# Supplementary material for: Evolutionary fine-tuning of residual helix structure in disordered proteins manifests in complex structure and lifetime
Source: Commun Biol. 2023 Jan 18;6:63. doi: 10.1038/s42003-023-04445-6 (PMC9849366; doi:10.1038/s42003-023-04445-6)
Supplement: Supplementary file 3 — Supplementary Data 1 [file 42003_2023_4445_MOESM3_ESM.zip]

Archive with 33 entries (27 files):
- Supplementary Data 1/
- Supplementary Data 1/DREB2A WT/
- Supplementary Data 1/DREB2A R266G/
- Supplementary Data 1/DREB2A D267L/
- Supplementary Data 1/DREB2A WT/Association/
- Supplementary Data 1/DREB2A WT/Dissociation/
- Supplementary Data 1/DREB2A R266G/kon R266G 50 mM NaCl.xlsx
- Supplementary Data 1/DREB2A R266G/kon R266G 150 mM NaCl.xlsx
- Supplementary Data 1/DREB2A R266G/kon R266G 100 mM NaCl.xlsx
- Supplementary Data 1/DREB2A R266G/kon R266G 200 mM NaCl.xlsx
- Supplementary Data 1/DREB2A R266G/kon R266G 300 mM NaCl.xlsx
- Supplementary Data 1/DREB2A R266G/kon R266G 500 mM NaCl.xlsx
- Supplementary Data 1/DREB2A R266G/kon R266G 800 mM NaCl.xlsx
- Supplementary Data 1/DREB2A D267L/kon D267L 150 mM NaCl.xlsx
- Supplementary Data 1/DREB2A D267L/kon D267L 100 mM NaCl.xlsx
- Supplementary Data 1/DREB2A D267L/kon D267L 200 mM NaCl.xlsx
- Supplementary Data 1/DREB2A D267L/kon D267L 300 mM NaCl.xlsx
- Supplementary Data 1/DREB2A D267L/kon D267L 500 mM NaCl.xlsx
- Supplementary Data 1/DREB2A D267L/kon D267L 800 mM NaCl.xlsx
- Supplementary Data 1/DREB2A R266G/koff R266G 800 mM NaCl.xlsx
- Supplementary Data 1/DREB2A D267L/koff D267L 800 mM NaCl.xlsx
- Supplementary Data 1/DREB2A WT/Association/kon 50 mM NaCl.xlsx
- Supplementary Data 1/DREB2A WT/Association/kon 100 mM NaCl.xlsx
- Supplementary Data 1/DREB2A WT/Association/kon 150 mM NaCl.xlsx
- Supplementary Data 1/DREB2A WT/Association/kon 200 mM NaCl.xlsx
- Supplementary Data 1/DREB2A WT/Association/kon 300 mM NaCl.xlsx
- Supplementary Data 1/DREB2A WT/Association/kon 500 mM NaCl.xlsx
- Supplementary Data 1/DREB2A WT/Association/kon 800 mM NaCl.xlsx
- Supplementary Data 1/DREB2A WT/Dissociation/koff WT 200 mM NaCl.xlsx
- Supplementary Data 1/DREB2A WT/Dissociation/koff WT 100 mM NaCl.xlsx
- Supplementary Data 1/DREB2A WT/Dissociation/koff WT 500 mM NaCl.xlsx
- Supplementary Data 1/DREB2A WT/Dissociation/koff WT 800 mM NaCl.xlsx
- Supplementary Data 1/DREB2A WT/Dissociation/koff WT 300 mM NaCl.xlsx
