# Supplementary material for: Evolutionary fine-tuning of residual helix structure in disordered proteins manifests in complex structure and lifetime
Source: Commun Biol. 2023 Jan 18;6:63. doi: 10.1038/s42003-023-04445-6 (PMC9849366; doi:10.1038/s42003-023-04445-6)
Supplement: Supplementary file 3 — Supplementary Data 1 [file 42003_2023_4445_MOESM3_ESM.zip › Supplementary Data 1/DREB2A R266G/kon R266G 50 mM NaCl.xlsx]

## Sheet: 0.5 uM
0.000125	8.37617	8.3631	8.38258	8.32856	8.3738	8.38359	8.40534	8.36097	8.35046	8.36643	8.36762	8.36179	8.38562	8.36315	8.37036	8.37087	8.37311	8.35295	8.34042	8.37337	8.35526	8.3633	8.35817	8.40285	8.35927	8.39205	8.36288	8.38435	8.39438	8.37594	8.35501	8.3883	8.37785	8.3419	8.36637	8.3807	8.3626	8.38607	8.36919	8.38738	8.34544	8.33469	8.35846
0.00025	8.35562	8.35349	8.37376	8.34048	8.38565	8.36237	8.39823	8.35999	8.34821	8.3866	8.3798	8.35105	8.34719	8.35678	8.37141	8.35972	8.38834	8.3733	8.35126	8.3688	8.35007	8.38009	8.3444	8.3761	8.36758	8.39713	8.37325	8.37028	8.39246	8.33227	8.36221	8.3441	8.35923	8.35936	8.35385	8.35274	8.36714	8.37746	8.37359	8.37923	8.37054	8.32935	8.35474
0.000375	8.35624	8.35532	8.37787	8.38706	8.35984	8.35169	8.38367	8.38411	8.35634	8.38719	8.37305	8.35851	8.32705	8.34355	8.35815	8.37048	8.38979	8.33622	8.3546	8.37871	8.35785	8.38498	8.32696	8.37747	8.37975	8.40166	8.36293	8.3628	8.39028	8.35655	8.36781	8.35835	8.36349	8.3754	8.35966	8.36764	8.36882	8.36579	8.37154	8.36191	8.36851	8.34407	8.37549
0.0005	8.33052	8.37837	8.35686	8.39059	8.37274	8.36394	8.36032	8.38495	8.35683	8.36711	8.37835	8.36106	8.33223	8.34203	8.33845	8.3838	8.38869	8.34314	8.34898	8.37357	8.36652	8.40163	8.33555	8.34663	8.37225	8.39314	8.37202	8.3572	8.40254	8.35145	8.38605	8.33654	8.35635	8.35551	8.37739	8.36521	8.36903	8.3364	8.35242	8.36788	8.38148	8.36423	8.36497
0.000625	8.327	8.38113	8.33665	8.38307	8.34951	8.3749	8.37033	8.37142	8.34922	8.38134	8.39627	8.37393	8.32874	8.36311	8.36826	8.37208	8.38239	8.34902	8.35063	8.37468	8.35117	8.39982	8.33005	8.33421	8.36092	8.37872	8.35001	8.35364	8.38011	8.37369	8.39725	8.31736	8.36232	8.37244	8.37553	8.36842	8.37941	8.34428	8.35445	8.36264	8.37202	8.35072	8.38609
0.00075	8.33784	8.37054	8.34187	8.3812	8.36758	8.34315	8.36192	8.36973	8.36111	8.35263	8.35744	8.36709	8.32741	8.38485	8.35631	8.37291	8.36239	8.3494	8.35744	8.37501	8.35908	8.38021	8.33342	8.35107	8.36426	8.36759	8.3661	8.35823	8.38389	8.36816	8.40539	8.34491	8.37818	8.37403	8.367	8.37245	8.37749	8.34721	8.35963	8.37294	8.37979	8.36596	8.38943
0.000875	8.3144	8.3367	8.36011	8.37497	8.39032	8.33763	8.34867	8.34685	8.36926	8.35202	8.35239	8.36179	8.33141	8.33271	8.36648	8.35971	8.35396	8.37475	8.34367	8.35926	8.3531	8.37202	8.32614	8.35743	8.3495	8.38139	8.36108	8.35062	8.36665	8.36507	8.40958	8.36758	8.38896	8.35099	8.38087	8.37046	8.37977	8.35339	8.35851	8.36146	8.36817	8.36798	8.38481
0.001	8.32401	8.3407	8.30103	8.37434	8.38491	8.34595	8.36352	8.36441	8.37045	8.35246	8.36957	8.35955	8.33775	8.33677	8.36671	8.35038	8.38648	8.36554	8.34393	8.36332	8.34002	8.36328	8.2972	8.35759	8.36873	8.37358	8.35982	8.32903	8.36085	8.36417	8.37089	8.37257	8.37119	8.34736	8.3778	8.37366	8.36787	8.33566	8.33859	8.34499	8.34935	8.3835	8.39102
0.001125	8.31374	8.34274	8.31165	8.35665	8.37453	8.33198	8.36541	8.3644	8.35609	8.35092	8.36322	8.37806	8.34167	8.34075	8.36401	8.36802	8.38552	8.36642	8.34103	8.36957	8.35717	8.37669	8.32038	8.34217	8.37703	8.37895	8.36427	8.33781	8.34029	8.34674	8.38198	8.37754	8.37403	8.35554	8.38561	8.36085	8.37231	8.34082	8.33738	8.34302	8.35526	8.36228	8.37183
0.00125	8.32118	8.34367	8.32443	8.36271	8.38629	8.36376	8.35519	8.36147	8.35809	8.36266	8.35553	8.36449	8.32996	8.34334	8.37038	8.37222	8.3533	8.35989	8.33984	8.37296	8.35015	8.36842	8.32115	8.34525	8.36615	8.37428	8.34483	8.35114	8.3452	8.36813	8.38809	8.36849	8.37514	8.36234	8.36977	8.35252	8.38174	8.35424	8.35023	8.35493	8.36076	8.35078	8.37801
0.001375	8.31945	8.35638	8.34235	8.34983	8.37606	8.37241	8.36271	8.3437	8.36409	8.3644	8.38067	8.34116	8.33765	8.35503	8.34094	8.33763	8.35031	8.36739	8.35397	8.36515	8.34892	8.36313	8.3246	8.35136	8.36288	8.37296	8.34401	8.33666	8.37064	8.3419	8.36758	8.39478	8.36658	8.34901	8.35885	8.34648	8.35905	8.33621	8.34264	8.34447	8.3591	8.34233	8.36789
0.0015	8.3157	8.37439	8.32629	8.34707	8.36055	8.35806	8.3587	8.32545	8.34517	8.3579	8.34731	8.3527	8.33559	8.34622	8.33733	8.36066	8.34616	8.34711	8.35632	8.32874	8.34459	8.35461	8.32299	8.33875	8.34882	8.37003	8.35793	8.33443	8.3694	8.35258	8.3901	8.35163	8.36416	8.34389	8.35568	8.3566	8.3658	8.33017	8.34541	8.35387	8.36234	8.35494	8.36617
0.001625	8.30826	8.36332	8.3255	8.35575	8.35927	8.34144	8.35835	8.33495	8.35436	8.37572	8.34359	8.39494	8.32671	8.34159	8.3595	8.35284	8.36017	8.31692	8.3532	8.34511	8.32806	8.34887	8.32056	8.33768	8.33482	8.37721	8.35785	8.33697	8.35265	8.33874	8.38047	8.35014	8.35777	8.35559	8.33998	8.35883	8.35841	8.36014	8.31731	8.35242	8.35752	8.34128	8.38603
0.00175	8.32425	8.33649	8.33736	8.35138	8.34348	8.33256	8.34278	8.35613	8.35658	8.34834	8.3606	8.36601	8.32854	8.34284	8.35547	8.35574	8.34143	8.33648	8.35155	8.30704	8.3419	8.33467	8.3435	8.32828	8.33319	8.37695	8.34935	8.32908	8.35352	8.33758	8.35876	8.35267	8.37182	8.34961	8.33823	8.34966	8.35614	8.33011	8.31908	8.33538	8.3541	8.33089	8.3581
0.001875	8.31968	8.339	8.3292	8.35168	8.35202	8.34615	8.35187	8.33987	8.34513	8.36961	8.34603	8.35522	8.3406	8.34532	8.34447	8.33726	8.33345	8.33198	8.33351	8.33571	8.33791	8.3243	8.33191	8.32764	8.35162	8.36763	8.3355	8.33823	8.35718	8.34227	8.35349	8.34168	8.35107	8.34002	8.33967	8.3406	8.3539	8.32987	8.31075	8.35482	8.34319	8.33314	8.33915
0.002	8.31243	8.34985	8.32242	8.33252	8.35403	8.33849	8.34519	8.3372	8.35302	8.35083	8.33469	8.35583	8.33155	8.33316	8.37455	8.34279	8.32336	8.34189	8.31998	8.33829	8.32709	8.3279	8.31857	8.34329	8.33392	8.36604	8.32837	8.35316	8.34846	8.34234	8.35351	8.33505	8.35551	8.35702	8.33457	8.34089	8.34249	8.32333	8.31867	8.33141	8.33063	8.32987	8.3635
0.002125	8.30928	8.35843	8.31923	8.32822	8.36055	8.32896	8.35448	8.32228	8.35445	8.34239	8.33952	8.33502	8.33387	8.32283	8.35438	8.34216	8.32938	8.31946	8.32217	8.3295	8.33327	8.33206	8.32898	8.35175	8.33962	8.35252	8.33045	8.35152	8.33922	8.32355	8.3549	8.32394	8.34909	8.3533	8.34643	8.34075	8.32411	8.33092	8.31292	8.34215	8.33384	8.33215	8.35049
0.00225	8.30163	8.34244	8.31122	8.33163	8.34473	8.33218	8.34195	8.32625	8.33293	8.3446	8.35082	8.33469	8.31551	8.32919	8.31946	8.32919	8.3371	8.28694	8.3303	8.32332	8.31017	8.33015	8.33559	8.32587	8.34284	8.36214	8.34156	8.33265	8.34586	8.33949	8.35186	8.33252	8.37092	8.3373	8.3283	8.32423	8.33072	8.33504	8.31405	8.33659	8.33353	8.34071	8.35239
0.002375	8.3089	8.34092	8.31308	8.33449	8.33655	8.33001	8.32414	8.3297	8.3158	8.30251	8.33804	8.31219	8.31019	8.31556	8.32589	8.33208	8.33697	8.30697	8.33188	8.32495	8.33412	8.33356	8.32921	8.31572	8.33071	8.35934	8.35529	8.3398	8.35001	8.34021	8.3474	8.3324	8.34751	8.32909	8.3274	8.31586	8.34188	8.32709	8.31692	8.32001	8.33316	8.31782	8.34807
0.0025	8.31665	8.34694	8.30491	8.32284	8.32263	8.32948	8.33568	8.30894	8.31808	8.32609	8.33855	8.3144	8.31399	8.30703	8.32247	8.30025	8.34566	8.3342	8.32575	8.32261	8.32389	8.3508	8.3304	8.31279	8.3429	8.35684	8.34067	8.32412	8.35094	8.34619	8.33955	8.32121	8.35038	8.31931	8.3468	8.32207	8.34283	8.32632	8.32593	8.32508	8.32185	8.32522	8.33147
0.002625	8.29532	8.32959	8.31927	8.33443	8.34413	8.31165	8.35881	8.32477	8.334	8.33308	8.3501	8.33939	8.31588	8.30832	8.32726	8.31811	8.3364	8.33035	8.34288	8.31927	8.3159	8.33512	8.30636	8.31023	8.32613	8.35441	8.33333	8.33167	8.33237	8.32574	8.34552	8.3232	8.35248	8.3186	8.32872	8.30069	8.3136	8.32283	8.32168	8.33272	8.32296	8.3142	8.32095
0.00275	8.30112	8.32835	8.29952	8.32976	8.32358	8.32692	8.33407	8.33874	8.30617	8.31483	8.34882	8.33868	8.30708	8.33197	8.34785	8.32517	8.34103	8.31888	8.33369	8.31863	8.33607	8.33697	8.32258	8.32734	8.32667	8.3829	8.31628	8.3433	8.33485	8.31573	8.34848	8.34998	8.32934	8.31267	8.32621	8.32603	8.33337	8.33762	8.30524	8.32091	8.3147	8.32735	8.33697
0.002875	8.30141	8.33471	8.29721	8.3279	8.31666	8.32481	8.33157	8.32348	8.32054	8.31805	8.33811	8.30495	8.30493	8.31847	8.34504	8.34761	8.34417	8.35141	8.31809	8.3032	8.3396	8.35411	8.30759	8.30659	8.33109	8.37352	8.3052	8.32564	8.34108	8.3279	8.34881	8.34376	8.31287	8.34358	8.31871	8.32412	8.35094	8.3111	8.30263	8.32551	8.32518	8.35702	8.3376
0.003	8.31575	8.34213	8.30357	8.32831	8.3289	8.32771	8.33501	8.32216	8.33008	8.31259	8.31771	8.31509	8.31075	8.31701	8.33375	8.31228	8.32599	8.32751	8.34005	8.30658	8.33395	8.33985	8.32433	8.31738	8.32652	8.34569	8.30824	8.30771	8.32893	8.3229	8.34955	8.32169	8.33216	8.32213	8.33115	8.31574	8.35261	8.31257	8.32333	8.31039	8.31615	8.33248	8.32337
0.003125	8.30361	8.34768	8.31556	8.31274	8.34834	8.33458	8.35206	8.31578	8.33423	8.3314	8.33003	8.32556	8.28401	8.31609	8.34637	8.32196	8.34704	8.30453	8.29697	8.33672	8.31597	8.32673	8.29865	8.33057	8.34954	8.33389	8.31547	8.31698	8.32292	8.31413	8.32169	8.31976	8.3426	8.32139	8.32169	8.31836	8.31029	8.31401	8.33023	8.29677	8.30068	8.31319	8.33555
0.00325	8.28384	8.33866	8.31133	8.3161	8.33285	8.32429	8.32639	8.29784	8.32603	8.32319	8.33363	8.32287	8.28227	8.31782	8.33704	8.32214	8.32526	8.30171	8.31837	8.34093	8.30943	8.31506	8.29359	8.34135	8.34802	8.33885	8.3251	8.31619	8.32458	8.33607	8.31287	8.32076	8.32835	8.32177	8.33899	8.31429	8.31712	8.30745	8.31164	8.3164	8.30602	8.32119	8.32547
0.003375	8.29676	8.31881	8.31969	8.31229	8.31876	8.31188	8.32358	8.30618	8.31587	8.34413	8.31479	8.32211	8.28889	8.3217	8.3081	8.32753	8.33708	8.30649	8.30225	8.31519	8.29099	8.3299	8.28945	8.31499	8.34586	8.32232	8.31336	8.29655	8.32453	8.3245	8.33395	8.32675	8.32968	8.31767	8.32896	8.34156	8.31604	8.30928	8.30919	8.30136	8.31091	8.29688	8.3341
0.0035	8.30091	8.31706	8.31609	8.33362	8.30643	8.3037	8.32323	8.31418	8.31756	8.32728	8.31864	8.30094	8.28944	8.30521	8.31546	8.32526	8.3126	8.31343	8.31559	8.2932	8.3034	8.33249	8.2908	8.30381	8.31807	8.33305	8.30256	8.32426	8.3292	8.31246	8.34338	8.32018	8.3405	8.32108	8.32084	8.31464	8.31609	8.2883	8.29318	8.30173	8.30815	8.29124	8.32314
0.003625	8.29388	8.29995	8.29097	8.34251	8.29327	8.31551	8.32249	8.31199	8.31198	8.33472	8.32034	8.30724	8.30017	8.33352	8.31995	8.32721	8.31973	8.30819	8.30875	8.28878	8.32948	8.30274	8.30756	8.3373	8.32646	8.31869	8.32621	8.3241	8.32954	8.29097	8.33485	8.33831	8.32301	8.29806	8.33037	8.32056	8.29298	8.30387	8.2923	8.32705	8.31778	8.30377	8.32532
0.00375	8.30611	8.3084	8.32807	8.32673	8.32537	8.3174	8.31248	8.30169	8.3109	8.31847	8.34282	8.31496	8.2973	8.32625	8.30832	8.32307	8.33028	8.29518	8.29719	8.30806	8.30084	8.30531	8.3086	8.31412	8.3176	8.34629	8.30774	8.2966	8.32799	8.2939	8.31536	8.33308	8.33916	8.30834	8.32397	8.32045	8.30975	8.29977	8.27808	8.31314	8.30894	8.30904	8.339
0.003875	8.30611	8.31384	8.31642	8.33129	8.33695	8.31248	8.32041	8.32207	8.32265	8.32339	8.33156	8.32405	8.28372	8.30098	8.33025	8.30111	8.3078	8.30565	8.29628	8.31213	8.29681	8.30888	8.29745	8.29611	8.32456	8.35664	8.32017	8.30988	8.31647	8.3107	8.32766	8.32647	8.33732	8.32137	8.3157	8.32066	8.31538	8.3245	8.28252	8.31546	8.29124	8.3091	8.32728
0.004	8.29497	8.31091	8.32258	8.32346	8.34065	8.31351	8.32305	8.30255	8.30699	8.31477	8.30163	8.31903	8.29475	8.30863	8.31812	8.30655	8.30733	8.31032	8.30903	8.29746	8.31175	8.31838	8.30607	8.31197	8.32361	8.34637	8.29832	8.32091	8.31533	8.32398	8.33424	8.31254	8.3232	8.31818	8.30529	8.31476	8.32129	8.31297	8.28873	8.32676	8.31723	8.29825	8.3241
0.004125	8.28957	8.31998	8.30656	8.3252	8.31541	8.31934	8.30995	8.30115	8.31702	8.31428	8.33255	8.32196	8.29321	8.3268	8.31071	8.32666	8.30555	8.30957	8.29145	8.31305	8.3149	8.34095	8.29392	8.3184	8.32884	8.33776	8.29661	8.33114	8.32546	8.30424	8.3248	8.31304	8.30936	8.30619	8.29179	8.33195	8.3025	8.29175	8.31332	8.32305	8.28817	8.31783	8.33001
0.00425	8.28177	8.3153	8.28994	8.31728	8.29928	8.30869	8.31776	8.30422	8.30752	8.3115	8.3129	8.33057	8.29931	8.31799	8.32349	8.32613	8.32221	8.29902	8.30544	8.31742	8.33064	8.33679	8.28434	8.31988	8.33453	8.33219	8.30882	8.3176	8.31912	8.29572	8.33451	8.31881	8.33525	8.30492	8.31864	8.31281	8.332	8.29899	8.30311	8.31301	8.3082	8.32403	8.32426
0.004375	8.29175	8.30354	8.28356	8.31105	8.29855	8.3159	8.30195	8.29153	8.32088	8.3175	8.32856	8.31542	8.28909	8.32352	8.32744	8.30243	8.28972	8.30721	8.30099	8.29214	8.29302	8.31276	8.26884	8.28798	8.30861	8.3324	8.29807	8.30167	8.28674	8.29771	8.3166	8.30994	8.3276	8.30161	8.3044	8.32056	8.30865	8.2899	8.28222	8.318	8.297	8.30259	8.34128
0.0045	8.2739	8.299	8.31561	8.30875	8.31244	8.30503	8.30848	8.31309	8.30244	8.30574	8.32316	8.31285	8.28452	8.32407	8.3145	8.29596	8.29717	8.31461	8.29781	8.28936	8.30935	8.32172	8.27096	8.30663	8.30455	8.32845	8.29475	8.29937	8.30418	8.28725	8.32229	8.29374	8.33698	8.30585	8.30393	8.31973	8.30531	8.28876	8.27476	8.30849	8.29774	8.29053	8.34663
0.004625	8.28597	8.29853	8.30424	8.32334	8.2934	8.31548	8.31666	8.32051	8.30369	8.28771	8.31588	8.31222	8.28459	8.30872	8.29788	8.28892	8.30839	8.32479	8.30585	8.30353	8.29922	8.30699	8.28259	8.30672	8.30637	8.31818	8.31718	8.31031	8.29926	8.29137	8.32854	8.29357	8.32001	8.29581	8.29199	8.30413	8.31134	8.27042	8.27437	8.30407	8.31555	8.30775	8.32621
0.00475	8.32208	8.31291	8.29438	8.31399	8.3009	8.29594	8.31705	8.31348	8.31081	8.31063	8.31025	8.2981	8.28225	8.31065	8.30515	8.31438	8.29436	8.30951	8.29227	8.28843	8.29741	8.3109	8.26955	8.31207	8.31415	8.29932	8.31451	8.28397	8.29997	8.29685	8.32774	8.29008	8.31751	8.30592	8.30353	8.30009	8.29997	8.28664	8.26096	8.28265	8.3023	8.28034	8.31857
0.004875	8.29791	8.30138	8.28775	8.30608	8.28847	8.29821	8.32448	8.31753	8.29295	8.29785	8.31456	8.29136	8.26541	8.29016	8.30175	8.31574	8.30814	8.30125	8.28273	8.30264	8.31785	8.29509	8.25995	8.31739	8.28948	8.31386	8.2949	8.29443	8.29111	8.29442	8.32991	8.31559	8.3016	8.32733	8.30027	8.30905	8.28506	8.30738	8.27027	8.28982	8.3001	8.29635	8.32659
0.005	8.28282	8.3001	8.27123	8.3108	8.28854	8.28567	8.30413	8.3121	8.27578	8.30641	8.30193	8.25932	8.26243	8.28719	8.32055	8.29955	8.30138	8.26298	8.28763	8.30045	8.29762	8.31752	8.27161	8.29023	8.29614	8.32442	8.31626	8.29707	8.2971	8.28707	8.34007	8.29683	8.30957	8.30779	8.28437	8.3164	8.29327	8.29835	8.27499	8.31596	8.28752	8.29613	8.32319
0.005125	8.29777	8.30274	8.27456	8.31063	8.30245	8.30761	8.30564	8.31993	8.30046	8.30706	8.31329	8.28782	8.27475	8.28087	8.31985	8.28371	8.29669	8.28931	8.29425	8.28873	8.30212	8.32097	8.26721	8.30418	8.31543	8.33168	8.27624	8.29773	8.28504	8.29507	8.32211	8.29556	8.30156	8.2918	8.31209	8.30872	8.30843	8.30082	8.29686	8.29316	8.28325	8.30115	8.33176
0.00525	8.26739	8.31288	8.25925	8.30823	8.29753	8.31879	8.32139	8.31685	8.29652	8.29426	8.28987	8.31235	8.28237	8.26375	8.29538	8.28032	8.29938	8.29834	8.28355	8.29281	8.288	8.32925	8.2747	8.2832	8.31934	8.32761	8.27987	8.29571	8.30769	8.30975	8.30942	8.29825	8.29513	8.30286	8.29045	8.31343	8.29637	8.29192	8.28467	8.28854	8.30662	8.31313	8.32062
0.005375	8.26626	8.31415	8.2813	8.30749	8.2775	8.29924	8.30743	8.28617	8.28759	8.30002	8.30424	8.29559	8.27969	8.28384	8.30382	8.28754	8.28831	8.26917	8.28342	8.29384	8.28631	8.31731	8.27222	8.2817	8.30802	8.30846	8.27979	8.29102	8.30158	8.30855	8.31364	8.29705	8.30809	8.30087	8.30291	8.31524	8.32258	8.29986	8.26315	8.30237	8.29074	8.29249	8.30614
0.0055	8.26536	8.3121	8.28307	8.28378	8.29595	8.33175	8.29151	8.28126	8.28378	8.28629	8.29518	8.28975	8.26277	8.28976	8.313	8.29783	8.30411	8.28705	8.28669	8.28178	8.28646	8.32119	8.26712	8.2806	8.29072	8.32914	8.31539	8.27625	8.30144	8.29952	8.30304	8.29516	8.2887	8.26997	8.28445	8.31585	8.30775	8.29023	8.26121	8.26078	8.29513	8.30161	8.33235
0.005625	8.26659	8.29127	8.25041	8.32196	8.30279	8.30138	8.28832	8.28628	8.30544	8.29784	8.30049	8.2878	8.27674	8.29358	8.32261	8.29432	8.29169	8.2718	8.30302	8.28187	8.29319	8.30121	8.25654	8.30073	8.29526	8.32908	8.30742	8.27251	8.2916	8.29745	8.29532	8.28646	8.3128	8.26635	8.28406	8.31531	8.28313	8.29552	8.28111	8.26691	8.31142	8.29017	8.32579
0.00575	8.28192	8.27971	8.27589	8.3082	8.28924	8.28458	8.29122	8.2742	8.30264	8.29783	8.32008	8.30592	8.26897	8.28985	8.3083	8.29213	8.31084	8.27399	8.28831	8.27863	8.29188	8.30454	8.26318	8.29915	8.31155	8.31828	8.29536	8.27051	8.29128	8.26035	8.29304	8.29733	8.30997	8.30713	8.27176	8.32146	8.30391	8.28423	8.28372	8.28944	8.30549	8.28454	8.28828
0.005875	8.29295	8.28312	8.29204	8.30619	8.29084	8.299	8.31824	8.29182	8.30265	8.29194	8.29767	8.30586	8.27679	8.30654	8.29793	8.28452	8.30331	8.27368	8.28493	8.28091	8.27702	8.3094	8.26276	8.26366	8.29498	8.32257	8.2877	8.25521	8.29793	8.27727	8.29042	8.28058	8.31969	8.30039	8.29702	8.30984	8.29047	8.28004	8.27124	8.28812	8.30338	8.28408	8.30311
0.006	8.28979	8.2975	8.28733	8.32072	8.33243	8.2914	8.3174	8.28606	8.28736	8.28345	8.30273	8.30921	8.27881	8.28738	8.2859	8.29482	8.3009	8.28962	8.30188	8.29632	8.29966	8.31506	8.27333	8.27572	8.29575	8.31346	8.27864	8.28868	8.31081	8.27888	8.29575	8.2994	8.30678	8.3021	8.29603	8.28619	8.29239	8.26975	8.28316	8.29746	8.29928	8.28175	8.32791
0.006125	8.28124	8.30614	8.29577	8.30161	8.30855	8.30009	8.30052	8.28792	8.28069	8.29439	8.28875	8.3035	8.27994	8.27487	8.27959	8.3044	8.29453	8.29314	8.30375	8.3064	8.27432	8.28768	8.277	8.2909	8.31191	8.30636	8.28454	8.29632	8.29962	8.2907	8.31896	8.30205	8.28876	8.29159	8.28428	8.28948	8.28834	8.26807	8.25719	8.28663	8.30578	8.28376	8.32389
0.00625	8.29395	8.29203	8.28921	8.29156	8.30218	8.28574	8.2976	8.30282	8.30745	8.28674	8.28972	8.27594	8.2688	8.27874	8.28337	8.28185	8.27581	8.29869	8.29609	8.30067	8.27837	8.30653	8.28029	8.29535	8.29867	8.3016	8.309	8.28046	8.29127	8.27563	8.31273	8.31152	8.29515	8.28704	8.28594	8.28768	8.27051	8.26326	8.26607	8.29898	8.29177	8.29194	8.32357
0.006375	8.27734	8.2878	8.27798	8.29915	8.26763	8.28619	8.31663	8.29615	8.30258	8.30133	8.30393	8.28279	8.2681	8.27988	8.2777	8.29827	8.29932	8.27302	8.27969	8.30195	8.26102	8.28751	8.25876	8.28718	8.28719	8.32796	8.30161	8.27972	8.29184	8.29974	8.29236	8.29753	8.28664	8.28389	8.27968	8.27653	8.27714	8.29144	8.26808	8.28224	8.30048	8.29031	8.30396
0.0065	8.27267	8.29275	8.26814	8.31319	8.29594	8.30284	8.30786	8.28773	8.31564	8.29609	8.29362	8.30306	8.28544	8.28578	8.269	8.27746	8.29163	8.25539	8.26582	8.28837	8.2772	8.29607	8.27694	8.29396	8.2942	8.32859	8.28497	8.29857	8.29417	8.29636	8.29877	8.28584	8.30422	8.27867	8.28914	8.27866	8.27742	8.27798	8.25625	8.27428	8.28538	8.28233	8.2895
0.006625	8.26598	8.27981	8.25814	8.29681	8.28969	8.29063	8.28599	8.28072	8.30877	8.28968	8.29976	8.28853	8.25581	8.27413	8.27938	8.3016	8.28709	8.28258	8.27551	8.2802	8.29688	8.30148	8.27975	8.28313	8.3033	8.32097	8.28739	8.30118	8.28651	8.29565	8.29792	8.29029	8.29269	8.28182	8.28728	8.27197	8.27212	8.26364	8.25452	8.27265	8.28715	8.27424	8.30361
0.00675	8.26624	8.27838	8.25674	8.28242	8.28347	8.29784	8.28762	8.29525	8.30175	8.29539	8.30724	8.28008	8.26971	8.28288	8.2594	8.29494	8.2856	8.28502	8.26546	8.26631	8.25542	8.30889	8.28099	8.27299	8.29351	8.30134	8.27616	8.27495	8.28017	8.29321	8.28368	8.2848	8.31525	8.282	8.30773	8.28728	8.29359	8.26319	8.24738	8.2656	8.28592	8.28722	8.30143
0.006875	8.26619	8.2804	8.26266	8.27023	8.29591	8.28484	8.28232	8.29697	8.30466	8.31082	8.2991	8.27567	8.2729	8.27254	8.29158	8.29936	8.30016	8.27806	8.30456	8.29103	8.26857	8.30509	8.25737	8.27768	8.29604	8.31346	8.28066	8.29218	8.2954	8.28878	8.31239	8.27994	8.29494	8.28146	8.29007	8.28178	8.29385	8.26659	8.25817	8.28648	8.28596	8.27621	8.30076
0.007	8.27756	8.29754	8.27137	8.27196	8.28312	8.27575	8.28734	8.26759	8.25365	8.29166	8.2799	8.27708	8.25294	8.26417	8.29455	8.29234	8.28792	8.28672	8.3106	8.27369	8.28923	8.28835	8.26482	8.2806	8.28699	8.29902	8.27905	8.26194	8.3049	8.27047	8.31348	8.29501	8.28625	8.2907	8.27972	8.28506	8.27874	8.27524	8.26744	8.28285	8.24579	8.28624	8.31403
0.007125	8.30609	8.28185	8.26546	8.27333	8.29282	8.29411	8.29555	8.27322	8.29121	8.30404	8.2664	8.27557	8.24975	8.27866	8.28516	8.28683	8.27219	8.26938	8.27782	8.26401	8.26353	8.29771	8.27562	8.27319	8.30798	8.31445	8.29104	8.2792	8.28208	8.26464	8.30622	8.27991	8.30229	8.29243	8.27834	8.28899	8.27493	8.27661	8.26412	8.28033	8.28226	8.25652	8.29367
0.00725	8.27128	8.29887	8.25783	8.29493	8.28379	8.28748	8.30555	8.28596	8.27827	8.29095	8.30357	8.29028	8.26779	8.25933	8.26849	8.29642	8.26488	8.26334	8.29092	8.27493	8.2667	8.31586	8.25442	8.27342	8.31177	8.3057	8.27323	8.27579	8.28069	8.28011	8.28126	8.28377	8.28719	8.30399	8.28231	8.29225	8.293	8.29557	8.26093	8.27274	8.28997	8.26811	8.30761
0.007375	8.27311	8.30392	8.26568	8.28984	8.27827	8.26374	8.29606	8.29764	8.28504	8.27869	8.29652	8.29385	8.26423	8.2607	8.26643	8.29545	8.27383	8.26719	8.28992	8.28026	8.27223	8.31766	8.26602	8.28831	8.3021	8.29482	8.27779	8.26923	8.30136	8.26646	8.29799	8.29572	8.28744	8.28766	8.2795	8.27485	8.28934	8.27936	8.25596	8.26912	8.26566	8.25397	8.29423
0.0075	8.26323	8.29114	8.25708	8.30373	8.28658	8.27074	8.27747	8.2855	8.27783	8.27084	8.30317	8.25045	8.25149	8.27293	8.25954	8.27975	8.27038	8.2523	8.27959	8.28542	8.28214	8.29981	8.25124	8.27979	8.30309	8.28966	8.30056	8.26987	8.2929	8.27548	8.29162	8.28161	8.29538	8.28682	8.28482	8.28683	8.25662	8.26675	8.2646	8.27089	8.25513	8.26855	8.30794
0.007625	8.25497	8.28615	8.28237	8.29108	8.30526	8.30211	8.29086	8.27641	8.28744	8.26745	8.28815	8.26732	8.26392	8.26659	8.28596	8.27718	8.28318	8.25468	8.27609	8.26439	8.29939	8.29278	8.25784	8.29179	8.29202	8.28651	8.27232	8.27229	8.29333	8.27215	8.29206	8.27487	8.27627	8.2738	8.25571	8.29448	8.26705	8.26966	8.24414	8.26617	8.26001	8.27898	8.29732
0.00775	8.26274	8.28969	8.28641	8.28391	8.29259	8.28329	8.29212	8.27587	8.27004	8.26718	8.27417	8.27672	8.25783	8.24931	8.29756	8.28307	8.29253	8.26057	8.27868	8.291	8.27591	8.30135	8.26157	8.27495	8.28721	8.31384	8.26243	8.26278	8.30192	8.28226	8.31077	8.27543	8.26311	8.29028	8.27259	8.25164	8.27235	8.25941	8.24042	8.26647	8.28431	8.27564	8.29095
0.007875	8.26196	8.28893	8.29153	8.28528	8.28181	8.27285	8.29494	8.26819	8.26388	8.28075	8.2685	8.29956	8.23801	8.25622	8.29825	8.29224	8.26833	8.2728	8.28709	8.27495	8.26686	8.28516	8.25892	8.25311	8.29287	8.30087	8.26803	8.26951	8.26823	8.27519	8.29236	8.26158	8.29413	8.29136	8.25545	8.25534	8.25613	8.24891	8.24433	8.26473	8.26913	8.26738	8.30054
0.008	8.25897	8.28076	8.29249	8.28575	8.29327	8.27026	8.28318	8.26404	8.25534	8.28032	8.26509	8.29975	8.24427	8.27645	8.28365	8.28804	8.27073	8.26489	8.29325	8.27779	8.27481	8.29076	8.24691	8.28574	8.27608	8.29057	8.28908	8.26157	8.27061	8.26763	8.28644	8.26508	8.28387	8.27769	8.25458	8.25533	8.26389	8.26297	8.26032	8.25915	8.27103	8.25844	8.31084
0.008125	8.24548	8.24097	8.26844	8.28232	8.31561	8.28009	8.29475	8.26505	8.25599	8.27991	8.27486	8.29064	8.25158	8.25698	8.27503	8.27841	8.26583	8.27013	8.27673	8.2887	8.27626	8.30708	8.24377	8.3053	8.27062	8.29297	8.30005	8.27579	8.2743	8.27377	8.28107	8.27608	8.26118	8.27383	8.27899	8.28504	8.27675	8.28051	8.25507	8.25179	8.29301	8.26791	8.29707
0.00825	8.26046	8.26404	8.25638	8.28554	8.30107	8.29521	8.29288	8.24911	8.28047	8.27597	8.27254	8.27672	8.2625	8.26026	8.27931	8.26779	8.27594	8.26437	8.27609	8.24958	8.25586	8.29408	8.25459	8.27819	8.29581	8.2868	8.28323	8.26193	8.25652	8.30653	8.29306	8.27888	8.27805	8.25236	8.27272	8.29356	8.29708	8.27631	8.24543	8.27945	8.28329	8.27763	8.30236
0.008375	8.25027	8.25642	8.27032	8.27969	8.27129	8.2719	8.27567	8.26974	8.30042	8.2668	8.27052	8.28136	8.25433	8.27032	8.28232	8.28135	8.27319	8.23414	8.2552	8.23985	8.25365	8.30075	8.24509	8.27838	8.29978	8.30382	8.26856	8.26899	8.27199	8.29863	8.29795	8.30283	8.26047	8.27118	8.24953	8.2683	8.29259	8.26989	8.23935	8.27316	8.28654	8.27761	8.28371
0.0085	8.24972	8.27428	8.26454	8.26325	8.26027	8.28084	8.26865	8.27492	8.26575	8.24659	8.27135	8.26889	8.226	8.27374	8.28218	8.2676	8.27253	8.2572	8.26575	8.23327	8.26161	8.2786	8.25079	8.26208	8.30695	8.28668	8.27209	8.26324	8.27354	8.29143	8.28673	8.2812	8.26678	8.28654	8.2504	8.26615	8.26671	8.25647	8.22975	8.25812	8.27361	8.2745	8.28778
0.008625	8.26154	8.25994	8.25846	8.27148	8.28495	8.28577	8.26501	8.26652	8.27156	8.26547	8.28161	8.27781	8.23843	8.25284	8.27373	8.28424	8.25607	8.26182	8.26088	8.23615	8.27876	8.27838	8.23992	8.25996	8.28894	8.26213	8.26787	8.2575	8.27324	8.2639	8.28252	8.27761	8.28454	8.27667	8.28908	8.27312	8.27849	8.26443	8.26353	8.2669	8.26811	8.26623	8.29452
0.00875	8.25214	8.2754	8.23447	8.27094	8.28691	8.27163	8.24714	8.25806	8.26996	8.2771	8.27004	8.27309	8.25672	8.2825	8.26999	8.27959	8.25425	8.25849	8.257	8.26707	8.25164	8.28719	8.22049	8.28544	8.27522	8.28729	8.28217	8.27832	8.27602	8.2758	8.29203	8.2749	8.27905	8.24485	8.25409	8.27262	8.27113	8.27567	8.27699	8.26016	8.27579	8.28335	8.28596
0.008875	8.23841	8.27918	8.24457	8.25798	8.27926	8.2713	8.2693	8.23611	8.28128	8.28156	8.25868	8.26016	8.25537	8.26755	8.26229	8.28416	8.27547	8.27202	8.26715	8.26902	8.25935	8.30691	8.24152	8.2706	8.25883	8.29641	8.2612	8.27803	8.2669	8.264	8.28403	8.28432	8.28066	8.25034	8.24255	8.26256	8.27422	8.25749	8.24216	8.25201	8.27032	8.28264	8.29415
0.009	8.24661	8.26337	8.25388	8.26216	8.27175	8.24683	8.2751	8.26226	8.26247	8.26785	8.23602	8.2626	8.23376	8.26993	8.27031	8.27445	8.27643	8.27642	8.264	8.25256	8.25851	8.2902	8.23702	8.27169	8.266	8.27804	8.2497	8.25713	8.26599	8.23725	8.28287	8.27098	8.27178	8.25867	8.26173	8.26032	8.26505	8.25346	8.22398	8.26135	8.25777	8.27643	8.28697
0.009125	8.27079	8.26177	8.25423	8.26532	8.26526	8.23889	8.27692	8.25671	8.26344	8.26488	8.2652	8.25094	8.24748	8.26815	8.27979	8.2695	8.25835	8.24784	8.25974	8.25508	8.24957	8.29251	8.24234	8.24883	8.2841	8.2896	8.27352	8.25145	8.26641	8.25755	8.28734	8.26233	8.25714	8.2534	8.27081	8.27118	8.27697	8.2494	8.2198	8.26527	8.2477	8.26424	8.30823
0.00925	8.25379	8.26376	8.27701	8.26604	8.27124	8.25514	8.29282	8.24764	8.2621	8.27216	8.24895	8.25324	8.25508	8.28345	8.29758	8.26486	8.26099	8.26419	8.28355	8.2443	8.27764	8.27917	8.26689	8.23369	8.27203	8.27901	8.28839	8.24445	8.26712	8.24409	8.27017	8.27231	8.28977	8.27357	8.2599	8.26547	8.29225	8.25463	8.23362	8.26996	8.25044	8.27737	8.29584
0.009375	8.24514	8.2619	8.27107	8.26146	8.27055	8.25734	8.27531	8.26009	8.26682	8.24794	8.26774	8.24779	8.24029	8.24864	8.27653	8.25923	8.27621	8.24746	8.27029	8.25747	8.26015	8.28172	8.28386	8.25444	8.26575	8.28332	8.26346	8.25536	8.26329	8.26018	8.27591	8.25688	8.26255	8.26501	8.25638	8.24773	8.29127	8.24909	8.2422	8.26544	8.25434	8.28967	8.28355
0.0095	8.24893	8.25888	8.2409	8.24855	8.27126	8.25997	8.26797	8.23271	8.26018	8.25645	8.26873	8.28454	8.2539	8.26381	8.2758	8.26373	8.26142	8.24054	8.26081	8.26083	8.25016	8.28396	8.24966	8.26058	8.29196	8.30537	8.26411	8.25876	8.25968	8.2492	8.27042	8.26025	8.26745	8.27021	8.24603	8.2671	8.25906	8.25454	8.25671	8.25595	8.23859	8.26714	8.26815
0.009625	8.23664	8.25452	8.23616	8.27296	8.27924	8.26501	8.2809	8.24755	8.27026	8.26895	8.24694	8.26338	8.25349	8.26618	8.29282	8.2535	8.27473	8.24022	8.26417	8.26155	8.25125	8.28651	8.24412	8.28102	8.28334	8.26299	8.2649	8.2608	8.2668	8.26344	8.27872	8.24072	8.26261	8.25599	8.2626	8.26653	8.28715	8.25339	8.23813	8.25873	8.24757	8.23904	8.27782
0.00975	8.2617	8.27164	8.24979	8.2689	8.26988	8.25922	8.27502	8.24686	8.26779	8.26899	8.27815	8.26675	8.2419	8.25556	8.25474	8.27157	8.25822	8.26408	8.27241	8.25247	8.25635	8.27571	8.24289	8.27428	8.27168	8.27232	8.25032	8.26235	8.28416	8.26228	8.27975	8.25179	8.27975	8.2588	8.26077	8.25501	8.28214	8.24698	8.22517	8.23258	8.26894	8.258	8.28876
0.009875	8.25279	8.27607	8.24452	8.26669	8.26302	8.25648	8.26469	8.26776	8.27568	8.26003	8.25134	8.27258	8.26972	8.26121	8.23663	8.26308	8.25832	8.26039	8.28759	8.23198	8.26276	8.26775	8.23926	8.26543	8.27427	8.27916	8.26594	8.26836	8.2627	8.26325	8.29517	8.23827	8.27248	8.26239	8.2478	8.26114	8.291	8.27258	8.24487	8.24604	8.27848	8.24918	8.28532
0.01	8.25817	8.27216	8.23766	8.24674	8.28256	8.2552	8.27195	8.27721	8.26166	8.2664	8.24042	8.25968	8.26369	8.25568	8.25226	8.27057	8.27597	8.28063	8.27958	8.25664	8.2743	8.29405	8.23855	8.27759	8.28089	8.2829	8.26861	8.27097	8.26073	8.26874	8.28921	8.24657	8.27298	8.27511	8.24541	8.24809	8.26501	8.26475	8.25661	8.25333	8.25124	8.24721	8.26849
0.010125	8.26085	8.26498	8.24934	8.25159	8.26669	8.24931	8.26038	8.24299	8.25846	8.2477	8.23938	8.26978	8.23573	8.25625	8.28528	8.2531	8.26202	8.25555	8.2841	8.25439	8.26683	8.28751	8.24826	8.25305	8.28526	8.28342	8.25832	8.26595	8.26321	8.24133	8.27054	8.25448	8.26498	8.28032	8.25162	8.25024	8.27222	8.245	8.25796	8.24246	8.26712	8.25187	8.27737
0.01025	8.2382	8.2635	8.25079	8.26293	8.25201	8.23627	8.27624	8.25001	8.29091	8.25777	8.25697	8.26891	8.23132	8.26518	8.28343	8.24673	8.24376	8.27625	8.25078	8.25602	8.26003	8.28568	8.25375	8.26778	8.27747	8.28475	8.26785	8.23463	8.25881	8.24535	8.28526	8.26058	8.28268	8.28022	8.25931	8.26228	8.27055	8.25793	8.25149	8.24058	8.26082	8.25089	8.26584
0.010375	8.23837	8.26987	8.24614	8.25131	8.27168	8.26196	8.25629	8.25786	8.27504	8.25089	8.25871	8.27016	8.21599	8.26555	8.25873	8.26982	8.25684	8.26542	8.2343	8.25161	8.24278	8.27663	8.22578	8.24845	8.28001	8.26377	8.25068	8.24329	8.27094	8.24777	8.30329	8.25594	8.26868	8.2558	8.25989	8.2575	8.25691	8.2551	8.24155	8.26411	8.27868	8.25301	8.26635
0.0105	8.23695	8.25584	8.24332	8.28136	8.26748	8.26513	8.25184	8.2463	8.24628	8.25061	8.26122	8.27342	8.23199	8.25841	8.22697	8.24978	8.28211	8.26277	8.22788	8.26174	8.28074	8.27292	8.22959	8.24556	8.29624	8.27416	8.24846	8.26585	8.24618	8.25808	8.27538	8.27606	8.25528	8.2449	8.2705	8.25806	8.28072	8.27528	8.22646	8.25211	8.27943	8.24139	8.27967
0.010625	8.2347	8.24715	8.23235	8.26077	8.27985	8.25864	8.2597	8.26313	8.2722	8.2718	8.24266	8.24782	8.22372	8.2596	8.2375	8.2681	8.26065	8.24226	8.26689	8.27005	8.26068	8.2751	8.23357	8.27783	8.26121	8.28331	8.25847	8.26285	8.26166	8.26177	8.27453	8.27011	8.27135	8.24116	8.24224	8.2635	8.25938	8.25336	8.22663	8.25363	8.26276	8.23779	8.26781
0.01075	8.2234	8.26377	8.24389	8.25768	8.26944	8.27836	8.25793	8.25551	8.27637	8.27298	8.23819	8.23901	8.21456	8.255	8.2499	8.26658	8.24395	8.22876	8.25851	8.25206	8.24918	8.26594	8.23035	8.25101	8.25665	8.28931	8.24696	8.26558	8.24829	8.26754	8.27856	8.25987	8.26799	8.25387	8.24323	8.24638	8.27364	8.24622	8.22289	8.25302	8.24186	8.25127	8.28301
0.010875	8.23458	8.27714	8.25817	8.26231	8.26772	8.25011	8.27797	8.26176	8.24897	8.27615	8.27087	8.24971	8.23239	8.26111	8.2774	8.26064	8.26151	8.24128	8.26701	8.24393	8.25247	8.28043	8.26496	8.26165	8.28464	8.26705	8.2535	8.25172	8.25605	8.24348	8.28537	8.26956	8.27019	8.23676	8.2522	8.24072	8.27061	8.26552	8.2364	8.26964	8.24384	8.2391	8.27954
0.011	8.23803	8.26465	8.22535	8.2491	8.26248	8.2638	8.28268	8.26408	8.2682	8.26591	8.24083	8.24358	8.23303	8.26267	8.26157	8.25072	8.24881	8.23679	8.25233	8.25305	8.26104	8.29117	8.25198	8.26215	8.26915	8.28324	8.25742	8.24761	8.24223	8.24576	8.27029	8.25503	8.25608	8.23383	8.26977	8.2448	8.26136	8.25831	8.24158	8.26015	8.25861	8.24946	8.28088
0.011125	8.24326	8.27504	8.23592	8.26141	8.26073	8.24878	8.27962	8.27132	8.26865	8.25487	8.26322	8.25826	8.2491	8.2492	8.25777	8.24324	8.25391	8.27306	8.23592	8.25896	8.25955	8.29006	8.23993	8.24124	8.28623	8.28333	8.25121	8.25954	8.25098	8.24671	8.25991	8.25812	8.25909	8.25631	8.24149	8.24868	8.23939	8.25669	8.2573	8.26309	8.24445	8.24638	8.29063
0.01125	8.21278	8.25613	8.24351	8.26491	8.25957	8.24562	8.24561	8.26151	8.26997	8.2612	8.26348	8.24598	8.21246	8.24658	8.25928	8.26698	8.22976	8.27101	8.25437	8.23097	8.25394	8.26547	8.23917	8.24969	8.27289	8.27296	8.22665	8.25383	8.27809	8.22845	8.26677	8.24488	8.25348	8.27793	8.23868	8.2437	8.25961	8.25661	8.24048	8.25834	8.23228	8.24299	8.29191
0.011375	8.26245	8.27751	8.23239	8.25176	8.25686	8.25577	8.2579	8.24259	8.25034	8.24947	8.26119	8.2405	8.23272	8.25332	8.25624	8.25963	8.22694	8.27985	8.24987	8.22539	8.25425	8.25916	8.24462	8.27258	8.28043	8.27282	8.22507	8.23216	8.26539	8.25332	8.26774	8.24574	8.2437	8.22992	8.24247	8.23607	8.25265	8.24227	8.22615	8.24577	8.25625	8.23355	8.25918
0.0115	8.24219	8.27229	8.24754	8.28188	8.26598	8.2503	8.24926	8.23021	8.24487	8.25476	8.24639	8.26246	8.24296	8.25657	8.24519	8.26691	8.25082	8.27087	8.23912	8.24509	8.26115	8.25347	8.23792	8.25118	8.27159	8.25205	8.24339	8.24777	8.26292	8.2532	8.2598	8.26036	8.23752	8.23963	8.26877	8.23521	8.26359	8.24526	8.23276	8.23314	8.24155	8.2631	8.2739
0.011625	8.21005	8.26591	8.25544	8.26726	8.27332	8.26562	8.24675	8.23539	8.25921	8.24102	8.23188	8.25008	8.24362	8.24126	8.25721	8.25494	8.24965	8.25492	8.24629	8.24519	8.25784	8.26434	8.20756	8.25736	8.25129	8.2627	8.25799	8.24956	8.25584	8.2432	8.29103	8.2566	8.25101	8.25952	8.25944	8.24465	8.24213	8.24718	8.22414	8.25517	8.25035	8.27099	8.27322
0.01175	8.23286	8.25711	8.24141	8.26936	8.259	8.23817	8.24306	8.23967	8.2616	8.25011	8.24243	8.25206	8.2393	8.27573	8.25365	8.27209	8.23653	8.2446	8.25957	8.22951	8.23463	8.26585	8.22365	8.25314	8.28087	8.24981	8.2437	8.25288	8.26537	8.25211	8.26836	8.26202	8.22694	8.24468	8.23888	8.22571	8.26846	8.24914	8.21442	8.25278	8.23646	8.22996	8.26274
0.011875	8.22988	8.26517	8.24017	8.26437	8.24857	8.24229	8.23061	8.25154	8.25933	8.23933	8.25696	8.27544	8.25323	8.25629	8.24187	8.2659	8.24828	8.25659	8.24186	8.25421	8.24187	8.25851	8.2244	8.24719	8.26808	8.26838	8.24869	8.2604	8.24988	8.24311	8.26085	8.2541	8.23207	8.23284	8.23783	8.22198	8.26031	8.2322	8.24677	8.24397	8.23451	8.24438	8.27963
0.012	8.23038	8.24689	8.23991	8.25023	8.24102	8.26371	8.2466	8.24968	8.25905	8.24141	8.25464	8.25726	8.23174	8.22464	8.24664	8.24371	8.2409	8.26667	8.2256	8.2439	8.27096	8.2675	8.22478	8.25049	8.23325	8.29419	8.23695	8.22408	8.25809	8.25015	8.26399	8.25879	8.24263	8.26034	8.25524	8.26728	8.25254	8.22824	8.22937	8.20884	8.26447	8.23762	8.25497
0.012125	8.24505	8.24987	8.24176	8.25194	8.23808	8.26757	8.26098	8.24281	8.25307	8.22536	8.2455	8.25797	8.24653	8.22322	8.25879	8.25892	8.24427	8.25625	8.21666	8.25113	8.28877	8.2797	8.2183	8.25522	8.25974	8.25951	8.25555	8.24331	8.24747	8.24861	8.24816	8.26601	8.23315	8.2497	8.22962	8.2217	8.23544	8.23232	8.23155	8.21206	8.26599	8.22515	8.25095
0.01225	8.23281	8.24654	8.235	8.26895	8.26612	8.2512	8.24183	8.24956	8.24702	8.24874	8.26248	8.25842	8.23244	8.23492	8.26408	8.24815	8.24397	8.24122	8.24135	8.23472	8.28182	8.26302	8.23216	8.23834	8.25912	8.27008	8.24088	8.23577	8.2768	8.25947	8.24839	8.24007	8.22743	8.24003	8.22436	8.23379	8.22773	8.25422	8.24097	8.23112	8.26255	8.24271	8.26241
0.012375	8.21028	8.2663	8.24383	8.25753	8.26392	8.25323	8.25003	8.23884	8.248	8.26102	8.2615	8.24802	8.23921	8.23819	8.2459	8.23903	8.25648	8.2387	8.24866	8.23485	8.26236	8.27306	8.22097	8.22707	8.26908	8.26789	8.24359	8.24677	8.25832	8.23325	8.26139	8.23785	8.23211	8.25571	8.23071	8.23733	8.25684	8.25085	8.23076	8.23203	8.24548	8.23836	8.26975
0.0125	8.22951	8.25007	8.26251	8.24998	8.25246	8.25467	8.26789	8.25033	8.24746	8.25223	8.24561	8.2605	8.22617	8.24557	8.2602	8.22403	8.25781	8.22487	8.24358	8.23849	8.24166	8.26607	8.21994	8.22878	8.27328	8.25624	8.23011	8.234	8.23815	8.2517	8.27456	8.25095	8.25211	8.25693	8.21565	8.24088	8.25478	8.24161	8.22583	8.22525	8.27061	8.23275	8.26888
0.012625	8.21767	8.24796	8.26399	8.23752	8.23766	8.24465	8.24165	8.24191	8.22981	8.22704	8.25062	8.24559	8.21633	8.23174	8.25387	8.25671	8.26299	8.21805	8.23194	8.23588	8.24712	8.27568	8.22542	8.24402	8.24112	8.26798	8.24867	8.24063	8.24822	8.25108	8.27013	8.26293	8.23647	8.25229	8.22299	8.23608	8.24487	8.22253	8.22974	8.23346	8.23006	8.23629	8.28975
0.01275	8.23152	8.24834	8.2157	8.24851	8.26514	8.24119	8.23782	8.22052	8.23756	8.23962	8.24635	8.24831	8.22421	8.23225	8.25702	8.23726	8.25797	8.23482	8.23553	8.25118	8.24427	8.27238	8.23592	8.23249	8.26	8.25297	8.2494	8.24336	8.25569	8.254	8.26443	8.25936	8.25261	8.26999	8.22354	8.23513	8.2378	8.23791	8.22105	8.24755	8.23598	8.22881	8.2572
0.012875	8.21857	8.25461	8.24397	8.253	8.2632	8.25122	8.22717	8.24892	8.24657	8.2422	8.26042	8.25703	8.2327	8.24678	8.23998	8.24852	8.25779	8.23611	8.23554	8.25417	8.2599	8.26821	8.24234	8.24705	8.29572	8.27444	8.26105	8.24731	8.25369	8.24208	8.26176	8.24988	8.25449	8.26528	8.24971	8.23912	8.23974	8.24718	8.23441	8.25019	8.24334	8.27136	8.26973
0.013	8.22313	8.24824	8.26213	8.24658	8.24241	8.2389	8.23985	8.25626	8.24635	8.25696	8.24783	8.26202	8.25481	8.22587	8.24045	8.22876	8.2418	8.24068	8.2224	8.24775	8.25024	8.25125	8.24852	8.22939	8.28308	8.26693	8.25489	8.24012	8.23781	8.23235	8.28908	8.2604	8.2762	8.25852	8.25902	8.25323	8.26018	8.25142	8.22822	8.24989	8.23851	8.22536	8.2651
0.013125	8.22217	8.22645	8.25535	8.20553	8.23869	8.22562	8.23472	8.22959	8.24515	8.24655	8.25167	8.25413	8.2314	8.22291	8.24728	8.24105	8.24261	8.21686	8.22277	8.24725	8.25212	8.2561	8.23878	8.22856	8.25813	8.27468	8.24782	8.23143	8.24853	8.23837	8.27418	8.25468	8.26832	8.25838	8.259	8.23224	8.25536	8.26084	8.21924	8.24512	8.25186	8.24316	8.28253
0.01325	8.21941	8.26012	8.24486	8.26067	8.26449	8.25649	8.2385	8.23936	8.27059	8.26224	8.24155	8.25227	8.22855	8.23975	8.25118	8.2333	8.23091	8.22375	8.24182	8.24107	8.24612	8.25684	8.22269	8.26193	8.26025	8.25367	8.2464	8.24611	8.24852	8.25196	8.26964	8.23621	8.25411	8.22814	8.26003	8.23496	8.25535	8.24197	8.19696	8.24937	8.23202	8.24492	8.27565
0.013375	8.23621	8.26963	8.24509	8.27243	8.24998	8.24964	8.24883	8.23176	8.26012	8.2518	8.25855	8.24132	8.21893	8.24366	8.24242	8.23142	8.26252	8.23891	8.24747	8.2457	8.2639	8.26691	8.22057	8.24793	8.24926	8.27644	8.24491	8.24539	8.24107	8.24351	8.27113	8.2421	8.2609	8.23656	8.24059	8.23461	8.23232	8.23012	8.2319	8.24927	8.24199	8.23637	8.27396
0.0135	8.21374	8.24187	8.24243	8.27102	8.25114	8.24735	8.24905	8.21992	8.25272	8.23379	8.22535	8.25684	8.22736	8.23885	8.24055	8.21693	8.26905	8.22159	8.23533	8.24058	8.24229	8.25604	8.22433	8.24361	8.256	8.25525	8.24273	8.22649	8.23627	8.25034	8.24408	8.26327	8.24547	8.22218	8.24227	8.2347	8.23893	8.22747	8.21033	8.23314	8.22668	8.24875	8.25925
0.013625	8.22196	8.2636	8.23607	8.26028	8.25031	8.24236	8.25671	8.24286	8.24771	8.244	8.20143	8.24224	8.22239	8.26092	8.26012	8.23673	8.24403	8.22508	8.22926	8.24215	8.24206	8.27848	8.21616	8.23709	8.24786	8.25204	8.2346	8.22049	8.23176	8.23276	8.25353	8.24919	8.2444	8.21244	8.22564	8.24713	8.24152	8.22421	8.18919	8.23169	8.24182	8.24941	8.25384
0.01375	8.23335	8.25724	8.23413	8.25317	8.23719	8.24282	8.25331	8.24561	8.24174	8.2383	8.23553	8.22953	8.20858	8.25563	8.23283	8.22193	8.2224	8.24089	8.23819	8.24088	8.2513	8.2663	8.2363	8.2383	8.25326	8.26228	8.24377	8.23448	8.22447	8.21999	8.26903	8.23684	8.2514	8.24669	8.21362	8.23612	8.22805	8.22878	8.22118	8.23279	8.25724	8.23443	8.25582
0.013875	8.23364	8.2354	8.23796	8.23989	8.23058	8.23496	8.23608	8.2253	8.24328	8.2237	8.254	8.23319	8.23077	8.2387	8.24315	8.25662	8.22219	8.23769	8.2281	8.23613	8.23362	8.23749	8.2269	8.22204	8.25696	8.27474	8.24727	8.23299	8.23407	8.228	8.24066	8.23335	8.26289	8.2467	8.22829	8.24363	8.24039	8.23251	8.21291	8.24578	8.24718	8.24412	8.26368
0.014	8.24421	8.25531	8.23515	8.24712	8.23139	8.23426	8.22446	8.21821	8.25172	8.24301	8.25761	8.25774	8.2318	8.23434	8.25584	8.24833	8.23727	8.24284	8.22037	8.24725	8.24466	8.24034	8.22294	8.21416	8.24069	8.26614	8.2462	8.23745	8.2322	8.24982	8.2561	8.23259	8.2487	8.22553	8.21008	8.24372	8.27021	8.24426	8.21276	8.24849	8.23562	8.24835	8.24708
0.014125	8.22927	8.23304	8.23132	8.23058	8.24294	8.23727	8.24459	8.23304	8.23925	8.23231	8.24899	8.26199	8.21771	8.24518	8.24336	8.23683	8.25616	8.24362	8.20263	8.2339	8.25685	8.25453	8.22163	8.23576	8.26158	8.25892	8.25191	8.23096	8.254	8.25405	8.26347	8.24753	8.24744	8.22941	8.23451	8.23879	8.2425	8.22732	8.2384	8.22815	8.22808	8.24026	8.23559
0.01425	8.23933	8.23176	8.22768	8.23777	8.24739	8.24044	8.23535	8.2332	8.23824	8.25763	8.22728	8.2419	8.20361	8.24694	8.22918	8.22388	8.24786	8.22153	8.23026	8.23383	8.22857	8.26858	8.21869	8.22897	8.27959	8.25675	8.22213	8.21364	8.25094	8.25191	8.25775	8.23369	8.24444	8.22469	8.24042	8.24273	8.24173	8.23734	8.22743	8.2499	8.22172	8.23876	8.2278
0.014375	8.24154	8.25404	8.24667	8.23074	8.25072	8.24828	8.23409	8.2454	8.22951	8.24239	8.21835	8.23566	8.20701	8.22295	8.21386	8.23685	8.25107	8.24443	8.23521	8.23236	8.23887	8.24937	8.21091	8.24907	8.27878	8.25346	8.23046	8.19969	8.24824	8.23859	8.24925	8.23418	8.23185	8.21349	8.25715	8.23411	8.24601	8.22462	8.20734	8.21627	8.2191	8.24103	8.25129
0.0145	8.21548	8.24799	8.21551	8.24574	8.25475	8.2466	8.22536	8.2318	8.24481	8.22651	8.23079	8.22073	8.21185	8.23605	8.21776	8.23657	8.24968	8.25397	8.23876	8.24328	8.21161	8.26224	8.22009	8.23295	8.27311	8.26024	8.25017	8.23041	8.2396	8.21984	8.2455	8.22208	8.23613	8.24567	8.24609	8.23596	8.23608	8.22454	8.2011	8.2287	8.23059	8.23781	8.24396
0.014625	8.2436	8.22295	8.2253	8.22449	8.25271	8.2333	8.24415	8.22903	8.25069	8.24761	8.22605	8.24291	8.23038	8.22953	8.23422	8.23432	8.26468	8.24683	8.24591	8.22366	8.21342	8.27367	8.23007	8.22993	8.25389	8.28073	8.23047	8.23189	8.2537	8.22242	8.25304	8.22639	8.23386	8.25056	8.23869	8.23299	8.23351	8.21878	8.21424	8.23098	8.22109	8.24624	8.22723
0.01475	8.22878	8.23453	8.23192	8.23642	8.25082	8.23081	8.24775	8.21025	8.24721	8.21416	8.23466	8.2503	8.23065	8.22833	8.23867	8.25541	8.24386	8.24884	8.24487	8.23723	8.2223	8.23508	8.23682	8.2129	8.23858	8.26625	8.24254	8.25336	8.23939	8.22981	8.25105	8.2528	8.23613	8.25186	8.24397	8.24925	8.24036	8.21762	8.217	8.22303	8.23909	8.2297	8.23132
0.014875	8.22896	8.2462	8.23561	8.25573	8.24412	8.24988	8.22597	8.22171	8.24769	8.22893	8.24287	8.24344	8.23373	8.24361	8.2442	8.26364	8.24422	8.24557	8.22374	8.23715	8.2248	8.2533	8.22303	8.22217	8.24323	8.24792	8.2302	8.24256	8.24662	8.23036	8.24812	8.25675	8.24454	8.2333	8.24878	8.23936	8.23236	8.21482	8.24611	8.22858	8.23102	8.23252	8.23932
0.015	8.22109	8.23665	8.24802	8.23382	8.25754	8.25711	8.24644	8.21879	8.21994	8.24986	8.22634	8.25971	8.22517	8.24012	8.24074	8.25069	8.23098	8.2256	8.23846	8.22452	8.21989	8.25495	8.21698	8.23616	8.25158	8.25452	8.23474	8.22335	8.2368	8.22933	8.22744	8.23843	8.24242	8.23786	8.23132	8.24345	8.21433	8.24206	8.24689	8.21533	8.22755	8.23803	8.25181
0.015125	8.22858	8.23305	8.234	8.21787	8.26167	8.23822	8.22683	8.22906	8.21667	8.24596	8.21531	8.24081	8.22181	8.22006	8.24365	8.23688	8.22755	8.21818	8.22867	8.22903	8.23482	8.25629	8.2289	8.21986	8.255	8.25652	8.23818	8.23364	8.24625	8.21235	8.24963	8.23375	8.23229	8.23841	8.23396	8.22577	8.25385	8.25066	8.24692	8.24035	8.23624	8.24239	8.24301
0.01525	8.2251	8.24107	8.23334	8.24452	8.26376	8.23335	8.22572	8.23036	8.20864	8.22758	8.19726	8.22022	8.23646	8.22125	8.23256	8.2399	8.23431	8.21899	8.23981	8.22581	8.25395	8.26326	8.22277	8.24809	8.25271	8.24867	8.24066	8.23146	8.24973	8.22715	8.25417	8.25049	8.25117	8.2401	8.22394	8.2196	8.23615	8.23736	8.23705	8.23782	8.22626	8.21618	8.2319
0.015375	8.22346	8.22893	8.23382	8.22694	8.25654	8.22938	8.23308	8.23067	8.23432	8.23709	8.198	8.22791	8.23268	8.25488	8.23344	8.26786	8.23019	8.21155	8.23724	8.22562	8.24557	8.22436	8.21827	8.23096	8.23598	8.23367	8.23342	8.24472	8.24169	8.24113	8.22738	8.27282	8.22705	8.23704	8.21563	8.21879	8.23015	8.23598	8.20854	8.21261	8.22928	8.24834	8.24542
0.0155	8.23637	8.25044	8.23348	8.2269	8.2463	8.24335	8.24893	8.21619	8.24378	8.22523	8.24199	8.21674	8.20454	8.24318	8.24782	8.24775	8.23746	8.20556	8.23419	8.21941	8.22211	8.23586	8.22219	8.23786	8.25091	8.23447	8.23556	8.24983	8.22383	8.22367	8.24602	8.26288	8.22283	8.24139	8.22611	8.23566	8.23868	8.22049	8.2003	8.22153	8.21036	8.253	8.26285
0.015625	8.21241	8.25568	8.24368	8.21984	8.24199	8.24648	8.24789	8.23769	8.23595	8.21748	8.25259	8.20921	8.19614	8.23389	8.21816	8.23882	8.22503	8.21343	8.23928	8.22437	8.21832	8.26792	8.21806	8.24628	8.26096	8.24277	8.21696	8.21847	8.24469	8.21522	8.25635	8.26109	8.21917	8.22652	8.23278	8.25201	8.21404	8.2203	8.20749	8.2269	8.21912	8.23526	8.26699
0.01575	8.22009	8.26045	8.24853	8.2462	8.24359	8.22977	8.24362	8.23957	8.23261	8.23231	8.24374	8.2302	8.21889	8.2257	8.23791	8.2192	8.24866	8.21339	8.21808	8.22542	8.22972	8.25014	8.22112	8.2452	8.24864	8.24889	8.22817	8.22435	8.21974	8.21974	8.24311	8.23103	8.24384	8.22774	8.22954	8.23728	8.24601	8.23054	8.22961	8.23835	8.22015	8.24426	8.25679
0.015875	8.21741	8.24872	8.24529	8.23238	8.24613	8.23115	8.25076	8.22562	8.22863	8.23198	8.24039	8.23488	8.20562	8.21971	8.23624	8.22746	8.23836	8.21423	8.22743	8.22014	8.22837	8.24342	8.23379	8.24609	8.24227	8.24287	8.22255	8.22659	8.23534	8.2261	8.24325	8.25179	8.23952	8.23994	8.2215	8.20187	8.23579	8.22647	8.22062	8.2223	8.22998	8.255	8.25697
0.016	8.20811	8.24158	8.22604	8.23346	8.23247	8.21541	8.23846	8.22664	8.23456	8.23899	8.22474	8.25862	8.22758	8.22163	8.20842	8.23434	8.21471	8.23058	8.23175	8.24824	8.2345	8.24074	8.19276	8.23774	8.22769	8.23389	8.21257	8.23348	8.23878	8.21184	8.26524	8.24551	8.22971	8.23302	8.22006	8.21679	8.23998	8.22002	8.21405	8.23359	8.24035	8.22569	8.26559
0.016125	8.20969	8.22348	8.2177	8.24093	8.23581	8.21488	8.24701	8.22449	8.21539	8.22857	8.23347	8.23345	8.2247	8.22261	8.22176	8.23524	8.22295	8.21934	8.23163	8.23292	8.22211	8.26205	8.21662	8.22503	8.24298	8.24033	8.22154	8.21342	8.22777	8.20786	8.23656	8.22591	8.25021	8.24814	8.20766	8.23148	8.24275	8.22314	8.22069	8.23176	8.23022	8.21558	8.26009
0.01625	8.23356	8.23056	8.21599	8.24771	8.24159	8.22894	8.24181	8.23106	8.22803	8.23913	8.22748	8.21722	8.21551	8.2337	8.21964	8.23006	8.24757	8.2131	8.21477	8.21139	8.21588	8.23795	8.20771	8.23408	8.25327	8.26867	8.22924	8.22357	8.23335	8.2169	8.23029	8.23999	8.22079	8.24658	8.21608	8.21233	8.23039	8.22467	8.19469	8.20908	8.21362	8.22635	8.22741
0.016375	8.2141	8.23849	8.21581	8.23341	8.24149	8.2293	8.24675	8.23314	8.22571	8.2216	8.20932	8.23035	8.21716	8.24964	8.22019	8.23394	8.22812	8.21877	8.22796	8.25008	8.23568	8.21005	8.21059	8.23698	8.24369	8.25432	8.24495	8.21588	8.23884	8.22041	8.24893	8.24309	8.22601	8.24828	8.2128	8.20217	8.24731	8.22714	8.20705	8.21794	8.23199	8.22482	8.22839
0.0165	8.22478	8.22875	8.21748	8.24773	8.2354	8.2254	8.23747	8.23055	8.24493	8.22636	8.2198	8.21657	8.22254	8.24355	8.24524	8.22588	8.25067	8.21889	8.25128	8.23365	8.23435	8.22163	8.20013	8.21575	8.25529	8.2635	8.22073	8.2291	8.22958	8.23304	8.23597	8.22952	8.23586	8.22703	8.22446	8.21994	8.24828	8.21059	8.19125	8.22532	8.23038	8.22741	8.23622
0.016625	8.22283	8.22966	8.2246	8.21913	8.23226	8.2373	8.23223	8.21838	8.23634	8.2501	8.22761	8.24409	8.2004	8.23071	8.22381	8.22576	8.23975	8.22032	8.23151	8.21735	8.2323	8.25306	8.19082	8.2262	8.24776	8.24968	8.20252	8.22038	8.24485	8.23238	8.2333	8.22331	8.22187	8.22041	8.22398	8.24969	8.23367	8.21843	8.20367	8.21735	8.21152	8.2251	8.25772
0.01675	8.20459	8.22858	8.23128	8.21664	8.24541	8.23041	8.24425	8.23286	8.2331	8.23691	8.22218	8.2254	8.20689	8.21262	8.24361	8.23381	8.23578	8.22417	8.2371	8.21882	8.23962	8.26305	8.19787	8.24297	8.23726	8.23287	8.21077	8.22719	8.24979	8.24389	8.24736	8.21757	8.23009	8.24182	8.22871	8.25626	8.21784	8.22137	8.1871	8.20962	8.23308	8.21397	8.27042
0.016875	8.20512	8.22816	8.22394	8.21447	8.25488	8.22466	8.25249	8.21494	8.20673	8.25197	8.21638	8.23568	8.22171	8.21804	8.23643	8.22584	8.23489	8.25423	8.24881	8.23409	8.21832	8.25005	8.21356	8.23979	8.22711	8.23878	8.22645	8.21799	8.25516	8.22508	8.26758	8.22462	8.23197	8.21697	8.22019	8.24139	8.22254	8.19416	8.19098	8.22124	8.21061	8.23096	8.24163
0.017	8.22458	8.24106	8.20267	8.24896	8.25142	8.23539	8.22557	8.23295	8.21638	8.23663	8.21281	8.23967	8.19645	8.20641	8.22173	8.22802	8.20737	8.23435	8.23875	8.22684	8.22686	8.25879	8.22767	8.22405	8.24529	8.23544	8.22057	8.21426	8.22791	8.21965	8.23796	8.23926	8.21709	8.23717	8.23736	8.22184	8.20557	8.21471	8.19444	8.21798	8.19307	8.21654	8.24008
0.017125	8.20011	8.23986	8.21349	8.22294	8.25718	8.22924	8.20869	8.2288	8.22694	8.22775	8.21996	8.23338	8.19559	8.21305	8.2261	8.23674	8.21715	8.20868	8.22921	8.24305	8.23472	8.24425	8.20968	8.23041	8.26071	8.23677	8.21082	8.20873	8.22282	8.24123	8.23709	8.2446	8.23772	8.21972	8.23148	8.21304	8.23227	8.21764	8.19868	8.20199	8.20779	8.20435	8.23525
0.01725	8.18774	8.24015	8.23064	8.21739	8.2216	8.22904	8.23691	8.24354	8.23193	8.23009	8.21342	8.22978	8.19884	8.21872	8.23357	8.24472	8.24409	8.22708	8.22074	8.23607	8.2362	8.24103	8.20802	8.228	8.24851	8.23635	8.20852	8.2294	8.22797	8.24182	8.23768	8.21908	8.24538	8.21434	8.22086	8.23232	8.25907	8.21053	8.20566	8.19332	8.22741	8.20957	8.24602
0.017375	8.20295	8.21773	8.23663	8.21356	8.21929	8.22459	8.22004	8.22157	8.22968	8.22758	8.22257	8.23405	8.20859	8.21883	8.24635	8.21769	8.23008	8.22581	8.20807	8.22076	8.23174	8.24979	8.21357	8.21444	8.25291	8.24632	8.199	8.23883	8.20468	8.2299	8.24136	8.20037	8.2286	8.19939	8.21082	8.22908	8.24142	8.22536	8.1993	8.21451	8.24112	8.22079	8.24469
0.0175	8.21239	8.22809	8.22314	8.21268	8.25234	8.23364	8.22697	8.20207	8.22704	8.23804	8.20477	8.23141	8.19073	8.21578	8.24629	8.23409	8.23552	8.22575	8.21744	8.2162	8.21228	8.23847	8.21271	8.2245	8.27369	8.24937	8.19753	8.238	8.24836	8.23613	8.2355	8.23415	8.22984	8.22285	8.23192	8.22392	8.22355	8.21456	8.21254	8.21199	8.20428	8.22421	8.26092
0.017625	8.22566	8.22324	8.20907	8.21366	8.25163	8.22602	8.24368	8.21179	8.22337	8.25029	8.23441	8.22344	8.19079	8.21907	8.23523	8.22946	8.23057	8.22987	8.2133	8.23862	8.22553	8.24229	8.22533	8.22585	8.24833	8.23376	8.21931	8.23055	8.24021	8.23069	8.23046	8.24065	8.22097	8.22565	8.2286	8.22968	8.23602	8.23495	8.20275	8.22089	8.22053	8.22135	8.2475
0.01775	8.21304	8.21745	8.22614	8.22135	8.24175	8.23352	8.24317	8.22301	8.23195	8.23575	8.2575	8.2224	8.21252	8.22184	8.23212	8.21611	8.20327	8.23356	8.23354	8.23027	8.22483	8.24715	8.19512	8.22934	8.2317	8.24108	8.24881	8.22094	8.2299	8.20829	8.2541	8.23793	8.224	8.22001	8.20166	8.21921	8.2359	8.23758	8.17702	8.21142	8.21541	8.20878	8.25672
0.017875	8.20696	8.23096	8.23446	8.24286	8.23761	8.22732	8.22896	8.21928	8.22809	8.23695	8.23756	8.23039	8.20438	8.20226	8.22958	8.2235	8.22427	8.22939	8.2439	8.22375	8.20642	8.25195	8.19633	8.22133	8.26476	8.23026	8.21445	8.22142	8.21356	8.24252	8.23813	8.24097	8.23271	8.22095	8.23344	8.22774	8.25318	8.22964	8.20995	8.21855	8.23838	8.23527	8.23815
0.018	8.20983	8.22657	8.21516	8.24746	8.22353	8.22914	8.22381	8.22068	8.21064	8.23333	8.2283	8.22729	8.21196	8.20557	8.22934	8.23249	8.21148	8.21674	8.22046	8.2167	8.22144	8.24127	8.20112	8.22544	8.24864	8.23221	8.23199	8.21877	8.227	8.21872	8.23307	8.22031	8.24672	8.21281	8.24129	8.22649	8.25265	8.22344	8.21068	8.22932	8.23779	8.21867	8.25031
0.018125	8.20917	8.2319	8.21593	8.25496	8.23882	8.22437	8.22278	8.20479	8.19538	8.23442	8.23935	8.20856	8.20094	8.2168	8.22255	8.2292	8.21495	8.21408	8.20332	8.22097	8.21008	8.24408	8.20874	8.20973	8.25261	8.24708	8.2243	8.22932	8.23092	8.20912	8.23328	8.23793	8.24238	8.21349	8.23026	8.21029	8.22261	8.22401	8.1898	8.22629	8.23479	8.21712	8.2216
0.01825	8.22241	8.22706	8.22923	8.21772	8.24598	8.23438	8.22085	8.21011	8.20837	8.22459	8.23781	8.20712	8.19517	8.22431	8.21732	8.20776	8.2215	8.23018	8.20093	8.23926	8.22727	8.24896	8.18811	8.23644	8.25864	8.23467	8.24241	8.21106	8.23258	8.21963	8.2435	8.22846	8.23238	8.21892	8.20622	8.21364	8.21101	8.22405	8.19621	8.19254	8.22206	8.22112	8.23253
0.018375	8.20567	8.20965	8.19836	8.20768	8.24213	8.22393	8.23354	8.21278	8.21804	8.2082	8.22946	8.22295	8.20363	8.23892	8.21169	8.22247	8.23473	8.23544	8.20158	8.22861	8.23151	8.24653	8.21729	8.20851	8.24339	8.26155	8.2415	8.21343	8.22519	8.21014	8.2435	8.22919	8.22524	8.22217	8.21473	8.2115	8.21673	8.22549	8.20895	8.20955	8.21885	8.21607	8.26028
0.0185	8.19444	8.21556	8.22004	8.21909	8.23356	8.2111	8.24182	8.21693	8.2277	8.21745	8.22318	8.22284	8.19483	8.21477	8.20725	8.21895	8.23902	8.22264	8.21947	8.20653	8.21471	8.21571	8.20586	8.20403	8.23601	8.25405	8.22588	8.20403	8.22629	8.19737	8.25265	8.22805	8.23664	8.22956	8.21033	8.23527	8.20264	8.22922	8.20521	8.20013	8.22711	8.23685	8.21901
0.018625	8.20596	8.21416	8.22072	8.22849	8.21252	8.21463	8.22485	8.22187	8.23475	8.22197	8.23851	8.22645	8.19469	8.21238	8.19662	8.20863	8.22636	8.23144	8.21422	8.21786	8.20748	8.22743	8.17879	8.22878	8.22889	8.24439	8.23733	8.21922	8.22364	8.20396	8.23205	8.21992	8.25449	8.23561	8.21859	8.20534	8.21852	8.21496	8.18321	8.22314	8.2102	8.2416	8.22916
0.01875	8.20134	8.21797	8.21149	8.23759	8.2032	8.22444	8.23038	8.19932	8.21143	8.21528	8.24729	8.21408	8.20533	8.22127	8.20882	8.22255	8.21307	8.23406	8.22507	8.21517	8.19707	8.23192	8.18879	8.2362	8.24509	8.2432	8.23258	8.22998	8.22707	8.21648	8.2407	8.23161	8.23947	8.23083	8.22626	8.22311	8.23198	8.22226	8.202	8.20513	8.22499	8.22213	8.20671
0.018875	8.20874	8.20373	8.21889	8.22423	8.22403	8.20586	8.21491	8.20351	8.22554	8.23097	8.22022	8.21926	8.19906	8.20203	8.2318	8.23241	8.22163	8.21924	8.22767	8.21505	8.20856	8.22442	8.21542	8.24085	8.23951	8.26311	8.22813	8.23488	8.19845	8.22462	8.23671	8.21166	8.22714	8.22243	8.21937	8.20481	8.23603	8.22136	8.19972	8.1931	8.23046	8.2174	8.23425
0.019	8.20596	8.24071	8.20846	8.228	8.23342	8.23599	8.23461	8.21822	8.23009	8.22261	8.24541	8.22134	8.21072	8.22588	8.21593	8.23703	8.23591	8.22844	8.21376	8.21579	8.21172	8.24125	8.21515	8.23682	8.23203	8.24687	8.2187	8.21369	8.23009	8.23101	8.2357	8.21639	8.20866	8.22062	8.21874	8.20186	8.22053	8.20467	8.20551	8.21473	8.22937	8.22278	8.24658
0.019125	8.22496	8.24674	8.21841	8.22935	8.23716	8.21773	8.20302	8.22024	8.23509	8.20449	8.24066	8.19249	8.21529	8.21801	8.22277	8.22779	8.24665	8.21755	8.22066	8.21197	8.21512	8.24756	8.18714	8.23188	8.2303	8.23865	8.22473	8.22256	8.20549	8.21383	8.24014	8.22079	8.21856	8.21823	8.20396	8.21058	8.21047	8.20686	8.20776	8.21458	8.22534	8.22637	8.22689
0.01925	8.20179	8.23909	8.22124	8.22948	8.23561	8.20502	8.22318	8.20987	8.21635	8.20924	8.23579	8.21362	8.19529	8.21236	8.24099	8.22257	8.23596	8.20481	8.22198	8.20706	8.20271	8.23272	8.1826	8.22222	8.25218	8.22356	8.21769	8.22404	8.20033	8.19492	8.24979	8.21735	8.2324	8.21381	8.2044	8.22161	8.22449	8.20084	8.17263	8.21938	8.20283	8.22848	8.23015
0.019375	8.19632	8.21207	8.21992	8.21999	8.23353	8.23303	8.2243	8.21234	8.21745	8.22155	8.22149	8.233	8.18397	8.21264	8.22162	8.22369	8.2218	8.20995	8.21828	8.19285	8.20251	8.23545	8.19505	8.21984	8.23469	8.24674	8.24298	8.22195	8.20613	8.20357	8.24532	8.24428	8.21551	8.20632	8.20086	8.25007	8.22964	8.20291	8.20822	8.21974	8.19949	8.2075	8.24014
0.0195	8.19571	8.2046	8.2079	8.22456	8.23189	8.2207	8.20815	8.22105	8.21563	8.20419	8.21374	8.24672	8.19459	8.21474	8.20795	8.19909	8.21501	8.20908	8.21142	8.21867	8.23034	8.22867	8.19779	8.21754	8.22675	8.24386	8.23774	8.2219	8.2248	8.2244	8.23667	8.22186	8.19926	8.20802	8.20823	8.21741	8.21673	8.20863	8.18445	8.21047	8.21113	8.21445	8.23006
0.019625	8.20549	8.20866	8.20811	8.24729	8.23779	8.21107	8.23255	8.21725	8.22346	8.21363	8.21702	8.22713	8.20226	8.21249	8.21308	8.20606	8.22607	8.2187	8.21715	8.2024	8.19922	8.22013	8.20363	8.22549	8.21999	8.24444	8.20969	8.22679	8.23039	8.20405	8.22618	8.22543	8.20152	8.21291	8.21918	8.22694	8.21067	8.19918	8.2023	8.21017	8.21173	8.21165	8.2281
0.01975	8.19536	8.19522	8.20766	8.22987	8.23304	8.19938	8.22549	8.21152	8.23751	8.21374	8.22158	8.22057	8.20712	8.21054	8.21135	8.2064	8.21408	8.21794	8.21168	8.2011	8.19308	8.22103	8.21262	8.21857	8.24989	8.2455	8.21674	8.23268	8.23036	8.20207	8.22787	8.23943	8.22969	8.19505	8.21955	8.22434	8.2223	8.20721	8.20955	8.2187	8.21812	8.20092	8.23079
0.019875	8.19308	8.19755	8.21345	8.2293	8.23531	8.20341	8.20248	8.20771	8.22877	8.23638	8.18793	8.22218	8.2088	8.20241	8.20673	8.21555	8.21918	8.22772	8.21266	8.20589	8.22948	8.25616	8.21302	8.21941	8.24567	8.24435	8.19781	8.21007	8.22015	8.21048	8.22341	8.23215	8.23168	8.21084	8.21436	8.2207	8.22784	8.21832	8.21337	8.21692	8.20813	8.20351	8.23092
0.02	8.20298	8.21748	8.2077	8.21429	8.23705	8.21551	8.21355	8.20415	8.22141	8.20006	8.19779	8.20438	8.21484	8.19833	8.20951	8.2438	8.2159	8.23337	8.20731	8.21136	8.21349	8.23168	8.1872	8.21053	8.25426	8.21899	8.21622	8.20798	8.219	8.21532	8.23024	8.23556	8.20801	8.21702	8.19668	8.22656	8.22848	8.20725	8.19323	8.21227	8.22302	8.22232	8.23973
0.020125	8.21048	8.22354	8.20653	8.20683	8.22049	8.23459	8.18976	8.21204	8.22404	8.20128	8.22463	8.19865	8.20891	8.21503	8.19303	8.22746	8.21252	8.22354	8.23667	8.20582	8.20499	8.20573	8.20183	8.2154	8.22199	8.22948	8.21879	8.19809	8.20493	8.22386	8.22511	8.23508	8.19875	8.22427	8.20946	8.19601	8.23112	8.19418	8.19192	8.21455	8.2085	8.2049	8.23476
0.02025	8.19305	8.21764	8.19968	8.20398	8.22378	8.22295	8.20657	8.21101	8.24889	8.22205	8.22928	8.19946	8.19186	8.22443	8.20355	8.21322	8.2142	8.21178	8.23595	8.20818	8.22257	8.22032	8.2055	8.2072	8.21914	8.23374	8.2257	8.18839	8.22385	8.21192	8.22663	8.23566	8.20174	8.21847	8.21545	8.20094	8.23289	8.2168	8.19935	8.21292	8.20823	8.20081	8.22587
0.020375	8.17458	8.21296	8.19045	8.20582	8.21976	8.20348	8.22134	8.19788	8.24029	8.22751	8.22832	8.22558	8.18671	8.22267	8.1842	8.23689	8.21793	8.19056	8.23021	8.21004	8.19659	8.23523	8.19454	8.21399	8.24269	8.24044	8.21832	8.21688	8.23328	8.20787	8.22818	8.22101	8.21126	8.1991	8.1952	8.19958	8.23122	8.20386	8.19776	8.20945	8.21814	8.21811	8.23827
0.0205	8.18712	8.21718	8.19749	8.2066	8.23889	8.19814	8.22187	8.22165	8.21612	8.22253	8.22228	8.22143	8.19021	8.18291	8.19839	8.23956	8.20419	8.20267	8.22655	8.21421	8.19897	8.25117	8.18488	8.21812	8.2285	8.2457	8.21928	8.21465	8.21871	8.21732	8.23386	8.22376	8.21687	8.20229	8.20885	8.21635	8.22881	8.20476	8.19106	8.21611	8.22528	8.21049	8.20165
0.020625	8.20299	8.21965	8.1944	8.22739	8.22448	8.22004	8.2188	8.20357	8.21754	8.23205	8.21259	8.23433	8.20512	8.19956	8.22267	8.22711	8.22851	8.22175	8.21648	8.19777	8.1965	8.23509	8.18876	8.22437	8.21152	8.24461	8.22417	8.19942	8.21169	8.22302	8.22207	8.22351	8.2196	8.22788	8.23166	8.21929	8.2159	8.22555	8.20825	8.22242	8.2183	8.20135	8.20892
0.02075	8.19895	8.21751	8.19994	8.21913	8.21547	8.21153	8.2157	8.2063	8.21242	8.23593	8.21239	8.20814	8.17933	8.20778	8.22635	8.23621	8.21364	8.20558	8.22248	8.19908	8.20216	8.23103	8.19292	8.20966	8.22995	8.24309	8.24357	8.20808	8.22316	8.21255	8.2136	8.20367	8.21238	8.21521	8.2375	8.19673	8.22466	8.22206	8.19366	8.20631	8.22208	8.1908	8.21816
0.020875	8.20823	8.23297	8.20905	8.21654	8.22077	8.21239	8.20744	8.19021	8.21156	8.22669	8.21898	8.20243	8.21265	8.2275	8.21618	8.22681	8.22264	8.20351	8.22528	8.19991	8.22315	8.23486	8.20114	8.21391	8.23258	8.24375	8.2263	8.23159	8.22341	8.21994	8.23546	8.23296	8.22786	8.21403	8.21051	8.18906	8.22125	8.21925	8.18302	8.21052	8.21867	8.20242	8.24208
0.021	8.20594	8.20969	8.19812	8.20432	8.23573	8.20942	8.2083	8.22446	8.22183	8.22156	8.2222	8.19456	8.19657	8.21125	8.19289	8.22617	8.198	8.21913	8.21064	8.20576	8.22726	8.23592	8.18376	8.22549	8.21767	8.22749	8.20663	8.21871	8.22118	8.23054	8.24497	8.212	8.21642	8.194	8.19813	8.19688	8.23623	8.21251	8.20328	8.18811	8.20582	8.19456	8.2354
0.021125	8.19588	8.22417	8.19395	8.21693	8.22833	8.21615	8.23602	8.22243	8.20374	8.2302	8.22081	8.21344	8.17269	8.21187	8.19018	8.22671	8.20594	8.20994	8.20229	8.21891	8.21412	8.24276	8.18427	8.20113	8.22188	8.24435	8.213	8.22402	8.22879	8.21792	8.23408	8.24088	8.21938	8.18842	8.2067	8.22442	8.21735	8.19944	8.16963	8.21254	8.20447	8.19454	8.23466
0.02125	8.2094	8.22391	8.20587	8.22655	8.22404	8.19788	8.22057	8.2059	8.21331	8.23518	8.22174	8.19103	8.17628	8.19383	8.21397	8.22858	8.22115	8.20653	8.20733	8.21325	8.20933	8.2307	8.20357	8.20386	8.23241	8.23548	8.20396	8.21039	8.20602	8.20878	8.22684	8.22305	8.21331	8.21979	8.212	8.21041	8.20944	8.18657	8.19003	8.19338	8.23108	8.19089	8.2496
0.021375	8.20699	8.21709	8.18406	8.23245	8.2234	8.21393	8.20763	8.20795	8.21021	8.21309	8.22401	8.20878	8.19645	8.22685	8.23547	8.22437	8.20447	8.20018	8.21545	8.18798	8.21381	8.22166	8.21246	8.20412	8.2277	8.22388	8.22942	8.17619	8.20342	8.23451	8.24341	8.19389	8.22764	8.22193	8.2097	8.19911	8.20441	8.18591	8.18707	8.21748	8.23936	8.21109	8.22974
0.0215	8.2122	8.22661	8.20689	8.20235	8.21683	8.21566	8.21836	8.20665	8.21418	8.19975	8.2017	8.20656	8.18332	8.21818	8.22836	8.20798	8.21648	8.1923	8.18444	8.2041	8.19738	8.22633	8.19495	8.22122	8.23937	8.2375	8.20602	8.19903	8.2153	8.21249	8.22511	8.19827	8.2308	8.23529	8.19549	8.19897	8.20229	8.19647	8.18149	8.21713	8.20245	8.2072	8.20528
0.021625	8.20179	8.22585	8.20708	8.19983	8.2255	8.20819	8.20972	8.21105	8.23552	8.21717	8.20915	8.21391	8.1918	8.20565	8.21134	8.20609	8.20045	8.20091	8.21495	8.22607	8.2103	8.2318	8.19191	8.24187	8.23818	8.22615	8.2018	8.20496	8.22909	8.18967	8.2234	8.19391	8.23172	8.22108	8.208	8.22046	8.21327	8.19612	8.17941	8.20155	8.1929	8.21483	8.24229
0.02175	8.20338	8.22031	8.19613	8.19753	8.23039	8.19834	8.19322	8.21497	8.20973	8.22044	8.21913	8.22927	8.19529	8.20321	8.21873	8.19208	8.2057	8.22068	8.20887	8.21797	8.1956	8.22047	8.18053	8.21945	8.24699	8.2144	8.23447	8.19625	8.20999	8.19987	8.22472	8.20724	8.21699	8.20425	8.20615	8.21798	8.20095	8.19566	8.18292	8.20351	8.2095	8.20146	8.25725
0.021875	8.19827	8.22402	8.19392	8.21812	8.22888	8.20302	8.20428	8.20072	8.21225	8.20351	8.2223	8.2306	8.21321	8.21149	8.20154	8.22482	8.2179	8.20384	8.20573	8.21776	8.20231	8.22787	8.20956	8.21699	8.21609	8.23218	8.19779	8.22304	8.20728	8.18262	8.2032	8.21986	8.21869	8.19966	8.20833	8.22122	8.18173	8.19847	8.19212	8.19568	8.21777	8.2094	8.2265
0.022	8.21305	8.20501	8.19647	8.20718	8.21717	8.19742	8.22092	8.19646	8.20447	8.19504	8.20045	8.19934	8.21277	8.20408	8.21818	8.22099	8.20763	8.19723	8.1968	8.19341	8.21186	8.23483	8.18681	8.20647	8.21207	8.22872	8.22153	8.21191	8.19235	8.21003	8.20636	8.20498	8.21387	8.19385	8.22777	8.20201	8.18639	8.20373	8.19875	8.18375	8.2136	8.21866	8.22877
0.022125	8.21215	8.21545	8.18732	8.21992	8.22404	8.18646	8.22884	8.19291	8.21792	8.22461	8.20276	8.19169	8.19562	8.20404	8.21155	8.22658	8.2103	8.20483	8.20555	8.20016	8.18509	8.22729	8.18325	8.20241	8.21746	8.23106	8.22509	8.21899	8.20737	8.21253	8.22625	8.20717	8.22307	8.203	8.21697	8.198	8.222	8.20644	8.18544	8.20161	8.22187	8.19234	8.22943
0.02225	8.21003	8.20821	8.19865	8.19621	8.23888	8.20334	8.20428	8.20861	8.21812	8.21932	8.21239	8.20016	8.20753	8.20409	8.23109	8.22497	8.21523	8.21582	8.22341	8.21262	8.18849	8.21716	8.18961	8.21673	8.21794	8.21632	8.21236	8.20273	8.21629	8.19962	8.25262	8.20911	8.22923	8.21923	8.20223	8.21094	8.20409	8.18614	8.19821	8.20821	8.21459	8.19842	8.23012
0.022375	8.21122	8.21535	8.1989	8.20997	8.23096	8.20486	8.20502	8.21898	8.2206	8.23479	8.23084	8.21558	8.19577	8.18303	8.22421	8.21826	8.21442	8.2108	8.19932	8.22621	8.20568	8.22417	8.20486	8.2234	8.2253	8.22829	8.21901	8.21057	8.20335	8.18787	8.24055	8.21266	8.2083	8.20905	8.18578	8.22745	8.21523	8.19772	8.18128	8.20712	8.22301	8.20521	8.22442
0.0225	8.19475	8.20998	8.20323	8.19016	8.20297	8.21111	8.21154	8.20532	8.1991	8.20286	8.20802	8.20492	8.18741	8.18761	8.20036	8.21314	8.18929	8.20877	8.2023	8.21449	8.20205	8.21973	8.17971	8.22915	8.2249	8.23664	8.20152	8.22237	8.1998	8.19684	8.22942	8.20138	8.21945	8.22179	8.18377	8.2046	8.21797	8.21055	8.19825	8.19131	8.22369	8.20295	8.22038
0.022625	8.17912	8.20745	8.20377	8.21413	8.23164	8.20988	8.21284	8.20239	8.21349	8.20456	8.20815	8.19849	8.20831	8.221	8.20702	8.20588	8.17951	8.18054	8.23301	8.2188	8.19448	8.22558	8.19594	8.23335	8.21251	8.23733	8.23785	8.19646	8.22058	8.19487	8.22887	8.22005	8.22324	8.18723	8.17529	8.2072	8.20673	8.20468	8.1857	8.20576	8.23012	8.20375	8.22889
0.02275	8.19838	8.22485	8.20361	8.20971	8.22755	8.21423	8.21288	8.21559	8.22093	8.19838	8.21179	8.20189	8.19819	8.21982	8.21069	8.20271	8.2002	8.1996	8.23009	8.22694	8.20337	8.20161	8.19735	8.21954	8.22618	8.23014	8.22373	8.17775	8.21798	8.21143	8.21448	8.21285	8.20747	8.21033	8.19516	8.2092	8.19069	8.19767	8.18594	8.20835	8.21899	8.18768	8.21472
0.022875	8.18922	8.22465	8.20396	8.20692	8.24153	8.21175	8.24136	8.20136	8.20915	8.19908	8.21403	8.20895	8.18746	8.20227	8.22818	8.20547	8.19651	8.20799	8.19897	8.21338	8.19144	8.22083	8.19691	8.20731	8.23936	8.23577	8.20876	8.18738	8.21525	8.18208	8.23213	8.19557	8.18582	8.21793	8.19962	8.20384	8.23049	8.19186	8.18777	8.19746	8.21197	8.20555	8.21874
0.023	8.19345	8.20927	8.20881	8.23442	8.23235	8.21934	8.23152	8.20374	8.20412	8.20557	8.21874	8.21538	8.20777	8.2014	8.21699	8.20298	8.20103	8.22253	8.20831	8.21057	8.20489	8.21313	8.20621	8.20969	8.2209	8.22121	8.19035	8.20119	8.22089	8.18107	8.2421	8.20746	8.20101	8.22478	8.19434	8.20353	8.21396	8.23255	8.18574	8.18963	8.22754	8.20848	8.22411
0.023125	8.21194	8.21326	8.18595	8.21562	8.22877	8.18422	8.221	8.18951	8.1906	8.20564	8.22566	8.22016	8.19403	8.21371	8.21687	8.21711	8.20506	8.20595	8.21505	8.21756	8.19762	8.2252	8.19583	8.20805	8.212	8.23061	8.21181	8.21275	8.2042	8.19212	8.24793	8.22114	8.20645	8.22414	8.21472	8.19633	8.19792	8.20309	8.19321	8.19662	8.20691	8.18344	8.21576
0.02325	8.20776	8.22674	8.19254	8.20035	8.20275	8.2073	8.22105	8.20904	8.1981	8.21521	8.21815	8.2193	8.17698	8.1942	8.22953	8.22492	8.2151	8.18284	8.21589	8.2109	8.20026	8.21735	8.18664	8.21381	8.2332	8.23575	8.21309	8.20452	8.22122	8.19675	8.21875	8.21405	8.19433	8.1984	8.20888	8.19961	8.21088	8.18969	8.17946	8.19862	8.22051	8.19774	8.20618
0.023375	8.19746	8.22978	8.1891	8.20332	8.21086	8.21289	8.20924	8.19905	8.20466	8.21602	8.22615	8.21876	8.17348	8.19502	8.22862	8.2146	8.20777	8.21696	8.18513	8.20397	8.21584	8.21423	8.18307	8.23458	8.22111	8.21843	8.21853	8.22024	8.21293	8.21674	8.22508	8.21366	8.2054	8.18591	8.20036	8.18898	8.20865	8.19656	8.16115	8.20303	8.18696	8.21725	8.24329
0.0235	8.2247	8.2192	8.20273	8.20081	8.22192	8.19477	8.21766	8.1994	8.20505	8.21146	8.21918	8.22476	8.20187	8.20988	8.21715	8.2067	8.21899	8.20173	8.19932	8.2275	8.20399	8.22835	8.19925	8.19823	8.22386	8.23057	8.18567	8.22001	8.20087	8.18672	8.2315	8.21203	8.19796	8.16995	8.2029	8.18959	8.21913	8.20316	8.18214	8.21542	8.20237	8.22404	8.24348
0.023625	8.19414	8.20724	8.21681	8.18996	8.2295	8.21935	8.22079	8.18393	8.18265	8.21271	8.20133	8.18346	8.20048	8.20224	8.20869	8.22301	8.1897	8.20795	8.19673	8.20071	8.18764	8.21664	8.18029	8.21387	8.23949	8.21707	8.18483	8.21811	8.23585	8.19156	8.23531	8.22097	8.21448	8.19329	8.21379	8.20089	8.19434	8.21968	8.18285	8.21854	8.18746	8.21645	8.23437
0.02375	8.1918	8.22314	8.21391	8.22057	8.21424	8.2087	8.22185	8.19357	8.20164	8.21059	8.19831	8.20609	8.23188	8.18622	8.21909	8.21193	8.20035	8.20304	8.18164	8.20148	8.18606	8.23145	8.19419	8.21008	8.21433	8.22999	8.21806	8.19459	8.23067	8.19486	8.22289	8.20657	8.20695	8.2099	8.20813	8.21014	8.20745	8.2151	8.18314	8.2072	8.20694	8.20867	8.22244
0.023875	8.2028	8.22366	8.19968	8.20039	8.19591	8.19028	8.21821	8.20277	8.22623	8.20798	8.20501	8.21576	8.19705	8.18904	8.2156	8.20639	8.19874	8.19147	8.20206	8.20132	8.20354	8.23225	8.20223	8.19405	8.23068	8.22386	8.2146	8.20102	8.23634	8.1982	8.20818	8.20076	8.21641	8.1961	8.21207	8.24041	8.21055	8.20663	8.19601	8.19343	8.18783	8.19762	8.22558
0.024	8.18906	8.23382	8.18732	8.20482	8.21596	8.21442	8.20842	8.19845	8.22054	8.20914	8.22546	8.22688	8.19402	8.19293	8.21004	8.21855	8.22773	8.20798	8.20555	8.19765	8.2154	8.2046	8.17381	8.20901	8.2214	8.23518	8.22602	8.20655	8.20807	8.19719	8.19405	8.19971	8.2084	8.19683	8.19796	8.21573	8.18442	8.19067	8.19314	8.18792	8.17652	8.20739	8.22011
0.024125	8.19355	8.20673	8.19087	8.18152	8.22394	8.2178	8.21686	8.18428	8.20444	8.21237	8.2264	8.19525	8.18134	8.19959	8.20357	8.19167	8.18661	8.18887	8.19908	8.19165	8.20885	8.22417	8.17721	8.21681	8.21899	8.24019	8.21979	8.20631	8.21432	8.20246	8.22506	8.18352	8.19785	8.1898	8.20108	8.20412	8.19784	8.20663	8.1736	8.19289	8.18567	8.19249	8.22146
0.02425	8.19327	8.20776	8.18532	8.19324	8.21292	8.19926	8.21116	8.18285	8.19686	8.19882	8.21944	8.20322	8.17721	8.18201	8.19912	8.22208	8.17609	8.21394	8.19701	8.21105	8.21011	8.22993	8.19707	8.19761	8.20952	8.22392	8.20444	8.20676	8.2236	8.20829	8.22453	8.19427	8.19726	8.19291	8.19525	8.1914	8.19868	8.20585	8.20412	8.19919	8.18935	8.20961	8.22792
0.024375	8.18972	8.23641	8.21185	8.20231	8.21828	8.20043	8.20074	8.19798	8.2173	8.21375	8.19265	8.2234	8.19449	8.1926	8.21099	8.22291	8.21244	8.21302	8.20349	8.20325	8.18079	8.21367	8.17593	8.18875	8.20644	8.21734	8.20361	8.21359	8.20808	8.19392	8.21619	8.19738	8.21953	8.19812	8.18851	8.19483	8.2092	8.18745	8.20412	8.20161	8.17074	8.19907	8.22409
0.0245	8.19218	8.2117	8.21641	8.19381	8.22062	8.21183	8.21667	8.214	8.19796	8.19668	8.2021	8.214	8.18179	8.1963	8.20107	8.2012	8.20721	8.20129	8.20853	8.19344	8.1926	8.22047	8.18623	8.18893	8.24269	8.24388	8.21165	8.20109	8.19327	8.20903	8.22021	8.21009	8.21429	8.19115	8.21196	8.17377	8.22515	8.1872	8.1823	8.20669	8.17438	8.18256	8.22614
0.024625	8.19234	8.19157	8.20195	8.18867	8.22739	8.2272	8.23341	8.21281	8.21474	8.19972	8.20645	8.2044	8.17817	8.21033	8.18076	8.19769	8.19971	8.20193	8.20367	8.19866	8.20151	8.21916	8.17121	8.21036	8.23896	8.24376	8.2092	8.20026	8.20654	8.20868	8.22108	8.2002	8.20989	8.17673	8.21862	8.18402	8.22078	8.20833	8.18439	8.19836	8.20104	8.19275	8.21455
0.02475	8.19189	8.18399	8.19433	8.19396	8.21152	8.19622	8.21362	8.21481	8.20513	8.19962	8.18156	8.20759	8.18578	8.20833	8.17006	8.2041	8.20151	8.20254	8.21113	8.19658	8.20963	8.22793	8.18245	8.22426	8.20216	8.22823	8.21014	8.19534	8.19759	8.17686	8.21589	8.20919	8.21977	8.19982	8.19382	8.20198	8.18761	8.2138	8.19675	8.20198	8.21226	8.18803	8.2269
0.024875	8.19952	8.2007	8.1822	8.194	8.21968	8.19373	8.21641	8.2161	8.18359	8.2019	8.17661	8.1948	8.17705	8.20957	8.19289	8.20852	8.20443	8.19681	8.18377	8.19447	8.19596	8.23577	8.19746	8.21962	8.21463	8.24582	8.20232	8.18936	8.22042	8.18913	8.20257	8.21871	8.19992	8.19955	8.19106	8.20636	8.21255	8.22157	8.19669	8.18436	8.22151	8.18285	8.19979
0.025	8.17834	8.20207	8.19424	8.20443	8.21206	8.20671	8.207	8.22029	8.21449	8.19946	8.20432	8.19998	8.19775	8.19547	8.22291	8.19984	8.19547	8.18677	8.19223	8.2148	8.18099	8.2188	8.20508	8.21525	8.21036	8.23188	8.20283	8.18634	8.20203	8.21141	8.23577	8.18952	8.22005	8.20202	8.17915	8.19029	8.19236	8.1944	8.20267	8.19308	8.21191	8.19768	8.21655
0.025125	8.19132	8.18974	8.20138	8.21728	8.2145	8.21459	8.2154	8.20444	8.22151	8.21164	8.19927	8.19368	8.18585	8.19369	8.2418	8.21403	8.20859	8.18361	8.19099	8.21251	8.19741	8.20528	8.19038	8.20422	8.21872	8.21509	8.18662	8.20714	8.19305	8.20769	8.23471	8.19887	8.21492	8.21087	8.20558	8.20058	8.198	8.18866	8.18536	8.18383	8.19163	8.19117	8.19691
0.02525	8.18954	8.20404	8.20384	8.22145	8.20332	8.21959	8.18639	8.20911	8.2073	8.20357	8.21704	8.19125	8.16829	8.20466	8.23096	8.19662	8.17745	8.1873	8.20528	8.20364	8.18913	8.23052	8.1865	8.21018	8.23721	8.21517	8.17792	8.21902	8.19208	8.21649	8.24272	8.20661	8.19054	8.21157	8.19766	8.19531	8.21198	8.18937	8.16591	8.189	8.19928	8.18684	8.20658
0.025375	8.19046	8.1916	8.18056	8.20918	8.20953	8.22901	8.20805	8.20034	8.21272	8.19277	8.21897	8.19333	8.1692	8.18254	8.17689	8.19383	8.20712	8.18128	8.20172	8.20042	8.19163	8.23321	8.19394	8.20279	8.24341	8.22278	8.19621	8.20124	8.20339	8.19696	8.22932	8.2144	8.20751	8.22511	8.19181	8.18863	8.18905	8.18204	8.17283	8.19197	8.18392	8.1969	8.2354
0.0255	8.20271	8.21566	8.17258	8.21313	8.20933	8.21961	8.20354	8.20094	8.21208	8.20223	8.2033	8.21353	8.17277	8.20751	8.1907	8.2001	8.20491	8.20287	8.19305	8.18969	8.20264	8.22087	8.17834	8.20775	8.21224	8.22187	8.19231	8.18762	8.20808	8.21093	8.20033	8.2286	8.20448	8.19923	8.20731	8.19078	8.18979	8.19355	8.18754	8.1825	8.19331	8.20609	8.24171
0.025625	8.20562	8.20472	8.16794	8.22786	8.21318	8.2041	8.18159	8.1793	8.22222	8.21277	8.18346	8.20304	8.17086	8.20717	8.21067	8.20703	8.203	8.19746	8.20335	8.16791	8.20515	8.22102	8.14801	8.21709	8.21574	8.22197	8.20683	8.20931	8.21273	8.19671	8.20798	8.20684	8.2082	8.20134	8.19717	8.19526	8.20239	8.18494	8.16823	8.20966	8.18561	8.19675	8.21884
0.02575	8.19571	8.19543	8.1825	8.21095	8.21581	8.20412	8.18024	8.1892	8.20115	8.21375	8.20363	8.21656	8.19159	8.20554	8.2272	8.20869	8.204	8.18761	8.21217	8.19242	8.19319	8.22984	8.1712	8.22223	8.21093	8.22489	8.21035	8.21948	8.22253	8.19374	8.229	8.18029	8.19491	8.20174	8.19785	8.19295	8.19886	8.20383	8.1905	8.17506	8.21069	8.1918	8.22393
0.025875	8.18465	8.2034	8.18103	8.20185	8.20887	8.22497	8.1889	8.22767	8.18944	8.19962	8.2063	8.21747	8.18288	8.20636	8.20508	8.22254	8.20948	8.16306	8.19149	8.18121	8.17484	8.21381	8.19559	8.23041	8.21332	8.22595	8.19939	8.20199	8.1936	8.21222	8.20032	8.20686	8.20455	8.19231	8.19739	8.19672	8.19953	8.21191	8.19433	8.17033	8.21815	8.20452	8.21608
0.026	8.18906	8.20582	8.18421	8.208	8.22484	8.20106	8.2117	8.21689	8.22517	8.20663	8.19186	8.20425	8.20112	8.21289	8.20808	8.21087	8.21192	8.18789	8.19335	8.20396	8.18851	8.22689	8.18918	8.18788	8.21685	8.21877	8.20663	8.20274	8.19038	8.19952	8.21593	8.19735	8.1999	8.18653	8.18973	8.19508	8.192	8.19067	8.20028	8.2046	8.19437	8.20386	8.20084
0.026125	8.19353	8.19177	8.1836	8.20829	8.22215	8.21403	8.20678	8.19688	8.20338	8.20523	8.19761	8.21037	8.19894	8.18875	8.20747	8.19157	8.20398	8.20318	8.19127	8.19101	8.19119	8.23641	8.19051	8.20309	8.23619	8.20215	8.20001	8.21842	8.2136	8.18466	8.19692	8.18801	8.2113	8.19187	8.19041	8.18928	8.21392	8.19001	8.18137	8.19424	8.1748	8.19975	8.22266
0.02625	8.19434	8.19002	8.19656	8.20719	8.21616	8.1993	8.21097	8.19172	8.18217	8.20025	8.22582	8.20329	8.19952	8.18793	8.20627	8.2025	8.20177	8.20094	8.1981	8.1878	8.19791	8.22407	8.16906	8.19831	8.23453	8.21555	8.20116	8.19314	8.20534	8.19371	8.2188	8.21313	8.19392	8.20547	8.19866	8.20628	8.20541	8.22075	8.15993	8.19628	8.17482	8.20326	8.23105
0.026375	8.21033	8.19913	8.20088	8.21605	8.20927	8.18175	8.1949	8.20467	8.19629	8.20523	8.20761	8.18684	8.19928	8.19276	8.19221	8.20344	8.176	8.19528	8.20025	8.20397	8.20115	8.23075	8.18427	8.22019	8.23146	8.2186	8.20084	8.18777	8.21944	8.20024	8.22594	8.20676	8.20635	8.21429	8.19107	8.20485	8.19448	8.20839	8.17034	8.18812	8.1954	8.19823	8.24035
0.0265	8.19068	8.19216	8.1691	8.20719	8.18288	8.1988	8.20618	8.19168	8.22784	8.19696	8.19005	8.18983	8.18593	8.20015	8.18346	8.2094	8.19221	8.2055	8.19447	8.17855	8.19496	8.21706	8.19937	8.2207	8.22624	8.20311	8.21174	8.1862	8.24028	8.19753	8.21951	8.21362	8.21236	8.21297	8.2061	8.19286	8.22163	8.19116	8.16786	8.19899	8.20212	8.19228	8.22124
0.026625	8.1917	8.2021	8.17257	8.20699	8.19769	8.2207	8.19354	8.20756	8.19928	8.20162	8.18849	8.18713	8.17979	8.19868	8.21228	8.21308	8.20269	8.20676	8.21291	8.20952	8.19654	8.22083	8.19242	8.1875	8.22494	8.22408	8.22556	8.17936	8.23384	8.19079	8.21744	8.21042	8.19868	8.20487	8.185	8.19901	8.21796	8.19453	8.17873	8.19984	8.18763	8.21143	8.22205
0.02675	8.18145	8.19234	8.17151	8.20605	8.20562	8.2039	8.1927	8.21043	8.20704	8.19213	8.2038	8.19519	8.15854	8.19398	8.18397	8.20239	8.1987	8.20478	8.2036	8.20756	8.19271	8.20642	8.19079	8.20368	8.22905	8.22613	8.22333	8.19887	8.21635	8.19197	8.22012	8.22038	8.19822	8.18127	8.18177	8.19115	8.21428	8.18777	8.16858	8.20114	8.18219	8.195	8.2199
0.026875	8.19981	8.18446	8.15938	8.21267	8.21331	8.20581	8.20489	8.19672	8.20192	8.20132	8.21029	8.19446	8.17514	8.17789	8.19447	8.1779	8.1747	8.20187	8.21253	8.19882	8.1789	8.21495	8.18114	8.19619	8.22944	8.2142	8.18368	8.17563	8.19203	8.20567	8.2198	8.20997	8.20477	8.19876	8.19664	8.18048	8.18506	8.18342	8.17718	8.18756	8.18829	8.20648	8.21809
0.027	8.17818	8.20402	8.19469	8.21595	8.21247	8.21046	8.20371	8.19971	8.21534	8.22906	8.21692	8.18616	8.17947	8.18477	8.19426	8.18775	8.18081	8.2193	8.19675	8.19167	8.17279	8.21404	8.18605	8.19173	8.23116	8.21455	8.18213	8.19784	8.18784	8.20348	8.20091	8.18666	8.20435	8.21979	8.21451	8.18705	8.19482	8.17944	8.1823	8.18523	8.17142	8.19696	8.22566
0.027125	8.18627	8.20397	8.17239	8.19726	8.20072	8.19571	8.21692	8.15969	8.20586	8.20773	8.21246	8.18402	8.18938	8.21657	8.19379	8.19698	8.2084	8.2143	8.19276	8.17811	8.18784	8.21805	8.17672	8.1898	8.22109	8.20745	8.18681	8.18887	8.2072	8.19502	8.20886	8.19716	8.21509	8.19352	8.2028	8.20437	8.19302	8.18093	8.20232	8.19273	8.17989	8.20137	8.19765
0.02725	8.1786	8.20952	8.16544	8.20605	8.18071	8.19116	8.21194	8.18048	8.22195	8.20271	8.21382	8.18008	8.16451	8.21879	8.20101	8.20453	8.21266	8.18823	8.17757	8.16839	8.1842	8.21001	8.19564	8.19511	8.20567	8.21056	8.20962	8.20265	8.20926	8.2021	8.21702	8.19762	8.20726	8.18677	8.21218	8.21719	8.1929	8.20134	8.19027	8.18572	8.19725	8.19923	8.20673
0.027375	8.18405	8.21557	8.16808	8.21647	8.20734	8.17154	8.20248	8.17085	8.22566	8.20791	8.20629	8.18544	8.16543	8.19084	8.20534	8.21976	8.19014	8.18005	8.19698	8.1672	8.19439	8.20255	8.18996	8.19669	8.22742	8.22034	8.20538	8.18668	8.20155	8.21532	8.22748	8.2017	8.20283	8.19314	8.19842	8.17754	8.16846	8.21233	8.16021	8.2046	8.21286	8.19236	8.20677
0.0275	8.18206	8.19397	8.2058	8.21583	8.19404	8.16748	8.19191	8.19416	8.20496	8.18699	8.20102	8.19697	8.16701	8.20413	8.18964	8.21251	8.18291	8.17391	8.19848	8.19828	8.17696	8.20976	8.18228	8.20769	8.19791	8.22914	8.19344	8.19016	8.19757	8.20869	8.22629	8.21021	8.21099	8.21838	8.19483	8.18133	8.19589	8.2027	8.1814	8.18835	8.19951	8.19918	8.22491
0.027625	8.18309	8.20077	8.19769	8.2149	8.19884	8.19218	8.19997	8.20804	8.2081	8.18924	8.2012	8.22648	8.18577	8.20998	8.20407	8.18526	8.18529	8.19015	8.18803	8.18283	8.19829	8.21693	8.18041	8.18915	8.22391	8.21777	8.22315	8.20145	8.19574	8.1758	8.22069	8.20685	8.19892	8.20135	8.20489	8.18436	8.19834	8.20563	8.17071	8.18302	8.18305	8.19506	8.21444
0.02775	8.20021	8.22248	8.19174	8.1945	8.21253	8.2076	8.20083	8.20628	8.19071	8.20914	8.21577	8.19092	8.18608	8.20126	8.21416	8.18868	8.19707	8.19805	8.19974	8.18754	8.19999	8.20741	8.19814	8.20643	8.21349	8.22142	8.18217	8.19734	8.20666	8.1991	8.22314	8.20386	8.19572	8.19114	8.19975	8.19305	8.18454	8.20087	8.163	8.15928	8.18078	8.19678	8.2056
0.027875	8.19601	8.21016	8.18375	8.18665	8.17602	8.18427	8.20182	8.18363	8.17727	8.17944	8.20872	8.17453	8.16959	8.17877	8.20157	8.18887	8.20296	8.19408	8.20488	8.18236	8.18633	8.19186	8.18256	8.20474	8.21076	8.21532	8.18925	8.20664	8.19525	8.18416	8.23238	8.22635	8.20075	8.19226	8.18536	8.19342	8.19228	8.2014	8.1424	8.17576	8.18444	8.18801	8.21747
0.028	8.18493	8.2059	8.17116	8.1866	8.19266	8.19826	8.18965	8.1744	8.19177	8.18689	8.21454	8.19812	8.16795	8.19269	8.21192	8.19708	8.17559	8.19807	8.19232	8.19428	8.20086	8.20334	8.1913	8.19791	8.21692	8.2339	8.19218	8.21439	8.20544	8.21503	8.20801	8.22112	8.1998	8.19475	8.18452	8.19037	8.19771	8.18755	8.16139	8.18421	8.18376	8.15998	8.21102
0.028125	8.19017	8.21524	8.18449	8.17416	8.21175	8.19434	8.21221	8.18375	8.20957	8.17637	8.21772	8.17165	8.18852	8.2	8.19004	8.21854	8.19969	8.18658	8.20298	8.19084	8.18286	8.22184	8.18009	8.20026	8.20454	8.22276	8.21199	8.20361	8.21507	8.21338	8.20991	8.19981	8.21349	8.20273	8.16832	8.19185	8.20008	8.19554	8.20274	8.19841	8.17857	8.16956	8.2206
0.02825	8.17873	8.21387	8.18565	8.1888	8.1908	8.20685	8.2073	8.17629	8.22054	8.18861	8.20058	8.18544	8.18014	8.1781	8.17271	8.19611	8.21527	8.19465	8.18796	8.18977	8.1947	8.20966	8.19353	8.17891	8.21404	8.22688	8.19417	8.20458	8.20695	8.18337	8.20006	8.20399	8.20203	8.21416	8.16292	8.18706	8.1994	8.19923	8.19627	8.17982	8.20236	8.18577	8.20744
0.028375	8.18723	8.18597	8.181	8.19935	8.19845	8.19736	8.20447	8.18312	8.21155	8.18355	8.18922	8.20566	8.18364	8.18818	8.20715	8.19403	8.21046	8.18183	8.20702	8.19955	8.17294	8.20884	8.17548	8.19859	8.22557	8.21129	8.19292	8.19652	8.20734	8.19973	8.20551	8.21477	8.21496	8.2084	8.19022	8.19493	8.20984	8.18013	8.17088	8.19194	8.19196	8.18134	8.23186
0.0285	8.18095	8.20782	8.17611	8.23049	8.19186	8.18792	8.20973	8.17312	8.2096	8.19791	8.21556	8.20835	8.17802	8.18823	8.19499	8.19145	8.17338	8.16878	8.20883	8.19759	8.19153	8.21406	8.17362	8.19041	8.21372	8.20117	8.1774	8.19896	8.22342	8.1943	8.19983	8.20264	8.216	8.18224	8.17423	8.19764	8.19812	8.16812	8.18265	8.20289	8.19456	8.20381	8.2193
0.028625	8.18902	8.19804	8.19933	8.21594	8.19159	8.1808	8.2075	8.1869	8.19617	8.18303	8.20637	8.20936	8.18118	8.20014	8.19145	8.19278	8.1994	8.17126	8.18833	8.20482	8.18278	8.215	8.18111	8.18932	8.21621	8.21482	8.17372	8.20361	8.23053	8.20974	8.19338	8.18277	8.20975	8.19835	8.20146	8.18843	8.2	8.17258	8.21107	8.21577	8.19942	8.17805	8.20399
0.02875	8.17802	8.21397	8.20925	8.18498	8.18707	8.18017	8.18985	8.18393	8.19043	8.22045	8.21309	8.2122	8.17494	8.21336	8.19871	8.19067	8.17948	8.17481	8.19142	8.19035	8.19707	8.21638	8.18184	8.18236	8.19941	8.21163	8.20683	8.19707	8.20099	8.20396	8.19221	8.20653	8.20132	8.20426	8.18932	8.19974	8.18684	8.20315	8.18214	8.20992	8.18282	8.19534	8.18656
0.028875	8.18616	8.22003	8.17844	8.18896	8.20457	8.2149	8.20853	8.18209	8.21342	8.19479	8.22163	8.19196	8.17603	8.1915	8.18841	8.1816	8.1778	8.17802	8.17651	8.18597	8.19342	8.22991	8.18231	8.21304	8.20933	8.22186	8.19281	8.1797	8.21629	8.17791	8.18845	8.20483	8.20845	8.18825	8.18833	8.19454	8.18163	8.1996	8.19119	8.203	8.17604	8.20389	8.21062
0.029	8.18919	8.19604	8.18525	8.19452	8.20901	8.21132	8.20716	8.18318	8.21354	8.21876	8.19115	8.17885	8.18241	8.19612	8.19337	8.18441	8.18694	8.18391	8.17153	8.1833	8.18942	8.23053	8.19276	8.21907	8.19685	8.21458	8.18915	8.19485	8.21924	8.1924	8.19768	8.18127	8.21033	8.20965	8.17698	8.17885	8.21014	8.18133	8.20161	8.18434	8.20081	8.18953	8.22585
0.029125	8.17838	8.20691	8.19923	8.20212	8.18202	8.20717	8.1946	8.18027	8.22076	8.2123	8.19425	8.18659	8.17755	8.20311	8.18816	8.19732	8.17567	8.19597	8.18476	8.19598	8.19279	8.21897	8.19392	8.19914	8.19526	8.22359	8.1824	8.2038	8.18681	8.18434	8.19766	8.1969	8.1967	8.19804	8.17805	8.17712	8.18978	8.18169	8.1747	8.18677	8.1818	8.19624	8.2269
0.02925	8.18399	8.24028	8.17461	8.19597	8.19697	8.20349	8.21879	8.16914	8.20775	8.19942	8.18691	8.18971	8.19518	8.22031	8.18817	8.19405	8.18029	8.19656	8.18491	8.20673	8.18526	8.21209	8.19052	8.18832	8.20506	8.21408	8.18934	8.18906	8.2035	8.19508	8.18727	8.19175	8.19578	8.1838	8.18679	8.1914	8.20628	8.20039	8.16708	8.18186	8.18078	8.18545	8.20202
0.029375	8.18364	8.2262	8.16801	8.19905	8.2077	8.20344	8.22069	8.1697	8.20797	8.19121	8.18484	8.19993	8.16799	8.19373	8.1758	8.19004	8.18324	8.20139	8.1814	8.19475	8.18536	8.21595	8.17065	8.18716	8.20776	8.21266	8.21789	8.20749	8.18647	8.16879	8.20208	8.20267	8.21085	8.1808	8.19138	8.17322	8.20484	8.1896	8.15233	8.18822	8.20699	8.17397	8.19859
0.0295	8.18635	8.21276	8.17127	8.19556	8.20351	8.19632	8.21901	8.19341	8.19829	8.20258	8.18956	8.18777	8.16536	8.19395	8.17735	8.18304	8.1907	8.17016	8.19985	8.19598	8.19009	8.19927	8.17971	8.18501	8.18465	8.226	8.17181	8.19692	8.17319	8.18413	8.20147	8.20528	8.19442	8.20011	8.18965	8.18237	8.21323	8.18233	8.17268	8.18694	8.18468	8.18171	8.2143
0.029625	8.19875	8.21418	8.17739	8.19827	8.20153	8.18115	8.19714	8.17864	8.18986	8.19266	8.16307	8.16974	8.19456	8.18143	8.18307	8.18788	8.19202	8.19199	8.21816	8.18539	8.19514	8.22794	8.18999	8.19897	8.20064	8.23413	8.18913	8.17757	8.18781	8.18764	8.1921	8.20077	8.19464	8.19582	8.19231	8.17246	8.21033	8.17566	8.17941	8.19273	8.18396	8.18033	8.19832
0.02975	8.18724	8.21763	8.18249	8.20798	8.18647	8.19108	8.19124	8.1881	8.18933	8.19298	8.18529	8.19778	8.19268	8.17419	8.203	8.17904	8.19366	8.22479	8.21266	8.16795	8.1957	8.20844	8.16022	8.17723	8.22661	8.22517	8.1822	8.18924	8.17968	8.17711	8.19135	8.1955	8.20405	8.19349	8.18555	8.18265	8.18999	8.19294	8.17535	8.20731	8.203	8.18008	8.21051
0.029875	8.18661	8.19922	8.17586	8.2023	8.19451	8.18701	8.19325	8.19084	8.19476	8.19809	8.18693	8.2169	8.17979	8.19632	8.19565	8.17374	8.20493	8.211	8.18867	8.16736	8.184	8.20625	8.18836	8.1841	8.22811	8.19915	8.19623	8.17632	8.19172	8.20183	8.20781	8.1842	8.20589	8.1866	8.18858	8.18327	8.18819	8.18934	8.18399	8.19735	8.2037	8.17424	8.21315
0.03	8.17831	8.18243	8.17986	8.19814	8.18136	8.18342	8.19962	8.17901	8.22241	8.18624	8.19407	8.19633	8.18558	8.17948	8.19913	8.18723	8.18124	8.20382	8.18802	8.1775	8.17647	8.22282	8.20048	8.18311	8.23425	8.20238	8.19922	8.20145	8.19567	8.19246	8.20738	8.18653	8.19231	8.19285	8.21185	8.15808	8.18023	8.18357	8.1707	8.17968	8.19176	8.19692	8.21651
0.030125	8.17433	8.19221	8.19374	8.20111	8.20547	8.17456	8.17338	8.17323	8.19789	8.18485	8.19864	8.19736	8.19084	8.17338	8.18379	8.21941	8.18404	8.19801	8.19514	8.17096	8.18513	8.22072	8.20529	8.2001	8.22264	8.19588	8.19741	8.1817	8.22002	8.18705	8.19793	8.18817	8.18874	8.19189	8.19149	8.19739	8.17728	8.17185	8.17664	8.18722	8.17908	8.16578	8.21149
0.03025	8.16177	8.19763	8.18794	8.19469	8.19437	8.18799	8.18713	8.17863	8.18692	8.18581	8.20236	8.18987	8.18101	8.18507	8.20821	8.21071	8.20427	8.1927	8.18961	8.17931	8.17262	8.22434	8.17076	8.19611	8.19691	8.19884	8.19239	8.19639	8.19936	8.19814	8.21021	8.20239	8.18324	8.18801	8.18979	8.19516	8.19759	8.19459	8.19889	8.1757	8.20528	8.1741	8.21354
0.030375	8.16967	8.212	8.20081	8.20132	8.19206	8.18713	8.21474	8.19253	8.19952	8.18962	8.1861	8.19469	8.18383	8.20128	8.20174	8.19394	8.18213	8.19771	8.21114	8.1804	8.19189	8.23069	8.16884	8.19526	8.19776	8.21458	8.18782	8.21296	8.21031	8.185	8.20278	8.18832	8.18532	8.185	8.19572	8.19821	8.19639	8.19592	8.16758	8.17362	8.19817	8.1907	8.19578
0.0305	8.16119	8.1983	8.20154	8.20075	8.20732	8.19254	8.19945	8.18594	8.2082	8.18575	8.18006	8.19842	8.18047	8.19611	8.2121	8.20936	8.16412	8.18432	8.18844	8.18972	8.18108	8.20169	8.17503	8.19963	8.19654	8.22015	8.19231	8.21374	8.21837	8.18277	8.20425	8.17143	8.21384	8.18346	8.19862	8.20169	8.17583	8.21507	8.16458	8.18406	8.19074	8.17084	8.20898
0.030625	8.16938	8.20641	8.19672	8.19683	8.19618	8.19486	8.21756	8.18002	8.1996	8.18658	8.18606	8.18201	8.19498	8.20045	8.19733	8.22751	8.19281	8.18177	8.16514	8.18754	8.18844	8.19368	8.16804	8.211	8.19251	8.20311	8.18258	8.20567	8.21379	8.18746	8.19912	8.19341	8.18304	8.18656	8.20147	8.2019	8.18367	8.19702	8.17767	8.18673	8.1809	8.17887	8.1907
0.03075	8.17828	8.20745	8.18033	8.18948	8.18974	8.21097	8.22343	8.1948	8.18363	8.18072	8.18472	8.1976	8.19794	8.20418	8.18839	8.21524	8.20415	8.17586	8.18821	8.19661	8.18359	8.20856	8.17719	8.19714	8.2112	8.21616	8.20071	8.20023	8.20475	8.19488	8.20078	8.20078	8.18556	8.19707	8.16603	8.20034	8.1992	8.17303	8.1432	8.18542	8.18227	8.18231	8.19978
0.030875	8.18029	8.19345	8.19302	8.20507	8.21706	8.19249	8.20506	8.1814	8.16948	8.19292	8.17116	8.1751	8.18373	8.1874	8.19086	8.18368	8.18948	8.19313	8.17163	8.18336	8.17445	8.20305	8.17035	8.19801	8.20033	8.21431	8.20479	8.20193	8.21274	8.17533	8.19453	8.19888	8.1832	8.19439	8.18555	8.17403	8.2097	8.19202	8.15275	8.18407	8.17312	8.19037	8.20726
0.031	8.18102	8.17039	8.18612	8.21262	8.18851	8.19588	8.20403	8.18933	8.19491	8.19003	8.19956	8.16827	8.18931	8.19466	8.20206	8.19877	8.17944	8.20464	8.17922	8.20464	8.18431	8.21654	8.1873	8.18564	8.21978	8.20582	8.19691	8.17422	8.19894	8.18213	8.19491	8.18629	8.18948	8.17629	8.20361	8.19089	8.19952	8.18193	8.15697	8.16235	8.1906	8.19717	8.21984
0.031125	8.17162	8.18297	8.19638	8.18824	8.1936	8.20473	8.20037	8.20525	8.18975	8.19434	8.20337	8.17873	8.17394	8.1775	8.20408	8.1935	8.18227	8.17526	8.19079	8.19958	8.19311	8.22025	8.17513	8.17579	8.22091	8.21532	8.19217	8.19495	8.21075	8.17245	8.21127	8.1789	8.20912	8.18614	8.19078	8.17537	8.20036	8.18086	8.18246	8.17706	8.19335	8.2083	8.21834
0.03125	8.18844	8.19922	8.18651	8.17039	8.19887	8.1956	8.19723	8.19508	8.19664	8.19395	8.20816	8.18555	8.179	8.17953	8.19261	8.17244	8.18904	8.1764	8.18171	8.20927	8.18993	8.20508	8.15774	8.19762	8.21288	8.23038	8.18864	8.19546	8.2038	8.19731	8.20521	8.19615	8.20155	8.20709	8.21537	8.18751	8.19974	8.18314	8.15472	8.18158	8.19736	8.19432	8.19957
0.031375	8.17007	8.18628	8.21644	8.19188	8.18727	8.19229	8.19367	8.18877	8.20417	8.2119	8.2079	8.17197	8.16809	8.19294	8.17466	8.1783	8.19263	8.16517	8.18951	8.18759	8.18841	8.20787	8.17397	8.19307	8.19621	8.21741	8.18761	8.19682	8.19854	8.20643	8.20007	8.19445	8.20532	8.18015	8.19366	8.17034	8.18339	8.205	8.14484	8.1723	8.20666	8.17744	8.21144
0.0315	8.17325	8.19317	8.19559	8.16457	8.18634	8.21188	8.1881	8.19111	8.2014	8.21068	8.1926	8.18237	8.17908	8.18648	8.1855	8.1922	8.18343	8.1704	8.18154	8.18243	8.17754	8.22398	8.17411	8.20727	8.21155	8.21526	8.18461	8.20624	8.2198	8.20039	8.20629	8.19468	8.1862	8.17459	8.19295	8.18169	8.1758	8.17164	8.1702	8.18002	8.18387	8.18095	8.21584
0.031625	8.17097	8.22082	8.17799	8.19601	8.19613	8.2028	8.21927	8.18778	8.1966	8.21137	8.19312	8.19308	8.17558	8.17971	8.19598	8.20465	8.1816	8.19392	8.18013	8.19389	8.19288	8.21493	8.1906	8.19362	8.21963	8.21768	8.1992	8.21744	8.20319	8.19053	8.20315	8.17833	8.19835	8.20235	8.18486	8.18512	8.17562	8.18005	8.18101	8.19287	8.18137	8.1869	8.19767
0.03175	8.16724	8.20283	8.19575	8.19673	8.20609	8.18843	8.1992	8.18733	8.20045	8.189	8.18816	8.19079	8.16651	8.17548	8.18322	8.19819	8.18488	8.18682	8.16591	8.17952	8.19547	8.2066	8.18937	8.18162	8.2192	8.21531	8.18663	8.19728	8.17677	8.19238	8.22558	8.1972	8.19412	8.18707	8.17336	8.1862	8.20857	8.19647	8.17619	8.18077	8.18262	8.21487	8.18548
0.031875	8.16561	8.19199	8.19308	8.20348	8.2221	8.18988	8.17864	8.18587	8.19822	8.1827	8.20068	8.1749	8.18674	8.18256	8.18364	8.20409	8.19514	8.19978	8.17131	8.1887	8.19485	8.20251	8.17807	8.19246	8.22874	8.2015	8.18655	8.18092	8.19929	8.19264	8.19949	8.1991	8.19346	8.18345	8.1879	8.19134	8.18715	8.21368	8.18072	8.19096	8.18011	8.20602	8.19633
0.032	8.18214	8.19131	8.19228	8.20099	8.20124	8.19986	8.21543	8.18029	8.18661	8.19577	8.19712	8.17123	8.19359	8.18598	8.19671	8.18718	8.19657	8.19934	8.17658	8.19653	8.19739	8.22285	8.18695	8.17834	8.19865	8.21452	8.20185	8.18793	8.1965	8.18688	8.20011	8.20258	8.17302	8.2094	8.20018	8.18966	8.19651	8.21021	8.1916	8.1879	8.18758	8.16989	8.18716
0.032125	8.17251	8.19175	8.16579	8.1861	8.20977	8.20204	8.19342	8.17599	8.18661	8.19234	8.19593	8.16741	8.1755	8.18662	8.19268	8.18533	8.18417	8.19394	8.17151	8.1762	8.20603	8.20398	8.17577	8.17622	8.18838	8.21034	8.18871	8.18446	8.19505	8.20075	8.20428	8.19157	8.19587	8.19728	8.18201	8.18307	8.19431	8.17853	8.17194	8.18202	8.19128	8.18037	8.19903
0.03225	8.1757	8.21222	8.16096	8.19309	8.19449	8.20988	8.19906	8.17127	8.18574	8.18944	8.2082	8.17269	8.16784	8.18241	8.15919	8.18789	8.22099	8.16629	8.18433	8.18011	8.19441	8.203	8.19411	8.18607	8.20914	8.20599	8.18961	8.19816	8.22541	8.16349	8.19683	8.18986	8.18855	8.18751	8.19702	8.18605	8.20367	8.16113	8.15953	8.17691	8.1639	8.18865	8.19915
0.032375	8.17824	8.19697	8.18904	8.1894	8.1842	8.18524	8.20331	8.16431	8.18393	8.18212	8.20267	8.19621	8.17071	8.18425	8.18221	8.18625	8.19434	8.19469	8.18184	8.19307	8.19246	8.20962	8.16629	8.17087	8.19402	8.21043	8.1969	8.19379	8.22581	8.18756	8.18258	8.20236	8.17373	8.18059	8.19572	8.17382	8.19109	8.19621	8.18091	8.1699	8.18249	8.19035	8.19844
0.0325	8.1836	8.17511	8.19053	8.20138	8.19315	8.17487	8.18751	8.17262	8.21124	8.17478	8.19453	8.20016	8.16823	8.16412	8.1796	8.19627	8.19196	8.16975	8.17129	8.17234	8.20553	8.21426	8.17467	8.19659	8.20376	8.21655	8.18877	8.1773	8.2034	8.19732	8.18798	8.18987	8.17575	8.17488	8.18832	8.19513	8.17923	8.18078	8.18555	8.18599	8.19487	8.17338	8.20042
0.032625	8.18162	8.17192	8.19516	8.19417	8.19891	8.18034	8.20175	8.20761	8.20666	8.18647	8.17638	8.1856	8.18695	8.17701	8.1875	8.17721	8.18224	8.16511	8.18905	8.1788	8.2017	8.22565	8.17084	8.19247	8.19833	8.20023	8.17332	8.17588	8.2015	8.18865	8.19826	8.20848	8.19606	8.18655	8.18722	8.17016	8.17742	8.18066	8.16829	8.19079	8.20047	8.1933	8.19284
0.03275	8.17103	8.18702	8.19264	8.17412	8.17691	8.17297	8.19992	8.1832	8.19897	8.21088	8.19188	8.2009	8.17697	8.17147	8.20247	8.18642	8.18982	8.17901	8.18257	8.20232	8.19514	8.22324	8.17062	8.19989	8.20972	8.18777	8.15472	8.20388	8.20169	8.16747	8.19024	8.21027	8.18835	8.19125	8.17097	8.19134	8.19732	8.18622	8.17649	8.18449	8.17727	8.18543	8.19124
0.032875	8.16016	8.20662	8.17972	8.18899	8.18185	8.1725	8.18408	8.18575	8.20442	8.19936	8.18656	8.2112	8.17881	8.19296	8.19314	8.19968	8.18562	8.17594	8.19778	8.18276	8.19083	8.20415	8.15856	8.19724	8.20741	8.21401	8.19221	8.17412	8.19377	8.19239	8.18365	8.18973	8.19283	8.19987	8.16745	8.18965	8.19807	8.18835	8.15847	8.17417	8.16789	8.22244	8.18797
0.033	8.16562	8.22494	8.18563	8.18761	8.17972	8.19068	8.17882	8.17281	8.19887	8.19384	8.2089	8.19637	8.16957	8.16801	8.19934	8.18574	8.17771	8.18634	8.17905	8.19832	8.17056	8.21874	8.17035	8.18044	8.20432	8.19852	8.20425	8.16742	8.18182	8.1983	8.18952	8.17446	8.19161	8.21677	8.17899	8.18552	8.19287	8.17149	8.16106	8.17187	8.18811	8.21094	8.21317
0.033125	8.16773	8.21335	8.19866	8.17587	8.19736	8.17083	8.19095	8.16822	8.20338	8.19289	8.19283	8.17092	8.16569	8.17593	8.19429	8.20309	8.17148	8.18124	8.19018	8.18606	8.19054	8.23054	8.17754	8.18893	8.20936	8.21874	8.183	8.2008	8.18958	8.16698	8.18903	8.18634	8.21011	8.17903	8.19599	8.19448	8.18425	8.16215	8.18291	8.17089	8.19463	8.18478	8.20251
0.03325	8.16289	8.19217	8.1894	8.18205	8.20128	8.20021	8.19968	8.18015	8.19185	8.17632	8.20557	8.18947	8.17351	8.18127	8.20959	8.19627	8.16956	8.17025	8.16716	8.19194	8.18906	8.2165	8.18494	8.19415	8.20631	8.22535	8.18956	8.19176	8.18931	8.18706	8.19845	8.19759	8.18746	8.20395	8.19699	8.19783	8.17982	8.15688	8.1637	8.17332	8.19438	8.18565	8.20618
0.033375	8.17184	8.18154	8.1861	8.19578	8.1755	8.21963	8.19928	8.16016	8.19802	8.20657	8.19556	8.18454	8.15867	8.19215	8.19209	8.1988	8.18965	8.17105	8.17377	8.20734	8.18596	8.20755	8.19118	8.20565	8.20834	8.19987	8.18438	8.19736	8.19544	8.19965	8.18919	8.21015	8.18343	8.19918	8.18065	8.16978	8.18268	8.16288	8.18763	8.17693	8.18124	8.17051	8.21219
0.0335	8.15602	8.17024	8.17792	8.19386	8.19588	8.20908	8.20137	8.16371	8.19073	8.18372	8.21252	8.2104	8.1712	8.17703	8.17897	8.1888	8.19198	8.18798	8.20136	8.18221	8.18674	8.21194	8.19069	8.20618	8.20072	8.21696	8.19335	8.17475	8.18639	8.20466	8.17653	8.20766	8.20747	8.19534	8.16423	8.17339	8.19511	8.1786	8.18036	8.17723	8.16086	8.15982	8.18438
0.033625	8.18889	8.17718	8.18259	8.19589	8.18827	8.2065	8.19118	8.2005	8.17905	8.17601	8.19382	8.18388	8.16199	8.19279	8.18325	8.17148	8.18313	8.17439	8.20177	8.18537	8.17844	8.19306	8.19702	8.19215	8.19491	8.22291	8.19483	8.18044	8.21207	8.16805	8.18865	8.16895	8.21097	8.18475	8.17056	8.17765	8.19219	8.18324	8.16008	8.16905	8.19311	8.16859	8.19357
0.03375	8.17824	8.18819	8.1718	8.2023	8.20523	8.1852	8.18997	8.19632	8.19269	8.17612	8.20994	8.1997	8.17122	8.17955	8.18498	8.18196	8.1757	8.18146	8.20068	8.17594	8.17642	8.19888	8.18056	8.18586	8.2049	8.20288	8.18271	8.18172	8.21112	8.18604	8.20822	8.17912	8.19279	8.18804	8.1736	8.18188	8.18375	8.17587	8.1655	8.18749	8.1873	8.16978	8.19209
0.033875	8.17522	8.18941	8.16468	8.17473	8.19494	8.17664	8.20378	8.19261	8.20271	8.18785	8.17751	8.20135	8.17155	8.19378	8.18194	8.19794	8.17416	8.18142	8.21275	8.17285	8.16411	8.22816	8.17677	8.18286	8.20286	8.19835	8.18578	8.18899	8.19682	8.19578	8.20621	8.19014	8.18038	8.17993	8.17981	8.17276	8.18009	8.17121	8.18465	8.19822	8.18406	8.17105	8.19514
0.034	8.17979	8.17728	8.18439	8.1632	8.22218	8.16352	8.18761	8.17964	8.19028	8.19547	8.1905	8.18251	8.17412	8.1863	8.18747	8.18729	8.1759	8.16885	8.18368	8.1761	8.19472	8.2138	8.16496	8.18314	8.22017	8.20597	8.1903	8.18793	8.20148	8.18111	8.17507	8.18031	8.18783	8.19973	8.19236	8.18723	8.16919	8.17068	8.17091	8.17547	8.17168	8.17119	8.216
0.034125	8.20502	8.19438	8.1917	8.18681	8.20172	8.17667	8.1839	8.1775	8.20138	8.18269	8.2063	8.16473	8.17743	8.18907	8.15215	8.19318	8.1853	8.18447	8.17907	8.1671	8.18066	8.18777	8.18283	8.19188	8.22003	8.21229	8.2038	8.16996	8.18797	8.17942	8.20022	8.19495	8.16984	8.19543	8.16989	8.18649	8.19502	8.17126	8.172	8.16737	8.19131	8.18964	8.20664
0.03425	8.16703	8.19647	8.17889	8.18932	8.18435	8.18442	8.19137	8.18574	8.21362	8.18468	8.18822	8.17458	8.17202	8.18668	8.1754	8.21107	8.18364	8.19522	8.19144	8.18208	8.15969	8.20248	8.16215	8.15388	8.19575	8.17918	8.19926	8.17206	8.20129	8.15792	8.19779	8.19761	8.18332	8.17377	8.18015	8.19478	8.20194	8.18023	8.15625	8.16953	8.19287	8.20095	8.19035
0.034375	8.14851	8.19128	8.15578	8.18909	8.20293	8.17741	8.17893	8.18188	8.19981	8.17616	8.1864	8.17187	8.18694	8.18511	8.17515	8.1788	8.17353	8.19163	8.18192	8.1904	8.17412	8.20844	8.16153	8.18127	8.1839	8.19086	8.17238	8.17307	8.19141	8.16692	8.19247	8.1969	8.17719	8.19497	8.1809	8.19355	8.18503	8.19413	8.15888	8.1749	8.18575	8.17655	8.18549
0.0345	8.16544	8.20329	8.17515	8.19032	8.21088	8.18325	8.18633	8.18933	8.19598	8.17982	8.19974	8.16039	8.18527	8.16343	8.16396	8.17998	8.19044	8.19304	8.18949	8.189	8.17175	8.1964	8.16083	8.20129	8.18692	8.194	8.15991	8.18451	8.19887	8.15198	8.2104	8.20718	8.1854	8.18565	8.16098	8.1727	8.20374	8.16832	8.15968	8.17934	8.17942	8.19066	8.1829
0.034625	8.17145	8.1819	8.18452	8.18179	8.19987	8.20371	8.17917	8.18722	8.17867	8.19177	8.18623	8.18633	8.19421	8.18898	8.18478	8.17017	8.18999	8.2075	8.16686	8.20331	8.15517	8.19045	8.15818	8.20108	8.19329	8.19936	8.18825	8.19783	8.22188	8.15586	8.18701	8.16903	8.19474	8.18117	8.16022	8.19527	8.19376	8.19141	8.16788	8.16426	8.18411	8.17805	8.19341
0.03475	8.18221	8.18137	8.17883	8.16289	8.17209	8.18343	8.18799	8.1917	8.19572	8.17876	8.19031	8.16972	8.20882	8.18555	8.18452	8.17591	8.18501	8.18944	8.15521	8.16555	8.16942	8.20759	8.17326	8.20045	8.19762	8.2173	8.19618	8.18054	8.22405	8.18219	8.18728	8.18913	8.20117	8.18901	8.17464	8.19026	8.19078	8.17362	8.1822	8.19265	8.17182	8.19851	8.1925
0.034875	8.17907	8.17923	8.18772	8.16891	8.17304	8.18788	8.18371	8.18455	8.17766	8.19536	8.19067	8.16212	8.17171	8.19695	8.17557	8.18362	8.1898	8.18223	8.19107	8.18475	8.16304	8.21341	8.18574	8.19543	8.21735	8.19762	8.19924	8.17538	8.20027	8.19124	8.19505	8.175	8.19995	8.20231	8.16682	8.17014	8.19977	8.19543	8.17295	8.19101	8.1741	8.19246	8.19505
0.035	8.16939	8.19928	8.19733	8.18021	8.18053	8.20323	8.16861	8.17442	8.18611	8.20498	8.20218	8.18304	8.16138	8.18786	8.19127	8.18279	8.18347	8.19984	8.17187	8.18153	8.17508	8.19469	8.1878	8.18153	8.21976	8.197	8.17282	8.19501	8.19459	8.17105	8.19996	8.16196	8.19599	8.1745	8.17525	8.18784	8.18118	8.17724	8.17995	8.17853	8.17298	8.17434	8.18292
0.035125	8.17877	8.20394	8.19292	8.19579	8.18486	8.18556	8.18603	8.17406	8.17368	8.21437	8.19337	8.19403	8.17152	8.16569	8.19142	8.19586	8.1739	8.18695	8.16514	8.18249	8.16396	8.20089	8.16869	8.19369	8.19592	8.22205	8.18041	8.17892	8.20221	8.17444	8.20239	8.16497	8.21446	8.16783	8.17315	8.17404	8.19154	8.19048	8.17663	8.15811	8.18388	8.17776	8.18974
0.03525	8.1702	8.21404	8.18817	8.17929	8.20321	8.16092	8.19341	8.16415	8.18812	8.19117	8.18545	8.17889	8.16955	8.17644	8.20641	8.19823	8.19584	8.16919	8.18574	8.17988	8.16901	8.20869	8.18029	8.19965	8.19927	8.21291	8.18925	8.18334	8.20586	8.15599	8.20244	8.18245	8.19605	8.17253	8.17816	8.15525	8.16737	8.19211	8.17108	8.16121	8.18599	8.17811	8.19577
0.035375	8.19789	8.1954	8.19299	8.20351	8.23132	8.18662	8.20486	8.17281	8.19484	8.1707	8.1869	8.18047	8.17135	8.17796	8.19327	8.18964	8.17892	8.17953	8.18217	8.18559	8.17056	8.20312	8.18034	8.18399	8.20966	8.21269	8.1802	8.19609	8.20347	8.1848	8.19982	8.1704	8.20161	8.18712	8.18201	8.14626	8.16911	8.17673	8.17284	8.16138	8.17969	8.20109	8.18711
0.0355	8.18114	8.18809	8.17608	8.18985	8.21019	8.17345	8.17951	8.17564	8.16798	8.1695	8.18258	8.18389	8.16494	8.19385	8.18737	8.19671	8.1766	8.19669	8.19589	8.20324	8.18268	8.21081	8.1617	8.18446	8.19288	8.22816	8.17441	8.17157	8.20666	8.16165	8.19273	8.17562	8.20068	8.18997	8.17578	8.16367	8.18017	8.17162	8.16197	8.15624	8.17875	8.18354	8.18183
0.035625	8.17534	8.19697	8.16534	8.17866	8.19829	8.18459	8.19684	8.19673	8.16978	8.17788	8.19981	8.18977	8.15598	8.1801	8.18867	8.18297	8.15955	8.18848	8.18558	8.19799	8.18643	8.23025	8.19067	8.17831	8.21217	8.21766	8.18328	8.19415	8.19614	8.19038	8.20741	8.17919	8.17696	8.19202	8.16895	8.18455	8.19067	8.15971	8.1678	8.16162	8.19035	8.17107	8.19218
0.03575	8.16727	8.19268	8.16515	8.17596	8.17065	8.18127	8.20812	8.20788	8.18584	8.16934	8.18378	8.1918	8.17478	8.18227	8.19157	8.1915	8.1713	8.17367	8.16413	8.18098	8.17607	8.2183	8.17282	8.1844	8.19932	8.22897	8.16824	8.17139	8.20194	8.1935	8.19006	8.18072	8.18319	8.1815	8.17801	8.16437	8.19479	8.17763	8.16878	8.18534	8.17801	8.16639	8.19826
0.035875	8.1885	8.18349	8.16775	8.17245	8.17502	8.18102	8.19752	8.18105	8.19336	8.19532	8.17866	8.1722	8.14906	8.17719	8.17763	8.19167	8.17355	8.17786	8.16623	8.18772	8.18102	8.24231	8.16739	8.18343	8.18074	8.2181	8.16304	8.16705	8.17489	8.17323	8.20457	8.19711	8.18303	8.18238	8.19994	8.1766	8.17541	8.16871	8.15629	8.1949	8.18682	8.16831	8.21485
0.036	8.16273	8.17535	8.15426	8.1896	8.19554	8.19949	8.20747	8.17939	8.16466	8.19604	8.18189	8.16193	8.16937	8.17356	8.17595	8.18709	8.19862	8.19936	8.1585	8.19004	8.18093	8.20609	8.17845	8.19053	8.20942	8.2195	8.18822	8.16429	8.16929	8.17667	8.18135	8.19179	8.17381	8.17829	8.18584	8.18311	8.16971	8.19335	8.15051	8.19434	8.16552	8.16852	8.21004
0.036125	8.17617	8.19965	8.18258	8.17725	8.17931	8.20757	8.19215	8.19225	8.1823	8.17542	8.1936	8.17832	8.15945	8.18893	8.18614	8.18935	8.17708	8.15752	8.14226	8.20302	8.17233	8.20856	8.16804	8.19915	8.20834	8.21413	8.18613	8.16617	8.19954	8.17212	8.20503	8.16546	8.18707	8.17605	8.18264	8.17329	8.18833	8.19238	8.19207	8.15795	8.15961	8.17277	8.2157
0.03625	8.1767	8.21149	8.18224	8.1781	8.18806	8.20972	8.19994	8.18881	8.19151	8.1789	8.2155	8.16887	8.18762	8.17663	8.1644	8.18179	8.19	8.16558	8.16682	8.17805	8.17895	8.19813	8.17762	8.19479	8.20777	8.21439	8.16595	8.17818	8.19437	8.19654	8.20114	8.17278	8.17033	8.19466	8.19	8.16983	8.19205	8.16045	8.17717	8.16129	8.16618	8.18437	8.21384
0.036375	8.15567	8.18803	8.19847	8.17687	8.18305	8.18764	8.18236	8.19836	8.17984	8.18028	8.19635	8.17759	8.18285	8.18461	8.1656	8.18637	8.19813	8.17345	8.18862	8.19588	8.18629	8.17095	8.15171	8.16753	8.2186	8.20123	8.17323	8.17742	8.19178	8.16945	8.18529	8.18568	8.19896	8.17265	8.19755	8.16924	8.18058	8.15348	8.17149	8.17513	8.18975	8.17843	8.20963
0.0365	8.16242	8.17992	8.18832	8.18354	8.20349	8.19376	8.18076	8.18847	8.1791	8.18883	8.2153	8.19585	8.17809	8.18215	8.18079	8.21533	8.20073	8.19216	8.17807	8.18391	8.17362	8.17625	8.15202	8.15453	8.21735	8.20383	8.17414	8.18658	8.18105	8.17381	8.18259	8.194	8.22082	8.16506	8.17831	8.19636	8.17113	8.17093	8.17598	8.16644	8.19168	8.16471	8.22846
0.036625	8.17923	8.17914	8.19205	8.18694	8.1792	8.21432	8.18253	8.19444	8.19404	8.19492	8.20163	8.18903	8.17494	8.18738	8.17454	8.19976	8.20496	8.18221	8.16386	8.19395	8.18269	8.18202	8.15509	8.18896	8.20419	8.23053	8.17713	8.1776	8.19185	8.17763	8.2112	8.18974	8.19609	8.16186	8.17573	8.17657	8.17798	8.16627	8.17893	8.17744	8.19885	8.17239	8.2029
0.03675	8.17679	8.17483	8.1869	8.18053	8.18793	8.19162	8.19664	8.18849	8.18651	8.19581	8.18853	8.19683	8.17941	8.16986	8.17871	8.20561	8.18445	8.17727	8.19259	8.17636	8.17204	8.20025	8.17143	8.20581	8.20761	8.21496	8.17596	8.17155	8.18816	8.16183	8.21097	8.19033	8.19255	8.18388	8.16645	8.18526	8.17654	8.16634	8.16319	8.19176	8.18513	8.18559	8.20849
0.036875	8.16992	8.18539	8.17544	8.19976	8.17837	8.194	8.2109	8.19187	8.21423	8.197	8.18999	8.17686	8.15624	8.17174	8.18845	8.18846	8.16481	8.17828	8.18272	8.1604	8.16598	8.22462	8.15951	8.20132	8.21023	8.20821	8.17961	8.18424	8.20353	8.2052	8.21284	8.18906	8.16903	8.19504	8.18339	8.18996	8.17662	8.17134	8.17131	8.18764	8.20234	8.16297	8.18723
0.037	8.17201	8.1947	8.1813	8.19498	8.18989	8.1832	8.1971	8.19469	8.18729	8.17086	8.18854	8.15302	8.16208	8.16732	8.17593	8.18139	8.15788	8.16994	8.16533	8.17469	8.16962	8.22923	8.17612	8.19952	8.19163	8.21202	8.18679	8.16712	8.18129	8.16367	8.19641	8.19894	8.17209	8.19669	8.19669	8.21278	8.18623	8.17483	8.17128	8.16426	8.18745	8.1701	8.1911
0.037125	8.16708	8.20644	8.17102	8.19346	8.16849	8.19928	8.20881	8.18581	8.17091	8.20198	8.18596	8.16203	8.16203	8.16429	8.16309	8.19025	8.19376	8.16156	8.17435	8.17568	8.184	8.21297	8.20277	8.1733	8.19215	8.20618	8.17313	8.19209	8.18907	8.16035	8.18416	8.18852	8.17265	8.2036	8.16409	8.21336	8.19364	8.16162	8.1757	8.1828	8.16582	8.19113	8.20264
0.03725	8.17343	8.19923	8.17062	8.177	8.18184	8.18446	8.19675	8.19096	8.17592	8.20737	8.17959	8.19893	8.15301	8.18523	8.16853	8.20165	8.19379	8.17575	8.17416	8.18748	8.17451	8.18801	8.18398	8.17381	8.21288	8.21	8.16035	8.18435	8.17243	8.19189	8.19064	8.1942	8.17641	8.17937	8.15988	8.18362	8.1747	8.1519	8.173	8.16256	8.17554	8.17711	8.17485
0.037375	8.18042	8.19695	8.18398	8.19307	8.1898	8.18651	8.19812	8.1749	8.19844	8.18405	8.18352	8.17657	8.16103	8.17761	8.20209	8.21787	8.18318	8.18362	8.1672	8.19293	8.17921	8.20389	8.17471	8.18038	8.19833	8.19292	8.15497	8.18187	8.18535	8.18595	8.16459	8.19106	8.18339	8.18381	8.18239	8.19778	8.18369	8.18046	8.17138	8.17087	8.1784	8.16239	8.17811
0.0375	8.15578	8.18152	8.17173	8.19363	8.17633	8.19449	8.18759	8.16456	8.18411	8.19292	8.20354	8.18562	8.16447	8.18326	8.1786	8.19259	8.18701	8.16849	8.17424	8.18768	8.16917	8.21446	8.15501	8.1807	8.21028	8.19779	8.15603	8.17838	8.21	8.19628	8.18326	8.19335	8.19245	8.19446	8.16497	8.19614	8.19983	8.1938	8.17075	8.17721	8.188	8.16977	8.20475
0.037625	8.14469	8.20634	8.17824	8.19443	8.17358	8.19788	8.17162	8.15881	8.17493	8.17684	8.20064	8.17724	8.17297	8.178	8.17473	8.18009	8.18217	8.18639	8.17583	8.18525	8.17741	8.20918	8.16157	8.18042	8.20168	8.21429	8.17127	8.16361	8.2029	8.1973	8.18665	8.18784	8.19309	8.18262	8.15733	8.17608	8.17599	8.18005	8.1674	8.18257	8.18055	8.17167	8.20083
0.03775	8.1827	8.20376	8.17035	8.18697	8.1727	8.19779	8.17155	8.17358	8.20006	8.18446	8.1773	8.18784	8.15599	8.19095	8.1824	8.19086	8.17454	8.1842	8.17362	8.20721	8.19553	8.19582	8.15473	8.19082	8.20068	8.20997	8.1727	8.15868	8.19485	8.18002	8.19625	8.19106	8.189	8.19514	8.16495	8.18658	8.17888	8.1599	8.15633	8.1842	8.17577	8.20724	8.20763
0.037875	8.18127	8.20613	8.18254	8.18358	8.19922	8.18621	8.20164	8.15066	8.18903	8.19474	8.17945	8.17327	8.15156	8.18503	8.18117	8.17283	8.1798	8.19984	8.17677	8.16798	8.18097	8.20847	8.16514	8.18157	8.20962	8.20399	8.17257	8.16064	8.19221	8.17626	8.18474	8.18944	8.1884	8.18215	8.17647	8.20405	8.18983	8.16824	8.17596	8.18159	8.17586	8.19558	8.23047
0.038	8.17381	8.21004	8.18065	8.18719	8.18919	8.16693	8.18684	8.15355	8.20027	8.18489	8.19744	8.18994	8.16249	8.16684	8.17996	8.19023	8.18169	8.21003	8.16002	8.18826	8.18859	8.20282	8.17073	8.18539	8.19721	8.18348	8.15955	8.16924	8.179	8.18247	8.18567	8.18425	8.19276	8.18266	8.18064	8.17509	8.1877	8.16923	8.1413	8.15048	8.17353	8.18235	8.20321
0.038125	8.16441	8.20119	8.17467	8.1944	8.20438	8.19314	8.18432	8.148	8.19163	8.18504	8.18503	8.18687	8.1566	8.16595	8.17357	8.19012	8.17839	8.19544	8.16971	8.18335	8.19212	8.21931	8.17822	8.1942	8.19779	8.19846	8.17616	8.18728	8.19439	8.17252	8.20359	8.16103	8.18787	8.17781	8.16468	8.17086	8.17284	8.1676	8.17523	8.16922	8.16671	8.19134	8.20484
0.03825	8.18341	8.18158	8.18829	8.20753	8.20362	8.21272	8.18676	8.15305	8.16191	8.21759	8.19395	8.17369	8.17431	8.17483	8.17491	8.19057	8.18984	8.18433	8.17754	8.1701	8.18157	8.19018	8.16586	8.17878	8.1972	8.20267	8.16308	8.18515	8.16974	8.18972	8.18742	8.17361	8.17289	8.17983	8.19032	8.19076	8.18449	8.17319	8.1767	8.16127	8.16239	8.17696	8.19012
0.038375	8.18051	8.20042	8.18191	8.198	8.18639	8.19682	8.19687	8.17509	8.18726	8.18468	8.20196	8.17824	8.17252	8.17267	8.19704	8.17	8.18167	8.17979	8.16289	8.16705	8.16655	8.17408	8.18807	8.16586	8.20245	8.18925	8.16125	8.18619	8.2067	8.19511	8.18846	8.18519	8.18622	8.18825	8.1721	8.18183	8.17827	8.17721	8.14249	8.16712	8.17998	8.17856	8.19969
0.0385	8.16377	8.19492	8.18386	8.17456	8.18428	8.20488	8.2104	8.18047	8.20189	8.16273	8.20114	8.17593	8.17005	8.16676	8.19712	8.17154	8.17586	8.18514	8.17878	8.15474	8.18691	8.20962	8.16808	8.17379	8.18477	8.18732	8.1846	8.17543	8.18889	8.18398	8.18597	8.18692	8.17706	8.18666	8.17489	8.17656	8.17531	8.18583	8.13907	8.18047	8.17468	8.1766	8.18799
0.038625	8.15588	8.19485	8.18416	8.1788	8.19222	8.20673	8.21371	8.18594	8.18002	8.16692	8.18694	8.14538	8.16977	8.17794	8.18748	8.17972	8.18304	8.18898	8.17084	8.16431	8.20995	8.19333	8.15898	8.19143	8.207	8.20962	8.17918	8.17257	8.1902	8.16678	8.19876	8.17968	8.17454	8.15884	8.19984	8.16516	8.20193	8.17551	8.14677	8.18101	8.18366	8.16074	8.19971
0.03875	8.16866	8.18584	8.17967	8.17192	8.19164	8.1988	8.19364	8.18827	8.17628	8.17396	8.18314	8.17177	8.16074	8.17805	8.18118	8.17056	8.17669	8.16195	8.18295	8.16992	8.1985	8.18169	8.18436	8.185	8.17822	8.20631	8.17063	8.18719	8.19688	8.19465	8.18723	8.18053	8.20273	8.14947	8.1879	8.17206	8.1796	8.17661	8.16779	8.16543	8.17433	8.18439	8.22356
0.038875	8.14045	8.17359	8.19219	8.19265	8.19773	8.2002	8.18241	8.19032	8.18555	8.16969	8.18824	8.15295	8.1916	8.18894	8.15987	8.16782	8.18332	8.17306	8.18462	8.17665	8.18194	8.19732	8.18035	8.16751	8.18951	8.20035	8.17081	8.16579	8.1826	8.18375	8.20595	8.17038	8.18858	8.16536	8.16769	8.1663	8.18695	8.16851	8.17955	8.18707	8.15124	8.18427	8.19497
0.039	8.16306	8.17326	8.17811	8.18893	8.20691	8.20687	8.18477	8.18146	8.17583	8.17867	8.19411	8.16508	8.15977	8.18114	8.16604	8.17644	8.18666	8.17838	8.16844	8.16052	8.16909	8.20244	8.19209	8.16209	8.19864	8.19051	8.17853	8.16127	8.17973	8.16797	8.19358	8.17037	8.18909	8.20114	8.16152	8.16174	8.18935	8.19014	8.17578	8.18246	8.16859	8.16417	8.19126
0.039125	8.16637	8.18547	8.16411	8.18102	8.1917	8.18404	8.21166	8.17125	8.16591	8.17267	8.20252	8.1746	8.16476	8.15646	8.18202	8.17671	8.16853	8.17727	8.15339	8.18645	8.18442	8.19415	8.19552	8.20607	8.18785	8.19323	8.19116	8.18757	8.19812	8.1651	8.205	8.18463	8.19264	8.19429	8.15818	8.17728	8.17963	8.17832	8.15904	8.1643	8.2037	8.18044	8.18325
0.03925	8.14868	8.16678	8.16466	8.18136	8.17714	8.18422	8.19718	8.18054	8.17002	8.16924	8.19535	8.19781	8.17449	8.19558	8.17529	8.18233	8.16376	8.16534	8.14417	8.19304	8.1823	8.20158	8.17639	8.18917	8.18532	8.20582	8.18703	8.1786	8.19139	8.17067	8.17943	8.17421	8.17669	8.194	8.18382	8.17497	8.16789	8.16529	8.17553	8.17689	8.1899	8.16122	8.2083
0.039375	8.15732	8.18183	8.16856	8.18521	8.17586	8.19076	8.17515	8.16766	8.18846	8.1814	8.18159	8.17079	8.19861	8.19099	8.18043	8.18042	8.17896	8.17474	8.1698	8.16484	8.17828	8.20874	8.15692	8.17983	8.18294	8.2107	8.17909	8.164	8.17506	8.15752	8.18256	8.17875	8.18831	8.18837	8.19423	8.18346	8.18098	8.15151	8.16946	8.1865	8.17043	8.16345	8.19525
0.0395	8.17431	8.19645	8.17217	8.17466	8.17928	8.19836	8.19449	8.15021	8.18385	8.17779	8.18073	8.18335	8.18208	8.18433	8.17511	8.19071	8.17928	8.17314	8.18326	8.17498	8.17535	8.22529	8.1701	8.17603	8.18029	8.19202	8.16776	8.19125	8.19842	8.15488	8.16207	8.18069	8.20397	8.18214	8.17773	8.18671	8.18782	8.15337	8.16489	8.16404	8.17027	8.18112	8.207
0.039625	8.15301	8.16182	8.16898	8.16569	8.16863	8.18505	8.20135	8.16892	8.19093	8.1478	8.18694	8.18932	8.17513	8.15543	8.1795	8.16289	8.18266	8.18959	8.17395	8.18376	8.18723	8.20985	8.16105	8.18048	8.19363	8.19193	8.18785	8.16561	8.18183	8.17176	8.18098	8.17548	8.19601	8.17363	8.17159	8.17636	8.18761	8.15767	8.17866	8.1608	8.17599	8.17421	8.20337
0.03975	8.13585	8.17748	8.16019	8.16947	8.17638	8.19847	8.19572	8.15906	8.17425	8.17119	8.17368	8.1706	8.16805	8.15312	8.18184	8.1692	8.19121	8.18411	8.16164	8.16622	8.17747	8.22358	8.16717	8.16818	8.19232	8.19633	8.19447	8.1813	8.18124	8.18313	8.20554	8.1684	8.1925	8.17618	8.18414	8.19041	8.18539	8.17179	8.17403	8.17988	8.18427	8.16555	8.18717
0.039875	8.14976	8.18461	8.18711	8.17267	8.17723	8.19456	8.19535	8.17921	8.15502	8.1806	8.18591	8.16878	8.15199	8.17159	8.1913	8.20482	8.17002	8.16895	8.14737	8.17728	8.19502	8.20068	8.18194	8.17078	8.19314	8.21105	8.17544	8.18511	8.18239	8.19437	8.19205	8.18439	8.18514	8.20593	8.20015	8.17427	8.1832	8.17895	8.18085	8.17651	8.18466	8.17124	8.1925
0.04	8.1434	8.19722	8.19115	8.18055	8.17719	8.19639	8.2044	8.17089	8.15966	8.18256	8.22794	8.19069	8.16234	8.19228	8.17237	8.20885	8.17449	8.16149	8.16481	8.18174	8.19234	8.19693	8.1524	8.18237	8.18632	8.20991	8.15706	8.17087	8.17442	8.16363	8.1866	8.18356	8.19551	8.18041	8.18616	8.16328	8.19112	8.16718	8.17486	8.17706	8.18044	8.16964	8.19697
0.040125	8.13624	8.21542	8.19345	8.1578	8.18414	8.18555	8.20435	8.16534	8.18442	8.20133	8.20821	8.19631	8.17777	8.19215	8.18092	8.18761	8.16872	8.15681	8.19674	8.16399	8.18477	8.19656	8.15725	8.17826	8.17765	8.1896	8.18293	8.17056	8.1671	8.17745	8.181	8.16147	8.19798	8.16853	8.18387	8.15362	8.17586	8.14668	8.16093	8.17976	8.1998	8.16178	8.20211
0.04025	8.15562	8.20218	8.20545	8.16241	8.17554	8.18056	8.18845	8.18526	8.18425	8.19655	8.18034	8.18734	8.18228	8.16741	8.18498	8.1644	8.18411	8.17071	8.15836	8.16576	8.16711	8.18475	8.17695	8.17659	8.19241	8.21539	8.18394	8.17811	8.17854	8.17433	8.16867	8.17649	8.21059	8.17833	8.17615	8.15872	8.16295	8.16897	8.16359	8.16044	8.17467	8.17898	8.19421
0.040375	8.16395	8.18913	8.18752	8.1523	8.18286	8.19386	8.20905	8.17276	8.18799	8.19988	8.17831	8.17094	8.17641	8.16348	8.17079	8.1721	8.18555	8.17767	8.13931	8.17578	8.16517	8.19328	8.16216	8.16969	8.1889	8.21459	8.19679	8.15694	8.19943	8.17036	8.17767	8.1768	8.19646	8.19867	8.17416	8.16595	8.17765	8.16936	8.15077	8.16377	8.17258	8.1946	8.19888
0.0405	8.14794	8.18449	8.1745	8.18143	8.18775	8.16904	8.2066	8.17977	8.19312	8.17873	8.18058	8.1613	8.15797	8.16154	8.16944	8.17717	8.15379	8.18368	8.17834	8.16597	8.17893	8.20009	8.17667	8.15872	8.19056	8.19673	8.18875	8.17034	8.19451	8.16575	8.19666	8.17963	8.17192	8.22804	8.18034	8.17085	8.17122	8.14836	8.15923	8.17056	8.16822	8.18414	8.18629
0.040625	8.1639	8.19755	8.18777	8.16955	8.17909	8.18335	8.1996	8.18562	8.17827	8.17556	8.18579	8.17385	8.15824	8.17056	8.17889	8.17966	8.1599	8.16731	8.15365	8.17965	8.147	8.2005	8.17482	8.1725	8.1878	8.2192	8.16817	8.17938	8.16534	8.17731	8.20419	8.17197	8.1693	8.20036	8.16382	8.18217	8.18391	8.16509	8.16495	8.16438	8.17397	8.19726	8.18733
0.04075	8.16165	8.18652	8.17566	8.16834	8.18851	8.19215	8.18684	8.17163	8.17104	8.16229	8.20503	8.18872	8.16992	8.15602	8.17743	8.19342	8.17019	8.15236	8.1794	8.17357	8.1677	8.19773	8.17076	8.16758	8.19744	8.21722	8.16607	8.17071	8.17547	8.18389	8.19997	8.15893	8.18882	8.19057	8.1793	8.16891	8.18982	8.16711	8.16376	8.15546	8.179	8.17413	8.19762
0.040875	8.16048	8.17862	8.16679	8.16179	8.17315	8.19282	8.18829	8.17785	8.14715	8.16712	8.19074	8.17047	8.15042	8.16637	8.17088	8.20046	8.17592	8.16967	8.18258	8.18412	8.17999	8.19175	8.1636	8.15811	8.20025	8.21394	8.16823	8.18626	8.19875	8.19191	8.18197	8.17722	8.18124	8.1814	8.15641	8.15859	8.19724	8.15327	8.16697	8.17862	8.1813	8.1622	8.20545
0.041	8.17112	8.19514	8.16258	8.18571	8.19331	8.18453	8.18086	8.17572	8.16082	8.20005	8.18172	8.16304	8.14267	8.17976	8.17543	8.1903	8.16863	8.17457	8.19366	8.19009	8.19261	8.20055	8.17153	8.17181	8.18602	8.22531	8.16216	8.17763	8.18671	8.1812	8.19205	8.17889	8.19028	8.16636	8.16546	8.15642	8.18813	8.16755	8.15957	8.17338	8.17149	8.16057	8.19631
0.041125	8.19215	8.19702	8.18588	8.17627	8.17935	8.20013	8.16389	8.17507	8.17535	8.20344	8.19082	8.1764	8.14028	8.17603	8.16774	8.16869	8.16686	8.17538	8.16097	8.16467	8.16125	8.1936	8.17157	8.15084	8.19119	8.23426	8.17284	8.16943	8.17656	8.15371	8.16402	8.17071	8.19078	8.17558	8.18675	8.16068	8.16659	8.17692	8.16061	8.18996	8.17019	8.17902	8.19811
0.04125	8.17037	8.19138	8.17739	8.15821	8.1813	8.20634	8.16852	8.15813	8.17689	8.17194	8.18134	8.17017	8.14013	8.17193	8.15485	8.18538	8.18427	8.19249	8.16698	8.16694	8.1713	8.19723	8.1928	8.15932	8.18811	8.21934	8.16486	8.18005	8.19366	8.17197	8.16938	8.16881	8.17895	8.17868	8.17753	8.16884	8.18282	8.17163	8.15864	8.19009	8.1751	8.19115	8.20398
0.041375	8.16799	8.19176	8.17916	8.17866	8.18921	8.17887	8.20295	8.17033	8.18959	8.19244	8.17866	8.15945	8.15515	8.15301	8.16466	8.17766	8.18172	8.17125	8.19242	8.17017	8.16463	8.20241	8.17336	8.18633	8.19386	8.20896	8.16794	8.1817	8.19354	8.16782	8.1936	8.1739	8.18557	8.16388	8.17979	8.18061	8.2	8.15007	8.15351	8.1677	8.18519	8.16068	8.20676
0.0415	8.15569	8.18109	8.17953	8.17088	8.18377	8.17125	8.19315	8.16727	8.17811	8.20222	8.16773	8.15478	8.1711	8.15399	8.17982	8.18003	8.18533	8.18771	8.18545	8.15958	8.17791	8.19788	8.17913	8.18086	8.20913	8.19877	8.19023	8.17218	8.19074	8.16619	8.18005	8.17239	8.21001	8.17181	8.18144	8.17777	8.19833	8.16393	8.15676	8.16794	8.17142	8.16535	8.19093
0.041625	8.15228	8.18311	8.16373	8.17754	8.17853	8.19969	8.19112	8.17162	8.17188	8.18595	8.18764	8.15121	8.1685	8.16389	8.17146	8.20705	8.17624	8.17617	8.17814	8.16741	8.16618	8.18045	8.17539	8.19111	8.18852	8.18711	8.17255	8.18918	8.1957	8.17688	8.18715	8.16402	8.18437	8.16992	8.18166	8.15984	8.17155	8.15648	8.15501	8.18187	8.15768	8.17146	8.2043
0.04175	8.14333	8.17451	8.17252	8.19356	8.18492	8.20555	8.18932	8.19454	8.17096	8.17258	8.17536	8.1613	8.16176	8.17701	8.14867	8.18983	8.18005	8.16563	8.20779	8.16821	8.19557	8.17194	8.17838	8.16808	8.1787	8.19709	8.16776	8.20299	8.1929	8.17279	8.2058	8.15703	8.17619	8.15582	8.16236	8.16011	8.16778	8.15231	8.15706	8.1815	8.17682	8.1853	8.18774
0.041875	8.17883	8.17384	8.15839	8.17262	8.1887	8.1991	8.17031	8.17393	8.16687	8.17811	8.1881	8.17444	8.16121	8.17406	8.16892	8.17867	8.19055	8.14775	8.19795	8.16779	8.17308	8.19231	8.17257	8.15842	8.20402	8.18423	8.17317	8.2102	8.19197	8.1498	8.18968	8.1665	8.17857	8.15992	8.16811	8.18433	8.16706	8.16419	8.15438	8.16196	8.17929	8.16438	8.18361
0.042	8.16213	8.17982	8.16	8.17688	8.16964	8.1867	8.18658	8.16296	8.17341	8.17424	8.20582	8.18758	8.15418	8.16726	8.17866	8.20035	8.18069	8.15295	8.17473	8.19514	8.17813	8.18733	8.1736	8.1711	8.17435	8.19167	8.17354	8.20621	8.19181	8.17785	8.19612	8.16972	8.18605	8.17458	8.17992	8.14818	8.18021	8.14643	8.17216	8.17903	8.17838	8.17164	8.17226
0.042125	8.16332	8.18766	8.17131	8.1797	8.17892	8.19323	8.18881	8.16954	8.1764	8.18359	8.19268	8.1941	8.15449	8.18091	8.17712	8.18857	8.17823	8.1564	8.16045	8.17998	8.15193	8.18824	8.16719	8.18286	8.18715	8.20624	8.16825	8.18132	8.19511	8.16545	8.17192	8.16648	8.18169	8.16228	8.1898	8.17686	8.1791	8.13611	8.18655	8.161	8.1887	8.18056	8.17706
0.04225	8.16427	8.18317	8.17316	8.15791	8.17278	8.18449	8.18774	8.15361	8.17827	8.19776	8.17424	8.18849	8.15027	8.18221	8.18756	8.18231	8.20109	8.15348	8.15855	8.18899	8.1602	8.20247	8.17388	8.15467	8.17937	8.20712	8.16145	8.16681	8.20582	8.15388	8.19305	8.18227	8.18648	8.16128	8.19548	8.18871	8.18223	8.17216	8.15379	8.16611	8.18027	8.17406	8.19439
0.042375	8.15726	8.15671	8.14969	8.18088	8.18902	8.17873	8.16753	8.16436	8.19526	8.19465	8.17405	8.17799	8.17319	8.17788	8.18842	8.18468	8.2022	8.16641	8.16381	8.19201	8.15913	8.21785	8.1488	8.18017	8.18555	8.2215	8.17131	8.19092	8.2042	8.14603	8.19729	8.18276	8.15543	8.1677	8.17023	8.16339	8.1786	8.17572	8.17168	8.17619	8.21033	8.16761	8.17504
0.0425	8.16347	8.15878	8.15565	8.18808	8.20379	8.1778	8.17412	8.15213	8.18384	8.1785	8.18673	8.18006	8.18237	8.17324	8.18312	8.17761	8.18146	8.17426	8.16531	8.2031	8.15701	8.20029	8.15882	8.18086	8.18635	8.19924	8.17103	8.16785	8.20502	8.16409	8.19535	8.16494	8.17088	8.16856	8.18105	8.1706	8.15706	8.16155	8.15314	8.1692	8.16792	8.17504	8.17519
0.042625	8.15887	8.16777	8.16491	8.18589	8.18184	8.17014	8.17422	8.15565	8.18366	8.20063	8.17977	8.1727	8.1809	8.17293	8.18181	8.16449	8.18311	8.16214	8.16527	8.17284	8.18777	8.18868	8.16516	8.1673	8.17883	8.20635	8.16961	8.16922	8.19392	8.16316	8.2047	8.17095	8.18648	8.17716	8.15045	8.17239	8.17487	8.15918	8.14692	8.17329	8.16722	8.16804	8.20734
0.04275	8.16833	8.17566	8.16837	8.174	8.17992	8.1586	8.17343	8.15855	8.18893	8.18997	8.18385	8.19312	8.15909	8.1731	8.19314	8.15842	8.16456	8.16864	8.17879	8.17509	8.16288	8.19446	8.15418	8.17136	8.19031	8.20891	8.18028	8.1576	8.2132	8.17595	8.19087	8.18388	8.17373	8.14665	8.17147	8.17454	8.16939	8.15446	8.14526	8.18203	8.17008	8.17341	8.19366
0.042875	8.15573	8.18255	8.161	8.18743	8.16796	8.17889	8.19826	8.17815	8.16232	8.17953	8.20029	8.18577	8.16182	8.18949	8.17802	8.17557	8.19369	8.1658	8.17519	8.16071	8.16821	8.20173	8.1694	8.17405	8.17513	8.20086	8.17441	8.15863	8.19009	8.18404	8.18946	8.19638	8.17079	8.16058	8.17468	8.18442	8.15919	8.16972	8.15598	8.16157	8.16559	8.16788	8.20835
0.043	8.17118	8.1642	8.18398	8.16582	8.17265	8.19184	8.18654	8.17406	8.17242	8.17553	8.18764	8.17665	8.17354	8.18526	8.1811	8.17807	8.19389	8.16382	8.16888	8.16036	8.1672	8.19074	8.17977	8.17298	8.1863	8.21196	8.15156	8.16713	8.18842	8.17689	8.19759	8.1618	8.19118	8.16846	8.19224	8.18098	8.1602	8.16392	8.1679	8.18881	8.17745	8.17487	8.18849
0.043125	8.17393	8.18147	8.18262	8.19109	8.18643	8.20082	8.18941	8.16621	8.17979	8.19147	8.19563	8.17963	8.17108	8.18008	8.17823	8.18935	8.19108	8.19289	8.16712	8.16536	8.17455	8.18906	8.16985	8.18153	8.17859	8.20262	8.15442	8.17573	8.20702	8.16399	8.18488	8.16641	8.18702	8.18666	8.19	8.19147	8.16324	8.16865	8.17061	8.17101	8.17995	8.18825	8.19302
0.04325	8.17436	8.18531	8.161	8.17729	8.18891	8.17451	8.18068	8.17637	8.16907	8.19932	8.18005	8.18932	8.17235	8.16731	8.17288	8.19765	8.17421	8.20094	8.16302	8.18044	8.17494	8.18883	8.16893	8.16703	8.19688	8.20426	8.18557	8.1805	8.19411	8.16756	8.18559	8.17319	8.16369	8.15862	8.19054	8.17574	8.16701	8.15551	8.15971	8.18536	8.17981	8.18052	8.19156
0.043375	8.15267	8.17342	8.15974	8.15254	8.17761	8.17064	8.18041	8.16666	8.17236	8.18079	8.18059	8.19318	8.1863	8.16558	8.1707	8.18015	8.17664	8.16968	8.16989	8.15904	8.18065	8.19621	8.16603	8.16809	8.20972	8.20309	8.17937	8.17355	8.20854	8.15766	8.17896	8.16858	8.16678	8.18044	8.18111	8.16928	8.17346	8.14719	8.17345	8.16693	8.17088	8.17289	8.1719
0.0435	8.1702	8.16679	8.16054	8.17388	8.15692	8.17515	8.1898	8.15805	8.15578	8.1861	8.19862	8.1761	8.16708	8.18226	8.16544	8.18076	8.19853	8.17017	8.17883	8.1559	8.16228	8.19537	8.16676	8.19506	8.19086	8.19401	8.17242	8.1635	8.18836	8.17351	8.19135	8.18857	8.16091	8.17162	8.18356	8.18179	8.16814	8.15791	8.17629	8.16516	8.17361	8.18537	8.18695
0.043625	8.15587	8.17809	8.15923	8.17175	8.1739	8.19622	8.17684	8.17913	8.15996	8.16632	8.19223	8.18017	8.1694	8.17006	8.16736	8.19395	8.17281	8.17254	8.17963	8.1927	8.18343	8.17661	8.18184	8.1739	8.18491	8.18338	8.19616	8.16254	8.18594	8.18139	8.18607	8.17315	8.15426	8.16458	8.17105	8.17405	8.16149	8.15916	8.13622	8.16453	8.17552	8.19176	8.19635
0.04375	8.14649	8.19439	8.17323	8.18657	8.17387	8.19448	8.16243	8.15802	8.17703	8.17167	8.18896	8.19352	8.16704	8.17463	8.15949	8.19459	8.16489	8.17513	8.1743	8.17712	8.1935	8.1871	8.16521	8.15483	8.18943	8.20104	8.16413	8.17879	8.19148	8.19938	8.18002	8.16508	8.16214	8.17393	8.1796	8.20532	8.18933	8.16393	8.17081	8.17813	8.1593	8.17324	8.18961
0.043875	8.15347	8.18581	8.17021	8.18873	8.16479	8.1835	8.17809	8.15606	8.15963	8.17918	8.18087	8.16759	8.15411	8.17318	8.16516	8.19893	8.18855	8.17895	8.17678	8.16637	8.16577	8.22312	8.14372	8.1749	8.18517	8.20076	8.1832	8.17871	8.18942	8.19527	8.19116	8.16358	8.17637	8.16002	8.17497	8.19062	8.17592	8.15921	8.18076	8.16758	8.1821	8.18655	8.18009
0.044	8.16417	8.17307	8.17439	8.17563	8.1604	8.17134	8.18682	8.17593	8.15894	8.19084	8.16764	8.15726	8.16052	8.16495	8.19059	8.19876	8.1592	8.14677	8.17603	8.16324	8.17227	8.22013	8.17191	8.17174	8.18159	8.19158	8.16402	8.17953	8.18398	8.18485	8.19239	8.17493	8.18227	8.17306	8.17387	8.18008	8.16157	8.17129	8.15859	8.14808	8.17842	8.18314	8.18732
0.044125	8.15707	8.19344	8.1569	8.17997	8.15253	8.1867	8.1792	8.16109	8.17342	8.17062	8.17062	8.15575	8.14772	8.17323	8.18182	8.19798	8.16655	8.15433	8.18049	8.15832	8.14914	8.22605	8.1538	8.16756	8.19035	8.1988	8.1674	8.18011	8.18764	8.17233	8.19096	8.17622	8.18092	8.19531	8.16315	8.16815	8.15666	8.17814	8.16597	8.15777	8.18136	8.17885	8.1755
0.04425	8.17179	8.19469	8.15466	8.18616	8.18695	8.19773	8.17753	8.16729	8.19369	8.16471	8.15736	8.15922	8.16681	8.15526	8.15918	8.17346	8.16944	8.16813	8.18266	8.1582	8.16313	8.19353	8.16629	8.17177	8.20456	8.18818	8.18542	8.15053	8.17446	8.16753	8.18717	8.19334	8.19111	8.18001	8.15557	8.15747	8.1708	8.17777	8.1797	8.1637	8.17449	8.14696	8.19453
0.044375	8.17169	8.18278	8.18037	8.20051	8.17824	8.16659	8.17075	8.16388	8.17986	8.16808	8.17898	8.15415	8.16434	8.15012	8.15302	8.18696	8.16821	8.15877	8.17693	8.18394	8.18293	8.17437	8.18368	8.17738	8.19778	8.19633	8.17939	8.16183	8.16758	8.17049	8.19833	8.16515	8.17656	8.16937	8.16218	8.15919	8.15278	8.16575	8.18039	8.17059	8.17329	8.15896	8.20221
0.0445	8.15669	8.16591	8.17059	8.1932	8.16836	8.17953	8.19421	8.15504	8.15332	8.16048	8.18341	8.17172	8.16518	8.16224	8.17423	8.18318	8.16332	8.16767	8.16465	8.17487	8.18368	8.18017	8.17232	8.16341	8.19668	8.20007	8.17542	8.17102	8.17341	8.18105	8.19942	8.1775	8.18923	8.17122	8.1612	8.16794	8.1618	8.16548	8.17213	8.16518	8.17531	8.17242	8.21116
0.044625	8.16137	8.17699	8.16659	8.15923	8.1859	8.17184	8.18696	8.15253	8.15744	8.16563	8.1632	8.17313	8.16901	8.16733	8.18539	8.18291	8.17392	8.162	8.1771	8.16467	8.1711	8.18272	8.15131	8.16749	8.20456	8.19408	8.17032	8.19186	8.19417	8.174	8.18749	8.16119	8.17415	8.16823	8.15637	8.16968	8.17947	8.17196	8.15718	8.18572	8.1809	8.15879	8.19188
0.04475	8.15858	8.17255	8.15022	8.1841	8.18861	8.17835	8.17807	8.1599	8.16562	8.17995	8.17001	8.17873	8.15835	8.17226	8.18247	8.17465	8.17718	8.16483	8.15273	8.15639	8.178	8.19808	8.17914	8.16468	8.18135	8.20046	8.18728	8.18625	8.21464	8.1681	8.16991	8.15095	8.18009	8.16064	8.15405	8.18021	8.16372	8.16794	8.13863	8.18022	8.18076	8.16444	8.19841
0.044875	8.16375	8.17691	8.1843	8.18133	8.17404	8.16508	8.19107	8.17139	8.17028	8.17445	8.17486	8.16528	8.15841	8.1783	8.18764	8.17471	8.18401	8.20695	8.16858	8.17524	8.17787	8.20055	8.17454	8.15398	8.19109	8.198	8.16775	8.15553	8.20113	8.15076	8.17366	8.16747	8.18464	8.15438	8.16399	8.17126	8.16295	8.1629	8.15159	8.17684	8.19176	8.16289	8.2014
0.045	8.16349	8.17641	8.19003	8.15446	8.17464	8.18194	8.18267	8.16432	8.16623	8.17699	8.17234	8.16456	8.15904	8.14214	8.18278	8.18096	8.17176	8.19311	8.16544	8.16763	8.17252	8.2006	8.18495	8.16714	8.19141	8.19166	8.14351	8.1649	8.17368	8.1694	8.18422	8.1748	8.17979	8.16548	8.17232	8.17022	8.17106	8.15009	8.16158	8.1811	8.16828	8.17063	8.19477
0.045125	8.1701	8.17036	8.16235	8.15977	8.18082	8.16798	8.17478	8.16813	8.1829	8.16319	8.17487	8.16705	8.15144	8.15087	8.17674	8.17049	8.17039	8.18359	8.15559	8.16503	8.17204	8.22229	8.17191	8.18768	8.19939	8.19369	8.15125	8.16038	8.17336	8.17863	8.18494	8.1745	8.19238	8.19003	8.18182	8.18414	8.18972	8.16528	8.18016	8.15892	8.16663	8.15698	8.1982
0.04525	8.15033	8.17371	8.17302	8.16481	8.16767	8.18194	8.16523	8.14993	8.17478	8.19424	8.18283	8.17523	8.14525	8.16812	8.16962	8.15916	8.17373	8.19478	8.1758	8.17725	8.19946	8.21819	8.16119	8.19289	8.18115	8.20592	8.17157	8.16174	8.19652	8.16833	8.17802	8.16026	8.19231	8.1836	8.1561	8.18532	8.19255	8.16238	8.16212	8.17033	8.16021	8.16647	8.18536
0.045375	8.16751	8.17808	8.18914	8.18591	8.1711	8.19628	8.19698	8.16893	8.1858	8.18372	8.18266	8.16125	8.14866	8.14896	8.168	8.16962	8.18536	8.18568	8.19578	8.1796	8.18528	8.19994	8.16381	8.16901	8.20028	8.21224	8.17443	8.16268	8.20988	8.15046	8.17264	8.15844	8.19097	8.17232	8.16931	8.16228	8.18375	8.14122	8.15794	8.17324	8.15484	8.16486	8.1931
0.0455	8.15182	8.18304	8.16974	8.17134	8.15733	8.15768	8.18798	8.17349	8.19279	8.18531	8.15855	8.16122	8.15658	8.17908	8.15665	8.17346	8.18282	8.16794	8.16569	8.17549	8.17434	8.21011	8.14079	8.16569	8.17789	8.21784	8.17733	8.15544	8.18584	8.16948	8.18125	8.16341	8.16392	8.17011	8.17936	8.17978	8.18523	8.13865	8.14229	8.17304	8.15512	8.15855	8.19955
0.045625	8.15596	8.17152	8.17938	8.16363	8.17595	8.15598	8.17565	8.16676	8.17044	8.18299	8.17342	8.17494	8.15121	8.17194	8.18307	8.16661	8.15437	8.17225	8.15544	8.17893	8.15902	8.1795	8.16926	8.17024	8.17658	8.22781	8.19061	8.18442	8.1945	8.14916	8.19191	8.1736	8.16622	8.16083	8.16291	8.15868	8.19232	8.15876	8.14944	8.16587	8.1735	8.14704	8.19154
0.04575	8.17233	8.16665	8.17686	8.16955	8.19264	8.16731	8.18343	8.15958	8.18222	8.17139	8.17426	8.17529	8.15993	8.17966	8.18093	8.17706	8.17234	8.15267	8.16779	8.16647	8.16759	8.1944	8.16816	8.17577	8.22169	8.19463	8.18156	8.17537	8.18452	8.16692	8.18997	8.17713	8.16855	8.17885	8.17194	8.1825	8.18629	8.16499	8.17593	8.15644	8.18972	8.14112	8.19347
0.045875	8.15662	8.17992	8.1804	8.17358	8.18071	8.17853	8.18729	8.17435	8.19417	8.14375	8.19588	8.15156	8.15871	8.18742	8.19201	8.18525	8.16083	8.16303	8.18726	8.17308	8.18063	8.21487	8.16386	8.17519	8.19952	8.19675	8.16095	8.16083	8.18122	8.16031	8.17434	8.16458	8.17933	8.16818	8.15114	8.16621	8.18886	8.1616	8.14117	8.15796	8.18218	8.16811	8.1829
0.046	8.15337	8.18981	8.17018	8.15423	8.17608	8.18475	8.19071	8.17428	8.18029	8.18208	8.18811	8.15951	8.16978	8.17805	8.19994	8.17889	8.19977	8.17879	8.17088	8.18143	8.18803	8.20495	8.16991	8.18963	8.20348	8.17908	8.16235	8.15057	8.17313	8.16945	8.18105	8.15426	8.17025	8.1579	8.14469	8.15882	8.16234	8.17293	8.16341	8.1384	8.18906	8.16461	8.16238
0.046125	8.15722	8.17756	8.16828	8.17845	8.18023	8.16566	8.185	8.17824	8.18206	8.16946	8.19658	8.14126	8.18166	8.17169	8.16702	8.17259	8.20956	8.17904	8.16454	8.17379	8.1827	8.19261	8.16064	8.182	8.21102	8.19718	8.17509	8.1578	8.17439	8.17788	8.19361	8.15917	8.18095	8.17112	8.16572	8.18365	8.16756	8.17682	8.14345	8.15535	8.1752	8.1675	8.1832
0.04625	8.16338	8.18375	8.16808	8.15168	8.17631	8.17297	8.19057	8.16884	8.18064	8.17555	8.18269	8.17927	8.18291	8.20548	8.16096	8.18713	8.19678	8.17884	8.1723	8.16248	8.1772	8.19408	8.1932	8.15865	8.20124	8.21632	8.17638	8.18646	8.18414	8.16151	8.17627	8.17393	8.16901	8.15576	8.16694	8.17108	8.17321	8.14176	8.14369	8.17309	8.18359	8.18004	8.19779
0.046375	8.18557	8.17869	8.16478	8.16375	8.17837	8.18246	8.184	8.16264	8.17657	8.17118	8.16766	8.18677	8.16563	8.17636	8.1619	8.19543	8.17915	8.1721	8.14373	8.18462	8.17648	8.18375	8.1714	8.15945	8.20055	8.20027	8.15923	8.18211	8.19253	8.15688	8.17717	8.18475	8.16975	8.18201	8.16024	8.16888	8.18133	8.15919	8.15894	8.16567	8.19264	8.15508	8.19065
0.0465	8.15058	8.19269	8.16206	8.16003	8.19315	8.17767	8.18074	8.16621	8.19088	8.17802	8.18482	8.20005	8.17173	8.15765	8.18286	8.18545	8.18671	8.19219	8.16124	8.18833	8.17224	8.19567	8.15169	8.16024	8.1964	8.19988	8.14927	8.17722	8.16856	8.14969	8.16218	8.15858	8.17483	8.17582	8.16219	8.16191	8.17376	8.14377	8.16749	8.16068	8.17546	8.17911	8.19998
0.046625	8.13842	8.17453	8.15884	8.16524	8.1716	8.17853	8.17824	8.2005	8.19225	8.16423	8.17964	8.15918	8.16061	8.18029	8.17699	8.17725	8.18397	8.15639	8.17223	8.18152	8.193	8.18822	8.1497	8.15617	8.2142	8.20233	8.15971	8.18705	8.17924	8.16412	8.17361	8.16967	8.17833	8.17885	8.16476	8.16269	8.16181	8.16018	8.15547	8.17715	8.16775	8.15907	8.20621
0.04675	8.17989	8.18185	8.15408	8.16041	8.18154	8.1759	8.17334	8.18085	8.17973	8.17035	8.1806	8.15736	8.15249	8.16942	8.17244	8.14836	8.17832	8.19739	8.17446	8.18519	8.18091	8.19407	8.16156	8.16089	8.18975	8.19144	8.15845	8.17877	8.17869	8.15666	8.18641	8.16144	8.16596	8.17057	8.15848	8.16912	8.15101	8.15713	8.15835	8.17578	8.13524	8.14844	8.19423
0.046875	8.16605	8.1999	8.15573	8.14658	8.18186	8.1829	8.17585	8.1592	8.19833	8.17537	8.18713	8.15001	8.13651	8.17683	8.15827	8.17208	8.18668	8.16675	8.14856	8.17268	8.17366	8.18603	8.15629	8.17002	8.17445	8.1991	8.14803	8.16241	8.18548	8.16242	8.18227	8.16861	8.16348	8.1641	8.17102	8.15745	8.14196	8.17278	8.14865	8.17818	8.15377	8.17092	8.17439
0.047	8.1571	8.17719	8.15897	8.17278	8.18253	8.15861	8.17767	8.16579	8.16799	8.17686	8.18941	8.16487	8.16128	8.16869	8.16514	8.16169	8.16436	8.1644	8.1619	8.16209	8.16823	8.19979	8.16077	8.18008	8.17058	8.19643	8.17564	8.1764	8.18116	8.17454	8.21113	8.16599	8.16595	8.16003	8.18051	8.16515	8.17161	8.16983	8.15244	8.17487	8.16979	8.17197	8.19155
0.047125	8.18488	8.17813	8.17836	8.17569	8.18162	8.15809	8.18632	8.16342	8.17559	8.16979	8.19631	8.17068	8.17749	8.17686	8.17331	8.16582	8.17962	8.1708	8.16717	8.18643	8.15757	8.1927	8.16177	8.17292	8.20549	8.2082	8.17486	8.19573	8.19197	8.16196	8.18559	8.19022	8.1665	8.16985	8.1749	8.18198	8.17647	8.16746	8.14714	8.18954	8.18388	8.16281	8.19314
0.04725	8.17122	8.16428	8.14841	8.17892	8.15942	8.17049	8.16365	8.17519	8.17332	8.16371	8.17634	8.17894	8.14741	8.14895	8.16832	8.19498	8.17974	8.16931	8.15588	8.19032	8.1766	8.19754	8.17135	8.18907	8.19167	8.18816	8.157	8.18545	8.18781	8.15984	8.17533	8.18552	8.18371	8.15152	8.15585	8.18428	8.17274	8.17361	8.15694	8.17133	8.15598	8.16311	8.17938
0.047375	8.14267	8.17973	8.17215	8.17451	8.16339	8.17244	8.17113	8.16587	8.16206	8.17	8.17063	8.19222	8.16331	8.16971	8.19788	8.17837	8.18223	8.17657	8.15221	8.18671	8.18688	8.19005	8.18614	8.18275	8.21137	8.17735	8.16605	8.17879	8.18185	8.17202	8.17854	8.15703	8.17172	8.1696	8.16238	8.1686	8.16445	8.16158	8.15652	8.15423	8.14916	8.17252	8.19601
0.0475	8.13978	8.16151	8.15826	8.16478	8.16766	8.18559	8.16779	8.17601	8.16775	8.16469	8.1812	8.19046	8.15665	8.16545	8.19889	8.17902	8.15421	8.17121	8.17454	8.18168	8.16319	8.19437	8.17187	8.19747	8.21405	8.2046	8.16341	8.15741	8.18983	8.16186	8.17419	8.18405	8.16804	8.17257	8.17102	8.17917	8.16206	8.14986	8.14577	8.16565	8.15533	8.15858	8.17949
0.047625	8.15621	8.17492	8.17143	8.15684	8.1824	8.17077	8.15472	8.16629	8.17316	8.17822	8.16938	8.1786	8.15276	8.16823	8.18195	8.18198	8.17017	8.1777	8.17349	8.18343	8.18296	8.1936	8.17038	8.19473	8.19898	8.19087	8.16412	8.14217	8.18929	8.14827	8.18707	8.17829	8.19901	8.16904	8.1689	8.18185	8.1555	8.16614	8.15375	8.16078	8.1761	8.1543	8.20081
0.04775	8.15738	8.1798	8.17572	8.16378	8.18161	8.17544	8.17544	8.15627	8.1615	8.1673	8.15871	8.16882	8.17377	8.18749	8.17336	8.16546	8.17645	8.18338	8.16735	8.16521	8.17445	8.20852	8.17558	8.16335	8.20401	8.17315	8.17741	8.1685	8.19202	8.17841	8.18281	8.17247	8.17831	8.173	8.17274	8.18251	8.14626	8.16584	8.14156	8.14661	8.16558	8.15193	8.19019
0.047875	8.14696	8.18918	8.15643	8.16404	8.16601	8.17558	8.20177	8.15796	8.17192	8.18523	8.18186	8.16459	8.15095	8.17804	8.15939	8.18388	8.18286	8.1673	8.17672	8.16806	8.17037	8.19114	8.17274	8.17182	8.20194	8.18471	8.17049	8.15871	8.19654	8.16508	8.18092	8.18244	8.18069	8.18253	8.1626	8.15015	8.15914	8.17469	8.15717	8.15728	8.17792	8.15963	8.18107
0.048	8.13898	8.19547	8.16168	8.18257	8.19051	8.18291	8.19136	8.16465	8.16994	8.17026	8.16307	8.16644	8.16116	8.15558	8.16962	8.18508	8.19074	8.17567	8.1593	8.16567	8.1688	8.17316	8.15968	8.16878	8.17561	8.22199	8.17712	8.17562	8.18034	8.16811	8.17274	8.161	8.19866	8.17039	8.16685	8.16457	8.15936	8.15781	8.1854	8.15812	8.14671	8.17473	8.18444
0.048125	8.14362	8.16625	8.17557	8.18494	8.18236	8.17371	8.18076	8.16054	8.16766	8.16171	8.1495	8.16564	8.1694	8.15717	8.16434	8.17306	8.16975	8.17016	8.15499	8.17428	8.17313	8.17679	8.16621	8.17409	8.18735	8.20853	8.18571	8.17738	8.19651	8.15966	8.17876	8.15818	8.17804	8.17248	8.15126	8.18366	8.16259	8.15297	8.17079	8.16647	8.16289	8.18323	8.19804
0.04825	8.15795	8.16922	8.17292	8.17136	8.19232	8.17101	8.22893	8.15645	8.1869	8.16126	8.17702	8.18575	8.1515	8.15826	8.18612	8.18005	8.16853	8.15602	8.15051	8.16479	8.16878	8.17364	8.16676	8.18697	8.19612	8.19459	8.17317	8.17674	8.1811	8.16888	8.18235	8.18121	8.1715	8.17458	8.1686	8.17033	8.16245	8.17361	8.15942	8.16655	8.16547	8.16188	8.1776
0.048375	8.15707	8.1772	8.17645	8.15549	8.16695	8.16405	8.19532	8.16766	8.1698	8.16364	8.19968	8.17998	8.16117	8.16794	8.19559	8.17348	8.14664	8.16839	8.17002	8.18111	8.18275	8.19779	8.15209	8.17838	8.17831	8.20772	8.18267	8.18082	8.19456	8.16699	8.18105	8.18187	8.17582	8.1715	8.15033	8.16434	8.16437	8.16033	8.17076	8.15313	8.16283	8.16139	8.18052
0.0485	8.16205	8.18711	8.16081	8.16383	8.15457	8.15732	8.17406	8.18015	8.1706	8.17676	8.19875	8.17673	8.16115	8.1745	8.17838	8.16811	8.16031	8.1498	8.17216	8.16917	8.19053	8.18895	8.19199	8.18954	8.17895	8.19225	8.19073	8.15765	8.19436	8.15909	8.1826	8.17194	8.17634	8.17747	8.16978	8.16431	8.17287	8.1524	8.1627	8.14494	8.17577	8.18747	8.16955
0.048625	8.15708	8.17223	8.14967	8.17059	8.17031	8.16522	8.17511	8.15261	8.17625	8.17103	8.16817	8.16544	8.15135	8.16908	8.15893	8.1545	8.17313	8.15195	8.15739	8.16842	8.18671	8.1999	8.17153	8.16889	8.2028	8.2047	8.18803	8.18105	8.17244	8.1739	8.18243	8.16573	8.19343	8.17643	8.18019	8.15797	8.16328	8.16628	8.17081	8.15867	8.16129	8.17719	8.18552
0.04875	8.1505	8.172	8.13963	8.18549	8.16623	8.17511	8.17902	8.14953	8.16061	8.16617	8.18645	8.16152	8.14279	8.16466	8.16888	8.16158	8.16764	8.17493	8.18056	8.16437	8.17238	8.19131	8.15044	8.16173	8.17532	8.19987	8.17751	8.14907	8.17583	8.17355	8.1777	8.17585	8.17076	8.17326	8.16599	8.17128	8.17379	8.14867	8.163	8.18083	8.1593	8.16725	8.17126
0.048875	8.14835	8.16537	8.16088	8.17861	8.15995	8.16505	8.20408	8.15459	8.15337	8.17178	8.17892	8.15984	8.1449	8.16965	8.16566	8.18039	8.16454	8.15759	8.18435	8.18711	8.16083	8.18052	8.14788	8.16099	8.1517	8.16887	8.18838	8.16171	8.19339	8.187	8.17982	8.16331	8.16238	8.18523	8.16252	8.19179	8.19009	8.16243	8.17148	8.18691	8.14977	8.1789	8.18684
0.049	8.16632	8.19001	8.16415	8.18459	8.17644	8.16362	8.18829	8.15244	8.14776	8.1815	8.16521	8.16661	8.14633	8.18741	8.18644	8.17615	8.16907	8.16259	8.16481	8.18434	8.17276	8.17264	8.15665	8.15503	8.17979	8.18472	8.18046	8.18085	8.17388	8.1924	8.19306	8.17483	8.18633	8.16713	8.16869	8.17499	8.18592	8.17397	8.18223	8.17782	8.16926	8.18958	8.19965
0.049125	8.1575	8.21676	8.17495	8.16916	8.17385	8.13189	8.16277	8.17556	8.15946	8.18217	8.17887	8.15769	8.16449	8.1821	8.17264	8.18547	8.16483	8.16072	8.17628	8.17384	8.16373	8.19221	8.1357	8.15792	8.20188	8.20081	8.17207	8.17939	8.17766	8.17296	8.18922	8.17077	8.17866	8.18221	8.17246	8.15401	8.18526	8.16809	8.13807	8.18571	8.16984	8.15473	8.19499
0.04925	8.15468	8.19183	8.17471	8.17299	8.18502	8.18866	8.17206	8.19126	8.14979	8.18683	8.18154	8.17249	8.16635	8.16485	8.1753	8.14793	8.17123	8.16535	8.16222	8.18587	8.17297	8.1911	8.14647	8.1766	8.19637	8.20225	8.19052	8.18214	8.17938	8.1766	8.17423	8.18714	8.1698	8.16645	8.15707	8.16088	8.16124	8.17136	8.14948	8.15675	8.16485	8.15881	8.20183
0.049375	8.1658	8.18383	8.17822	8.16296	8.18124	8.17548	8.18554	8.19366	8.16897	8.17751	8.17508	8.17335	8.16941	8.14645	8.18431	8.16985	8.1741	8.16107	8.16083	8.1749	8.173	8.18491	8.15931	8.1589	8.18393	8.20258	8.1877	8.1814	8.18547	8.16387	8.17761	8.16681	8.17454	8.15203	8.1546	8.16224	8.1878	8.16637	8.13473	8.14514	8.16241	8.17315	8.18068
0.0495	8.15951	8.17999	8.17522	8.18253	8.17893	8.16491	8.1849	8.18571	8.17701	8.18127	8.17385	8.18542	8.15437	8.16534	8.1684	8.17541	8.1793	8.1791	8.19194	8.16415	8.15189	8.16972	8.17883	8.1599	8.19693	8.19629	8.16314	8.16238	8.15984	8.17475	8.17974	8.16911	8.17746	8.15461	8.15324	8.16762	8.19878	8.15968	8.16357	8.18335	8.17117	8.16582	8.18922
0.049625	8.14668	8.1775	8.16563	8.19043	8.17586	8.18545	8.17626	8.19677	8.15862	8.16115	8.17812	8.18887	8.15623	8.17712	8.18089	8.1909	8.17481	8.16517	8.18518	8.1778	8.16547	8.18784	8.17096	8.1713	8.18897	8.20003	8.18301	8.16938	8.16986	8.14957	8.19102	8.168	8.15799	8.16486	8.17223	8.14909	8.17576	8.16423	8.15677	8.1586	8.17442	8.15626	8.17048
0.04975	8.14671	8.18594	8.16327	8.15685	8.17088	8.18811	8.18085	8.17148	8.16418	8.16016	8.19472	8.18153	8.15219	8.16465	8.184	8.19443	8.16573	8.1626	8.18424	8.17901	8.16277	8.20668	8.16138	8.17216	8.19952	8.20682	8.1852	8.16109	8.17191	8.15894	8.17384	8.15453	8.17249	8.15528	8.15745	8.16466	8.16811	8.16659	8.17838	8.17298	8.16972	8.16338	8.17597
0.049875	8.14356	8.16511	8.17883	8.14815	8.16083	8.18295	8.17535	8.16898	8.14712	8.1786	8.19936	8.18086	8.14934	8.17383	8.18264	8.20243	8.15187	8.17338	8.1826	8.16296	8.15422	8.21128	8.15383	8.17317	8.19527	8.18202	8.19002	8.16373	8.16405	8.17952	8.16116	8.1727	8.18843	8.15625	8.16629	8.1674	8.17702	8.1701	8.16862	8.16995	8.16517	8.18358	8.19691
0.05	8.15815	8.18689	8.15396	8.16437	8.17114	8.18046	8.1824	8.16635	8.16841	8.17811	8.18982	8.17641	8.15435	8.17139	8.17722	8.17917	8.16335	8.16772	8.14992	8.14868	8.1916	8.21532	8.15789	8.16321	8.21364	8.1931	8.18091	8.14996	8.16907	8.17543	8.17173	8.16058	8.1836	8.15501	8.15474	8.16871	8.17026	8.16431	8.18046	8.18617	8.18137	8.15444	8.20667
0.050125	8.1612	8.17557	8.16835	8.17848	8.1728	8.1913	8.17084	8.16121	8.17667	8.17029	8.16328	8.17314	8.16656	8.14729	8.16356	8.18196	8.16907	8.15193	8.15215	8.17571	8.16745	8.21098	8.15864	8.18116	8.20118	8.19506	8.17596	8.16846	8.16928	8.1551	8.1833	8.16165	8.17522	8.16324	8.14014	8.18147	8.15967	8.15832	8.16632	8.17342	8.16917	8.15533	8.18359
0.05025	8.15998	8.1683	8.16747	8.15365	8.1665	8.1731	8.16235	8.18185	8.15561	8.18315	8.16321	8.16283	8.15953	8.15547	8.16441	8.18555	8.15481	8.16808	8.15764	8.16512	8.16152	8.18491	8.16049	8.16852	8.18439	8.2025	8.16588	8.17757	8.15823	8.16755	8.19045	8.17155	8.16764	8.14693	8.15881	8.16422	8.14989	8.15464	8.15599	8.16527	8.17056	8.16821	8.1763
0.050375	8.14447	8.16576	8.15853	8.1412	8.17662	8.18381	8.19333	8.15364	8.15478	8.18546	8.17864	8.1805	8.14146	8.17361	8.17465	8.1683	8.15987	8.1508	8.15682	8.16073	8.16625	8.20303	8.16216	8.17151	8.18654	8.19477	8.16594	8.1556	8.17041	8.16017	8.18597	8.17743	8.13467	8.17494	8.15261	8.15334	8.14782	8.15449	8.14948	8.1701	8.17174	8.17547	8.17876
0.0505	8.14132	8.18324	8.16265	8.1547	8.16463	8.17728	8.17396	8.15835	8.13653	8.18713	8.18025	8.19811	8.14624	8.17654	8.18397	8.19105	8.17777	8.1458	8.17267	8.17723	8.16658	8.19182	8.15758	8.18503	8.19341	8.19636	8.17377	8.16129	8.17232	8.15065	8.1697	8.15375	8.16117	8.16056	8.18195	8.14455	8.15165	8.17335	8.17599	8.15496	8.16536	8.15745	8.16503
0.050625	8.13537	8.16914	8.17133	8.16246	8.17097	8.17974	8.18451	8.16208	8.13422	8.1917	8.1634	8.17975	8.1678	8.15328	8.16359	8.17642	8.1703	8.15504	8.1643	8.17757	8.17518	8.17897	8.14967	8.16485	8.19359	8.19108	8.17435	8.16925	8.18546	8.16809	8.17461	8.17092	8.16512	8.17101	8.17724	8.12977	8.16743	8.16698	8.1646	8.14213	8.17364	8.15939	8.17003
0.05075	8.14772	8.15581	8.16636	8.16792	8.15385	8.17876	8.17519	8.16637	8.16602	8.18198	8.17113	8.17542	8.1637	8.15473	8.16363	8.18079	8.15948	8.17545	8.15889	8.17763	8.16529	8.19739	8.1368	8.16357	8.19204	8.20734	8.17764	8.1471	8.18179	8.17245	8.18437	8.17192	8.17947	8.17316	8.1742	8.15614	8.17103	8.1502	8.15687	8.15259	8.1636	8.16527	8.18306
0.050875	8.14166	8.18581	8.15685	8.1638	8.18205	8.18704	8.18829	8.17383	8.15189	8.18005	8.17126	8.17348	8.15752	8.17568	8.17023	8.16865	8.16639	8.18204	8.16428	8.1686	8.18626	8.1853	8.18063	8.16747	8.17947	8.19656	8.17202	8.13734	8.16335	8.1921	8.18761	8.17795	8.17458	8.16782	8.17778	8.16037	8.17962	8.15519	8.16216	8.14435	8.16205	8.17345	8.17728
0.051	8.15343	8.18521	8.15562	8.15604	8.19235	8.19159	8.18168	8.16834	8.18051	8.18293	8.18774	8.18999	8.15156	8.18221	8.16614	8.18482	8.15401	8.18452	8.1614	8.17193	8.18891	8.19038	8.17137	8.1918	8.1665	8.18461	8.16997	8.17076	8.18256	8.17839	8.18015	8.1559	8.1995	8.17914	8.15671	8.15423	8.13652	8.14953	8.15688	8.16244	8.16968	8.17325	8.1813
0.051125	8.13451	8.15353	8.15668	8.15219	8.16193	8.17082	8.17721	8.15537	8.17911	8.15781	8.1735	8.15228	8.15756	8.16912	8.15071	8.17465	8.15165	8.15904	8.18184	8.17926	8.19013	8.2002	8.15658	8.17564	8.16822	8.19909	8.18686	8.1811	8.20014	8.15338	8.18941	8.15596	8.18243	8.18503	8.16232	8.16212	8.15546	8.15688	8.14346	8.17701	8.16746	8.16458	8.16938
0.05125	8.14786	8.16874	8.16492	8.16049	8.16195	8.18185	8.17314	8.13698	8.15773	8.17657	8.18044	8.15311	8.15495	8.1636	8.15826	8.18371	8.16115	8.17461	8.17107	8.1676	8.16755	8.1985	8.18006	8.17368	8.15673	8.1992	8.18118	8.17323	8.18249	8.1565	8.17712	8.17606	8.1847	8.17216	8.16221	8.15986	8.1642	8.15564	8.14023	8.18444	8.18128	8.15141	8.19653
0.051375	8.15066	8.19759	8.17281	8.18772	8.15293	8.18438	8.16581	8.15105	8.15918	8.18017	8.18443	8.16834	8.14465	8.17272	8.148	8.1838	8.16088	8.15817	8.16484	8.1679	8.15122	8.18236	8.17341	8.17991	8.17874	8.20695	8.15963	8.17896	8.17822	8.15224	8.18184	8.1759	8.19304	8.17973	8.16461	8.16525	8.1596	8.15041	8.18417	8.16111	8.17481	8.16981	8.19939
0.0515	8.16718	8.19331	8.17612	8.18037	8.17548	8.19276	8.17711	8.14999	8.16316	8.19534	8.17256	8.16385	8.15533	8.16158	8.16595	8.16947	8.19035	8.16417	8.16517	8.16309	8.16927	8.1832	8.18337	8.17551	8.19173	8.18739	8.13692	8.18639	8.17319	8.16259	8.17902	8.17767	8.17932	8.16242	8.15281	8.17085	8.18052	8.14747	8.1497	8.15016	8.18192	8.17004	8.1954
0.051625	8.15409	8.18087	8.19359	8.15796	8.1675	8.19426	8.18783	8.14716	8.1679	8.18399	8.18798	8.14864	8.14466	8.17242	8.17783	8.16304	8.161	8.17138	8.1569	8.16223	8.16659	8.19128	8.17676	8.16943	8.19743	8.18346	8.14162	8.17336	8.16613	8.16529	8.18607	8.18273	8.17097	8.16465	8.16019	8.17622	8.17329	8.15896	8.13728	8.17184	8.14069	8.1682	8.19108
0.05175	8.17389	8.17358	8.1724	8.12497	8.15899	8.17539	8.19379	8.15411	8.16757	8.16792	8.19666	8.14194	8.18111	8.16627	8.14765	8.1702	8.16354	8.16695	8.16247	8.15741	8.15199	8.18929	8.17838	8.17231	8.1998	8.20123	8.16582	8.16914	8.17257	8.17006	8.20615	8.16592	8.17399	8.16149	8.1537	8.1488	8.16949	8.16368	8.16277	8.18765	8.14725	8.16091	8.18063
0.051875	8.1633	8.17009	8.15026	8.14606	8.14828	8.1652	8.20146	8.14128	8.16921	8.18144	8.18478	8.15865	8.17135	8.15813	8.16018	8.18014	8.1665	8.16014	8.15463	8.15692	8.15832	8.19852	8.18453	8.17464	8.19167	8.17731	8.16122	8.15614	8.17281	8.17817	8.17182	8.15448	8.1726	8.16598	8.16882	8.14992	8.1628	8.1509	8.16466	8.17413	8.16757	8.15984	8.18712
0.052	8.17062	8.1814	8.16444	8.1664	8.1693	8.16118	8.18503	8.16113	8.18016	8.1743	8.16086	8.15446	8.15951	8.15241	8.15751	8.19411	8.16443	8.16753	8.14752	8.20337	8.15543	8.18943	8.18234	8.15465	8.18524	8.18204	8.17821	8.18016	8.17573	8.16859	8.18459	8.15101	8.17084	8.16431	8.18964	8.15337	8.16407	8.16579	8.17608	8.15622	8.17625	8.16798	8.1894
0.052125	8.16962	8.16517	8.16602	8.15457	8.17862	8.18488	8.15804	8.14561	8.18619	8.17403	8.17791	8.17416	8.1619	8.14571	8.15423	8.17376	8.17679	8.17718	8.14844	8.1763	8.14713	8.19068	8.18185	8.14889	8.20271	8.20024	8.16781	8.17356	8.16628	8.16382	8.20342	8.17408	8.18394	8.17325	8.15217	8.17979	8.15665	8.1672	8.16443	8.16328	8.17966	8.18035	8.1822
0.05225	8.1527	8.17233	8.1589	8.17475	8.16646	8.17796	8.15974	8.16781	8.16658	8.17413	8.19054	8.1656	8.15749	8.15459	8.16981	8.19037	8.18495	8.17274	8.15172	8.14673	8.15957	8.18191	8.14822	8.16134	8.19489	8.18944	8.18291	8.1436	8.16904	8.15964	8.1743	8.19547	8.17555	8.1759	8.14265	8.1788	8.15765	8.17441	8.15889	8.14681	8.18111	8.16151	8.1569
0.052375	8.16828	8.17024	8.16797	8.16679	8.16811	8.1763	8.1803	8.15209	8.17231	8.18943	8.16996	8.17056	8.15272	8.16989	8.18439	8.1925	8.17809	8.15701	8.14951	8.20045	8.13839	8.19257	8.16194	8.17604	8.1775	8.19092	8.18237	8.14175	8.17985	8.16186	8.18579	8.18105	8.19132	8.18554	8.13653	8.16216	8.16171	8.16801	8.15663	8.1492	8.17081	8.1653	8.16834
0.0525	8.1545	8.1756	8.16345	8.17517	8.18087	8.1691	8.16663	8.13662	8.16591	8.17223	8.17861	8.17294	8.17474	8.1528	8.173	8.15701	8.16997	8.17181	8.16338	8.18086	8.16984	8.18411	8.17192	8.16483	8.1636	8.19592	8.19214	8.17921	8.18135	8.15522	8.17815	8.16151	8.17914	8.17564	8.15622	8.15488	8.16493	8.16595	8.15871	8.16167	8.17279	8.16985	8.18297
0.052625	8.14584	8.17414	8.17149	8.18238	8.17075	8.16393	8.16637	8.17142	8.18347	8.16866	8.15821	8.17769	8.17422	8.1635	8.16364	8.15796	8.15923	8.17013	8.18761	8.17757	8.17754	8.18338	8.16615	8.16942	8.16177	8.17459	8.18232	8.16527	8.18381	8.16025	8.18798	8.15553	8.18853	8.15026	8.15656	8.16599	8.17462	8.15656	8.16817	8.1786	8.17174	8.17862	8.18719
0.05275	8.13443	8.18541	8.15771	8.19652	8.17332	8.17641	8.17659	8.17181	8.17808	8.17295	8.17444	8.16108	8.16003	8.15986	8.17574	8.1543	8.15336	8.1449	8.16035	8.17095	8.18171	8.20155	8.14713	8.17809	8.18146	8.19876	8.17093	8.16066	8.16753	8.15814	8.16777	8.17412	8.17612	8.18439	8.15748	8.1574	8.18032	8.14722	8.16195	8.1494	8.14602	8.15575	8.18839
0.052875	8.14315	8.16729	8.16201	8.17289	8.18063	8.15423	8.18748	8.14252	8.16019	8.1755	8.18388	8.16436	8.17547	8.17365	8.17015	8.16489	8.17007	8.1466	8.18105	8.17795	8.16765	8.20393	8.13998	8.17193	8.19445	8.2081	8.17234	8.16749	8.16655	8.15639	8.17756	8.14961	8.15869	8.17601	8.15292	8.163	8.19054	8.1559	8.1293	8.15661	8.15773	8.15165	8.17149
0.053	8.14909	8.17377	8.15003	8.16706	8.15316	8.18251	8.15264	8.15507	8.15709	8.16955	8.18318	8.17459	8.15929	8.16997	8.16253	8.15334	8.17271	8.15002	8.17853	8.1838	8.16932	8.17715	8.15347	8.18801	8.19148	8.18871	8.1725	8.18162	8.16635	8.1608	8.19599	8.15585	8.16499	8.16307	8.15305	8.16723	8.17844	8.15955	8.14699	8.15543	8.18369	8.16355	8.18813
0.053125	8.17191	8.18011	8.14993	8.16685	8.15904	8.18835	8.17411	8.17216	8.18415	8.16835	8.1684	8.16981	8.15155	8.16608	8.15545	8.16086	8.17456	8.12866	8.15546	8.1735	8.16147	8.18696	8.16746	8.1658	8.17871	8.20045	8.17786	8.16197	8.15945	8.13138	8.18434	8.14503	8.15953	8.16016	8.16053	8.16273	8.17834	8.15645	8.16014	8.17444	8.186	8.17564	8.20002
0.05325	8.17246	8.17409	8.15318	8.17259	8.16769	8.20125	8.16327	8.15041	8.16634	8.186	8.17502	8.18997	8.16872	8.15038	8.15101	8.18996	8.19472	8.166	8.14265	8.18205	8.17105	8.18917	8.18375	8.16933	8.1766	8.1932	8.16856	8.17529	8.16502	8.14746	8.16006	8.16798	8.15498	8.16764	8.1382	8.15604	8.16529	8.15886	8.16967	8.17004	8.17919	8.17776	8.19182
0.053375	8.14576	8.16049	8.16646	8.15411	8.17923	8.19966	8.16667	8.15883	8.15453	8.17772	8.18103	8.18166	8.17755	8.16047	8.13973	8.17654	8.17799	8.16009	8.16082	8.1684	8.16532	8.18856	8.17048	8.17036	8.16703	8.18339	8.17365	8.18436	8.16865	8.15031	8.18832	8.16381	8.1823	8.1674	8.15405	8.16087	8.15539	8.15955	8.17658	8.16938	8.16477	8.16264	8.17941
0.0535	8.16741	8.16201	8.18259	8.17029	8.16161	8.20502	8.18259	8.16417	8.16047	8.16936	8.16049	8.16997	8.15337	8.16371	8.15706	8.16146	8.15755	8.17069	8.15133	8.16978	8.16376	8.18389	8.15886	8.16732	8.17772	8.17814	8.17737	8.17416	8.16788	8.14387	8.20152	8.17241	8.18675	8.16666	8.15971	8.17927	8.15079	8.17194	8.17397	8.1508	8.16772	8.156	8.17902
0.053625	8.1516	8.16009	8.15707	8.16502	8.17765	8.18063	8.16908	8.1653	8.16212	8.1812	8.17523	8.17229	8.16093	8.15708	8.14178	8.16194	8.1545	8.16894	8.16518	8.17593	8.18786	8.18242	8.14354	8.17351	8.20097	8.18981	8.19144	8.16596	8.16756	8.14057	8.18847	8.17783	8.17035	8.15127	8.15559	8.18632	8.1561	8.17428	8.16904	8.16273	8.17119	8.16071	8.14937
0.05375	8.1615	8.16371	8.17099	8.16444	8.20468	8.16365	8.16884	8.13453	8.16226	8.18503	8.16189	8.19082	8.16496	8.18472	8.18058	8.18107	8.16231	8.17103	8.14757	8.18033	8.17737	8.17804	8.13214	8.18321	8.19697	8.18542	8.17567	8.17924	8.16553	8.1615	8.16087	8.15812	8.17762	8.15742	8.17506	8.16001	8.15946	8.14413	8.16062	8.16262	8.18083	8.14603	8.17914
0.053875	8.17291	8.17091	8.16715	8.16854	8.19839	8.17052	8.17599	8.14004	8.15594	8.17483	8.17322	8.17114	8.14693	8.17094	8.15459	8.19273	8.1671	8.1506	8.1655	8.18037	8.17326	8.19118	8.17771	8.18006	8.18623	8.18155	8.16682	8.18999	8.17583	8.16916	8.18273	8.16331	8.16247	8.16431	8.16683	8.1636	8.13863	8.16794	8.15609	8.17261	8.15706	8.1516	8.19883
0.054	8.1553	8.17198	8.14824	8.16819	8.18101	8.16017	8.17342	8.14313	8.17329	8.1628	8.17603	8.15833	8.13694	8.14872	8.14232	8.1862	8.1635	8.17891	8.15079	8.18198	8.18162	8.19509	8.16798	8.16578	8.17632	8.17189	8.15717	8.18454	8.1908	8.18708	8.18917	8.17211	8.16535	8.1581	8.18208	8.1633	8.18633	8.15885	8.1531	8.16986	8.1503	8.14461	8.198
0.054125	8.15759	8.1738	8.16788	8.17206	8.16714	8.16454	8.17796	8.15774	8.16598	8.16697	8.16975	8.16298	8.15613	8.13617	8.16515	8.16962	8.17498	8.16606	8.14201	8.15899	8.16557	8.17934	8.1768	8.16409	8.17458	8.18474	8.17715	8.19579	8.18362	8.19918	8.17474	8.17541	8.16997	8.15923	8.16515	8.1717	8.1496	8.16074	8.16448	8.18095	8.17222	8.17117	8.19351
0.05425	8.14815	8.17027	8.16314	8.15463	8.16859	8.1628	8.16862	8.1601	8.15137	8.17415	8.1663	8.15485	8.16907	8.15356	8.16371	8.17409	8.16856	8.16659	8.1555	8.15923	8.15496	8.17555	8.13924	8.18655	8.18353	8.1851	8.18338	8.16297	8.16753	8.17023	8.16456	8.16165	8.17717	8.16046	8.1665	8.16817	8.17749	8.17412	8.14962	8.17645	8.1723	8.15602	8.18906
0.054375	8.15269	8.15917	8.17145	8.18017	8.16194	8.17042	8.17536	8.1681	8.16507	8.18871	8.17661	8.18138	8.15046	8.16772	8.15189	8.17197	8.17514	8.16596	8.15706	8.16473	8.16669	8.1824	8.14372	8.18072	8.18577	8.18126	8.17416	8.17128	8.17892	8.16961	8.16971	8.16905	8.17322	8.16011	8.17197	8.18227	8.16605	8.15794	8.14528	8.16844	8.16978	8.16771	8.19785
0.0545	8.14572	8.16009	8.16472	8.18535	8.14995	8.18902	8.16717	8.1741	8.18751	8.16612	8.17525	8.17255	8.15104	8.16824	8.1564	8.17488	8.16823	8.15984	8.16691	8.14738	8.17145	8.19612	8.15663	8.16186	8.18183	8.18976	8.15379	8.16232	8.17637	8.15434	8.18459	8.16811	8.16405	8.16406	8.15862	8.17283	8.16155	8.15798	8.15392	8.15059	8.16614	8.16056	8.20385
0.054625	8.14592	8.16798	8.17163	8.173	8.16895	8.18471	8.15326	8.14968	8.15216	8.15605	8.16541	8.17047	8.144	8.16206	8.16174	8.17514	8.15851	8.15839	8.15769	8.15132	8.16742	8.18991	8.16349	8.15933	8.18248	8.20214	8.17762	8.15467	8.18542	8.16611	8.18469	8.15042	8.17385	8.16295	8.15091	8.15871	8.17132	8.16826	8.13819	8.19295	8.17251	8.17478	8.17075
0.05475	8.13992	8.17224	8.18243	8.16668	8.17946	8.19662	8.18764	8.1548	8.16051	8.16708	8.1741	8.17909	8.15141	8.16223	8.17103	8.17142	8.18954	8.16446	8.13697	8.16886	8.17616	8.19224	8.17834	8.17794	8.18285	8.2084	8.18488	8.14001	8.19063	8.16193	8.18823	8.17463	8.16539	8.16663	8.1702	8.17817	8.16088	8.1582	8.16718	8.19093	8.18348	8.18357	8.15986
0.054875	8.15451	8.16232	8.17263	8.16542	8.18013	8.18803	8.16351	8.15773	8.16621	8.18709	8.16861	8.19056	8.1673	8.16086	8.16639	8.1672	8.17625	8.15885	8.17619	8.17911	8.17542	8.17493	8.16714	8.18133	8.18391	8.21537	8.19153	8.14777	8.17515	8.15431	8.16778	8.18384	8.15714	8.15419	8.17321	8.17733	8.16535	8.16189	8.16885	8.17599	8.17276	8.15397	8.16328
0.055	8.16315	8.16911	8.19211	8.16054	8.17645	8.17029	8.17483	8.17426	8.15697	8.16811	8.17744	8.17103	8.16581	8.16012	8.15881	8.15806	8.18268	8.16	8.13557	8.17686	8.1524	8.20268	8.19231	8.16481	8.1966	8.19839	8.16998	8.16711	8.17714	8.15385	8.16062	8.16479	8.1618	8.16739	8.15651	8.15337	8.15745	8.15083	8.15327	8.15565	8.17653	8.15085	8.17409
0.055125	8.13762	8.19419	8.17866	8.15617	8.16707	8.18131	8.15647	8.17168	8.16601	8.15083	8.16197	8.17355	8.15845	8.16142	8.1438	8.16711	8.18324	8.16024	8.15485	8.18751	8.17534	8.18523	8.17018	8.16199	8.19345	8.20869	8.17918	8.16635	8.16381	8.14549	8.17958	8.16381	8.16318	8.16398	8.14522	8.16424	8.16962	8.15476	8.15374	8.1715	8.18115	8.13731	8.17934
0.05525	8.16696	8.18919	8.15926	8.15632	8.1654	8.16637	8.15404	8.16986	8.17184	8.16441	8.18601	8.16911	8.14526	8.14884	8.14378	8.18664	8.16863	8.1438	8.13093	8.16594	8.16914	8.18448	8.15018	8.18265	8.193	8.19138	8.14894	8.17252	8.18011	8.16734	8.1818	8.16416	8.15835	8.15466	8.15469	8.1571	8.18031	8.15526	8.14759	8.15877	8.15784	8.14942	8.17773
0.055375	8.15143	8.18546	8.15305	8.15028	8.15774	8.18039	8.16321	8.17717	8.16985	8.16482	8.18446	8.158	8.16941	8.16062	8.16949	8.19411	8.15899	8.15794	8.15289	8.16574	8.17004	8.17888	8.16876	8.17235	8.18928	8.19929	8.16817	8.16281	8.17169	8.17812	8.18681	8.18594	8.17964	8.16933	8.1703	8.17466	8.1633	8.1453	8.17052	8.15616	8.15962	8.14774	8.17623
0.0555	8.14365	8.17995	8.16044	8.1618	8.15391	8.19433	8.16738	8.17741	8.14226	8.15706	8.17731	8.16925	8.15323	8.16786	8.16059	8.17847	8.17536	8.16054	8.16846	8.16441	8.16103	8.16402	8.17683	8.16245	8.18623	8.19376	8.16855	8.16588	8.17236	8.17245	8.171	8.17963	8.17748	8.15915	8.15968	8.17509	8.15473	8.15675	8.1674	8.1646	8.17254	8.15543	8.18134
0.055625	8.1487	8.17744	8.14823	8.15638	8.17735	8.17011	8.17828	8.15563	8.14258	8.1669	8.18671	8.16636	8.14972	8.17094	8.16733	8.19215	8.17126	8.15589	8.14788	8.15228	8.16416	8.19846	8.16358	8.16095	8.18491	8.19005	8.17309	8.17171	8.18029	8.15947	8.17075	8.1671	8.17055	8.14884	8.15726	8.1443	8.17167	8.15826	8.1412	8.17509	8.17949	8.16747	8.18678
0.05575	8.14316	8.18546	8.15319	8.16113	8.19348	8.17041	8.16885	8.15801	8.15402	8.17136	8.18443	8.1622	8.15832	8.16428	8.17609	8.18323	8.16061	8.13828	8.16016	8.17595	8.18589	8.17464	8.15707	8.15324	8.17342	8.20119	8.17065	8.17017	8.17793	8.16476	8.18108	8.15778	8.16503	8.17459	8.15473	8.14842	8.17406	8.16213	8.16071	8.15169	8.17258	8.17422	8.18604
0.055875	8.15022	8.1744	8.17547	8.17561	8.16857	8.16091	8.17951	8.14989	8.15314	8.16897	8.17533	8.17161	8.16733	8.15608	8.1672	8.17997	8.17816	8.1461	8.15251	8.16733	8.18194	8.18807	8.15684	8.14278	8.19051	8.20976	8.17134	8.16946	8.17384	8.16209	8.17252	8.14305	8.18129	8.16411	8.15509	8.16814	8.15144	8.16035	8.1747	8.14563	8.16048	8.16458	8.15855
0.056	8.14839	8.18907	8.17963	8.14817	8.17093	8.15113	8.18616	8.15105	8.15604	8.15681	8.17281	8.16474	8.15626	8.16568	8.16383	8.18326	8.1685	8.15018	8.15198	8.17013	8.16525	8.1685	8.15137	8.1482	8.19905	8.19485	8.16104	8.17106	8.16184	8.16059	8.17265	8.14548	8.1846	8.16978	8.18083	8.182	8.15562	8.14927	8.16309	8.15537	8.16	8.15672	8.15327
0.056125	8.15568	8.1766	8.15842	8.14666	8.17068	8.15183	8.16751	8.14652	8.16472	8.17364	8.18063	8.16708	8.14986	8.1546	8.16593	8.15853	8.1807	8.1459	8.14523	8.16588	8.17625	8.16256	8.14479	8.15421	8.18581	8.18651	8.16028	8.20876	8.16373	8.13613	8.18934	8.15453	8.1896	8.1514	8.15756	8.15676	8.17699	8.15897	8.14628	8.14835	8.14938	8.14278	8.16399
0.05625	8.12655	8.18901	8.16141	8.16416	8.16499	8.17027	8.1796	8.15773	8.15689	8.1938	8.18659	8.16546	8.14548	8.14139	8.17221	8.15932	8.19476	8.16531	8.1499	8.16716	8.15229	8.16539	8.14997	8.17204	8.17628	8.18382	8.16025	8.19381	8.1758	8.15644	8.18024	8.14794	8.18564	8.15474	8.16298	8.16151	8.15715	8.15858	8.14992	8.15418	8.16488	8.16859	8.19038
0.056375	8.13123	8.17556	8.16458	8.16191	8.16619	8.17716	8.17349	8.1593	8.16645	8.18246	8.17287	8.17991	8.14587	8.16395	8.17643	8.17499	8.16617	8.16615	8.1652	8.17294	8.16795	8.17068	8.15604	8.17934	8.19209	8.19711	8.1584	8.16804	8.16808	8.17338	8.17101	8.15774	8.15501	8.15579	8.15342	8.16299	8.15448	8.15776	8.15948	8.14483	8.16712	8.16204	8.19224
0.0565	8.15701	8.16218	8.16257	8.18491	8.17827	8.16177	8.15266	8.18512	8.15191	8.16257	8.16862	8.15765	8.16554	8.14809	8.19255	8.18124	8.15034	8.17298	8.16295	8.15625	8.16454	8.17891	8.1628	8.1853	8.16527	8.21924	8.17064	8.16894	8.16498	8.17381	8.19533	8.15644	8.1559	8.13383	8.15548	8.17222	8.15565	8.16991	8.15049	8.14481	8.17413	8.14903	8.1644
0.056625	8.14082	8.15473	8.16206	8.16468	8.18687	8.17353	8.16414	8.1575	8.16617	8.17951	8.15112	8.16288	8.16823	8.16087	8.16592	8.16264	8.16077	8.17502	8.16297	8.1601	8.16179	8.17291	8.16145	8.19969	8.18219	8.19292	8.16328	8.16074	8.16672	8.16537	8.16151	8.1569	8.17035	8.14451	8.17161	8.18216	8.16553	8.1715	8.15069	8.16218	8.16007	8.15546	8.14774
0.05675	8.15882	8.18308	8.16426	8.17472	8.18308	8.16369	8.16588	8.16966	8.17891	8.16637	8.17538	8.14657	8.16624	8.15977	8.14504	8.1675	8.17339	8.14858	8.16109	8.16135	8.17114	8.17702	8.16977	8.17317	8.19462	8.19688	8.16528	8.1883	8.16859	8.15044	8.17597	8.15602	8.16489	8.14547	8.16407	8.1832	8.17038	8.14284	8.16344	8.16466	8.16212	8.16653	8.16737
0.056875	8.17522	8.16268	8.16538	8.16378	8.16167	8.17646	8.15861	8.16224	8.14902	8.18452	8.17498	8.17467	8.16853	8.16014	8.16245	8.16166	8.16486	8.15504	8.16694	8.15839	8.17027	8.18218	8.17289	8.16624	8.20498	8.18947	8.17834	8.15424	8.17338	8.14488	8.16744	8.15024	8.1638	8.17506	8.1639	8.1801	8.16575	8.15507	8.16434	8.1482	8.16453	8.17795	8.182
0.057	8.15741	8.15899	8.17006	8.18233	8.1466	8.17713	8.1647	8.15348	8.15416	8.18777	8.168	8.20677	8.15169	8.16362	8.14249	8.1716	8.17107	8.16531	8.16149	8.18334	8.17547	8.19172	8.18371	8.15658	8.18762	8.18656	8.18884	8.15854	8.1665	8.16414	8.19978	8.15561	8.17183	8.16899	8.16165	8.18115	8.16285	8.15217	8.14693	8.16833	8.15968	8.18434	8.18429
0.057125	8.14664	8.17559	8.17885	8.17052	8.16805	8.17702	8.16154	8.16074	8.14421	8.17751	8.13544	8.20295	8.17273	8.17012	8.15847	8.17151	8.16093	8.17766	8.15428	8.1628	8.15472	8.18346	8.17432	8.13729	8.16808	8.18485	8.17152	8.15952	8.16443	8.17503	8.18843	8.151	8.1766	8.16235	8.18461	8.17946	8.16731	8.18458	8.15308	8.15532	8.13266	8.16197	8.18528
0.05725	8.15114	8.17939	8.1865	8.17194	8.16996	8.1742	8.16203	8.14933	8.15432	8.18341	8.14696	8.17487	8.15284	8.16488	8.17937	8.18717	8.17868	8.15862	8.15794	8.16384	8.15849	8.19247	8.16736	8.1535	8.18792	8.18845	8.17144	8.16736	8.17985	8.15087	8.17594	8.18694	8.15287	8.17797	8.15966	8.15792	8.15894	8.16564	8.15401	8.16759	8.16145	8.15775	8.17323
0.057375	8.14597	8.1829	8.16662	8.16696	8.16495	8.17525	8.16142	8.15622	8.17213	8.18098	8.16632	8.16433	8.14701	8.16681	8.15478	8.17388	8.18051	8.15514	8.17743	8.15813	8.16141	8.20644	8.14725	8.16577	8.16186	8.18661	8.16137	8.1828	8.15502	8.15592	8.17301	8.17325	8.16077	8.17029	8.14196	8.16069	8.16311	8.15802	8.1426	8.13982	8.16787	8.158	8.16062
0.0575	8.14883	8.17347	8.17091	8.16053	8.1612	8.17937	8.16385	8.16079	8.15535	8.17947	8.14854	8.17216	8.15182	8.15626	8.15275	8.17189	8.15369	8.16711	8.19179	8.15411	8.18951	8.18649	8.1632	8.18564	8.18674	8.18842	8.15379	8.16395	8.15847	8.17695	8.17498	8.16682	8.14729	8.16473	8.18364	8.15329	8.16527	8.14808	8.15352	8.16002	8.18087	8.14493	8.18376
0.057625	8.13822	8.15847	8.15558	8.17773	8.16479	8.18134	8.16539	8.17559	8.14674	8.16465	8.17081	8.17408	8.16446	8.14708	8.15847	8.16459	8.15855	8.16243	8.16438	8.172	8.15522	8.18855	8.15678	8.16626	8.18726	8.19096	8.16472	8.14837	8.18837	8.1581	8.16078	8.19182	8.14391	8.13864	8.17873	8.15095	8.14827	8.16573	8.16139	8.15289	8.173	8.15968	8.16487
0.05775	8.13888	8.16199	8.16371	8.16727	8.17295	8.17746	8.19538	8.18707	8.16399	8.1508	8.17365	8.16483	8.17596	8.14908	8.17515	8.17637	8.1685	8.15754	8.16373	8.17693	8.14577	8.18985	8.14497	8.15624	8.1932	8.19555	8.18544	8.16241	8.19297	8.15598	8.15995	8.17153	8.14455	8.16141	8.18147	8.16563	8.15423	8.1506	8.15147	8.14021	8.15208	8.14381	8.16889
0.057875	8.16232	8.1681	8.17636	8.15997	8.15539	8.19432	8.18454	8.17303	8.17599	8.15179	8.1813	8.17132	8.17211	8.15828	8.17731	8.15439	8.16928	8.16253	8.16985	8.17784	8.15499	8.18368	8.15303	8.14989	8.19025	8.18669	8.16923	8.19175	8.1814	8.16241	8.17136	8.192	8.15799	8.16305	8.15585	8.14996	8.16666	8.14438	8.15852	8.16022	8.15916	8.14767	8.18996
0.058	8.13948	8.14899	8.15553	8.16805	8.14311	8.16363	8.16772	8.16077	8.1713	8.1458	8.17702	8.18362	8.18101	8.15506	8.16403	8.19749	8.1745	8.15454	8.16138	8.16591	8.17065	8.20052	8.17246	8.15925	8.18347	8.18548	8.16059	8.19517	8.1815	8.14738	8.18692	8.17858	8.16016	8.14628	8.17394	8.14849	8.1831	8.15802	8.16541	8.15813	8.15688	8.16082	8.18989
0.058125	8.13567	8.15045	8.1802	8.15851	8.15557	8.18038	8.16468	8.14282	8.16695	8.14428	8.17128	8.18562	8.16237	8.16606	8.14632	8.17558	8.16318	8.14806	8.15291	8.18913	8.1543	8.17989	8.15072	8.1691	8.15217	8.1828	8.18566	8.19736	8.17644	8.14001	8.17471	8.16729	8.15622	8.15121	8.15703	8.15503	8.15261	8.16481	8.16593	8.15436	8.15159	8.15585	8.19737
0.05825	8.14565	8.16651	8.16531	8.14216	8.1659	8.18616	8.16282	8.16004	8.15428	8.16393	8.18878	8.19627	8.16092	8.15579	8.14886	8.16133	8.14156	8.15678	8.1626	8.17603	8.16563	8.17282	8.15481	8.15154	8.16563	8.18296	8.1832	8.17892	8.17672	8.16544	8.15897	8.18094	8.16274	8.15623	8.13653	8.18062	8.14983	8.15453	8.17174	8.18343	8.15652	8.16616	8.16567
0.058375	8.14619	8.16054	8.14948	8.15353	8.16357	8.15844	8.16808	8.1506	8.17018	8.16299	8.18134	8.17355	8.15099	8.14569	8.15095	8.16873	8.15079	8.16628	8.16846	8.17226	8.17133	8.17818	8.16432	8.15026	8.17983	8.1939	8.16086	8.16051	8.17081	8.15405	8.16017	8.16111	8.15451	8.17286	8.14046	8.16904	8.14373	8.14711	8.17484	8.16431	8.16123	8.15329	8.16558
0.0585	8.14685	8.16702	8.15336	8.14976	8.18021	8.16991	8.1829	8.15478	8.17543	8.16531	8.18385	8.17535	8.13251	8.15437	8.16391	8.16847	8.15562	8.1576	8.17344	8.17069	8.18393	8.17723	8.1615	8.17861	8.18356	8.18718	8.17581	8.14884	8.16716	8.1636	8.17674	8.15835	8.17045	8.16392	8.16158	8.1532	8.16355	8.1701	8.14084	8.14911	8.14325	8.15424	8.1837
0.058625	8.14654	8.18256	8.14799	8.1655	8.17959	8.18208	8.18173	8.14914	8.17155	8.15743	8.1931	8.15768	8.15308	8.16419	8.15906	8.18223	8.15653	8.17518	8.14788	8.16847	8.17875	8.17505	8.15927	8.18604	8.1758	8.1755	8.1653	8.17421	8.18381	8.16545	8.17397	8.15392	8.16138	8.16449	8.16441	8.167	8.16203	8.17075	8.15549	8.14493	8.15771	8.15536	8.17818
0.05875	8.14448	8.19582	8.17483	8.17521	8.16997	8.18427	8.18256	8.15296	8.1512	8.1509	8.17873	8.17046	8.15242	8.16855	8.16071	8.16576	8.1674	8.1832	8.14759	8.16052	8.18353	8.16618	8.17221	8.17879	8.16518	8.1649	8.17915	8.16252	8.17024	8.17215	8.17424	8.17512	8.16527	8.14159	8.16731	8.16917	8.1488	8.15932	8.14995	8.14587	8.16514	8.15958	8.18113
0.058875	8.14578	8.18964	8.16549	8.15848	8.16807	8.16789	8.16768	8.14732	8.14394	8.16832	8.18581	8.17166	8.14521	8.15061	8.17033	8.14704	8.16985	8.16497	8.15137	8.16713	8.16625	8.18843	8.16292	8.17041	8.19078	8.18291	8.19173	8.17426	8.17023	8.15617	8.16625	8.17984	8.16077	8.14597	8.1518	8.16115	8.14278	8.16022	8.15024	8.15616	8.17147	8.16859	8.17928
0.059	8.14051	8.18089	8.19688	8.14562	8.15985	8.1655	8.16325	8.14782	8.15327	8.16353	8.18074	8.15774	8.137	8.14513	8.19081	8.16956	8.17694	8.16242	8.13992	8.16225	8.1662	8.18082	8.16004	8.17335	8.1915	8.18641	8.15878	8.16302	8.17798	8.15262	8.16938	8.1725	8.15913	8.16658	8.14567	8.15369	8.17106	8.15507	8.17241	8.15244	8.16427	8.17464	8.17085
0.059125	8.15943	8.16777	8.16849	8.16085	8.15987	8.17848	8.17837	8.18653	8.15642	8.18804	8.15935	8.17329	8.15799	8.14374	8.16625	8.1625	8.17248	8.16502	8.14885	8.16757	8.16804	8.16518	8.14584	8.17511	8.18359	8.17413	8.14712	8.16951	8.17081	8.16968	8.15569	8.16152	8.16156	8.15464	8.16974	8.15985	8.16317	8.15466	8.17391	8.17538	8.15994	8.17776	8.18082
0.05925	8.15426	8.16636	8.15641	8.15742	8.15524	8.17212	8.1836	8.16486	8.16097	8.16666	8.16096	8.17871	8.16398	8.14168	8.16806	8.17277	8.17825	8.1547	8.15435	8.16619	8.16923	8.17319	8.13662	8.17708	8.16718	8.17361	8.16662	8.17518	8.17036	8.17307	8.17163	8.14948	8.1642	8.15982	8.16236	8.1684	8.16544	8.15977	8.16307	8.17485	8.14286	8.14957	8.17965
0.059375	8.15703	8.16389	8.14436	8.16087	8.19147	8.16267	8.17812	8.14159	8.17277	8.17174	8.14987	8.16903	8.16666	8.17442	8.15804	8.15632	8.18011	8.15103	8.15935	8.16164	8.15699	8.1709	8.17483	8.15843	8.18637	8.18064	8.16591	8.15826	8.15519	8.17242	8.17513	8.14852	8.16394	8.17415	8.15295	8.15092	8.14762	8.14297	8.16153	8.1533	8.17708	8.15648	8.16319
0.0595	8.14593	8.16035	8.14421	8.16327	8.18048	8.18091	8.17207	8.14341	8.17524	8.18301	8.15253	8.16767	8.15034	8.16994	8.14445	8.16331	8.16759	8.15774	8.14888	8.19663	8.16695	8.17944	8.1582	8.14938	8.20378	8.19376	8.16219	8.1493	8.15475	8.18764	8.1677	8.15099	8.16248	8.14962	8.18183	8.16882	8.15488	8.1422	8.13956	8.14088	8.1599	8.15995	8.17725
0.059625	8.13903	8.1626	8.16018	8.168	8.16206	8.18052	8.17229	8.15533	8.16308	8.15745	8.17097	8.17496	8.14742	8.18394	8.14767	8.1685	8.15984	8.17159	8.14352	8.1829	8.17628	8.15653	8.14804	8.15785	8.19849	8.18011	8.15787	8.16478	8.18662	8.16184	8.15382	8.14679	8.17101	8.13637	8.17097	8.17546	8.14401	8.12458	8.15125	8.16069	8.14398	8.15969	8.18151
0.05975	8.14101	8.15234	8.17023	8.14958	8.16255	8.16987	8.18929	8.16988	8.15656	8.14199	8.16075	8.14313	8.13727	8.18059	8.16239	8.1716	8.14245	8.16059	8.14999	8.16414	8.17397	8.18011	8.1671	8.16918	8.19373	8.1753	8.16759	8.18484	8.16504	8.15147	8.16708	8.1492	8.17002	8.14281	8.15668	8.16965	8.14849	8.14364	8.14059	8.16404	8.14992	8.16035	8.18596
0.059875	8.15454	8.1543	8.1812	8.14645	8.15578	8.14787	8.14976	8.18169	8.14924	8.15142	8.16567	8.14265	8.14973	8.1633	8.18974	8.17088	8.1467	8.15787	8.13999	8.17043	8.17041	8.16403	8.15873	8.16219	8.18642	8.20021	8.16444	8.1693	8.17963	8.16439	8.16762	8.16019	8.16422	8.15946	8.15979	8.17338	8.15443	8.17294	8.15437	8.15627	8.16331	8.15391	8.16049
0.06	8.16001	8.16771	8.18545	8.14702	8.17796	8.1645	8.16655	8.15406	8.16933	8.15411	8.16674	8.15721	8.16476	8.17108	8.19307	8.17531	8.1423	8.17043	8.14369	8.16827	8.17594	8.16634	8.16098	8.17814	8.18651	8.18434	8.15533	8.15867	8.16242	8.14233	8.17839	8.1739	8.18238	8.16393	8.1795	8.18062	8.16315	8.16441	8.1559	8.16121	8.15753	8.14818	8.17347
0.060125	8.13635	8.17561	8.16437	8.15819	8.17223	8.16335	8.18732	8.14605	8.15372	8.17583	8.18315	8.15698	8.16457	8.16803	8.15688	8.16656	8.14678	8.16119	8.15016	8.15542	8.15723	8.17297	8.16409	8.174	8.17953	8.17367	8.18307	8.16609	8.16804	8.15169	8.18545	8.15236	8.16473	8.16674	8.1523	8.17182	8.1602	8.14861	8.14915	8.15449	8.18324	8.14706	8.18096
0.06025	8.16434	8.16647	8.16407	8.16611	8.1665	8.17726	8.17979	8.16597	8.13171	8.16359	8.16773	8.17532	8.16308	8.16674	8.15473	8.16324	8.16311	8.15672	8.13396	8.15384	8.16512	8.19951	8.16617	8.17042	8.18334	8.20245	8.16215	8.15799	8.16877	8.17572	8.18268	8.15789	8.16187	8.15171	8.15926	8.16094	8.16437	8.16029	8.15475	8.15083	8.17304	8.16023	8.16517
0.060375	8.14987	8.1515	8.17455	8.16632	8.16027	8.17817	8.18372	8.16823	8.15292	8.16504	8.15528	8.16014	8.15999	8.17432	8.14886	8.15238	8.15744	8.15375	8.13844	8.16685	8.16113	8.17395	8.15021	8.16618	8.17132	8.19377	8.18429	8.17297	8.18397	8.15502	8.17135	8.18745	8.16833	8.13847	8.1662	8.14458	8.16654	8.15102	8.16108	8.14418	8.16448	8.16089	8.1804
0.0605	8.15272	8.16263	8.16012	8.1442	8.1564	8.18713	8.16586	8.15649	8.15465	8.16131	8.17168	8.15825	8.15298	8.1735	8.13973	8.16158	8.14782	8.14226	8.15047	8.16878	8.15855	8.19233	8.16391	8.17029	8.18206	8.19695	8.17246	8.19054	8.16489	8.15921	8.17626	8.16711	8.17662	8.14159	8.16913	8.17049	8.16206	8.1561	8.17645	8.16631	8.15068	8.15235	8.18277
0.060625	8.17364	8.16201	8.15712	8.15094	8.16386	8.17122	8.18208	8.16	8.16348	8.16889	8.1766	8.17682	8.13834	8.15816	8.15706	8.18055	8.1723	8.15531	8.14797	8.14488	8.17214	8.16863	8.15556	8.16908	8.17756	8.19735	8.15234	8.17873	8.17395	8.15047	8.1731	8.14813	8.16552	8.15199	8.16615	8.16361	8.16894	8.14204	8.16838	8.16564	8.15628	8.16443	8.16978
0.06075	8.14197	8.17044	8.1667	8.1464	8.17063	8.19498	8.17086	8.16203	8.16503	8.16556	8.17632	8.15135	8.13906	8.16376	8.1853	8.17101	8.15169	8.14241	8.14105	8.16788	8.17228	8.18759	8.1552	8.15804	8.18048	8.18686	8.15753	8.16967	8.17181	8.15266	8.15837	8.14674	8.1825	8.15951	8.16241	8.16566	8.15702	8.15018	8.16744	8.17264	8.17342	8.16096	8.19157
0.060875	8.14167	8.18439	8.16843	8.14841	8.16817	8.19169	8.18758	8.16361	8.17165	8.16269	8.17315	8.16466	8.15292	8.1686	8.17537	8.1841	8.15033	8.16352	8.1767	8.18051	8.15842	8.19153	8.15847	8.17294	8.16886	8.16956	8.18026	8.16763	8.17373	8.14241	8.16771	8.16617	8.15178	8.16696	8.16961	8.1632	8.15084	8.15559	8.16715	8.1626	8.14929	8.14806	8.18003
0.061	8.14328	8.17982	8.15814	8.17917	8.16114	8.16328	8.19526	8.18531	8.1503	8.16164	8.15031	8.1798	8.15949	8.16722	8.17172	8.1559	8.16012	8.16399	8.17516	8.16245	8.15894	8.16921	8.16405	8.18026	8.17365	8.19305	8.16575	8.18089	8.18105	8.16286	8.19131	8.15318	8.16998	8.17079	8.15847	8.14989	8.16894	8.1428	8.16181	8.16631	8.14408	8.1561	8.18651
0.061125	8.13525	8.16039	8.14949	8.16106	8.17029	8.17931	8.17759	8.16	8.18038	8.15538	8.17454	8.1605	8.14466	8.14829	8.16677	8.14096	8.16275	8.12823	8.16306	8.16792	8.1441	8.15294	8.16893	8.19775	8.1953	8.1956	8.16157	8.17671	8.16004	8.16232	8.16576	8.13105	8.17564	8.16934	8.15617	8.1645	8.16041	8.15577	8.15975	8.17091	8.16597	8.17428	8.17413
0.06125	8.14256	8.17058	8.1622	8.18841	8.15095	8.17179	8.17429	8.17273	8.15652	8.16079	8.17576	8.17187	8.14494	8.14102	8.16199	8.14704	8.14281	8.16106	8.15713	8.18317	8.14648	8.17084	8.15909	8.16426	8.18411	8.17765	8.15958	8.18261	8.16754	8.15553	8.17218	8.14904	8.16164	8.14461	8.14614	8.18237	8.16756	8.16001	8.1553	8.15426	8.16695	8.15688	8.16212
0.061375	8.14305	8.16083	8.16127	8.17011	8.1553	8.17055	8.17522	8.15052	8.1598	8.1749	8.19079	8.17577	8.14611	8.16512	8.15362	8.16701	8.14771	8.14852	8.16269	8.18765	8.1601	8.18185	8.1612	8.17498	8.17155	8.18394	8.1458	8.19536	8.16349	8.13483	8.18014	8.1651	8.14001	8.13657	8.16196	8.16505	8.16922	8.14332	8.15811	8.15331	8.17029	8.16141	8.17422
0.0615	8.15114	8.15373	8.16277	8.16905	8.14916	8.16746	8.16798	8.1668	8.16495	8.16268	8.16331	8.1695	8.16538	8.17914	8.16505	8.15691	8.16409	8.1719	8.13885	8.16489	8.14194	8.17909	8.1664	8.17578	8.19923	8.18491	8.18655	8.15819	8.16801	8.15465	8.16714	8.16152	8.14432	8.16749	8.15336	8.16502	8.17611	8.1511	8.15995	8.14706	8.14923	8.16746	8.16247
0.061625	8.16064	8.14618	8.15945	8.16503	8.15514	8.1693	8.17096	8.1691	8.1432	8.1769	8.16898	8.16904	8.16582	8.16341	8.18934	8.17048	8.15728	8.16747	8.1674	8.16044	8.15788	8.17362	8.15763	8.16739	8.18101	8.18399	8.16452	8.16827	8.16611	8.16441	8.18869	8.15139	8.15694	8.16637	8.15318	8.15996	8.16696	8.1621	8.145	8.15701	8.13721	8.15465	8.16458
0.06175	8.15504	8.16328	8.16299	8.16014	8.14285	8.18364	8.17045	8.17822	8.15787	8.14167	8.19937	8.1534	8.1555	8.17277	8.18256	8.16892	8.1736	8.16779	8.1618	8.1749	8.17149	8.1787	8.15572	8.17044	8.17828	8.19911	8.14931	8.1663	8.17598	8.16771	8.17994	8.15348	8.15823	8.18118	8.14941	8.15153	8.17812	8.15241	8.16921	8.14368	8.13573	8.16213	8.19083
0.061875	8.15298	8.1711	8.1661	8.16444	8.1672	8.17291	8.16638	8.1536	8.1486	8.16778	8.18867	8.16452	8.16149	8.16534	8.16179	8.15412	8.1702	8.15406	8.15946	8.16996	8.17009	8.19751	8.15585	8.15473	8.19234	8.17866	8.16668	8.16292	8.1647	8.15702	8.17296	8.17222	8.17192	8.15734	8.15644	8.16479	8.18017	8.15768	8.15526	8.15241	8.14597	8.14601	8.18506
0.062	8.16174	8.16234	8.16343	8.15447	8.17213	8.19124	8.15971	8.15089	8.13044	8.1443	8.18347	8.15274	8.16554	8.14525	8.15937	8.16569	8.1695	8.16204	8.16689	8.16573	8.16232	8.18924	8.15488	8.15658	8.1922	8.17306	8.14028	8.14969	8.16814	8.16132	8.19123	8.14431	8.17077	8.15064	8.1472	8.16298	8.16106	8.17964	8.16976	8.14461	8.15743	8.14269	8.17027
0.062125	8.13433	8.1566	8.17499	8.14517	8.14464	8.18787	8.17387	8.14608	8.15965	8.15231	8.17929	8.15727	8.16055	8.16811	8.15488	8.14497	8.1647	8.11897	8.16126	8.16147	8.17236	8.17081	8.15478	8.15987	8.18523	8.18739	8.14136	8.14596	8.17767	8.15871	8.17556	8.15533	8.16655	8.14408	8.14481	8.16947	8.15139	8.16449	8.18495	8.15302	8.17506	8.16308	8.18162
0.06225	8.16052	8.17273	8.17031	8.14409	8.15475	8.15833	8.16349	8.16823	8.17483	8.14473	8.17508	8.1741	8.1425	8.17263	8.16553	8.14749	8.16149	8.14648	8.15922	8.16414	8.16068	8.1804	8.15086	8.16853	8.16681	8.17936	8.14859	8.16079	8.1769	8.15137	8.15252	8.16439	8.16353	8.1657	8.17621	8.16186	8.15759	8.16871	8.17772	8.1419	8.15747	8.12192	8.18168
0.062375	8.1514	8.17094	8.16451	8.17112	8.16306	8.14886	8.16797	8.15519	8.14301	8.15387	8.17183	8.17148	8.15557	8.17242	8.13862	8.15951	8.17483	8.15851	8.15764	8.16122	8.16703	8.19737	8.1729	8.17886	8.16953	8.18817	8.13423	8.15376	8.15144	8.15905	8.1631	8.18037	8.16313	8.17393	8.17451	8.15633	8.15314	8.16729	8.16775	8.16686	8.15739	8.14455	8.18079
0.0625	8.16394	8.19424	8.17185	8.13857	8.17998	8.16479	8.1583	8.16656	8.14445	8.18082	8.16936	8.15677	8.15749	8.16378	8.13839	8.16544	8.15852	8.15462	8.15195	8.16907	8.15858	8.17747	8.15767	8.16041	8.15895	8.19254	8.1591	8.15801	8.16094	8.14658	8.16123	8.17097	8.1479	8.14524	8.1486	8.1387	8.14906	8.15272	8.16853	8.15792	8.16835	8.15228	8.18112
0.062625	8.17293	8.1649	8.172	8.14511	8.1795	8.16073	8.17055	8.17299	8.16914	8.17828	8.15	8.15005	8.15938	8.15701	8.16062	8.17472	8.14933	8.17623	8.16529	8.16891	8.16795	8.15875	8.15156	8.16011	8.172	8.18025	8.17834	8.15763	8.17542	8.16714	8.17419	8.15871	8.14847	8.15739	8.15266	8.14222	8.15195	8.14129	8.16775	8.16064	8.14432	8.16029	8.17326
0.06275	8.1524	8.13982	8.15544	8.16115	8.19619	8.17557	8.17925	8.16859	8.16537	8.15168	8.16124	8.17126	8.15497	8.15515	8.18095	8.16412	8.14175	8.17866	8.17025	8.18453	8.16634	8.16058	8.16342	8.17078	8.20232	8.18966	8.18262	8.15818	8.20565	8.14414	8.17289	8.16051	8.16338	8.1602	8.15735	8.16104	8.13716	8.1636	8.14257	8.17381	8.1468	8.16292	8.16016
0.062875	8.16698	8.1762	8.15861	8.15864	8.16237	8.15713	8.1917	8.16027	8.15385	8.14874	8.18291	8.17227	8.16175	8.17872	8.16756	8.17201	8.16171	8.16387	8.16691	8.14783	8.16089	8.18281	8.17879	8.18491	8.20221	8.18481	8.16348	8.16447	8.1852	8.15379	8.18643	8.1595	8.15801	8.18507	8.16384	8.1866	8.14847	8.14716	8.14285	8.15379	8.14957	8.13774	8.15302
0.063	8.17753	8.15423	8.17921	8.15662	8.16244	8.15984	8.15552	8.1788	8.16544	8.16492	8.15155	8.19344	8.16814	8.16806	8.16853	8.18037	8.1637	8.18321	8.14623	8.14809	8.16399	8.18275	8.1652	8.17096	8.17011	8.16931	8.17515	8.1752	8.17669	8.14349	8.17493	8.1426	8.15591	8.17258	8.17491	8.1757	8.159	8.15864	8.14224	8.16756	8.15445	8.16088	8.1825
0.063125	8.1507	8.15804	8.16788	8.16698	8.15513	8.16823	8.14194	8.16357	8.18088	8.1642	8.1653	8.17828	8.16748	8.15726	8.17532	8.16063	8.16144	8.17477	8.12986	8.15213	8.15044	8.17595	8.17056	8.17202	8.1534	8.15961	8.16411	8.18848	8.17233	8.14423	8.17331	8.14959	8.13477	8.14722	8.17279	8.17649	8.17603	8.17284	8.14091	8.16138	8.16808	8.16958	8.17608
0.06325	8.16097	8.16059	8.14677	8.15675	8.18133	8.15908	8.17349	8.16727	8.18431	8.15332	8.16819	8.16604	8.16074	8.14139	8.15511	8.1604	8.16553	8.1525	8.16252	8.14899	8.16705	8.1721	8.15842	8.16599	8.1687	8.16617	8.15305	8.17053	8.18055	8.15912	8.15317	8.16425	8.15893	8.15369	8.16177	8.16491	8.15809	8.16934	8.16628	8.16684	8.1596	8.16173	8.17286
0.063375	8.1572	8.18151	8.16325	8.14741	8.16315	8.16667	8.17007	8.1665	8.15011	8.17825	8.16634	8.15678	8.1749	8.16378	8.14326	8.1472	8.1663	8.17062	8.16417	8.16518	8.16206	8.17166	8.15377	8.15489	8.15958	8.18046	8.15246	8.14896	8.16312	8.14316	8.1785	8.16714	8.17285	8.18139	8.16147	8.16566	8.15536	8.14782	8.14621	8.15526	8.14043	8.14342	8.17083
0.0635	8.15572	8.1571	8.16215	8.16618	8.16866	8.19042	8.16615	8.17098	8.15257	8.16144	8.17455	8.16827	8.14671	8.17251	8.15897	8.17083	8.17961	8.15726	8.15781	8.1819	8.16581	8.16782	8.13305	8.16054	8.16965	8.1869	8.17106	8.16999	8.16025	8.15186	8.17297	8.14473	8.1621	8.16737	8.16375	8.14507	8.15277	8.13361	8.15958	8.14377	8.15374	8.16796	8.1851
0.063625	8.15539	8.17287	8.17374	8.14863	8.1649	8.1853	8.16603	8.15516	8.14708	8.16505	8.16593	8.17675	8.1554	8.17446	8.1589	8.17681	8.1776	8.15858	8.15779	8.1807	8.15293	8.16869	8.12383	8.18712	8.16804	8.16077	8.14692	8.16662	8.16822	8.16514	8.18563	8.16319	8.18636	8.16956	8.13942	8.15421	8.16157	8.15388	8.15651	8.14995	8.14558	8.15802	8.18915
0.06375	8.15663	8.17427	8.17097	8.15578	8.16289	8.17238	8.17763	8.16714	8.15466	8.1692	8.16921	8.15878	8.1348	8.16452	8.15811	8.16888	8.15938	8.1627	8.15987	8.17481	8.16335	8.198	8.13769	8.14568	8.19388	8.19585	8.15003	8.15805	8.17239	8.1659	8.16664	8.15601	8.17628	8.16539	8.14928	8.16302	8.16565	8.16649	8.15077	8.15696	8.15359	8.16192	8.20338
0.063875	8.14683	8.17891	8.16292	8.14992	8.17139	8.16389	8.15805	8.14903	8.16515	8.15499	8.18523	8.17021	8.13987	8.17609	8.16567	8.17915	8.16653	8.17063	8.13986	8.18115	8.17351	8.18606	8.13551	8.16815	8.18938	8.17677	8.16009	8.16345	8.17587	8.15442	8.15535	8.14698	8.17534	8.13852	8.1487	8.14574	8.1636	8.16503	8.15814	8.16397	8.14641	8.16117	8.20029
0.064	8.15148	8.17465	8.16043	8.15885	8.16991	8.15377	8.14344	8.16606	8.17061	8.15596	8.17673	8.18616	8.15895	8.1554	8.16218	8.16993	8.16	8.15806	8.14259	8.15929	8.16495	8.16763	8.15955	8.1734	8.18287	8.16994	8.15702	8.15816	8.1695	8.15963	8.17412	8.1612	8.16096	8.15556	8.13445	8.1486	8.17272	8.16116	8.14951	8.16171	8.15536	8.15042	8.16467
0.064125	8.14269	8.16689	8.16577	8.13445	8.1699	8.17479	8.16564	8.16081	8.17677	8.16646	8.15862	8.15502	8.16045	8.16725	8.16186	8.14159	8.17758	8.17219	8.13804	8.16384	8.15553	8.17332	8.16965	8.16473	8.18877	8.18037	8.15092	8.16466	8.17131	8.14286	8.18232	8.17887	8.15823	8.16626	8.13501	8.15627	8.16505	8.12865	8.14558	8.16069	8.15317	8.15933	8.16605
0.06425	8.15317	8.16583	8.13572	8.12505	8.17741	8.16269	8.15382	8.15579	8.1613	8.17847	8.16444	8.14618	8.14542	8.17101	8.18115	8.13783	8.15395	8.14661	8.15118	8.13983	8.15165	8.15203	8.16634	8.1717	8.19479	8.17952	8.16888	8.17489	8.18797	8.1663	8.15958	8.18518	8.16924	8.13515	8.17178	8.17637	8.17129	8.15511	8.16569	8.15338	8.17696	8.14569	8.18147
0.064375	8.15027	8.15937	8.14532	8.14809	8.17641	8.15369	8.1664	8.14941	8.16271	8.16903	8.17873	8.1714	8.14536	8.15592	8.19942	8.16687	8.15102	8.15639	8.17004	8.15315	8.14246	8.19137	8.1722	8.16203	8.17995	8.16436	8.1572	8.19294	8.18325	8.18196	8.16944	8.15867	8.15562	8.13826	8.13383	8.16141	8.15396	8.14533	8.16849	8.16089	8.17356	8.16711	8.18456
0.0645	8.14065	8.16176	8.14181	8.14614	8.17714	8.15379	8.16715	8.15179	8.15112	8.16466	8.17476	8.17422	8.15086	8.15976	8.17387	8.17968	8.14246	8.14305	8.17144	8.16329	8.16831	8.19836	8.16341	8.15401	8.20067	8.17955	8.16328	8.17454	8.16097	8.16162	8.18269	8.15623	8.15174	8.16293	8.13831	8.16052	8.15844	8.14044	8.13702	8.15208	8.18163	8.17257	8.17366
0.064625	8.15938	8.1748	8.15716	8.12867	8.14526	8.17225	8.17629	8.1588	8.1566	8.18039	8.15845	8.17063	8.16471	8.14349	8.17419	8.18137	8.16172	8.13991	8.17145	8.14258	8.18301	8.16051	8.15341	8.166	8.19207	8.2024	8.1647	8.16783	8.15865	8.1475	8.17925	8.16444	8.16332	8.16218	8.15832	8.15491	8.14889	8.16212	8.15746	8.14316	8.16019	8.1461	8.1711
0.06475	8.16701	8.16905	8.16917	8.15497	8.16417	8.18233	8.1582	8.15637	8.17376	8.17303	8.16073	8.16969	8.16233	8.16769	8.17155	8.18187	8.16787	8.16341	8.17073	8.1683	8.17899	8.18004	8.1572	8.17165	8.1994	8.18544	8.14953	8.17097	8.16358	8.15169	8.15287	8.15798	8.17956	8.1689	8.1511	8.15962	8.15183	8.15276	8.13843	8.14458	8.15234	8.14798	8.17828
0.064875	8.17071	8.18603	8.16733	8.1682	8.17496	8.17476	8.16588	8.14476	8.17496	8.20219	8.1757	8.16041	8.14507	8.1498	8.16443	8.1482	8.15887	8.16885	8.15991	8.17376	8.17051	8.20761	8.17108	8.16492	8.18335	8.19557	8.14666	8.16135	8.16384	8.14373	8.1573	8.135	8.17534	8.16495	8.1468	8.16512	8.16747	8.17036	8.15023	8.15521	8.15914	8.14485	8.18311
0.065	8.14365	8.17551	8.15316	8.16506	8.16598	8.17923	8.17323	8.14976	8.17069	8.18377	8.18627	8.16769	8.15926	8.1592	8.14581	8.16453	8.12812	8.16799	8.1523	8.17641	8.17333	8.17519	8.14966	8.15515	8.16479	8.18648	8.1599	8.15726	8.16531	8.12352	8.17429	8.14684	8.15893	8.1357	8.13958	8.16913	8.15975	8.16102	8.1745	8.16071	8.1545	8.14368	8.1814
0.065125	8.13875	8.15504	8.15951	8.1672	8.16384	8.17661	8.18034	8.15224	8.16186	8.16418	8.16005	8.16665	8.15646	8.17055	8.15348	8.15887	8.13795	8.1511	8.14325	8.16058	8.16516	8.20271	8.18326	8.15136	8.14335	8.17789	8.15221	8.15999	8.17757	8.1366	8.16174	8.14766	8.18091	8.16301	8.14709	8.17455	8.16774	8.1442	8.15404	8.15894	8.14606	8.14365	8.18295
0.06525	8.14281	8.14191	8.14923	8.14455	8.16174	8.14998	8.16948	8.1413	8.16122	8.16009	8.17969	8.14782	8.1561	8.1499	8.16081	8.18869	8.14774	8.14882	8.14984	8.14713	8.15536	8.19371	8.17581	8.16187	8.15529	8.16987	8.15078	8.17967	8.16947	8.17066	8.15669	8.14696	8.17294	8.16411	8.16839	8.15936	8.15931	8.13812	8.14786	8.17183	8.14591	8.15436	8.17824
0.065375	8.14782	8.15683	8.15339	8.15988	8.15253	8.17036	8.16512	8.1327	8.16633	8.16308	8.16276	8.15228	8.14144	8.16285	8.14688	8.16902	8.15677	8.15266	8.1407	8.15052	8.16236	8.17914	8.16179	8.1589	8.14923	8.18272	8.16971	8.15267	8.17875	8.14561	8.15747	8.15735	8.16827	8.14357	8.15387	8.17429	8.16308	8.14576	8.1481	8.15175	8.15848	8.17635	8.16588
0.0655	8.15358	8.17027	8.17362	8.16628	8.15696	8.144	8.17326	8.12157	8.1349	8.1717	8.16018	8.18497	8.16463	8.15454	8.16456	8.15839	8.15717	8.16868	8.15971	8.15405	8.1779	8.1858	8.16939	8.17612	8.16762	8.18687	8.16321	8.16563	8.16879	8.14188	8.16311	8.1543	8.14131	8.16419	8.15852	8.18568	8.1447	8.14075	8.1598	8.16415	8.15069	8.16608	8.16303
0.065625	8.1342	8.17902	8.16431	8.13749	8.15677	8.16431	8.18359	8.13068	8.13588	8.18201	8.15816	8.16945	8.15957	8.1522	8.15675	8.15322	8.15736	8.15367	8.15446	8.15154	8.18258	8.17725	8.15864	8.17391	8.17803	8.18761	8.16245	8.15369	8.16237	8.15732	8.16079	8.1676	8.17221	8.15751	8.15414	8.15938	8.16618	8.15661	8.16453	8.15141	8.14619	8.16492	8.18307
0.06575	8.13031	8.16579	8.15842	8.14292	8.15945	8.16999	8.16168	8.14349	8.14473	8.1709	8.17239	8.16429	8.17775	8.14076	8.15667	8.16678	8.16156	8.15543	8.14998	8.1587	8.17155	8.16331	8.14972	8.16245	8.14972	8.18779	8.14852	8.16762	8.17324	8.18179	8.167	8.17855	8.17789	8.15083	8.15257	8.16413	8.16225	8.14896	8.16254	8.15672	8.16106	8.1668	8.16424
0.065875	8.15827	8.16671	8.15239	8.165	8.15642	8.17458	8.1677	8.15247	8.14735	8.15636	8.18002	8.16273	8.16161	8.1423	8.15224	8.14916	8.15118	8.15015	8.15524	8.16715	8.16186	8.18201	8.14936	8.15086	8.17343	8.18626	8.15423	8.1664	8.17699	8.1624	8.17447	8.15375	8.17235	8.14371	8.15489	8.15848	8.15433	8.13982	8.15824	8.14724	8.15154	8.14744	8.17463
0.066	8.13937	8.16408	8.16508	8.16378	8.17524	8.1683	8.16093	8.15598	8.16658	8.1558	8.15919	8.1854	8.176	8.16238	8.16111	8.1505	8.16517	8.15951	8.13788	8.1738	8.15366	8.17965	8.16766	8.185	8.17696	8.18227	8.19525	8.16935	8.17865	8.1767	8.17129	8.14861	8.1697	8.14297	8.15629	8.15886	8.16775	8.15706	8.1641	8.14526	8.16638	8.17654	8.16659
0.066125	8.13154	8.16703	8.15549	8.18438	8.17497	8.19034	8.1722	8.15789	8.19636	8.17206	8.17296	8.14821	8.15668	8.18191	8.1516	8.15238	8.15219	8.15968	8.15498	8.16519	8.16888	8.17835	8.15198	8.17603	8.17427	8.18379	8.16014	8.16363	8.18084	8.16247	8.17206	8.13896	8.15877	8.13763	8.15026	8.12884	8.16204	8.14082	8.14957	8.13577	8.15884	8.17003	8.17174
0.06625	8.13408	8.14241	8.14593	8.1641	8.16607	8.18665	8.16622	8.15068	8.16911	8.17185	8.15535	8.14924	8.14823	8.16201	8.15564	8.15993	8.14573	8.15678	8.13818	8.15514	8.16505	8.18626	8.14916	8.16214	8.19073	8.17779	8.14261	8.16191	8.18386	8.15506	8.16515	8.14485	8.15518	8.13179	8.14744	8.18034	8.16796	8.15186	8.1469	8.13617	8.15533	8.14818	8.15871
0.066375	8.15289	8.19434	8.17019	8.1696	8.16015	8.17595	8.16776	8.15766	8.15436	8.15404	8.14809	8.14125	8.14434	8.14095	8.15009	8.1518	8.18027	8.17426	8.14088	8.15833	8.15933	8.16649	8.16878	8.16157	8.19484	8.19997	8.14893	8.17216	8.16882	8.16209	8.17174	8.15271	8.16501	8.14046	8.14879	8.14235	8.1677	8.15845	8.14864	8.14524	8.16125	8.1653	8.17824
0.0665	8.14969	8.19294	8.15885	8.16472	8.15959	8.15952	8.17398	8.15261	8.16237	8.15676	8.16525	8.14058	8.14902	8.15507	8.15148	8.15997	8.16155	8.15183	8.13372	8.15553	8.14997	8.16628	8.15971	8.16663	8.18503	8.18394	8.14617	8.14604	8.16511	8.17447	8.19135	8.1522	8.15672	8.14912	8.15406	8.1553	8.15728	8.14743	8.13622	8.14022	8.16682	8.17291	8.19299
0.066625	8.13924	8.16183	8.15894	8.15735	8.15687	8.16701	8.17794	8.17477	8.14269	8.16177	8.17999	8.15419	8.16838	8.18507	8.16014	8.15972	8.12943	8.16174	8.13191	8.1386	8.15707	8.18726	8.17517	8.16488	8.1655	8.1898	8.15543	8.16215	8.15422	8.17333	8.18716	8.15237	8.16452	8.14042	8.12969	8.16531	8.15239	8.14198	8.14069	8.14902	8.17683	8.16843	8.18656
0.06675	8.11349	8.1576	8.14511	8.1502	8.17379	8.18059	8.16458	8.15854	8.16628	8.17901	8.16129	8.14449	8.14796	8.16204	8.15855	8.15423	8.13553	8.15713	8.14961	8.14569	8.17715	8.20083	8.16653	8.17657	8.17918	8.19993	8.15282	8.19919	8.17527	8.1579	8.14388	8.15549	8.15543	8.166	8.13995	8.17365	8.16556	8.15408	8.15304	8.16012	8.16993	8.17417	8.16081
0.066875	8.14941	8.16419	8.14839	8.14594	8.17613	8.17071	8.16463	8.12945	8.16316	8.19094	8.17056	8.14306	8.15694	8.16405	8.14759	8.16392	8.15839	8.15512	8.15716	8.16118	8.1637	8.18568	8.19677	8.18614	8.17204	8.20963	8.14745	8.16847	8.19031	8.17596	8.13241	8.1619	8.16913	8.15074	8.13195	8.15503	8.16204	8.145	8.14786	8.18078	8.1622	8.1468	8.17049
0.067	8.14987	8.1786	8.16364	8.15841	8.15558	8.13968	8.17892	8.13871	8.16456	8.1927	8.16811	8.15814	8.14706	8.16939	8.14855	8.15789	8.18226	8.15423	8.15859	8.16945	8.14332	8.1729	8.1763	8.19306	8.18446	8.19608	8.16975	8.17636	8.16176	8.15546	8.17214	8.14995	8.16607	8.15644	8.14586	8.16054	8.16752	8.15134	8.14496	8.16552	8.14362	8.14671	8.16672
0.067125	8.1328	8.17332	8.13702	8.17314	8.15501	8.15656	8.15663	8.15419	8.1612	8.16781	8.16803	8.16171	8.15046	8.15436	8.16654	8.15809	8.17753	8.15727	8.16478	8.19014	8.14349	8.18693	8.16539	8.15711	8.18103	8.17249	8.165	8.18957	8.16516	8.15388	8.18685	8.1536	8.17042	8.13668	8.17017	8.1223	8.17239	8.15943	8.15017	8.16959	8.15798	8.15866	8.16773
0.06725	8.11985	8.1898	8.15173	8.14822	8.12687	8.15266	8.1706	8.15627	8.14708	8.18256	8.1618	8.17498	8.16331	8.17719	8.17127	8.15996	8.15586	8.16251	8.15838	8.16872	8.15379	8.17371	8.15616	8.16553	8.15594	8.19431	8.15665	8.17879	8.18039	8.15717	8.16652	8.15652	8.16579	8.13965	8.14278	8.15797	8.15811	8.15204	8.14584	8.1561	8.16569	8.14381	8.17142
0.067375	8.13306	8.18867	8.15917	8.16346	8.14904	8.15574	8.14663	8.15839	8.15592	8.16811	8.16689	8.17216	8.16844	8.17317	8.18637	8.17065	8.14087	8.16672	8.14931	8.15412	8.16228	8.18885	8.15765	8.16924	8.19047	8.17311	8.15735	8.1772	8.1922	8.14578	8.18272	8.17163	8.16203	8.14524	8.13433	8.15097	8.15607	8.13074	8.14111	8.14782	8.16637	8.1492	8.17764
0.0675	8.14342	8.16563	8.14495	8.16793	8.15919	8.1818	8.19526	8.146	8.14647	8.16788	8.15846	8.17	8.1378	8.17874	8.17018	8.17006	8.14338	8.14387	8.14078	8.14278	8.15592	8.18137	8.15132	8.14519	8.1764	8.18676	8.14783	8.15366	8.16415	8.15308	8.18616	8.15234	8.16243	8.16015	8.14565	8.17052	8.16279	8.13445	8.117	8.141	8.15331	8.13666	8.16476
0.067625	8.14584	8.16096	8.16217	8.16808	8.15284	8.18305	8.18014	8.1476	8.16801	8.17019	8.16417	8.14615	8.12225	8.15185	8.17451	8.15929	8.16096	8.15092	8.15211	8.16237	8.16391	8.18272	8.15431	8.15302	8.16503	8.20842	8.15873	8.14873	8.17092	8.1507	8.18089	8.13906	8.15649	8.13023	8.16306	8.16554	8.16107	8.15853	8.15359	8.15767	8.167	8.14134	8.16636
0.06775	8.14961	8.15486	8.17706	8.14713	8.17249	8.18035	8.16393	8.14677	8.15044	8.16229	8.17282	8.15319	8.14823	8.14046	8.16054	8.16723	8.15919	8.14797	8.16199	8.16403	8.16795	8.17332	8.16999	8.16265	8.16501	8.19589	8.13926	8.13255	8.17874	8.14154	8.17046	8.12668	8.15038	8.13644	8.14532	8.13864	8.14791	8.16451	8.151	8.16264	8.15145	8.17133	8.17542
0.067875	8.15244	8.16705	8.16939	8.16524	8.15837	8.16221	8.15681	8.1605	8.15286	8.16868	8.15441	8.17584	8.17583	8.17322	8.15454	8.16202	8.14769	8.15937	8.15574	8.15505	8.159	8.17894	8.1526	8.16711	8.18105	8.17387	8.16792	8.15707	8.19515	8.1282	8.16287	8.14713	8.17542	8.16115	8.12912	8.15712	8.14125	8.15634	8.15105	8.1523	8.15421	8.17059	8.1884
0.068	8.15118	8.16342	8.17239	8.16042	8.16128	8.16505	8.16319	8.15522	8.16728	8.17151	8.16375	8.15232	8.17673	8.16138	8.16055	8.17139	8.14892	8.15933	8.14546	8.15696	8.15838	8.18051	8.16565	8.18295	8.17873	8.16913	8.14687	8.16117	8.16779	8.14577	8.1807	8.17203	8.16555	8.14921	8.15459	8.17426	8.15491	8.14233	8.14463	8.15199	8.14337	8.15619	8.17113
0.068125	8.13531	8.18536	8.16222	8.17628	8.14258	8.18657	8.1637	8.15631	8.17471	8.16214	8.17424	8.17222	8.15969	8.16196	8.15606	8.1718	8.16853	8.16109	8.1368	8.18874	8.15605	8.16616	8.15297	8.16619	8.19458	8.18177	8.1582	8.14618	8.1758	8.17417	8.1672	8.17094	8.18434	8.14644	8.14247	8.16295	8.15833	8.13971	8.1488	8.16069	8.15026	8.14958	8.17718
0.06825	8.13292	8.18115	8.16607	8.15017	8.15018	8.19092	8.18038	8.16985	8.14245	8.17211	8.18195	8.17247	8.13476	8.1532	8.16914	8.16866	8.16697	8.13775	8.13363	8.16547	8.16354	8.17175	8.159	8.16334	8.1736	8.18531	8.17857	8.14011	8.18067	8.15356	8.16409	8.17013	8.17949	8.14497	8.14526	8.13811	8.16832	8.13943	8.16211	8.16203	8.14503	8.16043	8.16551
0.068375	8.14608	8.15015	8.1674	8.14842	8.15315	8.17622	8.16899	8.1768	8.16304	8.18518	8.18153	8.1692	8.18716	8.15683	8.15899	8.15758	8.14856	8.16254	8.15394	8.17709	8.16015	8.17516	8.15772	8.15563	8.16152	8.17372	8.15673	8.15561	8.16615	8.15415	8.16225	8.1551	8.17296	8.15629	8.15097	8.15984	8.1479	8.14912	8.15146	8.14071	8.1447	8.1501	8.16965
0.0685	8.1692	8.17534	8.16822	8.15735	8.16526	8.18083	8.15623	8.16112	8.15665	8.17453	8.18346	8.14502	8.16811	8.14839	8.15408	8.15129	8.17258	8.13886	8.14992	8.16138	8.15785	8.16701	8.15517	8.16151	8.16345	8.20007	8.17657	8.17567	8.15692	8.14904	8.15856	8.1719	8.16939	8.16266	8.15537	8.14938	8.16207	8.14428	8.15362	8.147	8.16001	8.13908	8.17403
0.068625	8.15712	8.17641	8.1359	8.14543	8.1524	8.18221	8.15494	8.14655	8.15524	8.17219	8.17246	8.16869	8.17201	8.16129	8.17377	8.15685	8.16885	8.1602	8.15717	8.1608	8.14201	8.16597	8.16064	8.15744	8.1534	8.19067	8.15802	8.18015	8.17098	8.14844	8.15007	8.16187	8.15645	8.16004	8.15379	8.14548	8.18039	8.13974	8.16761	8.15119	8.16215	8.14658	8.17262
0.06875	8.17093	8.15709	8.14017	8.15646	8.15123	8.16846	8.17039	8.15244	8.17432	8.17914	8.1753	8.1741	8.15504	8.15581	8.1576	8.1487	8.15161	8.15406	8.16386	8.16196	8.1501	8.19073	8.15612	8.17149	8.1785	8.18293	8.16333	8.18661	8.16116	8.14818	8.15906	8.15647	8.15187	8.15807	8.14507	8.15271	8.15866	8.14704	8.15572	8.1475	8.1659	8.13918	8.1805
0.068875	8.13397	8.16578	8.14601	8.1611	8.15187	8.17552	8.1789	8.16135	8.15363	8.1521	8.18311	8.15669	8.15612	8.15633	8.16325	8.17569	8.14828	8.16338	8.1684	8.17334	8.16451	8.18324	8.14444	8.18048	8.199	8.17763	8.14979	8.17398	8.16456	8.14029	8.15925	8.13603	8.16568	8.16103	8.15269	8.15621	8.16322	8.14164	8.15753	8.13451	8.14807	8.13098	8.16659
0.069	8.13578	8.14391	8.14907	8.16865	8.17435	8.17148	8.18338	8.16125	8.14612	8.16353	8.18728	8.15845	8.15668	8.16714	8.15475	8.1807	8.17065	8.17315	8.14735	8.15984	8.1838	8.20129	8.13819	8.16427	8.16582	8.1803	8.15173	8.14146	8.16752	8.14794	8.17983	8.14533	8.15027	8.16129	8.15507	8.17264	8.1663	8.15326	8.14593	8.14729	8.14777	8.13131	8.20115
0.069125	8.1355	8.15318	8.15118	8.16966	8.17491	8.13429	8.16932	8.14754	8.14654	8.16953	8.15838	8.16607	8.16258	8.15894	8.16411	8.1694	8.17059	8.1759	8.15585	8.17172	8.17201	8.18297	8.15033	8.16455	8.18231	8.15602	8.16274	8.15659	8.17454	8.12241	8.17837	8.15179	8.16505	8.16174	8.14502	8.14678	8.16862	8.14803	8.15916	8.17135	8.1508	8.15719	8.18559
0.06925	8.13641	8.15603	8.17142	8.16197	8.14798	8.15738	8.19124	8.14631	8.12866	8.16251	8.16043	8.16816	8.17805	8.15298	8.17017	8.16546	8.15768	8.16977	8.16119	8.18032	8.15108	8.18162	8.17158	8.16592	8.17963	8.19253	8.14175	8.15884	8.17458	8.13923	8.17224	8.15343	8.16716	8.17845	8.15154	8.14571	8.16074	8.16041	8.16412	8.16516	8.17258	8.15495	8.17975
0.069375	8.1408	8.15646	8.16178	8.1664	8.15395	8.16794	8.17515	8.1497	8.14654	8.17399	8.17862	8.1465	8.17815	8.16425	8.16434	8.13599	8.1399	8.16019	8.14092	8.16934	8.15113	8.16502	8.15556	8.17891	8.18755	8.17179	8.15742	8.16572	8.17577	8.14111	8.17165	8.14805	8.17126	8.14221	8.12959	8.17246	8.16999	8.15556	8.16041	8.16358	8.1539	8.15635	8.18616
0.0695	8.14195	8.15953	8.17743	8.1685	8.16563	8.16905	8.15293	8.1247	8.17798	8.16617	8.1767	8.17358	8.14835	8.16335	8.14894	8.15765	8.14531	8.16174	8.1198	8.16791	8.13655	8.17858	8.14966	8.19205	8.1582	8.16267	8.16029	8.16198	8.16718	8.14597	8.1612	8.1478	8.1601	8.1498	8.14923	8.159	8.16121	8.15151	8.15491	8.17253	8.15967	8.1721	8.16165
0.069625	8.15404	8.16214	8.17099	8.15266	8.158	8.15866	8.14376	8.14214	8.16235	8.16115	8.16409	8.16173	8.14846	8.15877	8.14678	8.16387	8.15467	8.15044	8.13442	8.16743	8.14925	8.17231	8.15879	8.18827	8.18392	8.19145	8.16337	8.17819	8.16793	8.15139	8.16779	8.14345	8.16396	8.16659	8.14197	8.15979	8.14117	8.14217	8.13215	8.1713	8.18673	8.16882	8.1627
0.06975	8.16936	8.15517	8.16577	8.16386	8.15512	8.17568	8.15621	8.1448	8.14925	8.165	8.17182	8.16904	8.14943	8.1562	8.12854	8.14629	8.15549	8.15446	8.1425	8.15276	8.16019	8.17903	8.15841	8.16006	8.16412	8.18902	8.18562	8.17238	8.13938	8.16107	8.17907	8.14286	8.15136	8.15413	8.14915	8.14789	8.13921	8.1597	8.1387	8.17098	8.16875	8.17572	8.16769
0.069875	8.15716	8.15456	8.16018	8.16788	8.1721	8.16814	8.1809	8.13783	8.16258	8.17042	8.16721	8.165	8.15493	8.14271	8.13905	8.17351	8.16496	8.15189	8.13594	8.15771	8.16331	8.1609	8.15707	8.16171	8.1876	8.18935	8.18749	8.1684	8.1406	8.14296	8.17503	8.15356	8.15091	8.14563	8.14292	8.15662	8.16621	8.14852	8.14885	8.13797	8.16054	8.17164	8.16245
0.07	8.14909	8.14791	8.17235	8.14115	8.15291	8.16513	8.17506	8.16447	8.14511	8.17261	8.1609	8.18778	8.13979	8.15962	8.14129	8.15834	8.17422	8.15758	8.14337	8.15833	8.16869	8.18143	8.1523	8.17381	8.18052	8.18701	8.17548	8.16309	8.143	8.13895	8.16584	8.16475	8.16054	8.16047	8.13616	8.17513	8.16245	8.15853	8.12968	8.14568	8.16372	8.14703	8.15399
0.070125	8.15962	8.16489	8.17788	8.16278	8.16906	8.16672	8.17847	8.14644	8.15493	8.18624	8.15267	8.19008	8.13807	8.17238	8.13853	8.16324	8.14004	8.15237	8.14973	8.1468	8.15232	8.16579	8.16304	8.17059	8.18431	8.20059	8.17612	8.17336	8.1609	8.16343	8.15077	8.14671	8.15345	8.17367	8.15653	8.17656	8.15398	8.15578	8.13769	8.14641	8.16638	8.13076	8.15652
0.07025	8.16816	8.17851	8.17731	8.16424	8.16645	8.17931	8.17438	8.14143	8.1551	8.16951	8.16391	8.19408	8.17472	8.15221	8.15412	8.13459	8.14052	8.15056	8.16502	8.16486	8.15216	8.18119	8.15847	8.16653	8.17875	8.18977	8.14815	8.17605	8.15005	8.16436	8.15277	8.12794	8.15151	8.15881	8.15127	8.1485	8.14826	8.17375	8.13711	8.13716	8.14654	8.13248	8.17461
0.070375	8.14232	8.18995	8.15345	8.15226	8.17471	8.15411	8.19022	8.15955	8.15572	8.15365	8.17554	8.17031	8.16048	8.16814	8.157	8.14819	8.16576	8.12669	8.17167	8.14268	8.17338	8.17204	8.18095	8.1598	8.18468	8.19179	8.1541	8.15244	8.16115	8.15443	8.15394	8.15818	8.15389	8.16038	8.15693	8.16078	8.13744	8.18263	8.1352	8.13846	8.15029	8.14247	8.17508
0.0705	8.11876	8.19018	8.15497	8.16815	8.17433	8.16994	8.17305	8.13528	8.17664	8.17016	8.16129	8.1631	8.15398	8.16083	8.16656	8.17619	8.16441	8.16989	8.14826	8.15561	8.16237	8.19405	8.17128	8.16389	8.16382	8.18976	8.16298	8.17991	8.16701	8.13691	8.15781	8.14678	8.15813	8.15009	8.15462	8.17255	8.16065	8.15675	8.15096	8.15561	8.14709	8.14616	8.1651
0.070625	8.1411	8.17529	8.14606	8.14512	8.14739	8.18269	8.16665	8.15932	8.16235	8.18802	8.14278	8.15554	8.14356	8.14665	8.17174	8.16213	8.14439	8.16693	8.14593	8.16389	8.16225	8.15414	8.15225	8.17017	8.17506	8.17901	8.15254	8.17574	8.16237	8.15919	8.15553	8.12989	8.14661	8.1673	8.15939	8.15236	8.17056	8.13672	8.15368	8.15305	8.15303	8.1297	8.17419
0.07075	8.1417	8.16622	8.15148	8.14783	8.16912	8.16795	8.18925	8.15292	8.16004	8.17187	8.16113	8.17568	8.14886	8.1695	8.14081	8.14288	8.14021	8.16115	8.15572	8.17428	8.17696	8.16924	8.17336	8.15581	8.18336	8.17158	8.17068	8.1785	8.17029	8.15133	8.1398	8.16644	8.14861	8.1637	8.15413	8.16275	8.16309	8.14906	8.16587	8.14701	8.16126	8.13916	8.17132
0.070875	8.1464	8.16103	8.15292	8.15225	8.16122	8.17385	8.16233	8.12418	8.15038	8.17384	8.1637	8.17924	8.1273	8.15438	8.15426	8.14448	8.15053	8.1614	8.14474	8.15185	8.16254	8.16573	8.14719	8.15705	8.17918	8.18931	8.16523	8.15985	8.17012	8.14267	8.1582	8.15448	8.16013	8.15711	8.1239	8.1741	8.17119	8.1605	8.15921	8.13709	8.16218	8.15075	8.17845
0.071	8.14813	8.17689	8.14011	8.15754	8.13136	8.17742	8.1655	8.12777	8.16819	8.18084	8.17309	8.17799	8.14706	8.16534	8.17102	8.1739	8.15748	8.1666	8.15659	8.14748	8.13843	8.1687	8.13989	8.17557	8.1934	8.18329	8.14989	8.15341	8.15971	8.14925	8.18069	8.14494	8.12879	8.16614	8.16415	8.16688	8.19372	8.15675	8.14661	8.13452	8.1493	8.14939	8.17273
0.071125	8.15337	8.19395	8.17081	8.15276	8.14277	8.16534	8.14924	8.12823	8.18063	8.15601	8.17716	8.14833	8.16353	8.17321	8.17139	8.17217	8.15889	8.17068	8.15306	8.15171	8.16521	8.16293	8.13226	8.15713	8.18313	8.19278	8.1514	8.15455	8.16718	8.15116	8.1677	8.14439	8.15208	8.1489	8.15713	8.17775	8.15649	8.16224	8.14474	8.15732	8.14136	8.15785	8.16003
0.07125	8.13546	8.18941	8.14985	8.13642	8.16538	8.1501	8.15334	8.14754	8.15832	8.14912	8.16813	8.15894	8.14661	8.14809	8.16799	8.17358	8.14623	8.16444	8.14732	8.15096	8.15435	8.17483	8.15559	8.16576	8.17364	8.1738	8.18542	8.15453	8.15675	8.16522	8.14696	8.15886	8.16018	8.15405	8.1376	8.18123	8.15732	8.15468	8.15009	8.14999	8.15749	8.15412	8.17374
0.071375	8.13479	8.19261	8.15362	8.1469	8.15793	8.16771	8.14886	8.15903	8.17477	8.15909	8.15866	8.14714	8.16548	8.14961	8.14927	8.15186	8.15157	8.16108	8.16766	8.17221	8.16521	8.15508	8.14085	8.1805	8.17508	8.16958	8.17139	8.15318	8.14683	8.15436	8.15639	8.19226	8.16377	8.14984	8.15751	8.17114	8.15246	8.16195	8.15025	8.15045	8.16045	8.16803	8.2037
0.0715	8.14671	8.17081	8.1577	8.16402	8.15271	8.1646	8.14328	8.15573	8.16	8.16074	8.1825	8.16948	8.1627	8.1345	8.14633	8.16787	8.15293	8.14923	8.16981	8.16077	8.17223	8.18821	8.14741	8.1543	8.17684	8.17121	8.15519	8.16066	8.16454	8.1649	8.16051	8.17281	8.14443	8.15405	8.16536	8.1596	8.14299	8.16247	8.15426	8.16166	8.18221	8.14652	8.18147
0.071625	8.14525	8.15237	8.15827	8.14593	8.15713	8.17775	8.17017	8.15029	8.15784	8.18874	8.17359	8.1591	8.15375	8.1216	8.14286	8.17252	8.15224	8.14582	8.14876	8.15292	8.14275	8.18005	8.14799	8.17435	8.19327	8.17622	8.13802	8.1495	8.17831	8.16956	8.15518	8.15746	8.13828	8.15266	8.15728	8.14948	8.16112	8.16262	8.13959	8.16114	8.16665	8.16126	8.1604
0.07175	8.16087	8.14936	8.16006	8.1701	8.18633	8.17351	8.18023	8.16242	8.15161	8.16579	8.16444	8.13953	8.15501	8.13048	8.15411	8.14085	8.16782	8.16305	8.14645	8.15688	8.16292	8.15733	8.14715	8.17336	8.18551	8.16218	8.14082	8.14117	8.16133	8.16261	8.16223	8.15665	8.15489	8.14886	8.15205	8.12662	8.1641	8.16806	8.15445	8.17541	8.1308	8.15804	8.15847
0.071875	8.16356	8.1508	8.16544	8.165	8.18246	8.15308	8.1613	8.15886	8.17171	8.15601	8.17358	8.137	8.15818	8.13898	8.16862	8.14556	8.1711	8.14937	8.14065	8.1502	8.15178	8.17976	8.15217	8.15999	8.18763	8.16771	8.14978	8.16302	8.16938	8.14246	8.18326	8.17162	8.14775	8.15696	8.15228	8.15872	8.16755	8.1417	8.13834	8.15765	8.14477	8.13858	8.14941
0.072	8.14604	8.1538	8.13881	8.17824	8.1548	8.15565	8.17338	8.15215	8.1666	8.16193	8.15973	8.14477	8.15152	8.15677	8.16537	8.16118	8.16061	8.13728	8.15655	8.1703	8.15556	8.18739	8.1599	8.14805	8.19684	8.19659	8.16217	8.15632	8.17194	8.13536	8.16664	8.16735	8.14906	8.14502	8.15855	8.158	8.13818	8.14571	8.14483	8.14886	8.16886	8.16552	8.15827
0.072125	8.15427	8.1546	8.1534	8.18316	8.16976	8.17431	8.16561	8.14103	8.15645	8.14995	8.16171	8.15095	8.14723	8.16468	8.15066	8.16287	8.14969	8.16081	8.14671	8.16142	8.16515	8.17083	8.15353	8.15887	8.15873	8.19068	8.15184	8.17454	8.15893	8.12956	8.16676	8.16819	8.16476	8.13514	8.16358	8.16768	8.17038	8.16118	8.14996	8.15923	8.15248	8.16668	8.1635
0.07225	8.14163	8.17492	8.17326	8.16499	8.1703	8.17873	8.16119	8.15076	8.17139	8.15432	8.1671	8.16217	8.15794	8.14701	8.16967	8.1517	8.15442	8.17144	8.13316	8.15686	8.15951	8.17345	8.14912	8.16915	8.17	8.18394	8.16623	8.16265	8.18378	8.14727	8.18133	8.14552	8.16326	8.1567	8.15229	8.1556	8.16512	8.15446	8.14223	8.15815	8.14197	8.15678	8.15549
0.072375	8.14831	8.17474	8.16059	8.16473	8.16152	8.14911	8.16923	8.13899	8.14527	8.17847	8.18396	8.16895	8.16593	8.15935	8.16533	8.15441	8.17091	8.15495	8.15026	8.14592	8.15055	8.1386	8.15935	8.16251	8.18806	8.18056	8.16154	8.15527	8.17017	8.17281	8.19312	8.15179	8.15833	8.15626	8.15839	8.14854	8.17021	8.17937	8.15148	8.1545	8.16163	8.17246	8.13984
0.0725	8.12824	8.16096	8.15077	8.15375	8.17056	8.16186	8.1544	8.14971	8.1378	8.16272	8.17029	8.16313	8.16966	8.15244	8.14562	8.17658	8.15448	8.15394	8.13928	8.14394	8.14755	8.16503	8.14798	8.1712	8.19866	8.18077	8.14772	8.16066	8.1828	8.16625	8.16403	8.15896	8.14683	8.15154	8.15781	8.16299	8.16711	8.16816	8.15775	8.1448	8.15629	8.13978	8.15718
0.072625	8.11829	8.17105	8.1778	8.16714	8.17152	8.17429	8.15943	8.13594	8.15164	8.15229	8.14629	8.16841	8.14438	8.14696	8.1635	8.16267	8.16814	8.14242	8.14717	8.14655	8.1524	8.1636	8.1628	8.19063	8.18812	8.19948	8.15132	8.15836	8.18266	8.16029	8.17472	8.16623	8.14265	8.15063	8.16179	8.15259	8.17213	8.16353	8.1514	8.16112	8.12773	8.1678	8.18509
0.07275	8.13665	8.17576	8.15901	8.16051	8.17068	8.17341	8.18278	8.15556	8.14383	8.14457	8.15807	8.14944	8.15179	8.16061	8.17213	8.15479	8.16094	8.14153	8.13877	8.14618	8.15739	8.18139	8.19753	8.14971	8.15376	8.18335	8.14159	8.17156	8.18415	8.14796	8.15863	8.14481	8.14653	8.14477	8.15262	8.14028	8.17071	8.1519	8.13967	8.14255	8.12175	8.14137	8.17419
0.072875	8.15008	8.17705	8.16376	8.15107	8.1619	8.14998	8.16287	8.15324	8.13208	8.1435	8.16262	8.16869	8.16785	8.1699	8.15623	8.16945	8.1653	8.13306	8.14733	8.16366	8.13778	8.18633	8.16904	8.1603	8.1757	8.17502	8.13064	8.16161	8.16286	8.1504	8.16369	8.1674	8.14478	8.15408	8.15324	8.14949	8.1597	8.14819	8.15021	8.14082	8.13966	8.15158	8.16011
0.073	8.14718	8.17686	8.16518	8.15199	8.16131	8.15278	8.17011	8.15564	8.1386	8.16769	8.1622	8.15618	8.14914	8.15568	8.17521	8.16466	8.14806	8.12093	8.14058	8.16033	8.12192	8.15986	8.16978	8.15752	8.19485	8.18817	8.14915	8.15635	8.17405	8.14904	8.14978	8.13988	8.15137	8.15594	8.1406	8.16416	8.17742	8.1271	8.14214	8.1335	8.14852	8.16115	8.15963
0.073125	8.15585	8.17553	8.1598	8.14948	8.14839	8.1749	8.16068	8.12426	8.14595	8.14417	8.15963	8.14928	8.1574	8.14715	8.16431	8.15737	8.15778	8.15359	8.1395	8.17614	8.13709	8.1857	8.16494	8.16444	8.17992	8.16963	8.16778	8.15846	8.17287	8.1472	8.14948	8.1432	8.15926	8.15662	8.16127	8.14607	8.17228	8.13259	8.14524	8.14162	8.15256	8.14885	8.16486
0.07325	8.13957	8.16656	8.13325	8.16343	8.15331	8.17052	8.16099	8.1525	8.14239	8.15078	8.16629	8.16051	8.14919	8.15709	8.16956	8.17534	8.16107	8.15681	8.14641	8.15787	8.17228	8.17325	8.18085	8.1748	8.16909	8.15637	8.16112	8.15707	8.14662	8.15572	8.15292	8.15783	8.15158	8.14275	8.15987	8.16126	8.16622	8.14364	8.15005	8.13344	8.15684	8.16278	8.15969
0.073375	8.13586	8.14321	8.14249	8.16266	8.15407	8.15856	8.16605	8.16233	8.16203	8.16405	8.16548	8.17721	8.15955	8.14394	8.16877	8.17622	8.15051	8.14264	8.16193	8.16532	8.17616	8.16588	8.15439	8.15768	8.1684	8.17168	8.15166	8.16487	8.14763	8.17116	8.14266	8.16129	8.15097	8.16644	8.13922	8.14766	8.16724	8.16027	8.16574	8.13932	8.17153	8.16733	8.17227
0.0735	8.12129	8.16346	8.13258	8.13673	8.16157	8.17493	8.16338	8.14973	8.15987	8.15308	8.15984	8.14278	8.14655	8.15514	8.15999	8.14809	8.14181	8.15117	8.16207	8.1655	8.16462	8.1646	8.15617	8.17765	8.17915	8.19212	8.1511	8.1541	8.18627	8.16294	8.16151	8.1557	8.14367	8.16433	8.15604	8.15677	8.16978	8.17362	8.15938	8.13112	8.16711	8.15631	8.16833
0.073625	8.12469	8.16216	8.13802	8.14739	8.14712	8.18923	8.15056	8.15168	8.16403	8.1502	8.17645	8.15396	8.14103	8.16978	8.15165	8.16747	8.14859	8.15267	8.15602	8.15582	8.16924	8.17778	8.1486	8.15971	8.16737	8.18671	8.14973	8.16402	8.17138	8.13872	8.17177	8.15713	8.14739	8.15151	8.16151	8.15886	8.176	8.15452	8.14249	8.1457	8.16446	8.16921	8.17072
0.07375	8.14935	8.15014	8.14027	8.14636	8.14143	8.16329	8.1332	8.16809	8.1508	8.15421	8.18328	8.15169	8.15015	8.15897	8.17842	8.1582	8.15381	8.15337	8.1464	8.1594	8.17767	8.18502	8.13441	8.14746	8.16375	8.16718	8.13708	8.16239	8.15613	8.14864	8.15741	8.16754	8.16061	8.15283	8.14706	8.17333	8.1662	8.14656	8.14535	8.14764	8.16126	8.13596	8.15687
0.073875	8.13718	8.14341	8.14622	8.15862	8.15926	8.17613	8.15878	8.17302	8.1703	8.12681	8.16021	8.17089	8.13504	8.14659	8.15473	8.15665	8.15119	8.16753	8.15318	8.15303	8.16949	8.17082	8.14381	8.15495	8.15692	8.15179	8.16106	8.15794	8.16649	8.15313	8.1779	8.1683	8.14368	8.16563	8.18094	8.16029	8.14953	8.16004	8.14646	8.18081	8.15282	8.15131	8.15002
0.074	8.15002	8.14903	8.1573	8.15142	8.16411	8.1757	8.16495	8.16474	8.16107	8.12965	8.16408	8.15096	8.15005	8.15229	8.16615	8.15401	8.15911	8.15253	8.15656	8.16641	8.13206	8.15202	8.15237	8.16714	8.15977	8.1828	8.15451	8.16764	8.17049	8.12384	8.17031	8.16827	8.15853	8.16068	8.16045	8.15525	8.13972	8.18813	8.16093	8.16473	8.1597	8.13812	8.15366
0.074125	8.12791	8.1565	8.16729	8.15083	8.16272	8.17307	8.17572	8.17075	8.16241	8.16589	8.16365	8.1473	8.15391	8.15004	8.14443	8.16177	8.14556	8.15774	8.15155	8.1655	8.14606	8.15925	8.17749	8.17379	8.15837	8.19621	8.15615	8.14557	8.16914	8.13361	8.174	8.15134	8.16341	8.15688	8.14141	8.16937	8.1497	8.17126	8.15237	8.16028	8.1463	8.15677	8.16315
0.07425	8.15667	8.16705	8.14706	8.17212	8.16117	8.16926	8.1697	8.14788	8.14831	8.15117	8.15394	8.16601	8.1462	8.16289	8.14571	8.16343	8.16289	8.14495	8.14657	8.14739	8.1612	8.16449	8.16423	8.15157	8.17932	8.179	8.16045	8.15634	8.16048	8.1493	8.14982	8.14919	8.17286	8.14807	8.13721	8.16961	8.13351	8.15526	8.15137	8.14956	8.14851	8.15907	8.1755
0.074375	8.14275	8.15627	8.15127	8.16464	8.17139	8.15934	8.18159	8.13942	8.16365	8.14961	8.18293	8.16548	8.13359	8.14907	8.14753	8.15401	8.17972	8.15108	8.1572	8.15748	8.15358	8.16219	8.18365	8.16742	8.17785	8.19129	8.15265	8.16808	8.16731	8.15339	8.14257	8.14412	8.15797	8.15961	8.16213	8.15044	8.14571	8.15829	8.16415	8.16028	8.14946	8.16544	8.16821
0.0745	8.15933	8.14523	8.1589	8.16729	8.15426	8.15868	8.18202	8.15005	8.15539	8.1569	8.17046	8.15759	8.16079	8.15535	8.15351	8.14458	8.16135	8.15075	8.16802	8.16374	8.13722	8.1738	8.1683	8.18354	8.18056	8.17564	8.15921	8.17084	8.16202	8.13411	8.15965	8.14503	8.16653	8.15631	8.15726	8.13825	8.16712	8.16484	8.15955	8.13774	8.16451	8.1602	8.16482
0.074625	8.14055	8.16207	8.17042	8.16646	8.14632	8.14616	8.18877	8.14597	8.15312	8.15398	8.14552	8.14813	8.14702	8.14291	8.15382	8.14548	8.14479	8.15496	8.1654	8.14202	8.17551	8.17491	8.17322	8.18641	8.17803	8.19368	8.1644	8.15467	8.15382	8.16465	8.15855	8.14725	8.1618	8.16073	8.14351	8.15118	8.15089	8.15029	8.16696	8.13905	8.16674	8.15247	8.1779
0.07475	8.13725	8.16092	8.13806	8.18976	8.13847	8.1617	8.16558	8.13738	8.16953	8.14487	8.16446	8.15409	8.15727	8.16488	8.16678	8.13095	8.13633	8.14933	8.15223	8.14014	8.1753	8.19302	8.14626	8.16231	8.17823	8.17677	8.18898	8.15572	8.17171	8.15665	8.16582	8.12715	8.15491	8.16165	8.1636	8.15105	8.14399	8.14371	8.14376	8.13607	8.13438	8.1608	8.18101
0.074875	8.15366	8.1368	8.153	8.16561	8.1535	8.1599	8.1689	8.16238	8.17985	8.16066	8.14763	8.15967	8.14524	8.16662	8.16494	8.15556	8.15107	8.14621	8.14584	8.14635	8.1483	8.17393	8.16168	8.17551	8.18153	8.18039	8.16502	8.15613	8.16394	8.13785	8.17989	8.14596	8.15005	8.1549	8.15022	8.1734	8.14968	8.14331	8.13827	8.15549	8.15168	8.15077	8.19293
0.075	8.1358	8.14545	8.19323	8.15171	8.16519	8.1721	8.17084	8.17532	8.17317	8.14568	8.14207	8.1538	8.16368	8.154	8.146	8.16615	8.14778	8.14886	8.14186	8.15884	8.14762	8.15336	8.15328	8.16384	8.18375	8.17625	8.14	8.15265	8.17101	8.15002	8.17348	8.14229	8.1636	8.13831	8.16151	8.16804	8.15828	8.15663	8.15848	8.14586	8.16759	8.14149	8.18799
0.075125	8.12917	8.17537	8.16685	8.15881	8.15292	8.16487	8.17656	8.15208	8.15494	8.15303	8.17193	8.15508	8.14574	8.14626	8.14269	8.1595	8.12622	8.13992	8.14188	8.13716	8.14581	8.15954	8.15674	8.15816	8.18575	8.16579	8.14796	8.16891	8.20231	8.15285	8.16418	8.14159	8.16237	8.15225	8.1638	8.1538	8.1669	8.16169	8.16235	8.14105	8.15245	8.14587	8.18367
0.07525	8.15192	8.18188	8.15884	8.1739	8.16826	8.16093	8.15636	8.146	8.15715	8.16171	8.17078	8.14869	8.149	8.16032	8.15171	8.15828	8.15083	8.15053	8.13353	8.15945	8.13558	8.17398	8.1564	8.14923	8.19256	8.17352	8.13123	8.16918	8.17879	8.14438	8.1693	8.13931	8.15061	8.15255	8.16878	8.13876	8.15745	8.16907	8.15937	8.13097	8.16096	8.13409	8.18365
0.075375	8.14368	8.15985	8.14904	8.18707	8.1513	8.1689	8.1683	8.15757	8.15757	8.15039	8.16983	8.14072	8.15921	8.1548	8.14818	8.15829	8.15851	8.14661	8.1279	8.14519	8.15007	8.17173	8.16924	8.15767	8.19077	8.19301	8.15285	8.15575	8.15586	8.15176	8.15981	8.15878	8.16161	8.15102	8.14812	8.16449	8.13582	8.14305	8.14658	8.15378	8.15811	8.15578	8.1721
0.0755	8.12191	8.14621	8.16349	8.1571	8.16042	8.17794	8.16637	8.13118	8.16221	8.1412	8.17987	8.14432	8.15368	8.15565	8.14388	8.15135	8.15252	8.14526	8.12256	8.14475	8.1829	8.15914	8.16075	8.15907	8.17342	8.16775	8.17005	8.17344	8.1697	8.15857	8.14704	8.14579	8.17859	8.16353	8.13694	8.18378	8.15588	8.13753	8.13432	8.14703	8.14249	8.15015	8.18726
0.075625	8.14486	8.14535	8.17027	8.15914	8.14212	8.18409	8.18686	8.14794	8.15311	8.15913	8.1633	8.16111	8.1551	8.15151	8.14729	8.15257	8.13763	8.16325	8.14618	8.16071	8.15606	8.13885	8.14796	8.16143	8.17051	8.17649	8.16241	8.15343	8.14989	8.1474	8.15362	8.15103	8.16611	8.14401	8.14933	8.17093	8.16695	8.14051	8.14433	8.16988	8.14287	8.15804	8.16412
0.07575	8.14817	8.15019	8.18473	8.1529	8.14996	8.17355	8.13899	8.14185	8.15913	8.1438	8.16088	8.14982	8.17471	8.12323	8.13306	8.1704	8.15144	8.16081	8.1609	8.17604	8.1431	8.14072	8.1487	8.14268	8.19113	8.16975	8.1506	8.14906	8.14859	8.15156	8.17942	8.14752	8.16119	8.12437	8.1545	8.16226	8.13099	8.1404	8.16303	8.1513	8.14161	8.15284	8.16585
0.075875	8.13947	8.15781	8.17221	8.1438	8.16878	8.18099	8.1552	8.1544	8.15927	8.14575	8.16106	8.14297	8.16817	8.15207	8.15152	8.18015	8.17123	8.13695	8.15271	8.15228	8.15764	8.16287	8.14938	8.15028	8.19024	8.18197	8.13631	8.14006	8.16245	8.1646	8.17564	8.14547	8.15166	8.1435	8.1568	8.15752	8.13489	8.14809	8.13547	8.14962	8.15961	8.16026	8.16733
0.076	8.14811	8.15816	8.16181	8.15406	8.17077	8.15662	8.17689	8.14594	8.15475	8.16996	8.16321	8.15143	8.16074	8.158	8.13822	8.16707	8.14743	8.14686	8.1408	8.15663	8.15171	8.161	8.16466	8.16024	8.18243	8.18779	8.15211	8.15774	8.17884	8.17126	8.17132	8.13409	8.13155	8.1563	8.14385	8.15542	8.14304	8.14551	8.13926	8.1529	8.13307	8.16394	8.18912
0.076125	8.15768	8.1712	8.14008	8.15943	8.14963	8.16672	8.17629	8.13565	8.15024	8.15841	8.15721	8.1387	8.16521	8.14245	8.1266	8.15414	8.14882	8.18356	8.13783	8.16669	8.14095	8.18251	8.1709	8.16257	8.18521	8.17394	8.15342	8.14866	8.17075	8.16331	8.18063	8.16757	8.15326	8.15208	8.15607	8.15049	8.1424	8.17493	8.15049	8.14089	8.14913	8.16663	8.16284
0.07625	8.15408	8.15238	8.15632	8.14851	8.16099	8.15829	8.17117	8.15699	8.1394	8.16551	8.17556	8.1448	8.15349	8.14456	8.14091	8.16895	8.14607	8.18446	8.15083	8.14619	8.13916	8.17739	8.1669	8.17039	8.18236	8.17641	8.14084	8.16567	8.16628	8.16445	8.17611	8.14285	8.14654	8.15	8.18373	8.14458	8.1482	8.14562	8.15082	8.134	8.13067	8.14719	8.16377
0.076375	8.12823	8.13961	8.16396	8.16032	8.1739	8.14945	8.17835	8.14265	8.15648	8.16462	8.14865	8.14406	8.159	8.13905	8.15794	8.15607	8.13992	8.15943	8.16566	8.14939	8.17674	8.16283	8.16	8.17808	8.16497	8.1718	8.13316	8.17544	8.16659	8.15247	8.1702	8.15771	8.15079	8.15335	8.18805	8.16072	8.14582	8.15613	8.14239	8.15815	8.14828	8.15139	8.17304
0.0765	8.12643	8.15485	8.16469	8.14704	8.15495	8.17577	8.17048	8.14894	8.16527	8.16728	8.13882	8.16939	8.1421	8.16016	8.16714	8.14376	8.15993	8.16223	8.16837	8.16352	8.16006	8.1607	8.1488	8.1459	8.17434	8.16489	8.13592	8.17165	8.17336	8.14785	8.16402	8.17477	8.13329	8.1704	8.13942	8.17654	8.15598	8.1626	8.13622	8.14857	8.15098	8.15339	8.16517
0.076625	8.15806	8.16709	8.15633	8.15409	8.16203	8.17876	8.16188	8.14196	8.18247	8.15462	8.14671	8.14486	8.14735	8.16571	8.16695	8.14429	8.14911	8.16323	8.17035	8.14954	8.16283	8.17903	8.15656	8.1595	8.17078	8.18137	8.15985	8.1554	8.15659	8.15679	8.15356	8.16621	8.1485	8.14894	8.13212	8.17178	8.14516	8.16709	8.15806	8.15197	8.13837	8.14409	8.17438
0.07675	8.15175	8.17611	8.16223	8.16241	8.14378	8.14336	8.15272	8.13721	8.1587	8.14267	8.15726	8.16453	8.15174	8.1554	8.16563	8.16557	8.15043	8.17403	8.1384	8.1592	8.14572	8.19825	8.15053	8.17217	8.20059	8.1815	8.14839	8.13879	8.17638	8.14612	8.15232	8.15681	8.14365	8.14391	8.15249	8.14289	8.11957	8.16308	8.17213	8.14216	8.13301	8.14669	8.17889
0.076875	8.13715	8.16996	8.14944	8.13841	8.15347	8.13675	8.1592	8.16007	8.14529	8.16064	8.15255	8.14945	8.1594	8.16431	8.14048	8.15632	8.15754	8.17429	8.12777	8.17878	8.14841	8.2021	8.16128	8.16464	8.17283	8.19392	8.16644	8.15655	8.16051	8.15854	8.16334	8.1668	8.12685	8.14165	8.15261	8.15625	8.14816	8.13325	8.15623	8.15002	8.16027	8.1471	8.16649
0.077	8.14007	8.1674	8.16116	8.14961	8.15024	8.15671	8.16114	8.14949	8.15623	8.1623	8.16075	8.15165	8.16218	8.1677	8.14834	8.13826	8.18002	8.15375	8.14624	8.18035	8.16399	8.14957	8.14073	8.16617	8.17054	8.17187	8.18389	8.16151	8.15229	8.14597	8.1521	8.17752	8.15954	8.16205	8.16286	8.15519	8.15231	8.16191	8.14988	8.15387	8.16076	8.13847	8.17516
0.077125	8.15035	8.16641	8.14905	8.16819	8.14627	8.15195	8.16346	8.14708	8.15955	8.16274	8.1725	8.14668	8.15134	8.14133	8.14827	8.15833	8.15683	8.1339	8.14904	8.16525	8.1452	8.15104	8.136	8.15511	8.16286	8.18553	8.1574	8.15148	8.16315	8.16662	8.14711	8.17149	8.15546	8.15902	8.16263	8.1716	8.18108	8.16291	8.13805	8.15362	8.16286	8.13642	8.17883
0.07725	8.13592	8.1717	8.15314	8.15247	8.15495	8.1556	8.14043	8.13418	8.16162	8.16788	8.17451	8.16138	8.13734	8.15353	8.15559	8.16962	8.14602	8.14115	8.14875	8.16456	8.15521	8.16077	8.14804	8.14528	8.17013	8.18045	8.1447	8.15955	8.17361	8.15408	8.1742	8.15681	8.1626	8.17483	8.15631	8.16905	8.17208	8.14738	8.14201	8.14094	8.15191	8.14656	8.16018
0.077375	8.13052	8.15585	8.15206	8.15767	8.16107	8.16906	8.17148	8.14008	8.15975	8.15105	8.15496	8.15018	8.1601	8.17789	8.14086	8.15655	8.16471	8.13623	8.15417	8.16048	8.14574	8.19055	8.13889	8.16147	8.16508	8.18531	8.1325	8.16541	8.17569	8.15262	8.18076	8.15166	8.15353	8.16846	8.14139	8.15528	8.14397	8.13174	8.13766	8.14085	8.15713	8.14343	8.17033
0.0775	8.1413	8.16373	8.16148	8.14325	8.16682	8.15344	8.16096	8.13254	8.15671	8.16218	8.14259	8.14396	8.17501	8.15205	8.16921	8.15421	8.16582	8.14031	8.13698	8.16138	8.17501	8.18696	8.15151	8.15749	8.1683	8.18578	8.1515	8.17612	8.17999	8.16645	8.17277	8.1728	8.15848	8.14681	8.1502	8.1537	8.14936	8.14751	8.14861	8.16747	8.1467	8.139	8.17853
0.077625	8.14765	8.15623	8.13374	8.14206	8.16041	8.15403	8.1601	8.1514	8.15972	8.16607	8.16307	8.15298	8.16777	8.14101	8.1608	8.14884	8.15929	8.1666	8.16459	8.17548	8.19588	8.17536	8.17071	8.17472	8.15745	8.20103	8.14915	8.17685	8.15598	8.15314	8.17711	8.17073	8.14364	8.142	8.14664	8.14126	8.14716	8.1525	8.1573	8.16418	8.14958	8.1395	8.15263
0.07775	8.13457	8.15943	8.13991	8.14117	8.16331	8.14164	8.15476	8.17049	8.14989	8.16228	8.17287	8.15989	8.13729	8.14095	8.159	8.15461	8.14085	8.15365	8.15659	8.16836	8.17309	8.15991	8.1602	8.15614	8.15659	8.19736	8.13941	8.16656	8.1588	8.13479	8.15825	8.15664	8.14884	8.13744	8.14507	8.16877	8.14779	8.13792	8.16273	8.14033	8.1601	8.15156	8.16615
0.077875	8.15559	8.15174	8.14387	8.15633	8.1554	8.15752	8.16817	8.14889	8.14646	8.17376	8.17927	8.15838	8.14317	8.14807	8.16634	8.16489	8.13206	8.16274	8.17019	8.16449	8.16329	8.16458	8.15671	8.16325	8.16116	8.17237	8.14468	8.16741	8.17103	8.17082	8.14846	8.15382	8.14705	8.16669	8.16489	8.1577	8.15604	8.14945	8.15917	8.13306	8.16839	8.15529	8.14992
0.078	8.1457	8.14378	8.13446	8.15856	8.16154	8.16772	8.17173	8.14679	8.15652	8.15147	8.14476	8.13777	8.171	8.14898	8.14872	8.15354	8.14042	8.14575	8.15975	8.16132	8.16493	8.16351	8.14735	8.1769	8.17351	8.19027	8.14806	8.16404	8.15372	8.146	8.14744	8.15923	8.15904	8.15495	8.15784	8.14882	8.15364	8.14322	8.15529	8.13505	8.14729	8.14086	8.15543
0.078125	8.13143	8.15772	8.14752	8.14171	8.17014	8.16247	8.18237	8.16252	8.1564	8.13512	8.15916	8.14548	8.17141	8.14236	8.16513	8.16933	8.16937	8.14305	8.14139	8.17685	8.17148	8.16884	8.14934	8.18223	8.17397	8.18661	8.14519	8.18215	8.1603	8.13906	8.14284	8.1731	8.1629	8.16093	8.14725	8.15259	8.13933	8.15074	8.15394	8.12962	8.14562	8.14838	8.1657
0.07825	8.12701	8.16344	8.15262	8.14878	8.15198	8.14155	8.1684	8.14914	8.161	8.14614	8.17102	8.15321	8.16341	8.15572	8.15812	8.15285	8.16092	8.14561	8.16294	8.16235	8.17299	8.17712	8.14786	8.17634	8.16059	8.19124	8.15671	8.13568	8.16333	8.14143	8.16662	8.14675	8.15469	8.1684	8.15342	8.14181	8.14383	8.14435	8.16347	8.14509	8.16604	8.15182	8.15499
0.078375	8.12911	8.14949	8.1545	8.15703	8.16281	8.16426	8.1628	8.15136	8.16789	8.17948	8.16839	8.16989	8.14314	8.16248	8.15308	8.1477	8.15594	8.16215	8.15978	8.14791	8.16325	8.16867	8.15828	8.1736	8.16895	8.17987	8.15156	8.13837	8.1805	8.16736	8.15348	8.1441	8.15876	8.1602	8.17471	8.15488	8.15381	8.11542	8.15657	8.1523	8.1693	8.16074	8.16321
0.0785	8.14841	8.15356	8.13161	8.15666	8.16511	8.15737	8.19049	8.13759	8.17906	8.16669	8.16108	8.16783	8.14126	8.15827	8.13775	8.14823	8.1602	8.14355	8.14843	8.16184	8.15612	8.16048	8.17864	8.15323	8.17097	8.17869	8.15378	8.15874	8.1791	8.14011	8.17217	8.14953	8.13155	8.15575	8.17274	8.14828	8.15543	8.13033	8.15572	8.14697	8.16435	8.15458	8.15095
0.078625	8.15263	8.1598	8.15323	8.14246	8.18614	8.16142	8.16729	8.13764	8.15478	8.1586	8.1525	8.15889	8.15838	8.14303	8.14129	8.15185	8.15001	8.14374	8.14481	8.15353	8.16119	8.17189	8.14803	8.17145	8.18066	8.16769	8.14589	8.14612	8.19	8.15702	8.18231	8.13539	8.14222	8.16676	8.13676	8.16769	8.15456	8.14704	8.14892	8.14491	8.15852	8.15533	8.16411
0.07875	8.15761	8.15151	8.17769	8.15932	8.17161	8.17403	8.14259	8.1559	8.14754	8.16348	8.15199	8.15824	8.14721	8.15771	8.17036	8.16619	8.16045	8.14905	8.14487	8.15715	8.14842	8.16083	8.15133	8.15614	8.18417	8.15257	8.1565	8.14445	8.17931	8.16705	8.18507	8.16239	8.15447	8.1638	8.14559	8.15483	8.14496	8.15842	8.14466	8.15551	8.16064	8.14878	8.16714
0.078875	8.14616	8.1347	8.15834	8.14101	8.1535	8.17945	8.16125	8.14506	8.17608	8.17186	8.14105	8.14895	8.14762	8.15514	8.14783	8.16445	8.14867	8.16627	8.14694	8.14732	8.15217	8.16897	8.16161	8.15859	8.16753	8.16994	8.15507	8.15461	8.17146	8.1336	8.15979	8.16163	8.16039	8.14508	8.14512	8.13451	8.15428	8.14681	8.15179	8.13688	8.16643	8.14221	8.16319
0.079	8.15434	8.15044	8.15925	8.15495	8.14996	8.16066	8.16938	8.14926	8.15	8.16221	8.15249	8.14898	8.14653	8.14249	8.13632	8.14415	8.14606	8.15633	8.14515	8.15614	8.15765	8.17138	8.14508	8.16615	8.15497	8.195	8.16863	8.13813	8.17796	8.13048	8.15664	8.15647	8.15755	8.1394	8.14078	8.146	8.15163	8.13802	8.16843	8.15152	8.15801	8.1435	8.17681
0.079125	8.13407	8.16781	8.14619	8.15993	8.1404	8.16068	8.17065	8.13815	8.15131	8.13698	8.16034	8.13316	8.144	8.15945	8.13025	8.1429	8.1569	8.14468	8.1339	8.1547	8.16075	8.17732	8.15176	8.1632	8.18269	8.1959	8.16684	8.16631	8.16101	8.13762	8.17665	8.16583	8.15532	8.14254	8.12852	8.16405	8.12785	8.15568	8.13903	8.16282	8.15017	8.14773	8.17555
0.07925	8.12892	8.17061	8.13336	8.15969	8.1515	8.14603	8.18028	8.13883	8.14168	8.16405	8.15906	8.15755	8.15465	8.14515	8.14757	8.1627	8.15157	8.13668	8.11581	8.16994	8.16304	8.16801	8.17515	8.16736	8.17608	8.1889	8.18176	8.16014	8.14654	8.17763	8.19157	8.17451	8.16132	8.12734	8.15175	8.14948	8.14056	8.14634	8.13809	8.15143	8.1701	8.13703	8.18845
0.079375	8.14742	8.15886	8.14404	8.16308	8.15245	8.15852	8.14579	8.14906	8.16209	8.14567	8.15436	8.15855	8.13866	8.15678	8.14728	8.15608	8.16228	8.14216	8.14941	8.18278	8.16423	8.1777	8.17736	8.1662	8.175	8.15751	8.18105	8.15732	8.13975	8.17795	8.1773	8.16612	8.14014	8.14597	8.13923	8.15009	8.15095	8.13261	8.16758	8.14982	8.14893	8.13801	8.18913
0.0795	8.12968	8.15639	8.15451	8.15249	8.16327	8.17936	8.17234	8.1367	8.15746	8.1398	8.14902	8.17128	8.1405	8.16015	8.1515	8.15532	8.14435	8.1562	8.15056	8.16368	8.15261	8.18453	8.14303	8.15863	8.16603	8.19506	8.14616	8.17413	8.15359	8.16411	8.1797	8.15721	8.13972	8.15584	8.14782	8.1579	8.15717	8.14641	8.17496	8.17154	8.13033	8.1349	8.16701
0.079625	8.12524	8.1765	8.14845	8.14487	8.15203	8.17003	8.16161	8.15186	8.1377	8.14259	8.1411	8.18388	8.13946	8.17495	8.16448	8.15541	8.15057	8.15163	8.16393	8.16385	8.1497	8.1819	8.1571	8.16787	8.17125	8.17792	8.14512	8.18285	8.16572	8.14706	8.17608	8.16337	8.14402	8.14576	8.15279	8.16612	8.16753	8.16109	8.16408	8.15514	8.14656	8.14738	8.16294
0.07975	8.13988	8.15915	8.16384	8.15284	8.17366	8.1584	8.16196	8.13747	8.1527	8.14913	8.16	8.17772	8.15084	8.15347	8.17008	8.1487	8.15983	8.16069	8.14352	8.1534	8.16808	8.17411	8.14407	8.16179	8.16875	8.15739	8.16848	8.17065	8.14595	8.16175	8.17256	8.16461	8.13988	8.16334	8.1678	8.1709	8.16334	8.15176	8.14941	8.16259	8.14809	8.14203	8.1526
0.079875	8.13982	8.16197	8.1579	8.15773	8.16761	8.15826	8.15314	8.13149	8.15909	8.15443	8.155	8.14304	8.1545	8.15945	8.14377	8.17447	8.15696	8.14509	8.15729	8.1607	8.17435	8.15688	8.14481	8.14589	8.18345	8.17289	8.15904	8.13837	8.13101	8.16642	8.15691	8.15605	8.14796	8.15936	8.17847	8.17217	8.16359	8.13853	8.14472	8.16688	8.16466	8.14116	8.18071
0.08	8.13033	8.14413	8.15594	8.14849	8.17027	8.15051	8.15842	8.14236	8.15433	8.14114	8.13472	8.12887	8.14953	8.15192	8.12886	8.15601	8.14919	8.13284	8.14156	8.16139	8.14671	8.18039	8.16711	8.14644	8.16894	8.15823	8.13818	8.13197	8.15472	8.16117	8.1675	8.15675	8.14258	8.14246	8.16115	8.16475	8.16421	8.14299	8.15098	8.16582	8.16518	8.16626	8.15578
0.080125	8.12392	8.13678	8.15097	8.13754	8.161	8.14592	8.15352	8.16103	8.14037	8.14458	8.14004	8.13883	8.13638	8.16214	8.15543	8.15709	8.16778	8.13353	8.13342	8.15175	8.14654	8.16673	8.15723	8.15795	8.14136	8.159	8.14722	8.15395	8.15576	8.14344	8.16341	8.15363	8.15741	8.16792	8.16345	8.15823	8.13271	8.14937	8.17618	8.14371	8.16063	8.16849	8.17047
0.08025	8.13871	8.13556	8.13364	8.13206	8.15732	8.15781	8.14979	8.15995	8.14702	8.15615	8.15639	8.13307	8.13495	8.17365	8.16085	8.14011	8.15634	8.13055	8.15347	8.13924	8.15438	8.16457	8.15123	8.14383	8.19245	8.17231	8.13677	8.16216	8.17936	8.13932	8.16338	8.14033	8.14858	8.15259	8.17145	8.16555	8.14134	8.16838	8.16524	8.14316	8.16731	8.15501	8.17135
0.080375	8.14375	8.15704	8.14074	8.137	8.14641	8.16434	8.17041	8.15882	8.14353	8.16576	8.15609	8.15721	8.13764	8.14258	8.13404	8.13955	8.14179	8.1608	8.13655	8.15561	8.15627	8.18384	8.15488	8.13129	8.1989	8.17913	8.1302	8.15743	8.17932	8.14864	8.16514	8.17438	8.16747	8.14912	8.14474	8.17572	8.16484	8.13746	8.16566	8.14878	8.14076	8.16444	8.17641
0.0805	8.13409	8.14052	8.13678	8.15974	8.1617	8.17122	8.16637	8.1573	8.15459	8.17779	8.16819	8.1563	8.15201	8.13901	8.14886	8.15394	8.15722	8.15595	8.13541	8.13739	8.17661	8.18471	8.15151	8.14929	8.20203	8.17011	8.14563	8.15607	8.16577	8.16352	8.17745	8.12827	8.1547	8.14439	8.13461	8.19677	8.15639	8.13616	8.15343	8.16263	8.14507	8.15208	8.19217
0.080625	8.13207	8.12794	8.13908	8.16996	8.16164	8.16521	8.17382	8.15942	8.16203	8.15566	8.15267	8.16096	8.15726	8.14677	8.15701	8.15141	8.13703	8.16127	8.14473	8.1315	8.16811	8.17645	8.12939	8.15122	8.16989	8.18423	8.16297	8.1588	8.15934	8.16248	8.16353	8.14989	8.15228	8.14871	8.1502	8.17947	8.13801	8.15243	8.13715	8.14943	8.15434	8.12776	8.19266
0.08075	8.13383	8.15256	8.127	8.14841	8.14414	8.16933	8.17477	8.14696	8.17385	8.13653	8.16601	8.17661	8.1562	8.14508	8.15764	8.13608	8.17267	8.15682	8.15523	8.14769	8.16965	8.1717	8.14836	8.14674	8.16354	8.18432	8.15384	8.15118	8.15662	8.18123	8.16436	8.14456	8.14335	8.14776	8.1328	8.16201	8.14421	8.16703	8.14914	8.14847	8.15152	8.14164	8.16616
0.080875	8.14546	8.1519	8.13961	8.14391	8.15692	8.17559	8.16824	8.14857	8.15308	8.16882	8.1694	8.16363	8.13615	8.15785	8.14664	8.14165	8.17408	8.12918	8.14851	8.15261	8.1535	8.17701	8.1492	8.16266	8.16987	8.16925	8.15764	8.16786	8.15547	8.14885	8.15011	8.14867	8.14677	8.12693	8.13274	8.16738	8.14443	8.16244	8.13222	8.14217	8.14563	8.13072	8.15798
0.081	8.14783	8.15172	8.15794	8.13892	8.17049	8.15998	8.15829	8.15716	8.16529	8.16402	8.15791	8.15283	8.14306	8.16585	8.15801	8.17746	8.13658	8.13144	8.14764	8.1721	8.14315	8.15563	8.16704	8.16598	8.17033	8.16611	8.15363	8.18375	8.17346	8.15227	8.14928	8.15291	8.14141	8.14857	8.14715	8.17057	8.15373	8.15341	8.13673	8.15514	8.17373	8.16413	8.16187
0.081125	8.16708	8.14269	8.13424	8.1403	8.1672	8.14665	8.17032	8.14676	8.16773	8.16569	8.15069	8.16013	8.15163	8.14421	8.1613	8.18385	8.15182	8.14185	8.14431	8.16569	8.15472	8.15955	8.15513	8.15223	8.16789	8.18401	8.14459	8.15686	8.16389	8.15593	8.16501	8.15661	8.17428	8.15913	8.15428	8.14761	8.15154	8.16083	8.15407	8.1367	8.17103	8.1647	8.15353
0.08125	8.14548	8.14549	8.14772	8.1388	8.16888	8.17513	8.18053	8.15603	8.1304	8.17285	8.1387	8.16663	8.14582	8.13498	8.16424	8.15602	8.14581	8.14207	8.15928	8.17611	8.16879	8.16869	8.15365	8.16308	8.18011	8.18015	8.15877	8.15073	8.17565	8.1488	8.15085	8.1507	8.137	8.14345	8.14917	8.1449	8.13951	8.14555	8.15758	8.14001	8.15702	8.16204	8.14557
0.081375	8.12138	8.1647	8.15171	8.1599	8.18578	8.17616	8.17693	8.16789	8.15698	8.17355	8.1464	8.15665	8.16003	8.16277	8.15499	8.13952	8.15126	8.13665	8.16798	8.17965	8.1605	8.17548	8.13636	8.15438	8.16508	8.18241	8.15546	8.14653	8.18668	8.16089	8.15501	8.14986	8.13944	8.15053	8.16973	8.13812	8.13838	8.1406	8.15522	8.13683	8.14928	8.16108	8.16078
0.0815	8.13769	8.17522	8.12177	8.15511	8.174	8.16633	8.16196	8.14551	8.14158	8.1528	8.15981	8.14584	8.15404	8.14409	8.15713	8.15815	8.16907	8.13635	8.15775	8.14877	8.14319	8.15999	8.15845	8.16086	8.15564	8.17982	8.16502	8.13418	8.17257	8.14894	8.13332	8.14246	8.14733	8.13917	8.14753	8.15539	8.13021	8.14426	8.14003	8.16058	8.14906	8.12916	8.1561
0.081625	8.13692	8.169	8.13456	8.16696	8.18126	8.16286	8.16332	8.15025	8.16463	8.1672	8.16674	8.13893	8.16624	8.16012	8.15579	8.15562	8.15465	8.13636	8.15993	8.16072	8.14371	8.16982	8.16343	8.1637	8.17275	8.17108	8.16573	8.1578	8.17434	8.1368	8.15306	8.15561	8.16543	8.14528	8.1289	8.14405	8.14679	8.14942	8.13996	8.14771	8.1562	8.16264	8.16019
0.08175	8.13761	8.17735	8.15897	8.15135	8.15391	8.16904	8.15295	8.16334	8.15691	8.15998	8.15675	8.14284	8.16113	8.15868	8.13253	8.15066	8.13057	8.13477	8.15168	8.16674	8.15676	8.18285	8.15588	8.1426	8.1832	8.16339	8.14764	8.18804	8.16185	8.14039	8.15903	8.15014	8.16911	8.14958	8.12816	8.15458	8.15557	8.14725	8.13719	8.14756	8.16365	8.14735	8.191
0.081875	8.14639	8.16218	8.15729	8.15418	8.15987	8.14345	8.15963	8.14322	8.14522	8.17202	8.16946	8.15948	8.15495	8.15217	8.1367	8.15984	8.1384	8.14337	8.15105	8.15844	8.15284	8.15688	8.15715	8.16109	8.17467	8.18144	8.13964	8.16233	8.16218	8.13762	8.1537	8.14106	8.16403	8.12908	8.14568	8.16514	8.14889	8.15202	8.13303	8.1586	8.17336	8.14851	8.16372
0.082	8.14365	8.17315	8.13605	8.14725	8.1776	8.17022	8.16512	8.13274	8.16117	8.15817	8.16074	8.15512	8.1461	8.15133	8.15711	8.14424	8.13725	8.15001	8.142	8.1693	8.15446	8.17574	8.14345	8.15609	8.15664	8.20773	8.13586	8.14078	8.14811	8.1474	8.17686	8.15919	8.17911	8.14927	8.16051	8.17464	8.1508	8.15089	8.13425	8.15073	8.16885	8.13667	8.15716
0.082125	8.12843	8.15562	8.13132	8.15244	8.15843	8.17516	8.17823	8.14258	8.16489	8.15455	8.16151	8.15478	8.14634	8.17527	8.14737	8.15938	8.14582	8.1458	8.15421	8.17117	8.14742	8.16634	8.1472	8.15568	8.17036	8.18232	8.15276	8.15372	8.16469	8.15244	8.13812	8.16037	8.16212	8.15613	8.15575	8.14661	8.15205	8.15457	8.15511	8.14504	8.16257	8.15628	8.17759
0.08225	8.12228	8.16426	8.15325	8.1704	8.16864	8.15381	8.18037	8.15859	8.16663	8.1679	8.16372	8.14137	8.14005	8.16872	8.15283	8.14506	8.1392	8.16499	8.14812	8.16684	8.15647	8.14773	8.16198	8.15311	8.17735	8.16957	8.16544	8.15602	8.16182	8.15016	8.14428	8.13978	8.16701	8.1552	8.13518	8.17307	8.16853	8.16201	8.17204	8.15116	8.17248	8.15775	8.18151
0.082375	8.13084	8.15144	8.15986	8.15588	8.1637	8.16931	8.15641	8.15488	8.16727	8.16427	8.15801	8.15539	8.14259	8.16577	8.14763	8.16186	8.14675	8.16177	8.15251	8.19182	8.15506	8.16093	8.15236	8.15263	8.18874	8.18069	8.16821	8.16828	8.17986	8.15634	8.15277	8.12566	8.16138	8.1499	8.14353	8.16473	8.14902	8.15243	8.1562	8.15116	8.15964	8.15456	8.16142
0.0825	8.14302	8.18093	8.14656	8.13253	8.17381	8.14566	8.14839	8.13522	8.14435	8.16345	8.17355	8.15661	8.1346	8.1444	8.16104	8.16548	8.15942	8.14954	8.13818	8.16669	8.15893	8.16794	8.16789	8.1706	8.183	8.19548	8.16056	8.15177	8.16624	8.15677	8.16334	8.1613	8.15529	8.15525	8.13728	8.16759	8.14623	8.15725	8.17094	8.1348	8.14766	8.12742	8.14916
0.082625	8.13821	8.15803	8.14421	8.12508	8.16208	8.16701	8.14166	8.13721	8.14846	8.15962	8.15679	8.15688	8.14755	8.15284	8.16251	8.16072	8.16472	8.14553	8.16045	8.14902	8.16843	8.1521	8.14661	8.15726	8.15902	8.17824	8.13324	8.17443	8.1671	8.14523	8.16899	8.15745	8.16524	8.14948	8.1611	8.16324	8.13741	8.15401	8.17241	8.14178	8.13508	8.11963	8.16352
0.08275	8.13727	8.16947	8.15121	8.14796	8.16986	8.15633	8.15243	8.16068	8.15422	8.15866	8.1458	8.15678	8.16115	8.17034	8.1515	8.16061	8.15599	8.16379	8.13629	8.1413	8.15195	8.17343	8.14676	8.1435	8.15137	8.1689	8.14317	8.1819	8.17393	8.16244	8.16108	8.15671	8.16671	8.15127	8.16806	8.13839	8.1437	8.16855	8.1324	8.16416	8.149	8.14308	8.1608
0.082875	8.13227	8.15623	8.17036	8.15401	8.14922	8.1813	8.17181	8.16286	8.14281	8.15715	8.15566	8.14991	8.17268	8.17438	8.17047	8.15453	8.15394	8.17908	8.14365	8.14397	8.14775	8.15633	8.1497	8.15789	8.16167	8.1767	8.16636	8.18155	8.16804	8.16514	8.18038	8.14424	8.15842	8.15379	8.16267	8.15063	8.14082	8.16705	8.14616	8.1648	8.15532	8.14355	8.16496
0.083	8.12872	8.1614	8.15152	8.17277	8.15134	8.17002	8.1439	8.14617	8.1328	8.15232	8.1668	8.13883	8.14924	8.16274	8.16081	8.15205	8.15475	8.1373	8.13798	8.17651	8.15215	8.16427	8.17419	8.14419	8.16748	8.18199	8.16486	8.17112	8.17515	8.13024	8.18629	8.16202	8.14711	8.16275	8.1598	8.15317	8.1674	8.13602	8.15501	8.14876	8.15372	8.13787	8.17273
0.083125	8.12103	8.15257	8.14861	8.14694	8.15211	8.16711	8.14418	8.15133	8.14865	8.15394	8.16138	8.16237	8.12937	8.18145	8.17061	8.1481	8.15064	8.13221	8.16256	8.17395	8.13778	8.13151	8.16434	8.15208	8.17383	8.18258	8.14839	8.15351	8.15699	8.1385	8.16491	8.15536	8.16393	8.15104	8.13698	8.16655	8.15779	8.14803	8.15872	8.14345	8.16596	8.14823	8.14475
0.08325	8.1704	8.15144	8.15768	8.13725	8.15816	8.17245	8.15105	8.14451	8.16229	8.14751	8.15702	8.1536	8.15838	8.16672	8.14262	8.15405	8.14643	8.13748	8.1388	8.17179	8.13719	8.14306	8.16525	8.14114	8.19112	8.17988	8.14288	8.13142	8.16942	8.12589	8.14961	8.16481	8.13316	8.15701	8.15039	8.16794	8.15435	8.12749	8.16202	8.14902	8.15999	8.14537	8.16115
0.083375	8.14719	8.14756	8.15349	8.1432	8.18083	8.16416	8.14198	8.14738	8.16289	8.16361	8.16694	8.16238	8.1699	8.15557	8.16191	8.14802	8.15517	8.15261	8.15922	8.18041	8.13903	8.14758	8.17829	8.15969	8.18081	8.17739	8.15032	8.15696	8.16108	8.14003	8.13967	8.14783	8.1357	8.15182	8.15546	8.16371	8.13895	8.13596	8.15732	8.14191	8.14539	8.13956	8.15519
0.0835	8.146	8.15309	8.1505	8.16362	8.17626	8.16199	8.15878	8.15514	8.15561	8.16394	8.16093	8.15711	8.16592	8.16424	8.17689	8.15411	8.12876	8.15775	8.15408	8.16171	8.15711	8.18699	8.15243	8.15164	8.15989	8.15907	8.1649	8.15042	8.15944	8.14921	8.13773	8.14132	8.14661	8.16115	8.15401	8.16797	8.15497	8.1698	8.15092	8.13334	8.15667	8.14056	8.16027
0.083625	8.15836	8.1453	8.14303	8.13061	8.16844	8.16243	8.15489	8.15879	8.14808	8.15716	8.16157	8.14142	8.14549	8.14414	8.16497	8.15374	8.14658	8.158	8.13618	8.15192	8.16251	8.16605	8.15408	8.14471	8.17528	8.19072	8.15359	8.13744	8.18101	8.16302	8.15816	8.15189	8.15475	8.16465	8.14517	8.1461	8.13412	8.15563	8.16635	8.12787	8.13843	8.14733	8.15796
0.08375	8.12261	8.14938	8.14013	8.14612	8.15932	8.16172	8.14174	8.17797	8.15063	8.15006	8.14656	8.13775	8.14455	8.15105	8.14826	8.16356	8.15022	8.15891	8.13821	8.16138	8.14037	8.17238	8.14285	8.1674	8.16428	8.1743	8.13331	8.14481	8.1926	8.14329	8.16897	8.15611	8.14409	8.1437	8.14124	8.13531	8.16311	8.14902	8.14921	8.14188	8.13906	8.16606	8.1445
0.083875	8.12472	8.15839	8.16896	8.14777	8.14389	8.16486	8.16494	8.16299	8.14901	8.16031	8.14632	8.14546	8.16056	8.17155	8.14569	8.1424	8.14391	8.1683	8.16082	8.14886	8.15275	8.16707	8.14516	8.16286	8.15762	8.18408	8.1387	8.15736	8.16818	8.15421	8.16144	8.1532	8.14606	8.14004	8.14246	8.13668	8.1519	8.12214	8.14996	8.14136	8.1477	8.16741	8.15485
0.084	8.13689	8.18082	8.15597	8.13739	8.15398	8.15857	8.15872	8.14814	8.14989	8.17371	8.1506	8.15181	8.15575	8.16625	8.15869	8.15518	8.142	8.16401	8.16139	8.14557	8.17309	8.17235	8.15362	8.15684	8.1595	8.18774	8.14703	8.14011	8.16451	8.13717	8.1589	8.13995	8.17021	8.12768	8.1655	8.14086	8.13814	8.12323	8.1633	8.14756	8.15571	8.14527	8.16099
0.084125	8.13287	8.17073	8.16737	8.14822	8.15483	8.16882	8.16796	8.14555	8.17152	8.17756	8.16942	8.13686	8.13812	8.16029	8.13586	8.15059	8.13983	8.16548	8.15205	8.15482	8.14638	8.19239	8.1561	8.15633	8.1829	8.19143	8.14853	8.13773	8.17255	8.14207	8.17033	8.15026	8.18175	8.14761	8.15889	8.13416	8.14656	8.12923	8.17155	8.14847	8.15953	8.13979	8.1702
0.08425	8.12725	8.18784	8.15441	8.13538	8.16149	8.17337	8.18771	8.15703	8.15214	8.15802	8.15937	8.13409	8.13529	8.16266	8.16927	8.14565	8.17302	8.15636	8.13424	8.15229	8.14561	8.17494	8.15723	8.15543	8.17921	8.17845	8.1457	8.14799	8.15587	8.14935	8.16166	8.15865	8.14998	8.16017	8.14374	8.15202	8.15826	8.13777	8.14385	8.12736	8.15987	8.14773	8.16125
0.084375	8.11855	8.18272	8.1357	8.13991	8.15914	8.16022	8.16785	8.15421	8.12896	8.15687	8.16712	8.14948	8.16054	8.14104	8.17018	8.15635	8.1563	8.14828	8.12448	8.14936	8.16463	8.17357	8.1383	8.14288	8.16869	8.18782	8.1529	8.15533	8.14999	8.1462	8.14845	8.15669	8.17335	8.15098	8.14986	8.15301	8.15048	8.14549	8.13434	8.14145	8.14812	8.1597	8.17655
0.0845	8.13815	8.16283	8.15679	8.13887	8.16315	8.1715	8.16241	8.15075	8.14088	8.161	8.1541	8.16818	8.15653	8.12772	8.15385	8.15948	8.14457	8.16466	8.13087	8.15225	8.14841	8.17709	8.1534	8.14462	8.17213	8.19207	8.17699	8.14966	8.16595	8.13676	8.18105	8.15785	8.16821	8.14881	8.15723	8.1595	8.16259	8.15952	8.12548	8.15994	8.14795	8.15142	8.18372
0.084625	8.16094	8.14785	8.1638	8.14703	8.16585	8.15674	8.16817	8.14482	8.14078	8.13799	8.17809	8.15907	8.16209	8.12762	8.15079	8.14394	8.15055	8.15444	8.1338	8.13983	8.15251	8.16035	8.14507	8.15898	8.15898	8.18723	8.15011	8.16242	8.1478	8.14048	8.16965	8.14004	8.14868	8.13848	8.13281	8.13551	8.15433	8.15539	8.13311	8.15495	8.16035	8.14289	8.15405
0.08475	8.13525	8.16316	8.16153	8.14877	8.16049	8.17073	8.15015	8.16574	8.15516	8.15892	8.20016	8.14388	8.15613	8.13586	8.15747	8.1498	8.17013	8.15783	8.12922	8.15255	8.15717	8.16336	8.15756	8.15555	8.15073	8.18708	8.14275	8.16013	8.16926	8.14208	8.12742	8.16588	8.15272	8.13768	8.144	8.14975	8.15325	8.14138	8.15002	8.14156	8.15885	8.15612	8.14193
0.084875	8.12899	8.17506	8.16592	8.16895	8.15408	8.15517	8.16615	8.15374	8.14654	8.17922	8.17847	8.14694	8.13933	8.13402	8.16048	8.14862	8.14809	8.1449	8.14063	8.16018	8.16502	8.17458	8.19138	8.17028	8.16037	8.17567	8.14464	8.15394	8.16515	8.16778	8.15749	8.16877	8.14549	8.1465	8.15881	8.15994	8.13315	8.14828	8.16523	8.15814	8.14374	8.12998	8.16801
0.085	8.13976	8.16119	8.15565	8.15098	8.14553	8.15413	8.16662	8.14183	8.18304	8.13663	8.16427	8.14367	8.15635	8.14418	8.15675	8.15623	8.13858	8.1441	8.14301	8.15028	8.13728	8.15955	8.15712	8.18203	8.1712	8.18443	8.14275	8.13688	8.16784	8.16392	8.15356	8.15215	8.15517	8.14332	8.15914	8.14116	8.15597	8.16582	8.13228	8.15295	8.13258	8.13916	8.17595
0.085125	8.15331	8.15866	8.1415	8.1609	8.17696	8.17021	8.16829	8.16165	8.16573	8.15071	8.14967	8.1512	8.14857	8.15414	8.16313	8.1767	8.14352	8.15185	8.15559	8.15536	8.15107	8.16061	8.1464	8.18336	8.16393	8.17716	8.15288	8.15917	8.16706	8.14695	8.14791	8.15763	8.18043	8.14029	8.1574	8.15558	8.14263	8.16061	8.15404	8.15842	8.15504	8.14436	8.17255
0.08525	8.13879	8.17122	8.15939	8.15433	8.17102	8.17704	8.15651	8.16385	8.1531	8.14805	8.16666	8.14681	8.16793	8.14283	8.15163	8.15347	8.16341	8.15536	8.17029	8.15417	8.1548	8.18047	8.15043	8.16071	8.15095	8.18639	8.15322	8.1464	8.16278	8.14386	8.15887	8.16554	8.15708	8.14898	8.1685	8.15852	8.14341	8.15331	8.13861	8.15884	8.14707	8.14058	8.15581
0.085375	8.13335	8.17815	8.16146	8.14699	8.15142	8.16151	8.1513	8.14279	8.13055	8.15656	8.16009	8.1281	8.16989	8.14091	8.15964	8.14875	8.1489	8.15778	8.14867	8.15579	8.15198	8.18336	8.15169	8.15239	8.15736	8.16725	8.14699	8.16764	8.17806	8.17065	8.16283	8.16518	8.16681	8.15141	8.15144	8.16591	8.16682	8.14202	8.15367	8.15253	8.15401	8.15518	8.15446
0.0855	8.14417	8.16465	8.16828	8.14407	8.13809	8.15587	8.18269	8.16171	8.1549	8.16096	8.13428	8.17679	8.16973	8.14165	8.14345	8.15968	8.15708	8.14708	8.16004	8.15582	8.13719	8.16628	8.15342	8.14727	8.18608	8.18678	8.14552	8.16285	8.18662	8.16998	8.18261	8.15083	8.16101	8.14242	8.15109	8.14866	8.14534	8.15793	8.1516	8.13572	8.16043	8.16521	8.14916
0.085625	8.1328	8.14685	8.16993	8.15247	8.13776	8.14374	8.1764	8.15561	8.15487	8.1598	8.12096	8.1589	8.16432	8.12336	8.13998	8.15305	8.16747	8.15496	8.12695	8.15291	8.15688	8.17356	8.16674	8.15116	8.17619	8.17445	8.15824	8.14487	8.16588	8.12164	8.16856	8.16052	8.16592	8.15656	8.13158	8.16366	8.15195	8.16747	8.15195	8.16024	8.1581	8.12897	8.15791
0.08575	8.132	8.16962	8.14718	8.14974	8.15432	8.16935	8.16042	8.14632	8.15727	8.16042	8.15833	8.14045	8.15853	8.1486	8.14371	8.16712	8.15716	8.1473	8.1464	8.13279	8.16568	8.16861	8.16906	8.17396	8.16328	8.1783	8.17097	8.14334	8.17065	8.15577	8.16913	8.15893	8.17727	8.14204	8.1432	8.16691	8.15131	8.18061	8.14117	8.14509	8.15757	8.16314	8.16473
0.085875	8.14753	8.1513	8.15259	8.14138	8.15769	8.15726	8.16147	8.15743	8.15326	8.18065	8.16291	8.14543	8.14671	8.14472	8.1351	8.16348	8.14743	8.13126	8.15993	8.14493	8.1483	8.17317	8.15386	8.14677	8.16386	8.1894	8.14752	8.16627	8.18876	8.1533	8.15761	8.14131	8.15971	8.15034	8.1464	8.16545	8.14654	8.15041	8.14734	8.13612	8.14814	8.15078	8.17777
0.086	8.13511	8.14156	8.14654	8.12628	8.15778	8.14928	8.17443	8.1591	8.14709	8.16785	8.16509	8.15063	8.16325	8.15474	8.12003	8.17227	8.13385	8.13295	8.14648	8.17371	8.16361	8.16506	8.16282	8.1621	8.15981	8.17897	8.17324	8.1518	8.15702	8.14631	8.12827	8.16435	8.14386	8.14368	8.1487	8.17388	8.15528	8.15525	8.14616	8.1472	8.16457	8.13749	8.18149
0.086125	8.13313	8.15996	8.15119	8.1431	8.16405	8.17349	8.17617	8.15115	8.17359	8.14465	8.1546	8.15485	8.14816	8.16555	8.14871	8.18385	8.13525	8.14542	8.15771	8.16997	8.17296	8.17592	8.1367	8.15096	8.16917	8.18768	8.16041	8.1542	8.15506	8.15683	8.13722	8.15561	8.14203	8.15654	8.14923	8.16459	8.16708	8.15367	8.14829	8.1435	8.14841	8.14899	8.17542
0.08625	8.13214	8.14164	8.14137	8.14967	8.16665	8.1772	8.17793	8.14326	8.1601	8.14429	8.15706	8.15151	8.14898	8.13807	8.17384	8.17815	8.15731	8.1517	8.17307	8.15154	8.14957	8.16152	8.14139	8.14314	8.15744	8.17547	8.16047	8.15253	8.14549	8.16695	8.15822	8.15124	8.16613	8.16201	8.1453	8.15855	8.16238	8.15491	8.15198	8.15166	8.15593	8.14857	8.1821
0.086375	8.14513	8.15745	8.1532	8.14611	8.14803	8.16382	8.1562	8.15433	8.15874	8.1532	8.15678	8.16544	8.13718	8.15246	8.15533	8.1598	8.13773	8.13823	8.15481	8.16196	8.12556	8.16748	8.15791	8.15453	8.15266	8.17283	8.15627	8.1732	8.15691	8.15836	8.16845	8.14205	8.17465	8.16327	8.15388	8.14886	8.14617	8.14123	8.1571	8.1366	8.15945	8.13834	8.18063
0.0865	8.17653	8.15855	8.14576	8.15365	8.13552	8.17364	8.17081	8.12508	8.16192	8.14095	8.17066	8.15214	8.15898	8.16608	8.14906	8.14146	8.13744	8.15095	8.15629	8.15739	8.1217	8.1732	8.13647	8.14526	8.17811	8.18935	8.13116	8.13573	8.15816	8.14694	8.17329	8.13774	8.16489	8.16773	8.15069	8.14849	8.14391	8.15209	8.14621	8.14649	8.14777	8.1702	8.16001
0.086625	8.16341	8.18017	8.1563	8.16709	8.14252	8.16045	8.16041	8.15565	8.14458	8.1594	8.15436	8.1387	8.15462	8.14465	8.1599	8.14886	8.15842	8.15642	8.14882	8.16912	8.16363	8.15719	8.15739	8.16989	8.15849	8.16895	8.14612	8.15111	8.15687	8.16144	8.15169	8.14706	8.16593	8.17944	8.16385	8.15288	8.16945	8.15067	8.14637	8.14739	8.1557	8.1583	8.18296
0.08675	8.12153	8.15568	8.1486	8.17266	8.15591	8.14006	8.15228	8.14832	8.15526	8.15533	8.15404	8.14617	8.16477	8.1968	8.1677	8.15217	8.1535	8.1704	8.14918	8.14207	8.1803	8.15642	8.17145	8.15863	8.15249	8.15881	8.15038	8.14471	8.15833	8.15715	8.12957	8.13131	8.14851	8.16109	8.16315	8.16386	8.16141	8.13784	8.14308	8.14034	8.1647	8.15062	8.17397
0.086875	8.13133	8.14366	8.14345	8.14265	8.16606	8.15137	8.15369	8.15609	8.18022	8.15114	8.14751	8.14989	8.15108	8.15909	8.15328	8.16798	8.15539	8.16559	8.14462	8.13886	8.15292	8.1792	8.16	8.15449	8.14189	8.18318	8.13632	8.15794	8.15899	8.15619	8.13782	8.14703	8.12911	8.14809	8.15158	8.14316	8.1546	8.13521	8.16243	8.13148	8.1609	8.14102	8.17205
0.087	8.15194	8.1347	8.14641	8.14851	8.17425	8.15446	8.15816	8.16106	8.16058	8.15954	8.16786	8.13422	8.14341	8.15732	8.16789	8.16113	8.164	8.15939	8.14812	8.14008	8.14746	8.17186	8.14381	8.15512	8.15646	8.17943	8.15292	8.15597	8.1322	8.16508	8.17931	8.14983	8.13991	8.1614	8.15975	8.15175	8.15968	8.15961	8.13139	8.15065	8.15493	8.11749	8.19077
0.087125	8.13349	8.1394	8.14749	8.16154	8.16167	8.1642	8.15816	8.14528	8.13184	8.173	8.18428	8.14639	8.15504	8.16093	8.1862	8.13807	8.15903	8.15923	8.13603	8.17165	8.16487	8.17467	8.13348	8.18121	8.17418	8.16375	8.14265	8.16359	8.15884	8.15982	8.18372	8.16463	8.15311	8.16797	8.15771	8.14354	8.15257	8.15291	8.14868	8.12482	8.16544	8.14767	8.16429
0.08725	8.14621	8.1507	8.15127	8.14654	8.15784	8.17345	8.15772	8.16733	8.13473	8.17247	8.1749	8.13768	8.15113	8.1637	8.16272	8.14665	8.14503	8.16091	8.17662	8.16343	8.14067	8.17647	8.14155	8.16788	8.16826	8.1677	8.14572	8.16483	8.16235	8.16689	8.17694	8.15059	8.13779	8.13733	8.14104	8.13893	8.15269	8.1541	8.13447	8.12637	8.15575	8.1356	8.15337
0.087375	8.13524	8.15392	8.14506	8.15354	8.14555	8.17541	8.15742	8.13555	8.15446	8.17035	8.16116	8.14962	8.15221	8.17717	8.16029	8.17519	8.14128	8.16017	8.15559	8.16496	8.16756	8.15664	8.15133	8.14797	8.15917	8.18162	8.14535	8.16475	8.1545	8.14305	8.15842	8.16247	8.1396	8.12224	8.14523	8.14419	8.15811	8.15866	8.13232	8.14554	8.13506	8.14644	8.17019
0.0875	8.12343	8.17021	8.13979	8.15784	8.15803	8.1767	8.16049	8.1495	8.14234	8.1491	8.17329	8.14198	8.14386	8.16819	8.16142	8.17585	8.17572	8.1456	8.13792	8.16411	8.16479	8.17134	8.14123	8.15413	8.17789	8.1729	8.13918	8.16679	8.15244	8.15289	8.14465	8.17533	8.15343	8.17277	8.14406	8.1525	8.1619	8.16578	8.15184	8.15373	8.13827	8.1621	8.17097
0.087625	8.14303	8.14124	8.1655	8.15597	8.15377	8.16401	8.16259	8.15988	8.14874	8.17149	8.17479	8.15007	8.16214	8.14439	8.1492	8.18388	8.17239	8.14793	8.14194	8.15086	8.16654	8.17946	8.15954	8.15018	8.16142	8.1742	8.12726	8.16826	8.1771	8.15978	8.1592	8.16319	8.15009	8.15507	8.15558	8.14866	8.1624	8.17289	8.16194	8.13374	8.1557	8.14991	8.1722
0.08775	8.14529	8.16704	8.15262	8.14716	8.12957	8.14595	8.16229	8.16364	8.16766	8.16229	8.1567	8.15414	8.16882	8.15131	8.14227	8.16815	8.14339	8.14729	8.13314	8.15585	8.15405	8.16685	8.15302	8.14698	8.16463	8.18082	8.15296	8.17403	8.16512	8.15088	8.16277	8.15066	8.16367	8.13712	8.14944	8.13894	8.15713	8.14592	8.15596	8.14686	8.13329	8.13943	8.16576
0.087875	8.17626	8.15616	8.14182	8.13429	8.14075	8.14082	8.1275	8.14939	8.18209	8.15039	8.15419	8.16755	8.1196	8.15353	8.15797	8.14714	8.13151	8.15143	8.13	8.14695	8.16537	8.15811	8.15896	8.15884	8.17638	8.17992	8.14188	8.16534	8.16376	8.13732	8.17323	8.14321	8.15472	8.15018	8.14559	8.15548	8.15629	8.16157	8.1458	8.14105	8.14758	8.15434	8.17179
0.088	8.13563	8.16191	8.14052	8.13407	8.16481	8.15514	8.1483	8.15146	8.16272	8.14528	8.14518	8.16524	8.1258	8.17937	8.16092	8.17329	8.15337	8.12234	8.13096	8.15877	8.15387	8.15331	8.15477	8.15465	8.17503	8.18911	8.14994	8.1777	8.16578	8.13325	8.1545	8.14879	8.15235	8.16171	8.12784	8.15289	8.16981	8.18404	8.12982	8.14236	8.16108	8.16984	8.17659
0.088125	8.13619	8.17899	8.14013	8.16119	8.1405	8.17155	8.16524	8.16261	8.13692	8.15801	8.13814	8.1457	8.14992	8.18064	8.16486	8.16402	8.15672	8.14708	8.15016	8.16013	8.15762	8.16422	8.14867	8.14222	8.17387	8.18655	8.15802	8.16812	8.15841	8.13866	8.15277	8.14594	8.15664	8.16629	8.14244	8.15269	8.14458	8.16376	8.14308	8.14004	8.15218	8.14778	8.16183
0.08825	8.12634	8.15375	8.13619	8.15745	8.13919	8.15983	8.15945	8.1496	8.14977	8.15167	8.14489	8.17352	8.15561	8.13606	8.13834	8.15772	8.1582	8.15123	8.14205	8.1628	8.15656	8.17936	8.15258	8.1369	8.18339	8.18353	8.13365	8.18183	8.16584	8.15333	8.17329	8.13162	8.15187	8.17232	8.13559	8.1757	8.15439	8.15823	8.15575	8.15688	8.16106	8.14742	8.17145
0.088375	8.13463	8.15526	8.17358	8.15088	8.14528	8.16007	8.16646	8.14894	8.14633	8.14896	8.17589	8.14999	8.14639	8.14737	8.14494	8.15425	8.16582	8.15248	8.1632	8.16727	8.16475	8.16589	8.13795	8.14072	8.15907	8.18192	8.1437	8.168	8.16447	8.1397	8.17529	8.1489	8.18263	8.15606	8.14227	8.17794	8.13988	8.15682	8.15967	8.14934	8.1701	8.15625	8.16382
0.0885	8.15242	8.1645	8.15804	8.15542	8.15084	8.16225	8.14387	8.1347	8.15961	8.17007	8.18391	8.14425	8.16331	8.149	8.14089	8.15303	8.14936	8.1337	8.15567	8.1422	8.15355	8.18263	8.1571	8.14342	8.15717	8.18854	8.14898	8.16345	8.16779	8.14952	8.15923	8.15739	8.17357	8.15285	8.14148	8.14955	8.16077	8.15016	8.13416	8.1366	8.15096	8.13547	8.17091
0.088625	8.15392	8.16587	8.14352	8.15897	8.17845	8.16034	8.14798	8.118	8.13725	8.15122	8.15582	8.14992	8.16019	8.15578	8.16048	8.15118	8.14576	8.14537	8.1274	8.14691	8.14944	8.17418	8.16386	8.1674	8.15989	8.17988	8.13889	8.15353	8.15665	8.1531	8.15674	8.14293	8.15825	8.1637	8.12283	8.14867	8.15044	8.13357	8.14765	8.15197	8.14862	8.14313	8.17625
0.08875	8.14786	8.14603	8.12325	8.15908	8.15026	8.15683	8.17529	8.14297	8.14555	8.1468	8.15766	8.12596	8.13727	8.14466	8.16489	8.16227	8.1513	8.14801	8.13493	8.16951	8.14404	8.1636	8.15719	8.17069	8.17884	8.18806	8.16712	8.147	8.15295	8.14395	8.15783	8.15844	8.16755	8.15654	8.13115	8.14641	8.14826	8.14015	8.16247	8.15694	8.16278	8.15375	8.17226
0.088875	8.11574	8.16438	8.13491	8.16978	8.13732	8.15992	8.15392	8.15453	8.1338	8.15048	8.14679	8.12888	8.13726	8.16848	8.14427	8.1567	8.13897	8.13898	8.12778	8.16945	8.14017	8.15684	8.15511	8.17136	8.17614	8.17309	8.16025	8.16046	8.15332	8.1275	8.15948	8.13548	8.17435	8.15446	8.13834	8.15001	8.14926	8.14398	8.14984	8.14744	8.15277	8.15331	8.1611
0.089	8.12625	8.1758	8.13583	8.14427	8.16021	8.13379	8.15745	8.16421	8.15169	8.17412	8.14002	8.17383	8.15963	8.15636	8.13176	8.15845	8.15237	8.13383	8.14967	8.14822	8.13516	8.16157	8.15801	8.17179	8.16366	8.16382	8.15337	8.17477	8.15906	8.14649	8.15192	8.16397	8.17281	8.16308	8.12972	8.14915	8.1585	8.14936	8.14818	8.13176	8.15272	8.16125	8.16721
0.089125	8.12986	8.14896	8.14657	8.15142	8.15362	8.15448	8.15215	8.15642	8.14077	8.16692	8.14585	8.13406	8.14707	8.14892	8.16585	8.16705	8.14582	8.12787	8.14986	8.1313	8.1487	8.16626	8.15024	8.15988	8.16093	8.1621	8.16701	8.15007	8.15926	8.14193	8.14989	8.15208	8.14941	8.15494	8.14639	8.13487	8.1432	8.12894	8.14668	8.13004	8.15059	8.16157	8.18048
0.08925	8.13754	8.16151	8.15372	8.15739	8.13344	8.16	8.14901	8.15602	8.14716	8.16607	8.14155	8.12838	8.13815	8.15373	8.16388	8.1737	8.13444	8.12409	8.15603	8.14606	8.13399	8.1656	8.16803	8.16854	8.16582	8.17962	8.15293	8.15123	8.16438	8.15587	8.15839	8.14804	8.14	8.16506	8.14826	8.14159	8.15095	8.14516	8.16788	8.13226	8.16147	8.1651	8.16596
0.089375	8.14226	8.14558	8.14249	8.16308	8.15913	8.15928	8.16267	8.14242	8.13805	8.17171	8.1603	8.14375	8.15144	8.16808	8.15606	8.17358	8.1447	8.14418	8.14899	8.13641	8.14755	8.15677	8.15926	8.15693	8.16667	8.17926	8.15388	8.14217	8.14013	8.14725	8.14793	8.15354	8.14935	8.16036	8.14323	8.16185	8.15647	8.13905	8.17789	8.15286	8.15245	8.14542	8.16834
0.0895	8.14847	8.16507	8.14347	8.13264	8.18058	8.14785	8.16422	8.1394	8.15121	8.14928	8.17918	8.13979	8.1515	8.15919	8.16203	8.16671	8.16611	8.14423	8.11634	8.14722	8.1488	8.17194	8.13914	8.1571	8.18336	8.16367	8.13523	8.16956	8.14359	8.13961	8.14935	8.15765	8.15063	8.15957	8.14121	8.15079	8.15704	8.14509	8.16074	8.15477	8.14743	8.13561	8.18395
0.089625	8.13415	8.16466	8.13307	8.1086	8.17016	8.17792	8.16811	8.13914	8.15565	8.16694	8.16924	8.14091	8.14144	8.14409	8.17464	8.16617	8.12939	8.13849	8.12445	8.1552	8.14677	8.166	8.15753	8.16827	8.16253	8.17893	8.13039	8.17624	8.15381	8.15824	8.16032	8.14268	8.17706	8.1533	8.14497	8.13327	8.1375	8.16138	8.15752	8.16421	8.15114	8.15754	8.1636
0.08975	8.14165	8.15792	8.127	8.13793	8.16261	8.15603	8.1605	8.12337	8.15835	8.15478	8.15091	8.16283	8.14569	8.13679	8.15361	8.12627	8.1245	8.12944	8.15092	8.1603	8.16032	8.17435	8.14568	8.16267	8.16449	8.18153	8.16167	8.17995	8.17789	8.16691	8.14716	8.12908	8.15046	8.16098	8.14692	8.14256	8.15995	8.16149	8.13737	8.15289	8.17268	8.13804	8.14553
0.089875	8.13525	8.16904	8.12275	8.14476	8.15674	8.14063	8.15195	8.12467	8.15911	8.16303	8.13887	8.15478	8.13808	8.15402	8.15127	8.14009	8.13051	8.14964	8.16029	8.13203	8.14389	8.16304	8.16492	8.14638	8.16936	8.16988	8.14336	8.16767	8.17589	8.15003	8.16285	8.14278	8.14745	8.15816	8.14921	8.14124	8.15285	8.15165	8.13834	8.16852	8.16397	8.13337	8.16445
0.09	8.12889	8.1501	8.13531	8.14568	8.17156	8.14079	8.16056	8.14572	8.16703	8.16415	8.15024	8.1488	8.1431	8.13857	8.14681	8.15514	8.13498	8.15879	8.15568	8.13298	8.15562	8.1272	8.16068	8.15955	8.16486	8.18033	8.14886	8.14836	8.17721	8.14542	8.17283	8.15701	8.16669	8.14626	8.15112	8.15126	8.15759	8.14916	8.15321	8.15208	8.13806	8.13941	8.16772
0.090125	8.12428	8.1392	8.15678	8.15859	8.13797	8.13948	8.15331	8.15175	8.17207	8.16059	8.16031	8.17872	8.13733	8.13757	8.14945	8.15434	8.1642	8.14178	8.15926	8.15185	8.1484	8.16866	8.14846	8.15475	8.18451	8.1835	8.14332	8.13986	8.16502	8.15903	8.17937	8.15623	8.14658	8.14907	8.15745	8.15195	8.11959	8.14101	8.15042	8.13815	8.14274	8.12927	8.1497
0.09025	8.12189	8.16939	8.15775	8.13955	8.1442	8.15026	8.16567	8.14068	8.14776	8.14532	8.1599	8.15119	8.15855	8.14165	8.14746	8.13382	8.15258	8.14234	8.14032	8.14271	8.13872	8.1686	8.13858	8.14822	8.16741	8.17693	8.16624	8.14439	8.16713	8.15299	8.16786	8.13642	8.15617	8.15047	8.14207	8.16671	8.14396	8.13412	8.14967	8.14721	8.15288	8.13122	8.14708
0.090375	8.13068	8.15115	8.16976	8.12508	8.15713	8.16308	8.15688	8.14014	8.15259	8.16254	8.15689	8.15604	8.12515	8.1355	8.14285	8.14778	8.14743	8.16737	8.14343	8.16134	8.15522	8.15624	8.12275	8.15263	8.17003	8.17155	8.16611	8.1479	8.15973	8.15046	8.16691	8.14708	8.15273	8.13395	8.16804	8.17134	8.15958	8.14439	8.14923	8.15382	8.15445	8.15865	8.15744
0.0905	8.131	8.16659	8.14982	8.13537	8.16193	8.16092	8.14515	8.12336	8.14941	8.17319	8.15919	8.14885	8.13901	8.14574	8.16159	8.1419	8.14856	8.15144	8.14758	8.15222	8.1535	8.17046	8.15044	8.15385	8.18476	8.18026	8.14624	8.16133	8.17557	8.15003	8.17081	8.15716	8.17288	8.1461	8.15005	8.14648	8.14606	8.15888	8.16	8.13163	8.134	8.14417	8.1906
0.090625	8.1302	8.16644	8.13119	8.15608	8.14994	8.13813	8.14574	8.13625	8.18131	8.1637	8.15511	8.13269	8.1348	8.12764	8.15745	8.1518	8.15599	8.14468	8.11927	8.16713	8.1722	8.17701	8.15026	8.13828	8.17997	8.18053	8.15565	8.16778	8.15581	8.14469	8.17565	8.1396	8.16571	8.15544	8.1601	8.14814	8.16346	8.14577	8.16103	8.13489	8.14441	8.13959	8.17506
0.09075	8.13579	8.16165	8.14553	8.13866	8.15764	8.15287	8.15938	8.13716	8.1492	8.16399	8.16363	8.13768	8.13335	8.15424	8.16036	8.15532	8.17614	8.16628	8.15379	8.16914	8.17988	8.16793	8.13226	8.14349	8.1483	8.1825	8.15234	8.13855	8.15105	8.15127	8.15791	8.15688	8.14742	8.15057	8.14399	8.14797	8.14731	8.14881	8.15553	8.14507	8.14996	8.15688	8.17034
0.090875	8.13881	8.15305	8.12273	8.1618	8.14825	8.16071	8.16815	8.12636	8.15074	8.16142	8.14893	8.15961	8.12975	8.14647	8.13325	8.15194	8.15467	8.14578	8.15001	8.15347	8.15968	8.16956	8.1502	8.14922	8.16479	8.14721	8.13962	8.13521	8.14658	8.15443	8.16762	8.17008	8.15416	8.13352	8.13025	8.1557	8.15784	8.15898	8.14275	8.13707	8.16586	8.14606	8.17368
0.091	8.1502	8.15862	8.13873	8.15186	8.1531	8.15212	8.15806	8.14357	8.14129	8.15077	8.14168	8.16802	8.1346	8.12635	8.16495	8.15676	8.14949	8.14165	8.14219	8.15211	8.15064	8.18579	8.16775	8.15975	8.16259	8.15458	8.15917	8.14384	8.18295	8.1438	8.18371	8.13589	8.17273	8.15574	8.13056	8.15011	8.14722	8.13365	8.14683	8.14085	8.1599	8.12559	8.15843
0.091125	8.14104	8.15738	8.14027	8.156	8.14452	8.15378	8.1895	8.14139	8.13119	8.16402	8.16212	8.17191	8.13242	8.12011	8.17168	8.18285	8.13834	8.14129	8.16067	8.14448	8.14295	8.1702	8.16672	8.13888	8.17269	8.18898	8.16116	8.13679	8.17431	8.15118	8.18923	8.15997	8.16439	8.1751	8.12368	8.15759	8.14033	8.13495	8.15057	8.15289	8.16602	8.13589	8.16677
0.09125	8.13406	8.15805	8.16764	8.14809	8.14723	8.14657	8.16468	8.14097	8.12621	8.1526	8.16412	8.1483	8.12807	8.15293	8.16447	8.16929	8.14494	8.14967	8.13942	8.14438	8.15385	8.17041	8.1658	8.14189	8.16953	8.20135	8.1505	8.14413	8.15214	8.14712	8.17203	8.17151	8.14757	8.1462	8.15824	8.15463	8.1486	8.14754	8.14789	8.15684	8.1471	8.1529	8.17213
0.091375	8.13911	8.14201	8.16177	8.16729	8.1534	8.12964	8.17327	8.15954	8.14598	8.1451	8.16688	8.1422	8.16508	8.16145	8.14085	8.15714	8.16348	8.14722	8.1515	8.16745	8.16559	8.16773	8.161	8.1357	8.16864	8.20142	8.1351	8.14413	8.16268	8.14519	8.15336	8.15435	8.1751	8.15111	8.15366	8.14644	8.13706	8.14694	8.15403	8.13483	8.13597	8.14696	8.17845
0.0915	8.139	8.1595	8.17338	8.16455	8.15026	8.15717	8.1681	8.14923	8.14156	8.13575	8.14235	8.13881	8.15695	8.17751	8.15194	8.15154	8.16759	8.15591	8.15178	8.16133	8.15031	8.17563	8.14237	8.13699	8.1669	8.16477	8.15447	8.14603	8.15568	8.1501	8.14651	8.14881	8.14669	8.14681	8.13676	8.15246	8.14476	8.15296	8.17175	8.1368	8.12326	8.15112	8.18697
0.091625	8.14723	8.14693	8.15215	8.14938	8.15551	8.16148	8.15799	8.14036	8.15524	8.13676	8.1683	8.14222	8.15731	8.15562	8.12371	8.16546	8.14702	8.15868	8.13853	8.15725	8.12966	8.16216	8.12424	8.15241	8.17122	8.16646	8.15034	8.14421	8.14738	8.16312	8.15244	8.12997	8.14292	8.14909	8.14897	8.14888	8.16579	8.16143	8.14895	8.155	8.1369	8.1459	8.18036
0.09175	8.14406	8.16134	8.16181	8.13947	8.1586	8.16196	8.14588	8.13962	8.15234	8.15971	8.17719	8.15555	8.15879	8.13765	8.1573	8.15331	8.15231	8.14481	8.13516	8.15114	8.15394	8.16489	8.14942	8.15762	8.16193	8.17441	8.13844	8.16097	8.15689	8.18346	8.17513	8.14519	8.15823	8.15006	8.15169	8.139	8.16041	8.16061	8.14109	8.16099	8.12082	8.14294	8.16353
0.091875	8.14117	8.15784	8.16235	8.1361	8.15732	8.16467	8.14178	8.13087	8.14372	8.15599	8.16588	8.15455	8.14735	8.14524	8.14136	8.15547	8.16679	8.15154	8.14968	8.14986	8.15975	8.16108	8.14519	8.14889	8.15593	8.17453	8.1355	8.15061	8.16283	8.15667	8.18794	8.13218	8.15848	8.14201	8.11709	8.1459	8.1489	8.14464	8.15633	8.15653	8.14297	8.13884	8.15132
0.092	8.13385	8.1476	8.15247	8.11925	8.1583	8.16756	8.16164	8.13232	8.1532	8.14932	8.14635	8.13713	8.14167	8.14967	8.13308	8.15002	8.1432	8.15347	8.14412	8.14342	8.15012	8.16843	8.14933	8.13664	8.17355	8.17969	8.14181	8.15096	8.15772	8.14457	8.16064	8.13309	8.15151	8.16754	8.11745	8.15031	8.19759	8.16424	8.13575	8.15456	8.15543	8.12832	8.15176
0.092125	8.14275	8.12731	8.16258	8.14266	8.14721	8.16785	8.17482	8.14597	8.16711	8.16789	8.16836	8.14846	8.13851	8.146	8.1381	8.1608	8.14978	8.14142	8.15646	8.14851	8.14964	8.14433	8.15201	8.13993	8.18002	8.17228	8.15328	8.15119	8.16945	8.14768	8.17686	8.14402	8.17622	8.1519	8.12371	8.13196	8.17984	8.16538	8.13088	8.16731	8.14107	8.15913	8.1413
0.09225	8.13398	8.16135	8.1692	8.1547	8.16701	8.16029	8.13471	8.11865	8.15965	8.15486	8.16797	8.16328	8.14268	8.14719	8.15942	8.1436	8.16193	8.14561	8.14234	8.15202	8.15404	8.169	8.16594	8.14878	8.16808	8.17233	8.1409	8.15018	8.17481	8.13982	8.17676	8.16047	8.15728	8.15074	8.15335	8.15337	8.17941	8.14935	8.1494	8.15385	8.16649	8.15672	8.14123
0.092375	8.15565	8.17436	8.15641	8.15208	8.14674	8.15959	8.15555	8.12502	8.12178	8.1743	8.15723	8.15149	8.15198	8.14906	8.16424	8.15242	8.15996	8.14683	8.13542	8.16356	8.15152	8.17686	8.15509	8.15179	8.17345	8.17605	8.1582	8.13879	8.17512	8.1626	8.17889	8.17224	8.14473	8.13538	8.1557	8.15642	8.15703	8.16654	8.14935	8.16287	8.1713	8.15332	8.14332
0.0925	8.15728	8.17074	8.12259	8.14864	8.15237	8.16813	8.16019	8.16498	8.14679	8.16823	8.14967	8.15592	8.16206	8.15465	8.17023	8.15498	8.14226	8.15428	8.13226	8.18166	8.14356	8.17486	8.14756	8.15232	8.1599	8.18074	8.14185	8.16121	8.1765	8.15578	8.18328	8.15052	8.14378	8.15245	8.15495	8.14671	8.15871	8.15428	8.1352	8.16499	8.15659	8.14584	8.14981
0.092625	8.12894	8.17001	8.14362	8.15122	8.14949	8.15441	8.16112	8.15851	8.14818	8.12717	8.14882	8.15013	8.15401	8.15314	8.16576	8.1522	8.15878	8.14281	8.1383	8.13745	8.15507	8.16512	8.15208	8.16589	8.17936	8.15926	8.13947	8.15304	8.17332	8.14917	8.15538	8.13708	8.16602	8.15298	8.15975	8.13116	8.17618	8.17	8.14118	8.1683	8.14464	8.13367	8.16614
0.09275	8.11601	8.15452	8.13821	8.15954	8.16364	8.1635	8.17197	8.15892	8.15443	8.15379	8.16857	8.15259	8.1526	8.14078	8.14603	8.15214	8.16563	8.15199	8.15619	8.14713	8.15312	8.17173	8.16444	8.16769	8.1621	8.18226	8.16186	8.14292	8.16392	8.15336	8.16283	8.13725	8.16431	8.18047	8.16151	8.13959	8.17954	8.14369	8.14066	8.14708	8.15609	8.12433	8.16849
0.092875	8.12959	8.15146	8.12572	8.13772	8.15559	8.15778	8.17535	8.14955	8.14963	8.15487	8.14996	8.16953	8.15479	8.13994	8.15143	8.16059	8.16073	8.14157	8.13461	8.13834	8.15305	8.14202	8.15625	8.17157	8.17489	8.18669	8.16714	8.13323	8.1542	8.1478	8.16426	8.15862	8.14737	8.15079	8.146	8.16067	8.14673	8.15581	8.11435	8.13755	8.1511	8.14069	8.16695
0.093	8.14187	8.14935	8.13685	8.13929	8.14561	8.15824	8.16933	8.1505	8.14439	8.1431	8.16319	8.14668	8.14858	8.14406	8.15652	8.16576	8.13573	8.14182	8.14928	8.13746	8.16318	8.1572	8.15294	8.15531	8.15112	8.15325	8.14608	8.16985	8.15176	8.14484	8.16994	8.15675	8.15411	8.12566	8.14438	8.14802	8.14523	8.16119	8.14259	8.12773	8.15158	8.14847	8.16913
0.093125	8.12711	8.14837	8.14241	8.16209	8.14671	8.1736	8.15326	8.16299	8.15442	8.14557	8.16087	8.14912	8.13528	8.14603	8.16792	8.16411	8.12678	8.12861	8.14242	8.14941	8.15723	8.14829	8.15483	8.15642	8.16797	8.15938	8.1591	8.17896	8.14504	8.13274	8.16225	8.14774	8.15085	8.15401	8.14206	8.1287	8.13933	8.15533	8.13885	8.116	8.14568	8.13609	8.16187
0.09325	8.12072	8.16602	8.14538	8.14792	8.15253	8.16189	8.16689	8.15444	8.12364	8.15839	8.14906	8.15043	8.1487	8.13801	8.18507	8.18134	8.14297	8.15142	8.15301	8.15152	8.15736	8.17268	8.16112	8.13559	8.16068	8.18308	8.16528	8.16003	8.17538	8.15034	8.16498	8.14833	8.15794	8.15051	8.16769	8.13776	8.14448	8.15349	8.14178	8.14702	8.14451	8.13993	8.16048
0.093375	8.13506	8.18617	8.15272	8.12249	8.16891	8.15058	8.14411	8.15217	8.11428	8.16568	8.14128	8.13689	8.14358	8.13816	8.1495	8.13895	8.14964	8.14831	8.15623	8.15763	8.14975	8.15052	8.15755	8.16267	8.16428	8.18497	8.15221	8.14143	8.17676	8.16461	8.17921	8.14248	8.15828	8.13821	8.1579	8.139	8.15144	8.15583	8.15403	8.15247	8.15179	8.1272	8.18047
0.0935	8.1287	8.18309	8.15339	8.14158	8.18291	8.13712	8.16175	8.13531	8.14574	8.15333	8.15772	8.14983	8.15061	8.15276	8.12295	8.1533	8.14097	8.13461	8.15823	8.18282	8.15251	8.17167	8.14964	8.14925	8.17253	8.18056	8.12643	8.17526	8.1654	8.16229	8.17	8.13239	8.17041	8.14822	8.17622	8.13229	8.15848	8.13589	8.15301	8.12051	8.15069	8.1512	8.17373
0.093625	8.13287	8.17681	8.1273	8.14494	8.16649	8.13612	8.16357	8.14272	8.14101	8.16	8.15324	8.15057	8.14871	8.14926	8.14184	8.14852	8.14297	8.13847	8.15549	8.17464	8.16635	8.17603	8.15833	8.14811	8.17953	8.18393	8.15961	8.16292	8.16479	8.13963	8.16068	8.1362	8.16008	8.14213	8.15753	8.1391	8.14325	8.15177	8.16048	8.14483	8.14714	8.14731	8.16074
0.09375	8.13933	8.15593	8.13646	8.13727	8.14196	8.15582	8.18489	8.14409	8.14349	8.18293	8.1392	8.14218	8.15482	8.13198	8.15507	8.13412	8.14702	8.15008	8.16581	8.16919	8.15166	8.17371	8.17409	8.16522	8.1783	8.18655	8.14455	8.14566	8.16634	8.156	8.16669	8.16297	8.15289	8.14397	8.13237	8.16858	8.15889	8.13555	8.14229	8.13783	8.14612	8.13755	8.16597
0.093875	8.13806	8.15341	8.1468	8.15597	8.15198	8.15363	8.17744	8.15707	8.14363	8.13596	8.12717	8.15495	8.14338	8.13296	8.15638	8.13603	8.147	8.14182	8.1602	8.17544	8.15428	8.16076	8.15388	8.17134	8.148	8.15588	8.16659	8.12693	8.15802	8.14374	8.16441	8.14514	8.13014	8.15681	8.13148	8.1551	8.13626	8.15685	8.16738	8.12485	8.14524	8.14842	8.17053
0.094	8.13969	8.15937	8.15018	8.14526	8.17792	8.17995	8.15659	8.15014	8.15224	8.15227	8.14032	8.14248	8.12292	8.13826	8.1491	8.13678	8.14091	8.16198	8.1501	8.13727	8.144	8.15575	8.1547	8.15521	8.16924	8.17708	8.1635	8.14332	8.13086	8.16271	8.16475	8.13487	8.1647	8.14759	8.16505	8.15475	8.14348	8.1712	8.14274	8.14915	8.14609	8.15587	8.17659
0.094125	8.13071	8.13784	8.13624	8.15005	8.14572	8.17632	8.157	8.1615	8.14157	8.16783	8.15591	8.16273	8.12231	8.14099	8.15243	8.14511	8.13586	8.13781	8.12463	8.14748	8.1571	8.15854	8.13592	8.17358	8.18413	8.18883	8.13879	8.15906	8.16305	8.12881	8.17141	8.14967	8.16096	8.14681	8.13998	8.14934	8.15419	8.14632	8.14665	8.1923	8.16323	8.13721	8.16312
0.09425	8.12999	8.16213	8.15311	8.15156	8.15392	8.13931	8.15234	8.16669	8.1504	8.15438	8.16045	8.16183	8.13293	8.1394	8.15709	8.15936	8.16391	8.14626	8.16762	8.14347	8.1449	8.14738	8.1535	8.17169	8.16991	8.18099	8.14208	8.15972	8.16444	8.13332	8.16901	8.15133	8.15719	8.15378	8.12051	8.14215	8.15948	8.15742	8.15835	8.16441	8.14633	8.13119	8.17161
0.094375	8.14661	8.16588	8.13451	8.14953	8.15846	8.14053	8.14749	8.14345	8.15308	8.15373	8.15159	8.15078	8.13728	8.13987	8.14325	8.15842	8.14777	8.15758	8.14359	8.16347	8.14064	8.17358	8.15394	8.15083	8.1493	8.1728	8.13085	8.14061	8.1733	8.15784	8.16653	8.16235	8.16418	8.15625	8.16144	8.15044	8.14757	8.16166	8.13974	8.15819	8.14959	8.12409	8.14864
0.0945	8.16109	8.14722	8.11299	8.14165	8.13984	8.16483	8.16553	8.1479	8.12768	8.15145	8.16737	8.16775	8.12762	8.13305	8.14621	8.16096	8.12141	8.14449	8.13906	8.16226	8.17168	8.1594	8.14133	8.15448	8.15909	8.18028	8.1385	8.1313	8.16802	8.1538	8.17527	8.14297	8.16658	8.15539	8.12565	8.15189	8.15444	8.13418	8.15009	8.14173	8.13429	8.13216	8.16253
0.094625	8.13917	8.15873	8.15021	8.14726	8.15023	8.15447	8.16204	8.1254	8.14307	8.15318	8.15942	8.15681	8.16808	8.13827	8.1292	8.16025	8.13954	8.15322	8.14629	8.13315	8.14513	8.15393	8.14567	8.14856	8.16914	8.15207	8.12794	8.15309	8.18348	8.15845	8.17394	8.16289	8.14776	8.14288	8.15392	8.16226	8.16219	8.1164	8.13705	8.12464	8.14356	8.14081	8.17762
0.09475	8.13646	8.13647	8.13793	8.15665	8.156	8.1608	8.15649	8.13613	8.13426	8.13556	8.18446	8.14091	8.15592	8.14715	8.1256	8.16653	8.15903	8.11909	8.14802	8.13357	8.16565	8.15404	8.14735	8.14734	8.17221	8.1468	8.12573	8.17037	8.15912	8.13924	8.16064	8.16638	8.15154	8.1294	8.16218	8.154	8.1686	8.15219	8.13054	8.13743	8.13969	8.14574	8.17609
0.094875	8.14554	8.15825	8.13698	8.16808	8.14958	8.15822	8.16182	8.14226	8.11953	8.15706	8.17672	8.15038	8.17413	8.16426	8.15293	8.15652	8.14897	8.13689	8.15639	8.15221	8.1512	8.14545	8.13824	8.14664	8.18118	8.15535	8.11852	8.15614	8.14131	8.14548	8.18211	8.17628	8.16647	8.13662	8.14177	8.16601	8.17046	8.13541	8.16846	8.13498	8.16351	8.13874	8.16843
0.095	8.13417	8.16531	8.16017	8.14287	8.13941	8.16679	8.1465	8.16418	8.14092	8.16777	8.15848	8.13822	8.14854	8.17824	8.17617	8.13465	8.1597	8.16247	8.15404	8.1435	8.14986	8.15885	8.15996	8.15075	8.18293	8.17163	8.13261	8.16301	8.15537	8.14458	8.17039	8.17443	8.16156	8.15544	8.15585	8.17123	8.15225	8.16325	8.16941	8.15506	8.16257	8.15539	8.17522
0.095125	8.11755	8.17566	8.16119	8.13396	8.14602	8.15587	8.17441	8.1392	8.13592	8.17247	8.16124	8.13905	8.14518	8.16532	8.17222	8.15037	8.12448	8.15182	8.1444	8.1426	8.14651	8.18738	8.15404	8.15578	8.16273	8.17366	8.15477	8.16876	8.15807	8.1355	8.15906	8.14387	8.13997	8.16126	8.13876	8.15759	8.1637	8.15128	8.15165	8.14413	8.16151	8.13979	8.18329
0.09525	8.13342	8.15858	8.16623	8.15646	8.14167	8.1748	8.1703	8.14935	8.13197	8.15379	8.1667	8.14794	8.15285	8.14533	8.16437	8.14622	8.1418	8.14434	8.13299	8.15283	8.13605	8.17406	8.15339	8.15516	8.16544	8.1781	8.15139	8.15978	8.1664	8.13773	8.17478	8.13844	8.16011	8.1503	8.14752	8.15056	8.13813	8.15771	8.12835	8.13157	8.16979	8.13171	8.18294
0.095375	8.1523	8.13141	8.15421	8.16382	8.13551	8.15784	8.14949	8.12548	8.14924	8.15252	8.17711	8.16256	8.15841	8.163	8.15198	8.1574	8.14227	8.13883	8.17675	8.13972	8.14063	8.17246	8.16051	8.16576	8.17294	8.17718	8.15916	8.15015	8.15592	8.15031	8.15619	8.12757	8.16315	8.14668	8.16156	8.17217	8.15775	8.14141	8.16134	8.13864	8.1543	8.14385	8.15545
0.0955	8.13727	8.14351	8.13183	8.13999	8.15341	8.17144	8.13514	8.14067	8.14966	8.14622	8.16556	8.15477	8.15597	8.17348	8.14819	8.15701	8.1641	8.14133	8.15688	8.14396	8.16063	8.13905	8.16135	8.15951	8.16052	8.19215	8.14454	8.14078	8.15614	8.14272	8.16041	8.1495	8.16663	8.14973	8.15974	8.14738	8.15241	8.13571	8.14311	8.16445	8.14934	8.14477	8.1721
0.095625	8.12589	8.16134	8.13687	8.13761	8.15777	8.16541	8.16473	8.13442	8.15314	8.14182	8.16267	8.14783	8.13569	8.147	8.15363	8.156	8.1601	8.15507	8.14965	8.13709	8.14828	8.13616	8.15881	8.17165	8.16705	8.16959	8.16785	8.14567	8.16711	8.14968	8.14977	8.16389	8.17803	8.16354	8.14696	8.15993	8.15091	8.13159	8.12567	8.13522	8.14461	8.16678	8.17712
0.09575	8.13268	8.13932	8.15619	8.16246	8.14588	8.1775	8.16051	8.14132	8.15983	8.1402	8.16418	8.13787	8.14943	8.15122	8.16425	8.15289	8.16125	8.12442	8.14175	8.1447	8.15781	8.16339	8.14678	8.15077	8.15243	8.17717	8.16679	8.14215	8.16139	8.15417	8.13203	8.14873	8.17242	8.15408	8.14344	8.18314	8.15485	8.15595	8.12699	8.13712	8.15301	8.16106	8.17673
0.095875	8.14174	8.15783	8.15363	8.14561	8.15411	8.14899	8.15812	8.14565	8.14782	8.14638	8.14797	8.13714	8.16166	8.15404	8.14767	8.15634	8.14554	8.1442	8.15846	8.14341	8.15723	8.17027	8.15092	8.15214	8.1598	8.15794	8.15755	8.13676	8.18037	8.1405	8.1461	8.13257	8.13782	8.14946	8.17113	8.1534	8.14722	8.16853	8.13507	8.1269	8.14932	8.13081	8.17083
0.096	8.12697	8.15063	8.13895	8.12865	8.16212	8.16057	8.1502	8.14502	8.12806	8.14625	8.16277	8.14278	8.15266	8.15331	8.1288	8.1647	8.14689	8.15186	8.15829	8.13812	8.14902	8.14989	8.15988	8.13317	8.14706	8.168	8.13245	8.16012	8.17468	8.15577	8.15708	8.12761	8.15084	8.14155	8.15805	8.1496	8.15287	8.15083	8.16711	8.15263	8.15554	8.15659	8.13877
0.096125	8.14026	8.17823	8.15315	8.14544	8.16096	8.1628	8.16095	8.13964	8.14268	8.1664	8.15864	8.14858	8.14137	8.12604	8.13411	8.16444	8.13829	8.15137	8.16387	8.14282	8.14195	8.14845	8.1609	8.1158	8.18105	8.15962	8.14558	8.14963	8.15506	8.16167	8.15448	8.16104	8.14818	8.13966	8.14468	8.15091	8.15477	8.15069	8.16009	8.13878	8.147	8.15319	8.13569
0.09625	8.13576	8.16247	8.16731	8.13748	8.14012	8.16516	8.15712	8.15362	8.15121	8.16782	8.16048	8.1415	8.14625	8.15375	8.13793	8.16677	8.1441	8.14384	8.15691	8.16898	8.15383	8.15391	8.16771	8.13779	8.16451	8.16096	8.14535	8.14194	8.16112	8.14413	8.16122	8.15188	8.15371	8.14405	8.13685	8.13895	8.14489	8.13069	8.13731	8.12389	8.15745	8.144	8.16242
0.096375	8.12029	8.14088	8.14574	8.12775	8.14322	8.15877	8.15079	8.13069	8.14387	8.16179	8.14683	8.13826	8.14677	8.15874	8.13083	8.14687	8.15182	8.15182	8.14634	8.13435	8.13862	8.15604	8.17116	8.15507	8.1552	8.18842	8.14829	8.15693	8.15235	8.15627	8.16177	8.14114	8.16293	8.14212	8.13209	8.16289	8.11857	8.15471	8.14027	8.13746	8.15425	8.13744	8.16897
0.0965	8.13191	8.15171	8.16334	8.13549	8.16504	8.15904	8.1364	8.15517	8.15357	8.14848	8.17456	8.14722	8.13628	8.15389	8.12471	8.13818	8.15377	8.13726	8.15248	8.16573	8.14113	8.15923	8.15807	8.16639	8.15926	8.16804	8.14523	8.164	8.15428	8.17779	8.15903	8.165	8.15005	8.14364	8.14495	8.16719	8.13545	8.16061	8.12722	8.15369	8.15617	8.16182	8.1801
0.096625	8.13234	8.15881	8.15372	8.13822	8.15007	8.15407	8.16328	8.14105	8.14672	8.14406	8.17853	8.14441	8.13002	8.15752	8.14868	8.16989	8.15554	8.14224	8.14796	8.14593	8.13883	8.16599	8.15246	8.14417	8.15725	8.15887	8.13361	8.16276	8.16928	8.17133	8.16448	8.16511	8.16082	8.16424	8.14288	8.16577	8.15294	8.15308	8.14207	8.15154	8.139	8.14689	8.17334
0.09675	8.1245	8.16203	8.13018	8.13377	8.16024	8.1478	8.17012	8.15057	8.15141	8.16072	8.15039	8.13592	8.1287	8.14532	8.16179	8.17828	8.14495	8.13263	8.14294	8.16405	8.16794	8.16199	8.14232	8.15533	8.18229	8.18002	8.15909	8.14388	8.16003	8.15539	8.15312	8.15912	8.15546	8.14326	8.1398	8.16797	8.15172	8.15141	8.17276	8.16047	8.13714	8.14313	8.19207
0.096875	8.12702	8.14771	8.13695	8.14529	8.14287	8.16308	8.17144	8.15987	8.14829	8.16762	8.15536	8.15173	8.13399	8.13857	8.15559	8.16902	8.13251	8.14908	8.15826	8.16553	8.1766	8.17946	8.15084	8.15251	8.19199	8.1811	8.15343	8.14776	8.14531	8.14827	8.1626	8.12125	8.14859	8.12582	8.1524	8.14933	8.14738	8.15114	8.15275	8.15868	8.14387	8.1488	8.15566
0.097	8.1278	8.13876	8.14714	8.1537	8.15845	8.16594	8.17404	8.14641	8.15214	8.16559	8.15385	8.15134	8.1501	8.12778	8.15875	8.15412	8.1433	8.13322	8.14213	8.16136	8.15249	8.17953	8.1569	8.16428	8.17388	8.18425	8.14245	8.15681	8.14351	8.13351	8.15656	8.12698	8.15156	8.13747	8.13731	8.15897	8.14568	8.12984	8.11787	8.16134	8.14641	8.14042	8.16057
0.097125	8.12315	8.15152	8.14639	8.15022	8.15225	8.16791	8.17047	8.13608	8.15332	8.14096	8.18299	8.1556	8.14764	8.14413	8.15656	8.16027	8.16467	8.13882	8.13542	8.15623	8.15524	8.16448	8.15738	8.18208	8.16451	8.18262	8.12967	8.1603	8.12974	8.13673	8.16989	8.12363	8.16049	8.13323	8.15578	8.15875	8.15072	8.14967	8.13235	8.14481	8.15065	8.15308	8.16954
0.09725	8.14639	8.13251	8.14029	8.15154	8.15353	8.15509	8.16186	8.1443	8.15468	8.14509	8.17364	8.13525	8.14744	8.14762	8.15346	8.16691	8.15432	8.13348	8.14085	8.16198	8.16148	8.17458	8.14371	8.15074	8.15421	8.16956	8.14161	8.14945	8.1553	8.13406	8.17769	8.14224	8.14404	8.15031	8.15353	8.15254	8.13757	8.13964	8.14441	8.14235	8.14223	8.14378	8.14795
0.097375	8.15443	8.15353	8.12321	8.14278	8.15143	8.1619	8.18091	8.15794	8.14826	8.14779	8.16488	8.15672	8.1486	8.16535	8.14619	8.15554	8.17509	8.16477	8.16368	8.16052	8.16794	8.17735	8.15632	8.16199	8.16788	8.15943	8.13118	8.16613	8.16476	8.13003	8.15778	8.15338	8.15427	8.14612	8.14159	8.15583	8.12415	8.15183	8.15293	8.13533	8.13954	8.14913	8.17113
0.0975	8.14317	8.1747	8.15639	8.15446	8.16666	8.1656	8.17319	8.1491	8.15306	8.14622	8.15846	8.14075	8.15266	8.18679	8.1443	8.16933	8.13704	8.15344	8.1624	8.15656	8.14413	8.18191	8.15127	8.1357	8.17636	8.17747	8.14293	8.14028	8.14925	8.14863	8.18273	8.16701	8.14884	8.14104	8.1435	8.15312	8.16058	8.14177	8.13821	8.15092	8.1459	8.14238	8.15569
0.097625	8.12516	8.16081	8.14479	8.15653	8.16279	8.15642	8.16193	8.14767	8.1525	8.1544	8.15235	8.12022	8.16305	8.14944	8.1567	8.16405	8.14584	8.15319	8.1461	8.14051	8.15781	8.14227	8.15781	8.13198	8.1625	8.19035	8.14383	8.1426	8.15003	8.13033	8.17462	8.16411	8.15222	8.16212	8.16731	8.16173	8.16647	8.14402	8.15079	8.13374	8.16277	8.14732	8.17323
0.09775	8.13681	8.14685	8.15087	8.16553	8.15479	8.16086	8.16601	8.16825	8.14676	8.14806	8.14391	8.14703	8.1485	8.14477	8.14655	8.13959	8.13303	8.14364	8.14706	8.13403	8.1707	8.15734	8.13534	8.15143	8.17119	8.17844	8.1368	8.14317	8.15164	8.15447	8.16754	8.15358	8.16424	8.1708	8.13712	8.14213	8.15945	8.15534	8.15506	8.15185	8.16752	8.13663	8.15768
0.097875	8.12794	8.15395	8.15629	8.14305	8.17344	8.15913	8.1589	8.15548	8.14725	8.15668	8.14503	8.16047	8.15259	8.14323	8.15309	8.15647	8.12242	8.14687	8.12915	8.15275	8.15813	8.15719	8.11485	8.15643	8.18989	8.17379	8.12772	8.15157	8.15427	8.14438	8.16463	8.14777	8.16959	8.125	8.15178	8.16054	8.16172	8.16016	8.16303	8.14416	8.16701	8.14569	8.16104
0.098	8.12477	8.15049	8.14445	8.14392	8.14437	8.16496	8.15473	8.15022	8.15967	8.16002	8.15611	8.16064	8.14329	8.16648	8.14622	8.16212	8.13232	8.15439	8.13544	8.14771	8.1653	8.15791	8.14004	8.16012	8.18411	8.16127	8.1565	8.16119	8.16022	8.15223	8.1604	8.1407	8.15301	8.16152	8.15816	8.18451	8.14035	8.14419	8.15017	8.15155	8.14665	8.16017	8.18799
0.098125	8.15021	8.16099	8.12536	8.15998	8.13625	8.17591	8.14947	8.14235	8.13844	8.14883	8.16576	8.14497	8.14372	8.1539	8.14719	8.15678	8.13397	8.14151	8.14357	8.14984	8.16141	8.15873	8.16985	8.15791	8.16007	8.14719	8.16125	8.15684	8.18655	8.15963	8.15432	8.13715	8.15372	8.14789	8.15213	8.16191	8.14658	8.15357	8.16022	8.1458	8.14229	8.14262	8.15636
0.09825	8.13596	8.14991	8.13399	8.16107	8.14831	8.17316	8.14634	8.15153	8.13413	8.15707	8.16521	8.16231	8.15028	8.16091	8.14597	8.1504	8.12028	8.13052	8.14076	8.16391	8.15079	8.16372	8.14381	8.16465	8.16036	8.16147	8.15752	8.17861	8.14708	8.16911	8.15021	8.18102	8.15306	8.12627	8.13205	8.13622	8.13964	8.14408	8.1499	8.15134	8.12989	8.14777	8.1564
0.098375	8.13465	8.13638	8.15519	8.14499	8.17425	8.16979	8.16945	8.15778	8.14719	8.16434	8.16295	8.17519	8.15811	8.14771	8.16963	8.15352	8.15298	8.13782	8.14853	8.17057	8.15507	8.16335	8.15977	8.15337	8.1582	8.16585	8.13325	8.16998	8.15289	8.15818	8.14269	8.16755	8.1445	8.14631	8.13711	8.14574	8.1255	8.13959	8.1749	8.14705	8.13216	8.14579	8.14589
0.0985	8.14774	8.14535	8.1583	8.13845	8.14253	8.15694	8.15742	8.15874	8.15385	8.19027	8.15252	8.15997	8.14649	8.15288	8.17183	8.17025	8.13953	8.12538	8.16373	8.16315	8.15536	8.16563	8.16424	8.14935	8.17853	8.16698	8.15231	8.14939	8.15207	8.13536	8.15417	8.1535	8.13635	8.1651	8.12917	8.14397	8.15746	8.13239	8.14264	8.14755	8.16247	8.13712	8.17165
0.098625	8.14271	8.15076	8.12758	8.11662	8.15854	8.16428	8.15102	8.15743	8.15308	8.16567	8.13802	8.15427	8.14208	8.14151	8.14683	8.15224	8.1473	8.12984	8.15097	8.15372	8.13125	8.16171	8.15212	8.16107	8.17884	8.1899	8.14178	8.14895	8.17168	8.15275	8.16203	8.15086	8.14943	8.14222	8.13323	8.14034	8.1562	8.14526	8.14159	8.17651	8.15114	8.11872	8.15347
0.09875	8.13393	8.17056	8.14586	8.13409	8.16619	8.15241	8.16082	8.17374	8.1469	8.15571	8.15396	8.12684	8.14847	8.14484	8.1714	8.13898	8.13718	8.13271	8.15014	8.15007	8.13038	8.17599	8.14667	8.15862	8.1721	8.19431	8.12688	8.17326	8.18017	8.14028	8.17444	8.12002	8.1671	8.14657	8.14601	8.16384	8.13702	8.18053	8.14561	8.14399	8.1594	8.15306	8.16895
0.098875	8.13344	8.1402	8.14665	8.16012	8.15324	8.16964	8.15644	8.15257	8.13741	8.16551	8.18047	8.16826	8.11963	8.14381	8.15977	8.16827	8.14591	8.13541	8.17718	8.15345	8.12638	8.15595	8.15412	8.16465	8.18185	8.16332	8.144	8.16048	8.17312	8.13842	8.14921	8.15259	8.16801	8.14827	8.14117	8.15186	8.13605	8.15221	8.1503	8.1508	8.15713	8.15624	8.17502
0.099	8.12594	8.15433	8.14374	8.15184	8.16632	8.1637	8.17257	8.15467	8.15023	8.15339	8.17513	8.16516	8.14781	8.12917	8.15006	8.16297	8.1416	8.1361	8.17112	8.14596	8.15522	8.14328	8.16089	8.14471	8.19427	8.15812	8.14493	8.1474	8.16133	8.15767	8.15876	8.16309	8.16254	8.1823	8.13846	8.13883	8.14204	8.14786	8.13507	8.16157	8.14612	8.14558	8.17907
0.099125	8.14788	8.17818	8.15379	8.12531	8.15089	8.17657	8.15322	8.15176	8.1444	8.14282	8.15655	8.15632	8.1581	8.15427	8.16645	8.155	8.1543	8.16278	8.15285	8.15572	8.14188	8.16114	8.17366	8.16761	8.18103	8.16202	8.15639	8.16328	8.13879	8.15301	8.1738	8.15655	8.14602	8.16862	8.13116	8.13039	8.13402	8.14296	8.14481	8.12405	8.1308	8.14465	8.17465
0.09925	8.13753	8.16565	8.1432	8.11222	8.16637	8.17302	8.14445	8.15562	8.14277	8.15169	8.14252	8.16482	8.16958	8.15748	8.1685	8.13	8.1517	8.14691	8.13649	8.16536	8.14188	8.15728	8.17146	8.16585	8.17664	8.19331	8.14894	8.15652	8.14175	8.14693	8.15764	8.1514	8.16618	8.15483	8.12646	8.15994	8.12991	8.15787	8.15947	8.14939	8.14696	8.15014	8.17008
0.099375	8.13098	8.15546	8.13048	8.14489	8.14688	8.16827	8.16637	8.14425	8.1532	8.13903	8.17194	8.15697	8.1375	8.14373	8.16483	8.14661	8.13922	8.14816	8.15232	8.14886	8.14416	8.17245	8.15692	8.15913	8.19027	8.16696	8.15021	8.15266	8.15477	8.13124	8.16865	8.15027	8.16858	8.16426	8.12614	8.16157	8.14077	8.17049	8.14391	8.12768	8.14137	8.16881	8.16128
0.0995	8.14617	8.15292	8.15549	8.14601	8.14205	8.16682	8.16225	8.14374	8.17789	8.16133	8.15176	8.15525	8.15356	8.14164	8.14585	8.13792	8.14248	8.13718	8.13446	8.13691	8.15526	8.17681	8.15642	8.16058	8.18048	8.17488	8.15674	8.15682	8.16368	8.14571	8.14441	8.15788	8.17683	8.15642	8.12689	8.164	8.15062	8.16056	8.14892	8.1222	8.14493	8.16885	8.17265
0.099625	8.1387	8.16063	8.15725	8.14178	8.16251	8.16407	8.16154	8.13738	8.16412	8.16405	8.16597	8.14469	8.16041	8.15124	8.15453	8.14093	8.13219	8.127	8.15223	8.15487	8.14452	8.16364	8.15831	8.15577	8.15229	8.17881	8.14709	8.16546	8.17651	8.14235	8.16024	8.14771	8.15685	8.14121	8.1524	8.16032	8.16844	8.14881	8.12893	8.13442	8.13843	8.13962	8.17066
0.09975	8.13006	8.18099	8.17069	8.14738	8.1497	8.15172	8.17438	8.13783	8.15114	8.14731	8.16468	8.15346	8.16474	8.16176	8.14719	8.14975	8.15529	8.13501	8.16807	8.16441	8.1616	8.15774	8.15302	8.15314	8.1638	8.18488	8.15983	8.1666	8.15076	8.14259	8.15382	8.15596	8.15253	8.16494	8.14137	8.15971	8.15224	8.14803	8.12289	8.13755	8.13501	8.12586	8.16595
0.099875	8.13521	8.17365	8.16167	8.13433	8.16149	8.1433	8.16039	8.15531	8.15008	8.14888	8.13936	8.15164	8.14348	8.16182	8.16477	8.16072	8.1302	8.14137	8.13788	8.14213	8.15738	8.16996	8.16633	8.1713	8.16654	8.17616	8.15228	8.15352	8.15363	8.14405	8.16695	8.17981	8.146	8.15735	8.12499	8.15324	8.16186	8.13985	8.13502	8.11472	8.12595	8.13668	8.17885
0.1	8.13497	8.16071	8.13892	8.15014	8.14797	8.1542	8.1673	8.15653	8.13987	8.16189	8.12705	8.15533	8.16494	8.16734	8.1478	8.16126	8.14146	8.14068	8.14297	8.15816	8.13641	8.18316	8.14325	8.17139	8.15905	8.17155	8.13867	8.16206	8.16875	8.13632	8.16299	8.13688	8.1447	8.15198	8.11531	8.14977	8.173	8.17014	8.14522	8.14288	8.11886	8.14018	8.18042
0.100125	8.13998	8.14938	8.15728	8.13458	8.15063	8.17084	8.15531	8.13946	8.13377	8.16164	8.15379	8.1523	8.15628	8.1561	8.16083	8.16276	8.158	8.1355	8.14674	8.15521	8.14638	8.17024	8.14529	8.16853	8.15767	8.1861	8.14596	8.14696	8.15289	8.15219	8.16754	8.14489	8.15998	8.14892	8.14471	8.15629	8.15125	8.14323	8.1506	8.14124	8.13773	8.14647	8.18145
0.10025	8.13383	8.14912	8.17031	8.15878	8.13589	8.16652	8.15057	8.15404	8.13732	8.14743	8.1589	8.15193	8.15651	8.1581	8.14323	8.1494	8.17088	8.14133	8.12649	8.15536	8.15287	8.14509	8.15221	8.1286	8.1635	8.1681	8.13744	8.16219	8.16565	8.16774	8.16267	8.15553	8.15843	8.1516	8.13647	8.15399	8.14305	8.14548	8.14506	8.16823	8.18157	8.16008	8.16578
0.100375	8.12819	8.15085	8.13213	8.1348	8.16103	8.16125	8.17899	8.15092	8.15066	8.169	8.15038	8.14812	8.15559	8.14769	8.1379	8.15851	8.17894	8.14201	8.14126	8.14397	8.15816	8.16417	8.1589	8.15188	8.16268	8.15975	8.15506	8.15044	8.15794	8.16187	8.17474	8.15246	8.14078	8.16512	8.12659	8.16761	8.15639	8.143	8.13921	8.142	8.17239	8.14783	8.15267
0.1005	8.12009	8.13585	8.12211	8.15105	8.16565	8.1752	8.18048	8.18215	8.13422	8.15717	8.15253	8.15129	8.16415	8.15678	8.14177	8.14109	8.15446	8.14318	8.16447	8.1403	8.16916	8.17091	8.14212	8.15196	8.15965	8.17991	8.16582	8.16054	8.15903	8.14871	8.1627	8.15067	8.13096	8.16483	8.13774	8.17189	8.17676	8.1348	8.11888	8.16153	8.16534	8.13776	8.16557
0.100625	8.14906	8.15025	8.14387	8.16206	8.15025	8.17715	8.15115	8.18101	8.14089	8.1626	8.18014	8.16746	8.15611	8.1537	8.13978	8.15691	8.13609	8.12858	8.14307	8.15676	8.14894	8.18104	8.15169	8.15064	8.16502	8.17102	8.14932	8.17075	8.15803	8.14909	8.17935	8.15408	8.16593	8.14438	8.14167	8.14816	8.16484	8.13843	8.13194	8.14934	8.1476	8.13917	8.17168
0.10075	8.13325	8.14778	8.14728	8.16837	8.13693	8.1833	8.14599	8.15961	8.14807	8.164	8.14812	8.15216	8.13374	8.15875	8.15478	8.14696	8.15774	8.13544	8.14258	8.14457	8.14227	8.17432	8.15258	8.16241	8.16049	8.1757	8.14393	8.14688	8.16366	8.14439	8.17252	8.15457	8.15831	8.13464	8.15344	8.1371	8.15973	8.13712	8.12875	8.13275	8.15531	8.14854	8.15293
0.100875	8.1534	8.15404	8.14472	8.11996	8.14653	8.16116	8.16829	8.15788	8.15464	8.16201	8.14644	8.15993	8.13473	8.12351	8.14766	8.14698	8.16544	8.14602	8.14333	8.13198	8.15067	8.17814	8.13879	8.15655	8.15728	8.16896	8.1306	8.14906	8.14115	8.14915	8.137	8.16847	8.15782	8.15403	8.14285	8.14922	8.14268	8.17906	8.15617	8.14317	8.14523	8.14444	8.14109
0.101	8.13154	8.15985	8.13796	8.13929	8.14545	8.16605	8.1823	8.16155	8.15376	8.15322	8.15171	8.14473	8.13487	8.14459	8.14097	8.15649	8.14188	8.15945	8.13907	8.13721	8.14977	8.17251	8.15304	8.14366	8.16444	8.18603	8.16451	8.14162	8.155	8.14695	8.14082	8.16431	8.14793	8.15643	8.14194	8.13386	8.14736	8.12878	8.13703	8.14114	8.14959	8.14286	8.16924
0.101125	8.10986	8.14853	8.14891	8.15753	8.1546	8.14914	8.1652	8.14996	8.15574	8.13515	8.13723	8.14975	8.1479	8.15382	8.13882	8.14673	8.15088	8.15221	8.16361	8.15858	8.15198	8.15546	8.14909	8.14992	8.16257	8.16893	8.15825	8.14716	8.16679	8.1482	8.1536	8.15231	8.14772	8.14039	8.12146	8.12704	8.1484	8.12699	8.14355	8.12044	8.14018	8.14492	8.16684
0.10125	8.11795	8.133	8.14501	8.14542	8.15236	8.16597	8.15185	8.15509	8.15668	8.14529	8.13614	8.15653	8.14312	8.14661	8.14404	8.1566	8.14144	8.14011	8.15267	8.15265	8.16391	8.16598	8.15587	8.13797	8.17559	8.20045	8.1552	8.1526	8.16132	8.13732	8.16447	8.17297	8.13924	8.12892	8.13504	8.16404	8.14799	8.15137	8.14349	8.12653	8.14419	8.15191	8.16029
0.101375	8.12812	8.15035	8.12359	8.14236	8.14609	8.16463	8.16351	8.16064	8.15102	8.16617	8.15888	8.14536	8.15565	8.14815	8.11799	8.15602	8.14162	8.16505	8.12114	8.15338	8.16817	8.16046	8.15822	8.14924	8.15847	8.16918	8.16216	8.15729	8.1543	8.13579	8.16025	8.15702	8.13699	8.13808	8.15457	8.15327	8.15562	8.13819	8.15136	8.13337	8.15514	8.14179	8.1456
0.1015	8.14064	8.15691	8.13602	8.1576	8.1535	8.14332	8.15925	8.16325	8.16434	8.15343	8.14674	8.15824	8.13741	8.1413	8.13039	8.1637	8.14143	8.14647	8.13448	8.17027	8.16781	8.16106	8.15971	8.1506	8.1739	8.17645	8.18042	8.17119	8.16698	8.11115	8.15127	8.15733	8.15404	8.14126	8.15059	8.16521	8.16726	8.1446	8.17409	8.14777	8.15031	8.13966	8.15224
0.101625	8.14053	8.14209	8.14469	8.16346	8.15236	8.14402	8.18736	8.14351	8.15903	8.15673	8.14796	8.15447	8.14767	8.13123	8.14178	8.15289	8.13905	8.16782	8.1524	8.15228	8.16888	8.16744	8.15691	8.15706	8.17556	8.18166	8.16507	8.16368	8.15346	8.14293	8.14906	8.16917	8.15118	8.14434	8.14457	8.17983	8.15153	8.1655	8.15081	8.13085	8.15913	8.14314	8.15294
0.10175	8.14364	8.16913	8.14022	8.15941	8.12951	8.15832	8.17106	8.13787	8.15889	8.14973	8.1543	8.14077	8.14838	8.16073	8.14021	8.14773	8.12714	8.15344	8.14987	8.17766	8.15647	8.15422	8.17184	8.15289	8.17749	8.17496	8.15531	8.17605	8.15666	8.13612	8.16853	8.14948	8.14749	8.12724	8.13592	8.16302	8.14364	8.16091	8.1568	8.14757	8.14672	8.14713	8.16895
0.101875	8.14473	8.1554	8.13332	8.16341	8.14474	8.15697	8.17176	8.14793	8.15828	8.15345	8.14571	8.15887	8.13261	8.14724	8.15104	8.17023	8.14538	8.1516	8.1495	8.1813	8.14649	8.15404	8.17493	8.14783	8.18751	8.17655	8.14734	8.14921	8.16257	8.12763	8.15704	8.14368	8.15718	8.13954	8.14522	8.18662	8.1457	8.15914	8.13419	8.14396	8.14131	8.13299	8.16727
0.102	8.13814	8.14967	8.13719	8.14128	8.13525	8.15323	8.15197	8.13393	8.14557	8.17142	8.13947	8.14131	8.1549	8.12771	8.14986	8.15296	8.15659	8.15464	8.14737	8.16428	8.14319	8.19044	8.13326	8.15225	8.18583	8.16832	8.13265	8.13207	8.16611	8.13048	8.16821	8.13707	8.14745	8.14414	8.13684	8.18003	8.15472	8.15015	8.14228	8.1329	8.13507	8.13099	8.15349
0.102125	8.14362	8.15415	8.14632	8.13521	8.15971	8.15399	8.15367	8.13441	8.16293	8.15746	8.16202	8.15359	8.16126	8.14958	8.13527	8.15015	8.15215	8.15806	8.13841	8.16137	8.16856	8.16686	8.15603	8.16006	8.17208	8.18056	8.13281	8.14246	8.14841	8.16402	8.15343	8.12711	8.13567	8.13853	8.14935	8.14851	8.15066	8.16487	8.13555	8.14043	8.14403	8.13176	8.16892
0.10225	8.16061	8.14098	8.14648	8.13106	8.14517	8.14164	8.16109	8.16093	8.1474	8.14606	8.15948	8.14014	8.15276	8.13853	8.15217	8.15822	8.14899	8.13126	8.13642	8.17592	8.17241	8.16916	8.15654	8.15398	8.15935	8.17776	8.12489	8.14474	8.17196	8.15237	8.1635	8.1507	8.14408	8.14837	8.16202	8.14343	8.15137	8.13148	8.13764	8.12487	8.13766	8.13013	8.16731
0.102375	8.16203	8.15833	8.13699	8.14185	8.13072	8.16155	8.15582	8.13918	8.14298	8.16856	8.14039	8.1507	8.14277	8.14455	8.14667	8.14342	8.13933	8.13285	8.12502	8.13889	8.14501	8.1686	8.16786	8.14026	8.19458	8.1785	8.13602	8.15095	8.16181	8.13381	8.16924	8.14072	8.14723	8.14157	8.14967	8.12626	8.14198	8.14529	8.16946	8.14009	8.13663	8.14792	8.16144
0.1025	8.13936	8.1694	8.14448	8.1441	8.11833	8.16714	8.16251	8.15126	8.15495	8.1505	8.16584	8.15679	8.15075	8.15787	8.13226	8.16159	8.15002	8.13824	8.14883	8.14453	8.15066	8.16988	8.15385	8.14578	8.189	8.17512	8.14629	8.15436	8.15545	8.16142	8.17202	8.1447	8.15996	8.13483	8.15276	8.15259	8.13279	8.14778	8.16023	8.12949	8.12022	8.16239	8.17622
0.102625	8.11936	8.1595	8.12604	8.14026	8.15264	8.14265	8.15549	8.14045	8.15082	8.12279	8.14547	8.15129	8.14597	8.137	8.13241	8.15205	8.15379	8.14915	8.13029	8.14501	8.17409	8.16293	8.16289	8.15475	8.1711	8.17146	8.14902	8.15693	8.15652	8.17043	8.15636	8.13951	8.15742	8.16822	8.15057	8.16704	8.13066	8.13582	8.16368	8.1381	8.14444	8.14342	8.1791
0.10275	8.12643	8.15083	8.15894	8.16576	8.15478	8.1326	8.14791	8.16119	8.14744	8.1212	8.14648	8.14017	8.14803	8.1461	8.15293	8.12971	8.145	8.14882	8.13686	8.14678	8.15693	8.18531	8.15947	8.15462	8.17203	8.19066	8.15839	8.1623	8.15151	8.15257	8.15173	8.12607	8.17195	8.16296	8.15021	8.17057	8.1409	8.16685	8.15525	8.1491	8.15557	8.12015	8.1818
0.102875	8.13123	8.14506	8.14944	8.13443	8.14088	8.14648	8.16081	8.15276	8.13163	8.15385	8.14078	8.13731	8.14746	8.13541	8.13897	8.13911	8.13643	8.12686	8.12806	8.17386	8.14426	8.17913	8.15475	8.15488	8.15166	8.18063	8.1663	8.16095	8.16898	8.1586	8.16583	8.13883	8.13113	8.16096	8.14249	8.15145	8.15602	8.15385	8.17097	8.14744	8.15225	8.12779	8.17534
0.103	8.14932	8.14555	8.12897	8.14626	8.13914	8.15401	8.1532	8.13659	8.15671	8.15691	8.16093	8.12698	8.15282	8.1483	8.15262	8.14915	8.14532	8.16157	8.12327	8.15121	8.15095	8.16279	8.14928	8.14622	8.16357	8.18158	8.15202	8.15835	8.16518	8.12755	8.1812	8.14431	8.1305	8.13107	8.13161	8.14716	8.13821	8.14829	8.14581	8.15174	8.16754	8.12341	8.1478
0.103125	8.13832	8.15117	8.15367	8.15462	8.13786	8.1708	8.14081	8.14311	8.15797	8.15146	8.1653	8.1525	8.14806	8.1538	8.15726	8.14777	8.13873	8.15716	8.14559	8.15586	8.16981	8.17427	8.13778	8.13947	8.18999	8.16989	8.14204	8.15568	8.18831	8.14641	8.15894	8.14443	8.15688	8.13966	8.15903	8.13543	8.14994	8.14816	8.14383	8.15105	8.16431	8.13226	8.17046
0.10325	8.12964	8.1678	8.1579	8.14026	8.14662	8.15593	8.13916	8.1575	8.13981	8.15216	8.15301	8.16457	8.11727	8.14246	8.16145	8.16972	8.15224	8.14699	8.14394	8.14209	8.14774	8.1615	8.13256	8.14808	8.18748	8.15348	8.15083	8.1627	8.17113	8.14269	8.15649	8.14645	8.15676	8.15244	8.14961	8.15694	8.14301	8.15568	8.14037	8.14333	8.15842	8.13258	8.17962
0.103375	8.13058	8.16943	8.15509	8.16551	8.15716	8.16166	8.13863	8.15277	8.16865	8.15198	8.15713	8.14672	8.13271	8.12283	8.14631	8.15629	8.16066	8.14332	8.14133	8.14489	8.15931	8.16687	8.15499	8.15773	8.17339	8.19239	8.14992	8.15276	8.14172	8.13848	8.15623	8.14992	8.16063	8.1507	8.14085	8.17046	8.13624	8.13947	8.13911	8.15726	8.1553	8.12911	8.16359
0.1035	8.13608	8.14799	8.14651	8.1481	8.16139	8.15466	8.14485	8.13405	8.15545	8.14742	8.14773	8.14108	8.15638	8.14423	8.12387	8.14963	8.16151	8.1544	8.14262	8.14394	8.16022	8.16562	8.15736	8.16306	8.16385	8.18653	8.14046	8.14021	8.1545	8.13348	8.14711	8.15952	8.14667	8.1552	8.1478	8.16174	8.13924	8.13795	8.14274	8.15338	8.13832	8.12605	8.17711
0.103625	8.13064	8.15324	8.1458	8.13067	8.13645	8.17998	8.15104	8.12525	8.14537	8.14629	8.16875	8.16297	8.15124	8.14416	8.13263	8.17545	8.1454	8.14225	8.1424	8.14204	8.14771	8.1672	8.14992	8.16881	8.16014	8.17636	8.14219	8.15778	8.14345	8.13262	8.14037	8.1521	8.15668	8.1384	8.12685	8.15767	8.15591	8.14451	8.12818	8.14029	8.12453	8.14745	8.15439
0.10375	8.12907	8.14179	8.14922	8.13574	8.16425	8.16909	8.14265	8.11752	8.15024	8.15087	8.18325	8.16793	8.16039	8.14327	8.14713	8.15672	8.13794	8.13911	8.15955	8.14526	8.14864	8.18125	8.1396	8.16695	8.14532	8.1881	8.13639	8.15572	8.1547	8.14375	8.15641	8.1723	8.15553	8.14116	8.14344	8.16529	8.17557	8.14769	8.156	8.13411	8.1272	8.15912	8.15889
0.103875	8.13991	8.14764	8.14809	8.13207	8.15652	8.1691	8.14622	8.11914	8.14948	8.15121	8.16407	8.17049	8.16911	8.16135	8.14746	8.14846	8.14059	8.11507	8.15029	8.1601	8.15557	8.157	8.13451	8.16988	8.15244	8.17817	8.13048	8.15316	8.16116	8.14237	8.16251	8.17246	8.14712	8.10856	8.13685	8.15161	8.17017	8.14864	8.14878	8.13615	8.14651	8.15244	8.15674
0.104	8.15969	8.16267	8.16178	8.13595	8.15358	8.17387	8.14947	8.1551	8.1538	8.14772	8.18783	8.17842	8.1559	8.14913	8.15551	8.13556	8.16704	8.14762	8.14509	8.14077	8.13838	8.14732	8.15253	8.15997	8.14855	8.17312	8.14409	8.16154	8.16065	8.13892	8.15678	8.15019	8.13855	8.12879	8.15858	8.15386	8.12997	8.15681	8.14681	8.13956	8.14675	8.13786	8.16386
0.104125	8.14233	8.17921	8.13982	8.12454	8.14435	8.14702	8.15104	8.13988	8.14593	8.14809	8.14619	8.16426	8.16257	8.13891	8.1547	8.14925	8.14921	8.14573	8.14679	8.15203	8.12337	8.15617	8.15627	8.16811	8.15745	8.17242	8.15215	8.15057	8.16459	8.1422	8.15588	8.14439	8.14105	8.13487	8.14837	8.1665	8.14665	8.15596	8.15585	8.15528	8.17489	8.12891	8.15386
0.10425	8.12724	8.16627	8.12691	8.1536	8.15557	8.14732	8.146	8.12395	8.14485	8.15252	8.1496	8.15553	8.14719	8.13704	8.16393	8.16024	8.13874	8.12998	8.13344	8.12362	8.14416	8.17836	8.16841	8.1515	8.14162	8.185	8.17368	8.15762	8.16328	8.14273	8.15793	8.12647	8.15923	8.16442	8.15724	8.13492	8.14672	8.1465	8.14775	8.15499	8.14497	8.1245	8.16067
0.104375	8.12317	8.16848	8.13747	8.16148	8.15112	8.14953	8.17279	8.13421	8.13705	8.15202	8.15366	8.1506	8.16306	8.15152	8.14756	8.18014	8.13902	8.13371	8.13721	8.14663	8.14765	8.18149	8.15585	8.14221	8.14412	8.18902	8.15749	8.16843	8.16204	8.16002	8.17333	8.13876	8.15267	8.13756	8.13703	8.12806	8.13898	8.14649	8.14363	8.14809	8.16614	8.13261	8.16038
0.1045	8.14736	8.17418	8.14185	8.16939	8.15639	8.1583	8.15282	8.14569	8.15259	8.16447	8.15746	8.15059	8.13812	8.16068	8.13786	8.16816	8.15964	8.14371	8.13602	8.15259	8.15828	8.15992	8.12505	8.14605	8.15241	8.17995	8.14954	8.16022	8.17001	8.16203	8.16261	8.15264	8.14204	8.12923	8.12468	8.14151	8.15461	8.15485	8.16101	8.11712	8.16086	8.15678	8.1631
0.104625	8.13485	8.15675	8.1566	8.14767	8.17142	8.13885	8.1456	8.17294	8.15039	8.14452	8.16321	8.14983	8.156	8.17991	8.14708	8.15539	8.15231	8.13268	8.1472	8.1367	8.16247	8.16203	8.14556	8.14977	8.16451	8.15894	8.15372	8.15158	8.15855	8.12316	8.16019	8.12728	8.13805	8.16528	8.1537	8.15063	8.16105	8.12605	8.12944	8.14516	8.15106	8.15906	8.16554
0.10475	8.13986	8.1618	8.1497	8.15222	8.15601	8.14346	8.15301	8.14671	8.14057	8.15945	8.16067	8.14227	8.14973	8.15086	8.1466	8.1418	8.15974	8.14944	8.14143	8.1491	8.16261	8.16129	8.15079	8.15244	8.14658	8.16601	8.15652	8.16158	8.16854	8.14146	8.15768	8.14684	8.15785	8.15408	8.16407	8.16549	8.15842	8.12083	8.15212	8.14706	8.14354	8.1731	8.14301
0.104875	8.15649	8.13204	8.14816	8.13604	8.16143	8.15691	8.13666	8.12984	8.1289	8.13648	8.14977	8.1366	8.17197	8.14964	8.14474	8.14591	8.15217	8.14795	8.14845	8.15827	8.14618	8.17741	8.15631	8.15559	8.16416	8.16815	8.15344	8.17781	8.17982	8.14114	8.15607	8.14639	8.17634	8.15843	8.15619	8.16638	8.1351	8.15965	8.14301	8.13805	8.14124	8.16159	8.1636
0.105	8.15851	8.1394	8.16249	8.14508	8.14649	8.16333	8.12369	8.14097	8.13451	8.14364	8.17359	8.14715	8.1321	8.15203	8.14603	8.14178	8.14923	8.15301	8.17011	8.15575	8.15174	8.17597	8.14592	8.15888	8.16756	8.17593	8.14455	8.16998	8.1698	8.13857	8.16145	8.15611	8.16592	8.15101	8.15874	8.13149	8.15145	8.15659	8.1432	8.1459	8.13626	8.13015	8.16877
0.105125	8.14036	8.15506	8.15595	8.15127	8.13827	8.17912	8.15761	8.16078	8.15283	8.14747	8.1706	8.14007	8.14944	8.15648	8.15574	8.16636	8.16507	8.14943	8.14592	8.14812	8.17084	8.17114	8.16358	8.13917	8.17111	8.17766	8.15321	8.16287	8.15884	8.16653	8.18243	8.15333	8.15362	8.15282	8.1625	8.14559	8.17445	8.13894	8.13683	8.14832	8.14513	8.15468	8.15998
0.10525	8.12588	8.142	8.14307	8.15713	8.16989	8.15813	8.13768	8.14967	8.13815	8.15771	8.14345	8.13675	8.12707	8.15392	8.14557	8.14893	8.14502	8.13531	8.15623	8.13674	8.15615	8.15645	8.15609	8.15699	8.15836	8.17735	8.16455	8.1507	8.13461	8.16592	8.14606	8.15255	8.13373	8.14206	8.14448	8.1486	8.15939	8.14776	8.14706	8.1626	8.15253	8.17355	8.1592
0.105375	8.1396	8.14802	8.13635	8.15197	8.16666	8.14818	8.14416	8.14697	8.14355	8.16103	8.16232	8.14835	8.14528	8.15609	8.14397	8.14236	8.14346	8.14404	8.15028	8.15094	8.1389	8.14099	8.15432	8.14065	8.17722	8.16863	8.15697	8.16254	8.16036	8.16355	8.15205	8.15572	8.14579	8.1357	8.13957	8.13805	8.15128	8.15567	8.14915	8.1398	8.15755	8.17816	8.17148
0.1055	8.14857	8.16544	8.14054	8.14278	8.16103	8.14738	8.14736	8.15033	8.16836	8.14878	8.16023	8.16045	8.15563	8.13531	8.15292	8.14999	8.1401	8.14343	8.14629	8.17121	8.1441	8.15636	8.14817	8.13936	8.17551	8.16359	8.14977	8.14693	8.15723	8.15515	8.16177	8.14941	8.15708	8.15255	8.12094	8.1437	8.14664	8.14805	8.15884	8.13454	8.14176	8.15638	8.16721
0.105625	8.14146	8.16294	8.13618	8.15411	8.14925	8.14082	8.15097	8.14252	8.15438	8.15857	8.15772	8.15093	8.14184	8.14233	8.14996	8.16814	8.14639	8.13425	8.14687	8.14547	8.14207	8.17168	8.14966	8.13329	8.13547	8.16813	8.14437	8.14671	8.15638	8.13712	8.17191	8.12777	8.14026	8.15955	8.13778	8.15047	8.14816	8.15556	8.12627	8.13535	8.14399	8.1623	8.16732
0.10575	8.13756	8.14518	8.14313	8.14506	8.14666	8.14918	8.1442	8.14957	8.16408	8.15224	8.16507	8.16364	8.15665	8.151	8.14478	8.17365	8.13615	8.15061	8.13339	8.14423	8.14664	8.17399	8.13324	8.14851	8.15269	8.16193	8.12741	8.14231	8.16531	8.14622	8.15632	8.13803	8.13947	8.14443	8.151	8.15397	8.15079	8.14977	8.14212	8.14823	8.14903	8.14574	8.17731
0.105875	8.13703	8.13483	8.1458	8.15609	8.1548	8.16745	8.15547	8.17451	8.16044	8.16605	8.17515	8.15835	8.14957	8.15144	8.15692	8.16603	8.13219	8.16891	8.12077	8.14965	8.15735	8.1535	8.15672	8.1678	8.1615	8.1755	8.13544	8.15194	8.13975	8.14406	8.16582	8.15689	8.15059	8.14755	8.14407	8.14559	8.14632	8.13731	8.15642	8.162	8.15022	8.13661	8.17053
0.106	8.14232	8.15942	8.15123	8.15702	8.16872	8.16913	8.15015	8.16717	8.14704	8.15858	8.156	8.16444	8.16185	8.13729	8.15016	8.15371	8.14516	8.14032	8.13058	8.13914	8.15658	8.16586	8.14784	8.15537	8.15932	8.17065	8.14282	8.15693	8.16817	8.13123	8.16059	8.14669	8.15142	8.138	8.15316	8.15971	8.14773	8.13187	8.14036	8.16088	8.14425	8.13502	8.14654
0.106125	8.15902	8.15627	8.14898	8.15466	8.15409	8.13805	8.15739	8.15466	8.15371	8.15166	8.15787	8.18197	8.15976	8.15675	8.13799	8.16198	8.14146	8.14822	8.13998	8.14288	8.13994	8.15247	8.15508	8.15627	8.13551	8.17204	8.15566	8.1467	8.15199	8.14673	8.15517	8.14373	8.13566	8.17476	8.16054	8.14807	8.15138	8.1366	8.14604	8.13934	8.15359	8.13364	8.15429
0.10625	8.14621	8.15489	8.14595	8.16045	8.16246	8.1486	8.16083	8.15159	8.14807	8.14831	8.14259	8.15432	8.1602	8.15697	8.12518	8.15707	8.13069	8.13863	8.13847	8.1572	8.15708	8.14149	8.15653	8.14731	8.12946	8.17466	8.15441	8.12691	8.1627	8.14126	8.15998	8.14245	8.16541	8.15378	8.13367	8.14842	8.14967	8.14771	8.14477	8.15362	8.15344	8.13195	8.15945
0.106375	8.15153	8.14742	8.14376	8.15599	8.15433	8.15536	8.14825	8.14917	8.15688	8.12575	8.14291	8.14245	8.14468	8.16664	8.14292	8.1525	8.13707	8.14889	8.1209	8.14504	8.14467	8.16808	8.14603	8.13806	8.14059	8.16336	8.14967	8.14807	8.15399	8.15807	8.15528	8.16045	8.15304	8.15131	8.14164	8.16437	8.15122	8.12234	8.14481	8.15224	8.14682	8.12901	8.16328
0.1065	8.13392	8.15366	8.14393	8.14587	8.1516	8.15126	8.14017	8.1506	8.1385	8.13107	8.15285	8.14059	8.13423	8.15144	8.15122	8.15443	8.14606	8.13586	8.15335	8.16038	8.15638	8.1459	8.14507	8.14902	8.16135	8.1613	8.1417	8.17403	8.14884	8.14796	8.13183	8.15574	8.15738	8.16428	8.15693	8.1537	8.14542	8.12288	8.14673	8.13876	8.16673	8.14326	8.1753
0.106625	8.12186	8.14983	8.14495	8.13796	8.15966	8.1522	8.15437	8.14379	8.14439	8.12901	8.14248	8.14065	8.14086	8.17194	8.14805	8.13624	8.13329	8.1437	8.12946	8.16602	8.1597	8.15844	8.15118	8.17444	8.16064	8.15967	8.16297	8.16524	8.1452	8.14083	8.14082	8.15757	8.17248	8.13586	8.1673	8.13348	8.14961	8.1442	8.15166	8.14036	8.14418	8.14198	8.1665
0.10675	8.14112	8.15731	8.13587	8.16483	8.14428	8.1566	8.14937	8.14371	8.13982	8.15818	8.13303	8.12536	8.14717	8.16584	8.14014	8.14294	8.15025	8.14442	8.12641	8.15215	8.14149	8.18074	8.16102	8.15144	8.16086	8.15914	8.13624	8.16217	8.15022	8.13128	8.14886	8.14995	8.15681	8.1372	8.14303	8.15838	8.13532	8.13203	8.15984	8.133	8.14854	8.14011	8.16939
0.106875	8.13983	8.1549	8.13413	8.13798	8.14632	8.16799	8.14844	8.15259	8.13979	8.14886	8.14664	8.15053	8.13883	8.13565	8.15519	8.15899	8.16608	8.15071	8.14162	8.15011	8.13623	8.17693	8.14051	8.14586	8.17182	8.1693	8.15174	8.1606	8.158	8.15639	8.16584	8.13989	8.16413	8.14072	8.15752	8.1405	8.16337	8.14584	8.15579	8.15831	8.15221	8.15671	8.14953
0.107	8.14835	8.15295	8.133	8.14133	8.13951	8.15217	8.17257	8.13983	8.14149	8.14635	8.14719	8.156	8.1759	8.1343	8.14612	8.15792	8.15897	8.13596	8.15612	8.15952	8.16563	8.15616	8.16048	8.14985	8.16646	8.1696	8.15936	8.15597	8.1635	8.15224	8.15506	8.15375	8.16723	8.14004	8.17643	8.15948	8.13705	8.1455	8.15121	8.1469	8.14571	8.14436	8.1646
0.107125	8.14654	8.13929	8.13934	8.14013	8.15298	8.1495	8.1596	8.15379	8.15446	8.14359	8.14568	8.16019	8.14379	8.14629	8.14347	8.15658	8.14435	8.14221	8.13896	8.16717	8.16599	8.15556	8.16003	8.16161	8.14923	8.14942	8.15468	8.15693	8.15759	8.15438	8.12838	8.16028	8.15719	8.15029	8.16797	8.16396	8.12205	8.12681	8.16158	8.16006	8.12962	8.13802	8.16207
0.10725	8.13911	8.1572	8.16077	8.13735	8.16722	8.15385	8.16868	8.15182	8.15191	8.13573	8.15361	8.15669	8.13039	8.1374	8.13245	8.15369	8.13257	8.13402	8.13828	8.1598	8.17181	8.15255	8.15822	8.16236	8.14014	8.15005	8.13234	8.15287	8.14245	8.15761	8.15338	8.15034	8.13826	8.14987	8.15472	8.15757	8.14482	8.13338	8.15809	8.15508	8.13752	8.15051	8.15457
0.107375	8.15041	8.1388	8.14856	8.13445	8.16785	8.16302	8.15471	8.10017	8.1623	8.14957	8.1674	8.16102	8.14852	8.14209	8.12686	8.15256	8.1236	8.13941	8.14634	8.13574	8.1722	8.15612	8.1526	8.15567	8.15362	8.18638	8.15445	8.13949	8.14765	8.14276	8.16289	8.13325	8.16872	8.14126	8.15722	8.14101	8.15283	8.13743	8.15718	8.1379	8.13284	8.15257	8.15711
0.1075	8.14236	8.14281	8.14744	8.15347	8.16532	8.17018	8.14148	8.12676	8.149	8.16666	8.16943	8.16051	8.1636	8.12885	8.15228	8.16171	8.14999	8.14108	8.13601	8.15215	8.15781	8.16843	8.16213	8.17598	8.16202	8.19567	8.1402	8.16146	8.14774	8.14093	8.16003	8.14595	8.14949	8.13268	8.14063	8.14722	8.15353	8.14735	8.14672	8.13915	8.15212	8.13269	8.1675
0.107625	8.14969	8.15185	8.13142	8.14712	8.17091	8.15684	8.15959	8.14804	8.13979	8.15379	8.1589	8.15045	8.14783	8.13905	8.16155	8.16858	8.13123	8.14258	8.13328	8.15203	8.15225	8.16615	8.15427	8.15929	8.15982	8.18777	8.12783	8.16519	8.14544	8.14854	8.16354	8.15112	8.14626	8.13963	8.14583	8.15594	8.12891	8.13748	8.1394	8.13161	8.14967	8.13794	8.16161
0.10775	8.12865	8.15877	8.12897	8.15602	8.15063	8.14832	8.16717	8.13644	8.12434	8.16878	8.15511	8.13937	8.15549	8.14998	8.15961	8.1524	8.14419	8.15257	8.14966	8.15738	8.15192	8.17188	8.15215	8.17101	8.18619	8.17806	8.13713	8.14223	8.1541	8.12802	8.15769	8.15216	8.1601	8.14806	8.16672	8.16599	8.13265	8.14791	8.15547	8.12022	8.14839	8.14538	8.14082
0.107875	8.16041	8.13382	8.15919	8.15907	8.16135	8.15066	8.14938	8.13787	8.14852	8.14539	8.13425	8.14235	8.14689	8.14343	8.1635	8.16541	8.14422	8.15475	8.1379	8.15055	8.16032	8.16563	8.15619	8.17194	8.18153	8.16071	8.14037	8.15562	8.15979	8.1435	8.15305	8.15292	8.12624	8.16071	8.13607	8.156	8.14052	8.14262	8.13585	8.1394	8.14271	8.13222	8.13733
0.108	8.11947	8.15801	8.15447	8.17368	8.16137	8.15669	8.18435	8.16177	8.14731	8.13565	8.12717	8.15191	8.1507	8.14052	8.13608	8.17135	8.12663	8.15494	8.15982	8.15228	8.14764	8.16355	8.14731	8.13422	8.17472	8.18137	8.16209	8.14699	8.15172	8.14819	8.14886	8.14126	8.15438	8.13237	8.12925	8.14104	8.14879	8.13812	8.14203	8.15117	8.13762	8.14465	8.17316
0.108125	8.12578	8.15456	8.1488	8.1393	8.15361	8.15924	8.16788	8.15297	8.15535	8.16401	8.15039	8.17068	8.13912	8.15054	8.14523	8.17024	8.13902	8.16148	8.13261	8.16808	8.15462	8.15555	8.15762	8.14373	8.18311	8.18238	8.15171	8.13986	8.17629	8.14765	8.16045	8.1425	8.13962	8.15369	8.14068	8.14835	8.15203	8.13634	8.15231	8.18539	8.14087	8.14726	8.16442
0.10825	8.11231	8.14728	8.15795	8.14384	8.13534	8.14374	8.17329	8.15412	8.13146	8.17474	8.13502	8.16205	8.13966	8.14335	8.15501	8.16459	8.14392	8.15427	8.1356	8.15742	8.14681	8.15847	8.16298	8.16844	8.15678	8.17744	8.16434	8.14641	8.14925	8.13839	8.17667	8.15212	8.15504	8.15386	8.16535	8.15993	8.15234	8.12604	8.15523	8.15348	8.15743	8.14619	8.14714
0.108375	8.13889	8.14253	8.16655	8.13174	8.13375	8.15392	8.17693	8.16672	8.13138	8.1492	8.16708	8.13834	8.13852	8.13561	8.13326	8.17403	8.14774	8.14144	8.1432	8.15312	8.14763	8.16017	8.14563	8.14861	8.18097	8.17457	8.16417	8.13197	8.16282	8.15566	8.17098	8.14392	8.15034	8.15217	8.15726	8.15993	8.16576	8.14683	8.15517	8.15497	8.13014	8.14555	8.15788
0.1085	8.13599	8.16722	8.14651	8.15174	8.1444	8.14533	8.1685	8.12688	8.14552	8.15178	8.15011	8.14826	8.15669	8.12718	8.13735	8.16139	8.13101	8.13783	8.14732	8.15012	8.14383	8.1589	8.1628	8.15649	8.18076	8.16532	8.14161	8.13667	8.17442	8.15394	8.16917	8.13332	8.15253	8.13841	8.14481	8.1709	8.13855	8.15941	8.15845	8.13004	8.13421	8.13765	8.16819
0.108625	8.13664	8.1445	8.14059	8.16065	8.1432	8.1519	8.15321	8.12842	8.14097	8.13493	8.14365	8.16032	8.16474	8.14799	8.14779	8.15074	8.13778	8.1505	8.14629	8.16124	8.12084	8.1558	8.15121	8.15793	8.15339	8.17245	8.15623	8.13079	8.15918	8.14189	8.14654	8.15324	8.15371	8.16955	8.14851	8.15745	8.15813	8.12808	8.13923	8.11724	8.13982	8.13769	8.15246
0.10875	8.12583	8.14054	8.14928	8.14497	8.15184	8.16927	8.15156	8.144	8.14124	8.14165	8.16296	8.158	8.14138	8.16943	8.15213	8.16315	8.14914	8.15514	8.1528	8.1578	8.15771	8.16833	8.13259	8.16902	8.15517	8.18304	8.14123	8.13897	8.15303	8.14651	8.16267	8.13218	8.15339	8.16009	8.14446	8.15244	8.15717	8.1499	8.12038	8.12565	8.15349	8.15081	8.16836
0.108875	8.12597	8.14653	8.13805	8.13303	8.15002	8.14284	8.14587	8.16206	8.1524	8.15698	8.15938	8.13206	8.14101	8.14817	8.15102	8.16323	8.12763	8.14048	8.14008	8.17312	8.15395	8.17871	8.16419	8.12989	8.17149	8.16528	8.1306	8.15629	8.15213	8.14992	8.19011	8.15105	8.14625	8.15601	8.15061	8.14803	8.15723	8.14653	8.14734	8.14461	8.13979	8.12409	8.15164
0.109	8.14201	8.15677	8.14496	8.15916	8.147	8.15098	8.14291	8.14718	8.14852	8.15646	8.16817	8.15143	8.16306	8.15354	8.1606	8.17625	8.1243	8.15578	8.15701	8.15426	8.14838	8.16952	8.14127	8.16075	8.15327	8.18359	8.14864	8.15215	8.14903	8.14191	8.17412	8.16272	8.13346	8.15408	8.14998	8.13199	8.14861	8.14877	8.14356	8.13402	8.13279	8.1474	8.16053
0.109125	8.13967	8.14939	8.14576	8.13612	8.13044	8.13985	8.14813	8.13451	8.14226	8.14452	8.1647	8.15722	8.15359	8.11986	8.1412	8.15019	8.15054	8.16262	8.13542	8.12483	8.15598	8.15621	8.14294	8.17091	8.157	8.19824	8.15463	8.16157	8.15638	8.14726	8.16437	8.15903	8.14769	8.16308	8.12067	8.13768	8.13592	8.1256	8.13486	8.15233	8.14764	8.12663	8.14629
0.10925	8.13503	8.13322	8.15517	8.13283	8.13072	8.13628	8.14711	8.1422	8.14397	8.15987	8.17644	8.15968	8.15407	8.13912	8.15106	8.14723	8.14512	8.14641	8.13804	8.15707	8.13599	8.16444	8.12661	8.14895	8.15496	8.17377	8.15056	8.15672	8.1424	8.1524	8.14679	8.13102	8.15173	8.13274	8.13349	8.16171	8.14892	8.13022	8.15869	8.14725	8.1494	8.1424	8.18981
0.109375	8.14452	8.12664	8.1358	8.14168	8.13563	8.15665	8.13956	8.14418	8.13625	8.14285	8.16881	8.15945	8.16955	8.12389	8.14225	8.15942	8.13605	8.13471	8.16133	8.15553	8.15339	8.16898	8.14863	8.13752	8.13777	8.15084	8.15211	8.1625	8.14156	8.15183	8.13743	8.1444	8.16489	8.14742	8.13576	8.15868	8.15161	8.15652	8.1469	8.12685	8.15717	8.15354	8.18208
0.1095	8.12253	8.14325	8.16445	8.14363	8.1565	8.1532	8.15723	8.15583	8.15536	8.12889	8.15357	8.12938	8.13865	8.13136	8.13206	8.15336	8.14793	8.14125	8.16216	8.1624	8.13517	8.15446	8.15402	8.15159	8.13966	8.17113	8.15442	8.12615	8.14818	8.1355	8.16338	8.15798	8.16392	8.1435	8.15592	8.17352	8.13064	8.14427	8.14968	8.1385	8.15198	8.15261	8.1713
0.109625	8.12808	8.15588	8.15505	8.14046	8.15582	8.16108	8.16083	8.13519	8.13733	8.12987	8.16348	8.14169	8.13663	8.17078	8.14111	8.13744	8.17439	8.15806	8.15016	8.14799	8.13871	8.16129	8.14199	8.16349	8.14011	8.1643	8.13955	8.12665	8.16489	8.16683	8.17113	8.15503	8.1497	8.13662	8.14075	8.14402	8.14012	8.13512	8.17224	8.15042	8.15376	8.16412	8.15493
0.10975	8.13562	8.15966	8.14124	8.14799	8.15548	8.15008	8.15041	8.12497	8.15759	8.13736	8.16686	8.13838	8.15363	8.16315	8.15685	8.15759	8.15559	8.15465	8.13669	8.13757	8.13301	8.16733	8.16024	8.15446	8.16003	8.17388	8.16775	8.15389	8.17786	8.1521	8.1676	8.15292	8.16713	8.14666	8.16427	8.14487	8.16092	8.13757	8.16757	8.13926	8.15276	8.14662	8.15127
0.109875	8.13417	8.15449	8.15895	8.14965	8.14381	8.16525	8.15024	8.1518	8.14739	8.1552	8.14397	8.1262	8.14355	8.13635	8.14775	8.14475	8.16396	8.12971	8.14664	8.15005	8.13821	8.16373	8.13889	8.14312	8.17559	8.18128	8.15737	8.15312	8.16499	8.1364	8.16457	8.16062	8.1375	8.14524	8.15344	8.16065	8.15188	8.14183	8.14811	8.14685	8.15492	8.14249	8.14062
0.11	8.13469	8.15515	8.1433	8.15526	8.15655	8.16691	8.13265	8.13899	8.16003	8.15488	8.14173	8.15333	8.14144	8.14336	8.16068	8.13277	8.16413	8.148	8.1314	8.16039	8.17335	8.16399	8.14186	8.16107	8.15945	8.18414	8.1438	8.1514	8.15073	8.15724	8.15356	8.14559	8.1504	8.1375	8.14886	8.13769	8.14583	8.14465	8.14323	8.14674	8.13938	8.15359	8.15359
0.110125	8.12347	8.1705	8.14963	8.15594	8.15878	8.17702	8.14683	8.13714	8.15263	8.14703	8.12616	8.17274	8.14584	8.15669	8.16349	8.14529	8.15418	8.14716	8.13786	8.1537	8.1532	8.16267	8.17143	8.16333	8.17033	8.1755	8.14491	8.15658	8.13688	8.14292	8.15299	8.15852	8.13549	8.14226	8.14121	8.13976	8.13263	8.1358	8.15165	8.15694	8.15548	8.15027	8.14825
0.11025	8.13132	8.14955	8.1439	8.14955	8.1567	8.16866	8.16992	8.10661	8.14221	8.15248	8.15083	8.17072	8.13829	8.12638	8.15857	8.18017	8.15649	8.15318	8.13213	8.14794	8.15759	8.13815	8.1525	8.15906	8.15398	8.15546	8.13609	8.17114	8.13686	8.13544	8.13859	8.14681	8.12219	8.1628	8.16239	8.14706	8.15926	8.14456	8.15125	8.15226	8.14297	8.14155	8.13734
0.110375	8.13837	8.13975	8.1362	8.14793	8.16777	8.16264	8.16062	8.1395	8.1255	8.15655	8.15908	8.1451	8.14222	8.12329	8.16679	8.16488	8.12988	8.13567	8.1351	8.14692	8.15022	8.13342	8.12732	8.14267	8.1511	8.16817	8.13808	8.17395	8.13296	8.12058	8.16622	8.13655	8.13183	8.15784	8.14453	8.15594	8.13526	8.16101	8.14653	8.16732	8.15692	8.1443	8.15947
0.1105	8.15496	8.14863	8.14949	8.14354	8.16714	8.146	8.17805	8.1673	8.13969	8.16245	8.16068	8.13995	8.15606	8.13449	8.16544	8.154	8.14511	8.13196	8.14277	8.15929	8.16652	8.13943	8.14855	8.14377	8.16902	8.19251	8.1572	8.16812	8.13786	8.14575	8.14598	8.13144	8.14803	8.14766	8.15983	8.14078	8.14736	8.14236	8.15498	8.15345	8.14411	8.15215	8.1515
0.110625	8.16588	8.15679	8.14378	8.14739	8.14877	8.14294	8.15462	8.15057	8.14654	8.17481	8.16389	8.15743	8.15701	8.16211	8.15747	8.15746	8.13825	8.13756	8.13312	8.1521	8.1645	8.15731	8.16018	8.14689	8.15224	8.18609	8.15198	8.14225	8.14317	8.1608	8.14787	8.1244	8.15121	8.14786	8.15401	8.15951	8.14076	8.17084	8.1423	8.149	8.16673	8.12449	8.15441
0.11075	8.13763	8.15868	8.13436	8.13586	8.17199	8.12313	8.14599	8.16021	8.14128	8.15769	8.15972	8.14489	8.1488	8.16091	8.15855	8.1475	8.17225	8.14229	8.12859	8.15596	8.13488	8.13317	8.16622	8.1519	8.16478	8.17225	8.15829	8.13433	8.14754	8.14274	8.15465	8.15445	8.1421	8.14066	8.14119	8.17742	8.13933	8.16384	8.14703	8.15094	8.15881	8.15802	8.13659
0.110875	8.12974	8.156	8.14809	8.15273	8.14738	8.13357	8.13413	8.13809	8.16049	8.1729	8.16981	8.15993	8.15879	8.15767	8.17688	8.15079	8.15018	8.15682	8.12283	8.15379	8.13538	8.15176	8.1762	8.14562	8.14645	8.16679	8.1581	8.15578	8.14616	8.15144	8.15685	8.1366	8.15737	8.15777	8.13078	8.14623	8.15027	8.15926	8.14342	8.15028	8.1429	8.13963	8.14324
0.111	8.14674	8.15456	8.14548	8.15802	8.15348	8.1531	8.1631	8.15291	8.1327	8.17247	8.1686	8.13868	8.14085	8.1552	8.16715	8.17599	8.15025	8.13912	8.12771	8.15051	8.15396	8.14893	8.17359	8.16248	8.16965	8.17531	8.14139	8.15504	8.14635	8.13604	8.15668	8.1521	8.15684	8.14376	8.15171	8.15314	8.16045	8.14133	8.16401	8.16097	8.13086	8.13809	8.1639
0.111125	8.15736	8.14125	8.14898	8.16395	8.15066	8.15164	8.16098	8.15113	8.13705	8.16875	8.15879	8.1457	8.12525	8.15933	8.15961	8.1638	8.16131	8.14438	8.14629	8.1303	8.13634	8.16502	8.14793	8.14776	8.16734	8.16434	8.13834	8.14062	8.14342	8.13997	8.145	8.14183	8.15883	8.12665	8.14181	8.14684	8.14089	8.15334	8.15587	8.1555	8.17253	8.12001	8.15525
0.11125	8.13445	8.14994	8.15757	8.15173	8.15173	8.15452	8.14588	8.13947	8.15889	8.14439	8.14647	8.13698	8.14542	8.15788	8.14652	8.15616	8.13512	8.14587	8.15342	8.15387	8.15502	8.17783	8.14198	8.15715	8.17429	8.17864	8.15812	8.15344	8.16033	8.14474	8.1663	8.1507	8.15936	8.1461	8.15729	8.16509	8.15072	8.14067	8.13437	8.14235	8.14606	8.12366	8.16687
0.111375	8.14175	8.16308	8.13441	8.14694	8.15737	8.14264	8.16267	8.1347	8.14705	8.16868	8.15497	8.14627	8.15199	8.15211	8.14479	8.14153	8.14851	8.13725	8.14072	8.13776	8.13525	8.15969	8.16633	8.14953	8.17525	8.17391	8.15414	8.16891	8.16193	8.14568	8.17095	8.16264	8.14977	8.14536	8.13478	8.15413	8.15442	8.15416	8.1445	8.13702	8.12398	8.12631	8.15458
0.1115	8.13502	8.14461	8.14133	8.13241	8.12791	8.16644	8.14749	8.14621	8.16029	8.17349	8.16455	8.16566	8.15779	8.14912	8.13869	8.15549	8.14918	8.15271	8.13644	8.12296	8.14664	8.15701	8.16827	8.15066	8.16365	8.18587	8.1387	8.1589	8.1588	8.15372	8.17657	8.16247	8.14513	8.15146	8.13071	8.18583	8.14688	8.16023	8.12634	8.14106	8.12955	8.13881	8.14749
0.111625	8.11918	8.14846	8.13504	8.12746	8.12667	8.1683	8.15218	8.14885	8.12318	8.16152	8.15105	8.1525	8.14841	8.15009	8.14291	8.16439	8.14812	8.13771	8.15695	8.13232	8.16087	8.16466	8.16141	8.15273	8.16254	8.14766	8.14767	8.15699	8.15877	8.1514	8.15098	8.15947	8.14474	8.15852	8.14117	8.15076	8.15549	8.13411	8.11013	8.14566	8.14233	8.14741	8.15946
0.11175	8.13401	8.15767	8.15076	8.12984	8.13148	8.17779	8.14363	8.13895	8.13296	8.14838	8.15732	8.13791	8.13889	8.13899	8.15443	8.1609	8.14494	8.14759	8.15416	8.14813	8.14605	8.1504	8.1633	8.16508	8.16344	8.17058	8.15301	8.17167	8.17247	8.16462	8.15793	8.15316	8.1383	8.14326	8.1282	8.1524	8.16241	8.14859	8.16321	8.13855	8.13656	8.15044	8.16544
0.111875	8.13663	8.15349	8.1724	8.14635	8.14714	8.16833	8.15549	8.12553	8.13324	8.16722	8.15696	8.14192	8.16367	8.13277	8.16237	8.15553	8.14529	8.14376	8.15941	8.14849	8.15837	8.1724	8.16399	8.14262	8.15842	8.18068	8.14955	8.1478	8.15284	8.159	8.16627	8.14806	8.15733	8.1383	8.14864	8.14888	8.15547	8.15016	8.15052	8.12589	8.13859	8.14059	8.16
0.112	8.13117	8.15279	8.15799	8.15913	8.1367	8.16323	8.16862	8.13737	8.14739	8.15704	8.16723	8.16354	8.15993	8.15524	8.16945	8.15478	8.12414	8.13252	8.14271	8.15753	8.15034	8.16019	8.16405	8.14368	8.1852	8.20438	8.15672	8.14591	8.14513	8.13774	8.17216	8.15988	8.14829	8.15629	8.145	8.14523	8.14732	8.14334	8.14175	8.1488	8.16722	8.14168	8.18486
0.112125	8.1308	8.14156	8.15211	8.13876	8.16556	8.15898	8.16225	8.14435	8.1497	8.16071	8.16101	8.13364	8.16182	8.14852	8.17039	8.16191	8.13898	8.12345	8.11401	8.17626	8.14088	8.14837	8.16402	8.13847	8.16783	8.1777	8.13611	8.14088	8.15533	8.13732	8.16076	8.15362	8.14628	8.17388	8.13684	8.16455	8.13965	8.15482	8.14787	8.13397	8.13992	8.14413	8.17213
0.11225	8.12907	8.14694	8.14957	8.12991	8.1628	8.15334	8.15614	8.15176	8.15111	8.16494	8.15295	8.15237	8.16147	8.12187	8.13538	8.16061	8.12612	8.13097	8.12652	8.16386	8.1514	8.14712	8.16296	8.15993	8.1768	8.17226	8.1329	8.12804	8.15329	8.1674	8.17342	8.14919	8.13776	8.17364	8.14207	8.17663	8.15296	8.14104	8.15865	8.13748	8.13739	8.13247	8.16014
0.112375	8.15198	8.13502	8.13766	8.13013	8.16388	8.15672	8.15543	8.14727	8.13266	8.1486	8.15484	8.15493	8.14275	8.13569	8.13895	8.14509	8.13399	8.13217	8.142	8.16329	8.15676	8.14477	8.15614	8.16306	8.1754	8.18074	8.13866	8.13606	8.14107	8.1253	8.17337	8.13145	8.15884	8.16679	8.14327	8.15545	8.16568	8.15562	8.1682	8.13517	8.15188	8.13149	8.15171
0.1125	8.14435	8.14825	8.138	8.14394	8.14266	8.14671	8.17728	8.15259	8.13322	8.15965	8.15831	8.14429	8.13904	8.13489	8.15042	8.13158	8.13253	8.13374	8.14703	8.17435	8.1576	8.14273	8.14512	8.165	8.17674	8.16724	8.138	8.13494	8.15853	8.16193	8.16654	8.13885	8.17019	8.1338	8.12128	8.16285	8.137	8.15079	8.1439	8.1362	8.13727	8.13034	8.14957
0.112625	8.11654	8.15056	8.13706	8.1428	8.1786	8.17582	8.17551	8.14268	8.17126	8.17468	8.1433	8.1532	8.1451	8.13493	8.14067	8.14996	8.13813	8.16497	8.13348	8.15488	8.14551	8.1645	8.14296	8.1426	8.15516	8.1847	8.13114	8.13648	8.15292	8.15165	8.15431	8.15377	8.16	8.17608	8.11792	8.1433	8.1418	8.15022	8.14547	8.11824	8.14925	8.12532	8.16561
0.11275	8.14034	8.15073	8.13796	8.15507	8.1639	8.17545	8.15827	8.14527	8.17075	8.14791	8.13962	8.15847	8.13727	8.14359	8.14155	8.15709	8.14001	8.14595	8.12631	8.15324	8.15391	8.16961	8.16441	8.15166	8.16694	8.1624	8.1302	8.13904	8.16046	8.13665	8.17647	8.14271	8.16544	8.16447	8.12464	8.15974	8.15905	8.14056	8.14743	8.13193	8.14179	8.12148	8.17027
0.112875	8.13376	8.14046	8.12418	8.14392	8.15862	8.17487	8.16434	8.14519	8.16588	8.15327	8.15375	8.15961	8.14497	8.13648	8.1475	8.15498	8.17495	8.11792	8.13826	8.14803	8.13737	8.17098	8.15348	8.15583	8.15678	8.1638	8.12973	8.15239	8.15144	8.14043	8.1678	8.13641	8.14792	8.15065	8.13257	8.15291	8.1478	8.15353	8.13764	8.14474	8.14537	8.14286	8.15115
0.113	8.12216	8.15979	8.12989	8.12612	8.14694	8.15331	8.15129	8.13998	8.1638	8.17087	8.17111	8.15052	8.15245	8.1623	8.14286	8.14342	8.15788	8.12744	8.14641	8.14874	8.14281	8.18325	8.16456	8.14056	8.16612	8.16937	8.12943	8.13868	8.15001	8.15039	8.14645	8.14145	8.14678	8.1492	8.13412	8.14928	8.14468	8.12506	8.13917	8.14753	8.15504	8.16627	8.14706
0.113125	8.12879	8.16934	8.1581	8.17246	8.13933	8.17403	8.16809	8.11922	8.14693	8.14706	8.17608	8.15701	8.13412	8.17256	8.11281	8.16357	8.15726	8.13413	8.15363	8.15134	8.15843	8.17151	8.15314	8.16804	8.1658	8.19476	8.14915	8.14043	8.16741	8.16119	8.1458	8.16287	8.15726	8.14799	8.1452	8.14264	8.15247	8.14334	8.13412	8.14439	8.1639	8.14537	8.14201
0.11325	8.11507	8.168	8.15979	8.14876	8.16175	8.17205	8.16917	8.13004	8.14909	8.14374	8.15712	8.14291	8.12311	8.1718	8.1364	8.15164	8.14735	8.1306	8.15681	8.15403	8.13451	8.17934	8.14411	8.16883	8.14434	8.18671	8.15902	8.15723	8.161	8.16209	8.1479	8.14268	8.13744	8.15559	8.14687	8.14415	8.13859	8.15108	8.14328	8.14259	8.14696	8.14475	8.15763
0.113375	8.14721	8.16205	8.15528	8.13258	8.1561	8.15546	8.1636	8.14542	8.14669	8.15697	8.14889	8.15538	8.14815	8.1577	8.15207	8.1536	8.13628	8.15476	8.14507	8.14178	8.13445	8.16237	8.13727	8.1533	8.14532	8.16186	8.16702	8.16958	8.16916	8.1305	8.15462	8.15858	8.16398	8.14775	8.14988	8.17131	8.14601	8.15575	8.13685	8.14622	8.15835	8.15404	8.15913
0.1135	8.13129	8.16365	8.16156	8.14287	8.15119	8.16347	8.13232	8.13827	8.13905	8.17065	8.14838	8.14385	8.15768	8.14072	8.14008	8.17344	8.137	8.13593	8.15362	8.15022	8.14156	8.16358	8.1501	8.13087	8.15785	8.15504	8.15575	8.16307	8.1656	8.12808	8.14774	8.15384	8.16714	8.12573	8.13625	8.1426	8.14427	8.14439	8.14216	8.14839	8.14814	8.15269	8.14002
0.113625	8.13419	8.15671	8.14812	8.14668	8.1467	8.14691	8.10615	8.15175	8.15434	8.15474	8.14812	8.15018	8.14652	8.13917	8.14147	8.16391	8.16326	8.15889	8.14748	8.16348	8.15684	8.18023	8.15854	8.14681	8.18089	8.16063	8.13029	8.15466	8.14763	8.13474	8.16071	8.16012	8.1521	8.13851	8.13172	8.14236	8.13593	8.14104	8.14027	8.13795	8.16981	8.14799	8.16417
0.11375	8.11972	8.14508	8.1712	8.13464	8.14125	8.16657	8.14536	8.13622	8.1473	8.15394	8.15165	8.15443	8.14745	8.1292	8.14205	8.14766	8.14916	8.13528	8.14958	8.15188	8.16177	8.16201	8.15433	8.15603	8.17287	8.17861	8.15572	8.12661	8.16766	8.14126	8.16917	8.14126	8.14398	8.14027	8.13863	8.12953	8.14014	8.15984	8.12347	8.1318	8.15829	8.13997	8.18115
0.113875	8.11175	8.15934	8.14915	8.14494	8.12923	8.14484	8.15528	8.13612	8.16525	8.15382	8.16366	8.14452	8.17005	8.12182	8.14022	8.15189	8.13566	8.13734	8.13946	8.14067	8.14188	8.15755	8.16305	8.16659	8.16718	8.17918	8.15228	8.1318	8.17976	8.14371	8.15671	8.15559	8.14689	8.13617	8.13779	8.12383	8.12739	8.14568	8.13061	8.13539	8.14629	8.12667	8.17328
0.114	8.13203	8.14691	8.1527	8.15568	8.13623	8.14019	8.14962	8.1465	8.13705	8.15321	8.16601	8.15854	8.16105	8.12251	8.14674	8.1392	8.16175	8.14278	8.14515	8.15392	8.12548	8.1579	8.15531	8.15453	8.15702	8.18207	8.14757	8.15344	8.16685	8.15673	8.17165	8.15543	8.15367	8.1574	8.13291	8.13154	8.13827	8.11864	8.13093	8.14669	8.13937	8.14159	8.14391
0.114125	8.14269	8.15198	8.1609	8.13879	8.14555	8.1562	8.12626	8.14648	8.13597	8.12726	8.14478	8.15465	8.15507	8.13936	8.15475	8.1507	8.15256	8.13442	8.14963	8.15761	8.13116	8.15761	8.16269	8.14175	8.15742	8.18522	8.13417	8.14577	8.17361	8.17154	8.17404	8.14577	8.13853	8.15443	8.14268	8.14056	8.14661	8.12965	8.13229	8.13461	8.14637	8.13052	8.14614
0.11425	8.1279	8.14261	8.14156	8.14325	8.17467	8.14826	8.12955	8.13918	8.12752	8.14772	8.15009	8.14173	8.1444	8.15047	8.16525	8.16481	8.16242	8.13054	8.1281	8.15226	8.15321	8.15281	8.16025	8.13016	8.14934	8.18301	8.13722	8.13094	8.15798	8.16171	8.17408	8.15771	8.15482	8.14964	8.138	8.14424	8.13783	8.14871	8.14916	8.15098	8.14649	8.13774	8.1573
0.114375	8.13065	8.14501	8.14492	8.17198	8.1499	8.14111	8.16672	8.15682	8.16826	8.14904	8.17266	8.13441	8.15677	8.14411	8.16704	8.14975	8.14986	8.13062	8.12614	8.15194	8.14442	8.16308	8.16733	8.15777	8.16403	8.18171	8.15511	8.13924	8.15002	8.15441	8.14979	8.15969	8.16859	8.1537	8.14976	8.12675	8.15154	8.12734	8.14642	8.13676	8.12878	8.14527	8.17706
0.1145	8.14603	8.14289	8.14352	8.15678	8.15424	8.15599	8.14425	8.16443	8.15238	8.17239	8.1562	8.15064	8.13366	8.1456	8.16785	8.16472	8.16218	8.1284	8.14135	8.14238	8.14338	8.14166	8.15679	8.14366	8.18733	8.17082	8.13947	8.13608	8.12833	8.16796	8.163	8.14865	8.14439	8.14363	8.14748	8.12405	8.16228	8.14079	8.14389	8.12925	8.14659	8.14414	8.16043
0.114625	8.14883	8.1466	8.1348	8.14426	8.15754	8.18093	8.15098	8.12826	8.13451	8.16113	8.14212	8.12949	8.14971	8.13495	8.1359	8.15119	8.15072	8.12562	8.16417	8.16994	8.13771	8.1683	8.16911	8.15774	8.15417	8.17135	8.14685	8.1355	8.15439	8.16166	8.15948	8.14837	8.15559	8.15168	8.15012	8.1339	8.17284	8.14057	8.14036	8.12804	8.15734	8.13116	8.17246
0.11475	8.14413	8.14104	8.15546	8.13951	8.1426	8.1637	8.16125	8.13232	8.1315	8.14185	8.13554	8.14888	8.14696	8.13196	8.12418	8.15733	8.16122	8.12211	8.13779	8.16904	8.15347	8.14516	8.14764	8.17484	8.18159	8.16885	8.14588	8.12902	8.1528	8.14762	8.15984	8.14362	8.16264	8.15404	8.14128	8.15025	8.17454	8.13441	8.13883	8.14238	8.16004	8.1422	8.15486
0.114875	8.14235	8.14691	8.16312	8.14629	8.1739	8.15492	8.16756	8.14858	8.16497	8.15517	8.14095	8.14938	8.13513	8.12527	8.14745	8.15312	8.15632	8.12669	8.14688	8.15671	8.13944	8.16122	8.13357	8.15667	8.17696	8.15683	8.12807	8.14818	8.16014	8.15959	8.17165	8.14989	8.15189	8.15375	8.17067	8.14562	8.14763	8.13798	8.14001	8.13357	8.15587	8.12604	8.12693
0.115	8.12918	8.16711	8.16548	8.1666	8.15465	8.15359	8.14197	8.15826	8.15842	8.13718	8.13466	8.14583	8.15061	8.13367	8.14807	8.16362	8.1501	8.14488	8.14578	8.1577	8.15181	8.15695	8.15489	8.15798	8.17143	8.18116	8.14686	8.1412	8.16127	8.16439	8.14963	8.14743	8.14744	8.17256	8.14918	8.1355	8.15141	8.15508	8.15433	8.1459	8.14626	8.14174	8.13751
0.115125	8.13615	8.18053	8.13497	8.1514	8.16445	8.14389	8.16653	8.14323	8.14365	8.13348	8.13649	8.14815	8.15949	8.14072	8.14725	8.1624	8.14771	8.14073	8.14291	8.14776	8.16401	8.16891	8.14147	8.16576	8.15821	8.17783	8.12246	8.13605	8.17374	8.15442	8.15581	8.15195	8.14638	8.14359	8.15404	8.14514	8.15189	8.13933	8.15868	8.13298	8.14726	8.13865	8.14079
0.11525	8.1463	8.17416	8.14101	8.14687	8.15433	8.13907	8.16165	8.13922	8.1309	8.15279	8.14471	8.14812	8.14831	8.14915	8.14573	8.16196	8.13385	8.14777	8.14854	8.14211	8.1549	8.17642	8.14479	8.16232	8.14691	8.17136	8.14555	8.14303	8.15479	8.14095	8.14996	8.15751	8.13566	8.13668	8.16312	8.14376	8.1587	8.14282	8.13952	8.15929	8.15871	8.14361	8.16167
0.115375	8.1395	8.17156	8.14719	8.15529	8.17412	8.14796	8.15962	8.13446	8.15031	8.15852	8.15427	8.13222	8.16041	8.16465	8.14523	8.16705	8.13574	8.13665	8.14588	8.14459	8.15945	8.14685	8.13984	8.1393	8.18382	8.19102	8.14545	8.13597	8.17593	8.14464	8.16694	8.14603	8.14303	8.14902	8.15308	8.15324	8.15422	8.14547	8.13837	8.15927	8.15569	8.15055	8.16869
0.1155	8.14738	8.15582	8.14747	8.16314	8.1472	8.14845	8.14151	8.14827	8.16726	8.15119	8.15229	8.16307	8.10805	8.16161	8.13356	8.14044	8.1345	8.12575	8.16041	8.13504	8.16441	8.13945	8.16045	8.14063	8.17749	8.17771	8.14678	8.12495	8.14354	8.13376	8.17751	8.13912	8.14248	8.15477	8.14471	8.13863	8.15995	8.13185	8.1338	8.12961	8.16119	8.13809	8.16272
0.115625	8.1586	8.16015	8.14684	8.14027	8.13004	8.14352	8.17343	8.13411	8.14469	8.16159	8.14359	8.16076	8.11745	8.15555	8.14567	8.1569	8.14118	8.13498	8.15212	8.13557	8.15837	8.16455	8.16277	8.14755	8.16853	8.16699	8.13857	8.17997	8.17195	8.11613	8.18041	8.14319	8.1301	8.14859	8.13156	8.15051	8.13981	8.13569	8.14987	8.12195	8.15969	8.12509	8.14912
0.11575	8.13844	8.16532	8.16451	8.15842	8.13072	8.18021	8.1711	8.14818	8.14752	8.13858	8.14127	8.16452	8.14669	8.14759	8.14968	8.15413	8.16343	8.14247	8.15692	8.15144	8.14364	8.17667	8.16069	8.15532	8.17486	8.15951	8.12723	8.16573	8.16411	8.13541	8.1684	8.13112	8.14732	8.1463	8.12733	8.13039	8.12157	8.12923	8.16599	8.15099	8.15913	8.12803	8.14654
0.115875	8.13061	8.16056	8.133	8.16541	8.14294	8.16737	8.16119	8.13876	8.15224	8.17128	8.15473	8.14801	8.15684	8.14797	8.15681	8.15633	8.15631	8.15362	8.1503	8.14805	8.13489	8.16096	8.13609	8.16864	8.16797	8.17674	8.15233	8.14482	8.15357	8.16161	8.1543	8.14403	8.13818	8.14093	8.14577	8.1248	8.15604	8.16366	8.15177	8.14388	8.14893	8.14178	8.13712
0.116	8.12171	8.1646	8.14347	8.1533	8.14162	8.1577	8.16973	8.14297	8.14709	8.14832	8.17143	8.14915	8.142	8.13826	8.17174	8.15968	8.14039	8.14877	8.14164	8.14246	8.14101	8.14819	8.12154	8.15588	8.15406	8.17844	8.14771	8.15735	8.16845	8.15296	8.16242	8.15756	8.14868	8.15154	8.13867	8.14626	8.158	8.16631	8.15909	8.11281	8.13624	8.13612	8.15905
0.116125	8.15121	8.15891	8.13065	8.14592	8.15341	8.17074	8.16884	8.11935	8.13605	8.15981	8.1651	8.15936	8.12994	8.15356	8.14095	8.17382	8.13588	8.13669	8.1469	8.14721	8.15289	8.16728	8.14017	8.15218	8.17185	8.19163	8.13272	8.1582	8.1243	8.14142	8.16901	8.14359	8.14516	8.14454	8.13936	8.17762	8.15414	8.13798	8.14307	8.12436	8.15487	8.12357	8.16533
0.11625	8.13189	8.14284	8.13371	8.15945	8.14738	8.17991	8.16663	8.13345	8.15524	8.15989	8.15922	8.13995	8.15033	8.16228	8.13689	8.15154	8.16168	8.15507	8.15101	8.15694	8.15048	8.14773	8.14416	8.14909	8.16751	8.18194	8.15003	8.15735	8.11942	8.16685	8.15907	8.15747	8.14996	8.14263	8.14507	8.16457	8.15512	8.14976	8.13228	8.13491	8.17308	8.11454	8.17931
0.116375	8.12991	8.14547	8.14008	8.14265	8.13818	8.15838	8.15939	8.13863	8.142	8.1495	8.15266	8.15457	8.14222	8.15383	8.15945	8.15316	8.15931	8.155	8.15317	8.17059	8.13042	8.16315	8.12874	8.14547	8.16302	8.17763	8.13808	8.14453	8.16122	8.14043	8.15807	8.15887	8.13866	8.14406	8.12733	8.16127	8.17184	8.16005	8.13033	8.12592	8.16804	8.13199	8.14851
0.1165	8.12812	8.16271	8.1516	8.13041	8.15799	8.16075	8.15928	8.11752	8.14635	8.13207	8.14626	8.14385	8.14284	8.13847	8.14664	8.15335	8.15328	8.14058	8.13633	8.1351	8.12226	8.16707	8.16431	8.13966	8.17367	8.1579	8.13699	8.14299	8.15671	8.13899	8.17108	8.13345	8.14239	8.16152	8.15314	8.1476	8.16447	8.13296	8.15158	8.12834	8.15315	8.16524	8.15636
0.116625	8.10176	8.14574	8.14464	8.12775	8.16132	8.15668	8.15708	8.14227	8.12988	8.15935	8.14161	8.15897	8.15959	8.14378	8.14209	8.1684	8.14407	8.13398	8.12968	8.13193	8.14074	8.16267	8.13404	8.15179	8.1702	8.16257	8.13472	8.14724	8.15784	8.13908	8.15886	8.13817	8.14293	8.14855	8.13289	8.15273	8.14481	8.14352	8.16431	8.15452	8.14246	8.14071	8.15312
0.11675	8.10893	8.1416	8.1554	8.14727	8.16182	8.15772	8.15326	8.14971	8.13564	8.16151	8.13313	8.14955	8.15432	8.15923	8.14723	8.16251	8.14681	8.12364	8.13279	8.14706	8.13008	8.16779	8.12556	8.16835	8.16644	8.17358	8.12868	8.14462	8.14532	8.14131	8.13807	8.11863	8.13984	8.14947	8.12182	8.16623	8.15506	8.1502	8.14448	8.14796	8.15112	8.14501	8.15385
0.116875	8.13592	8.14559	8.15404	8.12798	8.142	8.14935	8.1439	8.16392	8.14001	8.17381	8.13771	8.13995	8.12309	8.16463	8.14798	8.14568	8.13903	8.134	8.13934	8.16718	8.15081	8.14392	8.16063	8.16299	8.19648	8.16524	8.14577	8.15199	8.1552	8.14646	8.17454	8.13111	8.14354	8.1442	8.10328	8.15285	8.14333	8.14093	8.16263	8.14954	8.15407	8.16133	8.16431
0.117	8.12983	8.13531	8.13541	8.13369	8.14189	8.13858	8.16492	8.16104	8.14089	8.16652	8.17101	8.13704	8.12138	8.16521	8.13379	8.14891	8.13081	8.12194	8.1339	8.14698	8.14543	8.15824	8.14729	8.1815	8.18462	8.17468	8.17544	8.15375	8.17605	8.13823	8.17098	8.13412	8.14482	8.14417	8.11476	8.14478	8.13872	8.15001	8.15925	8.11816	8.16929	8.14303	8.17883
0.117125	8.12341	8.16482	8.14104	8.15247	8.15266	8.14481	8.16996	8.13625	8.15248	8.14635	8.16592	8.11423	8.14427	8.15589	8.14855	8.1433	8.12875	8.13219	8.13422	8.14847	8.14561	8.15276	8.13536	8.1656	8.16824	8.19104	8.18384	8.14252	8.14465	8.13006	8.15904	8.14307	8.1663	8.14592	8.12522	8.15343	8.14871	8.14416	8.14581	8.13559	8.14809	8.1362	8.1947
0.11725	8.13639	8.16367	8.13123	8.158	8.14082	8.12972	8.15311	8.1278	8.15951	8.1402	8.18015	8.11413	8.15406	8.15858	8.15903	8.14992	8.11942	8.13039	8.14411	8.15198	8.14264	8.144	8.14395	8.15216	8.18174	8.17479	8.16895	8.12789	8.13518	8.1309	8.14982	8.13868	8.17266	8.13921	8.1466	8.14802	8.14101	8.14683	8.1441	8.12765	8.14783	8.13726	8.15155
0.117375	8.13827	8.14436	8.12393	8.14008	8.1403	8.15577	8.15417	8.14743	8.17699	8.14823	8.16875	8.14256	8.14862	8.14967	8.15934	8.14148	8.1223	8.11995	8.1455	8.1552	8.15202	8.15909	8.14056	8.15554	8.18799	8.16848	8.13912	8.14229	8.132	8.12905	8.13869	8.15066	8.15973	8.14254	8.13179	8.15635	8.15659	8.14603	8.15189	8.12191	8.16621	8.1291	8.16058
0.1175	8.14552	8.15188	8.13416	8.14152	8.16422	8.15278	8.16495	8.11728	8.16063	8.16193	8.16524	8.16163	8.16187	8.15132	8.15857	8.13694	8.13289	8.12947	8.14853	8.164	8.15559	8.15945	8.14353	8.1702	8.17456	8.16937	8.14378	8.14769	8.15182	8.14374	8.15647	8.13351	8.15027	8.1518	8.15549	8.15087	8.15734	8.15848	8.13241	8.13085	8.15745	8.12579	8.16232
0.117625	8.12939	8.15328	8.15001	8.13384	8.14239	8.15835	8.16726	8.13722	8.1489	8.16039	8.14153	8.15348	8.15617	8.16185	8.14325	8.15575	8.14187	8.11338	8.14465	8.13598	8.13923	8.15131	8.16303	8.14408	8.16073	8.16195	8.13873	8.12015	8.17271	8.15886	8.14979	8.14614	8.15576	8.14001	8.15871	8.14532	8.15248	8.13729	8.14867	8.12308	8.16279	8.1239	8.1576
0.11775	8.14293	8.13498	8.1572	8.13111	8.1504	8.16036	8.1543	8.12363	8.14124	8.1626	8.14254	8.14257	8.1614	8.14688	8.14145	8.14088	8.12833	8.13598	8.13626	8.13889	8.15485	8.16009	8.1468	8.15571	8.17068	8.18292	8.14143	8.14364	8.1516	8.14415	8.15878	8.14973	8.15001	8.11771	8.14795	8.14126	8.13033	8.14366	8.15421	8.12733	8.13474	8.11466	8.15118
0.117875	8.14658	8.14638	8.16636	8.15244	8.15794	8.14665	8.17413	8.12016	8.14304	8.15894	8.14581	8.12419	8.15793	8.1461	8.14954	8.13305	8.13403	8.16416	8.1384	8.14625	8.16354	8.14792	8.13948	8.14545	8.17277	8.14487	8.14504	8.14725	8.17118	8.13956	8.16453	8.14156	8.15707	8.10773	8.14467	8.14226	8.13218	8.14756	8.1343	8.14638	8.1385	8.14204	8.16539
0.118	8.17128	8.16081	8.13412	8.14959	8.15279	8.15485	8.16842	8.13435	8.1487	8.15206	8.14933	8.13063	8.16255	8.14235	8.14537	8.14751	8.13966	8.15171	8.13455	8.16088	8.15327	8.14842	8.14941	8.14122	8.14128	8.15179	8.13946	8.15215	8.1543	8.12954	8.16196	8.14093	8.14455	8.13953	8.13644	8.14516	8.1408	8.15295	8.16035	8.16306	8.16099	8.13998	8.16439
0.118125	8.14073	8.1497	8.15404	8.15178	8.14744	8.15915	8.172	8.12093	8.1493	8.16238	8.14927	8.1544	8.17337	8.13502	8.14472	8.14907	8.14829	8.1528	8.13065	8.15448	8.14197	8.15393	8.15004	8.14153	8.14794	8.16382	8.14368	8.14191	8.17208	8.14288	8.1535	8.15035	8.15633	8.14847	8.12685	8.14594	8.13921	8.13168	8.15383	8.1594	8.1469	8.12689	8.17011
0.11825	8.12912	8.15024	8.15099	8.1654	8.15092	8.1619	8.17532	8.13314	8.14275	8.15494	8.16482	8.1447	8.13108	8.15106	8.14449	8.14141	8.15533	8.14648	8.1409	8.13702	8.1407	8.15792	8.13017	8.15427	8.1499	8.1759	8.13733	8.12987	8.14925	8.16566	8.14835	8.1527	8.16741	8.14141	8.14326	8.13859	8.15402	8.14421	8.14593	8.1582	8.15162	8.13595	8.14516
0.118375	8.15169	8.1442	8.17724	8.14136	8.15994	8.17242	8.1548	8.14291	8.14117	8.14961	8.15993	8.14288	8.12674	8.16463	8.13894	8.13467	8.15038	8.13296	8.14328	8.14097	8.13998	8.15923	8.13747	8.12922	8.15385	8.16781	8.14391	8.14644	8.16541	8.17222	8.15402	8.14805	8.14355	8.16264	8.14699	8.14584	8.15997	8.13688	8.1625	8.12787	8.14012	8.14264	8.16987
0.1185	8.16096	8.13531	8.17489	8.13707	8.15315	8.16662	8.16082	8.15344	8.12581	8.15628	8.15908	8.15982	8.13636	8.1451	8.14348	8.13314	8.13971	8.13425	8.13193	8.14577	8.15773	8.15145	8.12057	8.14709	8.16442	8.16883	8.14227	8.15336	8.16361	8.1468	8.14152	8.11427	8.14008	8.14919	8.14826	8.17138	8.1532	8.15018	8.15646	8.12148	8.14295	8.14368	8.16267
0.118625	8.14017	8.15565	8.15667	8.14679	8.13882	8.15752	8.1503	8.14639	8.13191	8.14816	8.16105	8.15038	8.14661	8.16132	8.16218	8.13824	8.13491	8.17204	8.12903	8.13489	8.15454	8.15798	8.14217	8.154	8.17463	8.17949	8.14324	8.1432	8.14744	8.17066	8.15363	8.13185	8.1525	8.15811	8.16577	8.15553	8.13351	8.14002	8.15515	8.14618	8.14063	8.13051	8.17757
0.11875	8.13393	8.14612	8.15681	8.15497	8.14384	8.14565	8.14773	8.13975	8.14881	8.14625	8.16417	8.14662	8.14326	8.13454	8.14521	8.15271	8.13235	8.14568	8.16807	8.1327	8.14715	8.1683	8.15239	8.1461	8.15511	8.16588	8.14101	8.15363	8.14118	8.16505	8.16924	8.15326	8.14632	8.16259	8.13666	8.15731	8.1505	8.15739	8.14757	8.1589	8.13001	8.13625	8.15106
0.118875	8.11684	8.1423	8.14718	8.15381	8.14681	8.1627	8.14815	8.14366	8.12277	8.14526	8.15025	8.15435	8.16791	8.1459	8.15549	8.14535	8.14832	8.14066	8.14468	8.14134	8.1391	8.16411	8.13975	8.142	8.15524	8.16857	8.1485	8.16186	8.16609	8.16048	8.16885	8.1641	8.15014	8.14861	8.12374	8.13384	8.14608	8.14342	8.13094	8.15205	8.16185	8.14528	8.15063
0.119	8.14285	8.14831	8.14201	8.13786	8.16665	8.14251	8.16943	8.14451	8.14214	8.1495	8.16163	8.15319	8.15983	8.14756	8.15636	8.145	8.14557	8.14582	8.14146	8.14277	8.13484	8.16215	8.14097	8.14294	8.17422	8.16009	8.13855	8.15041	8.16353	8.15335	8.14609	8.14923	8.13665	8.1655	8.13724	8.13732	8.14171	8.14095	8.13681	8.15373	8.15701	8.14481	8.15901
0.119125	8.1328	8.14059	8.15633	8.13155	8.15801	8.14376	8.15843	8.15043	8.15655	8.14374	8.16204	8.15737	8.15912	8.14223	8.13528	8.16628	8.13889	8.14106	8.14325	8.17531	8.1394	8.13892	8.15161	8.13394	8.13376	8.18857	8.15655	8.14412	8.14904	8.1176	8.14921	8.16772	8.13332	8.1656	8.1431	8.14072	8.15598	8.15123	8.15675	8.14532	8.14331	8.14088	8.1635
0.11925	8.13385	8.13041	8.16328	8.12045	8.15411	8.16733	8.16407	8.15104	8.1559	8.15619	8.15938	8.15572	8.14639	8.14566	8.13473	8.16383	8.14883	8.14877	8.14925	8.14615	8.15047	8.14528	8.14242	8.15303	8.15124	8.18486	8.14253	8.14847	8.17988	8.12063	8.15018	8.1507	8.13258	8.14639	8.14163	8.15678	8.16485	8.14322	8.17001	8.15003	8.1399	8.1358	8.1703
0.119375	8.12926	8.14301	8.14071	8.1319	8.16005	8.15544	8.1595	8.14643	8.15217	8.16074	8.15539	8.15621	8.14131	8.12788	8.15578	8.14805	8.15268	8.15047	8.15509	8.15332	8.15127	8.15398	8.14607	8.15916	8.16594	8.19776	8.14081	8.15018	8.17432	8.13375	8.133	8.15054	8.1516	8.14954	8.15613	8.14085	8.14825	8.1345	8.15881	8.11597	8.13215	8.12732	8.15726
0.1195	8.14141	8.15235	8.13383	8.14281	8.16289	8.14436	8.15213	8.13399	8.16255	8.16371	8.16434	8.13797	8.15576	8.12689	8.14423	8.132	8.15488	8.15371	8.14486	8.16603	8.15379	8.1477	8.14474	8.14281	8.17199	8.18743	8.13602	8.12618	8.18075	8.15165	8.15928	8.14172	8.1719	8.14535	8.13803	8.15382	8.15244	8.13896	8.15513	8.14011	8.13841	8.11743	8.1556
0.119625	8.13354	8.15527	8.13805	8.1396	8.14999	8.16949	8.14997	8.13743	8.15543	8.14273	8.1471	8.14874	8.16299	8.13925	8.13869	8.14638	8.12859	8.11967	8.12354	8.14887	8.16373	8.15778	8.14956	8.12879	8.19218	8.17611	8.15708	8.14153	8.15968	8.13155	8.1545	8.15313	8.16824	8.13661	8.12878	8.14996	8.16453	8.15512	8.15424	8.13287	8.12501	8.14722	8.15581
0.11975	8.14566	8.14763	8.15085	8.12939	8.13762	8.14406	8.15553	8.13293	8.16069	8.16585	8.1464	8.14177	8.16211	8.13126	8.14931	8.13782	8.14223	8.11026	8.12626	8.13152	8.14103	8.15531	8.16068	8.15333	8.17982	8.19369	8.14783	8.1509	8.15343	8.13475	8.15231	8.14967	8.16204	8.1449	8.13985	8.1502	8.16236	8.1405	8.13518	8.14301	8.15501	8.16072	8.16196
0.119875	8.14089	8.15581	8.14258	8.1429	8.14361	8.13322	8.15348	8.14811	8.13994	8.1581	8.159	8.13129	8.14457	8.1107	8.13402	8.14098	8.14953	8.14342	8.13186	8.1482	8.13616	8.15997	8.16206	8.13662	8.15989	8.18858	8.12498	8.14149	8.16272	8.13703	8.14374	8.12796	8.12972	8.13409	8.13867	8.14761	8.17874	8.12833	8.14076	8.14955	8.1561	8.13467	8.15203
0.12	8.14085	8.15192	8.14353	8.14561	8.14698	8.15419	8.16328	8.12704	8.13554	8.15698	8.16656	8.14042	8.15335	8.15112	8.13604	8.14085	8.14465	8.12955	8.11913	8.13783	8.14156	8.16378	8.15033	8.158	8.17091	8.19411	8.14455	8.16806	8.14312	8.15214	8.14737	8.13823	8.15102	8.13918	8.12736	8.13344	8.15718	8.14077	8.1499	8.13783	8.16299	8.14279	8.16786
0.120125	8.15331	8.15953	8.12454	8.14074	8.14704	8.1471	8.16756	8.14349	8.11491	8.17661	8.16887	8.14468	8.1433	8.15562	8.15462	8.13548	8.16071	8.1375	8.13755	8.14932	8.14527	8.16344	8.15434	8.15768	8.166	8.16659	8.15318	8.15339	8.13537	8.15393	8.15159	8.13915	8.15913	8.11881	8.13268	8.14175	8.14067	8.14864	8.15267	8.13241	8.14602	8.13279	8.16053
0.12025	8.15438	8.14187	8.14216	8.14815	8.12624	8.17043	8.16596	8.1454	8.12907	8.17312	8.16548	8.15234	8.15043	8.15443	8.14975	8.13657	8.15717	8.14252	8.12752	8.15842	8.15077	8.16122	8.1464	8.15456	8.15766	8.17513	8.14608	8.14468	8.15023	8.14508	8.16135	8.13228	8.16281	8.14556	8.12943	8.14394	8.1538	8.14985	8.14946	8.11922	8.14156	8.13901	8.17986
0.120375	8.15501	8.15504	8.14714	8.15024	8.12965	8.16814	8.14758	8.13554	8.13435	8.14987	8.15789	8.16003	8.14841	8.14983	8.16569	8.15929	8.12548	8.14838	8.13382	8.172	8.17313	8.15789	8.14423	8.14374	8.16653	8.17699	8.14822	8.16893	8.16425	8.16474	8.1509	8.14993	8.16419	8.1407	8.14645	8.15105	8.12205	8.13165	8.13866	8.1339	8.14713	8.14361	8.1717
0.1205	8.14626	8.15327	8.14533	8.13644	8.13667	8.14597	8.13917	8.13064	8.14694	8.13392	8.1377	8.16667	8.1678	8.14126	8.1509	8.1503	8.14033	8.13445	8.14227	8.14897	8.15903	8.14117	8.14534	8.15078	8.14944	8.174	8.13464	8.18221	8.16355	8.14524	8.14295	8.15066	8.15897	8.16356	8.15345	8.15599	8.13771	8.12978	8.14401	8.14719	8.14021	8.14221	8.16567
0.120625	8.13588	8.15347	8.14559	8.15398	8.13469	8.1693	8.15748	8.13317	8.14818	8.15306	8.14975	8.16177	8.15036	8.14024	8.1474	8.1285	8.12213	8.15141	8.15942	8.12936	8.13825	8.14498	8.14653	8.15727	8.16749	8.15945	8.12756	8.16205	8.16451	8.15634	8.14705	8.14923	8.15242	8.174	8.15652	8.14589	8.14709	8.14548	8.15726	8.13992	8.12894	8.13879	8.15795
0.12075	8.13137	8.14006	8.15755	8.12624	8.14654	8.16102	8.15561	8.14226	8.15974	8.15732	8.17255	8.16859	8.14339	8.15816	8.16747	8.15012	8.13526	8.14745	8.15079	8.12273	8.15676	8.15347	8.15878	8.14424	8.17824	8.16482	8.14153	8.14944	8.15713	8.16306	8.16514	8.1469	8.13052	8.15094	8.13565	8.15048	8.15425	8.1318	8.1417	8.1408	8.16385	8.12466	8.14826
0.120875	8.13089	8.15499	8.14585	8.15716	8.16193	8.1707	8.14791	8.13278	8.14456	8.13432	8.17066	8.15916	8.15134	8.18091	8.15583	8.15523	8.13837	8.16213	8.14597	8.13169	8.16629	8.14394	8.12863	8.16536	8.1496	8.20523	8.13775	8.14823	8.1491	8.13857	8.16165	8.15939	8.13255	8.13568	8.15123	8.16974	8.14388	8.13367	8.1441	8.13655	8.15139	8.12996	8.16535
0.121	8.13922	8.12713	8.13276	8.17381	8.13666	8.15293	8.16448	8.13574	8.12315	8.12791	8.16015	8.14159	8.15728	8.1605	8.15139	8.15809	8.13305	8.15226	8.14791	8.13962	8.14793	8.16891	8.14754	8.15024	8.15919	8.18676	8.15257	8.16241	8.13313	8.14093	8.14182	8.12724	8.16165	8.16118	8.15917	8.14944	8.15275	8.14985	8.15893	8.12903	8.13767	8.17256	8.14464
0.121125	8.13873	8.14741	8.12038	8.13603	8.15385	8.14606	8.15841	8.14612	8.13648	8.14025	8.14284	8.13308	8.16008	8.15035	8.13879	8.15227	8.13464	8.1425	8.13766	8.13971	8.15575	8.16659	8.15105	8.15775	8.17824	8.19215	8.14847	8.17041	8.15845	8.15455	8.18002	8.14378	8.14671	8.14301	8.13642	8.15936	8.16688	8.14807	8.14725	8.13084	8.12868	8.14615	8.17019
0.12125	8.13231	8.16207	8.1328	8.15179	8.14593	8.15398	8.14305	8.14096	8.14056	8.15351	8.15228	8.14674	8.14704	8.13872	8.14352	8.14532	8.1383	8.15852	8.14124	8.14643	8.14742	8.14566	8.13888	8.14526	8.14709	8.16363	8.14262	8.16261	8.15042	8.13598	8.19074	8.1684	8.14561	8.12818	8.14379	8.14173	8.15873	8.15693	8.14536	8.1405	8.14154	8.145	8.16394
0.121375	8.14509	8.15089	8.15104	8.14623	8.1449	8.1532	8.13716	8.12804	8.15943	8.14786	8.16575	8.15337	8.14784	8.12228	8.16767	8.15137	8.13265	8.15088	8.13679	8.16291	8.15295	8.1775	8.14296	8.13241	8.15289	8.16853	8.14746	8.1563	8.16407	8.14248	8.15176	8.15062	8.15257	8.14416	8.15078	8.15723	8.14957	8.14367	8.15112	8.16801	8.13392	8.14833	8.18723
0.1215	8.14825	8.14571	8.13404	8.14168	8.15846	8.14792	8.13634	8.13603	8.14484	8.13764	8.15329	8.1462	8.16415	8.13553	8.14506	8.16172	8.14902	8.14806	8.12659	8.17571	8.13688	8.15771	8.14712	8.16327	8.17173	8.18152	8.12817	8.16292	8.16573	8.14314	8.14593	8.14087	8.15334	8.15212	8.15226	8.13987	8.15909	8.13828	8.15622	8.15612	8.12497	8.14714	8.1675
0.121625	8.13186	8.14555	8.15428	8.14317	8.15118	8.14906	8.14607	8.14282	8.15528	8.14391	8.14727	8.13736	8.16024	8.14402	8.1425	8.15074	8.14131	8.13038	8.13519	8.15515	8.13001	8.16911	8.14746	8.13857	8.15703	8.15056	8.15359	8.15082	8.16506	8.14427	8.13609	8.15295	8.1366	8.15309	8.16775	8.16801	8.14357	8.14819	8.13841	8.14489	8.13644	8.15545	8.14663
0.12175	8.1367	8.13962	8.16103	8.12612	8.15222	8.15061	8.15806	8.14672	8.1424	8.16826	8.14034	8.14385	8.16132	8.14089	8.12383	8.15459	8.13864	8.15316	8.11828	8.15012	8.1548	8.16436	8.14862	8.14387	8.15478	8.14917	8.15694	8.16155	8.16012	8.15731	8.15452	8.15858	8.1259	8.16245	8.14502	8.16244	8.13541	8.14949	8.14796	8.14806	8.15156	8.15289	8.16273
0.121875	8.14423	8.14185	8.13763	8.12319	8.16386	8.14485	8.13795	8.14818	8.15501	8.1399	8.16025	8.13996	8.17833	8.14645	8.13124	8.1566	8.14844	8.14402	8.1327	8.16339	8.15857	8.16059	8.15281	8.14378	8.15257	8.17032	8.15284	8.14654	8.16358	8.15084	8.15506	8.15121	8.15404	8.14493	8.1496	8.14024	8.14101	8.15059	8.14914	8.15086	8.15023	8.13216	8.14164
0.122	8.15543	8.15372	8.15483	8.13104	8.16747	8.15641	8.14112	8.14525	8.14668	8.15952	8.15236	8.14563	8.15421	8.14184	8.11888	8.13637	8.10968	8.14344	8.12363	8.15713	8.15656	8.13605	8.14973	8.14778	8.15689	8.15355	8.15281	8.13816	8.15139	8.12903	8.14693	8.15366	8.14523	8.14008	8.16143	8.14429	8.14746	8.14252	8.15627	8.14767	8.1627	8.15631	8.16981
0.122125	8.15182	8.14793	8.14965	8.15699	8.15398	8.16108	8.13342	8.13879	8.14583	8.15544	8.15178	8.136	8.15127	8.12141	8.13388	8.13485	8.11829	8.14154	8.13249	8.15438	8.15022	8.16106	8.14758	8.14423	8.16518	8.17316	8.15712	8.15347	8.15244	8.12502	8.1362	8.14584	8.1586	8.14499	8.14544	8.13348	8.15031	8.13953	8.15629	8.16027	8.13887	8.15742	8.17403
0.12225	8.12276	8.14301	8.13731	8.1541	8.16292	8.15889	8.16211	8.15226	8.1387	8.13979	8.1647	8.14067	8.1243	8.13535	8.14611	8.15375	8.12437	8.14335	8.14777	8.14411	8.13851	8.17052	8.15398	8.14124	8.1598	8.16464	8.13709	8.12476	8.16078	8.1404	8.14741	8.13688	8.14166	8.14641	8.15593	8.16175	8.1438	8.15518	8.15043	8.14464	8.15793	8.15041	8.16774
0.122375	8.14881	8.1363	8.14275	8.14381	8.13409	8.17179	8.1542	8.14386	8.1325	8.15212	8.15715	8.13406	8.1356	8.15965	8.14019	8.15372	8.14319	8.15547	8.13625	8.13839	8.13506	8.15324	8.12596	8.14816	8.16426	8.17789	8.15539	8.14652	8.16575	8.13291	8.14242	8.13707	8.14227	8.14379	8.16431	8.14057	8.1523	8.16197	8.15176	8.13224	8.15629	8.14654	8.15507
0.1225	8.13316	8.14855	8.14241	8.13107	8.14374	8.14397	8.13628	8.1552	8.13438	8.14117	8.15616	8.15325	8.14391	8.14907	8.14503	8.152	8.14315	8.14793	8.1449	8.14613	8.14765	8.14951	8.14796	8.17107	8.17005	8.15259	8.14959	8.15975	8.16668	8.13872	8.15636	8.14454	8.17632	8.14051	8.14333	8.15641	8.14411	8.13454	8.13903	8.12341	8.15138	8.13499	8.17712
0.122625	8.13628	8.15303	8.15119	8.14145	8.15364	8.14224	8.14326	8.16029	8.1262	8.14674	8.15938	8.16336	8.15627	8.14614	8.13857	8.14941	8.14227	8.13743	8.12749	8.15639	8.15215	8.15884	8.156	8.16427	8.15182	8.15738	8.14902	8.15649	8.14282	8.13611	8.15929	8.14599	8.1748	8.12952	8.14552	8.15182	8.1451	8.14519	8.14446	8.14827	8.14521	8.10529	8.1752
0.12275	8.11938	8.16534	8.14387	8.14107	8.1669	8.13794	8.14847	8.15435	8.13137	8.14677	8.15562	8.16336	8.14641	8.1458	8.14752	8.15041	8.16293	8.13307	8.15192	8.16074	8.16186	8.16446	8.13563	8.16209	8.16208	8.18986	8.12973	8.15114	8.15102	8.14137	8.16535	8.1528	8.17167	8.15175	8.14562	8.15815	8.15399	8.14925	8.13895	8.1417	8.16607	8.11559	8.15774
0.122875	8.11916	8.15485	8.1378	8.14538	8.15624	8.14832	8.15694	8.1565	8.15666	8.13184	8.1643	8.15802	8.12521	8.14146	8.13377	8.14485	8.17291	8.12956	8.1635	8.15588	8.15048	8.14635	8.1345	8.16771	8.15868	8.17422	8.15524	8.13509	8.16146	8.13185	8.15452	8.16805	8.15656	8.15277	8.15331	8.15006	8.15733	8.14014	8.13541	8.16531	8.15936	8.12111	8.14912
0.123	8.14989	8.14726	8.13472	8.1339	8.15164	8.16229	8.14843	8.16007	8.14255	8.15296	8.14818	8.14265	8.13947	8.13454	8.15659	8.14296	8.16349	8.15556	8.13459	8.14867	8.15528	8.15191	8.15259	8.17314	8.14323	8.14561	8.14988	8.13328	8.14684	8.15801	8.13877	8.14499	8.14662	8.15586	8.13445	8.14278	8.14565	8.13348	8.14204	8.15668	8.15719	8.12595	8.16101
0.123125	8.13745	8.14309	8.14046	8.14828	8.16817	8.14236	8.15578	8.1441	8.15738	8.15693	8.15916	8.14428	8.13815	8.13956	8.14945	8.13591	8.13653	8.12867	8.14559	8.13923	8.1464	8.17579	8.15055	8.15246	8.15006	8.15652	8.13573	8.14339	8.13416	8.1488	8.14197	8.14428	8.13882	8.13926	8.13982	8.14866	8.15674	8.14168	8.12897	8.17751	8.16223	8.12957	8.16366
0.12325	8.13375	8.14947	8.14207	8.14587	8.15752	8.1449	8.14352	8.13343	8.14385	8.15751	8.13676	8.16072	8.12589	8.14349	8.13001	8.1418	8.1472	8.15028	8.14514	8.14802	8.12088	8.16011	8.1514	8.14703	8.16309	8.16323	8.13749	8.16423	8.14487	8.14477	8.13474	8.15626	8.15755	8.1347	8.14085	8.14769	8.15022	8.14624	8.13431	8.15652	8.16108	8.12454	8.15649
0.123375	8.11452	8.15924	8.15333	8.15211	8.15153	8.14137	8.16764	8.15785	8.14472	8.1467	8.14675	8.16411	8.13892	8.13361	8.13425	8.13709	8.12677	8.13132	8.1506	8.15611	8.13091	8.15232	8.13812	8.15449	8.1459	8.16523	8.14249	8.16137	8.13996	8.15851	8.17538	8.14448	8.15578	8.15388	8.15854	8.13018	8.14796	8.15337	8.15543	8.13763	8.16352	8.14576	8.15823
0.1235	8.12643	8.15827	8.15132	8.15204	8.16595	8.13254	8.14942	8.14818	8.1441	8.14486	8.15348	8.14696	8.13981	8.12858	8.12193	8.1675	8.13725	8.12925	8.13547	8.13315	8.13724	8.15402	8.147	8.14272	8.14502	8.16641	8.15033	8.1565	8.15446	8.16344	8.16082	8.14874	8.13912	8.14538	8.15411	8.14365	8.13324	8.15051	8.142	8.13836	8.14413	8.13153	8.1591
0.123625	8.11821	8.14233	8.11194	8.15237	8.15597	8.14634	8.14413	8.15244	8.13842	8.16325	8.15217	8.14385	8.14616	8.13469	8.13245	8.17205	8.15387	8.15088	8.1505	8.14555	8.15669	8.17674	8.15758	8.16734	8.16741	8.18229	8.14409	8.14767	8.14303	8.14235	8.17761	8.1504	8.16171	8.15173	8.14008	8.13983	8.15134	8.14181	8.12709	8.14342	8.15285	8.14636	8.14462
0.12375	8.13232	8.12075	8.12611	8.15964	8.16845	8.15128	8.17509	8.16439	8.13691	8.14578	8.16308	8.15347	8.13905	8.16061	8.13165	8.15595	8.16356	8.14259	8.16324	8.14916	8.13922	8.15387	8.15429	8.13803	8.16907	8.17061	8.14265	8.13795	8.16158	8.13104	8.15873	8.14442	8.1711	8.15376	8.14402	8.14113	8.13741	8.16444	8.14556	8.14473	8.13457	8.14004	8.15499
0.123875	8.11603	8.14022	8.14211	8.1598	8.15762	8.14594	8.16623	8.16067	8.13793	8.13268	8.15967	8.15436	8.14049	8.1535	8.14651	8.13129	8.16128	8.13425	8.13841	8.15439	8.14361	8.15843	8.14413	8.13366	8.14807	8.16885	8.13515	8.15179	8.15829	8.14785	8.13686	8.1711	8.16052	8.14469	8.13657	8.13454	8.13303	8.14389	8.1408	8.13088	8.14895	8.12991	8.18037
0.124	8.14397	8.16256	8.14435	8.15019	8.15147	8.14977	8.13867	8.12617	8.12599	8.14128	8.16196	8.15883	8.16719	8.14669	8.1339	8.15433	8.15122	8.13579	8.15221	8.16078	8.13271	8.18347	8.13823	8.15828	8.15745	8.18343	8.14406	8.17058	8.15976	8.17003	8.13853	8.13613	8.14719	8.13774	8.14041	8.15683	8.13791	8.14259	8.14378	8.13418	8.15334	8.15529	8.15323
0.124125	8.16058	8.15292	8.14962	8.13493	8.15592	8.1656	8.15702	8.13429	8.13088	8.14365	8.17514	8.15617	8.16132	8.13876	8.13062	8.15757	8.12035	8.12412	8.14123	8.1395	8.13683	8.17831	8.14062	8.15872	8.14207	8.16409	8.16054	8.18031	8.16381	8.17227	8.15727	8.12759	8.13543	8.1515	8.15062	8.16047	8.14526	8.16047	8.1284	8.14965	8.14564	8.13587	8.15534
0.12425	8.14429	8.14153	8.15509	8.15353	8.15764	8.14374	8.16342	8.12556	8.13526	8.15566	8.16115	8.14668	8.14809	8.14142	8.13201	8.15172	8.15668	8.15854	8.14824	8.15293	8.12088	8.15895	8.13735	8.13977	8.14839	8.16434	8.14798	8.1744	8.15938	8.15635	8.1659	8.15189	8.15021	8.13578	8.1381	8.15856	8.15694	8.12801	8.14198	8.14701	8.14791	8.11952	8.16391
0.124375	8.13606	8.1424	8.14733	8.14489	8.14872	8.16422	8.15847	8.14023	8.15174	8.14418	8.14136	8.14265	8.13006	8.13217	8.15644	8.14507	8.15987	8.14812	8.15284	8.14294	8.1303	8.17506	8.1461	8.12808	8.16642	8.14628	8.12125	8.16747	8.16729	8.15485	8.16071	8.16068	8.14842	8.15711	8.13168	8.13597	8.1446	8.12273	8.15537	8.1412	8.13416	8.12125	8.17431
0.1245	8.10973	8.15169	8.14218	8.13742	8.15868	8.14081	8.16705	8.14268	8.13716	8.15881	8.14532	8.1394	8.13445	8.16695	8.14075	8.15317	8.13653	8.13272	8.14589	8.13789	8.13761	8.16029	8.14608	8.14095	8.16547	8.16522	8.11374	8.15076	8.16022	8.13589	8.14917	8.14987	8.14482	8.13601	8.15268	8.14116	8.13705	8.14162	8.13841	8.13676	8.13251	8.13157	8.16007
0.124625	8.13576	8.14798	8.13708	8.15675	8.15782	8.12549	8.13847	8.14285	8.13554	8.15359	8.17003	8.13777	8.12159	8.146	8.14709	8.14591	8.13185	8.13798	8.1523	8.13869	8.15164	8.17818	8.15465	8.15231	8.16923	8.17495	8.15993	8.15348	8.13588	8.14192	8.15485	8.14587	8.14321	8.13494	8.13741	8.1478	8.14568	8.14101	8.14352	8.13734	8.14609	8.10016	8.15898
0.12475	8.14353	8.14663	8.15079	8.14525	8.17068	8.14563	8.12717	8.13937	8.15796	8.13616	8.18221	8.14135	8.12726	8.1327	8.13801	8.15038	8.12897	8.1412	8.12975	8.14127	8.15211	8.17528	8.14954	8.13239	8.16943	8.15462	8.15068	8.15024	8.15829	8.12908	8.14927	8.13898	8.15001	8.14706	8.13575	8.14361	8.1546	8.13699	8.16152	8.16135	8.13694	8.13483	8.14458
0.124875	8.13927	8.15923	8.13789	8.14806	8.15291	8.16976	8.15449	8.15697	8.14268	8.16157	8.1623	8.14797	8.15155	8.14196	8.16018	8.14424	8.13774	8.13328	8.12266	8.15449	8.15568	8.16659	8.14604	8.13269	8.15488	8.17944	8.16053	8.14271	8.15527	8.14221	8.15604	8.13373	8.15696	8.15022	8.15585	8.16282	8.13913	8.14366	8.15875	8.1433	8.14216	8.1534	8.1627
0.125	8.1288	8.14326	8.1355	8.13321	8.12895	8.16748	8.14523	8.14409	8.14448	8.16088	8.15961	8.14265	8.15414	8.15478	8.17297	8.14558	8.13663	8.1363	8.13067	8.12472	8.14778	8.14579	8.16217	8.14105	8.12959	8.15897	8.14299	8.14777	8.16486	8.13071	8.16497	8.12898	8.14111	8.15045	8.14855	8.16161	8.14319	8.1433	8.16394	8.12026	8.13067	8.1326	8.16544
0.125125	8.13259	8.14825	8.1293	8.12483	8.14008	8.17371	8.15979	8.14075	8.14954	8.14349	8.13567	8.13838	8.13493	8.1384	8.16065	8.12266	8.14228	8.1377	8.13386	8.15876	8.14982	8.16203	8.14869	8.13725	8.13731	8.16606	8.14673	8.15318	8.15594	8.13684	8.16008	8.15411	8.17407	8.13934	8.14245	8.1429	8.13277	8.13938	8.15138	8.14358	8.12387	8.14403	8.15752
0.12525	8.14119	8.13158	8.14045	8.1421	8.14175	8.14638	8.15389	8.13962	8.15517	8.17036	8.15343	8.14579	8.1567	8.1469	8.14242	8.15208	8.15061	8.16628	8.13837	8.15147	8.14788	8.17036	8.13679	8.14276	8.15701	8.17941	8.13395	8.14861	8.15714	8.13335	8.15484	8.13741	8.17027	8.13073	8.1366	8.1403	8.15528	8.1514	8.13385	8.146	8.13374	8.1331	8.17358
0.125375	8.1321	8.16446	8.12987	8.14014	8.13102	8.16064	8.15556	8.13519	8.15151	8.15005	8.16414	8.13434	8.16058	8.16013	8.12741	8.14918	8.13048	8.15412	8.14094	8.15224	8.15528	8.16255	8.15881	8.14755	8.17152	8.17376	8.15918	8.16895	8.15165	8.1445	8.1471	8.15319	8.13541	8.13014	8.11955	8.16086	8.17445	8.12923	8.13746	8.13737	8.13613	8.13103	8.15346
0.1255	8.15356	8.17258	8.12128	8.14677	8.15012	8.16671	8.15058	8.1345	8.15233	8.13948	8.15443	8.14355	8.15263	8.15419	8.14496	8.17942	8.13892	8.14242	8.14862	8.15186	8.1507	8.15957	8.15407	8.1687	8.17124	8.15808	8.14069	8.13432	8.1459	8.14718	8.14886	8.12289	8.14339	8.13741	8.14503	8.15651	8.15506	8.15984	8.15485	8.1366	8.13844	8.13245	8.15443
0.125625	8.15331	8.14529	8.12499	8.14938	8.1562	8.15543	8.14519	8.13063	8.15176	8.15349	8.14915	8.15477	8.15669	8.13859	8.14727	8.16018	8.14918	8.13728	8.14753	8.1552	8.14577	8.15145	8.15568	8.14932	8.17955	8.17701	8.13018	8.15047	8.15635	8.14036	8.1596	8.13969	8.14921	8.13397	8.14533	8.16297	8.14986	8.14286	8.13953	8.13978	8.14482	8.15198	8.13031
0.12575	8.12446	8.13843	8.13344	8.14798	8.13704	8.15566	8.16713	8.13265	8.14671	8.17496	8.14004	8.14046	8.13519	8.13791	8.12907	8.13542	8.12946	8.10608	8.16138	8.15662	8.15804	8.15936	8.16109	8.15343	8.16422	8.17921	8.13036	8.15556	8.14711	8.15606	8.14639	8.14443	8.13468	8.14485	8.15404	8.13989	8.1355	8.14123	8.14642	8.12138	8.14761	8.14501	8.14661
0.125875	8.14036	8.17348	8.1341	8.13419	8.13673	8.14619	8.1627	8.13179	8.14101	8.14984	8.15578	8.14767	8.1307	8.14545	8.13805	8.15522	8.12762	8.12267	8.14825	8.13486	8.13452	8.14987	8.16142	8.1544	8.16247	8.1712	8.13701	8.14506	8.15565	8.14205	8.14508	8.14124	8.14601	8.13289	8.16065	8.14638	8.14902	8.13638	8.15642	8.13333	8.14536	8.13918	8.15992
0.126	8.13799	8.16257	8.13949	8.13586	8.14223	8.14571	8.15663	8.13702	8.15301	8.13903	8.16539	8.13053	8.14279	8.14124	8.14153	8.14334	8.14301	8.15267	8.14223	8.14423	8.1418	8.15378	8.15829	8.16171	8.14774	8.16147	8.13502	8.1546	8.16341	8.12894	8.14627	8.14142	8.13993	8.1649	8.16083	8.15765	8.14687	8.13575	8.15258	8.13699	8.16585	8.14158	8.16565
0.126125	8.11965	8.14176	8.14971	8.15179	8.16017	8.15473	8.15604	8.13776	8.15127	8.13853	8.15249	8.14967	8.13624	8.16041	8.13184	8.1531	8.15696	8.12935	8.12501	8.13574	8.1437	8.14242	8.15924	8.15428	8.15968	8.15536	8.12732	8.15518	8.15829	8.12011	8.16304	8.14779	8.15157	8.15628	8.17541	8.16904	8.13477	8.15048	8.15984	8.13992	8.15818	8.13683	8.17243
0.12625	8.1273	8.14081	8.14453	8.15047	8.13597	8.15708	8.16087	8.13573	8.14888	8.15074	8.15944	8.15122	8.14855	8.14269	8.15997	8.15938	8.15397	8.13995	8.1282	8.12775	8.16423	8.17298	8.15477	8.13421	8.14857	8.17781	8.13329	8.16354	8.15224	8.12945	8.15675	8.14256	8.16023	8.14641	8.16298	8.16145	8.1588	8.13769	8.14023	8.12928	8.17175	8.14012	8.16006
0.126375	8.13042	8.14238	8.15207	8.14439	8.13242	8.16328	8.18059	8.13229	8.13329	8.15661	8.14151	8.14108	8.16789	8.1259	8.15413	8.1479	8.13862	8.12868	8.12711	8.15264	8.1516	8.15517	8.14713	8.14803	8.1601	8.18153	8.14171	8.15516	8.16217	8.13568	8.15881	8.15378	8.14638	8.15438	8.15296	8.1487	8.16047	8.14744	8.13746	8.14903	8.16853	8.13533	8.1627
0.1265	8.15247	8.15426	8.15502	8.13998	8.15199	8.17157	8.15959	8.13548	8.15552	8.14921	8.15897	8.15866	8.16531	8.15014	8.14336	8.14131	8.1532	8.14756	8.14246	8.14797	8.15488	8.13769	8.14697	8.15708	8.16773	8.17991	8.1432	8.16097	8.14689	8.13678	8.15274	8.1449	8.15526	8.15546	8.15226	8.12926	8.15619	8.14529	8.17218	8.13189	8.13655	8.14531	8.16865
0.126625	8.13078	8.15855	8.14011	8.13938	8.14885	8.17843	8.15186	8.1329	8.13512	8.15024	8.15076	8.15663	8.16704	8.14176	8.14591	8.15282	8.15465	8.1329	8.12966	8.14256	8.1392	8.1293	8.14759	8.15832	8.14441	8.16865	8.13354	8.15034	8.16259	8.17351	8.14736	8.15208	8.16132	8.16087	8.11533	8.13261	8.15842	8.12989	8.14921	8.12829	8.12505	8.14367	8.17561
0.12675	8.14113	8.15607	8.15572	8.13827	8.14633	8.16378	8.15217	8.13922	8.14881	8.153	8.1618	8.15884	8.15115	8.15069	8.14928	8.14863	8.1499	8.16234	8.15196	8.13808	8.12387	8.17	8.14789	8.15188	8.15475	8.16341	8.14319	8.13717	8.16901	8.16555	8.12591	8.13717	8.15393	8.16103	8.13562	8.14783	8.15394	8.16228	8.14319	8.11813	8.14932	8.13594	8.17333
0.126875	8.14447	8.15444	8.16286	8.13557	8.15893	8.16453	8.15628	8.11954	8.14951	8.15358	8.14951	8.14565	8.16204	8.16239	8.12785	8.15038	8.1318	8.15287	8.14171	8.14365	8.14078	8.17	8.14693	8.13727	8.17524	8.16221	8.12817	8.13403	8.15643	8.1543	8.14189	8.12773	8.14634	8.14402	8.13696	8.14672	8.15277	8.17189	8.1587	8.14139	8.14108	8.12363	8.16814
0.127	8.13077	8.16574	8.13732	8.13074	8.1635	8.15586	8.16956	8.12452	8.1377	8.16753	8.15612	8.14445	8.13727	8.14016	8.13154	8.1356	8.12558	8.14871	8.13977	8.15462	8.14394	8.17039	8.16373	8.13514	8.15995	8.15047	8.13822	8.12729	8.15607	8.15877	8.16348	8.12926	8.14154	8.17351	8.15522	8.12693	8.15042	8.157	8.15526	8.15382	8.14397	8.13434	8.15655
0.127125	8.11174	8.15817	8.16727	8.13596	8.17869	8.16217	8.1562	8.13977	8.14043	8.16126	8.16465	8.15411	8.15121	8.16034	8.14792	8.14623	8.12669	8.15999	8.13802	8.15762	8.13651	8.16312	8.16332	8.14628	8.15266	8.15977	8.15131	8.15325	8.14307	8.14182	8.14075	8.15491	8.14523	8.15912	8.13409	8.14093	8.14838	8.139	8.14915	8.15252	8.12991	8.13009	8.18449
0.12725	8.11783	8.14977	8.15916	8.13236	8.15069	8.16489	8.16673	8.14941	8.15123	8.15126	8.14053	8.14896	8.14393	8.14357	8.14986	8.15948	8.14367	8.15026	8.114	8.16008	8.13801	8.15343	8.14255	8.14932	8.15614	8.16258	8.15314	8.14528	8.15051	8.11314	8.15007	8.141	8.16583	8.12791	8.13427	8.15112	8.15599	8.152	8.1415	8.13781	8.1318	8.12437	8.15918
0.127375	8.11922	8.14345	8.14939	8.13558	8.13199	8.1578	8.16834	8.15797	8.14005	8.16125	8.15916	8.13824	8.14239	8.13329	8.15545	8.15621	8.15577	8.14148	8.12828	8.15821	8.13739	8.16041	8.16136	8.15102	8.15773	8.14355	8.15673	8.1379	8.15236	8.13737	8.13697	8.15731	8.16293	8.13338	8.15825	8.1434	8.14923	8.15535	8.1598	8.1347	8.16122	8.11465	8.12092
0.1275	8.09613	8.16573	8.14217	8.15752	8.1463	8.13668	8.161	8.14226	8.12907	8.15678	8.16103	8.15092	8.13284	8.14826	8.14684	8.1439	8.14629	8.13037	8.1447	8.14915	8.14409	8.15106	8.13524	8.14717	8.1445	8.16645	8.14547	8.13329	8.13416	8.14786	8.15833	8.16077	8.1464	8.13303	8.14744	8.13136	8.15087	8.15679	8.16856	8.13189	8.14184	8.11963	8.15434
0.127625	8.11306	8.16744	8.11871	8.15488	8.14829	8.13929	8.15259	8.14241	8.13445	8.14278	8.18005	8.15404	8.14837	8.15499	8.12463	8.14246	8.15267	8.15755	8.15013	8.12996	8.11641	8.14641	8.12081	8.16628	8.15272	8.18139	8.16342	8.14463	8.15	8.13757	8.1644	8.15248	8.16489	8.15736	8.16271	8.13147	8.14612	8.15235	8.13912	8.14757	8.16263	8.1341	8.18488
0.12775	8.12733	8.15556	8.11623	8.13752	8.15044	8.16742	8.1677	8.12888	8.15385	8.14204	8.17272	8.14619	8.16012	8.16967	8.11938	8.14529	8.14751	8.15581	8.14715	8.1385	8.13881	8.14017	8.14973	8.17855	8.1488	8.18656	8.15316	8.16568	8.16475	8.13663	8.1511	8.12192	8.1677	8.1567	8.14494	8.15083	8.13952	8.13671	8.14104	8.14306	8.15517	8.13464	8.16814
0.127875	8.14013	8.15709	8.13027	8.14992	8.15031	8.15895	8.15877	8.14453	8.144	8.14721	8.16	8.12876	8.14558	8.16219	8.15514	8.16673	8.14919	8.16074	8.15359	8.16935	8.13897	8.16121	8.13781	8.16178	8.1561	8.17163	8.16714	8.15876	8.13151	8.14395	8.16028	8.14435	8.15797	8.14305	8.13383	8.16123	8.15395	8.12949	8.126	8.15319	8.13518	8.11822	8.13978
0.128	8.13624	8.1471	8.14032	8.15993	8.1517	8.14074	8.14634	8.14454	8.1529	8.14313	8.14274	8.1427	8.13801	8.15521	8.14881	8.15236	8.15128	8.13897	8.1421	8.15728	8.15666	8.16176	8.14221	8.15128	8.18875	8.14928	8.16009	8.1267	8.14159	8.14525	8.14992	8.14401	8.14394	8.13995	8.14205	8.14672	8.14903	8.13512	8.13676	8.14098	8.14431	8.1055	8.15276
0.128125	8.12081	8.14803	8.11746	8.14376	8.1369	8.15149	8.17276	8.16081	8.14326	8.14542	8.18002	8.15147	8.1368	8.14957	8.13431	8.15565	8.14993	8.14207	8.15083	8.1507	8.13596	8.15055	8.15952	8.15154	8.15945	8.15987	8.1546	8.14353	8.16011	8.16338	8.17977	8.15711	8.13431	8.1409	8.13894	8.15306	8.14061	8.14722	8.1226	8.14027	8.142	8.12774	8.17059
0.12825	8.13212	8.14421	8.12078	8.14228	8.13175	8.15869	8.17302	8.13773	8.16733	8.15188	8.16705	8.14917	8.15605	8.13409	8.13689	8.15972	8.13304	8.15026	8.14433	8.16744	8.13794	8.16991	8.14478	8.14765	8.14788	8.19248	8.14105	8.14207	8.14515	8.14116	8.16179	8.15009	8.13829	8.13486	8.1602	8.15608	8.14722	8.1443	8.13218	8.133	8.14896	8.13298	8.16367
0.128375	8.11807	8.1619	8.14063	8.14049	8.16455	8.16344	8.15707	8.13239	8.14917	8.15993	8.14344	8.15765	8.17076	8.12798	8.14065	8.14175	8.15305	8.14968	8.15124	8.17513	8.14732	8.15421	8.13878	8.14622	8.1636	8.17313	8.13283	8.16138	8.15022	8.12677	8.14394	8.14912	8.14317	8.13854	8.18456	8.12915	8.15495	8.14507	8.1417	8.12984	8.15208	8.15335	8.1525
0.1285	8.12546	8.14757	8.133	8.15407	8.15144	8.18348	8.17384	8.1286	8.13698	8.157	8.15006	8.13417	8.15948	8.15074	8.15183	8.15427	8.13761	8.13881	8.16532	8.155	8.1529	8.13472	8.1392	8.14486	8.15912	8.14362	8.13359	8.14153	8.15315	8.13662	8.13775	8.17502	8.14874	8.15738	8.15184	8.15517	8.15336	8.11535	8.15946	8.14828	8.1608	8.1404	8.14386
0.128625	8.13082	8.13301	8.15213	8.14426	8.1524	8.16462	8.15604	8.13902	8.14505	8.14526	8.15859	8.13197	8.14343	8.16214	8.14143	8.16865	8.14738	8.13842	8.17162	8.14606	8.14532	8.14572	8.13763	8.15581	8.16041	8.17018	8.14639	8.11973	8.16041	8.14784	8.16058	8.14242	8.13315	8.1422	8.15168	8.14358	8.13169	8.14785	8.15885	8.15411	8.13273	8.14936	8.15012
0.12875	8.16068	8.14801	8.12753	8.15294	8.16332	8.15747	8.15996	8.15619	8.1103	8.14249	8.13367	8.13599	8.1424	8.16891	8.12393	8.15263	8.14716	8.14113	8.16244	8.12708	8.13697	8.15247	8.14268	8.16089	8.15408	8.17878	8.15516	8.13611	8.18882	8.13634	8.15527	8.14432	8.14167	8.13903	8.15639	8.15569	8.1296	8.12483	8.14654	8.14584	8.13795	8.14668	8.14548
0.128875	8.14407	8.15275	8.1433	8.13768	8.14459	8.14699	8.17167	8.15173	8.137	8.16125	8.14058	8.14821	8.13909	8.14428	8.12536	8.14406	8.1544	8.13236	8.16695	8.15446	8.14185	8.14206	8.16025	8.14524	8.15833	8.14674	8.1413	8.14165	8.13859	8.15012	8.16086	8.16223	8.14524	8.15483	8.14723	8.15543	8.15923	8.1329	8.13443	8.1318	8.16054	8.12789	8.1377
0.129	8.12344	8.16312	8.14864	8.15257	8.14099	8.15357	8.18069	8.12809	8.14826	8.13483	8.16698	8.13741	8.13376	8.15405	8.14847	8.15179	8.12821	8.14272	8.16535	8.13673	8.15106	8.17609	8.16827	8.12774	8.1383	8.15303	8.14687	8.13502	8.15138	8.14967	8.15129	8.14464	8.15639	8.17457	8.14648	8.16415	8.14663	8.11143	8.15431	8.15127	8.15125	8.13756	8.14524
0.129125	8.13309	8.16314	8.16714	8.14997	8.14124	8.15344	8.15697	8.14944	8.15202	8.13223	8.13993	8.15352	8.14411	8.14537	8.16011	8.13179	8.12572	8.15286	8.15694	8.11487	8.14381	8.17673	8.15379	8.12474	8.15949	8.18065	8.13483	8.15187	8.14742	8.14813	8.13694	8.11829	8.14587	8.14249	8.1228	8.15417	8.14706	8.13727	8.16145	8.16037	8.16489	8.14946	8.1545
0.12925	8.14529	8.15936	8.1452	8.1442	8.14733	8.17386	8.1239	8.15343	8.1502	8.12977	8.14321	8.16077	8.14548	8.14989	8.14278	8.16004	8.153	8.14431	8.15703	8.15038	8.15638	8.16966	8.13885	8.13506	8.15239	8.17078	8.1425	8.1599	8.15555	8.14352	8.1452	8.15482	8.1454	8.13519	8.13789	8.16315	8.12238	8.16617	8.15229	8.1168	8.15551	8.14662	8.16331
0.129375	8.14721	8.14751	8.17042	8.13754	8.14742	8.16207	8.14626	8.16628	8.15527	8.15312	8.15524	8.14949	8.15846	8.15108	8.15049	8.17349	8.16115	8.15278	8.15736	8.15015	8.14336	8.16505	8.14925	8.14336	8.15904	8.17794	8.14256	8.16988	8.17849	8.14882	8.15228	8.15273	8.15436	8.15051	8.13007	8.14207	8.15778	8.15023	8.13173	8.11887	8.13739	8.14317	8.16624
0.1295	8.14167	8.14142	8.13997	8.16807	8.13997	8.12028	8.16077	8.14773	8.13219	8.14615	8.1361	8.12992	8.15415	8.16639	8.15072	8.15381	8.16273	8.14508	8.15097	8.14879	8.13853	8.15314	8.15555	8.15661	8.15804	8.17612	8.14679	8.14222	8.14879	8.14688	8.16639	8.147	8.14736	8.13634	8.1213	8.14481	8.15684	8.15157	8.14779	8.12524	8.1238	8.14501	8.17233
0.129625	8.12942	8.14604	8.12179	8.17095	8.14917	8.1497	8.15292	8.13903	8.12699	8.14784	8.15189	8.13446	8.15174	8.16701	8.14818	8.15656	8.15951	8.14458	8.14783	8.15517	8.13612	8.16862	8.14979	8.13963	8.14928	8.16786	8.15366	8.14467	8.16781	8.14207	8.16836	8.16467	8.18318	8.10883	8.13259	8.14237	8.16618	8.15907	8.16001	8.14215	8.14904	8.14242	8.16029
0.12975	8.14037	8.13967	8.14886	8.18519	8.18377	8.14033	8.15665	8.15078	8.12949	8.14325	8.13226	8.14864	8.14622	8.15367	8.15388	8.16106	8.1447	8.15053	8.14107	8.16815	8.14996	8.16377	8.14336	8.15627	8.14217	8.1757	8.16393	8.15961	8.16144	8.15022	8.15165	8.16059	8.16399	8.12334	8.14778	8.15915	8.14738	8.14729	8.15565	8.14435	8.17826	8.13855	8.14803
0.129875	8.13525	8.15427	8.13579	8.16623	8.16458	8.15916	8.14577	8.1389	8.13935	8.15123	8.13584	8.15765	8.14948	8.13243	8.16236	8.15646	8.14621	8.16541	8.13719	8.1601	8.133	8.14554	8.15208	8.14881	8.15542	8.17538	8.17504	8.13044	8.15537	8.12708	8.16044	8.13808	8.16006	8.12802	8.15112	8.14516	8.14243	8.14198	8.15252	8.13364	8.14368	8.12135	8.1466
0.13	8.14978	8.15804	8.1457	8.13833	8.16846	8.15694	8.14996	8.13899	8.15461	8.14056	8.15817	8.1469	8.14725	8.14736	8.17356	8.15013	8.13383	8.14242	8.13383	8.14177	8.17039	8.1484	8.14506	8.14139	8.15181	8.18536	8.17103	8.13457	8.15974	8.13617	8.14784	8.13747	8.15217	8.13732	8.13016	8.13892	8.14059	8.15218	8.13984	8.1391	8.14782	8.12407	8.1391
0.130125	8.12473	8.16796	8.14691	8.12587	8.17483	8.1477	8.15272	8.15984	8.14321	8.14964	8.15828	8.14277	8.15818	8.14703	8.14354	8.15352	8.1489	8.15163	8.15145	8.15499	8.14587	8.12427	8.13572	8.17271	8.16868	8.17139	8.1479	8.16004	8.157	8.1419	8.13863	8.1576	8.14362	8.14261	8.13398	8.1521	8.13272	8.15965	8.13148	8.15874	8.1364	8.11929	8.16012
0.13025	8.11881	8.1702	8.13699	8.11792	8.15805	8.15655	8.16228	8.14897	8.13235	8.174	8.1497	8.14471	8.14884	8.13962	8.13432	8.14868	8.151	8.14026	8.14756	8.13493	8.1436	8.14996	8.14112	8.15669	8.16225	8.16356	8.13309	8.16345	8.16352	8.13237	8.13663	8.15108	8.16593	8.16082	8.15103	8.13684	8.15153	8.14548	8.12538	8.15627	8.13321	8.10815	8.15491
0.130375	8.14109	8.14719	8.136	8.15092	8.15909	8.13594	8.14858	8.12991	8.14309	8.13284	8.13984	8.14302	8.15093	8.15221	8.12978	8.14607	8.12791	8.13264	8.12263	8.1591	8.15046	8.16193	8.15066	8.15031	8.16055	8.14632	8.14503	8.15862	8.15828	8.13918	8.14174	8.16552	8.16431	8.14806	8.15032	8.17046	8.13388	8.13742	8.14678	8.13672	8.12672	8.11362	8.16573
0.1305	8.13123	8.15236	8.14289	8.14764	8.14073	8.14376	8.15467	8.13693	8.13826	8.12119	8.14826	8.15275	8.16018	8.14195	8.15376	8.14932	8.12604	8.12585	8.13056	8.14146	8.13422	8.16972	8.15719	8.16548	8.15748	8.16518	8.15861	8.1475	8.15018	8.1392	8.16798	8.14563	8.14641	8.14949	8.15044	8.13981	8.14941	8.13923	8.14162	8.15346	8.14899	8.12239	8.15462
0.130625	8.13194	8.148	8.14148	8.16019	8.14139	8.14793	8.15217	8.12341	8.16148	8.141	8.14713	8.15029	8.16045	8.14276	8.14072	8.1498	8.14835	8.15166	8.11736	8.13818	8.13881	8.15553	8.12583	8.16181	8.14842	8.15821	8.15886	8.1162	8.16386	8.14112	8.16853	8.15813	8.13281	8.15595	8.15502	8.13077	8.14593	8.13872	8.1364	8.15585	8.13492	8.10839	8.15207
0.13075	8.12669	8.14079	8.14027	8.16559	8.13869	8.15314	8.1659	8.12741	8.13276	8.15086	8.17728	8.15539	8.16145	8.13386	8.12799	8.16063	8.15392	8.15959	8.13633	8.13692	8.1487	8.16483	8.13577	8.16701	8.14803	8.18488	8.13034	8.15275	8.16389	8.15017	8.16055	8.16299	8.16392	8.1524	8.12943	8.15642	8.14402	8.14849	8.12959	8.15078	8.1296	8.14106	8.16048
0.130875	8.15014	8.16198	8.14389	8.12675	8.12614	8.17063	8.14819	8.147	8.13218	8.15047	8.16901	8.14886	8.14487	8.13504	8.16091	8.15965	8.14648	8.15109	8.13819	8.13234	8.15202	8.18456	8.14625	8.16436	8.16438	8.16081	8.12685	8.12711	8.15935	8.15619	8.1647	8.1407	8.13944	8.13082	8.14848	8.15214	8.13886	8.13111	8.12939	8.14052	8.15293	8.13477	8.16422
0.131	8.13232	8.15245	8.14638	8.12397	8.14133	8.15469	8.164	8.15387	8.14533	8.15629	8.16319	8.16391	8.139	8.13582	8.14642	8.15385	8.15535	8.14672	8.14238	8.11297	8.16447	8.17871	8.14058	8.1635	8.16259	8.16186	8.15543	8.14876	8.16699	8.15707	8.15363	8.10901	8.14525	8.13056	8.1385	8.15372	8.14524	8.13297	8.15317	8.15277	8.13573	8.13023	8.16172
0.131125	8.14858	8.13573	8.1395	8.15782	8.15255	8.14722	8.13997	8.16139	8.13692	8.15539	8.16624	8.14561	8.13266	8.14488	8.13832	8.14766	8.1589	8.14761	8.13612	8.13753	8.15684	8.15938	8.14574	8.14001	8.17634	8.17104	8.13933	8.15407	8.15691	8.17516	8.14842	8.131	8.1624	8.14142	8.15883	8.15635	8.12589	8.14081	8.13282	8.14387	8.13018	8.12692	8.17312
0.13125	8.14543	8.1402	8.14433	8.14945	8.15645	8.1362	8.15202	8.13567	8.13439	8.15104	8.17052	8.14564	8.12875	8.14436	8.1393	8.14696	8.14302	8.15005	8.14228	8.14275	8.15501	8.15877	8.16027	8.15495	8.18373	8.16678	8.16419	8.15369	8.15022	8.15589	8.14236	8.13364	8.15406	8.15234	8.13162	8.15017	8.11948	8.14365	8.13592	8.14494	8.13265	8.14423	8.17182
0.131375	8.12324	8.1416	8.13579	8.13461	8.1545	8.14786	8.17042	8.13857	8.11881	8.13494	8.15388	8.14182	8.14693	8.14407	8.1395	8.16463	8.13505	8.13975	8.12856	8.17126	8.14241	8.16874	8.15778	8.15318	8.18255	8.15762	8.16585	8.15182	8.16695	8.12741	8.1303	8.14305	8.13524	8.16444	8.147	8.13724	8.13525	8.13136	8.14246	8.15927	8.13602	8.12658	8.15346
0.1315	8.13552	8.13925	8.13826	8.14961	8.14831	8.15633	8.17359	8.14703	8.13406	8.13544	8.16443	8.13687	8.1422	8.15314	8.14603	8.14046	8.14957	8.12276	8.1253	8.16385	8.14053	8.14619	8.14042	8.14969	8.17035	8.17731	8.15189	8.16183	8.15456	8.13615	8.13708	8.13146	8.13794	8.1543	8.11414	8.13968	8.14545	8.11551	8.1479	8.1664	8.14406	8.15457	8.16079
0.131625	8.12669	8.13147	8.12967	8.1446	8.14443	8.15846	8.16667	8.15941	8.13326	8.14549	8.15526	8.1473	8.14133	8.15409	8.14712	8.15938	8.15266	8.14391	8.15879	8.13919	8.12527	8.16322	8.13962	8.15492	8.18523	8.14317	8.13364	8.14889	8.16391	8.14849	8.15544	8.137	8.12919	8.14944	8.12182	8.12963	8.15041	8.13078	8.15297	8.14212	8.14461	8.15969	8.15255
0.13175	8.13175	8.13537	8.14813	8.14608	8.13305	8.14844	8.17472	8.15411	8.12343	8.14838	8.13752	8.14822	8.15692	8.13956	8.15981	8.166	8.13416	8.16905	8.16119	8.14266	8.12739	8.17656	8.15534	8.14345	8.16085	8.15375	8.14127	8.15271	8.15688	8.14836	8.1257	8.15221	8.14815	8.13188	8.13695	8.12524	8.15102	8.12514	8.14709	8.11698	8.14307	8.14088	8.16941
0.131875	8.12851	8.14047	8.14223	8.15871	8.13335	8.13865	8.14342	8.13964	8.14297	8.16286	8.15492	8.14107	8.15538	8.12032	8.16655	8.1657	8.14322	8.16533	8.14055	8.13474	8.1309	8.14275	8.15163	8.14512	8.1816	8.18222	8.15563	8.16504	8.18294	8.16068	8.14825	8.13661	8.13916	8.13723	8.13621	8.12952	8.15722	8.12508	8.13593	8.15539	8.15015	8.14223	8.14346
0.132	8.12601	8.15413	8.15157	8.14643	8.13949	8.15596	8.156	8.10184	8.1395	8.16287	8.15559	8.14243	8.14206	8.14288	8.14867	8.1691	8.15912	8.13975	8.12959	8.11904	8.16033	8.13556	8.12999	8.15395	8.17454	8.17597	8.15284	8.15396	8.16243	8.14564	8.14392	8.13257	8.15507	8.14077	8.13599	8.16246	8.1522	8.12636	8.10819	8.15303	8.14994	8.14463	8.15945
0.132125	8.1348	8.16087	8.17142	8.13335	8.14141	8.14521	8.16308	8.13096	8.14549	8.15489	8.15772	8.14542	8.12907	8.13606	8.14275	8.17177	8.15009	8.13494	8.13876	8.13614	8.15237	8.16267	8.13542	8.1427	8.17101	8.15073	8.15827	8.15213	8.14107	8.14496	8.16788	8.14125	8.16112	8.13889	8.11107	8.13735	8.14793	8.15154	8.13019	8.15018	8.14959	8.14416	8.14674
0.13225	8.13889	8.14984	8.16163	8.12849	8.1387	8.16206	8.15298	8.14551	8.14625	8.13879	8.17814	8.15576	8.15219	8.13782	8.13844	8.1535	8.14038	8.15395	8.13008	8.15397	8.14503	8.16222	8.16	8.15604	8.15545	8.1691	8.15005	8.14153	8.15349	8.14072	8.16016	8.13097	8.14979	8.12741	8.12155	8.11427	8.14418	8.12814	8.12814	8.11966	8.13454	8.14293	8.15708
0.132375	8.15521	8.14883	8.14622	8.12513	8.14867	8.15303	8.16288	8.14806	8.12577	8.13576	8.17032	8.15102	8.17075	8.14597	8.13592	8.1493	8.1492	8.15491	8.12864	8.16087	8.15526	8.16413	8.15855	8.15357	8.16534	8.1877	8.13731	8.16344	8.1616	8.14413	8.12663	8.14329	8.16165	8.14449	8.11303	8.14547	8.15793	8.13174	8.13631	8.12711	8.14326	8.13889	8.13876
0.1325	8.13506	8.14449	8.1473	8.14809	8.14366	8.14658	8.14806	8.14313	8.13715	8.13872	8.15553	8.15454	8.16036	8.15249	8.14771	8.1548	8.1534	8.13876	8.15302	8.13944	8.15649	8.15365	8.15424	8.13849	8.15579	8.17626	8.14765	8.16216	8.15428	8.15688	8.12897	8.13612	8.16047	8.12704	8.13039	8.16605	8.14148	8.15475	8.14678	8.13545	8.14524	8.12404	8.13516
0.132625	8.11113	8.13206	8.14686	8.14035	8.1601	8.14914	8.14386	8.13817	8.16131	8.16161	8.13895	8.13666	8.16112	8.157	8.15102	8.15857	8.1419	8.13553	8.13661	8.13538	8.14919	8.16854	8.14558	8.12946	8.17269	8.17644	8.12562	8.15221	8.16319	8.15241	8.12882	8.141	8.16035	8.13006	8.13085	8.16395	8.15046	8.1551	8.16049	8.14948	8.17174	8.12367	8.13054
0.13275	8.11971	8.1483	8.14231	8.13615	8.15612	8.14728	8.14042	8.1475	8.15359	8.1456	8.14943	8.14284	8.14326	8.14912	8.16753	8.1544	8.13648	8.13268	8.13406	8.13783	8.13031	8.15821	8.1467	8.14035	8.15184	8.16657	8.14869	8.1596	8.16249	8.14197	8.12813	8.14861	8.1561	8.17062	8.15797	8.1713	8.16266	8.13215	8.16156	8.14627	8.14475	8.15234	8.14937
0.132875	8.1277	8.15997	8.13624	8.16108	8.14011	8.16183	8.15034	8.12955	8.13154	8.16077	8.15046	8.14754	8.13605	8.1332	8.16015	8.15774	8.13202	8.14764	8.14599	8.1282	8.12812	8.14404	8.15619	8.14368	8.13226	8.17152	8.13488	8.1347	8.14078	8.14712	8.15454	8.15014	8.15981	8.14223	8.1565	8.13426	8.16463	8.12192	8.16935	8.17512	8.13521	8.14997	8.16386
0.133	8.14455	8.14065	8.15006	8.14883	8.15481	8.15425	8.17348	8.12038	8.13315	8.15619	8.14018	8.16684	8.13754	8.13839	8.13713	8.14895	8.12999	8.13375	8.13983	8.13936	8.12041	8.12992	8.18394	8.12678	8.15314	8.16533	8.1292	8.14198	8.14475	8.1523	8.16687	8.14392	8.17078	8.13253	8.15706	8.14742	8.15527	8.15511	8.15184	8.1478	8.15328	8.13031	8.15659
0.133125	8.14442	8.13769	8.15233	8.14683	8.14512	8.16243	8.16415	8.11578	8.16498	8.15154	8.14441	8.15559	8.13766	8.13818	8.1496	8.13824	8.13096	8.16346	8.15092	8.15895	8.1329	8.1356	8.16586	8.14485	8.16177	8.16601	8.13316	8.1603	8.14731	8.12414	8.15286	8.15313	8.16889	8.15623	8.13924	8.14788	8.14921	8.14803	8.15866	8.13302	8.15976	8.14285	8.15652
0.13325	8.13886	8.14983	8.14004	8.15413	8.1385	8.16399	8.15651	8.14735	8.16341	8.14079	8.15324	8.13922	8.15369	8.15148	8.14324	8.13913	8.1204	8.14726	8.14308	8.15434	8.16404	8.15546	8.16225	8.13847	8.15682	8.1748	8.13174	8.13979	8.15346	8.14204	8.14663	8.16765	8.16638	8.13895	8.13698	8.13457	8.14891	8.1453	8.15968	8.13296	8.14693	8.15015	8.15458
0.133375	8.15421	8.1271	8.14309	8.16617	8.13493	8.1621	8.15958	8.16132	8.14944	8.14933	8.13843	8.13632	8.14959	8.14024	8.14654	8.14632	8.13333	8.14532	8.13248	8.16846	8.15061	8.17706	8.15104	8.14244	8.17415	8.16084	8.14004	8.13247	8.1592	8.14327	8.16294	8.15713	8.15071	8.13924	8.12649	8.12094	8.13704	8.15877	8.1381	8.12607	8.12682	8.13554	8.15775
0.1335	8.15485	8.14211	8.13247	8.16125	8.13177	8.15318	8.15765	8.12731	8.16045	8.15297	8.1386	8.13342	8.15765	8.13125	8.14897	8.15025	8.13278	8.14062	8.15052	8.16173	8.15623	8.17149	8.15939	8.14748	8.15143	8.16302	8.13531	8.10683	8.17155	8.13457	8.15751	8.15032	8.16397	8.15041	8.14369	8.14716	8.13857	8.14993	8.11986	8.11381	8.13994	8.1442	8.15568
0.133625	8.13615	8.15157	8.14448	8.16109	8.12307	8.15366	8.15614	8.12141	8.15618	8.15449	8.13576	8.14124	8.14355	8.13426	8.15018	8.1442	8.15244	8.13655	8.14761	8.14371	8.17174	8.16878	8.15289	8.13819	8.1552	8.16919	8.15732	8.13563	8.17126	8.1362	8.14851	8.12987	8.16633	8.15389	8.13455	8.152	8.13617	8.13959	8.12295	8.12926	8.14913	8.15448	8.17301
0.13375	8.14303	8.16068	8.14695	8.15603	8.1314	8.15022	8.14771	8.13138	8.14469	8.13726	8.16845	8.14845	8.14011	8.13574	8.13884	8.13129	8.17373	8.14605	8.13496	8.13174	8.14587	8.16846	8.15248	8.15604	8.16139	8.17937	8.13777	8.1724	8.14153	8.15137	8.14542	8.13773	8.14837	8.15607	8.11504	8.14904	8.14988	8.15544	8.13743	8.1392	8.14638	8.1435	8.1725
0.133875	8.13998	8.17583	8.14521	8.15709	8.14217	8.17504	8.16229	8.15642	8.12925	8.14298	8.15812	8.13807	8.14578	8.13861	8.14993	8.17026	8.1619	8.13996	8.15463	8.14838	8.14763	8.16338	8.14597	8.1573	8.16737	8.17946	8.16366	8.17385	8.13084	8.14247	8.1457	8.1484	8.15821	8.15652	8.12978	8.14189	8.1505	8.16272	8.12098	8.16156	8.14533	8.12682	8.16459
0.134	8.15353	8.1592	8.14786	8.14928	8.16162	8.14036	8.1497	8.1411	8.14021	8.13958	8.15873	8.15211	8.14231	8.17549	8.14477	8.17617	8.13749	8.13241	8.14069	8.11222	8.1357	8.17266	8.1483	8.13825	8.15719	8.17823	8.1545	8.15127	8.16127	8.14114	8.14333	8.15083	8.16205	8.15482	8.13581	8.15375	8.16398	8.14442	8.13101	8.13101	8.14205	8.12659	8.17662
0.134125	8.1468	8.15059	8.14058	8.16255	8.16765	8.13755	8.15883	8.13515	8.13876	8.12262	8.14192	8.16241	8.15051	8.14897	8.15146	8.16056	8.15542	8.13028	8.13882	8.14507	8.14269	8.17212	8.14265	8.12496	8.18048	8.18204	8.13469	8.16256	8.16201	8.1433	8.13815	8.14635	8.1568	8.12145	8.11713	8.14989	8.14394	8.14941	8.12852	8.13948	8.14161	8.13485	8.16302
0.13425	8.1314	8.15957	8.15298	8.15985	8.14959	8.14217	8.16512	8.14058	8.13544	8.15141	8.15604	8.15059	8.12035	8.14359	8.14597	8.14342	8.15536	8.11732	8.1446	8.15483	8.1478	8.16007	8.12592	8.15903	8.16679	8.17047	8.13744	8.16427	8.16738	8.12403	8.15516	8.13634	8.14069	8.13177	8.13643	8.156	8.14709	8.13155	8.13284	8.12835	8.14354	8.15794	8.16065
0.134375	8.13063	8.14605	8.14278	8.15652	8.17899	8.19548	8.15144	8.14287	8.13557	8.1516	8.1497	8.15261	8.13574	8.14733	8.16261	8.17206	8.14188	8.13434	8.14227	8.14405	8.15257	8.15305	8.14677	8.15744	8.15009	8.17458	8.13892	8.15916	8.15044	8.12726	8.13511	8.13226	8.12901	8.13972	8.13003	8.14783	8.14183	8.11062	8.15502	8.13229	8.15681	8.14119	8.16196
0.1345	8.12791	8.14959	8.14005	8.13784	8.16794	8.16563	8.17182	8.13219	8.15548	8.16753	8.1587	8.12609	8.15264	8.1373	8.14123	8.16761	8.13291	8.12481	8.14851	8.1374	8.14088	8.12089	8.1389	8.15668	8.16402	8.17173	8.15737	8.1523	8.14224	8.14912	8.15965	8.12683	8.12828	8.1405	8.14364	8.14951	8.11841	8.12663	8.15635	8.12284	8.15357	8.1357	8.16898
0.134625	8.12408	8.15541	8.15815	8.14359	8.1745	8.16875	8.14523	8.14725	8.15024	8.16056	8.14141	8.12383	8.15023	8.13161	8.14438	8.14249	8.14648	8.12638	8.1501	8.14556	8.15515	8.14009	8.14643	8.1489	8.14346	8.17847	8.13048	8.14403	8.15445	8.14852	8.1542	8.13927	8.13613	8.14833	8.14125	8.15759	8.14361	8.13019	8.12651	8.1384	8.15415	8.14612	8.15378
0.13475	8.10271	8.16129	8.12986	8.13714	8.16275	8.15376	8.14981	8.11335	8.15392	8.14464	8.13254	8.14074	8.14475	8.13437	8.14163	8.14926	8.14954	8.13817	8.13391	8.13583	8.14124	8.15893	8.17472	8.15649	8.17109	8.17021	8.11421	8.16338	8.14545	8.14721	8.15672	8.15992	8.13506	8.14271	8.13058	8.12371	8.1319	8.11864	8.13606	8.13796	8.15695	8.14833	8.14868
0.134875	8.10667	8.16266	8.1394	8.16634	8.15043	8.17208	8.17446	8.14808	8.14197	8.14079	8.16407	8.12316	8.15804	8.15196	8.1396	8.16414	8.15688	8.16164	8.13785	8.15715	8.14092	8.13084	8.1639	8.16766	8.15546	8.17243	8.13792	8.16668	8.15106	8.15523	8.15525	8.14913	8.14528	8.14864	8.12398	8.13555	8.15689	8.13728	8.13702	8.1535	8.12069	8.14251	8.16944
0.135	8.1177	8.16129	8.14149	8.14505	8.15038	8.17194	8.18281	8.13456	8.14171	8.17128	8.15633	8.13531	8.14073	8.16957	8.14048	8.13632	8.15027	8.16265	8.13792	8.13137	8.13382	8.13613	8.16314	8.17995	8.15916	8.17326	8.14275	8.1458	8.14194	8.15052	8.16458	8.15524	8.15912	8.14454	8.12708	8.15402	8.17721	8.13653	8.15337	8.13123	8.13489	8.14199	8.17622
0.135125	8.11932	8.13684	8.14513	8.13885	8.14969	8.17085	8.15489	8.1413	8.15524	8.16791	8.16728	8.13522	8.13253	8.13234	8.15196	8.12847	8.13027	8.13547	8.14197	8.15324	8.14317	8.15488	8.1453	8.14897	8.14118	8.17603	8.1397	8.14233	8.14083	8.14552	8.15868	8.16853	8.16492	8.14412	8.1289	8.14775	8.17014	8.13233	8.14998	8.13946	8.14149	8.15024	8.16896
0.13525	8.13377	8.12282	8.14061	8.13896	8.14803	8.16718	8.14304	8.13087	8.14905	8.14435	8.16452	8.1432	8.16077	8.10413	8.14	8.14077	8.13428	8.12892	8.14082	8.14878	8.14807	8.14265	8.135	8.11826	8.15373	8.15408	8.1283	8.14259	8.15572	8.1493	8.15079	8.15015	8.16278	8.13283	8.12992	8.12906	8.15884	8.14117	8.15533	8.16302	8.15054	8.17411	8.14622
0.135375	8.13956	8.14376	8.15608	8.14964	8.16149	8.15192	8.1475	8.14228	8.14618	8.14715	8.13095	8.1527	8.15415	8.13851	8.14815	8.14466	8.1437	8.14198	8.14369	8.15185	8.15233	8.14593	8.15557	8.14473	8.17793	8.14919	8.1347	8.15256	8.14899	8.13091	8.14004	8.14545	8.14734	8.12841	8.14645	8.13239	8.14544	8.15335	8.14012	8.15037	8.1388	8.14432	8.14882
0.1355	8.11773	8.1557	8.15148	8.14849	8.15942	8.16607	8.14841	8.15041	8.1532	8.16902	8.13852	8.14891	8.14125	8.14843	8.14959	8.14981	8.14629	8.13837	8.13638	8.13995	8.17223	8.13938	8.14122	8.13974	8.17586	8.16217	8.13062	8.14378	8.17316	8.15156	8.13773	8.15974	8.126	8.16438	8.14761	8.15022	8.16649	8.13525	8.14907	8.14175	8.1243	8.14822	8.16483
0.135625	8.12284	8.14938	8.1678	8.13657	8.15967	8.16549	8.15661	8.13648	8.15781	8.13702	8.1553	8.14055	8.14777	8.13078	8.14811	8.135	8.16503	8.14804	8.12285	8.16419	8.16508	8.15253	8.15355	8.12689	8.18579	8.16965	8.13571	8.14809	8.17081	8.13409	8.15174	8.1479	8.13577	8.13483	8.16679	8.16997	8.16621	8.14025	8.14177	8.16408	8.1508	8.16281	8.173
0.13575	8.12198	8.15762	8.14597	8.13846	8.1643	8.13073	8.1422	8.1497	8.14717	8.15203	8.14063	8.12175	8.14851	8.12112	8.15251	8.14215	8.14981	8.15356	8.13363	8.15905	8.13559	8.16113	8.17145	8.15409	8.1748	8.19126	8.13895	8.13828	8.16619	8.13239	8.15618	8.15947	8.15837	8.11491	8.14728	8.16428	8.15691	8.14876	8.13988	8.1324	8.17596	8.14917	8.15189
0.135875	8.13418	8.15557	8.13419	8.13686	8.16117	8.14521	8.15122	8.15024	8.13351	8.15347	8.14857	8.13528	8.15491	8.14445	8.15654	8.14046	8.13299	8.14176	8.13807	8.14687	8.13441	8.16296	8.14277	8.16817	8.16003	8.17402	8.15479	8.13227	8.15519	8.14594	8.14993	8.16895	8.13276	8.14808	8.12865	8.15177	8.15762	8.14893	8.14189	8.13568	8.14223	8.14159	8.15359
0.136	8.12398	8.15649	8.12251	8.14872	8.13841	8.14872	8.13299	8.15217	8.14812	8.13486	8.14777	8.15652	8.15676	8.13574	8.1366	8.13277	8.14009	8.12897	8.14514	8.14661	8.1492	8.16479	8.14935	8.14174	8.17146	8.16988	8.14065	8.16627	8.14489	8.14348	8.1891	8.1636	8.13963	8.13728	8.14839	8.14773	8.15315	8.13599	8.14254	8.14529	8.15213	8.14587	8.15764
0.136125	8.12231	8.1599	8.1413	8.16074	8.15965	8.16598	8.15754	8.16262	8.1396	8.1621	8.13777	8.14766	8.14779	8.14063	8.13683	8.12938	8.14371	8.14479	8.13548	8.14857	8.14841	8.16659	8.14677	8.13254	8.17729	8.17126	8.16344	8.16132	8.15205	8.13479	8.17667	8.15434	8.15122	8.13824	8.1391	8.14625	8.15198	8.15324	8.16479	8.11709	8.15693	8.14381	8.15866
0.13625	8.12801	8.17358	8.14588	8.11002	8.16356	8.17292	8.14202	8.13587	8.14825	8.14939	8.15733	8.14091	8.14861	8.14344	8.15728	8.15089	8.1387	8.1514	8.11934	8.14198	8.15799	8.16782	8.14607	8.16283	8.16302	8.16338	8.1775	8.13048	8.15177	8.13336	8.16329	8.15081	8.16256	8.16331	8.13575	8.15687	8.14384	8.13256	8.15166	8.12407	8.13699	8.12663	8.14804
0.136375	8.13731	8.14195	8.1383	8.13141	8.16723	8.17046	8.14777	8.12512	8.13539	8.14375	8.15417	8.14816	8.14206	8.15186	8.16578	8.13674	8.13048	8.14719	8.13444	8.14609	8.14269	8.15525	8.14541	8.15421	8.16843	8.16724	8.16917	8.13742	8.16178	8.12143	8.14476	8.15227	8.14111	8.14714	8.15521	8.15379	8.14894	8.12128	8.14194	8.1496	8.125	8.14023	8.15857
0.1365	8.09777	8.16557	8.13097	8.13388	8.17497	8.16328	8.13882	8.15543	8.13799	8.17281	8.16016	8.16766	8.13232	8.11933	8.16232	8.1498	8.14149	8.14129	8.1408	8.14584	8.16339	8.15695	8.14341	8.13626	8.16353	8.16859	8.15528	8.14053	8.15128	8.13848	8.14168	8.13575	8.15334	8.14435	8.14526	8.14399	8.14295	8.14977	8.10046	8.13853	8.14279	8.1765	8.15024
0.136625	8.11534	8.15208	8.12218	8.13956	8.15285	8.16289	8.16633	8.14258	8.13652	8.157	8.1535	8.15437	8.15167	8.12689	8.16453	8.14616	8.12631	8.1441	8.15443	8.15964	8.1673	8.1574	8.13478	8.13031	8.15435	8.16511	8.14089	8.14053	8.16829	8.13956	8.15282	8.14813	8.15594	8.14503	8.14075	8.16118	8.15543	8.14671	8.12114	8.15217	8.14173	8.15217	8.14205
0.13675	8.13471	8.14828	8.14777	8.13821	8.15771	8.14548	8.14848	8.13927	8.14794	8.14413	8.14768	8.14867	8.15145	8.15605	8.13777	8.15224	8.14503	8.13965	8.13603	8.14621	8.1686	8.14261	8.13922	8.14484	8.15244	8.14568	8.12754	8.16144	8.16136	8.14223	8.14526	8.15582	8.15881	8.15266	8.13396	8.1459	8.15691	8.14046	8.13912	8.14482	8.15907	8.13319	8.15463
0.136875	8.14511	8.16624	8.13	8.1463	8.17483	8.15866	8.12167	8.12724	8.13908	8.15707	8.15408	8.13779	8.13868	8.15076	8.13149	8.14387	8.15843	8.1398	8.14755	8.13892	8.14608	8.15379	8.15713	8.13322	8.15608	8.15468	8.13009	8.16241	8.14673	8.14908	8.14621	8.16144	8.15218	8.14088	8.1403	8.1374	8.14295	8.14906	8.15313	8.13302	8.15784	8.11981	8.14807
0.137	8.12633	8.12564	8.13252	8.14101	8.1593	8.16373	8.13683	8.14465	8.13178	8.16444	8.16771	8.14397	8.15711	8.15572	8.17042	8.15707	8.1344	8.13056	8.16109	8.14621	8.15556	8.1647	8.16563	8.14063	8.15551	8.16827	8.14725	8.14551	8.14756	8.14527	8.14889	8.1669	8.17039	8.13864	8.13584	8.14999	8.13615	8.16066	8.14375	8.14614	8.15771	8.12832	8.17393
0.137125	8.14969	8.16797	8.16656	8.1533	8.15295	8.15522	8.13747	8.1523	8.13365	8.1486	8.17187	8.126	8.15453	8.13531	8.13789	8.14396	8.13073	8.14075	8.14546	8.13177	8.15955	8.16483	8.1389	8.14502	8.14327	8.17699	8.16956	8.15635	8.16151	8.14612	8.1476	8.15845	8.16325	8.15947	8.14687	8.14337	8.12724	8.14042	8.16992	8.14107	8.16676	8.13541	8.15411
0.13725	8.14648	8.12891	8.15075	8.13282	8.14942	8.16357	8.14819	8.1404	8.13328	8.15411	8.15225	8.14198	8.1535	8.15143	8.13417	8.14149	8.1476	8.13699	8.14265	8.16418	8.17566	8.14395	8.13328	8.13828	8.16399	8.18643	8.17404	8.15197	8.16475	8.15201	8.15053	8.13944	8.14837	8.15432	8.15093	8.14639	8.14842	8.14249	8.16045	8.14979	8.14441	8.11972	8.15961
0.137375	8.13718	8.15099	8.1404	8.14096	8.13712	8.1599	8.16498	8.11479	8.14676	8.13139	8.14533	8.13351	8.14924	8.15722	8.13007	8.15917	8.12807	8.15259	8.15057	8.14031	8.15618	8.14815	8.12083	8.13669	8.15406	8.16232	8.15785	8.15362	8.15086	8.15724	8.16358	8.14275	8.14691	8.14656	8.14738	8.13556	8.14439	8.13171	8.15217	8.14652	8.1349	8.14714	8.15058
0.1375	8.11817	8.1385	8.14694	8.14059	8.13991	8.16235	8.15493	8.13804	8.14521	8.14138	8.15874	8.12469	8.15846	8.15465	8.14759	8.14945	8.12495	8.14548	8.13432	8.12891	8.15599	8.13449	8.14349	8.13607	8.17381	8.16488	8.15881	8.16483	8.15691	8.15843	8.15773	8.13176	8.14692	8.15412	8.13258	8.14761	8.14019	8.12463	8.13063	8.15191	8.11928	8.12749	8.14764
0.137625	8.1418	8.14327	8.14284	8.14441	8.14728	8.18857	8.15877	8.13779	8.14185	8.14991	8.15077	8.13381	8.14269	8.15829	8.1459	8.15247	8.1495	8.12614	8.12216	8.14085	8.15862	8.14137	8.15383	8.14089	8.17437	8.17319	8.1682	8.16066	8.14921	8.14883	8.15659	8.1339	8.13979	8.13637	8.14677	8.16525	8.16087	8.13801	8.15122	8.15822	8.13471	8.11989	8.15974
0.13775	8.14251	8.14324	8.15912	8.1457	8.15116	8.15743	8.16998	8.13975	8.13315	8.15527	8.13153	8.15205	8.13986	8.14623	8.14905	8.16398	8.15648	8.132	8.12338	8.14417	8.13902	8.13254	8.15421	8.16705	8.15526	8.15344	8.15819	8.15542	8.14267	8.159	8.14635	8.15998	8.14503	8.14159	8.13889	8.14941	8.14757	8.1683	8.14876	8.15437	8.15192	8.14528	8.16214
0.137875	8.12869	8.1413	8.16376	8.16083	8.12994	8.16234	8.15719	8.14371	8.12788	8.13123	8.13539	8.16235	8.16128	8.14335	8.14877	8.14288	8.15251	8.13481	8.13203	8.13465	8.13743	8.15401	8.14477	8.1478	8.16862	8.16389	8.15305	8.15929	8.15268	8.15286	8.14923	8.15186	8.15701	8.14573	8.15004	8.15558	8.13677	8.15372	8.12726	8.12639	8.15472	8.12407	8.15804
0.138	8.13719	8.14082	8.14353	8.13559	8.14636	8.17325	8.14501	8.15276	8.15936	8.12716	8.15041	8.15833	8.14465	8.15777	8.1182	8.1398	8.15186	8.12622	8.13199	8.14912	8.16334	8.14772	8.13075	8.14881	8.16797	8.1543	8.16534	8.15719	8.17242	8.14604	8.1515	8.15296	8.13588	8.14366	8.15179	8.14718	8.15007	8.16014	8.14593	8.12711	8.16222	8.14265	8.13999
0.138125	8.11163	8.16401	8.13948	8.13666	8.14325	8.16525	8.14919	8.13235	8.13811	8.14004	8.142	8.14231	8.14139	8.15349	8.14435	8.11577	8.14211	8.12286	8.13117	8.15898	8.14685	8.15125	8.15511	8.16447	8.17998	8.15792	8.14391	8.16234	8.15295	8.14139	8.1673	8.14487	8.13244	8.12302	8.14217	8.17597	8.15138	8.14116	8.14831	8.14972	8.14847	8.14621	8.13865
0.13825	8.14513	8.15883	8.13907	8.13055	8.13528	8.15944	8.15905	8.139	8.13279	8.14325	8.14431	8.13828	8.15359	8.14641	8.15536	8.12987	8.1449	8.11924	8.1363	8.15503	8.13432	8.16756	8.1271	8.14931	8.17088	8.16766	8.14148	8.16214	8.16646	8.14311	8.16233	8.14848	8.12609	8.11568	8.13261	8.15366	8.13577	8.14073	8.12405	8.12349	8.1567	8.15283	8.15451
0.138375	8.14339	8.17513	8.15002	8.15568	8.17024	8.14475	8.13947	8.15477	8.14782	8.15955	8.15076	8.16285	8.13932	8.11813	8.13062	8.13581	8.15621	8.1366	8.11486	8.14356	8.17538	8.15493	8.12685	8.14423	8.15538	8.18275	8.15427	8.15095	8.16636	8.15619	8.14384	8.16117	8.1272	8.13319	8.13521	8.16247	8.13423	8.13016	8.14162	8.14615	8.15586	8.1274	8.14636
0.1385	8.12163	8.16016	8.11273	8.15854	8.17948	8.14381	8.13939	8.14188	8.14716	8.146	8.14693	8.15446	8.15006	8.13485	8.13744	8.14385	8.11997	8.15629	8.131	8.17798	8.15331	8.16804	8.12897	8.15259	8.15377	8.16555	8.15584	8.15462	8.13188	8.13943	8.15752	8.14069	8.1504	8.1435	8.14392	8.14887	8.14986	8.13372	8.14198	8.13849	8.13644	8.1346	8.16753
0.138625	8.12184	8.13484	8.13226	8.15136	8.16247	8.15902	8.12937	8.14605	8.14759	8.1599	8.15465	8.15046	8.1609	8.12785	8.13872	8.1439	8.12768	8.15009	8.13186	8.17184	8.1388	8.16117	8.12502	8.14853	8.14624	8.1729	8.14637	8.14978	8.16138	8.14661	8.1486	8.1238	8.16079	8.1512	8.1517	8.1437	8.14555	8.12264	8.12967	8.13713	8.12386	8.1254	8.16213
0.13875	8.10616	8.14075	8.13205	8.13844	8.16177	8.15012	8.14275	8.12198	8.16037	8.15456	8.16316	8.14392	8.15822	8.13162	8.1642	8.13857	8.16002	8.14931	8.13636	8.14659	8.14925	8.14873	8.14458	8.13965	8.15305	8.16686	8.15752	8.1495	8.15916	8.15285	8.15495	8.13622	8.15987	8.13107	8.1521	8.15179	8.1302	8.14096	8.1375	8.1383	8.12192	8.14	8.16121
0.138875	8.13199	8.13292	8.15266	8.1306	8.15553	8.17075	8.14607	8.1038	8.13569	8.15372	8.15986	8.1318	8.15368	8.13968	8.15883	8.15279	8.15003	8.16636	8.14876	8.15162	8.14059	8.13967	8.14166	8.13851	8.17065	8.17809	8.15452	8.13533	8.15482	8.17693	8.1686	8.16431	8.15289	8.13599	8.13749	8.1368	8.13004	8.14185	8.15588	8.14729	8.15305	8.11029	8.16122
0.139	8.13543	8.12454	8.15472	8.14489	8.16056	8.15523	8.15254	8.10983	8.13175	8.15283	8.16088	8.12582	8.14625	8.14601	8.13966	8.1664	8.13925	8.16624	8.14767	8.14547	8.12377	8.14982	8.15838	8.14587	8.16764	8.16242	8.14905	8.14856	8.18245	8.13895	8.15217	8.15469	8.14009	8.15372	8.15524	8.15281	8.14903	8.14188	8.12919	8.15145	8.14734	8.12349	8.1586
0.139125	8.13599	8.14058	8.14137	8.15528	8.16438	8.16454	8.15329	8.14539	8.1255	8.13904	8.15514	8.14179	8.15785	8.13776	8.1434	8.16058	8.14414	8.13512	8.12148	8.15652	8.12926	8.16173	8.13746	8.16438	8.16365	8.18538	8.14151	8.15909	8.17975	8.13863	8.16432	8.17432	8.1475	8.15423	8.14788	8.13116	8.14727	8.14732	8.1375	8.17338	8.14811	8.13553	8.16689
0.13925	8.13782	8.16711	8.11742	8.14525	8.16234	8.15594	8.14928	8.13907	8.13785	8.13136	8.13721	8.14526	8.13809	8.12108	8.13374	8.16257	8.14131	8.13669	8.13622	8.14394	8.14391	8.14712	8.15889	8.15679	8.16611	8.17474	8.15891	8.14583	8.17587	8.14785	8.16762	8.16528	8.16621	8.13864	8.15701	8.13372	8.14962	8.14153	8.1338	8.14622	8.13626	8.13289	8.1572
0.139375	8.13963	8.15343	8.12155	8.15159	8.16451	8.16076	8.13621	8.15513	8.1243	8.14733	8.15909	8.13632	8.13914	8.1386	8.15042	8.1443	8.1395	8.15154	8.14994	8.15522	8.15089	8.13531	8.15524	8.14288	8.16207	8.17204	8.12405	8.1265	8.14949	8.14531	8.14395	8.13155	8.13924	8.14744	8.1608	8.16292	8.13889	8.14462	8.13009	8.14247	8.14376	8.14816	8.16725
0.1395	8.12215	8.1687	8.11697	8.14378	8.15838	8.16692	8.15497	8.15198	8.11966	8.15574	8.16341	8.15039	8.14133	8.14365	8.16319	8.16964	8.13597	8.14365	8.12125	8.13932	8.14188	8.14555	8.13686	8.15058	8.1618	8.1888	8.14456	8.14336	8.14107	8.14075	8.1599	8.14818	8.15332	8.12884	8.14593	8.13683	8.14455	8.13454	8.13943	8.14285	8.15092	8.1333	8.17398
0.139625	8.11624	8.14772	8.1318	8.13109	8.16249	8.15689	8.16103	8.12531	8.14742	8.15184	8.15224	8.16353	8.15384	8.14283	8.15395	8.16209	8.14576	8.12653	8.15706	8.14371	8.13224	8.15379	8.13476	8.14303	8.18196	8.16313	8.17039	8.14716	8.1647	8.14046	8.14368	8.14743	8.14545	8.15198	8.13581	8.13512	8.14968	8.14962	8.14223	8.14603	8.16124	8.118	8.16029
0.13975	8.13135	8.13058	8.141	8.1516	8.16394	8.1772	8.14124	8.15614	8.13938	8.14282	8.17471	8.16733	8.1449	8.14969	8.14688	8.15308	8.15864	8.14594	8.15608	8.16628	8.14085	8.15501	8.14184	8.15043	8.16244	8.1647	8.13215	8.15655	8.17215	8.14555	8.16367	8.1292	8.15522	8.16648	8.13602	8.14676	8.16309	8.1237	8.11853	8.1671	8.14407	8.14152	8.1658
0.139875	8.12653	8.13377	8.14535	8.17027	8.14323	8.14493	8.14268	8.14978	8.13392	8.14136	8.16973	8.1532	8.14551	8.14608	8.14476	8.16949	8.16991	8.13625	8.12595	8.13226	8.15813	8.15736	8.14507	8.16077	8.15524	8.14196	8.14622	8.14246	8.15888	8.1296	8.16982	8.13457	8.13396	8.15702	8.13891	8.15899	8.16295	8.14164	8.1358	8.1263	8.1537	8.13887	8.15669
0.14	8.11314	8.16142	8.16397	8.13464	8.12541	8.15907	8.15989	8.14331	8.13272	8.1366	8.13979	8.13932	8.16827	8.13895	8.15295	8.17005	8.13949	8.13836	8.13605	8.14837	8.15375	8.14821	8.15393	8.15003	8.15722	8.16835	8.14652	8.14905	8.15235	8.14751	8.15874	8.13501	8.15737	8.16853	8.10944	8.13995	8.16399	8.15318	8.13717	8.15879	8.14745	8.13416	8.17172
0.140125	8.12672	8.14928	8.15382	8.13564	8.11858	8.15598	8.14315	8.13673	8.14235	8.16127	8.15653	8.14163	8.16563	8.13569	8.15059	8.15734	8.14686	8.13222	8.15439	8.14664	8.14648	8.16201	8.14964	8.13476	8.15183	8.16818	8.14014	8.16232	8.17061	8.13377	8.15639	8.13745	8.1627	8.13961	8.14001	8.14813	8.14888	8.1488	8.10887	8.13351	8.14056	8.12524	8.17439
0.14025	8.12955	8.16097	8.14035	8.14922	8.13441	8.15873	8.15259	8.14968	8.1462	8.16071	8.18186	8.13332	8.14647	8.12795	8.14159	8.13653	8.14558	8.13445	8.13857	8.13919	8.13476	8.1552	8.15559	8.14851	8.12993	8.15583	8.12755	8.1486	8.14748	8.15154	8.15201	8.16274	8.14222	8.1589	8.13309	8.14774	8.15552	8.16306	8.1404	8.14093	8.12962	8.14132	8.14034
0.140375	8.12562	8.15326	8.13396	8.1461	8.14811	8.17789	8.13486	8.13373	8.1601	8.16073	8.16928	8.13142	8.14072	8.14832	8.15019	8.13332	8.14822	8.14049	8.12281	8.13454	8.14538	8.15141	8.17841	8.156	8.1545	8.14753	8.131	8.13606	8.14151	8.14233	8.13541	8.13254	8.13942	8.14035	8.14128	8.15368	8.1412	8.16517	8.14794	8.14992	8.13705	8.12637	8.15213
0.1405	8.13586	8.15478	8.1412	8.12421	8.16025	8.16356	8.15065	8.12458	8.15402	8.13596	8.15056	8.12722	8.13686	8.14175	8.14681	8.14762	8.14461	8.15062	8.15242	8.16087	8.13645	8.16284	8.15923	8.15292	8.13549	8.17412	8.1272	8.13457	8.16615	8.133	8.13537	8.16446	8.15921	8.15221	8.1613	8.12481	8.13994	8.15276	8.14408	8.14272	8.14866	8.12323	8.17871
0.140625	8.12997	8.15391	8.15447	8.12838	8.156	8.18935	8.15585	8.12664	8.1575	8.13999	8.14742	8.1324	8.15276	8.12606	8.15222	8.15877	8.14377	8.11758	8.1575	8.14214	8.15472	8.1508	8.13283	8.14881	8.13623	8.18384	8.12853	8.14797	8.15531	8.13652	8.14388	8.16411	8.15226	8.16274	8.16207	8.13978	8.14212	8.17069	8.13351	8.15751	8.132	8.14703	8.17735
0.14075	8.14832	8.16085	8.12664	8.14035	8.14914	8.17644	8.16272	8.14659	8.13777	8.13924	8.14874	8.1335	8.15736	8.13432	8.15404	8.14334	8.14671	8.14923	8.13528	8.14204	8.16258	8.15967	8.13744	8.15393	8.16096	8.16833	8.14172	8.13268	8.14954	8.13802	8.16333	8.15914	8.15568	8.14096	8.1407	8.13211	8.12868	8.15559	8.11839	8.13093	8.13283	8.15782	8.16564
0.140875	8.15004	8.15403	8.12448	8.15041	8.15958	8.16897	8.15442	8.14337	8.16246	8.13338	8.16678	8.13652	8.14865	8.14486	8.13487	8.15434	8.15637	8.1407	8.13165	8.16218	8.15044	8.16251	8.12481	8.14698	8.15793	8.17969	8.14568	8.14223	8.16154	8.1291	8.1512	8.14639	8.13734	8.14094	8.15873	8.1391	8.13302	8.15998	8.1219	8.13065	8.14405	8.13055	8.16578
0.141	8.13863	8.14847	8.13072	8.14616	8.15982	8.16682	8.14503	8.12622	8.15845	8.13568	8.17605	8.14786	8.13687	8.14423	8.1422	8.15562	8.14237	8.13758	8.14431	8.14988	8.13852	8.15809	8.14245	8.14561	8.17254	8.19405	8.15745	8.12864	8.1703	8.14656	8.15146	8.15103	8.14786	8.13859	8.14485	8.12784	8.12232	8.15139	8.13789	8.13634	8.12967	8.13602	8.15922
0.141125	8.13084	8.15248	8.13397	8.12682	8.14307	8.15521	8.13247	8.12643	8.14374	8.13928	8.15454	8.13075	8.15076	8.14138	8.13612	8.14644	8.14354	8.1443	8.12768	8.13957	8.16183	8.15698	8.14664	8.14558	8.16747	8.17581	8.16468	8.13935	8.17963	8.1248	8.15609	8.14282	8.13651	8.14332	8.13817	8.13924	8.14468	8.14721	8.17139	8.12335	8.15207	8.13404	8.1516
0.14125	8.1427	8.16869	8.1375	8.117	8.15985	8.17181	8.13488	8.15369	8.13916	8.14989	8.15136	8.1418	8.12409	8.14533	8.14016	8.13649	8.16196	8.13781	8.14976	8.14124	8.16343	8.16976	8.13956	8.15789	8.16902	8.16061	8.13397	8.15751	8.15907	8.1278	8.15371	8.13864	8.13939	8.14671	8.15218	8.15312	8.14803	8.15094	8.1512	8.13008	8.13184	8.14321	8.14851
0.141375	8.13676	8.1468	8.13277	8.12645	8.17083	8.16145	8.13715	8.15154	8.14246	8.13409	8.15946	8.1451	8.14549	8.13646	8.1569	8.13571	8.14603	8.13128	8.16413	8.12669	8.14634	8.14281	8.13224	8.14474	8.16171	8.15843	8.13963	8.17145	8.14843	8.10934	8.14918	8.15317	8.10966	8.15936	8.12395	8.15107	8.16064	8.14247	8.116	8.11876	8.12894	8.15725	8.15601
0.1415	8.13815	8.14908	8.12872	8.13364	8.14689	8.1463	8.17995	8.16489	8.15666	8.14892	8.16969	8.11849	8.16177	8.14178	8.12978	8.1388	8.16142	8.13111	8.14117	8.1398	8.14738	8.1462	8.13943	8.14935	8.14665	8.16952	8.14447	8.1426	8.13777	8.12845	8.14512	8.12982	8.14018	8.14629	8.14229	8.13726	8.14494	8.1385	8.11775	8.14635	8.12225	8.12903	8.18736
0.141625	8.13379	8.14595	8.13232	8.14577	8.1367	8.15434	8.15732	8.14714	8.14038	8.14098	8.14217	8.12457	8.14452	8.16694	8.1334	8.15252	8.14895	8.14391	8.14402	8.15631	8.16045	8.14601	8.15958	8.14562	8.14887	8.15509	8.14953	8.13567	8.14853	8.13596	8.15066	8.13933	8.13251	8.14317	8.15592	8.13915	8.15297	8.15112	8.1463	8.12485	8.15773	8.12107	8.17046
0.14175	8.11141	8.15845	8.13272	8.14624	8.16046	8.14539	8.16788	8.13966	8.14822	8.14667	8.1301	8.13332	8.14866	8.16333	8.12497	8.15498	8.16198	8.13779	8.14809	8.16479	8.15673	8.15407	8.13978	8.14532	8.15257	8.17902	8.14703	8.15452	8.14579	8.14558	8.14198	8.14045	8.1705	8.1459	8.12881	8.13381	8.14023	8.13757	8.15556	8.12594	8.14703	8.13603	8.16495
0.141875	8.1184	8.1674	8.14576	8.13535	8.15943	8.15701	8.17714	8.13818	8.14046	8.14064	8.14029	8.13058	8.16383	8.16048	8.12675	8.16822	8.16853	8.14283	8.15411	8.13905	8.15146	8.14355	8.14564	8.14319	8.16599	8.17678	8.16621	8.14822	8.16605	8.15494	8.15403	8.1555	8.17457	8.14529	8.1207	8.15157	8.13328	8.15723	8.14286	8.1412	8.14091	8.13702	8.15469
0.142	8.14601	8.14838	8.1506	8.13317	8.15578	8.13966	8.16396	8.16285	8.13474	8.15813	8.14749	8.12109	8.15603	8.15657	8.16445	8.15169	8.16729	8.1275	8.16008	8.14615	8.14395	8.14786	8.13393	8.13919	8.16647	8.16122	8.14445	8.14034	8.14942	8.14385	8.17358	8.1407	8.16632	8.13751	8.12547	8.15791	8.15343	8.15089	8.14434	8.14453	8.14616	8.14006	8.15738
0.142125	8.14818	8.14884	8.1364	8.12616	8.15154	8.16047	8.14357	8.15472	8.14091	8.15592	8.13547	8.12838	8.14864	8.16491	8.16469	8.15271	8.14687	8.15255	8.14637	8.14603	8.15554	8.14404	8.1321	8.13676	8.16283	8.171	8.13208	8.1475	8.14233	8.13984	8.15906	8.1441	8.15941	8.13141	8.14001	8.15748	8.1711	8.11812	8.13103	8.14368	8.12356	8.1442	8.15299
0.14225	8.14165	8.13712	8.13004	8.13214	8.13499	8.15209	8.13824	8.15119	8.12947	8.16267	8.15845	8.13821	8.15554	8.13062	8.14773	8.15669	8.13278	8.12635	8.14012	8.1589	8.14049	8.14249	8.15481	8.12652	8.13782	8.17341	8.13062	8.14935	8.16526	8.10524	8.15021	8.14256	8.15287	8.11995	8.15724	8.15387	8.1352	8.12145	8.13926	8.12877	8.12695	8.1534	8.14273
0.142375	8.13833	8.16399	8.1309	8.13873	8.12518	8.1598	8.14415	8.14883	8.14746	8.16238	8.14306	8.13807	8.16785	8.15644	8.1388	8.18105	8.13771	8.13483	8.11376	8.1417	8.15827	8.14149	8.14501	8.1367	8.15862	8.18073	8.14054	8.12401	8.1558	8.1436	8.15103	8.13515	8.15478	8.14323	8.1393	8.15305	8.14405	8.14261	8.12962	8.12793	8.12045	8.13993	8.16589
[truncated: 2,861 more rows]

## Sheet: 1 uM
0.0001	8.17339	8.25622	8.2592	8.2533	8.25733	8.25049	8.24008	8.26758	8.2129	8.25656	8.23134	8.24092	8.19069	8.22689	8.21434	8.23997	8.20078	8.17751	8.21547	8.18903	8.23464	8.20891	8.27047	8.23831	8.24724	8.23477	8.23327	8.25942	8.2375	8.22883	8.23516	8.23613	8.23184	8.21665	8.18647	8.2128	8.22457	8.21009	8.22501	8.20958	8.248
[truncated: 3,999 more rows]

[truncated: 2 more sheets: 1.5 uM, 2 uM]
