# Supplementary material for: Evolutionary fine-tuning of residual helix structure in disordered proteins manifests in complex structure and lifetime
Source: Commun Biol. 2023 Jan 18;6:63. doi: 10.1038/s42003-023-04445-6 (PMC9849366; doi:10.1038/s42003-023-04445-6)
Supplement: Supplementary file 3 — Supplementary Data 1 [file 42003_2023_4445_MOESM3_ESM.zip › Supplementary Data 1/DREB2A R266G/kon R266G 300 mM NaCl.xlsx]

## Sheet: 0.5 uM
0.000125	8.07368	8.13705	8.13467	8.20316	8.21177	8.15453	8.19253	8.20013	8.16072	8.187	8.17507	8.19035	8.20647	8.17353	8.21289	8.18034	8.16308	8.17437	8.18854	8.14876	8.17195	8.14544	8.16495	8.13231	8.16017	8.12953	8.17326	8.15205	8.17921	8.13993	8.16702	8.19967	8.1701	8.19358	8.20023	8.19388	8.19144	8.22408	8.19051	8.1969	8.17675	8.2505	8.1939	8.207	8.19677	8.18169
0.00025	8.09073	8.14362	8.16224	8.20678	8.1944	8.17759	8.19632	8.19984	8.17526	8.17413	8.16966	8.17557	8.19465	8.18297	8.18787	8.17337	8.17574	8.18146	8.16881	8.14662	8.15193	8.14906	8.16888	8.13474	8.15532	8.14698	8.15987	8.15727	8.14974	8.14654	8.17083	8.20454	8.19938	8.18096	8.20174	8.18584	8.19806	8.21812	8.19275	8.18604	8.1701	8.20576	8.18889	8.18365	8.17214	8.17842
0.000375	8.10549	8.15909	8.16174	8.19598	8.18085	8.18138	8.21349	8.19183	8.18588	8.17893	8.19147	8.19366	8.19562	8.17463	8.19024	8.14844	8.18882	8.18325	8.153	8.15276	8.16239	8.14578	8.15524	8.14465	8.16146	8.13653	8.192	8.14699	8.15259	8.12591	8.1553	8.21204	8.21403	8.21335	8.21064	8.17691	8.1987	8.21245	8.19864	8.19959	8.17417	8.18973	8.17133	8.19141	8.18615	8.19936
0.0005	8.11661	8.1545	8.16808	8.18156	8.17984	8.18343	8.21191	8.20376	8.17702	8.18777	8.19553	8.19805	8.17226	8.16606	8.18065	8.15743	8.18569	8.15677	8.14691	8.14869	8.16187	8.15723	8.14223	8.16499	8.15511	8.14916	8.19064	8.12593	8.16518	8.13437	8.14639	8.20526	8.20783	8.20202	8.21467	8.20216	8.19993	8.20912	8.2016	8.20567	8.17933	8.16418	8.18198	8.18493	8.20521	8.20395
0.000625	8.10642	8.16076	8.17152	8.18881	8.17558	8.21089	8.21369	8.2001	8.16846	8.18379	8.19173	8.22146	8.17153	8.19601	8.17863	8.16524	8.18143	8.17059	8.17127	8.11777	8.13569	8.1662	8.16151	8.16467	8.14911	8.15588	8.17479	8.14314	8.19294	8.13837	8.15078	8.20731	8.22623	8.20853	8.208	8.21149	8.19009	8.22821	8.22295	8.21133	8.20706	8.16857	8.1869	8.18519	8.17586	8.21185
0.00075	8.12797	8.17368	8.16708	8.1908	8.18619	8.22224	8.22813	8.20477	8.18678	8.19799	8.19537	8.22058	8.16302	8.18186	8.16203	8.16788	8.17634	8.16514	8.17828	8.13998	8.1281	8.15365	8.15589	8.1758	8.14308	8.15408	8.16462	8.14652	8.1856	8.13708	8.13715	8.20446	8.22384	8.20495	8.20786	8.19952	8.21069	8.20746	8.23096	8.22842	8.19834	8.169	8.20705	8.18574	8.16455	8.21207
0.000875	8.10858	8.18048	8.16399	8.1946	8.20238	8.22876	8.22617	8.20206	8.22149	8.20264	8.20219	8.19962	8.18383	8.17346	8.15195	8.17389	8.18224	8.15987	8.16551	8.1545	8.11908	8.17774	8.16203	8.16472	8.15375	8.15134	8.18993	8.17152	8.18404	8.14519	8.1497	8.18823	8.21921	8.205	8.19621	8.18946	8.20187	8.19752	8.19767	8.23042	8.20073	8.17823	8.20923	8.16979	8.17481	8.18709
0.001	8.11158	8.16106	8.17857	8.19472	8.18583	8.23449	8.20745	8.21001	8.20419	8.17654	8.19247	8.21725	8.18385	8.18239	8.12566	8.17307	8.17287	8.15149	8.17416	8.12446	8.12883	8.17549	8.17903	8.15845	8.13296	8.17408	8.20053	8.15348	8.17167	8.14071	8.14747	8.20985	8.21735	8.21309	8.19346	8.1989	8.17797	8.2138	8.18565	8.20444	8.20183	8.17944	8.19011	8.19306	8.16552	8.19801
0.001125	8.12142	8.14062	8.16374	8.18872	8.16703	8.23194	8.21078	8.18613	8.1766	8.16582	8.19311	8.19174	8.17768	8.19076	8.14458	8.18984	8.17351	8.15307	8.16919	8.13687	8.13761	8.15903	8.18854	8.16643	8.13284	8.16623	8.19019	8.15313	8.16189	8.15448	8.14529	8.20573	8.2197	8.19495	8.20363	8.20426	8.17308	8.2203	8.21719	8.20953	8.19745	8.18196	8.18702	8.1953	8.17957	8.20927
0.00125	8.12135	8.12022	8.16619	8.20538	8.15734	8.21223	8.21198	8.17686	8.1749	8.18904	8.20165	8.18363	8.16254	8.20419	8.15635	8.16997	8.173	8.15318	8.15787	8.12663	8.14292	8.16395	8.16076	8.16976	8.12244	8.17191	8.17397	8.13398	8.18439	8.14743	8.13107	8.18347	8.19281	8.20639	8.20821	8.20686	8.19228	8.21165	8.21161	8.20427	8.19693	8.1815	8.18455	8.19369	8.18774	8.21185
0.001375	8.12347	8.14913	8.17374	8.18389	8.15762	8.22797	8.18979	8.19573	8.17792	8.19481	8.20576	8.18247	8.16599	8.19131	8.16053	8.15182	8.20213	8.1609	8.16578	8.12472	8.12969	8.17239	8.15089	8.15342	8.13924	8.17313	8.18435	8.14934	8.18783	8.16282	8.14548	8.20466	8.20114	8.19353	8.18863	8.20598	8.17267	8.20115	8.20181	8.18986	8.20296	8.18341	8.19631	8.19181	8.16743	8.20881
0.0015	8.10899	8.14693	8.17734	8.15321	8.17654	8.22569	8.20048	8.18554	8.1736	8.18016	8.19326	8.17966	8.17866	8.18291	8.17203	8.15694	8.18175	8.15049	8.13513	8.15304	8.14394	8.15448	8.16241	8.14651	8.15469	8.17251	8.18748	8.13662	8.19175	8.15023	8.14408	8.19437	8.18663	8.20093	8.18195	8.20598	8.17409	8.19243	8.21275	8.19986	8.20951	8.19356	8.19258	8.19088	8.17527	8.1965
0.001625	8.11954	8.15591	8.16358	8.19255	8.17929	8.19619	8.20493	8.1817	8.17973	8.1628	8.1852	8.19885	8.18228	8.16488	8.16151	8.17351	8.18423	8.15599	8.14433	8.1422	8.15515	8.17061	8.16077	8.1669	8.1456	8.13713	8.19195	8.13017	8.1732	8.1205	8.13987	8.18166	8.17513	8.20412	8.18539	8.18354	8.17664	8.19671	8.2017	8.20628	8.19408	8.1781	8.20003	8.18257	8.1778	8.17407
0.00175	8.11513	8.16814	8.16143	8.17327	8.18115	8.19292	8.2155	8.20169	8.17375	8.17411	8.15633	8.20324	8.17327	8.17055	8.17088	8.17316	8.18375	8.17914	8.1121	8.13805	8.15116	8.16175	8.18472	8.17427	8.13377	8.14242	8.18197	8.13076	8.15665	8.1372	8.12494	8.15845	8.18645	8.19393	8.1902	8.18746	8.16708	8.20024	8.1922	8.1929	8.19915	8.17899	8.2121	8.182	8.16702	8.17921
0.001875	8.11039	8.16695	8.16092	8.17234	8.16321	8.18986	8.21803	8.19156	8.16948	8.17555	8.16278	8.17929	8.1872	8.15133	8.17654	8.16574	8.16267	8.16221	8.12494	8.14018	8.14309	8.16181	8.17074	8.15968	8.13477	8.13839	8.16296	8.14001	8.16039	8.13654	8.13246	8.19411	8.19523	8.22433	8.18995	8.18095	8.1882	8.20486	8.20229	8.19582	8.198	8.19343	8.21504	8.19911	8.16909	8.20866
0.002	8.116	8.15452	8.17763	8.19621	8.16361	8.18726	8.19331	8.19549	8.17474	8.17483	8.18615	8.18854	8.18633	8.16772	8.1591	8.17829	8.16235	8.14764	8.13368	8.15797	8.12577	8.14209	8.15334	8.16813	8.13823	8.15553	8.14441	8.16056	8.15692	8.13592	8.13642	8.19537	8.1926	8.21056	8.20033	8.18589	8.19604	8.21027	8.22378	8.20104	8.2147	8.19084	8.22307	8.18559	8.16823	8.19226
0.002125	8.12212	8.15481	8.14691	8.18559	8.18142	8.20438	8.19945	8.18304	8.1658	8.19457	8.18613	8.19845	8.17689	8.18092	8.16364	8.18728	8.16769	8.14798	8.14619	8.15305	8.11931	8.14989	8.1481	8.15699	8.146	8.16349	8.1631	8.14551	8.18022	8.14304	8.1329	8.18021	8.18498	8.20422	8.19534	8.17769	8.20067	8.18929	8.19917	8.19157	8.19047	8.18309	8.19749	8.1858	8.18383	8.19016
0.00225	8.11846	8.14011	8.16957	8.19314	8.17046	8.20488	8.18842	8.20411	8.17741	8.19051	8.19836	8.20631	8.17154	8.17076	8.14359	8.17351	8.17491	8.1553	8.16457	8.12844	8.1509	8.15604	8.16161	8.1404	8.13585	8.13678	8.16033	8.12512	8.18394	8.14561	8.14761	8.1854	8.18285	8.19634	8.18672	8.17338	8.18578	8.20531	8.19942	8.19936	8.21744	8.19929	8.20557	8.189	8.17332	8.20159
0.002375	8.09288	8.14352	8.16223	8.18491	8.16383	8.20577	8.20099	8.2005	8.20773	8.17796	8.18493	8.19154	8.16327	8.19725	8.1618	8.17996	8.15913	8.16069	8.15434	8.12724	8.16232	8.16579	8.15761	8.13912	8.12296	8.13762	8.14809	8.14241	8.15308	8.17731	8.12608	8.17863	8.18264	8.19346	8.18162	8.17104	8.19846	8.20397	8.19398	8.20425	8.18021	8.19333	8.1917	8.18587	8.18162	8.20629
0.0025	8.09505	8.13273	8.15185	8.15961	8.1726	8.18091	8.18445	8.19134	8.17806	8.1648	8.18462	8.17347	8.18917	8.17234	8.16181	8.16815	8.1588	8.17288	8.14679	8.13998	8.15411	8.17252	8.14874	8.14518	8.12723	8.15186	8.15511	8.15495	8.15053	8.16013	8.14072	8.18979	8.16837	8.17469	8.17557	8.18222	8.19673	8.21548	8.19414	8.16812	8.18741	8.19868	8.17999	8.1907	8.18446	8.19999
0.002625	8.10774	8.14274	8.16785	8.17837	8.15086	8.19589	8.18194	8.18297	8.1764	8.17235	8.19348	8.205	8.17587	8.18373	8.14967	8.16278	8.18891	8.1741	8.12827	8.13903	8.15626	8.13549	8.1485	8.13369	8.11872	8.15263	8.17081	8.15292	8.15845	8.13403	8.14653	8.18485	8.17157	8.17725	8.16519	8.17447	8.17969	8.21941	8.17797	8.2056	8.18864	8.1888	8.19895	8.17786	8.18879	8.17988
0.00275	8.1375	8.16343	8.18799	8.17918	8.14036	8.19018	8.17468	8.18861	8.17289	8.1778	8.17458	8.16947	8.17723	8.2062	8.17062	8.1765	8.17673	8.15057	8.13691	8.14621	8.148	8.15533	8.15202	8.13865	8.13955	8.14207	8.15756	8.16534	8.17455	8.15769	8.15309	8.19112	8.20148	8.1798	8.19118	8.20687	8.18482	8.22133	8.18163	8.20313	8.18217	8.21253	8.19933	8.17753	8.16477	8.194
0.002875	8.13184	8.15749	8.16756	8.17187	8.15055	8.21857	8.18218	8.17698	8.17216	8.17127	8.16146	8.17395	8.16446	8.20254	8.17395	8.16391	8.17629	8.14362	8.12498	8.10469	8.14382	8.16963	8.13638	8.14674	8.11555	8.15182	8.173	8.16325	8.16484	8.15279	8.14104	8.18429	8.18904	8.19077	8.17769	8.20412	8.18381	8.2026	8.17902	8.18864	8.17358	8.17315	8.19328	8.17577	8.16804	8.18136
0.003	8.11349	8.13435	8.15814	8.17309	8.16036	8.19731	8.18935	8.18726	8.16174	8.17635	8.18439	8.20641	8.17535	8.19272	8.18222	8.15189	8.18954	8.16145	8.14863	8.13489	8.11458	8.15927	8.15992	8.14157	8.13993	8.14552	8.16211	8.15687	8.181	8.14318	8.1203	8.17309	8.17832	8.20576	8.19563	8.19519	8.18739	8.20523	8.18023	8.17855	8.18527	8.1766	8.19365	8.18974	8.16763	8.1727
0.003125	8.11982	8.14748	8.16367	8.16547	8.18659	8.19083	8.17468	8.16795	8.1598	8.17766	8.195	8.20124	8.18746	8.19191	8.15776	8.16587	8.18479	8.16574	8.15736	8.12697	8.13165	8.1527	8.13849	8.13765	8.1264	8.16206	8.16064	8.15402	8.16621	8.14744	8.13069	8.18692	8.16296	8.20769	8.19385	8.19035	8.18543	8.18937	8.19782	8.18916	8.19812	8.17622	8.18816	8.17188	8.16954	8.18391
0.00325	8.11482	8.15098	8.15394	8.15642	8.19399	8.19342	8.19238	8.16499	8.18508	8.16924	8.18516	8.18499	8.1612	8.17262	8.1329	8.17377	8.17263	8.15948	8.14553	8.12434	8.13754	8.17049	8.15746	8.15285	8.15012	8.15958	8.17034	8.1715	8.18462	8.13794	8.11196	8.1796	8.18565	8.19147	8.18638	8.19086	8.19107	8.19299	8.18581	8.18827	8.21245	8.17762	8.2121	8.15607	8.15189	8.1792
0.003375	8.09357	8.12486	8.14735	8.17752	8.15055	8.19922	8.18399	8.1561	8.16054	8.16392	8.17816	8.15454	8.16208	8.1898	8.156	8.16827	8.16523	8.16016	8.14011	8.11449	8.11719	8.1382	8.14797	8.15995	8.15645	8.17654	8.15347	8.15189	8.16827	8.13599	8.13657	8.18896	8.19616	8.1858	8.17513	8.19689	8.1908	8.20601	8.20932	8.21661	8.19427	8.16462	8.19138	8.17478	8.17815	8.1514
0.0035	8.13323	8.11777	8.13211	8.17563	8.15914	8.21461	8.19878	8.1708	8.17119	8.17702	8.18392	8.18958	8.15022	8.1761	8.158	8.16225	8.15517	8.17714	8.16097	8.15384	8.13023	8.16369	8.14906	8.15318	8.13668	8.16539	8.16972	8.1298	8.16267	8.14269	8.12207	8.19295	8.19316	8.21075	8.1866	8.18145	8.19096	8.18707	8.20624	8.21239	8.19742	8.16499	8.1813	8.18858	8.18985	8.18121
0.003625	8.11801	8.15756	8.14658	8.1899	8.18018	8.21471	8.19552	8.18751	8.18147	8.18485	8.18731	8.20368	8.16111	8.16399	8.16536	8.1472	8.15886	8.15578	8.14191	8.12999	8.13855	8.13308	8.14871	8.14152	8.13465	8.16613	8.15682	8.13486	8.15845	8.14569	8.11439	8.18766	8.17779	8.21075	8.17075	8.17464	8.19455	8.1767	8.21219	8.19454	8.16829	8.1786	8.18711	8.18485	8.18322	8.18653
0.00375	8.12121	8.15408	8.1469	8.20464	8.17187	8.20396	8.17815	8.18008	8.19229	8.17756	8.17939	8.19443	8.16671	8.17853	8.1625	8.16164	8.16296	8.15353	8.15211	8.14096	8.12795	8.14409	8.14226	8.13331	8.15331	8.16505	8.15101	8.14844	8.16152	8.14552	8.12698	8.16344	8.17783	8.19884	8.17342	8.19537	8.18071	8.20358	8.22013	8.2111	8.18418	8.19177	8.19517	8.17204	8.16135	8.1843
0.003875	8.11796	8.14254	8.15585	8.19616	8.16823	8.20117	8.1882	8.16714	8.19623	8.1706	8.19104	8.1909	8.18839	8.17815	8.15027	8.15514	8.16163	8.1633	8.1472	8.12517	8.1376	8.15352	8.14196	8.15559	8.14233	8.15545	8.16819	8.14565	8.16643	8.12752	8.12681	8.19728	8.1844	8.1913	8.18346	8.18614	8.18545	8.20036	8.19005	8.21307	8.17743	8.18288	8.17613	8.17406	8.17915	8.18383
0.004	8.10897	8.12792	8.1411	8.17271	8.1461	8.2032	8.20244	8.17252	8.19322	8.17992	8.1759	8.20072	8.17004	8.15807	8.16672	8.15919	8.14826	8.16801	8.15608	8.12091	8.11148	8.14391	8.15482	8.14664	8.12263	8.15154	8.18352	8.13457	8.15343	8.15726	8.13418	8.17827	8.1792	8.20215	8.18429	8.17491	8.18965	8.21172	8.18365	8.20535	8.20056	8.17747	8.18427	8.18382	8.16889	8.17339
0.004125	8.10553	8.13566	8.15689	8.18857	8.16424	8.18529	8.20107	8.16737	8.15335	8.16645	8.17498	8.19518	8.16606	8.1636	8.16997	8.15875	8.14793	8.14629	8.1383	8.13683	8.1025	8.16142	8.13635	8.14486	8.12557	8.14445	8.13203	8.13598	8.17316	8.13357	8.13926	8.17699	8.20649	8.17517	8.20532	8.17947	8.16037	8.21489	8.20142	8.1796	8.18829	8.17746	8.18419	8.17488	8.15474	8.19222
0.00425	8.09878	8.14666	8.15997	8.17358	8.17551	8.19576	8.20509	8.17414	8.16085	8.17615	8.17464	8.18758	8.16332	8.17255	8.16235	8.15125	8.14988	8.13576	8.13361	8.12943	8.13361	8.17146	8.12131	8.15398	8.13464	8.13619	8.15303	8.15851	8.18497	8.14836	8.13772	8.19202	8.19327	8.20013	8.18011	8.17885	8.17792	8.19675	8.1847	8.18453	8.18072	8.17223	8.16464	8.18576	8.14371	8.19135
0.004375	8.08926	8.10816	8.17875	8.16109	8.17148	8.1773	8.18451	8.15703	8.1805	8.16681	8.1506	8.1777	8.16898	8.15846	8.15668	8.16603	8.13953	8.13934	8.15717	8.13823	8.13773	8.15301	8.13329	8.151	8.1449	8.13789	8.17951	8.15713	8.17822	8.14355	8.11753	8.18124	8.18159	8.19918	8.19717	8.19512	8.17488	8.20127	8.18797	8.16641	8.18627	8.20021	8.16743	8.17277	8.15731	8.19528
0.0045	8.08409	8.13818	8.1693	8.1785	8.17363	8.18227	8.18571	8.17237	8.17123	8.1731	8.15592	8.20147	8.15244	8.17445	8.16294	8.16338	8.14872	8.14961	8.13718	8.13467	8.12701	8.13773	8.12829	8.13	8.14429	8.12032	8.15671	8.14678	8.14783	8.12195	8.11558	8.17464	8.17973	8.20271	8.19836	8.19291	8.17408	8.21364	8.18262	8.17859	8.1924	8.2005	8.175	8.16674	8.17908	8.18615
0.004625	8.0996	8.13294	8.14505	8.17718	8.16971	8.1985	8.19183	8.1706	8.16747	8.15831	8.16561	8.17711	8.15808	8.18097	8.1567	8.1722	8.14588	8.13988	8.14451	8.13937	8.13757	8.13096	8.13215	8.15644	8.13268	8.15946	8.15919	8.14403	8.1654	8.14177	8.12945	8.17894	8.18651	8.20815	8.19908	8.16114	8.16298	8.20758	8.19874	8.18694	8.19404	8.1852	8.1769	8.18226	8.16778	8.15954
0.00475	8.10359	8.12663	8.13782	8.18639	8.15818	8.19334	8.17192	8.19138	8.15353	8.15389	8.18357	8.18864	8.17149	8.18392	8.15128	8.15512	8.14996	8.14941	8.14139	8.13697	8.12685	8.15313	8.14577	8.14889	8.12985	8.16283	8.14757	8.16076	8.15594	8.1434	8.13988	8.174	8.19192	8.20355	8.17686	8.18625	8.18236	8.19808	8.18648	8.17453	8.18085	8.16868	8.19286	8.16716	8.14714	8.15864
0.004875	8.09986	8.14503	8.145	8.19437	8.1569	8.2144	8.16531	8.17526	8.15815	8.18294	8.18621	8.18658	8.16854	8.18278	8.13517	8.15341	8.15397	8.17132	8.14209	8.13911	8.14433	8.15156	8.15193	8.13502	8.11491	8.14114	8.18804	8.14471	8.15147	8.14211	8.12863	8.16899	8.1938	8.1925	8.15938	8.20296	8.1659	8.20794	8.18822	8.17023	8.19827	8.15421	8.18063	8.16852	8.14422	8.18005
0.005	8.0988	8.12251	8.17102	8.17353	8.16888	8.19751	8.16593	8.15557	8.14799	8.17853	8.19337	8.16426	8.15	8.16146	8.14284	8.15533	8.16525	8.13412	8.15129	8.13094	8.14379	8.15308	8.13301	8.13429	8.12773	8.14954	8.15358	8.16308	8.1517	8.14626	8.12123	8.16965	8.18511	8.19636	8.17489	8.18351	8.17515	8.1768	8.19217	8.17609	8.16896	8.15247	8.18047	8.17528	8.17097	8.18482
0.005125	8.07293	8.11745	8.1654	8.18032	8.17017	8.19038	8.18266	8.15429	8.15515	8.16396	8.18819	8.18472	8.15823	8.16353	8.16096	8.14767	8.14909	8.14284	8.13708	8.10786	8.13351	8.12871	8.15282	8.15967	8.1299	8.13931	8.14897	8.1572	8.14714	8.12393	8.12917	8.1668	8.16892	8.18879	8.19672	8.17662	8.17673	8.17841	8.20084	8.17345	8.15621	8.17305	8.19518	8.13272	8.1519	8.17186
0.00525	8.09052	8.14562	8.15285	8.16637	8.1486	8.19023	8.18526	8.16417	8.175	8.1798	8.20178	8.179	8.1582	8.15822	8.16563	8.16745	8.13666	8.16273	8.12376	8.12302	8.13807	8.15501	8.14096	8.15522	8.12183	8.1493	8.1701	8.16733	8.17995	8.12806	8.12865	8.18893	8.16651	8.17246	8.1881	8.17834	8.15394	8.16835	8.2033	8.1578	8.18988	8.17405	8.19051	8.15858	8.16059	8.17313
0.005375	8.1122	8.14235	8.15794	8.18356	8.15387	8.17874	8.1948	8.17171	8.16193	8.18318	8.1767	8.16563	8.1608	8.15909	8.15163	8.13463	8.15404	8.15326	8.13812	8.11629	8.12166	8.14015	8.13026	8.14877	8.1153	8.13083	8.17137	8.15881	8.15831	8.13018	8.1298	8.20444	8.16801	8.18566	8.18829	8.19419	8.18702	8.20229	8.19784	8.17504	8.20121	8.20091	8.16685	8.17731	8.1534	8.1888
0.0055	8.10562	8.11681	8.15901	8.16302	8.18484	8.1739	8.17786	8.16804	8.172	8.16743	8.17401	8.16118	8.15907	8.16006	8.15896	8.12558	8.15134	8.15425	8.12749	8.13721	8.11665	8.14262	8.13775	8.1389	8.10792	8.15711	8.16351	8.16225	8.15399	8.11644	8.10838	8.19295	8.18987	8.19033	8.18736	8.18809	8.18589	8.19677	8.18516	8.18779	8.1777	8.19376	8.18652	8.16862	8.158	8.16515
0.005625	8.10295	8.13915	8.16144	8.1688	8.15795	8.16914	8.18177	8.17472	8.1753	8.14545	8.18385	8.17289	8.16959	8.16161	8.14103	8.144	8.15021	8.1472	8.14194	8.11663	8.11647	8.14668	8.13898	8.13034	8.12756	8.16553	8.15892	8.14883	8.16463	8.12585	8.11381	8.18411	8.18186	8.20799	8.18732	8.18079	8.15313	8.20155	8.18525	8.1983	8.16735	8.19556	8.1763	8.19152	8.15494	8.15199
0.00575	8.10098	8.12354	8.1469	8.17565	8.14532	8.19562	8.16985	8.17052	8.16822	8.14571	8.19666	8.15911	8.17097	8.18753	8.1646	8.13775	8.15256	8.1422	8.1347	8.11689	8.11832	8.12089	8.13622	8.142	8.13901	8.14497	8.16467	8.16235	8.15872	8.12687	8.13293	8.17641	8.18495	8.2084	8.1888	8.16605	8.17234	8.19969	8.19	8.19555	8.18738	8.15692	8.17577	8.16974	8.1721	8.1454
0.005875	8.0843	8.12426	8.16146	8.18285	8.1555	8.1803	8.18608	8.17423	8.15398	8.17455	8.17035	8.17481	8.16691	8.17195	8.14198	8.13777	8.16221	8.14165	8.1336	8.1194	8.11353	8.12856	8.11768	8.15272	8.13798	8.1525	8.15919	8.12853	8.15989	8.13702	8.10549	8.1799	8.19193	8.18579	8.17543	8.17146	8.17522	8.18856	8.17464	8.19933	8.17448	8.15971	8.17963	8.16396	8.16834	8.16844
0.006	8.10535	8.15552	8.16095	8.19459	8.16568	8.19601	8.20353	8.17619	8.14839	8.17677	8.16855	8.17831	8.17377	8.1777	8.13501	8.15832	8.15533	8.13605	8.13649	8.12697	8.12767	8.15098	8.12255	8.13981	8.13269	8.1589	8.14852	8.13522	8.15863	8.11781	8.11337	8.18848	8.19197	8.1824	8.19369	8.17684	8.16457	8.18812	8.19277	8.1777	8.16469	8.15642	8.183	8.16232	8.15701	8.18899
0.006125	8.10197	8.14	8.15187	8.15792	8.14991	8.21029	8.18653	8.17633	8.15842	8.16862	8.15665	8.1832	8.16045	8.16946	8.13995	8.15677	8.13648	8.14416	8.14118	8.12592	8.11039	8.12752	8.136	8.13872	8.12466	8.15518	8.16728	8.14023	8.1634	8.11819	8.13629	8.17676	8.17578	8.16489	8.18863	8.19247	8.18301	8.19189	8.2179	8.17377	8.17117	8.16541	8.16389	8.16765	8.16457	8.16566
0.00625	8.10019	8.12529	8.14887	8.17165	8.15228	8.18345	8.1867	8.16232	8.16561	8.18736	8.16095	8.17114	8.18671	8.15369	8.14538	8.16405	8.13983	8.15495	8.14513	8.10378	8.11704	8.13914	8.12489	8.15034	8.14874	8.14321	8.17044	8.15317	8.17812	8.1196	8.12564	8.17907	8.17924	8.17469	8.19345	8.17954	8.16467	8.19992	8.19375	8.19237	8.19107	8.16371	8.16431	8.15995	8.15913	8.15842
0.006375	8.09834	8.133	8.15652	8.16376	8.15537	8.17835	8.17636	8.18164	8.16471	8.15972	8.19315	8.16039	8.18527	8.16005	8.14913	8.15721	8.14272	8.15333	8.1465	8.1054	8.13034	8.15319	8.12068	8.14754	8.14287	8.13493	8.16368	8.14101	8.15343	8.11602	8.12347	8.16392	8.18182	8.1748	8.18497	8.17635	8.15192	8.18758	8.17686	8.17479	8.18264	8.17413	8.16969	8.1729	8.1569	8.17355
0.0065	8.10548	8.15315	8.15443	8.16455	8.15676	8.17771	8.17157	8.17831	8.16089	8.15492	8.16466	8.15819	8.18249	8.1737	8.14861	8.15044	8.15661	8.12922	8.13071	8.10551	8.11745	8.14002	8.13774	8.15581	8.12868	8.1573	8.13699	8.14538	8.13798	8.14554	8.1133	8.17232	8.18288	8.17196	8.18288	8.18289	8.18433	8.19362	8.19559	8.16958	8.18775	8.18644	8.186	8.18451	8.15332	8.15889
0.006625	8.09257	8.11433	8.17709	8.16512	8.14285	8.20115	8.16833	8.18543	8.183	8.1619	8.1632	8.18066	8.16895	8.15574	8.14938	8.14604	8.14503	8.14466	8.12717	8.14126	8.10849	8.15049	8.12401	8.14596	8.12215	8.13931	8.13876	8.12293	8.14376	8.16114	8.10646	8.16381	8.18059	8.19096	8.17301	8.17188	8.16973	8.18832	8.22044	8.16935	8.18389	8.1764	8.18234	8.17899	8.15773	8.15771
0.00675	8.08863	8.132	8.16109	8.1789	8.13924	8.18082	8.17963	8.18309	8.16697	8.16555	8.15604	8.15342	8.1565	8.15703	8.16508	8.1523	8.14277	8.15266	8.15339	8.11896	8.11241	8.14572	8.14486	8.13586	8.13606	8.1318	8.1622	8.12247	8.15195	8.15235	8.10766	8.17235	8.16974	8.18614	8.19035	8.16495	8.17359	8.1839	8.18311	8.16259	8.1754	8.17772	8.16915	8.16664	8.14017	8.18865
0.006875	8.09689	8.14254	8.15225	8.15611	8.15287	8.1777	8.17813	8.17641	8.16379	8.16672	8.17288	8.17329	8.18038	8.16101	8.16363	8.13779	8.15659	8.138	8.14281	8.13631	8.11265	8.15014	8.1268	8.15269	8.1299	8.13735	8.1515	8.13367	8.15513	8.14421	8.11423	8.16964	8.17281	8.16494	8.18001	8.16827	8.16229	8.16759	8.19112	8.17517	8.15671	8.18024	8.19469	8.16881	8.16487	8.16343
0.007	8.08784	8.13205	8.14707	8.15454	8.17082	8.17554	8.18162	8.17958	8.15962	8.18391	8.17841	8.16312	8.17277	8.16611	8.14115	8.14374	8.14849	8.1384	8.13886	8.15134	8.12919	8.13956	8.14146	8.14726	8.11983	8.14837	8.13371	8.14318	8.17094	8.14095	8.12663	8.17521	8.17729	8.18326	8.17489	8.16683	8.15661	8.18852	8.19133	8.19146	8.17172	8.16607	8.18333	8.17697	8.17075	8.16857
0.007125	8.09596	8.11696	8.14452	8.14708	8.16029	8.18104	8.17282	8.18403	8.16823	8.15942	8.16956	8.16514	8.16975	8.17094	8.14212	8.1662	8.1378	8.13444	8.13454	8.13886	8.12408	8.1249	8.14706	8.14049	8.13106	8.13268	8.15173	8.14632	8.14864	8.11963	8.12521	8.19575	8.16199	8.17747	8.17516	8.17423	8.14265	8.17995	8.19347	8.17616	8.18591	8.18443	8.1726	8.15372	8.16574	8.17432
0.00725	8.08293	8.10096	8.13583	8.16438	8.1719	8.18767	8.18453	8.15994	8.17125	8.15936	8.17894	8.16981	8.17613	8.16344	8.15456	8.15325	8.13512	8.14277	8.13325	8.13089	8.09441	8.13668	8.12369	8.13524	8.14066	8.11627	8.17734	8.13376	8.15564	8.13688	8.12302	8.18766	8.16366	8.17423	8.1698	8.17805	8.15668	8.1892	8.17578	8.18266	8.18019	8.17441	8.18764	8.14727	8.15334	8.18384
0.007375	8.06975	8.12717	8.13881	8.1589	8.16499	8.17236	8.18609	8.15989	8.15467	8.14633	8.17382	8.184	8.15897	8.14909	8.14869	8.16054	8.1243	8.15345	8.1449	8.10751	8.08259	8.1405	8.13059	8.13274	8.11143	8.14156	8.15887	8.14486	8.14703	8.13947	8.14162	8.18188	8.17528	8.15854	8.16874	8.18475	8.16135	8.20333	8.18072	8.19936	8.17358	8.16794	8.18246	8.16098	8.15849	8.16474
0.0075	8.0698	8.12676	8.14553	8.175	8.13792	8.19117	8.17387	8.16627	8.1712	8.16734	8.16758	8.1647	8.13301	8.14764	8.15065	8.16219	8.1409	8.15686	8.16422	8.10143	8.10098	8.15333	8.11703	8.13305	8.11349	8.16612	8.15549	8.17248	8.15695	8.13659	8.13962	8.19183	8.18048	8.18562	8.17392	8.16478	8.16908	8.17636	8.18723	8.18127	8.16898	8.15139	8.16765	8.15369	8.17625	8.17607
0.007625	8.06453	8.12877	8.13515	8.16522	8.14498	8.18229	8.17351	8.16648	8.17774	8.1535	8.15525	8.14555	8.16247	8.15171	8.14952	8.15641	8.15759	8.151	8.14692	8.10753	8.12059	8.14798	8.13446	8.15028	8.11698	8.12945	8.15833	8.14952	8.15225	8.12278	8.13425	8.15205	8.19727	8.19141	8.15012	8.17033	8.18549	8.17336	8.21213	8.19656	8.17267	8.15798	8.16983	8.1538	8.15155	8.15559
0.00775	8.07307	8.14024	8.13402	8.1651	8.1619	8.17221	8.18323	8.14774	8.16509	8.15079	8.15678	8.14318	8.16333	8.16556	8.16193	8.15057	8.14046	8.15524	8.12725	8.10391	8.13433	8.12797	8.13804	8.1181	8.09491	8.15727	8.13624	8.15266	8.12762	8.1352	8.10862	8.17628	8.16141	8.19691	8.16588	8.16988	8.16164	8.17534	8.19615	8.17691	8.18243	8.15459	8.16629	8.16331	8.13548	8.19314
0.007875	8.0886	8.12788	8.14043	8.15586	8.15074	8.18861	8.18431	8.14894	8.16718	8.14426	8.17197	8.16296	8.1695	8.14089	8.1317	8.13438	8.14381	8.14181	8.12932	8.10903	8.12	8.1297	8.13532	8.11828	8.10791	8.16039	8.14606	8.13388	8.15617	8.12856	8.11189	8.17074	8.16974	8.21577	8.18153	8.17162	8.17419	8.19608	8.18143	8.172	8.19318	8.17252	8.16058	8.15616	8.15134	8.18027
0.008	8.09654	8.10939	8.13403	8.16708	8.15246	8.16531	8.1955	8.15279	8.15258	8.15002	8.16871	8.18503	8.16139	8.16307	8.11169	8.13739	8.15597	8.14446	8.13219	8.10339	8.12173	8.14055	8.12009	8.13232	8.1378	8.14593	8.15044	8.15817	8.14816	8.11458	8.13365	8.17755	8.17558	8.18022	8.18388	8.15688	8.16266	8.19006	8.16698	8.16654	8.17671	8.14987	8.16843	8.17132	8.13631	8.18516
0.008125	8.10201	8.12484	8.15616	8.15483	8.14973	8.17918	8.18745	8.16357	8.15483	8.17839	8.1564	8.18201	8.16736	8.15619	8.13072	8.15781	8.16572	8.15894	8.13826	8.11078	8.10776	8.11607	8.15008	8.12937	8.13295	8.1427	8.15321	8.14099	8.13184	8.1434	8.10899	8.17833	8.14641	8.16412	8.169	8.16486	8.16148	8.1809	8.1747	8.17637	8.18339	8.16286	8.17276	8.17374	8.13724	8.16228
0.00825	8.09213	8.12354	8.13922	8.15487	8.15234	8.19174	8.17835	8.15244	8.17255	8.16667	8.16187	8.18575	8.16591	8.13794	8.15315	8.15978	8.16897	8.16119	8.13246	8.08868	8.11172	8.12315	8.13332	8.14283	8.09863	8.12453	8.14896	8.15766	8.14954	8.13485	8.1018	8.16179	8.14963	8.18728	8.17124	8.16617	8.15275	8.1776	8.18798	8.16486	8.14339	8.16689	8.15291	8.1863	8.14131	8.16254
0.008375	8.09142	8.12644	8.15015	8.15394	8.14756	8.16737	8.16402	8.17142	8.17181	8.13912	8.16654	8.155	8.17271	8.14114	8.17435	8.17094	8.15356	8.15653	8.13981	8.10443	8.11574	8.1156	8.12304	8.1161	8.11274	8.13138	8.14658	8.14894	8.15221	8.11686	8.11918	8.18336	8.15075	8.16263	8.17479	8.17555	8.1375	8.17612	8.16765	8.1724	8.15173	8.1657	8.16144	8.14803	8.13846	8.19475
0.0085	8.09437	8.12483	8.13642	8.15742	8.1516	8.18112	8.16358	8.16373	8.16165	8.15967	8.15646	8.15073	8.16249	8.15938	8.16207	8.17229	8.13233	8.13669	8.11893	8.11887	8.13113	8.12482	8.10698	8.11158	8.13866	8.1262	8.15916	8.0963	8.15113	8.12422	8.13496	8.16463	8.18854	8.18801	8.19228	8.16167	8.16142	8.18461	8.1853	8.18476	8.17967	8.14857	8.17172	8.1647	8.13553	8.17124
0.008625	8.10222	8.10042	8.14526	8.16395	8.13754	8.16507	8.17967	8.18863	8.15944	8.15555	8.15783	8.15156	8.1412	8.17323	8.17406	8.13077	8.1319	8.13508	8.10586	8.12224	8.11553	8.12389	8.11108	8.11844	8.11859	8.12873	8.1429	8.12523	8.15997	8.14339	8.12661	8.16008	8.1757	8.17165	8.18546	8.16871	8.16022	8.18397	8.17596	8.1926	8.1814	8.15597	8.16298	8.15318	8.14727	8.16272
0.00875	8.08985	8.11614	8.13468	8.18125	8.13618	8.17406	8.16298	8.15137	8.15356	8.14556	8.16533	8.15775	8.14442	8.16109	8.18542	8.12099	8.13071	8.13756	8.11454	8.12624	8.11264	8.1169	8.12968	8.11864	8.13497	8.14344	8.13701	8.12692	8.15582	8.13749	8.1206	8.16015	8.16802	8.15727	8.16042	8.16091	8.16286	8.17162	8.19703	8.19972	8.17582	8.16222	8.15814	8.15507	8.14896	8.18407
0.008875	8.09042	8.11241	8.1509	8.19042	8.16265	8.18143	8.16438	8.16444	8.17287	8.15101	8.18892	8.17351	8.17519	8.15076	8.14911	8.15326	8.12854	8.14184	8.11357	8.13708	8.12489	8.12413	8.10854	8.1292	8.12343	8.13529	8.13789	8.13021	8.1441	8.14202	8.13081	8.17228	8.16599	8.18082	8.17477	8.15119	8.17036	8.19701	8.19873	8.19746	8.18223	8.15947	8.16405	8.1578	8.14178	8.16604
0.009	8.10869	8.11948	8.14368	8.17111	8.14825	8.1715	8.17509	8.17011	8.15517	8.15195	8.18236	8.18031	8.15993	8.17046	8.12261	8.14819	8.14347	8.13353	8.12812	8.12671	8.10876	8.13683	8.12533	8.12577	8.128	8.14342	8.12553	8.12595	8.15855	8.12781	8.11326	8.17703	8.15887	8.18822	8.15951	8.14929	8.16739	8.19588	8.18707	8.17976	8.18016	8.16194	8.17786	8.16386	8.16325	8.15221
0.009125	8.10331	8.12858	8.132	8.16238	8.13501	8.16442	8.18311	8.17432	8.17255	8.13605	8.17323	8.16829	8.14015	8.16429	8.12547	8.14786	8.14028	8.14059	8.12423	8.11044	8.11491	8.13434	8.11446	8.12975	8.10766	8.14134	8.1467	8.12778	8.13843	8.13084	8.12725	8.17112	8.16167	8.17059	8.16197	8.16143	8.15748	8.19126	8.18447	8.1645	8.17086	8.17592	8.16399	8.16817	8.17059	8.15921
0.00925	8.10567	8.1293	8.16327	8.16449	8.1552	8.17841	8.17726	8.15688	8.16306	8.15008	8.16492	8.16595	8.15069	8.14236	8.14081	8.15187	8.14275	8.14151	8.11365	8.10816	8.10456	8.1358	8.1124	8.12596	8.12093	8.13011	8.16569	8.11539	8.13979	8.1477	8.10872	8.16326	8.16437	8.19244	8.18002	8.15809	8.14359	8.20445	8.17811	8.15907	8.16701	8.16152	8.1645	8.145	8.15456	8.16191
0.009375	8.11254	8.13295	8.14254	8.16414	8.14976	8.19532	8.17828	8.13352	8.15245	8.14529	8.17297	8.16176	8.14732	8.14821	8.13802	8.15558	8.13855	8.14693	8.11297	8.11751	8.09644	8.13599	8.11785	8.13891	8.12303	8.11919	8.16631	8.12265	8.13649	8.12667	8.09376	8.1615	8.16363	8.18076	8.17408	8.14991	8.15196	8.20496	8.18328	8.17394	8.1743	8.16434	8.14163	8.13629	8.15711	8.15392
0.0095	8.0929	8.10862	8.14234	8.15096	8.14352	8.17937	8.18091	8.14052	8.16853	8.16764	8.15846	8.15847	8.14467	8.15224	8.1237	8.14824	8.14171	8.12813	8.11709	8.10656	8.1075	8.14053	8.16534	8.13592	8.12033	8.10009	8.16202	8.15053	8.14323	8.10982	8.12511	8.18386	8.15587	8.19421	8.18846	8.15261	8.14429	8.19881	8.177	8.18241	8.18191	8.16355	8.16809	8.1759	8.16747	8.16193
0.009625	8.10354	8.09569	8.1387	8.14544	8.16221	8.15941	8.16763	8.17029	8.15755	8.16314	8.1651	8.16905	8.15429	8.15585	8.12126	8.13554	8.13789	8.11797	8.12471	8.10704	8.10438	8.15223	8.13883	8.11769	8.12289	8.12896	8.14652	8.13834	8.15101	8.13435	8.11793	8.16862	8.16582	8.18471	8.19057	8.16241	8.1405	8.19297	8.17139	8.17903	8.16036	8.16934	8.15243	8.17801	8.16041	8.16988
0.00975	8.09524	8.11013	8.1255	8.16097	8.15417	8.17487	8.17258	8.15956	8.14243	8.15852	8.16737	8.18011	8.16299	8.16144	8.13235	8.14569	8.14391	8.13532	8.13851	8.08994	8.11539	8.14338	8.13834	8.14136	8.12571	8.12617	8.15076	8.10844	8.15745	8.14139	8.12514	8.14501	8.15924	8.16346	8.16844	8.15844	8.16577	8.18349	8.17914	8.17799	8.16519	8.16717	8.16672	8.14034	8.13434	8.16958
0.009875	8.08675	8.12652	8.12597	8.1707	8.15217	8.19163	8.18435	8.13624	8.1461	8.14719	8.15907	8.15933	8.14579	8.14529	8.13591	8.13447	8.13351	8.14073	8.13418	8.09589	8.12943	8.12209	8.14007	8.13778	8.12518	8.13249	8.15228	8.11307	8.14365	8.12884	8.12308	8.15616	8.15447	8.18015	8.15959	8.16953	8.15689	8.18183	8.17445	8.16453	8.17513	8.17975	8.18164	8.16009	8.12278	8.18006
0.01	8.07676	8.1169	8.13092	8.1661	8.12898	8.20283	8.15653	8.15087	8.14977	8.16429	8.15141	8.16226	8.14999	8.16139	8.12813	8.15514	8.15556	8.13202	8.12717	8.10979	8.122	8.11864	8.12534	8.12104	8.12294	8.13237	8.15416	8.10968	8.16208	8.14341	8.12578	8.15987	8.17098	8.15333	8.15306	8.17441	8.15587	8.1973	8.17944	8.17262	8.17386	8.17665	8.16197	8.16307	8.13585	8.15905
0.010125	8.08949	8.13021	8.12892	8.15813	8.1314	8.17981	8.17018	8.15508	8.15478	8.1679	8.1496	8.15977	8.14568	8.15949	8.14326	8.15808	8.14534	8.14048	8.12204	8.11523	8.11848	8.09926	8.14025	8.12622	8.10559	8.13799	8.15163	8.12762	8.15431	8.15298	8.12763	8.13745	8.1646	8.15432	8.15914	8.1563	8.17187	8.18063	8.18782	8.17696	8.15187	8.16789	8.16092	8.15642	8.15327	8.189
0.01025	8.08404	8.11888	8.14946	8.16185	8.14168	8.17181	8.17702	8.15857	8.17071	8.16508	8.16034	8.1571	8.14724	8.15434	8.13715	8.14427	8.14535	8.13984	8.13412	8.09624	8.1055	8.11772	8.1347	8.12938	8.11417	8.14156	8.13289	8.12537	8.1219	8.13726	8.12942	8.13363	8.1595	8.1778	8.1662	8.16273	8.1751	8.17209	8.18555	8.15956	8.15655	8.16096	8.16599	8.15775	8.16926	8.17033
0.010375	8.06455	8.10055	8.14261	8.17053	8.15421	8.15542	8.15347	8.15021	8.15061	8.1455	8.16043	8.16936	8.14611	8.14528	8.1431	8.13169	8.13885	8.127	8.12876	8.09389	8.11821	8.1105	8.13786	8.13205	8.11702	8.12653	8.14569	8.1321	8.1272	8.11754	8.11614	8.15658	8.17057	8.16017	8.17096	8.14165	8.17245	8.1775	8.16543	8.16639	8.15801	8.15176	8.15837	8.17091	8.15058	8.16676
0.0105	8.10312	8.13652	8.1243	8.13771	8.15099	8.17313	8.17117	8.16892	8.15001	8.13656	8.1635	8.15601	8.17607	8.1682	8.14262	8.1484	8.14439	8.13174	8.12244	8.09801	8.10956	8.09943	8.13883	8.12426	8.11828	8.14902	8.13988	8.11982	8.12484	8.112	8.10832	8.16811	8.15408	8.16026	8.17804	8.1367	8.16855	8.21175	8.1554	8.16071	8.1691	8.17525	8.15793	8.14563	8.16086	8.16655
0.010625	8.11681	8.12472	8.11915	8.14635	8.14105	8.18038	8.1845	8.1636	8.14261	8.15398	8.16156	8.1665	8.14948	8.13095	8.13712	8.12607	8.14162	8.14102	8.13517	8.10728	8.1118	8.12189	8.125	8.1355	8.11175	8.12817	8.13053	8.13174	8.13754	8.12646	8.09858	8.16878	8.16087	8.16045	8.16089	8.16668	8.15979	8.20347	8.17056	8.16987	8.15625	8.16077	8.15909	8.12605	8.14023	8.14089
0.01075	8.08044	8.11534	8.12333	8.14702	8.1757	8.17188	8.19468	8.1697	8.13776	8.15089	8.1483	8.15285	8.14582	8.12587	8.15231	8.13925	8.13641	8.14988	8.13863	8.11751	8.12376	8.13862	8.12656	8.13497	8.10504	8.08826	8.1432	8.13613	8.13615	8.12165	8.10904	8.16066	8.16507	8.16809	8.1638	8.16104	8.17468	8.17323	8.17	8.15361	8.15095	8.15385	8.18179	8.15977	8.16221	8.15664
0.010875	8.07234	8.12123	8.13316	8.15471	8.16818	8.18456	8.16471	8.16583	8.14992	8.1441	8.17187	8.15305	8.17276	8.1465	8.13252	8.15824	8.14756	8.14854	8.12026	8.10869	8.10783	8.12148	8.12228	8.12796	8.10087	8.10995	8.13925	8.11066	8.13337	8.12848	8.11008	8.14962	8.17684	8.16447	8.18183	8.15387	8.1653	8.18296	8.18447	8.14278	8.15629	8.16057	8.18236	8.1579	8.15948	8.16994
0.011	8.0881	8.10882	8.14284	8.14498	8.15135	8.16864	8.15762	8.15381	8.14138	8.15065	8.13899	8.15485	8.15636	8.14797	8.11839	8.15629	8.12673	8.12944	8.11311	8.10429	8.10389	8.11958	8.12183	8.12459	8.1064	8.1065	8.13373	8.11326	8.14603	8.11064	8.10665	8.1709	8.1717	8.17206	8.16524	8.17657	8.16732	8.18162	8.17583	8.15317	8.14441	8.16238	8.18553	8.14519	8.13887	8.16001
0.011125	8.10164	8.10061	8.14332	8.16351	8.15617	8.2021	8.1567	8.13975	8.15465	8.14741	8.13194	8.15346	8.13499	8.14285	8.10379	8.14942	8.12444	8.12814	8.10796	8.09806	8.1174	8.12253	8.14374	8.12436	8.11343	8.11202	8.13682	8.11223	8.14244	8.10624	8.118	8.15617	8.19335	8.16581	8.15372	8.15465	8.17329	8.19227	8.19235	8.17129	8.18274	8.16974	8.15993	8.14813	8.13819	8.16968
0.01125	8.09066	8.12523	8.14616	8.14423	8.12373	8.18797	8.16733	8.14043	8.1366	8.13502	8.15513	8.15796	8.14313	8.18046	8.11113	8.12191	8.11686	8.12785	8.1232	8.10139	8.10558	8.14349	8.13577	8.1152	8.11159	8.11247	8.14809	8.12625	8.14638	8.11289	8.09935	8.15261	8.18349	8.1597	8.16592	8.16872	8.15879	8.20254	8.15282	8.16448	8.18541	8.15469	8.17004	8.16815	8.13618	8.16295
0.011375	8.08598	8.10679	8.13802	8.15921	8.13462	8.15009	8.1698	8.16073	8.14479	8.12356	8.15272	8.1731	8.14426	8.15265	8.11247	8.10142	8.12728	8.12732	8.09818	8.10496	8.10123	8.12645	8.12192	8.10429	8.10861	8.11988	8.13087	8.11769	8.14565	8.11824	8.11147	8.13702	8.16547	8.16787	8.1744	8.1508	8.15467	8.17879	8.15533	8.15266	8.18727	8.15398	8.16885	8.17356	8.13048	8.16453
0.0115	8.0802	8.10921	8.11949	8.1607	8.1462	8.1433	8.18016	8.16215	8.14678	8.1148	8.1673	8.17751	8.15226	8.17729	8.13482	8.12345	8.13574	8.11282	8.10361	8.09678	8.09167	8.12844	8.12665	8.11412	8.10126	8.11802	8.12469	8.12178	8.14275	8.11055	8.12943	8.15236	8.16273	8.16447	8.14878	8.14463	8.13226	8.17787	8.17673	8.16331	8.16866	8.15765	8.17888	8.15617	8.15841	8.1685
0.011625	8.08378	8.12497	8.11908	8.14379	8.1292	8.15723	8.16365	8.1485	8.15102	8.12459	8.14249	8.15268	8.14263	8.14242	8.12532	8.12452	8.1434	8.111	8.11341	8.10004	8.10287	8.12824	8.12622	8.10963	8.11208	8.13102	8.12102	8.12517	8.14555	8.13254	8.10762	8.16917	8.15518	8.15528	8.14844	8.17239	8.15526	8.18324	8.16266	8.16186	8.16028	8.13815	8.17309	8.15591	8.16312	8.16822
0.01175	8.08605	8.12942	8.12813	8.14713	8.14499	8.17454	8.1515	8.15955	8.17292	8.14001	8.1479	8.16477	8.14084	8.15382	8.11925	8.14651	8.1396	8.11661	8.11735	8.10085	8.12131	8.12638	8.11682	8.12332	8.10126	8.11709	8.12659	8.13526	8.141	8.11198	8.12484	8.14733	8.148	8.15218	8.1487	8.16766	8.16493	8.17009	8.16244	8.16671	8.15102	8.13623	8.16563	8.16484	8.13875	8.15502
0.011875	8.08404	8.11454	8.11334	8.14716	8.14421	8.17912	8.15324	8.15607	8.16801	8.13679	8.15884	8.15653	8.15257	8.13939	8.11736	8.13791	8.12708	8.11333	8.12634	8.09566	8.10518	8.14001	8.11281	8.10429	8.11166	8.11513	8.12795	8.10131	8.14062	8.12529	8.10815	8.13531	8.1661	8.18412	8.17237	8.16103	8.15197	8.16522	8.17448	8.13608	8.15264	8.14175	8.18493	8.15993	8.13165	8.13812
0.012	8.07275	8.12959	8.12569	8.15742	8.13755	8.16429	8.14573	8.16743	8.16376	8.14469	8.16808	8.16283	8.13271	8.14409	8.10875	8.14552	8.11683	8.12614	8.12199	8.09474	8.06847	8.13927	8.11031	8.12054	8.11245	8.12231	8.11433	8.11661	8.12182	8.11098	8.09933	8.15014	8.15668	8.18748	8.1656	8.16096	8.16148	8.1682	8.18166	8.17747	8.16138	8.16605	8.20024	8.15292	8.14005	8.14545
0.012125	8.08636	8.13314	8.1284	8.16012	8.11986	8.18106	8.15903	8.17269	8.14806	8.1697	8.14835	8.17698	8.11436	8.14378	8.10654	8.1558	8.12497	8.12284	8.10483	8.10174	8.10086	8.118	8.12114	8.11009	8.11948	8.13083	8.12103	8.14872	8.13741	8.10749	8.10866	8.12685	8.16039	8.1748	8.16991	8.16739	8.15299	8.17638	8.15414	8.19069	8.17172	8.15633	8.16959	8.14187	8.13818	8.16428
0.01225	8.08502	8.11876	8.102	8.17276	8.1302	8.16615	8.17188	8.16135	8.1541	8.16185	8.14727	8.15919	8.13526	8.14914	8.12569	8.15782	8.14703	8.14618	8.10984	8.09505	8.09541	8.14435	8.11385	8.11027	8.09734	8.1279	8.12685	8.13552	8.13987	8.11332	8.13204	8.14569	8.17309	8.18037	8.14678	8.16375	8.13341	8.16782	8.17149	8.17028	8.15256	8.14458	8.15436	8.14146	8.1306	8.16013
0.012375	8.07664	8.12108	8.12833	8.15778	8.13123	8.16372	8.19203	8.1394	8.15955	8.16837	8.1572	8.1362	8.12827	8.12897	8.1178	8.12483	8.12693	8.14713	8.12096	8.09699	8.0892	8.13132	8.13215	8.12388	8.09341	8.11388	8.12989	8.12079	8.10587	8.11477	8.09968	8.15422	8.16679	8.17353	8.17134	8.14714	8.14475	8.19638	8.1442	8.17508	8.16694	8.14875	8.17635	8.1703	8.13713	8.14075
0.0125	8.08765	8.10857	8.15662	8.1542	8.16588	8.15897	8.164	8.14575	8.12557	8.15997	8.14273	8.14319	8.13805	8.13712	8.12672	8.13441	8.1273	8.13803	8.13437	8.09125	8.11127	8.11751	8.12532	8.1117	8.1027	8.12235	8.1377	8.10879	8.11755	8.10949	8.08982	8.15986	8.17223	8.16986	8.17622	8.1561	8.16408	8.16838	8.1675	8.1761	8.15929	8.14153	8.16451	8.15917	8.15088	8.14076
0.012625	8.09771	8.10928	8.1626	8.13862	8.13269	8.15526	8.16534	8.14125	8.13365	8.15237	8.14807	8.15066	8.14562	8.13134	8.12228	8.13705	8.11189	8.13838	8.13577	8.10586	8.11773	8.12867	8.12167	8.12359	8.1058	8.12103	8.13795	8.12654	8.1406	8.11046	8.1105	8.15462	8.18494	8.15787	8.16451	8.15121	8.16022	8.17206	8.16222	8.1622	8.1538	8.14289	8.16034	8.15626	8.14219	8.13949
0.01275	8.08323	8.12005	8.11752	8.15696	8.12808	8.16145	8.1562	8.14466	8.14381	8.13086	8.16166	8.13806	8.13484	8.14574	8.13017	8.13544	8.14104	8.13901	8.15665	8.09469	8.09404	8.12598	8.12266	8.10648	8.10789	8.14133	8.13354	8.11966	8.14713	8.1057	8.08985	8.14707	8.17091	8.15353	8.16419	8.14292	8.16701	8.1651	8.15803	8.15671	8.1587	8.1289	8.16225	8.1385	8.14514	8.15126
0.012875	8.08316	8.11535	8.11075	8.14426	8.11572	8.17257	8.16186	8.14009	8.1552	8.14789	8.16747	8.14841	8.14639	8.14224	8.15203	8.13393	8.14007	8.11485	8.12502	8.09586	8.10215	8.12121	8.11605	8.11694	8.11069	8.13567	8.1221	8.12671	8.13293	8.1225	8.1146	8.14507	8.18503	8.16348	8.17277	8.15418	8.16358	8.16928	8.16258	8.13445	8.15189	8.13764	8.16247	8.1395	8.15502	8.14197
0.013	8.07832	8.12244	8.12779	8.15405	8.11476	8.1546	8.15515	8.15662	8.1609	8.15053	8.14904	8.13589	8.12901	8.11793	8.12458	8.14327	8.12476	8.13171	8.10544	8.0998	8.12405	8.12716	8.11326	8.13131	8.11211	8.11975	8.1412	8.13612	8.12378	8.14124	8.1015	8.1722	8.15942	8.13832	8.1704	8.1407	8.14797	8.17469	8.16598	8.1643	8.15526	8.15778	8.17594	8.14425	8.1444	8.14069
0.013125	8.07502	8.11214	8.12034	8.16033	8.13132	8.17471	8.14468	8.1493	8.13053	8.13425	8.13356	8.15509	8.12617	8.14116	8.13098	8.13443	8.12337	8.13408	8.11568	8.1086	8.12106	8.13628	8.10899	8.12706	8.1157	8.11755	8.12441	8.1092	8.11887	8.12451	8.11513	8.15107	8.16307	8.15929	8.15457	8.1294	8.15295	8.17124	8.15541	8.14335	8.14576	8.15073	8.16203	8.16155	8.13066	8.13573
0.01325	8.0845	8.08813	8.1249	8.1461	8.12673	8.17734	8.15692	8.14669	8.1393	8.15304	8.13972	8.16663	8.1494	8.13789	8.13636	8.13627	8.13512	8.11006	8.10711	8.11008	8.10074	8.13747	8.11707	8.12608	8.10027	8.08726	8.13649	8.11016	8.12074	8.11591	8.10544	8.14962	8.15891	8.17287	8.14282	8.13607	8.14353	8.16444	8.15434	8.14584	8.17334	8.14085	8.15369	8.14093	8.11507	8.1683
0.013375	8.08741	8.09598	8.12859	8.13869	8.14548	8.18466	8.12846	8.13874	8.12522	8.16368	8.15028	8.16835	8.16009	8.14387	8.14462	8.13206	8.1268	8.12533	8.12062	8.09122	8.10673	8.11879	8.12766	8.10812	8.11036	8.11043	8.14421	8.11105	8.13648	8.11649	8.10961	8.14053	8.15797	8.1721	8.15404	8.15646	8.15488	8.16386	8.15782	8.16586	8.16	8.13926	8.16682	8.12556	8.12721	8.16586
0.0135	8.08648	8.11066	8.12403	8.15524	8.13196	8.16369	8.16071	8.14228	8.13843	8.15489	8.1483	8.14355	8.15587	8.12938	8.10427	8.1174	8.14097	8.13389	8.13688	8.09975	8.09221	8.13234	8.13156	8.12608	8.10532	8.12318	8.15024	8.1049	8.14972	8.12196	8.12826	8.15617	8.15072	8.17014	8.16687	8.15041	8.15484	8.17861	8.14093	8.15572	8.16157	8.14797	8.144	8.14368	8.12383	8.15098
0.013625	8.09884	8.13599	8.11192	8.16823	8.13465	8.14683	8.14781	8.16024	8.14644	8.13974	8.14628	8.14835	8.15094	8.13068	8.12491	8.12244	8.13762	8.13779	8.09927	8.09093	8.0974	8.12524	8.12557	8.12228	8.10773	8.10972	8.13904	8.11267	8.12131	8.11714	8.10681	8.15045	8.1599	8.16035	8.15874	8.15974	8.15146	8.18363	8.14548	8.16754	8.16646	8.14131	8.16704	8.13936	8.12734	8.15195
0.01375	8.09885	8.10537	8.11129	8.16656	8.12386	8.13911	8.17404	8.16806	8.12006	8.15584	8.14435	8.15109	8.13658	8.13706	8.1498	8.14001	8.14655	8.11416	8.10319	8.11079	8.10802	8.14016	8.1051	8.12121	8.12739	8.12903	8.13547	8.105	8.15666	8.11356	8.11665	8.1302	8.17162	8.15002	8.15321	8.14589	8.13308	8.18096	8.17574	8.16834	8.14864	8.16051	8.17605	8.17714	8.14717	8.15208
0.013875	8.08499	8.1076	8.118	8.15911	8.11437	8.17184	8.17671	8.16531	8.12721	8.15205	8.1484	8.13199	8.12912	8.14959	8.12678	8.12003	8.14096	8.13119	8.11346	8.10631	8.10792	8.14207	8.12492	8.13063	8.09978	8.1204	8.1496	8.12172	8.14924	8.10158	8.10308	8.13253	8.15471	8.16222	8.15455	8.13921	8.14418	8.16919	8.17796	8.142	8.14467	8.15872	8.18664	8.16708	8.12597	8.15593
0.014	8.09536	8.11938	8.12672	8.1577	8.107	8.16797	8.17623	8.14745	8.14206	8.14891	8.14616	8.15892	8.13937	8.14973	8.12503	8.14285	8.1264	8.13723	8.11458	8.09616	8.09229	8.12789	8.11221	8.10683	8.10899	8.11538	8.13351	8.12112	8.12781	8.11194	8.10513	8.13288	8.14353	8.1591	8.14576	8.13348	8.15382	8.15523	8.18167	8.14593	8.16923	8.13929	8.16506	8.16251	8.13306	8.15671
0.014125	8.07806	8.09834	8.09899	8.15553	8.12876	8.16691	8.16013	8.15984	8.11968	8.1349	8.14824	8.14568	8.16229	8.14091	8.12859	8.13521	8.1286	8.12042	8.10353	8.09441	8.08599	8.09825	8.11088	8.10978	8.09743	8.13138	8.16258	8.1348	8.12018	8.09431	8.10111	8.14494	8.16892	8.1804	8.15205	8.13498	8.15723	8.14431	8.18015	8.15596	8.187	8.14091	8.16341	8.1537	8.12941	8.15059
0.01425	8.09037	8.08516	8.11271	8.13685	8.12226	8.16761	8.1423	8.14331	8.1302	8.13879	8.15663	8.12505	8.13608	8.13535	8.13081	8.13554	8.12412	8.1042	8.12395	8.12279	8.08097	8.1123	8.13095	8.11626	8.08639	8.1396	8.15169	8.12913	8.12102	8.1081	8.09744	8.17864	8.1404	8.16151	8.16936	8.15932	8.13199	8.16851	8.16857	8.15779	8.16846	8.13884	8.1675	8.14662	8.12656	8.14156
0.014375	8.08091	8.1162	8.10712	8.1538	8.13479	8.15208	8.15773	8.13616	8.1377	8.15238	8.13224	8.13307	8.14374	8.14635	8.12476	8.12251	8.12302	8.10436	8.11095	8.07433	8.09696	8.11265	8.12601	8.10789	8.09393	8.11587	8.13257	8.12022	8.12562	8.10912	8.09861	8.17159	8.1481	8.1802	8.15352	8.14696	8.14234	8.16912	8.17567	8.16983	8.16891	8.14455	8.14751	8.14106	8.11559	8.14677
0.0145	8.08658	8.12054	8.10575	8.14963	8.15043	8.15984	8.1643	8.13231	8.1464	8.15397	8.14763	8.15221	8.14487	8.15105	8.09811	8.11144	8.1457	8.11214	8.10284	8.07732	8.0889	8.11939	8.11105	8.12984	8.08144	8.12735	8.15131	8.11523	8.13502	8.10312	8.09867	8.15425	8.16256	8.17814	8.16104	8.14275	8.13651	8.17488	8.17773	8.13675	8.16239	8.14994	8.15691	8.14925	8.12452	8.16585
0.014625	8.09091	8.11491	8.12122	8.14764	8.13513	8.17307	8.1287	8.12013	8.15137	8.15692	8.14602	8.1609	8.12221	8.14107	8.12709	8.12246	8.13922	8.12236	8.10228	8.08499	8.08215	8.11343	8.12775	8.1174	8.08131	8.13143	8.15311	8.12309	8.13807	8.11386	8.08569	8.14781	8.1568	8.13482	8.16324	8.14146	8.14545	8.17838	8.15601	8.15012	8.14999	8.14799	8.15425	8.14662	8.13245	8.14809
0.01475	8.07378	8.11549	8.12687	8.14899	8.1435	8.17667	8.13339	8.14212	8.14284	8.13643	8.15362	8.16119	8.10493	8.13934	8.12345	8.13306	8.12583	8.11386	8.09283	8.09111	8.10246	8.11485	8.10241	8.11808	8.10866	8.12813	8.13274	8.13022	8.14131	8.12196	8.07194	8.14382	8.1507	8.14795	8.15925	8.15422	8.1408	8.18564	8.19286	8.14612	8.1618	8.12864	8.15454	8.14606	8.12077	8.14519
0.014875	8.09017	8.11724	8.15102	8.1387	8.13491	8.15907	8.14575	8.12394	8.13617	8.11868	8.13816	8.16534	8.1282	8.13132	8.11133	8.13374	8.12692	8.10562	8.11607	8.09327	8.10995	8.13644	8.09972	8.11085	8.1124	8.12923	8.12109	8.13734	8.14761	8.10442	8.07661	8.15467	8.13769	8.13777	8.15578	8.13798	8.13667	8.1762	8.16714	8.16736	8.15221	8.13341	8.17532	8.16149	8.12479	8.15144
0.015	8.07683	8.11357	8.12288	8.14504	8.12059	8.17985	8.13544	8.12871	8.1468	8.13392	8.12603	8.13523	8.12604	8.12489	8.13016	8.12367	8.13131	8.12088	8.11799	8.09249	8.08918	8.12039	8.10224	8.10039	8.10192	8.10882	8.13463	8.11274	8.13035	8.1058	8.07259	8.15604	8.15868	8.16615	8.15629	8.15149	8.14761	8.16753	8.15353	8.15638	8.16314	8.14961	8.15212	8.1302	8.10835	8.13306
0.015125	8.05963	8.0898	8.12099	8.13448	8.11604	8.17333	8.14434	8.14938	8.14967	8.12428	8.14847	8.13865	8.14291	8.12847	8.11646	8.12507	8.13031	8.11551	8.11002	8.08403	8.09463	8.11442	8.11847	8.11654	8.10757	8.10069	8.13658	8.12028	8.12683	8.11452	8.09444	8.16738	8.14874	8.15353	8.1431	8.14311	8.14544	8.1763	8.15704	8.1552	8.14941	8.15742	8.16865	8.13387	8.12598	8.1436
0.01525	8.05991	8.09736	8.11758	8.14674	8.13251	8.16032	8.14079	8.15974	8.13143	8.11269	8.16637	8.15629	8.14181	8.13024	8.10245	8.12236	8.12447	8.11717	8.109	8.09998	8.09769	8.1252	8.11271	8.11964	8.12234	8.09898	8.12633	8.12086	8.11129	8.09321	8.09721	8.14692	8.15725	8.17387	8.14744	8.1338	8.14257	8.14822	8.15527	8.15825	8.14649	8.14645	8.16743	8.13488	8.13844	8.13057
0.015375	8.07636	8.09064	8.11898	8.15198	8.12554	8.13584	8.14203	8.14926	8.13683	8.13798	8.16626	8.15119	8.11939	8.12792	8.11456	8.1235	8.12829	8.11408	8.11681	8.0859	8.09239	8.12959	8.1067	8.11635	8.1088	8.09125	8.12619	8.10622	8.11278	8.0919	8.09944	8.1271	8.15054	8.16174	8.16053	8.13567	8.14956	8.15926	8.15247	8.13937	8.155	8.15915	8.16074	8.13209	8.11143	8.1601
0.0155	8.08875	8.10559	8.11599	8.1573	8.10119	8.14489	8.16598	8.14596	8.15725	8.13512	8.15767	8.14517	8.12147	8.14048	8.11137	8.11685	8.13702	8.13499	8.1153	8.07147	8.10173	8.11779	8.1031	8.10245	8.10762	8.10251	8.12228	8.10756	8.13074	8.09228	8.09047	8.15555	8.14336	8.16697	8.17265	8.14252	8.15559	8.17274	8.14257	8.14918	8.13943	8.16068	8.1491	8.15005	8.12548	8.14928
0.015625	8.09126	8.10442	8.11076	8.15743	8.11833	8.15207	8.16432	8.1344	8.13161	8.12482	8.13629	8.14809	8.13055	8.13647	8.10339	8.14254	8.12383	8.11139	8.09503	8.08936	8.1021	8.10899	8.1292	8.12126	8.09437	8.10169	8.14458	8.10566	8.12603	8.11138	8.09032	8.14753	8.14915	8.1625	8.15716	8.1462	8.14772	8.16379	8.14836	8.16084	8.1652	8.13311	8.16373	8.14227	8.13378	8.1494
0.01575	8.07423	8.10545	8.12885	8.1595	8.12196	8.14669	8.14892	8.1445	8.14069	8.13512	8.13217	8.14199	8.13222	8.14166	8.11111	8.12573	8.11731	8.09951	8.10116	8.08176	8.09244	8.1161	8.11387	8.11128	8.09335	8.11696	8.11117	8.10106	8.13813	8.11076	8.0992	8.15936	8.15747	8.16456	8.15074	8.1275	8.14222	8.14815	8.15906	8.15195	8.17071	8.12441	8.16138	8.14195	8.13909	8.1524
0.015875	8.05972	8.108	8.12917	8.15323	8.13699	8.16843	8.15215	8.13793	8.12994	8.14666	8.14297	8.137	8.11401	8.15553	8.10583	8.13109	8.11944	8.11124	8.13489	8.07917	8.09679	8.12212	8.11147	8.10463	8.08347	8.13206	8.13474	8.11374	8.14684	8.10812	8.07334	8.16588	8.1709	8.16073	8.13801	8.14125	8.14665	8.14793	8.15418	8.15718	8.16335	8.16515	8.15517	8.16263	8.12389	8.15896
0.016	8.05724	8.08996	8.11456	8.13996	8.13838	8.1478	8.16477	8.15152	8.12817	8.15258	8.16972	8.14797	8.1353	8.15037	8.09661	8.11768	8.10307	8.09431	8.12398	8.09662	8.08092	8.12659	8.09222	8.12895	8.08469	8.13463	8.14533	8.10152	8.13783	8.10398	8.08469	8.13689	8.15252	8.16269	8.14266	8.13779	8.14816	8.18304	8.15763	8.12694	8.17738	8.16293	8.14995	8.16196	8.10111	8.1606
0.016125	8.06831	8.07716	8.1181	8.1566	8.1429	8.15035	8.14551	8.15735	8.12193	8.1392	8.14442	8.14588	8.14928	8.13933	8.11244	8.11618	8.12444	8.11864	8.13252	8.08044	8.09613	8.12555	8.09975	8.12404	8.08742	8.13036	8.12736	8.10635	8.14352	8.08833	8.09619	8.14271	8.14409	8.15732	8.15107	8.1355	8.13241	8.17934	8.15048	8.14539	8.16492	8.13332	8.15932	8.14896	8.14011	8.13136
0.01625	8.05485	8.09411	8.11058	8.13436	8.13418	8.15344	8.15612	8.15009	8.12389	8.12119	8.14317	8.1275	8.13254	8.12738	8.12544	8.13262	8.12355	8.12781	8.13338	8.09184	8.11069	8.09061	8.10809	8.11124	8.08001	8.11526	8.11435	8.11343	8.13264	8.09628	8.07433	8.14308	8.13574	8.1432	8.15173	8.14779	8.13454	8.16856	8.1583	8.14332	8.16151	8.12486	8.15776	8.15129	8.1303	8.1358
0.016375	8.06032	8.1421	8.11285	8.11831	8.12884	8.17275	8.16256	8.13001	8.13174	8.13493	8.1339	8.12826	8.13982	8.14519	8.12492	8.1403	8.11777	8.12707	8.1169	8.09974	8.09506	8.10505	8.11283	8.10702	8.06232	8.13026	8.12668	8.10281	8.1288	8.08562	8.09967	8.1436	8.15578	8.14585	8.13962	8.15181	8.15662	8.17233	8.14919	8.12166	8.16204	8.13611	8.1511	8.15725	8.12976	8.13557
0.0165	8.08204	8.11391	8.12106	8.13442	8.11604	8.16496	8.1631	8.1285	8.14574	8.14065	8.14944	8.13211	8.13103	8.14846	8.10838	8.13657	8.13521	8.13573	8.10921	8.09418	8.09943	8.10774	8.09927	8.09382	8.09106	8.11393	8.14736	8.10834	8.12334	8.09686	8.08205	8.15684	8.1412	8.15884	8.16593	8.134	8.13664	8.17767	8.17277	8.13899	8.15962	8.11993	8.16274	8.15289	8.1335	8.16201
0.016625	8.07885	8.08542	8.11053	8.15442	8.13344	8.15244	8.14986	8.14281	8.12899	8.11758	8.15116	8.15024	8.15478	8.13943	8.10763	8.14654	8.11273	8.12705	8.10041	8.09267	8.09865	8.09263	8.11113	8.1161	8.11158	8.11059	8.12743	8.12344	8.13821	8.09204	8.09039	8.16375	8.14745	8.15165	8.12943	8.14871	8.1327	8.17776	8.15078	8.13161	8.16904	8.13081	8.15903	8.13638	8.13823	8.14536
0.01675	8.06599	8.10152	8.12834	8.15667	8.14284	8.15018	8.16051	8.13513	8.12968	8.12325	8.14199	8.1459	8.14906	8.1269	8.13907	8.13788	8.13596	8.09737	8.09095	8.08323	8.08649	8.11092	8.13016	8.13111	8.09157	8.10799	8.13001	8.12499	8.11305	8.07995	8.08904	8.162	8.15374	8.16416	8.15055	8.16337	8.15066	8.18816	8.16058	8.14203	8.16788	8.15316	8.15689	8.11724	8.13913	8.1524
0.016875	8.08037	8.09922	8.12757	8.14975	8.13129	8.14603	8.1672	8.14374	8.13023	8.14542	8.12955	8.14545	8.10381	8.11852	8.11562	8.12657	8.12292	8.12196	8.10416	8.06537	8.07563	8.08766	8.13385	8.11359	8.11353	8.09208	8.14436	8.1125	8.12663	8.09328	8.10483	8.15188	8.1411	8.18659	8.15579	8.14301	8.13607	8.15221	8.16995	8.14595	8.15145	8.1406	8.18265	8.1541	8.1469	8.1537
0.017	8.06239	8.10236	8.13403	8.14097	8.11126	8.14509	8.14774	8.14062	8.14832	8.15047	8.13943	8.14598	8.11398	8.12778	8.12473	8.1181	8.12048	8.14021	8.13053	8.06515	8.07005	8.08663	8.10954	8.11198	8.10129	8.09085	8.13538	8.10203	8.12782	8.10217	8.09032	8.14663	8.13182	8.16363	8.1425	8.14993	8.13278	8.1598	8.16314	8.14309	8.15495	8.14078	8.16939	8.13498	8.13909	8.14622
0.017125	8.0755	8.11267	8.12981	8.11552	8.11685	8.15601	8.15627	8.14138	8.15591	8.11601	8.15111	8.16094	8.13019	8.14352	8.09981	8.12535	8.12101	8.12641	8.1125	8.08621	8.07347	8.11198	8.10631	8.10772	8.08932	8.09589	8.11624	8.11394	8.12711	8.11374	8.07258	8.14764	8.13699	8.14587	8.13905	8.15554	8.13443	8.14985	8.17145	8.16261	8.15717	8.14202	8.16068	8.14236	8.11146	8.14361
0.01725	8.07925	8.09404	8.12596	8.11524	8.13188	8.14493	8.14329	8.14535	8.15237	8.12859	8.14463	8.14031	8.11579	8.13737	8.12348	8.13931	8.10145	8.11616	8.09209	8.09252	8.08956	8.12798	8.11562	8.10903	8.10722	8.1204	8.12729	8.12368	8.12189	8.10158	8.08691	8.13426	8.14938	8.1646	8.15542	8.1017	8.13964	8.16692	8.15824	8.15993	8.17071	8.14395	8.14274	8.14516	8.13731	8.15025
0.017375	8.06658	8.08296	8.1068	8.12573	8.12932	8.14269	8.14227	8.1244	8.14055	8.14319	8.13115	8.15827	8.09226	8.14739	8.11434	8.11989	8.11392	8.12492	8.11162	8.07956	8.09717	8.11589	8.10325	8.09743	8.08776	8.12472	8.13275	8.10137	8.12527	8.10821	8.08481	8.13176	8.1458	8.17571	8.12447	8.12798	8.12961	8.17142	8.16827	8.1816	8.17257	8.14172	8.14894	8.12278	8.12717	8.13112
0.0175	8.06219	8.10625	8.10275	8.14294	8.09745	8.16862	8.14519	8.13358	8.14227	8.13284	8.16315	8.13571	8.10468	8.12946	8.11806	8.13694	8.10784	8.10819	8.10182	8.08396	8.08897	8.1302	8.11572	8.09723	8.08119	8.12057	8.13029	8.09085	8.13849	8.11656	8.1014	8.13216	8.15846	8.1619	8.15261	8.12022	8.13718	8.15908	8.1748	8.17306	8.15629	8.12855	8.15636	8.12575	8.14294	8.13694
0.017625	8.07719	8.10108	8.10969	8.16744	8.12217	8.17813	8.14308	8.13894	8.14357	8.12583	8.14014	8.13239	8.1216	8.1265	8.12966	8.12636	8.11143	8.09843	8.10729	8.0797	8.0947	8.12258	8.10917	8.09607	8.0853	8.11451	8.12668	8.1017	8.11108	8.10398	8.10741	8.12708	8.12977	8.13537	8.1552	8.12917	8.13982	8.13902	8.16071	8.14041	8.1727	8.14123	8.15687	8.11554	8.12453	8.12069
0.01775	8.07662	8.09611	8.10831	8.1325	8.13096	8.14844	8.15355	8.13425	8.1387	8.11774	8.13896	8.14196	8.13138	8.12753	8.13155	8.11114	8.12865	8.10556	8.10646	8.08401	8.09698	8.11893	8.11212	8.10649	8.07858	8.11175	8.10515	8.1133	8.12256	8.09065	8.11947	8.13346	8.12064	8.15752	8.14971	8.15421	8.13471	8.15702	8.14381	8.15174	8.17132	8.13897	8.17377	8.14201	8.10671	8.12536
0.017875	8.08109	8.09889	8.10764	8.12661	8.13356	8.14744	8.1338	8.14054	8.14719	8.13331	8.14705	8.14806	8.11845	8.12852	8.10476	8.11167	8.13798	8.13815	8.11957	8.09576	8.10873	8.11439	8.10524	8.11822	8.09103	8.11595	8.11155	8.0871	8.14372	8.09391	8.09554	8.1211	8.14671	8.11869	8.15931	8.12656	8.13756	8.16225	8.1343	8.14056	8.14697	8.14199	8.17136	8.12188	8.12665	8.13439
0.018	8.06102	8.10865	8.12334	8.13388	8.1302	8.14927	8.13615	8.14637	8.12015	8.13531	8.13622	8.14133	8.1176	8.11404	8.1114	8.1181	8.11069	8.13056	8.10893	8.07316	8.09479	8.11163	8.08911	8.10962	8.06439	8.10125	8.1295	8.11263	8.12664	8.09376	8.08829	8.15022	8.14381	8.1497	8.14652	8.11506	8.14226	8.13895	8.16401	8.1289	8.15138	8.14751	8.16588	8.11719	8.11813	8.12156
0.018125	8.06792	8.11508	8.13071	8.16022	8.12614	8.15842	8.16114	8.13165	8.13136	8.12308	8.13119	8.13122	8.1256	8.1162	8.11919	8.12834	8.1023	8.10055	8.11291	8.07333	8.10925	8.10006	8.10608	8.09861	8.07336	8.09376	8.13578	8.12445	8.10622	8.08492	8.10303	8.13058	8.14553	8.14303	8.14868	8.14456	8.13408	8.14503	8.13851	8.14529	8.15104	8.15272	8.16039	8.14367	8.11521	8.12955
0.01825	8.05888	8.09505	8.1045	8.13597	8.12974	8.13683	8.16348	8.12717	8.13237	8.11974	8.12343	8.1376	8.12231	8.1021	8.09708	8.12244	8.10937	8.10712	8.10024	8.08116	8.08951	8.10151	8.11044	8.10591	8.10503	8.09744	8.14313	8.11157	8.10759	8.1076	8.09203	8.14971	8.14992	8.13912	8.14725	8.12148	8.13885	8.15028	8.16991	8.15276	8.15867	8.14205	8.12553	8.13882	8.13819	8.166
0.018375	8.07816	8.08774	8.10088	8.12432	8.11989	8.14822	8.15727	8.12881	8.13583	8.11755	8.13875	8.14835	8.13282	8.12395	8.10815	8.12178	8.11814	8.10323	8.09231	8.10069	8.0793	8.1096	8.11869	8.10579	8.09682	8.10784	8.12339	8.08689	8.12069	8.09547	8.08243	8.1584	8.13269	8.14909	8.12569	8.15042	8.13371	8.16645	8.15429	8.11678	8.14484	8.14672	8.14378	8.15274	8.13177	8.14107
0.0185	8.09433	8.10699	8.12478	8.14738	8.13048	8.16676	8.15198	8.128	8.12599	8.1397	8.15171	8.14183	8.12389	8.12169	8.12818	8.11481	8.11107	8.11956	8.10488	8.09679	8.09946	8.11302	8.10095	8.10413	8.10066	8.13047	8.12106	8.1004	8.11107	8.09135	8.08379	8.14205	8.13586	8.15186	8.15306	8.14321	8.12736	8.13268	8.15562	8.13733	8.14391	8.12334	8.15435	8.13024	8.11906	8.14083
0.018625	8.07713	8.12066	8.11887	8.13321	8.13215	8.16196	8.15182	8.14561	8.12454	8.14057	8.15271	8.15311	8.11466	8.11819	8.11543	8.12247	8.11058	8.11319	8.1183	8.0786	8.08005	8.1124	8.10104	8.09895	8.09939	8.12339	8.11962	8.10082	8.11038	8.09187	8.09992	8.12685	8.14829	8.15008	8.15831	8.13164	8.13004	8.15603	8.15772	8.14886	8.1467	8.12185	8.1566	8.12716	8.11353	8.14954
0.01875	8.05107	8.1003	8.11175	8.15559	8.10978	8.1553	8.13662	8.13691	8.12685	8.12817	8.12042	8.15228	8.11086	8.12474	8.12274	8.11506	8.1124	8.11768	8.11626	8.08202	8.08554	8.09241	8.11627	8.09001	8.09058	8.11545	8.11914	8.11798	8.11717	8.09975	8.08541	8.142	8.15014	8.16323	8.16284	8.12013	8.14943	8.14317	8.14857	8.13825	8.14716	8.11361	8.15202	8.13216	8.14327	8.14699
0.018875	8.07757	8.10334	8.1086	8.1495	8.11355	8.13322	8.13978	8.1445	8.11325	8.1168	8.14195	8.14861	8.10934	8.118	8.12827	8.11034	8.12865	8.12191	8.11023	8.08382	8.09231	8.08704	8.0976	8.09296	8.09017	8.10993	8.10785	8.09824	8.11474	8.09236	8.07841	8.14079	8.13532	8.14284	8.14498	8.1353	8.1385	8.17278	8.15573	8.14416	8.16078	8.12885	8.14313	8.13145	8.11612	8.13918
0.019	8.07656	8.08838	8.11161	8.14678	8.09571	8.15161	8.1227	8.13362	8.1268	8.14496	8.15546	8.13638	8.11063	8.10707	8.11558	8.13727	8.12925	8.10342	8.08401	8.08147	8.08988	8.08035	8.10394	8.08915	8.0863	8.11516	8.11275	8.10095	8.12128	8.10263	8.08923	8.13724	8.1536	8.14917	8.13982	8.12089	8.13326	8.14402	8.14643	8.12293	8.14368	8.11575	8.14936	8.13791	8.12911	8.13577
0.019125	8.07279	8.10336	8.12794	8.13732	8.11087	8.15955	8.15304	8.13645	8.14624	8.13336	8.13319	8.14192	8.10929	8.10707	8.10098	8.13197	8.11909	8.10487	8.08926	8.08847	8.10774	8.11047	8.11407	8.11071	8.08547	8.11845	8.11441	8.12368	8.12257	8.1051	8.08539	8.15304	8.167	8.16527	8.13795	8.13808	8.14125	8.13256	8.14999	8.12383	8.14416	8.12154	8.15547	8.1384	8.12748	8.1346
0.01925	8.05728	8.10054	8.12994	8.14835	8.12724	8.15099	8.15614	8.14244	8.1281	8.1164	8.14551	8.14092	8.11711	8.10833	8.10406	8.12998	8.11379	8.10713	8.11024	8.07687	8.08824	8.11548	8.09656	8.1162	8.08998	8.10173	8.11391	8.11148	8.09986	8.11229	8.07398	8.14447	8.13182	8.16637	8.13064	8.14162	8.13878	8.1461	8.1273	8.14674	8.15322	8.11292	8.14286	8.13911	8.10995	8.13642
0.019375	8.05888	8.10798	8.11977	8.14053	8.14345	8.14913	8.15405	8.13594	8.12448	8.13026	8.13749	8.12873	8.13069	8.12011	8.10407	8.12325	8.11663	8.1133	8.09518	8.07818	8.07618	8.11121	8.08916	8.1033	8.07203	8.10512	8.10464	8.11903	8.12099	8.09473	8.07677	8.13193	8.119	8.15504	8.11736	8.13755	8.12445	8.15144	8.13117	8.16401	8.15241	8.11052	8.13395	8.12056	8.12379	8.15524
0.0195	8.09196	8.1002	8.1138	8.14399	8.11904	8.1463	8.15296	8.133	8.12856	8.12423	8.12913	8.12656	8.14162	8.11259	8.07955	8.12013	8.1116	8.11247	8.10265	8.06664	8.08179	8.08563	8.09994	8.12273	8.08866	8.11633	8.09988	8.12759	8.11299	8.11231	8.07817	8.11766	8.13496	8.14977	8.12737	8.14159	8.13486	8.16138	8.14251	8.13917	8.146	8.10471	8.15392	8.11555	8.15575	8.15308
0.019625	8.10063	8.11736	8.12994	8.13592	8.12249	8.15826	8.15972	8.14673	8.11963	8.12707	8.12506	8.1392	8.13645	8.13338	8.08796	8.11474	8.10799	8.12108	8.10231	8.08137	8.08541	8.09061	8.10903	8.11439	8.09226	8.13092	8.1166	8.12236	8.11243	8.10219	8.08517	8.11685	8.13171	8.13124	8.15794	8.12758	8.14253	8.14906	8.14236	8.14352	8.13886	8.11716	8.14487	8.12756	8.11218	8.15609
0.01975	8.06335	8.09279	8.11579	8.11372	8.14191	8.1576	8.13978	8.13665	8.1223	8.11821	8.14696	8.11764	8.10917	8.11954	8.09733	8.119	8.11128	8.10935	8.10631	8.08691	8.08559	8.10009	8.1012	8.08309	8.07949	8.11575	8.12984	8.10699	8.11948	8.09367	8.09749	8.11704	8.1338	8.15201	8.1482	8.13739	8.1369	8.1543	8.16417	8.15092	8.15368	8.14069	8.15454	8.15154	8.13079	8.14015
0.019875	8.06641	8.09785	8.09919	8.12457	8.12668	8.1569	8.13319	8.1421	8.11522	8.13549	8.13207	8.13559	8.12508	8.12252	8.11969	8.13956	8.11683	8.10215	8.0963	8.07159	8.07261	8.10738	8.09467	8.10631	8.07133	8.11526	8.11852	8.11301	8.12024	8.1041	8.08744	8.11935	8.14893	8.17399	8.14213	8.12701	8.12635	8.15703	8.14867	8.15095	8.14392	8.15099	8.15446	8.11128	8.10736	8.13258
0.02	8.07778	8.10279	8.10078	8.13352	8.11135	8.16407	8.14431	8.13372	8.13596	8.14042	8.13741	8.14057	8.11993	8.12764	8.11474	8.14423	8.13158	8.11686	8.08718	8.07657	8.06969	8.1052	8.09621	8.10101	8.11159	8.10918	8.11433	8.10995	8.12572	8.10473	8.08701	8.14012	8.14596	8.1442	8.1322	8.13531	8.13951	8.15155	8.14747	8.14963	8.14709	8.14489	8.12467	8.14156	8.10738	8.14547
0.020125	8.06531	8.09361	8.11147	8.11481	8.11019	8.16463	8.12758	8.13812	8.11593	8.13519	8.12334	8.16153	8.09006	8.10797	8.10538	8.11961	8.12718	8.09839	8.10319	8.06506	8.06396	8.10043	8.10656	8.10117	8.07548	8.08457	8.12137	8.10856	8.14509	8.11213	8.09658	8.14271	8.13675	8.1086	8.12882	8.12002	8.11295	8.16271	8.1577	8.13918	8.14776	8.13491	8.14249	8.12117	8.11681	8.15964
0.02025	8.05007	8.10945	8.10706	8.12654	8.1227	8.1445	8.11784	8.12136	8.11948	8.1206	8.1176	8.1479	8.1022	8.10507	8.114	8.12325	8.12186	8.08835	8.10766	8.08249	8.06058	8.10282	8.07957	8.08897	8.08384	8.1172	8.11064	8.09713	8.11268	8.10432	8.0944	8.1443	8.12724	8.12643	8.13506	8.13615	8.12306	8.13675	8.14734	8.15341	8.13822	8.12008	8.16883	8.13125	8.13539	8.14421
0.020375	8.05874	8.11154	8.10721	8.13944	8.11994	8.15722	8.13554	8.13447	8.12396	8.12374	8.1205	8.13103	8.11072	8.12427	8.10873	8.12847	8.12736	8.09836	8.10236	8.07195	8.08783	8.10754	8.08026	8.09375	8.07287	8.10932	8.10205	8.09551	8.1171	8.08982	8.06723	8.12272	8.13318	8.14687	8.1276	8.13664	8.11743	8.15182	8.1442	8.14011	8.13975	8.14109	8.13386	8.11514	8.12347	8.14085
0.0205	8.04214	8.09319	8.08059	8.1432	8.12099	8.15144	8.13693	8.13371	8.14183	8.11573	8.12554	8.12875	8.09106	8.10886	8.10997	8.12328	8.1234	8.11265	8.0963	8.08636	8.07433	8.10499	8.08881	8.10444	8.08256	8.08839	8.1015	8.08427	8.11719	8.09943	8.07963	8.1424	8.12711	8.13338	8.12408	8.14106	8.1292	8.15182	8.15954	8.1458	8.14543	8.13675	8.14408	8.12172	8.12333	8.14889
0.020625	8.06573	8.10255	8.11826	8.12771	8.09061	8.14436	8.14114	8.13576	8.13221	8.12581	8.14519	8.1433	8.10281	8.1071	8.11481	8.12217	8.12469	8.09579	8.10262	8.08646	8.08183	8.09878	8.0913	8.09897	8.0772	8.10442	8.08924	8.08112	8.11625	8.08655	8.0779	8.14754	8.12017	8.13463	8.12379	8.15329	8.13829	8.16978	8.16209	8.13607	8.13864	8.13149	8.13693	8.12878	8.12517	8.15366
0.02075	8.06297	8.10003	8.12466	8.13592	8.09	8.14295	8.14509	8.12743	8.11478	8.12331	8.12183	8.15033	8.12704	8.12321	8.0983	8.10323	8.1253	8.09354	8.08282	8.08198	8.08546	8.11054	8.10007	8.08913	8.08943	8.09399	8.11639	8.09586	8.12105	8.1148	8.07559	8.12907	8.12331	8.13489	8.13903	8.14585	8.14582	8.15743	8.15926	8.13916	8.14261	8.14294	8.13975	8.13048	8.12221	8.12292
0.020875	8.04977	8.1038	8.11574	8.11224	8.11813	8.14033	8.14982	8.12023	8.13146	8.1059	8.11664	8.14946	8.13075	8.11765	8.10014	8.10073	8.11642	8.12059	8.11021	8.09624	8.07726	8.10725	8.10345	8.09133	8.0651	8.10674	8.1357	8.10135	8.13487	8.09657	8.07777	8.1322	8.13623	8.11571	8.13703	8.15141	8.15873	8.15512	8.15431	8.14868	8.13293	8.14082	8.13632	8.14008	8.13004	8.11859
0.021	8.0455	8.09319	8.10882	8.12787	8.10588	8.14895	8.14457	8.14135	8.12257	8.11794	8.12115	8.12726	8.1154	8.12481	8.11354	8.11768	8.11798	8.09632	8.10027	8.07072	8.08366	8.10676	8.09418	8.07896	8.06134	8.10927	8.13306	8.0898	8.11326	8.1	8.07757	8.12123	8.1323	8.11991	8.13361	8.12788	8.14439	8.15346	8.14748	8.15332	8.12471	8.13003	8.14008	8.12621	8.12273	8.12174
0.021125	8.04916	8.10547	8.11903	8.12801	8.10044	8.15661	8.15889	8.1404	8.11346	8.1189	8.13058	8.1227	8.10173	8.12394	8.11271	8.09817	8.09584	8.10377	8.10028	8.08701	8.08513	8.10987	8.07901	8.09367	8.06368	8.10681	8.1257	8.07733	8.11424	8.08811	8.07847	8.12511	8.11569	8.15276	8.14088	8.12997	8.14732	8.15684	8.1578	8.14011	8.13049	8.11875	8.14208	8.13386	8.124	8.1383
0.02125	8.07069	8.09684	8.10233	8.11773	8.10028	8.15805	8.14156	8.13673	8.11992	8.1356	8.1442	8.13937	8.12127	8.13587	8.11447	8.10044	8.08994	8.10418	8.1153	8.09365	8.06886	8.10219	8.09489	8.07044	8.08002	8.10028	8.13638	8.07895	8.11963	8.09204	8.0987	8.13338	8.11442	8.1497	8.12823	8.12156	8.14063	8.15557	8.1294	8.14612	8.11275	8.12289	8.14692	8.13458	8.11111	8.14665
0.021375	8.06287	8.09988	8.111	8.11736	8.10437	8.13469	8.13217	8.14603	8.11869	8.13891	8.14945	8.12306	8.11008	8.13995	8.12257	8.10961	8.10398	8.10622	8.0801	8.07815	8.06659	8.10178	8.11743	8.08195	8.07642	8.11243	8.12862	8.10312	8.12738	8.10199	8.08923	8.13644	8.13477	8.1458	8.13625	8.11743	8.13794	8.15221	8.11726	8.13572	8.11659	8.12492	8.13873	8.11682	8.10891	8.12038
0.0215	8.04944	8.12121	8.09063	8.12834	8.10792	8.16004	8.13731	8.11462	8.11932	8.1096	8.14269	8.13412	8.13154	8.13455	8.09478	8.12934	8.11313	8.11835	8.10104	8.07927	8.09412	8.11436	8.10059	8.09416	8.07314	8.09589	8.12686	8.1087	8.10592	8.09161	8.07475	8.14073	8.15524	8.16063	8.13277	8.12572	8.11983	8.15611	8.13109	8.13803	8.14267	8.11623	8.14272	8.13586	8.11768	8.10366
0.021625	8.04028	8.10255	8.10452	8.12926	8.10944	8.16101	8.14143	8.12373	8.11942	8.11549	8.12034	8.13845	8.1488	8.12138	8.08555	8.11887	8.12283	8.09177	8.10372	8.09441	8.06039	8.10889	8.08521	8.09927	8.07252	8.09606	8.14172	8.09731	8.09584	8.0843	8.07129	8.13206	8.1419	8.14898	8.12788	8.13158	8.14035	8.14392	8.15198	8.16985	8.1564	8.10497	8.15015	8.13644	8.12701	8.1394
0.02175	8.05912	8.10733	8.10799	8.12123	8.12533	8.148	8.12687	8.13627	8.12817	8.1101	8.13071	8.13503	8.13433	8.09343	8.10512	8.12289	8.12012	8.11504	8.1032	8.06928	8.06495	8.09309	8.09328	8.09809	8.08875	8.08516	8.11839	8.09605	8.11774	8.11481	8.08702	8.12422	8.13392	8.15078	8.14085	8.14927	8.14401	8.14262	8.13035	8.14494	8.13557	8.09718	8.13367	8.10267	8.106	8.13528
0.021875	8.05718	8.0808	8.08958	8.11761	8.10909	8.14191	8.13895	8.12	8.12688	8.12062	8.12605	8.1201	8.11525	8.12351	8.09891	8.11835	8.12864	8.11823	8.09213	8.08653	8.07543	8.09052	8.09732	8.11457	8.07928	8.08375	8.10471	8.11628	8.10518	8.08439	8.07458	8.15166	8.13549	8.13973	8.12376	8.14352	8.14558	8.16338	8.14939	8.13557	8.11415	8.10857	8.13058	8.12469	8.114	8.13242
0.022	8.05156	8.0983	8.09025	8.13019	8.11674	8.1458	8.13704	8.12917	8.11507	8.13332	8.11636	8.1278	8.11258	8.11938	8.11052	8.13403	8.11385	8.09492	8.09399	8.08552	8.08268	8.10877	8.10628	8.1113	8.06032	8.10483	8.10921	8.11777	8.10755	8.08657	8.07619	8.14108	8.12719	8.14764	8.13477	8.13196	8.13495	8.15855	8.13954	8.14745	8.12682	8.09734	8.13425	8.12917	8.10583	8.14106
0.022125	8.04976	8.10107	8.11778	8.12341	8.11094	8.14765	8.13094	8.14092	8.14452	8.1115	8.13821	8.13052	8.11548	8.1068	8.1163	8.11346	8.08428	8.11427	8.09083	8.0685	8.08068	8.10462	8.10778	8.10027	8.06757	8.10725	8.10877	8.11594	8.10045	8.10162	8.09375	8.14291	8.13103	8.15838	8.12019	8.1223	8.13231	8.13924	8.14064	8.13886	8.14624	8.12299	8.12008	8.12578	8.11272	8.13194
0.02225	8.04375	8.09143	8.10654	8.10647	8.12276	8.14842	8.13559	8.12595	8.11712	8.11665	8.1311	8.15189	8.10953	8.12095	8.10551	8.1087	8.09647	8.10725	8.10123	8.06686	8.09807	8.09953	8.12166	8.08191	8.06681	8.08897	8.10462	8.10508	8.09626	8.10645	8.09057	8.11725	8.13284	8.13509	8.1185	8.12967	8.12482	8.15153	8.13973	8.13466	8.1501	8.12911	8.13453	8.13088	8.11251	8.1427
0.022375	8.05551	8.07144	8.11682	8.11079	8.13018	8.16771	8.13612	8.11827	8.09351	8.14183	8.13662	8.13854	8.08619	8.11053	8.08917	8.13313	8.13171	8.08674	8.11869	8.07401	8.08533	8.11913	8.08836	8.06252	8.08412	8.08594	8.117	8.11709	8.10735	8.08858	8.06447	8.12221	8.14106	8.14416	8.12428	8.1356	8.14035	8.1243	8.13187	8.14873	8.13659	8.12996	8.13102	8.13047	8.10789	8.15018
0.0225	8.06002	8.06187	8.10017	8.11578	8.12488	8.15001	8.12534	8.12535	8.1031	8.14069	8.15127	8.13329	8.11306	8.1186	8.10876	8.13588	8.12126	8.09405	8.09939	8.092	8.08839	8.11113	8.08004	8.0955	8.10129	8.09466	8.14183	8.10286	8.11611	8.0823	8.08901	8.141	8.14587	8.14382	8.13444	8.14641	8.13183	8.14718	8.15936	8.14569	8.13357	8.14674	8.14033	8.11898	8.12226	8.13108
0.022625	8.07955	8.09901	8.11331	8.12978	8.11716	8.14797	8.12119	8.12348	8.11732	8.11961	8.14994	8.12731	8.09083	8.12746	8.10709	8.12889	8.10637	8.10698	8.09453	8.07122	8.09584	8.09711	8.10776	8.07403	8.09092	8.0974	8.11867	8.09206	8.11706	8.07866	8.08726	8.13057	8.13221	8.14902	8.13324	8.15427	8.12012	8.16497	8.12958	8.14451	8.13711	8.1524	8.12804	8.11668	8.11187	8.14177
0.02275	8.05323	8.09349	8.10255	8.12038	8.12355	8.14914	8.11935	8.12895	8.1162	8.10573	8.1345	8.11933	8.10084	8.11661	8.10665	8.12012	8.09256	8.11039	8.11028	8.07645	8.08327	8.09269	8.08552	8.09567	8.09396	8.09478	8.12468	8.08776	8.1116	8.0981	8.08274	8.13931	8.13813	8.13606	8.11819	8.14281	8.11436	8.15057	8.12641	8.13817	8.13638	8.11681	8.15478	8.11663	8.1331	8.13161
0.022875	8.06394	8.09882	8.10033	8.1373	8.12008	8.16591	8.1243	8.14162	8.13387	8.11211	8.12285	8.14136	8.11478	8.13274	8.1114	8.12124	8.09476	8.11501	8.10239	8.08549	8.09649	8.08303	8.09975	8.08549	8.10292	8.10725	8.11388	8.08568	8.11213	8.08399	8.09681	8.13362	8.12768	8.1415	8.11307	8.11716	8.10883	8.13933	8.13692	8.13193	8.12313	8.1362	8.12899	8.11452	8.1085	8.13454
0.023	8.06403	8.09748	8.0955	8.12799	8.08595	8.13344	8.1562	8.12272	8.11953	8.1105	8.11623	8.13652	8.11628	8.11896	8.11382	8.11559	8.12717	8.10062	8.09434	8.0819	8.08128	8.08068	8.08463	8.09278	8.09937	8.09203	8.12302	8.0831	8.13205	8.06686	8.08868	8.11505	8.11361	8.14625	8.12575	8.12393	8.11763	8.12347	8.13165	8.1421	8.12905	8.1276	8.13184	8.13831	8.11606	8.11999
0.023125	8.05974	8.09102	8.11566	8.10765	8.10934	8.13378	8.13991	8.15243	8.12724	8.10973	8.12988	8.13109	8.12192	8.1162	8.10513	8.09057	8.11731	8.10948	8.10237	8.08503	8.07893	8.08377	8.10961	8.09213	8.07986	8.10826	8.11736	8.09388	8.12051	8.07278	8.06478	8.12453	8.1473	8.14183	8.12381	8.14424	8.10613	8.15108	8.1403	8.12471	8.14097	8.1058	8.13363	8.1227	8.10856	8.13513
0.02325	8.05772	8.08108	8.13033	8.11018	8.11042	8.12202	8.12817	8.1372	8.12884	8.11578	8.14124	8.13644	8.13779	8.11124	8.10641	8.0966	8.11064	8.10529	8.10926	8.08163	8.06725	8.09514	8.12219	8.08048	8.08366	8.09649	8.12055	8.09089	8.09724	8.09086	8.10499	8.15658	8.13952	8.12774	8.14166	8.14098	8.11027	8.12395	8.13727	8.13501	8.11885	8.10184	8.13347	8.12259	8.11526	8.11804
0.023375	8.04078	8.09007	8.1059	8.11919	8.1054	8.14579	8.11114	8.10196	8.1174	8.11405	8.12183	8.14569	8.13389	8.11779	8.09185	8.11374	8.12674	8.09471	8.10143	8.07079	8.06266	8.10329	8.11742	8.08093	8.07442	8.09772	8.11726	8.08103	8.11604	8.08355	8.08547	8.13514	8.12115	8.1627	8.13712	8.10728	8.13565	8.12807	8.13727	8.14516	8.10962	8.10703	8.12018	8.14365	8.11023	8.11159
0.0235	8.04331	8.06622	8.1041	8.11513	8.10476	8.14062	8.11761	8.12343	8.09744	8.11207	8.13583	8.14667	8.10561	8.11781	8.10467	8.09054	8.1293	8.09075	8.08482	8.07434	8.06386	8.0882	8.11111	8.07394	8.06734	8.10449	8.09602	8.09876	8.11504	8.09492	8.07132	8.1248	8.11762	8.14053	8.1328	8.13336	8.11343	8.11357	8.12965	8.14574	8.14419	8.11031	8.13726	8.11936	8.11252	8.12415
0.023625	8.04576	8.09007	8.0795	8.10551	8.11593	8.1469	8.13647	8.12352	8.1104	8.11381	8.12003	8.12215	8.09948	8.10983	8.11794	8.10255	8.10388	8.08764	8.08475	8.08787	8.06794	8.08514	8.08926	8.09493	8.06136	8.10508	8.0868	8.12216	8.10091	8.07864	8.06866	8.12572	8.13241	8.13718	8.12199	8.13375	8.13262	8.13367	8.15366	8.11943	8.13525	8.13277	8.12301	8.12547	8.10468	8.11423
0.02375	8.04374	8.10009	8.08409	8.12842	8.1216	8.15596	8.1589	8.12345	8.11989	8.11542	8.1133	8.12162	8.11235	8.10314	8.09809	8.10982	8.10783	8.09533	8.09178	8.08742	8.0751	8.09035	8.09663	8.08733	8.07426	8.11572	8.11666	8.09762	8.10441	8.12368	8.08163	8.13965	8.13948	8.13576	8.14514	8.12843	8.14347	8.13023	8.13058	8.11571	8.13859	8.14507	8.10912	8.13812	8.1141	8.1012
0.023875	8.05508	8.07484	8.09579	8.13921	8.11989	8.13986	8.14331	8.1033	8.12643	8.12258	8.12887	8.13807	8.10382	8.12675	8.10754	8.10522	8.08944	8.08617	8.08112	8.07797	8.06753	8.09714	8.06901	8.08877	8.06279	8.10728	8.10984	8.10403	8.10989	8.0974	8.08379	8.10702	8.14141	8.1243	8.12016	8.14143	8.12006	8.13824	8.12695	8.11311	8.14029	8.12485	8.13526	8.14172	8.10169	8.11432
0.024	8.04299	8.06556	8.09947	8.13946	8.10941	8.12135	8.13738	8.12875	8.12415	8.11102	8.14652	8.12794	8.1154	8.12665	8.11271	8.1042	8.09874	8.10123	8.08578	8.08665	8.07877	8.08343	8.10267	8.10792	8.08791	8.08627	8.12382	8.11515	8.09599	8.08476	8.07766	8.12069	8.13153	8.13273	8.11662	8.11576	8.12715	8.14153	8.15334	8.12875	8.12176	8.12297	8.1353	8.12495	8.10075	8.12735
0.024125	8.05953	8.06303	8.09689	8.13296	8.10748	8.13988	8.13052	8.13099	8.13626	8.12127	8.1387	8.13338	8.12121	8.12472	8.09389	8.11643	8.11436	8.11626	8.1039	8.07768	8.07449	8.09898	8.08952	8.10009	8.07368	8.09017	8.12222	8.08543	8.12302	8.09493	8.06852	8.12899	8.11457	8.12244	8.11304	8.1178	8.13122	8.13267	8.14425	8.14219	8.14055	8.12493	8.13378	8.1251	8.12016	8.13853
0.02425	8.05972	8.0789	8.09531	8.13741	8.11383	8.1572	8.11767	8.12686	8.12169	8.12	8.12681	8.11737	8.10322	8.13598	8.09595	8.09699	8.09886	8.09323	8.10488	8.07247	8.06905	8.09035	8.08895	8.08704	8.08465	8.10155	8.10744	8.08539	8.10735	8.10603	8.06894	8.12707	8.12455	8.13146	8.1264	8.12505	8.10944	8.13731	8.12352	8.14002	8.1329	8.11999	8.14903	8.11408	8.11945	8.11841
0.024375	8.04448	8.089	8.10423	8.12463	8.10664	8.13945	8.12373	8.12006	8.115	8.12908	8.12766	8.12233	8.09064	8.11339	8.1053	8.10093	8.1126	8.06296	8.08771	8.07663	8.08002	8.08627	8.09494	8.08662	8.06706	8.11933	8.10396	8.09259	8.12165	8.09438	8.07767	8.13551	8.11279	8.13212	8.12845	8.12984	8.10091	8.14988	8.12447	8.14262	8.13735	8.0988	8.13432	8.11333	8.1047	8.12195
0.0245	8.05409	8.10333	8.09962	8.1078	8.10554	8.13109	8.12982	8.11368	8.11746	8.12615	8.12806	8.11158	8.11781	8.11084	8.09897	8.10849	8.1051	8.07214	8.11093	8.10493	8.07801	8.09293	8.0894	8.08273	8.07764	8.08896	8.10962	8.08324	8.1346	8.08444	8.07509	8.11902	8.1335	8.13036	8.11974	8.137	8.13207	8.13583	8.13303	8.1338	8.12987	8.09555	8.1262	8.11023	8.11909	8.12724
0.024625	8.03748	8.09439	8.10284	8.10807	8.10883	8.13013	8.13877	8.12807	8.13221	8.11523	8.14212	8.12136	8.10554	8.11851	8.08147	8.10911	8.11293	8.08913	8.09725	8.06642	8.05831	8.10809	8.10119	8.08641	8.0838	8.07969	8.1066	8.09227	8.12383	8.09282	8.0497	8.11751	8.132	8.13181	8.11405	8.13386	8.11709	8.14881	8.15984	8.12977	8.12103	8.12496	8.12971	8.13069	8.12856	8.13601
0.02475	8.04301	8.0897	8.09774	8.10688	8.11754	8.12753	8.14192	8.12875	8.11505	8.11707	8.1236	8.11641	8.1169	8.13065	8.08377	8.10081	8.11853	8.09312	8.08903	8.06436	8.05382	8.0957	8.1021	8.09964	8.08222	8.08691	8.09952	8.09597	8.09397	8.07838	8.07141	8.12962	8.1218	8.14228	8.10967	8.12137	8.12252	8.14059	8.14073	8.1491	8.13554	8.12281	8.13085	8.12541	8.1174	8.11124
0.024875	8.04469	8.1023	8.1111	8.1335	8.11615	8.15854	8.13444	8.11894	8.11286	8.13436	8.14172	8.11182	8.12701	8.10924	8.10387	8.10414	8.12097	8.07447	8.09946	8.05653	8.04489	8.08647	8.08356	8.09794	8.08173	8.0992	8.10995	8.10429	8.09312	8.07973	8.07294	8.1333	8.10743	8.11458	8.13158	8.12819	8.11332	8.14407	8.1554	8.12732	8.13449	8.11841	8.16124	8.12536	8.10278	8.11298
0.025	8.04545	8.10725	8.11352	8.13956	8.11059	8.139	8.14376	8.14715	8.10557	8.1394	8.10796	8.11953	8.13535	8.11026	8.08741	8.09576	8.10668	8.08093	8.12356	8.07532	8.05901	8.06712	8.09012	8.08174	8.05974	8.10937	8.10546	8.0952	8.08938	8.06846	8.07094	8.13569	8.10577	8.12639	8.13718	8.12714	8.12987	8.15094	8.1285	8.12334	8.1245	8.12981	8.13536	8.12297	8.10037	8.09439
0.025125	8.04559	8.08601	8.09226	8.12354	8.10773	8.11782	8.12757	8.14098	8.09801	8.13681	8.12064	8.1271	8.1255	8.09361	8.09616	8.10408	8.08678	8.09105	8.10841	8.06836	8.06969	8.09001	8.06908	8.09503	8.1003	8.09579	8.11095	8.08425	8.11534	8.07589	8.07436	8.15085	8.1075	8.11841	8.12378	8.12625	8.12874	8.14206	8.11341	8.12138	8.12564	8.11303	8.12018	8.10765	8.10648	8.11469
0.02525	8.07262	8.09609	8.0657	8.13107	8.08683	8.13313	8.12376	8.12647	8.11119	8.11008	8.10708	8.12093	8.0979	8.12827	8.09855	8.11795	8.08546	8.08958	8.09987	8.07979	8.05602	8.10472	8.08871	8.11406	8.11124	8.08009	8.09932	8.08522	8.11276	8.0901	8.06896	8.15466	8.12482	8.11272	8.13299	8.11085	8.12952	8.12965	8.12655	8.12537	8.14469	8.12028	8.14035	8.13528	8.1173	8.11941
0.025375	8.06576	8.1066	8.08157	8.12022	8.09405	8.14315	8.13498	8.09518	8.1029	8.10427	8.1032	8.13267	8.10397	8.11356	8.13	8.09643	8.1063	8.09106	8.09782	8.08893	8.0744	8.10958	8.10801	8.10934	8.10081	8.0884	8.09748	8.10609	8.09761	8.09765	8.08432	8.13625	8.13309	8.12276	8.13248	8.13254	8.11814	8.1477	8.13605	8.12459	8.1391	8.13046	8.13761	8.14243	8.12266	8.13367
0.0255	8.0439	8.08677	8.1062	8.11877	8.09428	8.13432	8.13525	8.10173	8.12144	8.10197	8.12798	8.1245	8.12289	8.10748	8.11446	8.09871	8.12162	8.08584	8.09637	8.08349	8.06498	8.08376	8.09639	8.08482	8.09216	8.08047	8.0916	8.10426	8.10851	8.08523	8.08305	8.12583	8.14386	8.11089	8.11962	8.14512	8.12956	8.1472	8.12665	8.12637	8.13805	8.10976	8.12241	8.12321	8.11995	8.14414
0.025625	8.03558	8.09569	8.10084	8.11622	8.09872	8.12543	8.13502	8.11999	8.13087	8.09425	8.1244	8.1083	8.11154	8.11843	8.08408	8.1143	8.10706	8.09139	8.1066	8.07231	8.07166	8.06681	8.08961	8.08237	8.07214	8.10729	8.10757	8.10313	8.10859	8.07953	8.06891	8.12924	8.12441	8.13007	8.11705	8.12257	8.12031	8.14416	8.13004	8.10586	8.14991	8.11661	8.12151	8.12022	8.10271	8.11823
0.02575	8.05517	8.09228	8.10927	8.12231	8.11127	8.11269	8.14168	8.14301	8.12821	8.11059	8.12407	8.12119	8.08836	8.11584	8.09386	8.11494	8.11389	8.09422	8.0992	8.06191	8.06407	8.08454	8.08422	8.10702	8.10654	8.10827	8.11565	8.08637	8.11344	8.06592	8.05586	8.11989	8.12307	8.13863	8.10708	8.11107	8.10622	8.13641	8.11947	8.13828	8.15392	8.13422	8.13178	8.1192	8.09765	8.10535
0.025875	8.06456	8.08804	8.10254	8.10197	8.09861	8.12604	8.10902	8.1195	8.12778	8.12045	8.12592	8.12531	8.09533	8.11525	8.10312	8.12012	8.07352	8.09598	8.08546	8.08463	8.06547	8.08236	8.07539	8.09404	8.08022	8.08785	8.13459	8.10162	8.10247	8.07867	8.08379	8.09489	8.12776	8.13373	8.10735	8.12146	8.12148	8.14632	8.12115	8.11777	8.12913	8.12726	8.13361	8.13293	8.09808	8.11805
0.026	8.06816	8.08294	8.08588	8.08511	8.11554	8.13349	8.11009	8.10718	8.11377	8.11421	8.12615	8.11371	8.10162	8.11875	8.11272	8.09392	8.08211	8.10843	8.09289	8.06763	8.08752	8.06772	8.06197	8.08176	8.06699	8.09016	8.10928	8.07914	8.10417	8.08993	8.0952	8.09796	8.11281	8.12984	8.12193	8.11432	8.1161	8.16251	8.12061	8.13346	8.12789	8.10682	8.15099	8.11597	8.13483	8.11599
0.026125	8.05725	8.07606	8.09323	8.09666	8.1208	8.13426	8.11436	8.09168	8.09701	8.12843	8.1199	8.11627	8.10634	8.09819	8.11392	8.10466	8.09626	8.09979	8.09701	8.06057	8.08541	8.10241	8.09136	8.07379	8.0786	8.08854	8.09047	8.07178	8.10096	8.07135	8.08406	8.10818	8.11614	8.1402	8.12865	8.13482	8.12311	8.14626	8.13727	8.12951	8.12633	8.11509	8.11384	8.13718	8.10368	8.12331
0.02625	8.07137	8.06428	8.0888	8.12389	8.1017	8.13058	8.12972	8.12263	8.1035	8.12365	8.12841	8.12646	8.09507	8.10996	8.0914	8.1008	8.10142	8.06623	8.09686	8.06789	8.08031	8.08218	8.09308	8.07969	8.07677	8.09203	8.07396	8.06607	8.12213	8.08053	8.0627	8.13399	8.13507	8.12975	8.12656	8.12412	8.14153	8.13583	8.14773	8.13867	8.13358	8.12199	8.12121	8.1376	8.10926	8.11847
0.026375	8.05641	8.06538	8.08394	8.11988	8.11265	8.11587	8.13455	8.12675	8.11302	8.12786	8.13098	8.11282	8.08514	8.09475	8.09882	8.10738	8.11374	8.08571	8.08928	8.06165	8.07362	8.07572	8.10487	8.08099	8.07593	8.09457	8.09236	8.07915	8.11785	8.07363	8.07973	8.13062	8.12515	8.11863	8.14221	8.12672	8.11561	8.13783	8.15134	8.1459	8.12351	8.13325	8.15176	8.11531	8.12141	8.12559
0.0265	8.05617	8.0791	8.0842	8.11121	8.10966	8.12917	8.11511	8.11439	8.12297	8.09817	8.11396	8.11165	8.10187	8.10888	8.09094	8.10809	8.11457	8.09237	8.07154	8.0512	8.06013	8.09071	8.07567	8.08529	8.07027	8.08765	8.13977	8.06488	8.10159	8.08985	8.09071	8.13339	8.11835	8.12252	8.11353	8.12839	8.12059	8.13189	8.13099	8.13125	8.13588	8.11562	8.14204	8.12819	8.11439	8.14089
0.026625	8.06546	8.06815	8.08801	8.13473	8.10632	8.14229	8.10626	8.10754	8.13134	8.08958	8.13527	8.12648	8.10822	8.11975	8.07849	8.11808	8.11444	8.09789	8.06811	8.07857	8.06756	8.09093	8.07449	8.07681	8.05078	8.09112	8.13024	8.08023	8.10555	8.07436	8.09989	8.1486	8.12156	8.12814	8.11834	8.12663	8.12814	8.14984	8.14152	8.12217	8.12158	8.14172	8.13631	8.122	8.09583	8.12537
0.02675	8.03769	8.07451	8.09198	8.12505	8.09605	8.12069	8.12439	8.10705	8.11066	8.10517	8.12502	8.11826	8.10669	8.12006	8.09402	8.07217	8.10303	8.10209	8.08746	8.08301	8.05747	8.08578	8.09143	8.0837	8.08044	8.11092	8.10088	8.11475	8.1036	8.08307	8.06915	8.13914	8.12318	8.13073	8.11858	8.12571	8.13283	8.14268	8.14129	8.11547	8.11896	8.12144	8.13254	8.10927	8.09628	8.10716
0.026875	8.048	8.06752	8.08596	8.13718	8.09595	8.13809	8.13701	8.11581	8.10862	8.11282	8.1343	8.12059	8.10472	8.11661	8.10376	8.08509	8.1073	8.094	8.0663	8.07933	8.05875	8.07175	8.09386	8.10138	8.06812	8.10008	8.10805	8.09745	8.11619	8.10191	8.07459	8.12443	8.14216	8.12878	8.13693	8.13422	8.12022	8.15379	8.13445	8.13417	8.13599	8.1289	8.12787	8.10119	8.09342	8.12164
0.027	8.0616	8.07607	8.10652	8.12189	8.10436	8.12836	8.14068	8.11709	8.10565	8.1246	8.12224	8.1142	8.08102	8.08237	8.09441	8.0963	8.08793	8.10907	8.09431	8.0734	8.0844	8.06611	8.08794	8.08041	8.0807	8.08687	8.11136	8.10182	8.10754	8.08786	8.05717	8.12432	8.13068	8.12461	8.1283	8.12653	8.11297	8.14367	8.14088	8.12006	8.14583	8.11466	8.11616	8.11438	8.09473	8.10429
0.027125	8.04989	8.07684	8.10311	8.12543	8.09815	8.12359	8.12562	8.11533	8.11474	8.12395	8.11235	8.12485	8.11049	8.09597	8.09827	8.09645	8.07439	8.12704	8.08337	8.06232	8.06406	8.09953	8.08966	8.07457	8.09487	8.09396	8.09618	8.07871	8.10609	8.08696	8.07828	8.12962	8.12192	8.12981	8.12611	8.12485	8.10834	8.14182	8.13121	8.12106	8.14143	8.12548	8.13589	8.09242	8.08624	8.12438
0.02725	8.04713	8.08691	8.09648	8.11088	8.1101	8.13204	8.12749	8.13541	8.09862	8.10903	8.11646	8.10667	8.12276	8.11289	8.0898	8.10804	8.07699	8.10361	8.07745	8.06313	8.05165	8.09176	8.09801	8.08228	8.09373	8.09353	8.10201	8.06499	8.08327	8.08835	8.06123	8.1138	8.1134	8.13558	8.10289	8.11678	8.11343	8.15579	8.14349	8.11782	8.12216	8.11281	8.12569	8.11417	8.07599	8.12375
0.027375	8.03902	8.06925	8.10458	8.11826	8.09454	8.14466	8.11964	8.12101	8.11433	8.08411	8.1038	8.12653	8.11799	8.0955	8.09932	8.10628	8.10059	8.09194	8.09342	8.06793	8.06391	8.09333	8.06695	8.08621	8.0786	8.08028	8.1079	8.07089	8.08598	8.09615	8.08944	8.1199	8.11835	8.11079	8.11608	8.12093	8.10845	8.14302	8.11576	8.13149	8.14796	8.12668	8.12987	8.09144	8.10377	8.10882
0.0275	8.05707	8.06172	8.10374	8.14125	8.13107	8.14901	8.11305	8.12028	8.13311	8.10959	8.11574	8.11053	8.1154	8.11377	8.10171	8.10578	8.08813	8.09778	8.08327	8.05458	8.04454	8.06109	8.07166	8.09401	8.05704	8.08352	8.11115	8.08415	8.08276	8.09323	8.0882	8.12366	8.1115	8.12016	8.13741	8.12127	8.11876	8.13821	8.11854	8.11462	8.13441	8.12621	8.115	8.12493	8.11841	8.09901
0.027625	8.06015	8.06841	8.11042	8.13388	8.11796	8.13373	8.10499	8.12177	8.11874	8.11121	8.12741	8.11167	8.09749	8.11906	8.1037	8.10248	8.10522	8.09224	8.07343	8.05531	8.0782	8.0896	8.10338	8.09279	8.07762	8.09405	8.07674	8.10414	8.0883	8.0841	8.08144	8.12038	8.12672	8.12621	8.10746	8.13256	8.13432	8.11129	8.13771	8.12846	8.13373	8.1113	8.12175	8.12099	8.11887	8.14011
0.02775	8.05234	8.0801	8.08974	8.11468	8.10123	8.12195	8.11102	8.12752	8.11124	8.12592	8.14233	8.10233	8.1088	8.12025	8.08934	8.10204	8.09946	8.09146	8.09392	8.08468	8.07066	8.08496	8.09714	8.09659	8.0732	8.07777	8.08693	8.0926	8.09594	8.1021	8.0613	8.11598	8.12457	8.10804	8.10959	8.11058	8.11121	8.13328	8.14016	8.12103	8.14274	8.11059	8.11564	8.12345	8.10907	8.12175
0.027875	8.04726	8.0717	8.09539	8.12665	8.10336	8.12424	8.12348	8.12213	8.10773	8.10647	8.13303	8.12384	8.12955	8.09901	8.09305	8.1166	8.09198	8.09665	8.09808	8.05273	8.05788	8.10834	8.09106	8.08149	8.07854	8.08432	8.10276	8.1122	8.10889	8.07716	8.06925	8.12586	8.10331	8.12485	8.11459	8.12156	8.12982	8.13795	8.1302	8.12135	8.13719	8.10313	8.13478	8.12022	8.10025	8.11539
0.028	8.04536	8.07598	8.09131	8.12334	8.1192	8.13831	8.13562	8.13998	8.11121	8.12488	8.11587	8.12524	8.11089	8.12482	8.09218	8.10413	8.09873	8.09493	8.06977	8.0573	8.06202	8.11046	8.08678	8.07946	8.06901	8.09491	8.09053	8.11142	8.10232	8.06297	8.06985	8.12858	8.11813	8.13291	8.12442	8.12212	8.12948	8.13161	8.12611	8.1213	8.12976	8.09988	8.12391	8.10656	8.10447	8.10651
0.028125	8.04573	8.07271	8.09182	8.12284	8.10406	8.13604	8.13056	8.13095	8.11253	8.10384	8.11062	8.11607	8.08808	8.1049	8.09056	8.10262	8.10796	8.07181	8.07847	8.04639	8.06796	8.08101	8.07899	8.09039	8.07361	8.08665	8.09502	8.12894	8.0909	8.07633	8.06749	8.12955	8.10511	8.14312	8.11957	8.11496	8.12176	8.11887	8.13039	8.12266	8.12456	8.11952	8.11404	8.12293	8.09924	8.1047
0.02825	8.0555	8.08976	8.10159	8.11524	8.10288	8.13529	8.11089	8.11538	8.13115	8.11267	8.09693	8.11811	8.08365	8.09821	8.08782	8.11224	8.07565	8.08609	8.09489	8.06957	8.06492	8.09919	8.06231	8.09045	8.0724	8.10584	8.09959	8.10311	8.09075	8.07642	8.07941	8.12849	8.10629	8.13017	8.13603	8.1104	8.12218	8.11118	8.11592	8.118	8.14958	8.1014	8.11861	8.13371	8.12273	8.10487
0.028375	8.03192	8.06871	8.09983	8.10454	8.0992	8.12749	8.11956	8.1169	8.11301	8.10983	8.12031	8.10102	8.10598	8.11501	8.09293	8.10738	8.08566	8.07523	8.09642	8.06151	8.05402	8.11495	8.08907	8.09119	8.07449	8.11403	8.10979	8.10746	8.09231	8.07845	8.07291	8.11976	8.10807	8.13226	8.13573	8.1138	8.13509	8.13674	8.12089	8.12603	8.13952	8.10707	8.11782	8.12613	8.10717	8.11384
0.0285	8.05362	8.07491	8.11	8.11083	8.08356	8.12389	8.12862	8.1149	8.09392	8.12212	8.11394	8.09716	8.11384	8.10612	8.09898	8.0994	8.08912	8.09316	8.08019	8.06523	8.04184	8.09565	8.09241	8.10537	8.07296	8.10323	8.10113	8.1003	8.08962	8.0881	8.07217	8.09645	8.10713	8.12409	8.12874	8.10636	8.13294	8.15115	8.13266	8.13364	8.14519	8.11507	8.12662	8.11003	8.11932	8.10307
0.028625	8.04532	8.07824	8.10342	8.11166	8.11379	8.12144	8.12392	8.13284	8.09412	8.12485	8.12257	8.09447	8.11356	8.11871	8.09619	8.11153	8.07948	8.09462	8.09239	8.05952	8.06417	8.08653	8.07424	8.09279	8.09552	8.10284	8.09645	8.08943	8.10253	8.09967	8.06983	8.12907	8.11756	8.12051	8.13525	8.11387	8.11303	8.12579	8.11408	8.12056	8.12894	8.11536	8.10318	8.12057	8.10739	8.11681
0.02875	8.03417	8.06856	8.10183	8.0911	8.11515	8.13366	8.11668	8.12801	8.10295	8.12638	8.11263	8.11266	8.09569	8.1161	8.09027	8.115	8.08974	8.10629	8.09785	8.0598	8.0731	8.07979	8.08553	8.08606	8.08446	8.09473	8.1096	8.10961	8.06935	8.08116	8.07949	8.1295	8.1244	8.09813	8.14719	8.12128	8.11179	8.133	8.1369	8.1169	8.11255	8.10581	8.12196	8.11625	8.12528	8.10008
0.028875	8.03512	8.06795	8.0862	8.13067	8.13227	8.12388	8.12151	8.1069	8.11502	8.11454	8.10377	8.11339	8.08668	8.09825	8.08059	8.09203	8.10561	8.11466	8.10665	8.06271	8.0619	8.09065	8.08041	8.08105	8.09355	8.09633	8.09771	8.09922	8.06019	8.05764	8.09893	8.10216	8.10425	8.10354	8.13538	8.12657	8.11949	8.13492	8.13609	8.11826	8.11314	8.13935	8.14532	8.12245	8.12328	8.11174
0.029	8.03329	8.06366	8.09013	8.13039	8.10118	8.15774	8.11637	8.1062	8.09265	8.10831	8.11311	8.13444	8.11415	8.10801	8.09862	8.10573	8.12111	8.08324	8.08331	8.05308	8.04854	8.09731	8.06938	8.08591	8.06649	8.09475	8.09822	8.08061	8.08809	8.06239	8.0832	8.12141	8.12959	8.12498	8.13549	8.14065	8.12394	8.12394	8.13276	8.11494	8.11377	8.11992	8.1109	8.1118	8.11738	8.11211
0.029125	8.02404	8.06865	8.09053	8.11777	8.11055	8.14329	8.11298	8.1228	8.10627	8.10242	8.1083	8.12148	8.10058	8.10913	8.10142	8.12241	8.10499	8.06509	8.08388	8.03545	8.0695	8.08774	8.0679	8.0797	8.06154	8.07149	8.10746	8.07311	8.10104	8.0764	8.07539	8.12557	8.11597	8.1263	8.12028	8.11458	8.1191	8.13385	8.1339	8.11615	8.1167	8.10891	8.10471	8.11095	8.10827	8.13649
0.02925	8.02694	8.07659	8.0701	8.11667	8.07992	8.12271	8.10875	8.11257	8.12758	8.10601	8.12997	8.12526	8.10522	8.09748	8.10375	8.11455	8.11133	8.07176	8.09088	8.05623	8.07162	8.08826	8.07992	8.08136	8.06998	8.07655	8.1068	8.06567	8.12235	8.09701	8.06589	8.13497	8.10504	8.12206	8.11012	8.1352	8.11539	8.13528	8.13737	8.11838	8.12866	8.1027	8.13361	8.11234	8.10336	8.13849
0.029375	8.04008	8.07494	8.08177	8.1114	8.09666	8.12939	8.10433	8.10069	8.13897	8.11233	8.11179	8.13691	8.09718	8.09984	8.1091	8.11083	8.09669	8.09224	8.0998	8.06247	8.05378	8.08941	8.08813	8.07753	8.07514	8.06575	8.0999	8.08945	8.11141	8.08676	8.0672	8.12519	8.11603	8.10623	8.13259	8.1167	8.12108	8.14807	8.11701	8.11442	8.14928	8.11296	8.13148	8.10439	8.09656	8.12884
0.0295	8.03752	8.07685	8.08106	8.11635	8.11005	8.13439	8.13006	8.10104	8.11499	8.11654	8.12473	8.13905	8.08434	8.11434	8.10417	8.09929	8.0919	8.08422	8.07225	8.06011	8.06296	8.091	8.0892	8.07384	8.07876	8.08366	8.09676	8.08425	8.08217	8.07582	8.05779	8.1078	8.11915	8.12791	8.12766	8.12086	8.11234	8.13652	8.12515	8.12548	8.13467	8.12123	8.11268	8.09335	8.1039	8.14651
0.029625	8.05158	8.09665	8.0736	8.12686	8.10872	8.13716	8.15282	8.10667	8.10532	8.11074	8.12371	8.13253	8.10081	8.10642	8.09467	8.10881	8.07789	8.08404	8.09872	8.07091	8.05636	8.08711	8.07974	8.05354	8.0651	8.10183	8.09152	8.09853	8.07745	8.06181	8.06145	8.10416	8.11761	8.1294	8.12017	8.11494	8.1096	8.14218	8.12437	8.12733	8.11514	8.11243	8.12119	8.10426	8.10886	8.11136
0.02975	8.03986	8.08012	8.10567	8.13596	8.10152	8.14542	8.1235	8.10592	8.10247	8.11091	8.13017	8.12291	8.10766	8.09267	8.08634	8.11635	8.07989	8.08397	8.08365	8.07027	8.06607	8.07687	8.05656	8.07493	8.07787	8.09799	8.09425	8.08784	8.07649	8.08065	8.05657	8.12707	8.10011	8.12955	8.11189	8.12129	8.12315	8.13185	8.13671	8.12888	8.12803	8.11582	8.12601	8.11263	8.08783	8.12632
0.029875	8.03709	8.06579	8.09469	8.10913	8.11265	8.1395	8.10653	8.11381	8.10223	8.0935	8.12018	8.10099	8.10326	8.10774	8.07945	8.09325	8.0988	8.09375	8.07824	8.05355	8.07937	8.0826	8.08407	8.0535	8.06535	8.07798	8.08887	8.07691	8.09574	8.08007	8.063	8.13553	8.09341	8.12067	8.12646	8.1307	8.11913	8.10479	8.14249	8.10986	8.11774	8.11777	8.13454	8.1021	8.08022	8.10847
0.03	8.04729	8.06611	8.07996	8.11059	8.11163	8.14988	8.11764	8.1161	8.11032	8.0781	8.0986	8.10559	8.09429	8.10028	8.09938	8.10128	8.10271	8.08195	8.10129	8.05312	8.0704	8.09371	8.07285	8.07143	8.06989	8.08221	8.08324	8.08906	8.11333	8.08336	8.05726	8.12297	8.12942	8.10178	8.1078	8.11849	8.08701	8.12338	8.1412	8.10617	8.09749	8.11252	8.10654	8.1116	8.09723	8.10515
0.030125	8.04616	8.07338	8.07217	8.10181	8.09675	8.13131	8.11092	8.12842	8.0948	8.08936	8.12703	8.11028	8.09329	8.08813	8.11215	8.1066	8.10631	8.08198	8.06701	8.05145	8.05434	8.11213	8.09029	8.08497	8.07327	8.06996	8.1104	8.10177	8.10941	8.09328	8.05651	8.10091	8.12096	8.10149	8.12141	8.11305	8.10233	8.14093	8.14381	8.11094	8.1133	8.11919	8.11883	8.09147	8.11214	8.0939
0.03025	8.04837	8.06767	8.06197	8.12049	8.10165	8.12551	8.12076	8.1329	8.09141	8.09267	8.14683	8.10474	8.0947	8.096	8.09453	8.09645	8.11866	8.08484	8.07899	8.04739	8.06087	8.09508	8.07681	8.07713	8.07563	8.08197	8.10625	8.08143	8.10268	8.08115	8.05713	8.10849	8.1162	8.11714	8.11305	8.11931	8.11138	8.12869	8.12817	8.12129	8.10809	8.10366	8.12078	8.12057	8.13303	8.11101
0.030375	8.04155	8.07635	8.0822	8.12331	8.10909	8.13639	8.09825	8.13501	8.09708	8.1218	8.10572	8.10165	8.10058	8.09441	8.09297	8.09782	8.09035	8.08502	8.0715	8.06678	8.05287	8.089	8.08424	8.06293	8.06901	8.09576	8.10691	8.08968	8.10744	8.06613	8.06305	8.1101	8.10815	8.13962	8.11236	8.07423	8.10931	8.12161	8.13956	8.13097	8.10724	8.09791	8.1133	8.10876	8.12116	8.11143
0.0305	8.02661	8.07359	8.10298	8.14987	8.1149	8.12357	8.12784	8.12387	8.10098	8.11658	8.11542	8.11189	8.0975	8.09815	8.07918	8.0986	8.08917	8.08163	8.08894	8.06922	8.04746	8.09457	8.08743	8.06581	8.05419	8.09194	8.0953	8.09515	8.09309	8.06253	8.07292	8.12302	8.12586	8.12267	8.10106	8.10524	8.12981	8.13124	8.11754	8.12523	8.11301	8.1049	8.11623	8.10155	8.10083	8.1234
0.030625	8.02232	8.08086	8.07826	8.11438	8.0696	8.10675	8.13557	8.11686	8.09555	8.12225	8.12333	8.09066	8.09589	8.09228	8.09545	8.10549	8.08883	8.07663	8.06181	8.07299	8.05871	8.06832	8.07162	8.06595	8.07142	8.09222	8.09475	8.08539	8.09791	8.06449	8.07028	8.11993	8.11475	8.13165	8.09733	8.091	8.12327	8.14365	8.13009	8.13351	8.12054	8.09431	8.12376	8.11349	8.09272	8.11013
0.03075	8.03292	8.06136	8.07755	8.11708	8.11722	8.12965	8.12001	8.09882	8.09667	8.10191	8.12011	8.10133	8.12656	8.10685	8.11011	8.0943	8.09657	8.07596	8.0723	8.04615	8.0682	8.07931	8.08008	8.06906	8.07536	8.0962	8.1151	8.08259	8.08284	8.07777	8.06887	8.12166	8.09638	8.13285	8.10561	8.0992	8.12966	8.14442	8.11833	8.14567	8.11738	8.09569	8.10022	8.10301	8.10045	8.12409
0.030875	8.05205	8.05871	8.10507	8.1078	8.11933	8.12656	8.1171	8.11336	8.09458	8.10223	8.10715	8.10961	8.10246	8.09918	8.116	8.10861	8.10459	8.09479	8.08504	8.06384	8.07284	8.07778	8.09024	8.07146	8.0707	8.092	8.11115	8.08318	8.0878	8.07333	8.07593	8.09417	8.09658	8.13146	8.10067	8.11172	8.12992	8.12775	8.10477	8.1338	8.1118	8.09845	8.12072	8.08625	8.11931	8.12656
0.031	8.05241	8.06422	8.07367	8.12191	8.08881	8.12224	8.13077	8.12605	8.09756	8.09218	8.11736	8.11169	8.10042	8.09135	8.10007	8.11085	8.10622	8.09058	8.08206	8.07187	8.05475	8.07384	8.0879	8.06664	8.07647	8.08717	8.10583	8.09866	8.10487	8.08587	8.04767	8.10078	8.08707	8.1255	8.11423	8.10518	8.10168	8.14186	8.1313	8.11831	8.11021	8.09604	8.13441	8.0911	8.10837	8.10765
0.031125	8.04034	8.05025	8.08908	8.1066	8.09026	8.11776	8.11996	8.11154	8.08814	8.0899	8.12733	8.10917	8.08989	8.09368	8.07564	8.10914	8.08444	8.08541	8.08396	8.05623	8.04442	8.07641	8.06111	8.06551	8.06877	8.07691	8.10197	8.07791	8.12266	8.06929	8.08205	8.13502	8.09695	8.10986	8.10744	8.11694	8.10521	8.12899	8.12555	8.11358	8.10728	8.10616	8.12111	8.11471	8.09227	8.12556
0.03125	8.03855	8.04992	8.09037	8.09677	8.0841	8.11523	8.11528	8.10635	8.0855	8.07777	8.1114	8.10025	8.1107	8.11253	8.0817	8.09092	8.1049	8.10665	8.0765	8.05219	8.05987	8.08483	8.09377	8.07755	8.07146	8.0845	8.11538	8.07849	8.08589	8.07339	8.07562	8.1376	8.09584	8.0984	8.12609	8.11238	8.11324	8.13459	8.12121	8.12131	8.11307	8.09784	8.10053	8.09067	8.0967	8.1227
0.031375	8.02481	8.06087	8.07349	8.10824	8.10973	8.11285	8.09106	8.09431	8.08955	8.0875	8.12547	8.09032	8.11203	8.11028	8.08446	8.10725	8.09138	8.1	8.07027	8.05164	8.06809	8.07288	8.07584	8.0812	8.0733	8.08295	8.12067	8.06971	8.09561	8.08432	8.06162	8.12609	8.10197	8.11744	8.13585	8.12386	8.1124	8.13472	8.1338	8.13027	8.11875	8.11178	8.11439	8.11008	8.08863	8.11983
0.0315	8.02742	8.05482	8.0708	8.11118	8.10297	8.11304	8.11304	8.08381	8.1124	8.0962	8.10101	8.09562	8.09035	8.09233	8.10039	8.1038	8.09757	8.09917	8.09212	8.04862	8.07666	8.08057	8.05383	8.08292	8.0808	8.0753	8.11154	8.07144	8.09537	8.08193	8.08522	8.11938	8.11151	8.0993	8.13445	8.14019	8.10509	8.14879	8.1228	8.13722	8.12327	8.10288	8.11372	8.12392	8.0952	8.1019
0.031625	8.01512	8.07509	8.07872	8.12406	8.12652	8.104	8.11696	8.11561	8.11198	8.08715	8.09222	8.116	8.08582	8.09371	8.0913	8.10244	8.08875	8.09201	8.08454	8.05126	8.0696	8.10011	8.0501	8.09074	8.08047	8.06	8.09022	8.09597	8.07771	8.05774	8.06569	8.11204	8.11019	8.1083	8.14585	8.12177	8.11247	8.14063	8.12468	8.13459	8.12189	8.11177	8.10572	8.11497	8.10011	8.11545
0.03175	8.0085	8.06984	8.08327	8.10494	8.10503	8.13	8.11932	8.11503	8.11194	8.10228	8.10916	8.13498	8.10387	8.09298	8.08861	8.08467	8.09065	8.06747	8.09836	8.05801	8.05525	8.09106	8.06817	8.07421	8.08353	8.06992	8.09083	8.07252	8.08009	8.07656	8.07521	8.11542	8.09023	8.12456	8.1199	8.09802	8.11127	8.12823	8.1101	8.1284	8.12423	8.10481	8.13132	8.11446	8.09994	8.12176
0.031875	8.00356	8.06913	8.08783	8.10069	8.10508	8.12246	8.11457	8.09303	8.09695	8.09988	8.12316	8.1272	8.10349	8.11488	8.0886	8.09365	8.08927	8.08872	8.10515	8.07329	8.05223	8.09964	8.06361	8.0701	8.05707	8.08723	8.08204	8.0794	8.09221	8.06166	8.07834	8.11687	8.08268	8.12608	8.10923	8.09355	8.10105	8.10748	8.12209	8.12875	8.12108	8.12257	8.1064	8.09672	8.11285	8.10616
0.032	8.0354	8.05935	8.10139	8.10675	8.09411	8.0928	8.10115	8.10171	8.08669	8.0825	8.07483	8.12091	8.09222	8.1087	8.07687	8.08776	8.08728	8.07381	8.07801	8.06733	8.06836	8.08362	8.0493	8.08833	8.06432	8.06889	8.08524	8.05159	8.09396	8.07292	8.05798	8.10103	8.09461	8.10487	8.10184	8.0977	8.11041	8.14082	8.13505	8.13159	8.10701	8.13184	8.12037	8.125	8.08309	8.11934
0.032125	8.02832	8.04896	8.08865	8.10196	8.09805	8.10786	8.11217	8.11017	8.09054	8.09515	8.09705	8.12634	8.10492	8.08468	8.07346	8.09397	8.09952	8.06918	8.10062	8.05117	8.07558	8.076	8.06765	8.0944	8.07305	8.06085	8.10247	8.0722	8.08372	8.08707	8.04766	8.09132	8.12257	8.13656	8.09979	8.09319	8.1134	8.14434	8.1468	8.12135	8.11351	8.12111	8.13048	8.10944	8.08986	8.1339
0.03225	8.02906	8.04214	8.05927	8.10823	8.09726	8.1105	8.11133	8.0924	8.09595	8.09804	8.12064	8.12458	8.12068	8.10172	8.07781	8.09705	8.07562	8.06982	8.09043	8.04537	8.06516	8.06785	8.06214	8.07551	8.05956	8.08799	8.09324	8.08409	8.07277	8.05789	8.06347	8.10002	8.12817	8.11517	8.11089	8.09761	8.11384	8.13289	8.12241	8.12705	8.10164	8.10674	8.12157	8.1218	8.08684	8.13177
0.032375	8.03434	8.06754	8.08948	8.13011	8.10406	8.13945	8.10922	8.09392	8.09647	8.09384	8.12474	8.11315	8.08203	8.11202	8.0724	8.08951	8.08808	8.08929	8.08208	8.04209	8.05056	8.06605	8.05511	8.07748	8.06019	8.07656	8.09158	8.07571	8.08237	8.04066	8.07541	8.09203	8.09753	8.11385	8.10402	8.10922	8.1142	8.12318	8.11317	8.11861	8.10023	8.09261	8.11303	8.11588	8.11607	8.09683
0.0325	8.02917	8.05317	8.08292	8.11379	8.06766	8.11058	8.11854	8.11539	8.10596	8.10599	8.12994	8.10934	8.10783	8.11476	8.07622	8.09775	8.09785	8.08807	8.05079	8.06814	8.05212	8.06783	8.06581	8.07311	8.06555	8.06758	8.09341	8.06665	8.08901	8.08566	8.07201	8.09128	8.11823	8.1087	8.10712	8.10403	8.11926	8.13541	8.10952	8.12761	8.10623	8.11093	8.13898	8.10197	8.10628	8.10997
0.032625	8.01414	8.06955	8.07866	8.11967	8.08266	8.12444	8.11311	8.10802	8.09563	8.09817	8.13188	8.10297	8.0824	8.10346	8.0909	8.09721	8.08704	8.06671	8.05426	8.04441	8.04114	8.08599	8.04513	8.05911	8.05267	8.06247	8.09663	8.08426	8.09713	8.08572	8.05437	8.11642	8.10781	8.10023	8.10637	8.11307	8.11778	8.15304	8.12583	8.11605	8.10827	8.10772	8.12788	8.11613	8.10536	8.12379
0.03275	8.03903	8.0788	8.06253	8.08993	8.08235	8.12588	8.12342	8.11482	8.09539	8.09639	8.11532	8.11407	8.09523	8.10834	8.09527	8.10143	8.10399	8.07664	8.08035	8.04686	8.03574	8.08757	8.07988	8.08179	8.05917	8.07174	8.08607	8.07116	8.11082	8.06683	8.05641	8.11082	8.13204	8.12032	8.12689	8.10513	8.12657	8.1442	8.12293	8.10818	8.12768	8.10922	8.12592	8.10651	8.09659	8.12501
0.032875	8.0283	8.07052	8.07676	8.09735	8.08012	8.11713	8.10894	8.09602	8.10162	8.09348	8.10699	8.12326	8.10661	8.09034	8.09719	8.08652	8.08869	8.08945	8.0604	8.05524	8.04082	8.09371	8.09827	8.08702	8.05405	8.07094	8.07281	8.0783	8.09628	8.06696	8.0486	8.11521	8.14067	8.10408	8.12841	8.09547	8.11905	8.13065	8.12463	8.11282	8.11723	8.10056	8.12226	8.11765	8.08995	8.10902
0.033	8.04383	8.07007	8.08544	8.10661	8.10038	8.1154	8.12291	8.11964	8.08372	8.09259	8.09518	8.10187	8.10523	8.08456	8.08971	8.08021	8.08389	8.08171	8.08042	8.0434	8.05163	8.07855	8.10439	8.06927	8.08846	8.07458	8.08968	8.07807	8.11046	8.05748	8.05407	8.1147	8.11559	8.11974	8.11489	8.10648	8.11719	8.13665	8.13055	8.11018	8.11156	8.0899	8.1311	8.10289	8.10042	8.10799
0.033125	8.0207	8.04994	8.07257	8.11102	8.06984	8.11769	8.1033	8.10961	8.09216	8.1004	8.1084	8.09608	8.09557	8.08466	8.08923	8.10001	8.10355	8.07125	8.07351	8.08192	8.05664	8.08308	8.09268	8.09668	8.07158	8.08009	8.08119	8.08154	8.08698	8.05927	8.06441	8.12035	8.10055	8.12832	8.12643	8.12577	8.10632	8.12805	8.11181	8.11156	8.11395	8.1151	8.12173	8.10178	8.1048	8.10229
0.03325	8.02186	8.07317	8.04774	8.10816	8.08113	8.11044	8.12218	8.11214	8.09502	8.09666	8.13671	8.11272	8.10469	8.07681	8.10351	8.10368	8.07487	8.07742	8.08865	8.06561	8.06542	8.08073	8.10162	8.08082	8.07001	8.07622	8.10874	8.07591	8.0829	8.06405	8.0462	8.10329	8.1006	8.1398	8.11671	8.11897	8.12768	8.11097	8.10912	8.09814	8.13092	8.10927	8.10544	8.09917	8.1221	8.11837
0.033375	8.04042	8.08257	8.06503	8.10201	8.08364	8.12623	8.14221	8.10586	8.0875	8.09413	8.13197	8.10371	8.09185	8.09981	8.09479	8.09995	8.09206	8.0745	8.071	8.07065	8.0524	8.08282	8.08054	8.07781	8.05952	8.07539	8.09581	8.06241	8.08562	8.06747	8.05241	8.12602	8.11589	8.10313	8.11365	8.10651	8.12012	8.11944	8.12522	8.09877	8.11674	8.10304	8.10612	8.10582	8.12602	8.10827
0.0335	8.02806	8.07909	8.07658	8.0895	8.10059	8.12656	8.11353	8.10902	8.09673	8.08397	8.10336	8.08253	8.09698	8.11143	8.09023	8.09539	8.08834	8.07937	8.07816	8.06323	8.04751	8.08215	8.08527	8.07662	8.05349	8.09373	8.07992	8.07687	8.08296	8.07627	8.0598	8.13095	8.13694	8.11684	8.13335	8.10702	8.10734	8.12439	8.12762	8.11605	8.10815	8.10033	8.09546	8.1032	8.08137	8.08955
0.033625	8.03131	8.07375	8.07394	8.09765	8.09506	8.1105	8.1088	8.10254	8.10035	8.09232	8.10519	8.10049	8.09514	8.10246	8.09029	8.07676	8.08807	8.07463	8.05759	8.06663	8.06432	8.08601	8.0795	8.06864	8.06722	8.08862	8.09679	8.07706	8.10889	8.08269	8.06245	8.1444	8.10463	8.10053	8.09704	8.10658	8.0983	8.13184	8.10104	8.12571	8.11614	8.09946	8.10269	8.10953	8.07496	8.09774
0.03375	8.02177	8.06538	8.08367	8.13021	8.10213	8.10912	8.12145	8.09978	8.09966	8.10116	8.10593	8.10012	8.11043	8.07467	8.10607	8.07609	8.10308	8.0717	8.05933	8.06995	8.06643	8.09163	8.06889	8.06586	8.06521	8.08813	8.08272	8.07563	8.09808	8.06731	8.05392	8.11451	8.1155	8.09488	8.10065	8.11487	8.08546	8.12342	8.09612	8.13474	8.12113	8.0963	8.13049	8.0903	8.08222	8.11226
0.033875	8.02711	8.08778	8.08414	8.09164	8.0948	8.11242	8.11243	8.09688	8.08651	8.0804	8.09927	8.0864	8.10389	8.10295	8.07964	8.07292	8.09476	8.08389	8.09843	8.04482	8.0745	8.07792	8.07822	8.08134	8.07206	8.0936	8.08462	8.06673	8.10098	8.06778	8.07181	8.09838	8.11284	8.11414	8.11205	8.09162	8.07458	8.13726	8.10874	8.11395	8.11481	8.10595	8.13726	8.08318	8.08707	8.09007
0.034	8.03832	8.07075	8.06785	8.09741	8.10757	8.12569	8.11507	8.11209	8.11504	8.09226	8.08847	8.10469	8.1155	8.10814	8.07948	8.07925	8.06755	8.1017	8.08446	8.06218	8.09383	8.05148	8.08857	8.08007	8.05016	8.08652	8.0802	8.07389	8.08965	8.0705	8.07341	8.10871	8.10247	8.10307	8.10706	8.10941	8.07786	8.12684	8.11353	8.11145	8.1285	8.09261	8.11384	8.08727	8.1179	8.10051
0.034125	8.05364	8.05991	8.07635	8.12064	8.11709	8.13573	8.12332	8.09139	8.12511	8.10063	8.09677	8.09939	8.11337	8.08153	8.06839	8.0933	8.07568	8.0836	8.0844	8.06584	8.07855	8.08439	8.07355	8.08217	8.06357	8.05984	8.08456	8.06951	8.08141	8.04067	8.06591	8.10271	8.08101	8.09132	8.08911	8.10766	8.10989	8.11619	8.11077	8.12695	8.11784	8.07587	8.12107	8.09564	8.1151	8.09338
0.03425	8.03541	8.06018	8.06383	8.10902	8.10027	8.13718	8.11999	8.10822	8.11157	8.09801	8.08235	8.11757	8.09148	8.10632	8.0881	8.0917	8.09373	8.08713	8.06956	8.06509	8.06602	8.06401	8.07932	8.06901	8.05654	8.06452	8.08376	8.07893	8.08041	8.05747	8.06773	8.11517	8.1019	8.10159	8.08762	8.09983	8.10914	8.13073	8.10799	8.10777	8.11629	8.07638	8.10152	8.10028	8.10536	8.11365
0.034375	8.02954	8.06609	8.05925	8.11278	8.08426	8.12594	8.11124	8.10383	8.09888	8.09267	8.09792	8.12011	8.09164	8.09552	8.11224	8.09513	8.07124	8.10419	8.09462	8.06773	8.05117	8.08629	8.07412	8.06536	8.0443	8.08894	8.08511	8.08064	8.07628	8.06109	8.06034	8.1136	8.10007	8.11371	8.10232	8.13366	8.11566	8.13937	8.12645	8.09772	8.12242	8.09891	8.11474	8.11455	8.08684	8.11977
0.0345	8.03634	8.06488	8.07515	8.13548	8.10222	8.10284	8.11895	8.10907	8.0998	8.11072	8.11012	8.1068	8.08065	8.10213	8.09774	8.09254	8.08203	8.09409	8.07402	8.0639	8.03648	8.10029	8.08434	8.08604	8.05849	8.09388	8.0798	8.06965	8.07847	8.05279	8.06388	8.09405	8.08758	8.10802	8.08877	8.10796	8.11648	8.11301	8.15314	8.11051	8.12834	8.11838	8.11158	8.11122	8.10498	8.10732
0.034625	8.02751	8.06707	8.08337	8.10306	8.09995	8.11312	8.10598	8.10087	8.07253	8.10729	8.11126	8.10801	8.08424	8.08909	8.08413	8.09518	8.0878	8.09254	8.08765	8.04199	8.05067	8.0528	8.06786	8.07166	8.06966	8.08317	8.07861	8.071	8.08527	8.05499	8.06045	8.10042	8.0965	8.12369	8.12298	8.10773	8.11288	8.11414	8.13408	8.10677	8.11478	8.10552	8.11971	8.10754	8.11518	8.09766
0.03475	8.01126	8.08257	8.08222	8.09945	8.09875	8.11125	8.09119	8.10808	8.09626	8.10853	8.09263	8.11205	8.10622	8.0975	8.08866	8.10191	8.10664	8.08048	8.05549	8.06448	8.04899	8.0795	8.07918	8.05614	8.05893	8.06567	8.05768	8.07028	8.07818	8.05556	8.0423	8.10702	8.11222	8.12184	8.11526	8.09712	8.09824	8.13864	8.10841	8.10029	8.11812	8.09702	8.13041	8.08882	8.10202	8.10796
0.034875	8.01375	8.06666	8.09014	8.09808	8.10555	8.12619	8.10526	8.10805	8.09103	8.09863	8.10474	8.10443	8.10899	8.09415	8.08624	8.0753	8.08602	8.07477	8.07227	8.0553	8.05246	8.0713	8.07716	8.05846	8.04587	8.06498	8.07496	8.07507	8.08326	8.07172	8.05988	8.13277	8.10465	8.1272	8.10867	8.09167	8.07431	8.10528	8.10082	8.1071	8.12238	8.104	8.12634	8.10129	8.11127	8.083
0.035	8.02603	8.05891	8.07668	8.09589	8.09654	8.11891	8.10741	8.09026	8.08414	8.10638	8.116	8.12074	8.09933	8.10884	8.08095	8.09361	8.08936	8.07301	8.08252	8.04165	8.05309	8.05598	8.08343	8.06825	8.05238	8.06583	8.0937	8.06098	8.07513	8.06669	8.04375	8.09209	8.10503	8.09647	8.10162	8.10919	8.11113	8.11067	8.09719	8.11957	8.10761	8.10256	8.10781	8.10907	8.09913	8.12053
0.035125	8.01874	8.0602	8.06247	8.07869	8.07835	8.10762	8.1179	8.0845	8.07354	8.08312	8.12097	8.08655	8.09866	8.0837	8.07455	8.08392	8.09723	8.08348	8.07313	8.05172	8.05528	8.06904	8.08051	8.08654	8.06335	8.08597	8.08805	8.08156	8.07046	8.04972	8.03333	8.10624	8.0983	8.10372	8.09841	8.08463	8.11137	8.11355	8.11826	8.11939	8.08423	8.09816	8.11049	8.10947	8.09103	8.09129
0.03525	8.04153	8.06364	8.07678	8.10049	8.09905	8.11307	8.10883	8.10651	8.09315	8.09054	8.10772	8.10763	8.07926	8.09904	8.07619	8.09287	8.07925	8.08299	8.06931	8.05147	8.05722	8.08245	8.08877	8.06923	8.07301	8.06322	8.091	8.07479	8.08482	8.06334	8.03638	8.1059	8.10662	8.09703	8.12659	8.10466	8.1072	8.11126	8.11378	8.10769	8.07846	8.09512	8.10951	8.11111	8.10373	8.1024
0.035375	8.02581	8.07313	8.09048	8.10557	8.10667	8.09865	8.09209	8.09907	8.11036	8.08755	8.09375	8.09235	8.08204	8.11433	8.07879	8.10204	8.0668	8.08259	8.0619	8.0509	8.07132	8.07533	8.07416	8.07036	8.06566	8.0746	8.09974	8.09238	8.10286	8.06831	8.05518	8.0892	8.08138	8.10134	8.09603	8.11642	8.11086	8.10358	8.12344	8.11719	8.11102	8.10635	8.11231	8.11214	8.09312	8.10326
0.0355	8.03756	8.0526	8.08544	8.11073	8.08183	8.10117	8.10014	8.08742	8.11366	8.09792	8.09367	8.08907	8.09837	8.07987	8.07424	8.09567	8.07915	8.0793	8.05608	8.0592	8.04723	8.06056	8.08839	8.07826	8.04896	8.07519	8.09447	8.07235	8.08	8.0591	8.06731	8.09944	8.09772	8.09581	8.09462	8.10661	8.08674	8.10878	8.11776	8.1057	8.11957	8.10015	8.11254	8.10049	8.08478	8.1046
0.035625	8.03125	8.06733	8.07556	8.09037	8.08376	8.09501	8.11245	8.09934	8.10237	8.08912	8.10644	8.09116	8.10252	8.08674	8.09218	8.09244	8.07721	8.1	8.06244	8.05217	8.06457	8.07191	8.06831	8.08972	8.03843	8.06852	8.0879	8.07729	8.08303	8.06425	8.0556	8.10718	8.09966	8.10833	8.11559	8.10284	8.09355	8.12615	8.09168	8.10582	8.11644	8.10413	8.12221	8.10552	8.10098	8.09563
0.03575	8.05031	8.07818	8.08599	8.10275	8.08953	8.11024	8.0953	8.09506	8.06786	8.07547	8.10736	8.09096	8.08173	8.12501	8.09635	8.0762	8.07489	8.09182	8.0743	8.01953	8.06628	8.07605	8.05894	8.07316	8.05064	8.07477	8.09516	8.07196	8.08205	8.06522	8.06189	8.10145	8.08226	8.10648	8.09782	8.10065	8.10987	8.12653	8.09733	8.11377	8.11508	8.1187	8.12439	8.08257	8.0852	8.11314
0.035875	8.02037	8.07847	8.08752	8.10452	8.09788	8.1004	8.07963	8.08949	8.0844	8.08795	8.11892	8.09151	8.08333	8.1041	8.10895	8.0869	8.08417	8.09386	8.07001	8.0444	8.05899	8.06807	8.06001	8.07161	8.05488	8.078	8.08913	8.09439	8.08623	8.06266	8.05243	8.09857	8.10053	8.11671	8.10869	8.11171	8.12181	8.13276	8.11695	8.13303	8.11346	8.11506	8.12152	8.10117	8.07961	8.117
0.036	8.0149	8.06557	8.08374	8.12315	8.08637	8.10631	8.09313	8.10591	8.08217	8.08198	8.10849	8.09985	8.10068	8.09423	8.08235	8.08771	8.0739	8.08951	8.06288	8.0528	8.07264	8.08469	8.06972	8.05488	8.06875	8.09073	8.09083	8.07328	8.06388	8.06885	8.06445	8.09722	8.1038	8.13338	8.11374	8.11185	8.10853	8.12472	8.10658	8.11877	8.1096	8.10748	8.11432	8.09869	8.08187	8.10823
0.036125	8.01668	8.06683	8.09173	8.07024	8.09259	8.11827	8.10249	8.10454	8.09696	8.1024	8.08034	8.09787	8.093	8.10737	8.08216	8.07339	8.09347	8.10609	8.08075	8.04729	8.06161	8.08738	8.07902	8.0366	8.07902	8.07012	8.08244	8.06429	8.08002	8.07028	8.07847	8.11009	8.11139	8.14105	8.10663	8.1099	8.11758	8.11206	8.10814	8.09594	8.11185	8.11842	8.10226	8.10492	8.10334	8.08568
0.03625	8.03696	8.05776	8.095	8.09536	8.09445	8.11035	8.10767	8.10128	8.0976	8.08723	8.08041	8.11134	8.09201	8.09924	8.09594	8.1099	8.10683	8.11237	8.07444	8.04482	8.04522	8.06734	8.07813	8.05591	8.07685	8.07359	8.07059	8.07452	8.09614	8.05849	8.05221	8.1084	8.12188	8.12617	8.13137	8.10062	8.10883	8.12907	8.12012	8.12106	8.10123	8.09973	8.102	8.10851	8.09396	8.09242
0.036375	8.01534	8.06942	8.07446	8.07923	8.08566	8.09473	8.10122	8.0882	8.09592	8.07867	8.09853	8.08919	8.09305	8.0872	8.09084	8.09348	8.09656	8.11034	8.07575	8.05541	8.04033	8.07545	8.06059	8.06872	8.08004	8.06352	8.07706	8.07064	8.0884	8.05032	8.05746	8.10648	8.10434	8.11432	8.11481	8.09407	8.11701	8.12244	8.12367	8.11375	8.11669	8.08641	8.12201	8.10101	8.07906	8.11659
0.0365	8.0171	8.06516	8.08517	8.08886	8.11052	8.0965	8.1075	8.0845	8.10336	8.07613	8.09314	8.10703	8.0817	8.08026	8.06338	8.08453	8.09874	8.08367	8.0871	8.04932	8.03696	8.07789	8.07185	8.0592	8.08083	8.06588	8.08055	8.06546	8.08852	8.0544	8.05782	8.10291	8.09331	8.11572	8.11524	8.09741	8.1097	8.12589	8.12865	8.10551	8.08696	8.10748	8.09345	8.10432	8.08587	8.12702
0.036625	8.00655	8.0628	8.07497	8.08802	8.10455	8.09638	8.11282	8.10504	8.11182	8.08916	8.09151	8.08568	8.09615	8.07712	8.063	8.09277	8.08027	8.07061	8.07716	8.05549	8.04865	8.09106	8.05389	8.06036	8.05261	8.05767	8.08499	8.06013	8.08868	8.07095	8.06228	8.11827	8.09846	8.09441	8.10329	8.08977	8.08893	8.12807	8.12032	8.08994	8.10977	8.10759	8.083	8.08967	8.09668	8.11561
0.03675	8.00986	8.05545	8.08751	8.08093	8.10246	8.09814	8.11533	8.11456	8.1	8.10162	8.10715	8.10027	8.10838	8.08389	8.06841	8.0851	8.09254	8.07684	8.07448	8.05405	8.04851	8.07999	8.04075	8.09045	8.05819	8.04893	8.07222	8.05284	8.0903	8.08137	8.06476	8.11124	8.09629	8.08653	8.10956	8.08287	8.10239	8.12384	8.12011	8.11643	8.1098	8.07395	8.1086	8.08449	8.10981	8.10357
0.036875	8.03365	8.04839	8.0843	8.07873	8.09996	8.11573	8.1012	8.11738	8.10685	8.0812	8.10737	8.10311	8.11848	8.10536	8.08495	8.07714	8.07597	8.08047	8.08435	8.04172	8.04449	8.06914	8.07822	8.07203	8.0519	8.05252	8.0586	8.07527	8.0851	8.07096	8.05748	8.10275	8.10308	8.10058	8.10252	8.08722	8.09377	8.12415	8.12199	8.11581	8.102	8.10648	8.12452	8.11462	8.10954	8.1058
0.037	8.02447	8.05896	8.09358	8.09898	8.10485	8.09853	8.10223	8.10635	8.11176	8.0928	8.09515	8.12537	8.10835	8.09318	8.05524	8.07908	8.07046	8.09926	8.07917	8.05165	8.04399	8.06222	8.07899	8.08445	8.06148	8.07095	8.05925	8.08465	8.09884	8.07462	8.07778	8.09695	8.11256	8.09758	8.12524	8.09198	8.12239	8.13087	8.12789	8.11179	8.10251	8.10043	8.10113	8.10752	8.09968	8.09476
0.037125	8.02472	8.06995	8.08063	8.10139	8.09643	8.09536	8.11276	8.10721	8.1027	8.08273	8.09378	8.10254	8.10284	8.0674	8.06719	8.06908	8.07163	8.08575	8.06689	8.05881	8.05872	8.06469	8.07281	8.0965	8.07405	8.07677	8.07867	8.08945	8.08736	8.07838	8.0599	8.09424	8.11994	8.09431	8.1115	8.08978	8.12366	8.11971	8.1171	8.10652	8.10682	8.10389	8.1163	8.0887	8.10214	8.09825
0.03725	8.03383	8.0736	8.08868	8.09707	8.0983	8.10477	8.13905	8.10781	8.08732	8.08443	8.08446	8.1115	8.08179	8.07862	8.08891	8.07649	8.07851	8.08794	8.04913	8.03998	8.05505	8.0705	8.06947	8.06979	8.06159	8.06094	8.08862	8.10374	8.09235	8.07786	8.03898	8.10522	8.1148	8.10871	8.11096	8.09292	8.09668	8.12685	8.1265	8.09686	8.11293	8.10236	8.12026	8.11322	8.08656	8.08756
0.037375	8.02337	8.07171	8.08647	8.08536	8.11359	8.10168	8.11616	8.1053	8.07827	8.09237	8.10081	8.1081	8.0891	8.08801	8.06992	8.07293	8.07542	8.09355	8.06657	8.0363	8.05879	8.0731	8.07065	8.01265	8.0472	8.06641	8.075	8.09046	8.08913	8.06722	8.03937	8.10228	8.1068	8.09482	8.11555	8.09315	8.08975	8.11576	8.10971	8.08712	8.10506	8.1041	8.12599	8.11262	8.05551	8.10157
0.0375	8.02888	8.05532	8.08229	8.08769	8.0776	8.1011	8.10819	8.10503	8.0833	8.09817	8.10024	8.10361	8.07471	8.09479	8.08369	8.06763	8.08663	8.09199	8.07931	8.04324	8.04953	8.07989	8.06471	8.04623	8.03474	8.0813	8.07664	8.05186	8.08951	8.05061	8.03157	8.08816	8.09308	8.11192	8.10084	8.09959	8.08075	8.11736	8.10841	8.07645	8.09897	8.0723	8.10124	8.12441	8.0843	8.11016
0.037625	8.01894	8.04297	8.08309	8.08875	8.0891	8.11959	8.10705	8.11178	8.08089	8.1177	8.09083	8.10225	8.09315	8.08792	8.09337	8.06066	8.08177	8.07063	8.06577	8.03723	8.05111	8.05615	8.05901	8.07481	8.03879	8.07998	8.06781	8.06872	8.07029	8.08124	8.0361	8.11173	8.08322	8.09575	8.10027	8.09324	8.10845	8.10561	8.11828	8.09969	8.11941	8.10102	8.10618	8.10854	8.0878	8.09527
0.03775	8.01812	8.06071	8.09153	8.07113	8.08749	8.12072	8.10596	8.11977	8.1073	8.10925	8.08132	8.08508	8.1024	8.07706	8.08411	8.07043	8.11166	8.05947	8.06594	8.03787	8.06509	8.07556	8.07407	8.07007	8.0444	8.08151	8.06945	8.04709	8.05275	8.06454	8.05537	8.11117	8.1065	8.09059	8.08089	8.1034	8.10583	8.09672	8.12402	8.10423	8.10316	8.09746	8.10642	8.10398	8.08123	8.0968
0.037875	8.02614	8.05575	8.06869	8.09588	8.08375	8.09118	8.12282	8.0933	8.12231	8.09559	8.08692	8.09137	8.1117	8.09338	8.0919	8.07065	8.09296	8.07303	8.06829	8.04183	8.042	8.07603	8.06263	8.05939	8.02666	8.06643	8.07917	8.07404	8.0869	8.06889	8.03178	8.10294	8.08379	8.10059	8.09795	8.10561	8.09363	8.11049	8.11489	8.10979	8.11331	8.1038	8.11024	8.09624	8.07673	8.11018
0.038	8.01357	8.04766	8.06898	8.10188	8.08829	8.07175	8.11449	8.10664	8.09647	8.10152	8.09418	8.08161	8.0882	8.09959	8.06829	8.0845	8.07793	8.07953	8.06431	8.0389	8.04532	8.05359	8.05122	8.0488	8.04471	8.05907	8.06746	8.07977	8.06678	8.07986	8.03182	8.09686	8.06992	8.11081	8.1097	8.10482	8.08913	8.1207	8.1008	8.10833	8.08745	8.11612	8.10057	8.09366	8.08604	8.10763
0.038125	8.02444	8.05491	8.07593	8.10435	8.10757	8.09658	8.11815	8.10172	8.09502	8.09863	8.10182	8.09558	8.10259	8.09672	8.0807	8.09203	8.08911	8.08414	8.06863	8.02162	8.05981	8.05589	8.06618	8.07783	8.04643	8.05616	8.07904	8.07654	8.07397	8.06731	8.06033	8.11519	8.0891	8.12318	8.10163	8.1091	8.09541	8.11019	8.09522	8.09593	8.09633	8.11342	8.11464	8.09334	8.07797	8.08507
0.03825	8.02622	8.05452	8.08201	8.11514	8.08504	8.11345	8.10738	8.09993	8.08187	8.10399	8.12247	8.0849	8.08779	8.09052	8.07813	8.09186	8.07774	8.07567	8.06844	8.02477	8.0611	8.04335	8.06703	8.07715	8.0562	8.08989	8.08868	8.06869	8.09601	8.06541	8.04939	8.10988	8.09709	8.11105	8.09592	8.10694	8.10099	8.12442	8.10478	8.11002	8.09396	8.10311	8.0776	8.09841	8.1064	8.10555
0.038375	8.0313	8.05214	8.06625	8.11149	8.09045	8.125	8.10027	8.10754	8.07868	8.10976	8.11305	8.08882	8.08353	8.07598	8.07664	8.06989	8.05585	8.06982	8.06343	8.04063	8.04793	8.06481	8.06064	8.04996	8.05885	8.05664	8.07404	8.07139	8.08921	8.07177	8.04925	8.07543	8.10998	8.12545	8.10593	8.11204	8.09299	8.10901	8.11064	8.09132	8.11166	8.11489	8.08713	8.11057	8.09641	8.09335
0.0385	8.02741	8.07259	8.04975	8.10183	8.09428	8.13067	8.10786	8.12009	8.08562	8.07176	8.08854	8.10088	8.09453	8.08527	8.065	8.07248	8.08025	8.07101	8.06226	8.06491	8.05203	8.06364	8.07858	8.0696	8.06636	8.04128	8.07273	8.06058	8.06502	8.05487	8.05233	8.08549	8.09789	8.10844	8.10433	8.09121	8.11304	8.10705	8.11683	8.10325	8.09704	8.10306	8.09556	8.1124	8.08929	8.1026
0.038625	8.03503	8.06643	8.06075	8.11015	8.09747	8.12342	8.09122	8.10351	8.10205	8.07092	8.0967	8.09513	8.07932	8.10264	8.08004	8.06636	8.08928	8.06752	8.07266	8.04065	8.04243	8.07278	8.07162	8.07339	8.05421	8.06633	8.08673	8.06693	8.07258	8.06668	8.05278	8.09552	8.07703	8.10586	8.0823	8.09335	8.12435	8.11546	8.09615	8.09803	8.09583	8.0957	8.09927	8.07931	8.0861	8.10824
0.03875	8.03375	8.08113	8.06945	8.10226	8.09995	8.11106	8.09509	8.1068	8.09054	8.08665	8.10175	8.10613	8.06592	8.10623	8.10227	8.08086	8.08464	8.06595	8.05561	8.0396	8.02179	8.05864	8.06625	8.06201	8.04316	8.05692	8.08193	8.06222	8.08692	8.06861	8.04182	8.09592	8.10444	8.10242	8.09331	8.10741	8.11469	8.12737	8.11598	8.0967	8.09943	8.11685	8.09784	8.09529	8.08144	8.09669
0.038875	7.99866	8.06184	8.08804	8.10265	8.08335	8.11373	8.09371	8.08922	8.10085	8.09127	8.08581	8.10218	8.07433	8.10167	8.08807	8.07185	8.0803	8.0654	8.06452	8.05152	8.03454	8.06458	8.05125	8.06654	8.06816	8.06322	8.08764	8.05989	8.10167	8.06174	8.05065	8.09206	8.12994	8.09711	8.1078	8.11501	8.08534	8.13535	8.11192	8.09812	8.10463	8.10779	8.11762	8.10402	8.09079	8.08105
0.039	8.02043	8.03997	8.08086	8.11357	8.08515	8.10377	8.0957	8.106	8.0859	8.07766	8.09203	8.08951	8.08641	8.08442	8.07799	8.07766	8.08479	8.07127	8.05637	8.04745	8.03763	8.06663	8.05257	8.04883	8.06149	8.07048	8.08163	8.07018	8.07891	8.07219	8.05955	8.10243	8.09305	8.09675	8.09525	8.12112	8.08818	8.13119	8.10838	8.08958	8.11838	8.09119	8.0923	8.11145	8.10136	8.09865
0.039125	7.9985	8.05559	8.05533	8.11211	8.08177	8.10862	8.09916	8.11172	8.09329	8.09178	8.07996	8.06093	8.10681	8.07938	8.08247	8.07173	8.06568	8.08125	8.07623	8.04735	8.05016	8.07135	8.07107	8.05479	8.04321	8.0658	8.07194	8.06729	8.07617	8.08337	8.06328	8.09782	8.10228	8.11986	8.10557	8.10754	8.07521	8.11232	8.10138	8.10968	8.11028	8.09686	8.11301	8.09562	8.08355	8.09659
0.03925	8.00743	8.06184	8.07397	8.093	8.07068	8.12199	8.11091	8.08584	8.10664	8.08132	8.11791	8.08556	8.10431	8.0755	8.07118	8.06525	8.0684	8.09682	8.05978	8.0444	8.06036	8.07143	8.06865	8.05153	8.05543	8.07713	8.05409	8.05834	8.07391	8.06427	8.06721	8.11906	8.10597	8.09682	8.10352	8.08572	8.08836	8.12657	8.10378	8.1232	8.09649	8.08567	8.10367	8.08986	8.05469	8.09724
0.039375	8.02727	8.05209	8.06963	8.09106	8.08829	8.12161	8.082	8.08677	8.09615	8.10053	8.10182	8.09907	8.09232	8.10134	8.06496	8.08397	8.06644	8.08682	8.06934	8.05463	8.04381	8.0744	8.04831	8.05945	8.06319	8.07269	8.06142	8.0686	8.09055	8.05545	8.05916	8.11439	8.10918	8.0903	8.08683	8.09002	8.10796	8.11831	8.09502	8.10328	8.08811	8.09118	8.09659	8.11567	8.07359	8.11061
0.0395	8.01469	8.06651	8.08259	8.08709	8.09948	8.08697	8.07872	8.09823	8.08863	8.09238	8.08237	8.08625	8.09524	8.08084	8.05962	8.05353	8.08345	8.07919	8.06145	8.05955	8.04502	8.08028	8.04367	8.04748	8.0483	8.05946	8.05534	8.08477	8.0838	8.03036	8.04985	8.09522	8.08776	8.09035	8.09624	8.08437	8.10306	8.10457	8.10216	8.10078	8.09129	8.1019	8.09012	8.11308	8.08167	8.09972
0.039625	8.01279	8.0722	8.06547	8.08424	8.08291	8.07866	8.10201	8.1034	8.08404	8.08303	8.10836	8.10021	8.10156	8.07633	8.08794	8.05323	8.06562	8.06956	8.04526	8.03284	8.04278	8.08912	8.05025	8.05674	8.03294	8.04801	8.05798	8.05211	8.08072	8.02882	8.05261	8.08777	8.09935	8.09895	8.09635	8.06653	8.10786	8.11115	8.1083	8.08855	8.08346	8.09438	8.11311	8.08688	8.09853	8.09113
0.03975	8.01276	8.05479	8.06566	8.08157	8.08875	8.1063	8.08282	8.0802	8.09141	8.0806	8.10709	8.10387	8.09996	8.08711	8.06895	8.07751	8.07467	8.08942	8.07082	8.07181	8.04382	8.06603	8.07009	8.06668	8.03435	8.04347	8.08041	8.0452	8.08794	8.06554	8.05209	8.0921	8.09828	8.10967	8.10382	8.08814	8.09	8.10794	8.11603	8.0871	8.09294	8.1062	8.09167	8.09108	8.10538	8.09168
0.039875	8.0033	8.06734	8.07195	8.07528	8.09521	8.12333	8.10182	8.08987	8.07967	8.08293	8.10645	8.10664	8.09002	8.08325	8.09466	8.08932	8.08055	8.07792	8.06102	8.04937	8.04611	8.07914	8.0689	8.05459	8.04272	8.06723	8.08109	8.05415	8.10311	8.07076	8.04694	8.11138	8.10178	8.10515	8.0871	8.09091	8.08605	8.10444	8.11251	8.10423	8.11322	8.09993	8.10081	8.09087	8.09898	8.10595
0.04	8.02283	8.06992	8.0767	8.08849	8.08044	8.12484	8.09246	8.08056	8.08277	8.07441	8.08324	8.10084	8.08279	8.07471	8.08961	8.08801	8.06512	8.09077	8.05714	8.03537	8.07225	8.0705	8.04616	8.04981	8.0401	8.06905	8.07284	8.05584	8.08358	8.0483	8.04158	8.10926	8.10485	8.09859	8.08869	8.07906	8.09489	8.11272	8.10835	8.12552	8.09106	8.09828	8.10604	8.09859	8.11271	8.09219
0.040125	8.01147	8.06449	8.0713	8.07156	8.07436	8.10276	8.09436	8.09728	8.09431	8.0716	8.07488	8.09219	8.10138	8.08085	8.08324	8.09433	8.06424	8.07893	8.06093	8.04169	8.06179	8.06886	8.05848	8.06374	8.036	8.05306	8.07909	8.07607	8.08744	8.05297	8.05598	8.09604	8.09086	8.10351	8.10753	8.09227	8.08912	8.13591	8.11046	8.10932	8.09219	8.08656	8.10344	8.10768	8.09387	8.08272
0.04025	8.02632	8.04656	8.05356	8.06364	8.0955	8.09125	8.09531	8.09547	8.09218	8.08076	8.09968	8.1108	8.07233	8.08919	8.0767	8.09764	8.07217	8.05065	8.06779	8.04893	8.04869	8.0592	8.0645	8.05907	8.04324	8.08207	8.07711	8.06728	8.0673	8.03733	8.04751	8.08645	8.08331	8.09988	8.10263	8.09187	8.10633	8.11437	8.10184	8.11588	8.09904	8.09306	8.08861	8.10998	8.09203	8.08789
0.040375	8.004	8.05904	8.08155	8.07928	8.08678	8.11041	8.09346	8.11076	8.09616	8.0696	8.11501	8.09995	8.06524	8.06569	8.0773	8.08709	8.0675	8.05626	8.06615	8.04211	8.03663	8.06906	8.06992	8.0407	8.06508	8.07038	8.07917	8.07021	8.10083	8.03522	8.0551	8.11951	8.09615	8.10543	8.1038	8.11123	8.10024	8.11977	8.08665	8.12161	8.10089	8.08807	8.1008	8.09957	8.08531	8.09915
0.0405	7.99613	8.06574	8.08308	8.09215	8.08447	8.09062	8.10061	8.10777	8.08386	8.08837	8.09056	8.09193	8.09051	8.08119	8.09203	8.08333	8.04719	8.09106	8.07253	8.03251	8.05555	8.07986	8.08365	8.04327	8.06488	8.06837	8.07777	8.07806	8.08136	8.0696	8.04623	8.10378	8.10916	8.08915	8.10259	8.09908	8.10669	8.12379	8.09776	8.12371	8.07252	8.09283	8.12948	8.10538	8.08991	8.10017
0.040625	8.01849	8.05279	8.0703	8.09496	8.07762	8.09016	8.10392	8.10535	8.06949	8.10741	8.09836	8.10007	8.07827	8.1056	8.0932	8.06412	8.05537	8.05006	8.04936	8.02707	8.04414	8.07842	8.07646	8.04726	8.05364	8.08665	8.09537	8.04501	8.06683	8.07216	8.04633	8.10113	8.09673	8.12194	8.10345	8.08641	8.0992	8.11349	8.10783	8.10726	8.09775	8.09245	8.09888	8.07328	8.09457	8.08056
0.04075	8.01894	8.05815	8.06062	8.10165	8.08865	8.09884	8.11368	8.10645	8.06571	8.09093	8.09533	8.10713	8.10057	8.09282	8.0644	8.07475	8.05407	8.05161	8.04847	8.05109	8.05705	8.06423	8.06505	8.07066	8.05637	8.06967	8.08253	8.04768	8.07301	8.06273	8.04	8.11285	8.09242	8.10005	8.10726	8.10388	8.10944	8.11011	8.12001	8.1083	8.10949	8.11319	8.09109	8.09206	8.07739	8.0883
0.040875	8.01323	8.05569	8.05982	8.08352	8.07877	8.09905	8.10706	8.09569	8.07213	8.08979	8.08607	8.09527	8.08396	8.09644	8.07919	8.0768	8.06715	8.07606	8.04565	8.02391	8.04503	8.04559	8.04437	8.06287	8.06988	8.05704	8.09044	8.07367	8.07229	8.04321	8.03484	8.09171	8.06931	8.10258	8.09928	8.08455	8.11762	8.09466	8.11081	8.10925	8.10017	8.09736	8.09715	8.10625	8.08912	8.07305
0.041	8.00143	8.04548	8.07458	8.09025	8.09991	8.11362	8.08377	8.11363	8.08456	8.0934	8.07668	8.07392	8.07172	8.07454	8.08221	8.06901	8.08565	8.0721	8.055	8.0294	8.05055	8.07471	8.03957	8.05615	8.05917	8.06135	8.0714	8.0584	8.07839	8.04872	8.04659	8.10569	8.06616	8.11214	8.10666	8.09013	8.11564	8.09453	8.1214	8.09512	8.08114	8.09514	8.10885	8.09933	8.06904	8.0727
0.041125	8.00765	8.07322	8.0698	8.10515	8.08986	8.11662	8.10315	8.08733	8.07777	8.08176	8.10171	8.10745	8.08319	8.08186	8.08202	8.06573	8.09446	8.08578	8.06745	8.04672	8.05864	8.05994	8.06118	8.07093	8.05212	8.0726	8.0593	8.08087	8.0901	8.07436	8.0476	8.11617	8.07185	8.1144	8.0904	8.08166	8.09657	8.09859	8.10574	8.09405	8.08723	8.09868	8.07674	8.07362	8.07442	8.07657
0.04125	8.00465	8.04773	8.07036	8.10466	8.09534	8.10105	8.12599	8.09526	8.08772	8.05765	8.10285	8.1049	8.09141	8.06221	8.09305	8.07978	8.09555	8.08355	8.04795	8.05388	8.04675	8.0675	8.05938	8.06883	8.064	8.06767	8.0521	8.07522	8.07244	8.09313	8.04492	8.10069	8.09413	8.10728	8.09297	8.09081	8.09503	8.11421	8.11058	8.07893	8.1022	8.09729	8.09434	8.10007	8.09535	8.09259
0.041375	8.01049	8.04251	8.06714	8.09953	8.08327	8.09353	8.10566	8.09611	8.09012	8.0731	8.08844	8.09479	8.09106	8.07606	8.07917	8.08264	8.07475	8.08006	8.06656	8.05244	8.05073	8.06039	8.04607	8.06515	8.06508	8.05906	8.07489	8.07747	8.08244	8.05963	8.03938	8.103	8.09074	8.07428	8.10693	8.09414	8.10105	8.1116	8.10455	8.09808	8.09555	8.08877	8.09808	8.08442	8.07645	8.07825
0.0415	8.02978	8.02704	8.08712	8.08413	8.07456	8.11078	8.08902	8.08555	8.09176	8.08441	8.08919	8.08279	8.07853	8.09202	8.06844	8.0769	8.08334	8.05671	8.06029	8.04149	8.04728	8.05553	8.05461	8.04967	8.04855	8.06187	8.06781	8.08762	8.0738	8.05328	8.04128	8.09063	8.10471	8.09432	8.10998	8.09754	8.10578	8.08611	8.10084	8.11082	8.08197	8.10096	8.11337	8.1089	8.08859	8.08713
0.041625	8.01064	8.03904	8.06438	8.09045	8.09196	8.10384	8.08422	8.08455	8.09434	8.07842	8.08723	8.09519	8.094	8.07769	8.07653	8.08416	8.08293	8.07512	8.06301	8.02787	8.05202	8.02143	8.05903	8.06296	8.0456	8.08431	8.06359	8.0779	8.06874	8.06107	8.05807	8.10241	8.1164	8.11652	8.1153	8.10222	8.07448	8.10136	8.11619	8.11814	8.08158	8.10983	8.09511	8.08974	8.06991	8.09107
0.04175	8.0047	8.05001	8.06541	8.08417	8.08327	8.09705	8.09747	8.07943	8.08552	8.07963	8.05745	8.09356	8.07931	8.08665	8.07172	8.10048	8.09089	8.10179	8.07526	8.03861	8.03969	8.06058	8.0629	8.03814	8.06176	8.07562	8.08923	8.07011	8.07949	8.06206	8.03538	8.10469	8.10459	8.10212	8.10884	8.09499	8.09592	8.1025	8.09686	8.10219	8.0873	8.09634	8.08559	8.08856	8.07452	8.07661
0.041875	8.00097	8.06441	8.08195	8.0879	8.08105	8.1123	8.10435	8.07099	8.09673	8.05543	8.09227	8.09786	8.08093	8.11333	8.07273	8.07124	8.08472	8.08845	8.05325	8.04984	8.03101	8.0639	8.03408	8.05143	8.04929	8.06556	8.06455	8.08132	8.08236	8.06926	8.03862	8.10083	8.09682	8.09037	8.10299	8.07677	8.10687	8.1181	8.11355	8.10098	8.09155	8.10583	8.08206	8.08974	8.07827	8.09232
0.042	7.98628	8.04736	8.07544	8.09097	8.07706	8.09855	8.08568	8.07487	8.0866	8.08233	8.09038	8.10717	8.08228	8.0861	8.0718	8.06167	8.08727	8.07852	8.08919	8.0473	8.04217	8.04333	8.06132	8.05939	8.0554	8.07847	8.06682	8.08246	8.07838	8.06966	8.04585	8.10298	8.07716	8.1114	8.11376	8.08038	8.10802	8.12482	8.10755	8.11361	8.0972	8.09939	8.09512	8.085	8.08808	8.09007
0.042125	8.00311	8.04095	8.05992	8.08094	8.06569	8.09029	8.095	8.08292	8.07821	8.08475	8.08044	8.07085	8.07471	8.0964	8.08607	8.06538	8.10811	8.07438	8.07146	8.05025	8.03323	8.0575	8.06166	8.04787	8.05578	8.06272	8.07317	8.07737	8.08621	8.06258	8.06034	8.09089	8.10449	8.0941	8.09432	8.08503	8.07359	8.10772	8.11999	8.10706	8.0999	8.07522	8.08147	8.08736	8.10217	8.09455
0.04225	8.02073	8.04115	8.03633	8.10003	8.07359	8.10732	8.09705	8.10053	8.06791	8.07124	8.07837	8.07668	8.07531	8.1058	8.08831	8.09131	8.07313	8.08324	8.09054	8.04933	8.04168	8.06498	8.06161	8.05852	8.04523	8.06712	8.08045	8.06339	8.09054	8.06461	8.05086	8.10461	8.1023	8.11569	8.10183	8.08399	8.08091	8.11477	8.12843	8.09503	8.11817	8.0805	8.08051	8.09374	8.0916	8.08638
0.042375	8.033	8.06625	8.07514	8.10777	8.06962	8.09959	8.06476	8.09736	8.07866	8.08571	8.07594	8.09823	8.0816	8.10188	8.06956	8.09199	8.07883	8.06953	8.06274	8.04301	8.0397	8.05688	8.05421	8.0594	8.05407	8.05573	8.06599	8.04657	8.08431	8.07277	8.05001	8.10041	8.09387	8.10699	8.1232	8.0984	8.08637	8.1184	8.11717	8.09949	8.10336	8.07398	8.11076	8.09067	8.09156	8.07477
0.0425	8.018	8.04461	8.06613	8.10246	8.0704	8.10416	8.07806	8.08806	8.0782	8.07995	8.07069	8.08652	8.11616	8.07634	8.07635	8.06866	8.08692	8.05077	8.08018	8.05518	8.06279	8.07025	8.05521	8.05466	8.07477	8.06048	8.05797	8.05183	8.07307	8.06155	8.04675	8.0947	8.09284	8.10297	8.10726	8.09612	8.10342	8.10572	8.11517	8.08103	8.08562	8.08836	8.08177	8.08173	8.11552	8.09952
0.042625	8.02836	8.04092	8.07805	8.06997	8.08468	8.09621	8.09197	8.103	8.06982	8.06892	8.09711	8.09236	8.10641	8.06117	8.08445	8.07069	8.08356	8.06322	8.0924	8.02889	8.06403	8.06703	8.0524	8.05562	8.05293	8.05562	8.09338	8.06612	8.08169	8.08139	8.02419	8.0814	8.08384	8.09991	8.09223	8.08679	8.09963	8.1027	8.09375	8.08713	8.08393	8.0785	8.09354	8.09264	8.08086	8.10552
0.04275	8.02018	8.04136	8.07085	8.10072	8.07888	8.09078	8.08874	8.08377	8.08974	8.08438	8.09446	8.09781	8.10393	8.08926	8.09543	8.06007	8.06009	8.05771	8.06935	8.05125	8.03508	8.08673	8.06239	8.06563	8.04693	8.0552	8.08622	8.06369	8.06998	8.03667	8.03645	8.07671	8.09402	8.09608	8.10421	8.08127	8.10428	8.10718	8.09885	8.09967	8.07653	8.08446	8.07096	8.1113	8.08778	8.07866
0.042875	8.01401	8.04745	8.05657	8.10369	8.06941	8.10539	8.09771	8.08507	8.08609	8.08602	8.08314	8.08902	8.08917	8.08259	8.07539	8.07425	8.04206	8.05569	8.06773	8.03992	8.03982	8.07298	8.05559	8.06553	8.0466	8.04504	8.07694	8.07201	8.06986	8.03319	8.04329	8.09868	8.09605	8.09036	8.12086	8.08955	8.07938	8.10021	8.10017	8.0784	8.07227	8.08854	8.06922	8.09604	8.09302	8.08121
0.043	8.006	8.05774	8.05341	8.09387	8.09199	8.11896	8.12672	8.09309	8.07757	8.09786	8.08462	8.08602	8.07631	8.08377	8.05962	8.06361	8.05774	8.06967	8.04929	8.03527	8.03387	8.06229	8.05153	8.04788	8.04596	8.04939	8.07729	8.06451	8.07239	8.05095	8.0562	8.08978	8.09331	8.105	8.09611	8.08848	8.07563	8.11169	8.08916	8.09392	8.09283	8.10305	8.07918	8.09583	8.05894	8.10981
0.043125	8.03178	8.05848	8.07238	8.09078	8.08846	8.11549	8.06767	8.08847	8.07349	8.09116	8.08588	8.08331	8.08932	8.08118	8.08125	8.05973	8.08334	8.06746	8.04314	8.03644	8.00703	8.06356	8.05329	8.04453	8.05227	8.04154	8.07246	8.06614	8.04214	8.05283	8.05421	8.09205	8.10728	8.10337	8.08958	8.10037	8.08759	8.12779	8.07272	8.11443	8.09103	8.09035	8.09994	8.08144	8.07779	8.09244
0.04325	8.02727	8.06062	8.06927	8.08473	8.09326	8.09195	8.08631	8.09457	8.08649	8.0741	8.08315	8.08894	8.08689	8.09	8.06651	8.06043	8.08274	8.0845	8.06351	8.04204	8.0351	8.07731	8.05437	8.05148	8.05521	8.05285	8.05582	8.0829	8.05074	8.04882	8.04151	8.10368	8.08951	8.08342	8.09161	8.10676	8.09171	8.0997	8.111	8.09541	8.09362	8.09843	8.0899	8.08678	8.07103	8.08635
0.043375	8.01733	8.04938	8.07308	8.06881	8.07595	8.09954	8.07448	8.08142	8.08509	8.08031	8.06773	8.08425	8.07923	8.10748	8.08366	8.07797	8.07902	8.09159	8.0684	8.0501	8.04612	8.05685	8.05685	8.03326	8.03035	8.05248	8.0574	8.05633	8.06371	8.05131	8.05363	8.10632	8.09035	8.08124	8.10703	8.09863	8.0843	8.10493	8.10159	8.0814	8.11789	8.09658	8.09755	8.0842	8.0704	8.08808
0.0435	8.02512	8.05696	8.06785	8.05745	8.06242	8.10342	8.07582	8.07532	8.09608	8.09083	8.07395	8.08541	8.06562	8.0954	8.08492	8.05476	8.07069	8.09063	8.0761	8.04313	8.02266	8.05885	8.0701	8.05061	8.04993	8.03922	8.06835	8.05768	8.06091	8.02739	8.03771	8.06697	8.1121	8.10567	8.09859	8.10691	8.099	8.11751	8.09944	8.09397	8.09679	8.08208	8.0993	8.08536	8.0787	8.09706
0.043625	8.01302	8.04853	8.0927	8.07133	8.08838	8.12164	8.07884	8.10222	8.08965	8.08991	8.0853	8.06772	8.07912	8.07934	8.07107	8.04656	8.06189	8.06383	8.06305	8.03648	8.0451	8.04629	8.05418	8.05764	8.07116	8.06225	8.06669	8.06975	8.07529	8.04348	8.06061	8.09167	8.08529	8.0999	8.09792	8.09574	8.1003	8.10436	8.10221	8.09537	8.07394	8.08604	8.10139	8.07033	8.07119	8.0941
0.04375	8.01373	8.06076	8.09225	8.07749	8.0819	8.0971	8.0961	8.09314	8.08939	8.07141	8.09084	8.08537	8.08598	8.08144	8.0705	8.06791	8.07948	8.05858	8.07301	8.02316	8.05643	8.06789	8.06377	8.05811	8.06104	8.07377	8.07325	8.07432	8.08446	8.05481	8.04842	8.09569	8.09019	8.08743	8.10123	8.07677	8.09013	8.10526	8.11534	8.08401	8.07378	8.08743	8.09018	8.07241	8.07742	8.09338
0.043875	8.01154	8.0597	8.08677	8.09708	8.07747	8.11847	8.07901	8.08305	8.08401	8.0788	8.10234	8.09933	8.08303	8.07684	8.07679	8.07709	8.08994	8.08398	8.07086	8.04096	8.05535	8.05629	8.07336	8.03	8.04975	8.061	8.08115	8.07706	8.08017	8.0555	8.05428	8.08988	8.08176	8.08243	8.1027	8.08337	8.10983	8.09534	8.11413	8.07836	8.08508	8.07987	8.08747	8.10355	8.09274	8.06977
0.044	8.01653	8.05103	8.07749	8.08474	8.075	8.0902	8.08785	8.08851	8.0666	8.06136	8.10071	8.08636	8.07841	8.07776	8.07672	8.07252	8.06973	8.07889	8.05389	8.02444	8.04527	8.03339	8.05254	8.04832	8.05855	8.05179	8.07264	8.0826	8.07178	8.07148	8.05466	8.09875	8.08326	8.10851	8.08841	8.08998	8.09825	8.10864	8.1008	8.06377	8.1089	8.10212	8.09895	8.10327	8.08229	8.09146
0.044125	8.017	8.04681	8.06022	8.09255	8.09332	8.09503	8.07184	8.09673	8.08579	8.08559	8.12419	8.08102	8.09377	8.0918	8.07412	8.06556	8.06312	8.06213	8.05798	8.03087	8.04108	8.04427	8.06355	8.06273	8.05546	8.05234	8.06086	8.07853	8.06862	8.06059	8.03979	8.08305	8.07755	8.09578	8.08495	8.09462	8.08603	8.10673	8.09593	8.08604	8.11167	8.07992	8.10811	8.09298	8.0843	8.09402
0.04425	8.01834	8.054	8.05172	8.0824	8.09727	8.0905	8.08263	8.09185	8.07648	8.07668	8.08703	8.08407	8.09348	8.09383	8.05373	8.08131	8.0844	8.06229	8.06164	8.03855	8.03287	8.06195	8.05036	8.06034	8.07516	8.06128	8.07696	8.06367	8.08726	8.07026	8.05987	8.09949	8.07836	8.09499	8.08502	8.09559	8.09422	8.10672	8.10973	8.09057	8.09663	8.08755	8.09248	8.06706	8.07923	8.10372
0.044375	8.00935	8.02881	8.06821	8.08614	8.10034	8.07949	8.08438	8.08897	8.07878	8.0808	8.07677	8.10587	8.08745	8.08703	8.06824	8.06779	8.08757	8.06365	8.06953	8.04036	8.03844	8.06486	8.06489	8.04712	8.05228	8.0456	8.05902	8.04929	8.08129	8.07457	8.05779	8.10061	8.0946	8.08853	8.10426	8.07382	8.08267	8.12621	8.10174	8.0843	8.10319	8.08612	8.07629	8.07185	8.08741	8.08347
0.0445	8.00743	8.01625	8.05923	8.10062	8.08293	8.07302	8.10647	8.07158	8.08972	8.08013	8.08009	8.09022	8.09482	8.07766	8.07928	8.06295	8.07888	8.07505	8.05528	8.05223	8.03573	8.03853	8.06471	8.06727	8.05983	8.05665	8.04616	8.07539	8.07937	8.06506	8.06264	8.10207	8.10577	8.07768	8.10181	8.07835	8.08273	8.10853	8.10693	8.07882	8.08057	8.09657	8.10437	8.07971	8.075	8.09579
0.044625	8.01936	8.03153	8.06178	8.07323	8.06559	8.08175	8.09806	8.09226	8.08522	8.06979	8.07474	8.08097	8.07476	8.08728	8.06964	8.06542	8.06719	8.05746	8.0679	8.02544	8.04569	8.05833	8.05454	8.04544	8.05904	8.07442	8.0629	8.06136	8.07423	8.05222	8.05182	8.08369	8.0847	8.10413	8.10314	8.07078	8.08189	8.10447	8.09784	8.09283	8.09151	8.11108	8.1049	8.08012	8.08157	8.0975
0.04475	8.02343	8.04532	8.06696	8.09055	8.07941	8.09461	8.09597	8.11132	8.08518	8.06879	8.09588	8.09665	8.07041	8.07806	8.06071	8.07402	8.07051	8.07577	8.05318	8.03707	8.03586	8.05547	8.03844	8.04285	8.05222	8.05388	8.07489	8.05471	8.08175	8.06404	8.04299	8.07939	8.08372	8.08501	8.09058	8.07339	8.10821	8.12703	8.0984	8.11295	8.08509	8.10201	8.09996	8.05757	8.07875	8.09603
0.044875	7.99622	8.04524	8.06713	8.09135	8.08468	8.10271	8.09956	8.10001	8.08507	8.08881	8.10815	8.09194	8.09236	8.08775	8.06889	8.06397	8.09563	8.07567	8.05762	8.0396	8.02924	8.04961	8.05832	8.04112	8.07097	8.07757	8.07933	8.05776	8.07412	8.07378	8.0547	8.08287	8.08924	8.09178	8.06861	8.08004	8.10313	8.11942	8.09575	8.10119	8.09754	8.11198	8.08959	8.09214	8.08788	8.10808
0.045	8.01597	8.05714	8.0704	8.09014	8.09932	8.07733	8.10756	8.08885	8.08781	8.09335	8.10262	8.06822	8.07731	8.06731	8.05765	8.06345	8.05894	8.06446	8.05972	8.03774	8.02837	8.03751	8.05212	8.04179	8.04221	8.05429	8.07768	8.07013	8.08082	8.04044	8.05411	8.09461	8.08942	8.06147	8.0741	8.08729	8.09941	8.0995	8.09755	8.09516	8.0898	8.10099	8.08764	8.08641	8.10095	8.09048
0.045125	8.01424	8.06371	8.06598	8.08546	8.07636	8.08498	8.08492	8.09024	8.07558	8.08157	8.11157	8.06915	8.07767	8.08276	8.06658	8.07423	8.07211	8.04675	8.04647	8.03214	8.03489	8.05595	8.05903	8.07461	8.05453	8.06071	8.05396	8.04779	8.04926	8.05141	8.04101	8.10035	8.07716	8.09457	8.09923	8.10681	8.08021	8.08027	8.10505	8.12443	8.08451	8.09872	8.09713	8.08785	8.08758	8.09948
0.04525	8.01295	8.06937	8.06046	8.07628	8.08713	8.08336	8.09577	8.1012	8.07402	8.05939	8.11064	8.09244	8.06439	8.0735	8.08314	8.05708	8.07348	8.05326	8.07379	8.04979	8.03553	8.06442	8.03724	8.06756	8.04615	8.05602	8.06614	8.06001	8.08483	8.06612	8.0387	8.08802	8.06846	8.09953	8.09618	8.09486	8.08504	8.10928	8.09427	8.11536	8.08651	8.09249	8.09738	8.0973	8.106	8.09211
0.045375	8.01449	8.04012	8.06599	8.08805	8.08742	8.08639	8.09615	8.08309	8.07365	8.07865	8.09656	8.09263	8.05365	8.07873	8.07912	8.05818	8.08853	8.06406	8.07148	8.04375	8.03912	8.04668	8.04926	8.06104	8.04105	8.06577	8.063	8.06037	8.06686	8.07989	8.04918	8.09409	8.07592	8.09593	8.0643	8.10012	8.1006	8.1177	8.09288	8.13058	8.08696	8.07895	8.08984	8.09428	8.07075	8.09129
0.0455	8.01473	8.03571	8.06939	8.09624	8.08882	8.08228	8.10472	8.10721	8.06127	8.08434	8.06756	8.1004	8.06825	8.06596	8.06657	8.05215	8.07595	8.07881	8.04893	8.05562	8.03857	8.0478	8.05559	8.04263	8.06664	8.06048	8.06341	8.08032	8.05089	8.05595	8.03875	8.09162	8.091	8.09285	8.0871	8.09446	8.09691	8.10779	8.10319	8.11144	8.07367	8.09216	8.08841	8.09076	8.07426	8.08075
0.045625	8.00607	8.04214	8.06344	8.09156	8.07553	8.08006	8.08579	8.09298	8.09234	8.09829	8.08649	8.09154	8.08143	8.09068	8.08198	8.08672	8.08395	8.06982	8.0481	8.03267	8.04105	8.05276	8.04335	8.04366	8.05685	8.05995	8.04778	8.05566	8.06091	8.05836	8.03359	8.08149	8.06627	8.09439	8.0883	8.08783	8.07312	8.10719	8.09747	8.09266	8.07787	8.0938	8.09268	8.08958	8.07741	8.07338
0.04575	8.00883	8.03748	8.06766	8.07632	8.08788	8.0724	8.07156	8.09627	8.08263	8.06596	8.07781	8.07828	8.06875	8.09697	8.07519	8.08264	8.06384	8.03758	8.04276	8.04658	8.04585	8.03825	8.06392	8.02935	8.04774	8.05783	8.0707	8.0751	8.09527	8.06283	8.02525	8.08988	8.07046	8.09521	8.0869	8.05746	8.08931	8.10319	8.09397	8.08968	8.0939	8.09051	8.0677	8.09066	8.08577	8.06217
0.045875	8.00378	8.04938	8.04684	8.08192	8.08846	8.09042	8.0778	8.08459	8.0775	8.08331	8.07648	8.08111	8.0639	8.0752	8.07851	8.06444	8.05856	8.05938	8.05772	8.04474	8.04864	8.0625	8.05664	8.05434	8.04929	8.0447	8.07431	8.03279	8.07334	8.07153	8.03328	8.10374	8.08819	8.11025	8.09545	8.08219	8.08353	8.10302	8.08877	8.09713	8.10422	8.10046	8.08557	8.08836	8.07256	8.08339
0.046	8.0136	8.05345	8.06531	8.07208	8.07788	8.086	8.10429	8.09399	8.07479	8.08832	8.08838	8.06596	8.06937	8.06851	8.06387	8.06087	8.08759	8.07771	8.05363	8.05041	8.0272	8.05799	8.07282	8.04639	8.04677	8.05318	8.10135	8.03673	8.06745	8.05988	8.04214	8.07869	8.08938	8.0902	8.11053	8.10675	8.05264	8.08322	8.08673	8.0992	8.10356	8.10232	8.10631	8.0835	8.07946	8.09132
0.046125	8.0219	8.05157	8.05251	8.09939	8.07793	8.08568	8.09063	8.1066	8.0649	8.08179	8.08038	8.08025	8.07391	8.07291	8.06222	8.06107	8.08524	8.08857	8.06527	8.04396	8.04005	8.0419	8.07748	8.05248	8.05579	8.05077	8.08085	8.05818	8.08234	8.06756	8.04195	8.09228	8.10284	8.10489	8.08968	8.09113	8.07859	8.09772	8.10571	8.08524	8.0973	8.08632	8.09371	8.07691	8.07691	8.0827
0.04625	8.01276	8.04181	8.06312	8.10715	8.06238	8.08402	8.1043	8.09083	8.06719	8.07134	8.08334	8.08598	8.07672	8.07759	8.05515	8.06639	8.06527	8.09071	8.05589	8.03944	8.03533	8.045	8.05739	8.05795	8.05229	8.04722	8.07221	8.05584	8.06027	8.06158	8.05727	8.08583	8.12317	8.08714	8.10961	8.09243	8.10002	8.08731	8.11246	8.10316	8.08392	8.06923	8.0761	8.09211	8.09245	8.08921
0.046375	8.00406	8.04816	8.04153	8.09506	8.07706	8.07969	8.09181	8.10175	8.06939	8.07698	8.07105	8.09372	8.08443	8.06382	8.0675	8.0759	8.06791	8.06828	8.05801	8.06476	8.00862	8.05463	8.03141	8.06419	8.03363	8.03344	8.08846	8.06758	8.06029	8.05495	8.03658	8.11274	8.09186	8.07393	8.09595	8.08906	8.08475	8.10574	8.10178	8.08192	8.07443	8.06468	8.0871	8.0756	8.08771	8.10087
0.0465	7.98916	8.05779	8.06046	8.10208	8.07771	8.07587	8.09413	8.08866	8.05979	8.09138	8.10934	8.08534	8.08376	8.07484	8.06721	8.0814	8.10184	8.08901	8.04637	8.02963	8.03399	8.06506	8.03763	8.06377	8.02808	8.05312	8.0872	8.08353	8.06145	8.04622	8.03294	8.08643	8.07817	8.0844	8.07267	8.09926	8.09338	8.11378	8.09444	8.08171	8.08543	8.06706	8.09529	8.0607	8.08286	8.08676
0.046625	7.9995	8.06518	8.06746	8.08404	8.09307	8.09443	8.08974	8.08774	8.06969	8.06875	8.07648	8.06982	8.07417	8.09204	8.06846	8.06976	8.0841	8.06396	8.06244	8.05134	8.0445	8.04874	8.05331	8.04726	8.04099	8.06396	8.05533	8.07162	8.07116	8.03426	8.04164	8.09615	8.06653	8.09874	8.08084	8.09632	8.08774	8.10748	8.07785	8.07531	8.09344	8.07759	8.08205	8.08965	8.09341	8.08163
0.04675	8.00026	8.07257	8.07095	8.09393	8.08414	8.09129	8.07963	8.11123	8.06872	8.07262	8.08007	8.07535	8.07851	8.08328	8.06641	8.06566	8.07578	8.07343	8.03722	8.0417	8.04881	8.05749	8.03851	8.0395	8.04984	8.04637	8.0699	8.04105	8.07156	8.03602	8.05453	8.08522	8.08034	8.09002	8.11156	8.06913	8.09393	8.12426	8.08324	8.07185	8.08565	8.07738	8.08635	8.07549	8.08312	8.08833
0.046875	8.00185	8.05598	8.07207	8.0964	8.07804	8.09136	8.0861	8.0967	8.07491	8.0521	8.07975	8.07536	8.07982	8.0864	8.06916	8.07381	8.0714	8.06769	8.05453	8.0519	8.04469	8.05495	8.03773	8.04917	8.0248	8.05107	8.09499	8.05183	8.06708	8.03293	8.05733	8.08912	8.07282	8.08113	8.08163	8.08199	8.12035	8.11041	8.10266	8.10137	8.08855	8.07809	8.08281	8.07581	8.06608	8.0718
0.047	8.00639	8.03111	8.07334	8.10349	8.07583	8.07948	8.09327	8.08948	8.07564	8.07305	8.1154	8.08	8.08233	8.08518	8.04137	8.05453	8.07545	8.07584	8.06522	8.04798	8.03588	8.04287	8.0592	8.05524	8.02483	8.06943	8.08332	8.06087	8.07339	8.04017	8.04869	8.0888	8.07582	8.08234	8.07538	8.07619	8.10001	8.1109	8.09618	8.09089	8.07027	8.0846	8.08997	8.08832	8.09388	8.10237
0.047125	8.00696	8.04845	8.06965	8.10529	8.05637	8.09348	8.07777	8.07997	8.07438	8.08034	8.09711	8.08749	8.07276	8.07463	8.06142	8.0535	8.07318	8.09592	8.05673	8.04058	8.03844	8.03476	8.04474	8.06004	8.04837	8.06338	8.06772	8.05775	8.07281	8.04545	8.04137	8.11124	8.08581	8.09079	8.09299	8.0911	8.08433	8.10776	8.10492	8.09333	8.06779	8.08126	8.07193	8.09151	8.07965	8.08907
0.04725	8.00984	8.03985	8.05978	8.09647	8.06205	8.09649	8.09753	8.08475	8.07762	8.07545	8.07535	8.07526	8.07249	8.05646	8.06711	8.06255	8.05671	8.07957	8.04131	8.0451	8.03229	8.06594	8.05886	8.03739	8.04057	8.04517	8.05257	8.05415	8.05759	8.03176	8.06276	8.09489	8.08087	8.09212	8.0775	8.0808	8.1031	8.0886	8.10284	8.08224	8.07806	8.09315	8.06819	8.08033	8.07162	8.08733
0.047375	8.00187	8.0378	8.04221	8.09542	8.08471	8.11996	8.08964	8.10183	8.0748	8.08001	8.10468	8.07077	8.08699	8.06198	8.0772	8.05899	8.05935	8.0631	8.0365	8.01314	8.03523	8.07349	8.06146	8.03648	8.05351	8.05608	8.0508	8.06061	8.06269	8.05293	8.05845	8.08632	8.07939	8.09711	8.0877	8.07661	8.09078	8.11045	8.12041	8.09012	8.06913	8.09592	8.09666	8.08265	8.03485	8.06634
0.0475	8.00274	8.05641	8.07635	8.09425	8.07606	8.08123	8.08436	8.0806	8.0959	8.0656	8.09953	8.06882	8.10799	8.07368	8.06603	8.07506	8.06359	8.06058	8.04338	8.03579	8.04842	8.0666	8.04671	8.03427	8.04569	8.0667	8.06876	8.06477	8.06756	8.05453	8.03996	8.10123	8.06141	8.11061	8.07932	8.09447	8.08038	8.0976	8.10632	8.10106	8.09798	8.0826	8.08997	8.1011	8.05271	8.08894
0.047625	8.0187	8.04422	8.0602	8.07629	8.09333	8.08602	8.07915	8.09847	8.07137	8.06813	8.10637	8.06272	8.10444	8.09642	8.07841	8.0736	8.07072	8.0563	8.056	8.03065	8.02755	8.07584	8.04551	8.03442	8.04577	8.05972	8.05286	8.05087	8.07324	8.06519	8.04215	8.10084	8.09387	8.11047	8.09863	8.06794	8.06634	8.10229	8.11967	8.09906	8.07115	8.09007	8.08089	8.11995	8.08187	8.06827
0.04775	7.99937	8.05654	8.04758	8.07917	8.07467	8.08302	8.10915	8.08562	8.0775	8.07603	8.08656	8.07369	8.10204	8.09857	8.07448	8.06516	8.06062	8.07099	8.063	8.03295	8.05104	8.07109	8.06522	8.0588	8.04932	8.02483	8.05948	8.07019	8.0705	8.06904	8.04854	8.08346	8.0981	8.09972	8.104	8.07639	8.08855	8.1104	8.07867	8.09072	8.07236	8.0918	8.1143	8.08834	8.07961	8.07988
0.047875	8.02053	8.05744	8.07168	8.07939	8.07104	8.07503	8.09114	8.08244	8.08683	8.08134	8.07638	8.07925	8.07603	8.07849	8.07806	8.07758	8.05363	8.06609	8.0442	8.04136	8.03938	8.06829	8.04109	8.05845	8.05869	8.03992	8.07061	8.06464	8.05257	8.05153	8.02626	8.08405	8.08333	8.08359	8.12177	8.06992	8.10158	8.11457	8.10081	8.08772	8.07265	8.09016	8.09698	8.08581	8.08317	8.08897
0.048	8.00221	8.04537	8.06865	8.07915	8.07919	8.07171	8.08577	8.07784	8.08057	8.09205	8.07678	8.08166	8.05898	8.06325	8.0796	8.07729	8.04636	8.06113	8.05357	8.03544	8.03523	8.05136	8.06373	8.04587	8.03138	8.06079	8.0722	8.0489	8.07565	8.06677	8.02943	8.09657	8.08911	8.0879	8.09283	8.08115	8.0837	8.09106	8.09583	8.07767	8.07433	8.08424	8.08102	8.09821	8.08954	8.08344
0.048125	8.00584	8.03252	8.07048	8.06876	8.07764	8.063	8.09788	8.08407	8.09358	8.10328	8.07137	8.10168	8.06283	8.07351	8.08524	8.07442	8.07888	8.05889	8.06175	8.03452	8.0602	8.05889	8.05814	8.04657	8.01586	8.05747	8.06029	8.06283	8.07985	8.08005	8.01722	8.09875	8.06704	8.08838	8.06716	8.08588	8.0711	8.09087	8.09466	8.10867	8.08901	8.07986	8.07401	8.07761	8.10675	8.0705
0.04825	7.98795	8.03545	8.05173	8.08576	8.07896	8.08538	8.07949	8.07658	8.08652	8.09563	8.0669	8.09394	8.08072	8.06516	8.07484	8.06783	8.07364	8.06055	8.06697	8.02856	8.05608	8.06692	8.06495	8.03227	8.04118	8.06624	8.07312	8.06395	8.06026	8.05013	8.05662	8.11317	8.06474	8.0807	8.08382	8.05984	8.09458	8.0832	8.08189	8.08755	8.09232	8.06308	8.0794	8.06884	8.09022	8.09354
0.048375	7.98004	8.05185	8.05368	8.09779	8.07545	8.07886	8.08486	8.07507	8.07478	8.09086	8.09362	8.08273	8.07376	8.06232	8.07938	8.06739	8.06111	8.07177	8.07488	8.04198	8.0405	8.06798	8.04401	8.02836	8.05951	8.08014	8.08137	8.0708	8.07001	8.03217	8.04237	8.09818	8.07247	8.07111	8.06532	8.07298	8.10658	8.09142	8.09566	8.09619	8.08482	8.077	8.08842	8.08022	8.07413	8.08576
0.0485	7.99737	8.04578	8.06492	8.07832	8.0884	8.07512	8.07748	8.04603	8.07372	8.08297	8.10447	8.07981	8.07497	8.07579	8.08075	8.0763	8.04247	8.05556	8.04845	8.04945	8.03545	8.03851	8.05814	8.04263	8.03271	8.05442	8.07962	8.07259	8.04907	8.02908	8.05085	8.08144	8.08092	8.06054	8.09995	8.083	8.10905	8.1049	8.1031	8.11411	8.08297	8.07836	8.09696	8.07978	8.06798	8.08667
0.048625	7.99961	8.03988	8.05888	8.07806	8.08871	8.08289	8.09271	8.09274	8.06508	8.06656	8.08037	8.06992	8.07271	8.08301	8.05391	8.06384	8.07368	8.05694	8.06204	8.02546	8.04963	8.05317	8.06614	8.02499	8.0391	8.04778	8.05877	8.05093	8.05858	8.03697	8.03963	8.07409	8.10715	8.08245	8.10797	8.07746	8.10612	8.11314	8.10654	8.08765	8.07934	8.06214	8.109	8.09845	8.07284	8.06944
0.04875	7.99759	8.03342	8.04368	8.08636	8.09763	8.09146	8.09231	8.11407	8.07014	8.09409	8.05511	8.06631	8.06349	8.07739	8.07086	8.05518	8.07287	8.06001	8.05662	8.0228	8.03857	8.06319	8.03645	8.03846	8.03877	8.04137	8.05379	8.06805	8.08178	8.05308	8.05868	8.07403	8.09588	8.09132	8.08752	8.07259	8.09144	8.08086	8.10474	8.09501	8.08715	8.06602	8.08097	8.09991	8.06163	8.08926
0.048875	7.9958	8.02548	8.06531	8.07098	8.08118	8.07758	8.07093	8.09087	8.07751	8.06311	8.06961	8.0844	8.06354	8.06324	8.06512	8.06639	8.05501	8.06659	8.05479	8.02303	8.03168	8.05688	8.06342	8.05562	8.02821	8.05946	8.0598	8.06129	8.07558	8.061	8.05486	8.09545	8.06515	8.09318	8.08312	8.07092	8.08067	8.11059	8.11145	8.10478	8.08916	8.07339	8.06865	8.07542	8.07082	8.08232
0.049	8.0097	8.03828	8.06364	8.07681	8.08292	8.08144	8.08288	8.10542	8.08566	8.07097	8.07122	8.08909	8.07288	8.06559	8.07672	8.06573	8.04366	8.07858	8.04028	8.03536	8.04568	8.04675	8.03953	8.03799	8.04973	8.03761	8.06343	8.06308	8.05038	8.06222	8.05476	8.09225	8.05787	8.07085	8.09971	8.05739	8.09168	8.10122	8.09624	8.08385	8.09659	8.09147	8.07216	8.08587	8.0827	8.09571
0.049125	7.9978	8.03348	8.04931	8.07751	8.08842	8.09732	8.09022	8.08527	8.08377	8.07255	8.06828	8.09473	8.07722	8.07133	8.07543	8.05109	8.07962	8.07787	8.04307	8.02521	8.05214	8.05778	8.08009	8.04699	8.04415	8.05634	8.05585	8.04476	8.06998	8.04868	8.05003	8.08283	8.07523	8.08259	8.089	8.0808	8.0992	8.10126	8.08121	8.08331	8.0834	8.10309	8.08304	8.08228	8.07603	8.08427
0.04925	7.99326	8.03402	8.05714	8.08145	8.07864	8.08556	8.08149	8.0688	8.06502	8.08919	8.08811	8.07803	8.07292	8.06833	8.06386	8.06651	8.07816	8.08379	8.05335	8.02508	8.0293	8.04024	8.05875	8.03906	8.04051	8.07172	8.06994	8.06072	8.07522	8.04379	8.03491	8.07909	8.06853	8.10516	8.08595	8.06588	8.08887	8.08443	8.09967	8.08772	8.07703	8.09187	8.09653	8.09788	8.06245	8.05608
0.049375	8.00644	8.05949	8.06432	8.08108	8.05979	8.05829	8.07973	8.07669	8.08395	8.06761	8.0791	8.06325	8.07317	8.0478	8.07181	8.0769	8.05806	8.0732	8.05392	8.04641	8.04755	8.03653	8.03645	8.04999	8.03648	8.04504	8.05923	8.07485	8.05566	8.04968	8.02612	8.09608	8.06828	8.0771	8.07698	8.07725	8.08525	8.08548	8.10243	8.10995	8.07713	8.0871	8.09972	8.09864	8.09372	8.05656
0.0495	8.00207	8.04083	8.07568	8.07315	8.04631	8.07534	8.07732	8.09255	8.07804	8.0605	8.06874	8.08024	8.05781	8.05587	8.06336	8.06886	8.06243	8.06497	8.05469	8.05801	8.03795	8.04567	8.04102	8.04946	8.03843	8.04652	8.0608	8.0592	8.05215	8.02392	8.03452	8.08372	8.0667	8.07362	8.07517	8.07513	8.09849	8.08796	8.10555	8.09833	8.09101	8.07159	8.07759	8.07466	8.06152	8.07517
0.049625	8.00184	8.02884	8.06361	8.06895	8.06253	8.08013	8.06878	8.0639	8.06931	8.07145	8.07945	8.08659	8.0528	8.07984	8.05374	8.07069	8.0619	8.05759	8.06354	8.0298	8.04269	8.04044	8.04555	8.04296	8.03253	8.0466	8.05559	8.06374	8.04678	8.01687	8.04642	8.06329	8.07421	8.08515	8.10086	8.08614	8.07569	8.09525	8.07918	8.07811	8.11105	8.07072	8.07938	8.08699	8.05439	8.08416
0.04975	7.99622	8.01656	8.05371	8.09013	8.06292	8.06582	8.0835	8.09007	8.0854	8.08514	8.0954	8.09037	8.05364	8.06981	8.06476	8.07475	8.06687	8.07187	8.0562	8.03746	8.04377	8.06301	8.03866	8.03068	8.04743	8.04492	8.06695	8.06465	8.06995	8.05519	8.04083	8.08591	8.09402	8.06674	8.07571	8.09727	8.09915	8.112	8.09802	8.10207	8.10203	8.07485	8.07391	8.06739	8.07699	8.08501
0.049875	7.98886	8.02869	8.04101	8.09241	8.06685	8.05959	8.06056	8.08886	8.09092	8.08009	8.08777	8.08586	8.0676	8.07381	8.06744	8.07131	8.06015	8.06214	8.0747	8.03933	8.02907	8.06281	8.03201	8.03584	8.03841	8.047	8.07348	8.0564	8.06105	8.06969	8.04263	8.07572	8.07807	8.0937	8.08441	8.09628	8.09154	8.08748	8.08705	8.10337	8.09129	8.08852	8.06938	8.08902	8.07458	8.10217
0.05	7.99731	8.03056	8.05204	8.09206	8.09969	8.07507	8.07015	8.08073	8.08571	8.08053	8.07673	8.07786	8.09143	8.07345	8.06699	8.0699	8.06721	8.06084	8.05329	8.02842	8.03756	8.02921	8.02697	8.02618	8.04062	8.04783	8.06028	8.05377	8.0638	8.04991	8.03375	8.08617	8.06725	8.09138	8.10323	8.10168	8.06139	8.09886	8.08569	8.1079	8.08874	8.07635	8.09167	8.07269	8.06895	8.09082
0.050125	7.98797	8.02274	8.04984	8.08604	8.0873	8.06693	8.07551	8.08656	8.09671	8.08829	8.06591	8.08702	8.09441	8.07261	8.06583	8.05827	8.08142	8.06394	8.05692	8.03105	8.04825	8.0397	8.05484	8.02832	8.05423	8.05376	8.06937	8.05477	8.07292	8.05097	8.05208	8.06245	8.06394	8.0872	8.07147	8.08868	8.07986	8.11807	8.07882	8.10407	8.09338	8.08009	8.08514	8.10164	8.06021	8.06433
0.05025	7.99279	8.02441	8.05281	8.08171	8.05237	8.0745	8.10448	8.08442	8.08351	8.08599	8.05862	8.07497	8.07492	8.06367	8.0626	8.07566	8.06088	8.04925	8.04948	8.03426	8.03375	8.04131	8.03153	8.05263	8.03297	8.04397	8.063	8.05255	8.07578	8.04723	8.03283	8.06886	8.06018	8.09307	8.1051	8.06655	8.07616	8.09325	8.08871	8.09537	8.07422	8.0751	8.0825	8.08823	8.0725	8.05776
0.050375	7.9855	8.02767	8.05974	8.06819	8.05862	8.07691	8.09753	8.08609	8.09267	8.082	8.0802	8.07559	8.07296	8.06768	8.07104	8.06327	8.07578	8.0575	8.0398	8.04514	8.06135	8.05138	8.03294	8.05898	8.02	8.05518	8.05437	8.05007	8.0761	8.05536	8.03009	8.06361	8.08115	8.09726	8.10313	8.07788	8.08013	8.08694	8.09216	8.06561	8.06725	8.06754	8.09361	8.09241	8.05012	8.05843
0.0505	8.00925	8.02386	8.03621	8.07416	8.0622	8.08083	8.08262	8.07934	8.08504	8.08296	8.0609	8.0744	8.0965	8.07295	8.08118	8.07444	8.06854	8.07434	8.03896	8.03577	8.051	8.06419	8.03982	8.06327	8.02404	8.04285	8.04474	8.06284	8.07302	8.05946	8.01572	8.0861	8.06848	8.10887	8.08058	8.07665	8.0899	8.09246	8.0883	8.09761	8.0659	8.07373	8.09509	8.07678	8.07591	8.0778
0.050625	8.02075	8.0339	8.0498	8.0786	8.0494	8.09482	8.09678	8.07574	8.07699	8.08553	8.04961	8.07024	8.0756	8.07526	8.06044	8.06718	8.05958	8.06229	8.04587	8.01674	8.05151	8.06305	8.0247	8.06524	8.05089	8.04143	8.06778	8.04848	8.08272	8.05138	8.04484	8.09415	8.07465	8.07505	8.06873	8.08671	8.09447	8.09689	8.10132	8.07948	8.07463	8.08671	8.09959	8.06911	8.0638	8.0853
0.05075	8.0024	8.0419	8.05747	8.09805	8.06204	8.09634	8.10428	8.07141	8.06876	8.06484	8.09804	8.08641	8.07902	8.07156	8.06359	8.06121	8.0765	8.07571	8.03176	8.06194	8.0345	8.0465	8.05073	8.02806	8.04171	8.03181	8.07863	8.04716	8.08042	8.04947	8.03078	8.08728	8.08563	8.06017	8.09509	8.09457	8.08605	8.10519	8.08875	8.08362	8.07297	8.08431	8.09211	8.07738	8.04908	8.07882
0.050875	8.01314	8.02644	8.07308	8.07086	8.07738	8.08657	8.09441	8.07318	8.06748	8.06521	8.10364	8.07409	8.06303	8.05837	8.05701	8.07976	8.06855	8.0764	8.04372	8.04349	8.03752	8.05066	8.0411	8.04508	8.05335	8.03656	8.06004	8.06127	8.0857	8.05007	8.02786	8.0751	8.08627	8.06684	8.08077	8.09338	8.09238	8.09449	8.09628	8.088	8.0761	8.09537	8.08104	8.07938	8.07638	8.09444
0.051	8.01922	8.03954	8.08039	8.0729	8.07084	8.08221	8.08405	8.06992	8.08048	8.05631	8.0857	8.04523	8.08776	8.06982	8.06245	8.07281	8.08801	8.07807	8.03412	8.01783	8.05303	8.02181	8.03704	8.04782	8.02731	8.05259	8.06119	8.04564	8.07065	8.04779	8.01996	8.07513	8.07571	8.08321	8.08675	8.07659	8.07934	8.0861	8.10069	8.07682	8.08407	8.09309	8.08362	8.08011	8.08698	8.07891
0.051125	7.98673	8.06629	8.03845	8.08186	8.06827	8.07349	8.07786	8.06627	8.07516	8.06912	8.06882	8.05798	8.0787	8.07138	8.06176	8.07967	8.06996	8.06264	8.04306	8.04249	8.05997	8.0384	8.06185	8.04832	8.03885	8.06481	8.07466	8.06226	8.06781	8.02326	8.02826	8.08264	8.08977	8.102	8.0948	8.05646	8.07888	8.08721	8.09448	8.0824	8.06775	8.08214	8.0685	8.06251	8.08603	8.07929
0.05125	7.98699	8.0528	8.04558	8.07735	8.0619	8.08002	8.08343	8.07906	8.0741	8.07611	8.07999	8.08514	8.06747	8.0514	8.08605	8.08131	8.0623	8.05391	8.05261	8.04353	8.0322	8.06818	8.05016	8.06014	8.03699	8.05582	8.04328	8.06162	8.04845	8.02818	8.03031	8.06148	8.10017	8.10136	8.09249	8.0742	8.08482	8.09419	8.09929	8.09212	8.05921	8.08524	8.07828	8.06388	8.07735	8.10437
0.051375	8.0175	8.03458	8.0507	8.06936	8.06701	8.08193	8.07572	8.07124	8.06723	8.07405	8.07242	8.08177	8.06699	8.06516	8.07865	8.07629	8.04518	8.07094	8.07084	8.0334	8.04297	8.06188	8.05334	8.04798	8.0412	8.03844	8.03542	8.05993	8.06258	8.03977	8.03589	8.09679	8.08549	8.07587	8.09686	8.08009	8.06215	8.09202	8.11415	8.09736	8.08917	8.07799	8.07065	8.08781	8.07992	8.0846
0.0515	8.0154	8.03992	8.05472	8.07462	8.07168	8.08025	8.08472	8.06193	8.05428	8.07979	8.06621	8.07103	8.05992	8.07018	8.05959	8.07819	8.06454	8.07518	8.05843	8.03092	8.0446	8.04203	8.06258	8.03074	8.02532	8.05083	8.05265	8.03699	8.06015	8.01615	8.01586	8.10557	8.08012	8.08825	8.09498	8.06381	8.05465	8.09148	8.10357	8.09851	8.06086	8.10979	8.07475	8.09325	8.08458	8.05482
0.051625	7.98751	8.04538	8.06324	8.0593	8.07001	8.10169	8.08759	8.0763	8.06398	8.06718	8.06297	8.06441	8.05833	8.0722	8.04672	8.06911	8.07496	8.05153	8.04815	8.02625	8.03916	8.04889	8.05277	8.03317	8.03454	8.03098	8.06838	8.03825	8.04487	8.03098	8.05421	8.11999	8.08761	8.08038	8.07031	8.05228	8.07443	8.1075	8.10027	8.09457	8.05746	8.09238	8.06871	8.08693	8.08831	8.08051
0.05175	8.00336	8.04718	8.05466	8.05714	8.05849	8.0848	8.07578	8.05565	8.06947	8.08689	8.07139	8.06478	8.07565	8.05968	8.05953	8.05471	8.06105	8.06178	8.03484	8.00397	8.03072	8.05979	8.03742	8.06055	8.04097	8.04279	8.06029	8.05462	8.06054	8.02585	8.07214	8.0823	8.08638	8.0902	8.07832	8.07284	8.08647	8.09525	8.08187	8.08745	8.06659	8.09101	8.08847	8.09039	8.05278	8.07922
0.051875	8.01532	8.03986	8.04587	8.06653	8.06244	8.07882	8.08804	8.0651	8.0622	8.07634	8.08059	8.08034	8.0499	8.06029	8.05952	8.04836	8.0695	8.05339	8.05067	8.03407	8.05199	8.07615	8.04741	8.05003	8.03671	8.03569	8.05377	8.04879	8.06239	8.03727	8.0573	8.09108	8.0803	8.06729	8.10956	8.0832	8.08826	8.10033	8.08939	8.08756	8.08172	8.07879	8.07661	8.08373	8.0629	8.08386
0.052	8.00349	8.03158	8.04153	8.08712	8.07499	8.0827	8.07566	8.05471	8.05918	8.08086	8.09233	8.07919	8.08157	8.05484	8.0489	8.05478	8.06591	8.04939	8.05086	8.03957	8.04542	8.05289	8.03462	8.05089	8.02791	8.03475	8.04471	8.03714	8.06668	8.0315	8.04842	8.10202	8.062	8.07293	8.12107	8.07111	8.09068	8.10434	8.08681	8.09594	8.09242	8.07385	8.09579	8.07859	8.06851	8.06227
0.052125	7.99078	8.04057	8.05312	8.06975	8.05426	8.08375	8.05952	8.06911	8.07937	8.0595	8.08402	8.0723	8.09142	8.06834	8.05274	8.06156	8.07111	8.06668	8.0565	8.02106	8.04214	8.05898	8.0468	8.04476	8.02758	8.06852	8.05401	8.04302	8.07488	8.0391	8.04694	8.09196	8.06338	8.06754	8.10804	8.0718	8.06338	8.10676	8.09634	8.07443	8.07715	8.08161	8.08451	8.0955	8.0711	8.08479
0.05225	8.00234	8.02964	8.06759	8.07849	8.07613	8.09091	8.05839	8.07326	8.079	8.09113	8.08908	8.08988	8.07392	8.08852	8.04991	8.05878	8.07188	8.0803	8.06633	8.03237	8.04281	8.07874	8.06911	8.04617	8.03578	8.04976	8.06226	8.04507	8.071	8.03298	8.02296	8.0811	8.07198	8.08364	8.10453	8.08101	8.09136	8.12055	8.10801	8.06158	8.06734	8.09147	8.0796	8.07678	8.09341	8.08189
0.052375	8.01019	8.03379	8.03838	8.07872	8.06253	8.11204	8.087	8.09059	8.0829	8.0895	8.06436	8.08375	8.09332	8.06106	8.05769	8.06174	8.06313	8.06954	8.06586	8.04635	8.03844	8.05747	8.02789	8.06004	8.03341	8.04456	8.04206	8.05831	8.0761	8.03567	8.02364	8.09047	8.06843	8.094	8.09154	8.07529	8.0898	8.09767	8.09433	8.09103	8.08602	8.08884	8.10351	8.09461	8.08846	8.07457
0.0525	7.99399	8.03628	8.0411	8.06735	8.06663	8.11646	8.0851	8.08319	8.06864	8.08363	8.06367	8.08318	8.1182	8.0828	8.07697	8.06406	8.05166	8.07336	8.04476	8.04989	8.02084	8.0405	8.02934	8.04337	8.0424	8.03379	8.06418	8.04994	8.06628	8.0574	8.04503	8.10129	8.07829	8.0985	8.07558	8.07328	8.10445	8.10903	8.07507	8.09954	8.08717	8.1041	8.09785	8.09551	8.07002	8.077
0.052625	8.00536	8.02972	8.04464	8.05944	8.07941	8.099	8.06745	8.08387	8.06077	8.07323	8.04536	8.07041	8.08244	8.08771	8.07068	8.04871	8.06815	8.05698	8.0473	8.04026	8.03002	8.04736	8.04593	8.04152	8.02902	8.02905	8.05807	8.0547	8.06772	8.05781	8.04388	8.0989	8.0751	8.07587	8.07842	8.07294	8.08971	8.0909	8.09174	8.08984	8.07715	8.09282	8.09476	8.07738	8.07221	8.08842
0.05275	8.01338	8.04834	8.04891	8.06927	8.06898	8.08032	8.07068	8.09242	8.05486	8.07287	8.07464	8.07738	8.08276	8.07231	8.065	8.03826	8.07249	8.04664	8.04095	8.02681	8.03379	8.04842	8.04224	8.0547	8.03292	8.05267	8.05434	8.05357	8.06163	8.05121	8.0311	8.06178	8.07914	8.09502	8.10861	8.08332	8.07134	8.09617	8.07732	8.10236	8.08589	8.07303	8.09555	8.05691	8.06514	8.09135
0.052875	8.0128	8.02708	8.06302	8.06629	8.08482	8.07537	8.07665	8.08137	8.05659	8.07733	8.07866	8.08134	8.05691	8.06058	8.06158	8.05944	8.07017	8.06911	8.04893	8.03814	8.03629	8.0603	8.05905	8.06846	8.04177	8.06345	8.0514	8.05346	8.06577	8.03162	8.0379	8.08832	8.08401	8.07265	8.07429	8.07206	8.09853	8.08875	8.09508	8.0763	8.09229	8.09148	8.1044	8.07099	8.06737	8.07037
0.053	7.99978	8.03665	8.04994	8.0859	8.09116	8.06218	8.08018	8.0882	8.07593	8.08863	8.07501	8.07701	8.0742	8.07252	8.0451	8.06805	8.0768	8.06741	8.04966	8.03284	8.01913	8.0502	8.02869	8.03707	8.0457	8.0474	8.03825	8.03716	8.0658	8.01163	8.01613	8.07828	8.08027	8.07193	8.08817	8.07487	8.08938	8.08938	8.09161	8.07748	8.06931	8.08276	8.09613	8.09658	8.06428	8.08549
0.053125	7.99058	8.04669	8.02587	8.07849	8.07223	8.0773	8.06616	8.0757	8.08699	8.08921	8.07628	8.06557	8.07271	8.07762	8.03374	8.07877	8.05936	8.05878	8.03884	8.03387	8.03973	8.06476	8.03908	8.02181	8.04732	8.02811	8.04197	8.03687	8.07016	8.03655	8.03261	8.10834	8.05994	8.0945	8.10395	8.07223	8.09495	8.10711	8.10919	8.07529	8.07898	8.08331	8.08216	8.07931	8.05256	8.07968
0.05325	8.00847	8.04478	8.05685	8.063	8.06197	8.07059	8.06445	8.08171	8.06613	8.08208	8.06776	8.06065	8.07034	8.07531	8.06093	8.08369	8.05429	8.05267	8.0432	8.02528	8.04906	8.03141	8.03223	8.03728	8.03672	8.05178	8.03587	8.04511	8.05999	8.04046	8.04501	8.08713	8.07194	8.08225	8.0789	8.06425	8.09742	8.0948	8.08838	8.06604	8.08944	8.07229	8.07393	8.07458	8.06678	8.08495
0.053375	7.9892	8.04173	8.04893	8.06065	8.09113	8.06857	8.079	8.08095	8.09189	8.06348	8.06084	8.10161	8.07433	8.07414	8.07777	8.06352	8.05717	8.05936	8.05821	8.02136	8.03683	8.02309	8.03616	8.02953	8.03173	8.05926	8.05347	8.04583	8.0525	8.02277	8.03165	8.0918	8.06754	8.07705	8.06884	8.05871	8.08499	8.08532	8.0949	8.07204	8.08756	8.06862	8.09527	8.07606	8.06929	8.10838
0.0535	7.98724	8.04265	8.04158	8.08289	8.06715	8.06878	8.07092	8.08362	8.07158	8.06002	8.07747	8.06052	8.07768	8.05141	8.05224	8.05203	8.04904	8.08566	8.05233	8.00951	8.02814	8.04089	8.05084	8.02864	8.03512	8.04756	8.06451	8.0695	8.0463	8.03878	8.04676	8.08224	8.09196	8.1	8.08131	8.0771	8.08514	8.09218	8.10593	8.09279	8.08482	8.07194	8.07929	8.06142	8.06956	8.0901
0.053625	7.97697	8.02543	8.04724	8.0824	8.03791	8.07171	8.08482	8.05939	8.07002	8.06537	8.08351	8.07277	8.07352	8.05709	8.03839	8.07278	8.04871	8.08406	8.04183	8.01562	8.0314	8.05092	8.03441	8.04525	8.0201	8.02725	8.05993	8.04225	8.05725	8.03113	8.0312	8.09254	8.07526	8.07357	8.08159	8.06209	8.08469	8.1105	8.09082	8.09357	8.06022	8.08642	8.0696	8.07036	8.06283	8.0777
0.05375	7.9823	8.0423	8.06528	8.07267	8.05931	8.10153	8.06007	8.08152	8.07474	8.0507	8.06538	8.0898	8.07224	8.04693	8.06168	8.07249	8.08156	8.07962	8.05158	8.0259	8.03289	8.049	8.04133	8.03086	8.01985	8.04307	8.05367	8.03233	8.07156	8.03441	8.02747	8.08429	8.07345	8.0601	8.07619	8.05312	8.06202	8.09556	8.07275	8.07978	8.06581	8.10017	8.07512	8.08578	8.05968	8.06961
0.053875	8.01703	8.04959	8.05347	8.07529	8.05913	8.08924	8.07954	8.06936	8.0848	8.03612	8.05185	8.08122	8.07497	8.06444	8.07215	8.07957	8.08511	8.04405	8.05289	8.02694	8.02757	8.02958	8.03964	8.04172	8.0419	8.05768	8.0733	8.06278	8.07365	8.05754	8.01755	8.07934	8.06734	8.06286	8.07638	8.07834	8.06937	8.0903	8.0742	8.07516	8.09451	8.09013	8.08387	8.06341	8.06415	8.06672
0.054	7.99942	8.03859	8.06271	8.06842	8.05752	8.07753	8.07488	8.0637	8.08289	8.06578	8.08169	8.07579	8.07738	8.0609	8.07283	8.06288	8.07625	8.02345	8.04208	8.0386	8.03616	8.03744	8.03606	8.05596	8.05054	8.06224	8.07534	8.06496	8.07401	8.04883	8.03945	8.07633	8.05891	8.07856	8.0774	8.09177	8.05291	8.09934	8.09034	8.07782	8.07652	8.06647	8.07046	8.07162	8.06818	8.06906
0.054125	7.99646	8.03049	8.04277	8.07045	8.06038	8.08757	8.08047	8.06741	8.08533	8.04449	8.08785	8.07621	8.06018	8.06463	8.05173	8.06515	8.07713	8.035	8.03646	8.02649	8.04491	8.03245	8.05814	8.05067	8.04959	8.0464	8.03493	8.04075	8.06438	8.05112	8.02473	8.06914	8.05824	8.08163	8.08311	8.0808	8.0543	8.11794	8.09502	8.09708	8.07051	8.07593	8.06184	8.07384	8.07816	8.07242
0.05425	7.98775	8.0263	8.05793	8.0636	8.06103	8.08115	8.09019	8.0501	8.06154	8.05684	8.08008	8.07417	8.06431	8.0455	8.07362	8.04541	8.06991	8.05596	8.048	8.03727	8.04453	8.04566	8.02326	8.05193	8.03635	8.04347	8.03288	8.0479	8.05032	8.04198	8.03757	8.08488	8.09102	8.06909	8.07831	8.07238	8.0836	8.0901	8.06884	8.07965	8.07566	8.07004	8.07608	8.05583	8.06856	8.09411
0.054375	7.99215	8.0119	8.05653	8.06235	8.08218	8.10147	8.07549	8.05058	8.07336	8.08414	8.05945	8.08282	8.08681	8.05759	8.0605	8.06155	8.05507	8.0745	8.06338	8.02115	8.04031	8.03716	8.02236	8.06134	8.03816	8.03552	8.05733	8.0469	8.04591	8.05698	8.03092	8.09818	8.09309	8.08968	8.07706	8.08763	8.09955	8.08032	8.08107	8.09467	8.07327	8.06477	8.06901	8.0712	8.06887	8.05156
0.0545	8.00339	8.02756	8.05211	8.07355	8.07477	8.08831	8.07271	8.04429	8.07153	8.08532	8.06686	8.06908	8.06621	8.05438	8.07974	8.04835	8.04323	8.05462	8.05857	8.02991	8.0213	8.02474	8.04381	8.04007	8.0462	8.04816	8.04244	8.05232	8.04877	8.03378	8.02929	8.08142	8.08705	8.08768	8.06603	8.08714	8.10519	8.07657	8.08092	8.08649	8.08426	8.07729	8.06942	8.09519	8.05938	8.06663
0.054625	7.99045	8.04482	8.05303	8.0679	8.08357	8.07116	8.06995	8.04831	8.07293	8.08137	8.07462	8.07547	8.06506	8.06535	8.07484	8.03402	8.05405	8.04594	8.02616	8.02253	8.03785	8.04325	8.05421	8.05989	8.0469	8.06168	8.04787	8.05553	8.05772	8.0226	8.01542	8.07166	8.08656	8.06604	8.08527	8.07957	8.08517	8.07306	8.08678	8.05928	8.08245	8.08789	8.07551	8.06739	8.08272	8.07562
0.05475	7.98969	8.03322	8.05746	8.06676	8.09525	8.07669	8.07541	8.07221	8.06281	8.0486	8.07243	8.07525	8.08623	8.08247	8.06599	8.04727	8.06727	8.04761	8.04736	8.03461	8.03459	8.06825	8.03431	8.04549	8.06464	8.0398	8.0673	8.04226	8.02767	8.04513	8.04046	8.07855	8.07519	8.07583	8.06992	8.07485	8.06602	8.09832	8.09181	8.1016	8.07516	8.0886	8.07426	8.06596	8.0719	8.08242
0.054875	8.0053	8.01527	8.03869	8.06752	8.07211	8.06956	8.09521	8.08165	8.07966	8.06666	8.07472	8.07526	8.08105	8.06908	8.05711	8.02759	8.07003	8.03982	8.05646	8.01785	8.0377	8.04875	8.01949	8.04454	8.03967	8.05629	8.08326	8.05714	8.05441	8.044	8.02446	8.07649	8.07156	8.06456	8.05928	8.07635	8.07442	8.09549	8.1021	8.08633	8.07234	8.07595	8.07926	8.08492	8.04664	8.08272
0.055	8.00872	8.01131	8.04523	8.07283	8.06607	8.08147	8.06311	8.08324	8.06445	8.07378	8.08452	8.05672	8.07976	8.0628	8.05398	8.04216	8.05059	8.04671	8.04696	8.02126	8.04718	8.04288	8.04242	8.03757	8.02604	8.06873	8.07292	8.04423	8.04571	8.03964	8.02394	8.09077	8.0717	8.06334	8.0965	8.07318	8.06441	8.09481	8.09125	8.08919	8.06693	8.07434	8.08562	8.07849	8.04313	8.07393
0.055125	7.99387	8.03725	8.0388	8.08237	8.08425	8.11174	8.05454	8.08038	8.06334	8.07637	8.08288	8.05347	8.06517	8.07343	8.06808	8.06204	8.05608	8.05923	8.03857	8.0341	8.0213	8.04484	8.0535	8.04072	8.04577	8.04864	8.05454	8.03141	8.0352	8.04318	8.03589	8.08253	8.06316	8.06866	8.08327	8.07999	8.07358	8.10232	8.09345	8.07543	8.08765	8.09376	8.06992	8.06052	8.06213	8.07368
0.05525	7.97558	8.04731	8.04293	8.06058	8.05515	8.10915	8.06795	8.05656	8.0762	8.08808	8.07281	8.0664	8.06803	8.05247	8.05816	8.05642	8.05836	8.05547	8.02869	8.05003	8.03341	8.04276	8.01637	8.01453	8.05559	8.05618	8.06664	8.04372	8.03438	8.04025	8.04005	8.05633	8.06548	8.08038	8.06885	8.07922	8.07835	8.09216	8.06608	8.06774	8.09525	8.0879	8.07318	8.08051	8.04531	8.0657
0.055375	7.99718	8.03569	8.04041	8.05973	8.0637	8.08951	8.09307	8.05467	8.06894	8.05824	8.06392	8.07103	8.07128	8.06692	8.06155	8.05901	8.05773	8.06221	8.02681	8.02254	8.04375	8.05266	8.04539	8.0252	8.05974	8.03548	8.05102	8.05205	8.0558	8.02802	8.03741	8.06402	8.06524	8.09558	8.0733	8.06859	8.06894	8.07422	8.07618	8.07012	8.09321	8.09002	8.09392	8.06837	8.06805	8.07222
0.0555	7.98852	8.04883	8.05055	8.05875	8.07921	8.07756	8.09632	8.07103	8.05714	8.07094	8.05926	8.07111	8.07143	8.07873	8.06764	8.05156	8.05357	8.06947	8.04082	8.0294	8.04734	8.06759	8.04353	8.03841	8.04716	8.05595	8.05561	8.05679	8.06313	8.04261	8.0416	8.08708	8.05933	8.06573	8.06762	8.06428	8.06649	8.08739	8.08366	8.07716	8.08133	8.0886	8.06959	8.08207	8.0689	8.06879
0.055625	8.00101	8.04684	8.05396	8.05678	8.07086	8.07088	8.0795	8.07733	8.05667	8.05041	8.07619	8.0781	8.08038	8.05645	8.0597	8.05845	8.06254	8.07309	8.0693	8.03405	8.02864	8.05625	8.03277	8.03655	8.04021	8.04423	8.04928	8.04653	8.05427	8.04212	8.02241	8.06908	8.0788	8.07887	8.094	8.07411	8.06454	8.09417	8.09283	8.08225	8.0733	8.05859	8.06519	8.06319	8.08458	8.05402
0.05575	7.99827	7.99996	8.03555	8.08137	8.08115	8.0755	8.06249	8.07225	8.0482	8.05574	8.0924	8.07295	8.07192	8.0668	8.06178	8.06307	8.04273	8.03781	8.04704	8.03725	8.02922	8.04893	8.01106	8.02963	8.02949	8.02997	8.05388	8.05434	8.05341	8.03687	8.02587	8.07986	8.08672	8.08286	8.08344	8.08258	8.09181	8.08748	8.09827	8.08507	8.07616	8.06394	8.08603	8.07874	8.081	8.03834
0.055875	7.99427	8.04021	8.05128	8.052	8.07462	8.078	8.07653	8.094	8.05682	8.0688	8.08637	8.05965	8.06461	8.0502	8.05449	8.05025	8.0727	8.04289	8.03201	8.03424	8.02705	8.05429	8.04033	8.03906	8.0452	8.04276	8.04279	8.04495	8.0795	8.03679	8.02213	8.07664	8.07531	8.08971	8.07641	8.07734	8.08405	8.08485	8.09134	8.07205	8.07137	8.06483	8.07789	8.08272	8.0788	8.05089
0.056	7.99155	8.03757	8.03659	8.07703	8.06683	8.0685	8.07401	8.09073	8.05227	8.0728	8.06567	8.06713	8.06149	8.0646	8.06583	8.05268	8.07311	8.03351	8.03548	8.0385	8.03262	8.0584	8.03071	8.04237	8.03996	8.0489	8.03606	8.07195	8.04607	8.02106	8.03247	8.07256	8.07558	8.08378	8.09179	8.05862	8.07504	8.09664	8.08498	8.10175	8.06953	8.07952	8.06646	8.06901	8.05955	8.06765
0.056125	8.01028	8.03607	8.03822	8.06571	8.06406	8.06506	8.07075	8.06953	8.06877	8.06327	8.05173	8.07341	8.06124	8.04799	8.08817	8.05396	8.05308	8.06483	8.06522	8.02965	8.01894	8.03027	8.04221	8.04304	8.0254	8.05174	8.05267	8.05801	8.04281	8.0288	8.03897	8.07384	8.07843	8.08546	8.07023	8.07283	8.06869	8.10358	8.08684	8.0909	8.07231	8.07467	8.08685	8.08219	8.06584	8.06207
0.05625	7.98446	8.02937	8.05322	8.05438	8.07867	8.06464	8.07902	8.06525	8.06901	8.07605	8.07494	8.07187	8.05534	8.06037	8.06145	8.05336	8.05432	8.04921	8.04719	8.03634	8.01761	8.04274	8.04984	8.02409	8.03455	8.05058	8.05334	8.04852	8.06252	8.03511	8.03334	8.09718	8.08897	8.07343	8.07778	8.08582	8.08347	8.10562	8.08591	8.06914	8.07526	8.07397	8.06326	8.07822	8.06103	8.05091
0.056375	7.9803	8.03856	8.05235	8.06128	8.06824	8.0649	8.06696	8.059	8.06683	8.05961	8.0726	8.0636	8.05849	8.05003	8.05496	8.0352	8.05653	8.0565	8.02663	8.0438	8.03922	8.03599	8.01447	8.05	8.0454	8.0349	8.04739	8.06279	8.06921	8.03079	8.03837	8.08065	8.06013	8.07703	8.0678	8.07496	8.07357	8.09216	8.07943	8.07706	8.06261	8.07685	8.07536	8.07467	8.04246	8.04007
0.0565	7.98574	8.04282	8.04674	8.05914	8.07052	8.05489	8.06021	8.07654	8.05846	8.05887	8.07518	8.07578	8.06377	8.07352	8.06761	8.04151	8.07396	8.04246	8.03187	8.02414	8.02464	8.04681	8.01234	8.05639	8.02676	8.0395	8.05445	8.05273	8.08187	8.02737	8.02245	8.09559	8.05336	8.08127	8.0684	8.06728	8.07484	8.09694	8.08418	8.08946	8.05007	8.07526	8.08635	8.07889	8.05859	8.03827
0.056625	8.00794	8.03602	8.05673	8.0377	8.06992	8.06452	8.05695	8.0611	8.06777	8.06355	8.07337	8.07383	8.06122	8.05027	8.038	8.05283	8.08955	8.07059	8.04615	8.02242	8.03113	8.05493	8.03361	8.0334	8.02678	8.0248	8.05933	8.04548	8.06193	8.0191	8.01744	8.11092	8.06604	8.08532	8.09541	8.07966	8.08318	8.09003	8.0883	8.07373	8.04412	8.08691	8.07496	8.06767	8.08031	8.06254
0.05675	7.98594	8.03877	8.03994	8.04858	8.05319	8.07516	8.06933	8.07724	8.07822	8.07749	8.06155	8.08284	8.07349	8.05578	8.0703	8.03825	8.07516	8.04689	8.04496	8.03228	8.01975	8.05798	8.04542	8.03258	8.03832	8.03493	8.05991	8.03719	8.06393	8.04602	8.01255	8.07507	8.06824	8.08059	8.07834	8.07567	8.09319	8.08796	8.05911	8.09012	8.06628	8.06958	8.07767	8.06084	8.07557	8.07087
0.056875	7.98032	8.03968	8.0575	8.05412	8.06294	8.07214	8.06296	8.08254	8.06898	8.06987	8.05171	8.06447	8.05838	8.05524	8.05804	8.03346	8.06045	8.05763	8.03038	8.02869	8.02031	8.05857	8.05008	8.05133	8.05028	8.03983	8.04446	8.04773	8.06321	8.04843	8.01482	8.05887	8.05813	8.07703	8.05906	8.07086	8.07584	8.08906	8.07132	8.08417	8.08047	8.07928	8.09076	8.05859	8.05909	8.05248
0.057	8.00085	8.04079	8.04791	8.08821	8.06587	8.07242	8.078	8.07767	8.05529	8.07725	8.06165	8.07809	8.06186	8.07319	8.05003	8.05692	8.05314	8.06064	8.02141	8.01881	8.01057	8.02026	8.04581	8.01196	8.03274	8.04745	8.05975	8.04478	8.0661	8.03897	8.03065	8.07352	8.07191	8.102	8.05824	8.06671	8.05714	8.08733	8.07407	8.06773	8.08258	8.07922	8.0711	8.06207	8.068	8.06612
0.057125	7.98636	8.02179	8.04398	8.07131	8.07235	8.06035	8.0667	8.05926	8.06206	8.07249	8.05208	8.06045	8.0929	8.05199	8.05934	8.06178	8.06209	8.06452	8.03479	8.02217	8.01888	8.04005	8.03666	8.03596	8.03382	8.06216	8.05915	8.04797	8.07962	8.03098	8.02511	8.06988	8.04774	8.09161	8.07602	8.08325	8.07374	8.10686	8.08078	8.06674	8.07383	8.07897	8.07305	8.08671	8.06505	8.08321
0.05725	7.99127	8.01868	8.04395	8.06197	8.08622	8.08105	8.08662	8.0637	8.05751	8.07192	8.07059	8.06441	8.08743	8.0668	8.06054	8.05852	8.07513	8.05719	8.03181	8.02714	8.032	8.03123	8.05373	8.04829	8.01637	8.05278	8.06144	8.05978	8.07644	8.01707	8.02724	8.08099	8.07084	8.08023	8.06982	8.05842	8.08029	8.0785	8.06685	8.08088	8.08266	8.07909	8.05015	8.06205	8.06769	8.07352
0.057375	7.98072	8.03842	8.05543	8.04928	8.08829	8.09138	8.08224	8.067	8.05191	8.07595	8.06213	8.06535	8.06225	8.08492	8.04344	8.02759	8.06509	8.05832	8.02619	8.01171	8.03345	8.04587	8.0316	8.04139	8.02046	8.03809	8.0584	8.05381	8.04189	8.03509	8.04282	8.06689	8.05525	8.06863	8.07767	8.05972	8.06886	8.08571	8.08594	8.08272	8.08597	8.09508	8.07529	8.05445	8.07117	8.07407
0.0575	7.9886	8.05831	8.05526	8.06322	8.07484	8.05631	8.04877	8.06561	8.06748	8.06129	8.0834	8.06953	8.06129	8.07223	8.06271	8.03003	8.06653	8.05905	8.0282	8.01476	8.01324	8.03807	8.04767	8.04478	8.03572	8.03284	8.0343	8.04728	8.05888	8.03407	8.02892	8.06046	8.06853	8.06071	8.06805	8.07659	8.08846	8.08338	8.07133	8.09275	8.08469	8.07947	8.06979	8.06033	8.0593	8.07729
0.057625	7.96809	8.04629	8.04248	8.07757	8.07559	8.08349	8.0486	8.06452	8.06345	8.05035	8.07301	8.06331	8.06699	8.03235	8.05241	8.05924	8.06115	8.05734	8.04601	8.02718	8.02436	8.02689	8.04471	8.02281	8.02257	8.03519	8.03989	8.05621	8.04587	8.0441	8.04417	8.0747	8.07092	8.06802	8.0576	8.06607	8.07008	8.08839	8.09742	8.09293	8.08706	8.0856	8.07391	8.08738	8.08471	8.07121
0.05775	7.98406	8.03701	8.03397	8.06278	8.06544	8.07533	8.04363	8.07525	8.05039	8.07763	8.05341	8.05602	8.07395	8.05503	8.04272	8.06932	8.04964	8.07713	8.04203	8.02636	8.0449	8.02209	8.04801	8.02875	8.01882	8.02438	8.05141	8.0535	8.03867	8.05299	8.02595	8.0758	8.05666	8.07043	8.07324	8.07738	8.08247	8.10557	8.10256	8.07945	8.08654	8.08537	8.07795	8.08175	8.09301	8.0746
0.057875	7.98888	8.04278	8.03062	8.05289	8.07177	8.0695	8.06835	8.08703	8.0658	8.06497	8.07256	8.08949	8.06616	8.0647	8.04554	8.05454	8.05159	8.0759	8.03621	8.02065	8.04225	8.02884	8.04208	8.04801	8.03728	8.05054	8.03882	8.06336	8.04295	8.05889	8.02288	8.07944	8.07893	8.06789	8.07917	8.09397	8.09611	8.09746	8.09677	8.09267	8.09388	8.08198	8.0764	8.10524	8.08258	8.07505
0.058	7.98217	8.03265	8.06241	8.06632	8.06823	8.0564	8.05735	8.0696	8.0695	8.06393	8.08274	8.08086	8.08272	8.07574	8.07578	8.05972	8.0545	8.06832	8.03995	8.02704	8.01937	8.02692	8.04819	8.03655	8.02858	8.05111	8.03763	8.05099	8.04278	8.03113	8.03135	8.08452	8.09025	8.05959	8.0959	8.09525	8.09389	8.10686	8.07088	8.11374	8.09251	8.06755	8.06149	8.05685	8.05604	8.08339
0.058125	7.99205	8.03349	8.05363	8.06685	8.05499	8.07635	8.07607	8.05219	8.07079	8.06876	8.05933	8.07484	8.0805	8.05406	8.06092	8.04195	8.06011	8.08504	8.0469	8.03239	8.02008	8.05077	8.0345	8.02022	8.02344	8.03141	8.04986	8.03199	8.04731	8.02569	8.03933	8.07137	8.07732	8.05966	8.08266	8.09801	8.08463	8.09096	8.07825	8.09762	8.0992	8.07197	8.05105	8.06488	8.04973	8.08889
0.05825	7.97844	8.03066	8.05241	8.06021	8.06763	8.06024	8.06282	8.05746	8.06787	8.06053	8.07241	8.05898	8.07123	8.04568	8.05833	8.06068	8.04525	8.06673	8.04989	8.03288	8.04338	8.03422	8.0312	8.03432	8.039	8.03928	8.05972	8.01604	8.04329	8.04029	8.03692	8.06313	8.07332	8.06169	8.07218	8.08211	8.06538	8.10664	8.07908	8.08388	8.08417	8.09971	8.06383	8.08849	8.06665	8.04201
0.058375	8.00061	8.02364	8.04971	8.0762	8.07917	8.05775	8.05861	8.06219	8.06404	8.06306	8.06616	8.06999	8.03689	8.05031	8.04855	8.05325	8.04613	8.07197	8.03023	8.03783	8.04298	8.03174	8.01553	8.04083	8.05242	8.04061	8.05016	8.04541	8.04853	8.03889	8.03877	8.07486	8.07105	8.06951	8.07534	8.08431	8.07269	8.09478	8.0971	8.08085	8.06348	8.07515	8.07558	8.06355	8.05666	8.04851
0.0585	7.97865	8.02594	8.04015	8.04569	8.06818	8.07473	8.04179	8.06219	8.05984	8.05821	8.05734	8.0855	8.03957	8.04967	8.05169	8.05154	8.05946	8.04146	8.03799	8.0422	8.03593	8.03213	8.04486	8.04445	8.04854	8.02808	8.04624	8.04804	8.05485	8.0115	8.04536	8.10961	8.07716	8.0744	8.07574	8.0838	8.07412	8.08862	8.09558	8.07893	8.07469	8.06274	8.08723	8.07244	8.05955	8.06087
0.058625	7.9775	8.02336	8.04089	8.06887	8.06463	8.06471	8.07069	8.08214	8.0552	8.05319	8.0696	8.07652	8.0619	8.06377	8.0658	8.0377	8.05117	8.04827	8.02944	8.01546	8.02345	8.03805	8.04003	8.02845	8.03949	8.0297	8.06248	8.0442	8.02549	8.02724	8.03976	8.05859	8.08106	8.08291	8.08573	8.07339	8.09146	8.09424	8.10547	8.07102	8.06279	8.06331	8.07677	8.06191	8.06613	8.0494
0.05875	7.98258	8.04065	8.04424	8.06025	8.05695	8.05915	8.09494	8.06107	8.05927	8.04214	8.07706	8.07124	8.07159	8.07036	8.04498	8.05854	8.05487	8.07155	8.04315	8.04388	8.02669	8.0388	8.03191	8.02981	8.04395	8.02849	8.05326	8.05896	8.04017	8.03328	8.04262	8.05306	8.0659	8.09029	8.07551	8.0691	8.06583	8.09727	8.07674	8.06098	8.04843	8.06399	8.08178	8.062	8.06712	8.08421
0.058875	7.9906	8.03198	8.02679	8.06119	8.0451	8.07278	8.09931	8.06607	8.0633	8.06159	8.07403	8.07919	8.07748	8.08184	8.04838	8.04915	8.07201	8.05273	8.04783	8.04623	8.03534	8.03993	8.03086	8.02217	8.03759	8.03104	8.04929	8.05533	8.05919	8.02886	8.04868	8.08143	8.06017	8.08343	8.05894	8.06328	8.04952	8.10679	8.06957	8.08191	8.04864	8.07093	8.05871	8.09828	8.04434	8.06731
0.059	7.99547	8.02586	8.04265	8.06235	8.05566	8.09779	8.08989	8.0859	8.0536	8.04875	8.06046	8.08976	8.07505	8.0695	8.05756	8.03462	8.05052	8.07776	8.03516	8.03685	8.03458	8.04652	8.0399	8.04482	8.03958	8.03518	8.05772	8.03804	8.04311	8.04398	8.04057	8.07381	8.05646	8.08483	8.06109	8.08091	8.0471	8.09279	8.08915	8.08825	8.07008	8.0744	8.05186	8.09561	8.06478	8.06304
0.059125	7.97675	8.03416	8.03744	8.05714	8.05086	8.0779	8.04274	8.08915	8.03421	8.06101	8.06809	8.08197	8.07717	8.07103	8.04702	8.04992	8.03859	8.08691	8.03461	8.02384	8.03331	8.0301	8.05522	8.04027	8.03014	8.05833	8.06817	8.05108	8.04416	8.03342	8.03312	8.08327	8.05289	8.07342	8.07105	8.08375	8.07311	8.09016	8.08205	8.0894	8.08301	8.07192	8.06107	8.0696	8.06153	8.05409
0.05925	7.99254	8.0329	8.0448	8.06135	8.05688	8.05656	8.05878	8.04929	8.04448	8.06786	8.07574	8.09085	8.05653	8.04133	8.06073	8.03643	8.03504	8.0544	8.03222	8.02097	8.02712	8.0438	8.01326	8.02441	8.03719	8.03735	8.05914	8.02884	8.05952	8.01104	8.02164	8.0872	8.06764	8.08024	8.08406	8.06749	8.05923	8.07763	8.0733	8.10666	8.07475	8.08797	8.08522	8.0629	8.07648	8.05107
0.059375	7.99486	8.02488	8.01924	8.07387	8.07973	8.06113	8.0682	8.07535	8.06942	8.06121	8.03921	8.08439	8.05795	8.04705	8.06702	8.04916	8.05203	8.04362	8.04965	8.01161	8.01886	8.03055	8.04629	8.04533	8.04152	8.03878	8.05236	8.04381	8.06232	8.01185	8.03864	8.05698	8.07632	8.07303	8.083	8.06301	8.05463	8.08025	8.07701	8.09825	8.08495	8.10293	8.08398	8.05591	8.07909	8.07509
0.0595	7.99981	8.02126	8.03533	8.05144	8.06516	8.05817	8.07663	8.0872	8.08722	8.06413	8.04063	8.07754	8.04156	8.05173	8.06586	8.0581	8.04533	8.05799	8.03222	8.01984	8.01696	8.04644	8.04852	8.05201	8.03132	8.05496	8.03722	8.06021	8.06053	8.02644	8.05048	8.0654	8.06826	8.08606	8.0598	8.06129	8.07342	8.09043	8.07548	8.07854	8.07349	8.09808	8.10368	8.07604	8.07544	8.07349
0.059625	7.99203	8.03922	8.03478	8.06506	8.07303	8.07512	8.08617	8.06722	8.07027	8.08044	8.05002	8.07927	8.0488	8.07249	8.05628	8.05592	8.05833	8.04966	8.04964	8.01481	8.02219	8.04235	8.0317	8.03233	8.04816	8.06552	8.04179	8.04312	8.05813	8.04896	8.06321	8.06257	8.07166	8.06676	8.06207	8.07346	8.07004	8.09262	8.07378	8.08618	8.05373	8.07215	8.07677	8.07588	8.08768	8.07065
0.05975	7.99265	8.02403	8.02157	8.04906	8.05565	8.05666	8.08585	8.07008	8.06645	8.06319	8.0776	8.05731	8.05282	8.06953	8.04184	8.03922	8.0718	8.06303	8.04663	8.04893	8.02395	8.04011	8.03765	8.03562	8.02493	8.04974	8.0472	8.03929	8.05355	8.02561	8.05334	8.05643	8.06609	8.05608	8.08532	8.07137	8.08998	8.08431	8.05879	8.07541	8.06604	8.06969	8.08139	8.07059	8.07581	8.09191
0.059875	8.0008	8.02589	8.02107	8.05128	8.06538	8.05602	8.06923	8.07464	8.07388	8.05179	8.07324	8.06126	8.06316	8.07054	8.05986	8.04346	8.06413	8.05876	8.02886	8.03133	8.03135	8.04281	8.02526	8.03136	8.02117	8.04185	8.04425	8.04061	8.07561	8.01009	8.03675	8.07532	8.07266	8.08202	8.07832	8.07076	8.07996	8.10332	8.08513	8.05638	8.09618	8.08717	8.07745	8.06924	8.05096	8.06997
0.06	7.98866	8.01934	8.02982	8.05222	8.05717	8.06264	8.06746	8.08036	8.07133	8.04314	8.06283	8.06981	8.06455	8.07191	8.04514	8.0844	8.04933	8.04462	8.05417	8.04256	8.02953	8.04492	8.02454	8.02064	8.01533	8.03727	8.03388	8.05013	8.05073	8.02271	8.03876	8.07989	8.07542	8.0852	8.06335	8.06058	8.08467	8.07259	8.08154	8.07363	8.09815	8.08356	8.08062	8.06568	8.05457	8.06879
0.060125	7.99187	8.01871	8.04395	8.06095	8.04693	8.0584	8.04085	8.07599	8.05382	8.062	8.07502	8.07472	8.05211	8.06492	8.06685	8.05977	8.0526	8.03232	8.0322	8.03682	8.03908	8.02869	8.01606	8.03592	8.02839	8.0413	8.04317	8.04813	8.04605	8.02579	8.05151	8.06702	8.06077	8.07299	8.07209	8.05449	8.07817	8.06798	8.06296	8.06684	8.07032	8.06248	8.07008	8.07397	8.03954	8.04716
0.06025	8.01683	8.00947	8.02307	8.06024	8.06131	8.07493	8.05308	8.07603	8.05788	8.07438	8.07374	8.0634	8.05925	8.05231	8.0629	8.05938	8.04362	8.04877	8.03887	8.03677	8.03403	8.02805	8.0293	8.04437	8.01246	8.04755	8.04974	8.05561	8.04663	8.04014	8.03356	8.07076	8.06722	8.06377	8.08956	8.05291	8.06071	8.09091	8.0732	8.05627	8.0405	8.06102	8.0668	8.0742	8.05255	8.07063
0.060375	8.02436	8.03022	8.02863	8.05894	8.0623	8.07469	8.05313	8.07458	8.07036	8.06565	8.07826	8.05608	8.05945	8.05032	8.05872	8.04776	8.04243	8.05907	8.02745	8.02201	8.02644	8.03756	8.04817	8.03611	8.01102	8.0518	8.06168	8.05746	8.06063	8.03021	8.04387	8.07626	8.0958	8.07015	8.06947	8.0548	8.06013	8.10404	8.08221	8.05527	8.04846	8.05856	8.07735	8.09182	8.0396	8.06545
0.0605	8.00779	8.02454	8.04665	8.0582	8.06194	8.08996	8.05641	8.07662	8.06661	8.05084	8.07281	8.061	8.05312	8.05714	8.06748	8.04957	8.04243	8.04727	8.02821	8.03963	8.01576	8.04216	8.04364	8.03869	8.01595	8.03873	8.04298	8.07546	8.07358	8.03925	8.04452	8.08769	8.06679	8.0666	8.07279	8.06501	8.07565	8.09354	8.10057	8.06541	8.05736	8.07654	8.07014	8.08363	8.04664	8.04311
0.060625	7.99847	8.03008	8.04105	8.04582	8.07301	8.05659	8.04413	8.07024	8.0691	8.06908	8.06531	8.06388	8.05564	8.04709	8.07278	8.05217	8.03371	8.06329	8.04552	8.02666	8.03551	8.03527	8.03004	8.02078	8.02344	8.03426	8.03349	8.04522	8.05941	8.0267	8.01772	8.07115	8.04978	8.06985	8.07085	8.09067	8.08024	8.08316	8.09331	8.08407	8.07632	8.07416	8.07423	8.08219	8.06853	8.04794
0.06075	8.00455	8.04611	8.05729	8.07448	8.08398	8.05914	8.0559	8.06209	8.06393	8.05991	8.06133	8.06733	8.06023	8.05278	8.05855	8.06101	8.03998	8.05502	8.06077	8.01978	8.03012	8.02796	8.03138	8.0162	8.0391	8.04216	8.04959	8.06818	8.05596	8.04008	8.02103	8.06486	8.06642	8.06927	8.06535	8.08265	8.08633	8.06342	8.11305	8.08862	8.05169	8.0667	8.07401	8.08369	8.07418	8.05885
0.060875	7.99444	8.03427	8.05034	8.07405	8.07566	8.07487	8.06972	8.05675	8.05764	8.06788	8.04965	8.08746	8.05629	8.05147	8.04548	8.05472	8.01863	8.06067	8.06665	8.0271	8.01641	8.03198	8.01634	8.03067	8.00458	8.0536	8.04491	8.06816	8.04425	8.04596	8.01842	8.07387	8.05408	8.06086	8.06088	8.07352	8.06571	8.07793	8.08975	8.06965	8.05921	8.07661	8.08212	8.0635	8.05829	8.05727
0.061	7.98417	8.05779	8.02576	8.0532	8.05936	8.07506	8.05437	8.05276	8.07993	8.06545	8.06043	8.0661	8.05193	8.06875	8.04729	8.0304	8.04726	8.05163	8.04383	7.99353	8.01506	8.03255	8.01252	8.02985	8.011	8.05972	8.04372	8.06039	8.05692	8.03371	8.02243	8.08198	8.05028	8.07834	8.07238	8.07343	8.06936	8.08923	8.09099	8.07805	8.08298	8.06268	8.07954	8.07365	8.07229	8.06235
0.061125	7.98733	8.05415	8.02592	8.07027	8.06653	8.0878	8.03539	8.049	8.07926	8.052	8.06819	8.06164	8.07049	8.06165	8.05482	8.04356	8.05701	8.05541	8.02802	8.00499	8.02487	8.0221	8.03295	8.02823	8.02399	8.03757	8.03824	8.06744	8.04585	8.02445	8.02171	8.08099	8.0531	8.08535	8.07013	8.07455	8.04349	8.08082	8.10021	8.08409	8.06057	8.06562	8.08079	8.06896	8.07699	8.0689
0.06125	7.98594	8.03085	8.0395	8.05864	8.04801	8.06222	8.07283	8.05692	8.05917	8.05546	8.06767	8.06656	8.073	8.0556	8.0498	8.06925	8.04288	8.02835	8.02485	8.03617	8.02206	8.02883	8.02743	8.04319	8.02938	8.02473	8.05565	8.07902	8.03247	8.0306	8.02302	8.07549	8.05836	8.07427	8.07558	8.0889	8.07313	8.07305	8.1002	8.09156	8.07933	8.08369	8.0535	8.06416	8.08543	8.05531
0.061375	7.98679	8.01895	8.01863	8.06713	8.06796	8.07356	8.07562	8.04421	8.05551	8.04346	8.05445	8.07953	8.05811	8.05486	8.05779	8.0712	8.04633	8.04485	8.02174	8.02463	8.01051	8.02693	8.02088	8.01141	8.04163	8.02493	8.05326	8.04436	8.04561	8.027	8.01907	8.0634	8.0659	8.07615	8.07301	8.05934	8.07756	8.09483	8.07944	8.09277	8.07597	8.08416	8.06714	8.06214	8.04576	8.06193
0.0615	8.01327	8.00904	8.02034	8.08523	8.08534	8.08713	8.06803	8.03638	8.05139	8.06557	8.05695	8.08116	8.0881	8.05461	8.05013	8.06368	8.03928	8.05473	8.02976	8.02053	8.02009	8.01655	8.01629	8.02618	8.03535	8.02785	8.04673	8.0446	8.04563	8.03867	8.01791	8.0673	8.06632	8.07014	8.05829	8.05989	8.07603	8.05434	8.07336	8.08707	8.06611	8.06497	8.06389	8.06473	8.04362	8.07504
0.061625	8.00696	8.01902	8.04589	8.07128	8.0883	8.06458	8.08189	8.06367	8.06837	8.06759	8.06433	8.07244	8.06587	8.06449	8.04945	8.04331	8.06346	8.07107	8.06314	8.02296	8.02387	8.02361	8.01571	8.02927	8.04793	8.04636	8.04009	8.03331	8.04295	8.02824	8.02741	8.0853	8.06693	8.05994	8.06225	8.07588	8.06585	8.0612	8.07413	8.08495	8.07545	8.04476	8.06528	8.07835	8.05007	8.04775
0.06175	7.99976	8.02361	8.03468	8.06937	8.05723	8.04554	8.06175	8.07753	8.08411	8.07545	8.06798	8.0659	8.06533	8.05737	8.06405	8.0512	8.06785	8.05055	8.0433	8.02041	8.01198	8.03678	8.01269	8.0321	8.05376	8.03308	8.04146	8.04463	8.06516	8.01805	8.02134	8.06686	8.07165	8.0851	8.06012	8.06409	8.07873	8.10106	8.07835	8.08389	8.07114	8.05506	8.07323	8.06036	8.05041	8.05775
0.061875	7.9838	8.01309	8.04317	8.07471	8.04868	8.0709	8.05611	8.07017	8.05842	8.06423	8.07125	8.07386	8.0718	8.05379	8.04848	8.03651	8.03481	8.05173	8.05157	8.02865	8.03928	8.01061	8.02121	8.03512	8.02343	8.04942	8.03942	8.06836	8.0407	8.01797	8.01649	8.07984	8.07207	8.08679	8.06425	8.06199	8.06699	8.10349	8.09122	8.06579	8.04884	8.07173	8.08716	8.06024	8.05691	8.07496
0.062	7.98605	8.02387	8.05106	8.06608	8.07284	8.07024	8.05605	8.07048	8.06419	8.07648	8.08477	8.1032	8.05672	8.04883	8.05413	8.05006	8.03802	8.04794	8.05814	8.02882	8.04011	8.03603	8.03125	8.02194	8.01679	8.0444	8.04776	8.05225	8.02584	8.02467	8.03376	8.08062	8.06214	8.07933	8.07883	8.05672	8.05347	8.07919	8.06806	8.06394	8.06497	8.0711	8.07624	8.04803	8.04501	8.0415
0.062125	7.98296	8.02461	8.04254	8.05648	8.07826	8.05801	8.05442	8.09	8.07215	8.07428	8.06418	8.07275	8.04435	8.0425	8.04662	8.06137	8.04282	8.04671	8.03653	8.02797	8.03466	8.01741	8.03361	8.02363	8.00143	8.04888	8.05702	8.04265	8.03088	8.04131	8.02627	8.09486	8.07452	8.08688	8.03995	8.07601	8.06415	8.07706	8.0693	8.07044	8.0714	8.07211	8.0653	8.04738	8.05295	8.06076
0.06225	7.97679	8.02377	8.03918	8.05836	8.05785	8.0486	8.06019	8.08038	8.07519	8.04337	8.05219	8.05996	8.06543	8.06459	8.05977	8.05473	8.04445	8.06571	8.0373	8.02807	8.02325	8.01797	8.04217	8.02799	8.0226	8.02634	8.04482	8.03255	8.04123	8.01687	8.02779	8.09169	8.05474	8.10137	8.0703	8.07657	8.06803	8.10778	8.07853	8.06119	8.06901	8.08701	8.06707	8.07358	8.05285	8.05245
0.062375	7.98627	8.0094	8.04505	8.05923	8.06235	8.0683	8.05951	8.07887	8.07291	8.02673	8.05851	8.0704	8.06226	8.06042	8.05438	8.05106	8.04192	8.01856	8.03387	8.0484	8.01839	8.01724	8.02824	8.04099	8.024	8.03461	8.05897	8.04019	8.04963	8.04545	8.03283	8.07497	8.06161	8.07437	8.06171	8.06529	8.05291	8.09842	8.07149	8.05356	8.07381	8.06653	8.0684	8.07008	8.06203	8.07142
0.0625	7.98936	8.01025	8.04621	8.04371	8.06754	8.07228	8.05494	8.06601	8.06279	8.05943	8.06178	8.08167	8.07616	8.0581	8.04871	8.04348	8.04292	8.03178	8.03817	8.02046	8.03258	8.03515	8.03912	8.02866	8.02665	8.04259	8.04675	8.03265	8.05424	8.0239	8.01894	8.06411	8.06949	8.06974	8.06443	8.0811	8.08133	8.10296	8.08106	8.03981	8.0845	8.06749	8.07352	8.05954	8.06048	8.0622
0.062625	8.00298	8.01968	8.04944	8.0618	8.03986	8.06785	8.03653	8.05604	8.05367	8.05043	8.04709	8.06881	8.07179	8.07545	8.04986	8.03749	8.06622	8.055	8.03633	8.00843	8.04662	8.03221	8.04	8.03099	8.03899	8.0347	8.03358	8.03599	8.05549	7.99747	8.00062	8.05362	8.05792	8.0745	8.0676	8.06862	8.07732	8.0901	8.07577	8.05925	8.10531	8.09194	8.06808	8.08712	8.06675	8.07642
0.06275	8.00001	8.05001	8.03816	8.0464	8.04742	8.07648	8.07343	8.07619	8.03972	8.06752	8.03859	8.05579	8.05904	8.06805	8.04531	8.04766	8.05903	8.05268	8.0388	8.03132	8.02775	8.03866	8.03748	8.02108	8.0362	8.05547	8.03432	8.03555	8.05405	8.01713	8.01243	8.07372	8.07487	8.04929	8.09621	8.07919	8.08646	8.07313	8.06177	8.05101	8.06811	8.07279	8.05698	8.07317	8.0823	8.07884
0.062875	7.97543	8.04031	8.03761	8.06927	8.05968	8.08377	8.08675	8.06538	8.05736	8.06033	8.05321	8.06436	8.0603	8.07614	8.05045	8.04707	8.0571	8.05294	8.04238	8.03572	8.02112	8.03883	8.03838	8.02837	8.01591	8.05363	8.03419	8.04414	8.06647	8.01006	8.04265	8.08333	8.06068	8.05757	8.07081	8.06171	8.07247	8.09415	8.05348	8.0636	8.07345	8.05668	8.07458	8.08024	8.05379	8.06998
0.063	7.98116	8.03215	8.04663	8.06183	8.06512	8.09412	8.07713	8.06653	8.058	8.05199	8.06063	8.06088	8.05582	8.07397	8.07647	8.05633	8.0543	8.04877	8.04641	8.03755	8.03709	8.03536	8.02493	8.02443	8.0182	8.05167	8.0411	8.04137	8.066	8.01047	8.00691	8.07393	8.05308	8.06085	8.0725	8.05433	8.07198	8.08198	8.06714	8.05925	8.06548	8.06525	8.07603	8.06485	8.06333	8.06677
0.063125	7.97147	8.01794	8.04788	8.04343	8.04313	8.068	8.07449	8.06766	8.03422	8.05811	8.05117	8.06307	8.06519	8.08117	8.06824	8.05556	8.05058	8.05052	8.04951	8.01779	8.02611	8.02228	8.01884	8.0317	8.03624	8.04793	8.0407	8.02231	8.04211	8.02666	8.02531	8.06656	8.04562	8.06109	8.07422	8.07828	8.07099	8.08243	8.09048	8.06253	8.05329	8.06632	8.07321	8.05511	8.05489	8.07636
0.06325	7.96622	8.03864	8.03865	8.05939	8.05072	8.07469	8.05345	8.06799	8.04652	8.06159	8.07506	8.05077	8.06083	8.06748	8.05581	8.04917	8.05695	8.03586	8.03321	8.01324	8.0265	8.01569	8.01807	8.03257	8.03738	8.04902	8.04533	8.02231	8.02935	8.04079	8.02871	8.06886	8.04598	8.06067	8.06711	8.09347	8.06949	8.09707	8.08678	8.07412	8.05403	8.0681	8.09096	8.07625	8.07333	8.08051
0.063375	7.98858	8.0163	8.03485	8.07591	8.06345	8.05775	8.08174	8.0617	8.067	8.0729	8.08797	8.06033	8.06556	8.078	8.06258	8.04396	8.05995	8.04308	8.03623	8.02299	8.0297	8.04019	8.04861	8.04194	8.01983	8.04512	8.04196	8.03124	8.02864	8.03407	8.04179	8.05697	8.04356	8.08029	8.07182	8.09138	8.05893	8.10767	8.06615	8.06794	8.0712	8.06136	8.07228	8.07425	8.06835	8.07555
0.0635	7.9862	8.03233	8.0228	8.07807	8.05749	8.0695	8.06544	8.04974	8.04369	8.07971	8.06886	8.05334	8.06576	8.06267	8.06449	8.05225	8.05592	8.03873	8.04082	8.00729	8.01704	8.0642	8.05202	8.01467	8.0489	8.05234	8.04816	8.02905	8.04791	8.0229	8.01825	8.05911	8.05734	8.08149	8.05418	8.07851	8.06586	8.08219	8.09493	8.06577	8.05493	8.06234	8.07048	8.0732	8.05884	8.05496
0.063625	8.00306	8.01372	8.03719	8.06084	8.07142	8.06226	8.06892	8.06293	8.05402	8.07012	8.06467	8.07796	8.08636	8.07092	8.06416	8.03649	8.05205	8.04551	8.0318	8.0306	8.01863	8.04492	8.0209	8.03097	8.0441	8.03682	8.06004	8.04442	8.05476	8.03091	8.01866	8.07178	8.05148	8.07594	8.06444	8.0683	8.06044	8.08752	8.07805	8.06419	8.07214	8.07404	8.0829	8.08222	8.05804	8.05879
0.06375	7.98035	8.02398	8.03744	8.07365	8.05795	8.05534	8.07088	8.06339	8.06458	8.06915	8.07165	8.06365	8.09537	8.07266	8.05785	8.04185	8.06945	8.07247	8.04475	8.02563	8.01918	8.05682	8.02497	8.03324	8.03278	8.03436	8.02662	8.03892	8.05819	8.03465	8.02663	8.07571	8.05346	8.07635	8.06683	8.06296	8.06585	8.08181	8.06681	8.07036	8.08596	8.05907	8.07797	8.06692	8.05383	8.06853
0.063875	7.99079	8.01414	8.04657	8.06502	8.07548	8.06326	8.06611	8.06604	8.05304	8.07245	8.07175	8.05596	8.05707	8.05991	8.06992	8.05801	8.04115	8.07209	8.03833	8.04063	8.02581	8.03973	8.02826	8.03442	8.03399	8.04977	8.04831	8.04845	8.06116	8.02293	8.01806	8.07181	8.04121	8.07243	8.06839	8.0568	8.07363	8.0857	8.07854	8.06061	8.06509	8.05942	8.05993	8.05958	8.05128	8.07668
0.064	7.98277	8.01759	8.0341	8.07481	8.07764	8.07659	8.04852	8.07379	8.05179	8.08626	8.03158	8.05502	8.05102	8.04408	8.0397	8.03022	8.03644	8.06023	8.04053	8.01881	8.00542	8.03916	8.03743	8.04221	8.02382	8.05062	8.05722	8.03353	8.05568	8.04953	8.02064	8.07731	8.0369	8.08855	8.04816	8.07285	8.06582	8.0831	8.07964	8.05556	8.06055	8.07765	8.05791	8.06458	8.04037	8.06119
0.064125	7.96855	8.02328	8.04985	8.07322	8.08855	8.0528	8.06276	8.06741	8.04974	8.05209	8.0719	8.03847	8.0542	8.05811	8.06739	8.03135	8.04289	8.04572	8.02976	8.04111	8.02383	8.05621	8.03228	8.04777	8.03407	8.01306	8.04298	8.04062	8.06938	8.05158	8.01678	8.07109	8.05313	8.06737	8.06323	8.07459	8.07493	8.09782	8.08069	8.07902	8.07401	8.07665	8.0552	8.06319	8.05087	8.04455
0.06425	7.98986	8.01148	8.02865	8.05312	8.05389	8.06614	8.07575	8.07487	8.0602	8.04582	8.08852	8.06419	8.07996	8.06625	8.04315	8.04691	8.05022	8.04311	8.03659	8.04354	8.02571	8.05299	8.04631	8.0322	8.03157	8.02304	8.06313	8.05259	8.06863	8.03839	8.04015	8.07457	8.06939	8.07777	8.05857	8.0527	8.06084	8.09249	8.09523	8.06318	8.06973	8.09077	8.07551	8.07123	8.04374	8.05896
0.064375	7.98296	8.02354	8.02946	8.06407	8.06296	8.059	8.0624	8.0834	8.07891	8.04323	8.05835	8.06965	8.06328	8.04685	8.03301	8.05607	8.05607	8.05527	8.02711	8.0274	8.01775	8.03259	8.0481	8.01342	8.01026	8.02718	8.04688	8.04834	8.05315	8.02582	8.02794	8.08306	8.06461	8.06241	8.05803	8.05685	8.06055	8.08714	8.0898	8.07077	8.05634	8.06805	8.0996	8.07287	8.06293	8.07402
0.0645	7.98947	8.03023	8.04072	8.04903	8.0362	8.06169	8.07462	8.05862	8.05542	8.07313	8.06416	8.07002	8.07201	8.06218	8.05964	8.0432	8.0643	8.02043	8.02795	8.03863	8.02961	8.04021	8.03661	8.05447	8.01084	8.05476	8.04929	8.04231	8.04547	8.02454	8.03319	8.08237	8.0594	8.05955	8.06689	8.05872	8.08798	8.06194	8.05573	8.0654	8.05593	8.06901	8.07304	8.07342	8.04072	8.04101
0.064625	7.98705	8.02255	8.02798	8.06043	8.06329	8.06829	8.05824	8.06805	8.07133	8.0568	8.07603	8.06213	8.06676	8.05836	8.07125	8.04422	8.06221	8.03589	8.02937	8.03032	8.04964	8.04972	8.00359	8.04021	8.02659	8.04182	8.05519	8.03524	8.05762	8.04173	8.00755	8.08294	8.05715	8.07194	8.0814	8.06601	8.07068	8.06999	8.05637	8.0647	8.07511	8.06567	8.06483	8.0616	8.04372	8.05188
0.06475	7.98098	8.03936	8.0378	8.06472	8.0591	8.05719	8.04375	8.07853	8.07404	8.04943	8.05884	8.07017	8.03815	8.06322	8.0469	8.05591	8.04462	8.02113	8.03282	8.03106	8.02576	8.0308	8.02625	8.01519	8.02035	8.03688	8.04683	8.04912	8.06013	8.01497	8.01977	8.07661	8.05179	8.05525	8.07799	8.07632	8.06435	8.05403	8.07213	8.05003	8.08139	8.05564	8.08227	8.05389	8.06036	8.04983
0.064875	7.98055	8.00851	8.04295	8.0646	8.05501	8.05225	8.05236	8.06046	8.05409	8.05776	8.05564	8.08182	8.04465	8.06018	8.03883	8.05753	8.0379	8.04198	8.02428	8.03792	8.01774	8.03149	8.02619	8.02363	8.03725	8.02804	8.04146	8.04948	8.05114	8.00236	8.00621	8.06528	8.07503	8.06408	8.07755	8.07539	8.0631	8.10001	8.0772	8.0698	8.05732	8.08137	8.06767	8.07831	8.05878	8.05136
0.065	7.9959	8.00766	8.05037	8.05633	8.08276	8.05015	8.03567	8.05275	8.05466	8.04957	8.05141	8.06401	8.03695	8.06461	8.04202	8.05415	8.06678	8.04699	8.0261	8.03046	8.02405	8.03593	8.02945	8.0302	8.04204	8.05615	8.04649	8.05096	8.03204	8.0272	8.01728	8.0834	8.06919	8.05777	8.0588	8.0667	8.05418	8.08953	8.06516	8.08401	8.06019	8.08256	8.06319	8.07965	8.07195	8.05775
0.065125	7.98055	8.01394	8.06357	8.04406	8.08174	8.05038	8.03975	8.06539	8.08401	8.06469	8.04709	8.0787	8.0479	8.03906	8.02725	8.04787	8.06429	8.07271	8.02705	8.02338	8.03717	8.06035	8.0285	8.03963	8.04372	8.04025	8.02019	8.03367	8.03951	8.02586	8.03264	8.06938	8.0556	8.05532	8.04079	8.06323	8.08041	8.0852	8.05098	8.06686	8.04755	8.07125	8.0725	8.0672	8.06088	8.0614
0.06525	7.98878	8.02199	8.04894	8.07185	8.06531	8.06213	8.05923	8.05742	8.07416	8.08239	8.03883	8.08544	8.05369	8.04813	8.04946	8.0485	8.03712	8.07143	8.0284	8.02001	8.04665	8.03662	8.03323	8.01949	8.03356	8.03413	8.04612	8.02468	8.03907	8.00798	8.04503	8.06787	8.06386	8.04656	8.04482	8.07823	8.09103	8.09859	8.07814	8.05484	8.05739	8.053	8.0688	8.04177	8.03241	8.04393
0.065375	7.98182	8.04252	8.03429	8.07238	8.06452	8.06821	8.0736	8.05182	8.03977	8.06549	8.05006	8.06394	8.08214	8.04381	8.05865	8.0525	8.02623	8.06558	8.02633	8.00721	8.04429	8.02822	8.02615	8.0098	8.0194	8.0298	8.06954	8.035	8.04551	8.02404	8.02664	8.05566	8.0445	8.06305	8.06289	8.06066	8.0724	8.09659	8.0834	8.0611	8.0636	8.04951	8.05794	8.03823	8.05344	8.06029
0.0655	7.97036	8.04949	8.02403	8.06897	8.06972	8.06973	8.0628	8.0478	8.07178	8.05615	8.06174	8.04265	8.06478	8.04724	8.0533	8.03985	8.05759	8.05556	8.04565	7.99939	8.03242	8.0264	8.02863	8.03077	8.00806	8.02827	8.04275	8.02791	8.03809	8.01081	8.03785	8.07078	8.05128	8.07672	8.06277	8.06142	8.05205	8.09142	8.09708	8.07185	8.08726	8.06966	8.08315	8.06105	8.05459	8.05613
0.065625	7.98637	8.02795	8.02969	8.07683	8.05898	8.06104	8.05837	8.04916	8.07209	8.0563	8.04654	8.06142	8.06997	8.05022	8.05268	8.04635	8.04777	8.07231	8.02842	8.02144	8.05222	8.05304	8.01566	8.02705	8.01863	8.02143	8.06876	8.04629	8.02835	8.01015	8.03438	8.06068	8.05196	8.08335	8.05131	8.06416	8.05063	8.07298	8.07883	8.08202	8.05962	8.08966	8.07611	8.04486	8.05558	8.04308
0.06575	7.99905	7.99818	8.04235	8.06712	8.06245	8.0544	8.06844	8.07149	8.06129	8.06041	8.04739	8.06518	8.07172	8.05105	8.04864	8.04373	8.02784	8.05564	8.04098	8.02103	8.03453	8.04005	8.01357	8.02106	8.01315	8.03559	8.07377	8.04801	8.03351	8.00955	8.02129	8.07522	8.03261	8.07601	8.06599	8.04294	8.08118	8.07265	8.07067	8.07105	8.06867	8.06282	8.08092	8.05772	8.06942	8.05202
0.065875	8.01472	8.0354	8.0406	8.08367	8.03572	8.05877	8.06385	8.0673	8.05653	8.04883	8.0253	8.08311	8.05248	8.05016	8.0517	8.05903	8.02743	8.04282	8.04043	8.0303	8.03084	8.0303	8.0383	8.01784	7.99996	8.0378	8.05318	8.03991	8.05726	8.00942	8.03133	8.06925	8.03266	8.08545	8.05642	8.03945	8.06969	8.08118	8.07521	8.06591	8.07179	8.03678	8.07956	8.07312	8.07078	8.0763
0.066	8.00322	8.00847	8.02564	8.04568	8.04652	8.05798	8.06524	8.03782	8.04515	8.05112	8.05744	8.0576	8.04568	8.05397	8.05215	8.01792	8.04652	8.05791	8.05111	8.01901	8.0331	8.02176	8.03002	8.02436	8.01486	8.021	8.03748	8.04481	8.03605	8.01656	8.02559	8.05357	8.03744	8.06701	8.06147	8.05481	8.06682	8.09184	8.07635	8.07099	8.07464	8.0442	8.05326	8.07918	8.04621	8.05627
0.066125	7.99043	8.01558	8.03472	8.05073	8.04351	8.07431	8.07613	8.04568	8.04076	8.04634	8.0629	8.05276	8.04751	8.04717	8.03291	8.04184	8.06969	8.06987	8.04999	8.02132	8.02087	8.02277	8.03994	8.03349	8.0118	8.04453	8.03179	8.04973	8.0551	8.00256	8.04736	8.05861	8.03732	8.06522	8.04959	8.06187	8.07769	8.08446	8.0647	8.06735	8.08702	8.05038	8.05779	8.06849	8.04835	8.06093
0.06625	7.99494	8.00414	8.04269	8.04402	8.0609	8.07498	8.04835	8.04385	8.06347	8.03961	8.06909	8.05763	8.05017	8.05656	8.01654	8.03545	8.04711	8.06863	8.04379	8.01155	8.00439	8.01573	8.03893	8.03212	7.9994	8.03469	8.0366	8.05514	8.03795	8.01701	8.0486	8.05495	8.05771	8.07304	8.05555	8.07369	8.0657	8.06588	8.06132	8.05501	8.06929	8.07615	8.07059	8.0785	8.06737	8.06235
0.066375	7.9851	8.0035	8.03292	8.05327	8.05147	8.07774	8.0507	8.04362	8.05275	8.044	8.05859	8.05738	8.05813	8.04946	8.05244	8.03276	8.04383	8.05109	8.01931	8.01363	8.00163	8.03315	8.05581	8.02554	7.99596	8.04736	8.04585	8.03904	8.04052	8.01868	8.03261	8.07176	8.04977	8.05243	8.07411	8.0771	8.07271	8.06263	8.04553	8.05608	8.06885	8.06887	8.07295	8.08324	8.04217	8.05402
0.0665	7.9857	8.03506	8.02556	8.0523	8.06155	8.07467	8.06033	8.05483	8.07781	8.03307	8.06775	8.05798	8.04616	8.04829	8.04516	8.05051	8.04822	8.05495	8.01559	8.02	8.03834	8.03931	8.04424	8.0396	8.02798	8.03262	8.05144	8.04041	8.01915	8.03596	8.00725	8.06926	8.03713	8.05037	8.08364	8.09733	8.06335	8.06649	8.07232	8.0787	8.04106	8.07681	8.06706	8.07961	8.07608	8.06699
0.066625	7.97582	8.02412	8.06542	8.05337	8.05544	8.07043	8.05491	8.06418	8.05613	8.06022	8.05679	8.05628	8.06027	8.05374	8.03152	8.06298	8.05432	8.04516	8.00732	8.03859	8.00799	8.0499	8.0356	8.02948	8.04482	8.0368	8.04044	8.04202	8.01943	8.03959	8.01838	8.05833	8.06199	8.05709	8.07419	8.08082	8.05596	8.08816	8.06512	8.0904	8.05613	8.06357	8.06638	8.07354	8.06456	8.09233
0.06675	7.98557	8.01153	8.0571	8.06075	8.05343	8.07784	8.0648	8.06925	8.06423	8.07132	8.04838	8.05009	8.06665	8.0429	8.06065	8.05675	8.06142	8.04028	8.03071	8.04491	8.01251	8.02882	8.0185	8.03954	8.01867	8.02889	8.03544	8.02501	8.04079	8.02934	8.01771	8.08459	8.0611	8.07213	8.0646	8.04707	8.07893	8.08144	8.06749	8.07166	8.06733	8.06579	8.07043	8.07318	8.04099	8.07534
0.066875	7.9902	8.00728	8.04437	8.05601	8.07542	8.0705	8.03962	8.05554	8.06018	8.04868	8.0444	8.0407	8.05621	8.03569	8.06026	8.03869	8.05592	8.04766	8.04478	8.03623	8.02278	8.02022	8.0123	8.0153	8.0173	8.01768	8.04458	8.02944	8.07186	8.02293	8.0332	8.05771	8.05563	8.0643	8.07152	8.05954	8.06713	8.07904	8.06258	8.05041	8.08691	8.05736	8.07784	8.05722	8.05391	8.06625
0.067	8.00038	8.0014	8.05365	8.0731	8.07034	8.07319	8.058	8.03859	8.04929	8.04982	8.04667	8.05884	8.07347	8.04353	8.0426	8.03906	8.0416	8.04475	8.04285	8.02321	8.02035	8.0211	8.03172	8.03496	8.02709	8.02571	8.03507	8.06068	8.06562	8.01283	8.01932	8.06756	8.05901	8.05793	8.05435	8.06069	8.07305	8.07248	8.08041	8.04046	8.0772	8.05917	8.0646	8.06652	8.0554	8.08268
0.067125	7.98717	7.99993	8.05766	8.07919	8.03847	8.07289	8.05528	8.05573	8.06332	8.07157	8.05118	8.06361	8.07279	8.04781	8.02965	8.04809	8.04549	8.04071	8.03423	8.00398	8.02626	8.02499	8.03732	8.02145	8.02283	8.01649	8.04227	8.05004	8.04783	8.02792	8.02524	8.06599	8.06412	8.06813	8.05344	8.04977	8.06893	8.09157	8.06872	8.05486	8.07399	8.06053	8.05208	8.05145	8.05573	8.07148
0.06725	7.96015	7.99838	8.05625	8.0554	8.04446	8.04762	8.05807	8.04765	8.06694	8.05987	8.06451	8.07278	8.05958	8.0658	8.04154	8.0292	8.04916	8.04207	8.0495	7.99951	8.01445	8.01923	8.03393	8.00826	8.0136	8.04132	8.03622	8.03367	8.05075	8.02632	8.02161	8.05637	8.05445	8.08066	8.06055	8.03557	8.05474	8.09975	8.05946	8.05537	8.05798	8.0708	8.05877	8.04826	8.03884	8.07359
0.067375	7.97731	8.02777	8.02533	8.04527	8.05521	8.06036	8.05875	8.06945	8.03918	8.0567	8.05034	8.06251	8.04216	8.05063	8.05255	8.02809	8.06281	8.03217	8.04076	8.01801	8.019	8.03528	8.02625	8.01148	8.02829	8.02512	8.05965	8.04105	8.03426	7.99779	8.02171	8.07263	8.05771	8.06953	8.07532	8.0601	8.05592	8.0769	8.0621	8.06206	8.06252	8.07781	8.08471	8.05575	8.04989	8.05784
0.0675	7.97661	8.01105	8.03531	8.03539	8.06113	8.05895	8.04587	8.06927	8.0374	8.07349	8.04941	8.06166	8.03913	8.04937	8.02499	8.03503	8.06139	8.03603	8.03388	8.03486	8.02289	8.03041	8.02083	8.03159	8.04606	8.02562	8.06191	8.03585	8.04446	8.01435	8.03276	8.05632	8.053	8.09558	8.08595	8.06647	8.06526	8.08702	8.08215	8.06858	8.06104	8.09044	8.06385	8.08571	8.04202	8.05366
0.067625	7.96246	8.02254	8.03028	8.02734	8.0539	8.06926	8.04821	8.07845	8.05701	8.04578	8.06663	8.07891	8.04899	8.06526	8.05253	8.04716	8.05797	8.04405	8.01898	8.02659	8.03114	8.02425	7.99735	8.03809	8.03916	8.04237	8.04285	8.03535	8.03885	8.03561	8.01608	8.07362	8.06619	8.07971	8.06591	8.08559	8.04451	8.10872	8.07475	8.07752	8.05616	8.0645	8.05525	8.07198	8.05576	8.05894
0.06775	7.99552	8.02761	8.04478	8.06071	8.05993	8.06458	8.05619	8.06581	8.06554	8.0395	8.09252	8.05864	8.06947	8.04515	8.03667	8.03777	8.04324	8.04788	8.02635	8.02299	8.0227	8.03573	8.025	8.0106	8.03112	8.04939	8.05043	8.03022	8.05581	8.00727	8.03027	8.06055	8.07607	8.08668	8.06042	8.05804	8.03886	8.09436	8.06842	8.06624	8.05981	8.07212	8.07175	8.05594	8.0724	8.07066
0.067875	8.01104	7.99738	8.05241	8.05265	8.03773	8.05224	8.06626	8.06576	8.07416	8.05303	8.08688	8.05969	8.05835	8.04594	8.03025	8.04943	8.05739	8.06298	8.01855	8.02851	8.01768	8.02922	8.04445	8.01542	8.04792	8.03175	8.04655	8.04739	8.04581	8.00902	8.01504	8.06337	8.0658	8.06439	8.06359	8.06256	8.0648	8.08855	8.07632	8.07706	8.07433	8.06851	8.0599	8.06991	8.03724	8.0493
0.068	7.97086	8.02359	8.04051	8.03077	8.03859	8.06342	8.05476	8.04565	8.04596	8.05434	8.04973	8.06194	8.06059	8.04612	8.04986	8.04336	8.04568	8.04845	8.03383	8.02274	8.018	8.02761	8.03126	8.04195	8.0267	8.03234	8.02299	8.03628	8.04978	8.01064	8.01263	8.06614	8.06145	8.06818	8.04599	8.05332	8.05903	8.07352	8.06531	8.07001	8.0506	8.06412	8.07404	8.08134	8.03296	8.06102
0.068125	7.99492	8.01176	8.03933	8.0358	8.05225	8.03783	8.05456	8.03603	8.05074	8.05466	8.06594	8.04209	8.04861	8.05099	8.05017	8.02171	8.03104	8.07515	8.05803	8.0223	8.01292	8.02038	8.02545	8.03504	8.02782	8.02858	8.03379	8.04262	8.04672	8.0288	8.01599	8.05247	8.08514	8.06762	8.05118	8.04723	8.05352	8.07419	8.07375	8.06433	8.04294	8.07198	8.06751	8.08983	8.06454	8.06276
0.06825	7.9558	8.02431	8.02224	8.04153	8.0524	8.03493	8.06732	8.04716	8.03285	8.05413	8.06851	8.047	8.0513	8.0584	8.05082	8.02809	8.03591	8.05642	8.04036	8.02624	8.00857	8.02937	8.03008	8.02907	8.02743	8.04962	8.04398	8.05028	8.06997	8.02827	8.01009	8.08047	8.0692	8.07825	8.05028	8.06072	8.04893	8.08356	8.07562	8.06732	8.06209	8.05866	8.07078	8.07256	8.05336	8.0592
0.068375	7.95289	8.02322	8.02789	8.03658	8.06863	8.06797	8.06408	8.05418	8.03401	8.05162	8.04576	8.04336	8.07008	8.05266	8.03785	8.03363	8.04318	8.03061	8.01945	8.02344	8.01656	8.024	8.04981	8.02805	8.02479	8.03725	8.04528	8.03302	8.05074	8.05976	8.01436	8.06264	8.05813	8.03702	8.06234	8.04842	8.054	8.08691	8.06905	8.08125	8.06133	8.04011	8.07579	8.05865	8.03351	8.06001
0.0685	7.9858	8.03999	8.02804	8.04607	8.07069	8.07223	8.05901	8.05194	8.06079	8.06576	8.05528	8.04711	8.05545	8.04202	8.07407	8.04134	8.02943	8.05276	8.02163	8.03473	8.02481	8.01083	8.03196	8.02767	8.02167	8.0183	8.02682	8.04862	8.04118	8.03805	8.00026	8.07055	8.04354	8.07215	8.07173	8.05904	8.05855	8.07755	8.06218	8.03577	8.06242	8.04806	8.08126	8.05378	8.05247	8.06886
0.068625	7.9707	8.03987	8.03235	8.05955	8.06853	8.05378	8.0742	8.0514	8.07304	8.05792	8.04852	8.03977	8.0694	8.05404	8.05096	8.04055	8.04329	8.05251	8.03169	8.03597	8.00815	7.99508	8.03792	8.02257	8.03928	8.03632	8.04965	8.05054	8.03637	8.01384	8.01335	8.07876	8.06031	8.08888	8.05979	8.04689	8.05947	8.09556	8.05686	8.03919	8.05943	8.04053	8.06007	8.07882	8.06254	8.06924
0.06875	7.96534	8.0239	8.01382	8.05173	8.05949	8.05641	8.06574	8.03915	8.06203	8.04964	8.06219	8.0559	8.07074	8.07042	8.03416	8.05053	8.04847	8.04815	8.03638	8.01844	7.99243	8.03328	8.03353	8.01416	8.02302	8.02627	8.04035	8.04111	8.03126	8.03957	8.00685	8.07088	8.06925	8.06419	8.05685	8.04225	8.06094	8.09342	8.07548	8.05142	8.04445	8.05673	8.06546	8.06141	8.05238	8.05701
0.068875	7.96413	8.03288	8.03629	8.03991	8.07062	8.07279	8.05096	8.05224	8.05774	8.05128	8.06776	8.05585	8.06602	8.05531	8.02686	8.04403	8.03594	8.03751	8.05008	8.01031	8.02569	8.02442	8.01835	8.01958	8.01488	8.03319	8.03816	8.03286	8.06796	8.03299	8.01795	8.05431	8.06064	8.04755	8.07379	8.04932	8.06994	8.08229	8.08003	8.06186	8.05492	8.06195	8.08446	8.04372	8.05981	8.04027
0.069	7.97661	8.0221	8.04561	8.03735	8.07293	8.05995	8.05328	8.06715	8.0434	8.0363	8.07265	8.04852	8.05827	8.0706	8.03529	8.04835	8.04395	8.05547	8.04276	8.01827	7.99603	8.03785	8.02018	8.02202	8.00438	8.03946	8.03375	8.04207	8.0623	8.02672	8.024	8.07001	8.07882	8.06467	8.06175	8.08571	8.07021	8.05879	8.06654	8.07146	8.07043	8.04719	8.07422	8.04751	8.03777	8.06598
0.069125	7.97712	8.01009	8.05523	8.03928	8.05463	8.07245	8.06038	8.07127	8.06381	8.04123	8.06766	8.0501	8.04438	8.05724	8.07046	8.03609	8.03526	8.05212	8.03277	8.01548	8.00179	8.03299	8.05902	8.0231	8.00928	8.04438	8.02012	8.06039	8.04112	8.04777	8.02843	8.06811	8.05902	8.07949	8.03712	8.06492	8.06544	8.0686	8.08456	8.05864	8.06171	8.06814	8.06214	8.05991	8.05337	8.05637
0.06925	7.98313	8.01334	8.00957	8.0508	8.04887	8.06631	8.06343	8.05116	8.04952	8.04739	8.05972	8.05218	8.03571	8.06201	8.04242	8.0396	8.04883	8.05551	8.03428	8.00926	8.03328	8.03631	8.03886	8.04008	8.02082	8.03353	8.02951	8.04574	8.04119	8.02132	8.03957	8.0744	8.06365	8.06592	8.06448	8.0386	8.07494	8.07298	8.07164	8.04787	8.06795	8.07561	8.05334	8.05878	8.04648	8.04419
0.069375	7.98368	8.01467	8.03716	8.0726	8.04819	8.06072	8.05032	8.03567	8.05864	8.05781	8.06046	8.03989	8.04179	8.03686	8.04025	8.05213	8.05758	8.04003	8.0515	7.97757	8.0302	8.03811	8.03679	8.03825	8.02618	8.03942	8.04391	8.05572	8.02206	8.02337	8.01437	8.06888	8.05668	8.05533	8.07643	8.06483	8.05197	8.07603	8.07667	8.05946	8.05785	8.05901	8.06347	8.0441	8.04979	8.06154
0.0695	7.989	8.00966	8.01158	8.06413	8.0528	8.06807	8.05801	8.04333	8.05987	8.05194	8.03589	8.05285	8.0591	8.03927	8.03458	8.04634	8.04189	8.03161	8.03001	7.98899	8.01498	8.02139	8.03321	8.02986	8.0157	8.026	8.05492	8.03022	8.0413	8.01738	8.02353	8.06919	8.06701	8.06856	8.06824	8.06429	8.07338	8.07733	8.08648	8.06365	8.07107	8.06422	8.06295	8.05005	8.05089	8.06467
0.069625	7.99046	8.02768	8.01235	8.07835	8.04353	8.07143	8.06651	8.05678	8.05006	8.07114	8.04034	8.03319	8.05228	8.05901	8.03738	8.04159	8.04022	8.02182	8.01371	8.027	8.00256	8.02299	8.02802	8.03096	8.02872	8.03989	8.04778	8.02905	8.03117	8.03138	8.02174	8.08184	8.05867	8.06152	8.05641	8.05507	8.06798	8.06601	8.08627	8.05729	8.06538	8.06138	8.05918	8.04658	8.05197	8.0611
0.06975	7.99165	8.0219	8.03996	8.06304	8.04202	8.04288	8.0688	8.04994	8.05814	8.05247	8.05768	8.05302	8.04943	8.03792	8.03908	8.04436	8.03337	8.05235	8.02714	8.03029	8.01928	8.03582	8.03474	8.02628	8.0059	8.04085	8.02335	8.02367	8.06061	8.04713	8.0074	8.06597	8.05485	8.05391	8.06811	8.05425	8.05624	8.051	8.08144	8.07004	8.06292	8.04479	8.05977	8.06062	8.05	8.0617
0.069875	7.97832	8.01862	8.01451	8.05746	8.03739	8.02859	8.06136	8.04618	8.06075	8.05534	8.05737	8.05657	8.03781	8.04739	8.05339	8.04118	8.06202	8.04624	8.01857	8.02988	8.02058	8.01785	8.01661	7.99733	8.01591	8.02913	8.01724	8.01095	8.04195	8.02602	8.01435	8.04937	8.06278	8.04896	8.07143	8.06693	8.04431	8.08304	8.06162	8.07006	8.04778	8.06544	8.05929	8.06638	8.05202	8.0398
0.07	7.97791	8.01213	8.01717	8.04301	8.05016	8.02601	8.05624	8.03769	8.07017	8.04409	8.05676	8.0673	8.04706	8.03584	8.06605	8.04551	8.03553	8.03078	8.01496	8.02723	8.00729	8.01386	8.02378	8.00556	8.01645	8.03865	8.04454	8.01139	8.0295	8.0298	8.02212	8.06068	8.05552	8.07868	8.06428	8.06445	8.06908	8.07806	8.07734	8.0659	8.04441	8.05707	8.05043	8.0621	8.03409	8.03379
0.070125	7.98409	8.02888	8.01648	8.06117	8.0461	8.04494	8.06587	8.05534	8.06904	8.04676	8.04023	8.06974	8.06236	8.02476	8.06304	8.02967	8.02567	8.04248	8.02219	8.01058	8.01326	8.04666	8.02959	8.02512	8.00457	8.04222	8.05329	8.02111	8.04404	8.03706	8.01398	8.04168	8.06397	8.06979	8.05678	8.05807	8.06509	8.06906	8.06563	8.07649	8.07801	8.04381	8.05729	8.05582	8.05344	8.06904
0.07025	8.00081	8.02228	8.01981	8.04822	8.03658	8.06084	8.07002	8.03042	8.0474	8.05047	8.04908	8.05933	8.07434	8.04257	8.06849	8.02809	8.05443	8.03374	8.01836	8.01581	8.01701	8.04123	8.02068	8.02071	8.04361	8.03754	8.05101	8.02321	8.06585	8.02305	8.02528	8.05571	8.05236	8.06494	8.06612	8.07167	8.07069	8.08606	8.0745	8.07074	8.06182	8.05466	8.07826	8.04507	8.05941	8.03889
0.070375	7.99731	8.02383	8.0351	8.04172	8.04576	8.0588	8.07695	8.06973	8.04208	8.0496	8.03457	8.0602	8.06036	8.03408	8.05102	8.04861	8.03188	8.05373	8.03152	8.02555	8.03384	8.02466	8.04463	8.0113	8.04618	8.03944	8.05777	8.02417	8.03796	8.02183	8.03371	8.06669	8.06661	8.06082	8.05917	8.05449	8.06313	8.0824	8.06325	8.07047	8.05956	8.04408	8.06221	8.05334	8.04771	8.04462
0.0705	7.98643	8.03464	8.01839	8.05044	8.05345	8.0582	8.05426	8.07119	8.04996	8.04745	8.05505	8.04759	8.06422	8.0347	8.03838	8.05033	8.04754	8.05176	8.02442	8.01009	8.01794	8.02167	8.04823	8.02817	8.0374	8.04379	8.05337	8.03021	8.02253	8.03828	8.03426	8.08652	8.06699	8.03944	8.05408	8.06605	8.06583	8.07098	8.05247	8.07247	8.06969	8.05851	8.06003	8.04816	8.03111	8.02766
0.070625	7.98931	8.02431	8.02344	8.06235	8.04745	8.06557	8.03976	8.06865	8.03915	8.04818	8.06466	8.05971	8.05994	8.04478	8.03086	8.04096	8.05379	8.03495	8.0023	8.02491	8.02645	8.036	8.02525	8.01771	7.99473	8.04195	8.04317	8.00842	8.04486	8.03313	8.01691	8.06861	8.06153	8.03492	8.06125	8.06516	8.06505	8.08178	8.05587	8.07107	8.08264	8.05558	8.06606	8.04227	8.05744	8.03885
0.07075	7.98576	8.02867	8.03146	8.04633	8.04983	8.04008	8.05665	8.07584	8.05845	8.04871	8.06503	8.06787	8.02956	8.05334	8.05398	8.0256	8.04671	8.04218	8.01455	7.99967	8.02249	8.03342	8.02393	7.99384	8.00209	8.03539	8.03529	8.01597	8.04773	8.02455	8.01965	8.07303	8.04709	8.07759	8.06438	8.05697	8.07134	8.08952	8.06058	8.0719	8.07226	8.07432	8.04637	8.0696	8.06496	8.04427
0.070875	7.99625	8.02441	8.03538	8.04508	8.06355	8.03567	8.04966	8.07102	8.06041	8.05779	8.05527	8.06386	8.06447	8.02738	8.04366	8.03498	8.0526	8.02437	8.00617	8.02872	8.02916	8.00883	8.00248	8.00397	8.01154	8.03539	8.03989	8.01292	8.04341	8.01499	8.00079	8.03862	8.04684	8.0734	8.05083	8.05849	8.0828	8.10396	8.07048	8.05923	8.06064	8.06633	8.06469	8.05961	8.05761	8.05974
0.071	7.98822	8.02	8.0264	8.04095	8.05717	8.05737	8.0675	8.04948	8.05726	8.04813	8.07175	8.06751	8.05933	8.03969	8.04486	8.02084	8.04855	8.03062	8.00632	8.02815	8.02574	8.01948	8.02826	8.01974	8.0338	8.05266	8.04839	8.0188	8.02079	8.00596	8.00097	8.06679	8.05547	8.05562	8.04866	8.06525	8.07052	8.09434	8.05673	8.05746	8.05267	8.07177	8.05402	8.05875	8.06197	8.06683
0.071125	7.98642	8.02521	8.01762	8.03023	8.06998	8.05763	8.07334	8.05814	8.05723	8.05102	8.07356	8.07043	8.0415	8.05325	8.05837	8.04986	8.02313	8.04288	8.02665	8.01081	8.0315	8.02106	8.01744	8.02814	8.01607	8.04197	8.04656	8.00931	8.03824	8.01191	8.02452	8.06634	8.05615	8.04844	8.08959	8.06374	8.07129	8.07379	8.05257	8.0778	8.06384	8.06408	8.05275	8.06638	8.03725	8.05603
0.07125	7.98071	8.01794	8.03989	8.04489	8.04597	8.04093	8.05412	8.05516	8.05116	8.02737	8.06645	8.0795	8.04369	8.03992	8.04976	8.04998	8.03092	8.05187	8.04328	7.99316	8.0168	8.00417	8.01534	8.02898	8.02074	8.02856	8.01981	8.03801	8.04316	8.01022	8.013	8.08393	8.04169	8.06116	8.07788	8.05411	8.06739	8.08151	8.06841	8.08068	8.06643	8.05414	8.04142	8.05457	8.03224	8.08135
0.071375	7.97606	8.00452	8.03857	8.05116	8.04244	8.04644	8.05003	8.06503	8.06458	8.02907	8.06067	8.05698	8.05834	8.0313	8.04719	8.0649	8.06155	8.0545	8.035	8.01034	8.01039	8.01097	8.02529	8.0315	8.02958	8.06071	8.02132	8.03981	8.05035	8.01364	8.00208	8.076	8.06206	8.06047	8.04415	8.06187	8.08212	8.06557	8.06786	8.06728	8.08633	8.04621	8.04655	8.05889	8.04883	8.07787
0.0715	7.97591	8.0161	8.05123	8.05637	8.02402	8.0605	8.05497	8.06052	8.05779	8.0372	8.04514	8.03874	8.06662	8.04844	8.04745	8.06943	8.05057	8.05072	8.03919	8.01485	7.9997	8.02116	8.03023	8.00851	8.03407	8.03596	8.03562	8.04128	8.0402	8.01763	8.00267	8.05355	8.03944	8.06664	8.05863	8.07156	8.07884	8.08307	8.04678	8.05567	8.07382	8.06466	8.03549	8.05706	8.08051	8.06738
0.071625	7.95555	7.99073	8.04766	8.05198	8.04204	8.05546	8.04227	8.06332	8.04274	8.05055	8.04429	8.04562	8.0736	8.05804	8.02956	8.03903	8.03276	8.03576	8.02912	8.02687	8.01884	8.02354	8.02147	8.03897	8.02885	8.02989	8.02612	8.03182	8.05556	8.03578	8.00249	8.0731	8.04745	8.05163	8.04778	8.05151	8.07689	8.08543	8.05197	8.06811	8.06032	8.07555	8.0527	8.03958	8.06158	8.05263
0.07175	7.95827	8.00894	8.04363	8.02501	8.05621	8.06245	8.03371	8.07277	8.04932	8.06637	8.02808	8.04497	8.05981	8.06264	8.06327	8.03955	8.02876	8.04758	8.04907	8.02525	8.00262	8.02716	8.01308	8.0172	8.01668	8.03918	8.03405	8.02838	8.04063	8.01351	8.0101	8.05976	8.07176	8.0834	8.05242	8.04519	8.06205	8.06622	8.07889	8.0553	8.07813	8.06286	8.06367	8.05305	8.05619	8.05549
0.071875	7.96489	8.01379	8.03168	8.04716	8.06398	8.05813	8.04753	8.05671	8.05368	8.05592	8.03937	8.06254	8.04535	8.04469	8.04917	8.02047	8.02425	8.05389	8.03755	8.02373	8.00546	8.02307	8.03052	8.01469	8.00252	8.00848	8.03969	8.02476	8.0374	7.99207	8.02077	8.05625	8.04706	8.08192	8.05464	8.05203	8.06295	8.07613	8.07465	8.05881	8.06352	8.07191	8.04616	8.09026	8.06161	8.04728
0.072	7.98625	8.01729	8.03876	8.04949	8.06339	8.06371	8.04282	8.05575	8.0508	8.03555	8.06238	8.05238	8.04264	8.04442	8.03986	8.03162	8.02864	8.05295	8.03364	8.03142	8.02798	8.03599	8.03709	8.02268	8.01928	8.01729	8.05127	8.03544	8.00903	7.99939	8.01844	8.05788	8.0598	8.08049	8.06245	8.07933	8.06188	8.07259	8.07289	8.06622	8.04816	8.09357	8.05145	8.06083	8.04303	8.05089
0.072125	7.99316	8.02133	8.05867	8.0558	8.04442	8.05644	8.06899	8.05572	8.03305	8.05014	8.06933	8.03712	8.03621	8.06104	8.03209	8.02936	8.03757	8.05068	8.03249	8.00764	8.02602	8.0251	8.02515	8.02241	8.01672	8.02115	8.0601	8.03461	8.03319	8.01016	8.01101	8.05686	8.05356	8.06464	8.05917	8.03927	8.06231	8.08404	8.07953	8.05801	8.05681	8.06819	8.04497	8.04522	8.05226	8.05755
0.07225	7.98774	8.00212	8.02258	8.07446	8.03277	8.0506	8.05658	8.05344	8.04705	8.03326	8.04222	8.05859	8.07868	8.05476	8.03145	8.04474	8.04686	8.04511	8.04111	8.01696	8.00776	8.03417	8.00538	8.02228	8.034	8.01698	8.03819	8.03724	8.03236	8.01909	8.00377	8.04704	8.07365	8.05991	8.05989	8.04541	8.05163	8.07374	8.09598	8.0776	8.05519	8.06557	8.05297	8.02557	8.06305	8.05305
0.072375	7.98381	8.02719	8.02493	8.05467	8.02053	8.03811	8.07768	8.05482	8.03693	8.05164	8.05845	8.06564	8.05425	8.05899	8.04511	8.04581	8.0287	8.03789	8.05909	8.03166	8.01684	8.03851	8.00406	8.01215	8.03759	8.04229	8.03158	8.02737	8.0293	8.05196	8.01459	8.0588	8.06496	8.07385	8.04977	8.05636	8.07892	8.08217	8.08259	8.07104	8.0392	8.05394	8.05424	8.05527	8.0501	8.04398
0.0725	7.99265	8.01789	8.02114	8.05906	8.02902	8.0621	8.05558	8.05278	8.05617	8.05917	8.03899	8.06524	8.06534	8.04252	8.06087	8.03532	8.04543	8.04917	8.04472	8.02998	8.01313	8.03394	8.02869	8.01675	8.00703	8.04137	8.04777	8.02237	8.05683	8.03036	8.03677	8.06332	8.05354	8.05708	8.05891	8.04113	8.06239	8.06329	8.07841	8.08915	8.0432	8.06431	8.06366	8.06649	8.05226	8.05514
0.072625	7.98575	8.01526	8.00618	8.0526	8.03474	8.06087	8.04497	8.07078	8.05894	8.05348	8.02107	8.05817	8.04996	8.05489	8.05284	8.03112	8.03577	8.04204	8.00846	8.02666	7.98764	8.01427	8.04621	8.0041	8.0098	8.04587	8.02992	8.03769	8.0668	8.01675	8.02684	8.06143	8.06557	8.08718	8.06477	8.06241	8.05153	8.05981	8.07096	8.07446	8.05082	8.06127	8.06812	8.06715	8.02275	8.04838
0.07275	7.97353	8.0123	8.03864	8.04736	8.04103	8.05907	8.01282	8.06064	8.06296	8.05704	8.05608	8.05246	8.04477	8.04417	8.03735	8.03354	8.04702	8.04579	8.00051	8.0254	8.00002	8.0207	8.05772	8.03072	8.01833	8.04122	8.02361	8.03715	8.04645	8.00818	8.02341	8.05496	8.06207	8.05187	8.07865	8.05009	8.05033	8.06104	8.07914	8.06513	8.03907	8.07249	8.04243	8.06418	8.0366	8.05075
0.072875	7.97923	8.01642	8.04128	8.0556	8.05151	8.06348	8.02783	8.04979	8.07207	8.04669	8.05386	8.04206	8.04748	8.06048	8.04948	8.03952	8.04155	8.05937	8.01484	8.02592	8.01318	8.05344	8.04086	8.02909	8.03252	8.02238	8.04435	8.02976	8.03804	8.01804	8.00622	8.06099	8.05472	8.04472	8.04561	8.04621	8.0557	8.06752	8.07373	8.06415	8.05016	8.04685	8.03783	8.04972	8.03024	8.05163
0.073	7.97419	8.00941	8.00485	8.0763	8.03542	8.05243	8.06247	8.04935	8.05478	8.0423	8.07259	8.04254	8.08578	8.0466	8.06256	8.05157	8.04898	8.0719	8.02502	8.01623	7.99022	8.04217	8.03234	8.02292	8.01476	8.03459	8.04974	8.03049	8.0367	8.0268	8.01225	8.06661	8.07139	8.07252	8.03413	8.07351	8.05704	8.05374	8.05766	8.06355	8.0515	8.0619	8.06329	8.0466	8.03465	8.06665
0.073125	7.94621	7.98365	8.01575	8.05615	8.02418	8.05516	8.06383	8.04182	8.03905	8.06498	8.04996	8.04888	8.07234	8.05512	8.04101	8.03664	8.02554	8.05938	8.03329	8.00944	8.01247	8.03565	8.01303	8.01569	8.02314	8.01614	8.05952	8.04349	8.04382	8.02071	8.02216	8.05019	8.0602	8.07783	8.05871	8.07729	8.08114	8.06874	8.06351	8.06174	8.06227	8.05247	8.04847	8.05824	8.05565	8.05173
0.07325	7.96899	8.00452	8.03692	8.05151	8.03934	8.0469	8.06563	8.04942	8.02756	8.04483	8.06723	8.0518	8.05672	8.04498	8.04634	8.03465	8.02014	8.04649	8.00231	8.01807	8.03146	8.02837	8.01463	8.01865	8.03723	8.03353	8.04685	8.0382	8.04858	8.04359	8.02843	8.03748	8.04859	8.05622	8.05354	8.07267	8.06234	8.08842	8.07515	8.0564	8.06028	8.06365	8.04352	8.05759	8.06603	8.02757
0.073375	7.97715	8.00295	8.03233	8.05038	8.07054	8.03953	8.06093	8.05338	8.03884	8.05018	8.06802	8.05556	8.06175	8.03577	8.03932	8.03267	8.04061	8.03841	8.00628	8.01547	8.01599	8.03747	8.02312	8.02536	8.02399	8.04882	8.03222	8.03257	8.03123	8.0274	8.0236	8.05984	8.05871	8.06983	8.07437	8.04393	8.05254	8.09291	8.07621	8.04944	8.07609	8.06185	8.04858	8.0519	8.0763	8.05217
0.0735	7.993	8.00767	8.04787	8.04522	8.04668	8.04596	8.04005	8.04259	8.03896	8.05309	8.0485	8.06185	8.06715	8.06416	8.03928	8.03181	8.04836	8.02768	8.01534	8.00658	8.01827	8.03148	8.00229	7.99896	8.00958	8.02992	8.05086	8.02882	8.03662	8.01933	8.01086	8.05199	8.05357	8.05681	8.06824	8.05351	8.04449	8.06441	8.09239	8.048	8.06538	8.04279	8.0556	8.05999	8.03709	8.06088
0.073625	7.97934	8.01412	8.03816	8.056	8.05073	8.07542	8.05202	8.04992	8.045	8.03869	8.03762	8.06985	8.05669	8.06345	8.03747	8.03619	8.06355	8.03549	8.02199	8.02704	8.02025	8.04135	8.0268	8.014	8.01713	8.02688	8.04246	8.04243	8.05365	8.0205	8.01935	8.06228	8.04342	8.07619	8.0723	8.06235	8.06519	8.07631	8.07111	8.0657	8.05749	8.05667	8.06185	8.07362	8.04097	8.07769
0.07375	7.97354	8.0301	8.04983	8.06758	8.05734	8.07984	8.05241	8.04241	8.0533	8.04893	8.08146	8.05886	8.04783	8.04726	8.04268	8.04088	8.05346	8.04791	8.01184	8.03111	8.0054	8.03901	8.0248	8.01337	8.02223	8.02184	8.05072	8.0308	8.05427	8.01453	8.01422	8.05084	8.0585	8.05526	8.07184	8.06389	8.07045	8.06962	8.0785	8.0791	8.0535	8.05503	8.05054	8.07889	8.06777	8.06765
0.073875	7.96443	7.99247	8.04137	8.04775	8.06499	8.06709	8.04701	8.05282	8.04881	8.04491	8.05197	8.05691	8.05427	8.03789	8.03172	8.05093	8.05377	8.0568	8.01865	8.00641	7.99967	8.03577	8.00343	8.00875	8.00385	8.04015	8.04008	8.02829	8.03471	8.01511	8.0079	8.06155	8.04935	8.07139	8.04243	8.05236	8.03423	8.0862	8.06921	8.0676	8.06025	8.0544	8.03589	8.05284	8.06355	8.04526
0.074	7.98792	8.00941	8.00935	8.03499	8.05063	8.0563	8.01668	8.06394	8.05114	8.0625	8.03837	8.04434	8.05466	8.03202	8.04381	8.04395	8.04097	8.01935	8.0364	8.0423	8.01314	8.00455	8.0153	8.01044	8.02372	8.04147	8.02464	8.03032	8.04816	8.02653	7.99928	8.03602	8.05232	8.0533	8.06754	8.05526	8.07417	8.09855	8.07168	8.06915	8.05992	8.07763	8.02996	8.05161	8.04842	8.05527
0.074125	7.99029	8.01144	8.02233	8.04444	8.04544	8.03702	8.03422	8.04529	8.05054	8.03964	8.06567	8.05486	8.06769	8.03167	8.03988	8.03889	8.06269	8.03967	8.01643	8.0428	8.02536	8.00777	8.01886	8.00124	8.03481	8.02333	8.02306	8.01854	8.04849	8.02753	7.9989	8.06768	8.03146	8.04317	8.06242	8.03638	8.06594	8.08568	8.04903	8.07043	8.05724	8.067	8.03738	8.043	8.05564	8.05788
0.07425	7.98229	8.01154	8.04023	8.04114	8.03013	8.0662	8.06294	8.04761	8.06397	8.02671	8.06483	8.05407	8.06094	8.06393	8.03113	8.05071	8.05839	8.02935	8.00446	8.02491	8.01881	8.00565	8.00541	8.01404	8.01437	8.02193	8.05035	8.03828	8.05117	8.02654	8.01456	8.08064	8.04524	8.05838	8.05569	8.02213	8.06754	8.08705	8.05297	8.06058	8.05894	8.06026	8.06246	8.03525	8.06283	8.05232
0.074375	7.97852	8.00661	8.04093	8.04852	8.05204	8.05196	8.05021	8.06035	8.0331	8.0648	8.0618	8.0588	8.04307	8.05881	8.01868	8.04875	8.03384	8.02153	8.01233	8.02419	8.0129	8.02459	8.01432	8.00164	7.99233	8.01446	8.02156	8.02825	8.04935	7.99978	8.03355	8.03743	8.05002	8.07896	8.0577	8.05122	8.074	8.07403	8.05285	8.05544	8.0508	8.06717	8.06277	8.04943	8.05135	8.03535
0.0745	7.98083	8.0198	8.03272	8.04615	8.05154	8.05126	8.04559	8.06514	8.06138	8.05709	8.04729	8.05284	8.05331	8.06464	8.03063	8.04858	8.03102	8.0592	8.02268	8.00769	8.02311	8.04559	8.01765	8.01098	8.00786	8.02682	8.01162	8.03792	8.07309	8.03307	8.02636	8.03543	8.06385	8.07757	8.07821	8.0438	8.06795	8.06814	8.06356	8.05435	8.04611	8.0465	8.06545	8.03921	8.03777	8.0451
0.074625	7.9814	8.0227	8.04162	8.04669	8.03588	8.0336	8.05406	8.05952	8.05345	8.0505	8.03941	8.02219	8.04349	8.06218	8.04602	8.04974	8.04688	8.05174	8.04958	8.00338	8.00752	8.00433	8.03524	8.02749	8.03831	8.02514	8.0125	8.03905	8.0556	8.03602	8.01593	8.04144	8.05896	8.06481	8.05646	8.05261	8.06509	8.07438	8.05932	8.04451	8.06569	8.05549	8.06351	8.05903	8.05424	8.07002
0.07475	7.98883	8.01404	8.02825	8.05967	8.06131	8.03967	8.06108	8.06885	8.05351	8.04391	8.06507	8.04081	8.04336	8.026	8.04786	8.03437	8.03856	8.05463	8.04048	8.01655	8.01531	8.00364	8.02948	8.02736	8.01556	8.02849	8.02111	8.03535	8.05109	8.03731	8.01929	8.06827	8.06554	8.05486	8.0583	8.0713	8.09026	8.07191	8.05477	8.03566	8.06577	8.05639	8.06642	8.05189	8.03485	8.06617
0.074875	7.96482	8.00286	8.02623	8.05587	8.0558	8.05519	8.04055	8.05782	8.04591	8.04398	8.05761	8.04778	8.03731	8.0252	8.04561	8.0389	8.04437	8.04469	8.02276	8.02666	8.00767	8.02268	8.03397	8.01699	8.0406	8.02765	8.03378	8.02533	8.02962	8.0179	8.01783	8.07609	8.04951	8.07007	8.05209	8.04994	8.06267	8.07556	8.04532	8.0855	8.07881	8.05928	8.07455	8.05596	8.02023	8.05176
0.075	7.97436	8.01219	8.01763	8.03646	8.04057	8.07769	8.0551	8.07266	8.04473	8.0601	8.07304	8.04482	8.02541	8.03864	8.04066	8.02725	8.03649	8.0447	8.03329	7.9987	8.01688	8.01524	8.01352	8.00352	8.03111	8.04232	8.04364	8.02448	8.03125	8.01137	8.01419	8.04993	8.03619	8.06971	8.06084	8.05375	8.08569	8.08438	8.04826	8.05779	8.07305	8.07665	8.07764	8.05894	8.04838	8.05826
0.075125	8.01243	7.9987	8.03246	8.04695	8.04104	8.06887	8.06263	8.06184	8.05334	8.05307	8.04833	8.05976	8.04119	8.04339	8.03252	8.02805	8.05225	8.04572	8.03953	7.99712	8.01768	8.0136	8.0102	8.03234	8.04064	8.02098	8.06425	8.03239	8.03402	8.01609	8.01832	8.06877	8.04289	8.08196	8.06184	8.0572	8.05571	8.08218	8.07298	8.06063	8.04855	8.05801	8.0685	8.06674	8.06466	8.05692
0.07525	7.99281	7.99595	8.02922	8.05231	8.04662	8.03717	8.05606	8.06359	8.04704	8.04362	8.02573	8.06686	8.04912	8.03783	8.04617	8.02836	8.02895	8.03628	8.02293	8.0218	8.01126	8.01844	8.02778	8.04436	8.0303	8.0255	8.04868	8.0475	8.05445	8.0345	8.01601	8.07214	8.06907	8.06915	8.06502	8.06486	8.07149	8.0714	8.07918	8.06512	8.03265	8.06655	8.06013	8.05451	8.06441	8.05676
0.075375	7.97359	7.9941	8.02979	8.03715	8.05035	8.05659	8.05933	8.07392	8.03886	8.04738	8.04844	8.07916	8.04825	8.0478	8.03336	8.03483	8.05943	8.06195	8.02586	8.02639	8.03797	8.01323	8.03166	8.01573	8.02708	8.02482	8.02853	8.02057	8.05257	8.02859	8.01162	8.04089	8.04955	8.05869	8.04571	8.06126	8.07828	8.07587	8.07529	8.07067	8.04778	8.06609	8.04551	8.05018	8.05808	8.0797
0.0755	7.94895	8.00456	8.04079	8.03324	8.05288	8.05008	8.05331	8.06416	8.02815	8.02492	8.06705	8.05997	8.04172	8.05344	8.04339	8.05117	8.04327	8.0387	8.03786	8.00607	8.0225	8.03434	8.02867	8.00996	8.02719	8.03095	8.03721	8.02415	8.06905	8.03304	8.02213	8.06361	8.04747	8.05881	8.03839	8.08113	8.06098	8.09976	8.0639	8.03017	8.04561	8.04173	8.05756	8.04813	8.06327	8.06239
0.075625	7.97256	8.00125	8.05275	8.05257	8.04798	8.04467	8.0603	8.04848	8.05894	8.03694	8.05757	8.04097	8.05537	8.05532	8.04906	8.07225	8.05323	8.04536	8.04787	8.01756	8.00042	8.04631	8.01572	8.01579	8.00855	8.02566	8.03101	8.02658	8.06748	8.03106	8.01136	8.06363	8.05529	8.06654	8.05517	8.05787	8.04179	8.07282	8.07235	8.05171	8.07006	8.06252	8.03386	8.05763	8.0414	8.04566
0.07575	7.97382	8.01522	8.04181	8.0424	8.06212	8.04947	8.07558	8.05643	8.05959	8.05827	8.0552	8.06535	8.06125	8.04394	8.06805	8.04883	8.03386	8.03887	8.03044	8.02472	8.00983	8.02423	8.02769	8.00785	8.00956	8.0341	8.0223	8.01219	8.05879	8.02186	8.01819	8.05059	8.04379	8.04825	8.07438	8.03748	8.0551	8.08073	8.07082	8.08142	8.06249	8.07108	8.04114	8.05327	8.04753	8.06012
0.075875	7.97773	8.00272	8.04553	8.04467	8.0527	8.05855	8.06212	8.05572	8.06922	8.06483	8.06121	8.06264	8.04735	8.04629	8.04648	8.05126	8.02073	8.04089	8.0286	8.02824	8.01149	8.02666	8.03258	8.0117	8.0212	8.0201	8.01425	8.03959	8.03793	8.01177	8.01954	8.08138	8.04917	8.06301	8.05716	8.03582	8.06451	8.07962	8.07198	8.06989	8.05627	8.04996	8.05344	8.04008	8.0378	8.06734
0.076	7.97026	8.00976	8.0061	8.04037	8.0612	8.04599	8.06233	8.05554	8.05727	8.03692	8.06121	8.06498	8.04651	8.04457	8.03526	8.03168	8.0404	8.02502	8.02824	8.01354	8.0168	8.03851	8.01982	8.00423	8.01338	8.02173	8.04346	8.0202	8.04015	8.00933	8.03217	8.07799	8.02929	8.0696	8.04806	8.06329	8.04964	8.07525	8.06288	8.06286	8.03294	8.06786	8.06336	8.03587	8.04369	8.0596
0.076125	7.96273	8.01186	8.0451	8.05202	8.04903	8.03826	8.04332	8.06723	8.06437	8.05759	8.0597	8.04495	8.04811	8.05273	8.0237	8.02867	8.04913	8.02943	8.00347	8.00297	7.99785	8.03647	8.02164	8.00732	8.00804	8.01878	8.05725	8.02115	8.05214	8.01513	8.03203	8.05287	8.03574	8.04979	8.05872	8.0586	8.05386	8.0886	8.05501	8.05415	8.05165	8.06037	8.07283	8.04465	8.04419	8.03706
0.07625	7.96872	8.00757	8.04518	8.05306	8.03874	8.04938	8.05885	8.06084	8.03649	8.0491	8.0436	8.05128	8.06474	8.0503	8.04004	8.02329	8.03251	8.04095	8.03396	8.02035	8.01153	8.01202	8.01402	8.00125	8.03201	8.01575	8.04281	8.02883	8.04377	8.01862	8.0406	8.06139	8.03111	8.06958	8.05469	8.04839	8.05419	8.06415	8.07107	8.05249	8.05112	8.06544	8.06799	8.05198	8.04118	8.04729
0.076375	7.97009	8.02023	8.03964	8.03401	8.02838	8.0602	8.05617	8.04625	8.04152	8.05265	8.05022	8.0629	8.04641	8.04881	8.04693	8.03927	8.02118	8.04882	8.0042	8.02126	8.00903	8.03688	8.01244	7.99376	8.02466	8.02064	8.01993	8.03262	8.03128	8.02125	8.02078	8.07326	8.04813	8.05792	8.05118	8.05357	8.05054	8.0696	8.06699	8.07069	8.05225	8.05824	8.07027	8.05427	8.03434	8.04322
0.0765	7.96668	8.00308	8.03143	8.04688	8.02155	8.05365	8.04156	8.04433	8.03897	8.03958	8.05879	8.05245	8.04586	8.04444	8.04013	8.05013	8.01549	8.05323	8.01539	8.02894	8.03242	8.02151	8.01158	8.01446	8.02135	8.02165	8.04596	8.02728	8.02952	8.03339	8.00181	8.05341	8.03985	8.04658	8.0469	8.05898	8.06416	8.07488	8.08485	8.07589	8.05555	8.06021	8.06364	8.05573	8.02528	8.05171
0.076625	7.95512	8.0098	8.03931	8.04225	8.02762	8.03555	8.05151	8.06198	8.03514	8.02807	8.04314	8.05074	8.05002	8.02682	8.03099	8.05159	8.01978	8.03784	8.02872	8.01312	8.02441	8.0254	8.01962	8.01098	8.01102	8.02638	8.03455	8.0178	8.02197	8.01269	8.01923	8.06444	8.06252	8.04946	8.06482	8.05666	8.05319	8.07087	8.08091	8.062	8.04713	8.06453	8.06203	8.05447	8.03294	8.06322
0.07675	7.95982	8.02283	8.02782	8.03989	8.04024	8.02272	8.04943	8.05833	8.06213	8.0573	8.05522	8.04783	8.0422	8.04301	8.03583	8.03284	8.02788	8.03516	8.01753	8.01113	8.00853	8.0336	8.02273	8.0154	8.03141	8.01081	8.03555	8.01627	8.02276	8.01453	8.03193	8.0478	8.07521	8.06474	8.06898	8.04619	8.06998	8.08826	8.06167	8.06344	8.04311	8.05411	8.059	8.06377	8.05431	8.06319
0.076875	7.96734	8.01912	7.99683	8.04005	8.04814	8.03432	8.06134	8.03555	8.04468	8.04537	8.03708	8.03855	8.02062	8.05238	8.02525	8.01628	8.01157	8.0465	8.02834	8.01058	8.00262	7.99617	8.03613	8.00701	8.03224	8.01167	8.05051	8.04131	8.03078	8.02814	8.02905	8.03197	8.05634	8.07317	8.04895	8.06056	8.07109	8.07886	8.05942	8.03271	8.05644	8.04509	8.04902	8.0626	8.0564	8.05604
0.077	7.97427	8.02526	8.00602	8.05803	8.04446	8.05358	8.05305	8.03664	8.04856	8.04653	8.04562	8.01841	8.04821	8.03812	8.02907	8.03826	8.02102	8.0294	8.03902	8.01974	8.02116	7.99884	8.02918	8.02736	8.01314	8.03113	8.03439	8.03851	8.04676	8.01057	7.97231	8.07973	8.05311	8.04368	8.05652	8.06203	8.05558	8.04539	8.06647	8.0462	8.06378	8.04758	8.05531	8.05207	8.04543	8.04241
0.077125	8.00121	8.0161	8.01404	8.06325	8.05428	8.05729	8.06651	8.05185	8.05722	8.05202	8.02537	8.06209	8.03233	8.05651	8.04943	8.05521	8.02907	8.03397	8.02297	8.03623	8.03413	8.02157	8.01974	8.02415	8.03912	8.01852	8.0294	8.04676	8.03094	8.02475	8.00582	8.05051	8.0395	8.05934	8.04299	8.04776	8.04591	8.04198	8.06862	8.06409	8.07175	8.0516	8.06571	8.05907	8.06233	8.05967
0.07725	7.98577	8.00578	8.03308	8.06006	8.04459	8.07118	8.0599	8.06204	8.04129	8.04048	8.04132	8.05151	8.05973	8.06231	8.04464	8.03682	8.04153	8.04311	8.01125	8.03545	8.02323	8.04137	8.0091	8.01354	8.0105	8.04212	8.04275	8.0349	8.02985	8.01245	8.02854	8.03928	8.03556	8.05361	8.04932	8.03364	8.08021	8.0901	8.07433	8.07177	8.05756	8.08328	8.07512	8.05997	8.08255	8.04169
0.077375	7.98116	8.01469	8.03308	8.05693	8.04924	8.06927	8.05635	8.05228	8.04498	8.02846	8.04362	8.04337	8.07046	8.05154	8.04031	8.05286	8.03356	8.02403	8.01597	8.02756	8.01105	8.02327	8.02441	8.02881	8.01393	8.03732	8.03724	8.04717	8.02485	8.01736	8.00799	8.04317	8.04023	8.06915	8.04346	8.03811	8.07916	8.08311	8.10224	8.07401	8.03233	8.07413	8.06118	8.04236	8.04335	8.04407
0.0775	7.97063	8.01413	8.02833	8.05682	8.06257	8.04668	8.05465	8.0378	8.04894	8.04602	8.0384	8.06233	8.02279	8.05343	8.02656	8.0258	8.01884	8.03956	8.01158	8.02947	8.00119	8.01038	8.03438	8.01856	8.02237	8.03351	8.02591	8.03738	8.0136	8.03265	8.0133	8.05326	8.04645	8.05513	8.05103	8.03632	8.08255	8.07087	8.06712	8.05865	8.04697	8.06329	8.05208	8.0514	8.04109	8.03948
0.077625	7.96205	8.02216	8.02204	8.05914	8.05717	8.06333	8.05243	8.03712	8.05009	8.03522	8.04169	8.05498	8.04234	8.0481	8.04974	8.02897	8.01929	8.04976	8.02665	8.02026	8.00571	8.01501	8.0058	8.01762	8.01529	8.03071	8.02772	8.01863	8.02798	8.01311	8.01614	8.05654	8.00819	8.05322	8.04449	8.04594	8.07738	8.0602	8.05545	8.05499	8.03564	8.07787	8.05048	8.03924	8.05607	8.05447
0.07775	7.96343	8.01974	8.02464	8.03864	8.05639	8.06203	8.04374	8.05089	8.04694	8.05519	8.03253	8.05016	8.08415	8.0491	8.02817	8.04312	8.02522	8.04169	8.03001	7.99728	7.98809	8.01576	7.99127	7.9998	8.04108	8.03504	8.03341	8.03445	8.02653	8.0127	8.01123	8.05367	8.0367	8.0457	8.06209	8.03262	8.07304	8.05424	8.06847	8.06203	8.05083	8.06776	8.04728	8.04749	8.05102	8.0491
0.077875	7.97883	8.00211	8.0263	8.03712	8.041	8.06528	8.04316	8.04644	8.03969	8.0508	8.04639	8.05003	8.02625	8.04575	8.04126	8.04116	8.02704	8.02615	8.03139	8.00807	8.00994	8.01019	8.01902	7.99712	8.0136	8.04456	8.04298	8.04987	8.01516	8.03004	8.03947	8.05107	8.05457	8.04625	8.0532	8.04415	8.07404	8.07018	8.07249	8.06029	8.0517	8.07911	8.06	8.04759	8.0535	8.05315
0.078	7.98003	8.00208	8.01535	8.05665	8.03647	8.05285	8.04928	8.03688	8.03397	8.03078	8.04427	8.05479	8.04015	8.03789	8.0373	8.02476	8.04241	8.01968	8.02745	8.01396	8.0328	8.02267	8.02989	8.01172	8.01204	8.03091	8.04435	8.02309	8.02305	8.0078	8.01672	8.06378	8.0564	8.04845	8.0796	8.04697	8.06385	8.08376	8.07578	8.06821	8.04085	8.04748	8.0563	8.04793	8.04546	8.03998
0.078125	7.97346	8.02933	8.01205	8.04756	8.05607	8.04162	8.05079	8.05978	8.04906	8.03889	8.06498	8.03824	8.0496	8.02505	8.0203	8.04108	8.0195	8.03242	8.03144	8.0242	8.03033	8.01989	8.0277	8.02637	8.02319	8.03069	8.05836	8.04427	8.01063	8.01508	8.02131	8.06598	8.05524	8.06634	8.06989	8.03706	8.07702	8.07648	8.07543	8.05993	8.03273	8.05974	8.04481	8.03674	8.05327	8.04339
0.07825	7.99078	8.01481	8.01533	8.03991	8.04084	8.05124	8.03061	8.05856	8.04314	8.05009	8.04693	8.04253	8.03374	8.03625	8.03171	8.03604	8.02561	8.02478	8.03586	8.01601	8.03598	8.02853	8.04015	8.01887	8.0375	8.04823	8.03084	8.01756	8.04289	8.0265	8.03	8.05558	8.05737	8.06982	8.06563	8.05333	8.0604	8.06868	8.06696	8.06093	8.05682	8.06606	8.04755	8.04439	8.0446	8.04368
0.078375	7.98471	8.00488	8.02454	8.03009	8.04739	8.04688	8.04564	8.06071	8.05017	8.0528	8.07433	8.06456	8.04544	8.04395	8.03906	8.02069	8.03455	8.04485	8.01352	8.01009	8.03268	8.00749	8.02517	8.00549	8.03633	8.01952	8.01754	8.00463	8.04109	8.01994	8.01394	8.05685	8.04543	8.03603	8.04105	8.04438	8.05514	8.08424	8.06789	8.07558	8.05916	8.07542	8.04945	8.05075	8.03617	8.03364
0.0785	7.9713	8.03588	8.02717	8.05074	8.0528	8.0524	8.06645	8.0612	8.05429	8.04329	8.04669	8.04581	8.03185	8.03967	8.04113	8.03542	8.03203	8.05411	8.03001	8.00931	8.03447	8.02644	8.02462	7.99378	8.0261	8.02728	8.02731	8.00954	8.03648	8.00294	8.01244	8.07619	8.04094	8.03866	8.06224	8.0543	8.08012	8.07528	8.07593	8.07961	8.09041	8.05706	8.0535	8.04346	8.0469	8.04474
0.078625	7.99189	8.03161	8.0219	8.04554	8.05124	8.04852	8.04504	8.05352	8.05883	8.02943	8.0455	8.04813	8.04232	8.03575	8.02448	8.02135	8.0488	8.02316	8.04963	8.02219	8.03052	8.04153	8.00574	8.00345	8.00977	8.02164	8.01852	8.0288	8.01694	8.00394	8.01287	8.05928	8.04996	8.05828	8.06371	8.0795	8.04361	8.08016	8.05663	8.05345	8.03833	8.02769	8.06203	8.05619	8.05045	8.05485
0.07875	7.99298	8.01107	8.0501	8.03698	8.05962	8.06295	8.03894	8.04546	8.07619	8.04138	8.03639	8.06423	8.04362	8.034	8.03113	8.04034	8.03548	8.02738	8.0274	8.03659	8.00869	8.03545	8.00839	7.99304	7.99065	8.02901	8.03056	8.03083	8.02315	8.01742	7.99962	8.05034	8.05548	8.06831	8.0356	8.07844	8.04396	8.07041	8.05597	8.02933	8.03844	8.03767	8.05011	8.03648	8.02648	8.04044
0.078875	7.97628	8.00213	8.03622	8.04321	8.05021	8.04658	8.03449	8.05199	8.06877	8.03566	8.0533	8.04929	8.07134	8.03623	8.02151	8.01602	8.03455	8.02976	8.00961	8.0355	8.01784	8.02277	8.01275	7.99606	8.01099	8.00797	8.04534	8.03543	8.05389	8.01744	8.01604	8.04918	8.04684	8.07565	8.04665	8.05753	8.09106	8.07594	8.04993	8.03805	8.04108	8.05258	8.07854	8.0274	8.02749	8.06161
0.079	7.97462	8.01752	8.03185	8.04672	8.05403	8.07439	8.05348	8.06787	8.04228	8.03576	8.02665	8.04475	8.06347	8.0556	8.03043	8.0211	8.03255	8.03165	8.00556	8.02608	8.0237	8.01877	8.01768	8.00656	8.03751	8.02999	8.03399	8.01801	8.04094	8.03599	8.00473	8.03556	8.0473	8.09075	8.05591	8.06331	8.07548	8.07267	8.04317	8.04993	8.03681	8.05595	8.05717	8.04305	8.03106	8.04337
0.079125	7.97499	8.01012	8.05543	8.04661	8.04835	8.05323	8.04177	8.05246	8.04123	8.03403	8.04186	8.03697	8.03026	8.04572	8.04942	8.03734	8.01664	8.02748	8.00057	8.029	8.02169	8.02422	7.99589	8.01907	8.03719	8.03091	8.04773	8.03468	8.02235	8.00972	8.016	8.03872	8.06047	8.06353	8.07166	8.05184	8.07149	8.0778	8.05733	8.05073	8.03484	8.04448	8.07226	8.03213	8.04638	8.03905
0.07925	7.98777	8.01196	8.03988	8.05486	8.04072	8.04977	8.04842	8.04623	8.05912	8.05556	8.0462	8.04191	8.03391	8.05602	8.05224	8.06886	8.01765	8.04469	8.03674	8.01668	8.0138	8.02679	8.01492	8.02565	8.00699	8.03362	8.05078	8.02568	8.03744	8.00982	8.02184	8.02415	8.04037	8.05614	8.07854	8.0639	8.0583	8.06499	8.06331	8.04607	8.04815	8.06464	8.06001	8.01786	8.04863	8.05643
0.079375	7.97771	8.02339	8.01663	8.0511	8.04284	8.04441	8.05095	8.05191	8.07262	8.04606	8.03734	8.0405	8.03481	8.02487	8.03894	8.04007	8.03197	8.04626	8.02732	8.0185	8.00398	8.03722	8.05377	8.01875	8.01121	8.04086	8.04538	8.03647	8.0351	8.03319	8.00874	8.06021	8.04011	8.04683	8.06064	8.05786	8.06126	8.05471	8.05738	8.05081	8.04666	8.04713	8.07038	8.03968	8.0608	8.03345
0.0795	7.97349	8.02563	8.02003	8.02911	8.04419	8.04482	8.04767	8.0384	8.06131	8.05115	8.05076	8.05784	8.05074	8.04767	8.04154	8.04066	8.04839	8.0268	8.02089	8.03238	8.01441	8.01668	8.04414	8.01623	8.01089	8.04298	8.05785	8.04945	8.02141	8.03559	8.00906	8.06769	8.04595	8.03107	8.03906	8.05644	8.0532	8.05178	8.06594	8.06465	8.05698	8.05245	8.06004	8.04398	8.07295	8.05952
0.079625	7.9707	8.03656	8.03316	8.03976	8.06374	8.04312	8.04027	8.04826	8.04113	8.06014	8.04548	8.05667	8.0713	8.03601	8.03565	8.0335	8.0328	8.05539	8.02672	8.00571	8.0087	8.02797	8.03711	8.01268	7.99664	8.02426	8.06207	8.0531	8.00748	8.03275	8.02285	8.03632	8.04751	8.04784	8.03783	8.07044	8.05318	8.03908	8.08686	8.08493	8.01767	8.05803	8.05479	8.05649	8.05647	8.04301
0.07975	7.97881	8.03109	8.02598	8.04067	8.06316	8.05598	8.04962	8.06007	8.05832	8.0577	8.03291	8.04675	8.04852	8.03561	8.0465	8.01687	8.03873	8.0582	8.04859	8.00983	8.02716	8.00428	8.02596	8.02743	8.02409	8.02015	8.03896	8.05112	8.03642	8.03441	8.01964	8.04394	8.04549	8.05459	8.05739	8.05954	8.07986	8.03718	8.05677	8.06017	8.03925	8.05973	8.04698	8.04305	8.03375	8.062
0.079875	7.98535	7.99887	8.02386	8.04976	8.04527	8.05634	8.04096	8.06495	8.04879	8.05759	8.03721	8.06641	8.06992	8.05871	8.04134	8.02774	8.03628	8.03931	8.04373	8.01176	8.01746	8.02898	8.03191	8.02052	7.99875	8.00662	8.02309	8.02949	8.01974	8.03808	8.03281	8.04903	8.06487	8.0731	8.05665	8.03811	8.07014	8.0596	8.06781	8.05865	8.04599	8.05561	8.0685	8.03156	8.04108	8.03778
0.08	7.97994	8.0074	8.01498	8.06126	8.05412	8.04948	8.03785	8.0535	8.04175	8.04269	8.02869	8.05216	8.07043	8.04449	8.03368	8.02142	8.04128	8.03009	8.02638	8.00983	8.02055	8.01351	8.01807	8.02446	8.01819	8.02122	8.04381	8.04435	8.00989	8.03689	8.00883	8.05621	8.03329	8.07165	8.03664	8.05131	8.03183	8.06689	8.05588	8.05595	8.05532	8.04655	8.07713	8.02563	8.04731	8.05277
0.080125	7.98946	8.0014	8.01736	8.06013	8.05678	8.04183	8.05337	8.05086	8.04673	8.06118	8.04408	8.05907	8.05119	8.0411	8.02055	8.02273	8.03095	8.03375	8.023	8.02512	8.02224	8.03554	8.03525	8.0338	8.0268	8.04584	8.01127	8.03843	8.05186	8.01542	8.01421	8.04676	8.06069	8.07006	8.04116	8.04629	8.0489	8.06939	8.06705	8.05534	8.07242	8.04745	8.08131	8.0358	8.03316	8.06382
0.08025	7.99525	7.99799	8.04661	8.03927	8.05676	8.04234	8.04062	8.03874	8.04545	8.04515	8.05369	8.08514	8.04067	8.03701	8.02202	8.01788	8.04343	8.04015	8.0165	8.01905	8.02909	8.02	8.02871	8.02787	8.03873	8.03016	8.03099	8.01769	8.03023	8.0115	8.01689	8.03831	8.0634	8.05266	8.04045	8.0382	8.04329	8.08511	8.06773	8.04224	8.06715	8.05633	8.06457	8.035	8.03449	8.04645
0.080375	7.97685	8.01111	8.02415	8.05082	8.04494	8.04108	8.05096	8.04353	8.0291	8.0465	8.05046	8.04983	8.05743	8.04048	8.0238	8.03596	8.02037	8.03944	8.00961	8.01595	8.02397	8.01289	8.04797	8.00758	8.03061	8.03471	8.04465	8.01729	8.01098	7.99757	7.99777	8.0449	8.03819	8.05	8.05662	8.04518	8.03457	8.08314	8.0445	8.04482	8.05056	8.01935	8.05175	8.05144	8.02763	8.03892
0.0805	7.96755	8.01417	8.0284	8.04122	8.05488	8.0497	8.0547	8.04175	8.05718	8.04101	8.03821	8.04075	8.06885	8.04893	8.04758	8.03415	8.02483	8.02486	8.00436	8.01498	8.02687	8.01873	8.02043	8.01424	8.01732	8.03351	8.02697	8.03278	8.01589	8.0078	8.0053	8.06916	8.04744	8.04598	8.06047	8.04548	8.05077	8.06848	8.06014	8.0751	8.05691	8.03675	8.06581	8.01936	8.02969	8.05167
0.080625	7.98053	8.03669	8.01606	8.0552	8.03028	8.05418	8.06491	8.04864	8.04552	8.03336	8.04629	8.06325	8.06254	8.06054	8.06268	8.0412	8.03294	8.0153	8.01713	7.99913	8.01363	8.01906	8.02623	8.03238	7.99992	8.02775	8.03139	8.03718	8.02378	8.00454	8.02875	8.04973	8.05306	8.0405	8.06691	8.07153	8.06509	8.06255	8.07572	8.07271	8.05559	8.03178	8.04678	8.01266	8.05783	8.02968
0.08075	7.96591	8.02087	8.02208	8.06501	8.01926	8.05034	8.05581	8.06134	8.0243	8.02706	8.03763	8.0498	8.04141	8.06901	8.05473	8.03275	8.02814	8.03162	8.00909	8.01996	8.01759	8.04202	8.00642	8.02598	8.0162	8.02235	8.03247	8.03986	8.03757	8.01011	8.01242	8.03084	8.0437	8.04601	8.06666	8.04913	8.07278	8.05367	8.05494	8.05869	8.04439	8.04243	8.05581	8.02519	8.04194	8.05284
0.080875	7.98003	8.01135	8.02374	8.04884	8.03866	8.05499	8.04311	8.0662	8.0322	8.01959	8.04716	8.04693	8.04708	8.05707	8.04735	8.04794	8.03453	8.04509	8.02094	7.99899	8.00118	8.0337	8.0256	8.03393	8.00729	7.99957	8.03062	8.02889	8.03165	7.99207	7.99838	8.04722	8.06397	8.02836	8.06221	8.05761	8.04634	8.07401	8.06698	8.05447	8.0366	8.03831	8.05459	8.05486	8.05213	8.0461
0.081	7.96291	8.012	8.01643	8.06062	8.03893	8.06555	8.02869	8.05368	8.02043	8.02586	8.03343	8.05132	8.05916	8.05832	8.03162	8.03747	8.02868	8.03849	8.01857	8.02619	8.01608	8.02615	8.02361	8.02191	8.00085	8.00296	8.02895	8.01831	8.02958	8.02055	7.9963	8.07779	8.03422	8.06686	8.07781	8.03972	8.06002	8.0778	8.05756	8.05554	8.03786	8.03856	8.0605	8.04076	8.05918	8.03185
0.081125	7.95656	8.02396	8.00922	8.03711	8.03859	8.06135	8.03433	8.06976	8.03031	8.05219	8.05385	8.06419	8.05261	8.06545	8.0526	8.03397	8.03533	8.02351	8.02697	8.00633	8.0095	8.02585	8.01706	8.00787	8.01662	8.03621	8.02316	8.03842	8.04234	7.99654	8.02034	8.07793	8.04465	8.06993	8.07001	8.04264	8.05756	8.09071	8.06069	8.06382	8.02825	8.06274	8.0655	8.05998	8.04269	8.05104
0.08125	7.98651	8.01353	8.02817	8.05697	8.02548	8.03258	8.03389	8.04906	8.02095	8.0425	8.0688	8.06135	8.04147	8.03717	8.05009	8.0481	8.04256	8.03246	8.017	8.00115	8.02357	8.01573	8.03623	8.01079	8.02174	8.02381	8.02374	8.03408	8.03525	8.01231	8.02819	8.06918	8.05214	8.04812	8.06929	8.02975	8.03825	8.08128	8.05939	8.06532	8.029	8.0499	8.04596	8.02855	8.0555	8.03162
0.081375	7.96014	8.00097	8.02035	8.03971	8.01698	8.02701	8.02575	8.03834	8.02283	8.02948	8.07721	8.06486	8.05576	8.04262	8.04618	8.05358	8.04012	8.04386	8.00609	8.00092	8.0341	8.00789	8.03456	8.00931	8.01449	8.01797	8.03323	8.01976	8.00541	8.04482	7.99532	8.06815	8.03161	8.0584	8.06406	8.04337	8.04657	8.07256	8.03922	8.07413	8.04369	8.04211	8.0612	8.03564	8.06323	8.03493
0.0815	7.97177	7.99349	8.0173	8.0329	8.0179	8.03384	8.0466	8.05177	8.04868	8.02678	8.05325	8.04701	8.05389	8.04949	8.02209	8.05318	8.02663	8.02242	8.00598	8.01944	7.99999	8.03276	8.02927	8.01402	8.00624	8.01737	8.03314	8.02016	8.02208	8.01664	7.99991	8.0398	8.0397	8.05736	8.03816	8.05199	8.0635	8.08508	8.04056	8.05575	8.04452	8.03737	8.03605	8.04418	8.04336	8.06165
0.081625	7.97652	8.02988	8.02017	8.04742	8.02614	8.04193	8.02629	8.04887	8.03822	8.03307	8.03755	8.03368	8.05485	8.03786	8.03187	8.04143	8.04495	8.01127	8.02026	8.00627	7.99341	8.00681	8.0177	8.01352	8.02911	8.01665	8.02067	8.02671	8.03928	8.02804	8.01196	8.05682	8.03712	8.06135	8.03068	8.05212	8.04206	8.07555	8.05619	8.03992	8.02686	8.02696	8.04652	8.04617	8.0425	8.02897
0.08175	7.98375	8.02447	8.02766	8.07381	8.03677	8.03818	8.02041	8.06773	8.04769	8.03748	8.05178	8.05851	8.06464	8.05808	8.03525	8.03223	8.03278	8.02573	8.02198	7.99944	7.98913	7.99632	8.00408	8.01128	8.01246	8.03084	8.0402	8.00534	8.04703	8.02565	7.99208	8.0742	8.04651	8.06178	8.02834	8.04559	8.0532	8.0744	8.06948	8.05611	8.04787	8.03905	8.04638	8.05586	8.0375	8.05312
0.081875	7.96374	8.01924	8.02409	8.05298	8.04747	8.0529	8.0518	8.06957	8.05904	8.04801	8.04425	8.05044	8.05323	8.03477	8.04353	8.02354	8.02363	8.02273	8.02409	8.01373	8.00578	8.02061	8.00725	8.01499	8.01632	8.04906	8.01508	8.01063	8.04919	8.02374	7.98728	8.06167	8.04716	8.05215	8.04879	8.03603	8.0457	8.08397	8.05895	8.05364	8.05534	8.06104	8.05398	8.0228	8.05237	8.03241
0.082	7.9636	8.02508	8.02853	8.04217	8.04794	8.06953	8.06821	8.07198	8.05038	8.0852	8.04456	8.03681	8.05278	8.02013	8.02763	8.02387	8.02573	8.05007	8.02512	8.0189	8.02027	8.01926	8.02198	8.01905	8.02708	8.03609	8.02202	8.02144	8.03239	8.01987	8.00196	8.05081	8.03007	8.04916	8.05888	8.05057	8.04015	8.06319	8.05537	8.05027	8.05065	8.07549	8.05259	8.05579	8.06141	8.04825
0.082125	7.96018	8.01821	8.05388	8.04405	8.06271	8.03643	8.05825	8.05074	8.04379	8.047	8.05109	8.0591	8.04964	8.03566	8.04021	8.02341	8.03059	8.03181	8.02543	8.01652	8.00181	8.02888	8.0201	8.01069	8.03133	8.03455	8.0243	8.04408	8.03721	8.02235	7.99739	8.03947	8.0647	8.0687	8.0489	8.06985	8.06541	8.06023	8.07972	8.05854	8.06179	8.07304	8.0583	8.02805	8.03382	8.05501
0.08225	7.97102	8.01286	8.01962	8.04211	8.05051	8.03336	8.03985	8.06897	8.05115	8.06102	8.05222	8.03723	8.05866	8.05175	8.07996	8.04311	8.04244	8.03139	8.02859	8.01688	8.02895	8.01876	8.01669	7.99736	8.04215	8.02898	8.02689	8.03204	8.03453	8.01977	8.01273	8.04929	8.04468	8.06573	8.05085	8.04008	8.06007	8.06084	8.06622	8.06129	8.03777	8.06439	8.05244	8.04375	8.02263	8.05109
0.082375	7.96165	8.01075	8.02517	8.03885	8.04147	8.04556	8.05275	8.05629	8.04005	8.0682	8.05611	8.03632	8.05016	8.04695	8.04379	8.04466	8.03767	8.01952	8.03315	8.00059	8.01675	8.00839	8.02963	8.0161	8.00059	8.03002	8.04597	8.01303	8.02297	8.01314	8.01124	8.04173	8.04424	8.04475	8.05555	8.06489	8.06255	8.05475	8.06605	8.06208	8.0481	8.04531	8.05598	8.0692	8.05105	8.0489
0.0825	7.98214	8.01401	8.00943	8.0406	8.04837	8.06077	8.05628	8.04149	8.04928	8.04604	8.03856	8.05003	8.0285	8.04185	8.04668	8.04879	8.0377	8.0516	8.0359	8.00929	8.018	8.02016	8.00341	8.02775	8.00907	8.03178	8.05792	8.04335	8.03143	8.01014	8.02608	8.05084	8.05923	8.04583	8.05704	8.05326	8.0543	8.07323	8.06761	8.04483	8.0507	8.03292	8.06188	8.04811	8.05194	8.04861
0.082625	7.96652	8.00394	8.02704	8.03379	8.04518	8.04058	8.04724	8.05775	8.05045	8.03696	8.03763	8.05866	8.04842	8.05264	8.04011	8.03223	8.04572	8.03008	8.03091	8.02059	8.00963	8.02027	8.0266	8.04083	8.0143	8.03417	8.02908	8.04839	8.02152	8.01769	8.01829	8.0339	8.03767	8.05139	8.05887	8.04321	8.05567	8.0816	8.05978	8.04927	8.04469	8.04891	8.04432	8.05923	8.04297	8.05639
0.08275	7.98064	8.00694	8.02137	8.06216	8.04711	8.05902	8.01337	8.07323	8.03956	8.03888	8.05506	8.07458	8.03545	8.03531	8.0425	8.04947	8.03835	8.04926	8.03851	8.01485	8.01376	8.01653	8.032	8.01753	8.01528	8.02619	8.02139	8.03681	8.03052	8.02318	8.00273	8.03141	8.04604	8.05746	8.05669	8.05473	8.05361	8.07147	8.06423	8.05775	8.04156	8.05943	8.05492	8.05682	8.02628	8.037
0.082875	7.99693	7.99948	8.03174	8.04874	8.02467	8.05243	8.01556	8.07311	8.05136	8.0553	8.06724	8.04731	8.01493	8.05596	8.03965	8.05041	8.05264	8.04987	8.00742	8.00447	8.02307	8.01957	8.02468	8.00984	7.99025	8.04772	8.02749	8.01931	8.04788	8.02973	8.01949	8.03558	8.05148	8.05766	8.0447	8.04412	8.04721	8.07124	8.05173	8.06748	8.0412	8.04629	8.03589	8.03983	8.04005	8.025
0.083	7.99383	8.00902	8.04432	8.06197	8.03732	8.06992	8.02533	8.0473	8.05	8.03232	8.06901	8.04856	8.01983	8.05583	8.03445	8.04207	8.03892	8.03694	8.01694	8.00571	8.00056	8.0183	8.02293	8.01682	8.00609	8.01879	8.03325	8.02555	8.0443	8.01349	8.01717	8.04693	8.05328	8.05122	8.03663	8.0363	8.04884	8.07111	8.07384	8.05195	8.03969	8.05158	8.05274	8.07068	8.03984	8.02155
0.083125	7.97161	8.02317	8.0305	8.06595	8.04349	8.0446	8.02737	8.04052	8.05018	8.02663	8.05145	8.05192	8.05144	8.05602	8.02918	8.02385	8.03599	8.0177	8.0241	8.01974	7.99821	8.01154	8.02675	8.0183	8.02007	8.01532	8.04134	8.0284	8.02476	8.02384	8.00248	8.04549	8.03761	8.04381	8.05512	8.0425	8.05622	8.05835	8.07331	8.04583	8.05624	8.05546	8.04253	8.055	8.04243	8.03708
0.08325	7.96686	8.02804	8.00444	8.06046	8.06372	8.05469	8.02684	8.04623	8.03481	8.0319	8.04658	8.0677	8.05058	8.06647	8.03897	8.02975	8.04045	8.0069	8.03998	8.01424	8.01976	8.01703	8.01388	8.01472	8.00729	8.00887	8.024	8.02551	8.02439	8.0163	7.99258	8.03144	8.02402	8.05142	8.04035	8.06336	8.06904	8.06626	8.04825	8.0453	8.05887	8.0361	8.02944	8.04092	8.04368	8.03098
0.083375	7.9912	8.00755	8.01893	8.0443	8.04405	8.05367	8.0342	8.0564	8.03911	8.03948	8.06805	8.05968	8.04656	8.05151	8.0523	8.02102	8.01827	8.03011	8.03477	8.02638	8.02482	8.01035	7.99998	8.01519	8.00872	8.02889	8.02823	8.03378	8.03698	8.02965	8.00865	8.07421	8.01134	8.05833	8.04128	8.04844	8.0529	8.07753	8.0682	8.04322	8.03876	8.06874	8.05713	8.03996	8.02453	8.04091
0.0835	7.97173	8.01347	8.02818	8.03441	8.05429	8.04755	8.03341	8.05209	8.04684	8.03151	8.03558	8.05088	8.04639	8.04536	8.04729	8.01997	8.01715	8.02866	8.03522	8.01343	8.02205	8.01675	8.03033	8.01779	8.01109	8.0163	8.03178	8.04511	8.02902	8.01163	8.00722	8.07173	8.06224	8.06864	8.04798	8.0463	8.05032	8.08382	8.06909	8.06621	8.04187	8.06313	8.06377	8.04703	8.04501	8.05169
0.083625	7.96261	8.02302	8.03483	8.05908	8.06628	8.04975	8.05695	8.05054	8.0476	8.04208	8.03788	8.05322	8.04105	8.05379	8.04867	8.01752	8.02555	8.03303	8.02096	8.01263	8.01694	8.0169	8.00275	8.01737	8.0124	8.02926	8.0236	8.0275	8.04822	7.99703	8.02474	8.05813	8.07299	8.05254	8.03819	8.04064	8.0466	8.07105	8.04986	8.03688	8.05611	8.06232	8.05728	8.05376	8.03805	8.04128
0.08375	7.9706	8.00922	8.03283	8.04115	8.06688	8.04817	8.06567	8.04688	8.04348	8.05425	8.03909	8.04522	8.06733	8.04456	8.04686	8.02421	8.05032	8.0291	8.0392	7.99975	8.01084	8.02821	8.00476	8.01337	8.00819	8.02044	8.02963	8.02945	8.02887	8.00976	8.01274	8.04345	8.06031	8.0604	8.05959	8.05258	8.06036	8.06837	8.05246	8.04298	8.04987	8.03265	8.05762	8.03891	8.05212	8.04874
0.083875	7.97224	8.02834	8.0252	8.04558	8.03662	8.07081	8.05086	8.05047	8.05654	8.02953	8.04963	8.01889	8.05971	8.02956	8.06031	8.03961	8.04495	8.03117	8.04409	8.02296	8.01713	8.03342	8.0303	8.02029	8.00587	8.02428	8.03678	8.03694	8.04609	8.01246	8.0042	8.04955	8.03343	8.04972	8.04692	8.05099	8.05015	8.06693	8.07586	8.06046	8.05581	8.03035	8.0613	8.03104	8.02132	8.02499
0.084	7.97541	8.00361	8.03365	8.06091	8.04742	8.07531	8.02887	8.04118	8.06218	8.02927	8.06427	8.05908	8.04194	8.02474	8.04854	8.03613	8.03129	8.03143	8.01981	8.00941	8	8.01755	8.0261	8.0161	8.00946	8.0188	8.00653	8.01709	8.03043	8.02615	8.00909	8.06112	8.03002	8.03427	8.07286	8.06142	8.04239	8.06233	8.05608	8.08133	8.05348	8.05069	8.06853	8.04436	8.02906	8.0359
0.084125	7.99042	8.01323	8.02798	8.05322	8.05135	8.05392	8.0294	8.05689	8.04173	8.02039	8.05101	8.06535	8.04031	8.05833	8.02952	8.02558	8.02625	8.03744	8.01008	8.0052	8.01931	8.02573	8.00692	8.01165	7.98759	8.02012	8.02517	8.00072	8.00839	8.00161	8.0163	8.04577	8.03513	8.05679	8.08293	8.05912	8.05575	8.09296	8.05064	8.06956	8.06804	8.05313	8.04805	8.05419	8.02991	8.04747
0.08425	7.96544	8.0153	8.03947	8.0618	8.04089	8.04906	8.03571	8.05518	8.02347	8.03891	8.03399	8.05648	8.05758	8.05576	8.03239	8.02404	8.01901	8.04664	8.02493	7.98643	8.00142	8.02319	8.01556	8.01398	8.01204	8.03273	8.02847	8.01391	8.02367	8.01106	8.0154	8.04747	8.04771	8.05505	8.04092	8.04304	8.0393	8.07747	8.05042	8.07438	8.05129	8.04291	8.05166	8.04387	8.02562	8.03982
0.084375	7.9517	8.02055	8.01787	8.05161	8.02676	8.03912	8.02882	8.06454	8.02367	8.04198	8.01741	8.06089	8.05259	8.04307	8.048	8.03939	8.03469	8.05011	8.0184	8.00389	7.98481	8.01888	8.0095	8.01659	8.02628	8.02882	8.02449	8.02825	8.02849	8.02523	8.02348	8.04829	8.04203	8.03956	8.04478	8.03686	8.06113	8.05913	8.06355	8.06314	8.04312	8.06697	8.04029	8.02017	8.02571	8.05252
0.0845	7.95637	8.00813	8.01137	8.06847	8.04137	8.02981	8.04063	8.05943	8.03655	8.03608	8.02945	8.05378	8.07452	8.0448	8.04059	8.04932	8.03755	8.03716	8.04139	8.01125	7.99404	8.01777	7.99996	8.00938	8.01686	8.02199	8.02669	8.03631	8.0351	8.00609	8.01571	8.05023	8.04776	8.05203	8.05642	8.05872	8.05203	8.03647	8.06019	8.05927	8.06158	8.0531	8.04584	8.04761	8.04169	8.04865
0.084625	7.97127	8.01183	8.00078	8.04666	8.06	8.03083	8.06533	8.05859	8.03169	8.03465	8.03828	8.01913	8.0675	8.05946	8.02422	8.04644	8.02229	8.04212	8.01519	8.0002	7.99326	8.02527	8.00887	8.0032	8.01372	8.00975	8.02379	8.02724	8.03404	8.02355	8.00468	8.05223	8.0438	8.04585	8.04466	8.03584	8.04826	8.03481	8.06291	8.04904	8.05616	8.0462	8.03877	8.05052	8.03165	8.04616
0.08475	7.97626	8.01554	8.01639	8.03511	8.05361	8.03277	8.06211	8.06985	8.02892	8.04483	8.02742	8.04982	8.02968	8.0352	8.04178	8.03699	8.03708	8.02627	8.01069	8.0141	7.9852	8.01752	7.99575	8.01689	8.02341	8.00627	8.01664	8.01094	8.04094	8.02217	7.99558	8.05083	8.04926	8.0498	8.06214	8.03477	8.06368	8.033	8.05715	8.04925	8.06271	8.05665	8.04819	8.0569	8.02804	8.04903
0.084875	7.97019	8.03598	8.00653	8.04519	8.05188	8.04313	8.04168	8.05245	8.05258	8.03213	8.04613	8.05606	8.05309	8.04693	8.04967	8.03592	8.01752	8.03113	8.02065	8.00928	8.00731	8.03401	7.98797	8.02719	8.02648	8.00353	8.02997	8.02258	8.02511	8.03622	8.00837	8.0625	8.04848	8.05833	8.06504	8.04843	8.06587	8.06989	8.05097	8.04755	8.05758	8.06308	8.05186	8.0526	8.05325	8.05321
0.085	7.95396	8.02542	8.02141	8.02457	8.02921	8.03059	8.03741	8.05917	8.04398	8.04646	8.0425	8.05895	8.04394	8.04923	8.04713	8.03215	8.02221	8.04015	8.02288	7.992	8.01538	8.02666	7.99133	8.01643	8.03242	8.01157	8.043	8.03893	8.03351	8.02956	8.00746	8.04645	8.04895	8.06124	8.05588	8.0163	8.06124	8.07057	8.07454	8.05518	8.06055	8.05837	8.0627	8.05427	8.04269	8.05586
0.085125	7.9696	8.0451	8.00689	8.02344	8.04262	8.03145	8.03451	8.05636	8.03532	8.04882	8.04549	8.06214	8.04859	8.03726	8.03261	8.02856	8.01517	8.02354	8.02145	8.00593	8.00166	8.02264	8.01976	8.0106	8.01162	8.01331	8.04049	8.02142	8.01913	8.01516	8.00431	8.04837	8.02206	8.0476	8.05209	8.01536	8.07556	8.04455	8.08133	8.05162	8.04967	8.06782	8.03887	8.05783	8.03167	8.06609
0.08525	7.96456	8.01679	8.02676	8.03313	8.05716	8.04195	8.03769	8.04995	8.0531	8.04777	8.04883	8.03255	8.04758	8.03741	8.00935	8.05893	8.04233	8.03312	8.02567	8.0096	7.99671	8.01381	8.00966	8.00739	8.0187	8.01083	8.0279	8.03568	8.04076	8.01158	8.03451	8.04658	8.03249	8.06151	8.06332	8.02053	8.08077	8.05248	8.06596	8.03776	8.05947	8.05371	8.02898	8.0189	8.05283	8.03606
0.085375	7.97581	8.01117	8.02622	8.03532	8.03969	8.05086	8.03236	8.03456	8.0479	8.03431	8.06331	8.03666	8.0328	8.05025	8.02218	8.03574	8.03741	8.01894	8.03429	8.00986	8.00475	8.02761	8.02132	7.99452	8.02953	8.01054	8.02185	8.01961	8.02013	7.991	8.02554	8.0378	8.03312	8.05413	8.0332	8.02696	8.07741	8.07332	8.0525	8.05064	8.06607	8.05868	8.05871	8.02906	8.02597	8.02279
0.0855	7.97829	8.01597	8.03228	8.02484	8.04143	8.04268	8.03522	8.05022	8.04265	8.05123	8.07125	8.04099	8.04976	8.03159	8.00591	8.02696	8.0253	8.0279	8.02787	7.99395	8.005	8.02257	8.02242	8.02306	8.01432	8.03044	8.02799	8.01041	8.03291	8.01638	7.99686	8.06496	8.02567	8.04503	8.04147	8.04229	8.07632	8.06406	8.04887	8.0687	8.04367	8.04225	8.06522	8.03729	8.02113	8.02899
0.085625	8.00071	8.00968	8.02565	8.02744	8.03603	8.04261	8.03386	8.05383	8.04202	8.06577	8.04391	8.04218	8.04049	8.04541	8.03976	8.04094	8.01697	8.01356	8.02872	7.99586	8.00992	8.01759	8.01912	7.99161	8.00658	8.02064	8.03373	8.01656	8.05176	8.01916	8.0029	8.04629	8.03825	8.03744	8.04648	8.0675	8.03586	8.05387	8.06621	8.05056	8.03201	8.07074	8.06351	8.03616	8.04675	8.02477
0.08575	7.98303	8.03141	8.02126	8.03082	8.03689	8.04735	8.03983	8.04765	8.02802	8.0427	8.03706	8.05758	8.05511	8.06026	8.01791	8.0309	8.03307	8.03126	8.03788	7.99418	8.0098	7.99726	8.02569	8.0126	8.01676	8.02689	8.04834	8.01939	8.01938	8.00956	8.03206	8.04255	8.04086	8.03211	8.07661	8.06114	8.05319	8.07493	8.07238	8.04532	8.03902	8.0731	8.06809	8.04381	8.06465	8.03702
0.085875	7.97145	8.00696	8.03143	8.05562	8.04312	8.05543	8.05358	8.04778	8.02787	8.03319	8.05812	8.04877	8.04919	8.0592	8.02282	8.05514	8.0202	8.02	8.01151	8.0174	7.99909	8.01037	8.02331	8.00961	8.02413	8.03738	8.038	8.01843	8.05531	8.00755	8.04664	8.04813	8.05852	8.03934	8.04648	8.05038	8.06965	8.06907	8.06283	8.06144	8.03483	8.06503	8.05324	8.03621	8.05437	8.03044
0.086	7.97199	7.99345	8.0404	8.06837	8.03902	8.04636	8.04455	8.0508	8.04654	8.0384	8.05458	8.04572	8.03858	8.04394	8.03393	8.03271	8.02447	8.03107	8.00697	8.00198	7.98673	8.04272	8.0085	8.00897	8.00401	8.02573	8.02476	8.01235	8.04265	8.00439	8.01876	8.04033	8.05331	8.02415	8.03887	8.04314	8.07821	8.07451	8.06195	8.06827	8.05318	8.04457	8.04063	8.0366	8.04169	8.03603
0.086125	7.96156	8.01353	8.01873	8.0578	8.03307	8.04461	8.05244	8.06074	8.02827	8.04742	8.06036	8.04963	8.04748	8.02154	8.03151	8.01533	8.0212	8.03123	8.02767	8.02022	8.01077	8.01613	8.01056	8.01816	8.0163	8.00282	8.02138	8.01341	8.02227	8.01618	7.9915	8.05089	8.04512	8.0405	8.04131	8.0413	8.06304	8.07938	8.06083	8.0518	8.07339	8.04758	8.04493	8.05683	8.03997	8.05263
0.08625	7.96388	8.02755	8.03103	8.04286	8.04625	8.05155	8.04813	8.06129	8.04742	8.04111	8.05141	8.02552	8.04785	8.03437	8.03915	8.02529	8.03957	8.02045	8.02843	8.0044	8.00704	8.0256	8.01134	8.01695	8.01434	8.02048	8.01524	8.02551	8.03523	8.00896	7.98881	8.05339	8.05415	8.05202	8.04225	8.04171	8.04643	8.05228	8.04008	8.03723	8.048	8.03239	8.06133	8.06302	8.06628	8.06141
0.086375	7.97229	8.0229	8.01661	8.04804	8.0559	8.05604	8.03096	8.05138	8.04267	8.03689	8.03005	8.0414	8.04066	8.03441	8.02551	8.00082	8.0352	8.02439	8.02514	8.01107	8.0191	8.01502	7.99472	8.01806	8.02217	8.02996	8.02135	8.01723	8.0451	8.02814	8.00629	8.06599	8.05663	8.0513	8.06104	8.04063	8.05431	8.06045	8.06062	8.04752	8.0234	8.03751	8.0502	8.05629	8.05672	8.04536
0.0865	7.98232	8.03348	8.03635	8.04685	8.0303	8.07201	8.04063	8.04924	8.02232	8.03102	8.041	8.05032	8.02309	8.02634	8.04713	8.03208	8.03527	8.03155	8.01504	8.04234	8.01778	8.01929	8.01427	8.02197	8.02338	7.99075	8.01508	8.0468	8.03062	8.00728	8.04223	8.04906	8.03895	8.05611	8.04919	8.04259	8.0423	8.05093	8.06626	8.06076	8.03637	8.04521	8.04482	8.04168	8.02984	8.06171
0.086625	7.97206	8.01864	8.02931	8.05499	8.03496	8.05527	8.06181	8.02482	8.03256	8.05396	8.04219	8.03278	8.03164	8.00887	8.0535	8.02608	8.03441	8.03606	8.03761	7.99561	8.0139	8.0181	8.02198	8.02466	8.02761	8.00767	8.02904	8.02209	8.02593	8.01651	8.02172	8.0313	8.05554	8.05241	8.06302	8.05163	8.02895	8.04544	8.04823	8.04429	8.01538	8.0414	8.03616	8.02728	8.03304	8.0385
0.08675	7.97288	7.9906	8.00644	8.05519	8.04917	8.05114	8.06216	8.02987	8.04591	8.0446	8.04705	8.04108	8.05744	8.03522	8.03422	8.03781	8.03273	8.0266	8.03479	8.00392	7.99979	8.03896	8.01703	8.0129	8.01896	8.02245	8.04106	8.02305	8.02618	8.00387	8.01722	8.06292	8.05035	8.03143	8.06156	8.03327	8.04292	8.07474	8.05455	8.03488	8.03017	8.03757	8.06066	8.03351	8.04076	8.03786
0.086875	7.97195	7.98485	8.0106	8.03699	8.05233	8.02355	8.04598	8.04836	8.05468	8.03115	8.04042	8.04816	8.05323	8.05105	8.0519	8.04018	8.0444	8.02344	8.00625	8.00346	8.00063	8.02453	8.01153	8.00604	7.99545	7.99748	8.02353	8.02913	8.03021	8.00889	7.99043	8.06417	8.0528	8.03086	8.04027	8.0517	8.0585	8.06887	8.07351	8.05176	8.05165	8.0444	8.04559	8.03286	8.01907	8.02634
0.087	7.9749	7.99591	8.01678	8.03038	8.02394	8.02159	8.04697	8.02703	8.02007	8.04171	8.04383	8.03701	8.02535	8.05137	8.04501	8.04678	8.03947	8.03819	8.01211	8.00391	8.00947	8.00986	8.01437	8.03439	8.0022	7.99001	8.02695	8.01347	8.02934	8.02958	8.00317	8.06583	8.04539	8.0322	8.04222	8.04966	8.04181	8.06412	8.05966	8.05202	8.05408	8.01556	8.05448	8.049	8.0448	8.03981
0.087125	7.98003	8.00434	8.00735	8.04243	8.04169	8.02895	8.07179	8.06313	8.03639	8.04257	8.03025	8.05737	8.03162	8.04713	8.04665	8.03341	8.02984	8.0193	8.01098	8.02513	8.00924	8.02763	8.02404	8.01372	8.01822	8.00496	8.02775	8.02238	8.0284	8.02062	7.99963	8.04953	8.04531	8.05434	8.05544	8.04624	8.062	8.07036	8.04191	8.04121	8.05276	8.014	8.04533	8.0424	8.05424	8.03798
0.08725	7.9554	8.03783	7.99622	8.05917	8.05616	8.02249	8.04982	8.08107	8.03371	8.05753	8.04462	8.05617	8.04499	8.03746	8.0303	8.04406	8.03181	8.01827	8.01499	8.01448	7.99385	8.01247	8.00429	7.99014	8.02719	8.01028	8.05033	8.02281	8.02731	8.01219	7.99541	8.0487	8.04282	8.05448	8.04872	8.05706	8.06799	8.07584	8.05137	8.05077	8.06739	8.04065	8.03778	8.04813	8.05086	8.04084
0.087375	7.94347	8.00248	8.0212	8.04265	8.05207	8.04814	8.04887	8.04587	8.04829	8.03555	8.03656	8.05887	8.03735	8.04854	8.03101	8.05096	8.02349	8.02716	8.0337	8.01871	7.98229	8.02203	8.00413	7.99911	8.013	8.02189	8.04374	8.03836	8.00933	8.02301	8.00004	8.05399	8.0312	8.07095	8.03824	8.05612	8.05906	8.07844	8.0469	8.05238	8.03787	8.07358	8.04246	8.05564	8.03917	8.0459
0.0875	7.9604	7.99995	8.01038	8.03288	8.04774	8.03401	8.06277	8.04435	8.03899	8.04405	8.05205	8.04309	8.03332	8.04328	8.04114	8.04266	8.0405	8.05117	8.02251	8.02541	7.99874	8.00671	8.02657	8.02112	8.01437	8.02708	8.02611	8.00324	8.03452	8.00161	8.01929	8.05577	8.03914	8.06055	8.03443	8.04921	8.07919	8.08045	8.04068	8.05052	8.02892	8.05478	8.06792	8.05289	8.04842	8.01975
0.087625	7.96436	7.99996	8.00223	8.05396	8.05369	8.03554	8.0667	8.04086	8.05452	8.05834	8.04422	8.03854	8.05073	8.04471	8.04014	8.03113	8.04899	8.02874	8.03065	8.02476	7.99583	8.017	8.01978	8.02867	8.00575	8.03101	8.02638	7.99932	8.04495	8.00263	8.02277	8.06401	8.05285	8.04776	8.06041	8.04787	8.06025	8.07088	8.05076	8.03976	8.03852	8.04491	8.07295	8.02837	8.04449	8.02571
0.08775	7.94679	8.01658	8.0339	8.03233	8.0204	8.05756	8.0498	8.06458	8.04405	8.02866	8.0466	8.04417	8.04087	8.05126	8.03276	8.02956	8.03201	8.01154	7.99549	8.01186	7.99232	8.04793	8.00583	8.0363	8.00816	8.02373	8.01511	8.0153	8.02785	8.00782	8.02304	8.0644	8.05249	8.05238	8.0437	8.04922	8.05846	8.06393	8.07373	8.04134	8.05691	8.07181	8.04186	8.05419	8.03365	8.04632
0.087875	7.96393	8.01248	8.03886	8.02785	8.03548	8.03982	8.06454	8.03956	8.0457	8.03639	8.03639	8.05692	8.05119	8.05078	8.0574	8.01968	8.05477	8.03307	8.00996	7.99808	8.00562	8.03187	8.00767	8.01562	8.01589	8.02912	8.01308	8.02653	8.04377	7.99274	8.00638	8.04408	8.04942	8.07156	8.0569	8.03166	8.05643	8.05537	8.06385	8.04985	8.05246	8.0631	8.04882	8.04011	8.03645	8.04106
0.088	7.95876	8.00622	8.01312	8.02756	8.03014	8.04283	8.03636	8.03374	8.02875	8.04791	8.03114	8.03734	8.05098	8.04515	8.03699	8.02376	8.0428	8.04907	8.0009	8.01014	7.99666	8.02225	8.00009	7.99243	8.01695	8.03535	8.02512	8.01678	8.03555	8.01141	7.99927	8.03796	8.07042	8.04729	8.05762	8.05869	8.07294	8.07085	8.05877	8.05061	8.04694	8.03899	8.05469	8.03647	8.05013	8.06036
0.088125	7.9707	8.00833	8.00153	8.03219	8.05005	8.0395	8.03957	8.03095	8.02148	8.02605	8.03496	8.04943	8.03442	8.04169	8.02891	8.0154	8.02149	8.03178	7.98035	8.00569	8.02075	8.01063	8.02341	8.01802	7.99699	8.02502	8.02326	8.02086	8.01883	8.02434	8.00152	8.06219	8.05669	8.0656	8.04745	8.06526	8.06238	8.0572	8.05295	8.04601	8.05386	8.03759	8.06376	8.04199	8.0621	8.07009
0.08825	7.95538	8.00544	8.02248	8.03548	8.05539	8.02808	8.05312	8.04118	8.02876	8.0332	8.03094	8.07528	8.03542	8.0415	8.02629	8.01711	8.03212	8.03384	8.00666	8.00573	8.02598	8.02258	8.01993	8.00887	7.99753	8.02121	8.01318	8.0202	8.02708	7.99509	7.99056	8.05372	8.04295	8.04832	8.05345	8.05373	8.05425	8.07578	8.065	8.05969	8.04183	8.03931	8.02742	8.03084	8.07124	8.05887
0.088375	7.98537	8.02413	8.01267	8.02734	8.0483	8.04072	8.05383	8.03465	8.06557	8.02294	8.04395	8.06444	8.02189	8.03546	8.01765	8.03704	8.02944	8.02196	8.02198	8.00475	8.00905	8.02784	8.0058	8.01929	7.99956	8.02242	8.03003	8.03825	8.03472	7.99633	8.00738	8.05168	8.02978	8.03877	8.04322	8.05152	8.05608	8.06767	8.05956	8.05907	8.04595	8.04812	8.03014	8.05221	8.05462	8.03612
0.0885	7.98129	8.01209	8.02267	8.04521	8.0309	8.04361	8.05073	8.04493	8.04305	8.04384	8.04426	8.05894	8.01768	8.03773	8.01687	8.02084	8.02868	8.01228	8.01955	8.01508	7.99668	7.99699	8.02302	8.01154	8.01057	8.01391	8.04025	8.04357	8.0497	8.0067	8.01601	8.06372	8.05096	8.04935	8.03544	8.04634	8.05804	8.06207	8.06544	8.04169	8.02706	8.04842	8.05299	8.04422	8.0402	8.0598
0.088625	7.98521	8.00783	8.02557	8.03951	8.03148	8.02589	8.04179	8.06512	8.05467	8.03427	8.02737	8.04315	8.0198	8.03204	8.03311	8.00125	8.02472	8.05418	8.00646	8.00998	7.99709	8.0092	8.01947	8.00024	8.01072	8.01993	8.01051	8.03056	8.03039	7.9938	8.0079	8.05229	8.03457	8.0495	8.03589	8.04759	8.03844	8.05461	8.06941	8.02775	8.04357	8.05074	8.05749	8.04433	8.04221	8.04735
0.08875	7.96829	8.01312	8.03397	8.03613	8.03354	8.03504	8.05576	8.07945	8.04304	8.03972	8.02918	8.04417	8.04849	8.03955	8.03063	8.01272	8.03044	8.03186	7.99733	7.99615	8.00396	8.02867	8.02868	8.02112	7.99991	8.02634	7.99177	8.01305	8.02851	7.99268	8.01676	8.033	8.04044	8.04192	8.04747	8.05482	8.0425	8.04255	8.06718	8.04879	8.03016	8.05843	8.0596	8.04642	8.05361	8.0385
0.088875	7.95522	8.01796	8.00587	8.0583	8.03603	8.03838	8.04859	8.05601	8.04664	8.0447	8.03165	8.04978	8.04121	8.05128	8.02614	8.03372	8.0264	8.0373	8.01242	7.98869	8.00686	8.01144	8.01924	8.01756	7.99261	8.02823	8.00969	8.02558	8.03557	7.99832	8.01217	8.05064	8.02055	8.02574	8.04456	8.06877	8.04227	8.06804	8.08322	8.02335	8.05602	8.07719	8.07431	8.04702	8.02892	8.0209
0.089	7.9642	8.02692	8.03095	8.0475	8.05249	8.03812	8.03667	8.05048	8.05334	8.0447	8.03585	8.03097	8.05318	8.04521	8.02601	8.03321	8.04379	8.03622	8.02001	7.99499	8.00823	8.01051	8.01422	7.99451	8.00308	8.0098	8.01598	8.03229	8.02412	8.00742	8.01859	8.05272	8.0287	8.03956	8.06484	8.07008	8.04984	8.08726	8.06044	8.04422	8.04502	8.04419	8.05775	8.05434	8.06134	8.01922
0.089125	7.94532	8.0217	8.03911	8.04049	8.05054	8.02552	8.04602	8.04171	8.06976	8.02732	8.01632	8.0194	8.03614	8.02618	8.00757	8.03439	8.01926	8.01702	8.02135	7.98766	8.0189	8.0123	8.01059	8.01882	7.98478	7.99596	8.03105	8.03552	8.03046	8.03151	8.00719	8.03368	8.04133	8.02666	8.06225	8.0545	8.04161	8.09484	8.05314	8.03861	8.02944	8.03069	8.04404	8.06616	8.0424	8.03396
0.08925	7.96945	8.00571	8.03794	8.03403	8.04803	8.03516	8.03873	8.03522	8.03146	8.00978	8.02993	8.03668	8.02202	8.02614	8.03068	8.04528	8.0322	8.01785	8.02375	7.99749	8.01131	8.01314	8.01559	8.02605	8.00229	7.99838	8.00561	8.02984	8.02775	8.03101	8.00752	8.05835	8.05526	8.03742	8.04976	8.03029	8.05395	8.07996	8.06688	8.04267	8.05225	8.05064	8.0488	8.04302	8.02377	8.05303
0.089375	7.97044	8.02385	8.042	8.03741	8.03609	8.04696	8.04755	8.03865	8.03644	8.03693	8.02315	8.03761	8.04681	8.02721	8.04565	8.02504	8.01823	8.02511	8.00941	8.01374	7.99758	7.99883	8.01896	8.00011	8.01588	7.99677	8.0064	8.01019	8.02039	8.00141	8.01078	8.04253	8.04707	8.04327	8.03057	8.02996	8.04633	8.06322	8.07858	8.03444	8.039	8.04915	8.05038	8.01798	8.02363	8.04314
0.0895	7.98366	8.01799	8.02746	8.0387	8.05139	8.0555	8.04423	8.03783	8.02569	8.03891	8.01395	8.02628	8.04514	8.03005	8.02797	8.00869	8.01764	8.0452	8.03611	8.01083	7.9988	7.99777	8.01372	8.01331	8.00574	8.01157	8.03642	8.02634	8.02834	8.02146	7.99915	8.03287	8.04845	8.05083	8.04803	8.04681	8.0551	8.06989	8.0734	8.05364	8.04749	8.04631	8.04755	8.02594	8.03407	8.04931
0.089625	7.98451	8.00188	8.00894	8.0347	8.04667	8.05472	8.06158	8.04971	8.01008	8.04147	8.06226	8.03433	8.04099	8.03141	8.04006	8.00916	8.0237	8.03713	8.02432	8.00925	7.99953	8.01974	8.0118	8.01271	8.0172	8.01074	8.02649	8.02917	8.03832	8.00476	7.99667	8.03384	8.05105	8.04768	8.05813	8.04691	8.059	8.04529	8.06241	8.06539	8.0355	8.05573	8.04554	8.02163	8.02903	8.0271
0.08975	7.97305	7.99653	8.00636	8.02822	8.04355	8.05822	8.03908	8.0454	8.04761	8.01633	8.05846	8.04957	8.0522	8.04196	8.06876	8.02293	8.03551	8.02404	8.01089	8.00405	7.97908	8.03373	8.02441	8.01778	8.0156	8.01781	8.01727	8.02464	8.05382	8.0042	8.00904	8.05007	8.04714	8.05595	8.06096	8.04003	8.05611	8.07202	8.05083	8.05677	8.03897	8.06029	8.03866	8.03448	8.01514	8.03313
0.089875	7.96958	8.01424	8.00052	8.04149	8.04448	8.03516	8.04196	8.0643	8.03957	8.02657	8.04664	8.05625	8.04224	8.01658	8.03754	8.02714	8.02802	8.03216	8.0304	8.01667	7.99952	8.03324	8.01268	8.02897	8.01348	8.03342	8.00263	8.03889	8.02723	8.02058	8.02217	8.04533	8.02505	8.04334	8.04744	8.05126	8.05672	8.08209	8.04783	8.04194	8.04523	8.04815	8.04612	8.06142	8.04252	8.05396
0.09	7.96372	7.99393	8.03678	8.03058	8.03748	8.03967	8.03881	8.0485	8.04112	8.03029	8.0757	8.03148	8.04608	8.01202	8.07155	8.01463	8.01133	8.03116	8.02302	8.0183	8.01974	8.03878	8.01733	8.02822	8.01181	8.01899	8.02381	8.02815	8.04011	7.98864	8.01754	8.04352	8.02584	8.05068	8.02138	8.04167	8.06377	8.06374	8.05257	8.02916	8.04551	8.03873	8.0444	8.03216	8.04196	8.04204
0.090125	7.97391	8.0082	8.01581	8.01596	8.01825	8.03413	8.05061	8.03619	8.03081	8.03151	8.05213	8.04575	8.05984	8.01938	8.05015	8.00932	8.01977	8.02747	8.01136	8.01463	8.03493	8.03218	8.00513	8.02917	8.00088	8.03084	8.05064	8.02464	8.0371	8.00231	7.99851	8.05024	8.05791	8.04265	8.03786	8.04654	8.05746	8.05199	8.05369	8.06808	8.05712	8.04897	8.0545	8.04058	8.02869	8.04955
0.09025	7.97881	8.00796	8.01091	8.0161	8.01958	8.03893	8.02953	8.03931	8.04068	8.03676	8.02216	8.03366	8.05841	8.03487	8.02018	8.04022	8.01942	8.05529	8.03122	8.00111	8.0236	8.01947	8.01352	7.99249	7.99664	8.01966	8.01704	8.01544	8.01997	7.99889	7.99725	8.0519	8.05299	8.06714	8.04518	8.05756	8.03763	8.04776	8.05389	8.0742	8.041	8.04083	8.05848	8.03722	8.04374	8.03854
0.090375	7.97534	7.99314	8.02491	8.03934	8.03273	8.05693	8.03774	8.02979	8.05528	8.03097	8.03959	8.03551	8.04735	8.02743	8.05331	8.0456	8.01292	8.02074	8.00972	8.01836	7.99962	7.99771	8.01122	8.02828	8.01382	8.02122	7.99995	7.99936	8.02629	8.02039	7.9943	8.04	8.03636	8.06262	8.05454	8.05183	8.04802	8.07423	8.06296	8.07586	8.04375	8.06258	8.05971	8.03664	8.03641	8.05608
0.0905	7.97495	7.99674	8.02773	8.05961	8.03323	8.06216	8.0442	8.03869	8.06376	8.03493	8.05888	8.03936	8.02802	8.032	8.03701	8.02627	8.01973	8.00901	8.0039	8.00372	7.99924	8.02244	8.01305	8.01102	7.99762	7.99141	8.00893	8.0115	8.03539	8.0051	7.99701	8.03865	8.02125	8.06017	8.05103	8.03378	8.04176	8.06609	8.06547	8.05093	8.0423	8.06627	8.05103	8.03821	8.05598	8.03325
0.090625	7.95892	7.98364	8.00398	8.05385	8.04742	8.07659	8.03683	8.04582	8.04694	8.03796	8.04681	8.05153	8.04147	8.0409	8.02546	8.02686	8.03106	8.02212	8.02131	8.00211	8.02423	8.00257	8.01965	7.981	8.02096	8.00727	8.01422	8.0088	8.03187	8.01487	8.00209	8.03445	8.01613	8.05473	8.03013	8.05394	8.04585	8.06067	8.05921	8.05369	8.05545	8.06306	8.04343	8.04094	8.04963	8.04239
0.09075	7.96646	8.01459	8.03485	8.04478	8.05544	8.02893	8.04585	8.05177	8.04052	8.02252	8.0425	8.04355	8.04255	8.04172	8.02586	8.02637	8.05168	8.01941	8.01543	8.00605	8.0137	8.0102	8.01553	8.00722	8.02132	8.03004	8.03323	8.02717	8.03678	8.02272	7.98945	8.05219	8.02947	8.0434	8.04462	8.03745	8.05133	8.05566	8.05568	8.04243	8.04751	8.0469	8.05578	8.05572	8.03445	8.03975
0.090875	7.96635	8.00249	8.03995	8.04643	8.03557	8.03029	8.03261	8.04372	8.03568	8.02876	8.03499	8.05826	8.02142	8.02573	8.02818	8.03735	8.02707	8.0209	8.02396	7.99995	8.02335	8.01459	8.00364	8.00713	7.99374	8.02204	8.02418	8.02769	8.02827	8.02512	8.0166	8.04211	8.0304	8.04108	8.02402	8.03727	8.05946	8.08111	8.05875	8.05258	8.03003	8.06048	8.051	8.05989	8.03947	8.06321
0.091	7.96073	8.00875	8.02714	8.01907	8.02383	8.04677	8.03036	8.05595	8.03387	8.04482	8.02871	8.05935	8.04429	8.03777	8.00999	8.04278	8.02225	8.03699	8.0143	8.00179	8.00697	7.99211	7.99581	8.00349	7.9915	8.02605	8.03503	8.01702	8.00055	8.02483	7.99553	8.05258	8.05624	8.04346	8.04063	8.03166	8.06707	8.07593	8.07092	8.07784	8.03643	8.04549	8.05389	8.0242	8.05746	8.05374
0.091125	7.96494	7.99737	8.03195	8.02953	8.04673	8.0544	8.02928	8.02881	8.04089	8.0438	8.02558	8.04255	8.04436	8.05085	8.03313	8.0184	8.03493	8.03352	8.02606	8.01385	8.01501	7.99664	8.0354	7.99594	7.99693	8.03239	8.0074	8.02226	8.00743	8.02493	7.99879	8.0582	8.04277	8.04692	8.05363	8.02991	8.05262	8.05655	8.06369	8.05534	8.06952	8.07219	8.04977	8.03547	8.05322	8.07922
0.09125	7.95315	8.00164	8.00669	8.021	8.06556	8.05376	8.04896	8.04478	8.03296	8.05241	8.04562	8.05041	8.05434	8.04487	8.01909	8.02071	8.02499	8.03323	8.01451	7.99611	8.00702	8.00652	8.02068	7.9724	8.01996	8.02241	8.02449	8.01172	8.02225	8.01747	8.01279	8.04089	8.03302	8.07085	8.06241	8.04901	8.05679	8.04233	8.0505	8.05266	8.03951	8.04834	8.04315	8.03043	8.04395	8.04111
0.091375	7.95877	8.00027	8.01768	8.03954	8.0436	8.03158	8.04647	8.05628	8.03844	8.03326	8.04689	8.06336	8.06068	8.0202	8.0329	8.02939	8.03901	8.01677	8.02824	7.99532	8.00674	8.00555	8.01176	8.00283	8.00303	8.01031	8.00494	8.01609	8.00928	8.02128	8.02045	8.04145	8.03413	8.07484	8.05876	8.05737	8.04116	8.06935	8.04851	8.04366	8.03117	8.04238	8.02764	8.02875	8.03347	8.06081
0.0915	7.95553	7.99871	8.01812	8.03883	8.05631	8.05378	8.03909	8.05383	8.04955	8.03336	8.02294	8.0474	8.05161	8.01801	8.02547	8.02484	8.01373	8.02803	8.02946	8.0145	7.99627	8.01135	8.024	7.99182	8.0013	8.01005	8.01239	8.03641	8.0206	8.01191	7.99663	8.04347	8.02724	8.07417	8.05573	8.03674	8.06423	8.07262	8.03898	8.03918	8.04761	8.04979	8.04589	8.03406	8.04911	8.03963
0.091625	7.97588	8.01066	8.01579	8.03389	8.0398	8.05128	8.04906	8.03365	8.07614	8.06031	8.02241	8.03262	8.05081	8.03509	8.04348	8.00788	8.01666	8.02992	8.00934	7.98983	8.02071	8.03843	8.03709	7.99815	8.01736	8.02016	8.02261	8.01409	8.03815	8.01535	8.01661	8.04912	8.05257	8.03687	8.06947	8.03731	8.0565	8.06258	8.04993	8.06334	8.06175	8.04307	8.06087	8.0464	8.05302	8.04206
0.09175	7.9846	8.00626	8.01105	8.03983	8.05215	8.05337	8.03551	8.05405	8.04601	8.03858	8.02918	8.03973	8.02833	8.04353	8.03458	7.98274	8.05008	8.01666	8.01005	7.98146	8.00499	8.01325	8.03136	8.01138	8.02995	8.02858	8.02505	8.01724	8.04036	8.00876	8.01682	8.05002	8.04449	8.03934	8.04419	8.03602	8.04026	8.06058	8.05825	8.06517	8.04809	8.05718	8.06821	8.03839	8.01106	8.04826
0.091875	7.95038	8.00051	8.017	8.02574	8.04063	8.0407	8.04188	8.04245	8.03726	8.03371	8.05488	8.05697	8.03546	8.05742	8.03998	8.02911	8.03234	8.0035	8.01588	8.01389	8.01582	7.98846	8.01714	8.02086	8.02177	8.02766	8.00826	8.05766	8.02907	8.01454	8.01746	8.04893	8.03864	8.0623	8.03825	8.07474	8.06176	8.06979	8.05246	8.06259	8.05456	8.0631	8.06806	8.05463	8.02306	8.02911
0.092	7.94937	8.01591	8.03018	8.03203	8.01544	8.03613	8.04619	8.02758	8.04057	8.03851	8.03761	8.06428	8.04961	8.04432	8.04018	8.02112	8.04027	8.02936	8.04896	8.00423	8.00995	7.99049	8.00792	8.0306	8.01743	8.01289	8.0154	8.04814	8.04141	8.00733	8.01749	8.0528	8.0322	8.05402	8.04735	8.06199	8.04567	8.05218	8.06477	8.0579	8.0418	8.03565	8.05788	8.03601	8.0203	8.0438
0.092125	7.94179	8.01343	8.03616	8.04562	8.02574	8.02895	8.04631	8.02231	8.02983	8.05661	8.02561	8.0484	8.04099	8.0338	8.02944	8.02796	8.04762	8.02705	8.0423	8.01176	7.98534	8.00867	8.00815	8.0441	8.01031	8.02314	8.02267	8.02411	8.03848	7.98892	8.00204	8.04089	8.05212	8.06013	8.03959	8.03399	8.04809	8.06961	8.06268	8.0541	8.04553	8.05497	8.04666	8.02157	8.02386	8.04493
0.09225	7.94888	8.01142	8.02177	8.0489	8.02038	8.05162	8.04087	8.02628	8.02639	8.04062	8.04095	8.04573	8.01595	8.03879	8.02201	8.03056	8.03921	8.03008	8.01775	8.00043	8.00344	8.04047	8.00513	8.01972	8.01947	8.03383	8.02222	8.00384	8.03352	8.00681	7.99893	8.034	8.04591	8.04735	8.04984	8.03783	8.04137	8.07126	8.06153	8.03871	8.0467	8.04891	8.03205	8.04764	8.03648	8.04604
0.092375	7.95897	8.01636	8.01923	8.04294	8.03691	8.07074	8.03857	8.05122	8.04678	8.02113	8.05643	8.05022	8.03149	8.02663	8.03648	8.05262	8.02996	8.00805	8.00435	8.00864	8.00475	8.03085	8.02659	8.01176	8.03442	8.03091	8.03569	8.00806	8.00983	8.00935	7.99605	8.03261	8.02686	8.03018	8.05646	8.03312	8.06077	8.07508	8.05714	8.05289	8.03091	8.03299	8.04874	8.06292	8.04452	8.06094
0.0925	7.97243	8.00548	8.02588	8.03506	8.04082	8.03917	8.04511	8.02811	8.03476	8.04682	8.02896	8.05064	8.02731	8.02835	8.03681	8.03448	8.04639	8.02403	8.01862	8.00084	8.00032	8.00372	8.03061	7.99834	8.00508	8.01102	8.03244	8.02502	8.01788	7.99516	8.0244	8.04605	8.04108	8.03155	8.05463	8.03754	8.05669	8.05796	8.05768	8.0237	8.02622	8.05328	8.04648	8.04356	8.03016	8.0378
0.092625	7.97487	8.00448	8.0051	8.04829	8.04827	8.03348	8.04654	8.0303	8.0443	8.03496	8.02937	8.03777	8.04732	8.02398	8.03091	8.02746	8.02919	8.04123	8.01327	8.00671	8.02802	8.01114	7.99959	7.98982	8.00298	8.02207	8.03439	8.03635	8.03	8.02189	8.00962	8.05918	8.02983	8.04993	8.04855	8.04804	8.0619	8.06642	8.05532	8.04146	8.05489	8.05177	8.02949	8.03361	8.05247	8.03493
0.09275	7.97656	8.00083	7.99036	8.03676	8.04949	8.02018	8.05159	8.0271	8.02907	8.03749	8.04017	8.03841	8.0621	8.00773	8.03133	8.01997	8.03352	8.04752	8.02541	8.01094	8.00622	8.01262	8.01111	8.00864	8.02586	8.02841	8.02466	8.01409	8.02013	8.0266	8.01627	8.05627	8.02792	8.03954	8.0496	8.03717	8.06086	8.07128	8.05871	8.04579	8.04178	8.06156	8.04066	8.04167	8.03986	8.05111
0.092875	7.96855	7.98133	8.02035	8.05479	8.037	8.03409	8.04121	8.03947	8.02537	8.05586	8.03932	8.04506	8.04838	8.02523	8.02789	8.03398	8.02343	8.03558	8.00537	8.00616	7.99865	8.01092	8.01378	8.00761	8.02058	8.05028	7.99237	8.03049	8.01114	8.02401	8.00658	8.04608	8.05779	8.02226	8.04527	8.06154	8.0561	8.07254	8.06536	8.06241	8.03693	8.02943	8.06105	8.05219	8.03452	8.05566
0.093	7.92878	7.98019	8.03253	8.04461	8.04184	8.04691	8.04922	8.02853	8.05064	8.03886	8.0312	8.05404	8.04539	8.04768	8.00751	8.02747	8.01865	8.02107	8.01481	8.00046	7.98668	8.01546	8.01172	8.01051	8.01501	8.02932	8.00179	7.99883	8.03394	8.02966	7.99791	8.03358	8.04039	8.04127	8.02782	8.04964	8.05685	8.07536	8.04078	8.03657	8.05368	8.0548	8.03527	8.04908	8.04368	8.04643
0.093125	7.94901	7.98365	8.04691	8.03678	8.04912	8.02512	8.03459	8.03059	8.04627	8.051	8.02863	8.03923	8.03724	8.0491	8.0433	8.01931	8.02559	8.02074	8.01029	8.01434	7.98674	8.0066	8.00712	7.99971	7.99884	8.03393	8.01472	8.03223	8.04474	8.03452	7.98554	8.04079	8.03194	8.05382	8.03234	8.04117	8.04548	8.06424	8.05494	8.04246	8.02515	8.03984	8.04831	8.03774	8.0406	8.02168
0.09325	7.96491	7.99677	8.02187	8.0251	8.04129	8.01964	8.02323	8.02687	8.04573	8.03582	8.04822	8.0458	8.05152	8.03689	8.03731	8.02661	8.03252	8.0302	8.01248	8.01891	8.01022	8.00522	8.03784	8.00262	8.00999	8.03629	8.03537	8.02034	8.02831	8.03442	8.00635	8.05603	8.03016	8.03323	8.04836	8.05827	8.04372	8.08555	8.04652	8.0564	8.04371	8.03525	8.0367	8.06405	8.03069	8.03557
0.093375	7.96479	8.00185	8.00669	8.02647	8.04714	8.01958	8.027	8.02277	8.05177	8.03998	8.03581	8.03449	8.03503	8.03011	8.02255	8.03577	8.04342	8.04497	7.99457	7.9987	7.99519	8.00602	8.03538	8.01976	7.99437	8.01071	8.03676	8.023	8.00892	8.02325	8.0182	8.04823	8.03453	8.04787	8.05236	8.04272	8.02434	8.06259	8.05603	8.04488	8.03259	8.04291	8.04198	8.05496	8.04722	8.04925
0.0935	7.96594	8.01399	8.0099	8.03001	8.03558	8.03045	8.03864	8.0326	8.05222	8.04343	8.03908	8.02781	8.0301	8.02747	8.023	8.03165	8.02077	8.05244	8.01218	8.00394	8.00835	8.01244	8.00424	8.01278	8.01704	8.01531	8.02626	8.02335	8.0205	8.01637	8.006	8.05234	8.03498	8.05827	8.04793	8.03423	8.05946	8.06592	8.04817	8.05	8.04331	8.03435	8.06251	8.06599	8.02845	8.04896
0.093625	7.95638	8.00462	8.01673	8.0432	8.03445	8.037	8.04388	8.02768	8.04067	8.05636	8.03793	8.03548	8.03082	8.02573	8.02419	8.03284	8.02075	8.01608	8.01607	8.00334	8.00909	8.01756	8.02383	8.01102	8.01801	8.02274	8.02088	8.01588	8.01725	8.03144	8.00286	8.03913	8.02611	8.05836	8.0378	8.05945	8.05871	8.05805	8.05817	8.04177	8.05013	8.06023	8.05276	8.05535	8.02036	8.04103
0.09375	7.95638	7.99152	8.01897	8.02635	8.04665	8.03718	8.04958	8.03877	8.056	8.03753	8.04777	8.03387	8.0269	8.02974	8.03759	8.03052	8.01768	8.04785	8.02348	7.99677	7.99245	8.02472	8.02341	8.01349	7.98645	8.01059	8.04253	8.00732	8.0097	8.00721	7.9887	8.03671	8.02604	8.04317	8.04785	8.07036	8.05535	8.06882	8.06226	8.05234	8.05147	8.06932	8.03684	8.05455	8.02522	8.02851
0.093875	7.95457	7.99152	8.01018	8.04979	8.02799	8.03349	8.03822	8.02769	8.03309	8.04673	8.0361	8.03535	8.01968	8.01849	8.03641	8.02443	8.01424	8.02785	8.00896	8.01905	8.00605	7.99301	7.99796	8.00739	8.00066	8.01517	8.01068	8.01778	8.03336	8.00179	8.00346	8.05829	8.04885	8.04932	8.04848	8.07957	8.02245	8.05182	8.07057	8.06231	8.0534	8.04868	8.05849	8.03835	8.03391	8.04386
0.094	7.95306	8.01632	8.01427	8.05114	8.02225	8.04708	8.03767	8.0483	8.01829	8.03714	8.0407	8.02663	8.03671	8.03678	8.06049	8.01421	8.03566	8.03951	8.02588	8.00658	8.00632	8.00997	8.01231	8.0192	7.99709	8.02029	8.03113	8.04501	8.03761	8.00092	8.01048	8.0372	8.05809	8.06691	8.09042	8.04589	8.04613	8.0795	8.05579	8.03902	8.05149	8.03056	8.07139	8.02489	8.01789	8.03001
0.094125	7.95937	8.01184	8.02203	8.04463	8.02817	8.03988	8.0444	8.04243	8.02505	8.04212	8.05459	8.04099	8.03895	8.03663	8.04176	8.01901	8.03482	8.02505	8.01573	8.00588	8.02142	8.00731	8.00363	8.0122	8.01429	8.00956	8.02417	8.04765	8.03621	8.02392	8.00619	8.03863	8.05127	8.05599	8.05781	8.04272	8.06641	8.07359	8.04242	8.03507	8.04513	8.03903	8.05003	8.02547	8.03195	8.02483
0.09425	7.9425	7.99397	8.02592	8.04427	8.01623	8.04252	8.06688	8.01836	8.05184	8.02151	8.02843	8.06311	8.0481	8.04793	8.03062	8.02637	8.04391	8.02392	7.99728	8.00938	7.99735	8.00246	8.00085	8.01535	8.02644	8.00179	8.01652	8.02224	8.04736	8.01375	7.99477	8.03717	8.04156	8.06184	8.02589	8.05391	8.05842	8.06933	8.04269	8.04079	8.04211	8.06188	8.04202	8.02091	8.02802	8.02719
0.094375	7.96748	7.9998	8.02682	8.03933	8.04003	8.04723	8.05722	8.04601	8.03741	8.02151	8.03763	8.04366	8.03187	8.03777	8.04477	8.02699	8.02886	8.002	8.00186	8.0087	7.9965	8.0094	8.02626	8.00078	8.00175	8.00682	8.01253	8.02672	8.01073	8.00028	8.00407	8.0477	8.03568	8.05051	8.04366	8.05077	8.0518	8.0847	8.0479	8.03446	8.0357	8.0564	8.04066	8.03309	8.02881	8.01763
0.0945	7.96185	7.99821	8.02828	8.0331	8.05056	8.05212	8.04549	8.06994	8.03531	8.05125	8.06714	8.04372	8.03078	8.04112	8.02697	8.03121	8.03485	8.03114	8.00306	8.00626	7.99128	7.99622	8.00109	8.01676	8.02031	8.02089	7.99765	8.02863	8.02024	8.00587	8.0088	8.03228	8.06067	8.05122	8.03486	8.02563	8.05053	8.07304	8.06625	8.03917	8.04703	8.06074	8.06172	8.04211	8.04163	8.05355
0.094625	7.9441	8.00545	8.0194	8.03667	8.04366	8.05014	8.04951	8.04109	8.03824	8.03187	8.04803	8.04715	8.05715	8.04172	8.01739	8.03163	8.02066	8.03857	8.00741	8.01232	7.98537	8.01669	8.00304	7.98629	7.99721	8.01765	8.03598	8.0161	8.03934	8.01623	7.9922	8.03884	8.05455	8.06276	8.06071	8.02847	8.05003	8.06055	8.04825	8.04717	8.03802	8.04476	8.05495	8.0394	8.03928	8.05117
0.09475	7.9589	8.00537	8.01041	8.0448	8.04639	8.05444	8.03034	8.03405	8.04766	8.02153	8.0489	8.03562	8.03495	8.05637	8.01313	8.02365	8.03484	8.03591	8.01259	8.02243	7.99996	8.01284	7.99818	7.98463	7.97543	8.01647	8.03384	8.01752	8.0285	8.03578	7.99534	8.05596	8.03555	8.04932	8.03613	8.03742	8.05757	8.05674	8.05251	8.04233	8.04274	8.03239	8.06405	8.03641	8.04996	8.04855
0.094875	7.96975	8.00962	8.02821	8.03064	8.04505	8.03838	8.04091	8.04813	8.03415	8.04631	8.03343	8.04913	8.03706	8.04509	8.03608	8.03807	8.01883	8.05093	8.01177	8.01639	8.0027	8.01215	7.99207	7.98929	7.99059	8.04779	8.03965	8.02125	8.01671	8.00981	7.99907	8.04211	8.05793	8.06555	8.02763	8.04138	8.04849	8.05909	8.05798	8.04892	8.06128	8.04704	8.06226	8.02621	8.03412	8.03105
0.095	7.97953	8.01029	8.03033	8.04835	8.03745	8.03068	8.05022	8.04206	8.03334	8.02873	8.0318	8.04443	8.04551	8.04409	8.04072	8.02701	8.02878	8.03578	7.99771	7.98892	8.00472	8.0012	8.00317	8.03091	8.0061	8.02665	8.01949	8.01665	8.02213	8.01031	7.99966	8.04258	8.04729	8.04008	8.05487	8.03419	8.06569	8.05298	8.03629	8.02241	8.04851	8.03807	8.07391	8.01839	8.01137	8.04559
0.095125	7.96894	7.98885	8.01523	8.01939	8.04202	8.03216	8.0389	8.0444	8.03326	8.03785	8.02596	8.05695	8.04482	8.02018	8.04591	8.03833	8.01759	8.044	8.00504	7.99957	7.99665	7.99358	8.00827	8.02927	8.01638	8.02622	8.03723	8.025	8.01891	8.02089	7.99895	8.04498	8.02846	8.02577	8.04881	8.05201	8.08007	8.04288	8.0552	8.04919	8.05099	8.05882	8.06147	8.01231	8.0391	8.05069
0.09525	7.95258	7.99696	8.02638	8.03123	8.02999	8.02605	8.04422	8.04025	8.0617	8.0573	8.02457	8.04163	8.02662	8.03785	8.04462	8.03712	8.00465	8.03098	8.02029	8.01154	8.00236	7.9982	8.01583	8.017	7.99121	8.034	8.01997	8.01858	8.01173	8.01497	7.99654	8.03834	8.05963	8.04643	8.02638	8.04658	8.04409	8.04243	8.0591	8.05584	8.04565	8.06708	8.03686	8.03113	8.05098	8.04057
0.095375	7.93303	8.0066	8.02396	8.0461	8.01344	8.06126	8.05271	8.0281	8.05173	8.03702	8.03175	8.05308	8.01507	8.02919	8.027	8.01463	8.03256	8.01684	8.02506	8.02405	7.98212	8.01063	8.01025	8.02125	8.00458	8.02872	8.03201	8.02746	8.01638	8.00983	8.00042	8.04016	8.02696	8.04015	8.03184	8.03518	8.0394	8.081	8.03641	8.0388	8.04203	8.05144	8.04899	8.04761	8.02978	8.02855
0.0955	7.96581	8.00202	8.01524	8.03256	8.0053	8.03648	8.04944	8.01989	8.03953	8.01723	8.03659	8.0647	8.0425	8.04307	8.03579	8.0345	8.0295	8.02718	8.00983	8.00343	8.0063	8.01633	8.01875	8.01472	8.01658	8.01524	8.02733	8.00388	8.03225	8.04165	7.98547	8.02135	8.03023	8.06465	8.04883	8.03165	8.04031	8.09125	8.04875	8.06404	8.03307	8.05117	8.04311	8.05452	8.03158	8.04053
0.095625	7.96802	8.0315	8.00004	8.03625	8.01122	8.0308	8.01942	8.02292	8.02901	8.01808	8.03492	8.04456	8.03416	8.04175	8.02051	8.04306	8.01094	8.00808	8.0124	7.99738	8.00452	8.00134	8.02737	8.02436	8.0237	8.01271	8.02167	8.0306	8.03738	8.03441	8.00141	8.02883	8.05379	8.0468	8.04376	8.01971	8.05099	8.06757	8.06474	8.04838	8.04152	8.05087	8.05541	8.04888	8.03873	8.05018
0.09575	7.96127	8.01128	7.99029	8.03399	8.02846	8.05906	8.02881	8.04219	8.03105	8.05191	8.03378	8.04328	8.03371	8.04675	8.03284	8.02682	8.03105	8.01589	8.01324	8.00826	8.01957	7.99712	8.00375	7.98783	8.00395	8.02322	8.02579	8.03371	8.02528	8.00975	8.0009	8.04252	8.02886	8.04174	8.03659	8.03572	8.0694	8.05271	8.05979	8.06263	8.04854	8.03157	8.06216	8.03186	8.03463	8.04648
0.095875	7.98954	8.00903	8.01867	8.04751	8.0438	8.04321	8.05011	8.04307	8.03287	8.06133	8.03014	8.03712	8.04188	8.03932	8.0257	8.01034	8.02708	8.02816	8.00845	8.01926	8.00514	8.00814	8.0067	7.98862	8.0141	8.03495	8.01206	8.04175	8.0356	8.01892	8.00771	8.04211	8.03827	8.02991	8.05404	8.04462	8.08407	8.03174	8.05422	8.04771	8.07347	8.03841	8.05778	8.04943	8.02641	8.0512
0.096	7.97601	8.02898	8.02882	8.03857	8.02672	8.03666	8.0362	8.0684	8.0166	8.02184	8.04363	8.04694	8.04505	8.03557	8.04677	8.00903	8.0157	8.02547	8.00742	8.00722	7.99465	8.01046	8.00361	8.00873	8.02251	8.03814	8.00332	8.01434	8.03805	8.00969	8.0127	8.0415	8.03355	8.0347	8.04057	8.02802	8.05491	8.07509	8.05219	8.04513	8.04974	8.06366	8.04905	8.04069	8.02649	8.03903
0.096125	7.96872	7.99275	8.02164	8.04441	8.03989	8.04	8.04288	8.05589	8.03236	8.00804	8.04247	8.05116	8.03578	8.03382	8.02821	8.02998	8.02387	8.0385	8.01082	7.99234	7.99446	7.99862	8.0182	8.01218	8.02064	8.02858	8.0147	8.00521	8.03374	7.9998	8.00593	8.06428	8.03071	8.04721	8.06987	8.02953	8.04906	8.05434	8.06033	8.04132	8.05987	8.04002	8.07372	8.03839	8.04423	8.04691
0.09625	7.96093	7.97105	8.01325	8.03638	8.03949	8.01383	8.03143	8.05066	8.03763	8.01919	8.03058	8.03673	8.03474	8.03902	8.03238	8.02985	8.01152	8.02976	7.99136	8.00343	8.01141	7.9864	8.02044	8.02681	8.00923	8.01181	8.02571	8.01366	8.01306	8.02584	8.00775	8.02901	8.03538	8.04526	8.03908	8.04613	8.04303	8.04998	8.05698	8.03308	8.04617	8.02532	8.04298	8.05357	8.01886	8.03023
0.096375	7.96498	8.00935	8.01043	8.02777	8.02392	8.03521	8.03632	8.02316	8.02557	8.03387	8.03546	8.01132	8.05041	8.03069	8.01086	8.03173	8.04855	8.02477	8.01677	7.99681	7.99736	8.01234	8.02887	7.99999	8.0104	8.01081	8.03646	8.01247	8.01698	7.99687	7.99878	8.02927	8.01481	8.0524	8.02923	8.04027	8.03885	8.07204	8.05392	8.07263	8.05182	8.02586	8.03284	8.05051	8.02618	8.0229
0.0965	7.96701	8.01215	8.02367	8.01129	8.02745	8.04234	8.06106	8.02803	8.04169	8.04829	8.05779	8.02422	8.05774	8.02851	8.02901	8.0112	8.0267	8.03111	8.02331	8.00485	8.00332	8.02187	8.02309	8.00169	8.00846	7.99922	8.04765	8.03909	8.02681	7.99867	7.99817	8.04118	8.02413	8.04822	8.03805	8.05219	8.03777	8.0768	8.03718	8.05192	8.03775	8.01894	8.05544	8.05286	8.03122	8.00746
0.096625	7.9729	7.99783	8.02622	8.03587	8.01244	8.04313	8.04155	8.04468	8.01836	8.057	8.0474	8.03904	8.05294	8.0293	8.03642	8.03227	8.01807	8.03639	8.02069	8.02654	8.01964	7.98278	8.00725	7.99677	8.01209	8.03313	8.01879	8.04198	8.01926	8.02234	7.9948	8.05503	8.0332	8.05434	8.04828	8.03929	8.05435	8.06802	8.04302	8.08294	8.05119	8.02629	8.04565	8.04195	8.03368	8.01214
0.09675	7.97223	7.9929	8.02413	8.03149	8.03228	8.04022	8.0247	8.04589	8.02205	8.04404	8.03419	8.05128	8.04185	8.02692	8.02695	8.02683	8.00516	8.02334	8.03872	8.01272	8.00027	8.01047	8.01596	8.00362	8.0128	8.02157	8.0396	8.01434	8.02917	8.0164	8.00555	8.06364	8.03943	8.05994	8.03858	8.02082	8.06258	8.04244	8.03834	8.07267	8.04011	8.05066	8.03529	8.05715	8.00672	8.04027
0.096875	7.97173	7.98945	8.00563	8.04907	8.0266	8.03108	8.04263	8.0382	8.02999	8.05142	8.05052	8.04015	8.0469	8.03461	8.03534	8.01699	8.02607	8.01478	8.04095	8.00332	7.99762	8.02291	7.99649	7.99487	8.00941	8.01131	8.03968	8.0313	8.02794	8.01469	7.98463	8.06254	8.02491	8.06434	8.04829	8.02691	8.05302	8.04462	8.06329	8.04901	8.05483	8.06003	8.03724	8.03805	8.03268	8.04272
0.097	7.95909	8.01482	8.01926	8.03274	8.0243	8.05062	8.03915	8.02714	8.01391	8.03696	8.03795	8.04356	8.03025	8.05882	8.01935	8.01707	8.04072	8.02782	8.02431	8.0224	7.99882	8.01754	8.00333	8.0199	8.01711	8.02475	8.02513	8.01833	8.01826	8.00677	7.96815	8.06699	8.02727	8.05561	8.05222	8.04358	8.03635	8.07809	8.06129	8.03513	8.03753	8.03649	8.04609	8.03863	8.03998	8.02466
0.097125	7.98518	7.99885	8.04784	8.04433	8.02888	8.0265	8.04288	8.05509	8.01095	8.05627	8.03633	8.05184	8.03258	8.0356	8.03967	8.03533	8.03782	8.04592	8.00233	8.00241	8.00558	8.02277	8.00311	8.0131	8.02298	8.0209	8.03072	8.00691	8.02302	8.01277	7.99094	8.04648	8.03046	8.04909	8.0474	8.03938	8.03899	8.06652	8.05165	8.0582	8.03859	8.02216	8.04612	8.04842	8.04316	8.03133
0.09725	7.97248	7.98942	8.03904	8.05261	8.02324	8.04372	8.03075	8.05253	8.02988	8.02828	8.02821	8.03147	8.04712	8.02973	8.02142	8.02657	8.0277	8.03397	8.00841	7.99537	7.99519	8.00687	7.99512	8.02151	8.01662	8.0201	8.00885	8.01147	8.01453	8.03106	8.01143	8.03893	8.04196	8.03992	8.03784	8.0257	8.04565	8.03916	8.05859	8.0285	8.02376	8.03875	8.03941	8.03748	8.04679	8.04402
0.097375	7.95904	7.98936	8.03288	8.04041	8.05557	8.02018	8.04755	8.05369	8.03696	8.04458	8.03021	8.03417	8.03374	8.02322	8.03111	8.04794	8.03703	8.01135	8.00517	8.00735	8.03508	7.99967	7.98504	8.02726	8.03851	8.01283	8.02401	7.99945	7.99854	7.9947	8.00458	8.05129	8.038	8.02744	8.05661	8.04888	8.05841	8.06686	8.06567	8.06157	8.02555	8.05852	8.04838	8.0201	8.0414	8.04308
0.0975	7.96777	7.99375	8.04977	8.02042	8.05535	8.01061	8.04089	8.07276	8.02944	8.04753	8.02583	8.03839	8.03704	8.03368	8.02563	8.04408	8.03571	8.03613	8.01823	8.00079	8.00714	8.01592	7.99659	8.00553	8.01187	8.0156	8.03247	8.00609	8.03113	7.99289	8.00971	8.04169	8.05797	8.05613	8.04085	8.05332	8.0418	8.05057	8.06713	8.04655	8.05543	8.02744	8.05119	8.0302	8.03155	8.06185
0.097625	7.97626	7.99404	8.0446	8.02209	8.0251	8.05117	8.05721	8.06437	8.02337	8.00923	8.0358	8.04977	8.03909	8.03782	8.04063	8.03069	8.01965	8.04693	8.00969	8.00851	8.00981	8.01941	8.00438	7.9904	8.00174	8.00415	8.03023	8.006	8.01169	8.00407	7.99279	8.04679	8.04311	8.05963	8.03678	8.04959	8.05385	8.05054	8.04489	8.04351	8.01931	8.02949	8.03575	8.05244	8.01984	8.05949
0.09775	7.96879	8.0024	8.02685	8.0393	8.03506	8.0358	8.04445	8.05471	8.03226	8.02274	8.01755	8.02908	8.04401	8.02814	8.03771	8.0188	8.00744	8.05378	8.00571	7.99609	7.98384	8.01798	8.01162	8.00529	7.99883	8.00718	8.01026	8.0111	8.02461	8.01672	7.99339	8.04091	8.03812	8.05176	8.0562	8.04945	8.05566	8.06647	8.04758	8.03918	8.02048	8.04744	8.05682	8.04269	8.0359	8.04527
0.097875	7.93992	8.01249	8.01561	8.05652	8.02184	8.03056	8.04518	8.05357	8.01566	8.03255	8.02874	8.04508	8.02058	8.02264	8.04174	8.01404	8.01257	8.0367	8.02241	8.00348	7.99915	7.97781	8.03132	7.99786	8.01286	8.01463	8.01005	8.02138	8.03378	7.99559	7.99902	8.04436	8.03683	8.04487	8.04503	8.04879	8.06052	8.06898	8.0401	8.03415	8.05714	8.04432	8.05743	8.04311	8.04161	8.0415
0.098	7.94932	8.0257	8.02319	8.03731	8.01138	8.04263	8.04034	8.05811	8.02342	8.01567	8.02711	8.03323	8.02151	8.03522	8.026	8.01362	8.03235	8.01541	8.02164	8.01067	7.99267	7.99772	8.00897	8.01431	8.01073	8.01891	8.01359	8.018	8.03215	8.00723	8.00337	8.0617	8.01982	8.03499	8.05807	8.04535	8.04286	8.06123	8.04988	8.0441	8.0443	8.06904	8.05257	8.04314	8.03028	8.03538
0.098125	7.97077	8.00504	7.99883	8.04189	8.03049	8.02002	8.02711	8.05011	8.04523	8.02222	8.02991	8.02408	8.02972	8.03321	7.99592	8.03244	8.0424	8.01478	8.02203	8.02701	7.99675	8.01031	8.01352	7.99098	7.99678	8.01754	8.03182	8.02045	8.02457	8.00798	8.00506	8.04772	8.02594	8.04305	8.03858	8.05343	8.05525	8.04817	8.04153	8.04688	8.01069	8.05865	8.05765	8.04498	8.01875	8.05555
0.09825	7.9753	7.99178	8.00146	8.04148	8.03429	8.02607	8.03432	8.05115	8.04989	8.03645	8.03918	8.04113	8.03087	8.01298	8.00202	8.01271	8.03454	8.01581	8.01829	7.99644	8.00321	8.01888	8.00942	7.97372	7.99148	8.01256	8.03074	8.033	8.02676	8.00394	8.02428	8.05262	8.02125	8.03339	8.01808	8.04093	8.03094	8.03851	8.03763	8.05207	8.03862	8.02588	8.04275	8.03286	8.01852	8.04114
0.098375	7.96156	7.98306	8.01905	8.06544	8.04622	8.03838	8.04233	8.03124	8.0478	8.01507	8.04668	8.03179	8.03347	8.03208	8.02766	8.02425	8.02035	8.02142	8.02116	7.98753	8.00999	8.01191	8.02113	7.99146	8.02647	8.00849	8.0274	8.02071	8.02383	8.01551	8.01286	8.03292	8.02959	8.04234	8.02823	8.02671	8.03413	8.04501	8.0424	8.0381	8.01843	8.04583	8.03431	8.04125	8.01621	8.02229
0.0985	7.954	7.98927	8.02466	8.05121	8.03162	8.03831	8.03986	8.01957	8.04456	8.03545	8.04961	8.02899	8.02806	8.04293	8.0089	8.0334	8.02335	8.0184	8.00193	7.99587	7.99335	8.00782	8.02839	7.99587	8.01151	8.00532	8.01922	8.01768	8.02463	8.0078	8.00265	8.02706	8.03596	8.0306	8.03119	8.03755	8.01556	8.04628	8.06366	8.05712	8.02373	8.05802	8.04897	8.03764	8.02001	8.02676
0.098625	7.97216	7.99639	8.00281	8.03626	8.05723	8.05053	8.03383	8.03931	8.0578	8.02847	8.04839	8.05305	8.01868	8.04349	8.0203	8.03396	8.03386	8.01456	8.00598	8.0022	7.98251	8.01363	8.03723	7.99961	7.98943	8.025	8.03047	8.00725	8.02796	8.00947	8.00417	8.02569	8.03972	8.02719	8.03827	8.02814	8.03413	8.05978	8.05977	8.06387	8.05392	8.05313	8.05933	8.03825	8.05512	8.02434
0.09875	7.96341	7.98563	8.01792	8.05531	8.03048	8.03329	8.02716	8.03059	8.03826	8.02863	8.06485	8.03588	8.03409	8.05785	8.02412	8.00792	8.02107	8.01839	8.00419	8.00877	7.99368	8.02384	8.00646	7.99809	7.98905	8.03383	8.03426	8.00878	8.02938	8.01043	8.01381	8.03751	8.03499	8.03722	8.05101	8.04186	8.05166	8.05992	8.05102	8.04448	8.04684	8.06601	8.05091	8.03056	8.04018	8.0241
0.098875	7.9586	8.00508	8.02101	8.04445	8.01513	8.02865	8.05433	8.01804	8.0322	8.03053	8.05222	8.04402	8.03939	8.04224	8.03216	8.0176	8.02166	8.03222	8.00898	7.99556	8.00088	8.01321	8.00126	8.02031	8.00379	8.01385	8.03716	8.03855	8.00132	8.00584	8.00726	8.02575	8.04171	8.04816	8.05773	8.03432	8.04655	8.0499	8.04065	8.05048	8.03613	8.05975	8.06016	8.03751	8.03797	8.02924
0.099	7.96326	7.99827	8.04137	8.04581	8.03363	8.03689	8.02186	8.04562	8.03956	8.03631	8.04324	8.04907	8.02528	8.02653	8.03716	8.01997	8.01279	8.02338	8.01104	7.98244	7.99581	8.0247	8.02044	8.00654	8.00497	8.02801	8.02872	8.03349	8.02935	7.99092	8.0055	8.03453	8.02107	8.04491	8.04848	8.04835	8.05126	8.03415	8.06005	8.03707	8.05297	8.02269	8.05344	8.03501	8.0341	8.06876
0.099125	7.96959	7.99408	8.03834	8.0101	8.06342	8.04698	8.05414	8.03796	8.02378	8.03723	8.03909	8.05661	8.04369	8.03054	8.01857	8.02064	8.01553	8.01738	8.01608	7.99798	8.0135	8.03647	8.02981	7.99137	8.01073	8.02808	8.02205	8.01888	8.02495	8.00609	8.00659	8.02804	8.02135	8.03992	8.02753	8.03744	8.03407	8.05743	8.05987	8.05035	8.06004	8.05475	8.03944	8.04002	8.03415	8.05101
0.09925	7.95101	7.98063	8.0157	8.01878	8.03349	8.04417	8.04195	8.07048	8.03698	8.04394	8.06519	8.01688	8.02909	8.00984	8.02808	8.01023	8.01379	8.02898	8.01878	8.0129	8.01598	8.00554	8.02055	8.00705	8.01047	8.02363	8.02225	8.01689	7.99878	7.99242	8.02215	8.05336	8.03228	8.02441	8.02408	8.04439	8.0491	8.07231	8.05605	8.04607	8.06512	8.04072	8.03957	8.03556	8.031	8.03926
0.099375	7.95131	7.98448	8.0209	8.02206	8.01552	8.02293	8.04202	8.06122	8.03064	8.03568	8.05592	8.03308	8.02883	8.02555	8.02821	8.00485	8.00965	8.01967	8.02862	8.00676	7.99983	8.00409	8.00059	8.01514	8.01433	8.02249	8.01243	8.00602	8.03246	8.00299	8.01868	8.06859	8.0339	8.05569	8.02434	8.04892	8.0603	8.0779	8.03703	8.04326	8.0563	8.05333	8.04044	8.03094	8.02521	8.03242
0.0995	7.96732	7.99483	8.01313	8.03762	8.04711	8.02871	8.04243	8.04002	8.05137	8.05856	8.04852	8.01953	8.02628	8.02861	8.02213	8.03068	8.02309	8.00652	8.01935	7.99324	8.00362	8.01423	7.97388	8.04292	8.01376	8.01077	8.01514	8.005	8.01915	7.99278	8.02082	8.05356	8.0097	8.05937	8.03835	8.03407	8.04835	8.07159	8.0479	8.02905	8.03532	8.04159	8.03418	8.04345	8.02557	8.0402
0.099625	7.96542	7.97384	8.04314	8.04221	8.03747	8.03983	8.03596	8.05035	8.04828	8.0363	8.02804	8.03271	8.06522	8.0276	8.03128	8.00788	8.02921	8.02798	8.01868	8.02165	7.9905	8.02331	7.99271	8.0129	8.02073	8.02835	8.0127	8.02454	8.02361	8.00184	7.99425	8.04234	8.01608	8.03987	8.0322	8.04621	8.04348	8.0769	8.06045	8.02777	8.05483	8.04784	8.0558	8.05987	8.01747	8.03988
0.09975	7.98354	7.98494	8.03804	8.04281	8.03766	8.01974	8.02145	8.04579	8.07024	8.02653	8.01807	8.04578	8.0334	8.01703	8.0209	8.02212	8.0255	8.03058	8.02934	8.00401	7.98496	8.00725	8.0029	8.0115	8.00278	8.02901	8.02215	8.03441	8.00297	8.00845	7.98695	8.03916	8.02396	8.03963	8.0406	8.04069	8.04187	8.05638	8.04776	8.05356	8.03029	8.03619	8.05276	8.04324	8.03348	8.04363
0.099875	7.95631	8.00963	8.01904	8.03941	8.04792	8.01567	8.0462	8.0398	8.04445	8.03056	8.02062	8.05304	8.05283	8.0263	8.03696	8.04295	8.02428	8.02199	8.01722	8.02283	7.98653	8.01615	8.01272	7.99557	8.02827	8.01128	8.02392	8.01864	8.01443	8.00893	7.99421	8.04021	8.01683	8.04705	8.01921	8.05408	8.04306	8.05337	8.03272	8.05666	8.02979	8.04021	8.04747	8.03542	8.02425	8.02949
0.1	7.93719	8.01255	8.00654	8.02772	8.04594	8.02895	8.04592	8.01475	8.02862	8.0453	8.0353	8.04371	8.05234	8.05665	8.04125	8.05117	8.01517	8.04584	7.99709	8.02283	7.98325	8.01997	8.00618	8.00938	8.01719	8.02312	8.02267	8.00954	8.01397	8.00881	8.01076	8.04929	8.02889	8.04924	8.02665	8.03128	8.04366	8.06578	8.04076	8.06477	8.03439	8.03509	8.04649	8.04336	8.02596	8.02293
0.100125	7.95451	7.99632	8.01276	8.02125	8.03966	8.03135	8.03664	8.03354	8.02446	8.04704	8.04514	8.04938	8.02524	8.05369	8.02227	8.04562	8.01442	8.04003	8.00007	7.99439	8.00195	8.0216	8.02204	7.99773	8.0244	8.00822	8.04194	8.00033	8.02249	8.01066	8.00072	8.05463	8.03216	8.04438	8.03026	8.01117	8.05053	8.07702	8.03374	8.04063	8.04026	8.05188	8.04928	8.04818	8.03147	8.03827
0.10025	7.93857	8.00987	8.02529	8.03874	8.01553	8.04425	8.03571	8.03168	8.023	8.03403	8.02856	8.037	8.04202	8.05031	8.01701	8.02374	8.03893	8.03208	8.00416	8.00081	8.01125	8.00523	8.01838	7.99925	8.01692	8.02592	8.0366	8.02319	8.03339	8.01746	8.00423	8.03297	8.02704	8.0594	8.04634	8.02385	8.0609	8.05615	8.04652	8.04818	8.04558	8.03746	8.03176	8.03999	8.03057	8.02407
0.100375	7.95358	7.99535	8.02625	8.0348	8.0275	8.03087	8.03	8.02372	8.02507	8.02437	8.03704	8.02512	8.02706	8.02519	8.02888	8.01173	8.02988	8.04723	8.0087	7.99773	8.00063	8.00548	7.99937	8.01221	7.99937	8.03211	8.02461	8.03872	8.01936	8.00062	8.00965	8.03197	8.04074	8.03303	8.04668	8.03886	8.03709	8.04664	8.04758	8.05157	8.03656	8.0428	8.04681	8.02321	8.03576	8.04665
0.1005	7.97013	8.00948	8.02598	8.02289	8.0372	8.04296	8.02212	8.03501	8.03291	8.02509	8.02744	8.04527	8.04182	8.01213	8.01916	8.00702	8.03258	8.0203	8.00609	8.00275	8.00405	8.00467	8.00112	7.99042	7.97621	8.01623	8.02811	8.0145	8.03351	8.02457	7.99939	8.04434	8.03216	8.04514	8.0411	8.04938	8.04546	8.05883	8.03289	8.05789	8.04337	8.04961	8.03731	8.04477	8.02449	8.03925
0.100625	7.98172	8.00172	8.00607	8.04196	8.04221	8.01669	8.02244	8.04272	8.04018	8.03771	8.02781	8.03467	8.04583	8.02809	8.03866	8.02685	8.03545	8.03778	8.02249	7.98234	7.99616	8.01146	7.99769	7.9869	8.00287	8.02052	8.02766	8.01672	8.01437	8.02211	7.99538	8.04414	8.02811	8.0545	8.03706	8.02859	8.04105	8.04451	8.04697	8.03603	8.02709	8.04408	8.03007	8.04771	8.00318	8.04352
0.10075	7.97419	8.00172	7.9922	8.03596	8.02749	8.02737	8.0275	8.04436	8.02918	8.02066	8.02773	8.03983	8.03145	8.00693	8.01076	8.03395	8.01903	8.03	8.01923	7.99778	8.00546	8.0067	8.01281	8.00426	7.99439	8.03143	8.02322	8.02753	8.02355	8.00225	7.99839	8.05299	8.05765	8.0492	8.0241	8.04222	8.03231	8.06242	8.07017	8.03789	8.0432	8.03732	8.02421	8.03963	8.00595	8.03485
0.100875	7.97643	7.99616	7.99477	8.03095	8.03674	8.03436	8.04567	8.0458	8.03432	8.02259	8.01859	8.0152	8.05342	8.01263	8.03275	8.02608	8.01757	8.02501	8.00313	8.00164	8.00085	8.00185	8.01921	8.00116	8.00713	8.03177	8.03576	8.02314	8.01671	8.00791	8.00907	8.04419	8.04344	8.04951	8.03244	8.04548	8.03612	8.06106	8.04968	8.05862	8.06322	8.03555	8.04052	8.05219	8.02895	8.0431
0.101	7.96815	8.00723	7.99618	8.01796	8.04155	8.00776	8.05621	8.0466	8.03037	8.03184	8.01038	8.03481	8.02586	8.0213	8.04317	8.01775	8.01474	8.03574	8.02299	8.00458	7.99802	8.00488	8.03659	7.97027	7.99717	8.01425	8.02874	8.03416	8.03316	8.01215	7.99771	8.01206	8.02775	8.03954	8.05836	8.03892	8.05861	8.05353	8.05078	8.05253	8.06165	8.04669	8.02801	8.04831	8.01378	8.0372
0.101125	7.9548	8.00881	7.99889	8.02689	8.03252	8.0446	8.02832	8.03445	8.04232	8.03398	8.04006	8.03113	8.02595	8.03947	8.01183	8.01599	8.02018	8.00249	8.00931	8.00688	7.99911	8.01599	8.00037	8.00586	7.99732	7.98309	8.02789	8.00649	8.03889	8.01397	8.01688	8.02839	8.02647	8.03605	8.05184	8.07014	8.04446	8.04346	8.0368	8.03868	8.05305	8.02768	8.03899	8.03113	8.04263	8.02941
0.10125	7.95614	8.00346	8.02224	8.04593	8.02571	8.03062	8.04404	8.04548	8.02555	8.04629	8.03784	8.04438	8.0417	8.04519	7.99504	8.00902	8.0388	8.01491	8.02071	7.97955	7.99767	7.99466	8.00554	8.0146	8.00481	7.98644	8.00875	8.00914	8.02402	7.995	8.01869	8.05044	8.02988	8.06136	8.03511	8.05739	8.03814	8.05708	8.06191	8.06313	8.05269	8.03889	8.03513	8.02312	8.01906	8.03094
0.101375	7.9699	8.00313	8.00995	8.03557	8.04559	8.02433	8.0602	8.05216	8.02015	8.02003	8.03671	8.03342	8.04518	8.05009	8.02968	8.0324	8.02682	8.03094	8.02303	7.99748	7.99308	8.00174	8.01405	8.00423	7.99652	7.99909	8.0196	7.99278	8.01431	8.01292	8.00826	8.05974	8.04774	8.04317	8.04005	8.05639	8.05273	8.03429	8.04771	8.04452	8.0405	8.03968	8.04492	8.0227	8.01979	8.03394
0.1015	7.97534	7.99802	8.02247	8.0401	8.0366	8.04015	8.03283	8.03745	8.0292	8.01968	8.0359	8.01799	8.0401	8.02931	8.03141	8.0284	8.0162	8.04443	8.00613	8.00846	8.01034	8.00326	8.01893	8.00344	7.99436	8.01841	8.03368	8.01126	8.0138	8.00574	8.00356	8.03393	8.05865	8.04463	8.05515	8.04926	8.0541	8.05846	8.04651	8.05281	8.0533	8.02365	8.03564	8.04037	8.02319	8.04903
0.101625	7.96964	7.98431	8.02561	8.04612	8.0225	8.03875	8.05584	8.0393	8.03825	8.02803	8.03838	8.02462	8.04285	8.04483	8.03458	8.03603	8.01821	8.02547	8.01777	8.00568	7.99653	7.9977	8.02254	7.99865	7.98753	8.00016	8.02117	8.01176	8.01756	8.00282	7.99663	8.05883	8.03207	8.05405	8.04057	8.03432	8.06203	8.06715	8.01836	8.0696	8.05128	8.04633	8.02177	8.04991	8.03308	8.04909
0.10175	7.98437	7.99418	8.00374	8.03096	8.03434	8.02258	8.0385	8.03939	8.04155	8.0421	8.04923	8.03111	8.03179	8.04767	8.03345	8.03909	8.02318	8.0261	8.00423	7.9869	7.99207	7.99905	8.00182	8.02668	8.00516	8.01203	8.02545	8.00513	8.0143	8.0116	7.9964	8.07394	8.04848	8.04333	8.01803	8.04029	8.0321	8.05318	8.01993	8.04797	8.0442	8.05621	8.03419	8.04476	8.02235	8.02594
0.101875	7.96793	8.00914	8.01107	8.0403	8.03665	8.02486	8.03407	8.0409	8.04368	8.02983	8.04524	8.03888	8.04477	8.07002	8.02766	8.04686	8.03654	8.03359	8.00464	7.99144	7.98758	8.01176	7.99129	8.00029	8.01904	8.01266	8.01968	8.02063	8.03327	8.01861	8.01268	8.04089	8.04566	8.03897	8.04718	8.04092	8.05412	8.04311	8.06859	8.03516	8.03711	8.04242	8.04182	8.02644	8.04907	8.02003
0.102	7.97212	8.0141	8.0293	8.01499	8.03324	8.03635	8.02057	8.02589	8.01865	8.01755	8.02975	8.03475	8.05269	8.03832	8.01762	8.04162	8.02341	8.01559	8.00635	8.00219	7.99551	7.99894	7.99632	7.98927	8.02711	8.02534	7.99123	8.02439	8.0298	7.98223	8.00548	8.03545	8.03059	8.02418	8.04993	8.04045	8.05228	8.07054	8.05743	8.0396	8.03091	8.018	8.04783	8.04017	8.04481	8.01567
0.102125	7.975	8.02014	8.01295	8.04638	8.02322	8.02819	8.02239	8.03178	8.03786	8.00898	8.03125	8.04911	8.05552	8.02554	8.01978	8.00845	8.03462	8.02647	8.00074	7.98936	8.01069	8.01459	7.98432	8.01282	8.01454	8.00334	8.0218	8.01721	8.03912	8.00369	8.00768	8.01694	8.02186	8.04401	8.03709	8.0348	8.04397	8.07958	8.05376	8.04261	8.02779	8.05183	8.04272	8.03735	8.00989	8.01597
0.10225	7.97055	8.00732	8.02421	8.05308	8.0202	8.03592	8.03498	8.05657	8.00104	8.00467	8.02508	8.03713	8.04379	8.02337	8.01797	8.00963	8.04182	8.03001	7.99415	7.99071	8.00274	8.02239	7.99414	8.00734	8.02312	8.03586	8.01633	8.01601	8.0256	8.00539	7.99022	8.0235	8.04186	8.04639	8.05576	8.03364	8.04044	8.05945	8.04738	8.04966	8.03143	8.0494	8.03074	8.01612	8.00731	8.01988
0.102375	7.96149	7.98824	8.01872	8.03275	8.03447	8.05239	8.035	8.06439	8.03254	8.02207	8.03055	8.02503	8.03106	8.03892	8.03074	8.0327	8.00985	8.01133	8.01365	7.99693	8.0022	8.02129	8.00668	8.00504	8.02178	8.0264	8.02611	8.00072	8.01469	8.00746	7.98928	8.03741	8.04805	8.03745	8.05729	8.02922	8.05676	8.05077	8.06792	8.04326	8.02596	8.04005	8.045	8.00771	8.03516	8.03625
0.1025	7.93834	8.00313	8.02264	8.01759	8.04096	8.02808	8.06159	8.0206	8.03638	8.02014	8.0526	8.04189	8.03728	8.02995	8.03847	8.01025	8.00513	8.0158	8.01943	7.99169	7.99309	8.01727	8.01907	7.9919	7.99472	8.01777	8.03091	8.02296	8.03882	8.00265	8.00407	8.03625	8.02795	8.03899	8.05257	8.0331	8.06839	8.06586	8.05367	8.04658	8.02954	8.05251	8.03731	8.01959	8.00623	8.04725
0.102625	7.96839	7.99731	8.02016	8.01756	8.03825	8.01454	8.03257	8.03197	8.03088	8.00901	8.0351	8.04156	8.04607	8.01801	8.02741	8.02615	8.00371	8.02759	8.01706	7.99049	8.0064	8.01829	8.00627	7.99631	8.01167	8.02743	8.02436	8.01553	8.03105	8.02212	8.00868	8.04118	8.04024	8.01513	8.03228	8.03654	8.02459	8.05187	8.06294	8.06266	8.04573	8.04546	8.05693	8.03927	8.01608	8.03322
0.10275	7.96151	7.99217	8.03383	8.01361	8.02953	8.04172	8.05887	8.06068	8.01953	8.02099	8.02744	8.03987	8.04634	8.02185	8.01942	8.04116	8.03022	8.01984	8.03951	7.99705	8.01524	8.01546	7.99826	8.00661	8.0002	8.03543	8.00992	8.00513	8.01803	8.01515	7.99528	8.04776	8.04986	8.02591	8.05228	8.03105	8.04819	8.05009	8.05153	8.06425	8.03984	8.02788	8.04966	8.05254	8.0307	8.00694
0.102875	7.95089	8.0004	8.01406	8.01463	8.04446	8.04391	8.06689	8.05952	8.02963	8.01971	8.02792	8.03702	8.05635	8.03563	8.02934	8.03155	8.01879	8.01801	8.02219	7.99808	8.00141	8.0087	8.01419	7.99498	7.98609	8.03139	8.02172	7.99906	8.01672	8.00806	7.99646	8.04204	8.02618	8.02863	8.0346	8.02814	8.05682	8.05157	8.05589	8.05861	8.01672	8.02917	8.03175	8.03845	7.99855	8.02634
0.103	7.97535	7.99789	8.005	8.02949	8.0224	8.03136	8.05949	8.04366	8.04697	8.04114	8.0377	8.01439	8.048	8.02576	8.03747	8.03136	8.00167	8.0316	7.99899	8.01375	7.97891	8.02346	8.01777	8.01089	7.97786	8.02421	8.03954	8.02373	8.01756	8.02914	7.99722	8.03588	8.01414	8.03593	8.03306	8.05087	8.03567	8.05877	8.06133	8.0366	8.03761	8.04482	8.03971	8.04182	8.01669	8.03052
0.103125	7.95039	8.02522	8.01855	8.02795	8.0363	8.02367	8.0446	8.04728	8.04523	8.03432	8.03131	8.02944	8.04736	8.03556	8.04318	8.01443	8.01123	8.03964	8.01464	7.99621	7.98027	8.01897	8.00443	8.00632	7.98641	8.01034	8.01511	8.01906	8.01328	8.0168	7.9941	8.01819	8.03375	8.02894	8.04147	8.06769	8.04964	8.07117	8.04863	8.04142	8.02616	8.05044	8.03047	8.06119	8.03265	8.02261
0.10325	7.96377	8.01757	8.01331	8.04443	8.03304	8.03461	8.03334	8.04244	8.02113	8.04437	8.03499	8.02157	8.05205	8.05285	8.03635	8.04896	8.00434	8.00439	8.01785	7.99898	7.99024	8.0124	8.00078	8.01549	7.9934	7.99409	8.00737	8.01552	8.01168	7.99444	8.01047	8.0629	8.03769	8.02253	8.04305	8.03074	8.04851	8.05652	8.05953	8.02541	8.02863	8.04504	8.05173	8.04832	8.03115	8.02955
0.103375	7.97072	7.98693	8.02773	8.0432	8.01865	8.02555	8.02814	8.0209	8.03744	8.03179	8.02461	8.02994	8.03971	8.02471	8.04948	8.04114	8.01995	8.00703	8.01532	8.0227	7.98742	7.99368	7.99313	8.01974	8.00835	8.0029	8.00737	8.00446	8.02198	8.00098	7.99774	8.05295	8.03422	8.04304	8.02756	8.03688	8.04652	8.0733	8.03312	8.03802	8.03816	8.04798	8.04089	8.05787	8.05698	8.03832
0.1035	7.97675	7.99107	7.99658	8.0367	8.03801	8.03702	8.03545	8.02474	8.03506	8.04214	8.05377	8.03236	8.01483	8.02852	8.04063	8.02213	8.01439	8.01303	8.01438	8.01233	8.0116	7.97482	8.01351	8.0237	8.02116	8.01955	8.03503	7.99542	8.01839	8.0082	7.99327	8.05275	8.04372	8.04684	8.03922	8.0382	8.04221	8.05394	8.03515	8.02252	8.04326	8.03864	8.0274	8.03632	8.02833	8.03153
0.103625	7.97211	7.99648	7.99947	8.02956	8.03451	8.03986	8.04144	8.0375	8.02541	8.03458	8.04173	8.03048	8.02611	8.04185	8.02925	8.02267	8.001	8.03423	8.04416	8.01143	8.01416	8.00034	8.02854	8.00742	8.00029	8.01031	8.03535	8.00549	8.00625	8.00011	8.00028	8.0477	8.04328	8.05755	8.02566	8.02511	8.03205	8.04655	8.04593	8.01164	8.02163	8.04562	8.05072	8.06633	8.04871	8.03293
0.10375	7.96134	8.00889	8.02344	8.03365	8.04764	8.02071	8.05554	8.06226	8.02965	8.04366	8.03928	8.01913	8.03353	8.0388	8.02644	8.03981	8.01259	8.02986	8.01392	8.00336	7.99008	8.0078	8.02185	8.01598	7.98604	8.01447	8.02792	8.0162	8.02301	8.01613	7.98271	8.0405	8.04709	8.0454	8.03754	8.03819	8.06041	8.06338	8.04793	8.02624	8.03091	8.04076	8.0482	8.02827	8.04591	8.05137
0.103875	7.96671	7.97755	8.02951	8.0405	8.0377	8.02753	8.03218	8.05415	8.02256	8.03866	8.03623	8.03569	8.04555	8.0365	8.04047	8.03355	8.02222	8.02635	8.0135	7.99226	7.98267	8.03091	8.00674	8.01116	8.0076	8.02471	8.005	8.01696	8.00057	8.01472	7.98382	8.03171	8.03639	8.05505	8.04028	8.03549	8.05232	8.0529	8.04729	8.03968	8.02152	8.03549	8.04405	8.03279	8.03413	8.03708
0.104	7.9549	7.98905	8.00803	8.04961	8.01431	8.0323	8.03915	8.04484	8.01682	8.01401	8.01797	8.02919	8.03596	8.03211	8.02628	8.04021	8.04131	8.02879	8.01634	7.99312	7.97951	8.03268	7.99301	8.00258	8.00696	8.02488	8.01811	8.03568	8.0286	8.00757	7.99368	8.019	8.02629	8.0461	8.04064	8.03878	8.04843	8.05698	8.06271	8.03761	8.0285	8.03998	8.0367	8.04564	8.02302	8.03561
0.104125	7.9594	8.01634	8.01945	8.05225	7.99888	8.03172	8.02659	8.02773	8.02458	8.01617	8.03773	8.02799	8.03203	8.03596	8.02969	8.03366	8.02002	8.02121	8.01663	7.99731	7.983	8.0324	8.0076	8.01357	8.01384	8.00568	8.01792	8.01533	8.00971	8.02512	7.9939	8.01922	8.03294	8.03934	8.04208	8.01619	8.02658	8.04676	8.05475	8.04559	8.03329	8.04379	8.04214	8.0438	8.03719	8.03108
0.10425	7.96149	8.01955	8.01005	8.03559	8.02952	8.04163	8.01739	8.03044	8.02653	8.03461	8.02692	8.03532	8.01605	8.03419	8.03167	8.01252	8.0184	8.01934	8.00971	7.98914	7.99513	8.02724	7.99757	8.00458	8.00431	8.01527	8.01032	8.02714	8.02205	8.01496	8.00561	8.02038	8.02353	8.0332	8.03009	8.03701	8.01466	8.04488	8.05035	8.03895	8.0299	8.05736	8.05175	8.04366	8.01414	8.0276
0.104375	7.96233	7.99841	8.02605	8.04867	8.03477	8.03818	8.04351	8.02328	8.05276	8.0294	8.03399	8.02661	8.03126	8.02709	8.00376	8.01704	8.01695	8.0234	7.99193	7.99136	8.00377	8.00356	8.00914	8.00199	7.99483	8.01002	8.01425	8.01688	8.02322	7.9912	7.99244	8.03588	8.0346	8.03095	8.04895	8.04665	8.03967	8.04004	8.05016	8.03115	8.03675	8.05338	8.05781	8.03349	8.04316	8.03215
0.1045	7.97459	7.99881	8.02452	8.03496	8.02386	8.02266	8.02181	8.02764	8.03608	8.02743	8.02489	8.03478	8.04353	8.02783	8.02563	8.02885	8.01928	8.00883	8.00803	8.00107	8.00145	8.01599	8.02672	7.99429	8.01032	8.0207	8.01355	8.02525	8.03328	7.99015	8.00553	8.05231	8.04742	8.0265	8.04822	8.03719	8.04971	8.038	8.0425	8.00095	8.04297	8.03434	8.04117	8.04639	8.04294	8.02691
0.104625	7.98708	7.99689	8.01784	8.03707	8.03887	8.03893	8.01258	8.02364	8.03484	8.01304	8.01598	8.05812	8.033	8.03397	8.02637	8.02579	8.01012	8.0113	8.00074	7.99171	8.00283	8.00194	8.01668	8.01974	7.97862	8.00926	8.01987	8.0114	8.04182	7.99871	7.9709	8.04044	8.04545	8.03461	8.04869	8.03255	8.02805	8.02495	8.03622	8.04455	8.04019	8.02361	8.05492	8.05955	8.03683	8.02756
0.10475	7.97774	7.97327	8.00406	8.03814	8.03774	8.04561	8.02793	8.04801	8.04381	8.01719	8.02619	8.04868	8.01766	8.03922	8.02717	8.04978	8.04043	8.02627	8.00462	7.99013	8.00835	8.02263	8.00995	8.00031	7.99944	8.01005	8.02694	7.99981	8.02106	7.99959	7.97401	8.04568	8.05262	8.0355	8.04142	8.03716	8.04629	8.06172	8.04307	8.05935	8.05511	8.01392	8.05689	8.04248	8.01955	8.04216
0.104875	7.96472	7.99628	8.02004	8.02919	8.03257	8.06003	8.0135	8.04343	8.02366	8.01084	8.03695	8.05	8.03011	8.03452	8.03707	8.02323	8.02296	8.02031	8.02559	7.98984	8.00107	8.01358	8.00116	7.99966	8.01145	8.02884	8.01984	8.00114	8.00877	7.9959	8.00302	8.04219	8.04594	8.0537	8.04002	8.03935	8.07139	8.06375	8.04279	8.03704	8.03599	8.03445	8.05308	8.04297	8.00242	8.05382
0.105	7.97509	7.99139	8.01455	8.02666	8.02284	8.02983	8.03178	8.05795	8.02576	8.0252	8.03391	8.02177	8.01915	8.03753	8.03224	8.01773	8.01645	8.00405	8.01145	7.99627	8.00078	7.99862	7.99825	8.00876	8.00326	8.02151	8.01453	8.01687	8.01581	7.99288	8.00523	8.05413	8.04192	8.06992	8.03601	8.04185	8.0469	8.05747	8.04047	8.04176	8.03715	8.05521	8.03064	8.04368	8.03717	8.01678
0.105125	7.97763	7.99916	7.99106	8.01651	8.03743	8.01818	8.04639	8.04832	8.01482	8.00893	8.02377	8.02417	8.05356	8.04913	8.02781	8.02598	8.01196	8.02458	8.00745	8.01311	8.00918	8.00794	7.99217	7.9855	8.00275	8.0149	8.02857	8.019	8.04003	8.00179	8.00166	8.04882	8.04884	8.02863	8.04216	8.03371	8.06264	8.05265	8.0671	8.03168	8.04379	8.06291	8.02641	8.04145	8.03018	8.00598
0.10525	7.97265	7.98995	8.00685	8.01713	8.03231	8.03078	8.03908	8.04551	8.03338	8.02183	8.04757	8.02238	8.03436	8.03278	8.01503	8.02647	8.03233	8.03246	8.04772	7.99669	8.00686	8.0024	7.99343	7.98533	8.00864	8.00941	8.02817	8.01404	8.03547	8.00732	7.99714	8.03008	8.03367	8.04015	8.02809	8.04474	8.04137	8.05862	8.06634	8.03159	8.03408	8.04325	8.04454	8.04676	8.02367	8.01279
0.105375	7.97543	7.99943	8.01002	8.03649	8.03155	8.03845	8.04933	8.05717	8.04106	8.03535	8.04871	8.05914	8.04092	8.02509	8.03795	8.04182	8.02527	8.03744	8.0395	7.99928	7.98515	7.98384	8.00561	7.99731	8.02743	7.996	8.02881	8.01217	8.03202	8.00562	7.99539	8.02746	8.02192	8.05454	8.02528	8.04473	8.05507	8.04839	8.04057	8.06132	8.01458	8.03435	8.04829	8.03391	8.02069	8.02451
0.1055	7.96017	8.00481	8.02753	8.03198	8.02518	8.02905	8.03458	8.05144	8.04079	8.03179	8.03084	8.04879	8.04883	8.04964	8.00925	8.03084	8.0045	8.0436	8.02637	7.98836	7.99703	7.98876	7.99999	7.99911	7.98943	8.00615	8.01003	8.0244	8.02375	8.01114	8.02223	8.02562	8.01681	8.05254	8.01606	8.02358	8.06278	8.04058	8.05405	8.0279	8.0453	8.04362	8.04493	8.04282	8.0422	8.03092
0.105625	7.96863	7.99881	8.01888	8.01769	8.03332	8.04498	8.03416	8.04981	8.03551	8.03763	8.03289	8.02882	8.03815	8.01043	8.01858	8.03818	8.01437	8.05357	8.01199	8.02329	7.98425	8.01888	7.99663	8.02059	8.0088	7.99364	8.01366	8.035	8.02266	8.01886	8.03519	8.03487	8.03058	8.0556	8.04331	8.02247	8.0457	8.06158	8.05357	8.01765	8.06149	8.03143	8.03219	8.0337	8.05659	8.03632
0.10575	7.9678	7.99761	8.00147	8.02962	8.0313	8.03351	8.0492	8.05336	8.04346	8.02699	8.01912	8.01648	8.03741	8.0136	8.02937	8.01899	7.99538	8.04135	8.00077	7.99924	7.99928	8.01996	8.01274	7.99732	8.00375	8.00838	8.02323	8.01166	8.0335	8.00409	8.00815	8.03049	8.02274	8.06683	8.04051	8.02071	8.04307	8.05184	8.03552	8.03115	8.04202	8.05287	8.02096	8.0386	8.03757	8.0429
0.105875	7.95892	7.99984	8.02874	8.0426	8.03725	8.01842	8.0432	8.02058	8.02566	8.02152	8.02679	8.00859	8.04363	8.03371	8.02567	8.0235	7.9989	8.01704	8.00681	7.99249	7.9898	8.02271	8.02832	7.99235	8.01369	8.00761	8.02412	8.00455	8.02245	8.00834	8.00387	8.03807	8.04904	8.04179	8.04409	8.03543	8.04531	8.05425	8.06463	8.02541	8.01807	8.0518	8.02441	8.04002	8.04346	8.02754
0.106	7.9412	8.00346	7.99511	8.04594	8.04453	8.04646	8.0384	8.02404	8.02305	8.00828	8.01723	8.01802	8.0471	8.00962	8.02382	8.01679	8.01105	8.01041	8.01842	7.98612	7.98901	8.00475	7.99292	8.00463	8.00937	8.00849	7.99658	7.99622	8.02631	8.0193	7.991	8.06413	8.01404	8.03695	8.03564	8.03675	8.03247	8.076	8.04667	8.02043	8.03637	8.04889	8.04496	8.04368	8.02941	8.03941
0.106125	7.9594	8.00037	7.981	8.01705	8.01687	8.04636	8.03409	8.01472	8.01842	8.00108	8.01612	8.02087	8.04204	8.02185	8.036	8.02845	8.00864	8.01987	8.01122	7.99362	7.99577	7.99929	7.99909	8.00441	7.97643	8.03247	8.04074	7.99989	8.03831	8.0022	7.98887	8.04858	8.02922	8.04308	8.03535	8.03188	8.03778	8.07678	8.04842	8.05257	8.05659	8.0515	8.03124	8.0282	8.0455	8.02467
0.10625	7.96758	8.01665	7.97563	8.03548	8.03774	8.03407	8.03477	8.04806	8.02248	8.02142	8.03683	8.02995	8.03569	8.03497	8.00721	8.0182	7.99986	8.02355	7.99174	7.98822	8.0079	7.99211	8.00777	7.98898	7.99754	8.03766	8.0181	8.01398	8.03926	7.99506	7.99387	8.03632	8.04101	8.03664	8.04034	8.03428	8.04419	8.06996	8.04284	8.05417	8.04246	8.03487	8.03416	8.03136	8.03571	8.03786
0.106375	7.95446	7.98008	7.99255	8.03281	8.02744	8.01667	8.02633	8.03864	8.0089	8.0169	8.02966	8.04126	8.02902	8.03127	8.02909	8.00888	8.01704	8.02408	7.99725	7.98858	8.01339	7.99951	8.00612	8.00392	8.01097	8.0206	8.0145	8.02587	8.02267	8.01089	7.98819	8.02562	8.03773	8.04964	8.02708	8.01709	8.04276	8.0779	8.04548	8.04179	8.04882	8.03256	8.04624	8.03271	8.02823	8.02717
0.1065	7.96482	7.98872	7.99383	8.02025	8.02138	8.01301	8.02877	8.04185	7.99713	8.01379	8.02504	8.04543	8.03378	8.00883	8.02831	8.0174	8.03883	8.02231	7.99639	8.00664	8.004	8.0034	8.01425	8.00524	7.99167	8.00381	8.00143	8.00525	8.03586	7.98947	7.98396	8.03586	8.00573	8.05141	8.03071	8.04767	8.04955	8.05589	8.0427	8.04371	8.01801	8.0444	8.02377	8.03816	8.02586	8.04013
0.106625	7.99529	8.01597	8.01175	8.04697	8.03069	8.02262	8.03589	8.03748	8.0184	8.01846	8.0507	8.02852	8.02639	8.02769	8.02804	8.00874	8.0416	8.0335	8.00046	8.00133	7.98563	8.00867	7.98759	7.99505	8.01431	8.00574	8.01108	8.01868	8.04295	8.00806	8.00854	8.06257	8.01835	8.04404	8.02792	8.04375	8.03782	8.05882	8.03899	8.03195	8.02078	8.03093	8.03385	8.04256	8.00935	8.0293
0.10675	7.97399	8.00604	8.02315	8.0236	8.01409	8.03564	8.04405	8.03361	8.02485	8.04109	8.03385	8.04985	8.03247	8.03711	8.01369	7.9979	8.01823	8.03059	7.98084	8.00395	7.99442	8.00961	8.00228	8.01644	7.9987	8.01915	8.01711	8.01683	8.01652	8.01144	7.99911	8.04958	8.04366	8.05388	8.02738	8.04333	8.03606	8.04488	8.04572	8.0331	8.0232	8.04292	8.03643	8.0503	8.02347	8.02396
0.106875	7.95696	8.00828	7.99948	8.02368	8.03313	8.0358	8.03381	8.0238	8.02972	8.02518	8.01759	8.04858	8.0383	8.03912	8.01091	8.02753	8.0051	8.0279	7.99672	7.99392	7.98223	7.99795	8.00365	8.02018	8.01409	8.00381	8.00218	8.00833	8.01454	8.00458	7.99384	8.0582	8.03898	8.04101	8.02763	8.03079	8.03344	8.03433	8.038	8.02736	8.0363	8.02982	8.03547	8.0433	8.03967	8.03217
0.107	7.95607	7.99159	7.99589	8.03802	8.0281	8.02322	8.0049	8.03879	8.03129	8.03624	8.02808	8.04922	8.04458	8.02841	7.99989	8.02866	8.01166	8.00823	8.00804	8.00758	8.00364	8.01878	8.00588	8.0112	8.01125	8.01531	7.99627	8.01327	8.03033	8.00082	7.99262	8.04519	8.02357	8.05196	8.02907	8.01716	8.04771	8.03146	8.051	8.03447	8.02082	8.02457	8.02821	8.0302	8.03538	8.04424
0.107125	7.96557	7.97932	8.01373	8.04405	8.03418	8.01542	8.01263	8.02637	8.02633	8.05544	8.03652	8.03257	8.03257	8.04285	8.02658	8.0174	8.04047	8.04094	8.0119	7.99747	8.00099	8.00925	7.99416	7.98903	8.02244	8.00568	8.01156	7.99416	8.02683	8.02351	7.99522	8.04216	8.04484	8.0276	8.02391	8.04694	8.05211	8.06153	8.05168	8.03865	8.02573	8.04291	8.03507	8.03301	8.0332	8.03144
0.10725	7.94946	7.97553	8.02653	8.0173	8.04272	8.0205	8.03893	8.05516	8.03013	8.02317	8.0265	8.03028	8.03041	8.04681	8.00223	8.01659	8.02372	8.02772	8.01365	8.01266	8.00944	8.01047	8.00066	7.99622	8.02558	8.01102	8.01707	8.00029	8.02419	8.00902	8.01007	8.03232	8.05281	8.05201	8.04166	8.04594	8.05266	8.06332	8.05	8.05058	8.02873	8.04978	8.03969	8.00054	8.03352	8.02552
0.107375	7.94699	7.97921	8.035	8.00964	8.05639	8.02905	8.02833	8.05008	8.03959	8.01165	8.00912	8.02625	8.03877	8.04529	8.00969	8.0201	8.01814	8.00197	8.02213	8.0336	7.99228	8.0093	8.0092	7.98905	8.01163	8.00137	8.00862	8.00381	8.03578	7.99538	7.99745	8.0466	8.03674	8.05744	8.044	8.03902	8.03875	8.04975	8.05637	8.03677	8.02534	8.02358	8.04436	8.01994	8.02724	8.05828
0.1075	7.96196	7.99254	8.03765	8.03934	8.03375	8.04185	8.01787	8.03316	8.03109	8.02895	8.02414	8.03363	8.04111	8.01633	8.02372	8.01105	8.00591	8.01254	8.00371	8.03358	7.99381	7.98561	7.99943	7.99333	8.01576	8.00384	8.01346	8.00304	8.01919	7.99418	8.00103	8.05114	8.01707	8.02431	8.04158	8.04972	8.03405	8.05575	8.04525	8.03576	8.02769	8.05218	8.04492	8.03249	8.02206	8.0296
0.107625	7.97073	8.01127	8.01104	8.02654	8.02555	8.03685	8.04181	8.04513	8.03818	8.02904	8.0151	8.04327	8.03584	8.02169	8.04162	8.0219	8.02609	8.01446	8.01018	8.00175	7.98374	8.00439	7.9845	7.99309	8.00957	7.99477	8.03687	7.99291	8.02766	8.00004	7.98613	8.03167	8.01542	8.04684	8.05624	8.04996	8.04182	8.06624	8.04729	8.06538	8.04025	8.0466	8.0194	8.0186	8.01643	8.04264
0.10775	7.95853	8.00505	8.01823	8.02693	8.02487	8.03319	8.02413	8.0459	8.03809	8.02092	8.02815	8.03345	8.06025	8.0295	8.03423	8.02315	8.01437	8.02596	8.01012	8.00886	7.98649	7.99546	7.98497	7.99251	8.00105	8.00193	8.03574	8.01553	8.01382	8.00493	7.98806	8.0295	8.0211	8.03642	8.04797	8.03631	8.02406	8.05693	8.0562	8.06512	8.0461	8.02854	8.0165	8.03194	8.03514	8.02896
0.107875	7.95552	8.00357	8.02761	8.0233	8.03013	8.0239	8.03362	8.03743	8.04088	8.03971	8.02788	8.03299	8.05618	8.02756	8.05412	8.02003	8.01833	8.03182	8.02008	7.99843	8.01598	8.00499	7.98735	7.9944	8.00104	8.02595	8.02692	8.02258	8.00822	8.00457	7.99089	8.03317	8.01345	8.05368	8.03979	8.03113	8.04822	8.04498	8.05518	8.04651	8.04387	8.04948	8.03173	8.05259	8.02943	8.03254
0.108	7.94946	7.99781	8.00761	8.03623	8.05061	8.01599	8.02478	8.05957	8.03678	8.0234	8.04374	8.04276	8.04447	8.02843	8.01002	8.01807	8.01566	8.01144	8.00655	7.9865	8.0051	8.02022	8.01434	7.97755	8.01055	8.024	8.01463	8.03625	8.01694	7.99409	7.99467	8.04543	8.03016	8.05674	8.04713	8.02579	8.03313	8.0424	8.05286	8.01051	8.04095	8.04696	8.03753	8.04518	8.04526	8.04513
0.108125	7.96891	7.99074	8.00342	8.04527	8.02745	8.03708	8.02574	8.03403	8.04204	8.02054	8.03036	8.06089	8.04715	8.02944	8.03113	8.00993	8.02835	8.02316	8.02771	7.99182	8.01537	8.01308	8.00903	7.99292	8.00247	8.02174	8.01912	8.01401	8.03862	7.99488	7.99661	8.05005	8.02087	8.05201	8.06968	8.035	8.03606	8.0561	8.0512	8.04092	8.03187	8.04325	8.04217	8.04233	8.02604	8.04663
0.10825	7.95908	7.9867	8.01691	8.00002	8.00191	8.03927	8.04415	8.04307	8.02566	8.01401	8.00715	8.02313	8.03502	8.02494	8.02484	8.04797	8.02151	8.02167	8.00513	8.00291	8.00571	8.0096	7.98139	8.01772	7.99669	8.01157	8.02395	8.01604	8.02846	8.00961	8.0018	8.05244	8.02217	8.03214	8.04144	8.02998	8.02997	8.0306	8.04745	8.03934	8.04104	8.02714	8.02931	8.04403	8.0206	8.02405
0.108375	7.97427	7.98232	7.99974	8.02286	8.02123	8.0311	8.04018	8.03255	8.03667	8.03358	8.03526	8.04053	8.02264	8.02133	8.00975	8.03764	8.00567	8.03351	8.01975	8.00504	8.00225	8.00104	8.00654	8.01939	8.01965	8.02409	8.01836	8.03283	8.01476	8.01318	7.9838	8.07786	8.01754	8.04002	8.04642	8.03969	8.04504	8.04845	8.03374	8.05747	8.02804	8.03455	8.02873	8.03174	8.01957	8.02754
0.1085	7.9593	7.99348	8.01904	8.04527	8.03148	8.01657	8.03197	8.05041	8.03557	8.04707	8.01439	8.05101	8.03623	8.04074	8.03735	8.01952	8.03358	8.03162	8.00673	7.98523	8.00828	8.00771	8.00149	8.00788	8.01173	8.00982	8.00162	8.0208	8.02335	7.99728	8.00513	8.06257	8.00755	8.05778	8.04545	8.01987	8.04292	8.06426	8.06332	8.05166	8.0339	8.06325	8.03177	8.04092	8.03545	8.03435
0.108625	7.97045	8.00119	8.01018	8.0345	8.03265	8.0447	8.03496	8.04063	8.03428	8.01433	8.0094	8.03571	8.05341	8.04675	8.00593	8.01008	8.02441	8.028	8.02803	8.00495	8.00585	8.0044	8.0032	7.99414	7.99988	8.01042	8.00085	8.00529	8.01787	8.00991	7.99446	8.04237	8.0091	8.06957	8.03435	8.05577	8.07082	8.07027	8.06799	8.03223	8.03618	8.03716	8.05041	8.04605	8.04066	8.01506
0.10875	7.9783	7.99343	7.99722	8.03572	8.02466	8.06283	8.03596	8.05143	8.02464	8.02589	8.01949	8.04171	8.02045	8.03709	8.00653	8.01065	8.01251	8.00254	8.00765	8.00476	8.00258	8.01851	7.98264	7.9918	7.99091	8.00665	8.02631	8.00322	8.03139	8.00398	8.0032	8.03712	8.03596	8.05442	8.0462	8.04205	8.04368	8.08364	8.06371	8.04118	8.0324	8.04734	8.03838	8.02835	8.0252	8.01427
0.108875	7.97425	8.00178	8.01691	8.03574	8.03484	8.04058	8.02539	8.0259	8.03107	8.03545	8.04039	8.03406	8.01677	8.02103	8.02157	8.03022	8.02593	8.01367	8.0052	7.99169	8.00076	7.98299	8.00399	8.02508	7.99677	8.02119	8.01505	8.00537	8.02461	8.01224	8.01314	8.03879	8.01186	8.03975	8.05811	8.03765	8.03044	8.08739	8.03107	8.03856	8.03566	8.05706	8.04186	8.02828	8.02805	8.02666
0.109	7.96259	8.00426	8.01453	8.03536	8.03846	8.03446	8.04101	8.0363	8.02032	8.05248	8.03683	8.00719	8.02441	8.02724	8.00772	8.01556	8.02596	8.02149	8.02949	7.99719	7.99957	7.98492	7.99738	8.01196	8.00179	8.00628	8.01733	8.00605	8.03146	8.01118	8.01955	8.05022	8.02512	8.02708	8.02366	8.02554	8.05299	8.0741	8.0214	8.05216	8.03911	8.03722	8.02386	8.02756	8.03014	8.04361
0.109125	7.95689	7.98513	8.02098	8.04359	8.03765	8.03169	8.0392	8.02563	8.00889	8.03486	8.02349	8.01028	8.03134	8.03299	8.00784	8.04415	8.01494	8.0275	8.02869	7.99573	7.99773	8.01608	8.00193	7.99863	7.99998	8.0205	8.01837	7.97635	8.0134	8.01064	7.9978	8.0599	8.01877	8.04323	8.02325	8.05874	8.05766	8.06245	8.02618	8.0423	8.02777	8.03911	8.04671	8.04344	8.02335	8.06039
0.10925	7.96088	7.9996	7.99978	8.0555	8.0315	8.0268	8.0119	8.03533	8.02113	8.04185	8.0229	8.01199	8.01672	8.02831	8.02569	8.04356	8.02868	8.00201	8.01575	8.01154	7.98999	8.01553	8.01266	8.01132	8.00931	8.00628	8.02644	7.98958	7.99237	8.00915	7.98081	8.04827	8.04812	8.04256	8.02428	8.04883	8.03709	8.07341	8.03624	8.04626	8.03265	8.03334	8.06347	8.03767	8.02683	8.03949
0.109375	7.95894	7.99867	8.01795	8.04338	8.04103	8.0471	8.05318	8.02353	8.03683	8.01993	8.01547	8.02939	8.01879	8.02371	8.02271	8.01008	8.02121	8.02448	8.00877	8.01797	7.99737	8.00029	8.01563	7.99209	7.99242	8.01294	8.02653	8.00167	7.99825	8.00272	8.00137	8.05483	8.04966	8.04205	8.01535	8.04469	8.05403	8.07506	8.05012	8.03767	8.03987	8.04541	8.04018	8.05341	8.02557	8.02634
0.1095	7.96	7.9984	8.01857	8.04215	8.03148	8.04182	8.04426	8.0256	8.02118	8.02753	8.02482	8.03423	8.05216	8.02436	7.99664	8.0165	8.01035	8.03487	7.99702	8.00969	7.99798	8.00147	7.99932	7.99958	7.98345	8.00544	8.0271	8.0072	8.00842	7.99639	7.99269	8.01947	8.04266	8.01768	8.04544	8.02641	8.0593	8.04025	8.04385	8.02173	8.0493	8.05874	8.03827	8.04757	8.03541	8.02201
0.109625	7.97057	8.01108	8.0056	8.04257	8.01696	8.04312	8.0231	8.03068	8.05562	8.02224	8.03502	8.03404	8.04831	8.01658	8.00984	8.02423	8.0209	8.03041	8.00433	8.00257	7.99724	8.01294	7.99106	7.98708	7.99259	8.00855	8.02115	8.01392	8.00416	8.00874	7.99243	8.02042	8.04508	8.04331	8.03748	8.0266	8.05852	8.03307	8.04818	8.04038	8.0544	8.04475	8.03556	8.03129	8.02553	8.03967
0.10975	7.97489	7.98662	8.01595	8.03745	8.02691	8.04108	8.01245	8.02243	8.05374	8.03632	8.04207	8.02059	8.03996	8.02499	8.0171	8.03172	8.02213	8.02317	8.01688	7.99886	7.99501	8.01112	8.00111	8.00398	7.99652	8.00665	8.01527	8.03394	8.02858	8.02165	8.00735	8.03733	8.04663	8.03638	8.03416	8.03937	8.05225	8.04452	8.04436	8.04713	8.03458	8.03816	8.05692	8.02251	8.04297	8.03074
0.109875	7.95663	8.00454	8.00338	8.01334	8.02462	8.02842	8.02857	8.03481	8.03413	8.02215	8.05875	8.04478	8.02913	8.0149	8.0292	8.02164	8.01324	8.00227	8.02022	8.0041	7.99889	8.01897	8.00886	7.99043	7.98201	8.00616	8.02061	8.0204	8.01031	8.00493	8.00536	8.04594	8.03583	8.03699	8.02083	8.06635	8.03909	8.05177	8.04579	8.04423	8.03773	8.03347	8.03304	8.02997	8.03525	8.03657
0.11	7.95874	7.98869	8.01805	8.03003	8.02281	8.01792	8.0227	8.02398	8.04523	8.01239	8.00788	8.04938	8.02876	8.02928	8.01913	8.01089	8.02776	8.01006	7.99948	7.9812	7.99488	8.02232	8.00627	7.97375	8.01572	8.00243	8.01729	8.00194	7.99934	7.99681	7.99797	8.059	8.03319	8.05286	8.03654	8.04675	8.03794	8.04705	8.03084	8.03138	8.02878	8.02267	8.04217	8.05442	8.01741	8.01822
0.110125	7.95631	7.98686	8.01235	8.03187	8.02358	8.01919	8.03092	8.03419	8.03727	8.02994	8.01017	8.05278	8.03255	8.03358	8.02226	8.03175	8.00282	8.02748	8.0054	7.993	7.99951	8.00826	8.00195	8.01444	7.99532	7.97977	8.01787	8.01029	8.00231	7.99233	8.0108	8.03744	8.01213	8.03744	8.0343	8.03578	8.04688	8.03875	8.05441	8.0349	8.0423	8.04704	8.05651	8.05148	7.99763	8.02817
0.11025	7.95043	7.99989	8.02164	8.0255	8.01851	8.03518	8.0194	8.04769	8.02689	8.03717	8.03155	8.04421	8.04255	8.02569	8.03258	8.0046	7.99912	8.02112	7.99323	7.98985	8.01326	8.01342	8.01761	8.01022	8.00295	7.99416	8.00836	8.01339	8.01369	7.99484	8.00175	8.04077	8.0287	8.03604	8.04262	8.04134	8.04354	8.0525	8.053	8.05472	8.02354	8.04954	8.04458	8.04502	8.02415	8.03171
0.110375	7.95058	8.01131	8.01295	8.03464	8.03265	8.0229	8.02394	8.05288	8.04555	8.04235	8.05335	8.03723	8.0429	8.00784	8.04408	8.00875	8.0133	8.01823	8.02138	8.01553	8.00272	8.00811	7.99234	7.99779	8.00765	7.9943	8.02656	8.01736	8.01411	7.99042	7.98936	8.02394	8.03634	8.03503	8.05134	8.04524	8.03768	8.05522	8.05561	8.04787	8.02724	8.0563	8.03297	8.04099	8.01272	8.02626
0.1105	7.9334	8.00048	8.00791	8.0289	8.00505	8.00982	8.018	8.03775	8.03147	8.04044	8.04041	8.02655	8.02222	7.99985	8.04159	8.01802	8.02747	8.05062	8.00683	8.00658	7.98994	8.00626	7.99484	7.9839	7.99432	7.98763	8.04842	8.02483	8.03651	8.00191	7.98801	8.04337	8.04192	8.04565	8.04375	8.05141	8.03763	8.05106	8.05732	8.0371	8.02734	8.03799	8.0432	8.02932	8.01871	8.04065
0.110625	7.9481	8.00557	8.00382	8.03168	8.01041	8.02146	8.02493	8.02083	8.02619	8.02547	8.03947	8.01809	8.02997	8.02039	8.0249	8.02407	8.01346	8.04461	8.00578	8.0088	7.99019	8.00401	7.99091	7.97859	8.0043	7.99554	8.04774	8.03908	8.03896	7.99107	8.00802	8.05225	8.03387	8.05666	8.03377	8.03369	8.04011	8.05832	8.04775	8.02647	8.03903	8.05047	8.04844	8.04019	8.02647	8.04772
0.11075	7.9515	7.99644	8.01432	8.0488	8.02785	8.02483	8.03751	8.0258	8.01596	8.01636	8.03747	8.03501	8.01435	8.02794	8.02321	8.01832	8.01265	8.03478	8.01569	8.00083	7.99289	8.00673	8.01036	7.99609	8.01283	8.00565	8.02896	8.0356	8.0377	7.98644	8.00272	8.02625	8.02682	8.05775	8.04098	8.0283	8.03557	8.05009	8.06319	8.03131	8.03492	8.06306	8.03839	8.03878	8.01759	8.01917
0.110875	7.93769	7.99856	7.99867	8.03237	8.02132	8.02503	8.0787	8.03665	8.05373	8.01544	8.02411	8.04394	8.019	8.01378	8.01465	8.03899	8.03819	8.02769	7.98242	7.98163	7.99857	8.03347	7.99762	8.00358	8.01746	8.00021	8.00727	8.02585	8.02958	8.00616	8.01175	8.00169	8.04009	8.04766	8.01421	8.00861	8.03213	8.05266	8.05093	8.02168	8.02766	8.05067	8.02889	8.02311	8.02235	8.03184
0.111	7.96048	8.00394	8.00355	8.04084	8.04334	8.03148	8.05456	8.04818	8.03948	8.02661	8.01519	8.01514	8.02659	8.03658	8.02441	8.03039	8.01781	8.03525	8.00584	8.00615	7.98515	8.0334	7.97854	8.00523	8.00549	8.00902	8.00816	8.02894	8.03805	8.0032	7.99137	8.01532	8.02136	8.03652	8.01889	8.03848	8.0474	8.06142	8.04026	8.02396	8.02364	8.04249	8.04265	8.02943	8.03119	8.03162
0.111125	7.96271	7.98261	8.02496	8.04798	8.029	8.02115	8.04552	8.04677	8.03204	8.01976	8.02946	8.02718	8.02331	8.04213	8.02569	8.02039	8.02197	8.00893	8.01939	7.99445	7.97838	8.008	7.98902	7.9857	7.99286	8.02567	8.02458	8.01417	8.02489	8.01208	7.99876	8.03307	8.02939	8.0304	8.02711	8.03856	8.05254	8.0563	8.07652	8.02277	8.04472	8.03741	8.04733	8.0225	8.0339	8.03379
0.11125	7.95841	7.99606	7.99901	8.02211	8.02365	8.00635	8.02206	8.05596	8.0202	7.99448	8.01705	8.03765	8.0342	8.03349	8.00643	8.02144	8.01717	8.03395	8.00593	8.01595	7.98167	8.00309	7.99796	7.98833	7.99825	8.00642	8.02441	8.01572	8.02924	8.00315	8.00818	8.02747	8.04464	8.03817	8.01678	8.03584	8.04861	8.05093	8.06514	8.02405	8.02676	8.03246	8.05289	8.02743	8.03127	8.03859
0.111375	7.94248	7.98532	7.99883	8.03248	8.03896	8.03737	8.0372	8.05102	8.02125	8.00942	8.00381	8.03975	8.0267	8.03496	8.03359	8.01973	8.02224	8.00826	8.00864	7.98061	7.98877	8.00677	8.00798	8.00046	7.99712	8.0047	8.01667	8.02402	8.04015	8.00281	8.01941	8.01781	8.04013	8.02843	8.03071	8.06723	8.03792	8.05814	8.06182	8.03389	8.02616	8.02733	8.05828	8.06451	8.0127	8.03887
0.1115	7.96583	7.98908	8.01405	8.02687	8.02343	8.05231	8.02962	8.0276	8.03866	8.0039	8.02819	8.02298	8.03937	8.044	8.034	8.03719	8.01453	8.00743	8.02565	7.98703	7.99985	8.02325	8.01469	7.99429	7.98651	8.02503	8.01698	8.02455	8.02569	8.00072	7.98466	8.01328	8.04202	8.02801	8.03236	8.04261	8.05269	8.04464	8.02091	8.06413	8.01443	8.03979	8.06155	8.05762	8.02016	8.02334
0.111625	7.97006	7.98249	8.01931	8.02672	8.02359	8.04137	8.02734	8.03368	8.01481	8.03456	8.04534	8.03735	8.03694	8.0344	8.03393	8.02528	8.00909	8.00203	8.01884	8.01915	7.99524	8.00584	8.00572	7.99484	8.01514	8.04015	8.00429	8.01929	8.02266	7.99782	7.99152	8.03229	8.05009	8.02924	8.03033	8.04658	8.02507	8.03176	8.02475	8.04295	8.01989	8.04203	8.04225	8.0377	8.01111	8.0506
0.11175	7.95755	7.98984	8.01799	8.0152	8.01669	8.03362	8.0304	8.04984	8.03266	8.03234	8.03941	8.04977	8.02747	8.00806	8.01559	7.99927	8.0136	8.01948	7.99854	7.98628	7.9974	7.99628	8.02277	8.00553	8.00812	8.0159	8.00754	8.01273	8.0344	7.98861	7.99486	8.03521	8.03314	8.03817	8.02011	8.01853	8.02633	8.04523	8.03421	8.03867	8.03098	8.03832	8.04443	8.02757	8.01937	8.04977
0.111875	7.97284	7.99413	8.01311	8.02357	8.01842	8.02893	8.03769	8.04277	8.0136	8.04627	8.03751	8.03774	8.02854	8.01466	8.02504	8.0011	8.01398	8.03159	7.98982	7.98871	7.9937	7.99702	8.01332	8.00063	8.01316	8.01384	8.01384	8.02845	8.01661	7.99092	7.97862	8.05003	8.0427	8.03012	8.02011	8.01171	8.02306	8.04374	8.03896	8.05179	8.02831	8.03953	8.04087	8.04064	8.03407	8.03608
0.112	7.98061	7.99062	8.00256	8.03723	8.02448	8.03514	8.03727	8.01975	8.02601	8.0474	8.02482	8.03539	8.03129	8.01373	8.01781	8.01141	7.99679	8.02372	8.01204	8.00936	7.99525	8.01573	8.00491	7.99409	8.00738	8.01617	8.02168	8.01867	8.01395	8.00644	7.97917	8.05754	8.03699	8.03728	8.02714	8.01564	8.04771	8.05617	8.05528	8.03984	8.03134	8.0087	8.02321	8.04667	8.04532	8.04154
0.112125	7.9585	7.9785	8.00025	8.03736	8.02429	8.03267	8.02729	8.01176	8.04169	8.03716	8.03506	8.03934	8.04033	8.01503	8.03023	8.00725	8.02515	8.00054	7.99342	7.99282	7.99712	7.9962	7.99992	7.99765	7.99837	8.01745	8.00555	8.02297	8.01267	7.99064	8.00326	8.04607	8.04063	8.03143	8.04122	8.02171	8.0522	8.05429	8.04091	8.03894	8.02171	8.02535	8.02325	8.03617	8.04178	8.04545
0.11225	7.97067	7.97021	8.01295	8.04541	8.00867	8.05364	8.03938	8.03718	8.04996	8.02724	8.06458	8.0346	8.01766	8.00774	8.03133	8.00464	8.02312	8.00816	7.98558	7.97492	8.00192	8.01389	8.01781	7.9667	7.99934	8.02518	8.02683	8.01769	8.01592	8.00587	7.98693	8.03342	8.03523	8.02475	8.04542	8.02561	8.04547	8.04392	8.05188	8.05066	8.00497	8.04054	8.03015	8.03967	8.03225	8.04479
0.112375	7.9634	7.97662	8.01014	8.03143	8.0254	8.02957	8.03895	8.02358	8.03421	8.02459	8.039	8.05055	8.02544	8.0286	8.01056	8.00103	8.01131	8.01787	8.0071	7.96384	7.99069	8.00992	8.00397	7.98334	7.99891	8.02029	8.0214	8.01284	8.01948	8.0031	8.00786	8.03107	8.06616	8.03846	8.04333	8.03574	8.04099	8.05834	8.05209	8.03056	8.04547	8.03557	8.03014	8.0181	8.02916	8.02769
0.1125	7.95873	7.99047	8.00591	8.02379	8.03731	8.03464	8.04303	8.03317	8.03651	8.03348	8.0306	8.04388	8.03255	8.0222	8.00925	8.02676	8.02562	8.02095	8.00912	7.9911	7.97691	8.00565	7.99416	7.98591	8.00556	8.01597	7.99993	8.0136	7.99491	7.99379	7.97415	8.04013	8.04192	8.03206	8.0455	8.02242	8.04005	8.06334	8.04892	8.03596	8.0512	8.0329	8.04816	8.0118	8.04055	8.03265
0.112625	7.96715	8.00884	8.01772	8.01407	8.03459	8.04372	8.01794	8.03954	8.02319	8.00745	8.02117	8.02767	8.00595	8.01852	8.01045	8.00967	7.99946	8.01778	8.00705	7.99541	7.98869	8.00127	7.98884	7.98976	7.99645	8.00189	8.00919	8.01475	7.9995	7.99922	7.98833	8.03336	8.03422	8.04063	8.02787	8.03632	8.02737	8.04855	8.05487	8.03687	8.03079	8.04695	8.0465	8.02718	8.03565	8.02542
0.11275	7.9766	7.99295	8.03449	8.01833	8.03892	8.03468	8.0125	8.03387	8.02	8.00764	8.03969	8.02499	8.01437	8.02216	8.03078	8.00353	8.02278	8.0189	8.02802	8.01218	8.00227	8.00063	7.98886	7.9904	7.98982	8.00511	8.02126	7.99507	8.01507	7.98474	7.97605	8.04045	8.02116	8.04713	8.03901	8.02744	8.03313	8.03582	8.056	8.03519	8.03525	8.04018	8.04559	8.01999	8.0288	8.03162
0.112875	7.98389	8.00561	8.0257	8.02399	8.03422	8.03659	8.0266	8.03643	8.03127	8.0133	8.04742	8.02127	8.02798	8.03586	8.02248	8.02959	8.00471	8.01636	8.01231	8.01281	8.00805	7.9988	8.017	7.99004	7.99302	8.00587	8.00861	8.01126	8.03257	7.98862	7.99369	8.03942	8.03871	8.03502	8.0537	8.01271	8.03668	8.04145	8.046	8.04807	8.00802	8.04754	8.02977	8.04134	8.03632	8.0239
0.113	7.96327	7.99828	8.02688	8.02053	8.03709	8.03763	8.03473	8.03689	8.04435	8.03307	8.03341	8.03006	8.0237	8.03223	7.99694	8.01955	8.0256	8.01901	7.98827	8.01717	7.98995	7.98605	7.98774	7.99918	8.00034	7.99664	8.00658	8.00836	8.01787	8.0002	8.0013	8.04254	8.01765	8.02354	8.04442	8.04787	8.03469	8.04896	8.04926	8.03271	8.0492	8.03976	8.04942	8.04514	8.02999	8.04197
0.113125	7.95115	7.98154	8.02603	8.02914	8.01932	8.02472	8.02877	8.04086	8.03302	8.02989	8.02052	8.02727	8.03195	8.02215	8.01479	8.01788	8.01914	7.99203	7.99524	8.00213	7.98937	8.01113	8.00261	8.01157	8.00385	8.01677	8.00435	8.01333	8.02834	8.00717	8.01369	8.03597	8.01286	8.02924	8.03349	8.05543	8.03387	8.03452	8.05041	8.0344	8.0256	8.03067	8.04705	8.01353	8.0246	8.03372
0.11325	7.95757	8.01376	8.02387	8.04844	8.02361	8.03655	8.04667	8.04434	8.02496	8.00679	8.0308	8.02285	8.03613	8.03876	8.02373	8.02412	8.02029	8.02015	7.99995	7.98673	8.00869	8.01745	7.99528	7.99802	8.00196	8.01144	8.01326	8.00936	8.01956	8.01152	7.97583	8.01736	8.01345	8.03967	8.04537	8.04935	8.05282	8.05719	8.0636	8.04815	8.02514	8.02452	8.03564	8.02012	8.02011	8.04288
0.113375	7.9507	8.01086	8.00567	8.03384	8.01735	8.03163	8.04486	8.03591	8.03411	8.00184	8.02407	8.0526	8.01011	8.0471	8.0424	8.02037	8.00043	8.03639	7.99781	7.99106	7.99245	7.99672	8.00996	7.99759	8.00086	7.99849	8.01538	8.00599	8.00589	7.99531	7.9743	8.03991	8.02037	8.03632	8.04427	8.03008	8.05295	8.06389	8.04191	8.0389	8.01507	8.03922	8.02108	8.03073	8.0207	8.02482
0.1135	7.95297	8.01142	8.00478	8.02103	8.02412	8.03107	8.0289	8.03449	8.02088	8.02755	8.03023	8.0391	8.04031	8.03863	8.04544	8.03323	8.00261	8.02618	7.99573	7.98354	7.96938	8.00761	7.99229	8.00507	8.00177	8.00422	8.01421	8.00759	8.02444	7.98926	8.00384	8.04521	8.04324	8.0521	8.02953	8.00097	8.0393	8.06249	8.04003	8.03875	8.04367	8.03534	8.04051	8.03918	8.00946	8.00324
0.113625	7.95797	8.01246	8.00527	8.02311	8.01624	8.02194	8.01328	8.03345	8.00876	8.02537	8.03507	8.03255	8.04024	8.01936	8.02771	8.02258	8.02005	8.04665	7.99882	7.99751	7.99284	8.00654	8.01431	8.02776	7.99691	7.99532	8.03453	8.00547	8.01742	8.00083	8.01604	8.04004	8.02209	8.05234	8.03911	8.02946	8.03122	8.06269	8.03997	8.04417	8.07658	8.02896	8.03892	8.0367	8.00343	8.01366
0.11375	7.97647	8.00639	8.00344	8.03078	8.02673	8.03311	8.02878	8.03317	8.02493	8.01804	8.05322	8.04141	8.03872	8.01349	8.0367	8.00363	8.01545	8.03945	7.99734	7.98881	8.00428	7.98914	7.98695	7.99894	7.99969	8.00539	8.0093	7.99548	8.00791	7.99228	7.99294	8.03761	8.03636	8.04993	8.03129	8.01372	8.03491	8.04456	8.04301	8.04467	8.04165	8.04475	8.01997	8.04307	8.02034	8.02338
0.113875	7.97798	8.00612	7.99717	8.02792	8.03996	8.03088	8.04548	8.01365	8.0129	8.02176	8.01973	8.03687	8.02728	8.00359	8.02564	8.00368	8.01981	8.01614	7.99625	7.98448	8.00574	7.99181	8.01459	7.99751	8.00161	7.99597	8.01208	8.01111	8.00536	8.0327	8.0223	8.04716	8.01968	8.04816	8.04768	8.02974	8.03501	8.05279	8.04999	8.04241	8.02768	8.02941	8.02637	8.04148	8.04677	8.02534
0.114	7.96907	8.00151	8.0184	8.03783	8.02703	8.01875	8.03628	8.02082	8.03062	8.00452	8.028	8.04697	8.03181	8.02418	8.02479	8.024	8.01131	8.01236	8.01199	8.0047	8.00232	7.98532	8.00979	7.99381	8.00391	8.01316	8.02446	8.02034	8.00255	8.01393	8.01228	8.04159	8.03744	8.04999	8.0426	8.0399	8.04586	8.06917	8.04501	8.04003	8.04544	8.03786	8.03542	8.04057	8.03699	8.01222
0.114125	7.96021	8.01816	8.00161	8.0233	8.02119	8.01835	8.03228	8.01701	8.01693	8.02329	8.03191	8.03026	8.02998	8.03391	8.02354	8.02088	8.0309	8.02363	8.00388	7.99451	8.00256	7.99839	8.00416	7.99412	8.00035	8.00513	8.0273	8.01022	8.01306	7.99718	7.98719	8.04913	8.03675	8.0429	8.04379	8.02355	8.01699	8.05713	8.03104	8.03477	8.03468	8.03895	8.04543	8.01462	8.04197	8.00966
0.11425	7.97218	7.98989	8.01096	8.0182	8.01934	8.02472	8.0278	8.02338	8.01291	8.02679	8.05005	8.02138	8.0298	8.01446	8.02708	8.00805	8.02727	8.01566	8.00815	7.99892	7.99211	7.99586	7.98823	8.00691	7.99789	7.993	8.03273	8.00671	8.01717	7.98914	7.98053	8.0378	8.03476	8.04462	8.04256	8.02761	8.01296	8.05481	8.04732	8.05681	8.02399	8.04404	8.02877	8.01936	8.03931	8.03704
0.114375	7.96935	8.00475	7.99364	8.03233	8.03149	8.03605	8.02686	8.01943	8.02489	8.02574	8.03854	8.02298	8.02536	8.02045	8.02605	8.02061	8.02418	8.01622	8.0227	8.00366	7.98573	8.00058	7.9855	7.99071	7.98612	7.98474	8.03645	8.00864	8.02287	7.98772	7.96315	8.02897	8.03345	8.02611	8.0346	8.0392	8.03702	8.06291	8.07034	8.02102	8.01368	8.04913	8.04005	8.03731	8.03656	8.01964
0.1145	7.96363	7.98608	8.00156	8.04713	8.01715	8.03294	8.04684	8.0286	8.01128	8.01101	8.01453	8.04548	8.01521	8.02897	8.02593	8.03467	8.03596	8.02267	8.02007	8.0088	7.98672	8.0121	8.00098	7.98244	7.98894	8.00175	8.01726	8.01948	7.99751	7.98647	7.99881	8.02135	8.02383	8.0216	8.02822	8.03246	8.02534	8.06877	8.06751	8.02985	8.04593	8.04093	8.04768	8.03819	8.02392	8.04142
0.114625	7.95419	7.98862	8.0064	8.02203	8.01955	8.02918	8.0408	8.0256	8.01545	8.01799	8.00383	8.04323	8.01997	8.03078	8.01183	8.03115	8.03647	8.0282	8.0119	7.99924	7.99245	8.00822	8.00187	7.98988	7.99696	8.01353	8.00733	8.01001	8.0091	7.99272	7.98091	8.03037	8.02558	8.0456	8.0335	8.01897	8.02988	8.06621	8.06878	8.04762	8.04214	8.03824	8.02552	8.01981	8.02383	8.03952
0.11475	7.95385	7.98347	8.01182	8.01923	8.02362	8.03894	8.00532	8.02661	8.01735	8.03058	8.0143	8.05353	8.02883	8.02748	8.01715	8.01344	8.02524	8.02837	8.00887	7.98811	8.00076	8.00368	8.01132	7.98795	7.99105	8.01652	7.99675	8.00829	8.01128	7.99362	7.97953	8.03095	8.03606	8.05143	8.02913	8.02184	8.04237	8.0693	8.04944	8.03969	8.01193	8.03527	8.01726	8.01878	8.03713	8.0117
0.114875	7.97286	7.98737	8.00011	8.02035	8.03345	8.015	8.01437	8.03563	8.0216	8.02482	8.03419	8.03818	8.00697	8.03366	8.00543	8.00873	8.01558	8.01945	8.00596	7.99468	7.98624	7.99644	8.01154	7.98824	8.00893	8.01462	8.00603	8.00613	8.0266	7.99031	7.97849	8.04629	8.05434	8.04214	8.03774	8.03476	8.03281	8.06536	8.03216	8.04705	8.01381	8.01417	8.04613	8.047	8.03113	8.0265
0.115	7.94708	7.98488	8.01055	8.03465	8.0361	8.03167	8.03978	8.0366	8.01773	8.01736	8.02633	8.02473	8.01648	8.0288	8.00078	8.02847	8.02161	8.00761	8.01387	7.99451	7.98781	8.00153	8.00076	7.99756	8.00053	8.0223	7.99558	8.00195	8.00892	8.00149	7.997	8.03284	8.02779	8.0245	8.03441	8.0375	8.05003	8.064	8.0452	8.03317	8.04485	8.04111	8.04105	8.03789	8.02022	8.04507
0.115125	7.93751	8.00801	8.01446	8.04705	8.03445	8.04616	8.02991	8.03355	8.0218	8.01173	8.026	8.02975	8.02022	8.02278	8.02312	8.01909	8.01492	8.03516	7.99812	7.98515	7.99108	7.99357	7.98874	7.99493	7.98826	8.02985	8.01643	8.00184	8.01203	7.97717	7.97851	8.02542	8.02167	8.03983	8.04049	8.02732	8.03747	8.05869	8.05084	8.02254	8.03603	8.05123	8.03996	8.04173	8.02493	8.03728
0.11525	7.97342	8.01437	8.0046	8.03833	8.02015	8.03393	8.02862	8.03126	8.00607	8.02837	8.03689	8.03497	8.02929	8.0294	8.0195	8.03931	8.01314	8.01743	8.01674	7.99423	7.97916	7.98484	8.01616	8.00854	8.00645	8.01337	8.01667	8.02178	8.01006	7.99308	7.98385	8.03155	8.02302	8.03192	8.032	8.03161	8.02637	8.05644	8.05509	8.04076	8.02837	8.02846	8.03716	8.03562	8.0143	8.03552
0.115375	7.97233	7.99532	8.01341	8.03665	8.01862	8.0341	8.03483	8.0244	8.04403	8.01204	8.02184	8.04106	8.03365	8.01445	8.02438	8.0274	8.03831	8.00128	7.99147	7.95909	7.99727	7.99374	8.00877	8.01627	7.98211	8.00056	8.02358	8.03214	8.00177	7.99281	7.9917	8.03121	8.03284	8.02438	8.03754	8.03695	8.0264	8.04376	8.05216	8.05834	8.04016	8.04023	8.03148	8.03686	8.0071	8.03197
0.1155	7.96566	8.00206	8.01309	8.02148	8.0323	8.02392	8.02135	8.03946	8.02598	8.02835	8.04337	8.02351	8.03784	8.01719	8.0358	8.0066	8.03342	8.01953	8.00716	7.97538	7.99052	8.0062	8.00351	8.00894	7.99776	8.01248	8.01778	8.01753	8.00437	8.00189	7.99241	8.0287	8.03159	8.02738	8.05099	8.02838	8.04298	8.05539	8.04632	8.04218	8.02351	8.05318	8.04334	8.02789	8.01674	8.03078
0.115625	7.95319	8.02012	8.02303	8.03409	8.02101	8.02738	8.02457	8.04751	8.03239	8.03838	8.03383	8.04175	8.03713	8.0231	8.01865	8.02131	8.03036	8.01749	8.0078	8.00687	7.9733	8.01123	8.01186	7.99387	7.9914	8.01907	8.01041	8.01381	8.01725	7.99174	7.98717	8.0469	8.01845	8.04418	8.04677	8.03226	8.03805	8.0646	8.06277	8.03768	8.03535	8.06292	8.03755	8.02292	8.03995	8.0185
0.11575	7.95562	7.98651	8.02559	8.0491	8.0205	8.02138	8.03347	8.02996	8.01677	8.02699	8.01694	8.05281	8.03529	8.03793	8.01028	8.03743	8.0235	8.00917	8.00552	7.98853	7.99944	8.00448	8.00259	7.99074	7.98614	8.00356	8.01642	8.01116	8.02644	8.01073	7.98802	8.05135	8.01723	8.0188	8.07029	8.03934	8.02921	8.06143	8.06666	8.02697	8.03464	8.0452	8.03346	8.03401	8.0265	8.03473
0.115875	7.95058	8.00171	8.01604	8.01348	8.03111	8.0255	8.02562	8.03327	8.03258	8.0338	8.03127	8.04797	8.03443	8.02476	8.00196	8.02283	8.04276	8.00611	7.99784	7.99916	8.01478	8.00978	7.98943	8.00732	7.99594	8.01318	8.01114	8.00162	8.02853	8.01611	7.99917	8.04456	8.02509	8.01361	8.03629	8.01311	8.03323	8.05687	8.03081	8.05067	8.02021	8.01428	8.01685	8.03091	8.03772	8.03496
0.116	7.962	7.98607	8.00172	8.02318	8.02602	8.02158	8.04077	8.04478	8.03668	8.01112	8.03207	8.03342	8.0375	8.01671	8.02367	8.02709	8.03094	8.01122	7.99323	7.98555	8.01328	8.01723	7.99994	8.0079	8.00388	8.00291	8.00752	7.99566	7.99522	7.9996	7.9932	8.01231	8.0219	8.0129	8.02463	8.03478	8.04443	8.06797	8.04911	8.05617	8.03284	8.04337	8.02256	8.03993	8.00789	8.02742
0.116125	7.9561	7.98894	8.00095	8.03333	8.01351	8.02279	8.04707	8.05721	8.02782	8.03278	8.01344	8.01773	8.03195	8.02853	8.04079	8.02297	8.01137	8.00723	7.98885	7.9911	8.00439	8.00042	7.9866	7.99993	8.02392	7.98951	8.01923	8.00269	8.00644	8.00018	7.99365	8.02554	8.01992	8.01515	8.03135	8.03406	8.04282	8.05981	8.03532	8.04758	8.02953	8.03482	8.02511	8.04574	8.02863	8.02323
0.11625	7.96407	8.009	8.0135	8.03112	8.01836	8.02122	8.01652	8.03808	8.02397	8.02005	8.02175	8.02184	8.04374	8.03992	8.02934	8.02549	8.02268	8.01453	7.99646	7.99915	7.99356	7.99554	8.02461	8.0035	8.00162	8.02549	8.02001	8.02595	7.99979	7.99474	8.0064	8.04156	8.03435	8.03693	8.04349	8.04726	8.03508	8.04208	8.03873	8.02621	8.04299	8.02424	8.02216	8.03513	8.02769	8.00255
0.116375	7.96468	7.9902	8.01054	8.04304	8.04758	8.03884	8.0284	8.03329	8.03336	8.0168	8.03535	8.0285	8.02266	8.02983	8.01747	8.01875	8.03337	8.00443	7.99642	7.98485	7.99342	7.99941	8.03442	7.99094	7.98221	8.01942	8.01335	8.01497	7.98419	8.00622	7.9865	8.0464	8.03952	8.0512	8.04571	8.05317	8.02452	8.01675	8.02765	8.02296	8.04967	8.04926	8.02264	8.03857	8.02156	8.02972
0.1165	7.95742	7.97696	8.00572	8.02937	8.03992	8.05348	8.02666	8.02121	8.01932	8.02456	8.02757	8.04817	8.02845	8.03107	8.02747	8.0125	8.01156	8.02943	8.0051	7.9785	8.00541	7.99737	8.02824	7.97523	7.9941	8.01183	7.99924	8.01025	8.02751	8.00059	7.97485	8.04226	8.05174	8.05142	8.03736	8.04132	8.04088	8.03189	8.03088	8.03052	8.02862	8.0338	8.027	8.01764	8.01386	8.02079
0.116625	7.95742	7.99636	8.02002	8.00546	8.04311	8.0377	8.04594	8.03039	8.02689	8.03715	8.0292	8.02045	8.04386	8.01701	8.04304	8.02177	8.01045	8.02081	8.00471	8.00576	7.99546	7.9969	7.995	8.00605	7.98855	8.00545	7.99519	7.9977	8.01143	8.00366	7.99981	8.03577	8.01975	8.05387	8.03497	8.03275	8.05295	8.04586	8.03316	8.03815	8.04178	8.03879	8.01613	8.03786	8.02537	8.02922
0.11675	7.97947	8.00592	8.00991	8.01295	8.0266	8.02938	8.03264	8.03536	8.02603	8.02323	8.03744	8.02934	8.03771	8.02434	8.03702	8.03056	8.01967	8.01403	8.00249	8.00006	8.00481	7.99225	7.9892	7.99446	7.9962	8.02635	8.00916	7.99808	7.99184	8.00503	8.00349	8.01378	8.04332	8.04222	8.03487	8.02025	8.04357	8.05376	8.04168	8.04749	8.04958	8.04028	8.035	8.03803	8.0182	8.0157
0.116875	7.97799	7.98855	8.00477	8.02083	8.01567	8.04446	8.05021	8.03397	8.02678	8.02642	8.01673	8.01746	8.05318	8.03525	8.03349	7.99883	8.02151	8.00911	8.0093	7.98971	8.0014	7.98562	8.01107	7.98611	8.01679	8.01694	7.99668	8.00337	8.01061	8.00445	7.99198	8.02546	8.02035	8.03737	8.03136	8.05214	8.02867	8.02737	8.04916	8.0272	8.04055	8.04346	8.01762	8.02119	8.02543	8.01128
0.117	7.96579	7.99213	8.00819	8.02993	8.03192	8.05514	8.02693	8.03133	8.02793	8.01677	8.02637	8.02299	8.02261	8.04504	8.03106	8.00912	8.02455	8.01872	8.0061	7.99022	7.99373	7.98387	7.99712	7.99153	8.00621	8.00581	8.01356	8.00381	8.01309	8.00551	7.99597	8.02997	8.02161	8.0265	8.02988	8.02734	8.04681	8.04469	8.03294	8.02628	8.03484	8.02569	8.02131	8.03071	8.02103	8.02071
0.117125	7.95998	7.99146	8.02035	8.03674	8.01066	8.03161	8.03494	8.02988	8.01037	8.01993	8.03158	8.02971	8.02717	8.04556	8.01991	8.00794	8.02596	8.02162	7.99429	7.99462	7.98998	8.00542	8.00853	8.01122	7.99821	7.99966	8.00853	8.00438	8.01621	8.00346	7.99867	8.02763	8.02454	8.01807	8.03904	8.0196	8.03526	8.05198	8.04295	8.02405	8.02911	8.03712	8.04433	8.01881	8.03762	8.03335
0.11725	7.95894	8.00354	8.00322	8.04479	8.00501	8.02488	8.02523	8.01115	7.99995	8.02663	8.02402	8.05032	8.03277	8.03747	8.01931	8.02216	8.01582	8.00979	7.99823	7.99249	8.00738	8.01752	8.00719	8.00665	7.99793	8.00877	7.99693	8.01154	8.00545	7.99066	8.01298	8.03117	8.02994	8.0419	8.03197	8.00945	8.04373	8.04753	8.0353	8.03005	8.03908	8.04143	8.03694	8.0295	8.03058	8.02856
0.117375	7.96419	8.00718	8.0042	8.0173	8.01154	8.03852	8.03017	8.00665	8.02228	8.0256	8.01004	8.04024	8.02057	8.03281	8.02777	8.02312	8.02888	8.01745	8.01772	7.99669	8.00225	8.00042	8.00241	8.01526	7.99694	7.99771	8.01961	8.01361	8.02011	7.9984	7.994	8.02661	8.03699	8.03201	8.04837	8.0404	8.03089	8.06593	8.04217	8.03744	8.02946	8.03728	8.04543	8.02756	8.01629	8.02709
0.1175	7.96294	8.01897	8.00616	8.03932	8.00257	8.04792	8.04154	8.03626	8.02732	8.04602	8.01629	8.03648	8.02235	8.02155	8.03402	8.02312	8.01271	8.02698	8.02324	7.99505	8.00631	7.99291	8.01185	8.00107	8.00811	8.02696	8.03586	8.01954	8.02177	7.98436	7.99492	8.0301	8.00967	8.03873	8.04165	8.03944	8.03516	8.05213	8.03554	8.03391	8.02931	8.03533	8.04909	8.03179	8.02423	8.02572
0.117625	7.96884	8.00616	8.01641	8.01987	8.00195	8.01775	8.02979	8.0338	8.01261	8.03374	8.05408	8.03598	8.03884	8.03384	8.0461	8.04736	8.0138	8.01852	7.99137	8.01422	8.00908	8.02522	8.0198	7.98483	8.01222	8.02487	8.01669	7.99821	8.00159	7.99816	7.99395	8.02545	8.01066	8.02938	8.04525	8.04572	8.03528	8.03453	8.03741	8.04484	8.02468	8.04668	8.03816	8.03417	8.02648	8.00717
0.11775	7.94548	7.96816	8.00629	8.0268	8.03628	8.01723	8.03181	8.03553	8.00586	8.01665	8.0523	8.02942	8.02578	8.03362	8.02652	8.03652	8.00526	8.00656	7.99518	8.00039	8.00307	8.00738	8.01278	7.98345	8.00075	8.01433	8.00913	8.01237	8.0094	7.98161	8.0155	8.02231	8.04532	8.01161	8.04008	8.03633	8.05997	8.04902	8.04534	8.0657	8.04113	8.0419	8.02148	8.04194	8.0246	8.0164
0.117875	7.95091	7.97607	8.01028	8.0205	8.02913	8.02988	8.0526	8.02837	8.00529	8.00403	8.03729	8.03273	8.02128	8.02142	8.04713	8.01548	8.00394	8.0093	8.01852	7.99896	7.97065	8.00033	8.02266	7.98747	7.9811	8.01253	8.01453	7.98916	8.00795	7.98976	8.00569	8.01109	8.04457	8.03647	8.04156	8.03226	8.04837	8.0563	8.04724	8.05537	8.03313	8.03889	8.0331	8.0284	8.02834	8.03304
0.118	7.96991	7.97968	8.01095	8.02471	8.03908	8.0425	8.04005	8.03456	8.0071	8.01176	8.02745	8.03422	8.02531	8.01247	8.03574	7.99432	7.99848	8.00507	8.00006	7.98821	7.99854	8.01978	7.99989	8.00353	8.01032	8.00767	7.99748	7.99518	8.02351	7.99972	7.99644	8.02981	8.01463	8.03633	8.02894	8.02711	8.0532	8.03838	8.05589	8.04546	8.03959	8.04209	8.02437	8.02914	8.02449	8.02555
0.118125	7.96979	7.98699	8.02328	8.02579	8.02872	8.03461	8.02008	8.04362	8.01411	8.0183	8.04341	8.04649	8.00387	7.99539	8.0476	8.01405	8.00343	8.00717	8.01328	8.0048	7.99575	8.01211	7.98703	7.99463	8.00072	8.01381	7.99883	8.00374	8.01257	7.99588	8.00591	8.04158	8.03341	8.04301	8.0444	8.0463	8.03969	8.04504	8.05203	8.03725	8.04258	8.03116	8.04184	8.03983	8.02987	8.03542
0.11825	7.96777	7.98801	8.02299	8.03008	8.04295	8.02298	8.03101	8.03326	8.02387	8.03094	8.0276	8.03897	7.99948	8.01858	8.04451	8.01234	8.01867	8.01848	8.01402	7.99803	8.01273	8.05333	8.0096	7.98487	7.99576	7.99602	8.00581	8.0174	8.0256	8.00975	7.99278	8.0432	8.0319	8.03464	8.02954	8.04433	8.0349	8.05577	8.0462	8.01217	8.0407	8.02795	8.04565	8.03433	8.00408	8.05102
0.118375	7.97775	8.00196	7.99769	8.01891	8.03432	8.03437	8.02981	8.04332	8.03135	8.03454	8.01627	8.02392	8.00713	8.02691	8.03716	8.01225	8.02184	8.01429	7.99313	7.9916	8.00057	8.02282	7.98823	7.98753	8.00175	7.99474	8.01796	8.01482	8.00837	7.99707	7.97901	8.04442	8.02665	8.02831	8.05327	8.02924	8.03622	8.05126	8.05476	8.03307	8.02221	8.05091	8.02659	8.01755	7.99799	8.03847
0.1185	7.97579	7.99646	7.97383	8.01968	8.02272	8.03542	8.03954	8.02739	8.01434	8.03501	8.01792	8.02345	8.0155	8.02801	8.02564	8.02555	8.00919	8.01083	7.97784	7.98776	7.99521	8.00077	7.99831	7.99034	7.98802	8.02304	8.00907	8.01939	8.02965	7.99735	7.99809	8.03637	8.00832	8.04105	8.0451	8.01973	8.03914	8.02855	8.06495	8.03333	8.01584	8.04933	8.04414	8.0246	8.00887	8.03513
0.118625	7.96124	8.013	7.98645	8.02597	8.00836	8.03837	8.0211	8.03636	8.02575	8.0303	8.00994	8.02642	8.03439	8.03895	8.02435	8.0285	8.01604	8.03695	8.00276	8.01669	7.9701	7.99408	8.02096	8.00842	7.98831	8.01198	8.00771	8.01414	8.01521	8.01311	7.98604	8.06747	8.02247	8.03857	8.01794	8.01143	8.02763	8.03741	8.03826	8.03985	8.04261	8.02007	8.04181	8.03579	8.00281	8.04198
0.11875	7.9538	8.01221	8.00745	8.02898	8.03319	8.04004	8.03462	8.04453	8.02402	8.02391	8.01161	8.02455	8.0254	8.02956	8.03394	8.03565	8.01593	8.00059	8.01472	7.98406	7.9738	8.00468	8.00869	8.00062	8.00601	8.01277	8.03899	8.01805	8.00116	8.01115	7.99057	8.04156	8.03728	8.00991	8.03025	8.0281	8.04384	8.03548	8.03529	8.06998	8.0376	8.04344	8.05444	8.03404	8.0451	8.04741
0.118875	7.94918	7.98267	8.00225	8.05949	8.01947	8.01757	8.03209	8.02372	8.03188	8.01557	8.04612	8.01364	8.01419	8.00914	8.03575	8.0292	8.00471	8.00474	8.01541	8.00019	7.98615	8.00471	8.00064	8.01737	7.99262	8.01108	8.01917	8.02668	7.99691	7.98532	8.00425	8.03344	8.01417	8.01889	8.0425	8.03656	8.05014	8.04179	8.03128	8.04847	8.05604	8.04201	8.04599	8.04063	8.02196	8.04104
0.119	7.95354	7.99674	7.98879	8.04589	8.04638	8.03069	8.02127	8.02117	8.02025	8.01683	8.04822	8.01796	8.0442	8.00176	8.01209	8.02992	8.0034	8.0136	7.99328	7.99603	7.96613	8.02278	7.99963	7.99859	7.98908	8.00684	8.02357	8.02656	7.9985	7.99205	7.99377	8.04259	8.0178	8.00793	8.02089	8.02442	8.03318	8.04201	8.03751	8.02403	8.04913	8.05793	8.02454	8.03738	7.99861	8.03237
0.119125	7.95272	8.01148	8.00973	8.0297	8.0262	8.01865	8.03323	8.01347	8.02534	8.03496	8.04135	8.02076	8.03765	7.99856	8.04082	8.01866	7.99856	7.9987	8.00541	7.98443	7.97624	8.02135	7.99909	7.98882	8.01045	8.00063	7.99948	8.01846	8.00655	8.00499	8.01258	8.04734	8.01507	8.02457	8.01423	8.03076	8.02879	8.0434	8.02989	8.02988	8.05037	8.04272	8.0349	8.03462	8.00813	8.03146
0.11925	7.93521	7.98531	8.01455	8.01566	8.00794	8.01717	8.03004	8.03585	8.03213	8.04259	8.03313	8.01468	8.04149	8.0168	8.04206	8.00746	8.02542	8.00029	8.00548	8.00266	7.98798	8.01566	7.99579	8.00309	8.00975	7.99561	8.00225	7.99063	8.01957	8.01514	8.0001	8.03635	8.0125	8.02943	8.00375	8.03887	8.03856	8.01652	8.03697	8.03584	8.02953	8.05936	8.05707	8.03311	8.00027	8.04555
0.119375	7.9531	7.99949	8.03117	8.04177	8.00578	8.02732	8.01694	8.05048	8.03876	8.04078	8.03474	8.03294	8.01057	8.04173	8.01431	8.01215	7.99374	8.00088	8.00304	7.99567	7.99898	8.01589	8.00943	7.98616	8.00843	8.01591	8.0041	8.01725	8.00895	8.00034	7.98781	8.03592	8.01524	8.03858	8.0231	8.03953	8.04575	8.03094	8.05401	8.03432	8.01783	8.03385	8.03156	8.0318	8.02602	8.02521
0.1195	7.94357	7.98359	8.01157	8.03706	8.01046	8.02647	8.0245	8.04939	8.03061	8.0263	8.02293	8.02129	8.00853	8.01211	8.031	8.00362	8.00215	8.0152	8.00852	7.99059	8.00171	8.01118	7.99708	7.98673	8.00251	8.03146	8.01054	8.01029	8.0195	7.98613	7.99466	8.03174	8.0302	8.03851	8.03869	8.02989	8.03413	8.05548	8.06505	8.02556	8.04457	8.02739	8.02814	8.04037	8.03553	8.0532
0.119625	7.96741	7.9715	8.02186	8.01837	8.02296	8.03074	8.03805	8.04883	8.0154	8.01384	8.03567	8.02159	8.02682	8.01247	8.01989	8.0144	8.02651	8.01491	8.00928	7.99457	7.98615	8.01411	8.01389	7.98679	7.99904	8.00851	8.02466	8.01524	8.01669	7.98974	7.98898	8.03699	8.02569	8.03325	8.03931	8.01957	8.03306	8.03397	8.04277	8.0437	8.05447	8.0328	8.03493	8.03062	8.03934	8.01897
0.11975	7.96497	7.98196	8.02825	8.03545	8.03414	8.02588	8.02631	8.04637	8.00539	8.01749	8.04282	8.01855	8.04765	8.03192	8.01865	8.00281	8.00282	8.02102	8.00681	7.99094	8.00495	7.99549	7.99812	8.01585	7.99684	8.00112	8.02942	8.01571	8.03172	7.98947	7.99508	8.02372	8.04206	8.03701	8.03235	8.0137	8.01825	8.05035	8.04993	8.046	8.04642	8.03726	8.05029	8.01486	8.03111	8.0384
0.119875	7.95339	7.97181	7.99778	8.01453	8.03467	8.02186	8.02394	8.03326	8.02491	8.00803	8.03136	8.02493	8.0352	8.03503	8.03396	7.99971	8.00141	8.01375	7.99953	7.98208	8.01031	7.99366	8.02017	8.00003	8.01141	8.01673	8.01949	8.01371	8.02483	7.99104	7.99958	8.04008	8.06101	8.03107	8.02386	8.00996	8.04305	8.04305	8.04408	8.03638	8.03857	8.05297	8.0458	8.03111	8.01956	8.01461
0.12	7.95237	7.97517	8.00509	8.02666	8.03943	8.04314	8.02845	8.04043	8.03013	8.0091	8.03731	8.02668	8.01765	8.04476	8.02513	8.01286	8.02548	8.03142	7.99833	7.9847	7.99897	7.98724	8.00963	8.01039	7.99895	8.02223	8.01128	8.02139	8.01118	8.00419	7.99886	8.02501	8.04677	8.0445	8.04379	8.0371	8.04478	8.05535	8.04466	8.021	8.04434	8.04015	8.04095	8.03185	8.01593	8.01543
0.120125	7.96896	7.99479	8.01248	8.02151	8.02782	8.02975	8.02766	8.03884	8.03194	8.01513	8.03818	8.02396	8.04147	8.03557	7.99874	8.00525	8.01431	8.02216	7.99951	7.9997	7.98921	8.02341	7.98951	8.01299	7.99963	8.00744	8.0121	8.00822	8.02198	7.99783	7.99955	8.03204	8.04566	8.02438	8.05261	8.0291	8.03983	8.0526	8.05391	8.01589	8.02307	8.04069	8.05096	8.02363	8.00491	8.03941
0.12025	7.94178	7.97195	8.0295	8.03862	8.02274	8.03013	8.02072	8.03163	8.03691	8.03236	8.03566	8.02294	8.01569	8.0256	8.01276	8.0156	8.00475	8.04234	8.02002	7.99891	8.00789	7.99438	7.99804	8.00573	7.98732	8.0126	8.01314	8.00195	8.02977	8.02467	7.98927	8.02972	8.02943	8.00832	8.0533	8.05337	8.02125	8.04819	8.05423	8.05168	8.01205	8.03955	8.03759	8.00777	8.01982	8.04703
0.120375	7.94949	7.99323	8.00975	8.04043	8.01258	8.03313	8.02428	8.01623	8.03053	8.01683	8.03445	8.03703	8.01333	8.02038	7.98972	8.0166	8.03229	8.0223	8.02143	7.99477	8.02792	8.0101	7.9882	8.00021	7.97688	8.00826	8.01628	8.023	8.01224	8.00801	7.97447	8.04517	8.01936	8.03397	8.05593	8.02247	8.01664	8.03754	8.06019	8.04282	8.03545	8.03352	8.04106	8.01295	8.01808	8.04519
0.1205	7.95676	7.99926	8.02209	8.02974	8.02996	8.01085	8.04333	8.02479	8.01935	8.01195	8.03223	8.05124	8.02938	8.02695	8.01321	8.0017	8.01865	7.98384	7.99767	7.99448	8.00191	8.02113	8.02022	8.00738	7.97688	8.00517	8.00521	8.01404	8.02672	8.00565	8.00189	8.03252	8.03728	8.04567	8.03848	8.02573	8.04415	8.0472	8.03986	8.04471	8.01752	8.03147	8.01744	8.01353	8.02638	8.01607
0.120625	7.96257	7.97912	8.02348	8.01654	8.02293	8.01169	8.03234	8.02908	8.03551	8.02417	8.03852	8.05189	8.03177	8.02795	8.04155	7.99637	8.00577	8.01215	8.00577	8.01624	7.99592	8.00935	8.01743	7.98257	7.96163	8.01125	8.00839	8.00177	8.03223	7.99916	7.993	8.04738	8.04063	8.03693	8.05424	8.01826	8.02468	8.05005	8.05264	8.04917	8.03897	8.04657	8.03097	8.02491	8.03941	8.01705
0.12075	7.95724	8.00249	8.00366	8.03384	8.01898	8.02148	8.01909	8.04511	8.0142	8.02312	8.03413	8.0483	8.02798	8.0303	8.03546	8.01556	8.01743	8.01357	8.02789	8.01372	7.98916	8.00056	8.00369	7.99194	7.98637	8.02993	8.02158	8.01896	8.01123	8.00613	8.00169	8.02812	8.02742	8.03969	8.0387	8.03279	8.03399	8.04147	8.04436	8.04685	8.03886	8.04231	8.03749	8.02643	8.05331	8.02863
0.120875	7.97085	8.02701	8.02182	8.01778	8.03162	8.02567	8.02197	8.03915	8.00635	8.0191	8.039	8.04036	8.04568	8.01775	8.00175	8.00729	8.009	8	8.00076	8.00054	7.99448	8.00012	8.00725	7.97609	7.9903	8.02905	8.01479	8.02308	8.01936	8.00625	8.01728	8.04996	7.99794	8.03336	8.03771	8.03561	8.05598	8.04831	8.05347	8.03109	8.04162	8.04278	8.05332	8.0481	8.03593	8.03436
0.121	7.97409	7.98545	8.02015	8.0283	8.01675	8.03253	8.02009	8.02676	8.03275	8.02699	8.02543	8.00537	8.03522	8.01889	8.01279	8.0185	8.01653	8.00384	7.99855	8.00625	7.99353	8.0062	8.00544	7.97727	7.99185	7.9883	8.00659	8.02553	8.01534	8.009	8.0201	8.04723	8.00645	8.04162	8.02875	8.03648	8.02685	8.05188	8.04497	8.04577	8.03807	8.03628	8.02512	8.05245	8.02833	8.02282
0.121125	7.96309	7.981	8.00085	8.02634	8.02225	8.0322	8.02946	8.02011	8.01778	8.02969	8.03187	8.01543	8.01998	8.02819	8.00022	8.01969	8.02162	8.01038	8.01205	8.00318	7.99703	8.00755	8.00803	8.00364	7.99622	7.9856	8.02739	8.02331	8.00738	8.00771	8.00611	8.02259	8.03794	8.04652	8.02863	8.01344	8.03895	8.03495	8.04048	8.05117	8.04026	8.02264	8.02885	8.03927	8.01837	8.02512
0.12125	7.95409	7.99727	8.0225	8.04578	8.04313	8.03071	8.02714	8.01165	8.04835	8.01384	8.01339	8.01247	8.04485	8.01091	8.01702	8.01849	8.02938	8.01755	8.01931	7.98724	7.98181	8.00079	8.01628	8.00414	8.00159	8.02186	8.02775	8.01218	8.00284	8.01364	7.99589	8.0346	8.03428	8.02013	8.02487	8.01041	8.02992	8.01753	8.04696	8.048	8.0399	8.03004	8.04718	8.03913	8.03877	8.03567
0.121375	7.96185	7.9921	8.02216	8.03468	8.02668	8.04159	8.01373	8.02262	8.03281	8.02346	8.00437	8.02481	8.03925	8.00996	8.01439	8.04364	8.02462	7.99247	8.00426	7.97674	7.97666	8.00869	7.99905	7.99201	8.01377	8.00798	8.01864	8.01014	8.00441	8.00967	8.00446	8.03677	8.03971	8.0143	8.04173	8.04182	8.04758	8.03954	8.02177	8.04618	8.03284	8.05199	8.05325	8.03391	8.01841	8.03577
0.1215	7.96317	7.9882	8.00158	8.03121	8.03319	8.04442	8.01657	8.02443	8.00979	8.03165	8.00819	8.04296	8.04122	8.02287	8.01726	8.02871	8.02272	8.00381	8.01996	8.01948	7.9936	7.98747	7.9981	7.98741	8.00432	8.00351	8.01498	8.00385	8.0136	8.00536	8.01062	8.04741	8.02824	8.0278	8.04906	8.04852	8.04621	8.04936	8.04715	8.01246	8.02728	8.0275	8.02939	8.01951	8.02216	8.02063
0.121625	7.9537	7.99263	8.00162	8.00024	8.01331	8.04833	8.03723	8.04572	8.01439	8.01251	8.02704	8.03998	8.02184	8.02524	7.99684	8.03925	8.03072	8.02101	8.01421	8.00817	7.99078	7.99811	8.00294	7.9958	8.00891	7.9961	8.01974	8.00199	8.03189	8.00833	7.9731	8.04797	8.03368	8.0429	8.02885	8.02018	8.05218	8.06647	8.03762	8.02614	8.02562	8.01211	8.02771	8.01476	8.01637	8.0186
0.12175	7.97354	8.00781	8.02257	7.98817	8.03001	8.0261	8.04204	8.04306	8.0061	8.00074	8.01836	8.04325	8.01589	8.01371	8.01505	8.02989	8.01314	8.02518	8.00725	8.01266	7.99654	7.98692	7.99989	7.98526	8.00265	7.98505	8.00928	8.01305	8.02529	8.00259	7.97561	8.04327	8.01912	8.03325	8.02511	8.02867	8.05834	8.06134	8.03725	8.02797	8.02696	8.02068	8.01616	8.01357	8.00799	8.02586
0.121875	7.94846	7.99039	8.02504	8.00115	8.02633	8.04091	8.0173	8.01478	8.0032	8.03422	8.01939	8.04404	8.01433	8.01311	8.02082	8.02885	8.03049	8.03652	7.98868	8.00192	8.00101	7.99519	7.99635	7.99033	7.98373	7.99149	8.01884	8.00127	8.01617	7.98415	7.98071	8.04999	8.01256	8.02414	8.02536	8.03569	8.04732	8.06046	8.05447	8.03657	8.03724	8.03294	8.0236	8.0209	8.00407	8.03606
0.122	7.9588	7.98932	8.02066	8.02023	8.0253	8.03365	8.00889	8.02026	8.02537	8.03865	8.02058	8.04295	8.02625	8.02274	8.02586	8.01726	8.01974	8.01801	7.99155	7.99875	8.00791	7.99532	7.99087	7.97658	7.99001	7.99182	8.01325	7.99583	8.0178	7.97703	7.97755	8.04276	8.00407	8.03966	8.03503	8.02846	8.04242	8.04954	8.03374	8.02801	8.05981	8.02495	8.02647	8.02328	8.02834	8.02743
0.122125	7.96405	7.99164	8.01165	8.02123	8.01121	8.03043	8.0228	8.04473	8.02955	8.02071	8.03767	8.04387	8.01915	8.00464	8.01566	8.01881	8.01274	8.02183	7.99264	7.97569	7.98723	7.98081	8.01442	8.00376	8.00131	8.01202	7.9989	8.01006	8.03026	7.98943	7.99364	8.04514	8.02725	8.03819	8.03905	8.0211	8.04464	8.06405	8.04236	8.03478	8.03342	8.02416	8.03288	8.05123	8.03797	8.01713
0.12225	7.96835	7.98829	8.00153	8.03962	8.01314	8.0312	8.01115	8.02598	8.0126	8.02863	8.01952	8.03028	8.03557	8.02521	8.01561	8.00255	8.02814	8.01942	8.00032	7.98404	7.97795	7.99001	8.02576	7.98754	8.004	8.03862	7.99392	7.99979	8.00832	7.99627	7.982	8.03479	8.03584	8.01856	8.03834	8.02917	8.03767	8.05003	8.0373	8.04415	8.02055	8.04482	8.0351	8.02064	8.0241	8.0403
0.122375	7.97712	7.98299	8.00076	8.06428	8.01677	8.03211	8.02862	8.02825	8.02007	8.00748	8.0447	8.01288	8.05002	8.01822	8.01736	7.99239	8.01507	8.01669	8.00529	7.9911	7.9912	8.00216	8.01766	7.9887	8.01806	8.00587	8.00696	8.00648	8.00362	8.02443	7.98106	8.02943	8.0499	8.03883	8.02581	8.0153	8.03099	8.02951	8.03687	8.0085	8.01788	8.04841	8.02605	8.02918	8.01746	8.03868
0.1225	7.96789	7.98213	7.99308	8.03898	8.00771	8.02496	8.04317	8.03015	8.0251	8.01418	8.01392	8.01113	8.0349	8.0507	8.01711	7.99574	8.01427	8.02585	7.99243	7.98183	7.99326	8.00106	8.00124	8.0078	8.00666	8.01842	8.02299	8.00469	7.9992	8.02961	7.98689	8.03586	8.05062	8.04915	8.05209	8.01177	8.02907	8.05017	8.02946	8.03017	8.0284	8.06178	8.03586	8.0302	8.00806	8.03197
0.122625	7.95472	7.99015	8.00608	8.02132	7.99721	8.01908	8.03332	8.04085	8.04015	7.99794	8.02734	8.03182	8.00669	8.02954	8.00965	8.01267	8.0264	8.03045	7.99519	7.98083	7.99423	8.01276	8.00099	7.99596	8.0246	8.01141	8.01157	7.99934	8.01961	8.01531	7.99813	8.06231	8.03583	8.03139	8.03333	8.0144	8.04018	8.04082	8.0358	8.04428	8.04602	8.0462	8.04557	8.02481	8.00102	8.02617
0.12275	7.9426	8.01494	7.99829	8.01579	8.02559	8.02356	8.03313	8.0351	8.04094	8.02975	8.02051	8.02683	8.02069	8.02441	8.01114	8.02494	8.01367	8.01161	8.01149	7.98664	7.97801	8.00755	8.00988	7.99796	8.01086	7.99952	8.00587	8.02058	8.01932	7.9949	7.99197	8.04541	8.03297	8.04146	8.02954	8.01912	8.03353	8.05447	8.07477	8.05237	8.04672	8.02647	8.0289	8.02972	8.02093	8.02782
0.122875	7.96305	8.02636	7.98104	8.00195	8.01073	8.02277	8.02171	8.04242	8.03654	8.03183	8.03004	8.03608	8.0347	8.02125	7.99803	8.00648	8.0168	8.00201	8.00243	7.98331	7.98834	8.01717	7.99795	7.99686	7.99819	8.00292	8.02798	7.99964	8.00352	7.99477	7.9967	8.04452	8.02161	8.05934	8.04491	8.04175	8.03644	8.05711	8.06512	8.03552	8.02238	8.04471	8.02306	8.0247	8.0211	8.04161
0.123	7.95711	8.00821	8.01907	8.01061	8.04209	8.01282	8.03617	8.06773	8.03723	8.01797	8.03231	8.03065	8.03774	8.014	8.01771	8.03403	8.00512	8.00521	7.98866	7.99623	7.99056	8.0144	8.00127	8.00346	8.00938	8.00941	8.02258	8.01623	8.00443	8.00102	8.00123	8.05213	8.02054	8.04498	8.02705	8.06211	8.04902	8.04579	8.03247	8.03403	8.03288	8.04745	8.04591	8.0248	8.00487	8.03784
0.123125	7.93578	7.98718	8.02614	8.02287	8.02558	8.01675	8.02238	8.06282	8.00775	8.01821	8.01564	8.03012	8.03828	8.00943	8.02202	8.0241	8.02145	7.99867	8.0031	8.00763	7.99908	8.00597	8.0118	7.98824	8.00719	7.98886	8.0105	8.02697	8.01436	8.00722	7.98522	8.02825	8.01424	8.04068	8.03636	8.04483	8.03372	8.05102	8.03987	8.05603	8.04152	8.04705	8.04765	8.02727	8.00401	8.02366
0.12325	7.95146	8.00387	7.992	8.05819	8.00616	8.0116	8.02345	8.04462	8.01389	8.02812	8.0282	8.0198	8.01906	8.00234	8.03204	8.01992	8.02437	8.01777	7.98167	7.9964	8.01537	8.00676	8.0052	7.99274	8.01099	8.01137	7.99648	8.03657	8.035	7.99359	7.99495	8.02627	8.01414	8.03564	8.03223	8.03227	8.03857	8.05659	8.03904	8.03937	8.03121	8.03834	8.04914	8.0175	8.01406	8.0188
0.123375	7.9606	7.99986	8.00042	8.04916	8.01495	8.03852	8.03275	8.02476	8.00681	8.02796	8.00456	8.02365	8.0219	8.01307	8.02145	8.02088	8.00686	8.00072	7.99993	7.98534	7.99799	7.98698	7.9903	7.99421	7.99686	8.01721	8.03204	8.0246	8.0159	7.98013	7.98746	8.03703	8.04011	8.03212	8.03273	8.03091	8.04044	8.04234	8.04032	8.044	8.02974	8.03209	8.03824	8.03716	8.01929	8.01421
0.1235	7.96162	7.99321	8.01967	8.02485	8.01566	8.02617	8.04406	8.036	8.03526	8.03154	8.01159	8.02361	8.03609	8.0112	8.02634	8.02063	8.03127	8.01293	8.00568	7.95183	7.97678	7.98852	7.98415	7.9984	7.98244	8.00554	8.02225	8.01652	8.02302	8.00137	7.9949	8.03583	8.05009	8.05041	8.02496	8.02119	8.03815	8.0514	8.02145	8.0545	8.02406	8.05111	8.03706	8.04756	8.02161	8.04062
0.123625	7.95886	8.00062	8.01292	8.04745	8.00158	8.04686	8.03115	8.03517	8.03294	8.01717	8.02408	8.00579	8.03648	8.01202	8.02604	8.00642	8.00121	8.01055	8.00116	7.96577	7.97874	7.98619	7.98117	8.0034	7.98414	7.99013	8.03239	8.0024	8.01414	8.00073	8.00611	8.03603	8.0379	8.02428	8.01563	8.03281	8.04163	8.05424	8.02631	8.04704	8.03302	8.04137	8.04	8.02957	8.02876	8.03603
0.12375	7.95278	7.99142	8.03557	8.03443	8.01018	8.02014	8.00916	8.03215	8.02541	8.02063	8.01112	8.02391	8.02692	8.0318	8.01399	7.99964	8.02145	8.0152	8.00626	7.9873	8.00463	7.96886	8.0108	7.99512	7.98743	8.00214	8.01046	7.99745	8.00236	8.0172	7.99172	8.03863	8.03367	8.01997	8.03703	8.04659	8.03342	8.04867	8.03696	8.02197	8.01086	8.02794	8.02911	8.04282	8.03496	8.04452
0.123875	7.96468	7.9744	8.02052	8.03176	8.03773	8.01968	8.01955	8.03027	8.02555	8.01116	8.00844	8.02736	8.03043	8.02729	8.01426	8.01594	8.03047	8.02586	8.01327	7.9903	8.01337	7.99387	8.0115	7.97775	7.97836	8.00567	7.9871	8.01414	7.99951	7.99684	7.98846	8.03548	8.0222	8.01609	8.05163	8.05036	8.03599	8.0499	8.0499	8.03321	8.04063	8.01893	8.05039	8.02888	8.01808	8.02589
0.124	7.94465	7.99743	8.00713	8.02419	8.02946	8.01559	8.04466	8.0258	8.03384	8.02833	8.01537	8.05142	8.02493	8.0182	8.01365	8.01784	8.01044	8.0134	8.01529	7.99503	8.00818	7.99476	7.99979	7.99454	7.99598	8.00273	8.00443	8.02883	7.99851	7.97412	7.98735	8.0481	8.01781	8.04835	8.03092	8.04096	8.03952	8.04464	8.04357	8.02909	8.04243	8.03236	8.03274	8.02193	8.01517	8.0242
0.124125	7.96434	7.9652	8.02267	8.02985	8.02577	8.01883	8.02386	8.03128	8.02461	8.01914	8.02155	8.0272	8.02641	8.03356	8.02103	8.01157	8.01654	8.0053	8.00448	7.9808	8.02235	7.99512	7.9782	7.98509	8.00105	7.99236	8.01087	8.01782	8.00433	7.99136	7.99701	8.04246	8.02831	8.03171	8.03326	8.02776	8.03205	8.06737	8.04929	8.02859	8.02328	8.03215	8.02366	8.02429	8.01517	8.03195
0.12425	7.97182	7.99986	8.01342	8.01074	8.02119	8.02816	8.01154	8.03268	8.0252	8.02021	8.01667	8.02392	8.03185	8.04205	8.01626	8.02629	7.99888	8.00566	8.00253	7.97305	7.99085	7.99205	7.98343	7.98706	8.00599	8.00819	8.00479	8.01299	7.99664	8.00887	7.9902	8.06529	8.02291	8.03815	8.02713	8.03159	8.03738	8.06036	8.04654	8.02295	8.02102	8.02339	8.04076	8.02055	8.02218	8.01838
0.124375	7.95333	8.00276	7.99458	8.0384	8.01617	8.03141	8.02811	8.0387	8.00765	8.02087	8.02374	8.01889	8.03559	8.04164	8.02949	8.01497	8.00398	8.00642	8.01324	7.9997	7.99117	7.99735	7.98689	7.98437	8.00475	8.00146	8.01974	8.01883	8.00874	8.01251	7.9845	8.04828	8.02416	8.03773	8.02434	8.03722	8.01836	8.04334	8.04822	8.03053	8.02399	8.03805	8.03827	8.01548	8.03033	8.01948
0.1245	7.94927	7.98972	8.00575	8.03136	8.0167	8.03579	8.01537	8.01765	8.02952	8.02137	8.02203	8.02698	8.04012	8.0279	8.02442	8.02252	8.00433	8.01876	8.01026	8.0071	7.99515	8.00222	8.00769	7.98253	7.97898	8.0165	8.00909	8.01307	8.02116	7.98575	8.00848	8.03972	8.03954	8.03206	8.03559	8.02301	8.02845	8.03787	8.0431	8.04705	8.01957	8.02415	8.03861	8.04306	8.01464	8.02344
0.124625	7.95315	7.99196	8.00046	8.02354	8.0302	8.03351	8.03218	8.02219	8.02975	8.0224	8.01556	8.04988	8.00432	8.01977	8.02471	8.0342	8.00037	8.01318	7.99859	7.97896	7.98498	7.98295	7.99963	7.97394	7.98471	8.01295	8.02576	7.9833	8.02837	7.98654	8.01691	8.02157	8.01762	8.05263	8.03844	8.03563	8.03297	8.04138	8.05182	8.03522	8.04011	8.03942	8.02897	8.0387	8.01858	8.01932
0.12475	7.94423	7.98489	8.00298	8.01681	8.04447	8.04434	8.01289	8.04125	8.02955	8.01852	8.02329	8.0271	8.01837	8.03037	8.01482	8.04476	8.00767	8.00185	7.99037	7.99238	8.02396	7.97357	7.99099	7.9805	8.0068	8.01305	8.03172	7.9905	8.01314	7.99621	7.99953	8.0356	8.02087	8.04778	8.02129	8.02817	8.04099	8.02917	8.05399	8.02972	8.03943	8.02116	8.04096	8.0346	8.01164	8.02298
0.124875	7.95866	7.98923	7.99047	8.02738	8.03162	8.02289	8.02036	8.03315	8.03512	8.01427	8.03336	8.03188	8.01792	8.03179	8.02094	8.02569	7.99811	8.00893	7.98948	7.99466	8.0161	7.99471	7.98916	7.99973	8.00149	7.99572	8.01119	8.01009	8.00021	7.98938	8.00333	8.03834	8.00738	8.03855	8.03714	8.04184	8.03986	8.02401	8.04813	8.02751	8.0267	8.03217	8.04534	8.02685	8.01927	8.02615
0.125	7.93613	7.98303	7.99518	8.01378	8.04097	8.03033	8.02095	8.01784	8.02605	8.03015	8.04386	8.02897	8.01194	8.01375	8.03593	8.02808	8.00707	8.01696	8.00781	7.99555	7.99637	7.9894	8.01044	7.99203	7.99344	8.00948	8.01485	8.00986	7.9896	8.0023	7.9827	8.02446	8.02682	8.02264	8.0509	8.03325	8.01287	8.04704	8.04768	8.02484	8.02789	8.03404	8.04523	8.0452	8.02022	8.02444
0.125125	7.94165	7.99536	8.00552	7.99785	8.02314	8.05196	8.02106	8.02081	8.02171	8.01789	8.0363	8.03452	8.01219	8.03059	8.00729	8.04346	7.99744	8.00391	8.0101	8.03062	7.99148	8.02911	7.99938	7.98831	7.98647	8.00555	8.03179	8.00485	7.99438	7.98307	7.99443	8.02621	8.01952	8.03082	8.03791	8.05263	8.02281	8.04962	8.0401	8.03049	8.0255	8.03254	8.02628	8.03206	8.04635	8.02924
0.12525	7.93109	8.00892	7.99545	8.01634	8.01912	8.02805	8.01701	8.04404	8.01975	8.02629	8.02451	8.02883	8.02578	8.01932	8.00076	8.03674	8.00735	8.00685	8.01414	8.01988	8.00036	8.01967	7.98906	8.00742	7.98306	7.98824	8.02791	7.99258	8.00744	7.99773	7.97814	8.04028	8.02423	8.02992	8.03542	8.04415	8.04247	8.06103	8.04994	8.0402	8.03197	8.03624	8.03139	8.04617	8.03678	8.02166
0.125375	7.93097	8.01685	7.99934	8.02661	8.03203	8.03104	8.03757	8.02742	8.03503	8.01856	8.01254	8.0237	8.01823	8.03284	7.99957	8.02449	8.02591	8.00292	8.01133	8.02226	7.99179	8.01862	8.00441	8.007	7.97512	7.9963	8.01161	8.01916	8.00771	8.00045	8.00136	8.02062	8.01083	8.02081	8.04096	8.02886	8.04272	8.05362	8.04198	8.02633	8.02061	8.04614	8.01878	8.05375	8.02845	8.01254
0.1255	7.94827	8.002	8.00259	8.01382	8.03758	8.04627	7.99975	8.03715	8.03781	8.01389	8.01971	8.02234	8.01499	8.03426	8.01141	8.02012	8.00793	8.01141	7.99924	8.0087	8.01947	7.99523	8.02289	8.00954	8.00542	7.98956	8.01978	8.01167	8.01445	7.98568	8.00425	8.03152	8.02966	8.02083	8.02989	8.03833	8.0446	8.0539	8.02782	8.04317	8.01515	8.04168	8.01427	8.02947	8.02872	8.0253
0.125625	7.95163	7.98165	8.02142	8.01581	8.01768	8.01686	8.03557	8.04987	8.02801	8.01603	8.03619	8.03595	8.01179	8.02191	8.02719	8.02673	8.02135	8.02061	7.99731	7.9919	7.99133	8.00061	8.00543	8.01761	8.00234	8.00274	8.02385	8.00892	8.00716	8.00486	8.01041	8.02985	8.01284	8.03004	8.03726	8.02972	8.03646	8.0236	8.03941	8.03678	8.02066	8.03944	8.02954	8.05185	8.01326	8.049
0.12575	7.95868	7.98927	8.02397	8.01919	8.01439	8.03613	8.04067	8.0217	8.02583	8.02058	8.01923	8.04989	8.01932	8.02343	8.02683	8.00836	8.01306	8.02059	7.99883	7.98396	7.98466	8.02197	8.01305	8.00072	7.98689	8.01929	8.02314	7.99174	8.02504	7.99791	8.00728	8.03197	8.02779	8.06824	8.05195	8.03585	8.03061	8.05235	8.02835	8.03291	8.03245	8.02785	8.03747	8.039	8.00089	8.0396
0.125875	7.97007	7.99263	8.00609	8.02064	8.00329	8.0333	8.01525	8.02012	8.03054	8.02995	8.01453	8.01369	8.02772	8.00892	8.01673	8.01079	8.01393	8.01904	7.98988	8.00786	7.97221	7.98213	8.00997	8.02019	7.9761	7.99754	8.01367	7.99336	8.01404	7.99275	7.99716	8.03088	8.03139	8.04877	8.04174	8.03042	8.03812	8.05317	8.03881	8.04558	8.02907	8.04822	8.04066	8.02936	8.04051	8.01478
0.126	7.96702	7.99554	8.00563	8.01923	8.0042	8.01826	8.01642	8.02135	8.01457	8.03792	8.01684	8.02517	8.01196	8.02431	8.01944	8.0076	8.03104	8.02106	7.99975	7.98641	7.985	7.99626	8.00688	8.00336	7.99645	7.99949	8.03111	7.99525	8.01478	7.98432	7.99622	8.01815	8.05383	8.02838	8.05372	8.02695	8.04212	8.04231	8.0446	8.03802	8.04417	8.0472	8.02477	8.03449	8.04137	8.0143
0.126125	7.97011	7.99767	8.0078	8.02816	7.99493	8.0053	8.02157	8.01816	8.0287	8.01791	8.03098	8.04127	8.01517	8.03982	8.00757	8.01157	8.0224	8.01388	8.01539	7.96737	7.9914	8.00452	8.01673	7.98702	8.00433	8.00578	8.02959	8.01591	7.98666	8.00113	8.0084	8.00037	8.04662	8.0315	8.02891	8.03839	8.04221	8.04264	8.04143	8.02374	8.0394	8.02915	8.03404	8.03339	8.02893	8.02819
0.12625	7.94846	7.99754	7.98053	8.02777	8.01175	8.02393	8.02893	8.02373	8.00782	8.0093	8.02828	8.03405	8.02428	8.02003	8.02637	7.99562	8.03598	8.00507	8.02816	7.97902	8.0209	7.99511	8.01353	7.97837	8.0006	8.00281	8.00574	8.01596	8.00579	8.03078	7.96905	8.03603	8.01928	8.02869	8.01598	8.04855	8.03399	8.04575	8.05963	8.02941	8.03166	8.02055	8.0518	8.01768	8.04644	8.0321
0.126375	7.95171	7.98937	8.00378	8.04325	8.02207	8.02246	8.01602	8.01291	8.01263	8.0081	8.02924	8.02355	8.03705	8.01717	8.03638	8.03448	8.00199	8.0112	8.01096	7.99104	8.01204	8.01449	8.00393	8.00645	7.99245	8.01033	8.01248	8.01314	8.01047	8.01048	8.00208	8.04356	7.9998	8.02796	8.03606	8.0232	8.02695	8.05974	8.04917	8.04234	8.00544	8.02856	8.04813	8.04166	8.04195	8.03452
0.1265	7.95104	7.9968	7.98836	8.03487	8.032	8.0004	8.01611	8.03389	8.01442	8.03322	8.01308	8.01365	8.02875	8.03958	8.04872	8.01875	8.00782	8.01715	7.99474	7.98906	8.00174	8.0092	7.99418	8.01252	7.99764	8.0109	8.01312	8.02476	7.98769	7.97727	8.00903	8.03886	8.0182	8.0359	8.03767	8.01517	8.03025	8.0547	8.04938	8.04538	8.02435	8.05558	8.03743	8.03623	8.02766	8.03378
0.126625	7.95928	7.96624	8.01669	8.02228	8.04356	8.03475	8.0064	8.02262	8.0246	8.02089	8.02741	8.01936	8.02189	7.99899	8.02441	8.00749	8.00458	8.0134	7.98663	7.98265	7.98724	7.98808	7.98449	8.01006	8.01265	7.98967	8.00416	7.99746	7.99622	7.98486	7.99825	8.04099	8.03349	8.07719	8.01261	8.01129	8.02884	8.06373	8.0274	8.04512	8.01256	8.04278	8.01884	8.01015	8.0443	8.01147
0.12675	7.96378	7.99583	8.011	8.02905	8.04476	8.04633	8.02737	8.02031	8.0177	8.03452	8.01577	8.02889	8.02104	8.01007	8.02899	8.01303	7.99837	8.00273	8.00158	8.00652	8.00119	7.99155	7.9947	8.00382	8.00712	8.00486	8.00529	8.01078	8.0163	7.98238	7.98872	8.03786	8.04168	8.06345	8.0293	8.02403	8.05331	8.07629	8.03752	8.0422	8.026	8.04854	8.01146	8.02598	8.0084	8.01789
0.126875	7.97155	7.99075	8.01001	8.02998	8.03906	8.03345	8.02726	8.04401	8.00902	8.02225	8.02216	8.02914	8.02277	8.02015	8.01952	8.00113	8.00854	8.00059	7.98658	7.98984	8.00219	8.01089	7.99339	8.00041	7.99062	7.99635	7.99409	7.98831	7.99736	8.00759	7.98775	8.03411	8.02464	8.0469	8.0279	8.02457	8.04945	8.08118	8.03677	8.03337	8.02409	8.03205	8.03255	8.03527	7.99947	8.02943
0.127	7.94359	7.99603	8.00302	8.03446	8.01691	8.02444	8.03132	8.05102	8.03229	8.00746	8.03547	8.00035	8.03641	8.01467	8.01394	8.01301	7.99839	8.01707	8.00585	7.99557	8.00105	8.03626	8.00503	7.99369	7.98992	7.98747	8.00359	8.00407	8.01431	8.0078	7.9949	8.02513	8.0251	8.03976	8.03078	8.02528	8.03142	8.0646	8.02929	8.03834	8.01626	8.04609	8.0466	8.03191	8.01073	8.02392
0.127125	7.95401	7.99116	7.98594	8.02258	8.02322	8.00811	8.02431	8.03588	8.01908	8.00516	8.02744	8.01086	8.03698	8.02022	8.02607	8.02177	8.00092	8.01627	8.00468	7.98545	7.98794	8.02658	8.00416	7.9819	7.99389	7.9902	8.00716	8.02291	8.00195	8.00521	7.97565	8.03143	8.03553	8.04811	8.03542	8.01989	8.04139	8.07007	8.03428	8.04271	8.05022	8.02514	8.03593	8.01257	8.01363	8.02548
0.12725	7.94941	7.98346	7.99528	8.02183	8.02086	8.02275	8.03891	8.02898	8.02013	8.02583	8.00961	8.0219	8.03083	8.02118	8.00674	7.99713	8.0057	8.00364	8.00765	7.99122	7.96848	8.00144	8.00674	7.9794	8.00171	8.01018	8.00896	8.00336	8.01652	7.98706	7.9806	8.04595	8.01395	8.03008	8.0381	8.02654	8.04556	8.05564	8.02473	8.05333	8.03172	8.01173	8.04742	8.03333	8.02354	8.04408
0.127375	7.96535	7.98064	8.00375	8.01649	8.02243	8.03043	8.04682	8.03556	8.01395	8.02174	8.03199	8.02658	8.02325	8.02322	8.03111	7.99885	8.01128	8.00471	7.99796	7.99863	7.97148	7.98798	7.98374	7.98775	7.99733	8.00137	8.00504	8.00217	8.04491	7.99389	7.97192	8.04031	8.03524	8.02949	8.04806	8.03233	8.0294	8.03805	8.03001	8.03079	8.02184	8.01322	8.03992	8.01386	8.02869	8.01115
0.1275	7.96255	8.00083	7.99617	8.03425	8.02322	8.03474	8.03579	8.05203	8.02702	8.01031	8.01102	8.01321	8.01852	8.03259	8.0506	7.98811	8.01373	8.01556	7.98257	8.00821	7.97878	7.99544	7.98857	7.97715	8.00677	7.99545	8.01563	7.98275	8.02036	8.00424	7.97318	8.00527	8.04768	8.03712	8.03452	8.01105	8.0444	8.04242	8.0164	8.03828	8.02306	8.02355	8.02888	8.01799	8.01031	8.02982
0.127625	7.97553	8.01564	8.01395	8.03825	8.03117	8.01878	8.03084	8.03827	8.02701	8.0051	8.01198	8.03361	8.0366	8.02845	8.01539	8.02837	8.02098	8.00909	7.99117	7.98302	7.98724	8.00052	7.99536	7.97862	8.00653	8.0021	8.01812	8.02041	8.00514	7.99677	7.97276	8.03837	8.03213	8.05283	8.05913	8.02069	8.02927	8.04166	8.02786	8.04939	8.04816	8.02834	8.03126	8.01785	8.00264	8.01771
0.12775	7.97661	7.99331	7.99622	8.02393	8.02701	8.01737	8.02636	8.0357	8.02652	8.02506	8.01721	8.00751	8.03084	8.02124	8.01491	8.01414	8.0221	8.02329	7.97927	7.9873	7.99726	8.00955	8.01168	7.98722	7.99603	8.00289	8.00172	8.03014	8.00845	8.00106	8.00217	8.04387	8.02895	8.03181	8.05626	8.02242	8.02442	8.03617	8.03354	8.0415	8.02943	8.04172	8.04343	8.03755	8.02705	8.00688
0.127875	7.95798	7.9992	8.01045	8.03268	8.02637	8.01704	8.04233	8.02329	8.02302	8.01767	8.01113	8.0137	8.01849	8.0096	8.02749	8.02688	8.02088	8.02071	7.9894	7.995	7.98403	7.98943	7.9921	7.98488	7.98476	8.00252	8.00188	8.00727	8.00691	7.99889	7.99525	8.03667	8.02518	8.03405	8.03667	8.01694	8.03344	8.06116	8.02405	8.04504	8.02719	8.02213	8.04982	8.03116	8.01105	8.01936
0.128	7.95076	7.97987	7.99388	8.04422	8.04455	8.02671	8.01247	8.03565	8.02713	8.03198	8.00794	8.0165	8.01551	7.99304	8.01496	8.02022	8.01804	8.01782	8.00074	7.97435	8.00117	7.9947	7.99214	7.99496	8.00552	8.0151	8.00912	8.00615	8.01346	7.98438	7.98673	8.03653	8.01359	8.04734	8.04076	8.01856	8.04111	8.06689	8.03529	8.04985	8.05124	8.02615	8.02661	8.02479	8.03402	8.02731
0.128125	7.93755	7.98538	7.9939	8.03336	8.03168	8.02522	8.02409	8.01545	8.01651	8.03806	8.01588	8.0379	8.02376	8.02438	8.01179	8.01225	8.04055	8.02672	7.99809	7.99158	8.00134	7.99748	8.00051	7.9913	8.01358	7.99772	8.00799	8.01718	8.00868	8.00014	7.98899	8.01135	8.01888	8.03751	8.03429	8.03078	8.048	8.04694	8.04277	8.03356	8.04793	8.02534	8.03389	8.03416	8.035	8.0191
0.12825	7.95047	7.97749	7.99983	8.04459	8.04238	8.03008	8.06139	8.04533	8.02341	8.03294	8.02465	8.02147	8.03049	8.03986	8.03212	8.02095	8.0078	8.03069	8.01066	7.97944	7.99066	7.99147	7.99789	7.9891	7.98248	8.00686	7.99447	8.00046	8.02702	7.98594	7.99583	8.01936	8.01314	8.05797	8.01759	8.03279	8.05579	8.04857	8.02145	8.00761	8.05018	8.02933	8.02555	8.0448	8.03666	8.00422
0.128375	7.95479	7.98328	8.0008	8.04244	8.02352	8.02248	8.02772	8.02219	8.01061	8.01785	8.00912	8.016	8.01717	8.01401	8.03115	8.02596	8.01067	8.0257	8.00397	7.96402	7.98542	7.99612	7.99529	8.00019	7.99827	7.98412	8.01247	8.01117	8.01654	8.00021	8.00002	8.02337	8.01801	8.02273	8.02174	8.05225	8.04487	8.04092	8.0388	8.04059	8.04929	8.02942	8.03075	8.04607	8.02408	8.01662
0.1285	7.96962	7.98575	8.00191	8.01798	8.02869	8.04645	8.02569	8.02757	8.03332	8.03915	7.99722	8.04271	8.0192	8.01251	8.02804	8.03016	8.02863	8.01558	7.99294	7.96296	7.99088	7.99158	8.00746	7.99268	8.00561	7.98541	8.02618	7.99481	8.00937	8.00958	8.00164	8.02157	8.03754	8.03925	8.02187	8.04002	8.03813	8.04308	8.03651	8.03883	8.04379	8.03223	8.03613	8.03689	8.01083	8.02079
0.128625	7.96192	8.00628	8.01436	8.03875	8.02268	8.0214	8.02554	8.02686	8.01594	8.02856	8.01017	8.03113	8.02565	8.04005	8.00076	8.02236	8.02177	7.99461	7.99207	7.97811	8.01331	8.00804	8.01215	7.97365	7.98669	7.96953	8.02829	7.99755	7.9987	7.9973	7.99703	8.04173	8.02747	8.0201	8.02257	8.04217	8.02166	8.06058	8.03505	8.04605	8.04616	8.04758	8.04557	8.05544	8.01108	8.02544
0.12875	7.95712	7.99809	8.0149	8.02287	8.01328	8.0289	8.02122	8.02654	8.01717	8.03586	8.00839	8.02244	8.01934	8.03195	8.01079	8.01222	8.02905	8.00372	7.99455	7.96724	8.01549	8.01434	7.99131	7.98023	7.97835	7.98414	8.00519	8.01436	8.00491	7.99453	8.00044	8.04513	8.02947	8.04761	8.01873	8.03501	8.04659	8.0475	8.03645	8.05165	8.02992	8.0396	8.02932	8.01006	8.02226	8.03165
0.128875	7.96928	7.98314	7.99519	8.02096	8.00058	8.00203	8.03606	8.0285	8.03086	8.0359	8.03105	8.02843	8.03209	8.03812	8.00892	8.02133	8.00631	8.02302	8.01122	7.99803	8.00539	8.02047	7.99578	8.0051	7.98439	8.01427	8.02873	7.99539	8.01526	7.97147	7.98506	8.04426	8.03439	8.03067	8.0297	8.01628	8.03204	8.04633	8.02335	8.06189	8.01905	8.01663	8.02101	8.03394	8.03066	8.03244
0.129	7.94868	7.98242	8.02391	8.02589	8.02382	8.01441	8.02528	8.02135	8.0101	8.01913	8.02213	8.02092	8.02786	8.01306	8.02013	8.02686	8.01913	8.0311	8.01111	7.99651	7.98844	8.00839	8.00333	8.0084	7.9868	8.0055	8.00475	8.01323	8.01807	7.98049	7.98293	8.02013	8.04487	8.03683	8.04121	8.02789	8.0257	8.04597	8.03479	8.04737	8.03757	8.02861	8.02402	8.00923	8.02807	8.03027
0.129125	7.94109	7.97572	8.00796	8.01647	8.03387	8.01157	8.01048	8.02068	7.99993	8.02312	8.01498	8.01901	8.0269	8.02085	8.04111	8.03042	8.03153	8.00587	8.00245	7.99444	7.9712	7.97968	8.00677	7.99558	8.00555	8.0003	8.00519	8.00816	8.01421	8.01325	7.97909	8.02647	8.03499	8.03065	8.02694	8.02666	8.04787	8.05142	8.05118	8.02492	8.01786	8.04549	8.03151	8.0233	8.01229	8.04066
0.12925	7.9531	7.99066	8.03097	8.03838	8.0322	8.0124	8.02462	8.03857	8.01445	8.01492	8.02772	8.02155	8.02528	8.01489	8.00843	8.00134	8.01787	7.9973	8.00065	8.00155	7.98797	8.00145	7.99368	8.00584	7.9962	8.00814	8.01471	8.00433	8.01971	8.00321	7.99145	8.03052	8.00348	8.01557	8.02351	8.0396	8.04031	8.07132	8.05733	8.02794	8.03302	8.05011	8.03929	8.03033	8.04024	8.02798
0.129375	7.94053	7.9888	8.0204	8.02381	8.00967	8.02745	8.04809	8.03736	8.00019	8.01111	8.03403	8.02827	8.03516	8.03664	8.0146	8.00487	8.02094	8.01157	8.00904	7.98587	8.00948	7.98665	7.99747	7.99783	7.98418	8.0069	8.00799	8.00652	8.02111	8.00645	8.00761	8.04356	8.00842	8.02323	8.02505	8.04168	8.02301	8.08077	8.03089	8.0215	8.01571	8.06048	8.01433	8.04989	8.02506	8.04
0.1295	7.94631	7.98242	7.99348	8.00513	8.01421	8.02674	8.04864	8.01956	8.01045	8.00381	8.01375	8.01797	8.01758	8.02457	7.99529	7.99841	8.02206	8.00764	7.99462	7.99959	7.99757	7.98576	7.98715	7.99919	7.99271	8.00616	7.98039	8.02084	8.00014	7.98005	7.98515	8.03417	8.01736	8.03133	8.03847	8.03671	8.03996	8.0444	8.04141	8.0443	7.99349	8.03338	8.01782	8.04383	8.02544	8.04316
0.129625	7.94611	7.98978	8.01871	8.02178	8.03819	8.02552	8.03694	8.04035	8.02531	8.00461	8.03586	8.02826	8.02457	8.02812	8.02422	8.00491	8.01178	8.01115	7.9916	8.01485	7.98347	7.99531	7.98979	7.99799	7.9963	7.98972	8.00844	7.99824	8.01711	7.98833	8.00176	8.02496	8.02949	8.0439	8.0351	8.04237	8.05003	8.02069	8.04557	8.0211	8.00561	8.02332	8.01109	8.03551	8.01599	8.0203
0.12975	7.95391	7.99322	8.00835	8.01956	8.03403	8.03075	8.03818	8.05115	8.01707	8.00754	8.01714	8.00928	8.05481	8.01041	8.02146	7.99763	8.02003	8.0209	7.99271	7.99583	7.97573	7.98233	7.99587	7.97836	7.98146	8.01035	8.02563	7.996	8.03564	8.00826	7.99722	8.02222	8.0285	8.04935	8.02392	8.049	8.05396	8.04417	8.03744	8.03828	8.02579	8.02834	8.02402	8.05222	8.0236	8.02223
0.129875	7.9354	7.99488	7.99427	8.01087	8.03287	8.03947	8.02293	8.05035	8.04063	8.02248	8.03755	8.00572	8.03093	8.0078	8.02782	8.00327	8.01853	8.03751	7.99736	7.99143	7.98306	7.98369	8.00868	7.99197	7.9972	8.01217	8.01144	8.01691	8.0129	8.01441	7.9883	8.02433	8.03204	8.04163	8.02525	8.02517	8.04921	8.03706	8.03323	8.02903	8.04996	8.0268	8.02507	8.02756	8.05071	8.02872
0.13	7.96536	7.96873	8.00585	8.00748	8.01945	8.03487	8.02642	8.03469	8.02695	8.0301	8.01809	8.0185	8.00084	8.02262	8.00694	8.01408	8.0284	8.04246	7.99854	7.9938	7.98505	7.96662	8.00036	7.99177	7.98847	8.00862	7.99072	8.01971	8.0012	8.01054	7.99403	8.01354	8.04578	8.02554	8.01375	8.02149	8.04009	8.04778	8.03269	8.05057	8.0303	8.03001	8.03284	8.01257	8.02487	8.03828
0.130125	7.96527	7.96799	7.99956	8.02874	8.00411	8.04324	8.04479	8.04272	8.01978	8.04247	8.03564	8.04021	8.0127	8.00451	7.99078	8.007	8.01208	8.00089	7.98494	7.97329	7.98363	7.95947	7.99748	7.9902	7.98956	7.97862	8.01361	8.01702	8.00727	7.99699	7.99701	8.0451	8.03539	8.03557	8.03455	8.02275	8.05054	8.04852	8.0429	8.02724	8.0217	8.02059	8.0294	8.02418	8.01064	8.03471
0.13025	7.97592	7.99095	7.99982	8.02607	8.02061	8.03015	8.04795	8.01855	8.03118	8.01827	8.0307	8.02954	8.0247	7.9978	8.01787	8.00337	8.00096	7.98607	7.97011	7.99297	7.98298	7.98296	8.01301	7.97662	7.99424	7.99559	8.00253	8.00663	8.01604	8.00513	7.97186	8.03557	8.01398	8.02288	8.03481	8.02979	8.02013	8.04405	8.02905	8.04279	8.02944	8.00716	8.00645	8.04015	8.02775	8.01204
0.130375	7.95895	7.97685	8.00805	8.03276	8.0322	8.01358	7.99917	8.02081	8.02212	8.01167	8.0214	8.02315	8.02715	8.01492	8.01341	8.02749	8.00484	8.01974	7.99642	8.00197	7.99507	8.00168	7.99999	7.97818	7.9799	7.97668	8.00319	8.00561	8.01591	8.00813	7.99242	8.04385	8.02594	8.03288	8.03606	8.034	8.02972	8.04903	8.04585	8.04029	8.04283	8.02543	8.0263	8.0241	8.02286	8.00062
0.1305	7.94795	7.98959	8.0172	8.03613	8.03247	8.03706	8.01987	8.01926	8.02541	8.02936	8.03014	8.02969	8.02958	8.04594	8.01862	8.01057	8.02877	8.03643	8.01191	7.9978	7.98478	7.99796	8.00226	8.00149	7.98167	7.9939	7.99949	7.99961	8.01794	7.99459	7.99365	8.06588	8.03652	8.02534	8.02633	8.0414	8.03915	8.04947	8.05662	8.02068	8.02886	8.02654	8.03934	8.03065	8.02624	8.00837
0.130625	7.95739	7.99337	8.0054	8.03173	8.01806	8.01582	8.05906	8.0237	8.02466	8.0083	8.02856	8.01308	8.03648	8.03619	8.02982	8.01057	8.02335	8.01726	8.01397	8.01554	7.99461	7.98908	7.99791	7.98092	7.97219	8.01999	8.00375	8.01846	8.01264	7.9952	7.98686	8.03006	8.02346	8.05318	8.04387	8.03158	8.02273	8.05893	8.04574	8.03903	8.01916	8.02101	8.03145	8.02898	8.03027	8.01982
0.13075	7.95471	8.00296	8.03142	8.00987	8.01961	8.03435	8.05918	8.0275	8.02998	8.02317	8.01749	8.02466	8.04593	8.0294	8.0371	8.01636	8.01877	8.0189	7.99855	8.01151	7.98903	8.01131	7.99047	8.00168	7.9981	8.02457	8.02239	7.98757	8.02471	7.99289	7.99068	8.03403	8.01511	8.04262	8.04927	8.02895	8.05508	8.04795	8.03331	8.03496	8.02286	8.02637	8.04227	8.02674	8.02823	8.01203
0.130875	7.9768	7.97771	8.01399	8.0195	8.03873	8.01729	8.02697	8.04449	8.00734	8.03656	8.00841	7.99838	8.04589	8.02175	8.03309	8.01697	8.02715	8.01134	7.99848	8.00661	7.98747	8.02749	7.99357	7.9914	7.98775	8.01659	8.01205	8.00879	8.00432	7.99409	7.9864	8.02197	8.0226	8.03302	8.03172	8.01075	8.05083	8.04197	8.0385	8.02156	8.02576	8.03912	8.02746	8.03822	8.00697	8.01975
0.131	7.96698	7.98212	8.00506	8.03123	8.02927	8.03648	8.026	8.01542	8.00771	8.01965	8.01929	8.00107	8.04517	8.01678	8.01893	8.03271	8.01852	8.01468	7.98972	8.00811	7.97558	8.00288	7.99812	7.98009	7.99287	8.00901	8.00963	8.005	8.00421	8.00152	8.00132	8.03488	8.02159	8.03149	8.046	8.01395	8.05004	8.05119	8.03333	8.04449	8.02846	8.0245	8.03062	8.03513	8.03071	8.02556
0.131125	7.95974	7.96981	8.01414	8.02436	8.0451	8.03358	8.0367	8.03153	8.01099	8.02037	8.0342	8.00689	8.02231	8.02133	8.01651	8.01618	8.01118	8.0292	7.99545	8.00561	7.99953	7.98656	8.01154	7.98855	7.98734	8.00549	8.01419	7.99438	8.01073	7.99855	8.00396	8.05221	8.01226	8.04552	8.01503	8.01869	8.0437	8.04359	8.03719	8.06341	8.03174	8.02125	8.02076	8.04141	8.0274	8.02229
0.13125	7.95576	7.9759	7.99305	8.03401	8.01333	8.02474	8.02909	8.02506	7.99886	8.01334	8.02821	8.0329	8.01287	8.02356	8.0247	8.00493	8.0375	8.00144	8.00231	7.99279	7.99786	7.99644	7.99806	8.01163	7.99678	7.97284	8.02105	8.01549	8.01994	7.99399	8.00262	8.02282	8.0372	8.04342	8.03206	8.03635	8.03123	8.05115	8.03555	8.04017	8.02887	8.03525	8.0333	8.02939	8.03091	8.03706
0.131375	7.96217	7.98567	7.98586	8.0368	8.02009	8.01801	8.02971	8.01707	8.01551	7.99058	8.03288	8.04327	8.02516	8.02798	8.02892	8.02425	8.02819	8.01312	8.00332	8.01108	7.99053	7.9835	7.99074	7.991	7.97741	7.98156	8.00825	8.00747	8.01749	8.00744	7.99281	8.02657	8.02583	8.04648	8.01986	8.0279	8.02486	8.04433	8.05909	8.02163	8.02192	8.01003	8.06101	8.03569	8.03349	8.02606
0.1315	7.94514	7.9861	8.00114	8.03363	8.01627	8.02174	8.03506	8.02324	8.00466	8.00658	8.02058	8.02474	8.0182	8.00337	8.03233	8.01962	8.00961	8.04449	8.00673	8.00408	7.99548	7.97799	8.00695	8.01283	7.9849	7.98943	8.02587	8.00261	8.02721	8.00555	7.98166	8.0364	8.02164	8.03234	8.01645	8.01358	8.00863	8.05609	8.04294	8.00814	8.03733	8.02689	8.02983	8.02957	8.0183	8.03122
0.131625	7.93089	7.99273	8.00122	8.03524	8.02589	8.02208	8.03078	8.03267	8.0164	8.01938	8.01154	8.01109	8.03854	8.00186	8.01419	8.00036	8.00826	8.02638	8.00444	8.00254	7.9865	7.99325	8.01263	7.99017	8.01453	7.99523	8.0149	7.97694	8.00749	7.9991	7.99508	8.03533	8.02251	8.04047	8.03355	8.02328	8.01034	8.04874	8.0481	8.01821	8.01648	8.02169	8.02605	8.00767	8.0033	8.03586
0.13175	7.95458	7.98653	7.99743	8.03802	7.99191	8.03379	8.02209	8.02213	8.03118	8.02162	8.01421	8.0115	8.02869	8.0294	8.0062	8.01926	8.00018	8.00524	8.01112	7.98579	7.99323	8.01376	8.00995	8.00961	7.99259	8.01863	8.01868	7.99883	8.02064	7.98906	7.97788	8.01352	8.00906	8.03731	8.04278	8.03507	8.04493	8.07317	8.04317	8.02116	8.03297	8.02392	8.02007	8.03986	7.99793	8.03393
0.131875	7.94909	7.97158	8.00791	8.03204	7.99535	8.00596	8.0116	8.02579	8.00982	8.02479	8.02407	8.03687	8.01542	8.02592	8.01184	8.01445	8.02663	8.00935	8.02332	7.97798	7.98862	8.02371	7.98097	7.99213	7.96281	7.99897	8.01623	8.00977	8.01795	7.99627	7.9913	8.02466	8.01901	8.00614	8.04356	8.03489	8.04379	8.05663	8.03991	8.04656	8.02536	8.01549	8.02206	8.01295	8.0145	8.04063
0.132	7.94854	8.00052	8.00574	8.03884	8.01968	8.0289	8.02289	8.02453	8.00271	8.01432	8.01221	8.03155	8.02393	8.0181	8.02775	8.00835	8.03382	8.01912	7.97898	7.98116	7.98763	8.02792	7.98918	7.98972	7.97326	7.99189	8.01654	8.01483	7.99622	8.00359	8.00372	8.04009	8.00849	8.01836	8.02574	8.04835	8.0312	8.04134	8.03802	8.04805	8.01219	8.06075	8.03041	8.02049	8.02269	8.05289
0.132125	7.94557	7.9761	8.00123	8.0259	8.0231	8.02356	8.03753	8.03828	7.99993	8.01492	8.03773	8.01111	8.01096	8.02259	8.02751	8.01298	8.03844	8.02186	7.98533	8.00735	7.98039	8.00284	8.01202	7.98937	7.966	7.99909	8.02033	8.0033	8.01572	8.01116	8.00912	8.01945	8.03169	8.04091	8.03145	8.03064	8.02429	8.05007	8.03525	8.03068	8.02315	8.04839	8.01524	8.00552	8.03678	8.03555
0.13225	7.94128	7.98993	8.00625	8.03554	8.01954	8.0143	8.03555	8.03388	8.02758	8.00768	8.0213	8.03208	8.01884	8.01722	8.0347	7.99768	8.01937	8.00889	8.01069	7.99932	7.9675	7.99548	8.0094	7.99404	7.97169	7.9937	8.00892	8.00908	8.01826	7.99223	8.00079	8.02932	8.04113	8.03844	8.04226	8.04282	8.02451	8.04324	8.02186	8.03034	8.00803	8.02731	8.02748	8.02549	8.0323	8.02751
0.132375	7.94536	8.00184	8.01051	8.04243	8.01311	8.03992	7.99659	8.03191	8.03307	8.02615	8.0166	8.0264	8.04578	8.00563	8.02008	8.00483	8.02624	8.01594	8.01744	7.97843	7.98219	8.00076	7.99865	7.97381	8.00754	8.0072	8.01142	8.01112	8.01444	7.99019	7.98257	8.01713	8.00314	8.06412	8.05151	8.03895	8.03931	8.02789	8.03277	8.01794	8.03084	8.04771	8.02296	8.00808	8.01414	8.02447
0.1325	7.93996	7.99422	7.9857	8.01958	8.0148	8.02344	8.01662	8.03156	8.03	8.03309	8.01758	8.02937	8.03318	8.02611	8.00567	8.02559	8.00173	8.01549	8.00227	7.99394	7.98835	8.02044	8.01198	7.98988	7.99683	7.99419	8.00302	7.9877	8.01459	8.02316	7.98516	8.05228	8.02818	8.05657	8.05087	8.02569	8.05499	8.03847	8.04454	8.03912	8.00659	8.02974	8.02673	8.02554	8.00535	8.02288
0.132625	7.93706	7.97968	7.97558	8.01175	8.02757	8.04129	8.0098	8.03976	8.01241	8.029	8.00181	8.03619	8.03962	8.03221	8.00393	8.01711	8.01004	8.00629	8.00555	8.0114	7.99141	7.99935	8.00304	7.99268	7.98548	7.98743	8.002	7.9922	8.01486	8.01084	7.98375	8.04934	8.03062	8.03799	8.03641	8.04118	8.02348	8.04852	8.03643	8.03193	8.01926	8.01815	8.03493	8.01703	8.01807	8.02836
0.13275	7.962	7.9779	8.0099	8.00942	8.02056	8.04971	8.01169	8.02399	8.00478	8.00601	8.01105	8.02795	8.02086	8.01425	8.02045	8.02063	8.00373	8.00429	7.9984	8.01392	7.99326	7.99917	8.00556	7.99082	7.99143	7.98419	7.99503	7.99084	8.00036	8.00122	7.97697	8.02498	8.024	8.03926	8.03394	8.04063	8.04433	8.05419	8.04835	8.01549	8.03117	8.01323	8.03377	8.02421	8.00552	8.03916
0.132875	7.9479	7.99583	8.00521	8.02669	8.0325	8.02392	8.01173	8.03322	7.99821	8.02425	8.02181	8.03153	8.00787	8.02982	8.02283	8.00793	8.02588	8.00723	8.00935	8.00665	7.95741	7.98492	7.99178	7.99567	7.99622	8.00484	8.00374	8.00276	8.01188	7.98738	7.98994	8.04674	8.01862	8.0343	8.02319	8.03768	8.03957	8.05194	8.05369	8.03338	8.00948	8.02222	8.05068	8.03224	7.99466	8.01201
0.133	7.94292	7.99607	8.00107	8.02594	8.01401	8.03362	8.05003	8.02822	8.0134	8.0097	8.02966	8.03557	8.02238	8.03071	7.99938	8.01595	8.01649	7.99585	8.00996	7.98862	7.97609	7.98421	7.97812	7.99952	8.00085	8.00756	8.02821	8.02802	8.00852	7.98978	7.99117	8.04874	8.02862	8.02326	8.02416	8.02583	8.03065	8.05459	8.0378	8.03973	8.01464	8.02557	8.04451	8.03563	8.01401	8.02667
0.133125	7.95902	7.97813	7.99094	8.02327	7.98866	8.02801	8.01628	8.0228	8.03223	8.00625	8.00974	8.02865	8.02825	8.01653	8.00736	8.0015	8.03545	8.02354	8.01301	7.97886	8.00115	7.998	7.97208	7.98687	7.99506	8.00191	8.0282	7.99721	8.00536	8.02058	7.97926	8.03993	8.02983	8.0221	8.02773	8.00274	8.0315	8.02857	8.01918	8.02399	8.03518	8.01749	8.02171	8.04992	8.01517	8.02824
0.13325	7.97196	7.97576	7.98544	8.01458	8.02138	8.03098	8.03194	8.03659	8.02412	8.02692	8.03399	8.02641	8.02518	8.02872	8.01421	8.01293	8.00356	8.02124	8.0123	7.98482	7.99007	7.98674	7.98393	7.99484	7.99416	7.99838	8.03165	8.00936	8.02666	8.01586	7.97107	8.02007	8.02415	8.01086	7.99751	8.01925	8.03614	8.05763	8.02083	8.04147	8.03834	8.02199	8.03162	8.04333	8.02795	8.01204
[truncated: 2,934 more rows]

## Sheet: 1 uM
7.5e-05	8.08809	8.21241	8.18093	8.17309	8.17826	8.20457	8.20511	8.187	8.16045	8.20793	8.15801	8.14737	8.12876	8.12106	8.1037	8.12449	8.1028	8.11722	8.13452	8.14168	8.16121	8.1457	8.15361	8.13639	8.13965	8.1338	8.17031	8.16289	8.16748	8.16533	8.16667	8.21168	8.17601	8.16278	8.15507	8.16826	8.17927	8.17059	8.14355
[truncated: 3,999 more rows]

## Sheet: 1.5 uM
5e-05	8.16242	8.12134	8.20843	8.19822	8.16795	8.19124	8.17039	8.15067	8.14953	8.15229	8.12696	8.10463	8.14573	8.10188	8.0912	8.08249	8.09837	8.07276	8.10183	8.10284	8.076	8.0765	8.08075	8.06379	8.06324	8.15483
[truncated: 3,999 more rows]

[truncated: 3 more sheets: 2 uM, 2.5 uM, 3 uM]
