# Supplementary material for: Evolutionary fine-tuning of residual helix structure in disordered proteins manifests in complex structure and lifetime
Source: Commun Biol. 2023 Jan 18;6:63. doi: 10.1038/s42003-023-04445-6 (PMC9849366; doi:10.1038/s42003-023-04445-6)
Supplement: Supplementary file 3 — Supplementary Data 1 [file 42003_2023_4445_MOESM3_ESM.zip › Supplementary Data 1/DREB2A R266G/kon R266G 800 mM NaCl.xlsx]

## Sheet: 0.5 uM
0.00015	8.16504	8.12202	8.15472	8.15395	8.15098	8.14941	8.16792	8.17933	8.16491	8.18942	8.17216	8.18961	8.17046	8.1868	8.17953	8.16203	8.17405	8.15126	8.16837	8.17132	8.18308	8.17559	8.19913	8.17746	8.16886	8.18984	8.17791	8.18312	8.1798	8.16619	8.17073	8.16337	8.18122	8.18595	8.19373	8.17997	8.19172	8.1999	8.19841	8.18777	8.15037	8.17425	8.15376	8.1753	8.18402	8.1635	8.17186	8.18722
0.0003	8.1971	8.15173	8.13714	8.17986	8.16212	8.19577	8.17705	8.17945	8.14576	8.18138	8.19448	8.17883	8.15572	8.16919	8.16898	8.16561	8.17374	8.16557	8.16664	8.19603	8.17553	8.17377	8.19739	8.17818	8.16923	8.16891	8.17265	8.18843	8.18676	8.17465	8.18484	8.15384	8.18849	8.19293	8.18013	8.18462	8.1979	8.172	8.17943	8.18254	8.17336	8.15972	8.14218	8.18051	8.16256	8.18266	8.17004	8.14829
0.00045	8.17232	8.18465	8.1498	8.17744	8.1709	8.17476	8.16574	8.16577	8.16187	8.17912	8.15472	8.21003	8.15116	8.1741	8.1609	8.14749	8.16385	8.16479	8.17317	8.18557	8.17461	8.20208	8.16026	8.18378	8.18448	8.19184	8.16889	8.17902	8.17271	8.18128	8.16861	8.17552	8.20932	8.18737	8.18939	8.16872	8.20677	8.16777	8.16151	8.17212	8.18732	8.15301	8.13131	8.17957	8.15262	8.17574	8.1669	8.17228
0.0006	8.12785	8.17256	8.15081	8.1762	8.16334	8.18852	8.15827	8.16253	8.14489	8.15517	8.16843	8.18326	8.14732	8.17256	8.15358	8.16192	8.18738	8.16544	8.1605	8.16495	8.1832	8.19516	8.17364	8.16805	8.18411	8.20588	8.15665	8.15283	8.18554	8.17359	8.1723	8.18043	8.20043	8.18032	8.19096	8.17013	8.19029	8.1631	8.18392	8.16528	8.19131	8.16153	8.14644	8.18013	8.14686	8.16788	8.16841	8.17917
0.00075	8.1489	8.1634	8.16678	8.16653	8.16927	8.17885	8.18502	8.16409	8.13814	8.15149	8.18466	8.17962	8.14705	8.18822	8.15923	8.15525	8.15745	8.16135	8.16053	8.17559	8.16376	8.17989	8.17148	8.18385	8.18501	8.19337	8.17074	8.16523	8.19579	8.18192	8.18401	8.20119	8.18783	8.18003	8.20478	8.18273	8.1904	8.16674	8.18646	8.13724	8.17456	8.15126	8.16743	8.18055	8.17128	8.18261	8.163	8.17456
0.0009	8.1303	8.172	8.15326	8.1832	8.17326	8.194	8.17083	8.16172	8.15899	8.15798	8.16119	8.17812	8.14724	8.19671	8.15491	8.16378	8.14297	8.15695	8.15509	8.17818	8.17365	8.1738	8.16795	8.1773	8.17509	8.19958	8.18794	8.17609	8.18681	8.18715	8.15795	8.17043	8.19069	8.18434	8.19448	8.176	8.19076	8.17544	8.1622	8.15412	8.16279	8.19045	8.15497	8.14874	8.1407	8.18974	8.17523	8.16977
0.00105	8.13617	8.14875	8.16199	8.18488	8.15967	8.18156	8.15073	8.1747	8.18657	8.14734	8.18421	8.19549	8.15819	8.16104	8.1665	8.14923	8.15795	8.16676	8.16439	8.16664	8.19195	8.16636	8.18114	8.17917	8.18594	8.17157	8.1893	8.19541	8.17333	8.20454	8.16526	8.19804	8.17661	8.18913	8.19626	8.18558	8.19077	8.1825	8.16066	8.14082	8.15606	8.17357	8.16254	8.1814	8.14568	8.17674	8.15755	8.1811
0.0012	8.14715	8.16596	8.16603	8.16466	8.1651	8.1613	8.15249	8.18251	8.17614	8.1759	8.16773	8.17662	8.15889	8.16166	8.15837	8.15171	8.18211	8.15387	8.14678	8.16846	8.18462	8.17894	8.18927	8.1889	8.17118	8.18986	8.18825	8.18394	8.19582	8.18748	8.15674	8.17462	8.18876	8.16174	8.20352	8.19111	8.1729	8.16227	8.17007	8.1485	8.16389	8.15044	8.16423	8.15782	8.16356	8.16505	8.16588	8.17376
0.00135	8.1416	8.16592	8.15683	8.17941	8.17672	8.16545	8.16427	8.17304	8.16793	8.17144	8.17812	8.16684	8.15287	8.17233	8.16219	8.152	8.17882	8.18137	8.1528	8.1883	8.17494	8.18839	8.18724	8.17832	8.17661	8.18931	8.1938	8.17371	8.19888	8.1834	8.17028	8.18132	8.18643	8.19958	8.20019	8.19478	8.18993	8.17268	8.17854	8.16004	8.16246	8.16906	8.16166	8.16284	8.14815	8.18146	8.16699	8.16966
0.0015	8.15411	8.16611	8.15262	8.16518	8.17152	8.17481	8.17212	8.17596	8.1535	8.17074	8.16617	8.17916	8.16673	8.16124	8.15088	8.16094	8.18005	8.15823	8.17561	8.17244	8.18478	8.18036	8.17364	8.17089	8.17411	8.17885	8.18285	8.17563	8.16404	8.19133	8.15908	8.16043	8.18224	8.20271	8.18434	8.19599	8.19113	8.18626	8.17513	8.15005	8.16854	8.16756	8.16202	8.16071	8.14624	8.18188	8.1558	8.18432
0.00165	8.14723	8.17144	8.15058	8.1451	8.18268	8.16888	8.17539	8.1737	8.15288	8.17359	8.15323	8.17732	8.15192	8.17989	8.16016	8.1577	8.17228	8.15231	8.15435	8.17324	8.18172	8.18726	8.17698	8.1783	8.18338	8.1673	8.19495	8.17603	8.17868	8.18611	8.12661	8.19165	8.20455	8.19813	8.21719	8.17539	8.19719	8.19504	8.17184	8.15815	8.16329	8.1624	8.16124	8.17333	8.16827	8.18344	8.16432	8.16917
0.0018	8.14923	8.1727	8.17275	8.16875	8.16645	8.18279	8.18081	8.18191	8.16744	8.14598	8.1744	8.1888	8.16917	8.1799	8.15417	8.17607	8.1776	8.14354	8.18412	8.20236	8.17755	8.17819	8.19296	8.17492	8.18118	8.19043	8.17402	8.18232	8.18024	8.17032	8.15968	8.16768	8.18448	8.18898	8.20541	8.16436	8.18968	8.19351	8.16729	8.15607	8.17341	8.17323	8.17286	8.15255	8.16771	8.18867	8.17276	8.16875
0.00195	8.13995	8.1459	8.16179	8.15402	8.15917	8.16826	8.16199	8.17481	8.17546	8.15125	8.16404	8.17329	8.16041	8.16712	8.1606	8.15654	8.17461	8.16627	8.16704	8.18275	8.17244	8.18509	8.18142	8.1612	8.19193	8.19743	8.16088	8.17682	8.19977	8.1489	8.17237	8.17329	8.21513	8.18781	8.20066	8.19793	8.21337	8.18689	8.14777	8.1599	8.17837	8.17589	8.15636	8.15881	8.16378	8.18357	8.15128	8.16186
0.0021	8.14265	8.15986	8.14367	8.16169	8.16496	8.15406	8.15432	8.17002	8.14969	8.18853	8.16795	8.16978	8.17334	8.17324	8.1561	8.16901	8.17469	8.14683	8.17072	8.20281	8.16721	8.17825	8.16623	8.1827	8.19981	8.16275	8.17871	8.18328	8.20026	8.17304	8.17732	8.19599	8.18959	8.18535	8.17859	8.19717	8.19945	8.17954	8.15234	8.15756	8.17226	8.15612	8.16745	8.17682	8.16113	8.18467	8.18293	8.16332
0.00225	8.11313	8.15734	8.14166	8.161	8.16322	8.17544	8.16992	8.18019	8.15505	8.17477	8.16299	8.17036	8.1564	8.1706	8.15029	8.15791	8.15602	8.14172	8.16982	8.17483	8.14965	8.1772	8.17755	8.16777	8.1988	8.17818	8.15994	8.16159	8.20309	8.18894	8.18347	8.18499	8.20276	8.17525	8.18714	8.17795	8.19433	8.18272	8.16571	8.15496	8.17013	8.16809	8.14711	8.16405	8.16594	8.17642	8.16408	8.16821
0.0024	8.12267	8.15741	8.15582	8.16325	8.15744	8.15199	8.174	8.15657	8.17352	8.16322	8.1648	8.17728	8.15171	8.16275	8.15969	8.17734	8.16877	8.15678	8.1675	8.17643	8.17627	8.17866	8.17516	8.16978	8.18871	8.15443	8.18378	8.17389	8.18985	8.19139	8.20063	8.17047	8.19756	8.17601	8.19231	8.16294	8.18048	8.19033	8.18559	8.14505	8.16325	8.16401	8.1453	8.18018	8.16231	8.15404	8.17266	8.19313
0.00255	8.14349	8.15786	8.16195	8.17111	8.19211	8.1635	8.15664	8.17109	8.17254	8.16165	8.17761	8.17661	8.1535	8.16776	8.16331	8.17535	8.15222	8.1613	8.17405	8.18032	8.1477	8.16667	8.15005	8.18558	8.18162	8.18359	8.15964	8.17099	8.18654	8.18943	8.19421	8.18812	8.19801	8.18227	8.20908	8.18169	8.19731	8.17602	8.18271	8.14561	8.14246	8.17995	8.1514	8.1636	8.18156	8.16687	8.16519	8.19221
0.0027	8.15833	8.15165	8.1338	8.17393	8.1622	8.14605	8.18202	8.19942	8.16069	8.14715	8.17661	8.18374	8.15479	8.18029	8.15636	8.17622	8.16304	8.16515	8.15499	8.15981	8.17546	8.17649	8.18277	8.18768	8.20344	8.18027	8.18413	8.19547	8.19251	8.18174	8.19159	8.18677	8.19135	8.17619	8.19491	8.19641	8.21186	8.16895	8.17373	8.16942	8.15711	8.17268	8.16177	8.16712	8.1788	8.16531	8.18505	8.17471
0.00285	8.14002	8.1427	8.16357	8.18881	8.1759	8.16684	8.17214	8.18591	8.16618	8.16912	8.16787	8.17147	8.15795	8.16403	8.14893	8.16017	8.16555	8.16718	8.15428	8.16887	8.1716	8.16989	8.19207	8.1592	8.18267	8.18387	8.17177	8.18111	8.17623	8.19834	8.18496	8.19533	8.19242	8.19765	8.18727	8.2011	8.15768	8.16916	8.17474	8.17039	8.1683	8.17722	8.16096	8.16295	8.16803	8.17759	8.18195	8.15763
0.003	8.15368	8.15126	8.17467	8.16282	8.18019	8.18614	8.15204	8.1675	8.16247	8.16409	8.18663	8.15625	8.16626	8.18346	8.13976	8.1565	8.16116	8.14288	8.14816	8.17153	8.16421	8.19209	8.17498	8.18148	8.18786	8.1739	8.1798	8.19272	8.18603	8.20744	8.1631	8.17461	8.18554	8.18579	8.17847	8.16508	8.14339	8.17664	8.15977	8.14082	8.17392	8.18925	8.19661	8.15495	8.16445	8.17023	8.17354	8.15148
0.00315	8.14627	8.16625	8.15107	8.17801	8.20359	8.16948	8.16413	8.15565	8.15353	8.16619	8.18947	8.16695	8.15884	8.18382	8.13641	8.17909	8.17383	8.13468	8.15632	8.17188	8.1735	8.18719	8.15869	8.19268	8.1795	8.17774	8.1525	8.20819	8.19113	8.20999	8.18683	8.19535	8.19883	8.19047	8.19953	8.16817	8.16916	8.16256	8.1823	8.12216	8.15508	8.18376	8.17435	8.1664	8.17034	8.18244	8.15963	8.17071
0.0033	8.13494	8.16905	8.1563	8.18217	8.18133	8.15692	8.16583	8.17764	8.15884	8.14569	8.18145	8.15791	8.16296	8.16323	8.16151	8.17458	8.14224	8.14058	8.14899	8.17315	8.15468	8.16931	8.1597	8.17455	8.19831	8.19242	8.16104	8.18475	8.18484	8.19923	8.17086	8.15116	8.1764	8.18954	8.2117	8.16317	8.15997	8.17441	8.18316	8.124	8.15911	8.16146	8.15346	8.18684	8.16789	8.17619	8.16496	8.16264
0.00345	8.13203	8.16149	8.14591	8.17702	8.16258	8.1714	8.18092	8.16926	8.15627	8.15819	8.1657	8.18324	8.15654	8.1725	8.15642	8.15692	8.15005	8.15915	8.14625	8.17462	8.17043	8.1821	8.16002	8.18665	8.17255	8.19481	8.17245	8.17602	8.17022	8.19397	8.17991	8.17181	8.16113	8.18974	8.20532	8.14812	8.17665	8.19481	8.15922	8.14929	8.14607	8.16973	8.17399	8.15093	8.16487	8.14659	8.1689	8.1716
0.0036	8.14339	8.13817	8.1377	8.16538	8.1622	8.17114	8.17657	8.16646	8.1689	8.16405	8.14165	8.1625	8.17273	8.16588	8.14611	8.14779	8.16411	8.16626	8.16448	8.16907	8.16182	8.18095	8.1593	8.17706	8.17699	8.18488	8.15469	8.18278	8.17537	8.1636	8.18754	8.19262	8.19251	8.15904	8.18787	8.1677	8.17668	8.16931	8.17017	8.15929	8.16428	8.16678	8.159	8.14599	8.16967	8.17156	8.16071	8.17109
0.00375	8.14522	8.1469	8.15705	8.1525	8.15775	8.15849	8.18106	8.16634	8.17108	8.18363	8.15339	8.16883	8.1731	8.16916	8.16777	8.17183	8.17059	8.14899	8.16544	8.16578	8.17214	8.19355	8.16236	8.17238	8.16878	8.19722	8.18742	8.18978	8.17901	8.17341	8.182	8.18581	8.19019	8.17908	8.17738	8.14831	8.16343	8.15819	8.14868	8.16536	8.17059	8.16552	8.16218	8.14023	8.14832	8.17139	8.17099	8.16556
0.0039	8.14909	8.14199	8.16159	8.1772	8.15096	8.16493	8.18361	8.16982	8.16743	8.17338	8.17912	8.18105	8.18104	8.17944	8.16838	8.15797	8.17375	8.14443	8.17508	8.16718	8.16634	8.17305	8.1522	8.173	8.19029	8.19406	8.1718	8.18779	8.19252	8.18691	8.18089	8.18519	8.1904	8.17431	8.18953	8.16734	8.16716	8.16719	8.17134	8.14156	8.12827	8.16657	8.1694	8.17413	8.15671	8.16424	8.15963	8.16541
0.00405	8.15071	8.15802	8.15378	8.16172	8.16851	8.17064	8.17579	8.19169	8.15435	8.1685	8.17631	8.16147	8.18324	8.18047	8.16697	8.16641	8.17556	8.14434	8.15355	8.17485	8.16559	8.18005	8.17228	8.18114	8.17547	8.18213	8.17869	8.18104	8.17146	8.16929	8.18325	8.19505	8.18598	8.17495	8.17027	8.17505	8.15904	8.19056	8.17117	8.13155	8.14515	8.15146	8.16283	8.16418	8.16526	8.16148	8.15905	8.15478
0.0042	8.15236	8.15807	8.16765	8.18695	8.1576	8.18076	8.17111	8.19166	8.16504	8.16596	8.16765	8.17741	8.18087	8.14856	8.17776	8.16057	8.16544	8.15198	8.15464	8.18252	8.17101	8.18549	8.17698	8.16111	8.17423	8.19063	8.18386	8.17719	8.19204	8.18639	8.18167	8.19698	8.20986	8.17975	8.16149	8.16529	8.17713	8.18794	8.18416	8.15499	8.14211	8.15281	8.16435	8.14576	8.16859	8.16839	8.17652	8.19611
0.00435	8.11844	8.14658	8.13609	8.19057	8.16937	8.17184	8.17436	8.16367	8.18181	8.1655	8.1677	8.16463	8.16955	8.16247	8.19365	8.15755	8.15282	8.1624	8.15864	8.17321	8.17565	8.17366	8.17709	8.16826	8.1554	8.18268	8.19565	8.17184	8.19998	8.19858	8.14439	8.19347	8.20625	8.16775	8.17733	8.16453	8.19024	8.18791	8.17521	8.15487	8.1477	8.15308	8.1603	8.14363	8.16041	8.1736	8.17867	8.16123
0.0045	8.12405	8.16311	8.1392	8.1828	8.18152	8.15393	8.16166	8.18181	8.1773	8.1736	8.1665	8.17492	8.16842	8.1697	8.17453	8.17019	8.16777	8.13921	8.16292	8.19085	8.19447	8.17019	8.18123	8.17546	8.17718	8.19881	8.19612	8.17515	8.18319	8.19528	8.16434	8.17643	8.18855	8.1949	8.18042	8.16722	8.18909	8.17337	8.14909	8.14411	8.18458	8.14575	8.15842	8.1594	8.15269	8.18279	8.19104	8.17033
0.00465	8.14915	8.14045	8.16132	8.1721	8.15604	8.16785	8.15664	8.17587	8.16432	8.17768	8.17078	8.1826	8.15827	8.17975	8.1694	8.15841	8.15845	8.15155	8.16968	8.17532	8.17334	8.17569	8.18896	8.18343	8.17974	8.17893	8.18791	8.18046	8.16604	8.19439	8.17121	8.17142	8.16446	8.19178	8.18752	8.16446	8.16198	8.17265	8.17508	8.15051	8.19753	8.14075	8.16462	8.1641	8.15142	8.19386	8.17206	8.18664
0.0048	8.13993	8.15027	8.14409	8.17479	8.14017	8.16646	8.1643	8.17778	8.15311	8.17324	8.16886	8.17561	8.15503	8.17531	8.16861	8.16135	8.17038	8.14744	8.16501	8.17715	8.17535	8.19254	8.19408	8.17134	8.18155	8.19555	8.16893	8.19003	8.19258	8.17048	8.1867	8.19483	8.20824	8.18621	8.20099	8.18261	8.19408	8.18155	8.15292	8.13734	8.16607	8.14772	8.16132	8.14537	8.15275	8.17804	8.17833	8.17762
0.00495	8.15132	8.11341	8.14198	8.17657	8.17093	8.17348	8.17274	8.18977	8.17317	8.1624	8.18349	8.17183	8.15878	8.18111	8.13664	8.16567	8.18011	8.15049	8.15843	8.15777	8.17041	8.18798	8.17926	8.17804	8.17189	8.18415	8.20094	8.17876	8.1983	8.17233	8.18722	8.17567	8.20409	8.1982	8.1924	8.18562	8.17789	8.18826	8.17071	8.16944	8.15053	8.16825	8.15958	8.16781	8.17086	8.1601	8.17665	8.14622
0.0051	8.15537	8.12161	8.14824	8.16669	8.17699	8.17947	8.15308	8.15814	8.14203	8.17839	8.16149	8.17121	8.15813	8.1642	8.14496	8.1791	8.17723	8.1569	8.15669	8.15342	8.16146	8.16922	8.15705	8.16959	8.19089	8.18379	8.18742	8.17039	8.16784	8.16808	8.17568	8.18081	8.20208	8.17664	8.19439	8.17596	8.16869	8.18436	8.16706	8.15639	8.15498	8.17645	8.12933	8.15244	8.14763	8.15341	8.18196	8.18148
0.00525	8.14126	8.15468	8.14608	8.16172	8.16868	8.16389	8.16413	8.1721	8.16636	8.19801	8.17493	8.17795	8.15105	8.17727	8.16844	8.17564	8.17098	8.15295	8.16797	8.18448	8.17605	8.16821	8.17626	8.17539	8.18193	8.18528	8.16144	8.18578	8.17947	8.17596	8.17115	8.19778	8.17854	8.17788	8.19111	8.18012	8.17188	8.18066	8.18574	8.15231	8.15685	8.17049	8.13481	8.16266	8.15941	8.14847	8.15389	8.16306
0.0054	8.13591	8.15755	8.15646	8.16043	8.17514	8.16347	8.17659	8.17247	8.15728	8.16966	8.16744	8.16537	8.15722	8.15997	8.18788	8.13811	8.16723	8.14269	8.1632	8.20527	8.16029	8.18502	8.1669	8.17982	8.18296	8.18251	8.15984	8.18501	8.19218	8.18413	8.16974	8.17373	8.19003	8.1675	8.17559	8.17308	8.15777	8.17034	8.17268	8.14313	8.16672	8.15334	8.1459	8.15778	8.16928	8.14259	8.14991	8.16792
0.00555	8.15511	8.14378	8.16367	8.14449	8.16126	8.18499	8.16475	8.18782	8.17147	8.17378	8.18881	8.16074	8.16896	8.1668	8.16598	8.13532	8.17648	8.14323	8.15343	8.18309	8.15882	8.18454	8.17694	8.17488	8.18272	8.19804	8.17423	8.17282	8.18387	8.17769	8.19396	8.17504	8.20088	8.18389	8.19312	8.16122	8.17804	8.18008	8.16678	8.14667	8.16411	8.17696	8.16045	8.1648	8.16617	8.13354	8.16075	8.15615
0.0057	8.15009	8.14724	8.13501	8.16717	8.1621	8.16886	8.17526	8.18789	8.17322	8.14551	8.18249	8.16222	8.1682	8.15559	8.15232	8.15626	8.1587	8.15419	8.17682	8.16102	8.17725	8.1846	8.18291	8.17993	8.16922	8.18598	8.16233	8.17978	8.19018	8.16872	8.1844	8.19199	8.17589	8.19136	8.15727	8.17546	8.17865	8.19646	8.14229	8.1271	8.14581	8.17102	8.16233	8.16354	8.1572	8.16547	8.16545	8.18207
0.00585	8.14742	8.15722	8.15273	8.17368	8.18869	8.16344	8.16544	8.17821	8.17158	8.17589	8.16132	8.18116	8.17986	8.1601	8.15738	8.17384	8.1525	8.16249	8.17322	8.16995	8.16634	8.1832	8.18431	8.18573	8.15053	8.18215	8.17903	8.17687	8.17706	8.18237	8.1742	8.18017	8.18946	8.1816	8.17196	8.18491	8.18999	8.17509	8.14309	8.16215	8.1617	8.15924	8.15856	8.14939	8.16956	8.1524	8.17024	8.1595
0.006	8.14778	8.1598	8.13955	8.18172	8.14857	8.16838	8.18043	8.18207	8.17767	8.17067	8.1739	8.15235	8.1731	8.1651	8.1632	8.16763	8.15753	8.14869	8.14875	8.16821	8.14805	8.18239	8.18718	8.19731	8.17945	8.18031	8.18865	8.18379	8.17151	8.19018	8.18284	8.20744	8.2041	8.17998	8.19208	8.1667	8.20539	8.1721	8.14822	8.13611	8.15414	8.13588	8.16952	8.1641	8.16022	8.18544	8.15104	8.15856
0.00615	8.13345	8.14349	8.15282	8.16475	8.158	8.17495	8.19757	8.16065	8.16973	8.14354	8.1565	8.16525	8.16514	8.19129	8.15929	8.15821	8.16521	8.17201	8.14846	8.20245	8.13692	8.17214	8.18345	8.199	8.16319	8.1533	8.16573	8.1713	8.1716	8.20756	8.18221	8.18843	8.19818	8.19316	8.20134	8.18836	8.19668	8.17731	8.15218	8.14429	8.16063	8.15948	8.14389	8.15562	8.15643	8.17966	8.17271	8.17358
0.0063	8.15539	8.1559	8.15569	8.16818	8.15231	8.16409	8.1728	8.1729	8.17527	8.18108	8.17486	8.17811	8.16323	8.18846	8.17054	8.16482	8.16761	8.16938	8.15831	8.17236	8.17287	8.16077	8.17877	8.1866	8.18979	8.18914	8.16595	8.19698	8.19251	8.2163	8.18146	8.1766	8.19313	8.19759	8.20178	8.19691	8.17236	8.19169	8.16575	8.1589	8.14721	8.15976	8.15078	8.17079	8.15821	8.1901	8.17472	8.16893
0.00645	8.13665	8.15619	8.16394	8.16619	8.15676	8.15763	8.16793	8.17221	8.17004	8.17584	8.19328	8.1706	8.17012	8.1635	8.14581	8.16922	8.18687	8.14426	8.17266	8.16393	8.16985	8.16723	8.15928	8.17881	8.1717	8.18296	8.17311	8.17004	8.18242	8.19424	8.16645	8.1889	8.18343	8.18324	8.17959	8.17254	8.18172	8.17563	8.16417	8.14747	8.17538	8.17079	8.14887	8.16937	8.17603	8.18748	8.15397	8.16144
0.0066	8.145	8.1321	8.17553	8.18389	8.17767	8.18089	8.186	8.18	8.17031	8.17268	8.19284	8.16282	8.17376	8.17359	8.16271	8.16494	8.16833	8.1489	8.16227	8.18265	8.18606	8.16973	8.18553	8.17771	8.18525	8.20054	8.17319	8.163	8.18895	8.18436	8.17175	8.18476	8.17747	8.18142	8.18847	8.19017	8.20543	8.19785	8.17112	8.14791	8.18137	8.16711	8.1447	8.15837	8.17557	8.18245	8.15004	8.17969
0.00675	8.14617	8.13131	8.18796	8.16555	8.16177	8.16459	8.18299	8.17048	8.1786	8.17529	8.16056	8.17011	8.17456	8.16417	8.1729	8.15119	8.14866	8.14491	8.15425	8.17821	8.17523	8.16783	8.1767	8.19032	8.16287	8.17982	8.17826	8.1701	8.18516	8.19765	8.1501	8.19761	8.19841	8.19299	8.19717	8.17431	8.18919	8.18926	8.16377	8.14524	8.19063	8.15382	8.17973	8.15756	8.15491	8.19096	8.1743	8.16202
0.0069	8.12966	8.16344	8.18443	8.16208	8.17188	8.16662	8.17199	8.18905	8.16367	8.19438	8.17683	8.17497	8.18534	8.16577	8.15501	8.15376	8.16338	8.14979	8.15748	8.17416	8.18199	8.18959	8.17359	8.16795	8.17741	8.20434	8.16745	8.1653	8.20246	8.19035	8.1603	8.19495	8.20403	8.18354	8.17647	8.16049	8.1932	8.18403	8.18068	8.15841	8.16886	8.18464	8.16875	8.15146	8.15365	8.17681	8.19125	8.18493
0.00705	8.13272	8.1447	8.15838	8.18219	8.17034	8.17377	8.16694	8.17593	8.16636	8.1875	8.15853	8.16987	8.17457	8.16056	8.14036	8.15077	8.16355	8.14785	8.16446	8.1696	8.17139	8.17395	8.15583	8.17687	8.18267	8.17023	8.16051	8.16681	8.19905	8.18851	8.17782	8.17756	8.20086	8.19163	8.1839	8.18085	8.16975	8.18102	8.1717	8.14019	8.17273	8.17905	8.15675	8.16934	8.14178	8.16625	8.18238	8.17555
0.0072	8.14316	8.14837	8.15088	8.17785	8.1853	8.16831	8.16499	8.20895	8.16285	8.17872	8.15355	8.16144	8.15334	8.15786	8.15881	8.15964	8.18144	8.12356	8.14901	8.16997	8.16493	8.1698	8.18818	8.17978	8.18676	8.18666	8.18369	8.16854	8.1894	8.1769	8.17488	8.17739	8.21742	8.19707	8.21145	8.17633	8.17883	8.20316	8.172	8.15009	8.14166	8.16808	8.14837	8.13536	8.15014	8.16853	8.17223	8.17673
0.00735	8.14412	8.14957	8.17366	8.18954	8.16252	8.16795	8.16621	8.19491	8.16022	8.16744	8.17885	8.16514	8.17066	8.16485	8.1727	8.18184	8.18504	8.13765	8.14492	8.15796	8.16804	8.15367	8.17439	8.17772	8.17616	8.18981	8.17391	8.17889	8.18203	8.18099	8.17086	8.18544	8.19833	8.18091	8.19708	8.17298	8.17881	8.19277	8.15931	8.15474	8.142	8.16132	8.16563	8.14777	8.15913	8.15507	8.19393	8.17261
0.0075	8.14285	8.17111	8.14873	8.19251	8.17476	8.1534	8.16924	8.17558	8.18024	8.15895	8.17214	8.17147	8.18274	8.18004	8.16711	8.16842	8.16914	8.1327	8.15611	8.17252	8.16004	8.16346	8.16992	8.16818	8.17354	8.1745	8.15198	8.15881	8.18941	8.16657	8.17725	8.17819	8.19504	8.17845	8.18659	8.17505	8.17028	8.17862	8.17487	8.14842	8.16353	8.17946	8.15496	8.14793	8.13175	8.16849	8.15109	8.15743
0.00765	8.13776	8.16483	8.13844	8.19708	8.18114	8.16304	8.15913	8.17533	8.15234	8.16766	8.16744	8.17065	8.18816	8.18634	8.15999	8.19167	8.15726	8.17287	8.17618	8.17987	8.18502	8.1662	8.18279	8.15818	8.17165	8.18628	8.17441	8.16846	8.17196	8.17652	8.16374	8.18394	8.18011	8.16537	8.18168	8.17863	8.19611	8.18028	8.18933	8.15599	8.15903	8.16341	8.148	8.15631	8.15767	8.1911	8.16929	8.16192
0.0078	8.14976	8.15708	8.14311	8.16715	8.16435	8.1702	8.16884	8.19251	8.17863	8.15211	8.18238	8.17073	8.15827	8.17007	8.15074	8.16869	8.18179	8.1658	8.1668	8.1658	8.1853	8.16673	8.18425	8.1684	8.19325	8.16989	8.17658	8.15947	8.15771	8.20396	8.19974	8.18876	8.19123	8.15306	8.1881	8.16524	8.18832	8.16775	8.16684	8.14651	8.17852	8.1517	8.13829	8.15968	8.16621	8.16795	8.1626	8.15792
0.00795	8.15701	8.16035	8.16088	8.16857	8.16209	8.17719	8.18036	8.18151	8.16657	8.15167	8.15692	8.13902	8.1497	8.18542	8.16211	8.15266	8.17828	8.1671	8.13833	8.16473	8.16772	8.19917	8.18198	8.16947	8.17405	8.18287	8.18914	8.15395	8.18207	8.18975	8.16796	8.19026	8.20423	8.18326	8.19571	8.17992	8.17898	8.16146	8.16406	8.13436	8.16033	8.16201	8.17722	8.15054	8.15633	8.15288	8.16264	8.1695
0.0081	8.14296	8.15244	8.18001	8.17105	8.18254	8.17286	8.16486	8.16207	8.16994	8.16674	8.16504	8.15306	8.1725	8.1578	8.16151	8.15728	8.15566	8.14754	8.14986	8.1629	8.16134	8.17617	8.19386	8.18696	8.18191	8.18245	8.19405	8.16355	8.18074	8.18684	8.19937	8.179	8.21886	8.18672	8.17266	8.18724	8.18825	8.20185	8.15376	8.15946	8.16504	8.17047	8.17385	8.16861	8.15255	8.17261	8.15229	8.1664
0.00825	8.13814	8.16299	8.15937	8.18916	8.17311	8.18274	8.15569	8.16422	8.16947	8.17091	8.1724	8.16635	8.17292	8.15855	8.1648	8.15783	8.16493	8.16375	8.155	8.17694	8.18484	8.1739	8.16424	8.19293	8.18069	8.17834	8.20567	8.17245	8.15807	8.18445	8.17755	8.18097	8.20263	8.18941	8.20441	8.17895	8.17664	8.1868	8.17149	8.13794	8.17249	8.15679	8.13737	8.17961	8.15961	8.17486	8.17369	8.17326
0.0084	8.13347	8.1753	8.16592	8.17261	8.17154	8.15926	8.18562	8.15705	8.16568	8.18413	8.17859	8.16641	8.17135	8.17473	8.17303	8.16892	8.17116	8.15996	8.13328	8.19469	8.16723	8.17537	8.17988	8.18743	8.17835	8.19465	8.19317	8.17467	8.17811	8.18953	8.19705	8.18969	8.19096	8.18276	8.18437	8.1692	8.19525	8.18825	8.17691	8.14962	8.17806	8.1452	8.16109	8.168	8.13983	8.19134	8.15861	8.18019
0.00855	8.13915	8.16587	8.14548	8.18223	8.17232	8.14683	8.17754	8.16794	8.16871	8.17202	8.18449	8.17381	8.18455	8.15955	8.15448	8.15929	8.13723	8.15891	8.16072	8.18287	8.15821	8.16582	8.1796	8.19332	8.16212	8.18347	8.17762	8.17823	8.17898	8.17788	8.17926	8.17768	8.18835	8.17591	8.19544	8.17124	8.16723	8.18972	8.16844	8.13433	8.15493	8.1587	8.15013	8.16987	8.13731	8.17399	8.17333	8.18583
0.0087	8.14099	8.1486	8.16936	8.15959	8.16568	8.16653	8.17298	8.15299	8.16105	8.1683	8.16831	8.16055	8.15526	8.15725	8.15069	8.1559	8.16932	8.15341	8.1479	8.18824	8.17348	8.20214	8.16811	8.18909	8.16422	8.20189	8.18097	8.19151	8.17451	8.17653	8.18233	8.1872	8.20167	8.17293	8.20239	8.18382	8.18316	8.20669	8.14446	8.1358	8.17477	8.16814	8.17062	8.17105	8.15091	8.17487	8.17782	8.16894
0.00885	8.14072	8.15715	8.15815	8.17087	8.14751	8.14744	8.16978	8.18505	8.15631	8.15622	8.16946	8.15232	8.15248	8.16813	8.15512	8.16874	8.15621	8.15819	8.15051	8.17959	8.16549	8.17355	8.16643	8.17231	8.17706	8.20023	8.19719	8.19026	8.18692	8.17935	8.17057	8.17805	8.19622	8.18153	8.18423	8.16869	8.19836	8.17593	8.16933	8.13232	8.16933	8.15015	8.17599	8.16616	8.17171	8.1581	8.16114	8.14935
0.009	8.15779	8.15232	8.17241	8.1717	8.14754	8.17106	8.1917	8.18364	8.16908	8.15747	8.17166	8.15789	8.1649	8.1702	8.16046	8.16376	8.18454	8.1528	8.15035	8.18277	8.15878	8.18457	8.18005	8.16961	8.17662	8.19558	8.19688	8.18515	8.17364	8.19645	8.15611	8.19685	8.18966	8.19136	8.18778	8.17177	8.17399	8.18316	8.16151	8.12534	8.16809	8.14145	8.16084	8.17328	8.15888	8.17114	8.1743	8.16579
0.00915	8.15863	8.15274	8.15103	8.1775	8.14355	8.15869	8.16561	8.18694	8.17756	8.17516	8.17603	8.16774	8.17332	8.1551	8.15145	8.17841	8.17834	8.15342	8.16255	8.18698	8.15651	8.17125	8.17575	8.17978	8.16854	8.16371	8.16687	8.18062	8.18464	8.19193	8.16044	8.19247	8.19252	8.18049	8.1845	8.16313	8.18927	8.17935	8.15963	8.13679	8.17136	8.14552	8.15906	8.16761	8.15768	8.17429	8.16629	8.16746
0.0093	8.11732	8.15856	8.14439	8.17138	8.14501	8.15693	8.15842	8.18047	8.15508	8.16632	8.17001	8.18757	8.16752	8.17402	8.14276	8.17849	8.17245	8.14956	8.15569	8.1921	8.17684	8.16426	8.18299	8.18177	8.16219	8.19756	8.16979	8.1673	8.17577	8.17671	8.16542	8.18946	8.19529	8.17977	8.19796	8.17163	8.1719	8.18484	8.17516	8.14011	8.16671	8.15238	8.16442	8.17316	8.16225	8.16582	8.17885	8.16332
0.00945	8.14915	8.17385	8.17373	8.1658	8.15271	8.13203	8.15114	8.17639	8.17188	8.1535	8.14531	8.17481	8.15247	8.17106	8.14873	8.1748	8.16787	8.15576	8.14745	8.18226	8.16315	8.17181	8.18522	8.17513	8.18167	8.19278	8.1598	8.15901	8.19224	8.18827	8.19286	8.18556	8.2092	8.195	8.17603	8.16722	8.19	8.20708	8.18071	8.12412	8.1658	8.15774	8.15503	8.17437	8.16512	8.14017	8.17847	8.15978
0.0096	8.13794	8.15099	8.1743	8.1618	8.14997	8.14538	8.16051	8.17539	8.1589	8.15035	8.16795	8.18679	8.15904	8.17387	8.15365	8.16676	8.16592	8.15462	8.14591	8.16929	8.16969	8.16749	8.18228	8.19361	8.16404	8.17896	8.15196	8.19626	8.2068	8.21742	8.17633	8.16302	8.1929	8.21105	8.19115	8.19345	8.1886	8.17438	8.16137	8.14853	8.14355	8.14892	8.17059	8.1746	8.14816	8.16844	8.1632	8.1521
0.00975	8.12979	8.15845	8.16669	8.16014	8.16912	8.14717	8.16476	8.18053	8.16988	8.15372	8.17495	8.17573	8.18626	8.17187	8.14411	8.16548	8.17662	8.15191	8.15527	8.1794	8.16008	8.17194	8.18521	8.21375	8.1696	8.1819	8.17183	8.17874	8.18892	8.21695	8.1763	8.17301	8.17397	8.20338	8.18125	8.17985	8.16938	8.1646	8.16706	8.14735	8.16472	8.14221	8.14276	8.16846	8.15198	8.15276	8.15468	8.16554
0.0099	8.12354	8.16502	8.16383	8.1717	8.15695	8.15977	8.17517	8.19256	8.16578	8.15141	8.19257	8.18316	8.18171	8.16433	8.16353	8.15369	8.1773	8.17242	8.1689	8.18706	8.16504	8.17517	8.18401	8.18359	8.15874	8.17538	8.17351	8.17804	8.17723	8.21894	8.18833	8.18681	8.2048	8.18668	8.18167	8.19171	8.16864	8.1701	8.16809	8.15414	8.17007	8.16111	8.14845	8.15052	8.16671	8.16771	8.17401	8.18036
0.01005	8.14423	8.13726	8.14944	8.16619	8.18202	8.15557	8.16665	8.20041	8.16483	8.1425	8.14134	8.1849	8.1587	8.18364	8.15604	8.16437	8.16671	8.16304	8.16238	8.19177	8.16928	8.16713	8.18517	8.17249	8.17879	8.17736	8.17338	8.17368	8.19785	8.22633	8.19688	8.17999	8.2061	8.18263	8.19213	8.19089	8.1764	8.15568	8.1569	8.14001	8.15514	8.16995	8.17364	8.15237	8.15216	8.16872	8.15619	8.18892
0.0102	8.15364	8.16577	8.17166	8.16305	8.16355	8.15737	8.15746	8.18764	8.1621	8.14936	8.16104	8.16566	8.14641	8.16465	8.1444	8.17019	8.15819	8.15012	8.16098	8.18408	8.15868	8.15514	8.17776	8.18078	8.17409	8.17479	8.18141	8.16424	8.20178	8.22478	8.17515	8.16858	8.20244	8.18271	8.18814	8.1781	8.18055	8.15556	8.15658	8.15388	8.1564	8.1657	8.15925	8.16868	8.17348	8.17831	8.14904	8.17021
0.01035	8.13871	8.15362	8.17564	8.17052	8.16276	8.16254	8.16615	8.16034	8.1771	8.18195	8.15247	8.16652	8.15176	8.17488	8.15894	8.15413	8.15672	8.16582	8.16113	8.16779	8.15894	8.17395	8.18361	8.16734	8.18654	8.18226	8.16179	8.16325	8.19801	8.21086	8.16309	8.1876	8.19141	8.17668	8.18876	8.18423	8.17405	8.17392	8.16113	8.13199	8.17392	8.18439	8.15495	8.16742	8.16872	8.17101	8.16346	8.18008
0.0105	8.14531	8.15961	8.16219	8.15552	8.16568	8.1623	8.13984	8.16559	8.16434	8.14293	8.15831	8.16182	8.16144	8.18062	8.14566	8.15076	8.15259	8.15349	8.14933	8.19184	8.17186	8.17629	8.19035	8.16631	8.17513	8.19097	8.17809	8.17476	8.16746	8.20293	8.16653	8.18611	8.18961	8.18883	8.19823	8.17131	8.16504	8.16739	8.13065	8.15414	8.14778	8.17662	8.1501	8.15421	8.16463	8.15664	8.15782	8.17296
0.01065	8.15112	8.14095	8.15837	8.16723	8.16092	8.16632	8.14856	8.16811	8.17392	8.15379	8.18022	8.16396	8.1705	8.16718	8.16974	8.15582	8.16201	8.15067	8.15401	8.17655	8.18344	8.19897	8.18993	8.16482	8.18637	8.18874	8.19485	8.1732	8.16014	8.20211	8.18531	8.1934	8.17911	8.18135	8.17807	8.17193	8.16561	8.17561	8.17894	8.15582	8.16379	8.17479	8.16416	8.16702	8.15658	8.16077	8.17755	8.17833
0.0108	8.14039	8.1475	8.14717	8.1512	8.17484	8.16909	8.17648	8.17348	8.14331	8.15395	8.17626	8.17252	8.15917	8.17257	8.17081	8.15448	8.16691	8.1322	8.15671	8.15808	8.17571	8.18015	8.18876	8.18314	8.19167	8.17521	8.15798	8.16961	8.17369	8.19708	8.19129	8.20301	8.17172	8.19081	8.19335	8.15773	8.17774	8.16928	8.18282	8.12902	8.1799	8.17178	8.16898	8.1534	8.15753	8.14721	8.15805	8.16129
0.01095	8.14213	8.14201	8.14711	8.16659	8.1533	8.1474	8.16538	8.17451	8.16062	8.1838	8.16346	8.16236	8.15516	8.20738	8.15419	8.18562	8.16413	8.14262	8.16872	8.18046	8.17524	8.17116	8.18422	8.17254	8.18537	8.18703	8.18207	8.17853	8.2141	8.18005	8.1825	8.18638	8.18947	8.14442	8.19866	8.18972	8.19147	8.17119	8.17332	8.12148	8.17686	8.17392	8.14683	8.15379	8.17042	8.16566	8.16158	8.16482
0.0111	8.14103	8.14894	8.1692	8.15587	8.1525	8.15885	8.16057	8.16603	8.1669	8.17612	8.17528	8.1459	8.1664	8.17131	8.15722	8.16395	8.14576	8.13923	8.13115	8.15078	8.15501	8.15427	8.17538	8.17453	8.18431	8.1899	8.17231	8.17759	8.20058	8.18243	8.19551	8.17347	8.19672	8.15844	8.19833	8.18211	8.16059	8.16308	8.14461	8.13221	8.15843	8.1577	8.14433	8.16898	8.16687	8.16564	8.167	8.16503
0.01125	8.14965	8.1764	8.15541	8.1849	8.15683	8.1598	8.15392	8.17971	8.17191	8.15602	8.18571	8.14721	8.16459	8.1734	8.17664	8.154	8.14943	8.14826	8.15471	8.1744	8.17376	8.18143	8.15849	8.16862	8.2032	8.18777	8.17486	8.19257	8.20209	8.18582	8.17493	8.17617	8.19373	8.1719	8.16083	8.18734	8.18726	8.17956	8.15823	8.1595	8.1731	8.17574	8.15674	8.15342	8.16084	8.16233	8.17984	8.1758
0.0114	8.1567	8.16482	8.14505	8.14484	8.15617	8.1803	8.15749	8.17554	8.1461	8.17587	8.16403	8.15636	8.15189	8.15891	8.16338	8.15596	8.15425	8.15194	8.15949	8.17886	8.18067	8.15672	8.16966	8.17739	8.17663	8.19382	8.16969	8.18711	8.16386	8.16846	8.18158	8.17806	8.17994	8.16024	8.16652	8.17554	8.19434	8.18041	8.14342	8.14313	8.16135	8.1627	8.15577	8.16638	8.17785	8.15262	8.17867	8.17926
0.01155	8.14849	8.14756	8.14372	8.16427	8.172	8.18136	8.16624	8.18437	8.15461	8.18611	8.18373	8.175	8.15273	8.15419	8.16217	8.16312	8.16618	8.14911	8.16702	8.16775	8.17516	8.16868	8.1877	8.19607	8.18691	8.17128	8.17123	8.19079	8.19251	8.18266	8.18235	8.17867	8.2144	8.17989	8.19061	8.17203	8.18275	8.17218	8.17389	8.14241	8.16056	8.14653	8.14257	8.17786	8.16613	8.17195	8.17875	8.178
0.0117	8.12963	8.15277	8.13683	8.15246	8.17555	8.16918	8.15128	8.20903	8.15938	8.1921	8.16348	8.16158	8.16093	8.16014	8.16879	8.15514	8.18399	8.16201	8.18048	8.17022	8.1668	8.18771	8.18834	8.1651	8.21073	8.18263	8.16834	8.17622	8.1657	8.18223	8.17566	8.18083	8.21869	8.18054	8.16383	8.19069	8.19067	8.16969	8.16516	8.15615	8.17504	8.15971	8.14908	8.15999	8.15817	8.18167	8.16166	8.17396
0.01185	8.14693	8.17402	8.14772	8.17329	8.17319	8.14027	8.16076	8.1795	8.18011	8.17557	8.16802	8.18621	8.15833	8.18307	8.15191	8.1683	8.16483	8.16426	8.15522	8.17482	8.15692	8.17739	8.1942	8.17577	8.18028	8.18859	8.18384	8.19602	8.16932	8.1757	8.17223	8.1691	8.17827	8.20611	8.16779	8.16971	8.18761	8.16322	8.17225	8.15877	8.18742	8.15528	8.15826	8.15595	8.14916	8.1742	8.14751	8.18932
0.012	8.15373	8.1608	8.15096	8.18247	8.14891	8.16669	8.16084	8.17657	8.14934	8.18087	8.17678	8.17146	8.17708	8.18077	8.14368	8.17471	8.1597	8.1484	8.15581	8.18062	8.14035	8.17035	8.17832	8.18069	8.1809	8.17539	8.18395	8.18832	8.18474	8.19492	8.17933	8.18637	8.19289	8.19144	8.17236	8.1827	8.18927	8.18701	8.16936	8.13742	8.15242	8.16582	8.1557	8.14129	8.13374	8.18678	8.16334	8.1676
0.01215	8.15002	8.16651	8.15285	8.18188	8.16062	8.17435	8.1622	8.16996	8.14928	8.1732	8.16913	8.15319	8.16257	8.17476	8.15042	8.15922	8.16725	8.14	8.16544	8.19129	8.1682	8.16198	8.16057	8.15746	8.16192	8.1644	8.1684	8.19089	8.17309	8.17881	8.16742	8.16468	8.20674	8.18938	8.18999	8.18495	8.17578	8.18873	8.1629	8.13798	8.14592	8.16803	8.16432	8.1391	8.15372	8.17477	8.16338	8.15729
0.0123	8.11432	8.13002	8.18003	8.17154	8.16678	8.17264	8.16102	8.16527	8.14888	8.16549	8.15089	8.15293	8.17897	8.16528	8.13954	8.15305	8.17184	8.16355	8.16123	8.18608	8.1757	8.17391	8.15535	8.18116	8.16707	8.15245	8.18366	8.17759	8.1642	8.16633	8.17886	8.17667	8.18974	8.19115	8.19503	8.16911	8.17469	8.18555	8.15615	8.16273	8.15084	8.17498	8.18293	8.15779	8.16311	8.16598	8.1641	8.15564
0.01245	8.12611	8.13152	8.19146	8.1761	8.16874	8.16916	8.15626	8.15243	8.17295	8.16085	8.17448	8.1666	8.16493	8.16938	8.15273	8.17734	8.17785	8.16259	8.16762	8.17583	8.15765	8.16146	8.17519	8.17722	8.1688	8.18362	8.18525	8.17614	8.17668	8.18118	8.15834	8.18171	8.21345	8.19839	8.19632	8.16374	8.17207	8.19595	8.17354	8.14213	8.15671	8.14595	8.17102	8.15289	8.14957	8.15855	8.16464	8.15483
0.0126	8.15044	8.14953	8.15908	8.15665	8.17292	8.16261	8.15447	8.17278	8.1791	8.16841	8.15533	8.16627	8.17894	8.16989	8.14241	8.17273	8.1522	8.1501	8.15242	8.18636	8.18734	8.15834	8.15997	8.17643	8.17371	8.19384	8.18795	8.20661	8.19251	8.19253	8.17885	8.16887	8.22091	8.20513	8.17234	8.18113	8.18089	8.19108	8.17483	8.12097	8.16158	8.15229	8.16041	8.15644	8.15299	8.17141	8.15968	8.14738
0.01275	8.14761	8.15371	8.15099	8.15811	8.14838	8.17858	8.18054	8.16584	8.18522	8.17444	8.15649	8.15496	8.13586	8.16497	8.13874	8.17636	8.14835	8.15936	8.15579	8.17595	8.1714	8.1743	8.17136	8.1671	8.16459	8.20832	8.18736	8.18661	8.18333	8.19403	8.18171	8.16767	8.19101	8.1806	8.20049	8.17364	8.16915	8.18785	8.16793	8.12951	8.174	8.14422	8.16123	8.14811	8.14602	8.17955	8.15389	8.15993
0.0129	8.1473	8.15683	8.15404	8.15869	8.17074	8.1665	8.17988	8.18733	8.17373	8.19565	8.15874	8.15946	8.15882	8.19065	8.14149	8.14775	8.16051	8.14978	8.1507	8.19245	8.14182	8.17535	8.18141	8.19106	8.18048	8.19382	8.19192	8.18032	8.19094	8.17916	8.16418	8.18198	8.20202	8.17325	8.19945	8.18046	8.18637	8.17415	8.15934	8.13769	8.15363	8.15154	8.15487	8.15852	8.15479	8.17403	8.13736	8.1768
0.01305	8.15068	8.13693	8.15955	8.15999	8.1744	8.19402	8.17802	8.19394	8.15512	8.19474	8.16245	8.16463	8.14353	8.17657	8.14258	8.13189	8.1682	8.15594	8.13641	8.16156	8.16828	8.18973	8.156	8.18345	8.18012	8.20998	8.17272	8.17563	8.18373	8.17154	8.17537	8.17805	8.21137	8.17217	8.17397	8.17048	8.17444	8.19524	8.15158	8.14983	8.15813	8.17705	8.16279	8.15557	8.15201	8.1799	8.15504	8.16742
0.0132	8.16399	8.15221	8.15202	8.17058	8.18684	8.16311	8.17471	8.16956	8.15257	8.17622	8.16755	8.1707	8.14862	8.17872	8.15629	8.1619	8.1659	8.14646	8.13205	8.16395	8.18073	8.21149	8.15248	8.18698	8.18028	8.20828	8.16289	8.16805	8.17286	8.19253	8.18213	8.19324	8.20937	8.18456	8.17458	8.17518	8.1871	8.17006	8.15613	8.13011	8.16327	8.15635	8.16886	8.17177	8.16225	8.166	8.15373	8.17519
0.01335	8.15501	8.15019	8.15786	8.15713	8.175	8.17092	8.1629	8.16896	8.16199	8.16452	8.17598	8.17961	8.12737	8.16607	8.16243	8.16086	8.17657	8.14295	8.15329	8.15572	8.17532	8.17538	8.1741	8.17608	8.17554	8.19129	8.17918	8.16612	8.17065	8.17555	8.17699	8.16626	8.20141	8.17345	8.18961	8.1666	8.16781	8.16452	8.18177	8.14291	8.16378	8.15601	8.15898	8.16273	8.15168	8.16359	8.17304	8.17123
0.0135	8.13794	8.13675	8.16525	8.16136	8.16955	8.16027	8.18192	8.15982	8.16566	8.17362	8.16215	8.1772	8.14171	8.15798	8.16367	8.1638	8.17172	8.16607	8.15784	8.179	8.15355	8.17973	8.18968	8.16957	8.18148	8.20307	8.19798	8.1864	8.1857	8.18406	8.1776	8.17595	8.20004	8.17326	8.17468	8.17223	8.18947	8.1707	8.17056	8.13568	8.15822	8.15503	8.15735	8.16022	8.1636	8.17648	8.1795	8.17219
0.01365	8.13531	8.14485	8.13303	8.14945	8.16732	8.14428	8.16543	8.16071	8.1606	8.17292	8.15976	8.17055	8.16262	8.19587	8.16803	8.14814	8.17834	8.14979	8.17435	8.17704	8.16409	8.18097	8.17693	8.17344	8.18296	8.19616	8.19009	8.18772	8.1836	8.16452	8.16481	8.17079	8.19359	8.17463	8.19641	8.17673	8.17292	8.17852	8.16505	8.15085	8.16812	8.16062	8.1599	8.16871	8.17001	8.16243	8.18397	8.1578
0.0138	8.13955	8.14395	8.14316	8.18808	8.15752	8.15399	8.17023	8.15837	8.18261	8.17778	8.17308	8.17525	8.14792	8.19489	8.17158	8.13725	8.16918	8.14992	8.16077	8.18375	8.17394	8.17866	8.16298	8.18988	8.19559	8.19871	8.17715	8.17786	8.1815	8.18244	8.16882	8.17714	8.19417	8.18417	8.19468	8.16196	8.17036	8.17639	8.16048	8.16199	8.16568	8.16474	8.16232	8.16249	8.16777	8.14308	8.17638	8.168
0.01395	8.14158	8.15779	8.14829	8.17546	8.17225	8.16756	8.15566	8.17816	8.15593	8.15802	8.17214	8.18388	8.15212	8.19459	8.17905	8.15672	8.14638	8.17313	8.14902	8.19194	8.17502	8.19063	8.16868	8.18309	8.18118	8.19253	8.16645	8.16538	8.19802	8.18233	8.1805	8.19167	8.1849	8.19286	8.19349	8.17719	8.15708	8.15415	8.17867	8.14692	8.17715	8.1693	8.14931	8.14677	8.17021	8.16157	8.15803	8.18777
0.0141	8.13555	8.14485	8.15142	8.17108	8.14682	8.16537	8.1621	8.18032	8.15878	8.16053	8.18467	8.16175	8.16001	8.18279	8.15402	8.16083	8.15886	8.15688	8.14619	8.18554	8.16605	8.17877	8.19041	8.16391	8.18525	8.2078	8.17629	8.17116	8.18066	8.17523	8.15873	8.17189	8.1811	8.19676	8.17649	8.16286	8.17243	8.15934	8.18102	8.15133	8.16313	8.15758	8.14529	8.16325	8.16808	8.16452	8.16924	8.17059
0.01425	8.12691	8.15975	8.16372	8.15728	8.1462	8.1569	8.16731	8.16601	8.17579	8.15304	8.1617	8.15654	8.17025	8.17102	8.15678	8.15432	8.18192	8.13199	8.15602	8.1923	8.16144	8.1695	8.17397	8.15878	8.16671	8.20124	8.18286	8.20323	8.17763	8.17062	8.14383	8.16772	8.19394	8.19513	8.17277	8.15376	8.1922	8.18494	8.18287	8.14266	8.16041	8.14834	8.1493	8.16711	8.15047	8.16878	8.16962	8.18065
0.0144	8.1289	8.1459	8.1552	8.16219	8.16871	8.15858	8.17598	8.16505	8.16592	8.16727	8.17226	8.1651	8.16327	8.1811	8.14813	8.16858	8.17421	8.13852	8.15432	8.17883	8.14676	8.16271	8.19518	8.16713	8.1729	8.19773	8.16118	8.19113	8.16983	8.15895	8.18322	8.17899	8.18602	8.18259	8.17947	8.16198	8.16619	8.18492	8.15602	8.12695	8.1523	8.15104	8.14307	8.14527	8.14745	8.17134	8.1492	8.15175
0.01455	8.14685	8.15168	8.15421	8.16945	8.16114	8.14592	8.16776	8.15774	8.14458	8.18537	8.17378	8.18096	8.16208	8.16948	8.12703	8.15261	8.15889	8.16395	8.15029	8.17128	8.1579	8.1726	8.16376	8.16426	8.16834	8.17115	8.17283	8.18255	8.18103	8.17332	8.18902	8.17582	8.19341	8.17404	8.19064	8.16178	8.19038	8.16626	8.14632	8.16282	8.15241	8.13778	8.16577	8.14698	8.13859	8.15243	8.1808	8.14838
0.0147	8.12329	8.15902	8.14164	8.19088	8.16268	8.15716	8.14103	8.15886	8.17397	8.18722	8.17597	8.17554	8.16069	8.16753	8.14831	8.17334	8.14574	8.15503	8.15807	8.17958	8.17186	8.17108	8.17498	8.19484	8.17177	8.18418	8.17266	8.18502	8.2014	8.19228	8.18286	8.17441	8.19582	8.1843	8.19502	8.16141	8.19311	8.16919	8.16123	8.15234	8.1713	8.15379	8.1622	8.16304	8.14765	8.16713	8.15738	8.16493
0.01485	8.14755	8.14631	8.15092	8.18017	8.18125	8.17349	8.1813	8.16344	8.16147	8.15211	8.15104	8.1727	8.16339	8.16023	8.15816	8.14859	8.15795	8.15443	8.16476	8.16966	8.16545	8.17763	8.16287	8.18041	8.17682	8.17805	8.17395	8.17822	8.1856	8.18195	8.16493	8.17363	8.2058	8.18251	8.18307	8.17788	8.15861	8.18042	8.15584	8.12162	8.16783	8.18372	8.17097	8.18169	8.1572	8.14051	8.16131	8.1425
0.015	8.15625	8.14429	8.15084	8.15407	8.17961	8.15306	8.17325	8.15028	8.15226	8.16697	8.16083	8.17521	8.15979	8.18423	8.16539	8.14955	8.16707	8.15327	8.16149	8.19328	8.17843	8.14964	8.16341	8.16629	8.17992	8.1765	8.17444	8.17336	8.18696	8.1816	8.18712	8.18259	8.20695	8.18022	8.19259	8.17867	8.17191	8.1687	8.15746	8.15987	8.17306	8.16426	8.16137	8.17705	8.16087	8.15788	8.16165	8.17398
0.01515	8.1595	8.14702	8.14923	8.14496	8.17853	8.15921	8.16727	8.15001	8.15582	8.14963	8.17441	8.16852	8.15058	8.18525	8.16116	8.13687	8.18147	8.13641	8.17406	8.18261	8.16969	8.14319	8.16607	8.16422	8.17957	8.17051	8.17455	8.17026	8.18305	8.17467	8.15953	8.20209	8.1963	8.17172	8.1869	8.17235	8.18148	8.17675	8.16301	8.14805	8.16737	8.14849	8.15231	8.14156	8.16332	8.14592	8.17329	8.17518
0.0153	8.13742	8.15479	8.14939	8.15973	8.15065	8.16302	8.1791	8.16297	8.16112	8.16804	8.16851	8.16173	8.14173	8.17628	8.13817	8.13643	8.14578	8.13876	8.1532	8.1795	8.16884	8.17496	8.18336	8.16361	8.15885	8.16844	8.1629	8.18559	8.16966	8.1854	8.16322	8.19674	8.17927	8.18858	8.17079	8.16889	8.18607	8.18323	8.15454	8.14416	8.18078	8.1585	8.15094	8.17299	8.14202	8.17847	8.15236	8.15491
0.01545	8.14632	8.16761	8.16261	8.16582	8.16121	8.16504	8.16469	8.17905	8.16468	8.16978	8.13765	8.12116	8.13924	8.18405	8.14551	8.15334	8.15669	8.16977	8.17988	8.17303	8.18196	8.15762	8.15931	8.17888	8.16592	8.18523	8.17027	8.17228	8.17552	8.18008	8.15597	8.17815	8.1935	8.17919	8.17721	8.18566	8.18778	8.17567	8.14807	8.13584	8.16868	8.16242	8.16555	8.14164	8.1369	8.16296	8.15123	8.17031
0.0156	8.16116	8.14229	8.1419	8.17069	8.16089	8.14927	8.14949	8.1792	8.16022	8.16145	8.15356	8.15748	8.13685	8.17935	8.15752	8.15802	8.16336	8.13993	8.16018	8.18185	8.17771	8.17158	8.17528	8.17296	8.19451	8.18838	8.16014	8.18183	8.18646	8.16902	8.16544	8.18559	8.20082	8.17672	8.1819	8.17551	8.18085	8.17162	8.15448	8.1365	8.15569	8.16053	8.16071	8.17757	8.17071	8.17219	8.17069	8.15877
0.01575	8.14793	8.12956	8.14202	8.15441	8.16528	8.1582	8.16474	8.17432	8.15966	8.16799	8.14826	8.18055	8.1624	8.16705	8.14949	8.14304	8.14182	8.14849	8.16664	8.18129	8.17111	8.17475	8.17731	8.17256	8.17442	8.21065	8.15612	8.17321	8.1772	8.18305	8.17437	8.18496	8.1809	8.18358	8.18063	8.1669	8.18647	8.18284	8.15714	8.13586	8.15536	8.15592	8.15005	8.15648	8.15541	8.1602	8.17155	8.17346
0.0159	8.14056	8.14138	8.14164	8.16292	8.17904	8.16645	8.17563	8.16492	8.17642	8.16371	8.16673	8.16144	8.17923	8.17591	8.16012	8.15681	8.17744	8.15957	8.18087	8.16792	8.1677	8.17875	8.16418	8.16586	8.16493	8.17907	8.1823	8.16271	8.18148	8.17277	8.16591	8.18604	8.1717	8.18637	8.19637	8.1772	8.18804	8.19425	8.13693	8.12723	8.15829	8.17575	8.15789	8.19449	8.17171	8.17916	8.16732	8.16586
0.01605	8.12838	8.13595	8.14966	8.1801	8.14079	8.15987	8.16285	8.15944	8.15404	8.16419	8.18194	8.17817	8.17102	8.15752	8.18272	8.16618	8.18458	8.15089	8.16189	8.16746	8.17735	8.17792	8.17166	8.15578	8.1581	8.19465	8.16486	8.17788	8.19767	8.16807	8.17504	8.18559	8.1828	8.18132	8.18753	8.17545	8.17183	8.16426	8.12484	8.12176	8.14868	8.16647	8.1481	8.16935	8.14846	8.1692	8.18892	8.15884
0.0162	8.13866	8.15085	8.16999	8.17456	8.13487	8.18364	8.15739	8.1412	8.17084	8.1674	8.16992	8.17313	8.18197	8.16444	8.16837	8.15429	8.16126	8.1489	8.16551	8.17172	8.16357	8.16582	8.16585	8.16766	8.18066	8.17655	8.18504	8.18685	8.18546	8.17662	8.1611	8.16943	8.19031	8.17388	8.18933	8.17834	8.18591	8.17141	8.15426	8.13525	8.1449	8.15889	8.14265	8.14971	8.18174	8.16187	8.17698	8.15463
0.01635	8.13273	8.14915	8.14449	8.15318	8.16004	8.15198	8.17933	8.17111	8.16022	8.16277	8.1828	8.17759	8.1764	8.16081	8.15072	8.16496	8.1671	8.15379	8.1654	8.17867	8.1646	8.16479	8.15877	8.18074	8.18491	8.17528	8.18171	8.18381	8.1712	8.16985	8.16592	8.16276	8.19056	8.17825	8.21047	8.19476	8.17153	8.17139	8.15414	8.14265	8.16612	8.14971	8.14557	8.15819	8.16857	8.17451	8.15655	8.15436
0.0165	8.11818	8.14461	8.13689	8.16904	8.16961	8.1661	8.16828	8.17633	8.15371	8.16976	8.1723	8.16163	8.16566	8.14768	8.14464	8.15987	8.16097	8.16178	8.15702	8.18768	8.18259	8.16291	8.1824	8.19152	8.17686	8.17206	8.17313	8.18022	8.18464	8.18215	8.17366	8.17973	8.18865	8.18047	8.16737	8.16032	8.16444	8.15705	8.15217	8.14875	8.17244	8.16107	8.15068	8.1588	8.17429	8.17495	8.16619	8.17397
0.01665	8.13783	8.15499	8.15908	8.17016	8.18534	8.17993	8.16795	8.18333	8.17273	8.1678	8.17533	8.16974	8.16256	8.17395	8.16137	8.15623	8.14888	8.15349	8.14917	8.17856	8.18138	8.19501	8.19408	8.18166	8.18812	8.16573	8.18408	8.18027	8.18951	8.16401	8.1657	8.20222	8.18717	8.1909	8.18138	8.17633	8.16046	8.15347	8.18418	8.1469	8.16043	8.15302	8.14423	8.15622	8.16239	8.15478	8.15314	8.16912
0.0168	8.13441	8.1412	8.13326	8.1722	8.17216	8.1677	8.16851	8.17977	8.18263	8.17558	8.14622	8.17643	8.16196	8.18061	8.15575	8.1765	8.15159	8.14332	8.14424	8.19272	8.18558	8.19218	8.18526	8.15452	8.17879	8.18687	8.17235	8.16711	8.19141	8.15808	8.17803	8.17139	8.20002	8.19863	8.17507	8.1555	8.17634	8.16742	8.16202	8.14684	8.14247	8.15531	8.15521	8.15619	8.13655	8.17149	8.14863	8.17867
0.01695	8.1404	8.15271	8.12697	8.17639	8.16916	8.17752	8.15986	8.16713	8.16263	8.15507	8.14522	8.1604	8.13883	8.17294	8.1614	8.1661	8.17038	8.14267	8.16673	8.17105	8.16534	8.18662	8.17696	8.16573	8.1746	8.19149	8.17835	8.19329	8.18557	8.15443	8.18079	8.1812	8.19508	8.18123	8.18898	8.17152	8.19462	8.17316	8.17188	8.1591	8.1398	8.16509	8.16239	8.15545	8.15775	8.15701	8.18398	8.17524
0.0171	8.13741	8.13292	8.1415	8.16029	8.15992	8.16578	8.16177	8.15816	8.1528	8.17266	8.17659	8.16518	8.16423	8.16886	8.14626	8.15428	8.15232	8.14014	8.18057	8.18431	8.15683	8.18546	8.1696	8.1881	8.18199	8.18049	8.15725	8.16786	8.18023	8.17561	8.1765	8.18604	8.19817	8.17336	8.17844	8.18539	8.18593	8.16849	8.16603	8.14449	8.14822	8.18328	8.15115	8.1442	8.15674	8.15845	8.17159	8.15823
0.01725	8.14862	8.14853	8.15807	8.17199	8.14454	8.15338	8.16308	8.16231	8.15377	8.15594	8.15274	8.17074	8.16387	8.16232	8.15195	8.14783	8.16914	8.13946	8.17092	8.16103	8.14656	8.18969	8.17649	8.16793	8.18923	8.17443	8.14544	8.17787	8.17359	8.18135	8.18532	8.18128	8.19197	8.18116	8.20263	8.17704	8.19228	8.16645	8.18612	8.13548	8.14732	8.19061	8.14789	8.1516	8.14904	8.17432	8.14449	8.14459
0.0174	8.11808	8.15796	8.15034	8.17949	8.15338	8.16643	8.14372	8.17292	8.16547	8.16262	8.16874	8.15583	8.15316	8.1572	8.15255	8.15588	8.15714	8.15558	8.14837	8.17417	8.185	8.18217	8.1746	8.16513	8.17876	8.1871	8.15482	8.17277	8.17502	8.15886	8.16336	8.16621	8.2067	8.19241	8.19356	8.18224	8.16947	8.1729	8.1716	8.13086	8.15241	8.1599	8.13871	8.14719	8.15875	8.16874	8.17678	8.16219
0.01755	8.1301	8.15513	8.15888	8.14876	8.16074	8.1511	8.17881	8.15887	8.15685	8.16668	8.17877	8.17407	8.14498	8.17772	8.13899	8.16949	8.17178	8.14977	8.15134	8.1794	8.1835	8.17708	8.17782	8.17392	8.18692	8.18705	8.1626	8.17385	8.17816	8.15959	8.1735	8.17369	8.19228	8.16385	8.18129	8.16192	8.17214	8.18112	8.16371	8.13373	8.15993	8.16774	8.14566	8.13582	8.16261	8.16479	8.16737	8.15026
0.0177	8.1395	8.15577	8.14726	8.14837	8.13641	8.14652	8.17863	8.15405	8.14971	8.15771	8.15576	8.17224	8.15644	8.16505	8.13804	8.15559	8.16281	8.15005	8.1421	8.18104	8.17507	8.1753	8.16762	8.1523	8.16308	8.19874	8.16955	8.16662	8.17781	8.1902	8.18326	8.17502	8.19444	8.16753	8.20413	8.16245	8.19099	8.17842	8.14907	8.15467	8.16598	8.16126	8.16186	8.14869	8.14095	8.15028	8.1511	8.1512
0.01785	8.14739	8.1509	8.14675	8.14448	8.16906	8.16091	8.16315	8.16465	8.16364	8.15177	8.15577	8.16921	8.16607	8.1541	8.17881	8.15681	8.15058	8.14648	8.16331	8.18726	8.16636	8.16315	8.15054	8.15283	8.19373	8.19162	8.16499	8.16763	8.18144	8.18289	8.18223	8.18462	8.17033	8.18666	8.21179	8.17983	8.20014	8.16045	8.1602	8.14503	8.16792	8.1632	8.16254	8.15798	8.14395	8.18401	8.15557	8.1703
0.018	8.14096	8.15059	8.16447	8.14698	8.17229	8.13214	8.14999	8.16745	8.16624	8.14648	8.17607	8.16791	8.14564	8.17583	8.15373	8.15365	8.17456	8.1613	8.16713	8.16802	8.16782	8.17414	8.16711	8.17151	8.17822	8.186	8.1721	8.16975	8.16939	8.16425	8.16462	8.18456	8.17824	8.1905	8.20922	8.17889	8.19399	8.16344	8.1443	8.14647	8.14997	8.14138	8.16722	8.15835	8.14749	8.1486	8.1497	8.18319
0.01815	8.1454	8.15227	8.14622	8.14009	8.16793	8.14284	8.15314	8.17656	8.17587	8.15047	8.17182	8.14163	8.14141	8.18154	8.14427	8.14815	8.1734	8.16964	8.17479	8.18552	8.17764	8.16404	8.16142	8.16372	8.18407	8.16744	8.17183	8.17912	8.18258	8.18128	8.17422	8.18519	8.17705	8.19544	8.19249	8.14882	8.19958	8.16578	8.16145	8.14225	8.14632	8.16044	8.15804	8.14209	8.15135	8.15158	8.17007	8.18184
0.0183	8.12881	8.14866	8.14938	8.14768	8.17291	8.15116	8.16371	8.15925	8.16142	8.1611	8.15812	8.15037	8.15794	8.1495	8.16236	8.14404	8.1661	8.15891	8.15718	8.17025	8.17906	8.18497	8.1442	8.1663	8.18741	8.18111	8.16859	8.18303	8.17797	8.18867	8.17679	8.18404	8.2032	8.17793	8.19134	8.18497	8.18105	8.16429	8.17204	8.15192	8.16827	8.17672	8.17376	8.14783	8.16846	8.15727	8.17533	8.1683
0.01845	8.15204	8.15368	8.15119	8.14981	8.18397	8.17242	8.1729	8.17235	8.15041	8.13728	8.16183	8.16774	8.1525	8.16628	8.17488	8.15527	8.15891	8.15459	8.12626	8.18752	8.16014	8.17904	8.14976	8.18731	8.18495	8.17382	8.17445	8.17797	8.16913	8.1931	8.17482	8.17892	8.1802	8.17752	8.18353	8.16827	8.17231	8.15993	8.16681	8.1452	8.17008	8.17044	8.15171	8.14659	8.16301	8.16318	8.15892	8.16636
0.0186	8.13026	8.13946	8.15774	8.17469	8.1835	8.15835	8.16372	8.16954	8.14862	8.13356	8.1544	8.16896	8.16448	8.1559	8.13656	8.17769	8.15381	8.16869	8.12745	8.17731	8.17113	8.17904	8.16721	8.18537	8.16502	8.18309	8.17572	8.17682	8.16169	8.1753	8.17188	8.17216	8.18703	8.19349	8.17044	8.18124	8.15896	8.16677	8.14929	8.13204	8.16562	8.16523	8.15347	8.15822	8.17414	8.1647	8.16109	8.15544
0.01875	8.12701	8.1518	8.14108	8.18497	8.17919	8.14885	8.16553	8.17556	8.16637	8.15789	8.16571	8.15056	8.13787	8.18066	8.16189	8.16093	8.15098	8.15104	8.15449	8.18429	8.16662	8.1942	8.16937	8.19162	8.16856	8.17513	8.18161	8.17327	8.18233	8.18841	8.16529	8.18394	8.16846	8.17477	8.18507	8.1829	8.14652	8.19558	8.15207	8.12959	8.14758	8.1558	8.15459	8.16231	8.1513	8.15958	8.15232	8.15074
0.0189	8.13702	8.14865	8.1469	8.16315	8.1599	8.15107	8.15313	8.16607	8.16014	8.15124	8.16694	8.17193	8.16067	8.16262	8.14325	8.15321	8.15689	8.13855	8.14516	8.17371	8.15978	8.17038	8.16203	8.17622	8.16289	8.15536	8.18084	8.17899	8.203	8.16969	8.16056	8.17875	8.19768	8.17612	8.19133	8.16284	8.17395	8.19468	8.17033	8.14468	8.16888	8.16763	8.16614	8.16769	8.13865	8.15625	8.17583	8.17448
0.01905	8.12826	8.15217	8.13304	8.16269	8.16319	8.15833	8.16731	8.17321	8.15026	8.18291	8.17842	8.19279	8.15557	8.16194	8.14843	8.17159	8.15598	8.14734	8.15475	8.19292	8.17641	8.17552	8.18676	8.17534	8.16706	8.15976	8.16552	8.16861	8.16785	8.17263	8.16966	8.19275	8.1782	8.18768	8.20798	8.17966	8.17854	8.17674	8.1501	8.14576	8.1484	8.18946	8.14165	8.16802	8.14625	8.17978	8.1462	8.17518
0.0192	8.1638	8.15675	8.12766	8.19405	8.14546	8.15951	8.15875	8.17597	8.15914	8.15297	8.16501	8.17929	8.16766	8.14449	8.13803	8.15974	8.16267	8.13574	8.16463	8.18045	8.17666	8.17608	8.17683	8.1363	8.17788	8.16619	8.15365	8.16765	8.17811	8.172	8.17584	8.18012	8.18567	8.1916	8.17483	8.16079	8.16739	8.1763	8.14537	8.14528	8.13503	8.18038	8.14465	8.1525	8.15147	8.18369	8.16062	8.14777
0.01935	8.16587	8.15148	8.14268	8.16954	8.15985	8.17066	8.17914	8.18884	8.14028	8.14378	8.15997	8.14487	8.1625	8.15426	8.1625	8.15597	8.15804	8.1682	8.15962	8.16569	8.16093	8.19275	8.17414	8.1598	8.15453	8.18778	8.17498	8.17603	8.16554	8.20246	8.15917	8.1656	8.19869	8.17088	8.17984	8.16969	8.17678	8.19803	8.15386	8.14231	8.14046	8.17266	8.1605	8.14206	8.15747	8.17406	8.14686	8.15791
0.0195	8.13843	8.16517	8.15499	8.15658	8.1605	8.16706	8.17567	8.17749	8.17383	8.17785	8.16898	8.16661	8.15804	8.15247	8.13483	8.14903	8.14173	8.17865	8.15547	8.19035	8.16118	8.17488	8.17884	8.17999	8.16024	8.16563	8.16889	8.17697	8.19062	8.18993	8.17418	8.17	8.19099	8.17675	8.19149	8.15948	8.17193	8.18215	8.17697	8.14323	8.15578	8.16329	8.15323	8.16207	8.16645	8.1734	8.14532	8.17542
0.01965	8.15133	8.15859	8.15712	8.16186	8.15496	8.16311	8.14434	8.18602	8.17872	8.16023	8.16378	8.17319	8.14231	8.15197	8.13609	8.13126	8.15046	8.14106	8.15233	8.17986	8.17937	8.17973	8.18259	8.17059	8.17153	8.15159	8.16704	8.17731	8.19452	8.18618	8.16425	8.15451	8.18682	8.18392	8.20365	8.17672	8.18254	8.16135	8.16458	8.14655	8.18065	8.18232	8.13043	8.16276	8.16079	8.14887	8.17828	8.15785
0.0198	8.15042	8.16357	8.15624	8.16182	8.16415	8.16428	8.14844	8.16937	8.17286	8.1685	8.15662	8.15994	8.15683	8.16306	8.14241	8.15728	8.16357	8.14693	8.15209	8.16119	8.15978	8.18176	8.18851	8.17336	8.18589	8.1622	8.16931	8.1932	8.18196	8.19574	8.16913	8.18401	8.18696	8.16269	8.18668	8.19736	8.17341	8.16802	8.15831	8.16214	8.15667	8.17216	8.15752	8.15091	8.16874	8.15952	8.1789	8.16559
0.01995	8.13698	8.13288	8.14849	8.15622	8.17748	8.16811	8.15943	8.17478	8.15056	8.13784	8.14672	8.13475	8.17006	8.16293	8.15096	8.15627	8.14754	8.1593	8.15306	8.18154	8.16243	8.19336	8.16993	8.16722	8.16763	8.17017	8.18111	8.1934	8.18194	8.19185	8.15159	8.19668	8.1661	8.16968	8.18253	8.17224	8.18262	8.18398	8.16075	8.14175	8.17163	8.14608	8.12555	8.17951	8.16923	8.16428	8.17296	8.17685
0.0201	8.14592	8.14086	8.14455	8.16422	8.15828	8.16581	8.14882	8.17622	8.16789	8.16453	8.17719	8.16343	8.16947	8.17581	8.14445	8.1312	8.16007	8.15872	8.15984	8.15259	8.17324	8.18114	8.17473	8.16089	8.18162	8.17879	8.16393	8.17804	8.17829	8.18279	8.1591	8.19737	8.17507	8.16289	8.21327	8.15901	8.18905	8.16519	8.14542	8.11304	8.17238	8.15151	8.13615	8.13394	8.16212	8.15539	8.16069	8.1776
0.02025	8.14667	8.15484	8.14677	8.17041	8.16317	8.16317	8.15106	8.16454	8.16401	8.16338	8.17662	8.15924	8.16989	8.16509	8.14799	8.15614	8.17303	8.15314	8.15383	8.17908	8.16558	8.15726	8.16746	8.1583	8.1741	8.17977	8.16742	8.17923	8.16263	8.17291	8.1764	8.19926	8.19884	8.16439	8.1839	8.17786	8.18778	8.19039	8.15706	8.12894	8.16453	8.14955	8.14458	8.12979	8.14308	8.17238	8.16168	8.16928
0.0204	8.13219	8.1799	8.13112	8.14426	8.14931	8.16467	8.16587	8.18308	8.16287	8.15563	8.16374	8.17725	8.15449	8.1732	8.15256	8.16425	8.16245	8.14013	8.1445	8.17778	8.16517	8.18186	8.16745	8.16148	8.16944	8.19401	8.19174	8.18347	8.17935	8.17513	8.18047	8.16681	8.20262	8.1762	8.17954	8.17632	8.17651	8.17442	8.17107	8.15941	8.14051	8.15438	8.15167	8.16682	8.14284	8.16411	8.16198	8.14594
0.02055	8.13379	8.1548	8.15619	8.14927	8.16341	8.18554	8.16075	8.181	8.17095	8.16259	8.17343	8.16688	8.16052	8.14557	8.12784	8.1414	8.15349	8.15612	8.1666	8.18635	8.1723	8.17828	8.15547	8.18563	8.16356	8.15953	8.19188	8.17535	8.1828	8.17266	8.1621	8.19586	8.19017	8.19012	8.19373	8.18099	8.18035	8.16906	8.15534	8.15068	8.16022	8.17411	8.15736	8.14934	8.15353	8.19377	8.15767	8.18423
0.0207	8.14044	8.14978	8.16449	8.1405	8.16029	8.1768	8.17198	8.16758	8.16139	8.15402	8.16965	8.16519	8.15449	8.17294	8.14276	8.14046	8.15407	8.14501	8.15332	8.1626	8.17462	8.16277	8.17364	8.19026	8.17774	8.18805	8.16648	8.17681	8.17271	8.20317	8.16927	8.19784	8.19902	8.17443	8.19754	8.18127	8.20004	8.16725	8.171	8.15568	8.15791	8.17266	8.14873	8.15805	8.15905	8.16405	8.15447	8.16521
0.02085	8.12222	8.17128	8.14694	8.15811	8.16999	8.16639	8.17457	8.1614	8.18088	8.16069	8.17683	8.1628	8.14807	8.17548	8.17206	8.14812	8.16427	8.14275	8.1731	8.16496	8.1848	8.17106	8.17867	8.18477	8.15619	8.17758	8.16905	8.1433	8.18806	8.19956	8.15535	8.19611	8.17636	8.16322	8.17166	8.16781	8.1748	8.14625	8.15766	8.13775	8.15149	8.16088	8.14374	8.15715	8.15658	8.15433	8.15793	8.16608
0.021	8.12104	8.15432	8.15756	8.14823	8.17517	8.15369	8.16541	8.15968	8.15458	8.16472	8.14656	8.15007	8.16179	8.16713	8.15745	8.1286	8.16402	8.1526	8.17317	8.16804	8.1656	8.18033	8.19589	8.19007	8.16997	8.17562	8.17228	8.15554	8.18457	8.1888	8.16382	8.17525	8.20137	8.1724	8.17947	8.17792	8.17978	8.14045	8.16621	8.14204	8.15672	8.14395	8.14056	8.15506	8.16673	8.1697	8.17444	8.17429
0.02115	8.11701	8.14234	8.1558	8.16349	8.15122	8.16611	8.16779	8.15808	8.1584	8.15177	8.16814	8.1635	8.15932	8.17413	8.13957	8.14199	8.16056	8.14726	8.15375	8.14983	8.1813	8.18271	8.16889	8.16903	8.19112	8.17599	8.16914	8.18195	8.17574	8.19256	8.16786	8.19553	8.18499	8.1872	8.18969	8.17043	8.19701	8.16752	8.13586	8.1218	8.15898	8.1638	8.14454	8.15133	8.16248	8.18173	8.18088	8.17826
0.0213	8.1317	8.15036	8.14014	8.1794	8.16914	8.16779	8.17726	8.16521	8.16983	8.15779	8.15288	8.16295	8.14798	8.1851	8.15427	8.15668	8.16716	8.15007	8.14478	8.17805	8.17828	8.18406	8.16771	8.17031	8.16909	8.17381	8.17099	8.16894	8.18096	8.18172	8.17298	8.17242	8.17275	8.19321	8.19768	8.16837	8.16756	8.16653	8.12178	8.1304	8.15559	8.17009	8.15667	8.15479	8.12871	8.18299	8.16966	8.18143
0.02145	8.12471	8.14309	8.15381	8.17078	8.18226	8.16427	8.15119	8.17868	8.14714	8.1613	8.16897	8.19417	8.16168	8.18705	8.16201	8.17588	8.14187	8.14835	8.144	8.18624	8.17214	8.1669	8.13775	8.15021	8.17508	8.19021	8.169	8.17068	8.16789	8.1779	8.15833	8.16436	8.17542	8.1888	8.201	8.16484	8.16532	8.1608	8.14721	8.15786	8.1488	8.18224	8.14347	8.1606	8.1498	8.15688	8.13589	8.17935
0.0216	8.14249	8.13301	8.14238	8.184	8.17378	8.16747	8.16229	8.19043	8.15777	8.1602	8.17414	8.1643	8.15393	8.18685	8.16576	8.15823	8.14373	8.16275	8.15213	8.18075	8.16906	8.18384	8.15339	8.16217	8.18295	8.16827	8.1828	8.18603	8.18611	8.17694	8.16545	8.17863	8.1745	8.19391	8.18892	8.15326	8.18116	8.16816	8.16201	8.16437	8.13735	8.14906	8.14047	8.15578	8.15138	8.1608	8.16405	8.1668
0.02175	8.14234	8.15674	8.13815	8.15835	8.17851	8.16056	8.15333	8.19186	8.16648	8.15242	8.16949	8.16994	8.15948	8.16325	8.17243	8.13707	8.1656	8.14215	8.15163	8.15709	8.15735	8.18794	8.17513	8.17973	8.17517	8.18114	8.1692	8.17824	8.19696	8.19541	8.1807	8.1823	8.18792	8.19733	8.1752	8.16409	8.15715	8.17341	8.17406	8.14066	8.14981	8.16978	8.14993	8.16187	8.15903	8.16936	8.17373	8.16934
0.0219	8.12967	8.16223	8.12755	8.14986	8.16917	8.1509	8.15992	8.17739	8.16858	8.16438	8.1632	8.18675	8.1425	8.14349	8.15837	8.15719	8.15807	8.13964	8.15058	8.15495	8.15463	8.18499	8.16805	8.17872	8.17632	8.17993	8.18825	8.17454	8.19879	8.18465	8.17113	8.18639	8.1841	8.21559	8.17843	8.18727	8.17385	8.1849	8.17647	8.14766	8.16432	8.1522	8.16078	8.1529	8.15992	8.17195	8.15994	8.1673
0.02205	8.12936	8.16947	8.1404	8.16882	8.1675	8.15989	8.15089	8.19241	8.15859	8.15627	8.16463	8.15833	8.15643	8.17572	8.1628	8.14013	8.1513	8.15096	8.13562	8.17044	8.17561	8.16796	8.18074	8.17348	8.16442	8.18178	8.1761	8.16084	8.19309	8.18747	8.17194	8.20028	8.19143	8.18925	8.20418	8.18212	8.16715	8.19017	8.16419	8.13099	8.17602	8.13232	8.15291	8.1638	8.16214	8.16587	8.16264	8.16264
0.0222	8.10643	8.15095	8.13261	8.16236	8.16378	8.14615	8.15188	8.16296	8.15762	8.15556	8.17678	8.16314	8.18377	8.15673	8.15833	8.14155	8.13947	8.14009	8.14187	8.1785	8.16571	8.1708	8.17653	8.18091	8.15184	8.19322	8.19073	8.14649	8.19103	8.20926	8.18097	8.18401	8.18275	8.16048	8.19869	8.15804	8.17991	8.17141	8.16418	8.1437	8.15357	8.15807	8.15794	8.15381	8.16864	8.15907	8.16013	8.16017
0.02235	8.1407	8.14183	8.13859	8.14389	8.16957	8.15075	8.15613	8.15805	8.17002	8.16293	8.15828	8.17029	8.17159	8.15387	8.15302	8.1557	8.14852	8.14887	8.15486	8.20262	8.16002	8.18633	8.17678	8.17423	8.15516	8.1746	8.17286	8.15418	8.16495	8.17959	8.16795	8.16138	8.18865	8.19296	8.19064	8.1602	8.17847	8.17583	8.1747	8.15528	8.13708	8.14511	8.15262	8.1632	8.14061	8.15517	8.16056	8.17471
0.0225	8.14325	8.13693	8.14367	8.14843	8.17793	8.16396	8.15936	8.15538	8.15814	8.14643	8.16647	8.17171	8.17594	8.14384	8.1687	8.15237	8.1399	8.1487	8.15188	8.16831	8.18892	8.17139	8.15175	8.16704	8.15591	8.19239	8.17609	8.16481	8.17499	8.18693	8.17556	8.18492	8.19746	8.17884	8.19116	8.1675	8.17346	8.18124	8.16676	8.14657	8.16075	8.15837	8.16156	8.15941	8.13222	8.17259	8.17818	8.16968
0.02265	8.1445	8.16234	8.15215	8.15592	8.16463	8.15285	8.16588	8.17256	8.16494	8.14372	8.14946	8.16637	8.15328	8.14873	8.14696	8.14442	8.1547	8.15529	8.16372	8.16893	8.17225	8.17626	8.17706	8.17252	8.16103	8.19773	8.18188	8.16951	8.18416	8.18748	8.17715	8.17396	8.17933	8.16442	8.18845	8.16944	8.16568	8.18377	8.15568	8.14735	8.14077	8.1562	8.1617	8.12635	8.14669	8.16138	8.15812	8.17435
0.0228	8.13934	8.14059	8.149	8.17456	8.17887	8.14738	8.16919	8.1659	8.1499	8.1561	8.16886	8.19196	8.14816	8.15449	8.14867	8.16603	8.15995	8.15524	8.16071	8.18647	8.15077	8.16449	8.18375	8.1708	8.1805	8.20074	8.16568	8.15832	8.1848	8.17785	8.16393	8.18296	8.1775	8.17319	8.21424	8.18537	8.16208	8.18217	8.15568	8.15438	8.14849	8.16472	8.17384	8.14429	8.16184	8.1762	8.17191	8.1814
0.02295	8.15358	8.14725	8.16537	8.16896	8.15512	8.15538	8.16575	8.15856	8.16751	8.15967	8.15232	8.17078	8.14625	8.15849	8.14114	8.17393	8.14829	8.16196	8.1679	8.18501	8.16818	8.17308	8.18455	8.19689	8.18332	8.19327	8.16951	8.15663	8.18863	8.19211	8.16808	8.17328	8.18633	8.16961	8.20571	8.1886	8.16571	8.15859	8.17636	8.14167	8.1515	8.1703	8.16959	8.14507	8.15461	8.18429	8.16193	8.16715
0.0231	8.12826	8.14715	8.14307	8.16387	8.1679	8.15597	8.14976	8.16041	8.15747	8.13651	8.16088	8.16802	8.17421	8.15286	8.15109	8.14764	8.15172	8.16128	8.16398	8.18546	8.16681	8.18741	8.1512	8.18406	8.17745	8.18179	8.1518	8.1869	8.16887	8.19469	8.17555	8.18793	8.18668	8.16119	8.20201	8.16027	8.15757	8.17999	8.15837	8.14148	8.14534	8.14971	8.1666	8.14731	8.16311	8.17504	8.16128	8.17837
0.02325	8.14256	8.13052	8.16886	8.16507	8.15904	8.14007	8.17887	8.15248	8.17008	8.16117	8.17165	8.17254	8.16183	8.16248	8.14202	8.14452	8.14991	8.16763	8.16059	8.17465	8.16695	8.17	8.16105	8.17076	8.17723	8.17022	8.18186	8.16496	8.18813	8.21345	8.17854	8.17931	8.17886	8.17669	8.18452	8.16606	8.16554	8.15299	8.17911	8.15002	8.15463	8.14941	8.15297	8.12696	8.1437	8.15325	8.16587	8.17854
0.0234	8.12256	8.14223	8.15277	8.16816	8.17568	8.16716	8.15922	8.16372	8.16979	8.15832	8.16865	8.17172	8.15438	8.16422	8.1439	8.14727	8.15622	8.16313	8.14816	8.15168	8.16322	8.1613	8.16257	8.17299	8.17469	8.17046	8.19881	8.16319	8.18116	8.18327	8.17668	8.18856	8.18336	8.17572	8.20024	8.17327	8.16414	8.15241	8.15938	8.13229	8.1478	8.1765	8.12909	8.13046	8.13332	8.16014	8.16753	8.15777
0.02355	8.13986	8.15907	8.14256	8.16848	8.16407	8.14326	8.15723	8.16698	8.16405	8.14499	8.16559	8.16967	8.14196	8.1736	8.12846	8.15432	8.17276	8.1396	8.13063	8.17106	8.18346	8.16797	8.15849	8.17548	8.15894	8.1746	8.18205	8.16786	8.20466	8.19987	8.17111	8.17409	8.19736	8.18518	8.18378	8.15603	8.16973	8.1754	8.15744	8.13574	8.14724	8.17579	8.161	8.15351	8.16481	8.17122	8.16737	8.15756
0.0237	8.1372	8.13955	8.14709	8.18748	8.16706	8.15499	8.16339	8.17403	8.15907	8.14002	8.15885	8.16253	8.14901	8.16863	8.15229	8.13868	8.16058	8.14585	8.15512	8.18354	8.1782	8.16717	8.18665	8.18265	8.1739	8.17162	8.17651	8.16055	8.19022	8.18965	8.17193	8.19691	8.18418	8.17949	8.19057	8.15622	8.15863	8.15828	8.15747	8.14627	8.18413	8.17965	8.16038	8.16198	8.15866	8.15817	8.15854	8.16907
0.02385	8.13987	8.13763	8.13452	8.17184	8.15863	8.1669	8.16893	8.16982	8.15214	8.17839	8.17261	8.14869	8.16177	8.17596	8.15506	8.15432	8.17064	8.15875	8.17537	8.15858	8.16577	8.18225	8.1691	8.1841	8.18811	8.16055	8.18452	8.17437	8.16323	8.1847	8.17827	8.18155	8.18771	8.17572	8.19476	8.17132	8.17059	8.17544	8.16898	8.13355	8.17252	8.14998	8.14799	8.15542	8.16731	8.14442	8.15486	8.17069
0.024	8.13841	8.1341	8.14683	8.18549	8.168	8.17186	8.16143	8.16245	8.14067	8.17992	8.1669	8.1799	8.14765	8.16664	8.14898	8.16256	8.1839	8.14997	8.14457	8.17136	8.16858	8.17134	8.19319	8.19108	8.16663	8.16976	8.18972	8.18853	8.15957	8.20189	8.15966	8.16899	8.1929	8.18364	8.19059	8.18088	8.17806	8.17125	8.17364	8.14442	8.18029	8.14816	8.14291	8.17228	8.16194	8.17769	8.14587	8.17616
0.02415	8.11869	8.14898	8.14643	8.16183	8.17511	8.14831	8.15974	8.17194	8.16668	8.15164	8.16592	8.17221	8.16828	8.17204	8.14421	8.16067	8.16411	8.16443	8.16031	8.17872	8.15506	8.16817	8.1755	8.16952	8.16708	8.18253	8.1801	8.18736	8.17514	8.18161	8.17082	8.16617	8.18821	8.16293	8.20098	8.18159	8.17283	8.17395	8.15777	8.14101	8.1769	8.14468	8.14591	8.17084	8.15682	8.16226	8.14289	8.15587
0.0243	8.13016	8.15076	8.15284	8.15364	8.17521	8.16453	8.15613	8.18575	8.16444	8.15747	8.16334	8.169	8.15056	8.16655	8.13668	8.1579	8.15871	8.16422	8.14886	8.17443	8.16362	8.15658	8.19432	8.17413	8.1544	8.17321	8.16315	8.17011	8.16922	8.18213	8.17763	8.18602	8.16985	8.1721	8.19762	8.16668	8.17697	8.16494	8.16798	8.12279	8.16529	8.1583	8.13126	8.16008	8.16079	8.15178	8.16958	8.16511
0.02445	8.13105	8.15962	8.1419	8.15999	8.18083	8.16919	8.14892	8.17012	8.16622	8.13628	8.15709	8.17641	8.16038	8.16274	8.13997	8.14818	8.18135	8.17694	8.14768	8.18178	8.16735	8.15867	8.1682	8.17561	8.15077	8.17711	8.16923	8.17263	8.17182	8.1883	8.17341	8.18403	8.18857	8.18836	8.17397	8.19914	8.17483	8.18294	8.16898	8.14809	8.15198	8.15764	8.13154	8.16275	8.15281	8.16304	8.16782	8.15288
0.0246	8.11722	8.14344	8.15789	8.17837	8.17352	8.17549	8.15246	8.1742	8.16082	8.13247	8.1711	8.17324	8.1595	8.1594	8.1761	8.15361	8.16599	8.13677	8.14419	8.18427	8.1735	8.1499	8.16282	8.16493	8.17598	8.1622	8.16174	8.17281	8.1399	8.19207	8.16828	8.19187	8.18082	8.18256	8.16885	8.17647	8.17657	8.17216	8.16725	8.14993	8.16833	8.16796	8.1547	8.12494	8.15522	8.16144	8.15751	8.14586
0.02475	8.12935	8.16568	8.14954	8.15587	8.16194	8.14265	8.15726	8.1807	8.18397	8.16196	8.15346	8.18298	8.14228	8.1771	8.168	8.14924	8.14889	8.16319	8.13567	8.17013	8.15437	8.16175	8.17007	8.16711	8.18038	8.182	8.16964	8.17016	8.1627	8.18831	8.18303	8.18535	8.19717	8.16626	8.17696	8.18062	8.16792	8.17908	8.14267	8.13909	8.16093	8.16901	8.14183	8.13598	8.16549	8.16116	8.14971	8.13953
0.0249	8.12966	8.15811	8.14588	8.17986	8.15676	8.15463	8.14896	8.1771	8.15646	8.15385	8.14196	8.17463	8.14035	8.16558	8.17594	8.14999	8.1419	8.15332	8.14911	8.1816	8.16994	8.16109	8.17929	8.16256	8.17187	8.18237	8.16673	8.17868	8.1572	8.16425	8.16849	8.17781	8.17158	8.18331	8.19904	8.16535	8.16675	8.16505	8.15065	8.14597	8.15653	8.15824	8.13141	8.16892	8.15858	8.1547	8.14368	8.15178
0.02505	8.13571	8.15063	8.12804	8.16695	8.15983	8.1697	8.15775	8.16529	8.15485	8.15011	8.15593	8.16027	8.16079	8.1554	8.1699	8.14815	8.14585	8.16393	8.1498	8.17474	8.18176	8.17558	8.17437	8.15213	8.15805	8.19676	8.15236	8.17648	8.16891	8.18531	8.15072	8.1777	8.15318	8.19762	8.20074	8.16928	8.20407	8.17307	8.17132	8.14516	8.16423	8.1559	8.1431	8.17448	8.16105	8.17959	8.15873	8.16395
0.0252	8.14353	8.13611	8.15493	8.16246	8.1576	8.15772	8.17762	8.1458	8.16411	8.14213	8.16813	8.16545	8.17248	8.14252	8.14635	8.14823	8.12708	8.16551	8.13965	8.16915	8.16889	8.17174	8.16815	8.15769	8.17185	8.17361	8.15772	8.16856	8.16441	8.18849	8.1747	8.18184	8.18277	8.17774	8.19345	8.17693	8.19438	8.14943	8.13132	8.12352	8.14702	8.13952	8.14842	8.14049	8.1652	8.18472	8.15555	8.17022
0.02535	8.14625	8.14814	8.15796	8.15509	8.14475	8.1579	8.18169	8.16443	8.15741	8.15882	8.15772	8.15681	8.16795	8.15426	8.15077	8.14836	8.15316	8.1425	8.14591	8.16709	8.16875	8.17863	8.15782	8.14697	8.16803	8.18665	8.18567	8.17406	8.18366	8.18095	8.1597	8.16378	8.19035	8.18316	8.20356	8.14927	8.18854	8.1573	8.14453	8.13423	8.16662	8.1529	8.14079	8.15095	8.14426	8.16372	8.15755	8.15842
0.0255	8.12466	8.15814	8.1514	8.13977	8.16595	8.15826	8.14596	8.17002	8.16771	8.16859	8.16731	8.15346	8.16555	8.16052	8.13684	8.13716	8.16274	8.16128	8.13646	8.17329	8.15325	8.18575	8.17341	8.16161	8.15373	8.17728	8.20049	8.19123	8.18211	8.19068	8.16171	8.15722	8.18677	8.18734	8.18513	8.16832	8.17519	8.16319	8.13872	8.1359	8.19024	8.15474	8.15856	8.16299	8.14595	8.16995	8.17169	8.16162
0.02565	8.13084	8.1588	8.16195	8.15196	8.16171	8.15055	8.16253	8.17328	8.15018	8.16511	8.16078	8.1533	8.16543	8.1758	8.14398	8.14822	8.16837	8.15646	8.16029	8.18296	8.16304	8.1662	8.16947	8.16348	8.16601	8.16766	8.17463	8.17487	8.18444	8.18492	8.16496	8.18021	8.18586	8.16765	8.18355	8.17423	8.17433	8.18049	8.15322	8.14901	8.17362	8.1563	8.14306	8.17011	8.15521	8.15404	8.17531	8.15611
0.0258	8.13669	8.16584	8.15711	8.14061	8.16599	8.15865	8.16593	8.19352	8.13979	8.16216	8.15631	8.16102	8.16277	8.1771	8.15501	8.14788	8.16862	8.15501	8.16641	8.19798	8.17165	8.1632	8.18683	8.17883	8.18628	8.16606	8.15114	8.17984	8.19335	8.17006	8.17382	8.17158	8.16687	8.17162	8.1652	8.17827	8.17764	8.18465	8.14156	8.15053	8.16514	8.14548	8.16089	8.1484	8.13656	8.15165	8.15569	8.17233
0.02595	8.12668	8.16592	8.15109	8.17353	8.17202	8.16805	8.17353	8.16832	8.15503	8.15199	8.16157	8.1559	8.15516	8.17896	8.15505	8.14946	8.15023	8.15105	8.1519	8.16236	8.17008	8.16238	8.16577	8.16985	8.18525	8.16822	8.14573	8.16319	8.17651	8.16832	8.17645	8.17728	8.17142	8.18476	8.16335	8.18279	8.18308	8.19474	8.14413	8.13937	8.1429	8.16102	8.17387	8.16135	8.14649	8.16798	8.16905	8.14811
0.0261	8.15619	8.15509	8.1609	8.1675	8.15624	8.14471	8.15005	8.15636	8.17478	8.14195	8.17735	8.16166	8.14086	8.17908	8.14547	8.14703	8.14194	8.16629	8.15014	8.15428	8.16922	8.1758	8.18394	8.15104	8.1702	8.17213	8.13689	8.15398	8.16376	8.18546	8.18909	8.18052	8.18037	8.17945	8.17778	8.17722	8.18827	8.15569	8.17645	8.1454	8.15147	8.15424	8.1477	8.14659	8.14592	8.15077	8.14919	8.15685
0.02625	8.12744	8.15165	8.14858	8.16239	8.17743	8.16564	8.15504	8.16902	8.1673	8.16701	8.17689	8.14993	8.16553	8.16467	8.15647	8.14909	8.13696	8.14998	8.1647	8.18495	8.1559	8.17715	8.17074	8.17477	8.17561	8.18683	8.16413	8.16495	8.16426	8.18793	8.15925	8.15627	8.19131	8.1817	8.16808	8.16827	8.19925	8.16435	8.14954	8.1515	8.15388	8.17152	8.163	8.16682	8.15784	8.15726	8.15093	8.16631
0.0264	8.14824	8.1466	8.14578	8.15235	8.16549	8.16604	8.16774	8.15634	8.16338	8.17113	8.16992	8.15591	8.16391	8.1633	8.15652	8.15559	8.16903	8.14653	8.16826	8.16467	8.14032	8.17853	8.16369	8.15299	8.17776	8.16765	8.15702	8.16996	8.16053	8.17281	8.17249	8.18645	8.19843	8.20159	8.20172	8.18441	8.16574	8.17238	8.14789	8.13515	8.15172	8.15619	8.15266	8.1617	8.15332	8.16994	8.16709	8.15958
0.02655	8.15996	8.13359	8.12181	8.16946	8.15881	8.15083	8.16841	8.14989	8.1539	8.1601	8.16551	8.15734	8.16488	8.1605	8.16268	8.17717	8.1771	8.13761	8.15957	8.17397	8.1664	8.16552	8.17038	8.15614	8.16788	8.1789	8.18151	8.16423	8.17435	8.17675	8.16964	8.16968	8.21177	8.19501	8.18083	8.16493	8.1725	8.17696	8.16665	8.13899	8.15269	8.15033	8.15754	8.1592	8.14276	8.17596	8.15787	8.17065
0.0267	8.16493	8.16098	8.16416	8.17966	8.17825	8.16988	8.16217	8.1657	8.16336	8.12654	8.16549	8.14889	8.1921	8.16818	8.14509	8.15765	8.17361	8.12983	8.13947	8.15919	8.17046	8.17352	8.16013	8.18439	8.15472	8.15381	8.17678	8.17137	8.16326	8.17861	8.16556	8.15945	8.18701	8.19928	8.17542	8.16124	8.15861	8.1757	8.17434	8.1325	8.18012	8.13995	8.14727	8.12823	8.14551	8.1554	8.15591	8.15898
0.02685	8.12146	8.17039	8.15112	8.16079	8.17995	8.1442	8.17226	8.14448	8.1649	8.14829	8.14612	8.14493	8.15507	8.16277	8.16551	8.1556	8.15613	8.13693	8.15522	8.16024	8.19126	8.17377	8.15539	8.15672	8.15992	8.17745	8.17646	8.19366	8.17595	8.16882	8.1664	8.17347	8.18289	8.18719	8.19971	8.17921	8.17367	8.16995	8.14499	8.14053	8.15374	8.14187	8.15026	8.15282	8.14823	8.14038	8.17104	8.13717
0.027	8.1157	8.15499	8.1451	8.15255	8.17348	8.15474	8.14843	8.1661	8.16243	8.1642	8.14641	8.17323	8.148	8.17169	8.15009	8.16546	8.17074	8.13647	8.1417	8.1735	8.1778	8.15725	8.17052	8.18069	8.1609	8.18391	8.18056	8.182	8.16098	8.18258	8.15041	8.16296	8.18119	8.17006	8.20305	8.17661	8.16015	8.16575	8.1584	8.1278	8.15623	8.14367	8.18001	8.16226	8.1428	8.15592	8.16474	8.15226
0.02715	8.13673	8.1547	8.16793	8.14171	8.17039	8.16194	8.15686	8.1662	8.15899	8.14416	8.14553	8.17452	8.16821	8.1606	8.15309	8.15592	8.15533	8.1332	8.13918	8.15773	8.16755	8.14133	8.18947	8.16382	8.16762	8.14875	8.20087	8.18474	8.17659	8.1967	8.14639	8.19337	8.17592	8.16599	8.18521	8.14429	8.15904	8.16832	8.17091	8.13845	8.17384	8.14019	8.16033	8.14468	8.14904	8.18497	8.13729	8.1565
0.0273	8.13824	8.15781	8.156	8.15173	8.17214	8.17634	8.1596	8.16889	8.16899	8.15135	8.14961	8.15691	8.15665	8.16378	8.13951	8.14658	8.1557	8.15294	8.15649	8.1725	8.15857	8.16243	8.1857	8.15426	8.19099	8.16237	8.18683	8.18917	8.1729	8.20781	8.1568	8.1795	8.17943	8.19071	8.17484	8.17235	8.16195	8.17146	8.17199	8.14702	8.16611	8.15374	8.14625	8.13739	8.15829	8.17698	8.15066	8.16201
0.02745	8.12459	8.157	8.15883	8.13625	8.16046	8.14234	8.15221	8.1828	8.15757	8.15441	8.15379	8.16006	8.14159	8.17042	8.14396	8.14478	8.16855	8.14035	8.1503	8.15253	8.17357	8.18365	8.16956	8.18255	8.17538	8.17648	8.17654	8.16591	8.17008	8.18428	8.16325	8.17287	8.1913	8.18989	8.18036	8.15347	8.17511	8.14543	8.17103	8.13219	8.13675	8.14153	8.16	8.1564	8.14983	8.16337	8.15455	8.16153
0.0276	8.14193	8.14989	8.12003	8.15871	8.1827	8.1396	8.15717	8.18463	8.16332	8.16784	8.14508	8.15453	8.16187	8.17487	8.13579	8.15705	8.14837	8.15436	8.16153	8.16196	8.15838	8.16943	8.17216	8.16168	8.17165	8.18781	8.18277	8.18951	8.17276	8.18416	8.14656	8.19314	8.18526	8.16672	8.171	8.16188	8.16797	8.17081	8.15879	8.12228	8.14937	8.15041	8.14213	8.16011	8.1692	8.15994	8.13843	8.16592
0.02775	8.13616	8.16597	8.14433	8.17255	8.16279	8.15956	8.15267	8.18274	8.1632	8.14709	8.14478	8.15123	8.15842	8.17085	8.15098	8.15379	8.17043	8.14408	8.17992	8.14732	8.19398	8.16888	8.15669	8.16193	8.16596	8.17305	8.18488	8.18705	8.17071	8.17875	8.16619	8.18842	8.18083	8.16284	8.17865	8.15535	8.18722	8.16218	8.14483	8.11415	8.14828	8.14547	8.15227	8.15601	8.15353	8.16614	8.15173	8.16278
0.0279	8.1281	8.15837	8.15292	8.17821	8.14424	8.15251	8.15123	8.18017	8.17434	8.16057	8.16011	8.16695	8.1555	8.16544	8.12963	8.12311	8.16195	8.13443	8.15528	8.17009	8.18931	8.18113	8.16062	8.16437	8.16874	8.15622	8.1751	8.17488	8.18194	8.16516	8.15137	8.1846	8.18785	8.17114	8.17575	8.16497	8.18189	8.15589	8.15904	8.11726	8.1537	8.15966	8.13098	8.15709	8.16174	8.17722	8.17495	8.16666
0.02805	8.14341	8.15104	8.13898	8.15637	8.16389	8.16654	8.17919	8.19493	8.17077	8.1389	8.16683	8.18495	8.14288	8.15888	8.16113	8.13111	8.13813	8.14491	8.16052	8.17184	8.17917	8.16525	8.16511	8.15813	8.1599	8.16447	8.18776	8.17158	8.17753	8.18697	8.15623	8.19589	8.18451	8.18049	8.16412	8.17006	8.17358	8.17087	8.16566	8.1358	8.15484	8.16483	8.15104	8.14367	8.15041	8.16385	8.15344	8.1506
0.0282	8.1276	8.16294	8.14692	8.15869	8.1631	8.17181	8.16956	8.16232	8.16999	8.15714	8.19192	8.18236	8.15744	8.1619	8.15367	8.13359	8.15335	8.14452	8.14302	8.16817	8.17153	8.16672	8.15821	8.18364	8.17019	8.16202	8.1741	8.17759	8.17351	8.18895	8.17315	8.1938	8.19759	8.16108	8.17008	8.16875	8.15029	8.18307	8.16153	8.1339	8.16067	8.13773	8.14828	8.1363	8.15209	8.16481	8.1495	8.15501
0.02835	8.13936	8.15414	8.14612	8.15771	8.17724	8.17819	8.15425	8.15874	8.1706	8.17645	8.16567	8.17119	8.1492	8.16391	8.16939	8.14688	8.15395	8.13277	8.13768	8.16503	8.17858	8.15919	8.15768	8.17937	8.17599	8.17009	8.16777	8.16663	8.17772	8.18665	8.17998	8.17975	8.19063	8.1726	8.17343	8.16359	8.16311	8.17238	8.17354	8.12296	8.16447	8.15049	8.1374	8.14859	8.13031	8.15636	8.15069	8.162
0.0285	8.12428	8.13878	8.133	8.14711	8.16262	8.15588	8.16037	8.16332	8.16636	8.16731	8.15924	8.17928	8.1486	8.15789	8.16525	8.16945	8.161	8.13483	8.15465	8.17284	8.15965	8.18565	8.1482	8.1721	8.17291	8.18814	8.1694	8.18563	8.1802	8.17782	8.17792	8.18841	8.17951	8.17924	8.18299	8.15892	8.18373	8.18156	8.14898	8.16054	8.16013	8.15216	8.15519	8.14732	8.15681	8.16319	8.1569	8.17454
0.02865	8.12744	8.13767	8.14248	8.15483	8.16469	8.14272	8.16032	8.14384	8.15825	8.14999	8.17901	8.17893	8.15344	8.15656	8.16873	8.18118	8.15129	8.16413	8.15257	8.17411	8.19186	8.17225	8.17104	8.15215	8.16597	8.16991	8.16004	8.18419	8.18769	8.1743	8.16907	8.18184	8.17163	8.18833	8.1945	8.15825	8.17781	8.16046	8.15776	8.16076	8.16734	8.16314	8.1627	8.16338	8.16058	8.16887	8.15351	8.15927
0.0288	8.14433	8.15599	8.13946	8.14428	8.1737	8.14893	8.15935	8.17599	8.17004	8.15473	8.16514	8.17929	8.14706	8.16405	8.15483	8.17708	8.16874	8.15189	8.15159	8.16634	8.18015	8.16025	8.16122	8.18783	8.17037	8.15245	8.15995	8.16847	8.17202	8.17577	8.17719	8.17302	8.16392	8.17599	8.18246	8.14782	8.17364	8.17278	8.14117	8.14428	8.16084	8.15842	8.16072	8.15173	8.12761	8.17036	8.1793	8.15581
0.02895	8.16807	8.15343	8.15444	8.1433	8.14512	8.15187	8.16549	8.16817	8.14898	8.14883	8.14674	8.16238	8.15471	8.16977	8.14063	8.15796	8.15386	8.15385	8.15867	8.17867	8.18922	8.16856	8.16103	8.17227	8.15677	8.17266	8.16016	8.17255	8.16685	8.18526	8.16208	8.15688	8.18539	8.15657	8.18035	8.1729	8.16648	8.18036	8.17481	8.1359	8.15627	8.15102	8.16559	8.14389	8.14206	8.16474	8.16264	8.17356
0.0291	8.12653	8.15755	8.13128	8.17076	8.14831	8.16938	8.14943	8.14919	8.14536	8.17013	8.15699	8.14726	8.15932	8.16965	8.13853	8.14441	8.16542	8.14373	8.16454	8.16893	8.16229	8.16751	8.19031	8.15993	8.17223	8.15168	8.16205	8.16551	8.17954	8.19605	8.17346	8.16455	8.18204	8.20236	8.16689	8.18502	8.16967	8.16181	8.16187	8.15026	8.15496	8.13709	8.17434	8.17898	8.15623	8.15799	8.17018	8.17839
0.02925	8.13312	8.14442	8.12909	8.16225	8.15162	8.15395	8.13262	8.15737	8.16498	8.17629	8.14843	8.14566	8.1609	8.16355	8.14773	8.14974	8.15944	8.13103	8.15556	8.17541	8.17536	8.18104	8.1655	8.16813	8.15739	8.17023	8.17641	8.1726	8.17422	8.19202	8.15411	8.16401	8.16121	8.18768	8.1734	8.18757	8.16594	8.17342	8.15869	8.14728	8.15221	8.16833	8.14684	8.14407	8.14173	8.15528	8.15971	8.17538
0.0294	8.13732	8.15537	8.13878	8.17353	8.15731	8.16231	8.15398	8.17266	8.15158	8.15007	8.16907	8.16623	8.16482	8.15195	8.13536	8.13149	8.15316	8.14011	8.14969	8.16466	8.17208	8.16898	8.15571	8.16495	8.15489	8.18855	8.16187	8.17227	8.17725	8.16342	8.13716	8.17945	8.18866	8.18584	8.17758	8.16229	8.17661	8.18992	8.17496	8.12141	8.16745	8.17706	8.15514	8.15211	8.14582	8.16638	8.16639	8.1678
0.02955	8.13698	8.13202	8.13935	8.16201	8.1477	8.16583	8.15965	8.16664	8.14387	8.16034	8.15728	8.18216	8.16372	8.15894	8.17655	8.1345	8.14447	8.15649	8.1586	8.15356	8.1727	8.17303	8.17963	8.165	8.15205	8.18398	8.18776	8.17286	8.18396	8.19049	8.16378	8.15932	8.19413	8.17898	8.17095	8.17167	8.17853	8.18718	8.17943	8.13312	8.14068	8.15553	8.1409	8.16425	8.14425	8.14499	8.16505	8.16598
0.0297	8.13098	8.13056	8.1544	8.15292	8.16457	8.16224	8.15525	8.16702	8.14477	8.15802	8.16467	8.15171	8.15829	8.18675	8.15064	8.14676	8.14005	8.16195	8.16577	8.15861	8.17305	8.17496	8.16606	8.16485	8.17208	8.17729	8.19798	8.18036	8.16895	8.18753	8.15681	8.17151	8.17421	8.18295	8.1745	8.15901	8.18305	8.19251	8.15529	8.13752	8.18215	8.15463	8.16299	8.1681	8.15208	8.14864	8.15393	8.16403
0.02985	8.13378	8.18165	8.14604	8.16744	8.13897	8.17624	8.16091	8.17687	8.1595	8.16191	8.16039	8.14488	8.16243	8.17538	8.15153	8.15404	8.15666	8.14349	8.15151	8.1851	8.16357	8.15645	8.14947	8.16014	8.17898	8.17786	8.16401	8.17791	8.19344	8.15468	8.15783	8.18584	8.16603	8.18333	8.17038	8.18164	8.17615	8.18777	8.16234	8.13335	8.18041	8.18027	8.16985	8.17905	8.14458	8.14617	8.16758	8.16116
0.03	8.1499	8.13759	8.15217	8.16496	8.18407	8.16048	8.1521	8.16593	8.16488	8.16069	8.13496	8.15078	8.13544	8.14039	8.1488	8.15393	8.16024	8.14658	8.158	8.18102	8.18247	8.17085	8.14198	8.17111	8.17265	8.16722	8.14225	8.16344	8.17277	8.18214	8.17205	8.1891	8.19814	8.18905	8.18725	8.17954	8.1892	8.19038	8.16306	8.11387	8.16776	8.17341	8.13721	8.14823	8.14987	8.14505	8.1655	8.18799
0.03015	8.14832	8.13788	8.14673	8.17625	8.18426	8.14985	8.16465	8.16576	8.17111	8.15727	8.14298	8.17222	8.16319	8.16174	8.13932	8.1537	8.13873	8.15546	8.14909	8.16034	8.16328	8.15013	8.15992	8.16278	8.15554	8.15839	8.15593	8.16752	8.17611	8.1709	8.17364	8.17994	8.18773	8.16957	8.19722	8.1569	8.18225	8.18595	8.16076	8.15008	8.14781	8.15733	8.15966	8.14976	8.14944	8.16461	8.15641	8.16273
0.0303	8.1351	8.13728	8.15095	8.16024	8.17807	8.16816	8.1794	8.19181	8.16488	8.162	8.15119	8.16205	8.16363	8.17334	8.15295	8.16507	8.15167	8.17159	8.14939	8.14735	8.16416	8.16228	8.15705	8.18062	8.17135	8.17087	8.16365	8.18093	8.15522	8.18165	8.17937	8.16975	8.16611	8.15065	8.19445	8.16738	8.16334	8.16965	8.15723	8.13354	8.1642	8.13967	8.14911	8.14416	8.13775	8.15983	8.15844	8.15543
0.03045	8.14477	8.15103	8.12898	8.16201	8.17903	8.15054	8.15742	8.18213	8.16647	8.17856	8.14978	8.16576	8.16573	8.16496	8.14395	8.15622	8.16652	8.16871	8.17024	8.17469	8.16789	8.16081	8.1603	8.18136	8.17109	8.18286	8.166	8.17125	8.17262	8.17907	8.16395	8.18095	8.17113	8.18118	8.20368	8.16149	8.17968	8.16106	8.14359	8.1448	8.14983	8.14252	8.15435	8.14397	8.14475	8.14815	8.15193	8.16777
0.0306	8.14203	8.15018	8.14318	8.14288	8.15791	8.13963	8.17008	8.18082	8.1758	8.14581	8.17003	8.17246	8.17298	8.15473	8.14979	8.15619	8.15921	8.15961	8.15908	8.16719	8.17452	8.15564	8.1549	8.1666	8.16222	8.18267	8.1573	8.17307	8.15973	8.17954	8.14392	8.19687	8.18295	8.17395	8.19324	8.16791	8.17458	8.17806	8.14382	8.14386	8.13859	8.16633	8.15479	8.1422	8.17141	8.15187	8.17248	8.15849
0.03075	8.13622	8.13972	8.14969	8.15316	8.17895	8.17664	8.18242	8.1888	8.176	8.16261	8.15121	8.15913	8.169	8.1567	8.14635	8.16664	8.15222	8.1712	8.15577	8.17785	8.17976	8.15445	8.17932	8.16795	8.17656	8.1811	8.16029	8.18747	8.17832	8.18192	8.15098	8.18202	8.1691	8.16996	8.17901	8.16639	8.13807	8.14939	8.14269	8.15441	8.15758	8.16249	8.14448	8.14508	8.1406	8.17196	8.16502	8.16489
0.0309	8.12251	8.14759	8.14635	8.16807	8.15729	8.1665	8.18614	8.19217	8.14788	8.15062	8.17349	8.16192	8.15529	8.16039	8.13566	8.16473	8.17174	8.1676	8.14246	8.16669	8.17704	8.16385	8.17222	8.17493	8.17966	8.16588	8.13882	8.16588	8.18205	8.18408	8.12625	8.1701	8.17533	8.16966	8.18646	8.17295	8.14159	8.1519	8.15377	8.1407	8.16938	8.15849	8.13845	8.15877	8.15363	8.15911	8.13381	8.1717
0.03105	8.13529	8.15742	8.14053	8.15384	8.17346	8.15865	8.14521	8.16205	8.16177	8.1599	8.18597	8.1658	8.15228	8.1737	8.13211	8.15405	8.15186	8.14269	8.15753	8.17245	8.17576	8.17314	8.1434	8.1601	8.17695	8.15888	8.17476	8.16781	8.17949	8.18177	8.14927	8.17982	8.18675	8.16611	8.19202	8.16088	8.16977	8.1701	8.16279	8.15648	8.14365	8.15584	8.14486	8.13805	8.13569	8.167	8.16369	8.16566
0.0312	8.14777	8.16051	8.14756	8.14942	8.15155	8.16252	8.15223	8.16692	8.16999	8.15607	8.15606	8.16742	8.15056	8.16986	8.1287	8.1462	8.16254	8.13807	8.12873	8.17455	8.15807	8.18265	8.16595	8.1713	8.16813	8.1763	8.17274	8.15786	8.17292	8.14761	8.15829	8.19313	8.17233	8.18303	8.18515	8.16156	8.17499	8.17179	8.15625	8.1434	8.15573	8.1589	8.14283	8.13831	8.15173	8.14573	8.16577	8.13929
0.03135	8.14109	8.15905	8.16222	8.17292	8.16929	8.16323	8.14222	8.18026	8.12883	8.16112	8.16059	8.15934	8.16736	8.15326	8.15329	8.16664	8.15944	8.14671	8.12661	8.16861	8.16233	8.17849	8.16401	8.18531	8.1775	8.18191	8.18661	8.17062	8.16741	8.18141	8.18377	8.18921	8.18707	8.15623	8.16512	8.1734	8.15076	8.17638	8.14529	8.15821	8.15559	8.17031	8.14892	8.17122	8.15985	8.15532	8.17443	8.14574
0.0315	8.12579	8.15096	8.15155	8.18526	8.15194	8.17357	8.16249	8.16959	8.15901	8.16899	8.1591	8.15923	8.17828	8.15306	8.13985	8.14395	8.14577	8.15543	8.13396	8.15429	8.17249	8.16342	8.17843	8.16163	8.18231	8.1635	8.17102	8.1669	8.16705	8.17086	8.17865	8.17929	8.17418	8.18835	8.19185	8.19162	8.17039	8.1492	8.15077	8.15532	8.16151	8.15138	8.15105	8.18487	8.16154	8.15931	8.17177	8.16297
0.03165	8.14025	8.14514	8.15032	8.17267	8.16453	8.17111	8.1474	8.1687	8.15358	8.15344	8.17382	8.18028	8.15079	8.17652	8.16159	8.13374	8.15975	8.13245	8.14761	8.15568	8.18158	8.17323	8.16089	8.15077	8.17133	8.18148	8.18459	8.13914	8.18129	8.1518	8.17588	8.18107	8.19501	8.19104	8.18683	8.16755	8.19801	8.18409	8.16422	8.15022	8.14819	8.14842	8.15026	8.16149	8.15938	8.17608	8.17164	8.16472
0.0318	8.12663	8.12949	8.1518	8.15503	8.15034	8.16419	8.16813	8.16294	8.15774	8.15668	8.16438	8.1692	8.15743	8.17813	8.16777	8.14583	8.15682	8.14211	8.13259	8.14828	8.17706	8.17984	8.18003	8.1594	8.1774	8.17362	8.16826	8.15035	8.17181	8.17783	8.1874	8.16753	8.18068	8.18274	8.17328	8.15814	8.16735	8.15391	8.15529	8.12701	8.15962	8.15421	8.14262	8.15278	8.14404	8.16663	8.16849	8.1746
0.03195	8.13869	8.15949	8.16304	8.16242	8.15088	8.16129	8.15314	8.13734	8.15534	8.16317	8.16384	8.18186	8.17881	8.16704	8.15794	8.16547	8.15797	8.15899	8.13983	8.16848	8.16706	8.16248	8.17989	8.16442	8.18194	8.18133	8.16222	8.16055	8.15001	8.16168	8.17222	8.17191	8.20016	8.17399	8.1745	8.16606	8.17798	8.15493	8.1361	8.128	8.17782	8.15444	8.1441	8.15105	8.14118	8.14844	8.17072	8.14925
0.0321	8.15907	8.17599	8.15824	8.16705	8.1504	8.15857	8.14326	8.14477	8.16422	8.16502	8.16262	8.16521	8.16739	8.16004	8.15026	8.1779	8.15076	8.17864	8.13667	8.17879	8.16796	8.15002	8.15452	8.18272	8.18118	8.18524	8.18213	8.17475	8.18075	8.17255	8.15858	8.18375	8.20319	8.15833	8.1928	8.16531	8.17835	8.1625	8.15049	8.14444	8.17062	8.17232	8.14521	8.14294	8.13866	8.15512	8.16216	8.17168
0.03225	8.13315	8.1564	8.15191	8.15741	8.14362	8.16512	8.16043	8.1629	8.15105	8.16285	8.14588	8.17077	8.17752	8.15623	8.14133	8.16489	8.16905	8.16334	8.1639	8.16538	8.17186	8.15428	8.17238	8.17693	8.16571	8.17303	8.18534	8.16947	8.1782	8.16723	8.16314	8.18919	8.19089	8.16071	8.18748	8.17471	8.17607	8.16901	8.15449	8.14597	8.16619	8.1676	8.15619	8.13419	8.14967	8.15498	8.17381	8.16676
0.0324	8.13809	8.15772	8.14985	8.15179	8.16477	8.17521	8.15087	8.1662	8.16236	8.16165	8.17006	8.1782	8.16252	8.16264	8.14519	8.13267	8.17893	8.14641	8.13959	8.16518	8.18032	8.16978	8.16507	8.17098	8.17914	8.17238	8.18673	8.17288	8.19008	8.16883	8.16555	8.19324	8.19755	8.17211	8.18408	8.188	8.17225	8.17463	8.16629	8.14173	8.14985	8.16619	8.13794	8.14907	8.16159	8.15787	8.17526	8.15728
0.03255	8.132	8.13786	8.15561	8.14447	8.15031	8.16178	8.14984	8.16619	8.16638	8.15329	8.16676	8.17814	8.14669	8.16697	8.16086	8.15079	8.15114	8.13685	8.15727	8.16697	8.17339	8.20212	8.17091	8.1761	8.17395	8.16094	8.16863	8.15636	8.1665	8.15285	8.14274	8.17758	8.19796	8.18376	8.17447	8.18996	8.19018	8.18078	8.16842	8.14434	8.14963	8.15905	8.15508	8.16866	8.1407	8.1585	8.15854	8.1767
0.0327	8.14784	8.15052	8.13158	8.15854	8.17736	8.16317	8.1555	8.15873	8.17217	8.13993	8.15568	8.18335	8.15849	8.15538	8.15657	8.1701	8.13099	8.14784	8.15252	8.1736	8.1751	8.18692	8.17322	8.18015	8.17409	8.17578	8.17947	8.16325	8.16999	8.18182	8.14775	8.17107	8.18572	8.19328	8.16912	8.1712	8.16476	8.17617	8.17319	8.13513	8.16879	8.16218	8.14904	8.16613	8.15343	8.15371	8.16025	8.16838
0.03285	8.11892	8.16905	8.12919	8.1646	8.1636	8.15791	8.15418	8.16781	8.14462	8.16655	8.15944	8.16227	8.15352	8.1609	8.15671	8.15507	8.15956	8.13846	8.1568	8.16586	8.15566	8.16225	8.18222	8.168	8.18068	8.15999	8.16446	8.17058	8.19843	8.1825	8.16792	8.16518	8.19336	8.19119	8.1727	8.17261	8.18909	8.17456	8.14118	8.16001	8.13248	8.15412	8.12884	8.14997	8.12792	8.16327	8.15274	8.16901
0.033	8.13825	8.16505	8.15019	8.17681	8.14961	8.16907	8.16518	8.16868	8.13609	8.15526	8.15597	8.16704	8.16493	8.15739	8.15351	8.14239	8.17994	8.14278	8.14743	8.1852	8.17147	8.17698	8.17394	8.16854	8.19129	8.16727	8.17515	8.17643	8.17194	8.16884	8.16563	8.17543	8.17842	8.17196	8.19113	8.15997	8.16765	8.1662	8.15772	8.1557	8.14971	8.14362	8.14606	8.16186	8.13934	8.16531	8.15617	8.16636
0.03315	8.14265	8.17422	8.15692	8.1639	8.16515	8.15442	8.16219	8.16068	8.17022	8.15683	8.16549	8.17863	8.15379	8.14226	8.16552	8.16357	8.16149	8.1454	8.14093	8.17404	8.16051	8.16841	8.17019	8.16987	8.19478	8.18032	8.16595	8.16528	8.14918	8.15305	8.15002	8.16806	8.18345	8.17326	8.18711	8.17437	8.16351	8.17099	8.16542	8.16645	8.13927	8.15772	8.1592	8.14831	8.1475	8.17114	8.14977	8.17582
0.0333	8.13806	8.14511	8.15226	8.16411	8.16263	8.16266	8.16073	8.17909	8.16213	8.16691	8.15926	8.15004	8.16877	8.15576	8.14517	8.14615	8.15105	8.14492	8.15774	8.1721	8.16424	8.17614	8.17455	8.16618	8.18629	8.15674	8.16723	8.16419	8.16065	8.14754	8.16096	8.1908	8.17538	8.17305	8.19376	8.18271	8.17341	8.15191	8.1733	8.14197	8.13476	8.17317	8.16904	8.16681	8.16025	8.15512	8.1758	8.15692
0.03345	8.13518	8.15964	8.15369	8.1664	8.17151	8.16343	8.16681	8.16681	8.16368	8.15163	8.16772	8.14268	8.16838	8.14765	8.15427	8.14627	8.15493	8.15364	8.14878	8.15868	8.16763	8.17102	8.16807	8.16918	8.17477	8.16565	8.15114	8.17966	8.15566	8.1771	8.17027	8.19707	8.16764	8.1811	8.19293	8.17897	8.15924	8.15177	8.16884	8.14818	8.17336	8.15522	8.16016	8.1437	8.17263	8.16504	8.17266	8.13577
0.0336	8.14911	8.13808	8.1448	8.17036	8.15999	8.147	8.1502	8.17292	8.1461	8.15862	8.17662	8.15762	8.16263	8.16078	8.14849	8.15611	8.16837	8.16664	8.13309	8.16995	8.16737	8.18888	8.16126	8.18666	8.18031	8.15207	8.15766	8.18884	8.17249	8.17112	8.17986	8.17876	8.17945	8.1829	8.17297	8.16913	8.18598	8.17002	8.15398	8.16043	8.15687	8.15829	8.13959	8.1508	8.16821	8.15585	8.17039	8.15896
0.03375	8.11625	8.12701	8.13284	8.17088	8.15136	8.16321	8.16173	8.17462	8.17261	8.15279	8.16526	8.13316	8.15699	8.14087	8.14244	8.15069	8.15445	8.15343	8.14324	8.17301	8.17093	8.17884	8.16911	8.18286	8.17978	8.16065	8.14754	8.20268	8.17947	8.15676	8.154	8.17627	8.17366	8.18356	8.19615	8.15523	8.16972	8.17246	8.16453	8.13638	8.15475	8.13811	8.15042	8.1633	8.17963	8.15173	8.14087	8.17709
0.0339	8.14375	8.15107	8.13339	8.1559	8.15215	8.15594	8.16032	8.15152	8.16343	8.16376	8.17705	8.14501	8.16356	8.14274	8.15186	8.14122	8.14568	8.13312	8.15208	8.14923	8.15478	8.16841	8.17274	8.17337	8.18505	8.16025	8.16237	8.18259	8.19096	8.15456	8.15631	8.17371	8.17259	8.18733	8.1811	8.16835	8.18054	8.19129	8.15338	8.13949	8.14827	8.14754	8.14473	8.15352	8.14789	8.15428	8.15045	8.18347
0.03405	8.13817	8.13542	8.15331	8.17957	8.16393	8.16723	8.16957	8.13834	8.16177	8.14215	8.1666	8.14541	8.17517	8.15184	8.13677	8.13744	8.14428	8.14177	8.16772	8.15041	8.15143	8.17334	8.15273	8.15802	8.17309	8.17945	8.15994	8.16607	8.17057	8.16441	8.15545	8.18786	8.19235	8.15013	8.18699	8.16883	8.1731	8.18026	8.17145	8.12694	8.17217	8.15718	8.16243	8.15287	8.1329	8.13166	8.15708	8.18927
0.0342	8.13565	8.14314	8.13003	8.15622	8.17023	8.17669	8.15568	8.15512	8.17015	8.17062	8.15197	8.17916	8.15717	8.17747	8.14841	8.16762	8.12883	8.12039	8.13977	8.1511	8.15686	8.14919	8.16182	8.18186	8.15377	8.16989	8.15849	8.17178	8.18365	8.16276	8.16611	8.18837	8.2021	8.16673	8.18724	8.17243	8.17286	8.17055	8.15547	8.12352	8.1898	8.13376	8.17179	8.1491	8.15894	8.15981	8.15185	8.17371
0.03435	8.14585	8.15195	8.14438	8.14312	8.15298	8.16578	8.16088	8.16687	8.17596	8.15023	8.16329	8.169	8.14786	8.16425	8.15632	8.16353	8.13711	8.13919	8.13476	8.18007	8.15128	8.15434	8.17601	8.19537	8.15698	8.17078	8.16724	8.18188	8.18776	8.17437	8.16286	8.17504	8.21071	8.18963	8.19538	8.1733	8.15857	8.17183	8.17247	8.12504	8.15945	8.14219	8.15542	8.16187	8.15894	8.16352	8.13492	8.17496
0.0345	8.13204	8.161	8.14553	8.17118	8.15974	8.16626	8.16437	8.17469	8.15655	8.15018	8.15746	8.18072	8.15751	8.15129	8.14465	8.15018	8.14549	8.15674	8.13192	8.17288	8.16132	8.18388	8.17619	8.16898	8.17589	8.16692	8.17622	8.1711	8.18069	8.15562	8.15642	8.18648	8.1905	8.17633	8.17311	8.15093	8.16807	8.16196	8.1575	8.13466	8.17479	8.15604	8.15413	8.16732	8.15557	8.15396	8.15174	8.18328
0.03465	8.14601	8.14695	8.12157	8.17522	8.14444	8.15748	8.18637	8.16837	8.14515	8.16518	8.1601	8.16186	8.16976	8.17826	8.1258	8.16224	8.15932	8.14534	8.14952	8.18784	8.16586	8.17965	8.17408	8.18184	8.16345	8.17277	8.178	8.18731	8.18365	8.15477	8.15477	8.19848	8.17086	8.17765	8.19946	8.17515	8.17107	8.18535	8.1563	8.14332	8.1704	8.13974	8.16851	8.13852	8.15238	8.16617	8.15579	8.1513
0.0348	8.15102	8.14457	8.12014	8.14192	8.15788	8.15835	8.1548	8.16805	8.15948	8.16748	8.17142	8.1539	8.16828	8.18804	8.13482	8.16663	8.13947	8.14824	8.15649	8.16853	8.18748	8.1449	8.17469	8.1838	8.18186	8.18024	8.17338	8.18735	8.17723	8.17402	8.18328	8.19545	8.19682	8.16327	8.22053	8.16233	8.16103	8.16986	8.16189	8.14053	8.1633	8.13683	8.17153	8.14584	8.15123	8.15967	8.15974	8.14841
0.03495	8.14722	8.12705	8.15602	8.1471	8.14201	8.15601	8.16873	8.15111	8.14088	8.17555	8.15907	8.1814	8.15437	8.16427	8.15053	8.15648	8.16769	8.15326	8.15271	8.16693	8.17993	8.15198	8.17917	8.1804	8.18673	8.17513	8.17551	8.16444	8.18369	8.16143	8.17557	8.17979	8.19731	8.17417	8.19087	8.16407	8.15835	8.14882	8.15806	8.14633	8.17429	8.15358	8.14831	8.16321	8.14605	8.14063	8.17168	8.15827
0.0351	8.1162	8.14786	8.14074	8.16021	8.1542	8.15762	8.14869	8.15771	8.13236	8.15798	8.16088	8.16274	8.16795	8.16797	8.16444	8.15746	8.1638	8.11773	8.14801	8.16774	8.17198	8.16463	8.16444	8.17026	8.17122	8.165	8.16465	8.17923	8.16791	8.16987	8.162	8.18399	8.18062	8.16933	8.1594	8.1773	8.1745	8.16086	8.16992	8.1225	8.16035	8.15835	8.17204	8.16338	8.15805	8.15494	8.14805	8.17048
0.03525	8.11608	8.14339	8.14889	8.14734	8.1602	8.15974	8.16418	8.15999	8.16395	8.14545	8.17104	8.14857	8.16792	8.15588	8.1552	8.13198	8.16258	8.14749	8.1544	8.17629	8.15224	8.18039	8.15631	8.17538	8.17933	8.16283	8.16859	8.16033	8.16319	8.14742	8.15197	8.17982	8.16762	8.18423	8.1766	8.15817	8.18324	8.16724	8.15967	8.14248	8.15679	8.15129	8.15773	8.15549	8.14449	8.16528	8.14487	8.15671
0.0354	8.12284	8.13332	8.13935	8.14196	8.16788	8.16936	8.15913	8.16418	8.15983	8.14868	8.16334	8.14806	8.14899	8.15438	8.14384	8.14827	8.16683	8.15698	8.165	8.16601	8.18442	8.18848	8.1629	8.17723	8.18155	8.14421	8.1712	8.16458	8.17326	8.17227	8.15885	8.17511	8.18249	8.19549	8.19284	8.16458	8.15491	8.17317	8.15723	8.13639	8.15587	8.15911	8.15945	8.15705	8.13733	8.15414	8.17429	8.16912
0.03555	8.14419	8.13085	8.14981	8.17658	8.16622	8.16162	8.14962	8.17002	8.16378	8.15128	8.16077	8.14918	8.14949	8.1766	8.12746	8.15427	8.16565	8.15458	8.17428	8.17256	8.16146	8.16862	8.164	8.17195	8.16434	8.15841	8.16919	8.1366	8.16804	8.17609	8.15961	8.19012	8.1837	8.18111	8.17483	8.16714	8.16776	8.16306	8.16077	8.13908	8.17269	8.14174	8.16474	8.14719	8.12605	8.1426	8.14681	8.15393
0.0357	8.13931	8.12474	8.15776	8.17555	8.14522	8.16037	8.15762	8.16948	8.15274	8.17256	8.1711	8.16498	8.14086	8.17849	8.1473	8.14623	8.1676	8.1428	8.14091	8.17177	8.16333	8.14925	8.18083	8.16629	8.17532	8.17359	8.15399	8.1739	8.17183	8.16438	8.15587	8.1803	8.18626	8.18673	8.18205	8.15259	8.14094	8.16229	8.15275	8.14079	8.14881	8.13719	8.15407	8.14738	8.14276	8.15164	8.15146	8.16338
0.03585	8.15634	8.14464	8.15387	8.14876	8.14306	8.16729	8.18285	8.16375	8.15663	8.16563	8.16413	8.15463	8.15491	8.18181	8.14698	8.15164	8.18035	8.13944	8.14421	8.17493	8.18063	8.12869	8.14847	8.16782	8.17883	8.1708	8.15955	8.16703	8.16168	8.1629	8.16306	8.19284	8.1777	8.16814	8.19559	8.16292	8.17215	8.15273	8.14732	8.14305	8.14808	8.17024	8.1622	8.14938	8.14665	8.17352	8.1532	8.16005
0.036	8.15323	8.15133	8.15783	8.14298	8.16439	8.14978	8.16821	8.16457	8.1498	8.14992	8.12979	8.17069	8.15391	8.16719	8.17338	8.13993	8.18315	8.14482	8.14173	8.17287	8.18732	8.14454	8.14544	8.16704	8.16825	8.16534	8.1728	8.18032	8.16323	8.18703	8.17116	8.17891	8.19092	8.14468	8.19444	8.15744	8.17498	8.16925	8.15801	8.13056	8.15973	8.15928	8.15088	8.18068	8.1595	8.15067	8.15883	8.16793
0.03615	8.14356	8.16494	8.13916	8.16079	8.16681	8.14738	8.16388	8.1454	8.16102	8.16089	8.14994	8.17366	8.13592	8.15046	8.15132	8.15337	8.15728	8.15229	8.16341	8.17636	8.18274	8.16859	8.14444	8.16361	8.16322	8.1858	8.16112	8.17476	8.20328	8.16083	8.17067	8.17134	8.20558	8.17242	8.18789	8.16352	8.17677	8.15272	8.18289	8.15068	8.15823	8.15152	8.14915	8.15355	8.15388	8.16125	8.16348	8.16033
0.0363	8.1355	8.15764	8.15184	8.15283	8.16203	8.15715	8.15215	8.18118	8.1617	8.15999	8.1562	8.15962	8.13059	8.17069	8.15052	8.14531	8.15376	8.15621	8.13601	8.18103	8.16745	8.17322	8.15869	8.16819	8.1751	8.18565	8.17475	8.17147	8.17561	8.17764	8.17369	8.16505	8.18647	8.18118	8.16975	8.17112	8.17631	8.16787	8.16205	8.13543	8.14102	8.14526	8.14129	8.14892	8.14997	8.17148	8.15718	8.17664
0.03645	8.144	8.15357	8.13684	8.15898	8.14186	8.15217	8.1568	8.15858	8.17128	8.16664	8.15564	8.18076	8.1679	8.15905	8.13471	8.15129	8.17064	8.13674	8.14079	8.18565	8.15852	8.17079	8.17305	8.16467	8.16489	8.1625	8.15096	8.15127	8.16999	8.16004	8.17892	8.16086	8.19016	8.16735	8.17287	8.17223	8.16261	8.16938	8.15517	8.14497	8.1477	8.17115	8.15067	8.15735	8.16555	8.14522	8.15651	8.16253
0.0366	8.13073	8.16206	8.1448	8.13953	8.14268	8.16067	8.16933	8.14206	8.14731	8.16532	8.15233	8.17189	8.16954	8.15353	8.13132	8.14458	8.18253	8.13984	8.14817	8.16927	8.16656	8.17498	8.15603	8.1629	8.16722	8.18078	8.17384	8.17203	8.15933	8.14732	8.18106	8.17019	8.19193	8.17705	8.18737	8.18054	8.15994	8.15287	8.14877	8.1492	8.14632	8.15634	8.17086	8.14847	8.16089	8.15516	8.17081	8.17599
0.03675	8.14498	8.15948	8.13422	8.15567	8.13798	8.15868	8.14681	8.16785	8.13887	8.13939	8.15669	8.16979	8.16324	8.16753	8.15109	8.13435	8.16189	8.14725	8.14939	8.17481	8.17066	8.18124	8.16571	8.16224	8.16553	8.17146	8.16823	8.16576	8.15081	8.16175	8.15976	8.16417	8.1703	8.1748	8.18095	8.20072	8.18743	8.1538	8.1611	8.12443	8.15604	8.13782	8.15826	8.14728	8.14702	8.14398	8.16168	8.19353
0.0369	8.15798	8.14855	8.13953	8.17495	8.13454	8.16242	8.15845	8.15967	8.14755	8.15739	8.17036	8.17801	8.14831	8.16355	8.14386	8.1445	8.15882	8.15615	8.15299	8.16335	8.18265	8.17664	8.16757	8.14624	8.1449	8.1613	8.14754	8.16776	8.14539	8.17329	8.14568	8.15819	8.16988	8.18649	8.1776	8.18223	8.18354	8.15189	8.15195	8.12259	8.16451	8.15114	8.15493	8.1521	8.13381	8.15396	8.14531	8.17509
0.03705	8.15038	8.13213	8.14461	8.16147	8.13756	8.17707	8.16435	8.1801	8.16537	8.1736	8.17516	8.16346	8.16441	8.16859	8.13627	8.13766	8.15386	8.13967	8.14487	8.1625	8.17555	8.16155	8.17071	8.15485	8.15831	8.17736	8.17244	8.1762	8.14388	8.18055	8.15507	8.17997	8.18724	8.17185	8.19382	8.17095	8.15715	8.15545	8.15667	8.12462	8.15746	8.16144	8.14676	8.14141	8.12466	8.15899	8.14969	8.17033
0.0372	8.14332	8.16232	8.14545	8.16754	8.17577	8.16841	8.16961	8.16674	8.16322	8.17265	8.17948	8.17854	8.15481	8.16504	8.17202	8.13945	8.15704	8.15755	8.14841	8.16167	8.16129	8.15482	8.14337	8.17884	8.18814	8.20421	8.17917	8.1761	8.16257	8.17519	8.16287	8.17055	8.18526	8.1939	8.18694	8.17639	8.17984	8.16416	8.15476	8.12313	8.14218	8.14322	8.15797	8.15722	8.13805	8.16358	8.15779	8.15672
0.03735	8.12458	8.15668	8.17444	8.14585	8.15976	8.16463	8.16408	8.15841	8.15265	8.16729	8.17276	8.18521	8.15282	8.1705	8.14206	8.14875	8.17494	8.16016	8.16028	8.16658	8.16326	8.16636	8.15653	8.1608	8.18848	8.18378	8.15155	8.19308	8.17591	8.20644	8.16577	8.18101	8.20248	8.18922	8.17965	8.18689	8.1469	8.16146	8.16283	8.13499	8.1469	8.17078	8.14798	8.14945	8.15081	8.1671	8.16514	8.16105
0.0375	8.13045	8.14215	8.16692	8.15491	8.14541	8.17668	8.18788	8.15693	8.16323	8.15095	8.17422	8.17165	8.16905	8.17274	8.16029	8.15414	8.18403	8.14789	8.1578	8.16332	8.16001	8.17271	8.16714	8.14826	8.16829	8.16929	8.16735	8.15032	8.18811	8.18491	8.18975	8.1768	8.16962	8.18411	8.17202	8.15608	8.16634	8.19001	8.14969	8.11528	8.1706	8.16317	8.13593	8.15295	8.14838	8.17104	8.15271	8.16255
0.03765	8.14953	8.15099	8.1255	8.15507	8.14709	8.17181	8.16055	8.15969	8.16788	8.17224	8.16767	8.1566	8.15677	8.15935	8.13118	8.15467	8.15264	8.15958	8.16047	8.16709	8.16498	8.18713	8.17973	8.1746	8.16425	8.1723	8.16851	8.17595	8.15614	8.17233	8.15466	8.18017	8.1931	8.18277	8.17065	8.16112	8.18181	8.19172	8.16376	8.15619	8.15694	8.15605	8.13532	8.15672	8.1436	8.15628	8.16126	8.17514
0.0378	8.13517	8.15009	8.15902	8.1635	8.16154	8.1563	8.16381	8.14827	8.15584	8.15514	8.15169	8.15868	8.1436	8.16859	8.14668	8.14647	8.15358	8.14292	8.15807	8.15619	8.17116	8.17277	8.172	8.15914	8.16363	8.17249	8.15301	8.16247	8.15554	8.17746	8.1523	8.1771	8.19728	8.18399	8.17099	8.15038	8.1874	8.15863	8.1568	8.15743	8.14946	8.16606	8.14606	8.16531	8.15746	8.15983	8.16201	8.16711
0.03795	8.16587	8.16023	8.13303	8.15878	8.17893	8.14072	8.1582	8.1635	8.16728	8.15189	8.14679	8.17206	8.13897	8.16837	8.13869	8.15461	8.14601	8.14428	8.14808	8.15081	8.16512	8.18768	8.18785	8.15899	8.1568	8.1742	8.16981	8.14773	8.18224	8.15077	8.14231	8.17155	8.19014	8.16445	8.17099	8.17005	8.1762	8.154	8.16071	8.1532	8.15744	8.14495	8.12636	8.15492	8.14119	8.15441	8.15387	8.17387
0.0381	8.14845	8.16433	8.14007	8.14681	8.18293	8.14781	8.13845	8.18008	8.14969	8.15779	8.15016	8.17269	8.1739	8.17101	8.1421	8.15756	8.15639	8.14528	8.14985	8.17385	8.15664	8.18623	8.19201	8.16559	8.17937	8.1895	8.1721	8.15643	8.16247	8.1659	8.15128	8.1584	8.17072	8.17724	8.18756	8.15438	8.16598	8.17562	8.15892	8.16475	8.14948	8.15564	8.14415	8.15018	8.14896	8.16654	8.1365	8.15561
0.03825	8.12304	8.15581	8.13731	8.16388	8.17416	8.1451	8.16254	8.1855	8.149	8.16441	8.15507	8.16222	8.15669	8.15868	8.14753	8.16674	8.1547	8.13923	8.15718	8.18305	8.17185	8.17189	8.17003	8.17148	8.17769	8.18513	8.16383	8.15292	8.16389	8.18444	8.18054	8.16634	8.18258	8.17893	8.20011	8.16932	8.16358	8.17555	8.18615	8.14882	8.15186	8.16949	8.14817	8.13651	8.154	8.16389	8.16695	8.14717
0.0384	8.14923	8.1557	8.14513	8.16735	8.16906	8.16716	8.14861	8.15348	8.15065	8.14995	8.17364	8.1581	8.15542	8.16488	8.13679	8.17336	8.14501	8.1537	8.15323	8.17933	8.15599	8.17477	8.14795	8.17211	8.18325	8.16727	8.16236	8.14908	8.16965	8.18228	8.17591	8.16362	8.18381	8.17991	8.19331	8.15426	8.18023	8.15378	8.15627	8.14204	8.14691	8.16098	8.14959	8.12822	8.15571	8.16176	8.14947	8.16903
0.03855	8.13321	8.14902	8.14305	8.16411	8.16741	8.14049	8.15205	8.16301	8.14816	8.15463	8.1617	8.16201	8.16914	8.1688	8.14242	8.1565	8.15662	8.12297	8.15673	8.17296	8.16053	8.16639	8.17963	8.17123	8.16299	8.17349	8.17558	8.15751	8.1706	8.17304	8.18901	8.17525	8.18927	8.1635	8.17078	8.15754	8.17258	8.15665	8.14468	8.13244	8.14536	8.15911	8.15254	8.17051	8.15321	8.15794	8.1673	8.16015
0.0387	8.15093	8.14838	8.15159	8.16077	8.15547	8.16398	8.14752	8.1755	8.16511	8.16367	8.15414	8.16277	8.16095	8.14709	8.14005	8.15545	8.16003	8.15148	8.15253	8.19225	8.17247	8.16989	8.15799	8.16701	8.16574	8.17111	8.15711	8.1648	8.17373	8.16154	8.15741	8.17369	8.17544	8.18523	8.1759	8.16814	8.18249	8.18892	8.13752	8.15631	8.15774	8.17312	8.15325	8.17979	8.16594	8.16575	8.16826	8.16476
0.03885	8.15198	8.14257	8.1211	8.15662	8.16274	8.16462	8.16671	8.17114	8.15705	8.16596	8.16862	8.18471	8.15871	8.1554	8.15388	8.15465	8.15446	8.15838	8.16794	8.18055	8.16517	8.19036	8.17126	8.1777	8.14083	8.19182	8.15646	8.17359	8.16464	8.18475	8.15405	8.19164	8.18607	8.1828	8.15955	8.16717	8.16625	8.16567	8.14499	8.1388	8.16096	8.13473	8.15089	8.14623	8.17146	8.15606	8.15858	8.15024
0.039	8.13076	8.14643	8.13588	8.13604	8.16348	8.16805	8.15586	8.16838	8.1378	8.16582	8.15471	8.17661	8.16191	8.15466	8.14816	8.14324	8.1799	8.14614	8.15777	8.17367	8.16699	8.16513	8.14261	8.16643	8.16563	8.18628	8.1512	8.18368	8.17421	8.19471	8.15748	8.16957	8.19225	8.1747	8.18108	8.1476	8.19279	8.1726	8.15795	8.15289	8.15329	8.13632	8.15005	8.14129	8.14918	8.15432	8.15734	8.1689
0.03915	8.13653	8.15981	8.15042	8.1539	8.16286	8.16735	8.14999	8.17657	8.14062	8.15847	8.15777	8.1669	8.14875	8.16011	8.13943	8.14045	8.14477	8.16748	8.15115	8.15496	8.16055	8.16441	8.14625	8.17038	8.17975	8.19757	8.15817	8.1819	8.17013	8.18677	8.16559	8.15705	8.19809	8.1787	8.1897	8.17229	8.18722	8.18045	8.17451	8.1453	8.15587	8.15081	8.14141	8.15057	8.15553	8.15551	8.15869	8.15974
0.0393	8.13128	8.16111	8.13722	8.15791	8.15612	8.14777	8.14578	8.19854	8.15908	8.15387	8.17964	8.15965	8.15905	8.11689	8.13672	8.15123	8.15947	8.14276	8.13507	8.16975	8.16501	8.18213	8.18169	8.16105	8.17682	8.1523	8.16016	8.16257	8.16823	8.16169	8.17865	8.18294	8.19292	8.1602	8.17032	8.16283	8.1846	8.16477	8.16325	8.13196	8.16846	8.15311	8.14868	8.14555	8.12939	8.14493	8.15204	8.15345
0.03945	8.15946	8.15261	8.14405	8.15312	8.17156	8.15411	8.1631	8.17169	8.14741	8.14847	8.17973	8.16453	8.14978	8.14765	8.15179	8.16174	8.14172	8.13848	8.15348	8.18497	8.17687	8.18523	8.19638	8.16268	8.18596	8.16641	8.16586	8.18127	8.16475	8.15242	8.17921	8.19798	8.18914	8.16559	8.17602	8.18324	8.17729	8.15744	8.16147	8.13852	8.16714	8.14702	8.14428	8.15429	8.1302	8.13569	8.16687	8.16339
0.0396	8.14112	8.14643	8.1374	8.15196	8.16515	8.16638	8.1615	8.1698	8.16503	8.1594	8.15871	8.1588	8.14838	8.14646	8.14489	8.14055	8.14789	8.14919	8.15166	8.18579	8.15707	8.15243	8.16185	8.16645	8.17173	8.18905	8.18687	8.16713	8.18755	8.18196	8.17299	8.17995	8.18322	8.19749	8.17231	8.17673	8.16183	8.17916	8.18262	8.1238	8.1598	8.12656	8.13988	8.14079	8.15383	8.15447	8.16707	8.17233
0.03975	8.11399	8.12662	8.14622	8.16423	8.13501	8.16669	8.16351	8.15256	8.1757	8.15693	8.13755	8.17784	8.17091	8.15817	8.14561	8.16357	8.17809	8.13368	8.14631	8.16608	8.14845	8.16845	8.16238	8.18124	8.17533	8.1819	8.17815	8.1491	8.16996	8.20792	8.17492	8.17427	8.19097	8.19337	8.17598	8.17329	8.16507	8.1641	8.1642	8.12952	8.17097	8.13555	8.12982	8.13912	8.16552	8.15154	8.14777	8.12804
0.0399	8.13957	8.1488	8.15622	8.14113	8.14935	8.1559	8.16054	8.15699	8.15997	8.15599	8.15541	8.17384	8.16927	8.17532	8.14662	8.15559	8.16671	8.14113	8.13701	8.18438	8.15955	8.16699	8.1737	8.17893	8.17312	8.17325	8.15988	8.1763	8.17756	8.20698	8.16982	8.17779	8.17368	8.2019	8.17905	8.17137	8.17462	8.16917	8.1719	8.13387	8.14391	8.14719	8.14178	8.1502	8.16147	8.16599	8.16238	8.13948
0.04005	8.12237	8.15213	8.15407	8.17523	8.1677	8.1682	8.15032	8.16167	8.16306	8.16463	8.16187	8.16957	8.15849	8.15316	8.13761	8.14365	8.16535	8.15549	8.1552	8.17857	8.14747	8.15487	8.16526	8.16744	8.16884	8.18951	8.18696	8.17684	8.16361	8.1828	8.15336	8.1727	8.1806	8.18361	8.17638	8.14991	8.17241	8.15641	8.15636	8.14235	8.14814	8.1644	8.15831	8.14843	8.15837	8.15324	8.15825	8.15728
0.0402	8.13796	8.15506	8.13135	8.17932	8.16392	8.16734	8.13918	8.17555	8.16483	8.14059	8.14618	8.17957	8.15945	8.1417	8.16777	8.15737	8.16079	8.13965	8.14614	8.17888	8.16666	8.1647	8.18318	8.17235	8.17446	8.17807	8.16842	8.17552	8.17865	8.15829	8.14449	8.17067	8.19204	8.16423	8.17436	8.15035	8.16109	8.15287	8.15483	8.12827	8.17167	8.15303	8.15068	8.16114	8.15217	8.14812	8.15652	8.16681
0.04035	8.13442	8.14213	8.1572	8.18988	8.15383	8.15183	8.15762	8.16329	8.14505	8.16498	8.16046	8.18429	8.16638	8.16192	8.16043	8.14698	8.14878	8.12391	8.16771	8.18719	8.16762	8.14633	8.17351	8.17511	8.15564	8.15711	8.15849	8.17114	8.16636	8.14322	8.17589	8.15587	8.17447	8.18499	8.17307	8.14609	8.18204	8.16368	8.14214	8.1306	8.15486	8.16959	8.14129	8.15586	8.15345	8.16442	8.15245	8.16483
0.0405	8.12607	8.15774	8.15972	8.17946	8.16548	8.18261	8.13705	8.17002	8.15981	8.17406	8.17137	8.16493	8.15363	8.17095	8.15124	8.16961	8.16114	8.13042	8.16766	8.17686	8.15956	8.14289	8.15219	8.16278	8.16078	8.15955	8.16552	8.14904	8.17726	8.18013	8.17574	8.16952	8.16881	8.18922	8.17568	8.17806	8.17238	8.16697	8.14838	8.13581	8.13995	8.16036	8.1683	8.1544	8.14855	8.1669	8.16325	8.14505
0.04065	8.13092	8.15056	8.16019	8.1835	8.15918	8.16968	8.13307	8.16838	8.16223	8.20105	8.16912	8.15948	8.14946	8.15034	8.15295	8.17332	8.15238	8.14042	8.16481	8.18627	8.13482	8.17311	8.1491	8.17927	8.18209	8.17636	8.17013	8.1422	8.18189	8.17975	8.17163	8.16369	8.17149	8.17914	8.1679	8.17595	8.155	8.15199	8.15514	8.13229	8.14471	8.1691	8.14118	8.15055	8.16313	8.1829	8.15086	8.1637
0.0408	8.1546	8.15566	8.13353	8.15147	8.15073	8.16151	8.15282	8.14096	8.14449	8.17214	8.16469	8.15728	8.1472	8.15322	8.1595	8.14902	8.16512	8.1421	8.12567	8.17213	8.16626	8.15142	8.14893	8.18135	8.1667	8.14005	8.17804	8.17406	8.16046	8.18946	8.16074	8.18007	8.18022	8.1763	8.19703	8.1657	8.14079	8.17784	8.16063	8.12071	8.14627	8.15828	8.13698	8.16426	8.16528	8.14746	8.13687	8.1551
0.04095	8.1371	8.13316	8.13074	8.16532	8.18495	8.14029	8.14781	8.15627	8.16228	8.15532	8.17383	8.18037	8.11979	8.16848	8.1578	8.1588	8.17064	8.15049	8.14079	8.16529	8.16959	8.19199	8.15358	8.15894	8.17122	8.13578	8.15465	8.18565	8.1636	8.15596	8.16358	8.16399	8.17935	8.18287	8.19079	8.17472	8.14314	8.17006	8.14915	8.15389	8.16401	8.13731	8.14779	8.16331	8.16634	8.14625	8.15862	8.18903
0.0411	8.13468	8.15562	8.14365	8.16137	8.18162	8.17074	8.15111	8.14839	8.13658	8.16037	8.16522	8.16966	8.15531	8.16484	8.14321	8.15728	8.15731	8.15695	8.16253	8.17617	8.149	8.17337	8.1678	8.16973	8.17089	8.17287	8.17376	8.17585	8.16393	8.18918	8.1788	8.17434	8.17788	8.16709	8.17551	8.18244	8.18615	8.1601	8.15451	8.14746	8.14717	8.14893	8.15671	8.15066	8.16011	8.157	8.16135	8.14613
0.04125	8.14312	8.13748	8.13714	8.16021	8.15973	8.18921	8.14084	8.1623	8.15877	8.15145	8.17109	8.1684	8.15737	8.15194	8.12556	8.16878	8.17156	8.15598	8.13275	8.18899	8.15627	8.17901	8.15411	8.16282	8.17002	8.16583	8.17377	8.16532	8.17017	8.17409	8.17008	8.16161	8.18866	8.16348	8.16707	8.18375	8.16489	8.16605	8.16727	8.15324	8.14481	8.17266	8.16694	8.14022	8.16546	8.15283	8.15597	8.14804
0.0414	8.15356	8.14204	8.15163	8.14222	8.1604	8.17162	8.16292	8.16994	8.17122	8.17086	8.16053	8.16179	8.13586	8.16712	8.14695	8.16421	8.15981	8.15941	8.14613	8.17139	8.16825	8.16644	8.18232	8.15211	8.17261	8.16647	8.17863	8.18326	8.17226	8.174	8.17115	8.17458	8.19392	8.1786	8.17347	8.19653	8.19848	8.1614	8.16353	8.13296	8.14018	8.15635	8.1552	8.14656	8.15327	8.16755	8.16499	8.1634
0.04155	8.14591	8.15378	8.15272	8.14893	8.16796	8.16341	8.16615	8.13485	8.15143	8.15743	8.18163	8.14721	8.12771	8.15524	8.14478	8.15419	8.14915	8.14162	8.17016	8.15475	8.15287	8.15959	8.16892	8.17651	8.1699	8.17326	8.17634	8.17457	8.1745	8.16523	8.15198	8.1812	8.20855	8.20222	8.15724	8.1763	8.194	8.16172	8.15036	8.13484	8.16279	8.13894	8.14824	8.15378	8.13674	8.15889	8.14414	8.16156
0.0417	8.13452	8.16195	8.14732	8.15442	8.15247	8.13934	8.15701	8.15611	8.1448	8.17895	8.17021	8.14754	8.16203	8.14986	8.13178	8.16219	8.14964	8.1578	8.14899	8.16845	8.13694	8.17311	8.14338	8.1565	8.18423	8.15681	8.15989	8.16414	8.16402	8.16526	8.14341	8.14291	8.16833	8.19734	8.17869	8.17443	8.16554	8.14653	8.16405	8.13099	8.16348	8.13523	8.13956	8.15582	8.14534	8.1525	8.16645	8.15281
0.04185	8.14093	8.13684	8.13786	8.16496	8.14697	8.15971	8.16269	8.15615	8.1702	8.15266	8.16578	8.15512	8.17403	8.16313	8.12946	8.17517	8.15212	8.15421	8.16827	8.18174	8.14527	8.16047	8.14363	8.18011	8.16444	8.17694	8.18517	8.15453	8.17425	8.17923	8.16584	8.15915	8.16381	8.1692	8.17715	8.16731	8.17753	8.15475	8.14957	8.15511	8.14597	8.13738	8.1487	8.14841	8.16871	8.1795	8.16127	8.15931
0.042	8.12831	8.1518	8.16386	8.17045	8.15806	8.15509	8.14487	8.1472	8.18122	8.16637	8.18729	8.15925	8.16298	8.1505	8.12307	8.15376	8.14985	8.14236	8.14717	8.17122	8.16545	8.16177	8.14644	8.18153	8.16934	8.17458	8.17575	8.17486	8.16208	8.17568	8.17617	8.16212	8.18119	8.19622	8.17316	8.15634	8.18729	8.14714	8.14504	8.14338	8.15563	8.16767	8.14217	8.16876	8.14054	8.1613	8.16273	8.15416
0.04215	8.14489	8.13732	8.15913	8.16292	8.17196	8.15585	8.15193	8.15567	8.15742	8.15916	8.18176	8.15449	8.16643	8.14841	8.14473	8.17814	8.15631	8.16684	8.13641	8.16011	8.14841	8.17729	8.15774	8.1658	8.18069	8.17696	8.17957	8.18534	8.17496	8.17308	8.14083	8.16598	8.18355	8.1808	8.18874	8.17643	8.18331	8.15741	8.16644	8.13683	8.1599	8.15574	8.1512	8.12847	8.13138	8.15034	8.15175	8.15838
0.0423	8.14076	8.13658	8.13145	8.1643	8.14995	8.16222	8.13018	8.17719	8.16686	8.16224	8.1642	8.148	8.1661	8.14491	8.16976	8.16909	8.15581	8.17106	8.13445	8.18038	8.17764	8.16887	8.14035	8.14455	8.1781	8.17442	8.18176	8.16111	8.17544	8.17715	8.15178	8.16122	8.18043	8.1827	8.18316	8.17587	8.18395	8.17987	8.16274	8.14473	8.14433	8.15119	8.14198	8.12231	8.15211	8.14123	8.15638	8.15477
0.04245	8.13099	8.12884	8.13133	8.1599	8.14511	8.16312	8.16514	8.15627	8.15629	8.1621	8.13969	8.15536	8.17159	8.15505	8.16046	8.16487	8.16107	8.16794	8.14737	8.17588	8.17619	8.16764	8.17365	8.15614	8.18204	8.16996	8.18605	8.14641	8.17068	8.20198	8.16753	8.16378	8.1702	8.17138	8.17591	8.18684	8.14703	8.17347	8.14082	8.13586	8.16151	8.16422	8.13578	8.14059	8.16379	8.1581	8.15437	8.16479
0.0426	8.1576	8.13728	8.13824	8.16535	8.15135	8.15532	8.16704	8.16216	8.1541	8.16065	8.16362	8.15802	8.17748	8.1666	8.1337	8.1652	8.14067	8.12932	8.16407	8.1677	8.15637	8.15985	8.17107	8.17405	8.17377	8.17706	8.18628	8.1793	8.1782	8.1544	8.17765	8.16793	8.19792	8.16473	8.19958	8.15437	8.17092	8.1791	8.14847	8.13512	8.15344	8.14817	8.14725	8.15348	8.15465	8.16691	8.14883	8.14978
0.04275	8.13588	8.15173	8.14294	8.17853	8.16615	8.16001	8.16928	8.16195	8.15901	8.14747	8.16949	8.1635	8.1642	8.15713	8.13857	8.14882	8.15082	8.13852	8.13062	8.17398	8.14626	8.16587	8.16903	8.17283	8.16615	8.17878	8.16856	8.18452	8.16704	8.15726	8.18067	8.17517	8.1768	8.18108	8.18707	8.16472	8.17245	8.16424	8.15708	8.14219	8.15426	8.15042	8.17146	8.16501	8.15509	8.14431	8.16336	8.1608
0.0429	8.12009	8.13516	8.15731	8.1483	8.1659	8.14055	8.17284	8.15606	8.15392	8.16254	8.14973	8.16003	8.15341	8.15495	8.15739	8.15078	8.14685	8.14213	8.13348	8.16697	8.16083	8.1787	8.16432	8.15276	8.16566	8.17321	8.16505	8.17559	8.18617	8.16022	8.18692	8.17323	8.17778	8.17343	8.19272	8.16418	8.16072	8.1522	8.17675	8.14561	8.15785	8.14443	8.16484	8.16232	8.14486	8.1581	8.16759	8.15264
0.04305	8.13174	8.13813	8.14791	8.16455	8.13593	8.14201	8.18919	8.16739	8.17018	8.16471	8.15604	8.14751	8.17017	8.17001	8.14639	8.16307	8.15177	8.14072	8.13098	8.19115	8.15617	8.17818	8.15823	8.18059	8.14961	8.16444	8.18088	8.16388	8.17553	8.16352	8.16702	8.18096	8.17985	8.17507	8.1987	8.14798	8.16982	8.15631	8.17446	8.15381	8.16051	8.14325	8.16865	8.14934	8.15261	8.17371	8.13638	8.17595
0.0432	8.14073	8.15811	8.14583	8.16198	8.14557	8.1657	8.16998	8.16376	8.18371	8.16666	8.16975	8.15861	8.14471	8.15045	8.15893	8.1517	8.16651	8.15837	8.15203	8.16859	8.15152	8.17679	8.16084	8.1915	8.15304	8.18522	8.17691	8.17294	8.17224	8.17338	8.16999	8.17046	8.18563	8.19588	8.17901	8.18078	8.17846	8.16192	8.16306	8.13908	8.14426	8.15213	8.16224	8.13622	8.15526	8.17881	8.14762	8.17385
0.04335	8.13557	8.15166	8.12949	8.15355	8.16089	8.16051	8.14563	8.15974	8.14166	8.17303	8.18009	8.15068	8.16676	8.16737	8.15651	8.15255	8.16618	8.17381	8.15348	8.17249	8.16805	8.17432	8.14831	8.17706	8.18027	8.17476	8.16795	8.16723	8.1755	8.17362	8.16382	8.17817	8.20051	8.17075	8.16508	8.19623	8.18217	8.15875	8.14578	8.14838	8.13533	8.16108	8.14587	8.13233	8.14305	8.15705	8.15045	8.15543
0.0435	8.14682	8.14693	8.13533	8.15859	8.14216	8.14054	8.15463	8.15976	8.1633	8.15299	8.1544	8.17199	8.15543	8.16767	8.14604	8.17514	8.15379	8.154	8.11604	8.16723	8.15316	8.19504	8.18051	8.17902	8.17702	8.1824	8.1605	8.18744	8.16323	8.16702	8.17331	8.16894	8.18014	8.16355	8.16514	8.16558	8.17282	8.16869	8.16702	8.15371	8.15268	8.16033	8.15534	8.1421	8.13753	8.15158	8.16168	8.15619
0.04365	8.12891	8.14989	8.1437	8.15659	8.18808	8.147	8.14952	8.17102	8.17641	8.13328	8.15026	8.16458	8.14276	8.17168	8.14834	8.17556	8.1594	8.15304	8.14075	8.16943	8.16161	8.18549	8.1692	8.16719	8.15234	8.16273	8.16747	8.15928	8.16038	8.17722	8.15797	8.15146	8.16807	8.18356	8.15896	8.15571	8.16521	8.16573	8.16301	8.13475	8.13834	8.17006	8.16884	8.14553	8.13903	8.15582	8.14934	8.163
0.0438	8.1462	8.14615	8.15524	8.15636	8.16374	8.17306	8.14559	8.15437	8.16195	8.14856	8.16151	8.14311	8.15159	8.14904	8.14901	8.15402	8.15224	8.15276	8.15953	8.17712	8.15527	8.15768	8.14219	8.16865	8.17377	8.1679	8.15975	8.16978	8.19349	8.17031	8.14964	8.16323	8.19344	8.15728	8.17055	8.18259	8.17043	8.16252	8.14425	8.12756	8.14359	8.16396	8.17797	8.16684	8.12584	8.14826	8.13906	8.15206
0.04395	8.1447	8.15067	8.13955	8.15048	8.13038	8.16444	8.15508	8.15788	8.14492	8.16509	8.16452	8.15809	8.13159	8.14178	8.15859	8.16528	8.16151	8.13927	8.12834	8.1821	8.16962	8.16211	8.14426	8.17329	8.17413	8.17298	8.17151	8.17521	8.17353	8.16155	8.16423	8.16655	8.17863	8.17236	8.189	8.17258	8.18883	8.16265	8.1405	8.13717	8.17522	8.14711	8.16279	8.16657	8.1382	8.1536	8.15161	8.14398
0.0441	8.15556	8.14147	8.13288	8.14938	8.14323	8.15248	8.13153	8.15518	8.16718	8.1577	8.15648	8.17127	8.16706	8.14296	8.16287	8.1667	8.18333	8.15454	8.13255	8.17389	8.18443	8.17442	8.15577	8.15335	8.17233	8.18896	8.14943	8.18357	8.17558	8.16582	8.16836	8.18069	8.17407	8.18817	8.17063	8.17558	8.16977	8.15466	8.14912	8.14412	8.15517	8.14677	8.14133	8.15367	8.144	8.16135	8.16624	8.1336
0.04425	8.14319	8.13696	8.1775	8.14386	8.14204	8.16708	8.15171	8.16537	8.17804	8.15914	8.16815	8.16639	8.16598	8.15624	8.14268	8.15649	8.17158	8.13478	8.12659	8.17701	8.1581	8.16676	8.17677	8.17573	8.18073	8.18862	8.15885	8.18215	8.14333	8.17811	8.17111	8.17114	8.16801	8.1758	8.17927	8.18511	8.17539	8.14629	8.1746	8.13018	8.15675	8.14976	8.14375	8.16638	8.13599	8.1554	8.14829	8.16071
0.0444	8.11814	8.14741	8.14211	8.14838	8.16193	8.16891	8.15578	8.17155	8.15329	8.16533	8.14906	8.13826	8.16975	8.15497	8.13412	8.17484	8.16326	8.1547	8.14311	8.14545	8.15533	8.17703	8.16731	8.17425	8.16296	8.18821	8.16741	8.17032	8.16185	8.15078	8.16624	8.16936	8.1714	8.19128	8.18506	8.1597	8.16918	8.16132	8.15305	8.14702	8.15245	8.1728	8.15454	8.1422	8.1467	8.16447	8.16075	8.15238
0.04455	8.13401	8.14035	8.14013	8.1579	8.15291	8.15878	8.14223	8.18093	8.1649	8.17936	8.15308	8.17931	8.15602	8.15969	8.14381	8.14784	8.15838	8.15862	8.1638	8.16609	8.16832	8.17727	8.16657	8.17126	8.16175	8.16884	8.16998	8.16315	8.18313	8.17105	8.14965	8.16925	8.15909	8.19399	8.16793	8.1669	8.17392	8.16975	8.17305	8.13693	8.14749	8.1321	8.14581	8.15193	8.1477	8.14594	8.1434	8.1434
0.0447	8.13534	8.15098	8.14974	8.16142	8.17279	8.1443	8.1679	8.18492	8.15934	8.18352	8.15611	8.16455	8.13823	8.16311	8.15013	8.14421	8.14032	8.16168	8.14072	8.18047	8.1548	8.17629	8.17677	8.18056	8.17886	8.168	8.16084	8.15755	8.18158	8.18451	8.15411	8.17912	8.17648	8.17605	8.17966	8.17217	8.15306	8.16682	8.15758	8.13808	8.15786	8.16712	8.14011	8.15008	8.1514	8.15861	8.19187	8.15055
0.04485	8.14787	8.15533	8.14146	8.15397	8.17034	8.15692	8.17256	8.17934	8.15621	8.18708	8.15171	8.15997	8.16542	8.15042	8.17773	8.16402	8.13532	8.13385	8.1428	8.18167	8.16022	8.17851	8.15398	8.16265	8.18334	8.18005	8.16292	8.15744	8.17313	8.19369	8.14038	8.18125	8.19707	8.16996	8.17363	8.15871	8.1631	8.15461	8.1589	8.13717	8.14564	8.14819	8.12842	8.1466	8.15304	8.14318	8.16431	8.15364
0.045	8.13557	8.13799	8.14793	8.18305	8.14023	8.14189	8.15867	8.19066	8.16002	8.1669	8.16357	8.15774	8.17281	8.15562	8.16947	8.13841	8.14695	8.12477	8.15617	8.17561	8.16529	8.16558	8.15359	8.15462	8.17311	8.18111	8.16241	8.16838	8.17636	8.16594	8.14856	8.18532	8.17868	8.16938	8.14928	8.17999	8.15365	8.15894	8.15524	8.14735	8.14421	8.16153	8.13189	8.16567	8.13161	8.15799	8.15458	8.16627
0.04515	8.12152	8.14969	8.13872	8.16332	8.14289	8.15514	8.17041	8.16598	8.16229	8.16529	8.15903	8.14862	8.1752	8.16866	8.14534	8.13818	8.14998	8.14074	8.14964	8.18359	8.16484	8.16788	8.14886	8.16381	8.19157	8.16455	8.17841	8.17189	8.18855	8.15899	8.17661	8.17569	8.18459	8.17377	8.17068	8.17662	8.16282	8.17306	8.16562	8.14807	8.1533	8.15175	8.14602	8.1395	8.13825	8.16376	8.14349	8.18052
0.0453	8.12348	8.14369	8.13647	8.15852	8.16592	8.15471	8.15777	8.16969	8.1594	8.15599	8.16215	8.17992	8.1498	8.16466	8.17428	8.15281	8.16458	8.15854	8.14638	8.18253	8.19091	8.16135	8.1437	8.16774	8.16098	8.15976	8.17708	8.14995	8.18799	8.15435	8.14753	8.1846	8.17479	8.17328	8.18018	8.18149	8.15977	8.16804	8.16247	8.13147	8.1435	8.16261	8.16815	8.17118	8.1319	8.14752	8.14556	8.16521
0.04545	8.13023	8.14767	8.12556	8.16498	8.1666	8.14626	8.17024	8.19404	8.15545	8.1446	8.16027	8.17301	8.17072	8.17517	8.1533	8.16001	8.13858	8.13581	8.14559	8.17088	8.1686	8.15436	8.14877	8.17178	8.1636	8.16346	8.17991	8.16264	8.15355	8.16952	8.16517	8.16722	8.17395	8.18392	8.18848	8.1706	8.16887	8.1612	8.1595	8.13602	8.14928	8.14038	8.15565	8.13396	8.1515	8.1483	8.15317	8.16972
0.0456	8.13667	8.14187	8.13766	8.16009	8.17989	8.16219	8.16018	8.15821	8.15133	8.16443	8.16379	8.16605	8.13149	8.14782	8.13974	8.16409	8.1636	8.12965	8.15796	8.15133	8.16379	8.1697	8.14316	8.15728	8.17046	8.16027	8.16889	8.17031	8.17023	8.17357	8.17	8.17872	8.16174	8.17434	8.1678	8.15845	8.18569	8.16865	8.16367	8.13057	8.14192	8.15961	8.1418	8.13895	8.1366	8.18192	8.14765	8.15225
0.04575	8.13437	8.15063	8.16199	8.1585	8.1586	8.16937	8.14402	8.17608	8.16162	8.1572	8.13912	8.17215	8.16476	8.15201	8.14477	8.17512	8.15657	8.14983	8.15022	8.17048	8.14805	8.15683	8.15081	8.12326	8.16208	8.16613	8.17184	8.18434	8.18657	8.16451	8.15682	8.17769	8.18436	8.16638	8.17338	8.18166	8.17584	8.17106	8.14447	8.13226	8.14927	8.16906	8.16843	8.15403	8.15245	8.17137	8.14328	8.12583
0.0459	8.13761	8.14225	8.15681	8.16626	8.16093	8.16443	8.1601	8.17617	8.1477	8.16636	8.15962	8.16832	8.15721	8.16114	8.16164	8.16236	8.16395	8.14072	8.15145	8.15644	8.14503	8.16269	8.15709	8.17015	8.17322	8.16325	8.19212	8.16556	8.16753	8.16195	8.16319	8.1682	8.17924	8.17071	8.17174	8.17103	8.16711	8.1566	8.15824	8.12271	8.152	8.15084	8.15454	8.15187	8.16426	8.15499	8.15814	8.16648
0.04605	8.15726	8.15736	8.16321	8.14732	8.16018	8.15271	8.14769	8.1879	8.14681	8.15467	8.18228	8.14553	8.13862	8.14205	8.15232	8.16924	8.16041	8.16063	8.1401	8.17357	8.16437	8.16496	8.16752	8.15117	8.17263	8.16437	8.17718	8.14726	8.1638	8.15231	8.17691	8.16954	8.20614	8.18379	8.17456	8.16992	8.18786	8.14234	8.14877	8.13208	8.15313	8.17547	8.14653	8.1571	8.16157	8.16915	8.1733	8.17539
0.0462	8.14819	8.14307	8.16442	8.1285	8.14971	8.15018	8.14701	8.16981	8.14288	8.1627	8.19999	8.1465	8.16536	8.14174	8.15776	8.15648	8.15808	8.13936	8.14509	8.1718	8.17371	8.16232	8.15713	8.14634	8.17956	8.16475	8.16374	8.15759	8.16298	8.16698	8.15884	8.15886	8.18919	8.18422	8.16945	8.15744	8.17115	8.15924	8.1499	8.13574	8.15186	8.15372	8.14002	8.17472	8.17063	8.16167	8.17181	8.17296
0.04635	8.1432	8.14044	8.15899	8.16082	8.15707	8.14046	8.15242	8.16499	8.15077	8.16383	8.17077	8.17843	8.17527	8.154	8.12977	8.15459	8.14519	8.12625	8.14271	8.15588	8.16111	8.16829	8.16854	8.16526	8.15411	8.1842	8.17138	8.19154	8.18052	8.17008	8.15538	8.16705	8.20789	8.18289	8.17966	8.18505	8.16944	8.16479	8.15228	8.11848	8.16681	8.13375	8.13806	8.15001	8.15426	8.14989	8.15929	8.1688
0.0465	8.13469	8.13844	8.14852	8.15843	8.1429	8.15463	8.16149	8.1739	8.15941	8.16792	8.16611	8.17538	8.15299	8.1882	8.13902	8.15032	8.16093	8.14005	8.12428	8.16835	8.16435	8.16266	8.15451	8.15028	8.16271	8.19635	8.1768	8.1748	8.15312	8.16741	8.14486	8.17034	8.17723	8.171	8.16083	8.17316	8.16769	8.16134	8.15437	8.13061	8.16627	8.14709	8.14632	8.14711	8.15868	8.1591	8.16395	8.16655
0.04665	8.13069	8.15203	8.14759	8.15247	8.14701	8.14332	8.15234	8.18099	8.15376	8.17291	8.16936	8.16399	8.15505	8.16815	8.1389	8.14858	8.15822	8.13434	8.14246	8.18937	8.14899	8.16174	8.16614	8.16917	8.18474	8.19174	8.17189	8.17608	8.17818	8.18433	8.1544	8.17294	8.18028	8.1775	8.18064	8.16553	8.16114	8.15993	8.16162	8.14276	8.15501	8.16149	8.12496	8.14498	8.14469	8.17101	8.15992	8.17448
0.0468	8.1379	8.14717	8.15705	8.15956	8.15529	8.16702	8.16783	8.15884	8.15924	8.16329	8.1564	8.17182	8.17522	8.14579	8.13465	8.17383	8.15368	8.1449	8.16104	8.1754	8.13791	8.15411	8.16537	8.18017	8.17329	8.18223	8.15398	8.17166	8.17657	8.18062	8.15527	8.16851	8.17841	8.16512	8.15747	8.179	8.15278	8.16584	8.1572	8.14976	8.14996	8.14725	8.14215	8.14581	8.15571	8.16414	8.1489	8.18877
0.04695	8.13649	8.12763	8.15768	8.12892	8.15108	8.15377	8.16103	8.14016	8.16239	8.1846	8.14049	8.16784	8.15958	8.1407	8.13248	8.16817	8.1573	8.14328	8.15336	8.17326	8.15053	8.16456	8.18743	8.17917	8.17437	8.15846	8.16023	8.17348	8.17671	8.1949	8.15304	8.17259	8.16861	8.17504	8.17794	8.17482	8.152	8.16476	8.17542	8.15372	8.16027	8.13335	8.15692	8.14326	8.16784	8.15367	8.13981	8.16887
0.0471	8.1358	8.13232	8.15793	8.15624	8.15381	8.16261	8.1424	8.16364	8.12716	8.16388	8.14107	8.16392	8.16663	8.16233	8.13454	8.13523	8.1627	8.1435	8.16906	8.16489	8.16236	8.18455	8.17651	8.15729	8.17769	8.1561	8.1594	8.17992	8.14518	8.18146	8.15166	8.17324	8.17113	8.16751	8.18624	8.16252	8.16615	8.16197	8.17937	8.14736	8.1584	8.15445	8.1601	8.15343	8.14538	8.15659	8.16327	8.1545
0.04725	8.12903	8.13527	8.14923	8.15625	8.14557	8.18395	8.15013	8.17626	8.15744	8.15793	8.13912	8.15273	8.16448	8.16683	8.14168	8.15129	8.1602	8.12917	8.14763	8.1518	8.18428	8.16992	8.16218	8.16206	8.15941	8.15217	8.15753	8.15797	8.16581	8.17305	8.18347	8.18069	8.17226	8.16907	8.18251	8.15719	8.17047	8.15074	8.14975	8.11098	8.15383	8.16608	8.15599	8.14341	8.1525	8.13504	8.15988	8.17632
0.0474	8.10884	8.13801	8.15053	8.15114	8.16329	8.16174	8.14787	8.152	8.16059	8.15582	8.14771	8.17776	8.15158	8.16578	8.14428	8.18215	8.1642	8.15294	8.14611	8.17207	8.1805	8.16809	8.15224	8.17144	8.15075	8.15313	8.17525	8.15365	8.17566	8.16331	8.17097	8.17877	8.18286	8.17151	8.20401	8.17022	8.16804	8.16072	8.13192	8.14452	8.16451	8.15528	8.15998	8.15721	8.16589	8.16469	8.15559	8.16311
0.04755	8.12155	8.1531	8.13658	8.15638	8.15353	8.14867	8.1518	8.17119	8.16374	8.13943	8.15469	8.15151	8.16061	8.14632	8.14635	8.1857	8.13664	8.13279	8.14669	8.17075	8.15402	8.16964	8.15671	8.17043	8.16822	8.16113	8.17113	8.16315	8.15941	8.18298	8.18047	8.17804	8.16733	8.18804	8.18863	8.16945	8.15839	8.17014	8.15339	8.13132	8.14528	8.14355	8.13705	8.14773	8.15857	8.15574	8.15652	8.16748
0.0477	8.14398	8.14087	8.13712	8.15447	8.15309	8.15748	8.1499	8.14681	8.1435	8.17018	8.13615	8.16671	8.14377	8.13866	8.14059	8.14342	8.13054	8.12993	8.1281	8.16418	8.14952	8.18843	8.17809	8.17624	8.1668	8.15017	8.17164	8.15974	8.17664	8.17771	8.16305	8.18627	8.17031	8.18118	8.1909	8.18002	8.15807	8.1663	8.15856	8.13973	8.14255	8.16158	8.15139	8.15042	8.1567	8.15835	8.15796	8.15369
0.04785	8.14839	8.12553	8.15984	8.15328	8.16222	8.14499	8.15196	8.15315	8.14866	8.17001	8.14742	8.16872	8.15268	8.1424	8.16664	8.14508	8.1464	8.15604	8.14222	8.14436	8.14995	8.16978	8.15512	8.14738	8.15194	8.15907	8.16655	8.16648	8.16472	8.17664	8.16199	8.19312	8.18343	8.16353	8.17805	8.1941	8.17535	8.17783	8.16913	8.1462	8.15327	8.15582	8.14285	8.12968	8.14643	8.16469	8.16658	8.14959
0.048	8.14933	8.13902	8.16343	8.16442	8.16332	8.16039	8.15591	8.16708	8.15726	8.15446	8.16969	8.18101	8.17717	8.16619	8.16551	8.16126	8.16543	8.15478	8.15489	8.15797	8.17303	8.16435	8.1591	8.16991	8.16422	8.16811	8.15973	8.16933	8.17095	8.18104	8.18612	8.15339	8.17129	8.16446	8.17811	8.17717	8.18471	8.16402	8.17738	8.15469	8.1505	8.15206	8.14519	8.16021	8.15572	8.15365	8.16074	8.173
0.04815	8.14141	8.1605	8.147	8.16311	8.14775	8.16371	8.15636	8.17311	8.15536	8.16098	8.1688	8.16275	8.15969	8.17455	8.13194	8.15091	8.1856	8.15093	8.15656	8.17717	8.16074	8.17314	8.16425	8.15468	8.14407	8.16308	8.17378	8.1791	8.17279	8.18501	8.17908	8.16493	8.17196	8.1798	8.16793	8.16623	8.17318	8.16505	8.17416	8.14063	8.1384	8.13964	8.15138	8.17025	8.14552	8.14302	8.15256	8.16504
0.0483	8.15479	8.14096	8.14354	8.15573	8.13835	8.18145	8.14177	8.16402	8.14876	8.16262	8.16882	8.16407	8.1624	8.17762	8.1412	8.14998	8.17553	8.14009	8.15833	8.16754	8.15881	8.18225	8.15613	8.15817	8.16702	8.17837	8.18574	8.17712	8.16772	8.17938	8.16722	8.15002	8.17628	8.17575	8.15531	8.1927	8.16728	8.13496	8.16371	8.14197	8.15246	8.16046	8.16856	8.15486	8.16475	8.16441	8.14362	8.16657
0.04845	8.15419	8.12394	8.12742	8.15654	8.1415	8.14772	8.13924	8.15781	8.16146	8.14811	8.18356	8.16297	8.15824	8.16678	8.15054	8.14243	8.15373	8.1521	8.16023	8.18723	8.14758	8.1764	8.15207	8.18181	8.14908	8.1761	8.19028	8.17758	8.16224	8.16882	8.15348	8.15978	8.18552	8.17871	8.15417	8.20415	8.15907	8.15336	8.14318	8.1514	8.15465	8.15038	8.1496	8.14291	8.16284	8.15271	8.12676	8.14641
0.0486	8.13861	8.12559	8.15417	8.16117	8.15135	8.17249	8.15318	8.16524	8.16811	8.15159	8.154	8.15708	8.15745	8.15765	8.16323	8.16641	8.15828	8.14905	8.15648	8.19049	8.15841	8.18026	8.15359	8.15758	8.18576	8.15437	8.16479	8.18639	8.17095	8.17196	8.16555	8.18469	8.16712	8.18898	8.1848	8.18759	8.19367	8.16068	8.14761	8.15903	8.14973	8.13894	8.15392	8.16425	8.14816	8.15072	8.18434	8.15779
0.04875	8.14767	8.1312	8.17721	8.1471	8.15125	8.16431	8.15534	8.16778	8.18361	8.15702	8.14569	8.15465	8.15824	8.17094	8.14017	8.17023	8.15997	8.15194	8.16587	8.18064	8.14723	8.19762	8.1628	8.16929	8.17337	8.15491	8.16413	8.17581	8.17076	8.17056	8.16243	8.18179	8.17004	8.17902	8.17279	8.18553	8.15175	8.16037	8.14195	8.13035	8.1568	8.14749	8.15973	8.16545	8.14381	8.17528	8.16998	8.13822
0.0489	8.13616	8.14871	8.14482	8.15234	8.16382	8.1483	8.14477	8.17642	8.15761	8.14656	8.15379	8.14357	8.17692	8.15662	8.14941	8.14187	8.13635	8.14467	8.14156	8.15176	8.16715	8.16525	8.16067	8.16526	8.16761	8.19411	8.15316	8.16249	8.18081	8.151	8.1478	8.18013	8.19916	8.16572	8.16551	8.17926	8.1563	8.1794	8.16414	8.14723	8.15937	8.14936	8.15358	8.1532	8.15089	8.14165	8.16359	8.1815
0.04905	8.12943	8.13328	8.14726	8.15226	8.1598	8.15693	8.14637	8.15718	8.15354	8.14963	8.16844	8.15474	8.17353	8.13937	8.14376	8.15091	8.15435	8.1528	8.15119	8.18411	8.14877	8.16163	8.16029	8.19907	8.16666	8.17929	8.15799	8.18304	8.18249	8.16294	8.14993	8.16948	8.17683	8.1808	8.16863	8.16179	8.17595	8.17041	8.15771	8.13493	8.15995	8.15905	8.14224	8.1329	8.14736	8.15182	8.16432	8.15596
0.0492	8.12958	8.11886	8.15086	8.14289	8.14234	8.14975	8.13441	8.16098	8.16989	8.14689	8.16722	8.15475	8.1566	8.1594	8.15089	8.14516	8.15806	8.14398	8.14819	8.15042	8.15364	8.16475	8.18815	8.17374	8.15964	8.17086	8.17755	8.15656	8.17009	8.17205	8.16557	8.17409	8.15637	8.20145	8.15895	8.1657	8.15744	8.17968	8.15311	8.1566	8.16039	8.13495	8.13408	8.17353	8.12333	8.17251	8.15172	8.15765
0.04935	8.13342	8.14934	8.1436	8.16317	8.13674	8.1519	8.13207	8.14676	8.1735	8.13819	8.15398	8.15529	8.15855	8.16638	8.1423	8.17437	8.15302	8.17567	8.14329	8.1729	8.13859	8.16848	8.19396	8.15629	8.15835	8.17886	8.16936	8.14382	8.19663	8.18843	8.16072	8.17023	8.1596	8.19421	8.17289	8.1853	8.14854	8.17462	8.1592	8.13717	8.15413	8.13122	8.14466	8.15971	8.14436	8.18041	8.13188	8.16767
0.0495	8.14515	8.14096	8.13155	8.16474	8.15792	8.16712	8.15645	8.1764	8.16008	8.16168	8.15158	8.17202	8.1569	8.15129	8.14602	8.15026	8.14096	8.17061	8.13001	8.17476	8.1522	8.16828	8.1638	8.16169	8.15524	8.18366	8.17039	8.17064	8.17171	8.16125	8.17126	8.16468	8.16838	8.16235	8.17134	8.18951	8.16978	8.15793	8.15799	8.12773	8.14098	8.1559	8.16613	8.16018	8.14422	8.13941	8.15354	8.17148
0.04965	8.13324	8.14866	8.13487	8.19232	8.16025	8.17187	8.15644	8.1747	8.14336	8.15613	8.16044	8.16339	8.14686	8.15587	8.12635	8.15247	8.13119	8.14596	8.13558	8.16958	8.15318	8.16407	8.18734	8.16129	8.15623	8.17668	8.1462	8.15865	8.15886	8.16123	8.17256	8.1661	8.17649	8.1773	8.17117	8.17679	8.16135	8.13632	8.14362	8.1445	8.14677	8.14146	8.15643	8.15406	8.14816	8.13181	8.16231	8.16425
0.0498	8.1421	8.15094	8.13368	8.16874	8.14189	8.16299	8.16697	8.16655	8.15564	8.16069	8.16237	8.15945	8.14461	8.16401	8.1436	8.15831	8.15175	8.16023	8.14728	8.15945	8.14299	8.15482	8.18834	8.16791	8.15771	8.17488	8.15474	8.16834	8.16707	8.16257	8.17071	8.17226	8.17253	8.20038	8.18462	8.1746	8.1738	8.14938	8.15454	8.14546	8.15353	8.15515	8.15183	8.15104	8.15517	8.14964	8.14061	8.15886
0.04995	8.12101	8.13131	8.14014	8.1686	8.149	8.16938	8.19094	8.15283	8.15705	8.15775	8.1632	8.15438	8.15135	8.14478	8.15549	8.17371	8.1454	8.15784	8.15428	8.15972	8.1448	8.15734	8.1713	8.16951	8.1431	8.19265	8.16826	8.17417	8.17397	8.16539	8.16442	8.18656	8.18096	8.20167	8.16615	8.15798	8.16542	8.18904	8.15685	8.15251	8.16587	8.15714	8.15477	8.14101	8.14337	8.17214	8.14532	8.15054
0.0501	8.14186	8.14634	8.14756	8.15422	8.13956	8.15986	8.17591	8.15206	8.13746	8.15931	8.16341	8.14398	8.16124	8.16796	8.15311	8.17268	8.14967	8.1272	8.15495	8.17155	8.14294	8.17874	8.15536	8.18839	8.17395	8.17114	8.15988	8.16207	8.17395	8.17031	8.17597	8.18026	8.18015	8.19085	8.16772	8.16209	8.15746	8.18871	8.17404	8.14908	8.15252	8.15693	8.12308	8.14226	8.12822	8.17876	8.15484	8.15107
0.05025	8.12566	8.14037	8.13262	8.15593	8.14753	8.15887	8.14104	8.16692	8.15379	8.15038	8.16804	8.15715	8.18305	8.15098	8.1521	8.15865	8.15083	8.0976	8.14617	8.15428	8.16257	8.16746	8.15753	8.19341	8.16755	8.17546	8.17282	8.17883	8.19872	8.17411	8.16871	8.17797	8.1794	8.19227	8.1759	8.16769	8.16793	8.14049	8.17281	8.14702	8.14263	8.15101	8.12716	8.1261	8.15396	8.16376	8.1496	8.1702
0.0504	8.13969	8.14141	8.1428	8.15678	8.16308	8.14289	8.16647	8.13976	8.1529	8.1685	8.18476	8.1547	8.15876	8.14707	8.15181	8.14953	8.16243	8.11883	8.14837	8.15339	8.17193	8.14992	8.16731	8.17876	8.17117	8.18005	8.16474	8.17853	8.1823	8.16537	8.16461	8.16893	8.16756	8.17796	8.1562	8.16358	8.17436	8.17079	8.15839	8.17257	8.15312	8.1407	8.14986	8.14564	8.14923	8.17007	8.1673	8.18315
0.05055	8.13634	8.13493	8.14309	8.15337	8.15158	8.16048	8.15944	8.16907	8.16923	8.18102	8.16671	8.17202	8.15702	8.14201	8.13223	8.15697	8.13456	8.12886	8.12813	8.16929	8.13717	8.17481	8.17335	8.18532	8.16324	8.17607	8.17662	8.17521	8.18165	8.18602	8.17252	8.19791	8.19251	8.20312	8.17493	8.17825	8.18225	8.18003	8.13979	8.15363	8.15864	8.17105	8.13883	8.15659	8.14775	8.19086	8.17148	8.17188
0.0507	8.13448	8.15409	8.15152	8.16585	8.14422	8.15927	8.14669	8.14363	8.15821	8.1469	8.15097	8.16552	8.15336	8.15493	8.14513	8.15667	8.14351	8.15286	8.14056	8.16331	8.1356	8.1608	8.15877	8.16565	8.16737	8.17987	8.17913	8.17591	8.1558	8.18031	8.15824	8.17832	8.19098	8.1835	8.16107	8.1813	8.17472	8.14754	8.13894	8.14219	8.15046	8.14923	8.14554	8.14938	8.14942	8.17532	8.17595	8.15915
0.05085	8.15505	8.14729	8.14594	8.15056	8.15405	8.16028	8.13472	8.13573	8.17902	8.1625	8.15156	8.16934	8.15337	8.16526	8.13096	8.16467	8.1385	8.15504	8.15739	8.17867	8.14286	8.16768	8.17469	8.16445	8.17443	8.16552	8.18369	8.16862	8.16643	8.176	8.16287	8.16271	8.17719	8.15974	8.17057	8.18004	8.17495	8.17384	8.17505	8.13767	8.16507	8.14876	8.14207	8.13343	8.14704	8.18221	8.16597	8.15496
0.051	8.13265	8.14336	8.1705	8.16958	8.16667	8.17463	8.13803	8.14801	8.15293	8.15466	8.15695	8.16814	8.15585	8.16455	8.14125	8.17635	8.14562	8.16355	8.14988	8.14518	8.16159	8.17171	8.17238	8.16119	8.15949	8.14158	8.16676	8.17213	8.18752	8.14481	8.18184	8.16615	8.18544	8.17998	8.18658	8.18722	8.16423	8.17633	8.18095	8.14022	8.1459	8.17613	8.13862	8.13446	8.1572	8.1537	8.15946	8.15762
0.05115	8.14363	8.1413	8.14517	8.14825	8.15163	8.15807	8.13214	8.16804	8.13935	8.14168	8.17739	8.17792	8.17613	8.16802	8.14355	8.15608	8.14917	8.14958	8.15183	8.16756	8.1701	8.17111	8.15465	8.17109	8.16165	8.14623	8.17104	8.15913	8.19019	8.182	8.17693	8.18354	8.18806	8.16305	8.17879	8.18248	8.17252	8.17231	8.16524	8.12283	8.14232	8.1707	8.16174	8.1571	8.14982	8.1584	8.15278	8.15329
0.0513	8.14573	8.13041	8.14532	8.1456	8.14574	8.14705	8.14744	8.15737	8.15142	8.14803	8.15816	8.16089	8.13354	8.16931	8.13798	8.15285	8.15929	8.13805	8.16087	8.18038	8.16232	8.16652	8.18782	8.17834	8.17825	8.1787	8.16115	8.13445	8.17467	8.16125	8.15219	8.16093	8.16261	8.18858	8.18227	8.17204	8.17521	8.15544	8.15313	8.12098	8.1591	8.15269	8.14507	8.14843	8.16128	8.18075	8.13567	8.13983
0.05145	8.15337	8.14615	8.16407	8.14733	8.15508	8.15637	8.17524	8.15181	8.16557	8.16357	8.16504	8.16399	8.13197	8.16618	8.14624	8.15264	8.14723	8.14989	8.15987	8.16054	8.17099	8.17195	8.16043	8.18192	8.15775	8.17304	8.15377	8.1745	8.15841	8.1575	8.15712	8.15217	8.17213	8.19778	8.17847	8.17401	8.1801	8.15468	8.15995	8.13338	8.14824	8.16753	8.13642	8.1369	8.16115	8.1697	8.14288	8.13802
0.0516	8.13389	8.13217	8.14253	8.132	8.15621	8.15907	8.15716	8.15888	8.14873	8.16748	8.13479	8.16798	8.14376	8.17165	8.13829	8.16631	8.14866	8.14913	8.1473	8.17402	8.1717	8.16886	8.18093	8.17596	8.13914	8.17241	8.17013	8.1598	8.154	8.17515	8.15877	8.15462	8.17299	8.17338	8.16822	8.17788	8.1779	8.17685	8.16926	8.12833	8.16364	8.14455	8.14777	8.1352	8.13275	8.17687	8.1592	8.16439
0.05175	8.12338	8.1254	8.14861	8.12728	8.14445	8.15409	8.15938	8.1761	8.16872	8.15032	8.16058	8.15936	8.15924	8.1544	8.1348	8.15706	8.14719	8.16289	8.15619	8.16188	8.1708	8.15993	8.17423	8.16604	8.1709	8.17064	8.16883	8.15415	8.17142	8.15304	8.15812	8.16892	8.15774	8.1851	8.16407	8.17094	8.19784	8.16589	8.15449	8.11465	8.15181	8.13277	8.13799	8.15025	8.14973	8.15995	8.15572	8.13555
0.0519	8.11961	8.15287	8.13468	8.14999	8.12865	8.16578	8.15568	8.16495	8.15885	8.14757	8.15705	8.18209	8.13684	8.16816	8.14807	8.14366	8.1577	8.13813	8.15802	8.15079	8.15304	8.17289	8.16206	8.17455	8.15173	8.17089	8.17511	8.168	8.17628	8.14865	8.17369	8.16839	8.1773	8.17601	8.16455	8.1769	8.18696	8.16216	8.16196	8.12956	8.15562	8.14753	8.13535	8.14438	8.15598	8.16495	8.15178	8.15339
0.05205	8.16708	8.12419	8.14252	8.15355	8.14935	8.16704	8.16149	8.16771	8.15994	8.15165	8.16068	8.15785	8.15669	8.16783	8.14346	8.13162	8.14553	8.14825	8.14688	8.16507	8.1613	8.17105	8.16289	8.18277	8.14871	8.17261	8.19234	8.17428	8.18492	8.16139	8.1661	8.16695	8.18139	8.18786	8.16694	8.18581	8.17942	8.18927	8.1559	8.14213	8.16723	8.18101	8.12828	8.14331	8.15161	8.17341	8.14877	8.16508
0.0522	8.14444	8.13586	8.12617	8.15398	8.14519	8.16531	8.15194	8.17252	8.16181	8.15652	8.17522	8.17427	8.14692	8.1874	8.14775	8.1551	8.14616	8.14356	8.15846	8.15861	8.15332	8.17957	8.18574	8.17114	8.15695	8.17099	8.17562	8.17828	8.17577	8.1944	8.16521	8.17265	8.17735	8.17316	8.16232	8.17796	8.14238	8.17709	8.14094	8.139	8.15746	8.15471	8.1498	8.14493	8.14039	8.17963	8.15779	8.17526
0.05235	8.1271	8.14093	8.14582	8.15057	8.16112	8.1483	8.15349	8.15905	8.16143	8.17226	8.16508	8.17672	8.14816	8.16881	8.15889	8.16286	8.15078	8.14538	8.15811	8.16597	8.15456	8.16108	8.19133	8.16132	8.15452	8.16983	8.14902	8.17176	8.17557	8.17205	8.16228	8.17611	8.18468	8.17391	8.18104	8.17564	8.16887	8.16462	8.14623	8.14176	8.16369	8.13856	8.14667	8.13745	8.16078	8.17469	8.1559	8.15973
0.0525	8.13109	8.13956	8.13925	8.15566	8.14313	8.14108	8.17062	8.16954	8.15683	8.16821	8.1714	8.17842	8.15425	8.15404	8.15458	8.13818	8.15326	8.13212	8.15667	8.18279	8.16084	8.1533	8.15857	8.16727	8.16435	8.17574	8.1608	8.15381	8.17378	8.17935	8.16168	8.16417	8.16658	8.17015	8.19127	8.1771	8.16487	8.17186	8.15166	8.15288	8.16662	8.14726	8.15963	8.14071	8.15812	8.16821	8.17046	8.1646
0.05265	8.11442	8.12359	8.16103	8.15556	8.14738	8.16314	8.14297	8.17046	8.15121	8.17204	8.16739	8.12592	8.15212	8.14392	8.14699	8.16203	8.14614	8.1601	8.12862	8.15033	8.1728	8.15519	8.16233	8.1654	8.1772	8.15924	8.1591	8.16727	8.1797	8.16986	8.17929	8.16894	8.1856	8.17052	8.18867	8.20737	8.17553	8.17594	8.1708	8.12977	8.13689	8.1602	8.13972	8.15495	8.15274	8.15852	8.1698	8.16636
0.0528	8.13886	8.14173	8.16733	8.16534	8.16626	8.15405	8.15835	8.15416	8.1488	8.17546	8.17188	8.15784	8.14752	8.15369	8.14726	8.16227	8.16542	8.13136	8.13651	8.16523	8.15682	8.14946	8.17769	8.18184	8.17959	8.18501	8.1635	8.18756	8.1881	8.16962	8.17327	8.16513	8.16646	8.17975	8.17459	8.1865	8.1506	8.16393	8.15988	8.11717	8.15016	8.14075	8.13704	8.14679	8.15554	8.17799	8.15693	8.18817
0.05295	8.15455	8.14396	8.12417	8.1646	8.1509	8.15757	8.1505	8.15701	8.14105	8.16192	8.16444	8.15048	8.14078	8.14296	8.13611	8.13491	8.17412	8.14299	8.144	8.17011	8.15737	8.14964	8.1492	8.16145	8.18279	8.17972	8.16557	8.18585	8.16378	8.18128	8.16427	8.15555	8.19599	8.18624	8.17134	8.19668	8.14938	8.16131	8.16214	8.14283	8.15209	8.14017	8.15762	8.1411	8.13792	8.14922	8.1716	8.17529
0.0531	8.1408	8.14199	8.136	8.14528	8.16383	8.15861	8.15384	8.16198	8.15325	8.17202	8.16121	8.12506	8.14157	8.1485	8.15062	8.16266	8.17911	8.14851	8.1368	8.1788	8.17414	8.15609	8.1463	8.14798	8.16985	8.18276	8.18087	8.17776	8.1577	8.17673	8.17526	8.18382	8.18139	8.17624	8.16582	8.21612	8.18166	8.17025	8.16502	8.15412	8.14034	8.17233	8.15227	8.16864	8.11445	8.16241	8.17201	8.15213
0.05325	8.15134	8.15025	8.13368	8.14885	8.14449	8.15939	8.15351	8.1783	8.13777	8.1548	8.14602	8.16767	8.14602	8.15905	8.14091	8.13025	8.15413	8.13595	8.14223	8.15457	8.17082	8.1761	8.15256	8.1659	8.15868	8.18104	8.15979	8.16186	8.16088	8.1799	8.16289	8.16031	8.17584	8.17141	8.19162	8.17966	8.18162	8.17455	8.172	8.12457	8.12569	8.175	8.16875	8.16805	8.13435	8.15055	8.1762	8.14655
0.0534	8.16348	8.14114	8.14463	8.16578	8.14519	8.1507	8.12955	8.18223	8.13216	8.15121	8.17954	8.19972	8.15175	8.1587	8.1354	8.16344	8.15573	8.149	8.15256	8.17429	8.17558	8.16772	8.15843	8.1732	8.16385	8.16643	8.16286	8.18201	8.17542	8.17008	8.16208	8.14949	8.18571	8.17055	8.16617	8.17344	8.16541	8.17143	8.1682	8.14658	8.13862	8.16195	8.16059	8.15866	8.14568	8.14367	8.18045	8.16549
0.05355	8.13329	8.12249	8.14684	8.15495	8.135	8.14156	8.13326	8.15699	8.16727	8.14725	8.16965	8.16284	8.14915	8.18755	8.15434	8.16432	8.1624	8.1386	8.16311	8.19408	8.16777	8.16778	8.16968	8.17402	8.16483	8.16174	8.16032	8.16161	8.17589	8.16245	8.1646	8.16128	8.17159	8.16251	8.15777	8.18031	8.17961	8.17673	8.15431	8.1282	8.16173	8.15727	8.15437	8.15178	8.14635	8.16541	8.16025	8.15273
0.0537	8.11424	8.1496	8.14201	8.16083	8.15099	8.14631	8.14492	8.1695	8.16868	8.15361	8.1613	8.1839	8.15639	8.17325	8.16147	8.13745	8.17325	8.14356	8.15353	8.17982	8.1782	8.1748	8.15781	8.18607	8.16872	8.17282	8.17774	8.17112	8.17443	8.17207	8.15714	8.1743	8.17825	8.16799	8.15742	8.18798	8.16546	8.16228	8.1516	8.14519	8.16446	8.17484	8.15575	8.14413	8.13262	8.14597	8.15213	8.15014
0.05385	8.13771	8.13289	8.16271	8.16657	8.14508	8.14503	8.14298	8.16261	8.14012	8.16002	8.1607	8.16949	8.17684	8.14508	8.14611	8.14046	8.17123	8.13542	8.14725	8.17604	8.15549	8.14826	8.15898	8.17736	8.16347	8.17816	8.16635	8.17523	8.17769	8.17538	8.15855	8.16954	8.18299	8.1685	8.17274	8.16539	8.18605	8.16512	8.16065	8.1475	8.15559	8.1456	8.17613	8.13609	8.13524	8.16553	8.16236	8.1692
0.054	8.12389	8.15258	8.15623	8.17042	8.16909	8.13644	8.13613	8.16518	8.12055	8.14614	8.13994	8.1475	8.16402	8.1519	8.14442	8.16138	8.14063	8.12289	8.15894	8.14939	8.16032	8.13929	8.15862	8.17004	8.16094	8.19511	8.15802	8.15221	8.18232	8.17568	8.17393	8.13974	8.17709	8.18303	8.18551	8.17409	8.17531	8.16099	8.16465	8.15961	8.15766	8.15356	8.1567	8.13532	8.14068	8.1634	8.17399	8.15427
0.05415	8.13527	8.13684	8.15424	8.17057	8.16029	8.14529	8.14225	8.16101	8.164	8.15819	8.13177	8.15172	8.15371	8.15559	8.13162	8.14978	8.15699	8.13044	8.16135	8.17242	8.17304	8.1629	8.15726	8.17097	8.15915	8.16622	8.15639	8.17204	8.17545	8.17588	8.17134	8.15878	8.16573	8.17574	8.17969	8.17682	8.17577	8.15671	8.14328	8.14421	8.18655	8.14614	8.1447	8.11721	8.14063	8.14634	8.15606	8.1462
0.0543	8.14223	8.14376	8.14063	8.16897	8.15955	8.1516	8.1582	8.16208	8.15548	8.17251	8.13122	8.15341	8.15861	8.14663	8.15158	8.1481	8.16783	8.12966	8.15992	8.16706	8.16949	8.16756	8.16491	8.17407	8.15431	8.1646	8.15951	8.16367	8.15999	8.19102	8.14691	8.15489	8.18359	8.17094	8.17591	8.17483	8.17172	8.17088	8.16142	8.13717	8.15662	8.15176	8.14881	8.13008	8.14939	8.17082	8.14828	8.16999
0.05445	8.13462	8.12885	8.14408	8.1706	8.1597	8.14051	8.16979	8.16605	8.15205	8.15676	8.15881	8.15931	8.1413	8.15377	8.12662	8.16125	8.15744	8.15276	8.14876	8.16317	8.15097	8.15314	8.15695	8.18207	8.17011	8.18584	8.17298	8.14459	8.17286	8.15014	8.17258	8.16748	8.19015	8.17345	8.16294	8.18022	8.18441	8.18367	8.14488	8.13408	8.15874	8.15188	8.15149	8.14053	8.12593	8.15252	8.14885	8.14886
0.0546	8.13485	8.16362	8.13475	8.16064	8.16399	8.15198	8.15886	8.16238	8.15682	8.17269	8.14585	8.15881	8.16981	8.16196	8.15765	8.16856	8.13572	8.16252	8.13813	8.15571	8.14577	8.14946	8.17327	8.1703	8.16536	8.17973	8.18444	8.16662	8.156	8.16049	8.16296	8.13841	8.1636	8.16218	8.16575	8.17862	8.15642	8.16743	8.15289	8.13981	8.16218	8.16088	8.14219	8.1577	8.13497	8.14866	8.16133	8.14158
0.05475	8.13265	8.1292	8.11739	8.15521	8.16751	8.14138	8.16658	8.15384	8.1478	8.17106	8.16159	8.15218	8.18529	8.1531	8.15365	8.15201	8.17655	8.15186	8.1345	8.15728	8.15163	8.15842	8.17515	8.18731	8.17802	8.17008	8.18274	8.15623	8.16614	8.16825	8.15077	8.16576	8.18823	8.15736	8.16126	8.1888	8.17623	8.18407	8.17141	8.14813	8.14811	8.17484	8.15124	8.15969	8.13939	8.1374	8.15643	8.15712
0.0549	8.12564	8.13279	8.13221	8.14693	8.14342	8.14019	8.16579	8.17074	8.15913	8.15145	8.16789	8.14412	8.18374	8.17226	8.15412	8.13823	8.14429	8.16422	8.13596	8.17049	8.15393	8.17568	8.18541	8.17028	8.18275	8.17928	8.17839	8.16239	8.18274	8.18498	8.15301	8.16191	8.19853	8.17109	8.16884	8.18374	8.16652	8.16214	8.16744	8.16901	8.16202	8.16697	8.13943	8.14449	8.14114	8.15171	8.16064	8.16961
0.05505	8.14147	8.134	8.14919	8.15573	8.14306	8.14217	8.16268	8.17725	8.1772	8.15426	8.16793	8.15101	8.15564	8.15311	8.15571	8.14636	8.14008	8.16954	8.13476	8.16654	8.17215	8.15948	8.17967	8.15253	8.17108	8.16018	8.15753	8.1705	8.17112	8.16889	8.16632	8.15586	8.18863	8.20007	8.1825	8.20056	8.15562	8.16578	8.14548	8.13421	8.14335	8.17695	8.13013	8.12379	8.13552	8.1638	8.16456	8.1569
0.0552	8.1416	8.16514	8.15349	8.12287	8.14017	8.16528	8.13453	8.14915	8.15957	8.15442	8.17422	8.14175	8.12762	8.1574	8.1657	8.15921	8.16238	8.18062	8.13994	8.16066	8.1701	8.14829	8.17694	8.16685	8.1425	8.15157	8.15604	8.15829	8.16705	8.16266	8.14197	8.15667	8.18352	8.18181	8.18257	8.19928	8.16105	8.15831	8.15412	8.14129	8.15369	8.15718	8.14426	8.12977	8.14988	8.15475	8.14878	8.15761
0.05535	8.14945	8.17366	8.14707	8.15434	8.14249	8.14454	8.14735	8.16049	8.14239	8.16332	8.16575	8.15952	8.17015	8.16407	8.14062	8.15243	8.16833	8.14831	8.14728	8.17724	8.15914	8.15501	8.15242	8.18087	8.16283	8.17341	8.17384	8.18253	8.17336	8.1455	8.17193	8.17067	8.20523	8.18067	8.16352	8.17359	8.16488	8.14478	8.16116	8.14077	8.14862	8.14269	8.15021	8.14143	8.15257	8.15992	8.14506	8.18189
0.0555	8.119	8.15137	8.12771	8.15707	8.15478	8.16214	8.14235	8.16458	8.16046	8.15315	8.16647	8.16006	8.15781	8.15348	8.14747	8.16196	8.15495	8.13917	8.14513	8.17795	8.168	8.15564	8.14751	8.17271	8.16426	8.13883	8.17961	8.19014	8.17724	8.15775	8.16656	8.15238	8.17256	8.17149	8.1602	8.1926	8.16613	8.15273	8.16604	8.14824	8.13479	8.17657	8.14709	8.15331	8.14439	8.16273	8.145	8.17519
0.05565	8.12847	8.13049	8.15964	8.15492	8.15638	8.14474	8.15351	8.16241	8.14774	8.17299	8.16952	8.16355	8.14402	8.14195	8.15431	8.1623	8.16052	8.1595	8.14344	8.17029	8.15754	8.16438	8.16141	8.16671	8.17866	8.16493	8.16021	8.1733	8.19159	8.16408	8.17268	8.17183	8.15871	8.17177	8.18007	8.19377	8.1503	8.15055	8.15105	8.14475	8.15804	8.16802	8.14769	8.14938	8.13995	8.15226	8.14043	8.151
0.0558	8.12739	8.12236	8.13935	8.16917	8.15177	8.15585	8.14044	8.1556	8.16392	8.1696	8.1635	8.15709	8.16611	8.16129	8.14645	8.15002	8.14392	8.13303	8.14082	8.16132	8.15239	8.16517	8.14329	8.19139	8.15211	8.19513	8.18286	8.16842	8.19164	8.17274	8.16484	8.15861	8.16519	8.16875	8.19197	8.20008	8.16555	8.15468	8.13555	8.1509	8.14516	8.18036	8.13569	8.14107	8.13951	8.18503	8.16758	8.14572
0.05595	8.1309	8.1265	8.15142	8.16409	8.13193	8.14775	8.14852	8.17586	8.13716	8.15668	8.15952	8.15573	8.17738	8.15916	8.15287	8.14064	8.16197	8.15316	8.13949	8.15863	8.14782	8.16725	8.14606	8.18563	8.16062	8.17916	8.15937	8.16765	8.17067	8.18181	8.16395	8.15386	8.14983	8.17949	8.18244	8.18382	8.17417	8.16975	8.14902	8.14054	8.1465	8.16467	8.13742	8.14962	8.17758	8.14825	8.14629	8.14582
0.0561	8.14323	8.13354	8.12553	8.16001	8.14959	8.15638	8.1543	8.16059	8.15327	8.166	8.16341	8.13392	8.14366	8.15441	8.15687	8.16824	8.16766	8.14479	8.13922	8.14906	8.15905	8.14278	8.15711	8.14259	8.16272	8.18062	8.15871	8.16211	8.17196	8.17031	8.16823	8.16225	8.15463	8.1723	8.19748	8.19242	8.1544	8.14534	8.15117	8.11934	8.14831	8.16418	8.12878	8.15519	8.14984	8.16899	8.14543	8.16837
0.05625	8.15461	8.14833	8.14435	8.14868	8.14839	8.15538	8.1581	8.16121	8.14405	8.15718	8.1762	8.14843	8.15395	8.14833	8.1467	8.1634	8.1551	8.14487	8.14364	8.13854	8.16725	8.13939	8.14259	8.15314	8.16575	8.17904	8.16139	8.17491	8.15592	8.17489	8.1653	8.16642	8.1791	8.1664	8.19628	8.18486	8.17916	8.15404	8.13671	8.14599	8.13094	8.14731	8.1345	8.14263	8.1289	8.15645	8.1539	8.15432
0.0564	8.12975	8.16489	8.14113	8.16957	8.1452	8.17245	8.14308	8.16571	8.1692	8.16245	8.13266	8.16364	8.1666	8.16395	8.14967	8.16809	8.16251	8.14962	8.16088	8.14902	8.16227	8.16601	8.17018	8.16401	8.14623	8.18698	8.16533	8.18113	8.17505	8.17311	8.16065	8.16533	8.17547	8.16122	8.17338	8.18475	8.18396	8.1438	8.15956	8.13606	8.13831	8.14475	8.15943	8.14979	8.13455	8.17046	8.13649	8.13922
0.05655	8.1337	8.13457	8.13547	8.15803	8.14317	8.15207	8.13528	8.18364	8.1798	8.16821	8.14911	8.15238	8.16922	8.14545	8.16796	8.15221	8.14611	8.14416	8.15412	8.16116	8.17404	8.15798	8.17097	8.16567	8.13103	8.16396	8.15672	8.17769	8.17863	8.1673	8.15462	8.16519	8.19307	8.17924	8.15882	8.19199	8.17136	8.14525	8.15651	8.14066	8.16259	8.17649	8.1618	8.14161	8.13379	8.16288	8.15086	8.15047
0.0567	8.126	8.14209	8.14183	8.14833	8.14742	8.14953	8.14228	8.17296	8.14629	8.15632	8.14839	8.15549	8.14269	8.16771	8.16708	8.15974	8.13102	8.14846	8.15899	8.17159	8.15634	8.16577	8.15547	8.15999	8.16981	8.14412	8.14775	8.16122	8.18933	8.1694	8.16737	8.17516	8.18114	8.17822	8.17821	8.17628	8.15189	8.15083	8.16402	8.1266	8.16863	8.16774	8.15233	8.15419	8.1286	8.13692	8.16674	8.16532
0.05685	8.13338	8.14562	8.14307	8.14228	8.15505	8.15008	8.15489	8.17401	8.15661	8.1646	8.14021	8.14313	8.14236	8.18821	8.14417	8.147	8.15691	8.15383	8.15852	8.18044	8.15606	8.15858	8.15988	8.16782	8.17656	8.16592	8.16956	8.14302	8.15435	8.15723	8.18179	8.15167	8.16174	8.17075	8.17874	8.17027	8.15117	8.15044	8.16728	8.14922	8.14511	8.14602	8.15158	8.17236	8.13329	8.15643	8.16901	8.15544
0.057	8.15036	8.14296	8.12827	8.15803	8.15927	8.16113	8.15287	8.15714	8.15207	8.15341	8.15184	8.16069	8.14402	8.16008	8.14594	8.14514	8.14727	8.14769	8.13015	8.17078	8.14997	8.1806	8.16416	8.16971	8.16177	8.16449	8.14726	8.16141	8.15223	8.16681	8.16436	8.1659	8.1716	8.17456	8.17651	8.17991	8.15562	8.15797	8.1605	8.14989	8.14145	8.14426	8.18097	8.17438	8.15117	8.1588	8.15625	8.15886
0.05715	8.12406	8.13397	8.14217	8.15671	8.14819	8.13698	8.17423	8.1705	8.15409	8.15599	8.13825	8.14171	8.1521	8.1744	8.16152	8.1458	8.16495	8.15284	8.1491	8.17187	8.15178	8.15294	8.16402	8.16763	8.16501	8.16578	8.15734	8.18266	8.15984	8.16552	8.16349	8.16203	8.16911	8.16504	8.17416	8.17421	8.17135	8.16591	8.16451	8.1601	8.15032	8.16047	8.16174	8.1478	8.15904	8.16476	8.17162	8.1489
0.0573	8.12991	8.13104	8.11787	8.15853	8.15137	8.17702	8.13548	8.18635	8.13261	8.16884	8.15685	8.15805	8.14947	8.15023	8.1466	8.13882	8.15342	8.13849	8.14495	8.16421	8.1536	8.15709	8.17387	8.19817	8.17046	8.14929	8.15153	8.16891	8.15464	8.1562	8.15441	8.15739	8.18889	8.19873	8.15991	8.16894	8.18082	8.15705	8.14557	8.13951	8.1448	8.1591	8.14555	8.14793	8.1555	8.17278	8.15829	8.15749
0.05745	8.14734	8.1358	8.15105	8.1697	8.1538	8.15577	8.13835	8.17973	8.153	8.15985	8.16212	8.1612	8.15536	8.15257	8.13794	8.15818	8.13805	8.14938	8.15874	8.14621	8.15307	8.17645	8.18339	8.16844	8.16501	8.154	8.13997	8.16458	8.158	8.17724	8.18296	8.16495	8.1705	8.15225	8.18301	8.17385	8.17175	8.14868	8.15841	8.13892	8.14754	8.14868	8.1368	8.16718	8.14939	8.1688	8.15507	8.14582
0.0576	8.14807	8.13183	8.16699	8.1528	8.1554	8.16067	8.16299	8.18226	8.15025	8.16528	8.17728	8.16037	8.16185	8.16934	8.14462	8.17474	8.15604	8.16491	8.15955	8.16327	8.1522	8.17444	8.16579	8.14995	8.17211	8.15493	8.14061	8.17448	8.16836	8.1663	8.16249	8.17436	8.17399	8.17258	8.19356	8.15789	8.17553	8.14941	8.15282	8.12729	8.13612	8.15025	8.13571	8.15835	8.1684	8.16936	8.14667	8.15377
0.05775	8.14022	8.16151	8.14809	8.1584	8.1617	8.14436	8.18504	8.17345	8.15868	8.1734	8.1668	8.16564	8.16223	8.17212	8.15989	8.1477	8.16146	8.15041	8.13279	8.1666	8.1507	8.14803	8.17147	8.14657	8.15843	8.16962	8.15098	8.1407	8.18187	8.16751	8.16413	8.15193	8.17197	8.17468	8.18701	8.16818	8.16888	8.16474	8.17755	8.14464	8.14902	8.154	8.16165	8.13815	8.13864	8.17357	8.14047	8.16488
0.0579	8.12367	8.15178	8.13129	8.16376	8.179	8.15785	8.15915	8.14844	8.17065	8.16312	8.1417	8.198	8.1535	8.16428	8.15269	8.16511	8.16163	8.16049	8.17168	8.16232	8.14755	8.16716	8.1645	8.15411	8.15418	8.16267	8.14763	8.18166	8.17078	8.16531	8.1804	8.16669	8.17147	8.17454	8.17464	8.15931	8.16809	8.15675	8.15963	8.1359	8.1568	8.15314	8.13616	8.15522	8.12553	8.17311	8.12913	8.15165
0.05805	8.13155	8.13165	8.14218	8.17076	8.16385	8.15774	8.16411	8.16044	8.16376	8.15746	8.14543	8.16338	8.14497	8.15931	8.15602	8.15619	8.1749	8.14666	8.15842	8.17271	8.14819	8.17467	8.16843	8.16615	8.15178	8.18447	8.16198	8.15779	8.16822	8.17619	8.16057	8.17274	8.17549	8.17107	8.17027	8.14882	8.18518	8.15041	8.1663	8.1324	8.15044	8.14686	8.15142	8.14438	8.1661	8.15212	8.16669	8.16135
0.0582	8.12279	8.1232	8.13911	8.17298	8.13911	8.17184	8.15141	8.16814	8.16995	8.16645	8.15215	8.16925	8.15314	8.16072	8.16327	8.13113	8.16601	8.15146	8.1505	8.1922	8.15816	8.16537	8.1673	8.16542	8.16604	8.16975	8.17003	8.16793	8.17689	8.17473	8.14934	8.16437	8.18581	8.16853	8.17955	8.14946	8.15988	8.15438	8.15785	8.16063	8.14808	8.17819	8.15385	8.15117	8.16393	8.16282	8.14177	8.15488
0.05835	8.13505	8.14019	8.1351	8.17368	8.14791	8.15632	8.16823	8.1822	8.14187	8.15499	8.14571	8.1508	8.15423	8.17036	8.16611	8.15576	8.13253	8.15896	8.15596	8.18218	8.15626	8.15173	8.16045	8.16521	8.16676	8.18678	8.16192	8.15294	8.18818	8.17326	8.16952	8.18087	8.16912	8.17506	8.17517	8.17031	8.15243	8.18297	8.15249	8.15363	8.14505	8.13847	8.14285	8.15582	8.15318	8.14635	8.14618	8.14025
0.0585	8.13395	8.12196	8.13349	8.16952	8.16643	8.1651	8.14398	8.17223	8.12716	8.16967	8.15362	8.15109	8.1566	8.16558	8.16227	8.14376	8.15793	8.14358	8.14908	8.16492	8.16492	8.15117	8.15414	8.17749	8.16143	8.17283	8.16472	8.16062	8.16834	8.179	8.15358	8.19041	8.19695	8.16842	8.1634	8.15818	8.16441	8.17018	8.15672	8.14259	8.11899	8.14737	8.12743	8.15161	8.15892	8.14234	8.15717	8.16166
0.05865	8.14229	8.13057	8.14775	8.17252	8.16619	8.14964	8.16477	8.15846	8.15164	8.1668	8.16751	8.15075	8.14859	8.16971	8.16587	8.14574	8.14428	8.15979	8.14997	8.14223	8.17195	8.14733	8.16351	8.16261	8.15325	8.16438	8.16048	8.16529	8.19307	8.1562	8.15114	8.17227	8.1871	8.1621	8.18389	8.18771	8.17284	8.15597	8.18554	8.15459	8.14276	8.15428	8.12944	8.14759	8.14341	8.16222	8.15552	8.15491
0.0588	8.14974	8.1355	8.15169	8.16069	8.16301	8.15086	8.16699	8.1774	8.15009	8.16514	8.1668	8.17492	8.1354	8.16929	8.15618	8.13953	8.15417	8.15845	8.13361	8.15423	8.16781	8.14725	8.16289	8.17947	8.15599	8.17341	8.16704	8.16268	8.1858	8.16883	8.18522	8.16767	8.16662	8.18349	8.18999	8.17643	8.15372	8.1614	8.18336	8.14487	8.15215	8.16533	8.13872	8.14908	8.14141	8.16192	8.16186	8.14128
0.05895	8.13118	8.14474	8.14236	8.1801	8.17682	8.13304	8.16152	8.16291	8.16673	8.15487	8.14962	8.16328	8.13755	8.16612	8.15528	8.14949	8.16089	8.13745	8.14409	8.17748	8.15843	8.17956	8.15177	8.18754	8.1613	8.15937	8.16964	8.17804	8.17003	8.16744	8.1575	8.15486	8.16994	8.17295	8.18052	8.16256	8.16793	8.15877	8.14303	8.15121	8.14908	8.16216	8.14174	8.13988	8.13419	8.15448	8.15723	8.15671
0.0591	8.13599	8.13865	8.15037	8.14349	8.15407	8.13818	8.15404	8.14219	8.16011	8.15097	8.15582	8.14937	8.15301	8.15528	8.15037	8.1774	8.14341	8.13975	8.1273	8.18053	8.17406	8.19185	8.17202	8.16626	8.18068	8.16798	8.18405	8.16179	8.17746	8.14862	8.17622	8.15285	8.16917	8.18028	8.1635	8.15491	8.14899	8.16544	8.14626	8.13322	8.15705	8.15911	8.1604	8.15105	8.13616	8.13859	8.14224	8.11742
0.05925	8.13214	8.13413	8.16246	8.17889	8.15466	8.15658	8.15807	8.14532	8.14492	8.15243	8.1569	8.17923	8.17023	8.1482	8.15419	8.16668	8.15029	8.12868	8.13902	8.16214	8.18166	8.17537	8.15097	8.17702	8.17597	8.1742	8.15829	8.15607	8.16504	8.16172	8.16708	8.14787	8.16845	8.17835	8.18064	8.18511	8.16253	8.18373	8.16216	8.13642	8.15662	8.15866	8.14704	8.14938	8.13045	8.15945	8.15259	8.13794
0.0594	8.13204	8.16144	8.13473	8.15316	8.15323	8.14767	8.1455	8.15026	8.17004	8.15054	8.15453	8.16699	8.15421	8.15985	8.18093	8.14157	8.16646	8.13385	8.15981	8.17762	8.15869	8.16273	8.16786	8.18148	8.16405	8.17661	8.154	8.17498	8.16242	8.17237	8.16396	8.18878	8.16246	8.16154	8.16973	8.17849	8.16583	8.1702	8.17097	8.14866	8.14962	8.14352	8.1329	8.15126	8.1182	8.16217	8.14967	8.16078
0.05955	8.12595	8.14383	8.11595	8.17414	8.16601	8.14976	8.15509	8.16853	8.15769	8.17179	8.1528	8.14228	8.14009	8.14586	8.16065	8.14309	8.15364	8.14692	8.15341	8.14803	8.15849	8.17748	8.18144	8.18624	8.17633	8.15271	8.14499	8.16776	8.15171	8.16039	8.18333	8.18544	8.17338	8.16362	8.1953	8.17423	8.16048	8.1747	8.16065	8.14754	8.16459	8.14601	8.14053	8.14688	8.13293	8.15195	8.15672	8.17129
0.0597	8.14263	8.13599	8.11455	8.16519	8.16709	8.15323	8.14964	8.17912	8.15065	8.14852	8.14671	8.14735	8.14808	8.16821	8.16232	8.14167	8.15086	8.13722	8.15579	8.17933	8.16973	8.16727	8.18413	8.17352	8.15186	8.17024	8.16534	8.17374	8.17146	8.17264	8.16685	8.16081	8.16245	8.16495	8.18438	8.16367	8.16334	8.17553	8.12217	8.12993	8.18422	8.17155	8.1485	8.1381	8.1307	8.15829	8.15648	8.14634
0.05985	8.14898	8.13328	8.1286	8.16568	8.15226	8.17086	8.14307	8.19202	8.15334	8.16605	8.16884	8.14292	8.15629	8.15123	8.15996	8.18344	8.1472	8.12646	8.15331	8.17722	8.15384	8.15982	8.17804	8.15798	8.15794	8.14803	8.16079	8.15277	8.1595	8.16287	8.16867	8.1553	8.17301	8.16781	8.17898	8.16469	8.17463	8.15404	8.14719	8.17355	8.16481	8.15799	8.14587	8.13301	8.15136	8.14162	8.15622	8.16992
0.06	8.1278	8.13513	8.13012	8.15041	8.16921	8.15902	8.16181	8.18216	8.16765	8.17228	8.15192	8.16777	8.15002	8.16691	8.14683	8.16405	8.16207	8.13949	8.15893	8.16443	8.15778	8.15915	8.17731	8.1555	8.16514	8.14594	8.17722	8.17222	8.17699	8.1552	8.14261	8.17322	8.17651	8.17717	8.16899	8.16107	8.1666	8.16291	8.1594	8.147	8.16014	8.15328	8.14158	8.16125	8.16149	8.18479	8.13665	8.15104
0.06015	8.13664	8.1433	8.11385	8.15934	8.15346	8.14046	8.17118	8.14818	8.1745	8.18228	8.15871	8.17376	8.14777	8.16352	8.15749	8.16315	8.1462	8.1344	8.17268	8.16319	8.16452	8.15854	8.16664	8.14956	8.17599	8.16801	8.17386	8.17307	8.17406	8.16592	8.16323	8.16796	8.17135	8.17012	8.16622	8.16165	8.17734	8.166	8.15083	8.13262	8.14337	8.16694	8.13354	8.1594	8.1586	8.16751	8.14241	8.1511
0.0603	8.14405	8.12953	8.1515	8.15346	8.14425	8.14536	8.16465	8.1769	8.15295	8.18274	8.16217	8.17557	8.13914	8.15587	8.17596	8.17134	8.15981	8.15498	8.16054	8.17143	8.18324	8.18	8.17553	8.16111	8.15144	8.16749	8.16679	8.17178	8.17416	8.16441	8.15751	8.1679	8.19005	8.16867	8.16128	8.15858	8.16962	8.18324	8.16458	8.13074	8.14602	8.13785	8.11561	8.15837	8.14642	8.16216	8.13793	8.18155
0.06045	8.14677	8.14843	8.14275	8.13791	8.1443	8.15143	8.14021	8.17153	8.1345	8.17886	8.15309	8.14307	8.12798	8.15528	8.16487	8.14239	8.14614	8.15006	8.1481	8.16901	8.17329	8.17193	8.16115	8.16717	8.15638	8.17303	8.18139	8.18301	8.18062	8.1834	8.1587	8.1944	8.15844	8.17159	8.17883	8.17019	8.16856	8.1622	8.15371	8.13162	8.16695	8.14555	8.15514	8.15721	8.13166	8.16546	8.16187	8.16043
0.0606	8.14074	8.14983	8.13471	8.14384	8.13854	8.13616	8.15145	8.15999	8.16576	8.1665	8.157	8.14874	8.1372	8.15158	8.16365	8.13153	8.16189	8.13936	8.15584	8.16449	8.17558	8.14922	8.16781	8.15348	8.15652	8.16855	8.15606	8.17421	8.16772	8.19252	8.14424	8.18606	8.18043	8.16921	8.16472	8.15735	8.1723	8.16763	8.14024	8.1292	8.14648	8.16031	8.14579	8.15969	8.1466	8.16373	8.15166	8.15644
0.06075	8.13314	8.11739	8.15127	8.1469	8.14126	8.15741	8.15686	8.14663	8.15533	8.1605	8.17694	8.17384	8.13171	8.15407	8.16317	8.12837	8.16783	8.12322	8.16114	8.16308	8.15701	8.16573	8.16414	8.1743	8.15825	8.17734	8.14773	8.17785	8.15066	8.18035	8.15302	8.15339	8.18283	8.16662	8.16688	8.17082	8.14032	8.1776	8.16877	8.12731	8.1621	8.15768	8.13832	8.14881	8.14517	8.15339	8.13811	8.14219
0.0609	8.14008	8.12563	8.13889	8.17752	8.14641	8.1511	8.14273	8.13695	8.14839	8.14816	8.18888	8.17507	8.14194	8.15838	8.14595	8.1503	8.16455	8.14747	8.17016	8.17359	8.16423	8.13926	8.15646	8.18598	8.15538	8.1708	8.15023	8.15505	8.15507	8.17166	8.14958	8.15829	8.18511	8.16024	8.16935	8.17114	8.15529	8.17732	8.16072	8.14814	8.15053	8.15435	8.13855	8.14886	8.13341	8.15304	8.15768	8.11478
0.06105	8.12937	8.14102	8.14623	8.15555	8.14451	8.15089	8.13954	8.16357	8.12293	8.13543	8.1505	8.16022	8.15974	8.15559	8.16813	8.1392	8.15894	8.12863	8.14012	8.17696	8.168	8.14622	8.17353	8.1735	8.14519	8.17729	8.14592	8.14767	8.16497	8.15646	8.16554	8.16277	8.19157	8.18275	8.17944	8.15711	8.16743	8.20134	8.1732	8.13852	8.15285	8.15528	8.14341	8.13798	8.14383	8.16728	8.15772	8.15936
0.0612	8.12775	8.14194	8.164	8.17001	8.1462	8.14754	8.14262	8.166	8.151	8.14499	8.16321	8.17194	8.17641	8.16068	8.15135	8.14418	8.15873	8.14327	8.14965	8.17029	8.173	8.15846	8.16199	8.1764	8.15234	8.18846	8.15576	8.1654	8.17613	8.15403	8.15675	8.17404	8.17696	8.17156	8.17952	8.15171	8.16685	8.16187	8.15618	8.13151	8.15071	8.15385	8.13869	8.14526	8.15158	8.1499	8.1412	8.16111
0.06135	8.11852	8.14578	8.16467	8.15839	8.14812	8.13656	8.14931	8.17727	8.1522	8.13865	8.17601	8.18156	8.15737	8.16581	8.1515	8.16029	8.1587	8.13811	8.16239	8.16233	8.1773	8.15608	8.16645	8.16662	8.15283	8.18266	8.15914	8.18728	8.16428	8.1444	8.14234	8.15214	8.16137	8.16104	8.18563	8.15517	8.17298	8.14608	8.14538	8.13332	8.1445	8.15762	8.13102	8.17744	8.15393	8.14829	8.16418	8.16145
0.0615	8.14516	8.15521	8.1411	8.16139	8.14311	8.13694	8.14829	8.17636	8.15237	8.16414	8.168	8.17634	8.14257	8.15466	8.14313	8.14492	8.15335	8.16293	8.13624	8.17617	8.16458	8.16912	8.173	8.16519	8.14793	8.17708	8.1624	8.17902	8.15836	8.17252	8.16661	8.16841	8.17463	8.15588	8.19888	8.15936	8.16249	8.15023	8.14803	8.12556	8.11656	8.14819	8.15304	8.1562	8.1543	8.1463	8.16534	8.13834
0.06165	8.13318	8.14294	8.14058	8.14889	8.15168	8.14816	8.15362	8.17011	8.14854	8.16149	8.16697	8.18155	8.14491	8.16941	8.15711	8.16191	8.1629	8.14805	8.15201	8.16956	8.17797	8.16114	8.15632	8.18043	8.14842	8.18925	8.17032	8.16182	8.16706	8.16711	8.19293	8.14993	8.18184	8.1577	8.18553	8.15889	8.16187	8.16096	8.13606	8.12916	8.1484	8.15435	8.12965	8.13792	8.13082	8.1578	8.16355	8.13214
0.0618	8.13288	8.14705	8.14371	8.14045	8.13778	8.14154	8.16468	8.16283	8.13143	8.15801	8.16028	8.16434	8.13989	8.19228	8.14677	8.15711	8.18507	8.14189	8.14295	8.16983	8.14339	8.1621	8.15539	8.1576	8.16111	8.20358	8.17601	8.16673	8.14799	8.16444	8.1732	8.14965	8.17479	8.17878	8.18759	8.16126	8.17834	8.16786	8.14285	8.15297	8.15575	8.14793	8.11837	8.16116	8.14307	8.15888	8.14502	8.16175
0.06195	8.12416	8.16238	8.15001	8.16095	8.14511	8.15092	8.14925	8.16838	8.1491	8.16689	8.1408	8.1521	8.14783	8.16035	8.13824	8.16508	8.15601	8.15893	8.12554	8.1768	8.15934	8.18078	8.15236	8.16514	8.15541	8.1846	8.14267	8.1552	8.1617	8.19186	8.16877	8.15316	8.17528	8.18327	8.17265	8.17295	8.15713	8.14496	8.15863	8.16987	8.17108	8.14612	8.14509	8.17136	8.14057	8.14918	8.15329	8.17217
0.0621	8.15416	8.13368	8.12297	8.14758	8.14375	8.15107	8.14449	8.14849	8.15009	8.16599	8.16404	8.16816	8.13693	8.14213	8.13216	8.17207	8.1606	8.13398	8.14094	8.16977	8.16455	8.17311	8.16353	8.15046	8.1683	8.18061	8.15483	8.15112	8.15476	8.17664	8.1386	8.17062	8.18568	8.16924	8.17865	8.17788	8.15384	8.14899	8.13717	8.14035	8.14872	8.16676	8.1412	8.15692	8.14702	8.15554	8.17359	8.17345
0.06225	8.12926	8.14427	8.1184	8.14405	8.14011	8.15213	8.15114	8.13972	8.14254	8.14172	8.16861	8.16716	8.15887	8.15597	8.16758	8.16836	8.15568	8.12369	8.14534	8.16144	8.1451	8.17083	8.16818	8.18131	8.17495	8.16495	8.17265	8.16186	8.14222	8.17902	8.15955	8.16102	8.16338	8.15903	8.1743	8.1701	8.17229	8.15554	8.14288	8.14338	8.14139	8.15882	8.14758	8.15646	8.14576	8.16186	8.14074	8.16226
0.0624	8.13559	8.15258	8.13976	8.15474	8.14439	8.16117	8.16022	8.17424	8.1425	8.15484	8.16156	8.16391	8.14433	8.1692	8.15997	8.15573	8.15859	8.13595	8.14789	8.16785	8.1545	8.17009	8.17525	8.18267	8.17003	8.17844	8.1902	8.18047	8.15746	8.17916	8.14515	8.15432	8.17909	8.17294	8.16422	8.17826	8.16295	8.1606	8.15693	8.14423	8.14606	8.1315	8.14697	8.16249	8.13162	8.16648	8.15816	8.15926
0.06255	8.13523	8.14091	8.15809	8.14271	8.15939	8.13779	8.16804	8.17219	8.13698	8.16365	8.15062	8.18835	8.15034	8.15421	8.14722	8.16243	8.14938	8.14866	8.11984	8.18017	8.15608	8.16711	8.17366	8.14807	8.17811	8.18956	8.18505	8.17301	8.18292	8.16404	8.14864	8.15995	8.18578	8.1582	8.17424	8.18963	8.17122	8.16909	8.14798	8.11183	8.14286	8.14595	8.14198	8.15571	8.13337	8.15752	8.16346	8.14931
0.0627	8.1277	8.14001	8.15535	8.14768	8.15217	8.15397	8.16727	8.15379	8.13606	8.15331	8.13913	8.16031	8.15202	8.16641	8.14793	8.15145	8.13977	8.1405	8.13709	8.18431	8.15011	8.16436	8.15848	8.17123	8.18289	8.18626	8.18433	8.16652	8.18573	8.16545	8.15207	8.14112	8.16529	8.16333	8.17359	8.15976	8.17261	8.16194	8.15549	8.11622	8.13953	8.15419	8.14341	8.17235	8.14878	8.17058	8.15318	8.15637
0.06285	8.12968	8.15241	8.14801	8.14828	8.1368	8.17277	8.16084	8.1517	8.13827	8.16888	8.1628	8.17019	8.13366	8.15328	8.14284	8.15082	8.14513	8.14989	8.13525	8.17266	8.16783	8.15221	8.15037	8.16021	8.16392	8.19039	8.16674	8.15187	8.16523	8.17167	8.15845	8.15902	8.18308	8.16559	8.1703	8.16578	8.15548	8.15615	8.15218	8.15919	8.15465	8.14726	8.1389	8.13559	8.12956	8.16355	8.14096	8.15524
0.063	8.1491	8.1481	8.16261	8.15639	8.14091	8.16944	8.1732	8.1465	8.14538	8.14225	8.17573	8.16657	8.14992	8.15384	8.15997	8.15772	8.14665	8.13449	8.14585	8.15816	8.18045	8.1603	8.14836	8.17617	8.15001	8.16383	8.18631	8.15802	8.16611	8.16889	8.18026	8.1672	8.17806	8.16449	8.18374	8.16729	8.17788	8.17562	8.16257	8.13335	8.16798	8.14531	8.15116	8.12966	8.13626	8.16891	8.13899	8.14262
0.06315	8.12373	8.13002	8.14372	8.15646	8.15784	8.16914	8.14202	8.15404	8.16119	8.13008	8.15882	8.17682	8.15655	8.15329	8.14494	8.12386	8.17468	8.12433	8.1387	8.15487	8.15708	8.16129	8.14229	8.17264	8.14555	8.17729	8.17715	8.16805	8.17933	8.1744	8.15189	8.1589	8.17112	8.18248	8.17776	8.16706	8.14971	8.16581	8.15466	8.12748	8.12447	8.14322	8.12784	8.12847	8.13536	8.18026	8.1543	8.14228
0.0633	8.13051	8.1297	8.14072	8.16346	8.15948	8.15339	8.17683	8.15215	8.14964	8.14367	8.14918	8.17043	8.13467	8.17286	8.15192	8.1457	8.14869	8.13911	8.15178	8.16992	8.15679	8.17408	8.14763	8.17192	8.13935	8.17868	8.16215	8.17179	8.19589	8.18298	8.14876	8.1409	8.18711	8.17319	8.15619	8.15236	8.15169	8.14548	8.15383	8.14338	8.14154	8.13972	8.14664	8.13399	8.13926	8.18109	8.14595	8.13422
0.06345	8.13652	8.14047	8.13759	8.14986	8.14175	8.14163	8.14089	8.15789	8.15772	8.15538	8.15561	8.17154	8.15449	8.1438	8.15287	8.14038	8.14961	8.14219	8.14182	8.17816	8.15629	8.1587	8.14979	8.17955	8.18373	8.15504	8.15798	8.17778	8.15539	8.17533	8.16956	8.15335	8.17162	8.15796	8.18577	8.16946	8.15911	8.15363	8.16093	8.13518	8.13626	8.15404	8.15825	8.14753	8.13665	8.1478	8.14843	8.14525
0.0636	8.13192	8.13146	8.13338	8.15256	8.14944	8.15214	8.14287	8.14917	8.15983	8.16076	8.17895	8.1547	8.14285	8.15526	8.15152	8.1428	8.15821	8.1458	8.13457	8.16842	8.15018	8.14614	8.14862	8.18314	8.16064	8.15713	8.15354	8.18192	8.17331	8.18031	8.16109	8.14197	8.17603	8.16578	8.1939	8.17626	8.15277	8.14528	8.16426	8.15829	8.14355	8.14882	8.1316	8.15282	8.15131	8.14754	8.1543	8.14045
0.06375	8.13039	8.13723	8.13254	8.15461	8.14397	8.14687	8.1433	8.16168	8.17018	8.13794	8.16272	8.16456	8.14539	8.14331	8.15289	8.14004	8.16642	8.13305	8.14286	8.16389	8.15599	8.16959	8.1613	8.17002	8.14002	8.18637	8.1705	8.18289	8.16416	8.17793	8.15981	8.15839	8.17677	8.17088	8.17284	8.16116	8.14493	8.16487	8.14541	8.15872	8.14612	8.13475	8.14434	8.16278	8.14225	8.15079	8.15618	8.158
0.0639	8.10847	8.1227	8.13168	8.15025	8.1336	8.14944	8.1492	8.14384	8.14511	8.15557	8.15159	8.16101	8.16947	8.12011	8.14713	8.16534	8.14628	8.1417	8.15215	8.17457	8.16237	8.14614	8.16815	8.19062	8.16426	8.17704	8.1958	8.1853	8.18502	8.16137	8.17083	8.16853	8.18153	8.15106	8.18757	8.1425	8.14272	8.16031	8.15789	8.13976	8.1608	8.16459	8.13964	8.16352	8.13555	8.17067	8.13439	8.14921
0.06405	8.1182	8.12229	8.12684	8.12964	8.1416	8.16159	8.13456	8.15076	8.16893	8.15583	8.1569	8.13802	8.14816	8.14444	8.15575	8.15917	8.13567	8.13939	8.15257	8.16205	8.13359	8.14524	8.15585	8.17754	8.16129	8.18839	8.17237	8.17378	8.1638	8.17015	8.15854	8.17487	8.16844	8.15079	8.20348	8.14401	8.1659	8.15636	8.14684	8.15541	8.15414	8.14602	8.14799	8.14639	8.13599	8.17788	8.15313	8.14491
0.0642	8.13259	8.11393	8.15271	8.15096	8.14389	8.1502	8.14725	8.15034	8.16819	8.15883	8.14029	8.15872	8.13241	8.14637	8.14531	8.1665	8.15266	8.14831	8.14032	8.16514	8.17041	8.14492	8.17497	8.15476	8.17813	8.18579	8.17079	8.17111	8.1711	8.16882	8.16386	8.16327	8.17048	8.17348	8.18245	8.15516	8.1777	8.15344	8.15442	8.16221	8.14277	8.15938	8.13009	8.17172	8.13773	8.13623	8.14548	8.14859
0.06435	8.14023	8.11019	8.14071	8.15269	8.13601	8.15669	8.15606	8.14936	8.16351	8.15186	8.14266	8.1458	8.15005	8.14252	8.1531	8.14034	8.15502	8.13155	8.12835	8.16563	8.16289	8.17265	8.16087	8.14561	8.17139	8.17351	8.14216	8.17722	8.18007	8.17251	8.16095	8.16906	8.156	8.16161	8.1727	8.1564	8.1802	8.15044	8.15873	8.13644	8.1548	8.16389	8.13889	8.15446	8.14817	8.13847	8.15293	8.14672
0.0645	8.13939	8.13733	8.12686	8.15152	8.12084	8.17266	8.13173	8.17086	8.14574	8.15414	8.14992	8.15237	8.16372	8.14079	8.15089	8.13767	8.15355	8.14725	8.11926	8.16685	8.16509	8.16952	8.15468	8.17558	8.16138	8.17741	8.16012	8.14878	8.16867	8.17628	8.15777	8.17973	8.17044	8.16699	8.17094	8.15688	8.1768	8.17341	8.1341	8.14298	8.1695	8.149	8.12873	8.15273	8.1535	8.15379	8.16103	8.14651
0.06465	8.12164	8.14835	8.13428	8.13892	8.14479	8.18137	8.1425	8.16835	8.15543	8.17383	8.15151	8.17034	8.1604	8.14785	8.14591	8.14135	8.14385	8.15365	8.15279	8.17202	8.12502	8.16439	8.17191	8.16885	8.16491	8.17511	8.17828	8.16414	8.16782	8.16102	8.14319	8.1628	8.17921	8.18485	8.17031	8.16551	8.17588	8.1692	8.14736	8.14054	8.16238	8.14507	8.14479	8.14334	8.13291	8.16014	8.14553	8.16591
0.0648	8.14323	8.14443	8.1451	8.1578	8.1498	8.13869	8.16734	8.15882	8.15061	8.17165	8.15323	8.17858	8.17383	8.137	8.15537	8.13744	8.14522	8.14899	8.14566	8.16708	8.15324	8.16708	8.1642	8.14532	8.16723	8.18343	8.14612	8.16577	8.15215	8.1806	8.15627	8.14143	8.17832	8.17038	8.17419	8.17443	8.17206	8.15373	8.14875	8.14723	8.14774	8.1422	8.1626	8.13615	8.15309	8.14804	8.14359	8.14892
0.06495	8.12597	8.16638	8.14257	8.15978	8.14465	8.12567	8.17006	8.17643	8.14661	8.16551	8.15802	8.14885	8.1508	8.1297	8.15915	8.15505	8.17543	8.1411	8.14264	8.1575	8.15166	8.1506	8.16987	8.15557	8.16409	8.17104	8.14916	8.16732	8.16488	8.17828	8.17835	8.15271	8.17453	8.16989	8.17824	8.1656	8.17104	8.14528	8.12857	8.14743	8.146	8.14898	8.15685	8.14299	8.12761	8.17126	8.13566	8.15138
0.0651	8.12407	8.14651	8.12951	8.15155	8.13797	8.13506	8.14683	8.16697	8.13329	8.15913	8.16169	8.16111	8.16162	8.15068	8.13855	8.1678	8.16571	8.13731	8.15738	8.17457	8.14171	8.15434	8.16002	8.16559	8.18801	8.17795	8.16163	8.15732	8.16814	8.16004	8.16722	8.14927	8.16975	8.16735	8.15676	8.15093	8.16077	8.16765	8.16338	8.15091	8.14145	8.14965	8.12615	8.13846	8.13199	8.16886	8.14755	8.16884
0.06525	8.13398	8.13723	8.15291	8.16117	8.16022	8.13571	8.15793	8.16262	8.15597	8.17359	8.15901	8.14862	8.14298	8.15974	8.13932	8.1503	8.16587	8.15888	8.15997	8.13144	8.13589	8.17263	8.16678	8.15336	8.16211	8.18794	8.1565	8.18238	8.16035	8.14299	8.14557	8.16763	8.15728	8.16845	8.18021	8.1588	8.19174	8.16995	8.16091	8.16313	8.15998	8.15435	8.13596	8.1462	8.13954	8.16556	8.14748	8.16376
0.0654	8.12368	8.13008	8.16495	8.14405	8.14108	8.16262	8.16584	8.15901	8.16813	8.14511	8.168	8.14765	8.16442	8.17667	8.15498	8.14932	8.16823	8.16385	8.16367	8.16404	8.15609	8.16803	8.16544	8.16367	8.15295	8.16816	8.17582	8.14749	8.19864	8.16362	8.1631	8.15387	8.17183	8.1676	8.17631	8.15308	8.174	8.16296	8.16575	8.14002	8.15941	8.15973	8.12078	8.15111	8.13539	8.15702	8.13879	8.15353
0.06555	8.13734	8.12633	8.14559	8.15608	8.1547	8.14252	8.16023	8.15267	8.15441	8.15529	8.17657	8.16132	8.15871	8.17719	8.14236	8.16347	8.1451	8.16424	8.16029	8.1939	8.14215	8.17559	8.16516	8.16205	8.18729	8.17857	8.16482	8.1858	8.18228	8.17226	8.15147	8.17414	8.17203	8.16472	8.15565	8.1654	8.17513	8.16673	8.1754	8.13787	8.15906	8.15131	8.11415	8.14353	8.15225	8.15672	8.15866	8.14914
0.0657	8.11293	8.14047	8.13707	8.17305	8.13656	8.14399	8.16059	8.14856	8.14593	8.15915	8.16336	8.1499	8.15823	8.16261	8.15117	8.14488	8.13573	8.14919	8.14925	8.1639	8.17729	8.18624	8.16439	8.16376	8.1671	8.17811	8.15155	8.17837	8.16966	8.15629	8.15133	8.17086	8.16856	8.17044	8.16846	8.1778	8.17573	8.16237	8.16346	8.12855	8.15044	8.15855	8.14537	8.13589	8.16835	8.14127	8.15945	8.15308
0.06585	8.14146	8.15642	8.14342	8.16891	8.17635	8.15722	8.13632	8.14909	8.13441	8.16359	8.16199	8.14164	8.153	8.14802	8.13172	8.13305	8.16061	8.15015	8.15469	8.1661	8.15721	8.17447	8.16723	8.16421	8.16003	8.16365	8.15826	8.18224	8.17633	8.17821	8.15256	8.14864	8.17151	8.16377	8.17406	8.16841	8.15159	8.15421	8.15772	8.12969	8.13647	8.14893	8.15528	8.14975	8.1618	8.12755	8.14396	8.1686
0.066	8.13355	8.15167	8.15494	8.16005	8.15007	8.14166	8.16508	8.17416	8.147	8.16044	8.16683	8.13739	8.14661	8.15238	8.1466	8.15791	8.1682	8.14508	8.15432	8.1599	8.17202	8.14773	8.15622	8.16998	8.15672	8.16236	8.15088	8.15312	8.16123	8.17999	8.18624	8.1702	8.17226	8.16353	8.17327	8.16704	8.17249	8.16315	8.13553	8.12747	8.1348	8.16974	8.13214	8.15044	8.15623	8.15862	8.16152	8.14254
0.06615	8.13569	8.15172	8.13418	8.14377	8.13988	8.14352	8.16505	8.15465	8.16197	8.15706	8.16994	8.16276	8.15992	8.16094	8.13655	8.14418	8.15833	8.15248	8.14219	8.16313	8.16002	8.15742	8.16311	8.16387	8.14205	8.17523	8.1542	8.177	8.1862	8.1778	8.18047	8.18169	8.17425	8.15847	8.16718	8.1594	8.17831	8.15847	8.1572	8.1412	8.15451	8.16517	8.15741	8.14483	8.15107	8.1471	8.15404	8.14408
0.0663	8.12017	8.14533	8.15853	8.1536	8.15957	8.16471	8.15147	8.14783	8.1741	8.16486	8.16228	8.15532	8.15969	8.16981	8.15009	8.13983	8.14421	8.16685	8.13785	8.18626	8.15667	8.16147	8.15686	8.15729	8.15401	8.14004	8.15257	8.17788	8.16409	8.18279	8.15501	8.17754	8.1924	8.1764	8.17514	8.14723	8.16768	8.16475	8.1662	8.15149	8.15056	8.1573	8.15104	8.13467	8.14752	8.15598	8.1366	8.15908
0.06645	8.134	8.12472	8.14874	8.1669	8.16176	8.14753	8.17135	8.14931	8.15865	8.15673	8.14978	8.15734	8.14506	8.13891	8.13931	8.15672	8.1415	8.14908	8.15038	8.15997	8.15154	8.1583	8.17056	8.16063	8.15495	8.16547	8.17359	8.14993	8.17496	8.18004	8.15205	8.17146	8.18286	8.14393	8.18204	8.16027	8.15283	8.1592	8.15104	8.13349	8.1757	8.16664	8.14628	8.14363	8.15185	8.16402	8.15994	8.14606
0.0666	8.1428	8.12783	8.12647	8.15687	8.13803	8.14301	8.1478	8.16561	8.14281	8.15478	8.16247	8.16253	8.15281	8.1518	8.12761	8.15142	8.1638	8.15859	8.15462	8.15801	8.14529	8.14376	8.16297	8.16608	8.16656	8.16061	8.1617	8.16242	8.18353	8.15383	8.1645	8.16826	8.21111	8.18085	8.19027	8.16343	8.16137	8.13227	8.14829	8.12396	8.1513	8.16231	8.13893	8.16265	8.15772	8.15671	8.15449	8.14439
0.06675	8.14134	8.14782	8.12738	8.15714	8.13913	8.16011	8.14665	8.13202	8.13379	8.14825	8.13809	8.14485	8.14351	8.16156	8.13623	8.14291	8.17057	8.15117	8.15022	8.17534	8.1522	8.1412	8.17605	8.16817	8.1629	8.14172	8.14758	8.17436	8.16622	8.138	8.1522	8.15829	8.19114	8.1726	8.1791	8.1632	8.17666	8.15941	8.13257	8.12689	8.15271	8.1423	8.13312	8.1418	8.14185	8.15645	8.14036	8.1544
0.0669	8.1326	8.15426	8.13742	8.16203	8.14743	8.13902	8.1437	8.13462	8.14754	8.14659	8.14863	8.14496	8.15198	8.15735	8.15377	8.14894	8.14833	8.13961	8.14856	8.1872	8.17762	8.15057	8.14701	8.17561	8.18321	8.15862	8.18126	8.15103	8.15265	8.16651	8.15798	8.18596	8.1691	8.16504	8.19182	8.17571	8.18599	8.17435	8.14001	8.15002	8.1592	8.1496	8.12415	8.14572	8.16138	8.15196	8.175	8.14967
0.06705	8.14861	8.1237	8.14456	8.14762	8.16152	8.14592	8.14638	8.16122	8.14163	8.15138	8.17085	8.16873	8.17019	8.16196	8.15805	8.16422	8.15194	8.14947	8.12838	8.1729	8.16491	8.14012	8.15266	8.16211	8.16442	8.17722	8.16338	8.17492	8.16455	8.17715	8.17085	8.17725	8.16229	8.16858	8.19222	8.15567	8.15704	8.16394	8.15308	8.1371	8.16912	8.13138	8.1267	8.14955	8.15812	8.15718	8.14397	8.15287
0.0672	8.15942	8.12785	8.14346	8.14297	8.17109	8.14471	8.16649	8.15854	8.15157	8.16847	8.15608	8.16996	8.18116	8.15442	8.13047	8.16216	8.15886	8.12998	8.12255	8.17483	8.1599	8.16878	8.15926	8.15986	8.151	8.15148	8.14543	8.16564	8.17675	8.17749	8.16378	8.17914	8.17721	8.182	8.15507	8.16308	8.17438	8.15911	8.15283	8.14682	8.13801	8.17138	8.15871	8.14744	8.14807	8.15335	8.15627	8.16234
0.06735	8.1489	8.1514	8.12979	8.14505	8.16189	8.15791	8.14968	8.16044	8.13489	8.15306	8.17856	8.17584	8.13567	8.16435	8.13833	8.15535	8.16456	8.14656	8.13225	8.16588	8.17402	8.16875	8.17269	8.15356	8.17629	8.163	8.16619	8.17964	8.18704	8.16819	8.16001	8.14806	8.17125	8.16769	8.15307	8.14265	8.16581	8.17031	8.1522	8.14492	8.13377	8.1594	8.14225	8.13712	8.15444	8.14827	8.17223	8.16109
0.0675	8.14546	8.15286	8.12588	8.13905	8.15888	8.15108	8.15874	8.14093	8.14155	8.17618	8.16139	8.16408	8.17051	8.16375	8.12915	8.15746	8.17853	8.14202	8.15699	8.1658	8.18106	8.1587	8.18587	8.17027	8.16251	8.16561	8.16934	8.17605	8.16252	8.16566	8.16395	8.1511	8.15622	8.17853	8.15758	8.15222	8.16353	8.16733	8.1665	8.1265	8.1477	8.13513	8.1586	8.14155	8.15612	8.17229	8.16811	8.16313
0.06765	8.12621	8.14285	8.124	8.16432	8.16176	8.155	8.14637	8.14672	8.13056	8.15827	8.17816	8.17004	8.15631	8.15236	8.12331	8.15825	8.19134	8.15133	8.1414	8.14017	8.17043	8.14358	8.15966	8.15386	8.16993	8.16339	8.16412	8.15575	8.17116	8.14738	8.14822	8.15261	8.18288	8.17703	8.18518	8.18666	8.15693	8.17408	8.14751	8.14637	8.13541	8.14246	8.1426	8.1451	8.17546	8.16971	8.16933	8.16891
0.0678	8.11928	8.14194	8.127	8.17778	8.14523	8.12497	8.15719	8.17465	8.14553	8.15683	8.15079	8.16632	8.1644	8.14897	8.14804	8.15751	8.14653	8.13321	8.13562	8.14236	8.17058	8.17671	8.15654	8.14384	8.14764	8.16723	8.15018	8.1767	8.14948	8.15979	8.16527	8.17619	8.18006	8.16537	8.17799	8.16889	8.17938	8.16677	8.16329	8.13337	8.144	8.14737	8.1278	8.15198	8.15806	8.16388	8.14526	8.16379
0.06795	8.09713	8.14594	8.15758	8.17757	8.13632	8.13218	8.17169	8.14906	8.14111	8.15213	8.15744	8.16099	8.16414	8.15259	8.13691	8.14133	8.14862	8.12529	8.14938	8.16712	8.17321	8.16432	8.16113	8.16753	8.15564	8.17922	8.16745	8.18133	8.15781	8.17778	8.15564	8.16166	8.17685	8.17666	8.173	8.15347	8.15718	8.15331	8.15403	8.14715	8.15529	8.15474	8.1663	8.14206	8.14089	8.14612	8.14085	8.15676
0.0681	8.129	8.13933	8.15374	8.14731	8.16125	8.13763	8.16866	8.1812	8.15337	8.16892	8.16638	8.15046	8.16604	8.15948	8.13546	8.14993	8.14666	8.13862	8.1506	8.17147	8.13746	8.13945	8.15407	8.14969	8.16571	8.16568	8.15259	8.18272	8.17822	8.18848	8.14786	8.16589	8.17499	8.16203	8.17635	8.16827	8.16518	8.15874	8.13644	8.13226	8.14367	8.15318	8.14366	8.13328	8.15723	8.15559	8.16062	8.14959
0.06825	8.09779	8.12801	8.15535	8.1713	8.15901	8.17231	8.15499	8.18152	8.14889	8.13781	8.1468	8.16702	8.15332	8.16635	8.14004	8.13946	8.14806	8.15625	8.15114	8.18036	8.15158	8.18154	8.18299	8.14817	8.1674	8.16194	8.17416	8.16166	8.17678	8.1633	8.15584	8.16849	8.16748	8.15561	8.15747	8.18457	8.16994	8.15047	8.17084	8.15435	8.14075	8.16095	8.1424	8.15279	8.14747	8.15121	8.1562	8.14842
0.0684	8.1502	8.15268	8.13459	8.15712	8.15707	8.18813	8.15372	8.1613	8.13815	8.15131	8.15062	8.15236	8.15582	8.15683	8.12714	8.1431	8.16558	8.16098	8.14558	8.16404	8.15435	8.16503	8.16205	8.16348	8.17577	8.14498	8.17514	8.15517	8.17312	8.17186	8.17307	8.15945	8.1708	8.17602	8.1699	8.16887	8.17961	8.16163	8.16709	8.13579	8.1426	8.15162	8.11788	8.1484	8.15989	8.14238	8.13968	8.1458
0.06855	8.1197	8.14838	8.13162	8.14641	8.1658	8.15386	8.1549	8.17265	8.15086	8.11967	8.15528	8.15247	8.14146	8.14164	8.14267	8.16638	8.15044	8.16109	8.13859	8.14384	8.14814	8.14203	8.15717	8.17047	8.16046	8.17311	8.16172	8.15664	8.18631	8.18511	8.15591	8.17823	8.18608	8.1614	8.16977	8.15121	8.15341	8.16509	8.17482	8.15048	8.14125	8.13522	8.1468	8.16399	8.11872	8.14936	8.13386	8.17267
0.0687	8.12686	8.15727	8.13623	8.14555	8.16236	8.15864	8.16833	8.15802	8.1489	8.16579	8.17408	8.16422	8.15567	8.14079	8.15434	8.13972	8.13983	8.14021	8.12939	8.15733	8.15081	8.16471	8.16116	8.16346	8.16242	8.15821	8.19042	8.17059	8.1599	8.17349	8.16491	8.1642	8.1912	8.14522	8.16116	8.16245	8.1634	8.15843	8.17465	8.15352	8.15558	8.14816	8.13498	8.14274	8.1383	8.16512	8.15014	8.16379
0.06885	8.15313	8.15844	8.1358	8.16137	8.16079	8.15105	8.16715	8.15508	8.1539	8.16081	8.16125	8.17908	8.15361	8.13827	8.15002	8.14096	8.1477	8.15444	8.15022	8.16198	8.15184	8.16108	8.14925	8.15408	8.17313	8.16335	8.17732	8.17574	8.16967	8.16678	8.14269	8.16811	8.19771	8.16678	8.15662	8.16043	8.17775	8.16096	8.1622	8.14162	8.14326	8.15096	8.15546	8.13326	8.13658	8.15544	8.14818	8.15086
0.069	8.1338	8.1333	8.12241	8.18366	8.13613	8.15472	8.15489	8.11343	8.14136	8.15631	8.16565	8.1598	8.15446	8.14412	8.15241	8.17062	8.14861	8.15046	8.14732	8.1627	8.1549	8.16044	8.14807	8.14529	8.15604	8.16988	8.14829	8.16751	8.16685	8.16348	8.15482	8.15681	8.17418	8.17736	8.18525	8.16915	8.17427	8.15789	8.17517	8.12007	8.15168	8.14953	8.16505	8.14814	8.15514	8.1656	8.15667	8.1412
0.06915	8.14257	8.14084	8.12076	8.18335	8.15055	8.16146	8.16428	8.1687	8.14653	8.16945	8.17243	8.15758	8.14195	8.16063	8.16864	8.16907	8.1804	8.14306	8.14296	8.16418	8.15897	8.15428	8.15934	8.1701	8.16212	8.16762	8.16226	8.15592	8.16047	8.16559	8.19068	8.18085	8.1624	8.16734	8.17004	8.16113	8.15648	8.15983	8.17583	8.14375	8.14	8.13432	8.12663	8.15059	8.143	8.15249	8.16687	8.1427
0.0693	8.14092	8.11876	8.15111	8.16583	8.16174	8.15863	8.16069	8.16804	8.14595	8.14648	8.17171	8.13451	8.15288	8.15377	8.16664	8.13386	8.14266	8.12656	8.13498	8.16026	8.15763	8.15162	8.17069	8.17307	8.16638	8.16188	8.15308	8.19406	8.16858	8.15795	8.18038	8.17059	8.17651	8.16961	8.1592	8.16496	8.1731	8.16966	8.14695	8.11675	8.13992	8.138	8.11792	8.16138	8.13989	8.1503	8.15451	8.14339
0.06945	8.12803	8.15224	8.16233	8.16714	8.1364	8.15924	8.15285	8.15114	8.13487	8.15137	8.16013	8.14618	8.1409	8.15889	8.14238	8.17154	8.13809	8.12967	8.16811	8.1615	8.18188	8.15029	8.17465	8.16908	8.18316	8.17513	8.14185	8.16608	8.15617	8.16077	8.17161	8.17534	8.178	8.18545	8.17048	8.15968	8.17619	8.17345	8.16088	8.12291	8.13214	8.15414	8.14141	8.14786	8.13573	8.1602	8.1439	8.14763
0.0696	8.14542	8.15688	8.13201	8.15253	8.12634	8.1471	8.16209	8.17797	8.14009	8.14094	8.1577	8.1465	8.12665	8.15762	8.14128	8.15257	8.16213	8.15402	8.149	8.15601	8.15482	8.14087	8.18797	8.16325	8.1733	8.19369	8.16018	8.16222	8.1599	8.17372	8.14563	8.18098	8.18835	8.17703	8.16972	8.16668	8.18032	8.16396	8.17602	8.14787	8.13179	8.14271	8.15209	8.14874	8.16054	8.17011	8.1457	8.14971
0.06975	8.131	8.14814	8.13234	8.15018	8.15992	8.14839	8.1499	8.16674	8.15911	8.14625	8.14574	8.161	8.13406	8.14601	8.12874	8.15564	8.16894	8.15744	8.15738	8.17891	8.16531	8.16304	8.18361	8.1418	8.16474	8.1708	8.15044	8.157	8.18387	8.16711	8.16493	8.17565	8.18338	8.17854	8.17599	8.15955	8.18478	8.16769	8.15335	8.13376	8.12367	8.14927	8.15228	8.14075	8.15432	8.16582	8.13487	8.16434
0.0699	8.12462	8.14154	8.1255	8.1861	8.1618	8.14717	8.16563	8.15999	8.13669	8.15543	8.14377	8.16207	8.11766	8.16104	8.15221	8.15511	8.14859	8.16253	8.1408	8.16319	8.15699	8.16338	8.15837	8.16238	8.16392	8.17091	8.16852	8.16999	8.16439	8.17057	8.1565	8.16426	8.16626	8.17088	8.1575	8.17015	8.17359	8.15792	8.15289	8.13229	8.15125	8.12994	8.12665	8.15556	8.14311	8.15091	8.14521	8.14103
0.07005	8.11195	8.1366	8.1442	8.14643	8.15593	8.14984	8.1572	8.16196	8.13465	8.14459	8.14038	8.17532	8.14967	8.1639	8.16654	8.17704	8.14961	8.14821	8.13405	8.1573	8.17868	8.15697	8.15468	8.1592	8.15211	8.16465	8.17265	8.19081	8.17819	8.16735	8.16869	8.14127	8.18165	8.16802	8.1633	8.18474	8.17382	8.1552	8.13845	8.12773	8.1421	8.14387	8.1395	8.14505	8.16259	8.14612	8.14702	8.15632
0.0702	8.12039	8.13025	8.14261	8.14161	8.1566	8.1552	8.16055	8.16322	8.14993	8.1508	8.13008	8.15533	8.16563	8.18522	8.16134	8.15556	8.13974	8.15398	8.13258	8.16247	8.16465	8.16023	8.15466	8.14933	8.15983	8.14084	8.15629	8.17994	8.18295	8.186	8.15105	8.15894	8.16208	8.17336	8.15993	8.17245	8.17275	8.16407	8.1467	8.13796	8.12177	8.15886	8.13881	8.13439	8.16254	8.15009	8.16849	8.17916
0.07035	8.12533	8.13673	8.13461	8.14575	8.1632	8.16283	8.1622	8.15332	8.1518	8.17441	8.13871	8.16061	8.15351	8.15242	8.13981	8.15031	8.15035	8.1396	8.15791	8.15826	8.15632	8.17351	8.16044	8.15118	8.1669	8.14011	8.15132	8.13828	8.1658	8.18122	8.16226	8.17617	8.15297	8.15864	8.17641	8.1735	8.16055	8.15252	8.14962	8.14593	8.14643	8.14177	8.13315	8.13643	8.14884	8.15365	8.15709	8.14919
0.0705	8.14023	8.13833	8.12572	8.15695	8.15551	8.14936	8.17421	8.14646	8.13628	8.15566	8.15658	8.13848	8.16951	8.15716	8.14674	8.13963	8.15959	8.13471	8.14925	8.15449	8.14632	8.1764	8.14875	8.15889	8.16233	8.15485	8.16814	8.15722	8.16744	8.16516	8.13316	8.19757	8.17854	8.17039	8.16525	8.17525	8.1596	8.16681	8.1573	8.1354	8.1363	8.15267	8.14137	8.13003	8.13786	8.1526	8.16801	8.15213
0.07065	8.13468	8.13429	8.13972	8.16292	8.14753	8.1535	8.15762	8.15292	8.14262	8.15554	8.16291	8.17006	8.14262	8.15381	8.15531	8.13899	8.1468	8.13907	8.13152	8.14749	8.15789	8.17175	8.15622	8.18348	8.16254	8.15173	8.17533	8.16481	8.17649	8.15512	8.15917	8.17277	8.16354	8.16599	8.17255	8.17486	8.17045	8.17623	8.16778	8.12052	8.14741	8.16253	8.14342	8.12149	8.14447	8.14072	8.15554	8.15638
0.0708	8.12325	8.13964	8.13777	8.14319	8.15739	8.15976	8.1697	8.157	8.15092	8.15543	8.15685	8.17195	8.16085	8.15173	8.14144	8.17231	8.15463	8.15511	8.14309	8.15824	8.14137	8.1647	8.16096	8.16558	8.13216	8.15413	8.17315	8.14594	8.16461	8.16423	8.15805	8.16066	8.17156	8.16455	8.17266	8.17805	8.16514	8.14893	8.16243	8.14102	8.15824	8.14262	8.14555	8.14711	8.16277	8.16268	8.1543	8.14861
0.07095	8.13521	8.14016	8.13417	8.16319	8.17172	8.13122	8.16081	8.17832	8.15789	8.15604	8.12028	8.15658	8.13485	8.14377	8.14182	8.13303	8.13422	8.16449	8.13867	8.16432	8.16177	8.15096	8.1629	8.16521	8.14405	8.16938	8.15126	8.16666	8.15458	8.1547	8.17278	8.16365	8.20108	8.18202	8.19268	8.16937	8.15167	8.16973	8.15238	8.14867	8.13722	8.1637	8.1449	8.15519	8.15341	8.15463	8.15388	8.16686
0.0711	8.15694	8.14759	8.13676	8.15915	8.14712	8.13204	8.13579	8.1689	8.15288	8.16045	8.13346	8.1338	8.15651	8.1638	8.14927	8.13773	8.16117	8.14978	8.13136	8.16118	8.17875	8.14407	8.14704	8.15237	8.15403	8.16596	8.17012	8.17634	8.16652	8.17554	8.18612	8.15089	8.17673	8.1554	8.18787	8.17609	8.16427	8.16833	8.14355	8.14577	8.14131	8.14828	8.1499	8.13344	8.15084	8.16861	8.15464	8.15303
0.07125	8.12438	8.13503	8.17163	8.15102	8.14826	8.1502	8.14141	8.16595	8.15789	8.15064	8.13881	8.15967	8.14068	8.16569	8.13971	8.15598	8.16066	8.1441	8.15599	8.1543	8.17467	8.13855	8.14715	8.16208	8.15577	8.16189	8.16698	8.17187	8.16192	8.17029	8.17881	8.16897	8.16648	8.175	8.1698	8.1605	8.17798	8.15884	8.1623	8.14704	8.14888	8.16186	8.13527	8.13611	8.1426	8.15237	8.15096	8.17103
0.0714	8.15202	8.13796	8.16286	8.17496	8.15666	8.15026	8.15174	8.15757	8.16294	8.1561	8.15594	8.17284	8.16466	8.16918	8.14353	8.14745	8.14949	8.14392	8.13903	8.17992	8.15715	8.14255	8.15316	8.16815	8.16109	8.16193	8.13859	8.1677	8.14672	8.15683	8.17064	8.17205	8.15887	8.16422	8.17017	8.17048	8.17895	8.15142	8.16535	8.15438	8.14948	8.15385	8.14157	8.14738	8.15592	8.17652	8.14518	8.1634
0.07155	8.13836	8.14458	8.14243	8.12771	8.15956	8.15245	8.14067	8.17054	8.14698	8.1659	8.13647	8.16201	8.14873	8.14513	8.15401	8.15079	8.13189	8.15692	8.13815	8.17002	8.16884	8.13529	8.15698	8.18112	8.15849	8.15584	8.15875	8.16771	8.16273	8.16605	8.15923	8.1668	8.18044	8.1739	8.17114	8.16615	8.1946	8.17467	8.14672	8.11739	8.14509	8.15533	8.12768	8.15726	8.15451	8.19555	8.14372	8.16648
0.0717	8.13647	8.12746	8.11111	8.14236	8.14185	8.13527	8.13082	8.16796	8.13403	8.1712	8.15595	8.15955	8.14123	8.14261	8.12661	8.1342	8.14194	8.14439	8.14425	8.16992	8.16089	8.15157	8.13924	8.14864	8.15728	8.18223	8.17816	8.17383	8.15181	8.17332	8.16409	8.17582	8.16687	8.16691	8.15588	8.17336	8.18025	8.15168	8.15551	8.12307	8.15857	8.14747	8.15115	8.14086	8.16596	8.18324	8.1371	8.13839
0.07185	8.12815	8.14661	8.12806	8.14594	8.16301	8.1427	8.12883	8.16149	8.13373	8.15428	8.15845	8.15499	8.14413	8.16046	8.13374	8.15131	8.17361	8.13537	8.15789	8.17047	8.16929	8.1801	8.14906	8.16398	8.16355	8.19201	8.16835	8.16441	8.1838	8.17608	8.16793	8.17119	8.16452	8.17067	8.16411	8.16978	8.19119	8.16315	8.15201	8.10896	8.16385	8.14419	8.14223	8.15556	8.15145	8.15632	8.15166	8.15657
0.072	8.14465	8.14856	8.13192	8.15243	8.15045	8.14919	8.14835	8.15568	8.15326	8.1418	8.15745	8.16847	8.15651	8.15177	8.1452	8.1599	8.15076	8.14765	8.15706	8.17393	8.17469	8.15915	8.17549	8.16539	8.15398	8.17067	8.14053	8.15011	8.16399	8.16704	8.16482	8.1743	8.16533	8.17471	8.1853	8.17362	8.17781	8.15625	8.15881	8.14085	8.15081	8.14744	8.13352	8.13993	8.15281	8.16601	8.17017	8.1591
0.07215	8.15643	8.13717	8.13795	8.14424	8.1488	8.15709	8.16369	8.1438	8.16269	8.17837	8.14229	8.17553	8.15318	8.16954	8.15553	8.14353	8.15465	8.15445	8.1566	8.1794	8.18647	8.16364	8.17387	8.17214	8.17304	8.1706	8.16664	8.15366	8.15495	8.16695	8.15889	8.17441	8.172	8.17046	8.17486	8.19429	8.16868	8.14932	8.16074	8.13978	8.15392	8.17538	8.14652	8.12576	8.13555	8.16668	8.14926	8.1695
0.0723	8.14081	8.14014	8.14885	8.14486	8.13889	8.15947	8.12103	8.13618	8.15015	8.16422	8.17638	8.18101	8.14189	8.17202	8.14519	8.1646	8.15393	8.17297	8.15425	8.17482	8.16799	8.1684	8.17626	8.15983	8.17155	8.16601	8.15824	8.17676	8.18213	8.17483	8.15367	8.16217	8.16168	8.15797	8.16144	8.17633	8.18034	8.14505	8.1651	8.15267	8.15511	8.15393	8.14823	8.13613	8.14574	8.15795	8.14486	8.15155
0.07245	8.12668	8.15178	8.13862	8.16418	8.14724	8.1418	8.15987	8.157	8.15253	8.1668	8.17846	8.15717	8.14446	8.16089	8.15615	8.15596	8.16491	8.16401	8.14632	8.1724	8.17856	8.14512	8.17778	8.15081	8.18932	8.15817	8.13543	8.16842	8.18001	8.16921	8.13548	8.15495	8.15907	8.17559	8.17801	8.16854	8.16774	8.15187	8.17248	8.1391	8.16695	8.12865	8.14789	8.16392	8.14526	8.13421	8.16186	8.15003
0.0726	8.14024	8.14109	8.15139	8.16926	8.1594	8.14511	8.14706	8.17217	8.15481	8.14339	8.15174	8.15358	8.14754	8.16211	8.14098	8.15107	8.15034	8.13513	8.14272	8.16994	8.17296	8.16663	8.1663	8.14448	8.15093	8.14528	8.16559	8.18226	8.16336	8.18082	8.15336	8.16011	8.15617	8.19171	8.16727	8.15312	8.15475	8.16638	8.15992	8.12422	8.15229	8.14365	8.15386	8.14793	8.13648	8.1493	8.14103	8.1435
0.07275	8.13482	8.1101	8.15128	8.14695	8.1517	8.16247	8.1638	8.16545	8.15041	8.1404	8.16542	8.15052	8.15725	8.15705	8.14759	8.15902	8.13849	8.14355	8.13683	8.17059	8.17135	8.17088	8.15767	8.16187	8.1657	8.17025	8.16994	8.16687	8.16785	8.17151	8.17023	8.16551	8.16042	8.17748	8.16523	8.15039	8.17484	8.15981	8.15372	8.14726	8.15946	8.14691	8.14444	8.15757	8.15182	8.18026	8.15199	8.15651
0.0729	8.154	8.14148	8.13874	8.14542	8.14484	8.16368	8.15952	8.13834	8.15323	8.14011	8.14607	8.14538	8.1473	8.15704	8.14299	8.13448	8.1403	8.1573	8.16509	8.14677	8.14929	8.15683	8.1565	8.1485	8.16151	8.17307	8.15585	8.16915	8.16508	8.17321	8.1695	8.17149	8.17971	8.16289	8.17582	8.15819	8.1644	8.18731	8.14815	8.12716	8.15711	8.16327	8.14141	8.15931	8.14402	8.14799	8.14495	8.14461
0.07305	8.13952	8.14257	8.15161	8.16376	8.14963	8.17103	8.1374	8.15199	8.16364	8.15369	8.13817	8.16421	8.13363	8.14004	8.14253	8.14768	8.13873	8.17425	8.14372	8.15576	8.15456	8.17306	8.15617	8.16248	8.13758	8.18146	8.16905	8.17743	8.16939	8.17621	8.15602	8.15908	8.15894	8.15754	8.17099	8.15458	8.16315	8.17337	8.16365	8.13804	8.15606	8.16275	8.16319	8.1391	8.13057	8.15631	8.14746	8.16141
0.0732	8.12656	8.13729	8.1395	8.16472	8.13697	8.15173	8.16392	8.16409	8.15198	8.14919	8.14665	8.15604	8.13196	8.13202	8.14232	8.1489	8.1466	8.1448	8.13868	8.15023	8.15369	8.17563	8.15922	8.17746	8.16611	8.18819	8.17331	8.13951	8.13992	8.1757	8.1498	8.16213	8.15037	8.16523	8.16208	8.1697	8.15264	8.1558	8.13968	8.13404	8.1455	8.16186	8.14367	8.16472	8.14355	8.13556	8.15761	8.14382
0.07335	8.14137	8.13212	8.14929	8.14975	8.14935	8.16772	8.1688	8.17086	8.14206	8.12747	8.17104	8.15877	8.14838	8.13014	8.14238	8.1148	8.15243	8.16083	8.13985	8.14761	8.1633	8.14593	8.14463	8.13976	8.17002	8.17338	8.1706	8.14356	8.16038	8.1582	8.15293	8.16563	8.1782	8.18201	8.16163	8.17075	8.17469	8.15432	8.14638	8.13044	8.15446	8.14648	8.14604	8.14578	8.14692	8.15999	8.15179	8.15767
0.0735	8.12185	8.13447	8.15101	8.15281	8.16067	8.17541	8.15135	8.15655	8.14463	8.14768	8.16214	8.13667	8.16439	8.14717	8.1421	8.14248	8.15023	8.13457	8.1288	8.15547	8.15431	8.14777	8.1525	8.15292	8.16018	8.16968	8.17788	8.18813	8.16734	8.17593	8.16186	8.15851	8.17369	8.16722	8.17668	8.18388	8.18222	8.1571	8.15366	8.14199	8.15554	8.15732	8.17122	8.1523	8.1214	8.15914	8.16153	8.16576
0.07365	8.12856	8.12792	8.17521	8.17191	8.1517	8.15629	8.13078	8.15366	8.14984	8.14852	8.15721	8.13925	8.16223	8.14796	8.15735	8.1281	8.14691	8.1532	8.13304	8.14783	8.14798	8.16504	8.1524	8.16407	8.15892	8.16581	8.17252	8.165	8.15466	8.1717	8.18299	8.18259	8.1642	8.18001	8.18053	8.17562	8.17823	8.168	8.15619	8.15514	8.14392	8.14103	8.14223	8.13359	8.13288	8.16203	8.17846	8.15983
0.0738	8.13597	8.12905	8.13392	8.17102	8.14952	8.13441	8.14211	8.14709	8.14871	8.13808	8.15827	8.14618	8.15407	8.15875	8.16062	8.14049	8.14717	8.12407	8.15205	8.17985	8.15627	8.18246	8.14699	8.14824	8.15035	8.15777	8.16295	8.16103	8.15495	8.16427	8.16109	8.14814	8.16985	8.17488	8.16229	8.16217	8.16326	8.16813	8.15703	8.14866	8.15891	8.14322	8.14558	8.1369	8.13125	8.14729	8.15997	8.15358
0.07395	8.13061	8.14016	8.12343	8.15795	8.14665	8.13692	8.12648	8.14108	8.16149	8.13944	8.14862	8.16721	8.14841	8.16601	8.1499	8.16557	8.16307	8.12831	8.13351	8.18019	8.16781	8.16503	8.16258	8.18204	8.16701	8.16011	8.17499	8.17273	8.16971	8.14828	8.17668	8.15909	8.16509	8.16681	8.16737	8.16331	8.16269	8.16201	8.16417	8.14013	8.15372	8.14765	8.15457	8.15913	8.13365	8.14124	8.1488	8.14381
0.0741	8.11454	8.15561	8.11844	8.15255	8.15152	8.15303	8.15329	8.15791	8.15262	8.1554	8.16334	8.16916	8.14511	8.15995	8.14518	8.15943	8.16908	8.13297	8.1464	8.16289	8.18408	8.15324	8.15905	8.15054	8.15889	8.15234	8.1531	8.17704	8.18711	8.15893	8.17528	8.17139	8.17828	8.1569	8.16889	8.1515	8.17189	8.18167	8.15041	8.12712	8.15344	8.16355	8.14773	8.13967	8.13266	8.13922	8.15209	8.14302
0.07425	8.12946	8.12468	8.12645	8.154	8.14985	8.14651	8.15323	8.14529	8.14085	8.16678	8.14687	8.18191	8.16149	8.14304	8.14001	8.15561	8.17239	8.12751	8.1561	8.17658	8.17099	8.14808	8.1679	8.15977	8.16303	8.16398	8.17711	8.16205	8.16609	8.17227	8.16941	8.18318	8.16598	8.1448	8.1633	8.15682	8.18736	8.19087	8.16451	8.13813	8.12691	8.14917	8.14517	8.15901	8.16449	8.15428	8.15107	8.12882
0.0744	8.11614	8.13413	8.12815	8.144	8.13833	8.15665	8.15458	8.14782	8.14822	8.17463	8.14112	8.16547	8.16573	8.17937	8.14177	8.14888	8.16868	8.15176	8.14831	8.16283	8.15895	8.17471	8.15582	8.15793	8.16407	8.14612	8.17323	8.14878	8.1745	8.13931	8.13742	8.16985	8.17378	8.16982	8.16066	8.16514	8.16477	8.17562	8.15802	8.14101	8.1401	8.14143	8.14332	8.1412	8.14209	8.16599	8.14853	8.15241
0.07455	8.12544	8.14672	8.15248	8.15658	8.14299	8.16217	8.15463	8.15699	8.14269	8.15541	8.14376	8.15521	8.17149	8.15928	8.15041	8.14016	8.15439	8.14725	8.14347	8.17244	8.15117	8.15147	8.16685	8.16411	8.16203	8.15034	8.159	8.14715	8.17097	8.15471	8.13508	8.1614	8.17219	8.16835	8.15712	8.17551	8.16095	8.17223	8.16853	8.14182	8.11428	8.14054	8.14906	8.13738	8.15234	8.17703	8.13712	8.14801
0.0747	8.14599	8.15016	8.14372	8.16428	8.13355	8.15559	8.16324	8.17042	8.1484	8.15068	8.14568	8.15626	8.1712	8.16651	8.14825	8.15257	8.1551	8.13984	8.14727	8.16301	8.15447	8.14063	8.17356	8.16444	8.16954	8.17848	8.16691	8.15981	8.16953	8.15997	8.16511	8.15798	8.17624	8.17856	8.1706	8.15906	8.13838	8.16847	8.1549	8.12311	8.15306	8.14943	8.16155	8.15576	8.15635	8.17122	8.12953	8.16609
0.07485	8.12586	8.15147	8.1256	8.14557	8.15261	8.15183	8.13846	8.16818	8.12841	8.14152	8.13901	8.16653	8.16233	8.14673	8.13608	8.15206	8.1511	8.1449	8.1584	8.15753	8.16003	8.15562	8.17599	8.15103	8.15651	8.19049	8.16267	8.18219	8.16727	8.16082	8.16391	8.14735	8.16377	8.17477	8.16835	8.15355	8.16116	8.16629	8.14675	8.13876	8.16382	8.14025	8.13295	8.14146	8.15335	8.18075	8.15805	8.16636
0.075	8.13014	8.12097	8.15204	8.16604	8.17298	8.15819	8.15015	8.14349	8.14749	8.16575	8.14532	8.17055	8.16309	8.14442	8.14969	8.153	8.14636	8.13562	8.14198	8.15702	8.17423	8.15924	8.17731	8.15686	8.14457	8.16533	8.15631	8.16638	8.14923	8.15577	8.16136	8.14541	8.16312	8.16993	8.17804	8.16702	8.16026	8.16276	8.16256	8.12864	8.15901	8.14879	8.13241	8.13827	8.13137	8.16735	8.15372	8.16123
0.07515	8.11764	8.13461	8.13738	8.16388	8.15934	8.14896	8.17211	8.16447	8.15847	8.1372	8.1558	8.15739	8.1636	8.15345	8.17253	8.14374	8.16383	8.14293	8.12816	8.16278	8.16747	8.1489	8.16895	8.16581	8.14538	8.15566	8.16823	8.15582	8.16577	8.16376	8.15128	8.15816	8.16712	8.16517	8.15334	8.14572	8.17354	8.17271	8.16367	8.14741	8.15477	8.13169	8.1566	8.15233	8.12237	8.16531	8.15821	8.15753
0.0753	8.13937	8.13963	8.13951	8.16017	8.14423	8.14056	8.15742	8.17429	8.14319	8.14377	8.15917	8.15159	8.14579	8.13669	8.15101	8.15871	8.16289	8.16624	8.13899	8.16844	8.16872	8.15905	8.18188	8.17072	8.15723	8.14839	8.16315	8.14716	8.15943	8.15813	8.15366	8.17569	8.16867	8.14814	8.15629	8.16734	8.16375	8.16655	8.15365	8.13389	8.16872	8.12789	8.1489	8.13892	8.13946	8.16502	8.14196	8.16774
0.07545	8.14693	8.14426	8.17034	8.14026	8.1441	8.14692	8.15437	8.14671	8.1522	8.15343	8.1579	8.15989	8.13469	8.14325	8.14557	8.16034	8.16139	8.1524	8.14942	8.16636	8.1876	8.14561	8.17099	8.1753	8.17402	8.16128	8.16857	8.19031	8.1663	8.16161	8.15943	8.17105	8.16911	8.16233	8.16535	8.16381	8.16126	8.18411	8.14281	8.14672	8.14391	8.15144	8.14271	8.13232	8.15686	8.15446	8.17529	8.1753
0.0756	8.13727	8.16097	8.14315	8.1322	8.14471	8.14567	8.15963	8.1643	8.15161	8.14152	8.17024	8.16022	8.14133	8.15419	8.13978	8.13936	8.14709	8.14716	8.14848	8.16071	8.16484	8.16065	8.1625	8.18169	8.15566	8.14562	8.16962	8.18157	8.15603	8.18547	8.15993	8.15451	8.17254	8.16928	8.16449	8.1739	8.17561	8.16914	8.15477	8.14505	8.15536	8.16064	8.14286	8.14638	8.16175	8.15798	8.15595	8.1341
0.07575	8.13612	8.13877	8.13827	8.13313	8.14273	8.16366	8.14474	8.15722	8.14974	8.17116	8.14384	8.16258	8.15434	8.16047	8.1543	8.14644	8.14758	8.14191	8.12803	8.14929	8.14923	8.16203	8.13348	8.19959	8.14687	8.13887	8.15758	8.16917	8.17073	8.18257	8.16416	8.15482	8.15501	8.17542	8.15077	8.17512	8.16627	8.14709	8.16194	8.15055	8.13556	8.1443	8.15165	8.13793	8.13813	8.1698	8.15886	8.16586
0.0759	8.12267	8.13815	8.13103	8.13626	8.15381	8.15933	8.16413	8.14962	8.15963	8.13811	8.13483	8.15343	8.15442	8.14708	8.15881	8.16034	8.15687	8.14363	8.1504	8.16685	8.1507	8.16483	8.14878	8.17286	8.16969	8.16619	8.16767	8.15259	8.15955	8.17065	8.14697	8.16561	8.14746	8.17409	8.15083	8.15883	8.15788	8.17689	8.15788	8.13956	8.13726	8.14264	8.15638	8.14388	8.12595	8.14971	8.19055	8.15624
0.07605	8.13334	8.14071	8.1477	8.15877	8.14782	8.15619	8.1577	8.14134	8.1588	8.14782	8.17858	8.15228	8.15947	8.148	8.12101	8.1384	8.1488	8.13798	8.15487	8.18073	8.17007	8.15884	8.14516	8.15969	8.15281	8.15305	8.16493	8.16819	8.17334	8.17849	8.15583	8.18377	8.19234	8.17141	8.17569	8.15017	8.14707	8.19099	8.16109	8.15026	8.12996	8.13641	8.15098	8.15517	8.13668	8.12202	8.1518	8.17172
0.0762	8.13714	8.13485	8.14074	8.16137	8.1624	8.16201	8.15112	8.15281	8.15187	8.15352	8.18361	8.15071	8.17199	8.15886	8.14312	8.15531	8.17085	8.13349	8.14556	8.17301	8.17468	8.15604	8.15106	8.16499	8.17469	8.16121	8.15625	8.15348	8.17275	8.19092	8.17624	8.17229	8.19094	8.15377	8.16842	8.1524	8.14491	8.15475	8.15242	8.14098	8.14717	8.14224	8.15263	8.14716	8.14929	8.16245	8.1382	8.15607
0.07635	8.13694	8.15285	8.15394	8.13729	8.13342	8.1788	8.13051	8.16931	8.1414	8.1451	8.16228	8.16166	8.16103	8.15285	8.16607	8.14135	8.16359	8.14993	8.12967	8.16284	8.16751	8.16681	8.15136	8.17307	8.16687	8.16307	8.1579	8.17823	8.15795	8.19762	8.15802	8.154	8.18211	8.17322	8.16961	8.15568	8.17657	8.14912	8.15202	8.12712	8.13477	8.16311	8.12867	8.13729	8.15142	8.16447	8.14643	8.16075
0.0765	8.14998	8.13805	8.14835	8.16418	8.15321	8.1701	8.13304	8.15294	8.15789	8.12635	8.16313	8.16022	8.13895	8.16035	8.15681	8.14283	8.13735	8.14627	8.13897	8.15219	8.15475	8.14133	8.18318	8.15624	8.14882	8.15793	8.15847	8.16446	8.19228	8.191	8.16535	8.17426	8.1624	8.16211	8.16488	8.16206	8.18266	8.16845	8.14941	8.14105	8.13694	8.1641	8.13723	8.15297	8.13688	8.16035	8.1524	8.1342
0.07665	8.12848	8.15356	8.14897	8.16179	8.1506	8.16149	8.15966	8.1566	8.17182	8.14184	8.16081	8.15866	8.14901	8.15543	8.14896	8.13449	8.17362	8.14902	8.14177	8.16905	8.14803	8.15081	8.1733	8.16198	8.15639	8.14907	8.16532	8.13496	8.15724	8.18444	8.16279	8.16788	8.15572	8.17293	8.16381	8.17993	8.17622	8.1506	8.15517	8.13292	8.16382	8.14477	8.14421	8.16414	8.14664	8.17687	8.14229	8.16217
0.0768	8.14716	8.1554	8.13947	8.15866	8.15573	8.14694	8.15908	8.15257	8.16668	8.1619	8.15986	8.16851	8.15592	8.15035	8.14547	8.13804	8.16587	8.12693	8.14114	8.17093	8.16149	8.16104	8.15023	8.1803	8.15165	8.16464	8.15304	8.15134	8.15789	8.16657	8.16777	8.15559	8.16687	8.15848	8.15911	8.19382	8.14397	8.16821	8.15978	8.14494	8.14593	8.14744	8.1341	8.15447	8.14091	8.1708	8.16241	8.1657
0.07695	8.14443	8.15348	8.1565	8.15692	8.14665	8.15425	8.1337	8.15386	8.1408	8.14685	8.15381	8.1688	8.16283	8.16013	8.14414	8.14592	8.1573	8.14529	8.13637	8.16142	8.13974	8.1661	8.1673	8.17329	8.16776	8.16455	8.15569	8.17488	8.14491	8.17646	8.18431	8.18007	8.17378	8.1682	8.16755	8.16603	8.15355	8.17261	8.17189	8.14887	8.16604	8.13021	8.12742	8.13912	8.15065	8.15992	8.17151	8.14465
0.0771	8.13054	8.11722	8.13338	8.15511	8.16287	8.15598	8.14611	8.15081	8.15911	8.16037	8.11954	8.14196	8.15562	8.14654	8.14511	8.13591	8.13286	8.15445	8.12211	8.16379	8.14805	8.16271	8.16373	8.15595	8.16713	8.1596	8.14348	8.16729	8.18906	8.15463	8.18484	8.15628	8.18019	8.18211	8.15391	8.16715	8.15922	8.1342	8.15763	8.12943	8.15201	8.14153	8.13873	8.1378	8.1419	8.16577	8.16261	8.14275
0.07725	8.13216	8.14853	8.15912	8.15483	8.14687	8.15985	8.14332	8.14981	8.15787	8.15418	8.16037	8.17491	8.13888	8.17906	8.14154	8.13323	8.14675	8.15141	8.11616	8.18026	8.15813	8.16702	8.15421	8.17334	8.16906	8.1555	8.15435	8.16405	8.16864	8.16386	8.16716	8.18682	8.16134	8.17618	8.15388	8.17423	8.17196	8.15034	8.16491	8.15437	8.1395	8.15954	8.11837	8.16647	8.13298	8.16751	8.17166	8.16383
0.0774	8.12338	8.1327	8.14087	8.15322	8.1637	8.16298	8.14343	8.15493	8.14984	8.1668	8.14672	8.17471	8.16427	8.17243	8.13417	8.13731	8.15562	8.14716	8.13969	8.15791	8.17753	8.1805	8.14627	8.18229	8.16834	8.16205	8.17834	8.17554	8.17003	8.15894	8.15641	8.17467	8.16679	8.16879	8.16838	8.17452	8.1697	8.16205	8.16673	8.15811	8.15168	8.13583	8.13363	8.13847	8.14224	8.16856	8.15575	8.15951
0.07755	8.12228	8.14592	8.1341	8.16852	8.13045	8.14119	8.13803	8.17896	8.16086	8.15871	8.15771	8.17109	8.15037	8.13283	8.15983	8.14922	8.16119	8.13149	8.14404	8.15435	8.16089	8.15674	8.14223	8.1568	8.16442	8.16034	8.14716	8.16475	8.17363	8.17417	8.16369	8.15358	8.15392	8.16306	8.17067	8.16907	8.16897	8.16001	8.13512	8.17141	8.14429	8.15372	8.14456	8.14948	8.16032	8.15575	8.14486	8.14214
0.0777	8.12663	8.14856	8.14001	8.16592	8.15685	8.14353	8.13922	8.16533	8.14304	8.15077	8.14218	8.15629	8.14004	8.1465	8.1523	8.1615	8.15084	8.1398	8.15709	8.16177	8.18041	8.15968	8.14065	8.1491	8.15014	8.15215	8.1631	8.15682	8.18003	8.16503	8.18575	8.16295	8.15252	8.13911	8.14148	8.17194	8.16275	8.14688	8.14713	8.13389	8.15255	8.15614	8.13501	8.13117	8.14406	8.16531	8.14495	8.14826
0.07785	8.13339	8.14469	8.1706	8.16948	8.13645	8.15186	8.15721	8.15541	8.15542	8.15133	8.13758	8.16512	8.1732	8.1705	8.14596	8.15475	8.13473	8.15421	8.17173	8.16805	8.17798	8.17055	8.14001	8.1617	8.18739	8.13076	8.14697	8.18949	8.18091	8.16404	8.16509	8.17049	8.17355	8.15351	8.17306	8.18013	8.15211	8.16474	8.15053	8.13375	8.14533	8.14919	8.13625	8.13887	8.14718	8.15211	8.16172	8.14661
0.078	8.131	8.13904	8.14972	8.14838	8.14695	8.13822	8.14805	8.16704	8.17055	8.15338	8.13096	8.16142	8.15511	8.14648	8.14864	8.15885	8.14931	8.12928	8.17277	8.16077	8.16428	8.16582	8.14564	8.17239	8.16739	8.16435	8.16727	8.17123	8.16196	8.15442	8.16634	8.18258	8.18036	8.15893	8.15407	8.16032	8.14349	8.16203	8.15825	8.14189	8.14953	8.15406	8.14128	8.1669	8.14537	8.14931	8.15953	8.17048
0.07815	8.13847	8.14452	8.13349	8.14802	8.15545	8.1601	8.13905	8.17285	8.14252	8.16934	8.16329	8.16207	8.17767	8.1595	8.13311	8.16132	8.15037	8.14034	8.1411	8.18021	8.14544	8.14784	8.16058	8.16589	8.16033	8.16098	8.15325	8.17971	8.16624	8.15343	8.16311	8.18613	8.16396	8.16328	8.16093	8.17264	8.15783	8.15446	8.1714	8.17801	8.1554	8.14933	8.12771	8.15219	8.14501	8.15484	8.15419	8.17031
0.0783	8.14068	8.14008	8.14498	8.13483	8.1517	8.16477	8.14646	8.17444	8.16271	8.13782	8.15412	8.16166	8.14578	8.14238	8.14869	8.15304	8.1555	8.14126	8.12032	8.16827	8.16253	8.14604	8.13857	8.15969	8.14202	8.16287	8.16592	8.17126	8.15551	8.15881	8.16035	8.16782	8.16704	8.15602	8.18588	8.15864	8.16507	8.17312	8.14852	8.1697	8.16155	8.14955	8.1388	8.13995	8.12306	8.18077	8.1539	8.1689
0.07845	8.15021	8.11918	8.13684	8.1478	8.13754	8.14004	8.15088	8.16166	8.14789	8.14658	8.15667	8.15386	8.13807	8.17086	8.15557	8.17395	8.16426	8.15066	8.1226	8.17869	8.17183	8.15781	8.15121	8.15146	8.16153	8.14589	8.12551	8.16353	8.15913	8.16831	8.15253	8.1916	8.17074	8.17326	8.18832	8.17083	8.16908	8.18301	8.16734	8.13967	8.13128	8.13346	8.14405	8.14949	8.13305	8.15704	8.15098	8.153
0.0786	8.15434	8.13619	8.1119	8.1699	8.11778	8.15762	8.15952	8.15602	8.14967	8.15913	8.14616	8.14211	8.16817	8.15691	8.14258	8.15225	8.14614	8.15444	8.14782	8.18749	8.16314	8.15784	8.14838	8.14508	8.14586	8.14271	8.14761	8.17327	8.15366	8.16288	8.18327	8.15226	8.16586	8.18329	8.19095	8.16969	8.16582	8.17035	8.138	8.12731	8.1421	8.16596	8.14206	8.143	8.15405	8.16849	8.13578	8.1576
0.07875	8.13526	8.13033	8.11406	8.16096	8.1411	8.14882	8.13148	8.13944	8.16153	8.14983	8.1624	8.14444	8.15213	8.15635	8.13232	8.14859	8.14999	8.15574	8.14238	8.16004	8.15601	8.15787	8.15731	8.15396	8.15692	8.13693	8.16491	8.16341	8.17634	8.17044	8.16531	8.15765	8.16035	8.15816	8.1864	8.17589	8.17603	8.15154	8.14947	8.13479	8.15039	8.15349	8.13395	8.14367	8.1613	8.17377	8.16039	8.13576
0.0789	8.11907	8.13636	8.14939	8.15009	8.13616	8.16107	8.13683	8.16581	8.15134	8.13974	8.16405	8.15123	8.14644	8.16226	8.12251	8.16206	8.16037	8.1348	8.1445	8.1456	8.16386	8.16464	8.153	8.14308	8.17538	8.16512	8.16779	8.14519	8.15755	8.16072	8.15743	8.17128	8.16184	8.17156	8.16554	8.15744	8.17818	8.1424	8.15946	8.11527	8.13314	8.13634	8.13962	8.12128	8.14616	8.15482	8.14257	8.17123
0.07905	8.11675	8.12313	8.13227	8.1619	8.14028	8.16137	8.14821	8.15172	8.14655	8.15882	8.17662	8.16755	8.15156	8.14194	8.124	8.15326	8.15878	8.14869	8.14037	8.16921	8.16336	8.17002	8.17926	8.13208	8.1643	8.15639	8.17011	8.17196	8.15741	8.1504	8.16587	8.16116	8.17465	8.17587	8.17282	8.15667	8.18151	8.13922	8.14317	8.12639	8.14929	8.14264	8.1431	8.15042	8.12481	8.15283	8.15015	8.16738
0.0792	8.11533	8.14486	8.11827	8.15165	8.15079	8.16216	8.15805	8.15257	8.15082	8.16552	8.15856	8.17345	8.13099	8.13088	8.13653	8.11959	8.15289	8.13492	8.16319	8.1544	8.15709	8.16821	8.16414	8.14826	8.15952	8.16604	8.1695	8.19017	8.17826	8.15394	8.17374	8.1566	8.18556	8.16826	8.17722	8.17359	8.16315	8.16348	8.146	8.13935	8.17521	8.13424	8.15196	8.16756	8.15345	8.15224	8.11689	8.13841
0.07935	8.12423	8.13832	8.14433	8.15507	8.15139	8.15493	8.15274	8.15889	8.15231	8.14908	8.16405	8.15971	8.15754	8.15454	8.15116	8.13766	8.15102	8.14255	8.14638	8.17231	8.14478	8.19712	8.1474	8.16486	8.14889	8.16458	8.15152	8.16848	8.17692	8.15474	8.15229	8.16553	8.17914	8.16135	8.16329	8.16161	8.15456	8.15372	8.15308	8.14904	8.16191	8.17067	8.15134	8.1251	8.14795	8.13934	8.15602	8.14487
0.0795	8.13302	8.14943	8.14097	8.15704	8.15644	8.17023	8.15336	8.16279	8.14127	8.16142	8.15899	8.15188	8.14361	8.16367	8.15832	8.14268	8.14939	8.12935	8.14131	8.1673	8.16689	8.16813	8.15007	8.16744	8.13999	8.18733	8.16158	8.17217	8.17178	8.14087	8.1451	8.16408	8.17908	8.16382	8.18989	8.16458	8.16271	8.14473	8.13766	8.15484	8.15742	8.15038	8.12423	8.14344	8.14321	8.14445	8.15621	8.1566
0.07965	8.12364	8.13003	8.1392	8.16295	8.14396	8.15978	8.125	8.16831	8.13279	8.16587	8.1717	8.15192	8.15189	8.14316	8.14557	8.1437	8.15471	8.1587	8.11657	8.15891	8.16886	8.14713	8.16036	8.15849	8.15032	8.16793	8.16388	8.16617	8.17053	8.15369	8.17414	8.15903	8.19241	8.16854	8.17963	8.16634	8.17033	8.15214	8.15717	8.15943	8.16746	8.13578	8.15192	8.15367	8.14992	8.15992	8.16855	8.16862
0.0798	8.1369	8.13308	8.14798	8.15934	8.13611	8.14579	8.14134	8.15983	8.14953	8.14529	8.13528	8.15241	8.15643	8.14135	8.14525	8.17254	8.15178	8.14443	8.13745	8.17493	8.15957	8.16148	8.15221	8.16614	8.16101	8.16597	8.16715	8.17823	8.16619	8.15879	8.17767	8.16545	8.16857	8.17871	8.16713	8.17084	8.16741	8.15086	8.1306	8.15038	8.15493	8.14485	8.14102	8.15125	8.14861	8.1395	8.14244	8.1529
0.07995	8.1319	8.14146	8.15336	8.13351	8.15429	8.14969	8.14469	8.16855	8.15129	8.14626	8.14594	8.15316	8.15187	8.14706	8.14082	8.15554	8.15934	8.15009	8.14587	8.15462	8.14737	8.16435	8.16651	8.16057	8.1672	8.15297	8.17297	8.1567	8.15264	8.18675	8.17064	8.16359	8.15782	8.17917	8.15142	8.17414	8.15451	8.14196	8.14555	8.10367	8.1423	8.14919	8.14124	8.15714	8.14675	8.13379	8.13255	8.14676
0.0801	8.12813	8.14387	8.12259	8.15238	8.16799	8.15962	8.15697	8.15379	8.17738	8.14445	8.13893	8.15538	8.15629	8.13104	8.16786	8.16958	8.14917	8.15611	8.15786	8.14818	8.13461	8.15419	8.16589	8.1494	8.15413	8.17181	8.15994	8.18141	8.16506	8.18616	8.17633	8.18093	8.16844	8.14864	8.14398	8.17846	8.16472	8.17804	8.14048	8.13563	8.15953	8.14107	8.14871	8.13071	8.16317	8.15617	8.15115	8.16846
0.08025	8.13662	8.14826	8.12213	8.15015	8.15604	8.15783	8.16199	8.15074	8.14995	8.15856	8.15358	8.14882	8.16349	8.14676	8.14971	8.15114	8.16575	8.15215	8.14304	8.17643	8.13962	8.14744	8.14522	8.15642	8.15679	8.15705	8.14948	8.15114	8.1693	8.19479	8.18703	8.19415	8.15975	8.14125	8.14819	8.16774	8.15189	8.17237	8.14259	8.14453	8.14282	8.14517	8.1355	8.1367	8.14734	8.18239	8.17172	8.16163
0.0804	8.12991	8.13622	8.14614	8.14392	8.1368	8.15392	8.13368	8.16113	8.16568	8.16661	8.15077	8.15217	8.17236	8.16483	8.13966	8.14023	8.15171	8.15369	8.1367	8.15224	8.16055	8.15208	8.15411	8.16523	8.15819	8.15284	8.15329	8.16561	8.15299	8.19388	8.15084	8.18981	8.167	8.14621	8.15018	8.16856	8.15169	8.15226	8.16065	8.14069	8.14971	8.14802	8.14371	8.12566	8.13142	8.14773	8.14882	8.16482
0.08055	8.12191	8.15001	8.14466	8.15374	8.13993	8.14202	8.1444	8.14176	8.15075	8.16335	8.13248	8.15919	8.15047	8.16736	8.14449	8.12867	8.14644	8.155	8.14285	8.1621	8.15753	8.15784	8.15156	8.16063	8.17011	8.17643	8.16353	8.15223	8.15644	8.17423	8.16204	8.15432	8.15137	8.17046	8.16458	8.15891	8.17855	8.15366	8.16168	8.11287	8.15093	8.13683	8.14819	8.14315	8.14188	8.14337	8.16155	8.14732
0.0807	8.12601	8.13593	8.12218	8.13731	8.15638	8.14204	8.14922	8.15707	8.14681	8.14449	8.14322	8.15498	8.15494	8.16376	8.12638	8.16586	8.14983	8.14768	8.14676	8.15371	8.15198	8.15759	8.19059	8.16151	8.16883	8.15938	8.16319	8.1525	8.1831	8.17174	8.15827	8.15023	8.15183	8.16943	8.188	8.17259	8.15557	8.15863	8.1445	8.11871	8.17118	8.12954	8.12933	8.13585	8.15759	8.14146	8.1538	8.15077
0.08085	8.12999	8.11802	8.13813	8.14346	8.15867	8.14156	8.14675	8.15062	8.14683	8.13797	8.15376	8.12926	8.15003	8.16796	8.12586	8.16513	8.13723	8.13468	8.14892	8.18513	8.16512	8.15589	8.18333	8.16048	8.1745	8.14957	8.15789	8.14354	8.17716	8.16181	8.1349	8.1482	8.15694	8.15294	8.17577	8.16348	8.1644	8.16449	8.15777	8.13898	8.16133	8.15276	8.14949	8.14149	8.1444	8.15773	8.15348	8.14328
0.081	8.13648	8.12922	8.14104	8.16882	8.14076	8.15651	8.15046	8.16052	8.14519	8.14791	8.1761	8.13881	8.144	8.15256	8.1484	8.15907	8.14632	8.1489	8.14167	8.1688	8.17132	8.15314	8.1876	8.14089	8.16438	8.14633	8.17083	8.17091	8.18003	8.17824	8.15512	8.16958	8.15646	8.15961	8.1488	8.16179	8.15369	8.17647	8.14715	8.13613	8.15056	8.18008	8.15037	8.14669	8.14794	8.1612	8.15767	8.16076
0.08115	8.12204	8.13826	8.12167	8.14433	8.14093	8.13408	8.14086	8.17447	8.15678	8.15943	8.17161	8.15794	8.15361	8.15044	8.14678	8.15283	8.13442	8.14829	8.1521	8.15862	8.15657	8.17033	8.1875	8.14865	8.17918	8.15903	8.16106	8.18268	8.15772	8.17271	8.15816	8.16888	8.15741	8.16545	8.16544	8.15224	8.16673	8.17915	8.1503	8.12807	8.1533	8.13744	8.14667	8.14984	8.13832	8.1455	8.16702	8.16474
0.0813	8.13228	8.16008	8.12984	8.14967	8.14267	8.13638	8.14001	8.17046	8.14	8.15293	8.13991	8.14789	8.16573	8.16475	8.12253	8.13096	8.14355	8.14459	8.14948	8.18587	8.15068	8.17636	8.17774	8.1599	8.16619	8.14719	8.15744	8.15337	8.15922	8.1644	8.1606	8.15692	8.18118	8.17526	8.17279	8.16001	8.16199	8.16772	8.13638	8.13124	8.1437	8.13804	8.1277	8.18366	8.13843	8.16928	8.14676	8.16018
0.08145	8.11545	8.153	8.13264	8.12706	8.14209	8.15878	8.14056	8.15302	8.15004	8.16248	8.16537	8.1362	8.13688	8.17135	8.13832	8.15817	8.1352	8.13973	8.12944	8.16066	8.13747	8.173	8.16706	8.13607	8.15136	8.16233	8.16548	8.15615	8.17388	8.14035	8.14603	8.15277	8.17103	8.16596	8.15197	8.17362	8.15982	8.15794	8.15141	8.12331	8.1535	8.14795	8.14664	8.16444	8.13283	8.17375	8.14823	8.15291
0.0816	8.12516	8.14186	8.14928	8.13682	8.1504	8.13721	8.14974	8.17413	8.17365	8.16226	8.16559	8.16256	8.13736	8.13489	8.15272	8.15053	8.18343	8.15829	8.13625	8.18158	8.15484	8.15612	8.13897	8.15217	8.16636	8.17476	8.13767	8.14078	8.15306	8.15724	8.15287	8.16528	8.16224	8.18993	8.16072	8.17859	8.16923	8.17183	8.15531	8.15178	8.14983	8.14467	8.14333	8.13283	8.14866	8.14326	8.15578	8.13819
0.08175	8.13087	8.13947	8.15961	8.13987	8.15685	8.14308	8.14893	8.15768	8.15138	8.15692	8.15472	8.16899	8.13287	8.16321	8.12746	8.1462	8.14639	8.14037	8.17354	8.17696	8.16332	8.14474	8.13826	8.15115	8.16153	8.17112	8.16466	8.14079	8.15686	8.15286	8.1685	8.17332	8.17908	8.20923	8.17509	8.16823	8.15842	8.16273	8.16262	8.15129	8.1503	8.15113	8.17536	8.12893	8.1491	8.13433	8.139	8.15555
0.0819	8.14101	8.14609	8.15942	8.1465	8.17532	8.15086	8.1533	8.14976	8.13639	8.15664	8.15664	8.18666	8.1552	8.16621	8.15016	8.17592	8.14648	8.15732	8.14616	8.17284	8.16135	8.16449	8.15664	8.14645	8.16909	8.17095	8.18081	8.14638	8.14616	8.17421	8.15131	8.16231	8.18498	8.19181	8.18202	8.15585	8.16795	8.1623	8.17626	8.14814	8.13812	8.14624	8.15187	8.13799	8.1466	8.13759	8.12061	8.1524
0.08205	8.14262	8.12815	8.13832	8.1351	8.14635	8.16161	8.17682	8.14976	8.14608	8.15468	8.14431	8.15421	8.14278	8.15392	8.13662	8.17078	8.14694	8.14969	8.1374	8.15966	8.16746	8.16705	8.17048	8.16521	8.16422	8.17438	8.17459	8.1707	8.14926	8.17911	8.15858	8.14622	8.16831	8.16456	8.19834	8.15909	8.16544	8.15165	8.15388	8.13929	8.1528	8.13343	8.15499	8.13651	8.15959	8.15229	8.1682	8.16558
0.0822	8.13509	8.13588	8.11322	8.13319	8.12719	8.14562	8.16987	8.15002	8.13611	8.15163	8.15477	8.14283	8.16203	8.15281	8.146	8.15459	8.15323	8.14894	8.15304	8.12659	8.15627	8.15257	8.1531	8.17373	8.14743	8.16793	8.1498	8.16673	8.17671	8.17507	8.16301	8.16093	8.16456	8.14548	8.15227	8.16498	8.15858	8.14856	8.164	8.14001	8.14716	8.14314	8.14871	8.15323	8.14728	8.1529	8.14214	8.157
0.08235	8.13089	8.1386	8.12162	8.13765	8.1182	8.16848	8.14308	8.161	8.154	8.15116	8.16191	8.16176	8.15427	8.15205	8.14799	8.15585	8.13981	8.12665	8.15809	8.16571	8.15818	8.15295	8.17451	8.15503	8.16011	8.16145	8.16143	8.17851	8.16202	8.15054	8.16077	8.16421	8.16331	8.17473	8.15042	8.15484	8.17614	8.14905	8.14309	8.13442	8.16844	8.15646	8.15738	8.1421	8.14653	8.14154	8.13363	8.15083
0.0825	8.1238	8.12417	8.12365	8.14023	8.14187	8.15138	8.14074	8.1569	8.13922	8.15795	8.16458	8.17132	8.16641	8.15948	8.13482	8.15459	8.15619	8.14024	8.15256	8.16735	8.14091	8.15598	8.14144	8.1507	8.1676	8.16184	8.17905	8.19898	8.16324	8.1648	8.16147	8.16249	8.16166	8.16329	8.15508	8.14878	8.1524	8.16097	8.14934	8.1306	8.1676	8.15106	8.14843	8.16195	8.14554	8.13845	8.14873	8.16134
0.08265	8.13153	8.12891	8.12108	8.15717	8.12288	8.1382	8.15447	8.13978	8.15681	8.15055	8.16358	8.16047	8.15362	8.15626	8.14759	8.13548	8.15063	8.13526	8.15696	8.16095	8.15276	8.16453	8.16086	8.17354	8.1632	8.14639	8.15402	8.1615	8.15398	8.17485	8.17055	8.16272	8.15409	8.15031	8.17118	8.16747	8.1478	8.14202	8.14578	8.12349	8.1421	8.14234	8.16324	8.14728	8.14665	8.15912	8.13619	8.16208
0.0828	8.14096	8.12923	8.14372	8.13643	8.14329	8.13392	8.14227	8.15356	8.16769	8.1617	8.15723	8.17231	8.15845	8.14032	8.16131	8.14413	8.16022	8.15343	8.13436	8.16243	8.1728	8.1668	8.1699	8.16693	8.16528	8.15581	8.16265	8.14974	8.17208	8.15799	8.16784	8.16505	8.16344	8.16821	8.16928	8.16319	8.15124	8.15013	8.15243	8.14705	8.13815	8.14007	8.16115	8.14989	8.15353	8.17044	8.16629	8.15368
0.08295	8.13275	8.12534	8.13272	8.14604	8.15094	8.12446	8.1608	8.15334	8.14997	8.15279	8.15993	8.14403	8.15632	8.14049	8.16936	8.15638	8.13815	8.14316	8.14213	8.16009	8.17155	8.16525	8.17172	8.14616	8.14503	8.14917	8.18144	8.17006	8.15714	8.19278	8.15999	8.16902	8.17229	8.16474	8.18325	8.14698	8.17869	8.16893	8.15877	8.12781	8.15041	8.1541	8.16444	8.14765	8.15344	8.14845	8.16269	8.16669
0.0831	8.12537	8.10698	8.13148	8.15282	8.14168	8.11644	8.15692	8.16404	8.15945	8.16825	8.14225	8.14095	8.15339	8.17315	8.14959	8.15379	8.14559	8.14767	8.1381	8.1772	8.16447	8.14723	8.13986	8.1515	8.12802	8.18209	8.17211	8.15498	8.18911	8.19423	8.15712	8.15809	8.17392	8.16219	8.17067	8.15735	8.17223	8.1658	8.15533	8.13217	8.15041	8.16472	8.15434	8.15883	8.13773	8.13193	8.16439	8.15747
0.08325	8.1194	8.13737	8.1252	8.19175	8.14976	8.13594	8.14423	8.1816	8.14485	8.14736	8.16387	8.15353	8.15092	8.15075	8.12637	8.15866	8.16582	8.14913	8.13539	8.18959	8.1635	8.14461	8.17064	8.15191	8.16889	8.15868	8.17463	8.16996	8.16371	8.17296	8.16223	8.15271	8.16394	8.17172	8.16864	8.16056	8.16365	8.16945	8.16286	8.13827	8.13944	8.14632	8.13886	8.15021	8.14368	8.13923	8.159	8.17135
0.0834	8.1375	8.14408	8.14292	8.18375	8.15579	8.15835	8.14959	8.17974	8.15422	8.15085	8.15796	8.16987	8.13745	8.16088	8.14673	8.13358	8.15351	8.14925	8.13961	8.1773	8.15692	8.18328	8.15418	8.16144	8.15803	8.1526	8.16689	8.16739	8.16201	8.17256	8.16307	8.15722	8.17236	8.17287	8.16082	8.17717	8.17402	8.17298	8.15385	8.13199	8.14582	8.14071	8.12642	8.16245	8.14911	8.1626	8.16309	8.13342
0.08355	8.13475	8.1478	8.161	8.14511	8.17893	8.15359	8.14562	8.16069	8.14639	8.15027	8.16652	8.16866	8.15785	8.16651	8.13363	8.15521	8.13773	8.16034	8.12551	8.1646	8.15807	8.16151	8.16044	8.15996	8.1502	8.16996	8.16537	8.15323	8.15732	8.18019	8.15557	8.17025	8.1881	8.16105	8.1799	8.17558	8.15102	8.16407	8.1513	8.12188	8.14956	8.14775	8.13368	8.13734	8.1251	8.15493	8.15838	8.17001
0.0837	8.12347	8.13356	8.13901	8.14736	8.16891	8.15634	8.13979	8.14823	8.14036	8.15246	8.16703	8.14253	8.13528	8.15002	8.14901	8.13973	8.12972	8.15514	8.14161	8.15556	8.15989	8.16096	8.15563	8.16621	8.14361	8.16758	8.16968	8.16284	8.16004	8.16002	8.15533	8.19815	8.17149	8.18217	8.16442	8.16725	8.16083	8.16159	8.15371	8.13754	8.13884	8.14551	8.15887	8.17184	8.14331	8.16177	8.16716	8.15322
0.08385	8.14055	8.12246	8.13445	8.15831	8.15079	8.15678	8.17251	8.15914	8.15921	8.14465	8.17216	8.14108	8.14405	8.16492	8.14655	8.14573	8.14271	8.15409	8.13088	8.15756	8.15623	8.16969	8.16181	8.16544	8.16308	8.1705	8.15472	8.17116	8.17472	8.15292	8.17385	8.17599	8.17407	8.17707	8.16992	8.16919	8.17871	8.16371	8.13769	8.14058	8.15656	8.13245	8.14304	8.14366	8.14192	8.13457	8.17612	8.14283
0.084	8.15491	8.13857	8.13541	8.1479	8.12944	8.1706	8.16077	8.15473	8.15737	8.13836	8.16512	8.1423	8.14257	8.16854	8.15574	8.14059	8.15413	8.15222	8.13423	8.1695	8.16611	8.16788	8.18436	8.15612	8.15519	8.15234	8.14932	8.16673	8.15065	8.1468	8.15666	8.15726	8.15144	8.16702	8.15933	8.17276	8.17749	8.17149	8.15822	8.13119	8.14498	8.14988	8.14871	8.13385	8.15438	8.12988	8.14085	8.16203
0.08415	8.1272	8.11898	8.13308	8.15567	8.14613	8.15571	8.14831	8.14845	8.15264	8.15105	8.16493	8.15623	8.15139	8.16159	8.14342	8.14131	8.15011	8.14077	8.14215	8.16081	8.17815	8.15713	8.15232	8.16987	8.16369	8.165	8.16918	8.17933	8.13831	8.15372	8.16078	8.15505	8.17027	8.16313	8.17591	8.16124	8.17641	8.18729	8.17429	8.11745	8.14492	8.14937	8.1234	8.1403	8.16071	8.14094	8.16756	8.14782
0.0843	8.14619	8.11997	8.12977	8.15171	8.13567	8.15251	8.13889	8.15846	8.15635	8.15192	8.15432	8.15683	8.15005	8.15283	8.13583	8.14575	8.15067	8.14301	8.13605	8.15541	8.16289	8.15631	8.14852	8.16214	8.17741	8.13173	8.15545	8.16893	8.1662	8.1825	8.15591	8.15402	8.19464	8.1701	8.16031	8.16637	8.16006	8.17706	8.17506	8.13375	8.15949	8.14246	8.14416	8.14293	8.13675	8.1448	8.14502	8.14407
0.08445	8.12481	8.12789	8.13742	8.15569	8.15018	8.16067	8.12251	8.15041	8.15569	8.16645	8.13857	8.15349	8.14639	8.16182	8.14854	8.15489	8.16022	8.141	8.14058	8.18649	8.15159	8.15959	8.15187	8.16009	8.15592	8.15193	8.13753	8.17254	8.16135	8.17816	8.16405	8.13689	8.17188	8.17432	8.15695	8.15661	8.15454	8.15269	8.17887	8.12038	8.14616	8.15084	8.13739	8.15586	8.14114	8.16597	8.14873	8.1528
0.0846	8.11578	8.12699	8.13286	8.15174	8.15635	8.1396	8.1496	8.16214	8.14225	8.14011	8.1512	8.1747	8.16452	8.15022	8.14358	8.14259	8.16085	8.14986	8.1462	8.18581	8.16302	8.16357	8.15538	8.15991	8.15662	8.15004	8.13799	8.16237	8.16655	8.17651	8.17146	8.14636	8.17269	8.17757	8.19371	8.16317	8.15293	8.15461	8.14698	8.13435	8.1427	8.14581	8.13495	8.14269	8.13771	8.14285	8.15255	8.15016
0.08475	8.12762	8.12613	8.1379	8.13833	8.14485	8.14407	8.15404	8.15777	8.14972	8.14098	8.14708	8.16216	8.15599	8.15886	8.17111	8.14406	8.1704	8.12741	8.12426	8.1483	8.14572	8.16172	8.14811	8.15748	8.17071	8.14425	8.15057	8.16714	8.16219	8.14965	8.18572	8.15674	8.19388	8.14254	8.15959	8.17942	8.16195	8.16978	8.14151	8.13505	8.14774	8.14053	8.13471	8.15535	8.1422	8.13537	8.1716	8.1611
0.0849	8.13943	8.11322	8.13406	8.14993	8.137	8.15707	8.15824	8.15606	8.16652	8.16569	8.14552	8.17707	8.14234	8.15139	8.13985	8.14017	8.14342	8.13016	8.11335	8.14527	8.15725	8.15213	8.16838	8.15575	8.15731	8.15204	8.1686	8.16385	8.13931	8.16475	8.18137	8.16304	8.18624	8.14606	8.14655	8.14695	8.16325	8.1552	8.14892	8.12023	8.14925	8.14051	8.15	8.14854	8.15915	8.14677	8.17043	8.15763
0.08505	8.11443	8.12867	8.13637	8.14681	8.14476	8.13738	8.14598	8.14075	8.16143	8.1541	8.14725	8.15674	8.13693	8.15915	8.13694	8.15283	8.1462	8.15038	8.13319	8.16646	8.14776	8.15763	8.17081	8.15812	8.1503	8.15098	8.16826	8.15163	8.15446	8.17409	8.16406	8.1575	8.17675	8.15917	8.15073	8.16233	8.17326	8.17432	8.16146	8.15079	8.1517	8.14421	8.16556	8.13804	8.15969	8.16125	8.15132	8.16412
0.0852	8.13218	8.12558	8.13934	8.14567	8.16441	8.13754	8.1662	8.17568	8.14984	8.15799	8.12034	8.16044	8.13752	8.15001	8.15623	8.15484	8.14932	8.14276	8.14749	8.16379	8.14992	8.14936	8.14853	8.16362	8.15729	8.16078	8.17803	8.175	8.14838	8.17006	8.16942	8.16056	8.15852	8.16105	8.17205	8.1728	8.15215	8.14959	8.15053	8.12577	8.1276	8.12277	8.13047	8.1393	8.14082	8.14263	8.13956	8.14647
0.08535	8.11652	8.13581	8.13021	8.14381	8.15438	8.11895	8.15142	8.18148	8.15159	8.14457	8.1555	8.13386	8.14594	8.1525	8.14193	8.12628	8.16313	8.14635	8.13754	8.16767	8.16698	8.15395	8.16271	8.13752	8.16387	8.15131	8.1529	8.16699	8.16131	8.15142	8.17242	8.17635	8.16676	8.14704	8.17394	8.16412	8.14883	8.16495	8.17283	8.14432	8.14269	8.14318	8.11614	8.15469	8.13165	8.1585	8.12987	8.15015
0.0855	8.12958	8.12993	8.14519	8.12893	8.1405	8.13017	8.13929	8.1708	8.17481	8.15071	8.17928	8.14489	8.1654	8.14547	8.16125	8.14672	8.15061	8.15638	8.14318	8.16458	8.14053	8.16286	8.17068	8.15304	8.16939	8.16717	8.15772	8.16442	8.16104	8.16407	8.17344	8.15981	8.1746	8.15592	8.18358	8.17751	8.16957	8.15929	8.15501	8.14382	8.16851	8.15587	8.1131	8.16064	8.13235	8.14676	8.13926	8.15368
0.08565	8.13517	8.14327	8.16029	8.13426	8.14812	8.15273	8.13221	8.15966	8.15585	8.14916	8.17442	8.16158	8.14593	8.16283	8.15415	8.15217	8.15851	8.13974	8.16122	8.15495	8.15052	8.16842	8.17792	8.15493	8.18472	8.17305	8.14134	8.17153	8.17603	8.17954	8.15838	8.15501	8.16217	8.15093	8.1839	8.17793	8.15521	8.15569	8.15498	8.13284	8.13408	8.15867	8.1286	8.16584	8.13903	8.1451	8.133	8.13425
0.0858	8.14681	8.13552	8.14206	8.13913	8.15405	8.14751	8.14133	8.15449	8.13742	8.1492	8.15726	8.1534	8.14633	8.1596	8.14099	8.14788	8.12504	8.11771	8.1397	8.16535	8.17121	8.16065	8.17267	8.15756	8.15773	8.14952	8.14581	8.16329	8.17543	8.16515	8.14934	8.15816	8.16496	8.15351	8.18626	8.16086	8.16875	8.16813	8.15801	8.14137	8.1337	8.14857	8.1389	8.13925	8.13021	8.14643	8.14722	8.14812
0.08595	8.13246	8.13276	8.13756	8.15047	8.12541	8.14225	8.14634	8.15226	8.14398	8.14358	8.15976	8.15001	8.15974	8.157	8.15924	8.13492	8.13122	8.13722	8.12981	8.16767	8.16293	8.16604	8.15737	8.1821	8.16451	8.15307	8.14486	8.15481	8.15791	8.16456	8.15453	8.15452	8.16516	8.15613	8.14992	8.16344	8.17228	8.16725	8.14497	8.12175	8.14336	8.14167	8.15065	8.1458	8.12903	8.13914	8.16528	8.1482
0.0861	8.10786	8.12878	8.14798	8.14601	8.17105	8.17369	8.1418	8.14787	8.13772	8.14428	8.1551	8.15082	8.15404	8.15774	8.13688	8.16311	8.1554	8.13441	8.15536	8.16074	8.16161	8.15104	8.15928	8.17075	8.13835	8.17723	8.14645	8.14155	8.16805	8.1675	8.13557	8.15182	8.17189	8.1662	8.18301	8.153	8.19836	8.16579	8.14087	8.13555	8.15186	8.14297	8.1296	8.15915	8.15086	8.16179	8.14845	8.16481
0.08625	8.12165	8.13048	8.15308	8.14985	8.15272	8.14847	8.14625	8.16153	8.13524	8.17013	8.15201	8.14028	8.15784	8.16315	8.14131	8.14088	8.14953	8.14382	8.13626	8.16052	8.16722	8.13817	8.1524	8.16432	8.15966	8.15749	8.15793	8.17332	8.16666	8.16055	8.15335	8.17105	8.17439	8.17208	8.17482	8.15549	8.18428	8.16789	8.15615	8.13347	8.16213	8.12243	8.14032	8.147	8.13277	8.17413	8.15979	8.13496
0.0864	8.12535	8.12309	8.11834	8.16012	8.13908	8.14978	8.15942	8.15261	8.12769	8.16695	8.15417	8.14567	8.13542	8.17261	8.15194	8.13234	8.15833	8.16076	8.12291	8.17225	8.15199	8.16923	8.1613	8.18394	8.15943	8.16615	8.15745	8.17717	8.15056	8.1864	8.16261	8.16563	8.17465	8.16868	8.1625	8.15505	8.15844	8.14096	8.15606	8.13439	8.15398	8.15567	8.14133	8.14532	8.14342	8.14285	8.17188	8.16922
0.08655	8.13738	8.11841	8.13358	8.15141	8.13932	8.14257	8.15311	8.1586	8.15423	8.15545	8.13959	8.15789	8.13971	8.15224	8.14055	8.15789	8.18385	8.15479	8.11308	8.17307	8.14239	8.1528	8.15648	8.1544	8.16339	8.16486	8.1673	8.16498	8.17157	8.16969	8.17123	8.17502	8.15901	8.15869	8.16	8.17607	8.16222	8.15908	8.16074	8.13496	8.14632	8.13477	8.1299	8.12167	8.12211	8.14581	8.13419	8.15347
0.0867	8.10801	8.13213	8.11289	8.15468	8.1534	8.13959	8.15847	8.16362	8.15044	8.13761	8.15148	8.18064	8.14323	8.14711	8.14799	8.14802	8.14634	8.15529	8.14984	8.15714	8.15166	8.15117	8.1801	8.15746	8.17243	8.1559	8.18497	8.16229	8.18364	8.15332	8.19836	8.1799	8.15764	8.15519	8.16653	8.16259	8.17378	8.15716	8.15121	8.12295	8.14328	8.13421	8.13433	8.15021	8.13607	8.13901	8.15239	8.14822
0.08685	8.14037	8.1168	8.14543	8.13778	8.14677	8.16963	8.16086	8.14978	8.14367	8.15163	8.16243	8.15851	8.15165	8.15006	8.11464	8.13747	8.14707	8.14948	8.14528	8.17729	8.15436	8.16355	8.16137	8.17767	8.15582	8.15714	8.14637	8.15512	8.16888	8.15902	8.15533	8.16435	8.15333	8.17245	8.17849	8.16925	8.13864	8.1531	8.14206	8.11588	8.16772	8.14272	8.14515	8.15345	8.14262	8.13879	8.14214	8.15348
0.087	8.14998	8.14894	8.14694	8.15631	8.15879	8.15985	8.1506	8.13801	8.15356	8.15247	8.13916	8.1732	8.14553	8.14781	8.14412	8.14988	8.14236	8.14861	8.16053	8.1613	8.15187	8.17816	8.13549	8.19193	8.15599	8.16262	8.16044	8.17947	8.15987	8.18561	8.18673	8.17865	8.17895	8.17188	8.17931	8.16236	8.15394	8.14506	8.18333	8.13323	8.17738	8.15159	8.14584	8.1436	8.13371	8.15919	8.13983	8.1538
0.08715	8.13513	8.15184	8.16613	8.15346	8.15344	8.16491	8.13492	8.15846	8.14466	8.14034	8.15177	8.1551	8.15025	8.13766	8.14595	8.16259	8.1573	8.12375	8.13773	8.1583	8.17083	8.16346	8.1573	8.1818	8.13217	8.18593	8.1622	8.15569	8.16786	8.17687	8.1634	8.1628	8.18067	8.1647	8.17591	8.17373	8.16153	8.15495	8.16212	8.14173	8.16945	8.15648	8.15107	8.14304	8.13434	8.15523	8.15099	8.14334
0.0873	8.13274	8.11535	8.12375	8.16346	8.15783	8.14693	8.15817	8.17072	8.15738	8.15707	8.15919	8.13583	8.11625	8.14322	8.13745	8.17632	8.15418	8.13956	8.14162	8.17818	8.14733	8.1469	8.15497	8.16781	8.17064	8.16599	8.15889	8.17575	8.15982	8.18684	8.14752	8.18153	8.18505	8.19381	8.18008	8.16552	8.16652	8.1465	8.15182	8.12838	8.1554	8.14093	8.14536	8.15471	8.14357	8.15458	8.13871	8.1629
0.08745	8.14869	8.12657	8.12508	8.16943	8.15206	8.15311	8.12853	8.1598	8.14482	8.15427	8.16287	8.15629	8.14693	8.15073	8.15402	8.13264	8.16517	8.12551	8.13162	8.1652	8.1518	8.16027	8.15022	8.15653	8.15853	8.15598	8.17155	8.15413	8.16592	8.17115	8.15302	8.16069	8.1712	8.18068	8.16285	8.15358	8.16868	8.16978	8.14503	8.13136	8.14035	8.14248	8.12797	8.13796	8.14844	8.14878	8.14779	8.1656
0.0876	8.12483	8.14033	8.11198	8.16158	8.14812	8.14149	8.11386	8.15111	8.15349	8.16472	8.16719	8.16962	8.1673	8.13914	8.14894	8.14431	8.14801	8.15013	8.15461	8.1473	8.16813	8.15843	8.16502	8.17364	8.16409	8.15969	8.15333	8.15671	8.17903	8.16582	8.15757	8.16276	8.1746	8.19493	8.16223	8.1564	8.14735	8.17015	8.14834	8.14999	8.15125	8.16037	8.1351	8.13102	8.1379	8.14236	8.16053	8.1601
0.08775	8.12144	8.14713	8.13359	8.16719	8.16753	8.14547	8.144	8.15011	8.1461	8.15531	8.15492	8.17263	8.15023	8.14875	8.15379	8.16442	8.15723	8.13021	8.16268	8.14262	8.16966	8.16286	8.17189	8.16199	8.15006	8.15011	8.15346	8.1545	8.1742	8.16356	8.16577	8.15131	8.19279	8.16656	8.1779	8.17734	8.14854	8.16964	8.14553	8.12716	8.15355	8.12623	8.13481	8.13729	8.15466	8.14983	8.14435	8.16136
0.0879	8.11551	8.14744	8.10689	8.1627	8.14709	8.16188	8.16508	8.15858	8.15526	8.14859	8.15226	8.16392	8.15029	8.15238	8.15506	8.15832	8.15892	8.12261	8.1454	8.15114	8.15728	8.13156	8.18656	8.16425	8.17179	8.13644	8.1518	8.17739	8.16255	8.15121	8.15604	8.1421	8.17308	8.1785	8.18086	8.15498	8.17303	8.18023	8.14792	8.12016	8.1192	8.13569	8.13323	8.13447	8.16132	8.15101	8.14059	8.17713
0.08805	8.12879	8.12867	8.12748	8.13357	8.14798	8.13412	8.15162	8.16967	8.1318	8.14687	8.14948	8.1585	8.14135	8.15815	8.13471	8.14672	8.16533	8.12328	8.15252	8.1779	8.17477	8.15079	8.16119	8.16444	8.16185	8.14161	8.16256	8.16591	8.15253	8.17771	8.16796	8.16416	8.17254	8.15192	8.18689	8.15876	8.16996	8.15784	8.14452	8.14232	8.13358	8.15579	8.13008	8.1491	8.15961	8.15491	8.15804	8.14524
0.0882	8.12944	8.15221	8.15164	8.15735	8.17448	8.14772	8.14808	8.13844	8.12944	8.16073	8.17196	8.14951	8.14161	8.14315	8.13073	8.15518	8.16027	8.13869	8.14175	8.14277	8.16582	8.17822	8.15132	8.14854	8.17194	8.15513	8.16364	8.17416	8.16933	8.17259	8.16743	8.15791	8.16933	8.14425	8.1864	8.17341	8.16715	8.14524	8.15766	8.13976	8.1508	8.12747	8.13754	8.15553	8.15985	8.14845	8.13836	8.17083
0.08835	8.13484	8.15246	8.13044	8.13914	8.16281	8.1455	8.12445	8.14581	8.13584	8.16475	8.1612	8.13417	8.13817	8.13757	8.14486	8.1676	8.15114	8.16196	8.14473	8.16447	8.15495	8.16758	8.14998	8.15154	8.15417	8.17959	8.1528	8.16556	8.17535	8.18198	8.16584	8.1637	8.17652	8.1587	8.19287	8.16048	8.17472	8.14395	8.14936	8.15234	8.16537	8.12275	8.12974	8.14933	8.15826	8.14	8.13815	8.154
0.0885	8.12977	8.12936	8.14497	8.13529	8.14877	8.15063	8.13193	8.15004	8.13356	8.14093	8.17285	8.14863	8.13905	8.14402	8.15232	8.15884	8.1525	8.14272	8.152	8.15353	8.16264	8.15047	8.15552	8.16006	8.1591	8.16589	8.1517	8.16902	8.16418	8.17338	8.16688	8.15933	8.16236	8.14648	8.16111	8.15997	8.1581	8.14393	8.15925	8.14057	8.13984	8.1232	8.12763	8.14101	8.14699	8.14222	8.15125	8.16721
0.08865	8.13376	8.10839	8.14874	8.13136	8.17972	8.15182	8.15438	8.16874	8.14664	8.15167	8.1557	8.14949	8.14474	8.15567	8.15726	8.1491	8.15396	8.12658	8.1293	8.13722	8.14655	8.14576	8.14061	8.17347	8.14544	8.16437	8.16372	8.17417	8.15904	8.15982	8.16029	8.15507	8.16429	8.15532	8.16278	8.15061	8.18286	8.15528	8.15393	8.15419	8.14723	8.13861	8.12708	8.1475	8.1485	8.15693	8.14902	8.14425
0.0888	8.12874	8.13708	8.14338	8.15115	8.15428	8.15836	8.16265	8.15712	8.16446	8.15419	8.14746	8.17806	8.13452	8.15833	8.13793	8.16018	8.12506	8.1394	8.14456	8.17982	8.15064	8.14386	8.12914	8.17629	8.14194	8.16329	8.15699	8.17418	8.16556	8.16116	8.16292	8.16256	8.17263	8.15704	8.1877	8.16734	8.18916	8.16636	8.14718	8.1589	8.15453	8.16577	8.1418	8.15858	8.14979	8.15728	8.15144	8.14375
0.08895	8.11758	8.1312	8.13499	8.13602	8.16547	8.13692	8.15356	8.1533	8.14662	8.14091	8.14216	8.16231	8.15365	8.16326	8.12756	8.16828	8.13412	8.1496	8.14343	8.17239	8.16882	8.15251	8.13844	8.17413	8.15593	8.16525	8.18184	8.16549	8.1832	8.14103	8.14843	8.14	8.18514	8.16199	8.17532	8.17954	8.18186	8.16368	8.16014	8.16152	8.13508	8.17432	8.1488	8.14045	8.14173	8.14423	8.15119	8.16156
0.0891	8.12735	8.13525	8.14635	8.14963	8.13874	8.14168	8.13595	8.15557	8.1455	8.13258	8.14824	8.15886	8.13267	8.1485	8.1415	8.16672	8.14005	8.15577	8.13431	8.1539	8.15159	8.16422	8.13492	8.15215	8.14339	8.15116	8.17158	8.16809	8.18296	8.15229	8.13519	8.14311	8.17807	8.18108	8.16849	8.18491	8.18314	8.15084	8.15688	8.12757	8.14757	8.16645	8.15598	8.14211	8.15798	8.15028	8.15302	8.15882
0.08925	8.15688	8.13375	8.12661	8.15356	8.16798	8.13392	8.13464	8.15939	8.15667	8.15808	8.14416	8.16376	8.12848	8.15537	8.15327	8.17059	8.15819	8.16179	8.1277	8.16531	8.14089	8.16451	8.16238	8.16177	8.17994	8.15104	8.15661	8.1842	8.16655	8.18188	8.14288	8.1726	8.18617	8.16259	8.17065	8.17539	8.16941	8.14013	8.14814	8.13885	8.12469	8.16232	8.15586	8.13894	8.13155	8.14982	8.1455	8.16005
0.0894	8.13128	8.12481	8.13168	8.15041	8.14898	8.13422	8.14503	8.16098	8.13965	8.14992	8.14606	8.15163	8.15685	8.13767	8.16575	8.16179	8.13464	8.15357	8.14634	8.16073	8.14904	8.17106	8.16025	8.15864	8.17402	8.12925	8.16413	8.15183	8.17794	8.18963	8.13735	8.15198	8.18183	8.16816	8.17033	8.1642	8.14865	8.15803	8.14299	8.13315	8.1227	8.15195	8.15369	8.12841	8.14472	8.1482	8.15358	8.15724
0.08955	8.13662	8.13085	8.12977	8.14741	8.15085	8.13288	8.15669	8.14992	8.14184	8.14178	8.15355	8.14636	8.14152	8.13826	8.15528	8.13779	8.14202	8.13084	8.13708	8.13956	8.15514	8.16235	8.1604	8.16112	8.16029	8.15264	8.16936	8.16404	8.1863	8.16198	8.14404	8.15833	8.18166	8.17239	8.16512	8.15864	8.14732	8.14377	8.15208	8.14044	8.15981	8.16199	8.12974	8.12864	8.14375	8.1488	8.15846	8.15564
0.0897	8.14606	8.13245	8.1338	8.14502	8.16461	8.13625	8.16004	8.14478	8.1473	8.12955	8.15844	8.1459	8.14844	8.13672	8.13447	8.14255	8.15483	8.13644	8.11306	8.15804	8.15304	8.15853	8.17717	8.16889	8.17122	8.16663	8.16124	8.16358	8.18013	8.17112	8.15491	8.16205	8.16558	8.15652	8.16676	8.16029	8.1601	8.15588	8.15068	8.13347	8.15691	8.1432	8.13052	8.1535	8.15396	8.1566	8.14381	8.15576
0.08985	8.11844	8.09867	8.13288	8.13718	8.15147	8.11736	8.13666	8.15892	8.16185	8.14597	8.16705	8.1534	8.16575	8.14588	8.12711	8.14756	8.1743	8.12742	8.14707	8.18488	8.14832	8.14489	8.16916	8.1662	8.16613	8.16848	8.16802	8.17243	8.15981	8.1673	8.15215	8.15659	8.18156	8.1672	8.18206	8.18855	8.16061	8.16696	8.15303	8.13702	8.15187	8.1201	8.1443	8.14042	8.13214	8.15022	8.14918	8.15459
0.09	8.12663	8.13555	8.11738	8.13632	8.14629	8.14922	8.14589	8.14986	8.15214	8.13071	8.15444	8.15014	8.17214	8.13827	8.14198	8.13169	8.16152	8.1278	8.1571	8.16883	8.15659	8.15959	8.16773	8.17379	8.14719	8.15744	8.15868	8.17622	8.17431	8.1811	8.14307	8.1623	8.17734	8.16456	8.18782	8.18686	8.18768	8.15083	8.17098	8.11999	8.1554	8.1503	8.14976	8.14404	8.15163	8.15245	8.14126	8.12842
0.09015	8.13016	8.14101	8.10154	8.14017	8.13021	8.16149	8.15219	8.15321	8.12675	8.14866	8.14545	8.14978	8.15426	8.14894	8.13808	8.14748	8.13978	8.13395	8.16022	8.15851	8.16031	8.1503	8.16683	8.17051	8.16306	8.17526	8.16245	8.15518	8.16762	8.1827	8.17269	8.16239	8.18173	8.17221	8.16008	8.16329	8.16356	8.17208	8.16135	8.12049	8.14468	8.15166	8.15638	8.13594	8.14744	8.14115	8.13153	8.14003
0.0903	8.13597	8.1424	8.11129	8.15639	8.12366	8.1625	8.15957	8.14482	8.14906	8.16343	8.16204	8.16695	8.14246	8.13696	8.15385	8.15831	8.14491	8.1559	8.13983	8.15533	8.15695	8.15286	8.16417	8.15996	8.16205	8.17062	8.15894	8.15955	8.15195	8.16003	8.17128	8.15923	8.1758	8.17193	8.17701	8.15916	8.1536	8.17826	8.14851	8.12696	8.13636	8.13094	8.15952	8.14662	8.16266	8.12954	8.15265	8.13515
0.09045	8.14426	8.14562	8.13244	8.13853	8.14257	8.13734	8.14002	8.16694	8.15734	8.17255	8.16849	8.16566	8.15175	8.15289	8.12269	8.15559	8.14305	8.15468	8.13976	8.16447	8.14803	8.12854	8.15955	8.1509	8.17265	8.18204	8.14846	8.17872	8.16309	8.16837	8.15988	8.15672	8.18344	8.17636	8.17243	8.17198	8.15846	8.17188	8.1589	8.12531	8.12741	8.14532	8.16133	8.15197	8.15228	8.1333	8.15349	8.14337
0.0906	8.12717	8.12616	8.15306	8.15871	8.1647	8.12339	8.15047	8.19246	8.13917	8.16241	8.16936	8.17357	8.14001	8.1657	8.14142	8.13515	8.16031	8.14182	8.14711	8.15908	8.14079	8.15546	8.15659	8.15925	8.16793	8.15169	8.185	8.16212	8.17915	8.17521	8.16525	8.16545	8.16826	8.15573	8.19371	8.16893	8.16147	8.15543	8.15817	8.1452	8.14653	8.14548	8.14286	8.15817	8.15024	8.15825	8.15318	8.14742
0.09075	8.11803	8.13065	8.14692	8.15243	8.15573	8.13202	8.15854	8.16118	8.1678	8.15669	8.16484	8.14384	8.14856	8.17173	8.13653	8.15381	8.1614	8.16087	8.13363	8.16395	8.14144	8.15502	8.16212	8.14615	8.17366	8.17252	8.15479	8.15116	8.16657	8.16466	8.18835	8.15476	8.16798	8.16899	8.17524	8.18127	8.18225	8.15017	8.16837	8.15245	8.14426	8.16423	8.12962	8.1374	8.14534	8.1606	8.14838	8.14832
0.0909	8.12855	8.11925	8.14609	8.13607	8.13141	8.14887	8.15855	8.1773	8.15125	8.13615	8.13573	8.14428	8.12954	8.16272	8.15377	8.16531	8.15538	8.12642	8.11568	8.16747	8.14817	8.16385	8.15258	8.16004	8.17155	8.18558	8.13534	8.1587	8.16906	8.16002	8.15047	8.16079	8.16581	8.16643	8.18099	8.1716	8.15349	8.15412	8.12363	8.14091	8.13554	8.16191	8.13662	8.14253	8.16155	8.14631	8.14653	8.17245
0.09105	8.13775	8.12543	8.1547	8.14081	8.14762	8.14302	8.15104	8.16514	8.14013	8.13867	8.14063	8.16185	8.13454	8.16287	8.14568	8.14836	8.15234	8.15037	8.14557	8.15956	8.13983	8.15765	8.15366	8.15074	8.17778	8.17726	8.1455	8.15793	8.17441	8.1742	8.14595	8.15746	8.15207	8.16986	8.13946	8.16266	8.17619	8.17324	8.15038	8.14798	8.139	8.1567	8.13897	8.12719	8.15204	8.15104	8.15442	8.15192
0.0912	8.13527	8.12641	8.13873	8.14969	8.15505	8.15487	8.15415	8.15985	8.15062	8.13979	8.13187	8.17101	8.11944	8.1679	8.13822	8.1523	8.14628	8.13713	8.12436	8.16819	8.16879	8.16873	8.16555	8.15517	8.16014	8.1765	8.16662	8.15638	8.17176	8.17059	8.16025	8.15573	8.15215	8.16819	8.14051	8.17558	8.16193	8.1568	8.1429	8.13581	8.14581	8.14288	8.14834	8.14679	8.1577	8.15071	8.15455	8.17314
0.09135	8.133	8.14296	8.15365	8.16765	8.16769	8.12621	8.15318	8.15781	8.13475	8.14857	8.15423	8.18312	8.13973	8.1436	8.13729	8.1601	8.16094	8.14708	8.11711	8.179	8.1628	8.1591	8.16404	8.17765	8.16368	8.17086	8.17914	8.1785	8.18385	8.18228	8.15428	8.15948	8.16744	8.15749	8.13507	8.16587	8.15158	8.16577	8.15817	8.11444	8.14655	8.12497	8.16029	8.13208	8.14418	8.15655	8.15104	8.14496
0.0915	8.12311	8.14187	8.13846	8.16247	8.1517	8.13507	8.15371	8.13487	8.12753	8.16352	8.15223	8.15793	8.13969	8.14732	8.14799	8.15552	8.15341	8.15466	8.12564	8.16044	8.14698	8.16418	8.15435	8.15564	8.14719	8.17371	8.17147	8.18626	8.18141	8.17276	8.16083	8.15025	8.16517	8.16851	8.15348	8.14223	8.16985	8.14761	8.16308	8.12316	8.15782	8.14269	8.1524	8.13575	8.16266	8.15562	8.15375	8.14864
0.09165	8.13501	8.14401	8.14269	8.12933	8.14934	8.14796	8.15987	8.15924	8.12162	8.15316	8.13475	8.1648	8.15115	8.15286	8.13618	8.14138	8.12382	8.132	8.1595	8.15875	8.13592	8.16436	8.15374	8.17038	8.14758	8.14683	8.14875	8.16498	8.17409	8.15065	8.15072	8.16413	8.16502	8.16109	8.16329	8.15535	8.16848	8.16537	8.1481	8.12281	8.1411	8.14536	8.13656	8.13368	8.14875	8.15262	8.15252	8.14422
0.0918	8.13403	8.14465	8.13756	8.14449	8.13298	8.16006	8.13519	8.15034	8.14219	8.14857	8.15273	8.1584	8.1516	8.16147	8.15232	8.15226	8.16412	8.12554	8.13991	8.16177	8.15374	8.16399	8.15289	8.15369	8.15608	8.1579	8.15749	8.16567	8.15234	8.15175	8.1813	8.16343	8.17636	8.16466	8.16823	8.16751	8.17311	8.17263	8.1447	8.12907	8.14318	8.13298	8.13868	8.13546	8.14485	8.14784	8.13874	8.15995
0.09195	8.12733	8.15435	8.13828	8.14671	8.15849	8.1531	8.12449	8.15671	8.13078	8.14844	8.15001	8.15464	8.13625	8.16332	8.13031	8.15292	8.14849	8.125	8.1429	8.16319	8.15229	8.16016	8.16008	8.14874	8.17177	8.15868	8.15522	8.18431	8.16182	8.15086	8.15789	8.16508	8.16882	8.169	8.1875	8.15377	8.16715	8.18121	8.15121	8.12042	8.15085	8.14744	8.14923	8.15422	8.15164	8.15533	8.14872	8.14845
0.0921	8.13913	8.14819	8.13165	8.13426	8.15295	8.14284	8.14551	8.17374	8.13416	8.13295	8.16676	8.15358	8.15545	8.15883	8.12644	8.13609	8.1383	8.12497	8.14222	8.16416	8.14541	8.15786	8.16517	8.13279	8.16001	8.17097	8.16608	8.16945	8.16289	8.1662	8.13499	8.16424	8.17109	8.17689	8.17689	8.15095	8.15641	8.15358	8.15417	8.1431	8.13269	8.15004	8.15543	8.14751	8.13991	8.13715	8.13714	8.15225
0.09225	8.1234	8.13447	8.12879	8.15913	8.1477	8.14421	8.15547	8.16619	8.14422	8.13553	8.14098	8.1633	8.13455	8.14564	8.14302	8.14636	8.12687	8.14073	8.16607	8.17069	8.13929	8.16767	8.14437	8.16924	8.16543	8.15264	8.1599	8.16047	8.17093	8.17148	8.16573	8.14702	8.1772	8.16109	8.16619	8.16705	8.16684	8.17712	8.14702	8.14141	8.16455	8.12979	8.14301	8.12857	8.15128	8.13658	8.15501	8.15452
0.0924	8.13682	8.13813	8.15508	8.15145	8.14669	8.12684	8.14146	8.13288	8.16598	8.15747	8.16943	8.15375	8.17098	8.14198	8.1437	8.14439	8.15438	8.14959	8.14747	8.16533	8.16035	8.14074	8.14761	8.16327	8.14203	8.14725	8.15661	8.16923	8.16406	8.1837	8.14396	8.13811	8.16814	8.16171	8.16573	8.17228	8.14514	8.15613	8.15734	8.13425	8.16276	8.14136	8.14536	8.12046	8.13763	8.14789	8.14571	8.15072
0.09255	8.12392	8.12803	8.15774	8.14328	8.13521	8.14211	8.16083	8.13962	8.1535	8.14524	8.16861	8.15872	8.16076	8.16559	8.15459	8.11824	8.14732	8.14303	8.15497	8.16023	8.14773	8.15366	8.16111	8.16031	8.14746	8.17221	8.17685	8.16909	8.16045	8.16669	8.14981	8.16055	8.14166	8.1657	8.16113	8.17057	8.17142	8.16573	8.15926	8.13541	8.15778	8.12482	8.14439	8.13823	8.11437	8.13208	8.16438	8.14563
0.0927	8.15784	8.104	8.13369	8.14555	8.14031	8.13243	8.13618	8.15448	8.1578	8.16098	8.15623	8.18857	8.13903	8.1528	8.15631	8.15704	8.14751	8.12564	8.13838	8.17061	8.15123	8.15547	8.14347	8.16737	8.15674	8.15955	8.15001	8.15976	8.15047	8.17048	8.16016	8.16633	8.1717	8.13477	8.15439	8.17586	8.16095	8.16126	8.13496	8.12935	8.14065	8.14519	8.13784	8.14782	8.12859	8.13812	8.15618	8.15951
0.09285	8.12316	8.14186	8.13537	8.14063	8.14494	8.15575	8.14239	8.15279	8.14914	8.14443	8.1428	8.17179	8.13588	8.14608	8.12944	8.13811	8.14573	8.14698	8.14339	8.15199	8.13868	8.16603	8.15682	8.15422	8.15913	8.17779	8.1429	8.14861	8.15993	8.1504	8.16919	8.17168	8.16929	8.15735	8.15583	8.15769	8.1687	8.15805	8.13361	8.13144	8.12424	8.15121	8.12468	8.13286	8.14142	8.13741	8.14988	8.1602
0.093	8.13037	8.13836	8.1471	8.14213	8.15193	8.13121	8.17657	8.15161	8.15231	8.16814	8.16729	8.17364	8.16054	8.1377	8.14079	8.12512	8.13705	8.14245	8.14116	8.16095	8.15569	8.16111	8.15847	8.14572	8.13959	8.16836	8.16732	8.14911	8.14956	8.16641	8.17436	8.17193	8.15475	8.16196	8.17254	8.16264	8.17705	8.13831	8.1382	8.11608	8.1374	8.14129	8.11954	8.14488	8.13066	8.1488	8.13763	8.14503
0.09315	8.12803	8.13175	8.15405	8.14993	8.14014	8.15255	8.13602	8.15036	8.16086	8.15322	8.16591	8.16581	8.15568	8.15366	8.13937	8.16582	8.15713	8.15029	8.14786	8.1598	8.16689	8.17228	8.15804	8.1363	8.14668	8.15713	8.15026	8.15191	8.1656	8.16864	8.1533	8.17933	8.15725	8.15564	8.15756	8.16618	8.15548	8.15708	8.15199	8.13449	8.14859	8.13522	8.12578	8.16013	8.13782	8.14889	8.13222	8.13226
0.0933	8.1218	8.13832	8.13799	8.15556	8.14159	8.14807	8.1394	8.14056	8.15912	8.16098	8.16249	8.15917	8.15123	8.14412	8.16251	8.16539	8.16898	8.12355	8.11696	8.16085	8.15294	8.16331	8.16554	8.14512	8.15995	8.15625	8.14729	8.15006	8.1332	8.14154	8.16452	8.15375	8.14466	8.15835	8.14173	8.16446	8.16219	8.15295	8.1412	8.13986	8.15051	8.17074	8.13805	8.15528	8.11444	8.15198	8.15348	8.15398
0.09345	8.12827	8.13889	8.14475	8.16344	8.15407	8.1423	8.14395	8.14948	8.15512	8.15591	8.16114	8.15609	8.14812	8.1392	8.13626	8.15723	8.16428	8.1207	8.12995	8.1676	8.17635	8.15843	8.15903	8.16522	8.15674	8.17295	8.18075	8.18492	8.14931	8.16781	8.17538	8.15755	8.17834	8.16996	8.1659	8.16467	8.17086	8.15414	8.14058	8.13792	8.12714	8.16178	8.16006	8.15876	8.13041	8.15119	8.14674	8.1581
0.0936	8.12762	8.13416	8.16003	8.16312	8.14718	8.14029	8.14305	8.16565	8.14635	8.14215	8.15683	8.15984	8.14315	8.15168	8.16517	8.14725	8.14477	8.12924	8.14646	8.14413	8.16137	8.1595	8.14412	8.1806	8.14827	8.16513	8.15271	8.17487	8.15873	8.1536	8.16553	8.1495	8.18848	8.16954	8.19027	8.15899	8.1759	8.151	8.15142	8.13679	8.16065	8.15612	8.13651	8.15051	8.12694	8.14657	8.15248	8.15927
0.09375	8.11906	8.12934	8.13606	8.15728	8.15176	8.1524	8.15566	8.15152	8.12867	8.16088	8.17383	8.14945	8.15398	8.16079	8.1458	8.14428	8.16281	8.13375	8.15404	8.1521	8.16055	8.15709	8.14052	8.16986	8.15605	8.14648	8.17429	8.17088	8.16972	8.13688	8.16831	8.15542	8.18669	8.1725	8.19428	8.17055	8.17645	8.1559	8.16262	8.11954	8.1552	8.13956	8.13698	8.13713	8.14116	8.11757	8.142	8.17145
0.0939	8.1068	8.13063	8.13494	8.14487	8.13926	8.15035	8.16482	8.16762	8.12745	8.15337	8.16662	8.15538	8.16397	8.15402	8.13965	8.12222	8.15342	8.15486	8.13292	8.16632	8.15794	8.15865	8.14505	8.15016	8.15161	8.16631	8.16023	8.15327	8.15855	8.16372	8.15068	8.15146	8.17413	8.1691	8.19306	8.165	8.15631	8.17846	8.14896	8.12969	8.15045	8.13384	8.14789	8.15453	8.13834	8.14844	8.13147	8.16257
0.09405	8.12611	8.10956	8.14946	8.16088	8.13344	8.14346	8.16626	8.16339	8.13359	8.13856	8.15526	8.17778	8.14998	8.15276	8.1458	8.12439	8.13966	8.15271	8.12377	8.17162	8.15929	8.17942	8.15774	8.14986	8.16755	8.16121	8.16338	8.17311	8.14198	8.17271	8.15845	8.15961	8.17246	8.17966	8.19726	8.14491	8.15461	8.16462	8.14288	8.14042	8.13153	8.15432	8.13634	8.13218	8.14922	8.16488	8.13927	8.15752
0.0942	8.10883	8.15133	8.15988	8.13403	8.1371	8.14204	8.15108	8.1569	8.13899	8.15288	8.15454	8.1551	8.14527	8.16647	8.14452	8.14732	8.14043	8.15147	8.12922	8.14964	8.16126	8.16327	8.16184	8.16936	8.16978	8.18984	8.16619	8.15791	8.15498	8.16433	8.16238	8.14327	8.15949	8.16542	8.16853	8.16082	8.16681	8.16656	8.15701	8.13515	8.12803	8.15442	8.13845	8.12099	8.14135	8.14536	8.12071	8.15634
0.09435	8.11004	8.13277	8.13214	8.13309	8.1618	8.12599	8.14959	8.15722	8.14469	8.15519	8.15331	8.15262	8.15892	8.1576	8.14239	8.16189	8.1482	8.12673	8.13028	8.14396	8.17093	8.15562	8.15096	8.17539	8.1585	8.1794	8.17429	8.14065	8.17763	8.15465	8.15555	8.1662	8.15833	8.15335	8.16547	8.15131	8.16748	8.14036	8.1497	8.13927	8.1352	8.13718	8.14141	8.13708	8.15512	8.14238	8.14473	8.1616
0.0945	8.13694	8.14423	8.14815	8.15243	8.14606	8.16409	8.16299	8.12871	8.13857	8.1499	8.16924	8.15117	8.15281	8.14304	8.12883	8.14085	8.14877	8.13379	8.12458	8.14153	8.17823	8.14833	8.15484	8.17961	8.16461	8.16132	8.15369	8.15504	8.16371	8.161	8.13718	8.17412	8.1622	8.17895	8.16525	8.14684	8.15926	8.15707	8.14398	8.14005	8.14314	8.13807	8.14419	8.14274	8.15294	8.14229	8.16011	8.16592
0.09465	8.14278	8.12485	8.12571	8.1571	8.14692	8.15755	8.13629	8.14598	8.13642	8.14897	8.14841	8.15699	8.15196	8.14051	8.14464	8.12581	8.1602	8.15459	8.13485	8.15909	8.17343	8.16058	8.17517	8.15283	8.14778	8.15941	8.15381	8.1813	8.16983	8.15753	8.13205	8.14826	8.14535	8.1694	8.16101	8.16077	8.1525	8.17067	8.16099	8.13585	8.14966	8.14538	8.13894	8.14331	8.13953	8.15798	8.15766	8.14404
0.0948	8.11797	8.1505	8.13333	8.1587	8.14594	8.13946	8.16207	8.14754	8.1449	8.16054	8.1359	8.15623	8.12664	8.15635	8.14058	8.13643	8.14511	8.14075	8.13725	8.14995	8.1458	8.17225	8.14316	8.15671	8.16255	8.16881	8.17616	8.16538	8.16168	8.15943	8.13917	8.16797	8.16969	8.1742	8.1592	8.15228	8.17443	8.16681	8.14672	8.13342	8.17179	8.12825	8.15536	8.13129	8.12411	8.15744	8.15436	8.14984
0.09495	8.1024	8.12869	8.12986	8.14943	8.15838	8.13307	8.16171	8.14225	8.16671	8.14553	8.16067	8.16071	8.14305	8.14672	8.14429	8.14932	8.1632	8.14	8.14637	8.15621	8.14627	8.14394	8.16172	8.1492	8.17073	8.15907	8.16587	8.17719	8.17327	8.15305	8.14008	8.1614	8.14281	8.16453	8.16489	8.16952	8.16513	8.14575	8.12984	8.12482	8.15583	8.14758	8.12966	8.15002	8.1327	8.15039	8.15548	8.16114
0.0951	8.12667	8.13337	8.12276	8.17666	8.13365	8.13092	8.16622	8.16171	8.1369	8.1378	8.13578	8.15516	8.12759	8.17464	8.15291	8.14316	8.15929	8.11852	8.13815	8.1522	8.13906	8.15129	8.16008	8.16787	8.16631	8.16634	8.14477	8.15414	8.15681	8.16812	8.16274	8.16655	8.1547	8.16116	8.17195	8.16266	8.16864	8.13659	8.12977	8.1459	8.13556	8.14926	8.1396	8.13633	8.15088	8.14643	8.16587	8.15173
0.09525	8.13805	8.12764	8.11617	8.15596	8.14176	8.13208	8.15151	8.16277	8.14418	8.13969	8.14485	8.14457	8.12464	8.16053	8.12686	8.14061	8.15671	8.12469	8.14476	8.15539	8.17449	8.16083	8.17004	8.17601	8.18359	8.1706	8.14465	8.17913	8.16192	8.15029	8.16311	8.16857	8.15907	8.16014	8.17376	8.15408	8.17261	8.13768	8.14948	8.13531	8.14855	8.14449	8.14211	8.13942	8.13979	8.143	8.17464	8.16228
0.0954	8.12616	8.10982	8.11805	8.15426	8.14286	8.13422	8.14423	8.15373	8.14464	8.15224	8.15818	8.14604	8.14984	8.16849	8.13455	8.13775	8.1418	8.13578	8.14122	8.17411	8.16512	8.16777	8.14253	8.15943	8.19009	8.17238	8.14487	8.17451	8.17088	8.142	8.1531	8.15569	8.16856	8.17057	8.17134	8.17697	8.17393	8.14363	8.14981	8.11995	8.15741	8.14803	8.14082	8.11677	8.13605	8.15372	8.16515	8.16229
0.09555	8.14516	8.12981	8.13725	8.13126	8.15128	8.15263	8.14996	8.14678	8.1498	8.1537	8.1474	8.13872	8.14664	8.16027	8.13578	8.12933	8.13387	8.14408	8.15268	8.15875	8.15491	8.1712	8.15981	8.14271	8.1785	8.17836	8.15138	8.16801	8.1517	8.14819	8.15724	8.1624	8.15725	8.1736	8.17053	8.16477	8.15961	8.14325	8.14086	8.11417	8.17274	8.13902	8.14548	8.13199	8.13895	8.14629	8.14525	8.13918
0.0957	8.12119	8.15105	8.1324	8.13782	8.14665	8.14616	8.13761	8.15771	8.13813	8.14932	8.14246	8.13218	8.14723	8.1705	8.13702	8.14877	8.13925	8.15049	8.14592	8.15047	8.15034	8.17792	8.16289	8.1575	8.19125	8.15462	8.16135	8.19126	8.14623	8.15692	8.16866	8.17967	8.16901	8.18283	8.18672	8.17393	8.17562	8.14378	8.1628	8.13729	8.14919	8.15261	8.14344	8.16657	8.12043	8.13487	8.14778	8.1342
0.09585	8.12297	8.13758	8.13128	8.15152	8.13603	8.14611	8.14133	8.15899	8.16508	8.15627	8.15924	8.1588	8.14644	8.15094	8.15041	8.13574	8.15676	8.161	8.14467	8.172	8.1481	8.175	8.17237	8.16376	8.19034	8.14819	8.1637	8.17789	8.15718	8.14709	8.17625	8.1745	8.16963	8.16962	8.1758	8.1754	8.16207	8.14507	8.16407	8.13658	8.16225	8.15658	8.1437	8.14221	8.13876	8.13973	8.15993	8.14558
0.096	8.13521	8.11981	8.13847	8.14966	8.13487	8.14713	8.13971	8.16373	8.14806	8.17465	8.1729	8.14192	8.16171	8.14304	8.16562	8.14599	8.15413	8.17762	8.14734	8.14227	8.13159	8.17402	8.17533	8.15967	8.19449	8.15325	8.15728	8.17467	8.15944	8.16149	8.15859	8.15249	8.14621	8.17562	8.1561	8.17046	8.15603	8.15089	8.16941	8.13461	8.15968	8.15762	8.13351	8.10916	8.16125	8.14878	8.13788	8.15268
0.09615	8.12379	8.16123	8.13178	8.13176	8.15815	8.14332	8.15062	8.16154	8.16167	8.15186	8.15784	8.13197	8.14835	8.15368	8.15806	8.15339	8.16776	8.15281	8.12396	8.17083	8.1631	8.15423	8.15894	8.15258	8.15388	8.15919	8.1489	8.1523	8.16235	8.16291	8.16443	8.17029	8.17578	8.16261	8.15341	8.15699	8.16151	8.18984	8.16063	8.12525	8.15351	8.13548	8.12428	8.13534	8.13674	8.17684	8.14824	8.13311
0.0963	8.12527	8.14862	8.16121	8.13751	8.14082	8.15626	8.15412	8.1643	8.15275	8.1425	8.14161	8.15435	8.13581	8.15583	8.14046	8.1602	8.15816	8.1498	8.13214	8.16697	8.16648	8.15027	8.14486	8.1351	8.15707	8.14779	8.1391	8.15807	8.16305	8.14381	8.16926	8.1699	8.15919	8.15084	8.16894	8.17897	8.19623	8.16592	8.16102	8.13779	8.13804	8.14433	8.14435	8.14511	8.13068	8.17686	8.12849	8.15128
0.09645	8.13793	8.15062	8.14886	8.14425	8.14488	8.14374	8.15827	8.15038	8.14674	8.14244	8.16529	8.13742	8.15065	8.16354	8.13868	8.12804	8.13189	8.16446	8.12307	8.15575	8.15695	8.15587	8.17507	8.14667	8.15297	8.17364	8.15174	8.17147	8.16842	8.17044	8.14767	8.13796	8.15805	8.15941	8.14484	8.15571	8.17106	8.17123	8.15713	8.14844	8.14497	8.15353	8.14513	8.13614	8.15347	8.15238	8.13992	8.1618
0.0966	8.14214	8.13852	8.14979	8.12152	8.14989	8.14782	8.16528	8.15789	8.1412	8.15415	8.14734	8.15446	8.16132	8.1407	8.14177	8.13981	8.15178	8.16083	8.15255	8.15858	8.14922	8.16161	8.17125	8.14069	8.16212	8.16512	8.14362	8.15878	8.15483	8.16869	8.16983	8.15968	8.16468	8.15322	8.15435	8.16957	8.16411	8.15713	8.16375	8.13608	8.13613	8.14342	8.14677	8.13662	8.13434	8.14665	8.14498	8.14459
0.09675	8.126	8.15228	8.13482	8.16355	8.17174	8.14358	8.15053	8.14896	8.13768	8.15943	8.16243	8.14079	8.15846	8.13946	8.13597	8.15235	8.1561	8.14556	8.15024	8.17456	8.17463	8.1592	8.15747	8.15671	8.17119	8.16422	8.15905	8.14856	8.15611	8.14079	8.17059	8.14499	8.15735	8.17057	8.164	8.16536	8.16886	8.16787	8.16561	8.12728	8.15077	8.15178	8.1478	8.14645	8.1408	8.12239	8.15308	8.14437
0.0969	8.12939	8.13809	8.12338	8.14963	8.15739	8.15273	8.14827	8.14498	8.14115	8.15627	8.15556	8.14515	8.15191	8.14698	8.11743	8.16341	8.14002	8.14393	8.16344	8.16729	8.15053	8.14929	8.14676	8.14315	8.1622	8.16077	8.16297	8.15463	8.15775	8.15753	8.14435	8.15065	8.15481	8.14925	8.19213	8.17125	8.16763	8.16237	8.16896	8.14145	8.14907	8.15989	8.16042	8.13772	8.1305	8.15112	8.14379	8.16689
0.09705	8.1192	8.13805	8.1311	8.13946	8.1451	8.15905	8.13591	8.14833	8.17195	8.17216	8.14824	8.1562	8.13901	8.13725	8.12619	8.16082	8.13363	8.14967	8.15179	8.17046	8.1429	8.14829	8.15585	8.15804	8.15931	8.15401	8.15751	8.1808	8.16443	8.1526	8.15874	8.18259	8.17012	8.17961	8.16601	8.15809	8.1635	8.13503	8.15962	8.13455	8.15734	8.16907	8.16491	8.15092	8.15217	8.15875	8.15248	8.14669
0.0972	8.11637	8.11934	8.13612	8.14376	8.15926	8.14711	8.15238	8.149	8.17172	8.14843	8.15669	8.16159	8.15174	8.14127	8.12647	8.1589	8.14535	8.14014	8.13326	8.15895	8.15566	8.15028	8.15452	8.1758	8.16708	8.1496	8.15732	8.15367	8.19075	8.16339	8.16537	8.16668	8.17519	8.16975	8.17386	8.17517	8.17299	8.165	8.14778	8.12159	8.15377	8.13441	8.14901	8.13689	8.13397	8.16113	8.13231	8.14228
0.09735	8.13843	8.13004	8.14572	8.15142	8.16376	8.14761	8.1427	8.14491	8.15326	8.15086	8.16566	8.14814	8.15444	8.13243	8.13018	8.16104	8.15594	8.1613	8.1482	8.15769	8.15894	8.16354	8.1659	8.16557	8.15931	8.15191	8.14463	8.14957	8.16953	8.15674	8.16083	8.17729	8.16662	8.19319	8.15932	8.18464	8.15294	8.17357	8.14971	8.13986	8.13607	8.12308	8.14388	8.12926	8.14311	8.14116	8.13132	8.14959
0.0975	8.14592	8.13634	8.15012	8.12701	8.16629	8.14811	8.1571	8.16342	8.16676	8.14476	8.15403	8.15168	8.1496	8.1433	8.15136	8.15915	8.14889	8.15707	8.15566	8.17302	8.14997	8.15932	8.16225	8.16168	8.16835	8.1533	8.13628	8.16886	8.15419	8.16138	8.14849	8.17003	8.15859	8.17046	8.14584	8.18752	8.15679	8.16495	8.17564	8.12984	8.13128	8.14054	8.13476	8.1262	8.13798	8.15046	8.15337	8.15659
0.09765	8.15419	8.12094	8.12855	8.14313	8.15147	8.15568	8.15821	8.14979	8.14788	8.15776	8.1437	8.16093	8.16573	8.14717	8.13562	8.15615	8.15133	8.14695	8.14814	8.16549	8.14539	8.15194	8.15557	8.16773	8.15424	8.16271	8.13731	8.16658	8.16458	8.1654	8.15025	8.15775	8.16317	8.16925	8.15746	8.17556	8.1424	8.17441	8.17016	8.13001	8.12251	8.182	8.13462	8.14104	8.13726	8.1625	8.14644	8.16547
0.0978	8.13387	8.13181	8.13251	8.15207	8.16195	8.127	8.1543	8.14576	8.13645	8.16117	8.12618	8.1568	8.1506	8.14787	8.15349	8.14634	8.13614	8.12531	8.14465	8.15599	8.15062	8.17344	8.15517	8.14701	8.15823	8.16348	8.14819	8.16113	8.16847	8.16257	8.15427	8.15905	8.17268	8.18369	8.17033	8.16788	8.14346	8.15646	8.15554	8.14871	8.14259	8.16299	8.13814	8.13126	8.15069	8.15892	8.1606	8.15749
0.09795	8.13031	8.14246	8.13265	8.15756	8.15405	8.12891	8.1311	8.14126	8.14839	8.1602	8.15459	8.14098	8.15123	8.14954	8.14595	8.17269	8.15966	8.13333	8.14874	8.14461	8.16464	8.14486	8.16936	8.14302	8.16817	8.14402	8.16171	8.16359	8.1587	8.16489	8.16764	8.16323	8.1651	8.17748	8.16825	8.16424	8.15499	8.16741	8.14646	8.15777	8.16128	8.15436	8.14787	8.13	8.14412	8.14805	8.15138	8.16102
0.0981	8.13404	8.12603	8.13484	8.16796	8.12251	8.13509	8.1315	8.14754	8.14741	8.15821	8.17232	8.15873	8.16383	8.16507	8.12849	8.14587	8.1444	8.14678	8.12256	8.13836	8.14161	8.15979	8.15217	8.15386	8.16149	8.1543	8.16748	8.14078	8.1694	8.15676	8.16989	8.17434	8.15324	8.15681	8.17397	8.18723	8.17878	8.15701	8.14019	8.13856	8.1703	8.14135	8.12584	8.15104	8.13874	8.14281	8.13679	8.15455
0.09825	8.12574	8.13515	8.13504	8.16786	8.15374	8.14416	8.15858	8.15388	8.14578	8.15642	8.16702	8.14845	8.14561	8.14693	8.13461	8.14814	8.1334	8.13859	8.11242	8.16294	8.13706	8.14533	8.14961	8.18142	8.15985	8.16559	8.1491	8.17116	8.16432	8.16179	8.16252	8.15948	8.15278	8.16477	8.16031	8.1852	8.16133	8.15562	8.15403	8.13483	8.18186	8.13957	8.14045	8.12504	8.14734	8.15791	8.14419	8.15491
0.0984	8.14196	8.14336	8.11701	8.13403	8.16613	8.13725	8.13613	8.15631	8.13107	8.15666	8.13667	8.16148	8.15189	8.15697	8.13627	8.14606	8.13194	8.16455	8.12804	8.15898	8.17313	8.15696	8.15024	8.16933	8.18257	8.14423	8.14391	8.17837	8.1377	8.18188	8.16428	8.14295	8.15832	8.16711	8.13187	8.18224	8.1567	8.16132	8.17373	8.14429	8.13761	8.13628	8.13787	8.14937	8.15493	8.14857	8.14849	8.13548
0.09855	8.111	8.14812	8.12853	8.13016	8.15029	8.15523	8.13824	8.14105	8.14609	8.16292	8.16306	8.16793	8.14698	8.1665	8.13525	8.14304	8.16181	8.17134	8.14549	8.13867	8.15364	8.15047	8.16311	8.1675	8.16703	8.15625	8.15882	8.16668	8.14607	8.1511	8.15342	8.1395	8.16447	8.17758	8.1418	8.14107	8.15362	8.15392	8.14395	8.14326	8.13691	8.14022	8.14754	8.13379	8.14774	8.16086	8.14169	8.14071
0.0987	8.11735	8.14099	8.13187	8.16988	8.14447	8.13595	8.15608	8.15057	8.13964	8.16382	8.15187	8.15191	8.14092	8.15892	8.15798	8.14784	8.16025	8.14437	8.14521	8.16496	8.13929	8.16229	8.15433	8.15445	8.14839	8.12826	8.16951	8.17788	8.15767	8.14656	8.15637	8.15888	8.18823	8.18151	8.17125	8.17682	8.16929	8.16282	8.13411	8.13694	8.12738	8.1556	8.15262	8.1483	8.11108	8.15913	8.14355	8.13578
0.09885	8.12441	8.1359	8.13775	8.15753	8.14164	8.13776	8.14374	8.14246	8.13083	8.15315	8.16168	8.17708	8.14492	8.14139	8.14084	8.16698	8.1333	8.13368	8.13909	8.17308	8.14574	8.15892	8.15469	8.15037	8.13113	8.1604	8.15499	8.16458	8.17608	8.16029	8.16129	8.15987	8.1741	8.17852	8.18911	8.20638	8.15913	8.15992	8.17186	8.13456	8.13327	8.16138	8.13972	8.13108	8.11701	8.15259	8.14784	8.15585
0.099	8.13326	8.13112	8.13258	8.12206	8.1356	8.15231	8.13356	8.13183	8.13201	8.16294	8.16053	8.13999	8.14668	8.14526	8.14877	8.14941	8.15906	8.14168	8.13933	8.17671	8.16329	8.18289	8.14577	8.16094	8.14938	8.14973	8.14463	8.15258	8.15783	8.1441	8.15066	8.15913	8.16414	8.15633	8.16066	8.16636	8.17546	8.15939	8.15295	8.12558	8.14736	8.14959	8.14144	8.15669	8.13176	8.13827	8.1525	8.15323
0.09915	8.13972	8.12482	8.15341	8.13401	8.14815	8.14789	8.1452	8.14154	8.14922	8.13846	8.16458	8.15956	8.14472	8.1598	8.13998	8.14665	8.15223	8.13553	8.1396	8.14421	8.15375	8.17217	8.14219	8.14892	8.15921	8.1745	8.16404	8.16713	8.17999	8.14971	8.14183	8.14693	8.16231	8.15705	8.16586	8.16923	8.17214	8.1706	8.14435	8.11867	8.13122	8.15137	8.13918	8.15456	8.15248	8.12729	8.13683	8.15165
0.0993	8.13651	8.13956	8.13944	8.14597	8.15765	8.15341	8.13869	8.16014	8.15823	8.15009	8.14	8.16019	8.13973	8.14497	8.14651	8.14899	8.1572	8.13946	8.1319	8.14722	8.15778	8.16378	8.16647	8.16057	8.16078	8.18335	8.14406	8.17852	8.14604	8.14704	8.14953	8.16408	8.1772	8.16366	8.16025	8.16313	8.16261	8.15363	8.15055	8.12637	8.13684	8.13379	8.12159	8.15193	8.1261	8.14242	8.13455	8.1542
0.09945	8.12658	8.12664	8.13124	8.1637	8.13924	8.16381	8.14171	8.16984	8.14478	8.15332	8.16104	8.14562	8.12957	8.14339	8.15648	8.13693	8.14169	8.14622	8.12682	8.1502	8.16783	8.15358	8.17702	8.16432	8.17617	8.16933	8.1384	8.19333	8.15314	8.15664	8.1498	8.16198	8.17092	8.18249	8.16603	8.15907	8.17102	8.14894	8.17023	8.12654	8.13891	8.15041	8.13885	8.16334	8.1243	8.1554	8.1427	8.17662
0.0996	8.11209	8.12644	8.15461	8.14544	8.14465	8.14282	8.13401	8.14965	8.15491	8.15259	8.14769	8.15573	8.12984	8.13257	8.14431	8.13009	8.14236	8.14384	8.13336	8.14607	8.1622	8.16437	8.15864	8.1628	8.14364	8.16746	8.14647	8.18589	8.15648	8.15511	8.17316	8.14213	8.15953	8.14988	8.16367	8.14512	8.16508	8.17161	8.17017	8.14185	8.14773	8.14671	8.13214	8.12348	8.13684	8.15711	8.14346	8.15373
0.09975	8.10331	8.12787	8.14416	8.17085	8.13935	8.13419	8.14659	8.15644	8.15018	8.15201	8.14735	8.14539	8.14574	8.15482	8.13468	8.14006	8.14219	8.16769	8.14417	8.1599	8.14243	8.16716	8.19068	8.1483	8.16234	8.17041	8.13558	8.1839	8.14873	8.14404	8.14951	8.14609	8.16833	8.1622	8.15566	8.17673	8.18105	8.15971	8.16424	8.14517	8.164	8.14202	8.13668	8.14682	8.13803	8.14734	8.1341	8.14903
0.0999	8.10182	8.13377	8.13347	8.14676	8.15573	8.13697	8.14412	8.14972	8.13833	8.16359	8.13473	8.14396	8.16416	8.15233	8.11418	8.15768	8.13253	8.14776	8.14684	8.15857	8.16024	8.16142	8.18645	8.14075	8.16084	8.14259	8.14051	8.14727	8.18498	8.1444	8.16359	8.16771	8.17743	8.16207	8.15912	8.16543	8.16053	8.15411	8.14892	8.12749	8.15201	8.15008	8.15741	8.14617	8.15625	8.13546	8.16267	8.16005
0.10005	8.12118	8.13862	8.14842	8.13786	8.15368	8.13731	8.15533	8.13746	8.13851	8.14317	8.14418	8.14032	8.15672	8.16248	8.1458	8.14061	8.15007	8.12231	8.15093	8.15905	8.17256	8.1506	8.16046	8.1507	8.15514	8.15507	8.17186	8.17395	8.16787	8.15054	8.16528	8.17149	8.16505	8.15262	8.14926	8.17322	8.17644	8.15871	8.14792	8.13681	8.14499	8.16723	8.14661	8.14183	8.14786	8.13689	8.16508	8.15102
0.1002	8.13558	8.13155	8.15828	8.15018	8.13855	8.12466	8.17713	8.13622	8.14234	8.15158	8.14923	8.17097	8.13217	8.15299	8.15388	8.11539	8.16057	8.12862	8.14529	8.13999	8.15524	8.12598	8.16281	8.15791	8.14754	8.15948	8.16368	8.17472	8.1573	8.16357	8.16479	8.1452	8.15446	8.14294	8.15104	8.15567	8.14871	8.16056	8.13983	8.14726	8.16144	8.14635	8.13586	8.14246	8.14856	8.14556	8.13571	8.14929
0.10035	8.13257	8.11831	8.13489	8.15432	8.14819	8.1304	8.14713	8.14611	8.14385	8.16634	8.13914	8.13895	8.13108	8.15494	8.17553	8.12473	8.16076	8.12672	8.14011	8.13259	8.14757	8.14794	8.13837	8.15388	8.17317	8.13822	8.15931	8.16807	8.15289	8.14528	8.158	8.14015	8.18462	8.1586	8.17261	8.15463	8.16734	8.15245	8.16107	8.14174	8.15227	8.12829	8.14454	8.14068	8.14658	8.14894	8.14422	8.16558
0.1005	8.13483	8.13295	8.12873	8.13741	8.16276	8.15352	8.13728	8.14192	8.1366	8.13407	8.14784	8.14503	8.14919	8.16685	8.15723	8.14929	8.1407	8.14352	8.13969	8.13787	8.16065	8.15396	8.16184	8.16025	8.16453	8.14225	8.16878	8.16064	8.1594	8.13958	8.14866	8.1531	8.18916	8.15417	8.16448	8.17095	8.16427	8.13374	8.15577	8.11626	8.16378	8.13341	8.13739	8.16814	8.13661	8.15643	8.16041	8.14494
0.10065	8.12701	8.12822	8.12584	8.16387	8.1562	8.15107	8.1366	8.15595	8.12686	8.1693	8.14643	8.1574	8.13872	8.14622	8.12963	8.14489	8.1285	8.12702	8.12804	8.15606	8.16634	8.16013	8.15935	8.14452	8.15685	8.16875	8.16914	8.16153	8.17323	8.15622	8.16306	8.18666	8.18069	8.16781	8.16043	8.15901	8.16399	8.15072	8.15086	8.11548	8.15176	8.15884	8.13117	8.13479	8.13498	8.15809	8.16805	8.13575
0.1008	8.12861	8.12648	8.1189	8.15028	8.13605	8.14453	8.14133	8.16235	8.14813	8.14945	8.14575	8.15276	8.13468	8.13109	8.1455	8.14464	8.14093	8.13635	8.12981	8.15129	8.1582	8.17607	8.13356	8.14516	8.16399	8.1841	8.16325	8.14429	8.15574	8.18316	8.14975	8.16647	8.15739	8.17985	8.18292	8.16641	8.15674	8.18274	8.16197	8.12719	8.15334	8.15166	8.12078	8.13236	8.14392	8.14732	8.15084	8.1465
0.10095	8.13548	8.12871	8.12141	8.15875	8.14262	8.14263	8.14772	8.1551	8.16456	8.16464	8.14912	8.14484	8.13879	8.15864	8.1682	8.15599	8.15587	8.12234	8.12041	8.15163	8.16277	8.18964	8.15712	8.1638	8.1481	8.15013	8.16995	8.13871	8.14901	8.16998	8.15055	8.16701	8.15875	8.18448	8.16049	8.17929	8.16741	8.18195	8.1511	8.14861	8.14569	8.14316	8.13738	8.14831	8.13422	8.15259	8.13192	8.14528
0.1011	8.14341	8.13171	8.13376	8.14901	8.16952	8.15002	8.14473	8.16364	8.13883	8.16811	8.14147	8.15911	8.13131	8.14501	8.14215	8.16864	8.13344	8.14356	8.13693	8.15964	8.15384	8.17595	8.16483	8.16214	8.16199	8.16262	8.16444	8.15783	8.16119	8.16029	8.1761	8.14777	8.16058	8.17201	8.15152	8.16922	8.18244	8.15905	8.14824	8.15077	8.13787	8.14084	8.13868	8.15567	8.14344	8.16503	8.15442	8.14456
0.10125	8.12073	8.13443	8.14686	8.1477	8.16205	8.15679	8.1435	8.16825	8.13611	8.17052	8.14877	8.16306	8.14187	8.15125	8.13658	8.13129	8.14173	8.14438	8.14092	8.15702	8.16383	8.18146	8.13075	8.17476	8.13498	8.17136	8.15159	8.15369	8.15901	8.15162	8.16914	8.15871	8.15708	8.1455	8.14571	8.15213	8.16699	8.15233	8.16716	8.14133	8.12801	8.11563	8.15618	8.14323	8.13112	8.15333	8.14896	8.15414
0.1014	8.10004	8.12682	8.15609	8.14511	8.14335	8.15932	8.13198	8.15925	8.14342	8.15289	8.15829	8.16671	8.14831	8.14538	8.14911	8.1309	8.15281	8.12504	8.15424	8.15952	8.1395	8.16146	8.14741	8.17516	8.14524	8.13951	8.15586	8.15901	8.16312	8.15398	8.16504	8.15875	8.15346	8.16016	8.14999	8.1594	8.18212	8.1488	8.15175	8.13709	8.123	8.14196	8.14971	8.1429	8.14643	8.12282	8.14699	8.14156
0.10155	8.11532	8.14426	8.12543	8.14939	8.12304	8.14928	8.16026	8.15474	8.14338	8.14838	8.157	8.14501	8.15023	8.14213	8.13372	8.13142	8.15242	8.13679	8.14861	8.15799	8.15222	8.15025	8.15547	8.16092	8.16227	8.15297	8.15765	8.16581	8.18192	8.13708	8.16755	8.18595	8.16611	8.15596	8.16299	8.16758	8.17235	8.14754	8.13392	8.12916	8.15617	8.13272	8.12962	8.15142	8.16037	8.158	8.15491	8.15013
0.1017	8.12841	8.1347	8.12997	8.14753	8.13934	8.15606	8.14766	8.13408	8.12898	8.15138	8.15455	8.14825	8.16422	8.16169	8.13775	8.15242	8.16138	8.13356	8.13635	8.16035	8.15554	8.15882	8.15615	8.14632	8.17215	8.15409	8.15086	8.14838	8.17403	8.15407	8.1607	8.1736	8.16344	8.16744	8.14494	8.15791	8.1735	8.16061	8.13145	8.13473	8.15476	8.14435	8.12616	8.13996	8.13424	8.15201	8.15128	8.14334
0.10185	8.13432	8.13911	8.11649	8.15518	8.14469	8.13551	8.13215	8.17428	8.14072	8.15641	8.13854	8.16069	8.14313	8.16796	8.1375	8.14929	8.15705	8.13896	8.13535	8.15207	8.15142	8.17738	8.1486	8.16629	8.15035	8.15009	8.15024	8.15312	8.15734	8.16966	8.16716	8.17527	8.16573	8.17582	8.17082	8.17128	8.17964	8.15658	8.13538	8.15308	8.14678	8.15691	8.1321	8.14589	8.12796	8.13497	8.16308	8.15956
0.102	8.13188	8.12675	8.1067	8.15739	8.13779	8.1538	8.14104	8.16465	8.14417	8.13785	8.15145	8.15922	8.14744	8.16605	8.14804	8.15746	8.141	8.15084	8.13691	8.15721	8.16482	8.15437	8.14615	8.16511	8.14168	8.14534	8.16463	8.13895	8.18037	8.16873	8.13193	8.18164	8.1561	8.16306	8.16198	8.1576	8.17236	8.16535	8.154	8.13529	8.15794	8.14768	8.13484	8.14318	8.15402	8.14456	8.15498	8.15196
0.10215	8.12444	8.12198	8.12502	8.15396	8.12933	8.15292	8.14187	8.16576	8.1552	8.13465	8.1538	8.15974	8.12266	8.1356	8.14478	8.13629	8.14637	8.13704	8.16137	8.16177	8.13962	8.13979	8.15764	8.15361	8.15366	8.15658	8.16047	8.13493	8.1791	8.1722	8.14339	8.16974	8.15998	8.15215	8.16459	8.17218	8.15968	8.16417	8.16933	8.13771	8.14133	8.13251	8.13406	8.14688	8.15149	8.1569	8.15693	8.14623
0.1023	8.12651	8.13469	8.13523	8.14175	8.15502	8.14385	8.15541	8.14033	8.1613	8.14385	8.16062	8.16157	8.1393	8.13852	8.12592	8.13843	8.14956	8.14076	8.13953	8.16472	8.14564	8.13155	8.14665	8.17693	8.17027	8.17139	8.14318	8.15526	8.17052	8.17341	8.15619	8.15985	8.18954	8.16158	8.16599	8.17393	8.13668	8.16422	8.15614	8.14997	8.13136	8.14351	8.13246	8.14827	8.15484	8.14618	8.15439	8.14824
0.10245	8.12396	8.13485	8.11235	8.1383	8.15409	8.15978	8.15468	8.14224	8.14089	8.15059	8.13848	8.15345	8.14051	8.14936	8.13884	8.15248	8.14671	8.14257	8.13738	8.15527	8.14398	8.15632	8.16802	8.17158	8.16629	8.17301	8.14384	8.17599	8.15422	8.15511	8.15237	8.14193	8.19289	8.17227	8.15804	8.15812	8.15672	8.16552	8.15194	8.13313	8.14404	8.14091	8.1447	8.1539	8.1349	8.16516	8.14911	8.15445
0.1026	8.11923	8.1359	8.1259	8.14172	8.15117	8.15428	8.12407	8.14647	8.15009	8.15807	8.16519	8.14162	8.14978	8.15806	8.12576	8.16493	8.15438	8.11951	8.13841	8.14063	8.15106	8.14698	8.15723	8.14507	8.14601	8.16978	8.13016	8.17814	8.18394	8.15013	8.15274	8.13992	8.16805	8.16734	8.14645	8.15849	8.16216	8.1536	8.14007	8.11679	8.15022	8.13539	8.13795	8.14257	8.15451	8.14906	8.12899	8.16442
0.10275	8.11518	8.14177	8.13643	8.15225	8.16467	8.14777	8.13816	8.15916	8.17357	8.16353	8.14635	8.17021	8.14651	8.14908	8.14768	8.15372	8.15564	8.12522	8.13847	8.15359	8.15057	8.1548	8.15555	8.14677	8.15098	8.17551	8.14321	8.16164	8.16968	8.15404	8.16948	8.13813	8.18241	8.1541	8.16976	8.13511	8.18876	8.15316	8.13358	8.11575	8.1343	8.13984	8.12726	8.13822	8.12447	8.14143	8.14228	8.14211
0.1029	8.11492	8.13465	8.12872	8.16133	8.15596	8.14365	8.15638	8.13704	8.12346	8.16257	8.15725	8.16795	8.15207	8.14402	8.15668	8.15824	8.13267	8.14763	8.14747	8.15753	8.15799	8.14718	8.15614	8.14941	8.16355	8.16554	8.15905	8.13607	8.14522	8.14826	8.16875	8.1508	8.17776	8.15783	8.16562	8.17079	8.18331	8.15961	8.15259	8.12432	8.15056	8.14632	8.1317	8.14878	8.16556	8.12521	8.15189	8.15713
0.10305	8.12647	8.13789	8.12771	8.15829	8.16031	8.14281	8.11761	8.17353	8.14203	8.1558	8.17039	8.15274	8.15343	8.1353	8.15325	8.17519	8.14143	8.14753	8.13939	8.16777	8.14888	8.15556	8.17466	8.15821	8.15075	8.1585	8.14682	8.1498	8.16515	8.15059	8.17519	8.17994	8.18316	8.16722	8.16653	8.16395	8.16527	8.16756	8.1524	8.13926	8.13576	8.13534	8.14288	8.16636	8.14304	8.16221	8.15255	8.14976
0.1032	8.11012	8.11994	8.13288	8.15513	8.12642	8.13944	8.11975	8.15817	8.14673	8.13745	8.14458	8.15846	8.15655	8.14289	8.14617	8.13814	8.16515	8.1275	8.13537	8.15126	8.13444	8.15876	8.15584	8.16351	8.1333	8.16854	8.15489	8.16123	8.1709	8.16205	8.161	8.17117	8.17466	8.17247	8.16432	8.15306	8.15351	8.16056	8.15216	8.13063	8.13726	8.15892	8.12425	8.16153	8.12833	8.14192	8.15323	8.13679
0.10335	8.11458	8.12799	8.13717	8.13282	8.1379	8.13023	8.14925	8.14113	8.14608	8.14124	8.14014	8.16353	8.13913	8.1496	8.12881	8.12591	8.1419	8.12616	8.14587	8.1602	8.16766	8.16219	8.15516	8.15066	8.15053	8.17903	8.14139	8.16615	8.16586	8.14901	8.148	8.1769	8.15854	8.15229	8.1458	8.17254	8.16941	8.1688	8.14406	8.13514	8.15027	8.13395	8.12569	8.15326	8.1408	8.14873	8.15234	8.15961
0.1035	8.12622	8.1254	8.12138	8.15554	8.1503	8.15223	8.13611	8.14219	8.15844	8.14249	8.16233	8.15195	8.14555	8.15458	8.13567	8.15961	8.15256	8.13148	8.13578	8.15979	8.1442	8.16159	8.16489	8.17342	8.15294	8.15047	8.15832	8.16701	8.15798	8.17282	8.15716	8.18261	8.16049	8.15854	8.16346	8.17434	8.16376	8.14641	8.15894	8.13046	8.15053	8.13768	8.13356	8.14305	8.12528	8.13527	8.15177	8.16151
0.10365	8.11251	8.12783	8.14943	8.1583	8.145	8.14513	8.15839	8.15652	8.13449	8.13875	8.15987	8.17303	8.13152	8.14633	8.15072	8.15034	8.15584	8.1353	8.14119	8.16784	8.1544	8.15194	8.16282	8.16233	8.15911	8.17025	8.15097	8.15493	8.17597	8.17294	8.14898	8.1765	8.17961	8.16666	8.18041	8.17938	8.15228	8.16572	8.15323	8.13718	8.17395	8.14259	8.15217	8.16053	8.12621	8.16386	8.1396	8.16275
0.1038	8.11882	8.12075	8.15257	8.14227	8.12396	8.15331	8.13897	8.14243	8.13492	8.15392	8.15035	8.16401	8.14625	8.15889	8.14345	8.14967	8.1621	8.13193	8.13078	8.15023	8.15005	8.14	8.15779	8.15427	8.1438	8.17537	8.15524	8.16724	8.17312	8.16926	8.13729	8.17153	8.16983	8.1543	8.1811	8.16199	8.16128	8.15199	8.13994	8.14341	8.15859	8.14287	8.15243	8.14908	8.12756	8.16961	8.131	8.15164
0.10395	8.1609	8.12852	8.12634	8.129	8.12867	8.14981	8.1548	8.15077	8.13222	8.14747	8.14666	8.14865	8.15021	8.14201	8.15428	8.15197	8.14858	8.15465	8.15022	8.14896	8.15995	8.13577	8.14812	8.15146	8.14761	8.15941	8.14679	8.15543	8.16197	8.16563	8.15623	8.16658	8.16332	8.15838	8.17361	8.16901	8.1518	8.14724	8.16745	8.11992	8.1271	8.13603	8.13046	8.13602	8.134	8.12713	8.14398	8.13477
0.1041	8.13872	8.14322	8.12534	8.15711	8.14161	8.16009	8.15453	8.16374	8.13552	8.1521	8.16044	8.14578	8.14833	8.15381	8.15458	8.17059	8.14046	8.14702	8.1534	8.13541	8.15727	8.16339	8.16434	8.1721	8.14083	8.15568	8.13354	8.14491	8.13905	8.17844	8.15917	8.18995	8.14596	8.16962	8.16996	8.18113	8.18438	8.15229	8.15365	8.11082	8.13276	8.14612	8.13124	8.1367	8.12543	8.12273	8.12584	8.15527
0.10425	8.13358	8.13982	8.12302	8.16364	8.15302	8.13182	8.15195	8.14692	8.16395	8.16041	8.15398	8.17949	8.1506	8.16428	8.13575	8.1695	8.13906	8.17275	8.14336	8.14138	8.15932	8.16516	8.15916	8.15635	8.15852	8.15247	8.15613	8.15913	8.15971	8.16945	8.16942	8.15871	8.16706	8.1668	8.15518	8.15786	8.15771	8.1764	8.15964	8.12885	8.12901	8.15193	8.14594	8.14309	8.13749	8.15862	8.15963	8.16109
0.1044	8.13054	8.14196	8.10768	8.13961	8.14583	8.14391	8.16332	8.16137	8.15201	8.16545	8.14867	8.15855	8.1473	8.15439	8.14061	8.12035	8.1399	8.15996	8.13494	8.15868	8.15853	8.15752	8.15029	8.16455	8.17017	8.17156	8.14958	8.15795	8.15203	8.1608	8.16616	8.14856	8.16667	8.1606	8.16367	8.16027	8.15208	8.15637	8.15745	8.14484	8.17041	8.15043	8.12955	8.1482	8.15326	8.1715	8.14417	8.16418
0.10455	8.14061	8.12848	8.13118	8.14953	8.14904	8.13152	8.1381	8.15803	8.15203	8.16643	8.15204	8.16528	8.14656	8.1486	8.13804	8.12922	8.13985	8.15657	8.13214	8.1701	8.15453	8.15941	8.16337	8.14941	8.13931	8.17491	8.16601	8.1717	8.15209	8.16838	8.14268	8.14238	8.16834	8.15627	8.18925	8.15184	8.15188	8.14397	8.14047	8.13098	8.15957	8.13475	8.13375	8.12859	8.13338	8.15985	8.14873	8.15442
0.1047	8.11933	8.13808	8.1196	8.14049	8.1408	8.14624	8.15889	8.15243	8.14965	8.16381	8.16835	8.14526	8.1659	8.13927	8.13445	8.13676	8.14761	8.13693	8.12796	8.16757	8.13998	8.15294	8.15234	8.14925	8.14399	8.12941	8.16268	8.16008	8.16706	8.15005	8.13858	8.17404	8.17433	8.16137	8.16777	8.17174	8.14253	8.13873	8.15641	8.13819	8.14263	8.12978	8.12622	8.14697	8.12891	8.12698	8.13425	8.15042
0.10485	8.1175	8.1267	8.13569	8.13446	8.12857	8.14751	8.15317	8.18296	8.13108	8.13937	8.17102	8.14052	8.15481	8.14207	8.12722	8.13276	8.12949	8.14002	8.1399	8.16381	8.15314	8.16401	8.16044	8.15828	8.15055	8.14061	8.17762	8.17258	8.16003	8.16379	8.16425	8.18241	8.17439	8.15571	8.14296	8.16948	8.15932	8.14055	8.15802	8.13581	8.13778	8.14746	8.13807	8.12968	8.13817	8.13371	8.14424	8.15936
0.105	8.11596	8.12648	8.14211	8.15337	8.14256	8.12438	8.15695	8.16867	8.12483	8.14252	8.14268	8.14644	8.15187	8.14718	8.14494	8.1435	8.14003	8.14227	8.14269	8.15402	8.16167	8.16241	8.16334	8.15495	8.14409	8.16186	8.17732	8.16826	8.16395	8.18748	8.18359	8.16601	8.17298	8.1644	8.14347	8.1505	8.17596	8.15095	8.14643	8.15141	8.13398	8.14009	8.15575	8.15163	8.15141	8.13611	8.14808	8.15941
0.10515	8.12805	8.12013	8.13349	8.14093	8.13952	8.1308	8.15238	8.14867	8.13468	8.15368	8.14617	8.14796	8.14197	8.15474	8.1355	8.13956	8.16879	8.14904	8.11453	8.15653	8.17917	8.17551	8.16901	8.16201	8.13238	8.19058	8.15634	8.1686	8.16108	8.16995	8.17877	8.15443	8.17334	8.15486	8.15455	8.17225	8.18467	8.1365	8.13576	8.14241	8.15885	8.13025	8.11784	8.1548	8.15779	8.15273	8.13565	8.14851
0.1053	8.13782	8.14369	8.1421	8.13213	8.15211	8.1381	8.14036	8.16322	8.12804	8.14707	8.14452	8.17886	8.16281	8.1417	8.12384	8.15512	8.14949	8.14559	8.15177	8.17022	8.16002	8.16192	8.16783	8.17889	8.14532	8.17271	8.15274	8.1712	8.14402	8.15732	8.15743	8.16778	8.16122	8.15746	8.16592	8.18441	8.17629	8.15417	8.13059	8.1311	8.13909	8.13546	8.1162	8.1445	8.12444	8.14913	8.13782	8.15257
0.10545	8.12791	8.1493	8.15193	8.13901	8.13968	8.14384	8.15556	8.14786	8.13398	8.1416	8.15236	8.17023	8.14223	8.15648	8.12388	8.15467	8.16062	8.15209	8.14094	8.15679	8.15545	8.15614	8.15245	8.16523	8.15507	8.17012	8.16139	8.16775	8.16405	8.15465	8.16352	8.15638	8.16132	8.16559	8.16452	8.1573	8.1667	8.14701	8.16376	8.13565	8.14669	8.13999	8.1403	8.12625	8.13333	8.12948	8.14223	8.15254
0.1056	8.10625	8.13995	8.14703	8.14038	8.13166	8.13968	8.14574	8.15187	8.12234	8.1531	8.16879	8.16468	8.12973	8.14436	8.12171	8.12483	8.1635	8.14889	8.13355	8.15311	8.15957	8.15079	8.14674	8.16372	8.15473	8.17744	8.13232	8.16975	8.15795	8.1674	8.18538	8.16848	8.15493	8.16817	8.168	8.15933	8.14264	8.14738	8.15813	8.13423	8.13855	8.13964	8.14639	8.13218	8.13658	8.15823	8.13245	8.15817
0.10575	8.11298	8.13069	8.137	8.13728	8.16795	8.13637	8.1404	8.14177	8.13797	8.15447	8.15719	8.16838	8.13784	8.15608	8.12759	8.14389	8.14775	8.15176	8.15903	8.15704	8.16003	8.15698	8.15821	8.17866	8.15484	8.16641	8.14375	8.16008	8.15747	8.16437	8.13814	8.17273	8.17523	8.15952	8.17001	8.1556	8.15992	8.14505	8.1366	8.12049	8.12865	8.16166	8.13471	8.13729	8.14904	8.16741	8.14684	8.17036
0.1059	8.10881	8.12113	8.12612	8.16144	8.1672	8.14871	8.15198	8.13023	8.14121	8.16505	8.145	8.16335	8.14147	8.13507	8.14074	8.15364	8.14054	8.15474	8.15228	8.15473	8.16953	8.15208	8.15262	8.16969	8.16208	8.15739	8.15026	8.14683	8.16205	8.16138	8.15781	8.17398	8.16859	8.1573	8.17599	8.19523	8.17973	8.15246	8.13646	8.13102	8.15456	8.15014	8.14265	8.13913	8.12749	8.14728	8.15277	8.17656
0.10605	8.12087	8.14553	8.13528	8.14868	8.1755	8.14988	8.14861	8.157	8.13838	8.14084	8.1685	8.16818	8.13501	8.14047	8.11648	8.13054	8.16376	8.15262	8.14168	8.14918	8.17196	8.15758	8.16779	8.15764	8.13873	8.1629	8.16894	8.16672	8.15561	8.17305	8.1739	8.15257	8.17619	8.16259	8.16594	8.18173	8.18307	8.15969	8.13653	8.11549	8.14358	8.15524	8.15323	8.15957	8.15573	8.12088	8.14404	8.14968
0.1062	8.13459	8.14807	8.13501	8.14282	8.17212	8.15615	8.1425	8.15008	8.13663	8.14058	8.15985	8.15833	8.14236	8.17282	8.14572	8.14468	8.14117	8.15302	8.1465	8.16916	8.16218	8.15368	8.16302	8.15908	8.15008	8.17387	8.16844	8.16805	8.16154	8.1666	8.16003	8.15208	8.15532	8.16456	8.16172	8.16926	8.16311	8.15066	8.1536	8.13557	8.15332	8.13614	8.13743	8.13571	8.14807	8.11938	8.14641	8.15814
0.10635	8.12097	8.1154	8.13626	8.15921	8.1606	8.14943	8.14871	8.16158	8.13276	8.1372	8.14601	8.13754	8.15603	8.14107	8.12474	8.13003	8.14672	8.1568	8.13457	8.17563	8.16372	8.13592	8.14637	8.16774	8.12762	8.15107	8.16774	8.16435	8.18198	8.14896	8.15578	8.16654	8.15068	8.16971	8.17698	8.16359	8.17466	8.1764	8.15273	8.1495	8.16302	8.14297	8.13819	8.12977	8.14763	8.13417	8.13395	8.16338
0.1065	8.1264	8.12766	8.12783	8.16173	8.16208	8.16339	8.15128	8.14758	8.13916	8.1485	8.14471	8.14471	8.1392	8.15765	8.14143	8.1427	8.15237	8.14618	8.14824	8.17542	8.16106	8.16147	8.16016	8.15227	8.14717	8.16355	8.1624	8.16111	8.15578	8.12746	8.15313	8.17302	8.16498	8.18107	8.15985	8.16687	8.1437	8.17341	8.1327	8.15904	8.14002	8.1453	8.13694	8.12476	8.12047	8.12501	8.13848	8.16144
0.10665	8.11596	8.13532	8.12686	8.13155	8.16291	8.14465	8.14817	8.15015	8.13923	8.15147	8.16053	8.15149	8.14385	8.15269	8.14652	8.16582	8.14437	8.16088	8.12277	8.1593	8.14667	8.16325	8.16375	8.14323	8.15458	8.15732	8.15172	8.16563	8.15834	8.16802	8.14896	8.1678	8.16112	8.17393	8.16023	8.16607	8.15379	8.16659	8.15344	8.14501	8.14698	8.17316	8.15178	8.14746	8.13997	8.12077	8.15196	8.16163
0.1068	8.10746	8.1473	8.12174	8.16299	8.1614	8.15434	8.15549	8.17442	8.15626	8.15428	8.17123	8.16001	8.161	8.17158	8.15496	8.17118	8.14456	8.14447	8.14325	8.16547	8.13672	8.14375	8.15737	8.135	8.1429	8.17092	8.15203	8.16736	8.17003	8.18201	8.14643	8.15651	8.16662	8.15013	8.15072	8.15665	8.17418	8.17603	8.14274	8.13899	8.1637	8.15421	8.15524	8.14571	8.14529	8.13631	8.14792	8.15682
0.10695	8.11589	8.13966	8.14692	8.14345	8.14912	8.15923	8.15628	8.14976	8.15542	8.15969	8.14864	8.17009	8.1611	8.16336	8.13323	8.14585	8.14274	8.13914	8.13274	8.14136	8.15869	8.15125	8.17184	8.16661	8.15861	8.16521	8.1598	8.13832	8.14244	8.15208	8.1498	8.17122	8.15773	8.14047	8.15697	8.16139	8.18016	8.14437	8.15146	8.14793	8.15769	8.14222	8.15877	8.13066	8.14147	8.14691	8.15209	8.1355
0.1071	8.12398	8.11994	8.13148	8.15482	8.14755	8.16017	8.16754	8.14532	8.13014	8.15495	8.14599	8.16592	8.1489	8.15907	8.15134	8.13802	8.14463	8.14682	8.15392	8.1692	8.14229	8.16153	8.14145	8.16037	8.17103	8.15465	8.14358	8.15224	8.16953	8.19267	8.14585	8.14753	8.15193	8.16849	8.16146	8.15586	8.16356	8.14103	8.16715	8.14193	8.15079	8.13137	8.14843	8.14262	8.13311	8.15755	8.165	8.15091
0.10725	8.13934	8.11762	8.11823	8.144	8.15048	8.12722	8.14856	8.1529	8.13911	8.13988	8.15501	8.1562	8.14341	8.14887	8.13189	8.15824	8.14388	8.12992	8.16175	8.17872	8.16843	8.15619	8.1532	8.16518	8.1732	8.16205	8.13835	8.16226	8.16617	8.16341	8.14782	8.1625	8.15416	8.17904	8.16861	8.15348	8.16719	8.15077	8.17225	8.12527	8.14999	8.13061	8.15339	8.13679	8.14352	8.15457	8.14149	8.15768
0.1074	8.13649	8.13146	8.13081	8.12518	8.14902	8.14594	8.1483	8.13588	8.15273	8.13508	8.16071	8.147	8.14538	8.12631	8.13021	8.13024	8.14574	8.13962	8.14613	8.14911	8.16809	8.15411	8.13593	8.14698	8.17301	8.17273	8.1388	8.15468	8.15843	8.13704	8.14894	8.13239	8.17024	8.1663	8.16838	8.16459	8.16793	8.14346	8.15544	8.1417	8.13646	8.14126	8.14872	8.13127	8.15158	8.18049	8.13111	8.13834
0.10755	8.11161	8.12254	8.15004	8.14048	8.15287	8.16303	8.14901	8.15584	8.14145	8.14441	8.16594	8.16261	8.14393	8.12387	8.12875	8.13728	8.15742	8.15513	8.13876	8.15063	8.1385	8.14569	8.15208	8.16817	8.14656	8.17965	8.13469	8.14977	8.14389	8.16365	8.16144	8.15196	8.17463	8.16365	8.17012	8.16067	8.17878	8.1625	8.16185	8.13979	8.13565	8.14592	8.13389	8.13976	8.13478	8.13876	8.14779	8.15086
0.1077	8.11038	8.11437	8.13634	8.15589	8.1462	8.16583	8.151	8.13118	8.14805	8.16859	8.14831	8.17036	8.15714	8.14726	8.12846	8.16035	8.1536	8.14199	8.14106	8.16474	8.16343	8.15276	8.16471	8.16378	8.14383	8.15142	8.1597	8.17003	8.14887	8.15539	8.16901	8.17029	8.16533	8.15773	8.17092	8.17182	8.16504	8.16161	8.14431	8.12837	8.13636	8.1417	8.14484	8.15259	8.14322	8.14353	8.13078	8.15777
0.10785	8.11923	8.11087	8.13347	8.14341	8.12211	8.15779	8.16153	8.13571	8.1523	8.14725	8.15379	8.15556	8.16147	8.16045	8.14107	8.15108	8.14409	8.13515	8.14713	8.18884	8.15128	8.14839	8.16236	8.15554	8.16941	8.14734	8.15245	8.15377	8.16562	8.17057	8.17154	8.16668	8.17312	8.13997	8.15276	8.18338	8.1647	8.15989	8.13759	8.12652	8.13984	8.12743	8.13191	8.16172	8.14655	8.15755	8.1365	8.13609
0.108	8.13479	8.1225	8.14145	8.15171	8.13285	8.14351	8.1551	8.13313	8.15958	8.13492	8.16915	8.17233	8.14504	8.15286	8.13206	8.14672	8.14484	8.16144	8.13222	8.15967	8.13819	8.17865	8.17384	8.1576	8.13956	8.1441	8.15491	8.17167	8.15173	8.16573	8.14194	8.14015	8.1958	8.16543	8.17044	8.16853	8.17542	8.1481	8.16847	8.12735	8.12971	8.13664	8.12121	8.14925	8.13646	8.14185	8.13529	8.16289
0.10815	8.12955	8.12521	8.1262	8.15967	8.15301	8.13253	8.1384	8.14293	8.14051	8.16261	8.14306	8.17396	8.14941	8.15532	8.12848	8.13483	8.14805	8.16784	8.13897	8.16936	8.16825	8.16998	8.16649	8.16758	8.16864	8.14964	8.15645	8.16146	8.14547	8.19279	8.15353	8.14986	8.1857	8.15934	8.17575	8.16321	8.18776	8.14407	8.15244	8.12889	8.15443	8.14844	8.14727	8.13944	8.13462	8.13344	8.14229	8.16423
0.1083	8.13155	8.1248	8.13136	8.15639	8.14167	8.13028	8.16545	8.14953	8.13894	8.16712	8.16626	8.15358	8.14758	8.14854	8.12251	8.13646	8.1498	8.15799	8.13737	8.17028	8.17407	8.17564	8.18156	8.17459	8.15217	8.1701	8.15987	8.16562	8.15141	8.1609	8.13844	8.17731	8.17392	8.16515	8.18531	8.15307	8.17196	8.16301	8.15804	8.13739	8.15753	8.15018	8.15873	8.14155	8.14662	8.14845	8.13798	8.14335
0.10845	8.1161	8.13302	8.13054	8.15857	8.12792	8.14209	8.16325	8.16355	8.13762	8.14825	8.16111	8.14942	8.16052	8.14746	8.13734	8.13658	8.13037	8.14326	8.16039	8.16577	8.16796	8.1541	8.17483	8.14711	8.1599	8.17423	8.14986	8.18571	8.16648	8.1683	8.14227	8.17384	8.16615	8.16926	8.18606	8.15718	8.17031	8.14196	8.15239	8.15027	8.15776	8.13878	8.13781	8.14809	8.13272	8.16355	8.14851	8.15586
0.1086	8.12599	8.14392	8.12686	8.14253	8.13457	8.16315	8.15251	8.15964	8.15886	8.15466	8.15929	8.15381	8.16522	8.15486	8.14713	8.14157	8.14211	8.15448	8.14286	8.15352	8.158	8.14996	8.18003	8.15521	8.17041	8.14842	8.18127	8.17696	8.15865	8.17764	8.16166	8.18117	8.18136	8.16763	8.18602	8.14468	8.1598	8.15961	8.16739	8.14789	8.14807	8.13475	8.14196	8.16547	8.13428	8.16383	8.14519	8.14889
0.10875	8.13173	8.16595	8.13933	8.15458	8.14955	8.1463	8.14667	8.15552	8.14969	8.16816	8.15463	8.15849	8.17012	8.16173	8.15547	8.16015	8.12939	8.13158	8.14754	8.15833	8.15781	8.15257	8.16057	8.1772	8.13363	8.16371	8.16539	8.13962	8.14077	8.17985	8.15571	8.17143	8.16484	8.17123	8.18024	8.15115	8.16322	8.18536	8.14597	8.10434	8.13725	8.16527	8.14986	8.14017	8.12139	8.1536	8.14805	8.15545
0.1089	8.12451	8.15862	8.13359	8.14346	8.15135	8.1303	8.14719	8.16001	8.14343	8.14373	8.13632	8.16036	8.16643	8.153	8.14465	8.13184	8.13622	8.14736	8.14665	8.16736	8.14229	8.14662	8.15699	8.16035	8.1521	8.14856	8.16096	8.15136	8.1451	8.17645	8.15158	8.14859	8.15288	8.16969	8.16304	8.17409	8.16154	8.16142	8.15659	8.14244	8.13623	8.13143	8.14501	8.14495	8.13239	8.15267	8.15412	8.1454
0.10905	8.11547	8.13496	8.13734	8.13826	8.15748	8.13127	8.15477	8.16895	8.13765	8.14442	8.14396	8.15427	8.13251	8.15627	8.13768	8.12706	8.13298	8.15096	8.14762	8.16153	8.16345	8.14393	8.14569	8.14243	8.17176	8.16163	8.14756	8.17971	8.16144	8.15054	8.14112	8.13603	8.15955	8.15075	8.1648	8.17231	8.14847	8.14285	8.14705	8.13351	8.14265	8.12468	8.1421	8.13244	8.15425	8.15056	8.12843	8.14244
0.1092	8.12893	8.1288	8.146	8.14217	8.14309	8.14365	8.13757	8.15903	8.14109	8.14507	8.1447	8.16489	8.13651	8.15037	8.13379	8.13667	8.16029	8.13654	8.13275	8.14684	8.13379	8.15927	8.16081	8.15951	8.15253	8.15063	8.15022	8.15486	8.18003	8.14065	8.14545	8.13998	8.16507	8.16856	8.15934	8.18533	8.15699	8.15215	8.13652	8.12618	8.13857	8.14347	8.13272	8.1497	8.13813	8.13498	8.14637	8.14862
0.10935	8.14558	8.11852	8.13896	8.12852	8.13569	8.13482	8.13225	8.13251	8.13368	8.14681	8.14056	8.17844	8.13639	8.16289	8.13895	8.1388	8.14122	8.13977	8.14534	8.1683	8.14654	8.14972	8.13492	8.12951	8.15877	8.17523	8.15308	8.14902	8.17584	8.12358	8.15648	8.13307	8.15623	8.16429	8.15108	8.15192	8.16549	8.13378	8.14828	8.16175	8.14289	8.15123	8.12366	8.12026	8.13592	8.1585	8.15591	8.14992
0.1095	8.13876	8.14029	8.14375	8.13156	8.13504	8.13183	8.14186	8.13576	8.14754	8.13939	8.14879	8.14427	8.1483	8.14192	8.13995	8.14716	8.15201	8.12745	8.16029	8.16452	8.1652	8.17689	8.1558	8.15056	8.15973	8.16736	8.15768	8.17464	8.16629	8.14665	8.16332	8.16433	8.1639	8.17765	8.15632	8.16212	8.1576	8.14959	8.14814	8.14547	8.16622	8.15975	8.11246	8.13801	8.14021	8.14355	8.16512	8.15609
0.10965	8.14099	8.11491	8.14351	8.13679	8.15031	8.16475	8.15428	8.15195	8.12806	8.13046	8.14576	8.14805	8.15376	8.14517	8.14885	8.13233	8.1489	8.15726	8.14017	8.16005	8.16959	8.16235	8.14627	8.18056	8.17208	8.15984	8.15486	8.16058	8.15099	8.15851	8.15755	8.16067	8.17332	8.18024	8.15615	8.17247	8.16213	8.16338	8.14647	8.13786	8.1226	8.1416	8.13222	8.14279	8.14689	8.1404	8.14716	8.1469
0.1098	8.1403	8.12133	8.14237	8.15189	8.12825	8.14707	8.15093	8.15852	8.1361	8.14879	8.15055	8.16664	8.16151	8.15914	8.16408	8.13286	8.15208	8.14738	8.15371	8.16138	8.13816	8.16586	8.14319	8.16807	8.15967	8.16956	8.14641	8.13902	8.15086	8.15705	8.16315	8.15869	8.17847	8.15852	8.15374	8.1569	8.15316	8.16338	8.13179	8.1257	8.1469	8.14908	8.13202	8.14407	8.13479	8.14154	8.14185	8.17223
0.10995	8.14994	8.1169	8.13587	8.13672	8.13742	8.15307	8.13909	8.13644	8.14362	8.16703	8.14799	8.1511	8.13111	8.1426	8.16048	8.14486	8.14662	8.15554	8.15586	8.15389	8.13948	8.16076	8.14269	8.16085	8.13333	8.15463	8.16221	8.13471	8.17063	8.14885	8.1525	8.15556	8.1498	8.16525	8.15629	8.1274	8.15411	8.1766	8.14759	8.13182	8.15953	8.13517	8.12731	8.13078	8.13162	8.13361	8.14067	8.16003
0.1101	8.1132	8.13418	8.12478	8.1479	8.14789	8.1357	8.152	8.14835	8.15026	8.1506	8.15726	8.14168	8.14505	8.15348	8.14664	8.13342	8.13798	8.15232	8.17729	8.15294	8.15696	8.17526	8.16625	8.15041	8.16193	8.16102	8.14094	8.15611	8.18045	8.1616	8.16198	8.15789	8.16614	8.15769	8.14884	8.16186	8.15819	8.15628	8.14995	8.13044	8.14286	8.14609	8.16465	8.13282	8.13438	8.133	8.1636	8.14119
0.11025	8.12169	8.15457	8.11928	8.14859	8.14159	8.13236	8.12638	8.1437	8.14632	8.1502	8.13721	8.13873	8.1426	8.14882	8.14633	8.12082	8.13255	8.12216	8.14144	8.17085	8.1624	8.1789	8.15849	8.155	8.16493	8.14981	8.14697	8.18134	8.17479	8.15585	8.16041	8.15421	8.17866	8.16896	8.1651	8.16804	8.15366	8.16063	8.14124	8.13679	8.14163	8.1425	8.146	8.12916	8.12246	8.14733	8.15995	8.15183
0.1104	8.12577	8.13553	8.12314	8.14857	8.1506	8.12903	8.13389	8.16102	8.16411	8.15552	8.13689	8.15082	8.14816	8.16941	8.1317	8.11621	8.13459	8.14819	8.14292	8.15822	8.16858	8.17069	8.17401	8.147	8.16678	8.14799	8.13419	8.16439	8.18628	8.1698	8.14014	8.15555	8.19478	8.1592	8.16609	8.15523	8.16514	8.13541	8.13729	8.13976	8.14741	8.1371	8.13988	8.12293	8.12252	8.13943	8.14175	8.16264
0.11055	8.13512	8.13358	8.12311	8.15336	8.14349	8.13729	8.16352	8.16249	8.14616	8.16213	8.1587	8.15215	8.13843	8.14932	8.14035	8.1599	8.13993	8.14728	8.1478	8.16923	8.16061	8.16772	8.15226	8.15098	8.14616	8.13686	8.1359	8.16258	8.1749	8.16582	8.15409	8.13924	8.16573	8.15866	8.15992	8.17417	8.16988	8.15765	8.13363	8.15117	8.16664	8.14707	8.13679	8.13525	8.12075	8.15268	8.15042	8.15831
0.1107	8.125	8.14725	8.12848	8.15629	8.15206	8.14511	8.14379	8.14923	8.15302	8.16728	8.13904	8.16621	8.17262	8.15898	8.13138	8.14738	8.14605	8.15662	8.13351	8.18016	8.15355	8.15411	8.16298	8.16043	8.15044	8.16083	8.14825	8.15592	8.15246	8.16101	8.16207	8.16669	8.16463	8.15561	8.15831	8.15334	8.1608	8.1796	8.14988	8.15127	8.16273	8.14168	8.13564	8.15393	8.13307	8.15876	8.12579	8.14632
0.11085	8.13216	8.14829	8.1212	8.14723	8.16009	8.14332	8.14903	8.13803	8.14432	8.15626	8.15538	8.15806	8.15079	8.15545	8.13205	8.13935	8.13603	8.15536	8.14395	8.17558	8.17069	8.15249	8.17099	8.14036	8.156	8.16855	8.1599	8.17205	8.15601	8.16218	8.17223	8.16928	8.17776	8.15742	8.15587	8.15781	8.15067	8.16563	8.14803	8.12866	8.13702	8.13426	8.13965	8.14215	8.13241	8.14814	8.13147	8.14312
0.111	8.1322	8.16799	8.12999	8.15657	8.1658	8.11628	8.13498	8.12432	8.14761	8.1546	8.16914	8.14421	8.13904	8.15154	8.13243	8.14362	8.16031	8.14094	8.17784	8.16121	8.15594	8.15938	8.13967	8.14227	8.15084	8.15173	8.16104	8.17122	8.15065	8.15206	8.17761	8.15957	8.16397	8.16971	8.16278	8.18897	8.17348	8.15314	8.13375	8.13704	8.12571	8.14862	8.14404	8.13868	8.13588	8.14711	8.1451	8.14505
0.11115	8.12737	8.12406	8.12386	8.15288	8.15016	8.12253	8.14108	8.14759	8.14598	8.15725	8.15383	8.1588	8.14817	8.14427	8.14395	8.13382	8.143	8.14046	8.14225	8.14473	8.16018	8.14339	8.15986	8.17179	8.14764	8.13847	8.1604	8.16046	8.15571	8.15067	8.14105	8.18009	8.15617	8.16654	8.1582	8.18327	8.17352	8.15073	8.14147	8.13601	8.15992	8.15112	8.14713	8.12657	8.1385	8.14862	8.15507	8.15812
0.1113	8.11071	8.12216	8.11762	8.14018	8.16219	8.16365	8.15598	8.13389	8.15062	8.17717	8.14007	8.13993	8.14605	8.16287	8.13101	8.14007	8.1444	8.13546	8.15367	8.16155	8.17189	8.14223	8.15105	8.15919	8.14711	8.16301	8.148	8.16911	8.15112	8.15914	8.17037	8.18041	8.15536	8.16838	8.16521	8.14552	8.17209	8.14499	8.16191	8.12288	8.1654	8.15291	8.13719	8.11427	8.14346	8.13774	8.13302	8.1568
0.11145	8.14187	8.14246	8.14618	8.13632	8.14779	8.17136	8.1289	8.14194	8.15732	8.18406	8.14841	8.13625	8.15475	8.15924	8.14013	8.15963	8.14833	8.1421	8.14791	8.15643	8.15978	8.15632	8.16043	8.16463	8.16434	8.15906	8.14779	8.16207	8.17276	8.16516	8.17397	8.14547	8.16505	8.15531	8.17319	8.16506	8.16226	8.14218	8.14691	8.14298	8.15651	8.16721	8.12616	8.1497	8.13424	8.14571	8.13757	8.1476
0.1116	8.14585	8.12974	8.13824	8.16931	8.13194	8.14938	8.13275	8.15249	8.14292	8.14136	8.15112	8.12494	8.15639	8.15325	8.15185	8.15989	8.16534	8.1484	8.13212	8.16554	8.15672	8.1484	8.1529	8.17877	8.15505	8.16034	8.15053	8.15544	8.16941	8.15557	8.17156	8.14032	8.16301	8.1654	8.16371	8.15079	8.17184	8.15081	8.1421	8.1389	8.13749	8.15125	8.13876	8.17445	8.14859	8.14816	8.14039	8.14292
0.11175	8.12569	8.1204	8.13719	8.13731	8.13024	8.13494	8.15513	8.13526	8.14553	8.15292	8.14829	8.15837	8.15305	8.15838	8.1434	8.13686	8.12809	8.1489	8.12593	8.17276	8.15044	8.16496	8.15131	8.15617	8.14576	8.17302	8.15639	8.13041	8.17542	8.16135	8.1575	8.15428	8.1799	8.17503	8.14899	8.15399	8.15622	8.14485	8.14015	8.1474	8.1099	8.14354	8.14892	8.14778	8.13603	8.15046	8.14438	8.13799
0.1119	8.13061	8.12579	8.13054	8.14537	8.16486	8.14164	8.14079	8.13792	8.1658	8.16183	8.13015	8.1478	8.15334	8.13112	8.14908	8.13849	8.14543	8.15166	8.14626	8.15465	8.15334	8.14478	8.16906	8.15583	8.14622	8.14887	8.14632	8.1616	8.13836	8.17904	8.16686	8.16236	8.16999	8.18382	8.1622	8.14464	8.16009	8.16559	8.14498	8.1282	8.13352	8.15487	8.12598	8.13101	8.14113	8.15075	8.1575	8.14227
0.11205	8.13487	8.11129	8.12553	8.14744	8.13997	8.13589	8.14686	8.15442	8.16645	8.13891	8.14635	8.14181	8.1571	8.15129	8.14978	8.13777	8.13043	8.16254	8.15955	8.15601	8.14342	8.15715	8.1659	8.1408	8.16552	8.14695	8.15121	8.16427	8.17554	8.15224	8.16186	8.16779	8.18289	8.15119	8.18506	8.15032	8.1599	8.1666	8.15901	8.13122	8.1411	8.14267	8.12263	8.12881	8.12983	8.16361	8.14778	8.14509
0.1122	8.11356	8.12241	8.12744	8.15351	8.14344	8.14708	8.14809	8.1727	8.15152	8.13406	8.15295	8.16512	8.15084	8.13636	8.15208	8.15739	8.13103	8.13897	8.1383	8.15556	8.13604	8.15311	8.15723	8.15774	8.14746	8.15432	8.16671	8.17163	8.17435	8.14742	8.15084	8.15065	8.17683	8.14328	8.18188	8.14853	8.17115	8.16098	8.16617	8.11859	8.14319	8.14632	8.14437	8.12718	8.13178	8.15648	8.16205	8.16666
0.11235	8.1205	8.14129	8.12391	8.14838	8.17273	8.15107	8.15412	8.1732	8.14342	8.15132	8.17165	8.15559	8.15812	8.14402	8.13146	8.14606	8.14091	8.13271	8.15335	8.18219	8.14637	8.16486	8.14676	8.14593	8.1732	8.1651	8.14595	8.14573	8.15664	8.14548	8.14791	8.14639	8.18686	8.1764	8.1743	8.17214	8.16394	8.16288	8.13867	8.12485	8.13111	8.12965	8.15355	8.14923	8.13773	8.16507	8.16008	8.15772
0.1125	8.13909	8.14128	8.15311	8.1191	8.14223	8.13926	8.15412	8.1391	8.13655	8.17221	8.16795	8.14254	8.15691	8.14815	8.11897	8.14908	8.14258	8.15324	8.15058	8.16123	8.15767	8.14968	8.14935	8.15514	8.18449	8.14941	8.14569	8.16011	8.13918	8.13932	8.15739	8.15821	8.16697	8.16891	8.17231	8.1643	8.1658	8.15803	8.15582	8.14889	8.12789	8.15655	8.14563	8.15151	8.1454	8.14384	8.14116	8.17219
0.11265	8.1301	8.14843	8.13161	8.14156	8.14318	8.16021	8.137	8.14961	8.14279	8.15229	8.17347	8.1524	8.12937	8.14789	8.12342	8.14112	8.14854	8.15234	8.13216	8.14486	8.16226	8.1449	8.16926	8.16578	8.19687	8.15671	8.16448	8.1606	8.15462	8.13815	8.16721	8.16304	8.17046	8.15407	8.18729	8.17332	8.16874	8.17078	8.14559	8.12004	8.14984	8.14821	8.15266	8.15095	8.15493	8.17096	8.1357	8.15772
0.1128	8.13468	8.13976	8.13608	8.14816	8.14374	8.15735	8.14912	8.15236	8.15477	8.13259	8.13976	8.14793	8.15541	8.13401	8.13989	8.1574	8.14817	8.14557	8.12714	8.15516	8.14825	8.14202	8.16234	8.16512	8.16426	8.16497	8.17094	8.16323	8.14283	8.14916	8.15478	8.16011	8.16424	8.17551	8.17491	8.15129	8.15172	8.16911	8.15228	8.12719	8.14794	8.13489	8.157	8.14814	8.15133	8.17311	8.12623	8.14946
0.11295	8.14344	8.12831	8.14398	8.13414	8.14036	8.14796	8.14355	8.1553	8.12609	8.14243	8.14263	8.14716	8.16554	8.14643	8.13538	8.15226	8.14265	8.14238	8.13231	8.13668	8.15002	8.16051	8.16569	8.17371	8.15109	8.17271	8.15934	8.16159	8.1727	8.15957	8.15471	8.15945	8.15842	8.18229	8.17614	8.1565	8.17931	8.15542	8.14638	8.13173	8.16138	8.14438	8.14342	8.12558	8.15223	8.15789	8.1567	8.16882
0.1131	8.11446	8.12389	8.15472	8.14653	8.14957	8.16687	8.1529	8.15614	8.13201	8.11948	8.15545	8.14241	8.15625	8.1445	8.12926	8.16607	8.13392	8.1367	8.13152	8.14341	8.15614	8.16513	8.14273	8.16023	8.15377	8.15639	8.15655	8.15935	8.18331	8.15308	8.14927	8.15805	8.16631	8.16103	8.1724	8.14942	8.17988	8.16811	8.14581	8.14322	8.13575	8.16132	8.13702	8.13309	8.13807	8.15305	8.15105	8.16423
0.11325	8.12418	8.12371	8.14578	8.14968	8.16575	8.14846	8.16037	8.15004	8.125	8.13566	8.1436	8.14667	8.14785	8.15015	8.14723	8.14501	8.13362	8.13925	8.15327	8.16355	8.14131	8.13483	8.15612	8.15392	8.15707	8.15234	8.15867	8.15671	8.15991	8.17825	8.16142	8.13576	8.17086	8.15954	8.16493	8.14876	8.16756	8.14796	8.13948	8.13848	8.12535	8.14486	8.14007	8.13403	8.13638	8.15317	8.14851	8.14405
0.1134	8.12816	8.12708	8.12473	8.13503	8.16079	8.14875	8.15636	8.15094	8.14256	8.14863	8.15864	8.1354	8.14388	8.14992	8.13102	8.1415	8.14236	8.13142	8.14043	8.1744	8.16653	8.1385	8.15911	8.16404	8.16729	8.15472	8.1589	8.18221	8.17685	8.17912	8.14816	8.13745	8.16947	8.14898	8.15413	8.14809	8.14758	8.1522	8.14751	8.14445	8.13413	8.14393	8.13454	8.15611	8.13263	8.15646	8.14398	8.16642
0.11355	8.16123	8.1527	8.12532	8.15173	8.15262	8.12911	8.15461	8.17004	8.1536	8.12846	8.16752	8.1336	8.13288	8.14627	8.13916	8.14721	8.1418	8.15592	8.12786	8.15772	8.15566	8.14356	8.1433	8.16469	8.14519	8.14927	8.16353	8.15281	8.16717	8.1631	8.13403	8.14403	8.14498	8.15946	8.17269	8.15139	8.16383	8.14637	8.15304	8.15041	8.12057	8.12745	8.1459	8.12994	8.13786	8.11463	8.14069	8.1585
0.1137	8.12366	8.12909	8.13464	8.1466	8.16018	8.16408	8.16563	8.15914	8.14622	8.13283	8.14716	8.14541	8.13946	8.13483	8.14172	8.15573	8.14125	8.14314	8.14414	8.15653	8.15929	8.14532	8.12298	8.17032	8.16507	8.15747	8.14702	8.16005	8.14198	8.14911	8.1629	8.14824	8.1615	8.1592	8.16018	8.16669	8.15708	8.15371	8.1633	8.14074	8.12602	8.15178	8.14107	8.12628	8.14468	8.15573	8.12543	8.17335
0.11385	8.11898	8.1458	8.11179	8.14676	8.14933	8.14307	8.15625	8.16104	8.14044	8.13672	8.14281	8.17122	8.13704	8.16144	8.13786	8.13573	8.13213	8.16402	8.14932	8.15381	8.1665	8.16065	8.15791	8.17282	8.14955	8.16594	8.16665	8.13986	8.15009	8.165	8.16931	8.16249	8.1706	8.15789	8.17195	8.13618	8.18479	8.15381	8.1525	8.13054	8.15246	8.13089	8.13189	8.15654	8.14166	8.15326	8.13206	8.15123
0.114	8.11923	8.14755	8.12075	8.15488	8.13831	8.15333	8.15075	8.15353	8.14051	8.1433	8.15367	8.16594	8.15348	8.17207	8.15416	8.1423	8.14066	8.12294	8.14623	8.15797	8.14299	8.13507	8.15725	8.16445	8.15193	8.15463	8.15219	8.13899	8.16525	8.14929	8.17364	8.14943	8.17755	8.16557	8.16118	8.16545	8.17656	8.1418	8.12545	8.13335	8.15826	8.13777	8.13144	8.15055	8.14227	8.15075	8.14503	8.14055
0.11415	8.12434	8.13805	8.11485	8.16343	8.14429	8.15193	8.15742	8.15515	8.14334	8.14025	8.16059	8.13052	8.1479	8.15077	8.1667	8.12939	8.15186	8.13387	8.13309	8.14904	8.14742	8.1402	8.14398	8.15353	8.15028	8.1517	8.16606	8.14059	8.17884	8.15448	8.15695	8.16777	8.16806	8.16661	8.16798	8.16837	8.17647	8.16489	8.15468	8.12885	8.1519	8.15664	8.12492	8.16133	8.14213	8.13745	8.14434	8.15163
0.1143	8.10599	8.14012	8.1286	8.14981	8.14282	8.14329	8.1594	8.15057	8.14678	8.14773	8.13906	8.14291	8.14421	8.1441	8.15099	8.14757	8.13731	8.13235	8.12914	8.14793	8.15549	8.15856	8.15922	8.16868	8.15613	8.17485	8.15267	8.16308	8.18585	8.16265	8.16819	8.17931	8.17683	8.1599	8.15123	8.15607	8.18043	8.147	8.15094	8.12644	8.12415	8.16044	8.14631	8.15363	8.13826	8.14528	8.13534	8.15522
0.11445	8.12293	8.13353	8.12244	8.17977	8.13145	8.13702	8.17225	8.16156	8.13684	8.14535	8.15152	8.12449	8.14737	8.15458	8.15463	8.14791	8.13814	8.13494	8.11091	8.16133	8.14522	8.16485	8.16394	8.17029	8.15468	8.1772	8.16613	8.17238	8.17107	8.1683	8.15603	8.15757	8.18358	8.16455	8.16317	8.1747	8.16393	8.16377	8.15582	8.1292	8.13674	8.1687	8.14046	8.15262	8.15475	8.14625	8.14463	8.1598
0.1146	8.1257	8.13195	8.11879	8.16615	8.14454	8.13726	8.15201	8.15068	8.1344	8.13305	8.15356	8.14248	8.14783	8.15357	8.15159	8.14446	8.14534	8.14175	8.1242	8.1617	8.16489	8.1568	8.16218	8.15018	8.16194	8.16758	8.17805	8.16317	8.16074	8.16135	8.12061	8.17946	8.17774	8.17082	8.1657	8.15261	8.15093	8.13791	8.15955	8.1344	8.13574	8.1425	8.13492	8.12289	8.15665	8.16848	8.13823	8.15688
0.11475	8.12586	8.13953	8.12513	8.13672	8.14948	8.14216	8.12047	8.15356	8.15137	8.15536	8.15144	8.15688	8.14853	8.13634	8.14108	8.1426	8.16703	8.13264	8.15659	8.14784	8.15701	8.14595	8.14709	8.17095	8.16099	8.1613	8.15375	8.15932	8.16821	8.14553	8.1518	8.1598	8.17757	8.15716	8.16444	8.16922	8.15449	8.1455	8.16816	8.13262	8.15203	8.13975	8.13024	8.13598	8.1503	8.13219	8.11747	8.17584
0.1149	8.12256	8.14136	8.1258	8.14376	8.14923	8.15396	8.12325	8.15912	8.1418	8.1434	8.15075	8.15334	8.16935	8.16328	8.12811	8.14005	8.15545	8.12729	8.14105	8.15686	8.15833	8.16301	8.15947	8.16016	8.15418	8.16531	8.1271	8.15575	8.16837	8.15475	8.16262	8.15358	8.17428	8.16336	8.15055	8.15549	8.13798	8.13787	8.16032	8.14783	8.15211	8.13389	8.13625	8.14316	8.15735	8.1371	8.16369	8.15026
0.11505	8.1179	8.13903	8.14721	8.15395	8.15589	8.13664	8.15086	8.13858	8.16063	8.15094	8.15757	8.15423	8.16125	8.13998	8.1558	8.12403	8.15504	8.13691	8.13632	8.14449	8.13977	8.14753	8.13978	8.16439	8.15112	8.16281	8.14573	8.16031	8.15634	8.14243	8.16172	8.14828	8.16343	8.16526	8.16506	8.14966	8.14414	8.13952	8.16615	8.14201	8.14104	8.14392	8.14646	8.14229	8.14714	8.15964	8.15648	8.15549
0.1152	8.12741	8.1426	8.12672	8.14183	8.13478	8.14878	8.13815	8.13243	8.14551	8.15819	8.16388	8.14313	8.14072	8.13556	8.14545	8.13924	8.14401	8.12754	8.1368	8.16643	8.16125	8.14049	8.14661	8.1712	8.17562	8.16276	8.14182	8.16982	8.15725	8.16053	8.19035	8.1412	8.16212	8.16813	8.16941	8.16498	8.16793	8.15439	8.16992	8.11977	8.15735	8.14342	8.13765	8.14805	8.15229	8.13725	8.16093	8.14939
0.11535	8.14507	8.13931	8.14591	8.15131	8.16284	8.13361	8.14648	8.1648	8.1389	8.14944	8.15262	8.13679	8.15457	8.15815	8.15188	8.14218	8.1307	8.15304	8.12797	8.15954	8.16621	8.14807	8.16275	8.14939	8.14728	8.16205	8.15842	8.15042	8.14713	8.16135	8.15976	8.16297	8.17564	8.16573	8.1782	8.16092	8.16227	8.13508	8.15734	8.1223	8.14168	8.13061	8.12727	8.14154	8.13677	8.14653	8.13948	8.16071
0.1155	8.12516	8.14185	8.124	8.15135	8.1523	8.14301	8.15392	8.16909	8.14507	8.13972	8.13532	8.14404	8.16838	8.15693	8.14182	8.14159	8.12161	8.15479	8.14702	8.14342	8.15408	8.16255	8.16016	8.13873	8.14791	8.15749	8.13413	8.14173	8.15932	8.14191	8.17035	8.17832	8.17571	8.17143	8.16523	8.16182	8.16138	8.151	8.15137	8.13908	8.13334	8.13906	8.11472	8.15084	8.14734	8.13991	8.14105	8.13962
0.11565	8.11248	8.12782	8.11422	8.15273	8.14705	8.12138	8.15024	8.15026	8.14492	8.15033	8.14712	8.14688	8.15409	8.15935	8.14218	8.16203	8.14021	8.1187	8.13721	8.15569	8.15033	8.1657	8.12431	8.14944	8.14741	8.13404	8.17237	8.15596	8.1542	8.14517	8.16991	8.15332	8.17108	8.15865	8.16544	8.1638	8.13468	8.18676	8.15907	8.14338	8.12812	8.14331	8.12865	8.15923	8.14182	8.11722	8.14411	8.15195
0.1158	8.13531	8.13881	8.12999	8.15366	8.15105	8.15119	8.13334	8.14764	8.1545	8.14998	8.15728	8.17641	8.13246	8.15112	8.12746	8.14308	8.15915	8.12661	8.14043	8.18317	8.14441	8.13811	8.12472	8.15726	8.16374	8.14779	8.16159	8.16419	8.15274	8.152	8.17025	8.1653	8.17142	8.13836	8.17057	8.17275	8.14921	8.14676	8.15692	8.14953	8.11565	8.16149	8.14342	8.14713	8.13817	8.15133	8.1386	8.15146
0.11595	8.12909	8.13723	8.15383	8.15855	8.14965	8.14889	8.15208	8.15264	8.14229	8.15011	8.15379	8.14899	8.14737	8.16097	8.13279	8.14414	8.1469	8.16316	8.13895	8.1847	8.14449	8.15007	8.14203	8.15304	8.16623	8.15529	8.15699	8.14837	8.15976	8.15535	8.1558	8.15762	8.17727	8.17663	8.1842	8.1627	8.16708	8.14503	8.13559	8.14639	8.14326	8.12571	8.13192	8.14845	8.13222	8.15506	8.14371	8.1675
0.1161	8.12323	8.10628	8.13104	8.12949	8.15189	8.15668	8.13582	8.1702	8.13555	8.14612	8.13318	8.14545	8.15559	8.15899	8.15405	8.15498	8.15165	8.13756	8.12824	8.16182	8.15449	8.14717	8.15071	8.16687	8.16818	8.1429	8.15157	8.18085	8.173	8.17104	8.16167	8.16167	8.16806	8.16874	8.17179	8.16464	8.16467	8.14145	8.13456	8.12814	8.15313	8.11566	8.12346	8.14646	8.14841	8.14838	8.14588	8.16413
0.11625	8.13135	8.11526	8.13677	8.12159	8.1549	8.15132	8.15322	8.16039	8.15144	8.15992	8.13665	8.15537	8.14445	8.12671	8.15432	8.15123	8.13038	8.14145	8.15344	8.16643	8.14024	8.15452	8.15605	8.17696	8.16653	8.15284	8.15281	8.16126	8.16394	8.13861	8.14855	8.14997	8.15952	8.16351	8.16465	8.16484	8.17133	8.16643	8.15843	8.1393	8.13416	8.1505	8.12086	8.146	8.14999	8.13744	8.11784	8.15883
0.1164	8.13164	8.12729	8.14955	8.1285	8.15794	8.13758	8.13724	8.16014	8.13435	8.15038	8.14886	8.17022	8.13396	8.15173	8.14249	8.15908	8.14266	8.14177	8.13433	8.16791	8.16039	8.12404	8.15295	8.15913	8.14874	8.16275	8.15334	8.15758	8.16397	8.13735	8.16814	8.1572	8.16215	8.17217	8.16159	8.15761	8.1798	8.15385	8.14873	8.14805	8.14545	8.14791	8.13485	8.14491	8.15633	8.11702	8.15039	8.15777
0.11655	8.13813	8.13656	8.15585	8.15786	8.15936	8.12934	8.14382	8.14278	8.13583	8.14731	8.15919	8.1484	8.15291	8.1514	8.13199	8.17279	8.14829	8.14576	8.14347	8.15772	8.14641	8.15638	8.14948	8.15652	8.16177	8.16434	8.14873	8.15513	8.14961	8.14574	8.16491	8.15994	8.17341	8.16137	8.16258	8.17055	8.1569	8.1396	8.15961	8.13568	8.15428	8.12467	8.13829	8.12337	8.1402	8.13054	8.14797	8.1443
0.1167	8.11795	8.13307	8.14661	8.16146	8.15068	8.14664	8.13993	8.13564	8.14103	8.16644	8.13196	8.13834	8.14616	8.14888	8.11831	8.15413	8.13917	8.1281	8.14137	8.15129	8.1465	8.14359	8.17037	8.16462	8.18029	8.16665	8.13803	8.16434	8.15118	8.16882	8.17679	8.16248	8.18117	8.15649	8.17016	8.18945	8.17987	8.15953	8.14783	8.1203	8.14751	8.12373	8.12769	8.1487	8.14423	8.12581	8.15672	8.13905
0.11685	8.11938	8.12872	8.13925	8.16413	8.13281	8.15281	8.13598	8.13949	8.1319	8.16546	8.13241	8.17216	8.14052	8.13502	8.14113	8.15285	8.14984	8.12044	8.13775	8.15514	8.15393	8.1663	8.15548	8.14841	8.16631	8.16266	8.12951	8.14929	8.14624	8.18229	8.13663	8.15854	8.17554	8.17102	8.17383	8.17397	8.15194	8.15989	8.16832	8.12561	8.12195	8.13141	8.12473	8.1291	8.15711	8.14641	8.15511	8.16386
0.117	8.13567	8.14275	8.13135	8.16266	8.11659	8.13335	8.14941	8.15652	8.14557	8.13961	8.15062	8.14247	8.14996	8.14759	8.14622	8.12728	8.16987	8.13539	8.15497	8.14023	8.14466	8.1528	8.16289	8.13564	8.14998	8.16002	8.16725	8.15714	8.15056	8.17345	8.14243	8.15053	8.16433	8.17436	8.16704	8.16762	8.14831	8.14173	8.1586	8.12543	8.12784	8.13471	8.1119	8.11889	8.14842	8.14464	8.15368	8.18365
0.11715	8.13199	8.1573	8.11274	8.15805	8.14964	8.15224	8.14799	8.15757	8.14017	8.15092	8.1419	8.15261	8.13565	8.16067	8.15637	8.14301	8.1415	8.13277	8.14501	8.16331	8.13405	8.14178	8.15393	8.11183	8.14653	8.17259	8.18024	8.15023	8.16519	8.17734	8.15301	8.16466	8.16785	8.16961	8.18448	8.14987	8.15422	8.15268	8.15074	8.13178	8.1182	8.14769	8.13318	8.14172	8.15427	8.16147	8.1351	8.16858
0.1173	8.13456	8.16117	8.13904	8.12625	8.14271	8.1318	8.15137	8.17331	8.12531	8.17483	8.14934	8.13889	8.14853	8.14646	8.1341	8.13184	8.11551	8.14956	8.15533	8.16502	8.13923	8.14784	8.15831	8.15308	8.15453	8.15481	8.17715	8.16352	8.13727	8.17039	8.15683	8.16332	8.1467	8.15523	8.15664	8.14595	8.17078	8.16428	8.14634	8.13679	8.14588	8.15031	8.14988	8.12891	8.1319	8.16668	8.13349	8.15936
0.11745	8.12834	8.14561	8.14227	8.12451	8.12434	8.1469	8.1466	8.16249	8.1471	8.1698	8.15736	8.14602	8.14837	8.16116	8.14547	8.13278	8.13906	8.14566	8.15728	8.16517	8.17413	8.15808	8.1615	8.13649	8.1566	8.15383	8.17305	8.17907	8.16375	8.16191	8.13414	8.17471	8.14956	8.16091	8.14283	8.15999	8.17371	8.1722	8.16794	8.12529	8.14164	8.12986	8.14486	8.12546	8.15367	8.13894	8.14758	8.15042
0.1176	8.12802	8.16172	8.11604	8.13732	8.15231	8.13569	8.1253	8.16198	8.147	8.15616	8.15075	8.13323	8.14708	8.15783	8.15007	8.13693	8.15948	8.14108	8.16759	8.17693	8.1518	8.15976	8.16598	8.16224	8.1539	8.14259	8.15797	8.14109	8.15589	8.16989	8.14151	8.16236	8.16838	8.17437	8.17596	8.18685	8.1706	8.15653	8.15344	8.12534	8.14814	8.12796	8.13582	8.11548	8.14114	8.15564	8.15665	8.15398
0.11775	8.13124	8.15834	8.12229	8.15015	8.15255	8.13394	8.16528	8.17026	8.12667	8.15847	8.12999	8.14837	8.14841	8.16818	8.14314	8.14915	8.15344	8.1365	8.13536	8.15512	8.16414	8.14182	8.17448	8.15091	8.14393	8.13419	8.16274	8.15182	8.16669	8.1403	8.15568	8.15437	8.16359	8.16674	8.18294	8.16367	8.14688	8.16413	8.16423	8.14168	8.13459	8.16187	8.13314	8.11253	8.13592	8.15879	8.12653	8.14804
0.1179	8.14829	8.14129	8.13148	8.15611	8.15835	8.15339	8.15044	8.15449	8.13162	8.16299	8.13326	8.14099	8.13677	8.16324	8.15189	8.14439	8.14082	8.1447	8.13552	8.14036	8.15001	8.1675	8.14949	8.14438	8.16439	8.1586	8.15777	8.15747	8.15971	8.1595	8.16249	8.15551	8.17134	8.15061	8.18188	8.16893	8.14124	8.16956	8.13065	8.13255	8.12541	8.16021	8.13128	8.13162	8.13788	8.14912	8.13813	8.15728
0.11805	8.13883	8.11589	8.12667	8.14241	8.1531	8.13769	8.15271	8.14478	8.13211	8.17351	8.15409	8.14933	8.15807	8.15482	8.12926	8.15009	8.14742	8.14601	8.14518	8.15207	8.16019	8.1552	8.13614	8.14194	8.16901	8.16603	8.14419	8.16262	8.15381	8.16699	8.15161	8.15158	8.16487	8.16807	8.17343	8.1688	8.16465	8.15607	8.13841	8.11604	8.13982	8.15319	8.1344	8.15214	8.14246	8.1403	8.16198	8.15653
0.1182	8.15491	8.12375	8.14242	8.16136	8.14955	8.14059	8.15756	8.13922	8.14075	8.14721	8.16113	8.13572	8.14667	8.15098	8.14322	8.1501	8.13724	8.14183	8.16301	8.15611	8.15747	8.15496	8.14224	8.15043	8.16372	8.17422	8.16556	8.17214	8.16907	8.15319	8.16101	8.18151	8.16311	8.17817	8.16771	8.16906	8.16854	8.13895	8.16921	8.13985	8.14807	8.13857	8.13468	8.15688	8.14393	8.14751	8.16954	8.1465
0.11835	8.11822	8.13519	8.14755	8.12939	8.134	8.13549	8.16785	8.1493	8.13836	8.14647	8.13973	8.15976	8.14796	8.14464	8.13704	8.14141	8.12968	8.15177	8.15333	8.15598	8.16706	8.1465	8.15611	8.14663	8.1576	8.16212	8.13615	8.17145	8.15504	8.15817	8.16001	8.16129	8.1448	8.16891	8.19115	8.16269	8.17743	8.14736	8.16032	8.14688	8.16096	8.14236	8.14627	8.16151	8.12848	8.14936	8.13889	8.16204
0.1185	8.10645	8.14347	8.14584	8.13156	8.11391	8.1469	8.12958	8.16729	8.13408	8.16064	8.16392	8.14659	8.13079	8.13309	8.1375	8.14969	8.10705	8.15955	8.13737	8.15917	8.15655	8.14625	8.15104	8.16092	8.18177	8.14896	8.15335	8.15989	8.16658	8.16869	8.15725	8.15483	8.15737	8.15567	8.16665	8.17914	8.15603	8.16577	8.1478	8.13954	8.13017	8.15031	8.13505	8.16049	8.14834	8.14667	8.14133	8.17763
0.11865	8.11682	8.13635	8.14194	8.1576	8.14272	8.13293	8.12605	8.16369	8.14233	8.16334	8.15657	8.14271	8.14227	8.15997	8.15405	8.12256	8.12246	8.14932	8.15238	8.16455	8.15754	8.1731	8.13246	8.15313	8.18108	8.13673	8.16224	8.1613	8.15858	8.1776	8.15993	8.11969	8.15552	8.16584	8.15131	8.17144	8.15966	8.15175	8.13893	8.14393	8.14952	8.15044	8.12895	8.14162	8.14004	8.14142	8.13184	8.17229
0.1188	8.13266	8.14644	8.12199	8.14374	8.16084	8.15382	8.14518	8.1599	8.15144	8.15657	8.1491	8.17568	8.15822	8.12895	8.14838	8.14576	8.15796	8.15221	8.1562	8.16089	8.14236	8.16403	8.16138	8.15231	8.15578	8.15614	8.15998	8.16484	8.16298	8.1535	8.14715	8.15032	8.15683	8.18574	8.16498	8.16338	8.17818	8.15657	8.16299	8.12665	8.15114	8.1267	8.12908	8.13759	8.13767	8.11665	8.1353	8.15693
0.11895	8.14326	8.12235	8.12851	8.13647	8.16055	8.14961	8.15485	8.14911	8.15072	8.14819	8.15943	8.16236	8.15969	8.11676	8.16299	8.12576	8.16467	8.15425	8.1456	8.16783	8.15625	8.16443	8.17603	8.17086	8.14203	8.15144	8.1587	8.16397	8.16197	8.15631	8.1418	8.15891	8.13155	8.16253	8.17217	8.14596	8.18046	8.15446	8.15365	8.12747	8.12474	8.14509	8.13198	8.14759	8.14294	8.1609	8.14208	8.17365
0.1191	8.13023	8.14511	8.1374	8.13893	8.15626	8.14603	8.15605	8.14048	8.14696	8.14044	8.14686	8.1507	8.14975	8.14578	8.15261	8.13114	8.16523	8.14036	8.14799	8.15119	8.15212	8.15092	8.16617	8.15892	8.15261	8.15685	8.15807	8.16134	8.15135	8.16355	8.17125	8.14796	8.14461	8.16135	8.15724	8.15631	8.16053	8.14001	8.14737	8.13169	8.14576	8.13894	8.11256	8.15708	8.12939	8.16994	8.12415	8.15253
0.11925	8.12546	8.12498	8.13821	8.14511	8.1473	8.16685	8.14627	8.15115	8.14322	8.14508	8.14509	8.15101	8.16097	8.14336	8.14635	8.1381	8.16271	8.14223	8.13258	8.1474	8.13341	8.13377	8.17149	8.14318	8.15047	8.15911	8.14573	8.16121	8.15315	8.16474	8.16088	8.14883	8.15901	8.15438	8.15865	8.14936	8.17339	8.14283	8.13424	8.12342	8.13547	8.13508	8.14587	8.13359	8.11812	8.14166	8.15136	8.15858
0.1194	8.13269	8.11598	8.14545	8.16407	8.14107	8.12415	8.14661	8.173	8.13662	8.15168	8.12949	8.16198	8.16863	8.13801	8.12002	8.14779	8.14583	8.15408	8.15108	8.16755	8.15441	8.15005	8.16534	8.13786	8.14762	8.16498	8.13354	8.16427	8.17561	8.15711	8.14805	8.16063	8.18216	8.17617	8.16641	8.16711	8.16927	8.14949	8.14232	8.14754	8.12468	8.14561	8.13555	8.15025	8.1278	8.13411	8.14632	8.14676
0.11955	8.11983	8.14599	8.1201	8.14629	8.13017	8.13548	8.15865	8.16011	8.15602	8.1432	8.15011	8.14892	8.15163	8.15228	8.13225	8.1478	8.15385	8.14985	8.1624	8.15946	8.15805	8.17269	8.1585	8.15934	8.14983	8.16216	8.16617	8.16206	8.15969	8.14199	8.13624	8.15271	8.18807	8.16889	8.17384	8.16149	8.14676	8.15873	8.15837	8.134	8.14676	8.15376	8.1553	8.14452	8.1499	8.1441	8.12692	8.1449
0.1197	8.12727	8.15298	8.13507	8.15599	8.13084	8.1366	8.15285	8.15435	8.14298	8.14772	8.15242	8.15412	8.14669	8.15354	8.13004	8.13992	8.15599	8.15775	8.14547	8.15298	8.13607	8.16395	8.14865	8.16151	8.14525	8.14678	8.1763	8.17406	8.15886	8.14689	8.14981	8.16998	8.17596	8.15824	8.1673	8.14634	8.15518	8.1362	8.15348	8.12546	8.16052	8.12764	8.14292	8.14591	8.14075	8.15721	8.1365	8.16929
0.11985	8.13113	8.14913	8.14332	8.13832	8.12394	8.1426	8.15449	8.1753	8.16537	8.13347	8.13496	8.14868	8.16006	8.14435	8.13868	8.11974	8.12728	8.14274	8.15292	8.14486	8.14245	8.15681	8.14548	8.14641	8.14717	8.16205	8.1533	8.15325	8.15981	8.15416	8.1528	8.16306	8.17612	8.16509	8.16402	8.15817	8.16758	8.14217	8.14618	8.13685	8.15826	8.14171	8.12264	8.14284	8.15633	8.1568	8.14235	8.15805
0.12	8.13416	8.12962	8.1414	8.14222	8.14653	8.14398	8.14108	8.16442	8.16452	8.13173	8.13565	8.15257	8.14816	8.15007	8.13694	8.14055	8.13888	8.13716	8.13164	8.15814	8.1391	8.15704	8.13284	8.15044	8.15248	8.15652	8.15449	8.15093	8.16842	8.17454	8.1357	8.1688	8.18573	8.16287	8.1455	8.16564	8.1474	8.1597	8.15526	8.13145	8.15749	8.1417	8.13657	8.14381	8.14759	8.14286	8.1288	8.16856
0.12015	8.1227	8.12539	8.13401	8.16146	8.14805	8.12771	8.15441	8.15891	8.12516	8.15356	8.15062	8.13809	8.14417	8.13502	8.12096	8.14807	8.13166	8.12333	8.13988	8.18169	8.15804	8.14678	8.1429	8.13183	8.13919	8.1465	8.14061	8.16489	8.16051	8.16173	8.15852	8.17465	8.17661	8.16751	8.16286	8.17167	8.18511	8.18025	8.16319	8.1378	8.17149	8.10913	8.14013	8.13029	8.16096	8.13161	8.16032	8.16249
0.1203	8.12307	8.11919	8.11261	8.14013	8.1454	8.1338	8.15432	8.16599	8.13824	8.14896	8.14928	8.17862	8.13787	8.15734	8.12676	8.15366	8.14132	8.14222	8.13586	8.17399	8.14985	8.13557	8.15492	8.14451	8.12883	8.15144	8.15788	8.17505	8.17755	8.12891	8.17423	8.16435	8.16793	8.14522	8.17784	8.14705	8.17513	8.17035	8.15277	8.14732	8.17045	8.12133	8.15401	8.14934	8.15989	8.13074	8.16266	8.16319
0.12045	8.1392	8.12745	8.11856	8.16184	8.13624	8.1319	8.16468	8.17003	8.13003	8.13939	8.1523	8.16732	8.14252	8.15569	8.12466	8.16182	8.13995	8.1362	8.13782	8.15447	8.1502	8.15614	8.14974	8.14569	8.15283	8.16071	8.16034	8.16725	8.16547	8.13244	8.14168	8.14779	8.14865	8.15404	8.16577	8.1676	8.16667	8.16027	8.15733	8.14613	8.1449	8.14555	8.14328	8.16587	8.14372	8.15054	8.16409	8.14779
0.1206	8.13293	8.11953	8.13492	8.15587	8.14837	8.13439	8.14918	8.15045	8.14095	8.16261	8.149	8.13896	8.15117	8.13904	8.13817	8.15952	8.16133	8.13649	8.14154	8.15155	8.15753	8.14529	8.15567	8.15456	8.15714	8.17456	8.15332	8.1478	8.16846	8.1725	8.15455	8.15971	8.14749	8.1611	8.15452	8.17944	8.1717	8.17601	8.13509	8.12752	8.13396	8.14049	8.13565	8.14877	8.11878	8.16615	8.16228	8.14238
0.12075	8.13243	8.13887	8.12334	8.15075	8.16489	8.14021	8.16636	8.15623	8.1496	8.16191	8.14033	8.13581	8.13137	8.13986	8.16281	8.12319	8.15098	8.14648	8.14734	8.13139	8.15229	8.14212	8.12782	8.15881	8.1624	8.14435	8.15463	8.14092	8.14728	8.16568	8.15667	8.16332	8.16555	8.14273	8.16561	8.16076	8.15809	8.16899	8.13997	8.1304	8.14904	8.1485	8.16034	8.16371	8.1362	8.13504	8.14896	8.1404
0.1209	8.10835	8.13669	8.12412	8.1554	8.15466	8.17683	8.15234	8.14337	8.15278	8.15838	8.14659	8.17052	8.1136	8.17055	8.13047	8.14478	8.13958	8.1437	8.1441	8.14891	8.13974	8.15149	8.1547	8.1587	8.12395	8.15564	8.1581	8.15594	8.14753	8.15219	8.16324	8.14676	8.17979	8.15083	8.18113	8.14853	8.20443	8.13456	8.12833	8.1378	8.1243	8.14655	8.16013	8.14481	8.13588	8.14426	8.12434	8.16472
0.12105	8.10891	8.13625	8.12788	8.16657	8.13628	8.14678	8.15176	8.14285	8.14572	8.16031	8.15276	8.16964	8.13415	8.15826	8.1413	8.14652	8.12344	8.13666	8.12778	8.1636	8.14093	8.15434	8.1384	8.16958	8.16137	8.16088	8.15498	8.17382	8.14471	8.14759	8.15268	8.15853	8.16759	8.15966	8.17943	8.16586	8.16111	8.14618	8.1355	8.12741	8.13771	8.13126	8.14128	8.12548	8.14083	8.1268	8.14784	8.16029
0.1212	8.11691	8.13343	8.13904	8.1502	8.16549	8.14125	8.15107	8.16023	8.14248	8.13859	8.13532	8.14496	8.13719	8.15426	8.1465	8.1503	8.11171	8.12893	8.14721	8.16103	8.14563	8.14011	8.15042	8.18048	8.14157	8.14314	8.15201	8.14938	8.15415	8.15193	8.16664	8.17893	8.16607	8.15407	8.15774	8.15371	8.16383	8.14007	8.15613	8.12159	8.13602	8.13486	8.15094	8.138	8.1281	8.14787	8.16034	8.15818
0.12135	8.11051	8.11185	8.13428	8.14323	8.14431	8.15364	8.13881	8.1427	8.14873	8.14717	8.15023	8.15788	8.16644	8.15959	8.13158	8.12574	8.14135	8.13083	8.13216	8.15971	8.14808	8.141	8.1587	8.14801	8.16894	8.17803	8.14232	8.15515	8.16079	8.14959	8.16929	8.1761	8.14739	8.14255	8.1632	8.16863	8.16374	8.1622	8.15441	8.12595	8.16912	8.12331	8.14134	8.12984	8.14438	8.14868	8.15297	8.14899
0.1215	8.12091	8.11521	8.14341	8.15144	8.15513	8.15379	8.16758	8.16667	8.15097	8.14791	8.14259	8.15425	8.15095	8.14332	8.12472	8.14212	8.11191	8.15538	8.13632	8.16891	8.15381	8.14504	8.14846	8.17251	8.16616	8.16926	8.15709	8.17384	8.16089	8.14849	8.15495	8.17471	8.16863	8.16141	8.14984	8.18226	8.17863	8.15242	8.14664	8.1433	8.15662	8.13582	8.12957	8.133	8.13907	8.15701	8.14854	8.17287
0.12165	8.14984	8.1119	8.12453	8.14969	8.14883	8.15327	8.16219	8.15576	8.13512	8.14241	8.17166	8.14291	8.14329	8.13552	8.12503	8.16419	8.14651	8.15212	8.14935	8.14891	8.16648	8.12068	8.1747	8.15618	8.16227	8.16774	8.15105	8.1614	8.15819	8.17081	8.16928	8.14672	8.20085	8.16066	8.15173	8.16753	8.16469	8.15597	8.15586	8.15683	8.13941	8.15797	8.14643	8.14043	8.15013	8.14643	8.13773	8.17893
0.1218	8.1567	8.12834	8.13322	8.138	8.13509	8.14978	8.16186	8.15092	8.13663	8.12779	8.15104	8.14281	8.13537	8.15585	8.1182	8.14492	8.16291	8.13716	8.16592	8.1575	8.15215	8.15196	8.17556	8.16395	8.1635	8.15823	8.15274	8.15552	8.15905	8.16641	8.16937	8.1617	8.18553	8.17021	8.17203	8.16888	8.15746	8.1561	8.17007	8.12363	8.15303	8.15734	8.12959	8.14122	8.14347	8.13579	8.13412	8.1616
0.12195	8.12379	8.12754	8.12693	8.11901	8.13237	8.14423	8.15565	8.14789	8.13807	8.13733	8.15505	8.1252	8.12891	8.14955	8.16371	8.13805	8.16969	8.1404	8.14138	8.14938	8.12974	8.15211	8.17046	8.16175	8.17423	8.15792	8.15701	8.15802	8.16628	8.18007	8.14791	8.14988	8.16789	8.16465	8.14628	8.17107	8.17011	8.14814	8.14229	8.13787	8.14562	8.14211	8.13932	8.12839	8.13865	8.15929	8.1657	8.14585
0.1221	8.12251	8.14293	8.13936	8.15119	8.12502	8.15661	8.12971	8.15526	8.13189	8.1478	8.14805	8.15252	8.14148	8.15184	8.14621	8.13431	8.15961	8.14347	8.14737	8.14371	8.15726	8.14932	8.16379	8.17121	8.18566	8.1426	8.15528	8.15585	8.16247	8.18753	8.15315	8.17578	8.16011	8.13852	8.14419	8.1595	8.13704	8.14054	8.13952	8.13962	8.14953	8.15472	8.14601	8.12592	8.14278	8.14664	8.13835	8.17424
0.12225	8.14054	8.13759	8.1315	8.12174	8.14568	8.15484	8.13132	8.15952	8.15822	8.17059	8.14068	8.15639	8.12754	8.15488	8.11926	8.1428	8.14595	8.13893	8.11143	8.14889	8.1423	8.14872	8.16972	8.16221	8.17551	8.15093	8.15786	8.1655	8.17096	8.15394	8.1524	8.16238	8.155	8.18252	8.15631	8.1726	8.14244	8.16696	8.12502	8.12284	8.14475	8.14595	8.1406	8.155	8.13092	8.14169	8.13923	8.16732
0.1224	8.13541	8.1389	8.13773	8.12964	8.13356	8.12012	8.16211	8.15803	8.14412	8.15165	8.14826	8.14972	8.13167	8.14516	8.12036	8.14136	8.14569	8.13592	8.12143	8.16319	8.13854	8.16003	8.168	8.15512	8.14705	8.16347	8.15489	8.15917	8.1717	8.15462	8.15244	8.16081	8.16743	8.15901	8.15201	8.14597	8.16018	8.16249	8.13772	8.14221	8.14595	8.14508	8.13412	8.14308	8.10574	8.15105	8.15365	8.16882
0.12255	8.119	8.13059	8.12546	8.15075	8.14568	8.12766	8.1561	8.16105	8.13946	8.16224	8.16442	8.1435	8.13474	8.15823	8.14866	8.13997	8.15442	8.14812	8.13326	8.1451	8.14045	8.16004	8.16531	8.16757	8.16549	8.15751	8.1451	8.16607	8.15379	8.16065	8.14484	8.15785	8.16498	8.16057	8.16468	8.16286	8.14056	8.15199	8.1389	8.13536	8.1465	8.156	8.13008	8.13298	8.13061	8.15121	8.15192	8.15344
0.1227	8.12903	8.12234	8.13033	8.14859	8.15856	8.13981	8.14639	8.16414	8.12729	8.14199	8.17806	8.15056	8.15523	8.14695	8.13468	8.14208	8.14538	8.12574	8.13338	8.16191	8.15862	8.14195	8.1574	8.16153	8.1511	8.17967	8.14496	8.16434	8.15758	8.15985	8.15388	8.17024	8.16081	8.16504	8.14389	8.1853	8.16827	8.13874	8.16191	8.14847	8.12547	8.13625	8.13239	8.1479	8.1461	8.15837	8.14846	8.14622
0.12285	8.11104	8.12099	8.13082	8.13712	8.13293	8.11675	8.1294	8.16383	8.13285	8.14035	8.14871	8.14376	8.15583	8.15881	8.1461	8.16486	8.12382	8.14128	8.12616	8.16876	8.16957	8.14744	8.15764	8.13242	8.16367	8.16794	8.15369	8.16328	8.16622	8.15457	8.15622	8.16456	8.16361	8.16412	8.1623	8.16313	8.17392	8.14278	8.15507	8.12944	8.15573	8.14352	8.13381	8.1419	8.15367	8.16001	8.14288	8.13654
0.123	8.13993	8.13192	8.12932	8.13261	8.12722	8.15159	8.15728	8.15529	8.14447	8.15321	8.13913	8.1485	8.13349	8.14137	8.16095	8.15385	8.13195	8.15393	8.14913	8.16278	8.15992	8.15696	8.14267	8.14711	8.19237	8.14754	8.13454	8.1731	8.16009	8.16811	8.15417	8.1522	8.16698	8.17062	8.16573	8.17177	8.16693	8.16381	8.14475	8.14688	8.15264	8.1285	8.13632	8.14301	8.14985	8.14072	8.15047	8.16882
0.12315	8.12687	8.11652	8.13767	8.12986	8.12358	8.14734	8.16102	8.14299	8.15032	8.14083	8.13356	8.14852	8.15938	8.13575	8.14543	8.15235	8.15243	8.14898	8.13766	8.16837	8.13341	8.15359	8.17832	8.15143	8.15145	8.1548	8.14165	8.16275	8.15232	8.18012	8.16866	8.16244	8.1645	8.16261	8.17108	8.15895	8.15131	8.14159	8.14652	8.15254	8.15951	8.11853	8.15063	8.14038	8.14034	8.1414	8.14256	8.15566
0.1233	8.12008	8.12612	8.1489	8.14411	8.12623	8.1406	8.13954	8.13868	8.12914	8.14744	8.14864	8.16505	8.14414	8.15196	8.12593	8.15018	8.14583	8.16236	8.11774	8.16355	8.13302	8.16886	8.16073	8.1441	8.15653	8.15504	8.15678	8.17456	8.15353	8.17438	8.1659	8.1634	8.18322	8.18406	8.15606	8.17654	8.1496	8.14721	8.13861	8.14856	8.15175	8.11858	8.13897	8.14019	8.13138	8.14931	8.1419	8.15511
0.12345	8.10949	8.13377	8.13894	8.13964	8.15055	8.16062	8.14723	8.15005	8.14524	8.1411	8.15331	8.15978	8.129	8.13951	8.1441	8.14828	8.13851	8.16031	8.13597	8.17924	8.1509	8.15819	8.151	8.14037	8.16682	8.16535	8.13947	8.17128	8.17238	8.17475	8.15734	8.1773	8.17091	8.16683	8.15383	8.17004	8.14335	8.16366	8.15691	8.15143	8.1445	8.15055	8.1479	8.15379	8.14152	8.15821	8.13731	8.17391
0.1236	8.11079	8.14162	8.14502	8.15079	8.14965	8.16035	8.13775	8.16677	8.14075	8.13664	8.15494	8.14046	8.13933	8.13543	8.13218	8.1481	8.13853	8.14211	8.15302	8.16018	8.15661	8.16528	8.15365	8.15128	8.17598	8.15447	8.15657	8.17457	8.17512	8.15338	8.15321	8.15335	8.15562	8.16002	8.15193	8.16474	8.16898	8.1708	8.15223	8.13773	8.14558	8.15648	8.15453	8.15226	8.14136	8.14502	8.13819	8.14793
0.12375	8.13615	8.11748	8.1514	8.13498	8.14419	8.14314	8.14072	8.148	8.12419	8.15959	8.15283	8.1313	8.12837	8.14162	8.13267	8.15969	8.13706	8.1245	8.15065	8.17429	8.14875	8.17649	8.15007	8.16013	8.15034	8.16888	8.14808	8.18396	8.17237	8.16623	8.15313	8.15707	8.16184	8.15705	8.1571	8.17334	8.16659	8.15331	8.16716	8.12332	8.13521	8.152	8.15238	8.1281	8.14111	8.12054	8.13233	8.13411
0.1239	8.13293	8.12375	8.13895	8.15583	8.15441	8.15261	8.1424	8.13913	8.14021	8.13253	8.1585	8.15253	8.1375	8.14162	8.14537	8.16586	8.14174	8.11429	8.1308	8.1622	8.15316	8.14306	8.16525	8.15421	8.15956	8.17282	8.14259	8.16632	8.16974	8.18346	8.14375	8.16842	8.16821	8.15919	8.1614	8.14976	8.16167	8.15592	8.14802	8.14583	8.1388	8.14131	8.12696	8.14463	8.13192	8.14638	8.12039	8.15386
0.12405	8.10743	8.1326	8.13593	8.16755	8.14486	8.16198	8.16056	8.1692	8.13869	8.14943	8.12406	8.14723	8.13089	8.1427	8.13766	8.14496	8.14154	8.14223	8.12857	8.15541	8.15513	8.15446	8.15757	8.15847	8.15667	8.16966	8.14857	8.15283	8.16929	8.16596	8.1657	8.16094	8.14554	8.15718	8.16935	8.16473	8.15493	8.17307	8.15908	8.11882	8.16629	8.16012	8.12328	8.14801	8.13611	8.15438	8.15504	8.15144
0.1242	8.12401	8.13362	8.13675	8.15278	8.13829	8.1477	8.16565	8.15713	8.14606	8.13594	8.14322	8.16465	8.15311	8.15519	8.13255	8.1492	8.15084	8.12551	8.14143	8.15335	8.13894	8.15871	8.14527	8.15554	8.1606	8.1335	8.12892	8.15925	8.16795	8.17328	8.12632	8.16278	8.18233	8.16714	8.17205	8.15057	8.17175	8.16362	8.13832	8.12703	8.14468	8.1551	8.13797	8.15868	8.14157	8.14545	8.1447	8.16208
0.12435	8.14046	8.14333	8.13185	8.15272	8.13792	8.15503	8.14058	8.16025	8.14584	8.15295	8.15263	8.14978	8.16004	8.13899	8.14108	8.14595	8.14639	8.15169	8.14956	8.13777	8.14272	8.1553	8.14259	8.15656	8.14919	8.15484	8.16864	8.16811	8.17513	8.14883	8.14997	8.15995	8.15692	8.16954	8.15729	8.15341	8.16378	8.15819	8.15751	8.13525	8.13951	8.1519	8.13149	8.13958	8.14021	8.14722	8.14535	8.14685
0.1245	8.13107	8.12105	8.13767	8.12834	8.12382	8.15516	8.13386	8.17248	8.14164	8.15468	8.15333	8.13323	8.13168	8.14886	8.14749	8.13706	8.12937	8.14016	8.14282	8.15699	8.14402	8.16727	8.15438	8.14449	8.14713	8.16062	8.17715	8.15175	8.17699	8.15815	8.15948	8.16652	8.16559	8.15759	8.16423	8.16852	8.16904	8.15402	8.16072	8.13912	8.13316	8.15339	8.11732	8.14057	8.15319	8.14581	8.13809	8.15589
0.12465	8.13471	8.12681	8.13815	8.12496	8.12501	8.12308	8.15479	8.16928	8.14749	8.15507	8.15988	8.13878	8.14273	8.16671	8.14953	8.13691	8.1455	8.13197	8.11798	8.13529	8.13628	8.15183	8.16068	8.14708	8.16475	8.14618	8.14548	8.16245	8.1694	8.17515	8.14544	8.1662	8.1825	8.14407	8.17718	8.16414	8.16936	8.15907	8.15404	8.13095	8.15107	8.14871	8.123	8.15322	8.11833	8.14541	8.15239	8.14186
0.1248	8.12066	8.13286	8.12398	8.15097	8.12823	8.12101	8.16773	8.14901	8.14044	8.16055	8.14801	8.16512	8.14586	8.1447	8.14661	8.152	8.15304	8.11755	8.12312	8.15482	8.16281	8.15186	8.14835	8.16558	8.16309	8.16826	8.16788	8.14451	8.14699	8.17033	8.14524	8.15432	8.13758	8.16832	8.16924	8.17097	8.17725	8.14649	8.16517	8.12236	8.14028	8.13534	8.12218	8.14927	8.15453	8.14152	8.14012	8.14274
0.12495	8.11789	8.14375	8.13581	8.14753	8.14949	8.13241	8.14978	8.14022	8.17395	8.14686	8.16894	8.14619	8.14865	8.1304	8.14705	8.14726	8.1417	8.10764	8.14119	8.16629	8.16298	8.15316	8.1498	8.15006	8.17174	8.16119	8.15088	8.1687	8.14327	8.15997	8.15953	8.18587	8.15257	8.16973	8.16618	8.1711	8.14117	8.16887	8.18378	8.13862	8.15276	8.15388	8.14237	8.14442	8.15623	8.12968	8.1597	8.14
0.1251	8.12813	8.13368	8.11496	8.13217	8.14309	8.12233	8.1634	8.14356	8.14201	8.15088	8.15178	8.15546	8.1374	8.13969	8.13501	8.17282	8.15561	8.13317	8.1241	8.15073	8.17215	8.15166	8.13966	8.14135	8.16495	8.17727	8.14312	8.17369	8.15868	8.13745	8.14904	8.15984	8.14315	8.15578	8.16638	8.16184	8.16367	8.15967	8.15904	8.1362	8.14986	8.15849	8.14468	8.14786	8.12515	8.1384	8.1271	8.14821
0.12525	8.12318	8.12549	8.09931	8.15422	8.14732	8.15173	8.15143	8.13329	8.15341	8.1498	8.13289	8.14402	8.14871	8.15006	8.12858	8.16443	8.16444	8.14969	8.13266	8.16172	8.1552	8.14765	8.15255	8.14266	8.1633	8.1823	8.16472	8.16406	8.16027	8.17449	8.15215	8.14595	8.16053	8.15281	8.15325	8.1504	8.15125	8.1529	8.15229	8.14912	8.1234	8.13296	8.1428	8.17828	8.14747	8.14112	8.14507	8.15689
0.1254	8.14066	8.12974	8.12495	8.14714	8.13386	8.14826	8.14952	8.1496	8.13077	8.1554	8.14558	8.15599	8.15505	8.14531	8.1392	8.15429	8.16346	8.13481	8.13029	8.17017	8.17574	8.14812	8.14559	8.15279	8.14777	8.1575	8.15819	8.155	8.1514	8.15544	8.15703	8.15905	8.16283	8.15357	8.18053	8.1727	8.1807	8.15338	8.16598	8.13953	8.13667	8.14597	8.13634	8.16229	8.1521	8.1312	8.12148	8.15687
0.12555	8.13039	8.11747	8.12444	8.14297	8.13839	8.13021	8.1482	8.14509	8.12813	8.14582	8.13757	8.15028	8.13008	8.14101	8.15293	8.15351	8.13756	8.15587	8.13538	8.16275	8.18215	8.15695	8.15643	8.16476	8.13356	8.14887	8.13098	8.16264	8.15225	8.14974	8.16306	8.15827	8.17026	8.15734	8.18073	8.18378	8.14974	8.16259	8.14856	8.14671	8.14293	8.15331	8.16148	8.15117	8.12656	8.15276	8.14181	8.16654
0.1257	8.11277	8.12804	8.13482	8.16039	8.13275	8.14421	8.14969	8.14341	8.14698	8.14235	8.15814	8.14353	8.14548	8.15313	8.13639	8.14944	8.13136	8.15669	8.15341	8.13368	8.17451	8.14602	8.15231	8.16452	8.14232	8.15879	8.13548	8.15133	8.17623	8.15303	8.14261	8.17429	8.16859	8.15388	8.16216	8.1642	8.15086	8.13858	8.15836	8.15229	8.14484	8.15214	8.14741	8.14355	8.15702	8.1415	8.14145	8.16512
0.12585	8.11349	8.12309	8.15665	8.16304	8.12537	8.13707	8.13861	8.13662	8.13176	8.13677	8.14589	8.14294	8.11622	8.13736	8.1301	8.15081	8.16146	8.16681	8.14898	8.14974	8.16741	8.15617	8.13063	8.16929	8.13431	8.16116	8.14749	8.1374	8.16989	8.16496	8.16622	8.13863	8.17074	8.16977	8.16444	8.15891	8.19068	8.16302	8.17138	8.12407	8.12626	8.14796	8.13281	8.14261	8.16329	8.14465	8.13672	8.15411
0.126	8.13069	8.1302	8.12338	8.15705	8.12582	8.1407	8.15507	8.12959	8.14545	8.14756	8.1449	8.14899	8.14557	8.14723	8.11715	8.1416	8.15619	8.14418	8.12431	8.14247	8.15311	8.14323	8.13707	8.14671	8.15015	8.15775	8.15372	8.15578	8.17216	8.1748	8.15269	8.17226	8.1709	8.18372	8.17278	8.17113	8.17232	8.15443	8.13315	8.13201	8.14589	8.15196	8.13977	8.15334	8.15592	8.16723	8.1367	8.15605
0.12615	8.12949	8.12899	8.12156	8.14986	8.14851	8.1479	8.15049	8.14182	8.16875	8.14684	8.15105	8.13311	8.15516	8.16706	8.14373	8.13654	8.14332	8.12184	8.12023	8.13822	8.14732	8.12806	8.14943	8.15545	8.15803	8.15939	8.15773	8.15073	8.14592	8.17634	8.14344	8.1463	8.16107	8.18773	8.15962	8.15661	8.16507	8.1557	8.14447	8.12204	8.14683	8.14607	8.1394	8.14639	8.13871	8.17353	8.12747	8.14122
0.1263	8.12511	8.14573	8.12101	8.16039	8.16702	8.15309	8.14122	8.14082	8.17473	8.14831	8.15784	8.14957	8.16095	8.16385	8.14009	8.13803	8.14058	8.13169	8.14782	8.15245	8.15294	8.14068	8.14431	8.17649	8.17891	8.17916	8.16403	8.15145	8.14442	8.185	8.15643	8.14709	8.15884	8.16586	8.16693	8.14894	8.16566	8.13958	8.16278	8.12022	8.14028	8.14352	8.13792	8.14512	8.13845	8.14423	8.13108	8.14349
0.12645	8.12602	8.13477	8.12786	8.14955	8.15042	8.15148	8.13586	8.15032	8.13559	8.14911	8.15074	8.13849	8.12837	8.13408	8.14938	8.14672	8.15052	8.12816	8.12785	8.17763	8.12769	8.1415	8.16029	8.15695	8.15295	8.16437	8.18562	8.16407	8.1554	8.1623	8.14587	8.15035	8.16495	8.15128	8.15621	8.1554	8.15162	8.1439	8.15136	8.12284	8.16609	8.15182	8.13977	8.13119	8.14645	8.14278	8.144	8.16315
0.1266	8.12134	8.15097	8.1452	8.15911	8.15733	8.12564	8.12783	8.15206	8.12913	8.14559	8.16304	8.14727	8.14117	8.14343	8.11551	8.16753	8.15199	8.15957	8.13976	8.17418	8.14562	8.14967	8.15874	8.15029	8.15833	8.15844	8.17984	8.15814	8.15443	8.15411	8.13485	8.16298	8.17414	8.17579	8.16988	8.17108	8.15987	8.16952	8.14721	8.124	8.15229	8.153	8.14432	8.13047	8.14212	8.16554	8.15293	8.13893
0.12675	8.12686	8.15456	8.1342	8.13432	8.14244	8.13641	8.14002	8.14115	8.1442	8.1517	8.15397	8.15827	8.15799	8.13624	8.13853	8.13904	8.14741	8.1522	8.13494	8.16695	8.16806	8.14629	8.15029	8.1521	8.15656	8.17271	8.1739	8.17488	8.15491	8.16439	8.1528	8.15411	8.16365	8.18586	8.16125	8.17275	8.16207	8.17566	8.15693	8.1111	8.15653	8.13985	8.13401	8.15256	8.15484	8.16774	8.13901	8.14171
0.1269	8.12452	8.1474	8.14426	8.14093	8.14165	8.15151	8.16941	8.15229	8.12704	8.15974	8.16138	8.15073	8.1522	8.15396	8.1609	8.14729	8.1415	8.1338	8.13485	8.17238	8.1646	8.14389	8.15474	8.16495	8.15925	8.16859	8.1605	8.16012	8.15264	8.16903	8.15585	8.13562	8.15542	8.15121	8.16083	8.16125	8.16973	8.15434	8.16333	8.10577	8.14487	8.12848	8.14891	8.13062	8.14909	8.18207	8.1379	8.16022
0.12705	8.11942	8.13374	8.13651	8.1381	8.14564	8.15035	8.14227	8.14253	8.12584	8.15019	8.18617	8.14805	8.15018	8.14487	8.15694	8.16533	8.1296	8.14454	8.14093	8.15067	8.16693	8.16807	8.16103	8.15461	8.13363	8.16435	8.1658	8.15225	8.14967	8.17569	8.15235	8.15107	8.17488	8.1511	8.15958	8.18108	8.16006	8.15484	8.16179	8.13331	8.14985	8.14075	8.14587	8.12949	8.1391	8.15841	8.15074	8.14439
0.1272	8.10813	8.12637	8.12562	8.15436	8.13962	8.15416	8.15561	8.13412	8.15083	8.16042	8.15404	8.15726	8.13874	8.14384	8.12785	8.14534	8.14568	8.1381	8.12753	8.16355	8.14803	8.14605	8.14995	8.14475	8.12969	8.16228	8.17156	8.15174	8.16485	8.1531	8.16048	8.16293	8.159	8.14536	8.15472	8.17554	8.15631	8.16213	8.13634	8.13885	8.12667	8.14266	8.1451	8.14356	8.14103	8.13075	8.14871	8.15479
0.12735	8.13559	8.14138	8.12758	8.15504	8.13753	8.14658	8.16152	8.12018	8.13355	8.15965	8.13283	8.16893	8.14513	8.1636	8.13059	8.14193	8.14758	8.1367	8.12246	8.16125	8.13721	8.17805	8.17017	8.16098	8.15897	8.1538	8.15702	8.16522	8.17391	8.13342	8.16025	8.14962	8.16043	8.16341	8.17245	8.1573	8.17017	8.16446	8.14574	8.13437	8.12897	8.13523	8.14414	8.13142	8.16519	8.1431	8.16694	8.14812
0.1275	8.12962	8.15617	8.1265	8.14587	8.15056	8.12431	8.16383	8.13624	8.12784	8.17008	8.14336	8.16062	8.16452	8.16169	8.14943	8.15025	8.14658	8.13569	8.12881	8.16135	8.14884	8.15065	8.15812	8.16758	8.1684	8.1863	8.13724	8.16847	8.14693	8.16756	8.16285	8.14339	8.15095	8.16561	8.15735	8.17257	8.17519	8.1652	8.15759	8.14051	8.13488	8.14884	8.13325	8.1506	8.14752	8.12567	8.14524	8.14484
0.12765	8.13473	8.16142	8.13677	8.16896	8.15824	8.13054	8.14594	8.15619	8.13294	8.15325	8.15423	8.1419	8.15808	8.16147	8.13884	8.13333	8.13815	8.13754	8.12981	8.17633	8.14776	8.16132	8.16385	8.16387	8.15089	8.17386	8.13944	8.18846	8.15783	8.16397	8.14112	8.15964	8.1625	8.15005	8.17439	8.16075	8.14367	8.17923	8.15824	8.15491	8.14878	8.14979	8.14097	8.13997	8.12047	8.13746	8.12911	8.14192
0.1278	8.1457	8.13921	8.12801	8.16024	8.16634	8.1659	8.16456	8.14818	8.14241	8.16592	8.16711	8.14689	8.15973	8.15144	8.13765	8.1437	8.1297	8.14087	8.16106	8.13815	8.14445	8.15084	8.15449	8.15042	8.16357	8.16748	8.15423	8.14798	8.174	8.13502	8.14423	8.15912	8.16553	8.15855	8.13991	8.1484	8.15315	8.16301	8.14616	8.1348	8.14552	8.14486	8.13971	8.14563	8.13969	8.13895	8.13801	8.12842
0.12795	8.12764	8.14674	8.11189	8.14405	8.15352	8.14628	8.1318	8.12941	8.15153	8.15744	8.15778	8.15153	8.14901	8.14699	8.13796	8.12033	8.16139	8.12586	8.14518	8.15278	8.13786	8.14766	8.14435	8.15877	8.14791	8.16291	8.16125	8.1414	8.17348	8.14882	8.1558	8.16886	8.16017	8.14987	8.17034	8.16851	8.16708	8.14438	8.15983	8.12059	8.12349	8.13337	8.14787	8.15115	8.13548	8.13947	8.13104	8.14817
0.1281	8.11835	8.11954	8.10701	8.13791	8.14026	8.14152	8.14154	8.15364	8.14056	8.12941	8.14857	8.1415	8.15262	8.154	8.1701	8.15205	8.13438	8.13342	8.13705	8.144	8.14881	8.16574	8.14459	8.1857	8.15791	8.16165	8.14025	8.16248	8.15246	8.15587	8.17345	8.17247	8.14391	8.15972	8.18061	8.16046	8.1587	8.14048	8.15146	8.12437	8.15248	8.11978	8.13326	8.1374	8.16589	8.1535	8.13784	8.14533
0.12825	8.13593	8.11633	8.14571	8.13565	8.14556	8.15332	8.14695	8.16409	8.14008	8.13423	8.15248	8.15219	8.1301	8.16065	8.15856	8.16645	8.14856	8.1208	8.14302	8.14646	8.16023	8.17484	8.14349	8.15779	8.14415	8.15549	8.14689	8.15479	8.15065	8.16119	8.15722	8.16808	8.15811	8.15322	8.18059	8.15771	8.15052	8.16558	8.13625	8.14198	8.15756	8.12825	8.1268	8.1165	8.12976	8.14992	8.14782	8.15433
0.1284	8.12472	8.10941	8.12099	8.17578	8.1402	8.14004	8.14157	8.13328	8.1552	8.15328	8.15414	8.14517	8.15302	8.16156	8.15331	8.15606	8.15701	8.13496	8.12289	8.15252	8.14536	8.1464	8.13438	8.1324	8.15636	8.16734	8.13895	8.14034	8.16874	8.14889	8.17199	8.15311	8.1663	8.17874	8.17108	8.16732	8.14701	8.14638	8.14159	8.12089	8.14637	8.16413	8.1437	8.14375	8.13525	8.15321	8.15886	8.16019
0.12855	8.12545	8.13099	8.11919	8.1459	8.13349	8.14655	8.13446	8.15845	8.15968	8.14168	8.13593	8.13861	8.14841	8.14275	8.14307	8.14718	8.15473	8.14423	8.14331	8.1609	8.14757	8.15384	8.1358	8.15006	8.15014	8.16788	8.1333	8.14407	8.16867	8.16913	8.14442	8.15719	8.15351	8.17422	8.15407	8.16638	8.16069	8.13314	8.13857	8.1271	8.15894	8.15016	8.1525	8.15898	8.12893	8.15553	8.15737	8.13754
0.1287	8.12088	8.13759	8.14838	8.14892	8.15222	8.15999	8.1558	8.14135	8.16328	8.1386	8.1484	8.16153	8.14567	8.15048	8.14016	8.13796	8.13085	8.15738	8.12825	8.16035	8.13602	8.15135	8.15477	8.14493	8.1548	8.15553	8.15154	8.16615	8.15964	8.15306	8.14895	8.14775	8.14956	8.14904	8.15804	8.15814	8.17384	8.14474	8.139	8.12881	8.1318	8.1338	8.12968	8.14526	8.1422	8.1404	8.14246	8.14394
0.12885	8.11352	8.13158	8.12661	8.14807	8.14817	8.15023	8.15404	8.13025	8.15155	8.1543	8.14837	8.13577	8.16077	8.1332	8.15559	8.12628	8.13692	8.15186	8.11872	8.15648	8.15235	8.15266	8.15572	8.15908	8.19033	8.15486	8.16109	8.14621	8.14529	8.1688	8.13662	8.14499	8.16405	8.15473	8.18021	8.16512	8.15688	8.16275	8.1251	8.14893	8.13338	8.12274	8.11741	8.15971	8.12862	8.13488	8.16023	8.14406
0.129	8.11213	8.11995	8.12241	8.15376	8.13663	8.13041	8.17278	8.1337	8.14946	8.16505	8.16001	8.15301	8.14082	8.14885	8.14994	8.14545	8.14804	8.13971	8.14825	8.14843	8.15321	8.15069	8.15159	8.14585	8.15226	8.14877	8.14285	8.14773	8.14252	8.16669	8.15753	8.14557	8.14532	8.15856	8.17442	8.1425	8.16198	8.17448	8.11572	8.14422	8.14293	8.12553	8.11574	8.14293	8.1407	8.1484	8.1204	8.14805
0.12915	8.10589	8.11082	8.13979	8.15683	8.14448	8.14527	8.14874	8.16461	8.15505	8.14938	8.15892	8.16481	8.14421	8.15964	8.15072	8.13686	8.14622	8.14056	8.1506	8.14879	8.15981	8.15312	8.15595	8.14756	8.13708	8.17259	8.163	8.17496	8.15386	8.14672	8.16827	8.13286	8.16149	8.16563	8.16734	8.16113	8.15753	8.1615	8.14038	8.14365	8.14334	8.13531	8.1237	8.13156	8.13391	8.13721	8.13571	8.12872
0.1293	8.10689	8.12312	8.13553	8.13864	8.14997	8.15785	8.16232	8.14367	8.15168	8.1503	8.14211	8.15423	8.13246	8.147	8.13442	8.15356	8.14223	8.13515	8.13624	8.15603	8.14889	8.15178	8.13656	8.1569	8.15299	8.16038	8.14914	8.14492	8.15757	8.16065	8.14069	8.15851	8.16395	8.17348	8.16413	8.15516	8.15344	8.14235	8.15578	8.13147	8.12757	8.13567	8.14426	8.14519	8.14437	8.15071	8.12497	8.14207
0.12945	8.10725	8.1377	8.11965	8.14241	8.1501	8.14678	8.16161	8.16193	8.13703	8.1522	8.14839	8.16753	8.14083	8.15575	8.15396	8.13416	8.15117	8.13218	8.13378	8.17853	8.15652	8.13723	8.14173	8.15924	8.15816	8.16977	8.16162	8.13675	8.16198	8.15815	8.13919	8.15183	8.17096	8.17058	8.16282	8.14307	8.14704	8.16058	8.14349	8.1535	8.1428	8.14379	8.14367	8.15728	8.16909	8.14986	8.13702	8.14836
0.1296	8.11892	8.13153	8.13616	8.13103	8.16221	8.15612	8.14919	8.14597	8.15997	8.17042	8.15346	8.15056	8.15697	8.14655	8.13606	8.13585	8.13298	8.13767	8.13243	8.17568	8.15827	8.14741	8.1638	8.17919	8.15669	8.16491	8.16769	8.15779	8.16267	8.18036	8.16343	8.14477	8.15847	8.15762	8.16858	8.16345	8.15572	8.16703	8.13756	8.14449	8.14108	8.14545	8.15848	8.14592	8.1388	8.15472	8.1345	8.14611
0.12975	8.14526	8.13592	8.14096	8.12662	8.15122	8.16369	8.12157	8.14809	8.14528	8.15114	8.16504	8.16699	8.15318	8.14646	8.15229	8.14931	8.13049	8.14657	8.11467	8.15019	8.16474	8.13653	8.15023	8.18099	8.15439	8.14926	8.1565	8.15098	8.15077	8.17665	8.16342	8.14042	8.15009	8.14365	8.14209	8.16777	8.15954	8.153	8.14782	8.15355	8.14826	8.1447	8.11923	8.14835	8.14447	8.13494	8.14294	8.1607
0.1299	8.14536	8.12783	8.14173	8.15905	8.12923	8.15238	8.13899	8.1458	8.15642	8.14917	8.15404	8.15586	8.15322	8.15586	8.1496	8.15713	8.14914	8.14759	8.13988	8.12859	8.13564	8.15692	8.14263	8.17586	8.15503	8.15968	8.14225	8.16791	8.13834	8.17727	8.15702	8.14482	8.15665	8.16079	8.14782	8.1776	8.1775	8.13804	8.13873	8.15275	8.14042	8.14563	8.12724	8.13131	8.12567	8.15947	8.14665	8.16358
0.13005	8.12881	8.12625	8.14946	8.1418	8.14951	8.13416	8.15206	8.14859	8.17893	8.16078	8.13029	8.16242	8.12902	8.17254	8.1487	8.15789	8.1433	8.136	8.14794	8.16163	8.15195	8.14209	8.1568	8.1623	8.14828	8.15135	8.14636	8.15464	8.15107	8.16672	8.16199	8.15763	8.17421	8.14955	8.17451	8.15246	8.1615	8.15394	8.1511	8.13899	8.13439	8.13459	8.13047	8.13988	8.10969	8.16467	8.16505	8.13719
0.1302	8.12241	8.147	8.15548	8.13838	8.14392	8.12247	8.15093	8.16084	8.14532	8.1422	8.13224	8.15834	8.13035	8.15758	8.14327	8.14301	8.13862	8.12895	8.133	8.15114	8.15638	8.15283	8.15373	8.16348	8.14341	8.16074	8.15677	8.15391	8.15074	8.14217	8.14957	8.15974	8.17437	8.16367	8.17767	8.17731	8.14828	8.15108	8.16366	8.13983	8.1497	8.14588	8.1399	8.15273	8.1265	8.1787	8.16219	8.14445
0.13035	8.1248	8.1424	8.15191	8.1414	8.15142	8.13941	8.13367	8.13858	8.14879	8.15329	8.13277	8.15453	8.15362	8.14704	8.13948	8.15653	8.1376	8.15251	8.14216	8.15541	8.15484	8.14391	8.16357	8.14699	8.13901	8.17854	8.18074	8.14657	8.15632	8.16114	8.16187	8.1425	8.15856	8.15503	8.18108	8.17128	8.15215	8.14125	8.16823	8.12794	8.1503	8.13137	8.14425	8.16022	8.14603	8.15853	8.16252	8.14627
0.1305	8.11684	8.11478	8.1469	8.16607	8.13979	8.15752	8.1408	8.1438	8.14749	8.14662	8.13454	8.16484	8.1488	8.16008	8.13602	8.14798	8.16147	8.13004	8.14347	8.17341	8.15856	8.15041	8.1705	8.14206	8.14966	8.1738	8.15524	8.16353	8.16343	8.18608	8.15512	8.14767	8.16387	8.14706	8.16811	8.1765	8.16133	8.13618	8.13298	8.13084	8.13728	8.1385	8.13802	8.15631	8.14565	8.15876	8.15587	8.15493
0.13065	8.13127	8.13448	8.14569	8.14351	8.13787	8.14684	8.15067	8.14473	8.13896	8.14611	8.13904	8.15403	8.15298	8.13366	8.14274	8.14828	8.14007	8.14516	8.14389	8.15304	8.14889	8.15414	8.15194	8.17109	8.14173	8.14849	8.13035	8.15449	8.15428	8.16899	8.15352	8.16249	8.16975	8.16282	8.17017	8.16729	8.16129	8.15201	8.14306	8.12786	8.13329	8.13919	8.12644	8.15105	8.16601	8.1383	8.16158	8.16092
0.1308	8.14805	8.14511	8.13176	8.17375	8.14866	8.13934	8.14437	8.15162	8.12603	8.16283	8.15129	8.15589	8.132	8.12778	8.14553	8.15463	8.14868	8.14805	8.13435	8.15248	8.14004	8.18389	8.13336	8.15651	8.14501	8.13356	8.16258	8.14445	8.15503	8.15468	8.14935	8.16058	8.17687	8.17135	8.15292	8.1554	8.16098	8.14791	8.1394	8.12131	8.13557	8.14707	8.13081	8.13752	8.15362	8.1435	8.13855	8.16514
0.13095	8.13182	8.15518	8.12633	8.17029	8.13129	8.13148	8.15907	8.15356	8.14154	8.15264	8.16098	8.15554	8.12977	8.12816	8.14591	8.15577	8.15044	8.13488	8.16128	8.15004	8.1481	8.14385	8.14399	8.17101	8.14004	8.14846	8.15342	8.17774	8.16226	8.15818	8.13662	8.15562	8.1689	8.17019	8.16096	8.17287	8.15627	8.1542	8.15945	8.12857	8.1297	8.16155	8.12557	8.14421	8.13719	8.14495	8.1325	8.17447
0.1311	8.13748	8.1529	8.122	8.14663	8.13678	8.13613	8.17095	8.13615	8.14121	8.15557	8.15037	8.15306	8.13763	8.13516	8.1265	8.12456	8.13258	8.15798	8.15269	8.15278	8.14503	8.14904	8.16017	8.15973	8.13934	8.16683	8.15503	8.15715	8.1739	8.15989	8.13916	8.15297	8.15674	8.1568	8.16194	8.16734	8.16648	8.15922	8.1429	8.1252	8.15311	8.17122	8.13227	8.14292	8.14493	8.14005	8.12347	8.16688
0.13125	8.12407	8.14036	8.14482	8.16484	8.14783	8.13668	8.1384	8.15678	8.13744	8.14669	8.14477	8.16006	8.16728	8.12913	8.12296	8.1329	8.14281	8.13101	8.13145	8.17155	8.15741	8.16318	8.14871	8.16786	8.14001	8.16179	8.13592	8.13085	8.14562	8.12648	8.14367	8.14611	8.1695	8.15351	8.16316	8.17532	8.16748	8.15916	8.15002	8.12263	8.15627	8.12806	8.13326	8.13812	8.15592	8.14616	8.15336	8.15025
0.1314	8.11425	8.13505	8.13963	8.1426	8.16797	8.1425	8.14004	8.1501	8.15932	8.14165	8.16192	8.15964	8.15272	8.15617	8.13449	8.14482	8.13597	8.13263	8.12738	8.15904	8.15559	8.16163	8.14889	8.15076	8.1778	8.18225	8.1477	8.14856	8.14094	8.12422	8.15875	8.14289	8.15945	8.17092	8.16156	8.16418	8.17529	8.15306	8.13478	8.14157	8.12619	8.1336	8.11982	8.1316	8.14697	8.1326	8.16078	8.15599
0.13155	8.13604	8.12437	8.14555	8.14767	8.16135	8.13344	8.14487	8.16095	8.16088	8.15306	8.15749	8.15215	8.13647	8.17188	8.12703	8.14047	8.14077	8.13667	8.13546	8.17437	8.16176	8.16245	8.15384	8.15366	8.16473	8.1669	8.13308	8.16866	8.14445	8.17399	8.15189	8.14053	8.17265	8.1527	8.17313	8.15987	8.16357	8.16257	8.14145	8.13169	8.12355	8.14216	8.12638	8.13576	8.14786	8.14807	8.13202	8.15466
0.1317	8.13717	8.13535	8.13822	8.14396	8.14938	8.16501	8.15905	8.13573	8.13321	8.12484	8.15625	8.15631	8.13592	8.14584	8.13599	8.13338	8.14829	8.16428	8.14388	8.16445	8.16334	8.14359	8.14309	8.16233	8.1646	8.17126	8.14726	8.16893	8.1552	8.15589	8.14514	8.15801	8.17286	8.14973	8.18444	8.14383	8.16083	8.17176	8.1612	8.10527	8.13958	8.14633	8.14417	8.13865	8.13577	8.15692	8.15821	8.14204
0.13185	8.11625	8.11564	8.13341	8.1459	8.12768	8.12992	8.15847	8.15039	8.13624	8.14713	8.15097	8.1533	8.16251	8.1337	8.12222	8.11998	8.14112	8.14265	8.14819	8.14443	8.14091	8.1596	8.17938	8.16689	8.16309	8.16749	8.14381	8.17751	8.16323	8.16509	8.17225	8.15306	8.14602	8.15063	8.18675	8.13868	8.17785	8.15727	8.15273	8.1253	8.15469	8.14793	8.13815	8.14486	8.13983	8.15767	8.15049	8.14725
0.132	8.11204	8.1272	8.12345	8.15617	8.15549	8.14383	8.13454	8.15468	8.12901	8.13913	8.1411	8.13083	8.14269	8.136	8.13878	8.1522	8.14706	8.14931	8.13267	8.14735	8.14594	8.16484	8.16535	8.15107	8.15453	8.17636	8.13464	8.17556	8.16333	8.16486	8.16535	8.13653	8.14774	8.15206	8.18299	8.15945	8.15959	8.1322	8.15065	8.12828	8.15277	8.13533	8.13162	8.14262	8.11717	8.15239	8.16427	8.13674
0.13215	8.10962	8.13497	8.13944	8.1421	8.16345	8.14705	8.15225	8.14185	8.1177	8.1403	8.15116	8.15322	8.13619	8.13788	8.15684	8.15332	8.1212	8.1521	8.13784	8.18203	8.15754	8.16462	8.14971	8.14166	8.15421	8.16189	8.14688	8.17772	8.14252	8.15095	8.13139	8.14583	8.16891	8.16488	8.16587	8.14601	8.15931	8.1662	8.12819	8.12876	8.14761	8.13307	8.12663	8.13925	8.12472	8.13876	8.15568	8.16601
0.1323	8.12859	8.13126	8.12901	8.13195	8.1548	8.12777	8.15971	8.15499	8.11996	8.15074	8.14973	8.13504	8.14052	8.13634	8.14281	8.13796	8.12856	8.16596	8.1556	8.16712	8.1461	8.15123	8.15749	8.16311	8.16782	8.16376	8.14865	8.15894	8.14329	8.14975	8.14557	8.16987	8.15198	8.16607	8.15878	8.15898	8.16676	8.17374	8.1356	8.13512	8.14761	8.1485	8.12371	8.14492	8.13738	8.14156	8.14871	8.16821
0.13245	8.13729	8.13662	8.12048	8.1398	8.16913	8.12931	8.16734	8.15152	8.15003	8.16687	8.13777	8.15166	8.15697	8.12775	8.15056	8.15774	8.12921	8.14337	8.14065	8.14949	8.14414	8.15285	8.1366	8.16107	8.14329	8.15639	8.15228	8.15537	8.17338	8.15158	8.15116	8.16577	8.14833	8.17705	8.16205	8.1574	8.16361	8.16802	8.14092	8.14025	8.13773	8.13767	8.15224	8.14417	8.14194	8.15534	8.13496	8.1566
0.1326	8.11546	8.14232	8.12678	8.14115	8.16045	8.14162	8.14105	8.14719	8.12459	8.15274	8.13805	8.15125	8.14425	8.13255	8.1383	8.14463	8.1389	8.11901	8.15207	8.17186	8.15532	8.14667	8.14993	8.14955	8.16863	8.15532	8.17634	8.14932	8.16032	8.14341	8.16817	8.14617	8.14926	8.15783	8.16586	8.16859	8.17286	8.14328	8.15447	8.12702	8.12753	8.13266	8.13976	8.13368	8.13225	8.1592	8.14693	8.1548
0.13275	8.12607	8.11394	8.11476	8.16177	8.1381	8.14634	8.13665	8.14796	8.13975	8.1352	8.1704	8.13622	8.14833	8.15504	8.13235	8.12889	8.13023	8.14036	8.13535	8.15741	8.14421	8.15559	8.17086	8.14196	8.14664	8.1711	8.16271	8.14611	8.15335	8.16911	8.17482	8.16198	8.14836	8.16153	8.15764	8.18871	8.17123	8.13925	8.15281	8.14528	8.13465	8.14283	8.11611	8.13321	8.11411	8.13923	8.16288	8.1506
0.1329	8.10667	8.13648	8.14236	8.14086	8.15602	8.14447	8.14886	8.16286	8.15746	8.15033	8.15633	8.13623	8.17065	8.15423	8.16671	8.1451	8.12935	8.14822	8.11455	8.16519	8.15983	8.16961	8.15582	8.16972	8.14028	8.15964	8.14916	8.15503	8.16817	8.12865	8.18481	8.15155	8.16346	8.16028	8.16767	8.15273	8.15645	8.16439	8.14539	8.14168	8.13497	8.148	8.12202	8.1462	8.12992	8.1463	8.16053	8.15602
0.13305	8.12952	8.14307	8.1352	8.14859	8.16161	8.14042	8.14428	8.14319	8.13934	8.16193	8.14135	8.16072	8.16589	8.146	8.13647	8.16191	8.12577	8.14177	8.14372	8.16613	8.15391	8.16051	8.14922	8.16842	8.16573	8.15736	8.14976	8.16665	8.15773	8.16041	8.15961	8.14903	8.17832	8.15671	8.16415	8.16143	8.15933	8.14706	8.13781	8.13219	8.12807	8.16511	8.13344	8.13854	8.13335	8.12106	8.15097	8.15035
0.1332	8.10573	8.12895	8.10692	8.15199	8.16043	8.14029	8.13843	8.14418	8.15049	8.15923	8.14596	8.16697	8.15686	8.13885	8.13388	8.14563	8.13867	8.13853	8.1505	8.1724	8.15855	8.16882	8.14536	8.15695	8.16462	8.15448	8.13836	8.16366	8.16444	8.15318	8.15076	8.15963	8.15505	8.16258	8.16635	8.15735	8.17931	8.16852	8.14184	8.14126	8.13153	8.16634	8.11707	8.12117	8.15318	8.11679	8.12898	8.16196
0.13335	8.13114	8.12593	8.10258	8.15659	8.14083	8.1503	8.14987	8.15633	8.16003	8.15024	8.16025	8.1605	8.1511	8.13017	8.1174	8.16392	8.13971	8.1315	8.11991	8.18991	8.15805	8.16694	8.15447	8.1402	8.16589	8.18307	8.14894	8.17698	8.13997	8.15576	8.1505	8.15899	8.15856	8.14124	8.16273	8.17123	8.17728	8.14705	8.1351	8.14397	8.12034	8.15458	8.12511	8.1247	8.14013	8.14861	8.15044	8.14532
0.1335	8.11879	8.1359	8.16124	8.16909	8.13076	8.15182	8.1522	8.14578	8.1321	8.15371	8.14849	8.14431	8.15034	8.1245	8.1208	8.14536	8.14674	8.12533	8.12265	8.14425	8.14853	8.13066	8.13908	8.15685	8.13935	8.15007	8.13387	8.16711	8.16518	8.16666	8.14569	8.14681	8.16998	8.14062	8.16695	8.17327	8.16593	8.15377	8.1724	8.13353	8.15087	8.13817	8.13489	8.12456	8.11539	8.15954	8.13268	8.1428
0.13365	8.12552	8.11835	8.14043	8.15394	8.13132	8.13088	8.14964	8.1396	8.16018	8.1531	8.15156	8.14549	8.16515	8.16132	8.158	8.13864	8.14432	8.15047	8.15166	8.16252	8.15319	8.16171	8.15207	8.16851	8.1421	8.15334	8.16138	8.16819	8.15685	8.16119	8.15047	8.13578	8.16981	8.1628	8.18562	8.16788	8.15054	8.15538	8.1456	8.1377	8.13168	8.12295	8.15101	8.13356	8.13986	8.14534	8.15327	8.16386
0.1338	8.11631	8.11922	8.1243	8.14097	8.1422	8.13763	8.15151	8.16083	8.15295	8.14587	8.14969	8.15562	8.15362	8.17862	8.13519	8.15403	8.1264	8.13799	8.13337	8.15	8.14118	8.16614	8.18106	8.15813	8.13967	8.16426	8.14676	8.15351	8.17105	8.15191	8.15554	8.15436	8.15618	8.15226	8.17378	8.15222	8.15966	8.13731	8.15748	8.14929	8.14006	8.12634	8.1278	8.15587	8.14498	8.15005	8.13662	8.1488
0.13395	8.13318	8.14034	8.12589	8.12982	8.14459	8.15719	8.14067	8.15338	8.13322	8.15189	8.13403	8.1559	8.14746	8.15306	8.12401	8.15759	8.13612	8.14859	8.14105	8.1515	8.1408	8.14955	8.15155	8.15065	8.15688	8.16776	8.1553	8.17109	8.18492	8.14914	8.16812	8.15144	8.16985	8.15718	8.16445	8.15105	8.1591	8.14455	8.13716	8.13957	8.13232	8.12432	8.12631	8.13244	8.1345	8.14016	8.14445	8.1492
0.1341	8.12734	8.14891	8.11319	8.1369	8.15006	8.15455	8.13395	8.15912	8.14639	8.15796	8.1396	8.16279	8.13291	8.15533	8.13859	8.11994	8.13193	8.13864	8.11514	8.16488	8.14071	8.1412	8.16618	8.16612	8.15545	8.15243	8.15595	8.16078	8.17184	8.15448	8.16249	8.16239	8.16909	8.17794	8.15388	8.16275	8.14672	8.1523	8.15189	8.14981	8.15772	8.15102	8.13955	8.1271	8.14558	8.14719	8.14587	8.15784
0.13425	8.13175	8.113	8.11729	8.13319	8.13853	8.1459	8.15117	8.15827	8.12738	8.1484	8.14878	8.15081	8.15531	8.16686	8.12983	8.12121	8.1279	8.14556	8.13837	8.15927	8.15981	8.152	8.16043	8.1672	8.15378	8.16613	8.15108	8.15241	8.17922	8.15124	8.15102	8.15222	8.15303	8.15852	8.15685	8.17414	8.16566	8.16018	8.16159	8.13043	8.16743	8.14088	8.11864	8.12554	8.14473	8.15788	8.14837	8.14653
0.1344	8.12608	8.12209	8.12059	8.13735	8.14773	8.13739	8.1329	8.15957	8.1383	8.15928	8.13644	8.14422	8.15358	8.1523	8.14201	8.1234	8.12235	8.13222	8.16084	8.15364	8.14811	8.15639	8.13815	8.17294	8.1486	8.17149	8.14835	8.16037	8.15595	8.16051	8.16121	8.15349	8.1517	8.1569	8.15381	8.16686	8.18191	8.15085	8.15561	8.13061	8.15409	8.1395	8.1427	8.15081	8.14035	8.14704	8.14189	8.16623
0.13455	8.11539	8.14552	8.12456	8.1282	8.1517	8.13191	8.14886	8.14206	8.15866	8.14875	8.14148	8.15803	8.15854	8.14574	8.12617	8.13984	8.12446	8.13275	8.1349	8.15429	8.1569	8.16727	8.1604	8.16074	8.14953	8.16868	8.1377	8.15695	8.13291	8.16057	8.15875	8.15067	8.14604	8.14365	8.14777	8.16859	8.17435	8.13834	8.14885	8.11611	8.12661	8.13934	8.14045	8.13695	8.17446	8.14133	8.11384	8.15779
0.1347	8.10865	8.13541	8.14723	8.14271	8.15726	8.14192	8.15142	8.14813	8.12213	8.14065	8.15391	8.16559	8.16058	8.15625	8.14004	8.12089	8.15027	8.14163	8.14467	8.17271	8.16855	8.1617	8.1419	8.16817	8.14725	8.16246	8.16269	8.14967	8.14995	8.14814	8.16997	8.17103	8.16034	8.1371	8.16128	8.14801	8.19178	8.15251	8.15174	8.12583	8.11658	8.14498	8.1231	8.14676	8.13777	8.14261	8.15505	8.16307
0.13485	8.12985	8.13308	8.14604	8.15841	8.14438	8.13708	8.1446	8.13516	8.13634	8.14844	8.16013	8.15768	8.14262	8.15307	8.14328	8.12776	8.13222	8.13604	8.15238	8.1617	8.15662	8.15256	8.12728	8.1769	8.14173	8.14225	8.17423	8.14492	8.16441	8.15571	8.15599	8.16506	8.14956	8.14592	8.14693	8.12908	8.16174	8.17105	8.14487	8.14561	8.13227	8.13749	8.12474	8.14126	8.14122	8.12958	8.15896	8.14753
0.135	8.12659	8.1428	8.12887	8.14609	8.16229	8.14945	8.15634	8.14648	8.13916	8.14294	8.16127	8.14875	8.14128	8.13798	8.15134	8.14138	8.13482	8.14037	8.14437	8.16409	8.15531	8.15472	8.13889	8.15486	8.16142	8.17645	8.16162	8.14834	8.16256	8.15266	8.15273	8.1531	8.16336	8.17086	8.1668	8.14435	8.14379	8.14479	8.14372	8.13486	8.15058	8.14066	8.13555	8.14288	8.12838	8.14466	8.17219	8.17913
0.13515	8.11802	8.13759	8.1456	8.1282	8.17273	8.15929	8.14333	8.14719	8.1484	8.14799	8.14653	8.14231	8.16295	8.16634	8.14083	8.15482	8.14325	8.13357	8.14612	8.16913	8.15062	8.16844	8.14244	8.14765	8.15671	8.17149	8.15135	8.14605	8.15808	8.14876	8.15161	8.14558	8.1571	8.15628	8.17043	8.15275	8.1551	8.14624	8.16629	8.13878	8.14029	8.12883	8.15279	8.14243	8.14026	8.135	8.17197	8.16107
0.1353	8.13262	8.12376	8.13719	8.15544	8.11839	8.15112	8.12008	8.14601	8.15301	8.13749	8.1334	8.1485	8.1373	8.15166	8.14943	8.14919	8.13565	8.13359	8.12823	8.15542	8.15744	8.14693	8.14971	8.13813	8.15517	8.16834	8.12972	8.13985	8.17117	8.14883	8.17159	8.15297	8.15491	8.16411	8.15414	8.16455	8.15023	8.13953	8.14286	8.12578	8.12839	8.13708	8.13422	8.13199	8.14646	8.13377	8.17579	8.16247
0.13545	8.12166	8.13355	8.12057	8.17454	8.14397	8.13707	8.1805	8.13523	8.14119	8.15466	8.15561	8.16341	8.13827	8.14159	8.14271	8.14893	8.15035	8.12893	8.15449	8.14778	8.17249	8.15717	8.16374	8.14026	8.15969	8.1754	8.13916	8.1543	8.15533	8.1518	8.1488	8.17678	8.14873	8.16414	8.15246	8.17404	8.13815	8.14622	8.15631	8.11556	8.12371	8.13816	8.1452	8.13952	8.14648	8.12792	8.15269	8.16114
0.1356	8.11657	8.13124	8.12768	8.15578	8.15636	8.12675	8.15157	8.14793	8.15113	8.14532	8.16485	8.16146	8.15393	8.14558	8.13003	8.14133	8.15948	8.1274	8.13582	8.16505	8.14203	8.17633	8.17212	8.14894	8.16671	8.17034	8.12005	8.16289	8.15061	8.14989	8.15175	8.18674	8.15796	8.16415	8.1551	8.15693	8.14883	8.14892	8.15024	8.13187	8.12883	8.13941	8.14133	8.13752	8.1105	8.13765	8.14559	8.13984
0.13575	8.10352	8.12804	8.13201	8.15636	8.15433	8.13565	8.14925	8.14941	8.14044	8.14573	8.1576	8.14362	8.14101	8.14607	8.1282	8.14367	8.15151	8.14601	8.13869	8.14243	8.13761	8.14848	8.15955	8.14381	8.16477	8.1681	8.14798	8.15111	8.16853	8.17643	8.13145	8.16154	8.16207	8.16511	8.15793	8.14587	8.15331	8.14966	8.15466	8.13267	8.13235	8.12153	8.13708	8.12232	8.14068	8.15815	8.15467	8.14806
0.1359	8.12478	8.12629	8.13288	8.1441	8.16233	8.15675	8.16702	8.17624	8.13401	8.15469	8.1552	8.15045	8.13454	8.13562	8.14244	8.15138	8.13625	8.12132	8.12772	8.14989	8.13546	8.14679	8.15001	8.15622	8.15269	8.15229	8.1596	8.16751	8.15615	8.15692	8.15693	8.1377	8.18618	8.15751	8.16395	8.16743	8.14667	8.12218	8.15959	8.12684	8.15825	8.13455	8.12949	8.13164	8.13727	8.15656	8.12836	8.12938
0.13605	8.13448	8.1275	8.13338	8.13892	8.14188	8.1464	8.1292	8.14822	8.13148	8.13635	8.14348	8.15036	8.14545	8.14307	8.12765	8.14373	8.12621	8.14548	8.14368	8.1642	8.1657	8.16545	8.1631	8.1484	8.17667	8.16203	8.16423	8.15636	8.16119	8.14087	8.161	8.1538	8.17247	8.16423	8.1389	8.16121	8.15725	8.1461	8.16042	8.15786	8.16073	8.14378	8.13153	8.12855	8.12712	8.14962	8.12799	8.15212
0.1362	8.12981	8.13208	8.13676	8.12977	8.14871	8.14205	8.13234	8.1365	8.13969	8.1387	8.13756	8.1482	8.15619	8.12953	8.14407	8.14404	8.13574	8.15156	8.14649	8.14812	8.14184	8.15367	8.16154	8.15054	8.13852	8.15659	8.15007	8.16446	8.16996	8.14178	8.14168	8.16197	8.15626	8.16451	8.14149	8.15156	8.15716	8.16407	8.17626	8.13965	8.13166	8.15878	8.13014	8.14372	8.14148	8.15016	8.15054	8.16018
0.13635	8.14078	8.13056	8.12485	8.13895	8.15662	8.14974	8.15839	8.16336	8.13874	8.16151	8.11017	8.15661	8.14131	8.13862	8.1487	8.14398	8.13641	8.14486	8.15189	8.13808	8.13744	8.15506	8.15816	8.16042	8.16023	8.14807	8.13548	8.14709	8.14917	8.15582	8.15747	8.14801	8.15804	8.14322	8.15407	8.15647	8.16686	8.13905	8.13824	8.137	8.1375	8.14338	8.10608	8.12614	8.14728	8.1286	8.13656	8.17576
0.1365	8.12174	8.12049	8.13941	8.126	8.15337	8.14206	8.154	8.15506	8.14971	8.16294	8.14976	8.15054	8.15339	8.15109	8.14366	8.1286	8.1358	8.13997	8.14979	8.13436	8.13374	8.14915	8.15797	8.15788	8.15541	8.15931	8.15482	8.15492	8.1607	8.16807	8.15129	8.15545	8.15877	8.17299	8.15924	8.17081	8.14926	8.15825	8.14025	8.13835	8.13197	8.14465	8.13186	8.1191	8.14431	8.13914	8.13847	8.15788
0.13665	8.14187	8.12877	8.11713	8.15986	8.14697	8.1283	8.14661	8.15023	8.15084	8.16408	8.13008	8.13728	8.14515	8.14192	8.14581	8.14818	8.14196	8.13993	8.13337	8.13838	8.13363	8.15134	8.14833	8.15708	8.16223	8.14325	8.16115	8.17031	8.1489	8.1701	8.16486	8.15619	8.16112	8.15649	8.1614	8.15343	8.15496	8.15276	8.14056	8.1518	8.13683	8.1422	8.15122	8.14058	8.13955	8.14221	8.12417	8.15945
0.1368	8.1139	8.12278	8.14576	8.14859	8.15385	8.14921	8.15383	8.1509	8.16904	8.15096	8.16152	8.14459	8.16598	8.15125	8.14241	8.14245	8.14844	8.1356	8.13235	8.15688	8.14791	8.14513	8.13393	8.17752	8.15533	8.13854	8.15911	8.16492	8.1688	8.16619	8.16172	8.14845	8.18068	8.14906	8.16507	8.16547	8.15701	8.15584	8.14748	8.14734	8.13955	8.16713	8.13219	8.16603	8.14606	8.13061	8.116	8.13496
0.13695	8.13097	8.12415	8.15583	8.13073	8.15213	8.15248	8.15072	8.16631	8.17521	8.15309	8.18471	8.15503	8.14608	8.15416	8.15283	8.14779	8.14141	8.13145	8.13896	8.14767	8.11976	8.15961	8.16994	8.16917	8.15253	8.17715	8.14928	8.16088	8.1615	8.16056	8.15649	8.1416	8.15232	8.15905	8.1739	8.16507	8.1668	8.14382	8.14417	8.14412	8.14817	8.15394	8.12604	8.13877	8.12327	8.14915	8.1277	8.15593
0.1371	8.12466	8.13088	8.1558	8.12789	8.14594	8.15836	8.12014	8.15808	8.14929	8.15962	8.1489	8.16252	8.13713	8.14185	8.15432	8.15018	8.12962	8.13856	8.14112	8.15499	8.14914	8.16292	8.16172	8.1568	8.17098	8.15393	8.16748	8.16865	8.16121	8.13677	8.14791	8.16839	8.15503	8.17638	8.16863	8.17767	8.1667	8.15831	8.13959	8.14662	8.13664	8.14238	8.13293	8.13614	8.14808	8.13321	8.14578	8.16365
0.13725	8.10285	8.1393	8.1345	8.13839	8.15137	8.13286	8.15615	8.15964	8.14091	8.15954	8.15887	8.13974	8.15134	8.15224	8.13195	8.12584	8.13784	8.13424	8.12611	8.1679	8.15377	8.15258	8.15659	8.14442	8.16245	8.1536	8.16846	8.16859	8.16344	8.15308	8.13346	8.15499	8.17128	8.17492	8.14413	8.15031	8.14997	8.15348	8.15552	8.13184	8.1505	8.1523	8.13114	8.12589	8.1337	8.14334	8.13641	8.14033
0.1374	8.10704	8.14547	8.12347	8.15696	8.13653	8.12682	8.14379	8.14778	8.13789	8.14392	8.15953	8.1239	8.13972	8.14941	8.1294	8.13515	8.14494	8.15147	8.12841	8.18192	8.14713	8.15732	8.15522	8.13845	8.15477	8.14948	8.16084	8.14465	8.14806	8.14404	8.15021	8.15779	8.15821	8.14908	8.172	8.16945	8.14192	8.18158	8.14625	8.14119	8.15554	8.13519	8.13661	8.12429	8.13216	8.16065	8.1319	8.14382
0.13755	8.10322	8.1208	8.09493	8.15162	8.14072	8.15535	8.14522	8.14379	8.13918	8.15346	8.13466	8.13723	8.13098	8.16628	8.12459	8.12956	8.14702	8.1517	8.13981	8.16776	8.15743	8.1498	8.16592	8.16128	8.15055	8.17015	8.16212	8.14871	8.15507	8.17349	8.15812	8.17418	8.16559	8.15288	8.16106	8.18391	8.15505	8.15275	8.15933	8.12543	8.13992	8.13105	8.13618	8.10249	8.13241	8.12789	8.15281	8.15937
0.1377	8.11052	8.12468	8.11766	8.16355	8.14532	8.16144	8.16731	8.14111	8.13665	8.14899	8.15346	8.13953	8.12817	8.14478	8.14751	8.14668	8.13719	8.12169	8.13938	8.15912	8.14137	8.14223	8.16816	8.14827	8.15396	8.16073	8.16458	8.16704	8.17047	8.15968	8.14362	8.16847	8.15759	8.15029	8.15901	8.17246	8.15051	8.15786	8.13304	8.12154	8.14054	8.13556	8.13809	8.13233	8.13178	8.14031	8.15522	8.15349
0.13785	8.12595	8.14265	8.13036	8.16424	8.11648	8.15278	8.14744	8.15503	8.14873	8.16611	8.14882	8.14883	8.12847	8.14407	8.13922	8.1489	8.14693	8.12784	8.14205	8.15524	8.15184	8.15388	8.16077	8.15998	8.14651	8.16022	8.15611	8.15031	8.17947	8.1445	8.16407	8.16067	8.16263	8.1528	8.1584	8.16358	8.17135	8.15604	8.12665	8.12077	8.14471	8.14513	8.12349	8.14185	8.14739	8.13902	8.14519	8.15477
0.138	8.11691	8.14301	8.10678	8.14948	8.12464	8.16058	8.13007	8.13346	8.15732	8.14421	8.15423	8.15573	8.13608	8.14849	8.13766	8.11752	8.14079	8.15643	8.14106	8.16194	8.1609	8.15175	8.16866	8.16719	8.14417	8.17277	8.15463	8.16246	8.16371	8.15343	8.15611	8.14584	8.16137	8.15503	8.16348	8.16971	8.16079	8.1499	8.14669	8.13183	8.15458	8.11892	8.13479	8.12307	8.12675	8.15481	8.13722	8.17076
0.13815	8.12094	8.112	8.11761	8.1513	8.13089	8.14696	8.14646	8.13598	8.14276	8.13007	8.16063	8.15659	8.12647	8.11224	8.1462	8.1298	8.1277	8.14143	8.14199	8.13988	8.16947	8.14966	8.1392	8.14755	8.14882	8.16828	8.15362	8.15186	8.16175	8.15677	8.15544	8.13527	8.16548	8.18088	8.17268	8.15765	8.17477	8.1802	8.13581	8.13499	8.16116	8.13233	8.13878	8.1284	8.13772	8.16158	8.14943	8.15662
0.1383	8.12044	8.13451	8.13939	8.1448	8.14189	8.1664	8.14686	8.13905	8.1327	8.13917	8.13003	8.12995	8.13522	8.13528	8.1521	8.14698	8.15147	8.13326	8.12646	8.14681	8.173	8.15604	8.14595	8.13658	8.15503	8.16491	8.1447	8.1458	8.15966	8.14107	8.14904	8.1507	8.16533	8.173	8.1723	8.15741	8.17454	8.15101	8.13415	8.14604	8.15282	8.14601	8.15903	8.13791	8.14565	8.16554	8.15473	8.13906
0.13845	8.13662	8.12693	8.13701	8.15648	8.14359	8.13645	8.16782	8.12525	8.12719	8.14694	8.14182	8.14932	8.13821	8.13877	8.15517	8.15186	8.13939	8.12003	8.12511	8.15011	8.17761	8.12931	8.14423	8.13542	8.16036	8.16284	8.14828	8.16067	8.13979	8.15435	8.15639	8.14801	8.16869	8.17949	8.1576	8.16153	8.17052	8.14157	8.17381	8.13957	8.14243	8.13037	8.14789	8.14438	8.14606	8.15039	8.14192	8.14489
0.1386	8.12868	8.1215	8.13493	8.14189	8.14263	8.1347	8.17298	8.15865	8.14356	8.16127	8.1241	8.14833	8.165	8.14494	8.14813	8.16362	8.13958	8.13091	8.1342	8.14776	8.13898	8.1307	8.15453	8.15113	8.14659	8.15643	8.1341	8.15328	8.13901	8.17066	8.16031	8.12626	8.17363	8.16479	8.15185	8.12728	8.14184	8.14946	8.14917	8.13716	8.13147	8.1111	8.14311	8.12928	8.15047	8.13159	8.13901	8.15287
0.13875	8.12232	8.1308	8.1331	8.15674	8.1536	8.12477	8.13684	8.13784	8.13977	8.12753	8.12101	8.14604	8.16701	8.14023	8.13527	8.13217	8.14559	8.13352	8.13087	8.15835	8.15522	8.12759	8.1598	8.13261	8.16056	8.15875	8.13309	8.14227	8.171	8.15934	8.17152	8.14431	8.16834	8.15879	8.1776	8.14767	8.14461	8.14501	8.16306	8.14458	8.14812	8.13585	8.13052	8.11928	8.1421	8.12801	8.14095	8.15123
0.1389	8.12989	8.13166	8.12536	8.14618	8.13485	8.12078	8.13525	8.14538	8.14979	8.15276	8.13148	8.14292	8.15619	8.1403	8.12744	8.16537	8.12213	8.15105	8.11819	8.15306	8.15697	8.1624	8.1515	8.14623	8.13504	8.17275	8.16381	8.13939	8.14389	8.16426	8.16449	8.15955	8.13113	8.14801	8.16528	8.1491	8.13179	8.16402	8.15079	8.14027	8.15747	8.14195	8.14285	8.13643	8.13773	8.15077	8.14079	8.15353
0.13905	8.15107	8.13223	8.13105	8.13271	8.13451	8.14208	8.1781	8.13816	8.12931	8.14093	8.14597	8.1564	8.14294	8.14038	8.14684	8.16221	8.14841	8.14471	8.14293	8.14912	8.14374	8.16481	8.15348	8.1542	8.16241	8.15479	8.17669	8.14431	8.17125	8.15417	8.1634	8.14274	8.15216	8.13183	8.1574	8.15234	8.13677	8.15746	8.1499	8.12213	8.1558	8.14557	8.12407	8.15865	8.1533	8.15158	8.13354	8.15957
0.1392	8.11038	8.14079	8.13738	8.11859	8.15259	8.15013	8.15404	8.1441	8.13904	8.16095	8.13983	8.15476	8.12749	8.14274	8.15505	8.14419	8.13455	8.12533	8.14374	8.16021	8.15907	8.15883	8.15378	8.15178	8.15465	8.15638	8.1638	8.15114	8.15487	8.14887	8.15983	8.13482	8.17685	8.12571	8.1503	8.1627	8.16377	8.14711	8.12845	8.12802	8.15098	8.12991	8.13698	8.14726	8.1317	8.16338	8.13847	8.14882
0.13935	8.13602	8.13684	8.11684	8.14042	8.15788	8.12548	8.15123	8.15174	8.13283	8.14929	8.14693	8.16209	8.12218	8.14273	8.15021	8.15627	8.1254	8.15491	8.13462	8.14915	8.16158	8.15234	8.16394	8.15241	8.1599	8.14709	8.17216	8.15505	8.14915	8.15275	8.1546	8.16401	8.17039	8.14201	8.15089	8.16191	8.17781	8.15192	8.14433	8.11918	8.15908	8.14517	8.12733	8.14369	8.14835	8.14412	8.15608	8.15086
0.1395	8.12979	8.12221	8.14069	8.12267	8.1392	8.13344	8.13083	8.13021	8.13699	8.16559	8.15998	8.15268	8.13294	8.14679	8.12558	8.14013	8.13737	8.13222	8.13094	8.151	8.14587	8.12892	8.17	8.14755	8.14629	8.14728	8.17759	8.17949	8.14428	8.1679	8.17219	8.16355	8.15855	8.16088	8.16051	8.171	8.16126	8.16493	8.16941	8.12141	8.14264	8.14646	8.11404	8.13975	8.13683	8.13831	8.14292	8.14763
0.13965	8.11809	8.14216	8.13546	8.15263	8.13364	8.1358	8.14983	8.14834	8.14375	8.15292	8.15677	8.13784	8.16334	8.15251	8.13697	8.13136	8.14518	8.13933	8.15428	8.17016	8.13507	8.15569	8.1647	8.16491	8.15138	8.14968	8.17808	8.15689	8.15391	8.16411	8.13643	8.14994	8.16983	8.18121	8.16173	8.17395	8.1492	8.15071	8.17842	8.14423	8.13124	8.136	8.14257	8.12565	8.14815	8.14787	8.1419	8.16712
0.1398	8.11447	8.13745	8.12328	8.16435	8.13895	8.13354	8.16114	8.15108	8.13013	8.16117	8.14917	8.15899	8.15789	8.14598	8.13011	8.12771	8.14915	8.14372	8.12933	8.16488	8.16767	8.1543	8.14793	8.14665	8.1641	8.14477	8.14171	8.14629	8.16914	8.15191	8.12567	8.15408	8.15215	8.17668	8.17395	8.16087	8.16937	8.14908	8.16316	8.15288	8.15398	8.13538	8.12023	8.13567	8.15722	8.15585	8.15084	8.16154
0.13995	8.10286	8.11659	8.13425	8.13407	8.15231	8.14668	8.15348	8.1601	8.15549	8.1523	8.12757	8.17605	8.16869	8.13443	8.13429	8.14486	8.13998	8.15911	8.13696	8.16862	8.13649	8.15725	8.14788	8.13081	8.16842	8.14087	8.14671	8.15999	8.1584	8.15555	8.14854	8.15404	8.14952	8.1288	8.16725	8.17331	8.15213	8.14889	8.15477	8.11831	8.14759	8.14905	8.11269	8.13747	8.1543	8.14389	8.14494	8.11662
0.1401	8.11877	8.13917	8.13623	8.15425	8.14416	8.14209	8.15117	8.13977	8.13862	8.14852	8.15086	8.15714	8.15791	8.15881	8.14124	8.14486	8.12583	8.15068	8.13792	8.15025	8.15685	8.1473	8.14526	8.1488	8.15429	8.15572	8.15241	8.16744	8.15521	8.17606	8.1367	8.16586	8.16098	8.14351	8.15824	8.16282	8.17467	8.15517	8.14384	8.12449	8.13499	8.15509	8.12527	8.12644	8.1454	8.15041	8.16196	8.12934
0.14025	8.10076	8.14957	8.14474	8.14072	8.1417	8.1312	8.14194	8.15085	8.13861	8.14122	8.17012	8.16097	8.14952	8.14899	8.16121	8.14939	8.12394	8.14215	8.13175	8.16034	8.16146	8.14525	8.16821	8.15055	8.14417	8.13091	8.13937	8.14964	8.17081	8.16922	8.14962	8.15264	8.172	8.15466	8.16533	8.17768	8.15138	8.1462	8.1356	8.13498	8.13328	8.14296	8.118	8.12671	8.12051	8.13894	8.15067	8.1327
0.1404	8.11207	8.13995	8.15231	8.15327	8.1333	8.1323	8.13831	8.15044	8.14562	8.13098	8.14185	8.16269	8.15114	8.15342	8.14962	8.13604	8.13489	8.14899	8.13808	8.13909	8.16622	8.13415	8.15235	8.16002	8.16755	8.15292	8.16385	8.15341	8.16164	8.16376	8.16773	8.16159	8.16684	8.17419	8.15346	8.17982	8.14735	8.13683	8.15938	8.12772	8.15042	8.13452	8.13231	8.14365	8.14358	8.13017	8.14558	8.15351
0.14055	8.12682	8.12791	8.12789	8.15724	8.13528	8.13817	8.12897	8.15909	8.1404	8.14475	8.13735	8.16037	8.13969	8.13953	8.1263	8.14389	8.14923	8.11967	8.15384	8.14138	8.1639	8.12644	8.1516	8.16102	8.14983	8.16198	8.16927	8.15451	8.1521	8.17513	8.16519	8.18009	8.16302	8.1647	8.16213	8.18081	8.15314	8.15022	8.15187	8.11371	8.15497	8.15124	8.12914	8.14948	8.15829	8.14101	8.13472	8.14905
0.1407	8.12522	8.13884	8.11342	8.15647	8.1421	8.15125	8.14299	8.14194	8.13321	8.15138	8.15463	8.15362	8.14272	8.14295	8.13911	8.16086	8.14878	8.12825	8.12284	8.1539	8.14696	8.14964	8.1682	8.12963	8.16241	8.15118	8.17428	8.16954	8.16942	8.17801	8.16252	8.14678	8.17047	8.17265	8.14598	8.15739	8.15058	8.14969	8.14782	8.11612	8.17093	8.13293	8.12709	8.13192	8.14368	8.14824	8.12497	8.15891
0.14085	8.13784	8.13769	8.10815	8.13557	8.12316	8.1422	8.13175	8.13496	8.15544	8.13292	8.15575	8.16067	8.13716	8.13712	8.12741	8.1558	8.16508	8.12585	8.1359	8.14752	8.138	8.16643	8.18092	8.1485	8.16194	8.15592	8.14315	8.1662	8.16919	8.15358	8.13112	8.15181	8.18205	8.16013	8.17583	8.17307	8.1587	8.14997	8.14776	8.1236	8.14309	8.13058	8.13581	8.12654	8.13278	8.14438	8.13906	8.16001
0.141	8.12166	8.1391	8.11197	8.14365	8.1232	8.15019	8.15835	8.13609	8.13602	8.14309	8.13812	8.17207	8.13854	8.14312	8.17158	8.14055	8.14128	8.13489	8.15108	8.15517	8.1444	8.15746	8.17645	8.17818	8.15236	8.15324	8.1511	8.1753	8.17636	8.15068	8.13333	8.16714	8.16071	8.1455	8.18221	8.16377	8.16311	8.16196	8.15233	8.11594	8.13377	8.13686	8.15777	8.1453	8.13351	8.13684	8.16397	8.14863
0.14115	8.1248	8.13018	8.12312	8.17767	8.1543	8.13138	8.15133	8.14707	8.13152	8.16552	8.15004	8.15438	8.1419	8.13797	8.14663	8.13597	8.12299	8.13159	8.13921	8.17506	8.13979	8.16409	8.17364	8.1399	8.16063	8.17252	8.14871	8.15272	8.19571	8.13782	8.15294	8.15795	8.18145	8.17167	8.17695	8.1418	8.15302	8.14721	8.13483	8.13041	8.15444	8.1536	8.1275	8.13984	8.13862	8.15019	8.16816	8.148
0.1413	8.12161	8.14055	8.11788	8.17536	8.14581	8.1337	8.1374	8.13307	8.11506	8.14768	8.14259	8.15	8.11897	8.14571	8.14505	8.16027	8.13415	8.14595	8.14869	8.15185	8.15341	8.13559	8.15924	8.12258	8.1585	8.1534	8.1622	8.14681	8.1616	8.16433	8.15112	8.14932	8.17568	8.15489	8.15016	8.1466	8.15517	8.13527	8.15734	8.12298	8.15156	8.15973	8.13406	8.15528	8.15855	8.1537	8.16744	8.14869
0.14145	8.1229	8.11029	8.12338	8.16683	8.15014	8.13813	8.1547	8.14768	8.14464	8.15138	8.15247	8.12402	8.14231	8.14387	8.13679	8.13967	8.138	8.1522	8.14387	8.15044	8.15507	8.14114	8.15285	8.14631	8.15886	8.15175	8.16911	8.14861	8.14601	8.16897	8.15463	8.16364	8.15717	8.15768	8.14856	8.13884	8.17193	8.16944	8.16117	8.11812	8.14691	8.1398	8.13229	8.14699	8.14277	8.13808	8.15461	8.15791
0.1416	8.13199	8.10996	8.12262	8.13794	8.15181	8.1259	8.15318	8.13712	8.1391	8.16345	8.15896	8.14492	8.16306	8.17266	8.11584	8.13004	8.14772	8.13144	8.1207	8.15035	8.12961	8.17189	8.14656	8.15782	8.16753	8.16838	8.16683	8.15932	8.13225	8.16081	8.15612	8.15854	8.16066	8.15897	8.17294	8.16602	8.14036	8.15707	8.1531	8.11381	8.14347	8.15685	8.13417	8.13789	8.13683	8.13377	8.16185	8.14046
0.14175	8.13503	8.1345	8.14037	8.14356	8.17143	8.13017	8.15841	8.14414	8.13602	8.13092	8.1446	8.15848	8.14625	8.15102	8.12731	8.14325	8.13682	8.13733	8.13267	8.14561	8.14011	8.15641	8.16178	8.15862	8.16549	8.16108	8.14124	8.16093	8.15935	8.15089	8.16081	8.15747	8.15538	8.15512	8.17496	8.18757	8.16419	8.14416	8.14212	8.13829	8.14701	8.15428	8.13196	8.14581	8.1305	8.12461	8.14596	8.1532
0.1419	8.10748	8.13861	8.14233	8.11289	8.13976	8.15996	8.1507	8.15692	8.13679	8.13305	8.13976	8.15747	8.13838	8.14599	8.13679	8.13391	8.14959	8.12905	8.11869	8.16647	8.15154	8.1494	8.15403	8.15742	8.11903	8.15554	8.14266	8.15557	8.1719	8.15923	8.15242	8.14795	8.15869	8.17123	8.14458	8.16221	8.1529	8.16455	8.15114	8.13314	8.14396	8.15833	8.13223	8.15031	8.14818	8.14841	8.13191	8.15217
0.14205	8.11102	8.14295	8.13752	8.14986	8.14196	8.15228	8.16342	8.14231	8.13794	8.13689	8.13864	8.13869	8.14726	8.15437	8.1571	8.14981	8.15845	8.14209	8.14023	8.16547	8.13179	8.15986	8.17506	8.15501	8.13651	8.17238	8.15079	8.14729	8.17087	8.13719	8.15065	8.14211	8.17605	8.17521	8.14107	8.17694	8.15871	8.15093	8.14175	8.12459	8.14001	8.14654	8.11833	8.15728	8.15386	8.1562	8.14978	8.16014
0.1422	8.10439	8.14793	8.12058	8.13243	8.1391	8.13664	8.15756	8.1484	8.14972	8.11816	8.14688	8.15394	8.14768	8.1621	8.15669	8.14548	8.1623	8.15153	8.15268	8.15941	8.10868	8.14315	8.16402	8.15401	8.13957	8.14723	8.15784	8.14852	8.17184	8.13316	8.14834	8.15205	8.14271	8.14087	8.15437	8.16922	8.16528	8.14072	8.15061	8.11549	8.14382	8.12653	8.1282	8.13693	8.13057	8.14198	8.13184	8.16923
0.14235	8.11768	8.12532	8.13568	8.14487	8.13988	8.14365	8.15173	8.15314	8.14852	8.14993	8.1475	8.14906	8.12848	8.14737	8.13323	8.14209	8.15489	8.13889	8.14999	8.15652	8.13562	8.1395	8.14161	8.15645	8.14992	8.16163	8.15369	8.1404	8.17933	8.1412	8.14432	8.14247	8.17496	8.16796	8.17446	8.14814	8.1524	8.14013	8.16985	8.11526	8.13776	8.1266	8.1421	8.1279	8.13578	8.13601	8.14716	8.16702
0.1425	8.11797	8.11129	8.12438	8.1326	8.14131	8.14228	8.15031	8.15538	8.14876	8.14086	8.14051	8.14125	8.14607	8.14304	8.11793	8.14664	8.13001	8.13769	8.13468	8.16796	8.1522	8.15508	8.15018	8.16184	8.15934	8.17233	8.16718	8.16092	8.16045	8.15286	8.14791	8.14458	8.1441	8.17538	8.1712	8.16229	8.15292	8.13698	8.16294	8.12222	8.1323	8.13668	8.13558	8.12689	8.13557	8.13651	8.15538	8.15246
0.14265	8.14524	8.13134	8.11177	8.14136	8.12797	8.13615	8.16201	8.15786	8.14743	8.13065	8.15531	8.14884	8.13318	8.155	8.13441	8.12775	8.12866	8.14126	8.14333	8.15332	8.15796	8.1463	8.1481	8.15437	8.17509	8.15468	8.16543	8.1532	8.17226	8.17474	8.15572	8.13888	8.16851	8.17552	8.16939	8.16654	8.17155	8.12659	8.14851	8.13313	8.1469	8.1473	8.12141	8.12689	8.14123	8.14773	8.12888	8.16217
0.1428	8.13766	8.14826	8.13129	8.14142	8.15323	8.1437	8.16203	8.15335	8.1492	8.15032	8.16373	8.15301	8.13309	8.13305	8.14091	8.1336	8.12859	8.13448	8.13312	8.14574	8.16274	8.15313	8.15252	8.15584	8.15208	8.14885	8.15783	8.16885	8.17651	8.14982	8.15058	8.1518	8.16828	8.14452	8.14799	8.14088	8.15089	8.14451	8.16686	8.12907	8.13775	8.14054	8.11743	8.15065	8.13337	8.16839	8.12331	8.17772
0.14295	8.14241	8.12346	8.12948	8.15022	8.13982	8.14194	8.15004	8.1451	8.16475	8.14089	8.14435	8.15166	8.12415	8.13458	8.14962	8.14912	8.14634	8.1083	8.13685	8.15549	8.16349	8.15811	8.15495	8.14986	8.15534	8.14974	8.17474	8.164	8.14391	8.14484	8.14326	8.14693	8.13969	8.14883	8.16117	8.15318	8.15045	8.14878	8.14541	8.1274	8.14292	8.16581	8.12628	8.14382	8.12546	8.1492	8.1436	8.1708
0.1431	8.13538	8.1038	8.13389	8.15516	8.14194	8.12031	8.15182	8.13761	8.14786	8.14447	8.1378	8.1548	8.1318	8.12665	8.12822	8.13296	8.16302	8.14048	8.13831	8.13981	8.14651	8.18759	8.16099	8.16738	8.15914	8.14233	8.15211	8.14487	8.15701	8.14918	8.14647	8.15224	8.15574	8.15425	8.16146	8.16329	8.1588	8.15363	8.13771	8.13407	8.12892	8.16405	8.11422	8.13391	8.12773	8.15037	8.15042	8.16472
0.14325	8.12617	8.12563	8.14153	8.15797	8.14754	8.1491	8.13985	8.15257	8.16508	8.15228	8.1429	8.18085	8.12231	8.14761	8.13579	8.12673	8.1354	8.1496	8.13331	8.14358	8.16555	8.15557	8.14443	8.16748	8.13637	8.16337	8.16817	8.15665	8.1722	8.15757	8.14272	8.13141	8.16306	8.16229	8.17055	8.16233	8.16663	8.14655	8.14489	8.12601	8.12129	8.14494	8.13574	8.13712	8.15722	8.1503	8.13295	8.14234
0.1434	8.12391	8.12784	8.13781	8.13668	8.15311	8.14396	8.13951	8.151	8.15337	8.14662	8.15771	8.15864	8.13981	8.1325	8.14276	8.13791	8.14122	8.14429	8.1414	8.1436	8.16734	8.14742	8.14061	8.15299	8.14104	8.15055	8.16435	8.16673	8.16383	8.15459	8.13594	8.14002	8.17052	8.16069	8.18328	8.14654	8.14118	8.16435	8.15892	8.1438	8.14193	8.13885	8.13616	8.13625	8.16333	8.12532	8.14786	8.14583
0.14355	8.13595	8.13962	8.12019	8.13494	8.14922	8.16479	8.14993	8.15573	8.13084	8.14544	8.15037	8.15608	8.14046	8.12929	8.15477	8.13607	8.14886	8.13973	8.13085	8.14981	8.13272	8.14061	8.14938	8.15416	8.14871	8.1538	8.15595	8.17013	8.1675	8.16974	8.14489	8.18253	8.15322	8.15568	8.18207	8.15758	8.14695	8.15603	8.15442	8.11352	8.1428	8.14774	8.12904	8.12175	8.14473	8.11617	8.1374	8.134
0.1437	8.10849	8.13464	8.12591	8.13738	8.14077	8.1473	8.14047	8.12938	8.13191	8.13286	8.14483	8.15068	8.13068	8.13096	8.14351	8.13308	8.13747	8.12963	8.11384	8.15062	8.13884	8.13145	8.16031	8.17668	8.14805	8.17856	8.1559	8.15947	8.15112	8.13632	8.1577	8.1485	8.16739	8.16859	8.16832	8.17739	8.16727	8.15748	8.13643	8.13503	8.13554	8.12923	8.13711	8.14224	8.14374	8.12615	8.14684	8.1492
0.14385	8.12673	8.14404	8.13122	8.13849	8.14492	8.13276	8.1432	8.14384	8.15547	8.14279	8.1406	8.14912	8.14759	8.13895	8.12283	8.14235	8.13122	8.12479	8.11898	8.14349	8.16213	8.15409	8.1702	8.15473	8.1629	8.15301	8.15787	8.17374	8.15587	8.15292	8.16186	8.15165	8.19012	8.15183	8.16672	8.17218	8.16434	8.15977	8.12139	8.12387	8.13227	8.13314	8.13828	8.1657	8.11448	8.13183	8.14282	8.14175
0.144	8.12122	8.15245	8.12918	8.14775	8.15037	8.16256	8.13944	8.15594	8.14935	8.14882	8.12958	8.16388	8.15137	8.14927	8.13829	8.15678	8.12976	8.12568	8.16174	8.16294	8.16577	8.14688	8.16027	8.14475	8.16243	8.15523	8.17717	8.15634	8.15221	8.16369	8.15822	8.14129	8.15396	8.15117	8.16414	8.17846	8.15672	8.15737	8.14758	8.12628	8.14096	8.16482	8.15964	8.1378	8.13455	8.15759	8.15067	8.12909
0.14415	8.1382	8.1272	8.11764	8.14401	8.14714	8.12349	8.13274	8.14839	8.1506	8.12796	8.13651	8.14721	8.12848	8.14654	8.14498	8.12749	8.14451	8.1105	8.13949	8.1445	8.15386	8.14743	8.16107	8.14609	8.14816	8.16143	8.1639	8.16481	8.14602	8.15501	8.15224	8.14797	8.14213	8.14168	8.18196	8.16341	8.16825	8.15532	8.17202	8.13948	8.1322	8.13002	8.14808	8.14466	8.1537	8.13912	8.15849	8.1231
0.1443	8.12225	8.11903	8.12871	8.14976	8.14129	8.13029	8.13601	8.16854	8.13028	8.16695	8.13277	8.15319	8.13329	8.1494	8.1497	8.1368	8.14014	8.14813	8.13911	8.17403	8.16397	8.14549	8.16428	8.13508	8.16526	8.16568	8.1426	8.14874	8.15279	8.16957	8.14469	8.15324	8.14793	8.15652	8.17902	8.14374	8.1547	8.13927	8.15836	8.14335	8.10914	8.11491	8.13701	8.14407	8.10925	8.14435	8.14552	8.13548
0.14445	8.1337	8.14043	8.13195	8.1377	8.14309	8.13438	8.14951	8.15775	8.13206	8.17301	8.14246	8.14149	8.13362	8.12827	8.14178	8.12734	8.12955	8.13543	8.12909	8.15972	8.15385	8.1454	8.14955	8.13762	8.15897	8.16714	8.12918	8.14301	8.16273	8.16772	8.13926	8.1532	8.15271	8.1683	8.17839	8.15302	8.16221	8.14621	8.14608	8.12879	8.11574	8.13719	8.13521	8.14322	8.13386	8.12999	8.14223	8.14154
0.1446	8.13397	8.14002	8.12226	8.16209	8.14505	8.15208	8.14901	8.14746	8.15316	8.16507	8.13078	8.14765	8.14884	8.14439	8.14228	8.1311	8.12278	8.11802	8.13835	8.16346	8.14438	8.15124	8.15009	8.15502	8.15095	8.14913	8.1301	8.14931	8.15928	8.17021	8.15439	8.14809	8.15777	8.16444	8.17078	8.14848	8.14824	8.13297	8.15976	8.13306	8.14965	8.14298	8.12501	8.13786	8.13019	8.15693	8.12821	8.1641
0.14475	8.13605	8.13766	8.1164	8.15173	8.13972	8.15383	8.13953	8.14697	8.14401	8.13938	8.13836	8.12673	8.14264	8.12979	8.13849	8.13036	8.14171	8.15223	8.12888	8.16476	8.15667	8.15404	8.16222	8.15508	8.14194	8.1515	8.14806	8.15998	8.16549	8.1632	8.14517	8.14911	8.14512	8.14345	8.16278	8.16827	8.17353	8.14734	8.14363	8.13136	8.13926	8.15009	8.13122	8.12115	8.14763	8.15782	8.15001	8.15279
0.1449	8.11032	8.14769	8.13938	8.14052	8.12726	8.15433	8.1436	8.14922	8.15795	8.13189	8.15708	8.14327	8.13976	8.16286	8.13159	8.13583	8.1253	8.14086	8.14019	8.15156	8.16034	8.17165	8.14811	8.13665	8.15783	8.14721	8.13992	8.14426	8.14595	8.15991	8.16905	8.16118	8.14106	8.14342	8.14105	8.16132	8.17558	8.14662	8.15149	8.11862	8.14605	8.14265	8.14433	8.12724	8.14937	8.12495	8.13026	8.15777
0.14505	8.11085	8.12181	8.1437	8.13557	8.13887	8.15079	8.11963	8.14399	8.14069	8.11373	8.16218	8.15357	8.14272	8.14545	8.13956	8.16069	8.11038	8.13731	8.13544	8.12062	8.15609	8.15669	8.13449	8.16077	8.15327	8.12643	8.12005	8.15791	8.14476	8.15842	8.14075	8.15421	8.15944	8.17179	8.1344	8.15454	8.15876	8.1518	8.16135	8.12698	8.12287	8.1222	8.1251	8.13755	8.13033	8.12244	8.14613	8.14268
0.1452	8.11831	8.11488	8.13651	8.14693	8.14326	8.14568	8.12544	8.13741	8.15468	8.13533	8.16099	8.14767	8.14692	8.13581	8.13282	8.15284	8.1454	8.14625	8.12101	8.15022	8.15269	8.16124	8.14599	8.12992	8.15355	8.138	8.13529	8.14772	8.16244	8.15382	8.15852	8.13583	8.16426	8.17117	8.15811	8.15744	8.15344	8.15301	8.14083	8.12901	8.13658	8.12508	8.12823	8.13683	8.12579	8.14283	8.13194	8.14684
0.14535	8.10133	8.13197	8.14116	8.1502	8.15402	8.12871	8.13944	8.13424	8.14903	8.14316	8.1344	8.15152	8.13181	8.15023	8.14005	8.15298	8.15367	8.14367	8.1113	8.14988	8.1743	8.13863	8.15895	8.13758	8.13807	8.16341	8.15245	8.1457	8.14675	8.15701	8.15358	8.1456	8.16516	8.1555	8.16017	8.1682	8.16481	8.13894	8.1616	8.1406	8.15168	8.13197	8.13913	8.14004	8.12883	8.13559	8.14459	8.13999
0.1455	8.11574	8.13252	8.11904	8.13797	8.13791	8.12269	8.13628	8.15601	8.14107	8.14955	8.16693	8.13972	8.14145	8.13104	8.15846	8.147	8.14986	8.13623	8.11824	8.16805	8.16919	8.15721	8.15292	8.15118	8.1584	8.16844	8.1669	8.15147	8.15726	8.14527	8.16648	8.15472	8.17609	8.16624	8.16787	8.17407	8.1548	8.13577	8.1522	8.1319	8.14046	8.14213	8.1132	8.14835	8.13966	8.14459	8.14189	8.14773
0.14565	8.13173	8.12847	8.13689	8.13421	8.13517	8.14464	8.13135	8.15824	8.13536	8.16023	8.16147	8.13508	8.12766	8.1396	8.15816	8.14943	8.14556	8.13786	8.12267	8.15471	8.15858	8.15594	8.15028	8.13944	8.16037	8.15048	8.15263	8.16113	8.13346	8.14936	8.15234	8.15606	8.14955	8.17158	8.16621	8.15495	8.14634	8.1504	8.16124	8.11582	8.14498	8.15482	8.11919	8.11671	8.15795	8.16096	8.1493	8.13662
0.1458	8.11802	8.13675	8.12452	8.14037	8.15604	8.13621	8.16714	8.14131	8.15185	8.1532	8.15362	8.13215	8.13685	8.14449	8.14556	8.14063	8.12538	8.13394	8.13589	8.12832	8.15176	8.14262	8.15109	8.13293	8.15631	8.17523	8.15738	8.15791	8.14151	8.16935	8.16189	8.14554	8.14811	8.14994	8.15164	8.16213	8.1695	8.17689	8.13696	8.12873	8.14459	8.16723	8.13911	8.12401	8.15761	8.16559	8.13367	8.11653
0.14595	8.11482	8.13989	8.14113	8.13815	8.14571	8.13483	8.15766	8.15273	8.14688	8.13335	8.16386	8.14553	8.13763	8.14727	8.13488	8.12916	8.12008	8.14946	8.12983	8.16425	8.15947	8.14442	8.14901	8.15941	8.18006	8.17285	8.14799	8.13693	8.16982	8.15213	8.16165	8.1512	8.16962	8.1643	8.15887	8.14225	8.14971	8.16746	8.1329	8.1373	8.14114	8.13609	8.13065	8.13983	8.15306	8.14114	8.13488	8.11402
0.1461	8.14122	8.13175	8.14604	8.14774	8.1414	8.13493	8.13285	8.15245	8.12709	8.13778	8.1644	8.12645	8.12164	8.14192	8.15651	8.13791	8.12304	8.13967	8.12097	8.15327	8.14683	8.15032	8.14998	8.15673	8.15905	8.15457	8.15756	8.15028	8.16616	8.15127	8.15338	8.15776	8.17693	8.1508	8.16911	8.15629	8.1397	8.15435	8.16423	8.15358	8.13728	8.13245	8.13837	8.14503	8.15849	8.14553	8.15124	8.14126
0.14625	8.12629	8.11642	8.13498	8.17086	8.15402	8.13282	8.16191	8.14309	8.1137	8.14435	8.16076	8.14265	8.13367	8.15491	8.14379	8.12831	8.15824	8.15194	8.14278	8.1489	8.12576	8.13262	8.15261	8.14779	8.16927	8.15974	8.15632	8.15211	8.1565	8.14048	8.14548	8.17897	8.17102	8.15602	8.1538	8.16248	8.16805	8.13559	8.16341	8.14229	8.13192	8.12912	8.13888	8.1371	8.15345	8.15099	8.16921	8.17465
0.1464	8.12583	8.12255	8.14795	8.14944	8.14377	8.14182	8.13707	8.13681	8.13404	8.13858	8.14478	8.14749	8.12542	8.14919	8.12421	8.14292	8.14722	8.13326	8.12283	8.15622	8.15285	8.12962	8.15826	8.13206	8.15861	8.14065	8.15605	8.14973	8.17833	8.17294	8.1358	8.16877	8.16329	8.17305	8.17112	8.13337	8.18514	8.15039	8.14434	8.15261	8.14206	8.1239	8.1579	8.1394	8.1297	8.15796	8.17207	8.16345
0.14655	8.12765	8.1285	8.14062	8.14684	8.14747	8.15241	8.15097	8.15316	8.14676	8.14408	8.15109	8.14119	8.14717	8.14763	8.13482	8.14566	8.14778	8.14911	8.14262	8.1549	8.15224	8.14311	8.14932	8.14051	8.14247	8.15929	8.13897	8.15767	8.16501	8.14334	8.16221	8.15121	8.17119	8.16096	8.14693	8.14091	8.14799	8.16922	8.13538	8.13908	8.16053	8.12611	8.1376	8.13375	8.13568	8.158	8.1419	8.13698
0.1467	8.1207	8.13902	8.14564	8.14581	8.14912	8.12407	8.13976	8.15214	8.14583	8.14291	8.14102	8.14973	8.14263	8.13511	8.15559	8.11872	8.14833	8.16065	8.14254	8.13964	8.14517	8.16502	8.15302	8.15657	8.1465	8.15976	8.14353	8.14368	8.15653	8.16758	8.15032	8.15828	8.16898	8.15923	8.16098	8.15659	8.15696	8.15503	8.15536	8.12878	8.15075	8.12641	8.13646	8.14101	8.14753	8.14109	8.14735	8.13369
0.14685	8.13278	8.13168	8.1266	8.14054	8.14161	8.12416	8.13873	8.1488	8.14797	8.14562	8.16757	8.15896	8.14054	8.14183	8.14706	8.12953	8.16137	8.14037	8.12855	8.14424	8.14085	8.13995	8.1631	8.15711	8.13831	8.17482	8.15221	8.16516	8.17456	8.17788	8.15896	8.1663	8.16401	8.15983	8.15452	8.14253	8.16379	8.1455	8.13895	8.11953	8.13425	8.1347	8.13223	8.14425	8.13066	8.15951	8.14358	8.15763
0.147	8.12445	8.13414	8.13693	8.14648	8.15103	8.13241	8.16339	8.13742	8.15295	8.1267	8.15879	8.16275	8.14258	8.16616	8.14342	8.15055	8.16755	8.12944	8.12509	8.14931	8.13543	8.1441	8.14178	8.14576	8.14923	8.16755	8.15516	8.16708	8.17195	8.17345	8.15519	8.15462	8.14631	8.14432	8.1354	8.17712	8.16428	8.15	8.14934	8.13383	8.1288	8.13661	8.12021	8.14248	8.15637	8.14281	8.13997	8.13342
0.14715	8.11345	8.13472	8.14249	8.14795	8.1521	8.12657	8.14727	8.16611	8.14433	8.15079	8.1348	8.15627	8.13825	8.14993	8.14494	8.15557	8.14087	8.12405	8.12832	8.15795	8.15467	8.14801	8.14568	8.1418	8.1417	8.16157	8.14405	8.17381	8.14302	8.15728	8.15435	8.1597	8.16447	8.15845	8.1307	8.17519	8.16855	8.15474	8.14054	8.13904	8.13619	8.15156	8.12247	8.13643	8.1515	8.15857	8.14958	8.14898
0.1473	8.12338	8.13647	8.14614	8.12983	8.14272	8.11984	8.14232	8.1429	8.13536	8.16627	8.1284	8.15561	8.12273	8.16017	8.13338	8.14601	8.13515	8.15081	8.12825	8.17443	8.17392	8.1757	8.14137	8.15286	8.14597	8.15916	8.14219	8.18556	8.15356	8.15554	8.13486	8.16946	8.1509	8.16383	8.1749	8.16466	8.14129	8.1491	8.16407	8.14744	8.13015	8.12217	8.14016	8.12309	8.1301	8.12624	8.14814	8.15889
0.14745	8.11842	8.15184	8.13461	8.13201	8.14301	8.15253	8.14214	8.11751	8.1426	8.14644	8.16238	8.161	8.11694	8.15773	8.15435	8.13986	8.14072	8.14799	8.13087	8.17045	8.14016	8.1569	8.15829	8.15334	8.17203	8.15653	8.13717	8.15562	8.12993	8.13931	8.13729	8.16762	8.18941	8.17259	8.16202	8.16634	8.14322	8.15808	8.14355	8.13906	8.13559	8.13853	8.13503	8.13003	8.16667	8.14543	8.13365	8.15415
0.1476	8.11984	8.11286	8.14479	8.16362	8.13391	8.13577	8.15491	8.16664	8.13131	8.14782	8.13719	8.16046	8.12532	8.1562	8.15517	8.14748	8.13941	8.14795	8.12907	8.1584	8.14323	8.1636	8.16403	8.15268	8.18155	8.15821	8.12631	8.13716	8.14728	8.15894	8.13737	8.14842	8.2052	8.14974	8.17326	8.15081	8.14911	8.16056	8.1496	8.13947	8.13148	8.15257	8.14047	8.15076	8.14234	8.12829	8.14896	8.1458
0.14775	8.12738	8.12101	8.1359	8.16225	8.14166	8.14879	8.10906	8.16383	8.15695	8.14427	8.14959	8.15807	8.13076	8.15559	8.14559	8.13443	8.13943	8.15257	8.15686	8.14733	8.14307	8.16203	8.14774	8.13047	8.1566	8.15936	8.13565	8.14634	8.14816	8.16006	8.14463	8.14809	8.16572	8.15299	8.14149	8.1599	8.15938	8.15144	8.15761	8.13395	8.13194	8.13069	8.13298	8.13244	8.13103	8.15496	8.13497	8.13383
0.1479	8.11917	8.12085	8.112	8.15196	8.13834	8.15398	8.15249	8.14757	8.13956	8.16123	8.1495	8.15129	8.14655	8.16735	8.1411	8.13082	8.13288	8.14606	8.1417	8.11345	8.15856	8.16009	8.16263	8.15276	8.17035	8.14256	8.15615	8.17287	8.15484	8.16261	8.15845	8.16051	8.15783	8.15917	8.1361	8.1649	8.18246	8.17123	8.13457	8.1272	8.13119	8.14417	8.13276	8.09968	8.13425	8.15984	8.14507	8.15002
0.14805	8.13995	8.13393	8.13402	8.14801	8.15359	8.13732	8.15205	8.14736	8.14266	8.14137	8.16476	8.14025	8.1364	8.14694	8.12618	8.15027	8.13914	8.15713	8.14555	8.15348	8.16576	8.14967	8.14427	8.14849	8.16561	8.15349	8.1549	8.15358	8.13924	8.14003	8.15787	8.13906	8.1806	8.15741	8.18595	8.17881	8.15664	8.14821	8.1367	8.12878	8.13078	8.13709	8.13593	8.14561	8.14046	8.15625	8.14665	8.15062
0.1482	8.13742	8.12503	8.11843	8.13578	8.15461	8.14183	8.14501	8.15166	8.11722	8.14625	8.15665	8.13391	8.13618	8.15512	8.12092	8.14532	8.13207	8.14655	8.13672	8.15178	8.1558	8.13426	8.14969	8.13773	8.14299	8.14386	8.14423	8.13984	8.15952	8.17151	8.16152	8.15861	8.17518	8.16559	8.18035	8.17239	8.15842	8.15235	8.15548	8.13128	8.14677	8.15351	8.13895	8.13595	8.13717	8.15207	8.12539	8.14613
0.14835	8.11892	8.14836	8.12163	8.13415	8.14833	8.14323	8.15796	8.15469	8.13055	8.13313	8.17802	8.14334	8.15901	8.14894	8.14215	8.15951	8.14129	8.14017	8.13861	8.15223	8.1466	8.1601	8.1601	8.14869	8.15753	8.14468	8.15924	8.14009	8.18071	8.15311	8.13988	8.15083	8.15603	8.15191	8.16089	8.14974	8.15102	8.15077	8.14789	8.14225	8.13197	8.14009	8.13452	8.1489	8.13862	8.14725	8.14875	8.15318
0.1485	8.12014	8.12548	8.13716	8.12782	8.15366	8.15862	8.13169	8.14799	8.11951	8.1186	8.16666	8.13675	8.14834	8.16549	8.1318	8.14906	8.13367	8.13562	8.13292	8.1683	8.13219	8.16343	8.13913	8.13565	8.14729	8.16306	8.17497	8.1735	8.16495	8.15345	8.16931	8.15447	8.163	8.15847	8.13888	8.15668	8.15328	8.1631	8.14587	8.12722	8.13675	8.14256	8.14654	8.15042	8.13666	8.1484	8.14205	8.15716
0.14865	8.12001	8.11562	8.1506	8.1442	8.14753	8.1543	8.14823	8.1428	8.1401	8.1322	8.16586	8.14073	8.12924	8.16352	8.12193	8.14244	8.139	8.13264	8.14551	8.1694	8.14814	8.13986	8.14246	8.13581	8.14306	8.15399	8.15747	8.16227	8.153	8.1546	8.14105	8.14611	8.16343	8.16682	8.17054	8.15416	8.16486	8.17035	8.13087	8.13358	8.16186	8.13029	8.14117	8.14374	8.12069	8.12926	8.13474	8.14406
0.1488	8.11958	8.12551	8.12403	8.16135	8.13737	8.14793	8.13284	8.1417	8.13768	8.15463	8.16314	8.16745	8.15252	8.1662	8.15373	8.13386	8.14278	8.14317	8.16102	8.16724	8.16879	8.14119	8.1605	8.16029	8.1436	8.15613	8.16317	8.1514	8.13324	8.15247	8.13749	8.13284	8.14817	8.15519	8.16059	8.14828	8.15716	8.15218	8.14167	8.13716	8.14374	8.14927	8.13317	8.16206	8.13733	8.14693	8.13896	8.1429
0.14895	8.11281	8.12668	8.11424	8.147	8.15273	8.13432	8.15796	8.15065	8.14183	8.13829	8.12801	8.14049	8.1226	8.1313	8.13796	8.146	8.13827	8.13644	8.15283	8.15596	8.16931	8.14157	8.15634	8.15018	8.16025	8.15053	8.15089	8.15174	8.16081	8.14779	8.14986	8.16409	8.15483	8.15833	8.14998	8.1555	8.15152	8.15586	8.1544	8.12489	8.14235	8.12501	8.14587	8.15371	8.16539	8.15526	8.15683	8.16722
0.1491	8.11939	8.13051	8.12361	8.15092	8.12508	8.12864	8.1398	8.14233	8.14379	8.12313	8.15962	8.16332	8.13292	8.14798	8.1371	8.11646	8.16537	8.11944	8.14301	8.14685	8.16335	8.1522	8.14483	8.16692	8.14034	8.15599	8.14628	8.15636	8.15287	8.14863	8.16229	8.15734	8.14978	8.15447	8.15069	8.15632	8.15973	8.16295	8.13373	8.12579	8.1486	8.13268	8.13509	8.14605	8.14482	8.13451	8.12801	8.17543
0.14925	8.1222	8.13655	8.11522	8.14021	8.10967	8.13009	8.15171	8.13702	8.13644	8.13766	8.12051	8.16458	8.13526	8.13679	8.14136	8.13113	8.14887	8.12957	8.14932	8.16525	8.15197	8.1434	8.15169	8.15631	8.14212	8.18462	8.13451	8.16425	8.14143	8.14702	8.14264	8.15554	8.17896	8.15936	8.15998	8.1782	8.15973	8.15145	8.14927	8.12502	8.13923	8.13171	8.12595	8.1455	8.14624	8.12337	8.13373	8.14064
0.1494	8.12743	8.15549	8.13075	8.13815	8.14596	8.15255	8.14267	8.14988	8.133	8.11965	8.14034	8.16121	8.12655	8.14017	8.12785	8.11607	8.13227	8.14503	8.12502	8.15117	8.14581	8.12229	8.15184	8.15655	8.14667	8.15903	8.15062	8.1518	8.1491	8.18309	8.15124	8.15458	8.16558	8.17339	8.16325	8.16756	8.15123	8.15023	8.14784	8.10195	8.14994	8.14446	8.12269	8.12731	8.13492	8.13471	8.14061	8.14487
0.14955	8.13365	8.13344	8.1274	8.13702	8.14009	8.1572	8.1514	8.15032	8.15082	8.13346	8.13919	8.15573	8.13662	8.1589	8.13508	8.13038	8.13297	8.13047	8.12143	8.1329	8.14376	8.1481	8.14817	8.14596	8.16291	8.17589	8.15491	8.15748	8.15784	8.18216	8.13569	8.15132	8.16925	8.15395	8.16011	8.16879	8.15732	8.15391	8.14492	8.12337	8.13919	8.13597	8.1209	8.11366	8.12183	8.14026	8.14624	8.14771
0.1497	8.14253	8.12942	8.14053	8.14858	8.13713	8.14717	8.15495	8.14561	8.12755	8.14332	8.11685	8.15983	8.12747	8.14599	8.12303	8.14484	8.12028	8.12649	8.13702	8.1431	8.16117	8.14073	8.14903	8.14805	8.15584	8.13718	8.16456	8.16109	8.16978	8.15327	8.14679	8.15494	8.16271	8.15449	8.16512	8.1618	8.14908	8.14358	8.16961	8.16041	8.14753	8.13129	8.13464	8.13592	8.12997	8.14363	8.14839	8.15948
0.14985	8.12198	8.12551	8.13317	8.12836	8.13943	8.1521	8.15392	8.14069	8.13995	8.14533	8.13408	8.16073	8.14892	8.13892	8.12632	8.14281	8.1377	8.14177	8.13902	8.14393	8.1568	8.15085	8.16302	8.1502	8.14604	8.16484	8.14618	8.1481	8.16139	8.16542	8.13631	8.18211	8.14789	8.16566	8.14208	8.15102	8.15957	8.15393	8.15696	8.15799	8.13775	8.14829	8.14807	8.14035	8.14749	8.14304	8.13845	8.16408
0.15	8.12207	8.11193	8.11032	8.12848	8.1498	8.13929	8.14411	8.14019	8.14833	8.13317	8.13095	8.18051	8.14022	8.15163	8.12394	8.16113	8.1292	8.14826	8.13675	8.1462	8.17229	8.15009	8.15492	8.14969	8.15971	8.16867	8.14758	8.15619	8.14954	8.16276	8.13262	8.17752	8.14496	8.15978	8.15772	8.14564	8.17326	8.15611	8.1418	8.15187	8.15161	8.11989	8.12735	8.12701	8.13926	8.14246	8.14399	8.13456
0.15015	8.1282	8.1382	8.13588	8.14965	8.15195	8.13822	8.15497	8.15278	8.13379	8.14131	8.13449	8.14454	8.12499	8.15402	8.12287	8.15987	8.1437	8.12746	8.1363	8.14774	8.16895	8.1288	8.15461	8.15278	8.14625	8.16655	8.16301	8.16641	8.1487	8.15311	8.16364	8.15045	8.15566	8.15746	8.16413	8.15844	8.15689	8.16049	8.14566	8.13987	8.14447	8.12045	8.0957	8.13153	8.13731	8.15314	8.13841	8.14898
0.1503	8.12956	8.14995	8.1352	8.13752	8.16493	8.13492	8.15554	8.15044	8.13791	8.14529	8.14016	8.16587	8.1131	8.15274	8.15526	8.14116	8.13428	8.12082	8.15175	8.15332	8.14439	8.1499	8.14946	8.15334	8.14476	8.16751	8.16652	8.1717	8.14567	8.16038	8.14869	8.15154	8.16743	8.1816	8.17357	8.15509	8.14101	8.16175	8.13851	8.12848	8.14552	8.12695	8.11785	8.14503	8.13625	8.15676	8.14105	8.16156
0.15045	8.12764	8.10911	8.13559	8.15711	8.15042	8.14894	8.14964	8.14208	8.12407	8.12289	8.14642	8.15422	8.14965	8.13156	8.12951	8.13977	8.11967	8.12819	8.11873	8.15513	8.14457	8.17327	8.1789	8.15237	8.14859	8.13633	8.16048	8.16832	8.1479	8.16256	8.1609	8.13784	8.15831	8.14597	8.16855	8.1459	8.16674	8.13159	8.13617	8.12474	8.1315	8.13849	8.11999	8.14574	8.15149	8.13931	8.12932	8.1798
0.1506	8.10801	8.13265	8.13194	8.15348	8.16323	8.14711	8.14758	8.16886	8.14076	8.13868	8.15611	8.15778	8.14839	8.16218	8.14141	8.12649	8.13485	8.13326	8.14433	8.14939	8.1646	8.16571	8.15913	8.15273	8.16275	8.1533	8.15545	8.13608	8.14419	8.15746	8.17414	8.1415	8.1573	8.1652	8.16439	8.16767	8.16048	8.14515	8.13571	8.12853	8.14292	8.13724	8.14225	8.15955	8.14513	8.16083	8.14801	8.16647
0.15075	8.11937	8.12444	8.13749	8.14777	8.15065	8.14564	8.12977	8.16007	8.14752	8.14795	8.1581	8.16009	8.13174	8.13758	8.14385	8.13177	8.14896	8.12473	8.14805	8.15808	8.15847	8.14277	8.14452	8.16334	8.16146	8.16068	8.15547	8.13351	8.15653	8.16768	8.18722	8.1519	8.13967	8.16307	8.1625	8.16616	8.16758	8.14667	8.1366	8.10886	8.15275	8.11648	8.12919	8.14342	8.14391	8.14674	8.12541	8.14943
0.1509	8.11833	8.11464	8.13148	8.14083	8.14792	8.14758	8.13758	8.15132	8.15312	8.15589	8.17393	8.14058	8.14913	8.14758	8.13704	8.15169	8.15009	8.13219	8.12456	8.17887	8.17225	8.13489	8.16544	8.14723	8.15519	8.15684	8.15701	8.14011	8.15323	8.1592	8.14813	8.1472	8.14993	8.16149	8.16374	8.16442	8.1605	8.15753	8.15451	8.13293	8.15089	8.13184	8.1404	8.15508	8.13666	8.14884	8.12456	8.16134
0.15105	8.11536	8.14995	8.14074	8.1351	8.15865	8.15749	8.11677	8.15751	8.15696	8.15943	8.14814	8.15494	8.15831	8.14747	8.13707	8.14353	8.15372	8.1189	8.12277	8.16518	8.15355	8.15126	8.14859	8.14104	8.16754	8.13872	8.15078	8.14968	8.1512	8.15788	8.16359	8.14368	8.16856	8.15243	8.17201	8.16402	8.16361	8.14692	8.15245	8.12007	8.14398	8.14882	8.12794	8.13789	8.14002	8.14229	8.18098	8.15472
0.1512	8.12022	8.13553	8.14716	8.12116	8.13577	8.15037	8.12663	8.14943	8.15845	8.1629	8.14107	8.14465	8.13133	8.14784	8.14777	8.14456	8.15054	8.125	8.12761	8.16062	8.13762	8.15346	8.15726	8.16775	8.15215	8.13698	8.13693	8.15195	8.14396	8.14803	8.15828	8.14805	8.16153	8.15958	8.17392	8.16355	8.15814	8.16802	8.14759	8.10507	8.13433	8.15039	8.12809	8.13063	8.13499	8.14031	8.17083	8.15585
0.15135	8.10662	8.14061	8.13206	8.11581	8.15209	8.13844	8.12719	8.14486	8.14734	8.16748	8.14186	8.14387	8.14478	8.15205	8.13294	8.15106	8.11827	8.14117	8.12974	8.13303	8.13642	8.1532	8.15137	8.14985	8.14245	8.15971	8.13655	8.1687	8.14208	8.15102	8.14646	8.17282	8.16208	8.15378	8.1726	8.17055	8.14557	8.16315	8.14372	8.11228	8.14668	8.16751	8.1343	8.15285	8.12382	8.13773	8.14021	8.13577
0.1515	8.11637	8.1433	8.12356	8.1634	8.14181	8.13744	8.13164	8.14135	8.12069	8.14737	8.15586	8.13747	8.14767	8.15075	8.13168	8.13522	8.14951	8.14295	8.13976	8.1488	8.14641	8.15017	8.13398	8.15483	8.16225	8.16191	8.14007	8.17441	8.15976	8.16018	8.13786	8.16758	8.15219	8.14584	8.16753	8.18041	8.16967	8.13858	8.12471	8.11586	8.14605	8.1421	8.13447	8.16194	8.11345	8.13958	8.15736	8.14182
0.15165	8.13604	8.13227	8.13208	8.13447	8.14536	8.14608	8.13103	8.13972	8.13034	8.15859	8.14547	8.15358	8.13883	8.13415	8.12655	8.14311	8.15535	8.15264	8.15808	8.17986	8.13857	8.14072	8.13798	8.13196	8.13845	8.1634	8.14339	8.17501	8.14232	8.14501	8.13808	8.16745	8.15819	8.1692	8.17756	8.16826	8.16367	8.13644	8.13176	8.14755	8.12978	8.13381	8.13358	8.14044	8.15488	8.13183	8.16383	8.15889
0.1518	8.12583	8.10359	8.1273	8.14004	8.13588	8.15303	8.13878	8.12796	8.1562	8.154	8.16202	8.1404	8.14196	8.15365	8.15137	8.13291	8.13456	8.13033	8.13693	8.16344	8.13096	8.17313	8.16828	8.15672	8.15168	8.15735	8.14662	8.17612	8.14742	8.16996	8.14419	8.15126	8.17548	8.16865	8.17455	8.16773	8.16784	8.15292	8.1547	8.11831	8.14188	8.13168	8.14599	8.12616	8.14418	8.14329	8.11652	8.14022
0.15195	8.11034	8.11627	8.13126	8.15018	8.13815	8.14143	8.15138	8.14283	8.1376	8.15153	8.15847	8.13614	8.14486	8.15546	8.14378	8.13449	8.14198	8.14156	8.13208	8.14978	8.14183	8.16664	8.14936	8.15468	8.1602	8.16373	8.15685	8.1844	8.16154	8.17748	8.16578	8.16227	8.16719	8.16763	8.17668	8.16149	8.16481	8.13871	8.14101	8.14482	8.15199	8.11461	8.14047	8.1365	8.11895	8.13452	8.13284	8.14339
0.1521	8.11818	8.12258	8.13013	8.14173	8.16634	8.13606	8.15745	8.15971	8.14163	8.16872	8.1452	8.13028	8.14579	8.14801	8.156	8.14026	8.1453	8.13039	8.1167	8.16658	8.14952	8.15156	8.15245	8.16001	8.15062	8.17323	8.1643	8.1651	8.1705	8.16904	8.13635	8.14601	8.16356	8.18142	8.13914	8.15889	8.14745	8.14903	8.12972	8.15047	8.12543	8.11262	8.14177	8.14189	8.14562	8.14852	8.14505	8.12654
0.15225	8.11014	8.10574	8.13662	8.15247	8.13681	8.14786	8.16079	8.15812	8.14384	8.1467	8.15062	8.14429	8.14532	8.15886	8.11914	8.1409	8.13027	8.14694	8.11787	8.15615	8.13889	8.1729	8.16622	8.16273	8.14584	8.16753	8.15638	8.15444	8.15005	8.16389	8.14346	8.15387	8.16997	8.17259	8.15218	8.15622	8.1485	8.13503	8.1559	8.13824	8.13437	8.13083	8.12681	8.13504	8.14322	8.13338	8.15737	8.13351
0.1524	8.11922	8.12217	8.12123	8.15244	8.16498	8.12443	8.14196	8.16705	8.15758	8.15032	8.15868	8.15637	8.14458	8.13956	8.11236	8.15314	8.15604	8.12682	8.1359	8.15838	8.14801	8.15333	8.14645	8.15396	8.15044	8.16221	8.14601	8.16355	8.14173	8.17333	8.13129	8.15389	8.15943	8.16569	8.15414	8.15999	8.17602	8.14112	8.16258	8.12741	8.13851	8.14272	8.10743	8.1364	8.1528	8.14652	8.13835	8.15943
0.15255	8.12618	8.13641	8.12083	8.14339	8.151	8.12637	8.13035	8.1562	8.13538	8.14929	8.14866	8.16774	8.15868	8.1479	8.15109	8.13468	8.15958	8.13714	8.14156	8.17352	8.15125	8.1517	8.14699	8.1585	8.15444	8.13492	8.16225	8.16069	8.15597	8.17029	8.15351	8.14749	8.14962	8.15987	8.16274	8.14977	8.19258	8.15367	8.15896	8.14042	8.14468	8.14965	8.12264	8.13093	8.12479	8.15666	8.1272	8.15675
0.1527	8.12537	8.13286	8.11467	8.15056	8.14425	8.13103	8.15478	8.14898	8.14467	8.13864	8.13511	8.16225	8.12718	8.14721	8.14616	8.14879	8.15802	8.12749	8.1126	8.15629	8.12794	8.14227	8.14557	8.17348	8.15055	8.12841	8.14293	8.14096	8.17275	8.15916	8.12663	8.13925	8.15835	8.17053	8.15974	8.14298	8.16988	8.1697	8.15041	8.11656	8.14521	8.12943	8.12228	8.12963	8.13235	8.14711	8.14573	8.13923
0.15285	8.12692	8.13562	8.14153	8.14819	8.12854	8.13763	8.15637	8.14664	8.16774	8.15529	8.15117	8.16313	8.15337	8.14891	8.15806	8.1271	8.14383	8.1342	8.12815	8.15733	8.14282	8.15383	8.16399	8.15249	8.15746	8.16219	8.16838	8.14213	8.17008	8.16681	8.1359	8.15787	8.15868	8.15669	8.16057	8.15036	8.16285	8.14016	8.11544	8.12152	8.13545	8.13829	8.1383	8.14962	8.13597	8.14887	8.12195	8.16494
0.153	8.1366	8.12644	8.13313	8.14257	8.14751	8.15208	8.15525	8.15557	8.16237	8.15545	8.17263	8.17896	8.13004	8.14671	8.13935	8.12445	8.14474	8.13344	8.14596	8.14341	8.14918	8.13463	8.16068	8.15227	8.14762	8.15073	8.14283	8.16268	8.15039	8.16851	8.14357	8.17764	8.15407	8.15198	8.16716	8.17148	8.15655	8.15087	8.13735	8.10437	8.1407	8.12599	8.14346	8.14899	8.11844	8.14868	8.12983	8.16079
0.15315	8.13385	8.11649	8.13237	8.15444	8.14688	8.14689	8.12429	8.16954	8.15116	8.14899	8.14075	8.15383	8.15202	8.15395	8.1433	8.15311	8.14237	8.14061	8.13899	8.15546	8.1647	8.13207	8.14399	8.14709	8.14709	8.17019	8.15339	8.16598	8.15433	8.17078	8.16153	8.1461	8.15775	8.15894	8.154	8.17486	8.17277	8.14621	8.15325	8.1049	8.14402	8.13649	8.15633	8.13435	8.13051	8.14505	8.1289	8.16
0.1533	8.11892	8.13906	8.12548	8.13588	8.14913	8.15187	8.14482	8.15311	8.1341	8.14749	8.14791	8.17038	8.14557	8.15009	8.14825	8.1413	8.15604	8.13153	8.13593	8.14939	8.14761	8.15647	8.14891	8.14606	8.16716	8.15718	8.1574	8.14799	8.16701	8.1736	8.17162	8.13723	8.15802	8.15911	8.15087	8.15919	8.16673	8.15476	8.13416	8.14156	8.15699	8.10402	8.1418	8.12883	8.13585	8.1345	8.1574	8.15533
0.15345	8.09786	8.1485	8.11684	8.13019	8.1492	8.14409	8.1486	8.15236	8.12254	8.13602	8.14425	8.15047	8.15726	8.12941	8.14964	8.13152	8.14926	8.13474	8.15915	8.15004	8.16327	8.1712	8.15189	8.1648	8.16147	8.13792	8.15884	8.17319	8.17268	8.1664	8.16601	8.15872	8.14646	8.16735	8.15251	8.17496	8.14886	8.1609	8.13755	8.12634	8.14446	8.13374	8.14386	8.13483	8.11792	8.16294	8.16005	8.17378
0.1536	8.11387	8.14877	8.11288	8.14117	8.12873	8.15395	8.133	8.14956	8.11629	8.15854	8.15399	8.13958	8.13356	8.12901	8.12897	8.15876	8.14545	8.13372	8.15411	8.14232	8.14054	8.14786	8.1595	8.15821	8.15189	8.17289	8.1592	8.1525	8.1656	8.16335	8.15889	8.15847	8.14968	8.15742	8.1713	8.16901	8.15838	8.1662	8.13527	8.11573	8.12775	8.12204	8.13412	8.13908	8.12716	8.16546	8.15964	8.18363
[truncated: 2,976 more rows]

## Sheet: 1 uM
0.0001	8.14393	8.16216	8.13999	8.14986	8.14798	8.15939	8.15152	8.14067	8.13547	8.14251	8.16155	8.12761	8.1415	8.16281	8.1542	8.14638	8.14919	8.12126	8.17069	8.14355	8.1215	8.15784	8.17042	8.15834	8.17191	8.15601	8.13096	8.15504	8.16693	8.16522	8.1379	8.16983	8.15635	8.14995	8.16664	8.16276	8.13721	8.15382	8.14983	8.14234	8.16311	8.12301	8.13443	8.12375	8.13186	8.17739
[truncated: 3,999 more rows]

## Sheet: 1.5 uM
0.0001	8.14052	8.11633	8.12838	8.13554	8.13367	8.14961	8.13115	8.16486	8.14189	8.13118	8.16141	8.12226	8.15718	8.12176	8.1139	8.11426	8.16205	8.10822	8.13456	8.12091	8.15011	8.13618	8.14573	8.13981	8.16116	8.13429	8.13877	8.12093	8.13164	8.16677	8.13389	8.13717	8.15206	8.12562	8.15784	8.14707	8.10798	8.15269	8.13834	8.13561	8.11962	8.13176	8.11344	8.1148	8.11865	8.13881
[truncated: 3,999 more rows]

[truncated: 3 more sheets: 2 uM, 2.5 uM, 3 uM]
