# Supplementary material for: Evolutionary fine-tuning of residual helix structure in disordered proteins manifests in complex structure and lifetime
Source: Commun Biol. 2023 Jan 18;6:63. doi: 10.1038/s42003-023-04445-6 (PMC9849366; doi:10.1038/s42003-023-04445-6)
Supplement: Supplementary file 3 — Supplementary Data 1 [file 42003_2023_4445_MOESM3_ESM.zip › Supplementary Data 1/DREB2A D267L/kon D267L 300 mM NaCl.xlsx]

## Sheet: 0.5 uM
7.5e-05	8.19486	8.21473	8.22065	8.22013	8.21098	8.21837	8.27375	8.21243	8.23405	8.23538	8.22515	8.23022	8.20614	8.23748	8.22408	8.21803	8.20849	8.23306	8.2251	8.22741	8.1901	8.21561	8.21444	8.19383	8.20952	8.2594	8.22127	8.21602	8.24754	8.20035	8.22922	8.24019	8.24566	8.25984	8.23803	8.24654	8.25212	8.23575	8.23063	8.23191	8.24393	8.24263	8.19188	8.24787
0.00015	8.20513	8.22037	8.22823	8.21386	8.21791	8.21761	8.27176	8.22999	8.20914	8.23547	8.21318	8.22571	8.22495	8.23967	8.21671	8.22453	8.19594	8.22575	8.23502	8.2198	8.1891	8.23555	8.20728	8.19819	8.20658	8.25601	8.23463	8.22414	8.26352	8.2088	8.23751	8.23941	8.23822	8.24905	8.22904	8.26823	8.2435	8.22455	8.24806	8.23142	8.24889	8.21342	8.22781	8.23941
0.000225	8.18734	8.22474	8.20531	8.2302	8.21814	8.21879	8.25597	8.23294	8.21274	8.22933	8.19856	8.21761	8.22769	8.22239	8.2281	8.21803	8.1926	8.21424	8.22932	8.22871	8.22655	8.23927	8.19408	8.18975	8.21028	8.23725	8.22123	8.24736	8.23233	8.24306	8.23907	8.25566	8.22974	8.22138	8.24966	8.27142	8.23612	8.21328	8.25448	8.22206	8.24539	8.23638	8.22361	8.24445
0.0003	8.18981	8.22264	8.1927	8.24339	8.25007	8.2182	8.24431	8.22741	8.1971	8.22341	8.21473	8.22357	8.24281	8.22774	8.22169	8.21381	8.203	8.22609	8.23652	8.24838	8.25169	8.22686	8.20201	8.2014	8.23029	8.22516	8.22501	8.25768	8.21286	8.23062	8.24304	8.25874	8.23658	8.24164	8.23632	8.27189	8.24553	8.21719	8.2648	8.23493	8.2369	8.21823	8.21922	8.24813
0.000375	8.17767	8.22083	8.17011	8.24707	8.25696	8.23196	8.24665	8.22753	8.18321	8.22377	8.21922	8.23307	8.23415	8.24127	8.22845	8.2189	8.20222	8.23077	8.22435	8.24655	8.27338	8.20601	8.21173	8.20076	8.22585	8.23811	8.24854	8.24233	8.20428	8.22656	8.2439	8.22909	8.25832	8.2652	8.22905	8.24326	8.23796	8.23084	8.23605	8.22749	8.23762	8.2371	8.20638	8.26829
0.00045	8.17449	8.23484	8.18236	8.25086	8.25082	8.2357	8.2141	8.25137	8.20957	8.21066	8.21972	8.2438	8.2267	8.21982	8.23891	8.2254	8.22028	8.21978	8.24337	8.2273	8.24646	8.19759	8.204	8.2206	8.19344	8.24436	8.24173	8.25188	8.20469	8.23255	8.24114	8.24368	8.25055	8.27709	8.22445	8.23363	8.22904	8.24523	8.2355	8.21743	8.25376	8.23504	8.21428	8.24097
0.000525	8.17175	8.22386	8.19291	8.25951	8.2442	8.2296	8.22965	8.23176	8.23163	8.21	8.22238	8.24089	8.23681	8.21875	8.23233	8.21331	8.21836	8.22241	8.2208	8.22821	8.24192	8.2021	8.19504	8.2086	8.1971	8.27645	8.24205	8.23902	8.23343	8.21576	8.24973	8.23323	8.24268	8.24526	8.22631	8.21285	8.20996	8.22758	8.24178	8.2363	8.23274	8.23031	8.21871	8.2372
0.0006	8.18631	8.22328	8.2122	8.25794	8.25399	8.22489	8.24944	8.22726	8.23293	8.20508	8.21229	8.2129	8.22453	8.21205	8.22266	8.20724	8.21842	8.20979	8.2208	8.23681	8.23215	8.20538	8.22353	8.19557	8.19263	8.24477	8.23346	8.25608	8.24506	8.21733	8.22885	8.23641	8.23969	8.2416	8.23893	8.23441	8.23569	8.23709	8.26702	8.23378	8.23892	8.23807	8.21033	8.23854
0.000675	8.17328	8.22828	8.23387	8.2258	8.24694	8.23658	8.24669	8.20723	8.22446	8.20922	8.22788	8.21177	8.24286	8.22764	8.21688	8.20686	8.22227	8.2309	8.23785	8.21527	8.22744	8.21547	8.23068	8.19787	8.2081	8.22042	8.24842	8.24014	8.22858	8.22041	8.25015	8.22287	8.22594	8.23821	8.22678	8.24849	8.25956	8.24979	8.26309	8.25834	8.24333	8.23762	8.20649	8.23825
0.00075	8.17018	8.22011	8.22675	8.22398	8.24369	8.24257	8.22363	8.21978	8.22917	8.23067	8.23151	8.21712	8.24324	8.22334	8.2141	8.22432	8.21877	8.23149	8.22606	8.22807	8.24086	8.215	8.21468	8.18957	8.19997	8.22709	8.25113	8.25196	8.21326	8.24043	8.25422	8.21158	8.23078	8.22839	8.24376	8.22718	8.25448	8.23702	8.25179	8.25498	8.25551	8.22194	8.23041	8.24769
0.000825	8.18959	8.22129	8.2325	8.22508	8.22984	8.25761	8.2372	8.21841	8.22929	8.22366	8.23573	8.22648	8.23845	8.2502	8.21594	8.22727	8.21829	8.23583	8.21968	8.22862	8.23972	8.2261	8.20496	8.2136	8.19365	8.22241	8.24086	8.23586	8.22051	8.22789	8.22924	8.23205	8.23908	8.22433	8.24908	8.23433	8.25334	8.23251	8.24534	8.24375	8.26942	8.22624	8.22965	8.27596
0.0009	8.21353	8.20543	8.23053	8.25704	8.24368	8.26431	8.25508	8.23803	8.22807	8.20335	8.21613	8.20451	8.24791	8.2679	8.20696	8.21349	8.23526	8.23281	8.23112	8.23378	8.23331	8.21213	8.22346	8.21481	8.19281	8.22577	8.2393	8.23008	8.22468	8.20735	8.22352	8.23223	8.22605	8.23426	8.23987	8.24216	8.23486	8.21922	8.23643	8.23619	8.2546	8.20152	8.22592	8.26274
0.000975	8.18638	8.20746	8.22905	8.25123	8.23071	8.24015	8.24365	8.24723	8.22221	8.21144	8.21696	8.21065	8.24135	8.26315	8.20953	8.22765	8.22283	8.22655	8.25429	8.22413	8.25227	8.20435	8.21192	8.20996	8.19783	8.23657	8.25638	8.25717	8.25045	8.22796	8.23172	8.22615	8.24057	8.2425	8.23995	8.22215	8.2354	8.22464	8.24975	8.21253	8.25457	8.21108	8.21771	8.2701
0.00105	8.1914	8.21767	8.2269	8.2214	8.20916	8.24929	8.23142	8.22394	8.21011	8.21116	8.22985	8.20427	8.24471	8.22186	8.23357	8.21687	8.21444	8.23407	8.24565	8.22671	8.23354	8.20906	8.19314	8.21489	8.19904	8.26211	8.24477	8.25573	8.22453	8.2266	8.2452	8.22596	8.23542	8.22601	8.24014	8.21415	8.23105	8.21814	8.26898	8.22032	8.25929	8.21153	8.2083	8.2777
0.001125	8.19726	8.22824	8.20399	8.24201	8.20363	8.24804	8.24217	8.22617	8.21281	8.23799	8.22309	8.21866	8.23783	8.20896	8.2304	8.24557	8.21487	8.23512	8.2399	8.22637	8.22894	8.22686	8.19635	8.22549	8.21196	8.25191	8.23877	8.24697	8.23084	8.22544	8.24468	8.22934	8.23874	8.2347	8.24315	8.24996	8.21419	8.21857	8.24357	8.21976	8.24437	8.20203	8.20174	8.26183
0.0012	8.18924	8.21443	8.20048	8.25016	8.22631	8.23608	8.23823	8.24933	8.23201	8.24095	8.25348	8.21156	8.22309	8.23194	8.20534	8.22438	8.21687	8.21244	8.22899	8.21096	8.2172	8.23425	8.19739	8.21855	8.20431	8.23266	8.24732	8.23481	8.22419	8.22216	8.24041	8.24584	8.23926	8.2421	8.23552	8.25303	8.19598	8.23546	8.25558	8.22087	8.24483	8.18659	8.18467	8.25698
0.001275	8.19899	8.20272	8.1921	8.26283	8.23986	8.24084	8.24549	8.23832	8.2592	8.23793	8.24154	8.19584	8.22577	8.22746	8.20665	8.21752	8.22514	8.23154	8.23554	8.23808	8.23095	8.2232	8.18268	8.22904	8.19811	8.22948	8.26107	8.24046	8.23322	8.21889	8.23414	8.2636	8.21887	8.26248	8.24215	8.25573	8.21742	8.25085	8.229	8.2288	8.24668	8.18382	8.19973	8.2717
0.00135	8.19949	8.20529	8.22046	8.25299	8.23963	8.22736	8.25986	8.23859	8.23925	8.22567	8.23429	8.23892	8.22554	8.23346	8.22468	8.20947	8.21775	8.22396	8.2335	8.24668	8.21973	8.21327	8.19772	8.18579	8.19973	8.24123	8.25306	8.23196	8.23639	8.22515	8.25756	8.26338	8.20438	8.26209	8.23274	8.22942	8.23029	8.24999	8.21312	8.20123	8.21595	8.20024	8.21532	8.26296
0.001425	8.19595	8.20306	8.24271	8.24844	8.21785	8.24431	8.24318	8.23317	8.23151	8.21854	8.22503	8.24079	8.24278	8.24818	8.23257	8.21033	8.21818	8.22006	8.2223	8.23334	8.19848	8.19913	8.21374	8.18826	8.20516	8.25048	8.24484	8.22652	8.22132	8.24507	8.24879	8.26111	8.20848	8.27239	8.23304	8.23544	8.22244	8.24525	8.21749	8.21873	8.21772	8.21158	8.22315	8.27435
0.0015	8.18572	8.19986	8.22733	8.24	8.21416	8.24375	8.23331	8.22908	8.21724	8.21711	8.22863	8.25508	8.23186	8.2452	8.22709	8.18607	8.20471	8.2231	8.24267	8.23025	8.20488	8.21239	8.21447	8.19561	8.19504	8.25579	8.24043	8.23278	8.21969	8.2542	8.22293	8.2446	8.22177	8.24431	8.22922	8.23851	8.22917	8.24974	8.22271	8.23252	8.21625	8.23064	8.19333	8.24978
0.001575	8.18424	8.20882	8.23335	8.26248	8.21275	8.2312	8.24242	8.22553	8.22713	8.20319	8.24449	8.24867	8.21472	8.22441	8.23555	8.19675	8.22207	8.22711	8.24252	8.25623	8.23032	8.21381	8.2039	8.20047	8.19043	8.26274	8.2225	8.24551	8.21634	8.21931	8.24365	8.23358	8.23716	8.2423	8.23649	8.24883	8.23226	8.24089	8.23519	8.23252	8.21595	8.23973	8.2085	8.24179
0.00165	8.18244	8.22276	8.21957	8.24353	8.22598	8.2379	8.24128	8.24265	8.21672	8.20576	8.245	8.23933	8.21828	8.22166	8.25209	8.21672	8.23344	8.22244	8.22826	8.22098	8.22971	8.21236	8.20933	8.22146	8.19902	8.26074	8.23677	8.25884	8.22585	8.20703	8.25032	8.22707	8.24163	8.23505	8.24556	8.25263	8.23826	8.25176	8.22763	8.22264	8.24166	8.22023	8.22202	8.24156
0.001725	8.17858	8.23207	8.22942	8.22937	8.22327	8.22868	8.23116	8.21826	8.21267	8.23634	8.23925	8.22159	8.23891	8.22595	8.2362	8.21733	8.21716	8.24184	8.23767	8.22891	8.19895	8.21817	8.20553	8.23097	8.21801	8.25945	8.23863	8.23655	8.2223	8.22156	8.24464	8.2454	8.2541	8.22976	8.23544	8.23807	8.24223	8.24191	8.22483	8.21793	8.23588	8.21121	8.18364	8.23088
0.0018	8.18647	8.21162	8.22	8.25293	8.24799	8.2386	8.2334	8.21377	8.22514	8.24098	8.22488	8.21683	8.23542	8.22196	8.22019	8.23457	8.21665	8.2391	8.25756	8.23012	8.19132	8.21569	8.21114	8.23851	8.20965	8.2369	8.23536	8.23597	8.20348	8.23297	8.25283	8.24526	8.23265	8.23537	8.23657	8.24896	8.2129	8.23217	8.23152	8.21499	8.23531	8.1952	8.19305	8.24162
0.001875	8.195	8.20477	8.20834	8.25775	8.24711	8.23877	8.23073	8.24276	8.21935	8.2178	8.21415	8.22721	8.20958	8.24121	8.23111	8.23443	8.22447	8.20937	8.22679	8.21534	8.21032	8.20497	8.20241	8.21677	8.19773	8.23676	8.23353	8.2512	8.20109	8.25392	8.24125	8.23425	8.21804	8.24933	8.24146	8.22604	8.19998	8.24253	8.23006	8.22046	8.25101	8.22124	8.19209	8.25639
0.00195	8.17563	8.2202	8.19541	8.25589	8.21916	8.23165	8.2285	8.23495	8.22105	8.22431	8.20128	8.23067	8.20235	8.23423	8.22118	8.22225	8.23102	8.21777	8.22543	8.23396	8.19775	8.21621	8.20432	8.18634	8.18914	8.22773	8.22567	8.23948	8.22166	8.23503	8.23311	8.23727	8.2158	8.25575	8.23451	8.21547	8.21318	8.24894	8.22449	8.23943	8.26361	8.21485	8.18577	8.24736
0.002025	8.20666	8.22091	8.20089	8.23132	8.23821	8.22877	8.2317	8.21934	8.20881	8.22657	8.19861	8.21748	8.21706	8.22688	8.23167	8.24002	8.23368	8.23348	8.22797	8.23388	8.20695	8.2209	8.18216	8.19617	8.17612	8.22669	8.23696	8.22316	8.23107	8.23877	8.21244	8.21835	8.22179	8.24265	8.25443	8.2245	8.25428	8.23944	8.23487	8.22539	8.25012	8.21874	8.19004	8.23705
0.0021	8.19285	8.22184	8.19777	8.22808	8.24726	8.21341	8.21552	8.24346	8.22823	8.2135	8.21977	8.20343	8.21719	8.24038	8.2355	8.24504	8.21041	8.22768	8.21514	8.23411	8.22299	8.2133	8.18119	8.20455	8.19672	8.23264	8.24474	8.19075	8.24418	8.23949	8.22472	8.20831	8.23487	8.23557	8.25771	8.24107	8.24247	8.25366	8.22695	8.23426	8.23615	8.2399	8.19834	8.23074
0.002175	8.18551	8.20115	8.19515	8.23744	8.2425	8.2324	8.20523	8.22254	8.2304	8.20737	8.24105	8.22983	8.2319	8.22308	8.23063	8.23411	8.20098	8.21913	8.21243	8.22632	8.21625	8.25415	8.19361	8.20766	8.20597	8.23875	8.25175	8.20277	8.22296	8.23583	8.2295	8.21692	8.23559	8.23767	8.22918	8.23137	8.23023	8.22553	8.24853	8.25169	8.20602	8.23838	8.20766	8.23194
0.00225	8.19249	8.20583	8.22015	8.23551	8.22305	8.2296	8.22413	8.21225	8.21116	8.22212	8.22355	8.23419	8.20452	8.22764	8.22853	8.21408	8.18554	8.21342	8.21725	8.21084	8.22627	8.24529	8.18194	8.22124	8.18832	8.25272	8.23701	8.21786	8.22461	8.21194	8.23519	8.22854	8.21791	8.22791	8.21542	8.23176	8.23246	8.22887	8.23426	8.2563	8.22585	8.21569	8.18673	8.24322
0.002325	8.17933	8.22694	8.20483	8.23844	8.23203	8.22108	8.21072	8.21134	8.20565	8.23229	8.22714	8.21091	8.19511	8.25212	8.2334	8.19658	8.184	8.2069	8.22398	8.2136	8.22023	8.21222	8.17992	8.20534	8.18396	8.25045	8.23704	8.23794	8.21255	8.2354	8.24062	8.22606	8.20698	8.2311	8.21777	8.24081	8.23326	8.23399	8.21916	8.23233	8.23964	8.20157	8.20208	8.25001
0.0024	8.17314	8.22208	8.21175	8.24507	8.2334	8.21458	8.21289	8.22824	8.2084	8.21227	8.21925	8.19576	8.22074	8.2475	8.24917	8.17765	8.1955	8.21526	8.21295	8.22333	8.19283	8.19611	8.19286	8.20654	8.17538	8.23223	8.23921	8.21579	8.2219	8.22338	8.23364	8.21542	8.21378	8.22758	8.26005	8.24823	8.24002	8.24526	8.22136	8.22212	8.23332	8.22446	8.20264	8.25371
0.002475	8.17533	8.21144	8.22318	8.25051	8.21881	8.23461	8.21836	8.23526	8.19603	8.20007	8.20663	8.21926	8.24079	8.21953	8.2359	8.20806	8.21677	8.22959	8.23074	8.22024	8.2194	8.19631	8.2005	8.21908	8.19505	8.21765	8.24671	8.19419	8.22768	8.21953	8.22314	8.20211	8.23523	8.24092	8.25494	8.23419	8.22086	8.25799	8.22736	8.20274	8.22595	8.22067	8.20543	8.24254
0.00255	8.18082	8.18808	8.21122	8.23845	8.22308	8.24907	8.23727	8.22145	8.2041	8.19983	8.2122	8.22029	8.23058	8.21391	8.2327	8.23527	8.22337	8.23162	8.2342	8.22095	8.22563	8.23017	8.2127	8.21116	8.20609	8.22099	8.24642	8.20326	8.21393	8.24582	8.22018	8.21004	8.23777	8.22258	8.2325	8.24188	8.22939	8.24966	8.22601	8.21331	8.21805	8.20129	8.20933	8.21781
0.002625	8.18881	8.21322	8.21074	8.24547	8.22849	8.26258	8.24717	8.20859	8.21195	8.21583	8.22796	8.24198	8.22116	8.2232	8.21748	8.21412	8.20691	8.22459	8.23552	8.22241	8.22543	8.2188	8.21751	8.19801	8.19577	8.23496	8.22267	8.22867	8.20789	8.22591	8.23792	8.20728	8.2084	8.21321	8.21981	8.24587	8.22119	8.23472	8.23238	8.2243	8.20751	8.21147	8.20999	8.22039
0.0027	8.18336	8.22488	8.21829	8.24411	8.24866	8.23334	8.27352	8.22252	8.23151	8.22063	8.19964	8.21843	8.2312	8.2096	8.23254	8.22548	8.20724	8.2151	8.22287	8.21178	8.23663	8.21093	8.20277	8.17664	8.18976	8.22104	8.24526	8.22243	8.24177	8.22608	8.23329	8.22608	8.20986	8.21478	8.23196	8.24594	8.21898	8.22972	8.25423	8.22491	8.22131	8.21335	8.19939	8.22179
0.002775	8.20176	8.21271	8.22113	8.24594	8.2486	8.21778	8.25382	8.23269	8.22778	8.22514	8.21354	8.212	8.23299	8.22624	8.23056	8.22808	8.22908	8.21571	8.20829	8.19918	8.22175	8.21211	8.18954	8.18917	8.18994	8.23004	8.23856	8.22186	8.21275	8.23818	8.21099	8.21815	8.22165	8.22154	8.24871	8.21431	8.23596	8.24314	8.24056	8.23042	8.2332	8.22108	8.20969	8.21902
0.00285	8.2018	8.21286	8.21832	8.22194	8.23446	8.23011	8.24406	8.21328	8.22999	8.22701	8.22037	8.23329	8.23428	8.24587	8.22842	8.23004	8.22239	8.20793	8.21084	8.20633	8.2031	8.21988	8.18731	8.20243	8.19811	8.20221	8.23978	8.22259	8.20746	8.23625	8.24946	8.21321	8.22155	8.2311	8.24334	8.21414	8.23241	8.23177	8.22853	8.21553	8.21229	8.23153	8.23514	8.23949
0.002925	8.17189	8.21304	8.20778	8.21631	8.23386	8.2277	8.23774	8.20948	8.22873	8.21707	8.20474	8.23671	8.24057	8.2445	8.21402	8.19318	8.21372	8.20643	8.2233	8.2189	8.20638	8.21302	8.18142	8.21124	8.20572	8.2034	8.24389	8.20512	8.218	8.21008	8.23966	8.24463	8.22091	8.24295	8.24285	8.22407	8.23058	8.21759	8.24799	8.24173	8.20479	8.22447	8.21259	8.22627
0.003	8.14411	8.2174	8.21005	8.22226	8.2313	8.23205	8.23176	8.23381	8.22399	8.22151	8.20811	8.23409	8.21351	8.22362	8.20887	8.20773	8.22829	8.19977	8.22772	8.23926	8.2172	8.20911	8.19069	8.19806	8.2133	8.21336	8.24837	8.21379	8.21809	8.22216	8.21622	8.24936	8.2164	8.24041	8.23657	8.23991	8.20873	8.22381	8.25163	8.22763	8.21148	8.2187	8.21176	8.23102
0.003075	8.16685	8.19575	8.21331	8.23714	8.22232	8.24292	8.21541	8.22475	8.22797	8.20306	8.24019	8.25799	8.21408	8.22666	8.2251	8.21828	8.22764	8.23439	8.2273	8.21595	8.21757	8.20274	8.20764	8.20508	8.19299	8.22395	8.2393	8.22526	8.21951	8.23443	8.22586	8.24009	8.21431	8.20976	8.23001	8.23245	8.22116	8.23218	8.2273	8.23461	8.20571	8.19981	8.20498	8.2457
0.00315	8.17086	8.18192	8.20414	8.23145	8.23549	8.21523	8.20187	8.21916	8.23666	8.20937	8.23281	8.2392	8.21763	8.22683	8.22273	8.20353	8.19317	8.24568	8.22296	8.21587	8.19256	8.21782	8.1845	8.21223	8.18902	8.22823	8.23836	8.20138	8.23489	8.20957	8.24323	8.23811	8.2019	8.24654	8.23617	8.22817	8.22062	8.24002	8.22488	8.23775	8.20632	8.20288	8.21822	8.24334
0.003225	8.1877	8.18537	8.22792	8.22765	8.2202	8.19251	8.23187	8.20534	8.23568	8.2141	8.22062	8.22828	8.2151	8.22946	8.21065	8.21817	8.19686	8.21744	8.20338	8.22417	8.18677	8.19962	8.21634	8.20021	8.2045	8.23927	8.24898	8.22131	8.24434	8.21447	8.22899	8.24509	8.21829	8.23981	8.23528	8.22866	8.22029	8.23296	8.21787	8.22514	8.21571	8.19377	8.20683	8.24885
0.0033	8.19164	8.21139	8.22309	8.23479	8.22903	8.21482	8.2266	8.21036	8.20551	8.21434	8.2156	8.22475	8.22352	8.23364	8.20871	8.21237	8.20657	8.20712	8.22322	8.21786	8.19642	8.20104	8.23069	8.19921	8.19064	8.23428	8.25115	8.23788	8.23307	8.24618	8.24835	8.25863	8.21473	8.21847	8.22528	8.22306	8.23887	8.23472	8.22131	8.23926	8.21798	8.20477	8.21231	8.22617
0.003375	8.20129	8.21293	8.22186	8.24683	8.21715	8.21447	8.2166	8.21926	8.20956	8.23071	8.22226	8.22236	8.23686	8.22259	8.21828	8.19519	8.212	8.21907	8.23559	8.22796	8.20924	8.19804	8.2062	8.20966	8.16921	8.23191	8.25512	8.21232	8.22913	8.2231	8.24624	8.24537	8.21356	8.22493	8.23686	8.23055	8.24317	8.22177	8.23079	8.25768	8.20988	8.24009	8.23018	8.22758
0.00345	8.19909	8.19408	8.21489	8.24142	8.23799	8.21499	8.22407	8.21668	8.21717	8.21733	8.21116	8.20023	8.2266	8.20938	8.22693	8.2014	8.17797	8.21588	8.21281	8.2095	8.18882	8.18925	8.18605	8.19596	8.1854	8.24067	8.25591	8.21339	8.22456	8.22128	8.22632	8.22886	8.23135	8.24048	8.23372	8.22923	8.21953	8.22442	8.24645	8.24048	8.19968	8.22105	8.20593	8.19986
0.003525	8.18101	8.19771	8.22389	8.21935	8.23945	8.20419	8.22756	8.2194	8.22856	8.24578	8.20071	8.21115	8.2029	8.21704	8.22442	8.22252	8.20719	8.20288	8.20481	8.22005	8.19153	8.20999	8.19758	8.19878	8.18395	8.2338	8.26004	8.22138	8.23477	8.22726	8.22221	8.23349	8.22736	8.24451	8.22684	8.22819	8.22606	8.22053	8.2458	8.23414	8.22184	8.22553	8.21621	8.21262
0.0036	8.18626	8.20096	8.20474	8.22578	8.21562	8.20918	8.24053	8.23865	8.23588	8.23541	8.21443	8.21831	8.21038	8.21943	8.23952	8.22576	8.22746	8.19474	8.21996	8.25293	8.2111	8.22644	8.20873	8.22347	8.2012	8.24763	8.25619	8.22043	8.23571	8.20821	8.24416	8.24439	8.2178	8.23462	8.22913	8.24215	8.23565	8.24013	8.23376	8.21145	8.23335	8.23626	8.23093	8.23981
0.003675	8.1919	8.20077	8.19191	8.21639	8.21063	8.21275	8.25974	8.2225	8.21936	8.22522	8.21536	8.22491	8.22759	8.22945	8.23767	8.21852	8.23504	8.21725	8.21635	8.24604	8.19393	8.22216	8.20555	8.22782	8.20281	8.24128	8.23358	8.22389	8.23209	8.2211	8.23081	8.23697	8.20942	8.20437	8.21953	8.24226	8.22978	8.24983	8.23792	8.21813	8.23577	8.23226	8.22792	8.25108
0.00375	8.19229	8.20002	8.21447	8.22423	8.23841	8.21173	8.22934	8.23018	8.23537	8.22285	8.22608	8.21428	8.21999	8.22605	8.22829	8.18765	8.22524	8.23588	8.21877	8.23556	8.19532	8.22508	8.21005	8.20882	8.20203	8.23021	8.24952	8.23901	8.22961	8.22646	8.21374	8.24028	8.21865	8.21183	8.2158	8.22445	8.23796	8.23598	8.24259	8.22609	8.22199	8.20281	8.21172	8.24899
0.003825	8.18312	8.20971	8.22632	8.22911	8.2461	8.2282	8.22878	8.26041	8.22865	8.23452	8.23465	8.20989	8.22023	8.21213	8.2402	8.19085	8.21238	8.21721	8.23046	8.24787	8.21209	8.22147	8.20119	8.21653	8.21888	8.23453	8.25975	8.23849	8.23209	8.23641	8.22608	8.23137	8.21827	8.21115	8.23262	8.23903	8.22343	8.24633	8.24453	8.23995	8.20204	8.20419	8.20977	8.23439
0.0039	8.18604	8.19975	8.23177	8.26054	8.25625	8.24949	8.23362	8.2384	8.23236	8.21701	8.23626	8.21763	8.2276	8.20707	8.22807	8.20869	8.21243	8.23034	8.23401	8.22959	8.21585	8.22044	8.21061	8.18766	8.20985	8.23728	8.26206	8.21077	8.22718	8.21903	8.23409	8.21691	8.23386	8.2031	8.21701	8.23723	8.23228	8.22922	8.25429	8.2532	8.23227	8.22684	8.24384	8.23275
0.003975	8.18684	8.18345	8.23599	8.25297	8.22516	8.24744	8.24814	8.20214	8.21147	8.23645	8.2254	8.22004	8.21951	8.20687	8.21539	8.23064	8.21866	8.22483	8.20287	8.22601	8.23325	8.21517	8.23224	8.18865	8.19588	8.23738	8.24212	8.21063	8.23187	8.2261	8.22445	8.24426	8.21733	8.23332	8.22029	8.2092	8.2194	8.20763	8.23128	8.25818	8.23126	8.23615	8.22274	8.23505
0.00405	8.19745	8.19509	8.21159	8.23702	8.22733	8.23503	8.22683	8.2179	8.20728	8.24162	8.21214	8.21423	8.21679	8.19547	8.2062	8.23664	8.22844	8.21108	8.21019	8.23186	8.22802	8.21534	8.21879	8.19363	8.21307	8.22266	8.22113	8.21929	8.22985	8.22557	8.22102	8.24331	8.21829	8.23353	8.21898	8.21176	8.22124	8.20993	8.21182	8.25054	8.22138	8.21181	8.20485	8.22384
0.004125	8.20522	8.20658	8.20283	8.22983	8.2302	8.22825	8.21016	8.20967	8.2298	8.20938	8.2186	8.20857	8.21042	8.20558	8.20306	8.21471	8.22164	8.22208	8.21728	8.22416	8.23054	8.19771	8.21026	8.17716	8.20616	8.22114	8.22313	8.2137	8.21461	8.24646	8.23054	8.22417	8.20729	8.25255	8.22039	8.22639	8.23442	8.22004	8.20977	8.21898	8.2144	8.20952	8.18967	8.22015
0.0042	8.19223	8.19798	8.21782	8.22939	8.22343	8.21289	8.22197	8.20803	8.24874	8.20972	8.22627	8.22356	8.21417	8.21999	8.20332	8.22754	8.21471	8.23145	8.21233	8.21437	8.20862	8.19677	8.20015	8.18871	8.18029	8.2334	8.21606	8.22043	8.20728	8.24533	8.22329	8.22974	8.20513	8.26321	8.2144	8.21972	8.20323	8.24291	8.22514	8.20674	8.20871	8.22062	8.19349	8.21663
0.004275	8.17837	8.1937	8.21651	8.22475	8.21614	8.22547	8.23429	8.21528	8.21426	8.22772	8.22011	8.23196	8.21823	8.22334	8.22695	8.21331	8.20922	8.20563	8.22558	8.22945	8.22992	8.20138	8.22585	8.19767	8.18884	8.23416	8.22384	8.21389	8.22845	8.22952	8.23023	8.22133	8.23429	8.23184	8.22577	8.20567	8.21477	8.22759	8.22769	8.23004	8.21846	8.20195	8.2085	8.23991
0.00435	8.17346	8.19942	8.22385	8.22775	8.2321	8.22155	8.23252	8.19138	8.20632	8.22254	8.23045	8.23419	8.21283	8.2322	8.22646	8.20272	8.22264	8.20024	8.21714	8.2351	8.22426	8.19164	8.22511	8.20353	8.17999	8.22577	8.21495	8.23895	8.24014	8.21887	8.23189	8.22521	8.21553	8.24178	8.2148	8.23587	8.22132	8.23002	8.22388	8.21386	8.23345	8.2099	8.20523	8.23531
0.004425	8.17673	8.19416	8.22947	8.22269	8.2385	8.22547	8.23114	8.19552	8.20002	8.21814	8.22573	8.20915	8.23075	8.2187	8.19736	8.19983	8.21704	8.1972	8.19252	8.21328	8.20994	8.20466	8.19856	8.20554	8.20214	8.23153	8.22156	8.23481	8.2276	8.22421	8.22262	8.20727	8.228	8.22562	8.22236	8.20834	8.22727	8.24721	8.22531	8.22793	8.22293	8.22756	8.20287	8.23676
0.0045	8.20004	8.20445	8.21664	8.23814	8.24181	8.20515	8.23156	8.18457	8.20141	8.23724	8.20534	8.20173	8.22639	8.19636	8.18686	8.20021	8.20717	8.19981	8.19959	8.20819	8.22137	8.19016	8.18436	8.17373	8.20424	8.23013	8.21636	8.22315	8.22686	8.22835	8.20666	8.20353	8.24286	8.23111	8.22863	8.19237	8.23853	8.24093	8.22966	8.22852	8.23619	8.23129	8.18891	8.22213
0.004575	8.20087	8.18678	8.21088	8.2499	8.24059	8.21462	8.24184	8.21005	8.22652	8.20591	8.21692	8.21008	8.22124	8.22449	8.1993	8.19818	8.20114	8.22692	8.19831	8.21086	8.22572	8.21079	8.2041	8.16809	8.19866	8.22144	8.21822	8.22783	8.23331	8.24633	8.21007	8.21463	8.24051	8.22867	8.2436	8.2233	8.22716	8.22836	8.2233	8.24047	8.22824	8.2145	8.19382	8.21014
0.00465	8.18091	8.19252	8.20724	8.25611	8.23936	8.22619	8.21798	8.22979	8.23037	8.196	8.20691	8.21301	8.22585	8.22998	8.22895	8.19893	8.21697	8.22374	8.20768	8.23224	8.20756	8.19856	8.22219	8.17781	8.19892	8.21271	8.23194	8.21328	8.21691	8.24841	8.23916	8.2112	8.23388	8.22524	8.24245	8.22865	8.2195	8.21651	8.2047	8.23116	8.24655	8.2126	8.19925	8.21144
0.004725	8.18219	8.21391	8.20376	8.24362	8.22034	8.23303	8.20185	8.24318	8.23484	8.20677	8.19958	8.18731	8.21626	8.21012	8.25081	8.22856	8.22777	8.21817	8.20827	8.24835	8.21751	8.19136	8.22227	8.19022	8.1802	8.20727	8.23252	8.21896	8.1978	8.24081	8.23074	8.2269	8.22091	8.22529	8.23037	8.22399	8.23269	8.19991	8.21475	8.21533	8.24581	8.22806	8.18602	8.21702
0.0048	8.19276	8.22435	8.17822	8.22622	8.24749	8.20947	8.21087	8.23346	8.22145	8.20716	8.1886	8.19304	8.21654	8.20822	8.22622	8.23995	8.18146	8.215	8.2042	8.24935	8.2248	8.19548	8.24414	8.21086	8.20365	8.22329	8.23409	8.20006	8.20946	8.23374	8.22193	8.23626	8.20913	8.23522	8.22884	8.20574	8.21658	8.21331	8.23816	8.22043	8.2379	8.22033	8.17504	8.22699
0.004875	8.17436	8.22644	8.18475	8.23654	8.23803	8.22779	8.21715	8.22648	8.21799	8.20534	8.1987	8.2305	8.23425	8.2148	8.22508	8.22363	8.18724	8.22341	8.21616	8.21518	8.21276	8.21201	8.21965	8.18588	8.21404	8.22517	8.24114	8.21173	8.20626	8.21355	8.2288	8.2438	8.23672	8.23763	8.25476	8.20225	8.21393	8.23496	8.2229	8.21626	8.2232	8.20981	8.18269	8.2265
0.00495	8.17507	8.20525	8.20162	8.24081	8.21796	8.22817	8.21913	8.22931	8.21682	8.20946	8.20985	8.22573	8.20672	8.19342	8.2173	8.18959	8.20532	8.20284	8.23369	8.18682	8.21384	8.20592	8.17304	8.16579	8.2054	8.22927	8.23592	8.20387	8.21777	8.20138	8.21789	8.23969	8.23657	8.25907	8.24575	8.2166	8.21683	8.23926	8.21307	8.22071	8.23243	8.20829	8.18528	8.24205
0.005025	8.16851	8.18517	8.21392	8.22041	8.22478	8.25205	8.2114	8.20679	8.22267	8.22161	8.21358	8.23805	8.21055	8.20295	8.23026	8.18147	8.21621	8.18232	8.21899	8.20866	8.22533	8.18806	8.16629	8.18775	8.20175	8.22495	8.21519	8.21233	8.22895	8.23259	8.22269	8.22913	8.21609	8.24477	8.23841	8.2129	8.21667	8.21739	8.23032	8.22044	8.23807	8.20698	8.2021	8.2282
0.0051	8.16461	8.21044	8.20295	8.21833	8.22107	8.24638	8.21501	8.19786	8.19965	8.22235	8.20841	8.21251	8.22445	8.21139	8.23371	8.19527	8.21209	8.17098	8.21495	8.20826	8.22119	8.19121	8.19708	8.20404	8.20359	8.21576	8.21161	8.22206	8.22259	8.24537	8.22522	8.23176	8.21542	8.22834	8.2219	8.21364	8.21524	8.21347	8.21967	8.2084	8.2069	8.19398	8.20462	8.23635
0.005175	8.16274	8.21327	8.21086	8.21211	8.21623	8.2219	8.23029	8.20763	8.20586	8.23799	8.20344	8.19241	8.22803	8.20348	8.19605	8.20023	8.20049	8.18513	8.2225	8.21494	8.20468	8.19129	8.21683	8.21045	8.18814	8.22137	8.24763	8.20548	8.21602	8.23837	8.23868	8.23897	8.23418	8.21778	8.22086	8.22726	8.21845	8.23074	8.22459	8.21693	8.22479	8.20225	8.20314	8.2375
0.00525	8.15442	8.22049	8.20648	8.22545	8.20793	8.23359	8.2376	8.21131	8.23123	8.23026	8.21617	8.21219	8.22257	8.19598	8.19062	8.22192	8.20932	8.21462	8.23732	8.21732	8.2022	8.20231	8.19995	8.20508	8.19106	8.21627	8.24565	8.19763	8.21046	8.23476	8.24425	8.22263	8.23304	8.23317	8.22234	8.20613	8.23878	8.24191	8.22065	8.21738	8.20975	8.20873	8.20611	8.25241
0.005325	8.16934	8.20868	8.20718	8.24112	8.21201	8.22764	8.21927	8.20609	8.22314	8.22136	8.20717	8.22276	8.21754	8.20337	8.19501	8.23763	8.21401	8.20691	8.22618	8.21971	8.18181	8.19499	8.1897	8.19642	8.18981	8.22005	8.23544	8.20754	8.21276	8.21311	8.23728	8.20728	8.21125	8.23556	8.22495	8.19907	8.24323	8.23776	8.23486	8.23708	8.20337	8.19399	8.19626	8.23855
0.0054	8.16933	8.18934	8.20362	8.24883	8.22169	8.21198	8.21484	8.2246	8.23162	8.21607	8.21644	8.22894	8.21314	8.21824	8.20245	8.21438	8.20098	8.22249	8.2128	8.20788	8.18428	8.18987	8.19679	8.20821	8.20315	8.23292	8.2396	8.20735	8.23042	8.20854	8.22026	8.22684	8.19514	8.24425	8.20646	8.21851	8.2471	8.21715	8.25327	8.23246	8.20386	8.17308	8.19749	8.25409
0.005475	8.17192	8.19698	8.20307	8.24963	8.23013	8.1997	8.20363	8.21019	8.21393	8.21342	8.23541	8.24689	8.21869	8.22179	8.19859	8.20487	8.20424	8.23167	8.21511	8.19666	8.2067	8.19007	8.18675	8.21255	8.19537	8.23887	8.2357	8.22941	8.24352	8.19898	8.22496	8.21167	8.19923	8.22961	8.21965	8.20683	8.22325	8.23205	8.24071	8.21018	8.18904	8.1795	8.2011	8.22624
0.00555	8.16353	8.21428	8.21202	8.23332	8.2416	8.19734	8.18708	8.22407	8.21621	8.22169	8.22828	8.22363	8.21281	8.22432	8.21476	8.21261	8.20626	8.21082	8.21387	8.20521	8.21972	8.18127	8.20206	8.22026	8.1931	8.23012	8.24951	8.21438	8.21539	8.20761	8.21251	8.22067	8.19981	8.24044	8.21026	8.21411	8.19052	8.22881	8.20101	8.22431	8.19365	8.20413	8.20096	8.22701
0.005625	8.16719	8.20563	8.21848	8.23117	8.23297	8.20773	8.17801	8.22705	8.21962	8.23485	8.2163	8.19646	8.20062	8.21049	8.21494	8.22184	8.21693	8.20746	8.21926	8.21205	8.22633	8.19986	8.20577	8.22604	8.18748	8.22539	8.22968	8.20244	8.22277	8.21471	8.21528	8.23853	8.22308	8.23544	8.22094	8.2195	8.19875	8.22343	8.21702	8.22212	8.22072	8.21539	8.20381	8.22096
0.0057	8.18268	8.21875	8.19883	8.21654	8.21763	8.23304	8.22026	8.2274	8.21778	8.24465	8.22304	8.20661	8.20834	8.21963	8.22445	8.21347	8.2012	8.20859	8.21088	8.22091	8.20746	8.21077	8.21344	8.21572	8.18259	8.22033	8.21627	8.19721	8.2409	8.22849	8.22226	8.24872	8.22159	8.22913	8.2133	8.21275	8.20503	8.23198	8.23303	8.21018	8.21323	8.21604	8.19528	8.23695
0.005775	8.19397	8.23065	8.20745	8.21168	8.23472	8.2449	8.23975	8.22177	8.22407	8.23631	8.23292	8.20532	8.20902	8.2247	8.22005	8.19768	8.19889	8.20845	8.20686	8.23021	8.20713	8.23022	8.20501	8.21149	8.18737	8.23301	8.20986	8.21253	8.24136	8.22884	8.21	8.26028	8.20422	8.23967	8.23298	8.19665	8.20148	8.22544	8.23149	8.20653	8.22617	8.23962	8.19491	8.24956
0.00585	8.19925	8.21466	8.23462	8.22798	8.23415	8.2332	8.22968	8.22468	8.20691	8.23846	8.23561	8.20043	8.21757	8.22671	8.21119	8.2012	8.19449	8.20052	8.21383	8.20651	8.19444	8.20667	8.17072	8.20365	8.18649	8.23078	8.21292	8.21129	8.20699	8.23973	8.23392	8.22628	8.21705	8.24599	8.25335	8.20741	8.21588	8.22458	8.22905	8.20901	8.23496	8.22267	8.19697	8.23496
0.005925	8.19628	8.22627	8.22756	8.24327	8.23381	8.23798	8.25174	8.23448	8.20203	8.23549	8.23365	8.21134	8.21088	8.23053	8.21677	8.20615	8.19963	8.20532	8.19708	8.20523	8.19964	8.20231	8.18222	8.215	8.19522	8.23533	8.24556	8.23212	8.22344	8.22407	8.2486	8.22037	8.21842	8.21143	8.23093	8.21707	8.23823	8.22283	8.22892	8.21056	8.22479	8.21308	8.21425	8.22995
0.006	8.19705	8.21639	8.21785	8.24468	8.20806	8.24053	8.22995	8.22177	8.20796	8.23714	8.22979	8.24086	8.22177	8.21295	8.22783	8.19012	8.21283	8.21398	8.21534	8.20084	8.20122	8.21147	8.22118	8.20564	8.17857	8.23541	8.25125	8.23693	8.21798	8.22964	8.22297	8.20826	8.23271	8.20586	8.22399	8.22988	8.22287	8.2061	8.22889	8.23672	8.21438	8.21968	8.20778	8.21517
0.006075	8.20401	8.20457	8.19447	8.23102	8.20502	8.21368	8.21747	8.20417	8.22142	8.23872	8.2007	8.21814	8.23836	8.23792	8.2327	8.18578	8.21494	8.2082	8.22371	8.21911	8.2172	8.19104	8.19316	8.19213	8.19557	8.23471	8.24418	8.2238	8.20998	8.21593	8.21561	8.21089	8.22269	8.21601	8.23705	8.22821	8.19735	8.20663	8.22872	8.23647	8.22309	8.21158	8.19087	8.22152
0.00615	8.19764	8.20056	8.18719	8.22379	8.20643	8.21117	8.23315	8.20118	8.23246	8.22524	8.22011	8.21139	8.2375	8.22538	8.20985	8.21795	8.21355	8.21798	8.20726	8.24378	8.19399	8.20764	8.18238	8.19728	8.19416	8.22742	8.24233	8.2223	8.19731	8.21404	8.21704	8.20262	8.21406	8.22488	8.20174	8.21793	8.20728	8.23226	8.22599	8.22506	8.23887	8.20763	8.20504	8.22781
0.006225	8.17532	8.22396	8.19944	8.20763	8.22318	8.21818	8.24741	8.23171	8.22013	8.22075	8.20198	8.22227	8.22676	8.21105	8.22718	8.20784	8.24311	8.22988	8.22133	8.22247	8.1811	8.1914	8.1951	8.1941	8.16779	8.24132	8.24749	8.22216	8.19202	8.20955	8.23869	8.18378	8.24159	8.21511	8.20521	8.25821	8.21262	8.22388	8.2141	8.23233	8.2488	8.2129	8.19967	8.23565
0.0063	8.159	8.22449	8.21285	8.21147	8.24422	8.22733	8.23986	8.22386	8.2077	8.22304	8.20562	8.22396	8.23722	8.21635	8.21608	8.21253	8.2246	8.21635	8.2368	8.20996	8.19108	8.19155	8.20309	8.21042	8.17645	8.21716	8.24567	8.21417	8.19963	8.20908	8.21982	8.22132	8.2486	8.21711	8.22163	8.24341	8.21814	8.22948	8.22219	8.23097	8.2368	8.18871	8.19029	8.24566
0.006375	8.16669	8.19033	8.18829	8.2243	8.21416	8.22066	8.23339	8.223	8.22087	8.21163	8.20699	8.20857	8.21264	8.20649	8.18737	8.20613	8.19769	8.21294	8.23503	8.20827	8.20849	8.21106	8.19084	8.20206	8.17181	8.23896	8.24006	8.2141	8.21055	8.22049	8.21651	8.21634	8.2239	8.22188	8.21784	8.21879	8.22666	8.22701	8.24245	8.21873	8.23363	8.17692	8.18525	8.23889
0.00645	8.17568	8.18242	8.20775	8.22718	8.20195	8.22753	8.24984	8.23391	8.2303	8.20572	8.19636	8.2026	8.2151	8.21164	8.20095	8.21198	8.18289	8.21227	8.21283	8.22648	8.22385	8.20887	8.19522	8.21066	8.18212	8.2229	8.21292	8.2112	8.21007	8.21967	8.1965	8.22039	8.22199	8.24162	8.19551	8.20886	8.22263	8.22449	8.2444	8.21036	8.23846	8.20185	8.18181	8.23833
0.006525	8.20204	8.19608	8.22572	8.21829	8.20611	8.21686	8.22341	8.21973	8.20652	8.18588	8.18929	8.19555	8.2099	8.20437	8.20515	8.20484	8.20382	8.20271	8.21336	8.22474	8.19975	8.2059	8.19991	8.18714	8.16612	8.21244	8.23158	8.20183	8.21838	8.22013	8.20316	8.22699	8.21267	8.24816	8.22235	8.20774	8.22552	8.23897	8.24426	8.22164	8.23466	8.21185	8.16929	8.24292
0.0066	8.19204	8.1919	8.17984	8.19571	8.20244	8.23148	8.22034	8.19126	8.2442	8.18198	8.2058	8.21314	8.22726	8.21629	8.21965	8.20243	8.21449	8.20489	8.21941	8.22789	8.20891	8.21298	8.20793	8.19596	8.1725	8.21465	8.23119	8.20511	8.218	8.22093	8.20457	8.21504	8.22528	8.24346	8.22286	8.2088	8.21667	8.23101	8.22396	8.22655	8.22959	8.18596	8.19368	8.2525
0.006675	8.18677	8.21826	8.17123	8.20862	8.18584	8.23383	8.21893	8.17849	8.25302	8.19796	8.19969	8.20161	8.2145	8.22585	8.17955	8.19438	8.21437	8.22178	8.23063	8.23465	8.21904	8.21793	8.20404	8.19879	8.17145	8.21962	8.24114	8.21311	8.19168	8.21294	8.22777	8.19698	8.20244	8.21141	8.22192	8.21762	8.20694	8.22249	8.20623	8.22926	8.21804	8.1985	8.1741	8.23518
0.00675	8.17928	8.21951	8.19308	8.22039	8.20043	8.20995	8.21042	8.18926	8.23683	8.19415	8.20296	8.19454	8.22037	8.20408	8.17854	8.21363	8.20014	8.22068	8.22323	8.23002	8.2018	8.20193	8.21528	8.20227	8.16713	8.24217	8.22898	8.20862	8.2051	8.22653	8.22024	8.19968	8.19817	8.20918	8.228	8.19505	8.20002	8.20704	8.20586	8.22933	8.22838	8.21156	8.18247	8.23653
0.006825	8.17365	8.20123	8.20531	8.22595	8.20508	8.21943	8.21721	8.21416	8.218	8.18541	8.19169	8.20203	8.20197	8.21725	8.18884	8.2181	8.20217	8.20527	8.21293	8.19892	8.19759	8.192	8.2053	8.21064	8.17102	8.24206	8.23561	8.20271	8.22408	8.19867	8.24364	8.21331	8.22358	8.19927	8.23811	8.22108	8.18523	8.22892	8.21745	8.2276	8.23369	8.20835	8.20563	8.23632
0.0069	8.18381	8.20078	8.20629	8.2292	8.2074	8.20153	8.23284	8.22225	8.22733	8.20744	8.19055	8.21847	8.20918	8.21336	8.20124	8.20086	8.20007	8.19842	8.21651	8.19266	8.21182	8.18293	8.19665	8.18565	8.19546	8.2258	8.22845	8.20671	8.2127	8.19304	8.22858	8.22908	8.21677	8.21551	8.23527	8.22742	8.19693	8.22338	8.2047	8.22642	8.23036	8.20459	8.19277	8.24011
0.006975	8.1737	8.20654	8.19847	8.22314	8.21033	8.21092	8.22906	8.2098	8.21977	8.20506	8.18967	8.21256	8.20558	8.201	8.20554	8.2164	8.2015	8.21452	8.21772	8.20307	8.203	8.21875	8.21355	8.18153	8.22108	8.22253	8.22061	8.21459	8.20319	8.20474	8.21725	8.22416	8.21316	8.22386	8.21533	8.21706	8.21264	8.2209	8.22479	8.20788	8.2156	8.20841	8.18952	8.24023
0.00705	8.1783	8.19059	8.20724	8.22927	8.19619	8.22211	8.2173	8.21486	8.20642	8.20026	8.18829	8.19702	8.20796	8.19071	8.20587	8.20124	8.21826	8.22026	8.20316	8.20596	8.20004	8.23929	8.21482	8.19371	8.19733	8.20885	8.21339	8.21176	8.21798	8.20995	8.21541	8.20922	8.2068	8.23851	8.21874	8.2187	8.21547	8.21566	8.24441	8.19926	8.21347	8.19417	8.19965	8.23571
0.007125	8.17992	8.19238	8.18677	8.20869	8.22544	8.21503	8.22777	8.21046	8.20516	8.18958	8.19116	8.18999	8.20988	8.19078	8.19987	8.18539	8.20913	8.21945	8.19584	8.19424	8.19454	8.22672	8.19087	8.19689	8.1891	8.20852	8.2122	8.20213	8.21921	8.22053	8.23063	8.2223	8.19281	8.23613	8.20723	8.19875	8.22875	8.19763	8.25251	8.19761	8.21815	8.18829	8.18968	8.22072
0.0072	8.16365	8.18064	8.1864	8.19808	8.20347	8.21321	8.22007	8.23149	8.21885	8.19524	8.19769	8.20489	8.20975	8.20625	8.19963	8.21178	8.21167	8.23235	8.2274	8.18835	8.19595	8.20853	8.18068	8.19327	8.1816	8.20511	8.21393	8.19154	8.2144	8.20835	8.24093	8.25026	8.21789	8.24975	8.20647	8.20874	8.24259	8.19609	8.23195	8.19443	8.2079	8.19804	8.21093	8.23072
0.007275	8.16144	8.19289	8.21759	8.22352	8.22343	8.20993	8.2206	8.24155	8.2386	8.18998	8.21681	8.2069	8.20807	8.1909	8.20783	8.20429	8.1862	8.20568	8.21162	8.20805	8.21996	8.19799	8.18369	8.20325	8.17172	8.21182	8.20587	8.20124	8.2215	8.20321	8.24009	8.25172	8.21669	8.24863	8.22781	8.22848	8.21213	8.20952	8.21027	8.21659	8.22357	8.19828	8.2328	8.23947
0.00735	8.1746	8.19646	8.22717	8.22751	8.2011	8.20201	8.23376	8.23335	8.24783	8.20137	8.2048	8.20562	8.20258	8.20164	8.21136	8.19754	8.19997	8.20063	8.20423	8.2245	8.21564	8.17936	8.19781	8.21218	8.17094	8.20115	8.21009	8.217	8.20724	8.20546	8.24998	8.24009	8.21971	8.22023	8.23643	8.23129	8.21401	8.22778	8.21206	8.20554	8.23096	8.21181	8.22154	8.25736
0.007425	8.17174	8.18595	8.19833	8.19406	8.19286	8.22475	8.21178	8.21328	8.23555	8.22638	8.22528	8.21172	8.20211	8.21523	8.20511	8.19106	8.21311	8.19733	8.20298	8.21041	8.21435	8.17945	8.17468	8.23104	8.17668	8.2236	8.22005	8.19942	8.21761	8.2079	8.22732	8.24277	8.21307	8.22255	8.22655	8.22994	8.21507	8.24547	8.22745	8.20454	8.23147	8.21438	8.18974	8.23957
0.0075	8.16648	8.18689	8.19767	8.21336	8.21083	8.21369	8.21603	8.2191	8.22132	8.21492	8.21706	8.23074	8.2152	8.19989	8.21106	8.20168	8.21504	8.21688	8.20811	8.20937	8.20848	8.19438	8.17053	8.21917	8.18245	8.21855	8.21551	8.19136	8.22544	8.20072	8.21566	8.22999	8.21509	8.20089	8.2237	8.22416	8.21828	8.22836	8.21568	8.21894	8.22295	8.19689	8.18952	8.24332
0.007575	8.18259	8.19449	8.20133	8.2431	8.23174	8.21308	8.24059	8.21283	8.21355	8.23215	8.18633	8.23743	8.22202	8.22464	8.21018	8.21152	8.20456	8.2171	8.22028	8.2045	8.17968	8.19246	8.17261	8.21284	8.19502	8.21829	8.22599	8.21191	8.24202	8.1936	8.21194	8.23903	8.22365	8.19293	8.23802	8.2399	8.21623	8.22433	8.21869	8.20394	8.218	8.19422	8.18273	8.22465
0.00765	8.18635	8.19528	8.1987	8.24881	8.20967	8.22104	8.23607	8.22655	8.22156	8.22872	8.20288	8.22389	8.2141	8.22561	8.20662	8.19768	8.20961	8.22203	8.23811	8.20735	8.16462	8.16643	8.17712	8.209	8.1952	8.22803	8.23793	8.20553	8.22922	8.19453	8.20906	8.22319	8.22933	8.22768	8.24635	8.22332	8.214	8.2174	8.2407	8.20937	8.20031	8.21629	8.18536	8.23042
0.007725	8.16326	8.19392	8.19256	8.23315	8.20442	8.20109	8.22709	8.21716	8.22386	8.18635	8.21696	8.2045	8.20409	8.21627	8.2207	8.19696	8.22116	8.21767	8.23209	8.21292	8.19104	8.18555	8.18398	8.18961	8.19447	8.23887	8.23632	8.19905	8.22595	8.20222	8.20427	8.19434	8.20716	8.23529	8.23153	8.21363	8.2046	8.20704	8.23117	8.20822	8.21679	8.21056	8.1981	8.23605
0.0078	8.16219	8.19266	8.1918	8.24704	8.20747	8.20204	8.23274	8.21225	8.20847	8.19867	8.22722	8.19558	8.19294	8.21546	8.22403	8.16724	8.20638	8.2086	8.21537	8.20941	8.19827	8.19647	8.18853	8.17629	8.19412	8.22646	8.22894	8.20249	8.21725	8.2026	8.22379	8.20831	8.1941	8.22311	8.23448	8.21898	8.18737	8.20615	8.22335	8.2136	8.21557	8.19646	8.1967	8.22529
0.007875	8.17014	8.18949	8.17843	8.24483	8.20716	8.21397	8.22325	8.21058	8.21222	8.23381	8.22141	8.19716	8.20017	8.21102	8.2149	8.17692	8.19393	8.19766	8.20094	8.21982	8.20084	8.17551	8.1953	8.19421	8.18855	8.2303	8.24289	8.21696	8.22877	8.22404	8.21848	8.20404	8.19696	8.21545	8.22216	8.22511	8.19525	8.2002	8.23414	8.2096	8.19903	8.19436	8.19434	8.20726
0.00795	8.18911	8.19621	8.18193	8.24002	8.21454	8.21336	8.2046	8.20459	8.21572	8.22283	8.21809	8.19229	8.20521	8.18974	8.20099	8.19631	8.19975	8.1936	8.20704	8.22299	8.21318	8.17004	8.19312	8.19195	8.19038	8.22114	8.24364	8.21486	8.21176	8.22926	8.22091	8.21572	8.19937	8.21912	8.22244	8.23143	8.20141	8.19543	8.22482	8.19969	8.21213	8.20847	8.20555	8.20436
0.008025	8.18703	8.20223	8.19078	8.22683	8.22582	8.21299	8.20206	8.21205	8.20746	8.20825	8.20265	8.19872	8.20843	8.19983	8.17938	8.20906	8.20752	8.20788	8.20572	8.20721	8.21228	8.19326	8.18554	8.19945	8.19677	8.22371	8.2612	8.21651	8.20263	8.25047	8.20958	8.2356	8.21167	8.21665	8.20859	8.24197	8.20198	8.2166	8.22929	8.22121	8.22484	8.19707	8.212	8.21584
0.0081	8.17233	8.18762	8.2021	8.23027	8.22676	8.22786	8.20961	8.21314	8.22583	8.21645	8.19411	8.21241	8.19951	8.19655	8.16289	8.20829	8.20695	8.21244	8.21968	8.21055	8.18741	8.21086	8.19609	8.19207	8.18213	8.23312	8.23861	8.20297	8.21082	8.24278	8.17711	8.2351	8.19528	8.21398	8.20117	8.21913	8.18628	8.21389	8.23114	8.22384	8.21992	8.21632	8.21276	8.22975
0.008175	8.1493	8.19673	8.19394	8.2357	8.20896	8.22292	8.21321	8.21191	8.19749	8.19399	8.18555	8.2074	8.20269	8.19277	8.16757	8.20171	8.21145	8.19445	8.20759	8.21186	8.17472	8.18831	8.20602	8.2025	8.18704	8.22002	8.22703	8.21209	8.21918	8.21471	8.19649	8.20363	8.19295	8.22141	8.19328	8.20525	8.21606	8.22062	8.2144	8.20593	8.20606	8.21264	8.21798	8.23101
0.00825	8.14854	8.1948	8.19219	8.23396	8.20724	8.19274	8.21461	8.20211	8.21074	8.20555	8.20133	8.20155	8.20078	8.20075	8.19482	8.22283	8.1997	8.19836	8.21486	8.20028	8.18568	8.1817	8.20461	8.18383	8.19628	8.22199	8.23084	8.20924	8.21169	8.22182	8.21087	8.22704	8.22676	8.24259	8.20333	8.20298	8.22435	8.20654	8.22945	8.21564	8.19354	8.22126	8.21705	8.22043
0.008325	8.17498	8.18814	8.1865	8.22335	8.20635	8.22583	8.24401	8.2148	8.22071	8.21187	8.21349	8.20237	8.20651	8.22287	8.21495	8.21927	8.18371	8.19608	8.20813	8.21747	8.19489	8.19235	8.19856	8.18464	8.17278	8.21467	8.22268	8.20605	8.21794	8.21868	8.23392	8.21738	8.20834	8.23134	8.20719	8.20992	8.19773	8.19986	8.2296	8.20819	8.20456	8.21227	8.19989	8.23156
0.0084	8.17089	8.20835	8.19651	8.23149	8.19901	8.22199	8.2405	8.23012	8.20647	8.21435	8.19819	8.20812	8.20755	8.22147	8.22189	8.19516	8.18456	8.20735	8.20507	8.22901	8.19004	8.21021	8.2016	8.1942	8.1902	8.23655	8.21454	8.22086	8.18987	8.22342	8.21462	8.2034	8.21058	8.20638	8.20844	8.21804	8.21511	8.19647	8.22569	8.22983	8.23451	8.21267	8.20792	8.23915
0.008475	8.17504	8.19206	8.19605	8.22903	8.19572	8.20806	8.22007	8.2126	8.2051	8.21982	8.19804	8.19458	8.21099	8.21323	8.18592	8.19872	8.19743	8.20422	8.21201	8.21468	8.20107	8.20712	8.20502	8.19084	8.17729	8.24221	8.21372	8.2039	8.21706	8.22723	8.22306	8.21035	8.20768	8.21209	8.21766	8.20764	8.21407	8.22539	8.21237	8.22198	8.23663	8.20305	8.19588	8.21531
0.00855	8.16249	8.20498	8.19066	8.20479	8.1975	8.20543	8.21234	8.21981	8.20432	8.21983	8.20548	8.20065	8.23037	8.19663	8.20911	8.20862	8.20651	8.19398	8.20372	8.21606	8.19158	8.19792	8.20998	8.18645	8.15075	8.22393	8.22775	8.18064	8.20151	8.21604	8.23421	8.21354	8.20621	8.20778	8.21049	8.2108	8.21415	8.20141	8.20198	8.206	8.22235	8.20755	8.19714	8.21728
0.008625	8.16364	8.2003	8.18907	8.20934	8.20821	8.20988	8.22369	8.20934	8.19734	8.21375	8.1825	8.2062	8.22084	8.19864	8.21005	8.21508	8.20386	8.18493	8.19654	8.20944	8.18909	8.20332	8.20769	8.17204	8.16339	8.22528	8.23325	8.20536	8.18881	8.19965	8.21915	8.19874	8.23011	8.21709	8.2044	8.21133	8.2047	8.19238	8.22663	8.21815	8.21877	8.21342	8.20479	8.23114
0.0087	8.1787	8.19794	8.18147	8.20086	8.20963	8.2091	8.21522	8.19046	8.18929	8.22041	8.1986	8.21772	8.2031	8.22212	8.20742	8.20358	8.21395	8.17877	8.19279	8.18996	8.21092	8.21311	8.2096	8.19407	8.1666	8.22463	8.2174	8.20755	8.20498	8.20699	8.21046	8.2115	8.21682	8.23201	8.21856	8.20435	8.20151	8.19992	8.22339	8.21042	8.20729	8.20961	8.2068	8.24217
0.008775	8.17542	8.18041	8.21171	8.2026	8.20527	8.21389	8.20831	8.1871	8.19799	8.21243	8.17811	8.23128	8.20189	8.20569	8.2121	8.18965	8.20084	8.19393	8.20105	8.19622	8.20957	8.20584	8.20258	8.20948	8.18854	8.23798	8.21838	8.2106	8.20493	8.21723	8.2015	8.21335	8.19097	8.23664	8.20109	8.22137	8.21092	8.21111	8.21064	8.22297	8.21711	8.21631	8.19781	8.22161
0.00885	8.14346	8.1676	8.21486	8.20531	8.20286	8.21978	8.20654	8.17327	8.20862	8.21768	8.19225	8.23655	8.20955	8.20522	8.20306	8.20222	8.20345	8.19275	8.21691	8.19088	8.19266	8.19318	8.19558	8.22918	8.18024	8.23996	8.2152	8.21288	8.21804	8.21575	8.20104	8.22993	8.19977	8.2369	8.19632	8.24114	8.21103	8.22361	8.21888	8.21602	8.20443	8.21105	8.19731	8.21213
0.008925	8.15905	8.1852	8.20103	8.20212	8.20613	8.2255	8.18976	8.17587	8.22939	8.19386	8.179	8.21753	8.21789	8.18596	8.20732	8.1928	8.20937	8.20401	8.23041	8.19701	8.18448	8.19477	8.18558	8.19647	8.17374	8.24037	8.22495	8.22052	8.21829	8.22164	8.217	8.2224	8.20958	8.21233	8.21389	8.22442	8.21552	8.20803	8.22147	8.22817	8.20863	8.22002	8.1915	8.24044
0.009	8.17552	8.18864	8.19963	8.20995	8.20708	8.20793	8.19326	8.19785	8.22372	8.19159	8.18198	8.1941	8.21778	8.18616	8.19138	8.23091	8.21645	8.21047	8.20633	8.1919	8.18882	8.20061	8.17013	8.20593	8.18321	8.2276	8.22123	8.22758	8.1941	8.23574	8.23479	8.21595	8.21128	8.22898	8.21059	8.22277	8.23252	8.20455	8.22624	8.22819	8.22271	8.24414	8.20461	8.24723
0.009075	8.18194	8.16893	8.19703	8.21675	8.21444	8.19913	8.20835	8.1803	8.19497	8.19429	8.20059	8.2068	8.20131	8.18799	8.19092	8.21592	8.19272	8.2015	8.21704	8.20362	8.19777	8.20812	8.17698	8.23016	8.19682	8.22496	8.22351	8.2298	8.18653	8.22548	8.24236	8.20904	8.20497	8.22643	8.22541	8.22023	8.2211	8.1971	8.22545	8.2088	8.20852	8.21693	8.21653	8.22791
0.00915	8.16339	8.18881	8.18266	8.20822	8.21878	8.2179	8.21331	8.18785	8.1949	8.19823	8.19302	8.20001	8.17989	8.20815	8.1848	8.17216	8.20359	8.20493	8.20946	8.21088	8.20218	8.20483	8.1965	8.20269	8.18447	8.22966	8.22906	8.22503	8.17924	8.21089	8.21379	8.21804	8.23593	8.19241	8.21578	8.21926	8.22282	8.2001	8.21384	8.2265	8.20614	8.19411	8.19099	8.2189
0.009225	8.16451	8.19393	8.18569	8.19261	8.22461	8.21995	8.21147	8.20323	8.18974	8.20765	8.19417	8.20797	8.18311	8.22334	8.2078	8.17479	8.20153	8.20916	8.19375	8.19452	8.19922	8.17439	8.19144	8.20794	8.1636	8.22769	8.21925	8.18841	8.1897	8.1982	8.20302	8.22681	8.22872	8.19632	8.21973	8.22853	8.20487	8.2096	8.20868	8.22922	8.20565	8.17642	8.18102	8.22498
0.0093	8.17127	8.17979	8.18258	8.21753	8.21893	8.21831	8.20868	8.18629	8.20054	8.21599	8.19276	8.20582	8.20225	8.20496	8.22745	8.1809	8.19052	8.24188	8.20291	8.19126	8.19155	8.16336	8.19328	8.20164	8.15108	8.22356	8.22156	8.21117	8.20101	8.21754	8.2182	8.20989	8.20025	8.18832	8.22358	8.21259	8.19399	8.21675	8.22219	8.20759	8.20932	8.20109	8.18144	8.21606
0.009375	8.17919	8.2071	8.17607	8.20854	8.19818	8.22329	8.20006	8.18012	8.21187	8.22122	8.1987	8.19787	8.20283	8.19489	8.20412	8.1966	8.18049	8.2324	8.1958	8.18472	8.18254	8.16491	8.18151	8.18558	8.16869	8.23477	8.23044	8.19276	8.20225	8.22423	8.20399	8.22194	8.20821	8.20864	8.19917	8.19068	8.19369	8.19187	8.22444	8.18392	8.21202	8.21614	8.167	8.2086
0.00945	8.16899	8.20126	8.1838	8.20764	8.19123	8.22853	8.21218	8.19699	8.22032	8.22605	8.19918	8.19725	8.21701	8.22024	8.18547	8.18914	8.19454	8.20634	8.1864	8.19566	8.18692	8.19326	8.17883	8.19542	8.18475	8.22492	8.2174	8.19457	8.21864	8.20321	8.20724	8.21131	8.21538	8.2187	8.20478	8.19287	8.22203	8.20717	8.23003	8.21414	8.22622	8.21629	8.17736	8.21626
0.009525	8.18049	8.19673	8.19447	8.22023	8.1841	8.20857	8.21564	8.19019	8.20527	8.22068	8.22255	8.19394	8.21954	8.2189	8.17292	8.20015	8.1894	8.2132	8.20644	8.19936	8.19897	8.18836	8.18803	8.19093	8.18604	8.18926	8.22499	8.20517	8.23119	8.21096	8.21093	8.2292	8.20784	8.23056	8.19356	8.21957	8.22255	8.22132	8.23349	8.2076	8.21724	8.19641	8.16901	8.21916
0.0096	8.15728	8.18606	8.19623	8.24284	8.17326	8.20793	8.19792	8.19937	8.21275	8.20957	8.20646	8.20699	8.21608	8.21953	8.17735	8.20901	8.20195	8.22199	8.19977	8.21438	8.19529	8.18756	8.1864	8.18254	8.19895	8.1894	8.22849	8.20972	8.24006	8.22432	8.22681	8.21419	8.24173	8.22585	8.21896	8.20826	8.20686	8.22808	8.21697	8.20532	8.20832	8.20302	8.18601	8.23793
0.009675	8.14671	8.19989	8.17259	8.24847	8.18748	8.18527	8.18673	8.21026	8.20016	8.20357	8.2052	8.2145	8.20759	8.21016	8.17001	8.21234	8.223	8.23292	8.21843	8.22028	8.20344	8.17998	8.18306	8.19562	8.20615	8.22756	8.25349	8.21059	8.23428	8.23114	8.2238	8.22661	8.20958	8.22311	8.23001	8.21757	8.20624	8.21111	8.21528	8.21798	8.1931	8.21614	8.20251	8.22823
0.00975	8.15152	8.19892	8.17783	8.23316	8.20288	8.19927	8.19592	8.20498	8.20422	8.19178	8.20546	8.21166	8.22157	8.22889	8.17814	8.19276	8.21524	8.23483	8.20323	8.23017	8.20058	8.20265	8.18242	8.19265	8.1894	8.21434	8.25914	8.21124	8.2401	8.22042	8.22009	8.23349	8.20438	8.20849	8.20652	8.2203	8.20689	8.20025	8.23177	8.23306	8.18932	8.21045	8.18928	8.21056
0.009825	8.17027	8.18812	8.19651	8.22599	8.1909	8.19256	8.21885	8.19739	8.2092	8.17993	8.22812	8.21191	8.22107	8.2275	8.18555	8.18958	8.20896	8.19693	8.18999	8.22488	8.19429	8.19833	8.16902	8.15725	8.17656	8.21988	8.24361	8.23678	8.21916	8.23405	8.20924	8.23321	8.22795	8.22044	8.19965	8.21715	8.20836	8.22594	8.21892	8.21813	8.1879	8.23042	8.19059	8.21175
0.0099	8.18652	8.19447	8.20015	8.23758	8.2008	8.18471	8.21861	8.19769	8.21587	8.19081	8.2113	8.19447	8.20006	8.2133	8.19001	8.20431	8.21068	8.19918	8.23116	8.22496	8.19172	8.19649	8.18141	8.16658	8.16029	8.21231	8.22269	8.21423	8.20599	8.22386	8.1945	8.20768	8.23056	8.2324	8.21814	8.21091	8.23348	8.21025	8.22795	8.2225	8.1972	8.22933	8.19247	8.20855
0.009975	8.17219	8.19656	8.18813	8.23139	8.19398	8.19833	8.21053	8.19786	8.21238	8.22768	8.20301	8.17459	8.19944	8.21133	8.19425	8.18269	8.21136	8.21027	8.21912	8.22541	8.19669	8.2067	8.20718	8.18362	8.15808	8.20988	8.23049	8.19364	8.21167	8.23115	8.19061	8.18743	8.23616	8.22456	8.21602	8.2187	8.21561	8.22451	8.21686	8.22488	8.20774	8.20002	8.19827	8.1914
0.01005	8.18644	8.17924	8.1794	8.22939	8.2136	8.20166	8.21281	8.1948	8.19975	8.21747	8.21716	8.18856	8.19824	8.19975	8.20087	8.1786	8.19714	8.21358	8.20442	8.21846	8.20892	8.20203	8.2144	8.16307	8.16605	8.20854	8.2219	8.19244	8.19323	8.20871	8.21255	8.17613	8.23266	8.22392	8.17324	8.21231	8.20825	8.22726	8.20988	8.22712	8.20855	8.20378	8.17769	8.21796
0.010125	8.1872	8.18188	8.17819	8.21753	8.22147	8.21593	8.22084	8.21202	8.18339	8.23062	8.20998	8.20189	8.22328	8.19598	8.20914	8.17182	8.17546	8.2126	8.19707	8.22226	8.19267	8.20578	8.20979	8.1723	8.18301	8.22281	8.22831	8.2195	8.19397	8.19287	8.20264	8.18175	8.23578	8.23514	8.16983	8.21417	8.20565	8.22577	8.22661	8.2229	8.20689	8.2086	8.17612	8.22762
0.0102	8.17404	8.18258	8.20141	8.22243	8.21152	8.22241	8.21177	8.20077	8.20634	8.22225	8.20337	8.22163	8.21242	8.20551	8.1823	8.20705	8.18284	8.22389	8.19359	8.20646	8.18074	8.22002	8.21027	8.17361	8.18472	8.22931	8.2078	8.21623	8.21575	8.20943	8.20687	8.21202	8.23786	8.21337	8.19626	8.22136	8.22385	8.20679	8.20626	8.21774	8.19382	8.20137	8.18283	8.22032
0.010275	8.16809	8.18559	8.2053	8.22344	8.22578	8.22103	8.22009	8.19905	8.20654	8.20719	8.21757	8.21189	8.22928	8.22808	8.19625	8.20709	8.19083	8.20474	8.21407	8.20168	8.1847	8.19975	8.19389	8.18588	8.16532	8.24163	8.21141	8.20391	8.21241	8.21492	8.20592	8.23012	8.2034	8.175	8.20307	8.20866	8.22108	8.2001	8.20816	8.20162	8.2018	8.20168	8.18703	8.21255
0.01035	8.15231	8.19126	8.1803	8.22213	8.22135	8.20568	8.1993	8.20738	8.20596	8.19745	8.21318	8.2054	8.21984	8.22712	8.20859	8.21037	8.17796	8.21334	8.21541	8.19703	8.20348	8.16554	8.17696	8.19298	8.1865	8.23293	8.21452	8.19725	8.19655	8.22633	8.2054	8.23441	8.19697	8.18642	8.20512	8.19056	8.20226	8.2042	8.22254	8.18869	8.19605	8.19041	8.1988	8.20433
0.010425	8.14424	8.1848	8.17835	8.22152	8.19279	8.22102	8.17448	8.19722	8.20143	8.20568	8.20773	8.21131	8.20171	8.21229	8.20793	8.20686	8.18813	8.2082	8.21617	8.20749	8.19724	8.17304	8.18025	8.17792	8.17731	8.20951	8.20938	8.19866	8.21796	8.20707	8.2024	8.22591	8.19987	8.19162	8.1963	8.19993	8.20405	8.20241	8.22903	8.18024	8.20176	8.19323	8.18633	8.21885
0.0105	8.15808	8.19925	8.19677	8.21617	8.18934	8.22718	8.19655	8.21214	8.21189	8.2105	8.19814	8.18911	8.19064	8.20885	8.187	8.21131	8.18818	8.18914	8.20897	8.20625	8.20057	8.18303	8.19466	8.19131	8.18648	8.20635	8.21476	8.19286	8.22063	8.2247	8.22566	8.20757	8.2017	8.18961	8.21712	8.23381	8.21744	8.21396	8.21176	8.20343	8.21462	8.18823	8.19201	8.2262
0.010575	8.15484	8.19579	8.18587	8.22692	8.18793	8.19265	8.21355	8.20126	8.23446	8.20229	8.19711	8.19394	8.20456	8.22441	8.18676	8.19614	8.18675	8.1996	8.21192	8.20733	8.20504	8.18371	8.18648	8.19204	8.18188	8.20577	8.22141	8.19321	8.22554	8.24699	8.21456	8.18958	8.19322	8.19663	8.24104	8.23126	8.22449	8.20551	8.22266	8.21367	8.2054	8.18349	8.18882	8.21765
0.01065	8.15685	8.19285	8.18859	8.21121	8.17843	8.21257	8.21302	8.19875	8.21799	8.2017	8.18726	8.19741	8.22315	8.19333	8.20279	8.20195	8.1951	8.19927	8.21045	8.19482	8.18364	8.18965	8.1609	8.18881	8.17277	8.20721	8.20649	8.18634	8.19987	8.234	8.21546	8.2078	8.19176	8.2053	8.23466	8.19791	8.20749	8.20405	8.2225	8.22615	8.22066	8.18235	8.17956	8.1909
0.010725	8.15453	8.19885	8.18218	8.22503	8.20254	8.2243	8.2208	8.20007	8.21355	8.18558	8.18816	8.18531	8.22863	8.16931	8.22811	8.18807	8.2106	8.20588	8.2362	8.20834	8.18423	8.1949	8.17941	8.18352	8.16654	8.23869	8.19741	8.2059	8.21054	8.22104	8.21574	8.20626	8.19576	8.19113	8.24144	8.19471	8.20531	8.18314	8.22249	8.21162	8.21381	8.20526	8.20213	8.22352
0.0108	8.19064	8.19476	8.19148	8.22833	8.19383	8.21968	8.19295	8.21498	8.2113	8.19731	8.18461	8.16194	8.22426	8.17805	8.19444	8.17849	8.19975	8.17955	8.2199	8.217	8.18433	8.19382	8.18261	8.19576	8.15352	8.22679	8.20076	8.21209	8.19712	8.20122	8.20563	8.22688	8.20628	8.18966	8.22352	8.18714	8.21332	8.18732	8.21411	8.2044	8.21095	8.20752	8.18253	8.23093
0.010875	8.16598	8.1794	8.20277	8.21885	8.17617	8.19565	8.19659	8.2235	8.21002	8.21378	8.20273	8.20597	8.20494	8.22038	8.19638	8.18045	8.18691	8.1691	8.20952	8.20803	8.21845	8.17534	8.1862	8.19377	8.17894	8.2185	8.19757	8.21505	8.18169	8.21856	8.20759	8.22056	8.21073	8.21603	8.20651	8.18893	8.22835	8.20452	8.2156	8.22745	8.20033	8.21636	8.18761	8.2303
0.01095	8.14899	8.17481	8.20109	8.21665	8.18949	8.18336	8.19844	8.20134	8.20798	8.19666	8.21275	8.23744	8.21107	8.21442	8.19885	8.17229	8.18761	8.18261	8.22507	8.21836	8.22013	8.16302	8.18138	8.17336	8.1971	8.21756	8.20408	8.20338	8.19759	8.22777	8.20564	8.22679	8.20498	8.20513	8.18748	8.22096	8.21141	8.21391	8.20555	8.24689	8.20067	8.20464	8.18952	8.24506
0.011025	8.16107	8.16315	8.19062	8.22046	8.20479	8.19323	8.20025	8.20677	8.20985	8.19984	8.20504	8.20992	8.2032	8.21828	8.18981	8.18689	8.19003	8.17271	8.2211	8.20506	8.18043	8.18226	8.17874	8.17014	8.21677	8.21599	8.23109	8.20629	8.19675	8.2283	8.2151	8.22127	8.21405	8.20694	8.19945	8.20754	8.19819	8.20777	8.20675	8.23214	8.21233	8.21864	8.17941	8.24287
0.0111	8.15325	8.16934	8.19033	8.22199	8.17486	8.17807	8.20166	8.20334	8.19417	8.19939	8.19342	8.20728	8.20475	8.21187	8.20822	8.17079	8.20647	8.20063	8.22123	8.2038	8.16831	8.19066	8.18013	8.17619	8.19941	8.21398	8.22231	8.2232	8.20352	8.2162	8.21599	8.21837	8.2158	8.20971	8.19346	8.19599	8.20539	8.20939	8.20749	8.22183	8.2149	8.20855	8.19001	8.24993
0.011175	8.1613	8.17959	8.19516	8.21435	8.16962	8.18414	8.18371	8.22749	8.19932	8.19546	8.19069	8.19923	8.20171	8.20091	8.20924	8.16833	8.20981	8.20258	8.19656	8.20667	8.16789	8.19234	8.17969	8.19584	8.18419	8.20321	8.20338	8.20909	8.2019	8.1973	8.19721	8.2071	8.20464	8.21475	8.20592	8.19928	8.20557	8.1729	8.20705	8.2016	8.21702	8.20614	8.21013	8.21992
0.01125	8.15337	8.1927	8.18704	8.22939	8.19272	8.19972	8.18659	8.2189	8.2207	8.18998	8.20451	8.18802	8.21181	8.21286	8.20354	8.18738	8.19342	8.20551	8.19055	8.22062	8.19204	8.19143	8.20099	8.18957	8.17039	8.21546	8.22811	8.2	8.19089	8.18662	8.17105	8.19595	8.21121	8.22164	8.21367	8.22109	8.19495	8.16641	8.20131	8.17706	8.22885	8.21317	8.18373	8.21471
0.011325	8.16335	8.18582	8.18432	8.21587	8.20835	8.19571	8.19117	8.2157	8.21492	8.1842	8.19945	8.19265	8.23606	8.21238	8.2106	8.18619	8.18807	8.22257	8.1847	8.22772	8.20876	8.18755	8.20328	8.18793	8.18091	8.19764	8.20541	8.20025	8.17145	8.1891	8.21987	8.20958	8.21515	8.21752	8.20749	8.21369	8.1899	8.20713	8.20175	8.1982	8.22824	8.22666	8.18235	8.21602
0.0114	8.15839	8.21561	8.20328	8.20918	8.20729	8.22507	8.18946	8.22311	8.18976	8.20572	8.20117	8.19902	8.23809	8.18151	8.21508	8.1861	8.19502	8.19936	8.19316	8.2217	8.19508	8.19324	8.18466	8.18202	8.1801	8.21049	8.20344	8.18663	8.19398	8.19749	8.21404	8.21559	8.20899	8.20934	8.19477	8.19097	8.18551	8.22208	8.21904	8.22496	8.23031	8.21099	8.17235	8.20736
0.011475	8.15196	8.20251	8.19247	8.20473	8.18799	8.22487	8.19802	8.21678	8.1894	8.20606	8.2243	8.20365	8.21111	8.18069	8.22313	8.17423	8.18569	8.19187	8.2041	8.21028	8.18907	8.17871	8.17826	8.20095	8.17576	8.18957	8.21631	8.19585	8.20178	8.20239	8.20038	8.21194	8.19964	8.22358	8.20548	8.18879	8.18272	8.18446	8.24296	8.19422	8.21974	8.18933	8.14843	8.20368
0.01155	8.18025	8.17525	8.19088	8.21412	8.18846	8.21159	8.22433	8.20928	8.19603	8.21353	8.20786	8.18542	8.20705	8.18404	8.20062	8.17071	8.20053	8.20681	8.19524	8.21288	8.18736	8.19818	8.18532	8.18567	8.16062	8.18464	8.21103	8.20876	8.18773	8.1909	8.20858	8.20972	8.18472	8.21419	8.2112	8.21091	8.17918	8.1931	8.22144	8.20313	8.22129	8.17645	8.16026	8.22695
0.011625	8.15264	8.18109	8.18789	8.20179	8.19023	8.20741	8.22065	8.21377	8.18541	8.21428	8.2026	8.19305	8.22002	8.19988	8.18427	8.1875	8.20015	8.22596	8.20573	8.2238	8.18949	8.21786	8.2194	8.17559	8.15239	8.19508	8.19872	8.21257	8.20481	8.1904	8.19878	8.2023	8.19846	8.21917	8.20709	8.19967	8.19617	8.19814	8.20067	8.22235	8.21651	8.19787	8.17061	8.24069
0.0117	8.16413	8.18364	8.18581	8.1881	8.20583	8.20031	8.20613	8.21407	8.20835	8.20428	8.19656	8.20115	8.20922	8.20984	8.20549	8.18208	8.21404	8.23706	8.21008	8.23111	8.19735	8.20635	8.19827	8.18984	8.14574	8.20663	8.21617	8.19893	8.20802	8.20707	8.18225	8.20878	8.21772	8.22904	8.20239	8.21523	8.2038	8.19525	8.21007	8.23121	8.20516	8.20272	8.16643	8.22539
0.011775	8.17361	8.17524	8.18701	8.20488	8.21239	8.21294	8.19908	8.22526	8.22013	8.18841	8.2068	8.19243	8.19684	8.19719	8.20148	8.19322	8.22693	8.20588	8.192	8.21642	8.17738	8.18068	8.19598	8.19253	8.15414	8.21674	8.23124	8.20124	8.20286	8.22543	8.18511	8.192	8.18961	8.22953	8.20532	8.23554	8.20407	8.21641	8.22121	8.20326	8.20981	8.19519	8.18845	8.22575
0.01185	8.1708	8.1802	8.18029	8.21066	8.21248	8.21507	8.18007	8.23416	8.20694	8.18704	8.19599	8.17204	8.19514	8.18433	8.20197	8.20218	8.20068	8.19435	8.19364	8.18773	8.1872	8.18793	8.16781	8.17918	8.17749	8.20225	8.20965	8.19251	8.19619	8.19828	8.21145	8.20443	8.19153	8.21857	8.21114	8.23353	8.22271	8.21807	8.19592	8.20358	8.21712	8.16772	8.18003	8.22507
0.011925	8.1531	8.1892	8.18471	8.21084	8.18849	8.21023	8.18082	8.22908	8.18581	8.19654	8.19945	8.17862	8.19139	8.20202	8.19265	8.21317	8.18788	8.18307	8.19064	8.20159	8.1982	8.2063	8.17505	8.17024	8.18114	8.18691	8.21921	8.1972	8.21049	8.21341	8.21265	8.22496	8.1997	8.22395	8.22681	8.22334	8.19539	8.20604	8.18832	8.20847	8.23039	8.20301	8.17581	8.22168
0.012	8.15638	8.18617	8.20489	8.21223	8.20418	8.2104	8.20454	8.21077	8.19111	8.20852	8.21791	8.19621	8.19792	8.19073	8.18214	8.20214	8.19538	8.18631	8.20169	8.19881	8.19901	8.17596	8.19638	8.17128	8.18481	8.19739	8.21354	8.20359	8.2011	8.23039	8.2022	8.19399	8.19069	8.22943	8.2391	8.20126	8.20849	8.21653	8.20638	8.20939	8.19599	8.19661	8.17397	8.22062
0.012075	8.15861	8.19107	8.184	8.21946	8.21934	8.20902	8.22207	8.17513	8.19878	8.21145	8.22014	8.19588	8.19413	8.20356	8.20414	8.19695	8.20287	8.20151	8.20713	8.18959	8.18965	8.1619	8.20944	8.17258	8.16426	8.22257	8.20822	8.20291	8.19752	8.22901	8.21168	8.19581	8.20034	8.23156	8.22189	8.1985	8.20197	8.20863	8.20185	8.2152	8.18851	8.1939	8.16669	8.21883
0.01215	8.16278	8.19113	8.18617	8.21607	8.18616	8.20295	8.22815	8.18409	8.18944	8.20506	8.20709	8.19825	8.18459	8.18759	8.19355	8.20724	8.19302	8.19129	8.2074	8.19856	8.18003	8.16477	8.20712	8.17764	8.16626	8.24441	8.20313	8.19008	8.19165	8.23435	8.2211	8.18181	8.19322	8.22446	8.22459	8.18851	8.20232	8.21297	8.20893	8.20969	8.20381	8.20418	8.18615	8.22314
0.012225	8.16948	8.19839	8.18967	8.22643	8.19225	8.20053	8.21382	8.19725	8.19702	8.19724	8.22704	8.20882	8.17056	8.19495	8.18909	8.20849	8.18071	8.17333	8.20293	8.19041	8.1956	8.18336	8.17584	8.19017	8.16652	8.2319	8.20761	8.19769	8.19693	8.20811	8.21972	8.16494	8.20223	8.21664	8.22133	8.19947	8.19468	8.23203	8.19831	8.20417	8.19172	8.19416	8.19199	8.19497
0.0123	8.17397	8.21386	8.17212	8.21972	8.18353	8.19556	8.19542	8.21367	8.18779	8.20843	8.22553	8.18751	8.18245	8.19771	8.19569	8.2135	8.2011	8.19844	8.19583	8.18859	8.21959	8.17875	8.18715	8.18643	8.16685	8.23719	8.22426	8.20668	8.1893	8.18545	8.19057	8.16093	8.21225	8.22475	8.20841	8.22016	8.18233	8.21047	8.193	8.19522	8.20755	8.18926	8.15198	8.2106
0.012375	8.16097	8.19516	8.18097	8.21136	8.18865	8.21515	8.2088	8.22845	8.18934	8.19164	8.20272	8.19761	8.20672	8.19833	8.21456	8.18951	8.20492	8.21444	8.20445	8.1749	8.2137	8.16655	8.19728	8.17685	8.17785	8.22526	8.22512	8.18686	8.21112	8.21379	8.19818	8.16948	8.19556	8.21181	8.22081	8.21524	8.1988	8.19226	8.21346	8.20108	8.22308	8.2068	8.18616	8.20932
0.01245	8.13707	8.1878	8.18076	8.1928	8.19214	8.21482	8.21091	8.2136	8.19575	8.20943	8.19397	8.19916	8.21583	8.19463	8.20483	8.18156	8.20666	8.19434	8.19289	8.18874	8.21946	8.19123	8.19314	8.18264	8.15727	8.20735	8.24075	8.18635	8.19672	8.21267	8.18553	8.19741	8.1923	8.19049	8.22231	8.20696	8.19806	8.19408	8.21161	8.19623	8.20157	8.20244	8.22917	8.22491
0.012525	8.15928	8.21518	8.16693	8.19817	8.20409	8.20983	8.23001	8.21391	8.20834	8.19518	8.19022	8.21438	8.21485	8.21103	8.18987	8.17098	8.19041	8.17551	8.19844	8.19796	8.19266	8.20217	8.18086	8.19666	8.16664	8.20941	8.22044	8.19029	8.20563	8.18855	8.21144	8.21069	8.20679	8.19346	8.22276	8.20188	8.20419	8.20005	8.21012	8.22416	8.18127	8.18596	8.21898	8.21264
0.0126	8.16438	8.2067	8.16708	8.21102	8.19674	8.1908	8.20788	8.22199	8.19363	8.18062	8.19627	8.19902	8.21798	8.22286	8.21171	8.18781	8.19756	8.17752	8.20245	8.19386	8.18621	8.18553	8.16766	8.20198	8.16612	8.22419	8.22562	8.1981	8.22416	8.20672	8.21968	8.20774	8.1972	8.21514	8.21317	8.18509	8.21248	8.20338	8.21465	8.23149	8.20376	8.20166	8.21481	8.21362
0.012675	8.15765	8.17994	8.18218	8.226	8.18985	8.19441	8.22791	8.20162	8.18157	8.18489	8.21327	8.19853	8.1913	8.23549	8.19285	8.187	8.20301	8.19356	8.20564	8.18578	8.19699	8.17605	8.18935	8.201	8.16287	8.21265	8.22301	8.20473	8.21016	8.22239	8.19123	8.20273	8.21238	8.21673	8.20471	8.2016	8.21538	8.20768	8.21267	8.22622	8.20911	8.20329	8.20025	8.21344
0.01275	8.17593	8.17726	8.19641	8.22357	8.21099	8.19965	8.21818	8.21195	8.18722	8.20222	8.18479	8.20293	8.1899	8.21988	8.17894	8.18547	8.19013	8.20251	8.1988	8.19327	8.20847	8.18242	8.1901	8.19907	8.16805	8.2221	8.23622	8.19528	8.20195	8.19435	8.17841	8.19978	8.20722	8.20797	8.19466	8.21453	8.2255	8.1927	8.20923	8.2246	8.19107	8.18904	8.20094	8.22624
0.012825	8.1584	8.17544	8.20735	8.2208	8.21126	8.19214	8.19123	8.22005	8.19528	8.20058	8.21775	8.20352	8.21063	8.2133	8.17807	8.21437	8.17846	8.21774	8.20778	8.21457	8.20604	8.17616	8.18991	8.20523	8.16368	8.19618	8.20073	8.19079	8.20324	8.20625	8.21078	8.19875	8.19045	8.19983	8.18324	8.21389	8.22013	8.1948	8.20515	8.20328	8.18127	8.19764	8.18185	8.23042
0.0129	8.16383	8.17883	8.20316	8.20414	8.18752	8.18464	8.1944	8.20024	8.19659	8.20651	8.22707	8.1786	8.20951	8.2092	8.18637	8.20197	8.1817	8.20216	8.21134	8.21597	8.19777	8.17455	8.19427	8.20208	8.16031	8.19653	8.20691	8.19572	8.2118	8.22791	8.2253	8.22651	8.19122	8.21121	8.20529	8.20947	8.21175	8.19555	8.18795	8.2192	8.18549	8.20882	8.1988	8.22961
0.012975	8.16841	8.15765	8.1862	8.18982	8.18476	8.19586	8.20343	8.20362	8.19026	8.20181	8.20967	8.18109	8.19251	8.19635	8.1994	8.1864	8.18444	8.20477	8.20652	8.20839	8.20629	8.17078	8.18092	8.19794	8.16594	8.19111	8.21888	8.19214	8.20454	8.22193	8.20919	8.21332	8.19496	8.20624	8.21105	8.20513	8.19057	8.20301	8.18573	8.20794	8.18687	8.20338	8.20385	8.22898
0.01305	8.15381	8.13988	8.19383	8.18916	8.22226	8.21358	8.2282	8.18855	8.1849	8.20372	8.19997	8.19787	8.18844	8.19382	8.19089	8.16133	8.19794	8.20638	8.19444	8.20847	8.19176	8.18591	8.17613	8.17909	8.18457	8.19266	8.21672	8.19453	8.19178	8.21101	8.19384	8.19633	8.18459	8.19967	8.20658	8.17795	8.1979	8.21555	8.21978	8.22939	8.19637	8.17294	8.19355	8.22998
0.013125	8.14968	8.1665	8.16659	8.19769	8.21641	8.21332	8.20841	8.21077	8.20516	8.17661	8.19806	8.20194	8.21292	8.20935	8.21763	8.16683	8.1889	8.20995	8.18591	8.22323	8.17655	8.186	8.1642	8.18788	8.17851	8.19394	8.22105	8.18718	8.18547	8.21503	8.19796	8.20068	8.18572	8.16991	8.21954	8.18008	8.20068	8.19528	8.21629	8.22001	8.21674	8.17523	8.2025	8.20957
0.0132	8.1538	8.15674	8.17885	8.1956	8.19064	8.19412	8.20217	8.22141	8.22141	8.19344	8.2163	8.19829	8.21231	8.22292	8.21852	8.20972	8.17975	8.2103	8.19113	8.19954	8.17907	8.18563	8.15549	8.19892	8.17217	8.20937	8.23235	8.18634	8.19151	8.20263	8.19155	8.1789	8.19027	8.19688	8.23069	8.20534	8.20484	8.17617	8.21166	8.21314	8.23866	8.17387	8.19019	8.21696
0.013275	8.16465	8.15205	8.20133	8.20887	8.20638	8.20836	8.19824	8.20647	8.22173	8.19527	8.21244	8.21686	8.18624	8.19904	8.20396	8.19247	8.18923	8.22937	8.18645	8.20092	8.19454	8.19524	8.18698	8.19688	8.16251	8.22076	8.22628	8.19886	8.18841	8.19314	8.18032	8.17403	8.19853	8.19291	8.21572	8.21031	8.20487	8.17807	8.20724	8.20929	8.20595	8.16371	8.18965	8.23405
0.01335	8.16424	8.17505	8.18263	8.19775	8.21724	8.19776	8.20616	8.19577	8.21302	8.22672	8.19401	8.20485	8.19057	8.19155	8.20007	8.19881	8.1912	8.23981	8.19476	8.18895	8.18869	8.18976	8.18457	8.187	8.16898	8.23442	8.22848	8.19962	8.18433	8.20632	8.19883	8.1826	8.19539	8.17704	8.19176	8.20343	8.21339	8.20293	8.21798	8.21439	8.21152	8.16985	8.1885	8.21794
0.013425	8.16639	8.18593	8.16053	8.21025	8.22308	8.21044	8.18774	8.17965	8.21278	8.21992	8.20162	8.18607	8.20332	8.20375	8.19412	8.19984	8.1864	8.23177	8.20394	8.20562	8.18661	8.168	8.18338	8.19164	8.1766	8.21429	8.22945	8.20646	8.19024	8.19054	8.21757	8.20571	8.20295	8.18289	8.18837	8.22829	8.20024	8.22562	8.23345	8.2342	8.19352	8.17589	8.19263	8.20145
0.0135	8.16864	8.18003	8.18451	8.21787	8.23063	8.21433	8.19266	8.1708	8.21407	8.20295	8.1993	8.17715	8.21695	8.21154	8.18486	8.19914	8.19698	8.19811	8.21053	8.20147	8.18808	8.1882	8.19268	8.18364	8.17626	8.21103	8.20127	8.20384	8.18818	8.18113	8.22227	8.22553	8.20904	8.20256	8.18639	8.21364	8.18551	8.21501	8.22157	8.21256	8.22297	8.18063	8.18185	8.19763
0.013575	8.15746	8.18366	8.19355	8.19468	8.22447	8.21075	8.17987	8.18681	8.22562	8.22205	8.1956	8.17649	8.21172	8.19829	8.18551	8.20174	8.17977	8.2119	8.21613	8.1885	8.20899	8.19168	8.20171	8.1835	8.16648	8.23073	8.22955	8.20934	8.18856	8.17626	8.21869	8.22079	8.19809	8.20972	8.20874	8.18184	8.19764	8.21614	8.22943	8.21997	8.24098	8.203	8.17201	8.22232
0.01365	8.16371	8.18279	8.18608	8.20175	8.19365	8.21646	8.1819	8.19411	8.22539	8.21546	8.20841	8.19865	8.19735	8.19132	8.18308	8.1789	8.16251	8.20456	8.22102	8.22123	8.2134	8.19107	8.18186	8.19168	8.16499	8.24113	8.22678	8.19296	8.21881	8.19349	8.21927	8.21334	8.21115	8.21177	8.22952	8.2038	8.21397	8.21678	8.21684	8.22652	8.21162	8.21074	8.18092	8.21507
0.013725	8.17444	8.19182	8.19052	8.21187	8.19118	8.23593	8.18343	8.1936	8.23708	8.18298	8.20153	8.21515	8.2003	8.19174	8.17853	8.18752	8.17912	8.18709	8.21447	8.22465	8.19978	8.17954	8.17987	8.18799	8.14604	8.21649	8.21851	8.20925	8.2172	8.19861	8.21288	8.20563	8.19796	8.21011	8.19357	8.201	8.20359	8.20117	8.19054	8.2254	8.21974	8.19251	8.1799	8.20461
0.0138	8.17392	8.19168	8.18063	8.21393	8.20562	8.22445	8.20735	8.18194	8.22047	8.1936	8.19314	8.23629	8.19383	8.17867	8.17842	8.18047	8.18742	8.18979	8.21061	8.20588	8.17347	8.15772	8.17535	8.1543	8.17197	8.21275	8.2201	8.20545	8.21583	8.2068	8.20399	8.19616	8.20515	8.20246	8.20526	8.20493	8.20642	8.19354	8.20484	8.21322	8.21061	8.17757	8.16982	8.20541
0.013875	8.1457	8.18383	8.18298	8.22091	8.21612	8.20529	8.19964	8.18854	8.19566	8.19819	8.20166	8.22188	8.23396	8.18414	8.20165	8.18605	8.19482	8.18315	8.2001	8.18685	8.18125	8.14719	8.20123	8.16344	8.17417	8.2033	8.21561	8.1989	8.18083	8.21122	8.20187	8.19937	8.1953	8.18962	8.21519	8.21177	8.20504	8.19396	8.20868	8.2155	8.2155	8.19883	8.17076	8.19495
0.01395	8.15881	8.17739	8.17922	8.2148	8.19836	8.2068	8.19941	8.18848	8.1778	8.19074	8.21111	8.20086	8.2403	8.19786	8.20441	8.18876	8.1945	8.19408	8.18779	8.17309	8.19913	8.18546	8.18966	8.16647	8.16753	8.21224	8.22644	8.20649	8.18345	8.18364	8.22474	8.20632	8.22465	8.1921	8.19828	8.20886	8.18837	8.21739	8.19851	8.20264	8.20037	8.21086	8.19402	8.19031
0.014025	8.1757	8.20243	8.17575	8.22985	8.18592	8.22053	8.21505	8.19791	8.18637	8.19928	8.19324	8.19936	8.23507	8.19225	8.19218	8.19622	8.21124	8.18951	8.18581	8.19607	8.20075	8.18296	8.1791	8.1629	8.16418	8.22315	8.21614	8.20094	8.18916	8.20562	8.19789	8.19647	8.22444	8.18093	8.18141	8.20006	8.19347	8.21996	8.22231	8.20143	8.1862	8.19977	8.19998	8.19557
0.0141	8.17226	8.19705	8.16847	8.22521	8.21827	8.22998	8.20815	8.17987	8.18205	8.19909	8.17699	8.19055	8.20937	8.18844	8.17586	8.19077	8.1964	8.18733	8.21011	8.17112	8.20085	8.17142	8.17963	8.17298	8.15543	8.23612	8.20067	8.19824	8.18667	8.23017	8.20581	8.19386	8.21475	8.17411	8.19763	8.20539	8.2137	8.20213	8.2319	8.21284	8.18216	8.2071	8.19995	8.21897
0.014175	8.15956	8.19422	8.18843	8.22669	8.21625	8.20396	8.19817	8.18113	8.18656	8.22235	8.19563	8.23133	8.1979	8.21396	8.17458	8.19463	8.1945	8.19163	8.20492	8.17431	8.18339	8.16146	8.19548	8.19612	8.18003	8.22454	8.21298	8.1965	8.19911	8.21684	8.201	8.22138	8.20287	8.17952	8.20864	8.21719	8.18913	8.20455	8.22065	8.20883	8.19567	8.19356	8.20395	8.23017
0.01425	8.13755	8.1849	8.16705	8.22095	8.21799	8.22155	8.20616	8.19357	8.18726	8.21256	8.20034	8.20441	8.18436	8.20994	8.18615	8.19172	8.19699	8.19467	8.2062	8.16634	8.18704	8.176	8.18849	8.1842	8.16936	8.21602	8.20972	8.19852	8.20642	8.19336	8.20698	8.22362	8.20077	8.1934	8.18984	8.22327	8.17916	8.21665	8.20783	8.22188	8.18325	8.18378	8.19767	8.21519
0.014325	8.15499	8.16519	8.16956	8.19116	8.23896	8.21723	8.20328	8.20275	8.20553	8.19701	8.1902	8.2132	8.20599	8.1889	8.20132	8.18867	8.16883	8.20942	8.18469	8.17366	8.21311	8.16658	8.18801	8.15857	8.17745	8.19802	8.20283	8.19809	8.20866	8.20316	8.20272	8.2191	8.22222	8.19846	8.21401	8.22103	8.20288	8.19641	8.22503	8.20966	8.1758	8.18398	8.20928	8.20532
0.0144	8.14964	8.17734	8.16692	8.1803	8.2357	8.19099	8.20574	8.20895	8.20076	8.19267	8.17957	8.22021	8.20944	8.21194	8.21481	8.18633	8.16243	8.1778	8.17327	8.18451	8.20339	8.15525	8.17085	8.16064	8.1643	8.19752	8.19744	8.18283	8.19046	8.20305	8.206	8.23323	8.22733	8.18451	8.20676	8.22644	8.2145	8.23184	8.22026	8.20452	8.18322	8.19538	8.22392	8.22025
0.014475	8.15416	8.17046	8.19262	8.21398	8.20787	8.19574	8.2033	8.18287	8.18226	8.20245	8.18428	8.1941	8.18789	8.1897	8.19838	8.18169	8.18503	8.16738	8.17802	8.17591	8.20632	8.15765	8.16434	8.16765	8.16055	8.20807	8.21745	8.1987	8.17975	8.18255	8.23281	8.23041	8.20193	8.20201	8.18353	8.21178	8.2066	8.22702	8.20485	8.1943	8.20699	8.18288	8.21098	8.21255
0.01455	8.15083	8.17437	8.18629	8.23129	8.18926	8.21374	8.21471	8.17562	8.18039	8.23619	8.1881	8.19874	8.18991	8.17647	8.19202	8.1865	8.15567	8.17413	8.18208	8.17984	8.17964	8.16301	8.16458	8.15693	8.15595	8.21829	8.22402	8.18138	8.17614	8.19013	8.2039	8.21675	8.20435	8.20534	8.19447	8.22712	8.18114	8.19859	8.2275	8.18981	8.22116	8.17679	8.1803	8.21885
0.014625	8.14161	8.16364	8.16772	8.22325	8.19018	8.22102	8.20095	8.17759	8.18963	8.20765	8.17707	8.18814	8.21327	8.18593	8.21801	8.19539	8.17868	8.17956	8.20099	8.18095	8.16485	8.1672	8.19589	8.16139	8.16304	8.21724	8.20641	8.19397	8.18837	8.20404	8.18624	8.22192	8.18555	8.20932	8.19856	8.21195	8.17866	8.21328	8.21136	8.1894	8.21537	8.16053	8.1666	8.2383
0.0147	8.13873	8.14885	8.18813	8.22299	8.18598	8.20494	8.20588	8.17537	8.1922	8.18425	8.19422	8.18665	8.20829	8.19064	8.23174	8.20629	8.17856	8.18587	8.20479	8.18428	8.19577	8.17374	8.20623	8.17333	8.16538	8.19677	8.20863	8.21087	8.19701	8.19866	8.19997	8.21542	8.19785	8.21765	8.20339	8.20035	8.18385	8.20591	8.20348	8.20339	8.20348	8.17719	8.17434	8.23685
0.014775	8.17103	8.17381	8.20357	8.22601	8.20059	8.19501	8.22178	8.19661	8.19394	8.19842	8.21566	8.19202	8.19584	8.19626	8.2303	8.20755	8.16956	8.17589	8.2004	8.18448	8.18719	8.18431	8.21211	8.17109	8.16765	8.19721	8.21739	8.19828	8.18658	8.19336	8.19792	8.21588	8.19595	8.23237	8.21593	8.1931	8.18761	8.2047	8.20398	8.18338	8.20604	8.18707	8.16074	8.22356
0.01485	8.16476	8.18091	8.19493	8.21709	8.21122	8.19054	8.22596	8.2017	8.21314	8.20835	8.20259	8.17427	8.19136	8.20539	8.22001	8.20618	8.18606	8.20784	8.20446	8.19934	8.18998	8.18052	8.23465	8.17343	8.17109	8.19665	8.2265	8.18398	8.18172	8.21926	8.21593	8.21346	8.20211	8.22572	8.21754	8.20353	8.1701	8.19794	8.20635	8.1729	8.19605	8.19991	8.17562	8.23051
0.014925	8.15226	8.18527	8.18946	8.23279	8.19403	8.18708	8.238	8.19673	8.22032	8.21317	8.18734	8.18047	8.20422	8.22707	8.2077	8.18677	8.19287	8.20073	8.21317	8.1846	8.1935	8.17867	8.23143	8.17273	8.16579	8.18902	8.21884	8.20925	8.19605	8.2243	8.21285	8.20175	8.19218	8.20477	8.20628	8.20538	8.18269	8.20979	8.21075	8.18054	8.19818	8.21679	8.18668	8.2501
0.015	8.16106	8.18073	8.20344	8.2408	8.20047	8.20484	8.21467	8.18987	8.23722	8.22495	8.20853	8.18353	8.2052	8.21126	8.20309	8.19352	8.17781	8.18747	8.21739	8.18204	8.18705	8.19632	8.21051	8.18362	8.17403	8.20288	8.22306	8.22435	8.20792	8.21823	8.20707	8.19847	8.21527	8.18654	8.19118	8.21095	8.17846	8.21575	8.22252	8.18687	8.20147	8.20412	8.18383	8.24575
0.015075	8.16634	8.17074	8.20398	8.22072	8.21012	8.21208	8.18366	8.1938	8.23952	8.2303	8.1967	8.18831	8.22074	8.19383	8.20633	8.18237	8.19272	8.18934	8.20611	8.19796	8.18985	8.18939	8.21379	8.19089	8.16001	8.19658	8.22928	8.22763	8.20651	8.21439	8.20955	8.21042	8.22161	8.19866	8.21798	8.20602	8.20288	8.19982	8.21632	8.20011	8.201	8.19705	8.17352	8.21529
0.01515	8.14868	8.17371	8.21518	8.19213	8.20259	8.20375	8.20389	8.18813	8.21362	8.20652	8.19696	8.20637	8.20432	8.17172	8.1956	8.17613	8.20253	8.19687	8.20857	8.20782	8.19758	8.18361	8.17324	8.18998	8.1584	8.21576	8.22066	8.22917	8.19209	8.20146	8.22772	8.21603	8.22396	8.20765	8.23274	8.20642	8.21395	8.18111	8.22861	8.21452	8.20501	8.21122	8.16808	8.22674
0.015225	8.1492	8.17062	8.18058	8.2085	8.221	8.20142	8.21005	8.17988	8.20766	8.19936	8.19706	8.18415	8.18938	8.16865	8.18096	8.18378	8.20583	8.19329	8.19055	8.19285	8.18713	8.1705	8.16555	8.18606	8.1664	8.20302	8.22182	8.21202	8.18714	8.22984	8.19833	8.20568	8.19701	8.18982	8.20452	8.20847	8.19422	8.19201	8.20345	8.207	8.19432	8.20729	8.17373	8.20263
0.0153	8.14656	8.20587	8.14303	8.20489	8.19777	8.19697	8.18779	8.17515	8.2148	8.18684	8.19809	8.16668	8.20265	8.17642	8.17374	8.1875	8.19778	8.20293	8.19192	8.19956	8.17598	8.1779	8.18127	8.16386	8.1596	8.20145	8.20539	8.18607	8.2055	8.21392	8.19959	8.19867	8.21053	8.19223	8.20707	8.19612	8.21136	8.19083	8.17692	8.20329	8.21276	8.17777	8.17215	8.21087
0.015375	8.14365	8.18878	8.1654	8.21911	8.18278	8.19092	8.18766	8.17858	8.19828	8.20165	8.20108	8.1687	8.218	8.18432	8.19655	8.18214	8.19822	8.21122	8.19768	8.19394	8.18582	8.18663	8.1693	8.18591	8.15136	8.21323	8.20305	8.18667	8.18343	8.2252	8.19088	8.17716	8.1994	8.18352	8.21559	8.18661	8.19104	8.19967	8.18081	8.2113	8.19096	8.19443	8.17553	8.203
0.01545	8.17311	8.15562	8.19196	8.21819	8.17862	8.19726	8.20287	8.18256	8.18829	8.21715	8.20539	8.18686	8.21016	8.18755	8.21056	8.18597	8.18415	8.20802	8.20431	8.2014	8.18264	8.17455	8.16832	8.18584	8.16963	8.21173	8.21312	8.19294	8.18883	8.21276	8.19457	8.17303	8.1915	8.18661	8.22746	8.20324	8.20147	8.19931	8.19304	8.20707	8.19017	8.20113	8.16846	8.18994
0.015525	8.16167	8.14752	8.19892	8.22371	8.18666	8.19213	8.20223	8.20736	8.2012	8.2021	8.1765	8.18614	8.19607	8.20952	8.1879	8.19177	8.17791	8.18873	8.18333	8.21539	8.18054	8.16311	8.16382	8.18405	8.17848	8.21248	8.19501	8.19268	8.20716	8.19377	8.1908	8.16805	8.18353	8.198	8.23592	8.19848	8.17957	8.19859	8.2135	8.20328	8.21696	8.18512	8.15379	8.21539
0.0156	8.16528	8.16457	8.17072	8.21022	8.18348	8.19364	8.20365	8.20872	8.20469	8.18823	8.20512	8.2051	8.19098	8.21463	8.20359	8.19274	8.17921	8.19307	8.19848	8.20377	8.17942	8.17711	8.196	8.18934	8.17865	8.20043	8.21757	8.19516	8.21225	8.18839	8.19485	8.18272	8.20134	8.20687	8.24259	8.22824	8.22499	8.2165	8.1971	8.21042	8.20349	8.18464	8.1546	8.21946
0.015675	8.1525	8.18633	8.16845	8.19275	8.18803	8.19668	8.18457	8.20332	8.19164	8.19261	8.18517	8.2075	8.19413	8.20976	8.20922	8.18259	8.16821	8.17744	8.18063	8.19734	8.16435	8.18221	8.1922	8.17696	8.16998	8.21987	8.25189	8.20295	8.21462	8.20059	8.2207	8.20821	8.21566	8.22285	8.22384	8.22066	8.20211	8.19628	8.22052	8.19689	8.19847	8.17477	8.16481	8.22072
0.01575	8.14709	8.18147	8.14883	8.19716	8.18773	8.19947	8.20288	8.17974	8.17905	8.16677	8.16889	8.1817	8.17904	8.18968	8.20122	8.18581	8.18238	8.19032	8.16835	8.20789	8.18705	8.17929	8.18247	8.17495	8.17476	8.20394	8.23523	8.20503	8.20217	8.19909	8.20394	8.21428	8.21101	8.19937	8.18904	8.19719	8.18536	8.18132	8.214	8.18326	8.21072	8.17429	8.16917	8.23452
0.015825	8.13696	8.181	8.16533	8.2074	8.18024	8.19679	8.21298	8.18848	8.1834	8.19274	8.15627	8.19777	8.1871	8.2003	8.19599	8.18541	8.18155	8.21166	8.18396	8.21242	8.19408	8.18413	8.19608	8.17975	8.16345	8.19326	8.19313	8.20793	8.20929	8.19892	8.19596	8.18505	8.19249	8.19031	8.19173	8.18756	8.1751	8.19284	8.18933	8.19834	8.20895	8.18734	8.1902	8.22103
0.0159	8.13957	8.17031	8.17039	8.18681	8.19699	8.18785	8.20853	8.19346	8.19637	8.20147	8.17889	8.18812	8.19876	8.20934	8.17343	8.19823	8.20038	8.21175	8.20284	8.21068	8.20134	8.18457	8.18377	8.1878	8.17142	8.19462	8.18724	8.20516	8.2062	8.20267	8.21158	8.19384	8.2059	8.19762	8.22409	8.17645	8.17165	8.19969	8.19992	8.20047	8.22863	8.19561	8.1907	8.19879
0.015975	8.1479	8.16315	8.18628	8.18789	8.18086	8.19865	8.2107	8.2252	8.20243	8.18184	8.20431	8.19041	8.2158	8.19333	8.19138	8.18143	8.2067	8.1978	8.19658	8.18659	8.18948	8.19366	8.19425	8.18784	8.17225	8.19501	8.21482	8.21122	8.20203	8.18615	8.20718	8.19448	8.21561	8.22581	8.21836	8.17912	8.18803	8.1953	8.18789	8.19364	8.22145	8.201	8.16058	8.19703
0.01605	8.16507	8.18155	8.19552	8.21486	8.18998	8.18701	8.18347	8.21425	8.19921	8.16514	8.17311	8.18987	8.20869	8.19969	8.16711	8.18395	8.18398	8.20169	8.2029	8.19543	8.1716	8.19101	8.1649	8.19712	8.1664	8.1886	8.23594	8.19645	8.19583	8.17384	8.19122	8.18704	8.21173	8.22072	8.20522	8.18888	8.19692	8.19618	8.1938	8.19516	8.1967	8.19285	8.1502	8.20137
0.016125	8.17427	8.18063	8.19695	8.19991	8.20104	8.19819	8.17458	8.20647	8.21598	8.19167	8.18746	8.20169	8.19987	8.19998	8.18114	8.19145	8.19432	8.20649	8.18967	8.18844	8.16319	8.16826	8.17015	8.17945	8.16771	8.17872	8.25424	8.19719	8.19789	8.18466	8.18562	8.19351	8.22028	8.23121	8.21559	8.1916	8.20915	8.18778	8.20942	8.19839	8.20652	8.21065	8.17351	8.198
0.0162	8.19153	8.18138	8.1817	8.20269	8.2068	8.19186	8.18202	8.18279	8.19411	8.21426	8.19454	8.22089	8.18006	8.20244	8.1736	8.18832	8.17449	8.19378	8.18118	8.17753	8.18052	8.18233	8.1767	8.19016	8.14786	8.2031	8.24673	8.22262	8.20283	8.18639	8.21421	8.1959	8.19042	8.20414	8.20741	8.20572	8.18848	8.19502	8.22241	8.1938	8.20236	8.21784	8.20008	8.20426
0.016275	8.18846	8.18738	8.18419	8.20288	8.20962	8.18521	8.19497	8.17894	8.19649	8.20643	8.18338	8.19425	8.1572	8.21801	8.18752	8.1891	8.16502	8.17607	8.17879	8.19432	8.18577	8.18935	8.18621	8.18316	8.1631	8.21467	8.22433	8.22277	8.19964	8.19154	8.19416	8.19466	8.19304	8.20068	8.22564	8.18258	8.17389	8.20246	8.21239	8.20551	8.20468	8.19136	8.17902	8.21389
0.01635	8.18951	8.17202	8.18193	8.18892	8.19073	8.18925	8.20161	8.19329	8.19004	8.1966	8.182	8.18817	8.1871	8.22592	8.16704	8.18981	8.17366	8.18523	8.18086	8.1891	8.20478	8.1804	8.2003	8.1868	8.16636	8.19918	8.22863	8.17537	8.20014	8.19901	8.20961	8.20787	8.18896	8.19683	8.20199	8.17816	8.17015	8.17301	8.20142	8.22306	8.20143	8.18559	8.1659	8.21888
0.016425	8.1882	8.18012	8.19422	8.18341	8.18826	8.19913	8.21292	8.18974	8.17337	8.19741	8.16788	8.19842	8.19524	8.21248	8.17581	8.19363	8.18241	8.18385	8.19715	8.19659	8.17481	8.16138	8.18958	8.18025	8.1731	8.18675	8.22277	8.17359	8.20352	8.1921	8.19115	8.22033	8.17716	8.19604	8.19566	8.18814	8.19226	8.19468	8.20646	8.20905	8.19171	8.18541	8.17927	8.22007
0.0165	8.1901	8.16455	8.17776	8.20248	8.19706	8.18855	8.20405	8.1978	8.18644	8.20726	8.17118	8.20733	8.195	8.19008	8.17671	8.20683	8.19736	8.17056	8.17959	8.17843	8.17617	8.16376	8.18807	8.1739	8.16653	8.18773	8.21936	8.19487	8.19219	8.19379	8.16289	8.20026	8.19811	8.1934	8.18668	8.19717	8.18976	8.21658	8.20786	8.19066	8.20142	8.19949	8.17284	8.20273
0.016575	8.16733	8.1753	8.16475	8.20443	8.20198	8.19331	8.17893	8.20273	8.19796	8.19459	8.17804	8.21178	8.17932	8.19914	8.17765	8.20539	8.18311	8.17974	8.17837	8.17982	8.19	8.17432	8.19261	8.17927	8.16091	8.19923	8.20493	8.18331	8.1966	8.20836	8.18265	8.19199	8.19158	8.19416	8.184	8.18099	8.18841	8.19099	8.20592	8.20504	8.19444	8.21363	8.1901	8.20891
0.01665	8.15904	8.1683	8.18153	8.18891	8.19674	8.22019	8.18841	8.20146	8.21393	8.19059	8.16315	8.22056	8.18109	8.19759	8.17529	8.18734	8.17134	8.19294	8.19508	8.20245	8.19382	8.17051	8.17366	8.18324	8.15463	8.19851	8.18195	8.19583	8.20551	8.21049	8.2134	8.18673	8.20169	8.19422	8.16067	8.1788	8.19618	8.20412	8.20124	8.20905	8.19741	8.19956	8.17696	8.20166
0.016725	8.17927	8.16368	8.18137	8.20159	8.21763	8.19927	8.19365	8.18137	8.18985	8.20796	8.15492	8.19305	8.21063	8.18214	8.19833	8.19818	8.1724	8.17526	8.20213	8.18913	8.1823	8.17596	8.17254	8.17506	8.15159	8.20017	8.20412	8.18681	8.21311	8.20958	8.21136	8.20015	8.21346	8.18974	8.17417	8.20487	8.19562	8.21325	8.20366	8.18623	8.19386	8.17204	8.16222	8.20333
0.0168	8.17997	8.16457	8.18516	8.22716	8.20817	8.18315	8.18657	8.18968	8.19101	8.19844	8.18202	8.18116	8.19501	8.17927	8.22174	8.19126	8.16845	8.19739	8.20415	8.17802	8.17343	8.18653	8.18916	8.16489	8.17374	8.19981	8.21272	8.20755	8.20241	8.19468	8.22808	8.20335	8.21971	8.19641	8.20966	8.21355	8.19346	8.21312	8.20676	8.19193	8.18596	8.16447	8.17598	8.22643
0.016875	8.15856	8.18455	8.17407	8.19121	8.20021	8.19427	8.1714	8.19899	8.20246	8.18662	8.17938	8.19398	8.20126	8.19032	8.22886	8.18785	8.1826	8.17811	8.21503	8.18789	8.17834	8.19641	8.18732	8.15376	8.17924	8.19487	8.20885	8.18444	8.16784	8.19407	8.22934	8.18545	8.22066	8.2169	8.19794	8.20654	8.19035	8.21316	8.19525	8.19859	8.19421	8.18867	8.17848	8.23457
0.01695	8.16607	8.19394	8.18025	8.18291	8.19251	8.21166	8.17352	8.18962	8.1992	8.21182	8.18652	8.19318	8.19883	8.2023	8.21077	8.1775	8.18723	8.16895	8.22563	8.18855	8.17902	8.18242	8.18829	8.17001	8.17371	8.2077	8.18675	8.17458	8.17486	8.18532	8.21477	8.20731	8.20691	8.20204	8.19792	8.19046	8.18198	8.2112	8.19791	8.20096	8.20864	8.18588	8.17816	8.23208
0.017025	8.14562	8.18525	8.18792	8.17887	8.18453	8.20639	8.18169	8.19677	8.17398	8.21656	8.18831	8.18802	8.19969	8.19257	8.19051	8.19235	8.18471	8.1855	8.20309	8.16755	8.1813	8.18363	8.15632	8.18258	8.18312	8.19256	8.20367	8.19031	8.19519	8.17905	8.2046	8.21099	8.18432	8.20405	8.2007	8.18705	8.18593	8.21051	8.17806	8.21149	8.19711	8.1783	8.1926	8.24907
0.0171	8.13927	8.17553	8.19254	8.20447	8.16919	8.19223	8.19847	8.18806	8.18915	8.20199	8.19527	8.16958	8.19656	8.18994	8.19763	8.18456	8.16622	8.19532	8.20474	8.17603	8.20085	8.17484	8.16813	8.17439	8.17299	8.18611	8.21623	8.17711	8.19839	8.19936	8.20023	8.18868	8.19291	8.20499	8.19419	8.20484	8.18343	8.19641	8.22161	8.20609	8.19398	8.18558	8.18095	8.23916
0.017175	8.16299	8.15886	8.18703	8.21865	8.17715	8.19287	8.19464	8.18006	8.19814	8.19197	8.2016	8.17559	8.18328	8.20895	8.1897	8.17832	8.15253	8.19145	8.22033	8.18312	8.17891	8.17095	8.16349	8.17622	8.16916	8.20241	8.21466	8.18905	8.2083	8.20624	8.21252	8.19989	8.1768	8.20117	8.1774	8.20216	8.182	8.20168	8.21877	8.20462	8.19438	8.19341	8.18855	8.21069
0.01725	8.17675	8.16353	8.16795	8.20415	8.19958	8.21105	8.18097	8.18503	8.1926	8.18476	8.20548	8.17872	8.18457	8.19511	8.19895	8.17666	8.16819	8.18766	8.2246	8.1927	8.15128	8.18406	8.17397	8.18423	8.16941	8.23242	8.2018	8.19509	8.20441	8.20887	8.21253	8.20171	8.17908	8.18558	8.19373	8.2106	8.20577	8.19659	8.22281	8.19716	8.20138	8.19416	8.18987	8.19675
0.017325	8.16402	8.15878	8.18549	8.18315	8.21133	8.19087	8.19223	8.19908	8.19931	8.18949	8.20347	8.19544	8.19313	8.16176	8.21705	8.17228	8.18511	8.17608	8.20295	8.19277	8.16067	8.17764	8.16311	8.18709	8.17559	8.22243	8.19402	8.18849	8.21728	8.18235	8.18361	8.20267	8.19992	8.19071	8.19523	8.20928	8.21739	8.19666	8.21786	8.18528	8.20089	8.17604	8.1863	8.21655
0.0174	8.16814	8.17244	8.17038	8.19585	8.20832	8.1882	8.20098	8.21242	8.19524	8.19216	8.18756	8.20527	8.18177	8.17105	8.20619	8.1722	8.21425	8.17322	8.19001	8.19646	8.19123	8.16769	8.17762	8.18629	8.17431	8.2069	8.20728	8.19731	8.19151	8.19148	8.17994	8.22679	8.20564	8.19556	8.19141	8.21498	8.21066	8.21308	8.2137	8.17202	8.18761	8.16786	8.16266	8.20721
0.017475	8.16376	8.17608	8.17384	8.18694	8.19759	8.20101	8.18872	8.19926	8.18101	8.17173	8.18971	8.17628	8.18082	8.18368	8.19111	8.18662	8.21381	8.17368	8.17961	8.19865	8.19979	8.19715	8.17628	8.1958	8.16708	8.20323	8.204	8.20071	8.17693	8.19491	8.18694	8.19579	8.21116	8.20615	8.19992	8.22488	8.19013	8.20584	8.20353	8.18485	8.20707	8.17229	8.16844	8.20455
0.01755	8.13618	8.16777	8.17851	8.17258	8.16916	8.20225	8.18779	8.18644	8.17907	8.1805	8.18184	8.17631	8.1968	8.20251	8.15816	8.19666	8.19631	8.17941	8.17037	8.18128	8.19214	8.19852	8.17245	8.2037	8.1699	8.21419	8.22836	8.18343	8.18659	8.18757	8.20755	8.20165	8.18167	8.21219	8.20641	8.20683	8.19869	8.18166	8.21367	8.16027	8.18501	8.18478	8.16685	8.22613
0.017625	8.11906	8.19852	8.17319	8.19422	8.18137	8.19699	8.19791	8.18507	8.2093	8.18891	8.19511	8.17445	8.19864	8.19262	8.16098	8.17937	8.19028	8.16462	8.16549	8.20192	8.1759	8.21042	8.1754	8.18729	8.17593	8.20454	8.22103	8.18938	8.20854	8.18312	8.18678	8.21042	8.19425	8.20792	8.22917	8.21264	8.19539	8.2023	8.21671	8.19379	8.17455	8.17913	8.15653	8.2127
0.0177	8.12873	8.19644	8.1802	8.23098	8.18738	8.20401	8.20235	8.20871	8.21475	8.20883	8.16985	8.1779	8.18436	8.19459	8.17904	8.1651	8.17787	8.18305	8.17156	8.21865	8.19747	8.18831	8.17874	8.17757	8.15533	8.18707	8.2058	8.19577	8.22815	8.19787	8.19188	8.20129	8.19182	8.18183	8.22133	8.21836	8.19968	8.19232	8.21884	8.20293	8.17608	8.18872	8.15924	8.19991
0.017775	8.12752	8.19276	8.16866	8.23757	8.20637	8.21579	8.20789	8.21904	8.2144	8.19411	8.1773	8.18743	8.19218	8.19355	8.19865	8.17828	8.1701	8.1913	8.16429	8.2017	8.2042	8.17633	8.17059	8.16125	8.153	8.17617	8.18481	8.18095	8.21089	8.19968	8.19813	8.21358	8.18573	8.1893	8.22552	8.20549	8.1802	8.18748	8.20859	8.19546	8.18831	8.18305	8.18986	8.20286
0.01785	8.14068	8.17079	8.16751	8.20679	8.19745	8.19145	8.19864	8.19298	8.186	8.1845	8.17094	8.17524	8.21355	8.2082	8.17257	8.18577	8.16708	8.19911	8.18614	8.18839	8.20717	8.16673	8.15636	8.16053	8.14332	8.18741	8.20031	8.1725	8.1827	8.18614	8.19101	8.19405	8.19542	8.2031	8.22522	8.21557	8.17178	8.21407	8.2098	8.19642	8.1993	8.18396	8.17752	8.22286
0.017925	8.14733	8.16732	8.1899	8.19182	8.17959	8.19827	8.20764	8.20334	8.1767	8.17208	8.18459	8.18396	8.20056	8.17846	8.16989	8.19586	8.18258	8.20077	8.17051	8.1967	8.18184	8.16986	8.1749	8.18057	8.1546	8.18322	8.21649	8.1818	8.19542	8.1923	8.20679	8.18956	8.21907	8.21859	8.2303	8.21354	8.18867	8.23927	8.19342	8.18338	8.19813	8.17619	8.15438	8.24599
0.018	8.12247	8.16341	8.18489	8.20647	8.19572	8.20847	8.20164	8.19947	8.17544	8.1657	8.17103	8.19572	8.19371	8.19052	8.1604	8.19728	8.1958	8.20269	8.17703	8.1753	8.17559	8.17818	8.18845	8.1831	8.15643	8.18486	8.22936	8.18654	8.19176	8.19617	8.19776	8.17722	8.19743	8.21228	8.21883	8.20124	8.17759	8.21724	8.20161	8.20075	8.19725	8.20066	8.14449	8.24491
0.018075	8.12674	8.14425	8.1577	8.20293	8.17633	8.21977	8.20644	8.19257	8.1907	8.17477	8.18887	8.20175	8.20684	8.1956	8.15857	8.15343	8.16032	8.21225	8.18001	8.17921	8.1671	8.17665	8.17921	8.17352	8.16018	8.18727	8.23078	8.18848	8.19993	8.19656	8.20275	8.18963	8.18834	8.2046	8.18708	8.18901	8.19951	8.18006	8.22393	8.19785	8.22023	8.18753	8.1491	8.22472
0.01815	8.14086	8.15503	8.15642	8.18742	8.18297	8.21025	8.18362	8.18663	8.19257	8.16369	8.20428	8.18807	8.19937	8.18442	8.19508	8.15965	8.16228	8.18728	8.15482	8.17682	8.1627	8.16855	8.16799	8.15655	8.17145	8.19619	8.23307	8.18303	8.19553	8.18722	8.2029	8.2011	8.19374	8.18565	8.1942	8.19883	8.19457	8.18768	8.20194	8.19502	8.22225	8.16443	8.16346	8.23098
0.018225	8.14391	8.17334	8.1461	8.19352	8.19969	8.20081	8.19138	8.20882	8.18711	8.17343	8.18593	8.18883	8.18553	8.17394	8.20366	8.16643	8.1659	8.18302	8.14799	8.17567	8.17071	8.18719	8.19267	8.13087	8.17612	8.20329	8.2233	8.18363	8.19733	8.2017	8.20123	8.21415	8.20618	8.17046	8.20082	8.19992	8.21814	8.1779	8.19254	8.18339	8.18436	8.18015	8.16687	8.22872
0.0183	8.13337	8.17814	8.16973	8.22274	8.1996	8.17703	8.18469	8.2179	8.1997	8.19081	8.17216	8.17682	8.18298	8.17448	8.19187	8.18202	8.17307	8.18711	8.17074	8.173	8.17476	8.18776	8.19658	8.15175	8.16727	8.19371	8.1945	8.20288	8.2084	8.21304	8.20914	8.18953	8.20717	8.1886	8.18362	8.19557	8.19654	8.15564	8.21322	8.20869	8.18132	8.18329	8.16245	8.20611
0.018375	8.15418	8.17365	8.17582	8.22347	8.20092	8.15789	8.20499	8.20834	8.19949	8.20384	8.18608	8.1931	8.18083	8.20145	8.19117	8.19552	8.15936	8.20098	8.17095	8.19388	8.17362	8.16964	8.18797	8.1669	8.14934	8.20115	8.19314	8.19548	8.18481	8.20955	8.19563	8.16444	8.20255	8.17596	8.19267	8.19815	8.18925	8.17406	8.22456	8.21854	8.18727	8.19242	8.17352	8.19888
0.01845	8.1543	8.16699	8.17098	8.19721	8.21935	8.18238	8.20291	8.20319	8.22351	8.20023	8.19903	8.1971	8.16214	8.17215	8.18808	8.1939	8.14472	8.19901	8.17127	8.18299	8.18799	8.18879	8.2089	8.17079	8.1506	8.20857	8.19636	8.19697	8.16833	8.19154	8.20671	8.18756	8.22276	8.19289	8.17986	8.17846	8.17551	8.18643	8.20812	8.21176	8.18851	8.18375	8.17854	8.21518
0.018525	8.17204	8.16803	8.17002	8.19638	8.18991	8.19149	8.20223	8.20248	8.20764	8.18958	8.18891	8.19248	8.20004	8.17679	8.18254	8.20462	8.15952	8.18755	8.18307	8.17467	8.19113	8.1926	8.18604	8.18795	8.17329	8.18778	8.21732	8.21533	8.17771	8.16872	8.21768	8.17786	8.2214	8.20531	8.17858	8.20494	8.17899	8.19792	8.19647	8.20994	8.17086	8.18623	8.18572	8.21737
0.0186	8.17039	8.19234	8.16422	8.21046	8.18078	8.1782	8.20026	8.18991	8.17978	8.19379	8.17421	8.18757	8.2032	8.18849	8.17418	8.18268	8.15445	8.19149	8.2021	8.17744	8.18909	8.18998	8.17123	8.18979	8.15791	8.19782	8.20963	8.20516	8.18909	8.17815	8.21397	8.19364	8.20094	8.20002	8.19995	8.19266	8.18063	8.18251	8.1847	8.19468	8.18484	8.18737	8.1806	8.21789
0.018675	8.16884	8.18043	8.19064	8.22641	8.19862	8.19904	8.19562	8.19277	8.1848	8.20007	8.1831	8.19261	8.19837	8.19449	8.16574	8.17282	8.17478	8.19537	8.19069	8.19822	8.19565	8.18162	8.14651	8.18043	8.17612	8.19853	8.20415	8.19206	8.19408	8.18013	8.20832	8.21075	8.18312	8.17885	8.21075	8.19439	8.18155	8.19229	8.1782	8.17877	8.22142	8.18483	8.16156	8.21269
0.01875	8.16096	8.17587	8.1842	8.21641	8.2215	8.20956	8.20374	8.21519	8.198	8.19585	8.18678	8.17506	8.18717	8.18779	8.16875	8.17071	8.17891	8.18049	8.18122	8.18604	8.18008	8.1573	8.1415	8.16817	8.18073	8.21692	8.19139	8.17486	8.18709	8.17647	8.20414	8.20928	8.18195	8.18639	8.20571	8.21163	8.17474	8.1967	8.17604	8.18089	8.21734	8.18746	8.16693	8.20605
0.018825	8.16376	8.17828	8.18659	8.20273	8.21766	8.21835	8.19935	8.2098	8.2121	8.2122	8.16026	8.18987	8.18036	8.17214	8.16208	8.17594	8.20792	8.16213	8.1852	8.19087	8.19561	8.16313	8.16371	8.1566	8.15765	8.19804	8.15783	8.18001	8.19209	8.18545	8.20646	8.21729	8.20262	8.21293	8.21	8.2201	8.17734	8.19309	8.18907	8.18779	8.21082	8.18981	8.17832	8.19766
0.0189	8.1592	8.19946	8.20755	8.19308	8.22564	8.20077	8.18611	8.21594	8.20546	8.22066	8.15425	8.19051	8.18937	8.17403	8.16967	8.18338	8.19505	8.15653	8.17974	8.17053	8.1891	8.15779	8.15538	8.1565	8.13146	8.2142	8.18366	8.20405	8.21328	8.20357	8.20274	8.20643	8.21967	8.21986	8.22872	8.21795	8.18705	8.19757	8.19819	8.20778	8.2039	8.20131	8.17057	8.21846
0.018975	8.13403	8.20175	8.19387	8.18411	8.20345	8.19997	8.17345	8.20201	8.18779	8.21791	8.17229	8.21103	8.19478	8.17846	8.17162	8.16752	8.17698	8.16544	8.17643	8.18441	8.18484	8.17261	8.15683	8.14167	8.13016	8.2047	8.20939	8.21317	8.20621	8.18512	8.21629	8.20092	8.20124	8.20284	8.23224	8.19622	8.18221	8.20437	8.20529	8.20977	8.21789	8.19702	8.18438	8.21812
0.01905	8.1403	8.19974	8.20464	8.2045	8.1798	8.21654	8.20296	8.19611	8.19983	8.20431	8.18734	8.20653	8.20138	8.17206	8.17567	8.1584	8.15492	8.17858	8.20908	8.18093	8.15845	8.17549	8.1906	8.16139	8.1474	8.209	8.20062	8.19455	8.21209	8.18339	8.20319	8.21595	8.18471	8.19592	8.21014	8.21837	8.18425	8.21295	8.19834	8.21798	8.20384	8.18807	8.17963	8.20947
0.019125	8.15773	8.19319	8.17768	8.1989	8.19257	8.20269	8.21547	8.1825	8.19552	8.17856	8.18872	8.19366	8.19312	8.17207	8.18151	8.1778	8.16952	8.1823	8.20666	8.16198	8.15731	8.16107	8.16849	8.16771	8.1458	8.20994	8.19666	8.1899	8.21765	8.17476	8.19421	8.23313	8.1981	8.18817	8.21144	8.22516	8.18771	8.20802	8.21341	8.22197	8.20624	8.18078	8.19543	8.22516
0.0192	8.16374	8.18696	8.19366	8.18745	8.19049	8.20812	8.18759	8.18656	8.19466	8.19346	8.1946	8.18235	8.15994	8.18709	8.18759	8.16825	8.14641	8.16945	8.1963	8.17993	8.16323	8.15055	8.14504	8.16476	8.13363	8.20339	8.20203	8.19602	8.19336	8.19043	8.19867	8.20104	8.21163	8.20578	8.20638	8.21304	8.21065	8.17923	8.19569	8.21237	8.19749	8.20324	8.2032	8.23479
0.019275	8.16307	8.16518	8.17163	8.20738	8.1972	8.20961	8.19968	8.18231	8.21648	8.20935	8.19279	8.18553	8.16549	8.19541	8.18026	8.17823	8.16995	8.19187	8.18886	8.1909	8.18512	8.18288	8.17533	8.17867	8.12976	8.18227	8.20796	8.17303	8.1994	8.18489	8.18943	8.18981	8.19955	8.21805	8.20572	8.21697	8.20108	8.18259	8.16331	8.19632	8.19621	8.20827	8.18761	8.21481
0.01935	8.14702	8.17322	8.16674	8.18398	8.18021	8.18503	8.21096	8.17323	8.19734	8.18254	8.18794	8.16953	8.1743	8.1899	8.1861	8.18122	8.18064	8.19323	8.15985	8.17843	8.1899	8.20045	8.17764	8.16931	8.15058	8.20115	8.22943	8.19113	8.2033	8.1899	8.20679	8.17065	8.19169	8.20893	8.20773	8.20317	8.19758	8.19892	8.17271	8.18678	8.18943	8.19917	8.18896	8.20577
0.019425	8.14759	8.16583	8.161	8.19909	8.1786	8.19487	8.20972	8.15056	8.17887	8.1764	8.18211	8.17971	8.19792	8.18349	8.1891	8.17048	8.19298	8.19829	8.18747	8.16017	8.20778	8.18448	8.18302	8.17719	8.16669	8.20877	8.20554	8.18849	8.21004	8.21359	8.20091	8.18176	8.19163	8.19893	8.19907	8.22573	8.20774	8.17486	8.17397	8.19103	8.18937	8.18238	8.18853	8.21787
0.0195	8.16106	8.16168	8.16849	8.18204	8.18308	8.19126	8.20195	8.16377	8.17464	8.1883	8.18869	8.19145	8.17534	8.19759	8.18031	8.16397	8.16952	8.21294	8.18179	8.16794	8.19126	8.16419	8.18019	8.16288	8.16218	8.19651	8.17416	8.17595	8.22324	8.20246	8.19838	8.17244	8.18913	8.19357	8.2054	8.23245	8.20773	8.1937	8.20067	8.19767	8.19434	8.18358	8.19818	8.22416
0.019575	8.1528	8.17435	8.17313	8.20282	8.2044	8.18862	8.20321	8.2005	8.18643	8.18695	8.20185	8.1938	8.19163	8.19017	8.18102	8.19466	8.1502	8.19799	8.18789	8.19202	8.17435	8.18385	8.17328	8.17295	8.1671	8.19435	8.20405	8.18354	8.20722	8.1841	8.21313	8.18534	8.20535	8.2083	8.21016	8.20976	8.19493	8.21257	8.20807	8.17968	8.19085	8.17173	8.17471	8.21978
0.01965	8.15923	8.18602	8.17366	8.2067	8.20668	8.17417	8.21709	8.19783	8.19176	8.19116	8.19998	8.17256	8.18981	8.16794	8.1879	8.19295	8.16247	8.17968	8.19366	8.1884	8.18801	8.18788	8.16573	8.17739	8.16577	8.19786	8.19188	8.20784	8.21244	8.1897	8.19146	8.19135	8.19143	8.20194	8.19795	8.19206	8.17727	8.22425	8.19925	8.18993	8.1975	8.18528	8.17835	8.21644
0.019725	8.14559	8.17254	8.16929	8.1943	8.19074	8.17699	8.19214	8.20963	8.18841	8.18099	8.18012	8.17469	8.17497	8.18072	8.18916	8.18591	8.16812	8.18565	8.19392	8.17723	8.19593	8.18488	8.16804	8.16947	8.16907	8.18052	8.2074	8.19298	8.19171	8.19223	8.18882	8.18859	8.20474	8.20298	8.18041	8.19355	8.16514	8.21729	8.20944	8.21564	8.21274	8.21412	8.18817	8.19318
0.0198	8.1561	8.16246	8.17708	8.18559	8.17482	8.20296	8.19071	8.182	8.20077	8.19145	8.19085	8.18536	8.17777	8.2004	8.18981	8.18517	8.18409	8.16683	8.22018	8.18203	8.17797	8.18516	8.17117	8.15241	8.15814	8.18783	8.20913	8.18399	8.16177	8.1908	8.1868	8.19332	8.18389	8.19744	8.16981	8.18867	8.18982	8.20244	8.204	8.20393	8.21053	8.20689	8.17242	8.2042
0.019875	8.16579	8.17387	8.16601	8.19859	8.1773	8.20017	8.18478	8.19148	8.17765	8.19795	8.19062	8.1853	8.18132	8.20853	8.17743	8.17156	8.17871	8.16493	8.19332	8.18818	8.17186	8.17015	8.16905	8.1869	8.15685	8.18251	8.20796	8.19452	8.16065	8.1946	8.17239	8.19375	8.16365	8.18213	8.16702	8.19489	8.18756	8.19537	8.20635	8.20403	8.21439	8.20838	8.17574	8.20628
0.01995	8.15393	8.16031	8.16373	8.20812	8.19028	8.21032	8.18953	8.19688	8.18746	8.18871	8.18081	8.20038	8.19928	8.1824	8.186	8.16991	8.16659	8.18493	8.17889	8.17815	8.1942	8.16486	8.19196	8.17262	8.16531	8.19327	8.21471	8.17914	8.15208	8.19471	8.18898	8.20117	8.18184	8.18574	8.18453	8.19552	8.18549	8.20044	8.20118	8.18536	8.19739	8.21491	8.17642	8.22356
0.020025	8.13101	8.16423	8.18195	8.20353	8.17628	8.20384	8.18192	8.1892	8.20053	8.19275	8.20952	8.19664	8.19669	8.18659	8.17792	8.17371	8.16565	8.19392	8.1904	8.19355	8.18887	8.16137	8.20108	8.16352	8.15881	8.19181	8.20845	8.1791	8.17086	8.17875	8.20709	8.18682	8.19743	8.16803	8.20621	8.19871	8.18604	8.20521	8.21555	8.16811	8.18158	8.19679	8.16022	8.2044
0.0201	8.13725	8.13695	8.19859	8.19375	8.18105	8.17786	8.18804	8.1882	8.20899	8.20873	8.18633	8.20783	8.1986	8.18953	8.17266	8.18553	8.16667	8.18605	8.19585	8.19637	8.17576	8.18225	8.17842	8.16092	8.16423	8.1813	8.19833	8.19138	8.19094	8.1889	8.20847	8.17786	8.1749	8.18762	8.20412	8.18453	8.18367	8.19939	8.22107	8.18102	8.18508	8.19287	8.15952	8.19084
0.020175	8.15441	8.15175	8.16144	8.193	8.21162	8.17043	8.18869	8.19785	8.19309	8.1772	8.18573	8.19752	8.1927	8.18535	8.14983	8.19103	8.17848	8.18451	8.18774	8.17613	8.17935	8.18265	8.18761	8.1602	8.17561	8.19285	8.19338	8.19898	8.21555	8.17968	8.19261	8.17376	8.18324	8.21097	8.19478	8.18886	8.1847	8.20169	8.21107	8.21438	8.20553	8.18296	8.17964	8.18798
0.02025	8.15534	8.16134	8.161	8.21303	8.21874	8.18235	8.20321	8.19182	8.20099	8.17922	8.20345	8.19003	8.203	8.19763	8.1683	8.18034	8.19197	8.19154	8.1884	8.16719	8.18598	8.16849	8.17071	8.15887	8.18371	8.18414	8.17795	8.20043	8.20557	8.19083	8.18578	8.16733	8.19441	8.21579	8.1867	8.1994	8.19302	8.19266	8.19894	8.21939	8.19239	8.19493	8.17787	8.2097
0.020325	8.13836	8.14894	8.19218	8.19303	8.22661	8.18447	8.21959	8.21444	8.20755	8.16982	8.19176	8.19596	8.20652	8.18204	8.17554	8.18503	8.19234	8.17933	8.1758	8.18125	8.1806	8.16998	8.15773	8.16528	8.16016	8.19589	8.17975	8.17866	8.19804	8.19535	8.18341	8.17872	8.18843	8.1973	8.20016	8.19654	8.18572	8.18987	8.18532	8.20117	8.20048	8.21143	8.16199	8.20749
0.0204	8.14274	8.16277	8.17094	8.17824	8.2132	8.18879	8.20892	8.20759	8.20435	8.17721	8.17674	8.19502	8.20773	8.19115	8.16832	8.18527	8.17788	8.1879	8.17885	8.17907	8.18653	8.16982	8.17074	8.15759	8.15979	8.17189	8.21734	8.18798	8.1963	8.20203	8.19134	8.19972	8.17792	8.18605	8.19769	8.19065	8.18368	8.17041	8.19101	8.18904	8.22021	8.19224	8.14835	8.20311
0.020475	8.14812	8.17858	8.1863	8.19827	8.1949	8.18392	8.22441	8.18457	8.1964	8.18443	8.1771	8.19153	8.20227	8.19238	8.15941	8.16676	8.16396	8.18897	8.18637	8.18261	8.1705	8.16884	8.15901	8.15862	8.15793	8.17891	8.21593	8.19313	8.19551	8.19068	8.19699	8.19121	8.17317	8.20649	8.18681	8.20132	8.18965	8.18981	8.18615	8.17829	8.22672	8.17769	8.14988	8.19169
0.02055	8.17051	8.1722	8.18575	8.21634	8.1874	8.19515	8.19453	8.18747	8.19118	8.19706	8.17013	8.1946	8.19725	8.17722	8.14842	8.18277	8.17825	8.19565	8.19158	8.19035	8.17067	8.19159	8.14908	8.15056	8.1502	8.17907	8.21354	8.18681	8.21733	8.19373	8.1906	8.17874	8.18297	8.2158	8.21008	8.19131	8.1906	8.19649	8.18361	8.17822	8.19791	8.19997	8.14101	8.19659
0.020625	8.17478	8.16796	8.16418	8.19668	8.19001	8.20727	8.19992	8.20564	8.18492	8.20061	8.17453	8.18425	8.20782	8.1862	8.16055	8.17618	8.1739	8.19232	8.20353	8.18705	8.20813	8.19449	8.16159	8.17484	8.14337	8.18093	8.20538	8.18836	8.21183	8.20437	8.19122	8.19775	8.17907	8.20996	8.19927	8.17548	8.19609	8.20693	8.18567	8.19454	8.19687	8.19265	8.15826	8.21331
0.0207	8.16498	8.17233	8.18882	8.19184	8.20409	8.19472	8.2062	8.20676	8.19736	8.2068	8.18076	8.17656	8.1781	8.21196	8.18227	8.18353	8.16825	8.16936	8.19427	8.18827	8.20886	8.17261	8.17395	8.17296	8.15652	8.18715	8.17795	8.17959	8.1848	8.20915	8.1882	8.21018	8.1854	8.1885	8.21504	8.1955	8.20211	8.19806	8.19238	8.18804	8.18915	8.19692	8.19097	8.20195
0.020775	8.16196	8.16971	8.18334	8.20345	8.19783	8.20243	8.20541	8.17289	8.19265	8.20457	8.17552	8.19452	8.18299	8.20052	8.19117	8.17866	8.17291	8.17417	8.18895	8.20086	8.1745	8.16865	8.15547	8.17462	8.1612	8.19065	8.18999	8.21196	8.17593	8.20143	8.1825	8.22081	8.20817	8.19261	8.22208	8.19509	8.20043	8.18521	8.20684	8.20195	8.19266	8.16232	8.16228	8.18635
0.02085	8.15497	8.17799	8.17744	8.21088	8.2009	8.20557	8.20134	8.16896	8.19533	8.18605	8.19084	8.18133	8.18202	8.20207	8.19223	8.19344	8.18814	8.18616	8.19574	8.1647	8.15431	8.19303	8.16582	8.1826	8.14611	8.17627	8.19411	8.21066	8.18784	8.20405	8.19899	8.21602	8.21598	8.18832	8.19897	8.20431	8.20132	8.19703	8.19084	8.20367	8.19842	8.1422	8.15746	8.18307
0.020925	8.15918	8.1722	8.16844	8.1951	8.18657	8.19977	8.20245	8.17137	8.18043	8.18044	8.19963	8.19049	8.17679	8.20101	8.20847	8.19611	8.17263	8.17797	8.18946	8.17643	8.16588	8.17598	8.16532	8.17788	8.15461	8.18292	8.16883	8.2041	8.18295	8.20207	8.19954	8.20082	8.19188	8.18367	8.20131	8.19651	8.18432	8.19748	8.18943	8.21284	8.19786	8.16098	8.16761	8.20386
0.021	8.15472	8.16355	8.16189	8.19018	8.18544	8.186	8.21711	8.18036	8.18846	8.18022	8.19068	8.20151	8.17607	8.18747	8.19261	8.17081	8.16117	8.1672	8.20033	8.17193	8.16364	8.17397	8.17002	8.1646	8.15882	8.18356	8.19331	8.19431	8.19074	8.20263	8.2046	8.19417	8.20618	8.17169	8.18926	8.19295	8.19519	8.18872	8.19062	8.21428	8.16509	8.17605	8.14482	8.22198
0.021075	8.14606	8.17048	8.1555	8.19546	8.16902	8.18771	8.22151	8.18203	8.18111	8.19173	8.18311	8.19476	8.18395	8.19434	8.17509	8.16455	8.16837	8.1811	8.19941	8.16081	8.17259	8.19486	8.16551	8.16785	8.15589	8.18575	8.18635	8.186	8.18295	8.19769	8.19249	8.19266	8.19094	8.17439	8.20562	8.20147	8.20101	8.19162	8.18256	8.22285	8.16051	8.18549	8.14704	8.20906
0.02115	8.12913	8.1677	8.15731	8.19009	8.17155	8.20304	8.19345	8.18362	8.19219	8.18048	8.17305	8.1899	8.19398	8.1706	8.1624	8.19538	8.19899	8.17431	8.17599	8.16554	8.17015	8.17793	8.1612	8.18994	8.14927	8.19131	8.19285	8.19756	8.17665	8.18681	8.19226	8.19595	8.17725	8.19384	8.21841	8.19583	8.21321	8.1826	8.19146	8.21612	8.16011	8.18658	8.17103	8.20348
0.021225	8.14317	8.1622	8.1581	8.1867	8.19209	8.20483	8.19407	8.17464	8.18289	8.18801	8.19875	8.18184	8.21542	8.17577	8.15896	8.18839	8.19247	8.16671	8.18692	8.16622	8.17746	8.17637	8.15754	8.17587	8.1445	8.17898	8.21645	8.18965	8.18478	8.20218	8.20272	8.17642	8.1759	8.20245	8.19804	8.2001	8.18598	8.18911	8.17041	8.19382	8.17792	8.18048	8.17839	8.20094
0.0213	8.16199	8.18654	8.17673	8.19121	8.18479	8.18637	8.18993	8.189	8.1942	8.17561	8.20302	8.18308	8.23013	8.18324	8.16296	8.19252	8.17393	8.17598	8.18301	8.18755	8.18593	8.17674	8.15943	8.17036	8.1352	8.20551	8.20963	8.19003	8.19162	8.21058	8.19939	8.16456	8.1988	8.20969	8.18962	8.21129	8.16645	8.17407	8.17857	8.16228	8.19181	8.18996	8.16659	8.21391
0.021375	8.15343	8.16833	8.19307	8.21108	8.19012	8.17362	8.19087	8.17613	8.19907	8.16761	8.18535	8.18645	8.20889	8.20534	8.14467	8.19632	8.16434	8.18385	8.18019	8.20656	8.19042	8.18324	8.15055	8.16461	8.14114	8.20101	8.20933	8.16648	8.18883	8.20883	8.18626	8.19851	8.19253	8.20418	8.1684	8.2195	8.19448	8.16593	8.19855	8.1795	8.19046	8.18837	8.15992	8.20381
0.02145	8.14777	8.15783	8.17517	8.21632	8.19304	8.16819	8.18736	8.18118	8.20616	8.16217	8.18976	8.19322	8.18948	8.20759	8.17353	8.21032	8.16496	8.1909	8.18192	8.1768	8.18434	8.18192	8.1707	8.16456	8.16376	8.18166	8.21433	8.17957	8.178	8.2048	8.18527	8.20477	8.20646	8.20643	8.19101	8.17579	8.18452	8.1939	8.20484	8.18943	8.19239	8.19103	8.17149	8.19099
0.021525	8.1348	8.16958	8.16606	8.20271	8.19644	8.19138	8.17538	8.17561	8.17547	8.16893	8.19683	8.18784	8.18825	8.18934	8.18867	8.2092	8.18794	8.17609	8.18904	8.18394	8.17654	8.17511	8.16392	8.16154	8.17163	8.17505	8.21771	8.18356	8.17678	8.20423	8.18827	8.20558	8.19373	8.19474	8.19164	8.15988	8.1987	8.19547	8.19613	8.18832	8.19349	8.18665	8.17519	8.21038
0.0216	8.13203	8.1722	8.15379	8.18073	8.19814	8.18748	8.16632	8.18436	8.18665	8.18827	8.21163	8.17605	8.18432	8.16724	8.18869	8.20618	8.19725	8.1714	8.17394	8.20376	8.16616	8.17802	8.1412	8.17167	8.16838	8.17923	8.20755	8.18387	8.17907	8.17668	8.19584	8.19666	8.18439	8.18573	8.18943	8.17682	8.20513	8.21447	8.20722	8.18705	8.19254	8.19087	8.17473	8.22119
0.021675	8.13768	8.17708	8.15959	8.18834	8.19452	8.18687	8.16808	8.18172	8.18999	8.19586	8.18911	8.19397	8.2198	8.17228	8.18031	8.20821	8.19636	8.19406	8.1716	8.20832	8.18265	8.17551	8.15742	8.15592	8.16743	8.18021	8.20016	8.18879	8.18631	8.19017	8.21492	8.18185	8.18089	8.2092	8.19603	8.18954	8.18677	8.21283	8.18394	8.20605	8.19448	8.17103	8.15862	8.22205
0.02175	8.12607	8.15057	8.16334	8.20348	8.20676	8.17992	8.17027	8.17919	8.19741	8.19252	8.17113	8.19664	8.19785	8.18597	8.18638	8.20571	8.19684	8.1901	8.17828	8.20345	8.17542	8.19291	8.15895	8.17037	8.1665	8.18249	8.21158	8.18265	8.17788	8.2093	8.20438	8.18099	8.19712	8.21717	8.20214	8.20231	8.19312	8.18563	8.1941	8.18734	8.17617	8.18748	8.16723	8.22071
0.021825	8.14494	8.16242	8.16304	8.20554	8.19613	8.18685	8.19241	8.17744	8.1955	8.18523	8.18335	8.1817	8.19318	8.20918	8.18439	8.17638	8.18076	8.19029	8.19355	8.19653	8.17355	8.20119	8.15207	8.16898	8.1633	8.18047	8.21457	8.19944	8.18686	8.21139	8.1868	8.1949	8.20413	8.20362	8.20484	8.19276	8.18993	8.19424	8.19613	8.19365	8.17546	8.18938	8.1729	8.20108
0.0219	8.16114	8.16535	8.18961	8.20108	8.17147	8.16148	8.19743	8.17263	8.19132	8.18928	8.1877	8.18273	8.19476	8.17881	8.18385	8.18402	8.18938	8.19449	8.18737	8.17661	8.19031	8.18069	8.15276	8.15852	8.14805	8.2021	8.20584	8.19563	8.18002	8.20277	8.20007	8.20605	8.18554	8.20554	8.18436	8.17902	8.17013	8.20162	8.1794	8.19701	8.19154	8.20526	8.17434	8.1783
0.021975	8.14331	8.18017	8.18464	8.20676	8.19443	8.19767	8.18765	8.17181	8.20127	8.19642	8.18186	8.16877	8.2079	8.20256	8.17553	8.18471	8.18386	8.18751	8.19356	8.167	8.19074	8.18443	8.15267	8.18219	8.15425	8.21358	8.19705	8.17881	8.18667	8.2098	8.18597	8.18509	8.20265	8.19459	8.19151	8.19321	8.14925	8.20656	8.19583	8.19154	8.18715	8.20796	8.17062	8.1901
0.02205	8.15342	8.17444	8.17613	8.19459	8.20314	8.19889	8.20705	8.18974	8.20021	8.16076	8.17726	8.18038	8.2079	8.19286	8.17215	8.15907	8.17842	8.1742	8.22029	8.17543	8.16739	8.17113	8.16561	8.19113	8.16777	8.20034	8.209	8.18039	8.19963	8.19775	8.16495	8.19308	8.18394	8.19382	8.21612	8.18714	8.17708	8.20455	8.1931	8.19622	8.18643	8.19608	8.15786	8.20722
0.022125	8.14833	8.15202	8.1636	8.18272	8.1853	8.19645	8.17649	8.18816	8.18572	8.16255	8.181	8.17782	8.20291	8.19354	8.17407	8.16841	8.16575	8.16812	8.21706	8.17961	8.17919	8.17717	8.15366	8.19304	8.15969	8.18425	8.20457	8.17703	8.1789	8.18455	8.16705	8.19818	8.18916	8.21032	8.18551	8.19204	8.17471	8.19799	8.17435	8.18431	8.19611	8.19193	8.15756	8.18934
0.0222	8.16841	8.16628	8.18205	8.18097	8.1982	8.18171	8.1824	8.18399	8.16976	8.17659	8.18124	8.18968	8.17432	8.18261	8.19112	8.19238	8.15723	8.18486	8.21959	8.15769	8.17193	8.17833	8.1668	8.19061	8.16426	8.17551	8.2041	8.1798	8.173	8.18564	8.18292	8.19528	8.19697	8.20788	8.20164	8.17788	8.17292	8.20223	8.17207	8.1869	8.1973	8.18567	8.16307	8.21548
0.022275	8.15646	8.16561	8.18064	8.1886	8.2086	8.16826	8.19546	8.15961	8.19417	8.18071	8.1834	8.19623	8.18223	8.1716	8.17762	8.18507	8.16059	8.17983	8.19913	8.16783	8.19165	8.18302	8.17792	8.1482	8.14625	8.18575	8.20043	8.17315	8.18383	8.19399	8.15746	8.18906	8.17758	8.19859	8.20462	8.19697	8.18925	8.1966	8.2069	8.18266	8.1826	8.18943	8.14784	8.21538
0.02235	8.14382	8.1694	8.16446	8.20948	8.1826	8.17348	8.22015	8.16578	8.17467	8.1902	8.17118	8.18466	8.19734	8.16636	8.16315	8.16296	8.17559	8.18169	8.18193	8.17046	8.1946	8.16587	8.16245	8.15489	8.16416	8.21	8.20082	8.18217	8.19364	8.1872	8.16363	8.17474	8.17781	8.18717	8.20302	8.20251	8.17763	8.1935	8.1905	8.173	8.20349	8.19576	8.16686	8.19687
0.022425	8.13304	8.16414	8.16753	8.18151	8.16441	8.18795	8.21805	8.16365	8.17495	8.19701	8.16939	8.18523	8.19611	8.18999	8.16589	8.16298	8.17172	8.18572	8.16933	8.18498	8.17141	8.16139	8.18144	8.15839	8.16856	8.22186	8.18762	8.18171	8.16546	8.18658	8.1773	8.18485	8.17411	8.18325	8.20447	8.18892	8.18068	8.21049	8.20522	8.20268	8.19712	8.19953	8.17427	8.18923
0.0225	8.13393	8.17258	8.17614	8.18872	8.17431	8.19092	8.18214	8.17309	8.17874	8.17388	8.15779	8.18059	8.19206	8.2066	8.16569	8.18383	8.19541	8.19383	8.19534	8.18511	8.1918	8.17516	8.17389	8.16753	8.17744	8.20683	8.21712	8.17577	8.16414	8.19708	8.18308	8.2061	8.1677	8.1668	8.20166	8.19538	8.19069	8.20455	8.19438	8.20564	8.20946	8.18946	8.14957	8.19706
0.022575	8.15331	8.17792	8.1721	8.18949	8.19651	8.19149	8.16906	8.18002	8.1634	8.18446	8.17899	8.19586	8.18143	8.18419	8.18105	8.18237	8.19452	8.18934	8.19695	8.18511	8.17324	8.16673	8.18802	8.1664	8.18804	8.21557	8.21322	8.15234	8.18475	8.18404	8.19607	8.21768	8.21737	8.17693	8.20039	8.18836	8.1867	8.1923	8.19493	8.19867	8.20313	8.17763	8.1422	8.21346
0.02265	8.16165	8.17513	8.17738	8.20863	8.17824	8.2047	8.18634	8.19642	8.18073	8.17988	8.20651	8.20816	8.16934	8.15116	8.19059	8.17987	8.18471	8.15806	8.18338	8.16388	8.18147	8.17971	8.17856	8.19359	8.17075	8.21807	8.22377	8.19218	8.16051	8.18834	8.17495	8.19986	8.201	8.19141	8.20477	8.19425	8.18756	8.18751	8.18564	8.18545	8.18402	8.1794	8.1479	8.19271
0.022725	8.14614	8.15605	8.1743	8.18867	8.17126	8.1943	8.20658	8.17598	8.17571	8.18223	8.1948	8.21848	8.19238	8.17721	8.17462	8.17458	8.17584	8.17664	8.17581	8.16654	8.15678	8.18526	8.17177	8.19068	8.15778	8.1975	8.20267	8.19271	8.1775	8.18226	8.17	8.17014	8.2095	8.2055	8.21244	8.20039	8.18637	8.1918	8.18567	8.18366	8.17205	8.17493	8.14461	8.18756
0.0228	8.15171	8.19017	8.15881	8.17928	8.19028	8.18989	8.19165	8.1848	8.16799	8.18752	8.18241	8.23686	8.18113	8.16818	8.20134	8.17215	8.16378	8.18929	8.16453	8.16744	8.16529	8.18534	8.18076	8.18326	8.16777	8.17801	8.19316	8.17192	8.1875	8.19533	8.17584	8.19229	8.18856	8.18237	8.20153	8.20187	8.17074	8.18432	8.19205	8.173	8.19487	8.17237	8.14965	8.20178
0.022875	8.14392	8.1757	8.17053	8.20029	8.1928	8.21375	8.1801	8.16467	8.17922	8.1816	8.20764	8.20928	8.17326	8.15628	8.17877	8.17868	8.1741	8.17399	8.18151	8.16972	8.1701	8.17969	8.18475	8.18474	8.16092	8.16098	8.20174	8.17043	8.17548	8.18525	8.17895	8.21815	8.18031	8.19139	8.19324	8.1921	8.18886	8.19743	8.19527	8.1847	8.19542	8.1654	8.14974	8.18542
0.02295	8.12943	8.18147	8.17219	8.21157	8.1957	8.18066	8.19998	8.16175	8.18906	8.1685	8.21384	8.18966	8.19988	8.16522	8.16069	8.17413	8.17608	8.17619	8.18648	8.17754	8.16072	8.16294	8.18137	8.17388	8.16648	8.16399	8.20619	8.17287	8.19738	8.1967	8.18577	8.21063	8.17284	8.19684	8.1891	8.19881	8.17727	8.17053	8.18751	8.20539	8.18478	8.16157	8.16002	8.20709
0.023025	8.13742	8.17467	8.17982	8.21202	8.20893	8.18089	8.19954	8.18424	8.1833	8.19326	8.19669	8.19619	8.21003	8.18341	8.18202	8.17109	8.15548	8.19336	8.20168	8.18299	8.17291	8.16947	8.15556	8.15983	8.14931	8.19079	8.2128	8.18119	8.18324	8.19068	8.20816	8.20672	8.18545	8.2051	8.18896	8.19148	8.18525	8.15932	8.19651	8.20104	8.16762	8.17871	8.17736	8.23987
0.0231	8.15184	8.15679	8.17511	8.19977	8.19537	8.20284	8.19263	8.20489	8.1731	8.1955	8.1959	8.20523	8.19252	8.17201	8.17788	8.162	8.16987	8.17492	8.21111	8.17927	8.18319	8.17581	8.16865	8.16641	8.15191	8.17627	8.21456	8.1993	8.20137	8.19508	8.2011	8.20204	8.20124	8.16989	8.18837	8.19422	8.18196	8.19576	8.17175	8.18553	8.17544	8.16189	8.16752	8.23799
0.023175	8.15422	8.15631	8.1783	8.17596	8.18383	8.18879	8.18656	8.20479	8.19551	8.17416	8.20071	8.18554	8.17785	8.17473	8.19706	8.16671	8.16116	8.18661	8.18713	8.1944	8.17261	8.18181	8.17594	8.14359	8.16007	8.18062	8.22684	8.19324	8.21559	8.21192	8.18153	8.20935	8.18148	8.16701	8.2012	8.19258	8.17883	8.18076	8.16998	8.17841	8.20087	8.16793	8.17072	8.231
0.02325	8.15257	8.1471	8.17782	8.18402	8.20011	8.16962	8.18656	8.19363	8.16199	8.18605	8.19286	8.17622	8.17383	8.17441	8.18422	8.17101	8.15505	8.1781	8.18163	8.19163	8.17383	8.18537	8.17047	8.14396	8.14879	8.17053	8.20947	8.17585	8.18675	8.19408	8.16899	8.19167	8.178	8.16205	8.19982	8.18308	8.18787	8.17567	8.1902	8.17422	8.17974	8.17987	8.15583	8.21735
0.023325	8.1595	8.14415	8.17783	8.18911	8.19388	8.16434	8.19619	8.17721	8.17736	8.20417	8.17996	8.16686	8.1738	8.18218	8.19558	8.17599	8.16817	8.1744	8.17526	8.18314	8.18261	8.17987	8.1899	8.15882	8.14011	8.1735	8.18886	8.16598	8.18611	8.18394	8.18404	8.19131	8.17173	8.19674	8.19632	8.18536	8.17965	8.18877	8.18448	8.17866	8.19093	8.16422	8.17307	8.2033
0.0234	8.1666	8.15289	8.17365	8.17224	8.20024	8.17318	8.20456	8.18466	8.1891	8.20062	8.1736	8.16818	8.17549	8.18122	8.18694	8.186	8.17258	8.18316	8.17086	8.19286	8.19691	8.16472	8.1679	8.15968	8.15877	8.19378	8.1978	8.17844	8.18774	8.17525	8.19061	8.17395	8.18492	8.20766	8.19699	8.20832	8.18354	8.17121	8.19666	8.19131	8.19069	8.17717	8.17027	8.1894
0.023475	8.16013	8.15914	8.17637	8.16769	8.20555	8.17439	8.18012	8.17585	8.17647	8.19097	8.18452	8.18803	8.1856	8.17748	8.18991	8.18096	8.16117	8.19747	8.16828	8.17228	8.18762	8.18211	8.17164	8.15238	8.15243	8.21019	8.19327	8.18902	8.17818	8.16994	8.17579	8.17233	8.18093	8.20037	8.20087	8.20164	8.20053	8.18822	8.19836	8.1752	8.17281	8.18402	8.17655	8.19831
0.02355	8.14678	8.14739	8.16195	8.18395	8.20923	8.17696	8.19505	8.17951	8.17451	8.16308	8.19193	8.19138	8.18003	8.18441	8.18034	8.17627	8.16571	8.19548	8.18711	8.18299	8.16655	8.19904	8.16512	8.16575	8.1496	8.1824	8.17397	8.19795	8.1868	8.18818	8.17244	8.16897	8.18933	8.18469	8.21271	8.19638	8.18474	8.1951	8.18823	8.19035	8.18677	8.18353	8.15772	8.20877
0.023625	8.16006	8.15449	8.15534	8.17994	8.20473	8.17662	8.19073	8.17403	8.16864	8.17498	8.19313	8.18196	8.18527	8.18364	8.17023	8.1921	8.14363	8.19022	8.21144	8.19199	8.16807	8.18705	8.18119	8.15712	8.14695	8.17772	8.19972	8.19188	8.19696	8.18584	8.19611	8.17727	8.19057	8.18835	8.203	8.1946	8.1955	8.19421	8.1922	8.20446	8.1812	8.17633	8.15135	8.21347
0.0237	8.15468	8.16391	8.182	8.1709	8.19885	8.17413	8.16404	8.18448	8.15684	8.20614	8.18054	8.17089	8.19064	8.18111	8.15272	8.17722	8.14643	8.2071	8.17666	8.17616	8.16189	8.18844	8.17002	8.14286	8.14949	8.17738	8.21868	8.19468	8.19031	8.17088	8.20086	8.18878	8.18656	8.18104	8.16735	8.18108	8.19859	8.18338	8.19069	8.19458	8.1815	8.16466	8.15978	8.21349
0.023775	8.14318	8.15598	8.17282	8.173	8.19419	8.18082	8.17792	8.20835	8.18266	8.19515	8.18081	8.18424	8.17374	8.18404	8.16622	8.18019	8.15602	8.20025	8.15718	8.17432	8.1552	8.17887	8.13243	8.18256	8.1598	8.18353	8.21391	8.18798	8.18639	8.184	8.19791	8.2063	8.18235	8.17924	8.17579	8.19134	8.19079	8.18509	8.19327	8.18306	8.19916	8.16029	8.15037	8.20459
0.02385	8.13151	8.16481	8.16493	8.17987	8.19312	8.17465	8.18677	8.18979	8.19481	8.18264	8.18994	8.1892	8.18542	8.18698	8.18672	8.18856	8.17918	8.1823	8.18444	8.15238	8.1498	8.17632	8.12855	8.19375	8.16261	8.16863	8.20104	8.18479	8.18734	8.18849	8.20558	8.2067	8.16671	8.18118	8.19469	8.18513	8.19229	8.17341	8.17407	8.1979	8.19538	8.17414	8.16872	8.21768
0.023925	8.13587	8.17351	8.17178	8.19066	8.21217	8.18464	8.18096	8.17446	8.20129	8.19432	8.20549	8.19563	8.17101	8.18765	8.179	8.19669	8.19396	8.18104	8.17572	8.15862	8.15734	8.1701	8.15042	8.17922	8.1577	8.17748	8.18737	8.19692	8.2056	8.16887	8.18439	8.21957	8.17538	8.15911	8.18798	8.18219	8.16144	8.1973	8.17454	8.21007	8.19013	8.16194	8.17762	8.21724
0.024	8.16243	8.16171	8.18158	8.17381	8.19973	8.17417	8.17701	8.18932	8.20044	8.18699	8.18893	8.18376	8.18022	8.18897	8.19415	8.17961	8.19934	8.19121	8.17835	8.15194	8.16659	8.16868	8.18478	8.17158	8.15778	8.16934	8.17702	8.17669	8.17108	8.1915	8.17181	8.21572	8.19046	8.1518	8.18385	8.18579	8.16861	8.2066	8.17034	8.20817	8.20353	8.16545	8.16439	8.20992
0.024075	8.17031	8.16269	8.19024	8.16786	8.17554	8.16046	8.18554	8.18232	8.1816	8.17866	8.17557	8.1596	8.19007	8.17431	8.18677	8.17013	8.19474	8.18911	8.18578	8.15911	8.17504	8.16319	8.16496	8.15138	8.15886	8.18036	8.19102	8.16805	8.1826	8.17516	8.18924	8.1937	8.1944	8.16371	8.18731	8.22435	8.18386	8.19725	8.16377	8.19303	8.19094	8.16087	8.18101	8.19158
0.02415	8.17823	8.15951	8.19018	8.1732	8.18734	8.19499	8.17936	8.15965	8.17533	8.16761	8.15878	8.17008	8.19019	8.1617	8.17254	8.1773	8.18119	8.17408	8.19317	8.15488	8.18089	8.16966	8.13862	8.1529	8.16096	8.17924	8.19173	8.17896	8.18825	8.16068	8.18863	8.20207	8.17327	8.1643	8.19144	8.21106	8.19895	8.18584	8.16441	8.17505	8.1885	8.16971	8.18428	8.17843
0.024225	8.17177	8.16763	8.16393	8.15978	8.1974	8.19734	8.18048	8.16467	8.1752	8.15877	8.15989	8.17294	8.18886	8.14986	8.17142	8.15956	8.16495	8.17029	8.16486	8.17132	8.17008	8.15355	8.15107	8.14448	8.15385	8.18776	8.18091	8.1708	8.18359	8.21049	8.17356	8.18512	8.18237	8.19686	8.20078	8.17179	8.18446	8.18097	8.16872	8.18167	8.18371	8.17441	8.16214	8.19471
0.0243	8.17574	8.17315	8.17098	8.19842	8.18831	8.17819	8.15842	8.1633	8.17366	8.158	8.1787	8.17326	8.18062	8.14873	8.15222	8.18189	8.16435	8.17918	8.17081	8.18527	8.16414	8.14878	8.15521	8.15531	8.15744	8.18704	8.19357	8.1661	8.18353	8.20872	8.17858	8.18811	8.17886	8.19505	8.17662	8.17743	8.18275	8.18455	8.17884	8.19344	8.18547	8.16902	8.14981	8.21848
0.024375	8.16897	8.18584	8.1684	8.19749	8.18657	8.18315	8.17778	8.16274	8.17334	8.1668	8.18089	8.15852	8.18644	8.14161	8.17524	8.19917	8.1688	8.19083	8.16934	8.18656	8.16199	8.17067	8.15063	8.17594	8.17999	8.16953	8.18511	8.18528	8.18602	8.19327	8.19716	8.20428	8.16388	8.18957	8.19469	8.20334	8.17684	8.19032	8.19357	8.19881	8.19239	8.17248	8.16429	8.22075
0.02445	8.15257	8.17423	8.14767	8.18659	8.19754	8.19463	8.17863	8.16565	8.18975	8.18371	8.18035	8.15428	8.1953	8.16257	8.16939	8.19979	8.17267	8.18834	8.16498	8.1883	8.18479	8.17526	8.1631	8.17743	8.16612	8.17482	8.18929	8.18675	8.17146	8.17069	8.2047	8.1911	8.16842	8.18489	8.16143	8.21307	8.2011	8.22075	8.20428	8.1901	8.18551	8.16503	8.16861	8.19555
0.024525	8.1421	8.16579	8.16616	8.1884	8.18896	8.18792	8.18891	8.19369	8.17992	8.20479	8.17317	8.17594	8.15793	8.16453	8.17134	8.16411	8.1752	8.20943	8.18114	8.19604	8.17894	8.18296	8.1693	8.16006	8.17188	8.19489	8.21025	8.16072	8.17513	8.17258	8.20864	8.19135	8.16817	8.17923	8.15941	8.18801	8.21747	8.23222	8.18439	8.19473	8.1827	8.1463	8.16969	8.21688
0.0246	8.13031	8.17446	8.16752	8.19931	8.18504	8.18448	8.18757	8.20114	8.17243	8.18026	8.18518	8.16716	8.17089	8.16605	8.18873	8.15989	8.16259	8.20315	8.18881	8.18347	8.18979	8.17628	8.16879	8.15388	8.15454	8.18883	8.19565	8.16828	8.17632	8.18633	8.19897	8.18797	8.17881	8.19177	8.18195	8.17866	8.21023	8.21161	8.15661	8.19303	8.19349	8.14678	8.1661	8.21392
0.024675	8.14424	8.16329	8.17239	8.21801	8.17966	8.16757	8.20143	8.1806	8.18036	8.18007	8.1647	8.16732	8.17272	8.18453	8.18929	8.16156	8.16456	8.20462	8.21111	8.15793	8.20656	8.18007	8.16034	8.15896	8.1729	8.18424	8.18765	8.17655	8.17092	8.1939	8.18439	8.19322	8.18171	8.19757	8.18408	8.19183	8.2084	8.21902	8.1671	8.19592	8.19632	8.17727	8.1553	8.21166
0.02475	8.14932	8.15862	8.17066	8.21168	8.1597	8.16761	8.19219	8.16722	8.19028	8.1806	8.17587	8.16407	8.178	8.18219	8.17872	8.1709	8.1635	8.19481	8.21776	8.16045	8.186	8.17609	8.17322	8.17047	8.14486	8.16968	8.20345	8.19557	8.18158	8.19866	8.1949	8.19354	8.1886	8.19806	8.18991	8.18897	8.17683	8.23037	8.17734	8.18582	8.17796	8.20654	8.15479	8.20844
0.024825	8.1591	8.18086	8.15968	8.19683	8.16189	8.19396	8.18671	8.18837	8.19167	8.20142	8.187	8.16845	8.19795	8.175	8.16209	8.18441	8.14632	8.19848	8.20965	8.15947	8.16817	8.15978	8.16007	8.17463	8.15625	8.19329	8.20008	8.19644	8.16498	8.18794	8.17902	8.15945	8.1959	8.19959	8.18792	8.16526	8.18225	8.21763	8.18153	8.16608	8.17807	8.20609	8.17853	8.1926
0.0249	8.14894	8.17482	8.15007	8.19314	8.17622	8.21761	8.17881	8.19828	8.19669	8.20604	8.1691	8.17887	8.18123	8.20021	8.17966	8.19419	8.15623	8.19752	8.19594	8.16107	8.16451	8.13346	8.14616	8.17268	8.16583	8.20745	8.18531	8.1864	8.17582	8.18883	8.18184	8.17184	8.17829	8.19206	8.19859	8.17228	8.19186	8.18751	8.18208	8.17559	8.19429	8.21138	8.178	8.18788
0.024975	8.13306	8.16153	8.12682	8.20928	8.18382	8.21011	8.17758	8.19661	8.18779	8.20306	8.17432	8.18678	8.18481	8.17842	8.16865	8.17591	8.15431	8.19951	8.17083	8.16466	8.18135	8.15544	8.14823	8.15514	8.1725	8.19693	8.18542	8.21566	8.17759	8.19209	8.18726	8.19009	8.16327	8.18181	8.16966	8.19052	8.20307	8.19468	8.1912	8.18804	8.18864	8.19729	8.16779	8.22301
0.02505	8.13246	8.1636	8.15236	8.19068	8.19663	8.20689	8.16812	8.17464	8.21251	8.19636	8.16921	8.18308	8.18797	8.16921	8.15299	8.17858	8.18076	8.17816	8.16222	8.16537	8.17387	8.1806	8.17243	8.15936	8.15553	8.19232	8.19188	8.16622	8.16592	8.19529	8.20239	8.1789	8.16255	8.17256	8.16907	8.20999	8.19529	8.20707	8.20396	8.18123	8.18054	8.19852	8.1769	8.21908
0.025125	8.13239	8.16575	8.16077	8.18966	8.20244	8.20316	8.19115	8.16959	8.20438	8.19995	8.1769	8.19158	8.1691	8.1613	8.16481	8.18507	8.18083	8.16339	8.17032	8.17183	8.16872	8.19097	8.17477	8.16465	8.14728	8.20166	8.16223	8.18196	8.15931	8.18405	8.19024	8.17551	8.17535	8.1601	8.17551	8.20988	8.1808	8.18503	8.21088	8.15919	8.18041	8.16632	8.17373	8.21519
0.0252	8.1426	8.18263	8.16666	8.17835	8.17383	8.21077	8.19907	8.18347	8.18855	8.19153	8.18116	8.18029	8.18401	8.1937	8.15951	8.19544	8.17371	8.14836	8.17165	8.17851	8.18562	8.16363	8.15905	8.15103	8.16407	8.19576	8.17553	8.20008	8.15631	8.17164	8.18432	8.20646	8.17383	8.17675	8.1869	8.20483	8.17041	8.16647	8.21304	8.16594	8.19102	8.14737	8.17844	8.20015
0.025275	8.12332	8.16353	8.15567	8.17777	8.18574	8.19831	8.20387	8.19894	8.17837	8.17767	8.17732	8.18645	8.17623	8.18789	8.16465	8.19443	8.18143	8.16981	8.15985	8.17356	8.1988	8.15959	8.1515	8.15655	8.17362	8.18292	8.17173	8.19913	8.16761	8.16776	8.19162	8.21339	8.17607	8.19476	8.20609	8.19741	8.18652	8.15826	8.18219	8.17075	8.19092	8.15647	8.17445	8.2096
0.02535	8.12014	8.14307	8.16931	8.17273	8.20194	8.19725	8.19289	8.18952	8.18301	8.15618	8.18522	8.19675	8.17076	8.18987	8.17734	8.19033	8.16157	8.1928	8.15356	8.17608	8.18242	8.17329	8.17727	8.15141	8.16814	8.18448	8.19081	8.19378	8.16734	8.15838	8.18989	8.20681	8.16678	8.19099	8.19042	8.18411	8.18151	8.18785	8.19511	8.19351	8.18856	8.16326	8.15436	8.21332
0.025425	8.11628	8.16451	8.15347	8.19511	8.19416	8.19533	8.18547	8.21407	8.19656	8.14484	8.18607	8.1849	8.18148	8.18905	8.17974	8.20173	8.15581	8.16869	8.17389	8.17608	8.15409	8.17872	8.18623	8.15609	8.14765	8.19631	8.20483	8.19143	8.19892	8.17819	8.18237	8.19144	8.17142	8.19135	8.18073	8.19413	8.17397	8.21412	8.1863	8.19495	8.17317	8.1855	8.16152	8.24739
0.0255	8.12539	8.17881	8.14303	8.18214	8.20094	8.18841	8.17704	8.19016	8.18751	8.15208	8.18471	8.18481	8.19752	8.21213	8.19945	8.18125	8.1473	8.16344	8.16678	8.17303	8.15899	8.16735	8.17745	8.15884	8.14711	8.17992	8.21468	8.17678	8.20296	8.19153	8.18497	8.18508	8.1589	8.18671	8.1853	8.18902	8.1853	8.20555	8.18917	8.20693	8.19401	8.1997	8.17163	8.24078
0.025575	8.13764	8.17528	8.15418	8.18369	8.19832	8.19688	8.1678	8.17942	8.17186	8.17408	8.17755	8.18676	8.19846	8.18386	8.19149	8.18823	8.15606	8.1736	8.16504	8.18638	8.17294	8.17519	8.17463	8.1566	8.1725	8.16976	8.19905	8.17894	8.19553	8.17154	8.19027	8.17936	8.16616	8.18956	8.19295	8.18034	8.17853	8.19954	8.18404	8.21786	8.18364	8.18832	8.16799	8.18583
0.02565	8.16383	8.17528	8.16226	8.19068	8.18192	8.18531	8.17921	8.16973	8.17837	8.17062	8.18837	8.20132	8.18921	8.1686	8.17693	8.19661	8.17234	8.15692	8.16569	8.17783	8.1654	8.1558	8.16573	8.14997	8.15824	8.16148	8.18957	8.17181	8.1736	8.17217	8.18378	8.19298	8.1811	8.19594	8.19022	8.17926	8.17421	8.17265	8.1768	8.21073	8.168	8.16755	8.14401	8.18068
0.025725	8.17177	8.17331	8.16407	8.21025	8.17375	8.1828	8.19993	8.16058	8.1846	8.18498	8.17687	8.18475	8.18863	8.16532	8.18512	8.19248	8.17867	8.17712	8.18232	8.18292	8.16859	8.15114	8.18071	8.15557	8.14941	8.17851	8.19862	8.20834	8.16535	8.17571	8.19169	8.18236	8.16746	8.18424	8.18488	8.17324	8.17219	8.18916	8.17259	8.17411	8.18578	8.17154	8.15714	8.19136
0.0258	8.17298	8.1758	8.15712	8.19833	8.16833	8.17514	8.18081	8.15089	8.18077	8.18743	8.17285	8.19118	8.19757	8.15995	8.17865	8.1804	8.17474	8.19762	8.16803	8.18335	8.16032	8.16081	8.1738	8.16156	8.1621	8.19171	8.19669	8.19613	8.18091	8.16129	8.19951	8.19001	8.19155	8.17292	8.19838	8.18265	8.16807	8.19834	8.17843	8.18761	8.18948	8.16742	8.16037	8.21984
0.025875	8.17132	8.17879	8.13806	8.16577	8.16293	8.17028	8.15156	8.175	8.1743	8.17196	8.17946	8.18344	8.19598	8.17635	8.1779	8.16986	8.13283	8.20274	8.16813	8.18991	8.16227	8.1804	8.16422	8.15259	8.16035	8.17801	8.20109	8.17506	8.19724	8.17062	8.20365	8.2096	8.1906	8.17242	8.19511	8.1805	8.16004	8.20502	8.15777	8.17322	8.17807	8.18189	8.17576	8.22277
0.02595	8.1694	8.16911	8.15102	8.16846	8.18109	8.17164	8.17806	8.19533	8.17645	8.17104	8.17177	8.18843	8.18944	8.16306	8.18089	8.16687	8.14885	8.17	8.16186	8.19992	8.17099	8.19335	8.16739	8.16282	8.14676	8.18614	8.19843	8.18555	8.18398	8.1801	8.1964	8.21765	8.18928	8.1815	8.19626	8.18691	8.16404	8.18647	8.16138	8.20047	8.1798	8.16914	8.18357	8.20838
0.026025	8.14322	8.14654	8.14833	8.19261	8.17172	8.17563	8.18957	8.20201	8.16593	8.17539	8.17186	8.19267	8.17156	8.18386	8.18555	8.17525	8.17267	8.16746	8.17684	8.18783	8.1827	8.17633	8.17979	8.14548	8.15117	8.17313	8.2022	8.19054	8.1986	8.18247	8.1699	8.21945	8.18606	8.1948	8.20735	8.19917	8.17013	8.19921	8.1914	8.21452	8.17089	8.15709	8.1671	8.20237
0.0261	8.13694	8.16747	8.15952	8.20816	8.16647	8.18413	8.18263	8.19954	8.17156	8.17018	8.18341	8.18649	8.17944	8.1737	8.18747	8.18405	8.16077	8.16889	8.17961	8.18798	8.17599	8.13877	8.16659	8.14919	8.17451	8.17449	8.18147	8.17802	8.19558	8.19757	8.15357	8.19721	8.18574	8.19614	8.19733	8.17401	8.17717	8.20053	8.18534	8.17886	8.19132	8.14904	8.17066	8.21135
0.026175	8.12913	8.16917	8.16323	8.19729	8.17008	8.1919	8.19454	8.21487	8.17228	8.16205	8.18499	8.17456	8.16284	8.18535	8.18425	8.18761	8.16895	8.16509	8.17061	8.15824	8.1839	8.15374	8.18497	8.15419	8.16774	8.17699	8.19936	8.15618	8.18308	8.16528	8.17477	8.18963	8.19888	8.18848	8.20035	8.1827	8.15856	8.19232	8.18813	8.15845	8.19038	8.15179	8.17801	8.19844
0.02625	8.1359	8.16336	8.15239	8.19266	8.17587	8.18158	8.19087	8.2172	8.17048	8.16163	8.19061	8.16603	8.168	8.18756	8.18662	8.1702	8.17843	8.17112	8.16406	8.16039	8.16771	8.1544	8.17739	8.16889	8.14519	8.17631	8.20338	8.15589	8.19511	8.17605	8.17192	8.19187	8.18395	8.1899	8.19903	8.207	8.16666	8.19183	8.17936	8.16945	8.18534	8.16186	8.16647	8.19565
0.026325	8.1511	8.19074	8.1495	8.18701	8.18375	8.19003	8.18423	8.18865	8.18135	8.18196	8.17848	8.15885	8.15592	8.16481	8.1913	8.18835	8.201	8.17664	8.15244	8.15377	8.18038	8.15837	8.17188	8.17128	8.16358	8.19219	8.18853	8.18415	8.18583	8.18968	8.18926	8.19224	8.18054	8.18292	8.17408	8.20351	8.19293	8.20349	8.16924	8.1842	8.19659	8.16311	8.167	8.20562
0.0264	8.13004	8.19251	8.16475	8.17359	8.16921	8.18986	8.17937	8.16236	8.18803	8.18575	8.16973	8.14982	8.15056	8.15184	8.18284	8.18624	8.18216	8.18261	8.17142	8.1568	8.17554	8.17914	8.16529	8.16972	8.15375	8.18601	8.20306	8.18167	8.18022	8.18264	8.19312	8.19163	8.18778	8.19426	8.15915	8.18944	8.18747	8.22293	8.18113	8.19501	8.18801	8.16597	8.16357	8.1981
0.026475	8.14175	8.17608	8.16625	8.14334	8.16437	8.16697	8.17397	8.16184	8.17347	8.19822	8.16817	8.16696	8.16121	8.18633	8.17122	8.17361	8.16873	8.17112	8.1815	8.16247	8.17422	8.18456	8.15675	8.17165	8.13256	8.19375	8.19872	8.17384	8.18504	8.19813	8.19384	8.20213	8.18176	8.1901	8.16935	8.19066	8.17509	8.21855	8.18858	8.20073	8.20159	8.17092	8.16193	8.22067
0.02655	8.14758	8.16369	8.18485	8.16863	8.17422	8.18158	8.18223	8.18887	8.18958	8.16666	8.17364	8.17036	8.17515	8.16771	8.16632	8.16528	8.16406	8.17891	8.17607	8.16883	8.1698	8.17186	8.15419	8.17186	8.14674	8.19327	8.20323	8.16095	8.1801	8.17684	8.1942	8.20948	8.15503	8.1803	8.18488	8.19073	8.18207	8.20782	8.18769	8.19656	8.19417	8.16929	8.15964	8.22282
0.026625	8.15032	8.16686	8.17662	8.18382	8.17284	8.18832	8.17406	8.1992	8.19489	8.16986	8.17517	8.17388	8.19241	8.1656	8.15409	8.15364	8.14814	8.16941	8.15599	8.18954	8.17576	8.1701	8.16241	8.16443	8.14868	8.17844	8.1879	8.17992	8.186	8.17509	8.20081	8.20934	8.1641	8.18495	8.16447	8.19449	8.1824	8.18858	8.18418	8.1908	8.18162	8.20374	8.15158	8.19445
0.0267	8.13387	8.16205	8.1617	8.19464	8.16193	8.17961	8.18792	8.19708	8.19921	8.17984	8.18427	8.17565	8.18226	8.17052	8.16455	8.17156	8.1482	8.18032	8.17	8.18119	8.1672	8.17117	8.15789	8.16771	8.13825	8.20564	8.17678	8.14873	8.17537	8.19196	8.20624	8.19389	8.18167	8.18125	8.1815	8.19571	8.18386	8.20037	8.18045	8.18849	8.15507	8.19794	8.17168	8.19837
0.026775	8.14012	8.1692	8.13787	8.22063	8.17062	8.17941	8.17509	8.17763	8.18497	8.18205	8.18639	8.16936	8.17717	8.1583	8.17072	8.17791	8.13484	8.18621	8.18637	8.17033	8.17165	8.17612	8.16943	8.16884	8.14412	8.21518	8.17421	8.16532	8.17292	8.18284	8.19426	8.19599	8.20146	8.18959	8.18562	8.17622	8.204	8.19576	8.17879	8.17455	8.18648	8.17265	8.17195	8.1935
0.02685	8.1518	8.17201	8.14532	8.20559	8.18381	8.1779	8.16945	8.18541	8.15772	8.17835	8.1754	8.17114	8.1551	8.15335	8.16662	8.16924	8.14565	8.19314	8.18812	8.17717	8.17743	8.18166	8.17207	8.17205	8.14709	8.20326	8.18367	8.17069	8.18583	8.18476	8.18686	8.19619	8.17986	8.19354	8.19963	8.17556	8.20057	8.19305	8.18099	8.18214	8.17174	8.16994	8.16256	8.21906
0.026925	8.14579	8.1664	8.15819	8.20442	8.18564	8.17539	8.17944	8.18316	8.16282	8.17924	8.16895	8.18254	8.17313	8.17002	8.17697	8.1601	8.1537	8.18444	8.17402	8.19658	8.20077	8.16245	8.15894	8.17557	8.153	8.19677	8.20947	8.19186	8.19911	8.18057	8.19649	8.18096	8.18199	8.19595	8.18734	8.19092	8.18742	8.2122	8.19291	8.18348	8.19907	8.19452	8.1594	8.20389
0.027	8.1551	8.15624	8.16381	8.21327	8.1723	8.17291	8.19621	8.17656	8.16647	8.19944	8.18837	8.17801	8.17243	8.17918	8.17715	8.14772	8.15587	8.18681	8.17289	8.18352	8.19555	8.1462	8.15435	8.17393	8.14854	8.18282	8.20426	8.18743	8.19387	8.16719	8.18193	8.16277	8.18013	8.20292	8.20039	8.18413	8.19603	8.18284	8.18621	8.19462	8.19017	8.18053	8.15863	8.18649
0.027075	8.14147	8.14585	8.16232	8.18567	8.1871	8.17441	8.18897	8.18038	8.16713	8.21261	8.19649	8.17394	8.18736	8.16889	8.16977	8.1606	8.17552	8.19458	8.17254	8.17921	8.17345	8.12801	8.15556	8.17084	8.15179	8.18525	8.20661	8.18266	8.20026	8.18223	8.18916	8.17062	8.18402	8.18444	8.21192	8.19757	8.18298	8.1687	8.17994	8.19716	8.16667	8.16043	8.16873	8.18446
0.02715	8.13746	8.17174	8.1828	8.16917	8.18013	8.20129	8.20803	8.16208	8.18608	8.18002	8.16769	8.16502	8.17863	8.16606	8.18032	8.17711	8.16674	8.17796	8.1782	8.18278	8.16505	8.14973	8.15709	8.1598	8.15035	8.17656	8.19852	8.1951	8.19177	8.18443	8.18901	8.18212	8.16625	8.19538	8.20731	8.21803	8.19286	8.1805	8.16608	8.21044	8.16402	8.16849	8.16743	8.19071
0.027225	8.13456	8.16723	8.15025	8.1885	8.1816	8.19988	8.18578	8.18831	8.18282	8.1535	8.16363	8.17076	8.16872	8.14375	8.18648	8.16594	8.14597	8.15641	8.1781	8.14934	8.1599	8.1515	8.15543	8.15957	8.14931	8.20226	8.19561	8.19612	8.17548	8.18167	8.19268	8.19968	8.17412	8.20339	8.19159	8.18724	8.20187	8.17177	8.18331	8.19154	8.16049	8.17132	8.15599	8.20827
0.0273	8.13307	8.15718	8.14768	8.19459	8.1732	8.18218	8.19309	8.21334	8.18896	8.16493	8.17056	8.18605	8.17102	8.14977	8.17523	8.16917	8.14	8.15212	8.16446	8.16986	8.17677	8.14833	8.15506	8.18167	8.13283	8.20243	8.19427	8.1908	8.16779	8.18348	8.206	8.17851	8.16805	8.18109	8.19674	8.19783	8.18277	8.1908	8.20503	8.18648	8.16046	8.17917	8.14398	8.20002
0.027375	8.1317	8.16513	8.16936	8.18729	8.19291	8.20164	8.2074	8.1885	8.18818	8.19565	8.18171	8.17626	8.16359	8.16311	8.17268	8.18288	8.13655	8.15557	8.18005	8.18052	8.17582	8.16607	8.1749	8.1855	8.14375	8.19547	8.17711	8.18326	8.18059	8.18387	8.19205	8.17414	8.18027	8.17089	8.18583	8.20736	8.17825	8.187	8.16961	8.1919	8.17534	8.18761	8.14083	8.19364
0.02745	8.13265	8.16879	8.19197	8.18123	8.17689	8.179	8.20488	8.19623	8.17245	8.21007	8.19593	8.16373	8.16991	8.15989	8.17357	8.17342	8.1457	8.1622	8.18003	8.17594	8.18434	8.16165	8.1702	8.17048	8.16355	8.1902	8.19584	8.15308	8.17214	8.20258	8.19805	8.17413	8.17473	8.16813	8.18891	8.18563	8.16463	8.19965	8.15517	8.19794	8.19261	8.18328	8.14644	8.19307
0.027525	8.14988	8.1531	8.19584	8.20304	8.18825	8.18489	8.20807	8.20043	8.17025	8.19289	8.19594	8.1738	8.15933	8.1606	8.18508	8.1856	8.16903	8.16998	8.18991	8.18612	8.20848	8.15511	8.16415	8.16733	8.15856	8.19747	8.19912	8.1555	8.19369	8.19349	8.19955	8.18898	8.1661	8.1717	8.19576	8.1861	8.1566	8.19682	8.17605	8.20085	8.2026	8.18176	8.17796	8.19944
0.0276	8.14311	8.1428	8.16799	8.18488	8.18671	8.16681	8.20443	8.21327	8.17011	8.17824	8.19609	8.17024	8.1599	8.18143	8.18839	8.18361	8.16998	8.18375	8.17357	8.18925	8.19738	8.15712	8.14949	8.14157	8.16387	8.21206	8.17854	8.17849	8.18778	8.19898	8.21583	8.19131	8.17114	8.17605	8.18007	8.21439	8.18544	8.1935	8.1905	8.1769	8.19138	8.1732	8.17389	8.20549
0.027675	8.13396	8.15441	8.16652	8.17722	8.19476	8.16826	8.18237	8.20095	8.17665	8.17299	8.17974	8.16463	8.17033	8.18989	8.16199	8.1635	8.18283	8.18297	8.18263	8.18914	8.17659	8.13755	8.15257	8.15224	8.17713	8.19468	8.19248	8.18353	8.1993	8.19155	8.20413	8.18347	8.18049	8.18564	8.16911	8.19792	8.19029	8.17456	8.18147	8.17549	8.17969	8.15704	8.18211	8.18962
0.02775	8.14044	8.15849	8.17105	8.18871	8.17234	8.18049	8.1676	8.17267	8.17655	8.17353	8.18378	8.178	8.19209	8.18299	8.16489	8.17216	8.16311	8.18161	8.1823	8.20249	8.16814	8.14053	8.16719	8.1709	8.17488	8.1739	8.18432	8.18475	8.18108	8.17473	8.21408	8.18169	8.21367	8.20131	8.18947	8.17486	8.18877	8.16653	8.1771	8.19393	8.15365	8.16619	8.18926	8.19375
0.027825	8.13867	8.15672	8.16077	8.19937	8.17044	8.19046	8.16674	8.15576	8.1922	8.1725	8.18717	8.17238	8.17538	8.17792	8.17025	8.16868	8.15362	8.18138	8.15505	8.17178	8.17116	8.14725	8.16714	8.16297	8.18253	8.1745	8.17805	8.179	8.17947	8.18071	8.19872	8.18225	8.19246	8.18127	8.18031	8.18959	8.17719	8.16137	8.18115	8.17988	8.16184	8.16888	8.17813	8.19954
0.0279	8.14321	8.17046	8.16226	8.17745	8.19608	8.17847	8.16586	8.16841	8.1839	8.18501	8.16685	8.17088	8.18155	8.18873	8.16715	8.16344	8.15454	8.17598	8.159	8.15281	8.1721	8.14472	8.15236	8.15808	8.18002	8.20195	8.19254	8.16326	8.16635	8.17275	8.1914	8.17974	8.16804	8.19129	8.16873	8.1827	8.18787	8.17928	8.21256	8.17271	8.15837	8.20465	8.16551	8.19695
0.027975	8.13909	8.13819	8.17587	8.18826	8.17839	8.18835	8.18368	8.19216	8.16826	8.17315	8.16076	8.17969	8.18826	8.18398	8.15926	8.12828	8.16529	8.15611	8.17752	8.15501	8.18475	8.15347	8.14828	8.15859	8.15768	8.18091	8.19084	8.18971	8.17159	8.18747	8.18673	8.16986	8.16788	8.19318	8.17616	8.19305	8.18324	8.20342	8.21099	8.16762	8.18096	8.21471	8.18505	8.22179
0.02805	8.12009	8.13195	8.17103	8.167	8.18022	8.19432	8.16859	8.18099	8.17716	8.17307	8.15283	8.17805	8.17931	8.18146	8.15837	8.14625	8.17278	8.15863	8.17677	8.16826	8.16132	8.15562	8.13702	8.16101	8.15442	8.18047	8.20268	8.18045	8.16386	8.19541	8.18718	8.17759	8.18129	8.20351	8.18675	8.18152	8.18398	8.21211	8.21992	8.1612	8.19569	8.19534	8.15734	8.19375
0.028125	8.13267	8.1596	8.15281	8.16608	8.1928	8.19291	8.18433	8.17703	8.17482	8.17464	8.15528	8.17563	8.16218	8.16084	8.1798	8.17002	8.17211	8.17216	8.19712	8.15919	8.17445	8.184	8.15243	8.16063	8.15186	8.19169	8.1801	8.17195	8.17887	8.20681	8.15937	8.18783	8.17872	8.18286	8.181	8.17693	8.18125	8.1908	8.20684	8.16471	8.20169	8.1839	8.14717	8.18766
0.0282	8.14505	8.15917	8.1479	8.16495	8.17411	8.17956	8.13953	8.19155	8.16911	8.17601	8.17502	8.15438	8.17652	8.15599	8.19012	8.17626	8.15966	8.16612	8.18436	8.1695	8.18827	8.17378	8.1632	8.16448	8.1559	8.18116	8.17769	8.19195	8.18798	8.19308	8.17019	8.20365	8.18728	8.19799	8.2049	8.17112	8.16189	8.18723	8.1861	8.16911	8.18364	8.16551	8.16285	8.20447
0.028275	8.13208	8.15956	8.14404	8.17393	8.18644	8.18872	8.16012	8.18826	8.17052	8.19056	8.18019	8.18017	8.2122	8.15123	8.19708	8.17322	8.17365	8.14704	8.15993	8.14737	8.17182	8.16171	8.15769	8.15598	8.13319	8.19707	8.19188	8.17348	8.17238	8.16855	8.18937	8.20521	8.18647	8.19576	8.1985	8.18151	8.15301	8.19171	8.20059	8.16882	8.18398	8.16306	8.17188	8.21457
0.02835	8.14405	8.16928	8.16444	8.17909	8.18301	8.19055	8.16624	8.18275	8.17015	8.17301	8.17004	8.17837	8.18644	8.15549	8.21115	8.17825	8.16883	8.15708	8.16172	8.17207	8.15384	8.14508	8.16741	8.15937	8.14995	8.18165	8.18919	8.1833	8.16963	8.17546	8.19084	8.20054	8.19771	8.16975	8.17763	8.19394	8.16269	8.19355	8.19042	8.14626	8.18959	8.16987	8.16519	8.21392
0.028425	8.14648	8.16578	8.17763	8.1753	8.17837	8.17905	8.16746	8.18016	8.16415	8.16541	8.1862	8.1916	8.19429	8.17205	8.18158	8.17993	8.16074	8.18282	8.19805	8.18114	8.16739	8.1418	8.15652	8.17342	8.13718	8.17557	8.1835	8.17697	8.18041	8.20863	8.19805	8.19856	8.17039	8.1441	8.19782	8.21138	8.15447	8.16419	8.1942	8.15463	8.19103	8.15407	8.15664	8.19148
0.0285	8.12817	8.14452	8.17468	8.17692	8.19035	8.17159	8.17535	8.18517	8.17024	8.17754	8.18925	8.18232	8.20431	8.1825	8.18052	8.15528	8.1553	8.16302	8.17024	8.19393	8.17813	8.13881	8.16766	8.18307	8.1588	8.18579	8.19748	8.19354	8.18849	8.189	8.19256	8.18692	8.1815	8.15376	8.18687	8.19565	8.14463	8.18314	8.20335	8.17139	8.18966	8.16727	8.17239	8.20478
0.028575	8.14627	8.141	8.19001	8.20911	8.18122	8.1754	8.18395	8.16735	8.16205	8.17604	8.15562	8.17623	8.17945	8.18806	8.19585	8.14862	8.15052	8.16617	8.17673	8.20091	8.18158	8.15477	8.14897	8.16953	8.17187	8.20974	8.19117	8.20481	8.19186	8.18184	8.18751	8.17982	8.19973	8.18513	8.18638	8.17576	8.17726	8.1657	8.19939	8.18849	8.19106	8.18677	8.16649	8.21529
0.02865	8.13994	8.15564	8.19176	8.19832	8.18287	8.18827	8.19883	8.17614	8.18231	8.18942	8.15281	8.16994	8.19574	8.18073	8.17565	8.15274	8.17294	8.18919	8.18915	8.17301	8.18841	8.15714	8.17441	8.15559	8.16886	8.20118	8.20638	8.19083	8.18026	8.18066	8.20565	8.15881	8.20955	8.19164	8.19412	8.19596	8.18644	8.17782	8.17041	8.19321	8.21999	8.17515	8.15862	8.19182
0.028725	8.14789	8.17196	8.18961	8.19121	8.18759	8.17697	8.1987	8.20387	8.18283	8.19444	8.16045	8.18319	8.19127	8.17627	8.1676	8.16097	8.19106	8.17392	8.17852	8.14936	8.18415	8.15815	8.17781	8.1606	8.17088	8.19252	8.21061	8.16471	8.17212	8.1979	8.20217	8.18534	8.19029	8.18448	8.19893	8.19899	8.18019	8.16949	8.18489	8.19878	8.20089	8.16941	8.15547	8.20213
0.0288	8.15339	8.1628	8.16228	8.19366	8.17805	8.17121	8.19125	8.19511	8.19459	8.16254	8.1598	8.18086	8.18027	8.19068	8.16626	8.15608	8.19247	8.17473	8.17738	8.16432	8.17854	8.16626	8.17341	8.14897	8.15894	8.20745	8.20535	8.16639	8.17696	8.20212	8.184	8.18245	8.19074	8.17202	8.18274	8.18775	8.17413	8.20091	8.19862	8.16529	8.19386	8.19572	8.15526	8.20726
0.028875	8.12035	8.14902	8.14452	8.18911	8.17019	8.19154	8.18226	8.19436	8.17556	8.15674	8.15042	8.16728	8.1496	8.18241	8.17883	8.16091	8.17649	8.18779	8.14599	8.18745	8.16798	8.16861	8.17338	8.17067	8.16044	8.20412	8.18122	8.19467	8.1801	8.19405	8.18377	8.2037	8.15942	8.17983	8.17125	8.20115	8.17053	8.19898	8.19408	8.1713	8.16077	8.17384	8.17671	8.19209
0.02895	8.13146	8.15269	8.14224	8.20138	8.17303	8.16826	8.18798	8.21911	8.17716	8.1631	8.17806	8.17829	8.16268	8.18726	8.18344	8.14759	8.15997	8.18048	8.17062	8.1798	8.15413	8.14729	8.16313	8.15843	8.15726	8.19537	8.16268	8.20849	8.18715	8.18298	8.19416	8.17158	8.15503	8.1725	8.17899	8.19925	8.17903	8.19384	8.18536	8.1762	8.15376	8.16084	8.19435	8.1655
0.029025	8.14589	8.17257	8.1602	8.18628	8.17195	8.18341	8.17245	8.21177	8.19789	8.18427	8.18986	8.17368	8.15962	8.18626	8.19805	8.15994	8.1492	8.17805	8.17885	8.15665	8.16826	8.15399	8.15701	8.1582	8.13523	8.19666	8.17729	8.21033	8.17804	8.17918	8.18312	8.17132	8.1651	8.1754	8.19898	8.16835	8.17296	8.19326	8.17701	8.18677	8.17562	8.15976	8.17081	8.18348
0.0291	8.13924	8.17992	8.15726	8.17739	8.18031	8.18505	8.16568	8.20137	8.221	8.1934	8.18167	8.17778	8.17289	8.19069	8.19183	8.15116	8.14805	8.18551	8.20151	8.15465	8.16697	8.1577	8.1415	8.14274	8.12191	8.18338	8.19249	8.18087	8.18301	8.18144	8.17889	8.19983	8.18356	8.17591	8.19717	8.16031	8.18998	8.18381	8.16547	8.19628	8.19859	8.13998	8.16971	8.18213
0.029175	8.11837	8.18111	8.17594	8.17548	8.18406	8.19563	8.17504	8.18274	8.19515	8.18806	8.18802	8.17689	8.1786	8.17885	8.18928	8.16461	8.16325	8.20043	8.20518	8.15535	8.15811	8.14862	8.14336	8.13754	8.13932	8.16899	8.18216	8.18598	8.18161	8.16406	8.19449	8.19701	8.17064	8.19843	8.19888	8.1594	8.1773	8.17514	8.18759	8.20108	8.17965	8.17353	8.17488	8.17699
0.02925	8.12783	8.16065	8.16146	8.19103	8.17792	8.18303	8.18516	8.18511	8.17683	8.1815	8.18692	8.17332	8.17926	8.17609	8.19051	8.1614	8.16842	8.19592	8.2196	8.1799	8.17247	8.13376	8.15678	8.14627	8.15701	8.16742	8.19859	8.17902	8.18461	8.16452	8.19649	8.17591	8.16386	8.20268	8.1838	8.15526	8.17095	8.18817	8.19532	8.19638	8.20133	8.15817	8.17392	8.19802
0.029325	8.15501	8.16044	8.15957	8.18251	8.18685	8.17117	8.20049	8.19499	8.17468	8.17465	8.16846	8.18554	8.18614	8.17752	8.19408	8.16335	8.15335	8.17774	8.18341	8.18443	8.1741	8.15541	8.16335	8.13874	8.17544	8.17557	8.19221	8.17381	8.16289	8.16096	8.19215	8.17764	8.17459	8.20867	8.1982	8.18258	8.20338	8.18705	8.18064	8.18893	8.17986	8.16586	8.16743	8.1994
0.0294	8.1529	8.16917	8.15353	8.17699	8.18626	8.18456	8.22035	8.18577	8.16957	8.1787	8.18195	8.18162	8.17822	8.20863	8.17281	8.18111	8.14756	8.17945	8.1638	8.18785	8.1709	8.14776	8.15602	8.15708	8.16635	8.1577	8.18076	8.1594	8.16504	8.17469	8.19801	8.17534	8.18629	8.18624	8.19728	8.1749	8.19382	8.1894	8.18583	8.18166	8.19368	8.17062	8.16603	8.21206
0.029475	8.13565	8.16699	8.14907	8.17507	8.17235	8.17305	8.20604	8.18317	8.1721	8.18208	8.19598	8.16944	8.15802	8.18205	8.15543	8.17487	8.16293	8.17764	8.18859	8.18381	8.15081	8.13435	8.14321	8.17156	8.13183	8.16666	8.18328	8.16105	8.17146	8.19192	8.19184	8.17992	8.18253	8.18044	8.20591	8.18372	8.17966	8.18152	8.20108	8.20357	8.21144	8.14382	8.1698	8.21011
0.02955	8.13377	8.14888	8.15394	8.19294	8.18802	8.17949	8.18411	8.17328	8.18218	8.18218	8.19136	8.16747	8.15627	8.18326	8.16158	8.16241	8.16428	8.18567	8.19162	8.18006	8.15405	8.14571	8.14129	8.17211	8.15736	8.20034	8.19518	8.17014	8.16659	8.19492	8.1798	8.19892	8.19541	8.1731	8.20042	8.20217	8.18825	8.18769	8.19842	8.19912	8.19349	8.16053	8.16578	8.21344
0.029625	8.1425	8.15867	8.1583	8.17959	8.19007	8.16888	8.18284	8.181	8.20721	8.17345	8.18509	8.19371	8.17329	8.18862	8.16916	8.16948	8.15636	8.17926	8.19237	8.17468	8.16064	8.16647	8.14837	8.18938	8.17849	8.18091	8.20654	8.17362	8.18387	8.20375	8.17871	8.18728	8.18711	8.19698	8.20131	8.21508	8.18448	8.20419	8.19822	8.19299	8.19272	8.17013	8.15081	8.1883
0.0297	8.14573	8.15854	8.1525	8.18349	8.19005	8.17425	8.17472	8.18715	8.19715	8.1765	8.17716	8.17167	8.1878	8.16705	8.17296	8.17317	8.15602	8.19037	8.1735	8.17141	8.16216	8.15159	8.17183	8.17079	8.17538	8.16847	8.19752	8.17937	8.16547	8.2095	8.19785	8.1948	8.16826	8.18582	8.21557	8.20733	8.19193	8.21106	8.17373	8.18959	8.18055	8.16905	8.15416	8.18194
0.029775	8.15347	8.15316	8.15685	8.18245	8.18305	8.16502	8.16977	8.18556	8.18184	8.17652	8.17656	8.19837	8.17488	8.15968	8.16804	8.16687	8.1538	8.16365	8.16784	8.15325	8.15184	8.14407	8.16746	8.15257	8.18633	8.18402	8.18157	8.17814	8.16053	8.17883	8.2058	8.21122	8.15506	8.18705	8.19101	8.18202	8.19848	8.17191	8.15698	8.19758	8.14616	8.18185	8.14384	8.19741
0.02985	8.16512	8.15825	8.15071	8.17575	8.1921	8.1908	8.17977	8.18219	8.17804	8.18406	8.16444	8.20654	8.16938	8.16761	8.17993	8.18447	8.1664	8.18604	8.16402	8.15839	8.16683	8.15487	8.16404	8.16715	8.16357	8.18203	8.17004	8.19471	8.17153	8.15277	8.18356	8.1916	8.16901	8.17085	8.18296	8.18155	8.18788	8.16744	8.17271	8.17262	8.16317	8.17355	8.17563	8.21289
0.029925	8.13671	8.18341	8.14915	8.19813	8.19773	8.17554	8.16235	8.17799	8.19547	8.17642	8.1576	8.19988	8.15727	8.17586	8.17324	8.19012	8.1649	8.1892	8.1713	8.16172	8.18937	8.15578	8.14892	8.15261	8.15236	8.17885	8.18166	8.19218	8.18732	8.16471	8.18726	8.1899	8.19079	8.15979	8.18488	8.18228	8.19635	8.17108	8.19759	8.18886	8.17623	8.1808	8.17739	8.19286
0.03	8.1442	8.16632	8.14457	8.19594	8.20236	8.17759	8.17355	8.15631	8.18545	8.18743	8.15384	8.17523	8.1511	8.17341	8.16297	8.17823	8.1636	8.20343	8.18045	8.16493	8.20208	8.16465	8.15451	8.16068	8.15566	8.17537	8.198	8.17426	8.1879	8.17154	8.16277	8.18881	8.20048	8.16828	8.17758	8.18012	8.19811	8.1931	8.19205	8.18954	8.18142	8.17242	8.16455	8.17005
0.030075	8.15305	8.15261	8.14284	8.18452	8.17562	8.16392	8.168	8.16074	8.16739	8.18999	8.17593	8.16632	8.16551	8.18958	8.15873	8.16121	8.14865	8.20268	8.17287	8.16425	8.18432	8.17607	8.15643	8.16808	8.16746	8.16699	8.19996	8.18498	8.19138	8.1676	8.18926	8.19061	8.18247	8.17635	8.18841	8.17062	8.17459	8.18372	8.18279	8.18573	8.19037	8.16947	8.17696	8.16761
0.03015	8.15793	8.15805	8.12745	8.16785	8.1881	8.16912	8.15598	8.18671	8.17471	8.1701	8.16628	8.17278	8.18008	8.18775	8.16798	8.16078	8.17641	8.16186	8.19081	8.1717	8.20581	8.17549	8.15329	8.14875	8.154	8.18125	8.17879	8.18723	8.18551	8.19284	8.20961	8.17301	8.18685	8.18578	8.17693	8.18441	8.16447	8.1864	8.16846	8.17268	8.18085	8.1515	8.15983	8.18864
0.030225	8.14202	8.16476	8.1451	8.16479	8.17908	8.18319	8.17928	8.18531	8.19698	8.15243	8.18803	8.17305	8.19995	8.16696	8.1732	8.172	8.19277	8.1662	8.18882	8.18316	8.18775	8.16692	8.14892	8.12789	8.15402	8.1846	8.1776	8.17328	8.17267	8.20087	8.19483	8.1824	8.1936	8.19852	8.19621	8.18727	8.16158	8.16992	8.15718	8.16917	8.17286	8.14224	8.16775	8.19328
0.0303	8.14438	8.16429	8.16115	8.16908	8.18299	8.1879	8.18645	8.18039	8.18024	8.16882	8.17498	8.16774	8.19912	8.17362	8.17961	8.16868	8.17871	8.19547	8.16734	8.18503	8.17056	8.15814	8.13452	8.13764	8.15951	8.16517	8.19886	8.17164	8.18296	8.18961	8.20779	8.17669	8.18982	8.19706	8.17589	8.18307	8.16947	8.16908	8.16471	8.16784	8.19413	8.1528	8.1811	8.19054
0.030375	8.13092	8.16743	8.15831	8.19885	8.1759	8.1772	8.1736	8.17704	8.16714	8.17101	8.15808	8.16139	8.18462	8.18854	8.16949	8.16113	8.151	8.18222	8.17767	8.17304	8.1553	8.15533	8.1496	8.15295	8.15283	8.15351	8.18195	8.16809	8.16672	8.17687	8.19809	8.18836	8.18493	8.18691	8.17986	8.18715	8.19561	8.18214	8.17652	8.17896	8.20248	8.14921	8.18059	8.1942
0.03045	8.1236	8.15388	8.14865	8.19801	8.17848	8.16301	8.17103	8.15375	8.17762	8.15662	8.16018	8.16621	8.1805	8.19237	8.16418	8.16612	8.14172	8.18157	8.18736	8.15727	8.16055	8.16538	8.16189	8.16798	8.1474	8.17517	8.17986	8.18255	8.18108	8.17384	8.19496	8.17169	8.18474	8.18231	8.18558	8.18167	8.20538	8.17192	8.1668	8.19316	8.20235	8.15259	8.15219	8.17612
0.030525	8.12983	8.16242	8.13858	8.18336	8.19265	8.17443	8.16326	8.17101	8.19093	8.17577	8.15499	8.18317	8.16485	8.19138	8.18933	8.16079	8.16357	8.19377	8.19799	8.15168	8.19022	8.15608	8.14518	8.17338	8.15664	8.19405	8.17696	8.18691	8.1803	8.18172	8.18711	8.18617	8.18984	8.18479	8.18413	8.17162	8.18615	8.15875	8.17649	8.18377	8.17338	8.15035	8.16185	8.18715
0.0306	8.13153	8.16365	8.16943	8.1981	8.17565	8.20206	8.18381	8.1758	8.20142	8.17867	8.15847	8.19955	8.17753	8.17117	8.18579	8.16728	8.16174	8.1926	8.18022	8.16972	8.18601	8.14595	8.14612	8.16669	8.1381	8.18467	8.19196	8.19462	8.1834	8.16895	8.17984	8.17333	8.20937	8.18887	8.19951	8.19605	8.17955	8.17023	8.18522	8.20239	8.1776	8.15131	8.12477	8.20803
0.030675	8.13714	8.17108	8.18678	8.2067	8.16204	8.21375	8.20479	8.17324	8.18774	8.18523	8.15235	8.19191	8.16311	8.17765	8.18589	8.1737	8.1646	8.18302	8.19424	8.17069	8.17196	8.1636	8.16319	8.16411	8.15056	8.18335	8.1994	8.19296	8.1877	8.17929	8.18464	8.16456	8.17467	8.17921	8.20213	8.17856	8.1764	8.1782	8.17965	8.20265	8.19416	8.1826	8.15583	8.20082
0.03075	8.13562	8.16304	8.16905	8.20298	8.17039	8.19136	8.19106	8.16406	8.18954	8.16738	8.16235	8.18916	8.15927	8.17362	8.16174	8.1754	8.16906	8.18021	8.19251	8.16763	8.15231	8.16114	8.15212	8.15989	8.15647	8.17572	8.20726	8.1695	8.17526	8.17655	8.19622	8.19174	8.17514	8.18689	8.1919	8.1717	8.17652	8.18405	8.19028	8.16975	8.1928	8.19628	8.17468	8.17393
0.030825	8.14601	8.15721	8.1734	8.20005	8.18851	8.1934	8.19246	8.15435	8.19722	8.17178	8.16853	8.18882	8.18133	8.17626	8.16139	8.17211	8.16279	8.19452	8.17418	8.17071	8.13674	8.17158	8.13964	8.17554	8.16233	8.17445	8.21087	8.18066	8.17957	8.17828	8.18357	8.17083	8.16895	8.19246	8.17919	8.17539	8.17407	8.17603	8.19595	8.17689	8.18727	8.18877	8.16456	8.15731
0.0309	8.14658	8.1565	8.16509	8.20128	8.20194	8.17725	8.19925	8.1668	8.18958	8.16345	8.16911	8.18195	8.17005	8.18422	8.16547	8.1636	8.14414	8.20211	8.18447	8.16936	8.1507	8.14959	8.14526	8.13956	8.1588	8.18066	8.22503	8.16205	8.16525	8.17748	8.17159	8.18279	8.18083	8.19553	8.1834	8.16162	8.17877	8.17257	8.19756	8.15852	8.18398	8.17425	8.15369	8.16365
0.030975	8.14248	8.15774	8.16833	8.16934	8.16781	8.18306	8.19599	8.18041	8.19246	8.16214	8.19031	8.17403	8.15731	8.17769	8.14847	8.14926	8.16708	8.18859	8.18366	8.16922	8.16536	8.14068	8.15817	8.12356	8.15254	8.18452	8.20666	8.15751	8.17479	8.15919	8.18868	8.19659	8.18068	8.1946	8.18409	8.17471	8.17192	8.17889	8.20263	8.17727	8.18738	8.14907	8.13768	8.19232
0.03105	8.14897	8.16667	8.1577	8.17516	8.16036	8.17885	8.18986	8.1928	8.1823	8.16109	8.20284	8.17842	8.15674	8.19062	8.16713	8.1651	8.16863	8.17693	8.20891	8.16432	8.19057	8.14728	8.16584	8.14176	8.16021	8.19968	8.19621	8.15701	8.19486	8.17647	8.1684	8.19356	8.19172	8.18008	8.18795	8.20035	8.15191	8.18727	8.18592	8.1841	8.18167	8.15503	8.14729	8.19415
0.031125	8.15231	8.15477	8.15595	8.20193	8.17397	8.16561	8.17764	8.18895	8.18747	8.16571	8.18896	8.16992	8.18123	8.19275	8.17215	8.20153	8.15228	8.15409	8.2014	8.16838	8.18776	8.15892	8.17628	8.139	8.16616	8.19197	8.18371	8.16429	8.17969	8.18255	8.16101	8.18064	8.18235	8.168	8.19173	8.19695	8.18096	8.17949	8.15985	8.17636	8.16299	8.15155	8.16969	8.19469
0.0312	8.16087	8.16718	8.15398	8.19677	8.1825	8.18071	8.18155	8.18638	8.19778	8.17303	8.16598	8.17333	8.19608	8.17683	8.21572	8.18884	8.14936	8.16046	8.17792	8.1744	8.1678	8.15217	8.17041	8.15755	8.15029	8.19361	8.19116	8.16682	8.186	8.18036	8.17292	8.17965	8.17334	8.16799	8.19864	8.20593	8.1876	8.17673	8.17936	8.18142	8.16803	8.16049	8.16841	8.20138
0.031275	8.13606	8.17868	8.15802	8.19387	8.16649	8.17971	8.19925	8.17567	8.17828	8.16772	8.17683	8.16279	8.17547	8.19407	8.19399	8.16734	8.15222	8.16322	8.18798	8.15887	8.1668	8.15353	8.16278	8.14425	8.13198	8.18639	8.20756	8.17874	8.19689	8.18682	8.18439	8.19191	8.17039	8.16189	8.19125	8.19972	8.18025	8.18668	8.1834	8.17598	8.18428	8.16147	8.17332	8.18391
0.03135	8.15742	8.18275	8.16471	8.20188	8.18298	8.16897	8.18198	8.17589	8.16872	8.17659	8.1735	8.19614	8.15521	8.19221	8.1823	8.14456	8.16313	8.16891	8.18315	8.15854	8.14793	8.16303	8.16285	8.13146	8.15053	8.17257	8.19035	8.19393	8.15843	8.19758	8.15968	8.18364	8.19542	8.15025	8.17231	8.20783	8.17422	8.1916	8.1768	8.18755	8.18479	8.17426	8.15381	8.19096
0.031425	8.14752	8.18467	8.15285	8.18892	8.16416	8.17992	8.17652	8.19046	8.17506	8.17149	8.18254	8.18148	8.12688	8.15694	8.17533	8.16613	8.17272	8.18217	8.18328	8.17814	8.17299	8.15554	8.16968	8.1548	8.15878	8.18939	8.20035	8.17608	8.15544	8.17652	8.16555	8.17108	8.20507	8.18035	8.17616	8.18497	8.17635	8.20454	8.16922	8.17936	8.17956	8.16307	8.13794	8.20946
0.0315	8.13206	8.17867	8.16299	8.1649	8.17417	8.15744	8.17257	8.18545	8.17233	8.17277	8.17174	8.16162	8.17206	8.1573	8.19143	8.17566	8.16817	8.17933	8.17189	8.1846	8.16687	8.14855	8.16715	8.15319	8.15605	8.18802	8.19911	8.16519	8.17345	8.1597	8.17193	8.17281	8.18436	8.18186	8.18157	8.18452	8.1716	8.2032	8.18137	8.17364	8.19211	8.18161	8.17509	8.19989
0.031575	8.13295	8.17814	8.15544	8.17337	8.18286	8.16556	8.19295	8.17369	8.14796	8.1786	8.17169	8.16387	8.1875	8.16842	8.19304	8.17369	8.187	8.17703	8.16757	8.17875	8.17799	8.15941	8.1591	8.14681	8.16415	8.17887	8.18784	8.17304	8.17919	8.16648	8.17139	8.17788	8.18882	8.17679	8.16896	8.17425	8.18241	8.19612	8.17151	8.18666	8.17959	8.16344	8.16533	8.18253
0.03165	8.13703	8.17474	8.15684	8.18245	8.18834	8.17401	8.19049	8.19806	8.16658	8.19127	8.16304	8.16991	8.18068	8.1959	8.1979	8.18665	8.15541	8.14767	8.17112	8.16838	8.16434	8.15556	8.13808	8.14911	8.14987	8.20281	8.20255	8.17463	8.18575	8.19252	8.18865	8.17125	8.18073	8.18078	8.15825	8.16669	8.18048	8.18227	8.1721	8.19645	8.17074	8.17912	8.16586	8.18877
0.031725	8.15187	8.18507	8.15482	8.18315	8.17472	8.1668	8.19158	8.19772	8.1743	8.20267	8.16181	8.16035	8.17446	8.18534	8.18143	8.16784	8.15515	8.15895	8.15222	8.16416	8.16465	8.1722	8.16451	8.15923	8.15007	8.18803	8.21166	8.18368	8.18307	8.17277	8.21322	8.1751	8.17142	8.19337	8.17806	8.16963	8.16641	8.17896	8.19115	8.18417	8.15554	8.17384	8.15933	8.19974
0.0318	8.1528	8.17723	8.1565	8.18047	8.17336	8.1659	8.16954	8.18302	8.18063	8.19552	8.16165	8.17086	8.16532	8.1767	8.18359	8.14575	8.15974	8.179	8.16474	8.16601	8.16346	8.17125	8.17678	8.14598	8.15164	8.16308	8.16377	8.18085	8.17935	8.182	8.18926	8.18167	8.17295	8.18685	8.19229	8.17149	8.14608	8.17453	8.20258	8.17141	8.17562	8.16232	8.17132	8.18657
0.031875	8.15328	8.1666	8.16338	8.17613	8.17701	8.17167	8.18177	8.17729	8.18684	8.18448	8.17439	8.16827	8.17398	8.16148	8.20005	8.17977	8.1606	8.16283	8.17994	8.15895	8.16858	8.16847	8.14215	8.15394	8.15116	8.16134	8.17235	8.17421	8.17966	8.18343	8.19051	8.19553	8.17805	8.18198	8.18841	8.18172	8.15245	8.17221	8.19262	8.1881	8.18684	8.17444	8.17362	8.17926
0.03195	8.14836	8.16879	8.17517	8.1626	8.17018	8.16969	8.21096	8.17495	8.19963	8.19481	8.16222	8.162	8.18818	8.17496	8.193	8.17216	8.16678	8.16376	8.17125	8.17492	8.18199	8.17988	8.12347	8.14695	8.16701	8.15576	8.20091	8.19023	8.20124	8.18822	8.22353	8.1853	8.16934	8.17304	8.18553	8.18858	8.15048	8.18284	8.17595	8.18895	8.17645	8.15514	8.16667	8.19991
0.032025	8.12355	8.14688	8.17136	8.15712	8.17521	8.17887	8.18939	8.18817	8.18904	8.19163	8.15966	8.1635	8.18053	8.17247	8.17896	8.16574	8.17865	8.18835	8.16995	8.16818	8.17772	8.18531	8.13586	8.14974	8.16916	8.16308	8.20986	8.18733	8.18932	8.18139	8.21648	8.18647	8.15758	8.1776	8.19665	8.18535	8.16615	8.16978	8.18153	8.19947	8.18658	8.15843	8.15475	8.17931
0.0321	8.12541	8.1539	8.16264	8.1774	8.17928	8.1801	8.16659	8.16691	8.18312	8.18953	8.1648	8.17662	8.19635	8.1805	8.16808	8.18247	8.17826	8.18517	8.17248	8.17562	8.1796	8.16592	8.15338	8.15853	8.17516	8.17577	8.20115	8.178	8.17843	8.17998	8.20462	8.17782	8.17698	8.17671	8.17736	8.17179	8.19912	8.17404	8.17698	8.20361	8.19045	8.15473	8.16168	8.17059
0.032175	8.13387	8.17182	8.16411	8.18995	8.18606	8.19393	8.17839	8.17963	8.16174	8.16828	8.17495	8.17239	8.19786	8.18755	8.17763	8.20358	8.16574	8.16208	8.16483	8.16311	8.16985	8.17517	8.14292	8.14011	8.18862	8.18295	8.17965	8.17758	8.16643	8.17652	8.18527	8.17613	8.18036	8.17388	8.17486	8.19986	8.1941	8.16903	8.17376	8.19045	8.18242	8.17394	8.1461	8.18213
0.03225	8.15236	8.17342	8.16602	8.18542	8.18072	8.1628	8.19146	8.17513	8.1538	8.17598	8.18475	8.16628	8.18419	8.182	8.1982	8.17951	8.17205	8.17188	8.16381	8.17055	8.17299	8.18027	8.17033	8.15997	8.16995	8.18553	8.18638	8.18216	8.16774	8.16367	8.17193	8.18433	8.16682	8.17345	8.17735	8.20445	8.16958	8.17252	8.1923	8.17719	8.17392	8.15662	8.14309	8.19024
0.032325	8.14828	8.16733	8.17083	8.18919	8.19368	8.1635	8.18265	8.17449	8.16592	8.19337	8.1879	8.17904	8.17979	8.18067	8.17813	8.16902	8.17516	8.18137	8.14829	8.14593	8.19187	8.14456	8.1723	8.14903	8.17764	8.19221	8.20211	8.18619	8.17023	8.15465	8.18189	8.1742	8.15711	8.18331	8.18324	8.18587	8.15501	8.18713	8.19843	8.18685	8.17105	8.17066	8.14353	8.18125
0.0324	8.13623	8.15427	8.15923	8.18872	8.19733	8.17416	8.16586	8.19471	8.1602	8.18036	8.18656	8.20133	8.18671	8.19474	8.17181	8.17362	8.18208	8.17384	8.1456	8.15278	8.18776	8.13712	8.15788	8.15714	8.15258	8.19445	8.18906	8.20277	8.17159	8.16816	8.19874	8.18335	8.13874	8.19068	8.1987	8.2007	8.16823	8.16602	8.19612	8.17863	8.1737	8.17357	8.15033	8.17479
0.032475	8.12396	8.17135	8.16891	8.18265	8.17734	8.17628	8.15206	8.19022	8.15151	8.15735	8.17896	8.17814	8.17889	8.18574	8.1832	8.1427	8.17713	8.18967	8.16837	8.17828	8.16743	8.13464	8.16308	8.14288	8.14603	8.20096	8.18015	8.18963	8.15919	8.17891	8.19469	8.19068	8.15466	8.17286	8.19655	8.18788	8.16552	8.17437	8.18689	8.19347	8.15247	8.16846	8.14466	8.18437
0.03255	8.15024	8.15664	8.16004	8.19251	8.18312	8.18858	8.17065	8.15123	8.16727	8.16545	8.16444	8.17134	8.16294	8.17145	8.16593	8.13966	8.16371	8.15767	8.16838	8.18584	8.15924	8.14	8.15742	8.14941	8.14743	8.18742	8.17136	8.18244	8.16308	8.17153	8.1722	8.19083	8.17275	8.1514	8.17195	8.20507	8.1776	8.19265	8.17543	8.18946	8.15047	8.1544	8.14447	8.18532
0.032625	8.15249	8.14504	8.1487	8.19979	8.18555	8.19798	8.1713	8.15112	8.19224	8.17385	8.17022	8.19393	8.17501	8.18742	8.16413	8.17205	8.16004	8.17173	8.17324	8.17513	8.17276	8.15797	8.16012	8.14209	8.12341	8.18779	8.16779	8.19291	8.18209	8.17456	8.15894	8.19352	8.17352	8.16194	8.16693	8.20423	8.17819	8.20847	8.16486	8.17633	8.15848	8.16774	8.13492	8.18376
0.0327	8.1599	8.15384	8.15042	8.19833	8.18008	8.17547	8.16397	8.16916	8.18687	8.17097	8.17353	8.19359	8.14485	8.17532	8.16339	8.18493	8.17105	8.18298	8.19752	8.17453	8.16113	8.17613	8.13997	8.15337	8.14025	8.18034	8.17389	8.17004	8.18503	8.1702	8.16325	8.18279	8.1781	8.17032	8.16536	8.18608	8.18687	8.19047	8.16629	8.17188	8.16835	8.17627	8.13391	8.18573
0.032775	8.1495	8.1389	8.14826	8.21209	8.18493	8.17496	8.20017	8.18797	8.16413	8.17652	8.16039	8.20623	8.16596	8.16865	8.16635	8.17371	8.1897	8.1665	8.16571	8.1624	8.17025	8.16752	8.13642	8.17195	8.13726	8.18492	8.18957	8.17565	8.16039	8.18478	8.16803	8.18116	8.17404	8.1675	8.17431	8.16756	8.20974	8.19016	8.16617	8.17884	8.15713	8.1672	8.16485	8.19481
0.03285	8.14658	8.15675	8.1539	8.18998	8.18314	8.18142	8.17838	8.18436	8.17038	8.15647	8.18614	8.21292	8.15409	8.16396	8.1893	8.17607	8.17431	8.16091	8.16762	8.16617	8.16582	8.15714	8.13813	8.17586	8.11734	8.17617	8.17909	8.19284	8.15052	8.19351	8.18364	8.17899	8.17	8.18645	8.1921	8.17664	8.18396	8.1772	8.17065	8.17516	8.17722	8.14156	8.1875	8.19064
0.032925	8.14114	8.15525	8.15736	8.19234	8.15804	8.17295	8.16571	8.18939	8.18202	8.16104	8.17659	8.19509	8.1654	8.1484	8.18058	8.15732	8.1622	8.14686	8.17181	8.17379	8.16556	8.14911	8.14964	8.16896	8.13413	8.18907	8.16574	8.17791	8.18012	8.16907	8.18315	8.19525	8.16344	8.18171	8.18032	8.18362	8.15093	8.17414	8.19678	8.18095	8.19065	8.15643	8.17464	8.20127
0.033	8.127	8.15585	8.14926	8.19413	8.15608	8.16819	8.1735	8.18541	8.1808	8.18709	8.17084	8.16399	8.16866	8.15147	8.16026	8.16444	8.15955	8.15377	8.16663	8.15224	8.17172	8.1591	8.15318	8.14597	8.13812	8.19424	8.16943	8.18663	8.17036	8.16507	8.17765	8.19975	8.16039	8.1731	8.18675	8.17563	8.17398	8.16969	8.2025	8.19375	8.18794	8.17501	8.15548	8.20372
0.033075	8.12962	8.14233	8.16411	8.20343	8.18481	8.16254	8.18099	8.18492	8.18469	8.20641	8.1709	8.16605	8.14378	8.17352	8.16134	8.1552	8.156	8.15595	8.17562	8.16367	8.16456	8.16828	8.13975	8.14565	8.1592	8.20974	8.18633	8.16631	8.16996	8.19332	8.18742	8.2061	8.17486	8.17618	8.18626	8.17584	8.1676	8.18295	8.19172	8.16769	8.18175	8.17521	8.13768	8.20142
0.03315	8.14707	8.15498	8.17155	8.20668	8.1766	8.16648	8.17608	8.17591	8.184	8.18116	8.16981	8.17729	8.13581	8.16533	8.17387	8.1395	8.17017	8.16928	8.17023	8.16458	8.14972	8.15463	8.15042	8.15302	8.14401	8.20255	8.18208	8.16441	8.17197	8.19199	8.19728	8.1869	8.16683	8.1865	8.19219	8.18232	8.15742	8.17646	8.18319	8.16377	8.19719	8.17102	8.13726	8.20033
0.033225	8.14906	8.17872	8.1782	8.17422	8.18773	8.16905	8.15296	8.19224	8.18245	8.18324	8.18045	8.16986	8.16194	8.16766	8.17822	8.14595	8.15179	8.18204	8.16672	8.16123	8.15755	8.16701	8.15618	8.16189	8.12447	8.20217	8.18232	8.15475	8.18851	8.17769	8.20756	8.18808	8.16846	8.16352	8.18347	8.17575	8.16875	8.18398	8.17282	8.17426	8.20045	8.17605	8.15193	8.17989
0.0333	8.13207	8.17009	8.19368	8.1601	8.17181	8.1713	8.15425	8.18181	8.14682	8.17662	8.18302	8.18386	8.16738	8.15519	8.17799	8.15858	8.15028	8.16898	8.1492	8.16689	8.161	8.15399	8.17454	8.16109	8.14042	8.18502	8.1841	8.16615	8.18264	8.17669	8.19988	8.19022	8.18917	8.17893	8.16559	8.17429	8.19018	8.17019	8.16546	8.18005	8.18982	8.18759	8.1498	8.18601
0.033375	8.14643	8.16275	8.18659	8.16093	8.17721	8.16772	8.16238	8.17132	8.15342	8.17113	8.18199	8.16486	8.16299	8.1522	8.16071	8.17521	8.17576	8.19473	8.15867	8.16259	8.18708	8.13934	8.176	8.16683	8.14392	8.15844	8.17837	8.16536	8.17581	8.17815	8.17687	8.18893	8.18511	8.18822	8.18569	8.18163	8.18897	8.16774	8.15657	8.19062	8.18794	8.17688	8.16151	8.19112
0.03345	8.15224	8.15672	8.17234	8.17792	8.19942	8.15369	8.1781	8.17318	8.15904	8.16856	8.1833	8.18958	8.17164	8.15915	8.16071	8.18343	8.19224	8.17608	8.16902	8.17987	8.19392	8.14656	8.16758	8.16559	8.13225	8.16785	8.17282	8.16283	8.16621	8.19242	8.19464	8.19051	8.19483	8.20249	8.19022	8.16307	8.18029	8.16176	8.17025	8.19061	8.18667	8.15129	8.14145	8.20893
0.033525	8.15595	8.16397	8.16701	8.17267	8.19646	8.15006	8.17387	8.17065	8.18904	8.16288	8.18509	8.16095	8.19047	8.17039	8.17105	8.15862	8.17002	8.16097	8.16969	8.17249	8.16364	8.16064	8.17053	8.15993	8.14623	8.17758	8.17134	8.16485	8.168	8.18718	8.18762	8.1798	8.18704	8.18947	8.18854	8.18948	8.18292	8.15305	8.16699	8.18753	8.17361	8.13733	8.15873	8.20471
0.0336	8.13868	8.14575	8.16359	8.19335	8.19001	8.15486	8.17661	8.16465	8.18743	8.16626	8.17275	8.161	8.19106	8.19243	8.16442	8.15722	8.15548	8.14987	8.19356	8.14456	8.17149	8.15355	8.1734	8.13943	8.1662	8.2058	8.18348	8.17469	8.17861	8.19551	8.20727	8.18532	8.16435	8.1743	8.17291	8.1897	8.15697	8.16153	8.16704	8.18071	8.19031	8.17294	8.14231	8.18923
0.033675	8.11993	8.14804	8.16628	8.19522	8.1833	8.1461	8.19146	8.16978	8.18325	8.17486	8.16602	8.17024	8.17877	8.19506	8.17987	8.1584	8.15207	8.16488	8.1677	8.15158	8.17083	8.14906	8.16724	8.14777	8.18125	8.19912	8.20413	8.16681	8.17455	8.20207	8.20123	8.18432	8.17043	8.17468	8.15821	8.19087	8.16705	8.16043	8.17437	8.17249	8.18746	8.18074	8.13474	8.18645
0.03375	8.12313	8.13385	8.17365	8.18729	8.1759	8.16191	8.18362	8.17907	8.1936	8.17412	8.18526	8.18129	8.17841	8.16666	8.17057	8.15472	8.15068	8.16488	8.16455	8.17694	8.1707	8.15599	8.14713	8.14225	8.16763	8.18003	8.19132	8.18404	8.18256	8.18569	8.18895	8.17941	8.18386	8.19463	8.15698	8.19223	8.16503	8.16926	8.16837	8.19371	8.18946	8.15797	8.14993	8.1786
0.033825	8.1487	8.14163	8.15417	8.18055	8.18029	8.18315	8.18784	8.18976	8.18424	8.19386	8.1891	8.16594	8.18975	8.18729	8.1628	8.16138	8.14798	8.16869	8.15722	8.16935	8.15754	8.16914	8.14031	8.1378	8.16545	8.16831	8.18769	8.19007	8.17013	8.17978	8.17746	8.20775	8.16936	8.17971	8.16634	8.19237	8.17033	8.17271	8.17036	8.21902	8.18382	8.19661	8.1369	8.17909
0.0339	8.12844	8.16503	8.15756	8.19454	8.18898	8.18289	8.19492	8.19445	8.17757	8.18718	8.16846	8.15731	8.18934	8.17568	8.17093	8.16021	8.16702	8.15324	8.16401	8.173	8.15797	8.17307	8.15659	8.15778	8.15136	8.18668	8.18539	8.17104	8.16674	8.15845	8.19605	8.20314	8.15538	8.16235	8.17763	8.17666	8.18672	8.16835	8.19032	8.18146	8.18036	8.18719	8.14018	8.19617
0.033975	8.12724	8.18063	8.1472	8.18916	8.17649	8.18442	8.17701	8.19037	8.15968	8.19369	8.15652	8.13866	8.17125	8.18005	8.16265	8.17497	8.17654	8.16087	8.16365	8.15853	8.16677	8.15882	8.18574	8.1861	8.14882	8.19338	8.18367	8.16987	8.18203	8.17825	8.19811	8.1919	8.16123	8.18858	8.16811	8.18559	8.17528	8.18886	8.20845	8.16041	8.18937	8.18052	8.1543	8.19141
0.03405	8.14492	8.16644	8.13958	8.19626	8.18575	8.18429	8.17561	8.17815	8.16092	8.19658	8.15974	8.16458	8.16189	8.18185	8.1663	8.18996	8.16603	8.18728	8.14953	8.16615	8.15717	8.16193	8.18024	8.16409	8.16338	8.17844	8.17458	8.1485	8.19607	8.17427	8.18278	8.19474	8.1714	8.17002	8.1735	8.17292	8.17286	8.18503	8.1871	8.18175	8.19518	8.14748	8.15858	8.18675
0.034125	8.14134	8.16632	8.15833	8.18778	8.17841	8.16137	8.1614	8.19642	8.16891	8.16922	8.16877	8.18985	8.17228	8.16354	8.16546	8.15878	8.16092	8.16537	8.16345	8.16888	8.16601	8.15318	8.18269	8.16068	8.18231	8.16753	8.15928	8.15535	8.1712	8.1848	8.17	8.1902	8.17946	8.17108	8.16624	8.17582	8.1658	8.17834	8.15984	8.17657	8.17552	8.16095	8.16788	8.17451
0.0342	8.1517	8.18406	8.15698	8.1842	8.18278	8.16026	8.15445	8.19576	8.16067	8.18401	8.19242	8.17931	8.16425	8.16761	8.16757	8.17402	8.16989	8.17062	8.16952	8.16732	8.1688	8.15865	8.18261	8.16128	8.15217	8.1831	8.16198	8.17579	8.17041	8.20624	8.18385	8.19268	8.17863	8.17562	8.1694	8.17198	8.14594	8.18349	8.17734	8.16739	8.15997	8.16718	8.17964	8.17127
0.034275	8.14246	8.18057	8.15563	8.17057	8.19824	8.15995	8.15427	8.18572	8.16605	8.20029	8.17577	8.16092	8.17932	8.1613	8.16605	8.17493	8.17456	8.17668	8.17412	8.15039	8.17947	8.17767	8.18203	8.14996	8.14025	8.18175	8.18272	8.17057	8.16611	8.17699	8.1901	8.17025	8.17002	8.18141	8.18563	8.18835	8.15007	8.18902	8.17011	8.17715	8.17239	8.17975	8.16715	8.18041
0.03435	8.12837	8.15821	8.15862	8.19065	8.20466	8.1639	8.16677	8.15309	8.15707	8.18694	8.17669	8.17357	8.18545	8.17005	8.16851	8.18663	8.1627	8.16925	8.17514	8.15053	8.15894	8.1746	8.17456	8.16124	8.12954	8.17813	8.17373	8.16315	8.14775	8.16617	8.19661	8.15698	8.17418	8.17857	8.20321	8.18176	8.18268	8.16996	8.18856	8.17814	8.17408	8.17629	8.15909	8.19127
0.034425	8.14182	8.15287	8.16602	8.19132	8.20766	8.17785	8.18564	8.15361	8.17118	8.17698	8.18946	8.16615	8.16399	8.19581	8.17042	8.16995	8.1647	8.16252	8.16696	8.16639	8.13339	8.17327	8.14175	8.17275	8.13381	8.18219	8.1854	8.18093	8.15829	8.16232	8.20187	8.16149	8.17111	8.15468	8.21129	8.17395	8.16998	8.17169	8.1942	8.14784	8.18114	8.18737	8.17042	8.19879
0.0345	8.13063	8.14288	8.14935	8.17327	8.19618	8.18591	8.18255	8.15815	8.1677	8.16973	8.18341	8.16049	8.14696	8.19745	8.15992	8.16415	8.16372	8.18723	8.17395	8.18069	8.14623	8.1701	8.12036	8.1672	8.14003	8.18887	8.18733	8.16767	8.17683	8.17053	8.1849	8.15717	8.16486	8.16729	8.21351	8.14795	8.19024	8.18522	8.19889	8.16593	8.16713	8.16596	8.1617	8.18913
0.034575	8.12959	8.14054	8.13714	8.18695	8.17876	8.18226	8.16835	8.14584	8.17804	8.15158	8.18638	8.16472	8.16526	8.19837	8.16732	8.1602	8.16246	8.17249	8.17177	8.15244	8.15361	8.16416	8.15541	8.15609	8.12852	8.18665	8.17776	8.17795	8.17134	8.21169	8.2046	8.17919	8.16672	8.1797	8.19447	8.16456	8.1912	8.19274	8.18677	8.17202	8.16695	8.15274	8.14843	8.17557
0.03465	8.11862	8.16397	8.17244	8.17235	8.17265	8.18472	8.16762	8.154	8.18862	8.17914	8.17018	8.1544	8.16632	8.18677	8.17002	8.15215	8.15656	8.14153	8.1738	8.13226	8.15038	8.18038	8.15033	8.17017	8.13359	8.1826	8.18451	8.18475	8.17267	8.18968	8.18623	8.18116	8.17638	8.18494	8.16544	8.18434	8.16814	8.18334	8.17942	8.15488	8.16465	8.17055	8.14389	8.16919
0.034725	8.14144	8.17038	8.15431	8.16961	8.16905	8.19401	8.17572	8.16724	8.18282	8.17966	8.16446	8.17525	8.17811	8.17502	8.17285	8.16494	8.18338	8.15884	8.17657	8.15314	8.15255	8.19093	8.14717	8.15619	8.14974	8.18053	8.1938	8.17465	8.17638	8.15228	8.17947	8.17497	8.18457	8.16855	8.168	8.18851	8.18273	8.18242	8.18251	8.15728	8.1605	8.1698	8.15335	8.19749
0.0348	8.14269	8.17439	8.15004	8.17048	8.17924	8.17528	8.15808	8.17173	8.1934	8.16855	8.17782	8.17449	8.17282	8.19341	8.16396	8.18414	8.17047	8.17187	8.18223	8.14335	8.15553	8.15795	8.15282	8.13789	8.16133	8.17586	8.19592	8.16496	8.18213	8.17605	8.16896	8.1865	8.19074	8.16758	8.16465	8.1725	8.15581	8.1702	8.18181	8.16107	8.17162	8.17656	8.15158	8.20677
0.034875	8.13562	8.17092	8.15976	8.19295	8.17089	8.1737	8.14954	8.1657	8.16348	8.1555	8.17675	8.16045	8.16681	8.18097	8.14378	8.1742	8.16416	8.1699	8.21005	8.13807	8.15333	8.15713	8.16087	8.13658	8.13979	8.17909	8.18438	8.18705	8.1849	8.18444	8.17271	8.18455	8.18713	8.17795	8.18392	8.17159	8.15224	8.17169	8.17195	8.16171	8.16298	8.19804	8.13622	8.20414
0.03495	8.13702	8.16626	8.16798	8.19552	8.16666	8.16158	8.17464	8.16117	8.16747	8.1725	8.17746	8.16424	8.16261	8.16905	8.14341	8.15531	8.16329	8.14476	8.17703	8.15736	8.14851	8.13928	8.14124	8.1543	8.11924	8.17832	8.18635	8.19688	8.18185	8.15355	8.15801	8.19616	8.18736	8.17867	8.16538	8.16981	8.15098	8.19783	8.178	8.1479	8.17374	8.18312	8.13852	8.20877
0.035025	8.14111	8.16209	8.16086	8.1702	8.16916	8.17877	8.1738	8.16896	8.16457	8.16443	8.17707	8.16905	8.16713	8.17281	8.16992	8.14692	8.15852	8.16423	8.15791	8.16266	8.16575	8.13916	8.14674	8.16003	8.14768	8.175	8.19796	8.18994	8.16208	8.16462	8.14965	8.19019	8.19121	8.1671	8.19276	8.16962	8.16039	8.18334	8.18717	8.14297	8.19129	8.16418	8.15956	8.19558
0.0351	8.14617	8.14501	8.15358	8.16273	8.17698	8.17716	8.16558	8.16481	8.16912	8.1487	8.17643	8.16218	8.18713	8.16391	8.16235	8.15519	8.16381	8.16598	8.17993	8.15684	8.16999	8.15844	8.16477	8.17632	8.14877	8.17491	8.21957	8.18241	8.15847	8.15679	8.15694	8.18382	8.18353	8.18058	8.19467	8.18486	8.17158	8.17008	8.18883	8.1594	8.17593	8.16681	8.1573	8.18668
0.035175	8.14009	8.15714	8.14944	8.17947	8.18542	8.17151	8.15196	8.17019	8.17526	8.16133	8.16629	8.15695	8.18586	8.18077	8.18007	8.13966	8.17369	8.15521	8.17642	8.13455	8.17491	8.15347	8.16147	8.16613	8.14115	8.17554	8.22292	8.17905	8.15602	8.16353	8.16644	8.16499	8.17305	8.16583	8.17841	8.19483	8.1618	8.16874	8.18929	8.16575	8.17439	8.15924	8.15703	8.18745
0.03525	8.13773	8.15411	8.1663	8.18578	8.1909	8.20229	8.16766	8.19232	8.16795	8.17719	8.17098	8.1619	8.17074	8.21539	8.18737	8.13834	8.17707	8.16319	8.16772	8.13995	8.17284	8.14447	8.17093	8.14299	8.12832	8.16622	8.2021	8.1547	8.15927	8.16699	8.16071	8.15403	8.16669	8.16039	8.19266	8.18299	8.17261	8.19397	8.16706	8.17275	8.16931	8.16341	8.17231	8.19946
0.035325	8.15502	8.15335	8.17628	8.19324	8.18368	8.19197	8.17381	8.19162	8.17333	8.17112	8.17843	8.14613	8.15947	8.18753	8.19032	8.14907	8.15095	8.18451	8.15945	8.15908	8.1699	8.16063	8.15216	8.15041	8.14276	8.16902	8.18417	8.15451	8.17472	8.16639	8.14735	8.18891	8.15819	8.16792	8.18911	8.16549	8.1524	8.18375	8.1819	8.18047	8.16407	8.16571	8.17099	8.1898
0.0354	8.17257	8.1624	8.16869	8.19054	8.17889	8.17463	8.16958	8.18208	8.15924	8.18437	8.15393	8.13985	8.16803	8.18637	8.19123	8.16798	8.15372	8.14982	8.15943	8.16819	8.17792	8.16813	8.15463	8.16676	8.16713	8.17069	8.18331	8.1661	8.17356	8.16064	8.12535	8.15997	8.17417	8.17689	8.19524	8.1622	8.16817	8.17521	8.18536	8.17778	8.16205	8.14987	8.14425	8.21724
0.035475	8.15487	8.16077	8.14499	8.18752	8.18165	8.1724	8.16689	8.16508	8.16509	8.18181	8.15473	8.15601	8.16958	8.19749	8.18329	8.17506	8.15884	8.13839	8.14557	8.17498	8.16601	8.15086	8.1301	8.17001	8.15847	8.17208	8.1619	8.15482	8.18338	8.175	8.15438	8.18956	8.17752	8.16644	8.18565	8.16752	8.15637	8.17337	8.17529	8.18339	8.17262	8.16357	8.15222	8.18709
0.03555	8.14406	8.13857	8.15051	8.18259	8.17254	8.16605	8.1867	8.16835	8.17661	8.17308	8.15436	8.14627	8.17317	8.19801	8.1745	8.17657	8.15959	8.14428	8.1472	8.16644	8.18105	8.14693	8.12557	8.17646	8.15544	8.18389	8.17126	8.14301	8.17825	8.18333	8.18129	8.17896	8.15506	8.17543	8.18049	8.16963	8.16774	8.18554	8.1687	8.17913	8.15652	8.17566	8.1722	8.16986
0.035625	8.12525	8.15168	8.1783	8.18069	8.16905	8.15721	8.18307	8.18291	8.18553	8.16405	8.15171	8.16152	8.17719	8.17596	8.15867	8.17047	8.17862	8.15161	8.16249	8.16027	8.18188	8.15701	8.16162	8.15534	8.15697	8.18111	8.19162	8.16812	8.16247	8.18794	8.20478	8.18495	8.17117	8.16816	8.17908	8.17402	8.17701	8.16898	8.16241	8.17346	8.17365	8.16629	8.17464	8.18392
0.0357	8.11319	8.16598	8.15526	8.17586	8.15414	8.17204	8.19419	8.19096	8.17443	8.16486	8.16775	8.17388	8.1801	8.14177	8.15586	8.14809	8.18692	8.15922	8.18273	8.17014	8.16301	8.15859	8.18413	8.15859	8.17472	8.17769	8.1942	8.16523	8.15475	8.18956	8.19753	8.18193	8.16414	8.17109	8.17565	8.16959	8.17576	8.18795	8.16989	8.18871	8.19575	8.17824	8.17219	8.18489
0.035775	8.1104	8.16672	8.15998	8.1659	8.14271	8.16607	8.17879	8.16428	8.16233	8.16873	8.20194	8.17858	8.17146	8.13908	8.16485	8.14504	8.17421	8.1554	8.17889	8.16868	8.16236	8.16783	8.16875	8.1595	8.1722	8.18058	8.18966	8.17352	8.18155	8.18902	8.17802	8.17833	8.17947	8.17204	8.17064	8.17118	8.1679	8.18703	8.18928	8.19506	8.19365	8.16279	8.16929	8.16229
0.03585	8.13468	8.1284	8.16683	8.15853	8.14842	8.18261	8.16636	8.16874	8.16261	8.15721	8.18876	8.19176	8.17984	8.15325	8.17327	8.15215	8.16179	8.16156	8.16737	8.17103	8.16645	8.15932	8.16468	8.15308	8.1506	8.16346	8.18808	8.17108	8.17577	8.17425	8.16814	8.15962	8.18967	8.16195	8.17107	8.1724	8.17371	8.16728	8.20827	8.1973	8.18441	8.13587	8.16709	8.16481
0.035925	8.14559	8.12761	8.17066	8.16685	8.175	8.16998	8.17562	8.17334	8.17811	8.14242	8.1825	8.17061	8.16284	8.18069	8.17926	8.1803	8.17507	8.15676	8.15337	8.1455	8.17193	8.15188	8.16823	8.15943	8.13602	8.16901	8.18817	8.14882	8.1666	8.14546	8.17587	8.17476	8.18804	8.17116	8.16697	8.17811	8.19454	8.1722	8.19572	8.17762	8.19996	8.13353	8.15717	8.18386
0.036	8.14587	8.13927	8.172	8.17605	8.17793	8.14861	8.20014	8.16554	8.18748	8.15559	8.16673	8.16043	8.17478	8.17301	8.16481	8.19595	8.16644	8.15808	8.14087	8.1506	8.15829	8.13193	8.15905	8.16268	8.1381	8.20345	8.17957	8.16266	8.16059	8.15453	8.17677	8.1871	8.17913	8.18698	8.18469	8.17331	8.1752	8.17823	8.1864	8.17529	8.18799	8.16128	8.16217	8.186
0.036075	8.15784	8.17754	8.15431	8.18413	8.16041	8.1408	8.19725	8.17327	8.18322	8.16916	8.165	8.15177	8.17454	8.2014	8.15165	8.17971	8.16238	8.165	8.14442	8.17804	8.18124	8.14892	8.1425	8.15131	8.16278	8.18811	8.18333	8.14407	8.16107	8.17633	8.17453	8.1877	8.18457	8.19206	8.20735	8.18045	8.16411	8.1923	8.18718	8.19878	8.16411	8.16914	8.14693	8.19598
0.03615	8.17263	8.16762	8.15506	8.18766	8.15882	8.16691	8.18439	8.17441	8.16645	8.18321	8.18158	8.17467	8.15994	8.21259	8.17446	8.16493	8.16943	8.15669	8.16407	8.16041	8.17908	8.16407	8.16264	8.16187	8.17017	8.18151	8.18977	8.1575	8.17311	8.1596	8.20054	8.18253	8.15077	8.20052	8.2051	8.19262	8.17673	8.18863	8.17506	8.17993	8.16507	8.18617	8.16135	8.17628
0.036225	8.15768	8.16784	8.17945	8.17729	8.18513	8.17984	8.16889	8.18113	8.15755	8.17117	8.18067	8.16462	8.16007	8.19926	8.17356	8.16799	8.15123	8.16279	8.16306	8.1561	8.16961	8.16218	8.16307	8.15614	8.1618	8.16874	8.20084	8.16465	8.18564	8.1472	8.18639	8.17311	8.15876	8.18253	8.19135	8.165	8.16681	8.18091	8.17917	8.15033	8.17126	8.17156	8.14877	8.19866
0.0363	8.14341	8.15961	8.18203	8.17642	8.20735	8.17568	8.18223	8.17646	8.17206	8.18411	8.19904	8.16739	8.15005	8.19726	8.16573	8.17134	8.16345	8.16795	8.17537	8.15973	8.15468	8.16879	8.15567	8.1377	8.16413	8.1948	8.18896	8.16738	8.16957	8.17684	8.15158	8.17883	8.19108	8.18921	8.16499	8.17167	8.17857	8.1732	8.17957	8.17062	8.16325	8.17813	8.15296	8.20742
0.036375	8.13957	8.15179	8.1657	8.18086	8.20487	8.17908	8.18845	8.16783	8.17467	8.18174	8.19054	8.17554	8.15364	8.17624	8.17632	8.17178	8.1685	8.14313	8.17131	8.16242	8.15183	8.15146	8.17014	8.16693	8.15331	8.20635	8.18213	8.19473	8.16755	8.15247	8.16013	8.1739	8.19731	8.18982	8.16666	8.19077	8.17117	8.17449	8.17599	8.18587	8.16545	8.16256	8.16287	8.20663
0.03645	8.1532	8.15707	8.14882	8.1708	8.17425	8.16697	8.16599	8.15557	8.15947	8.1826	8.17407	8.18211	8.1633	8.16853	8.14949	8.17107	8.15135	8.16471	8.1648	8.16311	8.1524	8.14893	8.17168	8.17179	8.14119	8.2082	8.17613	8.17813	8.16467	8.14281	8.18092	8.16102	8.17557	8.17505	8.17355	8.17938	8.16106	8.16491	8.17324	8.18577	8.16064	8.17444	8.16201	8.18872
0.036525	8.14038	8.14546	8.16003	8.14818	8.1614	8.17259	8.16037	8.15892	8.14202	8.18587	8.17376	8.19377	8.16045	8.18027	8.15165	8.16023	8.15651	8.17225	8.17467	8.16081	8.15965	8.15951	8.17249	8.14763	8.14622	8.19004	8.1804	8.17557	8.17774	8.17287	8.18926	8.16125	8.16026	8.17626	8.18719	8.17187	8.17031	8.15694	8.17427	8.20259	8.17195	8.17282	8.16294	8.18619
0.0366	8.14514	8.15521	8.16068	8.14434	8.17822	8.18109	8.18274	8.16092	8.13461	8.18038	8.15175	8.19406	8.14809	8.16917	8.15388	8.16252	8.15203	8.16303	8.16851	8.16935	8.13702	8.15837	8.15095	8.17221	8.131	8.18742	8.18466	8.16592	8.18001	8.17479	8.18897	8.19099	8.16884	8.17783	8.18199	8.16734	8.17872	8.1487	8.14593	8.18022	8.15829	8.18471	8.1775	8.19585
0.036675	8.1346	8.14417	8.151	8.15544	8.18288	8.19834	8.18237	8.18172	8.14055	8.16887	8.153	8.18514	8.15821	8.16991	8.18414	8.15632	8.1627	8.15327	8.15316	8.17084	8.14233	8.14784	8.16556	8.18328	8.15817	8.17675	8.19254	8.18163	8.16017	8.18471	8.17247	8.16218	8.17184	8.17043	8.18731	8.17899	8.16168	8.14995	8.1817	8.20101	8.16259	8.18542	8.15732	8.17856
0.03675	8.14556	8.14935	8.15437	8.16687	8.17309	8.18891	8.15399	8.20906	8.15184	8.17557	8.15487	8.19721	8.17506	8.16963	8.16465	8.15364	8.16275	8.1569	8.15458	8.1801	8.14682	8.14882	8.16156	8.15034	8.17083	8.17688	8.19535	8.14795	8.15964	8.17285	8.18888	8.15929	8.18128	8.17871	8.18436	8.17883	8.14585	8.15062	8.20908	8.17682	8.16827	8.15506	8.14651	8.17651
0.036825	8.15636	8.16479	8.14622	8.16758	8.15371	8.16865	8.16307	8.19286	8.1731	8.17042	8.14871	8.19939	8.17551	8.15975	8.15152	8.14955	8.16388	8.15388	8.16002	8.18169	8.15583	8.14214	8.15268	8.15366	8.16154	8.17907	8.17757	8.13629	8.19365	8.18424	8.17215	8.17526	8.18123	8.17525	8.17484	8.17535	8.16625	8.16381	8.20147	8.18527	8.18607	8.15889	8.14256	8.17235
0.0369	8.15717	8.15756	8.12138	8.17628	8.14923	8.16437	8.15976	8.17561	8.17744	8.17018	8.1554	8.17707	8.1613	8.16518	8.16232	8.16532	8.15969	8.15188	8.1596	8.17392	8.16947	8.13685	8.16521	8.16896	8.15414	8.18353	8.17252	8.14242	8.19406	8.2024	8.15744	8.19305	8.17099	8.18526	8.16002	8.17903	8.17904	8.1692	8.17965	8.18093	8.2044	8.16983	8.15392	8.1949
0.036975	8.12557	8.13583	8.13576	8.17529	8.15699	8.17064	8.17224	8.18547	8.17375	8.16732	8.17771	8.16983	8.16514	8.17005	8.15323	8.16509	8.15482	8.14728	8.16294	8.14948	8.17717	8.13685	8.14433	8.17069	8.14186	8.17282	8.16756	8.15693	8.19299	8.18316	8.15671	8.20137	8.15987	8.16833	8.17153	8.18122	8.16795	8.17942	8.17062	8.17881	8.17842	8.16387	8.14935	8.20829
0.03705	8.14257	8.13993	8.14866	8.18392	8.17125	8.1731	8.18194	8.15517	8.1788	8.17315	8.15213	8.13872	8.14728	8.14411	8.15923	8.17638	8.14779	8.14045	8.16172	8.16476	8.1774	8.14047	8.15451	8.1508	8.13375	8.17298	8.17173	8.14912	8.17154	8.15769	8.16034	8.18492	8.17662	8.17964	8.19393	8.18494	8.15183	8.18128	8.16137	8.16062	8.17921	8.16121	8.15945	8.18587
0.037125	8.11586	8.15142	8.14901	8.17407	8.17823	8.16563	8.18485	8.15194	8.16617	8.19256	8.15885	8.15248	8.13887	8.14635	8.1622	8.14555	8.12886	8.15974	8.17604	8.15435	8.15727	8.15801	8.14217	8.17562	8.12495	8.17914	8.17421	8.14949	8.1591	8.17196	8.18062	8.17458	8.19352	8.20138	8.17153	8.17857	8.1562	8.17144	8.17208	8.14208	8.17919	8.17118	8.16622	8.18446
0.0372	8.11984	8.13792	8.15329	8.19089	8.18481	8.15473	8.19221	8.16451	8.17071	8.19088	8.17186	8.14514	8.12024	8.16255	8.15567	8.1587	8.13942	8.16201	8.15919	8.15651	8.14691	8.16803	8.16039	8.15141	8.11328	8.19506	8.16191	8.16622	8.17484	8.17476	8.17105	8.18512	8.16218	8.19415	8.1772	8.16378	8.16727	8.16882	8.18179	8.15315	8.17722	8.16619	8.15804	8.18225
0.037275	8.1302	8.16274	8.15338	8.18823	8.19226	8.16655	8.19571	8.17104	8.17937	8.17521	8.18048	8.14344	8.15175	8.16832	8.15493	8.17307	8.1511	8.15683	8.17462	8.15377	8.15948	8.151	8.18074	8.15702	8.11409	8.1883	8.15918	8.17178	8.1687	8.161	8.17986	8.17765	8.14631	8.1767	8.20062	8.16669	8.16865	8.18436	8.1847	8.15561	8.17582	8.15341	8.15777	8.18569
0.03735	8.13519	8.16374	8.1576	8.16809	8.19947	8.16657	8.17356	8.17198	8.17594	8.18278	8.17429	8.15068	8.16371	8.165	8.13877	8.18125	8.15821	8.1611	8.15379	8.13777	8.17696	8.14106	8.16883	8.17932	8.11503	8.18657	8.18122	8.1688	8.15712	8.16992	8.17127	8.17375	8.1456	8.18053	8.19867	8.16344	8.16711	8.19495	8.17921	8.15113	8.17343	8.18354	8.16938	8.22438
0.037425	8.13277	8.13694	8.16259	8.16368	8.17607	8.15898	8.15203	8.16269	8.14927	8.18485	8.17898	8.14677	8.16297	8.16301	8.14457	8.17923	8.16344	8.15919	8.15166	8.14588	8.17041	8.12344	8.17004	8.17694	8.13731	8.18336	8.17544	8.17726	8.14568	8.15736	8.16813	8.15927	8.16755	8.18058	8.19515	8.18016	8.20105	8.18441	8.17083	8.14793	8.16002	8.17746	8.1451	8.20658
0.0375	8.15051	8.14879	8.16532	8.18006	8.17484	8.1798	8.14782	8.16218	8.15505	8.16891	8.17895	8.15926	8.16577	8.18196	8.14487	8.1636	8.17478	8.14921	8.1612	8.18283	8.15831	8.14748	8.16668	8.15569	8.12803	8.16799	8.16711	8.18295	8.16231	8.142	8.16638	8.17655	8.17652	8.19065	8.17197	8.1601	8.19081	8.18625	8.18031	8.15234	8.16659	8.15764	8.13971	8.19689
0.037575	8.15125	8.16437	8.17807	8.17563	8.17675	8.15234	8.17248	8.17075	8.1662	8.15152	8.16835	8.1612	8.17069	8.17685	8.1546	8.16406	8.17661	8.16907	8.18563	8.17914	8.16116	8.16823	8.16722	8.1544	8.14003	8.17898	8.16575	8.17019	8.15896	8.15928	8.16971	8.18383	8.16148	8.17815	8.17258	8.17085	8.17284	8.17546	8.16152	8.17346	8.17182	8.16307	8.17816	8.19533
0.03765	8.13405	8.13136	8.18085	8.19019	8.16802	8.16513	8.16959	8.17067	8.17305	8.17042	8.15071	8.18231	8.17636	8.16401	8.16638	8.16526	8.18132	8.16332	8.18668	8.17459	8.159	8.14837	8.15063	8.14298	8.15508	8.1714	8.18793	8.1626	8.16995	8.15718	8.17987	8.1684	8.17229	8.18395	8.18531	8.17765	8.17407	8.17618	8.16607	8.18579	8.16514	8.16962	8.18259	8.18216
0.037725	8.15274	8.13143	8.16649	8.19998	8.16207	8.1813	8.14964	8.16541	8.18192	8.17123	8.18409	8.16851	8.17823	8.18021	8.17147	8.17929	8.17884	8.1679	8.16574	8.16948	8.16004	8.13412	8.13942	8.14334	8.14164	8.18562	8.18528	8.1551	8.17704	8.16969	8.16152	8.1891	8.20161	8.19786	8.19928	8.17678	8.16558	8.20487	8.18813	8.18052	8.17128	8.15901	8.17381	8.17735
0.0378	8.15679	8.13363	8.14295	8.19613	8.1803	8.17669	8.17594	8.16163	8.15885	8.1734	8.17729	8.17332	8.17423	8.16556	8.14684	8.19377	8.16964	8.16365	8.15507	8.16729	8.15619	8.14284	8.15571	8.15361	8.1458	8.16776	8.17899	8.17515	8.1708	8.17484	8.16812	8.18579	8.18764	8.19188	8.16989	8.15959	8.16123	8.20461	8.17744	8.18428	8.16895	8.15418	8.15018	8.19642
0.037875	8.15324	8.15151	8.15582	8.1967	8.18717	8.17233	8.16195	8.15789	8.16973	8.16744	8.17834	8.16036	8.16908	8.15107	8.14932	8.18282	8.1817	8.16587	8.17445	8.17504	8.14511	8.15151	8.15268	8.15549	8.15089	8.16257	8.18597	8.17678	8.18193	8.17381	8.17926	8.16335	8.18195	8.17594	8.16995	8.17928	8.16432	8.17147	8.16074	8.17347	8.17581	8.164	8.14463	8.17937
0.03795	8.15609	8.16889	8.16838	8.19916	8.16775	8.18165	8.18026	8.17986	8.19162	8.17579	8.18979	8.16499	8.16439	8.16348	8.1594	8.16073	8.17295	8.14388	8.19579	8.17268	8.1487	8.13201	8.13725	8.14813	8.17117	8.16956	8.2	8.16032	8.17694	8.17023	8.17609	8.16268	8.18738	8.15394	8.19907	8.17562	8.15193	8.1626	8.15248	8.17435	8.18349	8.17753	8.15126	8.1901
0.038025	8.14061	8.1636	8.15699	8.20705	8.17056	8.19363	8.16541	8.16722	8.18301	8.14542	8.17488	8.16458	8.1539	8.15417	8.15416	8.18756	8.16353	8.16341	8.17392	8.1716	8.14874	8.13685	8.12375	8.13952	8.17472	8.15202	8.19687	8.15956	8.17731	8.16816	8.16742	8.15488	8.17612	8.1473	8.19983	8.18063	8.16499	8.18531	8.17	8.17693	8.16962	8.17249	8.15955	8.18085
0.0381	8.14063	8.1567	8.15074	8.17623	8.17544	8.17694	8.17353	8.14931	8.18785	8.16274	8.16235	8.15272	8.15628	8.17514	8.15142	8.17373	8.16597	8.16298	8.16505	8.16575	8.16849	8.14289	8.16477	8.13134	8.14916	8.15934	8.18621	8.16728	8.17791	8.16615	8.18183	8.15812	8.16973	8.16195	8.1849	8.17935	8.17105	8.20138	8.18588	8.16203	8.18093	8.17182	8.14293	8.16556
0.038175	8.15432	8.17118	8.1677	8.17002	8.17978	8.17046	8.16652	8.14016	8.16723	8.1774	8.17413	8.14807	8.15705	8.17165	8.16622	8.17154	8.15589	8.17711	8.15469	8.16981	8.16612	8.14172	8.16854	8.13764	8.13805	8.17104	8.19747	8.1572	8.18272	8.18097	8.18373	8.15306	8.17291	8.16677	8.16803	8.15793	8.1864	8.18759	8.19612	8.18587	8.17819	8.17364	8.14079	8.17186
0.03825	8.14129	8.14321	8.17601	8.16794	8.17635	8.179	8.18024	8.1596	8.15325	8.17099	8.17837	8.15885	8.17523	8.15464	8.17534	8.16509	8.14889	8.19061	8.16964	8.16611	8.18167	8.13268	8.15464	8.16652	8.14807	8.17179	8.20015	8.15606	8.18039	8.17539	8.16529	8.15499	8.17266	8.1717	8.1928	8.16463	8.18495	8.18665	8.18775	8.17982	8.16697	8.17802	8.1418	8.16742
0.038325	8.13951	8.14949	8.1706	8.18994	8.17765	8.17776	8.17801	8.14717	8.17069	8.18147	8.18027	8.16748	8.16509	8.15034	8.16325	8.16716	8.15871	8.18921	8.16448	8.17216	8.18039	8.13269	8.13244	8.16889	8.14387	8.18439	8.1875	8.16963	8.16896	8.17524	8.16182	8.16695	8.1798	8.1676	8.20251	8.18189	8.18125	8.17926	8.18694	8.16392	8.1676	8.16026	8.14896	8.16735
0.0384	8.15792	8.16701	8.16299	8.17978	8.1759	8.20248	8.17731	8.14884	8.16344	8.18125	8.16204	8.17059	8.16386	8.16448	8.1715	8.16043	8.15127	8.17984	8.14738	8.17154	8.17496	8.15252	8.14673	8.16914	8.14192	8.1771	8.18311	8.16441	8.16006	8.18572	8.16411	8.17182	8.17585	8.17156	8.1802	8.18111	8.18188	8.1796	8.18559	8.17051	8.17951	8.14613	8.14129	8.19377
0.038475	8.15367	8.17037	8.15487	8.17631	8.17646	8.19127	8.16353	8.15676	8.15839	8.17455	8.18722	8.16889	8.17921	8.17059	8.19754	8.12809	8.16945	8.19804	8.15702	8.15533	8.14987	8.15302	8.15318	8.16957	8.1554	8.15599	8.17238	8.16504	8.17066	8.18684	8.17944	8.18913	8.20683	8.16573	8.17329	8.1951	8.17941	8.18479	8.1811	8.16663	8.16788	8.15947	8.14882	8.17509
0.03855	8.14175	8.14496	8.14923	8.18118	8.17098	8.19083	8.15914	8.15964	8.15646	8.19293	8.18726	8.16467	8.18472	8.16859	8.19698	8.15737	8.15969	8.1928	8.15301	8.1429	8.17423	8.12838	8.15576	8.1625	8.15463	8.15788	8.15909	8.15731	8.17206	8.15651	8.16987	8.21054	8.20518	8.17341	8.17005	8.18781	8.17711	8.17804	8.17781	8.16499	8.17517	8.16032	8.1594	8.16247
0.038625	8.1536	8.13267	8.17075	8.19482	8.1516	8.1797	8.15765	8.15833	8.18457	8.17679	8.18278	8.15727	8.17464	8.19191	8.17326	8.16461	8.1767	8.18698	8.14707	8.14091	8.16297	8.1589	8.14684	8.17084	8.14145	8.16631	8.16502	8.16846	8.17008	8.15911	8.16079	8.18367	8.19344	8.18141	8.17612	8.17871	8.16817	8.18172	8.17459	8.15734	8.18446	8.16433	8.13519	8.17754
0.0387	8.14602	8.12912	8.1629	8.19379	8.15037	8.19215	8.17717	8.13761	8.18507	8.15985	8.16479	8.17706	8.16925	8.17666	8.17758	8.17549	8.17955	8.18756	8.13606	8.15309	8.15052	8.16143	8.1559	8.15674	8.12581	8.18731	8.19139	8.16354	8.16638	8.16194	8.16245	8.18171	8.18586	8.19305	8.19612	8.17014	8.16371	8.18255	8.18673	8.16518	8.19421	8.15667	8.13273	8.18161
0.038775	8.15436	8.12244	8.15383	8.17533	8.16877	8.18457	8.18401	8.15403	8.1824	8.1433	8.15388	8.19449	8.17439	8.16247	8.15478	8.17624	8.17258	8.15046	8.14595	8.15099	8.15731	8.16467	8.15745	8.17142	8.14869	8.18913	8.18769	8.15898	8.16873	8.15454	8.16775	8.18315	8.17688	8.18541	8.18582	8.16252	8.1536	8.17278	8.19115	8.17057	8.18851	8.15098	8.14092	8.17765
0.03885	8.15705	8.15084	8.17819	8.16321	8.14377	8.19744	8.16912	8.17228	8.15236	8.14242	8.15674	8.18811	8.16617	8.17909	8.15289	8.17037	8.15576	8.13605	8.17398	8.13586	8.13429	8.15844	8.16231	8.1582	8.15815	8.18307	8.16405	8.17051	8.17272	8.16818	8.19379	8.17366	8.17059	8.16693	8.182	8.16485	8.15525	8.1621	8.17704	8.17254	8.18073	8.1654	8.13988	8.1676
0.038925	8.14252	8.16724	8.15241	8.1839	8.16498	8.20207	8.1739	8.17575	8.15375	8.17305	8.17824	8.18305	8.16439	8.15989	8.158	8.15495	8.1492	8.16517	8.17997	8.13272	8.1466	8.15331	8.15079	8.14199	8.15033	8.17482	8.17496	8.18221	8.15844	8.17931	8.18217	8.17088	8.1695	8.16908	8.17249	8.16054	8.16662	8.15505	8.17425	8.17799	8.18494	8.1699	8.15058	8.17013
0.039	8.12613	8.1509	8.14709	8.19134	8.16615	8.20198	8.16084	8.18356	8.16987	8.16802	8.17057	8.15895	8.14969	8.14935	8.15421	8.15259	8.14911	8.16182	8.14968	8.14912	8.16093	8.15959	8.14658	8.15006	8.15948	8.17758	8.16312	8.16861	8.17431	8.1833	8.17787	8.18373	8.18278	8.15671	8.17703	8.14691	8.1625	8.18157	8.17097	8.17252	8.17259	8.1641	8.15055	8.18523
0.039075	8.10555	8.15646	8.15519	8.17738	8.17903	8.19736	8.16887	8.18116	8.14782	8.13937	8.1602	8.17132	8.15823	8.18095	8.14949	8.16765	8.15737	8.17853	8.15126	8.14635	8.16494	8.15994	8.14138	8.14643	8.1511	8.16413	8.1881	8.17342	8.18877	8.15396	8.16957	8.18906	8.16648	8.16818	8.15362	8.16452	8.17023	8.17451	8.16938	8.17971	8.16718	8.16168	8.17043	8.17829
0.03915	8.10638	8.16025	8.16031	8.16149	8.15892	8.18152	8.14576	8.16912	8.16732	8.13335	8.16238	8.16423	8.15721	8.17799	8.17025	8.15739	8.18116	8.16945	8.15357	8.16184	8.16453	8.15847	8.15014	8.156	8.1524	8.15868	8.19602	8.17712	8.19995	8.14579	8.15266	8.19703	8.16546	8.16729	8.16124	8.16565	8.17272	8.16536	8.17973	8.16981	8.16575	8.15479	8.15247	8.18867
0.039225	8.12651	8.14564	8.16381	8.14482	8.14663	8.18539	8.17495	8.19132	8.18924	8.15119	8.176	8.16603	8.15109	8.17617	8.16106	8.14746	8.17741	8.15704	8.15653	8.16982	8.16076	8.1437	8.15016	8.16265	8.15033	8.16181	8.16668	8.16414	8.20374	8.1522	8.18602	8.17732	8.16205	8.16709	8.17229	8.16819	8.18306	8.18575	8.17284	8.17098	8.17678	8.17338	8.15142	8.19126
0.0393	8.12431	8.12422	8.18761	8.15217	8.15606	8.18638	8.17378	8.21266	8.18422	8.16247	8.18067	8.14888	8.15613	8.15637	8.16948	8.15564	8.19682	8.15651	8.16401	8.20477	8.14561	8.13206	8.15392	8.15971	8.14402	8.16386	8.15231	8.16574	8.18213	8.14691	8.1884	8.1783	8.15942	8.15269	8.19298	8.1427	8.1986	8.20414	8.17099	8.15885	8.15987	8.16775	8.15361	8.19366
0.039375	8.12235	8.13062	8.17464	8.16893	8.1751	8.18946	8.15877	8.18605	8.17177	8.15898	8.18021	8.15138	8.15599	8.15805	8.15422	8.15014	8.17342	8.13849	8.17819	8.1744	8.14667	8.14337	8.16883	8.16551	8.15459	8.19544	8.18605	8.18289	8.16165	8.17307	8.1812	8.17607	8.17041	8.16268	8.18938	8.17694	8.16079	8.18823	8.19009	8.16683	8.15304	8.1642	8.15821	8.18343
0.03945	8.13332	8.14247	8.14636	8.18222	8.2018	8.17193	8.17614	8.16336	8.16442	8.1716	8.17163	8.15497	8.13428	8.16924	8.15721	8.16568	8.16763	8.14314	8.17633	8.16266	8.14789	8.15324	8.16218	8.12325	8.12567	8.18451	8.18394	8.17158	8.17607	8.17844	8.17211	8.20708	8.16555	8.17738	8.16685	8.18733	8.15819	8.18151	8.18089	8.16734	8.17127	8.16602	8.14528	8.18418
0.039525	8.12585	8.14458	8.15309	8.18938	8.18509	8.18848	8.18755	8.17979	8.15569	8.17098	8.16222	8.14639	8.14349	8.1558	8.17719	8.16892	8.16563	8.16574	8.16419	8.16116	8.15351	8.17562	8.13265	8.12749	8.12211	8.18802	8.18826	8.15693	8.17758	8.19045	8.16723	8.19296	8.16732	8.16803	8.1766	8.16185	8.17467	8.19752	8.16653	8.14211	8.16868	8.16415	8.15591	8.1963
0.0396	8.12474	8.15103	8.1543	8.1751	8.17388	8.19014	8.19066	8.19438	8.13825	8.18984	8.1566	8.17486	8.16072	8.16668	8.17726	8.16526	8.15886	8.17525	8.18663	8.18141	8.15686	8.16561	8.13222	8.16327	8.1174	8.16475	8.17759	8.16649	8.14874	8.16422	8.19351	8.16608	8.17797	8.17323	8.17984	8.16095	8.1672	8.18667	8.16879	8.17732	8.16357	8.16013	8.14087	8.19444
0.039675	8.15615	8.15609	8.16838	8.17158	8.19417	8.17629	8.18071	8.16958	8.16008	8.1546	8.16519	8.16352	8.15421	8.16428	8.15709	8.16477	8.16134	8.18836	8.1708	8.19083	8.16186	8.16084	8.15723	8.16426	8.12571	8.16864	8.19265	8.16302	8.15541	8.16624	8.19789	8.14668	8.14621	8.14831	8.18542	8.15642	8.18171	8.186	8.15711	8.18237	8.17729	8.17229	8.133	8.18527
0.03975	8.14032	8.15261	8.16957	8.1816	8.17978	8.16776	8.1746	8.16071	8.17032	8.15273	8.16644	8.1389	8.16505	8.16076	8.17153	8.15128	8.17175	8.17669	8.18316	8.1788	8.17591	8.14732	8.1641	8.16776	8.12837	8.16598	8.19581	8.1609	8.17495	8.16113	8.16875	8.16101	8.1628	8.16822	8.19224	8.16753	8.18467	8.17181	8.16135	8.16471	8.16596	8.17047	8.1407	8.16413
0.039825	8.11938	8.14683	8.17406	8.18338	8.15611	8.15189	8.17023	8.1676	8.17482	8.14985	8.18158	8.15756	8.1744	8.1714	8.16499	8.1435	8.16752	8.16805	8.16416	8.1494	8.16317	8.1596	8.14453	8.17397	8.14271	8.16594	8.15831	8.17336	8.17033	8.16064	8.17959	8.19314	8.16828	8.17937	8.19303	8.19511	8.15327	8.1657	8.18205	8.16668	8.17678	8.16323	8.14944	8.18242
0.0399	8.14868	8.14992	8.15414	8.17935	8.1471	8.15577	8.16496	8.16418	8.1928	8.1553	8.18283	8.1762	8.17936	8.17745	8.16049	8.14812	8.15398	8.16483	8.14367	8.14782	8.15507	8.14607	8.14684	8.13159	8.14426	8.16475	8.18274	8.16853	8.15946	8.17267	8.17311	8.17921	8.17565	8.18219	8.18804	8.20292	8.15747	8.18434	8.18505	8.16538	8.15351	8.17431	8.15732	8.19968
0.039975	8.154	8.14829	8.13826	8.1787	8.1713	8.16056	8.16209	8.16719	8.1771	8.16952	8.1752	8.16921	8.17679	8.18081	8.15849	8.15739	8.14547	8.15726	8.16772	8.16322	8.14672	8.15768	8.15264	8.14548	8.16608	8.19598	8.19117	8.16407	8.16325	8.17482	8.15819	8.1609	8.1808	8.18546	8.18303	8.16701	8.1583	8.17716	8.17868	8.18097	8.1769	8.15922	8.14218	8.19276
0.04005	8.15198	8.14599	8.1663	8.17477	8.16987	8.16727	8.16708	8.18324	8.18277	8.15905	8.17975	8.14766	8.18604	8.16575	8.13763	8.15158	8.14687	8.16783	8.19191	8.18138	8.15067	8.16624	8.15174	8.13927	8.15297	8.18695	8.17673	8.18161	8.16003	8.16919	8.17048	8.14602	8.16224	8.1673	8.17337	8.17248	8.1761	8.18528	8.16185	8.17895	8.19356	8.17605	8.14798	8.20049
0.040125	8.12635	8.14406	8.17753	8.17084	8.18139	8.17853	8.17117	8.18668	8.16761	8.17303	8.17059	8.16072	8.18954	8.18093	8.15398	8.15871	8.16048	8.18967	8.17252	8.16744	8.13886	8.18253	8.13674	8.12358	8.15563	8.16558	8.19229	8.16972	8.1742	8.1728	8.1773	8.16519	8.16148	8.17473	8.17848	8.18019	8.18535	8.16919	8.15367	8.17477	8.16491	8.17636	8.15328	8.18418
0.0402	8.12949	8.15533	8.18923	8.18619	8.18495	8.17322	8.17825	8.16589	8.17033	8.15617	8.1544	8.17689	8.18264	8.16907	8.17788	8.16179	8.16692	8.18241	8.17758	8.15013	8.14499	8.15441	8.15417	8.13822	8.15156	8.1602	8.20761	8.17125	8.18375	8.17548	8.18176	8.17576	8.17458	8.17959	8.17361	8.1629	8.20025	8.16176	8.15273	8.16799	8.17632	8.17524	8.15255	8.16433
0.040275	8.12719	8.14786	8.14871	8.19935	8.18447	8.15655	8.16502	8.14878	8.16507	8.16468	8.15039	8.15747	8.18311	8.1641	8.16343	8.16889	8.14945	8.16869	8.18207	8.16784	8.13229	8.15123	8.16203	8.16631	8.15395	8.19101	8.19468	8.15814	8.19653	8.19043	8.17605	8.17867	8.17352	8.18329	8.16301	8.16802	8.1735	8.17414	8.17652	8.16527	8.17417	8.15814	8.13927	8.17927
0.04035	8.12712	8.16872	8.14782	8.1842	8.17804	8.1853	8.17322	8.1663	8.16896	8.17463	8.17164	8.14985	8.2022	8.17846	8.1744	8.16343	8.13738	8.15058	8.1735	8.17064	8.13023	8.14027	8.15736	8.1624	8.14223	8.18536	8.17191	8.17273	8.18104	8.18212	8.1626	8.17551	8.1717	8.17258	8.16353	8.16916	8.17605	8.18096	8.18513	8.17351	8.18787	8.14266	8.13862	8.18778
0.040425	8.13797	8.16423	8.1746	8.17022	8.17652	8.19782	8.1658	8.1759	8.1643	8.18207	8.16387	8.16168	8.19205	8.1744	8.15623	8.15821	8.1647	8.15295	8.17102	8.1642	8.15432	8.14341	8.16301	8.15215	8.14266	8.19609	8.15826	8.16957	8.1694	8.18549	8.187	8.16626	8.15511	8.17215	8.14774	8.16864	8.17544	8.16217	8.17272	8.16552	8.18415	8.14447	8.16424	8.19876
0.0405	8.13057	8.14795	8.1422	8.16653	8.17854	8.18663	8.15992	8.19112	8.15898	8.18448	8.16282	8.16171	8.17689	8.17406	8.15133	8.16147	8.1722	8.14641	8.17843	8.16612	8.16594	8.13901	8.14674	8.15727	8.15872	8.16588	8.17481	8.17359	8.16963	8.17345	8.19424	8.15637	8.18705	8.17088	8.13793	8.17969	8.17041	8.15463	8.17202	8.16176	8.16528	8.13967	8.15058	8.18066
0.040575	8.13788	8.14017	8.14328	8.16899	8.16696	8.18867	8.17374	8.19702	8.15826	8.16255	8.1686	8.13633	8.18202	8.16863	8.16293	8.18534	8.14922	8.14926	8.17258	8.16858	8.19087	8.15924	8.14526	8.151	8.16054	8.16701	8.16891	8.18025	8.16612	8.18696	8.17259	8.16827	8.20115	8.16808	8.17977	8.19867	8.17437	8.1708	8.16793	8.17786	8.16624	8.13268	8.14135	8.18649
0.04065	8.13474	8.14687	8.14337	8.16882	8.16465	8.17707	8.17111	8.16613	8.16238	8.14713	8.15241	8.14121	8.19388	8.17207	8.16117	8.17453	8.15586	8.16739	8.15399	8.17388	8.18095	8.17567	8.16105	8.14818	8.14738	8.14967	8.15783	8.16004	8.16725	8.17942	8.16181	8.17395	8.19223	8.16137	8.18169	8.17682	8.20347	8.20428	8.16554	8.18418	8.16254	8.15216	8.15898	8.19201
0.040725	8.14429	8.16269	8.14285	8.17726	8.1752	8.17912	8.17688	8.15042	8.17537	8.14879	8.15976	8.15684	8.18947	8.17001	8.13258	8.16629	8.16706	8.17038	8.16381	8.15784	8.16107	8.16906	8.14358	8.15547	8.13456	8.16866	8.18043	8.16026	8.14626	8.17249	8.16116	8.17153	8.18532	8.17594	8.18591	8.18245	8.17853	8.18799	8.17139	8.16613	8.17422	8.15862	8.14476	8.19599
0.0408	8.13951	8.14656	8.14191	8.198	8.17736	8.16592	8.19337	8.16823	8.17151	8.15882	8.17723	8.14487	8.18614	8.16494	8.16195	8.17551	8.1654	8.16185	8.18223	8.14527	8.1562	8.17281	8.14396	8.147	8.14838	8.1795	8.18871	8.15274	8.15156	8.16458	8.18155	8.1746	8.16944	8.17938	8.15791	8.18877	8.17095	8.17037	8.15678	8.15655	8.16546	8.153	8.13938	8.19013
0.040875	8.13449	8.14246	8.17055	8.18877	8.19785	8.19065	8.17131	8.16429	8.19825	8.17059	8.16172	8.1597	8.17375	8.17633	8.17034	8.15856	8.15519	8.16647	8.16762	8.16823	8.16692	8.16368	8.13357	8.14449	8.15051	8.16128	8.20274	8.16157	8.18901	8.15503	8.18265	8.18006	8.16895	8.18812	8.16956	8.18381	8.19543	8.17214	8.14935	8.16299	8.16165	8.16536	8.13504	8.20096
0.04095	8.1429	8.13332	8.15491	8.16952	8.17645	8.19736	8.17122	8.15805	8.19666	8.18078	8.15866	8.17107	8.17454	8.17343	8.17397	8.17002	8.13226	8.13749	8.16249	8.17072	8.16753	8.14977	8.13976	8.12316	8.13192	8.1797	8.16016	8.1477	8.18226	8.15877	8.18923	8.19052	8.16589	8.1751	8.18174	8.17554	8.18748	8.17683	8.16556	8.17496	8.16615	8.17181	8.14509	8.18277
0.041025	8.1455	8.13567	8.1664	8.15184	8.17083	8.19869	8.17662	8.18968	8.1799	8.16978	8.15294	8.18249	8.16617	8.18125	8.1713	8.16926	8.14523	8.14828	8.18382	8.17437	8.14176	8.15212	8.15098	8.13824	8.1392	8.17921	8.16055	8.14932	8.19312	8.18192	8.17245	8.1994	8.18431	8.18478	8.16471	8.16659	8.18027	8.13643	8.17071	8.18598	8.17675	8.15885	8.15778	8.16901
0.0411	8.12141	8.1477	8.15631	8.1707	8.17708	8.20799	8.16349	8.17046	8.16399	8.15583	8.16259	8.16242	8.15496	8.18244	8.145	8.15835	8.15438	8.17074	8.18419	8.16732	8.13938	8.17038	8.14529	8.13332	8.16785	8.17468	8.16821	8.16307	8.19051	8.18288	8.15774	8.1875	8.17763	8.16785	8.15672	8.16467	8.16985	8.15519	8.1655	8.17566	8.158	8.16978	8.16113	8.17477
0.041175	8.11537	8.16508	8.15796	8.17688	8.19007	8.20347	8.1912	8.15572	8.16392	8.17296	8.16961	8.15376	8.14242	8.17585	8.13863	8.15578	8.14603	8.16129	8.19242	8.17033	8.14709	8.16195	8.14392	8.13573	8.15657	8.1804	8.16214	8.17979	8.18982	8.16045	8.17342	8.17973	8.16869	8.17172	8.1737	8.16722	8.16892	8.18417	8.1589	8.15028	8.16992	8.16766	8.15989	8.17567
0.04125	8.12932	8.14199	8.15319	8.1695	8.1959	8.19665	8.19556	8.17631	8.16029	8.17891	8.17089	8.17429	8.16471	8.17491	8.13604	8.16584	8.15942	8.16959	8.17032	8.17528	8.14912	8.14893	8.15793	8.12431	8.14796	8.22067	8.16922	8.17205	8.18687	8.16317	8.16673	8.1677	8.1613	8.18546	8.17437	8.17673	8.15562	8.18606	8.16485	8.14103	8.18216	8.15231	8.15751	8.17893
0.041325	8.13593	8.14475	8.14187	8.16588	8.18581	8.1872	8.17994	8.19641	8.15491	8.17027	8.14826	8.18364	8.16059	8.15469	8.15182	8.16296	8.14509	8.15187	8.15212	8.17614	8.15606	8.14746	8.14547	8.14214	8.15051	8.19795	8.16453	8.18358	8.16074	8.16667	8.16294	8.15629	8.176	8.20107	8.16031	8.15192	8.14922	8.18711	8.18849	8.1582	8.16771	8.1588	8.17986	8.19305
0.0414	8.12249	8.15269	8.15403	8.17495	8.17977	8.18478	8.1789	8.1981	8.15792	8.1738	8.15554	8.18012	8.16416	8.16796	8.14107	8.1583	8.13677	8.15583	8.1604	8.17593	8.16822	8.14843	8.13086	8.15698	8.14617	8.18495	8.16629	8.15521	8.15866	8.17356	8.16399	8.15945	8.17099	8.19214	8.17707	8.16012	8.15395	8.16888	8.19716	8.16053	8.1743	8.1558	8.17337	8.18662
0.041475	8.14637	8.17378	8.16613	8.15379	8.17594	8.17011	8.17211	8.17814	8.1495	8.19605	8.17223	8.16869	8.16728	8.17487	8.16229	8.15885	8.14772	8.14391	8.16063	8.17491	8.15328	8.15781	8.14845	8.12595	8.13707	8.18193	8.18016	8.14177	8.15549	8.16032	8.18295	8.1584	8.15843	8.16549	8.17755	8.15848	8.15085	8.1601	8.19909	8.15731	8.19515	8.13461	8.16069	8.17807
0.04155	8.14148	8.16191	8.16479	8.17649	8.18657	8.16439	8.16471	8.17355	8.16171	8.20393	8.1665	8.14804	8.15661	8.15572	8.17217	8.17014	8.15207	8.15517	8.16841	8.18068	8.15904	8.1424	8.14583	8.10825	8.15199	8.17669	8.18492	8.18348	8.16174	8.16592	8.20017	8.15808	8.17529	8.15519	8.16739	8.16649	8.14847	8.16873	8.18834	8.18275	8.16936	8.1427	8.17813	8.17182
0.041625	8.12914	8.15201	8.15721	8.17488	8.15475	8.14672	8.17292	8.15728	8.16422	8.19107	8.17006	8.15488	8.16554	8.15966	8.16981	8.16598	8.1485	8.15174	8.16948	8.17275	8.16315	8.13817	8.14748	8.12632	8.14445	8.17018	8.18019	8.19031	8.17649	8.16105	8.18905	8.1713	8.18162	8.17147	8.17365	8.16949	8.13848	8.15926	8.18205	8.20488	8.16803	8.14682	8.15575	8.17996
0.0417	8.12518	8.14929	8.15979	8.16821	8.16233	8.15081	8.19406	8.15834	8.15085	8.18667	8.15332	8.16093	8.17902	8.16901	8.17799	8.16924	8.15609	8.16065	8.16654	8.15709	8.17253	8.13408	8.13004	8.15466	8.12314	8.16956	8.1685	8.16516	8.18933	8.16301	8.16283	8.16732	8.1937	8.17153	8.17696	8.17102	8.16148	8.16851	8.17048	8.19855	8.17441	8.14901	8.14543	8.19042
0.041775	8.13843	8.13942	8.15333	8.17362	8.15313	8.15833	8.16107	8.17534	8.18545	8.17338	8.14185	8.17102	8.15583	8.16765	8.16629	8.17713	8.161	8.1666	8.16062	8.16437	8.14807	8.14719	8.14194	8.15531	8.14063	8.1802	8.1745	8.16214	8.17841	8.17081	8.15501	8.16963	8.19809	8.1559	8.18289	8.16676	8.15801	8.18196	8.17244	8.18684	8.18676	8.16098	8.142	8.17834
0.04185	8.16018	8.15543	8.16327	8.18541	8.12859	8.13802	8.16092	8.17142	8.16985	8.17659	8.14807	8.17469	8.17861	8.14964	8.16766	8.15859	8.17214	8.15778	8.1779	8.14801	8.14749	8.14983	8.13052	8.14556	8.14845	8.17959	8.16868	8.1701	8.15825	8.16928	8.14835	8.18147	8.19051	8.14996	8.17856	8.1757	8.17334	8.18814	8.16146	8.18293	8.17406	8.16264	8.13979	8.16776
0.041925	8.16043	8.15533	8.15446	8.18205	8.1463	8.15895	8.1546	8.18484	8.16664	8.1551	8.15859	8.17762	8.1658	8.15441	8.17665	8.16985	8.17456	8.15814	8.16845	8.16058	8.14581	8.14955	8.13243	8.1727	8.15502	8.17957	8.1724	8.14092	8.16378	8.15469	8.17384	8.17009	8.20208	8.15847	8.17797	8.16781	8.18818	8.19396	8.17788	8.17002	8.1908	8.1502	8.14734	8.16846
0.042	8.12369	8.15447	8.15667	8.17146	8.15679	8.17146	8.15427	8.18835	8.18845	8.17379	8.17128	8.17353	8.17097	8.15508	8.16023	8.16957	8.16994	8.16541	8.14759	8.16289	8.15065	8.14166	8.1422	8.16165	8.14772	8.18503	8.1688	8.1587	8.15698	8.1648	8.1627	8.17924	8.18345	8.16808	8.18122	8.16242	8.19272	8.17031	8.1805	8.1595	8.18012	8.1602	8.17047	8.18472
0.042075	8.13311	8.16392	8.16504	8.16729	8.16999	8.1539	8.1531	8.18363	8.1618	8.14551	8.14697	8.15561	8.1668	8.15985	8.1746	8.16166	8.1589	8.15922	8.16734	8.15044	8.15885	8.13401	8.14986	8.1555	8.15556	8.19596	8.18971	8.18343	8.15784	8.17441	8.17887	8.19062	8.19513	8.148	8.18892	8.16907	8.18511	8.17605	8.16376	8.18054	8.16903	8.16073	8.16625	8.20735
0.04215	8.14794	8.14804	8.15968	8.1649	8.17484	8.15421	8.16878	8.14765	8.14945	8.12187	8.15549	8.14452	8.18685	8.16176	8.1454	8.1613	8.14595	8.15519	8.17411	8.16817	8.15755	8.15661	8.14388	8.14311	8.14284	8.1949	8.19616	8.17511	8.17022	8.17963	8.2086	8.17889	8.18528	8.15765	8.1737	8.16735	8.18733	8.17105	8.1749	8.18476	8.17904	8.15839	8.16195	8.19407
0.042225	8.16868	8.15053	8.15438	8.15774	8.1683	8.1739	8.19419	8.13	8.14732	8.13391	8.18024	8.15273	8.16466	8.16362	8.16246	8.16461	8.14205	8.15852	8.17683	8.14871	8.15046	8.16083	8.14658	8.13662	8.12902	8.17146	8.17502	8.1735	8.17343	8.18109	8.20333	8.17758	8.16559	8.16725	8.1856	8.18225	8.19457	8.18505	8.18074	8.18082	8.13943	8.17337	8.15515	8.16732
0.0423	8.15561	8.13525	8.1376	8.18308	8.16514	8.17039	8.20138	8.15232	8.15285	8.1477	8.18879	8.15483	8.15623	8.17547	8.17748	8.1609	8.13999	8.16329	8.1745	8.15314	8.15629	8.17107	8.15079	8.16128	8.14543	8.17443	8.17393	8.16331	8.1673	8.16387	8.18424	8.19291	8.14608	8.18661	8.18049	8.19148	8.19744	8.16938	8.16976	8.18146	8.16819	8.16985	8.16737	8.16868
0.042375	8.1392	8.13157	8.14215	8.18512	8.16294	8.18372	8.19052	8.16483	8.16205	8.15211	8.1846	8.15263	8.14264	8.18124	8.16657	8.15182	8.16257	8.15159	8.17229	8.15613	8.15837	8.16564	8.12457	8.1678	8.15098	8.17029	8.17276	8.16605	8.1553	8.15253	8.17757	8.17846	8.16072	8.18846	8.18769	8.18891	8.17353	8.14084	8.1863	8.15909	8.15753	8.17025	8.16683	8.17244
0.04245	8.15491	8.13665	8.16317	8.17898	8.15875	8.18823	8.17996	8.16559	8.17449	8.15871	8.16792	8.16793	8.13971	8.18072	8.16292	8.15737	8.15928	8.15886	8.16796	8.14957	8.15324	8.16729	8.12207	8.15643	8.13471	8.16163	8.17348	8.15918	8.1553	8.16521	8.16262	8.16969	8.15868	8.18717	8.18038	8.18076	8.16869	8.14912	8.18859	8.16461	8.15437	8.16114	8.17005	8.1678
0.042525	8.15131	8.12594	8.15987	8.1892	8.17393	8.1828	8.17365	8.16855	8.18565	8.16673	8.17038	8.17565	8.15447	8.16452	8.17333	8.16489	8.15186	8.16758	8.17088	8.16116	8.15341	8.14812	8.13207	8.13207	8.13873	8.17947	8.15625	8.16026	8.15355	8.17373	8.1628	8.17019	8.15512	8.18222	8.17877	8.17735	8.15866	8.156	8.17261	8.16647	8.17465	8.15581	8.16514	8.16329
0.0426	8.13202	8.1449	8.16104	8.18095	8.19267	8.15875	8.15564	8.18418	8.18443	8.15259	8.1745	8.17215	8.17088	8.12213	8.17871	8.17872	8.15352	8.16636	8.15652	8.16859	8.17128	8.16149	8.1415	8.16106	8.14316	8.19567	8.17304	8.17154	8.18673	8.15141	8.16747	8.15613	8.15313	8.16982	8.18196	8.17439	8.16165	8.17484	8.1865	8.18701	8.15985	8.14252	8.14566	8.16695
0.042675	8.13123	8.16655	8.17577	8.16349	8.18432	8.16617	8.15806	8.17417	8.19129	8.16041	8.14866	8.16666	8.18413	8.11598	8.17813	8.17298	8.15852	8.16377	8.16149	8.14552	8.17853	8.16274	8.16751	8.15411	8.13613	8.19757	8.18807	8.16919	8.16882	8.15763	8.16762	8.16076	8.15549	8.17032	8.16504	8.16808	8.16964	8.17706	8.19094	8.18422	8.17001	8.15774	8.15917	8.18759
0.04275	8.10902	8.14589	8.1735	8.16556	8.15549	8.16753	8.15582	8.1594	8.20887	8.16494	8.13787	8.16989	8.1779	8.14111	8.15928	8.16125	8.17025	8.15123	8.15904	8.14141	8.16882	8.18209	8.16161	8.13897	8.15672	8.17454	8.17384	8.16036	8.16541	8.17018	8.16755	8.15679	8.17109	8.15819	8.16529	8.17375	8.16101	8.18381	8.19009	8.17239	8.17566	8.15217	8.15096	8.17371
0.042825	8.11848	8.1622	8.18935	8.17481	8.15774	8.15465	8.16372	8.151	8.1838	8.1626	8.162	8.15839	8.17151	8.15208	8.13212	8.15824	8.15664	8.16137	8.15922	8.13131	8.15417	8.17782	8.16132	8.14621	8.14472	8.16685	8.17497	8.16261	8.17778	8.18015	8.16413	8.16316	8.1937	8.17604	8.1655	8.15981	8.15852	8.16003	8.17941	8.17366	8.164	8.15609	8.14219	8.17637
0.0429	8.12041	8.15405	8.18115	8.18413	8.17189	8.1441	8.15492	8.15782	8.15878	8.16229	8.15631	8.15837	8.18472	8.15114	8.15896	8.14828	8.18272	8.1884	8.16941	8.1302	8.16086	8.15508	8.16209	8.15254	8.12737	8.1716	8.19108	8.16948	8.16977	8.17477	8.16962	8.16607	8.17575	8.18947	8.16223	8.16933	8.18166	8.17183	8.16232	8.16409	8.1679	8.16222	8.16836	8.17256
0.042975	8.12359	8.14241	8.18703	8.15843	8.16246	8.16391	8.16653	8.16805	8.14938	8.14973	8.16579	8.15731	8.1737	8.15573	8.1691	8.15006	8.18115	8.18072	8.16887	8.14662	8.15576	8.16279	8.14467	8.16807	8.14454	8.17307	8.20202	8.1683	8.16357	8.17955	8.19032	8.1545	8.16914	8.19427	8.16449	8.18217	8.17793	8.17042	8.17959	8.17092	8.1684	8.1536	8.16399	8.16676
0.04305	8.14509	8.14681	8.16287	8.16043	8.17984	8.16732	8.1657	8.17305	8.15472	8.13714	8.16405	8.15369	8.15512	8.15679	8.15828	8.15904	8.16693	8.17938	8.18315	8.1529	8.15956	8.17445	8.14795	8.15423	8.15786	8.15052	8.20832	8.16212	8.16976	8.17205	8.19237	8.1675	8.18577	8.19079	8.18505	8.18166	8.16079	8.15274	8.17731	8.18035	8.16838	8.1629	8.13923	8.17001
0.043125	8.15123	8.1573	8.16313	8.16603	8.17805	8.16866	8.17777	8.16001	8.15959	8.13429	8.17333	8.15445	8.15643	8.14678	8.16505	8.15911	8.16735	8.15942	8.17204	8.16598	8.16422	8.16763	8.15348	8.14857	8.14218	8.15241	8.17565	8.16153	8.16714	8.17257	8.17945	8.18625	8.19249	8.19022	8.16199	8.17268	8.13972	8.17005	8.17186	8.20174	8.16242	8.16945	8.15973	8.16969
0.0432	8.12864	8.1676	8.14983	8.14486	8.15904	8.17559	8.17289	8.158	8.16404	8.15287	8.16854	8.15572	8.15918	8.15815	8.15713	8.16805	8.16022	8.16517	8.16785	8.18495	8.1897	8.16235	8.14011	8.13901	8.13675	8.18484	8.18227	8.1405	8.1601	8.17169	8.17652	8.18016	8.18214	8.17931	8.17101	8.1656	8.13919	8.16388	8.18439	8.18373	8.16327	8.16353	8.16423	8.1799
0.043275	8.13698	8.162	8.1739	8.16226	8.1622	8.16807	8.16194	8.17822	8.17929	8.1828	8.1706	8.15531	8.17231	8.1849	8.17099	8.15236	8.16889	8.15316	8.156	8.17158	8.18516	8.15047	8.14835	8.13541	8.15353	8.18742	8.20045	8.14597	8.16443	8.17458	8.17393	8.18411	8.17395	8.16392	8.16232	8.16235	8.14402	8.17085	8.17517	8.1884	8.16216	8.1707	8.15057	8.20305
0.04335	8.15385	8.1459	8.15867	8.1638	8.15858	8.17651	8.16496	8.1765	8.16404	8.17783	8.16817	8.17282	8.17146	8.17748	8.17281	8.16566	8.14754	8.15358	8.13077	8.16847	8.15961	8.15206	8.1466	8.13286	8.14569	8.18659	8.18581	8.16579	8.17867	8.17459	8.18124	8.19814	8.17102	8.16538	8.17089	8.1611	8.16395	8.18265	8.16237	8.18171	8.16673	8.1743	8.14974	8.20092
0.043425	8.14126	8.15782	8.1599	8.19373	8.1511	8.16629	8.16259	8.17558	8.16878	8.18467	8.17701	8.17807	8.17603	8.1766	8.16525	8.15725	8.15918	8.1731	8.1477	8.14949	8.15309	8.1391	8.16517	8.14126	8.12928	8.20737	8.1635	8.17533	8.19842	8.15486	8.18049	8.21648	8.15338	8.16294	8.16889	8.15834	8.16507	8.17744	8.17033	8.1604	8.14925	8.17574	8.1495	8.2017
0.0435	8.12066	8.15277	8.1496	8.17722	8.16608	8.18787	8.15857	8.1596	8.17093	8.19589	8.17843	8.17823	8.18569	8.17305	8.19757	8.16037	8.16626	8.1765	8.17374	8.1529	8.16201	8.15486	8.15798	8.15319	8.12986	8.18235	8.16575	8.17483	8.17027	8.1596	8.16425	8.21795	8.15022	8.18135	8.1769	8.16283	8.1487	8.18396	8.16967	8.15697	8.15487	8.1671	8.14672	8.18568
0.043575	8.14153	8.1552	8.14562	8.15465	8.17736	8.19492	8.17144	8.18802	8.15602	8.18155	8.16371	8.17772	8.19377	8.17262	8.18326	8.15681	8.13536	8.16756	8.16162	8.15249	8.17146	8.16076	8.16962	8.17423	8.15463	8.15197	8.17159	8.17887	8.13625	8.15131	8.16218	8.17874	8.16944	8.1641	8.17785	8.17721	8.15175	8.17706	8.16807	8.17549	8.17126	8.15166	8.16825	8.19768
0.04365	8.12509	8.15206	8.14908	8.1818	8.15714	8.18214	8.17895	8.16868	8.16521	8.16442	8.15499	8.156	8.16924	8.16308	8.14311	8.15245	8.13758	8.17233	8.1774	8.13629	8.17459	8.17071	8.17104	8.1764	8.15754	8.15753	8.16273	8.13557	8.14349	8.15637	8.17425	8.18453	8.17221	8.17263	8.15713	8.17005	8.16574	8.15811	8.15369	8.16545	8.1948	8.14831	8.15782	8.18601
0.043725	8.11789	8.1511	8.12116	8.18087	8.15998	8.16967	8.15947	8.15721	8.16334	8.17064	8.1214	8.14439	8.1734	8.16774	8.16032	8.15243	8.14849	8.14976	8.19169	8.14739	8.15797	8.1749	8.16231	8.159	8.14602	8.17089	8.17217	8.15394	8.1663	8.16842	8.17464	8.16771	8.16146	8.17529	8.15727	8.16182	8.17657	8.16629	8.16296	8.1767	8.15637	8.13976	8.16159	8.17543
0.0438	8.1207	8.14201	8.1383	8.20207	8.17163	8.16458	8.16638	8.17258	8.15695	8.17684	8.11956	8.16757	8.17973	8.17221	8.15722	8.16977	8.15418	8.15374	8.16311	8.17898	8.16109	8.15022	8.15128	8.15224	8.14597	8.18531	8.16774	8.17198	8.14347	8.15655	8.18887	8.1701	8.16727	8.17683	8.17671	8.16776	8.16528	8.16626	8.18306	8.18392	8.16626	8.14334	8.16453	8.16891
0.043875	8.11305	8.13067	8.17725	8.17265	8.16914	8.17994	8.17064	8.18942	8.14943	8.18179	8.13403	8.15793	8.16343	8.15698	8.16938	8.16575	8.16189	8.15123	8.15404	8.1724	8.17506	8.15955	8.14342	8.1484	8.15239	8.18535	8.17929	8.17848	8.15427	8.15647	8.18356	8.19336	8.17009	8.18039	8.18044	8.18055	8.15343	8.1583	8.18402	8.18119	8.15824	8.17861	8.15264	8.16278
0.04395	8.11024	8.133	8.1545	8.17102	8.1612	8.16456	8.17571	8.17188	8.15041	8.165	8.15531	8.15567	8.16902	8.16365	8.1761	8.16259	8.15038	8.17497	8.16092	8.17298	8.20279	8.17431	8.1597	8.16499	8.15765	8.19741	8.17011	8.16607	8.15243	8.16282	8.19553	8.18868	8.16352	8.17178	8.18736	8.17904	8.16474	8.19183	8.17868	8.16809	8.16978	8.16818	8.16261	8.15769
0.044025	8.15241	8.13176	8.14573	8.19238	8.17889	8.18321	8.16555	8.15086	8.15282	8.15791	8.15348	8.16218	8.17807	8.16434	8.18208	8.17057	8.13328	8.15128	8.15903	8.1614	8.20531	8.1573	8.16882	8.1509	8.14873	8.17833	8.17317	8.17587	8.17204	8.14936	8.19406	8.17262	8.15903	8.17069	8.20119	8.20081	8.17656	8.19927	8.17328	8.16235	8.16453	8.16676	8.15026	8.14706
0.0441	8.15067	8.13155	8.14968	8.1882	8.16391	8.17225	8.15804	8.15651	8.14617	8.14564	8.15446	8.16484	8.1714	8.17712	8.17874	8.17735	8.13372	8.13554	8.15599	8.14996	8.16931	8.1672	8.1572	8.15887	8.14072	8.15911	8.18516	8.17828	8.15702	8.1452	8.1762	8.17041	8.17078	8.16763	8.16313	8.2088	8.17375	8.17289	8.17369	8.15271	8.16526	8.15808	8.13667	8.17435
0.044175	8.15042	8.15586	8.14644	8.17005	8.17002	8.18987	8.15608	8.15834	8.16931	8.14447	8.13956	8.16392	8.15304	8.1769	8.178	8.14841	8.14284	8.15096	8.18493	8.16836	8.17273	8.16757	8.14899	8.16325	8.13699	8.15103	8.20296	8.1708	8.1523	8.14743	8.17638	8.16804	8.1741	8.16409	8.14355	8.17416	8.18503	8.15319	8.19079	8.17987	8.17111	8.17188	8.11981	8.16129
0.04425	8.13676	8.14807	8.14135	8.16583	8.17226	8.18829	8.13156	8.16728	8.17179	8.13194	8.1531	8.15381	8.15442	8.18344	8.1746	8.16743	8.14034	8.14952	8.17755	8.18026	8.19794	8.1613	8.13376	8.14588	8.14676	8.15898	8.1889	8.1684	8.16327	8.16273	8.17529	8.17814	8.17327	8.16958	8.1757	8.15624	8.19427	8.17234	8.18526	8.16846	8.17679	8.16803	8.13713	8.16229
0.044325	8.13165	8.14055	8.14747	8.17359	8.15585	8.17574	8.13173	8.17979	8.15323	8.15074	8.15876	8.16353	8.16468	8.17598	8.15562	8.15848	8.16517	8.17702	8.1823	8.15707	8.19424	8.17458	8.14899	8.13424	8.13825	8.17298	8.18949	8.16477	8.15741	8.17084	8.16519	8.18517	8.17549	8.16669	8.17795	8.16016	8.15618	8.17596	8.16847	8.18193	8.17216	8.15797	8.13993	8.20012
0.0444	8.13544	8.14374	8.14242	8.17276	8.17039	8.17197	8.13696	8.18122	8.1768	8.16616	8.14744	8.1688	8.18198	8.17332	8.17333	8.1809	8.16357	8.16151	8.18109	8.14763	8.15711	8.19642	8.14259	8.14818	8.15207	8.17735	8.16895	8.1668	8.16306	8.19005	8.14838	8.1558	8.16912	8.15426	8.18474	8.16769	8.137	8.1753	8.15773	8.18624	8.15617	8.17109	8.14957	8.18906
0.044475	8.13504	8.14374	8.14761	8.18376	8.18774	8.19555	8.16259	8.18592	8.19083	8.17282	8.14311	8.17482	8.18144	8.16065	8.16616	8.18275	8.16672	8.14143	8.16831	8.15455	8.17343	8.18934	8.1547	8.15722	8.13695	8.18573	8.17398	8.1601	8.16068	8.18044	8.17392	8.16137	8.16489	8.15512	8.16901	8.17881	8.15035	8.17304	8.15909	8.18901	8.15659	8.15947	8.15629	8.18002
0.04455	8.11719	8.13835	8.19101	8.18451	8.17164	8.17579	8.14805	8.15825	8.18102	8.16777	8.17401	8.15824	8.17151	8.14659	8.16631	8.1707	8.15617	8.15402	8.18189	8.17263	8.16732	8.17404	8.17207	8.15348	8.1309	8.19291	8.17734	8.15333	8.14191	8.18176	8.18334	8.17267	8.18401	8.16509	8.16115	8.17532	8.16415	8.18175	8.1572	8.17443	8.15121	8.15762	8.16799	8.17509
0.044625	8.12762	8.12265	8.15693	8.17898	8.17574	8.16535	8.16433	8.16343	8.15775	8.14523	8.17317	8.13122	8.18542	8.15704	8.16962	8.16338	8.14739	8.16596	8.16626	8.17847	8.16338	8.16814	8.17225	8.14387	8.12178	8.17863	8.17333	8.15179	8.15273	8.1752	8.19145	8.18127	8.16948	8.17782	8.16611	8.17544	8.15136	8.17407	8.15623	8.18147	8.16512	8.16093	8.17262	8.21217
0.0447	8.12951	8.13001	8.13272	8.1996	8.16433	8.17042	8.16833	8.16368	8.14083	8.15085	8.15931	8.14866	8.18761	8.17713	8.15194	8.16111	8.16499	8.14757	8.17207	8.19173	8.15158	8.16711	8.14889	8.14754	8.11917	8.16157	8.16161	8.14496	8.1543	8.17922	8.19397	8.17885	8.16193	8.18956	8.17992	8.16785	8.16845	8.16451	8.17084	8.18171	8.17539	8.1559	8.15727	8.2052
0.044775	8.11843	8.12958	8.13553	8.19215	8.17464	8.1643	8.1531	8.17954	8.16229	8.18591	8.16808	8.15692	8.16505	8.1685	8.15328	8.14124	8.16644	8.14874	8.16898	8.17558	8.1521	8.16877	8.1547	8.14079	8.15038	8.16349	8.18127	8.15528	8.16246	8.17563	8.19283	8.17971	8.17448	8.18526	8.18787	8.17168	8.15764	8.14856	8.16299	8.17711	8.18699	8.15779	8.15664	8.1699
0.04485	8.12145	8.12368	8.15155	8.17988	8.17974	8.16634	8.15634	8.15292	8.16882	8.17506	8.16608	8.16288	8.15189	8.1717	8.14698	8.14283	8.13946	8.17252	8.14884	8.16212	8.15155	8.17031	8.16124	8.15679	8.14688	8.15957	8.20162	8.15405	8.17883	8.16769	8.17546	8.18776	8.16536	8.18567	8.21578	8.17258	8.16373	8.16289	8.17758	8.17234	8.16359	8.16125	8.14037	8.14198
0.044925	8.14442	8.13103	8.14859	8.17195	8.16713	8.1786	8.1587	8.1776	8.16682	8.16722	8.17155	8.17025	8.17061	8.16941	8.18298	8.14508	8.15901	8.18375	8.13904	8.15186	8.15369	8.15231	8.16298	8.16029	8.13602	8.15865	8.19246	8.16143	8.15142	8.1629	8.16125	8.18546	8.16177	8.16416	8.21267	8.16742	8.1664	8.16597	8.16882	8.16748	8.16002	8.15093	8.14196	8.15269
0.045	8.14369	8.14873	8.14765	8.1592	8.17422	8.19104	8.17823	8.17517	8.17914	8.1525	8.1834	8.18677	8.15436	8.15644	8.17128	8.1496	8.1627	8.16776	8.14108	8.15263	8.15194	8.15544	8.14775	8.14846	8.14008	8.15686	8.17694	8.16238	8.14023	8.15526	8.15988	8.1742	8.14823	8.15374	8.17891	8.15342	8.16767	8.17289	8.17237	8.16317	8.16571	8.16606	8.15722	8.16587
0.045075	8.13517	8.15257	8.13611	8.15823	8.168	8.16844	8.18637	8.16933	8.17603	8.14423	8.16306	8.17478	8.17121	8.15792	8.18876	8.16516	8.148	8.16077	8.15539	8.16512	8.16273	8.15929	8.15556	8.1361	8.13764	8.17675	8.16277	8.16842	8.16163	8.16387	8.17933	8.1724	8.14499	8.16916	8.16821	8.13206	8.19275	8.17234	8.1737	8.14922	8.15147	8.13581	8.1677	8.16425
0.04515	8.12901	8.15589	8.13227	8.15787	8.14584	8.17525	8.17921	8.16956	8.16323	8.16668	8.16109	8.17343	8.16006	8.14932	8.17004	8.17483	8.13848	8.16836	8.16299	8.1683	8.15478	8.17331	8.14083	8.15025	8.15765	8.17126	8.1857	8.18147	8.16569	8.16496	8.18096	8.17364	8.15129	8.16903	8.15301	8.14111	8.17844	8.1707	8.17448	8.13845	8.15158	8.13175	8.15931	8.17061
0.045225	8.14008	8.14536	8.12434	8.15655	8.14887	8.17533	8.18635	8.1808	8.16399	8.17139	8.15816	8.16525	8.16977	8.15653	8.15611	8.16632	8.15716	8.167	8.15833	8.16596	8.14803	8.1588	8.15652	8.14459	8.15793	8.18371	8.1861	8.17662	8.1634	8.16491	8.19224	8.18694	8.1525	8.15444	8.14552	8.17872	8.16303	8.16706	8.17099	8.16452	8.16413	8.15599	8.14973	8.17483
0.0453	8.1325	8.1451	8.15493	8.16249	8.16243	8.17816	8.17524	8.17581	8.19037	8.16443	8.16498	8.16636	8.17141	8.16786	8.16413	8.17401	8.17147	8.15702	8.1555	8.15817	8.15589	8.14782	8.18068	8.14285	8.15951	8.17173	8.17252	8.19344	8.162	8.17009	8.17613	8.17237	8.16029	8.1729	8.16928	8.1823	8.17048	8.17671	8.15309	8.16232	8.15245	8.16177	8.14459	8.17515
0.045375	8.1165	8.12766	8.16944	8.16096	8.15487	8.17364	8.16135	8.16784	8.18253	8.15662	8.16542	8.14877	8.17242	8.16592	8.14484	8.16779	8.16865	8.15249	8.15833	8.15806	8.1546	8.13311	8.18013	8.12898	8.15026	8.18972	8.18687	8.17654	8.18959	8.18348	8.17286	8.1717	8.16424	8.16704	8.1713	8.17937	8.16681	8.19252	8.15469	8.15283	8.17655	8.16818	8.15821	8.16714
0.04545	8.1309	8.14562	8.17282	8.18319	8.17074	8.17465	8.16196	8.16889	8.16307	8.15927	8.17792	8.14305	8.15737	8.17416	8.1646	8.17165	8.14614	8.16704	8.16777	8.16264	8.14776	8.13169	8.16472	8.13272	8.13443	8.18836	8.18634	8.16598	8.16387	8.16474	8.17844	8.15212	8.184	8.17037	8.17136	8.17013	8.1484	8.18196	8.16467	8.15905	8.16163	8.16949	8.14897	8.16687
0.045525	8.14442	8.1382	8.1473	8.19703	8.18288	8.19608	8.1524	8.17858	8.17046	8.15661	8.16237	8.15966	8.14339	8.18306	8.17101	8.17931	8.16437	8.16963	8.16858	8.16423	8.14318	8.14845	8.14555	8.14186	8.14302	8.17666	8.18719	8.1676	8.14846	8.13728	8.17472	8.15352	8.17713	8.176	8.18564	8.17548	8.13426	8.17371	8.16322	8.15068	8.16516	8.15721	8.17098	8.16666
0.0456	8.13891	8.14732	8.13335	8.17549	8.18523	8.18162	8.15121	8.18138	8.17394	8.16509	8.16737	8.1629	8.11291	8.16259	8.16943	8.19075	8.16216	8.16516	8.15703	8.17612	8.16223	8.14648	8.15016	8.13053	8.12818	8.17961	8.19415	8.16785	8.15651	8.14053	8.1501	8.15589	8.17071	8.17448	8.20006	8.16123	8.14107	8.1754	8.15781	8.16619	8.17942	8.16438	8.1537	8.15988
0.045675	8.15042	8.14896	8.13995	8.18358	8.17749	8.16625	8.16123	8.1749	8.17525	8.16373	8.15331	8.15747	8.12457	8.1583	8.1687	8.17322	8.15362	8.1773	8.14272	8.16978	8.16341	8.15713	8.1532	8.12623	8.12876	8.18089	8.18279	8.16704	8.15381	8.16222	8.15505	8.1617	8.18792	8.16973	8.18017	8.16307	8.14894	8.16825	8.16714	8.18962	8.17769	8.16106	8.16549	8.18663
0.04575	8.13057	8.15173	8.16224	8.17427	8.18099	8.16574	8.17407	8.172	8.17027	8.15928	8.14879	8.17066	8.13871	8.17458	8.16161	8.15598	8.17563	8.17661	8.15356	8.17005	8.15421	8.17149	8.14477	8.13709	8.15063	8.17632	8.16926	8.16284	8.1548	8.15823	8.1716	8.17533	8.19373	8.15838	8.19004	8.16924	8.16177	8.16039	8.17221	8.16456	8.1778	8.15978	8.14359	8.18695
0.045825	8.11153	8.13459	8.13717	8.16292	8.18743	8.16373	8.17929	8.16556	8.16592	8.16571	8.17538	8.16991	8.15659	8.15552	8.16734	8.14954	8.1789	8.18016	8.1647	8.1655	8.16284	8.16435	8.14862	8.14536	8.13161	8.17439	8.16323	8.18064	8.16928	8.16836	8.16859	8.1437	8.16174	8.15699	8.18598	8.16849	8.16209	8.16558	8.19405	8.16821	8.17483	8.17476	8.13813	8.17326
0.0459	8.1385	8.16517	8.1263	8.13911	8.18277	8.16805	8.16149	8.16484	8.15601	8.17286	8.17278	8.17563	8.1874	8.14025	8.16204	8.1797	8.15058	8.17769	8.16729	8.13939	8.16128	8.14038	8.14321	8.14445	8.12162	8.16348	8.16803	8.1632	8.18439	8.1662	8.16172	8.14223	8.13297	8.17204	8.18086	8.18085	8.17066	8.17116	8.19697	8.17051	8.16315	8.17025	8.13618	8.16568
0.045975	8.1342	8.16961	8.14384	8.1548	8.18795	8.17868	8.1701	8.16877	8.14434	8.16545	8.17217	8.15762	8.15478	8.15217	8.16441	8.17217	8.16509	8.17556	8.15322	8.1766	8.17053	8.14598	8.13997	8.14868	8.12513	8.17799	8.17284	8.14513	8.1897	8.14922	8.16831	8.16121	8.15842	8.16841	8.16853	8.20126	8.18361	8.16696	8.19466	8.17261	8.18022	8.1725	8.15281	8.17753
0.04605	8.12529	8.14161	8.15868	8.15617	8.18595	8.1781	8.17835	8.15951	8.15544	8.14448	8.16285	8.1523	8.15277	8.15753	8.16818	8.15856	8.16271	8.159	8.14598	8.19357	8.17024	8.14378	8.15889	8.15994	8.12439	8.18137	8.1553	8.14607	8.1823	8.14787	8.16961	8.15432	8.16465	8.17655	8.15388	8.17256	8.1848	8.14835	8.17403	8.17629	8.17528	8.17061	8.14473	8.17746
0.046125	8.12764	8.13983	8.14089	8.16304	8.18481	8.17637	8.16772	8.15943	8.15988	8.15917	8.16517	8.15669	8.14204	8.18479	8.15908	8.15213	8.16174	8.16411	8.14916	8.16219	8.17102	8.14181	8.14395	8.1622	8.12399	8.184	8.16367	8.16157	8.18324	8.15655	8.16107	8.16146	8.14987	8.1809	8.15025	8.16157	8.19163	8.15138	8.17295	8.18378	8.18583	8.16299	8.1413	8.17388
0.0462	8.12787	8.15688	8.11893	8.17684	8.18139	8.17928	8.15472	8.15249	8.16256	8.16279	8.14494	8.14977	8.14177	8.17793	8.16669	8.16289	8.15674	8.16321	8.15821	8.15026	8.16199	8.14421	8.13471	8.16455	8.15147	8.18638	8.15915	8.17064	8.20363	8.15817	8.1455	8.19033	8.16303	8.17095	8.15787	8.14812	8.18769	8.17331	8.17388	8.19689	8.1788	8.15615	8.16532	8.17085
0.046275	8.1213	8.17643	8.1324	8.16115	8.19148	8.1894	8.14868	8.16777	8.17791	8.14965	8.13633	8.16386	8.15048	8.17769	8.18085	8.14831	8.15638	8.15491	8.14859	8.15149	8.15116	8.13126	8.15102	8.16808	8.13515	8.20481	8.16077	8.17987	8.17235	8.16672	8.14889	8.18227	8.15786	8.17979	8.17394	8.14571	8.17006	8.16954	8.17365	8.16854	8.16077	8.15395	8.14046	8.17574
0.04635	8.12609	8.16587	8.15011	8.15672	8.15694	8.17398	8.17662	8.17835	8.17833	8.1469	8.14723	8.19108	8.16299	8.17839	8.17908	8.15988	8.16628	8.14111	8.1693	8.15091	8.15479	8.13554	8.1544	8.1388	8.13805	8.17298	8.17973	8.16411	8.14757	8.16479	8.15702	8.17907	8.14279	8.17912	8.17513	8.15219	8.15105	8.17044	8.1598	8.16938	8.15825	8.14606	8.12748	8.17877
0.046425	8.13881	8.16231	8.15438	8.15608	8.16236	8.15824	8.1849	8.16897	8.15249	8.14709	8.15605	8.18813	8.17928	8.18171	8.17239	8.15896	8.14035	8.16448	8.14192	8.15907	8.15239	8.147	8.14507	8.13938	8.15535	8.16999	8.18987	8.15831	8.15428	8.15817	8.16182	8.16816	8.144	8.18634	8.17641	8.15923	8.17455	8.15464	8.17481	8.16844	8.18315	8.15873	8.11682	8.1839
0.0465	8.14669	8.16101	8.15819	8.15411	8.17441	8.16377	8.17623	8.1614	8.15499	8.16662	8.12291	8.18366	8.16746	8.16442	8.13737	8.14814	8.1494	8.17141	8.13244	8.18672	8.14644	8.15739	8.13287	8.14453	8.14843	8.16699	8.17811	8.16606	8.16137	8.17177	8.15276	8.1484	8.1809	8.16827	8.1753	8.16373	8.17095	8.14776	8.1721	8.16092	8.19384	8.16597	8.14751	8.19336
0.046575	8.14318	8.15835	8.1485	8.15205	8.17734	8.1581	8.18156	8.15631	8.14977	8.15805	8.13042	8.16352	8.16138	8.16664	8.15833	8.15923	8.17712	8.15829	8.17114	8.1493	8.15797	8.14523	8.13493	8.13869	8.13944	8.18707	8.17205	8.15169	8.16795	8.16907	8.16018	8.15852	8.18619	8.17791	8.17723	8.17874	8.16329	8.16939	8.16807	8.19121	8.17308	8.15671	8.16522	8.1997
0.04665	8.14185	8.15041	8.14256	8.16737	8.18311	8.17651	8.17039	8.14729	8.16096	8.13501	8.16187	8.15427	8.1666	8.17964	8.17195	8.17198	8.1759	8.15819	8.1723	8.13629	8.14655	8.15042	8.13356	8.13838	8.14568	8.17891	8.16401	8.14902	8.16236	8.15009	8.16907	8.14414	8.17039	8.17191	8.18568	8.16734	8.16306	8.18507	8.17744	8.16859	8.18104	8.16657	8.16865	8.18017
0.046725	8.12594	8.12781	8.16193	8.16718	8.17465	8.17287	8.18701	8.16441	8.16838	8.14152	8.17889	8.16149	8.18105	8.19482	8.18606	8.17472	8.18419	8.18162	8.15884	8.1495	8.15662	8.14297	8.14448	8.14419	8.13887	8.15281	8.17846	8.17037	8.1603	8.16396	8.15197	8.14414	8.16201	8.15956	8.16746	8.16288	8.16663	8.18859	8.1847	8.1795	8.17998	8.14801	8.15306	8.18734
0.0468	8.10825	8.13416	8.1582	8.14985	8.17924	8.17529	8.16719	8.17271	8.14339	8.16072	8.1632	8.16796	8.14576	8.1706	8.17272	8.17098	8.16856	8.18138	8.16126	8.16179	8.15976	8.15048	8.12302	8.14637	8.13503	8.17361	8.18751	8.17941	8.15221	8.16574	8.17379	8.17165	8.14627	8.16496	8.16856	8.16823	8.16537	8.17346	8.17099	8.16811	8.18807	8.16713	8.14552	8.19283
0.046875	8.11846	8.13342	8.14804	8.15221	8.16316	8.16648	8.1481	8.17544	8.15578	8.16648	8.14173	8.17173	8.13577	8.16176	8.15702	8.14981	8.17192	8.1599	8.15259	8.17513	8.16691	8.14566	8.14223	8.14173	8.1314	8.18138	8.19655	8.15876	8.14969	8.15159	8.18633	8.18827	8.15353	8.17612	8.17861	8.15338	8.18043	8.19012	8.15578	8.14368	8.17577	8.17291	8.15569	8.18211
0.04695	8.13966	8.12761	8.16989	8.165	8.16775	8.16708	8.15226	8.15754	8.18516	8.15786	8.13538	8.17121	8.16471	8.14206	8.15674	8.14803	8.16448	8.1457	8.15932	8.16053	8.16662	8.14707	8.14935	8.13562	8.1309	8.17526	8.19134	8.16716	8.15644	8.15578	8.17131	8.18602	8.15926	8.17252	8.1686	8.15606	8.16474	8.1875	8.1675	8.1621	8.168	8.15684	8.12627	8.15454
0.047025	8.12019	8.12979	8.15887	8.16898	8.16835	8.16566	8.15455	8.14753	8.19782	8.16043	8.15013	8.15458	8.18077	8.14735	8.15013	8.15014	8.17397	8.16189	8.16795	8.16147	8.15547	8.14058	8.14846	8.12123	8.14664	8.18279	8.17038	8.16204	8.16406	8.15372	8.19399	8.17885	8.1598	8.16593	8.18329	8.18118	8.14232	8.19638	8.18586	8.1698	8.13663	8.1339	8.12566	8.16999
0.0471	8.11868	8.15489	8.14237	8.16062	8.15882	8.16523	8.15072	8.168	8.17002	8.15941	8.15644	8.16605	8.15421	8.15388	8.16204	8.14362	8.16873	8.15909	8.15726	8.1601	8.16332	8.13354	8.13246	8.12757	8.14822	8.18459	8.182	8.15235	8.16902	8.15683	8.19239	8.16098	8.17877	8.16691	8.19234	8.17617	8.16171	8.19183	8.18245	8.16896	8.16064	8.15066	8.12111	8.17265
0.047175	8.13708	8.1694	8.14312	8.16396	8.16304	8.14632	8.16117	8.18634	8.16957	8.16648	8.15837	8.1782	8.15525	8.15273	8.16961	8.15773	8.17376	8.13758	8.14198	8.15561	8.15437	8.14372	8.13382	8.15399	8.1544	8.15544	8.17122	8.1574	8.16833	8.16987	8.19328	8.16982	8.17056	8.16564	8.18429	8.16964	8.15379	8.16808	8.18698	8.18177	8.16962	8.15466	8.12955	8.16133
0.04725	8.14373	8.16566	8.14529	8.15469	8.16983	8.17202	8.1655	8.17636	8.17846	8.15718	8.16048	8.19081	8.18043	8.18483	8.17414	8.16766	8.16559	8.16713	8.17051	8.15337	8.14038	8.14353	8.13786	8.14643	8.13782	8.15255	8.16168	8.16329	8.15845	8.17902	8.17998	8.16316	8.16571	8.17086	8.16711	8.1802	8.16343	8.16056	8.18943	8.17434	8.16907	8.14374	8.14896	8.15183
0.047325	8.12696	8.14953	8.14782	8.16822	8.17123	8.16844	8.1728	8.17465	8.17395	8.15581	8.16811	8.19055	8.16989	8.18227	8.14617	8.14623	8.16098	8.18274	8.15825	8.14209	8.12187	8.15737	8.1474	8.12946	8.14181	8.15641	8.16673	8.14643	8.15282	8.19631	8.15791	8.16109	8.17043	8.16641	8.18032	8.18799	8.17501	8.16554	8.1751	8.17955	8.18336	8.14318	8.16134	8.18143
0.0474	8.13015	8.14036	8.14762	8.15465	8.16771	8.15281	8.15273	8.14002	8.14793	8.13026	8.13933	8.16446	8.16245	8.17432	8.12901	8.13464	8.15062	8.17783	8.14808	8.16081	8.13816	8.17429	8.14561	8.13685	8.15505	8.16849	8.18525	8.15023	8.17231	8.17666	8.17641	8.18081	8.17404	8.1529	8.19653	8.17076	8.16803	8.15408	8.15909	8.17376	8.16664	8.17249	8.15924	8.19289
0.047475	8.12102	8.13004	8.14275	8.16203	8.17659	8.15193	8.16781	8.14726	8.17256	8.147	8.14332	8.15904	8.15522	8.15286	8.15344	8.13876	8.14587	8.16292	8.16672	8.15105	8.15816	8.17149	8.13592	8.14833	8.14119	8.17403	8.17132	8.16177	8.14405	8.14246	8.20229	8.17825	8.1881	8.16087	8.19476	8.16772	8.1624	8.1536	8.16528	8.16987	8.16133	8.18444	8.15475	8.18741
0.04755	8.10928	8.14981	8.13675	8.16415	8.18752	8.16433	8.16816	8.18392	8.16008	8.14147	8.16945	8.1559	8.16789	8.14424	8.16508	8.16158	8.15629	8.17368	8.16673	8.14232	8.15573	8.17996	8.14256	8.15089	8.12565	8.17946	8.16672	8.16195	8.15137	8.14814	8.20808	8.1775	8.17453	8.15465	8.19204	8.17445	8.17755	8.16624	8.16551	8.16835	8.15632	8.19206	8.13726	8.17753
0.047625	8.12734	8.15417	8.13828	8.13904	8.1789	8.17526	8.16655	8.18732	8.16849	8.15815	8.18366	8.15169	8.17284	8.16358	8.16376	8.1636	8.13826	8.15461	8.16415	8.16275	8.1403	8.16592	8.14445	8.14248	8.14996	8.18027	8.15655	8.17114	8.16134	8.16455	8.19552	8.17834	8.16912	8.15594	8.18526	8.16727	8.17441	8.16154	8.15173	8.1582	8.15505	8.18068	8.16369	8.18268
0.0477	8.13349	8.13845	8.14002	8.16008	8.17095	8.1794	8.18689	8.18779	8.17729	8.15479	8.18408	8.15824	8.15872	8.15474	8.1642	8.16804	8.14955	8.14862	8.13777	8.17198	8.14222	8.14	8.15511	8.14189	8.15941	8.1634	8.1537	8.17479	8.1676	8.18306	8.16391	8.16045	8.15444	8.1462	8.17505	8.16929	8.15077	8.18643	8.15225	8.16869	8.17097	8.16091	8.16488	8.16922
0.047775	8.14785	8.14089	8.14297	8.16407	8.16558	8.17905	8.17162	8.17451	8.15316	8.16213	8.18843	8.15577	8.15703	8.15642	8.1638	8.17412	8.14166	8.15608	8.14622	8.17048	8.14693	8.1516	8.13413	8.16542	8.15081	8.13688	8.17355	8.16048	8.15856	8.18022	8.17418	8.15125	8.15727	8.13993	8.17261	8.16307	8.1626	8.17582	8.1594	8.16882	8.17412	8.17617	8.17623	8.16802
0.04785	8.13634	8.14663	8.14604	8.1702	8.16453	8.16669	8.17221	8.17636	8.14368	8.1531	8.1826	8.17907	8.15441	8.14486	8.1602	8.17732	8.1436	8.15853	8.16752	8.15566	8.14665	8.12686	8.14561	8.16242	8.14459	8.17347	8.19081	8.14899	8.15632	8.1839	8.17245	8.15371	8.16456	8.15737	8.16006	8.14776	8.167	8.14398	8.16446	8.15533	8.16822	8.17261	8.15936	8.17286
0.047925	8.14546	8.14552	8.14018	8.17263	8.15735	8.15262	8.16349	8.17081	8.14237	8.14922	8.17951	8.15305	8.16735	8.14389	8.15089	8.16605	8.15681	8.18132	8.17309	8.14772	8.16689	8.15178	8.14978	8.15117	8.15791	8.15355	8.17015	8.14466	8.17104	8.14971	8.17523	8.17018	8.16956	8.15042	8.1776	8.17727	8.18016	8.15561	8.16617	8.16659	8.1762	8.16229	8.1425	8.17895
0.048	8.13924	8.14144	8.13984	8.16729	8.15067	8.15065	8.16335	8.16007	8.15609	8.17604	8.15781	8.14782	8.16007	8.14923	8.14147	8.16507	8.16006	8.15029	8.15786	8.15781	8.16786	8.15366	8.15806	8.14404	8.14604	8.1714	8.17704	8.16676	8.18368	8.14604	8.16023	8.16348	8.182	8.14985	8.18127	8.17299	8.17886	8.16582	8.18114	8.16177	8.14902	8.16903	8.12268	8.18115
0.048075	8.14009	8.12955	8.14564	8.18259	8.17413	8.16208	8.17134	8.16121	8.18339	8.16668	8.15591	8.1413	8.17936	8.14929	8.15264	8.17605	8.13588	8.14643	8.14805	8.153	8.17954	8.16209	8.15918	8.13291	8.15675	8.18748	8.16504	8.16898	8.17801	8.15934	8.16135	8.16793	8.18567	8.16741	8.19026	8.16186	8.18376	8.1709	8.19299	8.16963	8.16207	8.17033	8.11874	8.16238
0.04815	8.14259	8.13237	8.14524	8.18144	8.14386	8.16397	8.15475	8.1521	8.17284	8.16275	8.18376	8.15685	8.18054	8.17509	8.16002	8.15488	8.14841	8.16638	8.14742	8.16948	8.18155	8.14256	8.14874	8.12912	8.14621	8.20192	8.15683	8.15315	8.16285	8.16035	8.16883	8.18577	8.17661	8.16128	8.18993	8.17103	8.1882	8.15875	8.19164	8.1735	8.16385	8.16257	8.15107	8.15161
0.048225	8.13605	8.14313	8.1447	8.17822	8.13853	8.16893	8.14214	8.17102	8.1627	8.1649	8.17683	8.16502	8.17749	8.1894	8.14504	8.16947	8.15507	8.15941	8.15449	8.17189	8.17514	8.1192	8.15389	8.13798	8.12842	8.18752	8.14499	8.1531	8.15749	8.16809	8.1734	8.1811	8.19219	8.18422	8.16069	8.18029	8.19112	8.16833	8.17281	8.18389	8.15735	8.17865	8.15931	8.16074
0.0483	8.15194	8.14014	8.13541	8.16561	8.17289	8.16929	8.15819	8.15784	8.16897	8.15286	8.16931	8.15061	8.15751	8.18175	8.15631	8.15581	8.14648	8.15793	8.14175	8.16084	8.16001	8.13277	8.15768	8.14178	8.1193	8.16419	8.15611	8.13071	8.16097	8.18322	8.19702	8.18068	8.1908	8.17669	8.16645	8.18761	8.17924	8.17828	8.15684	8.19738	8.1657	8.15398	8.15718	8.13998
0.048375	8.13765	8.14307	8.16219	8.17116	8.19322	8.16842	8.16397	8.15175	8.16021	8.18259	8.16461	8.14621	8.15723	8.17033	8.15858	8.16926	8.16152	8.14976	8.17131	8.16002	8.17173	8.15216	8.15622	8.14067	8.13324	8.1634	8.19856	8.14311	8.16331	8.16734	8.18316	8.16799	8.18707	8.17664	8.15834	8.17819	8.16365	8.17055	8.15041	8.16776	8.1744	8.12925	8.14946	8.15086
0.04845	8.12725	8.13176	8.1437	8.16837	8.1928	8.17629	8.16448	8.15292	8.17594	8.17352	8.16401	8.12962	8.16397	8.1673	8.15915	8.14775	8.15029	8.13821	8.181	8.17212	8.16554	8.15334	8.13128	8.15365	8.15062	8.1751	8.19581	8.16194	8.1761	8.1665	8.18409	8.16664	8.16121	8.15446	8.15699	8.15478	8.14976	8.1714	8.16664	8.17678	8.1632	8.15258	8.13995	8.16138
0.048525	8.12822	8.12834	8.14686	8.15592	8.14762	8.17674	8.15676	8.14939	8.16742	8.15055	8.13529	8.16095	8.16205	8.15701	8.14847	8.14676	8.14423	8.14639	8.17921	8.16472	8.15919	8.14158	8.1449	8.15351	8.15375	8.17014	8.19791	8.16705	8.16915	8.16538	8.16853	8.17174	8.16499	8.13643	8.15778	8.15136	8.15723	8.17085	8.17141	8.19285	8.16049	8.17949	8.15529	8.17019
0.0486	8.13137	8.14793	8.14552	8.16377	8.1486	8.18312	8.15327	8.14812	8.16854	8.15249	8.14209	8.18539	8.17818	8.16388	8.14678	8.17719	8.15119	8.13624	8.17787	8.16842	8.13744	8.1472	8.15129	8.15472	8.14725	8.18013	8.18896	8.17579	8.16617	8.15834	8.17047	8.16748	8.15201	8.13134	8.16809	8.17022	8.16686	8.14467	8.17291	8.16087	8.16341	8.17764	8.15623	8.17931
0.048675	8.12855	8.1333	8.12859	8.14786	8.15941	8.16338	8.17179	8.16269	8.15928	8.16191	8.15065	8.16203	8.16362	8.17456	8.13597	8.16757	8.15591	8.15449	8.16107	8.17024	8.16294	8.16084	8.13778	8.14358	8.14183	8.17235	8.16789	8.17693	8.15721	8.15511	8.1634	8.153	8.18598	8.14846	8.15614	8.16483	8.18773	8.16396	8.1762	8.14747	8.1772	8.15178	8.14053	8.16558
0.04875	8.14025	8.13405	8.1245	8.1612	8.17966	8.17338	8.17465	8.16891	8.14831	8.16345	8.144	8.17318	8.16509	8.16812	8.15324	8.1738	8.16907	8.18886	8.14827	8.1629	8.16237	8.13998	8.15328	8.13546	8.13624	8.16449	8.16902	8.1603	8.17002	8.17393	8.15109	8.15516	8.17605	8.16195	8.1544	8.16784	8.17174	8.19675	8.16196	8.17245	8.19903	8.13787	8.14225	8.16374
0.048825	8.11465	8.14079	8.13858	8.16139	8.16845	8.18926	8.16805	8.16297	8.15219	8.18583	8.13489	8.16681	8.1712	8.17944	8.17987	8.17334	8.16757	8.18114	8.1655	8.15477	8.17268	8.12645	8.16343	8.1551	8.16013	8.15407	8.18185	8.14965	8.15575	8.17324	8.17843	8.16541	8.15801	8.15595	8.14782	8.1552	8.15961	8.16577	8.18869	8.19234	8.178	8.14192	8.13862	8.15989
0.0489	8.11672	8.15829	8.14475	8.16039	8.16985	8.19229	8.17646	8.14921	8.15775	8.17364	8.13557	8.15385	8.17136	8.18982	8.19949	8.14987	8.15343	8.1589	8.16279	8.15213	8.1723	8.12719	8.14637	8.15875	8.14581	8.14948	8.1654	8.17451	8.17005	8.16809	8.16792	8.18475	8.15171	8.17473	8.16827	8.18142	8.15362	8.15572	8.16877	8.17773	8.14865	8.16093	8.16105	8.15703
0.048975	8.12628	8.16022	8.14728	8.15718	8.19922	8.19532	8.17248	8.16508	8.14997	8.16823	8.15815	8.16884	8.15039	8.17853	8.17886	8.14593	8.14829	8.13557	8.15273	8.16555	8.18258	8.15968	8.15155	8.13874	8.13676	8.17037	8.1729	8.17689	8.19468	8.15852	8.14471	8.15615	8.13965	8.17491	8.1796	8.18005	8.1631	8.15329	8.17469	8.18746	8.17094	8.16039	8.17217	8.14955
0.04905	8.13342	8.15255	8.14922	8.17327	8.18952	8.17741	8.15932	8.17307	8.1553	8.15315	8.16832	8.18185	8.17626	8.18497	8.17822	8.14992	8.16706	8.14908	8.16017	8.16888	8.15817	8.14963	8.14247	8.14047	8.11391	8.16844	8.19444	8.17006	8.16959	8.15374	8.14927	8.15526	8.14307	8.16271	8.18127	8.17927	8.1636	8.15389	8.17265	8.18946	8.18096	8.16387	8.16402	8.16116
0.049125	8.11909	8.14641	8.14964	8.17237	8.18367	8.1589	8.16104	8.18144	8.16674	8.14995	8.18277	8.1735	8.19197	8.18795	8.16308	8.15662	8.15137	8.15595	8.16111	8.187	8.14835	8.14335	8.14192	8.11905	8.14687	8.16547	8.20778	8.16987	8.16265	8.15919	8.18043	8.15725	8.15062	8.15995	8.17276	8.16682	8.1559	8.1612	8.17324	8.17706	8.19842	8.15257	8.14662	8.16677
0.0492	8.10965	8.13845	8.1456	8.14636	8.172	8.16084	8.16444	8.17649	8.16849	8.16875	8.1761	8.15122	8.1739	8.16844	8.13841	8.15865	8.17125	8.14756	8.15258	8.14419	8.16301	8.14271	8.1626	8.13825	8.15947	8.17605	8.17912	8.17407	8.17482	8.1852	8.19614	8.16125	8.14269	8.15262	8.19357	8.17805	8.17023	8.16968	8.17935	8.16343	8.18439	8.14486	8.15315	8.1633
0.049275	8.11856	8.137	8.14889	8.127	8.17952	8.16747	8.15292	8.17729	8.16628	8.1782	8.16274	8.16521	8.16509	8.16285	8.15253	8.15272	8.16901	8.16685	8.14265	8.14227	8.14068	8.16728	8.15907	8.16325	8.15791	8.17125	8.1692	8.16416	8.17495	8.16856	8.17141	8.16397	8.16062	8.15842	8.18976	8.1791	8.1506	8.14395	8.1834	8.15497	8.1734	8.13736	8.14683	8.16109
0.04935	8.11935	8.13393	8.15507	8.14406	8.17317	8.19416	8.16709	8.1437	8.17903	8.17224	8.14082	8.17195	8.15129	8.15721	8.17739	8.1529	8.16086	8.19037	8.12698	8.16868	8.12426	8.17177	8.14453	8.15474	8.14075	8.17804	8.15801	8.16933	8.16152	8.1406	8.17609	8.15828	8.15685	8.14271	8.16264	8.16798	8.15821	8.14574	8.15583	8.16114	8.17505	8.1591	8.13728	8.16165
0.049425	8.11972	8.12435	8.14748	8.14635	8.15615	8.18242	8.17309	8.14012	8.17566	8.17273	8.14108	8.15613	8.16343	8.15508	8.16388	8.15522	8.13109	8.17028	8.13492	8.1875	8.13281	8.15016	8.15166	8.17017	8.14754	8.17315	8.184	8.16589	8.15175	8.14959	8.17287	8.16621	8.1723	8.17136	8.14643	8.14798	8.15277	8.17497	8.14655	8.16564	8.16841	8.16119	8.15235	8.17575
0.0495	8.13076	8.1362	8.15329	8.14957	8.15308	8.16803	8.19499	8.14388	8.18386	8.16376	8.17699	8.16849	8.14737	8.16788	8.16245	8.15155	8.14684	8.15032	8.1539	8.17813	8.14637	8.15536	8.15732	8.15369	8.13853	8.16963	8.1694	8.15369	8.16119	8.15511	8.17796	8.15361	8.18125	8.1708	8.1459	8.14919	8.15694	8.17301	8.15575	8.17109	8.18341	8.16363	8.16537	8.18026
0.049575	8.11371	8.15253	8.16378	8.17205	8.14664	8.15582	8.17757	8.15444	8.15533	8.15765	8.16889	8.1765	8.14255	8.1659	8.15937	8.15018	8.13183	8.16387	8.15693	8.15914	8.14328	8.17034	8.13698	8.15122	8.13157	8.18832	8.17202	8.16065	8.15396	8.15877	8.15608	8.16121	8.18439	8.14622	8.17282	8.1658	8.16611	8.16359	8.15917	8.19084	8.18771	8.15908	8.13115	8.1907
0.04965	8.12428	8.13765	8.17112	8.1981	8.15257	8.13899	8.1503	8.1585	8.15639	8.16718	8.14954	8.17112	8.15907	8.18602	8.15833	8.15264	8.14181	8.16794	8.15253	8.16069	8.15308	8.16812	8.15636	8.16158	8.12201	8.17346	8.19162	8.17481	8.15881	8.15985	8.14068	8.17563	8.1795	8.1622	8.18052	8.17116	8.14528	8.16783	8.16693	8.17711	8.16114	8.16392	8.14795	8.17484
0.049725	8.13026	8.15071	8.15857	8.18671	8.17208	8.16176	8.16608	8.15273	8.15058	8.17418	8.15192	8.16935	8.14883	8.15257	8.14776	8.14264	8.15491	8.14915	8.1567	8.15057	8.1621	8.15923	8.16382	8.15444	8.12747	8.16319	8.18962	8.17867	8.14985	8.15121	8.15875	8.18186	8.15587	8.1635	8.18097	8.17408	8.14508	8.1783	8.15796	8.16845	8.15573	8.15835	8.12911	8.17752
0.0498	8.13737	8.15188	8.16269	8.16949	8.20113	8.18577	8.17594	8.15498	8.16123	8.15086	8.15398	8.1591	8.15155	8.1471	8.15544	8.14181	8.17071	8.16203	8.16064	8.13844	8.17425	8.16929	8.14747	8.13908	8.14967	8.17437	8.15277	8.18222	8.12641	8.15383	8.16833	8.16336	8.15717	8.17655	8.1629	8.17624	8.15858	8.17379	8.17201	8.18545	8.16168	8.16647	8.13218	8.17153
0.049875	8.1392	8.15262	8.17327	8.17902	8.18904	8.17333	8.16758	8.1612	8.14364	8.139	8.15117	8.15417	8.1655	8.17598	8.15086	8.14894	8.15704	8.16316	8.15517	8.15797	8.14072	8.16895	8.13574	8.15058	8.15099	8.17057	8.1543	8.16943	8.12859	8.16148	8.16308	8.17146	8.18673	8.16869	8.14534	8.18946	8.17866	8.17379	8.1672	8.18884	8.18097	8.17997	8.12825	8.18818
0.04995	8.1461	8.15577	8.16069	8.18119	8.17381	8.17245	8.17055	8.15908	8.15269	8.13633	8.16625	8.16647	8.16277	8.16325	8.15681	8.15125	8.14492	8.17069	8.1417	8.16362	8.14472	8.14774	8.11593	8.13951	8.14112	8.15477	8.15434	8.17262	8.15046	8.16355	8.16649	8.15403	8.16571	8.17004	8.15543	8.17805	8.16214	8.16025	8.1587	8.17204	8.18481	8.17469	8.14673	8.20614
0.050025	8.1477	8.1288	8.15032	8.15589	8.17586	8.18253	8.16518	8.15881	8.15582	8.15507	8.16213	8.18007	8.18678	8.17324	8.18579	8.15606	8.1404	8.16812	8.15686	8.16635	8.14828	8.15346	8.12973	8.12618	8.14565	8.17417	8.16835	8.16468	8.16297	8.15934	8.18258	8.16813	8.17491	8.15458	8.15622	8.16772	8.17262	8.15238	8.18157	8.17217	8.15828	8.1651	8.14973	8.18699
0.0501	8.1459	8.14049	8.14943	8.16987	8.16786	8.17699	8.16095	8.15859	8.15778	8.17847	8.15898	8.14916	8.17298	8.17024	8.18371	8.15647	8.16564	8.15865	8.16051	8.15222	8.15254	8.16429	8.15305	8.14906	8.1462	8.16152	8.17015	8.17024	8.17126	8.16653	8.17554	8.16902	8.18474	8.14098	8.16393	8.18022	8.15763	8.14552	8.18658	8.16191	8.14724	8.16653	8.16844	8.18615
0.050175	8.14917	8.14157	8.14738	8.17579	8.17809	8.17345	8.15701	8.14981	8.16233	8.16729	8.15952	8.1383	8.17023	8.18251	8.17	8.16458	8.18475	8.14949	8.15644	8.16659	8.16639	8.15573	8.16268	8.13994	8.1539	8.16228	8.16643	8.14875	8.13092	8.16096	8.16863	8.18144	8.19341	8.16526	8.17373	8.17631	8.15849	8.16451	8.17155	8.17243	8.16849	8.17002	8.17071	8.19055
0.05025	8.13279	8.16481	8.15435	8.15154	8.15913	8.16696	8.16825	8.13658	8.15039	8.1708	8.14995	8.13394	8.17484	8.18572	8.17105	8.15784	8.16371	8.16636	8.15848	8.15219	8.15231	8.14587	8.17484	8.13077	8.14417	8.15112	8.16968	8.17057	8.1568	8.14814	8.15705	8.19956	8.18254	8.15747	8.17478	8.16944	8.17609	8.18649	8.15744	8.1892	8.18133	8.16474	8.17841	8.18517
0.050325	8.15782	8.15258	8.14238	8.15769	8.1585	8.15577	8.15643	8.12603	8.15182	8.16658	8.14067	8.13558	8.16594	8.17416	8.16396	8.14557	8.15648	8.17046	8.15398	8.14578	8.15763	8.13744	8.15896	8.12247	8.13184	8.16461	8.16628	8.18456	8.17467	8.15646	8.16877	8.18757	8.16537	8.18189	8.16177	8.16385	8.16158	8.17506	8.15833	8.21107	8.17404	8.15955	8.16199	8.18447
0.0504	8.13649	8.14077	8.14337	8.15149	8.1311	8.16385	8.16565	8.13708	8.16752	8.17117	8.16735	8.14752	8.14514	8.17458	8.17955	8.15644	8.15257	8.1503	8.16447	8.15165	8.17919	8.14669	8.14552	8.12171	8.12733	8.18843	8.16502	8.18984	8.17188	8.18424	8.18292	8.19658	8.16966	8.17593	8.1642	8.16545	8.14709	8.16217	8.14019	8.18968	8.18269	8.17397	8.15795	8.17693
0.050475	8.11671	8.15225	8.16093	8.15915	8.14027	8.17009	8.16311	8.16727	8.16766	8.16621	8.1462	8.17024	8.15384	8.17324	8.17075	8.16399	8.12894	8.14701	8.19117	8.14997	8.17144	8.16274	8.14847	8.13709	8.13671	8.17023	8.15633	8.18181	8.16966	8.19066	8.16889	8.17689	8.16132	8.15692	8.15438	8.15798	8.1322	8.15608	8.14229	8.17665	8.16818	8.14682	8.16456	8.15923
0.05055	8.14059	8.16029	8.1609	8.17202	8.16146	8.16128	8.17183	8.16854	8.13956	8.17345	8.14266	8.16963	8.16163	8.15728	8.16182	8.15173	8.14017	8.15703	8.17064	8.15243	8.16301	8.1478	8.13641	8.13234	8.13979	8.16204	8.15502	8.1546	8.15655	8.1886	8.1538	8.15187	8.17332	8.15554	8.17713	8.15623	8.16755	8.16957	8.16596	8.17762	8.17636	8.14612	8.17791	8.17814
0.050625	8.14351	8.15923	8.14907	8.16346	8.1592	8.16746	8.17952	8.16552	8.14632	8.18251	8.17871	8.16233	8.15683	8.14715	8.13436	8.14317	8.14635	8.16186	8.15716	8.15212	8.13969	8.14828	8.14069	8.14374	8.14636	8.15962	8.15845	8.14285	8.13024	8.18261	8.14991	8.16882	8.16113	8.1897	8.17361	8.14921	8.18255	8.16836	8.15899	8.14939	8.17791	8.1456	8.14796	8.18797
0.0507	8.13578	8.15248	8.15629	8.1574	8.15447	8.17716	8.15325	8.16962	8.16237	8.16472	8.1871	8.17479	8.16209	8.15169	8.14417	8.14555	8.15999	8.17265	8.13915	8.17181	8.14814	8.16992	8.14693	8.12358	8.1573	8.16385	8.18652	8.13431	8.1385	8.16289	8.14822	8.16254	8.14613	8.19542	8.1601	8.15158	8.17159	8.14583	8.17071	8.17114	8.16196	8.12859	8.13831	8.17619
0.050775	8.14243	8.14482	8.15926	8.17838	8.15714	8.18116	8.17223	8.1629	8.17076	8.15285	8.16842	8.15277	8.15458	8.14543	8.14293	8.13887	8.15533	8.16985	8.14061	8.16983	8.16528	8.17875	8.17439	8.12762	8.16229	8.15878	8.17318	8.15627	8.15632	8.16847	8.18442	8.15931	8.13619	8.1965	8.16018	8.15291	8.15035	8.15274	8.17267	8.17113	8.16079	8.14866	8.15539	8.17186
0.05085	8.13376	8.15557	8.16063	8.18913	8.15407	8.20028	8.16718	8.14389	8.15929	8.1619	8.17078	8.14526	8.14659	8.14593	8.16011	8.1488	8.15129	8.14771	8.15289	8.17921	8.18864	8.16683	8.16809	8.14017	8.15084	8.1619	8.18386	8.1577	8.17323	8.17046	8.18677	8.16189	8.13412	8.18625	8.15928	8.16659	8.16113	8.16859	8.15557	8.17333	8.16666	8.13226	8.15539	8.17762
0.050925	8.12519	8.15011	8.16725	8.18551	8.18055	8.18617	8.14787	8.16514	8.15001	8.1493	8.15928	8.16649	8.15067	8.15878	8.17359	8.14719	8.16063	8.14292	8.17153	8.15762	8.1657	8.15774	8.15503	8.14274	8.12714	8.17163	8.18401	8.15556	8.15988	8.16346	8.17922	8.17547	8.14786	8.17373	8.15777	8.17778	8.1688	8.18377	8.16873	8.15618	8.17824	8.14195	8.16705	8.17195
0.051	8.11459	8.13722	8.16424	8.18192	8.18547	8.14406	8.13497	8.17296	8.16488	8.1418	8.15648	8.17332	8.15566	8.15412	8.15072	8.14719	8.14833	8.17857	8.16465	8.17879	8.15791	8.15559	8.15093	8.14677	8.12547	8.18906	8.18684	8.15661	8.16335	8.14614	8.18275	8.14748	8.16905	8.15271	8.15341	8.17033	8.17534	8.17416	8.17181	8.1701	8.15969	8.14803	8.14935	8.16359
0.051075	8.10752	8.14213	8.16491	8.18204	8.15919	8.14954	8.15669	8.17002	8.16171	8.144	8.15438	8.16788	8.14147	8.15193	8.13794	8.14573	8.14509	8.18025	8.16727	8.17197	8.1649	8.15681	8.1498	8.15151	8.1353	8.17488	8.17616	8.17519	8.15898	8.16043	8.18247	8.1412	8.1841	8.16508	8.17357	8.16648	8.15009	8.18015	8.18195	8.18425	8.15506	8.1727	8.15219	8.16936
0.05115	8.12152	8.15058	8.15662	8.18233	8.15309	8.17542	8.18624	8.16023	8.14566	8.13891	8.16205	8.1535	8.14049	8.17228	8.1462	8.17655	8.15652	8.14725	8.15704	8.1683	8.17474	8.16442	8.13674	8.1508	8.12229	8.16063	8.16933	8.16205	8.16262	8.16115	8.18507	8.18653	8.19272	8.15384	8.18157	8.1583	8.16542	8.17252	8.17823	8.17022	8.17465	8.15639	8.14086	8.14435
0.051225	8.13559	8.13263	8.13976	8.17677	8.15131	8.17974	8.18994	8.16816	8.13844	8.1346	8.14471	8.1389	8.14542	8.17739	8.13568	8.18344	8.18017	8.14323	8.1597	8.16628	8.17918	8.16996	8.14787	8.15802	8.12239	8.16536	8.19026	8.14578	8.15674	8.16523	8.16203	8.19143	8.16709	8.1721	8.1707	8.17931	8.17165	8.17769	8.18814	8.1765	8.17186	8.16933	8.13586	8.15586
0.0513	8.11818	8.13201	8.14482	8.16589	8.17192	8.16476	8.17072	8.16521	8.1507	8.15835	8.1454	8.14829	8.15497	8.16582	8.14669	8.16901	8.17193	8.1432	8.13382	8.17657	8.158	8.17078	8.15646	8.13644	8.12997	8.17837	8.20044	8.14887	8.162	8.15609	8.15416	8.16897	8.18053	8.1651	8.16322	8.19506	8.16073	8.18771	8.19663	8.16101	8.18269	8.18063	8.12846	8.17011
0.051375	8.1184	8.13901	8.15221	8.15804	8.15339	8.17862	8.16877	8.14542	8.15907	8.1621	8.15366	8.15608	8.15842	8.17296	8.16483	8.13798	8.15524	8.16245	8.15389	8.17145	8.13413	8.15595	8.15314	8.13672	8.14857	8.15885	8.19122	8.1619	8.17303	8.14448	8.17036	8.16552	8.17805	8.1587	8.19262	8.16148	8.16532	8.17833	8.16643	8.15705	8.19302	8.18851	8.13825	8.17988
0.05145	8.14231	8.13732	8.16266	8.17835	8.17605	8.1819	8.16739	8.14312	8.16921	8.17517	8.14819	8.16196	8.16373	8.15505	8.15208	8.137	8.15207	8.17348	8.14629	8.17629	8.14186	8.15872	8.14645	8.14027	8.13742	8.15273	8.19958	8.14897	8.16214	8.18105	8.15332	8.14102	8.16355	8.18745	8.19501	8.15076	8.16571	8.17318	8.16563	8.15959	8.17448	8.18091	8.13885	8.1797
0.051525	8.12518	8.14606	8.14812	8.1594	8.16461	8.18209	8.17662	8.14676	8.16496	8.15984	8.15183	8.1415	8.1481	8.15969	8.14944	8.16457	8.15142	8.14309	8.14117	8.16634	8.1376	8.16282	8.15988	8.15489	8.1322	8.16489	8.18961	8.15516	8.15648	8.2047	8.15622	8.15689	8.16092	8.19562	8.1988	8.14627	8.16682	8.18402	8.17418	8.16186	8.17874	8.18087	8.13197	8.17671
0.0516	8.14224	8.13639	8.14101	8.16624	8.16252	8.1796	8.17952	8.15753	8.17987	8.14843	8.16507	8.15272	8.12962	8.17301	8.15353	8.17163	8.1555	8.15784	8.13956	8.17112	8.13931	8.15795	8.1567	8.15118	8.14511	8.14407	8.16461	8.14948	8.16855	8.17357	8.16175	8.15861	8.15192	8.17204	8.17334	8.16317	8.15316	8.17262	8.1885	8.18041	8.18537	8.16615	8.13449	8.18593
0.051675	8.1626	8.13427	8.1278	8.17956	8.15847	8.19184	8.15764	8.17126	8.16456	8.15146	8.15678	8.16868	8.14209	8.16317	8.16711	8.178	8.15466	8.14946	8.14672	8.17753	8.13412	8.16681	8.12726	8.11434	8.13861	8.14247	8.16856	8.13836	8.153	8.15194	8.16747	8.16517	8.14503	8.17765	8.17017	8.18895	8.14977	8.16065	8.1805	8.18045	8.17806	8.1669	8.13418	8.19874
0.05175	8.13574	8.15015	8.12963	8.1445	8.16182	8.16509	8.15611	8.16817	8.15765	8.14899	8.14953	8.16774	8.13596	8.17008	8.15141	8.18544	8.14992	8.15301	8.16766	8.16325	8.14487	8.18306	8.11901	8.12027	8.13449	8.16466	8.16775	8.16348	8.12449	8.14067	8.19256	8.17854	8.15667	8.18199	8.15404	8.18489	8.16828	8.1597	8.17999	8.17463	8.16134	8.17668	8.15232	8.21848
0.051825	8.11656	8.1465	8.13573	8.13877	8.18134	8.15296	8.17928	8.16262	8.16789	8.14381	8.14706	8.16496	8.15066	8.17912	8.1466	8.16613	8.13429	8.17961	8.15678	8.16068	8.15618	8.15789	8.13525	8.13984	8.13101	8.17088	8.1759	8.15473	8.13447	8.16189	8.18831	8.17467	8.1459	8.17214	8.16865	8.1646	8.16138	8.15684	8.2026	8.1881	8.16172	8.1455	8.13352	8.20567
0.0519	8.12701	8.12308	8.14346	8.1452	8.17102	8.18989	8.17198	8.17674	8.15988	8.16479	8.16012	8.17147	8.14912	8.1734	8.16322	8.17216	8.15009	8.18319	8.16902	8.16035	8.16322	8.1597	8.13309	8.1551	8.10745	8.16409	8.18475	8.14925	8.16065	8.14907	8.17134	8.16957	8.12932	8.18137	8.18055	8.15801	8.1581	8.16681	8.19281	8.17977	8.15665	8.13899	8.14482	8.19466
0.051975	8.12387	8.13126	8.15798	8.14375	8.14616	8.19029	8.1738	8.17078	8.16864	8.16803	8.15821	8.15924	8.15385	8.17514	8.15549	8.15447	8.1714	8.16068	8.16641	8.17818	8.14489	8.16847	8.13788	8.14091	8.09288	8.14392	8.18093	8.16353	8.17319	8.15784	8.14185	8.18275	8.13908	8.17988	8.17333	8.16794	8.16793	8.15063	8.16928	8.16306	8.16528	8.14575	8.14079	8.18523
0.05205	8.11705	8.14921	8.16509	8.13677	8.15305	8.18568	8.17017	8.16658	8.16555	8.15768	8.16096	8.1553	8.15109	8.15961	8.14683	8.14916	8.1601	8.15934	8.16076	8.1606	8.15754	8.16156	8.13123	8.12597	8.12005	8.15932	8.16747	8.16043	8.17785	8.16949	8.14698	8.18151	8.14995	8.16831	8.17889	8.18415	8.16355	8.15193	8.16705	8.17365	8.16518	8.14398	8.12159	8.16468
0.052125	8.13709	8.13793	8.14663	8.14264	8.17546	8.18233	8.17094	8.14897	8.16486	8.15544	8.15358	8.14637	8.15826	8.15014	8.15247	8.15496	8.14182	8.16067	8.15773	8.14903	8.15173	8.14561	8.11644	8.13602	8.11177	8.18263	8.15294	8.16915	8.17197	8.15495	8.16485	8.18864	8.16018	8.16479	8.17933	8.1855	8.1612	8.16098	8.18283	8.18916	8.15335	8.14047	8.12502	8.16882
0.0522	8.14079	8.15122	8.1518	8.14557	8.18067	8.18273	8.1604	8.15316	8.14518	8.16564	8.14317	8.13747	8.15957	8.1732	8.13769	8.15051	8.15403	8.15277	8.16156	8.15062	8.17833	8.12598	8.14631	8.13351	8.13086	8.16283	8.16386	8.154	8.15007	8.15737	8.20367	8.19485	8.17041	8.17032	8.14592	8.18325	8.15393	8.17416	8.17674	8.16494	8.1723	8.1651	8.1426	8.19012
0.052275	8.13028	8.1492	8.15386	8.15995	8.16496	8.17094	8.13974	8.15839	8.16805	8.17204	8.13611	8.14723	8.15865	8.15133	8.1292	8.15685	8.1494	8.17704	8.15575	8.1572	8.15577	8.11422	8.15224	8.12146	8.13791	8.15583	8.16355	8.17173	8.14105	8.16378	8.19744	8.19293	8.17515	8.16371	8.14154	8.17938	8.14428	8.16298	8.16551	8.17913	8.17076	8.17692	8.15089	8.17966
0.05235	8.11633	8.1308	8.14724	8.16149	8.15213	8.17075	8.14781	8.17005	8.18823	8.18209	8.13663	8.15035	8.15062	8.16043	8.14831	8.15381	8.15231	8.1916	8.14154	8.17066	8.15057	8.14991	8.13683	8.14077	8.15074	8.16287	8.15745	8.17145	8.15364	8.15814	8.17476	8.16517	8.18371	8.17172	8.15253	8.1713	8.17184	8.17905	8.16422	8.16869	8.1771	8.16229	8.13229	8.16414
0.052425	8.11756	8.13148	8.14302	8.16537	8.15962	8.16741	8.1425	8.1619	8.17262	8.17631	8.1266	8.12527	8.1458	8.14448	8.17261	8.15333	8.16163	8.17725	8.14311	8.19377	8.1506	8.15688	8.12904	8.16429	8.13867	8.17296	8.16233	8.17685	8.14791	8.15319	8.1632	8.16739	8.19424	8.16043	8.1732	8.16996	8.18467	8.16853	8.16185	8.17375	8.15739	8.17037	8.13601	8.20184
0.0525	8.12806	8.13786	8.15644	8.15903	8.15398	8.16662	8.14355	8.13359	8.1627	8.17596	8.12087	8.13545	8.14489	8.15109	8.20221	8.13732	8.17423	8.1536	8.14252	8.18729	8.16018	8.15226	8.13642	8.13536	8.1359	8.1707	8.16424	8.17435	8.16072	8.16758	8.17038	8.14902	8.1687	8.17307	8.19141	8.19003	8.17186	8.1796	8.16345	8.17668	8.1565	8.16757	8.14758	8.17065
0.052575	8.12449	8.13548	8.13423	8.18349	8.14691	8.16287	8.18003	8.15402	8.1477	8.17547	8.14706	8.14779	8.1473	8.13929	8.18123	8.15892	8.17191	8.14917	8.14428	8.15208	8.16794	8.1455	8.13855	8.1318	8.17346	8.17823	8.1449	8.16926	8.16404	8.15829	8.16395	8.14676	8.14444	8.18383	8.18509	8.17287	8.16939	8.16456	8.15367	8.18562	8.17009	8.14939	8.15171	8.18226
0.05265	8.09687	8.13923	8.12296	8.14396	8.16114	8.16175	8.19104	8.15024	8.13351	8.15229	8.16926	8.16387	8.15025	8.14487	8.14556	8.16187	8.16648	8.14871	8.14454	8.16109	8.14833	8.14696	8.14662	8.10616	8.19075	8.16578	8.16681	8.1473	8.16008	8.15544	8.1642	8.15755	8.15686	8.18011	8.1751	8.14982	8.13713	8.17158	8.15924	8.19743	8.15029	8.14606	8.14852	8.18053
0.052725	8.139	8.15502	8.13726	8.16371	8.1659	8.15786	8.17883	8.15334	8.12611	8.15751	8.17843	8.16968	8.13656	8.16765	8.15025	8.15039	8.17491	8.14391	8.15763	8.14808	8.15627	8.1461	8.16662	8.10905	8.14183	8.15315	8.17762	8.14791	8.16311	8.17721	8.18915	8.15681	8.15343	8.1638	8.16666	8.17515	8.14162	8.1752	8.15193	8.18019	8.14814	8.15525	8.13131	8.16906
0.0528	8.13031	8.165	8.15046	8.1869	8.17134	8.16649	8.16468	8.16098	8.13347	8.17757	8.16578	8.16429	8.14393	8.1771	8.1443	8.14526	8.16892	8.15517	8.15488	8.12216	8.1629	8.16402	8.16392	8.11846	8.14234	8.17193	8.16392	8.15992	8.17782	8.17453	8.17828	8.16582	8.17089	8.14971	8.15573	8.18345	8.16371	8.16599	8.16414	8.17422	8.16172	8.17374	8.13127	8.16641
0.052875	8.11829	8.15598	8.15244	8.15931	8.17303	8.16676	8.15781	8.17462	8.14991	8.16545	8.16119	8.17162	8.14401	8.17823	8.14242	8.14846	8.154	8.15808	8.15441	8.15577	8.15461	8.16794	8.15367	8.12644	8.13395	8.19693	8.17336	8.16386	8.17556	8.1643	8.15581	8.16126	8.17847	8.14746	8.16065	8.17224	8.15801	8.17331	8.16706	8.17114	8.17685	8.15199	8.13577	8.17865
0.05295	8.11295	8.14068	8.15535	8.16282	8.18546	8.16397	8.14894	8.16821	8.16321	8.13914	8.16832	8.17411	8.14187	8.16479	8.15894	8.16163	8.17256	8.15828	8.14915	8.15068	8.15478	8.15709	8.16844	8.12617	8.11504	8.19953	8.16283	8.16266	8.17164	8.15788	8.16126	8.17384	8.17412	8.15137	8.17086	8.16945	8.15981	8.187	8.16153	8.16509	8.16963	8.14724	8.14757	8.16102
0.053025	8.12047	8.15203	8.14836	8.17647	8.18325	8.17933	8.16699	8.17081	8.14686	8.14584	8.18462	8.18682	8.13515	8.16898	8.15125	8.16279	8.16029	8.16577	8.15952	8.14262	8.14639	8.15396	8.16451	8.1199	8.12673	8.17301	8.1605	8.16036	8.14917	8.15966	8.15646	8.16659	8.1739	8.17165	8.16884	8.15409	8.16981	8.17627	8.16382	8.1544	8.17307	8.14068	8.15413	8.18329
0.0531	8.14743	8.14796	8.1506	8.17146	8.17571	8.15651	8.18807	8.14855	8.15158	8.15837	8.17519	8.16879	8.15417	8.16299	8.16082	8.18038	8.15263	8.158	8.15898	8.13924	8.15487	8.14531	8.15596	8.13914	8.14161	8.16757	8.15222	8.16088	8.14389	8.17178	8.15892	8.17927	8.16999	8.17647	8.17717	8.13485	8.16496	8.18577	8.1588	8.1524	8.18093	8.15586	8.15726	8.16898
0.053175	8.1457	8.12778	8.1341	8.15014	8.17814	8.17516	8.16161	8.16358	8.14697	8.15664	8.16378	8.16612	8.15844	8.16494	8.13796	8.17509	8.1408	8.16111	8.14595	8.15447	8.16896	8.14416	8.13801	8.13437	8.13783	8.17736	8.16448	8.15989	8.14412	8.16728	8.17426	8.1783	8.17961	8.17657	8.17535	8.15544	8.16767	8.18114	8.15601	8.17094	8.16992	8.15456	8.14297	8.14322
0.05325	8.12885	8.12893	8.13311	8.15458	8.16912	8.17963	8.16256	8.17993	8.15371	8.15156	8.16578	8.15929	8.16429	8.14696	8.16191	8.15444	8.13819	8.15676	8.13254	8.17327	8.17036	8.14351	8.12326	8.12637	8.13747	8.18286	8.16488	8.16363	8.14152	8.18514	8.17261	8.1778	8.17547	8.17326	8.18522	8.15193	8.15993	8.15647	8.17268	8.1725	8.17131	8.15751	8.13366	8.15638
0.053325	8.10826	8.14026	8.13148	8.15389	8.14243	8.16434	8.15344	8.17303	8.16313	8.16588	8.15826	8.17165	8.16513	8.13634	8.16444	8.16277	8.13686	8.13971	8.12467	8.16977	8.1883	8.13872	8.11038	8.1326	8.12778	8.16842	8.17311	8.14798	8.15161	8.16133	8.14679	8.17402	8.17524	8.16382	8.19103	8.16435	8.16774	8.14763	8.17092	8.15817	8.18282	8.15622	8.14458	8.16256
0.0534	8.11521	8.13503	8.14017	8.16283	8.14374	8.14	8.16458	8.16762	8.16271	8.1771	8.17629	8.16461	8.16383	8.14767	8.15358	8.15572	8.12215	8.14055	8.15051	8.16062	8.16734	8.14751	8.13738	8.1369	8.1344	8.17935	8.18223	8.15984	8.14686	8.17313	8.13874	8.16095	8.17253	8.16863	8.18929	8.1761	8.16893	8.16217	8.17778	8.14655	8.16565	8.14859	8.14283	8.15805
0.053475	8.12577	8.13297	8.14929	8.14917	8.15953	8.15778	8.15699	8.17285	8.16475	8.17783	8.1799	8.15302	8.17268	8.14452	8.15479	8.15782	8.15868	8.14893	8.17278	8.17084	8.16872	8.16036	8.1465	8.14782	8.13951	8.18457	8.16636	8.14386	8.17299	8.17638	8.17946	8.15795	8.18331	8.15791	8.19529	8.167	8.15992	8.16307	8.17089	8.16474	8.1485	8.15105	8.12811	8.18455
0.05355	8.13049	8.13519	8.13311	8.1487	8.15712	8.17914	8.16831	8.18344	8.17404	8.14678	8.16883	8.16039	8.15789	8.15117	8.16443	8.1589	8.16966	8.15269	8.15594	8.18086	8.14938	8.14443	8.14819	8.15375	8.15877	8.17257	8.1501	8.14864	8.16846	8.17071	8.17767	8.15211	8.17182	8.15759	8.16082	8.18269	8.15247	8.16915	8.16523	8.16181	8.16444	8.1692	8.12909	8.18686
0.053625	8.11219	8.13883	8.13324	8.16264	8.16008	8.16884	8.15287	8.16613	8.16369	8.16074	8.17757	8.15419	8.1666	8.14484	8.11724	8.13915	8.18278	8.15829	8.16715	8.17254	8.15602	8.13868	8.14664	8.14739	8.15428	8.17626	8.15526	8.15732	8.16756	8.16223	8.1908	8.17326	8.15273	8.14222	8.17492	8.17572	8.14368	8.14607	8.16751	8.16485	8.18959	8.17172	8.14581	8.17738
0.0537	8.11792	8.13435	8.14991	8.17147	8.16922	8.16465	8.14621	8.16496	8.15047	8.16779	8.18225	8.15759	8.15328	8.16269	8.12026	8.15461	8.16934	8.17647	8.16528	8.14868	8.17044	8.14733	8.12224	8.14303	8.15665	8.15924	8.15636	8.14922	8.17309	8.15327	8.17587	8.14795	8.1489	8.16142	8.19318	8.17287	8.17726	8.16606	8.17332	8.18129	8.17978	8.14616	8.1424	8.18499
0.053775	8.12773	8.14098	8.13349	8.15672	8.17262	8.17362	8.15322	8.17188	8.16643	8.16769	8.17478	8.1553	8.15207	8.15239	8.12672	8.15414	8.16733	8.16273	8.16912	8.15194	8.16966	8.14419	8.12609	8.13396	8.14387	8.16625	8.18423	8.15566	8.16964	8.14997	8.15447	8.16859	8.15648	8.16029	8.1828	8.16705	8.16507	8.1694	8.19017	8.16146	8.16919	8.16077	8.14125	8.18512
0.05385	8.13367	8.14411	8.14091	8.16774	8.17799	8.15428	8.1754	8.15907	8.17712	8.1622	8.16708	8.14987	8.16243	8.15228	8.13188	8.14779	8.1659	8.15643	8.15286	8.13624	8.15005	8.14576	8.1342	8.14194	8.13702	8.18572	8.145	8.14688	8.16312	8.16357	8.15119	8.17375	8.18148	8.14958	8.15742	8.16643	8.17841	8.17029	8.18413	8.15686	8.16516	8.16106	8.13993	8.17498
0.053925	8.14012	8.13897	8.14794	8.2021	8.16671	8.16583	8.16457	8.15727	8.16518	8.14023	8.16582	8.14305	8.14487	8.17576	8.13749	8.1805	8.15636	8.17333	8.17584	8.14931	8.13159	8.15783	8.12463	8.17284	8.14393	8.18827	8.1429	8.15971	8.16039	8.16462	8.15642	8.16311	8.16343	8.14767	8.14375	8.15308	8.17992	8.18067	8.16728	8.15343	8.18123	8.14944	8.13511	8.17557
0.054	8.12909	8.11659	8.15163	8.18698	8.18166	8.16828	8.16695	8.15557	8.16446	8.12998	8.16231	8.15538	8.15407	8.18773	8.14531	8.18078	8.1473	8.17725	8.15437	8.15611	8.12447	8.15887	8.13488	8.1551	8.13961	8.16362	8.14725	8.16063	8.1659	8.16363	8.1523	8.14635	8.16649	8.16522	8.15764	8.14857	8.16222	8.1561	8.14643	8.15269	8.17982	8.14732	8.1265	8.168
0.054075	8.10904	8.12918	8.16344	8.18329	8.17556	8.14959	8.1871	8.14231	8.16222	8.13933	8.15765	8.18728	8.1548	8.16441	8.1529	8.16744	8.139	8.18022	8.14674	8.15656	8.1285	8.15033	8.15208	8.16037	8.13133	8.1635	8.14541	8.14684	8.1745	8.14529	8.15662	8.15745	8.17	8.16816	8.16931	8.15217	8.14776	8.15459	8.15127	8.15777	8.19097	8.13997	8.11593	8.17389
0.05415	8.12201	8.15225	8.11943	8.17502	8.18804	8.13988	8.16643	8.15201	8.16255	8.1396	8.17301	8.18549	8.15787	8.14772	8.16655	8.16237	8.12947	8.16971	8.13236	8.16251	8.1459	8.15891	8.15367	8.13159	8.13245	8.17286	8.17187	8.18692	8.16835	8.16001	8.14904	8.15362	8.17	8.15886	8.17881	8.17101	8.15828	8.16714	8.14923	8.16481	8.17181	8.14645	8.12815	8.18799
0.054225	8.13513	8.14715	8.10646	8.18027	8.16691	8.14328	8.16083	8.1523	8.1573	8.13576	8.16245	8.16013	8.16638	8.15469	8.16426	8.15931	8.14196	8.16036	8.14952	8.15413	8.12967	8.14485	8.14485	8.12859	8.12491	8.18843	8.18375	8.17574	8.17309	8.16196	8.1565	8.15154	8.15252	8.16098	8.17404	8.16638	8.16381	8.19975	8.14473	8.17259	8.15849	8.16462	8.13878	8.18245
0.0543	8.14833	8.13492	8.12485	8.19799	8.15308	8.15071	8.17891	8.14309	8.15601	8.15331	8.14391	8.16303	8.1598	8.1538	8.14765	8.15292	8.14406	8.17051	8.15121	8.14883	8.13908	8.14456	8.14946	8.13713	8.13736	8.17053	8.18303	8.16925	8.16838	8.16032	8.15808	8.13889	8.15344	8.15469	8.16172	8.16737	8.15319	8.1686	8.16836	8.16755	8.16664	8.18258	8.12853	8.1805
0.054375	8.12222	8.12707	8.14952	8.19261	8.14545	8.16348	8.18175	8.15253	8.17673	8.18334	8.14139	8.1725	8.15475	8.1514	8.13909	8.15264	8.15358	8.18909	8.15229	8.15318	8.15043	8.16111	8.14515	8.13685	8.14183	8.16149	8.17304	8.18124	8.14356	8.1506	8.16826	8.15376	8.17412	8.16003	8.16321	8.17017	8.15557	8.15413	8.16757	8.16053	8.1575	8.18202	8.1369	8.18876
0.05445	8.14453	8.1406	8.14603	8.18241	8.14084	8.14805	8.18007	8.17024	8.17576	8.15746	8.16967	8.17699	8.168	8.13212	8.13576	8.14028	8.14915	8.17867	8.15053	8.13494	8.13127	8.14833	8.1429	8.14702	8.13503	8.16943	8.16418	8.16711	8.15839	8.15707	8.17636	8.16014	8.1666	8.15122	8.17788	8.19089	8.15207	8.15744	8.15369	8.16818	8.15375	8.15048	8.15484	8.17411
0.054525	8.14168	8.1385	8.14758	8.17815	8.1418	8.17141	8.17304	8.1529	8.17886	8.17183	8.18764	8.1509	8.18322	8.1406	8.16167	8.13382	8.15703	8.16847	8.1221	8.15755	8.14877	8.14541	8.14485	8.17502	8.13946	8.1502	8.16709	8.15046	8.16371	8.14445	8.1833	8.15076	8.16606	8.15166	8.19163	8.17601	8.17116	8.15871	8.15442	8.18877	8.1601	8.16536	8.12928	8.18395
0.0546	8.11367	8.12331	8.15556	8.18176	8.17141	8.17122	8.15727	8.14538	8.16747	8.18731	8.16133	8.1746	8.17309	8.15463	8.16278	8.15048	8.15379	8.15155	8.14181	8.1515	8.16133	8.1574	8.14687	8.16502	8.14816	8.15107	8.16559	8.14453	8.16619	8.13591	8.18386	8.14121	8.16559	8.16537	8.17357	8.17388	8.17235	8.17417	8.15763	8.17355	8.15596	8.15379	8.12696	8.18766
0.054675	8.12757	8.15173	8.14816	8.16471	8.16752	8.16374	8.14589	8.17362	8.15689	8.17109	8.17399	8.15525	8.15577	8.15114	8.15203	8.15061	8.13276	8.1612	8.15093	8.15859	8.14823	8.16196	8.16128	8.13638	8.1469	8.16855	8.16622	8.1565	8.15212	8.14543	8.18214	8.15166	8.15948	8.17101	8.19247	8.17492	8.1764	8.17685	8.1705	8.17926	8.16898	8.13881	8.14225	8.17132
0.05475	8.11705	8.14894	8.14267	8.15458	8.16018	8.17237	8.15402	8.15703	8.17009	8.14548	8.15337	8.1552	8.14625	8.1279	8.14706	8.14865	8.1496	8.17053	8.16346	8.18452	8.14325	8.1348	8.1488	8.15338	8.15062	8.17362	8.15572	8.16447	8.15816	8.15043	8.15136	8.1731	8.14803	8.15664	8.18902	8.17398	8.15969	8.15182	8.15957	8.17095	8.15642	8.15127	8.15099	8.16368
0.054825	8.13056	8.13339	8.15337	8.16732	8.17908	8.16363	8.16222	8.17238	8.18488	8.13916	8.14993	8.14389	8.15051	8.14202	8.16148	8.15025	8.142	8.14311	8.13919	8.17566	8.1589	8.14092	8.15929	8.15075	8.15019	8.15735	8.17099	8.1687	8.15617	8.15039	8.1598	8.1791	8.15507	8.16138	8.18845	8.16439	8.15388	8.16746	8.14507	8.18738	8.14215	8.15458	8.1603	8.15698
0.0549	8.12291	8.12843	8.12862	8.16542	8.18235	8.17599	8.16728	8.16817	8.15728	8.14604	8.14308	8.1398	8.15528	8.17051	8.16416	8.12958	8.15201	8.14594	8.14364	8.16641	8.14257	8.16292	8.1865	8.14763	8.13546	8.15924	8.1487	8.17647	8.16369	8.1359	8.15688	8.15531	8.15109	8.15714	8.16617	8.19328	8.17298	8.16978	8.1626	8.18689	8.17509	8.15068	8.13644	8.17519
0.054975	8.11679	8.11423	8.13296	8.14906	8.18038	8.15015	8.15589	8.15646	8.11442	8.15144	8.12875	8.14742	8.15784	8.16964	8.15759	8.15112	8.15815	8.15386	8.16739	8.16214	8.1369	8.16312	8.13722	8.1574	8.13454	8.15781	8.16603	8.17198	8.16311	8.14939	8.14686	8.15459	8.1472	8.13819	8.16922	8.18411	8.14726	8.16346	8.17323	8.15756	8.17853	8.13113	8.15315	8.18562
0.05505	8.12672	8.12903	8.1472	8.1619	8.16899	8.13668	8.17563	8.15128	8.14573	8.1685	8.16016	8.14691	8.14847	8.16326	8.15446	8.16133	8.15108	8.13691	8.15847	8.16208	8.14072	8.17159	8.12881	8.14725	8.12834	8.16373	8.16588	8.16898	8.15526	8.13958	8.14444	8.15577	8.17641	8.13992	8.1712	8.16725	8.13569	8.15483	8.15942	8.14578	8.16168	8.14809	8.1723	8.18511
0.055125	8.13521	8.1289	8.15825	8.18279	8.18177	8.14163	8.19298	8.14116	8.1568	8.16682	8.17669	8.15956	8.14729	8.161	8.14751	8.16125	8.16542	8.14762	8.18714	8.16921	8.1378	8.18292	8.12335	8.13145	8.12392	8.16957	8.15569	8.15788	8.15392	8.14481	8.14156	8.16134	8.17992	8.1609	8.18998	8.17079	8.16217	8.15519	8.14978	8.15917	8.15591	8.15177	8.15404	8.16507
0.0552	8.10743	8.12925	8.15175	8.16788	8.15627	8.15807	8.19049	8.16605	8.1673	8.159	8.15534	8.18185	8.14356	8.14058	8.14965	8.1745	8.14747	8.16054	8.17123	8.16006	8.14732	8.17052	8.12534	8.13746	8.12682	8.16624	8.16077	8.16317	8.16536	8.15641	8.1547	8.1546	8.16455	8.15628	8.18558	8.17933	8.14183	8.17542	8.162	8.15334	8.16307	8.1545	8.13744	8.17814
0.055275	8.09943	8.13681	8.13871	8.15774	8.1558	8.17662	8.18001	8.16271	8.17048	8.16143	8.12359	8.18606	8.14941	8.16216	8.14903	8.16484	8.14129	8.15868	8.16676	8.18451	8.15136	8.14336	8.13183	8.14089	8.12013	8.1744	8.16892	8.16727	8.16915	8.15742	8.15189	8.16198	8.14454	8.15975	8.1588	8.16755	8.1617	8.15859	8.16947	8.13899	8.16483	8.15643	8.12325	8.18101
0.05535	8.12199	8.14486	8.13955	8.15843	8.15505	8.16474	8.15631	8.16741	8.1691	8.16021	8.14202	8.15927	8.1587	8.15046	8.15871	8.13565	8.15034	8.16073	8.16737	8.18447	8.15035	8.13826	8.12295	8.144	8.11849	8.15692	8.17879	8.14779	8.1584	8.15674	8.15943	8.16294	8.15152	8.17189	8.15484	8.17673	8.17022	8.1606	8.15508	8.15421	8.16254	8.14622	8.12702	8.15959
0.055425	8.13625	8.14907	8.16012	8.16119	8.13359	8.17708	8.1567	8.16364	8.15796	8.15296	8.1617	8.16256	8.16859	8.14518	8.16514	8.13497	8.16166	8.14238	8.15734	8.16306	8.14588	8.14758	8.15089	8.12817	8.12762	8.15474	8.18457	8.15744	8.16757	8.17876	8.16071	8.17001	8.16485	8.1569	8.16722	8.15346	8.17404	8.16238	8.15328	8.15617	8.19543	8.16232	8.15552	8.17357
0.0555	8.12546	8.14748	8.14845	8.16566	8.13408	8.17033	8.16586	8.16546	8.14251	8.15754	8.15882	8.15731	8.15411	8.14546	8.14007	8.15434	8.16391	8.14339	8.13507	8.16596	8.1575	8.13367	8.13092	8.12893	8.13841	8.1565	8.17715	8.15837	8.15453	8.17417	8.16851	8.18505	8.16063	8.16144	8.18251	8.17548	8.14281	8.15878	8.15308	8.16818	8.19052	8.16226	8.17305	8.17395
0.055575	8.11543	8.11849	8.14906	8.1737	8.16987	8.18283	8.16589	8.16257	8.12918	8.15928	8.15711	8.16631	8.16132	8.16693	8.15396	8.1759	8.17529	8.15085	8.13919	8.16556	8.17521	8.14932	8.10829	8.14251	8.1219	8.16765	8.17381	8.16757	8.15249	8.1515	8.18298	8.17095	8.15717	8.16008	8.16799	8.16467	8.14599	8.17407	8.17153	8.15327	8.15978	8.15419	8.15814	8.1805
0.05565	8.13203	8.11419	8.14529	8.1911	8.17746	8.16865	8.17341	8.16443	8.14244	8.15434	8.14518	8.16565	8.17228	8.16123	8.1787	8.17178	8.15946	8.17319	8.14734	8.18521	8.15355	8.16587	8.12754	8.14157	8.10932	8.17197	8.16897	8.16091	8.15701	8.14302	8.19386	8.16344	8.16444	8.16776	8.16695	8.19065	8.14746	8.17034	8.17247	8.15315	8.17498	8.13386	8.13746	8.18832
0.055725	8.11657	8.14599	8.15679	8.16921	8.18893	8.15648	8.17515	8.13981	8.15806	8.14894	8.14625	8.16076	8.17069	8.15655	8.15611	8.16825	8.13689	8.17368	8.13534	8.14014	8.15294	8.15722	8.15051	8.13337	8.14411	8.17996	8.19412	8.16045	8.14648	8.15586	8.17566	8.1712	8.18095	8.16796	8.16827	8.17196	8.13526	8.1531	8.13557	8.16814	8.17843	8.13005	8.1433	8.1787
0.0558	8.11556	8.13324	8.1553	8.15536	8.1773	8.17627	8.17436	8.14472	8.16701	8.14637	8.12864	8.18806	8.17978	8.15245	8.14417	8.16003	8.14687	8.15138	8.13451	8.13127	8.16733	8.16241	8.16365	8.1462	8.1587	8.17623	8.18708	8.15272	8.14213	8.17868	8.17552	8.15545	8.17458	8.15694	8.16243	8.1614	8.16352	8.15566	8.14103	8.16554	8.15828	8.131	8.14546	8.14818
0.055875	8.12204	8.13288	8.15431	8.17651	8.15978	8.1701	8.16645	8.15192	8.15933	8.14775	8.13334	8.1816	8.16091	8.16758	8.16201	8.14728	8.16312	8.14259	8.14602	8.13457	8.18052	8.16762	8.14786	8.13111	8.13396	8.18938	8.16813	8.16729	8.14759	8.17042	8.16147	8.15201	8.16776	8.15926	8.16034	8.17497	8.15807	8.14482	8.15392	8.1628	8.16541	8.12511	8.14429	8.16582
0.05595	8.13928	8.13496	8.15578	8.19496	8.1669	8.17842	8.17652	8.15426	8.15826	8.14308	8.14509	8.16382	8.16739	8.14494	8.15541	8.13288	8.15151	8.15274	8.14053	8.15683	8.13901	8.16007	8.15847	8.12471	8.14828	8.17502	8.16566	8.18091	8.16568	8.1783	8.16077	8.15665	8.16798	8.17122	8.16157	8.17909	8.14965	8.18029	8.13758	8.16134	8.18347	8.14137	8.12688	8.18432
0.056025	8.14405	8.14734	8.1548	8.17716	8.16476	8.15873	8.1817	8.14421	8.17164	8.13569	8.15145	8.14517	8.16189	8.16758	8.14922	8.13264	8.14581	8.15698	8.15122	8.14767	8.13023	8.15376	8.17079	8.13642	8.14751	8.17062	8.16724	8.17504	8.17435	8.18745	8.15623	8.15721	8.19533	8.18493	8.18119	8.16643	8.15466	8.18556	8.17009	8.13583	8.17015	8.1501	8.13997	8.18312
0.0561	8.12496	8.14901	8.16619	8.15756	8.16159	8.14632	8.16953	8.16373	8.17271	8.13232	8.16179	8.14308	8.14921	8.16649	8.13367	8.13347	8.14141	8.1435	8.15703	8.14298	8.12447	8.15272	8.15825	8.1381	8.14993	8.1737	8.15156	8.1659	8.15208	8.17589	8.17495	8.17262	8.18274	8.18652	8.14496	8.15459	8.14028	8.15946	8.18362	8.16518	8.17221	8.15277	8.13769	8.19668
0.056175	8.10471	8.14562	8.15911	8.1671	8.18058	8.15482	8.17214	8.17104	8.16653	8.13555	8.17301	8.1524	8.161	8.16214	8.1161	8.12951	8.15014	8.13648	8.14576	8.154	8.1337	8.15055	8.15058	8.13832	8.14368	8.16415	8.14981	8.17973	8.15286	8.145	8.1589	8.18226	8.17857	8.17142	8.1626	8.15583	8.13545	8.15613	8.16569	8.16746	8.18801	8.17786	8.13605	8.18303
0.05625	8.11704	8.15163	8.14404	8.18039	8.15751	8.16742	8.16416	8.1771	8.16887	8.14018	8.17772	8.1469	8.15533	8.13347	8.13935	8.14874	8.16751	8.16171	8.13543	8.14786	8.14247	8.14602	8.13124	8.16018	8.13038	8.15583	8.14922	8.18399	8.15497	8.15604	8.16776	8.17223	8.17542	8.15956	8.1749	8.15816	8.14897	8.1638	8.15347	8.16748	8.19505	8.17854	8.14437	8.16433
0.056325	8.1228	8.15058	8.1454	8.17221	8.15393	8.16525	8.17516	8.15947	8.18132	8.14111	8.16701	8.12841	8.15876	8.16812	8.14438	8.14954	8.17618	8.15543	8.13419	8.14218	8.13546	8.16185	8.14486	8.12917	8.13416	8.15918	8.19116	8.17666	8.16096	8.16587	8.16861	8.15554	8.15202	8.16495	8.16822	8.16203	8.14677	8.14604	8.17423	8.17181	8.16877	8.16856	8.14751	8.14873
0.0564	8.1213	8.12027	8.14982	8.17626	8.1767	8.15698	8.1459	8.1506	8.17136	8.15718	8.16242	8.13909	8.14935	8.18492	8.16626	8.1601	8.16525	8.15973	8.16364	8.1506	8.1676	8.15705	8.15309	8.11623	8.14817	8.17056	8.19726	8.18402	8.17498	8.15971	8.17993	8.1349	8.15908	8.15053	8.18562	8.1441	8.16945	8.17276	8.19065	8.17868	8.16989	8.16449	8.14601	8.15094
0.056475	8.12173	8.11095	8.14835	8.17725	8.17046	8.17638	8.16727	8.14733	8.16184	8.15199	8.1559	8.15238	8.16475	8.17025	8.15025	8.17697	8.15746	8.15736	8.17315	8.1344	8.15438	8.15666	8.15006	8.1326	8.15845	8.19832	8.19246	8.15545	8.19981	8.17118	8.14889	8.15039	8.14115	8.16391	8.20091	8.14275	8.17832	8.1878	8.18699	8.1788	8.17501	8.15795	8.14748	8.17524
0.05655	8.10379	8.14763	8.14461	8.15068	8.15957	8.1767	8.15928	8.1415	8.16619	8.16008	8.1666	8.14902	8.15571	8.16092	8.13986	8.17059	8.16372	8.14827	8.16213	8.12916	8.14899	8.15042	8.15643	8.13005	8.12735	8.20037	8.17296	8.14932	8.18502	8.16666	8.16725	8.17682	8.15231	8.18208	8.18104	8.14739	8.15604	8.1693	8.15783	8.17208	8.16153	8.16348	8.14143	8.17613
0.056625	8.11509	8.15385	8.15758	8.15548	8.16175	8.16945	8.15057	8.13942	8.19356	8.16514	8.16619	8.15781	8.13634	8.16987	8.16203	8.15231	8.16523	8.14752	8.15352	8.14622	8.16259	8.15377	8.13731	8.12884	8.12716	8.18231	8.16348	8.15806	8.14261	8.14873	8.18733	8.17669	8.13878	8.16925	8.15951	8.15161	8.16059	8.15605	8.1442	8.15709	8.1477	8.16278	8.13639	8.17874
0.0567	8.11939	8.16359	8.16204	8.13451	8.15602	8.16911	8.13728	8.13587	8.17122	8.1566	8.16383	8.1417	8.16043	8.16947	8.16287	8.14131	8.14379	8.15491	8.15979	8.18358	8.15541	8.15113	8.14135	8.13351	8.14696	8.18025	8.17769	8.16252	8.13586	8.14962	8.17116	8.17863	8.1546	8.17357	8.16137	8.15804	8.17476	8.16484	8.14323	8.17397	8.14723	8.15364	8.14138	8.18266
0.056775	8.10732	8.14434	8.14903	8.14934	8.17596	8.1831	8.1459	8.15333	8.15749	8.15166	8.14448	8.14112	8.17813	8.16429	8.15304	8.15789	8.13153	8.15989	8.17471	8.17338	8.12803	8.14492	8.15842	8.12722	8.11383	8.17853	8.16578	8.16039	8.16159	8.14471	8.16972	8.16687	8.17314	8.16769	8.17043	8.17596	8.1567	8.15807	8.1535	8.18868	8.15896	8.14478	8.14267	8.16383
0.05685	8.09823	8.14529	8.13821	8.14883	8.16292	8.16397	8.17331	8.15515	8.16996	8.14725	8.15108	8.1528	8.15908	8.17158	8.14854	8.16124	8.1492	8.1643	8.15422	8.14279	8.13677	8.14454	8.14612	8.14485	8.09803	8.1746	8.17997	8.16098	8.15714	8.16919	8.14424	8.16083	8.17122	8.15257	8.18378	8.17289	8.1647	8.15388	8.13744	8.18633	8.16016	8.13497	8.14003	8.16486
0.056925	8.11839	8.1292	8.11621	8.16285	8.15558	8.16345	8.15758	8.14369	8.16743	8.14307	8.12677	8.16699	8.15791	8.16508	8.15099	8.16537	8.15029	8.15264	8.16139	8.12366	8.15091	8.14877	8.15561	8.1384	8.12482	8.18994	8.18589	8.15661	8.1576	8.17156	8.15695	8.17378	8.16845	8.15338	8.16262	8.1639	8.16424	8.15404	8.15638	8.1845	8.15002	8.13227	8.11175	8.16405
0.057	8.13193	8.11181	8.13023	8.16455	8.17005	8.16483	8.15444	8.14185	8.1728	8.1605	8.15138	8.17913	8.1576	8.16059	8.1614	8.13581	8.15296	8.15037	8.13354	8.14894	8.14536	8.15186	8.15519	8.13557	8.14724	8.19221	8.18152	8.15721	8.15129	8.15228	8.17526	8.16442	8.15324	8.16495	8.14604	8.13858	8.16086	8.17693	8.18653	8.16138	8.16021	8.13	8.13565	8.16537
0.057075	8.12926	8.1326	8.141	8.1507	8.17422	8.18031	8.15431	8.15142	8.15637	8.16779	8.1421	8.16713	8.15072	8.1658	8.13409	8.13983	8.1538	8.15745	8.14938	8.15823	8.14667	8.14613	8.1463	8.13662	8.12719	8.17343	8.17956	8.1824	8.14801	8.15797	8.19294	8.16376	8.13821	8.15795	8.16418	8.17554	8.15338	8.18728	8.16821	8.1486	8.18877	8.13276	8.14162	8.17028
0.05715	8.12327	8.15742	8.14936	8.17127	8.14585	8.15772	8.15052	8.15917	8.15076	8.16208	8.15128	8.14517	8.1536	8.16191	8.13679	8.1529	8.14795	8.14541	8.15207	8.14138	8.16566	8.1573	8.14088	8.13295	8.1061	8.16238	8.17383	8.18441	8.16185	8.15713	8.18634	8.16241	8.14688	8.17802	8.16182	8.18864	8.16507	8.16919	8.17197	8.1649	8.1847	8.15979	8.13929	8.16948
0.057225	8.13094	8.16577	8.15151	8.19267	8.14438	8.1421	8.14356	8.16526	8.15166	8.1551	8.16468	8.14678	8.14444	8.16251	8.15096	8.14255	8.14706	8.15379	8.15543	8.14625	8.14943	8.14991	8.14717	8.12808	8.12772	8.16146	8.17994	8.15734	8.16748	8.1752	8.16279	8.15076	8.14864	8.18832	8.17558	8.18055	8.16947	8.17099	8.16948	8.17671	8.1764	8.14888	8.11385	8.16853
0.0573	8.14028	8.15795	8.15055	8.18657	8.16228	8.14508	8.15105	8.17429	8.1463	8.1463	8.14707	8.13516	8.14322	8.16277	8.17741	8.13251	8.1502	8.14176	8.15801	8.1405	8.13965	8.14368	8.13791	8.15203	8.14198	8.16282	8.16722	8.13943	8.15993	8.16338	8.18601	8.14093	8.1612	8.17381	8.16612	8.17429	8.17473	8.16737	8.18629	8.17856	8.18106	8.14955	8.12683	8.17317
0.057375	8.12462	8.14808	8.15037	8.17977	8.14944	8.14435	8.14801	8.15342	8.15559	8.15395	8.15074	8.12631	8.16035	8.13695	8.16273	8.15952	8.13587	8.1417	8.14965	8.13849	8.1452	8.14753	8.13221	8.13966	8.1426	8.16139	8.1659	8.13811	8.16701	8.15292	8.14954	8.15745	8.18032	8.15938	8.17327	8.16484	8.16362	8.16013	8.17492	8.16732	8.17134	8.14284	8.15016	8.17992
0.05745	8.12391	8.15044	8.15941	8.17745	8.13714	8.13883	8.15094	8.18185	8.15754	8.16207	8.16611	8.14536	8.15072	8.1478	8.1383	8.14784	8.14372	8.1583	8.14185	8.16376	8.11934	8.15747	8.14283	8.12846	8.14599	8.16565	8.17418	8.16444	8.16714	8.14965	8.15189	8.17547	8.16755	8.18802	8.18171	8.16866	8.13852	8.15802	8.18116	8.16718	8.16556	8.15151	8.14917	8.17292
0.057525	8.1193	8.15238	8.13185	8.20173	8.14016	8.1709	8.14462	8.18211	8.15758	8.16168	8.16134	8.15873	8.15933	8.15453	8.14716	8.13998	8.1582	8.13162	8.13877	8.16823	8.13559	8.14795	8.12832	8.11753	8.13721	8.16804	8.1636	8.17028	8.16541	8.16004	8.15859	8.18118	8.17914	8.16903	8.17719	8.15598	8.15085	8.14798	8.18114	8.15103	8.15751	8.13988	8.13862	8.17205
0.0576	8.12283	8.14622	8.12401	8.16382	8.16933	8.17043	8.15259	8.18577	8.16479	8.15602	8.15344	8.14555	8.16525	8.16766	8.15582	8.1514	8.15762	8.12782	8.16794	8.1545	8.15067	8.15403	8.1201	8.11844	8.1528	8.16807	8.14756	8.17253	8.1602	8.1565	8.1714	8.16738	8.17914	8.16828	8.1635	8.16987	8.15587	8.13	8.14654	8.16326	8.15811	8.15436	8.13131	8.17235
0.057675	8.13813	8.13507	8.13897	8.1666	8.16701	8.17107	8.16792	8.17887	8.14717	8.15463	8.1454	8.15322	8.16678	8.17513	8.16195	8.16048	8.11968	8.13984	8.14658	8.1611	8.15318	8.14346	8.12399	8.1297	8.13994	8.15664	8.13725	8.15909	8.15805	8.17308	8.17574	8.15422	8.15487	8.1677	8.17444	8.17701	8.17023	8.14096	8.14023	8.16972	8.14592	8.15245	8.13797	8.17501
0.05775	8.12654	8.13971	8.14687	8.16884	8.17688	8.17506	8.14716	8.16986	8.12761	8.16138	8.15815	8.14334	8.15882	8.15553	8.1399	8.15041	8.13065	8.15505	8.13468	8.16634	8.14859	8.1558	8.12097	8.15695	8.11666	8.14144	8.15212	8.15461	8.15562	8.16854	8.16888	8.14826	8.13801	8.16508	8.17577	8.16978	8.17112	8.14691	8.13237	8.16779	8.17347	8.15394	8.15177	8.16643
0.057825	8.11756	8.13094	8.15428	8.17631	8.16639	8.18662	8.14437	8.15784	8.14331	8.14972	8.13799	8.15922	8.15951	8.14793	8.11863	8.15113	8.14206	8.14232	8.1558	8.15125	8.16044	8.15573	8.13632	8.14662	8.12309	8.15617	8.15808	8.15878	8.16338	8.1708	8.15948	8.16237	8.14929	8.16799	8.17678	8.17478	8.17624	8.1717	8.14823	8.16284	8.18689	8.16626	8.14218	8.19081
0.0579	8.12931	8.14077	8.14598	8.1693	8.16076	8.18383	8.14593	8.17071	8.15165	8.1638	8.13634	8.1781	8.16995	8.1573	8.12139	8.16975	8.14838	8.14646	8.15468	8.14733	8.14244	8.14386	8.15905	8.12223	8.13143	8.17631	8.18425	8.17397	8.15015	8.17352	8.1643	8.18109	8.18171	8.15146	8.1675	8.18277	8.15744	8.1764	8.14916	8.15619	8.17683	8.1839	8.13141	8.20843
0.057975	8.13661	8.16039	8.12756	8.17	8.16521	8.16205	8.15	8.1471	8.16463	8.17839	8.15547	8.16826	8.18753	8.1553	8.11986	8.16139	8.13863	8.14511	8.16681	8.13438	8.12763	8.1621	8.17826	8.10928	8.15068	8.15582	8.1824	8.17682	8.16774	8.16468	8.16496	8.15613	8.17819	8.14008	8.15779	8.16021	8.14398	8.18049	8.15708	8.14985	8.1647	8.15402	8.13738	8.19543
0.05805	8.14011	8.17403	8.14392	8.16388	8.1811	8.16335	8.1457	8.15361	8.17863	8.16814	8.16836	8.15009	8.18785	8.17957	8.14041	8.16077	8.15164	8.16016	8.16723	8.12366	8.13433	8.16426	8.15556	8.12181	8.15319	8.16872	8.17472	8.18738	8.17278	8.15747	8.18259	8.14754	8.16964	8.14606	8.15989	8.14636	8.16751	8.17682	8.159	8.14412	8.13994	8.16011	8.14854	8.17375
0.058125	8.12944	8.15934	8.13732	8.17846	8.19042	8.17936	8.14392	8.16898	8.1659	8.12487	8.15856	8.14701	8.1626	8.16522	8.15272	8.16631	8.15211	8.13685	8.16535	8.14478	8.15664	8.14787	8.14011	8.14862	8.15882	8.1597	8.17814	8.16476	8.15081	8.16152	8.16666	8.16654	8.15553	8.17383	8.14926	8.16748	8.17964	8.15898	8.14487	8.15037	8.15067	8.15371	8.14487	8.16868
0.0582	8.1302	8.15252	8.1413	8.17225	8.15942	8.16718	8.16504	8.1626	8.15271	8.13944	8.16191	8.13462	8.15814	8.13256	8.16317	8.1525	8.15618	8.15763	8.14903	8.16434	8.16135	8.15056	8.13902	8.17196	8.14753	8.15338	8.17114	8.15271	8.13725	8.1685	8.16181	8.16158	8.16133	8.17797	8.15131	8.16037	8.16552	8.16158	8.16407	8.17206	8.17018	8.1441	8.14362	8.15783
0.058275	8.12696	8.15201	8.14353	8.16766	8.15769	8.13882	8.1587	8.13971	8.12916	8.15737	8.13964	8.13821	8.16528	8.13801	8.13629	8.15259	8.16865	8.15896	8.14623	8.1636	8.15553	8.16472	8.13797	8.15483	8.15942	8.15903	8.15927	8.15147	8.14766	8.17327	8.18343	8.15741	8.1707	8.14982	8.14416	8.15358	8.16163	8.16104	8.1631	8.17938	8.1662	8.14218	8.13246	8.17004
0.05835	8.1255	8.14949	8.1481	8.1502	8.16115	8.15011	8.14978	8.14038	8.122	8.16041	8.16628	8.13372	8.16296	8.16622	8.15499	8.16087	8.16537	8.16003	8.15413	8.1687	8.15318	8.15418	8.13363	8.14669	8.13855	8.16447	8.13508	8.13248	8.144	8.16866	8.1871	8.16331	8.1727	8.16944	8.15135	8.16227	8.17941	8.15155	8.15647	8.1776	8.15987	8.16123	8.15594	8.19386
0.058425	8.13078	8.12605	8.13492	8.14241	8.16485	8.1539	8.15701	8.15178	8.13626	8.16713	8.18829	8.1514	8.15136	8.16896	8.16162	8.17722	8.15112	8.151	8.16632	8.15993	8.14719	8.12209	8.14697	8.15147	8.1285	8.17314	8.14816	8.15994	8.15079	8.15456	8.18631	8.14228	8.15534	8.17018	8.17146	8.16685	8.1841	8.15811	8.18943	8.16477	8.15797	8.15372	8.1687	8.18155
0.0585	8.12661	8.14445	8.15956	8.16525	8.16132	8.1539	8.1622	8.14433	8.16219	8.16607	8.16691	8.1547	8.1546	8.15116	8.15872	8.15812	8.14985	8.15528	8.15953	8.16053	8.14077	8.12042	8.14054	8.16624	8.13352	8.1646	8.17589	8.15994	8.17479	8.17697	8.17332	8.16151	8.12631	8.18166	8.16793	8.18923	8.18185	8.14667	8.18194	8.15704	8.17723	8.14919	8.16437	8.17912
0.058575	8.14739	8.15524	8.14955	8.18116	8.1451	8.14555	8.17539	8.15434	8.1788	8.17356	8.14641	8.1567	8.16064	8.13812	8.1548	8.14387	8.15538	8.1651	8.16257	8.14738	8.1444	8.12527	8.11987	8.15727	8.15384	8.15314	8.16947	8.16246	8.15994	8.16367	8.17389	8.16453	8.14072	8.17979	8.18222	8.18474	8.17895	8.15772	8.16845	8.15789	8.18306	8.14233	8.14702	8.16936
0.05865	8.15451	8.14217	8.13604	8.16465	8.16418	8.17193	8.17933	8.15295	8.15653	8.16982	8.15289	8.16273	8.16639	8.13173	8.14717	8.15194	8.14499	8.15882	8.15595	8.16649	8.15777	8.13253	8.11911	8.14204	8.15709	8.13882	8.17395	8.16494	8.15142	8.17619	8.18277	8.1514	8.16968	8.1728	8.18896	8.1923	8.19061	8.15585	8.1651	8.15389	8.18528	8.13484	8.145	8.16528
0.058725	8.14442	8.14228	8.1422	8.1594	8.16765	8.15375	8.16502	8.1884	8.14054	8.14152	8.13835	8.1666	8.14997	8.13543	8.13892	8.15693	8.14551	8.1459	8.12738	8.16753	8.16564	8.14589	8.14187	8.1376	8.12638	8.14568	8.17567	8.16304	8.14917	8.15402	8.18673	8.15834	8.15643	8.14713	8.1624	8.17277	8.18216	8.14426	8.16999	8.17515	8.17528	8.14241	8.13961	8.16676
0.0588	8.13166	8.11459	8.1443	8.16854	8.16156	8.16069	8.1655	8.1632	8.1559	8.14202	8.1371	8.17567	8.15174	8.13657	8.14973	8.14499	8.15337	8.15819	8.14059	8.14749	8.15717	8.14314	8.1523	8.14997	8.12875	8.16367	8.16533	8.14255	8.13432	8.1602	8.17151	8.14135	8.15029	8.1649	8.15726	8.15919	8.1567	8.15786	8.16789	8.18118	8.17172	8.14562	8.11836	8.17357
0.058875	8.11493	8.11949	8.14161	8.16849	8.15681	8.1669	8.14309	8.16064	8.15032	8.16758	8.16171	8.179	8.17018	8.15282	8.14828	8.1562	8.13628	8.16853	8.15618	8.12798	8.16172	8.14949	8.12833	8.14442	8.12419	8.17064	8.18354	8.15213	8.12998	8.16727	8.1724	8.13998	8.16685	8.1582	8.16109	8.17598	8.17387	8.16154	8.16004	8.16458	8.16156	8.12415	8.12541	8.17425
0.05895	8.1362	8.13098	8.16152	8.17785	8.16277	8.17002	8.1592	8.18816	8.14489	8.1494	8.17224	8.18441	8.18385	8.16766	8.14686	8.16213	8.14325	8.15802	8.15142	8.15136	8.17929	8.16039	8.11317	8.1418	8.12524	8.17304	8.18504	8.1531	8.15348	8.15194	8.18541	8.15713	8.15895	8.18144	8.17413	8.16372	8.17473	8.13832	8.16916	8.15261	8.17577	8.13044	8.16171	8.15979
0.059025	8.13237	8.15423	8.14715	8.16943	8.17547	8.15392	8.16219	8.16889	8.16268	8.1153	8.1598	8.17289	8.18227	8.18095	8.14899	8.15377	8.16864	8.15998	8.15662	8.17065	8.17084	8.16601	8.13732	8.14948	8.12931	8.14803	8.18095	8.15451	8.16802	8.15811	8.19181	8.16123	8.1448	8.17373	8.17895	8.16048	8.16378	8.1412	8.16708	8.16538	8.17205	8.14803	8.17117	8.15105
0.0591	8.12295	8.14189	8.15109	8.15788	8.16822	8.14313	8.15866	8.14429	8.16447	8.14377	8.13759	8.14589	8.17777	8.16352	8.14719	8.14223	8.17434	8.15548	8.13644	8.16564	8.16023	8.15566	8.16306	8.13276	8.12851	8.1732	8.16128	8.15287	8.17978	8.17231	8.1617	8.16336	8.17381	8.16434	8.15731	8.16593	8.17287	8.14533	8.16002	8.16762	8.17776	8.15535	8.14275	8.15419
0.059175	8.11213	8.14653	8.15	8.13966	8.1687	8.15945	8.14036	8.15568	8.1595	8.1427	8.15517	8.13012	8.14131	8.16027	8.1518	8.15135	8.14748	8.14317	8.12492	8.16313	8.16747	8.1561	8.16571	8.13272	8.12772	8.19204	8.15425	8.15299	8.16097	8.15994	8.14943	8.1588	8.18209	8.14623	8.13599	8.16513	8.16288	8.16235	8.17894	8.14175	8.15274	8.16026	8.15255	8.16957
0.05925	8.11218	8.16343	8.15751	8.13808	8.15892	8.1589	8.14614	8.13931	8.15882	8.1443	8.16084	8.14877	8.15454	8.16014	8.15179	8.15979	8.1405	8.15125	8.15306	8.15466	8.16121	8.16785	8.14845	8.15625	8.11841	8.16031	8.14926	8.17616	8.14823	8.15269	8.13544	8.13722	8.18663	8.15441	8.16001	8.15642	8.1659	8.14878	8.193	8.13975	8.17607	8.15371	8.12987	8.17905
0.059325	8.12256	8.15566	8.16012	8.14228	8.16288	8.16159	8.15313	8.15491	8.16036	8.15444	8.14542	8.15812	8.13413	8.15544	8.16126	8.14978	8.16031	8.14434	8.16086	8.17075	8.12416	8.18031	8.14143	8.12566	8.12988	8.15576	8.15384	8.18185	8.16084	8.14785	8.16311	8.14972	8.18577	8.16798	8.16341	8.14374	8.15324	8.16755	8.17013	8.16841	8.1685	8.16289	8.10819	8.15721
0.0594	8.12213	8.14871	8.14714	8.17052	8.14566	8.14639	8.15796	8.17427	8.16301	8.15727	8.16226	8.13744	8.14528	8.14734	8.18035	8.14941	8.1845	8.14449	8.14443	8.16087	8.12394	8.16107	8.13193	8.13185	8.13695	8.15112	8.15515	8.15514	8.15788	8.13793	8.15753	8.15447	8.16302	8.17521	8.15033	8.15156	8.15145	8.18119	8.18202	8.1664	8.1643	8.15528	8.12024	8.1501
0.059475	8.15314	8.15492	8.14518	8.16858	8.15524	8.15305	8.18251	8.1666	8.15047	8.16422	8.16996	8.11544	8.15445	8.16363	8.1757	8.14386	8.1764	8.14636	8.14711	8.15273	8.15872	8.1466	8.11492	8.13966	8.12336	8.16209	8.17867	8.14198	8.16645	8.14962	8.15629	8.15896	8.16878	8.18055	8.16299	8.15557	8.13718	8.18681	8.15911	8.17571	8.18163	8.15442	8.13885	8.16481
0.05955	8.14705	8.15447	8.1248	8.16719	8.15472	8.16386	8.18832	8.16508	8.16602	8.17057	8.16742	8.14316	8.15285	8.16209	8.15671	8.1591	8.16355	8.1458	8.16149	8.13919	8.17112	8.15784	8.13946	8.12447	8.1295	8.15783	8.18518	8.15858	8.16013	8.13607	8.15947	8.15268	8.16697	8.17456	8.16261	8.16059	8.13416	8.17736	8.14962	8.15709	8.16508	8.13447	8.12702	8.17467
0.059625	8.12941	8.1368	8.13791	8.16888	8.17546	8.17123	8.1824	8.14327	8.15569	8.17483	8.17137	8.15768	8.14382	8.16969	8.14499	8.15405	8.16265	8.14008	8.1698	8.1548	8.17228	8.14323	8.15562	8.13202	8.13165	8.15914	8.17757	8.15688	8.17771	8.14945	8.15158	8.16125	8.15742	8.15765	8.15945	8.15877	8.14679	8.1762	8.16021	8.13433	8.16232	8.14749	8.14096	8.16446
0.0597	8.12494	8.12897	8.1596	8.18291	8.16266	8.17183	8.1535	8.14842	8.15889	8.15404	8.15739	8.15085	8.15068	8.17623	8.14505	8.1721	8.15911	8.14906	8.16532	8.16219	8.16954	8.14303	8.15109	8.12741	8.13356	8.15197	8.16611	8.1555	8.16438	8.17272	8.1424	8.18816	8.17607	8.15389	8.16897	8.16892	8.15412	8.1597	8.14191	8.15241	8.16186	8.15783	8.1378	8.15592
0.059775	8.13931	8.13321	8.16163	8.19939	8.16696	8.14864	8.12795	8.16184	8.16859	8.14684	8.1488	8.14108	8.13362	8.16471	8.1642	8.15581	8.14709	8.13468	8.16387	8.16685	8.16928	8.14236	8.15777	8.14421	8.13899	8.1734	8.16929	8.16631	8.17758	8.19419	8.17388	8.17059	8.1622	8.15656	8.17738	8.19918	8.16873	8.15231	8.16643	8.1531	8.16292	8.15049	8.15328	8.17099
0.05985	8.12271	8.13964	8.13246	8.16985	8.17587	8.14742	8.14822	8.16758	8.15505	8.14877	8.15975	8.13883	8.12829	8.14576	8.15339	8.14548	8.14317	8.15192	8.15604	8.1638	8.12305	8.14241	8.12894	8.14528	8.14667	8.16053	8.16533	8.15863	8.17547	8.16078	8.16607	8.15075	8.1602	8.17357	8.17471	8.18968	8.18844	8.14664	8.1765	8.16229	8.16977	8.14875	8.14677	8.16914
0.059925	8.12097	8.14419	8.13655	8.19068	8.16564	8.16999	8.16579	8.16537	8.1555	8.15577	8.1529	8.14546	8.13777	8.15001	8.14968	8.15695	8.14011	8.15113	8.14717	8.16573	8.12195	8.16491	8.1355	8.14658	8.14186	8.16101	8.14692	8.15605	8.15528	8.17641	8.14209	8.15891	8.1606	8.18219	8.17708	8.16463	8.1849	8.16896	8.16735	8.14691	8.15353	8.14785	8.14396	8.16077
0.06	8.11797	8.14321	8.14163	8.15995	8.15193	8.18141	8.16304	8.14598	8.16068	8.14119	8.15745	8.16565	8.14973	8.15215	8.1511	8.14163	8.15165	8.14269	8.15993	8.14861	8.14948	8.15553	8.13861	8.1507	8.14705	8.17543	8.15453	8.15315	8.14882	8.17782	8.14049	8.15929	8.16488	8.19241	8.17282	8.16376	8.16686	8.15894	8.1731	8.16076	8.16101	8.12907	8.12174	8.15756
0.060075	8.09371	8.14537	8.12864	8.15993	8.15918	8.18643	8.16963	8.15595	8.14341	8.16083	8.1657	8.17259	8.17511	8.14986	8.14903	8.1433	8.12855	8.15497	8.16689	8.15623	8.14847	8.15699	8.14269	8.13642	8.1434	8.189	8.1647	8.14234	8.15184	8.16845	8.15675	8.15892	8.14649	8.1656	8.16631	8.1663	8.15708	8.13056	8.14897	8.16504	8.16284	8.1191	8.1359	8.16532
0.06015	8.10885	8.15065	8.14107	8.15053	8.16247	8.18555	8.15817	8.17234	8.1414	8.16168	8.17228	8.15685	8.17365	8.14698	8.16186	8.16132	8.13897	8.16409	8.17183	8.1656	8.14084	8.15249	8.15969	8.11104	8.13796	8.20933	8.17252	8.14393	8.16064	8.14185	8.14885	8.14952	8.14888	8.1311	8.1974	8.16898	8.15514	8.15042	8.14593	8.16793	8.16442	8.13422	8.15125	8.15502
0.060225	8.1426	8.13911	8.13263	8.14301	8.16892	8.15594	8.17843	8.16827	8.15156	8.16415	8.1561	8.16538	8.16311	8.15455	8.14017	8.15436	8.15208	8.14251	8.16491	8.16601	8.12031	8.1588	8.14583	8.10495	8.12916	8.19674	8.16165	8.1473	8.17673	8.15948	8.16958	8.182	8.1634	8.1461	8.19304	8.14244	8.17136	8.15145	8.17777	8.16498	8.16041	8.1518	8.15692	8.16252
0.0603	8.12828	8.13237	8.12913	8.12906	8.1658	8.13292	8.16799	8.15292	8.15828	8.17092	8.17239	8.16323	8.15159	8.15993	8.14078	8.16462	8.14995	8.14278	8.16477	8.15015	8.13511	8.12623	8.15497	8.1376	8.11457	8.16638	8.14896	8.14083	8.18439	8.15514	8.17174	8.16682	8.1768	8.16247	8.17551	8.14199	8.16372	8.16177	8.1701	8.15006	8.15992	8.15463	8.16856	8.17595
0.060375	8.12712	8.13824	8.12364	8.16878	8.1581	8.14784	8.16681	8.15507	8.15834	8.16926	8.16922	8.14917	8.14911	8.17504	8.14102	8.14726	8.14702	8.15028	8.16783	8.16187	8.14126	8.12859	8.16121	8.13845	8.12191	8.16775	8.16134	8.15399	8.16254	8.15426	8.17641	8.14532	8.16151	8.15396	8.16395	8.16301	8.17015	8.15416	8.1707	8.15431	8.14733	8.17147	8.16144	8.17418
0.06045	8.13173	8.16109	8.11216	8.16631	8.1648	8.18233	8.1788	8.15646	8.13606	8.18082	8.15395	8.15472	8.15015	8.17884	8.15531	8.15332	8.13229	8.14936	8.12544	8.16607	8.14266	8.15755	8.16466	8.12007	8.12249	8.17204	8.14042	8.16212	8.16307	8.16113	8.1588	8.15468	8.15339	8.14852	8.15919	8.17311	8.16306	8.16552	8.16123	8.14546	8.15604	8.1717	8.14648	8.17881
0.060525	8.13131	8.14588	8.12836	8.15585	8.14439	8.19899	8.15386	8.16372	8.14159	8.18287	8.15501	8.16958	8.15775	8.17582	8.14944	8.15791	8.13057	8.16481	8.11235	8.15499	8.15701	8.15812	8.16016	8.12758	8.13755	8.1612	8.13675	8.15074	8.14276	8.17009	8.16133	8.18877	8.14111	8.15538	8.1545	8.18778	8.17114	8.17763	8.16999	8.14125	8.17961	8.16615	8.14466	8.18633
0.0606	8.11616	8.14527	8.12634	8.14831	8.13417	8.15741	8.1737	8.14889	8.16555	8.1688	8.15514	8.16645	8.15739	8.15222	8.13342	8.15617	8.13488	8.15091	8.15473	8.15931	8.12943	8.14999	8.1392	8.12926	8.11404	8.14368	8.15819	8.14519	8.14533	8.15337	8.17324	8.18308	8.15311	8.17754	8.16668	8.19254	8.15723	8.16526	8.16541	8.14634	8.1816	8.15566	8.14538	8.16954
0.060675	8.11718	8.13429	8.1405	8.15342	8.159	8.1582	8.1658	8.14161	8.16788	8.15466	8.16526	8.15997	8.1455	8.14923	8.17652	8.16489	8.14991	8.14304	8.16335	8.16196	8.13047	8.14882	8.13267	8.13046	8.11892	8.15983	8.14369	8.16106	8.14228	8.16513	8.18111	8.18165	8.16846	8.17414	8.16386	8.18708	8.15891	8.16794	8.16269	8.15589	8.18578	8.12815	8.14687	8.18106
0.06075	8.11513	8.1059	8.16147	8.16664	8.15416	8.17023	8.16321	8.16119	8.15914	8.13407	8.1581	8.16807	8.15772	8.1699	8.178	8.1523	8.17056	8.14954	8.14153	8.16162	8.13595	8.14486	8.14599	8.14963	8.14453	8.17108	8.14922	8.14735	8.15693	8.14328	8.17535	8.17414	8.17514	8.17422	8.19188	8.1709	8.15745	8.1599	8.15103	8.15947	8.17818	8.16521	8.14885	8.17373
0.060825	8.13007	8.11322	8.16185	8.1631	8.14803	8.1732	8.1508	8.17417	8.16844	8.15569	8.14053	8.15992	8.14904	8.1582	8.16399	8.15525	8.14925	8.15591	8.14893	8.14209	8.15308	8.11787	8.15786	8.14213	8.14473	8.15909	8.16532	8.15619	8.16483	8.1495	8.1732	8.16034	8.16125	8.17436	8.17069	8.16452	8.16869	8.16129	8.15567	8.1642	8.18966	8.16126	8.14898	8.1746
0.0609	8.15271	8.10628	8.1602	8.17483	8.16135	8.17521	8.16079	8.15337	8.16583	8.16931	8.15651	8.15644	8.14849	8.13054	8.165	8.13699	8.15716	8.16474	8.16631	8.13569	8.15088	8.11242	8.16751	8.13445	8.15158	8.1746	8.17815	8.15212	8.15539	8.16371	8.15451	8.16191	8.16577	8.17229	8.18287	8.17092	8.1729	8.15779	8.15318	8.1905	8.14972	8.15066	8.12866	8.15843
0.060975	8.14974	8.12499	8.15726	8.19457	8.16294	8.17336	8.15538	8.16037	8.1573	8.16392	8.16065	8.16607	8.15755	8.1235	8.15718	8.15922	8.14161	8.16144	8.14687	8.14177	8.17109	8.14684	8.13361	8.13955	8.14461	8.16611	8.17249	8.15843	8.15865	8.16174	8.17276	8.15499	8.17174	8.17389	8.1825	8.18986	8.18644	8.15453	8.15434	8.17307	8.167	8.14603	8.12728	8.17959
0.06105	8.13923	8.12921	8.159	8.1848	8.15932	8.17053	8.15372	8.1529	8.14696	8.1488	8.17717	8.16152	8.14559	8.14031	8.16334	8.16463	8.1103	8.144	8.14664	8.15032	8.17721	8.12394	8.13015	8.12934	8.12556	8.16044	8.17182	8.15483	8.17254	8.17593	8.17252	8.17543	8.15315	8.15575	8.15973	8.17822	8.14904	8.1694	8.16452	8.13839	8.1868	8.1445	8.14751	8.18185
0.061125	8.11441	8.12534	8.14927	8.17187	8.1595	8.17841	8.17147	8.15781	8.16027	8.14636	8.16171	8.17662	8.13869	8.12192	8.14901	8.15009	8.13156	8.16063	8.15817	8.1545	8.15675	8.13902	8.15156	8.14218	8.12103	8.14158	8.1832	8.13568	8.16874	8.15096	8.15247	8.18166	8.16561	8.16092	8.16137	8.18987	8.14131	8.14958	8.16046	8.13609	8.16425	8.15006	8.14228	8.173
0.0612	8.12429	8.13932	8.14286	8.16917	8.17234	8.16772	8.16489	8.15466	8.15641	8.16186	8.1581	8.17781	8.14686	8.14335	8.13329	8.14166	8.14667	8.16162	8.15572	8.17114	8.15365	8.12237	8.16289	8.15274	8.1392	8.15113	8.17022	8.1354	8.16615	8.14369	8.15856	8.17741	8.16841	8.14669	8.17022	8.17947	8.14618	8.16307	8.15197	8.15142	8.15792	8.17052	8.15557	8.1721
0.061275	8.13751	8.13267	8.14037	8.15722	8.16339	8.16513	8.16266	8.16194	8.15637	8.17132	8.17153	8.18317	8.15238	8.14904	8.16051	8.14388	8.12806	8.16641	8.14309	8.18273	8.16255	8.11974	8.17523	8.13934	8.13096	8.16522	8.18222	8.1404	8.17799	8.14042	8.15859	8.16719	8.16025	8.15425	8.17029	8.19408	8.16503	8.18356	8.16273	8.14999	8.17636	8.17769	8.14906	8.17793
0.06135	8.12956	8.13811	8.12962	8.15585	8.16556	8.1786	8.15927	8.16051	8.14542	8.15806	8.16519	8.17418	8.17226	8.13999	8.16296	8.13581	8.14266	8.16611	8.1378	8.1834	8.16315	8.14078	8.16957	8.14108	8.12522	8.16898	8.17824	8.14047	8.14856	8.14991	8.17159	8.14772	8.15769	8.14392	8.16883	8.18405	8.16674	8.15125	8.16279	8.1603	8.16312	8.15099	8.13638	8.18953
0.061425	8.12684	8.14147	8.12158	8.15783	8.16367	8.14885	8.18082	8.16861	8.14987	8.14827	8.16948	8.16535	8.16772	8.13443	8.1602	8.15205	8.14668	8.15287	8.13218	8.17253	8.13928	8.14036	8.14991	8.15331	8.12983	8.17576	8.17311	8.17383	8.15678	8.17022	8.17533	8.16143	8.15735	8.14102	8.16027	8.17506	8.1441	8.14538	8.16214	8.15711	8.16762	8.13606	8.12195	8.18417
0.0615	8.13401	8.1206	8.1354	8.14896	8.17465	8.15845	8.17768	8.16404	8.14386	8.14896	8.17027	8.13691	8.14935	8.14971	8.17408	8.13401	8.15113	8.12281	8.12912	8.16152	8.14223	8.14433	8.1398	8.16065	8.12962	8.15909	8.16696	8.17343	8.17309	8.15464	8.18788	8.16608	8.15009	8.14344	8.16287	8.17617	8.14431	8.15232	8.18804	8.18218	8.17593	8.16123	8.12542	8.16901
0.061575	8.13713	8.14059	8.15006	8.15166	8.17839	8.16167	8.16243	8.17612	8.14355	8.14912	8.15741	8.14041	8.16596	8.13799	8.19041	8.13749	8.16138	8.11723	8.12627	8.15563	8.15324	8.13488	8.13506	8.13709	8.13947	8.16301	8.15259	8.18516	8.1493	8.14341	8.19655	8.15922	8.16875	8.16794	8.16842	8.16664	8.15586	8.17139	8.17472	8.17078	8.19749	8.15999	8.1314	8.15125
0.06165	8.12436	8.13881	8.15225	8.16321	8.18141	8.15707	8.17776	8.1673	8.14973	8.14031	8.1389	8.17303	8.15933	8.12712	8.1847	8.16274	8.16732	8.11773	8.1529	8.16364	8.1478	8.11471	8.12499	8.13122	8.1308	8.17085	8.15449	8.16231	8.15238	8.14971	8.1978	8.14644	8.14856	8.15526	8.15026	8.1751	8.16982	8.16161	8.16017	8.16533	8.17281	8.14183	8.10941	8.13611
0.061725	8.12738	8.14904	8.17151	8.15372	8.16154	8.15843	8.19159	8.16126	8.16558	8.1441	8.16235	8.16395	8.15376	8.15061	8.16596	8.16666	8.15274	8.13459	8.16387	8.1611	8.15929	8.13148	8.12504	8.12472	8.14341	8.1862	8.17867	8.14112	8.14059	8.16265	8.17778	8.15358	8.14767	8.14687	8.14785	8.16711	8.16329	8.17543	8.16074	8.16123	8.16786	8.17271	8.11812	8.15444
0.0618	8.14267	8.16087	8.13961	8.15998	8.16855	8.17575	8.17622	8.15669	8.15535	8.15951	8.16832	8.15174	8.14983	8.15987	8.16087	8.15259	8.15585	8.15928	8.14751	8.15102	8.13916	8.1461	8.14139	8.14108	8.15041	8.19075	8.16708	8.15536	8.15259	8.17825	8.17992	8.1432	8.14658	8.16462	8.14883	8.17486	8.15489	8.1794	8.181	8.1619	8.16897	8.16724	8.12832	8.16115
0.061875	8.15329	8.15103	8.13101	8.14704	8.16058	8.17117	8.17093	8.17018	8.14292	8.15694	8.16308	8.16025	8.15455	8.16443	8.16634	8.13647	8.15127	8.16147	8.14444	8.14471	8.13047	8.12248	8.15319	8.151	8.13117	8.19019	8.1543	8.17089	8.14607	8.17221	8.17229	8.16493	8.15899	8.16972	8.14993	8.16236	8.15437	8.16498	8.18446	8.16296	8.17117	8.15205	8.12885	8.1717
0.06195	8.16132	8.13716	8.14342	8.15562	8.18003	8.17317	8.1762	8.1429	8.13975	8.15806	8.15782	8.16059	8.15953	8.15845	8.15842	8.14326	8.12073	8.15825	8.16744	8.1344	8.1258	8.13468	8.15465	8.12708	8.12235	8.18753	8.15497	8.1498	8.15276	8.15273	8.16137	8.16672	8.16673	8.15842	8.15232	8.17334	8.15296	8.15325	8.16822	8.15683	8.16549	8.16053	8.13272	8.15774
0.062025	8.15049	8.11972	8.15192	8.15188	8.16822	8.15863	8.16772	8.14475	8.15116	8.14849	8.16302	8.17015	8.14569	8.15559	8.15352	8.15514	8.14437	8.17854	8.16583	8.14982	8.11703	8.13363	8.14431	8.11358	8.12392	8.19697	8.15918	8.15578	8.1499	8.14561	8.15062	8.15966	8.16647	8.16559	8.16828	8.16498	8.1466	8.16518	8.14885	8.15904	8.15335	8.17505	8.13517	8.15639
0.0621	8.12945	8.11347	8.14686	8.16282	8.15472	8.1518	8.16395	8.16119	8.14181	8.15792	8.17619	8.16658	8.15704	8.17141	8.14974	8.15634	8.16931	8.15147	8.13958	8.16531	8.13298	8.15684	8.11076	8.13789	8.1185	8.16592	8.15015	8.18233	8.15482	8.12565	8.15585	8.15165	8.16139	8.18892	8.1715	8.16308	8.14103	8.17797	8.14799	8.16425	8.14467	8.17207	8.12968	8.15831
0.062175	8.13708	8.11925	8.13793	8.16696	8.15875	8.17223	8.15791	8.1523	8.15358	8.15707	8.16911	8.16563	8.15907	8.17197	8.13232	8.15507	8.1471	8.12387	8.12277	8.15099	8.16027	8.15348	8.12328	8.14987	8.13587	8.16669	8.15723	8.17334	8.15688	8.14724	8.16476	8.15238	8.1776	8.18963	8.17221	8.16471	8.16126	8.16928	8.16828	8.17525	8.1496	8.15685	8.13969	8.17802
0.06225	8.12054	8.10837	8.12928	8.15862	8.16293	8.16046	8.14683	8.16256	8.16569	8.16414	8.16327	8.15395	8.17418	8.16457	8.15688	8.15022	8.13707	8.13323	8.13216	8.15067	8.1567	8.14579	8.14152	8.16616	8.13451	8.16154	8.16027	8.1333	8.15427	8.15484	8.16106	8.17516	8.16727	8.16481	8.19368	8.16444	8.1634	8.15811	8.15445	8.18153	8.16156	8.15544	8.15486	8.18488
0.062325	8.10566	8.13989	8.11841	8.18639	8.15778	8.16948	8.1422	8.16172	8.17969	8.14871	8.15952	8.16043	8.17568	8.1506	8.15489	8.13387	8.13619	8.14257	8.13565	8.13657	8.1448	8.1514	8.13353	8.15141	8.13592	8.14629	8.15549	8.1294	8.15037	8.14083	8.17275	8.17189	8.16189	8.14852	8.1853	8.16765	8.1666	8.16071	8.1617	8.17352	8.18776	8.17173	8.12432	8.1927
0.0624	8.11731	8.12782	8.13521	8.17922	8.16692	8.16833	8.14091	8.14214	8.19141	8.16226	8.15723	8.16686	8.17778	8.14505	8.16054	8.14511	8.14911	8.1699	8.13783	8.13328	8.13635	8.13213	8.13113	8.14809	8.13641	8.12943	8.15315	8.14824	8.16699	8.14496	8.15213	8.17286	8.15737	8.15109	8.16505	8.16716	8.15911	8.17905	8.16892	8.17191	8.18781	8.15006	8.14339	8.18523
0.062475	8.14392	8.15489	8.15592	8.14702	8.18437	8.16349	8.1517	8.13317	8.16072	8.15437	8.16653	8.14847	8.17858	8.15154	8.16583	8.15676	8.15657	8.13864	8.1659	8.16186	8.15915	8.14542	8.12084	8.16315	8.14658	8.16297	8.16409	8.16678	8.16472	8.15636	8.14028	8.17903	8.18943	8.15138	8.165	8.18726	8.15867	8.16884	8.18572	8.1495	8.15842	8.15405	8.15858	8.17534
0.06255	8.14688	8.16035	8.14086	8.15376	8.16353	8.15248	8.16152	8.15868	8.16847	8.14884	8.1444	8.14423	8.16435	8.15623	8.15409	8.13105	8.15918	8.15692	8.15272	8.1832	8.1659	8.15784	8.12895	8.15553	8.14776	8.17562	8.17167	8.16072	8.15795	8.13985	8.14028	8.16725	8.16157	8.16035	8.15848	8.16191	8.16422	8.1606	8.16781	8.1456	8.15247	8.15712	8.14673	8.16836
0.062625	8.13082	8.15187	8.13148	8.17317	8.15618	8.14017	8.15444	8.15726	8.15507	8.16678	8.15007	8.16705	8.16228	8.1456	8.16124	8.11812	8.16578	8.16535	8.14402	8.16046	8.1406	8.13423	8.13676	8.15549	8.13605	8.16226	8.17268	8.16509	8.1714	8.14995	8.15924	8.15486	8.159	8.14807	8.17874	8.16682	8.16048	8.1486	8.15271	8.15016	8.17214	8.16113	8.14986	8.16484
0.0627	8.13574	8.12876	8.13115	8.1761	8.14374	8.15063	8.16377	8.15155	8.14346	8.15207	8.16452	8.16532	8.16142	8.15735	8.14785	8.14963	8.15999	8.15407	8.14913	8.14562	8.15586	8.106	8.12106	8.1442	8.11176	8.16945	8.16887	8.15212	8.18275	8.14538	8.16802	8.1695	8.18301	8.16137	8.15459	8.14859	8.16329	8.15517	8.1589	8.15438	8.17118	8.17217	8.15914	8.16338
0.062775	8.11993	8.12567	8.13569	8.16748	8.15592	8.12822	8.16495	8.1678	8.13176	8.13295	8.13685	8.14272	8.17417	8.1678	8.13774	8.15957	8.11565	8.15627	8.15431	8.15718	8.16529	8.13141	8.13023	8.133	8.12609	8.18022	8.16111	8.15079	8.178	8.14832	8.16908	8.16744	8.15072	8.17299	8.13168	8.13663	8.16777	8.16715	8.16236	8.14771	8.16711	8.16233	8.18208	8.15365
0.06285	8.11629	8.14462	8.12026	8.18779	8.17951	8.15328	8.17214	8.17127	8.16592	8.14092	8.14046	8.14407	8.16542	8.17757	8.16514	8.14505	8.13143	8.15767	8.1662	8.16483	8.13596	8.15503	8.12916	8.14139	8.12449	8.17546	8.15976	8.16938	8.16332	8.1392	8.16512	8.13783	8.13502	8.15817	8.14334	8.14744	8.16545	8.17413	8.1518	8.17313	8.15426	8.14614	8.17889	8.1477
0.062925	8.12783	8.1574	8.11733	8.18682	8.18232	8.18478	8.13723	8.1598	8.16821	8.15105	8.1445	8.15446	8.1325	8.15913	8.16781	8.1275	8.14227	8.15981	8.15777	8.15024	8.13774	8.14215	8.12386	8.14073	8.13457	8.20063	8.18086	8.175	8.15558	8.1322	8.17356	8.14777	8.1351	8.15863	8.16269	8.17208	8.17689	8.16779	8.16976	8.15656	8.15421	8.14065	8.17015	8.18282
0.063	8.13006	8.14175	8.1183	8.16812	8.18634	8.18259	8.1207	8.14328	8.14732	8.15362	8.14714	8.15819	8.14729	8.15428	8.15304	8.1448	8.1515	8.15314	8.15515	8.15019	8.14869	8.13925	8.13979	8.13882	8.12505	8.18118	8.1782	8.15155	8.16401	8.14627	8.16653	8.15445	8.15825	8.15834	8.15656	8.17711	8.15853	8.1657	8.17824	8.15235	8.15911	8.15103	8.16315	8.18834
0.063075	8.10994	8.12325	8.12285	8.16608	8.15978	8.16335	8.12085	8.14856	8.13408	8.15258	8.14912	8.15619	8.13442	8.13475	8.14813	8.16483	8.1481	8.14326	8.1397	8.15508	8.15095	8.11948	8.13134	8.13291	8.11883	8.16766	8.15632	8.15648	8.1712	8.16483	8.15309	8.14229	8.16879	8.15908	8.15985	8.16395	8.13075	8.15825	8.17523	8.15529	8.17103	8.14908	8.15114	8.1795
0.06315	8.1103	8.13251	8.12715	8.1776	8.16722	8.17526	8.14166	8.16841	8.13773	8.1648	8.15318	8.15992	8.13877	8.14137	8.16284	8.14826	8.1592	8.14009	8.15356	8.16903	8.14659	8.0965	8.15456	8.13558	8.12242	8.17763	8.16809	8.16321	8.15431	8.16035	8.16278	8.15441	8.16194	8.14771	8.16048	8.16327	8.14614	8.18446	8.16218	8.16212	8.1673	8.14763	8.13488	8.19013
0.063225	8.12778	8.14898	8.12241	8.17022	8.15431	8.1782	8.15701	8.16488	8.15244	8.15042	8.1525	8.15222	8.13694	8.15252	8.1412	8.13854	8.16526	8.13184	8.16027	8.14172	8.11752	8.13414	8.13874	8.1363	8.12403	8.16073	8.18322	8.15221	8.15558	8.16104	8.17467	8.16582	8.15327	8.16503	8.15177	8.16146	8.16402	8.17495	8.1585	8.1572	8.17023	8.14347	8.12977	8.18695
0.0633	8.13623	8.13683	8.14519	8.19449	8.1636	8.18831	8.15096	8.15989	8.1622	8.14698	8.13502	8.15993	8.1352	8.15808	8.14105	8.15713	8.16002	8.12066	8.15019	8.15156	8.13732	8.15304	8.1362	8.12163	8.11996	8.15252	8.1825	8.13513	8.18212	8.16528	8.16246	8.1577	8.151	8.16863	8.15735	8.17245	8.15987	8.17422	8.17018	8.15675	8.17723	8.14025	8.13604	8.17273
0.063375	8.13543	8.14531	8.15454	8.18779	8.17708	8.18442	8.13966	8.16105	8.15171	8.15094	8.16257	8.13539	8.14665	8.16677	8.14253	8.15739	8.16855	8.15328	8.14054	8.14224	8.13597	8.1529	8.13456	8.11097	8.1238	8.16101	8.18383	8.13407	8.18169	8.16277	8.15393	8.14457	8.13966	8.1496	8.16152	8.16677	8.17072	8.17701	8.15479	8.17516	8.17776	8.15707	8.14261	8.17605
0.06345	8.1279	8.13826	8.16419	8.15599	8.16378	8.15512	8.1499	8.16508	8.1548	8.16734	8.16735	8.11382	8.16616	8.17285	8.13268	8.1465	8.15313	8.18202	8.15051	8.14767	8.15474	8.16536	8.13024	8.133	8.1345	8.14598	8.17103	8.1503	8.1508	8.14462	8.15426	8.15313	8.14916	8.14893	8.15703	8.17448	8.15044	8.16575	8.16626	8.16235	8.17105	8.16804	8.13541	8.15557
0.063525	8.12383	8.11883	8.14337	8.15739	8.16663	8.17776	8.1428	8.15418	8.16266	8.14384	8.147	8.15319	8.17727	8.17683	8.16069	8.16301	8.15029	8.1679	8.15623	8.13516	8.16304	8.14711	8.12392	8.13278	8.1228	8.15959	8.16758	8.15028	8.15753	8.13214	8.17356	8.15739	8.1426	8.15988	8.17102	8.17437	8.14046	8.1441	8.17215	8.15274	8.16077	8.16204	8.13938	8.14508
0.0636	8.1292	8.13258	8.14576	8.17462	8.18804	8.17715	8.16189	8.1449	8.1728	8.15853	8.15721	8.16861	8.16636	8.15644	8.14908	8.15412	8.15399	8.14587	8.1532	8.12758	8.15306	8.13813	8.13935	8.13271	8.1378	8.16121	8.17215	8.14603	8.14594	8.14025	8.18387	8.14101	8.12392	8.18233	8.15795	8.16855	8.15191	8.1537	8.17006	8.17039	8.14601	8.13208	8.13937	8.15095
0.063675	8.11391	8.14137	8.16139	8.17221	8.19181	8.16732	8.14092	8.14349	8.16229	8.15815	8.16157	8.17065	8.1486	8.14084	8.15957	8.13568	8.16191	8.15945	8.14799	8.11208	8.13263	8.14227	8.13159	8.14717	8.13286	8.15453	8.16114	8.16838	8.14823	8.14534	8.17201	8.14316	8.15341	8.18219	8.16542	8.15067	8.17186	8.16362	8.17028	8.16652	8.15377	8.12691	8.14232	8.16832
0.06375	8.12121	8.13523	8.14672	8.16588	8.1683	8.18078	8.13321	8.15262	8.16724	8.16411	8.15545	8.16227	8.16139	8.14618	8.16853	8.1318	8.16208	8.14447	8.15653	8.11289	8.13014	8.13984	8.12304	8.15643	8.14698	8.14897	8.18043	8.15427	8.15197	8.17	8.15979	8.16632	8.15969	8.18152	8.16348	8.16916	8.18245	8.17373	8.17765	8.14915	8.1511	8.14717	8.15257	8.17563
0.063825	8.13271	8.1465	8.15245	8.15962	8.1511	8.15343	8.14888	8.1319	8.15398	8.1676	8.13905	8.16289	8.17392	8.15136	8.1585	8.12983	8.15432	8.13742	8.15676	8.13773	8.14879	8.13971	8.14354	8.14613	8.1334	8.16022	8.19007	8.16026	8.15046	8.16958	8.16613	8.16304	8.14908	8.16856	8.17556	8.16931	8.17497	8.18551	8.18892	8.16321	8.1293	8.14982	8.15582	8.1809
0.0639	8.14153	8.14462	8.16186	8.16007	8.13696	8.15873	8.16902	8.15375	8.16391	8.1448	8.14655	8.15602	8.16865	8.1516	8.1566	8.16311	8.16641	8.1413	8.18225	8.14964	8.16168	8.14959	8.16246	8.13147	8.12364	8.16165	8.16101	8.1687	8.14864	8.14824	8.1633	8.16086	8.15956	8.15714	8.1946	8.1554	8.16414	8.16823	8.17322	8.17598	8.15695	8.15538	8.16338	8.16374
0.063975	8.13311	8.14017	8.14818	8.16304	8.14046	8.16102	8.17226	8.16969	8.17748	8.15464	8.15898	8.15521	8.15948	8.16001	8.11464	8.16439	8.16327	8.13385	8.16507	8.14078	8.16597	8.14243	8.14475	8.14047	8.15854	8.15979	8.17635	8.14981	8.15561	8.15356	8.15984	8.15219	8.17301	8.16485	8.17933	8.16129	8.15495	8.16903	8.17154	8.17008	8.15783	8.1751	8.15334	8.14908
0.06405	8.12478	8.13847	8.13998	8.14557	8.16823	8.15636	8.15427	8.17675	8.16718	8.16552	8.18411	8.16449	8.1552	8.15108	8.12398	8.13867	8.1583	8.158	8.1458	8.14402	8.14963	8.13128	8.14265	8.14495	8.14243	8.15751	8.1776	8.14297	8.15146	8.15842	8.16388	8.13029	8.16435	8.15018	8.17514	8.16294	8.16315	8.14384	8.15084	8.15302	8.16073	8.1407	8.14447	8.14007
0.064125	8.11971	8.14713	8.14743	8.15524	8.17519	8.15129	8.16769	8.15716	8.16549	8.15862	8.17947	8.14093	8.1516	8.14803	8.1392	8.13188	8.13756	8.17159	8.15901	8.15213	8.15557	8.13457	8.14505	8.15749	8.11968	8.17149	8.1651	8.14294	8.15019	8.16672	8.16041	8.14581	8.15556	8.14214	8.16779	8.15862	8.13905	8.14595	8.15147	8.15804	8.17223	8.15618	8.13198	8.1406
0.0642	8.12686	8.14954	8.12715	8.18153	8.16582	8.13587	8.16643	8.15745	8.16813	8.14894	8.17127	8.14009	8.14654	8.14211	8.13194	8.14499	8.15133	8.18386	8.15974	8.15599	8.1388	8.13604	8.16838	8.14501	8.1175	8.16392	8.16049	8.15909	8.15823	8.17497	8.1643	8.15788	8.14903	8.14818	8.15041	8.1776	8.13779	8.15013	8.16056	8.16901	8.18343	8.17277	8.14284	8.17244
0.064275	8.12595	8.14087	8.12045	8.17078	8.14892	8.16463	8.1635	8.14902	8.15491	8.1429	8.16152	8.14653	8.15756	8.14943	8.14018	8.15514	8.14798	8.17114	8.15175	8.16753	8.14733	8.13567	8.16116	8.16339	8.12781	8.17303	8.15773	8.16104	8.15281	8.16827	8.16306	8.15434	8.1395	8.16683	8.16378	8.15929	8.14489	8.15133	8.15811	8.15075	8.17627	8.15674	8.14159	8.18209
0.06435	8.11221	8.15173	8.11569	8.16124	8.16184	8.16392	8.16262	8.14322	8.15798	8.14162	8.17456	8.15261	8.16097	8.16956	8.16402	8.17121	8.12541	8.15872	8.15375	8.14857	8.15639	8.13867	8.13815	8.14375	8.13419	8.16864	8.15001	8.17298	8.1455	8.16573	8.15364	8.14388	8.15262	8.15173	8.16842	8.14161	8.14286	8.15337	8.17074	8.1498	8.17034	8.15499	8.1351	8.14907
0.064425	8.10207	8.16481	8.13618	8.14981	8.14758	8.17245	8.1385	8.14564	8.18582	8.14538	8.16774	8.14846	8.16498	8.17257	8.14929	8.13241	8.12187	8.16826	8.17296	8.13624	8.13834	8.14173	8.12316	8.13179	8.13115	8.17526	8.14692	8.16172	8.12876	8.16825	8.15055	8.15993	8.15276	8.14116	8.17369	8.1378	8.14514	8.16959	8.18279	8.15774	8.16238	8.15601	8.12927	8.15919
0.0645	8.10181	8.16701	8.13742	8.15484	8.14801	8.16377	8.11951	8.15052	8.17894	8.15194	8.15388	8.14068	8.16307	8.16853	8.16968	8.13859	8.1268	8.17403	8.17631	8.15356	8.14826	8.1575	8.12375	8.14257	8.14482	8.1709	8.13981	8.12684	8.16025	8.18097	8.15589	8.14527	8.15578	8.15595	8.16741	8.14373	8.15272	8.15722	8.1798	8.15132	8.15592	8.17263	8.12761	8.1717
0.064575	8.11072	8.14553	8.12828	8.15132	8.17206	8.16537	8.12762	8.15843	8.18385	8.17259	8.15316	8.14308	8.15488	8.16597	8.18481	8.13614	8.13211	8.16734	8.16204	8.15932	8.17748	8.1596	8.13025	8.13197	8.13986	8.17617	8.13838	8.13826	8.13872	8.16924	8.14375	8.15057	8.16317	8.13728	8.17126	8.17121	8.14906	8.15671	8.1728	8.16624	8.15661	8.16756	8.13384	8.1752
0.06465	8.10137	8.12916	8.12989	8.1592	8.16399	8.17408	8.14777	8.17022	8.16074	8.17748	8.14793	8.1661	8.14255	8.16844	8.19614	8.14965	8.12638	8.16722	8.13985	8.16861	8.1769	8.1451	8.12945	8.13752	8.13482	8.16722	8.16741	8.16683	8.12894	8.15417	8.1543	8.17453	8.16174	8.14445	8.17242	8.15726	8.16907	8.14102	8.14943	8.15576	8.16899	8.17979	8.14704	8.15927
0.064725	8.10838	8.14475	8.11246	8.16149	8.15305	8.15692	8.14404	8.1668	8.15539	8.15732	8.14307	8.15464	8.16273	8.16453	8.19229	8.16494	8.13512	8.16495	8.13796	8.16966	8.15773	8.1435	8.13574	8.14241	8.14408	8.17352	8.17802	8.15953	8.14964	8.15262	8.15943	8.17708	8.16537	8.15941	8.17666	8.16794	8.17265	8.15962	8.15634	8.15978	8.16547	8.18408	8.14382	8.15431
0.0648	8.0941	8.13742	8.11366	8.15744	8.14498	8.1395	8.14606	8.15529	8.15917	8.15872	8.14671	8.16695	8.14629	8.1539	8.17838	8.13975	8.13573	8.16967	8.1391	8.15399	8.17295	8.13866	8.14026	8.13911	8.13109	8.19565	8.17355	8.15592	8.14359	8.15196	8.1602	8.17287	8.1525	8.15061	8.18839	8.1651	8.17006	8.16914	8.17307	8.15601	8.16283	8.14607	8.14016	8.1437
0.064875	8.10431	8.17368	8.12767	8.16348	8.14667	8.15311	8.16689	8.15501	8.15266	8.15407	8.13649	8.17668	8.16023	8.13184	8.15807	8.13385	8.14392	8.15882	8.14795	8.12519	8.16148	8.15639	8.14935	8.1554	8.13696	8.17495	8.17298	8.12917	8.14423	8.13213	8.17435	8.17687	8.15226	8.15783	8.19609	8.16666	8.15566	8.16308	8.1775	8.15835	8.14996	8.12782	8.13554	8.14765
0.06495	8.10495	8.17431	8.12696	8.16162	8.17147	8.14709	8.16884	8.15194	8.14968	8.1675	8.16883	8.16095	8.14917	8.15347	8.15923	8.17258	8.15323	8.16345	8.1498	8.14111	8.17286	8.14965	8.15108	8.15765	8.15842	8.16985	8.16348	8.14588	8.1604	8.13832	8.15951	8.18074	8.13805	8.15563	8.18874	8.16556	8.14552	8.15917	8.17585	8.16449	8.1552	8.14646	8.1434	8.14272
0.065025	8.13049	8.14845	8.11403	8.15226	8.15665	8.15674	8.17535	8.16059	8.14679	8.17326	8.17459	8.14842	8.15434	8.15751	8.16917	8.15941	8.14153	8.16177	8.1754	8.16097	8.17228	8.15562	8.14509	8.14158	8.14157	8.17635	8.16186	8.16555	8.13792	8.151	8.16068	8.15858	8.15873	8.14478	8.16704	8.17596	8.16148	8.15283	8.1676	8.15969	8.17243	8.16257	8.1537	8.16315
0.0651	8.13263	8.13494	8.10895	8.15625	8.17835	8.15126	8.15245	8.15838	8.15333	8.14405	8.17318	8.15514	8.14526	8.1496	8.16531	8.16025	8.13718	8.14793	8.13746	8.16174	8.15964	8.14388	8.13582	8.15557	8.12403	8.17072	8.14569	8.17861	8.14828	8.158	8.15446	8.15174	8.15586	8.14936	8.16664	8.18532	8.18031	8.15585	8.15042	8.16179	8.14646	8.15127	8.14677	8.18333
0.065175	8.12936	8.13913	8.13582	8.17637	8.1722	8.14934	8.14139	8.15534	8.15475	8.12943	8.16266	8.16689	8.12927	8.15613	8.14259	8.16554	8.13012	8.15147	8.13499	8.16732	8.17215	8.15371	8.14674	8.1574	8.12136	8.15137	8.17159	8.16307	8.16022	8.17635	8.15398	8.16395	8.17188	8.15789	8.1767	8.18381	8.17949	8.17526	8.14857	8.17268	8.16161	8.13302	8.13886	8.18939
0.06525	8.11602	8.12327	8.15852	8.16947	8.18399	8.13857	8.16481	8.15395	8.15244	8.14734	8.15055	8.16486	8.14686	8.15591	8.14495	8.15918	8.15077	8.16697	8.13895	8.16903	8.16071	8.16031	8.14913	8.14176	8.13401	8.16602	8.19781	8.15849	8.15725	8.15769	8.17023	8.17032	8.15811	8.15128	8.16265	8.17237	8.16204	8.17292	8.16827	8.16672	8.17491	8.122	8.1573	8.17243
0.065325	8.10645	8.13882	8.13955	8.16216	8.17204	8.14845	8.16758	8.15928	8.13381	8.15103	8.14612	8.14972	8.15463	8.16714	8.15606	8.14345	8.13359	8.16663	8.12276	8.15739	8.13964	8.15353	8.14943	8.14059	8.14946	8.17835	8.17754	8.1509	8.16426	8.15826	8.15619	8.17598	8.13241	8.1583	8.15247	8.1529	8.15904	8.15591	8.1546	8.1573	8.1572	8.14134	8.15901	8.16628
0.0654	8.10865	8.12776	8.14272	8.1444	8.14574	8.17356	8.16185	8.1598	8.15646	8.14388	8.14049	8.15966	8.1425	8.16968	8.14758	8.15839	8.1406	8.15393	8.13065	8.13597	8.13359	8.15165	8.14693	8.13153	8.1451	8.2044	8.182	8.14396	8.17913	8.14757	8.15519	8.16588	8.13891	8.16776	8.17041	8.17254	8.14364	8.18578	8.16896	8.14847	8.16114	8.14816	8.1477	8.18943
0.065475	8.10265	8.13747	8.14086	8.14917	8.14995	8.16577	8.18109	8.16568	8.16811	8.1408	8.12847	8.16043	8.1659	8.1449	8.13456	8.1547	8.14592	8.14601	8.15188	8.13443	8.14312	8.1774	8.13755	8.1345	8.12832	8.19485	8.16402	8.15032	8.15928	8.14589	8.14655	8.16491	8.1599	8.16468	8.1528	8.17643	8.13709	8.18687	8.15104	8.15674	8.18157	8.15416	8.14019	8.1758
0.06555	8.09725	8.15959	8.13011	8.14613	8.13905	8.1477	8.18703	8.16643	8.15622	8.16783	8.14242	8.14971	8.16287	8.13365	8.14547	8.14309	8.14829	8.15126	8.15965	8.15449	8.13726	8.167	8.14341	8.13803	8.12988	8.17008	8.15762	8.16784	8.1737	8.13729	8.16079	8.15705	8.15627	8.175	8.16875	8.17121	8.15956	8.17235	8.15692	8.15664	8.16775	8.14065	8.1494	8.1742
0.065625	8.13653	8.1502	8.14444	8.14704	8.14331	8.14843	8.18096	8.16784	8.12532	8.18078	8.1458	8.15792	8.15647	8.15315	8.15261	8.15947	8.14247	8.15174	8.13976	8.13913	8.14299	8.14588	8.16092	8.12649	8.11929	8.16622	8.15837	8.15441	8.17624	8.14568	8.1592	8.14621	8.16327	8.16187	8.17659	8.16138	8.14945	8.16811	8.16969	8.15337	8.15524	8.14222	8.14996	8.15408
0.0657	8.1325	8.14985	8.15007	8.1659	8.13588	8.15286	8.1612	8.16074	8.13703	8.17825	8.15655	8.15278	8.17102	8.13623	8.15208	8.16615	8.12928	8.13725	8.11689	8.16189	8.14832	8.11979	8.14037	8.15239	8.12243	8.17524	8.16564	8.14901	8.15702	8.16048	8.15933	8.14941	8.15665	8.14153	8.19247	8.16817	8.15383	8.15558	8.17651	8.15627	8.14594	8.13473	8.13585	8.17024
0.065775	8.1278	8.15831	8.14837	8.16917	8.15833	8.15304	8.14785	8.17369	8.14438	8.16854	8.15907	8.16774	8.13892	8.13791	8.16493	8.12605	8.15224	8.1589	8.13782	8.13354	8.14899	8.11662	8.13708	8.14526	8.12656	8.16284	8.17188	8.15327	8.14888	8.16194	8.14192	8.15282	8.16859	8.15061	8.20319	8.15447	8.15781	8.13049	8.18137	8.1626	8.15631	8.14173	8.15075	8.16031
0.06585	8.11287	8.1458	8.15708	8.14948	8.1509	8.1572	8.1368	8.16517	8.15226	8.1458	8.16616	8.15781	8.13733	8.14935	8.14946	8.14064	8.15105	8.17155	8.16882	8.14522	8.15305	8.14559	8.13358	8.13046	8.12387	8.1502	8.19051	8.16926	8.15286	8.16334	8.14293	8.16091	8.15398	8.13758	8.1731	8.14965	8.15979	8.1349	8.16781	8.17044	8.16967	8.13606	8.14636	8.17198
0.065925	8.12265	8.14367	8.15291	8.13632	8.1599	8.13723	8.13901	8.15461	8.15539	8.14095	8.15487	8.15711	8.16338	8.15295	8.16076	8.15024	8.15787	8.16097	8.1743	8.15618	8.16007	8.1436	8.14669	8.13787	8.1292	8.1636	8.16795	8.18822	8.15501	8.18695	8.14518	8.17717	8.17546	8.14964	8.15266	8.17417	8.15861	8.14999	8.165	8.18184	8.16399	8.14705	8.12951	8.17628
0.066	8.12439	8.1229	8.14654	8.17103	8.14038	8.16196	8.16769	8.16271	8.16718	8.15315	8.16395	8.17809	8.16265	8.15496	8.14838	8.14553	8.16385	8.13916	8.16182	8.14122	8.15765	8.14368	8.13999	8.13853	8.13668	8.16821	8.16168	8.1854	8.14533	8.17009	8.15541	8.1764	8.17278	8.15693	8.16705	8.15915	8.15661	8.15898	8.15968	8.17076	8.17467	8.13919	8.13708	8.16928
0.066075	8.10701	8.12314	8.16124	8.17215	8.13914	8.17957	8.16184	8.14953	8.15343	8.13153	8.15955	8.16358	8.15653	8.14665	8.15067	8.16316	8.15858	8.15889	8.153	8.14377	8.16655	8.15199	8.12908	8.14814	8.13082	8.15487	8.16903	8.18101	8.14822	8.15221	8.15684	8.1478	8.1605	8.15212	8.15039	8.14752	8.14386	8.15811	8.15061	8.16976	8.16593	8.13436	8.13955	8.16104
0.06615	8.12089	8.11174	8.14823	8.14763	8.14926	8.15669	8.15091	8.16435	8.13262	8.13527	8.13864	8.16528	8.1432	8.14044	8.1629	8.1661	8.14899	8.16209	8.14247	8.17474	8.18192	8.14219	8.1105	8.16241	8.12552	8.16254	8.16147	8.17076	8.15226	8.14744	8.16579	8.14227	8.13939	8.18232	8.1456	8.16261	8.16139	8.15718	8.16308	8.17432	8.15816	8.14072	8.13394	8.14149
0.066225	8.13446	8.11337	8.14922	8.1569	8.15389	8.16025	8.17586	8.16711	8.15434	8.13321	8.13357	8.15975	8.14894	8.14645	8.16332	8.14264	8.13128	8.16692	8.15253	8.16781	8.15604	8.12169	8.14857	8.16533	8.10188	8.1745	8.15631	8.17267	8.15029	8.14365	8.1619	8.13517	8.13262	8.16968	8.15571	8.15322	8.14719	8.15416	8.18284	8.15184	8.162	8.14321	8.13882	8.1421
0.0663	8.12472	8.14152	8.15421	8.17437	8.16231	8.15784	8.17017	8.1649	8.1441	8.15643	8.13755	8.14662	8.16917	8.15964	8.15165	8.16259	8.12766	8.14573	8.15147	8.16079	8.15192	8.131	8.15182	8.14396	8.11886	8.1758	8.14286	8.16635	8.14612	8.14434	8.16544	8.13538	8.14581	8.17402	8.16996	8.16054	8.16119	8.1656	8.17333	8.13947	8.13689	8.13695	8.11957	8.16199
0.066375	8.12	8.12923	8.13487	8.16219	8.14688	8.14843	8.15014	8.15469	8.1598	8.17282	8.17001	8.13881	8.1762	8.14437	8.16812	8.16631	8.13573	8.16251	8.14504	8.15222	8.13695	8.11703	8.14929	8.1287	8.12686	8.15693	8.17011	8.15974	8.15074	8.16249	8.15844	8.14692	8.1272	8.16853	8.18691	8.17347	8.16489	8.16526	8.16062	8.14658	8.1725	8.14397	8.11933	8.16237
0.06645	8.11157	8.10987	8.12317	8.12486	8.14509	8.15323	8.136	8.16682	8.16933	8.15152	8.15468	8.14256	8.15885	8.14676	8.1663	8.14124	8.13962	8.16697	8.15915	8.15286	8.13564	8.14163	8.14379	8.14295	8.12084	8.15861	8.18643	8.15957	8.13961	8.14668	8.16784	8.16391	8.13885	8.17996	8.16266	8.16613	8.14448	8.16552	8.17004	8.15295	8.17295	8.15815	8.14013	8.16663
0.066525	8.1241	8.11704	8.13564	8.14046	8.15675	8.17441	8.15507	8.15801	8.16973	8.14786	8.159	8.14683	8.15009	8.14367	8.1529	8.11968	8.13662	8.17059	8.17105	8.14209	8.12712	8.15586	8.13572	8.14072	8.09729	8.16317	8.18991	8.15208	8.13103	8.1514	8.15461	8.15066	8.14866	8.17277	8.15325	8.15222	8.15497	8.1601	8.17263	8.15296	8.16296	8.15369	8.12705	8.1618
0.0666	8.11574	8.1277	8.14115	8.16811	8.16062	8.15221	8.1569	8.15499	8.16144	8.17591	8.1731	8.16484	8.14892	8.13858	8.16556	8.13948	8.1539	8.14181	8.1848	8.15655	8.14021	8.16666	8.1601	8.12955	8.13394	8.17928	8.16868	8.17565	8.14916	8.16317	8.15726	8.13923	8.15168	8.15409	8.15324	8.15699	8.15845	8.15725	8.1738	8.17033	8.15255	8.15152	8.12782	8.19123
0.066675	8.11942	8.13208	8.14314	8.16559	8.15887	8.16154	8.16006	8.15074	8.16617	8.17331	8.15205	8.16292	8.15393	8.14177	8.15025	8.14785	8.15361	8.14812	8.17768	8.15215	8.13845	8.16821	8.14616	8.13819	8.13025	8.18401	8.15434	8.16442	8.1516	8.16457	8.18311	8.16705	8.14771	8.14527	8.17136	8.16252	8.14704	8.1472	8.16607	8.16152	8.16304	8.15264	8.13474	8.1735
0.06675	8.13052	8.13382	8.1656	8.16203	8.18135	8.17815	8.17351	8.14837	8.15753	8.17748	8.13735	8.16781	8.15011	8.16425	8.12593	8.15198	8.15071	8.14528	8.14266	8.15746	8.14392	8.14541	8.14041	8.15194	8.12471	8.18138	8.14725	8.17357	8.16846	8.15828	8.17651	8.1539	8.17392	8.11626	8.18507	8.1629	8.14119	8.14137	8.15334	8.17006	8.17127	8.14969	8.14294	8.14393
0.066825	8.11282	8.13203	8.14247	8.16827	8.17318	8.15599	8.17155	8.14865	8.17664	8.16594	8.14529	8.19228	8.16125	8.16046	8.13764	8.15639	8.13469	8.12495	8.13572	8.17722	8.13873	8.13146	8.12202	8.15219	8.11162	8.17151	8.14803	8.15332	8.15651	8.16841	8.15418	8.13384	8.1677	8.14054	8.15522	8.15437	8.15808	8.17574	8.15712	8.15564	8.1496	8.14038	8.14034	8.14496
0.0669	8.08809	8.13413	8.12328	8.17153	8.16755	8.18052	8.17554	8.15161	8.17946	8.15876	8.16069	8.16144	8.17801	8.14308	8.14283	8.1458	8.14159	8.11719	8.15407	8.18166	8.12453	8.12631	8.11737	8.12377	8.1318	8.16147	8.15641	8.15152	8.16556	8.15269	8.17069	8.12828	8.14419	8.14702	8.158	8.14705	8.18628	8.1881	8.16995	8.13525	8.1631	8.15408	8.14031	8.14954
0.066975	8.11455	8.14082	8.13236	8.15199	8.15992	8.18832	8.16325	8.17535	8.17857	8.17785	8.1668	8.13919	8.1687	8.13607	8.15191	8.14841	8.14618	8.13351	8.1529	8.16031	8.14965	8.14419	8.12728	8.12892	8.13198	8.16701	8.16229	8.14364	8.17093	8.15781	8.1684	8.1493	8.11547	8.16063	8.16732	8.15511	8.16854	8.19973	8.16161	8.14435	8.17247	8.14901	8.13854	8.15458
0.06705	8.12804	8.13803	8.13667	8.15261	8.16036	8.16975	8.16453	8.17024	8.14767	8.16193	8.16467	8.15089	8.15287	8.134	8.14753	8.14621	8.15531	8.13728	8.15371	8.14813	8.14785	8.11296	8.12677	8.14593	8.12716	8.16203	8.16196	8.154	8.16104	8.17132	8.16125	8.14606	8.11481	8.15117	8.17243	8.16023	8.15781	8.16722	8.15797	8.1573	8.17317	8.15184	8.1427	8.16146
0.067125	8.13031	8.14999	8.13817	8.16607	8.17481	8.17221	8.16438	8.16975	8.15044	8.14604	8.15286	8.13741	8.1229	8.13979	8.14309	8.12906	8.13674	8.13123	8.1568	8.17427	8.13076	8.11827	8.13641	8.14264	8.12351	8.18044	8.15639	8.18527	8.14152	8.16381	8.16129	8.1314	8.14548	8.15364	8.15834	8.15402	8.15377	8.16138	8.17071	8.16493	8.14812	8.13576	8.13143	8.17418
0.0672	8.09537	8.14632	8.12996	8.1629	8.16287	8.15877	8.16229	8.17296	8.17875	8.13728	8.13974	8.14634	8.13454	8.1612	8.15306	8.13333	8.14897	8.15046	8.16217	8.16364	8.1314	8.13928	8.15168	8.13638	8.1312	8.16219	8.16601	8.20001	8.15661	8.14059	8.16137	8.1384	8.14234	8.16246	8.16491	8.1425	8.14789	8.15077	8.16505	8.1771	8.16326	8.13925	8.13868	8.1601
0.067275	8.09152	8.14005	8.13274	8.1498	8.14743	8.16297	8.16453	8.14585	8.1698	8.14444	8.14037	8.14395	8.14583	8.16257	8.14993	8.13656	8.1472	8.14999	8.17351	8.16043	8.14814	8.13534	8.14384	8.12865	8.12636	8.16772	8.17177	8.17748	8.15112	8.14976	8.16559	8.15829	8.1284	8.16364	8.16986	8.14578	8.16349	8.12158	8.1646	8.18269	8.16472	8.12714	8.13944	8.15453
0.06735	8.12819	8.13628	8.12447	8.13971	8.17268	8.17482	8.14594	8.14749	8.16811	8.14088	8.13136	8.15676	8.14331	8.1412	8.16426	8.14027	8.16288	8.14926	8.15385	8.14868	8.15105	8.13424	8.1287	8.11663	8.13442	8.15164	8.18639	8.16362	8.13325	8.16521	8.15816	8.14997	8.14224	8.16648	8.16566	8.14119	8.17453	8.14301	8.17628	8.1646	8.16413	8.13606	8.14308	8.15576
0.067425	8.13876	8.11543	8.15051	8.15946	8.16786	8.16243	8.13655	8.15019	8.14779	8.16002	8.14213	8.16406	8.16109	8.13433	8.14766	8.12702	8.15066	8.14321	8.14585	8.14186	8.13029	8.13914	8.12917	8.12354	8.11392	8.16363	8.17858	8.14836	8.14599	8.15791	8.14945	8.14095	8.14832	8.14459	8.16549	8.14674	8.17791	8.15155	8.18186	8.15765	8.15819	8.15112	8.14557	8.17767
0.0675	8.12216	8.12402	8.15899	8.16458	8.16625	8.16284	8.16779	8.16072	8.13176	8.16439	8.14274	8.14147	8.14529	8.1436	8.16873	8.14772	8.12614	8.14082	8.16334	8.13347	8.11047	8.12998	8.11456	8.13638	8.11368	8.16911	8.18667	8.15473	8.1657	8.16252	8.14636	8.16227	8.14752	8.15531	8.1802	8.15908	8.17816	8.14092	8.17355	8.16418	8.16329	8.1463	8.1436	8.16987
0.067575	8.12623	8.11307	8.13838	8.15328	8.15837	8.16018	8.1728	8.14912	8.1329	8.16086	8.14687	8.14941	8.14579	8.1458	8.16293	8.15437	8.133	8.14172	8.16168	8.11395	8.13065	8.12416	8.12152	8.14034	8.14775	8.16739	8.17744	8.17162	8.13302	8.16121	8.16719	8.15686	8.16652	8.16285	8.17384	8.15022	8.16321	8.14098	8.16708	8.16399	8.14679	8.14437	8.1375	8.15631
0.06765	8.12626	8.12398	8.11896	8.17641	8.15786	8.13496	8.17038	8.14637	8.15175	8.15263	8.14523	8.15931	8.13651	8.14088	8.15656	8.1572	8.15772	8.14925	8.14518	8.11321	8.14782	8.13848	8.14293	8.13379	8.13737	8.17153	8.17868	8.19645	8.13992	8.16114	8.15823	8.13979	8.15595	8.15357	8.15739	8.1576	8.16849	8.15576	8.15576	8.16941	8.13816	8.13802	8.13497	8.14725
0.067725	8.11692	8.12731	8.13174	8.18471	8.14387	8.15805	8.15085	8.13094	8.16194	8.15449	8.13735	8.16662	8.14768	8.16928	8.15253	8.13377	8.16737	8.17015	8.13815	8.13674	8.16439	8.16011	8.13012	8.14632	8.12617	8.18389	8.17538	8.15489	8.1606	8.16516	8.14707	8.13862	8.14985	8.17172	8.15685	8.17547	8.17978	8.1577	8.1473	8.16668	8.15564	8.12249	8.14489	8.1611
0.0678	8.13787	8.14079	8.14785	8.18392	8.13745	8.17343	8.14327	8.13591	8.16011	8.14301	8.13657	8.16977	8.15245	8.15338	8.16107	8.14739	8.15366	8.16866	8.13887	8.15376	8.15051	8.13489	8.10741	8.13418	8.11733	8.18614	8.16484	8.14864	8.16307	8.17368	8.15543	8.15942	8.15388	8.16401	8.16381	8.15466	8.16405	8.17577	8.15356	8.16841	8.15698	8.13545	8.14031	8.15829
0.067875	8.11139	8.14932	8.13393	8.16861	8.14768	8.14119	8.13676	8.12653	8.1532	8.12818	8.15926	8.17765	8.17387	8.14826	8.17702	8.15852	8.14303	8.15804	8.13914	8.12897	8.15394	8.13443	8.13389	8.13964	8.13377	8.15849	8.15717	8.17144	8.17172	8.17858	8.16095	8.15987	8.14805	8.17593	8.17575	8.15163	8.15702	8.19271	8.15221	8.16205	8.15108	8.13276	8.11728	8.18312
0.06795	8.11069	8.15055	8.12715	8.14517	8.15701	8.14473	8.14625	8.15388	8.14801	8.14195	8.14308	8.1626	8.16233	8.15788	8.16884	8.16395	8.13293	8.14969	8.14673	8.13314	8.15154	8.15219	8.15768	8.14003	8.13721	8.15704	8.15805	8.17687	8.14684	8.15337	8.15564	8.13957	8.16461	8.17231	8.16906	8.14518	8.14161	8.17195	8.15806	8.15599	8.15191	8.13114	8.11939	8.18448
0.068025	8.11574	8.12543	8.14454	8.15219	8.15689	8.13733	8.15323	8.16608	8.14492	8.14965	8.14639	8.1585	8.15493	8.16098	8.16214	8.15577	8.15026	8.16924	8.15314	8.17164	8.15331	8.15138	8.16138	8.14889	8.09898	8.17113	8.18453	8.1547	8.13684	8.16401	8.15749	8.15311	8.15258	8.14809	8.17616	8.16884	8.13319	8.13727	8.16219	8.15728	8.16599	8.13889	8.10757	8.16944
0.0681	8.1117	8.12186	8.1384	8.15235	8.16365	8.16832	8.14339	8.17039	8.14739	8.1509	8.15083	8.18274	8.15379	8.14709	8.16701	8.14332	8.17183	8.1861	8.12369	8.168	8.15615	8.1456	8.14545	8.14082	8.10706	8.16849	8.1787	8.15648	8.12981	8.1565	8.16468	8.14931	8.14779	8.14784	8.16143	8.18727	8.13705	8.1597	8.18829	8.16021	8.15522	8.14368	8.12378	8.17777
0.068175	8.12149	8.11848	8.14301	8.15847	8.17774	8.19361	8.16128	8.14438	8.15392	8.14484	8.16056	8.16957	8.13267	8.16116	8.14433	8.12748	8.16335	8.16639	8.12953	8.16529	8.15589	8.14252	8.12342	8.13674	8.11653	8.17876	8.14501	8.18645	8.14288	8.1474	8.17248	8.1525	8.16068	8.16316	8.15842	8.18209	8.15974	8.18437	8.18284	8.1297	8.15924	8.14616	8.13691	8.16326
0.06825	8.11132	8.14269	8.16348	8.16352	8.17074	8.16952	8.15329	8.16947	8.16082	8.15313	8.15643	8.15728	8.15371	8.15282	8.12974	8.14767	8.1422	8.14162	8.14115	8.16166	8.16568	8.13609	8.12776	8.15302	8.11476	8.16956	8.16531	8.16386	8.13859	8.17998	8.15834	8.15854	8.18367	8.16641	8.15283	8.16158	8.18638	8.18436	8.16901	8.16142	8.15136	8.14412	8.15633	8.16762
0.068325	8.10334	8.15711	8.15699	8.15563	8.15909	8.15815	8.15257	8.17228	8.14812	8.16826	8.14067	8.16261	8.16402	8.15875	8.13966	8.12305	8.13313	8.14353	8.14323	8.18621	8.15222	8.13642	8.13874	8.13721	8.12483	8.15742	8.17678	8.15512	8.1288	8.15478	8.17278	8.15848	8.15833	8.16903	8.1397	8.15798	8.18208	8.1655	8.16393	8.1816	8.15561	8.15245	8.14138	8.15292
0.0684	8.09822	8.14328	8.13796	8.16549	8.16228	8.15277	8.17002	8.14953	8.14	8.15699	8.1256	8.15403	8.15566	8.16245	8.15843	8.1451	8.13455	8.14973	8.14444	8.16165	8.15004	8.14877	8.13297	8.12518	8.1179	8.16701	8.17183	8.16137	8.15875	8.12571	8.17575	8.1502	8.14902	8.16561	8.15965	8.11933	8.15611	8.15783	8.17782	8.18611	8.16171	8.16181	8.15475	8.17506
0.068475	8.10385	8.1508	8.13321	8.15884	8.15899	8.16512	8.14777	8.15863	8.15642	8.15891	8.12824	8.1582	8.15798	8.16746	8.16126	8.1659	8.15947	8.16093	8.15066	8.15311	8.17061	8.17074	8.12014	8.1304	8.14021	8.17741	8.1612	8.15796	8.17164	8.14307	8.16697	8.18503	8.16654	8.15114	8.14968	8.11967	8.15709	8.15701	8.1574	8.19009	8.16514	8.15282	8.15679	8.17842
0.06855	8.11834	8.13791	8.11242	8.13685	8.17395	8.17094	8.15376	8.13924	8.15959	8.15849	8.15286	8.15828	8.15409	8.15989	8.165	8.14462	8.15786	8.15062	8.13615	8.15268	8.17065	8.15896	8.10885	8.12762	8.14459	8.17525	8.17207	8.16566	8.16929	8.1685	8.16695	8.18836	8.16054	8.14696	8.16414	8.15269	8.16146	8.14726	8.13531	8.19398	8.16555	8.15028	8.13026	8.17768
0.068625	8.1245	8.13886	8.13122	8.14158	8.18616	8.16527	8.17904	8.1455	8.13606	8.16416	8.16555	8.14275	8.13605	8.13736	8.1687	8.15171	8.15109	8.14241	8.12947	8.15068	8.15911	8.14241	8.11111	8.14286	8.14607	8.15489	8.17265	8.16795	8.17551	8.14131	8.15705	8.15557	8.15146	8.16747	8.16741	8.1666	8.15366	8.16383	8.16051	8.15483	8.15934	8.13653	8.11808	8.17041
0.0687	8.10963	8.14846	8.14654	8.15965	8.16014	8.14196	8.16204	8.14421	8.13021	8.1828	8.16115	8.15721	8.14027	8.15884	8.16273	8.15145	8.15824	8.13562	8.12174	8.16477	8.15161	8.144	8.12586	8.1398	8.13601	8.15423	8.17404	8.15591	8.1659	8.1363	8.15797	8.13601	8.16734	8.16313	8.15854	8.17704	8.14271	8.1727	8.18678	8.1522	8.14715	8.15835	8.13179	8.17277
0.068775	8.11656	8.15899	8.15178	8.15166	8.1537	8.15811	8.16969	8.17226	8.16896	8.18141	8.16249	8.15899	8.14927	8.1496	8.1575	8.1369	8.16217	8.12819	8.13755	8.16738	8.13543	8.14786	8.16063	8.14695	8.11457	8.16833	8.17378	8.15662	8.1656	8.16861	8.17752	8.14542	8.15548	8.14228	8.15735	8.16906	8.16037	8.16658	8.17908	8.14176	8.15245	8.16451	8.14365	8.16772
0.06885	8.12167	8.1566	8.15096	8.15475	8.1651	8.15966	8.16186	8.14509	8.16021	8.16796	8.13641	8.13788	8.15898	8.16092	8.16208	8.13272	8.14784	8.15102	8.13283	8.16671	8.14674	8.16752	8.15386	8.13853	8.10525	8.17838	8.14233	8.16176	8.16022	8.17629	8.17473	8.13008	8.16971	8.13892	8.15098	8.15929	8.17095	8.13755	8.16674	8.16695	8.15458	8.15613	8.15117	8.16121
0.068925	8.12057	8.15451	8.13408	8.14943	8.13808	8.15068	8.17208	8.15847	8.16599	8.15911	8.15718	8.12703	8.16313	8.14651	8.17408	8.14737	8.13717	8.15575	8.13401	8.14328	8.14351	8.14323	8.14842	8.1606	8.11425	8.17905	8.15334	8.15063	8.13763	8.15014	8.15941	8.14637	8.15465	8.15861	8.16088	8.15957	8.15571	8.15339	8.17434	8.16448	8.14875	8.15901	8.12911	8.15672
0.069	8.11598	8.13473	8.13965	8.1603	8.15192	8.14017	8.16603	8.16109	8.16475	8.15487	8.18102	8.1585	8.15681	8.16385	8.14744	8.15608	8.13693	8.14902	8.14428	8.13232	8.13401	8.1337	8.15019	8.1638	8.0969	8.18411	8.16181	8.14841	8.15015	8.1449	8.14386	8.15258	8.1418	8.16517	8.17037	8.1643	8.1428	8.14944	8.16161	8.14147	8.15159	8.15041	8.13017	8.14733
0.069075	8.10229	8.12188	8.13791	8.17343	8.1661	8.13362	8.15348	8.14368	8.16186	8.15697	8.16385	8.18035	8.15746	8.15791	8.13387	8.15086	8.15847	8.12528	8.16269	8.15629	8.13145	8.13255	8.12449	8.16117	8.10206	8.17781	8.16413	8.15353	8.16177	8.17028	8.15458	8.16443	8.15472	8.16161	8.16279	8.17149	8.13111	8.14859	8.17347	8.13889	8.13942	8.17657	8.14267	8.14303
0.06915	8.10806	8.11556	8.13976	8.17402	8.14408	8.16451	8.15316	8.14803	8.16055	8.14528	8.14735	8.16969	8.14552	8.15094	8.13718	8.14866	8.18043	8.14402	8.15657	8.1478	8.12429	8.13802	8.1366	8.14437	8.12799	8.18324	8.16538	8.17542	8.1639	8.16882	8.16262	8.16678	8.1388	8.16808	8.14473	8.16706	8.14204	8.14816	8.16948	8.15705	8.15875	8.17267	8.13544	8.14384
0.069225	8.13042	8.12881	8.14658	8.15969	8.16109	8.17969	8.15734	8.14321	8.16943	8.15325	8.15536	8.14838	8.1477	8.1606	8.16456	8.13881	8.17687	8.14929	8.14524	8.14762	8.12748	8.14559	8.1399	8.14069	8.13938	8.1804	8.16474	8.17986	8.14869	8.14739	8.14962	8.16516	8.15329	8.1451	8.15056	8.17196	8.1806	8.17022	8.16571	8.15676	8.16933	8.17314	8.12665	8.15623
0.0693	8.12722	8.15118	8.16181	8.16915	8.16098	8.18198	8.14702	8.14383	8.16376	8.16865	8.15622	8.14208	8.15683	8.14382	8.16554	8.15273	8.15409	8.1509	8.14159	8.15259	8.15796	8.12305	8.16095	8.13098	8.12225	8.15411	8.15121	8.16735	8.13534	8.14102	8.14842	8.1404	8.14925	8.16399	8.15138	8.17956	8.18597	8.16966	8.17088	8.16944	8.14292	8.18488	8.14129	8.17099
0.069375	8.12244	8.13157	8.14748	8.17772	8.15919	8.15692	8.13674	8.17458	8.16018	8.16012	8.1665	8.1576	8.17392	8.15819	8.17226	8.15591	8.14766	8.15857	8.15037	8.14925	8.14916	8.12121	8.12817	8.14046	8.11733	8.1553	8.16917	8.15334	8.14114	8.1359	8.16818	8.16693	8.15566	8.18315	8.1559	8.15212	8.18258	8.15496	8.17566	8.18259	8.1437	8.16058	8.13667	8.17979
0.06945	8.13525	8.13454	8.14786	8.1612	8.14283	8.16695	8.13358	8.16439	8.14892	8.16722	8.16692	8.14196	8.15844	8.13098	8.1649	8.13347	8.1518	8.16121	8.17547	8.15519	8.14232	8.12894	8.1109	8.15618	8.12171	8.15805	8.17365	8.15114	8.17587	8.14269	8.18001	8.17266	8.15711	8.17548	8.16073	8.15283	8.1679	8.16681	8.16355	8.16026	8.16513	8.14851	8.14075	8.18428
0.069525	8.12358	8.14463	8.15259	8.16259	8.14098	8.16744	8.14194	8.15175	8.1473	8.1583	8.15226	8.14295	8.17682	8.12724	8.16223	8.13438	8.15252	8.15035	8.15889	8.14292	8.13694	8.14588	8.1266	8.15907	8.11876	8.15193	8.15664	8.13774	8.17679	8.11619	8.1635	8.18044	8.1617	8.1956	8.17317	8.14395	8.15469	8.17571	8.17364	8.14603	8.14719	8.14536	8.14007	8.17801
0.0696	8.133	8.1303	8.16294	8.17954	8.15057	8.1445	8.13919	8.14243	8.14529	8.12677	8.15495	8.13972	8.16123	8.14547	8.17164	8.14334	8.16434	8.14115	8.15244	8.1347	8.14077	8.16261	8.14125	8.15365	8.13576	8.1362	8.17378	8.14313	8.15631	8.12107	8.16755	8.16805	8.14185	8.16249	8.18639	8.15004	8.16594	8.1658	8.17153	8.14293	8.14499	8.14368	8.16599	8.16888
0.069675	8.14511	8.12333	8.15632	8.18471	8.14435	8.15254	8.13964	8.15399	8.15698	8.14646	8.15022	8.14202	8.14452	8.17057	8.16949	8.13906	8.14042	8.12944	8.14696	8.14316	8.15239	8.14851	8.12675	8.13232	8.1308	8.14214	8.16775	8.14304	8.1518	8.12991	8.15334	8.16972	8.13758	8.16338	8.18383	8.16716	8.17787	8.16777	8.17996	8.16088	8.1661	8.13359	8.16982	8.17609
0.06975	8.12747	8.12658	8.13924	8.16457	8.15538	8.1562	8.13008	8.15926	8.14246	8.14711	8.1543	8.15165	8.14934	8.15697	8.15801	8.1659	8.14362	8.14729	8.15239	8.14548	8.15553	8.14887	8.13786	8.1363	8.1302	8.15665	8.18621	8.13456	8.14756	8.15123	8.12983	8.16752	8.16429	8.16714	8.17122	8.17439	8.17567	8.1524	8.18176	8.15618	8.15685	8.14032	8.14996	8.17177
0.069825	8.10894	8.15057	8.14458	8.17001	8.15676	8.16838	8.13737	8.17574	8.13977	8.13737	8.1552	8.15125	8.14798	8.12547	8.15568	8.16959	8.15407	8.14307	8.15647	8.15796	8.15712	8.14119	8.14799	8.14448	8.14051	8.16053	8.17971	8.12712	8.13365	8.16447	8.14106	8.1464	8.15224	8.14985	8.15454	8.1624	8.13786	8.12907	8.16198	8.1657	8.1457	8.15133	8.1521	8.17401
0.0699	8.12229	8.14816	8.14826	8.16275	8.16203	8.18589	8.14059	8.16397	8.13979	8.15168	8.16083	8.14738	8.12757	8.1268	8.15639	8.17208	8.14153	8.14322	8.14016	8.16082	8.15331	8.14276	8.13143	8.16386	8.13066	8.17551	8.16259	8.14807	8.13429	8.13557	8.16343	8.15689	8.15335	8.15592	8.15561	8.1517	8.14655	8.13431	8.14757	8.15489	8.13838	8.14139	8.12841	8.18049
0.069975	8.11773	8.15136	8.14177	8.15741	8.17048	8.16611	8.16714	8.14228	8.15417	8.17558	8.15113	8.15561	8.12359	8.13437	8.13967	8.15911	8.13283	8.14845	8.14307	8.15686	8.15601	8.14377	8.13113	8.13284	8.12741	8.17649	8.14912	8.16231	8.13607	8.13151	8.15033	8.1598	8.15371	8.1745	8.15299	8.15287	8.1355	8.15997	8.16809	8.14674	8.17912	8.1326	8.12497	8.17149
0.07005	8.11034	8.15149	8.13098	8.1772	8.16434	8.15335	8.16964	8.1547	8.16719	8.15269	8.14573	8.14568	8.13725	8.12602	8.14318	8.15342	8.15576	8.14753	8.14897	8.14981	8.16921	8.15666	8.12317	8.15098	8.13114	8.18286	8.14252	8.14316	8.15684	8.13457	8.15376	8.15845	8.15932	8.18383	8.16182	8.1509	8.1562	8.16681	8.15276	8.14301	8.17128	8.15182	8.13586	8.18715
0.070125	8.11658	8.12786	8.14584	8.16018	8.15837	8.1617	8.168	8.134	8.15592	8.15264	8.14729	8.14721	8.16728	8.15908	8.16467	8.15248	8.1448	8.13554	8.1618	8.14162	8.15866	8.14313	8.13596	8.14164	8.14236	8.18109	8.15273	8.15731	8.15747	8.15151	8.158	8.16082	8.16819	8.16209	8.17038	8.15848	8.173	8.18151	8.15207	8.13758	8.16505	8.11818	8.12739	8.16429
0.0702	8.10453	8.13587	8.13105	8.14906	8.14481	8.15497	8.17153	8.1382	8.15517	8.15652	8.14224	8.1539	8.15878	8.17552	8.1625	8.15614	8.14477	8.16411	8.15648	8.12684	8.15536	8.12524	8.14116	8.14295	8.14537	8.17366	8.15727	8.17242	8.1506	8.17319	8.16442	8.14832	8.16323	8.15936	8.16014	8.1846	8.16147	8.16915	8.16917	8.17053	8.15618	8.14084	8.1464	8.17056
0.070275	8.10495	8.1461	8.13395	8.14701	8.14939	8.13173	8.16137	8.14828	8.14641	8.15283	8.15506	8.16359	8.14812	8.15327	8.15659	8.1643	8.15497	8.14117	8.15025	8.1249	8.16297	8.1296	8.13831	8.1494	8.13484	8.16678	8.15337	8.14423	8.15169	8.17505	8.16217	8.15522	8.14195	8.16738	8.14242	8.16153	8.15781	8.16509	8.16069	8.17851	8.1588	8.16489	8.13806	8.14922
0.07035	8.09166	8.15868	8.13423	8.15594	8.14139	8.14991	8.15501	8.14157	8.15068	8.17568	8.17131	8.13731	8.15451	8.15086	8.13604	8.15795	8.15367	8.14297	8.15211	8.11971	8.14954	8.11827	8.1345	8.15456	8.13379	8.1647	8.15149	8.15549	8.15425	8.15026	8.12717	8.16615	8.16728	8.16823	8.15455	8.16565	8.15946	8.16142	8.13688	8.1684	8.15445	8.14855	8.14111	8.15987
0.070425	8.10507	8.1465	8.15426	8.14728	8.14686	8.15385	8.15814	8.16465	8.14929	8.17342	8.165	8.14511	8.15479	8.14069	8.1598	8.16953	8.13591	8.15301	8.15121	8.147	8.14985	8.13803	8.13892	8.14753	8.15774	8.16255	8.156	8.15932	8.15234	8.13201	8.15182	8.14131	8.18701	8.16288	8.15313	8.15399	8.14562	8.16265	8.15953	8.15556	8.15762	8.1384	8.11852	8.15224
0.0705	8.12289	8.11784	8.14799	8.15048	8.15203	8.12848	8.14646	8.15837	8.15643	8.15244	8.15863	8.14954	8.14335	8.12617	8.15297	8.16238	8.10314	8.16605	8.15112	8.15876	8.14047	8.12125	8.15787	8.1517	8.14613	8.15848	8.15446	8.14503	8.15261	8.14873	8.18569	8.14223	8.17055	8.16901	8.16849	8.15243	8.14762	8.16313	8.15952	8.14437	8.16409	8.14494	8.13037	8.14369
0.070575	8.11377	8.12289	8.12808	8.12711	8.14168	8.14003	8.15411	8.14927	8.14532	8.14334	8.14008	8.16613	8.14749	8.15438	8.14541	8.15396	8.1218	8.15066	8.14987	8.15294	8.12455	8.1004	8.1577	8.16428	8.13419	8.15746	8.15341	8.16429	8.13207	8.14823	8.17702	8.15656	8.16508	8.15968	8.14725	8.15248	8.142	8.16093	8.1728	8.14743	8.16441	8.15675	8.1104	8.15852
0.07065	8.12967	8.1399	8.11924	8.13812	8.13942	8.14931	8.17024	8.17477	8.15768	8.1286	8.13484	8.17496	8.1392	8.15989	8.14846	8.15721	8.14489	8.14392	8.15556	8.139	8.11509	8.12296	8.14424	8.14354	8.15001	8.15767	8.15331	8.16821	8.14092	8.14133	8.18317	8.17011	8.17144	8.17738	8.13777	8.16683	8.15166	8.15403	8.18301	8.13845	8.1591	8.15823	8.13683	8.1554
0.070725	8.13193	8.15666	8.12213	8.14987	8.15976	8.14504	8.17338	8.16357	8.14555	8.11883	8.13134	8.15866	8.14161	8.13356	8.12744	8.15859	8.14677	8.12674	8.16465	8.13595	8.12438	8.14355	8.1292	8.12149	8.127	8.14813	8.16681	8.16746	8.15704	8.16077	8.16499	8.14893	8.16833	8.17922	8.15434	8.17118	8.15511	8.16284	8.1758	8.13798	8.15524	8.16561	8.14857	8.13828
0.0708	8.13395	8.15499	8.14717	8.14398	8.15753	8.13426	8.16338	8.14186	8.15236	8.13976	8.12822	8.15166	8.14185	8.13923	8.12466	8.15081	8.13737	8.13941	8.14754	8.13922	8.13428	8.1282	8.11961	8.13756	8.10884	8.13839	8.15848	8.17571	8.1643	8.15308	8.14671	8.14735	8.15667	8.16883	8.15174	8.17823	8.18383	8.17095	8.16088	8.16035	8.139	8.14292	8.15369	8.14253
0.070875	8.1294	8.14182	8.1351	8.16405	8.15601	8.15759	8.1774	8.14714	8.15302	8.16165	8.16196	8.1531	8.13419	8.14404	8.1543	8.15454	8.12893	8.17169	8.14971	8.1525	8.12416	8.1366	8.14177	8.15964	8.11226	8.14976	8.16283	8.14955	8.15712	8.15273	8.15605	8.17776	8.15351	8.15805	8.16106	8.16535	8.15425	8.15891	8.1776	8.16645	8.14732	8.12703	8.13576	8.14618
0.07095	8.1227	8.12532	8.11865	8.15704	8.17022	8.15651	8.16605	8.14237	8.13288	8.15931	8.16068	8.15495	8.11247	8.15392	8.15922	8.14157	8.14082	8.15526	8.16433	8.15514	8.12004	8.13416	8.12996	8.14389	8.12331	8.15049	8.17576	8.15384	8.15723	8.17122	8.15133	8.16513	8.16722	8.17384	8.15619	8.15482	8.14265	8.14492	8.17247	8.16256	8.14854	8.14861	8.13323	8.14818
0.071025	8.13197	8.13716	8.1305	8.15311	8.15094	8.16227	8.1547	8.14875	8.14973	8.16516	8.15817	8.13849	8.13778	8.16405	8.16271	8.12956	8.15596	8.14365	8.14271	8.1582	8.12897	8.1418	8.12505	8.12594	8.12187	8.15942	8.17712	8.17067	8.14663	8.1743	8.15376	8.14397	8.15717	8.18338	8.16624	8.16078	8.1611	8.14353	8.16802	8.16783	8.14498	8.15065	8.13864	8.18203
0.0711	8.12801	8.12728	8.12092	8.16247	8.14674	8.1773	8.14217	8.1639	8.15672	8.15962	8.1715	8.12806	8.14908	8.15007	8.16365	8.14879	8.14172	8.15789	8.13625	8.14991	8.12876	8.14835	8.13054	8.13623	8.12803	8.19129	8.17732	8.14237	8.14644	8.17514	8.14232	8.14623	8.15376	8.18474	8.17757	8.13758	8.16818	8.16078	8.15076	8.17116	8.14018	8.15126	8.14139	8.18596
0.071175	8.1334	8.12341	8.11036	8.13995	8.15072	8.18265	8.14077	8.16722	8.15609	8.14946	8.17617	8.14866	8.13007	8.15206	8.15203	8.15811	8.12457	8.13304	8.13835	8.15117	8.1395	8.15816	8.13997	8.12855	8.12873	8.18916	8.18621	8.16641	8.14337	8.15085	8.15417	8.13559	8.14274	8.18731	8.17622	8.14027	8.18227	8.15168	8.16772	8.16545	8.14855	8.14236	8.13732	8.1596
0.07125	8.14346	8.12716	8.1234	8.14807	8.14999	8.16741	8.13407	8.17318	8.18884	8.1286	8.17108	8.15768	8.14112	8.13248	8.14435	8.14096	8.13424	8.11943	8.15009	8.14388	8.14987	8.14756	8.13919	8.14402	8.14135	8.16012	8.18469	8.19371	8.15525	8.16435	8.16409	8.15472	8.15528	8.16663	8.17619	8.12163	8.17938	8.15578	8.16325	8.1744	8.14977	8.16058	8.13689	8.16538
0.071325	8.12728	8.12789	8.13999	8.14359	8.13564	8.15817	8.14356	8.15987	8.18158	8.14467	8.14907	8.15383	8.15259	8.1322	8.14751	8.14189	8.14478	8.13313	8.14898	8.14472	8.1746	8.13714	8.14696	8.11687	8.13512	8.16096	8.18241	8.17156	8.16713	8.17519	8.16895	8.16098	8.15825	8.1642	8.18185	8.10492	8.16092	8.13456	8.16854	8.17116	8.13352	8.15867	8.14495	8.17599
0.0714	8.09691	8.14564	8.14912	8.14824	8.1466	8.15259	8.16878	8.14828	8.14871	8.14395	8.14597	8.15344	8.16963	8.16568	8.15095	8.14513	8.13704	8.15756	8.14953	8.15135	8.15108	8.13417	8.13896	8.12892	8.14059	8.1641	8.18976	8.14648	8.14381	8.17938	8.1738	8.16551	8.16425	8.17231	8.16168	8.12019	8.16435	8.1406	8.14408	8.17025	8.15712	8.13948	8.16826	8.18896
0.071475	8.10654	8.13841	8.13401	8.15786	8.14294	8.14744	8.16792	8.16229	8.1663	8.1568	8.15305	8.15714	8.16747	8.16886	8.15703	8.14922	8.12271	8.15731	8.16493	8.15895	8.15749	8.13737	8.14543	8.13787	8.11307	8.147	8.17866	8.16306	8.14599	8.15449	8.1791	8.16228	8.16285	8.16346	8.15287	8.13454	8.15455	8.14149	8.16014	8.15695	8.16074	8.12336	8.1612	8.17397
0.07155	8.1068	8.15262	8.14303	8.16792	8.13666	8.14692	8.16448	8.15063	8.18502	8.1517	8.1734	8.1536	8.14719	8.15686	8.13694	8.12847	8.12415	8.1488	8.17444	8.15741	8.14729	8.14496	8.14252	8.13477	8.11666	8.15647	8.1552	8.15585	8.15117	8.15261	8.18247	8.1535	8.13731	8.15779	8.16088	8.15346	8.14894	8.13698	8.15488	8.17174	8.15918	8.12277	8.14416	8.16448
0.071625	8.11101	8.1529	8.13113	8.17841	8.14965	8.16636	8.16046	8.15464	8.1601	8.14293	8.18619	8.14332	8.14199	8.14135	8.13927	8.11746	8.11768	8.15245	8.16359	8.15797	8.13287	8.15327	8.12417	8.12277	8.12448	8.16386	8.1308	8.16214	8.14958	8.15408	8.16166	8.15741	8.16831	8.15268	8.1658	8.16156	8.15608	8.17861	8.15643	8.16705	8.1346	8.13939	8.14131	8.17524
0.0717	8.11568	8.13343	8.14715	8.16407	8.16934	8.15844	8.15899	8.14843	8.14359	8.15362	8.18264	8.16035	8.15369	8.13271	8.15164	8.13877	8.14262	8.17085	8.14877	8.16822	8.14289	8.16466	8.13321	8.13071	8.11797	8.17506	8.13672	8.17189	8.13581	8.16872	8.15168	8.14453	8.16493	8.14929	8.15141	8.14195	8.1604	8.18068	8.15531	8.15834	8.1463	8.1528	8.11779	8.17011
0.071775	8.1142	8.13558	8.15775	8.16855	8.18129	8.14528	8.16905	8.14987	8.14784	8.1408	8.17178	8.14668	8.16095	8.13935	8.17392	8.13367	8.1456	8.14688	8.15353	8.15229	8.15352	8.15981	8.119	8.14092	8.12176	8.18378	8.15477	8.16021	8.15835	8.14753	8.1611	8.14227	8.16821	8.17179	8.14682	8.14325	8.17416	8.1736	8.15182	8.1551	8.14484	8.1278	8.13511	8.16628
0.07185	8.15304	8.12913	8.13702	8.16908	8.16262	8.14565	8.1581	8.14919	8.13798	8.1428	8.14372	8.14129	8.15877	8.14757	8.14308	8.12801	8.15266	8.11977	8.15797	8.13712	8.15079	8.15224	8.10871	8.15779	8.12729	8.15764	8.16095	8.15731	8.17725	8.1367	8.18049	8.16095	8.1518	8.14576	8.17044	8.1714	8.15946	8.17343	8.1614	8.1659	8.13543	8.11639	8.14144	8.16529
0.071925	8.13433	8.13657	8.13337	8.17071	8.13515	8.15243	8.14335	8.15689	8.13979	8.13941	8.15371	8.14581	8.15248	8.15599	8.14204	8.15678	8.13684	8.13605	8.1707	8.14667	8.15371	8.13805	8.14234	8.15436	8.1216	8.15723	8.16856	8.15633	8.18472	8.14159	8.1861	8.13944	8.13943	8.15081	8.1687	8.14824	8.156	8.17633	8.15892	8.16411	8.1427	8.11225	8.16658	8.17591
0.072	8.13735	8.13567	8.139	8.16807	8.14154	8.13597	8.13482	8.15299	8.13985	8.12466	8.17458	8.11798	8.15843	8.1452	8.15076	8.15536	8.13005	8.13931	8.1451	8.16256	8.14643	8.13595	8.15928	8.13958	8.12714	8.15084	8.16775	8.14283	8.15099	8.15147	8.16513	8.13908	8.1309	8.1538	8.15193	8.13446	8.15903	8.15689	8.16963	8.13173	8.15512	8.12258	8.15267	8.17556
0.072075	8.12984	8.12183	8.1289	8.18005	8.14529	8.12308	8.16566	8.15854	8.15653	8.12965	8.17589	8.13038	8.13067	8.15829	8.15965	8.14857	8.1494	8.1367	8.15278	8.1661	8.14796	8.14704	8.13749	8.13401	8.14505	8.17411	8.16747	8.14939	8.16352	8.14653	8.15121	8.1496	8.16847	8.13883	8.17217	8.14274	8.14462	8.14003	8.15043	8.14125	8.15289	8.13263	8.1494	8.19332
0.07215	8.12495	8.11807	8.14878	8.16217	8.16065	8.14828	8.16493	8.14762	8.15564	8.14447	8.17854	8.13652	8.14202	8.13813	8.16528	8.16446	8.1263	8.13764	8.15028	8.15159	8.13597	8.15747	8.14284	8.11935	8.13931	8.16491	8.15942	8.1671	8.16382	8.14953	8.12828	8.15898	8.16209	8.15909	8.16476	8.14758	8.1473	8.15274	8.13805	8.16513	8.14546	8.14378	8.11919	8.18694
0.072225	8.12654	8.12077	8.13943	8.16246	8.16915	8.14555	8.15602	8.15047	8.14845	8.15716	8.17629	8.14856	8.15419	8.12714	8.19478	8.14255	8.12898	8.13953	8.15208	8.15217	8.15278	8.13469	8.14013	8.12819	8.11467	8.16991	8.15409	8.17192	8.15558	8.17668	8.1424	8.17383	8.15469	8.17423	8.15332	8.17075	8.16325	8.15187	8.14405	8.1673	8.1572	8.16126	8.10426	8.17858
0.0723	8.13863	8.12756	8.13944	8.1518	8.17769	8.15435	8.16855	8.14603	8.15137	8.1626	8.16357	8.15833	8.1524	8.14654	8.16217	8.15084	8.14237	8.14983	8.13768	8.17095	8.18144	8.11341	8.14205	8.15114	8.11644	8.18536	8.14735	8.16224	8.1427	8.17226	8.16691	8.1664	8.14192	8.16428	8.14622	8.15692	8.16802	8.1753	8.14888	8.14987	8.15016	8.16748	8.11062	8.15125
0.072375	8.11762	8.12428	8.14115	8.13349	8.16212	8.15525	8.17851	8.12316	8.15957	8.14531	8.18438	8.16983	8.15156	8.15529	8.14954	8.16692	8.1428	8.13175	8.16177	8.17064	8.15353	8.13704	8.13565	8.14594	8.11376	8.17013	8.14495	8.16828	8.1609	8.1477	8.14983	8.16237	8.15502	8.18152	8.16415	8.16185	8.1767	8.16748	8.15805	8.14932	8.16693	8.1344	8.13282	8.15489
0.07245	8.10715	8.14242	8.13601	8.15917	8.15552	8.15633	8.18147	8.12809	8.14509	8.15245	8.16676	8.15811	8.14713	8.15441	8.14164	8.17174	8.13217	8.13396	8.18375	8.14147	8.14893	8.14545	8.14041	8.13455	8.12664	8.16025	8.15425	8.16344	8.16804	8.15037	8.14791	8.15622	8.16906	8.19902	8.13961	8.14419	8.17351	8.16151	8.16257	8.1659	8.17384	8.12393	8.16414	8.16987
0.072525	8.13474	8.1569	8.15019	8.16531	8.14395	8.15442	8.14818	8.15643	8.13986	8.13381	8.14704	8.15434	8.1392	8.16216	8.14922	8.14526	8.10359	8.14139	8.16691	8.14832	8.14095	8.13947	8.13398	8.11968	8.13799	8.16838	8.16475	8.16594	8.15346	8.16433	8.15105	8.13719	8.17406	8.19406	8.14534	8.15891	8.15876	8.12413	8.17456	8.15971	8.16177	8.13423	8.1514	8.1709
0.0726	8.13729	8.15266	8.14842	8.15849	8.15219	8.17141	8.12522	8.1601	8.14534	8.13964	8.15651	8.12956	8.14218	8.15665	8.18592	8.16014	8.11967	8.14673	8.16051	8.16279	8.13164	8.13221	8.11663	8.12106	8.13504	8.16568	8.15646	8.1458	8.14593	8.17168	8.15891	8.13531	8.161	8.16199	8.15394	8.16079	8.14919	8.15828	8.15653	8.15684	8.16588	8.13536	8.1317	8.15478
0.072675	8.10835	8.1474	8.14022	8.15873	8.16285	8.15703	8.13732	8.14059	8.14922	8.15229	8.14742	8.15261	8.14088	8.1688	8.17247	8.14171	8.14423	8.12963	8.14381	8.14552	8.13637	8.13632	8.11214	8.13546	8.12049	8.15328	8.16696	8.15191	8.1463	8.14991	8.17449	8.14971	8.14823	8.15679	8.16025	8.13665	8.14728	8.16404	8.15183	8.1576	8.15545	8.16355	8.14175	8.17468
0.07275	8.12806	8.14643	8.14536	8.16404	8.1642	8.14035	8.14246	8.13821	8.1499	8.16686	8.13932	8.18291	8.14037	8.16644	8.16437	8.15465	8.14484	8.12627	8.15428	8.14093	8.13815	8.13137	8.1272	8.13798	8.13806	8.15364	8.15263	8.14553	8.15998	8.13698	8.18378	8.15838	8.15343	8.16087	8.1516	8.15508	8.16429	8.16882	8.16008	8.1454	8.14576	8.16483	8.13262	8.17559
0.072825	8.12986	8.13728	8.12149	8.15426	8.16945	8.15674	8.1525	8.16737	8.15662	8.16193	8.13892	8.19153	8.16093	8.14896	8.16975	8.14398	8.15914	8.12943	8.17061	8.15107	8.14101	8.14218	8.14756	8.14589	8.13029	8.16605	8.15068	8.1481	8.14336	8.14354	8.18523	8.16706	8.13073	8.15679	8.15899	8.14461	8.16242	8.15805	8.17015	8.15081	8.14733	8.15749	8.14721	8.1658
0.0729	8.11348	8.14653	8.13226	8.16302	8.1662	8.16875	8.15217	8.15112	8.165	8.15364	8.14552	8.18127	8.16738	8.14581	8.15878	8.15609	8.14875	8.11963	8.1663	8.14932	8.15007	8.12683	8.14262	8.14636	8.10822	8.14927	8.15262	8.14803	8.14846	8.15656	8.15831	8.15577	8.12515	8.17097	8.15489	8.15217	8.1721	8.15704	8.1656	8.13546	8.15919	8.15367	8.14077	8.16219
0.072975	8.0999	8.13193	8.1605	8.16396	8.1572	8.17574	8.15784	8.15747	8.14536	8.16597	8.16177	8.15332	8.1544	8.15778	8.15091	8.15144	8.15274	8.14686	8.15038	8.1353	8.14266	8.12926	8.13652	8.14988	8.12737	8.13829	8.17019	8.1695	8.17305	8.16598	8.15119	8.1537	8.15273	8.15985	8.16765	8.14692	8.15908	8.18372	8.16635	8.15244	8.15329	8.14756	8.13515	8.17268
0.07305	8.09345	8.14379	8.15576	8.16387	8.12901	8.15859	8.17456	8.16903	8.1465	8.1491	8.15	8.14234	8.14317	8.16916	8.15327	8.1451	8.14205	8.14292	8.17311	8.14214	8.12841	8.14389	8.10938	8.14935	8.13004	8.15446	8.17379	8.15837	8.16536	8.17238	8.12945	8.15438	8.1482	8.1668	8.17492	8.15183	8.13115	8.18082	8.1826	8.16624	8.15802	8.13042	8.15858	8.18579
0.073125	8.10188	8.15035	8.14562	8.1559	8.11782	8.15701	8.18424	8.16362	8.14987	8.15837	8.16119	8.15907	8.13371	8.16723	8.15136	8.15528	8.14008	8.14923	8.18058	8.137	8.13924	8.13016	8.13684	8.12411	8.14108	8.18001	8.15735	8.15962	8.15015	8.13791	8.14045	8.16097	8.15812	8.13977	8.1767	8.14191	8.1555	8.13464	8.17796	8.16294	8.16874	8.13834	8.14347	8.17556
0.0732	8.12316	8.13286	8.13821	8.1811	8.13304	8.18006	8.17175	8.13749	8.16893	8.15922	8.16227	8.14404	8.13229	8.16355	8.1454	8.13609	8.14323	8.14231	8.14294	8.13993	8.12946	8.1378	8.13054	8.13629	8.14317	8.16259	8.15229	8.15216	8.15876	8.14154	8.16098	8.15768	8.16682	8.14233	8.17579	8.13751	8.1451	8.13255	8.17683	8.16278	8.16613	8.14494	8.14623	8.15358
0.073275	8.11606	8.11634	8.13171	8.1782	8.16599	8.17966	8.16383	8.12392	8.17226	8.13393	8.14613	8.15917	8.15821	8.16705	8.16273	8.14445	8.15806	8.13056	8.13527	8.13035	8.12379	8.15038	8.11713	8.13857	8.13245	8.15089	8.14087	8.15164	8.15882	8.14962	8.15497	8.14827	8.15737	8.14189	8.17216	8.14692	8.16204	8.13377	8.17856	8.15779	8.1426	8.15927	8.13171	8.16029
0.07335	8.1231	8.13646	8.13794	8.15868	8.18027	8.16653	8.16402	8.1492	8.1687	8.10963	8.14756	8.18872	8.16481	8.17034	8.18661	8.15615	8.15506	8.13604	8.14789	8.16301	8.12909	8.15511	8.10966	8.1329	8.13765	8.15736	8.14713	8.16113	8.15676	8.15033	8.13839	8.1673	8.16228	8.15034	8.16818	8.1429	8.16676	8.14922	8.16004	8.16605	8.13813	8.16653	8.13778	8.16302
0.073425	8.10825	8.12508	8.13497	8.14871	8.15511	8.15685	8.18344	8.16563	8.16006	8.12291	8.16803	8.17064	8.1566	8.16858	8.16533	8.14248	8.15423	8.1325	8.14202	8.1596	8.14617	8.1523	8.11062	8.14877	8.14299	8.1642	8.15619	8.16922	8.15656	8.1569	8.14824	8.17178	8.12832	8.16744	8.15104	8.15587	8.16418	8.17832	8.16084	8.16685	8.13849	8.15263	8.13376	8.19167
0.0735	8.10616	8.12356	8.13553	8.16516	8.14334	8.14843	8.17738	8.16067	8.15287	8.14386	8.15032	8.16741	8.17019	8.15477	8.15688	8.15568	8.16378	8.15197	8.15046	8.17075	8.16643	8.15352	8.13441	8.16086	8.14478	8.14684	8.15192	8.15756	8.154	8.1442	8.1545	8.1613	8.15745	8.16865	8.16056	8.15266	8.14187	8.16771	8.17516	8.1673	8.13862	8.13559	8.15313	8.19705
0.073575	8.11272	8.10369	8.11576	8.15383	8.13555	8.14935	8.1572	8.14308	8.16048	8.14365	8.14906	8.16339	8.16093	8.15225	8.16319	8.17519	8.15456	8.15857	8.14189	8.15637	8.15028	8.13145	8.14075	8.1349	8.11951	8.16816	8.17155	8.18891	8.1574	8.14752	8.16794	8.16165	8.16472	8.16372	8.16382	8.14734	8.16875	8.14224	8.17175	8.18194	8.13984	8.14185	8.12928	8.17603
0.07365	8.12061	8.13108	8.12234	8.15773	8.15334	8.15943	8.14355	8.1433	8.14963	8.15253	8.14945	8.16105	8.15774	8.1561	8.1391	8.16426	8.17535	8.1502	8.14232	8.14808	8.13023	8.14676	8.13933	8.12272	8.12366	8.18012	8.17231	8.16249	8.14456	8.14988	8.17383	8.14408	8.14592	8.17361	8.17165	8.16139	8.14888	8.14999	8.17366	8.17219	8.14467	8.16016	8.12621	8.15617
0.073725	8.1117	8.13749	8.1427	8.13282	8.14945	8.15775	8.16381	8.14173	8.1348	8.13325	8.15681	8.15421	8.16559	8.17432	8.14599	8.14486	8.1685	8.12187	8.15745	8.14356	8.117	8.14107	8.14125	8.12897	8.12978	8.16336	8.18459	8.159	8.13231	8.14301	8.18667	8.14742	8.14321	8.14508	8.17834	8.14424	8.13695	8.15839	8.17005	8.16004	8.16659	8.15009	8.1319	8.15277
0.0738	8.12266	8.12033	8.14061	8.1273	8.13942	8.17847	8.16559	8.13024	8.13707	8.11634	8.15152	8.15308	8.16266	8.15595	8.16424	8.14328	8.15745	8.11556	8.14157	8.14213	8.13479	8.15515	8.13166	8.14049	8.11314	8.16116	8.16941	8.16706	8.13958	8.15371	8.17089	8.12674	8.15339	8.15876	8.16783	8.14791	8.14581	8.1463	8.15184	8.1443	8.1592	8.15404	8.12017	8.16645
0.073875	8.10965	8.12983	8.14288	8.15203	8.15915	8.16224	8.15327	8.141	8.17214	8.11663	8.15469	8.1508	8.16447	8.14434	8.16558	8.13171	8.14875	8.14297	8.1414	8.14347	8.14131	8.15709	8.11879	8.15268	8.12528	8.17287	8.16146	8.14669	8.14995	8.16393	8.14114	8.13357	8.16725	8.15331	8.17989	8.15899	8.13471	8.16282	8.15768	8.13792	8.15713	8.16298	8.12329	8.1659
0.07395	8.10042	8.13741	8.1349	8.17047	8.16558	8.16377	8.15674	8.15362	8.17846	8.13461	8.15282	8.1604	8.12099	8.1555	8.16405	8.12737	8.1391	8.16896	8.15495	8.12832	8.12277	8.15953	8.11746	8.14855	8.1496	8.17931	8.15249	8.13652	8.16147	8.16856	8.14967	8.16247	8.16866	8.1491	8.17504	8.15067	8.1633	8.1831	8.16138	8.14251	8.16792	8.15206	8.13288	8.17654
0.074025	8.13042	8.15291	8.11901	8.16807	8.14646	8.16414	8.15559	8.16925	8.13276	8.14173	8.18634	8.14847	8.1197	8.1655	8.14799	8.14176	8.13806	8.17537	8.1566	8.13863	8.14448	8.15517	8.15099	8.11926	8.15035	8.15763	8.15857	8.16317	8.1654	8.17383	8.14416	8.15497	8.16784	8.15453	8.14377	8.14767	8.17492	8.17572	8.15591	8.15882	8.16545	8.15971	8.15226	8.17121
0.0741	8.14267	8.13764	8.12749	8.15872	8.13806	8.14217	8.14213	8.18008	8.13046	8.14439	8.16486	8.15997	8.11817	8.14803	8.12001	8.14008	8.16091	8.14042	8.15469	8.16758	8.15633	8.13906	8.14414	8.10732	8.14434	8.15957	8.15648	8.14992	8.13455	8.14545	8.1384	8.15517	8.16372	8.1577	8.15229	8.14428	8.15495	8.17739	8.1531	8.15558	8.17491	8.17986	8.13145	8.15434
0.074175	8.12421	8.11897	8.13457	8.16093	8.13844	8.15449	8.1455	8.1693	8.15791	8.14481	8.14466	8.14426	8.14425	8.16308	8.1244	8.15931	8.14603	8.14437	8.1361	8.14119	8.1518	8.1213	8.12482	8.1252	8.1515	8.16844	8.151	8.16095	8.1449	8.14115	8.1352	8.15108	8.15316	8.14143	8.15793	8.14342	8.15039	8.16014	8.15768	8.14467	8.16763	8.15758	8.1391	8.16739
0.07425	8.12623	8.12867	8.14423	8.16546	8.1638	8.15547	8.14545	8.15219	8.16593	8.1613	8.15159	8.12366	8.14431	8.16462	8.16175	8.16443	8.13861	8.15582	8.13931	8.14444	8.14448	8.13604	8.10406	8.13663	8.11567	8.16116	8.16884	8.1743	8.16323	8.15606	8.14004	8.15041	8.18095	8.12894	8.15751	8.14042	8.16396	8.14058	8.15375	8.16489	8.18919	8.12443	8.1605	8.1808
0.074325	8.11361	8.14167	8.12305	8.18153	8.17311	8.15657	8.13335	8.13571	8.162	8.14259	8.13279	8.15269	8.14354	8.16383	8.12698	8.14211	8.13401	8.16725	8.14112	8.15815	8.14303	8.13447	8.10601	8.13792	8.12185	8.12888	8.18122	8.18378	8.16719	8.14793	8.15083	8.12603	8.15605	8.16182	8.16461	8.14141	8.14492	8.14711	8.14575	8.19218	8.15613	8.11572	8.14771	8.18026
0.0744	8.14491	8.13317	8.12321	8.17122	8.16095	8.16898	8.1455	8.14655	8.15615	8.12946	8.13477	8.1546	8.14162	8.15207	8.13159	8.14116	8.14364	8.18358	8.13989	8.15123	8.13782	8.13878	8.12646	8.14969	8.1227	8.16982	8.17275	8.16821	8.18209	8.14594	8.17456	8.13529	8.14827	8.1646	8.16966	8.15862	8.13854	8.14912	8.12965	8.16407	8.15304	8.11399	8.13816	8.16603
0.074475	8.15422	8.13427	8.13606	8.16882	8.15444	8.16734	8.15011	8.13849	8.14887	8.13794	8.14368	8.16067	8.16924	8.1461	8.13436	8.15226	8.16415	8.1489	8.14305	8.15507	8.1419	8.15763	8.13652	8.12632	8.12032	8.17434	8.14559	8.14323	8.16719	8.14753	8.15454	8.15672	8.15568	8.15784	8.17451	8.16458	8.15155	8.15741	8.12856	8.14341	8.16727	8.12795	8.14534	8.15797
0.07455	8.14882	8.14046	8.12865	8.17265	8.14354	8.15296	8.15098	8.14447	8.14971	8.17182	8.15933	8.16606	8.1583	8.15393	8.14503	8.15701	8.15714	8.14322	8.1411	8.13629	8.12811	8.16284	8.14138	8.13526	8.12576	8.16121	8.17041	8.15479	8.16613	8.15278	8.16968	8.16662	8.14879	8.16311	8.1735	8.1683	8.16307	8.16067	8.12611	8.15155	8.17814	8.13494	8.13245	8.15898
0.074625	8.13374	8.12986	8.13162	8.16372	8.14294	8.15917	8.15048	8.17696	8.15428	8.176	8.15839	8.15032	8.15224	8.16948	8.14368	8.15263	8.15081	8.14144	8.16055	8.14042	8.13321	8.13961	8.11865	8.13613	8.12325	8.16582	8.15878	8.16605	8.14548	8.16477	8.1612	8.16097	8.14938	8.15283	8.15335	8.15959	8.13536	8.14462	8.14286	8.14824	8.16235	8.13287	8.13175	8.17635
0.0747	8.12677	8.12458	8.14611	8.16659	8.15676	8.17004	8.14851	8.16076	8.13731	8.16669	8.15495	8.13424	8.1551	8.13637	8.14546	8.14706	8.13246	8.13708	8.14345	8.13461	8.15594	8.14751	8.1348	8.14672	8.12603	8.17819	8.1463	8.16204	8.14101	8.14528	8.16546	8.14103	8.16101	8.15015	8.17205	8.15257	8.14664	8.15791	8.14405	8.16527	8.15503	8.12115	8.12949	8.16826
0.074775	8.12417	8.13418	8.1676	8.16772	8.15946	8.1582	8.14501	8.17641	8.14569	8.1651	8.16017	8.12801	8.14964	8.14185	8.14059	8.15516	8.12655	8.14523	8.15533	8.1411	8.15203	8.1521	8.11203	8.13485	8.14034	8.18035	8.15074	8.15981	8.13521	8.15684	8.14229	8.13736	8.14135	8.15114	8.18787	8.1705	8.13105	8.16538	8.15805	8.16151	8.16458	8.14186	8.12673	8.17838
0.07485	8.12164	8.13618	8.1634	8.15669	8.15641	8.15408	8.14953	8.16738	8.14935	8.16729	8.15522	8.14331	8.16055	8.16174	8.1506	8.15544	8.15854	8.13828	8.15314	8.14322	8.14042	8.11751	8.14093	8.15384	8.15044	8.1638	8.15083	8.16041	8.13935	8.13095	8.1495	8.14601	8.15522	8.14551	8.16423	8.18068	8.15825	8.16456	8.15711	8.15259	8.1408	8.15445	8.13775	8.16438
0.074925	8.14154	8.12406	8.13382	8.16777	8.14495	8.13132	8.15409	8.15968	8.14846	8.16013	8.15703	8.15386	8.15133	8.17229	8.14518	8.13662	8.15388	8.13728	8.13216	8.13592	8.13626	8.12661	8.13263	8.14611	8.14833	8.16154	8.16142	8.15811	8.15544	8.14317	8.14159	8.14931	8.15435	8.14442	8.14991	8.17343	8.16397	8.15483	8.15947	8.16601	8.1456	8.15656	8.15917	8.144
0.075	8.13156	8.13656	8.14992	8.16638	8.15751	8.14208	8.15929	8.16734	8.1553	8.14486	8.16134	8.1278	8.14208	8.16086	8.15239	8.13398	8.14865	8.12786	8.12397	8.16049	8.12773	8.14437	8.12931	8.15997	8.12491	8.16777	8.16385	8.15196	8.15219	8.15394	8.13633	8.18204	8.16784	8.14662	8.16484	8.15025	8.15114	8.1737	8.16245	8.14035	8.16443	8.14359	8.14705	8.15826
0.075075	8.12164	8.12819	8.16765	8.14313	8.13489	8.15254	8.15632	8.17575	8.14284	8.16911	8.15084	8.12663	8.15178	8.15824	8.1485	8.15614	8.15263	8.13822	8.13214	8.14242	8.14168	8.1442	8.14365	8.14494	8.12289	8.14771	8.15721	8.13683	8.16582	8.15076	8.15421	8.18934	8.182	8.1561	8.14974	8.16133	8.17123	8.1675	8.15461	8.17069	8.17768	8.16132	8.14198	8.18255
0.07515	8.11221	8.11703	8.17151	8.14578	8.13553	8.14225	8.14012	8.19007	8.1462	8.16994	8.15329	8.13267	8.18361	8.15416	8.14786	8.14447	8.15322	8.14103	8.13643	8.14606	8.14817	8.1406	8.14958	8.13427	8.11434	8.16159	8.17086	8.13929	8.16919	8.14004	8.14533	8.17155	8.14061	8.15505	8.15865	8.16795	8.15125	8.1739	8.15552	8.17211	8.16729	8.17506	8.12986	8.17178
0.075225	8.10622	8.11762	8.15801	8.15425	8.15993	8.15068	8.16222	8.15852	8.13642	8.1786	8.13194	8.13857	8.16063	8.14261	8.15226	8.1517	8.15222	8.14189	8.12878	8.14541	8.14672	8.16133	8.13867	8.13813	8.11751	8.16802	8.17908	8.13873	8.1612	8.16056	8.14261	8.17364	8.14548	8.16247	8.17089	8.1595	8.14552	8.15987	8.14595	8.14819	8.14903	8.15191	8.12712	8.15311
0.0753	8.12831	8.1353	8.13573	8.15909	8.16171	8.15965	8.17826	8.15399	8.15243	8.17267	8.12524	8.15861	8.13895	8.15411	8.17164	8.15549	8.1535	8.15716	8.14552	8.15272	8.13665	8.16114	8.15116	8.14086	8.12397	8.16137	8.1701	8.13456	8.13974	8.17117	8.15742	8.14636	8.1573	8.13829	8.17392	8.15189	8.15047	8.15226	8.16092	8.15605	8.15067	8.13457	8.12883	8.16111
0.075375	8.11968	8.13845	8.13657	8.15651	8.15725	8.16435	8.17496	8.14869	8.15302	8.13914	8.1351	8.14843	8.1435	8.14524	8.16449	8.12654	8.14795	8.14367	8.15164	8.15137	8.11715	8.13067	8.1558	8.12525	8.12815	8.1576	8.1794	8.15086	8.1477	8.17507	8.1636	8.14594	8.1654	8.15821	8.15609	8.15102	8.14654	8.16413	8.1634	8.15686	8.14945	8.15403	8.09505	8.16146
0.07545	8.11788	8.12575	8.14408	8.15404	8.13745	8.17122	8.17889	8.16663	8.1654	8.14739	8.13751	8.13081	8.13908	8.13577	8.14953	8.12645	8.14709	8.15065	8.1572	8.13122	8.14663	8.14339	8.15091	8.13852	8.12405	8.16954	8.18562	8.16067	8.15163	8.17692	8.15739	8.16649	8.14108	8.18055	8.15325	8.14595	8.14107	8.14286	8.15132	8.14882	8.16147	8.16162	8.10464	8.15414
0.075525	8.12647	8.12059	8.14247	8.13881	8.13503	8.18261	8.15503	8.14526	8.17748	8.14904	8.14225	8.15175	8.15824	8.15053	8.15114	8.13179	8.13844	8.12689	8.16182	8.13161	8.14732	8.15272	8.14087	8.13911	8.11793	8.17863	8.19689	8.16516	8.15127	8.15772	8.14779	8.15744	8.14023	8.16921	8.1587	8.14927	8.14053	8.14499	8.15453	8.15221	8.17891	8.16392	8.13519	8.15943
0.0756	8.12884	8.11325	8.1538	8.14649	8.1566	8.16027	8.1687	8.12327	8.16484	8.14973	8.16168	8.15219	8.1441	8.15557	8.15473	8.14706	8.13482	8.12637	8.15254	8.14237	8.13267	8.13773	8.14565	8.13576	8.12111	8.18425	8.18657	8.15447	8.15128	8.15205	8.14501	8.14016	8.1323	8.15001	8.15768	8.14339	8.15717	8.15175	8.1595	8.16299	8.16025	8.1491	8.14325	8.13967
0.075675	8.11337	8.10608	8.15775	8.15685	8.15777	8.14248	8.18105	8.12434	8.15844	8.15419	8.15461	8.15529	8.15273	8.15468	8.17781	8.14011	8.14471	8.13254	8.15573	8.15705	8.12791	8.13826	8.1478	8.14388	8.13801	8.16452	8.15736	8.15568	8.1538	8.1518	8.13773	8.15804	8.13243	8.1567	8.1601	8.14168	8.15498	8.14753	8.1587	8.17015	8.1516	8.14695	8.11808	8.1515
0.07575	8.10787	8.1474	8.13396	8.15333	8.16385	8.14915	8.15622	8.14935	8.13604	8.15992	8.14354	8.14716	8.17303	8.15234	8.1819	8.13548	8.15529	8.14967	8.13056	8.1465	8.1418	8.13095	8.15796	8.14501	8.15826	8.16302	8.15961	8.12829	8.16082	8.14735	8.1602	8.16663	8.13981	8.15601	8.15426	8.13737	8.15332	8.15221	8.1517	8.14227	8.17135	8.14238	8.1444	8.16989
0.075825	8.10292	8.14831	8.12864	8.16179	8.16865	8.13104	8.16124	8.14398	8.14862	8.1426	8.15361	8.1471	8.1452	8.13829	8.1809	8.15165	8.16243	8.13321	8.11905	8.15263	8.14225	8.13119	8.13515	8.14826	8.15029	8.14477	8.15315	8.11778	8.15747	8.17056	8.18401	8.16294	8.1585	8.15633	8.15335	8.14353	8.14573	8.15919	8.17286	8.15445	8.18798	8.16138	8.13964	8.16516
0.0759	8.12176	8.12778	8.15247	8.15351	8.15868	8.14852	8.15357	8.1456	8.16874	8.15601	8.13939	8.1391	8.14276	8.15535	8.15823	8.13026	8.17388	8.13185	8.15493	8.15274	8.14735	8.14463	8.15628	8.1458	8.13243	8.15263	8.15735	8.12833	8.14682	8.1489	8.17029	8.15849	8.16018	8.16147	8.14972	8.14284	8.15535	8.14982	8.17025	8.1604	8.16535	8.14777	8.13087	8.15807
0.075975	8.11673	8.11852	8.14279	8.15571	8.15358	8.17211	8.15094	8.1584	8.16182	8.15044	8.13548	8.12579	8.16128	8.14264	8.14766	8.12982	8.1774	8.15196	8.14548	8.16723	8.1219	8.13474	8.14706	8.13311	8.11138	8.15405	8.14598	8.13689	8.15642	8.14415	8.17423	8.14851	8.16549	8.14801	8.15721	8.14486	8.15173	8.14739	8.16159	8.18092	8.1621	8.14927	8.12684	8.14753
0.07605	8.11062	8.13611	8.14157	8.16517	8.14637	8.17708	8.16678	8.14447	8.14607	8.15393	8.16746	8.14237	8.15009	8.14826	8.15662	8.13938	8.14477	8.14965	8.14059	8.15032	8.11498	8.13441	8.12763	8.12467	8.11917	8.14875	8.13609	8.15666	8.16051	8.18021	8.16008	8.16032	8.17414	8.14779	8.1507	8.14611	8.1415	8.13262	8.17388	8.1569	8.15117	8.15006	8.13124	8.15969
0.076125	8.11007	8.14518	8.12522	8.17327	8.13681	8.17439	8.18038	8.12972	8.13597	8.14842	8.16577	8.1509	8.14465	8.16442	8.1603	8.14804	8.13522	8.14393	8.1597	8.14122	8.12283	8.13794	8.13705	8.11844	8.11361	8.14182	8.15487	8.16853	8.14412	8.1602	8.15015	8.17118	8.16321	8.15331	8.16166	8.15678	8.12707	8.15548	8.17062	8.13602	8.16439	8.15132	8.13897	8.15932
0.0762	8.09008	8.13644	8.13262	8.14854	8.13894	8.1545	8.15901	8.13522	8.15942	8.1389	8.15169	8.13072	8.15164	8.14406	8.12228	8.1338	8.12046	8.13068	8.1528	8.14025	8.14897	8.14135	8.15071	8.12096	8.10769	8.14063	8.15849	8.15705	8.15835	8.13535	8.15013	8.1669	8.16657	8.15932	8.16285	8.16184	8.1487	8.15877	8.15653	8.1339	8.15765	8.13017	8.12689	8.17755
0.076275	8.10027	8.14307	8.14144	8.14054	8.14374	8.15591	8.12546	8.14183	8.15215	8.14993	8.13445	8.15392	8.13855	8.13078	8.12431	8.13802	8.11878	8.15437	8.1348	8.12665	8.14749	8.14075	8.1429	8.1367	8.11189	8.16882	8.15262	8.15563	8.15573	8.12132	8.15072	8.16709	8.17018	8.1668	8.15639	8.16628	8.15824	8.16704	8.15464	8.15362	8.18854	8.13141	8.13231	8.14617
0.07635	8.10699	8.13577	8.14034	8.15665	8.134	8.16855	8.13086	8.13315	8.16086	8.14877	8.15493	8.16011	8.14237	8.12543	8.14078	8.1646	8.13839	8.13465	8.12754	8.13474	8.12852	8.13039	8.14285	8.13118	8.12864	8.15205	8.14974	8.15868	8.14307	8.12093	8.16592	8.1585	8.15135	8.16486	8.17327	8.15929	8.17933	8.18483	8.14743	8.17542	8.16612	8.1545	8.1354	8.14248
0.076425	8.1286	8.12304	8.14852	8.1731	8.14964	8.17039	8.15394	8.1231	8.17272	8.14312	8.15521	8.15496	8.15287	8.10661	8.17125	8.15065	8.13975	8.12631	8.12842	8.13761	8.13784	8.13214	8.14305	8.13512	8.12062	8.14487	8.15867	8.16303	8.12669	8.13872	8.18729	8.13103	8.15109	8.17017	8.17047	8.1664	8.18465	8.17083	8.128	8.17553	8.13759	8.15796	8.12139	8.16405
0.0765	8.12818	8.12154	8.16619	8.18153	8.15801	8.16043	8.16193	8.13871	8.17501	8.1551	8.14045	8.14543	8.1345	8.13306	8.15946	8.15011	8.12925	8.13489	8.14457	8.14568	8.12504	8.13835	8.11787	8.13906	8.12463	8.145	8.13849	8.15922	8.13684	8.16159	8.18573	8.12084	8.16105	8.14698	8.15412	8.1597	8.154	8.15788	8.13761	8.17168	8.15057	8.15727	8.12463	8.15859
0.076575	8.12038	8.13164	8.13927	8.17039	8.15778	8.15576	8.13967	8.14285	8.14746	8.16119	8.15061	8.14537	8.14798	8.14501	8.1434	8.16419	8.13901	8.14259	8.16647	8.14684	8.13179	8.13703	8.12969	8.13679	8.11403	8.1481	8.1395	8.15376	8.14379	8.14808	8.18085	8.1445	8.16767	8.13321	8.15203	8.14644	8.14969	8.15722	8.13719	8.13288	8.17534	8.14826	8.11456	8.1812
0.07665	8.13557	8.13957	8.12918	8.17174	8.15276	8.14789	8.13459	8.1396	8.13775	8.14489	8.14571	8.13574	8.15281	8.13952	8.14429	8.15711	8.147	8.16377	8.16752	8.14407	8.15711	8.11784	8.15188	8.12627	8.13586	8.14363	8.14663	8.16476	8.14022	8.15669	8.16519	8.14774	8.16091	8.14008	8.16242	8.1692	8.16232	8.16385	8.14196	8.1403	8.17055	8.13852	8.14293	8.1678
0.076725	8.10932	8.13042	8.1292	8.16471	8.17313	8.14293	8.14963	8.15164	8.16076	8.13847	8.16218	8.14293	8.14671	8.12542	8.15337	8.14059	8.1442	8.165	8.13255	8.15787	8.14988	8.13465	8.14663	8.12472	8.12497	8.14547	8.13643	8.15272	8.13611	8.14209	8.14807	8.15412	8.16109	8.14281	8.17265	8.15483	8.16093	8.1602	8.15184	8.15347	8.15907	8.14781	8.12115	8.18259
0.0768	8.10951	8.13178	8.12199	8.15232	8.13892	8.17979	8.14917	8.14181	8.16326	8.14167	8.18019	8.14868	8.14579	8.15207	8.15301	8.1382	8.14608	8.15561	8.1201	8.15156	8.14519	8.13817	8.13445	8.11302	8.13754	8.1413	8.15717	8.1371	8.13344	8.15707	8.16426	8.16144	8.16034	8.13544	8.16931	8.15442	8.15353	8.16467	8.15399	8.15461	8.14405	8.14611	8.11878	8.18724
0.076875	8.11507	8.10617	8.13351	8.15377	8.13914	8.17281	8.13726	8.15702	8.14786	8.14819	8.18194	8.15422	8.15951	8.15028	8.14435	8.13176	8.14996	8.15835	8.13676	8.15503	8.14288	8.14294	8.13655	8.13309	8.11609	8.15469	8.14447	8.13195	8.15438	8.133	8.16785	8.17278	8.15909	8.14793	8.15968	8.13923	8.1602	8.15725	8.15338	8.15642	8.15295	8.14276	8.13204	8.17535
0.07695	8.11689	8.11295	8.13052	8.16373	8.1537	8.15395	8.16062	8.16784	8.14681	8.14902	8.14832	8.13457	8.18569	8.13802	8.15079	8.13479	8.12508	8.16054	8.15323	8.13661	8.13947	8.15332	8.14416	8.15591	8.11765	8.14645	8.15561	8.13774	8.16184	8.15285	8.17019	8.17486	8.15965	8.14267	8.18718	8.14508	8.1456	8.14034	8.15618	8.16223	8.16447	8.1462	8.13909	8.16962
0.077025	8.11653	8.13048	8.12008	8.1639	8.15427	8.14304	8.16229	8.16056	8.13832	8.14452	8.15004	8.14339	8.18054	8.13845	8.128	8.14107	8.12009	8.14692	8.14304	8.15051	8.12492	8.18058	8.12337	8.14953	8.13061	8.14044	8.15492	8.14809	8.14969	8.14882	8.15763	8.1675	8.15877	8.12191	8.18147	8.15037	8.15927	8.14505	8.15344	8.17565	8.16246	8.14494	8.14292	8.17807
0.0771	8.13403	8.13839	8.12551	8.18259	8.15684	8.14536	8.15538	8.15908	8.1749	8.14065	8.15283	8.1496	8.18242	8.1363	8.14194	8.14875	8.14332	8.13771	8.14114	8.16383	8.13571	8.15618	8.14119	8.13171	8.12901	8.15019	8.16998	8.16224	8.15486	8.15444	8.15989	8.16432	8.16311	8.14501	8.15559	8.15289	8.16226	8.15187	8.15267	8.16678	8.14693	8.14108	8.12865	8.18434
0.077175	8.1646	8.15052	8.13745	8.17009	8.15669	8.14969	8.1425	8.17276	8.15033	8.1601	8.15118	8.15667	8.17125	8.15969	8.15211	8.16025	8.15914	8.1259	8.15736	8.14887	8.14397	8.14734	8.13132	8.12757	8.1272	8.17216	8.16748	8.16826	8.14664	8.14288	8.17173	8.18584	8.1321	8.15352	8.14791	8.13906	8.14796	8.1591	8.16565	8.15941	8.14412	8.14995	8.13496	8.1745
0.07725	8.14297	8.15316	8.13679	8.14835	8.14938	8.15512	8.15665	8.16833	8.15493	8.15043	8.1591	8.16532	8.16584	8.17993	8.17102	8.16194	8.1532	8.13571	8.1543	8.14753	8.12809	8.14311	8.13245	8.12679	8.12084	8.15933	8.14706	8.15372	8.14162	8.1464	8.15909	8.16054	8.15764	8.16166	8.17557	8.16346	8.13574	8.14477	8.1707	8.17276	8.15522	8.15699	8.14971	8.1668
0.077325	8.12692	8.15196	8.14997	8.13482	8.13506	8.15463	8.16471	8.15151	8.16827	8.14054	8.14784	8.15304	8.15823	8.15801	8.15337	8.16259	8.1385	8.15002	8.14571	8.1366	8.12364	8.14156	8.1089	8.11554	8.10066	8.16838	8.16196	8.1427	8.1485	8.13847	8.15908	8.14768	8.14695	8.16719	8.18367	8.16774	8.14669	8.15266	8.17421	8.1715	8.16378	8.15422	8.13721	8.16625
0.0774	8.11534	8.15466	8.1415	8.14489	8.13212	8.14388	8.16644	8.1503	8.15828	8.14665	8.14854	8.13722	8.1628	8.16285	8.14641	8.14534	8.1408	8.13829	8.1516	8.13616	8.13981	8.14753	8.10949	8.11534	8.11545	8.16613	8.17141	8.14398	8.1406	8.14871	8.15793	8.15212	8.16008	8.14485	8.16879	8.14449	8.14256	8.15315	8.17168	8.16803	8.17244	8.15023	8.13038	8.16898
0.077475	8.11405	8.13644	8.14737	8.15656	8.12183	8.14537	8.16334	8.15136	8.1546	8.1422	8.14434	8.15571	8.15861	8.16109	8.14105	8.16008	8.15426	8.1427	8.16376	8.13878	8.11843	8.13165	8.12932	8.13049	8.14256	8.16081	8.1787	8.15589	8.13366	8.16153	8.16065	8.14742	8.18297	8.14149	8.16002	8.15257	8.13349	8.15829	8.16723	8.14901	8.16204	8.15622	8.12369	8.16588
0.07755	8.12522	8.11058	8.15335	8.16224	8.13455	8.16855	8.17412	8.16568	8.15819	8.15029	8.1456	8.15934	8.14999	8.15798	8.13538	8.15024	8.15182	8.13779	8.15759	8.15198	8.11999	8.1429	8.13347	8.12626	8.14985	8.18054	8.16957	8.15992	8.15806	8.15502	8.15352	8.14747	8.18773	8.17474	8.15364	8.15749	8.14524	8.16242	8.14092	8.13432	8.15311	8.14007	8.13067	8.14601
0.077625	8.11408	8.13217	8.16096	8.17473	8.12988	8.17147	8.16822	8.1595	8.14917	8.14356	8.14775	8.15811	8.15948	8.15811	8.13769	8.13363	8.14813	8.1329	8.16765	8.1515	8.13793	8.14131	8.11483	8.12332	8.13902	8.18232	8.1668	8.1614	8.15301	8.13793	8.16406	8.13236	8.17215	8.1642	8.16526	8.17722	8.15413	8.14981	8.15161	8.13666	8.14698	8.14813	8.12754	8.16111
0.0777	8.1074	8.14659	8.1857	8.1872	8.11779	8.16432	8.15491	8.14789	8.14507	8.13277	8.15595	8.14316	8.15802	8.1683	8.14537	8.13729	8.1448	8.13866	8.18109	8.13689	8.145	8.15165	8.12922	8.12656	8.13433	8.1668	8.15688	8.15308	8.15754	8.1456	8.17534	8.14465	8.1631	8.14857	8.17301	8.15652	8.15041	8.13309	8.15679	8.15133	8.15329	8.14168	8.1214	8.1589
0.077775	8.10455	8.14045	8.17361	8.17922	8.13101	8.16558	8.17156	8.14339	8.16549	8.14916	8.15849	8.14482	8.14204	8.14986	8.14103	8.15587	8.1295	8.16393	8.14303	8.1369	8.13727	8.16068	8.13914	8.13143	8.11813	8.15043	8.14799	8.1558	8.15905	8.14713	8.18078	8.14458	8.15524	8.14191	8.17788	8.16064	8.13532	8.15535	8.16882	8.15344	8.16467	8.13948	8.13046	8.1751
0.07785	8.11273	8.13623	8.12689	8.18871	8.14139	8.15651	8.15274	8.13896	8.15091	8.15929	8.15805	8.15068	8.13881	8.16682	8.13201	8.15379	8.13705	8.1596	8.16154	8.13873	8.14217	8.1451	8.15141	8.13004	8.11938	8.15446	8.15491	8.13948	8.1595	8.14594	8.17366	8.13896	8.15741	8.15479	8.17495	8.15784	8.13324	8.15525	8.17907	8.15231	8.16298	8.11425	8.1426	8.17392
0.077925	8.12163	8.14349	8.14281	8.16868	8.15984	8.15854	8.15165	8.14574	8.13042	8.14125	8.15768	8.17375	8.12355	8.16004	8.13145	8.14889	8.14447	8.16418	8.14904	8.1543	8.12003	8.14252	8.13362	8.11902	8.1192	8.16369	8.16376	8.15188	8.14794	8.14086	8.16285	8.13998	8.14772	8.15272	8.17262	8.1451	8.14934	8.14355	8.15656	8.15398	8.1643	8.13461	8.13352	8.1749
0.078	8.14257	8.12622	8.1529	8.13564	8.17327	8.16827	8.14405	8.16448	8.12766	8.13771	8.15339	8.15102	8.15376	8.17095	8.14893	8.15745	8.14108	8.12969	8.13674	8.14749	8.11646	8.13187	8.13485	8.13728	8.12711	8.16332	8.16283	8.17399	8.15674	8.14135	8.16895	8.15599	8.13825	8.15353	8.16761	8.1466	8.13611	8.14917	8.1647	8.13931	8.14384	8.13497	8.13184	8.16341
0.078075	8.14353	8.10987	8.15839	8.13234	8.1685	8.16191	8.15186	8.18675	8.1345	8.14644	8.14384	8.1366	8.15138	8.15261	8.13894	8.1452	8.14992	8.12995	8.15576	8.16105	8.11649	8.12251	8.12706	8.15833	8.12346	8.16696	8.14293	8.14061	8.15521	8.12803	8.15271	8.17043	8.13957	8.1302	8.16573	8.15193	8.14253	8.15417	8.17076	8.13977	8.15831	8.14389	8.13821	8.1435
0.07815	8.13404	8.11267	8.16217	8.13214	8.14751	8.15534	8.16823	8.19287	8.15192	8.16767	8.13708	8.17989	8.15426	8.13401	8.12534	8.14326	8.12838	8.14129	8.14218	8.14855	8.11934	8.12328	8.13379	8.15187	8.12211	8.15177	8.17207	8.13714	8.15287	8.14204	8.17128	8.16096	8.13964	8.12481	8.18324	8.14514	8.13468	8.16079	8.17591	8.14728	8.14031	8.15075	8.13075	8.15114
0.078225	8.12926	8.11976	8.14309	8.12383	8.15564	8.16059	8.16574	8.15581	8.15651	8.14935	8.12333	8.1722	8.14247	8.12879	8.13164	8.14617	8.11459	8.15873	8.1392	8.14381	8.12996	8.13752	8.1338	8.13866	8.11684	8.1345	8.1852	8.1529	8.16082	8.15519	8.17286	8.14205	8.16252	8.1582	8.18073	8.15182	8.1408	8.18537	8.17932	8.1538	8.145	8.15133	8.12328	8.18208
0.0783	8.12461	8.13176	8.13931	8.13874	8.1518	8.16058	8.16212	8.14241	8.1576	8.1359	8.11751	8.14651	8.13113	8.1437	8.15606	8.14996	8.11934	8.16144	8.16558	8.15544	8.14768	8.15047	8.11883	8.13969	8.11902	8.1367	8.16125	8.16526	8.1568	8.16312	8.15865	8.1419	8.14592	8.16174	8.16317	8.14519	8.15105	8.17192	8.15777	8.16201	8.14946	8.12653	8.11898	8.17094
0.078375	8.13031	8.11405	8.15762	8.15096	8.1545	8.16535	8.17351	8.15193	8.15558	8.14356	8.13666	8.15137	8.12603	8.15492	8.17506	8.15114	8.12164	8.15753	8.14219	8.15688	8.16367	8.12775	8.13175	8.15107	8.11572	8.15741	8.16808	8.1503	8.16739	8.15091	8.14122	8.12752	8.15189	8.1591	8.15396	8.14911	8.15366	8.16826	8.14943	8.15459	8.16345	8.12585	8.13075	8.16388
0.07845	8.14053	8.1296	8.15334	8.16217	8.13829	8.15653	8.16813	8.13541	8.15461	8.1407	8.12047	8.13539	8.16323	8.14177	8.16205	8.1561	8.13789	8.15095	8.13305	8.13532	8.16402	8.1222	8.1508	8.13642	8.11719	8.16463	8.15907	8.15878	8.15496	8.14625	8.16617	8.16026	8.15377	8.14251	8.15811	8.14696	8.15423	8.14636	8.14641	8.15165	8.15283	8.14725	8.13567	8.16022
0.078525	8.13685	8.13443	8.14229	8.15709	8.13783	8.13536	8.15048	8.13393	8.14569	8.13223	8.1391	8.14326	8.1528	8.14365	8.13456	8.14031	8.14406	8.15929	8.13993	8.15564	8.15854	8.10225	8.14655	8.15881	8.10997	8.16126	8.16613	8.17272	8.14967	8.14325	8.15947	8.14523	8.15577	8.15422	8.16207	8.13049	8.13484	8.13887	8.14153	8.14141	8.14801	8.14768	8.13143	8.18219
0.0786	8.10341	8.14065	8.12928	8.15997	8.15586	8.14791	8.15997	8.15324	8.14378	8.12585	8.15924	8.14897	8.13229	8.13624	8.13836	8.15629	8.15873	8.14691	8.14578	8.15872	8.15191	8.11818	8.13625	8.1471	8.12288	8.17476	8.18389	8.16392	8.14176	8.1422	8.16629	8.1552	8.12923	8.15169	8.15768	8.14682	8.14298	8.12928	8.14862	8.13886	8.14943	8.13329	8.1202	8.19104
0.078675	8.11456	8.13029	8.1284	8.1596	8.17117	8.15561	8.16063	8.16648	8.13126	8.1363	8.16994	8.16067	8.10647	8.13367	8.15318	8.15002	8.16409	8.14705	8.15394	8.14503	8.14606	8.13283	8.13119	8.12543	8.12096	8.15553	8.17074	8.17187	8.14453	8.13396	8.15041	8.16254	8.15033	8.16901	8.15854	8.16187	8.15528	8.15151	8.16676	8.16277	8.18813	8.1449	8.11007	8.16612
0.07875	8.14676	8.13342	8.11783	8.14934	8.16554	8.16036	8.16795	8.16533	8.11974	8.13698	8.14608	8.17263	8.1241	8.14267	8.14632	8.16536	8.16388	8.13323	8.14344	8.15211	8.12611	8.14347	8.13217	8.14705	8.11115	8.13284	8.15811	8.15825	8.14734	8.13964	8.14679	8.16461	8.17284	8.16752	8.16051	8.14953	8.1752	8.16092	8.16218	8.16035	8.18509	8.1532	8.12407	8.17414
0.078825	8.14673	8.15098	8.12123	8.13786	8.15151	8.15539	8.14018	8.16187	8.14816	8.15155	8.13174	8.14645	8.12981	8.14597	8.14948	8.16538	8.14467	8.14607	8.14721	8.13741	8.1212	8.13211	8.13012	8.13011	8.12977	8.14208	8.16004	8.16953	8.14787	8.14927	8.15056	8.14648	8.168	8.14437	8.17248	8.15657	8.16114	8.15716	8.14631	8.16752	8.15664	8.14384	8.13574	8.1782
0.0789	8.10533	8.12937	8.13639	8.14087	8.15414	8.15517	8.15112	8.15975	8.13197	8.15411	8.13464	8.15273	8.13482	8.15472	8.15394	8.14224	8.14264	8.16091	8.12361	8.13043	8.13359	8.12087	8.13451	8.13428	8.1359	8.14874	8.15567	8.1658	8.15413	8.16125	8.16383	8.16105	8.17608	8.14496	8.16425	8.172	8.15299	8.16327	8.15451	8.18562	8.15798	8.15196	8.14614	8.15662
0.078975	8.11516	8.14176	8.1349	8.15812	8.1749	8.15747	8.17549	8.16439	8.15006	8.15075	8.14496	8.15442	8.15469	8.15662	8.14635	8.1405	8.14556	8.14842	8.12783	8.14595	8.14149	8.13259	8.11531	8.1473	8.11709	8.13623	8.15434	8.14552	8.16786	8.14724	8.15966	8.15475	8.17285	8.14086	8.14873	8.1499	8.17886	8.14873	8.15667	8.17066	8.16718	8.10707	8.1227	8.15762
0.07905	8.13226	8.14976	8.14269	8.16981	8.16719	8.16064	8.17327	8.1434	8.14743	8.12893	8.15451	8.16597	8.16022	8.15852	8.17076	8.12733	8.14214	8.14592	8.14742	8.16743	8.15072	8.12902	8.11789	8.14899	8.13674	8.14522	8.16205	8.15767	8.1398	8.14481	8.16246	8.15149	8.17404	8.16355	8.16159	8.16708	8.18343	8.15966	8.15024	8.15878	8.14067	8.12082	8.12956	8.17225
0.079125	8.11956	8.14374	8.12782	8.18798	8.14438	8.15711	8.15732	8.15501	8.15385	8.14301	8.1548	8.1642	8.14837	8.15886	8.16147	8.14827	8.14869	8.14487	8.14067	8.16288	8.16621	8.13807	8.13626	8.12364	8.15556	8.16739	8.15712	8.16189	8.13277	8.15383	8.18335	8.16897	8.18551	8.1734	8.1638	8.15249	8.16655	8.13648	8.15775	8.13508	8.14713	8.13632	8.14161	8.15286
0.0792	8.12019	8.16917	8.13768	8.18635	8.15624	8.15557	8.15437	8.13427	8.13727	8.15438	8.13553	8.15553	8.1436	8.15957	8.15582	8.15109	8.16191	8.14758	8.13578	8.15765	8.17769	8.16542	8.14058	8.13911	8.15464	8.17019	8.1369	8.15772	8.13966	8.16026	8.20066	8.1664	8.17159	8.17749	8.17797	8.16171	8.15393	8.15175	8.16376	8.14682	8.15091	8.15023	8.13646	8.15334
0.079275	8.11177	8.13622	8.15374	8.17656	8.19093	8.15701	8.16129	8.10446	8.14246	8.14693	8.13203	8.17311	8.1486	8.15405	8.15442	8.14328	8.14974	8.13761	8.14485	8.14734	8.15689	8.13841	8.13214	8.14095	8.1514	8.1509	8.16014	8.17441	8.14177	8.16505	8.17923	8.1498	8.16224	8.15812	8.16832	8.17141	8.14294	8.15553	8.16643	8.15923	8.16377	8.13657	8.14002	8.15745
0.07935	8.10212	8.13288	8.1368	8.15861	8.19794	8.153	8.15643	8.12222	8.1285	8.14893	8.1331	8.16217	8.15484	8.13866	8.16502	8.13863	8.14875	8.13543	8.14429	8.15032	8.14707	8.12806	8.14192	8.14341	8.14299	8.15158	8.17441	8.17239	8.16288	8.17009	8.14454	8.16048	8.17765	8.14763	8.15796	8.16207	8.15961	8.1442	8.15068	8.14526	8.15723	8.12036	8.14344	8.14267
0.079425	8.12246	8.12478	8.15244	8.1492	8.17384	8.15634	8.15856	8.15168	8.12285	8.15141	8.14443	8.16976	8.17002	8.13727	8.16718	8.14793	8.16299	8.15145	8.14206	8.13708	8.14672	8.15268	8.13769	8.12242	8.13094	8.15746	8.17406	8.16285	8.15703	8.14749	8.15637	8.14543	8.15053	8.15158	8.1605	8.15487	8.14096	8.13806	8.15117	8.14723	8.16967	8.13964	8.1289	8.14374
0.0795	8.13004	8.12494	8.16392	8.14674	8.16255	8.13977	8.16741	8.14965	8.15528	8.16612	8.15043	8.18303	8.17854	8.15847	8.15564	8.17431	8.13824	8.13713	8.14401	8.14824	8.13995	8.14804	8.12654	8.11966	8.13498	8.1421	8.1695	8.15517	8.15472	8.13535	8.17098	8.16235	8.1492	8.14729	8.16666	8.1581	8.14457	8.14602	8.14906	8.15739	8.17337	8.13563	8.13214	8.17668
0.079575	8.12941	8.13625	8.13696	8.15086	8.15427	8.15559	8.17572	8.14228	8.12555	8.17389	8.14612	8.1741	8.16718	8.17322	8.15807	8.16068	8.15094	8.13782	8.14036	8.16355	8.13922	8.13901	8.13498	8.12635	8.14259	8.16176	8.16476	8.1553	8.14962	8.14219	8.15891	8.17431	8.15247	8.12996	8.17839	8.14267	8.15085	8.13089	8.13324	8.14929	8.1568	8.13927	8.12672	8.17221
0.07965	8.11576	8.1329	8.13841	8.16476	8.1488	8.16362	8.16571	8.13273	8.13768	8.15478	8.16629	8.16666	8.15193	8.14896	8.15965	8.14842	8.14196	8.12251	8.13148	8.17458	8.14181	8.13131	8.13822	8.1238	8.13307	8.16006	8.16013	8.1675	8.1498	8.15438	8.1576	8.14365	8.17537	8.14837	8.16761	8.13597	8.16338	8.14553	8.14519	8.15493	8.15297	8.1337	8.12798	8.1587
0.079725	8.12214	8.15887	8.14646	8.16964	8.13151	8.16255	8.17242	8.1322	8.15548	8.16479	8.15063	8.17108	8.16755	8.14462	8.15099	8.15837	8.13199	8.12369	8.14346	8.16209	8.11778	8.14063	8.1198	8.12489	8.12733	8.16159	8.13894	8.16704	8.14137	8.14382	8.15052	8.1481	8.17248	8.16467	8.16304	8.14903	8.15669	8.14963	8.14478	8.17187	8.16683	8.14019	8.1427	8.15541
0.0798	8.11392	8.12883	8.12028	8.15676	8.13828	8.15196	8.16855	8.14468	8.15634	8.15458	8.14707	8.13232	8.17311	8.14141	8.13464	8.17914	8.13824	8.13975	8.14458	8.15025	8.11987	8.13906	8.12093	8.12375	8.15281	8.14168	8.13997	8.14388	8.14005	8.14312	8.15576	8.13862	8.17095	8.17002	8.16879	8.16217	8.15461	8.13094	8.13676	8.14507	8.14616	8.12491	8.14168	8.17793
0.079875	8.11913	8.11223	8.0935	8.1536	8.1486	8.1447	8.16073	8.14098	8.17505	8.16468	8.12988	8.12798	8.16961	8.13953	8.1484	8.1609	8.13881	8.14214	8.15136	8.12925	8.11934	8.131	8.14191	8.13423	8.15102	8.1465	8.15493	8.12371	8.14114	8.13422	8.14901	8.13049	8.17281	8.16696	8.15857	8.14981	8.15675	8.1617	8.1407	8.14721	8.13516	8.14414	8.13808	8.17265
0.07995	8.12241	8.13025	8.12155	8.15066	8.16615	8.14621	8.15999	8.13376	8.16012	8.14579	8.13668	8.14356	8.13066	8.13744	8.16121	8.16612	8.14003	8.15079	8.13595	8.12855	8.12263	8.13941	8.14804	8.12219	8.13897	8.16499	8.17074	8.13198	8.13733	8.16477	8.17208	8.14171	8.15501	8.15356	8.16226	8.16369	8.14585	8.15661	8.14248	8.15644	8.13164	8.16167	8.13174	8.17586
0.080025	8.13763	8.15263	8.15151	8.16756	8.17388	8.15701	8.14237	8.13733	8.13895	8.15197	8.15801	8.1396	8.1303	8.13853	8.15384	8.14959	8.15367	8.12725	8.13379	8.14124	8.13587	8.13232	8.14993	8.12019	8.13389	8.15796	8.17201	8.15398	8.13321	8.14784	8.14827	8.1396	8.1611	8.16969	8.15665	8.15587	8.15838	8.14375	8.16117	8.15419	8.13894	8.16077	8.14634	8.16513
0.0801	8.10872	8.15488	8.16346	8.16804	8.17332	8.14386	8.16474	8.12429	8.13231	8.15508	8.15435	8.1344	8.15759	8.14248	8.15074	8.13902	8.15787	8.1421	8.11943	8.14372	8.15194	8.13604	8.15438	8.12561	8.13085	8.15591	8.17538	8.15258	8.15852	8.16605	8.15712	8.14695	8.16649	8.16455	8.16494	8.15324	8.16144	8.14981	8.16365	8.1511	8.13156	8.13869	8.14696	8.14927
0.080175	8.10777	8.14173	8.15001	8.16882	8.15407	8.15693	8.15573	8.12665	8.133	8.16905	8.15118	8.12776	8.17219	8.13534	8.14643	8.16282	8.14431	8.13885	8.12075	8.16849	8.14926	8.14639	8.16563	8.11959	8.13523	8.13438	8.16884	8.14519	8.15468	8.1577	8.16505	8.14622	8.1525	8.1706	8.17261	8.14728	8.1661	8.13359	8.17179	8.16287	8.16299	8.17156	8.1496	8.1622
0.08025	8.12995	8.15688	8.13849	8.16268	8.1398	8.16982	8.15694	8.1659	8.13558	8.14668	8.15048	8.12238	8.14865	8.14387	8.14208	8.14968	8.16017	8.12979	8.14152	8.16007	8.13886	8.13368	8.1673	8.15797	8.13854	8.13952	8.18575	8.1587	8.14096	8.15622	8.17046	8.16405	8.13937	8.16898	8.17078	8.13414	8.17824	8.13857	8.15332	8.16777	8.16135	8.15688	8.13346	8.16682
0.080325	8.11399	8.13642	8.11273	8.17039	8.13264	8.16755	8.15141	8.1669	8.1555	8.15613	8.13999	8.13269	8.12603	8.15259	8.12762	8.14954	8.16555	8.12827	8.14719	8.1517	8.13989	8.13162	8.12965	8.15557	8.12379	8.15495	8.17814	8.15578	8.14589	8.14056	8.18123	8.17084	8.15358	8.16247	8.13953	8.14359	8.15159	8.13265	8.13012	8.16641	8.14959	8.13853	8.12335	8.16546
0.0804	8.10102	8.1385	8.13923	8.16832	8.14674	8.15853	8.14318	8.15306	8.15184	8.15405	8.13719	8.13997	8.12675	8.17048	8.14517	8.15915	8.16495	8.14671	8.16803	8.16789	8.12557	8.14255	8.11089	8.13313	8.13366	8.1535	8.16425	8.16341	8.14275	8.12949	8.16828	8.17552	8.16704	8.16166	8.15029	8.15423	8.13194	8.13819	8.13527	8.16488	8.15245	8.13868	8.12049	8.17064
0.080475	8.11673	8.14164	8.15717	8.1477	8.15328	8.15665	8.15845	8.15459	8.14841	8.14128	8.12912	8.15779	8.13111	8.16715	8.14407	8.14672	8.15337	8.13325	8.15028	8.16091	8.14093	8.14993	8.09828	8.10893	8.11485	8.17114	8.18071	8.1685	8.14349	8.13521	8.14077	8.18237	8.15629	8.13946	8.14953	8.16796	8.13819	8.1508	8.13313	8.15561	8.16096	8.15561	8.14341	8.16116
0.08055	8.12809	8.12207	8.13075	8.14424	8.13062	8.14645	8.15895	8.15393	8.1562	8.16376	8.14134	8.17417	8.14164	8.13063	8.12123	8.1516	8.14798	8.15736	8.1545	8.15825	8.16128	8.15285	8.10441	8.12829	8.12098	8.17552	8.1738	8.1604	8.1531	8.1297	8.13309	8.16348	8.16439	8.15968	8.14767	8.17347	8.15503	8.13813	8.14202	8.15325	8.16404	8.13876	8.15229	8.18137
0.080625	8.134	8.12583	8.12669	8.16013	8.14559	8.13337	8.13029	8.14818	8.1609	8.15713	8.15767	8.17875	8.15215	8.13313	8.1293	8.16503	8.14251	8.16644	8.1546	8.15035	8.15847	8.13897	8.14452	8.14835	8.1311	8.16953	8.1708	8.15641	8.16868	8.15502	8.13988	8.17109	8.14467	8.16803	8.15024	8.16319	8.16287	8.13305	8.17365	8.15634	8.15782	8.14751	8.14204	8.16853
0.0807	8.13404	8.12954	8.13902	8.17561	8.14579	8.14826	8.12856	8.13412	8.15716	8.13461	8.16321	8.16443	8.15421	8.12045	8.13316	8.13802	8.14842	8.15589	8.1617	8.15351	8.16148	8.11853	8.13599	8.13354	8.13572	8.17151	8.18863	8.14234	8.16349	8.1635	8.15123	8.17659	8.14007	8.15287	8.15477	8.17102	8.14761	8.16766	8.16713	8.1677	8.14157	8.14733	8.12766	8.17023
0.080775	8.13796	8.15502	8.14795	8.16588	8.15255	8.1625	8.14618	8.15327	8.15568	8.14429	8.1753	8.15708	8.13105	8.13379	8.12692	8.13353	8.12325	8.14667	8.16426	8.15138	8.161	8.12341	8.11811	8.13465	8.13264	8.16135	8.17788	8.15581	8.16143	8.1576	8.1561	8.14953	8.13279	8.15441	8.18012	8.14501	8.12822	8.15335	8.14957	8.14271	8.14228	8.13417	8.13574	8.14985
0.08085	8.11958	8.15837	8.13321	8.15164	8.16139	8.17304	8.14448	8.16593	8.15083	8.14957	8.16029	8.17109	8.14936	8.14234	8.12532	8.13632	8.13427	8.15899	8.14701	8.14808	8.15859	8.13897	8.12981	8.12516	8.12248	8.16298	8.15721	8.15238	8.1583	8.14809	8.16522	8.14885	8.14336	8.15998	8.14836	8.1325	8.13007	8.15228	8.13839	8.14372	8.15005	8.14913	8.13981	8.14892
0.080925	8.10576	8.13393	8.13288	8.15619	8.14868	8.17017	8.14875	8.15449	8.1592	8.1334	8.14981	8.16199	8.13534	8.16054	8.12678	8.12878	8.14086	8.14398	8.1624	8.12625	8.15356	8.1288	8.1271	8.14018	8.13427	8.14417	8.15182	8.14603	8.16223	8.15249	8.15125	8.15184	8.15501	8.15665	8.14381	8.16255	8.15329	8.1734	8.16135	8.15132	8.14288	8.15081	8.13384	8.14945
0.081	8.09911	8.13349	8.12991	8.15149	8.15403	8.15454	8.14256	8.14851	8.16472	8.13927	8.1377	8.14332	8.12767	8.16428	8.12415	8.13483	8.1525	8.15473	8.16569	8.12869	8.15629	8.14162	8.1201	8.13245	8.12686	8.1489	8.151	8.14547	8.15234	8.1588	8.14163	8.15669	8.16159	8.14162	8.15364	8.16793	8.16317	8.17491	8.18364	8.1706	8.15946	8.14916	8.14004	8.16058
0.081075	8.12436	8.13705	8.12762	8.15309	8.1441	8.16195	8.16905	8.14191	8.14267	8.12865	8.1463	8.14209	8.14027	8.17524	8.12608	8.13751	8.1382	8.16086	8.15961	8.14344	8.17455	8.16064	8.11118	8.13535	8.1193	8.16546	8.16301	8.15166	8.16161	8.16977	8.1479	8.16289	8.14518	8.1361	8.14643	8.15259	8.13066	8.15787	8.14437	8.16652	8.18489	8.16551	8.12641	8.16502
0.08115	8.11977	8.13688	8.12426	8.17111	8.12565	8.15984	8.18175	8.14686	8.12238	8.1284	8.12325	8.13256	8.14547	8.15978	8.13085	8.15051	8.13352	8.15276	8.13315	8.14487	8.16087	8.1646	8.12991	8.13264	8.11217	8.16733	8.16235	8.14634	8.15269	8.17401	8.1414	8.16029	8.15544	8.14664	8.15802	8.14244	8.14407	8.13293	8.14706	8.16722	8.17369	8.15394	8.12382	8.15198
0.081225	8.09911	8.14171	8.12111	8.1679	8.14191	8.15825	8.17331	8.14608	8.11858	8.11874	8.12172	8.13325	8.16043	8.16177	8.15665	8.15357	8.13469	8.16944	8.10905	8.15213	8.14204	8.14364	8.1345	8.10979	8.09825	8.16165	8.18216	8.13719	8.15263	8.1769	8.1619	8.14777	8.17961	8.16335	8.17423	8.13694	8.15909	8.12257	8.14744	8.15488	8.14842	8.15703	8.10991	8.13457
0.0813	8.11852	8.1516	8.12146	8.13677	8.14693	8.16319	8.16776	8.15196	8.14302	8.11298	8.13206	8.14803	8.1569	8.17605	8.18081	8.16086	8.15347	8.14589	8.11932	8.14018	8.14595	8.12895	8.12956	8.1015	8.09424	8.16777	8.16257	8.14991	8.14542	8.17188	8.15207	8.15257	8.14709	8.17767	8.17771	8.15271	8.15884	8.16489	8.15456	8.1786	8.14274	8.14342	8.11554	8.14831
0.081375	8.10643	8.14851	8.12527	8.15388	8.13267	8.16187	8.16845	8.16559	8.16161	8.14682	8.14935	8.13924	8.15192	8.17144	8.15141	8.14199	8.15395	8.15315	8.13979	8.12953	8.12918	8.12003	8.13462	8.12525	8.1053	8.17476	8.16463	8.16098	8.1454	8.13037	8.14144	8.15058	8.13924	8.15741	8.14569	8.13389	8.17153	8.15049	8.15759	8.17664	8.14698	8.15138	8.1309	8.16126
0.08145	8.11864	8.15114	8.11241	8.16943	8.15163	8.13828	8.16339	8.16785	8.15773	8.1318	8.15747	8.13424	8.14903	8.16095	8.13742	8.14181	8.12232	8.14879	8.14457	8.15628	8.14078	8.13031	8.12661	8.1259	8.13307	8.16978	8.16177	8.16889	8.15458	8.1311	8.14458	8.16102	8.14182	8.14181	8.14578	8.1499	8.16032	8.15232	8.1734	8.16207	8.14999	8.16364	8.12577	8.15163
0.081525	8.13017	8.13698	8.13429	8.16051	8.15402	8.14763	8.15477	8.15375	8.1334	8.14656	8.1631	8.13442	8.14088	8.17552	8.15339	8.16556	8.13994	8.13662	8.14346	8.15186	8.13824	8.142	8.12441	8.14045	8.14787	8.16293	8.15297	8.15698	8.15278	8.15367	8.15468	8.16189	8.1656	8.14589	8.1437	8.16339	8.15526	8.15409	8.15001	8.16304	8.15779	8.17208	8.13452	8.14401
0.0816	8.13773	8.12996	8.14967	8.16649	8.15665	8.15929	8.14485	8.15611	8.15425	8.17249	8.16363	8.14083	8.1338	8.17224	8.123	8.16107	8.14864	8.12979	8.13742	8.136	8.12844	8.14584	8.11625	8.14644	8.15661	8.17023	8.16869	8.13597	8.14964	8.13886	8.15044	8.17259	8.18377	8.16654	8.14463	8.13727	8.15552	8.15381	8.17504	8.16641	8.14711	8.1498	8.13848	8.15033
0.081675	8.11494	8.12923	8.11432	8.16765	8.15519	8.16746	8.15304	8.14281	8.16334	8.14252	8.16402	8.14091	8.14912	8.13931	8.12005	8.17341	8.15177	8.14693	8.13961	8.14041	8.13646	8.12327	8.12689	8.13176	8.16916	8.15376	8.16561	8.14346	8.14507	8.15052	8.15786	8.16139	8.16774	8.16521	8.13859	8.13359	8.1524	8.15877	8.17486	8.17206	8.15188	8.14962	8.13849	8.16939
0.08175	8.09285	8.12783	8.13026	8.15198	8.14234	8.15952	8.13754	8.15557	8.1485	8.14761	8.16959	8.13033	8.17041	8.13616	8.11727	8.15269	8.1363	8.14631	8.15154	8.13849	8.14501	8.11963	8.11214	8.13418	8.14753	8.16613	8.16235	8.15466	8.12683	8.16008	8.1575	8.16269	8.14938	8.1407	8.13081	8.14202	8.15943	8.1494	8.1982	8.15377	8.16016	8.15622	8.13642	8.16041
0.081825	8.11926	8.11241	8.14503	8.16466	8.14551	8.14126	8.1349	8.14362	8.13793	8.15076	8.1651	8.13127	8.16573	8.14017	8.12117	8.14355	8.15005	8.13221	8.14759	8.15992	8.12894	8.11235	8.11495	8.12014	8.14158	8.17544	8.15805	8.15976	8.14208	8.15077	8.15105	8.15117	8.14294	8.14358	8.14864	8.1678	8.16793	8.14374	8.18003	8.14063	8.1675	8.15132	8.13649	8.15859
0.0819	8.10868	8.12937	8.14799	8.15529	8.16294	8.14053	8.15196	8.14089	8.14461	8.13702	8.17933	8.13867	8.16586	8.14202	8.13359	8.14976	8.15301	8.16325	8.13357	8.16285	8.11452	8.09277	8.12043	8.11787	8.14511	8.15025	8.1702	8.15627	8.15602	8.1636	8.16512	8.14678	8.15796	8.1465	8.1685	8.15639	8.14833	8.13386	8.16101	8.13967	8.16274	8.13394	8.15226	8.15968
0.081975	8.10075	8.14456	8.13156	8.13647	8.14767	8.1573	8.14595	8.14926	8.15062	8.13807	8.16016	8.13446	8.16195	8.15091	8.15488	8.14022	8.15067	8.14959	8.12909	8.15735	8.13864	8.13562	8.13459	8.13553	8.1428	8.15322	8.16577	8.15042	8.15927	8.15063	8.14948	8.15955	8.15768	8.17111	8.16455	8.15133	8.1707	8.14826	8.16236	8.1417	8.14408	8.13511	8.15327	8.18198
0.08205	8.10097	8.1371	8.11952	8.1532	8.14865	8.16219	8.15104	8.14242	8.15676	8.13906	8.14751	8.14923	8.13925	8.14643	8.15033	8.15299	8.13972	8.15414	8.13758	8.15487	8.14593	8.15407	8.13442	8.15726	8.12448	8.15679	8.14503	8.16372	8.14302	8.16507	8.13298	8.14875	8.16442	8.17074	8.13883	8.17022	8.17036	8.15418	8.16135	8.17122	8.16294	8.15127	8.13942	8.16597
0.082125	8.1185	8.12251	8.13563	8.16441	8.13948	8.16705	8.14041	8.13975	8.14777	8.14143	8.15831	8.15291	8.15088	8.14556	8.12566	8.17309	8.12902	8.13416	8.14452	8.14477	8.13587	8.14603	8.12776	8.12963	8.1139	8.13469	8.16162	8.15845	8.15254	8.15586	8.15627	8.1517	8.1659	8.14083	8.12163	8.16775	8.15404	8.15516	8.15032	8.15407	8.15726	8.17014	8.14583	8.17064
0.0822	8.13548	8.14653	8.12139	8.16156	8.14401	8.15989	8.13618	8.16284	8.1384	8.11848	8.15849	8.13578	8.15561	8.13484	8.15041	8.16956	8.1289	8.12252	8.15644	8.16908	8.12588	8.14597	8.13386	8.10674	8.10806	8.15441	8.1577	8.14604	8.17198	8.15129	8.14102	8.14211	8.15638	8.14681	8.13812	8.16223	8.14301	8.14597	8.1577	8.16926	8.12785	8.14713	8.13446	8.14812
0.082275	8.13342	8.12013	8.12972	8.15554	8.14475	8.1454	8.13861	8.17151	8.15108	8.13993	8.15998	8.11749	8.16789	8.12449	8.14865	8.1525	8.13394	8.1321	8.15062	8.1532	8.14247	8.15132	8.13885	8.11648	8.12576	8.18896	8.15	8.13563	8.15889	8.15552	8.13555	8.14255	8.14519	8.1532	8.15641	8.15934	8.14943	8.15881	8.18091	8.17861	8.13329	8.14317	8.14546	8.14665
0.08235	8.12318	8.10767	8.1152	8.17914	8.16479	8.16344	8.13742	8.15272	8.1315	8.15339	8.14181	8.14573	8.15282	8.11295	8.13075	8.13652	8.1643	8.12599	8.13951	8.13876	8.15742	8.14677	8.13287	8.13468	8.14308	8.16532	8.15751	8.14639	8.1383	8.17289	8.15252	8.14816	8.14656	8.14356	8.15946	8.15155	8.15622	8.15828	8.17069	8.16072	8.14164	8.14735	8.12828	8.14962
0.082425	8.11235	8.10739	8.13071	8.17431	8.14396	8.16139	8.13404	8.13819	8.13994	8.14334	8.1338	8.14509	8.14408	8.14437	8.13066	8.12299	8.17721	8.14233	8.14401	8.12471	8.16014	8.1561	8.13816	8.13786	8.12406	8.16634	8.17165	8.14719	8.11872	8.16891	8.15305	8.16354	8.1538	8.14536	8.16399	8.1258	8.14749	8.16045	8.15821	8.15301	8.13653	8.15894	8.12861	8.13777
0.0825	8.12976	8.11562	8.14342	8.1627	8.1429	8.15055	8.14218	8.12771	8.14133	8.12153	8.15046	8.15274	8.13831	8.15018	8.13784	8.13953	8.17309	8.13595	8.12837	8.14191	8.15351	8.15959	8.13371	8.13881	8.14743	8.17818	8.18022	8.15132	8.14018	8.1494	8.15957	8.15604	8.15514	8.1554	8.15648	8.14018	8.14953	8.1397	8.16559	8.17877	8.12592	8.1487	8.11788	8.16987
0.082575	8.13471	8.11807	8.15438	8.14901	8.15995	8.14546	8.15022	8.12917	8.14311	8.15123	8.141	8.14963	8.1522	8.15436	8.15018	8.12969	8.14585	8.158	8.11338	8.14629	8.13227	8.12953	8.12541	8.13829	8.14116	8.16203	8.16195	8.16098	8.16663	8.14664	8.16488	8.17425	8.1465	8.15346	8.17262	8.16132	8.14645	8.13596	8.16271	8.16004	8.14208	8.14034	8.11111	8.17219
0.08265	8.13173	8.11476	8.15529	8.14781	8.13087	8.15049	8.17083	8.14735	8.18921	8.15393	8.14846	8.14392	8.1591	8.16336	8.14354	8.1385	8.12206	8.1485	8.13934	8.15756	8.12712	8.14381	8.12153	8.13811	8.13279	8.15974	8.16896	8.16841	8.1672	8.14439	8.1428	8.16718	8.14064	8.15366	8.18719	8.15412	8.1425	8.13965	8.14997	8.16269	8.16373	8.12893	8.13395	8.17111
0.082725	8.12759	8.13634	8.14648	8.17815	8.13763	8.14679	8.1419	8.18035	8.16327	8.12146	8.17323	8.13685	8.15497	8.14693	8.15445	8.14279	8.12951	8.11604	8.14145	8.1352	8.14507	8.13381	8.12066	8.13199	8.13465	8.13694	8.17359	8.16069	8.16144	8.14027	8.14737	8.13671	8.14555	8.14588	8.18523	8.15394	8.12628	8.16138	8.14743	8.13496	8.16579	8.13435	8.16668	8.16058
0.0828	8.09503	8.13653	8.13292	8.17623	8.16191	8.15856	8.11958	8.13995	8.15549	8.13024	8.14557	8.15582	8.12174	8.16012	8.15627	8.14161	8.13605	8.12412	8.12653	8.15503	8.14434	8.13002	8.13068	8.13555	8.13353	8.14276	8.16607	8.14196	8.14064	8.14621	8.1625	8.14854	8.15623	8.15566	8.17488	8.16074	8.15046	8.15749	8.14805	8.14061	8.1732	8.12438	8.16158	8.13927
0.082875	8.10159	8.12364	8.15325	8.15459	8.16811	8.1529	8.13653	8.16476	8.14847	8.13258	8.14336	8.13511	8.12979	8.16747	8.1489	8.1385	8.13203	8.13593	8.12976	8.18391	8.1523	8.12242	8.13433	8.13885	8.13267	8.14663	8.16165	8.14869	8.15396	8.16402	8.13918	8.13969	8.16142	8.15545	8.15491	8.14948	8.15868	8.14976	8.15884	8.15343	8.16335	8.13384	8.12831	8.15793
0.08295	8.10103	8.12956	8.12323	8.14659	8.1536	8.15934	8.15056	8.17437	8.15562	8.1509	8.14772	8.13414	8.16071	8.16011	8.148	8.15918	8.13796	8.14538	8.14547	8.16713	8.14266	8.14046	8.14678	8.11377	8.11917	8.15517	8.16254	8.15911	8.16624	8.16888	8.15224	8.13771	8.14061	8.16179	8.13909	8.15643	8.15835	8.14676	8.17738	8.15322	8.16074	8.14557	8.1259	8.14259
0.083025	8.09368	8.12349	8.14061	8.14524	8.14528	8.16495	8.15605	8.15416	8.17328	8.13878	8.14992	8.11911	8.13695	8.15125	8.1546	8.15232	8.13326	8.13716	8.14688	8.15493	8.13431	8.1391	8.15188	8.12412	8.11792	8.16073	8.1458	8.13969	8.14351	8.14706	8.17043	8.15252	8.15154	8.16744	8.14237	8.16451	8.1581	8.14706	8.17258	8.16574	8.19342	8.12627	8.14005	8.14621
0.0831	8.09998	8.1324	8.15862	8.15122	8.15624	8.16757	8.15684	8.14927	8.16001	8.13931	8.14907	8.13273	8.14098	8.17228	8.13859	8.13573	8.16245	8.14865	8.16026	8.16217	8.12943	8.13541	8.14869	8.13271	8.12368	8.182	8.15392	8.13255	8.1382	8.13862	8.16428	8.17156	8.14889	8.14903	8.14205	8.15475	8.15791	8.16157	8.16298	8.17818	8.178	8.14074	8.13145	8.16433
0.083175	8.11654	8.13727	8.1424	8.14857	8.16949	8.19229	8.14955	8.15807	8.14795	8.14595	8.14484	8.14828	8.14946	8.14738	8.13794	8.13104	8.17628	8.13841	8.14444	8.15747	8.13489	8.11628	8.14369	8.13218	8.11949	8.17983	8.16626	8.15339	8.16499	8.12874	8.14828	8.16292	8.14443	8.13195	8.15258	8.15712	8.16697	8.15678	8.14367	8.16959	8.15468	8.13403	8.14271	8.16905
0.08325	8.1218	8.1451	8.12594	8.1314	8.1797	8.18446	8.13613	8.15062	8.14161	8.14663	8.15857	8.13993	8.16373	8.13262	8.15126	8.13935	8.16527	8.14494	8.13471	8.16589	8.13745	8.13948	8.13377	8.15342	8.11503	8.18746	8.17272	8.14486	8.16029	8.12798	8.1455	8.13473	8.12445	8.13592	8.15071	8.15268	8.16486	8.14504	8.15581	8.17069	8.15271	8.14513	8.1314	8.15055
0.083325	8.1013	8.13925	8.1463	8.1517	8.16836	8.15981	8.12561	8.13202	8.13769	8.14632	8.14899	8.11447	8.17587	8.13812	8.16711	8.14161	8.14838	8.16387	8.12977	8.14134	8.1317	8.1297	8.1202	8.1583	8.11775	8.18453	8.16765	8.16485	8.1374	8.14259	8.16388	8.14232	8.14982	8.14888	8.15489	8.13948	8.1731	8.15145	8.15459	8.15591	8.16017	8.13344	8.127	8.16364
0.0834	8.10991	8.12532	8.15619	8.15672	8.16612	8.17819	8.12396	8.13035	8.13998	8.1566	8.14534	8.12157	8.1625	8.15043	8.17253	8.14635	8.13179	8.16179	8.11097	8.15414	8.14481	8.14686	8.13061	8.14763	8.12089	8.15924	8.15197	8.18087	8.142	8.14845	8.16195	8.1494	8.17235	8.16261	8.17099	8.15029	8.18856	8.15534	8.14456	8.13737	8.15807	8.12874	8.1275	8.17849
0.083475	8.13253	8.11898	8.1458	8.15599	8.1657	8.17083	8.15405	8.1302	8.13096	8.16647	8.13203	8.13793	8.1768	8.14562	8.14305	8.13904	8.10861	8.16209	8.12711	8.14878	8.14213	8.15325	8.14168	8.13426	8.11158	8.15158	8.15065	8.15482	8.13707	8.14658	8.15856	8.15447	8.17708	8.1448	8.16014	8.15216	8.18528	8.16321	8.14971	8.1452	8.16455	8.14423	8.13372	8.187
[truncated: 2,887 more rows]

## Sheet: 1 uM
5e-05	8.19185	8.2122	8.23	8.2515	8.255	8.21178	8.22601	8.21905	8.22931	8.221	8.23399	8.23317	8.23277	8.24223	8.20995	8.23505	8.21421	8.22031	8.21465	8.20419	8.23378	8.21009	8.2387	8.22062	8.27173	8.21426	8.21905	8.20353	8.18085	8.2358	8.2246	8.23263	8.22765	8.22824	8.20423	8.25382	8.21896	8.22342	8.24118	8.19237	8.21951	8.2003	8.20282	8.2045	8.1819	8.20541	8.24776
[truncated: 3,999 more rows]

[truncated: 4 more sheets: 1.5 uM, 2 uM, 2.5 uM, 3 uM]
