# Supplementary material for: Evolutionary fine-tuning of residual helix structure in disordered proteins manifests in complex structure and lifetime
Source: Commun Biol. 2023 Jan 18;6:63. doi: 10.1038/s42003-023-04445-6 (PMC9849366; doi:10.1038/s42003-023-04445-6)
Supplement: Supplementary file 3 — Supplementary Data 1 [file 42003_2023_4445_MOESM3_ESM.zip › Supplementary Data 1/DREB2A D267L/kon D267L 500 mM NaCl.xlsx]

## Sheet: 0.5 uM
0.000125	8.33521	8.38332	8.38676	8.44553	8.43819	8.39303	8.42197	8.44662	8.44679	8.42997	8.41614	8.42941	8.39606	8.40709	8.41681	8.44157	8.42844	8.43453	8.40316	8.38842	8.41177	8.37397	8.38502	8.39846	8.39751	8.47724	8.43172	8.42536	8.44501	8.45031	8.48507	8.45068	8.43951	8.48643	8.47581	8.44353	8.45499	8.38757	8.43182	8.40206	8.45042	8.39676	8.39403	8.32391	8.35728	8.35264	8.35763	8.39377
0.00025	8.34402	8.37788	8.36761	8.44269	8.43009	8.41982	8.39642	8.44829	8.43987	8.4253	8.40887	8.4324	8.39506	8.42055	8.42006	8.44232	8.41114	8.44601	8.41358	8.39318	8.39833	8.39131	8.39697	8.38837	8.388	8.48229	8.46035	8.41917	8.44809	8.45603	8.46794	8.47124	8.44396	8.46918	8.45313	8.45065	8.43117	8.41477	8.42956	8.41392	8.44406	8.40908	8.40466	8.3468	8.34343	8.35771	8.37584	8.40304
0.000375	8.34637	8.37889	8.38784	8.44238	8.43327	8.40992	8.37655	8.45436	8.44491	8.44077	8.41417	8.44358	8.38164	8.41299	8.41952	8.43356	8.45401	8.44493	8.42021	8.39274	8.3616	8.38998	8.40453	8.38409	8.39389	8.46358	8.42367	8.42057	8.44922	8.42869	8.45822	8.45629	8.45979	8.45988	8.43914	8.43356	8.40321	8.40533	8.41061	8.41598	8.42548	8.4135	8.41525	8.33972	8.3557	8.33357	8.37824	8.38347
0.0005	8.35835	8.3694	8.40961	8.45923	8.42918	8.43989	8.36103	8.44312	8.44153	8.44048	8.41484	8.44739	8.3821	8.45206	8.38668	8.43162	8.47517	8.44222	8.38491	8.39413	8.38275	8.40041	8.38571	8.39368	8.39574	8.46342	8.42847	8.44034	8.44524	8.43474	8.43448	8.47551	8.47133	8.44835	8.44254	8.40804	8.3863	8.43086	8.41341	8.43721	8.41756	8.39127	8.36064	8.34643	8.36198	8.34473	8.37597	8.4191
0.000625	8.34083	8.36534	8.4133	8.44473	8.42238	8.42354	8.36479	8.43811	8.41841	8.43542	8.41011	8.44468	8.40101	8.46999	8.38947	8.40325	8.46586	8.42507	8.36751	8.38627	8.38378	8.40786	8.38119	8.39213	8.37684	8.45561	8.45338	8.44991	8.44707	8.44131	8.42074	8.47941	8.47758	8.42971	8.41537	8.42055	8.41432	8.45234	8.41271	8.44376	8.43741	8.40868	8.38943	8.35699	8.34494	8.34502	8.37858	8.41284
0.00075	8.32181	8.35681	8.39924	8.44562	8.43091	8.45248	8.37962	8.43134	8.41505	8.4272	8.42703	8.45265	8.40334	8.44412	8.40327	8.38447	8.46319	8.40305	8.34114	8.37888	8.36922	8.41248	8.39894	8.36838	8.34245	8.4614	8.47184	8.48585	8.45634	8.43529	8.41564	8.47068	8.4659	8.44081	8.4284	8.43051	8.41848	8.45406	8.40952	8.4529	8.44376	8.42126	8.3752	8.34787	8.35949	8.32764	8.33342	8.40342
0.000875	8.32145	8.357	8.40581	8.43927	8.41721	8.41384	8.38698	8.44887	8.41789	8.42346	8.42046	8.44975	8.37849	8.44039	8.40323	8.38934	8.46048	8.4077	8.36174	8.37676	8.36948	8.38885	8.39296	8.37222	8.38888	8.44041	8.45271	8.48218	8.45064	8.45197	8.43623	8.46923	8.45006	8.45896	8.4231	8.43266	8.42286	8.43553	8.40906	8.43659	8.45068	8.40627	8.3656	8.34467	8.35514	8.34378	8.34707	8.39051
0.001	8.33081	8.34518	8.42565	8.43789	8.41733	8.42191	8.42007	8.45367	8.41916	8.42757	8.41897	8.45201	8.38956	8.42896	8.41451	8.36011	8.46172	8.40167	8.37669	8.36879	8.38967	8.38841	8.38322	8.36713	8.37713	8.45101	8.47601	8.46765	8.4568	8.44037	8.42889	8.49818	8.45236	8.44222	8.43238	8.429	8.40063	8.44509	8.43949	8.4405	8.43655	8.40986	8.37995	8.36025	8.34363	8.36469	8.35154	8.3809
0.001125	8.31872	8.3568	8.40395	8.44801	8.41908	8.42351	8.41998	8.45197	8.4013	8.42357	8.41613	8.42274	8.40424	8.4381	8.41785	8.37533	8.43278	8.39474	8.37728	8.3629	8.37541	8.39881	8.38544	8.36369	8.36085	8.43204	8.48929	8.4501	8.44153	8.44199	8.44064	8.48313	8.44405	8.43291	8.41731	8.43969	8.40891	8.45325	8.44734	8.43683	8.45014	8.40047	8.3793	8.36774	8.37754	8.37902	8.33831	8.39706
0.00125	8.34025	8.36934	8.41702	8.42796	8.42181	8.43306	8.41386	8.45361	8.40953	8.42271	8.41019	8.43087	8.40335	8.42717	8.39664	8.3895	8.43563	8.39883	8.35055	8.38583	8.37418	8.39055	8.40466	8.38205	8.35792	8.43771	8.49803	8.44657	8.44234	8.44913	8.44388	8.48177	8.44269	8.43951	8.42891	8.43524	8.42495	8.46873	8.45366	8.43849	8.44575	8.41802	8.39205	8.35129	8.396	8.36411	8.34809	8.41376
0.001375	8.33079	8.34325	8.40694	8.43057	8.42606	8.41152	8.40981	8.45051	8.41871	8.45438	8.40094	8.43244	8.41991	8.42591	8.41089	8.3866	8.45322	8.40804	8.36084	8.38793	8.36536	8.39096	8.38971	8.38486	8.36506	8.46181	8.49522	8.45868	8.43647	8.45037	8.43346	8.47495	8.44746	8.43932	8.41935	8.43626	8.40487	8.45203	8.4517	8.45446	8.43817	8.41152	8.38975	8.35004	8.36413	8.35647	8.3407	8.42223
0.0015	8.31763	8.36506	8.3815	8.42655	8.41183	8.42017	8.4169	8.45001	8.40661	8.43033	8.4137	8.41978	8.41275	8.44508	8.40916	8.41299	8.4585	8.41914	8.37354	8.36455	8.39055	8.40635	8.4052	8.39007	8.37163	8.4574	8.47072	8.4523	8.44037	8.46649	8.43321	8.49929	8.42405	8.44368	8.41669	8.41953	8.39114	8.47807	8.45589	8.43276	8.44342	8.40823	8.36192	8.36341	8.35993	8.36377	8.35577	8.40669
0.001625	8.34292	8.36934	8.36568	8.42687	8.42929	8.42226	8.40955	8.45436	8.40845	8.42014	8.42535	8.40427	8.39957	8.44542	8.40679	8.41508	8.43943	8.4228	8.38348	8.39591	8.37252	8.41109	8.38267	8.38318	8.37859	8.46912	8.4607	8.44963	8.44537	8.45441	8.44408	8.49598	8.42683	8.42338	8.40675	8.42084	8.4077	8.45784	8.42932	8.4372	8.41705	8.41668	8.38477	8.34175	8.38053	8.36587	8.37652	8.42916
0.00175	8.35702	8.37031	8.38124	8.40486	8.41352	8.42081	8.4184	8.45509	8.41121	8.4274	8.41981	8.40647	8.40163	8.41619	8.40466	8.4153	8.42445	8.41782	8.36839	8.37111	8.36833	8.40849	8.3922	8.37752	8.37059	8.47213	8.44437	8.44543	8.43898	8.43317	8.44223	8.46822	8.42998	8.43554	8.44109	8.44579	8.42809	8.44804	8.43046	8.44552	8.42725	8.42089	8.38863	8.34785	8.36461	8.37851	8.38678	8.40546
0.001875	8.32879	8.35484	8.39003	8.40134	8.42725	8.42924	8.38232	8.4352	8.41846	8.39686	8.42563	8.41916	8.40692	8.42839	8.39838	8.42918	8.4388	8.42532	8.37988	8.36111	8.37595	8.39176	8.38115	8.38821	8.36812	8.45052	8.42892	8.43652	8.44522	8.43654	8.42209	8.4598	8.42572	8.43014	8.43061	8.42616	8.40694	8.4259	8.41672	8.45448	8.43418	8.40442	8.4015	8.36689	8.36562	8.36704	8.36418	8.39457
0.002	8.31836	8.36095	8.35654	8.41348	8.43642	8.41094	8.41962	8.43262	8.41045	8.39025	8.42873	8.41824	8.39063	8.44666	8.412	8.40025	8.43961	8.40646	8.3609	8.37143	8.34834	8.37904	8.38261	8.40148	8.37532	8.44408	8.42883	8.4625	8.4379	8.45164	8.45205	8.46754	8.42822	8.43449	8.43845	8.39455	8.40473	8.42924	8.39841	8.45532	8.41382	8.41415	8.38596	8.34481	8.36346	8.36291	8.36054	8.41991
0.002125	8.31931	8.36296	8.37143	8.42316	8.4286	8.43162	8.38715	8.42834	8.42507	8.40077	8.41991	8.42551	8.41624	8.42581	8.42105	8.39357	8.41585	8.41756	8.36601	8.37096	8.37363	8.38663	8.38009	8.37502	8.36444	8.451	8.42785	8.45397	8.44773	8.42236	8.45516	8.46986	8.43569	8.44541	8.44588	8.42454	8.41803	8.4397	8.4101	8.43525	8.41913	8.41365	8.3789	8.31805	8.39671	8.36855	8.32712	8.4085
0.00225	8.32638	8.3552	8.38006	8.42235	8.42738	8.4266	8.39498	8.42442	8.43991	8.40878	8.40767	8.4324	8.40137	8.44068	8.41318	8.40406	8.40047	8.41036	8.36427	8.36719	8.37723	8.37137	8.38348	8.36391	8.35725	8.4481	8.42579	8.42455	8.46532	8.41389	8.44678	8.46506	8.44323	8.44617	8.44031	8.42114	8.39001	8.4266	8.39843	8.43327	8.40199	8.4294	8.41101	8.3238	8.36678	8.35868	8.3436	8.39971
0.002375	8.32321	8.34473	8.40257	8.4353	8.42449	8.40702	8.40573	8.42617	8.45448	8.42255	8.4174	8.40631	8.40469	8.44185	8.41612	8.41331	8.43026	8.43705	8.3673	8.38282	8.3645	8.38287	8.39674	8.37087	8.35995	8.42776	8.43724	8.44403	8.44874	8.4148	8.43404	8.47522	8.45645	8.44993	8.44092	8.41102	8.39967	8.43336	8.42412	8.42213	8.41054	8.41165	8.37553	8.33764	8.3723	8.35236	8.34489	8.39768
0.0025	8.31374	8.35798	8.38941	8.42272	8.41954	8.40009	8.41798	8.43554	8.43996	8.41251	8.41821	8.41329	8.3904	8.42342	8.41369	8.41133	8.43955	8.41595	8.36232	8.38844	8.37285	8.3952	8.39363	8.38889	8.35545	8.44516	8.44447	8.43468	8.45438	8.4471	8.43214	8.45634	8.41648	8.45797	8.43	8.40458	8.42591	8.43253	8.41375	8.40728	8.41471	8.42646	8.37194	8.34339	8.37873	8.35957	8.3453	8.4201
0.002625	8.31522	8.34655	8.39462	8.43126	8.41901	8.41619	8.37775	8.43569	8.436	8.42294	8.41529	8.43004	8.38744	8.42809	8.40054	8.39199	8.42542	8.40585	8.36801	8.36789	8.3887	8.40318	8.37343	8.36349	8.34885	8.42651	8.44952	8.44687	8.43261	8.44573	8.44209	8.4649	8.41305	8.44292	8.43157	8.41858	8.40434	8.42834	8.42635	8.4203	8.41801	8.39275	8.39281	8.35915	8.34549	8.37354	8.33848	8.41427
0.00275	8.31769	8.34769	8.39759	8.42719	8.41921	8.41798	8.36934	8.43068	8.43296	8.41634	8.39554	8.41854	8.38736	8.41542	8.40242	8.40879	8.42316	8.41885	8.38633	8.37116	8.37376	8.38841	8.3673	8.38211	8.35445	8.44596	8.44157	8.4528	8.43427	8.45466	8.44313	8.46002	8.43828	8.43268	8.43446	8.42536	8.40254	8.42506	8.44724	8.45786	8.42933	8.40121	8.3842	8.3517	8.34886	8.35874	8.35009	8.41798
0.002875	8.34052	8.36299	8.3726	8.43773	8.41527	8.40714	8.36951	8.41396	8.41313	8.42031	8.39553	8.4187	8.407	8.40279	8.39528	8.40054	8.41808	8.42536	8.37506	8.37997	8.3922	8.37012	8.3932	8.39857	8.36638	8.45605	8.47842	8.45678	8.44038	8.43502	8.43099	8.46706	8.43057	8.43389	8.43109	8.42836	8.39426	8.42787	8.42322	8.42815	8.42397	8.40511	8.38528	8.3442	8.35345	8.3637	8.35976	8.39724
0.003	8.31284	8.3549	8.3584	8.43954	8.40049	8.4071	8.37395	8.42606	8.41819	8.44598	8.3964	8.41193	8.40417	8.42713	8.40099	8.37134	8.40369	8.39798	8.35391	8.36934	8.38124	8.3724	8.39194	8.38102	8.34678	8.43801	8.45985	8.44277	8.45142	8.4335	8.42547	8.47656	8.41908	8.41249	8.40425	8.41989	8.39129	8.45042	8.40349	8.42267	8.42918	8.3932	8.378	8.31446	8.35703	8.36497	8.35664	8.41447
0.003125	8.33023	8.34422	8.38206	8.44863	8.39047	8.43565	8.4114	8.44836	8.43393	8.41916	8.39816	8.41727	8.38406	8.43671	8.42006	8.38231	8.42298	8.39588	8.35607	8.37685	8.36377	8.38293	8.39588	8.37253	8.35136	8.4498	8.4546	8.4333	8.43108	8.42867	8.44047	8.46394	8.44985	8.43227	8.42162	8.42464	8.40356	8.423	8.41423	8.42528	8.40753	8.39666	8.35693	8.3393	8.34947	8.35843	8.33008	8.41769
0.00325	8.31551	8.34598	8.38058	8.45444	8.41454	8.40311	8.38908	8.42316	8.4184	8.4157	8.41454	8.41921	8.39282	8.43531	8.40199	8.38436	8.42774	8.40414	8.37081	8.36719	8.38354	8.37785	8.37377	8.38997	8.33707	8.45041	8.42765	8.4517	8.4327	8.4249	8.45015	8.44569	8.41991	8.42835	8.43458	8.42819	8.40232	8.41873	8.40209	8.43656	8.40917	8.41169	8.37013	8.34814	8.34774	8.35336	8.35169	8.40683
0.003375	8.32087	8.35537	8.37316	8.44403	8.42818	8.40196	8.38661	8.43359	8.41597	8.41634	8.40248	8.42705	8.39883	8.4145	8.39342	8.39258	8.42719	8.41711	8.34617	8.35086	8.36926	8.36693	8.37635	8.37063	8.36811	8.42433	8.43339	8.44982	8.44674	8.43165	8.43839	8.46056	8.41932	8.41808	8.42131	8.42496	8.40363	8.43834	8.42095	8.43629	8.41805	8.41002	8.3779	8.34072	8.36133	8.35403	8.34978	8.39835
0.0035	8.32143	8.33718	8.36938	8.43566	8.40007	8.40229	8.39213	8.4309	8.40306	8.40495	8.38306	8.41506	8.39355	8.40752	8.40337	8.37004	8.42797	8.39288	8.34176	8.37207	8.37758	8.39899	8.37607	8.37235	8.37631	8.42303	8.42433	8.44437	8.44511	8.4393	8.41871	8.46915	8.42522	8.45005	8.41681	8.42243	8.40818	8.43344	8.3995	8.42744	8.4159	8.382	8.3819	8.36211	8.37607	8.33295	8.36243	8.38264
0.003625	8.33259	8.32858	8.35448	8.43562	8.42916	8.41598	8.40975	8.43243	8.39757	8.4057	8.3819	8.42131	8.38204	8.42221	8.38019	8.37218	8.41894	8.38712	8.36082	8.37038	8.36184	8.37472	8.38185	8.38551	8.3671	8.42831	8.43552	8.46185	8.44442	8.4431	8.41768	8.47363	8.43172	8.43713	8.42394	8.42285	8.41309	8.42887	8.42036	8.40931	8.41716	8.39403	8.34817	8.35622	8.35327	8.33502	8.34365	8.40909
0.00375	8.33285	8.33854	8.392	8.43577	8.4341	8.42535	8.41115	8.44182	8.4248	8.40868	8.3855	8.42865	8.4078	8.4101	8.39732	8.38448	8.41576	8.40746	8.35389	8.37816	8.37458	8.37151	8.36146	8.36645	8.36194	8.41779	8.4225	8.42699	8.43199	8.41514	8.41553	8.45884	8.41525	8.41991	8.42555	8.41738	8.43755	8.42381	8.41246	8.42161	8.43122	8.38351	8.34108	8.34641	8.3472	8.34321	8.31373	8.4188
0.003875	8.33601	8.34669	8.37206	8.42597	8.44491	8.4273	8.40645	8.4233	8.4035	8.42785	8.39323	8.41827	8.39388	8.43769	8.40359	8.38325	8.41424	8.40927	8.35898	8.37394	8.35932	8.35443	8.35956	8.37998	8.36647	8.41523	8.43122	8.45663	8.46013	8.43082	8.42605	8.47962	8.42902	8.42634	8.43288	8.4042	8.42115	8.42527	8.42953	8.43934	8.43351	8.38487	8.35711	8.34138	8.35992	8.34544	8.33186	8.4071
0.004	8.33102	8.34515	8.40552	8.43499	8.42581	8.41754	8.42543	8.41537	8.41602	8.42246	8.39609	8.40805	8.39488	8.41563	8.40307	8.36043	8.42143	8.3974	8.37136	8.37551	8.35281	8.37235	8.37943	8.3796	8.35268	8.43491	8.44292	8.46169	8.44126	8.44212	8.40809	8.45657	8.42384	8.45057	8.41335	8.42062	8.41282	8.42749	8.42297	8.42929	8.42898	8.37603	8.38117	8.32637	8.38411	8.34264	8.31096	8.40618
0.004125	8.31785	8.33643	8.39851	8.42304	8.42287	8.41203	8.42206	8.41978	8.44756	8.43214	8.42124	8.41199	8.39401	8.42419	8.39355	8.36478	8.43138	8.38081	8.3534	8.37576	8.36505	8.39105	8.40735	8.37489	8.37142	8.45196	8.44742	8.44513	8.44317	8.44195	8.4161	8.46184	8.4361	8.42126	8.41246	8.41344	8.41717	8.42774	8.41985	8.42237	8.44555	8.38955	8.39664	8.31029	8.37953	8.3306	8.33848	8.42055
0.00425	8.30514	8.34222	8.38727	8.41961	8.41371	8.41144	8.41087	8.42989	8.42624	8.40806	8.42129	8.41765	8.38587	8.41984	8.38461	8.38348	8.43189	8.38955	8.36287	8.3883	8.38032	8.38972	8.38684	8.37301	8.37456	8.45125	8.45514	8.45879	8.43528	8.43983	8.43123	8.46181	8.41746	8.45247	8.42606	8.41975	8.40326	8.42238	8.4228	8.42712	8.43983	8.41415	8.37829	8.35114	8.37025	8.3551	8.35226	8.39063
0.004375	8.31751	8.37097	8.38517	8.44038	8.40707	8.4134	8.40169	8.43056	8.41229	8.4122	8.40832	8.40899	8.37939	8.41708	8.40968	8.36236	8.41259	8.39637	8.35969	8.36134	8.37188	8.37466	8.39116	8.36304	8.37456	8.42468	8.45267	8.45928	8.43666	8.42995	8.42406	8.46725	8.4276	8.43675	8.41845	8.40869	8.39894	8.41352	8.41561	8.41415	8.43199	8.40182	8.38007	8.34937	8.38844	8.34628	8.35048	8.38295
0.0045	8.32407	8.3572	8.38142	8.42667	8.42181	8.41334	8.41503	8.43575	8.41875	8.41351	8.40524	8.4068	8.38316	8.43095	8.39012	8.37564	8.41157	8.39084	8.3566	8.35535	8.36591	8.36107	8.3774	8.37642	8.36727	8.44205	8.42755	8.455	8.40584	8.43526	8.43094	8.42855	8.4276	8.43604	8.41081	8.41592	8.40517	8.43838	8.41007	8.41282	8.41873	8.40552	8.38608	8.32458	8.35889	8.35126	8.34029	8.40085
0.004625	8.33484	8.35538	8.37156	8.4088	8.40664	8.41917	8.4027	8.42612	8.40047	8.41015	8.37756	8.41775	8.39855	8.41695	8.39108	8.38322	8.42191	8.41358	8.36356	8.37163	8.36957	8.38104	8.3587	8.3602	8.34761	8.43805	8.42999	8.45995	8.41149	8.43413	8.43179	8.45064	8.45204	8.44179	8.40664	8.41534	8.40676	8.42617	8.41482	8.41034	8.44505	8.39771	8.39822	8.32063	8.36207	8.3394	8.32461	8.40464
0.00475	8.32963	8.33606	8.35263	8.42032	8.42104	8.40167	8.39896	8.41079	8.41876	8.39283	8.39303	8.39887	8.41109	8.42045	8.37892	8.39127	8.40841	8.40246	8.36256	8.36188	8.34843	8.38219	8.35649	8.36831	8.33344	8.45478	8.42052	8.42754	8.4233	8.42964	8.43502	8.44102	8.41571	8.43739	8.44053	8.40795	8.41191	8.43069	8.40974	8.41823	8.42889	8.39313	8.37102	8.3452	8.35394	8.33828	8.32155	8.40099
0.004875	8.31616	8.34093	8.37704	8.40119	8.43909	8.41141	8.40141	8.42322	8.41326	8.40053	8.39973	8.40576	8.40154	8.41878	8.39162	8.3894	8.39315	8.39751	8.36765	8.34778	8.3606	8.35794	8.36689	8.36904	8.35781	8.43696	8.4143	8.44368	8.4153	8.4444	8.43862	8.42646	8.44181	8.44678	8.43402	8.41183	8.37901	8.42971	8.40734	8.43812	8.41159	8.40666	8.36985	8.37251	8.36142	8.33333	8.3289	8.3989
0.005	8.30058	8.33482	8.37685	8.40228	8.43089	8.41032	8.38703	8.40324	8.41236	8.4258	8.39345	8.39301	8.39349	8.42175	8.39707	8.37648	8.40981	8.39685	8.35398	8.34792	8.35354	8.3485	8.36815	8.36143	8.3666	8.44961	8.41697	8.43066	8.42976	8.44205	8.41756	8.43375	8.42934	8.43868	8.43294	8.41954	8.41289	8.41204	8.41457	8.42056	8.42307	8.41457	8.35845	8.34421	8.3518	8.34029	8.33662	8.39713
0.005125	8.31109	8.34106	8.37736	8.41715	8.42679	8.40688	8.37054	8.42291	8.41888	8.41608	8.38897	8.41021	8.3876	8.41351	8.41737	8.39025	8.43591	8.41959	8.3633	8.36025	8.34253	8.37339	8.36011	8.35216	8.34603	8.43497	8.41621	8.43271	8.40009	8.43808	8.42594	8.4598	8.41326	8.44389	8.4308	8.44094	8.40121	8.42811	8.42249	8.41981	8.4099	8.4065	8.35205	8.32687	8.34446	8.33441	8.34964	8.41318
0.00525	8.30751	8.35106	8.37675	8.41339	8.42537	8.39337	8.38139	8.41125	8.40823	8.4079	8.39387	8.41338	8.39828	8.42283	8.40489	8.40724	8.41722	8.39484	8.36153	8.3622	8.3733	8.39935	8.37851	8.35139	8.35804	8.42721	8.40564	8.42382	8.42565	8.43371	8.42307	8.4668	8.43228	8.41978	8.4062	8.41203	8.40091	8.41065	8.43019	8.42186	8.43484	8.39669	8.35963	8.32384	8.34473	8.32747	8.36427	8.40139
0.005375	8.30813	8.33495	8.39336	8.41594	8.41628	8.40236	8.38457	8.42298	8.40597	8.40914	8.38665	8.39878	8.38522	8.38483	8.41694	8.38739	8.42111	8.38805	8.36356	8.36239	8.36668	8.37544	8.35805	8.36562	8.39428	8.42792	8.41787	8.38933	8.42945	8.44365	8.41667	8.47867	8.43584	8.4283	8.40511	8.40372	8.39118	8.39006	8.42307	8.40762	8.40726	8.39971	8.37886	8.33195	8.34341	8.34483	8.34882	8.39628
0.0055	8.32368	8.32759	8.39067	8.40854	8.41679	8.40224	8.39464	8.43955	8.40062	8.39397	8.39443	8.40424	8.38783	8.40379	8.40311	8.35865	8.43021	8.4117	8.35022	8.35204	8.36389	8.36236	8.37508	8.34536	8.3781	8.42539	8.4175	8.40884	8.4248	8.43696	8.43027	8.46675	8.41961	8.42122	8.41882	8.40283	8.40496	8.43078	8.43044	8.40375	8.40974	8.39308	8.37318	8.33257	8.34935	8.34949	8.33627	8.37761
0.005625	8.30987	8.33483	8.39632	8.43838	8.41731	8.41236	8.38082	8.41656	8.40169	8.41109	8.39703	8.42181	8.3709	8.4116	8.39027	8.39438	8.4214	8.4114	8.36752	8.35135	8.35675	8.34821	8.38569	8.36678	8.38248	8.42207	8.45201	8.41864	8.43705	8.42828	8.42726	8.4545	8.41924	8.43161	8.39822	8.40824	8.39869	8.42609	8.43093	8.40652	8.40633	8.40684	8.35789	8.33406	8.34173	8.32535	8.35017	8.38294
0.00575	8.31982	8.33504	8.37686	8.42996	8.42653	8.41409	8.36497	8.40922	8.39827	8.43015	8.40438	8.41142	8.36594	8.40625	8.38711	8.38304	8.41517	8.40825	8.36469	8.36673	8.39095	8.34855	8.38277	8.36734	8.37921	8.42755	8.42574	8.43568	8.42266	8.44418	8.42526	8.45149	8.42428	8.41306	8.40615	8.39608	8.40665	8.41666	8.41933	8.42975	8.40631	8.39071	8.37677	8.32797	8.30366	8.34615	8.34476	8.37526
0.005875	8.31892	8.35657	8.3838	8.42693	8.42011	8.39046	8.39131	8.40949	8.38824	8.41404	8.41176	8.42873	8.37914	8.41211	8.36965	8.40112	8.42722	8.41376	8.3514	8.35677	8.36048	8.35884	8.37318	8.36971	8.36151	8.41388	8.44324	8.43257	8.4226	8.44433	8.43347	8.46381	8.44018	8.43619	8.41857	8.39509	8.39985	8.41418	8.42937	8.43433	8.40621	8.39484	8.3886	8.30962	8.33272	8.341	8.35673	8.39137
0.006	8.32898	8.34177	8.35535	8.42231	8.41718	8.41544	8.38683	8.40203	8.3977	8.41776	8.38099	8.43026	8.3937	8.42468	8.39139	8.37018	8.43473	8.37799	8.37225	8.35106	8.34272	8.39402	8.35416	8.36471	8.36517	8.42064	8.41093	8.46156	8.43707	8.42299	8.44068	8.45797	8.42937	8.42015	8.40766	8.41321	8.39304	8.41597	8.422	8.41543	8.40556	8.39165	8.37636	8.31127	8.33905	8.35497	8.33966	8.39229
0.006125	8.31692	8.36613	8.37997	8.4238	8.39935	8.39139	8.39745	8.41335	8.40093	8.40564	8.37625	8.43797	8.41052	8.39742	8.39561	8.35767	8.40977	8.36211	8.3592	8.36658	8.36327	8.37083	8.37898	8.34992	8.35097	8.42271	8.4185	8.42961	8.4209	8.44485	8.42825	8.47563	8.42153	8.41082	8.40482	8.40586	8.39042	8.40827	8.43516	8.4062	8.38898	8.3945	8.36379	8.31609	8.35651	8.35108	8.32762	8.39726
0.00625	8.29641	8.35434	8.38953	8.41801	8.39162	8.40164	8.38854	8.43011	8.39575	8.3898	8.40321	8.41002	8.40033	8.4058	8.39194	8.37414	8.39187	8.38675	8.34029	8.37149	8.35037	8.3664	8.36938	8.35229	8.33988	8.42658	8.42297	8.4414	8.4244	8.42158	8.41113	8.46749	8.43782	8.43464	8.39816	8.40257	8.41042	8.41426	8.42003	8.42815	8.39349	8.39193	8.35568	8.31882	8.35787	8.35689	8.33502	8.40138
0.006375	8.31647	8.3366	8.39223	8.41066	8.42657	8.40772	8.38017	8.40172	8.41756	8.39215	8.39808	8.40839	8.37495	8.40676	8.38523	8.39506	8.42311	8.39028	8.32731	8.351	8.35973	8.38389	8.3774	8.35165	8.33118	8.43106	8.43251	8.42297	8.41457	8.41245	8.43006	8.46112	8.44985	8.41399	8.41466	8.4002	8.38406	8.41276	8.41472	8.40805	8.42087	8.38819	8.34859	8.34122	8.33359	8.36644	8.33724	8.38939
0.0065	8.31833	8.34685	8.35194	8.41974	8.42355	8.3922	8.40108	8.39486	8.41373	8.40246	8.40315	8.40669	8.38	8.42616	8.37968	8.40174	8.44107	8.38441	8.34062	8.3726	8.36658	8.37107	8.38046	8.34412	8.34382	8.44056	8.43423	8.45719	8.41367	8.43241	8.43633	8.43893	8.42524	8.43293	8.40275	8.42521	8.39262	8.40755	8.40482	8.38988	8.40312	8.38767	8.35498	8.33454	8.35103	8.34174	8.33314	8.38948
0.006625	8.30576	8.3434	8.37037	8.42388	8.41053	8.38776	8.39542	8.38539	8.39459	8.399	8.40755	8.40659	8.40413	8.41326	8.39546	8.3909	8.42491	8.37106	8.35428	8.37746	8.36002	8.39126	8.38347	8.34227	8.36284	8.44604	8.43546	8.45338	8.39727	8.4248	8.42552	8.43441	8.43261	8.42286	8.4207	8.43132	8.38792	8.43027	8.41856	8.39386	8.41113	8.39158	8.35605	8.32516	8.36285	8.34959	8.33565	8.39481
0.00675	8.3191	8.34503	8.36352	8.41749	8.40927	8.39587	8.3988	8.39118	8.39823	8.39318	8.39568	8.41028	8.38697	8.39862	8.39786	8.37085	8.42999	8.39803	8.34088	8.37388	8.36443	8.35863	8.36659	8.35826	8.36304	8.43539	8.42509	8.4449	8.39826	8.42896	8.43072	8.43661	8.41066	8.41409	8.37912	8.41753	8.40407	8.4228	8.40343	8.39628	8.4078	8.38631	8.35815	8.31144	8.34057	8.35336	8.32981	8.39432
0.006875	8.33186	8.33581	8.36626	8.399	8.40997	8.39784	8.38246	8.40333	8.39548	8.41222	8.39098	8.3933	8.3886	8.4014	8.38862	8.35203	8.39766	8.40267	8.36437	8.36983	8.37688	8.36251	8.37701	8.34222	8.34371	8.42439	8.43188	8.42012	8.40337	8.43442	8.41103	8.44068	8.41287	8.4135	8.39357	8.40914	8.40194	8.4234	8.40949	8.41718	8.40926	8.38732	8.34842	8.34326	8.35064	8.32994	8.30351	8.38923
0.007	8.28482	8.33816	8.36646	8.42565	8.39268	8.39952	8.35641	8.41331	8.39799	8.39301	8.39337	8.41735	8.3997	8.42691	8.40121	8.36502	8.40952	8.40449	8.34323	8.37679	8.3408	8.39745	8.3846	8.36454	8.34721	8.42736	8.40407	8.42888	8.42239	8.43721	8.40222	8.44151	8.42908	8.40163	8.44341	8.40423	8.39074	8.41994	8.41093	8.42026	8.4021	8.37356	8.37706	8.33454	8.35152	8.33383	8.32787	8.38435
0.007125	8.31585	8.32969	8.36518	8.39885	8.39529	8.40226	8.38073	8.41777	8.39135	8.39741	8.38519	8.40057	8.38857	8.41024	8.39599	8.3854	8.40044	8.39813	8.33083	8.363	8.35024	8.35939	8.35004	8.36421	8.34957	8.43195	8.41708	8.40098	8.41213	8.44594	8.41982	8.43209	8.41332	8.40649	8.42978	8.38448	8.38589	8.38727	8.4125	8.40475	8.39498	8.3733	8.37739	8.34107	8.33482	8.31059	8.34016	8.38186
0.00725	8.3196	8.33344	8.38054	8.40637	8.41255	8.382	8.37587	8.42571	8.3952	8.41898	8.39647	8.38407	8.36847	8.41209	8.39211	8.38857	8.40852	8.38836	8.32786	8.37517	8.36932	8.35879	8.35125	8.35393	8.34813	8.44252	8.42379	8.41127	8.41489	8.41677	8.44133	8.44189	8.40743	8.40636	8.43468	8.3875	8.37866	8.41435	8.39988	8.41189	8.40836	8.39421	8.36168	8.33467	8.35075	8.31771	8.34168	8.37463
0.007375	8.29494	8.32977	8.39655	8.41782	8.4208	8.42425	8.35216	8.39516	8.4077	8.39995	8.39108	8.41124	8.34814	8.41006	8.37305	8.38528	8.41648	8.39189	8.34381	8.35571	8.36093	8.36603	8.36323	8.35406	8.3686	8.41942	8.43524	8.40438	8.41964	8.41537	8.41902	8.43729	8.41442	8.40655	8.414	8.38351	8.38122	8.41825	8.39854	8.41695	8.41576	8.39469	8.38812	8.32733	8.36403	8.33974	8.32496	8.38351
0.0075	8.30351	8.32284	8.39585	8.40947	8.4169	8.41255	8.40172	8.38779	8.39981	8.40845	8.3735	8.38904	8.37115	8.40289	8.38246	8.37392	8.40219	8.38441	8.35258	8.34188	8.34948	8.36777	8.36398	8.3631	8.35226	8.41273	8.43953	8.41966	8.3998	8.42144	8.41306	8.44298	8.41106	8.43362	8.40851	8.4105	8.38459	8.40622	8.39551	8.41342	8.40094	8.38991	8.38129	8.31979	8.35611	8.33791	8.35526	8.36491
0.007625	8.32706	8.30621	8.36164	8.39424	8.43602	8.41024	8.38566	8.40528	8.38474	8.4166	8.36963	8.36723	8.38651	8.40002	8.39193	8.36448	8.37849	8.38337	8.33061	8.36162	8.34774	8.35704	8.37211	8.35501	8.33263	8.41703	8.43058	8.40655	8.40414	8.43071	8.40453	8.45459	8.40071	8.40951	8.42303	8.40889	8.38859	8.41269	8.39776	8.40381	8.40458	8.38637	8.39821	8.33644	8.35517	8.33662	8.32719	8.39203
0.00775	8.31666	8.31652	8.35083	8.39693	8.43687	8.41225	8.39037	8.42527	8.39774	8.42309	8.38926	8.37947	8.37973	8.4043	8.3992	8.36134	8.40132	8.36557	8.33328	8.3548	8.35721	8.34607	8.36837	8.34286	8.34111	8.42052	8.42651	8.42053	8.4052	8.43674	8.41678	8.43598	8.41998	8.41374	8.41705	8.38785	8.38411	8.40268	8.39301	8.40299	8.39473	8.39735	8.37607	8.31235	8.3514	8.33395	8.32184	8.39024
0.007875	8.32452	8.33714	8.36123	8.3933	8.44077	8.39543	8.39174	8.39724	8.40511	8.42451	8.3755	8.40262	8.3792	8.38153	8.39738	8.36358	8.41127	8.38076	8.32172	8.36035	8.3584	8.35654	8.37939	8.35843	8.32819	8.42141	8.43732	8.43111	8.4024	8.43541	8.41695	8.4572	8.42522	8.41512	8.41129	8.39387	8.38368	8.40408	8.38863	8.39703	8.38537	8.38141	8.35052	8.32494	8.34614	8.3363	8.3409	8.38018
0.008	8.29842	8.32276	8.37196	8.41334	8.42052	8.3986	8.38557	8.38607	8.39478	8.41484	8.37933	8.39418	8.37798	8.39943	8.38957	8.37819	8.41032	8.37443	8.34333	8.33182	8.3653	8.35072	8.3668	8.34589	8.32643	8.41709	8.42719	8.41507	8.43793	8.41705	8.40659	8.45455	8.38926	8.41599	8.40201	8.38962	8.38301	8.40519	8.39909	8.40205	8.40284	8.38407	8.36124	8.32041	8.34788	8.32896	8.34006	8.36613
0.008125	8.28711	8.33744	8.38381	8.41293	8.40839	8.38952	8.38966	8.40398	8.3937	8.4137	8.37603	8.40069	8.37293	8.39637	8.3872	8.38608	8.39577	8.37408	8.34474	8.34421	8.36028	8.34959	8.36507	8.35194	8.33043	8.42812	8.40974	8.39995	8.41256	8.4268	8.40618	8.44224	8.40598	8.43468	8.39822	8.40356	8.38698	8.40685	8.39764	8.40425	8.39186	8.37981	8.32973	8.32848	8.33242	8.33559	8.31956	8.38206
0.00825	8.31499	8.31309	8.36884	8.41111	8.40571	8.39	8.39627	8.41985	8.38193	8.42157	8.37073	8.41413	8.39143	8.39934	8.36579	8.38182	8.41911	8.3793	8.33421	8.33448	8.32472	8.34381	8.37012	8.34624	8.32102	8.40734	8.4211	8.40761	8.41012	8.41921	8.39959	8.46211	8.40639	8.42708	8.40954	8.3976	8.3688	8.4128	8.3937	8.40558	8.37517	8.37752	8.33728	8.31696	8.32234	8.33175	8.32492	8.39328
0.008375	8.31458	8.33298	8.38871	8.4266	8.4118	8.38563	8.39364	8.41479	8.37194	8.40215	8.39905	8.39329	8.38713	8.41689	8.36732	8.37404	8.42234	8.38054	8.33041	8.35862	8.31773	8.35725	8.37075	8.35618	8.33916	8.42271	8.43811	8.40773	8.41563	8.41235	8.39991	8.4552	8.41213	8.42911	8.39867	8.37735	8.38081	8.39361	8.41609	8.41681	8.41324	8.37026	8.36674	8.33663	8.32719	8.33417	8.32572	8.37338
0.0085	8.31321	8.34579	8.37087	8.40413	8.42197	8.37645	8.38997	8.42634	8.38705	8.40675	8.39035	8.41466	8.3866	8.4029	8.39186	8.35697	8.41415	8.39137	8.32648	8.3408	8.34169	8.37067	8.35071	8.37318	8.35349	8.42168	8.41656	8.41646	8.42394	8.40694	8.39994	8.44842	8.40865	8.42304	8.4003	8.38649	8.39436	8.39725	8.39757	8.41113	8.40766	8.35543	8.36755	8.33356	8.33569	8.34087	8.32825	8.35526
0.008625	8.2822	8.35101	8.34673	8.43252	8.40379	8.40012	8.39028	8.41694	8.38994	8.40392	8.38847	8.40256	8.39998	8.40571	8.36428	8.37463	8.4227	8.4108	8.33737	8.32752	8.3561	8.358	8.36175	8.33363	8.35763	8.39329	8.39818	8.43657	8.42206	8.41853	8.40387	8.45621	8.39844	8.41511	8.41241	8.39236	8.39383	8.40351	8.39275	8.38544	8.41729	8.3577	8.37539	8.3336	8.35516	8.32672	8.32647	8.37347
0.00875	8.28105	8.3672	8.3734	8.43613	8.4214	8.40215	8.39495	8.4218	8.41257	8.39433	8.37706	8.40163	8.38405	8.39783	8.34975	8.35233	8.40291	8.39185	8.32242	8.35916	8.3549	8.35375	8.36465	8.34413	8.34072	8.40671	8.40733	8.4309	8.41958	8.40536	8.43626	8.4272	8.41222	8.39709	8.40763	8.38993	8.40165	8.41153	8.39839	8.41199	8.40524	8.36642	8.36698	8.31901	8.35519	8.31371	8.32745	8.3768
0.008875	8.30242	8.34727	8.37724	8.40762	8.42077	8.40337	8.38998	8.39414	8.39804	8.39026	8.38137	8.38519	8.37667	8.38305	8.37424	8.34211	8.39773	8.40002	8.34007	8.36471	8.36893	8.36283	8.3473	8.35929	8.34061	8.43655	8.41617	8.42505	8.41093	8.41724	8.43134	8.42759	8.43007	8.40603	8.41444	8.39841	8.39269	8.40199	8.40753	8.40589	8.39284	8.36791	8.37234	8.31311	8.34399	8.3234	8.33864	8.37903
0.009	8.28636	8.34415	8.37872	8.40025	8.38868	8.39413	8.38598	8.38923	8.381	8.36815	8.40411	8.39577	8.36902	8.40127	8.36761	8.35894	8.39088	8.40846	8.34759	8.36978	8.37155	8.36168	8.34587	8.35403	8.31305	8.42474	8.40917	8.41779	8.41856	8.40874	8.43182	8.43707	8.40224	8.41714	8.40895	8.37363	8.37277	8.38932	8.41735	8.39765	8.39276	8.35931	8.36246	8.32324	8.337	8.33382	8.31444	8.37416
0.009125	8.30626	8.30784	8.37673	8.41348	8.40398	8.37127	8.38283	8.3894	8.38441	8.40637	8.39566	8.41137	8.39675	8.40039	8.35714	8.37701	8.39274	8.39477	8.33381	8.33881	8.3627	8.35629	8.36407	8.35567	8.34161	8.41689	8.40151	8.43611	8.40478	8.40507	8.41805	8.43756	8.40546	8.38728	8.42025	8.38223	8.38387	8.38932	8.40055	8.41325	8.39516	8.35557	8.36728	8.31412	8.35905	8.32404	8.319	8.39043
0.00925	8.30279	8.3231	8.3638	8.4068	8.40811	8.37653	8.36179	8.42071	8.38945	8.41389	8.36272	8.40223	8.38318	8.40816	8.3693	8.38077	8.39633	8.4016	8.32678	8.33971	8.35625	8.35397	8.35003	8.34226	8.35093	8.42362	8.40901	8.44328	8.41113	8.40527	8.41376	8.44018	8.41051	8.38364	8.39781	8.39381	8.40367	8.41464	8.38628	8.40716	8.41621	8.35888	8.33984	8.33108	8.32314	8.33379	8.32764	8.38068
0.009375	8.31569	8.3028	8.36563	8.39551	8.40847	8.39026	8.36204	8.3941	8.39186	8.37809	8.37691	8.39993	8.34614	8.39747	8.38872	8.36475	8.41842	8.37466	8.33946	8.33409	8.3299	8.34529	8.38134	8.35339	8.34455	8.4074	8.40613	8.44487	8.41011	8.38847	8.40127	8.42724	8.40413	8.39941	8.40532	8.39269	8.37665	8.40775	8.37872	8.40048	8.38324	8.37222	8.34554	8.32075	8.31675	8.32362	8.32465	8.37001
0.0095	8.28977	8.33415	8.36195	8.40826	8.39947	8.39556	8.3772	8.43111	8.38426	8.39108	8.38407	8.38604	8.37865	8.40781	8.3615	8.3716	8.39114	8.37778	8.35894	8.34918	8.33794	8.37934	8.36633	8.35564	8.3594	8.41014	8.41222	8.41744	8.4037	8.39748	8.40097	8.42606	8.40114	8.41648	8.40701	8.37953	8.38754	8.37653	8.39897	8.40607	8.39966	8.37685	8.34338	8.33649	8.3311	8.31885	8.34144	8.38633
0.009625	8.28957	8.33846	8.35944	8.40298	8.39256	8.37072	8.36561	8.40748	8.37321	8.40634	8.356	8.4179	8.38795	8.38424	8.38446	8.37705	8.4084	8.39111	8.3456	8.35216	8.35136	8.36349	8.35542	8.35992	8.34562	8.4359	8.39665	8.43053	8.40793	8.3801	8.39937	8.43068	8.40654	8.42246	8.39629	8.39036	8.37644	8.38376	8.39835	8.40205	8.39125	8.35089	8.33237	8.32323	8.31561	8.32933	8.33497	8.38805
0.00975	8.31776	8.32149	8.36697	8.40414	8.39192	8.39931	8.36054	8.39975	8.37978	8.40134	8.34245	8.39676	8.36649	8.38415	8.38028	8.36661	8.40154	8.38509	8.35385	8.34639	8.34126	8.3846	8.35651	8.35065	8.35645	8.40629	8.42332	8.41542	8.41832	8.38449	8.40579	8.42081	8.4038	8.4092	8.40118	8.3849	8.3826	8.39465	8.38631	8.41199	8.40376	8.3493	8.3495	8.31242	8.32381	8.32497	8.32895	8.39899
0.009875	8.30586	8.3336	8.36409	8.39809	8.39297	8.38857	8.35063	8.4029	8.34562	8.37942	8.36349	8.40456	8.36423	8.38895	8.36219	8.35054	8.39999	8.39529	8.35427	8.35211	8.34759	8.35912	8.35719	8.35637	8.33909	8.40201	8.4137	8.42406	8.41863	8.40148	8.40105	8.42486	8.42883	8.42339	8.40253	8.39085	8.40071	8.38685	8.38985	8.39447	8.4124	8.35088	8.35093	8.31468	8.32443	8.33687	8.33776	8.37518
0.01	8.29465	8.33139	8.35981	8.40598	8.39793	8.40284	8.37429	8.41207	8.37201	8.38501	8.37722	8.39801	8.34472	8.392	8.37725	8.37964	8.40184	8.38346	8.35567	8.33987	8.35701	8.32577	8.37881	8.36061	8.34299	8.41225	8.41297	8.41964	8.43317	8.39838	8.41595	8.41508	8.43304	8.42678	8.4114	8.389	8.3824	8.38799	8.39165	8.39978	8.40849	8.35132	8.3385	8.31001	8.34714	8.33491	8.31287	8.36073
0.010125	8.29874	8.33701	8.35496	8.41492	8.40127	8.38619	8.35732	8.39873	8.37314	8.39699	8.37069	8.39684	8.37034	8.42498	8.36595	8.39763	8.41126	8.3634	8.33855	8.34818	8.34479	8.35072	8.35205	8.35452	8.36483	8.40656	8.41537	8.428	8.40501	8.40614	8.40536	8.41569	8.41749	8.40703	8.42667	8.40617	8.36154	8.39898	8.40331	8.41992	8.39391	8.3898	8.3553	8.30838	8.32649	8.33416	8.32111	8.37187
0.01025	8.31172	8.32955	8.3494	8.40501	8.40745	8.38953	8.37975	8.41067	8.38442	8.38453	8.36509	8.41501	8.36798	8.41086	8.37418	8.38328	8.39818	8.36475	8.36214	8.3329	8.34489	8.37129	8.3243	8.34885	8.35265	8.41259	8.43689	8.4108	8.40536	8.41727	8.40487	8.43715	8.4046	8.40092	8.40718	8.40381	8.37641	8.39948	8.40536	8.39973	8.40525	8.3916	8.33259	8.31198	8.31914	8.31514	8.3281	8.38409
0.010375	8.30625	8.34107	8.34165	8.39235	8.39572	8.37932	8.37695	8.40208	8.39063	8.37686	8.38605	8.37788	8.36203	8.36781	8.37986	8.35983	8.39085	8.358	8.34916	8.34392	8.36165	8.35462	8.34992	8.34534	8.34603	8.40176	8.41135	8.40671	8.42068	8.40063	8.41109	8.42149	8.41525	8.4023	8.40723	8.36842	8.37442	8.39291	8.39693	8.39362	8.40662	8.38199	8.34826	8.30733	8.32099	8.32099	8.31256	8.35715
0.0105	8.28582	8.32214	8.34011	8.38319	8.39958	8.37595	8.36134	8.40511	8.37762	8.38183	8.3865	8.40861	8.37096	8.37957	8.37112	8.34726	8.4032	8.38179	8.32382	8.33978	8.36678	8.37153	8.35928	8.36998	8.33455	8.41109	8.39606	8.4044	8.39516	8.39844	8.37826	8.42352	8.41132	8.38367	8.39311	8.37006	8.40193	8.40098	8.40308	8.40687	8.38917	8.36766	8.33443	8.32342	8.32418	8.35203	8.32502	8.37241
0.010625	8.29146	8.32527	8.35371	8.39413	8.39574	8.37126	8.357	8.40199	8.39336	8.38846	8.38322	8.42311	8.35562	8.38628	8.3757	8.34983	8.42445	8.39391	8.33486	8.33539	8.37324	8.36632	8.36064	8.36722	8.34762	8.39833	8.40825	8.40084	8.42824	8.41833	8.39158	8.4178	8.40436	8.3909	8.39164	8.38159	8.39263	8.39339	8.37867	8.4193	8.37804	8.37788	8.35429	8.31531	8.33962	8.33467	8.31744	8.36643
0.01075	8.29984	8.32606	8.35591	8.40163	8.39392	8.37894	8.37515	8.3812	8.38488	8.38897	8.35754	8.39273	8.34732	8.42223	8.3471	8.34727	8.41895	8.39057	8.34305	8.32981	8.33572	8.37143	8.34921	8.32914	8.33074	8.4042	8.41837	8.40065	8.42231	8.41029	8.41371	8.42303	8.38789	8.42383	8.38161	8.39003	8.38174	8.39065	8.38065	8.41769	8.39548	8.37063	8.35628	8.28323	8.32874	8.33865	8.31801	8.35741
0.010875	8.30265	8.32194	8.3618	8.3872	8.3866	8.40883	8.35825	8.37273	8.40102	8.37923	8.37572	8.41545	8.35545	8.41535	8.3707	8.36607	8.4015	8.38673	8.34067	8.34052	8.34557	8.34943	8.3588	8.32225	8.34423	8.42516	8.43026	8.41036	8.40684	8.40917	8.40343	8.43493	8.4121	8.40096	8.41026	8.37514	8.38924	8.38115	8.37989	8.40442	8.39965	8.36435	8.36243	8.30534	8.3383	8.32603	8.33176	8.35812
0.011	8.30518	8.34006	8.34557	8.38799	8.38569	8.38773	8.3642	8.37945	8.41374	8.39229	8.37457	8.39697	8.37268	8.39936	8.37748	8.38248	8.40526	8.38426	8.32224	8.33414	8.33083	8.36363	8.34155	8.31927	8.35375	8.42763	8.3998	8.39607	8.41525	8.38389	8.41306	8.42952	8.41321	8.39832	8.41437	8.37428	8.38442	8.40196	8.39732	8.39047	8.38842	8.36732	8.33771	8.31482	8.33002	8.32104	8.32315	8.37075
0.011125	8.30758	8.33338	8.32938	8.40446	8.39934	8.37466	8.37955	8.39854	8.38288	8.38958	8.36861	8.39908	8.37663	8.387	8.38055	8.3558	8.40548	8.36879	8.34321	8.33584	8.35472	8.3468	8.34339	8.32935	8.32549	8.45589	8.42036	8.41606	8.41541	8.39299	8.39906	8.42326	8.41157	8.39738	8.41639	8.38387	8.36635	8.39739	8.40218	8.39441	8.39049	8.37497	8.34493	8.31506	8.32317	8.31385	8.3207	8.37663
0.01125	8.29287	8.32943	8.34933	8.38729	8.39124	8.38125	8.36783	8.40478	8.38562	8.38245	8.38074	8.39462	8.37138	8.40218	8.37347	8.35879	8.38936	8.37351	8.33424	8.34351	8.35052	8.34704	8.3484	8.34698	8.3431	8.43455	8.39671	8.42153	8.38858	8.40491	8.3998	8.43672	8.39245	8.40742	8.39272	8.37476	8.38258	8.39099	8.39452	8.38229	8.39087	8.37291	8.35978	8.30968	8.33436	8.32848	8.32783	8.3953
0.011375	8.29051	8.29869	8.35049	8.40473	8.39859	8.3927	8.36655	8.41048	8.39036	8.39169	8.37724	8.39342	8.34622	8.39775	8.36613	8.359	8.39254	8.36845	8.33099	8.33612	8.32671	8.34999	8.34908	8.33425	8.33641	8.41127	8.40987	8.41464	8.38434	8.40001	8.41131	8.43496	8.39349	8.42729	8.40743	8.3712	8.38283	8.39682	8.39958	8.39174	8.37756	8.36894	8.34802	8.30243	8.3361	8.32419	8.30894	8.3813
0.0115	8.30527	8.33004	8.37081	8.38787	8.38766	8.40295	8.36598	8.38535	8.39207	8.38747	8.39022	8.39792	8.35469	8.39103	8.38854	8.36169	8.39117	8.36021	8.31355	8.36175	8.33103	8.37193	8.37701	8.32752	8.32146	8.3937	8.41829	8.41691	8.40248	8.41254	8.39398	8.44771	8.37777	8.4131	8.40752	8.38912	8.37897	8.39579	8.38763	8.40318	8.40422	8.37347	8.34093	8.3244	8.32057	8.31696	8.30453	8.38034
0.011625	8.30254	8.32379	8.36201	8.38725	8.37469	8.39288	8.37769	8.39651	8.37458	8.38239	8.39268	8.40122	8.38728	8.37655	8.39156	8.37595	8.40416	8.3536	8.31956	8.36466	8.3594	8.34343	8.35747	8.33374	8.32239	8.40964	8.43087	8.42453	8.40245	8.40543	8.39208	8.43077	8.37636	8.40704	8.39677	8.39069	8.36215	8.38668	8.37888	8.39581	8.39845	8.38009	8.35122	8.31931	8.32079	8.33064	8.30659	8.36704
0.01175	8.28854	8.30914	8.36633	8.38957	8.38102	8.37296	8.37705	8.39369	8.36941	8.38522	8.37466	8.39787	8.38494	8.38336	8.35262	8.3587	8.39879	8.36803	8.347	8.35253	8.34695	8.3407	8.35793	8.34949	8.32703	8.4089	8.4266	8.41682	8.38867	8.42	8.39352	8.4376	8.38311	8.39841	8.41238	8.40375	8.39444	8.38594	8.38882	8.4021	8.40054	8.35304	8.34554	8.3109	8.31331	8.33221	8.31399	8.35927
0.011875	8.29134	8.32219	8.35873	8.4071	8.39511	8.38771	8.39012	8.38365	8.39292	8.3922	8.352	8.37498	8.3747	8.38545	8.36132	8.36878	8.40553	8.35223	8.33048	8.32335	8.35368	8.34654	8.36526	8.34885	8.32878	8.40905	8.39132	8.40491	8.39536	8.39697	8.42943	8.43588	8.39483	8.3756	8.39	8.37649	8.39339	8.39767	8.38844	8.37495	8.37936	8.35835	8.34545	8.33537	8.30617	8.31866	8.31504	8.37208
0.012	8.29869	8.32659	8.34946	8.3796	8.38737	8.37173	8.38908	8.40114	8.37605	8.42184	8.3851	8.39497	8.35664	8.39307	8.36666	8.35794	8.39639	8.38163	8.33439	8.35258	8.35281	8.34788	8.35209	8.32131	8.33821	8.41216	8.41341	8.39244	8.40185	8.39594	8.40864	8.43882	8.39481	8.39005	8.39997	8.38591	8.38361	8.37489	8.3965	8.36512	8.40533	8.36463	8.36455	8.33334	8.32392	8.31159	8.3037	8.3736
0.012125	8.30213	8.29472	8.34708	8.39484	8.39131	8.36366	8.36854	8.41927	8.38654	8.39658	8.38187	8.3837	8.37303	8.39001	8.36821	8.34212	8.40081	8.37476	8.32776	8.34829	8.34972	8.36042	8.34306	8.33302	8.33546	8.40472	8.41449	8.40668	8.38262	8.38519	8.37932	8.4245	8.38644	8.4148	8.38799	8.40251	8.37365	8.39401	8.37841	8.38168	8.39285	8.36455	8.35599	8.29549	8.32198	8.29912	8.31634	8.36282
0.01225	8.30618	8.29694	8.34304	8.4035	8.37896	8.39156	8.34823	8.41836	8.39054	8.39948	8.37014	8.38126	8.3821	8.37465	8.35279	8.34393	8.39708	8.36392	8.33523	8.33543	8.3278	8.3616	8.34167	8.33699	8.325	8.41595	8.38586	8.4097	8.40839	8.37659	8.39597	8.41368	8.40437	8.42471	8.3782	8.37511	8.36942	8.40798	8.37063	8.39184	8.38088	8.35367	8.34587	8.31309	8.31625	8.29958	8.33334	8.36632
0.012375	8.29697	8.32473	8.32859	8.3785	8.39671	8.38129	8.36932	8.39889	8.3801	8.37796	8.3892	8.38024	8.36008	8.36646	8.36079	8.35349	8.37945	8.37288	8.32041	8.31678	8.33884	8.36198	8.33736	8.34663	8.33028	8.4072	8.3843	8.40777	8.38547	8.38768	8.41273	8.42142	8.40186	8.42374	8.39698	8.38509	8.3723	8.39273	8.37801	8.40211	8.36461	8.34654	8.33408	8.31432	8.32083	8.32262	8.32015	8.37251
0.0125	8.28886	8.32664	8.36001	8.3946	8.37457	8.37682	8.36317	8.39116	8.3824	8.38112	8.35517	8.38862	8.34272	8.3421	8.35451	8.34466	8.38136	8.36215	8.35343	8.3403	8.33276	8.33684	8.35096	8.35709	8.33039	8.42892	8.40963	8.40182	8.40502	8.40358	8.41857	8.41962	8.40782	8.3954	8.36543	8.37589	8.36014	8.38368	8.40221	8.40487	8.40487	8.36784	8.33625	8.31776	8.31133	8.30767	8.31596	8.36394
0.012625	8.29221	8.32498	8.34351	8.40807	8.37495	8.40877	8.36672	8.38702	8.35994	8.37844	8.37446	8.39303	8.3493	8.36745	8.35027	8.36592	8.40363	8.37808	8.3483	8.34596	8.32294	8.34705	8.34628	8.34544	8.31696	8.42215	8.40836	8.41897	8.40293	8.40161	8.40308	8.41037	8.4032	8.39214	8.3717	8.38218	8.36374	8.39849	8.37217	8.39417	8.39422	8.35314	8.31684	8.30457	8.3172	8.31168	8.33517	8.36594
0.01275	8.28797	8.32357	8.33426	8.39074	8.37234	8.38985	8.37057	8.38574	8.35866	8.38822	8.37192	8.37914	8.35992	8.36445	8.36451	8.36043	8.40787	8.36869	8.33363	8.33128	8.34878	8.3373	8.32738	8.3576	8.32335	8.41553	8.39762	8.41083	8.40958	8.38949	8.40427	8.42617	8.40037	8.38835	8.38554	8.39307	8.36107	8.37479	8.37878	8.39963	8.38212	8.35673	8.34441	8.29261	8.3233	8.32385	8.30526	8.37369
0.012875	8.29778	8.34163	8.34113	8.38551	8.36796	8.37835	8.38648	8.3706	8.38381	8.37455	8.36304	8.37569	8.35658	8.37756	8.37888	8.34949	8.40523	8.36576	8.33824	8.34497	8.33929	8.34937	8.35535	8.37037	8.32969	8.40859	8.39826	8.41283	8.40258	8.41338	8.40703	8.4144	8.40816	8.4093	8.3866	8.4124	8.37781	8.38659	8.39957	8.39104	8.39327	8.37002	8.32898	8.29842	8.32287	8.32872	8.30651	8.37914
0.013	8.28607	8.31782	8.34579	8.3725	8.39092	8.38568	8.36942	8.38907	8.3594	8.4041	8.34788	8.38332	8.35263	8.38954	8.36668	8.35062	8.39072	8.37021	8.31885	8.35116	8.33237	8.35607	8.33687	8.34736	8.33069	8.41307	8.41059	8.41039	8.38469	8.41494	8.395	8.41895	8.39503	8.38679	8.39899	8.39362	8.36733	8.38148	8.38399	8.37446	8.39381	8.36205	8.3427	8.30245	8.33747	8.30121	8.29539	8.37603
0.013125	8.299	8.29964	8.35103	8.38081	8.40503	8.38079	8.36548	8.3845	8.3767	8.40826	8.37798	8.3754	8.3424	8.41148	8.36875	8.37018	8.38296	8.37749	8.33324	8.33053	8.34636	8.33308	8.33608	8.32943	8.33398	8.41508	8.41045	8.41232	8.40276	8.40127	8.41465	8.43172	8.38391	8.4039	8.39633	8.36899	8.37817	8.38787	8.38345	8.41449	8.39143	8.38001	8.34795	8.31946	8.33271	8.30502	8.29803	8.36192
0.01325	8.28655	8.3021	8.34388	8.38117	8.36739	8.39359	8.37186	8.37546	8.38977	8.39407	8.38303	8.39676	8.35356	8.3959	8.37261	8.36707	8.39171	8.3816	8.31032	8.31969	8.35307	8.33101	8.33851	8.32663	8.31112	8.40237	8.39529	8.41215	8.39845	8.3949	8.38647	8.42741	8.38798	8.41654	8.39993	8.37014	8.36009	8.38175	8.39011	8.40214	8.40806	8.36308	8.3656	8.30161	8.35999	8.30945	8.32349	8.35711
0.013375	8.28113	8.31213	8.33526	8.39808	8.3883	8.39142	8.35089	8.39209	8.39423	8.38062	8.37485	8.38059	8.36874	8.40384	8.37606	8.3799	8.3772	8.36253	8.32854	8.32816	8.33356	8.33971	8.3247	8.34023	8.31882	8.40581	8.40643	8.39992	8.3789	8.40239	8.3801	8.4332	8.3875	8.37798	8.38079	8.36738	8.38668	8.37961	8.37318	8.38873	8.38605	8.3592	8.35666	8.29114	8.35213	8.32114	8.3207	8.34902
0.0135	8.29979	8.31307	8.34049	8.40101	8.37148	8.36264	8.35517	8.39759	8.39246	8.38651	8.37201	8.38201	8.37068	8.39188	8.35647	8.34704	8.37764	8.36871	8.32809	8.33834	8.33134	8.35175	8.33913	8.3298	8.32198	8.41738	8.40205	8.41383	8.38441	8.41443	8.40112	8.44638	8.39736	8.38679	8.37961	8.38556	8.37249	8.41998	8.38918	8.39039	8.39345	8.32919	8.35693	8.29298	8.3363	8.31094	8.30573	8.36817
0.013625	8.29266	8.30796	8.35471	8.4009	8.37637	8.36849	8.35542	8.38711	8.37991	8.38409	8.35162	8.38818	8.35338	8.39231	8.37228	8.34006	8.37361	8.3569	8.3027	8.34123	8.34121	8.35689	8.33755	8.32946	8.32835	8.44354	8.38674	8.40159	8.37794	8.39716	8.40346	8.42033	8.3998	8.39662	8.39249	8.38763	8.38689	8.40072	8.38494	8.39913	8.37872	8.36514	8.32201	8.29127	8.3453	8.31222	8.30592	8.35574
0.01375	8.2781	8.30018	8.34775	8.389	8.37233	8.38027	8.35603	8.37428	8.36993	8.37681	8.36759	8.37632	8.35538	8.39339	8.36141	8.36857	8.371	8.34236	8.3129	8.33598	8.3332	8.33944	8.36391	8.34051	8.33556	8.41647	8.40831	8.41536	8.39314	8.39918	8.36963	8.4343	8.38618	8.38336	8.38182	8.38072	8.39239	8.41582	8.37022	8.39239	8.37936	8.35828	8.35227	8.2922	8.33519	8.31256	8.31953	8.35992
0.013875	8.2912	8.29572	8.34974	8.3617	8.36935	8.3681	8.36781	8.37533	8.37088	8.38527	8.35609	8.37108	8.34636	8.39551	8.35422	8.35157	8.36963	8.36767	8.30914	8.35406	8.33385	8.34338	8.34628	8.35831	8.33494	8.39165	8.38969	8.39002	8.40247	8.39088	8.40499	8.45042	8.39309	8.40681	8.40359	8.39393	8.39261	8.38167	8.38346	8.40191	8.38014	8.36169	8.37053	8.30721	8.33947	8.3249	8.30622	8.36464
0.014	8.31434	8.29345	8.34335	8.38686	8.36749	8.37045	8.35992	8.37498	8.3719	8.37691	8.36478	8.36342	8.33721	8.40892	8.37297	8.34285	8.38214	8.35727	8.30355	8.33898	8.32297	8.36129	8.35411	8.33692	8.34933	8.41058	8.38938	8.41667	8.3975	8.37318	8.38225	8.43454	8.38413	8.37683	8.41266	8.38168	8.36591	8.38685	8.36175	8.38408	8.39638	8.34803	8.35038	8.29806	8.33698	8.3108	8.3298	8.35938
0.014125	8.28586	8.31113	8.34763	8.3842	8.38518	8.35693	8.34866	8.40873	8.38549	8.37733	8.37189	8.38049	8.34166	8.38222	8.38219	8.32812	8.39801	8.34845	8.34745	8.32439	8.33396	8.35303	8.32825	8.30586	8.33347	8.40135	8.39679	8.40625	8.39291	8.39368	8.38818	8.40617	8.38754	8.39195	8.37267	8.3785	8.33767	8.40451	8.3836	8.39524	8.38415	8.33668	8.33784	8.29308	8.32021	8.31913	8.31569	8.3634
0.01425	8.26606	8.342	8.33669	8.37641	8.38333	8.37914	8.35569	8.39812	8.38764	8.35316	8.36462	8.36015	8.35542	8.34758	8.37479	8.33732	8.35758	8.3418	8.31856	8.33464	8.33228	8.35691	8.32401	8.32008	8.31651	8.38673	8.38938	8.38711	8.40134	8.39661	8.38027	8.42441	8.39763	8.40359	8.38422	8.37717	8.34193	8.38542	8.37302	8.3901	8.3743	8.36385	8.34379	8.27279	8.3112	8.31219	8.3451	8.36045
0.014375	8.28078	8.34427	8.33182	8.37594	8.38199	8.38564	8.34326	8.39435	8.38512	8.38018	8.35734	8.37907	8.36207	8.3784	8.3676	8.35526	8.35449	8.35083	8.3091	8.34406	8.34614	8.35249	8.32317	8.34291	8.33705	8.40933	8.4	8.39347	8.36692	8.37531	8.39291	8.42053	8.37387	8.39615	8.39186	8.34389	8.34901	8.39134	8.37798	8.38401	8.38403	8.37804	8.33037	8.29156	8.33308	8.29294	8.31488	8.35042
0.0145	8.27838	8.33569	8.34355	8.35387	8.39584	8.3801	8.34036	8.38409	8.3459	8.38788	8.36874	8.39261	8.35703	8.37048	8.35681	8.35652	8.38047	8.34609	8.31228	8.33794	8.33854	8.34977	8.34448	8.32014	8.31216	8.4007	8.39004	8.41188	8.39445	8.39866	8.3921	8.40754	8.39125	8.40565	8.38492	8.39434	8.34639	8.37657	8.36905	8.38622	8.39859	8.36621	8.32574	8.28952	8.32973	8.30018	8.30315	8.35619
0.014625	8.27683	8.3114	8.3428	8.37865	8.3879	8.36655	8.33794	8.36741	8.36457	8.383	8.37947	8.38091	8.35412	8.38531	8.37363	8.3501	8.38951	8.34258	8.33907	8.33169	8.32279	8.3323	8.34238	8.32224	8.32742	8.41416	8.38692	8.41047	8.40619	8.40656	8.37742	8.42281	8.39079	8.37364	8.3851	8.38368	8.35178	8.37673	8.36594	8.39288	8.38019	8.36212	8.33888	8.30401	8.32048	8.30191	8.30395	8.35857
0.01475	8.27839	8.32248	8.34695	8.37286	8.36243	8.36634	8.35084	8.40731	8.37813	8.37602	8.33575	8.37206	8.35609	8.38657	8.35497	8.34658	8.37479	8.35146	8.31453	8.30492	8.31577	8.31899	8.32291	8.32604	8.32883	8.42406	8.38846	8.40145	8.392	8.40069	8.38644	8.39876	8.37977	8.39384	8.35728	8.36712	8.38152	8.38176	8.36165	8.4034	8.39504	8.34937	8.32345	8.29659	8.32961	8.29086	8.31104	8.35271
0.014875	8.26758	8.29399	8.34952	8.38187	8.35574	8.37843	8.36522	8.39392	8.36234	8.37686	8.32961	8.36908	8.34925	8.38009	8.3281	8.35774	8.36497	8.34882	8.31738	8.33042	8.33401	8.31782	8.30431	8.32565	8.32579	8.41128	8.38322	8.40926	8.40395	8.39551	8.38911	8.41003	8.40302	8.39076	8.37833	8.37733	8.36613	8.39944	8.38452	8.39017	8.37008	8.34045	8.33113	8.28514	8.32673	8.29845	8.31212	8.35173
0.015	8.26427	8.3219	8.34513	8.38369	8.38721	8.3643	8.38308	8.38698	8.38017	8.37273	8.34087	8.38181	8.34832	8.38515	8.34835	8.36646	8.3789	8.37296	8.33087	8.33181	8.32239	8.32181	8.32755	8.33184	8.32208	8.39641	8.39635	8.42074	8.39136	8.38926	8.39467	8.4051	8.39049	8.38884	8.36886	8.38328	8.36487	8.39494	8.38875	8.40182	8.36626	8.34077	8.33078	8.306	8.31561	8.29164	8.29596	8.34542
0.015125	8.26585	8.32507	8.33987	8.38969	8.39169	8.37487	8.36832	8.39148	8.38415	8.36635	8.34203	8.36562	8.36494	8.39507	8.35284	8.35219	8.37112	8.39011	8.34822	8.33222	8.32919	8.35995	8.33684	8.32998	8.31695	8.39164	8.39412	8.40873	8.38909	8.38512	8.3624	8.40042	8.38634	8.39176	8.39699	8.37492	8.35348	8.37213	8.37647	8.39825	8.3634	8.33965	8.34077	8.30819	8.3233	8.28842	8.30046	8.32934
0.01525	8.29999	8.32097	8.34206	8.37629	8.37776	8.37378	8.35749	8.38753	8.37327	8.37934	8.35837	8.364	8.36629	8.37792	8.35842	8.34437	8.37251	8.34652	8.32941	8.34946	8.29689	8.3435	8.34799	8.30566	8.33001	8.38535	8.40109	8.403	8.38911	8.41147	8.37095	8.42361	8.40649	8.39192	8.39754	8.38628	8.36699	8.37008	8.36459	8.37773	8.38313	8.34743	8.30757	8.28744	8.31694	8.2787	8.29726	8.35914
0.015375	8.30453	8.28999	8.36254	8.38103	8.37522	8.36227	8.3549	8.35937	8.3931	8.39194	8.35877	8.36628	8.34571	8.37652	8.35827	8.33729	8.37575	8.34975	8.32735	8.34931	8.30133	8.31931	8.34302	8.32525	8.31869	8.40449	8.40623	8.38995	8.39063	8.39557	8.40472	8.42626	8.40595	8.37866	8.38457	8.36245	8.3709	8.37376	8.36149	8.36836	8.38831	8.35759	8.31705	8.29502	8.33264	8.29856	8.29533	8.35973
0.0155	8.29188	8.3033	8.35533	8.37452	8.37925	8.37113	8.37206	8.36661	8.3707	8.40041	8.38142	8.36628	8.33463	8.36575	8.3513	8.33613	8.38557	8.38324	8.32059	8.30873	8.31765	8.35345	8.32345	8.32433	8.30367	8.40894	8.40161	8.36528	8.40975	8.40417	8.3762	8.41429	8.40764	8.40056	8.38237	8.35951	8.35815	8.38473	8.36983	8.38529	8.36486	8.33635	8.3292	8.2849	8.3277	8.31293	8.29665	8.35393
0.015625	8.28696	8.29301	8.33508	8.38256	8.37991	8.37478	8.36205	8.3514	8.36643	8.37435	8.37766	8.39377	8.3461	8.3771	8.36595	8.33837	8.36886	8.38311	8.32765	8.32706	8.33099	8.34307	8.33026	8.32876	8.30778	8.38831	8.39661	8.38193	8.40147	8.37346	8.37428	8.42721	8.40314	8.36127	8.36842	8.36111	8.35072	8.36989	8.3982	8.39063	8.38897	8.33649	8.32183	8.29574	8.28514	8.30544	8.30312	8.34579
0.01575	8.27444	8.29797	8.35623	8.38982	8.40459	8.36392	8.35883	8.37149	8.37457	8.3809	8.36707	8.35461	8.36638	8.39597	8.37945	8.34452	8.35175	8.38045	8.33065	8.33104	8.34661	8.33089	8.34495	8.34813	8.3123	8.39509	8.4082	8.38492	8.40031	8.3911	8.37678	8.42037	8.40114	8.37506	8.37975	8.36826	8.37903	8.37764	8.36499	8.39249	8.37872	8.34504	8.33246	8.29596	8.31377	8.30998	8.30662	8.35928
0.015875	8.28095	8.29427	8.34024	8.35973	8.38959	8.36346	8.38679	8.37415	8.35555	8.38766	8.36461	8.36172	8.36821	8.40064	8.36961	8.34959	8.36862	8.37644	8.3083	8.34031	8.33154	8.35071	8.3299	8.3352	8.32584	8.39227	8.39426	8.38708	8.41228	8.38063	8.38319	8.40858	8.39645	8.36902	8.38263	8.39039	8.36314	8.38355	8.38105	8.38248	8.38958	8.32653	8.33321	8.3042	8.32384	8.31779	8.30722	8.35214
0.016	8.28821	8.31035	8.32876	8.38589	8.39503	8.37185	8.35754	8.36774	8.35306	8.36803	8.35524	8.37974	8.34283	8.36142	8.33346	8.3454	8.38938	8.38621	8.3213	8.33858	8.32654	8.35959	8.32883	8.33797	8.3038	8.39931	8.39898	8.4012	8.40581	8.3972	8.38267	8.39103	8.38403	8.38837	8.38434	8.38797	8.37302	8.38151	8.37981	8.37723	8.36333	8.36087	8.33291	8.27593	8.31712	8.32551	8.30367	8.35822
0.016125	8.29967	8.34033	8.33743	8.36739	8.38828	8.37684	8.35172	8.37659	8.35728	8.36959	8.32794	8.3692	8.33401	8.3732	8.33333	8.34775	8.37073	8.3736	8.32503	8.34184	8.33397	8.33199	8.34231	8.32566	8.28935	8.39409	8.39655	8.41941	8.40166	8.3916	8.38437	8.39621	8.38624	8.39017	8.37828	8.3698	8.37419	8.39202	8.37105	8.37278	8.38006	8.3577	8.33743	8.2871	8.31304	8.29552	8.30146	8.36211
0.01625	8.30815	8.30866	8.32841	8.37803	8.3889	8.38157	8.34094	8.37823	8.35344	8.38129	8.34653	8.38206	8.33681	8.36308	8.34119	8.3298	8.35622	8.35222	8.32799	8.34159	8.32748	8.32194	8.33842	8.33482	8.32713	8.38024	8.41352	8.40182	8.40869	8.3799	8.39632	8.41611	8.36951	8.38689	8.38077	8.3872	8.35879	8.38201	8.37886	8.37189	8.3677	8.34942	8.32986	8.28653	8.31879	8.30489	8.30304	8.34552
0.016375	8.28292	8.27666	8.3328	8.3876	8.37444	8.38797	8.34501	8.37251	8.34595	8.35903	8.3717	8.38772	8.3312	8.36875	8.37399	8.3401	8.367	8.34299	8.33533	8.31524	8.32819	8.32677	8.35058	8.33133	8.31148	8.3737	8.41516	8.38552	8.38895	8.38442	8.37163	8.41756	8.36846	8.39904	8.3885	8.36313	8.36103	8.40367	8.39048	8.40028	8.36118	8.34425	8.34226	8.29822	8.31482	8.29788	8.29696	8.33495
0.0165	8.26576	8.29408	8.32597	8.36739	8.36591	8.36655	8.3516	8.37279	8.35479	8.35652	8.35472	8.39493	8.34616	8.38657	8.36471	8.34425	8.37914	8.35432	8.30863	8.30667	8.32826	8.33629	8.34103	8.32999	8.29857	8.38812	8.37852	8.39719	8.38357	8.40236	8.38628	8.41525	8.37612	8.38029	8.36431	8.37813	8.35153	8.39211	8.37104	8.38388	8.37497	8.35419	8.32753	8.31014	8.31354	8.29422	8.3063	8.33724
0.016625	8.28825	8.30666	8.32568	8.36822	8.39143	8.37687	8.34771	8.39252	8.35965	8.35783	8.37229	8.39115	8.34559	8.38368	8.3595	8.34151	8.36279	8.36679	8.30595	8.30978	8.323	8.34017	8.32955	8.31747	8.32348	8.41061	8.35897	8.39761	8.39581	8.39469	8.39303	8.41854	8.38024	8.36562	8.37425	8.36346	8.35024	8.40423	8.34914	8.39865	8.38248	8.35795	8.31725	8.31116	8.32035	8.29102	8.32032	8.32779
0.01675	8.2704	8.2981	8.34589	8.36585	8.39023	8.35786	8.35099	8.36771	8.35699	8.3537	8.35998	8.37057	8.34765	8.3539	8.37102	8.32473	8.37099	8.3749	8.32302	8.3082	8.3203	8.30837	8.3474	8.30636	8.29319	8.41181	8.36312	8.38174	8.37985	8.41017	8.3833	8.41464	8.39019	8.37836	8.36623	8.36199	8.35291	8.37558	8.37477	8.38716	8.39081	8.34778	8.3362	8.28776	8.31034	8.30151	8.30374	8.33351
0.016875	8.27075	8.31412	8.3513	8.38185	8.37817	8.35162	8.37671	8.37734	8.36182	8.37692	8.34859	8.38543	8.36484	8.35198	8.36973	8.3358	8.373	8.35494	8.32162	8.31808	8.30514	8.31406	8.33337	8.3228	8.29999	8.3919	8.38357	8.37468	8.39667	8.40734	8.37248	8.41145	8.38792	8.39249	8.3821	8.35885	8.3746	8.39056	8.37244	8.39354	8.3732	8.34389	8.34277	8.27827	8.31364	8.30746	8.29508	8.32867
0.017	8.27653	8.31136	8.34947	8.37755	8.39277	8.35358	8.37072	8.35431	8.34833	8.34538	8.36484	8.36378	8.34454	8.36974	8.3649	8.35672	8.36107	8.37572	8.31171	8.29779	8.33359	8.36182	8.35362	8.33224	8.32281	8.39712	8.37491	8.37081	8.39625	8.39581	8.38143	8.39661	8.3532	8.38212	8.38412	8.36962	8.38269	8.38935	8.37797	8.38608	8.37882	8.35557	8.33416	8.29989	8.3109	8.29109	8.30083	8.34069
0.017125	8.27363	8.30006	8.34447	8.36455	8.39625	8.36939	8.35861	8.38896	8.37253	8.34752	8.35903	8.36852	8.3408	8.37294	8.37369	8.32904	8.34434	8.36309	8.31196	8.30177	8.32941	8.34298	8.34962	8.31255	8.29916	8.41355	8.38815	8.37922	8.38197	8.39618	8.39036	8.40826	8.38814	8.39292	8.39078	8.3634	8.36742	8.39148	8.37674	8.37976	8.36646	8.38178	8.33501	8.2738	8.32005	8.30742	8.30185	8.33037
0.01725	8.26275	8.30039	8.31863	8.35633	8.38985	8.38498	8.34911	8.38504	8.35776	8.36776	8.33552	8.37038	8.36448	8.3731	8.36483	8.34146	8.3581	8.34996	8.31034	8.31773	8.34167	8.31534	8.3695	8.31788	8.29934	8.40667	8.3671	8.39919	8.4072	8.39293	8.3884	8.43653	8.38248	8.37298	8.38948	8.37321	8.34497	8.37012	8.38885	8.38461	8.37007	8.36467	8.32961	8.28566	8.29798	8.31189	8.29818	8.34194
0.017375	8.27804	8.31193	8.33382	8.37916	8.35885	8.38502	8.33476	8.37768	8.36166	8.37634	8.33485	8.36721	8.35178	8.35229	8.31996	8.33961	8.36965	8.34104	8.3115	8.32323	8.32223	8.32963	8.34235	8.33226	8.26697	8.40598	8.37526	8.39994	8.36924	8.37089	8.37824	8.41784	8.38374	8.36801	8.37324	8.37264	8.35278	8.38577	8.36165	8.37605	8.36967	8.35612	8.31512	8.29679	8.30521	8.28948	8.30291	8.35107
0.0175	8.29419	8.31491	8.35206	8.38232	8.37358	8.37407	8.32454	8.36252	8.35933	8.35191	8.34309	8.36539	8.35311	8.355	8.34727	8.32554	8.36604	8.3335	8.31857	8.31944	8.32745	8.33383	8.32702	8.33726	8.30837	8.38652	8.38073	8.41399	8.37437	8.38121	8.39011	8.40856	8.40449	8.35526	8.37652	8.354	8.37399	8.37866	8.34964	8.39384	8.367	8.35332	8.33931	8.2783	8.31407	8.2822	8.31364	8.34938
0.017625	8.29957	8.29874	8.35151	8.39487	8.36011	8.34611	8.34947	8.37634	8.36558	8.33626	8.35566	8.37379	8.33689	8.37653	8.34803	8.32314	8.36225	8.34519	8.30528	8.31471	8.34164	8.33121	8.336	8.3323	8.31222	8.38863	8.40639	8.39341	8.36739	8.38655	8.38864	8.40354	8.39339	8.36954	8.36643	8.36587	8.37846	8.37779	8.35229	8.37577	8.37371	8.34923	8.31628	8.28174	8.30369	8.30421	8.29808	8.34014
0.01775	8.28187	8.28386	8.33998	8.37486	8.38195	8.36199	8.37386	8.36602	8.37114	8.3501	8.3542	8.36478	8.35522	8.37377	8.3389	8.34966	8.36292	8.3596	8.30262	8.313	8.32185	8.34401	8.34381	8.34517	8.30776	8.39826	8.39091	8.40763	8.40565	8.39455	8.38046	8.422	8.3825	8.36885	8.373	8.35277	8.3602	8.3849	8.36651	8.38071	8.36308	8.37939	8.32264	8.27137	8.29997	8.30277	8.28029	8.34882
0.017875	8.2769	8.30252	8.32957	8.36935	8.41167	8.36255	8.35484	8.38288	8.36931	8.35513	8.35132	8.37035	8.35724	8.3856	8.35078	8.3678	8.3801	8.35658	8.31032	8.31604	8.3129	8.32583	8.33506	8.33194	8.30786	8.39412	8.40636	8.3928	8.40047	8.3865	8.38965	8.41302	8.37196	8.3606	8.35961	8.35601	8.36736	8.36771	8.35996	8.3998	8.38868	8.3697	8.32693	8.28644	8.32129	8.30369	8.313	8.33835
0.018	8.28275	8.31314	8.33795	8.38619	8.38546	8.35732	8.35205	8.38512	8.36304	8.33945	8.36807	8.35805	8.37788	8.37984	8.33523	8.36742	8.37257	8.35322	8.32231	8.32841	8.31152	8.33356	8.33511	8.33274	8.30191	8.39677	8.38808	8.38652	8.40889	8.3868	8.38783	8.39373	8.37368	8.36973	8.35406	8.37615	8.36047	8.36203	8.37876	8.3744	8.36816	8.3421	8.32815	8.30666	8.31518	8.28375	8.30511	8.36165
0.018125	8.26224	8.29244	8.32948	8.37045	8.37983	8.36352	8.35389	8.37881	8.36979	8.35335	8.35798	8.35712	8.35735	8.39612	8.38607	8.34772	8.38932	8.34293	8.30373	8.31875	8.30525	8.32866	8.33106	8.33047	8.32782	8.40424	8.38935	8.40446	8.39212	8.40119	8.40015	8.43255	8.37601	8.37007	8.36285	8.36177	8.35693	8.39291	8.36996	8.3599	8.38794	8.33197	8.32167	8.29883	8.30552	8.29405	8.29852	8.36344
0.01825	8.26724	8.29073	8.32819	8.36068	8.36246	8.34708	8.3561	8.38966	8.37134	8.33189	8.36796	8.34082	8.33083	8.37611	8.35799	8.32341	8.35429	8.36637	8.29013	8.33014	8.30902	8.31581	8.32612	8.33126	8.303	8.40174	8.40653	8.40612	8.37936	8.4248	8.36658	8.4191	8.37046	8.35705	8.37313	8.35409	8.37691	8.3898	8.33935	8.35677	8.37623	8.3771	8.3297	8.29298	8.30649	8.29896	8.29999	8.33588
0.018375	8.26128	8.30729	8.33263	8.37257	8.3826	8.34623	8.3504	8.38173	8.35536	8.32987	8.34113	8.36609	8.31328	8.38467	8.36077	8.33439	8.37288	8.34399	8.29965	8.33223	8.3174	8.32146	8.32253	8.34121	8.31609	8.39139	8.37302	8.39762	8.38304	8.40522	8.37159	8.40809	8.38647	8.38442	8.37575	8.37631	8.36518	8.39022	8.362	8.39136	8.37784	8.36146	8.33547	8.28131	8.32908	8.30592	8.30447	8.33592
0.0185	8.2784	8.28805	8.346	8.38788	8.38053	8.35309	8.33381	8.35844	8.33958	8.35795	8.34319	8.37354	8.32773	8.36502	8.34515	8.33289	8.36713	8.34479	8.32346	8.34203	8.32195	8.33314	8.33814	8.33256	8.3189	8.38285	8.37933	8.38882	8.37743	8.40191	8.36607	8.4116	8.36008	8.37216	8.37747	8.36506	8.34518	8.38526	8.36046	8.37515	8.37573	8.33612	8.32526	8.28738	8.28935	8.27773	8.3012	8.35707
0.018625	8.27966	8.28837	8.32409	8.37875	8.38454	8.35297	8.33914	8.36538	8.34953	8.3486	8.35274	8.36964	8.3257	8.37287	8.33218	8.32657	8.35896	8.33642	8.32151	8.32738	8.30633	8.3227	8.34075	8.33476	8.31904	8.41255	8.39342	8.38725	8.35944	8.38431	8.38496	8.39753	8.36793	8.38537	8.34806	8.34919	8.35249	8.38792	8.35412	8.3579	8.36184	8.34618	8.33783	8.28559	8.31174	8.29306	8.28492	8.34544
0.01875	8.26099	8.28811	8.32473	8.36991	8.38018	8.36636	8.35172	8.37245	8.37192	8.36536	8.34337	8.35698	8.3417	8.37294	8.33307	8.30839	8.38841	8.31563	8.32649	8.33443	8.30638	8.30345	8.33471	8.33615	8.30506	8.37511	8.38918	8.40453	8.38462	8.35222	8.36938	8.4123	8.3663	8.37901	8.36772	8.36732	8.34904	8.38106	8.36	8.36263	8.37664	8.361	8.33904	8.29517	8.30618	8.2915	8.2967	8.33624
0.018875	8.26219	8.29474	8.32645	8.36413	8.38555	8.37035	8.3447	8.37656	8.37236	8.37209	8.33424	8.36726	8.33581	8.3673	8.35815	8.33508	8.3669	8.33894	8.30927	8.33792	8.31687	8.31323	8.34034	8.30808	8.32603	8.38355	8.39272	8.39417	8.3809	8.35719	8.39385	8.41611	8.36231	8.3754	8.3755	8.3474	8.34553	8.37648	8.3556	8.38712	8.37363	8.35963	8.32456	8.29729	8.30592	8.29735	8.28393	8.34765
0.019	8.27105	8.30051	8.33228	8.35505	8.38385	8.36593	8.35877	8.36202	8.35584	8.36019	8.34628	8.38647	8.32993	8.36182	8.33517	8.35446	8.36507	8.33784	8.31029	8.32191	8.32383	8.31877	8.31943	8.3204	8.31617	8.39647	8.39395	8.38853	8.36722	8.37354	8.37639	8.39558	8.38834	8.36211	8.38459	8.36551	8.36239	8.38068	8.36558	8.37605	8.37016	8.35908	8.33877	8.27532	8.30837	8.30162	8.26346	8.32832
0.019125	8.2652	8.29986	8.344	8.35654	8.36743	8.36839	8.35215	8.36526	8.35089	8.36684	8.34617	8.36729	8.33681	8.37518	8.32733	8.32703	8.35484	8.35265	8.31872	8.31821	8.32245	8.3336	8.32874	8.29937	8.31154	8.39112	8.39355	8.39588	8.37354	8.37157	8.39243	8.40478	8.38431	8.37556	8.37852	8.37231	8.36472	8.37923	8.37264	8.36172	8.37067	8.34832	8.31335	8.28642	8.30865	8.29636	8.29488	8.32188
0.01925	8.26356	8.29659	8.31944	8.37287	8.37199	8.34643	8.33144	8.36186	8.3533	8.36426	8.35145	8.35178	8.35887	8.37411	8.35555	8.3581	8.36191	8.36843	8.30792	8.30607	8.28803	8.34473	8.32198	8.30905	8.31448	8.37685	8.37428	8.389	8.37265	8.38808	8.35915	8.40625	8.36792	8.36623	8.35998	8.35259	8.35252	8.35844	8.35151	8.38281	8.37218	8.3381	8.30795	8.28139	8.3177	8.31122	8.30081	8.34391
0.019375	8.25758	8.27544	8.31682	8.35754	8.3826	8.35199	8.32759	8.36821	8.3605	8.37077	8.3558	8.35947	8.33426	8.36133	8.34778	8.35951	8.39468	8.34589	8.29206	8.30283	8.30716	8.34801	8.32507	8.30605	8.31538	8.38252	8.37471	8.38839	8.38216	8.37321	8.38781	8.39336	8.37781	8.36246	8.37312	8.35567	8.34685	8.38885	8.35369	8.38541	8.38847	8.34083	8.32096	8.29317	8.31948	8.30421	8.272	8.33958
0.0195	8.26238	8.28452	8.327	8.3574	8.385	8.35369	8.32836	8.3754	8.35887	8.35542	8.37392	8.37105	8.33807	8.35413	8.34331	8.34411	8.39484	8.355	8.30318	8.32594	8.309	8.34578	8.27688	8.32968	8.30112	8.39497	8.37473	8.3872	8.37314	8.37094	8.3763	8.40208	8.38286	8.35993	8.38705	8.35973	8.34749	8.38897	8.3625	8.38229	8.36024	8.34087	8.32775	8.27491	8.28861	8.30984	8.29443	8.35597
0.019625	8.24189	8.30138	8.33762	8.38605	8.37994	8.35804	8.33647	8.38294	8.35509	8.36021	8.35484	8.35529	8.34077	8.3657	8.33736	8.32777	8.38469	8.34592	8.30762	8.30977	8.31936	8.31587	8.31013	8.31191	8.32799	8.38548	8.37987	8.38303	8.35593	8.38419	8.36857	8.42088	8.38454	8.36801	8.38347	8.35907	8.36169	8.37908	8.35852	8.38729	8.35472	8.34398	8.32899	8.2779	8.30492	8.28818	8.29939	8.34133
0.01975	8.26158	8.28607	8.34007	8.36186	8.36633	8.34671	8.33603	8.36911	8.34681	8.38009	8.33398	8.35297	8.34082	8.3781	8.33422	8.34356	8.36114	8.36015	8.30094	8.30924	8.31148	8.33594	8.33314	8.29308	8.31179	8.39667	8.366	8.37849	8.37201	8.37523	8.37024	8.41589	8.37833	8.37053	8.365	8.3453	8.36057	8.36969	8.36431	8.38368	8.3622	8.36251	8.3312	8.28066	8.30926	8.27929	8.30655	8.34822
0.019875	8.27641	8.28858	8.33543	8.37848	8.38329	8.36067	8.35765	8.3603	8.34709	8.35047	8.34769	8.35082	8.35132	8.3633	8.32149	8.32946	8.37241	8.34901	8.29414	8.32601	8.30153	8.33885	8.33704	8.31116	8.32559	8.37275	8.36644	8.37276	8.376	8.36437	8.35824	8.42313	8.37167	8.35964	8.36582	8.36906	8.35796	8.39182	8.37112	8.38681	8.36125	8.3526	8.32332	8.27861	8.32072	8.27376	8.29945	8.34585
0.02	8.27726	8.30565	8.33955	8.37542	8.37528	8.36124	8.35059	8.38142	8.34686	8.3489	8.3344	8.35859	8.3273	8.35854	8.34969	8.33739	8.36136	8.35788	8.29417	8.30999	8.29263	8.33519	8.32007	8.31988	8.32742	8.38317	8.36514	8.39851	8.40173	8.37773	8.35978	8.40322	8.36537	8.38573	8.3664	8.37695	8.36333	8.38284	8.34553	8.39156	8.35908	8.34626	8.31892	8.27737	8.3346	8.28396	8.28896	8.3296
0.020125	8.27483	8.29422	8.33321	8.36713	8.36781	8.35445	8.33718	8.36421	8.36315	8.35054	8.3373	8.34871	8.34657	8.3732	8.34523	8.32036	8.36835	8.35045	8.31732	8.3129	8.30448	8.30724	8.3119	8.30953	8.29632	8.39493	8.381	8.37949	8.38615	8.38282	8.36823	8.38874	8.37073	8.38079	8.36652	8.37012	8.33759	8.41117	8.33298	8.37672	8.37225	8.34932	8.31338	8.27596	8.28076	8.28622	8.28767	8.34994
0.02025	8.26639	8.28928	8.32307	8.36893	8.3697	8.34749	8.35281	8.36804	8.35674	8.35912	8.33349	8.3727	8.33897	8.37023	8.33797	8.33378	8.37021	8.33565	8.30804	8.298	8.30669	8.31864	8.33107	8.29888	8.29084	8.39371	8.3886	8.37691	8.36501	8.40139	8.38287	8.39243	8.36945	8.37542	8.36028	8.36424	8.34831	8.39951	8.36641	8.35901	8.35828	8.33105	8.32545	8.29839	8.30205	8.29936	8.28532	8.34196
0.020375	8.25813	8.30189	8.32152	8.37372	8.34907	8.36453	8.35746	8.37048	8.36108	8.35812	8.3392	8.37014	8.34684	8.34822	8.3469	8.33624	8.38671	8.33855	8.31384	8.3213	8.33218	8.32759	8.3127	8.30914	8.30926	8.37636	8.36373	8.38866	8.36107	8.38455	8.38298	8.40205	8.36242	8.37218	8.38401	8.35782	8.33824	8.37437	8.3562	8.37628	8.35608	8.33213	8.31995	8.2832	8.30811	8.31128	8.27952	8.33212
0.0205	8.25708	8.29052	8.31126	8.34576	8.33999	8.35102	8.3297	8.36369	8.36111	8.34402	8.33585	8.37611	8.34942	8.34695	8.35246	8.32471	8.36781	8.32473	8.32081	8.33299	8.32591	8.32249	8.31117	8.30722	8.2906	8.38577	8.37798	8.37045	8.35842	8.37114	8.37788	8.38104	8.38695	8.36528	8.37396	8.33949	8.35067	8.35861	8.36483	8.3716	8.36116	8.34373	8.30444	8.26434	8.29682	8.28532	8.28169	8.32674
0.020625	8.26197	8.29028	8.32542	8.36377	8.35358	8.34475	8.33913	8.37326	8.34915	8.36628	8.32847	8.35954	8.33608	8.36771	8.36509	8.32348	8.33136	8.33225	8.29878	8.32236	8.32552	8.32516	8.32838	8.29809	8.28694	8.3591	8.37916	8.38968	8.3754	8.3824	8.34939	8.41112	8.37186	8.35741	8.35574	8.33578	8.34978	8.37346	8.36787	8.38628	8.35072	8.34695	8.33904	8.27452	8.29729	8.28302	8.27827	8.33652
0.02075	8.2709	8.28864	8.33242	8.37804	8.36869	8.35423	8.34859	8.36652	8.38036	8.35342	8.32528	8.37333	8.33311	8.36803	8.33578	8.31916	8.33813	8.3294	8.30149	8.30363	8.32461	8.34459	8.34067	8.31318	8.29852	8.36742	8.38365	8.37148	8.38549	8.37878	8.3784	8.38927	8.38637	8.38308	8.34778	8.34417	8.35492	8.354	8.36305	8.3882	8.36079	8.33565	8.33343	8.28225	8.28378	8.29116	8.29905	8.34402
0.020875	8.27797	8.26689	8.34402	8.3728	8.36514	8.35184	8.35088	8.3587	8.35468	8.33334	8.33566	8.36295	8.34359	8.34428	8.34176	8.33356	8.37389	8.33734	8.28492	8.30613	8.3068	8.34838	8.31814	8.34122	8.29248	8.39877	8.36803	8.39208	8.37509	8.37299	8.37347	8.40598	8.37846	8.36309	8.37131	8.33907	8.34453	8.34805	8.36611	8.38634	8.36398	8.3591	8.33589	8.27874	8.29984	8.27827	8.30183	8.32872
0.021	8.26566	8.28712	8.32289	8.35815	8.35518	8.35384	8.33578	8.33943	8.33551	8.35917	8.32654	8.34817	8.34232	8.34375	8.34054	8.31774	8.36702	8.33964	8.31248	8.28828	8.32509	8.31918	8.32181	8.33057	8.32025	8.38033	8.36979	8.38773	8.37155	8.37801	8.37057	8.39979	8.37167	8.38564	8.37992	8.34969	8.32847	8.37231	8.34386	8.37526	8.34996	8.36105	8.32578	8.27081	8.31802	8.25919	8.29465	8.33092
0.021125	8.26511	8.27595	8.31853	8.37174	8.3503	8.3413	8.3313	8.36503	8.32998	8.36625	8.33308	8.35883	8.33404	8.35889	8.33451	8.31661	8.37262	8.33195	8.29774	8.31335	8.31429	8.33485	8.33404	8.32127	8.29917	8.37568	8.36598	8.37591	8.3681	8.36266	8.36858	8.39624	8.38607	8.3772	8.38537	8.36288	8.3259	8.37381	8.33406	8.35716	8.34993	8.33005	8.29823	8.29108	8.31048	8.26091	8.28629	8.33779
0.02125	8.25453	8.29353	8.32776	8.36221	8.3402	8.33897	8.34575	8.37331	8.34892	8.35018	8.34695	8.36659	8.34888	8.36028	8.34766	8.3417	8.38333	8.35706	8.28334	8.33266	8.29616	8.32717	8.32577	8.31322	8.30831	8.38883	8.38489	8.36502	8.35956	8.38306	8.38318	8.41351	8.35957	8.37025	8.37077	8.3473	8.34574	8.35593	8.35618	8.36726	8.34834	8.32324	8.30642	8.2719	8.2905	8.25835	8.27523	8.32562
0.021375	8.26241	8.29519	8.33669	8.35499	8.35011	8.35308	8.34069	8.38782	8.34124	8.3627	8.35151	8.34464	8.32432	8.3709	8.34114	8.31716	8.37313	8.33781	8.28545	8.31631	8.29482	8.33219	8.3316	8.30886	8.29508	8.35555	8.39471	8.38478	8.36776	8.36936	8.36083	8.39031	8.34305	8.35743	8.37613	8.35471	8.33691	8.35774	8.36126	8.35664	8.33756	8.34991	8.3048	8.27198	8.29917	8.2745	8.28741	8.32108
0.0215	8.27007	8.28538	8.34663	8.36413	8.37107	8.36261	8.3697	8.37516	8.35419	8.37642	8.34266	8.35466	8.32797	8.37329	8.32611	8.31479	8.37984	8.32802	8.30948	8.30969	8.29198	8.32529	8.31679	8.31966	8.29569	8.37795	8.37606	8.37525	8.3601	8.38592	8.35132	8.38795	8.36641	8.36882	8.36413	8.34316	8.33566	8.35	8.36917	8.33657	8.34621	8.32724	8.32255	8.27563	8.31438	8.28139	8.29856	8.34269
0.021625	8.26163	8.30534	8.32204	8.3718	8.37349	8.34758	8.34608	8.3511	8.32963	8.36619	8.33572	8.38172	8.32779	8.36044	8.33151	8.33239	8.36551	8.34268	8.28815	8.31776	8.29544	8.30612	8.31969	8.29321	8.31979	8.39123	8.39654	8.39169	8.36782	8.38819	8.35678	8.38759	8.38599	8.35106	8.36555	8.33626	8.35909	8.36792	8.35072	8.33365	8.34453	8.32834	8.31688	8.28957	8.30882	8.28821	8.30408	8.34328
0.02175	8.27714	8.30619	8.31273	8.35641	8.35425	8.35226	8.34648	8.36978	8.33993	8.36923	8.35042	8.36266	8.31532	8.35055	8.33296	8.34011	8.37848	8.34885	8.29823	8.3106	8.30043	8.33308	8.32467	8.29802	8.33035	8.39047	8.39074	8.37567	8.36873	8.39232	8.37345	8.40704	8.37912	8.37182	8.37669	8.34558	8.34146	8.36232	8.35171	8.34106	8.34215	8.31345	8.32358	8.30935	8.31087	8.29066	8.28835	8.32276
0.021875	8.27503	8.28071	8.31216	8.35299	8.35071	8.36219	8.3652	8.35958	8.33318	8.35087	8.34872	8.35452	8.31251	8.36189	8.34114	8.33328	8.3684	8.33647	8.28947	8.32177	8.29901	8.30189	8.31858	8.3021	8.31078	8.36405	8.37939	8.37769	8.3808	8.38293	8.381	8.39027	8.37828	8.35476	8.37447	8.34864	8.36246	8.3738	8.36827	8.37204	8.34311	8.33099	8.33294	8.29885	8.28767	8.2912	8.29942	8.33486
0.022	8.27615	8.29192	8.33494	8.33922	8.35904	8.35912	8.36324	8.34576	8.34595	8.3549	8.36651	8.32726	8.33755	8.35399	8.34599	8.32803	8.35853	8.3329	8.29633	8.30614	8.31588	8.31412	8.31042	8.31403	8.29378	8.38655	8.35902	8.3763	8.37788	8.38107	8.37471	8.38776	8.38382	8.3655	8.37239	8.34957	8.34876	8.35439	8.36037	8.37122	8.35392	8.34873	8.31937	8.29335	8.27935	8.30975	8.30007	8.33461
0.022125	8.27503	8.30363	8.31769	8.35845	8.37154	8.35479	8.3181	8.36836	8.35503	8.35908	8.34676	8.34454	8.32482	8.34918	8.34506	8.3223	8.36182	8.32973	8.29633	8.28907	8.32712	8.31278	8.29972	8.30987	8.2908	8.38141	8.36862	8.37933	8.39474	8.35821	8.38174	8.37995	8.37241	8.36299	8.35786	8.33401	8.33058	8.39392	8.3484	8.38471	8.33569	8.34309	8.30137	8.28755	8.30001	8.28926	8.2922	8.33789
0.02225	8.26833	8.29192	8.32476	8.35964	8.36766	8.34045	8.34185	8.35226	8.37357	8.34409	8.33317	8.37861	8.30194	8.35053	8.32907	8.34293	8.35349	8.33212	8.29447	8.3048	8.30303	8.31687	8.30482	8.30097	8.28711	8.37423	8.3767	8.36607	8.37994	8.37313	8.37768	8.37601	8.34821	8.36262	8.37222	8.33294	8.3473	8.38401	8.33681	8.36572	8.34283	8.35061	8.31392	8.27928	8.28912	8.28818	8.2961	8.33145
0.022375	8.27268	8.28416	8.32104	8.3653	8.33969	8.35501	8.352	8.36201	8.36574	8.36226	8.34509	8.36179	8.30791	8.36351	8.34222	8.3321	8.35	8.32149	8.30949	8.3056	8.30791	8.31725	8.32109	8.31163	8.28909	8.3585	8.39057	8.371	8.36315	8.36744	8.36952	8.38793	8.35564	8.35696	8.37944	8.35373	8.36188	8.37457	8.35867	8.3831	8.37247	8.34872	8.29948	8.26907	8.31924	8.28033	8.30103	8.33434
0.0225	8.27749	8.28703	8.30647	8.34586	8.3558	8.35441	8.34139	8.36424	8.35966	8.35788	8.34411	8.34264	8.3316	8.34761	8.32132	8.34222	8.36249	8.32726	8.31057	8.31404	8.31454	8.32307	8.31813	8.31181	8.30241	8.37064	8.39446	8.39555	8.38658	8.35899	8.36359	8.39664	8.36867	8.37524	8.3622	8.36719	8.3426	8.35497	8.35814	8.35346	8.35484	8.34357	8.30968	8.27322	8.30661	8.30627	8.29654	8.34785
0.022625	8.25894	8.28751	8.3288	8.35782	8.34908	8.34153	8.32731	8.35892	8.34748	8.3819	8.33875	8.34537	8.33921	8.35934	8.32532	8.32381	8.36317	8.34498	8.28121	8.30169	8.31248	8.31533	8.29876	8.28516	8.30534	8.37169	8.38068	8.36324	8.39188	8.37056	8.36337	8.41187	8.34571	8.37347	8.36115	8.37467	8.34497	8.34692	8.35513	8.3716	8.35993	8.35691	8.31973	8.26134	8.30125	8.29362	8.27451	8.3137
0.02275	8.2579	8.29343	8.3231	8.35009	8.36768	8.33656	8.32207	8.36988	8.34991	8.35406	8.33295	8.35565	8.33833	8.36371	8.32616	8.30217	8.35759	8.33675	8.28281	8.3109	8.311	8.31879	8.31297	8.289	8.31264	8.3756	8.3659	8.37315	8.37844	8.38354	8.34475	8.40654	8.34302	8.37156	8.3456	8.36424	8.3488	8.32816	8.36658	8.37124	8.36691	8.34195	8.34933	8.2754	8.28892	8.29326	8.27146	8.31512
0.022875	8.26285	8.26897	8.33898	8.36249	8.3625	8.35106	8.33148	8.36113	8.34275	8.35191	8.34497	8.37833	8.31353	8.35217	8.32667	8.30468	8.36407	8.35236	8.28712	8.30223	8.31552	8.2959	8.30191	8.28519	8.30857	8.37104	8.36286	8.37521	8.37031	8.38331	8.36378	8.38915	8.35145	8.34232	8.35414	8.36842	8.34637	8.34792	8.3466	8.355	8.36284	8.32346	8.33686	8.28023	8.29773	8.28053	8.27943	8.3146
0.023	8.26255	8.28606	8.31696	8.37324	8.37201	8.34916	8.33342	8.35204	8.34772	8.35084	8.32397	8.35222	8.31454	8.35113	8.31382	8.32368	8.34956	8.33797	8.30812	8.31311	8.29479	8.31283	8.2897	8.30464	8.29501	8.39063	8.35022	8.37572	8.37216	8.38519	8.36534	8.40216	8.37006	8.35027	8.3568	8.35426	8.33933	8.36214	8.35391	8.35905	8.34065	8.3277	8.31923	8.27222	8.3014	8.27501	8.29029	8.32627
0.023125	8.24513	8.29663	8.32755	8.35548	8.35863	8.35021	8.33478	8.33376	8.34479	8.33508	8.30634	8.3498	8.31739	8.34903	8.31699	8.32466	8.34152	8.33105	8.28696	8.3015	8.2877	8.30793	8.30273	8.30311	8.30271	8.39252	8.36904	8.38592	8.38261	8.38214	8.36896	8.41048	8.36408	8.35545	8.35574	8.34025	8.34167	8.36111	8.34165	8.35719	8.33963	8.33876	8.31997	8.26633	8.28814	8.29009	8.27883	8.31412
0.02325	8.25292	8.29382	8.32017	8.35689	8.35609	8.32165	8.33601	8.34403	8.35393	8.35343	8.35257	8.34363	8.32887	8.33768	8.31923	8.33706	8.32827	8.35106	8.29253	8.30344	8.30638	8.31892	8.28478	8.29723	8.29125	8.36799	8.3629	8.38995	8.35348	8.37792	8.35465	8.39596	8.34028	8.34592	8.33514	8.34555	8.32991	8.36248	8.34603	8.35453	8.34763	8.31802	8.31537	8.27903	8.28213	8.27769	8.29368	8.33064
0.023375	8.24372	8.28225	8.31793	8.35039	8.33414	8.34607	8.32163	8.36373	8.34324	8.35116	8.34644	8.33696	8.31598	8.35004	8.31967	8.34281	8.33314	8.34678	8.30382	8.2999	8.30569	8.33073	8.31673	8.30676	8.29426	8.37422	8.34855	8.37646	8.36275	8.37284	8.33012	8.40139	8.35121	8.35689	8.34833	8.35246	8.34278	8.37135	8.35468	8.3469	8.35477	8.34561	8.28685	8.28594	8.2984	8.28077	8.29652	8.30117
0.0235	8.25642	8.28564	8.33091	8.35865	8.33362	8.33768	8.31958	8.35898	8.34798	8.35387	8.3287	8.33952	8.3151	8.35229	8.33163	8.31942	8.36428	8.33514	8.30595	8.29614	8.29427	8.33243	8.3166	8.31163	8.30024	8.35741	8.36845	8.37714	8.36838	8.37631	8.35723	8.40716	8.36534	8.36596	8.35392	8.34864	8.33726	8.3707	8.35417	8.3535	8.33411	8.33388	8.28672	8.2931	8.29945	8.29668	8.28085	8.33321
0.023625	8.25944	8.27611	8.33668	8.36038	8.36282	8.35347	8.32566	8.34883	8.34936	8.34707	8.35085	8.3603	8.31139	8.3625	8.33373	8.3341	8.35457	8.33818	8.27158	8.3131	8.2992	8.31284	8.33009	8.31655	8.30108	8.35358	8.38385	8.36427	8.36286	8.37009	8.38072	8.40879	8.35752	8.3763	8.36635	8.33623	8.34441	8.36958	8.34348	8.36903	8.33491	8.3317	8.29797	8.28104	8.30813	8.28146	8.28307	8.33182
0.02375	8.26535	8.30345	8.31458	8.33016	8.35253	8.36724	8.3296	8.34404	8.35104	8.34447	8.33342	8.34166	8.31161	8.3755	8.34244	8.31256	8.35244	8.35755	8.28148	8.30336	8.31191	8.3165	8.32482	8.30649	8.29388	8.37395	8.36745	8.35947	8.36142	8.37756	8.35182	8.40779	8.35201	8.37708	8.34615	8.36196	8.34189	8.34877	8.33957	8.37206	8.34091	8.32605	8.29793	8.2842	8.30772	8.27507	8.27218	8.33313
0.023875	8.263	8.28833	8.2951	8.35382	8.35325	8.35326	8.31537	8.35982	8.35419	8.34805	8.33089	8.3373	8.31445	8.35874	8.33308	8.29786	8.34987	8.34731	8.26994	8.30437	8.31728	8.3185	8.3308	8.31086	8.31116	8.36331	8.36682	8.37138	8.35928	8.3737	8.38034	8.39536	8.36345	8.35302	8.35383	8.35751	8.35131	8.35979	8.35907	8.36773	8.33382	8.33206	8.32454	8.24685	8.30108	8.25801	8.28708	8.31924
0.024	8.26022	8.28407	8.30328	8.35864	8.35102	8.34652	8.35764	8.34055	8.33974	8.35283	8.32492	8.35197	8.32502	8.33958	8.33831	8.33489	8.35122	8.3492	8.28676	8.30703	8.30933	8.29463	8.32056	8.314	8.30471	8.36651	8.39819	8.37007	8.37155	8.3708	8.36954	8.3907	8.36679	8.34857	8.36799	8.34096	8.34141	8.36663	8.34885	8.36736	8.33358	8.33211	8.31761	8.25713	8.29394	8.27068	8.29347	8.32986
0.024125	8.24671	8.29451	8.31332	8.35155	8.35104	8.35729	8.35067	8.34397	8.34405	8.33945	8.34873	8.33941	8.32367	8.35397	8.33523	8.3291	8.37009	8.34756	8.27817	8.30658	8.28971	8.2951	8.32241	8.30314	8.28392	8.38759	8.39664	8.37988	8.37833	8.35831	8.35454	8.38277	8.34071	8.35623	8.35397	8.33221	8.33591	8.36387	8.3319	8.37202	8.36013	8.32339	8.31111	8.25816	8.3036	8.27187	8.28993	8.3294
0.02425	8.23426	8.26327	8.30073	8.35496	8.36476	8.34457	8.34737	8.33484	8.32152	8.35492	8.35115	8.34719	8.3202	8.35435	8.33512	8.31862	8.35851	8.33033	8.28509	8.30054	8.3141	8.31397	8.31553	8.30828	8.28943	8.3924	8.36978	8.3741	8.37449	8.37962	8.36475	8.38067	8.35868	8.34301	8.33163	8.34736	8.34305	8.35665	8.33678	8.3725	8.34659	8.33434	8.31264	8.26472	8.29417	8.27386	8.28541	8.3212
0.024375	8.23611	8.27738	8.29206	8.35493	8.3297	8.33249	8.34418	8.33069	8.34553	8.35464	8.35258	8.35203	8.32315	8.38185	8.33599	8.32229	8.34643	8.3131	8.29041	8.30901	8.31171	8.30882	8.30025	8.2914	8.28982	8.39038	8.37365	8.38705	8.368	8.39383	8.36233	8.38372	8.35157	8.35316	8.33506	8.36184	8.32125	8.35325	8.33512	8.36431	8.33567	8.33733	8.3207	8.28815	8.29713	8.2807	8.25634	8.31574
0.0245	8.25481	8.29517	8.30928	8.34283	8.35872	8.34122	8.34964	8.3512	8.36637	8.34758	8.34364	8.33805	8.33479	8.36937	8.32877	8.29808	8.34086	8.3096	8.28979	8.312	8.31612	8.31243	8.3067	8.28284	8.28801	8.36921	8.37654	8.37166	8.3653	8.38876	8.37941	8.39281	8.37283	8.34653	8.33372	8.34978	8.32249	8.36136	8.3414	8.34318	8.3568	8.33607	8.33433	8.27906	8.29461	8.27796	8.27005	8.32795
0.024625	8.25482	8.28815	8.30822	8.3484	8.35285	8.36067	8.32597	8.35925	8.37736	8.35253	8.3348	8.35747	8.3198	8.36327	8.33073	8.31619	8.34105	8.33778	8.30024	8.33649	8.30697	8.28412	8.32732	8.28975	8.2973	8.36672	8.3651	8.36156	8.3491	8.36269	8.38149	8.38229	8.35525	8.35033	8.32229	8.35768	8.31539	8.37485	8.34519	8.35248	8.34914	8.34348	8.34093	8.28692	8.29614	8.27885	8.27046	8.34881
0.02475	8.25916	8.28581	8.32275	8.36815	8.34198	8.34223	8.32187	8.35707	8.34193	8.37163	8.32988	8.35448	8.3474	8.35123	8.32632	8.32979	8.35347	8.32615	8.29777	8.31773	8.32039	8.30685	8.32149	8.30997	8.3331	8.37837	8.35011	8.37552	8.33843	8.36843	8.37338	8.38752	8.36452	8.34604	8.34959	8.34554	8.32375	8.35669	8.34752	8.36798	8.36892	8.32359	8.32203	8.2775	8.30122	8.27534	8.28148	8.33478
0.024875	8.26458	8.28313	8.31277	8.35184	8.34793	8.34491	8.34842	8.34071	8.32925	8.34827	8.31423	8.35233	8.33788	8.33454	8.32577	8.34325	8.36172	8.33681	8.30099	8.31935	8.32402	8.32168	8.31499	8.30477	8.31148	8.36834	8.35718	8.39355	8.35927	8.36723	8.35953	8.38506	8.3619	8.36122	8.30833	8.32104	8.33367	8.33522	8.35627	8.35286	8.33707	8.33581	8.32288	8.28484	8.29932	8.27718	8.27745	8.34624
0.025	8.26686	8.26241	8.32871	8.35775	8.35255	8.3397	8.33895	8.36782	8.35063	8.34152	8.32332	8.35001	8.32966	8.34088	8.32877	8.34622	8.35092	8.34356	8.30125	8.31142	8.31757	8.31132	8.3007	8.29615	8.29549	8.38416	8.37478	8.39139	8.3609	8.36642	8.35632	8.3964	8.34641	8.35454	8.33022	8.33346	8.33952	8.36563	8.33713	8.34756	8.32499	8.3212	8.31089	8.2692	8.29031	8.24882	8.28368	8.3289
0.025125	8.26687	8.27107	8.33086	8.37416	8.36078	8.339	8.35221	8.34126	8.34245	8.33396	8.32644	8.35065	8.32784	8.34433	8.32765	8.33754	8.36747	8.3096	8.30334	8.28123	8.30798	8.30926	8.3052	8.30268	8.28748	8.36326	8.36086	8.37995	8.35851	8.35167	8.35454	8.40033	8.3349	8.32729	8.34684	8.34745	8.32313	8.35316	8.31898	8.35519	8.34465	8.33193	8.29814	8.26381	8.28208	8.27351	8.27303	8.31377
0.02525	8.25919	8.2877	8.33651	8.36427	8.35671	8.34173	8.34721	8.34541	8.33081	8.3413	8.32227	8.35533	8.32863	8.35609	8.32761	8.30956	8.38815	8.32152	8.27581	8.29283	8.30255	8.30537	8.31167	8.29702	8.29921	8.36891	8.35023	8.39001	8.35416	8.36043	8.3802	8.40687	8.36475	8.33079	8.32954	8.34378	8.32048	8.35297	8.34952	8.35532	8.36453	8.33627	8.30443	8.26989	8.2806	8.28522	8.27629	8.31664
0.025375	8.26795	8.26971	8.33352	8.34373	8.35317	8.35766	8.3326	8.34259	8.34732	8.32921	8.32541	8.34737	8.3279	8.35255	8.31893	8.32656	8.35449	8.33547	8.26991	8.30862	8.3159	8.30632	8.3128	8.30252	8.29989	8.38178	8.35225	8.38887	8.35043	8.3633	8.35656	8.38218	8.35198	8.36273	8.34314	8.35921	8.34621	8.36099	8.34863	8.362	8.36859	8.32179	8.30955	8.26485	8.29704	8.26419	8.28548	8.31326
0.0255	8.25302	8.27692	8.33669	8.36404	8.3414	8.36213	8.32905	8.36047	8.35505	8.33477	8.32568	8.34342	8.3266	8.33887	8.29716	8.3241	8.34784	8.3298	8.27998	8.28705	8.32269	8.30436	8.28134	8.31132	8.30035	8.38615	8.38676	8.37244	8.33964	8.35912	8.34806	8.38786	8.35709	8.35111	8.3389	8.35841	8.33113	8.35007	8.352	8.37067	8.35383	8.34021	8.30453	8.26982	8.28606	8.25941	8.29549	8.32114
0.025625	8.26822	8.27132	8.29781	8.35857	8.35206	8.33345	8.33839	8.35747	8.33367	8.32879	8.33535	8.37041	8.30477	8.35269	8.32709	8.30761	8.33805	8.33354	8.27066	8.28501	8.3075	8.30588	8.31299	8.29884	8.2895	8.37431	8.39476	8.39047	8.35522	8.36175	8.3532	8.38587	8.36716	8.35657	8.34181	8.35315	8.34634	8.35232	8.34037	8.35708	8.3228	8.33464	8.29783	8.28577	8.27576	8.27701	8.28526	8.31294
0.02575	8.27204	8.27937	8.31259	8.34479	8.3601	8.35088	8.32895	8.35287	8.32938	8.33059	8.32872	8.36556	8.31235	8.36099	8.33711	8.32232	8.33772	8.33967	8.27402	8.30127	8.29889	8.3095	8.33527	8.29968	8.28149	8.37412	8.38657	8.37795	8.378	8.36513	8.36089	8.39186	8.35647	8.34978	8.34755	8.32578	8.34521	8.34696	8.3254	8.33348	8.34029	8.33508	8.31156	8.2768	8.29254	8.27763	8.27464	8.33542
0.025875	8.25763	8.27773	8.31781	8.33552	8.35513	8.36483	8.33733	8.3508	8.34468	8.33071	8.32827	8.34979	8.31054	8.34618	8.3163	8.30845	8.3486	8.34371	8.29457	8.29071	8.30099	8.31264	8.32494	8.3082	8.29137	8.36726	8.36431	8.36526	8.35734	8.36414	8.3699	8.39426	8.35526	8.35706	8.34128	8.33311	8.34448	8.33878	8.35487	8.34489	8.35787	8.33411	8.30864	8.27221	8.30686	8.26823	8.26144	8.32972
0.026	8.21563	8.27415	8.31534	8.35706	8.34723	8.35408	8.31993	8.35392	8.35574	8.32451	8.32845	8.34688	8.33102	8.35393	8.32703	8.3025	8.33826	8.33516	8.30466	8.29446	8.29225	8.31666	8.3147	8.29049	8.29099	8.35689	8.34547	8.38121	8.33814	8.33971	8.36797	8.39979	8.35847	8.36384	8.35505	8.35329	8.34962	8.35419	8.33018	8.36121	8.3346	8.34157	8.31271	8.28543	8.29369	8.28122	8.29698	8.31422
0.026125	8.25259	8.26687	8.33303	8.36196	8.3419	8.34054	8.33121	8.34167	8.34798	8.33784	8.326	8.34865	8.32205	8.33222	8.32856	8.30217	8.33598	8.31602	8.31268	8.29806	8.2849	8.31075	8.30473	8.29913	8.28242	8.35203	8.35104	8.38479	8.36669	8.36071	8.36583	8.38583	8.37012	8.34496	8.3567	8.35236	8.3549	8.34692	8.33054	8.34396	8.3438	8.31653	8.31274	8.27819	8.27885	8.27239	8.26795	8.30668
0.02625	8.24475	8.2654	8.32143	8.35832	8.33271	8.33209	8.31572	8.35417	8.34508	8.35405	8.32848	8.34692	8.29753	8.33237	8.33598	8.30383	8.34699	8.31524	8.29552	8.30357	8.30034	8.3047	8.31797	8.29961	8.30714	8.35614	8.37836	8.38337	8.3504	8.36216	8.35423	8.38791	8.36112	8.37398	8.35596	8.35796	8.33348	8.31964	8.3355	8.35369	8.36545	8.32954	8.29322	8.27092	8.29632	8.28387	8.26888	8.31902
0.026375	8.23594	8.26687	8.31537	8.36282	8.35024	8.33887	8.31751	8.34998	8.33474	8.3577	8.33112	8.34946	8.32005	8.34248	8.33391	8.31297	8.35324	8.32691	8.29987	8.30355	8.28881	8.30917	8.30466	8.30595	8.27089	8.3679	8.37548	8.3735	8.36545	8.35622	8.34502	8.40116	8.36621	8.36481	8.34496	8.34747	8.32955	8.34674	8.36221	8.35184	8.34653	8.33778	8.31269	8.25114	8.28835	8.27272	8.26865	8.31403
0.0265	8.23313	8.26517	8.31229	8.36451	8.33107	8.33077	8.31508	8.35458	8.32671	8.35036	8.31629	8.33939	8.31686	8.34846	8.31539	8.30987	8.37071	8.3307	8.27017	8.29594	8.29999	8.3084	8.27873	8.29041	8.27792	8.36481	8.35984	8.38178	8.3417	8.35844	8.36573	8.38813	8.35139	8.33851	8.33792	8.33967	8.34095	8.36892	8.35478	8.33269	8.34902	8.3307	8.30804	8.26321	8.26485	8.26232	8.26267	8.33285
0.026625	8.24425	8.27697	8.29938	8.35534	8.34595	8.3366	8.29549	8.33427	8.34404	8.34655	8.30672	8.34354	8.31821	8.36269	8.3204	8.29513	8.3376	8.32223	8.26668	8.29933	8.31342	8.31474	8.2904	8.30461	8.282	8.35838	8.35055	8.37746	8.36678	8.35532	8.35966	8.36623	8.3546	8.34117	8.3452	8.34124	8.34141	8.3727	8.36107	8.36459	8.34772	8.33866	8.32084	8.27889	8.28316	8.24946	8.27811	8.33299
0.02675	8.26234	8.27629	8.32301	8.35442	8.34052	8.32472	8.32783	8.34328	8.34278	8.35495	8.34446	8.34167	8.33551	8.35897	8.30984	8.3103	8.34844	8.31169	8.29052	8.32784	8.31488	8.30817	8.28799	8.28859	8.28168	8.35618	8.34299	8.36613	8.35335	8.3431	8.35086	8.3719	8.32913	8.33079	8.34303	8.31588	8.33068	8.36014	8.34489	8.35871	8.34854	8.34066	8.30793	8.27925	8.2676	8.2678	8.26462	8.32898
0.026875	8.25683	8.27572	8.3061	8.36515	8.35686	8.33295	8.32586	8.35719	8.3298	8.33397	8.36059	8.34599	8.33956	8.34914	8.33956	8.30747	8.33277	8.30606	8.26429	8.31843	8.31262	8.30364	8.30543	8.28345	8.28522	8.36994	8.36098	8.38173	8.34222	8.33998	8.35588	8.36657	8.33177	8.37334	8.35448	8.33758	8.32719	8.37048	8.34264	8.36438	8.35304	8.32585	8.28925	8.26533	8.28167	8.26517	8.25017	8.32281
0.027	8.25813	8.29085	8.29265	8.36228	8.33545	8.35083	8.33342	8.35031	8.32953	8.32748	8.33878	8.31815	8.32661	8.34249	8.33995	8.29546	8.34584	8.31504	8.30439	8.29637	8.29939	8.31721	8.28696	8.28582	8.28461	8.37334	8.35635	8.3697	8.33374	8.3388	8.34694	8.38103	8.32664	8.36633	8.34822	8.3297	8.33846	8.33725	8.33676	8.35364	8.32834	8.32941	8.28526	8.26065	8.29408	8.25056	8.24342	8.31837
0.027125	8.2772	8.28165	8.30457	8.32069	8.32783	8.35887	8.32593	8.33042	8.33499	8.30947	8.33243	8.33166	8.32345	8.35004	8.32992	8.30937	8.32025	8.32654	8.31278	8.29523	8.31139	8.3002	8.28658	8.28461	8.30637	8.35593	8.3717	8.38161	8.35198	8.3528	8.3583	8.40103	8.34482	8.33756	8.35325	8.32928	8.33929	8.33204	8.33268	8.33243	8.33991	8.33289	8.2961	8.2726	8.29449	8.27921	8.28465	8.30633
0.02725	8.25022	8.26751	8.32166	8.34634	8.33292	8.32893	8.33152	8.3474	8.33072	8.33897	8.34692	8.34886	8.32647	8.34971	8.29771	8.30328	8.32254	8.32042	8.2863	8.29556	8.308	8.29456	8.30273	8.29533	8.30456	8.34296	8.35505	8.36649	8.34927	8.35473	8.34398	8.39484	8.341	8.34066	8.35425	8.32317	8.34035	8.33292	8.35387	8.34502	8.35442	8.33115	8.27647	8.27452	8.29137	8.27854	8.29224	8.3151
0.027375	8.26244	8.2854	8.32455	8.34116	8.34283	8.33528	8.33611	8.34731	8.31435	8.3268	8.31178	8.33015	8.32002	8.34319	8.29882	8.32693	8.33818	8.31186	8.28776	8.28744	8.29472	8.30238	8.31459	8.30772	8.30081	8.33563	8.3736	8.39964	8.35812	8.36819	8.36403	8.36359	8.33884	8.33037	8.342	8.34038	8.33436	8.3352	8.34685	8.35475	8.33184	8.33663	8.28503	8.26824	8.27213	8.28239	8.28493	8.31834
0.0275	8.26115	8.28158	8.32677	8.33166	8.34002	8.34447	8.32639	8.33936	8.35449	8.34729	8.32571	8.34298	8.329	8.34134	8.29248	8.30285	8.33913	8.32468	8.28614	8.30321	8.2857	8.29666	8.31171	8.28634	8.29409	8.33926	8.36994	8.38382	8.3738	8.34961	8.35638	8.3773	8.35235	8.35052	8.34992	8.32429	8.32313	8.35268	8.34798	8.33861	8.34438	8.33988	8.28254	8.26825	8.28326	8.27512	8.26176	8.31182
0.027625	8.23957	8.27203	8.33597	8.34459	8.35133	8.32738	8.31421	8.3521	8.34638	8.36407	8.3136	8.3556	8.3152	8.32897	8.31055	8.29695	8.34034	8.33321	8.30713	8.29631	8.29703	8.30288	8.30331	8.28891	8.29604	8.35459	8.36707	8.36469	8.36932	8.3489	8.36125	8.38773	8.35487	8.35994	8.33485	8.33399	8.32409	8.35677	8.32609	8.34677	8.35166	8.32816	8.30442	8.25589	8.2841	8.264	8.27235	8.3171
0.02775	8.25593	8.27238	8.3272	8.35922	8.33984	8.32091	8.33256	8.34327	8.33028	8.34242	8.3519	8.35686	8.32029	8.34741	8.30317	8.30059	8.33749	8.32289	8.29653	8.28164	8.27802	8.32188	8.28996	8.29378	8.30161	8.3526	8.35143	8.37674	8.33815	8.34251	8.35296	8.37038	8.34106	8.35539	8.35314	8.35525	8.33275	8.35239	8.34673	8.34766	8.33584	8.32159	8.29909	8.25587	8.26833	8.27767	8.27925	8.33942
0.027875	8.25903	8.2791	8.31844	8.35314	8.33882	8.33486	8.31647	8.35804	8.32743	8.3419	8.31419	8.33821	8.30482	8.35477	8.31219	8.31105	8.34481	8.3183	8.31233	8.30151	8.29836	8.31316	8.30865	8.29136	8.29718	8.33911	8.35887	8.39745	8.35234	8.36745	8.35152	8.40002	8.35345	8.36167	8.33803	8.32302	8.34087	8.34609	8.35515	8.35531	8.34511	8.31389	8.29452	8.24792	8.28098	8.2785	8.27577	8.33356
0.028	8.26929	8.26851	8.32156	8.36476	8.33208	8.32852	8.31517	8.35295	8.33494	8.32228	8.31332	8.33481	8.32326	8.33836	8.31563	8.30956	8.33891	8.32005	8.30279	8.27955	8.31434	8.31928	8.30452	8.29352	8.28879	8.35482	8.3735	8.37966	8.35483	8.35373	8.3509	8.39803	8.36077	8.34695	8.34292	8.32129	8.33419	8.34163	8.34238	8.34998	8.34216	8.32522	8.29781	8.27698	8.28053	8.25311	8.25385	8.32613
0.028125	8.24548	8.27967	8.32891	8.34291	8.33972	8.31874	8.31588	8.36167	8.33322	8.3356	8.34003	8.34257	8.31725	8.33296	8.30653	8.31008	8.32726	8.29876	8.27565	8.28772	8.30779	8.3198	8.30451	8.29523	8.29653	8.37329	8.37991	8.35564	8.35919	8.35297	8.34102	8.38969	8.34863	8.35318	8.31817	8.33726	8.32298	8.34995	8.3554	8.34199	8.33439	8.32584	8.30302	8.26386	8.27808	8.28615	8.28049	8.32196
0.02825	8.25999	8.27035	8.32162	8.34302	8.35134	8.34519	8.32069	8.34925	8.34448	8.31701	8.33963	8.35562	8.30458	8.32902	8.30817	8.31682	8.32368	8.31895	8.29221	8.28811	8.29079	8.30431	8.29674	8.32469	8.29323	8.38963	8.38548	8.36779	8.36109	8.35008	8.35199	8.37728	8.33847	8.35618	8.33129	8.32094	8.32761	8.34566	8.34026	8.35473	8.35616	8.31488	8.27759	8.26257	8.28922	8.286	8.27784	8.33917
0.028375	8.2599	8.28407	8.32235	8.35529	8.34246	8.33452	8.32654	8.32301	8.3507	8.34263	8.33241	8.3409	8.3016	8.34747	8.29292	8.30817	8.3265	8.33524	8.2766	8.27689	8.28817	8.2907	8.30411	8.30657	8.29432	8.39388	8.36516	8.35934	8.35458	8.35832	8.36812	8.37865	8.35989	8.35689	8.31717	8.31407	8.34013	8.3364	8.34146	8.37263	8.34227	8.33626	8.28461	8.26742	8.3034	8.2732	8.27744	8.3371
0.0285	8.25261	8.27731	8.31849	8.35304	8.33284	8.32298	8.31553	8.34002	8.32134	8.35749	8.31932	8.33954	8.31552	8.33983	8.3045	8.31902	8.34744	8.33265	8.28487	8.28244	8.27196	8.30527	8.30653	8.29182	8.28309	8.36884	8.36134	8.36964	8.34792	8.35134	8.35507	8.37373	8.35241	8.36053	8.34722	8.32312	8.32188	8.3346	8.37157	8.36555	8.33958	8.31266	8.29674	8.27975	8.2965	8.2681	8.285	8.30926
0.028625	8.25012	8.28532	8.31757	8.36422	8.34462	8.32998	8.31514	8.36499	8.31847	8.33312	8.32077	8.35152	8.31705	8.33771	8.31488	8.2995	8.34251	8.32397	8.27551	8.29033	8.27348	8.29795	8.30209	8.2928	8.26518	8.34565	8.34856	8.35541	8.32753	8.36121	8.35182	8.38437	8.36125	8.35655	8.3423	8.31736	8.32816	8.32836	8.34088	8.37444	8.33684	8.33601	8.28612	8.27385	8.28146	8.26147	8.28471	8.32446
0.02875	8.23706	8.27259	8.32027	8.33658	8.34653	8.33901	8.32498	8.33929	8.34905	8.34622	8.34496	8.3476	8.30357	8.34054	8.30125	8.30924	8.3344	8.29891	8.26621	8.29183	8.27457	8.30311	8.3062	8.30113	8.2975	8.38441	8.34607	8.36649	8.35581	8.379	8.35693	8.38368	8.34882	8.3592	8.34689	8.34158	8.33997	8.36142	8.34123	8.35046	8.32983	8.32706	8.29935	8.2799	8.27232	8.27053	8.26659	8.313
0.028875	8.23261	8.26135	8.29249	8.32795	8.34422	8.35532	8.35538	8.33968	8.36121	8.34733	8.33188	8.3269	8.31125	8.35267	8.30648	8.33934	8.33976	8.30725	8.26093	8.29723	8.30151	8.31345	8.30807	8.28188	8.28737	8.3744	8.35204	8.35121	8.36644	8.34505	8.34375	8.37865	8.34901	8.35089	8.36384	8.34415	8.34341	8.34656	8.34114	8.34332	8.30779	8.32754	8.29844	8.26699	8.27328	8.27225	8.27148	8.3166
0.029	8.23607	8.26588	8.30981	8.32945	8.3507	8.36068	8.31508	8.32021	8.32452	8.3327	8.33925	8.34845	8.30136	8.34527	8.31918	8.31334	8.34158	8.3233	8.27126	8.2994	8.29979	8.31216	8.29132	8.29967	8.28033	8.34652	8.3512	8.36845	8.36211	8.34669	8.35368	8.38416	8.3666	8.34061	8.35206	8.34634	8.32352	8.35238	8.34479	8.347	8.30215	8.34078	8.28895	8.26326	8.28721	8.27474	8.25227	8.30681
0.029125	8.23844	8.27687	8.30411	8.32818	8.34124	8.34836	8.31231	8.3491	8.31444	8.32246	8.33787	8.32185	8.30917	8.34775	8.31711	8.32036	8.35355	8.32706	8.29391	8.27357	8.27277	8.31048	8.294	8.31483	8.26483	8.35548	8.34634	8.36757	8.38519	8.33201	8.33699	8.38422	8.3755	8.33789	8.34595	8.35124	8.32377	8.35996	8.3512	8.35957	8.31367	8.33534	8.31259	8.24741	8.2942	8.27924	8.26643	8.32092
0.02925	8.24017	8.2691	8.31044	8.33601	8.33936	8.33473	8.3086	8.3556	8.33998	8.31195	8.33427	8.34014	8.30038	8.33471	8.31641	8.31131	8.35476	8.32635	8.28442	8.26985	8.26056	8.30782	8.2746	8.28776	8.26894	8.35712	8.33964	8.37408	8.34743	8.34117	8.34199	8.38062	8.35436	8.34903	8.36187	8.34424	8.3372	8.36313	8.34807	8.35281	8.3283	8.29785	8.30193	8.24635	8.28678	8.27579	8.26334	8.31703
0.029375	8.22894	8.2924	8.32159	8.33194	8.33758	8.30566	8.30677	8.33818	8.34143	8.32372	8.33453	8.33688	8.31837	8.32574	8.31451	8.30148	8.35915	8.33268	8.27937	8.27519	8.273	8.29362	8.27042	8.27852	8.27045	8.33607	8.35831	8.36415	8.36236	8.35335	8.34417	8.38939	8.35786	8.35997	8.3534	8.34479	8.33454	8.33858	8.32439	8.34663	8.34129	8.31274	8.30367	8.25839	8.28335	8.2629	8.25979	8.31801
0.0295	8.25019	8.27505	8.30924	8.33575	8.32767	8.29596	8.30846	8.33489	8.33254	8.32729	8.33493	8.3408	8.32951	8.32846	8.31046	8.31831	8.32782	8.31528	8.28029	8.27859	8.2917	8.30683	8.28155	8.32142	8.25521	8.34789	8.35921	8.37294	8.35978	8.3434	8.34361	8.38086	8.34927	8.35007	8.33654	8.35097	8.33589	8.3308	8.32705	8.34137	8.36159	8.31221	8.31007	8.26655	8.29329	8.28117	8.26715	8.31285
0.029625	8.231	8.28143	8.32386	8.33879	8.33958	8.31975	8.32275	8.3393	8.32139	8.33411	8.34531	8.34693	8.31389	8.34138	8.32325	8.32116	8.32719	8.3038	8.28425	8.28087	8.29214	8.30786	8.29076	8.30726	8.27083	8.36175	8.36554	8.34428	8.3525	8.33868	8.33292	8.39115	8.33407	8.35218	8.34049	8.35388	8.32127	8.33324	8.34121	8.33366	8.35954	8.32914	8.31064	8.26072	8.27138	8.27647	8.25571	8.30871
0.02975	8.24106	8.28412	8.31318	8.33705	8.33051	8.32615	8.3142	8.33182	8.31552	8.34623	8.3125	8.34979	8.30296	8.35378	8.31185	8.3184	8.32389	8.31219	8.29803	8.29448	8.28684	8.30442	8.3071	8.27457	8.27594	8.37198	8.34999	8.36398	8.32751	8.34489	8.35037	8.38753	8.33364	8.35429	8.32761	8.34091	8.33378	8.32745	8.32909	8.34492	8.32473	8.32143	8.31058	8.23974	8.25745	8.24761	8.2692	8.33267
0.029875	8.25897	8.26532	8.31191	8.32699	8.34377	8.32704	8.32339	8.34666	8.34497	8.33981	8.30929	8.33739	8.29885	8.34608	8.30835	8.29149	8.35458	8.32175	8.27198	8.27994	8.27901	8.29853	8.28748	8.28679	8.29225	8.37259	8.36012	8.35271	8.35401	8.34412	8.35484	8.37349	8.33949	8.34837	8.33463	8.35023	8.33388	8.31644	8.32336	8.34449	8.34576	8.30582	8.31171	8.2364	8.26859	8.25389	8.25742	8.31879
0.03	8.24135	8.25784	8.31391	8.32223	8.35341	8.33544	8.31573	8.34314	8.33688	8.31367	8.3151	8.33594	8.30914	8.34177	8.31255	8.31508	8.35823	8.31708	8.26027	8.27965	8.28776	8.26627	8.31174	8.29968	8.28607	8.35786	8.35097	8.34552	8.34793	8.35313	8.32687	8.40458	8.34864	8.33456	8.33308	8.32505	8.31677	8.31958	8.3224	8.34535	8.34052	8.30804	8.28981	8.25152	8.29099	8.24337	8.25559	8.32062
0.030125	8.22869	8.26697	8.30707	8.34641	8.34527	8.33868	8.31459	8.34025	8.32463	8.33324	8.30357	8.32666	8.31104	8.32775	8.31547	8.31367	8.32819	8.32074	8.29956	8.2745	8.29249	8.28284	8.29266	8.2915	8.28835	8.338	8.36887	8.35974	8.35848	8.34866	8.33975	8.37383	8.33356	8.34745	8.31638	8.31823	8.3253	8.33269	8.33679	8.34183	8.34792	8.30209	8.28692	8.26011	8.29908	8.26413	8.25685	8.33324
0.03025	8.22248	8.26733	8.32687	8.32809	8.34281	8.34356	8.31718	8.34134	8.32131	8.31975	8.29083	8.35849	8.31878	8.31803	8.32011	8.30287	8.33281	8.31485	8.28233	8.27618	8.28969	8.28211	8.30861	8.299	8.27293	8.35224	8.34965	8.35706	8.37138	8.36189	8.32262	8.35602	8.33974	8.35484	8.33298	8.34887	8.32521	8.34769	8.33415	8.33414	8.33002	8.30857	8.29316	8.25451	8.29421	8.28658	8.27087	8.30167
0.030375	8.24978	8.28246	8.31448	8.34054	8.34371	8.34904	8.30958	8.33178	8.32309	8.32157	8.30235	8.33566	8.32153	8.31124	8.32387	8.32324	8.34716	8.30704	8.30066	8.26883	8.30163	8.28761	8.28809	8.28439	8.25214	8.35832	8.36026	8.35493	8.34991	8.33627	8.33808	8.35841	8.32745	8.34474	8.32765	8.35484	8.32436	8.33823	8.31233	8.32953	8.34994	8.30711	8.29543	8.25722	8.28744	8.26945	8.26525	8.32138
0.0305	8.23782	8.26659	8.32888	8.34248	8.33427	8.34666	8.31976	8.32768	8.32642	8.31263	8.30277	8.33642	8.29857	8.33781	8.31345	8.30944	8.34264	8.31976	8.27399	8.27229	8.28688	8.27692	8.27773	8.29779	8.28423	8.34663	8.34905	8.34798	8.35387	8.30725	8.33151	8.3761	8.33833	8.33338	8.31517	8.32242	8.3295	8.35992	8.29967	8.35499	8.33887	8.30558	8.29905	8.26662	8.27919	8.27386	8.24361	8.31756
0.030625	8.24914	8.28	8.32555	8.33992	8.33198	8.32972	8.33519	8.33118	8.34444	8.32098	8.3166	8.33949	8.29565	8.32284	8.35152	8.29707	8.31069	8.32704	8.28698	8.27116	8.30207	8.29977	8.2951	8.3067	8.29822	8.35447	8.35023	8.34113	8.34157	8.31834	8.32787	8.37997	8.33575	8.34271	8.33112	8.33356	8.32256	8.34015	8.31009	8.34918	8.31376	8.3292	8.27252	8.27871	8.28938	8.2601	8.28201	8.31712
0.03075	8.25365	8.2858	8.3403	8.34513	8.32154	8.31448	8.31855	8.3362	8.34772	8.33216	8.32691	8.32	8.32215	8.32774	8.33076	8.28651	8.3261	8.3409	8.28178	8.28255	8.28537	8.28049	8.2872	8.28882	8.28519	8.37175	8.37134	8.36239	8.33515	8.33241	8.32434	8.3806	8.34748	8.35986	8.33929	8.33257	8.33356	8.32861	8.32498	8.34254	8.32753	8.32333	8.25168	8.26684	8.26746	8.25459	8.25826	8.31477
0.030875	8.23869	8.27405	8.3225	8.32173	8.32635	8.33326	8.32741	8.33257	8.3196	8.33615	8.32098	8.3274	8.328	8.32806	8.35086	8.28793	8.32328	8.32053	8.24754	8.30123	8.27528	8.29155	8.28629	8.29116	8.26643	8.34325	8.35284	8.36424	8.33723	8.33608	8.33001	8.36589	8.35209	8.35567	8.33253	8.34122	8.30954	8.34509	8.33298	8.33834	8.33335	8.30317	8.27908	8.26537	8.27944	8.25014	8.27348	8.30992
0.031	8.23498	8.26495	8.29977	8.34283	8.32254	8.32687	8.31315	8.34431	8.3293	8.31853	8.29765	8.32485	8.31189	8.33527	8.31972	8.27065	8.32725	8.30746	8.27141	8.30049	8.27929	8.30474	8.27639	8.30898	8.2727	8.35237	8.35866	8.34049	8.3485	8.33646	8.35844	8.37111	8.34192	8.34637	8.34591	8.33367	8.30811	8.34547	8.3278	8.3307	8.32807	8.31976	8.30724	8.2615	8.28253	8.25914	8.2651	8.32263
0.031125	8.24338	8.25588	8.31601	8.36057	8.31651	8.31562	8.30635	8.34016	8.31862	8.32688	8.30492	8.31023	8.26949	8.34191	8.3093	8.28541	8.32746	8.32533	8.26805	8.29434	8.27855	8.27467	8.28631	8.29905	8.26221	8.34746	8.35632	8.32793	8.34019	8.35558	8.34827	8.36462	8.34767	8.3643	8.36224	8.34071	8.30037	8.33559	8.32205	8.33323	8.30362	8.29749	8.30666	8.25811	8.28805	8.26733	8.26738	8.32561
0.03125	8.22539	8.2676	8.32941	8.35802	8.32815	8.33515	8.30278	8.32684	8.30891	8.32577	8.29885	8.31533	8.28516	8.32422	8.32413	8.29955	8.31966	8.30835	8.26512	8.27972	8.27467	8.29398	8.31091	8.31975	8.27395	8.35474	8.35287	8.34557	8.3483	8.34003	8.36105	8.38161	8.35245	8.34768	8.33908	8.32216	8.31211	8.34377	8.33143	8.33102	8.32699	8.29919	8.31552	8.26086	8.28489	8.25573	8.25776	8.31398
0.031375	8.23553	8.27116	8.3232	8.32347	8.33145	8.345	8.31412	8.33444	8.33116	8.32754	8.3213	8.33954	8.30915	8.32465	8.30284	8.3032	8.3174	8.29474	8.27457	8.29938	8.29232	8.29366	8.28635	8.3043	8.28412	8.34196	8.35841	8.35419	8.36101	8.36221	8.33597	8.36915	8.35783	8.32372	8.33064	8.32893	8.32221	8.33739	8.32302	8.324	8.31393	8.31516	8.30373	8.24613	8.28352	8.24899	8.2514	8.33089
0.0315	8.22676	8.27885	8.31004	8.32703	8.32882	8.34525	8.30362	8.34396	8.29914	8.3176	8.31684	8.33911	8.29983	8.31163	8.30234	8.2942	8.32927	8.30981	8.28621	8.28461	8.30152	8.29578	8.28638	8.27442	8.2857	8.3408	8.33825	8.3565	8.33855	8.34811	8.34446	8.38062	8.3368	8.32229	8.33006	8.34973	8.3511	8.34505	8.32452	8.32737	8.32196	8.31219	8.31503	8.24951	8.27048	8.26874	8.25364	8.32306
0.031625	8.23168	8.26136	8.31396	8.35674	8.338	8.34206	8.3146	8.33593	8.3093	8.31748	8.31566	8.36152	8.33443	8.32348	8.30247	8.30727	8.32081	8.32394	8.27893	8.28253	8.30688	8.31318	8.29488	8.28301	8.28167	8.32839	8.36639	8.35035	8.34532	8.35293	8.34463	8.39278	8.33333	8.33483	8.31564	8.34057	8.33112	8.31896	8.34089	8.33822	8.33508	8.32275	8.31325	8.24984	8.2629	8.25574	8.26116	8.30475
0.03175	8.2469	8.25675	8.31475	8.33512	8.32541	8.32924	8.29737	8.32586	8.345	8.31184	8.32011	8.33328	8.28382	8.32325	8.32696	8.32009	8.34603	8.30897	8.27672	8.27032	8.27866	8.30637	8.28855	8.30897	8.28298	8.36411	8.36299	8.33426	8.33932	8.34864	8.35182	8.37386	8.33997	8.34251	8.33059	8.32146	8.31257	8.31787	8.3226	8.32079	8.33938	8.29646	8.30123	8.25372	8.26607	8.26788	8.26615	8.30671
0.031875	8.24935	8.26081	8.29626	8.33411	8.34115	8.32574	8.29352	8.33805	8.3128	8.30491	8.32442	8.32262	8.29942	8.34025	8.29297	8.29531	8.32133	8.30029	8.25709	8.29658	8.30453	8.30615	8.27896	8.29175	8.25975	8.36286	8.37205	8.35683	8.34187	8.33877	8.3492	8.36161	8.33967	8.3392	8.32149	8.32715	8.32579	8.32426	8.35042	8.31231	8.33533	8.30266	8.31157	8.25665	8.27481	8.25562	8.25191	8.30872
0.032	8.2504	8.27685	8.31751	8.33964	8.34103	8.29893	8.30504	8.32393	8.31534	8.33562	8.3261	8.31976	8.29817	8.32242	8.28815	8.28757	8.34229	8.33318	8.25899	8.30865	8.28273	8.28339	8.27849	8.29705	8.26241	8.35733	8.35593	8.34113	8.34423	8.36135	8.33792	8.36337	8.34411	8.34509	8.29655	8.33412	8.32297	8.33982	8.34673	8.31161	8.3351	8.30527	8.2815	8.22474	8.27862	8.24321	8.26199	8.30806
0.032125	8.25057	8.27653	8.32146	8.33432	8.34001	8.31614	8.2879	8.32681	8.32321	8.34675	8.33025	8.33122	8.30159	8.33542	8.30206	8.28203	8.34362	8.33962	8.25778	8.28242	8.27012	8.29419	8.28111	8.28513	8.27105	8.35614	8.34993	8.34573	8.35821	8.3345	8.33658	8.3958	8.33611	8.34498	8.30661	8.32619	8.32207	8.33388	8.34264	8.3456	8.31703	8.31104	8.29629	8.23764	8.27817	8.24538	8.27647	8.30144
0.03225	8.24065	8.26064	8.30862	8.33754	8.33125	8.30732	8.29531	8.32508	8.32604	8.31895	8.32137	8.32912	8.27457	8.32422	8.31577	8.29603	8.33787	8.32183	8.26462	8.28918	8.27479	8.29491	8.2756	8.28301	8.27752	8.34464	8.35114	8.34761	8.36818	8.33403	8.33168	8.38498	8.34589	8.35117	8.33669	8.30936	8.30915	8.34188	8.32449	8.33438	8.32655	8.32417	8.28695	8.25115	8.26966	8.22417	8.27674	8.31404
0.032375	8.22018	8.24586	8.312	8.32941	8.33163	8.32019	8.29556	8.32323	8.35016	8.33817	8.32579	8.32967	8.29735	8.33155	8.30772	8.28615	8.33494	8.31593	8.26156	8.28041	8.25704	8.27512	8.30431	8.28158	8.26525	8.36967	8.35046	8.34405	8.3576	8.34708	8.33105	8.35046	8.32304	8.35979	8.33373	8.29682	8.31006	8.32343	8.32082	8.32774	8.32859	8.30159	8.26392	8.25211	8.25418	8.23293	8.25175	8.30123
0.0325	8.23153	8.26664	8.3199	8.32373	8.31599	8.31429	8.30602	8.31828	8.32513	8.34525	8.32649	8.3382	8.30647	8.32945	8.32587	8.3147	8.3306	8.31685	8.27573	8.29751	8.28386	8.29635	8.2879	8.28587	8.28911	8.35165	8.34743	8.35023	8.34119	8.32155	8.34415	8.37257	8.3299	8.33675	8.32748	8.31784	8.33365	8.33794	8.32262	8.32448	8.3318	8.32139	8.27119	8.26176	8.26774	8.2331	8.26192	8.31753
0.032625	8.23957	8.25311	8.3065	8.30833	8.34401	8.31035	8.31528	8.31988	8.30264	8.34359	8.30998	8.33195	8.31998	8.31197	8.31951	8.29859	8.30815	8.30319	8.27701	8.29337	8.28063	8.30348	8.27963	8.29839	8.29059	8.32516	8.33687	8.35634	8.33966	8.32349	8.34646	8.35213	8.33585	8.33195	8.32297	8.33253	8.33139	8.32733	8.32929	8.32187	8.32428	8.29579	8.2943	8.24522	8.26508	8.26527	8.25523	8.32253
0.03275	8.24885	8.26827	8.31696	8.31435	8.3285	8.30627	8.3163	8.30158	8.31576	8.33233	8.31024	8.33236	8.31432	8.33822	8.3192	8.3157	8.30841	8.30623	8.27434	8.27306	8.27986	8.28884	8.26922	8.29423	8.25713	8.33019	8.35644	8.34232	8.35634	8.33522	8.35406	8.35847	8.3385	8.32349	8.31657	8.35136	8.33146	8.3327	8.30812	8.32473	8.32316	8.30032	8.2848	8.27477	8.27138	8.25613	8.25725	8.30828
0.032875	8.22635	8.26243	8.3064	8.31914	8.32644	8.3059	8.29648	8.33432	8.33575	8.31217	8.28779	8.32511	8.30274	8.35574	8.30887	8.30905	8.33583	8.31074	8.27563	8.3025	8.28741	8.30923	8.28242	8.28914	8.25243	8.33074	8.36194	8.36758	8.34838	8.33881	8.33678	8.3485	8.32014	8.34	8.33914	8.33084	8.31599	8.33087	8.31856	8.32236	8.32675	8.315	8.2845	8.26796	8.27072	8.25966	8.26123	8.31739
0.033	8.23848	8.26243	8.30214	8.32612	8.32779	8.31138	8.30394	8.31821	8.32869	8.31332	8.30542	8.31837	8.29642	8.33299	8.30199	8.31132	8.3418	8.31351	8.26808	8.26137	8.27151	8.31454	8.28103	8.28945	8.26228	8.34143	8.3401	8.35925	8.3238	8.32632	8.31992	8.38171	8.32069	8.34106	8.3274	8.33294	8.30735	8.33978	8.31447	8.33987	8.33395	8.33306	8.26821	8.2578	8.25787	8.27262	8.2787	8.3213
0.033125	8.24114	8.23521	8.31245	8.32983	8.3416	8.33601	8.3008	8.32822	8.34714	8.33025	8.2981	8.33695	8.29453	8.32623	8.30627	8.30039	8.34512	8.33046	8.2723	8.27615	8.29122	8.30006	8.29409	8.30864	8.27646	8.33595	8.35013	8.32435	8.32893	8.34961	8.32277	8.36648	8.33157	8.34543	8.32515	8.32751	8.30737	8.35289	8.31733	8.34726	8.32332	8.3028	8.27002	8.24654	8.25807	8.26452	8.25277	8.28648
0.03325	8.2252	8.25559	8.30756	8.33894	8.34679	8.33671	8.29722	8.34691	8.34325	8.32186	8.29952	8.3046	8.29933	8.32886	8.31248	8.2895	8.31675	8.31422	8.27528	8.26689	8.27476	8.29128	8.2926	8.28921	8.2829	8.34061	8.3457	8.34809	8.35744	8.33002	8.34743	8.35339	8.3337	8.33714	8.33572	8.35328	8.32241	8.34491	8.32627	8.33465	8.31855	8.31686	8.27914	8.25766	8.28003	8.26167	8.26207	8.3084
0.033375	8.2194	8.25097	8.30328	8.33752	8.3373	8.32386	8.29858	8.3306	8.3204	8.30353	8.29949	8.30472	8.27396	8.31019	8.32472	8.27474	8.33752	8.31654	8.29782	8.27422	8.27194	8.28802	8.28967	8.29608	8.2522	8.35055	8.34407	8.35793	8.35356	8.32787	8.34029	8.35978	8.33541	8.33319	8.33089	8.32369	8.32388	8.34388	8.31766	8.33189	8.3221	8.30161	8.28011	8.25159	8.2911	8.26124	8.26872	8.30275
0.0335	8.24471	8.25363	8.31546	8.32117	8.34262	8.3259	8.33153	8.34443	8.31796	8.31294	8.29346	8.31592	8.30434	8.32129	8.30354	8.2974	8.32326	8.31779	8.2832	8.28642	8.27767	8.28014	8.29057	8.29714	8.27099	8.35988	8.34809	8.35207	8.36407	8.34282	8.34674	8.38737	8.35416	8.3254	8.33605	8.34132	8.32032	8.32999	8.31776	8.34619	8.33082	8.30261	8.28927	8.2522	8.25711	8.25899	8.26795	8.29718
0.033625	8.21803	8.26501	8.29887	8.34015	8.33366	8.34363	8.33383	8.34721	8.31687	8.31962	8.30685	8.32474	8.32546	8.32108	8.28208	8.29926	8.33247	8.29875	8.29306	8.27435	8.26915	8.29473	8.30313	8.29811	8.28358	8.33658	8.34875	8.35785	8.34363	8.36114	8.34745	8.38376	8.34315	8.33936	8.33694	8.3304	8.32977	8.33127	8.306	8.34038	8.33929	8.30626	8.28417	8.24259	8.27349	8.27262	8.28256	8.30521
0.03375	8.26189	8.27057	8.29343	8.33098	8.32297	8.31063	8.31769	8.34432	8.30223	8.31384	8.3364	8.32986	8.30405	8.31554	8.30196	8.27792	8.32709	8.28734	8.27114	8.27197	8.28702	8.30667	8.28723	8.29317	8.2783	8.31325	8.33363	8.3588	8.33651	8.33476	8.32463	8.36457	8.32719	8.32472	8.34814	8.33341	8.33401	8.33611	8.31394	8.31999	8.31127	8.30978	8.28989	8.25138	8.26342	8.26751	8.24974	8.28222
0.033875	8.24347	8.26442	8.29438	8.3238	8.33473	8.32333	8.32024	8.33085	8.31574	8.32256	8.33381	8.30595	8.32236	8.33334	8.30865	8.29819	8.3204	8.29127	8.2652	8.26437	8.29611	8.28582	8.2718	8.29768	8.26066	8.34637	8.33646	8.36671	8.33612	8.34569	8.32293	8.37424	8.35587	8.36151	8.34184	8.34576	8.30669	8.33772	8.3337	8.3298	8.31947	8.32099	8.27618	8.23855	8.26616	8.24559	8.26455	8.29646
0.034	8.22769	8.27451	8.31955	8.32303	8.32522	8.30666	8.32893	8.34232	8.31968	8.30567	8.30505	8.30429	8.30325	8.31928	8.31646	8.32188	8.31522	8.30476	8.23836	8.26338	8.28837	8.29504	8.28632	8.28288	8.26875	8.35297	8.33382	8.35912	8.35223	8.33895	8.33778	8.36364	8.32956	8.33765	8.32844	8.34621	8.30501	8.3231	8.33105	8.33704	8.3402	8.32661	8.28535	8.24802	8.26546	8.27407	8.2804	8.31156
0.034125	8.2336	8.25996	8.30393	8.31844	8.31523	8.30157	8.33023	8.30866	8.31825	8.30346	8.30955	8.31561	8.31001	8.31178	8.30055	8.3069	8.33737	8.32091	8.24833	8.26318	8.29424	8.28806	8.30714	8.28181	8.26277	8.32658	8.33959	8.35394	8.34526	8.34402	8.35182	8.37947	8.3259	8.33629	8.31877	8.32292	8.29398	8.33908	8.32629	8.34285	8.33459	8.30464	8.29132	8.26742	8.27446	8.25808	8.25672	8.33021
0.03425	8.24093	8.24747	8.28596	8.32177	8.30965	8.31693	8.31627	8.32904	8.33621	8.3286	8.30208	8.30677	8.30859	8.33096	8.2857	8.28313	8.31569	8.31956	8.26704	8.27036	8.27821	8.28287	8.30012	8.29391	8.27074	8.33427	8.32231	8.34972	8.31526	8.33544	8.32672	8.35902	8.33863	8.33154	8.31205	8.31966	8.28509	8.33144	8.32449	8.33749	8.34212	8.30541	8.28351	8.26018	8.2817	8.25851	8.24652	8.32439
0.034375	8.24361	8.23888	8.31427	8.30206	8.30489	8.32034	8.32394	8.33392	8.32004	8.31416	8.30981	8.31136	8.30183	8.33282	8.30549	8.28055	8.31885	8.30308	8.2912	8.28489	8.29613	8.29153	8.28909	8.28873	8.26647	8.35142	8.32475	8.34402	8.3523	8.3475	8.31096	8.35891	8.32494	8.35084	8.31574	8.31713	8.30703	8.32341	8.31081	8.31928	8.34319	8.28991	8.28787	8.27217	8.26716	8.26531	8.24551	8.31273
0.0345	8.24535	8.25177	8.31448	8.30296	8.32281	8.30682	8.28822	8.31039	8.30739	8.30078	8.29577	8.33236	8.29891	8.32611	8.31544	8.28065	8.31194	8.30615	8.26079	8.29002	8.30095	8.29993	8.28362	8.28373	8.26987	8.36085	8.33564	8.33108	8.33213	8.32781	8.32667	8.38097	8.31505	8.34346	8.32763	8.33887	8.30899	8.34093	8.30484	8.32849	8.33201	8.28687	8.27269	8.26397	8.24706	8.26551	8.26423	8.3064
0.034625	8.2337	8.25417	8.30442	8.32547	8.30862	8.30218	8.31142	8.31036	8.31993	8.31631	8.28996	8.31845	8.30109	8.33578	8.32477	8.29703	8.31405	8.31103	8.26971	8.28713	8.27006	8.2883	8.28676	8.2771	8.27306	8.34624	8.3495	8.3382	8.35036	8.31217	8.33448	8.38532	8.32561	8.34693	8.3144	8.32075	8.28805	8.31914	8.29194	8.34699	8.31192	8.28986	8.26901	8.26724	8.2533	8.2613	8.25175	8.31976
0.03475	8.24786	8.2422	8.29044	8.33463	8.31629	8.32561	8.32709	8.33802	8.29824	8.31446	8.30429	8.33337	8.2826	8.31445	8.30814	8.30634	8.31679	8.30235	8.27019	8.27989	8.26707	8.27591	8.27296	8.28614	8.2718	8.35365	8.35096	8.33453	8.36153	8.3374	8.33306	8.37032	8.33861	8.35184	8.31311	8.30762	8.31602	8.32156	8.33154	8.34499	8.31171	8.30554	8.2593	8.24942	8.24892	8.24822	8.26646	8.29219
0.034875	8.23377	8.26583	8.28217	8.35451	8.31378	8.32152	8.28172	8.3202	8.29707	8.32154	8.33692	8.32784	8.3059	8.32184	8.31815	8.29945	8.29237	8.29158	8.26619	8.28362	8.27309	8.29154	8.2789	8.2788	8.26582	8.34426	8.35107	8.36266	8.34928	8.3384	8.33725	8.37376	8.33775	8.32755	8.30993	8.29459	8.32878	8.33626	8.34546	8.32896	8.30793	8.31519	8.28448	8.21836	8.25638	8.25655	8.25564	8.32546
0.035	8.24094	8.26074	8.28973	8.34727	8.32198	8.31796	8.29915	8.3302	8.3082	8.32979	8.31761	8.31295	8.30404	8.30447	8.28979	8.28182	8.31767	8.29442	8.26643	8.27923	8.27591	8.28899	8.27387	8.27406	8.26469	8.32618	8.33845	8.36347	8.33591	8.32352	8.3306	8.35284	8.34768	8.32608	8.33134	8.3077	8.33411	8.34885	8.32857	8.32532	8.30612	8.31637	8.27946	8.25955	8.26984	8.26097	8.26905	8.28922
0.035125	8.23208	8.25296	8.29234	8.32755	8.31805	8.32314	8.30691	8.32149	8.31459	8.32845	8.31765	8.31843	8.311	8.31467	8.29139	8.29223	8.31006	8.32307	8.26641	8.2803	8.28462	8.28139	8.28725	8.29044	8.25096	8.3582	8.35149	8.3548	8.34342	8.33524	8.34951	8.36699	8.33302	8.34148	8.32696	8.32554	8.33997	8.346	8.32789	8.32531	8.31788	8.30203	8.28977	8.24886	8.27269	8.24471	8.2509	8.30666
0.03525	8.22787	8.24651	8.29958	8.32283	8.32045	8.32946	8.29562	8.32472	8.34706	8.30347	8.2962	8.32742	8.30578	8.33447	8.28679	8.29095	8.29972	8.31885	8.26935	8.27699	8.29901	8.27607	8.29464	8.28983	8.24734	8.33636	8.33916	8.34666	8.35696	8.34189	8.34556	8.34968	8.32546	8.34363	8.32007	8.32526	8.32323	8.32114	8.33079	8.30721	8.32421	8.29101	8.27198	8.2182	8.25736	8.25705	8.24001	8.29701
0.035375	8.22675	8.2503	8.30505	8.32255	8.33887	8.32073	8.31236	8.31248	8.32642	8.31885	8.27739	8.3182	8.30071	8.33243	8.29557	8.32044	8.30048	8.31301	8.25251	8.27112	8.27694	8.29458	8.28786	8.27432	8.26378	8.34294	8.30263	8.3392	8.34673	8.35515	8.32195	8.34933	8.32515	8.31356	8.30716	8.31336	8.29513	8.32979	8.34567	8.31235	8.33275	8.29587	8.27801	8.24717	8.27055	8.26381	8.2655	8.31823
0.0355	8.23531	8.27285	8.30309	8.33449	8.3399	8.3157	8.29807	8.32242	8.31426	8.3222	8.29662	8.31658	8.31473	8.32218	8.31642	8.29308	8.32659	8.29237	8.27061	8.281	8.27789	8.30297	8.28321	8.28732	8.26266	8.3631	8.32284	8.33412	8.34237	8.34907	8.33953	8.36296	8.32013	8.33259	8.30459	8.30479	8.31604	8.33554	8.32809	8.32396	8.33001	8.31361	8.29916	8.2334	8.27577	8.26399	8.25078	8.30936
0.035625	8.23985	8.25704	8.30305	8.34807	8.32888	8.30201	8.32201	8.32112	8.31558	8.32372	8.29429	8.31548	8.28954	8.31413	8.30482	8.29722	8.32551	8.29311	8.28473	8.27841	8.25478	8.28704	8.26796	8.2927	8.28822	8.34166	8.3372	8.34653	8.33311	8.34234	8.32084	8.3673	8.32481	8.33089	8.30878	8.33981	8.32594	8.32462	8.30588	8.32452	8.3227	8.28143	8.27187	8.24387	8.24789	8.28408	8.23534	8.30487
0.03575	8.24389	8.25103	8.28724	8.32907	8.30625	8.30618	8.32802	8.31599	8.29221	8.31983	8.30272	8.30229	8.3017	8.31538	8.29237	8.29093	8.31683	8.29448	8.28854	8.27827	8.26005	8.28874	8.28189	8.28432	8.26265	8.33666	8.34588	8.3451	8.32227	8.33113	8.32115	8.35265	8.32465	8.34316	8.33525	8.33059	8.30863	8.31565	8.31882	8.3129	8.33241	8.29166	8.28033	8.2278	8.24524	8.25589	8.24944	8.2928
0.035875	8.24845	8.25025	8.31005	8.30553	8.31367	8.32749	8.30627	8.32218	8.30642	8.30984	8.31735	8.29917	8.29121	8.3294	8.29649	8.29609	8.32709	8.30247	8.26174	8.28305	8.28337	8.28692	8.27723	8.29105	8.26532	8.33094	8.3475	8.33681	8.35271	8.32543	8.3223	8.35341	8.34706	8.35109	8.33048	8.33576	8.30917	8.32224	8.31453	8.31961	8.32948	8.29378	8.28877	8.22782	8.25832	8.26314	8.23968	8.31428
0.036	8.22821	8.26524	8.26877	8.32438	8.33003	8.31692	8.32719	8.31029	8.3083	8.31883	8.32485	8.31947	8.29355	8.33707	8.31581	8.28714	8.32626	8.30926	8.25658	8.27256	8.26884	8.28277	8.27044	8.29222	8.25178	8.33887	8.33591	8.34837	8.34914	8.3315	8.31949	8.34896	8.32647	8.32549	8.34316	8.32305	8.29929	8.31538	8.29514	8.33263	8.31387	8.2944	8.28714	8.25926	8.27456	8.25854	8.24975	8.29259
0.036125	8.24838	8.25736	8.27796	8.33828	8.32884	8.31545	8.29181	8.32583	8.30062	8.31397	8.30849	8.31458	8.28542	8.30158	8.30582	8.27832	8.32218	8.31495	8.26781	8.28028	8.28383	8.29217	8.2616	8.28622	8.2517	8.33813	8.31354	8.35316	8.35163	8.34013	8.30604	8.3417	8.31882	8.34842	8.32777	8.32027	8.30067	8.32656	8.30448	8.31981	8.31111	8.28719	8.28048	8.252	8.27199	8.26734	8.24088	8.30119
0.03625	8.23479	8.2441	8.29172	8.32598	8.33087	8.31516	8.29824	8.32253	8.29889	8.3212	8.29031	8.33003	8.30369	8.33054	8.29942	8.27283	8.32749	8.33223	8.23968	8.29412	8.26981	8.29167	8.28384	8.28422	8.26366	8.35286	8.34074	8.37804	8.35146	8.32852	8.32735	8.34431	8.33427	8.32636	8.30529	8.31464	8.31454	8.3276	8.32611	8.33424	8.32325	8.30518	8.27138	8.23575	8.28101	8.27378	8.23653	8.29667
0.036375	8.23417	8.22809	8.30642	8.3261	8.32511	8.33268	8.29889	8.32104	8.30167	8.28981	8.30231	8.32155	8.29686	8.32397	8.31764	8.30367	8.3296	8.31365	8.24551	8.29694	8.26624	8.29572	8.26288	8.27964	8.2802	8.35397	8.34703	8.35472	8.35681	8.33919	8.33956	8.35569	8.33806	8.33714	8.30073	8.33822	8.31698	8.3196	8.34054	8.32588	8.30566	8.296	8.27302	8.26819	8.25834	8.25358	8.24158	8.29623
0.0365	8.23207	8.26497	8.3052	8.32498	8.32891	8.32329	8.3092	8.33403	8.3067	8.31636	8.29966	8.30977	8.30743	8.33017	8.3352	8.28922	8.30831	8.31525	8.28078	8.28511	8.27775	8.28276	8.26815	8.28783	8.282	8.35315	8.33819	8.34138	8.34245	8.32253	8.342	8.36471	8.31972	8.33404	8.31345	8.31904	8.33014	8.31195	8.31905	8.33127	8.31121	8.31813	8.28028	8.24155	8.26009	8.26731	8.23925	8.29164
0.036625	8.23178	8.2616	8.29964	8.32098	8.34252	8.31191	8.30876	8.31686	8.30879	8.31339	8.30958	8.29521	8.28264	8.33414	8.30797	8.27618	8.31615	8.3083	8.26398	8.27737	8.26957	8.27409	8.27968	8.27759	8.27806	8.34831	8.30341	8.33189	8.3506	8.32842	8.33581	8.34188	8.31048	8.34396	8.33791	8.31837	8.31828	8.31434	8.31312	8.31693	8.33002	8.31085	8.26663	8.23816	8.26223	8.25953	8.24831	8.32534
0.03675	8.24387	8.24976	8.27923	8.31342	8.33328	8.30567	8.29637	8.3289	8.29127	8.30766	8.32027	8.29613	8.29543	8.32088	8.29623	8.28033	8.32904	8.30516	8.24646	8.26211	8.27254	8.27203	8.28106	8.27434	8.26407	8.32887	8.31369	8.32208	8.341	8.34657	8.35517	8.33931	8.33088	8.3456	8.33387	8.31201	8.32393	8.30712	8.29475	8.338	8.34866	8.31047	8.28514	8.25464	8.27202	8.25539	8.26706	8.32107
0.036875	8.24467	8.24265	8.26858	8.33005	8.32201	8.31655	8.26959	8.32267	8.30193	8.30801	8.2765	8.30744	8.27933	8.31241	8.28052	8.30436	8.32169	8.29146	8.24264	8.2504	8.26968	8.28011	8.27911	8.26201	8.27355	8.33447	8.33174	8.32259	8.34756	8.34664	8.33218	8.37484	8.3343	8.33031	8.31039	8.31213	8.3079	8.32286	8.28324	8.34581	8.33029	8.29879	8.2815	8.24559	8.2523	8.25512	8.24342	8.30647
0.037	8.23157	8.24454	8.29508	8.33366	8.31628	8.32475	8.27793	8.31943	8.30552	8.32185	8.27631	8.3221	8.28636	8.31725	8.27994	8.30379	8.31014	8.27825	8.26976	8.25881	8.27813	8.2648	8.27573	8.24937	8.25957	8.33733	8.35555	8.34206	8.33645	8.32896	8.32835	8.36289	8.33263	8.33738	8.32092	8.31434	8.31001	8.33311	8.29723	8.34203	8.31122	8.31599	8.27061	8.24622	8.25277	8.25507	8.24506	8.31087
0.037125	8.2195	8.23338	8.30793	8.33154	8.31241	8.2992	8.29459	8.3203	8.3237	8.31921	8.29953	8.3284	8.30018	8.30972	8.2752	8.29877	8.32694	8.28474	8.2794	8.26501	8.28459	8.27354	8.27512	8.26861	8.24885	8.33308	8.31759	8.34579	8.31864	8.33997	8.34966	8.35264	8.33473	8.34306	8.28663	8.32172	8.30447	8.33244	8.29123	8.33356	8.31219	8.30582	8.2654	8.23366	8.25748	8.23845	8.24551	8.29607
0.03725	8.22092	8.24098	8.30678	8.33797	8.31506	8.31278	8.3028	8.33181	8.3126	8.31908	8.31955	8.31022	8.29408	8.31601	8.27737	8.29229	8.31459	8.28843	8.26809	8.28036	8.27045	8.27188	8.27038	8.2757	8.25603	8.3343	8.31067	8.33552	8.30883	8.33797	8.32944	8.33675	8.32706	8.32288	8.30704	8.32587	8.3022	8.32093	8.29952	8.33974	8.3016	8.31647	8.25697	8.25498	8.26585	8.25794	8.27087	8.2832
0.037375	8.2268	8.25694	8.30557	8.32506	8.32253	8.30978	8.28842	8.31679	8.30433	8.32522	8.3127	8.32461	8.29247	8.324	8.30884	8.29734	8.28714	8.30339	8.28201	8.26909	8.26511	8.28564	8.28815	8.27232	8.2516	8.33158	8.32494	8.33538	8.3419	8.33196	8.33235	8.35213	8.34912	8.31647	8.31579	8.32466	8.29844	8.30975	8.3043	8.31817	8.29578	8.29162	8.29595	8.24379	8.24637	8.27773	8.2611	8.32011
0.0375	8.226	8.26176	8.29111	8.30741	8.3195	8.31934	8.27946	8.31799	8.31242	8.30659	8.29469	8.32587	8.29346	8.33245	8.29304	8.30364	8.30649	8.30787	8.27386	8.26341	8.26128	8.28612	8.29288	8.27325	8.26341	8.33987	8.32275	8.34845	8.35058	8.33622	8.32582	8.3628	8.32366	8.32744	8.3134	8.32716	8.29684	8.33176	8.30386	8.33505	8.31469	8.28516	8.2822	8.23992	8.24557	8.26255	8.25639	8.30717
0.037625	8.23651	8.27369	8.25367	8.31261	8.30537	8.31865	8.29799	8.33222	8.32026	8.28634	8.29547	8.31808	8.28992	8.32726	8.29616	8.28914	8.32264	8.28915	8.2676	8.26195	8.2646	8.30107	8.26509	8.26411	8.26046	8.31399	8.32529	8.35303	8.34322	8.31837	8.31976	8.35462	8.3005	8.32646	8.30695	8.30839	8.29544	8.32583	8.3091	8.32522	8.31042	8.28449	8.26772	8.23056	8.2651	8.25944	8.25336	8.3029
0.03775	8.2256	8.26004	8.24976	8.30075	8.30779	8.30207	8.27301	8.33173	8.32793	8.28959	8.29234	8.30154	8.2838	8.3017	8.29879	8.29774	8.32609	8.29604	8.27155	8.26068	8.24548	8.2728	8.27035	8.28542	8.25549	8.32706	8.30861	8.33788	8.32896	8.32941	8.31994	8.34412	8.30737	8.32372	8.30718	8.29462	8.29956	8.32373	8.32692	8.31178	8.31837	8.30508	8.27613	8.25382	8.26682	8.27053	8.25047	8.31537
0.037875	8.23315	8.26954	8.26784	8.30122	8.31646	8.30692	8.27514	8.31835	8.31827	8.3045	8.28471	8.28502	8.30575	8.32651	8.29713	8.29951	8.2939	8.29881	8.26819	8.25713	8.26809	8.28341	8.26296	8.27301	8.26308	8.33236	8.31152	8.31347	8.34523	8.32429	8.31487	8.35917	8.32706	8.33667	8.31828	8.31078	8.28921	8.33514	8.31171	8.31148	8.31472	8.30954	8.28059	8.24828	8.22622	8.25478	8.25349	8.31897
0.038	8.22288	8.24744	8.29964	8.31108	8.31598	8.32555	8.28467	8.30027	8.30861	8.31145	8.29208	8.29931	8.29411	8.31589	8.28826	8.27052	8.29684	8.29919	8.26276	8.27737	8.28946	8.26443	8.26474	8.27007	8.27171	8.33784	8.32181	8.32524	8.32664	8.33743	8.32631	8.35983	8.30414	8.33911	8.3035	8.32503	8.28376	8.33508	8.3068	8.33951	8.31937	8.29858	8.2616	8.22991	8.24078	8.25513	8.24241	8.30405
0.038125	8.2225	8.23501	8.29185	8.30921	8.3149	8.32283	8.29635	8.30077	8.31599	8.29587	8.30115	8.29892	8.28437	8.31191	8.29151	8.31395	8.3279	8.28454	8.26271	8.27135	8.29705	8.27302	8.2746	8.25564	8.26792	8.34188	8.3413	8.33409	8.32067	8.32619	8.32844	8.35395	8.31085	8.33169	8.30159	8.31496	8.30466	8.33916	8.30411	8.31528	8.31145	8.29539	8.29127	8.22244	8.26766	8.24465	8.22134	8.28803
0.03825	8.23555	8.25705	8.29028	8.32125	8.31977	8.30926	8.28425	8.30752	8.31309	8.29601	8.2924	8.31901	8.28535	8.3063	8.28121	8.30428	8.32876	8.31225	8.26927	8.28114	8.28618	8.28193	8.28798	8.27026	8.25606	8.36043	8.33449	8.33283	8.30603	8.35111	8.32292	8.34418	8.33316	8.32747	8.30292	8.31631	8.31473	8.32996	8.29857	8.31802	8.31651	8.29439	8.28229	8.24467	8.25254	8.25542	8.25262	8.29916
0.038375	8.22564	8.24368	8.28702	8.3121	8.35188	8.30278	8.27729	8.3241	8.3073	8.31073	8.31721	8.299	8.29439	8.29532	8.27988	8.31223	8.32546	8.31531	8.27271	8.27656	8.27672	8.28074	8.28728	8.25274	8.23985	8.35305	8.3315	8.31828	8.31933	8.33808	8.32762	8.35358	8.35219	8.32451	8.31747	8.3242	8.30442	8.33214	8.32187	8.32353	8.33171	8.28667	8.27967	8.24971	8.25214	8.26494	8.23833	8.31332
0.0385	8.21896	8.26535	8.28039	8.3213	8.31608	8.31879	8.29957	8.33437	8.30524	8.30827	8.3203	8.30362	8.29993	8.3141	8.29993	8.30926	8.31871	8.29401	8.27434	8.27348	8.271	8.28725	8.28295	8.24479	8.24715	8.34667	8.3186	8.33052	8.35037	8.3557	8.34689	8.33565	8.34868	8.32963	8.32936	8.32307	8.28928	8.33978	8.32972	8.29565	8.31941	8.28587	8.2952	8.26047	8.25167	8.25888	8.24332	8.30715
0.038625	8.23198	8.26011	8.28161	8.31747	8.29748	8.31889	8.28976	8.31629	8.30863	8.30986	8.323	8.30103	8.32624	8.31817	8.29026	8.30361	8.33154	8.29975	8.2617	8.27843	8.26235	8.27707	8.28016	8.27343	8.26405	8.35858	8.33587	8.32955	8.34225	8.35578	8.34249	8.34566	8.32487	8.31948	8.31451	8.32513	8.29442	8.33241	8.33511	8.32008	8.29771	8.3122	8.27887	8.24284	8.26746	8.25396	8.25523	8.29901
0.03875	8.2299	8.25986	8.28398	8.30696	8.30971	8.30154	8.29031	8.31331	8.30553	8.32399	8.30079	8.28814	8.30062	8.31273	8.30051	8.29773	8.33145	8.30052	8.27869	8.26642	8.26174	8.27784	8.28474	8.26213	8.26269	8.35737	8.31309	8.34699	8.32796	8.31328	8.33775	8.35213	8.30949	8.31557	8.31066	8.31018	8.30455	8.3191	8.32144	8.31334	8.30657	8.30817	8.27515	8.22522	8.2676	8.23772	8.25208	8.29363
0.038875	8.22241	8.24422	8.2801	8.3174	8.33804	8.30125	8.2862	8.3201	8.31464	8.30415	8.2839	8.31535	8.29678	8.30169	8.30408	8.28727	8.3196	8.30487	8.27273	8.27398	8.26598	8.27382	8.27673	8.26869	8.28869	8.33308	8.32489	8.3373	8.33415	8.3062	8.32436	8.34806	8.32185	8.34185	8.30508	8.30009	8.30303	8.30333	8.32574	8.30881	8.29445	8.29896	8.27609	8.22764	8.26275	8.22905	8.24205	8.29646
0.039	8.224	8.23672	8.29185	8.31969	8.32715	8.29935	8.30743	8.30176	8.32107	8.31216	8.28043	8.30733	8.29737	8.30802	8.29758	8.27542	8.33374	8.31424	8.26138	8.26479	8.26007	8.27624	8.28689	8.27348	8.26635	8.33646	8.33154	8.33726	8.34531	8.31841	8.33751	8.33673	8.31092	8.34317	8.32548	8.30497	8.28661	8.31103	8.32499	8.31567	8.31555	8.31525	8.268	8.2284	8.26144	8.26749	8.25177	8.2953
0.039125	8.22125	8.24961	8.29442	8.32936	8.31874	8.32728	8.311	8.32621	8.31692	8.30865	8.29288	8.31459	8.28317	8.2836	8.29628	8.29381	8.31599	8.31147	8.2725	8.25369	8.26674	8.28957	8.27883	8.2627	8.28571	8.32791	8.33749	8.32382	8.33907	8.33035	8.32929	8.34983	8.30545	8.34393	8.30846	8.31998	8.28693	8.32968	8.32866	8.33669	8.33714	8.28342	8.26752	8.22751	8.25748	8.25163	8.23489	8.30773
0.03925	8.22691	8.25718	8.29055	8.33358	8.31558	8.30974	8.28587	8.31709	8.31326	8.30225	8.29613	8.31329	8.29693	8.31524	8.29266	8.30251	8.33163	8.30319	8.26009	8.26903	8.26801	8.28996	8.29549	8.26797	8.27463	8.32427	8.33314	8.33344	8.31602	8.3246	8.32133	8.35359	8.33521	8.33925	8.29969	8.31004	8.26791	8.32553	8.30766	8.31738	8.31634	8.27477	8.24297	8.25229	8.25667	8.25186	8.23325	8.31071
0.039375	8.20821	8.24309	8.26836	8.32804	8.31906	8.30492	8.30142	8.32095	8.29573	8.32109	8.29822	8.29868	8.28885	8.33357	8.29799	8.28985	8.34074	8.30258	8.27735	8.25354	8.24687	8.28748	8.29064	8.25497	8.26741	8.31305	8.32513	8.33154	8.35423	8.34179	8.34163	8.34819	8.31372	8.32904	8.30321	8.29792	8.28139	8.3018	8.31126	8.33447	8.3156	8.29202	8.26734	8.2387	8.24467	8.24216	8.24351	8.27599
0.0395	8.23491	8.25304	8.3047	8.31163	8.31736	8.31591	8.28667	8.31563	8.3129	8.30815	8.28316	8.31052	8.28982	8.32527	8.30266	8.30164	8.31224	8.28494	8.26928	8.26366	8.24637	8.28116	8.28093	8.27313	8.26501	8.33157	8.32803	8.31471	8.32578	8.32427	8.3201	8.34373	8.34064	8.32901	8.30615	8.2932	8.28465	8.29549	8.29248	8.31576	8.32434	8.30281	8.25812	8.23608	8.25615	8.24725	8.24332	8.3104
0.039625	8.23205	8.25221	8.29852	8.3026	8.31963	8.29232	8.28401	8.29542	8.29103	8.29325	8.28428	8.31673	8.29414	8.30926	8.29745	8.27099	8.29889	8.31044	8.26127	8.2605	8.27623	8.27436	8.28944	8.26732	8.26264	8.34011	8.33299	8.32824	8.34265	8.32138	8.33173	8.36094	8.33556	8.31465	8.2969	8.3042	8.29231	8.31184	8.29762	8.33373	8.31788	8.28967	8.27026	8.25618	8.25812	8.2582	8.2561	8.30836
0.03975	8.2384	8.27958	8.28944	8.30858	8.31166	8.30528	8.29243	8.29653	8.30577	8.2955	8.29053	8.28999	8.29828	8.31646	8.28978	8.28741	8.33417	8.29029	8.23642	8.28258	8.26693	8.28121	8.28279	8.26896	8.26311	8.32756	8.31612	8.32739	8.36114	8.33324	8.33166	8.34087	8.33205	8.32806	8.32549	8.31431	8.29224	8.30968	8.30772	8.32339	8.3182	8.2952	8.27416	8.23498	8.23959	8.246	8.26306	8.30371
0.039875	8.2276	8.27866	8.29739	8.31752	8.31008	8.31448	8.31164	8.29189	8.2988	8.3123	8.26833	8.29184	8.28292	8.32119	8.29691	8.27865	8.32144	8.27994	8.2363	8.25059	8.27442	8.29432	8.27677	8.26646	8.26346	8.31214	8.32594	8.33913	8.32289	8.32831	8.33739	8.34827	8.31747	8.32492	8.31375	8.32159	8.30138	8.32359	8.32006	8.32701	8.32192	8.30798	8.29352	8.24921	8.23846	8.25917	8.26256	8.29006
0.04	8.22532	8.25696	8.28937	8.32551	8.28266	8.31322	8.30045	8.32662	8.31075	8.31728	8.29809	8.28991	8.29607	8.31003	8.28968	8.28317	8.29716	8.30251	8.23062	8.27019	8.27245	8.28231	8.27412	8.268	8.25552	8.31949	8.32546	8.32801	8.31707	8.30862	8.34551	8.34354	8.33261	8.33117	8.30463	8.31419	8.28335	8.35037	8.30784	8.33897	8.31666	8.30546	8.28822	8.24422	8.24575	8.26746	8.26385	8.28964
0.040125	8.24615	8.24737	8.27487	8.3056	8.30457	8.30798	8.28232	8.32333	8.313	8.31946	8.30251	8.31248	8.30575	8.31836	8.29398	8.27954	8.30031	8.3022	8.21603	8.26588	8.25643	8.2942	8.27528	8.25226	8.25515	8.31661	8.34816	8.33967	8.32674	8.30669	8.32584	8.36488	8.34096	8.32688	8.31738	8.32341	8.30017	8.32285	8.30632	8.32428	8.30552	8.29314	8.26871	8.22857	8.25667	8.24672	8.2598	8.29995
0.04025	8.24064	8.23878	8.30974	8.29906	8.29503	8.30737	8.29504	8.2923	8.30262	8.31917	8.30513	8.31845	8.29646	8.296	8.30012	8.27964	8.30818	8.29359	8.23961	8.26808	8.27464	8.28485	8.25601	8.25319	8.26518	8.33075	8.31725	8.33918	8.33565	8.32365	8.31374	8.35507	8.32208	8.32185	8.3192	8.30078	8.29992	8.31617	8.31347	8.31634	8.28607	8.2971	8.25981	8.22717	8.24107	8.25468	8.24168	8.29245
0.040375	8.22202	8.23217	8.29898	8.31872	8.31882	8.30989	8.29356	8.29302	8.28749	8.29259	8.29877	8.3051	8.28445	8.29374	8.28487	8.28592	8.31706	8.28973	8.26839	8.25215	8.26828	8.28055	8.2719	8.2485	8.25724	8.33173	8.31425	8.31467	8.33147	8.33803	8.30264	8.33758	8.30868	8.31031	8.29865	8.3078	8.29381	8.30305	8.28891	8.31868	8.2934	8.28916	8.27082	8.22205	8.25658	8.25812	8.24766	8.30333
0.0405	8.2394	8.24258	8.28042	8.317	8.34013	8.31063	8.28925	8.31458	8.32584	8.29615	8.30283	8.30504	8.27592	8.32159	8.27116	8.2887	8.30464	8.28653	8.25915	8.24313	8.2503	8.28815	8.25943	8.23636	8.24649	8.34336	8.32745	8.32491	8.34796	8.32425	8.31956	8.3455	8.31895	8.32372	8.30978	8.30763	8.30467	8.30219	8.31683	8.30289	8.30935	8.29151	8.2721	8.21428	8.25162	8.25342	8.23619	8.30173
0.040625	8.21788	8.23815	8.2701	8.30634	8.31813	8.29451	8.31483	8.30431	8.2971	8.31023	8.29677	8.32784	8.29887	8.33986	8.30738	8.28426	8.29623	8.30876	8.25159	8.25461	8.22876	8.27087	8.26849	8.25811	8.25487	8.34243	8.29766	8.31499	8.34003	8.31666	8.34411	8.35252	8.30914	8.31496	8.30698	8.30614	8.29497	8.29491	8.31626	8.28262	8.32122	8.30727	8.28327	8.2577	8.25011	8.26692	8.22918	8.28777
0.04075	8.22502	8.24284	8.2619	8.29887	8.31515	8.30776	8.28394	8.31345	8.31263	8.28155	8.28118	8.30466	8.3034	8.31886	8.31522	8.27258	8.3112	8.28868	8.25378	8.26886	8.25586	8.27238	8.28768	8.26753	8.24075	8.35182	8.32852	8.32741	8.34989	8.317	8.35043	8.35593	8.28776	8.30691	8.30134	8.31494	8.27961	8.30933	8.31615	8.28757	8.31982	8.2866	8.27146	8.24738	8.25367	8.26124	8.23952	8.30017
0.040875	8.20695	8.23634	8.27947	8.31389	8.30232	8.31444	8.2862	8.30695	8.30338	8.29929	8.28148	8.28997	8.28657	8.29981	8.30261	8.28384	8.3057	8.2961	8.26022	8.27852	8.26986	8.26035	8.27685	8.28216	8.24065	8.34382	8.33603	8.33958	8.32915	8.31973	8.31349	8.33705	8.32475	8.30227	8.30425	8.31218	8.31335	8.31658	8.31763	8.29846	8.31641	8.28133	8.26211	8.24683	8.23244	8.24472	8.2215	8.30447
0.041	8.1997	8.23903	8.27498	8.31847	8.30444	8.29333	8.25745	8.30104	8.32642	8.30275	8.29967	8.30733	8.27698	8.31312	8.28976	8.26544	8.31162	8.28854	8.2685	8.26144	8.25306	8.28226	8.28965	8.26082	8.25774	8.33443	8.29494	8.2976	8.31873	8.32413	8.31463	8.36871	8.31689	8.30418	8.35077	8.31222	8.31034	8.3313	8.29888	8.31576	8.31707	8.28533	8.25684	8.24068	8.24079	8.23514	8.23546	8.27502
0.041125	8.22614	8.23907	8.28012	8.30055	8.30943	8.32597	8.26567	8.30585	8.32794	8.32178	8.28622	8.30106	8.25988	8.31274	8.30528	8.28795	8.31624	8.28364	8.25722	8.26756	8.25253	8.27602	8.26962	8.26682	8.26263	8.32501	8.30143	8.2977	8.32482	8.32372	8.32321	8.37244	8.31664	8.33703	8.33132	8.30893	8.29507	8.28906	8.3335	8.31216	8.31666	8.28213	8.2746	8.23402	8.23926	8.24278	8.24095	8.28509
0.04125	8.20271	8.25372	8.28719	8.31189	8.3063	8.32074	8.27499	8.29797	8.30059	8.30384	8.29085	8.30666	8.28046	8.31773	8.31127	8.30379	8.30789	8.2801	8.25434	8.27097	8.26615	8.27226	8.25904	8.25764	8.24564	8.33378	8.31712	8.31868	8.31732	8.31972	8.32947	8.3373	8.30059	8.30698	8.32368	8.31187	8.28216	8.29455	8.31664	8.2904	8.31374	8.27165	8.25807	8.22646	8.25867	8.25968	8.23592	8.31056
0.041375	8.20165	8.24835	8.29551	8.33084	8.31019	8.30031	8.28463	8.31519	8.31752	8.28452	8.29436	8.3175	8.29156	8.32713	8.31202	8.30907	8.29893	8.28808	8.26465	8.27876	8.26131	8.26557	8.26557	8.27985	8.24258	8.34011	8.32002	8.34611	8.3179	8.31609	8.31828	8.31979	8.29272	8.31637	8.31615	8.29086	8.28099	8.29912	8.30272	8.31302	8.30364	8.27425	8.26604	8.22959	8.25551	8.24628	8.23005	8.31872
0.0415	8.22007	8.22311	8.28783	8.30376	8.32205	8.29741	8.28745	8.30938	8.29648	8.3079	8.28436	8.3188	8.28663	8.30602	8.30717	8.30176	8.31082	8.29008	8.24645	8.26051	8.28163	8.25308	8.27075	8.28671	8.22449	8.33568	8.2973	8.34657	8.31319	8.31446	8.31559	8.34424	8.31355	8.33536	8.32193	8.30156	8.27998	8.3188	8.31352	8.32536	8.30788	8.28263	8.27912	8.22887	8.25957	8.25469	8.24444	8.28349
0.041625	8.22964	8.2513	8.26971	8.32267	8.32025	8.29903	8.29082	8.31174	8.29439	8.31883	8.29462	8.30411	8.30149	8.2992	8.29846	8.29657	8.31954	8.27966	8.259	8.27492	8.26008	8.25059	8.26943	8.25119	8.23975	8.32585	8.32341	8.31852	8.33538	8.30439	8.31737	8.35994	8.32362	8.33102	8.29071	8.31602	8.30311	8.32391	8.29637	8.31952	8.3083	8.2864	8.25165	8.21339	8.24821	8.24394	8.24289	8.28864
0.04175	8.23199	8.26002	8.27047	8.30292	8.29509	8.31834	8.29117	8.30431	8.29139	8.32245	8.31136	8.32298	8.28722	8.3206	8.28577	8.28767	8.339	8.30945	8.25992	8.26209	8.24302	8.26888	8.2621	8.25246	8.24368	8.31635	8.31239	8.34975	8.32159	8.32098	8.3217	8.35664	8.31003	8.33501	8.31033	8.30382	8.29307	8.29231	8.31326	8.29675	8.29675	8.28441	8.26533	8.23764	8.22707	8.22699	8.25496	8.27367
0.041875	8.21236	8.23637	8.27514	8.32201	8.30149	8.30354	8.29105	8.29896	8.301	8.31499	8.30622	8.30499	8.2927	8.2996	8.28886	8.27056	8.30534	8.29954	8.25098	8.26585	8.23768	8.27202	8.24332	8.26028	8.23933	8.32114	8.31045	8.33353	8.31828	8.29943	8.311	8.32593	8.32361	8.33605	8.31937	8.31238	8.2986	8.32273	8.29489	8.30995	8.30195	8.28855	8.28152	8.24349	8.25333	8.23504	8.24253	8.28374
0.042	8.19952	8.25034	8.30443	8.3044	8.31215	8.29067	8.28648	8.30573	8.3031	8.29141	8.29093	8.30563	8.30553	8.30558	8.28628	8.26554	8.31295	8.30638	8.26039	8.26852	8.2614	8.28252	8.2563	8.26563	8.23639	8.31185	8.31144	8.3298	8.33591	8.29472	8.31559	8.36385	8.31977	8.30582	8.31235	8.30669	8.29048	8.29225	8.30382	8.28906	8.28513	8.28625	8.25963	8.24294	8.24445	8.23836	8.23527	8.27958
0.042125	8.22482	8.23553	8.28168	8.30799	8.30727	8.28461	8.30986	8.31177	8.3216	8.28725	8.289	8.3018	8.29203	8.29241	8.2788	8.27395	8.31468	8.3069	8.26815	8.26531	8.26162	8.28614	8.27438	8.26598	8.25027	8.32507	8.30683	8.32714	8.3158	8.30674	8.30173	8.36158	8.30527	8.31329	8.29622	8.31606	8.29871	8.30312	8.30325	8.29657	8.3011	8.27584	8.25336	8.24747	8.23303	8.24921	8.25371	8.26969
0.04225	8.22727	8.23432	8.27173	8.30304	8.30141	8.31805	8.30576	8.31206	8.29772	8.30875	8.28966	8.29111	8.29008	8.27584	8.28637	8.27404	8.30112	8.30847	8.25679	8.25034	8.26147	8.26828	8.27158	8.24456	8.26685	8.33479	8.30442	8.3096	8.31866	8.33575	8.32529	8.35265	8.31466	8.32259	8.30011	8.32496	8.30712	8.32246	8.30161	8.31229	8.33005	8.27723	8.26456	8.20883	8.23529	8.22825	8.25585	8.28943
0.042375	8.23853	8.25256	8.26302	8.30497	8.28783	8.31072	8.26084	8.2985	8.30354	8.31234	8.28124	8.32106	8.27869	8.27943	8.29293	8.27819	8.30604	8.29662	8.26405	8.24762	8.28773	8.28333	8.25797	8.25739	8.25578	8.32376	8.30303	8.31866	8.32562	8.33234	8.33708	8.35087	8.31349	8.32554	8.30247	8.32208	8.31953	8.28617	8.28662	8.30546	8.31802	8.27612	8.24949	8.22933	8.2244	8.2256	8.25019	8.29046
0.0425	8.23714	8.25117	8.26316	8.32156	8.30299	8.31548	8.28027	8.31933	8.30507	8.30016	8.30181	8.27803	8.2742	8.30025	8.28345	8.30822	8.31819	8.27812	8.25498	8.25703	8.27695	8.27345	8.25848	8.25472	8.26295	8.31921	8.3247	8.33636	8.33204	8.31992	8.3364	8.32622	8.31294	8.32959	8.32877	8.29794	8.32226	8.29886	8.29732	8.30192	8.31338	8.28599	8.25139	8.23045	8.24377	8.23108	8.24619	8.28774
0.042625	8.22042	8.25117	8.28027	8.30106	8.3004	8.29667	8.2648	8.32912	8.31301	8.29781	8.2886	8.28674	8.29857	8.29175	8.26927	8.2863	8.31515	8.2855	8.24867	8.25932	8.25486	8.28771	8.27	8.26726	8.25043	8.32128	8.33594	8.34367	8.32849	8.29047	8.32514	8.33305	8.32264	8.30147	8.28534	8.31168	8.29691	8.30531	8.30945	8.29298	8.30413	8.28924	8.25549	8.22555	8.25213	8.22848	8.24424	8.27424
0.04275	8.22746	8.25342	8.27901	8.29155	8.31269	8.30066	8.26157	8.30733	8.3091	8.27985	8.28916	8.31055	8.2977	8.30688	8.26279	8.29613	8.28307	8.27245	8.25536	8.25513	8.24722	8.2738	8.29092	8.27897	8.25205	8.32538	8.31676	8.34918	8.32336	8.3092	8.31294	8.34473	8.32254	8.31863	8.30885	8.30998	8.29338	8.31275	8.32098	8.31046	8.31101	8.28371	8.25876	8.21867	8.24097	8.25133	8.25001	8.27354
0.042875	8.21982	8.24281	8.25859	8.30835	8.32143	8.30082	8.28591	8.3009	8.29916	8.27582	8.28835	8.29053	8.29933	8.31726	8.27611	8.29645	8.29903	8.29514	8.25758	8.25352	8.27183	8.2416	8.26161	8.25711	8.26318	8.30297	8.31749	8.31306	8.33049	8.33241	8.30962	8.33991	8.32018	8.31239	8.31716	8.3367	8.30689	8.29874	8.32143	8.31863	8.33632	8.29467	8.26291	8.23267	8.25681	8.2437	8.24965	8.28783
0.043	8.22902	8.22653	8.28764	8.28788	8.30433	8.29219	8.28103	8.30827	8.30866	8.28946	8.29823	8.29403	8.29343	8.29815	8.28636	8.29295	8.28638	8.28601	8.2588	8.24807	8.26972	8.26603	8.26768	8.27621	8.26282	8.33759	8.32507	8.3271	8.33392	8.31969	8.32941	8.35711	8.31875	8.32031	8.30833	8.30799	8.28209	8.30182	8.30508	8.32076	8.30284	8.27828	8.27242	8.23517	8.24777	8.23086	8.23862	8.28346
0.043125	8.20293	8.23472	8.27775	8.29683	8.32098	8.29462	8.25201	8.30195	8.28075	8.29401	8.30455	8.29988	8.27724	8.30711	8.27319	8.27408	8.30358	8.29469	8.24564	8.26271	8.26055	8.28778	8.26968	8.2501	8.25921	8.32854	8.3091	8.29816	8.32209	8.332	8.32314	8.35361	8.31692	8.3203	8.31535	8.28229	8.28288	8.30504	8.29951	8.32803	8.31869	8.28509	8.26501	8.22625	8.2421	8.24229	8.23306	8.2878
0.04325	8.20479	8.22292	8.2708	8.30787	8.31095	8.29545	8.27615	8.30701	8.30446	8.28992	8.26282	8.30592	8.27673	8.31261	8.27602	8.2815	8.31679	8.29877	8.25051	8.25278	8.25118	8.27679	8.26671	8.25852	8.25054	8.31281	8.29765	8.32155	8.33076	8.32038	8.31252	8.36506	8.30222	8.33524	8.32102	8.29916	8.29465	8.27037	8.28487	8.3231	8.31419	8.28659	8.25768	8.23225	8.26106	8.24059	8.22955	8.26491
0.043375	8.22377	8.24545	8.28837	8.31227	8.29763	8.30407	8.30441	8.31039	8.30664	8.29605	8.27671	8.29568	8.29228	8.32456	8.27179	8.27759	8.32255	8.30196	8.26318	8.24558	8.25924	8.28249	8.2682	8.26525	8.25704	8.31431	8.31362	8.32855	8.32379	8.32448	8.31576	8.37663	8.31969	8.33498	8.29501	8.28231	8.30235	8.29174	8.31628	8.32008	8.317	8.27587	8.25823	8.2382	8.24375	8.22942	8.22569	8.26675
0.0435	8.2324	8.24665	8.27925	8.30997	8.30518	8.28986	8.29175	8.30543	8.28657	8.30679	8.29018	8.30869	8.27998	8.30617	8.2634	8.26636	8.31326	8.30382	8.2528	8.23935	8.26408	8.27326	8.26613	8.25031	8.2483	8.3194	8.30729	8.31416	8.33408	8.32556	8.29797	8.35371	8.29678	8.35267	8.30798	8.29076	8.29741	8.2815	8.29891	8.31024	8.31798	8.28224	8.2515	8.25324	8.25178	8.25643	8.23894	8.28397
0.043625	8.22887	8.23039	8.28506	8.30774	8.31027	8.29282	8.28952	8.30014	8.30437	8.30643	8.30661	8.30073	8.2884	8.28547	8.28783	8.26938	8.29913	8.29668	8.25066	8.2374	8.261	8.26598	8.27222	8.25883	8.24142	8.31857	8.31313	8.34633	8.3392	8.32208	8.31158	8.35821	8.2961	8.31693	8.30572	8.2901	8.28966	8.29564	8.29828	8.30051	8.30102	8.29056	8.24387	8.23917	8.24013	8.24229	8.25252	8.29682
0.04375	8.22239	8.2302	8.27807	8.29085	8.31969	8.28263	8.27466	8.3159	8.30682	8.30832	8.2877	8.314	8.29529	8.28603	8.29757	8.28799	8.31541	8.28316	8.25078	8.25147	8.27727	8.27842	8.27507	8.22614	8.25444	8.32321	8.3206	8.34022	8.32407	8.31243	8.31232	8.35026	8.31821	8.32762	8.30634	8.31252	8.28223	8.29528	8.301	8.30296	8.30964	8.2692	8.28391	8.22015	8.21429	8.23398	8.24734	8.29173
0.043875	8.20821	8.24818	8.26067	8.29367	8.30136	8.2821	8.26381	8.32311	8.28359	8.28736	8.28728	8.32091	8.28439	8.28296	8.28778	8.28006	8.29913	8.2875	8.25188	8.23541	8.25426	8.26382	8.2719	8.24639	8.24978	8.325	8.31676	8.33346	8.3387	8.29652	8.32064	8.37633	8.30857	8.32968	8.29685	8.28455	8.28072	8.29709	8.31355	8.31126	8.33649	8.26038	8.27531	8.23752	8.23224	8.2389	8.22711	8.28763
0.044	8.20873	8.24633	8.25558	8.28799	8.3007	8.29565	8.25826	8.33154	8.30319	8.29449	8.31024	8.30213	8.30822	8.29877	8.28855	8.28238	8.29345	8.27415	8.26061	8.25022	8.27361	8.23405	8.24277	8.2584	8.23955	8.32443	8.30942	8.31326	8.31838	8.32343	8.31603	8.3639	8.32442	8.32096	8.29826	8.28669	8.29049	8.29755	8.30846	8.30579	8.31071	8.27844	8.26389	8.23121	8.22381	8.24519	8.22605	8.30719
0.044125	8.22015	8.23631	8.28154	8.28741	8.31912	8.31004	8.28397	8.32192	8.31522	8.2976	8.30563	8.28634	8.29215	8.29514	8.28569	8.27228	8.31892	8.28944	8.24875	8.27016	8.23686	8.25756	8.26594	8.25616	8.25677	8.32802	8.32925	8.3084	8.30833	8.30975	8.31356	8.3621	8.31959	8.29253	8.29953	8.30628	8.29575	8.29165	8.30311	8.30115	8.3233	8.3017	8.25433	8.23575	8.2351	8.24921	8.20789	8.30143
0.04425	8.20683	8.23637	8.2743	8.30579	8.32141	8.30062	8.28445	8.30115	8.30474	8.30054	8.29276	8.30066	8.29111	8.28534	8.27582	8.28475	8.30643	8.29059	8.26387	8.26594	8.25441	8.25436	8.27552	8.26483	8.23796	8.33094	8.31033	8.32335	8.31007	8.31471	8.31781	8.34468	8.32426	8.30495	8.30427	8.31095	8.28947	8.29694	8.30524	8.3042	8.30447	8.29811	8.25391	8.21965	8.23816	8.243	8.23859	8.29752
0.044375	8.21014	8.23281	8.26128	8.30038	8.31973	8.31315	8.28061	8.29671	8.3158	8.29336	8.2924	8.30357	8.28816	8.31333	8.28707	8.27634	8.31756	8.2998	8.26849	8.26537	8.26586	8.25324	8.26986	8.26572	8.23971	8.32684	8.29624	8.32916	8.30932	8.32224	8.31895	8.33823	8.32664	8.30617	8.30943	8.31292	8.29386	8.32001	8.30148	8.31239	8.28842	8.27782	8.25407	8.22958	8.23787	8.24573	8.24497	8.29982
0.0445	8.22852	8.24741	8.2754	8.29648	8.29892	8.29656	8.27084	8.28491	8.28882	8.31961	8.29659	8.29732	8.28128	8.30335	8.28566	8.26939	8.30673	8.27853	8.28027	8.25396	8.26582	8.25246	8.24931	8.24643	8.25774	8.3228	8.29797	8.32805	8.31309	8.33919	8.32375	8.34059	8.32715	8.30651	8.3249	8.31974	8.2826	8.32029	8.2997	8.3007	8.28388	8.27769	8.26466	8.24571	8.24837	8.26205	8.25024	8.29355
0.044625	8.23906	8.26474	8.26484	8.27749	8.32025	8.31442	8.28392	8.29407	8.30392	8.29336	8.3018	8.2909	8.29289	8.29019	8.27262	8.26554	8.28842	8.28303	8.26747	8.25105	8.25246	8.25789	8.24364	8.24788	8.25428	8.31576	8.30624	8.31508	8.31807	8.33664	8.31383	8.34139	8.31039	8.3142	8.32946	8.31428	8.27505	8.31444	8.2638	8.29422	8.30305	8.29062	8.25317	8.22757	8.24605	8.24564	8.23286	8.26373
0.04475	8.20502	8.26211	8.26689	8.29539	8.2913	8.31885	8.30245	8.30794	8.28432	8.28142	8.28596	8.29652	8.29956	8.29879	8.28714	8.27846	8.31148	8.30437	8.26216	8.25639	8.26366	8.27334	8.24747	8.25944	8.24026	8.31971	8.29937	8.32123	8.31244	8.33012	8.30987	8.34772	8.31368	8.34097	8.32048	8.30609	8.28715	8.29076	8.26704	8.29642	8.31254	8.29818	8.26496	8.22433	8.24393	8.24442	8.24301	8.26927
0.044875	8.19524	8.25041	8.27108	8.28643	8.30011	8.31445	8.28434	8.30361	8.30295	8.29472	8.27892	8.2819	8.27734	8.29637	8.27951	8.28386	8.27946	8.27615	8.23608	8.24154	8.26726	8.28976	8.25884	8.26367	8.23986	8.3215	8.31423	8.32223	8.30087	8.32437	8.29941	8.34029	8.3245	8.33211	8.30058	8.29676	8.28505	8.29501	8.28076	8.29327	8.29286	8.29193	8.27647	8.20103	8.2349	8.24094	8.24204	8.28364
0.045	8.22164	8.24605	8.26874	8.2974	8.29182	8.29999	8.27669	8.31173	8.31056	8.28614	8.27896	8.28764	8.27474	8.31492	8.2866	8.26859	8.29744	8.27863	8.22203	8.23912	8.26379	8.27031	8.26192	8.2595	8.23359	8.31639	8.3001	8.30967	8.32112	8.3224	8.30347	8.32258	8.31795	8.33809	8.28637	8.28547	8.28644	8.30682	8.28766	8.28976	8.30057	8.27901	8.26103	8.23427	8.25214	8.25237	8.25022	8.30577
0.045125	8.20486	8.2271	8.24245	8.31582	8.30701	8.32262	8.28296	8.30468	8.30518	8.27991	8.29591	8.29132	8.27303	8.28876	8.27263	8.27391	8.29134	8.28931	8.23391	8.26688	8.24767	8.24594	8.27135	8.24252	8.23152	8.31342	8.31197	8.30552	8.31647	8.32381	8.30215	8.32782	8.3075	8.30083	8.2937	8.27885	8.31104	8.30283	8.28265	8.30574	8.2939	8.29758	8.26408	8.23519	8.25873	8.25171	8.21864	8.30058
0.04525	8.22178	8.24583	8.23803	8.31657	8.32323	8.29833	8.29263	8.30075	8.29887	8.26727	8.2928	8.28979	8.28319	8.28473	8.28478	8.27736	8.29539	8.26788	8.26292	8.25763	8.24376	8.24776	8.26695	8.24065	8.2521	8.31738	8.31665	8.29281	8.32936	8.32234	8.30773	8.34434	8.31875	8.32203	8.30099	8.28338	8.28835	8.30484	8.27898	8.27946	8.28363	8.28149	8.23054	8.23732	8.24168	8.23638	8.22742	8.28831
0.045375	8.20605	8.24582	8.261	8.31796	8.32649	8.30295	8.26878	8.31322	8.28107	8.27302	8.30123	8.29121	8.26936	8.29391	8.26392	8.25732	8.31362	8.29165	8.27036	8.23093	8.26294	8.26034	8.26228	8.26897	8.25772	8.32568	8.3153	8.31615	8.31888	8.3373	8.31815	8.36485	8.32227	8.31043	8.31084	8.31586	8.28332	8.29957	8.30144	8.28648	8.30503	8.30573	8.23077	8.25502	8.25629	8.2346	8.25089	8.27933
0.0455	8.20428	8.22792	8.25439	8.31725	8.31143	8.2824	8.28962	8.32609	8.28847	8.28662	8.29695	8.29947	8.2728	8.2868	8.2691	8.26417	8.29957	8.30433	8.25125	8.26649	8.2498	8.26366	8.25301	8.24643	8.2381	8.31004	8.28832	8.31721	8.34869	8.31308	8.30706	8.35318	8.29755	8.30101	8.27643	8.3112	8.28823	8.29918	8.30459	8.29687	8.2783	8.27772	8.24017	8.23114	8.24691	8.23203	8.23791	8.2761
0.045625	8.2081	8.23975	8.27245	8.29514	8.30825	8.30364	8.29684	8.2913	8.29377	8.29568	8.27259	8.29393	8.2907	8.3027	8.27615	8.26393	8.29039	8.30546	8.25845	8.25874	8.24335	8.26922	8.25674	8.26827	8.2382	8.31107	8.32658	8.30718	8.31584	8.32038	8.29273	8.35544	8.31181	8.3232	8.29042	8.29858	8.28924	8.31307	8.31458	8.30996	8.28831	8.2873	8.25387	8.20831	8.24936	8.23462	8.21216	8.28769
0.04575	8.22558	8.25205	8.23393	8.29824	8.31912	8.30173	8.29825	8.2997	8.26995	8.29379	8.26869	8.26776	8.2767	8.31556	8.27297	8.25052	8.28915	8.29184	8.25005	8.28414	8.26951	8.27215	8.25716	8.25294	8.25342	8.32761	8.30969	8.31572	8.30428	8.32255	8.31933	8.33407	8.31573	8.33582	8.30975	8.311	8.27351	8.31738	8.31445	8.31255	8.29427	8.2646	8.24435	8.21471	8.23725	8.21768	8.21721	8.27093
0.045875	8.22522	8.24765	8.26582	8.2755	8.29615	8.30073	8.26498	8.29938	8.28221	8.29198	8.25248	8.27174	8.265	8.30676	8.2652	8.26791	8.29594	8.27292	8.25094	8.25754	8.26663	8.25411	8.27143	8.24592	8.24091	8.30973	8.28637	8.3313	8.31568	8.29175	8.31948	8.32423	8.30279	8.32326	8.29286	8.2956	8.28783	8.30805	8.30368	8.30177	8.27852	8.27407	8.24816	8.22138	8.24117	8.23264	8.22952	8.26456
0.046	8.21906	8.23401	8.25993	8.27309	8.29237	8.30135	8.2794	8.30694	8.28267	8.28908	8.26156	8.28478	8.28523	8.31626	8.27901	8.2942	8.31019	8.28116	8.25654	8.2377	8.2641	8.25739	8.25923	8.24883	8.24029	8.33473	8.29692	8.31928	8.325	8.29743	8.32862	8.33162	8.30914	8.34635	8.29236	8.27953	8.28631	8.3122	8.3074	8.30597	8.28606	8.2857	8.25545	8.2205	8.24305	8.23098	8.24121	8.24583
0.046125	8.23383	8.23069	8.27695	8.28431	8.31098	8.30707	8.28239	8.29361	8.29797	8.28049	8.28469	8.28834	8.28316	8.3024	8.29111	8.26142	8.30242	8.28349	8.25146	8.23029	8.25043	8.24861	8.23916	8.25081	8.23302	8.34417	8.29659	8.31287	8.32598	8.30241	8.31255	8.33466	8.29334	8.35299	8.30532	8.29223	8.28621	8.30967	8.2907	8.29131	8.29063	8.271	8.25649	8.2355	8.23645	8.22035	8.23264	8.28143
0.04625	8.23512	8.22977	8.28072	8.2995	8.31443	8.30251	8.3045	8.30369	8.30575	8.30567	8.28796	8.30166	8.2782	8.30277	8.27014	8.26298	8.29928	8.27699	8.25397	8.25589	8.26148	8.27273	8.24977	8.26101	8.23292	8.31274	8.29031	8.32076	8.32922	8.31528	8.31536	8.36085	8.30003	8.32648	8.30093	8.29622	8.29891	8.27589	8.29184	8.30147	8.29865	8.29037	8.2548	8.22675	8.24991	8.22787	8.22372	8.27599
0.046375	8.21156	8.24006	8.29288	8.31694	8.31529	8.28808	8.28861	8.31116	8.28156	8.30926	8.28312	8.30677	8.2869	8.30126	8.28046	8.26268	8.28505	8.28868	8.23836	8.26589	8.24611	8.26771	8.23218	8.23773	8.24641	8.32353	8.29638	8.33485	8.33096	8.30677	8.30355	8.3557	8.29965	8.31438	8.29524	8.32166	8.29758	8.29533	8.28511	8.29433	8.28912	8.28968	8.25588	8.25238	8.23375	8.23165	8.22261	8.26937
0.0465	8.21912	8.23992	8.29366	8.30458	8.31079	8.28003	8.26514	8.31017	8.27856	8.29206	8.27602	8.28865	8.27451	8.28805	8.27575	8.24697	8.27379	8.29178	8.25008	8.28147	8.25465	8.27498	8.25735	8.25187	8.24027	8.32046	8.29938	8.31863	8.31258	8.32376	8.31653	8.33211	8.31364	8.31728	8.29338	8.31338	8.30698	8.29305	8.28307	8.30742	8.31854	8.27965	8.27674	8.22906	8.22685	8.21284	8.24317	8.26293
0.046625	8.21191	8.24123	8.26984	8.32076	8.32372	8.27669	8.25381	8.30347	8.27821	8.27875	8.27426	8.29447	8.27534	8.28816	8.28188	8.28406	8.30312	8.28182	8.24005	8.25578	8.24053	8.26158	8.25999	8.24698	8.23697	8.32056	8.30138	8.33589	8.30761	8.32585	8.32077	8.32209	8.30954	8.31121	8.29831	8.31296	8.27743	8.30344	8.28194	8.29896	8.31905	8.28787	8.24898	8.21564	8.21462	8.23244	8.22537	8.29137
0.04675	8.21754	8.25123	8.28126	8.30729	8.29798	8.2672	8.27505	8.31131	8.2809	8.30548	8.27827	8.29731	8.27165	8.27997	8.28946	8.27776	8.28652	8.29684	8.2565	8.24159	8.25546	8.26679	8.24438	8.25077	8.23367	8.31877	8.30583	8.32347	8.31715	8.30794	8.30925	8.32056	8.3091	8.3125	8.29879	8.28326	8.26853	8.30275	8.28771	8.29707	8.31969	8.27764	8.27958	8.16968	8.21741	8.21597	8.23314	8.2826
0.046875	8.20729	8.25298	8.27105	8.32263	8.2936	8.29512	8.27348	8.30706	8.28173	8.29226	8.30642	8.28253	8.27142	8.29193	8.26882	8.27319	8.29942	8.27149	8.24988	8.25716	8.24218	8.2646	8.26254	8.2457	8.22109	8.31017	8.30253	8.3281	8.32874	8.29935	8.30198	8.3194	8.30219	8.30733	8.29465	8.29253	8.2866	8.29352	8.30595	8.30724	8.31829	8.29504	8.24024	8.21715	8.20855	8.24192	8.23425	8.30122
0.047	8.22179	8.25279	8.26847	8.29614	8.29856	8.29727	8.26878	8.30019	8.26488	8.3051	8.29974	8.28436	8.27773	8.30309	8.24911	8.27843	8.29497	8.28349	8.24929	8.23685	8.25896	8.25725	8.25434	8.2495	8.23983	8.33047	8.31941	8.34019	8.32776	8.30237	8.29392	8.32812	8.28616	8.29619	8.29291	8.30147	8.28739	8.31164	8.29416	8.31916	8.321	8.29558	8.26501	8.21555	8.23135	8.24764	8.23161	8.27515
0.047125	8.21955	8.23428	8.25671	8.29867	8.28077	8.30532	8.27862	8.2994	8.28877	8.32082	8.3025	8.27334	8.26802	8.30892	8.26826	8.26588	8.27428	8.27911	8.25542	8.22615	8.27531	8.27351	8.26064	8.2551	8.24846	8.31483	8.29565	8.33182	8.31042	8.32847	8.33018	8.33439	8.32027	8.32299	8.28629	8.29872	8.30264	8.29871	8.29121	8.28446	8.30952	8.28483	8.26217	8.24765	8.2427	8.23887	8.21777	8.26947
0.04725	8.22173	8.22538	8.24721	8.29127	8.29081	8.30714	8.29127	8.32392	8.29579	8.30457	8.28612	8.28797	8.25613	8.29145	8.2743	8.27552	8.27132	8.26374	8.25609	8.20822	8.26944	8.28712	8.24964	8.2572	8.26469	8.32218	8.28793	8.31652	8.32806	8.33615	8.32998	8.33602	8.31565	8.31342	8.30374	8.30888	8.29766	8.29005	8.28855	8.28999	8.28623	8.27889	8.2603	8.2433	8.23048	8.2395	8.22099	8.25821
0.047375	8.19373	8.2378	8.24525	8.29074	8.29728	8.2927	8.27833	8.31499	8.2935	8.28039	8.28147	8.28466	8.26971	8.29259	8.27556	8.28418	8.28452	8.27982	8.24958	8.24935	8.2628	8.28477	8.24522	8.26521	8.27348	8.31292	8.30489	8.31235	8.31319	8.30648	8.30708	8.33572	8.30218	8.3399	8.30169	8.30552	8.28281	8.32712	8.2856	8.30595	8.32365	8.27507	8.26467	8.21345	8.23654	8.23362	8.22558	8.29624
0.0475	8.19344	8.25165	8.25282	8.29739	8.30855	8.30328	8.27474	8.30369	8.26298	8.28757	8.28596	8.30916	8.25316	8.29643	8.28107	8.24404	8.28928	8.28245	8.24144	8.2526	8.24272	8.2804	8.25432	8.25275	8.24048	8.29919	8.29648	8.29311	8.32851	8.30342	8.3096	8.31966	8.31859	8.32875	8.28619	8.3027	8.2878	8.29008	8.29876	8.29714	8.29369	8.29217	8.23649	8.21016	8.21899	8.24336	8.21899	8.26799
0.047625	8.17843	8.22186	8.27	8.29164	8.30915	8.28871	8.26842	8.28481	8.28258	8.29401	8.28958	8.29554	8.26992	8.30472	8.28255	8.24563	8.29486	8.29284	8.25379	8.255	8.24255	8.25999	8.2616	8.24033	8.24312	8.30078	8.31183	8.29948	8.30781	8.32597	8.30527	8.33083	8.30869	8.30717	8.28054	8.32443	8.29224	8.28203	8.27525	8.29292	8.30601	8.28863	8.22829	8.21576	8.24439	8.2379	8.22822	8.26938
0.04775	8.20788	8.22364	8.26775	8.28216	8.29589	8.31457	8.27525	8.29031	8.28461	8.28692	8.26869	8.29526	8.26517	8.28876	8.27771	8.26877	8.28341	8.29711	8.27129	8.23972	8.24554	8.25785	8.25851	8.24117	8.23809	8.33721	8.30649	8.30143	8.30231	8.32323	8.30447	8.33377	8.32374	8.32321	8.28103	8.30599	8.29735	8.29272	8.27656	8.29741	8.29861	8.25721	8.23973	8.20031	8.2312	8.21566	8.22607	8.27775
0.047875	8.22218	8.22369	8.25631	8.27384	8.29453	8.30122	8.26442	8.30557	8.2876	8.28316	8.29055	8.26396	8.29109	8.30347	8.28444	8.26926	8.29641	8.28081	8.25954	8.24545	8.2663	8.26105	8.25368	8.23615	8.22455	8.33329	8.30208	8.2968	8.31863	8.30067	8.28766	8.32953	8.30175	8.31692	8.30494	8.29921	8.28889	8.28371	8.28587	8.31155	8.29631	8.27073	8.25717	8.21101	8.2307	8.21511	8.23542	8.27876
0.048	8.2175	8.22478	8.24655	8.29428	8.29404	8.29472	8.26935	8.2847	8.29349	8.30507	8.27855	8.29127	8.25429	8.29656	8.28501	8.2771	8.31689	8.26704	8.24813	8.24913	8.26911	8.25816	8.27344	8.23181	8.2289	8.34063	8.28712	8.30906	8.32497	8.31634	8.31595	8.30939	8.27578	8.311	8.2957	8.3037	8.28713	8.28485	8.28712	8.30054	8.28114	8.24956	8.24561	8.22433	8.23687	8.25101	8.21715	8.2823
0.048125	8.22022	8.22346	8.24934	8.28597	8.28284	8.30784	8.27914	8.30339	8.28134	8.2927	8.29167	8.28241	8.27168	8.31184	8.26711	8.28513	8.29589	8.27785	8.24094	8.2652	8.25645	8.25616	8.27322	8.24699	8.24515	8.30931	8.31004	8.31045	8.31267	8.29764	8.30989	8.326	8.2807	8.31673	8.29266	8.32796	8.28606	8.28818	8.27474	8.268	8.2886	8.25511	8.2356	8.23198	8.22556	8.2357	8.22694	8.29862
0.04825	8.2335	8.22238	8.25932	8.29423	8.29994	8.27803	8.27447	8.30752	8.27196	8.28555	8.29436	8.27023	8.27061	8.29507	8.28917	8.30389	8.29762	8.28683	8.23484	8.25465	8.24426	8.27602	8.26964	8.24523	8.24206	8.324	8.30715	8.32338	8.29483	8.30624	8.29994	8.32269	8.29915	8.32104	8.27389	8.29848	8.27008	8.27255	8.29776	8.27975	8.27743	8.25265	8.23949	8.2156	8.23424	8.20838	8.23518	8.27119
0.048375	8.19993	8.23625	8.27088	8.30484	8.30957	8.29383	8.27889	8.29391	8.28986	8.29281	8.26706	8.28643	8.27427	8.29189	8.28206	8.25558	8.29365	8.26943	8.22497	8.24906	8.26176	8.27271	8.25483	8.2575	8.23581	8.30485	8.31345	8.32503	8.30453	8.32494	8.29724	8.33736	8.29758	8.30401	8.296	8.28435	8.27212	8.31184	8.29101	8.30248	8.27895	8.27486	8.26599	8.21653	8.24065	8.24641	8.23157	8.25864
0.0485	8.20312	8.23706	8.26066	8.3083	8.30117	8.2896	8.27378	8.29963	8.28476	8.29398	8.26867	8.29092	8.28032	8.29874	8.27171	8.27578	8.29874	8.27554	8.24791	8.25376	8.21552	8.26332	8.26284	8.25571	8.23504	8.3223	8.29948	8.31622	8.31211	8.3195	8.31699	8.33749	8.30193	8.31193	8.31343	8.30282	8.29142	8.30837	8.28393	8.29736	8.29619	8.29721	8.26519	8.22976	8.22826	8.25117	8.22942	8.28437
0.048625	8.20479	8.23084	8.23792	8.30588	8.29968	8.30212	8.26897	8.30717	8.29046	8.27006	8.27634	8.27917	8.27017	8.29188	8.27299	8.28333	8.29549	8.25271	8.26025	8.26344	8.24182	8.24571	8.25768	8.24764	8.22072	8.32661	8.30165	8.30634	8.30526	8.32108	8.31107	8.33048	8.28859	8.3067	8.31151	8.2971	8.27708	8.27004	8.27592	8.2995	8.29339	8.29889	8.2561	8.23499	8.24094	8.23593	8.22307	8.25711
0.04875	8.19713	8.25249	8.2478	8.30467	8.29109	8.30254	8.25459	8.29237	8.28545	8.27329	8.2813	8.2849	8.2776	8.28856	8.27093	8.26459	8.26449	8.26616	8.26614	8.22484	8.27359	8.26196	8.24792	8.22507	8.24162	8.30842	8.30106	8.31628	8.31219	8.29646	8.30266	8.33044	8.30367	8.31097	8.28075	8.29533	8.28409	8.28493	8.29195	8.30649	8.28912	8.28141	8.24535	8.23408	8.2365	8.22655	8.22988	8.26405
0.048875	8.21353	8.25115	8.24827	8.27854	8.30942	8.29046	8.26374	8.3106	8.29221	8.29778	8.28586	8.30391	8.25698	8.28799	8.26875	8.2737	8.255	8.29434	8.25471	8.22422	8.25613	8.26342	8.24259	8.23611	8.23101	8.33483	8.29266	8.32831	8.31986	8.30312	8.2953	8.33312	8.3054	8.31382	8.2855	8.30031	8.29427	8.30571	8.28889	8.29629	8.27863	8.26167	8.24875	8.21361	8.23116	8.22931	8.22981	8.2687
0.049	8.20492	8.23482	8.25593	8.27907	8.31802	8.27521	8.25082	8.30593	8.28015	8.32394	8.28929	8.29562	8.25181	8.27959	8.28014	8.28278	8.27907	8.2924	8.22739	8.24789	8.23883	8.26719	8.2382	8.23355	8.23796	8.32413	8.30764	8.32055	8.3083	8.32392	8.29907	8.33805	8.29369	8.31245	8.28921	8.29363	8.3031	8.28722	8.29054	8.29558	8.27699	8.27773	8.24076	8.21741	8.23328	8.23048	8.24896	8.27745
0.049125	8.19558	8.22866	8.24283	8.29556	8.3075	8.29011	8.271	8.30339	8.2634	8.28909	8.27586	8.29884	8.25684	8.27372	8.28155	8.27103	8.29026	8.29533	8.24242	8.2494	8.24471	8.24093	8.23375	8.25369	8.24775	8.32803	8.30609	8.31831	8.30785	8.31355	8.29656	8.35414	8.30414	8.31055	8.31604	8.31395	8.28946	8.27601	8.27647	8.29621	8.27552	8.28088	8.24403	8.2208	8.22725	8.24316	8.24092	8.26929
0.04925	8.18482	8.22793	8.25511	8.29242	8.31158	8.29677	8.27177	8.31876	8.27985	8.26803	8.27544	8.29581	8.26852	8.27436	8.29646	8.26627	8.3027	8.29131	8.25241	8.2615	8.24774	8.26272	8.26024	8.24043	8.24354	8.33621	8.30607	8.32619	8.30664	8.30769	8.30633	8.34681	8.30128	8.3074	8.30057	8.3235	8.27488	8.29079	8.27692	8.3117	8.28975	8.27721	8.25539	8.20866	8.23157	8.20486	8.23481	8.26851
0.049375	8.21005	8.22661	8.25057	8.29514	8.30117	8.29753	8.28168	8.31061	8.2966	8.28347	8.29167	8.29057	8.26653	8.27912	8.28251	8.27386	8.29079	8.27163	8.25111	8.26598	8.2424	8.26742	8.26138	8.24009	8.24459	8.31725	8.29529	8.28535	8.32295	8.30339	8.29703	8.32341	8.30592	8.32246	8.30471	8.31365	8.27368	8.29611	8.29458	8.30022	8.29682	8.28445	8.26588	8.22549	8.23564	8.23781	8.21882	8.27312
0.0495	8.21102	8.22085	8.26402	8.30856	8.2897	8.2754	8.26332	8.31355	8.28025	8.29305	8.28271	8.28823	8.26318	8.28648	8.27197	8.24658	8.27704	8.25786	8.25713	8.24745	8.24298	8.25254	8.2612	8.24317	8.25152	8.28701	8.28499	8.29648	8.30876	8.3298	8.30659	8.31139	8.29485	8.33327	8.30551	8.27556	8.27558	8.27724	8.27824	8.29782	8.27312	8.26862	8.27873	8.2211	8.23006	8.24934	8.2256	8.27332
0.049625	8.20033	8.22283	8.28043	8.30901	8.29494	8.2781	8.27023	8.30563	8.27525	8.27396	8.29596	8.26389	8.25235	8.29095	8.27344	8.25672	8.26875	8.27629	8.23505	8.25869	8.25919	8.26461	8.25374	8.2503	8.24773	8.30163	8.30598	8.31862	8.30617	8.31353	8.30275	8.30583	8.30656	8.32756	8.30133	8.26945	8.29526	8.30415	8.29254	8.29199	8.268	8.26437	8.25584	8.23146	8.2187	8.25011	8.20344	8.26714
0.04975	8.21122	8.22571	8.2648	8.29603	8.29661	8.32104	8.28744	8.28072	8.26205	8.29214	8.27119	8.27562	8.23931	8.29507	8.24738	8.26781	8.25392	8.27891	8.23592	8.26417	8.24091	8.26358	8.28148	8.2364	8.23287	8.29841	8.29258	8.32684	8.32606	8.29333	8.32386	8.32696	8.30282	8.31991	8.3271	8.28833	8.29069	8.2991	8.2966	8.28653	8.29638	8.27338	8.24738	8.22278	8.21754	8.25457	8.22168	8.2803
0.049875	8.18944	8.23811	8.24956	8.30092	8.30137	8.30954	8.26642	8.29798	8.26847	8.29344	8.25568	8.27943	8.28722	8.29253	8.26532	8.2719	8.28294	8.28012	8.2552	8.25678	8.2361	8.25711	8.25587	8.23822	8.21895	8.29642	8.30867	8.30852	8.31241	8.29173	8.30045	8.32676	8.30167	8.3041	8.31003	8.30658	8.28671	8.28711	8.2837	8.29301	8.29401	8.27189	8.25877	8.22632	8.23986	8.25174	8.23757	8.29102
0.05	8.20283	8.24828	8.25301	8.2873	8.29815	8.28713	8.27143	8.30593	8.30006	8.2812	8.27096	8.28725	8.29195	8.28815	8.28305	8.282	8.2942	8.27202	8.2508	8.23854	8.24353	8.27258	8.2707	8.24358	8.2205	8.32412	8.3032	8.31907	8.30747	8.30459	8.28759	8.31088	8.2962	8.30573	8.29701	8.29016	8.28832	8.29462	8.2813	8.29016	8.29768	8.27747	8.25604	8.22551	8.23245	8.22649	8.21617	8.27017
0.050125	8.20918	8.24358	8.27424	8.29105	8.30404	8.28801	8.27869	8.28511	8.28169	8.27932	8.27376	8.29036	8.2971	8.29957	8.29202	8.28138	8.27189	8.26678	8.24687	8.22932	8.26428	8.27964	8.23495	8.23782	8.24168	8.31753	8.28389	8.30732	8.3082	8.28967	8.29187	8.32	8.2871	8.30409	8.28848	8.29951	8.26292	8.30306	8.27918	8.30572	8.30124	8.28146	8.2504	8.21804	8.23824	8.22034	8.21312	8.27085
0.05025	8.19122	8.22187	8.26875	8.30818	8.28403	8.30009	8.27454	8.30167	8.26649	8.27258	8.28255	8.28419	8.2762	8.2874	8.29137	8.27518	8.28456	8.25029	8.25218	8.24669	8.25555	8.25088	8.2358	8.23438	8.2468	8.30101	8.29163	8.29034	8.32684	8.3322	8.29099	8.31732	8.29419	8.30215	8.29745	8.32373	8.25645	8.31113	8.27683	8.3038	8.28526	8.27234	8.2416	8.21255	8.23597	8.23365	8.2407	8.28282
0.050375	8.21851	8.22923	8.27548	8.29487	8.28297	8.30428	8.28922	8.30765	8.25783	8.28189	8.28302	8.27856	8.2506	8.27555	8.26729	8.28734	8.29382	8.26638	8.2566	8.24614	8.24353	8.25257	8.23849	8.24264	8.26052	8.29827	8.28153	8.31038	8.31566	8.30325	8.30029	8.32114	8.27901	8.31815	8.29492	8.30012	8.28749	8.30109	8.30208	8.29043	8.28242	8.26104	8.22112	8.22038	8.24122	8.22739	8.24075	8.27267
0.0505	8.2178	8.25085	8.2875	8.30212	8.30112	8.3073	8.28763	8.3018	8.26719	8.29132	8.28447	8.28557	8.26861	8.26408	8.24689	8.2794	8.26772	8.27718	8.24154	8.24172	8.24819	8.26823	8.25465	8.2419	8.2632	8.31218	8.26453	8.31305	8.32549	8.29376	8.29626	8.31705	8.2995	8.33648	8.29977	8.29087	8.29066	8.31473	8.27423	8.29848	8.29082	8.26701	8.2414	8.20164	8.23737	8.22626	8.23068	8.27805
0.050625	8.2163	8.23878	8.2564	8.2731	8.28306	8.29547	8.28719	8.29127	8.28048	8.27772	8.28413	8.2975	8.28498	8.27232	8.25835	8.25211	8.2877	8.26175	8.24974	8.22736	8.23347	8.26559	8.24281	8.24213	8.24367	8.30841	8.29343	8.30302	8.31069	8.30172	8.30743	8.30176	8.3091	8.31123	8.29156	8.30035	8.2806	8.29527	8.28524	8.30591	8.27453	8.26961	8.23598	8.20281	8.25138	8.24003	8.22685	8.28179
0.05075	8.19888	8.2287	8.24593	8.29304	8.27932	8.2871	8.2718	8.3007	8.28188	8.28466	8.28101	8.27093	8.26829	8.27815	8.27932	8.25375	8.27224	8.25589	8.24509	8.25237	8.24187	8.25172	8.2316	8.23334	8.25327	8.30962	8.30548	8.30592	8.3252	8.31477	8.30632	8.31915	8.29536	8.29823	8.29775	8.30998	8.283	8.302	8.3043	8.29269	8.30417	8.27907	8.23193	8.20619	8.23878	8.22126	8.21573	8.28624
0.050875	8.20174	8.22443	8.25928	8.29089	8.28481	8.29578	8.26606	8.28724	8.29165	8.2828	8.29243	8.29464	8.25757	8.28739	8.27802	8.26906	8.29952	8.25011	8.23009	8.24823	8.24499	8.24399	8.24591	8.23588	8.23192	8.31789	8.32737	8.31013	8.30746	8.30924	8.30122	8.33423	8.29824	8.31099	8.29201	8.30611	8.30464	8.30214	8.28347	8.28117	8.28658	8.28508	8.23604	8.22887	8.2386	8.23012	8.22465	8.27129
0.051	8.20826	8.22564	8.26091	8.29545	8.3005	8.28019	8.28141	8.29508	8.26802	8.28619	8.28295	8.28223	8.26829	8.29964	8.28129	8.26197	8.29283	8.27084	8.21555	8.24721	8.25407	8.2492	8.26115	8.25421	8.2223	8.33152	8.32009	8.31518	8.32147	8.31901	8.30193	8.3163	8.27383	8.32403	8.28099	8.31168	8.2857	8.33218	8.2951	8.27753	8.28241	8.2889	8.23588	8.24715	8.2357	8.22145	8.2078	8.26646
0.051125	8.19633	8.24538	8.24713	8.29303	8.31026	8.28664	8.30128	8.30939	8.29188	8.2902	8.3099	8.28706	8.26694	8.28683	8.26956	8.26581	8.29287	8.25767	8.22523	8.25851	8.24862	8.25655	8.25507	8.25333	8.22909	8.31499	8.29562	8.32687	8.2926	8.29482	8.3134	8.326	8.28014	8.3211	8.29224	8.28879	8.28595	8.31168	8.30889	8.29823	8.284	8.2669	8.25159	8.22263	8.22891	8.20506	8.23153	8.28055
0.05125	8.19627	8.23627	8.25082	8.30987	8.28576	8.30478	8.28491	8.3023	8.27636	8.30498	8.29774	8.28802	8.26031	8.28707	8.27702	8.27183	8.29329	8.25999	8.24966	8.24699	8.24077	8.27059	8.24142	8.2476	8.23328	8.32462	8.28244	8.31821	8.28738	8.31782	8.31825	8.33159	8.29391	8.29732	8.31122	8.31389	8.27795	8.29697	8.26741	8.28675	8.27344	8.27289	8.25137	8.20882	8.22827	8.21458	8.22758	8.2834
0.051375	8.2177	8.22864	8.22385	8.28631	8.26467	8.28333	8.26814	8.28002	8.28489	8.29562	8.28684	8.29637	8.27266	8.27374	8.26976	8.29354	8.28951	8.28361	8.25545	8.24916	8.22515	8.27454	8.24555	8.24842	8.24141	8.31244	8.28833	8.32706	8.30206	8.31037	8.30345	8.33803	8.30902	8.29478	8.30336	8.30608	8.2748	8.30771	8.25482	8.2863	8.27147	8.27458	8.25217	8.21994	8.23022	8.23583	8.21467	8.27824
0.0515	8.20498	8.23477	8.24833	8.28385	8.28411	8.28492	8.24007	8.2964	8.27503	8.28792	8.30981	8.26264	8.27683	8.29989	8.2843	8.27753	8.29741	8.28482	8.24052	8.22679	8.24603	8.25459	8.24279	8.23273	8.2346	8.31135	8.2939	8.31254	8.3273	8.29531	8.31262	8.33646	8.28698	8.29112	8.29714	8.29196	8.29327	8.28853	8.26379	8.28836	8.30016	8.2827	8.23758	8.24217	8.24374	8.22379	8.22322	8.28788
0.051625	8.20508	8.24475	8.24535	8.28321	8.29705	8.27215	8.27141	8.29931	8.2784	8.2741	8.29642	8.28688	8.27058	8.27877	8.28072	8.26443	8.28401	8.27422	8.25617	8.23264	8.27035	8.25219	8.25548	8.23884	8.21207	8.29501	8.28683	8.31822	8.32387	8.28769	8.29185	8.31835	8.28032	8.29567	8.32265	8.29259	8.29935	8.28902	8.26985	8.29381	8.29131	8.2759	8.24172	8.23315	8.22566	8.22871	8.21739	8.27753
0.05175	8.19142	8.2499	8.23785	8.29028	8.29189	8.29512	8.25482	8.28114	8.27517	8.26592	8.28434	8.2851	8.26769	8.27023	8.28297	8.28345	8.28142	8.26293	8.24232	8.22092	8.25441	8.26396	8.24668	8.24558	8.21448	8.30853	8.30342	8.31428	8.32147	8.30381	8.29477	8.31815	8.28908	8.31156	8.30807	8.2894	8.28882	8.26644	8.25887	8.27878	8.28939	8.27799	8.24091	8.21556	8.20287	8.23238	8.20905	8.26756
0.051875	8.20642	8.24007	8.25111	8.28268	8.29837	8.29121	8.26101	8.29652	8.27366	8.27219	8.27212	8.28063	8.27332	8.25999	8.2737	8.27214	8.29188	8.28104	8.22563	8.22987	8.23844	8.26024	8.26021	8.26444	8.22838	8.30326	8.30309	8.31247	8.30306	8.3088	8.29224	8.30981	8.29199	8.30426	8.29131	8.28431	8.26691	8.27278	8.27811	8.29209	8.29067	8.28807	8.2625	8.23342	8.24442	8.22591	8.22587	8.28496
0.052	8.1826	8.24988	8.26229	8.3064	8.29604	8.28225	8.27446	8.29821	8.27492	8.27595	8.28397	8.27987	8.27487	8.26452	8.26903	8.24767	8.27053	8.27487	8.23932	8.22497	8.22905	8.27062	8.25068	8.24641	8.243	8.33435	8.29002	8.29757	8.30657	8.30984	8.32076	8.3307	8.31261	8.29636	8.28181	8.28391	8.27349	8.2767	8.28338	8.28535	8.28524	8.26482	8.24658	8.23438	8.25058	8.22205	8.25167	8.26495
0.052125	8.19757	8.20721	8.25572	8.29955	8.29825	8.27423	8.26888	8.29686	8.26646	8.28565	8.27541	8.26054	8.28376	8.28281	8.28061	8.25666	8.28196	8.29813	8.25528	8.21448	8.23088	8.25615	8.24706	8.23302	8.2365	8.32766	8.30868	8.30578	8.3064	8.3063	8.29341	8.32194	8.29455	8.3007	8.30372	8.26713	8.26794	8.314	8.27194	8.28542	8.2871	8.26467	8.22414	8.22318	8.20146	8.23151	8.23174	8.28545
0.05225	8.22632	8.2055	8.24909	8.30232	8.26053	8.27498	8.29899	8.30588	8.24345	8.28652	8.25798	8.28506	8.27896	8.29043	8.27233	8.2538	8.28489	8.30083	8.26051	8.25351	8.23106	8.23958	8.24148	8.23623	8.23022	8.28775	8.31493	8.32281	8.32159	8.29886	8.29652	8.33387	8.29662	8.32002	8.29427	8.28342	8.29521	8.3035	8.27451	8.31702	8.28158	8.27369	8.24029	8.22013	8.21134	8.22194	8.20024	8.27811
0.052375	8.20776	8.21421	8.25472	8.3028	8.25748	8.27165	8.27932	8.3091	8.2803	8.28137	8.26658	8.28822	8.2723	8.29423	8.26661	8.24741	8.28036	8.26683	8.24735	8.24495	8.23712	8.25764	8.24263	8.2354	8.23177	8.29283	8.29863	8.31322	8.30196	8.30936	8.30016	8.32609	8.28961	8.30977	8.27606	8.29375	8.28732	8.30003	8.28257	8.28718	8.27711	8.27671	8.25302	8.21283	8.23224	8.23576	8.22558	8.28485
0.0525	8.20075	8.2286	8.26717	8.28638	8.30595	8.25316	8.28021	8.3004	8.29071	8.26229	8.26136	8.29102	8.24954	8.27225	8.27416	8.26602	8.2814	8.27705	8.25754	8.23726	8.23769	8.22678	8.23152	8.22993	8.24856	8.29871	8.29559	8.31712	8.28947	8.30803	8.28761	8.30837	8.2901	8.29589	8.27952	8.29051	8.28062	8.30678	8.28452	8.26675	8.29581	8.25835	8.25097	8.22073	8.2265	8.24034	8.21668	8.26369
0.052625	8.20042	8.21649	8.26041	8.26481	8.2911	8.2708	8.28667	8.28993	8.28812	8.29486	8.25812	8.29088	8.25687	8.28378	8.25652	8.26162	8.2872	8.27224	8.26095	8.24157	8.24512	8.22665	8.2212	8.21593	8.22626	8.3074	8.31926	8.32114	8.28345	8.29596	8.29871	8.29828	8.29542	8.29623	8.29348	8.2896	8.27148	8.30762	8.28074	8.27448	8.28672	8.25082	8.25673	8.20403	8.21426	8.2271	8.22091	8.27676
0.05275	8.19772	8.21376	8.26249	8.27987	8.2877	8.29102	8.27686	8.2902	8.26408	8.29614	8.25459	8.28673	8.2616	8.28551	8.28293	8.23926	8.27772	8.26781	8.26426	8.21347	8.23491	8.23946	8.23782	8.23359	8.24624	8.31209	8.2979	8.29018	8.29927	8.28954	8.30775	8.31613	8.28717	8.31123	8.28435	8.29076	8.28732	8.32032	8.27981	8.2762	8.26476	8.26006	8.25336	8.22445	8.22077	8.22318	8.21066	8.27044
0.052875	8.20134	8.24303	8.25211	8.29221	8.29436	8.27679	8.25472	8.27863	8.2815	8.27489	8.26573	8.29034	8.27367	8.27073	8.28966	8.24943	8.26964	8.28323	8.25307	8.25084	8.24179	8.27045	8.25579	8.24152	8.22874	8.30449	8.29399	8.29631	8.29317	8.30299	8.30079	8.33652	8.28131	8.28829	8.28002	8.30365	8.28289	8.30827	8.26256	8.28822	8.27069	8.26322	8.26189	8.20368	8.22852	8.23866	8.2148	8.27981
0.053	8.20151	8.23682	8.25211	8.28697	8.29678	8.26266	8.25333	8.28854	8.28422	8.29192	8.28535	8.29523	8.27847	8.27972	8.26154	8.27399	8.28211	8.27285	8.24598	8.25381	8.26013	8.25931	8.25616	8.2176	8.23094	8.30933	8.27671	8.31114	8.29274	8.32058	8.29571	8.33517	8.28911	8.28444	8.28943	8.31759	8.27215	8.30616	8.26646	8.29352	8.28521	8.26279	8.248	8.19099	8.24024	8.25505	8.22628	8.26052
0.053125	8.19866	8.24377	8.25005	8.28423	8.3094	8.26973	8.27721	8.30406	8.28219	8.2859	8.27432	8.27097	8.26356	8.27505	8.27388	8.28408	8.3061	8.25931	8.22737	8.26199	8.25656	8.255	8.25163	8.22387	8.24394	8.30695	8.27298	8.31502	8.31438	8.31821	8.30127	8.326	8.28836	8.29469	8.2887	8.30052	8.2771	8.30763	8.27919	8.27653	8.28684	8.28963	8.2322	8.19804	8.24488	8.22375	8.23157	8.28496
0.05325	8.20871	8.2344	8.23617	8.28406	8.29251	8.27099	8.25925	8.32035	8.27924	8.28535	8.28813	8.29135	8.25273	8.29066	8.25442	8.26281	8.29642	8.2947	8.22552	8.23521	8.24257	8.25286	8.24183	8.24802	8.24923	8.3175	8.2774	8.31692	8.31776	8.30161	8.31402	8.33132	8.3113	8.29749	8.30344	8.29732	8.2593	8.3067	8.30047	8.28223	8.29252	8.29616	8.25227	8.20154	8.21474	8.22172	8.22675	8.2905
0.053375	8.18956	8.2289	8.24484	8.28288	8.28959	8.28411	8.25565	8.31644	8.26235	8.28053	8.26948	8.29131	8.25765	8.29247	8.26785	8.24819	8.29436	8.29011	8.24932	8.23374	8.24071	8.25733	8.22532	8.25356	8.2235	8.28675	8.27437	8.32076	8.32316	8.31071	8.29064	8.30985	8.31168	8.29523	8.28892	8.28023	8.27832	8.28876	8.28209	8.28173	8.30733	8.27164	8.25024	8.21008	8.21611	8.21602	8.22677	8.27199
0.0535	8.19623	8.21797	8.2551	8.30072	8.27979	8.26773	8.26044	8.2826	8.26202	8.27544	8.26495	8.26553	8.2702	8.27778	8.2602	8.25864	8.28263	8.26985	8.25342	8.23575	8.26486	8.26208	8.24019	8.24555	8.22282	8.2961	8.26997	8.30776	8.28663	8.30926	8.31131	8.32817	8.28403	8.30653	8.29671	8.31277	8.29564	8.28857	8.28046	8.27962	8.29974	8.2718	8.23624	8.22193	8.2271	8.20752	8.22623	8.26817
0.053625	8.20877	8.22643	8.25893	8.29266	8.29616	8.27168	8.25673	8.279	8.28336	8.26327	8.28268	8.24126	8.26177	8.2684	8.27736	8.26958	8.28148	8.26335	8.23687	8.24076	8.26031	8.2396	8.24017	8.25626	8.22793	8.31048	8.28548	8.31126	8.28256	8.31625	8.30058	8.32035	8.28819	8.30927	8.28355	8.3048	8.28656	8.3021	8.24743	8.28648	8.26583	8.28046	8.27042	8.22273	8.20011	8.2065	8.24504	8.26392
0.05375	8.21864	8.22453	8.2475	8.29718	8.2987	8.28957	8.25916	8.28343	8.28941	8.25835	8.26826	8.24103	8.26657	8.29539	8.27163	8.27273	8.26894	8.26767	8.22152	8.24261	8.26253	8.24854	8.26549	8.23899	8.22613	8.29092	8.28785	8.29984	8.30176	8.29227	8.31184	8.31052	8.30381	8.31122	8.27408	8.2923	8.29006	8.29084	8.26467	8.29524	8.27532	8.29009	8.26319	8.22273	8.2223	8.22752	8.21313	8.25761
0.053875	8.20721	8.21198	8.26365	8.29813	8.28612	8.27853	8.26873	8.26566	8.29386	8.26249	8.28728	8.2705	8.26838	8.28389	8.27638	8.25439	8.27367	8.25459	8.24056	8.22546	8.24228	8.23925	8.23814	8.22543	8.228	8.29692	8.31233	8.30847	8.30451	8.28745	8.29641	8.32146	8.30384	8.31828	8.27888	8.28673	8.28086	8.26762	8.26852	8.28368	8.27998	8.27824	8.25545	8.21227	8.23968	8.19505	8.2256	8.2631
0.054	8.18468	8.23788	8.26158	8.27999	8.27724	8.26028	8.27493	8.28999	8.29605	8.27734	8.26163	8.27184	8.25764	8.2702	8.29243	8.27402	8.29697	8.25896	8.25291	8.25063	8.22867	8.25918	8.23147	8.24975	8.22593	8.29288	8.28599	8.31604	8.30361	8.30227	8.29487	8.33853	8.25904	8.3065	8.29037	8.29496	8.27678	8.30382	8.27855	8.30243	8.28532	8.27302	8.24467	8.21462	8.23061	8.20964	8.21429	8.27386
0.054125	8.20087	8.24108	8.25576	8.28511	8.29083	8.29033	8.26121	8.29041	8.27435	8.28034	8.25361	8.26645	8.25757	8.273	8.27344	8.25227	8.29436	8.26977	8.25046	8.22221	8.23184	8.24333	8.23674	8.24547	8.23643	8.2972	8.29301	8.31245	8.2952	8.30669	8.29149	8.32436	8.27042	8.292	8.25246	8.27828	8.27904	8.29368	8.278	8.27385	8.26218	8.25847	8.23094	8.22301	8.23215	8.22041	8.23485	8.26472
0.05425	8.20533	8.21898	8.24695	8.27631	8.29088	8.29145	8.25641	8.29824	8.26285	8.27338	8.25864	8.27211	8.26411	8.27535	8.2674	8.25689	8.26255	8.26102	8.26315	8.23584	8.22602	8.23787	8.23054	8.23808	8.24171	8.30861	8.29821	8.31237	8.31108	8.2983	8.31191	8.29572	8.29355	8.30205	8.27808	8.28893	8.2962	8.28937	8.28165	8.26928	8.27015	8.26186	8.25141	8.2148	8.23767	8.20651	8.2396	8.26697
0.054375	8.21599	8.22508	8.23982	8.28048	8.27859	8.27491	8.26847	8.29654	8.27829	8.29024	8.26893	8.26916	8.26202	8.25557	8.27593	8.26041	8.27259	8.25049	8.24943	8.25302	8.23402	8.24017	8.24049	8.24707	8.23968	8.29234	8.28777	8.30601	8.30889	8.31157	8.29503	8.29913	8.27038	8.28545	8.27191	8.28185	8.29067	8.30933	8.27639	8.26756	8.28336	8.24846	8.24726	8.21491	8.21568	8.21851	8.22289	8.26418
0.0545	8.19695	8.24844	8.24717	8.28544	8.28316	8.27598	8.2822	8.28311	8.26177	8.27584	8.26405	8.27524	8.24937	8.26099	8.27459	8.25645	8.26548	8.25093	8.23115	8.22854	8.22522	8.24979	8.22147	8.22864	8.24392	8.28956	8.2687	8.31906	8.29449	8.30215	8.29095	8.32572	8.27787	8.3017	8.26324	8.27272	8.26545	8.29754	8.27943	8.27929	8.27019	8.25937	8.23143	8.20764	8.22889	8.22575	8.22015	8.25127
0.054625	8.20249	8.22916	8.26337	8.29504	8.28813	8.28776	8.26046	8.28163	8.27877	8.27347	8.26765	8.28263	8.2472	8.2628	8.25428	8.26724	8.27954	8.26508	8.22558	8.2362	8.22336	8.23624	8.2468	8.21498	8.20987	8.29232	8.28282	8.32767	8.29641	8.30073	8.27959	8.31421	8.26727	8.29736	8.26686	8.28732	8.25923	8.29394	8.28529	8.27692	8.25909	8.24301	8.23013	8.21648	8.22764	8.22593	8.21299	8.26708
0.05475	8.1994	8.22294	8.2635	8.2953	8.26984	8.27094	8.24415	8.27349	8.27341	8.27365	8.25582	8.27804	8.26345	8.26766	8.27103	8.25414	8.27118	8.27518	8.23132	8.23762	8.2508	8.22479	8.24792	8.24603	8.24204	8.29999	8.29813	8.28986	8.2841	8.28812	8.29375	8.3268	8.2843	8.29878	8.27442	8.28828	8.24748	8.29722	8.2831	8.27628	8.26214	8.26451	8.24593	8.20597	8.22954	8.21172	8.20106	8.27132
0.054875	8.20559	8.21658	8.25793	8.29341	8.28471	8.26972	8.24548	8.28375	8.26344	8.26826	8.26933	8.29155	8.25745	8.2775	8.28303	8.25522	8.26536	8.27426	8.23029	8.25114	8.22839	8.25066	8.27169	8.2425	8.24414	8.28575	8.3119	8.29498	8.30121	8.29999	8.29004	8.31393	8.28193	8.28673	8.29903	8.29456	8.26643	8.27518	8.27814	8.26255	8.27412	8.26456	8.23804	8.18203	8.23184	8.21636	8.21467	8.25045
0.055	8.18968	8.22241	8.25184	8.28919	8.2839	8.2742	8.28246	8.28191	8.28244	8.24654	8.26604	8.29894	8.25502	8.26804	8.27935	8.26047	8.29451	8.27042	8.24157	8.24655	8.22667	8.2683	8.23705	8.22707	8.22885	8.30724	8.29535	8.31016	8.28757	8.30319	8.28242	8.325	8.28911	8.2989	8.29204	8.28678	8.28525	8.26781	8.2723	8.29729	8.28546	8.26945	8.25983	8.19741	8.21739	8.19981	8.21019	8.26029
0.055125	8.20901	8.22706	8.27009	8.28993	8.28371	8.29426	8.26736	8.29904	8.29309	8.26581	8.28522	8.28036	8.25678	8.26921	8.2713	8.25816	8.27407	8.25595	8.25676	8.24853	8.2225	8.2633	8.23463	8.22765	8.24686	8.28979	8.29177	8.30195	8.29379	8.28709	8.29037	8.30068	8.29302	8.31996	8.31118	8.27599	8.29288	8.27795	8.26546	8.29327	8.28579	8.28373	8.25538	8.19519	8.21879	8.23479	8.21812	8.28729
0.05525	8.19798	8.21254	8.25366	8.30518	8.28346	8.29021	8.25961	8.29936	8.27598	8.26202	8.29624	8.2796	8.24634	8.2744	8.29013	8.24493	8.27129	8.25481	8.23244	8.24831	8.22952	8.24025	8.2215	8.24727	8.21865	8.27391	8.283	8.3077	8.29539	8.27798	8.28767	8.3107	8.29204	8.31209	8.27956	8.28823	8.28946	8.29518	8.2601	8.29614	8.29373	8.2788	8.25429	8.21259	8.21895	8.24423	8.22384	8.26746
0.055375	8.1722	8.20022	8.22519	8.31566	8.2932	8.26566	8.25349	8.28487	8.27576	8.26299	8.26377	8.24696	8.26286	8.26267	8.27872	8.2568	8.28403	8.26109	8.23263	8.23481	8.22964	8.24358	8.23409	8.22824	8.22242	8.31064	8.2841	8.3146	8.29504	8.27429	8.31815	8.31685	8.3003	8.29662	8.27708	8.28271	8.2868	8.28255	8.29583	8.28989	8.27812	8.26974	8.26679	8.20451	8.22626	8.23499	8.23991	8.26975
0.0555	8.18709	8.18054	8.21841	8.29607	8.27332	8.261	8.23741	8.28981	8.27349	8.26764	8.25973	8.25867	8.25401	8.26167	8.26841	8.26482	8.2784	8.27151	8.23129	8.24431	8.24684	8.26073	8.24496	8.22047	8.22601	8.30108	8.30158	8.29363	8.29648	8.30093	8.31806	8.29948	8.26592	8.30031	8.27911	8.28349	8.27041	8.27829	8.29629	8.29039	8.28542	8.28088	8.22941	8.20576	8.19801	8.21577	8.22838	8.26568
0.055625	8.20986	8.22012	8.22624	8.28688	8.28422	8.26508	8.25352	8.29255	8.28221	8.26123	8.26398	8.28996	8.26385	8.27809	8.24071	8.26452	8.26464	8.28918	8.22867	8.2304	8.25935	8.26058	8.2325	8.23605	8.24765	8.31355	8.2996	8.28768	8.29707	8.31446	8.30518	8.32076	8.28627	8.31129	8.2925	8.28116	8.2699	8.28629	8.2933	8.2898	8.2765	8.26309	8.22993	8.21075	8.20558	8.21295	8.21379	8.26111
0.05575	8.19636	8.20998	8.2282	8.28921	8.28437	8.28808	8.27454	8.30737	8.28744	8.25436	8.27143	8.29028	8.26408	8.26574	8.23918	8.25745	8.27291	8.26524	8.23658	8.23094	8.2346	8.23658	8.23829	8.23114	8.24483	8.31096	8.29561	8.29219	8.29051	8.30769	8.28246	8.3261	8.27197	8.30515	8.2742	8.27071	8.28555	8.28694	8.31065	8.28036	8.2955	8.24782	8.23885	8.2062	8.19829	8.22889	8.21562	8.27076
0.055875	8.19862	8.21514	8.2664	8.30464	8.26904	8.28517	8.27097	8.28481	8.28236	8.27808	8.28625	8.27354	8.26919	8.29851	8.23144	8.26313	8.28532	8.26353	8.23543	8.2467	8.23871	8.22843	8.24417	8.21471	8.22121	8.30065	8.29852	8.30048	8.29905	8.30183	8.26109	8.30643	8.29417	8.30607	8.25492	8.27148	8.28332	8.28164	8.28016	8.27903	8.2971	8.26665	8.24079	8.20087	8.21005	8.20798	8.21664	8.28844
0.056	8.20673	8.21091	8.24926	8.29317	8.28707	8.27848	8.25674	8.3032	8.28514	8.26976	8.2662	8.25364	8.27523	8.30908	8.25632	8.28326	8.27499	8.239	8.24679	8.21733	8.23676	8.24875	8.234	8.21912	8.2215	8.31345	8.28556	8.30645	8.30312	8.28999	8.27233	8.30859	8.29308	8.2972	8.28504	8.29214	8.2852	8.30431	8.25105	8.27686	8.27766	8.26775	8.24157	8.21646	8.23087	8.20567	8.22517	8.26192
0.056125	8.20269	8.22614	8.2513	8.28773	8.28391	8.30296	8.26525	8.31985	8.27131	8.25657	8.26018	8.24489	8.27375	8.28726	8.26265	8.25253	8.28929	8.25531	8.24638	8.21952	8.23802	8.25324	8.24688	8.2143	8.23584	8.30567	8.28578	8.2964	8.30765	8.30891	8.26054	8.32441	8.29326	8.29659	8.30349	8.29632	8.26262	8.27623	8.29314	8.2703	8.26787	8.2503	8.27201	8.21832	8.20737	8.22362	8.22483	8.26325
0.05625	8.1918	8.22903	8.2139	8.29077	8.29993	8.27174	8.27688	8.30322	8.24835	8.27616	8.271	8.25352	8.2457	8.28232	8.2514	8.24294	8.26726	8.26101	8.23592	8.23011	8.23962	8.25089	8.24549	8.2373	8.21488	8.29888	8.30472	8.31003	8.30647	8.31982	8.28773	8.3139	8.30308	8.30608	8.28465	8.29715	8.27796	8.30498	8.28547	8.29926	8.28282	8.26521	8.25493	8.21834	8.20699	8.23324	8.21107	8.25651
0.056375	8.21213	8.2216	8.22886	8.27842	8.29341	8.25355	8.26984	8.2907	8.27319	8.26447	8.25349	8.25225	8.25362	8.2703	8.27056	8.23824	8.2708	8.26768	8.25736	8.2513	8.24785	8.24313	8.24277	8.23864	8.21236	8.29258	8.30789	8.31197	8.30006	8.31458	8.28309	8.32494	8.27615	8.31406	8.30748	8.29987	8.27421	8.30006	8.2645	8.27962	8.28342	8.2629	8.23917	8.19962	8.2171	8.22924	8.20988	8.24078
0.0565	8.18156	8.23229	8.25596	8.28261	8.29083	8.2675	8.26755	8.26672	8.26854	8.26998	8.25505	8.27037	8.24976	8.28415	8.26815	8.26707	8.2882	8.26955	8.26498	8.2225	8.24824	8.23023	8.23039	8.22791	8.22369	8.29048	8.29337	8.31828	8.2924	8.28983	8.28738	8.31631	8.30347	8.2945	8.28225	8.29272	8.27481	8.27245	8.27022	8.283	8.28671	8.2479	8.25556	8.21217	8.22736	8.22378	8.20409	8.27723
0.056625	8.20296	8.21676	8.2616	8.25649	8.27823	8.26806	8.28067	8.26815	8.27116	8.26506	8.28062	8.26856	8.25225	8.28613	8.26168	8.26366	8.30441	8.25642	8.24322	8.21946	8.24975	8.23006	8.23225	8.24181	8.22505	8.30257	8.28289	8.29135	8.30665	8.2999	8.30082	8.32274	8.29777	8.27778	8.28546	8.2994	8.28255	8.26941	8.26987	8.29771	8.28585	8.27223	8.23848	8.19364	8.22389	8.21233	8.21369	8.24852
0.05675	8.21506	8.22014	8.252	8.25406	8.28069	8.28391	8.26152	8.29085	8.27799	8.26804	8.27252	8.27504	8.26682	8.26004	8.28163	8.25958	8.29066	8.2592	8.24211	8.23981	8.24328	8.22713	8.25728	8.23347	8.22147	8.29554	8.28417	8.28019	8.31327	8.30627	8.30081	8.32355	8.31229	8.27553	8.28744	8.31033	8.28046	8.28101	8.26582	8.29095	8.28142	8.26661	8.226	8.21723	8.22038	8.22098	8.20033	8.23978
0.056875	8.20422	8.22978	8.23607	8.26355	8.28759	8.28143	8.24561	8.29565	8.25616	8.26501	8.27337	8.2593	8.26697	8.26311	8.28584	8.26173	8.2894	8.26664	8.23937	8.24129	8.2281	8.23486	8.23168	8.21587	8.24258	8.30453	8.31986	8.291	8.29415	8.28861	8.29102	8.30391	8.28698	8.28524	8.30527	8.27935	8.29681	8.28879	8.25964	8.27171	8.27319	8.27861	8.23087	8.22881	8.20901	8.215	8.19735	8.27912
0.057	8.2146	8.24083	8.23501	8.27796	8.28644	8.2718	8.24505	8.29248	8.26768	8.27228	8.25811	8.25176	8.27287	8.29333	8.27618	8.2646	8.27434	8.26197	8.23499	8.23747	8.21998	8.23778	8.22504	8.2075	8.2341	8.30566	8.31519	8.28783	8.2751	8.2819	8.28474	8.28644	8.28411	8.29551	8.28877	8.27463	8.28776	8.29391	8.29216	8.26815	8.27498	8.27216	8.20928	8.21303	8.22417	8.19974	8.21163	8.25083
0.057125	8.19463	8.23362	8.2384	8.28664	8.27922	8.27847	8.24947	8.29352	8.235	8.2793	8.25638	8.26952	8.26338	8.28148	8.24405	8.25032	8.27343	8.27386	8.22997	8.23003	8.24611	8.2524	8.24934	8.22779	8.23759	8.29003	8.28103	8.28918	8.2828	8.28957	8.29942	8.29202	8.29475	8.2963	8.27946	8.29386	8.26343	8.28631	8.28889	8.29154	8.27094	8.26491	8.22618	8.20523	8.21851	8.2085	8.20683	8.27972
0.05725	8.20476	8.23935	8.22682	8.28369	8.27084	8.2943	8.25263	8.28779	8.27	8.23987	8.26808	8.2683	8.26469	8.26427	8.24705	8.25459	8.27694	8.26032	8.23411	8.23792	8.21516	8.23936	8.26625	8.22198	8.22221	8.2718	8.26622	8.31363	8.30872	8.29427	8.30328	8.30519	8.29968	8.29745	8.27393	8.28977	8.25996	8.28453	8.27901	8.27636	8.27271	8.26604	8.24007	8.18898	8.22153	8.20261	8.22634	8.25178
0.057375	8.19632	8.22593	8.23276	8.30243	8.28668	8.28579	8.24556	8.26847	8.28708	8.26375	8.27468	8.27803	8.25941	8.25436	8.25544	8.24969	8.25708	8.26952	8.2422	8.21537	8.22867	8.25343	8.25426	8.22773	8.21578	8.2829	8.29812	8.29484	8.31837	8.2943	8.28059	8.3129	8.28996	8.28367	8.2689	8.29072	8.27216	8.2718	8.26366	8.27405	8.26453	8.24715	8.24478	8.20983	8.22627	8.20102	8.21414	8.25993
0.0575	8.19332	8.23421	8.24953	8.2784	8.28079	8.26471	8.23042	8.27536	8.2702	8.26018	8.26003	8.28748	8.26441	8.27931	8.27699	8.23444	8.29106	8.25184	8.25735	8.21946	8.23814	8.24598	8.2372	8.22592	8.22567	8.29655	8.2997	8.31407	8.29021	8.30353	8.31332	8.30581	8.28245	8.28852	8.27914	8.29572	8.28155	8.27177	8.28243	8.28718	8.28111	8.25448	8.23204	8.20611	8.22114	8.23308	8.2081	8.2524
0.057625	8.1991	8.22599	8.24975	8.283	8.2554	8.28677	8.24535	8.28206	8.26222	8.26028	8.27726	8.28902	8.24277	8.27377	8.25909	8.26485	8.28777	8.23102	8.24083	8.22549	8.23056	8.24065	8.25037	8.20203	8.22957	8.28964	8.28264	8.2898	8.28179	8.30695	8.30148	8.30386	8.28332	8.30172	8.28595	8.2903	8.26788	8.25641	8.26659	8.29411	8.28386	8.26448	8.2506	8.20184	8.21776	8.2459	8.2097	8.24693
0.05775	8.18911	8.21746	8.23987	8.27457	8.26703	8.2618	8.28481	8.29944	8.2633	8.26318	8.26015	8.29392	8.25713	8.26301	8.24848	8.26204	8.2821	8.26134	8.23222	8.23288	8.22933	8.24435	8.2426	8.21947	8.19232	8.29774	8.26983	8.31381	8.30094	8.29686	8.31889	8.31431	8.30826	8.31647	8.28752	8.29614	8.28699	8.29126	8.26376	8.27601	8.27196	8.25069	8.2327	8.21679	8.20477	8.25442	8.20895	8.24466
0.057875	8.18017	8.23409	8.23695	8.26742	8.25738	8.26452	8.23841	8.27855	8.2632	8.28308	8.25582	8.28655	8.27153	8.26596	8.25837	8.24193	8.29314	8.24977	8.22493	8.22312	8.23077	8.23017	8.24229	8.24265	8.22534	8.29128	8.27792	8.30597	8.29549	8.30672	8.30827	8.31061	8.29341	8.28648	8.27052	8.30649	8.28999	8.27728	8.27023	8.28669	8.2713	8.25784	8.2496	8.20716	8.22457	8.23404	8.21584	8.25957
0.058	8.18752	8.20811	8.23109	8.28431	8.27138	8.30004	8.2577	8.29024	8.23883	8.27196	8.26823	8.27702	8.27112	8.26034	8.26926	8.25938	8.28886	8.24835	8.24725	8.24426	8.24897	8.25132	8.23263	8.23144	8.2184	8.29996	8.27393	8.30127	8.2891	8.28637	8.30457	8.29307	8.29643	8.29503	8.28033	8.27425	8.26639	8.27005	8.25482	8.31013	8.28082	8.27713	8.24155	8.2036	8.20686	8.20923	8.22437	8.27582
0.058125	8.19871	8.21965	8.22971	8.30019	8.25798	8.28704	8.25478	8.28388	8.24082	8.26599	8.25704	8.26058	8.27769	8.2826	8.27153	8.2543	8.28432	8.25278	8.23492	8.21327	8.25386	8.24467	8.24369	8.22488	8.22195	8.29576	8.25498	8.29447	8.29077	8.29441	8.31182	8.29843	8.29105	8.28475	8.27389	8.28727	8.26863	8.28561	8.27206	8.2952	8.26601	8.2539	8.23414	8.22298	8.20644	8.22585	8.21954	8.27376
0.05825	8.19366	8.23292	8.226	8.28069	8.26509	8.2879	8.26097	8.27993	8.25388	8.27372	8.23941	8.26395	8.27278	8.2808	8.25455	8.24881	8.25689	8.25742	8.22443	8.22136	8.23571	8.23228	8.22244	8.22918	8.23621	8.28856	8.27348	8.29857	8.27847	8.29558	8.30605	8.30441	8.2723	8.30291	8.28201	8.28979	8.28451	8.26923	8.26091	8.28432	8.27074	8.25676	8.23502	8.21574	8.1999	8.2305	8.19973	8.23378
0.058375	8.17815	8.24001	8.24491	8.26785	8.28781	8.2748	8.26324	8.27155	8.26406	8.2836	8.22891	8.28642	8.25686	8.27916	8.25623	8.24788	8.28413	8.25801	8.23522	8.24891	8.23406	8.2447	8.2367	8.22596	8.2405	8.31248	8.28989	8.3088	8.29675	8.30325	8.31714	8.30475	8.26682	8.29815	8.27815	8.29324	8.27334	8.28543	8.25343	8.28374	8.26951	8.26318	8.24397	8.2112	8.21953	8.23042	8.2165	8.24982
0.0585	8.19349	8.22304	8.25708	8.28765	8.28044	8.27908	8.25726	8.29062	8.26242	8.27508	8.26846	8.27794	8.26839	8.26875	8.24656	8.25267	8.25781	8.24326	8.25049	8.22731	8.2177	8.25821	8.23971	8.23066	8.22913	8.32166	8.29205	8.31217	8.28622	8.29187	8.3105	8.29278	8.29673	8.2938	8.2914	8.28488	8.25733	8.28447	8.25891	8.26751	8.30117	8.25222	8.22631	8.18845	8.22002	8.21635	8.21423	8.26055
0.058625	8.20253	8.19223	8.24107	8.28673	8.27061	8.26089	8.2775	8.28046	8.26434	8.2622	8.26703	8.26318	8.27508	8.25603	8.25879	8.25839	8.23787	8.2653	8.22813	8.226	8.24528	8.22972	8.22999	8.22916	8.23208	8.3069	8.27184	8.29976	8.30972	8.29718	8.29745	8.3089	8.30639	8.27515	8.28648	8.29135	8.2556	8.27644	8.26715	8.2771	8.28952	8.25711	8.24487	8.19293	8.22153	8.20992	8.20984	8.27529
0.05875	8.18729	8.21404	8.23327	8.29215	8.28967	8.28885	8.26726	8.26482	8.26714	8.25038	8.24788	8.25773	8.27685	8.25233	8.24588	8.25017	8.25404	8.27681	8.23792	8.22362	8.22417	8.24411	8.23564	8.21693	8.19263	8.28871	8.27319	8.30491	8.30415	8.30083	8.31425	8.30771	8.30633	8.27741	8.26946	8.28645	8.23346	8.27168	8.27931	8.2721	8.28205	8.25573	8.22207	8.1897	8.22998	8.22758	8.22401	8.24866
0.058875	8.18605	8.20903	8.23865	8.28241	8.27232	8.27576	8.25497	8.29	8.27018	8.25206	8.25941	8.2427	8.26726	8.27109	8.26465	8.24827	8.28167	8.26583	8.25233	8.23335	8.23488	8.24689	8.23542	8.23396	8.20105	8.28956	8.26592	8.2928	8.28629	8.2963	8.28713	8.31135	8.27132	8.2829	8.28764	8.27525	8.25235	8.28149	8.26466	8.26769	8.26552	8.25889	8.23651	8.1882	8.23447	8.22567	8.21615	8.25939
0.059	8.19148	8.21165	8.25336	8.26686	8.29428	8.26286	8.24335	8.27101	8.28214	8.2654	8.25913	8.26763	8.26505	8.29301	8.25518	8.24956	8.29879	8.25595	8.24851	8.23048	8.25591	8.25503	8.23295	8.22119	8.2191	8.29126	8.26773	8.29585	8.28791	8.28364	8.28651	8.29543	8.29477	8.29126	8.29311	8.28409	8.26598	8.27917	8.24935	8.27566	8.26676	8.23054	8.25867	8.21463	8.20688	8.22167	8.20351	8.24262
0.059125	8.20326	8.21539	8.26671	8.26974	8.27689	8.29145	8.26251	8.26372	8.27363	8.26329	8.24089	8.26304	8.26952	8.28197	8.26893	8.23494	8.26963	8.25656	8.25528	8.22255	8.21557	8.24808	8.24679	8.22946	8.25713	8.29355	8.27545	8.30084	8.29366	8.28754	8.29343	8.27974	8.32499	8.28755	8.28782	8.27867	8.26982	8.26537	8.26018	8.29108	8.27475	8.25874	8.25623	8.19182	8.20879	8.20468	8.2162	8.25832
0.05925	8.20725	8.20822	8.24316	8.26321	8.27113	8.27535	8.25719	8.28199	8.25799	8.26417	8.26057	8.26711	8.27399	8.26033	8.27249	8.23925	8.27866	8.24991	8.24435	8.21517	8.21664	8.23834	8.23382	8.24267	8.23306	8.28646	8.27818	8.29993	8.30762	8.29526	8.31054	8.29689	8.29362	8.28312	8.28444	8.28895	8.25265	8.27786	8.25608	8.27811	8.26895	8.23747	8.25482	8.19273	8.22977	8.22845	8.20228	8.27386
0.059375	8.20153	8.21648	8.23474	8.27466	8.26104	8.25611	8.24429	8.25699	8.25769	8.26801	8.25352	8.25851	8.26481	8.25777	8.2779	8.25375	8.26109	8.25494	8.23444	8.21078	8.23241	8.23073	8.24828	8.24446	8.2194	8.2969	8.27678	8.28604	8.29599	8.27361	8.29102	8.31264	8.29353	8.29909	8.25566	8.29109	8.26407	8.26154	8.25349	8.27008	8.25599	8.26124	8.23708	8.19493	8.22926	8.23792	8.20061	8.26696
0.0595	8.20095	8.22466	8.22181	8.28108	8.26314	8.2646	8.24208	8.27853	8.28069	8.27036	8.2637	8.2661	8.26617	8.26496	8.2537	8.25326	8.25337	8.2457	8.23872	8.22618	8.2369	8.24499	8.23444	8.2161	8.22117	8.30109	8.27546	8.29704	8.29235	8.28645	8.28094	8.29975	8.28877	8.28696	8.24081	8.27518	8.25399	8.27385	8.25978	8.28096	8.26993	8.2661	8.24778	8.19505	8.19402	8.21725	8.20743	8.25779
0.059625	8.2236	8.2296	8.23277	8.27132	8.26228	8.26672	8.26292	8.26822	8.27184	8.27866	8.26989	8.2901	8.24837	8.25633	8.29237	8.25511	8.27275	8.25542	8.22186	8.24409	8.24174	8.24426	8.21404	8.21777	8.22913	8.30591	8.26772	8.28736	8.2876	8.30899	8.28797	8.29593	8.27765	8.28185	8.27521	8.27486	8.26861	8.27344	8.26633	8.27254	8.27608	8.26537	8.22681	8.18936	8.19555	8.21037	8.19325	8.26866
0.05975	8.23151	8.21883	8.23111	8.26861	8.28423	8.28821	8.25807	8.2804	8.27949	8.29047	8.25625	8.28059	8.24975	8.25095	8.27021	8.27142	8.27386	8.26495	8.23026	8.21248	8.23082	8.24753	8.22501	8.22851	8.20483	8.31667	8.28212	8.30734	8.28253	8.32713	8.30241	8.28786	8.27489	8.27193	8.26875	8.2933	8.27	8.28636	8.27177	8.26168	8.29433	8.25964	8.23965	8.19601	8.215	8.22906	8.21018	8.26455
0.059875	8.21139	8.21405	8.23289	8.28104	8.27563	8.28586	8.24842	8.27486	8.26453	8.28215	8.26913	8.28409	8.25113	8.26921	8.27436	8.23186	8.28699	8.25198	8.2234	8.22873	8.23555	8.23663	8.24343	8.22662	8.22598	8.30985	8.27245	8.31135	8.28972	8.30485	8.28682	8.30211	8.28111	8.28546	8.27389	8.29284	8.28557	8.28211	8.26422	8.25756	8.28369	8.26943	8.24051	8.19343	8.21464	8.21298	8.21484	8.26523
0.06	8.17912	8.21187	8.24122	8.28086	8.30211	8.26665	8.24677	8.27824	8.26163	8.26785	8.26971	8.26551	8.2616	8.26257	8.26747	8.24579	8.28048	8.25229	8.2166	8.21035	8.21896	8.24744	8.23986	8.2279	8.22666	8.2825	8.25907	8.29763	8.28378	8.28332	8.28756	8.29863	8.29278	8.28661	8.25425	8.29208	8.28214	8.27134	8.26417	8.28321	8.26434	8.26498	8.26228	8.19964	8.20757	8.23293	8.21761	8.26379
0.060125	8.20148	8.20773	8.21767	8.2902	8.27081	8.26986	8.24683	8.27539	8.26521	8.28038	8.27485	8.25166	8.24428	8.26542	8.27081	8.25014	8.27207	8.25441	8.22568	8.22215	8.22364	8.22581	8.2212	8.23527	8.22086	8.27277	8.27151	8.28587	8.30008	8.28903	8.29131	8.28573	8.27285	8.28514	8.28149	8.2869	8.28315	8.26001	8.27055	8.27985	8.28253	8.25829	8.22938	8.20159	8.20826	8.23037	8.21259	8.26965
0.06025	8.19829	8.21729	8.22895	8.28532	8.28551	8.26572	8.22865	8.26985	8.25684	8.27061	8.26463	8.24663	8.25181	8.27227	8.2594	8.24481	8.26966	8.23815	8.20532	8.20222	8.2128	8.21193	8.22295	8.22036	8.21326	8.27246	8.28409	8.27637	8.30289	8.27507	8.28171	8.28615	8.26295	8.29253	8.27579	8.28617	8.25745	8.27169	8.25957	8.2852	8.28908	8.25238	8.20822	8.19248	8.19881	8.2179	8.21474	8.26968
0.060375	8.18819	8.23018	8.24419	8.30697	8.26408	8.28224	8.24878	8.25127	8.24739	8.26833	8.25276	8.23655	8.26516	8.28326	8.24266	8.26436	8.27439	8.23899	8.19455	8.23476	8.22832	8.23067	8.21587	8.21664	8.22011	8.29438	8.27246	8.28489	8.28262	8.28281	8.28676	8.31911	8.27327	8.28079	8.28169	8.2812	8.26516	8.2907	8.25769	8.27571	8.29234	8.25806	8.22725	8.2001	8.20724	8.21358	8.2187	8.26011
0.0605	8.18194	8.20683	8.22886	8.29484	8.27792	8.29867	8.26953	8.27294	8.26898	8.28116	8.25608	8.24876	8.26053	8.25136	8.25616	8.26733	8.27065	8.26971	8.23343	8.21844	8.23869	8.24026	8.22801	8.2257	8.21693	8.30173	8.27575	8.28814	8.30098	8.28397	8.27114	8.29582	8.28741	8.27898	8.27557	8.28351	8.28154	8.30251	8.268	8.27427	8.28484	8.26987	8.23691	8.18906	8.19928	8.20148	8.22771	8.26202
0.060625	8.21528	8.21732	8.21964	8.27634	8.26758	8.29504	8.26491	8.28349	8.2528	8.27266	8.26984	8.28185	8.25935	8.26016	8.25313	8.26432	8.26099	8.25281	8.22506	8.21623	8.23453	8.23376	8.24502	8.23933	8.22806	8.30756	8.29903	8.29079	8.27714	8.27538	8.29757	8.29502	8.25262	8.28643	8.27386	8.27177	8.27399	8.29336	8.28493	8.28728	8.25481	8.2512	8.2506	8.20205	8.2186	8.21538	8.20879	8.24451
0.06075	8.20174	8.21609	8.22657	8.27209	8.28809	8.27896	8.26959	8.25755	8.25829	8.27938	8.26829	8.23904	8.2599	8.28908	8.25809	8.24889	8.25576	8.2427	8.21666	8.2084	8.20295	8.23264	8.23602	8.23845	8.21503	8.27832	8.28349	8.28594	8.32083	8.30556	8.2893	8.32107	8.255	8.30286	8.26652	8.27558	8.26799	8.29151	8.27619	8.27129	8.25819	8.25143	8.23851	8.19885	8.23127	8.2115	8.21982	8.2393
0.060875	8.19778	8.2004	8.22875	8.26591	8.2722	8.28357	8.25523	8.29278	8.26695	8.27079	8.26401	8.25926	8.25213	8.26807	8.25289	8.24649	8.27517	8.25209	8.21762	8.21784	8.2193	8.21766	8.23974	8.22075	8.21986	8.29224	8.2727	8.28995	8.29321	8.31258	8.30241	8.31423	8.28212	8.28776	8.27199	8.2808	8.25959	8.26452	8.27354	8.27035	8.27447	8.25929	8.24296	8.19234	8.21967	8.22219	8.20919	8.2698
0.061	8.20139	8.21344	8.24375	8.27547	8.2624	8.26833	8.26768	8.28275	8.26486	8.23638	8.27392	8.26673	8.24002	8.29295	8.25208	8.26059	8.28705	8.2624	8.20596	8.24799	8.23899	8.2502	8.20739	8.23301	8.22237	8.279	8.268	8.27284	8.29016	8.2931	8.28849	8.30484	8.28689	8.28413	8.26607	8.28559	8.25429	8.26319	8.25787	8.27153	8.25626	8.26475	8.23985	8.19651	8.1778	8.21447	8.21693	8.27441
0.061125	8.17854	8.21869	8.2589	8.30834	8.2867	8.25627	8.27891	8.29554	8.25442	8.26375	8.2653	8.26447	8.25859	8.29124	8.26366	8.23926	8.26388	8.25269	8.22649	8.22792	8.25904	8.2329	8.20884	8.23306	8.21405	8.29622	8.28686	8.28248	8.30884	8.28905	8.30495	8.29375	8.27192	8.29316	8.2783	8.27125	8.27213	8.2644	8.26533	8.27994	8.27596	8.26054	8.22546	8.20671	8.19109	8.22035	8.21113	8.24228
0.06125	8.20221	8.22576	8.25019	8.28777	8.27322	8.28202	8.2711	8.29347	8.2401	8.26929	8.24851	8.26888	8.25586	8.25858	8.25914	8.2203	8.23974	8.25463	8.22896	8.22489	8.22644	8.22764	8.22321	8.22303	8.21118	8.28502	8.28935	8.27477	8.30131	8.28195	8.32223	8.29888	8.29605	8.26929	8.25655	8.27689	8.25826	8.27975	8.28392	8.27214	8.27469	8.2436	8.21759	8.20376	8.2159	8.22705	8.21277	8.24577
0.061375	8.2201	8.24017	8.25507	8.26076	8.27624	8.26973	8.25826	8.27283	8.27262	8.26991	8.25777	8.25012	8.25712	8.23896	8.25166	8.23435	8.2651	8.24114	8.23694	8.21625	8.21948	8.23804	8.21541	8.22568	8.19717	8.28852	8.29317	8.30176	8.25882	8.28632	8.30146	8.31292	8.30386	8.27501	8.25696	8.27479	8.25202	8.28007	8.28992	8.26368	8.28229	8.24838	8.24033	8.18774	8.20809	8.22074	8.20203	8.26717
0.0615	8.19559	8.2347	8.22932	8.2579	8.24409	8.29285	8.25673	8.27095	8.25031	8.27574	8.24722	8.27464	8.24259	8.24501	8.26846	8.24722	8.27154	8.24106	8.23639	8.22285	8.21775	8.2527	8.22417	8.20541	8.20344	8.29399	8.28268	8.29617	8.28579	8.26831	8.26741	8.31225	8.28886	8.26363	8.28984	8.28465	8.25918	8.26749	8.27808	8.28344	8.28292	8.26029	8.25121	8.21474	8.20588	8.21458	8.20083	8.25982
0.061625	8.18417	8.21728	8.24673	8.27935	8.27251	8.28585	8.25673	8.29257	8.26762	8.25365	8.25706	8.28635	8.2327	8.26967	8.25031	8.23707	8.26705	8.25793	8.23562	8.23172	8.22099	8.22272	8.23912	8.1944	8.22501	8.30344	8.28168	8.29414	8.30311	8.27191	8.29424	8.30232	8.28522	8.27187	8.25703	8.2721	8.27054	8.26402	8.2669	8.27827	8.26535	8.2765	8.22768	8.20592	8.20512	8.20733	8.21347	8.24419
0.06175	8.19458	8.20437	8.2358	8.27004	8.28085	8.28038	8.2579	8.29182	8.26405	8.24348	8.25829	8.27235	8.22326	8.25747	8.27948	8.25973	8.28106	8.25428	8.24904	8.22908	8.21939	8.22417	8.22247	8.22024	8.23707	8.29305	8.26859	8.30676	8.30257	8.29242	8.2929	8.29645	8.27684	8.2829	8.27336	8.29064	8.27283	8.27132	8.26828	8.27583	8.27051	8.25178	8.20426	8.21423	8.20298	8.21021	8.20512	8.2645
0.061875	8.19807	8.20004	8.2515	8.28127	8.27615	8.27434	8.26116	8.27817	8.25375	8.2544	8.25923	8.26906	8.24928	8.27655	8.26825	8.25731	8.27773	8.24494	8.21873	8.241	8.21435	8.23263	8.21664	8.19822	8.24529	8.30117	8.27557	8.29808	8.29013	8.30073	8.29027	8.31782	8.27547	8.28265	8.28763	8.28423	8.25972	8.28023	8.25497	8.2671	8.28648	8.25688	8.21707	8.18415	8.22571	8.1952	8.20714	8.26576
0.062	8.17446	8.20742	8.25513	8.27235	8.2786	8.26355	8.25853	8.26302	8.2597	8.24917	8.25581	8.26354	8.27283	8.26756	8.24618	8.24583	8.24856	8.23215	8.22475	8.23067	8.2188	8.22183	8.22417	8.21272	8.21805	8.29082	8.27636	8.29172	8.27962	8.31044	8.29195	8.32945	8.28549	8.26367	8.29035	8.27179	8.2681	8.26112	8.27542	8.283	8.26356	8.25204	8.22564	8.20415	8.22203	8.20361	8.19677	8.24959
0.062125	8.18536	8.19063	8.25732	8.26855	8.25826	8.25966	8.2641	8.28109	8.25828	8.23564	8.25279	8.26605	8.24613	8.26752	8.25538	8.23209	8.27355	8.26082	8.23113	8.23005	8.22266	8.25162	8.22192	8.21591	8.20485	8.27802	8.27484	8.29746	8.27003	8.30005	8.28395	8.30673	8.3003	8.27743	8.27361	8.28532	8.27005	8.27344	8.26778	8.26005	8.26099	8.24253	8.2566	8.19598	8.22291	8.2178	8.21558	8.24078
0.06225	8.19263	8.21136	8.24382	8.28854	8.27022	8.26106	8.26842	8.29014	8.2644	8.2441	8.24408	8.26514	8.25143	8.26266	8.24744	8.25593	8.27334	8.25702	8.22937	8.23478	8.22677	8.26063	8.21196	8.23817	8.22491	8.2862	8.27454	8.28914	8.29134	8.2809	8.28918	8.30031	8.28296	8.28699	8.28452	8.29321	8.26551	8.27885	8.26406	8.26486	8.28797	8.25501	8.22256	8.18339	8.21839	8.23514	8.21318	8.2458
0.062375	8.18259	8.21832	8.21314	8.25843	8.26403	8.24708	8.26772	8.28057	8.25556	8.23311	8.25443	8.28405	8.25131	8.24731	8.25925	8.23918	8.25577	8.26601	8.22096	8.24224	8.24015	8.24609	8.23171	8.20146	8.21771	8.29028	8.28339	8.29597	8.31234	8.28171	8.29292	8.32085	8.28506	8.28649	8.27116	8.29443	8.27404	8.27272	8.26519	8.27392	8.2691	8.26628	8.22373	8.19674	8.17719	8.20251	8.20642	8.25115
0.0625	8.1824	8.21529	8.21677	8.27461	8.26405	8.2602	8.23156	8.26543	8.26722	8.26489	8.2542	8.27252	8.25272	8.24352	8.28304	8.23453	8.26859	8.24493	8.23051	8.22254	8.21741	8.24621	8.22629	8.23126	8.22608	8.27718	8.2793	8.31163	8.29235	8.29008	8.313	8.31716	8.2671	8.27161	8.2707	8.26696	8.24509	8.28598	8.2654	8.29823	8.24546	8.26071	8.23901	8.20908	8.20023	8.19418	8.19764	8.25547
0.062625	8.2048	8.22232	8.23599	8.26723	8.25954	8.27632	8.24316	8.26318	8.25029	8.27137	8.26086	8.29022	8.24715	8.2638	8.24908	8.2357	8.26737	8.24057	8.25013	8.22516	8.22531	8.24333	8.23817	8.21903	8.21371	8.26643	8.2935	8.29768	8.28332	8.2936	8.29701	8.30425	8.28495	8.29781	8.27548	8.26053	8.27631	8.27569	8.27894	8.2922	8.25111	8.25582	8.24538	8.20232	8.19182	8.21362	8.19203	8.255
0.06275	8.21311	8.22379	8.23711	8.27085	8.26946	8.27396	8.26093	8.26366	8.25216	8.25981	8.24873	8.28613	8.22713	8.26297	8.25201	8.22558	8.27238	8.26597	8.24078	8.21022	8.22539	8.23878	8.24526	8.21456	8.23454	8.26981	8.28852	8.30638	8.29047	8.30344	8.29108	8.32615	8.26917	8.29919	8.26357	8.26979	8.28676	8.26681	8.2488	8.27058	8.29294	8.24001	8.24595	8.18884	8.2045	8.20934	8.18652	8.24212
0.062875	8.17714	8.21909	8.23039	8.28031	8.27984	8.28174	8.2589	8.256	8.24676	8.25059	8.25351	8.25773	8.25451	8.25871	8.27174	8.23514	8.23769	8.26487	8.23765	8.23653	8.22074	8.25906	8.20892	8.21284	8.21128	8.27673	8.28412	8.29411	8.28841	8.26488	8.30242	8.31218	8.27927	8.29579	8.26502	8.27791	8.28262	8.26731	8.26411	8.26786	8.27642	8.24465	8.24267	8.2054	8.19545	8.19993	8.21952	8.24592
0.063	8.18971	8.19573	8.23295	8.26424	8.28402	8.2626	8.24816	8.27736	8.23379	8.24221	8.26781	8.26062	8.2375	8.23106	8.27764	8.24081	8.25211	8.26147	8.21906	8.23508	8.21474	8.23286	8.21751	8.22707	8.21291	8.28053	8.27259	8.29893	8.26276	8.27554	8.30357	8.31037	8.27605	8.27966	8.27467	8.28822	8.25829	8.26804	8.27631	8.2588	8.26511	8.25228	8.239	8.18724	8.21395	8.19121	8.20821	8.24031
0.063125	8.17698	8.19683	8.22798	8.26945	8.27824	8.26128	8.25449	8.28975	8.24058	8.2476	8.26279	8.27564	8.24464	8.25648	8.25182	8.25076	8.25709	8.2565	8.21949	8.2151	8.213	8.23393	8.20998	8.22916	8.20913	8.26498	8.26339	8.29453	8.29	8.29779	8.29739	8.28987	8.27372	8.28334	8.28016	8.28631	8.23899	8.27257	8.25832	8.26992	8.26715	8.28001	8.22497	8.19655	8.2028	8.20155	8.20259	8.25147
0.06325	8.17406	8.20065	8.23481	8.28768	8.27634	8.25593	8.26083	8.28284	8.24567	8.26208	8.2697	8.27994	8.25242	8.28158	8.25806	8.23485	8.24964	8.26173	8.22199	8.21967	8.23869	8.25508	8.22981	8.23244	8.22782	8.28522	8.27782	8.30268	8.28799	8.28799	8.30746	8.30318	8.27936	8.30636	8.28474	8.28056	8.25215	8.29191	8.26882	8.27153	8.25108	8.28319	8.23552	8.19787	8.21078	8.22298	8.20282	8.27972
0.063375	8.18085	8.20719	8.23995	8.26762	8.28572	8.26067	8.25142	8.25126	8.25617	8.26289	8.26939	8.26456	8.23995	8.28488	8.25446	8.23209	8.26057	8.27311	8.212	8.21001	8.22514	8.23178	8.24075	8.21897	8.21757	8.27791	8.26276	8.28799	8.29219	8.26801	8.2667	8.28598	8.31113	8.30096	8.26494	8.28631	8.26379	8.29381	8.26692	8.25418	8.26217	8.26102	8.24456	8.20216	8.20438	8.19739	8.21378	8.28283
0.0635	8.16959	8.22403	8.20772	8.2739	8.29315	8.27433	8.24799	8.26379	8.26254	8.26478	8.25146	8.26006	8.22874	8.26851	8.24476	8.2413	8.2533	8.24748	8.19917	8.21699	8.22974	8.22638	8.21529	8.21492	8.21705	8.28091	8.27291	8.27759	8.29707	8.26011	8.30489	8.28215	8.27734	8.28617	8.26375	8.29589	8.24577	8.2518	8.25508	8.27731	8.26898	8.22236	8.23161	8.19365	8.20675	8.22168	8.23077	8.2513
0.063625	8.17884	8.20685	8.21262	8.25231	8.28151	8.26829	8.26552	8.2737	8.26745	8.265	8.26467	8.24856	8.24223	8.2894	8.25164	8.24226	8.27357	8.23952	8.23902	8.23489	8.23711	8.23163	8.228	8.21229	8.2233	8.26917	8.26466	8.27312	8.2713	8.26411	8.27708	8.31236	8.27549	8.28986	8.27333	8.29913	8.25687	8.28178	8.25558	8.26092	8.24596	8.24905	8.23264	8.18579	8.22031	8.2029	8.20058	8.26787
0.06375	8.18401	8.19929	8.24751	8.25528	8.26624	8.23939	8.25155	8.27775	8.2598	8.25383	8.25063	8.2805	8.23538	8.2625	8.2618	8.23452	8.28542	8.24847	8.23097	8.22503	8.23911	8.22449	8.23892	8.22912	8.21242	8.29252	8.28748	8.284	8.25303	8.28208	8.27512	8.32573	8.29765	8.30363	8.27657	8.28854	8.26805	8.29047	8.25438	8.27091	8.25271	8.2509	8.23049	8.19704	8.19329	8.21029	8.20212	8.25098
0.063875	8.18093	8.20465	8.23273	8.27241	8.24535	8.25755	8.25247	8.27299	8.26736	8.24228	8.25299	8.27103	8.24313	8.26717	8.2775	8.23496	8.2918	8.25069	8.2233	8.22482	8.21797	8.23787	8.21593	8.21612	8.21976	8.29458	8.25442	8.29453	8.2767	8.27944	8.28824	8.31216	8.28282	8.29034	8.26668	8.29441	8.25687	8.27818	8.27342	8.27637	8.25904	8.25259	8.23109	8.19458	8.22513	8.21022	8.21775	8.25722
0.064	8.18997	8.21777	8.22282	8.27118	8.24755	8.25905	8.248	8.27206	8.26128	8.24529	8.2602	8.26525	8.2438	8.24874	8.28683	8.24075	8.25304	8.24164	8.22859	8.23656	8.22563	8.22429	8.22281	8.22771	8.21161	8.27763	8.24547	8.2795	8.28647	8.29053	8.30065	8.29574	8.28462	8.30657	8.27141	8.27373	8.26388	8.26348	8.2753	8.28601	8.27475	8.25894	8.23183	8.21427	8.23566	8.21288	8.18437	8.27169
0.064125	8.1787	8.22578	8.23141	8.25138	8.27332	8.26024	8.26231	8.26778	8.26081	8.26449	8.23067	8.27413	8.25098	8.27061	8.26253	8.24703	8.25305	8.2347	8.23295	8.23299	8.22647	8.22219	8.25509	8.23022	8.21381	8.27928	8.23696	8.29771	8.283	8.28197	8.27405	8.30836	8.27614	8.29046	8.2849	8.26694	8.25868	8.26169	8.2562	8.28198	8.28516	8.25539	8.23859	8.21704	8.21772	8.17387	8.20321	8.24405
0.06425	8.17969	8.22227	8.24078	8.26065	8.26468	8.28319	8.25349	8.27589	8.26098	8.26083	8.23904	8.25317	8.2482	8.26789	8.24873	8.24309	8.24821	8.2503	8.24723	8.23272	8.20357	8.22897	8.24078	8.21993	8.21746	8.3035	8.26049	8.27451	8.28767	8.26999	8.29458	8.29072	8.28406	8.28485	8.28054	8.27336	8.26742	8.26797	8.26291	8.26562	8.27665	8.25597	8.24027	8.21588	8.22202	8.18402	8.19085	8.23163
0.064375	8.17517	8.21205	8.23933	8.28474	8.28037	8.2634	8.26258	8.26977	8.2629	8.26809	8.24297	8.26339	8.23992	8.26215	8.23995	8.22929	8.24156	8.27212	8.23277	8.22926	8.21669	8.23198	8.21622	8.21559	8.20368	8.28522	8.29225	8.28397	8.27192	8.29547	8.28062	8.31137	8.28239	8.28657	8.26914	8.27745	8.27768	8.27624	8.25561	8.26943	8.27007	8.24474	8.23699	8.18794	8.22215	8.18532	8.19775	8.25389
0.0645	8.18291	8.18707	8.22256	8.26709	8.27895	8.25771	8.28492	8.27773	8.28687	8.2528	8.25027	8.26532	8.26063	8.26077	8.25579	8.24824	8.24029	8.26649	8.24411	8.22382	8.2309	8.24889	8.23397	8.22939	8.22593	8.29404	8.2836	8.2806	8.26202	8.29085	8.27888	8.30511	8.27365	8.27874	8.26214	8.30713	8.27547	8.27752	8.26948	8.27245	8.26942	8.23424	8.22855	8.19021	8.22176	8.20128	8.19972	8.24088
0.064625	8.1655	8.20415	8.22516	8.27303	8.27096	8.26346	8.28004	8.28889	8.26151	8.23799	8.26583	8.26839	8.25282	8.26673	8.26318	8.23157	8.2544	8.26205	8.22885	8.21124	8.23467	8.22318	8.24468	8.20602	8.20156	8.30623	8.28989	8.29301	8.2718	8.28902	8.27944	8.29617	8.27484	8.29572	8.25735	8.28948	8.27695	8.27388	8.25764	8.26868	8.27283	8.25443	8.24084	8.19492	8.20515	8.20345	8.20699	8.25775
0.06475	8.17731	8.21894	8.23586	8.26745	8.27464	8.26499	8.27718	8.26875	8.25918	8.2512	8.25101	8.25761	8.24038	8.27294	8.26479	8.24177	8.24711	8.26016	8.23233	8.2095	8.23843	8.23788	8.23785	8.22337	8.19108	8.27055	8.2632	8.29242	8.26473	8.28059	8.28058	8.30114	8.27383	8.2916	8.25836	8.28935	8.26739	8.26924	8.25226	8.25449	8.2614	8.26161	8.22267	8.1958	8.21133	8.20701	8.20967	8.26446
0.064875	8.20201	8.21812	8.24319	8.27143	8.26011	8.26379	8.24939	8.25701	8.26694	8.25724	8.24409	8.24685	8.25157	8.28883	8.26511	8.23299	8.2682	8.23614	8.21928	8.20844	8.24309	8.24506	8.23569	8.20257	8.2158	8.29124	8.26233	8.27648	8.30772	8.28779	8.27694	8.31606	8.277	8.27765	8.27534	8.28308	8.25852	8.26258	8.26073	8.24597	8.26598	8.25489	8.22022	8.21149	8.2151	8.21012	8.20533	8.25359
0.065	8.18631	8.21289	8.22837	8.25751	8.27898	8.2496	8.24959	8.26976	8.24877	8.26666	8.27201	8.25169	8.25816	8.27363	8.27292	8.23581	8.27374	8.24412	8.21569	8.23211	8.219	8.25481	8.22392	8.20748	8.21362	8.28471	8.25726	8.27891	8.29217	8.26628	8.25957	8.31578	8.28702	8.27699	8.28344	8.27392	8.26209	8.28851	8.26152	8.26007	8.2546	8.24518	8.22541	8.18471	8.20332	8.20054	8.21062	8.26344
0.065125	8.18707	8.19003	8.21941	8.26208	8.29027	8.24271	8.2597	8.28705	8.2491	8.25885	8.27571	8.26389	8.26878	8.25706	8.23341	8.24932	8.26678	8.2479	8.21473	8.22811	8.22083	8.21658	8.23531	8.20426	8.21056	8.28387	8.26581	8.30312	8.27572	8.28759	8.25686	8.28506	8.26809	8.27763	8.27545	8.25961	8.23922	8.26707	8.24477	8.2829	8.25194	8.24474	8.21629	8.17485	8.20098	8.19764	8.20922	8.25657
0.06525	8.18709	8.19199	8.22335	8.24777	8.28699	8.23444	8.24697	8.29101	8.24969	8.24531	8.24264	8.26931	8.24434	8.23745	8.25271	8.21828	8.25928	8.24683	8.22379	8.20748	8.24461	8.22482	8.23445	8.21779	8.21455	8.28493	8.26018	8.28734	8.26951	8.28167	8.25531	8.26833	8.27232	8.27286	8.27559	8.26279	8.26787	8.26479	8.2486	8.27883	8.24623	8.22557	8.22538	8.18893	8.20956	8.20133	8.21129	8.23657
0.065375	8.18246	8.20967	8.21022	8.26515	8.25915	8.26858	8.26054	8.29762	8.24051	8.25898	8.25854	8.27684	8.26105	8.24991	8.2702	8.23199	8.26089	8.23244	8.23154	8.21143	8.23729	8.24196	8.22593	8.23436	8.22134	8.29336	8.27212	8.27842	8.28485	8.28931	8.25721	8.30142	8.28279	8.29237	8.27425	8.26292	8.26536	8.26378	8.25879	8.30396	8.24809	8.24849	8.24151	8.2044	8.21677	8.21478	8.20909	8.25887
0.0655	8.18346	8.19929	8.22867	8.27226	8.2538	8.27555	8.24773	8.27431	8.231	8.26427	8.25555	8.25319	8.25352	8.24698	8.2845	8.25175	8.24267	8.23888	8.22926	8.21814	8.22926	8.23897	8.2083	8.23022	8.22655	8.29936	8.27749	8.28933	8.29543	8.27318	8.28812	8.29646	8.28484	8.29037	8.26464	8.2766	8.24772	8.29103	8.24951	8.29539	8.26092	8.26134	8.24764	8.19785	8.21851	8.20806	8.20805	8.25632
0.065625	8.1939	8.19817	8.22681	8.26754	8.2532	8.24787	8.24617	8.26276	8.25401	8.27361	8.2643	8.26655	8.22552	8.24477	8.27458	8.23076	8.25494	8.25011	8.24764	8.2111	8.23338	8.23954	8.20471	8.21257	8.21969	8.28387	8.2643	8.28864	8.2799	8.28193	8.28138	8.28849	8.30163	8.28503	8.2605	8.28006	8.24209	8.27576	8.23765	8.26431	8.25723	8.24423	8.2332	8.19131	8.20179	8.20025	8.20689	8.24621
0.06575	8.17773	8.21471	8.22916	8.26118	8.26289	8.26077	8.24898	8.28006	8.24889	8.25993	8.2597	8.28448	8.22459	8.25381	8.24786	8.23059	8.26944	8.26925	8.24156	8.19508	8.21781	8.23664	8.22475	8.23257	8.22839	8.27852	8.25786	8.30821	8.29031	8.29665	8.28348	8.31411	8.30393	8.27699	8.27328	8.27518	8.25429	8.26547	8.2505	8.27175	8.26608	8.23798	8.24969	8.20491	8.20692	8.21862	8.22638	8.24495
0.065875	8.20189	8.23176	8.23247	8.27779	8.26866	8.27579	8.24379	8.26118	8.24758	8.25027	8.25584	8.27066	8.23461	8.25255	8.25336	8.25018	8.25732	8.2458	8.22268	8.21451	8.22746	8.23532	8.22186	8.20825	8.2055	8.28003	8.28526	8.27087	8.29859	8.30006	8.28333	8.30817	8.29913	8.29246	8.27149	8.2792	8.25487	8.26576	8.26077	8.27414	8.26739	8.22199	8.25761	8.19091	8.2306	8.2203	8.22761	8.25172
0.066	8.19042	8.21318	8.24209	8.24936	8.25829	8.25609	8.2328	8.25297	8.26968	8.24774	8.24473	8.24816	8.24334	8.26285	8.25695	8.25592	8.28351	8.2588	8.20897	8.20754	8.20995	8.23406	8.20263	8.21515	8.2262	8.26433	8.28263	8.25967	8.30092	8.27514	8.28741	8.3061	8.28068	8.27662	8.26049	8.26803	8.24913	8.25809	8.26045	8.27646	8.26296	8.23032	8.23321	8.18916	8.20522	8.22195	8.18262	8.24322
0.066125	8.18786	8.19536	8.22359	8.25544	8.27468	8.27538	8.22222	8.26982	8.25634	8.26234	8.23871	8.25234	8.25389	8.26332	8.23617	8.24975	8.27981	8.25492	8.21871	8.20978	8.20631	8.2258	8.20357	8.21886	8.22567	8.25966	8.28168	8.27885	8.27463	8.29797	8.27902	8.29646	8.2822	8.28674	8.26262	8.26445	8.26432	8.27361	8.25641	8.2699	8.2656	8.23532	8.23853	8.18312	8.2084	8.21479	8.19556	8.24152
0.06625	8.17395	8.20709	8.20701	8.25507	8.2729	8.26033	8.21983	8.27417	8.25533	8.26036	8.23878	8.2629	8.24339	8.24335	8.25545	8.24651	8.2384	8.25814	8.21633	8.20889	8.22002	8.23498	8.21632	8.19626	8.19814	8.29031	8.28441	8.30076	8.29092	8.29086	8.27129	8.29074	8.27038	8.28091	8.27154	8.26427	8.26297	8.2745	8.26124	8.25594	8.28522	8.24632	8.25286	8.19672	8.19143	8.20357	8.17394	8.24142
0.066375	8.16426	8.22121	8.19539	8.26064	8.27979	8.26293	8.24183	8.28274	8.24727	8.26681	8.22712	8.24812	8.2197	8.24959	8.24808	8.2633	8.27917	8.25456	8.20847	8.21574	8.21322	8.22331	8.23204	8.20822	8.1928	8.28288	8.28082	8.30019	8.29849	8.2914	8.27158	8.28185	8.27864	8.27519	8.2528	8.28023	8.24757	8.27625	8.26836	8.26094	8.25172	8.26279	8.22006	8.17786	8.20882	8.1941	8.18951	8.24785
0.0665	8.17583	8.21203	8.21457	8.27833	8.27811	8.24612	8.25467	8.28234	8.24508	8.25587	8.24226	8.25807	8.22896	8.2578	8.26471	8.24914	8.27135	8.25917	8.22427	8.21197	8.21345	8.22094	8.2258	8.19717	8.22009	8.26969	8.24538	8.28147	8.26615	8.29228	8.28297	8.30171	8.27287	8.29974	8.27433	8.27201	8.25562	8.27418	8.28285	8.26691	8.23683	8.25845	8.23189	8.19948	8.2104	8.20536	8.2019	8.24338
0.066625	8.17534	8.21432	8.22479	8.27185	8.28669	8.2501	8.24956	8.26138	8.24119	8.24037	8.25261	8.26117	8.22337	8.25856	8.26974	8.24084	8.24509	8.26263	8.24106	8.21805	8.20411	8.22279	8.22189	8.2141	8.22057	8.28844	8.25125	8.27985	8.26573	8.29267	8.27786	8.29767	8.28866	8.27049	8.26699	8.26731	8.2569	8.26398	8.26764	8.27399	8.24864	8.23904	8.23491	8.20031	8.19429	8.22187	8.19785	8.2503
0.06675	8.17735	8.21526	8.21948	8.27475	8.26389	8.26321	8.23849	8.26217	8.25397	8.25877	8.23818	8.24896	8.22981	8.25507	8.27294	8.23802	8.26474	8.25171	8.21602	8.23165	8.20864	8.22688	8.20661	8.21287	8.194	8.28545	8.26639	8.28556	8.29633	8.28322	8.29698	8.30272	8.29806	8.27579	8.26823	8.27436	8.27602	8.2609	8.27035	8.27974	8.27434	8.24174	8.22173	8.17466	8.19675	8.22795	8.19803	8.24718
0.066875	8.17219	8.22159	8.22993	8.26887	8.2786	8.24932	8.2471	8.25968	8.25185	8.24344	8.27113	8.24703	8.22694	8.255	8.26408	8.24229	8.27659	8.23952	8.21309	8.21444	8.23656	8.2135	8.20071	8.22227	8.21286	8.30396	8.26752	8.31419	8.2989	8.29436	8.28659	8.28173	8.27525	8.27202	8.25033	8.26483	8.26631	8.28426	8.26954	8.26998	8.27643	8.25119	8.23412	8.18442	8.20106	8.20446	8.19434	8.25941
0.067	8.17256	8.2019	8.24003	8.28621	8.27917	8.2458	8.25441	8.2514	8.24258	8.23891	8.24295	8.25325	8.25105	8.25192	8.25401	8.23615	8.27479	8.24171	8.22045	8.23453	8.22389	8.21845	8.21329	8.21516	8.2217	8.27534	8.26831	8.29587	8.29984	8.29629	8.27637	8.29578	8.28513	8.2907	8.26442	8.28481	8.28507	8.27019	8.26317	8.25785	8.27525	8.26356	8.24948	8.1759	8.17483	8.19987	8.19943	8.25394
0.067125	8.17924	8.19974	8.22737	8.29145	8.2763	8.26254	8.24357	8.26398	8.25648	8.24963	8.23261	8.23743	8.24824	8.23783	8.23742	8.21166	8.24297	8.23997	8.20848	8.21505	8.20622	8.23112	8.21149	8.22819	8.20638	8.2798	8.25849	8.2769	8.30051	8.28521	8.27462	8.30566	8.26321	8.28719	8.27583	8.26158	8.27255	8.28107	8.25449	8.26559	8.25336	8.24074	8.23016	8.21162	8.20201	8.2028	8.18875	8.24731
0.06725	8.18236	8.21606	8.24914	8.27605	8.26264	8.2596	8.2652	8.25654	8.2671	8.26365	8.26335	8.25117	8.24195	8.24406	8.25162	8.22751	8.27047	8.24131	8.21937	8.20343	8.21822	8.22225	8.22979	8.20313	8.22633	8.26828	8.28474	8.29957	8.27927	8.28136	8.28146	8.30754	8.27654	8.28805	8.27518	8.24262	8.26453	8.27547	8.25129	8.27116	8.25133	8.24734	8.23196	8.1874	8.19506	8.21109	8.20268	8.25259
0.067375	8.16784	8.2264	8.23614	8.2657	8.27453	8.26608	8.24643	8.25038	8.25091	8.24978	8.23345	8.25673	8.24081	8.24187	8.25249	8.24909	8.26894	8.23577	8.21547	8.21629	8.20488	8.2352	8.21379	8.21162	8.22564	8.27978	8.27918	8.28681	8.30093	8.30054	8.29379	8.29867	8.28534	8.29408	8.26837	8.26119	8.28222	8.28283	8.26556	8.26421	8.26353	8.24945	8.25139	8.17991	8.19801	8.20526	8.21507	8.25312
0.0675	8.16912	8.22322	8.22242	8.2615	8.27094	8.29921	8.23634	8.25623	8.2519	8.24422	8.24513	8.25085	8.24885	8.24804	8.28097	8.24594	8.28168	8.23381	8.21127	8.23049	8.21646	8.22628	8.20263	8.22132	8.2104	8.27637	8.27405	8.26505	8.29915	8.28643	8.29105	8.27537	8.26783	8.29694	8.25928	8.27721	8.26232	8.26862	8.26247	8.25507	8.24792	8.24591	8.22446	8.20109	8.23342	8.21246	8.2059	8.26266
0.067625	8.16198	8.19911	8.21523	8.26131	8.25946	8.30752	8.23093	8.24251	8.25684	8.26644	8.25159	8.27	8.23949	8.25967	8.26643	8.25069	8.27162	8.23671	8.21884	8.20609	8.23486	8.23117	8.20375	8.20625	8.20617	8.25545	8.27985	8.26066	8.3045	8.27927	8.2904	8.29538	8.28133	8.28393	8.26601	8.26794	8.26665	8.28596	8.23347	8.26514	8.247	8.26117	8.21169	8.19066	8.20121	8.21677	8.18221	8.26075
0.06775	8.19308	8.20139	8.21326	8.26396	8.25095	8.27113	8.25597	8.25938	8.24627	8.2562	8.25326	8.25149	8.25686	8.2511	8.26301	8.23979	8.25281	8.26747	8.23139	8.19771	8.21066	8.24164	8.21868	8.21595	8.22483	8.26392	8.27034	8.29013	8.30463	8.26834	8.28028	8.30517	8.26849	8.27788	8.26731	8.28841	8.25547	8.26537	8.24811	8.29052	8.26168	8.25048	8.20052	8.18598	8.21098	8.20823	8.20414	8.24435
0.067875	8.18442	8.20834	8.22942	8.22871	8.27745	8.25747	8.25004	8.25974	8.2639	8.26643	8.24545	8.2644	8.27464	8.26053	8.25027	8.24757	8.2438	8.2383	8.24303	8.20943	8.21265	8.24076	8.2362	8.20978	8.19004	8.28915	8.28462	8.27911	8.28217	8.28814	8.28802	8.30821	8.27017	8.29072	8.28043	8.25573	8.25143	8.27476	8.24902	8.27808	8.23382	8.25178	8.21191	8.19405	8.21527	8.20289	8.20674	8.23497
0.068	8.1724	8.20778	8.23409	8.25013	8.24663	8.24988	8.24171	8.26165	8.27041	8.25717	8.25824	8.25823	8.25666	8.24609	8.26759	8.24267	8.27145	8.24742	8.21757	8.20596	8.20577	8.22731	8.23524	8.20464	8.19685	8.28646	8.28192	8.29114	8.28308	8.28488	8.27082	8.30495	8.28334	8.28703	8.28368	8.24416	8.27277	8.28303	8.26083	8.25777	8.24676	8.23174	8.21577	8.19841	8.21896	8.19998	8.2009	8.25481
0.068125	8.17255	8.20469	8.22253	8.26553	8.2717	8.25601	8.23415	8.25931	8.26617	8.24145	8.27008	8.25307	8.2418	8.25025	8.27479	8.25745	8.27039	8.23291	8.22829	8.21844	8.20631	8.2286	8.20749	8.20633	8.19087	8.27982	8.26548	8.26243	8.27639	8.27499	8.27389	8.28396	8.29288	8.26556	8.2774	8.2346	8.26608	8.2626	8.26279	8.25515	8.2662	8.2353	8.21149	8.19785	8.20513	8.23228	8.20371	8.23888
0.06825	8.18507	8.20739	8.21895	8.23914	8.26424	8.25026	8.23481	8.27404	8.23788	8.23961	8.25412	8.25318	8.23624	8.25637	8.25629	8.23431	8.25658	8.24516	8.20799	8.22505	8.22701	8.22875	8.21715	8.21819	8.21744	8.2847	8.27207	8.28095	8.2757	8.27336	8.28812	8.30396	8.28967	8.25684	8.2606	8.26686	8.25851	8.23552	8.25676	8.26689	8.27163	8.23708	8.21926	8.1962	8.21358	8.21648	8.19804	8.24411
0.068375	8.17071	8.21011	8.20737	8.24583	8.27119	8.23775	8.21498	8.26802	8.24052	8.26689	8.26049	8.27329	8.25016	8.2456	8.2548	8.22794	8.23571	8.2357	8.20652	8.20235	8.23338	8.23167	8.21034	8.22576	8.20135	8.27647	8.2681	8.29078	8.27142	8.29005	8.2881	8.29411	8.29786	8.27981	8.26696	8.26374	8.26945	8.25803	8.25846	8.2542	8.2569	8.25286	8.24368	8.18937	8.17998	8.20435	8.21038	8.24287
0.0685	8.16891	8.20218	8.21761	8.2615	8.2675	8.23953	8.23874	8.27318	8.23119	8.23806	8.24136	8.24217	8.22961	8.25687	8.24106	8.23704	8.24644	8.24167	8.22958	8.21507	8.22997	8.21999	8.21162	8.23828	8.20816	8.27573	8.27943	8.28686	8.28551	8.27619	8.26859	8.28988	8.26809	8.26955	8.27079	8.26463	8.27112	8.28667	8.26769	8.26822	8.25836	8.24714	8.21576	8.19881	8.17273	8.19649	8.20362	8.23302
0.068625	8.18779	8.2065	8.22338	8.25394	8.27186	8.26989	8.24151	8.26596	8.24405	8.23265	8.25468	8.24356	8.25234	8.259	8.26263	8.23177	8.24736	8.23196	8.23187	8.21659	8.2303	8.22559	8.23083	8.21627	8.21087	8.27849	8.2694	8.27328	8.28693	8.27343	8.27462	8.30729	8.25629	8.25883	8.29672	8.27508	8.25376	8.28528	8.26363	8.27331	8.24992	8.248	8.21632	8.2117	8.17847	8.19355	8.1939	8.23157
0.06875	8.19103	8.21937	8.22437	8.26513	8.27925	8.27631	8.24288	8.27067	8.25335	8.24371	8.27315	8.22517	8.22433	8.27515	8.26861	8.2366	8.24534	8.24307	8.22565	8.18526	8.20618	8.22205	8.2353	8.21774	8.21837	8.27514	8.25343	8.28226	8.2664	8.2685	8.2831	8.30696	8.29007	8.29153	8.26031	8.25481	8.25757	8.26978	8.25256	8.2654	8.23968	8.23542	8.21763	8.2067	8.20595	8.20108	8.18802	8.25137
0.068875	8.19199	8.19582	8.21711	8.2658	8.25784	8.263	8.22726	8.27524	8.26469	8.25286	8.27101	8.2523	8.24155	8.2635	8.25325	8.23666	8.24081	8.24412	8.21623	8.19688	8.21329	8.22919	8.21382	8.21159	8.19905	8.27444	8.28339	8.27094	8.25481	8.28595	8.31038	8.29771	8.26292	8.27734	8.25593	8.26077	8.26915	8.27105	8.25599	8.24747	8.23705	8.24645	8.20664	8.20702	8.1862	8.20617	8.20672	8.22562
0.069	8.18177	8.19056	8.21957	8.26242	8.26633	8.25143	8.23841	8.25967	8.25618	8.25539	8.25627	8.2596	8.23411	8.25572	8.25694	8.22748	8.23981	8.24445	8.23208	8.21059	8.19985	8.22402	8.22762	8.20146	8.19415	8.28818	8.26987	8.26074	8.28224	8.27373	8.27519	8.31243	8.25715	8.26501	8.2453	8.27134	8.25763	8.27552	8.25032	8.27744	8.25867	8.23775	8.22649	8.19257	8.16572	8.21494	8.21107	8.22501
0.069125	8.18863	8.20477	8.23414	8.28289	8.25493	8.26581	8.24649	8.24921	8.24081	8.24275	8.24973	8.25512	8.22594	8.2362	8.26987	8.23166	8.24317	8.25478	8.26814	8.20718	8.22259	8.22496	8.23553	8.1963	8.21479	8.27845	8.26707	8.27045	8.28909	8.30945	8.28312	8.30975	8.28647	8.2547	8.25032	8.28096	8.26084	8.28027	8.23853	8.27431	8.25251	8.25759	8.21135	8.19363	8.18511	8.18505	8.21413	8.22948
0.06925	8.16972	8.20554	8.23339	8.25749	8.2513	8.24745	8.22984	8.26794	8.23843	8.24924	8.24174	8.25826	8.25458	8.24842	8.27666	8.2299	8.2253	8.2374	8.23649	8.20457	8.24887	8.22788	8.21942	8.2124	8.21638	8.26711	8.29011	8.28637	8.28502	8.28991	8.27012	8.31569	8.26559	8.27066	8.27624	8.26822	8.25441	8.26766	8.24055	8.25435	8.26068	8.24734	8.22763	8.19292	8.19343	8.20489	8.20228	8.23632
0.069375	8.15434	8.21381	8.2143	8.27531	8.24658	8.25346	8.2287	8.2701	8.2283	8.22829	8.23688	8.26704	8.25207	8.25503	8.26121	8.23363	8.22932	8.22469	8.21717	8.23025	8.25246	8.21805	8.21256	8.2186	8.20919	8.25847	8.29368	8.28234	8.26682	8.27597	8.26131	8.30187	8.28461	8.2718	8.28545	8.27268	8.243	8.27271	8.2381	8.26929	8.26776	8.24795	8.2363	8.19906	8.20802	8.19375	8.19557	8.24375
0.0695	8.16446	8.19714	8.22748	8.26611	8.26278	8.26417	8.23844	8.27634	8.2494	8.23792	8.26675	8.26752	8.21885	8.24841	8.26372	8.24694	8.25228	8.24718	8.22473	8.23022	8.24703	8.22699	8.22578	8.20403	8.19354	8.2634	8.26975	8.29014	8.25454	8.27441	8.27081	8.28925	8.28001	8.26911	8.27065	8.27116	8.26171	8.26068	8.23793	8.27695	8.24546	8.2594	8.22539	8.20778	8.17881	8.19472	8.16576	8.25613
0.069625	8.18089	8.18652	8.24006	8.28286	8.25755	8.26895	8.22604	8.28149	8.26094	8.2364	8.26031	8.26604	8.21283	8.2449	8.27925	8.25563	8.27907	8.26513	8.21979	8.21809	8.21107	8.24759	8.21382	8.19423	8.22139	8.28221	8.25584	8.30886	8.28214	8.2715	8.28014	8.29345	8.26781	8.27203	8.27859	8.2456	8.25155	8.26025	8.24499	8.26937	8.24358	8.25477	8.2499	8.19664	8.19537	8.21112	8.18742	8.27552
0.06975	8.18148	8.21265	8.22841	8.27563	8.26777	8.28754	8.23051	8.2536	8.27079	8.24932	8.24058	8.27387	8.2238	8.25363	8.25748	8.22256	8.24761	8.27614	8.19494	8.21385	8.23258	8.21262	8.21528	8.22127	8.22371	8.26466	8.24614	8.31079	8.28368	8.29066	8.27362	8.29884	8.2772	8.26514	8.2791	8.25454	8.25618	8.26958	8.2478	8.25896	8.26055	8.26382	8.23517	8.19336	8.1867	8.1967	8.18637	8.24472
0.069875	8.16774	8.1936	8.24213	8.26041	8.26246	8.25996	8.25059	8.26595	8.25552	8.25296	8.24541	8.252	8.23252	8.23574	8.24897	8.22904	8.24321	8.25247	8.19493	8.22117	8.21534	8.2253	8.18211	8.20331	8.21853	8.28333	8.26141	8.28509	8.28252	8.27209	8.25655	8.31638	8.25334	8.2771	8.25553	8.27716	8.23762	8.27885	8.24523	8.26627	8.26673	8.25251	8.2473	8.18922	8.18357	8.20613	8.20379	8.25162
0.07	8.17625	8.18125	8.23333	8.26228	8.26057	8.24869	8.23641	8.27531	8.24868	8.26125	8.25932	8.2454	8.23586	8.23328	8.26387	8.23637	8.22968	8.25435	8.20712	8.21211	8.22116	8.22523	8.19131	8.21351	8.21498	8.2681	8.26932	8.27216	8.27193	8.25939	8.2515	8.30816	8.24862	8.28555	8.24863	8.29106	8.24394	8.25925	8.24088	8.2548	8.25758	8.23106	8.24844	8.18084	8.20611	8.19135	8.19526	8.24341
0.070125	8.17838	8.2032	8.22877	8.25403	8.26719	8.24489	8.22024	8.23743	8.24544	8.26445	8.28064	8.2614	8.24123	8.24245	8.26321	8.22078	8.26949	8.22778	8.2218	8.21192	8.20673	8.22185	8.20414	8.19974	8.21457	8.2576	8.24958	8.27805	8.26894	8.27374	8.25326	8.29954	8.2692	8.27303	8.28432	8.29566	8.26915	8.24708	8.25467	8.25988	8.24804	8.23449	8.21423	8.1852	8.21117	8.217	8.1993	8.2282
0.07025	8.18768	8.20667	8.22932	8.25486	8.25552	8.24603	8.24283	8.24753	8.27228	8.26827	8.24947	8.24682	8.22961	8.26245	8.27362	8.21679	8.2709	8.22615	8.23209	8.20773	8.20306	8.21457	8.20236	8.2058	8.2032	8.27284	8.26211	8.29114	8.27415	8.28896	8.23982	8.283	8.28601	8.2729	8.26079	8.26858	8.25954	8.25446	8.24734	8.25287	8.25326	8.23605	8.22127	8.19521	8.21127	8.2306	8.19335	8.23675
0.070375	8.15507	8.21433	8.24223	8.25011	8.24918	8.24555	8.24256	8.26019	8.25574	8.26608	8.25357	8.25999	8.23997	8.26064	8.25536	8.2326	8.25678	8.23552	8.2347	8.22157	8.2252	8.22586	8.2197	8.21181	8.21076	8.28136	8.27554	8.28606	8.30301	8.28417	8.29241	8.28051	8.28639	8.28629	8.25818	8.27552	8.26398	8.25399	8.23781	8.2281	8.25101	8.2357	8.2211	8.1836	8.2005	8.20272	8.18058	8.25012
0.0705	8.14916	8.20253	8.22671	8.24784	8.25508	8.26404	8.2387	8.26992	8.23875	8.25268	8.26346	8.24956	8.23328	8.25317	8.25248	8.23689	8.25283	8.22348	8.22563	8.22337	8.21992	8.2237	8.22289	8.19821	8.20022	8.27349	8.27271	8.25267	8.28717	8.27279	8.29044	8.3003	8.26244	8.27995	8.26367	8.2585	8.24625	8.2608	8.2738	8.23471	8.25539	8.26369	8.23444	8.19296	8.1922	8.17165	8.18154	8.25369
0.070625	8.1698	8.19173	8.19734	8.23104	8.27083	8.26167	8.23477	8.29236	8.24439	8.26484	8.25109	8.24147	8.2207	8.25861	8.26963	8.23393	8.24235	8.21958	8.20409	8.19937	8.2208	8.22182	8.25078	8.19961	8.19205	8.26266	8.25933	8.27028	8.28359	8.28193	8.29666	8.30441	8.27987	8.28623	8.2685	8.25807	8.27193	8.25475	8.26115	8.23714	8.25671	8.25874	8.2302	8.21729	8.19997	8.20302	8.19579	8.23566
0.07075	8.15833	8.20966	8.19879	8.24386	8.25281	8.25887	8.23808	8.26206	8.25577	8.26389	8.25581	8.24693	8.22243	8.26829	8.26196	8.22659	8.25207	8.21782	8.20275	8.1973	8.20391	8.22462	8.23814	8.19072	8.20382	8.26396	8.26184	8.29374	8.27888	8.26235	8.3016	8.29572	8.26562	8.2515	8.26656	8.25475	8.26116	8.27013	8.25907	8.25566	8.26385	8.2541	8.22503	8.19464	8.21715	8.18134	8.17606	8.2494
0.070875	8.15688	8.20498	8.21764	8.25557	8.25049	8.25661	8.23906	8.25912	8.24924	8.24754	8.25876	8.24093	8.23759	8.24866	8.25387	8.23254	8.27921	8.21644	8.19754	8.19806	8.1944	8.20277	8.20302	8.21535	8.21292	8.27845	8.26406	8.28079	8.26966	8.28539	8.29534	8.29513	8.26301	8.27476	8.24665	8.26588	8.25638	8.25991	8.25579	8.25791	8.28179	8.25379	8.2373	8.19675	8.19267	8.19123	8.16246	8.24065
0.071	8.18272	8.20141	8.22262	8.2646	8.26493	8.26353	8.25906	8.27797	8.23136	8.25452	8.26178	8.26792	8.23878	8.25028	8.25181	8.21404	8.25832	8.22236	8.2177	8.20939	8.20885	8.21053	8.21577	8.20708	8.19636	8.26446	8.25038	8.29235	8.25778	8.27447	8.27226	8.28961	8.29352	8.28343	8.25348	8.25431	8.25643	8.28464	8.24488	8.26526	8.2556	8.22666	8.23621	8.20014	8.18323	8.20379	8.15605	8.24348
0.071125	8.18213	8.19936	8.20459	8.27755	8.26518	8.2878	8.24689	8.2571	8.23434	8.24029	8.24239	8.26485	8.24046	8.24625	8.25602	8.2244	8.23691	8.2513	8.23609	8.20737	8.21618	8.2129	8.21462	8.22008	8.21265	8.2618	8.28905	8.28989	8.27799	8.25895	8.26658	8.27847	8.29229	8.25738	8.27634	8.27365	8.25154	8.25442	8.25124	8.27465	8.25513	8.25339	8.2353	8.19228	8.19039	8.17812	8.17662	8.23765
0.07125	8.17837	8.18993	8.21314	8.26222	8.25477	8.26912	8.24083	8.24913	8.24711	8.25051	8.22745	8.26533	8.23809	8.24209	8.25339	8.23642	8.24723	8.24756	8.23452	8.20611	8.20883	8.22385	8.21838	8.2147	8.18807	8.25489	8.27187	8.28857	8.28909	8.2697	8.2607	8.27834	8.28211	8.27673	8.25459	8.28229	8.24991	8.25391	8.25342	8.28621	8.24208	8.25562	8.21616	8.20474	8.2015	8.18317	8.17012	8.23231
0.071375	8.19271	8.20925	8.22876	8.24802	8.2534	8.24728	8.2375	8.2623	8.23622	8.25284	8.23441	8.24712	8.21523	8.26472	8.25521	8.22785	8.27523	8.22804	8.2512	8.2047	8.20911	8.22754	8.22068	8.21534	8.1962	8.2783	8.27003	8.26239	8.29261	8.27521	8.2563	8.30657	8.271	8.25915	8.26356	8.26659	8.27241	8.2494	8.24019	8.27522	8.24525	8.22343	8.22796	8.18777	8.20526	8.19859	8.1961	8.25446
0.0715	8.19413	8.18703	8.21927	8.27149	8.23785	8.26289	8.23522	8.27919	8.26581	8.23278	8.23169	8.22943	8.24706	8.25935	8.24068	8.22167	8.262	8.24	8.22436	8.2081	8.20248	8.20895	8.22948	8.20834	8.1989	8.29655	8.24743	8.26436	8.28173	8.25478	8.30241	8.2957	8.25021	8.26735	8.26908	8.2652	8.26321	8.25529	8.24805	8.25429	8.2391	8.23615	8.21405	8.19375	8.18147	8.18339	8.22824	8.22781
0.071625	8.18543	8.18684	8.21099	8.27161	8.24267	8.26962	8.23946	8.25388	8.25034	8.25475	8.24	8.2325	8.24913	8.24819	8.24778	8.25641	8.23974	8.24628	8.20815	8.21271	8.23245	8.19374	8.21276	8.20549	8.20467	8.30548	8.26302	8.26922	8.27454	8.28897	8.27885	8.3004	8.25073	8.27146	8.25407	8.24956	8.25049	8.24821	8.25722	8.27713	8.26511	8.25017	8.19767	8.18365	8.1853	8.19516	8.19945	8.20613
0.07175	8.17298	8.19905	8.23254	8.27128	8.25952	8.25631	8.24738	8.24419	8.23159	8.26054	8.23218	8.23218	8.22244	8.24823	8.2524	8.23853	8.2383	8.2392	8.23256	8.18976	8.21121	8.23499	8.20628	8.20732	8.20637	8.29839	8.26614	8.2845	8.28521	8.28925	8.25505	8.29852	8.23849	8.27376	8.25047	8.26109	8.24998	8.24693	8.26633	8.27467	8.2588	8.23814	8.21182	8.18114	8.19638	8.21206	8.18919	8.22191
0.071875	8.16225	8.20119	8.24397	8.26224	8.26048	8.2692	8.24723	8.26287	8.23911	8.26334	8.24735	8.26512	8.23278	8.23895	8.25313	8.24142	8.24982	8.24224	8.22539	8.19446	8.18954	8.24244	8.20951	8.21307	8.21043	8.26852	8.26256	8.27253	8.28288	8.26505	8.25032	8.28432	8.28508	8.25333	8.26449	8.27924	8.24262	8.27699	8.26527	8.24839	8.27146	8.22432	8.21542	8.18306	8.1994	8.20673	8.17963	8.24527
0.072	8.18084	8.20664	8.22276	8.25231	8.26826	8.25832	8.24964	8.24859	8.23621	8.25929	8.24274	8.26182	8.22369	8.25593	8.26702	8.22908	8.25163	8.2378	8.21516	8.18556	8.20114	8.24848	8.22089	8.20851	8.18565	8.27393	8.2578	8.26999	8.2674	8.28524	8.25966	8.28576	8.27137	8.26886	8.26792	8.26579	8.2459	8.25507	8.27163	8.2591	8.25861	8.23424	8.1922	8.18364	8.19405	8.21593	8.1793	8.24186
0.072125	8.17738	8.20805	8.20582	8.25734	8.27608	8.2532	8.24113	8.25964	8.23031	8.27046	8.24232	8.26053	8.24157	8.23769	8.26768	8.21842	8.25686	8.23418	8.23926	8.21014	8.19219	8.22437	8.21714	8.19263	8.1929	8.2795	8.26375	8.28955	8.26742	8.29891	8.26301	8.29052	8.27338	8.27206	8.26162	8.26652	8.23733	8.26115	8.26214	8.27495	8.26144	8.24419	8.20395	8.18206	8.19289	8.18663	8.20159	8.22259
0.07225	8.17779	8.18278	8.21877	8.24585	8.27414	8.26368	8.24565	8.25982	8.24176	8.26922	8.23909	8.24564	8.24178	8.25925	8.24369	8.26177	8.248	8.25159	8.21661	8.21631	8.20168	8.21033	8.21277	8.21309	8.20287	8.28625	8.26163	8.2869	8.26366	8.28999	8.26808	8.30546	8.24368	8.26782	8.24351	8.26125	8.24364	8.26025	8.25662	8.25865	8.25942	8.23882	8.20738	8.17139	8.19655	8.20325	8.18346	8.24255
0.072375	8.16044	8.1995	8.23482	8.24846	8.269	8.26053	8.25102	8.25654	8.23896	8.25768	8.23856	8.24332	8.24402	8.25142	8.2783	8.25069	8.22634	8.23019	8.2104	8.20161	8.19572	8.21198	8.21542	8.21411	8.20194	8.27681	8.2644	8.29134	8.2794	8.27642	8.27623	8.28932	8.25764	8.27065	8.25425	8.25993	8.23678	8.25723	8.25936	8.22814	8.26447	8.22892	8.21234	8.17601	8.1877	8.22461	8.17704	8.2669
0.0725	8.17785	8.20166	8.21881	8.24117	8.27184	8.26451	8.23904	8.27337	8.22988	8.27647	8.23942	8.27896	8.24035	8.25615	8.25799	8.24559	8.24649	8.24445	8.21645	8.20452	8.20594	8.21111	8.21233	8.20555	8.20345	8.27134	8.26658	8.27866	8.27917	8.28755	8.27794	8.26923	8.26073	8.2774	8.25677	8.26394	8.24822	8.24991	8.25512	8.23705	8.26562	8.23024	8.21023	8.17573	8.18222	8.20564	8.18832	8.25082
0.072625	8.16988	8.19167	8.22354	8.25072	8.26425	8.2596	8.25228	8.26321	8.26494	8.25237	8.22923	8.26863	8.2485	8.24509	8.24187	8.23683	8.26482	8.23021	8.22807	8.19458	8.21546	8.21442	8.19704	8.18726	8.19954	8.26971	8.26636	8.28671	8.27166	8.24956	8.25652	8.27746	8.26253	8.2607	8.26015	8.23775	8.25555	8.24544	8.22352	8.27698	8.25873	8.25584	8.2031	8.18887	8.18976	8.1903	8.18769	8.23502
0.07275	8.1662	8.22048	8.21089	8.26728	8.26488	8.25902	8.24886	8.26995	8.24825	8.25198	8.24489	8.24366	8.23315	8.25636	8.23638	8.23163	8.23348	8.23396	8.21931	8.19511	8.20262	8.21975	8.21957	8.19846	8.20865	8.26666	8.25317	8.26261	8.27225	8.25423	8.28114	8.28332	8.27849	8.24147	8.26319	8.25263	8.23815	8.26757	8.25112	8.24751	8.24725	8.25082	8.21139	8.18109	8.19612	8.18728	8.17432	8.24387
0.072875	8.16041	8.21733	8.22087	8.2599	8.25781	8.2546	8.24811	8.26198	8.24712	8.26839	8.25043	8.25585	8.21921	8.25719	8.26085	8.22541	8.23349	8.25394	8.21112	8.20224	8.20356	8.20408	8.20898	8.20135	8.2046	8.2649	8.26227	8.26591	8.26795	8.2747	8.28139	8.3047	8.26148	8.25993	8.2588	8.26388	8.24734	8.25223	8.25361	8.24641	8.24847	8.22992	8.21708	8.19195	8.19899	8.21042	8.17399	8.2225
0.073	8.16405	8.18823	8.21422	8.2584	8.27163	8.26215	8.22942	8.25567	8.2563	8.23264	8.25573	8.24123	8.23279	8.23422	8.24262	8.22767	8.25145	8.2577	8.23397	8.228	8.19295	8.22375	8.21056	8.19067	8.19658	8.27737	8.24769	8.25977	8.26783	8.27147	8.25725	8.28159	8.27145	8.26246	8.2906	8.28209	8.25932	8.24356	8.24824	8.26118	8.24917	8.23797	8.19701	8.17325	8.19337	8.19157	8.19035	8.22548
0.073125	8.1712	8.18225	8.21343	8.25529	8.25517	8.27513	8.24421	8.25758	8.24036	8.22702	8.2422	8.24625	8.22157	8.23189	8.22513	8.22601	8.23928	8.25894	8.19128	8.19978	8.19874	8.20087	8.2168	8.18639	8.17777	8.28215	8.25042	8.2549	8.30407	8.28432	8.28035	8.28493	8.26342	8.25903	8.26851	8.27216	8.23223	8.25914	8.24072	8.25557	8.24417	8.23429	8.21014	8.18812	8.19697	8.18917	8.18998	8.23067
0.07325	8.17721	8.18386	8.21352	8.24286	8.25677	8.26322	8.24033	8.24921	8.24483	8.25417	8.24686	8.25002	8.24965	8.24002	8.22701	8.24207	8.24127	8.24078	8.2104	8.21401	8.20908	8.20087	8.21261	8.20388	8.21214	8.27956	8.26676	8.25585	8.26512	8.28142	8.26284	8.27997	8.25884	8.25467	8.25871	8.26195	8.27235	8.25116	8.26593	8.24285	8.24312	8.22798	8.21206	8.20642	8.2076	8.18986	8.19063	8.25665
0.073375	8.18629	8.1835	8.19808	8.25999	8.28891	8.24442	8.22923	8.25835	8.2249	8.25545	8.23507	8.2305	8.24615	8.25282	8.2663	8.23734	8.23438	8.2347	8.22678	8.19476	8.21579	8.20464	8.20719	8.20675	8.19305	8.28055	8.25788	8.2717	8.25536	8.28496	8.27052	8.27548	8.25925	8.25475	8.24187	8.27174	8.25909	8.25509	8.24892	8.26192	8.25427	8.22597	8.22524	8.2074	8.19665	8.18501	8.17551	8.24524
0.0735	8.18552	8.17592	8.21029	8.26377	8.26621	8.23949	8.21574	8.27547	8.22661	8.2484	8.25594	8.23079	8.23586	8.23829	8.2504	8.20264	8.24636	8.23637	8.21598	8.20458	8.21886	8.22101	8.21546	8.20924	8.20116	8.28016	8.25008	8.26419	8.2606	8.28308	8.28922	8.29163	8.25156	8.26257	8.24087	8.28273	8.24052	8.26176	8.21236	8.26303	8.24405	8.25053	8.22574	8.20203	8.19056	8.19499	8.19303	8.23568
0.073625	8.1846	8.19296	8.20261	8.27091	8.26387	8.23284	8.24518	8.25629	8.23228	8.25461	8.23457	8.2383	8.23296	8.25082	8.24397	8.21502	8.22449	8.24244	8.2092	8.17473	8.20561	8.22182	8.20496	8.19907	8.21104	8.27396	8.27889	8.28008	8.28202	8.28265	8.2842	8.29119	8.26016	8.25131	8.25354	8.25663	8.23941	8.2495	8.23431	8.27681	8.2388	8.23711	8.22691	8.18181	8.17671	8.19693	8.21596	8.23619
0.07375	8.18359	8.1921	8.18983	8.27203	8.26226	8.24018	8.23985	8.26521	8.24403	8.26592	8.24501	8.24892	8.24046	8.23869	8.24197	8.24807	8.23665	8.241	8.20544	8.20351	8.1903	8.22243	8.19995	8.22324	8.21432	8.25066	8.28433	8.27259	8.3032	8.27194	8.28442	8.27964	8.25355	8.2713	8.26639	8.24925	8.25502	8.25583	8.24983	8.26616	8.24966	8.2446	8.20857	8.18419	8.18928	8.20461	8.20075	8.22333
0.073875	8.17458	8.19074	8.2077	8.25642	8.25871	8.23082	8.22327	8.25701	8.23586	8.27179	8.23826	8.23897	8.20921	8.24424	8.2535	8.24192	8.22765	8.25028	8.20802	8.19336	8.2067	8.21326	8.20922	8.22171	8.1934	8.26578	8.26141	8.24773	8.30183	8.24908	8.28693	8.28094	8.23837	8.28752	8.26588	8.23891	8.23793	8.2739	8.26363	8.27736	8.2437	8.23255	8.2105	8.17384	8.19522	8.20934	8.1862	8.23884
0.074	8.17526	8.187	8.20847	8.24283	8.25155	8.2698	8.2306	8.27583	8.23903	8.25241	8.22727	8.22707	8.23124	8.24886	8.25045	8.21405	8.22321	8.22543	8.1955	8.21166	8.21455	8.19695	8.2033	8.20766	8.21918	8.26215	8.24561	8.25809	8.2991	8.2532	8.27727	8.29035	8.24697	8.26101	8.26371	8.25813	8.23836	8.27306	8.24885	8.26362	8.24654	8.23079	8.2278	8.18309	8.19965	8.20412	8.19175	8.24883
0.074125	8.16209	8.17847	8.21939	8.25388	8.26057	8.24392	8.2311	8.25721	8.24585	8.24942	8.24317	8.23591	8.22155	8.24846	8.24052	8.23093	8.24387	8.22644	8.1955	8.20853	8.21749	8.19949	8.22107	8.19737	8.21948	8.27885	8.27133	8.27368	8.27722	8.26997	8.28609	8.28661	8.25262	8.26829	8.25954	8.25188	8.24752	8.27203	8.24381	8.242	8.25157	8.23495	8.2334	8.19768	8.18684	8.1925	8.19381	8.26292
0.07425	8.16828	8.18834	8.1848	8.26012	8.24846	8.25218	8.25529	8.25681	8.26397	8.24563	8.24373	8.24306	8.22074	8.24088	8.25015	8.24502	8.24693	8.24369	8.21009	8.21333	8.20918	8.21424	8.19832	8.18635	8.19913	8.27252	8.29842	8.28462	8.27454	8.27291	8.2859	8.30175	8.27557	8.25663	8.25091	8.25255	8.25751	8.26624	8.23981	8.25078	8.26218	8.24458	8.22908	8.18311	8.19011	8.19255	8.19189	8.23877
0.074375	8.17567	8.19266	8.19688	8.24957	8.2635	8.24316	8.24123	8.24424	8.26033	8.24002	8.23273	8.2421	8.21754	8.25043	8.2286	8.23551	8.24322	8.23346	8.2222	8.21912	8.19812	8.24014	8.209	8.2113	8.19777	8.26733	8.27476	8.26499	8.28707	8.28506	8.28605	8.30153	8.26586	8.26954	8.2792	8.23607	8.25242	8.26305	8.23659	8.2633	8.2535	8.24738	8.22562	8.19639	8.18155	8.19585	8.20148	8.26208
0.0745	8.16134	8.1973	8.19688	8.24918	8.25245	8.25503	8.24292	8.24831	8.25313	8.23957	8.22299	8.24294	8.22147	8.24786	8.245	8.2284	8.2345	8.24426	8.20892	8.20519	8.20841	8.21012	8.22303	8.18619	8.18039	8.26662	8.2632	8.27496	8.29796	8.26968	8.26695	8.27917	8.27824	8.25377	8.26889	8.26639	8.24752	8.26131	8.22935	8.2517	8.24979	8.25089	8.21584	8.17826	8.19028	8.18862	8.18677	8.24479
0.074625	8.16609	8.2091	8.19405	8.26173	8.24805	8.2365	8.23879	8.25394	8.24588	8.24187	8.23842	8.23245	8.22954	8.23462	8.25657	8.23981	8.22664	8.23673	8.21503	8.18729	8.21203	8.20766	8.20013	8.20288	8.18399	8.26799	8.2448	8.27187	8.29285	8.27283	8.26575	8.2618	8.26579	8.24442	8.24499	8.25449	8.25769	8.2426	8.23141	8.2507	8.26282	8.23762	8.22145	8.17616	8.21097	8.2012	8.17802	8.24952
0.07475	8.15829	8.20014	8.20357	8.2708	8.24156	8.24884	8.2483	8.26795	8.22944	8.25113	8.25445	8.23802	8.23503	8.23555	8.24706	8.23795	8.23346	8.24624	8.21046	8.19903	8.20885	8.20856	8.21078	8.19945	8.19018	8.2681	8.27287	8.29877	8.28229	8.27018	8.2668	8.28264	8.25935	8.25137	8.24033	8.24491	8.25912	8.25532	8.24288	8.25597	8.25356	8.23903	8.21247	8.1913	8.19559	8.1952	8.1945	8.24724
0.074875	8.1785	8.20509	8.21918	8.2702	8.26357	8.24607	8.23694	8.25199	8.23111	8.24357	8.25426	8.24708	8.24066	8.23527	8.25395	8.21545	8.22599	8.24383	8.20608	8.19018	8.20703	8.2103	8.19328	8.18698	8.18131	8.27286	8.26972	8.28025	8.2829	8.27411	8.24725	8.29008	8.24749	8.24845	8.24806	8.26231	8.25817	8.27209	8.25961	8.26013	8.24618	8.23529	8.21263	8.18993	8.1805	8.1941	8.18134	8.2384
0.075	8.16296	8.19778	8.23619	8.25372	8.25642	8.26192	8.22926	8.24362	8.24245	8.26086	8.23951	8.23848	8.23054	8.25349	8.25119	8.23382	8.24432	8.23382	8.20615	8.18207	8.21917	8.23522	8.1992	8.18494	8.20037	8.27569	8.26403	8.26617	8.26272	8.25805	8.26011	8.30848	8.26641	8.27293	8.25538	8.25886	8.23663	8.26053	8.2501	8.25652	8.23899	8.24651	8.22049	8.19075	8.1921	8.20434	8.19095	8.22649
0.075125	8.1917	8.1962	8.24519	8.23724	8.25965	8.26263	8.24516	8.25823	8.23743	8.24213	8.21262	8.24335	8.2243	8.27501	8.25549	8.243	8.23708	8.23676	8.21354	8.19598	8.20059	8.22004	8.20568	8.21408	8.18221	8.27243	8.26736	8.27844	8.27053	8.28212	8.269	8.28448	8.27668	8.25553	8.26018	8.26411	8.21612	8.26646	8.24605	8.26043	8.25632	8.23315	8.222	8.19592	8.18892	8.20627	8.19189	8.232
0.07525	8.16597	8.21259	8.22102	8.24562	8.2495	8.25258	8.22043	8.2456	8.22711	8.229	8.2397	8.23547	8.24596	8.25897	8.24274	8.2234	8.23893	8.22234	8.22584	8.21303	8.20596	8.19834	8.21635	8.19156	8.19241	8.26612	8.25559	8.26038	8.2738	8.29572	8.23583	8.29935	8.29545	8.26775	8.26134	8.25783	8.24387	8.26829	8.24075	8.24426	8.23663	8.22042	8.21004	8.19421	8.19167	8.19905	8.19067	8.23623
0.075375	8.19026	8.20348	8.21873	8.24902	8.24508	8.26766	8.23382	8.22917	8.24233	8.23678	8.22642	8.23878	8.23055	8.23975	8.24911	8.20686	8.24572	8.19808	8.21169	8.19463	8.21249	8.18869	8.22786	8.20824	8.20402	8.25896	8.25519	8.26556	8.26205	8.27981	8.25155	8.29404	8.29761	8.27207	8.24876	8.27041	8.24384	8.2513	8.23994	8.26302	8.24397	8.21667	8.2039	8.16324	8.20688	8.16955	8.18922	8.24232
0.0755	8.17884	8.20088	8.21506	8.25728	8.27041	8.26903	8.23836	8.22451	8.24794	8.26889	8.23755	8.26039	8.23109	8.24487	8.23463	8.19531	8.24656	8.23602	8.22358	8.20236	8.20476	8.18204	8.20786	8.20505	8.20668	8.26279	8.24271	8.26614	8.27168	8.28181	8.27118	8.28153	8.26768	8.26628	8.23573	8.27836	8.2448	8.25037	8.24256	8.2523	8.22536	8.2213	8.21232	8.16038	8.19444	8.19574	8.19018	8.23093
0.075625	8.19085	8.19373	8.21454	8.26329	8.26801	8.24526	8.2389	8.25485	8.24179	8.26466	8.24207	8.25312	8.23704	8.24842	8.2391	8.2198	8.25429	8.23691	8.22211	8.21191	8.19849	8.20727	8.20292	8.19719	8.20055	8.27526	8.26923	8.28068	8.28226	8.27209	8.27646	8.28673	8.29034	8.27845	8.23405	8.26385	8.2466	8.24635	8.22163	8.245	8.25159	8.22671	8.22089	8.17509	8.19337	8.20685	8.18044	8.24883
0.07575	8.18802	8.21655	8.22089	8.25661	8.25098	8.24721	8.2473	8.26367	8.2365	8.24072	8.23148	8.25764	8.23088	8.24155	8.23005	8.22683	8.24867	8.22511	8.20116	8.21659	8.20532	8.22772	8.21259	8.19842	8.18829	8.26709	8.26913	8.28326	8.26844	8.27393	8.28695	8.27878	8.26427	8.27288	8.24445	8.24708	8.23534	8.25271	8.22981	8.25437	8.25744	8.25415	8.22652	8.17391	8.16711	8.2149	8.19576	8.2269
0.075875	8.15107	8.19106	8.21404	8.25436	8.26337	8.25821	8.23072	8.24333	8.22855	8.23391	8.25749	8.23387	8.21378	8.24664	8.23421	8.20671	8.24332	8.20712	8.21249	8.20148	8.21281	8.23137	8.21301	8.19782	8.20776	8.27363	8.25792	8.26868	8.28458	8.26395	8.30148	8.28749	8.26456	8.24736	8.25095	8.26575	8.24605	8.26142	8.23781	8.25217	8.25553	8.24319	8.21821	8.18898	8.19513	8.20946	8.17492	8.22681
0.076	8.13911	8.17822	8.2064	8.27043	8.24456	8.25659	8.22379	8.23065	8.24168	8.23244	8.22441	8.23865	8.23224	8.25295	8.2219	8.22984	8.25134	8.22685	8.18957	8.19308	8.2186	8.21233	8.22321	8.21833	8.21069	8.27077	8.26852	8.27872	8.29861	8.25003	8.26306	8.27312	8.2622	8.25208	8.25	8.25824	8.26936	8.25603	8.26701	8.26917	8.26051	8.23544	8.21457	8.19231	8.20169	8.18927	8.19853	8.24814
0.076125	8.16033	8.19062	8.20893	8.26253	8.2618	8.25156	8.23753	8.24638	8.23316	8.25296	8.22137	8.2332	8.23034	8.25047	8.2151	8.22749	8.25737	8.23339	8.20448	8.18101	8.20677	8.20338	8.208	8.19975	8.19415	8.25945	8.25162	8.28423	8.28781	8.27918	8.26982	8.27666	8.28129	8.27054	8.26239	8.26701	8.27028	8.26508	8.23398	8.26027	8.25506	8.23392	8.21342	8.1852	8.1926	8.19323	8.17797	8.24625
0.07625	8.15296	8.17796	8.21261	8.2495	8.27099	8.23046	8.24342	8.23685	8.23962	8.22345	8.22432	8.23161	8.22842	8.25181	8.22564	8.21958	8.25258	8.24813	8.20583	8.18877	8.19741	8.21516	8.20919	8.18055	8.2093	8.25451	8.25633	8.25823	8.27567	8.27569	8.25922	8.2924	8.26959	8.25679	8.24489	8.2644	8.24618	8.2384	8.25198	8.27699	8.22762	8.23875	8.24003	8.17371	8.19589	8.18539	8.18787	8.22739
0.076375	8.17583	8.18633	8.2038	8.24731	8.27299	8.23051	8.24649	8.24498	8.24625	8.22002	8.23359	8.22236	8.22225	8.21986	8.22403	8.21512	8.23199	8.23471	8.22413	8.19883	8.21564	8.21877	8.22309	8.17565	8.20376	8.27942	8.23989	8.27824	8.26115	8.26483	8.26585	8.27775	8.2675	8.24773	8.26475	8.271	8.24345	8.23475	8.25931	8.23585	8.24128	8.24154	8.2186	8.16642	8.19897	8.20053	8.18997	8.23196
0.0765	8.15614	8.20312	8.2247	8.27999	8.26476	8.22921	8.24975	8.26237	8.24657	8.24306	8.24895	8.23981	8.20695	8.2286	8.23069	8.23534	8.24461	8.20997	8.22111	8.20129	8.20531	8.21779	8.2096	8.18776	8.18484	8.27797	8.25218	8.26763	8.27311	8.27376	8.26011	8.272	8.27188	8.24841	8.2475	8.25972	8.26093	8.24869	8.24199	8.23988	8.26241	8.24752	8.19787	8.1775	8.18629	8.20834	8.18404	8.21974
0.076625	8.1464	8.21411	8.21323	8.26488	8.25737	8.26425	8.22926	8.25105	8.23406	8.24499	8.25797	8.23554	8.20891	8.244	8.23331	8.24046	8.2419	8.23759	8.20203	8.19546	8.21198	8.2229	8.20973	8.2189	8.20052	8.29111	8.25714	8.27911	8.2949	8.27159	8.25326	8.28272	8.26165	8.26041	8.24566	8.26502	8.2902	8.24799	8.25668	8.24636	8.24815	8.23691	8.22066	8.19527	8.17438	8.21187	8.18031	8.21812
0.07675	8.14674	8.18435	8.22285	8.25612	8.27998	8.2619	8.24583	8.24883	8.23448	8.23747	8.25689	8.23734	8.23255	8.24008	8.23789	8.24173	8.23851	8.22807	8.1863	8.18421	8.18092	8.22575	8.21945	8.20479	8.23094	8.26529	8.24452	8.24229	8.27663	8.26922	8.24998	8.27714	8.24807	8.25861	8.25047	8.26239	8.26286	8.279	8.25699	8.23328	8.24132	8.23029	8.21445	8.18481	8.19341	8.20237	8.19887	8.22485
0.076875	8.14583	8.18876	8.21223	8.25279	8.27543	8.26016	8.25376	8.25358	8.25726	8.23048	8.22745	8.2562	8.23832	8.25269	8.25272	8.21995	8.22881	8.23345	8.20152	8.19662	8.19318	8.20895	8.2178	8.19747	8.20261	8.24683	8.24541	8.25531	8.26284	8.27447	8.26422	8.27001	8.24786	8.27585	8.25445	8.25973	8.24863	8.2745	8.24599	8.24191	8.2345	8.21226	8.2124	8.19012	8.18904	8.18971	8.18005	8.23505
0.077	8.16985	8.18875	8.21796	8.25656	8.26731	8.23738	8.23429	8.26373	8.23392	8.2307	8.24137	8.23135	8.23203	8.24518	8.24043	8.21137	8.2349	8.23575	8.21624	8.21379	8.19815	8.19433	8.19897	8.22117	8.19289	8.27825	8.25718	8.2577	8.25175	8.25819	8.27519	8.27932	8.23843	8.29146	8.25152	8.24409	8.26002	8.26425	8.23476	8.23898	8.23463	8.21729	8.20035	8.19331	8.1951	8.19798	8.18234	8.2296
0.077125	8.18436	8.19254	8.21493	8.24694	8.25422	8.25126	8.2541	8.26388	8.2559	8.24748	8.23763	8.21255	8.22243	8.22918	8.24491	8.23015	8.25676	8.22565	8.23693	8.22102	8.1872	8.19992	8.20483	8.20848	8.18296	8.28297	8.24399	8.26691	8.25472	8.28377	8.25436	8.28738	8.25596	8.29238	8.24467	8.25524	8.23533	8.26612	8.26217	8.2581	8.24872	8.22037	8.20859	8.17071	8.19582	8.20957	8.19251	8.23838
0.07725	8.16873	8.20507	8.21815	8.24702	8.24236	8.23814	8.26554	8.23191	8.23544	8.24718	8.25316	8.22105	8.23276	8.25441	8.25994	8.25181	8.25404	8.22874	8.21198	8.20402	8.19634	8.18735	8.2124	8.18528	8.1879	8.27964	8.2642	8.26344	8.25635	8.27382	8.2552	8.29337	8.25288	8.26907	8.2451	8.26086	8.25212	8.26394	8.25829	8.23888	8.23701	8.22784	8.21389	8.18161	8.21499	8.19836	8.19833	8.24217
0.077375	8.15884	8.198	8.21324	8.24669	8.24352	8.26094	8.24528	8.27028	8.24784	8.23689	8.24186	8.22591	8.212	8.22045	8.25121	8.23595	8.24213	8.22914	8.20714	8.18745	8.21048	8.21235	8.19951	8.20601	8.1896	8.25782	8.26184	8.27639	8.24578	8.28134	8.27347	8.2857	8.25579	8.27449	8.25426	8.24737	8.2354	8.26939	8.24813	8.25838	8.24798	8.23014	8.22861	8.17506	8.19113	8.20819	8.19682	8.25114
0.0775	8.16726	8.1887	8.21769	8.26682	8.22898	8.25223	8.23296	8.25124	8.22901	8.21478	8.23686	8.23093	8.20434	8.25428	8.24872	8.23043	8.26878	8.23337	8.18483	8.19612	8.21928	8.20576	8.20239	8.22072	8.20021	8.24649	8.25433	8.2754	8.25754	8.27422	8.25644	8.29217	8.24982	8.26545	8.27484	8.25409	8.24457	8.24744	8.26231	8.23826	8.25008	8.22551	8.20974	8.17921	8.19947	8.18465	8.19832	8.25613
0.077625	8.18707	8.20322	8.20837	8.24727	8.25833	8.25052	8.2485	8.23975	8.23512	8.22418	8.23981	8.22929	8.23144	8.23911	8.21628	8.20125	8.24787	8.2455	8.21494	8.19669	8.21036	8.19768	8.20248	8.22066	8.19833	8.26704	8.23506	8.26772	8.27167	8.26997	8.26213	8.28893	8.25791	8.2547	8.25207	8.26134	8.25042	8.25288	8.24084	8.24843	8.24415	8.19823	8.21169	8.17174	8.18642	8.18002	8.1831	8.24233
0.07775	8.16403	8.19665	8.22306	8.26034	8.25249	8.25389	8.24306	8.26699	8.24956	8.23035	8.24152	8.24412	8.23414	8.23855	8.23447	8.22612	8.22709	8.23476	8.21015	8.21181	8.21322	8.19997	8.2268	8.19773	8.2345	8.25195	8.24783	8.27839	8.27435	8.25649	8.2776	8.27914	8.26852	8.27569	8.23711	8.28123	8.24505	8.25	8.23795	8.25817	8.23494	8.2131	8.22524	8.19237	8.19415	8.19327	8.19786	8.22863
0.077875	8.15543	8.19651	8.19941	8.26967	8.24769	8.23989	8.22595	8.27493	8.24992	8.24215	8.25912	8.23556	8.22974	8.23609	8.22436	8.22552	8.22803	8.22041	8.20658	8.20267	8.19526	8.20466	8.19675	8.21062	8.23192	8.26932	8.24686	8.25971	8.27338	8.26443	8.27579	8.28776	8.26204	8.25578	8.23658	8.28242	8.23945	8.25065	8.24678	8.24425	8.24531	8.21464	8.20541	8.17629	8.20627	8.16763	8.19908	8.21651
0.078	8.15598	8.19035	8.20779	8.25915	8.25981	8.24825	8.23807	8.27464	8.25606	8.25385	8.22168	8.23301	8.22559	8.23233	8.23095	8.21043	8.23302	8.23322	8.21199	8.19327	8.19359	8.19671	8.19068	8.21373	8.22919	8.27909	8.24087	8.25319	8.25966	8.26482	8.27203	8.29003	8.29076	8.25149	8.26013	8.27094	8.24059	8.24302	8.25748	8.24729	8.24265	8.23312	8.21242	8.18739	8.19479	8.19069	8.20489	8.25369
0.078125	8.17126	8.18917	8.22333	8.22668	8.24811	8.25332	8.23428	8.25915	8.22423	8.2331	8.23013	8.23702	8.21813	8.24041	8.21817	8.22974	8.22969	8.23694	8.21817	8.18793	8.21434	8.20952	8.2049	8.21933	8.20761	8.26979	8.25561	8.26833	8.25745	8.26993	8.26058	8.28119	8.26413	8.26583	8.25513	8.24035	8.25816	8.25957	8.24927	8.24084	8.23483	8.2387	8.20895	8.19173	8.1926	8.20867	8.19711	8.2445
0.07825	8.17232	8.19283	8.20287	8.23407	8.25525	8.24628	8.20797	8.26691	8.23885	8.23511	8.25182	8.23019	8.21446	8.22041	8.22884	8.20911	8.22947	8.22899	8.19052	8.20598	8.20169	8.20764	8.20259	8.21865	8.20319	8.26398	8.2475	8.26117	8.2682	8.27608	8.24986	8.27582	8.26581	8.26633	8.26189	8.23679	8.25261	8.27015	8.24452	8.2457	8.24931	8.22996	8.1967	8.17588	8.17477	8.20427	8.20648	8.22955
0.078375	8.17717	8.18664	8.20203	8.25157	8.23004	8.24062	8.22097	8.25238	8.24206	8.24618	8.24123	8.23087	8.21692	8.2374	8.24147	8.22913	8.265	8.22813	8.20404	8.1935	8.20665	8.1978	8.20418	8.20809	8.19873	8.2859	8.25169	8.24881	8.26437	8.25977	8.25203	8.2751	8.26787	8.2629	8.2684	8.25205	8.24223	8.2543	8.23222	8.25833	8.25957	8.22988	8.20216	8.17274	8.18028	8.19046	8.17966	8.21947
0.0785	8.16729	8.19297	8.20573	8.25328	8.24051	8.24366	8.21747	8.24162	8.24081	8.24623	8.23106	8.21799	8.2281	8.23646	8.2495	8.22028	8.2468	8.21811	8.2151	8.2051	8.20807	8.20583	8.20779	8.21363	8.20878	8.28075	8.24947	8.2679	8.26045	8.27064	8.24921	8.2753	8.24665	8.25485	8.24677	8.24718	8.2609	8.25092	8.2299	8.24573	8.25334	8.22951	8.21822	8.14807	8.18525	8.20029	8.17319	8.23042
0.078625	8.1664	8.19641	8.21935	8.26211	8.24493	8.25152	8.23718	8.24664	8.24986	8.25291	8.23634	8.24567	8.23639	8.2284	8.23996	8.24577	8.24574	8.20568	8.21609	8.20402	8.20008	8.22594	8.1993	8.2036	8.20046	8.26917	8.27569	8.26448	8.27245	8.26307	8.25119	8.27117	8.25858	8.24561	8.25386	8.25391	8.24473	8.2409	8.24931	8.24508	8.27086	8.23006	8.22085	8.16434	8.19142	8.19419	8.17398	8.23418
0.07875	8.16232	8.18673	8.22605	8.24918	8.22988	8.26501	8.23727	8.25572	8.22926	8.26538	8.23702	8.22492	8.23028	8.23808	8.21463	8.2467	8.25057	8.2225	8.22279	8.20037	8.20875	8.22956	8.21253	8.19853	8.20515	8.25277	8.25063	8.26578	8.27287	8.25661	8.2541	8.27713	8.23917	8.2518	8.26897	8.23744	8.25008	8.25572	8.25433	8.26202	8.2354	8.21466	8.20921	8.19512	8.19791	8.1823	8.19186	8.2318
0.078875	8.15465	8.21487	8.21385	8.24019	8.24239	8.24312	8.23183	8.25797	8.2577	8.23743	8.22353	8.24341	8.23798	8.23235	8.24543	8.23444	8.25052	8.21014	8.20285	8.18272	8.21233	8.23011	8.2111	8.20806	8.18169	8.24505	8.25713	8.26707	8.26329	8.2551	8.2616	8.29019	8.2427	8.25873	8.25956	8.25912	8.25955	8.24055	8.2419	8.26529	8.2356	8.22843	8.19949	8.18643	8.1969	8.20461	8.18674	8.22137
0.079	8.15186	8.20406	8.21155	8.24461	8.25068	8.26082	8.23605	8.25007	8.25807	8.23558	8.22781	8.24466	8.2221	8.24507	8.2299	8.22021	8.24424	8.22273	8.21168	8.19884	8.18089	8.21919	8.22749	8.1945	8.17676	8.26862	8.276	8.24006	8.23865	8.25986	8.25954	8.27563	8.25368	8.2537	8.25131	8.25647	8.25044	8.2286	8.24837	8.25253	8.23683	8.23462	8.20648	8.1797	8.19245	8.20765	8.15257	8.23078
0.079125	8.17459	8.19074	8.22162	8.2544	8.24156	8.25966	8.22843	8.25519	8.24596	8.2397	8.24696	8.23785	8.22389	8.2367	8.23702	8.21818	8.24661	8.22896	8.20812	8.20343	8.20308	8.21813	8.21467	8.17843	8.18648	8.26463	8.25692	8.24517	8.25175	8.29062	8.25613	8.28583	8.22552	8.26783	8.24673	8.24054	8.23063	8.24226	8.25486	8.25165	8.22322	8.24301	8.21474	8.16184	8.19715	8.20631	8.17662	8.22807
0.07925	8.1701	8.17368	8.2058	8.25615	8.25303	8.25751	8.23967	8.24421	8.24084	8.23884	8.22897	8.23242	8.2409	8.22393	8.24527	8.21989	8.22072	8.22508	8.20045	8.21167	8.20761	8.18552	8.21114	8.2008	8.18639	8.25321	8.24706	8.27628	8.27929	8.28071	8.26262	8.29906	8.25719	8.24664	8.2522	8.25577	8.22423	8.24314	8.21707	8.25355	8.23321	8.25036	8.22553	8.19018	8.19615	8.1978	8.18598	8.21709
0.079375	8.17656	8.17555	8.22867	8.25137	8.24531	8.25231	8.21673	8.25104	8.23954	8.21413	8.25864	8.22562	8.2429	8.24119	8.23112	8.23455	8.22495	8.22267	8.20144	8.21106	8.21178	8.21459	8.21609	8.18133	8.19505	8.25874	8.23247	8.2487	8.27827	8.25709	8.26584	8.27158	8.25192	8.27362	8.25923	8.25115	8.23937	8.26336	8.23636	8.26978	8.23116	8.23335	8.22314	8.18359	8.19415	8.18784	8.1971	8.21294
0.0795	8.18185	8.1841	8.2151	8.26948	8.26351	8.25961	8.22211	8.25025	8.23469	8.22385	8.23574	8.2195	8.2341	8.23928	8.21073	8.24162	8.22435	8.21287	8.20091	8.20699	8.2001	8.18647	8.21202	8.19612	8.20843	8.28005	8.2421	8.2483	8.26033	8.26157	8.26056	8.28053	8.25546	8.27425	8.24018	8.26487	8.23133	8.26106	8.25568	8.24473	8.24364	8.2185	8.21009	8.16694	8.19315	8.19083	8.19804	8.21904
0.079625	8.16371	8.18702	8.19556	8.25096	8.25414	8.22877	8.24252	8.25977	8.22403	8.24034	8.24423	8.22213	8.22472	8.24963	8.21532	8.23142	8.23459	8.23875	8.21427	8.21584	8.19836	8.19873	8.21153	8.20197	8.19672	8.28773	8.24227	8.26303	8.27045	8.26701	8.25969	8.28239	8.26265	8.27576	8.2353	8.27377	8.2503	8.25674	8.25234	8.25133	8.25117	8.2269	8.19519	8.17105	8.18091	8.20272	8.20077	8.24064
0.07975	8.1582	8.21322	8.20029	8.24603	8.26203	8.24304	8.24811	8.26505	8.25069	8.2367	8.22215	8.23356	8.21404	8.23034	8.21227	8.21572	8.21203	8.24008	8.20548	8.18942	8.19147	8.21684	8.20554	8.19367	8.19711	8.28078	8.2392	8.25913	8.26231	8.27495	8.26657	8.2704	8.24929	8.24696	8.2652	8.27394	8.24393	8.24201	8.24168	8.23802	8.25211	8.23711	8.2224	8.1574	8.17844	8.214	8.18101	8.25494
0.079875	8.1653	8.19487	8.2365	8.26353	8.25883	8.25105	8.24151	8.24168	8.23704	8.24906	8.22494	8.23034	8.21604	8.22951	8.21484	8.22044	8.25047	8.20865	8.2108	8.2114	8.20027	8.22993	8.22157	8.18572	8.17353	8.2738	8.26095	8.24566	8.26834	8.26307	8.26433	8.29119	8.2622	8.26444	8.25423	8.25373	8.24206	8.23392	8.22958	8.24149	8.23208	8.24254	8.20908	8.15553	8.18713	8.19746	8.19518	8.24477
0.08	8.15959	8.18977	8.21374	8.25272	8.25593	8.24378	8.22589	8.24943	8.24772	8.22257	8.24051	8.22382	8.22877	8.24331	8.22982	8.22393	8.27236	8.21372	8.19301	8.21418	8.19961	8.2255	8.21022	8.18074	8.17921	8.27399	8.26849	8.24298	8.27892	8.25832	8.26604	8.27926	8.26041	8.27569	8.23854	8.23836	8.24469	8.24713	8.24323	8.25033	8.2176	8.22861	8.18584	8.16542	8.19505	8.17651	8.19223	8.2519
0.080125	8.18626	8.18751	8.21284	8.23963	8.2553	8.23377	8.22785	8.27021	8.24847	8.23022	8.23133	8.23401	8.23792	8.25769	8.2458	8.21811	8.27129	8.23088	8.21127	8.18603	8.20987	8.23058	8.19804	8.18747	8.19196	8.26708	8.26208	8.25738	8.26471	8.2453	8.25497	8.28313	8.24012	8.26723	8.2459	8.24635	8.22906	8.23894	8.2536	8.24102	8.22748	8.23368	8.20895	8.18622	8.18997	8.18324	8.20014	8.2309
0.08025	8.15655	8.2059	8.23016	8.25091	8.23979	8.25073	8.23141	8.26395	8.2458	8.22677	8.23331	8.23618	8.23194	8.26228	8.23492	8.24179	8.2426	8.19683	8.20237	8.19049	8.22251	8.20515	8.20718	8.1882	8.18253	8.25893	8.25385	8.26527	8.27441	8.26987	8.27404	8.28267	8.25523	8.25872	8.26113	8.25138	8.22694	8.23044	8.25121	8.23976	8.26868	8.23273	8.21429	8.19126	8.1827	8.20501	8.19594	8.23317
0.080375	8.15644	8.19958	8.22762	8.25673	8.25169	8.24366	8.23189	8.24282	8.22453	8.23076	8.20913	8.25237	8.22954	8.23788	8.23218	8.2459	8.22869	8.19884	8.19498	8.17028	8.19819	8.1918	8.19823	8.19005	8.20432	8.2635	8.26349	8.28732	8.25249	8.28033	8.25758	8.26384	8.26077	8.25081	8.24148	8.26226	8.22601	8.23711	8.26169	8.24678	8.25655	8.21713	8.20701	8.17645	8.14875	8.19414	8.18413	8.23169
0.0805	8.15338	8.17783	8.22495	8.22118	8.23946	8.24296	8.23382	8.27134	8.21889	8.24167	8.21581	8.22355	8.21435	8.24537	8.21428	8.22672	8.24282	8.2159	8.20673	8.18852	8.18491	8.2091	8.19953	8.18799	8.21378	8.26325	8.25651	8.28026	8.25143	8.24367	8.24605	8.25665	8.24919	8.26083	8.25443	8.26264	8.21781	8.24369	8.25381	8.24632	8.25352	8.22047	8.23005	8.16992	8.17445	8.19289	8.18843	8.22308
0.080625	8.15177	8.16483	8.20965	8.23762	8.23207	8.24257	8.23369	8.24953	8.20351	8.24499	8.22736	8.21612	8.22036	8.25986	8.2347	8.21767	8.24358	8.20743	8.21865	8.1895	8.1781	8.19945	8.19637	8.20924	8.19646	8.25791	8.24607	8.25988	8.25974	8.25779	8.25504	8.28082	8.26384	8.25183	8.25062	8.2468	8.23257	8.23911	8.23669	8.24925	8.24081	8.23254	8.2293	8.16873	8.18905	8.1832	8.15855	8.24565
0.08075	8.17361	8.17687	8.1918	8.25175	8.24722	8.22675	8.21298	8.22899	8.20915	8.24323	8.23691	8.22414	8.22584	8.25539	8.23602	8.22296	8.24485	8.2155	8.22007	8.16895	8.22541	8.18661	8.19192	8.20299	8.19071	8.26177	8.2425	8.25316	8.25693	8.26391	8.25948	8.29037	8.25343	8.26891	8.2579	8.24231	8.23756	8.23699	8.23634	8.25427	8.24966	8.23822	8.18774	8.17912	8.18445	8.19147	8.17735	8.23976
0.080875	8.17175	8.19973	8.21008	8.25905	8.26173	8.26277	8.23542	8.23722	8.2298	8.22813	8.23641	8.24532	8.22891	8.2243	8.21922	8.20518	8.24261	8.22526	8.19217	8.18154	8.21568	8.20683	8.19532	8.19307	8.187	8.26482	8.25292	8.24358	8.27604	8.26025	8.27083	8.29088	8.26019	8.25562	8.24975	8.24709	8.27314	8.2431	8.24359	8.25545	8.25217	8.23424	8.20812	8.18321	8.19243	8.21683	8.17963	8.2377
0.081	8.1948	8.19365	8.22035	8.24515	8.25641	8.24908	8.22184	8.23254	8.24037	8.23289	8.24065	8.24019	8.2295	8.24704	8.23367	8.22503	8.25117	8.22105	8.19205	8.18858	8.20752	8.20622	8.19005	8.18952	8.17654	8.27573	8.26794	8.24243	8.27631	8.25919	8.25479	8.28086	8.2541	8.25766	8.25681	8.24442	8.27759	8.25621	8.23367	8.25895	8.24834	8.21917	8.20148	8.16418	8.21006	8.21729	8.19324	8.23413
0.081125	8.18524	8.17399	8.21406	8.25586	8.25271	8.23283	8.21597	8.24264	8.24393	8.24791	8.23378	8.25419	8.22658	8.24602	8.23691	8.22736	8.25682	8.21902	8.19424	8.19882	8.19588	8.21941	8.19511	8.20963	8.1695	8.27702	8.27437	8.24622	8.2734	8.27711	8.25738	8.28075	8.27073	8.26257	8.27414	8.24125	8.27136	8.2573	8.23857	8.24561	8.24647	8.22786	8.20959	8.18153	8.18072	8.21484	8.20245	8.23464
0.08125	8.17654	8.18072	8.19379	8.25696	8.24366	8.23165	8.21025	8.24427	8.23925	8.22942	8.24121	8.22661	8.21879	8.24086	8.22699	8.21669	8.22189	8.23798	8.18515	8.19617	8.17732	8.20379	8.21233	8.20355	8.19265	8.26565	8.26232	8.24739	8.26343	8.27726	8.26091	8.28275	8.25733	8.25152	8.24027	8.25262	8.24746	8.24593	8.23373	8.25279	8.26036	8.22257	8.21882	8.18143	8.16045	8.19459	8.1837	8.22091
0.081375	8.16888	8.17604	8.21937	8.24496	8.24748	8.22378	8.22906	8.25341	8.23472	8.23646	8.23979	8.22598	8.21874	8.25167	8.21593	8.21662	8.23637	8.24221	8.19145	8.19335	8.19917	8.1953	8.20326	8.20762	8.20396	8.27185	8.2341	8.26312	8.25205	8.26363	8.24528	8.30127	8.24508	8.24477	8.24885	8.24631	8.24532	8.24702	8.24604	8.25014	8.23779	8.2043	8.21709	8.19785	8.18565	8.19096	8.18648	8.22412
0.0815	8.13849	8.19332	8.22024	8.24487	8.27395	8.2291	8.23392	8.25079	8.22604	8.23409	8.23647	8.22947	8.24086	8.25414	8.2178	8.23172	8.26687	8.23372	8.21205	8.20004	8.20144	8.19894	8.20452	8.19932	8.17984	8.269	8.24351	8.26628	8.25835	8.23904	8.27329	8.28313	8.2513	8.25826	8.2332	8.26248	8.24492	8.26596	8.23968	8.24628	8.24077	8.24016	8.20556	8.17822	8.17231	8.17738	8.19937	8.23255
0.081625	8.15536	8.20769	8.19777	8.24529	8.25399	8.25294	8.23569	8.25777	8.24403	8.24534	8.221	8.23142	8.22873	8.2447	8.24088	8.21417	8.24435	8.22439	8.22174	8.18576	8.17807	8.20311	8.21374	8.20277	8.19047	8.27014	8.25054	8.26408	8.2688	8.26001	8.26885	8.27507	8.2798	8.28111	8.26266	8.25815	8.24705	8.23823	8.24184	8.24769	8.24358	8.21349	8.21872	8.1782	8.1696	8.18654	8.18645	8.21626
0.08175	8.15999	8.19547	8.19067	8.22783	8.26291	8.25258	8.23541	8.23231	8.21174	8.24751	8.23353	8.24818	8.22894	8.2342	8.23919	8.21264	8.21706	8.24066	8.21219	8.18101	8.20045	8.20405	8.20387	8.19942	8.1936	8.27531	8.24258	8.27949	8.26517	8.27643	8.25206	8.27929	8.26131	8.2766	8.25032	8.27129	8.24741	8.24965	8.23047	8.24393	8.22304	8.23905	8.21797	8.17883	8.16955	8.2046	8.20168	8.21742
0.081875	8.14849	8.18492	8.20458	8.27431	8.24657	8.25379	8.23384	8.24047	8.23575	8.22839	8.23271	8.23643	8.22694	8.22726	8.23053	8.21407	8.23951	8.23893	8.20915	8.17761	8.19411	8.19233	8.19804	8.19252	8.18598	8.26967	8.24633	8.26667	8.26173	8.28206	8.2652	8.27191	8.26162	8.27718	8.2605	8.24709	8.23916	8.23499	8.24273	8.22968	8.23184	8.2408	8.2145	8.19769	8.16946	8.19389	8.19948	8.21595
0.082	8.15427	8.19009	8.19152	8.26091	8.24365	8.24458	8.21465	8.2364	8.23214	8.23462	8.23389	8.21551	8.21081	8.23013	8.23104	8.20618	8.24034	8.24553	8.18517	8.18452	8.18433	8.18687	8.19138	8.21417	8.2037	8.26823	8.24419	8.27126	8.28243	8.27072	8.28096	8.29164	8.27219	8.26618	8.23383	8.24779	8.25739	8.25646	8.22473	8.244	8.23965	8.22287	8.20629	8.16855	8.18388	8.17661	8.19846	8.22845
0.082125	8.15471	8.18793	8.20624	8.24557	8.25876	8.23933	8.22441	8.2552	8.23385	8.2345	8.24448	8.20036	8.20748	8.22616	8.20615	8.21311	8.22308	8.23693	8.20168	8.17696	8.19055	8.22462	8.19532	8.2037	8.18643	8.27051	8.24389	8.24745	8.26361	8.26261	8.2727	8.27476	8.2669	8.24843	8.22084	8.24857	8.25763	8.24423	8.23057	8.26627	8.23967	8.22924	8.19066	8.15902	8.17475	8.16357	8.17775	8.21612
0.08225	8.16785	8.19429	8.21922	8.25201	8.24409	8.24594	8.2363	8.25507	8.22668	8.22148	8.24937	8.22063	8.2181	8.2326	8.21367	8.20718	8.21883	8.21732	8.19467	8.20283	8.20644	8.20105	8.18774	8.18536	8.19978	8.28051	8.26079	8.24963	8.27807	8.25531	8.28344	8.27518	8.2557	8.25053	8.24004	8.24628	8.24258	8.2496	8.24593	8.26579	8.24973	8.23003	8.2018	8.17815	8.16226	8.17421	8.17352	8.22044
0.082375	8.16345	8.17439	8.19965	8.2562	8.2451	8.24276	8.23395	8.26044	8.22966	8.24735	8.24119	8.22581	8.21271	8.24552	8.22533	8.21542	8.22227	8.20863	8.19198	8.18944	8.18678	8.21295	8.20165	8.20085	8.20322	8.25415	8.25675	8.25057	8.25761	8.25086	8.2837	8.27554	8.24329	8.24401	8.23904	8.25265	8.23804	8.25621	8.24278	8.23325	8.2352	8.21194	8.21282	8.17944	8.17572	8.18143	8.16177	8.2119
0.0825	8.15382	8.17716	8.19309	8.22723	8.25146	8.24831	8.2318	8.25852	8.23222	8.25399	8.21568	8.21498	8.21245	8.23876	8.23762	8.22462	8.22259	8.21529	8.20679	8.1751	8.20164	8.20694	8.19417	8.19823	8.20667	8.26281	8.26609	8.25528	8.26672	8.26728	8.27655	8.26936	8.24763	8.25418	8.24008	8.24754	8.24572	8.27768	8.26047	8.25086	8.23832	8.20724	8.19941	8.16703	8.18228	8.18535	8.1684	8.22762
0.082625	8.14423	8.2021	8.1917	8.23144	8.25435	8.26176	8.2247	8.23926	8.19628	8.26223	8.23752	8.22357	8.22076	8.23667	8.2221	8.21842	8.2247	8.22126	8.19974	8.20621	8.19275	8.21902	8.1973	8.19889	8.19417	8.25452	8.25143	8.23733	8.27246	8.26243	8.26312	8.26439	8.25059	8.28085	8.24281	8.24528	8.22743	8.25516	8.22564	8.24159	8.23619	8.20223	8.1943	8.17174	8.19462	8.204	8.17338	8.21322
0.08275	8.1272	8.18573	8.21142	8.24328	8.26198	8.26549	8.2188	8.23853	8.21641	8.24958	8.2353	8.22572	8.23176	8.22961	8.2039	8.2253	8.22909	8.23489	8.18458	8.19463	8.19739	8.21112	8.18333	8.19133	8.19092	8.26774	8.25326	8.25732	8.25084	8.27863	8.25545	8.27152	8.26237	8.2607	8.27039	8.23441	8.23904	8.25204	8.2282	8.24587	8.20807	8.21312	8.21677	8.17016	8.22136	8.20239	8.16742	8.22111
0.082875	8.16667	8.19142	8.2226	8.24393	8.26836	8.25101	8.20641	8.21742	8.23302	8.23862	8.25731	8.21561	8.23621	8.23856	8.21903	8.22425	8.25518	8.22057	8.19812	8.18544	8.1784	8.21574	8.18659	8.19402	8.1871	8.25895	8.25266	8.25412	8.2475	8.2704	8.24347	8.2802	8.25428	8.26372	8.25607	8.24023	8.22337	8.25394	8.22724	8.26058	8.24748	8.23788	8.20287	8.16014	8.17539	8.1938	8.18759	8.21729
0.083	8.2003	8.21982	8.20549	8.25648	8.25195	8.24559	8.21845	8.24884	8.22858	8.22769	8.23775	8.22867	8.21629	8.22797	8.23907	8.22474	8.25183	8.20734	8.21117	8.18241	8.18746	8.20153	8.18005	8.18983	8.1899	8.2696	8.26543	8.27401	8.2659	8.27084	8.25363	8.29575	8.25938	8.27912	8.23913	8.25643	8.22851	8.24762	8.23415	8.24317	8.25067	8.23331	8.22065	8.17458	8.19045	8.20426	8.19009	8.2169
0.083125	8.16547	8.20666	8.22135	8.24026	8.23612	8.26233	8.22617	8.23592	8.22131	8.2383	8.23631	8.23913	8.23389	8.23353	8.20834	8.23199	8.2182	8.20952	8.2159	8.19057	8.20703	8.19623	8.20143	8.19235	8.18524	8.26517	8.25082	8.26875	8.25907	8.27344	8.2626	8.27432	8.26538	8.27964	8.24628	8.25328	8.22695	8.24558	8.23451	8.25571	8.2345	8.22722	8.20444	8.17356	8.18314	8.18233	8.18316	8.21641
0.08325	8.15518	8.20071	8.22346	8.24866	8.2455	8.24991	8.23247	8.23782	8.2309	8.22714	8.2554	8.23294	8.22562	8.23209	8.20855	8.24293	8.2113	8.20959	8.20809	8.18668	8.20782	8.19691	8.2131	8.1887	8.18347	8.25913	8.24662	8.26963	8.26121	8.25591	8.24004	8.26057	8.26814	8.26224	8.25538	8.25024	8.22094	8.26558	8.23008	8.23981	8.24129	8.22664	8.18749	8.16221	8.16456	8.17682	8.17292	8.22774
0.083375	8.14738	8.19611	8.20006	8.26321	8.23136	8.22811	8.21419	8.23045	8.23701	8.25344	8.24355	8.2253	8.21181	8.24586	8.22661	8.22518	8.21687	8.23478	8.1989	8.18042	8.17161	8.191	8.17958	8.21152	8.17329	8.24766	8.26718	8.27303	8.26885	8.25511	8.25796	8.25987	8.25503	8.24673	8.24044	8.24341	8.24015	8.25307	8.22569	8.23881	8.22657	8.24936	8.20502	8.1796	8.17759	8.16708	8.19769	8.22756
0.0835	8.16343	8.16647	8.2094	8.25223	8.21587	8.22459	8.23135	8.24013	8.22529	8.25801	8.23112	8.23049	8.22522	8.24158	8.24899	8.2282	8.23144	8.21584	8.20076	8.2067	8.19093	8.19143	8.18811	8.20939	8.18608	8.26491	8.25467	8.27941	8.26783	8.2719	8.2692	8.27268	8.24603	8.26295	8.21856	8.26211	8.23313	8.24365	8.24512	8.25629	8.23054	8.20103	8.19423	8.17499	8.19678	8.17206	8.19821	8.23199
0.083625	8.1716	8.19351	8.2069	8.24117	8.22436	8.23181	8.22663	8.23958	8.2301	8.22375	8.21432	8.21938	8.21942	8.2419	8.23293	8.23538	8.22568	8.20457	8.18032	8.18291	8.16951	8.19675	8.19033	8.2122	8.19862	8.22918	8.24265	8.27084	8.25006	8.25548	8.24494	8.2688	8.25221	8.2377	8.24548	8.25957	8.23482	8.23726	8.24533	8.24611	8.22757	8.2004	8.21159	8.20033	8.17679	8.19016	8.18689	8.24931
0.08375	8.15922	8.19067	8.22749	8.25181	8.23958	8.24794	8.24171	8.23663	8.23496	8.2215	8.242	8.22404	8.2185	8.23294	8.21559	8.23251	8.23513	8.19087	8.1889	8.19572	8.22213	8.20409	8.19011	8.19412	8.18121	8.25052	8.26147	8.28393	8.25304	8.24058	8.23912	8.27	8.2622	8.24583	8.24794	8.25581	8.24055	8.22637	8.23077	8.2475	8.2338	8.1996	8.19585	8.16885	8.18341	8.19759	8.18437	8.22888
0.083875	8.153	8.18261	8.1952	8.24503	8.24148	8.24731	8.23035	8.23193	8.23363	8.24264	8.22421	8.23247	8.20961	8.25499	8.21629	8.20889	8.23943	8.20988	8.19536	8.18634	8.22471	8.2053	8.20214	8.21134	8.2187	8.24776	8.24464	8.25884	8.26669	8.26888	8.2446	8.27465	8.27206	8.26279	8.22762	8.24011	8.23592	8.25382	8.2183	8.25677	8.23492	8.1908	8.19344	8.16948	8.17762	8.18694	8.17099	8.20972
0.084	8.16044	8.18057	8.21684	8.23784	8.25796	8.25158	8.2446	8.2464	8.24055	8.24969	8.20679	8.26846	8.22395	8.26127	8.24059	8.2313	8.22199	8.21382	8.20445	8.20766	8.20725	8.20004	8.20089	8.2002	8.21793	8.24902	8.24007	8.26295	8.26953	8.27786	8.25175	8.2608	8.25713	8.26929	8.25774	8.23513	8.22997	8.26085	8.22507	8.24074	8.24635	8.22533	8.20097	8.17586	8.18603	8.17351	8.15714	8.25001
0.084125	8.1723	8.17883	8.21709	8.21913	8.25697	8.23069	8.2309	8.23582	8.25077	8.2391	8.22745	8.22094	8.21753	8.2503	8.24482	8.22504	8.22666	8.212	8.21415	8.19248	8.19359	8.19539	8.18616	8.19896	8.17788	8.25114	8.25729	8.24944	8.26694	8.26746	8.24876	8.25439	8.24483	8.26871	8.24092	8.24953	8.2472	8.22953	8.23206	8.22862	8.25631	8.23522	8.20589	8.15797	8.17797	8.17275	8.16386	8.24174
0.08425	8.15724	8.18683	8.19246	8.2223	8.26129	8.24314	8.24609	8.26272	8.2451	8.23669	8.24065	8.22662	8.21911	8.22218	8.24535	8.22366	8.23891	8.20699	8.21321	8.18414	8.1963	8.20109	8.20914	8.18881	8.18335	8.27392	8.24351	8.2504	8.26603	8.2813	8.26694	8.25639	8.25414	8.2661	8.26041	8.25273	8.23036	8.2593	8.22768	8.24539	8.23505	8.24279	8.21072	8.1591	8.19653	8.18824	8.17811	8.23418
0.084375	8.13795	8.19692	8.19686	8.23514	8.26145	8.23258	8.24769	8.24937	8.23216	8.23661	8.23624	8.2299	8.22057	8.24836	8.21328	8.21803	8.24343	8.24066	8.2232	8.21814	8.19833	8.22205	8.20733	8.18435	8.18852	8.26463	8.24853	8.23933	8.25246	8.26508	8.26196	8.26774	8.26758	8.25444	8.25997	8.25643	8.24119	8.2615	8.21058	8.2408	8.21383	8.23881	8.20746	8.16216	8.18275	8.17269	8.17267	8.22502
0.0845	8.15336	8.17407	8.20888	8.25426	8.23293	8.21703	8.22497	8.24482	8.22671	8.24083	8.23119	8.2368	8.23431	8.24203	8.2232	8.20503	8.22987	8.24318	8.20557	8.21285	8.2102	8.20008	8.21109	8.18324	8.173	8.24306	8.24472	8.25718	8.26026	8.25337	8.26422	8.282	8.25679	8.24412	8.25536	8.23568	8.23415	8.24618	8.23644	8.25267	8.23635	8.24428	8.19237	8.15917	8.18024	8.17332	8.17224	8.21786
0.084625	8.14519	8.15242	8.20893	8.25595	8.24766	8.23032	8.21339	8.24454	8.21228	8.24148	8.21531	8.24281	8.22051	8.23299	8.21714	8.22626	8.23324	8.22165	8.20067	8.21612	8.20698	8.20498	8.19009	8.21143	8.17687	8.25091	8.24297	8.25193	8.26452	8.25023	8.26237	8.27652	8.2634	8.26936	8.25375	8.24863	8.23766	8.234	8.22757	8.27021	8.24147	8.22121	8.21297	8.17796	8.17348	8.17245	8.18368	8.22883
0.08475	8.14494	8.16083	8.22264	8.22346	8.2574	8.24006	8.21172	8.24055	8.21943	8.24658	8.23028	8.2318	8.22706	8.23289	8.23034	8.21171	8.22577	8.22311	8.19743	8.18186	8.21046	8.22581	8.18485	8.1734	8.18842	8.26331	8.24835	8.25005	8.24438	8.27409	8.27104	8.27136	8.26436	8.27164	8.24142	8.25705	8.23476	8.25913	8.23991	8.26757	8.24174	8.23147	8.20132	8.18511	8.18422	8.19314	8.18696	8.22916
0.084875	8.16485	8.16356	8.22127	8.24276	8.26886	8.23592	8.21376	8.26124	8.22067	8.24832	8.2478	8.2246	8.23986	8.23096	8.23448	8.19318	8.24894	8.21389	8.19808	8.18206	8.20247	8.22495	8.20685	8.18571	8.20715	8.27264	8.23055	8.26045	8.25282	8.25597	8.24556	8.26911	8.2373	8.25391	8.23984	8.23267	8.22655	8.2472	8.24649	8.26377	8.2448	8.23884	8.19888	8.1811	8.18036	8.19027	8.19103	8.2261
0.085	8.16518	8.18813	8.21811	8.24652	8.25307	8.25513	8.23127	8.24877	8.22717	8.24634	8.25694	8.22645	8.22451	8.23363	8.20411	8.21161	8.24855	8.19341	8.20277	8.18037	8.19138	8.21082	8.21731	8.20699	8.20293	8.27424	8.25104	8.25764	8.25635	8.26203	8.25761	8.29511	8.2338	8.26369	8.24402	8.24637	8.24252	8.22647	8.22828	8.24494	8.24394	8.22696	8.20689	8.18399	8.18477	8.17819	8.18365	8.21494
0.085125	8.16905	8.18622	8.20129	8.25113	8.23607	8.25826	8.24921	8.25642	8.22974	8.24413	8.23183	8.21783	8.21387	8.21905	8.22867	8.22027	8.26015	8.22761	8.21884	8.19444	8.19418	8.17431	8.22088	8.18983	8.19462	8.24738	8.2581	8.25675	8.25431	8.24062	8.25005	8.27245	8.25436	8.24467	8.23894	8.24876	8.24578	8.23964	8.22664	8.2275	8.25889	8.22164	8.21587	8.16722	8.177	8.17258	8.1955	8.20404
0.08525	8.17688	8.15386	8.19728	8.23746	8.24933	8.24164	8.2272	8.24619	8.2386	8.23854	8.23911	8.23247	8.19176	8.22124	8.24012	8.20753	8.24174	8.21059	8.18671	8.19222	8.1856	8.19141	8.20314	8.1993	8.1954	8.24587	8.25564	8.25067	8.25771	8.26881	8.25721	8.2685	8.25407	8.25119	8.26208	8.25291	8.2367	8.24989	8.22986	8.24226	8.2421	8.238	8.23541	8.14806	8.17703	8.19933	8.19827	8.23223
0.085375	8.16466	8.16087	8.20869	8.25236	8.23044	8.24351	8.23074	8.23892	8.22443	8.21393	8.24136	8.23088	8.22118	8.24125	8.21832	8.22511	8.23421	8.22031	8.18021	8.18667	8.19345	8.20744	8.20376	8.21016	8.18838	8.27571	8.24059	8.25986	8.2477	8.2487	8.25055	8.27354	8.2422	8.25956	8.25309	8.26204	8.24574	8.24422	8.23672	8.25377	8.25186	8.23641	8.20969	8.15629	8.16764	8.17844	8.19656	8.24306
0.0855	8.16323	8.16828	8.19588	8.242	8.22423	8.24905	8.23511	8.23953	8.22196	8.22091	8.22041	8.2219	8.23539	8.24084	8.22306	8.22221	8.22213	8.20445	8.19341	8.19613	8.19586	8.201	8.18672	8.21685	8.21028	8.25449	8.25167	8.26392	8.27193	8.25255	8.25724	8.28161	8.24312	8.25795	8.26075	8.23386	8.24057	8.23626	8.21649	8.26287	8.23529	8.22408	8.20802	8.15603	8.17338	8.18887	8.17628	8.24029
0.085625	8.17241	8.16041	8.20943	8.23757	8.24543	8.24067	8.22269	8.2719	8.23174	8.22143	8.22282	8.22495	8.23004	8.21863	8.24673	8.20462	8.21931	8.22104	8.20486	8.18835	8.18995	8.17847	8.18601	8.19076	8.19927	8.25071	8.25678	8.24515	8.2607	8.2542	8.24396	8.27342	8.24617	8.25533	8.2626	8.25517	8.25804	8.23283	8.22704	8.27066	8.22472	8.22002	8.20772	8.1796	8.17899	8.19066	8.17591	8.21887
0.08575	8.17245	8.17642	8.19839	8.23531	8.23449	8.23827	8.20605	8.25069	8.21656	8.21881	8.21885	8.24258	8.21876	8.22325	8.22042	8.20069	8.20418	8.22094	8.18494	8.20689	8.1982	8.19855	8.19463	8.20582	8.18269	8.25294	8.24448	8.25001	8.2695	8.2623	8.26588	8.26615	8.23292	8.27245	8.24639	8.25512	8.22717	8.23068	8.24252	8.26292	8.21608	8.2197	8.19517	8.16718	8.18601	8.1992	8.20309	8.22895
0.085875	8.1712	8.16759	8.21146	8.22894	8.2556	8.24326	8.23092	8.244	8.25442	8.24992	8.21193	8.24229	8.21516	8.22322	8.22329	8.20628	8.23062	8.2168	8.20079	8.20936	8.19248	8.20072	8.19854	8.21708	8.18922	8.25423	8.24982	8.26464	8.2547	8.24125	8.2549	8.28123	8.228	8.25061	8.23583	8.25632	8.23595	8.24099	8.22153	8.25083	8.23308	8.21462	8.22305	8.16214	8.16525	8.18062	8.17349	8.2388
0.086	8.1609	8.18018	8.20803	8.22186	8.26443	8.22141	8.24234	8.23669	8.24409	8.24492	8.23008	8.24557	8.2001	8.22914	8.22392	8.21053	8.22855	8.21145	8.20604	8.19712	8.18519	8.18607	8.18555	8.20151	8.19434	8.27374	8.23748	8.25191	8.26108	8.22377	8.27022	8.28876	8.23765	8.24016	8.23459	8.24274	8.24981	8.24447	8.22539	8.23701	8.22454	8.22431	8.19798	8.16804	8.15363	8.17579	8.17303	8.2215
0.086125	8.15976	8.19584	8.21184	8.23203	8.25873	8.23373	8.24049	8.23121	8.23374	8.21724	8.23051	8.2544	8.20793	8.23514	8.23627	8.21385	8.24484	8.20859	8.20589	8.18668	8.174	8.19186	8.19565	8.20994	8.20006	8.28063	8.23916	8.25412	8.25995	8.22234	8.27097	8.26988	8.23713	8.23855	8.26516	8.24087	8.25674	8.238	8.21818	8.24796	8.22461	8.24571	8.21699	8.15577	8.18405	8.18748	8.18761	8.21291
0.08625	8.15224	8.17717	8.2103	8.22954	8.2646	8.24093	8.21935	8.22143	8.2358	8.21508	8.21843	8.25363	8.19472	8.21951	8.23351	8.23455	8.23547	8.22329	8.19166	8.18022	8.17896	8.21529	8.20133	8.20705	8.17889	8.26955	8.24449	8.25561	8.24509	8.22062	8.26866	8.27087	8.25685	8.23276	8.25404	8.24584	8.2509	8.25497	8.24118	8.23847	8.23775	8.21229	8.22491	8.18046	8.19551	8.17867	8.18934	8.22398
0.086375	8.16843	8.17439	8.21187	8.25915	8.23759	8.23285	8.23407	8.23588	8.214	8.22283	8.21979	8.24106	8.22239	8.2303	8.22367	8.24171	8.22233	8.21729	8.20438	8.18806	8.18874	8.21313	8.19555	8.18176	8.182	8.25137	8.24163	8.25179	8.27134	8.24316	8.26939	8.24786	8.252	8.24689	8.25217	8.24531	8.24483	8.25685	8.22832	8.23712	8.23148	8.21233	8.20303	8.17537	8.17224	8.17881	8.17965	8.22906
0.0865	8.16293	8.17626	8.22007	8.27061	8.25187	8.2245	8.19337	8.23308	8.22571	8.21665	8.21764	8.24137	8.23075	8.24543	8.21648	8.21494	8.20602	8.21488	8.19963	8.18999	8.21157	8.20595	8.20612	8.18924	8.18102	8.25142	8.25553	8.25061	8.25956	8.25611	8.27096	8.26787	8.22916	8.2542	8.23958	8.24893	8.24027	8.23946	8.22258	8.22751	8.22225	8.21875	8.1758	8.16684	8.18696	8.19004	8.15331	8.21143
0.086625	8.14743	8.17948	8.18892	8.24307	8.246	8.25308	8.20872	8.22999	8.22671	8.24988	8.21979	8.23051	8.21731	8.23669	8.23445	8.22151	8.22024	8.21389	8.19047	8.19229	8.20222	8.18602	8.17308	8.18718	8.18911	8.24877	8.24084	8.24548	8.24231	8.25784	8.25166	8.2663	8.23729	8.25838	8.23097	8.25294	8.24168	8.24897	8.22204	8.22951	8.24921	8.21184	8.17075	8.18606	8.18269	8.19099	8.16328	8.21742
0.08675	8.13381	8.18722	8.2002	8.23455	8.2454	8.2375	8.22034	8.24608	8.24171	8.24386	8.23176	8.22683	8.22845	8.2293	8.23422	8.22002	8.20918	8.22462	8.19928	8.19228	8.20629	8.19833	8.19382	8.19656	8.19456	8.26046	8.22718	8.24671	8.25613	8.25225	8.25593	8.25976	8.25637	8.25253	8.21873	8.2598	8.25279	8.25125	8.22356	8.22951	8.23925	8.22909	8.20857	8.16543	8.17345	8.1891	8.17671	8.21368
0.086875	8.14176	8.18851	8.20736	8.2414	8.24483	8.25738	8.20512	8.22599	8.22648	8.24104	8.24028	8.23402	8.20841	8.23415	8.22124	8.2244	8.22571	8.19424	8.20478	8.18904	8.2121	8.18047	8.18831	8.21332	8.17058	8.25274	8.25021	8.25694	8.24782	8.26487	8.26256	8.27483	8.25269	8.25593	8.2692	8.27572	8.24449	8.23883	8.21018	8.23048	8.24329	8.22026	8.20779	8.18115	8.17902	8.17796	8.1823	8.2059
0.087	8.13864	8.19691	8.20232	8.24605	8.26095	8.24686	8.21048	8.22526	8.24006	8.22125	8.23608	8.2289	8.2118	8.21936	8.20877	8.22659	8.24875	8.19312	8.21448	8.17338	8.20979	8.21867	8.1844	8.21499	8.18167	8.26327	8.24411	8.25906	8.26341	8.25217	8.25978	8.26186	8.25854	8.26654	8.2725	8.2574	8.23122	8.24408	8.23782	8.23796	8.23367	8.22097	8.20615	8.16308	8.17539	8.17456	8.17739	8.2409
0.087125	8.14661	8.1887	8.17688	8.23593	8.24684	8.22947	8.21512	8.23498	8.24388	8.23722	8.23058	8.21557	8.23113	8.21521	8.23556	8.22488	8.22552	8.20415	8.19663	8.19975	8.2019	8.20889	8.19351	8.20558	8.19727	8.24946	8.22732	8.2598	8.26985	8.23278	8.23798	8.26347	8.23556	8.25332	8.22607	8.2373	8.22239	8.23913	8.25461	8.23688	8.23369	8.24502	8.22575	8.17622	8.1671	8.16938	8.17074	8.20294
0.08725	8.16765	8.18759	8.18751	8.2234	8.23788	8.24673	8.20638	8.25166	8.22642	8.23612	8.24546	8.2365	8.20683	8.20994	8.24012	8.19811	8.23113	8.22086	8.21235	8.20725	8.20245	8.20447	8.21352	8.19728	8.19063	8.26024	8.23737	8.24325	8.26031	8.26431	8.23478	8.28337	8.24177	8.25417	8.24722	8.2495	8.21612	8.22046	8.24049	8.22666	8.23563	8.2285	8.21729	8.18841	8.17543	8.17074	8.16511	8.20278
0.087375	8.18861	8.19516	8.20764	8.22745	8.24379	8.22437	8.20786	8.26111	8.21802	8.2401	8.22877	8.22077	8.22643	8.21654	8.23056	8.22437	8.22785	8.2416	8.2146	8.19283	8.1982	8.17919	8.20824	8.18834	8.18846	8.25648	8.24056	8.26657	8.27365	8.25778	8.25431	8.27853	8.23385	8.24645	8.26517	8.23901	8.22035	8.21883	8.24169	8.22353	8.23199	8.21793	8.21347	8.16483	8.16904	8.19683	8.17332	8.22327
0.0875	8.17811	8.19206	8.20536	8.23707	8.24992	8.22992	8.22515	8.24342	8.23471	8.23442	8.2273	8.22212	8.204	8.22099	8.23547	8.22813	8.23196	8.20771	8.20264	8.18309	8.21126	8.19915	8.19299	8.20261	8.19695	8.26971	8.22978	8.26855	8.2503	8.23541	8.25573	8.26645	8.23423	8.25536	8.25425	8.2383	8.24237	8.23955	8.25371	8.22582	8.25422	8.1884	8.20618	8.16864	8.17165	8.17394	8.16721	8.23817
0.087625	8.15949	8.181	8.18429	8.2535	8.25748	8.22838	8.22179	8.24239	8.21619	8.24037	8.21114	8.20309	8.22012	8.22652	8.23908	8.20718	8.22462	8.21423	8.20992	8.18125	8.17623	8.2075	8.19203	8.21069	8.18561	8.23016	8.24999	8.25645	8.26655	8.23611	8.25509	8.26067	8.23964	8.25442	8.24432	8.23217	8.24093	8.2314	8.23402	8.25072	8.26053	8.21296	8.19654	8.16157	8.17821	8.16073	8.16274	8.20956
0.08775	8.1441	8.18817	8.19788	8.22473	8.24332	8.22947	8.21299	8.24673	8.21095	8.23707	8.23652	8.21111	8.22413	8.23679	8.23969	8.21706	8.22721	8.21641	8.18534	8.18389	8.1708	8.19691	8.17028	8.1845	8.1808	8.23182	8.24658	8.244	8.26292	8.2515	8.25653	8.24495	8.24786	8.25567	8.22536	8.23775	8.24547	8.21149	8.23765	8.25157	8.22593	8.21642	8.1981	8.17293	8.17225	8.17396	8.18707	8.2295
0.087875	8.16712	8.18957	8.21732	8.22566	8.23074	8.22314	8.22721	8.25533	8.22549	8.22592	8.25027	8.20875	8.20289	8.23575	8.23691	8.21696	8.21259	8.22602	8.18272	8.18932	8.2155	8.20556	8.18651	8.17988	8.19667	8.26083	8.23965	8.24793	8.23418	8.26236	8.2548	8.26211	8.25691	8.26747	8.2327	8.24348	8.23098	8.22929	8.21532	8.23615	8.23831	8.23346	8.17809	8.17028	8.1712	8.17189	8.17812	8.23093
0.088	8.16258	8.17681	8.20091	8.24409	8.25095	8.2178	8.23792	8.23673	8.24532	8.23144	8.24353	8.22379	8.19353	8.22977	8.23657	8.20564	8.21433	8.20021	8.19377	8.18526	8.2003	8.19897	8.16199	8.18526	8.1952	8.2622	8.22575	8.27981	8.24206	8.26676	8.23646	8.26677	8.23467	8.26752	8.24197	8.25571	8.22888	8.21413	8.23979	8.24934	8.24594	8.22288	8.18722	8.18887	8.17911	8.16023	8.17923	8.21167
0.088125	8.15511	8.17718	8.19016	8.24136	8.24889	8.23775	8.22024	8.23501	8.22611	8.22832	8.22826	8.23949	8.22454	8.2246	8.20905	8.19926	8.2103	8.20853	8.21476	8.20128	8.20014	8.18927	8.18049	8.18204	8.20587	8.25973	8.24528	8.27154	8.25269	8.27588	8.25487	8.26947	8.24783	8.25233	8.23847	8.23602	8.22864	8.25909	8.22992	8.22971	8.24701	8.23713	8.19443	8.18229	8.17247	8.16755	8.17487	8.21277
0.08825	8.16093	8.18268	8.20245	8.24503	8.24178	8.25503	8.22289	8.2463	8.22076	8.22137	8.24007	8.24082	8.21584	8.23264	8.19197	8.20438	8.21713	8.22149	8.2021	8.1986	8.19402	8.21877	8.19697	8.19875	8.18334	8.24344	8.25144	8.29184	8.25728	8.25841	8.26594	8.27273	8.25148	8.25888	8.26413	8.2418	8.25187	8.25258	8.24847	8.22398	8.24853	8.20869	8.22577	8.18453	8.16277	8.16496	8.16313	8.2118
0.088375	8.15048	8.18425	8.19621	8.25378	8.23627	8.24514	8.23014	8.25854	8.22729	8.20164	8.21533	8.23588	8.19726	8.24828	8.22669	8.19088	8.2172	8.21122	8.2011	8.20068	8.18745	8.20486	8.18912	8.1907	8.17923	8.25839	8.24358	8.25352	8.27352	8.25856	8.23615	8.27474	8.24374	8.26856	8.24429	8.25644	8.2517	8.24119	8.24746	8.24388	8.23247	8.20206	8.18809	8.1722	8.18155	8.17057	8.16615	8.21336
0.0885	8.15753	8.16613	8.20425	8.25713	8.20961	8.23579	8.19358	8.24397	8.2223	8.20442	8.23525	8.22576	8.20839	8.22373	8.2191	8.2	8.20802	8.21851	8.19926	8.18459	8.21184	8.18513	8.17203	8.17476	8.1673	8.25277	8.22752	8.25507	8.28365	8.251	8.23699	8.26392	8.22134	8.23952	8.24622	8.24559	8.23921	8.24345	8.2605	8.24916	8.23402	8.21978	8.18839	8.15669	8.18017	8.18494	8.16759	8.23009
0.088625	8.15713	8.17816	8.19459	8.22928	8.23283	8.23968	8.22227	8.2513	8.22359	8.23743	8.23072	8.23758	8.24758	8.24809	8.23659	8.2105	8.22735	8.22466	8.20498	8.19874	8.21159	8.19427	8.18331	8.18908	8.18995	8.25163	8.22961	8.2393	8.27423	8.23701	8.24564	8.25629	8.24669	8.26253	8.23811	8.23867	8.24564	8.24101	8.24472	8.23711	8.23928	8.22291	8.19398	8.1724	8.14005	8.189	8.16663	8.23899
0.08875	8.1478	8.19113	8.20781	8.23766	8.23963	8.23093	8.22329	8.22422	8.22496	8.21913	8.21706	8.21857	8.22092	8.23276	8.21599	8.22092	8.22606	8.22012	8.20158	8.19399	8.18672	8.20228	8.18562	8.2051	8.18692	8.24844	8.2356	8.27596	8.25674	8.21465	8.26078	8.26031	8.24684	8.26508	8.25066	8.26426	8.24421	8.24208	8.22862	8.24323	8.22987	8.21456	8.18209	8.17911	8.15678	8.19119	8.17168	8.21755
0.088875	8.16221	8.18641	8.20175	8.26082	8.24068	8.22174	8.22898	8.24859	8.23388	8.2221	8.19638	8.20125	8.2053	8.22249	8.23483	8.23472	8.22682	8.2104	8.20289	8.19852	8.19286	8.21873	8.17336	8.18028	8.17424	8.22606	8.26252	8.2621	8.25259	8.22914	8.25124	8.27023	8.26082	8.24882	8.22973	8.24847	8.27065	8.26149	8.21987	8.22754	8.24542	8.21504	8.17617	8.1505	8.17965	8.17601	8.15218	8.22491
0.089	8.16728	8.16934	8.20809	8.2554	8.22777	8.24046	8.22468	8.2225	8.21827	8.24456	8.20977	8.21047	8.2198	8.22371	8.23524	8.21327	8.25745	8.21944	8.19934	8.20195	8.19225	8.2111	8.18954	8.17731	8.1906	8.2393	8.26774	8.25758	8.24916	8.24955	8.26105	8.2747	8.24969	8.25862	8.22553	8.2401	8.25216	8.25162	8.21732	8.22728	8.23901	8.23726	8.18591	8.15475	8.17387	8.17262	8.15948	8.21239
0.089125	8.13662	8.16415	8.21428	8.23394	8.2186	8.24176	8.2353	8.2278	8.21877	8.23551	8.25788	8.22978	8.23092	8.2418	8.21178	8.22074	8.24895	8.21507	8.20335	8.18326	8.20518	8.22347	8.20985	8.17436	8.17651	8.26159	8.25729	8.25713	8.26621	8.25245	8.26115	8.27885	8.25111	8.23693	8.25251	8.25201	8.23614	8.23438	8.22098	8.22732	8.23342	8.22661	8.19012	8.1628	8.17745	8.18878	8.17716	8.21255
0.08925	8.13936	8.18056	8.20199	8.2332	8.24821	8.2261	8.21901	8.24845	8.20705	8.21931	8.24686	8.23596	8.20039	8.23875	8.22306	8.21138	8.22505	8.21162	8.21236	8.1934	8.19683	8.21323	8.20879	8.16928	8.1932	8.26778	8.23774	8.24821	8.26173	8.26472	8.24754	8.27978	8.24337	8.24194	8.24594	8.22807	8.24878	8.21323	8.23248	8.23101	8.21659	8.20896	8.18189	8.1516	8.16634	8.17719	8.17955	8.21872
0.089375	8.16656	8.18499	8.20785	8.2205	8.23689	8.2289	8.19163	8.22587	8.20788	8.23472	8.21507	8.20199	8.2111	8.21832	8.22491	8.1956	8.19726	8.21873	8.20375	8.18409	8.18788	8.19271	8.20034	8.16287	8.19268	8.25935	8.23972	8.26158	8.25181	8.2513	8.2409	8.26894	8.24227	8.26028	8.22532	8.24287	8.24826	8.21566	8.22479	8.22781	8.22291	8.21658	8.22285	8.14603	8.17089	8.17931	8.17091	8.21844
0.0895	8.17227	8.17862	8.20555	8.23547	8.22528	8.23611	8.21257	8.24747	8.22347	8.23296	8.2343	8.22831	8.21701	8.22256	8.21455	8.19059	8.21479	8.22465	8.2094	8.18383	8.1782	8.18759	8.19073	8.18836	8.16463	8.26758	8.2475	8.26337	8.25719	8.24294	8.24088	8.26273	8.2233	8.2575	8.22085	8.23168	8.23778	8.22109	8.22111	8.24809	8.2301	8.22021	8.20539	8.16688	8.17557	8.16991	8.16775	8.21434
0.089625	8.16032	8.16074	8.21294	8.23323	8.20821	8.25969	8.21554	8.25069	8.2168	8.22262	8.24594	8.24323	8.1995	8.2288	8.21003	8.21332	8.21796	8.22137	8.1991	8.1822	8.18321	8.18004	8.20034	8.18771	8.17596	8.24496	8.2342	8.25493	8.25348	8.2524	8.25503	8.28381	8.22539	8.24956	8.23542	8.24117	8.22781	8.22183	8.22803	8.243	8.23678	8.22569	8.21171	8.17665	8.17508	8.17671	8.18874	8.20389
0.08975	8.16868	8.16914	8.21289	8.22642	8.22657	8.24383	8.21871	8.23058	8.22289	8.24586	8.22193	8.22793	8.20804	8.22626	8.21129	8.21079	8.23063	8.22995	8.19019	8.19798	8.20589	8.20251	8.1968	8.18356	8.17974	8.24026	8.23492	8.24074	8.25269	8.24581	8.25352	8.2609	8.23679	8.25843	8.23201	8.22662	8.23505	8.24793	8.22469	8.24517	8.23358	8.22598	8.19533	8.17313	8.17918	8.16677	8.1794	8.2181
0.089875	8.1445	8.1881	8.19992	8.21181	8.24907	8.22368	8.21131	8.24327	8.23196	8.23687	8.22774	8.22002	8.20998	8.22829	8.23754	8.19683	8.2253	8.22017	8.19711	8.18665	8.20268	8.21111	8.20654	8.18605	8.19536	8.23007	8.25823	8.26131	8.25415	8.25941	8.25158	8.24945	8.22421	8.25632	8.23662	8.2113	8.23317	8.23492	8.22901	8.24555	8.24623	8.21484	8.18566	8.179	8.17184	8.17412	8.16973	8.21329
0.09	8.14067	8.18684	8.18494	8.25078	8.26054	8.23072	8.2137	8.24426	8.21228	8.21524	8.23344	8.22118	8.21877	8.22182	8.23032	8.21098	8.23426	8.20258	8.22131	8.17249	8.18832	8.21532	8.18787	8.16687	8.19118	8.23855	8.22781	8.2615	8.26225	8.25838	8.25935	8.26418	8.24196	8.25701	8.22775	8.23906	8.22723	8.23004	8.19431	8.23694	8.2327	8.21947	8.18589	8.19212	8.17336	8.15187	8.16824	8.23077
0.090125	8.15229	8.18088	8.19596	8.23338	8.25159	8.21913	8.23274	8.24332	8.20813	8.23032	8.22047	8.22493	8.2318	8.22178	8.21091	8.21007	8.23038	8.21445	8.2141	8.1894	8.20309	8.19561	8.19838	8.17798	8.18862	8.24847	8.23458	8.26984	8.28468	8.25892	8.25977	8.28238	8.25316	8.23473	8.23886	8.2361	8.22879	8.24805	8.23272	8.23445	8.23595	8.2142	8.1783	8.19615	8.1593	8.1731	8.16298	8.22883
0.09025	8.16349	8.16387	8.21159	8.23864	8.25339	8.21876	8.20228	8.23659	8.20336	8.22454	8.20806	8.23659	8.21312	8.23475	8.23402	8.20135	8.24915	8.20621	8.20443	8.18687	8.19707	8.20566	8.17699	8.17754	8.19126	8.24384	8.24206	8.25377	8.25702	8.23975	8.24658	8.24936	8.26105	8.24406	8.2551	8.23078	8.23714	8.23515	8.23588	8.22738	8.24475	8.23267	8.18606	8.17864	8.1638	8.17738	8.17966	8.23001
0.090375	8.16153	8.17675	8.18097	8.23338	8.23084	8.23096	8.22041	8.23822	8.22989	8.21339	8.21604	8.22616	8.22423	8.20281	8.21687	8.21941	8.24425	8.22884	8.21963	8.17456	8.19397	8.22234	8.1962	8.20348	8.20168	8.24973	8.22707	8.24437	8.25125	8.24834	8.23455	8.2585	8.26539	8.23881	8.24287	8.24357	8.2094	8.24008	8.23859	8.2301	8.23124	8.22421	8.18044	8.17697	8.15486	8.16222	8.18652	8.22245
0.0905	8.1449	8.16402	8.20976	8.22168	8.22913	8.21647	8.19799	8.24424	8.23251	8.22301	8.21558	8.22999	8.21555	8.21832	8.21239	8.20819	8.24145	8.25158	8.19419	8.19624	8.19621	8.202	8.1912	8.20479	8.19184	8.2561	8.23606	8.23623	8.23936	8.2616	8.24274	8.24869	8.26415	8.22234	8.25414	8.24998	8.23149	8.2552	8.22722	8.25174	8.2289	8.20374	8.18256	8.16757	8.16189	8.16329	8.18233	8.22149
0.090625	8.15495	8.19012	8.20561	8.25217	8.21977	8.21264	8.19872	8.23607	8.21603	8.21027	8.22345	8.24559	8.23672	8.22824	8.21109	8.20197	8.25639	8.22995	8.20564	8.17339	8.19427	8.20199	8.19688	8.18965	8.18822	8.24052	8.22374	8.24442	8.2488	8.25497	8.25024	8.23703	8.25643	8.2393	8.25517	8.23478	8.23151	8.25294	8.21413	8.23775	8.22104	8.21319	8.1888	8.14944	8.18091	8.16853	8.18596	8.21474
0.09075	8.17363	8.19218	8.20091	8.24274	8.2409	8.20579	8.21908	8.2305	8.20582	8.21545	8.2112	8.23774	8.21903	8.23301	8.21883	8.19917	8.24895	8.20792	8.19636	8.18399	8.19327	8.20145	8.1884	8.17712	8.19788	8.24677	8.23599	8.2604	8.24228	8.26713	8.234	8.25095	8.24931	8.27422	8.2384	8.24933	8.24005	8.24547	8.22505	8.2625	8.22929	8.21188	8.204	8.18124	8.17101	8.15642	8.18019	8.19403
0.090875	8.15662	8.17792	8.18818	8.24598	8.2413	8.20225	8.21664	8.22591	8.21231	8.23323	8.21827	8.22784	8.21893	8.23637	8.1997	8.20229	8.2114	8.22111	8.20551	8.19346	8.18701	8.1971	8.18087	8.19014	8.1898	8.25433	8.24805	8.2384	8.25583	8.26909	8.24329	8.24632	8.24473	8.25496	8.22781	8.24888	8.24186	8.24023	8.2299	8.21087	8.2201	8.20971	8.20163	8.18856	8.16336	8.14898	8.1829	8.19692
0.091	8.15562	8.16617	8.18708	8.23509	8.23035	8.21756	8.20949	8.24664	8.21766	8.22023	8.23236	8.22655	8.21605	8.22011	8.21641	8.21037	8.20126	8.22935	8.19543	8.18578	8.1918	8.18896	8.1737	8.1897	8.18235	8.24517	8.21446	8.24561	8.24632	8.25222	8.25309	8.26611	8.2565	8.2575	8.22346	8.22995	8.23113	8.24945	8.22985	8.2142	8.22892	8.2159	8.19726	8.15994	8.16803	8.17621	8.17099	8.21304
0.091125	8.1419	8.1664	8.19815	8.24223	8.23537	8.24071	8.20896	8.25341	8.22614	8.20702	8.23395	8.23298	8.206	8.21944	8.1927	8.20965	8.21983	8.20714	8.20525	8.18188	8.18737	8.17439	8.18304	8.17869	8.17798	8.24032	8.2286	8.26486	8.24964	8.25233	8.25859	8.23571	8.25082	8.25049	8.23213	8.22015	8.26176	8.23197	8.23518	8.22364	8.2333	8.2149	8.20962	8.17434	8.17663	8.15656	8.1807	8.2205
0.09125	8.15091	8.17125	8.19417	8.23762	8.2384	8.24438	8.21657	8.24789	8.22466	8.20581	8.21718	8.21634	8.20638	8.23764	8.22552	8.21494	8.21933	8.21921	8.18764	8.18037	8.18746	8.21723	8.18004	8.16281	8.17757	8.24456	8.23737	8.25688	8.24467	8.23647	8.25475	8.25626	8.24988	8.24191	8.2281	8.21405	8.22446	8.24414	8.22279	8.23006	8.23888	8.23555	8.22337	8.17311	8.17554	8.1627	8.1586	8.21705
0.091375	8.1592	8.16897	8.20656	8.24328	8.23562	8.23196	8.21548	8.2372	8.21153	8.19762	8.2158	8.23691	8.23038	8.23115	8.24345	8.19507	8.24304	8.21571	8.1978	8.19327	8.22482	8.21977	8.18415	8.2009	8.18758	8.24452	8.2418	8.24451	8.2503	8.23394	8.26229	8.27102	8.23531	8.23982	8.21949	8.22102	8.21603	8.23814	8.22305	8.21663	8.22413	8.21575	8.20969	8.16171	8.17206	8.17864	8.16501	8.2174
0.0915	8.15702	8.1784	8.19901	8.26843	8.23514	8.22053	8.21637	8.23445	8.22772	8.21697	8.21272	8.20817	8.21038	8.21339	8.23933	8.20837	8.23318	8.20773	8.1819	8.20972	8.22134	8.2058	8.19548	8.2124	8.18587	8.24673	8.24689	8.24806	8.26726	8.25378	8.2383	8.27893	8.23235	8.23601	8.21339	8.23969	8.23167	8.20409	8.23268	8.23341	8.22562	8.20116	8.20135	8.16484	8.15825	8.15726	8.17374	8.21214
0.091625	8.14048	8.18356	8.205	8.24679	8.22403	8.22927	8.22526	8.22248	8.21776	8.20567	8.22015	8.21773	8.20469	8.2103	8.22948	8.20096	8.22232	8.22744	8.20577	8.18806	8.1847	8.19806	8.17469	8.20602	8.17494	8.25014	8.24587	8.24418	8.25719	8.23528	8.24417	8.28272	8.23154	8.2232	8.23138	8.25584	8.22105	8.22074	8.23102	8.22793	8.24419	8.20104	8.20292	8.17194	8.17198	8.16012	8.17518	8.22929
0.09175	8.13294	8.18687	8.20832	8.222	8.23164	8.23477	8.2113	8.22064	8.2101	8.21326	8.21676	8.21583	8.21664	8.21974	8.24274	8.22304	8.20563	8.21563	8.21184	8.19405	8.17554	8.19948	8.17462	8.17607	8.19995	8.24488	8.24482	8.25562	8.24883	8.24338	8.24986	8.26585	8.22768	8.22279	8.23298	8.23115	8.21381	8.23553	8.2522	8.23401	8.23352	8.20815	8.19453	8.1738	8.19089	8.16787	8.18366	8.21705
0.091875	8.13463	8.17176	8.19162	8.21555	8.23472	8.23784	8.23078	8.25097	8.22649	8.21982	8.22317	8.22043	8.22169	8.24575	8.2196	8.21986	8.22623	8.1943	8.20432	8.18718	8.16989	8.20475	8.18143	8.19305	8.18144	8.24444	8.24132	8.26784	8.25746	8.23514	8.24559	8.25082	8.24725	8.23811	8.23776	8.24409	8.22873	8.23573	8.22059	8.20669	8.21774	8.20692	8.18769	8.18056	8.17506	8.19152	8.18459	8.2181
0.092	8.13133	8.17664	8.18851	8.22117	8.22224	8.23162	8.19035	8.24674	8.24252	8.20554	8.22548	8.20184	8.19694	8.24144	8.22614	8.1943	8.22768	8.21071	8.20582	8.19249	8.19579	8.21789	8.19767	8.20317	8.16957	8.25326	8.2371	8.26214	8.26533	8.25133	8.23264	8.25482	8.26584	8.24692	8.22847	8.25507	8.25122	8.24204	8.22865	8.22195	8.22533	8.21229	8.1988	8.16917	8.16406	8.18297	8.17934	8.21987
0.092125	8.12926	8.16344	8.19846	8.22901	8.22888	8.23249	8.20677	8.23201	8.21271	8.23405	8.22983	8.23517	8.19785	8.24432	8.20025	8.21194	8.21979	8.22001	8.19765	8.18498	8.19934	8.1841	8.20043	8.19548	8.17509	8.27943	8.26374	8.25304	8.22576	8.22245	8.2661	8.25736	8.239	8.26115	8.22184	8.23666	8.24818	8.22936	8.2287	8.22041	8.25867	8.20142	8.20385	8.17192	8.16009	8.18674	8.18183	8.22623
0.09225	8.15543	8.16356	8.19823	8.23909	8.24244	8.22586	8.22285	8.25387	8.21369	8.21768	8.2127	8.22927	8.21808	8.24044	8.22346	8.22008	8.23386	8.19564	8.195	8.1812	8.18126	8.19678	8.18981	8.18006	8.16991	8.28568	8.23792	8.24258	8.24795	8.24369	8.26455	8.25703	8.24414	8.2437	8.23863	8.23988	8.25875	8.2505	8.23899	8.21912	8.2412	8.22053	8.20627	8.1562	8.17355	8.18761	8.18497	8.21554
0.092375	8.1443	8.17973	8.17685	8.21979	8.24426	8.23012	8.21548	8.23466	8.22286	8.2092	8.22096	8.24686	8.22575	8.22742	8.23489	8.20479	8.24406	8.21467	8.1937	8.17391	8.18072	8.1925	8.1803	8.19246	8.19569	8.26925	8.23627	8.26167	8.2711	8.2682	8.24171	8.28272	8.26029	8.24281	8.25009	8.25186	8.22584	8.2346	8.24841	8.2196	8.23037	8.21186	8.20499	8.18432	8.15575	8.19115	8.16291	8.21784
0.0925	8.14719	8.17556	8.18921	8.24331	8.24384	8.2346	8.22124	8.22877	8.21121	8.22865	8.21852	8.23621	8.21076	8.23151	8.21033	8.20744	8.22774	8.23368	8.17886	8.18812	8.18111	8.2089	8.18872	8.17721	8.19947	8.24546	8.24345	8.25889	8.25773	8.26588	8.24145	8.27045	8.26789	8.23591	8.24191	8.24646	8.23341	8.2406	8.24165	8.23025	8.22073	8.19711	8.17578	8.17087	8.14321	8.17312	8.17064	8.22879
0.092625	8.15012	8.16913	8.19173	8.24525	8.25328	8.23309	8.23027	8.21969	8.21532	8.22322	8.21628	8.24734	8.19565	8.23266	8.21656	8.21794	8.21397	8.21119	8.19118	8.18611	8.16193	8.21432	8.1937	8.18287	8.19665	8.22903	8.22894	8.23727	8.25817	8.24309	8.24548	8.25459	8.25918	8.24759	8.22433	8.23077	8.22098	8.24771	8.22355	8.2305	8.21456	8.21811	8.17955	8.15617	8.16991	8.18066	8.17097	8.22269
0.09275	8.15485	8.17733	8.21564	8.21623	8.23476	8.24147	8.21441	8.21883	8.22851	8.21523	8.22801	8.22672	8.22047	8.21475	8.21441	8.19227	8.21113	8.22542	8.19493	8.19028	8.16963	8.19083	8.18841	8.1891	8.18619	8.25163	8.23785	8.24586	8.25719	8.24771	8.25098	8.24036	8.25015	8.24389	8.24503	8.22705	8.23012	8.23714	8.23003	8.23575	8.2306	8.21711	8.20161	8.1598	8.18635	8.18147	8.17615	8.23145
0.092875	8.1584	8.17029	8.20188	8.22419	8.22756	8.22467	8.23093	8.22627	8.2573	8.21003	8.23479	8.21797	8.22137	8.22633	8.21209	8.20234	8.21432	8.23156	8.21546	8.18841	8.19723	8.17874	8.21315	8.17053	8.16948	8.25794	8.24016	8.2472	8.26707	8.24018	8.23441	8.26955	8.24708	8.23245	8.25248	8.2415	8.23235	8.24903	8.23837	8.23984	8.23799	8.20217	8.20592	8.16711	8.17891	8.17653	8.17708	8.22723
0.093	8.16043	8.18633	8.18262	8.23045	8.24564	8.21658	8.20722	8.23609	8.25658	8.25034	8.2197	8.21439	8.19884	8.22997	8.20683	8.18809	8.22057	8.21952	8.21464	8.18738	8.17252	8.17897	8.18667	8.19492	8.19025	8.23544	8.2247	8.24282	8.27209	8.25481	8.26406	8.27498	8.24408	8.2451	8.23457	8.24014	8.23403	8.2092	8.24403	8.22487	8.2393	8.23533	8.19078	8.17058	8.17702	8.1658	8.17797	8.21432
0.093125	8.16668	8.16448	8.17667	8.24757	8.24809	8.23384	8.21757	8.24678	8.23385	8.2429	8.23135	8.24525	8.21265	8.24211	8.23442	8.20323	8.2132	8.22086	8.18383	8.18193	8.17606	8.16901	8.18125	8.1881	8.17312	8.23769	8.22369	8.24458	8.2505	8.24759	8.2588	8.27075	8.2402	8.24764	8.22539	8.22535	8.21716	8.21013	8.2371	8.20611	8.23988	8.18841	8.18025	8.17078	8.17488	8.18139	8.18638	8.21156
0.09325	8.18282	8.17031	8.18252	8.2392	8.2252	8.23056	8.217	8.2393	8.2335	8.22526	8.21733	8.2232	8.21931	8.21663	8.22873	8.20268	8.21929	8.19646	8.17487	8.18977	8.19327	8.17804	8.18194	8.1801	8.17223	8.25473	8.22968	8.27407	8.23765	8.24325	8.24549	8.24842	8.21242	8.25204	8.23096	8.23684	8.20276	8.23238	8.25046	8.22504	8.23449	8.21326	8.19823	8.1516	8.15945	8.16858	8.17693	8.20713
0.093375	8.15076	8.16167	8.19768	8.22674	8.21908	8.22034	8.22989	8.2299	8.23189	8.21436	8.21163	8.22703	8.2076	8.2225	8.21954	8.22041	8.22209	8.20212	8.20102	8.17702	8.1949	8.18326	8.18483	8.18049	8.17969	8.2578	8.23041	8.2626	8.25806	8.24707	8.24282	8.25642	8.24846	8.24819	8.23772	8.23354	8.20515	8.23907	8.22555	8.21609	8.24198	8.2374	8.19753	8.15831	8.19037	8.16862	8.16553	8.19085
0.0935	8.15099	8.17543	8.19355	8.23297	8.23539	8.23342	8.22884	8.24267	8.23251	8.24152	8.20486	8.21184	8.2216	8.23238	8.23695	8.2288	8.24123	8.20748	8.18957	8.17737	8.1848	8.20773	8.19392	8.1818	8.18497	8.25699	8.24264	8.23483	8.24393	8.23265	8.25918	8.28094	8.25571	8.2507	8.22309	8.20467	8.21855	8.2149	8.22849	8.20248	8.22124	8.22153	8.22212	8.17212	8.15963	8.17789	8.16859	8.2108
0.093625	8.16944	8.1938	8.19301	8.21033	8.23394	8.23289	8.22866	8.24612	8.22138	8.2206	8.22522	8.2201	8.21593	8.23064	8.21996	8.2159	8.2376	8.21445	8.196	8.1879	8.19143	8.20399	8.18767	8.18294	8.19212	8.26192	8.25829	8.24467	8.2504	8.24885	8.23649	8.26806	8.24574	8.24633	8.23676	8.21616	8.21078	8.23438	8.22326	8.22889	8.21723	8.23506	8.20935	8.1702	8.1883	8.1601	8.16135	8.22292
0.09375	8.14172	8.17931	8.21825	8.22062	8.24052	8.2284	8.2165	8.24489	8.22953	8.21229	8.20736	8.24556	8.21748	8.24112	8.19902	8.20246	8.22993	8.22518	8.20091	8.177	8.20146	8.20199	8.18292	8.1985	8.19592	8.26434	8.24572	8.24551	8.2386	8.25732	8.26837	8.25762	8.2422	8.24387	8.24136	8.23122	8.20979	8.23659	8.22577	8.22771	8.22826	8.22762	8.21499	8.16947	8.1899	8.17175	8.17129	8.21829
0.093875	8.13693	8.15923	8.19409	8.23031	8.22781	8.23734	8.19725	8.24556	8.22487	8.23313	8.22198	8.23328	8.21065	8.23695	8.19279	8.2171	8.24301	8.22794	8.17595	8.18081	8.19136	8.19927	8.20409	8.2206	8.20904	8.28162	8.24943	8.26836	8.26393	8.26295	8.27325	8.25925	8.24374	8.24983	8.24348	8.23981	8.23971	8.24172	8.23627	8.22258	8.2318	8.21264	8.20924	8.16872	8.16749	8.17818	8.14815	8.2186
0.094	8.15233	8.17426	8.20364	8.24277	8.25923	8.24305	8.20647	8.25008	8.22586	8.24192	8.23144	8.21407	8.20235	8.23908	8.21738	8.21473	8.22433	8.21899	8.18951	8.17355	8.1922	8.19751	8.19966	8.16763	8.18725	8.25738	8.2192	8.26636	8.23954	8.24693	8.25512	8.28062	8.24426	8.22877	8.23049	8.24272	8.22726	8.22427	8.23826	8.24683	8.22249	8.21822	8.20615	8.15695	8.15088	8.17328	8.15607	8.22798
0.094125	8.15408	8.17085	8.20355	8.23071	8.23968	8.24633	8.19711	8.21922	8.21926	8.22344	8.23178	8.21851	8.21726	8.23015	8.21362	8.22958	8.21692	8.2139	8.1995	8.19352	8.1561	8.20359	8.1662	8.17051	8.19135	8.26479	8.24647	8.27042	8.25275	8.25862	8.25311	8.27209	8.25017	8.24026	8.2627	8.25684	8.22329	8.22976	8.23683	8.23732	8.22366	8.24155	8.19388	8.15276	8.15366	8.18261	8.1635	8.24001
0.09425	8.13824	8.17936	8.20942	8.21725	8.24711	8.20923	8.21377	8.2379	8.22318	8.2253	8.22403	8.2115	8.21147	8.23486	8.20558	8.21049	8.23411	8.21661	8.1852	8.17271	8.15801	8.1991	8.16075	8.17098	8.17609	8.25278	8.24629	8.25365	8.26242	8.24054	8.25461	8.26116	8.22783	8.23724	8.24345	8.2547	8.20882	8.25091	8.24165	8.23593	8.21896	8.21726	8.1866	8.17793	8.1645	8.18887	8.16935	8.21743
0.094375	8.15357	8.16042	8.1899	8.23567	8.23733	8.21581	8.20869	8.22797	8.21761	8.23164	8.20258	8.21226	8.1911	8.24302	8.21395	8.20313	8.23154	8.20588	8.18542	8.16348	8.18324	8.17914	8.17985	8.16788	8.16161	8.24344	8.24232	8.24414	8.23325	8.2273	8.24017	8.26253	8.24095	8.2251	8.22944	8.26644	8.2233	8.24669	8.24004	8.24338	8.23782	8.18993	8.21503	8.15605	8.16723	8.20048	8.17454	8.19447
0.0945	8.15498	8.16318	8.20361	8.22737	8.2375	8.22427	8.23331	8.22962	8.23594	8.21615	8.23586	8.22347	8.21304	8.23585	8.21812	8.20461	8.2195	8.2153	8.19234	8.18246	8.17759	8.17862	8.17305	8.20184	8.15923	8.25603	8.24526	8.2535	8.24679	8.25077	8.2332	8.26731	8.25564	8.2302	8.24569	8.26176	8.23244	8.21377	8.23123	8.23895	8.24155	8.19311	8.19256	8.16366	8.16045	8.18435	8.15566	8.20108
0.094625	8.16417	8.17426	8.19646	8.23125	8.2232	8.23588	8.22836	8.22144	8.23158	8.22594	8.23242	8.22887	8.21732	8.23041	8.21442	8.20376	8.22298	8.2086	8.20105	8.18544	8.16876	8.18828	8.17715	8.19354	8.16525	8.24464	8.23208	8.26663	8.2563	8.23743	8.25661	8.25493	8.25727	8.23602	8.20722	8.2511	8.2109	8.23552	8.2414	8.24101	8.2202	8.2197	8.20279	8.15407	8.16508	8.17391	8.17226	8.20041
0.09475	8.13965	8.16292	8.19991	8.24291	8.2209	8.2404	8.2294	8.23403	8.21297	8.23406	8.22008	8.20295	8.21933	8.22855	8.20508	8.19505	8.2393	8.20433	8.19146	8.22298	8.16957	8.20629	8.19742	8.18809	8.17525	8.23664	8.2347	8.25564	8.24387	8.22981	8.25848	8.26651	8.2436	8.24292	8.23736	8.23335	8.20506	8.24055	8.22335	8.24213	8.21182	8.2179	8.18378	8.17087	8.18506	8.16988	8.172	8.22041
0.094875	8.12404	8.16901	8.21233	8.21727	8.23537	8.2288	8.22713	8.2598	8.21895	8.22313	8.21579	8.22733	8.20794	8.20697	8.19821	8.21347	8.23369	8.2113	8.18813	8.17568	8.16644	8.2154	8.18558	8.17828	8.18462	8.23989	8.25777	8.24593	8.26356	8.24932	8.26931	8.2702	8.25629	8.24846	8.23731	8.2126	8.23474	8.23421	8.23471	8.22644	8.21988	8.20065	8.20191	8.15576	8.15909	8.18502	8.159	8.2338
0.095	8.1426	8.15919	8.19437	8.20214	8.22143	8.22433	8.23222	8.24945	8.22569	8.21889	8.20976	8.22351	8.1951	8.22053	8.19226	8.21434	8.21767	8.20435	8.18247	8.18909	8.19631	8.19779	8.20416	8.17029	8.20494	8.25343	8.2208	8.23381	8.2526	8.22523	8.2674	8.2658	8.25338	8.25921	8.25284	8.20676	8.23521	8.2244	8.24477	8.21828	8.22999	8.21667	8.19689	8.17771	8.16896	8.17791	8.18745	8.21446
0.095125	8.15239	8.18094	8.1922	8.22417	8.22026	8.22475	8.22848	8.24193	8.22174	8.21412	8.20219	8.21713	8.2145	8.22367	8.19753	8.21157	8.24071	8.21439	8.20339	8.17548	8.18994	8.19426	8.19835	8.16637	8.20764	8.27296	8.23214	8.25512	8.23647	8.22848	8.25254	8.25953	8.26303	8.23968	8.23501	8.23534	8.24145	8.24027	8.23874	8.21519	8.23157	8.21417	8.1784	8.16867	8.1855	8.17974	8.1814	8.20528
0.09525	8.15576	8.16698	8.19261	8.22186	8.2417	8.22543	8.21491	8.22867	8.22983	8.21495	8.20554	8.23723	8.21406	8.23794	8.20583	8.20141	8.21477	8.21445	8.18462	8.17403	8.19652	8.19911	8.1826	8.18326	8.18622	8.24088	8.23709	8.24215	8.23936	8.24493	8.24204	8.24451	8.25092	8.23446	8.23003	8.25746	8.23762	8.25061	8.22884	8.21388	8.21496	8.21819	8.19192	8.17814	8.16865	8.18186	8.17562	8.22575
0.095375	8.13393	8.16816	8.1977	8.22517	8.22066	8.22002	8.22601	8.23492	8.22794	8.23637	8.19099	8.21687	8.18098	8.22222	8.21641	8.21626	8.20096	8.20968	8.19778	8.17727	8.19123	8.21062	8.18958	8.17258	8.17911	8.26241	8.2184	8.24941	8.24782	8.25417	8.25136	8.24369	8.25406	8.23125	8.23479	8.22973	8.22559	8.24103	8.23045	8.22427	8.21063	8.19884	8.21155	8.16557	8.18979	8.19005	8.18331	8.21669
0.0955	8.14584	8.17844	8.17453	8.20797	8.20787	8.23764	8.19974	8.23248	8.22082	8.21725	8.20188	8.21729	8.18304	8.2344	8.23058	8.21805	8.22124	8.20442	8.19615	8.20121	8.19321	8.20198	8.20443	8.1924	8.16476	8.26417	8.23035	8.24747	8.23328	8.24739	8.25477	8.26576	8.22968	8.26481	8.24387	8.21989	8.2149	8.23573	8.23579	8.2286	8.23083	8.21516	8.19077	8.16854	8.17052	8.20201	8.17551	8.20178
0.095625	8.14471	8.20084	8.20208	8.2311	8.22278	8.24693	8.20898	8.22473	8.22563	8.22703	8.20184	8.21338	8.21282	8.22341	8.22784	8.18936	8.22094	8.19743	8.19608	8.18999	8.19345	8.1833	8.19772	8.1698	8.18035	8.2721	8.23928	8.2346	8.2293	8.24969	8.25635	8.25279	8.24405	8.25352	8.22846	8.19833	8.2207	8.23876	8.20785	8.22433	8.23598	8.21154	8.17538	8.16093	8.17189	8.18112	8.13805	8.21942
0.09575	8.12754	8.18615	8.19617	8.22381	8.23296	8.23978	8.20126	8.23354	8.22018	8.21967	8.21257	8.22035	8.23448	8.24113	8.21329	8.19653	8.20467	8.21777	8.20025	8.18992	8.1839	8.1798	8.18507	8.18311	8.17008	8.24316	8.24681	8.26885	8.24354	8.26859	8.27389	8.24583	8.24201	8.26845	8.24537	8.22992	8.23643	8.22805	8.23175	8.23657	8.23074	8.21802	8.17273	8.15617	8.14346	8.18161	8.17282	8.22302
0.095875	8.14619	8.1739	8.20064	8.22841	8.22177	8.21355	8.21947	8.23277	8.2152	8.18421	8.21466	8.23321	8.2036	8.22711	8.20043	8.20087	8.22456	8.22033	8.20486	8.18289	8.18084	8.17205	8.18652	8.18976	8.17513	8.23635	8.24744	8.25382	8.25412	8.25112	8.24665	8.24963	8.24303	8.26231	8.22683	8.23578	8.22469	8.22134	8.24617	8.21553	8.22609	8.2136	8.17525	8.16075	8.13447	8.18411	8.1539	8.21558
0.096	8.16227	8.17475	8.20474	8.22665	8.23705	8.22759	8.20423	8.24435	8.2186	8.19663	8.21886	8.22305	8.19234	8.22307	8.21683	8.21121	8.22536	8.21338	8.21158	8.20206	8.22373	8.17953	8.18899	8.18643	8.1692	8.26478	8.22231	8.24381	8.24534	8.23949	8.2361	8.2578	8.25103	8.27277	8.21818	8.23269	8.23156	8.23743	8.21129	8.22213	8.23669	8.22164	8.19831	8.16006	8.15749	8.18307	8.16825	8.19952
0.096125	8.15228	8.18402	8.20548	8.22693	8.2339	8.24362	8.21032	8.24483	8.22729	8.20089	8.21265	8.22652	8.19926	8.23122	8.21862	8.2051	8.20706	8.21664	8.19739	8.18451	8.19901	8.19658	8.18752	8.16185	8.19102	8.24731	8.23725	8.22448	8.25046	8.25256	8.25039	8.28058	8.24929	8.24891	8.21501	8.23798	8.23074	8.24785	8.2082	8.22753	8.23199	8.24475	8.20375	8.1432	8.1696	8.19644	8.16183	8.21516
0.09625	8.15488	8.16997	8.19415	8.24207	8.23844	8.23648	8.21825	8.23755	8.22244	8.20216	8.23404	8.21815	8.21393	8.24497	8.22469	8.20521	8.21851	8.18838	8.19895	8.16491	8.18151	8.16665	8.19793	8.17326	8.17384	8.25133	8.22739	8.23016	8.24911	8.23441	8.24834	8.25404	8.23553	8.27455	8.22496	8.23159	8.23716	8.25186	8.21828	8.23249	8.22524	8.21748	8.19728	8.16548	8.16235	8.16087	8.1656	8.22108
0.096375	8.15466	8.17254	8.18648	8.25054	8.22365	8.22216	8.23274	8.22571	8.21703	8.21303	8.212	8.2221	8.21279	8.22421	8.20206	8.19289	8.22259	8.20858	8.22085	8.16624	8.17617	8.19583	8.17977	8.17896	8.20578	8.24639	8.22435	8.25584	8.24034	8.2512	8.25076	8.25047	8.21978	8.24255	8.22259	8.2381	8.21306	8.23228	8.23015	8.21794	8.21547	8.23988	8.19065	8.16718	8.15907	8.16904	8.18289	8.22153
0.0965	8.14931	8.16622	8.19502	8.23996	8.22298	8.23389	8.22988	8.24805	8.21253	8.21927	8.19682	8.2124	8.20998	8.23128	8.18696	8.18643	8.21944	8.20827	8.20736	8.16979	8.19383	8.18015	8.19863	8.17509	8.19341	8.25188	8.21227	8.24288	8.25893	8.25103	8.25638	8.25976	8.22207	8.23891	8.25227	8.23683	8.22342	8.22602	8.23069	8.22431	8.20101	8.21977	8.2036	8.16817	8.1661	8.17187	8.1705	8.20956
0.096625	8.15295	8.18555	8.19121	8.24736	8.2309	8.23701	8.20396	8.24654	8.21212	8.24266	8.19918	8.19351	8.21771	8.24611	8.20616	8.18904	8.22943	8.20972	8.19942	8.1993	8.18559	8.17448	8.20827	8.18204	8.19976	8.23368	8.25545	8.23132	8.26749	8.25821	8.2499	8.25895	8.25604	8.24101	8.22247	8.21693	8.22392	8.23292	8.24557	8.23125	8.2039	8.21669	8.18266	8.18088	8.16819	8.17187	8.15511	8.20273
0.09675	8.13031	8.1785	8.18676	8.24782	8.22857	8.24171	8.19862	8.22455	8.21097	8.23612	8.20561	8.20099	8.19926	8.24643	8.21772	8.20226	8.22676	8.21439	8.19597	8.18976	8.20725	8.19209	8.19276	8.19092	8.20187	8.25685	8.23476	8.25513	8.23725	8.23888	8.25655	8.26474	8.2597	8.24636	8.21068	8.23041	8.22134	8.24979	8.23713	8.23691	8.22998	8.20821	8.20317	8.14949	8.16444	8.1775	8.15844	8.22357
0.096875	8.14926	8.16201	8.20322	8.226	8.22124	8.2485	8.21587	8.22387	8.2077	8.22099	8.22816	8.2178	8.21243	8.22285	8.20403	8.21162	8.2094	8.2141	8.18555	8.18658	8.19125	8.18717	8.19486	8.17755	8.19439	8.26173	8.24504	8.25146	8.26238	8.24877	8.26164	8.27617	8.24657	8.23419	8.22062	8.243	8.23258	8.24502	8.22332	8.24247	8.24319	8.22379	8.19417	8.17725	8.17409	8.17418	8.16871	8.22509
0.097	8.14857	8.18049	8.19998	8.21284	8.24678	8.22771	8.19968	8.2342	8.23005	8.19705	8.22002	8.21857	8.20077	8.21068	8.21617	8.2206	8.22371	8.20428	8.19713	8.15635	8.19594	8.20678	8.17966	8.17326	8.16455	8.24731	8.25175	8.25848	8.2673	8.25104	8.24033	8.27975	8.24585	8.23335	8.23235	8.24247	8.24445	8.24143	8.22197	8.21921	8.21809	8.21301	8.19758	8.157	8.18094	8.17052	8.18495	8.23331
0.097125	8.16313	8.18658	8.20731	8.23379	8.2474	8.21994	8.21059	8.22782	8.21954	8.20106	8.20934	8.20222	8.20803	8.23061	8.217	8.2021	8.2218	8.21149	8.20686	8.15885	8.19636	8.20158	8.21119	8.17885	8.16686	8.24059	8.2465	8.23402	8.24596	8.24848	8.25188	8.2612	8.24071	8.24395	8.23547	8.23544	8.23588	8.22732	8.21729	8.22328	8.24582	8.20135	8.16965	8.15783	8.18782	8.16396	8.18324	8.22574
0.09725	8.15723	8.17632	8.18881	8.23026	8.24567	8.2271	8.22576	8.22258	8.21973	8.21643	8.19706	8.2182	8.19706	8.23318	8.20477	8.20256	8.24315	8.22057	8.19256	8.18344	8.19604	8.19172	8.19268	8.18275	8.17195	8.25414	8.23601	8.2547	8.23901	8.25481	8.23226	8.27221	8.22035	8.23804	8.24113	8.23692	8.21636	8.24146	8.19345	8.23278	8.25896	8.18362	8.1907	8.14867	8.18185	8.16069	8.16885	8.20585
0.097375	8.13075	8.15927	8.18132	8.25338	8.22366	8.22803	8.20302	8.23348	8.21419	8.22346	8.20829	8.21597	8.21143	8.23451	8.20611	8.19568	8.23427	8.20648	8.19361	8.19	8.20224	8.19609	8.19356	8.19422	8.17446	8.24769	8.24374	8.24927	8.23749	8.25352	8.2309	8.27397	8.2383	8.24776	8.24407	8.23496	8.23254	8.217	8.2291	8.22278	8.22796	8.1904	8.20138	8.14257	8.15725	8.18428	8.1668	8.21986
0.0975	8.14317	8.16623	8.20501	8.23525	8.22891	8.22781	8.20201	8.23895	8.20666	8.21878	8.20991	8.22111	8.20895	8.22278	8.23859	8.21364	8.21126	8.20695	8.16784	8.18077	8.20473	8.17838	8.1933	8.17762	8.1609	8.23979	8.25103	8.23726	8.2385	8.24273	8.24799	8.26434	8.22351	8.253	8.22844	8.22364	8.2357	8.23923	8.21935	8.21872	8.21332	8.21262	8.18203	8.1479	8.13481	8.1967	8.17959	8.22279
0.097625	8.16461	8.16203	8.2178	8.22482	8.22065	8.22617	8.203	8.24083	8.19798	8.23036	8.22076	8.22494	8.21984	8.21518	8.21325	8.20557	8.19984	8.19865	8.19399	8.18174	8.20254	8.19878	8.2079	8.17841	8.17636	8.23277	8.23936	8.26138	8.2485	8.24229	8.25397	8.25512	8.24503	8.25182	8.2231	8.21321	8.2416	8.20547	8.22313	8.22541	8.21598	8.21194	8.18562	8.15022	8.16027	8.17616	8.167	8.20717
0.09775	8.1651	8.17316	8.2002	8.22944	8.23614	8.24407	8.21109	8.24363	8.21271	8.21938	8.22295	8.22673	8.2078	8.22277	8.20438	8.20162	8.22417	8.2197	8.20087	8.1788	8.17551	8.18906	8.19296	8.17821	8.16998	8.23117	8.22816	8.24815	8.24984	8.24988	8.24105	8.25227	8.24187	8.23689	8.21943	8.21946	8.24007	8.21364	8.21826	8.25159	8.23247	8.21908	8.18645	8.1558	8.17788	8.18086	8.16782	8.2158
0.097875	8.16189	8.16918	8.20461	8.21958	8.22179	8.24158	8.20696	8.2264	8.21686	8.23752	8.22227	8.213	8.20886	8.21324	8.2205	8.20791	8.19398	8.21277	8.17934	8.18944	8.16851	8.18604	8.20309	8.17839	8.15369	8.22649	8.24448	8.26551	8.25307	8.25208	8.23082	8.25211	8.22891	8.23663	8.23138	8.23483	8.24081	8.24147	8.24635	8.24779	8.23712	8.22649	8.18062	8.15854	8.15657	8.1721	8.15343	8.2058
0.098	8.15871	8.16934	8.20804	8.22576	8.22179	8.21733	8.2242	8.25185	8.20206	8.23318	8.21691	8.21349	8.20734	8.2131	8.22595	8.21687	8.19504	8.21129	8.15767	8.20013	8.1806	8.17728	8.19492	8.17481	8.17239	8.23947	8.25756	8.26463	8.24792	8.24757	8.23311	8.27109	8.22698	8.2423	8.24155	8.25129	8.23347	8.23777	8.23484	8.20876	8.23627	8.22797	8.17558	8.15434	8.17294	8.18503	8.15897	8.22147
0.098125	8.12673	8.16588	8.2058	8.24092	8.22513	8.21725	8.20183	8.24782	8.22984	8.21932	8.21857	8.22948	8.21929	8.219	8.2198	8.20433	8.21702	8.20802	8.18283	8.18924	8.19324	8.18522	8.17657	8.18059	8.20595	8.24195	8.23703	8.26682	8.22647	8.25551	8.23225	8.27162	8.2309	8.22955	8.22442	8.24031	8.23459	8.21736	8.23437	8.22612	8.23692	8.22538	8.18849	8.15517	8.16264	8.17584	8.16727	8.21125
0.09825	8.11937	8.15095	8.19891	8.23159	8.2273	8.2299	8.19022	8.23083	8.20235	8.21094	8.2164	8.2136	8.20751	8.23273	8.19704	8.22089	8.21175	8.21279	8.1857	8.15998	8.18322	8.18328	8.17956	8.18412	8.15945	8.25418	8.2269	8.26508	8.23233	8.24374	8.21937	8.24165	8.23509	8.22627	8.2261	8.24277	8.23108	8.23444	8.23082	8.212	8.23054	8.20637	8.2059	8.14964	8.16156	8.15697	8.16879	8.18925
0.098375	8.12218	8.17914	8.17412	8.22039	8.23386	8.23762	8.19244	8.23008	8.2177	8.21479	8.21674	8.21866	8.18677	8.21887	8.21992	8.18823	8.20872	8.23962	8.19798	8.15938	8.19743	8.21119	8.16788	8.18935	8.15856	8.26332	8.23794	8.25127	8.23714	8.25003	8.23045	8.25017	8.23445	8.2534	8.23218	8.25099	8.20397	8.24059	8.21712	8.22466	8.21818	8.23486	8.19344	8.16489	8.15237	8.17286	8.17282	8.21491
0.0985	8.12974	8.17194	8.17226	8.22974	8.24621	8.21989	8.19589	8.22958	8.21454	8.22696	8.20978	8.20818	8.20325	8.22584	8.22351	8.20459	8.22868	8.20589	8.21052	8.1619	8.16808	8.19702	8.17166	8.1862	8.16698	8.24969	8.22389	8.25892	8.2345	8.21696	8.24783	8.24532	8.24537	8.24722	8.20802	8.23495	8.21471	8.23947	8.20848	8.2232	8.2201	8.21072	8.20139	8.16611	8.15984	8.16633	8.16371	8.21559
0.098625	8.1483	8.1365	8.18213	8.23432	8.22185	8.23044	8.22724	8.22198	8.21488	8.24223	8.21313	8.22798	8.20624	8.22106	8.21992	8.21797	8.23999	8.19584	8.1979	8.17033	8.17662	8.18881	8.18283	8.18156	8.18212	8.23041	8.25129	8.25613	8.25416	8.22881	8.237	8.24551	8.25915	8.23161	8.22955	8.24005	8.21899	8.2116	8.20441	8.2543	8.21652	8.2133	8.20786	8.15966	8.16003	8.16716	8.17818	8.22321
0.09875	8.139	8.15904	8.19817	8.21398	8.23077	8.24014	8.23254	8.20995	8.22127	8.23528	8.20364	8.21297	8.21242	8.21584	8.21238	8.20676	8.20878	8.22784	8.20167	8.16341	8.16905	8.19488	8.18052	8.16679	8.17439	8.23627	8.25578	8.23891	8.25397	8.24659	8.23656	8.26229	8.24868	8.24306	8.23125	8.23936	8.21039	8.2279	8.20924	8.23752	8.20924	8.22351	8.19349	8.15039	8.15581	8.1571	8.16945	8.2252
0.098875	8.13936	8.16977	8.20282	8.21588	8.24181	8.22232	8.22115	8.20978	8.22583	8.23496	8.20419	8.21297	8.21128	8.22723	8.21917	8.18787	8.20621	8.23029	8.19177	8.16678	8.20284	8.2099	8.18793	8.17084	8.17601	8.24126	8.23655	8.24416	8.24738	8.24117	8.25394	8.23286	8.22495	8.24672	8.23085	8.26086	8.22112	8.20707	8.2	8.25438	8.23888	8.22533	8.21081	8.16507	8.159	8.16649	8.1495	8.19505
0.099	8.1474	8.16036	8.19136	8.23283	8.2088	8.20888	8.20401	8.22291	8.21729	8.21651	8.20864	8.22751	8.18849	8.23071	8.22153	8.2011	8.22981	8.2164	8.19201	8.1856	8.18222	8.18706	8.20766	8.1614	8.17134	8.24927	8.25402	8.23666	8.24058	8.25248	8.26152	8.2581	8.2428	8.23414	8.23875	8.24252	8.23766	8.22923	8.21622	8.23161	8.22745	8.22308	8.19599	8.16206	8.15513	8.18314	8.16204	8.20122
0.099125	8.14989	8.14794	8.20045	8.22874	8.20901	8.2196	8.22104	8.24042	8.20575	8.22239	8.19314	8.20812	8.20157	8.22813	8.22614	8.22153	8.20823	8.20821	8.18344	8.18903	8.17374	8.20125	8.2078	8.16231	8.18902	8.24004	8.22982	8.24054	8.21595	8.23682	8.24844	8.26865	8.25876	8.24127	8.22408	8.22726	8.23016	8.24387	8.21625	8.23254	8.24063	8.20784	8.21442	8.15755	8.17857	8.17918	8.17729	8.21896
0.09925	8.14686	8.15501	8.19681	8.23347	8.23493	8.25368	8.20754	8.24496	8.1866	8.21908	8.21974	8.21886	8.20938	8.2337	8.22929	8.20945	8.23191	8.19965	8.18122	8.18818	8.19934	8.20255	8.18909	8.18164	8.17632	8.23678	8.23567	8.24103	8.23512	8.23996	8.2532	8.24368	8.24656	8.24223	8.22903	8.23602	8.21808	8.23321	8.21913	8.25141	8.2487	8.19517	8.19201	8.17885	8.17152	8.17868	8.15583	8.20369
0.099375	8.15761	8.15085	8.18736	8.21564	8.25468	8.2003	8.22309	8.24183	8.20935	8.21185	8.19768	8.22626	8.19184	8.22201	8.20383	8.2054	8.23278	8.17805	8.20448	8.18892	8.17687	8.19025	8.17817	8.18407	8.16831	8.25074	8.23871	8.22764	8.2317	8.24657	8.23691	8.25475	8.24601	8.25041	8.22598	8.23764	8.21719	8.24594	8.23493	8.22717	8.2484	8.21907	8.18999	8.17862	8.17682	8.15639	8.13909	8.20383
0.0995	8.13201	8.15997	8.17016	8.23431	8.23853	8.21603	8.22507	8.21838	8.20152	8.20115	8.2172	8.21848	8.20813	8.21595	8.22086	8.19806	8.22315	8.19793	8.19042	8.19726	8.16449	8.1866	8.19226	8.17564	8.18665	8.23117	8.26517	8.22915	8.23741	8.22816	8.22655	8.23508	8.25849	8.22393	8.22021	8.22453	8.22814	8.24061	8.21755	8.2256	8.23685	8.19405	8.17904	8.16065	8.15761	8.14991	8.15633	8.20926
0.099625	8.1472	8.17052	8.16519	8.24016	8.22883	8.23637	8.23479	8.23846	8.23804	8.21028	8.23174	8.20882	8.21793	8.21702	8.23694	8.2026	8.18503	8.19565	8.20073	8.18062	8.18091	8.17135	8.19987	8.17711	8.16447	8.23037	8.25117	8.22004	8.2511	8.24223	8.22884	8.26215	8.26585	8.2225	8.23375	8.24023	8.22491	8.23977	8.24176	8.21755	8.22483	8.21847	8.20554	8.13861	8.16667	8.15778	8.15176	8.2132
0.09975	8.13788	8.17335	8.18453	8.23656	8.23507	8.2233	8.20649	8.22408	8.24223	8.21293	8.22224	8.21033	8.20533	8.21627	8.20454	8.18678	8.20273	8.19319	8.2039	8.16343	8.18534	8.18086	8.19364	8.19024	8.14418	8.23218	8.24912	8.23853	8.24455	8.24053	8.22944	8.26818	8.2543	8.21983	8.23898	8.26684	8.22405	8.23557	8.21409	8.21915	8.22507	8.22218	8.18948	8.14709	8.15994	8.18554	8.14796	8.22507
0.099875	8.15394	8.14925	8.19386	8.23576	8.24211	8.22004	8.18559	8.22372	8.23128	8.20226	8.21384	8.21785	8.20822	8.21269	8.20396	8.19604	8.21648	8.19801	8.1963	8.15247	8.17599	8.19052	8.17866	8.19157	8.15736	8.23398	8.24738	8.24595	8.24821	8.24995	8.24615	8.25637	8.23408	8.25769	8.23416	8.25356	8.20697	8.23608	8.22577	8.22007	8.2169	8.18667	8.19196	8.14819	8.15024	8.18153	8.17483	8.20997
0.1	8.14787	8.18911	8.18939	8.22418	8.20562	8.21845	8.20345	8.21908	8.21335	8.204	8.21124	8.2396	8.20575	8.20793	8.20943	8.21051	8.21989	8.18451	8.19848	8.17	8.17042	8.17694	8.18494	8.18125	8.16977	8.24688	8.23507	8.23362	8.25983	8.24361	8.25217	8.2571	8.24949	8.23218	8.23145	8.25333	8.21459	8.21507	8.23527	8.21616	8.22073	8.20847	8.19082	8.16096	8.16904	8.16872	8.16785	8.18446
0.100125	8.148	8.16595	8.18332	8.23278	8.2317	8.20698	8.20863	8.22855	8.21313	8.19716	8.22826	8.21923	8.20104	8.21109	8.22873	8.19643	8.23226	8.18844	8.19041	8.17313	8.18089	8.16856	8.17954	8.18364	8.16823	8.24381	8.2356	8.23187	8.24761	8.26269	8.24738	8.27741	8.24226	8.22131	8.23773	8.24544	8.19922	8.23719	8.21527	8.23327	8.1949	8.21503	8.16253	8.16026	8.16836	8.14622	8.16962	8.19926
0.10025	8.13921	8.16712	8.1991	8.22372	8.22337	8.20314	8.20398	8.22149	8.22527	8.21766	8.22623	8.2048	8.18503	8.21985	8.22459	8.20004	8.23118	8.1916	8.1872	8.1537	8.19654	8.20348	8.16077	8.18473	8.1669	8.22499	8.22405	8.23436	8.27247	8.26271	8.25835	8.28491	8.21927	8.2363	8.23196	8.25297	8.20495	8.23187	8.20422	8.2299	8.22011	8.21069	8.17586	8.15943	8.17462	8.17286	8.19145	8.1978
0.100375	8.13617	8.17245	8.18861	8.23355	8.23346	8.20838	8.2068	8.23489	8.21256	8.21773	8.21421	8.2083	8.19748	8.24211	8.23417	8.19083	8.21209	8.21119	8.17646	8.17494	8.18771	8.19411	8.16775	8.17439	8.17429	8.24633	8.22092	8.24117	8.25204	8.23767	8.25616	8.26648	8.22916	8.25208	8.2402	8.22902	8.23044	8.22076	8.20659	8.21384	8.21329	8.21762	8.19116	8.15395	8.16019	8.18398	8.17777	8.19016
0.1005	8.13244	8.16972	8.18899	8.22237	8.21605	8.22274	8.19987	8.22913	8.20107	8.22048	8.20165	8.21467	8.17947	8.23697	8.22274	8.19437	8.21201	8.20231	8.17429	8.1869	8.17726	8.19038	8.17766	8.17366	8.16243	8.24898	8.24651	8.24335	8.23957	8.24721	8.24525	8.24767	8.23867	8.24248	8.23856	8.23001	8.21644	8.22942	8.23471	8.21759	8.23389	8.2207	8.22014	8.16077	8.1611	8.17088	8.17445	8.23003
0.100625	8.13715	8.15894	8.17364	8.21074	8.23054	8.22308	8.22225	8.21923	8.22018	8.22105	8.22282	8.20718	8.19576	8.23805	8.20212	8.18854	8.21572	8.20512	8.1735	8.16238	8.14861	8.19381	8.18786	8.17079	8.16566	8.25938	8.25064	8.24782	8.24583	8.25429	8.2437	8.26354	8.238	8.21375	8.23264	8.24184	8.22183	8.22934	8.21005	8.21945	8.22439	8.19785	8.1772	8.18278	8.17141	8.15147	8.17106	8.21243
0.10075	8.15381	8.15367	8.17781	8.19559	8.22448	8.21486	8.22839	8.21181	8.22525	8.2113	8.21745	8.21809	8.2005	8.23125	8.20422	8.19923	8.19281	8.17704	8.17715	8.17933	8.17212	8.18238	8.18365	8.16837	8.16257	8.23942	8.22792	8.22881	8.23929	8.23541	8.25803	8.26807	8.23226	8.24412	8.22478	8.22648	8.24348	8.22314	8.20563	8.24158	8.21645	8.21043	8.17969	8.17633	8.15907	8.18348	8.17314	8.20031
0.100875	8.1572	8.15387	8.18834	8.2013	8.21034	8.20022	8.21014	8.21858	8.23089	8.20029	8.21283	8.21111	8.22394	8.20788	8.21702	8.20326	8.20771	8.18325	8.19864	8.19865	8.17747	8.18439	8.16073	8.18072	8.16803	8.24609	8.23969	8.235	8.24401	8.24762	8.24608	8.27604	8.22333	8.24052	8.25529	8.2192	8.22202	8.22133	8.21465	8.20898	8.21387	8.19141	8.19785	8.15025	8.16225	8.18382	8.14973	8.20051
0.101	8.16139	8.17618	8.18442	8.21136	8.21348	8.21942	8.21017	8.22951	8.23201	8.21194	8.21838	8.21256	8.21297	8.22461	8.20511	8.1897	8.20972	8.19624	8.17839	8.19788	8.17454	8.18696	8.16032	8.175	8.16438	8.2408	8.26289	8.26533	8.253	8.23026	8.25473	8.26159	8.22843	8.22861	8.24792	8.22958	8.22848	8.21237	8.21123	8.21906	8.20104	8.20909	8.1946	8.14358	8.14636	8.18128	8.15782	8.21481
0.101125	8.15002	8.17417	8.18479	8.20842	8.21908	8.23352	8.20476	8.22253	8.22252	8.21093	8.20805	8.21484	8.21317	8.25676	8.23605	8.18644	8.23586	8.19643	8.17723	8.18414	8.15894	8.19109	8.15895	8.18459	8.16402	8.22793	8.25323	8.24403	8.26057	8.23993	8.25515	8.25819	8.22166	8.25419	8.22245	8.24377	8.22015	8.21821	8.21566	8.23553	8.20055	8.20752	8.17715	8.16235	8.14963	8.19359	8.17855	8.2153
0.10125	8.1335	8.16971	8.19219	8.22622	8.22702	8.23176	8.22652	8.21735	8.20212	8.21594	8.22649	8.21233	8.21114	8.23788	8.22063	8.21427	8.2207	8.20929	8.17052	8.16299	8.17917	8.20465	8.1787	8.19141	8.18077	8.24234	8.25356	8.22044	8.2598	8.2428	8.23435	8.2559	8.23888	8.26228	8.24432	8.23148	8.22643	8.24069	8.20123	8.2235	8.23617	8.20855	8.16994	8.14943	8.17769	8.18131	8.14335	8.21075
0.101375	8.13507	8.17882	8.19073	8.22471	8.23647	8.23585	8.22169	8.24387	8.20312	8.2132	8.2133	8.21945	8.21632	8.23305	8.20928	8.21517	8.21908	8.2282	8.18819	8.17268	8.15806	8.20517	8.19452	8.17699	8.17507	8.26008	8.26359	8.22066	8.2593	8.21429	8.23206	8.27129	8.22333	8.26331	8.25025	8.23755	8.21111	8.22562	8.23916	8.23346	8.23045	8.21654	8.18044	8.17091	8.17181	8.17748	8.16245	8.21066
0.1015	8.15287	8.16659	8.18526	8.22919	8.25124	8.22695	8.20855	8.22668	8.21116	8.21122	8.22749	8.22672	8.20196	8.24584	8.21329	8.22713	8.19613	8.22423	8.19842	8.19859	8.15965	8.19404	8.2059	8.1748	8.16253	8.23789	8.22375	8.24428	8.23708	8.22324	8.2339	8.27594	8.23083	8.2546	8.22796	8.22614	8.22401	8.23009	8.21392	8.2287	8.20939	8.22223	8.19341	8.13631	8.17889	8.18872	8.17519	8.22801
0.101625	8.14786	8.17386	8.18509	8.21018	8.21732	8.21263	8.20866	8.24006	8.23286	8.18985	8.23336	8.20954	8.19928	8.23177	8.18446	8.21241	8.20835	8.19972	8.20387	8.1736	8.18808	8.18181	8.17801	8.18884	8.19207	8.2395	8.22655	8.25223	8.24761	8.24211	8.25588	8.2662	8.23264	8.24858	8.22526	8.23466	8.22073	8.21465	8.21815	8.23904	8.20338	8.20754	8.17053	8.16734	8.16108	8.17243	8.1787	8.21819
0.10175	8.14432	8.16711	8.18454	8.24185	8.20766	8.21362	8.21857	8.21799	8.2178	8.20544	8.20665	8.20095	8.21995	8.24577	8.21278	8.20801	8.22636	8.19145	8.19611	8.17192	8.19053	8.17972	8.19492	8.18385	8.1804	8.25282	8.25365	8.23727	8.23465	8.24306	8.25032	8.25942	8.23832	8.23293	8.23856	8.25986	8.2067	8.20882	8.23823	8.23116	8.21064	8.20831	8.19585	8.16489	8.14332	8.16193	8.18889	8.2114
0.101875	8.1394	8.17266	8.19322	8.23505	8.22809	8.20344	8.21279	8.24738	8.22716	8.20821	8.21253	8.1986	8.20313	8.22741	8.20526	8.2075	8.21143	8.20908	8.18575	8.18999	8.18551	8.20145	8.17627	8.18813	8.18889	8.22969	8.23009	8.24123	8.25431	8.24499	8.23737	8.25259	8.24323	8.24377	8.24024	8.23133	8.21969	8.22648	8.2298	8.2359	8.19165	8.20966	8.19045	8.15733	8.16753	8.16878	8.16457	8.21819
0.102	8.13759	8.15964	8.18947	8.22327	8.23144	8.20022	8.21024	8.23715	8.21454	8.22383	8.20362	8.19814	8.21335	8.21946	8.18335	8.21204	8.20714	8.20026	8.19191	8.1766	8.16527	8.2099	8.19072	8.19295	8.1724	8.23827	8.21276	8.23103	8.24393	8.23643	8.24812	8.26476	8.23904	8.24221	8.21981	8.21539	8.20683	8.22848	8.21945	8.22064	8.19229	8.21906	8.17789	8.13181	8.15857	8.17101	8.1901	8.20273
0.102125	8.15545	8.17449	8.17089	8.23673	8.23935	8.21036	8.21413	8.22009	8.2216	8.21645	8.20667	8.21131	8.20708	8.21799	8.18877	8.21906	8.20399	8.19224	8.21344	8.17757	8.18882	8.18049	8.19056	8.16047	8.17936	8.24177	8.22333	8.23709	8.24811	8.22625	8.23182	8.25912	8.24554	8.23534	8.22353	8.23073	8.21058	8.23573	8.24011	8.22067	8.20502	8.21085	8.18441	8.16028	8.15073	8.16776	8.1644	8.20327
0.10225	8.16255	8.17151	8.18279	8.2216	8.23192	8.24006	8.21299	8.22237	8.21912	8.20164	8.23134	8.21373	8.23335	8.21709	8.20642	8.2138	8.1971	8.19952	8.1993	8.18555	8.18383	8.17853	8.17712	8.18254	8.17384	8.26409	8.2204	8.23432	8.25325	8.24356	8.23586	8.25849	8.25684	8.24099	8.2168	8.23032	8.21536	8.21847	8.23889	8.23341	8.19958	8.19716	8.17965	8.15631	8.15453	8.15393	8.16792	8.19389
0.102375	8.1597	8.17269	8.1869	8.22422	8.23987	8.23081	8.20736	8.23075	8.2043	8.21443	8.22865	8.22661	8.20409	8.20004	8.21071	8.19978	8.2017	8.19768	8.17871	8.19126	8.1681	8.18319	8.1684	8.19399	8.17065	8.26275	8.25283	8.24729	8.25274	8.24754	8.23805	8.25784	8.25611	8.24303	8.21529	8.23565	8.22099	8.26175	8.22218	8.24303	8.22433	8.19344	8.19264	8.16554	8.172	8.15574	8.16483	8.18703
0.1025	8.14503	8.16766	8.19092	8.24154	8.23472	8.21406	8.22294	8.2302	8.18378	8.21367	8.23392	8.21333	8.20362	8.2158	8.22504	8.19244	8.19727	8.19972	8.19167	8.17558	8.18267	8.18799	8.17731	8.17371	8.16134	8.24224	8.24348	8.24476	8.23755	8.24239	8.23996	8.25784	8.22602	8.2355	8.2383	8.22491	8.21678	8.24038	8.22437	8.24145	8.24605	8.20487	8.17419	8.1595	8.16359	8.17855	8.17798	8.1826
0.102625	8.16729	8.17937	8.1944	8.23147	8.22075	8.20506	8.20456	8.22661	8.18622	8.20005	8.22681	8.21425	8.20326	8.20795	8.20451	8.20656	8.21436	8.20287	8.19472	8.17069	8.15589	8.18151	8.19554	8.17741	8.17023	8.22923	8.21795	8.23026	8.244	8.2399	8.2263	8.26597	8.22852	8.25829	8.22912	8.21816	8.21763	8.22871	8.2184	8.22271	8.23623	8.19505	8.20493	8.14202	8.17267	8.17052	8.16568	8.19562
0.10275	8.15235	8.16907	8.18485	8.23112	8.23215	8.19983	8.19424	8.22614	8.21832	8.21477	8.19475	8.18824	8.21193	8.21856	8.19905	8.19282	8.22257	8.20799	8.20737	8.16418	8.16784	8.17969	8.17891	8.18594	8.14778	8.22589	8.21047	8.23644	8.22256	8.25063	8.23911	8.25317	8.23312	8.2576	8.22238	8.22697	8.19192	8.22932	8.22295	8.20452	8.22116	8.21571	8.19225	8.14356	8.16476	8.1741	8.15269	8.2074
0.102875	8.13569	8.17608	8.19252	8.23405	8.22002	8.20287	8.1992	8.22925	8.2007	8.20045	8.19893	8.20702	8.20441	8.20224	8.20378	8.18401	8.21935	8.22063	8.18335	8.15143	8.1796	8.19547	8.16222	8.17896	8.18006	8.22772	8.23793	8.22803	8.23111	8.22748	8.25909	8.27212	8.21864	8.2422	8.22762	8.23438	8.21332	8.23946	8.20065	8.23818	8.20116	8.22054	8.17268	8.15553	8.17425	8.16438	8.14283	8.2255
0.103	8.13998	8.15636	8.20439	8.21542	8.21722	8.19623	8.2401	8.21247	8.21074	8.21315	8.21616	8.20994	8.22107	8.21591	8.21668	8.19018	8.24387	8.22329	8.18397	8.16062	8.15188	8.18222	8.16833	8.1983	8.19004	8.24318	8.24026	8.24075	8.23348	8.22829	8.25778	8.25108	8.22367	8.2329	8.22446	8.23457	8.24268	8.21658	8.21249	8.22605	8.2363	8.22443	8.18972	8.13405	8.15956	8.16552	8.16794	8.20864
0.103125	8.1498	8.15406	8.18925	8.20586	8.23343	8.22523	8.22076	8.22735	8.19465	8.21027	8.20802	8.20526	8.20297	8.21329	8.2225	8.20382	8.23006	8.21406	8.18178	8.15525	8.16754	8.19129	8.16528	8.18191	8.17242	8.22803	8.21846	8.23627	8.23196	8.23701	8.26955	8.24818	8.23504	8.23797	8.22991	8.24914	8.22977	8.21133	8.20709	8.21902	8.22974	8.21889	8.19761	8.15217	8.161	8.19405	8.17594	8.20081
0.10325	8.12666	8.15701	8.18315	8.21576	8.21906	8.2164	8.19907	8.23265	8.20799	8.21184	8.21422	8.22063	8.17953	8.20597	8.19753	8.19282	8.21048	8.23522	8.2035	8.14614	8.16968	8.19097	8.17374	8.17242	8.16661	8.23505	8.23263	8.23597	8.24681	8.24664	8.23968	8.24825	8.22886	8.23906	8.21783	8.24422	8.20519	8.20578	8.19733	8.20725	8.22047	8.20047	8.18674	8.14887	8.14922	8.17445	8.16087	8.21321
0.103375	8.13069	8.17605	8.18436	8.23038	8.21786	8.21255	8.2195	8.2287	8.23145	8.24009	8.21169	8.21635	8.19779	8.20875	8.20211	8.21405	8.21259	8.21605	8.18671	8.16324	8.1657	8.19505	8.16191	8.18157	8.16049	8.23489	8.23206	8.22351	8.23811	8.24733	8.25562	8.24327	8.25289	8.2487	8.21551	8.23684	8.22139	8.2103	8.22833	8.22849	8.20533	8.20283	8.19831	8.16197	8.17528	8.15465	8.17185	8.21727
0.1035	8.1361	8.1396	8.19144	8.22274	8.2292	8.20556	8.20264	8.2386	8.2057	8.22131	8.22852	8.20943	8.21569	8.21413	8.20286	8.21837	8.20691	8.21288	8.16216	8.17883	8.19063	8.19373	8.17939	8.17872	8.17571	8.2397	8.23654	8.2447	8.27538	8.23808	8.25205	8.25481	8.24707	8.24883	8.21966	8.22942	8.22898	8.22546	8.20865	8.23807	8.22208	8.20405	8.19058	8.173	8.16961	8.15372	8.15282	8.18832
0.103625	8.14153	8.15635	8.17595	8.24699	8.23525	8.21481	8.20849	8.24197	8.20228	8.20028	8.22488	8.20502	8.21467	8.21911	8.20174	8.19128	8.22014	8.2104	8.17862	8.18709	8.20362	8.17925	8.21268	8.18792	8.19483	8.2437	8.21652	8.2422	8.25062	8.23433	8.24351	8.27606	8.24583	8.23891	8.21519	8.23367	8.23647	8.24844	8.21561	8.2312	8.23206	8.20888	8.1918	8.15881	8.18668	8.16933	8.16266	8.19434
0.10375	8.12513	8.16666	8.17886	8.22881	8.22264	8.21521	8.21145	8.2302	8.19724	8.19263	8.21358	8.22505	8.19981	8.22139	8.19865	8.21477	8.21738	8.20986	8.18616	8.17422	8.17567	8.19315	8.19469	8.18204	8.18709	8.24012	8.22377	8.2402	8.22855	8.2384	8.23501	8.26312	8.23834	8.24727	8.22305	8.23089	8.2215	8.24272	8.21438	8.21852	8.19829	8.21736	8.19758	8.15024	8.17003	8.17165	8.15378	8.20226
0.103875	8.13661	8.17595	8.17367	8.22124	8.22669	8.22188	8.2011	8.22411	8.22932	8.20638	8.20118	8.21043	8.20259	8.20694	8.18404	8.20391	8.20385	8.19944	8.20093	8.19115	8.2071	8.18243	8.19137	8.17715	8.17815	8.25145	8.23974	8.24277	8.24769	8.24143	8.23038	8.23231	8.2287	8.22457	8.23218	8.22182	8.20931	8.21967	8.20617	8.23289	8.22229	8.21896	8.18638	8.16994	8.16834	8.1599	8.16762	8.19549
0.104	8.1285	8.17053	8.20248	8.20515	8.20393	8.2081	8.21398	8.22958	8.20267	8.21799	8.21213	8.18954	8.2183	8.2159	8.20422	8.20546	8.22434	8.19373	8.18906	8.18365	8.17561	8.16598	8.18868	8.18957	8.19746	8.25282	8.24828	8.25858	8.24131	8.25231	8.2433	8.22254	8.23995	8.22185	8.2291	8.22163	8.23748	8.23965	8.19514	8.22635	8.20087	8.20876	8.19065	8.16774	8.16142	8.16476	8.18815	8.18312
0.104125	8.13974	8.14934	8.19213	8.22109	8.20354	8.22179	8.21775	8.20979	8.22137	8.22455	8.2168	8.19211	8.22334	8.21961	8.1976	8.19178	8.22229	8.20937	8.17838	8.16321	8.1663	8.17542	8.1813	8.16125	8.17492	8.23636	8.24784	8.24187	8.23887	8.25084	8.24836	8.25909	8.22756	8.22006	8.22836	8.21387	8.2262	8.23133	8.2067	8.21969	8.2134	8.21978	8.21137	8.17919	8.15596	8.14713	8.1378	8.21
0.10425	8.13517	8.15736	8.1979	8.24071	8.21563	8.23647	8.22078	8.22353	8.21791	8.21598	8.20989	8.19426	8.20515	8.2193	8.1952	8.2007	8.20894	8.19542	8.17972	8.16981	8.16132	8.17795	8.16604	8.17859	8.15871	8.25044	8.23209	8.25259	8.24223	8.24269	8.21268	8.25659	8.23476	8.23742	8.21869	8.21675	8.21617	8.20574	8.19715	8.22984	8.23031	8.21335	8.21089	8.14294	8.1459	8.16304	8.1319	8.20331
0.104375	8.13738	8.1499	8.19138	8.23434	8.23343	8.23412	8.23225	8.23199	8.19807	8.20707	8.23154	8.18928	8.19624	8.19899	8.1853	8.16222	8.18816	8.22162	8.17474	8.17068	8.19044	8.19098	8.16837	8.18442	8.17348	8.23064	8.23547	8.24493	8.2588	8.2369	8.24644	8.25591	8.22869	8.23939	8.22069	8.21596	8.22919	8.22228	8.20986	8.20949	8.2321	8.20294	8.17719	8.14951	8.1615	8.18175	8.15144	8.20087
0.1045	8.14336	8.14774	8.18732	8.22639	8.21941	8.22505	8.22298	8.21246	8.20007	8.21021	8.20271	8.21039	8.19675	8.21586	8.19184	8.18911	8.19572	8.21084	8.17963	8.17283	8.18493	8.17913	8.18819	8.17602	8.17574	8.21916	8.22359	8.24336	8.24326	8.24163	8.23937	8.2579	8.23706	8.22835	8.2272	8.22124	8.23933	8.21326	8.21419	8.22351	8.20506	8.22028	8.18615	8.16713	8.17193	8.1777	8.14238	8.21548
0.104625	8.14768	8.17104	8.1804	8.22823	8.22882	8.21508	8.20739	8.20289	8.22096	8.20914	8.21854	8.21898	8.20023	8.22637	8.18453	8.16662	8.21852	8.20229	8.17988	8.17272	8.1849	8.17873	8.18095	8.20428	8.17891	8.24724	8.20325	8.25214	8.24567	8.23252	8.24924	8.25731	8.21979	8.22541	8.22671	8.22921	8.21036	8.22321	8.21534	8.22727	8.21529	8.21521	8.16801	8.16302	8.15849	8.20113	8.15285	8.1906
0.10475	8.15704	8.16765	8.16704	8.22814	8.24384	8.21957	8.21139	8.23444	8.19571	8.22177	8.22315	8.21373	8.19421	8.20997	8.17532	8.20766	8.20289	8.20715	8.20773	8.17654	8.18584	8.17668	8.19027	8.17917	8.16592	8.26097	8.21043	8.23928	8.24217	8.23984	8.24669	8.24992	8.21626	8.22612	8.21931	8.22337	8.20567	8.22511	8.21954	8.23041	8.21293	8.20981	8.1767	8.15079	8.1674	8.15907	8.18677	8.19042
0.104875	8.14381	8.1652	8.20132	8.23473	8.22993	8.21475	8.20965	8.24852	8.1901	8.20617	8.22989	8.21432	8.17529	8.21816	8.20508	8.19983	8.20325	8.20771	8.20974	8.19245	8.17601	8.17288	8.19038	8.17181	8.16442	8.25752	8.22693	8.23425	8.22073	8.2328	8.23055	8.23915	8.21554	8.23563	8.2308	8.23313	8.22232	8.2143	8.22519	8.23041	8.20096	8.19308	8.18869	8.14568	8.14509	8.17719	8.16555	8.18974
0.105	8.12599	8.15204	8.18636	8.22636	8.20415	8.22646	8.22843	8.22368	8.218	8.20828	8.22884	8.21227	8.18928	8.20653	8.20742	8.18935	8.21761	8.18089	8.18865	8.18067	8.19405	8.16492	8.19516	8.19403	8.19292	8.26434	8.23531	8.23124	8.22232	8.23029	8.23544	8.25583	8.2413	8.24934	8.22954	8.21288	8.23174	8.21568	8.2003	8.21095	8.2164	8.1814	8.15962	8.17343	8.15247	8.16407	8.17099	8.20383
0.105125	8.15089	8.16059	8.17229	8.22436	8.21732	8.22033	8.22459	8.20055	8.20175	8.20714	8.20453	8.22713	8.19755	8.22646	8.20283	8.19092	8.2055	8.19595	8.17426	8.15822	8.18854	8.17763	8.18198	8.17729	8.17536	8.24769	8.23843	8.26654	8.25236	8.23671	8.24356	8.25354	8.23454	8.24533	8.21017	8.20261	8.23351	8.21458	8.21462	8.21989	8.21751	8.18854	8.1831	8.16941	8.14229	8.16739	8.17254	8.2017
0.10525	8.14591	8.17552	8.16658	8.23165	8.22172	8.21167	8.22788	8.20201	8.19656	8.20369	8.20532	8.21227	8.2029	8.21471	8.21714	8.21104	8.20045	8.17777	8.17462	8.1735	8.16775	8.19127	8.17038	8.18064	8.19118	8.24526	8.20608	8.25854	8.24401	8.22977	8.23314	8.25349	8.25881	8.23506	8.21866	8.21099	8.2213	8.20791	8.22259	8.2444	8.22372	8.18897	8.16647	8.16499	8.15139	8.15482	8.15811	8.21323
0.105375	8.1263	8.18138	8.17023	8.23046	8.23011	8.23783	8.20119	8.20989	8.21568	8.20925	8.19424	8.22379	8.22021	8.21272	8.19766	8.20249	8.22045	8.18655	8.18676	8.18591	8.17599	8.19055	8.18706	8.17139	8.1854	8.26659	8.23405	8.24201	8.22431	8.23261	8.22558	8.25451	8.22003	8.24495	8.21583	8.22418	8.21474	8.20798	8.20344	8.23622	8.21467	8.21306	8.17483	8.15541	8.161	8.16489	8.14883	8.20142
0.1055	8.12564	8.1646	8.15841	8.23622	8.22176	8.22151	8.19971	8.20596	8.19979	8.22721	8.17728	8.20432	8.22936	8.21432	8.1936	8.21672	8.20003	8.17682	8.16224	8.191	8.1711	8.17843	8.19188	8.15755	8.17127	8.25564	8.23553	8.22713	8.23772	8.22819	8.22723	8.26125	8.24279	8.2519	8.22176	8.21902	8.2238	8.20947	8.21406	8.23279	8.21522	8.21986	8.18888	8.15662	8.14357	8.16455	8.15604	8.21547
0.105625	8.14651	8.17397	8.17949	8.22179	8.23422	8.21681	8.22057	8.21686	8.21357	8.22142	8.18841	8.21993	8.20016	8.21629	8.19637	8.19263	8.20325	8.1916	8.18572	8.17042	8.18946	8.19188	8.17922	8.15736	8.16585	8.25555	8.22536	8.25112	8.22759	8.24484	8.22581	8.26424	8.2563	8.25202	8.22398	8.23031	8.22822	8.20257	8.2182	8.21992	8.22034	8.20519	8.17944	8.14565	8.16558	8.16018	8.16325	8.20242
0.10575	8.15182	8.17282	8.17899	8.23411	8.22613	8.22845	8.20502	8.22991	8.22068	8.21744	8.20929	8.20848	8.21171	8.22485	8.21218	8.19685	8.20754	8.1981	8.18558	8.18666	8.1728	8.18824	8.17153	8.16247	8.1631	8.24535	8.21194	8.24016	8.23423	8.24125	8.23363	8.24807	8.23759	8.22152	8.2121	8.22053	8.20763	8.20954	8.23261	8.22137	8.2141	8.21785	8.17757	8.16703	8.17394	8.1589	8.16981	8.20652
0.105875	8.12234	8.1859	8.17268	8.22015	8.21918	8.21463	8.20644	8.22224	8.22207	8.20514	8.21082	8.2121	8.19335	8.2365	8.21316	8.18738	8.21314	8.20787	8.17557	8.1661	8.16346	8.16742	8.17713	8.17485	8.16162	8.24467	8.22465	8.2295	8.22541	8.24017	8.24721	8.24221	8.20966	8.24419	8.2155	8.22905	8.21433	8.23437	8.22042	8.23087	8.21837	8.208	8.17558	8.17292	8.1725	8.17252	8.15093	8.19814
0.106	8.13993	8.15702	8.18687	8.23859	8.22038	8.22239	8.1957	8.20602	8.19923	8.19138	8.21578	8.22475	8.19057	8.22118	8.21631	8.20714	8.21381	8.21011	8.18013	8.16159	8.18115	8.17598	8.18378	8.16998	8.18339	8.24342	8.23244	8.24499	8.23039	8.23712	8.25089	8.24435	8.22533	8.24516	8.23057	8.21883	8.22828	8.21134	8.22297	8.22943	8.22476	8.19023	8.18113	8.14442	8.16683	8.172	8.15711	8.2205
0.106125	8.14022	8.1526	8.18237	8.23196	8.22756	8.21645	8.20406	8.21859	8.18581	8.18584	8.20608	8.2202	8.1964	8.21777	8.20159	8.17352	8.21485	8.21961	8.17175	8.18656	8.16775	8.17123	8.1668	8.17079	8.1738	8.23505	8.23796	8.23716	8.23972	8.23874	8.23221	8.24197	8.23038	8.23077	8.22859	8.2158	8.22027	8.21081	8.19363	8.22228	8.23389	8.2116	8.17025	8.1318	8.15902	8.15086	8.15692	8.2011
0.10625	8.13703	8.16405	8.18531	8.21763	8.23096	8.1981	8.19331	8.21098	8.21104	8.19131	8.2198	8.20522	8.17931	8.22902	8.18415	8.184	8.21471	8.2038	8.19073	8.18101	8.16359	8.15991	8.18274	8.19238	8.18389	8.23033	8.23775	8.24069	8.23004	8.2533	8.25756	8.2494	8.22636	8.22853	8.2308	8.21762	8.22202	8.22475	8.20386	8.21918	8.22308	8.2089	8.17514	8.14296	8.16953	8.14875	8.14603	8.20013
0.106375	8.16115	8.15516	8.18194	8.23	8.2116	8.23752	8.22306	8.21941	8.20746	8.22068	8.20381	8.1823	8.19588	8.21227	8.18639	8.19133	8.21056	8.20917	8.1768	8.17461	8.15546	8.17928	8.17879	8.16199	8.16659	8.23639	8.21354	8.23724	8.23299	8.24313	8.2614	8.24593	8.24459	8.2387	8.22459	8.21832	8.23724	8.23679	8.22788	8.2006	8.23446	8.22163	8.17934	8.13502	8.15753	8.18196	8.14157	8.17673
0.1065	8.13286	8.14761	8.17915	8.22934	8.2068	8.22446	8.22188	8.22694	8.21368	8.20427	8.19785	8.19705	8.19147	8.20914	8.18907	8.20283	8.20021	8.22212	8.16489	8.19024	8.16821	8.19148	8.17465	8.15931	8.18587	8.22903	8.22078	8.22778	8.24438	8.25421	8.25333	8.24751	8.24876	8.22492	8.23309	8.21014	8.23237	8.22556	8.224	8.21364	8.21176	8.20803	8.20035	8.14472	8.16386	8.17005	8.14626	8.21364
0.106625	8.12184	8.15829	8.18281	8.21317	8.24425	8.22063	8.20277	8.223	8.21632	8.20167	8.21655	8.18738	8.19162	8.20663	8.19115	8.19785	8.21298	8.19767	8.19831	8.17569	8.17695	8.16702	8.17217	8.17999	8.16771	8.22143	8.20689	8.22346	8.22861	8.24348	8.24824	8.23882	8.21467	8.22474	8.22747	8.20798	8.21404	8.21962	8.22321	8.23382	8.21992	8.19266	8.18763	8.15852	8.17231	8.15789	8.16108	8.21822
0.10675	8.12089	8.16774	8.17649	8.22334	8.2515	8.20276	8.20261	8.2241	8.20307	8.2213	8.2159	8.19595	8.184	8.22168	8.22176	8.18976	8.20723	8.19527	8.18948	8.16125	8.16296	8.17924	8.16218	8.16571	8.1775	8.22044	8.23301	8.24451	8.2355	8.2183	8.23843	8.26321	8.22319	8.24272	8.22766	8.24149	8.21258	8.22469	8.19489	8.22592	8.2243	8.19764	8.17885	8.16518	8.16655	8.14408	8.16045	8.20683
0.106875	8.13866	8.16764	8.18946	8.23019	8.22122	8.2093	8.21365	8.23237	8.22034	8.20782	8.22386	8.19487	8.17931	8.21527	8.21578	8.17759	8.19334	8.21307	8.16705	8.15892	8.175	8.18667	8.18755	8.15453	8.1785	8.23263	8.22195	8.25736	8.23997	8.23531	8.23524	8.23788	8.21161	8.23407	8.24168	8.22605	8.23307	8.20912	8.21715	8.23219	8.22055	8.20962	8.17881	8.17083	8.16229	8.18764	8.16437	8.18429
0.107	8.14796	8.16798	8.18408	8.21309	8.22132	8.2174	8.18639	8.22385	8.22845	8.20784	8.22718	8.20634	8.21389	8.2112	8.21125	8.2056	8.19432	8.19331	8.17098	8.17159	8.15815	8.17702	8.20273	8.16622	8.16399	8.24888	8.22773	8.23056	8.24123	8.26178	8.2343	8.24462	8.20084	8.235	8.2315	8.22269	8.22384	8.20145	8.21818	8.23165	8.21841	8.18916	8.17375	8.16137	8.14939	8.1824	8.18916	8.19261
0.107125	8.14429	8.17338	8.18501	8.20495	8.20973	8.22298	8.19793	8.22803	8.19147	8.20981	8.21321	8.23028	8.20686	8.18751	8.21177	8.21912	8.21467	8.20026	8.18414	8.17348	8.17593	8.18829	8.18977	8.18505	8.1815	8.2522	8.22734	8.25848	8.25455	8.24512	8.22299	8.24828	8.22783	8.23283	8.22621	8.21993	8.24062	8.21507	8.21725	8.22447	8.20901	8.20726	8.1626	8.17388	8.17519	8.16737	8.14821	8.21343
0.10725	8.13012	8.1514	8.18974	8.20824	8.20898	8.24121	8.20345	8.2278	8.21979	8.23447	8.21161	8.21799	8.19583	8.1909	8.20937	8.19865	8.21035	8.1914	8.18265	8.1746	8.17224	8.17826	8.16644	8.18175	8.18204	8.25991	8.23089	8.23649	8.23897	8.24084	8.24419	8.27747	8.22184	8.22288	8.22105	8.20968	8.21513	8.20297	8.23776	8.18919	8.22408	8.20852	8.17885	8.15755	8.17766	8.16981	8.14774	8.19927
0.107375	8.13857	8.13344	8.19363	8.22073	8.20598	8.23288	8.19579	8.2045	8.21233	8.21725	8.20705	8.20919	8.18133	8.2177	8.20598	8.20335	8.21616	8.19585	8.19513	8.19831	8.17262	8.19607	8.17226	8.17173	8.17803	8.24252	8.23147	8.23955	8.24905	8.24634	8.23257	8.24263	8.22093	8.22978	8.23917	8.23186	8.20876	8.2249	8.20747	8.20323	8.23506	8.19916	8.19048	8.16415	8.1699	8.16991	8.16489	8.20441
0.1075	8.14766	8.16395	8.17386	8.23424	8.24885	8.2401	8.21971	8.21558	8.19076	8.20841	8.218	8.21367	8.19356	8.22353	8.21787	8.21175	8.20431	8.21214	8.18495	8.17876	8.18018	8.2015	8.17023	8.1644	8.1736	8.25033	8.24829	8.23979	8.24783	8.25465	8.24119	8.24519	8.23634	8.22142	8.22265	8.23777	8.21656	8.21694	8.20029	8.22024	8.22462	8.19756	8.16479	8.17248	8.17056	8.16321	8.16171	8.19974
0.107625	8.14569	8.15945	8.18309	8.24167	8.22746	8.22203	8.20879	8.23509	8.21181	8.21149	8.20992	8.20432	8.21453	8.20538	8.20528	8.21062	8.19868	8.19685	8.17481	8.17504	8.1923	8.16939	8.17184	8.16721	8.16706	8.23896	8.2484	8.23508	8.21899	8.2348	8.23941	8.25872	8.24526	8.22485	8.22677	8.2187	8.23106	8.19976	8.20029	8.22689	8.19067	8.20001	8.17321	8.17286	8.16429	8.15685	8.16071	8.1978
0.10775	8.13479	8.1872	8.17645	8.23842	8.21516	8.20593	8.21664	8.22747	8.20835	8.2103	8.20061	8.21871	8.19572	8.20489	8.19631	8.21536	8.1889	8.20802	8.19201	8.17647	8.16579	8.17221	8.17406	8.15186	8.17218	8.23579	8.21294	8.24403	8.2234	8.23331	8.2299	8.25546	8.21783	8.24717	8.22578	8.21035	8.20855	8.19694	8.21706	8.22605	8.22356	8.20631	8.18044	8.15145	8.14289	8.15623	8.16541	8.22375
0.107875	8.12257	8.19221	8.19543	8.24404	8.23672	8.20805	8.21609	8.21724	8.19424	8.2294	8.20225	8.19796	8.18179	8.21868	8.18711	8.19266	8.19562	8.19656	8.187	8.17448	8.18004	8.16497	8.18636	8.15884	8.15862	8.22658	8.1999	8.23077	8.24235	8.23888	8.21154	8.22795	8.21521	8.24602	8.19823	8.2124	8.21612	8.22105	8.20722	8.23443	8.23152	8.20561	8.18173	8.15562	8.16651	8.16865	8.1686	8.20451
0.108	8.11755	8.19713	8.18218	8.24779	8.22746	8.22594	8.21043	8.22038	8.19819	8.2219	8.19827	8.23012	8.19766	8.20135	8.19328	8.19755	8.21463	8.17939	8.17839	8.19003	8.17133	8.18074	8.17798	8.1647	8.17411	8.26705	8.21722	8.24042	8.23595	8.23473	8.2356	8.23302	8.22095	8.23167	8.22227	8.19704	8.21227	8.22568	8.21645	8.22578	8.22023	8.19026	8.18483	8.15997	8.16894	8.14614	8.16787	8.21352
0.108125	8.13747	8.17419	8.16854	8.22788	8.2154	8.2248	8.20296	8.21248	8.21867	8.20573	8.19928	8.22651	8.21419	8.20172	8.20097	8.18999	8.18665	8.20941	8.18519	8.17493	8.16907	8.18723	8.17433	8.16493	8.16529	8.25172	8.2233	8.24599	8.23783	8.2491	8.22006	8.24097	8.22186	8.23595	8.22903	8.21272	8.21081	8.22732	8.21902	8.22438	8.21666	8.19819	8.18478	8.14471	8.14765	8.14599	8.15479	8.22761
0.10825	8.13886	8.16486	8.18399	8.19404	8.23521	8.23344	8.1989	8.21619	8.2018	8.20306	8.19621	8.20911	8.20893	8.19973	8.20962	8.20016	8.2044	8.2074	8.1899	8.18284	8.18357	8.18916	8.16453	8.18971	8.15527	8.2149	8.2207	8.22269	8.24698	8.24512	8.22172	8.23981	8.231	8.2402	8.24338	8.24	8.20786	8.21376	8.20376	8.23134	8.21102	8.20472	8.19362	8.14101	8.14263	8.17133	8.1539	8.22316
0.108375	8.13402	8.16244	8.16457	8.21721	8.22114	8.21612	8.20362	8.20586	8.1996	8.20812	8.19851	8.2288	8.20507	8.1952	8.20628	8.19568	8.21513	8.19123	8.17458	8.20643	8.173	8.18055	8.18284	8.19527	8.1802	8.23418	8.21946	8.23628	8.26444	8.24687	8.23972	8.24212	8.22984	8.24268	8.23477	8.24699	8.21163	8.22585	8.21281	8.21954	8.23697	8.21561	8.20562	8.15387	8.16711	8.17056	8.16452	8.21
0.1085	8.16964	8.17586	8.17113	8.2187	8.21985	8.22393	8.20993	8.2273	8.20739	8.2195	8.19348	8.23272	8.19828	8.2068	8.20727	8.19578	8.23561	8.19326	8.17234	8.19315	8.18427	8.16772	8.17305	8.17003	8.19635	8.24493	8.21693	8.26598	8.25604	8.23835	8.24864	8.251	8.22502	8.23308	8.23218	8.23238	8.22444	8.21623	8.23557	8.21401	8.20437	8.2159	8.19305	8.15377	8.1742	8.14893	8.1371	8.21025
0.108625	8.14313	8.16436	8.18932	8.23164	8.23759	8.23681	8.19978	8.2437	8.20558	8.19405	8.18437	8.22107	8.19975	8.20068	8.20655	8.18508	8.21243	8.19976	8.18755	8.17901	8.17683	8.19875	8.18091	8.17777	8.18513	8.2052	8.21046	8.23475	8.24666	8.22539	8.24727	8.25352	8.23296	8.23782	8.2207	8.23514	8.21869	8.22942	8.21303	8.22397	8.21175	8.21239	8.20071	8.14451	8.15528	8.16808	8.14481	8.20653
0.10875	8.12917	8.17366	8.17323	8.21843	8.24223	8.23251	8.18464	8.25646	8.19675	8.19578	8.22066	8.23053	8.21168	8.21025	8.19369	8.19441	8.21474	8.18347	8.17895	8.19591	8.16212	8.2077	8.18653	8.17321	8.16774	8.22486	8.20506	8.23043	8.23684	8.23602	8.22707	8.24219	8.21734	8.23455	8.20382	8.21819	8.21092	8.22723	8.22912	8.23971	8.22065	8.2221	8.18301	8.15176	8.15146	8.15724	8.16402	8.1972
0.108875	8.1417	8.17341	8.17519	8.24329	8.23196	8.23143	8.16737	8.2219	8.18809	8.21951	8.21758	8.22565	8.19283	8.20118	8.19997	8.21141	8.232	8.18144	8.17905	8.16525	8.1637	8.19029	8.18511	8.16747	8.15446	8.22543	8.23787	8.21688	8.24431	8.2375	8.23056	8.25164	8.22809	8.22928	8.21455	8.22881	8.20412	8.22333	8.2205	8.23077	8.23307	8.21518	8.18138	8.17171	8.15481	8.17712	8.17675	8.20689
0.109	8.14899	8.16321	8.19038	8.22813	8.23804	8.22913	8.19598	8.21953	8.19741	8.19829	8.22643	8.20882	8.19442	8.21271	8.20643	8.21397	8.21041	8.19627	8.17319	8.16096	8.15024	8.19819	8.16817	8.15679	8.15213	8.23788	8.23772	8.22256	8.2355	8.21667	8.25406	8.24876	8.22123	8.21514	8.2229	8.23555	8.21704	8.21774	8.20267	8.21088	8.20377	8.20111	8.18529	8.15981	8.14826	8.17744	8.14934	8.2047
0.109125	8.14954	8.13756	8.19535	8.20568	8.22905	8.20827	8.19943	8.19643	8.21085	8.20258	8.22226	8.21735	8.20193	8.20699	8.19865	8.18169	8.22598	8.20583	8.18259	8.16069	8.17224	8.20815	8.186	8.1712	8.17439	8.2388	8.22131	8.22478	8.21503	8.23542	8.25012	8.24475	8.21997	8.24065	8.222	8.22845	8.22413	8.22774	8.21471	8.21311	8.20817	8.19534	8.17877	8.14298	8.15372	8.14938	8.139	8.20629
0.10925	8.13206	8.1495	8.19937	8.20885	8.22109	8.22636	8.19841	8.19875	8.21229	8.18368	8.19656	8.20648	8.17664	8.21883	8.18447	8.1895	8.21727	8.21469	8.18002	8.17229	8.1627	8.19108	8.18952	8.15131	8.18889	8.24673	8.20809	8.22886	8.2283	8.23488	8.21041	8.24438	8.2132	8.2247	8.23544	8.22175	8.21507	8.21518	8.20722	8.21896	8.21242	8.17382	8.17617	8.14248	8.15337	8.15832	8.16236	8.1927
0.109375	8.13589	8.17339	8.15095	8.2405	8.21166	8.21366	8.20347	8.18259	8.19978	8.19155	8.2157	8.18867	8.20075	8.19327	8.1879	8.20298	8.20946	8.21618	8.17905	8.19234	8.16762	8.16833	8.19305	8.17737	8.17671	8.22478	8.2185	8.25854	8.25658	8.23682	8.22057	8.25836	8.23338	8.22127	8.23491	8.23011	8.22917	8.21973	8.201	8.21596	8.21069	8.18149	8.17342	8.159	8.16967	8.15343	8.15063	8.19412
0.1095	8.12897	8.18033	8.18891	8.22745	8.20419	8.20431	8.2072	8.21976	8.21079	8.217	8.19128	8.20524	8.18934	8.21021	8.18297	8.19923	8.20925	8.20969	8.18223	8.19669	8.16725	8.17971	8.16556	8.16231	8.18181	8.22686	8.23058	8.24007	8.24527	8.23627	8.22835	8.24979	8.25247	8.2256	8.22703	8.22944	8.22829	8.20394	8.2215	8.22255	8.20396	8.19485	8.18049	8.14301	8.15144	8.16267	8.15885	8.19508
0.109625	8.12696	8.16767	8.19641	8.22032	8.2106	8.19563	8.19351	8.22778	8.20938	8.21298	8.21397	8.21285	8.18545	8.23409	8.20502	8.20039	8.19767	8.2023	8.16971	8.18552	8.17682	8.19405	8.17274	8.18927	8.17075	8.2201	8.2478	8.23389	8.25475	8.24277	8.22818	8.25228	8.24257	8.21705	8.2048	8.19865	8.19581	8.21863	8.20446	8.20405	8.20484	8.19176	8.1991	8.17374	8.1619	8.16138	8.15502	8.20791
0.10975	8.12476	8.1506	8.19022	8.21487	8.21859	8.21176	8.19911	8.22981	8.21444	8.20479	8.2083	8.21737	8.19825	8.21113	8.20844	8.2039	8.20013	8.20883	8.16443	8.17365	8.19097	8.18522	8.16782	8.18469	8.16877	8.23823	8.24178	8.25587	8.24618	8.25032	8.22581	8.25214	8.25082	8.26019	8.22998	8.20628	8.2105	8.22497	8.22767	8.19946	8.22783	8.19456	8.17957	8.12987	8.1602	8.16868	8.14165	8.20503
0.109875	8.12495	8.17407	8.1907	8.21577	8.25205	8.2182	8.20743	8.25082	8.20224	8.21623	8.20467	8.20038	8.18415	8.19896	8.23135	8.20544	8.20557	8.21021	8.17426	8.17969	8.19665	8.18786	8.16116	8.16547	8.14807	8.24804	8.23393	8.24117	8.23551	8.23869	8.24863	8.24222	8.24451	8.23641	8.22044	8.22942	8.21447	8.23196	8.21941	8.21722	8.23504	8.18696	8.16869	8.14462	8.14207	8.16569	8.16806	8.21165
0.11	8.14372	8.15762	8.1712	8.22139	8.24609	8.20489	8.21647	8.24042	8.19909	8.22926	8.22071	8.20725	8.20068	8.20506	8.23502	8.20321	8.21408	8.194	8.18907	8.17887	8.16241	8.19578	8.17329	8.15774	8.18055	8.23632	8.21535	8.22028	8.22705	8.22655	8.23598	8.26578	8.23433	8.2191	8.20594	8.23923	8.2129	8.20868	8.21646	8.2232	8.21538	8.19308	8.19084	8.1628	8.15357	8.15407	8.16413	8.20464
0.110125	8.1592	8.15693	8.17584	8.23949	8.23178	8.20594	8.19077	8.22957	8.20004	8.21785	8.19949	8.20609	8.16299	8.20758	8.21791	8.19598	8.21418	8.19639	8.19551	8.18933	8.16592	8.20014	8.18629	8.16055	8.18523	8.23902	8.23228	8.23651	8.24071	8.23351	8.23972	8.27193	8.22945	8.2418	8.23486	8.22472	8.23798	8.2297	8.22131	8.20759	8.21389	8.20174	8.17497	8.15667	8.15371	8.16552	8.16524	8.19085
0.11025	8.15076	8.14373	8.17147	8.21248	8.22539	8.20654	8.19774	8.2214	8.20112	8.20555	8.20576	8.21973	8.18368	8.21049	8.20383	8.1957	8.19247	8.21635	8.18773	8.19658	8.19224	8.1869	8.1844	8.16598	8.18008	8.23918	8.19354	8.24097	8.24861	8.22897	8.23527	8.25446	8.23028	8.23833	8.2154	8.22507	8.22393	8.23402	8.21796	8.21572	8.20827	8.20531	8.16186	8.14746	8.15916	8.17315	8.14352	8.19598
0.110375	8.132	8.15359	8.20636	8.21641	8.21818	8.22297	8.21303	8.21274	8.19055	8.20867	8.20985	8.22475	8.20134	8.21011	8.21936	8.19956	8.21542	8.20873	8.18461	8.1826	8.19477	8.19295	8.16946	8.17717	8.17441	8.24097	8.21146	8.2448	8.22235	8.24843	8.25269	8.26834	8.22263	8.25109	8.20111	8.24075	8.18481	8.21872	8.20306	8.22845	8.20657	8.19983	8.17741	8.16389	8.18761	8.17001	8.14693	8.18439
0.1105	8.14275	8.17664	8.1848	8.23825	8.21507	8.21232	8.2152	8.23121	8.21533	8.21104	8.21341	8.21908	8.19421	8.19958	8.22472	8.19742	8.20103	8.18788	8.18942	8.12897	8.18959	8.15388	8.16677	8.167	8.15626	8.22324	8.22525	8.22809	8.23042	8.22505	8.24108	8.27717	8.23417	8.23948	8.2223	8.22044	8.20376	8.22606	8.2017	8.22315	8.20584	8.19888	8.1815	8.12847	8.1707	8.15453	8.16376	8.2059
0.110625	8.14399	8.16482	8.18807	8.21941	8.2242	8.21946	8.20918	8.21275	8.20937	8.21668	8.21584	8.20006	8.19704	8.20361	8.21822	8.19803	8.19831	8.18989	8.17925	8.15714	8.18648	8.18051	8.19763	8.13992	8.17429	8.22815	8.20737	8.21458	8.22173	8.2277	8.23901	8.28127	8.23612	8.2302	8.23951	8.23166	8.21664	8.21513	8.20859	8.20435	8.22257	8.19143	8.15776	8.15613	8.17569	8.13774	8.16144	8.21551
0.11075	8.14095	8.17955	8.1714	8.23213	8.21633	8.21619	8.20438	8.22394	8.19376	8.18473	8.19761	8.19472	8.18726	8.21217	8.2235	8.19745	8.2025	8.20241	8.18489	8.17961	8.1695	8.17065	8.17168	8.16935	8.16908	8.23703	8.20083	8.23321	8.22398	8.242	8.2512	8.26485	8.21698	8.22984	8.22512	8.22781	8.23134	8.20837	8.1852	8.22353	8.22772	8.21143	8.17334	8.15245	8.16875	8.16346	8.16205	8.20154
0.110875	8.13213	8.15549	8.16503	8.22327	8.21657	8.21216	8.1954	8.21745	8.20695	8.20578	8.2223	8.20071	8.18828	8.2245	8.21754	8.18668	8.2152	8.21143	8.18075	8.17827	8.16533	8.17016	8.17204	8.16767	8.14777	8.23092	8.20684	8.22865	8.2349	8.25159	8.22486	8.25085	8.23351	8.22987	8.21757	8.2156	8.21361	8.20839	8.19145	8.22404	8.21973	8.21343	8.18811	8.13512	8.17039	8.17137	8.15357	8.21606
0.111	8.14178	8.14057	8.1865	8.22299	8.2187	8.21275	8.19383	8.21271	8.21254	8.18887	8.22146	8.20287	8.20754	8.22005	8.21242	8.18956	8.19198	8.23256	8.18826	8.16892	8.14896	8.19331	8.16363	8.16044	8.14509	8.23605	8.2023	8.23403	8.24006	8.23823	8.23054	8.25523	8.23401	8.22669	8.21709	8.22404	8.19257	8.21855	8.20682	8.22015	8.22035	8.21606	8.17726	8.15839	8.15314	8.15526	8.15774	8.21557
0.111125	8.1562	8.16326	8.18159	8.22678	8.22908	8.20942	8.20569	8.21168	8.19789	8.18424	8.21382	8.18756	8.20176	8.19518	8.222	8.18558	8.21527	8.22404	8.18799	8.16648	8.1754	8.19369	8.18049	8.16496	8.17027	8.24	8.22053	8.24905	8.2354	8.23766	8.22147	8.2247	8.21805	8.21963	8.22301	8.22964	8.19768	8.2372	8.2253	8.21578	8.20824	8.19628	8.17149	8.16636	8.15854	8.16208	8.14616	8.19223
0.11125	8.13819	8.17131	8.18639	8.21482	8.22043	8.21233	8.20441	8.22188	8.21046	8.19432	8.2101	8.19348	8.19984	8.20992	8.20107	8.19393	8.20291	8.21771	8.19604	8.1761	8.15566	8.19755	8.18601	8.16505	8.16984	8.24464	8.2177	8.23779	8.22305	8.21598	8.21519	8.23653	8.22475	8.23052	8.22045	8.25374	8.21284	8.22466	8.22267	8.19408	8.21294	8.1876	8.17693	8.13986	8.1718	8.16303	8.18297	8.21761
0.111375	8.1273	8.15423	8.18057	8.213	8.20715	8.19896	8.18427	8.24716	8.21339	8.20467	8.19701	8.20631	8.19844	8.21252	8.19316	8.19398	8.1804	8.21187	8.17881	8.16018	8.16701	8.19002	8.15995	8.17836	8.15234	8.24915	8.22313	8.22449	8.21915	8.22519	8.22346	8.25346	8.21227	8.22789	8.21884	8.23402	8.20788	8.20743	8.19924	8.21664	8.21364	8.199	8.17682	8.12733	8.16705	8.16092	8.15649	8.20941
0.1115	8.12624	8.15349	8.17676	8.21022	8.21345	8.1987	8.18185	8.25174	8.2045	8.23411	8.2082	8.19849	8.21735	8.21719	8.19355	8.18921	8.20758	8.17658	8.18002	8.16067	8.16721	8.18111	8.18994	8.18562	8.18147	8.24023	8.23548	8.22847	8.2475	8.23591	8.23945	8.25123	8.2281	8.22291	8.21799	8.23258	8.22651	8.22379	8.20416	8.2095	8.20299	8.2001	8.18452	8.14262	8.16863	8.13866	8.1516	8.197
0.111625	8.14097	8.17424	8.19181	8.2092	8.22067	8.21315	8.19736	8.23846	8.20514	8.20078	8.21886	8.18938	8.20946	8.20168	8.19962	8.21005	8.20838	8.20906	8.18185	8.17681	8.15839	8.16937	8.201	8.16295	8.19138	8.2421	8.23267	8.22959	8.23804	8.24599	8.24932	8.24157	8.23766	8.2332	8.20803	8.22436	8.21812	8.2224	8.21702	8.23128	8.22135	8.19529	8.19204	8.14654	8.17226	8.17782	8.12215	8.20799
0.11175	8.14697	8.15575	8.1961	8.21893	8.23957	8.20025	8.20578	8.21347	8.19862	8.2139	8.21623	8.1915	8.20288	8.20061	8.20311	8.2057	8.20595	8.204	8.17694	8.18133	8.17186	8.16061	8.16794	8.18194	8.16836	8.2439	8.22961	8.23631	8.24068	8.24509	8.23187	8.24307	8.22968	8.23939	8.23226	8.23089	8.21759	8.21079	8.23497	8.21588	8.21546	8.19984	8.19551	8.12579	8.16605	8.1699	8.13966	8.1944
0.111875	8.13924	8.16151	8.18852	8.23405	8.21646	8.21125	8.21204	8.21165	8.22216	8.21388	8.22208	8.18584	8.18221	8.19463	8.19662	8.21434	8.21079	8.19972	8.18464	8.15765	8.17929	8.1896	8.1738	8.17676	8.18102	8.22965	8.22249	8.22469	8.2284	8.24017	8.23517	8.23852	8.2514	8.24573	8.22273	8.21371	8.21385	8.22392	8.2225	8.20591	8.20466	8.22401	8.17763	8.13714	8.15053	8.15992	8.14989	8.20451
0.112	8.11985	8.18242	8.19192	8.22534	8.20257	8.22871	8.19179	8.22546	8.21374	8.20003	8.20487	8.19471	8.19814	8.19842	8.20937	8.17857	8.19964	8.20405	8.2065	8.15198	8.18345	8.20199	8.16475	8.1759	8.16891	8.22433	8.22095	8.23032	8.25047	8.23522	8.25927	8.25284	8.24795	8.23546	8.22726	8.21764	8.19181	8.23071	8.20315	8.21919	8.22095	8.21108	8.17046	8.14101	8.12955	8.14911	8.14322	8.22175
0.112125	8.12146	8.164	8.17517	8.20365	8.2354	8.21601	8.20807	8.22173	8.22501	8.20918	8.19872	8.18218	8.19965	8.18655	8.21033	8.18324	8.1912	8.17521	8.18012	8.17204	8.16505	8.17844	8.19467	8.17863	8.18951	8.23372	8.20441	8.21718	8.24341	8.25383	8.23896	8.24065	8.23025	8.23544	8.23029	8.20178	8.21381	8.21805	8.20172	8.19882	8.21352	8.19697	8.19785	8.15371	8.14772	8.16499	8.16324	8.19892
0.11225	8.13988	8.14498	8.19087	8.21848	8.20776	8.2171	8.19403	8.21911	8.21459	8.1981	8.20463	8.19974	8.21339	8.19188	8.20364	8.17696	8.19656	8.1922	8.18311	8.17108	8.18469	8.18362	8.20552	8.179	8.18461	8.24035	8.23689	8.22666	8.22433	8.2243	8.23158	8.24909	8.23523	8.22156	8.22885	8.21551	8.2404	8.19566	8.21083	8.21385	8.22751	8.20653	8.19214	8.15745	8.14722	8.1814	8.16731	8.18505
0.112375	8.12747	8.15434	8.19793	8.21754	8.19952	8.20384	8.19341	8.22053	8.20138	8.20503	8.21088	8.21149	8.20848	8.2231	8.18986	8.19312	8.1976	8.20245	8.18185	8.16955	8.17545	8.17079	8.16131	8.17174	8.17178	8.24107	8.20784	8.24426	8.2338	8.22242	8.23771	8.25094	8.20486	8.21329	8.21966	8.2006	8.2158	8.21387	8.21566	8.20969	8.22002	8.20202	8.17844	8.15805	8.14653	8.18403	8.14445	8.20582
0.1125	8.14475	8.14564	8.18491	8.21116	8.20779	8.20244	8.19124	8.2232	8.19912	8.21789	8.205	8.22047	8.21319	8.20245	8.19128	8.18803	8.20086	8.19303	8.17753	8.16127	8.17645	8.16901	8.18043	8.16183	8.17446	8.23119	8.20438	8.23691	8.24977	8.2318	8.24902	8.25716	8.21774	8.21262	8.20877	8.21915	8.21612	8.21857	8.20469	8.20814	8.23122	8.21839	8.17932	8.14266	8.14004	8.15948	8.1589	8.20216
0.112625	8.15248	8.17422	8.15676	8.19249	8.21452	8.21609	8.19699	8.2124	8.19429	8.21913	8.2112	8.19768	8.19868	8.20364	8.20751	8.17654	8.20839	8.19602	8.18463	8.1758	8.17748	8.15695	8.17365	8.16218	8.1649	8.22308	8.19358	8.24185	8.23683	8.23959	8.24405	8.27116	8.21799	8.23293	8.21677	8.21847	8.21427	8.22385	8.19637	8.22399	8.21991	8.21743	8.1722	8.14712	8.17478	8.14957	8.16728	8.20847
0.11275	8.14439	8.15223	8.15968	8.20441	8.21336	8.21988	8.18936	8.20705	8.20178	8.20931	8.21219	8.18153	8.20333	8.20623	8.19018	8.21099	8.21272	8.20155	8.19032	8.16969	8.18785	8.17673	8.18764	8.15379	8.17401	8.22083	8.21251	8.24835	8.22819	8.23303	8.22232	8.26997	8.22355	8.21616	8.20862	8.24299	8.21535	8.21326	8.20206	8.21513	8.21785	8.20475	8.19888	8.15677	8.16344	8.15874	8.13902	8.21935
0.112875	8.13719	8.14783	8.1775	8.23901	8.24137	8.21776	8.20593	8.19733	8.22001	8.18784	8.20828	8.18913	8.18932	8.20752	8.20918	8.17717	8.21281	8.19569	8.17331	8.17459	8.19457	8.17811	8.18159	8.17413	8.15205	8.23064	8.22224	8.23062	8.24714	8.23586	8.21236	8.25806	8.2303	8.22712	8.22586	8.19028	8.2197	8.22823	8.18623	8.20071	8.22127	8.20497	8.18964	8.15257	8.17495	8.15575	8.13858	8.19134
0.113	8.12765	8.16579	8.16927	8.23596	8.23007	8.22392	8.20914	8.21508	8.20752	8.20035	8.20849	8.20986	8.21056	8.19325	8.20696	8.20652	8.18905	8.2021	8.15683	8.16887	8.16556	8.16283	8.18992	8.1367	8.16703	8.24242	8.22097	8.24718	8.22983	8.23004	8.24515	8.23875	8.22313	8.23854	8.23038	8.1888	8.22546	8.20601	8.20017	8.21698	8.21436	8.20339	8.16085	8.14413	8.17522	8.16508	8.1561	8.19827
0.113125	8.13545	8.18435	8.16766	8.21052	8.23314	8.21879	8.18482	8.20168	8.18949	8.20268	8.2059	8.21727	8.20576	8.20535	8.20481	8.19212	8.18336	8.18488	8.17187	8.17494	8.16339	8.17742	8.19279	8.15403	8.17144	8.23595	8.2241	8.23152	8.24621	8.2524	8.21306	8.24555	8.22341	8.23877	8.21661	8.20013	8.21477	8.20122	8.20104	8.2298	8.20035	8.18469	8.16679	8.16532	8.15433	8.15393	8.16573	8.21272
0.11325	8.1223	8.19288	8.18127	8.21745	8.2161	8.20812	8.19826	8.20335	8.20994	8.20164	8.20674	8.21357	8.18365	8.21554	8.21032	8.18633	8.20473	8.19392	8.1733	8.16902	8.17863	8.18261	8.15866	8.17054	8.1556	8.24768	8.20927	8.21326	8.24042	8.25729	8.23973	8.23853	8.22219	8.21994	8.23556	8.22153	8.20163	8.2114	8.21597	8.19837	8.21899	8.2049	8.19842	8.15646	8.17451	8.16811	8.16203	8.1968
0.113375	8.14195	8.16833	8.1963	8.22896	8.2179	8.2251	8.18515	8.22401	8.20126	8.20904	8.20396	8.18608	8.1919	8.20373	8.21385	8.19948	8.20742	8.20704	8.18387	8.17598	8.16154	8.17532	8.16241	8.15118	8.14541	8.24088	8.22559	8.22311	8.25921	8.22259	8.23125	8.24531	8.23235	8.22662	8.22892	8.21576	8.20474	8.209	8.22514	8.21562	8.21363	8.21139	8.19259	8.14696	8.17193	8.14583	8.17792	8.1869
0.1135	8.14858	8.15048	8.19189	8.21458	8.22034	8.23058	8.19487	8.21791	8.21043	8.2193	8.20528	8.21161	8.19297	8.20755	8.21796	8.18042	8.19073	8.19562	8.16344	8.16191	8.15463	8.14361	8.18271	8.13085	8.14571	8.23169	8.23447	8.21234	8.2339	8.22623	8.23459	8.24162	8.23659	8.22562	8.21515	8.22668	8.21702	8.2131	8.19625	8.22467	8.22105	8.21037	8.17575	8.13587	8.17017	8.1483	8.1709	8.20533
0.113625	8.16131	8.16248	8.18751	8.2165	8.231	8.23009	8.20605	8.22715	8.21647	8.21786	8.19976	8.20745	8.17813	8.21429	8.20187	8.18399	8.20283	8.17856	8.18425	8.18701	8.16684	8.15858	8.1815	8.14378	8.1627	8.22909	8.22353	8.22256	8.24955	8.22449	8.23245	8.23421	8.20541	8.23504	8.22315	8.21996	8.2123	8.21586	8.20864	8.22906	8.21593	8.20179	8.15742	8.14499	8.16752	8.14722	8.16167	8.21726
0.11375	8.14257	8.13657	8.18571	8.2081	8.23327	8.23693	8.20154	8.22235	8.20847	8.18545	8.1985	8.21123	8.19099	8.1992	8.20547	8.19488	8.21008	8.17495	8.18871	8.17779	8.16124	8.18675	8.17744	8.1549	8.18794	8.22435	8.2136	8.22267	8.25605	8.24694	8.21545	8.2207	8.194	8.24937	8.23605	8.211	8.21465	8.22171	8.21133	8.23051	8.20192	8.20153	8.16192	8.14267	8.18003	8.15794	8.13589	8.21227
0.113875	8.1309	8.14416	8.174	8.22173	8.21033	8.2099	8.18609	8.21213	8.19697	8.18728	8.19653	8.20091	8.19978	8.18249	8.21173	8.19708	8.20977	8.17912	8.18311	8.17095	8.15463	8.18052	8.1787	8.18675	8.18323	8.23571	8.23276	8.22279	8.22557	8.24409	8.23843	8.24384	8.21621	8.22566	8.22836	8.21432	8.20798	8.21596	8.20927	8.21648	8.2097	8.20667	8.16965	8.14644	8.1682	8.17603	8.14194	8.20629
0.114	8.13705	8.15441	8.18158	8.21432	8.19432	8.20502	8.20132	8.22431	8.21116	8.20041	8.19659	8.21377	8.20403	8.17738	8.20791	8.20328	8.20005	8.19014	8.1791	8.16126	8.17806	8.17715	8.1647	8.17343	8.16595	8.22461	8.25025	8.21925	8.23838	8.21828	8.23599	8.24658	8.21558	8.22848	8.205	8.21812	8.22735	8.20626	8.20793	8.22299	8.20341	8.18388	8.15681	8.14036	8.14519	8.19177	8.15108	8.20602
0.114125	8.12707	8.16	8.18206	8.21698	8.18528	8.19697	8.2158	8.21371	8.2058	8.183	8.20577	8.21239	8.20729	8.20727	8.21555	8.1983	8.19938	8.19575	8.19377	8.18207	8.17541	8.17164	8.16718	8.15275	8.16639	8.2292	8.23357	8.23451	8.23933	8.21099	8.22883	8.25385	8.22519	8.23006	8.22826	8.21535	8.23354	8.2365	8.17899	8.22284	8.22635	8.18205	8.17139	8.14095	8.15344	8.17232	8.14882	8.20846
0.11425	8.14707	8.16659	8.17548	8.21598	8.20969	8.20768	8.20158	8.21513	8.20885	8.19485	8.19935	8.1997	8.20852	8.20973	8.21978	8.18986	8.19301	8.17941	8.18159	8.16876	8.1537	8.17833	8.16022	8.16442	8.15434	8.24791	8.22296	8.22932	8.2295	8.22247	8.24204	8.24056	8.22677	8.23247	8.22972	8.19801	8.23209	8.23682	8.21958	8.22499	8.21598	8.18612	8.19833	8.13317	8.15351	8.16055	8.14374	8.22142
0.114375	8.12537	8.13931	8.18322	8.22684	8.21807	8.19906	8.19398	8.2196	8.19072	8.22574	8.19104	8.20869	8.19807	8.20988	8.20305	8.18877	8.19404	8.21349	8.17289	8.17304	8.15865	8.16675	8.14793	8.17136	8.1545	8.23719	8.23531	8.22586	8.21358	8.21959	8.21185	8.22497	8.23425	8.25133	8.2392	8.20347	8.22521	8.21611	8.22176	8.21048	8.20732	8.19396	8.17883	8.15095	8.1395	8.15083	8.17432	8.20703
0.1145	8.10174	8.15447	8.16317	8.22906	8.21257	8.21008	8.19171	8.21167	8.20916	8.21349	8.21011	8.22219	8.18248	8.19822	8.18694	8.21314	8.19056	8.21555	8.17658	8.16232	8.16665	8.16616	8.16096	8.16913	8.1692	8.24378	8.22371	8.21577	8.21873	8.23347	8.21418	8.23764	8.22379	8.2306	8.21897	8.22319	8.20674	8.22459	8.20358	8.2015	8.22595	8.22359	8.18111	8.16142	8.14357	8.13888	8.16187	8.19196
0.114625	8.12297	8.17524	8.14917	8.22205	8.21117	8.22464	8.1962	8.20834	8.22021	8.21382	8.18323	8.20219	8.1741	8.19312	8.21305	8.20583	8.20631	8.20138	8.17358	8.1706	8.15388	8.17269	8.1845	8.17687	8.15938	8.26548	8.21604	8.2261	8.2365	8.25583	8.20116	8.22153	8.22926	8.22333	8.22585	8.23418	8.2021	8.23937	8.18918	8.20287	8.2198	8.21048	8.16685	8.16099	8.13853	8.15361	8.16485	8.199
0.11475	8.13013	8.15959	8.17385	8.1967	8.20661	8.18841	8.18519	8.20974	8.21363	8.20468	8.20361	8.19181	8.18716	8.19601	8.21453	8.19297	8.20591	8.19828	8.17404	8.16694	8.16356	8.18826	8.17245	8.1755	8.15612	8.24072	8.23165	8.22595	8.23396	8.26633	8.22324	8.24142	8.22352	8.22411	8.22199	8.23321	8.21767	8.22973	8.2058	8.20064	8.20773	8.19609	8.16899	8.14952	8.144	8.173	8.15322	8.19127
0.114875	8.13474	8.16466	8.17357	8.20438	8.22561	8.18716	8.20745	8.21027	8.20309	8.19724	8.20548	8.20042	8.18592	8.19562	8.19717	8.20689	8.20767	8.18001	8.15834	8.15938	8.17222	8.18125	8.18856	8.18564	8.16593	8.23456	8.21828	8.23952	8.23342	8.2558	8.22877	8.24261	8.21634	8.21803	8.21867	8.22416	8.20714	8.21651	8.21688	8.20495	8.20837	8.21323	8.16851	8.15216	8.15674	8.16922	8.14403	8.1955
0.115	8.13576	8.12447	8.17881	8.20623	8.22591	8.19833	8.1907	8.20647	8.21152	8.19402	8.18933	8.22066	8.20605	8.17068	8.19395	8.19945	8.20392	8.18587	8.16365	8.17297	8.17432	8.18059	8.17827	8.17802	8.17447	8.22311	8.21565	8.22113	8.24156	8.23785	8.22353	8.25218	8.20209	8.23983	8.22292	8.21803	8.18576	8.21647	8.20501	8.19449	8.18243	8.21925	8.18014	8.13042	8.15047	8.1667	8.1582	8.20734
0.115125	8.12151	8.14575	8.15161	8.2377	8.23331	8.22642	8.18263	8.21485	8.21565	8.19652	8.20562	8.23016	8.20766	8.19923	8.18609	8.204	8.20899	8.20969	8.18971	8.15328	8.1687	8.18513	8.16895	8.16061	8.17696	8.21918	8.21946	8.22174	8.24881	8.23792	8.20573	8.25831	8.23406	8.23106	8.21744	8.20425	8.20024	8.22759	8.20376	8.18902	8.20584	8.18845	8.20256	8.15992	8.12975	8.16024	8.15174	8.20246
0.11525	8.10704	8.15041	8.15515	8.22051	8.23622	8.23437	8.19187	8.22702	8.20086	8.19625	8.2129	8.20451	8.19109	8.19727	8.20277	8.18655	8.21191	8.19505	8.18831	8.1543	8.18737	8.16711	8.18565	8.17648	8.17071	8.23456	8.23574	8.22971	8.23431	8.22871	8.21343	8.23225	8.20345	8.24624	8.24786	8.21386	8.18737	8.1915	8.20507	8.21765	8.19916	8.18886	8.17781	8.16096	8.11539	8.14425	8.16821	8.21018
0.115375	8.11911	8.15076	8.17188	8.21445	8.22376	8.22711	8.19061	8.215	8.20358	8.19224	8.20872	8.20781	8.18235	8.19089	8.1983	8.18758	8.2098	8.20241	8.17583	8.15487	8.15959	8.15873	8.17448	8.18024	8.17995	8.21879	8.23581	8.22449	8.22056	8.23563	8.23419	8.25302	8.21669	8.228	8.23147	8.21885	8.2056	8.20956	8.217	8.21484	8.19997	8.20479	8.1519	8.15986	8.14749	8.13361	8.15819	8.19593
0.1155	8.15204	8.16045	8.17087	8.21592	8.24267	8.23285	8.21483	8.189	8.19952	8.18203	8.20988	8.20523	8.17513	8.18498	8.1892	8.18758	8.20665	8.19348	8.17515	8.16062	8.15169	8.17509	8.20458	8.18156	8.16659	8.22611	8.2235	8.22477	8.21603	8.22246	8.25168	8.23772	8.21931	8.22002	8.21391	8.22233	8.21877	8.21307	8.21473	8.21518	8.20589	8.19877	8.15523	8.14896	8.15927	8.16978	8.1509	8.22221
0.115625	8.14713	8.13804	8.19581	8.21757	8.23634	8.23702	8.20847	8.2129	8.18204	8.17773	8.20052	8.21837	8.16981	8.21754	8.1995	8.17962	8.20518	8.19339	8.18405	8.15998	8.17008	8.16089	8.18417	8.16595	8.15384	8.22043	8.2283	8.22614	8.2126	8.23019	8.23917	8.23608	8.22671	8.22427	8.20488	8.21951	8.19962	8.22625	8.19912	8.21298	8.21902	8.18226	8.16458	8.14513	8.14614	8.1616	8.15436	8.21672
0.11575	8.13335	8.1488	8.19181	8.22511	8.22142	8.20151	8.20826	8.22529	8.19283	8.21377	8.19495	8.1929	8.17496	8.22408	8.20627	8.18594	8.19958	8.19743	8.16349	8.15034	8.18283	8.17731	8.16645	8.16918	8.16051	8.23947	8.22188	8.22466	8.22844	8.23005	8.23226	8.26232	8.22026	8.23439	8.20709	8.21025	8.20771	8.23972	8.19973	8.20859	8.21568	8.18513	8.16738	8.15103	8.13354	8.16598	8.14935	8.20209
0.115875	8.12749	8.15073	8.1795	8.21375	8.2243	8.21986	8.20437	8.21606	8.1927	8.20665	8.21214	8.19186	8.19664	8.19813	8.20342	8.17816	8.20561	8.21787	8.16969	8.16401	8.16713	8.17944	8.1748	8.16985	8.1616	8.24495	8.21613	8.21445	8.23073	8.22806	8.22185	8.23384	8.2224	8.2343	8.21637	8.21738	8.20313	8.20372	8.21627	8.21559	8.2289	8.17984	8.17213	8.1496	8.14312	8.17474	8.13929	8.21393
0.116	8.15095	8.15487	8.18501	8.21299	8.21341	8.22776	8.19408	8.22306	8.19418	8.19983	8.20519	8.2034	8.22177	8.22387	8.21826	8.17938	8.21167	8.20094	8.17637	8.16826	8.16048	8.16856	8.17843	8.16508	8.16423	8.24535	8.21374	8.21735	8.23109	8.22632	8.2371	8.246	8.21879	8.22647	8.23447	8.2009	8.20219	8.21539	8.22508	8.23805	8.21014	8.21308	8.17504	8.15473	8.15465	8.15549	8.15823	8.18542
0.116125	8.15379	8.16612	8.18909	8.19827	8.20486	8.21198	8.19043	8.2111	8.22311	8.1823	8.18729	8.20475	8.17906	8.21001	8.22565	8.1858	8.1895	8.18287	8.17166	8.15565	8.1704	8.16234	8.18755	8.17006	8.16337	8.22286	8.23213	8.21731	8.22524	8.24364	8.22908	8.23969	8.22215	8.23482	8.23481	8.1797	8.21252	8.22587	8.20997	8.22408	8.22565	8.18956	8.20611	8.13989	8.15832	8.15755	8.14101	8.18777
0.11625	8.1432	8.16792	8.1665	8.19508	8.20218	8.18935	8.20657	8.23577	8.21998	8.19749	8.18971	8.18602	8.17744	8.19898	8.22309	8.2142	8.22722	8.2044	8.1558	8.16689	8.16052	8.19893	8.17319	8.17368	8.14208	8.22552	8.2103	8.22317	8.22401	8.25533	8.21173	8.23608	8.19964	8.22787	8.21198	8.20596	8.2276	8.21843	8.20722	8.20345	8.21386	8.18158	8.19793	8.11677	8.15907	8.16679	8.14925	8.20372
0.116375	8.12994	8.16677	8.18197	8.2156	8.23495	8.19634	8.22217	8.2106	8.21378	8.21248	8.20335	8.19417	8.18375	8.20315	8.19826	8.19913	8.20483	8.19222	8.17589	8.15802	8.14551	8.18996	8.18503	8.14577	8.1378	8.23161	8.20628	8.22457	8.23429	8.27525	8.21438	8.22832	8.20975	8.20822	8.22719	8.21255	8.21291	8.23239	8.19253	8.21475	8.201	8.20094	8.19064	8.15198	8.14716	8.1628	8.16004	8.21503
0.1165	8.13424	8.18203	8.17358	8.2044	8.22469	8.19473	8.21339	8.22709	8.20584	8.19818	8.21906	8.18639	8.16998	8.19634	8.18489	8.19997	8.19993	8.17617	8.16154	8.16691	8.15018	8.16058	8.19077	8.17552	8.15453	8.23312	8.2035	8.22939	8.23064	8.23948	8.2211	8.25634	8.21439	8.21477	8.20976	8.22355	8.2068	8.20641	8.19661	8.22111	8.20328	8.20309	8.16277	8.17592	8.15942	8.13823	8.14659	8.18561
0.116625	8.13844	8.16591	8.18166	8.21034	8.21754	8.21326	8.19974	8.22528	8.21785	8.19576	8.20782	8.19235	8.21975	8.20092	8.1766	8.18963	8.20539	8.18457	8.17053	8.14562	8.17287	8.16298	8.19224	8.15446	8.14205	8.2376	8.20578	8.23169	8.24412	8.24059	8.22785	8.23809	8.226	8.25321	8.21515	8.22354	8.20589	8.23484	8.19863	8.22192	8.18624	8.19238	8.18762	8.14465	8.14685	8.14282	8.13744	8.19988
0.11675	8.12616	8.13273	8.18083	8.23016	8.20384	8.21085	8.19592	8.21355	8.20031	8.19189	8.20197	8.19582	8.21794	8.18793	8.19296	8.19111	8.20282	8.18887	8.15552	8.15438	8.15781	8.16727	8.17364	8.16376	8.16368	8.23253	8.23236	8.22754	8.23836	8.21825	8.24628	8.21892	8.22723	8.2355	8.2253	8.22411	8.20674	8.23021	8.19136	8.22441	8.20473	8.19126	8.17992	8.14106	8.14667	8.17282	8.15103	8.18542
0.116875	8.14016	8.15547	8.19467	8.20878	8.20419	8.21867	8.19317	8.22495	8.2058	8.19424	8.19444	8.19954	8.19618	8.20103	8.19325	8.18562	8.19197	8.18686	8.15845	8.18578	8.15185	8.18483	8.15588	8.16222	8.16895	8.23382	8.21239	8.25225	8.24588	8.20545	8.22977	8.24316	8.22334	8.21186	8.22981	8.23157	8.19937	8.20914	8.19138	8.22565	8.21921	8.20331	8.19086	8.15636	8.14117	8.1593	8.15559	8.19164
0.117	8.13867	8.15781	8.16742	8.21304	8.21343	8.2193	8.18968	8.23573	8.198	8.21307	8.20733	8.20182	8.1773	8.21352	8.21905	8.18691	8.20613	8.19793	8.16419	8.17736	8.15768	8.18429	8.16917	8.15797	8.15551	8.2276	8.20947	8.22446	8.23869	8.22482	8.22463	8.25223	8.22888	8.20544	8.219	8.21695	8.19784	8.20618	8.19359	8.22045	8.21017	8.20645	8.20025	8.15192	8.1543	8.16007	8.16106	8.20368
0.117125	8.14463	8.15704	8.17951	8.21783	8.25143	8.2198	8.18958	8.22543	8.19609	8.1988	8.21393	8.21757	8.19569	8.1991	8.20625	8.16796	8.19993	8.1975	8.18649	8.16519	8.16221	8.17145	8.18383	8.15977	8.1637	8.22263	8.21133	8.23545	8.22459	8.22199	8.22881	8.258	8.21815	8.21487	8.23264	8.22303	8.21597	8.21999	8.18246	8.21818	8.20536	8.20285	8.17861	8.15935	8.14158	8.15015	8.1696	8.20806
0.11725	8.14294	8.15515	8.18007	8.21047	8.21693	8.21792	8.20229	8.22205	8.19443	8.19079	8.19568	8.20553	8.20064	8.19704	8.19327	8.1721	8.21471	8.19383	8.20364	8.17207	8.17802	8.18304	8.14911	8.16392	8.15628	8.2205	8.23094	8.22153	8.22923	8.22649	8.24387	8.23825	8.21588	8.22884	8.2314	8.20605	8.20538	8.22901	8.19224	8.22595	8.22106	8.19569	8.17471	8.17134	8.15596	8.14309	8.1566	8.21414
0.117375	8.132	8.17255	8.17986	8.20566	8.19922	8.19784	8.19009	8.22712	8.20079	8.22376	8.19073	8.21059	8.19577	8.21387	8.20529	8.19469	8.20413	8.19316	8.17033	8.16103	8.17636	8.18829	8.14373	8.1599	8.16778	8.22073	8.22136	8.21529	8.239	8.22749	8.2159	8.25334	8.22611	8.20271	8.23058	8.22175	8.20121	8.21392	8.21078	8.21172	8.22493	8.17758	8.17853	8.14673	8.14944	8.1309	8.13654	8.18673
0.1175	8.1215	8.15282	8.18403	8.22594	8.21963	8.20174	8.18938	8.22797	8.19971	8.22425	8.19181	8.21771	8.18847	8.20986	8.2089	8.19134	8.22077	8.19336	8.17714	8.15541	8.16122	8.19197	8.1898	8.16526	8.15312	8.22503	8.22487	8.23291	8.23908	8.22801	8.21879	8.2532	8.1956	8.22465	8.22553	8.2127	8.19849	8.20702	8.20715	8.2085	8.21246	8.18281	8.18085	8.15244	8.15407	8.15305	8.13328	8.19568
0.117625	8.11621	8.15777	8.19108	8.21242	8.20564	8.20949	8.18349	8.23396	8.21278	8.21487	8.1991	8.201	8.19957	8.1922	8.19166	8.19765	8.23479	8.17296	8.18194	8.16654	8.15422	8.19463	8.16786	8.1543	8.16573	8.23264	8.22056	8.24323	8.24287	8.22097	8.22562	8.2477	8.21461	8.22011	8.21531	8.20023	8.19837	8.20053	8.20936	8.21192	8.21493	8.16632	8.17558	8.16562	8.15327	8.15307	8.15582	8.21775
0.11775	8.11462	8.16486	8.19326	8.21199	8.19836	8.19666	8.17721	8.20438	8.19631	8.21081	8.19716	8.20444	8.16892	8.1943	8.17907	8.19659	8.21582	8.17454	8.17373	8.18874	8.1647	8.19232	8.18012	8.17307	8.16567	8.23872	8.22294	8.22807	8.25014	8.21574	8.21149	8.25149	8.22335	8.21961	8.20904	8.2178	8.21063	8.20048	8.19826	8.22404	8.21407	8.20288	8.17533	8.14815	8.15105	8.14059	8.17739	8.19785
0.117875	8.13551	8.16041	8.15907	8.2007	8.20181	8.19051	8.19729	8.21423	8.15436	8.20395	8.19104	8.20344	8.18831	8.20206	8.18858	8.19111	8.20083	8.18761	8.17806	8.17378	8.17368	8.17959	8.15286	8.1429	8.17754	8.22672	8.22085	8.21694	8.23239	8.21725	8.21873	8.25054	8.21989	8.23138	8.20479	8.20696	8.20396	8.19683	8.2207	8.21217	8.22346	8.18504	8.19806	8.14795	8.15366	8.14842	8.16075	8.20647
0.118	8.13283	8.17583	8.14172	8.19716	8.22732	8.19774	8.198	8.23171	8.16794	8.21712	8.20733	8.20621	8.18968	8.18294	8.20885	8.18194	8.22066	8.18082	8.19242	8.17459	8.16253	8.16968	8.15958	8.15536	8.16271	8.23165	8.22543	8.23943	8.23645	8.24944	8.22606	8.23736	8.24043	8.24593	8.20658	8.22234	8.2083	8.19035	8.20929	8.21896	8.20429	8.18688	8.17785	8.16058	8.13754	8.14813	8.15237	8.22251
0.118125	8.1251	8.16426	8.17096	8.21993	8.22451	8.20502	8.20055	8.21356	8.18602	8.21378	8.19458	8.19064	8.18863	8.20071	8.21121	8.18467	8.19898	8.17785	8.19157	8.16332	8.14076	8.18089	8.17336	8.15502	8.17923	8.24103	8.20233	8.22907	8.23955	8.23666	8.23578	8.25095	8.23452	8.23305	8.227	8.21585	8.20411	8.19847	8.21815	8.21572	8.18683	8.20608	8.18925	8.14139	8.14261	8.14004	8.15185	8.21366
0.11825	8.13479	8.15576	8.18003	8.23278	8.22153	8.19536	8.18133	8.19956	8.19162	8.20378	8.20239	8.18739	8.19032	8.21242	8.20482	8.18499	8.17464	8.17831	8.17211	8.15726	8.15774	8.17708	8.16907	8.17245	8.18658	8.23335	8.23234	8.2454	8.23441	8.21918	8.24633	8.25689	8.23182	8.22225	8.21815	8.22738	8.19269	8.21018	8.21052	8.20301	8.21764	8.19768	8.1786	8.14481	8.12822	8.15629	8.14394	8.18461
0.118375	8.13639	8.15695	8.19118	8.20504	8.21193	8.21008	8.18216	8.19215	8.20531	8.19283	8.21123	8.19907	8.19775	8.19163	8.20409	8.20445	8.18801	8.17559	8.17002	8.16335	8.186	8.18202	8.18169	8.15784	8.17319	8.23752	8.21393	8.22655	8.24525	8.21127	8.22452	8.21529	8.24586	8.22963	8.21008	8.22004	8.193	8.2035	8.20688	8.21487	8.23462	8.20902	8.17128	8.14983	8.15367	8.13735	8.14988	8.19253
0.1185	8.12391	8.15703	8.18668	8.20792	8.2047	8.21253	8.21237	8.22098	8.17731	8.20953	8.18351	8.18545	8.19182	8.19379	8.19149	8.19447	8.19207	8.20021	8.18397	8.17222	8.16396	8.17573	8.19257	8.14935	8.17738	8.25459	8.20234	8.23701	8.22219	8.22079	8.19747	8.21646	8.22065	8.23051	8.21914	8.21078	8.2013	8.18884	8.21485	8.21079	8.2028	8.19501	8.17792	8.15995	8.1561	8.15945	8.14781	8.19868
0.118625	8.12231	8.15882	8.17828	8.22325	8.20917	8.208	8.19997	8.24552	8.19193	8.21191	8.19647	8.19364	8.20116	8.19901	8.19746	8.20246	8.18109	8.19947	8.16209	8.15763	8.1573	8.17816	8.181	8.1631	8.17843	8.24575	8.20117	8.24241	8.22401	8.22401	8.21776	8.23643	8.20443	8.23446	8.20647	8.21139	8.20911	8.23676	8.20584	8.21519	8.23331	8.17439	8.18114	8.14758	8.1563	8.14919	8.1504	8.17883
0.11875	8.13445	8.15141	8.18556	8.20624	8.19824	8.23202	8.19209	8.22128	8.18733	8.2148	8.21192	8.19167	8.21199	8.19795	8.20759	8.19417	8.18474	8.18774	8.1516	8.14629	8.14381	8.17416	8.18142	8.16914	8.17176	8.24427	8.22685	8.2366	8.22398	8.21057	8.22797	8.2277	8.20665	8.2274	8.2158	8.21083	8.21631	8.20975	8.20267	8.22984	8.23485	8.18986	8.19864	8.14149	8.15177	8.17479	8.16405	8.1756
0.118875	8.11908	8.15529	8.16679	8.22282	8.21698	8.21661	8.18793	8.22273	8.1971	8.198	8.20538	8.21777	8.17956	8.20412	8.22663	8.20084	8.19265	8.18085	8.18241	8.16242	8.16359	8.17876	8.16721	8.17967	8.20151	8.23338	8.21844	8.21476	8.23045	8.23013	8.24532	8.25358	8.22362	8.22022	8.18947	8.2274	8.18742	8.20391	8.20844	8.23437	8.20675	8.18848	8.18713	8.14336	8.1302	8.17906	8.14333	8.18685
0.119	8.11082	8.1636	8.16125	8.20658	8.2253	8.20724	8.19884	8.20557	8.21284	8.18948	8.19579	8.21314	8.17969	8.20454	8.21918	8.19131	8.20197	8.18839	8.19054	8.17942	8.15646	8.1754	8.15958	8.1749	8.17325	8.24167	8.21233	8.23437	8.22671	8.23347	8.22751	8.25334	8.24471	8.24764	8.20226	8.21787	8.19257	8.22948	8.19772	8.21732	8.18885	8.19794	8.16982	8.14757	8.1313	8.17421	8.14692	8.191
0.119125	8.12483	8.15367	8.17686	8.20241	8.20636	8.21546	8.19466	8.21168	8.19151	8.19675	8.18254	8.21468	8.20376	8.19312	8.22504	8.17618	8.1917	8.19098	8.19041	8.16535	8.18099	8.1686	8.16515	8.16945	8.1506	8.22699	8.20249	8.2562	8.23705	8.21094	8.23291	8.24911	8.23588	8.22475	8.20011	8.21159	8.21004	8.22855	8.18762	8.21587	8.21723	8.21087	8.19074	8.13358	8.15804	8.166	8.15991	8.19089
0.11925	8.12227	8.16379	8.1827	8.20231	8.21906	8.20369	8.19872	8.21723	8.20017	8.21364	8.19063	8.20846	8.19341	8.20674	8.18162	8.18731	8.21735	8.19567	8.17463	8.18254	8.17332	8.18936	8.17892	8.16234	8.14175	8.23918	8.20591	8.23948	8.2314	8.22295	8.23146	8.24358	8.22513	8.22894	8.20513	8.22771	8.20957	8.22767	8.20343	8.22095	8.19289	8.19149	8.20271	8.13843	8.16817	8.14553	8.16682	8.18614
0.119375	8.12445	8.16949	8.16843	8.18526	8.23286	8.18899	8.18661	8.2219	8.20574	8.18781	8.19698	8.20227	8.1994	8.21456	8.18828	8.21494	8.20636	8.19551	8.16962	8.18084	8.17317	8.17692	8.17773	8.15619	8.14538	8.25291	8.21706	8.22905	8.22974	8.20842	8.23659	8.21882	8.21305	8.21493	8.23235	8.21646	8.20273	8.20899	8.19963	8.21809	8.21156	8.19125	8.18787	8.14326	8.16601	8.15282	8.16325	8.19429
0.1195	8.13872	8.16499	8.14214	8.21451	8.22575	8.21531	8.19662	8.20741	8.19614	8.19792	8.20185	8.19878	8.1878	8.19077	8.18835	8.20971	8.22252	8.1873	8.1672	8.15736	8.15292	8.16305	8.16948	8.1656	8.18182	8.22611	8.22378	8.2295	8.21075	8.21114	8.23569	8.23693	8.21632	8.22564	8.22373	8.20542	8.22361	8.19998	8.19893	8.20879	8.19321	8.18836	8.1783	8.14931	8.14216	8.15203	8.16155	8.22245
0.119625	8.14124	8.16013	8.15928	8.20608	8.22369	8.20592	8.1799	8.18353	8.1825	8.19008	8.19825	8.2048	8.1989	8.18032	8.20432	8.199	8.20538	8.17912	8.17336	8.1559	8.15226	8.17365	8.18064	8.15157	8.16088	8.22135	8.21233	8.23445	8.22234	8.21641	8.21272	8.212	8.20547	8.20716	8.2233	8.20858	8.22189	8.20609	8.21451	8.21121	8.21363	8.18454	8.16563	8.15501	8.13953	8.14884	8.1682	8.21798
0.11975	8.12888	8.15372	8.17754	8.18999	8.20925	8.21948	8.1749	8.21108	8.2001	8.19606	8.19144	8.20245	8.19871	8.18799	8.21382	8.19125	8.21223	8.18282	8.17191	8.16169	8.16104	8.16061	8.17325	8.14817	8.15451	8.2453	8.2109	8.23857	8.21313	8.21462	8.22464	8.22211	8.23374	8.22345	8.21918	8.21134	8.23468	8.2223	8.21793	8.21574	8.20912	8.19378	8.16298	8.13409	8.16535	8.15187	8.15577	8.2003
0.119875	8.1318	8.15807	8.16064	8.18915	8.22372	8.20655	8.17293	8.21611	8.19058	8.19614	8.19033	8.22547	8.19102	8.19003	8.1987	8.19143	8.18581	8.1821	8.16664	8.16067	8.13943	8.18303	8.16794	8.16344	8.14424	8.23669	8.22268	8.22791	8.23378	8.23893	8.21825	8.24252	8.24295	8.22283	8.21776	8.20304	8.2345	8.19848	8.21302	8.2122	8.20988	8.19412	8.18162	8.11978	8.14127	8.16373	8.1574	8.19221
0.12	8.12935	8.13663	8.17235	8.19753	8.21612	8.20078	8.20709	8.20815	8.20154	8.19148	8.19304	8.21774	8.19624	8.20184	8.19194	8.19557	8.20784	8.17541	8.17731	8.1562	8.14578	8.20048	8.19345	8.15056	8.16972	8.21748	8.22344	8.23898	8.25191	8.22895	8.21109	8.24184	8.22751	8.23726	8.21688	8.22131	8.21406	8.20663	8.19862	8.21297	8.20493	8.19125	8.18387	8.13755	8.15072	8.16576	8.157	8.22481
0.120125	8.12696	8.13188	8.16206	8.2093	8.22332	8.22085	8.18793	8.20555	8.18262	8.20918	8.19556	8.21526	8.18949	8.21523	8.18218	8.19321	8.20708	8.19545	8.16534	8.16562	8.16074	8.18857	8.17138	8.15511	8.16914	8.21293	8.22695	8.23857	8.23066	8.21223	8.21064	8.26498	8.23493	8.24398	8.22704	8.22134	8.19968	8.21023	8.20972	8.19848	8.20887	8.19242	8.16408	8.15546	8.15344	8.15179	8.15433	8.21274
0.12025	8.13785	8.13938	8.17932	8.20697	8.21242	8.22416	8.187	8.22112	8.20074	8.20573	8.20598	8.19285	8.21938	8.22211	8.19757	8.18419	8.20724	8.20999	8.17526	8.16403	8.1619	8.18376	8.18756	8.14679	8.17745	8.22603	8.22075	8.21949	8.22265	8.20892	8.22375	8.24987	8.21488	8.20856	8.20897	8.23016	8.22115	8.21715	8.20399	8.19705	8.20746	8.20821	8.16077	8.13803	8.12971	8.17497	8.14889	8.18848
0.120375	8.11848	8.15427	8.19953	8.21648	8.21018	8.19139	8.1817	8.22936	8.19201	8.20283	8.19679	8.20213	8.20454	8.20646	8.1952	8.20279	8.21374	8.19721	8.16988	8.15239	8.17509	8.17602	8.16747	8.15435	8.13941	8.2257	8.22028	8.20128	8.22809	8.21459	8.24457	8.25205	8.21371	8.21857	8.1991	8.21011	8.1956	8.19875	8.17119	8.20416	8.21013	8.19681	8.18271	8.1449	8.11336	8.16449	8.13924	8.1965
0.1205	8.13196	8.16349	8.19809	8.21101	8.22746	8.19691	8.19339	8.23203	8.19655	8.20315	8.20071	8.18459	8.19268	8.20046	8.20596	8.20857	8.18748	8.19933	8.18293	8.15314	8.16321	8.1793	8.14784	8.15167	8.16356	8.2511	8.23843	8.21506	8.23783	8.2137	8.24208	8.2632	8.2319	8.23693	8.21684	8.21962	8.21416	8.19936	8.17977	8.204	8.20913	8.20599	8.1885	8.14555	8.14713	8.16631	8.15125	8.20206
0.120625	8.13987	8.14789	8.19005	8.23485	8.21658	8.22032	8.19377	8.21143	8.19157	8.20919	8.21662	8.20325	8.20141	8.22044	8.21932	8.19276	8.20313	8.18542	8.19033	8.15425	8.17364	8.18562	8.17014	8.16175	8.16804	8.25533	8.21538	8.21602	8.22914	8.21252	8.21568	8.23495	8.22368	8.23385	8.21673	8.21523	8.21529	8.22567	8.18924	8.21343	8.21489	8.20928	8.18272	8.1442	8.15028	8.16075	8.16113	8.21074
0.12075	8.12173	8.14596	8.17333	8.21593	8.20454	8.20193	8.19594	8.22134	8.20325	8.2173	8.21857	8.19366	8.20661	8.19184	8.21229	8.17577	8.17777	8.17779	8.18943	8.17341	8.15847	8.17866	8.17081	8.1425	8.17388	8.22035	8.21833	8.22404	8.22324	8.21744	8.23362	8.23106	8.21715	8.22632	8.21034	8.23299	8.18633	8.22228	8.20628	8.20528	8.18953	8.21538	8.17457	8.155	8.15837	8.14953	8.15256	8.22013
0.120875	8.13189	8.15859	8.16231	8.21413	8.20201	8.21286	8.20524	8.20584	8.20933	8.19102	8.21846	8.19964	8.20885	8.20793	8.21558	8.18541	8.17627	8.17267	8.17494	8.17789	8.1632	8.1742	8.17094	8.16653	8.16365	8.22316	8.22484	8.21191	8.23531	8.22307	8.22176	8.22641	8.2115	8.22926	8.22764	8.21524	8.20941	8.21686	8.21955	8.20792	8.18559	8.19128	8.20113	8.1339	8.12778	8.1291	8.12565	8.19068
0.121	8.13137	8.1563	8.19156	8.22295	8.20455	8.20054	8.20784	8.19086	8.21796	8.19905	8.19805	8.18899	8.18996	8.2027	8.21761	8.17616	8.19602	8.20513	8.18334	8.17351	8.17724	8.16275	8.18324	8.17776	8.16428	8.21915	8.23018	8.21657	8.23969	8.23027	8.21915	8.23622	8.18606	8.21904	8.20952	8.19022	8.18874	8.22019	8.21183	8.18966	8.21288	8.17782	8.17718	8.15651	8.14079	8.15284	8.14554	8.18635
0.121125	8.12531	8.13451	8.17571	8.21246	8.2022	8.19138	8.18404	8.21145	8.20483	8.1943	8.20963	8.19011	8.1805	8.20898	8.21648	8.16872	8.18456	8.18491	8.15971	8.1779	8.1813	8.17758	8.17998	8.18039	8.16625	8.21658	8.22147	8.21618	8.22558	8.23251	8.2162	8.24902	8.21653	8.22024	8.19871	8.20952	8.1834	8.21855	8.21622	8.19566	8.22541	8.1799	8.17702	8.1637	8.15125	8.14876	8.14329	8.18513
0.12125	8.15144	8.15524	8.17342	8.21601	8.21706	8.20214	8.19499	8.21914	8.20412	8.2135	8.22133	8.19894	8.19694	8.18883	8.19808	8.1601	8.19036	8.19888	8.17171	8.17844	8.18373	8.17207	8.16478	8.16385	8.1474	8.23276	8.22494	8.22267	8.23673	8.21944	8.21638	8.24455	8.22429	8.21519	8.21078	8.21017	8.20055	8.22526	8.22119	8.20473	8.22558	8.17551	8.1784	8.14424	8.15247	8.14543	8.14176	8.20489
0.121375	8.15374	8.1627	8.17222	8.23461	8.21054	8.20795	8.21385	8.22179	8.21165	8.2067	8.21497	8.19108	8.1915	8.19366	8.18805	8.1811	8.20045	8.20539	8.18079	8.16968	8.1737	8.17783	8.17516	8.15331	8.15348	8.23416	8.20656	8.22169	8.22226	8.23232	8.2416	8.23791	8.2156	8.22295	8.2197	8.2012	8.2058	8.22079	8.21656	8.19515	8.21445	8.1927	8.17257	8.16148	8.16439	8.1479	8.14967	8.19949
0.1215	8.11716	8.15913	8.18441	8.22259	8.20366	8.21029	8.18943	8.22089	8.21172	8.17869	8.1969	8.20171	8.19209	8.1981	8.1881	8.19349	8.1903	8.18449	8.17062	8.18162	8.15656	8.1782	8.1753	8.15709	8.15974	8.21884	8.22376	8.21308	8.21645	8.22578	8.24036	8.2491	8.20131	8.21751	8.21126	8.18647	8.20211	8.2219	8.20176	8.21851	8.22412	8.20125	8.17149	8.16138	8.15015	8.13894	8.13258	8.1937
0.121625	8.13509	8.1551	8.17147	8.20774	8.21053	8.19096	8.18311	8.21944	8.18102	8.1974	8.18011	8.18896	8.18411	8.18359	8.19673	8.19555	8.18055	8.17741	8.17886	8.16891	8.14939	8.17108	8.15102	8.16225	8.16688	8.20927	8.20975	8.22852	8.22355	8.22229	8.2238	8.23576	8.23046	8.20944	8.19856	8.21875	8.21423	8.21916	8.19289	8.23115	8.19344	8.18624	8.17267	8.15156	8.16466	8.15784	8.1536	8.19327
0.12175	8.13091	8.15321	8.16194	8.23069	8.20467	8.21076	8.18483	8.20101	8.17853	8.19018	8.21719	8.19907	8.17903	8.17969	8.19654	8.19032	8.18933	8.19014	8.19229	8.15134	8.15789	8.16724	8.17784	8.15053	8.16747	8.23048	8.20484	8.22168	8.23481	8.23271	8.22416	8.24297	8.22489	8.22468	8.21565	8.2299	8.21439	8.18059	8.20601	8.21342	8.22188	8.19882	8.17868	8.13415	8.15185	8.17781	8.1752	8.19585
0.121875	8.12105	8.15668	8.18496	8.20788	8.20918	8.21099	8.16502	8.2106	8.18873	8.19719	8.18315	8.22469	8.17239	8.20193	8.18043	8.1718	8.19828	8.19482	8.18385	8.15341	8.1609	8.1751	8.17181	8.14317	8.16514	8.23812	8.20496	8.21385	8.25613	8.25629	8.24206	8.24878	8.21283	8.21786	8.23249	8.21543	8.21535	8.19278	8.2023	8.20522	8.21167	8.19398	8.17647	8.13656	8.15102	8.17844	8.14612	8.19585
0.122	8.12828	8.15039	8.16957	8.20678	8.21431	8.21294	8.18183	8.23591	8.20006	8.21725	8.19749	8.22255	8.18822	8.18846	8.19834	8.18666	8.19612	8.19661	8.17643	8.15597	8.1828	8.15166	8.16393	8.1532	8.15813	8.2314	8.23109	8.22209	8.23033	8.2364	8.23683	8.25918	8.21641	8.22188	8.23626	8.2046	8.19514	8.1879	8.21122	8.21152	8.20121	8.20538	8.15905	8.14721	8.15309	8.15855	8.15066	8.21201
0.122125	8.11829	8.13341	8.16228	8.22441	8.2172	8.21265	8.19311	8.21619	8.20175	8.20036	8.19183	8.20839	8.18076	8.19512	8.17715	8.18554	8.1889	8.17496	8.18127	8.16323	8.17357	8.17575	8.14467	8.16293	8.17235	8.23107	8.21525	8.22805	8.2112	8.23643	8.22761	8.25081	8.22159	8.19963	8.22533	8.20217	8.18623	8.19221	8.21161	8.19524	8.19399	8.2028	8.16192	8.13517	8.15135	8.16395	8.14349	8.20078
0.12225	8.12363	8.12772	8.17974	8.20908	8.20278	8.18788	8.1852	8.22236	8.2115	8.18217	8.18603	8.20971	8.1933	8.20854	8.19562	8.18827	8.19731	8.17686	8.16825	8.17267	8.17393	8.15888	8.16267	8.16648	8.16801	8.2212	8.20992	8.22724	8.2397	8.22872	8.22079	8.248	8.24142	8.20512	8.21614	8.19888	8.19477	8.20548	8.20271	8.17785	8.20931	8.18829	8.16172	8.12878	8.14793	8.15232	8.17094	8.21319
0.122375	8.13701	8.14407	8.18808	8.2025	8.19973	8.20195	8.19163	8.22133	8.2128	8.19166	8.18315	8.21906	8.20485	8.20724	8.20525	8.18434	8.21467	8.20309	8.16742	8.173	8.17711	8.17714	8.17307	8.16025	8.15769	8.23304	8.20553	8.2429	8.24351	8.21061	8.24017	8.22096	8.23499	8.22512	8.20901	8.20723	8.19182	8.19955	8.20351	8.1817	8.20114	8.17975	8.1805	8.14319	8.1422	8.1451	8.16363	8.20063
0.1225	8.12865	8.15801	8.15966	8.19884	8.21767	8.20589	8.16875	8.23328	8.19491	8.21017	8.18578	8.20435	8.18473	8.19945	8.1903	8.18941	8.1901	8.18589	8.15482	8.15606	8.16704	8.16598	8.15762	8.15646	8.15343	8.2205	8.2368	8.22124	8.2428	8.19984	8.22247	8.23656	8.2158	8.23592	8.20664	8.20273	8.20438	8.20724	8.2122	8.18625	8.19295	8.1664	8.17613	8.12846	8.1425	8.13053	8.15477	8.17236
0.122625	8.11759	8.12547	8.18427	8.20509	8.21958	8.20892	8.17542	8.22545	8.18925	8.22041	8.17365	8.19954	8.18562	8.21433	8.18888	8.21013	8.20287	8.1863	8.14587	8.14108	8.1405	8.16457	8.18339	8.17808	8.1717	8.21146	8.22033	8.23098	8.22266	8.18607	8.23094	8.24054	8.20917	8.21885	8.20882	8.19479	8.19755	8.22089	8.2116	8.20006	8.19508	8.19108	8.17039	8.14154	8.13869	8.14452	8.14806	8.18154
0.12275	8.12552	8.15025	8.18789	8.20425	8.21641	8.18723	8.20226	8.21877	8.17693	8.20463	8.18378	8.20333	8.17861	8.18233	8.1991	8.19198	8.18665	8.20441	8.1675	8.15091	8.15083	8.17445	8.16826	8.1843	8.18988	8.22072	8.19842	8.22781	8.22363	8.22131	8.22163	8.24564	8.21741	8.20536	8.23627	8.2106	8.20711	8.22161	8.20287	8.1813	8.19965	8.18664	8.20113	8.13832	8.1309	8.1673	8.15368	8.1972
0.122875	8.13296	8.16201	8.16561	8.21281	8.18061	8.18649	8.1805	8.21122	8.19211	8.1972	8.21988	8.21753	8.18272	8.1844	8.19644	8.19197	8.18948	8.19234	8.18436	8.16001	8.15062	8.20004	8.17454	8.17078	8.16224	8.22698	8.2067	8.22435	8.24672	8.23946	8.21845	8.24059	8.21315	8.21893	8.22831	8.20847	8.18147	8.21265	8.17637	8.21238	8.19533	8.18466	8.19613	8.15286	8.1516	8.1541	8.15671	8.19486
0.123	8.10608	8.18115	8.1634	8.20393	8.20352	8.19679	8.18649	8.20834	8.17798	8.2115	8.19086	8.20807	8.20322	8.19341	8.20779	8.19706	8.19875	8.17946	8.18189	8.18309	8.15093	8.17595	8.17712	8.14358	8.16112	8.22675	8.218	8.22413	8.23936	8.23308	8.20699	8.24394	8.22276	8.23673	8.20924	8.21003	8.18083	8.19664	8.1764	8.21444	8.20171	8.17676	8.1852	8.14445	8.14949	8.1433	8.15637	8.21125
0.123125	8.13882	8.16409	8.15797	8.20901	8.22538	8.18226	8.18518	8.21736	8.19221	8.21493	8.19507	8.19323	8.2038	8.20596	8.20229	8.18724	8.20711	8.18867	8.15731	8.1761	8.1445	8.1684	8.16852	8.13865	8.15979	8.24091	8.22563	8.21573	8.2598	8.21652	8.22846	8.24042	8.21099	8.26154	8.20134	8.21781	8.19775	8.18721	8.20294	8.21289	8.21273	8.20639	8.2026	8.13953	8.16589	8.15056	8.16115	8.18779
0.12325	8.15142	8.14586	8.16889	8.21039	8.22745	8.1992	8.19701	8.1965	8.19172	8.21362	8.20802	8.19955	8.20201	8.19244	8.20016	8.20714	8.19972	8.17719	8.15418	8.16325	8.15369	8.16673	8.17665	8.16234	8.15851	8.23303	8.22879	8.21249	8.23631	8.22401	8.21379	8.25071	8.22771	8.23751	8.20165	8.2164	8.20666	8.20642	8.20367	8.21763	8.20025	8.21076	8.19024	8.13741	8.15468	8.14149	8.15742	8.19047
0.123375	8.13364	8.14086	8.16777	8.21042	8.23781	8.21568	8.20771	8.21577	8.19138	8.1984	8.19095	8.19613	8.19083	8.19772	8.17659	8.19794	8.19788	8.18349	8.17324	8.16912	8.15632	8.18015	8.16511	8.17517	8.15759	8.22297	8.21432	8.21939	8.22514	8.25239	8.20544	8.26598	8.22891	8.23608	8.20849	8.22176	8.22025	8.22539	8.21078	8.21555	8.19812	8.2114	8.17325	8.13774	8.13434	8.143	8.14419	8.19528
0.1235	8.12636	8.14682	8.16584	8.20721	8.22662	8.22045	8.19079	8.21021	8.17991	8.19131	8.1958	8.20295	8.19146	8.20966	8.1701	8.21162	8.17632	8.18981	8.18577	8.16879	8.16458	8.18084	8.17151	8.14669	8.15679	8.22052	8.23101	8.20516	8.21866	8.23477	8.22699	8.24075	8.23716	8.222	8.19609	8.20798	8.22449	8.22166	8.21397	8.19723	8.21332	8.18152	8.19028	8.14571	8.15738	8.15961	8.15631	8.18864
0.123625	8.1141	8.13903	8.18007	8.21927	8.20367	8.22108	8.19021	8.20646	8.19721	8.20045	8.20047	8.2098	8.18731	8.2005	8.17603	8.19888	8.18686	8.19594	8.17596	8.14825	8.17487	8.16594	8.15003	8.14063	8.15671	8.20893	8.20319	8.21385	8.23658	8.21094	8.21654	8.24619	8.245	8.21363	8.20524	8.21307	8.23071	8.21326	8.19038	8.19288	8.21881	8.18038	8.17443	8.15936	8.13783	8.159	8.13644	8.19392
0.12375	8.11121	8.1344	8.17775	8.20254	8.22492	8.2148	8.1904	8.20245	8.18858	8.19635	8.2085	8.18794	8.1751	8.20712	8.18724	8.17104	8.19067	8.16512	8.1782	8.14434	8.16621	8.15466	8.14724	8.14822	8.15469	8.20287	8.20634	8.2298	8.22138	8.23179	8.22242	8.25129	8.23989	8.22232	8.21784	8.21278	8.20948	8.21882	8.18622	8.20508	8.20998	8.16492	8.19314	8.16194	8.14892	8.16622	8.15224	8.17843
0.123875	8.14086	8.12529	8.15392	8.20967	8.20077	8.19636	8.17866	8.21579	8.18137	8.22241	8.2119	8.17853	8.18951	8.19301	8.20357	8.1833	8.20887	8.182	8.1573	8.16559	8.17202	8.14359	8.1668	8.16532	8.16411	8.20496	8.21211	8.24653	8.22966	8.22497	8.24326	8.24923	8.2402	8.20802	8.20598	8.22028	8.20108	8.22495	8.21551	8.21645	8.2235	8.1636	8.15832	8.13059	8.16032	8.1689	8.1455	8.18412
0.124	8.14112	8.14118	8.18063	8.22079	8.19776	8.22079	8.18703	8.22159	8.17779	8.21514	8.20204	8.19096	8.19936	8.21198	8.1901	8.18719	8.21035	8.19292	8.15223	8.15759	8.16401	8.15439	8.18239	8.16459	8.13918	8.23164	8.21352	8.24461	8.23051	8.24033	8.23464	8.24909	8.22633	8.21684	8.20426	8.22739	8.21496	8.2326	8.19121	8.22522	8.22635	8.17936	8.16174	8.11555	8.14729	8.15588	8.1553	8.193
0.124125	8.1347	8.16135	8.19656	8.20426	8.20531	8.21317	8.19369	8.2061	8.20972	8.19978	8.19744	8.20523	8.21571	8.21568	8.18422	8.19241	8.22758	8.20388	8.1693	8.15631	8.15776	8.18135	8.15328	8.15404	8.17642	8.22341	8.20831	8.23832	8.20782	8.24641	8.20923	8.2487	8.22714	8.21428	8.20677	8.22007	8.20602	8.22571	8.19256	8.20129	8.21046	8.19659	8.13836	8.14337	8.14796	8.15466	8.15298	8.18673
0.12425	8.13548	8.16092	8.18429	8.21133	8.2134	8.22012	8.20769	8.20289	8.19186	8.19958	8.19998	8.20427	8.20962	8.20106	8.20384	8.18957	8.2043	8.20769	8.16129	8.1195	8.16415	8.16403	8.16418	8.16488	8.17159	8.22726	8.22731	8.22144	8.21132	8.22774	8.22457	8.2375	8.22859	8.19363	8.20889	8.22452	8.20702	8.23455	8.19166	8.1989	8.19791	8.19158	8.17549	8.16039	8.14729	8.15244	8.14387	8.17884
0.124375	8.12996	8.15778	8.15848	8.19754	8.22992	8.18765	8.21346	8.19846	8.19385	8.20665	8.19116	8.19852	8.1915	8.20795	8.18638	8.18951	8.19402	8.18831	8.17118	8.13642	8.16068	8.1525	8.14732	8.1607	8.15495	8.21166	8.21126	8.21087	8.24355	8.20416	8.24233	8.24352	8.24135	8.20323	8.22031	8.19416	8.20668	8.24326	8.1985	8.21209	8.20361	8.18402	8.18221	8.15798	8.15337	8.15101	8.14796	8.17024
0.1245	8.13808	8.14661	8.1539	8.20841	8.20963	8.19167	8.19287	8.20418	8.19964	8.19804	8.19303	8.19397	8.17405	8.20363	8.19018	8.16553	8.18494	8.17433	8.14809	8.15057	8.16138	8.16844	8.14396	8.15076	8.16895	8.22903	8.20714	8.21679	8.23771	8.20683	8.23458	8.24361	8.23325	8.21118	8.21252	8.19592	8.20738	8.19903	8.20214	8.20215	8.21439	8.18236	8.16254	8.16016	8.12844	8.14245	8.1335	8.18078
0.124625	8.13055	8.14999	8.17267	8.2058	8.20222	8.20699	8.20647	8.22178	8.19942	8.19244	8.19973	8.17024	8.21316	8.20879	8.20537	8.18938	8.17869	8.17223	8.1532	8.16283	8.16021	8.19563	8.14667	8.1599	8.15444	8.22869	8.21104	8.22659	8.21826	8.21795	8.22921	8.24304	8.20592	8.22509	8.21832	8.19086	8.19139	8.21284	8.19829	8.21728	8.2002	8.17309	8.15049	8.1383	8.12551	8.14146	8.13905	8.18409
0.12475	8.10637	8.14676	8.18942	8.18913	8.20134	8.2168	8.19341	8.20807	8.17979	8.18598	8.19076	8.19638	8.20114	8.20679	8.19704	8.17454	8.19706	8.19839	8.15977	8.15912	8.1565	8.17571	8.14769	8.1656	8.1535	8.2046	8.21703	8.23101	8.24308	8.2099	8.20928	8.23801	8.20756	8.23122	8.22204	8.18506	8.20383	8.22647	8.18371	8.23122	8.18914	8.19649	8.17115	8.14147	8.14791	8.14036	8.14446	8.19458
0.124875	8.11902	8.14519	8.16666	8.16837	8.22137	8.20805	8.19444	8.20496	8.19629	8.18285	8.19211	8.18939	8.18829	8.18433	8.20515	8.16718	8.19453	8.1965	8.16558	8.16525	8.17926	8.16852	8.15774	8.16181	8.15554	8.20705	8.21529	8.23306	8.23833	8.21054	8.22179	8.25421	8.22273	8.21375	8.21309	8.19623	8.2125	8.2061	8.21285	8.22712	8.18777	8.19206	8.1898	8.12471	8.15024	8.15649	8.14175	8.1812
0.125	8.13263	8.14259	8.16541	8.19472	8.21101	8.21036	8.20874	8.20148	8.18555	8.1814	8.20785	8.17223	8.18402	8.18629	8.19348	8.19775	8.18305	8.16938	8.16503	8.16711	8.15862	8.15964	8.15312	8.14779	8.15646	8.21655	8.22964	8.23756	8.22794	8.20866	8.22378	8.23371	8.20515	8.21735	8.23428	8.20026	8.20974	8.20428	8.18931	8.229	8.20764	8.19998	8.18987	8.13946	8.13242	8.14568	8.15789	8.2002
0.125125	8.12027	8.14397	8.16458	8.21028	8.22629	8.20279	8.19782	8.20135	8.20888	8.16601	8.21231	8.18902	8.19722	8.21391	8.2034	8.19912	8.18388	8.18598	8.1444	8.1553	8.13839	8.19105	8.14435	8.16304	8.14651	8.22749	8.21429	8.22842	8.24471	8.23692	8.21693	8.22866	8.20797	8.21829	8.21555	8.23222	8.1881	8.19974	8.1953	8.22175	8.20211	8.18955	8.17936	8.13119	8.13837	8.12794	8.16587	8.18632
0.12525	8.1088	8.13107	8.16911	8.22957	8.22997	8.21339	8.18414	8.21482	8.19913	8.17647	8.20889	8.20998	8.19505	8.19724	8.1878	8.19621	8.21667	8.18797	8.18388	8.16378	8.15366	8.1724	8.15936	8.19612	8.15804	8.21819	8.20394	8.23109	8.23483	8.22471	8.22678	8.23433	8.22975	8.21965	8.20126	8.23432	8.19905	8.20607	8.20644	8.20738	8.21523	8.17891	8.16326	8.1478	8.14384	8.1459	8.12475	8.18562
0.125375	8.11908	8.14249	8.16989	8.20428	8.21031	8.19903	8.18685	8.21777	8.21246	8.18398	8.20316	8.1832	8.18556	8.18787	8.20663	8.18236	8.20557	8.19273	8.18353	8.16103	8.17179	8.18425	8.17341	8.16557	8.14214	8.2234	8.21563	8.2342	8.22385	8.23071	8.23177	8.2395	8.22021	8.22309	8.21158	8.20785	8.21123	8.19224	8.20382	8.19926	8.21982	8.18505	8.16979	8.15639	8.12885	8.15391	8.13598	8.18853
0.1255	8.1326	8.14532	8.15845	8.19531	8.21471	8.19215	8.1962	8.21214	8.19975	8.19854	8.18735	8.18394	8.1918	8.19888	8.21995	8.17728	8.20924	8.19595	8.17084	8.17708	8.16447	8.16571	8.17775	8.15511	8.14572	8.22077	8.23503	8.22633	8.21247	8.22428	8.2323	8.22112	8.20963	8.22396	8.19793	8.20701	8.19495	8.19717	8.21265	8.21378	8.22177	8.18579	8.17171	8.15794	8.12306	8.15746	8.14241	8.17243
0.125625	8.11569	8.15737	8.19221	8.20533	8.20283	8.19323	8.17876	8.21174	8.20992	8.19686	8.20039	8.20657	8.20315	8.19781	8.19372	8.1733	8.21568	8.19188	8.17358	8.16446	8.16595	8.16222	8.17532	8.14416	8.15566	8.2121	8.23362	8.20695	8.20058	8.22268	8.21954	8.23829	8.19872	8.22649	8.18843	8.22754	8.18581	8.18644	8.22547	8.22202	8.22774	8.17303	8.16263	8.17181	8.12734	8.15272	8.1373	8.17583
0.12575	8.12734	8.14332	8.20212	8.22308	8.20409	8.20685	8.171	8.22034	8.21295	8.20126	8.19626	8.19763	8.20402	8.20761	8.19855	8.18925	8.18617	8.19587	8.15894	8.15034	8.14156	8.17616	8.15316	8.15263	8.14331	8.22656	8.20367	8.21976	8.19966	8.23188	8.21941	8.2495	8.24037	8.21157	8.2036	8.21732	8.19623	8.19886	8.2197	8.20029	8.22635	8.17129	8.16227	8.14582	8.13815	8.13383	8.14714	8.18697
0.125875	8.14644	8.13229	8.16794	8.19139	8.22325	8.21107	8.1989	8.19318	8.19827	8.20602	8.20197	8.18748	8.18671	8.20849	8.20735	8.16	8.18485	8.19415	8.16363	8.17242	8.14829	8.16617	8.1706	8.15498	8.14128	8.22958	8.21891	8.21587	8.22306	8.21413	8.22346	8.24702	8.21418	8.21801	8.19854	8.20423	8.21594	8.21886	8.19459	8.20023	8.20161	8.19271	8.18234	8.13129	8.15505	8.14484	8.14301	8.18944
0.126	8.15624	8.14187	8.1889	8.20217	8.21326	8.18902	8.21925	8.18268	8.19486	8.19512	8.21623	8.18159	8.18061	8.18956	8.19705	8.18608	8.18573	8.19911	8.17809	8.15096	8.17165	8.15718	8.14811	8.15831	8.14097	8.2181	8.22191	8.21639	8.21599	8.22932	8.22961	8.2413	8.20535	8.21329	8.22011	8.22112	8.21348	8.23382	8.21803	8.21574	8.21474	8.19335	8.18223	8.1291	8.14995	8.1573	8.16659	8.20447
0.126125	8.128	8.15333	8.19009	8.20584	8.22124	8.21603	8.21229	8.20737	8.20193	8.18845	8.20204	8.18603	8.18429	8.18146	8.18774	8.18648	8.18903	8.19695	8.18208	8.14465	8.15253	8.15392	8.19675	8.14407	8.15337	8.21364	8.23056	8.21234	8.21765	8.22001	8.21641	8.25726	8.20603	8.22954	8.20951	8.19742	8.21526	8.22623	8.21558	8.19697	8.21917	8.19043	8.16447	8.11831	8.13642	8.15278	8.14428	8.17548
0.12625	8.10702	8.155	8.1715	8.19934	8.20718	8.20016	8.1867	8.20775	8.19209	8.1822	8.18407	8.1912	8.16934	8.18069	8.20635	8.20405	8.19817	8.15443	8.16776	8.15133	8.16991	8.16653	8.17603	8.14468	8.15295	8.2272	8.21437	8.22756	8.21585	8.22558	8.21825	8.24461	8.20297	8.22206	8.21661	8.21674	8.20694	8.22257	8.20157	8.18827	8.21093	8.19103	8.17121	8.13338	8.14758	8.13549	8.11836	8.1894
0.126375	8.1089	8.14984	8.18001	8.20283	8.21075	8.20421	8.16457	8.22845	8.19025	8.20311	8.20859	8.19326	8.16534	8.20766	8.2207	8.20196	8.18944	8.15916	8.16238	8.14834	8.14301	8.158	8.15297	8.15247	8.17349	8.2238	8.23067	8.23279	8.2185	8.22121	8.23268	8.23433	8.20557	8.23344	8.21231	8.21158	8.21205	8.2113	8.19508	8.20876	8.19297	8.21169	8.17304	8.12979	8.14149	8.13764	8.14835	8.20032
0.1265	8.12587	8.14318	8.17362	8.19503	8.21021	8.19856	8.18119	8.21894	8.19472	8.20341	8.20472	8.22308	8.18867	8.19167	8.21661	8.19125	8.18616	8.19712	8.17215	8.15204	8.15269	8.1692	8.17094	8.16753	8.15818	8.23024	8.19622	8.21664	8.21979	8.23052	8.23458	8.22787	8.22573	8.23153	8.22291	8.21409	8.21326	8.21072	8.19683	8.2119	8.20409	8.20374	8.18434	8.14753	8.13747	8.15944	8.18333	8.19917
0.126625	8.13463	8.15401	8.1688	8.18977	8.1937	8.19322	8.19866	8.20983	8.20026	8.18694	8.19388	8.22027	8.19378	8.19678	8.18243	8.19898	8.1815	8.1845	8.17811	8.14862	8.15089	8.17895	8.19041	8.13872	8.13204	8.23334	8.21016	8.23359	8.20758	8.22439	8.21355	8.24798	8.23484	8.21934	8.19399	8.1964	8.1971	8.21675	8.19303	8.20511	8.20089	8.18851	8.18259	8.13918	8.14731	8.15313	8.15427	8.18899
0.12675	8.12022	8.14002	8.16171	8.20624	8.18051	8.18728	8.186	8.21924	8.19086	8.20329	8.17546	8.2018	8.18419	8.20848	8.19073	8.18312	8.21866	8.1862	8.16479	8.18033	8.15192	8.17932	8.15242	8.13315	8.12917	8.23372	8.20122	8.2056	8.21364	8.232	8.21742	8.22717	8.229	8.21548	8.19407	8.19633	8.20107	8.22672	8.19725	8.21065	8.18964	8.18201	8.17142	8.12601	8.14974	8.14573	8.15611	8.20937
0.126875	8.12144	8.14546	8.15134	8.20565	8.18163	8.18541	8.19094	8.19833	8.20452	8.19877	8.17267	8.20206	8.17509	8.2189	8.19793	8.18691	8.19865	8.20512	8.18199	8.18291	8.15002	8.17425	8.13065	8.14241	8.1553	8.21319	8.20139	8.2074	8.22793	8.23712	8.2404	8.24553	8.21587	8.2095	8.20016	8.21673	8.20287	8.22249	8.19213	8.21564	8.19976	8.18841	8.16038	8.13864	8.14793	8.1347	8.16932	8.18845
0.127	8.11692	8.14335	8.186	8.21439	8.21084	8.19925	8.20716	8.19551	8.18792	8.19748	8.18297	8.19405	8.17689	8.19585	8.21616	8.17396	8.18584	8.19919	8.18246	8.16082	8.16565	8.16423	8.16189	8.1649	8.14491	8.2145	8.22264	8.2063	8.23434	8.22496	8.22569	8.24845	8.19891	8.2115	8.19298	8.22024	8.21832	8.21587	8.19066	8.20563	8.20267	8.19164	8.16115	8.12958	8.1559	8.15027	8.14408	8.18005
0.127125	8.11775	8.12691	8.16271	8.19109	8.20046	8.21297	8.1938	8.20319	8.17203	8.19341	8.19858	8.18839	8.18057	8.20069	8.20693	8.18033	8.2224	8.19756	8.19095	8.13578	8.17822	8.16502	8.16024	8.1623	8.15477	8.23018	8.20554	8.23789	8.24276	8.21973	8.23219	8.23919	8.20679	8.21214	8.21716	8.20458	8.19754	8.22703	8.19072	8.19061	8.20885	8.2006	8.16397	8.12511	8.16042	8.15006	8.14676	8.19135
0.12725	8.13151	8.1313	8.17751	8.21326	8.20447	8.20496	8.1815	8.1936	8.18594	8.19282	8.19256	8.17773	8.18594	8.19065	8.20454	8.16913	8.20884	8.19295	8.15405	8.16454	8.17519	8.17625	8.15853	8.17835	8.16236	8.22529	8.19366	8.25298	8.22038	8.22927	8.232	8.22914	8.20334	8.22951	8.22443	8.21943	8.2092	8.23164	8.19768	8.21437	8.22276	8.19431	8.17113	8.13646	8.15633	8.16468	8.14954	8.19508
0.127375	8.13065	8.15692	8.16623	8.2021	8.18793	8.20195	8.19682	8.20348	8.18602	8.19318	8.18072	8.18051	8.19642	8.20542	8.21979	8.17094	8.18845	8.17759	8.16779	8.14936	8.18266	8.18102	8.15296	8.16606	8.1516	8.22364	8.20332	8.26205	8.22219	8.22796	8.20161	8.22769	8.19883	8.21361	8.20363	8.20473	8.19066	8.19597	8.2014	8.21356	8.20155	8.20885	8.17574	8.14822	8.15385	8.15368	8.13943	8.19175
0.1275	8.12234	8.1517	8.1769	8.21194	8.20399	8.18407	8.17808	8.20536	8.19309	8.19673	8.19472	8.19445	8.18618	8.20047	8.20298	8.19129	8.1861	8.17149	8.18068	8.18445	8.17838	8.17309	8.16811	8.17447	8.13598	8.21404	8.20559	8.2379	8.21835	8.2215	8.22409	8.22314	8.21856	8.21706	8.22746	8.21799	8.20004	8.18874	8.20708	8.20848	8.20889	8.17752	8.16724	8.12847	8.14973	8.1509	8.15064	8.18642
0.127625	8.12971	8.14531	8.16103	8.22678	8.21889	8.21223	8.18339	8.20594	8.20313	8.19181	8.19292	8.19573	8.17947	8.19878	8.18868	8.1889	8.20252	8.1935	8.1852	8.18333	8.16776	8.1727	8.16018	8.16018	8.1765	8.24953	8.20131	8.22015	8.21279	8.23006	8.21095	8.22821	8.21513	8.20406	8.2187	8.20683	8.1942	8.21505	8.22443	8.22686	8.20577	8.17349	8.15287	8.13796	8.16283	8.15959	8.17002	8.19073
0.12775	8.13908	8.14639	8.14357	8.21973	8.217	8.22471	8.17728	8.20864	8.20084	8.16746	8.19607	8.18728	8.17735	8.19321	8.18103	8.18915	8.20273	8.18742	8.17283	8.1558	8.15578	8.16641	8.13887	8.15995	8.16117	8.22137	8.22932	8.22031	8.23045	8.23817	8.23121	8.23103	8.22986	8.23218	8.21511	8.22215	8.19771	8.21928	8.2029	8.20683	8.21255	8.17991	8.17735	8.13879	8.1337	8.14925	8.15899	8.17539
0.127875	8.12926	8.15897	8.16384	8.20513	8.20206	8.20943	8.1917	8.20785	8.20308	8.17297	8.20406	8.1827	8.17503	8.18609	8.19192	8.17027	8.17805	8.18723	8.17575	8.1617	8.16643	8.17905	8.13988	8.15282	8.14942	8.21362	8.2267	8.23446	8.22461	8.23279	8.21497	8.2313	8.23222	8.23128	8.19958	8.21252	8.21813	8.19339	8.19594	8.19638	8.19759	8.18556	8.17944	8.1215	8.13137	8.16939	8.14829	8.20109
[truncated: 2,977 more rows]

## Sheet: 1 uM
7.5e-05	8.38214	8.40809	8.33563	8.36269	8.39678	8.38628	8.36728	8.37524	8.35011	8.3749	8.32986	8.35392	8.39959	8.35991	8.34846	8.39128	8.31338	8.3637	8.33411	8.36948	8.35547	8.37281	8.41309	8.44456	8.44023	8.40588	8.41367	8.38091	8.39708	8.38759	8.41932	8.3741	8.38833	8.39095	8.38272	8.39939	8.37901	8.36391	8.40179	8.35196	8.3181	8.33407	8.34901	8.29811	8.41301
[truncated: 3,999 more rows]

[truncated: 4 more sheets: 1.5 uM, 2 uM, 2.5 uM, 3 uM]
