# Supplementary material for: Evolutionary fine-tuning of residual helix structure in disordered proteins manifests in complex structure and lifetime
Source: Commun Biol. 2023 Jan 18;6:63. doi: 10.1038/s42003-023-04445-6 (PMC9849366; doi:10.1038/s42003-023-04445-6)
Supplement: Supplementary file 3 — Supplementary Data 1 [file 42003_2023_4445_MOESM3_ESM.zip › Supplementary Data 1/DREB2A D267L/kon D267L 800 mM NaCl.xlsx]

## Sheet: 0.5 uM
0.0002	8.31882	8.31789	8.31964	8.31215	8.30081	8.2844	8.30011	8.32624	8.30554	8.28914	8.32546	8.32909	8.32336	8.29336	8.31454	8.30909	8.28782	8.29585	8.24779	8.24151	8.27331	8.27178	8.308	8.28062	8.28827	8.2947	8.26261	8.28011	8.27415	8.27112	8.25468	8.26756	8.26862	8.30139	8.28791	8.26499	8.23638	8.26498	8.2421	8.2665	8.34018
0.0004	8.31384	8.30531	8.30433	8.29727	8.31279	8.28931	8.30883	8.31486	8.28467	8.32064	8.32051	8.29451	8.33511	8.30057	8.32821	8.30236	8.26326	8.30005	8.2722	8.27094	8.25648	8.25558	8.27906	8.2709	8.27305	8.27903	8.27854	8.27661	8.27161	8.26631	8.26077	8.25741	8.25358	8.28088	8.26975	8.28898	8.25099	8.27013	8.22777	8.22579	8.33854
0.0006	8.32183	8.3145	8.30459	8.28297	8.3239	8.28053	8.30804	8.32415	8.30544	8.31285	8.30016	8.31146	8.33049	8.31392	8.30509	8.30427	8.28135	8.28875	8.26104	8.24836	8.2434	8.24484	8.29366	8.26921	8.2676	8.26193	8.28452	8.27096	8.28534	8.28142	8.29323	8.26432	8.24325	8.27208	8.26756	8.27202	8.26617	8.2699	8.24251	8.21962	8.31872
0.0008	8.31395	8.28649	8.28146	8.30888	8.3129	8.29047	8.2872	8.3094	8.31391	8.29656	8.31379	8.31144	8.31915	8.33968	8.3112	8.33639	8.29476	8.29539	8.275	8.24008	8.24123	8.24981	8.28496	8.27845	8.26665	8.27908	8.28505	8.27133	8.25901	8.26636	8.28812	8.262	8.27	8.24654	8.27519	8.24927	8.24901	8.25922	8.23379	8.26087	8.33023
0.001	8.31933	8.28673	8.25923	8.3182	8.27425	8.31247	8.26814	8.31059	8.32692	8.3147	8.30509	8.31309	8.29538	8.30754	8.29838	8.34161	8.28491	8.29014	8.29644	8.24731	8.25964	8.25479	8.28785	8.27919	8.28051	8.29773	8.28687	8.29391	8.27964	8.26071	8.27513	8.26494	8.27606	8.23956	8.27703	8.27838	8.25746	8.2608	8.23243	8.23794	8.31138
0.0012	8.30569	8.29527	8.27704	8.28927	8.27599	8.2825	8.27956	8.307	8.30853	8.32626	8.31554	8.32103	8.29597	8.33108	8.2931	8.32236	8.29643	8.29391	8.28884	8.23659	8.23533	8.23562	8.25929	8.26831	8.27085	8.29939	8.28586	8.26762	8.27404	8.27492	8.275	8.2659	8.26713	8.24127	8.28069	8.26499	8.26387	8.2605	8.22887	8.24078	8.31779
0.0014	8.32326	8.28707	8.2724	8.30105	8.30562	8.30715	8.30744	8.30106	8.30988	8.32468	8.30902	8.31794	8.28252	8.32416	8.28784	8.2964	8.28374	8.29046	8.27996	8.25839	8.25194	8.25085	8.27648	8.27053	8.29434	8.2899	8.28556	8.27209	8.28126	8.27848	8.26593	8.26003	8.25431	8.24543	8.28192	8.26064	8.27069	8.25352	8.24145	8.2596	8.32901
0.0016	8.33085	8.28466	8.27933	8.29146	8.32903	8.29192	8.29821	8.30379	8.30238	8.31669	8.3222	8.32553	8.29526	8.31539	8.28874	8.31076	8.27925	8.2866	8.26285	8.2586	8.24209	8.25552	8.27759	8.25246	8.26535	8.2789	8.26637	8.2855	8.27753	8.27909	8.27449	8.25006	8.26822	8.25561	8.27699	8.2577	8.28689	8.26384	8.2301	8.25791	8.33323
0.0018	8.32227	8.29946	8.27373	8.29054	8.3127	8.29704	8.27955	8.28075	8.30702	8.2972	8.31674	8.3044	8.29899	8.32279	8.30335	8.29842	8.29886	8.28355	8.27379	8.24075	8.24731	8.24214	8.27549	8.26496	8.28039	8.28027	8.27898	8.26215	8.27543	8.28558	8.26731	8.2773	8.26777	8.26917	8.25936	8.27907	8.27162	8.25316	8.24664	8.24571	8.32941
0.002	8.30469	8.28512	8.27919	8.2952	8.29511	8.32073	8.27869	8.29235	8.31758	8.29186	8.3031	8.31237	8.3116	8.31622	8.31385	8.30324	8.29521	8.28702	8.25079	8.25125	8.2493	8.25634	8.26818	8.26158	8.27508	8.28595	8.29037	8.26599	8.26852	8.28204	8.24984	8.27663	8.26449	8.25396	8.26659	8.25457	8.23522	8.23674	8.24161	8.22364	8.31976
0.0022	8.31804	8.29476	8.29677	8.30074	8.30114	8.3051	8.28095	8.30637	8.32005	8.3059	8.31366	8.312	8.30162	8.31672	8.31221	8.29073	8.30236	8.29035	8.26886	8.23177	8.27766	8.2528	8.27121	8.27481	8.26009	8.2853	8.27586	8.27734	8.26842	8.26824	8.26919	8.26171	8.27815	8.24869	8.2997	8.25459	8.25814	8.25482	8.224	8.24477	8.31162
0.0024	8.31166	8.29535	8.28645	8.28876	8.30085	8.28984	8.28576	8.30259	8.31494	8.29023	8.29993	8.31825	8.28773	8.31894	8.30304	8.29482	8.29548	8.28057	8.26683	8.25412	8.25138	8.25406	8.26642	8.26841	8.26548	8.27161	8.26362	8.27135	8.2936	8.26867	8.26405	8.2669	8.25557	8.27554	8.26012	8.2535	8.26299	8.27014	8.23658	8.24295	8.33258
0.0026	8.32622	8.29218	8.26265	8.2975	8.30244	8.28585	8.28129	8.30337	8.32808	8.31072	8.29068	8.33714	8.29549	8.30974	8.29885	8.29487	8.27668	8.29224	8.2638	8.25463	8.25632	8.25958	8.26666	8.27882	8.28169	8.2827	8.28204	8.27153	8.29216	8.27788	8.26783	8.25943	8.2484	8.27008	8.27857	8.25437	8.23982	8.26118	8.23001	8.25832	8.32063
0.0028	8.32068	8.2924	8.28537	8.27505	8.31432	8.30129	8.28258	8.3144	8.33392	8.29538	8.3025	8.29741	8.30487	8.29082	8.30393	8.29381	8.29116	8.28079	8.26594	8.24595	8.24882	8.26027	8.28782	8.28539	8.27856	8.28483	8.28725	8.28909	8.28856	8.25462	8.2631	8.29158	8.26044	8.26546	8.27415	8.27894	8.27394	8.25274	8.23702	8.25189	8.3211
0.003	8.33191	8.28442	8.30249	8.29728	8.29357	8.30418	8.2912	8.30683	8.30758	8.27914	8.30394	8.30253	8.30393	8.3017	8.3252	8.29961	8.27441	8.26561	8.25951	8.25064	8.26172	8.24708	8.25729	8.2727	8.26993	8.27641	8.27347	8.28935	8.26039	8.26977	8.26923	8.26548	8.25475	8.24788	8.27727	8.23737	8.24433	8.25156	8.22326	8.23476	8.30091
0.0032	8.32967	8.31065	8.28163	8.28429	8.29832	8.30306	8.29161	8.32775	8.29642	8.30851	8.3139	8.28738	8.27919	8.32811	8.32326	8.3087	8.28368	8.28359	8.24782	8.26583	8.27017	8.23974	8.2555	8.27463	8.27451	8.30755	8.2809	8.29226	8.26445	8.26544	8.27579	8.24783	8.25056	8.23873	8.25942	8.26424	8.24316	8.24452	8.22099	8.22254	8.32182
0.0034	8.30673	8.29691	8.28339	8.29665	8.28521	8.28804	8.2798	8.3042	8.30299	8.29898	8.3334	8.30398	8.27864	8.31888	8.29406	8.31787	8.30675	8.26449	8.27499	8.24143	8.25808	8.26205	8.24089	8.26672	8.26151	8.30068	8.27827	8.29082	8.24731	8.27622	8.27267	8.23977	8.27718	8.23407	8.26338	8.26874	8.25512	8.24509	8.22126	8.22371	8.31809
0.0036	8.29842	8.30511	8.29855	8.29743	8.29975	8.28478	8.26436	8.29282	8.30336	8.29384	8.32821	8.30092	8.28669	8.30854	8.2739	8.30734	8.28059	8.28724	8.27313	8.23936	8.27666	8.23944	8.26422	8.27809	8.277	8.28429	8.26979	8.29002	8.26257	8.25925	8.26442	8.26049	8.27899	8.25126	8.26118	8.26842	8.2462	8.23553	8.22475	8.2537	8.32016
0.0038	8.31368	8.29325	8.29546	8.30977	8.30427	8.2915	8.28271	8.29956	8.30659	8.28259	8.30357	8.3088	8.28612	8.31312	8.31304	8.31605	8.28634	8.28348	8.27862	8.2411	8.27867	8.23521	8.25354	8.26477	8.26922	8.29206	8.25528	8.27763	8.26634	8.27904	8.28455	8.27058	8.27286	8.25447	8.25944	8.28158	8.27146	8.24643	8.22861	8.25476	8.29867
0.004	8.30359	8.28775	8.28292	8.30328	8.29837	8.30081	8.28724	8.29535	8.30877	8.30058	8.30822	8.30368	8.28887	8.29956	8.28028	8.30929	8.27559	8.28386	8.26482	8.24522	8.26554	8.23679	8.263	8.2992	8.27553	8.27168	8.2726	8.28623	8.26605	8.27533	8.27305	8.26016	8.27427	8.23698	8.2997	8.26165	8.26661	8.23963	8.24404	8.24952	8.31584
0.0042	8.32112	8.29129	8.27371	8.29883	8.29697	8.29005	8.26385	8.30008	8.31131	8.30127	8.32293	8.29551	8.28813	8.30357	8.30041	8.32702	8.28079	8.28056	8.26147	8.25704	8.27185	8.25189	8.26128	8.27257	8.2765	8.27804	8.28167	8.27725	8.25613	8.28238	8.26792	8.2726	8.2755	8.26354	8.2621	8.25034	8.25829	8.2634	8.24285	8.24641	8.32174
0.0044	8.31574	8.27541	8.28652	8.31151	8.30068	8.30659	8.28265	8.31159	8.31795	8.30226	8.31575	8.30364	8.28993	8.3127	8.28468	8.30587	8.28722	8.27228	8.27563	8.2481	8.26269	8.23595	8.26619	8.2632	8.28413	8.27381	8.27471	8.28397	8.26577	8.2725	8.26715	8.25526	8.2652	8.24447	8.26028	8.27544	8.2431	8.2782	8.22328	8.23342	8.32877
0.0046	8.30701	8.28101	8.30423	8.28644	8.29722	8.30421	8.28175	8.30499	8.32542	8.30427	8.2942	8.3332	8.29005	8.29756	8.30029	8.30895	8.29865	8.30539	8.26007	8.24633	8.26984	8.23185	8.2695	8.27441	8.28976	8.2842	8.27779	8.2749	8.26884	8.28022	8.27675	8.25951	8.27652	8.25324	8.27893	8.2547	8.26818	8.25633	8.22023	8.22124	8.32596
0.0048	8.28959	8.28303	8.28039	8.29173	8.30245	8.29807	8.27909	8.30404	8.306	8.28113	8.28224	8.31074	8.27979	8.2913	8.29545	8.29313	8.2838	8.28868	8.26742	8.23455	8.26786	8.25211	8.27938	8.27289	8.26778	8.29018	8.24922	8.27031	8.2631	8.26607	8.26765	8.25749	8.25901	8.26269	8.27289	8.25171	8.24932	8.26818	8.22484	8.23741	8.31999
0.005	8.32625	8.30062	8.26311	8.27771	8.30613	8.29844	8.28968	8.30095	8.30409	8.30596	8.29911	8.30525	8.29492	8.2968	8.30697	8.30018	8.27623	8.3003	8.26464	8.23601	8.2618	8.25761	8.25788	8.25899	8.2715	8.27247	8.26483	8.28001	8.28333	8.2618	8.26465	8.2814	8.24363	8.24508	8.26824	8.2513	8.23968	8.23323	8.2362	8.23835	8.30523
0.0052	8.31217	8.27645	8.26761	8.28539	8.30143	8.2942	8.29923	8.32103	8.30874	8.31518	8.30483	8.32001	8.29047	8.30622	8.30789	8.29579	8.26597	8.26634	8.25612	8.25737	8.24958	8.26198	8.24703	8.27026	8.26355	8.2792	8.27083	8.27393	8.26515	8.26321	8.25933	8.24753	8.24835	8.25777	8.25546	8.25429	8.26406	8.24394	8.21684	8.24634	8.31498
0.0054	8.28987	8.29407	8.27531	8.29192	8.28209	8.29262	8.28372	8.28115	8.32078	8.30647	8.33729	8.31267	8.28889	8.30157	8.28234	8.30788	8.2796	8.27827	8.23015	8.24044	8.25018	8.26131	8.25731	8.26884	8.26673	8.268	8.27487	8.28708	8.25717	8.27677	8.25952	8.25149	8.25554	8.24997	8.24069	8.26935	8.27332	8.24307	8.2348	8.24094	8.30324
0.0056	8.30351	8.31534	8.28192	8.30311	8.3005	8.26778	8.27711	8.29691	8.30158	8.31909	8.30658	8.31088	8.28778	8.31391	8.29048	8.29957	8.28885	8.2858	8.25128	8.23472	8.24342	8.26864	8.25094	8.26568	8.26684	8.26591	8.29238	8.2785	8.27709	8.2804	8.26677	8.27053	8.26473	8.23917	8.2639	8.27731	8.25855	8.25575	8.22067	8.21817	8.29397
0.0058	8.32654	8.31664	8.28197	8.32012	8.29211	8.27739	8.27544	8.288	8.31532	8.30247	8.28644	8.30665	8.30309	8.29616	8.29101	8.28773	8.2824	8.29493	8.25635	8.23499	8.25728	8.2703	8.25963	8.28832	8.28482	8.29274	8.27927	8.2751	8.26975	8.27316	8.28203	8.26869	8.26653	8.23729	8.25183	8.2552	8.22509	8.24589	8.23532	8.20471	8.30978
0.006	8.32334	8.31762	8.28698	8.28614	8.28586	8.2978	8.27534	8.3168	8.30721	8.31202	8.29168	8.3001	8.29147	8.30324	8.27738	8.28312	8.27527	8.28041	8.27229	8.23816	8.25868	8.24539	8.2823	8.28729	8.24974	8.28733	8.27162	8.26782	8.26015	8.26768	8.28034	8.26247	8.26048	8.24877	8.25153	8.25773	8.25115	8.24853	8.22145	8.21992	8.32793
0.0062	8.3142	8.32491	8.29164	8.27802	8.30066	8.28379	8.28308	8.29602	8.31417	8.2948	8.30047	8.29084	8.28271	8.30587	8.29126	8.30194	8.28043	8.28736	8.26897	8.23913	8.26972	8.23578	8.26363	8.26719	8.26169	8.27875	8.28084	8.29174	8.26887	8.26205	8.26762	8.24892	8.26437	8.23912	8.24361	8.25679	8.25396	8.24578	8.22341	8.2297	8.32666
0.0064	8.30832	8.31746	8.2711	8.30121	8.31458	8.27113	8.29553	8.32036	8.29825	8.30662	8.30114	8.29796	8.28544	8.31155	8.28935	8.30264	8.30966	8.28592	8.25963	8.23396	8.26652	8.24564	8.2699	8.28953	8.25957	8.27435	8.28157	8.26754	8.26882	8.27147	8.27092	8.25459	8.26904	8.2669	8.25972	8.25851	8.2537	8.24256	8.21829	8.22504	8.31495
0.0066	8.32102	8.30593	8.28386	8.30358	8.29727	8.26277	8.28555	8.29204	8.29015	8.29653	8.28394	8.29661	8.28537	8.33007	8.30432	8.31337	8.28176	8.2832	8.26495	8.22675	8.26788	8.24903	8.2774	8.29856	8.27741	8.27681	8.27157	8.25178	8.26484	8.26729	8.26987	8.24531	8.27754	8.25341	8.24924	8.25114	8.25003	8.24839	8.2416	8.23694	8.31986
0.0068	8.33083	8.29738	8.29997	8.27993	8.31699	8.30964	8.27884	8.30177	8.32664	8.30726	8.29134	8.29268	8.28821	8.30347	8.31523	8.30112	8.2976	8.2655	8.24816	8.22514	8.27645	8.25117	8.24283	8.27954	8.25568	8.29778	8.26478	8.27369	8.26577	8.26809	8.26458	8.25066	8.27068	8.23946	8.23504	8.26053	8.25399	8.23276	8.22318	8.22861	8.33477
0.007	8.3003	8.30095	8.28189	8.27703	8.30215	8.30078	8.30158	8.28969	8.30953	8.29739	8.30831	8.30113	8.28337	8.30085	8.30742	8.2859	8.28464	8.27164	8.26688	8.24779	8.24904	8.25698	8.25917	8.29366	8.2634	8.28074	8.27662	8.28021	8.25081	8.27093	8.27524	8.2574	8.26378	8.26474	8.25889	8.25593	8.25081	8.23262	8.23125	8.23516	8.32405
0.0072	8.32135	8.30496	8.27786	8.29031	8.2809	8.27859	8.28901	8.29504	8.28457	8.30871	8.30187	8.30275	8.30289	8.2921	8.28919	8.28857	8.28813	8.26271	8.26557	8.24033	8.23166	8.2313	8.26203	8.2618	8.27534	8.26729	8.25074	8.26788	8.26666	8.25505	8.25269	8.26387	8.26931	8.26653	8.284	8.25635	8.25566	8.2574	8.21909	8.23338	8.3208
0.0074	8.32413	8.29958	8.29061	8.28617	8.30226	8.28291	8.30141	8.30143	8.29437	8.31064	8.29231	8.29931	8.29639	8.30324	8.28141	8.29536	8.28831	8.27444	8.26	8.23709	8.24429	8.24357	8.26739	8.25294	8.27284	8.26679	8.27453	8.25901	8.26977	8.25734	8.25833	8.25977	8.25058	8.24767	8.29805	8.2618	8.25883	8.25179	8.22659	8.2184	8.31913
0.0076	8.30582	8.30303	8.27381	8.28827	8.30942	8.24765	8.28601	8.28646	8.32323	8.30017	8.30724	8.2951	8.27707	8.29592	8.30905	8.29781	8.27733	8.2674	8.24734	8.23696	8.2532	8.23391	8.25096	8.26011	8.28348	8.24915	8.29116	8.27233	8.26684	8.2687	8.25248	8.25268	8.26282	8.27553	8.26799	8.26105	8.26024	8.24075	8.21845	8.23119	8.32698
0.0078	8.32128	8.29067	8.28751	8.29343	8.29631	8.2978	8.28553	8.28825	8.30688	8.28342	8.2832	8.30425	8.28472	8.29979	8.30575	8.30086	8.27435	8.28056	8.25783	8.2385	8.24931	8.25757	8.26227	8.27846	8.2797	8.28545	8.26871	8.27946	8.24929	8.25786	8.26736	8.2581	8.26557	8.24981	8.26841	8.247	8.26138	8.23942	8.21976	8.23734	8.31964
0.008	8.31252	8.30815	8.27836	8.30025	8.28887	8.26686	8.2879	8.30088	8.29947	8.2853	8.30164	8.31056	8.29332	8.29814	8.28199	8.30178	8.27905	8.26853	8.26594	8.22842	8.24966	8.22433	8.26855	8.27396	8.26979	8.27826	8.26818	8.28209	8.2521	8.26468	8.27702	8.26768	8.26016	8.25499	8.2612	8.25507	8.25181	8.2545	8.21774	8.23994	8.31068
0.0082	8.29372	8.28209	8.28117	8.29521	8.28628	8.27871	8.28597	8.27622	8.29525	8.30302	8.29005	8.30914	8.28802	8.30906	8.29686	8.30754	8.26489	8.26962	8.24294	8.24577	8.26635	8.23476	8.26084	8.27136	8.27914	8.27432	8.28773	8.29235	8.25941	8.2615	8.25966	8.27825	8.24833	8.26082	8.25569	8.26378	8.25159	8.26034	8.21236	8.24646	8.3124
0.0084	8.28255	8.27406	8.27511	8.29184	8.27835	8.29113	8.29103	8.2961	8.29064	8.28574	8.26898	8.29065	8.29575	8.29997	8.29946	8.28533	8.26802	8.28054	8.26092	8.24216	8.26655	8.25102	8.26095	8.26666	8.26417	8.2779	8.29127	8.27344	8.25643	8.27474	8.25434	8.25402	8.24214	8.25469	8.26632	8.25885	8.22944	8.24616	8.2106	8.24788	8.34049
0.0086	8.31193	8.27459	8.28104	8.29561	8.27824	8.3183	8.27152	8.30479	8.2963	8.29994	8.29335	8.30136	8.29415	8.27743	8.28526	8.30661	8.28837	8.28619	8.26256	8.2416	8.24825	8.24077	8.27648	8.27268	8.28275	8.26427	8.27285	8.27133	8.27481	8.28309	8.25088	8.2469	8.2492	8.24481	8.24933	8.25552	8.24926	8.25713	8.2125	8.21323	8.31827
0.0088	8.29674	8.29441	8.27096	8.29724	8.2868	8.29339	8.27869	8.29241	8.29007	8.28402	8.28719	8.30751	8.29984	8.30795	8.27325	8.29989	8.2693	8.28409	8.24337	8.23488	8.25209	8.2241	8.25923	8.27283	8.25227	8.28579	8.26737	8.25551	8.25693	8.26612	8.26555	8.26103	8.27627	8.24429	8.26797	8.24624	8.26485	8.24049	8.21751	8.2089	8.29596
0.009	8.28088	8.30323	8.29015	8.28456	8.29612	8.29125	8.2893	8.2906	8.31629	8.29453	8.30261	8.30988	8.29513	8.29863	8.27041	8.314	8.27445	8.28935	8.25876	8.21095	8.24903	8.25027	8.25614	8.28779	8.2584	8.27397	8.27724	8.26632	8.25684	8.23582	8.25858	8.24627	8.26045	8.2444	8.24495	8.25903	8.25302	8.23773	8.21692	8.20893	8.29277
0.0092	8.28834	8.29969	8.28891	8.2759	8.30982	8.28019	8.29202	8.29091	8.30078	8.30582	8.30082	8.28142	8.2601	8.30092	8.30177	8.28202	8.29418	8.28703	8.26052	8.2225	8.25162	8.24246	8.25761	8.27473	8.26819	8.26623	8.25763	8.25504	8.25859	8.26676	8.23566	8.24446	8.2526	8.24175	8.25954	8.26748	8.24554	8.23796	8.22099	8.23243	8.3052
0.0094	8.29716	8.28667	8.2714	8.26847	8.28662	8.29427	8.289	8.27007	8.30868	8.30188	8.27219	8.29359	8.28663	8.29328	8.28126	8.28245	8.27042	8.2677	8.25893	8.24342	8.2455	8.24993	8.25757	8.25679	8.27168	8.28398	8.28234	8.26419	8.26424	8.24904	8.25888	8.25179	8.25489	8.24625	8.25473	8.25353	8.23401	8.25302	8.22642	8.23137	8.31023
0.0096	8.30242	8.28786	8.25549	8.27381	8.28915	8.27301	8.29523	8.27461	8.30527	8.26466	8.28538	8.31682	8.29376	8.30694	8.2975	8.30125	8.25742	8.27811	8.27811	8.23443	8.25835	8.23621	8.24362	8.27077	8.24824	8.28194	8.27772	8.26118	8.26008	8.24589	8.25165	8.24624	8.26237	8.23802	8.26157	8.25732	8.2661	8.22979	8.24037	8.24116	8.31072
0.0098	8.32251	8.30671	8.26276	8.28469	8.29194	8.30121	8.28726	8.30257	8.30437	8.30214	8.31399	8.32023	8.2937	8.29573	8.27343	8.30266	8.27966	8.27533	8.26701	8.22751	8.24354	8.2393	8.25075	8.27146	8.25892	8.27569	8.27928	8.28548	8.27168	8.26479	8.26727	8.26109	8.24225	8.23723	8.24242	8.25054	8.23914	8.24231	8.2362	8.23541	8.30658
0.01	8.30767	8.28968	8.26182	8.29729	8.29314	8.29463	8.2828	8.30352	8.29728	8.31499	8.32141	8.31877	8.28876	8.31485	8.28109	8.30943	8.2848	8.2623	8.24634	8.23623	8.2477	8.24844	8.26362	8.27146	8.26277	8.27854	8.27186	8.25827	8.26135	8.27757	8.26497	8.26849	8.24017	8.25518	8.26006	8.264	8.25302	8.25534	8.22914	8.24408	8.31105
0.0102	8.31191	8.28057	8.2582	8.29326	8.299	8.28635	8.27853	8.3095	8.32407	8.28662	8.30458	8.30224	8.3005	8.29214	8.28254	8.30027	8.28876	8.28497	8.26998	8.24619	8.24319	8.24038	8.26901	8.28096	8.25611	8.26941	8.26194	8.25464	8.25982	8.26225	8.25884	8.2667	8.27636	8.24476	8.27256	8.2582	8.23126	8.26341	8.22311	8.234	8.32226
0.0104	8.32136	8.28059	8.27178	8.28867	8.27742	8.28413	8.28032	8.27833	8.30213	8.29952	8.27978	8.30317	8.2867	8.28728	8.29848	8.28548	8.28081	8.28979	8.25479	8.22951	8.25669	8.22423	8.24515	8.27828	8.26595	8.27225	8.26385	8.27531	8.25482	8.25882	8.2708	8.25605	8.27802	8.23282	8.26467	8.25337	8.25459	8.26029	8.21874	8.22131	8.32366
0.0106	8.28622	8.28825	8.27077	8.28509	8.30008	8.28403	8.28268	8.29145	8.29342	8.29478	8.28121	8.28018	8.2829	8.28035	8.27734	8.29133	8.2648	8.28845	8.26076	8.22895	8.26256	8.24293	8.25874	8.26805	8.24458	8.27181	8.27324	8.25467	8.23013	8.23778	8.24915	8.26823	8.27577	8.24691	8.27236	8.23865	8.26753	8.24331	8.21925	8.22556	8.30276
0.0108	8.28769	8.28165	8.27644	8.30708	8.28702	8.27371	8.28255	8.2835	8.29647	8.28854	8.30354	8.29312	8.28894	8.28059	8.28745	8.29158	8.29873	8.27032	8.24484	8.23635	8.24102	8.23625	8.25928	8.26535	8.24535	8.28977	8.26461	8.26088	8.23957	8.25931	8.26843	8.23947	8.24879	8.27408	8.26939	8.24824	8.26194	8.24657	8.21526	8.23348	8.29204
0.011	8.30173	8.27094	8.29203	8.28815	8.29119	8.26734	8.28922	8.30014	8.3013	8.29918	8.2903	8.32142	8.26796	8.30835	8.28539	8.29569	8.27897	8.28838	8.24322	8.20849	8.26353	8.23217	8.23551	8.25153	8.28505	8.27069	8.26014	8.25804	8.27058	8.26057	8.26688	8.2645	8.26527	8.24943	8.25457	8.23191	8.25759	8.25024	8.22948	8.21646	8.29409
0.0112	8.3069	8.269	8.26818	8.29379	8.29484	8.28779	8.2784	8.29532	8.27017	8.30606	8.30616	8.29929	8.29141	8.28525	8.28993	8.30411	8.27443	8.2664	8.25973	8.24535	8.24305	8.23665	8.25517	8.26227	8.25678	8.28706	8.26171	8.27805	8.2689	8.25742	8.27824	8.26193	8.26388	8.24273	8.25703	8.25821	8.25452	8.24412	8.23022	8.21217	8.31511
0.0114	8.29324	8.28688	8.26048	8.28661	8.29765	8.26098	8.27003	8.28978	8.29588	8.27615	8.29554	8.30647	8.27643	8.27956	8.27796	8.28762	8.27715	8.2903	8.25238	8.22456	8.24889	8.22994	8.26133	8.26337	8.25434	8.27398	8.24376	8.26024	8.26077	8.2737	8.27005	8.26183	8.25301	8.24254	8.2508	8.25398	8.23227	8.26427	8.22943	8.21182	8.30593
0.0116	8.29586	8.2831	8.26556	8.28398	8.28874	8.27575	8.28593	8.29012	8.30653	8.28955	8.30579	8.30279	8.27973	8.27076	8.2754	8.3018	8.27708	8.29029	8.25462	8.22643	8.25555	8.24308	8.24905	8.27291	8.25446	8.28218	8.27033	8.26665	8.24873	8.2473	8.27335	8.25164	8.25274	8.24055	8.25405	8.26423	8.21405	8.24301	8.22458	8.22729	8.31593
0.0118	8.30409	8.27255	8.28758	8.28028	8.27553	8.28712	8.27084	8.2898	8.27959	8.28241	8.28621	8.29619	8.2889	8.29125	8.31279	8.28826	8.27979	8.27378	8.2687	8.23666	8.24096	8.23604	8.25245	8.26008	8.24687	8.26155	8.28492	8.26948	8.25863	8.24985	8.27202	8.23695	8.23798	8.23201	8.24825	8.26767	8.23758	8.24176	8.21275	8.23925	8.30604
0.012	8.30865	8.27783	8.26724	8.2874	8.28909	8.29839	8.27042	8.27928	8.29831	8.2894	8.31425	8.2904	8.26783	8.30347	8.28506	8.30062	8.28913	8.27082	8.26265	8.21133	8.25926	8.24385	8.26046	8.26438	8.26075	8.25789	8.28011	8.27909	8.25383	8.2494	8.24069	8.25298	8.23933	8.23736	8.25923	8.26922	8.25935	8.26254	8.21945	8.22889	8.30949
0.0122	8.29428	8.28143	8.25962	8.29586	8.29555	8.30581	8.27528	8.27533	8.31105	8.29152	8.30562	8.29052	8.26833	8.29651	8.28291	8.28489	8.2701	8.26453	8.25145	8.22064	8.24293	8.23966	8.2639	8.26322	8.25453	8.26191	8.25626	8.2642	8.25814	8.25198	8.24575	8.24415	8.23636	8.24361	8.24654	8.25973	8.25593	8.24461	8.20586	8.23223	8.30495
0.0124	8.31239	8.28444	8.27141	8.29974	8.29109	8.28051	8.26056	8.29041	8.28519	8.31901	8.29494	8.29565	8.27267	8.28632	8.2743	8.27137	8.28391	8.25894	8.25856	8.23181	8.24242	8.24232	8.2545	8.25274	8.24697	8.27787	8.27318	8.26639	8.265	8.2445	8.26065	8.27332	8.23571	8.23029	8.22845	8.25222	8.245	8.21358	8.21946	8.24821	8.30106
0.0126	8.28602	8.2656	8.25803	8.28625	8.29042	8.29653	8.26843	8.29083	8.29614	8.30538	8.29144	8.30754	8.27775	8.28826	8.28189	8.28639	8.27852	8.28163	8.24321	8.25535	8.25392	8.23197	8.2603	8.25034	8.26123	8.27552	8.26869	8.27148	8.25422	8.25925	8.25827	8.24079	8.25706	8.22816	8.24435	8.24074	8.24858	8.22961	8.20779	8.23426	8.30475
0.0128	8.3059	8.26416	8.27084	8.28279	8.2994	8.28533	8.27342	8.28671	8.30123	8.29103	8.28304	8.30381	8.30885	8.29781	8.28921	8.28114	8.26873	8.26969	8.25607	8.22693	8.24223	8.25126	8.26293	8.23619	8.24609	8.26233	8.2627	8.27133	8.26126	8.26807	8.25299	8.25186	8.25902	8.2317	8.24444	8.25442	8.24105	8.24294	8.20266	8.23001	8.32135
0.013	8.30386	8.27446	8.26102	8.29268	8.28797	8.27744	8.25902	8.29207	8.31241	8.29978	8.28226	8.29629	8.28618	8.29513	8.28359	8.26881	8.25795	8.26738	8.25078	8.24811	8.27329	8.2643	8.27795	8.26293	8.26981	8.26234	8.26422	8.27786	8.23919	8.24924	8.25475	8.24752	8.24574	8.2288	8.24981	8.27072	8.22873	8.22632	8.24086	8.22507	8.31165
0.0132	8.30486	8.27988	8.27905	8.30026	8.28131	8.28102	8.27662	8.30827	8.301	8.31243	8.27388	8.26871	8.26375	8.29091	8.2948	8.2918	8.27086	8.28029	8.25435	8.25044	8.24862	8.24664	8.25627	8.2448	8.26047	8.26024	8.25549	8.26112	8.25301	8.25477	8.26952	8.26339	8.25722	8.24943	8.24951	8.2469	8.24033	8.24954	8.19894	8.22521	8.28938
0.0134	8.30407	8.29792	8.27103	8.28687	8.29218	8.2683	8.28217	8.28678	8.28467	8.30512	8.29257	8.27474	8.27802	8.28891	8.28111	8.28423	8.27844	8.27369	8.25378	8.23884	8.23897	8.24331	8.23787	8.2625	8.24777	8.28143	8.25726	8.27713	8.26033	8.26355	8.25553	8.25475	8.24815	8.23476	8.25641	8.23975	8.26011	8.2352	8.19975	8.2459	8.31244
0.0136	8.29508	8.28416	8.28592	8.28354	8.28696	8.27388	8.27151	8.28997	8.30268	8.29686	8.28755	8.28897	8.29943	8.31603	8.27754	8.27543	8.27403	8.28259	8.25635	8.22764	8.24958	8.23778	8.26416	8.27683	8.26989	8.2637	8.25408	8.26896	8.23759	8.25112	8.26736	8.24898	8.2673	8.24841	8.26688	8.24139	8.2247	8.22387	8.23253	8.23966	8.30191
0.0138	8.29095	8.29703	8.28253	8.2725	8.29209	8.29695	8.26029	8.27013	8.28393	8.31057	8.27045	8.29853	8.29759	8.2876	8.28118	8.30616	8.27096	8.2906	8.25922	8.22866	8.25975	8.24955	8.26672	8.25109	8.23966	8.24959	8.25797	8.248	8.25726	8.2506	8.26307	8.25523	8.24517	8.24342	8.24169	8.24026	8.23225	8.2402	8.20853	8.21702	8.30518
0.014	8.29408	8.28014	8.26283	8.28232	8.28585	8.28712	8.27399	8.28779	8.2937	8.27497	8.2707	8.29574	8.27001	8.29999	8.27147	8.30225	8.27573	8.27748	8.25862	8.21583	8.23967	8.26025	8.25913	8.25773	8.24429	8.26905	8.26798	8.25794	8.24224	8.24316	8.26237	8.25173	8.23874	8.23507	8.23836	8.26827	8.23251	8.22333	8.22869	8.21487	8.29363
0.0142	8.29599	8.29819	8.27331	8.28923	8.28823	8.25832	8.26811	8.30069	8.29314	8.31183	8.28752	8.28746	8.30018	8.3049	8.29704	8.28773	8.26694	8.26601	8.25036	8.22448	8.23026	8.22682	8.27723	8.25824	8.24358	8.26327	8.27547	8.27801	8.22889	8.25474	8.25457	8.26008	8.24576	8.23136	8.23971	8.24641	8.24347	8.24973	8.22173	8.2247	8.31248
0.0144	8.2964	8.29525	8.26852	8.28066	8.28317	8.28908	8.27294	8.28196	8.29114	8.29898	8.29593	8.29442	8.29862	8.3006	8.27399	8.28996	8.28373	8.2685	8.24802	8.21429	8.24247	8.24813	8.24446	8.25811	8.24968	8.27799	8.26929	8.25786	8.25201	8.25139	8.2512	8.26542	8.23774	8.24004	8.25956	8.26593	8.24011	8.24346	8.21172	8.21287	8.29712
0.0146	8.31612	8.28312	8.25904	8.28898	8.29563	8.28042	8.27245	8.27433	8.29393	8.30749	8.27771	8.2771	8.28609	8.28992	8.28498	8.29001	8.27364	8.25798	8.24879	8.23736	8.24727	8.23288	8.24816	8.2519	8.24282	8.25846	8.25967	8.25453	8.26734	8.2561	8.23915	8.24533	8.24913	8.24375	8.25997	8.23071	8.24179	8.2476	8.20784	8.22655	8.28688
0.0148	8.27869	8.28088	8.24599	8.29066	8.29395	8.28612	8.27711	8.26046	8.29782	8.32243	8.28257	8.27579	8.27868	8.28566	8.29257	8.29504	8.29223	8.2722	8.25008	8.23429	8.26389	8.22782	8.25505	8.27584	8.25089	8.27756	8.23439	8.27151	8.25041	8.25323	8.25511	8.2576	8.2516	8.24161	8.27075	8.23284	8.24382	8.23602	8.20586	8.22853	8.29178
0.015	8.28981	8.28876	8.27872	8.28482	8.29615	8.27168	8.27546	8.28897	8.30059	8.29919	8.28104	8.28987	8.28718	8.27953	8.28382	8.28305	8.27325	8.25386	8.2444	8.23407	8.24172	8.23606	8.26455	8.2664	8.24874	8.27772	8.26251	8.24528	8.27979	8.2423	8.26348	8.24316	8.24469	8.23143	8.25598	8.24647	8.24029	8.21757	8.20494	8.24343	8.2966
0.0152	8.31278	8.2888	8.28375	8.28552	8.29017	8.26128	8.27462	8.26171	8.28399	8.26818	8.29039	8.2921	8.30331	8.27549	8.28272	8.2965	8.26089	8.27142	8.245	8.2341	8.24615	8.23963	8.2493	8.26963	8.25432	8.27537	8.25191	8.25242	8.24259	8.26635	8.24694	8.25455	8.25063	8.23046	8.24266	8.25066	8.2501	8.2409	8.21433	8.23612	8.30545
0.0154	8.29815	8.27007	8.27531	8.28234	8.29063	8.29324	8.25973	8.28951	8.29641	8.29455	8.29105	8.29665	8.2727	8.28876	8.28389	8.29751	8.25972	8.26979	8.24561	8.2284	8.25117	8.22978	8.25744	8.25809	8.2728	8.27429	8.25792	8.26785	8.26177	8.24864	8.25939	8.25437	8.26239	8.22717	8.24433	8.23384	8.24782	8.22677	8.21549	8.23043	8.31903
0.0156	8.2819	8.25117	8.28003	8.28465	8.2825	8.27126	8.26887	8.27762	8.28852	8.2994	8.28519	8.27941	8.27683	8.28169	8.27537	8.29234	8.26731	8.27986	8.25595	8.23027	8.25763	8.22049	8.26623	8.25022	8.25626	8.28048	8.27075	8.25741	8.26333	8.23929	8.25857	8.25267	8.24975	8.24792	8.25237	8.22342	8.24293	8.24425	8.23145	8.22029	8.3041
0.0158	8.28977	8.27598	8.28086	8.27932	8.29724	8.29732	8.27413	8.29968	8.2943	8.30061	8.30582	8.30184	8.26603	8.29002	8.28609	8.27864	8.26724	8.28343	8.26421	8.22975	8.25629	8.22006	8.24866	8.26656	8.26375	8.27743	8.25746	8.25952	8.25428	8.23784	8.24836	8.25734	8.24519	8.23748	8.26185	8.27196	8.2412	8.227	8.21721	8.21371	8.29017
0.016	8.28947	8.28383	8.26828	8.28186	8.30486	8.2916	8.25611	8.29103	8.31172	8.30121	8.2752	8.29642	8.28217	8.28413	8.30785	8.29836	8.26102	8.26762	8.24702	8.24296	8.23948	8.1987	8.23756	8.26657	8.25281	8.27395	8.26195	8.26393	8.23758	8.26478	8.24835	8.2511	8.24995	8.23297	8.25308	8.25045	8.22879	8.23591	8.22361	8.22961	8.29329
0.0162	8.30447	8.25174	8.255	8.25272	8.2831	8.28162	8.2702	8.28265	8.29992	8.31101	8.2766	8.27934	8.29305	8.29309	8.28425	8.28346	8.27394	8.27993	8.24003	8.20923	8.24515	8.22408	8.22692	8.25893	8.24522	8.24794	8.27087	8.26081	8.25745	8.27423	8.25377	8.25465	8.23159	8.23264	8.24461	8.23372	8.2537	8.23827	8.22465	8.22232	8.30544
0.0164	8.27878	8.27209	8.25722	8.28053	8.27675	8.27707	8.25777	8.27178	8.27368	8.31182	8.2905	8.27611	8.27593	8.27007	8.28453	8.28706	8.27029	8.27418	8.23893	8.21055	8.23547	8.21761	8.24643	8.25297	8.26038	8.26698	8.25907	8.27081	8.25675	8.24763	8.24045	8.25678	8.22678	8.25043	8.2497	8.23996	8.24432	8.23841	8.20409	8.23796	8.31337
0.0166	8.30108	8.28496	8.2723	8.30009	8.27753	8.27227	8.2801	8.26863	8.29349	8.29686	8.28106	8.28516	8.27574	8.29011	8.27245	8.27962	8.26249	8.25927	8.23384	8.22529	8.23955	8.22191	8.24274	8.24191	8.25486	8.25759	8.26132	8.26783	8.25214	8.23525	8.26417	8.25078	8.24294	8.23764	8.25012	8.23802	8.23807	8.23386	8.22606	8.22956	8.30992
0.0168	8.31046	8.29601	8.23839	8.27273	8.27388	8.28492	8.27402	8.29584	8.27409	8.29061	8.29451	8.28184	8.27779	8.2822	8.27619	8.28947	8.27823	8.26464	8.233	8.23462	8.26225	8.23051	8.24418	8.25769	8.26114	8.28718	8.26577	8.27217	8.24157	8.27696	8.25895	8.232	8.24084	8.24162	8.25562	8.25322	8.26157	8.23927	8.22204	8.23701	8.2984
0.017	8.2856	8.27073	8.26964	8.28846	8.27626	8.29703	8.27956	8.27682	8.29751	8.31463	8.2842	8.28326	8.28104	8.27665	8.26903	8.27143	8.2799	8.25588	8.23164	8.21063	8.26592	8.25516	8.26167	8.24959	8.24874	8.27832	8.26945	8.26597	8.22865	8.25704	8.23863	8.26183	8.25327	8.22818	8.25645	8.22785	8.27191	8.23869	8.21379	8.23629	8.31468
0.0172	8.29913	8.28746	8.27582	8.27903	8.26766	8.28507	8.26209	8.28131	8.29382	8.31417	8.29026	8.29982	8.28872	8.26691	8.2779	8.26526	8.26643	8.25359	8.24695	8.21635	8.22803	8.23876	8.25402	8.26089	8.24584	8.26703	8.24364	8.25816	8.21988	8.2418	8.25527	8.24578	8.24665	8.24234	8.2505	8.22958	8.23714	8.24041	8.21656	8.21999	8.30086
0.0174	8.30338	8.28764	8.25796	8.28262	8.26636	8.28742	8.27141	8.29617	8.26514	8.31016	8.26425	8.29549	8.28642	8.27764	8.26813	8.28513	8.26511	8.27157	8.22907	8.22727	8.22999	8.22102	8.25617	8.25954	8.25643	8.27147	8.25842	8.26741	8.24055	8.22629	8.24537	8.25696	8.25721	8.23473	8.25603	8.2546	8.23863	8.25818	8.21738	8.22318	8.28191
0.0176	8.28546	8.27907	8.26705	8.28187	8.2911	8.29786	8.25425	8.26853	8.28817	8.32013	8.28606	8.269	8.27315	8.28055	8.27845	8.28028	8.2668	8.24547	8.25406	8.21487	8.22736	8.22442	8.24015	8.25304	8.25567	8.26931	8.25541	8.25325	8.24914	8.2313	8.26328	8.26092	8.2489	8.23637	8.23911	8.23308	8.22933	8.24401	8.22135	8.21948	8.28758
0.0178	8.29412	8.28525	8.27874	8.26378	8.29631	8.28219	8.26678	8.29151	8.29038	8.31927	8.29001	8.28749	8.27183	8.28355	8.27702	8.29885	8.28259	8.26869	8.26934	8.24284	8.24094	8.22061	8.23675	8.2633	8.25618	8.23995	8.26066	8.2674	8.22403	8.23633	8.26896	8.25339	8.2471	8.20761	8.25196	8.24139	8.25295	8.25359	8.21583	8.20765	8.3001
0.018	8.30291	8.29201	8.25871	8.26331	8.283	8.28943	8.27164	8.27493	8.29123	8.30713	8.29371	8.29664	8.26591	8.28453	8.26389	8.27773	8.26812	8.27813	8.24785	8.24504	8.23258	8.2309	8.2418	8.26827	8.25299	8.25992	8.2524	8.25246	8.24728	8.22291	8.24017	8.25981	8.25008	8.21524	8.25133	8.24084	8.23736	8.23549	8.20779	8.20745	8.29859
0.0182	8.29791	8.28562	8.28708	8.25852	8.27691	8.25148	8.27333	8.28467	8.28043	8.31991	8.29449	8.30888	8.27679	8.27401	8.25948	8.27421	8.25722	8.27395	8.23701	8.21447	8.25361	8.22506	8.25997	8.27433	8.25853	8.26864	8.26984	8.26605	8.24616	8.23763	8.27059	8.27943	8.23342	8.2279	8.24713	8.24074	8.21444	8.23081	8.20454	8.22805	8.2987
0.0184	8.28987	8.26322	8.26191	8.25649	8.2734	8.27299	8.27196	8.2925	8.30406	8.32665	8.27678	8.27726	8.2918	8.25554	8.28743	8.28107	8.26699	8.27556	8.24056	8.21924	8.24482	8.23086	8.26088	8.26283	8.23255	8.27607	8.25929	8.27181	8.26489	8.24229	8.26663	8.2592	8.24606	8.23543	8.25398	8.25029	8.2359	8.21746	8.21584	8.21348	8.31884
0.0186	8.29931	8.2729	8.27011	8.27481	8.29174	8.2821	8.25254	8.27561	8.27647	8.30781	8.29009	8.25446	8.26574	8.25151	8.28484	8.30865	8.26627	8.2696	8.23584	8.22587	8.24834	8.24703	8.2654	8.26589	8.24441	8.262	8.26717	8.26107	8.23493	8.24766	8.25941	8.24165	8.23584	8.22054	8.2615	8.24389	8.22667	8.23072	8.22037	8.19903	8.30392
0.0188	8.3093	8.28903	8.27637	8.28083	8.27633	8.27571	8.27305	8.29591	8.29715	8.31112	8.2921	8.28684	8.26724	8.25712	8.27651	8.28607	8.24928	8.26848	8.24609	8.20958	8.24749	8.22012	8.23723	8.23392	8.26039	8.26041	8.2633	8.24813	8.23853	8.25445	8.25581	8.24445	8.23213	8.23861	8.23046	8.23314	8.23387	8.24247	8.21517	8.20562	8.29834
0.019	8.29338	8.28613	8.27994	8.2717	8.27731	8.25679	8.25085	8.29296	8.29573	8.31738	8.28501	8.27694	8.26738	8.27916	8.27033	8.2851	8.25889	8.24747	8.26515	8.21931	8.24909	8.22714	8.23996	8.27858	8.27906	8.26913	8.25757	8.24192	8.23518	8.24121	8.24662	8.26429	8.23573	8.23039	8.24358	8.24438	8.24567	8.24473	8.20571	8.21867	8.29289
0.0192	8.29451	8.26622	8.26321	8.29487	8.29576	8.25802	8.269	8.29722	8.28509	8.33252	8.28548	8.27639	8.27559	8.28876	8.2878	8.27921	8.26065	8.23498	8.2307	8.19931	8.22924	8.24879	8.24774	8.26064	8.24994	8.25082	8.25526	8.27767	8.24848	8.27211	8.26323	8.25779	8.24769	8.22685	8.25471	8.2602	8.25068	8.2341	8.19061	8.2271	8.29341
0.0194	8.29016	8.25932	8.27271	8.2845	8.27702	8.25908	8.26117	8.25962	8.27456	8.29833	8.2864	8.28038	8.27148	8.25491	8.28776	8.30239	8.28341	8.26876	8.25639	8.24039	8.23388	8.23663	8.24606	8.27161	8.24715	8.24012	8.26067	8.27544	8.25211	8.25576	8.25662	8.24713	8.24986	8.22611	8.25323	8.2379	8.25407	8.23788	8.21173	8.22287	8.29181
0.0196	8.28931	8.27072	8.27145	8.26716	8.27354	8.26576	8.26247	8.26259	8.29838	8.30136	8.259	8.25643	8.25102	8.28404	8.28081	8.29119	8.27816	8.26314	8.24046	8.22506	8.23712	8.23997	8.25336	8.26449	8.25515	8.27404	8.24775	8.24499	8.23832	8.24466	8.26937	8.23644	8.24377	8.21497	8.23564	8.24607	8.22395	8.23691	8.2054	8.22133	8.30021
0.0198	8.31558	8.29849	8.25185	8.27219	8.28598	8.29207	8.27595	8.27858	8.29583	8.28997	8.29519	8.26169	8.27665	8.27733	8.28572	8.27389	8.26059	8.26218	8.25257	8.2374	8.22698	8.23246	8.24048	8.25402	8.25721	8.2619	8.25167	8.2736	8.26512	8.26849	8.2478	8.23862	8.25256	8.22293	8.25098	8.25534	8.22926	8.24493	8.22588	8.23452	8.31552
0.02	8.29337	8.27553	8.2661	8.2914	8.28142	8.27837	8.26223	8.29694	8.28054	8.27792	8.27047	8.28345	8.25428	8.27001	8.2882	8.28179	8.28246	8.25797	8.24906	8.22144	8.22325	8.22088	8.26071	8.23309	8.2789	8.2455	8.26311	8.26535	8.24227	8.24014	8.24636	8.24293	8.24679	8.21234	8.23971	8.24218	8.25804	8.23551	8.21527	8.21652	8.31005
0.0202	8.31651	8.26918	8.26902	8.26335	8.2752	8.26458	8.25417	8.25602	8.27514	8.30455	8.27815	8.29804	8.25579	8.28026	8.29921	8.28272	8.27138	8.25073	8.2666	8.21505	8.24845	8.23162	8.26595	8.26662	8.25402	8.2695	8.24962	8.25654	8.26145	8.24991	8.2527	8.23502	8.23008	8.23711	8.2299	8.23638	8.22071	8.24943	8.21535	8.21046	8.30202
0.0204	8.29873	8.25865	8.26689	8.27991	8.29705	8.25532	8.24408	8.28991	8.28968	8.29228	8.26643	8.29134	8.27155	8.28117	8.2775	8.27595	8.27325	8.2585	8.24767	8.22204	8.23665	8.23129	8.25789	8.25074	8.23977	8.27261	8.25326	8.24134	8.25019	8.25683	8.23768	8.2398	8.24526	8.22486	8.26799	8.25027	8.23677	8.24119	8.20787	8.22534	8.29354
0.0206	8.2986	8.25983	8.26393	8.27426	8.2935	8.26425	8.26187	8.29704	8.28943	8.28887	8.26894	8.28077	8.28947	8.28724	8.27513	8.27878	8.24717	8.26486	8.24739	8.2133	8.24557	8.23256	8.25276	8.26377	8.2738	8.26192	8.2726	8.25841	8.24782	8.258	8.26293	8.22394	8.24281	8.21712	8.24752	8.24529	8.21637	8.23648	8.19836	8.20739	8.30554
0.0208	8.27853	8.27072	8.28463	8.2794	8.28488	8.269	8.2578	8.28855	8.26906	8.289	8.26674	8.27446	8.2812	8.26942	8.27064	8.27727	8.24335	8.26123	8.25101	8.23154	8.25108	8.22717	8.26966	8.25623	8.26752	8.26206	8.28337	8.24877	8.25122	8.25153	8.24653	8.24443	8.24021	8.21327	8.23963	8.24688	8.23978	8.24431	8.21959	8.21087	8.30215
0.021	8.29065	8.27155	8.26754	8.27673	8.284	8.26336	8.25127	8.28157	8.27976	8.27834	8.28966	8.2668	8.28664	8.27434	8.28031	8.29141	8.26072	8.25935	8.24203	8.24385	8.22799	8.23521	8.25724	8.26566	8.24794	8.27033	8.25071	8.24787	8.23524	8.23985	8.25278	8.23123	8.24829	8.2267	8.24391	8.2259	8.23187	8.22505	8.21582	8.20975	8.29955
0.0212	8.30533	8.26978	8.22211	8.27169	8.26764	8.28294	8.25731	8.27998	8.30307	8.29349	8.29449	8.28751	8.29006	8.25889	8.26721	8.28418	8.26833	8.27389	8.24132	8.23235	8.22764	8.24347	8.24033	8.26778	8.26921	8.25101	8.24564	8.24636	8.25207	8.25026	8.26664	8.23668	8.23772	8.21231	8.25547	8.23922	8.24028	8.22258	8.19679	8.21507	8.28745
0.0214	8.30595	8.26223	8.26282	8.27865	8.28112	8.26663	8.24295	8.2963	8.27815	8.28151	8.27863	8.28187	8.28061	8.27806	8.26614	8.28807	8.2647	8.25765	8.23689	8.21837	8.23102	8.2147	8.24717	8.28248	8.23359	8.25365	8.25482	8.24526	8.2361	8.25552	8.24091	8.23316	8.24684	8.21852	8.24454	8.2436	8.2128	8.22134	8.19117	8.2148	8.30127
0.0216	8.28933	8.27276	8.25563	8.27793	8.27755	8.25413	8.26921	8.26214	8.27538	8.28717	8.26804	8.27241	8.26435	8.28258	8.26364	8.26999	8.24582	8.2654	8.23826	8.22934	8.23577	8.21642	8.23542	8.25496	8.24977	8.26491	8.25809	8.24996	8.25008	8.24603	8.23813	8.2461	8.22442	8.23809	8.23761	8.22696	8.21955	8.22685	8.20236	8.19969	8.29217
0.0218	8.29	8.29125	8.26144	8.26077	8.27493	8.25501	8.28784	8.28131	8.30876	8.2979	8.28288	8.28824	8.28282	8.29062	8.28042	8.28823	8.25994	8.24942	8.24544	8.21471	8.24386	8.23698	8.26178	8.23446	8.25842	8.24362	8.26225	8.24048	8.25399	8.2591	8.26094	8.24379	8.23249	8.23963	8.25614	8.24582	8.2284	8.22677	8.19897	8.19029	8.29983
0.022	8.30049	8.28897	8.25818	8.27313	8.27738	8.27176	8.27236	8.29727	8.28933	8.29166	8.27962	8.27838	8.29784	8.27805	8.26193	8.26609	8.2767	8.26791	8.2518	8.22709	8.25003	8.22377	8.25074	8.23462	8.2471	8.269	8.25972	8.25533	8.24018	8.25901	8.24491	8.25249	8.24382	8.22405	8.24943	8.22812	8.22109	8.21065	8.19237	8.22248	8.29886
0.0222	8.28712	8.27712	8.28094	8.28695	8.27489	8.27204	8.26982	8.2663	8.28787	8.28353	8.27575	8.27195	8.26016	8.28025	8.2569	8.2849	8.27896	8.26643	8.24473	8.22624	8.23861	8.21462	8.25727	8.2432	8.23272	8.26622	8.26556	8.26862	8.22773	8.24283	8.24652	8.24693	8.24812	8.23439	8.27037	8.23865	8.23121	8.21809	8.21095	8.2154	8.29603
0.0224	8.28688	8.27111	8.25867	8.29399	8.27486	8.26311	8.27437	8.27276	8.28703	8.27671	8.28113	8.2769	8.26316	8.26254	8.25595	8.2706	8.26959	8.26251	8.24612	8.21969	8.22996	8.20757	8.26104	8.24553	8.25073	8.24841	8.26368	8.24741	8.23298	8.23773	8.23755	8.24381	8.22519	8.21592	8.2369	8.25398	8.2328	8.20797	8.22036	8.23476	8.30565
0.0226	8.28811	8.28693	8.26019	8.26266	8.26986	8.27142	8.24298	8.2663	8.26579	8.29636	8.28898	8.2748	8.25947	8.27168	8.28209	8.2832	8.27001	8.26799	8.26068	8.21436	8.22479	8.21525	8.24079	8.25112	8.24277	8.2286	8.25271	8.24399	8.24712	8.23245	8.25256	8.2396	8.24295	8.21097	8.236	8.23598	8.24467	8.22056	8.21981	8.21852	8.28005
0.0228	8.29622	8.28352	8.25316	8.2791	8.27575	8.27921	8.26621	8.27215	8.27792	8.29838	8.26889	8.26732	8.25798	8.28622	8.28681	8.28382	8.28003	8.25639	8.25292	8.21104	8.25151	8.2218	8.2349	8.25488	8.24732	8.23828	8.25276	8.25389	8.23689	8.22379	8.24487	8.25176	8.24716	8.22576	8.2282	8.25412	8.23788	8.23627	8.20702	8.21522	8.29955
0.023	8.27809	8.29212	8.24849	8.26256	8.28301	8.26607	8.27447	8.25793	8.28386	8.26693	8.27089	8.28293	8.28116	8.29217	8.2921	8.27116	8.26889	8.25577	8.25007	8.21746	8.21719	8.22852	8.24206	8.24232	8.24862	8.24497	8.24884	8.25751	8.25493	8.24317	8.24516	8.23973	8.24023	8.24069	8.24009	8.23565	8.24456	8.22865	8.20555	8.22463	8.303
0.0232	8.28495	8.27174	8.25676	8.28525	8.27743	8.28322	8.2668	8.27713	8.27571	8.29781	8.2742	8.28993	8.26807	8.26867	8.27157	8.28614	8.28437	8.25978	8.24399	8.23291	8.23099	8.23696	8.23606	8.251	8.25091	8.24831	8.2403	8.258	8.25913	8.22468	8.25948	8.23137	8.24263	8.23219	8.22887	8.2212	8.23585	8.24032	8.20298	8.21862	8.29057
0.0234	8.29434	8.2769	8.26292	8.27432	8.26088	8.29238	8.27466	8.27823	8.28903	8.28362	8.26334	8.27433	8.27317	8.27591	8.26835	8.27193	8.27297	8.27301	8.22808	8.2352	8.2391	8.21331	8.22785	8.266	8.24841	8.27121	8.25191	8.25126	8.24527	8.21984	8.24577	8.23113	8.22728	8.24611	8.24531	8.22509	8.23216	8.22512	8.19936	8.21711	8.29646
0.0236	8.27959	8.25026	8.24361	8.25616	8.26826	8.28923	8.27494	8.26111	8.30225	8.30619	8.27078	8.27232	8.2801	8.28264	8.26165	8.2645	8.26054	8.24435	8.24199	8.22978	8.23052	8.23042	8.25258	8.26107	8.22928	8.26313	8.25005	8.23631	8.2483	8.24322	8.2398	8.24226	8.23933	8.22134	8.25542	8.24576	8.22889	8.23587	8.18315	8.23449	8.29058
0.0238	8.27824	8.27182	8.26102	8.26255	8.27554	8.26691	8.25674	8.27478	8.26805	8.29807	8.27756	8.28484	8.28282	8.27839	8.26479	8.26474	8.26769	8.25301	8.24888	8.22067	8.23569	8.21828	8.24655	8.24239	8.25409	8.25819	8.24844	8.26263	8.25603	8.22943	8.24949	8.23434	8.24536	8.22498	8.25338	8.22806	8.21471	8.21796	8.20156	8.23404	8.30715
0.024	8.30523	8.25872	8.23479	8.26477	8.29351	8.27655	8.2691	8.2885	8.28717	8.28927	8.28286	8.27768	8.26782	8.27915	8.27858	8.27771	8.27651	8.264	8.24049	8.21142	8.2278	8.2396	8.24445	8.25013	8.22531	8.24691	8.23962	8.27213	8.23577	8.24642	8.23696	8.21936	8.23531	8.2313	8.24303	8.23576	8.23836	8.22114	8.20678	8.21363	8.28088
0.0242	8.29542	8.289	8.2484	8.26852	8.27168	8.2885	8.25243	8.27853	8.27339	8.28248	8.28362	8.27072	8.28945	8.2647	8.26725	8.27961	8.27837	8.26584	8.25205	8.22304	8.22876	8.20356	8.24868	8.25131	8.25466	8.28326	8.25919	8.25338	8.23542	8.24636	8.24124	8.24646	8.2482	8.24002	8.24542	8.23703	8.24157	8.23062	8.20685	8.21907	8.29266
0.0244	8.2896	8.27911	8.25717	8.26906	8.26988	8.28813	8.28158	8.30479	8.2983	8.28138	8.27435	8.26301	8.27524	8.27382	8.26886	8.28557	8.24133	8.27831	8.24794	8.2217	8.23718	8.22048	8.23222	8.26565	8.25299	8.25975	8.25783	8.26622	8.24329	8.24278	8.22975	8.23799	8.24999	8.23231	8.23464	8.25753	8.25324	8.22469	8.19537	8.21806	8.31455
0.0246	8.29838	8.26837	8.24936	8.24823	8.29092	8.28204	8.2651	8.2769	8.26473	8.27737	8.27365	8.27188	8.27378	8.26882	8.27505	8.29181	8.26241	8.26392	8.23825	8.22398	8.22556	8.22409	8.22799	8.25818	8.25838	8.23973	8.28147	8.2535	8.23417	8.25395	8.2376	8.23575	8.24201	8.2057	8.25503	8.23987	8.2268	8.23812	8.20174	8.21283	8.30709
0.0248	8.29987	8.28051	8.25817	8.27036	8.2595	8.25683	8.24719	8.27993	8.28475	8.28839	8.27787	8.27742	8.27418	8.26725	8.26991	8.29704	8.2672	8.25679	8.24703	8.22167	8.2385	8.22652	8.26863	8.24834	8.26266	8.2617	8.25965	8.25547	8.23252	8.25407	8.24834	8.27013	8.24761	8.244	8.23506	8.21682	8.23011	8.22734	8.18767	8.19954	8.29676
0.025	8.28961	8.27566	8.26477	8.27139	8.26971	8.27713	8.23756	8.26749	8.27728	8.29695	8.27221	8.28269	8.28224	8.25894	8.27049	8.29329	8.26968	8.26272	8.23249	8.22358	8.24244	8.23843	8.25963	8.25848	8.25843	8.25752	8.24641	8.2479	8.24846	8.26538	8.2511	8.26532	8.25402	8.2117	8.23548	8.24167	8.21131	8.23173	8.19777	8.22188	8.27648
0.0252	8.29388	8.26338	8.26849	8.26993	8.26392	8.28341	8.256	8.27029	8.28742	8.28505	8.27284	8.2612	8.27091	8.25558	8.2732	8.27602	8.26168	8.25956	8.25291	8.2108	8.22644	8.2251	8.26082	8.24869	8.25181	8.25963	8.24484	8.25679	8.26511	8.2475	8.24108	8.22989	8.22619	8.223	8.24006	8.2577	8.23991	8.23102	8.1978	8.20676	8.28868
0.0254	8.27049	8.28886	8.2584	8.28474	8.25953	8.27831	8.25492	8.27992	8.29441	8.30392	8.28348	8.27233	8.27041	8.26238	8.27494	8.26775	8.25818	8.25394	8.24975	8.20035	8.24303	8.23833	8.22451	8.25827	8.25624	8.26054	8.2564	8.25351	8.24971	8.25154	8.25371	8.23392	8.22913	8.23201	8.24935	8.24461	8.23694	8.22432	8.20595	8.2119	8.28824
0.0256	8.27471	8.26921	8.25705	8.27188	8.2679	8.26005	8.26447	8.27931	8.29967	8.29724	8.28254	8.28163	8.2601	8.2679	8.27574	8.26882	8.26481	8.25379	8.24502	8.21938	8.22173	8.21724	8.23871	8.25713	8.23867	8.25878	8.25859	8.24306	8.23994	8.2447	8.25878	8.23209	8.21347	8.23219	8.23205	8.21752	8.22366	8.22471	8.17215	8.21684	8.29477
0.0258	8.26962	8.28284	8.23968	8.28112	8.27363	8.2688	8.25278	8.27898	8.28355	8.28321	8.27684	8.29064	8.27106	8.29009	8.27032	8.27462	8.28099	8.24417	8.2397	8.2284	8.22871	8.24013	8.22936	8.25234	8.23912	8.24174	8.26599	8.25268	8.22069	8.25706	8.23703	8.23472	8.23003	8.23578	8.25937	8.23575	8.20371	8.23123	8.20658	8.22267	8.30394
0.026	8.26147	8.26992	8.26355	8.2637	8.26228	8.2571	8.25158	8.27723	8.28233	8.28596	8.27436	8.28485	8.27862	8.26675	8.27071	8.24663	8.24346	8.25635	8.25365	8.22961	8.24428	8.23724	8.2319	8.23947	8.25361	8.26075	8.24917	8.25035	8.22577	8.24197	8.25634	8.25741	8.22494	8.21156	8.25789	8.24174	8.23383	8.21642	8.19966	8.21938	8.30123
0.0262	8.26486	8.26931	8.25545	8.25198	8.28045	8.26934	8.25435	8.28026	8.28139	8.28163	8.24931	8.27728	8.27884	8.25047	8.26923	8.27767	8.25832	8.25759	8.24113	8.21223	8.23713	8.22634	8.23073	8.25393	8.23693	8.25942	8.2415	8.25637	8.24953	8.24667	8.25768	8.24937	8.22221	8.23566	8.22803	8.25319	8.23954	8.21787	8.18486	8.21938	8.29995
0.0264	8.29128	8.25815	8.25526	8.25653	8.25153	8.26142	8.2521	8.30029	8.28594	8.2961	8.28245	8.28149	8.24581	8.26044	8.26982	8.27876	8.23616	8.25614	8.24829	8.22815	8.23009	8.22147	8.2498	8.25453	8.25751	8.26332	8.2376	8.22985	8.23485	8.23428	8.24131	8.23606	8.2239	8.24933	8.22447	8.24119	8.23571	8.21406	8.20384	8.20628	8.30572
0.0266	8.28944	8.24885	8.24255	8.27636	8.27611	8.2687	8.25183	8.29343	8.30524	8.2971	8.26588	8.27625	8.27366	8.25802	8.28468	8.28249	8.25233	8.27753	8.21827	8.214	8.23278	8.23881	8.24264	8.26588	8.23352	8.2492	8.23413	8.24842	8.24565	8.24726	8.24658	8.24792	8.24304	8.21087	8.24099	8.26038	8.22945	8.21859	8.19029	8.19622	8.29142
0.0268	8.26993	8.26819	8.26941	8.28409	8.28235	8.29047	8.27001	8.28668	8.28671	8.31201	8.26803	8.27374	8.28283	8.25678	8.26672	8.27764	8.257	8.24899	8.22884	8.22268	8.23624	8.22936	8.23746	8.24909	8.2534	8.2625	8.24481	8.25433	8.25196	8.23757	8.25899	8.23964	8.21627	8.23053	8.2337	8.25814	8.24051	8.21896	8.2131	8.20723	8.29438
0.027	8.27653	8.26735	8.28215	8.27091	8.25696	8.2724	8.25801	8.28491	8.28572	8.30157	8.26806	8.26841	8.26032	8.28523	8.26519	8.25572	8.24694	8.24011	8.22303	8.21851	8.24732	8.22319	8.23209	8.24111	8.23872	8.26331	8.2628	8.25683	8.23853	8.23489	8.23167	8.25111	8.24315	8.21974	8.22908	8.23628	8.23784	8.22663	8.19945	8.21301	8.28065
0.0272	8.28975	8.26978	8.25583	8.26024	8.28761	8.26663	8.23384	8.27671	8.27883	8.29308	8.26992	8.26849	8.25321	8.27613	8.2571	8.28683	8.26458	8.24775	8.25216	8.20365	8.22673	8.22237	8.25283	8.25608	8.23811	8.26641	8.22399	8.22312	8.2398	8.25391	8.2386	8.23187	8.23713	8.22664	8.24397	8.19957	8.22246	8.2276	8.2057	8.23687	8.28291
0.0274	8.27277	8.26431	8.24123	8.26509	8.27491	8.27752	8.24103	8.28351	8.29395	8.28875	8.2843	8.27804	8.28998	8.26735	8.2664	8.27808	8.25214	8.25003	8.22839	8.19768	8.24476	8.21624	8.25399	8.23331	8.26258	8.24673	8.23864	8.247	8.24772	8.25247	8.24481	8.22884	8.24943	8.22907	8.24384	8.21938	8.22776	8.22815	8.20255	8.19385	8.30194
0.0276	8.2916	8.26856	8.23916	8.27404	8.2678	8.2685	8.24888	8.27737	8.28525	8.30808	8.28015	8.27135	8.2769	8.27386	8.27396	8.26151	8.23318	8.24893	8.24416	8.19461	8.2275	8.21233	8.25695	8.2537	8.24082	8.24948	8.26052	8.25001	8.23589	8.24651	8.24311	8.23914	8.25475	8.22333	8.23363	8.22612	8.22259	8.2315	8.20499	8.21179	8.28829
0.0278	8.30587	8.25366	8.24955	8.27298	8.26602	8.27376	8.2472	8.28411	8.27094	8.29474	8.27649	8.26235	8.27886	8.2649	8.25478	8.27894	8.27243	8.25684	8.24075	8.20641	8.22746	8.22145	8.23123	8.26672	8.24658	8.25902	8.25297	8.24563	8.23517	8.23425	8.24153	8.25032	8.25237	8.22278	8.22781	8.23199	8.21847	8.22155	8.20408	8.21389	8.30233
0.028	8.2837	8.26264	8.24179	8.27322	8.26836	8.26125	8.24196	8.29826	8.27439	8.28485	8.27992	8.2767	8.30038	8.27215	8.28031	8.28834	8.25711	8.26527	8.23776	8.20882	8.23461	8.21913	8.23833	8.23508	8.24736	8.25741	8.26222	8.22794	8.23869	8.23099	8.2371	8.2538	8.23938	8.23345	8.22437	8.22965	8.21838	8.23588	8.20333	8.19984	8.28617
0.0282	8.293	8.26626	8.24147	8.26828	8.28938	8.26008	8.27295	8.29694	8.27912	8.29648	8.28334	8.28965	8.28441	8.27968	8.28773	8.26762	8.26443	8.25233	8.23211	8.22661	8.23719	8.22887	8.25902	8.22922	8.23868	8.25497	8.24041	8.23968	8.24809	8.23325	8.23814	8.22573	8.22922	8.22475	8.23572	8.22992	8.2223	8.20669	8.21335	8.20346	8.27694
0.0284	8.28556	8.25874	8.2353	8.27155	8.27691	8.25299	8.26348	8.29399	8.26029	8.29729	8.28141	8.28652	8.25588	8.27265	8.26189	8.26819	8.25312	8.27248	8.2313	8.20435	8.22837	8.23887	8.2395	8.23699	8.23236	8.26225	8.25436	8.23861	8.2456	8.25351	8.23645	8.22876	8.23182	8.22029	8.23702	8.23431	8.22442	8.21651	8.19759	8.22166	8.29069
0.0286	8.28798	8.26931	8.25481	8.27814	8.26998	8.26799	8.26916	8.27609	8.26342	8.29123	8.27494	8.28185	8.28091	8.27343	8.24933	8.27177	8.26825	8.25583	8.25354	8.21156	8.24309	8.22864	8.24749	8.24214	8.25262	8.26626	8.23315	8.2556	8.24128	8.27396	8.23529	8.24462	8.22435	8.22024	8.22714	8.22938	8.23654	8.22892	8.1895	8.21033	8.29026
0.0288	8.2737	8.27614	8.256	8.28103	8.27665	8.25854	8.28138	8.27373	8.28056	8.28428	8.27464	8.2803	8.27552	8.25787	8.26186	8.27428	8.26854	8.26292	8.25777	8.2203	8.23935	8.21761	8.25169	8.25856	8.2807	8.24663	8.24846	8.26234	8.23965	8.23813	8.24734	8.24253	8.22822	8.2257	8.24639	8.24929	8.22768	8.23259	8.21404	8.21724	8.30512
0.029	8.30431	8.27932	8.26798	8.26301	8.2688	8.26822	8.25251	8.26932	8.30438	8.28707	8.2652	8.28232	8.26753	8.24331	8.27266	8.28319	8.26073	8.26093	8.22509	8.2271	8.23215	8.21903	8.23297	8.24239	8.24926	8.2415	8.25531	8.25767	8.25234	8.2345	8.25006	8.23133	8.22159	8.22155	8.25984	8.22766	8.22077	8.222	8.19623	8.22391	8.28131
0.0292	8.30408	8.25596	8.26615	8.2656	8.26324	8.26647	8.25999	8.26614	8.28541	8.26933	8.27712	8.27245	8.25624	8.27117	8.26136	8.27511	8.24863	8.26918	8.22036	8.20489	8.2401	8.20119	8.25035	8.24891	8.25114	8.25744	8.25012	8.2597	8.23079	8.24852	8.23802	8.2424	8.24302	8.20533	8.24786	8.22581	8.22595	8.23284	8.20899	8.21265	8.29301
0.0294	8.27594	8.25616	8.24985	8.25935	8.26962	8.27208	8.25633	8.27643	8.28493	8.28468	8.27204	8.28489	8.28056	8.274	8.27441	8.28017	8.26166	8.25824	8.22236	8.2172	8.22721	8.21122	8.26343	8.26525	8.24083	8.24601	8.25529	8.24495	8.22442	8.25592	8.26065	8.2368	8.22022	8.21027	8.2417	8.22621	8.23516	8.22735	8.17846	8.205	8.29717
0.0296	8.28741	8.26805	8.241	8.26482	8.26115	8.27643	8.25171	8.25624	8.27198	8.27668	8.26864	8.28258	8.26681	8.27975	8.27186	8.28943	8.26728	8.26648	8.23722	8.21266	8.22814	8.2112	8.23534	8.24214	8.24532	8.25057	8.24537	8.24559	8.2366	8.25178	8.25005	8.2263	8.22906	8.20555	8.25117	8.2338	8.24274	8.23548	8.20874	8.20305	8.27932
0.0298	8.30764	8.26688	8.24596	8.27638	8.26226	8.27702	8.2484	8.25475	8.28924	8.27225	8.26671	8.27882	8.25908	8.27727	8.26492	8.2758	8.25837	8.24398	8.22885	8.22427	8.23402	8.20842	8.24876	8.22826	8.23695	8.25801	8.26243	8.23956	8.23204	8.25278	8.24272	8.23834	8.23583	8.21676	8.22969	8.22372	8.21204	8.21919	8.21295	8.20928	8.3026
0.03	8.27687	8.27127	8.23835	8.24363	8.27014	8.27458	8.25544	8.25275	8.28035	8.301	8.25235	8.25578	8.27439	8.27313	8.26013	8.27595	8.25043	8.23972	8.22526	8.21245	8.24116	8.22158	8.25466	8.2336	8.2496	8.25449	8.25325	8.24762	8.22901	8.24012	8.232	8.24512	8.22594	8.21245	8.24055	8.21793	8.24048	8.22171	8.2003	8.20984	8.26378
0.0302	8.30279	8.28488	8.25208	8.25476	8.2621	8.25667	8.2626	8.26973	8.2761	8.2849	8.26924	8.26509	8.25007	8.2684	8.27476	8.28071	8.24019	8.26337	8.23052	8.21133	8.21849	8.22186	8.23833	8.24717	8.23682	8.22696	8.24596	8.24419	8.23937	8.2635	8.24128	8.22901	8.23147	8.2133	8.24729	8.21414	8.24336	8.2226	8.20041	8.18657	8.2831
0.0304	8.28618	8.27214	8.25522	8.24345	8.26232	8.25313	8.27364	8.27218	8.26304	8.27854	8.2689	8.25713	8.24938	8.2872	8.27853	8.27386	8.27901	8.26355	8.22622	8.19973	8.23838	8.23131	8.25064	8.24539	8.23219	8.24697	8.25876	8.24141	8.23236	8.2302	8.24947	8.22176	8.21901	8.21725	8.23211	8.20905	8.23157	8.2394	8.20032	8.20598	8.27599
0.0306	8.26196	8.27229	8.25058	8.26943	8.27701	8.27236	8.25611	8.28321	8.2677	8.2729	8.26548	8.28178	8.27641	8.26983	8.25582	8.2638	8.26856	8.24398	8.24198	8.20944	8.22377	8.22575	8.24967	8.24502	8.22635	8.25633	8.24636	8.23226	8.22423	8.23251	8.22963	8.21831	8.23201	8.23436	8.22895	8.22027	8.23216	8.23327	8.19679	8.21451	8.27563
0.0308	8.27128	8.25786	8.25315	8.25145	8.26135	8.2648	8.26268	8.25994	8.26622	8.26885	8.27969	8.26605	8.28053	8.2439	8.25123	8.27466	8.25165	8.23919	8.23145	8.22268	8.24083	8.22376	8.25238	8.25717	8.22816	8.23461	8.25509	8.24626	8.22027	8.24823	8.23602	8.23091	8.23236	8.2416	8.24793	8.24831	8.23062	8.22546	8.18703	8.20206	8.27262
0.031	8.28055	8.26203	8.25456	8.25477	8.27922	8.27381	8.27422	8.27542	8.27722	8.26701	8.28929	8.27324	8.2752	8.25132	8.26082	8.25306	8.23225	8.25634	8.22704	8.21695	8.23735	8.22094	8.21359	8.23834	8.23791	8.24416	8.24599	8.23901	8.24101	8.24011	8.23387	8.23829	8.23882	8.23055	8.22865	8.23977	8.23277	8.22944	8.20465	8.20768	8.29596
0.0312	8.27954	8.25276	8.26666	8.25282	8.28312	8.27193	8.2298	8.27819	8.27823	8.26967	8.27344	8.26227	8.27184	8.27524	8.25747	8.27141	8.25138	8.25394	8.252	8.18613	8.23749	8.21275	8.22371	8.24187	8.24337	8.2675	8.24583	8.22531	8.24149	8.23656	8.22845	8.23794	8.23238	8.22972	8.24815	8.24194	8.21729	8.21005	8.21088	8.22298	8.27721
0.0314	8.28162	8.25884	8.27031	8.26484	8.27251	8.2587	8.25989	8.28635	8.26463	8.2836	8.27446	8.26688	8.26622	8.26647	8.2544	8.25958	8.24411	8.2458	8.24514	8.21119	8.22723	8.22191	8.24336	8.25229	8.26351	8.25799	8.24486	8.22454	8.24433	8.23119	8.24332	8.24842	8.22671	8.22441	8.22615	8.23158	8.22487	8.21322	8.19402	8.21147	8.2805
0.0316	8.2756	8.26482	8.25653	8.26313	8.27283	8.25978	8.24523	8.26717	8.27926	8.27918	8.26155	8.26233	8.25934	8.2806	8.25551	8.26367	8.27201	8.24588	8.24095	8.21661	8.24293	8.22889	8.22794	8.26598	8.23849	8.24914	8.24021	8.24297	8.23256	8.24669	8.24873	8.2373	8.22069	8.21501	8.22395	8.24602	8.21245	8.2304	8.1988	8.19998	8.29204
0.0318	8.29178	8.25482	8.23904	8.27453	8.27252	8.24935	8.24743	8.26789	8.27363	8.28324	8.27137	8.25538	8.25881	8.25168	8.26514	8.25721	8.25524	8.25037	8.23108	8.21772	8.22978	8.21723	8.24215	8.24955	8.22845	8.26449	8.24516	8.23135	8.24526	8.24893	8.24918	8.22539	8.22222	8.19812	8.20778	8.24524	8.24092	8.21771	8.19717	8.1903	8.2819
0.032	8.27804	8.2598	8.25243	8.26612	8.29463	8.25871	8.25219	8.27423	8.27117	8.2806	8.27227	8.27776	8.26364	8.26155	8.25596	8.27631	8.25728	8.25572	8.23354	8.21612	8.22288	8.22575	8.24307	8.25165	8.22339	8.24906	8.23833	8.24011	8.2498	8.21658	8.23866	8.22688	8.24132	8.21467	8.23361	8.22881	8.22574	8.23635	8.19057	8.20759	8.30416
0.0322	8.27494	8.26984	8.25684	8.27837	8.26558	8.25688	8.23582	8.25125	8.26869	8.29385	8.25739	8.27887	8.27672	8.27049	8.26652	8.26504	8.2671	8.25376	8.23428	8.20144	8.22495	8.22209	8.24461	8.24178	8.23189	8.24779	8.24127	8.2211	8.24494	8.23928	8.23415	8.2358	8.22892	8.21682	8.23836	8.23303	8.23997	8.22678	8.18561	8.21702	8.27578
0.0324	8.27132	8.26492	8.26488	8.2596	8.26485	8.23915	8.26311	8.26653	8.26456	8.28244	8.26972	8.26906	8.24098	8.27929	8.28247	8.27643	8.2639	8.25004	8.23253	8.20862	8.24087	8.2307	8.24374	8.24181	8.257	8.22978	8.21797	8.24978	8.22008	8.25093	8.22311	8.21516	8.22948	8.22245	8.23932	8.24356	8.22291	8.20613	8.19393	8.22235	8.28319
0.0326	8.27876	8.2605	8.25664	8.26384	8.2353	8.23766	8.25474	8.26693	8.27394	8.29108	8.26903	8.28394	8.26486	8.27293	8.27078	8.2942	8.25198	8.24942	8.23625	8.21132	8.2386	8.22094	8.23905	8.25053	8.22907	8.23839	8.2218	8.22647	8.23978	8.24488	8.22612	8.21821	8.25399	8.23583	8.23056	8.26136	8.22688	8.21593	8.19727	8.21274	8.29298
0.0328	8.28793	8.26914	8.24076	8.25431	8.24243	8.25917	8.26093	8.24567	8.27305	8.2832	8.26128	8.274	8.25808	8.26679	8.26128	8.26856	8.23841	8.25773	8.23736	8.19385	8.24856	8.2126	8.26294	8.24808	8.23738	8.23964	8.23582	8.24484	8.23019	8.2402	8.22771	8.23964	8.23736	8.22577	8.26642	8.24023	8.21979	8.2321	8.21393	8.1927	8.2815
0.033	8.27079	8.26293	8.23124	8.27183	8.24996	8.26844	8.24385	8.27892	8.26507	8.26277	8.27554	8.26917	8.27563	8.27556	8.25336	8.26064	8.24102	8.24718	8.23025	8.21736	8.23472	8.20469	8.24793	8.24769	8.24669	8.2488	8.24467	8.23416	8.23178	8.24087	8.23033	8.22718	8.23625	8.21955	8.22865	8.2356	8.23561	8.2271	8.20673	8.22416	8.29405
0.0332	8.27486	8.2592	8.23131	8.27497	8.27482	8.26277	8.25376	8.26774	8.2866	8.27395	8.26374	8.27866	8.25609	8.25818	8.26988	8.25665	8.2394	8.2636	8.24772	8.21386	8.22222	8.2036	8.24132	8.24852	8.23561	8.2528	8.2378	8.23902	8.24281	8.24092	8.24086	8.20866	8.21695	8.22087	8.23114	8.24128	8.22725	8.22872	8.20663	8.21881	8.27888
0.0334	8.27421	8.25873	8.22653	8.25104	8.25463	8.27671	8.23915	8.24776	8.27126	8.2777	8.27055	8.28417	8.27738	8.25609	8.27009	8.27682	8.26953	8.24889	8.24162	8.22735	8.23572	8.22974	8.24168	8.25252	8.23418	8.25133	8.24187	8.24844	8.21767	8.26424	8.23338	8.23157	8.22865	8.21478	8.23173	8.24322	8.2139	8.22487	8.19748	8.20124	8.28171
0.0336	8.28974	8.25289	8.23521	8.26083	8.26355	8.25636	8.24798	8.26468	8.26507	8.27861	8.27713	8.29744	8.27979	8.25273	8.25304	8.27304	8.25536	8.25696	8.22897	8.2135	8.21292	8.21921	8.24384	8.25431	8.25058	8.24296	8.24723	8.2453	8.22279	8.24675	8.24351	8.23721	8.23633	8.21851	8.23894	8.23453	8.23209	8.21063	8.19386	8.20087	8.29411
0.0338	8.2725	8.2501	8.26689	8.26565	8.26268	8.2589	8.24705	8.25707	8.27452	8.29069	8.27099	8.28672	8.28652	8.26708	8.27459	8.27275	8.25848	8.25532	8.22451	8.2179	8.24718	8.23895	8.22947	8.24342	8.2326	8.22515	8.24314	8.23472	8.24561	8.25319	8.23857	8.24616	8.22029	8.24046	8.24041	8.22636	8.22359	8.21896	8.20107	8.20019	8.27981
0.034	8.27083	8.26599	8.26651	8.26614	8.25319	8.24759	8.25475	8.27511	8.27148	8.27518	8.2658	8.26374	8.2674	8.27815	8.26387	8.27249	8.25839	8.25006	8.23459	8.21978	8.21238	8.20924	8.22773	8.23937	8.24282	8.22819	8.24132	8.2371	8.2433	8.25941	8.24204	8.25856	8.21609	8.22958	8.23532	8.22077	8.22461	8.21642	8.18111	8.20983	8.29241
0.0342	8.28038	8.25815	8.26125	8.26157	8.2794	8.23936	8.26045	8.26571	8.28827	8.26925	8.27282	8.25055	8.28959	8.26769	8.26361	8.25564	8.24159	8.24439	8.23225	8.21265	8.2443	8.20741	8.23328	8.23188	8.22969	8.25241	8.25738	8.23122	8.23658	8.24972	8.22751	8.22668	8.22982	8.20724	8.24449	8.24129	8.23161	8.2228	8.19373	8.20328	8.29657
0.0344	8.27796	8.25552	8.24237	8.25894	8.25737	8.24597	8.25554	8.27882	8.26337	8.26607	8.2596	8.26655	8.2616	8.26879	8.25453	8.26335	8.23069	8.26458	8.22917	8.20707	8.23443	8.21301	8.22277	8.24555	8.22569	8.24168	8.25274	8.22576	8.21359	8.24368	8.25618	8.22265	8.23499	8.20858	8.22638	8.21073	8.23008	8.20523	8.20172	8.20369	8.29241
0.0346	8.29538	8.25897	8.25072	8.27874	8.25504	8.27884	8.24692	8.26068	8.2655	8.27432	8.2672	8.26696	8.25703	8.25967	8.25836	8.26199	8.23408	8.26474	8.22336	8.21671	8.22067	8.216	8.23168	8.2525	8.25349	8.24536	8.24085	8.22416	8.23332	8.2357	8.24542	8.22844	8.23874	8.21495	8.23405	8.21905	8.22078	8.21859	8.19287	8.20647	8.29396
0.0348	8.27826	8.25667	8.26305	8.26215	8.26452	8.2497	8.26181	8.26772	8.27796	8.27933	8.25305	8.2514	8.25606	8.25733	8.24275	8.26544	8.25023	8.23375	8.22373	8.20689	8.22421	8.22026	8.23146	8.26036	8.24647	8.25505	8.23659	8.23525	8.24033	8.2284	8.22229	8.22614	8.24558	8.22718	8.2517	8.22913	8.22589	8.21285	8.19706	8.19215	8.27726
0.035	8.28059	8.26695	8.26285	8.24023	8.28055	8.28531	8.24579	8.27012	8.2782	8.25984	8.28328	8.25931	8.25396	8.24738	8.25261	8.2651	8.24988	8.24777	8.21997	8.20443	8.22936	8.23611	8.23156	8.24337	8.24173	8.23163	8.23712	8.22418	8.2282	8.24332	8.23716	8.21356	8.23195	8.22777	8.23757	8.22819	8.21671	8.21563	8.19324	8.1934	8.27898
0.0352	8.2743	8.2655	8.26875	8.24384	8.2472	8.24531	8.25014	8.28438	8.27751	8.27442	8.29344	8.2481	8.26119	8.24516	8.25014	8.26373	8.2444	8.2273	8.24045	8.2092	8.24573	8.20986	8.23483	8.24365	8.24373	8.2335	8.25016	8.23658	8.23207	8.23386	8.23949	8.23879	8.20074	8.21095	8.23272	8.23797	8.22884	8.20099	8.20623	8.20156	8.26865
0.0354	8.26867	8.246	8.26521	8.25008	8.26016	8.26097	8.26376	8.26888	8.27441	8.27825	8.29833	8.27121	8.26226	8.27194	8.26143	8.27083	8.24328	8.25109	8.2496	8.22947	8.2158	8.21333	8.23681	8.24656	8.23549	8.24258	8.22167	8.23851	8.23413	8.23132	8.23473	8.22245	8.21802	8.20862	8.24194	8.21079	8.22424	8.2153	8.18005	8.19986	8.27964
0.0356	8.28447	8.26628	8.26282	8.24284	8.2728	8.2736	8.26077	8.27997	8.26482	8.26367	8.26185	8.27106	8.27759	8.27514	8.253	8.28609	8.23668	8.24948	8.2399	8.2259	8.22397	8.20044	8.22298	8.24208	8.22572	8.24776	8.23429	8.26011	8.22635	8.24686	8.2109	8.23886	8.21012	8.23495	8.25189	8.22566	8.20111	8.241	8.19097	8.20724	8.29209
0.0358	8.27942	8.25489	8.24769	8.26002	8.26473	8.2454	8.26495	8.26737	8.27174	8.26979	8.26315	8.27075	8.27783	8.25807	8.25298	8.27187	8.23989	8.26205	8.22654	8.21138	8.229	8.2084	8.24114	8.23333	8.24231	8.23524	8.23526	8.24789	8.22982	8.22417	8.2139	8.23891	8.23122	8.23778	8.23964	8.2337	8.2153	8.2283	8.19323	8.21165	8.28446
0.036	8.27233	8.25692	8.24069	8.28241	8.25831	8.24831	8.26099	8.25749	8.27962	8.2709	8.28279	8.25054	8.27209	8.26107	8.26017	8.25704	8.23938	8.25738	8.23365	8.20766	8.22422	8.21878	8.23444	8.24363	8.26873	8.24474	8.23501	8.24337	8.23454	8.23701	8.2146	8.24094	8.21901	8.22181	8.24185	8.2433	8.21477	8.2035	8.20616	8.21301	8.2685
0.0362	8.27766	8.25535	8.24155	8.262	8.25998	8.25819	8.25848	8.27325	8.27411	8.26922	8.25399	8.25682	8.28083	8.26796	8.24869	8.26582	8.2549	8.25428	8.23584	8.20385	8.22185	8.22187	8.24823	8.23864	8.248	8.24526	8.24402	8.23946	8.24695	8.2444	8.233	8.23057	8.22753	8.21491	8.23666	8.22441	8.21569	8.22655	8.20255	8.20331	8.27841
0.0364	8.27027	8.24994	8.2662	8.27518	8.2542	8.24621	8.25178	8.24934	8.26844	8.28859	8.26379	8.23995	8.28767	8.272	8.26355	8.27233	8.24659	8.27014	8.2296	8.19	8.23092	8.21128	8.22467	8.22168	8.23006	8.24659	8.25166	8.2344	8.24207	8.26015	8.23501	8.22135	8.23814	8.22647	8.24605	8.21396	8.22808	8.22831	8.18761	8.19368	8.28624
0.0366	8.27465	8.25272	8.24884	8.25253	8.25775	8.24459	8.25657	8.27719	8.24936	8.27009	8.24808	8.27784	8.24965	8.28054	8.26458	8.27119	8.25055	8.25955	8.24109	8.21056	8.22258	8.20322	8.22932	8.21777	8.22572	8.24212	8.22257	8.25649	8.22147	8.24388	8.22428	8.2376	8.25006	8.21739	8.22511	8.22949	8.24359	8.22196	8.20544	8.18199	8.29554
0.0368	8.28295	8.23962	8.24028	8.24454	8.25693	8.26504	8.24132	8.27218	8.26485	8.27682	8.26247	8.24909	8.25484	8.2477	8.25669	8.25125	8.24996	8.25008	8.23981	8.20794	8.22351	8.20788	8.23254	8.2249	8.22953	8.24052	8.21879	8.24884	8.2354	8.26355	8.23436	8.23723	8.22159	8.2164	8.22694	8.23093	8.21585	8.22823	8.19317	8.18091	8.29035
0.037	8.27446	8.24996	8.23516	8.2542	8.24768	8.25856	8.26065	8.26774	8.27367	8.29407	8.26849	8.26735	8.26856	8.258	8.25984	8.25801	8.25708	8.25926	8.23216	8.20525	8.21893	8.21978	8.23897	8.24698	8.22797	8.24407	8.22819	8.2191	8.21994	8.24723	8.24622	8.2206	8.22695	8.21777	8.22764	8.19684	8.2226	8.22633	8.1935	8.19571	8.29057
0.0372	8.27225	8.26191	8.26404	8.25249	8.24963	8.26662	8.24274	8.2578	8.26384	8.27856	8.25178	8.25448	8.26301	8.25119	8.23604	8.27769	8.24218	8.25133	8.23855	8.21449	8.21728	8.20638	8.23882	8.23361	8.21478	8.25152	8.25446	8.22363	8.21859	8.23421	8.24353	8.21957	8.21871	8.21507	8.23385	8.21713	8.21285	8.21601	8.18799	8.21748	8.30595
0.0374	8.28959	8.25918	8.25016	8.26496	8.25537	8.2592	8.23658	8.26567	8.2616	8.27059	8.26748	8.25793	8.27651	8.25038	8.26261	8.25738	8.25144	8.25478	8.20899	8.2174	8.23847	8.20797	8.23792	8.22767	8.2355	8.23496	8.23686	8.23851	8.23856	8.22845	8.25218	8.21137	8.23004	8.21986	8.22818	8.22827	8.21926	8.21384	8.19236	8.19461	8.27254
0.0376	8.29579	8.26497	8.24551	8.26025	8.25475	8.25053	8.24966	8.27182	8.29269	8.27899	8.25652	8.26524	8.27096	8.25939	8.27411	8.26701	8.25923	8.26581	8.2273	8.23109	8.22484	8.19845	8.22518	8.23092	8.22104	8.24419	8.26021	8.23717	8.23712	8.23191	8.23386	8.21789	8.22083	8.22043	8.23603	8.24102	8.22616	8.20582	8.18245	8.20664	8.27462
0.0378	8.26845	8.24771	8.2428	8.25844	8.26697	8.2511	8.24365	8.24876	8.28347	8.27927	8.27214	8.25609	8.26185	8.24783	8.2639	8.25655	8.22668	8.25268	8.22499	8.22332	8.24242	8.20399	8.24067	8.24602	8.22846	8.24242	8.24765	8.24917	8.21815	8.24776	8.23452	8.22858	8.22518	8.21716	8.23438	8.24643	8.20567	8.21267	8.19181	8.20912	8.29502
0.038	8.27719	8.25619	8.23092	8.26623	8.26636	8.25868	8.26123	8.26225	8.2539	8.2677	8.27073	8.26107	8.26057	8.25963	8.24728	8.2577	8.24695	8.26572	8.22103	8.20996	8.21693	8.19881	8.22959	8.24003	8.24458	8.23831	8.26262	8.23186	8.24216	8.22224	8.24798	8.22337	8.23101	8.21008	8.219	8.22937	8.20989	8.20292	8.19481	8.22556	8.28222
0.0382	8.25408	8.26066	8.24731	8.26897	8.25959	8.24817	8.23669	8.27186	8.26271	8.26811	8.25392	8.26129	8.26564	8.2494	8.26096	8.24584	8.23521	8.25754	8.24023	8.2046	8.23667	8.19522	8.2415	8.23964	8.23282	8.2478	8.25254	8.21477	8.24088	8.24725	8.20755	8.22808	8.23862	8.22287	8.23272	8.2162	8.23327	8.22019	8.1848	8.21528	8.27238
0.0384	8.26735	8.249	8.25277	8.25318	8.28573	8.23792	8.24069	8.26089	8.2657	8.26089	8.25509	8.25525	8.25957	8.24695	8.25262	8.25558	8.25291	8.2471	8.22583	8.21674	8.22331	8.21061	8.23831	8.2443	8.24559	8.24919	8.24199	8.23945	8.23354	8.25819	8.26412	8.24026	8.20667	8.21845	8.22536	8.22427	8.21668	8.19732	8.18071	8.21481	8.28536
0.0386	8.27444	8.25658	8.24784	8.24539	8.27346	8.24733	8.2478	8.25428	8.25226	8.25829	8.2591	8.26547	8.26238	8.26394	8.27394	8.26821	8.24598	8.24519	8.22129	8.18359	8.22271	8.21768	8.24855	8.23243	8.24311	8.24884	8.25025	8.25728	8.23314	8.24082	8.226	8.23057	8.20694	8.2148	8.24279	8.21576	8.18717	8.21874	8.19497	8.2127	8.28705
0.0388	8.27531	8.25476	8.26046	8.25148	8.25629	8.25993	8.26245	8.26251	8.26193	8.25969	8.26844	8.26899	8.25346	8.25153	8.2599	8.27165	8.24546	8.23015	8.23154	8.19823	8.21441	8.21776	8.23796	8.24586	8.23255	8.24635	8.26413	8.24328	8.23892	8.22961	8.20268	8.22389	8.217	8.21306	8.26117	8.22034	8.21823	8.2182	8.20368	8.21321	8.2941
0.039	8.28327	8.25844	8.25045	8.26193	8.26591	8.27106	8.24965	8.25917	8.25959	8.27087	8.28321	8.26603	8.25427	8.25291	8.25387	8.26014	8.25105	8.23675	8.24113	8.206	8.22621	8.23444	8.24083	8.21979	8.23162	8.24718	8.24799	8.23317	8.22581	8.22657	8.22612	8.23198	8.22407	8.20589	8.25446	8.23404	8.2234	8.19122	8.19192	8.21143	8.29154
0.0392	8.28757	8.25387	8.25182	8.26406	8.26588	8.2403	8.22955	8.2587	8.29233	8.27574	8.24474	8.25537	8.26005	8.26118	8.25211	8.26392	8.24587	8.2314	8.22441	8.20539	8.24841	8.22177	8.24476	8.25036	8.24919	8.24097	8.24749	8.24742	8.22959	8.23105	8.22934	8.21104	8.23793	8.21736	8.2217	8.22603	8.2133	8.2014	8.19121	8.18357	8.27146
0.0394	8.27776	8.2613	8.22735	8.24359	8.2575	8.25853	8.24171	8.26785	8.27218	8.27141	8.25756	8.2543	8.25764	8.25046	8.27755	8.26404	8.24742	8.24126	8.21951	8.18627	8.2333	8.19359	8.24718	8.24541	8.2252	8.23841	8.24603	8.23761	8.21987	8.23066	8.22926	8.23295	8.22717	8.22402	8.23415	8.22961	8.19841	8.21757	8.18093	8.19983	8.28629
0.0396	8.27535	8.26211	8.23274	8.24456	8.26243	8.24318	8.25983	8.23981	8.27672	8.27635	8.2488	8.27992	8.26165	8.26065	8.28411	8.26978	8.25521	8.24175	8.23381	8.2084	8.21377	8.20543	8.23299	8.23403	8.22804	8.24666	8.24048	8.22883	8.24412	8.23053	8.24329	8.22809	8.22263	8.22009	8.22825	8.21702	8.22219	8.22109	8.18374	8.21744	8.28341
0.0398	8.27661	8.2631	8.23551	8.24959	8.25442	8.24206	8.24759	8.24977	8.25728	8.2761	8.25278	8.2831	8.23536	8.25967	8.26457	8.25156	8.23854	8.2305	8.23035	8.22178	8.21489	8.21688	8.21824	8.23484	8.24286	8.2515	8.24052	8.24613	8.23539	8.24313	8.20746	8.23245	8.21943	8.22531	8.21368	8.22012	8.21944	8.21206	8.21084	8.19223	8.27191
0.04	8.27797	8.25502	8.24594	8.23925	8.25962	8.26999	8.25448	8.26989	8.26777	8.27432	8.25364	8.26095	8.26978	8.23754	8.25129	8.25493	8.25114	8.2524	8.22757	8.22634	8.22725	8.22019	8.2228	8.23123	8.2429	8.22097	8.2345	8.23408	8.24694	8.2165	8.2296	8.20846	8.23825	8.21636	8.23694	8.21404	8.23766	8.19721	8.20482	8.19415	8.25864
0.0402	8.27494	8.25349	8.27416	8.24011	8.26848	8.2555	8.24784	8.2795	8.22787	8.28018	8.2583	8.26688	8.26432	8.26038	8.27383	8.25005	8.26111	8.23509	8.21981	8.21279	8.22344	8.21277	8.24732	8.24219	8.22702	8.22387	8.24085	8.24022	8.23694	8.23656	8.22124	8.21698	8.24424	8.21501	8.20613	8.21802	8.22946	8.21933	8.18753	8.18728	8.29278
0.0404	8.25768	8.26102	8.25758	8.26043	8.26023	8.26021	8.25583	8.26904	8.2511	8.26144	8.26239	8.28319	8.27284	8.25106	8.25029	8.2554	8.25024	8.24525	8.21789	8.21446	8.20965	8.19927	8.23362	8.23918	8.22382	8.23793	8.23306	8.23208	8.24147	8.24967	8.23543	8.21515	8.23141	8.21378	8.22707	8.21651	8.23573	8.20366	8.18989	8.20676	8.27562
0.0406	8.27519	8.2427	8.25426	8.25976	8.25294	8.24582	8.24126	8.26305	8.25675	8.27147	8.2738	8.28162	8.25784	8.27117	8.25698	8.24164	8.24894	8.24571	8.23942	8.20892	8.21295	8.22616	8.23554	8.24679	8.22964	8.24568	8.20397	8.23563	8.22839	8.23647	8.22289	8.23091	8.22245	8.22416	8.23548	8.22775	8.20831	8.22381	8.19107	8.17967	8.27751
0.0408	8.26175	8.25821	8.23756	8.26465	8.26931	8.24575	8.24116	8.25458	8.24029	8.27778	8.26727	8.27293	8.2589	8.26075	8.26364	8.28516	8.2566	8.25254	8.22285	8.18326	8.22428	8.20769	8.25287	8.2388	8.2357	8.24135	8.23198	8.20542	8.21454	8.25361	8.21039	8.22326	8.22591	8.20223	8.22829	8.21653	8.20967	8.21103	8.21829	8.20054	8.27809
0.041	8.30537	8.24345	8.25229	8.24612	8.27277	8.2543	8.24243	8.25634	8.26363	8.28437	8.26198	8.266	8.27108	8.25841	8.2707	8.29687	8.23776	8.24709	8.22982	8.18692	8.22206	8.19677	8.22037	8.22574	8.22921	8.24599	8.23535	8.2365	8.22784	8.23501	8.21628	8.22462	8.22762	8.18126	8.2211	8.22047	8.19544	8.22345	8.19993	8.20907	8.2898
0.0412	8.27295	8.24206	8.23562	8.24951	8.27382	8.24705	8.25919	8.26922	8.2736	8.27608	8.26438	8.25197	8.24612	8.25438	8.25154	8.27978	8.23287	8.23688	8.22194	8.19236	8.21361	8.22097	8.2294	8.23123	8.21659	8.24975	8.23153	8.23353	8.2417	8.22808	8.23602	8.24016	8.22587	8.20954	8.23284	8.21875	8.22071	8.21863	8.19881	8.22074	8.27307
0.0414	8.26095	8.23752	8.27278	8.24299	8.25588	8.25864	8.2522	8.25195	8.28482	8.25721	8.26387	8.26526	8.24744	8.27293	8.24972	8.27001	8.24169	8.25117	8.21139	8.19481	8.20982	8.21959	8.23511	8.22954	8.22315	8.24466	8.23467	8.24542	8.23242	8.2389	8.2366	8.2317	8.22198	8.21772	8.23412	8.22978	8.21439	8.21086	8.18406	8.19896	8.2824
0.0416	8.25903	8.2668	8.25015	8.24718	8.25826	8.25849	8.25629	8.25744	8.26889	8.27754	8.23417	8.27095	8.25335	8.26388	8.24879	8.24735	8.23865	8.25418	8.20544	8.19993	8.22024	8.23505	8.2273	8.23465	8.22018	8.23578	8.22713	8.22698	8.22184	8.23989	8.23994	8.23289	8.23057	8.22517	8.23027	8.23307	8.24549	8.20093	8.17277	8.20739	8.27321
0.0418	8.28928	8.26627	8.245	8.26597	8.26429	8.26525	8.25042	8.25093	8.26703	8.27946	8.2496	8.27372	8.24992	8.26411	8.23906	8.25188	8.25779	8.25527	8.21321	8.22027	8.2365	8.21458	8.24041	8.25313	8.25735	8.24594	8.2328	8.25634	8.22191	8.23988	8.2331	8.22535	8.22047	8.19703	8.22985	8.21715	8.21715	8.21246	8.19872	8.18948	8.26724
0.042	8.27735	8.24147	8.25408	8.26065	8.27123	8.25882	8.22873	8.23018	8.2754	8.27642	8.27056	8.25356	8.23004	8.26396	8.24277	8.25956	8.25142	8.24999	8.21246	8.21348	8.24144	8.22567	8.23009	8.2414	8.22227	8.24862	8.2387	8.22686	8.22565	8.22707	8.24458	8.2127	8.23044	8.20762	8.2029	8.22282	8.1959	8.20383	8.1917	8.18859	8.27837
0.0422	8.28277	8.25462	8.24411	8.24216	8.25087	8.26156	8.24818	8.25557	8.26342	8.28707	8.26727	8.25108	8.26367	8.26705	8.25618	8.2607	8.25687	8.24381	8.20753	8.19611	8.22743	8.22169	8.21086	8.22512	8.22448	8.24512	8.2316	8.23175	8.23001	8.22846	8.23715	8.22002	8.21885	8.2007	8.22156	8.21342	8.21906	8.19861	8.19321	8.19313	8.2796
0.0424	8.27621	8.26227	8.25972	8.24244	8.26879	8.2392	8.25459	8.24586	8.25286	8.27157	8.26083	8.24591	8.26048	8.25987	8.24467	8.25654	8.24615	8.24547	8.22059	8.20843	8.22033	8.21387	8.21631	8.22461	8.21958	8.22867	8.2279	8.22831	8.2471	8.22901	8.22779	8.22315	8.2241	8.21658	8.22647	8.22366	8.21481	8.20696	8.20753	8.19565	8.29177
0.0426	8.27137	8.25533	8.23231	8.2471	8.23919	8.24233	8.24502	8.25493	8.276	8.25941	8.27518	8.26805	8.25398	8.25751	8.25993	8.25768	8.26078	8.24444	8.2426	8.19473	8.22068	8.21055	8.24636	8.22752	8.227	8.2336	8.23094	8.2283	8.22287	8.23606	8.21468	8.21811	8.20865	8.23063	8.22623	8.23316	8.20446	8.2065	8.19162	8.19083	8.27366
0.0428	8.26713	8.25468	8.2305	8.2576	8.25542	8.25528	8.27344	8.27162	8.27223	8.255	8.25396	8.26473	8.24403	8.2682	8.25922	8.25055	8.24464	8.23035	8.22457	8.20187	8.22014	8.22111	8.22462	8.24696	8.2372	8.22066	8.22896	8.22756	8.21469	8.23114	8.20922	8.22593	8.20917	8.22486	8.23269	8.22125	8.21145	8.20171	8.18434	8.18889	8.2849
0.043	8.26256	8.25365	8.25327	8.26485	8.26921	8.262	8.25804	8.27094	8.24655	8.26887	8.26217	8.2657	8.24494	8.25431	8.27228	8.23864	8.2365	8.22334	8.22228	8.20395	8.22899	8.20359	8.23299	8.23478	8.2432	8.22357	8.23708	8.22491	8.24364	8.23556	8.22683	8.23098	8.20555	8.20268	8.20494	8.20902	8.20858	8.20903	8.20696	8.20057	8.28959
0.0432	8.2555	8.26076	8.23319	8.25064	8.25868	8.25037	8.23102	8.25794	8.24539	8.27013	8.25986	8.24888	8.24999	8.26875	8.2519	8.26081	8.25306	8.24888	8.23105	8.2302	8.21754	8.20729	8.23213	8.21922	8.22489	8.24491	8.21513	8.22888	8.23706	8.22195	8.22408	8.23199	8.21966	8.23155	8.23095	8.23689	8.21357	8.20184	8.18995	8.17918	8.29873
0.0434	8.26285	8.23953	8.24212	8.25891	8.26465	8.26162	8.24147	8.2407	8.25871	8.26802	8.252	8.26272	8.25035	8.25829	8.26186	8.2557	8.26045	8.2456	8.21079	8.21755	8.20668	8.22116	8.22834	8.2296	8.25135	8.24661	8.23688	8.24229	8.21971	8.24792	8.22405	8.21578	8.22203	8.22716	8.21567	8.226	8.21846	8.21351	8.19162	8.17584	8.28897
0.0436	8.27259	8.25668	8.25802	8.23915	8.26715	8.25885	8.23214	8.26226	8.26711	8.28224	8.26619	8.25306	8.26246	8.25078	8.27807	8.24434	8.22547	8.25069	8.20603	8.19053	8.2268	8.21396	8.23399	8.22267	8.23205	8.25248	8.22353	8.22374	8.21822	8.22739	8.22316	8.22344	8.23131	8.23101	8.2257	8.21976	8.22385	8.21803	8.18998	8.18902	8.29042
0.0438	8.28239	8.22996	8.25173	8.23661	8.25649	8.24713	8.23717	8.24752	8.25546	8.27846	8.25649	8.24607	8.25131	8.2716	8.26887	8.24072	8.22956	8.26936	8.22477	8.20301	8.21733	8.21274	8.24972	8.23564	8.24322	8.24477	8.20546	8.21857	8.22536	8.22954	8.20523	8.22379	8.2335	8.21508	8.23652	8.23709	8.2257	8.2056	8.19745	8.19488	8.27362
0.044	8.29106	8.23565	8.24066	8.23996	8.28062	8.24698	8.24015	8.24977	8.25864	8.26437	8.2618	8.24102	8.27477	8.24104	8.27856	8.26274	8.23151	8.24482	8.22615	8.20616	8.2152	8.20876	8.23413	8.24674	8.22021	8.24403	8.23111	8.22028	8.20691	8.23035	8.22416	8.22645	8.2286	8.21209	8.22206	8.21887	8.20768	8.21037	8.18878	8.19322	8.26231
0.0442	8.28103	8.2457	8.24164	8.2513	8.27478	8.24922	8.23146	8.25003	8.25967	8.28111	8.25928	8.25899	8.27499	8.26011	8.25736	8.25034	8.24503	8.24551	8.21079	8.20508	8.228	8.1929	8.24764	8.2511	8.22436	8.24357	8.24707	8.23627	8.21538	8.22679	8.22831	8.20677	8.22826	8.22048	8.21497	8.23431	8.21929	8.19797	8.18233	8.18883	8.26439
0.0444	8.26653	8.2632	8.2354	8.25212	8.25078	8.24656	8.25116	8.26937	8.26103	8.29171	8.26096	8.25529	8.25535	8.26189	8.26614	8.26551	8.26006	8.24259	8.20735	8.20736	8.23227	8.20884	8.22001	8.24509	8.23254	8.23219	8.22665	8.23235	8.2337	8.23453	8.2204	8.22479	8.2138	8.20889	8.20718	8.23515	8.21041	8.21334	8.18572	8.2036	8.27919
0.0446	8.25926	8.2661	8.24349	8.24299	8.27304	8.25187	8.2619	8.26301	8.25571	8.27827	8.25292	8.24883	8.26549	8.24455	8.24635	8.25738	8.2403	8.25303	8.23608	8.20774	8.21795	8.22202	8.22796	8.23002	8.23452	8.23344	8.22311	8.21851	8.2357	8.23442	8.2317	8.21904	8.21987	8.21314	8.20068	8.22607	8.20773	8.21514	8.1912	8.20835	8.27843
0.0448	8.26001	8.24618	8.24278	8.25911	8.25758	8.25824	8.23413	8.25521	8.25141	8.27915	8.25023	8.24585	8.27142	8.24912	8.26258	8.23556	8.24485	8.24196	8.23164	8.21186	8.21788	8.2169	8.21963	8.22055	8.23214	8.23866	8.24153	8.21901	8.24097	8.22948	8.23832	8.21592	8.21432	8.20785	8.23372	8.20807	8.21056	8.21966	8.18159	8.19407	8.27024
0.045	8.277	8.24208	8.24629	8.24544	8.25434	8.25086	8.2548	8.2524	8.25994	8.25845	8.26646	8.26704	8.25347	8.25036	8.25899	8.24569	8.23917	8.24982	8.21933	8.19199	8.20948	8.21335	8.23758	8.22833	8.22375	8.22876	8.2579	8.23919	8.22278	8.21898	8.22285	8.2107	8.21139	8.21821	8.22121	8.20217	8.2204	8.19924	8.17111	8.18333	8.28587
0.0452	8.27757	8.26098	8.23895	8.25587	8.26792	8.25492	8.23578	8.25215	8.26592	8.25956	8.2555	8.26591	8.23898	8.27115	8.24358	8.26117	8.25106	8.23444	8.24127	8.19144	8.23885	8.20324	8.23156	8.25443	8.2366	8.22846	8.24331	8.23292	8.23399	8.23529	8.20927	8.22935	8.2189	8.24074	8.21043	8.23037	8.21993	8.20301	8.17582	8.19347	8.27352
0.0454	8.26683	8.26486	8.25188	8.2659	8.2449	8.24553	8.22661	8.23937	8.2549	8.28431	8.25222	8.24355	8.24803	8.26649	8.25489	8.26174	8.23861	8.2502	8.22012	8.19497	8.21617	8.21239	8.23458	8.24896	8.23123	8.23256	8.22822	8.24157	8.23268	8.21428	8.21942	8.19703	8.20803	8.21592	8.223	8.21709	8.22621	8.20317	8.17461	8.19383	8.2705
0.0456	8.27008	8.24303	8.23494	8.27467	8.22909	8.25607	8.2392	8.25298	8.2602	8.27003	8.26821	8.25445	8.25305	8.25137	8.26436	8.26688	8.23113	8.23667	8.22811	8.19252	8.22231	8.2078	8.21363	8.22704	8.23049	8.24638	8.21486	8.2324	8.22815	8.25222	8.22488	8.22003	8.21199	8.22051	8.22572	8.22767	8.21426	8.20218	8.17894	8.18961	8.26821
0.0458	8.26266	8.23429	8.23507	8.27234	8.26255	8.25901	8.23874	8.2249	8.27926	8.26513	8.26268	8.25873	8.25775	8.25161	8.24934	8.26122	8.24419	8.24543	8.22307	8.20388	8.22616	8.18997	8.20727	8.23583	8.23843	8.23343	8.22901	8.23194	8.22473	8.23884	8.22536	8.23604	8.22557	8.20487	8.23159	8.22523	8.20995	8.19588	8.18982	8.1845	8.28103
0.046	8.26522	8.25091	8.24893	8.25352	8.23998	8.25418	8.22057	8.24186	8.2854	8.26195	8.26291	8.24608	8.2561	8.24782	8.25446	8.26138	8.25295	8.22689	8.21632	8.19102	8.21913	8.20395	8.23467	8.24502	8.21343	8.24491	8.2282	8.22518	8.22098	8.21443	8.22273	8.23265	8.22744	8.21691	8.2345	8.21109	8.21721	8.19309	8.18651	8.19625	8.28426
0.0462	8.27501	8.24586	8.23514	8.2506	8.25491	8.24999	8.25853	8.26087	8.26412	8.26617	8.25364	8.24171	8.25673	8.26042	8.26649	8.24501	8.25161	8.24593	8.20961	8.20485	8.20841	8.21637	8.23013	8.23243	8.23228	8.25222	8.23605	8.2285	8.21292	8.21361	8.23267	8.22609	8.21731	8.20908	8.23065	8.2192	8.21075	8.20265	8.19627	8.19398	8.29017
0.0464	8.28856	8.22762	8.22938	8.24699	8.25871	8.27584	8.23004	8.2533	8.25387	8.26159	8.24598	8.24368	8.24471	8.24852	8.27827	8.26083	8.25823	8.23131	8.20603	8.1878	8.23004	8.2151	8.23492	8.22895	8.24131	8.22393	8.21102	8.2274	8.22829	8.23491	8.23267	8.21204	8.21358	8.19524	8.2288	8.22626	8.22008	8.19648	8.17035	8.19988	8.26193
0.0466	8.27245	8.25586	8.22669	8.23947	8.25083	8.25867	8.22403	8.25052	8.2682	8.26342	8.25622	8.23455	8.23882	8.25918	8.25167	8.25352	8.25641	8.25281	8.21328	8.19589	8.22144	8.1905	8.24298	8.2248	8.21999	8.23633	8.22402	8.22845	8.21744	8.23994	8.21136	8.21586	8.21563	8.21584	8.22182	8.21126	8.21527	8.20366	8.18902	8.1842	8.26395
0.0468	8.27265	8.25904	8.21288	8.25044	8.23174	8.2643	8.22202	8.25866	8.2799	8.28945	8.25869	8.24838	8.26689	8.25693	8.25439	8.2455	8.23973	8.24779	8.20783	8.18624	8.23126	8.19358	8.23815	8.22919	8.23281	8.22274	8.22099	8.21869	8.23426	8.22807	8.22784	8.21771	8.21692	8.20434	8.20669	8.20574	8.20753	8.20822	8.19954	8.17055	8.27768
0.047	8.27986	8.25461	8.2455	8.2524	8.25076	8.24361	8.24221	8.26552	8.26328	8.25709	8.2564	8.24234	8.25779	8.25724	8.24096	8.26794	8.22899	8.23999	8.22649	8.19767	8.22831	8.21658	8.25915	8.22955	8.23287	8.23938	8.22691	8.23391	8.23176	8.249	8.22823	8.21203	8.22443	8.20126	8.20841	8.21048	8.22387	8.20928	8.1988	8.19702	8.27693
0.0472	8.25633	8.24558	8.23279	8.24782	8.2413	8.25653	8.23931	8.24072	8.25436	8.26111	8.25406	8.26271	8.25492	8.259	8.26209	8.24524	8.24208	8.25613	8.22073	8.19901	8.21582	8.21288	8.22302	8.21393	8.24977	8.24236	8.23262	8.23243	8.22144	8.23492	8.24794	8.21317	8.20883	8.21026	8.23924	8.20478	8.20541	8.21071	8.196	8.20136	8.3013
0.0474	8.26595	8.22993	8.25974	8.25329	8.23626	8.24225	8.24413	8.25152	8.26041	8.27028	8.26604	8.25739	8.23708	8.25839	8.29025	8.23975	8.25565	8.25156	8.22667	8.19569	8.22688	8.21455	8.22586	8.21788	8.23741	8.24154	8.2384	8.23817	8.21362	8.23974	8.24174	8.2296	8.22493	8.22343	8.22046	8.2325	8.19764	8.19897	8.17738	8.17155	8.27091
0.0476	8.26572	8.23421	8.25061	8.25171	8.25619	8.24232	8.23691	8.24053	8.26421	8.2657	8.27158	8.24813	8.23406	8.2508	8.26902	8.262	8.23934	8.25414	8.21609	8.21577	8.2186	8.21383	8.23677	8.22875	8.21777	8.23087	8.2412	8.20972	8.22376	8.24982	8.22137	8.19998	8.22896	8.22454	8.2355	8.21288	8.20526	8.19584	8.184	8.1988	8.25281
0.0478	8.25525	8.23257	8.23362	8.23824	8.26607	8.25627	8.22829	8.24916	8.25341	8.2764	8.24438	8.26552	8.25022	8.24354	8.27722	8.25537	8.2512	8.24639	8.20783	8.2056	8.22378	8.21146	8.19617	8.24503	8.24633	8.23001	8.22502	8.22493	8.22245	8.23764	8.25287	8.21012	8.21148	8.19905	8.21762	8.21187	8.19645	8.21155	8.17129	8.21746	8.27947
0.048	8.25111	8.23266	8.22871	8.24024	8.23504	8.23608	8.23435	8.24908	8.26782	8.28214	8.26592	8.24353	8.261	8.25575	8.25345	8.24712	8.24143	8.23408	8.21438	8.19586	8.21255	8.19274	8.22391	8.23227	8.24262	8.24817	8.22657	8.22637	8.20735	8.23012	8.22371	8.20548	8.23299	8.20484	8.24167	8.20636	8.20592	8.20307	8.17723	8.20197	8.27025
0.0482	8.26626	8.23156	8.24129	8.27286	8.25036	8.23181	8.24636	8.23289	8.25937	8.2637	8.27604	8.26655	8.23421	8.26469	8.24055	8.2579	8.23407	8.23594	8.21758	8.20096	8.19234	8.21249	8.22814	8.23906	8.23805	8.21937	8.2197	8.24347	8.21108	8.20393	8.19945	8.22322	8.22057	8.20256	8.22245	8.21212	8.21263	8.19901	8.16414	8.19452	8.26475
0.0484	8.27579	8.24093	8.23503	8.24197	8.25489	8.26177	8.24984	8.24917	8.27507	8.26567	8.27502	8.24648	8.26194	8.25039	8.24921	8.26936	8.24003	8.23635	8.23114	8.19894	8.20864	8.22129	8.22188	8.22132	8.22317	8.22353	8.21252	8.24649	8.21829	8.24726	8.21239	8.22706	8.20878	8.19696	8.22628	8.22649	8.20875	8.21952	8.18493	8.20436	8.28097
0.0486	8.28493	8.25359	8.22099	8.2551	8.25145	8.25066	8.23496	8.24324	8.27135	8.26911	8.25121	8.23672	8.25302	8.22809	8.25494	8.27392	8.23441	8.24057	8.22391	8.19624	8.22098	8.19931	8.23384	8.23872	8.22038	8.2345	8.23812	8.25433	8.21244	8.22244	8.22001	8.2267	8.21971	8.21416	8.22691	8.21999	8.22131	8.22049	8.18473	8.19441	8.26331
0.0488	8.24107	8.2622	8.22665	8.24883	8.2651	8.24382	8.23575	8.24349	8.27632	8.25231	8.2807	8.2352	8.26015	8.26098	8.25216	8.27016	8.24488	8.22619	8.2057	8.20368	8.22221	8.20994	8.2466	8.2378	8.22615	8.23844	8.22548	8.23471	8.2274	8.21466	8.21487	8.20768	8.22009	8.21039	8.22988	8.23721	8.20712	8.20365	8.17162	8.19809	8.26583
0.049	8.27456	8.24395	8.25629	8.27414	8.26002	8.23796	8.24525	8.24306	8.25746	8.25277	8.26151	8.24286	8.25834	8.26591	8.24816	8.26226	8.24905	8.22236	8.22924	8.19591	8.20993	8.21455	8.23917	8.23683	8.22896	8.21673	8.23967	8.22741	8.22298	8.23198	8.23357	8.21071	8.22365	8.21651	8.21572	8.217	8.21009	8.20558	8.18893	8.19348	8.27162
0.0492	8.25751	8.25274	8.22576	8.23487	8.24602	8.25746	8.25076	8.23696	8.25589	8.26926	8.27515	8.25038	8.24717	8.25901	8.25797	8.26143	8.24659	8.24475	8.22362	8.18451	8.2292	8.19039	8.22515	8.22523	8.23707	8.2437	8.22522	8.22466	8.2192	8.22201	8.20439	8.23126	8.22781	8.20662	8.21783	8.19757	8.19182	8.21113	8.19626	8.19195	8.27207
0.0494	8.259	8.24224	8.23171	8.24792	8.25287	8.25667	8.22828	8.23615	8.24554	8.26044	8.25746	8.25863	8.24609	8.2524	8.25627	8.24786	8.23425	8.23278	8.1783	8.18207	8.22348	8.21365	8.21817	8.22104	8.23881	8.23674	8.23954	8.21113	8.20777	8.20049	8.21141	8.22479	8.21452	8.21372	8.21787	8.21592	8.21404	8.19831	8.17503	8.18984	8.26742
0.0496	8.26487	8.2341	8.22969	8.25051	8.244	8.23781	8.2315	8.26145	8.25284	8.27763	8.26219	8.25413	8.25437	8.26226	8.27283	8.2562	8.24599	8.23002	8.19307	8.20336	8.23188	8.20942	8.21045	8.21975	8.24525	8.22632	8.22375	8.19965	8.22418	8.21373	8.21984	8.19448	8.19948	8.22098	8.22694	8.22193	8.21618	8.20568	8.18639	8.17384	8.26743
0.0498	8.26066	8.23851	8.25978	8.2447	8.24757	8.2369	8.22305	8.2411	8.25482	8.27551	8.26892	8.26738	8.23466	8.27127	8.25741	8.24424	8.2446	8.24438	8.20054	8.19958	8.2207	8.20316	8.23037	8.25055	8.24933	8.24807	8.22601	8.22252	8.22891	8.21901	8.20024	8.2134	8.21375	8.20286	8.21759	8.21451	8.20985	8.19479	8.18439	8.1807	8.28956
0.05	8.27092	8.23081	8.24562	8.24474	8.23353	8.2592	8.24423	8.24938	8.26738	8.25373	8.24625	8.2489	8.25584	8.2657	8.24926	8.27535	8.24803	8.23204	8.20822	8.22103	8.2201	8.19283	8.2292	8.22186	8.2141	8.20691	8.25099	8.22519	8.22061	8.22048	8.21902	8.20609	8.22463	8.20016	8.22559	8.21678	8.19636	8.20007	8.17898	8.20816	8.26427
0.0502	8.25855	8.23284	8.232	8.25107	8.24902	8.24846	8.24394	8.25693	8.24782	8.25093	8.26072	8.24656	8.24645	8.25559	8.26282	8.27544	8.258	8.24121	8.21373	8.19483	8.20038	8.19853	8.2312	8.2143	8.21882	8.21661	8.23676	8.23109	8.23345	8.21809	8.23301	8.21058	8.2174	8.21962	8.21848	8.24144	8.1932	8.20607	8.17936	8.20899	8.29334
0.0504	8.2586	8.2501	8.23987	8.25296	8.24831	8.25606	8.24273	8.26442	8.2652	8.24282	8.28904	8.25004	8.24761	8.26264	8.25866	8.25561	8.24863	8.24842	8.20573	8.20133	8.19904	8.19845	8.2228	8.22526	8.23436	8.23467	8.22647	8.22652	8.23797	8.24471	8.21057	8.20158	8.20031	8.1916	8.21138	8.21459	8.21561	8.18987	8.1972	8.18529	8.25874
0.0506	8.25149	8.2479	8.2288	8.23662	8.24074	8.24821	8.23461	8.25608	8.26149	8.23922	8.25694	8.25998	8.25537	8.27327	8.25723	8.25274	8.25117	8.22857	8.21054	8.20277	8.19282	8.19815	8.24042	8.21696	8.23704	8.23018	8.22748	8.20747	8.24144	8.23764	8.21835	8.19597	8.20738	8.22628	8.21947	8.21585	8.18721	8.19601	8.18117	8.18721	8.26763
0.0508	8.25777	8.24732	8.23967	8.22654	8.24639	8.24984	8.21884	8.2476	8.25001	8.26201	8.26668	8.26927	8.25796	8.24522	8.25167	8.25754	8.23575	8.22977	8.21649	8.1987	8.19763	8.21519	8.24404	8.22524	8.231	8.2243	8.22548	8.22141	8.23592	8.23035	8.21602	8.20431	8.20988	8.22392	8.21932	8.21362	8.21561	8.21712	8.17047	8.18663	8.25318
0.051	8.23959	8.2197	8.25085	8.22836	8.24786	8.25449	8.22214	8.25109	8.23289	8.25378	8.28604	8.24421	8.2519	8.25296	8.25904	8.25476	8.25066	8.22004	8.23112	8.18589	8.20962	8.19705	8.23077	8.21402	8.21321	8.23106	8.22227	8.2332	8.20784	8.21912	8.21589	8.21366	8.21912	8.20663	8.22356	8.21926	8.21202	8.23572	8.18791	8.19091	8.26543
0.0512	8.26644	8.25719	8.24539	8.2551	8.25874	8.24911	8.23154	8.25713	8.24525	8.25649	8.2759	8.24244	8.23012	8.25711	8.26557	8.25609	8.25405	8.22636	8.20455	8.20538	8.21592	8.19187	8.20183	8.23516	8.21229	8.25106	8.22756	8.2417	8.22907	8.20404	8.22366	8.19872	8.23273	8.20848	8.21633	8.21615	8.21065	8.22456	8.18586	8.20135	8.2724
0.0514	8.25902	8.25219	8.25129	8.2572	8.25041	8.24841	8.22851	8.26551	8.25484	8.24808	8.26826	8.24925	8.26212	8.25627	8.26705	8.25545	8.24517	8.23318	8.23359	8.18743	8.21515	8.19305	8.2166	8.25075	8.22007	8.25276	8.21942	8.22404	8.21924	8.22546	8.21462	8.20584	8.22202	8.20532	8.20606	8.2208	8.21339	8.22915	8.17822	8.18135	8.27635
0.0516	8.25525	8.23083	8.25163	8.23358	8.24315	8.24518	8.2512	8.26176	8.27642	8.25351	8.29438	8.24295	8.28527	8.24591	8.24604	8.28104	8.23416	8.22632	8.21036	8.1901	8.21099	8.18381	8.21114	8.22771	8.22862	8.23437	8.2346	8.23012	8.21789	8.23228	8.19982	8.21002	8.23161	8.21256	8.22163	8.2142	8.20528	8.18917	8.19437	8.20302	8.26976
0.0518	8.27875	8.23152	8.2348	8.24522	8.2461	8.24469	8.24893	8.25456	8.27225	8.26664	8.2725	8.25434	8.27006	8.25577	8.24073	8.26494	8.24729	8.22761	8.2066	8.1924	8.19168	8.18708	8.22731	8.21775	8.20558	8.22189	8.22181	8.21414	8.22273	8.23717	8.22093	8.20322	8.20541	8.21178	8.21386	8.21645	8.21543	8.18518	8.18581	8.17528	8.2812
0.052	8.2643	8.23849	8.22391	8.25256	8.25325	8.25506	8.23612	8.2591	8.27106	8.2649	8.26651	8.24687	8.25975	8.2608	8.24571	8.25165	8.23774	8.23382	8.20159	8.21507	8.19468	8.21277	8.24432	8.22817	8.23074	8.24419	8.21832	8.21587	8.21547	8.22597	8.22285	8.22923	8.21379	8.19901	8.19441	8.20754	8.21331	8.20443	8.17866	8.18683	8.27928
0.0522	8.2616	8.23579	8.21043	8.25166	8.25305	8.23313	8.23918	8.24706	8.24425	8.26636	8.26572	8.26782	8.25661	8.25619	8.2243	8.25456	8.23758	8.25091	8.21704	8.20065	8.18838	8.21667	8.22972	8.22815	8.23483	8.23198	8.2302	8.22514	8.21686	8.23859	8.23057	8.21363	8.21855	8.20162	8.21723	8.2311	8.19181	8.1712	8.17897	8.18039	8.2687
0.0524	8.27501	8.24034	8.22624	8.24218	8.24525	8.2418	8.23754	8.26464	8.24031	8.24289	8.27481	8.25646	8.24907	8.23771	8.25035	8.24221	8.23252	8.24495	8.20929	8.20283	8.21641	8.22635	8.23659	8.23973	8.21451	8.2199	8.23502	8.20714	8.22948	8.22722	8.2169	8.20181	8.22845	8.20414	8.1936	8.22268	8.21455	8.18409	8.16974	8.18528	8.26694
0.0526	8.25054	8.23253	8.24429	8.25578	8.23441	8.26346	8.22623	8.24239	8.25311	8.26087	8.28292	8.24629	8.24461	8.25459	8.24972	8.24251	8.23221	8.24546	8.20507	8.18194	8.21383	8.19544	8.22828	8.26144	8.2184	8.2338	8.22652	8.22053	8.23651	8.212	8.20708	8.20361	8.20804	8.21381	8.23834	8.19427	8.21772	8.21754	8.17408	8.17028	8.27993
0.0528	8.27184	8.23046	8.23189	8.23057	8.24151	8.25628	8.26185	8.26776	8.26956	8.25979	8.27467	8.24814	8.25912	8.25093	8.25864	8.24296	8.23719	8.2305	8.2285	8.17673	8.22121	8.18922	8.22515	8.21172	8.22951	8.22977	8.21973	8.21396	8.21414	8.24693	8.19707	8.20954	8.20729	8.22556	8.22173	8.21604	8.22407	8.20961	8.18418	8.17746	8.28941
0.053	8.26314	8.23282	8.23245	8.23757	8.25499	8.25348	8.24877	8.2637	8.26338	8.24268	8.283	8.23718	8.26342	8.24183	8.26241	8.24847	8.24102	8.23567	8.22011	8.20286	8.19777	8.20321	8.23272	8.23154	8.21059	8.23733	8.22811	8.21389	8.23646	8.23661	8.23295	8.22732	8.20759	8.21405	8.21509	8.20474	8.20025	8.22286	8.1804	8.19183	8.28724
0.0532	8.26574	8.23189	8.21686	8.24737	8.26521	8.23646	8.24457	8.25465	8.25253	8.24452	8.26279	8.25943	8.25558	8.23991	8.26586	8.24431	8.24302	8.22827	8.20049	8.20694	8.21264	8.18441	8.23572	8.24596	8.20622	8.22969	8.21754	8.21953	8.2164	8.22134	8.22234	8.2009	8.20809	8.21964	8.20582	8.21242	8.20067	8.20404	8.19245	8.19383	8.25497
0.0534	8.24625	8.23743	8.22968	8.2395	8.24872	8.2584	8.22774	8.26775	8.23407	8.24612	8.2713	8.26117	8.23829	8.25126	8.25922	8.24799	8.22986	8.22827	8.21673	8.18164	8.20385	8.19411	8.21359	8.23835	8.22122	8.22447	8.21771	8.22921	8.23151	8.20635	8.2259	8.21618	8.22433	8.22176	8.2204	8.21419	8.21389	8.21121	8.19139	8.18716	8.24281
0.0536	8.25788	8.25544	8.24164	8.24734	8.24237	8.23457	8.23497	8.24472	8.24446	8.26414	8.27702	8.26259	8.2435	8.25457	8.25231	8.24481	8.24753	8.23267	8.21171	8.18716	8.20231	8.20724	8.21705	8.21555	8.22525	8.22973	8.21193	8.21222	8.22066	8.23598	8.20416	8.21629	8.20992	8.21048	8.21521	8.19506	8.20113	8.20846	8.19511	8.19476	8.23826
0.0538	8.25535	8.25047	8.24102	8.23447	8.24876	8.25755	8.23344	8.25201	8.24389	8.25366	8.25648	8.25634	8.24578	8.25408	8.23297	8.23966	8.23446	8.23498	8.22632	8.1842	8.21259	8.20607	8.21666	8.22314	8.21418	8.23057	8.21571	8.22775	8.21185	8.2427	8.20971	8.22701	8.20071	8.21194	8.21121	8.20994	8.18747	8.19204	8.18694	8.1753	8.26509
0.054	8.2637	8.23633	8.23969	8.24156	8.244	8.24123	8.23946	8.26385	8.24188	8.26112	8.26451	8.24322	8.2458	8.2506	8.25693	8.25666	8.24575	8.23362	8.21818	8.19423	8.20828	8.20216	8.23613	8.23879	8.23633	8.23659	8.22997	8.23082	8.22548	8.22824	8.21222	8.2178	8.19903	8.21738	8.19865	8.21038	8.2108	8.18869	8.18247	8.18725	8.28088
0.0542	8.25139	8.24763	8.24531	8.25095	8.23435	8.24055	8.22139	8.25659	8.2773	8.25887	8.24931	8.24491	8.23368	8.26057	8.27664	8.25479	8.24147	8.22477	8.2141	8.19297	8.20523	8.20283	8.21828	8.22729	8.22216	8.22004	8.23612	8.18882	8.22652	8.21357	8.22193	8.21259	8.22288	8.22644	8.232	8.20367	8.20199	8.20261	8.19472	8.18411	8.26701
0.0544	8.26266	8.23854	8.24643	8.24778	8.25601	8.25124	8.24084	8.23782	8.25105	8.24345	8.27193	8.25396	8.24757	8.25021	8.25408	8.25161	8.23997	8.21678	8.18527	8.19199	8.21788	8.1997	8.22917	8.22628	8.22955	8.2302	8.24837	8.22392	8.23974	8.22763	8.23185	8.21947	8.21154	8.2093	8.23602	8.19724	8.20165	8.20456	8.17716	8.19314	8.27218
0.0546	8.24705	8.22519	8.22164	8.25125	8.24654	8.25399	8.23547	8.24969	8.24689	8.24806	8.26725	8.25391	8.25467	8.25698	8.25602	8.23143	8.24703	8.22399	8.20475	8.21002	8.19996	8.19981	8.22379	8.24162	8.23639	8.22309	8.22396	8.21094	8.22032	8.21247	8.20087	8.22567	8.21405	8.21874	8.2212	8.20807	8.20728	8.20579	8.19102	8.20946	8.28113
0.0548	8.26169	8.23254	8.23841	8.25432	8.24845	8.24045	8.25013	8.2445	8.26047	8.26273	8.25736	8.24426	8.25602	8.26019	8.26376	8.24076	8.23123	8.23505	8.2162	8.19681	8.21199	8.19716	8.24444	8.23527	8.21636	8.21725	8.22115	8.2059	8.20117	8.23036	8.20776	8.21252	8.19059	8.21784	8.23126	8.21507	8.22337	8.18982	8.18433	8.20538	8.28615
0.055	8.26086	8.23647	8.24399	8.22619	8.24782	8.24088	8.25264	8.26074	8.24728	8.25187	8.28627	8.25987	8.25947	8.24398	8.25736	8.25344	8.22936	8.24628	8.20822	8.19537	8.21447	8.1938	8.22712	8.21342	8.21385	8.23758	8.23847	8.22235	8.22267	8.22204	8.21428	8.2295	8.22985	8.23432	8.2266	8.20351	8.21801	8.20412	8.17017	8.20352	8.28143
0.0552	8.26323	8.24538	8.23707	8.25902	8.25216	8.24551	8.23978	8.24561	8.24646	8.24714	8.28674	8.24347	8.26263	8.24029	8.25932	8.24972	8.23196	8.23444	8.22035	8.20541	8.20415	8.1874	8.21779	8.23201	8.22064	8.23325	8.20044	8.2358	8.22291	8.21841	8.21504	8.20326	8.21428	8.21695	8.22993	8.19828	8.20467	8.19758	8.17553	8.20367	8.26904
0.0554	8.25998	8.23989	8.23689	8.24402	8.25375	8.24045	8.22423	8.25406	8.24812	8.26134	8.25969	8.24978	8.26705	8.23333	8.24972	8.25017	8.2344	8.23982	8.21867	8.17058	8.19781	8.18695	8.23313	8.24133	8.21901	8.21671	8.22128	8.23088	8.20828	8.20508	8.20604	8.18397	8.21601	8.20963	8.22151	8.19481	8.19309	8.18722	8.17658	8.1971	8.2649
0.0556	8.25755	8.25245	8.24328	8.23703	8.25791	8.23982	8.23604	8.26473	8.2337	8.25973	8.29238	8.26186	8.2562	8.24046	8.25131	8.24983	8.2382	8.2507	8.22562	8.1843	8.19493	8.20717	8.22613	8.23974	8.21426	8.21702	8.23307	8.235	8.2162	8.20201	8.22976	8.20599	8.20562	8.21114	8.19775	8.20893	8.20124	8.20917	8.18081	8.18645	8.2719
0.0558	8.26293	8.25165	8.23354	8.24749	8.24981	8.24047	8.23503	8.26101	8.2456	8.23551	8.26067	8.25286	8.25638	8.24265	8.25624	8.23623	8.24062	8.23342	8.2358	8.19599	8.22194	8.18115	8.22278	8.23281	8.22407	8.20642	8.21198	8.2231	8.2049	8.24098	8.23526	8.21561	8.20674	8.19842	8.20719	8.20977	8.20485	8.19273	8.19351	8.18799	8.2666
0.056	8.2735	8.23818	8.23626	8.25848	8.25266	8.25021	8.24342	8.24582	8.25066	8.24203	8.25513	8.26208	8.25734	8.23893	8.24646	8.23591	8.24901	8.23689	8.21448	8.21471	8.21593	8.22093	8.2166	8.23582	8.23011	8.25307	8.20415	8.23519	8.22479	8.23572	8.23661	8.2169	8.21335	8.20734	8.20157	8.21611	8.20901	8.20842	8.18229	8.19611	8.2764
0.0562	8.26123	8.23155	8.2409	8.24528	8.24689	8.24558	8.24594	8.2241	8.2548	8.22641	8.26811	8.25217	8.2541	8.26977	8.25439	8.24805	8.23896	8.23993	8.20453	8.17798	8.22187	8.19761	8.23255	8.23425	8.23058	8.24176	8.21814	8.22378	8.21999	8.23291	8.21656	8.22134	8.22051	8.21424	8.20912	8.19292	8.18602	8.19047	8.18146	8.17332	8.27332
0.0564	8.25717	8.21956	8.2315	8.24382	8.24906	8.23684	8.24148	8.25253	8.27139	8.24223	8.26539	8.25938	8.25025	8.25834	8.25337	8.24474	8.22691	8.22025	8.21489	8.18774	8.2058	8.20166	8.23876	8.22104	8.22238	8.22276	8.22336	8.23301	8.20801	8.23528	8.20164	8.2236	8.21435	8.20707	8.19508	8.20331	8.18757	8.19634	8.18694	8.17779	8.26975
0.0566	8.25358	8.2246	8.24589	8.24016	8.24166	8.23811	8.2336	8.25372	8.24818	8.24431	8.27109	8.23893	8.23376	8.25307	8.25514	8.24617	8.2412	8.23142	8.22086	8.18195	8.20786	8.19324	8.24751	8.22787	8.21594	8.21296	8.20631	8.2236	8.22795	8.2093	8.19226	8.22105	8.22167	8.21053	8.22217	8.20793	8.21437	8.17987	8.17669	8.167	8.26744
0.0568	8.2758	8.23402	8.21371	8.24551	8.23518	8.24471	8.22585	8.26503	8.24299	8.28504	8.26947	8.22976	8.23112	8.25478	8.24461	8.25692	8.24054	8.22752	8.21556	8.20286	8.20421	8.20254	8.23585	8.23929	8.21662	8.22566	8.22389	8.22232	8.2082	8.23696	8.22584	8.21256	8.22885	8.20347	8.21437	8.20822	8.20718	8.186	8.18367	8.18473	8.26342
0.057	8.26722	8.23627	8.22804	8.22726	8.23675	8.24759	8.22873	8.2505	8.24983	8.27107	8.24278	8.24277	8.23982	8.25676	8.24781	8.2535	8.22402	8.2174	8.20838	8.18063	8.19526	8.20742	8.22193	8.2284	8.22759	8.24379	8.23712	8.22598	8.2072	8.22494	8.20411	8.21282	8.22016	8.22442	8.2365	8.21858	8.21495	8.19313	8.20462	8.18738	8.25623
0.0572	8.25287	8.22649	8.23447	8.24284	8.24321	8.24799	8.23951	8.24306	8.23974	8.27469	8.25277	8.24853	8.25329	8.2423	8.27813	8.24159	8.2248	8.23229	8.21861	8.20478	8.21233	8.19792	8.2244	8.19743	8.2159	8.24658	8.21439	8.23152	8.22367	8.22657	8.21307	8.22644	8.22167	8.20156	8.21997	8.22312	8.19297	8.20184	8.16668	8.18991	8.25821
0.0574	8.26152	8.21503	8.22644	8.23543	8.21931	8.24181	8.2389	8.2362	8.22508	8.25848	8.25727	8.24503	8.26005	8.2437	8.25005	8.24797	8.235	8.2303	8.21176	8.19479	8.22205	8.21136	8.21269	8.2044	8.23235	8.24391	8.2042	8.22373	8.21238	8.23421	8.21305	8.21609	8.18879	8.20173	8.21333	8.21602	8.18714	8.19092	8.1961	8.20535	8.25312
0.0576	8.24838	8.23494	8.22629	8.25044	8.24363	8.25109	8.23339	8.25123	8.25536	8.25689	8.25593	8.25842	8.2423	8.24852	8.24797	8.26166	8.22475	8.23367	8.23563	8.18698	8.21884	8.18648	8.22	8.20672	8.20713	8.23383	8.21623	8.23397	8.22546	8.21807	8.21617	8.20619	8.20622	8.202	8.2165	8.2015	8.19031	8.21055	8.18386	8.20286	8.27716
0.0578	8.26216	8.23157	8.23398	8.23155	8.24996	8.27696	8.23325	8.27033	8.24389	8.236	8.26519	8.27547	8.24228	8.2382	8.23168	8.23827	8.22485	8.21708	8.20658	8.18074	8.22312	8.19757	8.20643	8.22404	8.21114	8.22052	8.23164	8.24994	8.22341	8.21622	8.23453	8.2252	8.21224	8.20441	8.21249	8.20687	8.1966	8.18615	8.19591	8.17224	8.28489
0.058	8.25049	8.21706	8.23127	8.2287	8.26417	8.25956	8.23509	8.25296	8.25189	8.25596	8.25072	8.2266	8.26443	8.25403	8.25351	8.23231	8.23857	8.23445	8.19813	8.1775	8.20257	8.20305	8.22501	8.22433	8.22186	8.22803	8.20538	8.23431	8.20949	8.20606	8.21612	8.21913	8.21891	8.20798	8.22044	8.20443	8.20517	8.17961	8.18886	8.17304	8.26137
0.0582	8.26489	8.24394	8.22834	8.24399	8.24841	8.25642	8.22271	8.24725	8.24593	8.24693	8.26501	8.24989	8.23485	8.2584	8.26376	8.25467	8.24515	8.23499	8.21662	8.1842	8.21623	8.20017	8.24187	8.21438	8.215	8.22413	8.2256	8.24228	8.20818	8.23499	8.20382	8.19333	8.20719	8.22444	8.2141	8.21034	8.21531	8.20714	8.16639	8.18733	8.24976
0.0584	8.24673	8.24126	8.24083	8.26073	8.23869	8.23632	8.23765	8.24214	8.23932	8.2387	8.26076	8.23493	8.24099	8.25513	8.26391	8.24454	8.22546	8.23462	8.22006	8.18997	8.20434	8.19554	8.22758	8.21793	8.23141	8.24727	8.24428	8.21635	8.21099	8.22639	8.21095	8.20087	8.1887	8.20313	8.18555	8.20351	8.18884	8.20573	8.17041	8.18533	8.2724
0.0586	8.2703	8.22979	8.23111	8.23034	8.24955	8.25456	8.25852	8.23849	8.23771	8.23429	8.24948	8.23639	8.25322	8.25262	8.25406	8.2514	8.21868	8.24142	8.2053	8.17935	8.20291	8.18729	8.23284	8.2293	8.22175	8.23239	8.23782	8.21714	8.20011	8.22165	8.20038	8.20041	8.21795	8.21297	8.21944	8.19243	8.20287	8.21827	8.18786	8.17149	8.25925
0.0588	8.25614	8.23103	8.22875	8.25697	8.23628	8.23505	8.24094	8.22357	8.24604	8.25156	8.24533	8.25204	8.24855	8.21919	8.25814	8.24195	8.22947	8.23143	8.20186	8.18986	8.18728	8.18798	8.23435	8.21896	8.21356	8.21267	8.22544	8.23489	8.20453	8.23449	8.21196	8.20904	8.20663	8.22917	8.216	8.20224	8.18996	8.19165	8.17803	8.17594	8.26745
0.059	8.24783	8.24228	8.24073	8.23128	8.25715	8.24944	8.23466	8.22035	8.23781	8.25149	8.25864	8.261	8.23542	8.25509	8.25641	8.23858	8.23899	8.2312	8.21498	8.18698	8.21268	8.20414	8.22738	8.21268	8.21411	8.20908	8.20515	8.21875	8.20513	8.21978	8.21397	8.21096	8.22176	8.2092	8.22405	8.20194	8.17876	8.20683	8.17225	8.20503	8.27724
0.0592	8.2544	8.23838	8.22749	8.25542	8.2519	8.24029	8.2187	8.23578	8.24734	8.25815	8.26003	8.24948	8.23701	8.23963	8.2718	8.24734	8.24442	8.24234	8.21014	8.19635	8.20749	8.20654	8.22611	8.22067	8.2178	8.22001	8.22154	8.2231	8.21462	8.21913	8.22136	8.20197	8.22317	8.22699	8.22199	8.21292	8.21219	8.18946	8.18877	8.18283	8.26925
0.0594	8.26303	8.22361	8.2387	8.25356	8.25853	8.2357	8.22977	8.24485	8.25039	8.24642	8.25875	8.23499	8.22267	8.25579	8.25095	8.25075	8.23952	8.23632	8.21657	8.1973	8.20974	8.20449	8.21118	8.23483	8.22575	8.23401	8.23671	8.23266	8.20037	8.22293	8.22515	8.2058	8.20872	8.2353	8.22253	8.19774	8.2028	8.18752	8.18343	8.16324	8.27032
0.0596	8.25521	8.24987	8.25385	8.24035	8.25686	8.22801	8.2295	8.25037	8.24425	8.24831	8.24331	8.25294	8.23347	8.25347	8.25983	8.25042	8.22546	8.23118	8.21193	8.19071	8.19283	8.19682	8.23121	8.21833	8.21064	8.22826	8.21521	8.21274	8.23014	8.21508	8.2103	8.22457	8.2131	8.20586	8.19383	8.21059	8.21183	8.20607	8.17196	8.16761	8.27331
0.0598	8.26061	8.24118	8.24062	8.23461	8.22968	8.24975	8.21774	8.25856	8.2583	8.23251	8.25948	8.25089	8.25161	8.24133	8.2381	8.24894	8.23781	8.23866	8.19804	8.19632	8.20049	8.20792	8.21927	8.22732	8.22132	8.22536	8.22135	8.21449	8.21249	8.23678	8.21229	8.21182	8.2228	8.19108	8.21415	8.22164	8.19475	8.20426	8.16362	8.17289	8.29246
0.06	8.26602	8.24659	8.23536	8.24006	8.22974	8.23911	8.23384	8.24886	8.24136	8.23395	8.25807	8.2696	8.24988	8.25245	8.25053	8.24501	8.24137	8.24481	8.21015	8.21442	8.19983	8.2129	8.21064	8.23795	8.22747	8.21485	8.20998	8.21527	8.20501	8.21051	8.20899	8.20248	8.2118	8.19227	8.1937	8.23205	8.18946	8.19021	8.19169	8.18097	8.26614
0.0602	8.26596	8.24278	8.25141	8.25029	8.237	8.24453	8.23889	8.26091	8.24661	8.24613	8.24023	8.26008	8.24523	8.24447	8.23797	8.24685	8.22591	8.23973	8.19479	8.1888	8.20026	8.20289	8.20404	8.23408	8.22865	8.21605	8.20207	8.22954	8.21075	8.21877	8.21048	8.2251	8.19897	8.21169	8.22145	8.20877	8.20121	8.21736	8.17664	8.18871	8.26049
0.0604	8.26088	8.23397	8.23404	8.23284	8.22893	8.24298	8.22943	8.26193	8.25867	8.23526	8.23355	8.25437	8.25379	8.24309	8.26144	8.24183	8.21043	8.22858	8.20889	8.1919	8.21553	8.18892	8.22384	8.20172	8.22526	8.2306	8.22497	8.22029	8.22391	8.21971	8.20769	8.18979	8.22315	8.17954	8.21342	8.21024	8.20764	8.20508	8.16284	8.17776	8.26398
0.0606	8.25794	8.24115	8.23826	8.25454	8.24729	8.23376	8.23377	8.24101	8.25508	8.25129	8.24419	8.23415	8.23903	8.23774	8.24228	8.23987	8.21981	8.22842	8.21034	8.18599	8.20632	8.19199	8.21743	8.21378	8.21122	8.22403	8.21836	8.19112	8.20987	8.22859	8.21485	8.20668	8.23629	8.21433	8.22031	8.21725	8.20095	8.20731	8.1732	8.15074	8.2593
0.0608	8.26449	8.24528	8.22723	8.23436	8.25158	8.25932	8.2304	8.24218	8.2583	8.24365	8.25072	8.25326	8.26059	8.24666	8.23149	8.25378	8.2255	8.21262	8.20523	8.20332	8.19804	8.18681	8.20491	8.22545	8.21919	8.23017	8.23235	8.19016	8.21932	8.23405	8.22317	8.20807	8.21719	8.21592	8.20527	8.20361	8.19166	8.20831	8.18465	8.20067	8.26405
0.061	8.2705	8.24731	8.22395	8.24107	8.25097	8.2298	8.2436	8.24735	8.25918	8.24055	8.25482	8.24746	8.25125	8.24091	8.25134	8.24147	8.22897	8.2323	8.21014	8.18556	8.19774	8.19195	8.21711	8.23586	8.22576	8.21701	8.21235	8.21851	8.20853	8.22853	8.19225	8.21862	8.22287	8.21698	8.22268	8.20952	8.19886	8.20193	8.18674	8.17291	8.26347
0.0612	8.25109	8.23679	8.24009	8.25203	8.25355	8.24736	8.22483	8.2527	8.25594	8.22904	8.25471	8.23697	8.26273	8.24799	8.23694	8.2564	8.21537	8.21177	8.21141	8.19145	8.22182	8.20213	8.2215	8.22646	8.21058	8.21457	8.20475	8.21193	8.22474	8.21328	8.20029	8.21646	8.21545	8.21249	8.20629	8.20335	8.18548	8.20715	8.19329	8.18268	8.24235
0.0614	8.25663	8.23349	8.24525	8.23003	8.25205	8.23751	8.23676	8.24296	8.25505	8.26451	8.23511	8.25935	8.24026	8.24608	8.25029	8.2349	8.24238	8.22506	8.21352	8.18638	8.1978	8.18501	8.21653	8.21597	8.21867	8.20996	8.23229	8.22346	8.21358	8.23452	8.1999	8.19179	8.19531	8.2108	8.20208	8.19482	8.19176	8.19834	8.17571	8.17932	8.26857
0.0616	8.22738	8.24222	8.23549	8.23868	8.23393	8.24003	8.22676	8.2518	8.23305	8.24672	8.24433	8.25438	8.25356	8.22959	8.241	8.23902	8.24819	8.23337	8.20544	8.19077	8.20506	8.20408	8.22535	8.22492	8.24485	8.23365	8.21894	8.2122	8.2196	8.20402	8.19235	8.20238	8.18451	8.23045	8.20572	8.21486	8.20447	8.18429	8.18812	8.17637	8.26504
0.0618	8.27956	8.24154	8.21491	8.2208	8.24736	8.23644	8.23231	8.25598	8.23754	8.24975	8.25057	8.24775	8.238	8.24213	8.24357	8.24857	8.24226	8.22409	8.19052	8.20467	8.19773	8.18838	8.22658	8.22657	8.22936	8.22736	8.22946	8.21582	8.22206	8.21653	8.19913	8.21044	8.20908	8.21335	8.21311	8.19622	8.1905	8.19659	8.18804	8.18047	8.25555
0.062	8.26872	8.24015	8.22319	8.23534	8.22064	8.23763	8.23067	8.25369	8.24341	8.24306	8.26564	8.24318	8.24227	8.24024	8.23791	8.23769	8.21858	8.215	8.20416	8.18956	8.19936	8.21577	8.21219	8.22038	8.20821	8.23403	8.21766	8.20206	8.22963	8.20944	8.20382	8.19728	8.20129	8.20581	8.20545	8.20529	8.20655	8.19523	8.16564	8.18471	8.26921
0.0622	8.24727	8.24367	8.2164	8.23061	8.23372	8.23543	8.24072	8.24739	8.25473	8.24424	8.25622	8.25925	8.24813	8.23546	8.2386	8.24066	8.22801	8.23847	8.18706	8.19331	8.20941	8.20201	8.21179	8.21257	8.21039	8.20909	8.24072	8.20012	8.22039	8.22315	8.21049	8.18933	8.21257	8.1996	8.22437	8.18505	8.19392	8.21247	8.1736	8.16823	8.26758
0.0624	8.24739	8.23129	8.23398	8.2246	8.22642	8.24397	8.22336	8.25738	8.26035	8.23281	8.26538	8.23766	8.25263	8.24802	8.26544	8.24507	8.23586	8.21286	8.21709	8.18234	8.18188	8.19637	8.21811	8.20718	8.22325	8.20428	8.2232	8.22767	8.21539	8.22703	8.20958	8.21587	8.20748	8.20239	8.21776	8.19881	8.19262	8.21602	8.17252	8.17637	8.2552
0.0626	8.2767	8.23273	8.24142	8.22171	8.24106	8.2427	8.22256	8.24131	8.25293	8.2374	8.25074	8.21581	8.24947	8.22125	8.23238	8.24625	8.21437	8.22848	8.20415	8.19494	8.19511	8.18996	8.22357	8.22345	8.21038	8.2299	8.22546	8.2274	8.21357	8.23219	8.20649	8.19349	8.21243	8.20633	8.20413	8.20201	8.18922	8.20681	8.16429	8.19835	8.26987
0.0628	8.26769	8.22414	8.23133	8.22313	8.23596	8.23721	8.23666	8.24166	8.24912	8.22546	8.24452	8.24967	8.24176	8.23424	8.24205	8.2419	8.23587	8.23745	8.21589	8.1865	8.20808	8.19191	8.19102	8.23074	8.2096	8.21233	8.21657	8.22428	8.20574	8.20841	8.18229	8.20185	8.22593	8.20715	8.21235	8.20697	8.19891	8.19833	8.18142	8.17203	8.26042
0.063	8.23761	8.21834	8.21721	8.23579	8.25641	8.23625	8.22938	8.24564	8.2272	8.25348	8.25257	8.246	8.23512	8.24429	8.2641	8.23157	8.23548	8.22248	8.18276	8.17326	8.2027	8.18275	8.22061	8.2226	8.20314	8.22969	8.22208	8.22747	8.20736	8.20321	8.17409	8.21562	8.23044	8.2089	8.2159	8.22609	8.20311	8.18897	8.19152	8.18502	8.26696
0.0632	8.25451	8.23055	8.24144	8.24498	8.25435	8.24254	8.24196	8.24997	8.24442	8.25327	8.24494	8.23988	8.25344	8.22731	8.24684	8.23321	8.22653	8.22988	8.2064	8.1951	8.19781	8.18382	8.22087	8.2091	8.21294	8.20702	8.2254	8.22443	8.22882	8.193	8.20238	8.20171	8.20585	8.20553	8.21835	8.19285	8.19568	8.19601	8.17211	8.19502	8.25832
0.0634	8.25166	8.23375	8.22547	8.23183	8.22563	8.23952	8.24022	8.23586	8.24584	8.24543	8.23248	8.24281	8.23324	8.24048	8.26142	8.23855	8.20607	8.21583	8.20393	8.19489	8.20871	8.18779	8.20519	8.20175	8.22411	8.20912	8.21288	8.22147	8.22177	8.22624	8.1987	8.19341	8.20735	8.21533	8.21605	8.20877	8.19906	8.19876	8.17906	8.18176	8.25604
0.0636	8.25593	8.24337	8.22414	8.21528	8.25267	8.24645	8.23792	8.23638	8.24969	8.25685	8.23533	8.2413	8.25077	8.2242	8.24185	8.22083	8.23389	8.2161	8.21118	8.20172	8.21688	8.18914	8.23239	8.21994	8.20631	8.23449	8.21275	8.24132	8.21378	8.21646	8.22274	8.20844	8.1973	8.19424	8.22031	8.21052	8.18618	8.21609	8.18061	8.17383	8.26974
0.0638	8.25293	8.23929	8.24261	8.22161	8.26313	8.23264	8.23259	8.24075	8.26666	8.24133	8.24871	8.24318	8.25074	8.2282	8.23279	8.24605	8.21668	8.2196	8.19906	8.19534	8.2097	8.19723	8.21877	8.2212	8.22194	8.21403	8.20287	8.22762	8.21421	8.23029	8.21169	8.20125	8.21458	8.19122	8.20875	8.19376	8.18119	8.19168	8.18024	8.2012	8.26622
0.064	8.25001	8.22143	8.23556	8.24183	8.24154	8.23829	8.2135	8.22945	8.23631	8.25674	8.24874	8.23096	8.24523	8.25303	8.24132	8.25014	8.23335	8.24263	8.18408	8.17941	8.2067	8.19861	8.2228	8.21823	8.21558	8.19835	8.20904	8.21187	8.22474	8.2023	8.21675	8.21254	8.23421	8.20635	8.21093	8.20031	8.20032	8.19365	8.17101	8.18669	8.25152
0.0642	8.25242	8.23596	8.22127	8.22201	8.24489	8.21822	8.21863	8.25508	8.2413	8.23239	8.23914	8.25066	8.26887	8.24873	8.23774	8.25624	8.22177	8.2361	8.22416	8.18325	8.20899	8.19281	8.21519	8.20668	8.21399	8.20985	8.20932	8.21016	8.20575	8.21542	8.22713	8.20732	8.20512	8.1996	8.21524	8.2047	8.20493	8.18712	8.197	8.16282	8.26076
0.0644	8.27387	8.23921	8.24987	8.23302	8.24337	8.24049	8.22077	8.24307	8.26324	8.23802	8.24594	8.23177	8.24409	8.24	8.2559	8.23552	8.22849	8.21588	8.20936	8.19949	8.21247	8.1952	8.21271	8.20819	8.21078	8.21589	8.22137	8.21282	8.21695	8.21709	8.20712	8.20044	8.21652	8.18568	8.19574	8.21241	8.19859	8.19044	8.19541	8.17454	8.25712
0.0646	8.26004	8.23393	8.23332	8.23911	8.23402	8.25305	8.23709	8.25044	8.21287	8.25066	8.25208	8.24616	8.24532	8.24221	8.25807	8.23641	8.21759	8.21203	8.23077	8.18372	8.19522	8.19302	8.20905	8.22166	8.20001	8.21342	8.23963	8.22022	8.20292	8.223	8.20645	8.21295	8.2011	8.19995	8.18732	8.20837	8.18321	8.19841	8.16683	8.16474	8.26594
0.0648	8.24988	8.23319	8.23162	8.2402	8.25803	8.23215	8.22978	8.24197	8.2412	8.23186	8.24962	8.22783	8.24409	8.23758	8.24138	8.22769	8.23078	8.23057	8.20454	8.19028	8.21278	8.19433	8.19727	8.23854	8.22276	8.20283	8.24166	8.19762	8.21773	8.22294	8.2083	8.22137	8.21101	8.21448	8.22113	8.21404	8.1956	8.19674	8.19133	8.16878	8.2539
0.065	8.2465	8.23442	8.22678	8.22128	8.23993	8.22872	8.23897	8.25646	8.24102	8.22547	8.24375	8.23956	8.25173	8.22012	8.23835	8.23178	8.22536	8.22121	8.1916	8.18471	8.22466	8.19057	8.20747	8.22972	8.2087	8.23523	8.2023	8.2082	8.203	8.22882	8.21575	8.20449	8.20448	8.2092	8.21034	8.20634	8.20818	8.19486	8.20282	8.17557	8.25388
0.0652	8.23689	8.2544	8.22544	8.24755	8.24659	8.22986	8.23713	8.24265	8.25868	8.22827	8.251	8.25023	8.25152	8.24716	8.25694	8.22368	8.22874	8.24078	8.19941	8.17227	8.20173	8.2059	8.22292	8.22744	8.22265	8.2194	8.20519	8.21126	8.2047	8.21678	8.20156	8.19588	8.22026	8.23246	8.19293	8.21557	8.19037	8.20652	8.1688	8.18641	8.25397
0.0654	8.25524	8.24973	8.24089	8.24666	8.25812	8.23099	8.22775	8.24176	8.24518	8.24621	8.2551	8.2465	8.2789	8.229	8.24912	8.23629	8.23765	8.23264	8.17724	8.17445	8.19644	8.20246	8.20683	8.22464	8.20877	8.22475	8.20455	8.19584	8.21558	8.2203	8.19585	8.19486	8.21988	8.20003	8.19133	8.22076	8.18233	8.21356	8.17932	8.18158	8.26742
0.0656	8.26102	8.23589	8.22058	8.22637	8.24256	8.24599	8.20804	8.25345	8.25411	8.24776	8.24301	8.23816	8.27348	8.26186	8.24313	8.23492	8.23575	8.21209	8.19529	8.19777	8.20591	8.19818	8.2034	8.23815	8.20818	8.22651	8.20765	8.20753	8.20605	8.22197	8.22276	8.19976	8.23065	8.21241	8.2132	8.21782	8.19277	8.20696	8.18495	8.18652	8.26419
0.0658	8.25166	8.22028	8.20425	8.23073	8.24042	8.25044	8.21682	8.25348	8.25266	8.23943	8.24881	8.22968	8.24933	8.23099	8.21887	8.23904	8.22231	8.23877	8.19812	8.18909	8.19408	8.18896	8.19323	8.22606	8.21999	8.23046	8.21385	8.21611	8.19813	8.21692	8.21446	8.20823	8.22154	8.20788	8.21548	8.19361	8.19101	8.19731	8.18515	8.17208	8.25615
0.066	8.25981	8.22796	8.22427	8.22257	8.23952	8.26148	8.22026	8.23542	8.22234	8.23799	8.23672	8.23898	8.24254	8.22805	8.23598	8.24833	8.22267	8.23435	8.18352	8.19479	8.1919	8.18517	8.20953	8.2075	8.21051	8.20683	8.23919	8.22053	8.20849	8.21794	8.19893	8.20279	8.2147	8.20218	8.18299	8.20193	8.19989	8.17905	8.19302	8.18385	8.25564
0.0662	8.2861	8.22447	8.22495	8.23099	8.24984	8.25756	8.23017	8.25138	8.25813	8.22806	8.23985	8.24466	8.23694	8.22608	8.23038	8.25959	8.22046	8.23073	8.19181	8.20873	8.19762	8.20029	8.21966	8.22664	8.23578	8.20189	8.23314	8.23094	8.23003	8.21121	8.19844	8.20687	8.19355	8.19029	8.19282	8.21092	8.18601	8.1737	8.18087	8.19316	8.25428
0.0664	8.2715	8.20848	8.22605	8.24252	8.2344	8.2462	8.22706	8.23219	8.25917	8.23358	8.25857	8.22446	8.22356	8.24348	8.2316	8.23312	8.22928	8.22935	8.2048	8.20516	8.21456	8.18625	8.20982	8.21416	8.20866	8.21894	8.22594	8.19726	8.22623	8.20175	8.19906	8.19232	8.20258	8.1835	8.21323	8.201	8.19648	8.18325	8.17428	8.18403	8.24987
0.0666	8.25904	8.21301	8.23411	8.22788	8.2306	8.22116	8.22404	8.22603	8.25322	8.25444	8.26384	8.2359	8.2362	8.23206	8.2446	8.23846	8.21297	8.2304	8.20953	8.19376	8.19221	8.18182	8.21782	8.20757	8.22128	8.20992	8.21666	8.20414	8.18881	8.20497	8.2197	8.18598	8.20391	8.18839	8.20597	8.19631	8.21386	8.19972	8.18189	8.17783	8.26127
0.0668	8.25343	8.20893	8.21662	8.23984	8.22148	8.23379	8.21784	8.23376	8.24575	8.23226	8.26412	8.21858	8.24138	8.24333	8.23425	8.25103	8.2245	8.22228	8.2014	8.15813	8.20129	8.18998	8.21746	8.19918	8.21085	8.21932	8.21115	8.21136	8.19472	8.20481	8.20787	8.18412	8.20292	8.20376	8.1838	8.20879	8.19273	8.20619	8.18522	8.17017	8.25321
0.067	8.26644	8.22068	8.23331	8.21945	8.2468	8.24605	8.23794	8.24521	8.23187	8.22943	8.24332	8.23551	8.2509	8.2648	8.26182	8.25045	8.23032	8.22573	8.22003	8.18314	8.20723	8.21022	8.22189	8.22471	8.21499	8.22038	8.21529	8.22462	8.19785	8.20452	8.21059	8.19276	8.21741	8.20439	8.2146	8.19734	8.19321	8.1931	8.19561	8.16563	8.2718
0.0672	8.26139	8.21659	8.23122	8.21334	8.2279	8.22352	8.22125	8.24931	8.23584	8.26653	8.23684	8.23692	8.25094	8.24039	8.23844	8.23888	8.22997	8.22811	8.18939	8.19149	8.18917	8.18925	8.21639	8.21717	8.21732	8.2225	8.21995	8.21738	8.20872	8.22132	8.20416	8.20317	8.21436	8.19519	8.1996	8.19513	8.19221	8.19523	8.18578	8.16938	8.26905
0.0674	8.24377	8.22142	8.22885	8.22663	8.22151	8.22557	8.23496	8.23234	8.24174	8.24707	8.25137	8.2366	8.25603	8.23355	8.24384	8.25793	8.2381	8.21905	8.19133	8.1902	8.18033	8.20092	8.22149	8.23151	8.2078	8.22056	8.20422	8.20274	8.20055	8.22117	8.19874	8.19381	8.19775	8.22165	8.19288	8.19578	8.20009	8.17671	8.17111	8.16471	8.25549
0.0676	8.24286	8.22857	8.23753	8.22291	8.2377	8.23646	8.23169	8.24824	8.24761	8.23962	8.24323	8.22229	8.2596	8.22616	8.23965	8.24508	8.24026	8.23484	8.18473	8.19913	8.18931	8.17103	8.21722	8.23067	8.20584	8.22161	8.22921	8.2058	8.20899	8.20767	8.20001	8.2094	8.20497	8.21292	8.21005	8.17882	8.19738	8.18747	8.19118	8.19523	8.2479
0.0678	8.2433	8.21949	8.25502	8.22569	8.25472	8.23213	8.237	8.24637	8.24057	8.2352	8.23221	8.24043	8.23621	8.22803	8.24331	8.2376	8.23607	8.23661	8.19463	8.20272	8.18965	8.20903	8.2144	8.19718	8.18979	8.22003	8.21502	8.22968	8.20898	8.19759	8.19362	8.20574	8.21593	8.21849	8.206	8.20868	8.19406	8.19668	8.17218	8.16038	8.27929
0.068	8.24692	8.22111	8.23455	8.24146	8.22586	8.2441	8.21895	8.24094	8.23319	8.25537	8.22364	8.24846	8.24381	8.24523	8.24512	8.25148	8.2244	8.23021	8.20957	8.17145	8.18629	8.18887	8.20586	8.20209	8.20768	8.22207	8.22672	8.21497	8.21573	8.18917	8.21052	8.22494	8.20549	8.2007	8.23135	8.20665	8.18054	8.18779	8.18905	8.18667	8.27183
0.0682	8.24027	8.23808	8.23666	8.24028	8.24748	8.24278	8.22708	8.23071	8.23833	8.24104	8.24352	8.24993	8.26266	8.23758	8.2572	8.26279	8.21847	8.22689	8.17629	8.18232	8.19663	8.17889	8.22669	8.22827	8.21497	8.24017	8.22165	8.22759	8.21434	8.21126	8.20936	8.22083	8.20446	8.20992	8.20553	8.18859	8.18994	8.18572	8.17042	8.17522	8.25881
0.0684	8.24881	8.23789	8.24512	8.22825	8.25206	8.26456	8.2145	8.21156	8.25478	8.26179	8.23369	8.24271	8.2518	8.22779	8.2305	8.23402	8.2372	8.21911	8.19628	8.17761	8.2052	8.2091	8.20979	8.22382	8.23819	8.23465	8.21178	8.21882	8.21176	8.21586	8.18348	8.20937	8.17951	8.2124	8.2169	8.183	8.19792	8.17278	8.18596	8.14826	8.25011
0.0686	8.24395	8.23132	8.24548	8.22821	8.23787	8.24333	8.21592	8.23591	8.25354	8.25167	8.24566	8.2267	8.24482	8.25893	8.2343	8.23165	8.23362	8.22544	8.18759	8.17618	8.19527	8.20983	8.20697	8.2206	8.20809	8.22847	8.19921	8.21798	8.21063	8.21793	8.21268	8.2155	8.22599	8.2106	8.22099	8.19562	8.17628	8.19354	8.17818	8.18633	8.25803
0.0688	8.24623	8.24047	8.21496	8.24369	8.22083	8.24081	8.22024	8.22713	8.26885	8.24501	8.24831	8.23716	8.24547	8.2252	8.23387	8.21866	8.21684	8.22914	8.19359	8.16703	8.18363	8.19344	8.21496	8.2245	8.2069	8.21275	8.21432	8.19951	8.1995	8.20551	8.18839	8.20271	8.1925	8.21079	8.21152	8.21285	8.18624	8.18077	8.16386	8.1796	8.25595
0.069	8.24631	8.22082	8.22689	8.23008	8.2469	8.25206	8.22423	8.24747	8.25644	8.24402	8.25211	8.24425	8.23639	8.23659	8.22835	8.22877	8.22147	8.20658	8.1982	8.17851	8.18366	8.19862	8.21985	8.21065	8.1959	8.21183	8.19058	8.20431	8.21336	8.18509	8.19415	8.202	8.21492	8.19434	8.20086	8.21	8.18239	8.17847	8.1705	8.17953	8.26934
0.0692	8.24781	8.21942	8.23011	8.24268	8.25449	8.2548	8.23168	8.25082	8.24805	8.22893	8.24418	8.23542	8.25109	8.21781	8.2141	8.23063	8.20499	8.21658	8.18748	8.17657	8.20035	8.19128	8.24028	8.21239	8.20478	8.20247	8.21279	8.20757	8.20699	8.21347	8.18089	8.20101	8.20617	8.20924	8.20251	8.1927	8.19268	8.20581	8.18358	8.15845	8.25149
0.0694	8.24971	8.21823	8.23893	8.22425	8.24414	8.21414	8.22687	8.23876	8.23807	8.23749	8.23452	8.23327	8.2428	8.24236	8.22494	8.22702	8.2052	8.21983	8.18679	8.17126	8.18243	8.17927	8.23234	8.21115	8.20922	8.2091	8.22825	8.21224	8.20322	8.20918	8.17805	8.22215	8.20546	8.19894	8.20698	8.20297	8.20076	8.19788	8.1769	8.18621	8.24989
0.0696	8.24585	8.21095	8.23441	8.21692	8.24784	8.22441	8.22099	8.23664	8.22578	8.23613	8.25433	8.24363	8.24866	8.23389	8.22864	8.25869	8.23169	8.22447	8.20551	8.17289	8.1928	8.19124	8.21717	8.21387	8.19871	8.22475	8.20362	8.20456	8.20972	8.22278	8.19628	8.21029	8.21219	8.20472	8.20023	8.2086	8.18945	8.19764	8.16318	8.18027	8.25947
0.0698	8.25495	8.22542	8.24047	8.22609	8.25199	8.22934	8.22285	8.25434	8.21859	8.23617	8.24102	8.23888	8.22527	8.24312	8.24948	8.23934	8.23288	8.22643	8.19899	8.1936	8.19215	8.18635	8.20301	8.22137	8.21765	8.23271	8.22019	8.20447	8.21828	8.20488	8.20863	8.20203	8.1902	8.18639	8.20904	8.20542	8.18735	8.19612	8.18549	8.15847	8.2682
0.07	8.25037	8.25176	8.21734	8.22455	8.24588	8.22291	8.21753	8.24149	8.25558	8.24327	8.23502	8.24368	8.24335	8.23915	8.23622	8.253	8.2236	8.22783	8.18171	8.16632	8.20017	8.17867	8.20435	8.232	8.20445	8.23785	8.21046	8.2006	8.21294	8.22516	8.21631	8.20327	8.19656	8.19015	8.20315	8.19973	8.18356	8.18283	8.18841	8.15917	8.2723
0.0702	8.24837	8.2146	8.22754	8.23697	8.24907	8.22754	8.2366	8.24923	8.23919	8.23101	8.22268	8.22658	8.23762	8.24223	8.2274	8.24244	8.2198	8.24045	8.19266	8.16791	8.21228	8.18974	8.21758	8.2053	8.18427	8.20567	8.20356	8.22108	8.22245	8.21418	8.19259	8.19732	8.20912	8.21043	8.20577	8.1883	8.18497	8.17667	8.17069	8.19827	8.25906
0.0704	8.25212	8.21565	8.24648	8.25272	8.23826	8.24098	8.24125	8.22249	8.23217	8.23575	8.23728	8.24238	8.23126	8.21675	8.22996	8.23861	8.2119	8.22663	8.20425	8.18675	8.19235	8.17653	8.22499	8.20544	8.20563	8.19394	8.22652	8.204	8.20997	8.20352	8.19771	8.20799	8.21773	8.21497	8.20433	8.20868	8.19775	8.183	8.17199	8.18815	8.2634
0.0706	8.25442	8.21795	8.2333	8.24359	8.23987	8.22742	8.2334	8.24608	8.24694	8.23702	8.25141	8.22937	8.23877	8.23444	8.22277	8.22535	8.21886	8.20509	8.2169	8.19442	8.18127	8.1983	8.21519	8.205	8.20751	8.20142	8.23031	8.20711	8.19654	8.21889	8.20397	8.22142	8.21101	8.18265	8.21465	8.21159	8.18776	8.18476	8.16768	8.17625	8.25802
0.0708	8.25296	8.22078	8.22116	8.23251	8.22356	8.21609	8.217	8.25107	8.21466	8.2406	8.25103	8.21828	8.24824	8.2471	8.23065	8.23396	8.22045	8.23541	8.19329	8.18375	8.17954	8.18702	8.21827	8.21693	8.20478	8.21601	8.20045	8.21085	8.20181	8.20993	8.1995	8.20376	8.20292	8.19899	8.21113	8.21528	8.19348	8.20733	8.16605	8.18668	8.25747
0.071	8.2537	8.2259	8.22969	8.22804	8.22255	8.23052	8.22672	8.22226	8.24525	8.24111	8.2338	8.23435	8.22555	8.25139	8.22805	8.22721	8.22625	8.23772	8.19679	8.18888	8.20886	8.19649	8.21339	8.22184	8.19597	8.21377	8.19897	8.20193	8.21716	8.20557	8.2046	8.20585	8.21013	8.22457	8.18838	8.20682	8.17339	8.1744	8.18151	8.18325	8.25622
0.0712	8.24228	8.21969	8.23436	8.24013	8.21733	8.21617	8.21417	8.22237	8.23665	8.22904	8.23611	8.25768	8.24812	8.25965	8.23886	8.20811	8.2025	8.23594	8.19739	8.18296	8.20629	8.18881	8.21257	8.22861	8.20354	8.21438	8.20624	8.21068	8.23789	8.20842	8.2061	8.21257	8.1809	8.21997	8.20578	8.1947	8.18361	8.18834	8.16163	8.17171	8.251
0.0714	8.23149	8.23012	8.22665	8.25225	8.2394	8.2288	8.21728	8.21549	8.23905	8.2302	8.24506	8.23739	8.23438	8.23855	8.2524	8.21939	8.21685	8.23706	8.20288	8.17876	8.21325	8.19868	8.21834	8.21263	8.21869	8.23265	8.19573	8.20472	8.2282	8.22094	8.21246	8.21612	8.20815	8.2131	8.20757	8.22052	8.16293	8.18531	8.16486	8.15614	8.25862
0.0716	8.24309	8.20506	8.23327	8.23327	8.24603	8.22912	8.21382	8.23564	8.2276	8.24759	8.23255	8.2276	8.26202	8.21614	8.25031	8.23362	8.23558	8.23413	8.19445	8.17729	8.20634	8.19367	8.22435	8.19197	8.21316	8.23218	8.22243	8.2022	8.2034	8.21442	8.19928	8.20491	8.20337	8.21704	8.20119	8.20273	8.16895	8.19216	8.16912	8.18127	8.25367
0.0718	8.24328	8.22607	8.20956	8.22986	8.23388	8.23986	8.21343	8.22878	8.24812	8.24145	8.24398	8.23289	8.27003	8.21876	8.24894	8.23529	8.21566	8.24172	8.19689	8.17028	8.19926	8.19334	8.19688	8.19587	8.22442	8.22067	8.21517	8.19753	8.20952	8.21387	8.19919	8.19743	8.20629	8.21362	8.19378	8.19962	8.18291	8.16758	8.16443	8.19507	8.25333
0.072	8.25485	8.21175	8.23014	8.23049	8.23175	8.24466	8.22824	8.23768	8.25784	8.23927	8.23748	8.25597	8.24704	8.22359	8.22296	8.23722	8.22455	8.23298	8.1997	8.19702	8.22074	8.18166	8.20728	8.23495	8.20369	8.21554	8.21579	8.21462	8.20652	8.20089	8.20363	8.18155	8.19929	8.2144	8.2017	8.20403	8.18148	8.18675	8.16309	8.18207	8.27037
0.0722	8.26166	8.21036	8.24224	8.22546	8.22884	8.23264	8.21411	8.24654	8.23893	8.24631	8.23732	8.24202	8.2373	8.23984	8.23749	8.22649	8.22596	8.19554	8.20164	8.17056	8.21711	8.18918	8.20461	8.23033	8.21073	8.21657	8.2154	8.21031	8.21043	8.18848	8.19268	8.18709	8.20243	8.20958	8.18592	8.20565	8.18768	8.20684	8.17569	8.18535	8.25958
0.0724	8.25075	8.22659	8.21988	8.23084	8.22911	8.22551	8.21482	8.26128	8.23581	8.24685	8.24492	8.24578	8.21379	8.25525	8.24797	8.23026	8.22183	8.21774	8.21332	8.17093	8.20338	8.19887	8.20042	8.21834	8.21213	8.21217	8.19997	8.20646	8.20231	8.20035	8.19004	8.1899	8.17948	8.20338	8.20502	8.2052	8.17671	8.20181	8.18617	8.15969	8.25675
0.0726	8.26701	8.23383	8.22204	8.23097	8.22233	8.23505	8.22313	8.24111	8.25159	8.2265	8.24552	8.26486	8.23954	8.23922	8.23792	8.22849	8.21171	8.23496	8.18046	8.1791	8.18969	8.19451	8.20266	8.21418	8.19214	8.20275	8.2158	8.20593	8.20266	8.20738	8.20039	8.18983	8.22092	8.2109	8.22039	8.20559	8.16792	8.20442	8.19621	8.17139	8.26108
0.0728	8.25466	8.22083	8.2295	8.24291	8.23052	8.23828	8.23685	8.24525	8.23209	8.24478	8.24383	8.23844	8.24361	8.2413	8.24641	8.23411	8.23061	8.23382	8.20832	8.18324	8.19491	8.18785	8.22074	8.21024	8.22224	8.21907	8.21907	8.20078	8.21009	8.21499	8.17455	8.19253	8.21038	8.21822	8.21107	8.19819	8.18997	8.19414	8.16146	8.17807	8.26218
0.073	8.25063	8.22541	8.23169	8.24125	8.24173	8.23047	8.23378	8.26208	8.22307	8.23212	8.24706	8.22133	8.2345	8.21835	8.23325	8.22421	8.23241	8.20863	8.20952	8.18011	8.19485	8.17334	8.20026	8.21262	8.22538	8.20059	8.20215	8.19635	8.20013	8.21031	8.19245	8.20996	8.2111	8.20472	8.2126	8.19998	8.18271	8.20208	8.1685	8.17197	8.23389
0.0732	8.23297	8.21117	8.23103	8.22831	8.2378	8.23168	8.23535	8.2478	8.23762	8.22023	8.23824	8.23361	8.22778	8.24293	8.21568	8.24331	8.20158	8.18957	8.21257	8.18449	8.21268	8.19082	8.22333	8.22814	8.23943	8.18777	8.19757	8.20387	8.19766	8.22506	8.19321	8.20165	8.20975	8.20161	8.2083	8.20298	8.17695	8.19046	8.17192	8.16962	8.22606
0.0734	8.23768	8.21964	8.22358	8.24346	8.23864	8.22891	8.22495	8.2529	8.23205	8.20954	8.23834	8.24063	8.23287	8.24742	8.23923	8.22924	8.19773	8.197	8.19428	8.18724	8.20183	8.16542	8.20787	8.21974	8.2127	8.22003	8.21189	8.20523	8.20364	8.20254	8.19687	8.20606	8.20362	8.19224	8.20273	8.23351	8.18077	8.17153	8.16376	8.17025	8.25067
0.0736	8.22911	8.23071	8.2288	8.22437	8.22441	8.2378	8.22185	8.24271	8.23298	8.23299	8.25064	8.2296	8.24305	8.23198	8.24238	8.23946	8.21259	8.21378	8.1951	8.18576	8.19084	8.17544	8.20277	8.20618	8.19153	8.22578	8.21414	8.20868	8.20953	8.1977	8.18717	8.19203	8.19835	8.19184	8.19934	8.19903	8.17783	8.19699	8.1744	8.16146	8.25686
0.0738	8.23965	8.22722	8.21427	8.22269	8.22775	8.24083	8.234	8.24992	8.23667	8.24196	8.23209	8.23484	8.24768	8.24435	8.2338	8.23531	8.21625	8.22377	8.19446	8.18129	8.19704	8.18073	8.20803	8.21432	8.20735	8.20405	8.20293	8.2022	8.19524	8.1926	8.20112	8.21232	8.20435	8.20091	8.19695	8.19357	8.18254	8.21384	8.15629	8.16628	8.26379
0.074	8.2316	8.22519	8.24788	8.23704	8.23268	8.23528	8.24195	8.23455	8.24759	8.23431	8.23628	8.22458	8.23014	8.24004	8.21771	8.24441	8.21353	8.20607	8.20732	8.16879	8.1844	8.18599	8.20547	8.21425	8.2059	8.2027	8.20505	8.20757	8.20533	8.19585	8.19044	8.21709	8.19965	8.20841	8.1974	8.19684	8.19616	8.1966	8.15003	8.16963	8.2581
0.0742	8.22351	8.21856	8.23313	8.22569	8.24721	8.23333	8.20961	8.24426	8.26468	8.24511	8.24353	8.25402	8.23921	8.22975	8.225	8.23435	8.22012	8.20996	8.20263	8.18645	8.20321	8.19547	8.20098	8.19677	8.21383	8.21089	8.20281	8.20668	8.20533	8.19759	8.20734	8.20948	8.21275	8.20539	8.20383	8.17699	8.20314	8.18438	8.17094	8.17633	8.25638
0.0744	8.22922	8.21533	8.23454	8.22079	8.22255	8.23805	8.20132	8.21677	8.24246	8.23241	8.24326	8.25218	8.24054	8.25055	8.2348	8.22673	8.236	8.24306	8.19317	8.1696	8.20428	8.20014	8.20841	8.20322	8.21781	8.21656	8.19903	8.20983	8.22306	8.20827	8.19345	8.21438	8.19099	8.19242	8.20797	8.19787	8.20318	8.18348	8.17524	8.19527	8.24639
0.0746	8.2522	8.21418	8.23554	8.2189	8.22602	8.22241	8.21052	8.25441	8.23547	8.23465	8.23748	8.23835	8.23191	8.23859	8.23378	8.2339	8.21136	8.23564	8.19029	8.20056	8.2039	8.19739	8.21965	8.20549	8.2128	8.20843	8.21696	8.21053	8.19504	8.20885	8.19324	8.20461	8.18866	8.20588	8.19817	8.19435	8.19772	8.17425	8.18338	8.17037	8.2656
0.0748	8.24312	8.21049	8.23614	8.22054	8.2442	8.21791	8.23199	8.24076	8.22196	8.23114	8.2418	8.23923	8.21451	8.25085	8.25141	8.24401	8.20501	8.22774	8.21938	8.17749	8.19475	8.19084	8.20734	8.20282	8.20075	8.22905	8.23985	8.21832	8.20273	8.20332	8.20474	8.1933	8.20521	8.21694	8.19544	8.19439	8.18932	8.19703	8.15305	8.15794	8.2431
0.075	8.24817	8.22703	8.23751	8.2101	8.23044	8.22218	8.22419	8.21499	8.24285	8.24216	8.23675	8.24796	8.23078	8.245	8.23508	8.22231	8.22837	8.21227	8.19197	8.17632	8.18525	8.16949	8.18751	8.21662	8.20321	8.20071	8.21336	8.21054	8.19011	8.1988	8.23026	8.18918	8.22402	8.20765	8.20724	8.19361	8.19312	8.17761	8.15967	8.16135	8.2456
0.0752	8.25033	8.21124	8.23106	8.22731	8.23886	8.23055	8.2066	8.22494	8.2607	8.22197	8.23924	8.24268	8.24297	8.24233	8.23121	8.23868	8.21817	8.22774	8.20065	8.17675	8.19528	8.1885	8.21146	8.22079	8.21188	8.23083	8.21996	8.19342	8.19015	8.18145	8.20595	8.21259	8.21606	8.20749	8.21299	8.19932	8.19807	8.16474	8.17021	8.17349	8.23681
0.0754	8.25427	8.21554	8.22592	8.23391	8.23238	8.22341	8.22865	8.24304	8.23757	8.2303	8.24111	8.22848	8.24368	8.22874	8.22645	8.22409	8.21426	8.20967	8.20621	8.16897	8.20621	8.16124	8.20636	8.20682	8.20407	8.24835	8.19573	8.20279	8.1963	8.20587	8.2092	8.20624	8.20848	8.2221	8.18635	8.20598	8.18008	8.17894	8.16922	8.18124	8.24677
0.0756	8.26246	8.23471	8.22567	8.21522	8.23611	8.24024	8.21106	8.22512	8.22929	8.22262	8.24172	8.24164	8.22048	8.23774	8.23266	8.19715	8.23011	8.2308	8.20065	8.20591	8.20503	8.17571	8.2073	8.21755	8.20777	8.22463	8.2079	8.19844	8.20311	8.21224	8.20112	8.21297	8.20703	8.20754	8.21015	8.20011	8.18833	8.17317	8.16564	8.18101	8.22787
0.0758	8.2597	8.22816	8.21164	8.24036	8.23341	8.24964	8.23636	8.23977	8.24111	8.22145	8.22944	8.24852	8.23092	8.22484	8.24782	8.21159	8.21295	8.23347	8.19893	8.18431	8.19376	8.18488	8.21629	8.20395	8.20306	8.19584	8.22455	8.18906	8.20563	8.18958	8.1856	8.20884	8.19995	8.19401	8.19896	8.20152	8.21017	8.16865	8.17668	8.17362	8.24734
0.076	8.23555	8.22679	8.21316	8.23188	8.23521	8.24725	8.2182	8.24263	8.23577	8.21884	8.23094	8.25024	8.25793	8.21608	8.24263	8.21997	8.2326	8.23168	8.20988	8.1698	8.20746	8.16345	8.21016	8.22182	8.18936	8.20543	8.21652	8.20269	8.20268	8.2109	8.17693	8.19453	8.20189	8.1893	8.20001	8.1928	8.17157	8.18312	8.15411	8.18743	8.26138
0.0762	8.24981	8.21291	8.21823	8.24688	8.24287	8.23382	8.21927	8.22554	8.24094	8.2569	8.2413	8.22263	8.23899	8.22558	8.23592	8.23065	8.2001	8.22349	8.18991	8.18632	8.21649	8.17876	8.21037	8.19985	8.20288	8.2075	8.22	8.22292	8.18364	8.21874	8.1805	8.19734	8.21753	8.19736	8.20632	8.18197	8.19245	8.21023	8.16885	8.17839	8.24812
0.0764	8.25128	8.22834	8.21092	8.23441	8.21262	8.22179	8.22376	8.24374	8.24115	8.23252	8.22537	8.22382	8.22456	8.21542	8.23943	8.23273	8.19507	8.21477	8.18791	8.20395	8.17705	8.19213	8.21999	8.20677	8.23555	8.2155	8.21356	8.20343	8.19191	8.20478	8.18981	8.20765	8.1957	8.1856	8.19514	8.18171	8.18991	8.19844	8.15612	8.15271	8.25113
0.0766	8.26546	8.23744	8.20374	8.23344	8.21799	8.23824	8.23099	8.24173	8.24653	8.22446	8.22987	8.22259	8.22937	8.22765	8.24857	8.24351	8.22489	8.21017	8.19807	8.19082	8.18963	8.18598	8.21907	8.20841	8.22519	8.2017	8.20556	8.19695	8.18981	8.22396	8.18006	8.19944	8.22548	8.19232	8.2125	8.17573	8.18535	8.19178	8.17221	8.17957	8.24481
0.0768	8.24099	8.22575	8.20769	8.23287	8.21769	8.24203	8.24795	8.22745	8.25197	8.2333	8.23568	8.24086	8.2288	8.23493	8.24105	8.22174	8.18719	8.2049	8.21922	8.16743	8.19772	8.19527	8.2125	8.2019	8.19199	8.22207	8.21798	8.19361	8.19671	8.22582	8.19835	8.19474	8.20184	8.19448	8.20251	8.1868	8.18403	8.20669	8.16119	8.17723	8.25603
0.077	8.26927	8.22878	8.21813	8.21382	8.22424	8.22455	8.24052	8.23452	8.25649	8.21816	8.22902	8.22636	8.23796	8.24462	8.23197	8.22689	8.21944	8.21538	8.20231	8.17532	8.18864	8.17884	8.19826	8.20195	8.23065	8.21622	8.2008	8.20931	8.2074	8.19851	8.20489	8.20703	8.20575	8.21078	8.18386	8.19087	8.18076	8.19488	8.16369	8.175	8.26833
0.0772	8.23159	8.22626	8.20614	8.22581	8.25014	8.24148	8.22179	8.23487	8.25063	8.19616	8.23319	8.22227	8.22642	8.22146	8.23814	8.23298	8.22409	8.22328	8.20899	8.17275	8.19007	8.17219	8.19844	8.21142	8.22105	8.19533	8.22278	8.22372	8.19023	8.20266	8.18865	8.19264	8.20542	8.20471	8.20899	8.18297	8.17634	8.19865	8.17824	8.17322	8.26075
0.0774	8.25408	8.23323	8.2094	8.22265	8.24868	8.23371	8.22468	8.24136	8.24303	8.2513	8.23562	8.22742	8.2283	8.22731	8.21139	8.22913	8.23273	8.22443	8.20587	8.18452	8.18435	8.20102	8.21385	8.20415	8.20993	8.21858	8.21897	8.20731	8.20526	8.19452	8.18393	8.19126	8.19504	8.20764	8.2012	8.19999	8.20315	8.18861	8.1724	8.17544	8.25457
0.0776	8.25233	8.22263	8.22825	8.23237	8.23016	8.23021	8.23117	8.23553	8.25629	8.2304	8.2515	8.23091	8.22897	8.22864	8.22346	8.21783	8.2139	8.21984	8.18144	8.18848	8.18834	8.2032	8.19477	8.19948	8.20932	8.20912	8.2192	8.19242	8.19442	8.20817	8.17475	8.20129	8.20699	8.21895	8.18559	8.19408	8.19531	8.19595	8.18321	8.15553	8.23695
0.0778	8.24352	8.21429	8.22782	8.25253	8.23379	8.2279	8.22812	8.24693	8.24018	8.23345	8.23404	8.23473	8.23723	8.2292	8.22667	8.23263	8.21268	8.22415	8.18236	8.18221	8.19188	8.18287	8.21902	8.20624	8.22117	8.1992	8.18723	8.196	8.20074	8.19298	8.202	8.21359	8.19076	8.20424	8.20432	8.17994	8.18256	8.19533	8.1792	8.17018	8.24039
0.078	8.25038	8.20539	8.20918	8.23265	8.24981	8.23546	8.21647	8.24304	8.23271	8.23344	8.25301	8.22518	8.24789	8.23249	8.22829	8.2593	8.21182	8.20458	8.17906	8.19507	8.18579	8.18133	8.21631	8.21534	8.23376	8.21366	8.20405	8.21625	8.20468	8.20826	8.22189	8.21557	8.18765	8.2078	8.18714	8.19248	8.18879	8.20533	8.17201	8.19321	8.22742
0.0782	8.25045	8.20927	8.19898	8.20711	8.24845	8.24342	8.22066	8.2374	8.23147	8.22685	8.24912	8.22014	8.23082	8.24358	8.2538	8.22753	8.20353	8.21138	8.17711	8.16482	8.19517	8.17774	8.2175	8.21407	8.21884	8.22548	8.22082	8.20503	8.21376	8.19734	8.19956	8.21541	8.20612	8.1939	8.18746	8.18842	8.17985	8.19114	8.14895	8.18051	8.2174
0.0784	8.24097	8.21521	8.20378	8.21903	8.23862	8.21977	8.22587	8.23097	8.24387	8.23613	8.23373	8.22393	8.24232	8.23453	8.24896	8.22987	8.21662	8.21434	8.19372	8.1962	8.19513	8.18395	8.2063	8.2244	8.20598	8.21343	8.21039	8.2036	8.21692	8.18826	8.19973	8.20775	8.19657	8.19304	8.20323	8.20418	8.19151	8.18902	8.14037	8.16409	8.23258
0.0786	8.24922	8.21604	8.21343	8.22177	8.22031	8.22567	8.23141	8.23399	8.24178	8.23522	8.22549	8.23193	8.2399	8.23505	8.25873	8.2326	8.22681	8.19309	8.20348	8.17093	8.18643	8.19407	8.1966	8.2112	8.19486	8.21268	8.22603	8.1911	8.18831	8.18554	8.19808	8.18501	8.1747	8.19734	8.1812	8.18574	8.1832	8.18417	8.16336	8.16839	8.24518
0.0788	8.23836	8.2099	8.23228	8.23041	8.21737	8.2222	8.2245	8.23748	8.24443	8.24245	8.24049	8.23086	8.2307	8.20459	8.23256	8.22963	8.22095	8.22462	8.18181	8.15774	8.22215	8.18056	8.18066	8.20467	8.20179	8.21551	8.21242	8.21289	8.20085	8.21086	8.19134	8.17271	8.19543	8.19777	8.2082	8.18952	8.18147	8.19412	8.14647	8.1739	8.24862
0.079	8.23247	8.22203	8.23279	8.2319	8.23542	8.21584	8.206	8.24218	8.23813	8.24055	8.23968	8.24288	8.23622	8.22951	8.21279	8.22515	8.21897	8.22155	8.19794	8.16248	8.20137	8.19895	8.20823	8.20516	8.21049	8.20884	8.21301	8.20105	8.21669	8.19535	8.17756	8.21803	8.20193	8.20096	8.19645	8.19826	8.17398	8.19591	8.16541	8.16663	8.24736
0.0792	8.23121	8.21362	8.22831	8.20468	8.23971	8.21722	8.23465	8.24118	8.23534	8.22147	8.2453	8.20356	8.23446	8.23509	8.24259	8.22196	8.21884	8.22477	8.19324	8.16743	8.19379	8.19763	8.17945	8.20955	8.21087	8.22577	8.21076	8.19898	8.21454	8.18842	8.1949	8.18636	8.20266	8.19857	8.19861	8.21874	8.17749	8.19027	8.16922	8.16486	8.24369
0.0794	8.23976	8.22112	8.23746	8.21902	8.25055	8.22396	8.20932	8.23882	8.23044	8.24039	8.2386	8.22558	8.2549	8.22912	8.21723	8.2373	8.22027	8.21804	8.17702	8.18355	8.19238	8.18166	8.2091	8.21012	8.20319	8.21183	8.2094	8.20138	8.19398	8.18193	8.19719	8.19858	8.19431	8.19908	8.18963	8.20072	8.17957	8.19446	8.14424	8.18809	8.24191
0.0796	8.22852	8.22646	8.22246	8.21937	8.22815	8.2207	8.20694	8.25397	8.25258	8.22413	8.22914	8.25017	8.24215	8.22302	8.21446	8.23182	8.20791	8.22079	8.2025	8.18726	8.19053	8.18	8.19688	8.19093	8.21161	8.21012	8.19159	8.20231	8.2027	8.19847	8.19198	8.19211	8.18821	8.20004	8.19729	8.19009	8.17613	8.20102	8.16624	8.15365	8.24292
0.0798	8.24488	8.21064	8.23011	8.21349	8.24795	8.23593	8.21728	8.25045	8.22082	8.2167	8.23806	8.23119	8.24777	8.23202	8.21769	8.23945	8.21553	8.23218	8.20688	8.17329	8.19597	8.1869	8.20286	8.21133	8.22019	8.20586	8.2081	8.20008	8.19828	8.2077	8.20326	8.20408	8.18238	8.19902	8.18079	8.16925	8.18213	8.1883	8.18936	8.16	8.25369
0.08	8.25385	8.20972	8.24711	8.2039	8.22611	8.24173	8.20211	8.23043	8.22009	8.23997	8.24969	8.23491	8.22048	8.22151	8.22535	8.23253	8.22395	8.21255	8.19263	8.17419	8.2093	8.18062	8.19827	8.20637	8.20189	8.20771	8.20671	8.1999	8.21058	8.18679	8.20127	8.18267	8.21676	8.19939	8.18982	8.19482	8.18349	8.16931	8.16897	8.16143	8.24473
0.0802	8.2417	8.2262	8.21043	8.21709	8.23086	8.21594	8.20395	8.23239	8.23008	8.23814	8.25036	8.22684	8.23732	8.23578	8.21846	8.23705	8.20888	8.22723	8.19183	8.18608	8.19632	8.19125	8.21034	8.21537	8.21087	8.20691	8.21123	8.19096	8.19007	8.19959	8.18471	8.20891	8.19092	8.1891	8.22462	8.21232	8.18313	8.19711	8.15959	8.174	8.25218
0.0804	8.24694	8.2158	8.22275	8.22946	8.22159	8.22634	8.19789	8.24755	8.23008	8.22395	8.232	8.2242	8.22606	8.24495	8.22691	8.23303	8.21569	8.22447	8.17798	8.16382	8.19616	8.18995	8.21173	8.21651	8.2163	8.22109	8.21013	8.18863	8.19101	8.1979	8.207	8.19461	8.20904	8.21089	8.20166	8.18933	8.17438	8.17381	8.1677	8.15662	8.24991
0.0806	8.24501	8.21617	8.22153	8.21908	8.22654	8.22894	8.19591	8.25532	8.20757	8.23387	8.23077	8.22708	8.22163	8.23634	8.24358	8.22286	8.21679	8.20652	8.20912	8.17432	8.19831	8.17224	8.21248	8.22092	8.21358	8.21303	8.20141	8.18151	8.19595	8.19915	8.19678	8.19825	8.21341	8.19182	8.20035	8.19139	8.18515	8.18023	8.16634	8.17896	8.23867
0.0808	8.24613	8.20277	8.20664	8.234	8.24385	8.24872	8.21723	8.24092	8.23047	8.23899	8.25955	8.22856	8.23483	8.24947	8.23532	8.24584	8.21088	8.22913	8.20106	8.17427	8.19469	8.19467	8.21081	8.20118	8.22231	8.22475	8.19961	8.22867	8.21009	8.20952	8.17715	8.19347	8.19063	8.19599	8.19374	8.18573	8.17099	8.16783	8.16258	8.17411	8.24087
0.081	8.23453	8.23937	8.20748	8.21937	8.21067	8.23239	8.22228	8.22071	8.23907	8.22063	8.24406	8.22008	8.23975	8.22631	8.24476	8.24632	8.21554	8.20876	8.18251	8.1601	8.18235	8.17722	8.21876	8.20822	8.19394	8.21525	8.21593	8.20217	8.20024	8.20794	8.18964	8.19129	8.18693	8.20794	8.20929	8.18592	8.18747	8.16642	8.16146	8.17516	8.24267
0.0812	8.24353	8.20938	8.23193	8.222	8.21321	8.21787	8.25064	8.23646	8.22841	8.22347	8.2412	8.23112	8.2223	8.22256	8.22722	8.2285	8.22918	8.20219	8.18501	8.18602	8.20124	8.16319	8.20756	8.18832	8.2015	8.18876	8.2076	8.21857	8.18131	8.19313	8.18054	8.17679	8.20186	8.19705	8.18584	8.19732	8.19936	8.1743	8.14979	8.15019	8.24612
0.0814	8.24571	8.22435	8.21671	8.20388	8.22955	8.22898	8.21688	8.23443	8.24082	8.23275	8.24719	8.23665	8.22474	8.23066	8.222	8.2177	8.21902	8.2121	8.19059	8.17167	8.20415	8.17755	8.18736	8.19406	8.21036	8.20692	8.22165	8.21863	8.18616	8.2134	8.17847	8.2052	8.21623	8.20289	8.19299	8.18048	8.18817	8.17677	8.16756	8.15679	8.25343
0.0816	8.25816	8.21829	8.21422	8.19715	8.22329	8.21394	8.23	8.22062	8.20757	8.22462	8.23938	8.22309	8.22969	8.21613	8.23192	8.23076	8.23174	8.21987	8.21223	8.17454	8.19865	8.19322	8.1896	8.18559	8.1971	8.19767	8.20025	8.20624	8.19057	8.2073	8.2007	8.19145	8.21077	8.18259	8.19493	8.19932	8.18201	8.19635	8.15665	8.17836	8.25115
0.0818	8.23299	8.21547	8.21891	8.22001	8.23834	8.23133	8.21375	8.22816	8.20505	8.22211	8.22412	8.21769	8.22056	8.22011	8.23123	8.2364	8.20942	8.21248	8.20693	8.17734	8.17986	8.19257	8.19907	8.19056	8.20079	8.19289	8.19983	8.20914	8.22185	8.21244	8.20542	8.19323	8.20308	8.20151	8.20092	8.16957	8.18297	8.17876	8.1514	8.18525	8.25295
0.082	8.24552	8.2253	8.22746	8.2269	8.21562	8.24523	8.23153	8.23266	8.23005	8.21903	8.24734	8.23495	8.23446	8.21715	8.24521	8.21873	8.21448	8.2289	8.19376	8.16303	8.19286	8.19099	8.2087	8.19218	8.20412	8.19715	8.21517	8.20863	8.19091	8.1915	8.18082	8.18711	8.20881	8.2083	8.2037	8.18021	8.18135	8.18551	8.17641	8.16953	8.26593
0.0822	8.21655	8.22026	8.21948	8.21584	8.2319	8.22766	8.22853	8.22867	8.22717	8.22573	8.23051	8.22732	8.24016	8.2338	8.22631	8.21254	8.22027	8.22764	8.18137	8.17667	8.18765	8.19283	8.21064	8.19163	8.21784	8.22592	8.19777	8.20807	8.19903	8.19338	8.18218	8.18327	8.19498	8.18589	8.17173	8.1861	8.16691	8.17683	8.1683	8.18119	8.24876
0.0824	8.24065	8.22703	8.20707	8.22521	8.21342	8.22514	8.20749	8.23554	8.2406	8.23777	8.22995	8.24636	8.23223	8.23174	8.24795	8.24093	8.22631	8.20879	8.18461	8.18319	8.16961	8.18251	8.19683	8.20298	8.22454	8.21729	8.21357	8.20864	8.20417	8.21077	8.20754	8.2058	8.19186	8.20085	8.18902	8.18508	8.17773	8.20056	8.18673	8.17046	8.23613
0.0826	8.24759	8.21711	8.2145	8.22567	8.23147	8.24484	8.21901	8.24079	8.23625	8.23339	8.22975	8.23395	8.22567	8.23172	8.2317	8.2358	8.23543	8.22029	8.18232	8.17207	8.19607	8.18877	8.21819	8.20117	8.22562	8.20397	8.20107	8.21019	8.19799	8.19979	8.20871	8.20256	8.18771	8.2156	8.19528	8.20669	8.18974	8.17513	8.17904	8.16355	8.24419
0.0828	8.2431	8.22744	8.19982	8.23849	8.23435	8.2185	8.2221	8.21737	8.23792	8.21793	8.23888	8.23415	8.23378	8.23606	8.22505	8.22351	8.22307	8.21022	8.20314	8.1822	8.20412	8.1641	8.20128	8.19187	8.21271	8.20169	8.21989	8.19448	8.18285	8.20708	8.20231	8.18318	8.18394	8.18541	8.1839	8.19325	8.17303	8.1773	8.14579	8.16891	8.24403
0.083	8.24029	8.21735	8.19329	8.22487	8.2247	8.19686	8.21668	8.22835	8.21798	8.24386	8.2478	8.23172	8.22165	8.22747	8.20733	8.22193	8.21457	8.22867	8.21308	8.18131	8.19297	8.18499	8.19024	8.20525	8.21205	8.20674	8.18546	8.20116	8.21838	8.18358	8.18833	8.18233	8.18059	8.19314	8.18142	8.19859	8.17822	8.1749	8.1673	8.15732	8.21915
0.0832	8.241	8.23381	8.22873	8.22634	8.22428	8.21705	8.22369	8.22905	8.22325	8.23209	8.24777	8.22798	8.22982	8.23394	8.21344	8.23041	8.21728	8.20237	8.17952	8.16979	8.18841	8.19059	8.20319	8.19661	8.19921	8.21888	8.20402	8.17895	8.20033	8.19349	8.19974	8.20108	8.20656	8.18974	8.18713	8.19946	8.18987	8.18103	8.16218	8.17112	8.2441
0.0834	8.24212	8.23143	8.23956	8.22671	8.23405	8.22866	8.23483	8.20615	8.23375	8.23447	8.24247	8.22641	8.23664	8.21992	8.22633	8.20529	8.21585	8.22712	8.17916	8.15585	8.18441	8.17125	8.20126	8.19829	8.22337	8.21847	8.21778	8.19055	8.18625	8.19812	8.18705	8.19077	8.21995	8.18877	8.18832	8.18632	8.18498	8.19068	8.16645	8.15498	8.26
0.0836	8.23734	8.21411	8.22462	8.21313	8.22198	8.23784	8.2228	8.24216	8.24453	8.24593	8.24876	8.23137	8.23077	8.2159	8.23034	8.21932	8.23137	8.20948	8.19247	8.16408	8.19011	8.17106	8.1821	8.21695	8.20145	8.21634	8.20312	8.17735	8.18929	8.1932	8.17994	8.19825	8.20443	8.18439	8.19568	8.18753	8.1835	8.16768	8.17353	8.15152	8.23732
0.0838	8.24814	8.21323	8.21779	8.2168	8.22557	8.22628	8.21124	8.23081	8.22598	8.22248	8.23454	8.24755	8.22546	8.21259	8.22643	8.20817	8.20214	8.21381	8.18674	8.17677	8.17575	8.2048	8.19412	8.19463	8.18519	8.22152	8.20435	8.18549	8.21197	8.19333	8.19891	8.20697	8.18595	8.17865	8.19947	8.19616	8.19251	8.1873	8.15927	8.1751	8.24552
0.084	8.22879	8.19969	8.21283	8.22132	8.2083	8.21467	8.23145	8.21971	8.23182	8.23912	8.23253	8.22669	8.22283	8.21906	8.23401	8.21469	8.20643	8.21084	8.19077	8.17775	8.17981	8.17574	8.1939	8.19351	8.21469	8.19633	8.21007	8.2038	8.19466	8.20308	8.18241	8.17989	8.19406	8.17894	8.18852	8.15843	8.16984	8.17329	8.16162	8.18554	8.25286
0.0842	8.24287	8.20951	8.22385	8.2255	8.22773	8.22998	8.22133	8.23344	8.23678	8.23942	8.22917	8.21254	8.22633	8.23133	8.2342	8.22121	8.21346	8.22781	8.19539	8.15567	8.18923	8.18564	8.18841	8.20753	8.20879	8.19829	8.21854	8.21251	8.19306	8.20432	8.18847	8.17633	8.20468	8.20702	8.18984	8.20585	8.16604	8.18222	8.18223	8.17423	8.26853
0.0844	8.24061	8.23523	8.21394	8.22422	8.22996	8.21636	8.21953	8.23294	8.22323	8.25187	8.24491	8.23376	8.22967	8.22881	8.2152	8.2112	8.2028	8.19217	8.18759	8.1797	8.18676	8.19456	8.20261	8.21878	8.2067	8.20693	8.20756	8.19551	8.19016	8.19527	8.20095	8.1888	8.19882	8.21374	8.19293	8.19393	8.16345	8.17214	8.16912	8.18188	8.22787
0.0846	8.24694	8.20672	8.20461	8.22987	8.22263	8.21675	8.2116	8.2214	8.22606	8.22686	8.23293	8.24264	8.22971	8.22064	8.22234	8.22355	8.19506	8.20717	8.18156	8.17298	8.19297	8.18828	8.20128	8.19962	8.19419	8.21311	8.22568	8.19085	8.19408	8.19858	8.1945	8.1895	8.19513	8.1993	8.18561	8.185	8.16719	8.19206	8.16708	8.1733	8.25254
0.0848	8.25841	8.23401	8.21382	8.22692	8.23987	8.21658	8.20789	8.21538	8.19787	8.22005	8.25103	8.23087	8.20907	8.22355	8.22227	8.22976	8.2009	8.21349	8.19993	8.18739	8.19904	8.18472	8.19408	8.2133	8.21333	8.20473	8.20569	8.20123	8.20355	8.22673	8.18352	8.17422	8.2012	8.19708	8.20172	8.18854	8.16015	8.19535	8.19201	8.18541	8.26112
0.085	8.26044	8.21407	8.21489	8.22446	8.20173	8.22455	8.20288	8.21877	8.21948	8.22344	8.23948	8.22925	8.22289	8.22189	8.23241	8.22014	8.21665	8.21946	8.17754	8.18645	8.1916	8.18091	8.20103	8.21838	8.20784	8.20814	8.1966	8.21426	8.1936	8.21706	8.17545	8.18523	8.19541	8.19601	8.19421	8.19797	8.19917	8.19331	8.18283	8.17728	8.25171
0.0852	8.24672	8.22592	8.22282	8.22843	8.22629	8.23385	8.21671	8.23619	8.2276	8.22555	8.2425	8.23205	8.22812	8.22576	8.23231	8.22349	8.23092	8.19764	8.18024	8.16244	8.19563	8.17397	8.20005	8.20617	8.21035	8.20066	8.20069	8.18737	8.19961	8.21043	8.18584	8.1983	8.21818	8.20528	8.20642	8.18192	8.21007	8.17997	8.16916	8.16282	8.24577
0.0854	8.22294	8.22532	8.21703	8.21821	8.21861	8.21526	8.20831	8.21844	8.21962	8.23231	8.23323	8.22716	8.22145	8.22105	8.21462	8.22607	8.2235	8.18909	8.18458	8.17169	8.19843	8.17063	8.21836	8.21313	8.21441	8.1903	8.19178	8.18905	8.21737	8.1987	8.19668	8.17325	8.20493	8.18466	8.19938	8.17641	8.19502	8.17797	8.1566	8.16655	8.23893
0.0856	8.22757	8.20032	8.21811	8.23245	8.21326	8.22586	8.23266	8.22531	8.24891	8.23583	8.22914	8.22713	8.23344	8.21521	8.23495	8.24804	8.2106	8.19954	8.19012	8.16606	8.1886	8.18459	8.21105	8.20652	8.21746	8.21436	8.18891	8.20834	8.21198	8.19333	8.19254	8.19119	8.21487	8.17957	8.22376	8.17325	8.19345	8.1766	8.14848	8.16647	8.24991
0.0858	8.21653	8.21962	8.22523	8.21425	8.22047	8.20485	8.21172	8.22194	8.24528	8.2266	8.22568	8.23275	8.24065	8.20652	8.21234	8.23497	8.2019	8.22663	8.18653	8.17634	8.19054	8.17459	8.21647	8.21124	8.2091	8.20528	8.19673	8.21074	8.18475	8.19252	8.20241	8.19297	8.19633	8.18202	8.1938	8.18952	8.16627	8.18623	8.16272	8.17507	8.22509
0.086	8.22926	8.23762	8.22307	8.22754	8.22139	8.2242	8.22765	8.23134	8.24938	8.249	8.23503	8.24723	8.22922	8.21418	8.21325	8.24069	8.21434	8.21379	8.17933	8.16671	8.18207	8.15345	8.20988	8.18425	8.17407	8.21479	8.19233	8.21169	8.20706	8.20153	8.17725	8.18935	8.21137	8.19435	8.18362	8.17779	8.17088	8.1993	8.16735	8.17231	8.22807
0.0862	8.2433	8.19811	8.20559	8.21787	8.2229	8.22239	8.22138	8.21844	8.2442	8.22652	8.23347	8.23805	8.23281	8.2266	8.23747	8.21972	8.22836	8.20663	8.18008	8.17258	8.20647	8.17396	8.20692	8.19423	8.19646	8.2092	8.191	8.20748	8.2051	8.19049	8.20156	8.20459	8.20557	8.19431	8.1673	8.17628	8.1883	8.20338	8.15259	8.17165	8.25283
0.0864	8.22896	8.21811	8.20752	8.23029	8.22427	8.21691	8.23275	8.23462	8.23025	8.2332	8.23111	8.23587	8.22518	8.21415	8.25017	8.20946	8.21835	8.2126	8.18029	8.18466	8.19747	8.17466	8.21001	8.19161	8.193	8.21397	8.18664	8.19623	8.19047	8.20313	8.1876	8.20166	8.19759	8.21517	8.17407	8.21001	8.18782	8.18901	8.16537	8.17069	8.24128
0.0866	8.2468	8.2032	8.2021	8.21632	8.23057	8.22575	8.2168	8.22718	8.2219	8.20741	8.22681	8.22083	8.24365	8.22226	8.2374	8.1933	8.21775	8.1978	8.18586	8.17643	8.2084	8.17779	8.20873	8.17747	8.19525	8.19482	8.19261	8.18681	8.18673	8.19253	8.19304	8.21084	8.20033	8.20314	8.18486	8.21667	8.16509	8.19002	8.16494	8.16037	8.24586
0.0868	8.21996	8.21207	8.21105	8.19754	8.21887	8.23782	8.19928	8.24834	8.23884	8.20379	8.22825	8.21661	8.23351	8.21436	8.23265	8.22052	8.23144	8.21914	8.17817	8.18377	8.19014	8.1865	8.20297	8.20233	8.20685	8.20824	8.20752	8.19042	8.20732	8.20649	8.1777	8.20116	8.194	8.20142	8.18877	8.20073	8.17695	8.20047	8.16552	8.14701	8.24459
0.087	8.23423	8.20539	8.22363	8.22119	8.22906	8.22459	8.21626	8.24569	8.24232	8.21477	8.21476	8.23103	8.21838	8.21976	8.23846	8.19578	8.21123	8.23443	8.16975	8.19599	8.17795	8.18038	8.19655	8.21032	8.19649	8.20892	8.1989	8.20412	8.21508	8.21559	8.17638	8.16808	8.19759	8.18654	8.19815	8.20076	8.14895	8.15538	8.14251	8.1581	8.25439
0.0872	8.23096	8.20645	8.20386	8.23333	8.22295	8.21998	8.20847	8.24258	8.23094	8.22082	8.24179	8.21229	8.22544	8.21676	8.25281	8.22546	8.20812	8.23473	8.1854	8.1697	8.18323	8.1852	8.19201	8.184	8.1935	8.2038	8.20367	8.20626	8.2158	8.20829	8.19356	8.17983	8.19248	8.19664	8.21861	8.19485	8.1704	8.18531	8.15785	8.151	8.24129
0.0874	8.23735	8.22014	8.21421	8.2305	8.23148	8.22562	8.2125	8.22732	8.22479	8.23855	8.24321	8.24203	8.23009	8.21062	8.24052	8.22327	8.21258	8.21931	8.18704	8.17358	8.18048	8.17817	8.19663	8.20451	8.21934	8.21481	8.19718	8.19219	8.1978	8.20152	8.1802	8.19521	8.19302	8.16805	8.19742	8.19554	8.16316	8.17991	8.14673	8.1776	8.26376
0.0876	8.2253	8.23811	8.20685	8.24026	8.20804	8.21932	8.21803	8.22678	8.21527	8.22946	8.24043	8.2405	8.21389	8.21878	8.22604	8.22608	8.2116	8.21376	8.19695	8.17846	8.18282	8.18878	8.19493	8.18537	8.20807	8.1992	8.20879	8.19984	8.19297	8.21424	8.19952	8.19703	8.19945	8.18267	8.19289	8.18755	8.19234	8.16824	8.15835	8.16631	8.24112
0.0878	8.2248	8.21	8.20549	8.22475	8.22744	8.23057	8.2127	8.219	8.21976	8.24872	8.23874	8.23382	8.22429	8.21275	8.22976	8.23826	8.22451	8.20666	8.16405	8.18283	8.17801	8.17079	8.19545	8.20726	8.19727	8.21848	8.18442	8.21094	8.18941	8.20203	8.19133	8.18019	8.2148	8.19177	8.19041	8.17829	8.20533	8.18921	8.17288	8.16377	8.24098
0.088	8.2456	8.21148	8.21135	8.2015	8.22854	8.22444	8.21237	8.22108	8.22698	8.22956	8.2401	8.22781	8.22546	8.22276	8.21717	8.23071	8.21384	8.2159	8.18339	8.175	8.19534	8.19658	8.19197	8.17781	8.19822	8.20751	8.20565	8.20037	8.20813	8.19605	8.1839	8.18238	8.18284	8.2069	8.20869	8.18902	8.18855	8.17173	8.15746	8.17886	8.21873
0.0882	8.23764	8.22164	8.20015	8.20076	8.22771	8.21607	8.20532	8.23159	8.23767	8.22358	8.22992	8.22073	8.2292	8.22774	8.22145	8.22561	8.21194	8.20174	8.20652	8.17477	8.18912	8.19822	8.20608	8.20065	8.19847	8.20812	8.21348	8.18108	8.21221	8.19811	8.17608	8.1955	8.20015	8.19746	8.19747	8.19095	8.19371	8.17925	8.17701	8.16708	8.2334
0.0884	8.2467	8.20879	8.18716	8.22263	8.22904	8.21939	8.21071	8.23575	8.22904	8.21692	8.23837	8.23104	8.2256	8.23067	8.22814	8.22466	8.21691	8.21864	8.19322	8.15186	8.17621	8.18449	8.20081	8.2022	8.20948	8.2127	8.2002	8.18673	8.19808	8.20075	8.20048	8.21228	8.19835	8.19034	8.19669	8.19093	8.18981	8.15199	8.15088	8.16519	8.23384
0.0886	8.22926	8.22206	8.21826	8.23367	8.22219	8.2183	8.20446	8.21509	8.21805	8.21104	8.24055	8.23432	8.2382	8.23192	8.24012	8.22101	8.19556	8.2098	8.198	8.17609	8.17855	8.15103	8.19346	8.20273	8.1982	8.20375	8.19968	8.19706	8.1853	8.21428	8.19654	8.18343	8.2018	8.19836	8.18871	8.18392	8.17865	8.17082	8.16062	8.15978	8.23237
0.0888	8.22631	8.22006	8.22808	8.21738	8.21672	8.2349	8.2136	8.23066	8.22102	8.20967	8.24386	8.23144	8.21973	8.225	8.25244	8.24155	8.20736	8.20798	8.19515	8.17934	8.17166	8.18339	8.18662	8.19304	8.20507	8.21546	8.19278	8.20161	8.17624	8.18186	8.1882	8.18244	8.20352	8.1954	8.18502	8.17388	8.17867	8.18101	8.16118	8.16342	8.23888
0.089	8.23726	8.2294	8.23335	8.22373	8.21684	8.21915	8.20918	8.22628	8.24894	8.22272	8.22803	8.21862	8.23203	8.21923	8.24426	8.23744	8.20584	8.2062	8.17419	8.17497	8.1832	8.17497	8.18903	8.20121	8.20165	8.18955	8.1863	8.19214	8.21095	8.20436	8.21056	8.19291	8.19506	8.18446	8.19737	8.18418	8.18033	8.16673	8.1672	8.15986	8.24886
0.0892	8.23853	8.23119	8.19256	8.19712	8.22007	8.21186	8.21622	8.22793	8.2378	8.24505	8.24775	8.21953	8.22783	8.20514	8.22228	8.2224	8.23201	8.20796	8.19385	8.17592	8.17967	8.17713	8.19599	8.20338	8.21064	8.21126	8.18113	8.21741	8.21559	8.19242	8.2054	8.1892	8.17832	8.20652	8.19006	8.20437	8.17441	8.17665	8.17763	8.16362	8.2353
0.0894	8.22919	8.21001	8.18783	8.2199	8.2146	8.21363	8.21905	8.22842	8.24394	8.23284	8.2382	8.21959	8.22111	8.2126	8.21716	8.22594	8.20498	8.22127	8.18508	8.16935	8.19621	8.19031	8.19149	8.2022	8.20188	8.21305	8.20171	8.19935	8.19941	8.18872	8.21056	8.19269	8.18864	8.19489	8.17716	8.17943	8.19337	8.17167	8.18155	8.16467	8.25605
0.0896	8.2184	8.20762	8.21674	8.22377	8.20475	8.20506	8.20087	8.22912	8.22681	8.21546	8.23	8.21526	8.22826	8.21893	8.20143	8.23085	8.21736	8.22141	8.18081	8.16645	8.18943	8.18071	8.18213	8.18439	8.19899	8.19585	8.19841	8.22121	8.19046	8.19546	8.1943	8.18604	8.18436	8.1866	8.18189	8.17788	8.18607	8.18703	8.18132	8.17758	8.23358
0.0898	8.23745	8.2102	8.22049	8.22822	8.21409	8.22205	8.21308	8.23884	8.22982	8.21697	8.23453	8.2173	8.23174	8.22069	8.2227	8.20489	8.22478	8.21218	8.1876	8.17317	8.19839	8.1849	8.19813	8.20348	8.19909	8.20067	8.21292	8.20745	8.1711	8.19349	8.20371	8.20306	8.17684	8.18629	8.17082	8.17626	8.17495	8.17795	8.16593	8.15784	8.23207
0.09	8.23746	8.21748	8.21637	8.22099	8.20833	8.23363	8.19942	8.23027	8.23409	8.22312	8.23053	8.24116	8.22844	8.20938	8.22804	8.22365	8.2073	8.19796	8.17445	8.18718	8.17361	8.17152	8.20111	8.18586	8.19561	8.21403	8.19523	8.19299	8.18095	8.19643	8.18263	8.19103	8.19871	8.19147	8.19204	8.17956	8.16773	8.18542	8.15684	8.16576	8.23238
0.0902	8.24584	8.20723	8.1953	8.24096	8.20852	8.21363	8.22408	8.21569	8.23858	8.22367	8.2346	8.23102	8.20401	8.22802	8.21214	8.22685	8.18677	8.20666	8.17965	8.17221	8.17893	8.1696	8.21185	8.20452	8.20342	8.19857	8.19648	8.18427	8.19715	8.20749	8.17471	8.19669	8.19028	8.20138	8.20009	8.1845	8.16491	8.19004	8.14282	8.15801	8.22331
0.0904	8.23856	8.20913	8.19709	8.21341	8.21604	8.21776	8.19047	8.23796	8.23916	8.22373	8.22764	8.21632	8.23898	8.2267	8.21641	8.22439	8.20218	8.20703	8.18492	8.16685	8.18582	8.17257	8.20471	8.21651	8.19659	8.20458	8.20961	8.19285	8.1855	8.19212	8.18459	8.19292	8.17374	8.20072	8.17266	8.1949	8.17777	8.19414	8.16485	8.13971	8.22297
0.0906	8.2336	8.21125	8.21414	8.22294	8.22014	8.22392	8.21176	8.22548	8.2351	8.22227	8.24835	8.22873	8.23864	8.21739	8.22312	8.18995	8.18679	8.21242	8.16808	8.17769	8.17866	8.19248	8.20307	8.18912	8.20971	8.23216	8.1962	8.18304	8.20801	8.17036	8.21033	8.20388	8.19326	8.19328	8.18854	8.19413	8.16253	8.18689	8.1558	8.156	8.23546
0.0908	8.22164	8.20611	8.21604	8.21871	8.20853	8.20258	8.20594	8.21436	8.23072	8.20464	8.23271	8.21999	8.22682	8.20794	8.21512	8.22609	8.20519	8.21654	8.16461	8.20443	8.19017	8.17841	8.19937	8.1824	8.20334	8.20653	8.1953	8.17899	8.20065	8.19209	8.19028	8.20718	8.19214	8.18376	8.18812	8.1853	8.18109	8.18831	8.15116	8.16831	8.24782
0.091	8.21405	8.18399	8.20735	8.23749	8.2159	8.20876	8.20856	8.22395	8.21406	8.19947	8.21418	8.2308	8.21838	8.23565	8.22899	8.21752	8.21621	8.21556	8.18782	8.17075	8.16922	8.18209	8.18529	8.18401	8.18735	8.19497	8.20161	8.17446	8.18698	8.1945	8.19235	8.18179	8.20727	8.18999	8.19954	8.19772	8.183	8.18493	8.14857	8.1667	8.22956
0.0912	8.2287	8.21656	8.23369	8.23225	8.23974	8.22177	8.21853	8.23089	8.22339	8.21291	8.24554	8.23519	8.23541	8.21733	8.22853	8.23244	8.21855	8.22046	8.18912	8.16341	8.18299	8.17787	8.19707	8.20284	8.20096	8.21012	8.2152	8.20152	8.19604	8.20594	8.18795	8.18449	8.21866	8.18993	8.20814	8.17583	8.17921	8.16657	8.1566	8.17388	8.24704
0.0914	8.2369	8.21677	8.21189	8.23604	8.21433	8.20926	8.2036	8.2211	8.21857	8.23718	8.22413	8.23883	8.21054	8.23301	8.21549	8.2222	8.22567	8.21083	8.18637	8.18559	8.18724	8.17898	8.20045	8.21383	8.1875	8.20005	8.199	8.19593	8.19401	8.20381	8.18423	8.18614	8.20563	8.18477	8.20002	8.17937	8.18285	8.17166	8.14329	8.18359	8.22885
0.0916	8.24941	8.20525	8.21137	8.21708	8.2353	8.22029	8.18523	8.21642	8.22472	8.21967	8.2169	8.21216	8.21805	8.23074	8.22487	8.22576	8.2021	8.21374	8.1838	8.18108	8.19605	8.16632	8.20482	8.21377	8.18972	8.21022	8.20347	8.19048	8.17247	8.18327	8.20533	8.19546	8.20965	8.19267	8.18281	8.1672	8.18161	8.18275	8.14707	8.17906	8.21748
0.0918	8.22433	8.20187	8.22523	8.24158	8.22948	8.2335	8.18837	8.21708	8.21074	8.22567	8.22193	8.21242	8.2221	8.22181	8.22167	8.2293	8.21486	8.1974	8.18862	8.16835	8.1805	8.1843	8.19596	8.20788	8.18409	8.19363	8.18292	8.19408	8.16759	8.21024	8.20451	8.19962	8.1884	8.19329	8.19563	8.17839	8.17603	8.18341	8.16821	8.17376	8.22354
0.092	8.23218	8.21457	8.21266	8.23046	8.22051	8.23091	8.21018	8.22109	8.21129	8.22769	8.24907	8.23791	8.24751	8.20082	8.23235	8.2236	8.20894	8.20489	8.17515	8.16769	8.17815	8.17275	8.2123	8.20198	8.19876	8.19112	8.19136	8.18957	8.19036	8.21579	8.19953	8.20612	8.19539	8.18551	8.17392	8.18624	8.17333	8.18515	8.15636	8.13989	8.23745
0.0922	8.25146	8.20479	8.19527	8.23211	8.22398	8.23095	8.20227	8.21816	8.21282	8.22072	8.2331	8.21435	8.23139	8.22141	8.23325	8.21902	8.22253	8.23212	8.17459	8.17165	8.17353	8.16847	8.19027	8.19496	8.19667	8.18511	8.18521	8.20719	8.18606	8.20591	8.19786	8.16462	8.18903	8.17768	8.19319	8.18182	8.18259	8.18084	8.15206	8.16316	8.23006
0.0924	8.24716	8.20992	8.21126	8.22623	8.2215	8.21599	8.20113	8.23811	8.22465	8.21316	8.23245	8.21816	8.21628	8.20959	8.21633	8.21558	8.20829	8.22688	8.16002	8.19326	8.18264	8.17308	8.19993	8.20209	8.20766	8.18886	8.20392	8.19122	8.1805	8.20676	8.18948	8.17019	8.18294	8.18828	8.20138	8.18467	8.18519	8.17855	8.15413	8.16939	8.22532
0.0926	8.25455	8.20406	8.20483	8.21534	8.23056	8.21467	8.19907	8.21212	8.22973	8.23156	8.23596	8.22587	8.22448	8.22536	8.23808	8.20492	8.19566	8.20989	8.15347	8.17826	8.18818	8.17648	8.17016	8.20199	8.19303	8.19739	8.19431	8.17549	8.18117	8.19304	8.16945	8.19331	8.20325	8.17579	8.19891	8.17781	8.17452	8.18833	8.15637	8.188	8.22366
0.0928	8.25365	8.2178	8.21971	8.21383	8.22618	8.21847	8.23534	8.23825	8.22051	8.22147	8.22328	8.23087	8.23884	8.20951	8.21817	8.21125	8.18972	8.19867	8.1632	8.16575	8.17811	8.18327	8.2096	8.2073	8.19332	8.20212	8.19682	8.18308	8.19432	8.19478	8.17015	8.18587	8.17488	8.19229	8.20013	8.19578	8.17838	8.17669	8.17878	8.15795	8.25339
0.093	8.23302	8.21228	8.21349	8.19672	8.22524	8.23217	8.22241	8.23574	8.22605	8.2039	8.2248	8.22309	8.2154	8.21156	8.22556	8.20627	8.23131	8.19491	8.17905	8.16484	8.19386	8.19088	8.21267	8.20062	8.21061	8.18862	8.20543	8.19454	8.19157	8.19021	8.18749	8.20013	8.18714	8.18601	8.16977	8.1775	8.17348	8.16704	8.16087	8.14615	8.24905
0.0932	8.23904	8.2129	8.2062	8.21379	8.21767	8.21023	8.2092	8.23263	8.22976	8.19968	8.22972	8.19945	8.2032	8.23728	8.21514	8.20025	8.22823	8.20555	8.18166	8.17407	8.19632	8.17937	8.18566	8.18014	8.21283	8.22021	8.19716	8.18923	8.17948	8.20683	8.18107	8.20632	8.18349	8.19227	8.18998	8.18836	8.16091	8.17079	8.1725	8.16483	8.23556
0.0934	8.23683	8.19815	8.22454	8.20808	8.20448	8.21871	8.20757	8.21533	8.2136	8.20505	8.22794	8.1975	8.21517	8.20899	8.209	8.23358	8.20017	8.20176	8.18515	8.17315	8.19579	8.15391	8.18471	8.20157	8.21036	8.19266	8.20221	8.18568	8.18599	8.20978	8.192	8.20357	8.1861	8.19465	8.1938	8.1749	8.17389	8.1679	8.17338	8.17065	8.25391
0.0936	8.25039	8.20779	8.21948	8.19465	8.21955	8.21821	8.21227	8.24133	8.23602	8.22091	8.22891	8.22205	8.22956	8.21997	8.20683	8.22828	8.20564	8.1975	8.17643	8.17565	8.17228	8.1528	8.18885	8.19918	8.18824	8.20569	8.17821	8.18103	8.18439	8.19753	8.18519	8.19697	8.19809	8.20171	8.1854	8.18366	8.18473	8.15923	8.164	8.16432	8.24798
0.0938	8.2381	8.21959	8.20716	8.23125	8.21789	8.21128	8.2051	8.21637	8.23044	8.22832	8.23418	8.23784	8.21111	8.21523	8.21489	8.22393	8.19613	8.21549	8.18165	8.1613	8.17684	8.17321	8.18871	8.20957	8.18654	8.21336	8.18397	8.20277	8.18548	8.18051	8.2004	8.17944	8.20675	8.18863	8.18592	8.18982	8.18189	8.16585	8.16795	8.15539	8.24382
0.094	8.22714	8.21342	8.21252	8.23466	8.23371	8.20958	8.19444	8.21879	8.22699	8.24018	8.22899	8.20465	8.23473	8.22808	8.22088	8.22376	8.22035	8.21848	8.17924	8.16845	8.17899	8.16882	8.20584	8.19765	8.19092	8.19424	8.20624	8.20781	8.17915	8.19383	8.17915	8.17809	8.19348	8.19742	8.19492	8.1953	8.18325	8.15593	8.15435	8.14742	8.23708
0.0942	8.22385	8.2121	8.21151	8.2263	8.22022	8.21867	8.18449	8.233	8.23296	8.21908	8.22896	8.19232	8.21259	8.21576	8.22083	8.21095	8.20719	8.19233	8.1852	8.17853	8.16789	8.17486	8.19969	8.18513	8.18316	8.19821	8.19855	8.19975	8.18015	8.1985	8.171	8.18595	8.19358	8.2061	8.19821	8.19401	8.19113	8.18388	8.15905	8.16972	8.23317
0.0944	8.21452	8.20505	8.20151	8.21959	8.21917	8.2268	8.20475	8.22145	8.25881	8.20827	8.23838	8.21079	8.21417	8.2058	8.22165	8.20817	8.20562	8.19997	8.16873	8.16737	8.18684	8.18094	8.1826	8.19828	8.18496	8.1982	8.18847	8.20586	8.17747	8.19874	8.18338	8.18492	8.20271	8.19955	8.19225	8.18326	8.1729	8.19855	8.14939	8.15488	8.23057
0.0946	8.21704	8.20557	8.20927	8.21687	8.22436	8.2218	8.2041	8.22588	8.23369	8.21112	8.22473	8.22122	8.22364	8.22111	8.22606	8.19718	8.21334	8.21307	8.16422	8.17649	8.16769	8.16812	8.18681	8.20726	8.18437	8.22018	8.20563	8.18792	8.20004	8.1976	8.16943	8.21059	8.18684	8.18221	8.18847	8.17451	8.17632	8.19347	8.14808	8.17734	8.21856
0.0948	8.24333	8.19288	8.20046	8.22342	8.22165	8.21025	8.22424	8.21394	8.23686	8.21242	8.23909	8.23021	8.21699	8.23784	8.23262	8.22854	8.22528	8.20951	8.17558	8.16531	8.16499	8.17646	8.21502	8.20724	8.18982	8.19455	8.2023	8.19079	8.19838	8.21013	8.17584	8.20559	8.2029	8.18437	8.19209	8.18162	8.17962	8.18709	8.15615	8.16505	8.22123
0.095	8.23626	8.21477	8.19125	8.22231	8.22146	8.20279	8.1973	8.22605	8.23746	8.23075	8.22507	8.21424	8.23218	8.20528	8.22018	8.22896	8.20775	8.20202	8.17789	8.17067	8.20124	8.1656	8.18854	8.1956	8.18083	8.21163	8.1978	8.20746	8.19458	8.1995	8.19978	8.18181	8.19178	8.17862	8.18546	8.18929	8.17636	8.18322	8.16249	8.15773	8.23195
0.0952	8.23938	8.20565	8.20872	8.2233	8.23148	8.20022	8.21529	8.23071	8.2222	8.22066	8.23014	8.21789	8.22924	8.2223	8.20652	8.22711	8.20399	8.21163	8.17396	8.15722	8.18073	8.17323	8.18938	8.19805	8.20552	8.19766	8.19739	8.19521	8.17078	8.18764	8.16997	8.19694	8.19761	8.17598	8.19583	8.18952	8.17591	8.17009	8.15652	8.14079	8.24013
0.0954	8.24883	8.19056	8.22181	8.20578	8.22666	8.2153	8.21826	8.2197	8.22041	8.22244	8.22128	8.2163	8.21522	8.22947	8.23501	8.21993	8.2015	8.20278	8.17263	8.1752	8.16818	8.16975	8.18666	8.20886	8.20553	8.20485	8.20621	8.19994	8.18414	8.18824	8.18804	8.20344	8.19173	8.19019	8.21676	8.19842	8.18434	8.17819	8.13581	8.14281	8.24689
0.0956	8.24419	8.21527	8.20854	8.21844	8.20098	8.21014	8.21543	8.2221	8.22273	8.22727	8.2496	8.19681	8.23417	8.22695	8.21451	8.2157	8.20508	8.19065	8.17451	8.16308	8.1581	8.17799	8.18194	8.19599	8.20972	8.19536	8.22119	8.19654	8.21549	8.20768	8.18908	8.18398	8.18467	8.20995	8.19144	8.17966	8.16822	8.15927	8.15261	8.1566	8.25754
0.0958	8.24008	8.19893	8.23086	8.20878	8.20612	8.2126	8.20913	8.22093	8.22268	8.22658	8.23437	8.22248	8.22108	8.22659	8.21273	8.21506	8.2054	8.20697	8.1563	8.16262	8.17105	8.17844	8.19138	8.19377	8.18907	8.20285	8.20003	8.19503	8.17607	8.19362	8.18899	8.19179	8.19469	8.19732	8.19542	8.17454	8.16703	8.19725	8.15498	8.15661	8.22254
0.096	8.23238	8.191	8.22523	8.22121	8.21887	8.23205	8.21348	8.22347	8.23049	8.23454	8.24231	8.22247	8.19916	8.22457	8.22371	8.22282	8.21984	8.18448	8.17277	8.17174	8.19027	8.17812	8.19966	8.2026	8.19108	8.20214	8.19827	8.19146	8.18961	8.19723	8.18121	8.17159	8.19264	8.1903	8.17636	8.18069	8.16986	8.17132	8.16954	8.15524	8.2317
0.0962	8.22697	8.21015	8.20716	8.21012	8.23471	8.20726	8.23734	8.21188	8.23912	8.21603	8.23646	8.20714	8.22769	8.22949	8.21477	8.2304	8.19427	8.1965	8.16851	8.17824	8.19103	8.1878	8.204	8.19308	8.20369	8.18396	8.20791	8.1972	8.17835	8.18523	8.19215	8.1884	8.20407	8.20169	8.20028	8.19668	8.17932	8.15428	8.16752	8.15293	8.2377
0.0964	8.24453	8.21294	8.21823	8.21024	8.2318	8.21676	8.23414	8.22325	8.21663	8.20825	8.21973	8.21858	8.23026	8.21838	8.22536	8.20883	8.21423	8.19689	8.18113	8.1636	8.1738	8.17476	8.20195	8.22464	8.18985	8.18218	8.21005	8.18272	8.18835	8.19367	8.21301	8.20092	8.19173	8.19165	8.16208	8.19328	8.16764	8.16643	8.15695	8.16452	8.23897
0.0966	8.2474	8.20262	8.21826	8.20986	8.20986	8.21999	8.21578	8.23116	8.24275	8.23125	8.24611	8.23145	8.22148	8.20877	8.22721	8.21876	8.20336	8.20626	8.19514	8.16987	8.17275	8.16976	8.1849	8.19418	8.19322	8.19166	8.21448	8.19065	8.1803	8.19045	8.18354	8.19548	8.19181	8.18175	8.18723	8.17716	8.16414	8.1899	8.15038	8.18224	8.22652
0.0968	8.23615	8.2135	8.2006	8.21236	8.22787	8.21234	8.20857	8.22948	8.24384	8.2452	8.2484	8.20394	8.21269	8.20755	8.23071	8.20131	8.20098	8.196	8.16752	8.17257	8.20817	8.1794	8.20266	8.20359	8.18645	8.18614	8.21722	8.2011	8.17961	8.20603	8.18054	8.17722	8.19257	8.1818	8.19453	8.19268	8.18265	8.19082	8.15004	8.16191	8.23263
0.097	8.22888	8.20398	8.20046	8.21063	8.2044	8.22115	8.20044	8.22656	8.22901	8.21983	8.23325	8.22905	8.23548	8.22577	8.22247	8.21076	8.2147	8.22093	8.18271	8.15017	8.20511	8.16614	8.20809	8.19147	8.19693	8.18905	8.19414	8.1883	8.19304	8.19785	8.20255	8.17641	8.18059	8.21054	8.18318	8.1825	8.15693	8.18344	8.15092	8.15308	8.24764
0.0972	8.22822	8.20907	8.19215	8.20946	8.21304	8.21507	8.20116	8.20692	8.22626	8.22148	8.24176	8.22874	8.21923	8.20866	8.24181	8.20424	8.1957	8.22181	8.19304	8.16103	8.18783	8.17018	8.20302	8.19189	8.18803	8.20746	8.18859	8.20167	8.20957	8.20709	8.18266	8.18954	8.18334	8.19673	8.1812	8.17882	8.16593	8.16928	8.15453	8.15717	8.25522
0.0974	8.23297	8.21842	8.20846	8.21094	8.22038	8.22033	8.18893	8.22926	8.22	8.22532	8.22497	8.21456	8.21127	8.22644	8.21394	8.22002	8.19505	8.20064	8.19517	8.17788	8.17503	8.16922	8.19755	8.19946	8.18979	8.20178	8.19109	8.2033	8.20707	8.18347	8.18324	8.19933	8.1826	8.19242	8.18316	8.18021	8.16572	8.19334	8.13775	8.16294	8.23786
0.0976	8.22745	8.21157	8.20333	8.2134	8.22527	8.21736	8.20027	8.23212	8.21118	8.21837	8.21537	8.20886	8.21315	8.22451	8.22922	8.2293	8.19156	8.19768	8.18541	8.16528	8.18071	8.16795	8.18096	8.19152	8.19676	8.22216	8.19171	8.19526	8.18765	8.18918	8.16553	8.18903	8.19676	8.19277	8.16453	8.19771	8.18398	8.18835	8.15676	8.17104	8.21997
0.0978	8.21507	8.17928	8.20142	8.21034	8.22146	8.21916	8.21487	8.22231	8.21393	8.21404	8.22174	8.2107	8.23112	8.22702	8.22357	8.21663	8.19235	8.1969	8.18801	8.1724	8.18099	8.17109	8.20315	8.18502	8.18892	8.20355	8.19652	8.19834	8.18832	8.18492	8.20839	8.19237	8.17323	8.17213	8.19786	8.17331	8.19179	8.18458	8.15894	8.15307	8.24137
0.098	8.21551	8.21562	8.22435	8.22375	8.22772	8.19889	8.21251	8.20945	8.20973	8.23817	8.2312	8.21581	8.23073	8.21756	8.23049	8.23001	8.17235	8.18546	8.16159	8.14582	8.17285	8.16668	8.17729	8.20529	8.18812	8.17895	8.19934	8.1835	8.20011	8.20087	8.17332	8.18953	8.17662	8.1824	8.18711	8.17307	8.16505	8.18674	8.17557	8.15452	8.24125
0.0982	8.23183	8.21175	8.19674	8.20278	8.22076	8.19794	8.21469	8.22705	8.22824	8.20787	8.24917	8.20831	8.21953	8.22312	8.21758	8.21747	8.21277	8.21324	8.17681	8.16267	8.16316	8.16971	8.19322	8.19263	8.20944	8.18624	8.19473	8.19611	8.19645	8.19939	8.18623	8.18646	8.18556	8.18538	8.19358	8.16191	8.16234	8.18564	8.16311	8.15405	8.23887
0.0984	8.23195	8.21811	8.19734	8.21864	8.22388	8.22428	8.21687	8.21521	8.23205	8.21637	8.24708	8.21996	8.22798	8.22606	8.23074	8.22773	8.21074	8.21948	8.16604	8.15685	8.18675	8.17055	8.17702	8.21506	8.20392	8.20445	8.20409	8.19544	8.19028	8.17761	8.19366	8.20938	8.18722	8.18271	8.19854	8.19028	8.16807	8.16992	8.15149	8.15279	8.24225
0.0986	8.23345	8.20196	8.19893	8.20505	8.22324	8.22717	8.226	8.21138	8.21189	8.21033	8.23782	8.21476	8.22276	8.21396	8.20832	8.2162	8.2053	8.21108	8.16847	8.15028	8.17859	8.17516	8.20107	8.20239	8.20236	8.19482	8.19016	8.18091	8.18834	8.17764	8.17709	8.18655	8.18398	8.19076	8.18838	8.18576	8.18894	8.18061	8.16441	8.16664	8.2182
0.0988	8.23864	8.20851	8.22606	8.2019	8.19864	8.20424	8.19938	8.2297	8.23351	8.20335	8.22804	8.22195	8.21965	8.20929	8.22572	8.20991	8.20885	8.19627	8.1814	8.18069	8.19641	8.15079	8.18399	8.20933	8.18388	8.19793	8.20271	8.19188	8.19281	8.19382	8.19133	8.20022	8.178	8.17543	8.18763	8.19069	8.18469	8.16411	8.16503	8.15253	8.23302
0.099	8.23643	8.21036	8.21333	8.2056	8.22309	8.2144	8.19768	8.22213	8.22418	8.24134	8.22769	8.21509	8.21122	8.20517	8.23407	8.2117	8.20893	8.20343	8.15608	8.16235	8.18738	8.18329	8.18679	8.21358	8.20553	8.19086	8.19174	8.19381	8.18553	8.20364	8.18544	8.18646	8.17144	8.19336	8.1835	8.18459	8.17254	8.16408	8.14383	8.15432	8.24601
0.0992	8.21929	8.20798	8.22351	8.22477	8.19391	8.21749	8.1886	8.21414	8.23752	8.23802	8.18779	8.23198	8.21414	8.2126	8.20879	8.20764	8.20835	8.20179	8.16997	8.16716	8.15598	8.17337	8.19902	8.21133	8.19219	8.19738	8.18933	8.19163	8.20359	8.21103	8.1776	8.17384	8.16991	8.19056	8.1672	8.17863	8.17438	8.17349	8.14706	8.14632	8.2268
0.0994	8.23898	8.21423	8.20583	8.21829	8.21815	8.23227	8.19426	8.21998	8.23497	8.21754	8.24092	8.22097	8.21834	8.20635	8.21345	8.20364	8.18398	8.20803	8.18114	8.16587	8.16952	8.16278	8.20257	8.21105	8.18315	8.20689	8.1797	8.18394	8.1874	8.21292	8.16228	8.17837	8.17938	8.20746	8.1709	8.17057	8.18089	8.17635	8.16508	8.14519	8.23894
0.0996	8.22337	8.19211	8.19745	8.2275	8.20903	8.21285	8.21624	8.21403	8.2308	8.21352	8.21441	8.20762	8.22339	8.22313	8.22692	8.21017	8.19798	8.2042	8.17497	8.16905	8.1818	8.16546	8.20464	8.19555	8.19554	8.19757	8.18814	8.21919	8.19499	8.19876	8.19785	8.16569	8.17258	8.19575	8.17703	8.16707	8.1775	8.18206	8.14381	8.15372	8.22992
0.0998	8.22802	8.19941	8.21048	8.21234	8.23018	8.21078	8.21604	8.22428	8.22998	8.21677	8.2103	8.20808	8.22219	8.21219	8.22235	8.19906	8.20405	8.193	8.16983	8.16835	8.18555	8.17882	8.203	8.20179	8.18079	8.20137	8.19727	8.18652	8.18898	8.1828	8.18427	8.20392	8.19055	8.17595	8.19893	8.18305	8.16632	8.17978	8.15415	8.14652	8.24436
0.1	8.22618	8.2112	8.19655	8.21783	8.22709	8.20563	8.21171	8.21087	8.19138	8.21001	8.23574	8.2161	8.22598	8.21902	8.23115	8.19895	8.19274	8.19686	8.17429	8.18688	8.17465	8.16308	8.20053	8.21232	8.20983	8.22031	8.18803	8.21888	8.16931	8.17559	8.17208	8.19758	8.19292	8.18148	8.21871	8.18854	8.16741	8.19	8.17295	8.17262	8.23222
0.1002	8.22595	8.20802	8.20316	8.22218	8.21929	8.22025	8.20621	8.23802	8.2176	8.20514	8.22256	8.21177	8.21143	8.2191	8.21146	8.21945	8.20003	8.21481	8.17356	8.16502	8.18305	8.17698	8.19252	8.20082	8.20579	8.20201	8.20298	8.20769	8.1993	8.18829	8.18882	8.1766	8.18897	8.19455	8.20221	8.19262	8.17353	8.15056	8.16037	8.1527	8.2461
0.1004	8.23009	8.21385	8.18988	8.22074	8.22371	8.21552	8.20472	8.23493	8.22746	8.21315	8.20581	8.22349	8.20991	8.21994	8.22411	8.21493	8.19853	8.20383	8.18154	8.15973	8.18263	8.15839	8.20081	8.18803	8.20673	8.19923	8.18827	8.18835	8.18479	8.20363	8.2157	8.20606	8.1956	8.18999	8.19024	8.18032	8.17546	8.17463	8.16275	8.16722	8.23851
0.1006	8.22061	8.20598	8.20919	8.22049	8.23484	8.22831	8.22237	8.24444	8.22551	8.22297	8.22889	8.218	8.21652	8.2108	8.2052	8.21834	8.19833	8.21733	8.17745	8.15407	8.17518	8.1665	8.19149	8.20156	8.18926	8.20964	8.19496	8.19509	8.20207	8.20044	8.18036	8.18947	8.18439	8.20178	8.19	8.18667	8.18018	8.16082	8.15226	8.16033	8.21466
0.1008	8.22703	8.20849	8.20356	8.21701	8.22579	8.22457	8.21371	8.21169	8.21079	8.24093	8.22543	8.21892	8.22087	8.22245	8.20467	8.20914	8.21475	8.20163	8.18326	8.1582	8.1683	8.16783	8.19946	8.19312	8.17571	8.19225	8.19967	8.20587	8.20415	8.20608	8.18719	8.15843	8.18057	8.21111	8.18707	8.19769	8.19058	8.17426	8.15113	8.15203	8.23246
0.101	8.24867	8.21165	8.19096	8.19524	8.2178	8.22183	8.20866	8.22491	8.23602	8.23319	8.22597	8.21309	8.23225	8.22435	8.2154	8.2092	8.20132	8.22044	8.18874	8.16248	8.18363	8.16998	8.17483	8.18759	8.22151	8.1988	8.19817	8.18178	8.20493	8.20051	8.19292	8.18722	8.18464	8.19937	8.18148	8.18384	8.1692	8.15744	8.1567	8.15094	8.24384
0.1012	8.23671	8.20577	8.22247	8.22711	8.2205	8.227	8.20601	8.20674	8.23272	8.22605	8.22134	8.23506	8.2193	8.24035	8.21488	8.21322	8.19586	8.21964	8.18372	8.17178	8.18806	8.18172	8.18099	8.19476	8.18925	8.19164	8.19271	8.19737	8.19748	8.18553	8.17223	8.20413	8.16657	8.20864	8.18733	8.20151	8.16539	8.1759	8.14293	8.12457	8.25007
0.1014	8.21355	8.19487	8.21385	8.19764	8.2163	8.21412	8.20766	8.21394	8.21185	8.2335	8.22794	8.22238	8.21804	8.21186	8.22065	8.21318	8.1992	8.21833	8.17206	8.15686	8.1678	8.18555	8.18189	8.17978	8.19623	8.19848	8.19307	8.19001	8.18602	8.18463	8.20028	8.17625	8.17789	8.19209	8.18831	8.16317	8.17641	8.185	8.16667	8.15925	8.23163
0.1016	8.22237	8.18601	8.20611	8.19759	8.20155	8.22068	8.19265	8.20744	8.19523	8.20112	8.22206	8.20765	8.22291	8.21737	8.2367	8.2008	8.20449	8.20181	8.1772	8.14841	8.16852	8.182	8.19362	8.19998	8.20414	8.19884	8.19954	8.19728	8.20093	8.18334	8.18277	8.17018	8.19403	8.18629	8.18746	8.16554	8.16276	8.19429	8.15073	8.15999	8.23653
0.1018	8.22746	8.19486	8.19467	8.19955	8.19668	8.22725	8.18681	8.23051	8.22445	8.22129	8.24766	8.20557	8.22869	8.22836	8.2301	8.216	8.20724	8.20658	8.18625	8.15897	8.17748	8.16666	8.22284	8.18887	8.19114	8.20541	8.2096	8.19175	8.19178	8.18388	8.18253	8.18517	8.19363	8.19003	8.20051	8.19966	8.17499	8.17696	8.15253	8.15133	8.24336
0.102	8.23393	8.22623	8.20778	8.22141	8.21254	8.22953	8.19623	8.21157	8.21896	8.23236	8.2274	8.20149	8.22534	8.22147	8.19974	8.22865	8.20668	8.20911	8.17173	8.15985	8.19818	8.17705	8.19469	8.17638	8.17899	8.2041	8.20592	8.18961	8.16896	8.18844	8.18064	8.18828	8.19012	8.17668	8.18934	8.17221	8.15228	8.16916	8.15909	8.16509	8.24401
0.1022	8.22742	8.21334	8.21057	8.2255	8.22106	8.21195	8.21829	8.21229	8.22198	8.21381	8.24352	8.21531	8.20337	8.22288	8.20185	8.21119	8.1944	8.19978	8.17909	8.16138	8.1897	8.17465	8.18122	8.20147	8.19748	8.18276	8.20585	8.21232	8.18032	8.17656	8.18055	8.19544	8.18421	8.21143	8.18903	8.17585	8.16826	8.16675	8.15345	8.16283	8.23134
0.1024	8.20638	8.20946	8.21555	8.21172	8.21179	8.22411	8.21843	8.20772	8.20853	8.21658	8.22923	8.22009	8.21592	8.21594	8.22707	8.20721	8.18401	8.19429	8.16934	8.16658	8.19242	8.1762	8.20446	8.20101	8.18702	8.21742	8.19662	8.19756	8.18033	8.18592	8.17741	8.18521	8.17906	8.20554	8.18493	8.1777	8.16933	8.16381	8.15835	8.16518	8.22733
0.1026	8.22482	8.22058	8.20339	8.22515	8.20407	8.20827	8.20688	8.21259	8.20683	8.21172	8.23739	8.20648	8.21488	8.21232	8.21014	8.21489	8.19281	8.19684	8.18602	8.16706	8.17997	8.14982	8.18648	8.18857	8.1986	8.19908	8.18811	8.19239	8.18812	8.18018	8.17706	8.18861	8.18827	8.20824	8.16281	8.19311	8.17491	8.15083	8.1672	8.15987	8.20625
0.1028	8.23104	8.20493	8.20072	8.22669	8.2172	8.21775	8.1969	8.22541	8.21653	8.23335	8.23008	8.19971	8.2251	8.22579	8.19938	8.21085	8.20344	8.1899	8.17284	8.18189	8.16638	8.16498	8.17255	8.19381	8.19468	8.1965	8.18411	8.19444	8.19378	8.18777	8.17009	8.19016	8.17318	8.19772	8.17277	8.17675	8.16743	8.16156	8.17957	8.1813	8.23256
0.103	8.25116	8.20965	8.20657	8.2011	8.2264	8.20056	8.19714	8.209	8.22277	8.2308	8.23393	8.22222	8.22052	8.21799	8.22076	8.21796	8.19455	8.21552	8.16666	8.16122	8.18966	8.17522	8.20857	8.1834	8.18198	8.17276	8.19559	8.18799	8.1949	8.20054	8.17599	8.2086	8.19233	8.20337	8.19574	8.19575	8.17765	8.1578	8.166	8.16573	8.246
0.1032	8.21868	8.19271	8.21691	8.22503	8.19806	8.2145	8.1905	8.216	8.2399	8.22639	8.23704	8.22642	8.22566	8.22659	8.2007	8.19128	8.1848	8.19581	8.17764	8.17264	8.18292	8.17796	8.18973	8.18854	8.20214	8.19377	8.21228	8.20169	8.20174	8.19296	8.18987	8.20323	8.18049	8.17796	8.1873	8.17906	8.15856	8.17964	8.1502	8.15042	8.24763
0.1034	8.21979	8.20268	8.19202	8.21055	8.22206	8.20635	8.19681	8.21245	8.21846	8.21877	8.22349	8.21438	8.20763	8.22846	8.22093	8.21903	8.18597	8.19755	8.1812	8.14723	8.16383	8.16366	8.19231	8.22006	8.18589	8.2164	8.20396	8.22608	8.19871	8.19322	8.17913	8.1856	8.17812	8.16689	8.18904	8.18713	8.1582	8.16886	8.16654	8.15593	8.23872
0.1036	8.2128	8.20488	8.19587	8.20932	8.20287	8.19892	8.21452	8.21392	8.20423	8.22259	8.23309	8.19452	8.20465	8.21772	8.21392	8.20405	8.20626	8.19541	8.18915	8.16962	8.16896	8.16184	8.1931	8.21583	8.17119	8.1917	8.19228	8.19453	8.17446	8.19069	8.17483	8.18261	8.17743	8.19772	8.17991	8.1828	8.18409	8.17709	8.16244	8.15649	8.2317
0.1038	8.22899	8.20515	8.20582	8.21449	8.21596	8.2136	8.22453	8.22241	8.22369	8.20601	8.23409	8.21685	8.22408	8.21108	8.2284	8.19472	8.21038	8.1993	8.18663	8.16059	8.19745	8.17477	8.1882	8.20097	8.17637	8.19154	8.19821	8.1697	8.18135	8.18945	8.15607	8.16518	8.19434	8.18969	8.17268	8.18701	8.16898	8.18694	8.13903	8.16477	8.24108
0.104	8.25317	8.22343	8.21898	8.20773	8.238	8.18871	8.20381	8.22472	8.22722	8.22864	8.23347	8.21041	8.22139	8.19458	8.23064	8.19377	8.19305	8.19283	8.16413	8.15754	8.183	8.16534	8.20042	8.1983	8.18742	8.19642	8.20073	8.19908	8.1917	8.20146	8.1801	8.17092	8.20645	8.17995	8.18835	8.18086	8.15659	8.16955	8.1418	8.1552	8.25968
0.1042	8.23563	8.21352	8.20921	8.22453	8.22589	8.23748	8.19515	8.20793	8.22207	8.21051	8.22665	8.19919	8.20713	8.22088	8.22701	8.20297	8.19156	8.20047	8.18328	8.1557	8.1705	8.15273	8.18991	8.19577	8.18985	8.20158	8.18717	8.18543	8.17379	8.17625	8.18646	8.17689	8.18427	8.16848	8.18643	8.17942	8.18249	8.17416	8.14807	8.13847	8.24044
0.1044	8.22958	8.2067	8.19354	8.2164	8.223	8.21444	8.21383	8.22343	8.21183	8.2155	8.23332	8.21572	8.22099	8.20079	8.23932	8.21532	8.20237	8.19107	8.18445	8.15485	8.16904	8.16925	8.19577	8.18737	8.18762	8.20416	8.17563	8.18026	8.18109	8.198	8.18756	8.18985	8.17562	8.19045	8.16914	8.17163	8.15898	8.17895	8.15068	8.1596	8.22984
0.1046	8.23493	8.19724	8.19287	8.18722	8.21508	8.22535	8.20836	8.23378	8.20745	8.23492	8.22748	8.21108	8.22303	8.22666	8.22014	8.22275	8.20857	8.1912	8.17066	8.16617	8.19175	8.17245	8.19006	8.18536	8.19124	8.20053	8.17506	8.19117	8.18842	8.17618	8.18022	8.17898	8.20409	8.19126	8.18029	8.18881	8.16985	8.17463	8.1399	8.15725	8.21977
0.1048	8.22781	8.19623	8.1952	8.2193	8.22778	8.21414	8.19625	8.23567	8.21331	8.22613	8.22923	8.21142	8.19853	8.2181	8.22773	8.2126	8.19382	8.19538	8.17308	8.1681	8.17723	8.15672	8.20338	8.20319	8.18221	8.18076	8.20661	8.19509	8.17761	8.1799	8.18018	8.2053	8.19438	8.17519	8.1889	8.17116	8.16212	8.17232	8.14855	8.14786	8.24204
0.105	8.22771	8.20872	8.21578	8.22307	8.20153	8.20893	8.1972	8.20833	8.22497	8.22892	8.20165	8.21621	8.20737	8.21052	8.22004	8.21249	8.19979	8.20971	8.14837	8.1613	8.1873	8.15424	8.18785	8.20067	8.18508	8.17869	8.22279	8.19675	8.18871	8.2199	8.17454	8.2004	8.1832	8.18697	8.20215	8.18193	8.17185	8.15292	8.14894	8.13465	8.24152
0.1052	8.22604	8.20291	8.21524	8.21565	8.20224	8.22273	8.19979	8.20271	8.2258	8.23025	8.21149	8.21614	8.2183	8.21762	8.21671	8.21571	8.19907	8.17989	8.16479	8.16242	8.16711	8.17843	8.18277	8.18575	8.19112	8.19256	8.18293	8.2005	8.18449	8.21098	8.17076	8.18693	8.20308	8.2006	8.1984	8.18405	8.16696	8.16536	8.15968	8.16478	8.21351
0.1054	8.23624	8.193	8.199	8.21971	8.21761	8.21697	8.19561	8.19528	8.19894	8.22346	8.21503	8.20841	8.21793	8.22262	8.2206	8.19866	8.19902	8.18822	8.17208	8.16984	8.17653	8.1684	8.18325	8.18241	8.19499	8.19859	8.17854	8.18802	8.16816	8.17146	8.17569	8.18528	8.19458	8.18021	8.18642	8.18676	8.16492	8.18242	8.16032	8.14721	8.22377
0.1056	8.24518	8.19901	8.2008	8.2211	8.1995	8.20996	8.18768	8.22066	8.22229	8.22059	8.21596	8.22101	8.2174	8.22205	8.23462	8.21074	8.20541	8.20992	8.1842	8.16883	8.18888	8.17649	8.18396	8.20733	8.19749	8.19404	8.18825	8.18978	8.18705	8.16364	8.17654	8.18038	8.18625	8.17903	8.179	8.18682	8.18027	8.18184	8.16967	8.15141	8.22198
0.1058	8.22496	8.19897	8.18297	8.21059	8.20952	8.21343	8.19845	8.22074	8.23685	8.19566	8.23462	8.21636	8.2085	8.19977	8.19533	8.22359	8.20104	8.18798	8.16963	8.14091	8.17097	8.17724	8.18336	8.20241	8.20413	8.1936	8.19502	8.19288	8.19628	8.18502	8.17288	8.20033	8.18243	8.20091	8.17287	8.1885	8.17472	8.15247	8.15414	8.15663	8.23532
0.106	8.2291	8.19629	8.17391	8.20551	8.21556	8.20451	8.2021	8.22696	8.22927	8.21118	8.24456	8.22347	8.22141	8.19924	8.21561	8.20939	8.20249	8.19507	8.1742	8.16858	8.19693	8.16028	8.18141	8.19866	8.20107	8.17776	8.18974	8.20251	8.1915	8.18182	8.18964	8.19119	8.17187	8.19164	8.17893	8.19998	8.15111	8.17477	8.14712	8.14818	8.23608
0.1062	8.21357	8.19853	8.1869	8.20909	8.22324	8.20453	8.20857	8.2107	8.22452	8.21671	8.22652	8.2233	8.24678	8.19967	8.20574	8.19747	8.21927	8.1947	8.18746	8.15488	8.17925	8.16168	8.19994	8.20284	8.20546	8.18757	8.18937	8.19864	8.19909	8.18728	8.19951	8.17053	8.18195	8.21101	8.16931	8.17384	8.16616	8.1787	8.16024	8.15105	8.23691
0.1064	8.21917	8.20116	8.18971	8.20308	8.20355	8.20413	8.19939	8.21608	8.2186	8.19626	8.22606	8.22886	8.22336	8.20474	8.20442	8.20494	8.20912	8.20015	8.17626	8.14601	8.1846	8.16125	8.18567	8.19178	8.20288	8.18848	8.18136	8.18341	8.18063	8.19303	8.16987	8.18697	8.19136	8.18636	8.17722	8.18788	8.19391	8.17924	8.15617	8.14939	8.22091
0.1066	8.22253	8.22152	8.19558	8.20449	8.21617	8.21543	8.18587	8.20558	8.2171	8.19863	8.24532	8.22376	8.22188	8.20441	8.21057	8.22117	8.18654	8.21569	8.17424	8.15758	8.17996	8.16284	8.20327	8.18091	8.19859	8.20683	8.18131	8.17477	8.1841	8.18903	8.16969	8.18083	8.19112	8.16911	8.18471	8.18693	8.16306	8.16404	8.14269	8.15838	8.22196
0.1068	8.22225	8.18827	8.20162	8.20686	8.21736	8.18938	8.19401	8.21121	8.22692	8.21067	8.22879	8.21941	8.20128	8.2202	8.20917	8.2188	8.19592	8.20471	8.17564	8.17981	8.1822	8.17275	8.18997	8.17545	8.19047	8.18905	8.18759	8.18491	8.17564	8.17894	8.18209	8.18322	8.191	8.19524	8.18053	8.17642	8.16186	8.17093	8.13526	8.16314	8.23106
0.107	8.23507	8.2034	8.19267	8.21203	8.22394	8.20827	8.20962	8.22132	8.22758	8.21713	8.21891	8.21127	8.22297	8.20745	8.21107	8.2139	8.18998	8.19758	8.17554	8.16955	8.19299	8.17503	8.20519	8.19073	8.18657	8.2032	8.17385	8.17792	8.18881	8.18262	8.17599	8.17666	8.18029	8.18759	8.19971	8.16776	8.16555	8.17682	8.15946	8.18522	8.2353
0.1072	8.24209	8.20238	8.20708	8.20547	8.2216	8.20639	8.20539	8.22645	8.20004	8.21727	8.21687	8.2012	8.21046	8.21004	8.22121	8.20138	8.1918	8.19086	8.16758	8.15395	8.1707	8.16528	8.17839	8.20469	8.18476	8.2063	8.18008	8.18104	8.18941	8.18542	8.19336	8.17287	8.17186	8.1712	8.17395	8.18875	8.17349	8.18471	8.14989	8.1585	8.22636
0.1074	8.22562	8.20655	8.21097	8.2253	8.21829	8.22342	8.2108	8.23299	8.21861	8.20411	8.20271	8.22212	8.19853	8.20063	8.21949	8.20906	8.19419	8.18622	8.18104	8.16344	8.17011	8.1688	8.20764	8.19922	8.20477	8.19338	8.17971	8.19948	8.19166	8.19309	8.19563	8.18207	8.19072	8.19094	8.16155	8.16338	8.15983	8.17756	8.17018	8.14705	8.22251
0.1076	8.22268	8.21719	8.19038	8.20532	8.22657	8.20771	8.19935	8.2199	8.22321	8.19226	8.22756	8.21887	8.23782	8.21494	8.22186	8.22602	8.18501	8.19541	8.17683	8.1627	8.18809	8.1787	8.20928	8.18415	8.18155	8.21002	8.19517	8.1961	8.16576	8.17462	8.19192	8.18733	8.18766	8.19209	8.1891	8.17091	8.15303	8.16169	8.14379	8.14968	8.22155
0.1078	8.22434	8.21377	8.19468	8.19926	8.21424	8.21908	8.19931	8.22526	8.21859	8.22289	8.22472	8.18582	8.20913	8.20863	8.23401	8.2173	8.1777	8.18716	8.17674	8.18141	8.1834	8.17477	8.18317	8.19666	8.19897	8.18651	8.19338	8.17473	8.18058	8.16925	8.19368	8.1831	8.20613	8.17786	8.19422	8.1778	8.16031	8.16721	8.15773	8.15573	8.22115
0.108	8.22783	8.19468	8.19358	8.19921	8.22554	8.19929	8.21434	8.22907	8.21625	8.23252	8.22056	8.20874	8.19452	8.22411	8.212	8.23414	8.20673	8.20271	8.18975	8.17138	8.19263	8.16791	8.19058	8.1761	8.20343	8.16646	8.19642	8.17807	8.18527	8.18651	8.17349	8.17786	8.19181	8.18815	8.16663	8.16234	8.15971	8.18296	8.15694	8.15233	8.23628
0.1082	8.22289	8.19148	8.19408	8.21541	8.22698	8.21743	8.19272	8.21196	8.2296	8.22019	8.214	8.2164	8.21148	8.21632	8.21152	8.20287	8.20481	8.19446	8.17805	8.14641	8.18474	8.15651	8.19278	8.20564	8.18363	8.19209	8.19551	8.17019	8.18275	8.19441	8.18335	8.18331	8.16918	8.18871	8.18272	8.17538	8.16601	8.16569	8.16642	8.14576	8.24956
0.1084	8.22289	8.1945	8.2023	8.20576	8.22361	8.20289	8.2063	8.21925	8.23753	8.20768	8.21024	8.21836	8.21579	8.21362	8.22637	8.20523	8.20012	8.19046	8.16149	8.16632	8.18288	8.15681	8.19047	8.19715	8.17856	8.2003	8.20286	8.17033	8.18863	8.19604	8.17157	8.1986	8.17499	8.19266	8.16209	8.17008	8.13712	8.18462	8.1421	8.15328	8.24137
0.1086	8.21219	8.20333	8.1841	8.21657	8.22527	8.21607	8.20253	8.2192	8.20729	8.22206	8.20398	8.21602	8.21067	8.21886	8.21126	8.234	8.20812	8.19318	8.18043	8.1646	8.1726	8.15335	8.21075	8.1887	8.18678	8.17771	8.17044	8.16804	8.18706	8.18007	8.18012	8.18603	8.18563	8.17623	8.18732	8.1521	8.14441	8.17412	8.15267	8.1508	8.23765
0.1088	8.21091	8.19384	8.18878	8.2082	8.2082	8.21468	8.21396	8.21524	8.21234	8.19989	8.22157	8.21399	8.24311	8.19973	8.21178	8.22129	8.19931	8.19383	8.17352	8.14065	8.15375	8.15832	8.18772	8.19393	8.17396	8.19223	8.17902	8.1889	8.19622	8.19484	8.17471	8.17509	8.19258	8.20221	8.16297	8.1747	8.17087	8.18418	8.14157	8.16703	8.22511
0.109	8.22362	8.21456	8.16237	8.21644	8.2076	8.18844	8.20453	8.20034	8.22836	8.19821	8.21189	8.21288	8.21822	8.21841	8.20858	8.21751	8.19443	8.19018	8.18227	8.15429	8.15577	8.18079	8.18813	8.20227	8.17215	8.1997	8.19506	8.19411	8.20201	8.19357	8.16848	8.16547	8.1866	8.21535	8.18635	8.18966	8.17166	8.17559	8.15247	8.1421	8.22821
0.1092	8.21273	8.19944	8.19335	8.22023	8.21102	8.19967	8.21907	8.21579	8.22345	8.19383	8.22562	8.1988	8.22122	8.23816	8.23086	8.20399	8.1849	8.2148	8.18529	8.15387	8.16986	8.17819	8.18995	8.19191	8.17341	8.20799	8.19682	8.19167	8.18243	8.19117	8.17854	8.16435	8.17756	8.1917	8.17577	8.17479	8.16928	8.1725	8.15911	8.14627	8.23224
0.1094	8.22069	8.19326	8.21103	8.204	8.19941	8.19355	8.19637	8.20843	8.21504	8.22422	8.20669	8.20311	8.20324	8.19543	8.20338	8.20229	8.19312	8.19458	8.16576	8.1659	8.1826	8.17173	8.18938	8.18169	8.17706	8.19693	8.18893	8.2006	8.18102	8.1968	8.15995	8.17644	8.18555	8.18044	8.16376	8.18298	8.14824	8.16128	8.16458	8.15325	8.23327
0.1096	8.22949	8.20765	8.20018	8.20086	8.22783	8.19713	8.21956	8.22204	8.20157	8.21941	8.22116	8.21443	8.20844	8.20616	8.21214	8.20395	8.19597	8.19699	8.18613	8.18422	8.17649	8.16791	8.20725	8.20071	8.17112	8.20088	8.1941	8.20665	8.18463	8.17696	8.1642	8.16917	8.17922	8.16764	8.17155	8.1755	8.16456	8.17413	8.14974	8.14773	8.23902
0.1098	8.21944	8.19771	8.19966	8.21274	8.22179	8.20541	8.20364	8.20337	8.20372	8.20471	8.22299	8.21499	8.21146	8.22804	8.20844	8.19426	8.19476	8.20126	8.19009	8.16772	8.17878	8.16676	8.1774	8.20964	8.20006	8.18586	8.18058	8.19023	8.17357	8.18456	8.19145	8.18233	8.17387	8.17832	8.17476	8.17765	8.158	8.15287	8.16628	8.16392	8.22515
0.11	8.22135	8.1934	8.22633	8.19861	8.22779	8.1977	8.20469	8.20141	8.21169	8.22299	8.2195	8.2031	8.20213	8.22488	8.21445	8.20393	8.21896	8.21675	8.18863	8.15708	8.1684	8.14619	8.17923	8.1985	8.17833	8.18319	8.19429	8.19219	8.18763	8.18881	8.17991	8.19628	8.19983	8.17987	8.17079	8.1842	8.15841	8.13841	8.15975	8.15662	8.22617
0.1102	8.23003	8.18319	8.20871	8.18745	8.21963	8.19349	8.22274	8.20878	8.23108	8.21081	8.21703	8.22137	8.21088	8.21398	8.21065	8.21122	8.19471	8.19241	8.20158	8.15887	8.17138	8.15825	8.17963	8.19397	8.19024	8.19867	8.18552	8.18162	8.18208	8.17596	8.18233	8.17078	8.19955	8.17951	8.17541	8.18662	8.17485	8.15084	8.16321	8.14213	8.22351
0.1104	8.23654	8.20159	8.20392	8.2136	8.21013	8.20546	8.19504	8.23573	8.21983	8.21606	8.22086	8.21379	8.20746	8.20575	8.22204	8.20616	8.19253	8.21021	8.18158	8.15892	8.17623	8.16619	8.18533	8.20538	8.19345	8.2063	8.18149	8.18067	8.16739	8.17208	8.1668	8.18315	8.17308	8.18137	8.16987	8.17982	8.16876	8.15875	8.16124	8.15739	8.22613
0.1106	8.21856	8.20296	8.20731	8.2072	8.18925	8.21487	8.19223	8.2142	8.22257	8.21452	8.24258	8.21167	8.2164	8.21622	8.22216	8.21074	8.18049	8.22144	8.17864	8.16187	8.18115	8.16119	8.17607	8.19854	8.17452	8.19408	8.18915	8.18202	8.19079	8.18191	8.16689	8.19691	8.16864	8.1915	8.18028	8.17001	8.15669	8.18067	8.14256	8.14733	8.22816
0.1108	8.21922	8.20783	8.22206	8.1794	8.2062	8.19911	8.20757	8.20345	8.23234	8.2299	8.23251	8.21357	8.21129	8.21528	8.21422	8.212	8.20617	8.2078	8.17386	8.14221	8.17088	8.16636	8.1943	8.16926	8.19527	8.17974	8.18442	8.17715	8.18851	8.16575	8.18073	8.18788	8.1589	8.1966	8.18776	8.17073	8.15559	8.17177	8.13157	8.14105	8.21229
0.111	8.20838	8.1892	8.19863	8.20829	8.21589	8.21316	8.18606	8.20868	8.23913	8.22457	8.23307	8.2168	8.22042	8.22423	8.20773	8.20921	8.20486	8.21272	8.16274	8.14794	8.19088	8.15504	8.19809	8.18972	8.19415	8.19876	8.18999	8.19813	8.18511	8.17367	8.18245	8.17673	8.16824	8.19864	8.19139	8.16643	8.16783	8.16017	8.14679	8.15267	8.20562
0.1112	8.2113	8.1955	8.20423	8.20707	8.20828	8.21853	8.22671	8.19519	8.2138	8.21842	8.23276	8.20576	8.21711	8.21335	8.21214	8.21284	8.20329	8.19488	8.18835	8.16006	8.18895	8.14936	8.18242	8.1776	8.1742	8.18681	8.17717	8.18876	8.17828	8.19376	8.18731	8.16476	8.17417	8.19915	8.19837	8.16053	8.16793	8.15547	8.14364	8.1551	8.21603
0.1114	8.22775	8.21228	8.18201	8.21025	8.20559	8.22247	8.2085	8.22179	8.222	8.22672	8.21398	8.20677	8.21487	8.21207	8.23097	8.22074	8.19425	8.20281	8.17333	8.16957	8.17444	8.16062	8.16288	8.17886	8.18577	8.17832	8.1782	8.19767	8.16992	8.1838	8.17145	8.18631	8.18451	8.19059	8.16714	8.16495	8.16027	8.16525	8.14336	8.15485	8.23253
0.1116	8.22431	8.21288	8.16925	8.21638	8.20483	8.21311	8.20505	8.20476	8.20734	8.21474	8.21919	8.21664	8.20916	8.20405	8.21195	8.21272	8.18457	8.20255	8.18437	8.16736	8.17437	8.16224	8.17143	8.183	8.18695	8.19378	8.16928	8.20128	8.17368	8.19098	8.1725	8.19065	8.18105	8.17854	8.17537	8.17707	8.16373	8.18549	8.16136	8.16688	8.22841
0.1118	8.22212	8.20127	8.20051	8.20875	8.20769	8.19649	8.21069	8.2119	8.18943	8.22182	8.23372	8.20192	8.20017	8.20564	8.22196	8.19688	8.1886	8.18819	8.17661	8.1608	8.17498	8.16782	8.19127	8.19267	8.19737	8.1673	8.17331	8.18518	8.1792	8.1677	8.16561	8.17066	8.17688	8.17793	8.1734	8.17263	8.15764	8.1589	8.14572	8.16551	8.23759
0.112	8.21017	8.19826	8.2034	8.21434	8.20256	8.20913	8.20291	8.20377	8.2014	8.20642	8.21187	8.20763	8.21615	8.19899	8.22247	8.21549	8.19747	8.19798	8.16803	8.1671	8.18143	8.16618	8.18559	8.17947	8.20217	8.17672	8.18065	8.18961	8.18671	8.17979	8.1685	8.19489	8.18614	8.20302	8.16154	8.182	8.18209	8.17921	8.14651	8.1509	8.21549
0.1122	8.22303	8.18928	8.18186	8.18748	8.21217	8.1952	8.19908	8.22979	8.20181	8.20706	8.2191	8.21801	8.2236	8.20611	8.22287	8.19506	8.18267	8.19536	8.18064	8.16602	8.1596	8.17616	8.17769	8.18625	8.18941	8.17001	8.18699	8.17665	8.18213	8.17126	8.17659	8.16179	8.18056	8.16562	8.16355	8.16543	8.15605	8.15331	8.15651	8.15172	8.22919
0.1124	8.22282	8.18367	8.19961	8.20543	8.2326	8.2114	8.19078	8.20024	8.20812	8.19252	8.23292	8.21718	8.20076	8.20713	8.22759	8.20028	8.19021	8.20657	8.18707	8.15986	8.18492	8.16289	8.18121	8.18329	8.19544	8.1945	8.18384	8.17682	8.18147	8.17889	8.1994	8.17408	8.1705	8.18813	8.15795	8.18424	8.16013	8.16258	8.16263	8.14282	8.22907
0.1126	8.21184	8.19768	8.20729	8.19743	8.23266	8.20745	8.20553	8.21558	8.22939	8.20415	8.21602	8.20945	8.22937	8.21125	8.21958	8.20498	8.20881	8.18592	8.17839	8.15272	8.18007	8.16766	8.1883	8.17792	8.1874	8.18089	8.16776	8.18952	8.19294	8.18953	8.18957	8.18007	8.18178	8.17796	8.17865	8.17809	8.16054	8.15528	8.14024	8.15602	8.23149
0.1128	8.2119	8.2044	8.1948	8.20495	8.21476	8.20902	8.22181	8.21294	8.21008	8.20812	8.22296	8.20968	8.23848	8.21641	8.20818	8.22487	8.21069	8.1826	8.17433	8.15458	8.16897	8.15947	8.19723	8.19892	8.19235	8.19053	8.18346	8.17834	8.16448	8.21459	8.18099	8.19197	8.17643	8.19198	8.17509	8.18898	8.16617	8.16623	8.16309	8.15259	8.2244
0.113	8.21157	8.20928	8.19771	8.19156	8.2113	8.23398	8.22143	8.20382	8.22063	8.22273	8.23659	8.21125	8.22173	8.19742	8.20625	8.21391	8.19412	8.18861	8.16958	8.13903	8.20125	8.16523	8.20273	8.19685	8.20284	8.20565	8.19671	8.16998	8.1638	8.19913	8.17546	8.18468	8.1764	8.19773	8.17707	8.19415	8.15175	8.17708	8.13288	8.15856	8.23355
0.1132	8.21672	8.19174	8.20018	8.19455	8.20409	8.21632	8.1983	8.20619	8.23659	8.21958	8.21239	8.19234	8.23294	8.199	8.21836	8.22886	8.18724	8.18048	8.18264	8.16263	8.18975	8.16089	8.20189	8.17927	8.18173	8.19105	8.17405	8.19763	8.15587	8.17504	8.17066	8.18479	8.17797	8.16943	8.18379	8.18252	8.16677	8.17483	8.14448	8.14261	8.23029
0.1134	8.22183	8.20444	8.17902	8.20667	8.21577	8.20597	8.21245	8.20423	8.2107	8.21806	8.21013	8.17998	8.21005	8.20064	8.23018	8.20279	8.19227	8.19008	8.17531	8.18625	8.18676	8.16152	8.17576	8.20244	8.18645	8.17691	8.17992	8.19242	8.17833	8.18288	8.15339	8.17807	8.19792	8.17743	8.1892	8.19114	8.17417	8.16655	8.15386	8.14526	8.21559
0.1136	8.21776	8.17688	8.20433	8.18381	8.21046	8.19793	8.1921	8.20357	8.21621	8.21682	8.22318	8.18993	8.21222	8.22302	8.21798	8.20333	8.18945	8.20299	8.16829	8.17144	8.16211	8.17649	8.18977	8.20101	8.17817	8.19884	8.17139	8.19694	8.18647	8.17138	8.17211	8.16889	8.1775	8.18893	8.18188	8.17375	8.15829	8.16041	8.14022	8.16171	8.22795
0.1138	8.22674	8.20348	8.21286	8.22829	8.19995	8.20599	8.19305	8.20897	8.21502	8.20311	8.22186	8.20909	8.23783	8.20926	8.22267	8.21085	8.20676	8.21209	8.16287	8.15867	8.18447	8.18012	8.18339	8.19535	8.17532	8.19464	8.18358	8.18305	8.18718	8.18818	8.15986	8.17863	8.19033	8.18983	8.17224	8.15734	8.15307	8.16604	8.14175	8.15218	8.23706
0.114	8.23175	8.19717	8.20996	8.19924	8.21064	8.20993	8.18073	8.21358	8.18398	8.2053	8.2213	8.20573	8.22213	8.19886	8.22018	8.19303	8.20567	8.21301	8.17419	8.16943	8.18161	8.17049	8.16677	8.19804	8.18151	8.20383	8.17395	8.17907	8.18666	8.18386	8.19297	8.18727	8.18191	8.17784	8.18151	8.16121	8.16925	8.18463	8.12139	8.15434	8.21439
0.1142	8.21254	8.19003	8.18811	8.20404	8.20859	8.19749	8.19583	8.21492	8.206	8.20109	8.2256	8.21314	8.22052	8.20769	8.21739	8.19037	8.20531	8.19598	8.18498	8.1657	8.1693	8.16308	8.17382	8.20104	8.16814	8.18442	8.19058	8.18317	8.16938	8.18815	8.17305	8.18951	8.17272	8.17211	8.17327	8.16894	8.1393	8.16826	8.14382	8.15369	8.23198
0.1144	8.20779	8.19651	8.17798	8.19464	8.23415	8.20517	8.18559	8.21496	8.20521	8.20686	8.22186	8.19959	8.22321	8.21339	8.20985	8.20096	8.19954	8.19458	8.17365	8.16784	8.18765	8.15993	8.18573	8.19654	8.18315	8.1891	8.17432	8.17841	8.18291	8.17152	8.17785	8.17992	8.18026	8.18213	8.16194	8.18765	8.13012	8.16401	8.14929	8.15501	8.20214
0.1146	8.22932	8.20727	8.20106	8.2011	8.21955	8.21659	8.20237	8.22716	8.22496	8.22013	8.22424	8.21503	8.20326	8.20241	8.22111	8.2072	8.18775	8.19462	8.16569	8.17059	8.17264	8.16842	8.19401	8.16698	8.19104	8.19234	8.19654	8.17609	8.18252	8.18262	8.19146	8.17627	8.17483	8.19252	8.17001	8.16496	8.16738	8.15372	8.15209	8.13871	8.22053
0.1148	8.21503	8.19632	8.20557	8.21819	8.20441	8.21259	8.21283	8.21719	8.22029	8.21811	8.23277	8.2187	8.23041	8.20489	8.20536	8.21237	8.20168	8.21521	8.16262	8.16465	8.17341	8.16303	8.19451	8.18095	8.18162	8.17617	8.19145	8.1841	8.1729	8.19139	8.17182	8.17739	8.18273	8.19305	8.1741	8.17063	8.16772	8.15793	8.14313	8.14744	8.23199
0.115	8.21646	8.18913	8.20845	8.22309	8.22444	8.19552	8.20644	8.19817	8.22535	8.18149	8.21728	8.20161	8.22531	8.21968	8.20825	8.19981	8.18958	8.19473	8.17171	8.16327	8.17894	8.14835	8.16643	8.18758	8.17978	8.19209	8.17562	8.1895	8.18754	8.21095	8.19373	8.17303	8.18412	8.16859	8.17041	8.14699	8.18039	8.16142	8.14548	8.14512	8.23006
0.1152	8.2168	8.1833	8.20261	8.19275	8.21348	8.20873	8.21373	8.20624	8.21519	8.18932	8.23383	8.19813	8.2108	8.21732	8.20202	8.19357	8.19307	8.21526	8.17789	8.15185	8.18182	8.17105	8.18741	8.19027	8.1887	8.20991	8.17714	8.18611	8.1917	8.18829	8.17575	8.17247	8.16145	8.17949	8.19166	8.15736	8.18694	8.15318	8.1391	8.15312	8.23363
0.1154	8.23349	8.19186	8.19735	8.20802	8.19386	8.194	8.20479	8.21945	8.20624	8.20525	8.24288	8.17866	8.21668	8.20435	8.21687	8.20324	8.19366	8.19519	8.1622	8.15157	8.1918	8.17365	8.21541	8.17738	8.17488	8.19228	8.19096	8.18978	8.17076	8.1553	8.1614	8.18567	8.15814	8.17829	8.18948	8.16442	8.16797	8.1805	8.14383	8.14589	8.23081
0.1156	8.22717	8.21241	8.20596	8.18779	8.20002	8.18618	8.17722	8.21019	8.20638	8.22725	8.22512	8.20542	8.21078	8.19682	8.20433	8.20981	8.17947	8.20589	8.16815	8.1601	8.15259	8.18571	8.17344	8.18106	8.18682	8.18408	8.18778	8.18958	8.17426	8.172	8.17081	8.18159	8.17615	8.18256	8.20139	8.16765	8.17675	8.17168	8.14799	8.16269	8.21698
0.1158	8.21066	8.20424	8.22947	8.20599	8.20927	8.19554	8.1855	8.20235	8.21956	8.22078	8.22459	8.21483	8.22397	8.21691	8.18674	8.1934	8.16798	8.21211	8.17885	8.15337	8.16625	8.14186	8.18007	8.19478	8.19089	8.19304	8.1708	8.1802	8.18937	8.18212	8.17754	8.17032	8.17174	8.19512	8.18446	8.18048	8.16656	8.18271	8.15208	8.17013	8.23129
0.116	8.20523	8.21323	8.20776	8.22431	8.20026	8.21046	8.17947	8.21328	8.20995	8.21325	8.22472	8.21268	8.2125	8.22146	8.20925	8.20461	8.18962	8.21878	8.1595	8.15023	8.18986	8.17169	8.17375	8.1942	8.18457	8.18736	8.18954	8.17867	8.18078	8.18535	8.16051	8.16735	8.16835	8.18975	8.19877	8.16546	8.15003	8.17953	8.1713	8.1453	8.24405
0.1162	8.21917	8.18123	8.20654	8.19901	8.19744	8.21538	8.21249	8.1996	8.2326	8.20793	8.21882	8.20282	8.22144	8.19243	8.21333	8.19367	8.19318	8.20487	8.15248	8.14703	8.18611	8.17366	8.19563	8.18189	8.19269	8.20426	8.18984	8.19707	8.18565	8.17619	8.18363	8.16291	8.16257	8.17538	8.17971	8.16247	8.16959	8.16368	8.14751	8.1477	8.23602
0.1164	8.21798	8.18823	8.20215	8.21759	8.20622	8.21073	8.1976	8.21039	8.2279	8.19081	8.21123	8.20011	8.22219	8.21008	8.21161	8.22363	8.20901	8.19119	8.15601	8.16483	8.18516	8.16408	8.18995	8.20683	8.19116	8.20793	8.18384	8.19364	8.16875	8.17906	8.18411	8.17235	8.16943	8.18979	8.16383	8.15164	8.17255	8.16818	8.15058	8.13944	8.21977
0.1166	8.24481	8.18812	8.18913	8.22167	8.21015	8.19083	8.18703	8.21808	8.21465	8.19153	8.20633	8.2073	8.22606	8.20396	8.20988	8.20006	8.20567	8.20643	8.18377	8.16586	8.17727	8.16175	8.16372	8.17722	8.19278	8.18087	8.17277	8.18651	8.17983	8.18545	8.16595	8.16306	8.19229	8.18249	8.15457	8.16465	8.18219	8.17261	8.12622	8.15627	8.21986
0.1168	8.22064	8.18879	8.19354	8.21642	8.2193	8.18729	8.18746	8.22314	8.19506	8.21028	8.21482	8.21075	8.23761	8.19245	8.21095	8.20527	8.17734	8.19923	8.18723	8.16079	8.16798	8.16976	8.17144	8.19094	8.18398	8.19121	8.16813	8.18266	8.18528	8.18942	8.15811	8.16834	8.17812	8.19626	8.16891	8.17127	8.16814	8.1756	8.15076	8.15884	8.2149
0.117	8.22432	8.18967	8.2003	8.20121	8.20522	8.21517	8.18835	8.20157	8.20488	8.21167	8.20671	8.21479	8.20501	8.20909	8.21396	8.21579	8.20606	8.17153	8.16511	8.15686	8.1777	8.16892	8.17705	8.19407	8.18072	8.18985	8.17948	8.19371	8.16515	8.19917	8.17004	8.18169	8.16924	8.18939	8.18565	8.17484	8.15295	8.169	8.13923	8.1546	8.22259
0.1172	8.2102	8.18089	8.20587	8.19189	8.21271	8.21329	8.20745	8.21277	8.2162	8.20448	8.23237	8.20437	8.21178	8.22531	8.1983	8.20322	8.20803	8.17894	8.16083	8.15068	8.15865	8.1622	8.18648	8.18482	8.20548	8.18986	8.16445	8.18891	8.16698	8.19082	8.17251	8.19438	8.19179	8.18627	8.16758	8.16627	8.15247	8.1565	8.14475	8.16042	8.23555
0.1174	8.21126	8.21549	8.19827	8.20932	8.22652	8.20397	8.198	8.2052	8.22764	8.2269	8.22773	8.21491	8.21272	8.20722	8.20201	8.2102	8.1975	8.19275	8.17472	8.15128	8.16849	8.16833	8.20261	8.18171	8.19033	8.19717	8.18814	8.19645	8.18477	8.18505	8.17081	8.16654	8.17954	8.17075	8.18014	8.1552	8.17588	8.16015	8.14653	8.16005	8.2138
0.1176	8.20446	8.21754	8.18924	8.1953	8.20453	8.2075	8.19431	8.21783	8.20072	8.21341	8.23238	8.20436	8.20728	8.18913	8.20751	8.21053	8.19191	8.18071	8.15882	8.15692	8.18078	8.17204	8.18271	8.19212	8.17856	8.1907	8.20345	8.19353	8.18013	8.18368	8.17826	8.17704	8.17161	8.17271	8.19015	8.16363	8.17815	8.16649	8.1404	8.15278	8.21892
0.1178	8.21211	8.20182	8.21393	8.21884	8.21155	8.22179	8.18781	8.20736	8.21115	8.20059	8.21567	8.20832	8.19794	8.19428	8.21204	8.2167	8.1755	8.19091	8.15586	8.14379	8.16599	8.15768	8.1849	8.18206	8.19215	8.20547	8.18778	8.1829	8.17248	8.1975	8.18061	8.18521	8.17784	8.17875	8.18074	8.16026	8.16172	8.18275	8.1542	8.15221	8.21876
0.118	8.20296	8.18906	8.19209	8.20049	8.20076	8.2093	8.21713	8.20996	8.20707	8.20867	8.2288	8.21821	8.20673	8.20929	8.21079	8.21239	8.1998	8.19959	8.1604	8.13481	8.19275	8.16369	8.19282	8.17955	8.17594	8.19721	8.18872	8.16988	8.17136	8.16572	8.18772	8.1832	8.16788	8.17816	8.17762	8.1781	8.16183	8.17666	8.12634	8.1512	8.22374
0.1182	8.21424	8.20293	8.20185	8.21747	8.19467	8.20455	8.20216	8.21023	8.21032	8.20689	8.21406	8.19668	8.21126	8.19855	8.22139	8.18932	8.19558	8.20113	8.17271	8.15858	8.18102	8.16041	8.1887	8.18202	8.1873	8.18852	8.18292	8.17209	8.16463	8.17425	8.17119	8.18628	8.17477	8.17269	8.16905	8.16472	8.15677	8.15878	8.14948	8.15947	8.24116
0.1184	8.20259	8.18365	8.17677	8.20107	8.20296	8.22647	8.20186	8.20581	8.22764	8.21819	8.21409	8.22332	8.20604	8.19129	8.20401	8.19537	8.18561	8.2079	8.16918	8.15657	8.18195	8.14373	8.18268	8.20539	8.17789	8.18525	8.18569	8.17589	8.17197	8.18824	8.19122	8.18389	8.17675	8.17528	8.1855	8.15872	8.14842	8.16481	8.1496	8.14381	8.22018
0.1186	8.20492	8.19349	8.19053	8.20094	8.20244	8.21322	8.2061	8.23068	8.20746	8.22433	8.21202	8.21824	8.21331	8.19683	8.22257	8.19069	8.17162	8.20064	8.16777	8.15684	8.17802	8.16131	8.17162	8.19553	8.17696	8.19071	8.18609	8.19644	8.18738	8.19998	8.16626	8.17775	8.16853	8.16768	8.17759	8.17733	8.15501	8.16699	8.1473	8.13404	8.22618
0.1188	8.19936	8.19229	8.1987	8.19304	8.19059	8.19845	8.1918	8.21522	8.18727	8.21516	8.21902	8.20641	8.21088	8.20085	8.20363	8.21334	8.18067	8.2013	8.16959	8.14742	8.17381	8.16663	8.16851	8.20369	8.1825	8.1856	8.17438	8.18824	8.19002	8.19045	8.15962	8.18097	8.2002	8.17351	8.16869	8.19817	8.15948	8.16848	8.15736	8.14571	8.20387
0.119	8.20676	8.19513	8.17756	8.19941	8.19425	8.19863	8.20051	8.21113	8.20185	8.21953	8.22309	8.19668	8.18511	8.20253	8.22065	8.21953	8.1996	8.18164	8.1732	8.15284	8.17248	8.15385	8.15828	8.19372	8.17627	8.18285	8.20556	8.18897	8.18232	8.18768	8.17732	8.19443	8.16723	8.18911	8.19684	8.18923	8.15911	8.15632	8.15885	8.1498	8.2248
0.1192	8.24021	8.17572	8.20556	8.21764	8.20523	8.1964	8.20587	8.20736	8.22504	8.1892	8.20318	8.18112	8.21579	8.20934	8.20678	8.2109	8.17898	8.2118	8.17511	8.16209	8.16743	8.16565	8.19121	8.18535	8.18576	8.20268	8.19431	8.1822	8.17426	8.17136	8.17852	8.16348	8.17466	8.17837	8.17219	8.16932	8.17	8.1864	8.13852	8.12906	8.23575
0.1194	8.22321	8.16616	8.20172	8.2041	8.21777	8.19891	8.19488	8.19989	8.20385	8.19563	8.22441	8.22412	8.19799	8.1993	8.21707	8.20895	8.19194	8.18504	8.16105	8.17756	8.1491	8.1541	8.18229	8.19657	8.19365	8.20955	8.19258	8.19519	8.17204	8.17009	8.16945	8.17679	8.18871	8.18975	8.18012	8.16019	8.16897	8.18038	8.12353	8.13278	8.21687
0.1196	8.22452	8.18651	8.20431	8.20687	8.22911	8.19201	8.20298	8.21292	8.20825	8.21972	8.25137	8.20639	8.21105	8.21002	8.21284	8.2035	8.18309	8.19128	8.16859	8.17154	8.16113	8.15265	8.1924	8.19715	8.18224	8.19162	8.1917	8.19036	8.17688	8.17955	8.18896	8.15771	8.19055	8.18025	8.16688	8.1823	8.17343	8.1773	8.15417	8.12787	8.25005
0.1198	8.22324	8.19451	8.19916	8.20793	8.21608	8.20117	8.18974	8.21233	8.22151	8.19938	8.21197	8.20581	8.21205	8.22245	8.21861	8.19373	8.17078	8.18657	8.18262	8.15692	8.15759	8.15908	8.18895	8.17662	8.16972	8.17388	8.17042	8.16724	8.17125	8.18007	8.16492	8.17408	8.17392	8.1707	8.17896	8.18916	8.15939	8.16237	8.15047	8.13366	8.22039
0.12	8.21771	8.19399	8.2092	8.21823	8.19983	8.19696	8.19886	8.21777	8.22505	8.22184	8.21143	8.21133	8.21305	8.20478	8.21805	8.18844	8.18862	8.19504	8.18184	8.15692	8.16331	8.15615	8.16401	8.20076	8.18335	8.19366	8.18946	8.18172	8.18933	8.17662	8.19776	8.17854	8.18275	8.18058	8.16544	8.17912	8.15322	8.15584	8.1468	8.13595	8.208
0.1202	8.22489	8.19878	8.18379	8.20026	8.22243	8.20991	8.19358	8.23487	8.20101	8.21384	8.22553	8.19217	8.19822	8.19921	8.1983	8.17848	8.18326	8.20184	8.15868	8.15075	8.17078	8.16502	8.18645	8.19917	8.18374	8.20176	8.19233	8.17108	8.17424	8.16374	8.17104	8.16673	8.17068	8.17173	8.17305	8.17246	8.15031	8.15527	8.13478	8.13428	8.2209
0.1204	8.21969	8.20918	8.1769	8.20687	8.21452	8.21291	8.19692	8.22062	8.21332	8.21155	8.24005	8.22147	8.20028	8.21313	8.21599	8.20409	8.18485	8.19222	8.15917	8.15338	8.16141	8.16068	8.17808	8.18134	8.18574	8.20776	8.1958	8.17955	8.18477	8.18699	8.17839	8.17186	8.18255	8.19104	8.16801	8.1735	8.1548	8.15071	8.13071	8.15298	8.22837
0.1206	8.22185	8.21348	8.17867	8.21251	8.17945	8.20008	8.18269	8.20678	8.19293	8.21672	8.22552	8.21311	8.21782	8.20168	8.21123	8.20465	8.18982	8.1992	8.1797	8.14425	8.15491	8.14238	8.16799	8.18153	8.1847	8.20232	8.17623	8.18645	8.17064	8.18196	8.16981	8.1741	8.17379	8.19721	8.16792	8.16458	8.14913	8.15508	8.14365	8.1628	8.22204
0.1208	8.20718	8.21158	8.19212	8.19131	8.19334	8.21836	8.20033	8.19167	8.20081	8.20112	8.23064	8.18877	8.21343	8.20611	8.20625	8.18783	8.19839	8.20215	8.17762	8.14369	8.17659	8.17104	8.16252	8.1733	8.19166	8.20446	8.18913	8.19949	8.17413	8.16944	8.18107	8.17183	8.16026	8.19483	8.19468	8.18281	8.14937	8.14112	8.15285	8.17354	8.21622
0.121	8.21544	8.19036	8.19733	8.19035	8.19324	8.20359	8.20082	8.18923	8.19162	8.20684	8.20588	8.19595	8.20403	8.20575	8.21445	8.20607	8.18707	8.19022	8.16651	8.14634	8.16734	8.17912	8.1786	8.18387	8.1876	8.20364	8.1781	8.18058	8.1707	8.19585	8.16211	8.18251	8.15307	8.18255	8.16112	8.17506	8.1765	8.15968	8.13863	8.146	8.21925
0.1212	8.22884	8.18698	8.1942	8.21436	8.20348	8.20687	8.20947	8.19309	8.2053	8.2218	8.22607	8.18742	8.22545	8.21778	8.20175	8.18719	8.19122	8.20258	8.16794	8.14546	8.16807	8.14146	8.17862	8.18928	8.1963	8.18976	8.1683	8.18779	8.1736	8.17343	8.16279	8.17558	8.15467	8.17138	8.17419	8.15948	8.15725	8.14301	8.13774	8.15938	8.22362
0.1214	8.21727	8.20839	8.19384	8.19988	8.20768	8.20193	8.21917	8.2122	8.21351	8.22578	8.21079	8.20802	8.21908	8.20261	8.19326	8.20889	8.19032	8.19254	8.16861	8.15317	8.16876	8.16023	8.19442	8.16377	8.18172	8.18021	8.16982	8.17369	8.17838	8.18725	8.15292	8.17581	8.1642	8.17297	8.17876	8.15106	8.16037	8.14534	8.16561	8.15582	8.21588
0.1216	8.21459	8.20269	8.19715	8.20239	8.19432	8.19264	8.20748	8.21841	8.20116	8.21096	8.22985	8.19987	8.21524	8.21426	8.19932	8.20681	8.19577	8.15644	8.15855	8.16773	8.18311	8.17012	8.17716	8.17956	8.18072	8.18971	8.17751	8.19086	8.16419	8.19961	8.17382	8.16871	8.18302	8.18334	8.1595	8.1712	8.15814	8.16851	8.1354	8.13002	8.22492
0.1218	8.22936	8.21755	8.18954	8.18689	8.18962	8.19741	8.19724	8.2285	8.21686	8.20973	8.20197	8.20588	8.21438	8.18796	8.20336	8.18494	8.19108	8.19919	8.17361	8.1514	8.1762	8.16108	8.18474	8.17643	8.15808	8.18029	8.18333	8.16796	8.16937	8.18958	8.16532	8.1659	8.18814	8.17876	8.1617	8.15259	8.16045	8.16583	8.15004	8.15477	8.19623
0.122	8.2164	8.19088	8.20848	8.19383	8.20942	8.18671	8.18139	8.21405	8.20103	8.22283	8.2069	8.19861	8.20451	8.20574	8.20291	8.19205	8.19556	8.19486	8.16563	8.14396	8.17659	8.13805	8.21626	8.17989	8.17217	8.18119	8.19318	8.18294	8.15697	8.19544	8.17081	8.17313	8.18842	8.18462	8.17204	8.16549	8.15101	8.15735	8.15685	8.14772	8.21212
0.1222	8.21802	8.20396	8.19735	8.20134	8.20469	8.21394	8.19209	8.18012	8.20997	8.19735	8.20488	8.19043	8.20765	8.21031	8.1897	8.20443	8.1991	8.19315	8.17515	8.14908	8.1666	8.15794	8.19025	8.18398	8.17726	8.1888	8.17355	8.18048	8.15958	8.19722	8.16552	8.1832	8.16772	8.20146	8.18823	8.16965	8.15785	8.16759	8.12952	8.13885	8.22664
0.1224	8.22087	8.20314	8.17688	8.2045	8.20381	8.19687	8.17206	8.19539	8.2201	8.21074	8.21208	8.19428	8.21403	8.18416	8.21049	8.19494	8.18555	8.18579	8.17699	8.15015	8.17468	8.16281	8.19215	8.18872	8.18681	8.18249	8.19039	8.18458	8.18966	8.18185	8.16709	8.18221	8.15534	8.2024	8.17852	8.17357	8.15726	8.1748	8.14394	8.1402	8.21362
0.1226	8.22024	8.19403	8.18442	8.21497	8.19339	8.20354	8.192	8.20333	8.19015	8.20602	8.2237	8.21586	8.19909	8.20528	8.21362	8.19382	8.18475	8.19448	8.17033	8.14978	8.17063	8.1671	8.18208	8.20809	8.18547	8.20252	8.18334	8.18484	8.18742	8.19546	8.15712	8.16431	8.1727	8.17257	8.18637	8.18385	8.15894	8.16119	8.15423	8.14296	8.21875
0.1228	8.23453	8.18925	8.18582	8.1888	8.21437	8.20296	8.19176	8.22113	8.21863	8.20973	8.23201	8.23339	8.22011	8.20741	8.21029	8.2202	8.18946	8.20255	8.19115	8.14777	8.17482	8.15924	8.18071	8.17508	8.17284	8.18421	8.16995	8.17758	8.16954	8.18299	8.17114	8.17959	8.17457	8.17339	8.18866	8.16048	8.17302	8.17832	8.14679	8.14261	8.2144
0.123	8.21056	8.18721	8.20101	8.20743	8.21488	8.19362	8.19188	8.2025	8.18712	8.2219	8.21849	8.20013	8.20395	8.19643	8.22143	8.20939	8.17884	8.18854	8.15869	8.1643	8.18799	8.1621	8.18544	8.19606	8.17432	8.18599	8.1823	8.17163	8.1924	8.1779	8.16482	8.17975	8.18052	8.16951	8.17493	8.15958	8.15996	8.14965	8.14463	8.16768	8.22271
0.1232	8.20078	8.19371	8.19842	8.19257	8.19781	8.21006	8.18169	8.21627	8.19065	8.22114	8.20968	8.20229	8.19985	8.21982	8.21068	8.20471	8.19148	8.18552	8.17145	8.16422	8.15893	8.15514	8.18591	8.1998	8.16533	8.18794	8.17435	8.1885	8.17066	8.17057	8.17178	8.18749	8.17495	8.16941	8.16252	8.18763	8.15443	8.15225	8.15319	8.15669	8.2224
0.1234	8.208	8.19541	8.20939	8.18609	8.21774	8.2076	8.1911	8.19945	8.1945	8.21665	8.21911	8.19214	8.20437	8.22883	8.19385	8.19683	8.19149	8.18954	8.15056	8.16	8.17101	8.15894	8.16396	8.18463	8.19431	8.18138	8.17967	8.18947	8.15732	8.17359	8.18473	8.1873	8.16581	8.18185	8.1443	8.17234	8.14759	8.16534	8.13885	8.1603	8.23277
0.1236	8.21397	8.18867	8.19983	8.18962	8.2073	8.21194	8.20332	8.20134	8.21816	8.19556	8.21485	8.18285	8.18758	8.20996	8.21109	8.2157	8.19865	8.19548	8.14105	8.14395	8.17651	8.15859	8.16948	8.1759	8.19059	8.18101	8.18436	8.17832	8.17565	8.16583	8.19192	8.17321	8.19194	8.19763	8.14704	8.17489	8.17144	8.15319	8.14485	8.1738	8.21095
0.1238	8.22498	8.20096	8.19726	8.18551	8.20676	8.20445	8.19206	8.19622	8.2023	8.20623	8.21637	8.18825	8.19709	8.20133	8.21976	8.19959	8.19649	8.19958	8.16461	8.15195	8.16798	8.148	8.17382	8.18023	8.18662	8.17166	8.19899	8.17525	8.16249	8.16988	8.17499	8.1754	8.17203	8.19127	8.15827	8.17297	8.17541	8.14178	8.13867	8.15982	8.22313
0.124	8.21448	8.19927	8.17839	8.19337	8.19552	8.22678	8.2118	8.19567	8.22288	8.21622	8.22031	8.18069	8.19157	8.1961	8.20525	8.21072	8.1919	8.19362	8.17363	8.15289	8.18545	8.15795	8.17947	8.18678	8.17423	8.16212	8.18354	8.17138	8.16634	8.19374	8.17565	8.14429	8.17848	8.1743	8.15362	8.16803	8.15912	8.13402	8.14197	8.1425	8.23538
0.1242	8.21317	8.18662	8.19109	8.20362	8.19794	8.20881	8.19438	8.22948	8.19323	8.19618	8.21341	8.21174	8.20593	8.194	8.20109	8.20574	8.19418	8.19425	8.17954	8.14979	8.17645	8.1507	8.18259	8.18785	8.17925	8.18686	8.16262	8.18825	8.15847	8.1939	8.15494	8.15835	8.16968	8.17301	8.18224	8.17305	8.15448	8.14287	8.15082	8.14474	8.2142
0.1244	8.21935	8.20395	8.20621	8.21097	8.19939	8.18511	8.19528	8.21206	8.21377	8.19808	8.22366	8.19967	8.20397	8.21983	8.19307	8.21537	8.20447	8.1958	8.1813	8.13627	8.17739	8.17208	8.18102	8.17609	8.1819	8.16646	8.16236	8.17181	8.17204	8.18744	8.19824	8.18158	8.15582	8.16823	8.17226	8.18133	8.16497	8.1581	8.15228	8.1577	8.22531
0.1246	8.22398	8.20294	8.18175	8.2236	8.18146	8.17882	8.20533	8.20084	8.2032	8.19716	8.22839	8.20614	8.21077	8.19797	8.20956	8.18908	8.18576	8.19548	8.17713	8.15486	8.17183	8.16981	8.19728	8.18866	8.17577	8.1819	8.19593	8.16018	8.17649	8.18163	8.1803	8.16883	8.16015	8.14843	8.16745	8.16622	8.15233	8.1639	8.14497	8.12882	8.22625
0.1248	8.21367	8.21598	8.19955	8.21871	8.19573	8.19771	8.17662	8.19811	8.19284	8.17882	8.22117	8.20646	8.21738	8.19026	8.19394	8.19139	8.19323	8.18961	8.16355	8.16072	8.16671	8.15646	8.1764	8.18698	8.17954	8.1763	8.18913	8.178	8.17238	8.17597	8.17248	8.18159	8.19129	8.17296	8.18319	8.17788	8.18643	8.1642	8.14144	8.15523	8.21478
0.125	8.21657	8.19418	8.19465	8.20398	8.20524	8.22273	8.19428	8.21949	8.21962	8.19319	8.2151	8.19996	8.20555	8.19591	8.20244	8.18887	8.20829	8.19509	8.18745	8.14512	8.16345	8.16695	8.19244	8.19236	8.18565	8.17068	8.16487	8.18739	8.17671	8.17108	8.1881	8.16082	8.1628	8.17348	8.15543	8.1823	8.17479	8.18627	8.14924	8.14579	8.21349
0.1252	8.21285	8.19522	8.18664	8.20238	8.20249	8.20541	8.20049	8.2139	8.20101	8.1951	8.2006	8.19875	8.20196	8.2078	8.19629	8.20795	8.19516	8.19023	8.18091	8.16513	8.1644	8.17436	8.1769	8.18268	8.17965	8.18704	8.17387	8.18803	8.16637	8.17621	8.16867	8.17591	8.15835	8.18251	8.15897	8.16134	8.16532	8.15436	8.15714	8.13313	8.22078
0.1254	8.20486	8.2019	8.19662	8.20727	8.21739	8.20784	8.19846	8.18371	8.1995	8.20116	8.22631	8.21291	8.19569	8.21349	8.19307	8.19276	8.18831	8.20664	8.16997	8.15804	8.17034	8.1428	8.18507	8.18975	8.16547	8.20139	8.19034	8.1784	8.19351	8.18055	8.16403	8.18233	8.17527	8.18574	8.18201	8.18766	8.16257	8.14585	8.1397	8.1314	8.2425
0.1256	8.20653	8.17058	8.19252	8.19822	8.20667	8.21164	8.20517	8.2074	8.21294	8.20118	8.21466	8.20035	8.20146	8.20801	8.20725	8.20231	8.18907	8.18974	8.17824	8.15466	8.17041	8.1662	8.19396	8.1802	8.18284	8.17897	8.15898	8.16356	8.16324	8.19139	8.16478	8.18241	8.16856	8.17247	8.16371	8.17294	8.16361	8.15543	8.15076	8.14259	8.24741
0.1258	8.21103	8.19361	8.19164	8.20508	8.19294	8.22929	8.2004	8.21731	8.21444	8.21237	8.22906	8.20485	8.20338	8.19284	8.21264	8.19432	8.18436	8.17874	8.15678	8.16626	8.17056	8.15755	8.17534	8.18473	8.18367	8.18282	8.16191	8.16971	8.17413	8.18419	8.14888	8.17484	8.18009	8.17966	8.15748	8.17352	8.16038	8.17478	8.15566	8.14602	8.22382
0.126	8.20609	8.19853	8.18281	8.1829	8.20875	8.23134	8.18703	8.19956	8.20699	8.19679	8.21178	8.2112	8.21018	8.20664	8.22834	8.20984	8.18204	8.17122	8.1605	8.15105	8.17358	8.16717	8.17861	8.20195	8.20562	8.17987	8.20088	8.18419	8.1637	8.18015	8.17791	8.1925	8.18152	8.18974	8.16632	8.18463	8.17389	8.15007	8.14679	8.14301	8.21746
0.1262	8.20609	8.2071	8.20299	8.18611	8.21473	8.22147	8.18361	8.21548	8.21395	8.21202	8.21435	8.18728	8.20513	8.19959	8.22478	8.21959	8.17762	8.18976	8.16848	8.14177	8.17884	8.157	8.16746	8.19489	8.18297	8.17849	8.18589	8.18758	8.1512	8.17902	8.16602	8.18079	8.17025	8.17815	8.16946	8.17794	8.17374	8.14363	8.14357	8.1421	8.21946
0.1264	8.19386	8.19928	8.19845	8.20483	8.21894	8.20874	8.20678	8.19443	8.20262	8.19643	8.21885	8.20672	8.20427	8.19749	8.19785	8.20557	8.18717	8.19026	8.16551	8.14165	8.18761	8.16301	8.18349	8.19846	8.17461	8.17811	8.17108	8.19755	8.17702	8.16815	8.15926	8.17641	8.17721	8.16893	8.17437	8.16696	8.16881	8.17362	8.14008	8.13745	8.21772
0.1266	8.21007	8.17701	8.19876	8.22309	8.20422	8.1964	8.20021	8.21867	8.20794	8.2077	8.2215	8.2146	8.20654	8.2022	8.19878	8.19002	8.19695	8.19018	8.16474	8.14911	8.16722	8.15681	8.16873	8.19283	8.18065	8.16682	8.18669	8.15079	8.151	8.17496	8.19268	8.17167	8.1709	8.16477	8.17082	8.16805	8.15325	8.16514	8.13943	8.14668	8.2356
0.1268	8.21488	8.1865	8.20112	8.20228	8.21404	8.19187	8.19405	8.22272	8.22163	8.20033	8.22163	8.19466	8.21253	8.17675	8.20539	8.18675	8.18884	8.17735	8.14495	8.14799	8.16689	8.15753	8.18007	8.17752	8.1692	8.18349	8.17674	8.1609	8.16792	8.16952	8.18281	8.17292	8.18584	8.16943	8.17394	8.16044	8.17316	8.15523	8.13504	8.16529	8.21178
0.127	8.2276	8.19231	8.19689	8.19648	8.20724	8.20091	8.1903	8.20764	8.20933	8.21791	8.21706	8.20091	8.20177	8.19311	8.2236	8.18269	8.19108	8.18532	8.14896	8.15046	8.18376	8.15879	8.16826	8.16076	8.18111	8.19331	8.18573	8.1661	8.17016	8.16984	8.16763	8.15226	8.18565	8.18296	8.18528	8.16781	8.17637	8.17246	8.14389	8.15251	8.22196
0.1272	8.21268	8.20315	8.1832	8.18692	8.1927	8.20558	8.1995	8.21855	8.20618	8.22283	8.21109	8.2108	8.2162	8.19788	8.20993	8.17835	8.19538	8.17921	8.17044	8.16969	8.16627	8.17613	8.19202	8.17558	8.20288	8.17093	8.2018	8.17465	8.1715	8.16111	8.15228	8.16013	8.18255	8.19841	8.17527	8.17039	8.18144	8.17757	8.14857	8.1568	8.20953
0.1274	8.22156	8.19551	8.18881	8.19955	8.19985	8.18992	8.20162	8.22314	8.21545	8.19707	8.20604	8.21404	8.22188	8.19193	8.21112	8.18744	8.19139	8.18269	8.17655	8.15718	8.15878	8.15325	8.18688	8.17872	8.18009	8.18904	8.17327	8.20372	8.16584	8.16449	8.15954	8.16449	8.16444	8.17904	8.17767	8.17431	8.16588	8.14721	8.12991	8.14412	8.22172
0.1276	8.21444	8.19114	8.19421	8.19227	8.21328	8.20559	8.18606	8.22268	8.21338	8.19492	8.21195	8.19671	8.19768	8.21618	8.20154	8.18337	8.19145	8.17603	8.15979	8.15749	8.15599	8.18186	8.17437	8.16261	8.1851	8.17678	8.18687	8.17608	8.16159	8.15891	8.16182	8.15687	8.19474	8.1774	8.17114	8.15629	8.15114	8.17412	8.14384	8.13866	8.22549
0.1278	8.19311	8.19271	8.20035	8.1989	8.20364	8.21235	8.17105	8.19075	8.18083	8.19427	8.22762	8.19004	8.19684	8.20237	8.20372	8.19461	8.1927	8.19924	8.15607	8.16923	8.15451	8.16061	8.18412	8.18608	8.1729	8.18981	8.1776	8.19312	8.16224	8.18749	8.18499	8.1681	8.17198	8.18006	8.17338	8.14779	8.14691	8.16444	8.15407	8.13572	8.21541
0.128	8.19823	8.19493	8.20133	8.18932	8.21084	8.19242	8.19922	8.21251	8.20636	8.21222	8.22199	8.21217	8.19895	8.21539	8.18917	8.21164	8.19631	8.20238	8.15253	8.15448	8.16511	8.14883	8.16548	8.19159	8.17242	8.19712	8.17796	8.17845	8.16551	8.16457	8.19468	8.16182	8.1871	8.18811	8.18058	8.16088	8.1535	8.15651	8.15616	8.13167	8.21447
0.1282	8.20339	8.19149	8.18869	8.22267	8.20327	8.19293	8.20553	8.20135	8.22093	8.20943	8.23236	8.20166	8.2235	8.2059	8.20736	8.20569	8.1929	8.1944	8.16373	8.16193	8.17817	8.13576	8.19267	8.16827	8.15297	8.18573	8.17801	8.18093	8.17929	8.16277	8.16719	8.18704	8.16923	8.1854	8.18289	8.15932	8.15286	8.16345	8.15227	8.13426	8.21943
0.1284	8.21555	8.18223	8.20837	8.21373	8.19644	8.19169	8.18536	8.21065	8.21661	8.19828	8.21212	8.19098	8.20545	8.20517	8.21048	8.20975	8.19235	8.19602	8.16566	8.15895	8.16005	8.15371	8.18175	8.18052	8.17187	8.16963	8.17337	8.18718	8.17473	8.19128	8.18104	8.1696	8.1663	8.17144	8.16275	8.17745	8.15345	8.16333	8.14504	8.13806	8.21197
0.1286	8.21985	8.19155	8.20561	8.19742	8.21874	8.20434	8.175	8.20446	8.22331	8.20339	8.23374	8.20718	8.19058	8.20804	8.2025	8.20358	8.17304	8.17548	8.16656	8.13802	8.19489	8.15023	8.17866	8.18006	8.18367	8.17346	8.16803	8.19058	8.18127	8.18411	8.16422	8.18007	8.18557	8.17009	8.18538	8.18834	8.16489	8.14124	8.13963	8.13863	8.20375
0.1288	8.20415	8.18319	8.18573	8.1943	8.22057	8.20548	8.19751	8.19528	8.19998	8.2084	8.21383	8.18879	8.18677	8.21144	8.19531	8.19052	8.18482	8.18749	8.16153	8.16682	8.16688	8.15668	8.17964	8.18627	8.18974	8.17947	8.16884	8.18104	8.17226	8.16381	8.16512	8.17401	8.16792	8.17708	8.16844	8.16455	8.13357	8.15862	8.13488	8.16187	8.21004
0.129	8.21015	8.1806	8.19004	8.19952	8.20598	8.20255	8.19089	8.19626	8.21178	8.2071	8.20204	8.20176	8.20388	8.19253	8.20237	8.19877	8.18985	8.20091	8.13995	8.14281	8.16585	8.16318	8.19094	8.17537	8.18544	8.17243	8.1804	8.18093	8.17804	8.16823	8.16142	8.18913	8.18395	8.17274	8.17579	8.17687	8.16558	8.15845	8.14946	8.1366	8.22043
0.1292	8.21713	8.20884	8.19529	8.18453	8.20086	8.19468	8.20171	8.20858	8.20279	8.19798	8.21188	8.18958	8.20206	8.21217	8.20941	8.18271	8.16312	8.18908	8.146	8.15495	8.15674	8.16193	8.19099	8.17082	8.18952	8.19545	8.18165	8.17324	8.17587	8.18864	8.17102	8.17239	8.17478	8.19702	8.17725	8.16522	8.15568	8.16519	8.13188	8.13954	8.22979
0.1294	8.20696	8.19713	8.18772	8.19724	8.18616	8.20108	8.19337	8.21193	8.21585	8.19582	8.20992	8.21807	8.20178	8.19266	8.19585	8.17557	8.18534	8.1871	8.14866	8.15153	8.1625	8.16279	8.19183	8.17332	8.16511	8.18489	8.17561	8.173	8.16952	8.19705	8.17212	8.16793	8.15533	8.17396	8.16367	8.17846	8.16098	8.16046	8.12602	8.15145	8.21535
0.1296	8.21858	8.19862	8.19296	8.20277	8.1811	8.20638	8.18931	8.20101	8.20316	8.19964	8.19925	8.20724	8.19867	8.20435	8.18164	8.19146	8.20536	8.1939	8.16945	8.13766	8.1758	8.14482	8.17183	8.18568	8.18704	8.18244	8.19123	8.18893	8.18124	8.16594	8.18343	8.1818	8.17646	8.19248	8.16974	8.16096	8.15948	8.15521	8.12985	8.14667	8.23102
0.1298	8.20923	8.2006	8.18134	8.18992	8.21087	8.19572	8.18714	8.19229	8.2196	8.20101	8.20011	8.19243	8.20923	8.21613	8.19315	8.19625	8.18497	8.18943	8.18393	8.1374	8.17141	8.16423	8.18972	8.18057	8.16621	8.18595	8.17704	8.17824	8.1583	8.16592	8.17391	8.17329	8.18539	8.18502	8.16105	8.1525	8.17976	8.16827	8.12703	8.14067	8.21701
0.13	8.20309	8.18881	8.18783	8.20271	8.20587	8.18409	8.18725	8.19786	8.20586	8.20261	8.21464	8.19825	8.20847	8.20078	8.21594	8.20465	8.16823	8.20317	8.16046	8.15067	8.15844	8.14784	8.18265	8.17013	8.17698	8.19206	8.177	8.19528	8.16341	8.17358	8.1671	8.16628	8.17736	8.16957	8.17499	8.18588	8.15107	8.16793	8.13766	8.12829	8.22637
0.1302	8.20976	8.2097	8.18111	8.20568	8.21073	8.19948	8.1814	8.20918	8.20332	8.19664	8.22235	8.20565	8.20744	8.18027	8.19891	8.20786	8.17584	8.20448	8.16748	8.13907	8.15272	8.15732	8.18575	8.18454	8.19777	8.17983	8.16854	8.18939	8.17388	8.17015	8.16774	8.16075	8.16724	8.17307	8.16344	8.16823	8.16025	8.16858	8.14477	8.12258	8.2458
0.1304	8.20693	8.20311	8.20068	8.20059	8.19726	8.19785	8.19604	8.20265	8.20693	8.20631	8.20821	8.21613	8.18882	8.19592	8.2074	8.20593	8.21131	8.18332	8.16426	8.14684	8.15105	8.15058	8.17867	8.19178	8.17904	8.17961	8.15512	8.18944	8.18189	8.15112	8.15793	8.16411	8.17206	8.16683	8.16788	8.17484	8.17092	8.15529	8.15528	8.13672	8.22617
0.1306	8.22564	8.18422	8.18553	8.20135	8.19995	8.19829	8.19847	8.21206	8.20566	8.20358	8.22292	8.20608	8.1857	8.20973	8.20931	8.1981	8.1914	8.20205	8.17578	8.13988	8.14705	8.14505	8.18964	8.18594	8.1761	8.17217	8.18059	8.15104	8.17523	8.15822	8.16551	8.17709	8.1576	8.16237	8.16253	8.16514	8.1637	8.16233	8.14898	8.13129	8.22802
0.1308	8.22356	8.19171	8.19355	8.20427	8.19956	8.19261	8.18375	8.22415	8.21332	8.20782	8.20939	8.19086	8.20953	8.20055	8.18803	8.19626	8.19798	8.18142	8.15211	8.15786	8.16312	8.14947	8.18571	8.18896	8.19202	8.18067	8.16744	8.1719	8.17864	8.18897	8.1735	8.18198	8.18116	8.17035	8.17882	8.16801	8.16116	8.15846	8.13758	8.14863	8.23353
0.131	8.21965	8.1972	8.21457	8.19017	8.20062	8.18796	8.19551	8.19584	8.20245	8.19939	8.20683	8.19889	8.20529	8.19032	8.20569	8.22374	8.21159	8.19729	8.15314	8.15279	8.16432	8.14661	8.16082	8.17771	8.18187	8.19791	8.15696	8.17154	8.18241	8.18457	8.17172	8.16087	8.17423	8.16492	8.17411	8.15935	8.16103	8.15142	8.15429	8.14464	8.21986
0.1312	8.21465	8.18045	8.20566	8.19358	8.19321	8.1943	8.20867	8.20786	8.19409	8.20823	8.20135	8.18419	8.21316	8.1801	8.19856	8.20639	8.20274	8.2025	8.15084	8.14044	8.17667	8.15315	8.16361	8.17979	8.18278	8.18419	8.16309	8.1783	8.17683	8.16709	8.16612	8.16557	8.15606	8.17528	8.15794	8.17093	8.16277	8.15848	8.14744	8.14087	8.19766
0.1314	8.20777	8.18769	8.20502	8.20274	8.18406	8.19097	8.17362	8.20085	8.20038	8.21315	8.20945	8.20472	8.19303	8.19736	8.22177	8.19613	8.18867	8.19088	8.15116	8.158	8.16582	8.16881	8.18099	8.17194	8.19024	8.1908	8.16691	8.17171	8.16406	8.17642	8.17821	8.17916	8.16036	8.16309	8.16777	8.18058	8.15027	8.15067	8.12156	8.12613	8.21003
0.1316	8.22159	8.18163	8.19468	8.21087	8.21546	8.19268	8.19171	8.19231	8.22456	8.21383	8.20891	8.20632	8.19004	8.21126	8.20662	8.21036	8.19162	8.19833	8.17028	8.16582	8.17394	8.15419	8.18915	8.17605	8.17329	8.16891	8.16531	8.16802	8.1869	8.17617	8.15913	8.16622	8.1596	8.17115	8.17484	8.18193	8.1646	8.15077	8.12983	8.14803	8.20923
0.1318	8.20393	8.21276	8.1925	8.19443	8.20733	8.18865	8.18711	8.20931	8.21694	8.19724	8.21074	8.19129	8.18344	8.2204	8.20687	8.21407	8.2046	8.19027	8.15928	8.15099	8.16526	8.14486	8.18621	8.20018	8.17347	8.17387	8.16003	8.16941	8.19301	8.17561	8.17115	8.17422	8.15924	8.18501	8.16261	8.16254	8.15725	8.15387	8.1426	8.13148	8.22616
0.132	8.23764	8.21179	8.18997	8.19356	8.19061	8.20093	8.1741	8.21193	8.21301	8.20928	8.21496	8.21021	8.1829	8.19853	8.20765	8.20464	8.19751	8.21636	8.17269	8.15058	8.16331	8.14954	8.17703	8.19525	8.16119	8.17967	8.18906	8.17676	8.16441	8.17613	8.1662	8.16885	8.15729	8.1808	8.16232	8.15631	8.16671	8.1625	8.14495	8.13821	8.22227
0.1322	8.20323	8.20587	8.18964	8.19438	8.21548	8.20927	8.20968	8.19003	8.20799	8.19867	8.22703	8.22984	8.19363	8.1942	8.20509	8.22628	8.20061	8.18431	8.18451	8.14704	8.16828	8.1521	8.16739	8.18161	8.16663	8.19838	8.20114	8.15523	8.17233	8.18572	8.16362	8.18289	8.16144	8.16818	8.16599	8.1727	8.15415	8.1618	8.14231	8.12723	8.21996
0.1324	8.2225	8.21359	8.19219	8.19391	8.20481	8.18416	8.19435	8.1907	8.20508	8.19868	8.21527	8.19806	8.18251	8.20929	8.20171	8.20641	8.18578	8.18549	8.16604	8.14642	8.16734	8.1602	8.15969	8.16951	8.16436	8.18455	8.18569	8.15956	8.16036	8.1658	8.1524	8.15094	8.17446	8.17215	8.17035	8.16257	8.15517	8.15838	8.1422	8.13062	8.237
0.1326	8.21996	8.21152	8.18855	8.20109	8.20045	8.19385	8.18797	8.1944	8.19149	8.20219	8.19814	8.18881	8.18468	8.17804	8.19702	8.18542	8.18126	8.18022	8.18903	8.16191	8.16308	8.16964	8.19029	8.178	8.17045	8.19265	8.18227	8.17179	8.1888	8.1613	8.15869	8.16428	8.16253	8.17657	8.17475	8.15746	8.14123	8.16373	8.14484	8.13438	8.2009
0.1328	8.20859	8.1905	8.19321	8.19973	8.20979	8.19271	8.17609	8.1886	8.19372	8.19452	8.21907	8.20144	8.20215	8.19985	8.21031	8.20292	8.18628	8.18741	8.16537	8.13911	8.16447	8.15207	8.17893	8.17945	8.19474	8.19563	8.16006	8.1638	8.18103	8.15537	8.16053	8.17588	8.16732	8.17322	8.18669	8.17145	8.15339	8.15899	8.14992	8.14018	8.2224
0.133	8.21732	8.18237	8.18259	8.17135	8.20326	8.19592	8.18453	8.20906	8.19115	8.20511	8.2159	8.21238	8.19256	8.20637	8.21238	8.20094	8.19362	8.18762	8.16367	8.15687	8.17445	8.16059	8.17989	8.1785	8.17723	8.17461	8.18283	8.18164	8.18143	8.17195	8.15693	8.17733	8.16923	8.16772	8.17908	8.16374	8.15547	8.14799	8.126	8.14698	8.2196
0.1332	8.2174	8.18809	8.18274	8.18126	8.20874	8.17724	8.20897	8.20493	8.20108	8.19216	8.20744	8.20644	8.19413	8.20705	8.18573	8.21314	8.20289	8.20982	8.14503	8.1539	8.17165	8.1637	8.16546	8.18463	8.19152	8.16682	8.16748	8.19643	8.15876	8.18223	8.15431	8.16478	8.19542	8.1682	8.16356	8.16342	8.16282	8.14185	8.16625	8.13195	8.2188
0.1334	8.21325	8.18895	8.18613	8.18208	8.18979	8.20581	8.19943	8.21007	8.21255	8.19669	8.2039	8.19083	8.19923	8.20372	8.21153	8.18752	8.18739	8.19998	8.14246	8.13752	8.14848	8.14454	8.17378	8.17125	8.2028	8.17555	8.18074	8.19198	8.15773	8.1797	8.18026	8.17152	8.18154	8.16772	8.15621	8.16446	8.14815	8.14649	8.14327	8.13819	8.2153
0.1336	8.20778	8.17695	8.16132	8.17431	8.20435	8.20031	8.18451	8.20571	8.20629	8.19294	8.23498	8.19891	8.19635	8.19613	8.20388	8.18905	8.18286	8.15736	8.15665	8.12889	8.16101	8.14258	8.17325	8.17021	8.17905	8.17077	8.17143	8.18353	8.16976	8.16623	8.18531	8.17313	8.17646	8.18245	8.17055	8.17115	8.16552	8.14559	8.12816	8.149	8.20829
0.1338	8.20783	8.17523	8.17636	8.17486	8.20311	8.20581	8.18435	8.1983	8.2145	8.18505	8.21821	8.18739	8.2123	8.19916	8.19386	8.18586	8.18653	8.2043	8.14538	8.12181	8.17094	8.13335	8.17004	8.18609	8.18865	8.18111	8.15372	8.17801	8.17732	8.15957	8.17962	8.17499	8.16235	8.17109	8.18742	8.17924	8.14838	8.14801	8.13189	8.14163	8.20673
0.134	8.20347	8.18828	8.19628	8.17713	8.20017	8.20481	8.18523	8.18893	8.20408	8.18305	8.2061	8.20386	8.19454	8.20246	8.18275	8.19888	8.19041	8.18593	8.1744	8.12768	8.1772	8.14221	8.16618	8.1877	8.17645	8.17	8.16704	8.18676	8.1498	8.17078	8.18995	8.168	8.17617	8.17857	8.174	8.16679	8.15302	8.17966	8.14737	8.1538	8.20742
0.1342	8.2045	8.18878	8.18468	8.18459	8.20372	8.20711	8.1866	8.191	8.2124	8.1876	8.21196	8.19581	8.20508	8.19467	8.20855	8.17231	8.20139	8.18601	8.14893	8.15635	8.16761	8.14878	8.17063	8.18498	8.18123	8.17156	8.19045	8.18521	8.16924	8.18288	8.16616	8.15619	8.18942	8.19028	8.15497	8.17604	8.15917	8.14681	8.10318	8.15189	8.201
0.1344	8.20078	8.18939	8.19434	8.17836	8.196	8.20209	8.19472	8.2197	8.20485	8.20578	8.20441	8.19252	8.19164	8.21259	8.21172	8.1897	8.19589	8.19578	8.15569	8.14501	8.16653	8.16262	8.16415	8.18787	8.16723	8.16204	8.18127	8.17727	8.17356	8.16995	8.17812	8.15388	8.18346	8.18398	8.15799	8.14175	8.1566	8.15186	8.13841	8.13473	8.22904
0.1346	8.20188	8.1802	8.20256	8.19903	8.20943	8.1987	8.1927	8.21909	8.19767	8.2172	8.19164	8.20658	8.19551	8.21251	8.18486	8.18545	8.18501	8.1922	8.17279	8.14734	8.14401	8.15977	8.17677	8.17023	8.1775	8.20158	8.18372	8.18221	8.15596	8.16617	8.18624	8.1635	8.17964	8.17817	8.1809	8.17331	8.15058	8.14627	8.14951	8.13741	8.20555
0.1348	8.19985	8.18188	8.20248	8.18849	8.18677	8.21011	8.16994	8.2071	8.19693	8.21896	8.20889	8.20434	8.20402	8.19613	8.18412	8.19468	8.18933	8.18711	8.16785	8.15612	8.16002	8.1647	8.17812	8.15912	8.17785	8.18827	8.18411	8.18597	8.16803	8.18531	8.16783	8.1739	8.15847	8.15721	8.18472	8.1791	8.15054	8.15129	8.134	8.13258	8.20897
0.135	8.20837	8.18747	8.18469	8.1805	8.19187	8.19763	8.1976	8.20903	8.20487	8.20525	8.21081	8.19426	8.2103	8.18994	8.20377	8.18999	8.20133	8.17875	8.17004	8.15802	8.16645	8.16115	8.18532	8.16219	8.17989	8.18304	8.17299	8.18186	8.18468	8.18102	8.15742	8.19002	8.17706	8.16858	8.16603	8.16587	8.18016	8.15473	8.15768	8.12862	8.21875
0.1352	8.20724	8.18387	8.18862	8.20377	8.20302	8.20254	8.18134	8.19151	8.21251	8.19426	8.22307	8.1965	8.17607	8.18038	8.21792	8.20126	8.1936	8.19487	8.16071	8.14353	8.18029	8.16022	8.16244	8.16746	8.17959	8.16652	8.16948	8.17497	8.18427	8.15228	8.18244	8.1826	8.17696	8.18606	8.16755	8.15692	8.18422	8.15784	8.16866	8.14868	8.20913
0.1354	8.22073	8.18419	8.18769	8.18763	8.19577	8.19465	8.19584	8.19273	8.18161	8.2047	8.20091	8.18543	8.19137	8.19945	8.18978	8.2019	8.18523	8.21466	8.14749	8.14928	8.17009	8.16297	8.17144	8.1596	8.17324	8.17849	8.18573	8.17196	8.1857	8.16367	8.17075	8.16191	8.163	8.19191	8.16503	8.17305	8.15734	8.15391	8.15858	8.15794	8.22641
0.1356	8.22795	8.18073	8.19044	8.19035	8.19014	8.19643	8.1788	8.20366	8.20473	8.1922	8.23623	8.21262	8.2084	8.19625	8.20543	8.18734	8.19063	8.17943	8.1546	8.1363	8.16874	8.16426	8.17976	8.17295	8.18625	8.1854	8.17289	8.17366	8.17065	8.16981	8.17017	8.15678	8.17118	8.173	8.1776	8.18466	8.16629	8.14566	8.14678	8.15816	8.19265
0.1358	8.19586	8.18189	8.19115	8.19898	8.18116	8.2023	8.17079	8.21105	8.20702	8.21764	8.21023	8.21683	8.20466	8.20167	8.21749	8.20398	8.17654	8.16159	8.17285	8.14312	8.17652	8.16099	8.16973	8.18621	8.18777	8.18637	8.17842	8.17895	8.15606	8.17125	8.17008	8.17296	8.16433	8.16378	8.16322	8.16869	8.15783	8.1598	8.14203	8.14622	8.20958
0.136	8.20347	8.18285	8.17206	8.19726	8.20324	8.1902	8.18769	8.17496	8.19477	8.19273	8.21053	8.19789	8.20356	8.19998	8.21081	8.19003	8.17976	8.16854	8.16889	8.15077	8.14545	8.14895	8.18627	8.18645	8.19441	8.17408	8.16123	8.16807	8.16987	8.17698	8.17297	8.17312	8.1557	8.17587	8.15998	8.16772	8.15093	8.15622	8.14067	8.14667	8.20474
0.1362	8.21026	8.18394	8.18639	8.19664	8.19903	8.19542	8.18072	8.20182	8.21755	8.18247	8.19707	8.21184	8.19617	8.19023	8.21579	8.19607	8.16862	8.19547	8.16514	8.1443	8.16308	8.15929	8.1705	8.19084	8.18468	8.19081	8.15598	8.15969	8.18131	8.17453	8.14694	8.17315	8.1761	8.16109	8.1751	8.17043	8.1473	8.15636	8.13489	8.13512	8.22797
0.1364	8.20364	8.19167	8.1923	8.18116	8.1951	8.18742	8.19636	8.19321	8.20788	8.20337	8.2157	8.18599	8.20392	8.18881	8.20551	8.20693	8.18455	8.19373	8.15634	8.14304	8.16015	8.14131	8.17078	8.18871	8.18048	8.18205	8.16684	8.17564	8.17934	8.17449	8.16212	8.17667	8.17312	8.17216	8.18087	8.15828	8.16502	8.15506	8.13166	8.14698	8.21289
0.1366	8.20404	8.19846	8.19284	8.18202	8.20185	8.18444	8.18764	8.19603	8.18737	8.19118	8.21243	8.19312	8.19626	8.19729	8.20564	8.2275	8.17077	8.18543	8.15558	8.14614	8.16525	8.1527	8.16952	8.19175	8.17536	8.16896	8.16079	8.17896	8.16466	8.17567	8.16614	8.18172	8.17993	8.1708	8.18247	8.15838	8.13926	8.17302	8.13331	8.13898	8.21398
0.1368	8.18137	8.19385	8.18812	8.19277	8.20162	8.1902	8.18571	8.20624	8.18821	8.19378	8.20514	8.21129	8.20629	8.18879	8.21376	8.18446	8.18743	8.17303	8.16896	8.14559	8.16823	8.15794	8.16083	8.19527	8.16252	8.19615	8.16682	8.18391	8.16791	8.16746	8.1787	8.17318	8.1795	8.16427	8.15817	8.1705	8.15286	8.14549	8.14359	8.13044	8.21434
0.137	8.18666	8.19879	8.17952	8.19105	8.188	8.20036	8.20125	8.20561	8.19172	8.1836	8.21149	8.19478	8.19466	8.18752	8.20767	8.19357	8.18289	8.17204	8.17268	8.15133	8.17117	8.1663	8.18159	8.18215	8.16685	8.1948	8.19107	8.16134	8.18085	8.17672	8.16472	8.15775	8.18283	8.16768	8.19935	8.16597	8.14959	8.16886	8.13251	8.16496	8.20554
0.1372	8.19782	8.19671	8.17465	8.19332	8.18929	8.20782	8.19238	8.19897	8.19709	8.19479	8.21451	8.20295	8.2286	8.18494	8.20775	8.19308	8.19627	8.19333	8.16692	8.16536	8.17516	8.1434	8.17293	8.18629	8.16842	8.1792	8.18051	8.17897	8.16769	8.17857	8.16219	8.18051	8.17986	8.15984	8.17408	8.18724	8.16025	8.15899	8.14476	8.14111	8.22908
0.1374	8.2145	8.18478	8.16317	8.20819	8.18588	8.19564	8.20302	8.18989	8.19367	8.18449	8.2261	8.20346	8.20746	8.20347	8.20155	8.19345	8.16962	8.19688	8.17082	8.14441	8.16889	8.1542	8.16472	8.17318	8.16948	8.16366	8.1752	8.18355	8.16527	8.17273	8.15616	8.19481	8.17805	8.16621	8.16601	8.16453	8.16063	8.16666	8.12968	8.13517	8.20409
0.1376	8.22646	8.19498	8.1989	8.18988	8.19649	8.18736	8.18816	8.20092	8.19702	8.18832	8.22509	8.16927	8.20991	8.20327	8.20607	8.20557	8.17914	8.19696	8.16923	8.15023	8.17278	8.1654	8.15771	8.16566	8.17107	8.18387	8.2014	8.18011	8.15974	8.16693	8.15923	8.17473	8.17707	8.16661	8.16604	8.16296	8.17692	8.16084	8.13602	8.14211	8.1997
0.1378	8.21006	8.19415	8.196	8.20696	8.19102	8.20556	8.19229	8.19875	8.21127	8.19466	8.20274	8.18929	8.20118	8.19818	8.18833	8.19675	8.17836	8.20217	8.17636	8.17233	8.16984	8.17014	8.19576	8.18011	8.17515	8.18556	8.15915	8.1871	8.16522	8.15643	8.14476	8.16318	8.15825	8.18101	8.15679	8.16941	8.15492	8.15828	8.14768	8.146	8.22073
0.138	8.20745	8.17768	8.19918	8.20461	8.20567	8.20047	8.19427	8.188	8.197	8.18938	8.2035	8.18996	8.2086	8.20496	8.18833	8.18639	8.18452	8.19842	8.17388	8.17028	8.15476	8.15667	8.19649	8.17572	8.17344	8.18914	8.1848	8.18088	8.16836	8.17484	8.16719	8.16277	8.16161	8.18347	8.16221	8.16638	8.15425	8.16858	8.12336	8.14675	8.22625
0.1382	8.20428	8.19351	8.17996	8.1914	8.20394	8.18846	8.19214	8.18964	8.20973	8.20191	8.21573	8.2035	8.19019	8.19633	8.21039	8.21528	8.18795	8.18188	8.17192	8.14884	8.15663	8.1328	8.17508	8.17628	8.18503	8.18332	8.17406	8.18282	8.17189	8.16359	8.16079	8.17162	8.16741	8.16675	8.15332	8.17879	8.15855	8.16493	8.14553	8.15694	8.20432
0.1384	8.22251	8.20301	8.18227	8.19257	8.21412	8.19661	8.19823	8.2073	8.20486	8.20639	8.21043	8.19677	8.17945	8.19625	8.19318	8.19768	8.17817	8.18194	8.17762	8.15147	8.15643	8.14769	8.16533	8.18863	8.16446	8.18031	8.18116	8.17266	8.15958	8.18316	8.16044	8.15172	8.18052	8.17212	8.17653	8.16422	8.13774	8.16002	8.15472	8.13281	8.22094
0.1386	8.21259	8.19541	8.18347	8.19743	8.20382	8.19308	8.21749	8.19182	8.18366	8.21497	8.20631	8.20149	8.19841	8.1894	8.20381	8.18394	8.1869	8.17787	8.16958	8.15355	8.15425	8.14267	8.17683	8.17554	8.16685	8.16842	8.16712	8.17654	8.14916	8.17732	8.18619	8.17995	8.18593	8.17239	8.16644	8.14399	8.15226	8.17327	8.1284	8.1345	8.21447
0.1388	8.20807	8.18434	8.19233	8.20713	8.2069	8.20684	8.18879	8.20534	8.17326	8.21495	8.21073	8.20119	8.18651	8.20545	8.1946	8.19836	8.18648	8.16503	8.16366	8.13037	8.16249	8.16741	8.18729	8.1884	8.17185	8.16169	8.15525	8.17343	8.16702	8.17771	8.15759	8.17259	8.15971	8.17454	8.16342	8.16478	8.16117	8.14735	8.14351	8.14863	8.23406
0.139	8.21485	8.17778	8.19364	8.18824	8.20854	8.18943	8.18727	8.20327	8.19521	8.20055	8.1989	8.20747	8.20184	8.21473	8.1967	8.20802	8.18354	8.17504	8.15027	8.13478	8.16665	8.13825	8.17617	8.19021	8.17033	8.18355	8.16169	8.1689	8.14988	8.16592	8.17028	8.16962	8.16598	8.17121	8.17704	8.15838	8.17382	8.15239	8.13968	8.15286	8.22185
0.1392	8.20517	8.18851	8.18004	8.20044	8.2001	8.19663	8.193	8.19777	8.21415	8.20678	8.18785	8.20613	8.20755	8.22619	8.20066	8.19692	8.18575	8.1867	8.16463	8.13393	8.15983	8.14456	8.17355	8.18177	8.17055	8.19317	8.17208	8.16329	8.16489	8.168	8.17413	8.17857	8.17783	8.16026	8.15799	8.15779	8.14182	8.15127	8.15681	8.1681	8.21435
0.1394	8.20381	8.19701	8.19512	8.18689	8.21486	8.18933	8.18116	8.18942	8.2093	8.20026	8.20332	8.18135	8.20303	8.19629	8.19759	8.19346	8.17971	8.18351	8.1495	8.1518	8.1734	8.1758	8.1741	8.16169	8.16362	8.20281	8.19191	8.17708	8.18243	8.17444	8.16089	8.16888	8.15482	8.17447	8.15956	8.17439	8.15066	8.15983	8.14482	8.15631	8.22217
0.1396	8.19898	8.19367	8.18902	8.20225	8.20823	8.20016	8.16997	8.20181	8.20445	8.19193	8.22557	8.20019	8.20035	8.18901	8.20299	8.18808	8.1923	8.18506	8.1471	8.146	8.15601	8.14472	8.18893	8.1721	8.17364	8.17054	8.18395	8.1751	8.19665	8.16461	8.16822	8.15859	8.14423	8.17362	8.17468	8.1661	8.16662	8.15697	8.12932	8.14323	8.22264
0.1398	8.22042	8.16658	8.17154	8.20769	8.18034	8.18543	8.19912	8.20583	8.19178	8.19386	8.21471	8.1928	8.19825	8.18443	8.20049	8.21429	8.18554	8.19193	8.15146	8.14678	8.14288	8.12549	8.16171	8.18048	8.16923	8.18772	8.1724	8.16454	8.16478	8.15444	8.16593	8.16678	8.16407	8.18605	8.15894	8.17015	8.14837	8.15738	8.14669	8.14971	8.2232
0.14	8.22745	8.17401	8.16884	8.19874	8.20081	8.18157	8.19583	8.18248	8.21457	8.19496	8.21721	8.19452	8.19846	8.19373	8.20119	8.20434	8.18765	8.17882	8.17003	8.14667	8.137	8.16053	8.18535	8.17264	8.16113	8.19713	8.17994	8.18998	8.16744	8.16925	8.15651	8.1636	8.18036	8.17797	8.17628	8.16748	8.14908	8.15041	8.12791	8.13098	8.22812
0.1402	8.21395	8.19378	8.16658	8.19776	8.18199	8.198	8.18834	8.20119	8.20246	8.19793	8.21231	8.19089	8.19169	8.20223	8.20022	8.20014	8.17576	8.17414	8.17182	8.14636	8.16571	8.15013	8.18313	8.19033	8.19418	8.19133	8.1729	8.17153	8.16756	8.16922	8.15191	8.15689	8.19356	8.16646	8.15444	8.16291	8.14724	8.15392	8.11883	8.13106	8.20154
0.1404	8.22107	8.21385	8.18211	8.20314	8.2011	8.19052	8.1847	8.21285	8.19582	8.20591	8.22308	8.20283	8.18357	8.19795	8.20441	8.19157	8.16408	8.1747	8.16217	8.16106	8.17323	8.16354	8.17471	8.1855	8.17876	8.1783	8.16884	8.167	8.16936	8.18076	8.16222	8.16081	8.14721	8.14911	8.15533	8.16391	8.15344	8.15386	8.13162	8.13807	8.20428
0.1406	8.19317	8.19652	8.18213	8.18303	8.20513	8.1854	8.19609	8.2053	8.19005	8.21178	8.21582	8.1944	8.19946	8.19748	8.21696	8.20162	8.17494	8.17632	8.15552	8.14959	8.18221	8.16785	8.18778	8.18922	8.17525	8.17066	8.16871	8.16935	8.16601	8.19785	8.15179	8.15908	8.16061	8.16228	8.17469	8.1701	8.147	8.17113	8.15049	8.1326	8.21717
0.1408	8.21083	8.18542	8.19721	8.19257	8.18844	8.1724	8.1866	8.2026	8.18742	8.20299	8.21405	8.1866	8.19884	8.18542	8.21146	8.18777	8.17718	8.182	8.15304	8.13839	8.15991	8.13945	8.18449	8.17489	8.1544	8.2021	8.1637	8.17413	8.16055	8.1771	8.16913	8.16179	8.16821	8.16964	8.16601	8.14749	8.16857	8.17078	8.12831	8.12392	8.21799
0.141	8.21285	8.18821	8.17798	8.19944	8.21597	8.17631	8.17088	8.20418	8.19155	8.19513	8.19221	8.21097	8.20423	8.19043	8.19061	8.19051	8.167	8.1881	8.16192	8.13873	8.15007	8.14675	8.16072	8.15714	8.15563	8.16005	8.17277	8.16037	8.16585	8.17612	8.16832	8.16351	8.17018	8.18307	8.17164	8.17253	8.17577	8.13927	8.10677	8.11994	8.2185
0.1412	8.19436	8.18647	8.17366	8.20093	8.20122	8.18153	8.169	8.19706	8.19789	8.1936	8.21763	8.1996	8.18552	8.20017	8.19977	8.19342	8.17543	8.17122	8.1728	8.14816	8.17377	8.16576	8.17725	8.16581	8.16263	8.1775	8.17661	8.15368	8.17262	8.17356	8.18188	8.17222	8.17571	8.16995	8.15379	8.18028	8.16644	8.13937	8.14183	8.14964	8.20544
0.1414	8.2144	8.18575	8.18103	8.18058	8.19658	8.18725	8.18951	8.21114	8.18864	8.18876	8.21698	8.1996	8.19261	8.20478	8.17947	8.17251	8.17288	8.19274	8.14111	8.15591	8.15243	8.16051	8.17172	8.17675	8.17851	8.17565	8.1782	8.16144	8.18276	8.1777	8.15887	8.15356	8.16705	8.17503	8.16155	8.17643	8.16564	8.13104	8.14576	8.14354	8.21797
0.1416	8.19346	8.18333	8.17927	8.1916	8.17497	8.19478	8.18268	8.20924	8.2007	8.20438	8.20758	8.20034	8.20403	8.20115	8.19142	8.19712	8.18222	8.19572	8.16836	8.15634	8.16263	8.14004	8.18273	8.14937	8.18524	8.17986	8.18076	8.16613	8.15624	8.16876	8.18115	8.15501	8.17344	8.16416	8.15301	8.16846	8.13701	8.14304	8.15153	8.13206	8.20878
0.1418	8.20967	8.18371	8.17279	8.19891	8.18762	8.19248	8.18572	8.19687	8.1923	8.17066	8.19639	8.18944	8.2067	8.18813	8.18918	8.20516	8.19672	8.19664	8.1752	8.14658	8.15647	8.12953	8.16781	8.16896	8.19146	8.19668	8.16514	8.1715	8.16935	8.17308	8.16399	8.17237	8.17238	8.16712	8.15786	8.16056	8.13363	8.14865	8.13633	8.12656	8.21312
0.142	8.20962	8.19567	8.21283	8.19459	8.21706	8.19005	8.18919	8.19404	8.18603	8.19386	8.19608	8.19073	8.19683	8.20761	8.19053	8.20053	8.19957	8.18168	8.15572	8.1442	8.16264	8.14928	8.18717	8.1739	8.20257	8.17553	8.17262	8.16954	8.16716	8.16753	8.1747	8.16376	8.16995	8.17145	8.15495	8.15386	8.15252	8.14049	8.12165	8.1249	8.21621
0.1422	8.20245	8.1761	8.20065	8.17814	8.19265	8.18141	8.18463	8.19252	8.2182	8.19161	8.19913	8.18525	8.18832	8.19863	8.1984	8.19099	8.18622	8.17292	8.1425	8.14356	8.15609	8.14335	8.19418	8.17073	8.18596	8.17816	8.16649	8.15978	8.1513	8.17053	8.16695	8.15801	8.16557	8.17135	8.14898	8.1592	8.15891	8.14517	8.14327	8.12164	8.21834
0.1424	8.19458	8.16232	8.19067	8.1852	8.18318	8.18447	8.1679	8.19823	8.22304	8.20278	8.22675	8.20366	8.21386	8.18953	8.18541	8.18351	8.19796	8.17679	8.16536	8.15987	8.16744	8.14353	8.18777	8.17389	8.17172	8.18587	8.16455	8.18939	8.16005	8.17221	8.16799	8.15698	8.16845	8.17699	8.17467	8.16473	8.14685	8.15748	8.12053	8.12726	8.20785
0.1426	8.19208	8.18991	8.19131	8.19886	8.21191	8.19823	8.21611	8.20443	8.21198	8.18869	8.19934	8.19734	8.21463	8.20658	8.1976	8.17878	8.18833	8.18415	8.16402	8.14413	8.15896	8.13964	8.1869	8.17589	8.17524	8.16498	8.14924	8.16349	8.17657	8.17484	8.17423	8.16695	8.16035	8.17595	8.16483	8.1739	8.15389	8.14419	8.14561	8.14544	8.21775
0.1428	8.19116	8.19999	8.19376	8.18878	8.18994	8.18803	8.19222	8.20275	8.19007	8.19483	8.19769	8.20228	8.2039	8.18769	8.19913	8.20706	8.18729	8.1841	8.17054	8.13365	8.15486	8.15253	8.18445	8.17238	8.17673	8.1778	8.1683	8.18254	8.18311	8.17824	8.17241	8.17527	8.18426	8.17187	8.15599	8.15533	8.16049	8.14728	8.1353	8.15173	8.20199
0.143	8.19748	8.17736	8.18588	8.19875	8.19038	8.19554	8.16758	8.19556	8.18751	8.19057	8.19605	8.1971	8.2025	8.20371	8.19592	8.22031	8.19211	8.17113	8.15904	8.15007	8.15477	8.16897	8.19481	8.16891	8.18375	8.16881	8.17714	8.16077	8.17056	8.17029	8.16047	8.17149	8.16936	8.17691	8.17165	8.17038	8.14513	8.17057	8.13093	8.14616	8.22581
0.1432	8.19722	8.18964	8.18099	8.18237	8.19697	8.20719	8.19754	8.19633	8.19678	8.18964	8.19865	8.20764	8.20518	8.20293	8.20392	8.20682	8.16287	8.16884	8.1557	8.15832	8.17345	8.14301	8.18335	8.1748	8.18794	8.17062	8.16843	8.16532	8.17852	8.17985	8.16296	8.17735	8.15651	8.17146	8.17744	8.18101	8.1446	8.15349	8.12148	8.12203	8.20113
0.1434	8.19774	8.18462	8.18568	8.18768	8.20057	8.19744	8.18675	8.20904	8.18383	8.18961	8.18983	8.19893	8.20729	8.18264	8.20245	8.19613	8.19008	8.18945	8.14694	8.13558	8.15927	8.1462	8.1813	8.17023	8.19575	8.18763	8.19423	8.17472	8.16064	8.17054	8.17782	8.16612	8.14136	8.17677	8.18655	8.16217	8.14827	8.15188	8.14333	8.12819	8.20879
0.1436	8.1936	8.19303	8.18223	8.20631	8.19659	8.19201	8.18772	8.19767	8.1868	8.19271	8.20994	8.20171	8.18256	8.18501	8.19399	8.18747	8.17262	8.17518	8.14827	8.12885	8.14461	8.14918	8.19197	8.17358	8.1835	8.18759	8.17645	8.17323	8.17434	8.18514	8.16648	8.16768	8.13442	8.17101	8.1611	8.16171	8.14253	8.15547	8.12182	8.14101	8.23802
0.1438	8.19897	8.1895	8.18275	8.20304	8.18777	8.18849	8.19369	8.1938	8.20162	8.19388	8.21372	8.19918	8.18903	8.19268	8.20022	8.1854	8.17667	8.18805	8.16844	8.14023	8.16695	8.17377	8.16342	8.18342	8.17569	8.18106	8.1715	8.17131	8.17611	8.18007	8.15095	8.15891	8.16854	8.17865	8.17688	8.17811	8.15499	8.16079	8.13122	8.14347	8.23026
0.144	8.2204	8.1829	8.17743	8.17725	8.19641	8.19515	8.18898	8.19646	8.20471	8.1886	8.21514	8.18396	8.19379	8.20502	8.19993	8.19421	8.18733	8.18299	8.16554	8.1482	8.14349	8.15676	8.17838	8.17518	8.16468	8.1672	8.20394	8.19326	8.1704	8.16611	8.1525	8.15402	8.17123	8.16456	8.14754	8.16234	8.16564	8.16455	8.11702	8.15778	8.21819
0.1442	8.1981	8.1687	8.18597	8.17906	8.1973	8.19499	8.18619	8.2002	8.20235	8.19113	8.19723	8.20337	8.18882	8.20061	8.21562	8.18988	8.17926	8.18709	8.15838	8.15498	8.14856	8.15104	8.16558	8.17744	8.19541	8.17645	8.22145	8.18758	8.1685	8.16258	8.15329	8.17517	8.18351	8.17577	8.1662	8.13781	8.16271	8.17504	8.13478	8.13815	8.21607
0.1444	8.2	8.18977	8.17382	8.18792	8.2059	8.18893	8.17914	8.19747	8.19964	8.19651	8.20318	8.17943	8.19627	8.21087	8.19861	8.18607	8.19625	8.18633	8.16987	8.148	8.16696	8.15011	8.14543	8.18171	8.18575	8.17357	8.15949	8.16053	8.15317	8.17443	8.15174	8.16047	8.17764	8.17933	8.14566	8.15208	8.13359	8.17411	8.15384	8.15832	8.21269
0.1446	8.21698	8.18842	8.17971	8.18264	8.20381	8.20075	8.16179	8.19932	8.18713	8.19858	8.20003	8.19121	8.18843	8.18183	8.17873	8.20117	8.1975	8.19386	8.16139	8.15903	8.15636	8.15667	8.1591	8.1748	8.17771	8.17706	8.16857	8.16817	8.15666	8.17739	8.16326	8.17629	8.17106	8.17012	8.15394	8.17476	8.14875	8.16025	8.13488	8.14633	8.19574
0.1448	8.20724	8.18413	8.19102	8.19351	8.20862	8.20667	8.18935	8.20793	8.18704	8.19614	8.19271	8.18726	8.18563	8.17879	8.19977	8.19568	8.18289	8.17645	8.16601	8.14985	8.16305	8.16016	8.166	8.18185	8.17867	8.19153	8.19212	8.16925	8.1592	8.1637	8.15409	8.14656	8.15825	8.17261	8.15677	8.17622	8.14305	8.1569	8.13968	8.15389	8.2091
0.145	8.20309	8.19209	8.18564	8.18011	8.20063	8.20553	8.20268	8.18927	8.19633	8.18802	8.21444	8.19837	8.19841	8.1848	8.18115	8.18271	8.18618	8.19673	8.15858	8.1641	8.18405	8.15544	8.18098	8.17527	8.168	8.1612	8.18255	8.17695	8.16888	8.16077	8.16388	8.16463	8.17025	8.16804	8.15578	8.16579	8.15592	8.15505	8.14342	8.15208	8.20609
0.1452	8.21662	8.20551	8.18048	8.18022	8.19651	8.19796	8.21182	8.19458	8.20906	8.17679	8.22035	8.20467	8.20371	8.20346	8.20261	8.17824	8.18275	8.16621	8.14796	8.15264	8.16239	8.1432	8.18136	8.15749	8.17071	8.17601	8.17348	8.17097	8.15315	8.15698	8.14885	8.15581	8.1673	8.17207	8.17615	8.16778	8.15149	8.14458	8.1391	8.13861	8.21472
0.1454	8.20789	8.20694	8.17569	8.17315	8.19346	8.20136	8.21247	8.20046	8.21574	8.17773	8.21952	8.20013	8.18263	8.20399	8.18935	8.18898	8.19027	8.18385	8.13855	8.13652	8.17004	8.16553	8.16161	8.16043	8.16318	8.17131	8.17461	8.18977	8.16227	8.16857	8.15489	8.16271	8.1738	8.16873	8.15471	8.15631	8.15527	8.14357	8.13344	8.13948	8.22939
0.1456	8.19191	8.17412	8.17705	8.19369	8.1935	8.17156	8.18167	8.18528	8.19726	8.18619	8.19615	8.19671	8.19502	8.17303	8.19865	8.18696	8.18118	8.20524	8.17021	8.1566	8.1621	8.15865	8.17825	8.16925	8.17167	8.1547	8.17275	8.171	8.16276	8.17263	8.17709	8.16051	8.18	8.15087	8.16252	8.16339	8.1387	8.15852	8.09557	8.14137	8.20874
0.1458	8.21563	8.19046	8.20047	8.19642	8.20326	8.18749	8.17251	8.19668	8.1883	8.20557	8.22443	8.18864	8.20945	8.20174	8.19925	8.18926	8.17779	8.17877	8.16103	8.12514	8.14894	8.15275	8.18523	8.1809	8.17201	8.18519	8.15784	8.18197	8.16377	8.18354	8.16647	8.16978	8.16966	8.17702	8.16085	8.15994	8.14688	8.14555	8.13553	8.14822	8.20141
0.146	8.20518	8.18398	8.17292	8.19431	8.19616	8.18365	8.1867	8.19326	8.19384	8.18797	8.22175	8.1829	8.20951	8.19816	8.19934	8.17217	8.1859	8.1769	8.16151	8.13309	8.15417	8.15796	8.17933	8.16755	8.1872	8.18809	8.15848	8.17159	8.15755	8.1604	8.1565	8.14691	8.15861	8.1503	8.15386	8.18648	8.13691	8.16052	8.13994	8.13556	8.20174
0.1462	8.2109	8.17912	8.18488	8.1878	8.18166	8.2066	8.1833	8.20622	8.19631	8.18444	8.19768	8.205	8.1879	8.18594	8.18944	8.20518	8.17679	8.17967	8.17245	8.15043	8.14565	8.15625	8.17463	8.17322	8.16251	8.18374	8.1783	8.16133	8.18973	8.15708	8.15742	8.14083	8.15186	8.1539	8.16678	8.18818	8.15976	8.15145	8.12141	8.12901	8.21892
0.1464	8.21028	8.1711	8.16298	8.18336	8.18902	8.20042	8.17594	8.21372	8.21153	8.2025	8.20039	8.19452	8.20613	8.17527	8.19441	8.18399	8.18263	8.18014	8.16939	8.14898	8.15853	8.17194	8.1811	8.17025	8.17658	8.18036	8.17024	8.16561	8.18169	8.15041	8.16574	8.16353	8.17759	8.1778	8.16142	8.16223	8.1614	8.14372	8.14771	8.12029	8.20035
0.1466	8.20411	8.19149	8.1639	8.19606	8.19778	8.19214	8.17138	8.21435	8.19935	8.18775	8.20695	8.20718	8.19881	8.18602	8.19355	8.18246	8.18627	8.19003	8.16813	8.13476	8.13372	8.16217	8.18337	8.1666	8.15405	8.20115	8.19016	8.1847	8.16276	8.16333	8.14119	8.16749	8.14449	8.17421	8.14921	8.16407	8.13612	8.15829	8.15426	8.1234	8.20158
0.1468	8.21368	8.19196	8.16674	8.20144	8.19984	8.18324	8.1756	8.19607	8.20018	8.21205	8.20425	8.20271	8.19971	8.19484	8.20912	8.17692	8.19389	8.18102	8.16574	8.15627	8.15959	8.16345	8.16135	8.18274	8.16363	8.18946	8.18577	8.17288	8.16807	8.16132	8.15076	8.17507	8.16485	8.15147	8.17114	8.12895	8.14362	8.17559	8.14068	8.14377	8.2232
0.147	8.20312	8.18309	8.18166	8.19021	8.18729	8.16984	8.17822	8.20135	8.19019	8.18487	8.22236	8.17509	8.1915	8.18102	8.21499	8.18599	8.17748	8.17712	8.16819	8.13634	8.18026	8.15342	8.18238	8.16355	8.17139	8.17065	8.18367	8.16068	8.17318	8.17905	8.14965	8.15847	8.15629	8.16113	8.16288	8.16973	8.1577	8.16041	8.16027	8.14552	8.21074
0.1472	8.1868	8.18182	8.19069	8.19241	8.21014	8.18221	8.17041	8.20548	8.20234	8.1744	8.21196	8.18561	8.19132	8.21079	8.17802	8.19382	8.1816	8.18724	8.17245	8.14551	8.15076	8.15508	8.15989	8.17423	8.15829	8.18026	8.16222	8.17977	8.18454	8.17631	8.14259	8.16721	8.17358	8.17626	8.16037	8.16741	8.15528	8.14948	8.15404	8.12482	8.20059
0.1474	8.20364	8.18154	8.18167	8.20489	8.19528	8.20062	8.18122	8.19541	8.19758	8.19879	8.20375	8.18208	8.20768	8.1915	8.19608	8.19411	8.18132	8.1587	8.16326	8.15322	8.1685	8.15566	8.1653	8.18445	8.15906	8.19279	8.17006	8.16477	8.16693	8.17604	8.14312	8.15429	8.14568	8.15117	8.14892	8.1593	8.15517	8.16035	8.13417	8.12325	8.22485
0.1476	8.20634	8.17868	8.19326	8.18202	8.18119	8.20052	8.19121	8.1883	8.19144	8.19777	8.1864	8.18285	8.18704	8.19124	8.2056	8.19547	8.17623	8.16799	8.16819	8.14939	8.15238	8.15549	8.16525	8.17218	8.18696	8.20117	8.16126	8.14773	8.1565	8.1759	8.15228	8.16548	8.15141	8.16666	8.1606	8.15912	8.15194	8.131	8.1319	8.13697	8.19675
0.1478	8.20826	8.17062	8.18866	8.18802	8.18959	8.19842	8.20467	8.20753	8.19223	8.20537	8.18976	8.19737	8.18754	8.19539	8.19155	8.19622	8.16466	8.16145	8.16723	8.14169	8.16862	8.13643	8.16692	8.17277	8.16666	8.18051	8.18002	8.18902	8.16864	8.15853	8.18102	8.16275	8.18435	8.17988	8.1555	8.15234	8.14487	8.14966	8.13085	8.13884	8.20749
0.148	8.20483	8.17945	8.19794	8.19642	8.18773	8.18605	8.19705	8.20437	8.19058	8.18518	8.2022	8.18377	8.19492	8.19098	8.20153	8.19463	8.18127	8.18098	8.18789	8.14499	8.15838	8.166	8.19295	8.18723	8.17144	8.16278	8.17468	8.16095	8.16829	8.1718	8.15662	8.17778	8.15665	8.15363	8.16581	8.15738	8.13555	8.15716	8.14661	8.1448	8.20377
0.1482	8.22277	8.17866	8.20651	8.19132	8.19368	8.19446	8.18181	8.19065	8.20366	8.17147	8.19671	8.19381	8.18154	8.20367	8.20771	8.19025	8.18082	8.17882	8.15834	8.13491	8.15666	8.15133	8.16396	8.17633	8.16207	8.17369	8.16477	8.14625	8.16269	8.15601	8.17076	8.15783	8.17626	8.17417	8.15437	8.15517	8.16903	8.13962	8.13497	8.13607	8.19196
0.1484	8.18033	8.18802	8.19544	8.16865	8.19545	8.18115	8.1872	8.18625	8.2032	8.19276	8.19123	8.19588	8.19477	8.19252	8.20507	8.20661	8.18235	8.16975	8.16084	8.14393	8.1736	8.14383	8.17139	8.17657	8.1642	8.17245	8.1548	8.15464	8.15824	8.17338	8.16569	8.15622	8.1709	8.16905	8.16831	8.17196	8.15154	8.14545	8.14814	8.14221	8.20965
0.1486	8.19271	8.1839	8.17409	8.18505	8.18675	8.19093	8.17489	8.20068	8.19189	8.18162	8.20386	8.1833	8.20556	8.18037	8.20996	8.18387	8.19517	8.16095	8.16724	8.16698	8.13586	8.15815	8.15262	8.16938	8.16341	8.18241	8.17019	8.16968	8.15706	8.16477	8.15547	8.15817	8.15738	8.16898	8.14748	8.17307	8.15922	8.14736	8.14883	8.12965	8.21329
0.1488	8.20583	8.19226	8.18844	8.17908	8.18961	8.1837	8.17126	8.20105	8.19911	8.18696	8.20529	8.18207	8.20258	8.18049	8.22279	8.17946	8.19748	8.18662	8.1568	8.15444	8.15816	8.1681	8.169	8.18332	8.17398	8.17235	8.18559	8.16302	8.15053	8.14973	8.1447	8.16638	8.18577	8.16777	8.16618	8.16743	8.17447	8.16094	8.11808	8.11699	8.22688
0.149	8.21028	8.19771	8.18147	8.17882	8.18717	8.201	8.16498	8.19133	8.18586	8.22153	8.20444	8.19724	8.19321	8.20952	8.20875	8.1722	8.18501	8.19712	8.16701	8.1657	8.17049	8.15762	8.15786	8.1932	8.17399	8.16807	8.17299	8.14867	8.16152	8.14804	8.17371	8.16107	8.17684	8.17205	8.15696	8.14899	8.15387	8.14981	8.12645	8.13435	8.2233
0.1492	8.20135	8.18405	8.16995	8.18655	8.18679	8.19185	8.19398	8.20541	8.21712	8.20575	8.20852	8.18781	8.18185	8.18645	8.19908	8.18549	8.18959	8.1959	8.16503	8.16955	8.15969	8.15463	8.17295	8.18351	8.17539	8.15709	8.156	8.1797	8.15963	8.16123	8.14822	8.16156	8.17014	8.17558	8.16245	8.15491	8.14689	8.1509	8.14516	8.12978	8.22654
0.1494	8.2023	8.18044	8.18347	8.19902	8.20201	8.16971	8.17979	8.19707	8.21433	8.2013	8.2201	8.19655	8.19145	8.20978	8.20632	8.19807	8.17643	8.19443	8.17343	8.15006	8.15906	8.14742	8.1744	8.16661	8.17584	8.16302	8.17295	8.15761	8.17736	8.17158	8.15317	8.15814	8.15685	8.16736	8.16391	8.16101	8.14252	8.15582	8.11644	8.14653	8.20738
0.1496	8.19545	8.17988	8.1773	8.19141	8.18482	8.18758	8.18551	8.20226	8.20543	8.20207	8.20892	8.18768	8.20109	8.19733	8.21684	8.20248	8.17933	8.16079	8.16223	8.13574	8.17098	8.1633	8.16238	8.15979	8.16345	8.18793	8.1669	8.17701	8.16402	8.17003	8.14593	8.14677	8.17256	8.16118	8.15382	8.16844	8.14569	8.16691	8.12677	8.1433	8.21708
0.1498	8.21222	8.18166	8.19521	8.19481	8.20271	8.20323	8.18655	8.19983	8.21233	8.18368	8.20166	8.18162	8.19121	8.21042	8.19799	8.20211	8.18755	8.16381	8.14671	8.13124	8.1867	8.16266	8.16914	8.17909	8.1713	8.17181	8.16273	8.17631	8.16495	8.16551	8.15535	8.1607	8.15717	8.1791	8.16256	8.16924	8.14419	8.14385	8.15149	8.12497	8.21549
0.15	8.19551	8.20315	8.18834	8.20176	8.19458	8.19666	8.18555	8.20063	8.19696	8.18497	8.19285	8.18897	8.1998	8.18409	8.2053	8.18589	8.17722	8.17677	8.16584	8.12799	8.16825	8.13899	8.1647	8.16832	8.1621	8.17362	8.17643	8.18495	8.15962	8.14682	8.13883	8.16451	8.17795	8.17929	8.14574	8.17645	8.14817	8.15064	8.11584	8.13782	8.21445
0.1502	8.21429	8.17859	8.1846	8.19654	8.18944	8.20258	8.16762	8.19746	8.21619	8.17817	8.19699	8.20537	8.18588	8.18619	8.20377	8.19192	8.18759	8.16277	8.17854	8.13786	8.18193	8.15079	8.16768	8.16597	8.16201	8.17783	8.15703	8.16491	8.17069	8.16154	8.15219	8.14682	8.17264	8.1632	8.1456	8.1619	8.1337	8.16448	8.11196	8.15106	8.21507
0.1504	8.20571	8.19247	8.17124	8.182	8.18776	8.19377	8.1835	8.17951	8.19385	8.17735	8.19817	8.20591	8.18668	8.19792	8.20255	8.1889	8.17805	8.18223	8.14064	8.13709	8.14659	8.14306	8.17924	8.17325	8.18643	8.15998	8.16339	8.16534	8.15713	8.17173	8.15728	8.14658	8.15886	8.1759	8.15887	8.1502	8.1358	8.13444	8.13622	8.13898	8.19648
0.1506	8.21588	8.18129	8.15839	8.18471	8.18236	8.19056	8.19031	8.1871	8.18386	8.18445	8.20478	8.1931	8.1951	8.18402	8.19407	8.17476	8.18676	8.18119	8.16319	8.13718	8.13772	8.14927	8.18302	8.16846	8.17592	8.15874	8.16669	8.17807	8.1609	8.17047	8.17706	8.16177	8.15553	8.17887	8.16397	8.15147	8.15879	8.16054	8.1348	8.13045	8.20935
0.1508	8.21277	8.17503	8.16065	8.17491	8.17974	8.18949	8.18069	8.1913	8.17792	8.1913	8.20395	8.17445	8.18803	8.18621	8.17847	8.18716	8.17763	8.18852	8.17362	8.14692	8.15808	8.16587	8.16089	8.16361	8.18028	8.1596	8.17397	8.17347	8.15457	8.15783	8.17195	8.15691	8.16502	8.16125	8.17496	8.16636	8.16072	8.15728	8.12867	8.1284	8.21764
0.151	8.2082	8.18017	8.16835	8.1857	8.16835	8.18981	8.18767	8.1744	8.19613	8.19359	8.19599	8.20051	8.20828	8.19256	8.17879	8.20812	8.16831	8.17758	8.14358	8.15546	8.12538	8.15492	8.16573	8.17773	8.17232	8.16868	8.16297	8.17553	8.16938	8.14672	8.1548	8.15511	8.15562	8.17392	8.16409	8.16429	8.16264	8.15741	8.13317	8.13333	8.20981
0.1512	8.20597	8.1578	8.17993	8.19288	8.18794	8.18778	8.18877	8.19445	8.19642	8.19478	8.22213	8.19312	8.18336	8.20291	8.1864	8.19553	8.17379	8.16885	8.16076	8.119	8.14044	8.13159	8.15375	8.17417	8.15969	8.18526	8.15608	8.16269	8.1561	8.16205	8.1696	8.16036	8.1571	8.17332	8.1516	8.15938	8.16113	8.14363	8.13468	8.13388	8.22477
0.1514	8.20566	8.19086	8.18323	8.19302	8.20039	8.19216	8.20006	8.20388	8.18914	8.1857	8.2162	8.18697	8.19887	8.17838	8.19172	8.19081	8.17915	8.17646	8.15167	8.14181	8.15934	8.14814	8.17156	8.17166	8.18414	8.18707	8.16706	8.16982	8.14979	8.161	8.16792	8.1744	8.16647	8.15485	8.14767	8.15076	8.15685	8.16323	8.14726	8.14128	8.20409
0.1516	8.19558	8.17455	8.17177	8.19556	8.19089	8.18285	8.19129	8.18534	8.20491	8.18305	8.19853	8.20193	8.20119	8.16195	8.1894	8.18816	8.18439	8.19365	8.17061	8.15105	8.14884	8.1673	8.16639	8.18064	8.15608	8.18374	8.1657	8.18203	8.15712	8.16302	8.14976	8.16059	8.15385	8.16952	8.16366	8.1773	8.16438	8.16796	8.14124	8.11309	8.21135
0.1518	8.19834	8.17949	8.17519	8.19455	8.18588	8.18949	8.19721	8.18491	8.1697	8.23285	8.19515	8.19683	8.19658	8.18707	8.19884	8.20581	8.19243	8.18752	8.16528	8.13475	8.16839	8.16059	8.16157	8.15572	8.12591	8.18017	8.17005	8.15371	8.17312	8.16709	8.16077	8.15544	8.15966	8.17013	8.17492	8.16	8.13213	8.15586	8.15228	8.13022	8.20829
0.152	8.20845	8.17093	8.19531	8.19184	8.21144	8.18658	8.1695	8.20562	8.20334	8.20798	8.19478	8.19103	8.19773	8.19448	8.21833	8.19791	8.18264	8.1756	8.1519	8.13735	8.15882	8.14224	8.17644	8.1768	8.14337	8.17288	8.16505	8.15852	8.16219	8.16282	8.18103	8.16359	8.15988	8.17219	8.16582	8.16453	8.1316	8.15121	8.11705	8.12567	8.21287
0.1522	8.20578	8.16398	8.17221	8.18003	8.18266	8.18859	8.17347	8.19618	8.19201	8.17678	8.18759	8.1722	8.19181	8.1717	8.21381	8.18705	8.19023	8.18154	8.16941	8.14282	8.12858	8.15961	8.17164	8.17076	8.17462	8.15548	8.15801	8.16197	8.16429	8.16974	8.14459	8.15866	8.15894	8.14848	8.14649	8.16072	8.15799	8.1373	8.11649	8.12842	8.21781
0.1524	8.21744	8.17175	8.16887	8.18775	8.18258	8.18123	8.17083	8.19985	8.19289	8.19536	8.19514	8.1769	8.19449	8.19873	8.1903	8.18009	8.17986	8.15808	8.15297	8.13746	8.12614	8.16314	8.14946	8.17735	8.16725	8.15977	8.16284	8.16795	8.17257	8.18209	8.16432	8.16677	8.17087	8.16347	8.14508	8.15344	8.16057	8.15776	8.12395	8.13997	8.21086
0.1526	8.18754	8.17924	8.17342	8.18726	8.20728	8.17012	8.17633	8.20431	8.20267	8.18943	8.20763	8.19055	8.19486	8.18208	8.19809	8.19193	8.16744	8.17657	8.13518	8.14873	8.15229	8.14908	8.16692	8.17257	8.17928	8.16591	8.16289	8.15651	8.16032	8.15275	8.16805	8.15838	8.17074	8.16936	8.14854	8.16422	8.16195	8.14053	8.13386	8.14171	8.20961
0.1528	8.2071	8.18278	8.1897	8.19066	8.20125	8.18435	8.17691	8.20098	8.19065	8.19346	8.21426	8.17389	8.18483	8.19746	8.19287	8.18009	8.17963	8.17524	8.13334	8.13408	8.14754	8.1665	8.18572	8.18445	8.17623	8.15326	8.18114	8.15793	8.16066	8.15295	8.15775	8.17976	8.16069	8.16455	8.16113	8.1625	8.14065	8.14264	8.12387	8.15454	8.20652
0.153	8.2041	8.17829	8.18048	8.1909	8.19292	8.19942	8.19078	8.17968	8.18943	8.20072	8.20232	8.17485	8.2064	8.21113	8.1824	8.18103	8.19109	8.17226	8.13651	8.1357	8.17662	8.14277	8.16496	8.15399	8.17907	8.16445	8.18568	8.14541	8.15432	8.14534	8.16457	8.16226	8.15423	8.15486	8.16976	8.1544	8.13238	8.15352	8.12998	8.15605	8.21897
0.1532	8.20682	8.18817	8.16793	8.18273	8.1913	8.18445	8.16013	8.18861	8.1907	8.18804	8.21823	8.1933	8.20169	8.2218	8.19373	8.18119	8.18267	8.19198	8.14654	8.14459	8.14698	8.14693	8.16371	8.1709	8.1904	8.15412	8.16912	8.15732	8.16605	8.17797	8.16328	8.14823	8.14328	8.15764	8.15745	8.13856	8.14309	8.14733	8.12036	8.13886	8.20031
0.1534	8.21285	8.19213	8.16863	8.18388	8.18347	8.19815	8.16421	8.21578	8.20237	8.20033	8.203	8.19815	8.21194	8.18926	8.19816	8.20959	8.1803	8.18577	8.15316	8.1429	8.17654	8.14852	8.16749	8.19115	8.18532	8.18039	8.16414	8.1732	8.15256	8.15284	8.16271	8.14055	8.16942	8.15716	8.15595	8.13681	8.13531	8.12323	8.14659	8.12878	8.1996
0.1536	8.2085	8.16918	8.19191	8.18833	8.20728	8.19263	8.17826	8.20209	8.20086	8.20158	8.19355	8.18377	8.20304	8.1975	8.1992	8.1742	8.1716	8.18198	8.15491	8.12533	8.18121	8.1298	8.16754	8.16869	8.16728	8.19236	8.15683	8.1698	8.15976	8.16573	8.1672	8.16843	8.16065	8.16716	8.15691	8.16165	8.14975	8.15968	8.13429	8.14013	8.19779
0.1538	8.20282	8.18291	8.19903	8.19278	8.20939	8.19615	8.18744	8.19883	8.20306	8.18192	8.20503	8.18607	8.19555	8.20708	8.19844	8.1873	8.19202	8.18073	8.15657	8.15744	8.1532	8.1413	8.16996	8.16846	8.16951	8.1724	8.15709	8.16687	8.1659	8.16328	8.1469	8.14752	8.17166	8.17055	8.16635	8.15679	8.14054	8.15215	8.12842	8.12423	8.22091
0.154	8.2094	8.18286	8.18376	8.18707	8.20451	8.16883	8.17372	8.19245	8.2004	8.19452	8.20095	8.19659	8.19015	8.18173	8.19211	8.1977	8.17844	8.17166	8.14805	8.15704	8.15056	8.14294	8.16861	8.17096	8.17219	8.17289	8.1819	8.15617	8.15388	8.16488	8.15497	8.15067	8.16882	8.13739	8.14994	8.17487	8.14337	8.13832	8.14364	8.13116	8.20156
0.1542	8.1962	8.15555	8.18603	8.17768	8.18264	8.18572	8.18357	8.19314	8.18806	8.18505	8.2058	8.19622	8.16854	8.18621	8.21119	8.17427	8.1907	8.17831	8.14264	8.14641	8.16002	8.1548	8.15694	8.1743	8.1651	8.18896	8.16563	8.15344	8.16125	8.16077	8.17793	8.17035	8.17304	8.14424	8.16712	8.16651	8.14666	8.13003	8.14293	8.13049	8.19924
0.1544	8.19599	8.17344	8.18468	8.17665	8.22713	8.18601	8.19185	8.20112	8.20911	8.19192	8.20515	8.17916	8.19335	8.17074	8.20114	8.18513	8.17491	8.17842	8.14549	8.14067	8.14691	8.14471	8.1746	8.21003	8.18674	8.17365	8.15772	8.17426	8.17729	8.16311	8.16945	8.17288	8.15821	8.16527	8.14148	8.14812	8.14728	8.14067	8.1305	8.13563	8.2058
0.1546	8.19337	8.19953	8.17616	8.20457	8.20027	8.17489	8.17564	8.20654	8.22187	8.1969	8.20915	8.1968	8.19659	8.17829	8.18149	8.19068	8.16588	8.17659	8.14423	8.13996	8.15401	8.15689	8.16275	8.19266	8.17554	8.17079	8.16697	8.15856	8.16944	8.1774	8.153	8.17325	8.15737	8.17099	8.14218	8.16494	8.14863	8.14397	8.13899	8.13474	8.21907
0.1548	8.18882	8.19614	8.17647	8.1779	8.18226	8.18374	8.18598	8.19965	8.21661	8.20582	8.20634	8.20178	8.19615	8.18724	8.20185	8.18364	8.17605	8.18036	8.14938	8.15691	8.15881	8.14612	8.161	8.17801	8.16199	8.16563	8.17542	8.17222	8.15237	8.15311	8.14568	8.15448	8.17194	8.17336	8.13407	8.15313	8.15059	8.13945	8.13488	8.14018	8.21059
0.155	8.19665	8.15815	8.18739	8.18504	8.17923	8.20611	8.17711	8.18491	8.21473	8.21217	8.20122	8.19952	8.2089	8.18971	8.2144	8.20248	8.18563	8.18419	8.17115	8.1677	8.16561	8.16941	8.16809	8.17145	8.15379	8.17643	8.15932	8.16127	8.13888	8.16981	8.1565	8.16949	8.15658	8.15352	8.14139	8.15969	8.16182	8.15611	8.11342	8.16386	8.20278
0.1552	8.19131	8.16912	8.2052	8.178	8.18394	8.19337	8.17364	8.19468	8.20282	8.16956	8.19391	8.18724	8.18615	8.16389	8.20521	8.20258	8.1724	8.18115	8.16288	8.15722	8.14426	8.15278	8.16052	8.17461	8.16841	8.194	8.15618	8.14836	8.1541	8.15277	8.15885	8.15643	8.14872	8.16325	8.15727	8.15951	8.15247	8.16925	8.13686	8.14735	8.19917
0.1554	8.20326	8.18439	8.18963	8.1885	8.20253	8.1979	8.19279	8.20112	8.18478	8.18542	8.21546	8.2041	8.1847	8.18181	8.18305	8.18386	8.1584	8.18197	8.16902	8.15106	8.1411	8.15048	8.17377	8.17559	8.17033	8.18651	8.1591	8.1708	8.1631	8.15627	8.15269	8.17169	8.15555	8.17488	8.17241	8.17222	8.1545	8.15848	8.14513	8.15762	8.2064
0.1556	8.19611	8.17174	8.1999	8.1976	8.18741	8.18563	8.18697	8.20502	8.20833	8.21292	8.2011	8.18624	8.18558	8.19121	8.1968	8.18036	8.17062	8.1901	8.15734	8.14604	8.15162	8.15222	8.1733	8.17861	8.16188	8.17711	8.16268	8.17778	8.17123	8.17005	8.16375	8.15196	8.15583	8.15327	8.17205	8.16175	8.14874	8.15055	8.13876	8.1291	8.20675
0.1558	8.19736	8.19098	8.19689	8.18945	8.17595	8.18989	8.1905	8.19814	8.1994	8.17604	8.1957	8.18508	8.21026	8.19129	8.20282	8.19217	8.17352	8.18459	8.14633	8.14448	8.14898	8.15944	8.18195	8.16614	8.18492	8.16667	8.16094	8.16886	8.16617	8.15371	8.15969	8.1587	8.17087	8.15856	8.1536	8.16638	8.13041	8.1423	8.12721	8.13546	8.22397
0.156	8.21689	8.18448	8.18504	8.19172	8.1835	8.18233	8.17779	8.18456	8.22064	8.18345	8.19061	8.19906	8.20131	8.1808	8.16782	8.18163	8.19282	8.19584	8.1442	8.14106	8.13959	8.14042	8.17319	8.16496	8.16987	8.17273	8.15892	8.15084	8.18046	8.18355	8.17561	8.15393	8.17057	8.15321	8.16849	8.15942	8.12638	8.12936	8.12599	8.13405	8.20478
0.1562	8.21744	8.19509	8.17534	8.19145	8.18584	8.18949	8.17851	8.18525	8.21304	8.18847	8.18667	8.19231	8.18102	8.1786	8.19033	8.1772	8.20245	8.1671	8.14618	8.14626	8.1579	8.17359	8.17316	8.18512	8.16859	8.17569	8.16242	8.17016	8.16871	8.14922	8.18475	8.14847	8.16548	8.14896	8.16692	8.16004	8.15486	8.13444	8.13842	8.12083	8.20657
0.1564	8.21041	8.20433	8.17783	8.19261	8.18974	8.20107	8.20175	8.21763	8.18797	8.19852	8.18749	8.17839	8.20389	8.17099	8.18915	8.19506	8.18468	8.18657	8.16536	8.14407	8.15872	8.14594	8.1857	8.16854	8.18099	8.18136	8.18977	8.16763	8.16067	8.16061	8.1597	8.14212	8.17564	8.15449	8.15866	8.14984	8.14683	8.14919	8.14302	8.13299	8.20975
0.1566	8.2023	8.18081	8.17461	8.17696	8.18858	8.19233	8.1917	8.18279	8.20111	8.18043	8.19739	8.19472	8.18706	8.17026	8.19505	8.18319	8.16331	8.17005	8.15194	8.13554	8.14197	8.16351	8.17223	8.18295	8.17266	8.16494	8.1496	8.174	8.16974	8.16624	8.16294	8.1584	8.17182	8.15495	8.14434	8.15376	8.14883	8.14492	8.12706	8.14384	8.1974
0.1568	8.20726	8.18202	8.1878	8.17932	8.19357	8.17022	8.16294	8.18262	8.17944	8.19135	8.20649	8.2007	8.1809	8.17345	8.20878	8.1775	8.18267	8.18909	8.13699	8.13454	8.17394	8.1389	8.16733	8.16862	8.169	8.17108	8.16957	8.16227	8.17639	8.18082	8.16076	8.1427	8.16587	8.16956	8.16615	8.15837	8.15684	8.13982	8.1238	8.13039	8.21385
0.157	8.20825	8.18452	8.18192	8.17961	8.19514	8.1631	8.19028	8.19246	8.18734	8.18854	8.20602	8.17777	8.18811	8.18126	8.19457	8.17695	8.17661	8.1811	8.15508	8.13056	8.16092	8.14103	8.16597	8.15922	8.16658	8.17451	8.15253	8.17201	8.16704	8.15885	8.15608	8.1759	8.14676	8.14936	8.16889	8.14399	8.1495	8.15269	8.13724	8.12569	8.21032
0.1572	8.19254	8.18915	8.18102	8.1862	8.20178	8.19062	8.19499	8.18635	8.18704	8.19067	8.20086	8.18703	8.20971	8.1808	8.20023	8.17373	8.1667	8.17581	8.14195	8.11787	8.14565	8.14709	8.14971	8.16075	8.17079	8.19882	8.18007	8.18322	8.16897	8.16991	8.15108	8.15654	8.15931	8.16516	8.14941	8.15314	8.16496	8.15787	8.12372	8.14642	8.21792
0.1574	8.21049	8.17397	8.18865	8.19069	8.20193	8.1832	8.17276	8.18488	8.1923	8.19286	8.18436	8.19682	8.20269	8.18913	8.18976	8.18253	8.17509	8.20182	8.15584	8.15513	8.14323	8.14842	8.16055	8.17729	8.17382	8.16889	8.16896	8.16023	8.17485	8.16499	8.15775	8.16577	8.16659	8.1545	8.1377	8.17261	8.16826	8.16115	8.1292	8.12943	8.20821
0.1576	8.19574	8.19104	8.17813	8.17517	8.17101	8.19464	8.19638	8.20313	8.17708	8.18722	8.18713	8.18618	8.1976	8.19187	8.21134	8.17561	8.19904	8.17824	8.15041	8.15033	8.15576	8.15849	8.15688	8.17647	8.16533	8.18796	8.15018	8.15575	8.17571	8.17626	8.14664	8.16944	8.14438	8.16838	8.16587	8.16059	8.16023	8.14539	8.14245	8.15597	8.21082
0.1578	8.19782	8.19344	8.17412	8.17121	8.18477	8.17633	8.17251	8.18314	8.20671	8.19012	8.20159	8.18355	8.20276	8.19666	8.17349	8.19024	8.19603	8.16634	8.16478	8.14657	8.16308	8.13768	8.1763	8.17564	8.17235	8.18082	8.14404	8.15408	8.16116	8.13531	8.15435	8.15165	8.15353	8.17351	8.15594	8.14785	8.16218	8.15935	8.139	8.13306	8.2008
0.158	8.18517	8.18268	8.19027	8.17399	8.18171	8.17016	8.18858	8.20305	8.19834	8.19191	8.2083	8.17205	8.20074	8.18416	8.18616	8.18863	8.1791	8.17813	8.15897	8.14882	8.16378	8.1319	8.16633	8.16696	8.16289	8.16364	8.17188	8.17149	8.17035	8.15532	8.15643	8.14791	8.14848	8.17017	8.15447	8.16094	8.14949	8.16667	8.13881	8.1226	8.20859
0.1582	8.19398	8.19444	8.1756	8.17686	8.17313	8.16873	8.1854	8.18657	8.20904	8.17122	8.18743	8.18839	8.20001	8.19034	8.19278	8.2082	8.18993	8.18485	8.16509	8.15782	8.15512	8.1428	8.17871	8.16671	8.1634	8.19725	8.1619	8.16881	8.13861	8.15139	8.13918	8.14401	8.1499	8.15943	8.1834	8.16085	8.14825	8.15361	8.15816	8.15644	8.20575
0.1584	8.19836	8.17151	8.18547	8.1783	8.1822	8.17717	8.19058	8.18882	8.20268	8.17849	8.19455	8.19461	8.19695	8.20341	8.19245	8.17796	8.18149	8.17398	8.167	8.15386	8.14111	8.15047	8.15552	8.18706	8.16785	8.19303	8.15816	8.1736	8.15693	8.15353	8.16497	8.16256	8.16908	8.14776	8.15253	8.15237	8.15453	8.14291	8.14005	8.14896	8.22278
0.1586	8.18517	8.16763	8.17918	8.18115	8.19096	8.19493	8.18232	8.17561	8.19224	8.19758	8.18915	8.20502	8.2027	8.20769	8.20804	8.19634	8.18299	8.18601	8.16303	8.13858	8.15267	8.1521	8.16273	8.17649	8.1767	8.19374	8.17206	8.17512	8.15737	8.17614	8.15132	8.15372	8.16102	8.17151	8.1392	8.14626	8.16549	8.14366	8.14314	8.12459	8.21138
0.1588	8.20739	8.17059	8.15731	8.20044	8.19545	8.18358	8.17287	8.18572	8.1976	8.19732	8.20264	8.18236	8.17928	8.19088	8.20452	8.20504	8.17329	8.18014	8.16437	8.15941	8.16285	8.141	8.17584	8.16604	8.18875	8.16445	8.15329	8.18295	8.16647	8.15951	8.16145	8.15537	8.14832	8.17466	8.1547	8.15229	8.16398	8.14068	8.13015	8.13703	8.20862
0.159	8.19298	8.18519	8.1692	8.20775	8.18777	8.18955	8.18091	8.2128	8.20577	8.17761	8.20558	8.19043	8.19641	8.18914	8.20942	8.17053	8.17699	8.18105	8.16873	8.13321	8.1529	8.12816	8.1671	8.17477	8.16732	8.14116	8.1559	8.17085	8.15447	8.17824	8.15142	8.17523	8.16015	8.15783	8.16595	8.16597	8.15575	8.14806	8.13393	8.13668	8.19955
0.1592	8.20426	8.18661	8.16299	8.17066	8.17616	8.18181	8.1883	8.17361	8.19734	8.18633	8.20635	8.21133	8.1812	8.18882	8.19916	8.19661	8.18906	8.17969	8.1495	8.13612	8.16307	8.14156	8.17351	8.17517	8.17014	8.16053	8.16752	8.16142	8.16362	8.16755	8.16114	8.15187	8.14403	8.15908	8.16208	8.1502	8.14008	8.16095	8.13218	8.12365	8.20404
0.1594	8.20014	8.16199	8.1742	8.17045	8.20645	8.1757	8.1963	8.17563	8.18421	8.18648	8.1881	8.17904	8.17927	8.169	8.18519	8.19707	8.19981	8.17815	8.13922	8.13899	8.1696	8.12373	8.17716	8.17466	8.16331	8.17826	8.1618	8.17596	8.14332	8.16509	8.18267	8.17077	8.13973	8.15456	8.16425	8.1859	8.1515	8.14345	8.12303	8.1294	8.21357
0.1596	8.20717	8.1697	8.17355	8.20344	8.22371	8.20018	8.16593	8.18656	8.20371	8.18628	8.21065	8.18605	8.19917	8.18548	8.20795	8.20016	8.1747	8.18671	8.16311	8.14348	8.16541	8.13084	8.18143	8.16779	8.17716	8.16857	8.17606	8.15943	8.14878	8.16087	8.17399	8.15402	8.16388	8.16165	8.15628	8.16788	8.16627	8.14158	8.14229	8.13271	8.20853
0.1598	8.21216	8.16885	8.17844	8.19166	8.19904	8.17758	8.18857	8.19028	8.1843	8.17558	8.20373	8.19402	8.17544	8.19444	8.19421	8.17778	8.17951	8.17186	8.17416	8.13401	8.16116	8.15968	8.16158	8.15395	8.15245	8.17825	8.18114	8.14479	8.15479	8.15297	8.16152	8.15527	8.15529	8.16867	8.15666	8.15577	8.15444	8.13985	8.14221	8.13288	8.20749
0.16	8.21189	8.18189	8.16492	8.17749	8.18282	8.17458	8.17399	8.19406	8.19575	8.18521	8.20113	8.2057	8.1952	8.19114	8.17484	8.19112	8.18797	8.16926	8.15857	8.15546	8.15338	8.15451	8.171	8.18857	8.16162	8.18594	8.17065	8.159	8.16494	8.16297	8.15619	8.15563	8.14738	8.16611	8.15845	8.17166	8.17358	8.14713	8.15158	8.1391	8.21087
0.1602	8.1855	8.18832	8.16902	8.16854	8.18195	8.1665	8.18349	8.21059	8.18759	8.17374	8.21377	8.1932	8.19515	8.19407	8.18771	8.18498	8.15017	8.17724	8.1382	8.11708	8.15156	8.15938	8.16877	8.16541	8.17156	8.15197	8.15174	8.183	8.16802	8.13396	8.17458	8.15825	8.15637	8.16371	8.14693	8.15651	8.1395	8.14629	8.12741	8.12533	8.20805
0.1604	8.19364	8.18143	8.16563	8.18586	8.19685	8.18393	8.18982	8.18269	8.1925	8.19732	8.22523	8.18594	8.18883	8.21617	8.19252	8.1888	8.15678	8.17665	8.14094	8.13961	8.15516	8.16061	8.1741	8.17161	8.16677	8.16597	8.16333	8.17017	8.17016	8.15351	8.17981	8.15639	8.17525	8.16749	8.14431	8.16221	8.13238	8.14291	8.13151	8.1471	8.22227
0.1606	8.19408	8.18418	8.17793	8.17885	8.17541	8.19505	8.18604	8.18555	8.19542	8.18428	8.17889	8.19955	8.17907	8.21433	8.1867	8.19595	8.19676	8.1679	8.13157	8.15355	8.14711	8.16734	8.17612	8.15406	8.17459	8.17981	8.14981	8.16813	8.13516	8.16815	8.17669	8.16416	8.1668	8.16187	8.1427	8.15865	8.13123	8.15973	8.15015	8.13493	8.21783
0.1608	8.19444	8.20404	8.18179	8.19089	8.18632	8.17935	8.17459	8.19914	8.18896	8.17732	8.19774	8.17467	8.17719	8.20594	8.19757	8.19508	8.17634	8.16275	8.1469	8.14816	8.13632	8.16405	8.16508	8.16391	8.16663	8.17622	8.18269	8.16417	8.15842	8.16796	8.14538	8.18015	8.15375	8.17604	8.15546	8.15901	8.13704	8.14924	8.12162	8.11757	8.22253
0.161	8.20847	8.17965	8.1922	8.19896	8.17735	8.1805	8.19607	8.19529	8.20292	8.1824	8.20172	8.18607	8.19252	8.20108	8.2029	8.17825	8.1693	8.16137	8.14779	8.16701	8.13041	8.15144	8.17646	8.16535	8.19519	8.15287	8.16999	8.18724	8.1683	8.15969	8.15657	8.15866	8.15644	8.17237	8.15041	8.15695	8.14487	8.14602	8.12486	8.11444	8.21252
0.1612	8.20024	8.17912	8.17947	8.18906	8.17572	8.18566	8.18704	8.19636	8.17428	8.1844	8.21449	8.1803	8.19903	8.18251	8.19533	8.1854	8.16897	8.16991	8.14687	8.14578	8.15389	8.15091	8.16283	8.13588	8.18969	8.17277	8.16802	8.17007	8.16446	8.17814	8.15473	8.15284	8.16879	8.17123	8.14209	8.15865	8.13778	8.14372	8.13123	8.12837	8.2082
0.1614	8.20357	8.1954	8.18728	8.1872	8.19193	8.20323	8.17598	8.19922	8.18595	8.18264	8.19049	8.18201	8.18687	8.18215	8.1741	8.19436	8.17863	8.16137	8.14097	8.15255	8.16455	8.15225	8.167	8.14855	8.17558	8.16693	8.17346	8.15092	8.14724	8.17048	8.16462	8.16021	8.1575	8.16768	8.174	8.15182	8.13007	8.14561	8.1138	8.15125	8.19361
0.1616	8.19133	8.18056	8.18072	8.17445	8.18994	8.1833	8.17919	8.19533	8.19186	8.18792	8.20212	8.18742	8.19003	8.19367	8.18642	8.21302	8.15232	8.17182	8.15481	8.13568	8.1538	8.14363	8.16718	8.15948	8.16257	8.15728	8.18277	8.17216	8.15871	8.14437	8.14672	8.15052	8.16488	8.1648	8.14572	8.16757	8.13413	8.14556	8.11441	8.14033	8.19936
0.1618	8.19321	8.15562	8.17307	8.18633	8.18845	8.18224	8.18247	8.17935	8.19376	8.20754	8.20322	8.19206	8.19308	8.17854	8.19232	8.1928	8.17785	8.17055	8.1602	8.13743	8.16596	8.14373	8.15891	8.16613	8.14837	8.15605	8.16735	8.16014	8.16001	8.15406	8.12918	8.15851	8.15792	8.16099	8.15396	8.15804	8.1392	8.16765	8.13402	8.14558	8.22185
0.162	8.19423	8.16413	8.1883	8.18973	8.20186	8.181	8.18793	8.18962	8.1881	8.17007	8.20321	8.17806	8.21369	8.1881	8.18594	8.19977	8.17103	8.17049	8.14084	8.14163	8.16388	8.14847	8.16787	8.17617	8.16455	8.17846	8.1771	8.17347	8.15794	8.15737	8.14233	8.14076	8.16244	8.17409	8.14771	8.13375	8.14006	8.1567	8.1182	8.1439	8.20389
0.1622	8.21373	8.1641	8.18712	8.1875	8.19383	8.18803	8.18757	8.18941	8.19499	8.19553	8.20238	8.20086	8.20585	8.17251	8.19428	8.18116	8.16785	8.16836	8.16764	8.12973	8.14636	8.15118	8.16072	8.1664	8.16635	8.17698	8.17029	8.16501	8.14599	8.1677	8.15272	8.1618	8.15484	8.16627	8.14114	8.15627	8.17064	8.14025	8.14517	8.14506	8.21383
0.1624	8.19553	8.18971	8.1656	8.18552	8.20733	8.17795	8.19803	8.1901	8.21063	8.17873	8.22097	8.20036	8.19113	8.17249	8.20569	8.16658	8.17987	8.18822	8.15494	8.14076	8.14005	8.13343	8.16692	8.16701	8.13622	8.16317	8.16207	8.16809	8.14512	8.16611	8.16145	8.15721	8.14732	8.16325	8.14027	8.16212	8.17444	8.14123	8.11959	8.13718	8.18734
0.1626	8.18891	8.16682	8.1858	8.1778	8.19972	8.17997	8.17902	8.18998	8.19536	8.19919	8.19117	8.19711	8.1856	8.19724	8.1866	8.18525	8.15733	8.17876	8.15431	8.12562	8.14079	8.13489	8.17509	8.17192	8.13407	8.17988	8.15218	8.16653	8.14947	8.16351	8.15729	8.16041	8.15382	8.17113	8.15858	8.16983	8.15335	8.15908	8.13021	8.11783	8.20648
0.1628	8.20459	8.17297	8.18311	8.17628	8.20203	8.16165	8.17476	8.2	8.19707	8.17997	8.19343	8.17872	8.19315	8.20489	8.19946	8.17598	8.15409	8.17885	8.14508	8.14089	8.14242	8.15532	8.1725	8.16571	8.16463	8.17286	8.1553	8.1812	8.1473	8.17544	8.13702	8.15504	8.16611	8.15171	8.16914	8.15928	8.15067	8.1499	8.13399	8.12248	8.19895
0.163	8.20229	8.17321	8.16978	8.18335	8.18037	8.17442	8.18707	8.16768	8.21388	8.18813	8.19365	8.17911	8.19617	8.18813	8.18213	8.19053	8.17423	8.15803	8.14613	8.14311	8.15677	8.14484	8.16444	8.15526	8.16989	8.17664	8.13552	8.14841	8.15992	8.14346	8.16209	8.14993	8.1634	8.15342	8.15635	8.15567	8.15529	8.14263	8.14573	8.1273	8.21476
0.1632	8.18613	8.1734	8.18299	8.18555	8.18409	8.19682	8.18167	8.20826	8.19251	8.19629	8.16716	8.1778	8.1767	8.17313	8.20043	8.17665	8.18264	8.17679	8.15728	8.14356	8.16345	8.14371	8.1671	8.18267	8.17835	8.18112	8.15199	8.1377	8.16248	8.1622	8.15428	8.16351	8.1681	8.1669	8.15549	8.16061	8.14195	8.15073	8.12173	8.12975	8.20771
0.1634	8.19227	8.18666	8.17909	8.18036	8.18396	8.19709	8.1839	8.20635	8.19012	8.18925	8.18922	8.18124	8.1908	8.19076	8.2092	8.189	8.17559	8.18507	8.14498	8.14803	8.15138	8.13953	8.17829	8.17415	8.17394	8.17875	8.1538	8.14779	8.15105	8.1556	8.14581	8.16538	8.15226	8.15916	8.14726	8.17388	8.14521	8.14138	8.12967	8.11555	8.20558
0.1636	8.18749	8.18508	8.18426	8.18323	8.17027	8.20368	8.18316	8.18094	8.18853	8.18899	8.19911	8.1745	8.19241	8.18242	8.19879	8.18151	8.1664	8.1872	8.13562	8.14676	8.14867	8.13341	8.16532	8.17026	8.17791	8.1899	8.15174	8.17952	8.16419	8.17354	8.16807	8.15419	8.16651	8.16948	8.14383	8.15939	8.15281	8.14988	8.14562	8.11072	8.20685
0.1638	8.18269	8.17608	8.18106	8.18188	8.18725	8.18465	8.1804	8.20844	8.18671	8.19962	8.20269	8.17998	8.18828	8.17614	8.19252	8.16893	8.174	8.18447	8.13791	8.1364	8.14758	8.14562	8.16277	8.16586	8.15333	8.17332	8.14923	8.16952	8.16279	8.15033	8.15509	8.16202	8.17979	8.15564	8.14096	8.15596	8.14591	8.15581	8.13213	8.13259	8.2001
0.164	8.2004	8.18966	8.19654	8.16988	8.17439	8.17779	8.18226	8.2006	8.18166	8.19839	8.20616	8.18796	8.18317	8.17951	8.18944	8.17187	8.17806	8.18616	8.14089	8.13654	8.13875	8.14388	8.16211	8.17596	8.16854	8.15135	8.15781	8.16083	8.16698	8.16957	8.14383	8.14843	8.15102	8.1889	8.14212	8.139	8.13692	8.12931	8.13745	8.13669	8.20944
0.1642	8.19869	8.18731	8.18921	8.18549	8.19589	8.17743	8.17861	8.18771	8.17376	8.18635	8.2022	8.18932	8.18494	8.17624	8.1918	8.17233	8.17032	8.17712	8.16326	8.1495	8.15785	8.15136	8.1789	8.17188	8.16473	8.15263	8.16575	8.15992	8.14243	8.14023	8.16467	8.14557	8.16461	8.17156	8.14777	8.1593	8.15924	8.13816	8.1219	8.13345	8.21544
0.1644	8.19103	8.17894	8.18693	8.17293	8.19857	8.18309	8.163	8.17998	8.18463	8.17898	8.18924	8.17622	8.18566	8.1871	8.19534	8.17577	8.16884	8.18322	8.14665	8.13986	8.17033	8.15142	8.16366	8.14723	8.15754	8.16088	8.16549	8.1566	8.15605	8.15307	8.1541	8.16249	8.16103	8.1695	8.15177	8.14729	8.16743	8.14295	8.14321	8.13655	8.20586
0.1646	8.17878	8.17182	8.18155	8.18409	8.21135	8.17711	8.18105	8.19247	8.17372	8.1859	8.19228	8.19205	8.18423	8.17632	8.1754	8.1651	8.15891	8.16856	8.1328	8.13874	8.14989	8.15009	8.16466	8.15122	8.15658	8.18052	8.15498	8.15666	8.16071	8.1554	8.14221	8.14221	8.16616	8.15339	8.13574	8.15315	8.15608	8.1487	8.13388	8.13954	8.20763
0.1648	8.20361	8.1721	8.19292	8.1791	8.18114	8.18333	8.16978	8.18066	8.18602	8.16734	8.21317	8.20085	8.17271	8.18325	8.19088	8.16992	8.15933	8.16562	8.12812	8.14699	8.1476	8.14386	8.17955	8.18156	8.16681	8.16073	8.16177	8.1595	8.15392	8.16582	8.16333	8.16267	8.14389	8.15566	8.139	8.145	8.14801	8.14275	8.11455	8.12842	8.21644
0.165	8.21161	8.15799	8.17498	8.19145	8.16781	8.1841	8.16947	8.18087	8.1768	8.16169	8.19654	8.17163	8.18706	8.17612	8.18412	8.18371	8.1584	8.17746	8.15238	8.125	8.15468	8.1658	8.16523	8.17446	8.16453	8.15492	8.15252	8.1791	8.16282	8.17897	8.15079	8.16006	8.15785	8.16534	8.15103	8.14975	8.15674	8.14784	8.11985	8.14188	8.21329
0.1652	8.20875	8.17173	8.1732	8.17991	8.18506	8.2152	8.17334	8.1945	8.16833	8.15732	8.19076	8.18259	8.16917	8.18424	8.20209	8.18111	8.19649	8.19251	8.13315	8.11073	8.14845	8.16088	8.14627	8.18256	8.1613	8.16528	8.15495	8.16793	8.16758	8.18436	8.16196	8.15593	8.14676	8.16364	8.15647	8.14683	8.1545	8.13707	8.13216	8.12552	8.21137
0.1654	8.18556	8.18479	8.16079	8.18618	8.18394	8.18802	8.19072	8.20951	8.19269	8.18521	8.18147	8.20255	8.18011	8.18759	8.20498	8.19566	8.17806	8.17379	8.16425	8.12392	8.15317	8.15424	8.17527	8.16672	8.16076	8.18662	8.16247	8.17044	8.14818	8.17041	8.15233	8.14763	8.16562	8.16434	8.15341	8.15779	8.13842	8.14788	8.14363	8.12259	8.21113
0.1656	8.17688	8.17426	8.15413	8.18339	8.17796	8.17358	8.17917	8.21636	8.18914	8.18961	8.20716	8.19283	8.18049	8.18605	8.19484	8.19457	8.17252	8.15814	8.16122	8.13825	8.16263	8.13221	8.15901	8.14437	8.15265	8.16644	8.14291	8.16774	8.16784	8.15825	8.14777	8.16241	8.15634	8.17444	8.15115	8.15028	8.15234	8.15254	8.14257	8.11778	8.19871
0.1658	8.20536	8.17508	8.17711	8.1673	8.17774	8.19231	8.1749	8.19025	8.18527	8.17438	8.1917	8.18631	8.189	8.19461	8.17015	8.18182	8.16072	8.16751	8.14727	8.13975	8.1305	8.14452	8.17489	8.17566	8.1676	8.17629	8.16677	8.15145	8.15665	8.15928	8.16336	8.13944	8.14831	8.15723	8.14923	8.14278	8.15265	8.1433	8.13837	8.14318	8.21393
0.166	8.20999	8.18213	8.18942	8.17596	8.19727	8.19934	8.1742	8.20026	8.17799	8.19983	8.17601	8.18456	8.19411	8.22154	8.20082	8.17036	8.18841	8.16476	8.17215	8.13827	8.13917	8.14441	8.16634	8.17161	8.15891	8.18086	8.15767	8.15193	8.13385	8.15166	8.17362	8.16214	8.1393	8.1597	8.16505	8.14418	8.12786	8.15841	8.14723	8.13355	8.20786
0.1662	8.20115	8.16507	8.15783	8.18653	8.17461	8.18097	8.16881	8.20423	8.19218	8.20372	8.18495	8.17265	8.19883	8.19787	8.16605	8.18701	8.17573	8.17037	8.15028	8.13335	8.1407	8.15419	8.16034	8.15326	8.13847	8.17829	8.1682	8.16799	8.17146	8.16231	8.15207	8.16278	8.16085	8.17851	8.1735	8.17313	8.15892	8.11931	8.12881	8.13425	8.22657
0.1664	8.19926	8.17605	8.16779	8.16385	8.16388	8.18367	8.16663	8.18512	8.18752	8.20646	8.22096	8.1623	8.20132	8.18452	8.18677	8.17923	8.171	8.20767	8.12934	8.13829	8.13673	8.14518	8.16627	8.15637	8.15866	8.15651	8.1555	8.15465	8.13859	8.1637	8.15032	8.1452	8.16928	8.17786	8.15343	8.13785	8.14701	8.15018	8.129	8.14125	8.20152
0.1666	8.1855	8.17911	8.16854	8.17659	8.17497	8.17153	8.1815	8.18384	8.18635	8.18991	8.22166	8.18104	8.17989	8.19551	8.17941	8.17884	8.19072	8.1963	8.14712	8.12822	8.17158	8.14016	8.16697	8.16605	8.16718	8.16381	8.17023	8.15351	8.14481	8.17586	8.13948	8.15925	8.16516	8.16471	8.1429	8.14535	8.15626	8.15225	8.13493	8.12814	8.22162
0.1668	8.20569	8.16616	8.16031	8.1742	8.194	8.16785	8.19011	8.19789	8.18927	8.15928	8.19525	8.17246	8.18937	8.18172	8.19598	8.18264	8.16683	8.15549	8.13772	8.12671	8.13836	8.14933	8.16726	8.15911	8.15303	8.16038	8.16541	8.14654	8.16669	8.16345	8.1457	8.15781	8.17309	8.15481	8.15657	8.16562	8.14643	8.13364	8.13575	8.13592	8.19932
0.167	8.20959	8.18542	8.1652	8.1775	8.17485	8.16942	8.21029	8.18817	8.20806	8.18217	8.19279	8.18708	8.18521	8.17738	8.18178	8.17646	8.1739	8.16793	8.13035	8.13796	8.1284	8.13968	8.1602	8.17855	8.16765	8.16932	8.16354	8.16883	8.16379	8.16197	8.15105	8.17035	8.17091	8.15688	8.16218	8.15972	8.1454	8.15288	8.13253	8.1257	8.19496
0.1672	8.19266	8.19661	8.18822	8.18845	8.20201	8.18526	8.17486	8.18297	8.19648	8.20437	8.19036	8.19873	8.18857	8.19488	8.19543	8.18562	8.19013	8.17813	8.14067	8.12888	8.16468	8.13704	8.15556	8.16485	8.16777	8.17819	8.16118	8.16487	8.15221	8.17729	8.15225	8.16057	8.15692	8.17006	8.15317	8.15571	8.13169	8.14734	8.10863	8.11939	8.19528
0.1674	8.18221	8.19783	8.16005	8.17023	8.18595	8.18486	8.16982	8.18943	8.19409	8.20326	8.18372	8.1774	8.17767	8.18323	8.19007	8.19321	8.17326	8.18431	8.15782	8.134	8.14157	8.15259	8.16079	8.17064	8.16126	8.17406	8.16211	8.15602	8.15699	8.14652	8.16714	8.17814	8.1706	8.16837	8.1602	8.1622	8.15028	8.14123	8.10965	8.11473	8.18449
0.1676	8.19392	8.17261	8.16745	8.18409	8.18967	8.18673	8.15951	8.18577	8.1918	8.18979	8.20121	8.17768	8.1941	8.18772	8.19756	8.19284	8.16559	8.18521	8.16681	8.13737	8.14689	8.14007	8.15063	8.1804	8.16866	8.17634	8.15886	8.15721	8.17011	8.17189	8.16159	8.17187	8.15392	8.15536	8.15401	8.16464	8.14234	8.14852	8.10627	8.13575	8.19178
0.1678	8.20472	8.16954	8.18738	8.15893	8.18796	8.19204	8.15995	8.19352	8.19272	8.18777	8.17596	8.17942	8.20508	8.19778	8.18873	8.17967	8.19097	8.17863	8.15806	8.14587	8.13984	8.14597	8.16664	8.18227	8.18347	8.17711	8.1732	8.15606	8.16434	8.16668	8.15599	8.17004	8.14493	8.14851	8.15723	8.15799	8.11198	8.14327	8.12267	8.12735	8.19294
0.168	8.21799	8.16651	8.176	8.18306	8.18444	8.18519	8.16937	8.17976	8.2174	8.17933	8.20472	8.18613	8.17933	8.17207	8.18967	8.20099	8.17389	8.16976	8.17419	8.13362	8.14902	8.13716	8.16602	8.16067	8.17132	8.17345	8.15232	8.16218	8.15249	8.16172	8.13804	8.15336	8.14707	8.14772	8.15392	8.15162	8.1091	8.14632	8.12838	8.14151	8.21476
0.1682	8.18427	8.15884	8.17346	8.18427	8.1799	8.17697	8.14976	8.17681	8.19799	8.19953	8.1794	8.17162	8.17674	8.16584	8.19165	8.16842	8.17048	8.16196	8.1496	8.1196	8.17259	8.14295	8.16522	8.16662	8.15575	8.16616	8.16061	8.14831	8.15448	8.16617	8.14383	8.16318	8.13997	8.15459	8.15618	8.14751	8.14274	8.12716	8.14239	8.12962	8.21644
0.1684	8.17748	8.16173	8.1574	8.17186	8.1925	8.19034	8.17973	8.19061	8.17828	8.21142	8.18327	8.19363	8.17816	8.16844	8.17672	8.17841	8.1631	8.17832	8.15498	8.13936	8.16986	8.12978	8.16137	8.14123	8.16432	8.15344	8.15186	8.17614	8.15405	8.16522	8.14522	8.1555	8.15452	8.18239	8.15387	8.15985	8.13991	8.13646	8.12086	8.13796	8.20781
0.1686	8.1981	8.18153	8.18138	8.18438	8.1843	8.18944	8.16478	8.19052	8.1873	8.20904	8.1936	8.19355	8.19933	8.17002	8.18385	8.18095	8.17155	8.18897	8.16393	8.13265	8.14452	8.13756	8.15102	8.16034	8.17569	8.1577	8.14782	8.16242	8.1484	8.16329	8.16025	8.13642	8.15809	8.18536	8.16155	8.13928	8.1466	8.14304	8.12921	8.13067	8.20632
0.1688	8.20031	8.18717	8.17128	8.1816	8.19169	8.17196	8.15987	8.18191	8.18876	8.17885	8.19864	8.18527	8.19298	8.17182	8.18109	8.17155	8.18705	8.17717	8.15455	8.12988	8.13611	8.14239	8.1415	8.15865	8.17873	8.173	8.15488	8.15359	8.15145	8.15554	8.16154	8.15325	8.15903	8.17389	8.1484	8.15528	8.14913	8.12994	8.12365	8.13166	8.1891
0.169	8.19735	8.17551	8.17582	8.1801	8.19476	8.18339	8.18424	8.18738	8.18301	8.19717	8.20413	8.17043	8.19058	8.1693	8.19244	8.17453	8.17189	8.17142	8.14373	8.12115	8.15802	8.1545	8.1454	8.16332	8.163	8.17729	8.14898	8.15374	8.13716	8.17904	8.16317	8.15678	8.17249	8.17093	8.14367	8.13551	8.14947	8.12042	8.10668	8.13472	8.21652
0.1692	8.2	8.18033	8.17971	8.17655	8.17195	8.18672	8.15641	8.18602	8.18547	8.19914	8.20041	8.17329	8.18667	8.18162	8.18329	8.18008	8.19143	8.17402	8.15747	8.1373	8.16425	8.15666	8.15875	8.15549	8.16773	8.15881	8.17679	8.17306	8.16869	8.17319	8.16659	8.14737	8.17721	8.17411	8.15798	8.15051	8.16655	8.14024	8.12023	8.13562	8.20427
0.1694	8.19956	8.17972	8.16875	8.17856	8.18465	8.19688	8.17835	8.16813	8.19241	8.18216	8.20152	8.19816	8.19723	8.17075	8.18795	8.18566	8.17532	8.18706	8.14151	8.12272	8.13062	8.14696	8.16692	8.15834	8.15895	8.16182	8.16387	8.14224	8.15631	8.16664	8.16853	8.14918	8.16626	8.17989	8.15822	8.1402	8.16126	8.14651	8.12543	8.13108	8.20533
0.1696	8.20423	8.17886	8.16788	8.1885	8.19912	8.18111	8.18416	8.18077	8.19122	8.19613	8.19163	8.18491	8.18717	8.18197	8.18923	8.17778	8.17939	8.20078	8.15454	8.1129	8.15068	8.13975	8.18635	8.16341	8.1721	8.18687	8.1498	8.14978	8.16441	8.16098	8.17039	8.15955	8.16393	8.17442	8.13656	8.1573	8.13868	8.13646	8.12521	8.11641	8.21196
0.1698	8.20455	8.19935	8.18175	8.18126	8.1849	8.18563	8.19342	8.19219	8.20773	8.20382	8.18478	8.17607	8.20568	8.17991	8.20214	8.1766	8.16315	8.18819	8.13725	8.11919	8.15598	8.14092	8.16118	8.16084	8.17327	8.17548	8.1534	8.15692	8.14512	8.15704	8.14962	8.15353	8.16276	8.16494	8.15504	8.15954	8.16163	8.13381	8.13554	8.11637	8.19829
0.17	8.2104	8.17273	8.18014	8.18932	8.19135	8.1635	8.18487	8.22165	8.2177	8.18901	8.20175	8.19715	8.19982	8.17343	8.17512	8.18172	8.16596	8.16508	8.13782	8.12893	8.14693	8.13699	8.1753	8.15104	8.16346	8.18121	8.16679	8.16239	8.17275	8.16147	8.15161	8.16071	8.15334	8.14998	8.15957	8.15563	8.1445	8.13055	8.12252	8.13576	8.20786
0.1702	8.21102	8.16956	8.18376	8.16111	8.1561	8.16148	8.18026	8.19013	8.20204	8.17542	8.22217	8.17678	8.19142	8.1746	8.19781	8.199	8.17758	8.18754	8.15211	8.14302	8.1373	8.13856	8.16614	8.15622	8.16435	8.16622	8.15439	8.14776	8.1566	8.15835	8.12813	8.16661	8.1511	8.15659	8.13846	8.13896	8.14583	8.15	8.12285	8.13959	8.2017
0.1704	8.20912	8.17564	8.17594	8.17385	8.1909	8.1701	8.18027	8.18857	8.17767	8.18548	8.20202	8.15757	8.19406	8.1863	8.19779	8.19087	8.19134	8.17672	8.15665	8.13877	8.14828	8.15125	8.15787	8.14541	8.163	8.16863	8.15439	8.15661	8.1423	8.16051	8.13852	8.15629	8.15067	8.15848	8.14728	8.14568	8.14378	8.13088	8.13511	8.13257	8.20091
0.1706	8.21437	8.1629	8.18254	8.18589	8.18149	8.18666	8.16875	8.19225	8.18731	8.19751	8.19194	8.17728	8.18686	8.17579	8.17708	8.18238	8.1595	8.18933	8.14605	8.14074	8.15492	8.1361	8.1657	8.15992	8.16712	8.18384	8.1727	8.15116	8.15492	8.14376	8.15403	8.14792	8.15915	8.16284	8.13846	8.16315	8.14196	8.15623	8.1299	8.11662	8.19989
0.1708	8.20467	8.1648	8.17547	8.1843	8.18681	8.17669	8.18609	8.17524	8.18316	8.19845	8.20197	8.19521	8.1903	8.19046	8.17398	8.19407	8.17488	8.19182	8.16841	8.14362	8.14618	8.1568	8.18252	8.16905	8.15716	8.17607	8.15562	8.16637	8.16829	8.15797	8.15449	8.16483	8.16609	8.16616	8.17072	8.1472	8.16267	8.1495	8.11553	8.15651	8.20132
0.171	8.20375	8.17986	8.17827	8.19143	8.19011	8.17235	8.16084	8.18116	8.19659	8.17514	8.19925	8.19627	8.18425	8.19186	8.18793	8.16495	8.1776	8.17468	8.15882	8.13635	8.12657	8.14513	8.17852	8.17531	8.13085	8.15748	8.14274	8.16844	8.16664	8.15528	8.16081	8.13733	8.15772	8.15921	8.15391	8.17489	8.14704	8.14511	8.11837	8.13776	8.18425
0.1712	8.18952	8.17331	8.16253	8.18105	8.18005	8.17874	8.18526	8.18635	8.194	8.18475	8.18701	8.19825	8.18044	8.19106	8.1693	8.16576	8.19453	8.16476	8.16348	8.14342	8.1438	8.15397	8.16254	8.15248	8.15104	8.17563	8.15919	8.15462	8.15456	8.17746	8.14531	8.16507	8.1629	8.17887	8.14811	8.14238	8.16158	8.13427	8.1379	8.13326	8.18984
0.1714	8.19845	8.16007	8.18424	8.19418	8.18374	8.17276	8.17848	8.17528	8.19656	8.18941	8.20161	8.19125	8.18482	8.18608	8.17811	8.16647	8.18061	8.16954	8.16613	8.14196	8.15268	8.14134	8.15976	8.16718	8.1744	8.18176	8.15364	8.14633	8.152	8.1611	8.13774	8.17262	8.16156	8.15786	8.1462	8.16453	8.14924	8.16361	8.1415	8.11659	8.18359
0.1716	8.19853	8.17955	8.16656	8.19122	8.17444	8.20124	8.19427	8.17874	8.1972	8.19194	8.19707	8.18917	8.17713	8.19109	8.17675	8.17245	8.18312	8.167	8.13736	8.14212	8.16385	8.12957	8.16125	8.16473	8.16161	8.1872	8.14849	8.16203	8.16426	8.16944	8.15291	8.15945	8.17733	8.15356	8.16238	8.14037	8.11637	8.14871	8.12953	8.11988	8.21747
0.1718	8.1901	8.20014	8.18968	8.17673	8.17302	8.18076	8.17792	8.19477	8.18617	8.1952	8.21403	8.17248	8.18785	8.1826	8.17138	8.18348	8.17197	8.17815	8.14342	8.13309	8.15264	8.12056	8.17753	8.16854	8.16354	8.14197	8.16597	8.16905	8.14993	8.17026	8.15216	8.15965	8.16456	8.16313	8.17153	8.14118	8.13304	8.14258	8.11576	8.12143	8.20776
0.172	8.18653	8.19236	8.17853	8.18581	8.18965	8.17545	8.18848	8.18745	8.18706	8.19065	8.19631	8.1774	8.17529	8.18335	8.19836	8.18392	8.17001	8.18395	8.14376	8.114	8.15208	8.12336	8.17011	8.16358	8.1563	8.174	8.15248	8.13956	8.15712	8.16408	8.15277	8.13395	8.1478	8.14209	8.14848	8.15155	8.15501	8.14654	8.14136	8.14235	8.22413
0.1722	8.19899	8.17925	8.18447	8.20454	8.19676	8.16635	8.18594	8.1875	8.19117	8.18329	8.22207	8.16173	8.19789	8.19815	8.18449	8.19461	8.1825	8.16773	8.14591	8.12065	8.15191	8.12427	8.15599	8.14553	8.15068	8.16093	8.16567	8.15412	8.16962	8.15681	8.14585	8.1227	8.15363	8.145	8.14923	8.15231	8.12405	8.1495	8.15521	8.11094	8.1985
0.1724	8.20207	8.18185	8.1571	8.20491	8.16872	8.17688	8.18553	8.18341	8.17654	8.19049	8.20391	8.16628	8.20039	8.19596	8.20019	8.17982	8.16094	8.16829	8.1663	8.12891	8.14498	8.13049	8.16998	8.1581	8.17651	8.18775	8.16491	8.14547	8.1482	8.1529	8.14115	8.14489	8.14516	8.15895	8.14406	8.14625	8.13465	8.14713	8.14381	8.11915	8.21043
0.1726	8.19763	8.18951	8.17537	8.1798	8.19483	8.1871	8.168	8.18329	8.19252	8.18338	8.17495	8.20172	8.1897	8.20343	8.19438	8.16883	8.15876	8.16301	8.15133	8.13568	8.14925	8.14607	8.16311	8.16897	8.16372	8.17792	8.17525	8.1613	8.1483	8.15646	8.16009	8.14979	8.15839	8.16165	8.17345	8.13585	8.16309	8.15146	8.10189	8.11665	8.1967
0.1728	8.19939	8.18187	8.15778	8.17611	8.18547	8.16301	8.1559	8.19114	8.18748	8.17866	8.17324	8.19002	8.19243	8.16533	8.18666	8.16522	8.17148	8.16566	8.14142	8.14477	8.13986	8.12477	8.16327	8.16622	8.14634	8.1639	8.16294	8.16021	8.13937	8.14824	8.16127	8.14341	8.15427	8.15769	8.14848	8.16186	8.14282	8.15848	8.10236	8.13221	8.21401
0.173	8.18638	8.15861	8.15862	8.16039	8.15761	8.17271	8.16167	8.18878	8.18149	8.19581	8.19344	8.18061	8.18841	8.18014	8.19738	8.17264	8.18003	8.17344	8.14747	8.1355	8.14126	8.143	8.15179	8.16184	8.16665	8.15589	8.16656	8.15997	8.152	8.15869	8.1681	8.14916	8.15796	8.15488	8.15499	8.16452	8.14546	8.14976	8.11947	8.13946	8.19601
0.1732	8.20453	8.16126	8.15712	8.16824	8.18993	8.18018	8.16521	8.18034	8.2015	8.17394	8.20442	8.17781	8.17357	8.17299	8.18037	8.16247	8.15659	8.16219	8.14733	8.13875	8.14194	8.14806	8.16804	8.15862	8.14244	8.17759	8.15823	8.17564	8.16023	8.15934	8.16081	8.14951	8.1642	8.17201	8.16608	8.14902	8.1594	8.15943	8.12865	8.13711	8.20006
0.1734	8.20574	8.17483	8.17698	8.18337	8.18953	8.1662	8.17644	8.18717	8.18956	8.1745	8.19632	8.17717	8.19319	8.16356	8.16095	8.1655	8.15615	8.18042	8.16204	8.12485	8.14965	8.13731	8.16687	8.16281	8.15462	8.14933	8.16194	8.18655	8.15018	8.14918	8.15876	8.17385	8.15783	8.17271	8.15815	8.14505	8.14471	8.13746	8.13209	8.11437	8.19384
0.1736	8.18748	8.16909	8.17171	8.18299	8.18111	8.18006	8.16219	8.18748	8.19103	8.18563	8.19605	8.18529	8.18766	8.17815	8.17679	8.17819	8.15979	8.16721	8.139	8.13066	8.14311	8.13785	8.15568	8.17001	8.16465	8.15666	8.16325	8.15978	8.14901	8.17007	8.14968	8.15882	8.16479	8.17588	8.13943	8.15773	8.13385	8.1331	8.14604	8.12486	8.19706
0.1738	8.19438	8.17321	8.17307	8.1762	8.19496	8.18309	8.17881	8.18479	8.18587	8.17826	8.19574	8.18483	8.18337	8.18988	8.19288	8.18059	8.17143	8.1652	8.1507	8.14096	8.14585	8.14037	8.16153	8.17652	8.14778	8.17678	8.14311	8.16551	8.15379	8.13731	8.15429	8.14521	8.14674	8.16834	8.14299	8.14438	8.13214	8.15018	8.12835	8.13712	8.20117
0.174	8.17662	8.16688	8.1797	8.16478	8.19125	8.191	8.17649	8.18612	8.20726	8.17995	8.1897	8.17306	8.19109	8.17869	8.20607	8.17995	8.17677	8.15505	8.14982	8.1539	8.15354	8.14645	8.17974	8.17416	8.1628	8.16284	8.14806	8.1689	8.15098	8.16417	8.15031	8.16282	8.15996	8.15222	8.16139	8.16351	8.13693	8.1356	8.11147	8.14022	8.20232
0.1742	8.17621	8.18634	8.16076	8.18779	8.1719	8.18306	8.18258	8.17825	8.17563	8.17714	8.19575	8.19067	8.17796	8.17718	8.19253	8.16657	8.17969	8.16797	8.16854	8.13695	8.16467	8.14718	8.17633	8.16031	8.15824	8.16479	8.14095	8.16828	8.15846	8.16571	8.15888	8.14344	8.14866	8.14706	8.14557	8.15421	8.13256	8.12361	8.13287	8.12558	8.22741
0.1744	8.1895	8.17639	8.17321	8.1847	8.1866	8.18214	8.17652	8.17779	8.18001	8.18622	8.18715	8.18806	8.20673	8.17522	8.19821	8.17645	8.17114	8.16689	8.15195	8.14457	8.16099	8.15467	8.15757	8.17773	8.14739	8.15487	8.1584	8.15607	8.13914	8.14976	8.14845	8.15202	8.16063	8.15301	8.16421	8.12742	8.13124	8.15254	8.1354	8.12461	8.20088
0.1746	8.20244	8.15859	8.17704	8.17599	8.193	8.18631	8.17983	8.18542	8.19762	8.17505	8.18834	8.18754	8.19834	8.1876	8.19407	8.19436	8.17396	8.17945	8.15639	8.14965	8.13739	8.12764	8.1742	8.18954	8.14719	8.15487	8.15881	8.1417	8.14082	8.15238	8.14309	8.13782	8.1375	8.15077	8.12166	8.14027	8.14168	8.15937	8.12132	8.11496	8.18736
0.1748	8.19804	8.17207	8.17441	8.18431	8.17257	8.18816	8.1804	8.19587	8.19291	8.19725	8.19006	8.18536	8.19323	8.20247	8.19063	8.17785	8.17457	8.16143	8.15413	8.13129	8.14461	8.13012	8.14754	8.18264	8.16539	8.14854	8.16679	8.14636	8.14187	8.14328	8.14517	8.14792	8.14678	8.16071	8.15537	8.15078	8.14092	8.1387	8.12593	8.10063	8.21284
0.175	8.20796	8.17479	8.18768	8.17457	8.15218	8.20419	8.16203	8.19666	8.19861	8.18344	8.20134	8.18782	8.18599	8.18982	8.18984	8.19994	8.1609	8.16398	8.15103	8.13793	8.16633	8.12521	8.17421	8.16936	8.16439	8.14341	8.15312	8.15802	8.15816	8.14567	8.14772	8.14944	8.14557	8.14548	8.15994	8.14653	8.15249	8.14366	8.11081	8.13704	8.19031
0.1752	8.20698	8.18609	8.18621	8.16753	8.19392	8.17798	8.16721	8.18509	8.19226	8.18507	8.19261	8.18855	8.19023	8.18368	8.20848	8.18609	8.16483	8.17695	8.13769	8.12299	8.14747	8.13627	8.16839	8.17061	8.16123	8.14973	8.13101	8.15357	8.15209	8.15912	8.15663	8.15657	8.15161	8.17472	8.16086	8.14586	8.14429	8.14219	8.11498	8.13698	8.20617
0.1754	8.18696	8.17519	8.18735	8.17229	8.19369	8.19019	8.18557	8.18385	8.18715	8.18749	8.21095	8.18136	8.17856	8.19875	8.19037	8.16863	8.16599	8.17202	8.14835	8.11937	8.16778	8.14643	8.16082	8.16612	8.14948	8.17555	8.1557	8.15456	8.16243	8.16227	8.15422	8.14489	8.14671	8.16068	8.16517	8.15642	8.14382	8.13622	8.12023	8.13153	8.18068
0.1756	8.21206	8.17762	8.18727	8.17184	8.19139	8.17646	8.17777	8.19621	8.20253	8.18569	8.21294	8.18123	8.19951	8.19396	8.1761	8.17811	8.1758	8.16517	8.14659	8.13677	8.15913	8.13117	8.16501	8.15565	8.17833	8.16743	8.1717	8.16196	8.14223	8.15203	8.14992	8.16556	8.15622	8.16452	8.15221	8.14363	8.13156	8.13993	8.14826	8.13014	8.21207
0.1758	8.20732	8.1571	8.18669	8.16121	8.18526	8.18873	8.17047	8.19633	8.1883	8.16139	8.18385	8.15655	8.20494	8.18764	8.18874	8.19645	8.17278	8.1605	8.14655	8.12486	8.14044	8.1265	8.15218	8.16469	8.1557	8.15065	8.1714	8.16422	8.15268	8.15233	8.15145	8.15125	8.14713	8.16504	8.15662	8.14863	8.14112	8.14978	8.12491	8.11943	8.20108
0.176	8.20079	8.16835	8.1698	8.17203	8.17744	8.17715	8.18574	8.17779	8.19334	8.18184	8.18776	8.18282	8.18299	8.19288	8.16717	8.17696	8.14319	8.17392	8.1379	8.13624	8.13077	8.12602	8.15849	8.15099	8.16963	8.16126	8.17388	8.16744	8.15777	8.16061	8.14092	8.14532	8.16589	8.1603	8.14373	8.14207	8.15203	8.14326	8.12355	8.12635	8.21399
0.1762	8.2013	8.17348	8.16753	8.17225	8.19115	8.17974	8.16122	8.18583	8.18419	8.17908	8.19976	8.17229	8.18162	8.18246	8.15436	8.17173	8.15993	8.17175	8.13442	8.15922	8.14218	8.15615	8.15348	8.15489	8.15094	8.18102	8.16761	8.16778	8.14712	8.17449	8.14247	8.16032	8.18024	8.156	8.14658	8.14425	8.13889	8.12723	8.11369	8.12095	8.19925
0.1764	8.16731	8.17182	8.18009	8.17149	8.18435	8.1762	8.18129	8.19453	8.17602	8.18655	8.21008	8.18793	8.18192	8.19252	8.18862	8.19104	8.17712	8.20327	8.12905	8.1437	8.16105	8.13527	8.16335	8.16066	8.15342	8.15593	8.15889	8.14066	8.18573	8.14682	8.15544	8.14142	8.16157	8.16452	8.14664	8.16382	8.13854	8.14605	8.11214	8.12811	8.1897
0.1766	8.16932	8.15985	8.17051	8.19859	8.17705	8.18597	8.17725	8.19868	8.1812	8.19623	8.21104	8.17948	8.2093	8.18319	8.1879	8.17331	8.16846	8.19085	8.15152	8.13898	8.14257	8.13543	8.15612	8.15967	8.16531	8.15845	8.17278	8.16222	8.16556	8.17883	8.15241	8.15775	8.15579	8.16878	8.14135	8.15245	8.14301	8.14252	8.14855	8.13606	8.19319
0.1768	8.19583	8.16381	8.18079	8.19279	8.19243	8.15868	8.18506	8.18861	8.17983	8.18897	8.20115	8.18584	8.19739	8.18183	8.2022	8.18613	8.16917	8.17349	8.16875	8.13403	8.14535	8.12977	8.15575	8.15508	8.15132	8.16521	8.13956	8.17401	8.16392	8.16237	8.15273	8.16383	8.15207	8.16321	8.13902	8.13112	8.13313	8.14152	8.1174	8.119	8.18509
0.177	8.20084	8.16486	8.16908	8.1903	8.19134	8.18244	8.16542	8.18165	8.18654	8.18352	8.20239	8.17547	8.18325	8.18885	8.20875	8.18251	8.18324	8.14979	8.1473	8.14122	8.14857	8.1465	8.18495	8.17887	8.14789	8.15783	8.14453	8.15773	8.16339	8.14123	8.14232	8.15867	8.14187	8.14723	8.15088	8.15294	8.14084	8.13411	8.1365	8.12676	8.19148
0.1772	8.18831	8.16267	8.17853	8.17251	8.19655	8.18702	8.1724	8.19011	8.17959	8.18939	8.19135	8.16937	8.18262	8.18313	8.19281	8.1896	8.17762	8.16986	8.1374	8.12647	8.15992	8.13306	8.16616	8.17121	8.16036	8.16795	8.16462	8.13242	8.15308	8.15517	8.15985	8.15471	8.15229	8.15793	8.13862	8.17132	8.14517	8.12796	8.12809	8.12099	8.19506
0.1774	8.20538	8.19068	8.16517	8.18132	8.19238	8.18576	8.16716	8.20428	8.17576	8.19271	8.20101	8.17751	8.19091	8.1881	8.21498	8.18347	8.17657	8.18659	8.14185	8.12812	8.15135	8.14034	8.169	8.16864	8.1876	8.17016	8.16846	8.15928	8.12989	8.15907	8.15231	8.16126	8.15135	8.15898	8.17095	8.15424	8.13476	8.1423	8.1157	8.12417	8.20208
0.1776	8.21288	8.18022	8.17974	8.17194	8.15852	8.19441	8.18121	8.18578	8.18853	8.17465	8.17919	8.15784	8.19492	8.17268	8.19459	8.17493	8.16855	8.17799	8.15792	8.13225	8.14673	8.14268	8.1647	8.1591	8.15346	8.17908	8.17029	8.1628	8.1507	8.14221	8.15944	8.15773	8.14308	8.14309	8.14957	8.14109	8.14333	8.13607	8.12545	8.14942	8.20379
0.1778	8.20677	8.18135	8.17394	8.17691	8.1771	8.16708	8.16838	8.19611	8.18826	8.17636	8.17478	8.18488	8.19006	8.17432	8.1861	8.18404	8.17287	8.18334	8.1562	8.15179	8.1422	8.15025	8.18105	8.16304	8.16012	8.16733	8.1614	8.15869	8.13787	8.15412	8.13115	8.15669	8.14938	8.16998	8.13107	8.15829	8.12677	8.1402	8.12826	8.14883	8.19696
0.178	8.18445	8.17463	8.16134	8.19652	8.18933	8.18331	8.16297	8.18958	8.18122	8.18534	8.19366	8.16971	8.18909	8.16762	8.20254	8.1752	8.17077	8.15122	8.16075	8.13831	8.14914	8.12977	8.14562	8.15892	8.15176	8.15762	8.15978	8.14496	8.15575	8.14364	8.14477	8.1496	8.16104	8.17233	8.14533	8.15692	8.12031	8.15745	8.13581	8.1218	8.18725
0.1782	8.19697	8.18481	8.156	8.17664	8.18696	8.161	8.16211	8.17902	8.20038	8.19737	8.18687	8.18092	8.19143	8.17366	8.19584	8.16547	8.16388	8.17233	8.16143	8.14646	8.15438	8.15737	8.16067	8.15158	8.16321	8.17194	8.17328	8.15096	8.17283	8.13597	8.16503	8.15509	8.15887	8.1605	8.14988	8.14726	8.14366	8.14373	8.14261	8.12492	8.18326
0.1784	8.20079	8.16146	8.17386	8.17622	8.19395	8.17464	8.17867	8.17696	8.19516	8.17083	8.19405	8.18017	8.18253	8.18219	8.20878	8.17425	8.18083	8.18209	8.14937	8.12671	8.1513	8.1423	8.16689	8.15882	8.14347	8.16435	8.16307	8.17584	8.15282	8.14704	8.16481	8.15052	8.1723	8.14765	8.15197	8.15576	8.1466	8.1351	8.13439	8.14366	8.20848
0.1786	8.19795	8.1706	8.168	8.18367	8.19923	8.1808	8.1868	8.1779	8.18596	8.18063	8.18619	8.16875	8.18969	8.18079	8.19682	8.17579	8.16523	8.17381	8.15179	8.13607	8.15067	8.1242	8.18004	8.16044	8.15431	8.17641	8.17172	8.15402	8.15402	8.15951	8.15156	8.15108	8.15447	8.14596	8.15228	8.15465	8.15033	8.15392	8.12416	8.14472	8.18577
0.1788	8.17945	8.17388	8.14828	8.19163	8.17626	8.16761	8.16109	8.19201	8.1742	8.18944	8.17844	8.19782	8.18356	8.17206	8.17125	8.18203	8.17402	8.17844	8.16347	8.14038	8.15913	8.13339	8.17044	8.15588	8.16656	8.16063	8.16196	8.14867	8.15697	8.16261	8.15868	8.14233	8.1612	8.14956	8.13964	8.1436	8.15502	8.15326	8.13228	8.11488	8.18575
0.179	8.20989	8.17663	8.16821	8.19241	8.18478	8.17288	8.15014	8.17323	8.167	8.18785	8.1815	8.18794	8.18754	8.18093	8.20241	8.19353	8.16978	8.17308	8.16214	8.13472	8.14332	8.13541	8.17045	8.15753	8.14602	8.15228	8.14956	8.15793	8.15238	8.14606	8.15999	8.13166	8.15537	8.15485	8.16766	8.16191	8.13368	8.1579	8.12649	8.14107	8.20563
0.1792	8.20331	8.18157	8.17093	8.17401	8.17789	8.18139	8.18299	8.18031	8.1921	8.17912	8.19319	8.18656	8.20487	8.18375	8.19823	8.18434	8.17131	8.1828	8.15878	8.13587	8.13994	8.1236	8.14462	8.16867	8.13874	8.16003	8.17286	8.15307	8.15084	8.14937	8.15006	8.13181	8.14071	8.1645	8.14285	8.13915	8.13604	8.15979	8.12454	8.13269	8.19248
0.1794	8.18864	8.18436	8.18419	8.18755	8.18205	8.18371	8.16381	8.17987	8.20261	8.17491	8.19575	8.20199	8.1942	8.17377	8.17958	8.16514	8.16666	8.18317	8.13587	8.13144	8.14454	8.13704	8.14162	8.17032	8.1447	8.16485	8.16031	8.14647	8.16123	8.1826	8.14846	8.1452	8.13461	8.16031	8.14563	8.1378	8.15124	8.13163	8.14242	8.13561	8.20164
0.1796	8.17081	8.19187	8.17822	8.17336	8.17818	8.17691	8.15876	8.16991	8.203	8.17868	8.18947	8.17938	8.18925	8.18747	8.1749	8.17757	8.16195	8.17273	8.16393	8.11885	8.15283	8.14259	8.16376	8.1675	8.14841	8.16126	8.16822	8.14213	8.15126	8.14548	8.14655	8.15513	8.15224	8.14312	8.16084	8.14744	8.14483	8.12688	8.12783	8.14134	8.20603
0.1798	8.18136	8.17837	8.16342	8.19181	8.18296	8.17712	8.18726	8.1854	8.17799	8.17495	8.1958	8.17816	8.17935	8.19726	8.18243	8.18239	8.16998	8.16311	8.13876	8.12816	8.16087	8.15275	8.16491	8.18206	8.15751	8.15362	8.13509	8.14551	8.14805	8.1515	8.15496	8.15153	8.14696	8.15989	8.13703	8.14339	8.14279	8.12615	8.12073	8.12692	8.20416
0.18	8.18765	8.15643	8.17013	8.18132	8.17564	8.18184	8.1767	8.18272	8.1861	8.17463	8.18832	8.18387	8.18644	8.18029	8.1843	8.18435	8.16805	8.15342	8.14051	8.12856	8.12773	8.12788	8.16679	8.1748	8.16991	8.15311	8.15642	8.15105	8.16517	8.15946	8.1625	8.1314	8.15534	8.16334	8.16881	8.15948	8.14411	8.14329	8.11809	8.11973	8.18728
0.1802	8.1986	8.17373	8.17234	8.18032	8.17261	8.17209	8.18322	8.20137	8.2159	8.15699	8.20118	8.16187	8.17995	8.1705	8.19997	8.17321	8.17387	8.17075	8.14522	8.13757	8.13698	8.11287	8.16086	8.17735	8.17756	8.16233	8.15954	8.15225	8.14842	8.16257	8.17133	8.13787	8.16069	8.17915	8.16003	8.1705	8.13413	8.13723	8.11117	8.11677	8.21935
0.1804	8.2091	8.16658	8.16291	8.18751	8.1839	8.17317	8.17289	8.19981	8.21072	8.19126	8.18546	8.18855	8.18782	8.1536	8.212	8.18089	8.16234	8.16969	8.13258	8.13279	8.1449	8.13667	8.14233	8.16515	8.17655	8.15963	8.1799	8.16737	8.15059	8.15756	8.1561	8.16762	8.15819	8.1602	8.15587	8.19145	8.132	8.13824	8.12868	8.10994	8.20301
0.1806	8.19735	8.18062	8.16171	8.18663	8.1686	8.17575	8.18575	8.17793	8.19398	8.17826	8.17614	8.18757	8.1853	8.18072	8.18841	8.18818	8.17117	8.15981	8.1536	8.1276	8.15195	8.14478	8.16182	8.15031	8.15114	8.1607	8.15705	8.16756	8.14292	8.17971	8.15734	8.172	8.15717	8.15963	8.14997	8.15977	8.12494	8.15167	8.11263	8.13235	8.2097
0.1808	8.19876	8.15234	8.16859	8.18658	8.17917	8.18665	8.1785	8.16463	8.18254	8.17155	8.18122	8.17709	8.17669	8.1848	8.18894	8.18433	8.15403	8.166	8.1653	8.13394	8.15091	8.1361	8.15448	8.15712	8.17358	8.1601	8.1535	8.15203	8.16418	8.15155	8.15875	8.14241	8.16944	8.16216	8.14608	8.15424	8.13311	8.14833	8.10809	8.12269	8.1958
0.181	8.19761	8.17533	8.1673	8.16611	8.19179	8.18477	8.17979	8.19447	8.20521	8.18744	8.19639	8.19398	8.18095	8.16905	8.20514	8.18672	8.15949	8.15887	8.15445	8.14774	8.14365	8.14654	8.14068	8.15966	8.15301	8.15999	8.14841	8.15901	8.14618	8.15933	8.13547	8.14224	8.16277	8.16118	8.15332	8.15506	8.12685	8.15891	8.11108	8.12683	8.19536
0.1812	8.20219	8.1716	8.18065	8.17427	8.16624	8.17593	8.16855	8.19166	8.18645	8.17609	8.19315	8.17498	8.18254	8.17755	8.18114	8.16958	8.17605	8.17939	8.1559	8.13725	8.16194	8.1603	8.14846	8.15508	8.16151	8.16203	8.15801	8.16583	8.15373	8.14754	8.1648	8.13579	8.1537	8.13919	8.14488	8.15586	8.13657	8.14968	8.13947	8.12551	8.21239
0.1814	8.19094	8.16014	8.17915	8.1806	8.16094	8.1911	8.16526	8.17565	8.18289	8.19115	8.18499	8.17946	8.17541	8.19455	8.18235	8.18164	8.18847	8.1593	8.12881	8.14677	8.16008	8.14612	8.16423	8.17688	8.14999	8.16413	8.1633	8.16336	8.16976	8.16068	8.14641	8.1525	8.17198	8.166	8.12982	8.14601	8.13727	8.12394	8.12926	8.1143	8.20153
0.1816	8.199	8.16948	8.17625	8.16978	8.18215	8.16585	8.17794	8.16349	8.17703	8.19175	8.1926	8.18633	8.18075	8.19955	8.18952	8.17564	8.17943	8.16881	8.14184	8.12719	8.12896	8.1391	8.15692	8.14725	8.15155	8.17029	8.16337	8.15351	8.13409	8.15361	8.14441	8.14503	8.16227	8.15781	8.14847	8.17584	8.14632	8.13405	8.11289	8.11942	8.21379
0.1818	8.18405	8.16298	8.15691	8.17969	8.18575	8.17695	8.17817	8.17968	8.17472	8.19113	8.20635	8.17408	8.18035	8.18619	8.17183	8.17567	8.16381	8.16312	8.14186	8.1372	8.13703	8.14079	8.14692	8.14233	8.15441	8.16576	8.15451	8.16043	8.14324	8.16016	8.1357	8.1478	8.17052	8.14653	8.16242	8.16444	8.14925	8.1362	8.12593	8.12605	8.18687
0.182	8.20018	8.16399	8.16666	8.19717	8.19203	8.18601	8.15731	8.19577	8.1724	8.19815	8.20262	8.16217	8.1702	8.17797	8.19327	8.17706	8.17394	8.16267	8.13959	8.12679	8.15234	8.14516	8.16033	8.14773	8.15731	8.15413	8.16051	8.16791	8.15262	8.15612	8.15042	8.16004	8.15678	8.14228	8.15587	8.1549	8.13609	8.13365	8.11745	8.13611	8.19426
0.1822	8.19146	8.16989	8.18655	8.18398	8.17231	8.17725	8.15722	8.18511	8.16905	8.1746	8.18787	8.19379	8.17634	8.18491	8.19463	8.14492	8.16895	8.1576	8.14279	8.12741	8.13527	8.15274	8.16656	8.15166	8.14048	8.1415	8.14946	8.17034	8.13711	8.15989	8.15744	8.16207	8.14846	8.1655	8.14644	8.15873	8.14801	8.13945	8.12003	8.13724	8.182
0.1824	8.20182	8.1795	8.18105	8.16103	8.17232	8.167	8.15391	8.205	8.19512	8.17162	8.20374	8.18305	8.18122	8.18987	8.18742	8.1697	8.15728	8.16426	8.15515	8.13381	8.12575	8.15529	8.15896	8.14006	8.16356	8.17141	8.17341	8.15243	8.16626	8.1608	8.12933	8.15966	8.14747	8.1726	8.15225	8.15293	8.13379	8.15746	8.11636	8.11991	8.20056
0.1826	8.21167	8.17057	8.17587	8.16671	8.17899	8.18164	8.16184	8.18262	8.18684	8.18092	8.18901	8.1833	8.18004	8.18293	8.17342	8.17238	8.15893	8.17023	8.16127	8.13663	8.12834	8.15175	8.1605	8.16751	8.15994	8.15907	8.16532	8.16686	8.15237	8.15779	8.14452	8.14917	8.13515	8.15761	8.15615	8.1426	8.11685	8.14197	8.10386	8.13742	8.19577
0.1828	8.18967	8.17045	8.17776	8.16274	8.17155	8.1789	8.1736	8.19476	8.16936	8.18941	8.19012	8.19907	8.18782	8.18017	8.182	8.17918	8.16946	8.16486	8.14105	8.1503	8.14943	8.15215	8.15148	8.15313	8.17176	8.1666	8.16339	8.1484	8.17249	8.16048	8.1403	8.16312	8.14154	8.14436	8.13067	8.15713	8.15001	8.12999	8.12653	8.11281	8.20294
0.183	8.19159	8.18112	8.16235	8.15342	8.17186	8.17248	8.16986	8.17994	8.19717	8.17069	8.18961	8.18975	8.18426	8.17565	8.18047	8.17214	8.16936	8.16092	8.16616	8.14289	8.16103	8.13777	8.16463	8.15326	8.14269	8.15882	8.1601	8.13631	8.1597	8.14849	8.15529	8.14905	8.14421	8.15467	8.13638	8.1517	8.13586	8.13257	8.13039	8.11992	8.17882
0.1832	8.18821	8.18681	8.16761	8.17263	8.16658	8.18338	8.18332	8.18855	8.18774	8.17245	8.18298	8.16892	8.19958	8.1859	8.18481	8.18198	8.16505	8.16213	8.1395	8.12988	8.14687	8.13409	8.14304	8.15136	8.1389	8.14394	8.16552	8.16277	8.15186	8.13192	8.13929	8.14942	8.13129	8.15556	8.14079	8.15456	8.1379	8.14658	8.11714	8.14278	8.2005
0.1834	8.19447	8.16219	8.16638	8.16339	8.18043	8.18335	8.16182	8.19082	8.20374	8.17628	8.21337	8.202	8.20052	8.16498	8.18995	8.16806	8.16394	8.18156	8.15155	8.13879	8.1399	8.13563	8.1453	8.13738	8.15077	8.18609	8.1633	8.15099	8.15183	8.13924	8.15741	8.15317	8.15956	8.15303	8.14404	8.131	8.14361	8.14664	8.12094	8.14629	8.18894
0.1836	8.18176	8.16717	8.16769	8.16991	8.18757	8.17838	8.1542	8.19862	8.19295	8.17737	8.18512	8.18132	8.18282	8.17595	8.20988	8.18928	8.16079	8.17085	8.14132	8.13382	8.14203	8.1625	8.15145	8.15476	8.16608	8.16816	8.17483	8.1468	8.16278	8.17434	8.16829	8.1462	8.15862	8.16281	8.14345	8.14138	8.14703	8.14374	8.11419	8.12199	8.21169
0.1838	8.19282	8.17132	8.16371	8.17868	8.17399	8.17971	8.16273	8.18906	8.18655	8.19792	8.19435	8.18991	8.17833	8.17073	8.18882	8.17486	8.18398	8.16181	8.15355	8.14142	8.15308	8.14962	8.15593	8.17229	8.15781	8.15638	8.16488	8.14966	8.16504	8.15969	8.15718	8.1506	8.14784	8.15405	8.15691	8.13779	8.143	8.15344	8.13428	8.12977	8.20961
0.184	8.18995	8.16061	8.1734	8.18153	8.17648	8.19188	8.17701	8.17121	8.17299	8.18769	8.22146	8.17134	8.16133	8.17836	8.18245	8.17827	8.16947	8.17391	8.14842	8.14672	8.14939	8.14533	8.15976	8.17326	8.16845	8.16339	8.15747	8.15247	8.14733	8.13269	8.14636	8.13614	8.15711	8.14469	8.17276	8.14845	8.1335	8.15193	8.12943	8.1128	8.20729
0.1842	8.20991	8.17598	8.16502	8.18738	8.17226	8.17169	8.17966	8.18732	8.18007	8.18248	8.19411	8.17337	8.18157	8.185	8.19243	8.15111	8.16124	8.17674	8.14635	8.12169	8.11555	8.14277	8.16729	8.16625	8.16459	8.17864	8.12436	8.15102	8.12671	8.14068	8.14713	8.14923	8.13634	8.14466	8.13093	8.14581	8.12379	8.13442	8.12154	8.11079	8.21583
0.1844	8.19523	8.1706	8.18107	8.17489	8.18105	8.17372	8.17891	8.18529	8.16972	8.17305	8.19736	8.18661	8.20297	8.17944	8.17726	8.17621	8.1683	8.16623	8.15341	8.11824	8.1345	8.14467	8.16437	8.14893	8.17234	8.16927	8.14561	8.13877	8.15587	8.16103	8.15418	8.16011	8.14073	8.15817	8.13254	8.14489	8.13799	8.1193	8.11061	8.13273	8.21134
0.1846	8.19235	8.16395	8.18882	8.17176	8.18259	8.1947	8.18493	8.18391	8.17844	8.17057	8.16787	8.17214	8.1701	8.17374	8.18534	8.17734	8.16044	8.16399	8.13272	8.13179	8.14893	8.13437	8.15853	8.15765	8.17055	8.17268	8.15885	8.15202	8.14936	8.15608	8.14245	8.16245	8.14902	8.17109	8.16421	8.17048	8.1419	8.13443	8.12958	8.13908	8.19063
0.1848	8.206	8.17501	8.16632	8.18688	8.20303	8.17862	8.1858	8.18449	8.17007	8.17965	8.2087	8.17083	8.1901	8.17019	8.19774	8.17358	8.15979	8.17498	8.15128	8.13878	8.14535	8.12296	8.16356	8.16223	8.15818	8.16411	8.14953	8.14328	8.15282	8.14714	8.13255	8.15087	8.13659	8.1691	8.15896	8.16001	8.13309	8.13871	8.12639	8.13874	8.19253
0.185	8.19312	8.17851	8.16739	8.17899	8.18964	8.17357	8.17488	8.17532	8.18525	8.19576	8.19322	8.16518	8.19089	8.19056	8.18415	8.17646	8.16652	8.16364	8.15526	8.13388	8.15244	8.12922	8.17981	8.14899	8.16541	8.18502	8.15929	8.15801	8.14803	8.14604	8.15279	8.14613	8.14312	8.16186	8.15015	8.15125	8.14194	8.14183	8.12345	8.11618	8.18544
0.1852	8.17018	8.16888	8.16779	8.18309	8.20702	8.19447	8.17488	8.1811	8.18662	8.19039	8.18292	8.18136	8.16799	8.19469	8.20226	8.16992	8.17103	8.15428	8.14857	8.14097	8.15284	8.1409	8.15608	8.17113	8.16765	8.16881	8.15354	8.15166	8.13581	8.15827	8.16675	8.14252	8.14939	8.15192	8.15598	8.15522	8.14209	8.13643	8.12943	8.1368	8.19019
0.1854	8.18086	8.18576	8.18058	8.17986	8.18893	8.16607	8.1661	8.19486	8.19301	8.19659	8.19377	8.18369	8.20195	8.19405	8.18662	8.18511	8.16417	8.1695	8.14819	8.14237	8.1499	8.11447	8.14341	8.16011	8.17043	8.15428	8.15541	8.15216	8.15245	8.15531	8.17568	8.15353	8.15517	8.14996	8.14724	8.14363	8.12254	8.1463	8.11808	8.12527	8.18335
0.1856	8.16716	8.17647	8.16615	8.17724	8.18117	8.17007	8.18856	8.19906	8.18224	8.19158	8.19939	8.17036	8.19868	8.20195	8.2007	8.1842	8.1788	8.15846	8.13294	8.13913	8.13979	8.12015	8.14243	8.15527	8.16684	8.15796	8.15399	8.14638	8.1576	8.16451	8.15656	8.15967	8.13493	8.16067	8.1578	8.15193	8.13434	8.15344	8.13604	8.11664	8.19591
0.1858	8.17873	8.15797	8.14501	8.16944	8.17769	8.17364	8.15966	8.17218	8.19463	8.16055	8.20049	8.19127	8.18802	8.19337	8.17238	8.18227	8.16529	8.15222	8.14762	8.11584	8.13403	8.1318	8.15285	8.16322	8.16535	8.15269	8.15056	8.15757	8.14346	8.15121	8.15741	8.15609	8.14178	8.15466	8.15799	8.14338	8.13152	8.14091	8.1219	8.12024	8.18775
0.186	8.19093	8.17321	8.17052	8.1647	8.17202	8.19845	8.16794	8.16927	8.18978	8.18551	8.20299	8.17703	8.1951	8.18723	8.1908	8.19016	8.18471	8.17025	8.14964	8.13727	8.15275	8.13704	8.15445	8.14675	8.16914	8.16544	8.16756	8.15137	8.15524	8.16981	8.16109	8.13996	8.17137	8.1679	8.12912	8.1418	8.12897	8.15558	8.12802	8.13727	8.20049
0.1862	8.19949	8.18485	8.18292	8.19196	8.16394	8.19253	8.16216	8.17159	8.19292	8.19196	8.19178	8.18024	8.18559	8.20175	8.17701	8.17679	8.17046	8.16877	8.1482	8.11491	8.16512	8.1371	8.15843	8.15354	8.15434	8.16906	8.17132	8.14965	8.12999	8.1471	8.13934	8.15589	8.15998	8.16	8.16049	8.15845	8.13085	8.144	8.13171	8.12761	8.20549
0.1864	8.2019	8.15495	8.14946	8.17851	8.1768	8.17909	8.16446	8.19148	8.18915	8.18244	8.18274	8.17882	8.18344	8.16607	8.17914	8.17068	8.16447	8.16438	8.1466	8.13852	8.13224	8.14435	8.1683	8.15839	8.1701	8.14911	8.16959	8.14609	8.13863	8.16185	8.11924	8.13814	8.15811	8.15183	8.15052	8.15188	8.13078	8.13309	8.14209	8.12341	8.18586
0.1866	8.17607	8.17852	8.1542	8.17032	8.18954	8.16761	8.18863	8.17944	8.18161	8.19278	8.18304	8.18848	8.16195	8.15158	8.18022	8.16669	8.17369	8.16397	8.13546	8.13524	8.14298	8.11327	8.1576	8.15168	8.18463	8.16692	8.16206	8.1576	8.14894	8.16157	8.15442	8.1622	8.13967	8.15461	8.14867	8.15433	8.14895	8.13256	8.1448	8.12725	8.20089
0.1868	8.18321	8.17302	8.1813	8.17475	8.17682	8.155	8.16947	8.18798	8.19156	8.18711	8.16819	8.18355	8.17611	8.19511	8.18011	8.18053	8.18419	8.16281	8.15142	8.12031	8.15032	8.14934	8.15179	8.15827	8.1741	8.16327	8.16206	8.15974	8.16153	8.15957	8.16197	8.1456	8.15738	8.15202	8.16014	8.14392	8.14124	8.12085	8.12903	8.1307	8.20599
0.187	8.17449	8.1838	8.15682	8.16997	8.1686	8.18127	8.17966	8.17485	8.19347	8.18446	8.18987	8.17719	8.17365	8.20099	8.18283	8.17981	8.17806	8.15547	8.13135	8.13254	8.1432	8.13986	8.1713	8.16345	8.15386	8.151	8.15295	8.13922	8.13222	8.15754	8.15386	8.1432	8.15607	8.15165	8.146	8.14813	8.15526	8.13964	8.12068	8.11706	8.19808
0.1872	8.18343	8.16679	8.16095	8.17296	8.19742	8.16511	8.16731	8.19004	8.1831	8.20292	8.19376	8.19654	8.18141	8.19795	8.19633	8.17403	8.16526	8.16221	8.12898	8.13995	8.13994	8.13976	8.16059	8.16979	8.15896	8.16677	8.16855	8.15699	8.1364	8.16093	8.14838	8.16375	8.14923	8.16029	8.15045	8.13188	8.15251	8.1419	8.11539	8.11551	8.2032
0.1874	8.18208	8.16554	8.17586	8.1717	8.1731	8.14602	8.18079	8.19508	8.18226	8.1766	8.19284	8.1956	8.16847	8.19376	8.17998	8.17486	8.1795	8.17979	8.14907	8.1369	8.14765	8.12808	8.1629	8.13932	8.17402	8.16531	8.15802	8.16006	8.14023	8.14343	8.13715	8.13447	8.14843	8.15011	8.15345	8.15545	8.14551	8.15334	8.10926	8.11127	8.20258
0.1876	8.17192	8.1534	8.17377	8.17072	8.18143	8.17565	8.17196	8.18511	8.18908	8.17154	8.19689	8.1796	8.19349	8.20498	8.17882	8.19243	8.15782	8.18943	8.1426	8.14574	8.14389	8.14215	8.16768	8.14621	8.16274	8.16459	8.14112	8.15579	8.14122	8.1499	8.14264	8.12805	8.14217	8.1599	8.15039	8.14588	8.13752	8.15928	8.12621	8.1337	8.2226
0.1878	8.18899	8.15842	8.16624	8.17576	8.18809	8.17241	8.16837	8.19792	8.18298	8.17418	8.18141	8.17924	8.19654	8.19723	8.19115	8.18216	8.16274	8.16793	8.15677	8.12901	8.153	8.12321	8.1602	8.16278	8.16348	8.17504	8.15702	8.14726	8.13853	8.14861	8.15769	8.15674	8.15328	8.16411	8.13848	8.15374	8.1567	8.1475	8.12868	8.12419	8.20383
0.188	8.18429	8.17711	8.15245	8.17138	8.19623	8.15835	8.16208	8.166	8.19309	8.17628	8.18612	8.18758	8.18711	8.16112	8.18182	8.18917	8.1588	8.17707	8.14259	8.12497	8.15635	8.13536	8.14594	8.15198	8.16067	8.16231	8.1581	8.15084	8.16515	8.16596	8.15276	8.15425	8.16503	8.17068	8.1504	8.14797	8.13859	8.13396	8.13939	8.12033	8.19616
0.1882	8.18324	8.17513	8.14792	8.17276	8.19489	8.18079	8.16582	8.19545	8.19599	8.17854	8.20837	8.19236	8.16682	8.19507	8.18975	8.18054	8.17527	8.17173	8.15629	8.12675	8.14639	8.11527	8.14928	8.15583	8.13144	8.17033	8.14689	8.15793	8.15544	8.15248	8.14117	8.13485	8.15282	8.15835	8.13643	8.14067	8.15344	8.13934	8.11803	8.10308	8.22028
0.1884	8.18624	8.16399	8.16724	8.16912	8.17629	8.17449	8.18534	8.20127	8.18295	8.17842	8.19229	8.18133	8.18816	8.18159	8.18502	8.19295	8.16972	8.17105	8.12766	8.14108	8.1407	8.15535	8.18147	8.15426	8.15051	8.14464	8.14959	8.15637	8.17176	8.16555	8.16117	8.14028	8.13621	8.14784	8.13681	8.14513	8.15061	8.13754	8.12337	8.12665	8.19338
0.1886	8.18511	8.15932	8.17664	8.1934	8.18532	8.16748	8.18345	8.18769	8.17061	8.18478	8.19265	8.17782	8.17276	8.18184	8.1812	8.19743	8.16945	8.16316	8.1493	8.11484	8.14512	8.14301	8.1661	8.17144	8.16684	8.14729	8.14871	8.1718	8.16625	8.17559	8.13606	8.14265	8.14783	8.14238	8.13595	8.12782	8.13003	8.13792	8.11639	8.12767	8.20304
0.1888	8.20388	8.16491	8.15135	8.19668	8.20016	8.17077	8.18039	8.18274	8.19227	8.18019	8.18532	8.18263	8.18959	8.17456	8.17714	8.18356	8.17276	8.16012	8.14131	8.1413	8.13813	8.13357	8.15761	8.16558	8.14314	8.17727	8.15256	8.15365	8.14252	8.17108	8.14672	8.14346	8.15775	8.16236	8.1388	8.16737	8.13942	8.13959	8.12658	8.11662	8.19732
0.189	8.19913	8.16044	8.15879	8.18563	8.19865	8.18186	8.17023	8.15904	8.17848	8.18755	8.16807	8.17744	8.18948	8.1761	8.17431	8.18305	8.19177	8.1491	8.15814	8.14938	8.1257	8.15071	8.15121	8.17119	8.15266	8.17873	8.15628	8.15772	8.13824	8.16531	8.17203	8.15527	8.13953	8.1631	8.1674	8.14645	8.11986	8.14046	8.12741	8.12448	8.1984
0.1892	8.18294	8.17104	8.16969	8.17339	8.2023	8.16405	8.14678	8.18372	8.19962	8.16455	8.18014	8.17885	8.1684	8.16424	8.16944	8.1839	8.16884	8.1611	8.12534	8.12794	8.1199	8.1282	8.16301	8.14943	8.14831	8.1533	8.16105	8.17143	8.13853	8.1603	8.15893	8.1629	8.15738	8.15442	8.15593	8.15606	8.12163	8.15824	8.13799	8.11426	8.1927
0.1894	8.20073	8.15989	8.1891	8.16839	8.16263	8.16263	8.17842	8.1776	8.19863	8.17783	8.186	8.18828	8.16605	8.18441	8.17914	8.19	8.15966	8.14056	8.14084	8.14631	8.12721	8.14478	8.16586	8.17017	8.16015	8.17197	8.16489	8.16103	8.1429	8.17052	8.15282	8.13939	8.15476	8.15053	8.15677	8.15394	8.13103	8.147	8.12578	8.12135	8.18841
0.1896	8.19108	8.17372	8.17905	8.16205	8.15445	8.16192	8.1876	8.17916	8.18889	8.16511	8.19978	8.19237	8.16882	8.18007	8.15591	8.17293	8.14802	8.15623	8.14633	8.14316	8.12124	8.14975	8.14985	8.16892	8.16133	8.16624	8.14634	8.13924	8.14147	8.16772	8.14813	8.13477	8.15812	8.14631	8.14755	8.13659	8.15172	8.12877	8.12008	8.14681	8.21416
0.1898	8.17714	8.18491	8.15906	8.164	8.18489	8.15554	8.18617	8.17585	8.15771	8.16931	8.18738	8.16717	8.18909	8.18508	8.17098	8.15063	8.15361	8.16933	8.13403	8.14002	8.15828	8.14526	8.1708	8.15228	8.15129	8.14931	8.17503	8.16	8.14543	8.1618	8.14547	8.15974	8.1461	8.15125	8.15036	8.13243	8.16197	8.15122	8.10997	8.12637	8.21076
0.19	8.18687	8.16353	8.16472	8.17787	8.1966	8.18985	8.19041	8.17373	8.15673	8.18501	8.18661	8.16558	8.1876	8.16487	8.17864	8.16068	8.17837	8.1704	8.13077	8.14114	8.15389	8.14068	8.16917	8.15847	8.16518	8.16398	8.14993	8.15378	8.15176	8.16132	8.13285	8.13668	8.17849	8.15994	8.15933	8.1444	8.13704	8.13945	8.11269	8.12665	8.20097
0.1902	8.19471	8.16539	8.17316	8.20248	8.1875	8.17643	8.18009	8.18999	8.18985	8.17944	8.19344	8.17182	8.19031	8.15782	8.18353	8.16192	8.17078	8.1724	8.12685	8.13078	8.14711	8.1301	8.14569	8.15668	8.15757	8.16348	8.15155	8.14499	8.16169	8.15692	8.15539	8.14754	8.14264	8.15612	8.15815	8.14777	8.13948	8.12749	8.12772	8.12501	8.19347
0.1904	8.19322	8.16682	8.17503	8.17346	8.18015	8.18531	8.17625	8.17359	8.18201	8.17706	8.18295	8.16901	8.19172	8.18054	8.17813	8.18044	8.15976	8.166	8.13732	8.12705	8.15608	8.12886	8.16054	8.14946	8.16912	8.15268	8.1582	8.14128	8.14588	8.14545	8.1619	8.13387	8.15006	8.1511	8.13056	8.16079	8.12954	8.14404	8.11439	8.13519	8.20611
0.1906	8.17801	8.16446	8.17263	8.18297	8.17823	8.18985	8.15991	8.19437	8.17089	8.19688	8.19314	8.18487	8.17259	8.17013	8.18817	8.18978	8.18239	8.18199	8.14227	8.113	8.14426	8.14129	8.15495	8.1626	8.16144	8.15696	8.1405	8.16125	8.14786	8.15548	8.17099	8.15887	8.15391	8.15134	8.14294	8.14281	8.13626	8.14909	8.11658	8.13058	8.18953
0.1908	8.181	8.1512	8.17045	8.17473	8.18221	8.16332	8.16931	8.19301	8.20091	8.16827	8.1894	8.18265	8.17539	8.17774	8.1924	8.1817	8.15826	8.17176	8.16069	8.13366	8.14289	8.14685	8.17086	8.15909	8.13601	8.14557	8.15758	8.16495	8.15895	8.15907	8.16386	8.13364	8.15728	8.15547	8.16336	8.14843	8.11885	8.14942	8.12158	8.13835	8.19345
0.191	8.18977	8.15591	8.18949	8.17278	8.16613	8.1882	8.17622	8.15866	8.19074	8.19306	8.19894	8.17791	8.17448	8.17526	8.16834	8.16905	8.15662	8.17274	8.14546	8.14218	8.1557	8.13564	8.15498	8.1488	8.14795	8.15773	8.15598	8.15816	8.16899	8.12135	8.14537	8.14431	8.15336	8.14748	8.14172	8.13603	8.14177	8.139	8.11337	8.11831	8.19625
0.1912	8.19435	8.15822	8.16915	8.18438	8.17303	8.17142	8.16621	8.19109	8.19621	8.18341	8.19333	8.18292	8.18557	8.17636	8.15459	8.17271	8.16127	8.14795	8.13543	8.15172	8.13724	8.12887	8.16412	8.16038	8.15904	8.16206	8.15743	8.17945	8.15621	8.15189	8.1459	8.16005	8.15434	8.16469	8.14892	8.1478	8.12219	8.13825	8.12027	8.11855	8.19319
0.1914	8.18149	8.16177	8.16779	8.18305	8.18215	8.17741	8.16384	8.1703	8.19508	8.16676	8.17671	8.17947	8.18822	8.16976	8.18305	8.14742	8.16618	8.16276	8.14335	8.1379	8.14313	8.12906	8.15599	8.1592	8.15421	8.16957	8.16317	8.16472	8.15299	8.16583	8.17167	8.16267	8.16996	8.13989	8.15784	8.13399	8.12589	8.16058	8.12508	8.10615	8.19268
0.1916	8.19263	8.16509	8.15954	8.17432	8.17498	8.17636	8.15813	8.19472	8.18819	8.17772	8.19406	8.20628	8.18406	8.17691	8.18404	8.17274	8.15084	8.1698	8.15057	8.11636	8.14699	8.15384	8.15373	8.15345	8.16242	8.15291	8.16582	8.16007	8.14514	8.14945	8.16157	8.12582	8.15856	8.1478	8.1532	8.14734	8.11611	8.15164	8.12479	8.1166	8.19091
0.1918	8.17968	8.1607	8.17015	8.17157	8.18182	8.20141	8.1785	8.19682	8.18506	8.17475	8.20419	8.1869	8.17452	8.19025	8.16823	8.17182	8.16206	8.17034	8.12861	8.13167	8.13613	8.12847	8.1602	8.15836	8.15358	8.17279	8.16372	8.14866	8.15506	8.16537	8.13618	8.1301	8.13976	8.14004	8.15981	8.15301	8.14464	8.16489	8.12461	8.12223	8.19842
0.192	8.17736	8.15933	8.16633	8.169	8.18467	8.16695	8.16671	8.16707	8.18516	8.18436	8.18703	8.14856	8.19054	8.17991	8.17335	8.16786	8.15994	8.17357	8.13228	8.12749	8.14122	8.1409	8.15631	8.15187	8.17366	8.16884	8.15527	8.15237	8.15302	8.15949	8.14621	8.14461	8.16723	8.14222	8.12246	8.1412	8.13647	8.13335	8.12992	8.13557	8.20385
0.1922	8.18255	8.14641	8.16479	8.16517	8.17896	8.19287	8.19315	8.18564	8.17117	8.16725	8.18452	8.15758	8.18337	8.17612	8.18215	8.15622	8.17645	8.16087	8.14131	8.11701	8.16186	8.15386	8.16299	8.16116	8.18136	8.17449	8.16491	8.14526	8.1469	8.15557	8.14329	8.16108	8.15214	8.13526	8.15726	8.15838	8.14576	8.14817	8.13174	8.13159	8.19001
0.1924	8.19588	8.1702	8.16	8.18011	8.1751	8.1938	8.15853	8.18711	8.18809	8.18328	8.18794	8.1882	8.17011	8.19213	8.17249	8.1601	8.15865	8.15796	8.13414	8.11816	8.14616	8.12318	8.16239	8.16598	8.15065	8.16193	8.14522	8.16732	8.15986	8.14357	8.13328	8.15828	8.14311	8.15	8.1503	8.15678	8.11708	8.12356	8.12357	8.11144	8.19335
0.1926	8.20452	8.17234	8.15349	8.17777	8.19751	8.18235	8.18569	8.19589	8.19564	8.18054	8.18281	8.17548	8.1962	8.16586	8.18321	8.15953	8.14163	8.14053	8.14531	8.15285	8.12106	8.13817	8.16583	8.16032	8.16331	8.1632	8.1484	8.15844	8.153	8.14786	8.13682	8.14597	8.14013	8.15408	8.15334	8.14747	8.13954	8.14295	8.09713	8.12636	8.19435
0.1928	8.19412	8.15943	8.16164	8.20006	8.17517	8.17085	8.18563	8.17659	8.17264	8.17655	8.19922	8.19688	8.16905	8.18672	8.16906	8.18261	8.16486	8.18525	8.14011	8.11749	8.14724	8.14813	8.15444	8.15033	8.1698	8.16239	8.15189	8.1454	8.15009	8.15126	8.14276	8.13868	8.15102	8.172	8.14966	8.17637	8.12999	8.13917	8.13133	8.12372	8.19873
0.193	8.20146	8.16709	8.16751	8.18936	8.18539	8.17407	8.17613	8.17606	8.18195	8.17295	8.18599	8.18428	8.17813	8.18302	8.18999	8.16216	8.15753	8.14402	8.12283	8.10441	8.15556	8.14122	8.14915	8.15751	8.14143	8.16615	8.16096	8.14678	8.15149	8.14719	8.14527	8.14543	8.13973	8.1669	8.14156	8.15788	8.13309	8.12524	8.12435	8.11279	8.19273
0.1932	8.18474	8.17698	8.1591	8.16446	8.16753	8.17873	8.17823	8.18413	8.18273	8.16523	8.18601	8.18706	8.18511	8.17296	8.18573	8.18548	8.18161	8.16576	8.13916	8.13204	8.16272	8.13084	8.14455	8.16055	8.14882	8.16599	8.15015	8.14764	8.15877	8.16404	8.1505	8.17527	8.15486	8.15827	8.14531	8.14612	8.13241	8.12175	8.11856	8.14103	8.19655
0.1934	8.18726	8.16308	8.1662	8.17731	8.17219	8.17587	8.18964	8.16663	8.1837	8.17084	8.19609	8.17019	8.16508	8.16309	8.18331	8.17477	8.1675	8.17265	8.13476	8.12983	8.15604	8.12931	8.15778	8.15341	8.15834	8.15671	8.15596	8.14889	8.14562	8.15914	8.15449	8.15701	8.14429	8.14061	8.13615	8.14473	8.14364	8.1336	8.1177	8.12718	8.19077
0.1936	8.17048	8.17045	8.17137	8.1558	8.17436	8.17553	8.16833	8.16941	8.19404	8.16664	8.20533	8.18903	8.19172	8.15418	8.16996	8.17038	8.16353	8.16769	8.13786	8.14234	8.14949	8.12153	8.16272	8.14949	8.154	8.15937	8.1525	8.13582	8.14198	8.14648	8.15431	8.16346	8.14956	8.14919	8.13125	8.13423	8.15392	8.15378	8.134	8.112	8.18609
0.1938	8.19633	8.15548	8.15746	8.1794	8.16288	8.1607	8.18038	8.16505	8.19305	8.18562	8.19037	8.18241	8.19955	8.18977	8.18706	8.16576	8.17224	8.15998	8.13679	8.13241	8.13854	8.12392	8.17339	8.17912	8.1335	8.16884	8.15489	8.15298	8.16046	8.15591	8.13143	8.15975	8.15619	8.15789	8.13996	8.14755	8.14255	8.13966	8.13163	8.12426	8.16897
0.194	8.18445	8.16045	8.1698	8.17263	8.18235	8.17049	8.15505	8.18253	8.17924	8.18967	8.17913	8.16994	8.19603	8.1704	8.16928	8.18072	8.17574	8.16906	8.15004	8.13591	8.1401	8.13356	8.16439	8.17367	8.15583	8.16648	8.16086	8.16196	8.16366	8.15735	8.15916	8.15157	8.15787	8.16299	8.16612	8.14919	8.14756	8.12495	8.11372	8.1201	8.18709
0.1942	8.17271	8.17496	8.16436	8.17239	8.18059	8.17317	8.15486	8.18327	8.1621	8.16124	8.18551	8.16142	8.18948	8.17093	8.15172	8.16578	8.17131	8.17994	8.13765	8.1304	8.13589	8.13834	8.13738	8.16983	8.15255	8.1703	8.1563	8.1642	8.14461	8.16985	8.15141	8.15172	8.17754	8.14479	8.12634	8.15507	8.15239	8.12421	8.11902	8.12852	8.2046
0.1944	8.19614	8.16058	8.15385	8.17224	8.18558	8.1626	8.15411	8.17466	8.16988	8.19412	8.19002	8.17647	8.17517	8.16578	8.16663	8.17919	8.17416	8.1708	8.14411	8.16023	8.127	8.12857	8.15521	8.16638	8.14874	8.17302	8.15889	8.16814	8.14306	8.16337	8.14126	8.16342	8.15143	8.15938	8.13586	8.13464	8.14436	8.12415	8.1231	8.14741	8.20066
0.1946	8.19015	8.14588	8.16218	8.18636	8.16761	8.15937	8.15192	8.18463	8.17913	8.16747	8.18591	8.19358	8.18579	8.16702	8.19219	8.18163	8.17153	8.16829	8.15451	8.13062	8.15125	8.12604	8.15052	8.13484	8.14712	8.16857	8.15511	8.16699	8.15349	8.13869	8.14932	8.15433	8.13196	8.15335	8.15416	8.1558	8.1348	8.13383	8.12718	8.12659	8.20462
0.1948	8.20081	8.17488	8.14767	8.17943	8.16625	8.17816	8.15421	8.18751	8.18112	8.16801	8.17369	8.18499	8.18386	8.19257	8.18693	8.17015	8.17174	8.15924	8.1448	8.12575	8.14222	8.16067	8.17101	8.14703	8.17376	8.15909	8.16772	8.15665	8.15649	8.12721	8.1421	8.15994	8.15499	8.15789	8.15497	8.1557	8.13215	8.13176	8.11756	8.11167	8.19357
0.195	8.2046	8.17309	8.16389	8.17018	8.15823	8.15961	8.16868	8.16996	8.187	8.1667	8.1836	8.16227	8.16784	8.17426	8.1688	8.15765	8.1601	8.16188	8.13712	8.12661	8.14892	8.13878	8.14735	8.14249	8.14482	8.15645	8.15141	8.15174	8.14238	8.13973	8.1362	8.1397	8.14731	8.15462	8.15172	8.13001	8.13735	8.14182	8.13052	8.13647	8.1928
0.1952	8.17799	8.18037	8.16931	8.17885	8.15896	8.15495	8.1576	8.18217	8.16949	8.15119	8.18073	8.20132	8.18448	8.1776	8.1725	8.14751	8.16135	8.17025	8.13414	8.12085	8.15231	8.13303	8.15381	8.16029	8.16057	8.16305	8.14738	8.15384	8.14007	8.16344	8.14038	8.14127	8.14565	8.12825	8.15942	8.15758	8.14672	8.13999	8.1164	8.11748	8.20096
0.1954	8.17738	8.1727	8.16211	8.17548	8.17721	8.1733	8.16644	8.168	8.17756	8.18515	8.18713	8.20197	8.17266	8.18863	8.17968	8.19711	8.18856	8.17111	8.13401	8.11034	8.11919	8.14363	8.16708	8.15197	8.16776	8.1567	8.14233	8.13316	8.14512	8.15717	8.12556	8.12658	8.1487	8.15511	8.15348	8.13922	8.15818	8.13069	8.11843	8.12378	8.19631
0.1956	8.17761	8.16282	8.16573	8.1983	8.1902	8.16904	8.18092	8.18319	8.18662	8.18542	8.20547	8.17894	8.18149	8.16797	8.18456	8.18936	8.16147	8.16354	8.14545	8.1227	8.13065	8.12477	8.1466	8.14026	8.13033	8.16946	8.15621	8.15325	8.15076	8.15855	8.14116	8.14822	8.15585	8.15198	8.15378	8.14786	8.13899	8.12544	8.14625	8.12447	8.19983
0.1958	8.17994	8.18185	8.16326	8.17113	8.20601	8.18983	8.14617	8.18194	8.15784	8.1863	8.18728	8.16524	8.17601	8.15683	8.15845	8.18578	8.1773	8.15591	8.1472	8.12958	8.13894	8.125	8.14525	8.12218	8.14966	8.17718	8.13714	8.15981	8.13792	8.13604	8.14059	8.15203	8.14535	8.15807	8.15979	8.15118	8.13568	8.11734	8.12262	8.12331	8.18706
0.196	8.18238	8.14446	8.16225	8.17039	8.20059	8.17574	8.17029	8.17719	8.18996	8.17852	8.18258	8.17493	8.19622	8.15648	8.17382	8.16415	8.1534	8.15866	8.14661	8.1212	8.14594	8.1375	8.14998	8.14457	8.15797	8.15904	8.16212	8.15177	8.13437	8.12987	8.15105	8.15663	8.16472	8.15102	8.1373	8.13674	8.16297	8.13354	8.12673	8.1101	8.18779
0.1962	8.18558	8.1576	8.16069	8.16722	8.1861	8.16936	8.16277	8.19463	8.18029	8.17454	8.20035	8.1787	8.17532	8.16706	8.17677	8.16208	8.16368	8.15777	8.14324	8.11124	8.12592	8.12705	8.15496	8.15999	8.14629	8.14391	8.16079	8.14359	8.13606	8.14469	8.16128	8.13613	8.13986	8.15605	8.14638	8.14999	8.14258	8.15125	8.10546	8.11259	8.19656
0.1964	8.1899	8.15903	8.16386	8.16449	8.1749	8.16201	8.1575	8.18267	8.16096	8.18205	8.17675	8.18108	8.19098	8.15763	8.17299	8.16447	8.15401	8.16495	8.14046	8.11328	8.12705	8.13118	8.14259	8.13798	8.13485	8.14104	8.16804	8.14224	8.15126	8.1575	8.13807	8.1575	8.13341	8.16346	8.15081	8.13046	8.13558	8.14012	8.12963	8.12089	8.17673
0.1966	8.19375	8.17604	8.17518	8.15606	8.1789	8.1702	8.16583	8.1872	8.1793	8.17585	8.19141	8.16255	8.18047	8.17605	8.18481	8.16829	8.16768	8.16746	8.14821	8.11635	8.1285	8.13363	8.15037	8.15125	8.15009	8.14273	8.16697	8.14517	8.17264	8.15357	8.15248	8.15652	8.15181	8.15196	8.14274	8.14453	8.1192	8.13575	8.1326	8.12902	8.18535
0.1968	8.19285	8.18389	8.16219	8.18183	8.18269	8.17764	8.16791	8.16916	8.17497	8.17927	8.17107	8.17647	8.19733	8.19498	8.17363	8.17275	8.14652	8.16707	8.15688	8.13537	8.13919	8.12645	8.13765	8.15834	8.13871	8.15753	8.16374	8.15483	8.14464	8.15248	8.1524	8.14053	8.14198	8.17099	8.12618	8.16851	8.14404	8.15357	8.13168	8.12568	8.19025
0.197	8.18615	8.17903	8.14915	8.17522	8.1994	8.16493	8.17038	8.18135	8.18612	8.18505	8.18734	8.17127	8.19227	8.17869	8.19174	8.17601	8.16351	8.163	8.15522	8.12414	8.14936	8.1208	8.14792	8.14872	8.16925	8.15762	8.15477	8.14768	8.15766	8.16617	8.14083	8.15407	8.14575	8.16909	8.15289	8.15326	8.14134	8.14299	8.13517	8.10947	8.20845
0.1972	8.17726	8.16691	8.17698	8.17763	8.20479	8.17614	8.16612	8.19145	8.18313	8.16922	8.19185	8.16907	8.18195	8.17918	8.16441	8.17748	8.16048	8.16654	8.14149	8.12147	8.15247	8.13713	8.14988	8.16253	8.16888	8.17708	8.15433	8.15795	8.1381	8.16176	8.15891	8.15914	8.14263	8.15618	8.15324	8.14855	8.14034	8.14269	8.12816	8.11091	8.20061
0.1974	8.17815	8.1666	8.18913	8.17593	8.19137	8.1739	8.1548	8.20474	8.17706	8.18692	8.1819	8.18246	8.19381	8.18328	8.18461	8.17739	8.17657	8.17409	8.13117	8.13429	8.16801	8.14039	8.14734	8.15733	8.17241	8.17863	8.15072	8.15625	8.1404	8.15435	8.15156	8.15387	8.14908	8.14692	8.16048	8.18421	8.1373	8.13643	8.12841	8.12655	8.19181
0.1976	8.19804	8.16628	8.17444	8.16	8.17373	8.17469	8.16918	8.18726	8.17089	8.19085	8.18189	8.1983	8.18379	8.18875	8.18069	8.17595	8.16042	8.18091	8.13855	8.13616	8.14102	8.12562	8.15024	8.15531	8.1719	8.15576	8.15972	8.14519	8.14655	8.14621	8.13899	8.14397	8.15221	8.13723	8.16695	8.14255	8.1387	8.13694	8.1062	8.12492	8.19278
0.1978	8.18907	8.15734	8.16302	8.18274	8.19468	8.17805	8.183	8.18211	8.18162	8.1729	8.17842	8.19956	8.19141	8.17117	8.20246	8.17466	8.1465	8.17013	8.13502	8.13018	8.14294	8.13369	8.15313	8.16952	8.16326	8.1594	8.15355	8.12869	8.1514	8.17094	8.1507	8.13026	8.16399	8.14864	8.15536	8.11997	8.15133	8.11326	8.10648	8.10298	8.18456
0.198	8.18164	8.16672	8.16439	8.17413	8.17142	8.16772	8.18002	8.18175	8.19252	8.19445	8.19006	8.19788	8.17906	8.17001	8.17796	8.16793	8.17301	8.15121	8.14715	8.11925	8.16854	8.14051	8.15633	8.16057	8.15868	8.15478	8.17009	8.15339	8.13156	8.15315	8.15715	8.14203	8.14372	8.13878	8.14044	8.13114	8.14369	8.11753	8.13557	8.12199	8.19365
0.1982	8.18103	8.15507	8.16403	8.17286	8.18395	8.16767	8.1535	8.18712	8.1803	8.16719	8.19619	8.17484	8.17262	8.17336	8.18581	8.17698	8.17541	8.17719	8.13982	8.12821	8.14203	8.13985	8.15118	8.17818	8.14461	8.15504	8.16151	8.15525	8.15096	8.14512	8.13987	8.14041	8.14286	8.1466	8.14191	8.14097	8.13051	8.12999	8.14935	8.13832	8.18761
0.1984	8.1776	8.15965	8.15921	8.17993	8.1605	8.16579	8.15809	8.17674	8.1907	8.1739	8.1886	8.17091	8.16967	8.16911	8.20343	8.16487	8.17069	8.1639	8.13886	8.11946	8.13693	8.13459	8.15881	8.16078	8.15145	8.17109	8.16522	8.16854	8.14852	8.15522	8.151	8.141	8.1565	8.15711	8.14146	8.13772	8.14246	8.10981	8.1281	8.1041	8.20357
0.1986	8.18166	8.17728	8.1634	8.16446	8.16645	8.16822	8.16267	8.18452	8.18411	8.17839	8.19449	8.17237	8.17309	8.17951	8.17048	8.17575	8.16454	8.16451	8.15216	8.14375	8.14355	8.14593	8.1625	8.15856	8.13456	8.16865	8.14536	8.15357	8.13728	8.14224	8.1519	8.15204	8.14836	8.16645	8.15976	8.15299	8.12771	8.12617	8.12381	8.12553	8.17568
0.1988	8.1877	8.16893	8.1734	8.19012	8.16717	8.17219	8.16712	8.17094	8.17594	8.16738	8.20845	8.15381	8.1698	8.1675	8.15745	8.14851	8.16887	8.17917	8.14364	8.13479	8.13624	8.15678	8.16192	8.15953	8.14606	8.15413	8.16426	8.15688	8.1512	8.1598	8.16083	8.14422	8.14964	8.16615	8.1385	8.13935	8.13527	8.14442	8.0999	8.12589	8.19489
0.199	8.1931	8.16485	8.17874	8.17789	8.16127	8.18513	8.15653	8.17782	8.1822	8.18783	8.19112	8.14797	8.16493	8.18061	8.17668	8.17132	8.14666	8.16747	8.14184	8.12799	8.15572	8.12881	8.16573	8.17924	8.16216	8.15559	8.16493	8.14072	8.13887	8.15156	8.14665	8.12736	8.1389	8.15248	8.14928	8.13933	8.16279	8.16247	8.12435	8.11988	8.20431
0.1992	8.19568	8.15843	8.16308	8.17427	8.16415	8.18057	8.16918	8.18033	8.17567	8.18011	8.18915	8.1599	8.19097	8.17652	8.18424	8.19257	8.16121	8.17527	8.13659	8.13417	8.14808	8.11914	8.16687	8.17454	8.14608	8.16059	8.14078	8.15493	8.14546	8.13705	8.13481	8.14538	8.1494	8.14833	8.14022	8.14101	8.15238	8.13934	8.1179	8.11342	8.20443
0.1994	8.19672	8.18727	8.17931	8.16469	8.16816	8.18526	8.17949	8.16626	8.18174	8.16404	8.1876	8.16514	8.1812	8.18083	8.17992	8.192	8.15712	8.16685	8.13283	8.12724	8.15312	8.143	8.15554	8.16687	8.16607	8.16988	8.14955	8.1507	8.16648	8.15633	8.14015	8.15187	8.15287	8.14784	8.14518	8.14524	8.14179	8.13757	8.11919	8.11827	8.19754
0.1996	8.18917	8.17363	8.17288	8.17664	8.17424	8.17493	8.16233	8.16298	8.17741	8.18104	8.19453	8.18511	8.17646	8.19531	8.17048	8.17456	8.16309	8.17007	8.13205	8.12624	8.14682	8.14124	8.15153	8.16196	8.1554	8.16945	8.14905	8.16477	8.14403	8.15729	8.14697	8.1466	8.14919	8.13347	8.16429	8.13485	8.13131	8.13972	8.13652	8.11046	8.19214
0.1998	8.17567	8.15789	8.16898	8.16462	8.18308	8.19854	8.17659	8.17689	8.17453	8.18484	8.21497	8.18478	8.15205	8.19249	8.16963	8.17388	8.15339	8.16534	8.13197	8.12423	8.15989	8.13378	8.14009	8.16684	8.17261	8.14558	8.15976	8.15843	8.15762	8.14447	8.13987	8.13221	8.15664	8.15414	8.12162	8.15323	8.1288	8.1251	8.12419	8.12192	8.19302
0.2	8.17526	8.16167	8.16717	8.14901	8.18423	8.18243	8.18296	8.19404	8.16711	8.19147	8.19333	8.16415	8.18371	8.18236	8.17935	8.18733	8.16845	8.1586	8.14352	8.12826	8.14502	8.13466	8.13766	8.16329	8.16232	8.12775	8.15801	8.15669	8.15561	8.14569	8.13381	8.15452	8.15826	8.14998	8.13946	8.14721	8.13068	8.1208	8.11296	8.12602	8.19761
0.2002	8.17738	8.16857	8.15557	8.16537	8.18383	8.17539	8.16484	8.18109	8.1668	8.19745	8.18468	8.16515	8.1974	8.18302	8.18143	8.18594	8.14585	8.18402	8.14908	8.12647	8.12726	8.11584	8.13914	8.14112	8.14611	8.14007	8.15399	8.15306	8.15918	8.13878	8.13828	8.1285	8.14505	8.14665	8.13708	8.157	8.13819	8.1367	8.11303	8.11996	8.18789
0.2004	8.17784	8.16648	8.17192	8.15492	8.16758	8.17288	8.1902	8.16673	8.18038	8.19439	8.19757	8.17703	8.17959	8.18211	8.17676	8.18258	8.15743	8.17094	8.12392	8.12861	8.13481	8.13622	8.14204	8.16247	8.15827	8.15388	8.14124	8.1701	8.14992	8.1538	8.12969	8.13577	8.14079	8.13816	8.15124	8.15102	8.14035	8.13899	8.11354	8.12365	8.20719
0.2006	8.20285	8.16984	8.15108	8.17277	8.17348	8.17124	8.17289	8.18173	8.17097	8.18562	8.20229	8.16684	8.17852	8.1671	8.19082	8.16411	8.15567	8.17916	8.13406	8.12913	8.14454	8.14715	8.14572	8.16559	8.15565	8.17392	8.13883	8.14861	8.15397	8.14843	8.15042	8.13079	8.13012	8.15031	8.14051	8.13378	8.13926	8.11624	8.11269	8.12317	8.19881
0.2008	8.20054	8.16465	8.14464	8.16195	8.17439	8.1835	8.13911	8.17473	8.17698	8.1699	8.19836	8.16757	8.17969	8.16987	8.18086	8.15962	8.1525	8.17279	8.14558	8.13066	8.13546	8.15284	8.17396	8.13475	8.15017	8.1514	8.14978	8.13972	8.14964	8.15698	8.14454	8.13395	8.13674	8.11403	8.13847	8.12661	8.1485	8.14305	8.10956	8.11758	8.17753
0.201	8.18689	8.14897	8.15981	8.18108	8.17576	8.17405	8.17129	8.16314	8.16014	8.18105	8.18569	8.1873	8.18271	8.18703	8.19141	8.15726	8.18534	8.14837	8.14376	8.1412	8.13954	8.15439	8.15686	8.15022	8.15184	8.13313	8.14823	8.14951	8.15475	8.14968	8.14044	8.13847	8.15832	8.1406	8.15616	8.14493	8.11878	8.14024	8.09744	8.12142	8.19605
0.2012	8.17717	8.17196	8.17115	8.17224	8.18094	8.16412	8.16755	8.16236	8.16869	8.18571	8.18705	8.17028	8.17057	8.18018	8.19895	8.16492	8.16849	8.16716	8.1471	8.12639	8.14485	8.14302	8.15957	8.15023	8.14607	8.14817	8.14991	8.15234	8.14713	8.14871	8.1326	8.13135	8.15085	8.15889	8.16106	8.14101	8.12863	8.15291	8.10822	8.11337	8.18172
0.2014	8.18484	8.18459	8.19302	8.15512	8.19265	8.16841	8.17286	8.1798	8.18495	8.18388	8.18297	8.17359	8.1964	8.1812	8.179	8.15614	8.16487	8.17594	8.13472	8.10214	8.12678	8.13413	8.1526	8.14672	8.16578	8.15419	8.1523	8.13847	8.15393	8.13902	8.13412	8.1422	8.14208	8.14567	8.14137	8.13708	8.13666	8.12563	8.11718	8.13877	8.18789
0.2016	8.19314	8.16519	8.17966	8.16144	8.17041	8.17611	8.16746	8.16289	8.18387	8.17802	8.18357	8.1885	8.17063	8.17946	8.16625	8.1663	8.17356	8.17546	8.17147	8.13838	8.13991	8.13472	8.16731	8.161	8.14566	8.16739	8.15032	8.16036	8.14897	8.15283	8.14765	8.16339	8.14167	8.1491	8.14152	8.14445	8.14102	8.13194	8.11301	8.13313	8.17962
0.2018	8.17498	8.14649	8.18312	8.16282	8.17747	8.16992	8.16366	8.18496	8.17193	8.18563	8.20384	8.16474	8.18414	8.18121	8.1655	8.17851	8.16705	8.15604	8.14912	8.13351	8.15489	8.12854	8.16954	8.16713	8.13401	8.14329	8.15754	8.14425	8.14341	8.14448	8.14818	8.14554	8.1354	8.17247	8.15113	8.12372	8.1359	8.14198	8.11355	8.10667	8.20127
0.202	8.18724	8.15239	8.17033	8.17773	8.18497	8.16466	8.16188	8.17329	8.19928	8.19529	8.20177	8.19203	8.19433	8.16887	8.17979	8.18684	8.16429	8.18249	8.14946	8.12968	8.14074	8.12732	8.12881	8.15267	8.13935	8.14653	8.16491	8.14404	8.13458	8.1494	8.15653	8.15847	8.1398	8.15075	8.16065	8.13748	8.13634	8.14474	8.10835	8.11288	8.19963
0.2022	8.19342	8.16804	8.14198	8.15186	8.17606	8.17359	8.1501	8.17437	8.19552	8.19319	8.20783	8.19502	8.15876	8.16039	8.17187	8.18669	8.1716	8.1506	8.14728	8.11923	8.13904	8.13573	8.14573	8.15024	8.13563	8.17704	8.15279	8.1444	8.14141	8.14115	8.1511	8.14325	8.13566	8.14916	8.15042	8.14239	8.11452	8.13202	8.13071	8.12167	8.19612
0.2024	8.16797	8.17604	8.17677	8.17505	8.17473	8.19928	8.15071	8.16872	8.17769	8.16496	8.20913	8.1666	8.17668	8.16282	8.17835	8.1762	8.17114	8.14043	8.11625	8.1478	8.14682	8.13354	8.14757	8.13625	8.14617	8.15593	8.16214	8.15477	8.13786	8.14565	8.16859	8.14199	8.15209	8.14002	8.15557	8.14171	8.14095	8.13952	8.13336	8.12853	8.17279
0.2026	8.18373	8.18084	8.16334	8.17726	8.15805	8.20057	8.16244	8.19113	8.17432	8.15948	8.18979	8.18406	8.17228	8.17921	8.16714	8.1858	8.1701	8.15592	8.12455	8.14173	8.14169	8.14671	8.14569	8.14175	8.15544	8.17954	8.14848	8.14182	8.15633	8.15728	8.16349	8.14271	8.14544	8.14966	8.14721	8.13074	8.12269	8.12855	8.12746	8.12714	8.19335
0.2028	8.18074	8.16944	8.14454	8.15827	8.19064	8.16027	8.17969	8.18389	8.19101	8.16983	8.19283	8.16112	8.17276	8.15587	8.16557	8.1746	8.1679	8.14511	8.12984	8.13471	8.13944	8.12284	8.14235	8.15707	8.14136	8.16315	8.13668	8.1569	8.1451	8.14867	8.16335	8.13878	8.14996	8.14887	8.15124	8.13554	8.13367	8.12487	8.14136	8.12389	8.19414
0.203	8.1886	8.17211	8.17951	8.16927	8.16457	8.18044	8.17454	8.18771	8.18879	8.17255	8.19024	8.18122	8.18763	8.17902	8.15421	8.19321	8.17163	8.17113	8.13686	8.14084	8.14497	8.11727	8.15664	8.1732	8.15373	8.14539	8.1529	8.16079	8.14596	8.15807	8.14894	8.14099	8.12847	8.1597	8.15099	8.16629	8.12457	8.13268	8.12155	8.12171	8.1885
0.2032	8.20009	8.17118	8.16669	8.18925	8.16879	8.18849	8.16216	8.17654	8.17392	8.18891	8.18854	8.1639	8.18277	8.17818	8.1736	8.15015	8.16805	8.16189	8.14935	8.15273	8.16148	8.12037	8.14934	8.1463	8.14746	8.16473	8.16432	8.16607	8.12813	8.1553	8.15123	8.143	8.15621	8.15728	8.12893	8.15104	8.12953	8.13849	8.11613	8.11546	8.20609
0.2034	8.1632	8.17749	8.17611	8.15853	8.16673	8.18608	8.16521	8.16616	8.19806	8.17584	8.17691	8.18515	8.18764	8.17345	8.16854	8.17237	8.17718	8.18261	8.15315	8.13026	8.14922	8.12571	8.16041	8.18645	8.15762	8.16539	8.19067	8.15398	8.14271	8.15645	8.12817	8.14357	8.15094	8.15075	8.14789	8.14706	8.10975	8.15834	8.11012	8.12935	8.22031
0.2036	8.17209	8.16803	8.16647	8.16688	8.18489	8.17838	8.17293	8.15345	8.1672	8.17513	8.19047	8.17923	8.19138	8.18806	8.15599	8.20038	8.14605	8.1616	8.13949	8.12635	8.1479	8.15504	8.14981	8.1609	8.16382	8.14967	8.15982	8.14515	8.15018	8.15547	8.13676	8.13373	8.16444	8.15083	8.13488	8.1444	8.14681	8.14438	8.12086	8.13229	8.19975
0.2038	8.18516	8.14761	8.17132	8.17439	8.16457	8.16547	8.16684	8.16403	8.1929	8.16959	8.17641	8.18217	8.1891	8.18513	8.1606	8.17009	8.15226	8.16439	8.14179	8.13354	8.1318	8.15306	8.13939	8.15556	8.15124	8.15584	8.16112	8.16461	8.15938	8.14673	8.12056	8.12368	8.15606	8.15104	8.14598	8.14854	8.14121	8.1348	8.13156	8.12912	8.20863
0.204	8.17595	8.17494	8.17321	8.1686	8.16978	8.17164	8.17496	8.17625	8.17155	8.16751	8.19447	8.17181	8.16326	8.18849	8.16723	8.17224	8.15907	8.14974	8.13761	8.13483	8.13517	8.14058	8.15592	8.14967	8.16046	8.13991	8.1576	8.15483	8.14854	8.17056	8.14607	8.14109	8.15232	8.15365	8.13748	8.146	8.11526	8.12605	8.11757	8.12165	8.19152
0.2042	8.21015	8.16813	8.16296	8.1855	8.18575	8.16592	8.1672	8.1747	8.18239	8.17751	8.17531	8.18116	8.17715	8.17493	8.17733	8.16908	8.17368	8.15295	8.13843	8.12572	8.13698	8.13014	8.14444	8.1521	8.17113	8.15012	8.15976	8.15173	8.15432	8.15905	8.13686	8.14267	8.13713	8.13932	8.13652	8.15987	8.13182	8.13762	8.11872	8.1205	8.17043
0.2044	8.21127	8.1555	8.17091	8.17381	8.17615	8.16815	8.16573	8.18573	8.18815	8.17893	8.18103	8.16741	8.18972	8.16971	8.17677	8.17766	8.15902	8.16771	8.1637	8.14394	8.14074	8.11845	8.136	8.14588	8.17083	8.15706	8.16945	8.15148	8.12905	8.159	8.11994	8.14762	8.14775	8.15501	8.14386	8.13484	8.12937	8.14059	8.10792	8.12116	8.19402
0.2046	8.19207	8.17129	8.1731	8.16083	8.16405	8.15601	8.16294	8.17008	8.15487	8.15844	8.17355	8.16438	8.18061	8.17106	8.18515	8.16783	8.13445	8.17579	8.14273	8.12856	8.13059	8.1309	8.16517	8.15798	8.15129	8.16629	8.15006	8.17189	8.13999	8.15598	8.12387	8.15336	8.15007	8.15283	8.15725	8.14461	8.13024	8.14097	8.13279	8.12346	8.19486
0.2048	8.17997	8.1566	8.1663	8.18328	8.16051	8.16493	8.15929	8.19476	8.17533	8.18543	8.18544	8.19211	8.17878	8.16959	8.18027	8.17921	8.17956	8.18028	8.14025	8.12621	8.13001	8.13901	8.15794	8.1655	8.15788	8.1498	8.14862	8.14444	8.14631	8.14312	8.1446	8.15432	8.14586	8.13431	8.14061	8.13807	8.13451	8.13597	8.10586	8.1127	8.19499
0.205	8.16652	8.16811	8.17431	8.17367	8.161	8.18964	8.16212	8.18493	8.19041	8.19405	8.17603	8.17773	8.1768	8.18187	8.17714	8.18781	8.17184	8.1623	8.13603	8.13313	8.14191	8.13499	8.14764	8.14263	8.16935	8.13988	8.1494	8.13145	8.15201	8.14228	8.15135	8.15625	8.1439	8.15626	8.13081	8.13636	8.13573	8.15278	8.12206	8.11571	8.20033
0.2052	8.19143	8.16231	8.18239	8.17856	8.18513	8.18281	8.16089	8.17979	8.1672	8.1693	8.19747	8.17667	8.19062	8.17933	8.1794	8.19559	8.17478	8.15992	8.14545	8.11478	8.13519	8.13175	8.14326	8.16631	8.14703	8.13061	8.1454	8.1389	8.14644	8.13943	8.14332	8.15353	8.13414	8.14224	8.14685	8.14764	8.13033	8.14037	8.13165	8.13085	8.17906
0.2054	8.18929	8.16581	8.16626	8.18242	8.18015	8.16852	8.15757	8.17246	8.16971	8.18061	8.18409	8.1791	8.17557	8.18379	8.16322	8.1705	8.1673	8.1711	8.13214	8.13763	8.13176	8.11904	8.15496	8.14696	8.1601	8.1564	8.15147	8.16032	8.12696	8.14047	8.15211	8.13239	8.14462	8.13703	8.16559	8.16634	8.14394	8.13018	8.12	8.12706	8.18074
0.2056	8.18281	8.18523	8.15783	8.17813	8.15765	8.18435	8.16127	8.19302	8.1639	8.16761	8.1708	8.17448	8.18151	8.17593	8.18134	8.17174	8.15973	8.16624	8.13206	8.13779	8.14601	8.13768	8.14375	8.16141	8.14953	8.15536	8.15678	8.15269	8.14758	8.14984	8.14293	8.15567	8.1524	8.14586	8.14996	8.13801	8.16091	8.13812	8.14159	8.12837	8.18314
0.2058	8.18564	8.18713	8.15648	8.16441	8.1822	8.15852	8.1627	8.17427	8.16671	8.14038	8.19535	8.16609	8.1885	8.17842	8.16004	8.17146	8.16819	8.17624	8.12163	8.13869	8.14986	8.12992	8.14636	8.16219	8.15463	8.16114	8.14356	8.15784	8.15067	8.14711	8.16493	8.16793	8.14752	8.15483	8.15013	8.17487	8.13663	8.15037	8.12	8.12717	8.20157
0.206	8.17908	8.17611	8.16127	8.16868	8.17183	8.16925	8.18581	8.17702	8.18392	8.17356	8.18979	8.17296	8.18452	8.1873	8.18251	8.17369	8.17178	8.15854	8.14324	8.1362	8.13459	8.13931	8.1659	8.1402	8.16224	8.16459	8.16208	8.13668	8.11905	8.1418	8.15166	8.17254	8.13156	8.13045	8.16627	8.14931	8.15248	8.11816	8.1156	8.13397	8.20944
0.2062	8.19383	8.16873	8.16602	8.18387	8.19155	8.1589	8.15802	8.18602	8.17217	8.17144	8.1865	8.16014	8.16407	8.17701	8.16188	8.18082	8.15699	8.14726	8.13972	8.1269	8.13015	8.13687	8.15779	8.15589	8.15142	8.15429	8.15231	8.16819	8.13423	8.14488	8.13865	8.15314	8.14468	8.14903	8.1491	8.12962	8.13705	8.14757	8.11174	8.11848	8.19341
0.2064	8.18397	8.16466	8.16594	8.18374	8.18564	8.16092	8.15071	8.18132	8.1754	8.1841	8.19884	8.15386	8.17024	8.17402	8.18867	8.19004	8.15696	8.15294	8.15414	8.13655	8.15536	8.1391	8.16198	8.15904	8.16482	8.14234	8.14559	8.15675	8.14672	8.15147	8.13741	8.13761	8.13935	8.15459	8.15188	8.13795	8.11716	8.14746	8.11276	8.11011	8.17856
0.2066	8.18781	8.16705	8.1677	8.1745	8.18197	8.17702	8.16457	8.16144	8.16708	8.16949	8.1764	8.18088	8.1791	8.17316	8.17543	8.17646	8.15093	8.1813	8.13192	8.13348	8.13095	8.12637	8.17672	8.1619	8.1506	8.16633	8.16008	8.13153	8.1491	8.15993	8.14899	8.14703	8.13121	8.14598	8.15957	8.1349	8.13956	8.13484	8.11287	8.13874	8.17053
0.2068	8.21169	8.16518	8.15978	8.16733	8.18647	8.18696	8.15062	8.16994	8.18583	8.17903	8.17009	8.17719	8.17658	8.17598	8.16943	8.17705	8.16365	8.15536	8.15044	8.12265	8.13536	8.1374	8.15938	8.14316	8.14565	8.15989	8.14653	8.16419	8.14059	8.16743	8.1458	8.14412	8.15488	8.14403	8.16354	8.13505	8.13177	8.12999	8.10645	8.126	8.17554
0.207	8.17354	8.16752	8.16174	8.17347	8.15956	8.16143	8.16775	8.16694	8.18375	8.18579	8.19016	8.19845	8.16158	8.15913	8.17986	8.16745	8.18296	8.15916	8.12867	8.12631	8.14615	8.12139	8.13729	8.15207	8.13676	8.14456	8.15874	8.14215	8.14764	8.15956	8.14792	8.14974	8.15289	8.14651	8.14908	8.12448	8.13083	8.13206	8.12368	8.11543	8.17539
0.2072	8.18832	8.1566	8.15415	8.1751	8.16288	8.16266	8.15717	8.17784	8.18366	8.17413	8.19349	8.18736	8.16363	8.16724	8.19597	8.16123	8.17387	8.17074	8.13725	8.13869	8.15878	8.12037	8.15833	8.16854	8.15558	8.16013	8.16324	8.1638	8.1536	8.1482	8.16109	8.14775	8.14833	8.14222	8.14628	8.13542	8.13475	8.13687	8.10813	8.13013	8.18849
0.2074	8.19181	8.14767	8.14125	8.17294	8.1946	8.15375	8.17756	8.17961	8.18947	8.1809	8.18344	8.1573	8.17741	8.1803	8.18209	8.17628	8.15904	8.17195	8.1362	8.13478	8.13307	8.12509	8.15826	8.14524	8.15838	8.16284	8.15904	8.15296	8.14658	8.14499	8.16768	8.14587	8.15845	8.14172	8.13956	8.14594	8.14528	8.13701	8.13268	8.13413	8.17611
0.2076	8.16499	8.15119	8.15525	8.16259	8.19179	8.18507	8.14789	8.17857	8.17775	8.18882	8.19192	8.13148	8.17115	8.16388	8.17905	8.18278	8.14887	8.17645	8.13353	8.11173	8.12488	8.15598	8.14937	8.12789	8.13311	8.15694	8.15414	8.16048	8.14114	8.12145	8.14993	8.14231	8.15221	8.13436	8.15257	8.15132	8.15844	8.13753	8.10203	8.12312	8.18088
0.2078	8.17124	8.15373	8.15133	8.16407	8.18201	8.18445	8.16591	8.18078	8.18607	8.16609	8.18512	8.19575	8.18492	8.17472	8.15526	8.18431	8.17388	8.1637	8.1479	8.12963	8.13305	8.12904	8.14627	8.13886	8.15255	8.14963	8.15635	8.13869	8.14169	8.14743	8.14774	8.14411	8.12812	8.15139	8.15051	8.16203	8.12719	8.12974	8.12151	8.11314	8.19968
0.208	8.18436	8.16561	8.1666	8.17565	8.15513	8.17556	8.16456	8.18212	8.17123	8.15763	8.1738	8.18445	8.16726	8.17611	8.19566	8.18675	8.17798	8.14919	8.12763	8.13335	8.13913	8.14359	8.1452	8.14651	8.15701	8.15671	8.16549	8.1386	8.15364	8.14028	8.12523	8.14878	8.13456	8.13703	8.17024	8.15123	8.12194	8.13002	8.13651	8.12636	8.2036
0.2082	8.17953	8.16635	8.17894	8.17718	8.1559	8.17737	8.17138	8.16115	8.16614	8.17294	8.19604	8.21067	8.18557	8.15548	8.17325	8.1686	8.15723	8.15583	8.13526	8.15557	8.15221	8.15644	8.16527	8.14252	8.15665	8.14515	8.17754	8.15165	8.14904	8.1631	8.13575	8.14099	8.14319	8.16589	8.14693	8.15551	8.13801	8.12973	8.12755	8.11801	8.18215
0.2084	8.18079	8.16401	8.19057	8.19288	8.14446	8.16941	8.16433	8.17285	8.17039	8.17206	8.17099	8.18049	8.18395	8.17993	8.18584	8.15258	8.1721	8.17405	8.12352	8.14051	8.14356	8.12698	8.17453	8.16727	8.1469	8.14651	8.1616	8.14271	8.14102	8.14145	8.14054	8.13274	8.1281	8.15225	8.14347	8.16227	8.12387	8.14188	8.12121	8.11673	8.18824
0.2086	8.18876	8.17396	8.1712	8.16431	8.1796	8.17882	8.17117	8.17809	8.16987	8.17804	8.18587	8.17095	8.1734	8.15595	8.16116	8.1748	8.16147	8.14741	8.13114	8.12064	8.15831	8.1573	8.16179	8.15448	8.14265	8.17432	8.15047	8.13965	8.13435	8.15261	8.14387	8.14621	8.13627	8.15104	8.14228	8.1318	8.13387	8.13861	8.12052	8.11703	8.17751
0.2088	8.19677	8.16488	8.1748	8.17684	8.18845	8.18213	8.16723	8.17813	8.17196	8.17643	8.19278	8.18131	8.18811	8.17495	8.17264	8.16872	8.15984	8.15558	8.13157	8.1265	8.14092	8.13091	8.17154	8.13931	8.15022	8.1521	8.16384	8.15441	8.15075	8.14828	8.12564	8.13993	8.12592	8.1399	8.13719	8.14141	8.1406	8.14059	8.1194	8.12751	8.17328
0.209	8.1905	8.13651	8.16048	8.17125	8.15989	8.1788	8.15869	8.17428	8.1834	8.17711	8.19622	8.18132	8.18301	8.1847	8.17359	8.17837	8.13535	8.15668	8.13416	8.13244	8.14345	8.14611	8.13099	8.13818	8.15074	8.17006	8.15284	8.15928	8.127	8.16571	8.15437	8.15508	8.15377	8.13402	8.14535	8.14473	8.12159	8.11905	8.10856	8.13684	8.20083
0.2092	8.19594	8.14721	8.16642	8.17883	8.15292	8.17616	8.16315	8.1767	8.18313	8.19748	8.1838	8.16123	8.18594	8.17811	8.17836	8.17664	8.1543	8.15169	8.14182	8.11653	8.14004	8.12953	8.15173	8.1615	8.15955	8.17746	8.15886	8.15401	8.14866	8.16082	8.13767	8.13598	8.14614	8.15545	8.15222	8.14766	8.13993	8.13654	8.10991	8.12303	8.19552
0.2094	8.19261	8.14517	8.16302	8.18042	8.17791	8.16866	8.15822	8.19293	8.16294	8.16795	8.18758	8.1485	8.19153	8.1857	8.19084	8.18946	8.17173	8.15089	8.14691	8.12856	8.14541	8.13845	8.14882	8.14153	8.15367	8.15416	8.1526	8.16695	8.14672	8.14192	8.14974	8.15963	8.16118	8.14863	8.13021	8.16658	8.14312	8.14561	8.10968	8.1229	8.19334
0.2096	8.19915	8.17647	8.16057	8.16475	8.17759	8.15441	8.16339	8.18796	8.17087	8.17703	8.18425	8.16145	8.19025	8.18337	8.19328	8.19693	8.17028	8.16239	8.13387	8.11396	8.14059	8.13947	8.14709	8.13262	8.15204	8.15516	8.15313	8.16039	8.1395	8.1379	8.14042	8.15199	8.15133	8.13379	8.1559	8.13153	8.13174	8.15379	8.10966	8.12403	8.17364
0.2098	8.20054	8.17	8.1551	8.1705	8.1533	8.16512	8.16351	8.18253	8.16455	8.1753	8.17449	8.17584	8.19939	8.16043	8.18915	8.1831	8.15468	8.16311	8.13635	8.12795	8.14368	8.14363	8.14798	8.16035	8.15057	8.15393	8.16568	8.13474	8.15911	8.1396	8.13818	8.14714	8.15356	8.15155	8.14294	8.13523	8.12409	8.14987	8.11066	8.10486	8.19387
0.21	8.15989	8.17132	8.16194	8.17752	8.16742	8.16258	8.15652	8.198	8.18496	8.16701	8.20031	8.18501	8.18744	8.17884	8.17677	8.16659	8.17283	8.16087	8.13383	8.11756	8.15029	8.12941	8.14861	8.14904	8.14365	8.14983	8.15737	8.16394	8.13988	8.1369	8.12895	8.15488	8.16737	8.14736	8.12473	8.15223	8.12668	8.12884	8.13012	8.11869	8.19674
0.2102	8.17069	8.17913	8.16927	8.17318	8.18127	8.16623	8.18979	8.17369	8.18264	8.17425	8.18308	8.17934	8.19364	8.16672	8.17955	8.17817	8.1556	8.15139	8.10989	8.11053	8.14871	8.12616	8.15688	8.15428	8.15034	8.14533	8.13136	8.14414	8.13771	8.12307	8.12593	8.13021	8.16689	8.1636	8.13183	8.16274	8.12887	8.14427	8.09334	8.12549	8.20993
0.2104	8.19025	8.17263	8.16841	8.16767	8.1743	8.1755	8.1669	8.16806	8.18244	8.1768	8.16974	8.17129	8.18193	8.17216	8.18241	8.17516	8.1389	8.16222	8.125	8.12444	8.13857	8.13253	8.16988	8.14729	8.1372	8.14357	8.17958	8.15793	8.14398	8.15425	8.14477	8.14881	8.13241	8.14521	8.14655	8.14798	8.12336	8.11781	8.11732	8.11388	8.20483
0.2106	8.18614	8.18017	8.15178	8.16781	8.16514	8.16106	8.16351	8.17753	8.19603	8.17468	8.18207	8.1673	8.14287	8.178	8.1781	8.16526	8.1684	8.16889	8.11963	8.11581	8.14254	8.13737	8.12595	8.16572	8.15865	8.15869	8.15863	8.15364	8.14972	8.15357	8.15264	8.14415	8.14519	8.15635	8.13488	8.14475	8.13315	8.12839	8.09856	8.10695	8.20275
0.2108	8.19487	8.17513	8.15721	8.17965	8.17447	8.1722	8.16959	8.17574	8.18021	8.16159	8.18527	8.16719	8.16944	8.18442	8.1922	8.1787	8.18408	8.15597	8.12886	8.11347	8.12644	8.13753	8.14341	8.14565	8.14775	8.15781	8.13222	8.16303	8.13038	8.16258	8.13858	8.14877	8.15068	8.14746	8.15128	8.14923	8.11495	8.13186	8.10158	8.09598	8.18403
0.211	8.20325	8.16501	8.1819	8.17746	8.17476	8.16835	8.1619	8.18151	8.16099	8.16025	8.18193	8.16697	8.19275	8.18099	8.18993	8.17444	8.17401	8.16996	8.13246	8.13926	8.14244	8.16158	8.14202	8.15318	8.14293	8.135	8.14839	8.17538	8.128	8.16408	8.14675	8.12665	8.13873	8.14937	8.15417	8.133	8.12946	8.14466	8.12211	8.12226	8.18788
0.2112	8.178	8.17525	8.17007	8.17344	8.16362	8.14873	8.16745	8.18249	8.15052	8.17655	8.20049	8.18195	8.16675	8.16751	8.171	8.149	8.15443	8.15832	8.14524	8.12918	8.14608	8.14425	8.13462	8.14766	8.16092	8.14972	8.12195	8.14791	8.12638	8.13569	8.15012	8.14947	8.15143	8.14075	8.12403	8.13722	8.13087	8.14147	8.12944	8.12762	8.18025
0.2114	8.17032	8.16368	8.16399	8.18016	8.17009	8.17004	8.17132	8.16867	8.15291	8.17409	8.18103	8.16042	8.17931	8.1766	8.16887	8.16463	8.16948	8.15289	8.14083	8.11158	8.1455	8.14462	8.13488	8.15587	8.15856	8.16232	8.1455	8.16062	8.13561	8.13649	8.14507	8.13564	8.16634	8.14561	8.13389	8.14319	8.13403	8.14488	8.12262	8.1335	8.18985
0.2116	8.17934	8.16867	8.1755	8.16592	8.15669	8.16138	8.15011	8.17117	8.1799	8.1636	8.17255	8.17028	8.17465	8.17589	8.16954	8.15859	8.1639	8.161	8.15395	8.13014	8.1287	8.13478	8.14484	8.15501	8.15431	8.15354	8.14323	8.15056	8.16142	8.13562	8.14055	8.13888	8.14546	8.14681	8.1431	8.13486	8.11286	8.14304	8.14582	8.12663	8.19524
0.2118	8.19719	8.16849	8.17291	8.1616	8.16793	8.1659	8.1518	8.17459	8.18378	8.16556	8.1864	8.17112	8.15816	8.16217	8.16854	8.16572	8.15862	8.16744	8.14765	8.12281	8.12729	8.14555	8.14539	8.14582	8.13823	8.15912	8.14148	8.15037	8.15278	8.13	8.14774	8.14442	8.1548	8.15329	8.14932	8.14526	8.12091	8.12654	8.11651	8.11256	8.18643
0.212	8.18309	8.18189	8.14694	8.19459	8.17544	8.16855	8.17168	8.17764	8.19191	8.1636	8.16917	8.18749	8.17542	8.17784	8.18083	8.17597	8.17527	8.15794	8.15255	8.11454	8.1347	8.11832	8.14867	8.15912	8.15231	8.14737	8.14132	8.14517	8.14557	8.13628	8.15687	8.13356	8.15223	8.13357	8.14426	8.14044	8.11639	8.14795	8.13718	8.11425	8.1692
0.2122	8.18688	8.15962	8.15317	8.15639	8.17255	8.17495	8.15845	8.1794	8.1723	8.14673	8.17205	8.17937	8.1815	8.17524	8.18315	8.19082	8.15479	8.15262	8.13796	8.11024	8.13426	8.11001	8.14748	8.14586	8.15151	8.1476	8.15174	8.14853	8.13733	8.14529	8.13643	8.14958	8.15028	8.16287	8.14619	8.14722	8.11723	8.12549	8.13279	8.1174	8.17613
0.2124	8.17494	8.17071	8.13713	8.15721	8.18276	8.17788	8.16121	8.16926	8.18113	8.17137	8.18648	8.17268	8.16414	8.16051	8.16909	8.17922	8.18231	8.16961	8.14811	8.13047	8.13023	8.13475	8.13425	8.14499	8.15192	8.16299	8.15723	8.1567	8.13811	8.15607	8.14952	8.14605	8.16521	8.14988	8.14244	8.14486	8.1056	8.13437	8.10828	8.11697	8.17496
0.2126	8.18451	8.16321	8.14594	8.1741	8.18594	8.15773	8.17383	8.18683	8.17412	8.17502	8.17629	8.17827	8.1757	8.15201	8.16843	8.17686	8.17925	8.16319	8.15797	8.12906	8.14627	8.11419	8.14947	8.15525	8.14329	8.16817	8.15778	8.14364	8.14007	8.14761	8.1541	8.13	8.13692	8.13892	8.13386	8.13827	8.13426	8.13565	8.1207	8.11243	8.18666
0.2128	8.17494	8.1542	8.17236	8.16427	8.18187	8.18003	8.14664	8.18606	8.18228	8.17274	8.17679	8.1863	8.18588	8.18592	8.16807	8.1729	8.16594	8.14869	8.14068	8.12766	8.15116	8.12995	8.15847	8.15556	8.14436	8.14247	8.14493	8.13719	8.138	8.14839	8.13159	8.15928	8.13681	8.16852	8.13501	8.14318	8.13026	8.10791	8.12036	8.11102	8.18058
0.213	8.17781	8.15016	8.18702	8.1753	8.17239	8.18678	8.16323	8.16315	8.17667	8.17583	8.17073	8.1903	8.17225	8.16921	8.18247	8.16226	8.15938	8.16181	8.14111	8.12207	8.1321	8.11196	8.16753	8.14255	8.14958	8.14501	8.13807	8.12661	8.13251	8.14369	8.14844	8.14456	8.14966	8.16007	8.1334	8.14043	8.13811	8.13478	8.12857	8.11229	8.1869
0.2132	8.17593	8.15291	8.16154	8.18101	8.18318	8.18901	8.18358	8.19466	8.18182	8.1566	8.18183	8.1478	8.16798	8.18611	8.17025	8.17563	8.16863	8.16042	8.14348	8.14079	8.15437	8.10573	8.15568	8.14755	8.15503	8.14465	8.15977	8.13395	8.12743	8.13925	8.14549	8.13002	8.12733	8.16043	8.12739	8.13336	8.13597	8.11814	8.10899	8.11262	8.19133
0.2134	8.17458	8.1606	8.15537	8.164	8.15607	8.17664	8.16064	8.18785	8.1712	8.1884	8.18496	8.17565	8.18962	8.19497	8.17967	8.1752	8.17617	8.15013	8.12927	8.12084	8.13818	8.14148	8.15695	8.16372	8.143	8.15835	8.14874	8.12723	8.13716	8.14475	8.14607	8.1251	8.13574	8.13891	8.12201	8.14374	8.1332	8.13488	8.10232	8.1256	8.19172
0.2136	8.15594	8.15609	8.17287	8.15285	8.17206	8.17139	8.17139	8.17656	8.14632	8.16612	8.19233	8.16344	8.17611	8.17423	8.1725	8.16105	8.16979	8.1787	8.13717	8.13924	8.13857	8.12706	8.15777	8.14533	8.1549	8.16599	8.15594	8.16348	8.14997	8.15541	8.12458	8.13294	8.13117	8.12906	8.13089	8.12737	8.13038	8.13578	8.10813	8.10986	8.17909
0.2138	8.19707	8.1504	8.17271	8.16267	8.17199	8.17076	8.16455	8.17027	8.16298	8.16518	8.19457	8.1689	8.17976	8.17961	8.20358	8.17572	8.16441	8.15875	8.13575	8.12504	8.14505	8.12834	8.14635	8.1761	8.16125	8.17366	8.13911	8.15566	8.16125	8.15866	8.13989	8.14519	8.14834	8.14334	8.14954	8.12089	8.15621	8.14393	8.11374	8.11639	8.20185
0.214	8.21423	8.16207	8.17183	8.15986	8.16436	8.17585	8.1689	8.18339	8.18449	8.1715	8.19169	8.18237	8.17023	8.16573	8.19414	8.17013	8.17966	8.16835	8.11414	8.12974	8.11689	8.1398	8.15975	8.15075	8.13913	8.16137	8.13385	8.15447	8.14165	8.14377	8.13653	8.14403	8.14483	8.13664	8.13715	8.14045	8.1447	8.14918	8.13184	8.12144	8.1855
0.2142	8.18831	8.16096	8.14587	8.17512	8.18704	8.16853	8.1616	8.18265	8.18565	8.18351	8.18675	8.20132	8.17772	8.16836	8.17397	8.14394	8.16047	8.14418	8.14464	8.11467	8.12775	8.14242	8.15793	8.1635	8.15622	8.16492	8.14188	8.15347	8.13767	8.13929	8.12438	8.13187	8.16638	8.15564	8.13925	8.13704	8.11593	8.12642	8.12919	8.11206	8.19482
0.2144	8.17134	8.166	8.159	8.18075	8.17036	8.14534	8.1706	8.1629	8.17934	8.17801	8.18881	8.15993	8.18063	8.17967	8.17979	8.17444	8.14984	8.1417	8.133	8.12799	8.14905	8.12921	8.16156	8.14971	8.13021	8.1481	8.14159	8.13028	8.15342	8.12828	8.1368	8.13047	8.15058	8.13861	8.14192	8.1377	8.13726	8.13578	8.11722	8.11391	8.17443
0.2146	8.17633	8.15771	8.16205	8.17973	8.17516	8.15795	8.15323	8.17019	8.18038	8.17564	8.19823	8.16742	8.19332	8.17816	8.18942	8.18565	8.14402	8.16008	8.12996	8.10989	8.14308	8.12336	8.16084	8.14222	8.13174	8.17058	8.15337	8.14199	8.14679	8.13182	8.14305	8.15365	8.13565	8.14816	8.15298	8.14156	8.12312	8.12863	8.13506	8.11506	8.17498
0.2148	8.1992	8.15295	8.13936	8.19273	8.17034	8.16813	8.14786	8.19023	8.17917	8.1782	8.19461	8.18847	8.1742	8.17863	8.16846	8.16638	8.14872	8.15164	8.12963	8.13882	8.13852	8.13881	8.15251	8.14445	8.15173	8.1527	8.16267	8.1496	8.14044	8.14441	8.12803	8.15507	8.16876	8.1545	8.14999	8.13921	8.14354	8.12953	8.13153	8.10516	8.18672
0.215	8.16937	8.16949	8.16286	8.16164	8.16646	8.17849	8.15066	8.17216	8.17926	8.16979	8.19716	8.18365	8.19637	8.15669	8.15933	8.1714	8.15077	8.15749	8.15948	8.13727	8.14015	8.1171	8.17047	8.14426	8.16636	8.1533	8.14478	8.15978	8.14926	8.13894	8.13432	8.14612	8.1658	8.14857	8.1574	8.13928	8.14151	8.13996	8.12311	8.10989	8.17869
0.2152	8.18425	8.1679	8.1729	8.17589	8.17639	8.15252	8.1485	8.16844	8.17179	8.15842	8.19129	8.17205	8.17807	8.19084	8.17852	8.15455	8.15376	8.1699	8.14752	8.12528	8.13433	8.12901	8.15619	8.14813	8.16297	8.17196	8.15756	8.14324	8.14615	8.13856	8.13505	8.12196	8.14637	8.15983	8.14341	8.14546	8.1173	8.13865	8.12732	8.11903	8.20898
0.2154	8.19389	8.16556	8.1611	8.16206	8.16088	8.17644	8.16033	8.17934	8.18192	8.18789	8.19223	8.15193	8.17074	8.1872	8.16083	8.15856	8.15908	8.16412	8.13934	8.13138	8.12861	8.1266	8.16094	8.13661	8.15519	8.1553	8.14544	8.15612	8.13512	8.13793	8.13547	8.14558	8.16125	8.14701	8.14715	8.15514	8.13024	8.13892	8.11594	8.10949	8.1952
0.2156	8.18742	8.15623	8.16987	8.16577	8.19003	8.17513	8.17211	8.18651	8.19249	8.18161	8.17423	8.16608	8.17729	8.17918	8.18713	8.18685	8.16195	8.16225	8.13365	8.12453	8.13293	8.11907	8.16416	8.13029	8.15406	8.14359	8.13402	8.14211	8.1387	8.16423	8.14371	8.13909	8.15324	8.15206	8.12743	8.16194	8.13213	8.12591	8.10349	8.10292	8.19163
0.2158	8.18434	8.16968	8.16536	8.17225	8.18843	8.15341	8.14793	8.16753	8.17061	8.18607	8.16555	8.16757	8.1648	8.17822	8.16586	8.18743	8.16655	8.15445	8.145	8.12143	8.12709	8.13884	8.14488	8.16156	8.15409	8.1327	8.1541	8.15644	8.15854	8.14299	8.15839	8.13691	8.14171	8.15443	8.13395	8.12716	8.12621	8.12998	8.10417	8.11599	8.1922
0.216	8.18625	8.18201	8.18147	8.17703	8.16365	8.1681	8.13839	8.1964	8.16733	8.16904	8.2065	8.17972	8.15967	8.16811	8.16376	8.16788	8.16288	8.14823	8.16126	8.13878	8.13566	8.11781	8.1451	8.16786	8.13649	8.15641	8.16929	8.16033	8.12535	8.16612	8.1394	8.13807	8.1321	8.12011	8.12828	8.14152	8.14855	8.13105	8.09771	8.12474	8.17964
0.2162	8.19047	8.17445	8.17331	8.18085	8.17225	8.16766	8.15824	8.1848	8.17851	8.15589	8.2034	8.18304	8.16795	8.176	8.15596	8.17823	8.15441	8.13809	8.13674	8.13684	8.13492	8.14257	8.18265	8.1462	8.15352	8.1555	8.16026	8.16114	8.14049	8.15393	8.1396	8.14938	8.13651	8.13485	8.12648	8.12671	8.12106	8.124	8.11001	8.12493	8.19061
0.2164	8.19362	8.14723	8.1686	8.16207	8.17235	8.15228	8.15851	8.17248	8.18022	8.15785	8.18611	8.15935	8.16941	8.15207	8.15579	8.15752	8.14918	8.16339	8.14588	8.12792	8.13404	8.1252	8.1611	8.15424	8.15663	8.16901	8.14915	8.16002	8.15167	8.14391	8.15709	8.13924	8.11781	8.15403	8.11494	8.13647	8.11698	8.12764	8.09825	8.13128	8.17569
0.2166	8.19148	8.15325	8.17146	8.17231	8.16189	8.1651	8.17139	8.17938	8.17332	8.18297	8.1807	8.16639	8.17493	8.17248	8.1769	8.16782	8.15248	8.1708	8.14529	8.11021	8.13655	8.11723	8.14638	8.14828	8.15429	8.15686	8.14995	8.13977	8.14053	8.14472	8.13606	8.15266	8.14905	8.15988	8.13128	8.1425	8.13262	8.12706	8.09534	8.12401	8.1929
0.2168	8.18815	8.17272	8.16782	8.16165	8.17142	8.16464	8.17339	8.16225	8.18255	8.18014	8.19374	8.18406	8.18024	8.15822	8.17235	8.16226	8.15321	8.15176	8.13875	8.11079	8.1283	8.1287	8.15057	8.15805	8.15407	8.14353	8.14644	8.13758	8.13231	8.15663	8.15222	8.14723	8.13522	8.15933	8.11306	8.14579	8.13005	8.13876	8.1098	8.12816	8.1994
0.217	8.18159	8.15994	8.16056	8.17774	8.172	8.15784	8.17413	8.19753	8.16223	8.18083	8.17624	8.19209	8.174	8.17225	8.17365	8.17066	8.14851	8.1574	8.13202	8.1325	8.13412	8.11275	8.12147	8.15181	8.13406	8.14928	8.15198	8.1573	8.1441	8.1534	8.14752	8.15084	8.1517	8.15427	8.13308	8.13142	8.12862	8.1349	8.11027	8.11158	8.18963
0.2172	8.1784	8.15749	8.16154	8.17337	8.16417	8.15243	8.15396	8.18413	8.18592	8.18205	8.17097	8.18907	8.20381	8.17605	8.18318	8.16749	8.15508	8.17145	8.13041	8.12543	8.15675	8.12831	8.14522	8.15517	8.15206	8.17974	8.15797	8.1433	8.13625	8.16215	8.13586	8.14071	8.14663	8.15792	8.14934	8.13097	8.13043	8.13058	8.11954	8.11339	8.17749
0.2174	8.18764	8.16191	8.16139	8.17623	8.17401	8.17437	8.15797	8.16887	8.1801	8.1615	8.17862	8.1766	8.18293	8.17652	8.17437	8.18349	8.14963	8.16432	8.13151	8.13585	8.14721	8.13661	8.12487	8.17348	8.15723	8.16852	8.14725	8.14657	8.1378	8.15028	8.13963	8.13824	8.13864	8.14909	8.14313	8.15954	8.14235	8.13766	8.11302	8.11028	8.17343
0.2176	8.17145	8.16169	8.15825	8.18699	8.16598	8.19771	8.16522	8.18206	8.19393	8.16245	8.19572	8.18478	8.16096	8.17038	8.16555	8.16085	8.17701	8.16207	8.14281	8.12936	8.14169	8.12035	8.14087	8.16731	8.14723	8.18045	8.15256	8.15011	8.15572	8.13264	8.14188	8.13268	8.144	8.16684	8.12172	8.15145	8.13244	8.13154	8.10948	8.11447	8.18394
0.2178	8.17295	8.16236	8.14126	8.15115	8.17758	8.18164	8.17618	8.19301	8.18223	8.18214	8.18031	8.1667	8.14653	8.19065	8.17345	8.15301	8.16865	8.1604	8.13527	8.1333	8.13586	8.13334	8.14984	8.1676	8.16649	8.14482	8.15655	8.15113	8.14988	8.14908	8.15497	8.15105	8.12869	8.15431	8.13203	8.13294	8.12858	8.12892	8.13563	8.1111	8.20213
0.218	8.17765	8.16631	8.1493	8.16606	8.18846	8.17406	8.15379	8.18206	8.16518	8.17215	8.17361	8.16547	8.15948	8.17188	8.16045	8.15088	8.1724	8.16862	8.12315	8.11012	8.14736	8.14394	8.13997	8.1483	8.14909	8.15937	8.16002	8.13622	8.14201	8.13483	8.15607	8.1433	8.14338	8.1355	8.12545	8.13889	8.11804	8.1405	8.12152	8.12125	8.20021
0.2182	8.17016	8.1784	8.15644	8.1597	8.18271	8.18309	8.17454	8.18411	8.18316	8.18505	8.17459	8.17334	8.17627	8.16155	8.17331	8.16944	8.17617	8.16938	8.13334	8.13522	8.15009	8.12509	8.13767	8.14035	8.16352	8.16483	8.15111	8.16003	8.1441	8.15959	8.15235	8.14857	8.16408	8.14075	8.13527	8.14589	8.13534	8.13156	8.11859	8.11966	8.20941
0.2184	8.17038	8.18286	8.1585	8.15488	8.15399	8.16662	8.16343	8.16909	8.18455	8.1955	8.16648	8.16947	8.16207	8.14506	8.15451	8.18857	8.1562	8.17327	8.13815	8.12386	8.14365	8.12015	8.13762	8.14853	8.15009	8.14843	8.16317	8.15981	8.14912	8.1397	8.16575	8.12068	8.11917	8.13595	8.14753	8.13139	8.12881	8.13222	8.12833	8.12046	8.19557
0.2186	8.1908	8.15805	8.15636	8.16084	8.17449	8.16259	8.16507	8.15694	8.1811	8.17001	8.17041	8.16373	8.17962	8.15137	8.15606	8.16936	8.15227	8.16356	8.13663	8.11528	8.12737	8.12222	8.14633	8.13958	8.15405	8.16147	8.15084	8.15339	8.14413	8.16392	8.14795	8.13663	8.13616	8.14388	8.14667	8.1325	8.1248	8.13028	8.10929	8.12941	8.18842
0.2188	8.18364	8.16233	8.15599	8.18226	8.17203	8.19507	8.15798	8.16001	8.18367	8.16307	8.18995	8.14964	8.19643	8.17232	8.16483	8.16758	8.16589	8.16187	8.12898	8.12598	8.13235	8.12458	8.14558	8.13032	8.14428	8.14773	8.1471	8.16331	8.12856	8.15064	8.1301	8.1363	8.15249	8.14512	8.14454	8.1282	8.13514	8.14314	8.11953	8.1196	8.18574
0.219	8.18461	8.18466	8.15459	8.17427	8.15118	8.17364	8.17945	8.15409	8.16893	8.15925	8.19385	8.16983	8.19542	8.17707	8.16062	8.15894	8.16122	8.15924	8.12677	8.12067	8.13517	8.13047	8.14787	8.15735	8.14357	8.15348	8.15657	8.1433	8.13562	8.1346	8.13201	8.1275	8.15518	8.14069	8.13939	8.14288	8.13201	8.13569	8.12783	8.13209	8.19836
0.2192	8.1811	8.17007	8.17134	8.16084	8.17433	8.18187	8.15722	8.14342	8.18204	8.14239	8.17636	8.17582	8.19451	8.16911	8.17466	8.16966	8.14888	8.16263	8.14969	8.11968	8.12578	8.11173	8.14042	8.15103	8.16778	8.14431	8.15339	8.1494	8.1604	8.15459	8.14174	8.15062	8.14332	8.16718	8.15792	8.14594	8.12294	8.12302	8.11459	8.1187	8.20069
0.2194	8.19767	8.17425	8.15581	8.17309	8.17395	8.16146	8.16451	8.18488	8.17256	8.15847	8.19407	8.16446	8.18727	8.17136	8.18342	8.16495	8.16459	8.1647	8.13474	8.12879	8.13015	8.12018	8.13819	8.15511	8.15857	8.12181	8.14318	8.17283	8.13295	8.14405	8.14886	8.14196	8.12928	8.16304	8.14271	8.14482	8.11671	8.12814	8.1134	8.12563	8.19517
0.2196	8.19373	8.16155	8.15465	8.16214	8.16943	8.17281	8.14922	8.17797	8.18664	8.14729	8.18357	8.1812	8.18137	8.17875	8.18402	8.17022	8.1703	8.16127	8.13272	8.12377	8.1522	8.12911	8.14643	8.14843	8.15687	8.16422	8.1383	8.14469	8.15041	8.14591	8.12945	8.13475	8.13733	8.16888	8.1377	8.13526	8.15009	8.13013	8.1268	8.13381	8.18847
0.2198	8.18418	8.17263	8.15634	8.15494	8.16355	8.17186	8.16258	8.16136	8.16294	8.15956	8.17394	8.18279	8.1749	8.16064	8.16197	8.16903	8.15422	8.14277	8.11994	8.10308	8.14446	8.13591	8.14864	8.15929	8.15033	8.1675	8.15588	8.12343	8.14554	8.13808	8.1509	8.12552	8.14566	8.15547	8.12946	8.14598	8.13814	8.12964	8.10036	8.11605	8.19494
0.22	8.17917	8.16235	8.16185	8.17082	8.18766	8.14647	8.18058	8.16895	8.18138	8.17567	8.1721	8.17663	8.16939	8.1477	8.15204	8.1836	8.16247	8.15449	8.13238	8.12583	8.14908	8.13849	8.13533	8.16762	8.13849	8.1515	8.15412	8.15867	8.15896	8.14316	8.14356	8.11502	8.15126	8.14207	8.1563	8.14193	8.12742	8.11732	8.10567	8.13202	8.18934
0.2202	8.17988	8.15921	8.16084	8.15886	8.16602	8.18026	8.1782	8.18359	8.18224	8.17624	8.1829	8.16506	8.16783	8.16044	8.16991	8.1937	8.16373	8.15002	8.15926	8.11631	8.13781	8.12197	8.13787	8.14413	8.14386	8.15601	8.1635	8.14415	8.16294	8.14272	8.14814	8.13239	8.15496	8.16115	8.13006	8.12121	8.13422	8.11358	8.10458	8.11796	8.18948
0.2204	8.16829	8.15789	8.15238	8.17088	8.16144	8.1831	8.17342	8.16975	8.16792	8.16282	8.17884	8.18207	8.19198	8.16395	8.17614	8.17302	8.16237	8.16054	8.16638	8.12709	8.1416	8.12053	8.14639	8.16149	8.16234	8.15349	8.15422	8.16942	8.15471	8.14133	8.12732	8.15149	8.13595	8.14352	8.13679	8.13014	8.12262	8.12684	8.13044	8.12265	8.19623
0.2206	8.16762	8.15626	8.16518	8.16818	8.16455	8.16538	8.15316	8.1695	8.18585	8.18236	8.1744	8.16944	8.18649	8.15144	8.18106	8.17194	8.15052	8.17049	8.14411	8.12962	8.13403	8.12767	8.14538	8.16418	8.1598	8.13672	8.16128	8.16752	8.14232	8.15723	8.12833	8.13845	8.14058	8.14777	8.13656	8.13107	8.12573	8.12348	8.11064	8.10394	8.19116
0.2208	8.18105	8.16418	8.15703	8.17084	8.17721	8.16084	8.16164	8.16366	8.16906	8.17796	8.18665	8.16997	8.19228	8.15437	8.16446	8.19259	8.16154	8.17235	8.13483	8.11649	8.13214	8.12656	8.15124	8.15489	8.15403	8.13829	8.15107	8.17607	8.14927	8.13753	8.13709	8.1503	8.13488	8.15522	8.13734	8.15197	8.12931	8.13113	8.11604	8.11784	8.16895
0.221	8.20928	8.14647	8.15804	8.17795	8.16382	8.16764	8.17691	8.16552	8.1746	8.17121	8.17491	8.15635	8.17404	8.17605	8.16823	8.15745	8.17355	8.15698	8.10902	8.14327	8.13167	8.13591	8.17143	8.17102	8.14381	8.15146	8.16176	8.15144	8.13568	8.13645	8.13569	8.1447	8.13768	8.15628	8.14223	8.13947	8.12729	8.14332	8.11518	8.10408	8.19312
0.2212	8.17959	8.16494	8.16497	8.17829	8.1635	8.1521	8.15926	8.1856	8.17436	8.16851	8.18741	8.15139	8.17502	8.15891	8.17133	8.15816	8.15392	8.1665	8.14546	8.1397	8.14541	8.12605	8.17122	8.15291	8.14219	8.15853	8.15571	8.16351	8.13836	8.14893	8.15199	8.13356	8.13021	8.16462	8.1545	8.13111	8.12469	8.14273	8.10718	8.11901	8.18842
0.2214	8.18426	8.17199	8.17315	8.16783	8.15731	8.15168	8.17577	8.1915	8.17478	8.16019	8.20214	8.16775	8.1686	8.15829	8.18435	8.16227	8.16136	8.16113	8.15876	8.11842	8.14159	8.12353	8.13632	8.15117	8.14118	8.15858	8.14305	8.15177	8.1573	8.13148	8.13489	8.13034	8.1346	8.15886	8.15138	8.14697	8.1475	8.13505	8.11502	8.12414	8.1768
0.2216	8.1727	8.13975	8.17303	8.17369	8.15573	8.17242	8.16442	8.17527	8.19155	8.16834	8.19313	8.1745	8.16839	8.17172	8.18143	8.174	8.14394	8.16943	8.14187	8.10304	8.12641	8.14433	8.14242	8.1351	8.15772	8.16308	8.14102	8.12525	8.14193	8.15796	8.14353	8.13982	8.12294	8.15521	8.1558	8.12282	8.13194	8.13473	8.10707	8.11882	8.18232
0.2218	8.17686	8.15071	8.15292	8.17956	8.1662	8.1779	8.15785	8.17362	8.18729	8.17015	8.1767	8.16144	8.17316	8.16865	8.18727	8.18432	8.15879	8.159	8.13046	8.10798	8.1315	8.13756	8.16652	8.14592	8.15981	8.1506	8.15007	8.15354	8.13498	8.13569	8.14485	8.14511	8.14883	8.15248	8.13615	8.15092	8.13144	8.13256	8.11812	8.11075	8.19428
0.222	8.1963	8.1518	8.16189	8.17053	8.17986	8.15619	8.16422	8.17088	8.1671	8.19942	8.18334	8.16006	8.18158	8.1626	8.1965	8.18659	8.16339	8.16171	8.14975	8.12082	8.14113	8.13642	8.1552	8.16282	8.14108	8.15522	8.14309	8.16407	8.1618	8.13238	8.15313	8.14742	8.13977	8.15217	8.14016	8.14142	8.13508	8.12134	8.13353	8.10752	8.1979
0.2222	8.18788	8.16843	8.15139	8.17017	8.16688	8.16937	8.17607	8.16847	8.18174	8.16522	8.17813	8.18652	8.16349	8.15277	8.18603	8.19316	8.17901	8.16453	8.147	8.12652	8.13205	8.12896	8.15817	8.12505	8.15414	8.13551	8.13543	8.15454	8.14388	8.14659	8.1531	8.14297	8.1549	8.15512	8.1461	8.14127	8.13272	8.14163	8.13517	8.13305	8.17711
0.2224	8.18844	8.16128	8.14942	8.1536	8.16805	8.17628	8.16519	8.17746	8.17407	8.15866	8.1833	8.16733	8.16171	8.18217	8.16014	8.17908	8.15863	8.16008	8.1492	8.13178	8.13476	8.14139	8.15309	8.1456	8.15015	8.13737	8.14407	8.15071	8.15338	8.15092	8.18029	8.125	8.14008	8.1552	8.1547	8.12564	8.13768	8.13972	8.12323	8.09274	8.18076
0.2226	8.18986	8.15832	8.15296	8.17449	8.16447	8.18237	8.17473	8.16492	8.1676	8.17393	8.17319	8.1593	8.1741	8.17924	8.17449	8.18357	8.15132	8.1758	8.14327	8.13924	8.12911	8.123	8.14882	8.14439	8.14854	8.1467	8.16087	8.14972	8.14345	8.1514	8.14708	8.1344	8.13673	8.15546	8.15182	8.14168	8.11926	8.13393	8.11588	8.10626	8.17759
0.2228	8.17153	8.15839	8.14553	8.16554	8.17817	8.17464	8.17671	8.15435	8.1716	8.1737	8.17669	8.16566	8.17801	8.18544	8.17534	8.19585	8.15823	8.15372	8.13127	8.11553	8.12702	8.12808	8.15478	8.15981	8.13184	8.1555	8.14791	8.14838	8.1516	8.14533	8.14224	8.12587	8.14017	8.14557	8.13291	8.14524	8.12919	8.11053	8.11957	8.1018	8.18975
0.223	8.17482	8.1658	8.13899	8.15676	8.16574	8.13527	8.1618	8.16901	8.17625	8.18448	8.18768	8.16642	8.15348	8.17709	8.17226	8.17447	8.14896	8.15653	8.13663	8.11705	8.13631	8.13716	8.13774	8.14596	8.13183	8.13404	8.14038	8.15968	8.1471	8.15951	8.13201	8.14179	8.13868	8.13118	8.11862	8.12394	8.1215	8.13908	8.1126	8.11066	8.18769
0.2232	8.18307	8.15796	8.16361	8.14823	8.16077	8.1545	8.16219	8.17796	8.15869	8.15597	8.19546	8.16454	8.17763	8.186	8.17652	8.17235	8.15122	8.14328	8.13794	8.10991	8.14262	8.13406	8.15879	8.15365	8.14285	8.15176	8.14028	8.15273	8.14264	8.14152	8.15756	8.13576	8.1497	8.13753	8.13917	8.13508	8.13798	8.1321	8.11547	8.14361	8.17974
0.2234	8.19314	8.16531	8.15629	8.14816	8.16999	8.15883	8.1601	8.17724	8.19293	8.17297	8.20038	8.17359	8.17128	8.16484	8.17323	8.17526	8.16188	8.14028	8.15398	8.11088	8.13135	8.12882	8.15997	8.16521	8.14172	8.15389	8.13857	8.15856	8.13831	8.14514	8.13332	8.13827	8.15823	8.15082	8.14988	8.14749	8.13669	8.13853	8.10513	8.09725	8.18676
0.2236	8.17973	8.16295	8.16503	8.15556	8.18498	8.16442	8.13237	8.16471	8.18546	8.1777	8.20336	8.17196	8.171	8.15446	8.19173	8.17608	8.14854	8.16463	8.13194	8.12909	8.1271	8.11307	8.15095	8.17733	8.15363	8.16341	8.13653	8.14975	8.14587	8.13872	8.12603	8.12876	8.15085	8.15413	8.14182	8.13344	8.1203	8.12061	8.12302	8.11994	8.18681
0.2238	8.16185	8.16342	8.15908	8.17423	8.18417	8.17599	8.16674	8.15088	8.16699	8.18046	8.20458	8.15836	8.17303	8.16423	8.17349	8.15984	8.15605	8.16607	8.12548	8.12118	8.13744	8.1281	8.14094	8.16936	8.14793	8.15296	8.15847	8.16667	8.1378	8.13619	8.12877	8.12013	8.15008	8.14455	8.12921	8.14102	8.11649	8.14853	8.11747	8.12734	8.17681
0.224	8.18269	8.1733	8.15291	8.17319	8.17276	8.18171	8.1491	8.1693	8.19889	8.17101	8.19205	8.15938	8.13767	8.17934	8.19669	8.16689	8.16195	8.1707	8.14748	8.11314	8.12945	8.14156	8.15287	8.1362	8.14481	8.13906	8.16085	8.14811	8.14391	8.15128	8.13731	8.15403	8.14554	8.16055	8.13395	8.12662	8.11071	8.1469	8.11205	8.13108	8.19675
0.2242	8.18047	8.16099	8.16003	8.1636	8.15571	8.1619	8.16041	8.16755	8.16268	8.16496	8.1873	8.17939	8.15287	8.18096	8.16565	8.19491	8.16913	8.16135	8.15631	8.11861	8.15808	8.12611	8.14364	8.15513	8.13104	8.13603	8.16474	8.13971	8.15219	8.13483	8.15235	8.14518	8.13467	8.15487	8.15881	8.12343	8.11756	8.13854	8.09529	8.11034	8.19865
0.2244	8.17405	8.15471	8.16068	8.16317	8.15915	8.16185	8.181	8.18166	8.1833	8.16054	8.17503	8.18058	8.17915	8.15981	8.17672	8.16492	8.15804	8.16776	8.12456	8.11762	8.15304	8.1257	8.16638	8.13201	8.13084	8.14516	8.16106	8.15432	8.15427	8.13541	8.15315	8.12361	8.1381	8.13345	8.15974	8.13309	8.12971	8.13055	8.12801	8.11145	8.20189
0.2246	8.1706	8.15319	8.16479	8.16997	8.16392	8.17357	8.1707	8.17222	8.15922	8.17752	8.1781	8.17453	8.17208	8.16402	8.17726	8.15056	8.17797	8.15453	8.15374	8.12651	8.13991	8.1264	8.15021	8.13149	8.14018	8.15123	8.15527	8.15494	8.12482	8.13612	8.13673	8.13542	8.14283	8.13982	8.13927	8.13146	8.13924	8.12673	8.13126	8.10046	8.17883
0.2248	8.17943	8.14809	8.14772	8.19408	8.17926	8.1561	8.1461	8.17351	8.16091	8.17408	8.18036	8.18661	8.1611	8.17851	8.17761	8.16546	8.15064	8.17386	8.14927	8.10459	8.12438	8.12301	8.17339	8.14941	8.12806	8.12798	8.13658	8.14785	8.14921	8.14276	8.13142	8.15786	8.15594	8.1429	8.14448	8.12923	8.11787	8.12825	8.127	8.10398	8.19399
0.225	8.21094	8.1649	8.17319	8.18004	8.17677	8.15166	8.1428	8.16309	8.15695	8.16063	8.19119	8.18713	8.16958	8.17021	8.18228	8.16536	8.15699	8.14813	8.14489	8.11683	8.14162	8.11983	8.15653	8.13914	8.16579	8.15453	8.12546	8.13946	8.14841	8.14857	8.148	8.13108	8.13283	8.14298	8.1321	8.11845	8.12204	8.14135	8.1037	8.11853	8.19019
0.2252	8.19394	8.15536	8.14469	8.16441	8.1732	8.15947	8.16953	8.1794	8.17592	8.16589	8.1946	8.17303	8.16345	8.17425	8.17266	8.1661	8.15732	8.1523	8.14191	8.10149	8.14259	8.13617	8.15856	8.15026	8.15802	8.1389	8.13654	8.15712	8.1477	8.14434	8.14051	8.13462	8.13256	8.14849	8.13512	8.14039	8.15326	8.13586	8.10988	8.12611	8.16455
0.2254	8.18676	8.16123	8.16072	8.16102	8.15956	8.15843	8.16896	8.18105	8.17229	8.15994	8.21166	8.17329	8.15423	8.17022	8.17968	8.17533	8.15545	8.15681	8.12743	8.11394	8.12915	8.13883	8.15778	8.15385	8.1534	8.14935	8.13711	8.15722	8.15004	8.14376	8.14616	8.13166	8.14628	8.15318	8.14076	8.13257	8.13299	8.14176	8.11531	8.11035	8.18412
0.2256	8.17495	8.1478	8.17451	8.16104	8.18581	8.16298	8.15572	8.15922	8.17475	8.15996	8.20858	8.16921	8.17077	8.15531	8.17146	8.18416	8.14502	8.1574	8.13604	8.11862	8.11959	8.13081	8.15898	8.15641	8.16233	8.15901	8.11953	8.14433	8.15002	8.14143	8.13581	8.13707	8.14483	8.14307	8.14167	8.15087	8.1196	8.13698	8.12506	8.11135	8.18532
0.2258	8.18251	8.15388	8.17792	8.18656	8.17058	8.15474	8.15325	8.18559	8.19139	8.16336	8.21256	8.16486	8.18226	8.17526	8.19594	8.16213	8.14362	8.15134	8.12569	8.12557	8.12418	8.13005	8.15194	8.15953	8.14798	8.17177	8.15152	8.14954	8.14746	8.13442	8.13206	8.14847	8.15559	8.13943	8.13236	8.13673	8.10379	8.14228	8.11892	8.11493	8.18156
0.226	8.18021	8.1488	8.16367	8.16674	8.1635	8.1642	8.155	8.18464	8.17104	8.15063	8.18356	8.18889	8.16948	8.16187	8.18223	8.16403	8.1399	8.14848	8.1243	8.13512	8.12545	8.12541	8.14788	8.15844	8.15469	8.15192	8.14236	8.14985	8.14528	8.12782	8.13542	8.1481	8.14354	8.1251	8.14194	8.13108	8.11392	8.13995	8.12531	8.12355	8.17794
0.2262	8.18069	8.16069	8.15819	8.1715	8.16815	8.16426	8.15483	8.16102	8.17449	8.1498	8.18982	8.18602	8.17529	8.17199	8.17351	8.16825	8.13654	8.15594	8.13442	8.10374	8.13652	8.12537	8.16573	8.15026	8.14548	8.15673	8.17286	8.16219	8.14238	8.13395	8.1314	8.12856	8.13001	8.13476	8.14491	8.1236	8.11969	8.1201	8.10987	8.11775	8.19023
0.2264	8.17691	8.1845	8.15181	8.16428	8.17238	8.15808	8.15326	8.1769	8.17679	8.16079	8.18119	8.17183	8.16178	8.18362	8.16986	8.15183	8.13968	8.16379	8.14829	8.1444	8.1297	8.12797	8.13427	8.14478	8.16032	8.15566	8.16335	8.14261	8.15239	8.14684	8.13061	8.12735	8.13917	8.1429	8.1278	8.14453	8.12264	8.11727	8.12211	8.12214	8.17634
0.2266	8.15944	8.16183	8.14196	8.15524	8.16692	8.15835	8.1475	8.18915	8.18636	8.16336	8.17332	8.17094	8.16263	8.1691	8.17563	8.17681	8.13683	8.16419	8.13876	8.10123	8.13142	8.13104	8.15988	8.14944	8.16558	8.15015	8.14526	8.15283	8.12477	8.13946	8.14229	8.13432	8.14621	8.13719	8.14229	8.14737	8.12131	8.11911	8.11132	8.1114	8.2008
0.2268	8.16942	8.15872	8.16951	8.16529	8.19105	8.17305	8.15889	8.17464	8.18594	8.16705	8.17757	8.16402	8.1665	8.17718	8.17177	8.18188	8.16427	8.15509	8.12011	8.10195	8.13542	8.11258	8.12838	8.16045	8.13867	8.14881	8.14878	8.14034	8.14286	8.13135	8.12521	8.15032	8.14163	8.15257	8.15263	8.14006	8.12964	8.12179	8.11625	8.09376	8.19094
0.227	8.18657	8.1512	8.13714	8.16774	8.15459	8.1529	8.16545	8.16584	8.17188	8.16528	8.17624	8.17547	8.18396	8.17269	8.18022	8.16339	8.15244	8.14641	8.13475	8.13701	8.15864	8.11769	8.14328	8.14696	8.14785	8.1523	8.15512	8.15183	8.15216	8.15434	8.1542	8.15886	8.15118	8.13571	8.12603	8.13603	8.11938	8.13477	8.11214	8.13198	8.1737
0.2272	8.18384	8.1435	8.14447	8.17364	8.18905	8.17115	8.15548	8.16882	8.16632	8.16091	8.18654	8.17035	8.17297	8.16025	8.18093	8.17274	8.14667	8.15653	8.13037	8.14128	8.13745	8.12906	8.14982	8.18291	8.14558	8.15655	8.13862	8.16634	8.14467	8.15346	8.13018	8.14882	8.1408	8.14659	8.13241	8.15371	8.14094	8.13727	8.11964	8.11503	8.19058
0.2274	8.17646	8.15415	8.15854	8.16475	8.16384	8.1698	8.17204	8.19061	8.16297	8.16496	8.17888	8.16252	8.19863	8.15784	8.15735	8.16476	8.15289	8.15382	8.12307	8.11582	8.13696	8.11421	8.14984	8.14565	8.14487	8.14907	8.14636	8.13521	8.15667	8.14214	8.1517	8.13539	8.15572	8.13252	8.13894	8.12885	8.11585	8.13113	8.1108	8.11739	8.17762
0.2276	8.19037	8.14754	8.17125	8.16446	8.18356	8.17095	8.16614	8.17184	8.16617	8.15432	8.17951	8.17299	8.16681	8.1827	8.17172	8.15129	8.16484	8.1528	8.14495	8.13209	8.11699	8.14978	8.15903	8.14097	8.15268	8.12746	8.16124	8.14904	8.14403	8.13297	8.11096	8.14046	8.14835	8.11946	8.11336	8.11994	8.13575	8.11999	8.10705	8.13073	8.19067
0.2278	8.18377	8.14636	8.16256	8.17986	8.18248	8.16304	8.16949	8.16815	8.18346	8.15681	8.18252	8.17372	8.18807	8.16003	8.18381	8.18067	8.16359	8.14091	8.13028	8.11826	8.13102	8.15264	8.14657	8.14181	8.15112	8.1335	8.13993	8.1463	8.15456	8.15013	8.12765	8.14312	8.13996	8.14871	8.12849	8.14017	8.15062	8.12085	8.09279	8.12589	8.19973
0.228	8.18178	8.15926	8.14934	8.15862	8.17046	8.16267	8.14091	8.16215	8.18737	8.14847	8.17129	8.17516	8.18002	8.17412	8.17454	8.16793	8.17314	8.14427	8.12559	8.13282	8.13602	8.13391	8.14028	8.12687	8.15722	8.14518	8.13463	8.14671	8.14004	8.14696	8.15322	8.14364	8.13467	8.1522	8.13162	8.15556	8.14899	8.11063	8.10911	8.11827	8.17997
0.2282	8.18511	8.16214	8.17588	8.1602	8.18154	8.16243	8.17605	8.16187	8.18207	8.17431	8.18206	8.16191	8.16201	8.18727	8.17953	8.15195	8.17109	8.15841	8.13231	8.1304	8.13023	8.11329	8.14006	8.14591	8.16926	8.15584	8.13649	8.14322	8.13714	8.1489	8.12659	8.17045	8.15353	8.14009	8.13505	8.12197	8.13128	8.12532	8.11285	8.10558	8.18163
0.2284	8.18843	8.14157	8.1649	8.19142	8.18676	8.17302	8.15552	8.17541	8.17832	8.17572	8.18932	8.15851	8.15916	8.16976	8.17286	8.14632	8.16173	8.16182	8.12379	8.13653	8.13736	8.10966	8.13806	8.13833	8.15171	8.14212	8.14679	8.13347	8.1281	8.14288	8.13086	8.1576	8.16037	8.15227	8.14263	8.13519	8.12984	8.13624	8.12538	8.1214	8.17985
0.2286	8.18899	8.15197	8.16706	8.17221	8.18725	8.15924	8.16714	8.15813	8.17569	8.17165	8.18227	8.15062	8.18104	8.16847	8.16759	8.14227	8.1617	8.13871	8.13416	8.12998	8.13951	8.13365	8.1476	8.13202	8.16166	8.16311	8.14754	8.13802	8.14658	8.14493	8.13105	8.16414	8.1491	8.13073	8.11802	8.12368	8.12987	8.12151	8.11379	8.1265	8.18138
0.2288	8.17846	8.15523	8.15394	8.1491	8.17834	8.13912	8.15279	8.1724	8.18066	8.17178	8.19268	8.1677	8.18008	8.1629	8.15948	8.15578	8.14877	8.1574	8.13341	8.12055	8.12996	8.12708	8.15431	8.13758	8.15288	8.16143	8.14852	8.15279	8.1287	8.14991	8.13698	8.14617	8.16084	8.15166	8.12265	8.12835	8.13551	8.13589	8.11953	8.10554	8.17442
0.229	8.17995	8.16328	8.14479	8.16016	8.17454	8.15152	8.12693	8.19411	8.18475	8.17343	8.18099	8.17441	8.17735	8.17795	8.16341	8.19101	8.16139	8.17115	8.13217	8.11479	8.12739	8.13375	8.14321	8.13762	8.14863	8.15176	8.13352	8.15488	8.12051	8.14928	8.14838	8.13971	8.15916	8.16061	8.14926	8.13286	8.12114	8.13536	8.12768	8.11511	8.21032
0.2292	8.1851	8.16272	8.15028	8.14527	8.17331	8.15014	8.16416	8.16581	8.18773	8.16502	8.18606	8.16759	8.16956	8.1746	8.16779	8.17372	8.15778	8.13998	8.12428	8.11383	8.12127	8.12543	8.15002	8.15216	8.1559	8.15321	8.13517	8.14959	8.14188	8.15459	8.1337	8.14212	8.15064	8.16123	8.12429	8.13645	8.12825	8.13461	8.11309	8.11491	8.18684
0.2294	8.18567	8.16725	8.16341	8.16051	8.18201	8.16054	8.16749	8.16862	8.17366	8.17539	8.17638	8.16257	8.16608	8.16702	8.16916	8.15317	8.16234	8.15739	8.14767	8.13282	8.12379	8.12274	8.14857	8.15247	8.15199	8.16028	8.1411	8.11897	8.12772	8.15966	8.13435	8.14183	8.14688	8.13262	8.11689	8.13547	8.13023	8.13122	8.09847	8.10999	8.18295
0.2296	8.19151	8.16456	8.1789	8.18081	8.16112	8.1699	8.14694	8.1655	8.18123	8.15816	8.17141	8.16933	8.17449	8.14969	8.17276	8.16078	8.14925	8.1461	8.14396	8.1155	8.12903	8.10431	8.15684	8.13612	8.1433	8.14878	8.1573	8.13042	8.14361	8.12897	8.14147	8.14237	8.14001	8.13742	8.13546	8.13544	8.14072	8.13189	8.11882	8.1232	8.18336
0.2298	8.17862	8.15287	8.15318	8.17605	8.15948	8.18296	8.15499	8.17586	8.188	8.17262	8.18301	8.17072	8.17347	8.15373	8.17079	8.16116	8.15203	8.16257	8.13041	8.13195	8.13822	8.12164	8.13586	8.16316	8.15322	8.13234	8.14942	8.13441	8.14593	8.14869	8.14114	8.12912	8.12388	8.14007	8.13487	8.13448	8.12185	8.11303	8.11901	8.11635	8.19399
0.23	8.18853	8.16034	8.13911	8.18943	8.16944	8.17049	8.15808	8.17622	8.17829	8.17481	8.16976	8.17248	8.1561	8.17049	8.15844	8.15926	8.17217	8.15128	8.14433	8.13107	8.13762	8.11194	8.12316	8.13495	8.15353	8.1343	8.15978	8.1562	8.12881	8.14242	8.13987	8.13883	8.14673	8.16491	8.12726	8.13818	8.12922	8.11944	8.10287	8.12692	8.17224
0.2302	8.2027	8.1593	8.14599	8.1543	8.1752	8.18183	8.14915	8.18003	8.17133	8.19139	8.18696	8.17103	8.18007	8.17368	8.15534	8.16072	8.16924	8.15224	8.15639	8.1236	8.13282	8.12924	8.1248	8.13636	8.16962	8.1545	8.13667	8.14569	8.13087	8.13118	8.1543	8.14665	8.14508	8.14488	8.13327	8.14908	8.12513	8.15298	8.10134	8.12206	8.17351
0.2304	8.19658	8.16376	8.16109	8.1502	8.17782	8.16452	8.15768	8.16242	8.15817	8.16061	8.17936	8.17263	8.1762	8.1783	8.16576	8.15117	8.15879	8.13813	8.12103	8.12763	8.12447	8.12222	8.1539	8.15452	8.16222	8.13998	8.14798	8.13292	8.15943	8.13158	8.13502	8.14631	8.15779	8.15013	8.11958	8.14042	8.10688	8.1355	8.11945	8.11254	8.18178
0.2306	8.18801	8.1532	8.15084	8.17253	8.1755	8.17571	8.16594	8.17906	8.16872	8.16633	8.18365	8.18586	8.1699	8.16848	8.1665	8.16176	8.17197	8.16551	8.14159	8.14448	8.1243	8.1296	8.12387	8.15232	8.14192	8.14672	8.16799	8.15429	8.14171	8.1368	8.14031	8.12957	8.14413	8.14209	8.14918	8.1443	8.09822	8.12829	8.11879	8.10583	8.18277
0.2308	8.20196	8.16299	8.15083	8.18065	8.17415	8.18238	8.15862	8.19268	8.18043	8.15369	8.17639	8.16081	8.17507	8.15929	8.17635	8.16509	8.15235	8.14819	8.13987	8.12862	8.12832	8.1375	8.13322	8.17398	8.12581	8.13887	8.14027	8.15696	8.12586	8.13023	8.11706	8.14542	8.13123	8.13863	8.13442	8.13582	8.11501	8.12975	8.13279	8.10989	8.19587
0.231	8.17671	8.15163	8.17054	8.16277	8.17667	8.1594	8.16546	8.18459	8.18053	8.15495	8.17734	8.1635	8.17863	8.15904	8.15379	8.16291	8.14272	8.15579	8.14941	8.1192	8.12556	8.12718	8.14727	8.15412	8.12812	8.16285	8.15104	8.1448	8.14294	8.13201	8.13544	8.14888	8.12503	8.1579	8.12666	8.13457	8.11146	8.13961	8.11809	8.1096	8.19691
0.2312	8.18184	8.15743	8.17502	8.16913	8.16691	8.14715	8.1654	8.16988	8.18201	8.17328	8.18297	8.17394	8.1757	8.17847	8.17848	8.16499	8.16207	8.15128	8.14242	8.12014	8.14511	8.1273	8.15316	8.13804	8.14528	8.15577	8.15761	8.14791	8.13775	8.13555	8.14136	8.14014	8.13907	8.13874	8.14184	8.13688	8.13094	8.13061	8.10415	8.11724	8.18928
0.2314	8.16266	8.16854	8.17807	8.16405	8.17976	8.1605	8.17667	8.16981	8.17688	8.15744	8.19898	8.16414	8.16113	8.1671	8.17808	8.1577	8.15766	8.14918	8.12804	8.1192	8.11978	8.11993	8.15748	8.14585	8.16295	8.16319	8.1369	8.16597	8.14563	8.15613	8.11857	8.1264	8.14411	8.12923	8.13032	8.15352	8.11814	8.13133	8.10018	8.11911	8.18647
0.2316	8.17978	8.1425	8.15217	8.16196	8.16684	8.15307	8.15669	8.16278	8.16559	8.17969	8.18255	8.15479	8.1667	8.16163	8.18485	8.15254	8.15235	8.16092	8.14286	8.11861	8.13394	8.11517	8.14003	8.15137	8.15303	8.15994	8.15184	8.15307	8.1488	8.1413	8.13252	8.14344	8.15522	8.15441	8.1393	8.13043	8.1212	8.13128	8.129	8.11874	8.17593
0.2318	8.17104	8.14903	8.14231	8.14662	8.15585	8.16725	8.18006	8.15254	8.16668	8.19159	8.17073	8.17281	8.16256	8.1641	8.18846	8.17063	8.15119	8.17095	8.13416	8.11364	8.14324	8.13167	8.14447	8.14273	8.13838	8.13479	8.14785	8.14809	8.15358	8.14801	8.15224	8.14497	8.14845	8.148	8.13577	8.1215	8.13869	8.13035	8.10956	8.13429	8.19188
0.232	8.1863	8.14945	8.14498	8.15091	8.16212	8.15177	8.18019	8.16545	8.16352	8.17222	8.19662	8.17392	8.18889	8.17649	8.17078	8.15776	8.13662	8.15651	8.1286	8.11737	8.13711	8.12692	8.15251	8.14881	8.13641	8.1673	8.13921	8.15731	8.1403	8.14726	8.14299	8.13335	8.13445	8.13797	8.13758	8.1363	8.13956	8.11816	8.11811	8.11443	8.18441
0.2322	8.1734	8.1543	8.16042	8.1477	8.16877	8.17817	8.16296	8.17665	8.17084	8.17525	8.18502	8.16451	8.17517	8.15859	8.18306	8.16461	8.16353	8.15045	8.12117	8.12504	8.1349	8.12923	8.1465	8.14897	8.13848	8.14632	8.15207	8.14498	8.14275	8.15845	8.13017	8.12974	8.1274	8.14365	8.15399	8.12909	8.13589	8.0956	8.11413	8.12057	8.1922
0.2324	8.17912	8.16109	8.16276	8.15877	8.18354	8.16395	8.16274	8.17475	8.17003	8.20314	8.18635	8.16519	8.16488	8.18024	8.16652	8.152	8.145	8.14957	8.14997	8.12404	8.14013	8.13996	8.14332	8.15545	8.14011	8.13745	8.1366	8.12435	8.1306	8.14562	8.13893	8.12819	8.13599	8.14007	8.13025	8.13493	8.10996	8.10997	8.11681	8.13134	8.1864
0.2326	8.17471	8.1575	8.16249	8.16106	8.16652	8.17874	8.15027	8.16501	8.16547	8.17603	8.1694	8.15704	8.18568	8.16547	8.18309	8.16019	8.15164	8.13863	8.13912	8.13389	8.15142	8.12006	8.14979	8.13903	8.13866	8.14731	8.13777	8.1497	8.13179	8.15991	8.11117	8.13555	8.12569	8.15425	8.12147	8.14319	8.10609	8.1334	8.10689	8.13464	8.16949
0.2328	8.18814	8.15567	8.1394	8.16747	8.17472	8.17395	8.15682	8.16299	8.1745	8.17868	8.17796	8.16561	8.16508	8.1726	8.17277	8.15494	8.15984	8.17091	8.14152	8.13193	8.12405	8.14071	8.15225	8.13766	8.14985	8.16547	8.15856	8.15381	8.12869	8.15122	8.13687	8.13807	8.12859	8.15118	8.14658	8.15133	8.1315	8.12772	8.10911	8.10169	8.18445
0.233	8.19417	8.16293	8.13537	8.19313	8.17564	8.17261	8.14273	8.1746	8.16661	8.18467	8.18244	8.15018	8.1733	8.17	8.17541	8.15016	8.14665	8.16725	8.1293	8.11816	8.13654	8.111	8.16615	8.14586	8.14329	8.14826	8.13917	8.15705	8.13706	8.13869	8.14692	8.14732	8.12931	8.12549	8.12425	8.14401	8.14598	8.12484	8.08918	8.10456	8.22076
0.2332	8.1898	8.16358	8.14566	8.15605	8.17675	8.17028	8.15065	8.17869	8.16396	8.16201	8.18123	8.17016	8.17939	8.1733	8.18602	8.1622	8.17381	8.16982	8.12987	8.11316	8.14691	8.11085	8.14447	8.1513	8.14904	8.15711	8.14655	8.13079	8.1398	8.13501	8.11847	8.14262	8.12768	8.14221	8.11703	8.13408	8.12957	8.13265	8.09675	8.12051	8.19367
0.2334	8.18163	8.15252	8.14528	8.16358	8.15439	8.15905	8.14564	8.16592	8.17471	8.1711	8.18399	8.16894	8.17218	8.18748	8.18354	8.18636	8.15831	8.16411	8.13498	8.10284	8.1294	8.12537	8.12627	8.13315	8.1567	8.16494	8.13626	8.14417	8.1457	8.14477	8.12842	8.13227	8.13451	8.1578	8.131	8.12398	8.13394	8.13746	8.12129	8.12265	8.19024
0.2336	8.1672	8.17219	8.16155	8.16391	8.1587	8.15912	8.15718	8.16233	8.1618	8.16188	8.18571	8.17124	8.15392	8.18845	8.1676	8.15383	8.15947	8.14589	8.14193	8.10597	8.14374	8.12741	8.14597	8.14512	8.16382	8.17445	8.12611	8.13841	8.14219	8.15049	8.12324	8.13342	8.12159	8.14282	8.14772	8.12759	8.12779	8.12443	8.12341	8.12058	8.18334
0.2338	8.16951	8.15715	8.16763	8.15956	8.1874	8.17392	8.16213	8.17891	8.16052	8.17111	8.17514	8.15677	8.16392	8.17248	8.17278	8.18081	8.17012	8.16562	8.13059	8.10375	8.15217	8.12374	8.13272	8.15176	8.13863	8.15845	8.15868	8.14563	8.15279	8.14307	8.139	8.15116	8.14648	8.16364	8.12401	8.1447	8.1342	8.12934	8.10753	8.10469	8.18253
0.234	8.18762	8.18032	8.14134	8.15702	8.17938	8.1764	8.15481	8.18142	8.16968	8.17662	8.17649	8.16216	8.1642	8.17781	8.15795	8.18008	8.15795	8.16899	8.12265	8.12279	8.13196	8.11964	8.14339	8.15966	8.13703	8.1565	8.15512	8.1544	8.14492	8.15444	8.14461	8.16484	8.1466	8.1777	8.11944	8.12821	8.11906	8.13693	8.1085	8.10472	8.18377
0.2342	8.17716	8.14977	8.16071	8.14171	8.15432	8.18412	8.18169	8.15705	8.18421	8.17664	8.18036	8.18062	8.14718	8.14988	8.1727	8.17988	8.1816	8.17056	8.1268	8.11265	8.13437	8.12667	8.14293	8.14422	8.14716	8.15176	8.14927	8.14726	8.11347	8.1374	8.1411	8.13037	8.11965	8.14648	8.12578	8.1297	8.11692	8.12711	8.10693	8.12147	8.18281
0.2344	8.16031	8.16086	8.15895	8.15245	8.15686	8.16931	8.14815	8.16402	8.17622	8.18072	8.17167	8.16606	8.16686	8.16012	8.15693	8.1649	8.17148	8.15516	8.1348	8.11757	8.14883	8.1177	8.13241	8.14327	8.15732	8.14524	8.13677	8.14541	8.12212	8.14981	8.14263	8.12809	8.1177	8.1402	8.13379	8.145	8.12078	8.13181	8.11181	8.10451	8.19888
0.2346	8.19014	8.17465	8.15816	8.15455	8.1561	8.17206	8.16369	8.19091	8.17492	8.17457	8.18012	8.16142	8.17972	8.15502	8.17707	8.18698	8.15735	8.1477	8.12634	8.14426	8.13269	8.12611	8.12671	8.13771	8.15547	8.16046	8.13819	8.157	8.14799	8.14467	8.11644	8.12282	8.1434	8.14008	8.1355	8.14674	8.11956	8.12981	8.11088	8.11334	8.18655
0.2348	8.19186	8.15459	8.16577	8.14728	8.1746	8.17424	8.17693	8.19656	8.16891	8.17733	8.17042	8.16411	8.17469	8.16092	8.15593	8.17404	8.14957	8.13971	8.1457	8.13236	8.13755	8.10717	8.14073	8.1673	8.14888	8.17189	8.1373	8.14573	8.14463	8.13611	8.13338	8.13426	8.14263	8.13747	8.13999	8.14406	8.14032	8.13466	8.10673	8.10039	8.19921
0.235	8.16904	8.14574	8.16596	8.17911	8.17148	8.18552	8.17096	8.1752	8.1925	8.16345	8.16297	8.14717	8.16754	8.1644	8.16907	8.15105	8.15542	8.15378	8.12861	8.12951	8.12484	8.11563	8.13377	8.15462	8.14293	8.14477	8.14627	8.15955	8.14615	8.1428	8.13531	8.12145	8.13691	8.12782	8.13007	8.14261	8.11418	8.12193	8.10906	8.10737	8.20573
0.2352	8.17516	8.1774	8.15218	8.19137	8.18849	8.18353	8.17721	8.17084	8.17022	8.15292	8.16805	8.17273	8.16206	8.16144	8.17167	8.1722	8.14866	8.16723	8.14003	8.13334	8.14047	8.12471	8.14952	8.1572	8.14709	8.13138	8.14806	8.12788	8.13939	8.12964	8.13987	8.13581	8.14723	8.12682	8.13907	8.14129	8.12022	8.12753	8.12825	8.11161	8.20279
0.2354	8.17057	8.16503	8.15079	8.1723	8.18182	8.17149	8.14322	8.17474	8.14522	8.16203	8.1817	8.16306	8.18098	8.16152	8.1839	8.16685	8.15635	8.1591	8.13208	8.11368	8.14196	8.11611	8.13728	8.15113	8.15228	8.15531	8.14418	8.15005	8.16776	8.15838	8.14853	8.13757	8.13356	8.14011	8.12325	8.13992	8.12625	8.11938	8.10191	8.11536	8.20427
0.2356	8.16464	8.14581	8.17577	8.1618	8.17272	8.1573	8.16124	8.16793	8.18643	8.154	8.16546	8.16385	8.16963	8.15629	8.19224	8.14529	8.14259	8.15835	8.13033	8.13108	8.13338	8.12329	8.1549	8.16005	8.1479	8.15617	8.13987	8.16844	8.14128	8.16864	8.12427	8.13979	8.135	8.13804	8.15844	8.15056	8.13048	8.13711	8.11682	8.12278	8.17537
0.2358	8.16839	8.14773	8.15416	8.1495	8.16065	8.16176	8.16622	8.17981	8.16612	8.17836	8.17713	8.16962	8.16929	8.14946	8.16309	8.16953	8.15376	8.1567	8.13793	8.13604	8.1301	8.13679	8.14584	8.14654	8.13196	8.1338	8.13546	8.14458	8.14398	8.16199	8.13508	8.15537	8.13867	8.1515	8.14779	8.13343	8.1083	8.13036	8.11429	8.09803	8.18758
0.236	8.1441	8.14961	8.16738	8.17183	8.16148	8.1553	8.15256	8.16574	8.1714	8.15427	8.1735	8.1626	8.17613	8.15615	8.15225	8.18704	8.15024	8.16257	8.12518	8.11736	8.12848	8.11365	8.14431	8.12142	8.16159	8.13928	8.13454	8.14511	8.1405	8.14677	8.13718	8.13952	8.14567	8.13907	8.12478	8.12111	8.12942	8.13472	8.10603	8.0933	8.1789
0.2362	8.18593	8.1505	8.15232	8.16761	8.15924	8.15508	8.16313	8.16782	8.16531	8.15564	8.15513	8.17042	8.18725	8.1724	8.1651	8.17368	8.1612	8.1529	8.12772	8.10532	8.1308	8.12383	8.14163	8.12321	8.16149	8.14583	8.13886	8.14077	8.14874	8.14042	8.14668	8.13057	8.13341	8.14358	8.13905	8.12093	8.13447	8.12424	8.12034	8.10091	8.16916
0.2364	8.18084	8.1516	8.14924	8.15554	8.17668	8.16334	8.16809	8.16533	8.17881	8.17816	8.19548	8.17945	8.17822	8.1751	8.16019	8.16616	8.15589	8.16168	8.12525	8.11243	8.13681	8.10473	8.15981	8.13527	8.13949	8.14789	8.13738	8.13615	8.13787	8.13179	8.14432	8.13374	8.15664	8.14402	8.15528	8.14148	8.1276	8.13775	8.13264	8.11127	8.18511
0.2366	8.16648	8.15598	8.15827	8.16147	8.17919	8.15069	8.1738	8.17412	8.18309	8.18192	8.19136	8.18531	8.17683	8.16605	8.16023	8.16766	8.16644	8.1582	8.13066	8.11203	8.13388	8.13131	8.16326	8.13855	8.16262	8.13289	8.14948	8.13759	8.13955	8.13692	8.13435	8.14328	8.15184	8.1461	8.12796	8.12838	8.12224	8.14282	8.11	8.11074	8.19069
0.2368	8.18767	8.1597	8.14703	8.16092	8.15701	8.1808	8.17083	8.1852	8.181	8.17397	8.19005	8.18651	8.16528	8.14816	8.18642	8.16543	8.17115	8.15842	8.13181	8.13049	8.12489	8.13128	8.14922	8.15883	8.13159	8.13689	8.14469	8.141	8.14079	8.12673	8.13684	8.1422	8.14037	8.14993	8.14343	8.13053	8.11666	8.10506	8.1118	8.11031	8.18696
0.237	8.16976	8.14388	8.14581	8.17512	8.15468	8.15446	8.15579	8.17417	8.17787	8.17583	8.19428	8.1596	8.16433	8.1773	8.18374	8.19772	8.13842	8.16036	8.14221	8.12309	8.13918	8.10446	8.15111	8.14227	8.13974	8.17283	8.13696	8.16147	8.13408	8.14928	8.12921	8.14007	8.14304	8.14139	8.15238	8.14423	8.13135	8.14178	8.09347	8.12033	8.20189
0.2372	8.19376	8.1466	8.16564	8.15685	8.1729	8.16917	8.17204	8.19192	8.17921	8.15408	8.19419	8.16459	8.16496	8.17042	8.15921	8.17219	8.1381	8.15192	8.12585	8.1302	8.12518	8.13213	8.14879	8.13794	8.15978	8.15467	8.16345	8.13377	8.13583	8.15178	8.1278	8.1258	8.14219	8.1486	8.14933	8.13581	8.11867	8.13268	8.10067	8.11734	8.18521
0.2374	8.17288	8.16269	8.15956	8.14963	8.17662	8.17424	8.15665	8.16416	8.16764	8.16211	8.18305	8.15253	8.17876	8.16565	8.17177	8.17165	8.15533	8.14399	8.13284	8.10551	8.11441	8.12814	8.12706	8.1521	8.14148	8.15186	8.15313	8.13127	8.12289	8.16542	8.14343	8.1171	8.12654	8.14061	8.13363	8.14414	8.10857	8.12491	8.10939	8.11675	8.18778
0.2376	8.17569	8.16886	8.16094	8.15587	8.17593	8.17136	8.16422	8.1638	8.17667	8.18048	8.16878	8.15361	8.18989	8.17998	8.1658	8.15812	8.14789	8.1576	8.14261	8.13083	8.11985	8.11589	8.13581	8.16658	8.13352	8.1457	8.14321	8.13449	8.14501	8.15666	8.14101	8.14458	8.13615	8.12683	8.14352	8.14176	8.12653	8.12106	8.12504	8.10497	8.18681
0.2378	8.17412	8.14743	8.16882	8.16773	8.18074	8.17595	8.13816	8.18915	8.16764	8.17132	8.16505	8.16161	8.16201	8.18479	8.1606	8.15534	8.16387	8.15402	8.16058	8.1285	8.13806	8.13479	8.13935	8.14856	8.14128	8.15611	8.15175	8.14294	8.12627	8.16227	8.14764	8.14302	8.15859	8.13547	8.1319	8.13753	8.1015	8.12836	8.12785	8.10159	8.2037
0.238	8.19086	8.15941	8.17126	8.16123	8.15224	8.1722	8.14197	8.16902	8.18021	8.16519	8.1804	8.16558	8.15133	8.19555	8.16642	8.15185	8.16482	8.15013	8.13265	8.12134	8.14853	8.12703	8.1535	8.1372	8.13878	8.1387	8.15218	8.13848	8.14561	8.15641	8.15513	8.15695	8.14788	8.14538	8.14947	8.13247	8.13461	8.12467	8.1199	8.10616	8.19133
0.2382	8.18467	8.16159	8.1665	8.17086	8.15926	8.16085	8.15854	8.18591	8.17344	8.18022	8.18007	8.15794	8.15747	8.17769	8.19011	8.15702	8.17234	8.16937	8.1266	8.11377	8.13726	8.11638	8.14963	8.13496	8.15685	8.14514	8.15838	8.13163	8.14079	8.13063	8.13413	8.14463	8.16066	8.15026	8.15305	8.11473	8.12512	8.13732	8.1224	8.09108	8.18977
0.2384	8.16448	8.14872	8.15405	8.18208	8.18612	8.15125	8.16523	8.20302	8.17345	8.16596	8.1808	8.16199	8.17378	8.17802	8.16926	8.15419	8.15531	8.14975	8.13544	8.13018	8.1196	8.12244	8.16523	8.14599	8.14369	8.14171	8.14414	8.16253	8.13882	8.15585	8.12999	8.14758	8.14312	8.13596	8.14433	8.1232	8.13005	8.12681	8.10778	8.10981	8.19927
0.2386	8.16558	8.13864	8.14178	8.17382	8.16807	8.17098	8.15743	8.17386	8.15171	8.1724	8.18431	8.16155	8.18025	8.18039	8.15331	8.1719	8.14707	8.14546	8.12829	8.13828	8.1305	8.13434	8.14465	8.15014	8.16298	8.1285	8.13578	8.13813	8.1241	8.15079	8.12918	8.13574	8.14621	8.14849	8.14521	8.132	8.12608	8.13007	8.12417	8.12898	8.19428
0.2388	8.18451	8.14423	8.15092	8.16909	8.17463	8.16152	8.16108	8.17187	8.16586	8.17023	8.18908	8.16305	8.16561	8.18736	8.18048	8.16636	8.15983	8.16694	8.12091	8.11257	8.13111	8.13087	8.13108	8.14184	8.16426	8.16892	8.12935	8.1295	8.14368	8.14545	8.14758	8.13514	8.14315	8.15532	8.13639	8.14027	8.11508	8.1215	8.10849	8.09799	8.18542
0.239	8.17852	8.15368	8.15268	8.1715	8.17382	8.16752	8.16141	8.17124	8.17077	8.16093	8.18322	8.18926	8.17384	8.1719	8.15938	8.17281	8.15974	8.17121	8.12048	8.11089	8.12747	8.13452	8.11935	8.13816	8.15559	8.15409	8.14901	8.14641	8.14292	8.15344	8.13427	8.14618	8.14002	8.13553	8.12648	8.14049	8.13318	8.12992	8.12951	8.09484	8.17619
0.2392	8.18139	8.14011	8.16449	8.16722	8.15266	8.1679	8.15953	8.17007	8.17344	8.17287	8.18139	8.17317	8.17206	8.17448	8.1893	8.16772	8.1632	8.15593	8.13298	8.13114	8.12968	8.15894	8.1258	8.14312	8.14201	8.14054	8.12233	8.13781	8.14898	8.15366	8.14885	8.14437	8.14577	8.14549	8.13833	8.12415	8.14801	8.10698	8.12455	8.10459	8.17955
0.2394	8.19781	8.15395	8.15104	8.17145	8.14966	8.15256	8.16477	8.16281	8.17681	8.1708	8.20543	8.16019	8.17939	8.16944	8.18121	8.16077	8.15823	8.15245	8.12221	8.12405	8.1231	8.15025	8.13512	8.15893	8.15707	8.14259	8.13797	8.12596	8.15546	8.14241	8.13381	8.13252	8.13674	8.1498	8.14554	8.1302	8.13515	8.13003	8.11742	8.10976	8.17486
0.2396	8.18575	8.14811	8.15783	8.15631	8.17747	8.16399	8.16514	8.18367	8.16911	8.16012	8.15874	8.17008	8.16759	8.1628	8.16765	8.17251	8.15335	8.15252	8.11398	8.13452	8.12675	8.10212	8.14785	8.14481	8.14474	8.14608	8.14308	8.11535	8.13406	8.13607	8.14919	8.14309	8.12739	8.13874	8.12767	8.12512	8.13324	8.11717	8.11728	8.10415	8.20189
[truncated: 2,802 more rows]

## Sheet: 1 uM
0.000125	8.23052	8.25985	8.25593	8.28102	8.27966	8.2686	8.25167	8.27998	8.24981	8.27755	8.25072	8.28649	8.26157	8.27987	8.25957	8.28641	8.26593	8.24658	8.27573	8.26924	8.26211	8.27208	8.26897	8.25022	8.24168	8.22467	8.29514	8.32189	8.26897	8.29288	8.28874	8.28853	8.30431	8.28304	8.2709	8.28506	8.28732	8.28498	8.29317	8.28853	8.24197	8.28961	8.26054	8.27605
[truncated: 3,999 more rows]

[truncated: 3 more sheets: 1.5 uM, 2 uM, 2.5 uM]
