# Supplementary material for: Evolutionary fine-tuning of residual helix structure in disordered proteins manifests in complex structure and lifetime
Source: Commun Biol. 2023 Jan 18;6:63. doi: 10.1038/s42003-023-04445-6 (PMC9849366; doi:10.1038/s42003-023-04445-6)
Supplement: Supplementary file 3 — Supplementary Data 1 [file 42003_2023_4445_MOESM3_ESM.zip › Supplementary Data 1/DREB2A R266G/koff R266G 800 mM NaCl.xlsx]

## Sheet: 1 uM
0.00025	8.03195	8.07551	8.04066	8.02526	8.0133	8.05016	7.99409	8.0158	8.02378	7.98625	7.98503	7.9958	8.02515	8.04903	8.01219	8.00994	8.03255	8.03955	8.04592	8.01493	7.98976	8.01509	8.01285	7.97419	7.99725	7.99448	7.98813	7.97959	7.99755	7.97463	8.03501	8.02172	8.01793	7.99479	8.00503	8.03164	8.02823	8.04904	8.02106	8.07225	8.03344	7.99548
0.0005	8.02497	8.09715	8.03884	8.00098	8.01534	8.03997	7.99223	7.99004	8.02093	8.03168	7.98777	8.0075	8.02687	8.04637	7.99966	8.0312	8.02875	8.02078	8.02267	8.03566	7.99659	8.02842	7.99305	7.96766	7.98129	7.96807	7.97237	8.00069	7.98571	7.98676	8.01602	8.05018	8.01789	7.98808	8.02598	8.04314	8.01301	8.02769	8.0103	8.04987	8.05904	8.00605
0.00075	8.03969	8.05668	8.03929	7.98029	8.00714	8.02536	8.01998	7.96807	8.00695	8.0317	7.99561	8.01413	8.04508	8.06217	8.01229	8.04573	8.02083	8.00294	8.04217	8.06217	8.00821	8.03561	7.97382	7.99074	7.98316	7.934	7.96435	7.9861	7.98586	7.99414	7.97404	8.04363	8.02502	7.97776	8.03035	8.03119	7.99971	8.03191	8.02041	8.00702	8.07658	8.02017
0.001	8.05346	8.04781	8.03307	8.00328	8.02705	7.9944	8.00104	8.00757	8.00231	8.00951	8.00233	8.01896	8.05789	8.05646	8.01394	8.05063	8.0305	8.01798	8.03544	8.04815	8.02313	8.02934	7.96218	8.00041	7.97381	7.92739	7.96648	8.00153	8.00517	7.98835	7.98001	8.01797	8.02668	7.9698	8.03922	8.01109	8.01106	8.01686	8.01462	8.00088	8.05774	8.02379
0.00125	8.05699	8.04192	8.01826	8.01562	8.02192	7.99124	8.00704	7.99741	8.01511	8.01106	7.96578	8.02516	8.04281	8.06004	8.01434	8.04722	8.03365	8.03606	8.0422	8.06307	8.0021	8.01858	7.97082	7.98734	7.98251	7.93453	7.9814	7.99016	7.99387	7.99188	8.00201	8.02231	8.03366	7.99396	8.03679	8.01601	8.02563	8.00819	8.0298	8.02266	8.0326	8.04345
0.0015	8.04309	8.04932	8.03793	8.02177	8.02089	8.02128	8.00235	8.00431	8.01301	8.00999	7.96653	8.01658	8.0476	8.05699	8.00897	8.03023	8.02028	8.02885	8.03323	8.0476	8.01541	8.02542	7.98093	8.00035	7.98577	7.97095	7.97332	7.99373	7.97038	7.97428	7.99945	8.03172	8.03318	7.99582	8.02544	8.00871	8.01616	8.0119	8.03506	7.9909	8.03222	8.04828
0.00175	8.03843	8.05272	8.05248	8.00817	8.01699	8.01707	8.01915	7.99046	8.01569	8.00047	8.00442	8.0105	8.03306	8.04303	8.02861	8.03125	8.02008	8.02539	8.02716	8.04465	8.02226	8.02787	7.99789	7.99847	7.98295	7.95297	7.9864	7.9891	7.97847	7.97818	7.99653	8.02673	8.03497	8.00359	8.03126	7.99939	8.00776	8.04398	8.0276	8.01617	8.03361	8.03034
0.002	8.04029	8.04544	8.05729	8.02872	8.01178	8.02803	8.00399	7.99611	8.00575	8.01248	7.98878	8.00208	8.0338	8.03324	8.00745	8.04472	8.02249	8.0248	8.0152	8.02752	8.02079	8.02984	7.99015	7.99351	7.99331	7.95585	7.97977	7.99144	7.99686	7.97792	8.00294	8.02277	8.02178	7.98686	8.01719	8.01151	8.00525	8.03083	8.04183	8.02121	8.03382	8.01265
0.00225	8.03587	8.07285	8.05092	8.02739	8.02021	8.02453	7.98482	7.99539	8.0148	8.01878	7.98334	8.00657	8.03207	8.04095	8.0154	8.04388	8.03028	8.02127	8.01686	8.04451	8.01673	8.03526	8.00557	7.9823	7.97969	7.94899	7.98857	7.98876	7.99051	7.99759	8.00503	8.02651	7.99789	7.99254	8.01607	8.01374	8.01153	8.0301	8.02124	8.02611	8.04045	8.0265
0.0025	8.03857	8.06212	8.04622	8.02372	8.00993	8.01605	7.98957	8.01033	8.00824	8.00382	7.98687	8.01285	8.04945	8.04517	8.01762	8.06283	7.99714	8.04778	8.02812	8.04129	8.00035	8.04469	8.01562	7.99226	8.009	7.94667	7.98607	7.98983	7.98441	7.99361	8.00434	8.02421	8.02639	8.00077	8.01748	8.02665	8.02036	8.03555	8.02135	8.02162	8.03109	8.01122
0.00275	8.04749	8.04489	8.05823	8.01979	8.00469	8.01148	7.98482	8.00937	8.01621	7.99053	7.99363	8.02133	8.03501	8.03359	8.00881	8.06062	8.00917	8.02098	8.04376	8.03739	8.0029	8.04005	8.00718	7.98943	7.98481	7.96554	7.99627	8.00311	7.99917	7.98684	8.00372	8.03059	8.01765	7.9961	8.02196	8.03934	8.01827	8.01343	8.04237	7.99963	8.03095	8.0173
0.003	8.04084	8.04595	8.03872	8.00969	8.01712	8.016	8.01031	8.00038	8.01527	8.0007	7.98021	8.03281	8.02929	8.03488	8.01795	8.04772	8.03193	8.02497	8.03214	8.04954	7.99993	8.02599	7.99483	7.97089	7.9898	7.95971	7.9663	7.99046	7.99185	7.98267	8.03773	8.01527	8.02874	7.99551	8.02544	8.02223	8.00831	8.04323	8.02615	8.02981	8.02827	8.00504
0.00325	8.03949	8.04793	8.05067	8.01126	8.01822	8.00558	8.00653	7.99997	7.99578	8.00241	7.99752	8.02456	8.04071	8.06008	8.01561	8.05483	8.01276	8.02798	8.0195	8.03714	8.00443	8.03551	7.99642	7.99202	7.97983	7.97514	7.9811	7.98625	7.97881	7.9743	8.02883	8.02003	8.0493	7.98631	8.02054	8.02375	8.02054	8.02895	8.02201	8.01341	8.0326	8.02686
0.0035	8.02516	8.03752	8.03959	7.99922	8.00418	8.01125	8.00758	8.00788	8.00084	7.98033	7.98919	8.037	8.03113	8.04121	7.99092	8.04353	8.01957	8.03754	8.02712	8.05414	8.00012	8.02834	8.00141	7.99275	7.98562	7.9652	7.99055	7.988	7.98599	7.9707	7.99807	8.03612	8.03543	7.9749	8.02992	8.01669	8.01439	8.02359	8.01691	8.01008	8.01532	8.03928
0.00375	8.0409	8.04817	8.04129	8.01211	8.01044	8.00815	7.99366	8.00324	7.99794	7.99407	8.01655	8.01012	8.02782	8.02625	7.98435	8.04369	8.03477	8.0306	8.04441	8.02948	8.00711	8.01571	7.99898	7.97848	7.9829	7.95298	7.96317	7.98658	7.9934	7.97573	7.98829	8.02389	8.00614	7.97231	8.02404	8.00447	8.00497	8.01483	8.02804	8.01417	8.02008	8.04292
0.004	8.04462	8.04771	8.0243	8.00888	8.00701	7.99776	8.00978	8.00198	8.01183	8.01119	7.9755	8.03819	8.0316	8.05001	8.01297	8.05593	8.034	8.02387	8.03949	8.04047	8.0245	8.01782	7.98025	7.98739	7.97171	7.96172	7.98046	8.00147	8.00041	7.98039	8.0022	8.03168	8.033	7.99201	8.02756	8.02055	8.01071	8.03204	8.02904	8.01251	8.04997	8.03387
0.00425	8.03242	8.04913	8.02597	8.0216	8.02054	8.00152	8.00995	8.0055	8.01269	8.01252	7.98393	8.02217	8.04209	8.0559	8.0045	8.04913	8.02724	8.02601	8.04175	8.0541	8.01324	8.03268	7.9922	7.99278	7.98392	7.97059	7.9864	7.9999	8.01678	7.98441	8.00519	8.02	8.03572	7.98609	8.04012	8.014	8.01262	8.02769	8.03195	8.0246	8.02695	8.04398
0.0045	8.04705	8.06157	8.02912	8.00317	8.01671	8.00863	8.01051	8.00809	8.01858	8.00214	8.00118	8.01972	8.03354	8.0521	8.01492	8.04066	8.02977	8.02721	8.03939	8.04423	8.01878	8.02129	7.99156	7.98934	7.97849	7.95216	7.97166	7.99702	7.99331	7.99327	8.0074	8.03112	8.02325	8.00555	8.0232	8.01981	8.00737	8.03679	8.02885	8.02972	8.02931	8.04431
0.00475	8.03741	8.01667	8.04345	8.01584	8.00849	8.02312	8.00849	8.00967	8.008	8.02253	7.98578	8.03193	8.03234	8.039	7.99592	8.05045	8.0218	8.04601	8.03336	8.04126	8.01687	8.02562	8.00846	7.99091	8.00497	7.97367	7.97264	7.98802	8.00595	7.98807	8.00241	8.03107	8.02619	8.00434	8.02877	8.01815	8.01675	8.0229	8.02262	8.01514	8.03527	8.0348
0.005	8.03837	8.04822	8.03258	8.01917	8.00869	8.01322	7.99991	8.00769	8.0098	8.01718	7.99119	8.02257	8.0294	8.02718	8.00536	8.04981	8.02344	8.04616	8.02706	8.03946	8.01411	8.02481	8.0055	7.99229	7.99827	7.97379	7.97205	7.98124	7.99416	7.99242	8.00242	8.03204	8.01996	8.00331	8.02029	8.02369	8.00299	8.03651	8.04595	8.0153	8.04344	8.02875
0.00525	8.03801	8.06583	8.02409	8.02298	8.02314	8.02505	7.99847	7.99202	7.98171	8.00749	8.0001	8.01945	8.04154	8.04603	8.00822	8.03286	8.03134	8.02924	8.01982	8.02042	8.01453	8.04346	7.9929	8.00462	8.00001	7.96679	7.97767	7.98988	7.99743	7.99763	8.00809	8.02505	8.01591	8.00966	8.03018	8.02127	8.01488	8.02748	8.03002	8.02845	8.01892	8.03178
0.0055	8.05142	8.05424	8.03883	8.0191	8.03239	8.00679	7.99651	8.006	8.00604	7.99991	7.98412	8.00492	8.035	8.04665	8.01115	8.04195	8.03754	8.03063	8.02469	8.03635	7.99603	8.03274	7.99211	7.97916	7.9918	7.95655	7.97741	8.00867	8.00542	7.97227	8.01733	8.01746	8.03168	7.98806	8.02347	8.02173	7.9975	8.02636	8.03198	8.01354	8.01842	8.04408
0.00575	8.03788	8.05091	8.05406	8.02545	8.02294	8.01027	8.02204	8.00746	8.00504	8.01194	7.98658	8.01401	8.02214	8.04222	8.01811	8.0446	8.02159	8.03319	8.03353	8.03972	8.00573	8.0251	7.97392	7.98177	7.99117	7.97456	7.99569	7.99445	7.99287	8.00178	7.99072	8.02261	8.04962	7.99898	8.02826	8.02964	8.01316	8.03693	8.02772	8.0193	8.03627	8.03763
0.006	8.02858	8.06752	8.03479	8.00483	8.02323	8.02094	8.01722	8.00821	8.00157	7.99888	7.99816	8.00253	8.01886	8.04217	8.00774	8.04635	8.01045	8.04572	8.02697	8.03708	8.00434	8.02737	7.9936	8.00353	8.01054	7.96559	7.98093	8.01124	7.97847	7.99381	8.01034	8.02638	8.0379	8.0102	8.02154	8.02073	8.01957	8.04737	8.05779	8.03033	8.02996	8.0322
0.00625	8.04739	8.04524	8.03853	8.01293	8.02198	8.01094	8.0029	8.00637	8.01146	7.9965	7.99693	8.01353	8.02179	8.03788	8.03309	8.03908	8.01469	8.02824	8.02949	8.03668	8.02508	8.0266	7.977	8.00731	7.99252	7.96367	7.99924	7.99308	7.99479	7.98177	8.00983	8.02534	8.03378	8.00652	8.01647	8.02233	8.02339	8.0355	8.02827	8.00714	8.02487	8.02797
0.0065	8.03763	8.04646	8.04843	8.01866	8.03474	8.02572	7.98346	8.01417	8.01925	8.01987	7.98829	8.01395	8.04256	8.04527	8.01677	8.04734	8.01632	8.03961	8.03083	8.03504	8.02412	8.03995	7.9815	7.99631	7.99272	7.96729	7.98755	7.99784	7.99223	7.97963	8.0042	8.03283	8.03382	8.02621	8.04132	8.01207	8.02171	8.0238	8.04599	8.00478	8.03673	8.05028
0.00675	8.0321	8.06464	8.0369	8.03951	8.02032	8.02711	8.00682	7.99198	8.00982	8.02727	7.99895	8.02737	8.04464	8.05368	7.99807	8.05386	8.02052	8.02455	8.03793	8.04948	8.02679	8.04356	8.00103	7.99599	7.9812	7.95998	7.97731	8.00203	8.00177	7.99752	8.01131	8.01931	8.04141	7.98807	8.03429	8.01143	8.0039	8.02373	8.04555	8.02603	8.03755	8.03801
0.007	8.04082	8.05272	8.04067	8.02932	8.02089	8.02598	8.00212	8.00556	8.00016	7.99949	7.97686	8.0232	8.03229	8.06048	8.02907	8.06729	8.03193	8.02212	8.0331	8.04478	8.03704	8.03708	7.99329	7.99665	7.9921	7.96922	7.9869	7.99893	8.01254	8.00144	8.00752	8.02707	8.03865	7.99002	8.03583	8.01272	8.02064	8.02933	8.03044	8.01939	8.01195	8.02337
0.00725	8.0297	8.04034	8.03564	8.02364	8.02139	8.00387	8.02107	8.00732	8.00182	7.99656	7.99387	8.01265	8.03292	8.04551	8.01292	8.05521	8.02641	8.02627	8.0405	8.04792	8.01123	8.05475	7.99834	7.98423	7.9967	7.96736	7.96687	7.98446	7.99749	7.99009	8.00866	8.02424	8.04066	7.96487	8.02867	8.02665	8.0124	8.02564	8.02601	8.01219	8.0299	8.0463
0.0075	8.04139	8.04338	8.03926	8.01812	8.02368	8.00405	8.01059	8.00908	8.0114	8.0159	8.00086	8.00851	8.03344	8.03063	8.00659	8.04658	8.02184	8.03822	8.03004	8.04605	8.00996	8.0351	7.99537	7.9976	7.9912	7.96898	7.98092	7.98014	7.99886	7.99986	8.00951	8.01322	8.04734	7.99265	8.00486	8.01648	8.02624	8.02275	8.04581	8.00314	8.02152	8.05014
0.00775	8.0336	8.04631	8.05095	8.02672	8.01187	8.00922	8.00503	8.00549	8.0161	8.00824	7.98918	8.02817	8.02539	8.05525	7.99985	8.0303	8.02178	8.02576	8.0355	8.03846	8.01861	8.05047	8.01206	8.00843	7.98777	7.96165	7.99817	7.99865	7.973	7.99344	8.00461	8.02345	8.03417	8.0116	8.02956	8.02998	8.01974	8.02401	8.0337	7.99928	8.02612	8.0491
0.008	8.03203	8.06194	8.04638	8.01283	8.03193	8.01374	8.00794	8.01437	8.01495	7.99994	7.98412	8.01484	8.01483	8.05626	7.99812	8.02665	8.02678	8.03172	8.03601	8.03607	8.01304	8.02728	7.98541	8.00251	8.00608	7.96689	7.98705	8.00465	7.97266	7.97767	8.01893	8.02406	8.03667	8.01275	8.02664	8.01907	7.99814	8.0406	8.04262	8.01416	8.0437	8.0329
0.00825	8.04551	8.05139	8.0349	8.00962	8.02011	8.01751	8.00297	8.01494	8.00961	8.00021	7.98464	8.01392	8.0373	8.04905	7.98913	8.03159	8.04679	8.04032	8.0423	8.04242	8.034	8.02409	7.99073	7.99993	7.97685	7.9642	7.98541	8.00853	7.99542	7.99608	8.02769	8.02117	8.03788	7.99677	8.03181	8.01041	8.01891	8.01468	8.03881	8.02832	8.02944	8.03105
0.0085	8.03485	8.05605	8.04688	8.01164	8.02177	8.0161	8.0204	8.01809	8.00397	8.00122	7.98976	8.02661	8.03266	8.04293	8.00931	8.02208	8.03993	8.02983	8.02061	8.04803	8.02893	8.03578	7.97642	8.00455	8.00098	7.97467	7.99084	8.00341	7.98906	7.97007	7.99888	8.02037	8.01961	8.0062	8.03818	8.02214	8.01158	8.0429	8.03246	8.02813	8.03508	8.0336
0.00875	8.04946	8.05945	8.04979	8.01107	8.03825	8.02942	8.02846	8.01034	8.01395	8.02255	7.99539	8.02605	8.04106	8.04917	8.00507	8.0331	8.03804	8.0365	8.03931	8.03946	8.01759	8.02191	7.99579	7.99417	7.97149	7.9683	7.99911	8.00587	7.99851	7.98087	8.00351	8.02324	8.02615	8.02196	8.02068	8.0021	8.02151	8.02824	8.02809	8.02428	8.04109	8.03026
0.009	8.04593	8.05236	8.02665	8.0252	8.02352	8.04073	8.00632	8.01234	7.9996	8.01101	8.00486	8.03405	8.03025	8.05857	8.01843	8.04669	8.02714	8.03202	8.03382	8.04401	8.02618	8.03815	7.99437	7.99257	7.98823	7.95565	7.98126	8.00416	8.01455	7.98395	8.01881	8.02314	8.03817	8.01517	8.03035	8.01334	8.00857	8.04174	8.03684	8.03298	8.03231	8.03518
0.00925	8.03587	8.04952	8.04346	8.03364	8.02454	8.02686	8.00716	8.00466	8.01017	8.01798	8.00922	8.02019	8.03146	8.05093	8.03106	8.05103	8.0173	8.04267	8.0109	8.04675	8.01442	8.02186	8.00298	8.00668	7.98093	7.97916	7.98829	8.01208	8.00358	7.99066	8.01298	8.00441	8.04058	8.00194	8.03789	8.02422	8.00779	8.03262	8.03598	8.0325	8.0455	8.03869
0.0095	8.02607	8.0324	8.05739	8.01589	8.03652	8.00706	8.0211	8.01053	8.02022	8.01902	7.98503	8.01856	8.02052	8.05221	8.00923	8.04067	8.03019	8.05063	8.01964	8.04622	8.01738	8.03289	8.00199	7.99417	7.99268	7.97826	7.99205	8.01255	7.99954	7.98123	8.01253	8.02849	8.03587	8.00952	8.02485	8.0153	8.01063	8.02309	8.03212	8.02525	8.03306	8.02745
0.00975	8.03498	8.05783	8.04422	8.01659	8.02578	8.01081	8.02085	8.00452	8.00044	8.01454	7.98735	8.03236	8.04385	8.04268	8.02589	8.03759	8.04594	8.05803	8.03377	8.03605	8.0176	8.02969	8.00669	8.00074	7.99031	7.95898	7.98034	8.00971	7.99294	7.97264	8.0189	8.03664	8.05283	8.00136	8.02875	8.02273	8.0145	8.04505	8.04363	8.02157	8.03828	8.04958
0.01	8.03364	8.05006	8.04765	8.02756	8.02986	8.02826	8.01757	8.00922	8.00902	8.0233	7.98101	8.02472	8.04653	8.04944	8.02448	8.04366	8.02837	8.03747	8.03283	8.0578	8.01609	8.03405	7.99952	8.00813	7.98139	7.96869	7.98865	8.00872	8.00344	7.98211	8.00614	8.03514	8.02797	7.99468	8.02732	8.03023	8.00397	8.03218	8.02961	8.02153	8.02787	8.04951
0.01025	8.03457	8.02642	8.03851	8.02459	8.02838	8.01172	8.01548	8.01099	8.00568	8.0098	7.99501	8.00346	8.02705	8.05812	8.01746	8.05455	8.03061	8.05107	8.03495	8.04483	8.01178	8.03245	7.98076	7.99512	8.00735	7.98044	7.9826	8.01377	7.99296	7.9809	8.00383	8.02054	8.0292	8.01047	8.03114	8.02112	8.01876	8.0326	8.04576	8.02403	8.03206	8.04748
0.0105	8.03421	8.05586	8.05222	8.01484	8.02374	8.00156	7.99504	8.00703	8.01082	8.01279	7.97983	8.02762	8.01648	8.05198	8.01031	8.05349	8.0279	8.0237	8.02707	8.05109	7.99932	8.04271	7.98528	7.9951	7.99943	7.9699	7.98091	8.00408	8.01151	8.00612	8.02835	8.01882	8.03043	8.00451	8.03078	8.02849	8.01285	8.02438	8.03925	8.01854	8.02994	8.03037
0.01075	8.04492	8.05751	8.03592	8.02331	8.01786	8.01572	8.01616	8.01498	8.01266	7.99147	7.99446	8.02776	8.03468	8.05904	8.02804	8.05411	8.02694	8.04328	8.03749	8.04073	8.0222	8.03051	7.99142	8.00351	7.99117	7.96386	7.96597	7.99672	8.00229	7.99061	8.01383	8.04114	8.03454	7.99791	8.03021	8.01493	8.01391	8.02724	8.00794	8.00462	8.02489	8.03717
0.011	8.03808	8.04141	8.03956	8.01694	8.01955	8.01102	8.01472	8.00668	8.03015	8.01194	7.99922	8.03371	8.02849	8.05075	8.00841	8.05866	8.02085	8.05558	8.0498	8.0365	8.00965	8.03761	8.00174	8.00347	7.9952	7.96003	7.97255	8.00511	8.00052	7.99147	8.02354	8.03005	8.0441	7.99869	8.02715	8.02115	8.02238	8.05379	8.03439	8.02394	8.01567	8.0475
0.01125	8.04482	8.05719	8.05927	8.03016	8.02764	8.01602	7.99423	8.00992	8.03488	8.00801	7.99614	8.03712	8.02874	8.05466	8.01118	8.05999	8.01777	8.03754	8.03256	8.02579	8.0195	8.04271	7.99816	7.98991	7.99735	7.9627	7.98064	8.0041	7.98756	7.99633	8.01042	8.02713	8.03605	7.99116	8.02333	8.01201	8.02478	8.0555	8.03523	8.02781	8.03988	8.06073
0.0115	8.03112	8.05908	8.05312	8.01358	8.02687	8.0165	8.0188	8.02273	8.01297	8.00205	7.99395	8.02613	8.03883	8.03826	8.02766	8.03862	8.02476	8.02934	8.02599	8.0396	8.01154	8.03955	7.99085	8.00054	7.99851	7.99228	7.99642	8.01546	7.98864	7.9994	8.00655	8.03217	8.03243	8.00657	8.03164	8.02574	8.01522	8.01436	8.02756	8.02164	8.01661	8.04666
0.01175	8.06349	8.06835	8.05471	8.02822	8.02073	8.0111	8.00822	8.00555	8.02539	8.01935	8.00988	8.0303	8.05014	8.04655	8.01233	8.03638	8.03643	8.04058	8.03204	8.04041	8.02749	8.04522	8.00678	8.00101	8.00101	7.97217	7.9947	8.00794	7.97939	7.98755	8.02697	8.01327	8.02742	8.00377	8.03871	8.0282	8.02296	8.04156	8.02322	8.02954	8.03043	8.0524
0.012	8.04471	8.0672	8.04623	8.02108	8.03347	8.01649	8.02357	8.01265	8.01897	8.01199	7.99014	8.01786	8.03702	8.05535	8.00414	8.02858	8.0309	8.03013	8.03388	8.03902	8.00828	8.02801	7.98737	7.99117	7.97625	7.95314	7.98066	8.01291	7.99937	7.98208	8.01453	8.01395	8.04156	8.00468	8.03743	8.01865	8.03704	8.05231	8.03838	8.01171	8.02458	8.05762
0.01225	8.02195	8.08106	8.03665	8.01646	8.02885	7.99814	8.01489	8.01007	8.02057	8.01343	7.98843	8.02748	8.04036	8.05567	8.01972	8.03479	8.03375	8.03461	8.02681	8.03653	8.01661	8.03624	7.99568	7.99562	7.99047	7.96815	7.97183	8.00373	7.97588	7.98443	8.01297	8.0285	8.02153	8.02105	8.03637	8.00711	8.01651	8.02235	8.03432	8.00873	8.0187	8.04049
0.0125	8.04332	8.06477	8.04853	8.03057	8.0224	8.00941	8.01266	8.01448	8.01062	8.00891	7.98389	8.03465	8.03063	8.05231	8.02338	8.05453	8.03278	8.04087	8.0398	8.05421	8.02544	8.02666	7.9697	7.99518	7.99448	7.95829	7.97982	7.99532	8.00742	7.99152	8.01409	8.03277	8.03964	7.99051	8.04366	8.0291	8.01119	8.0205	8.03847	8.03384	8.02041	8.04011
0.01275	8.06409	8.05379	8.03515	8.01443	8.03047	8.02475	8.00758	8.00689	8.01147	8.00295	7.98384	8.02324	8.03511	8.04728	8.01696	8.06018	8.05239	8.04734	8.02516	8.04296	8.02361	8.01236	8.0087	8.0066	7.98003	7.95359	7.97874	7.99736	7.99795	7.99124	7.99562	8.02378	8.03763	8.02444	8.02499	8.02416	8.021	8.01083	8.05785	8.01524	8.02777	8.04417
0.013	8.04286	8.05918	8.04823	8.0346	8.03091	8.02537	8.01	8.01968	8.02042	8.01179	8.00369	8.0331	8.02624	8.04758	8.00545	8.04682	8.041	8.03743	8.04443	8.0537	8.01833	8.03176	7.99064	8.0084	7.98563	7.98118	7.97675	7.99623	7.99671	8.0072	8.00446	8.03224	8.03933	8.00257	8.01815	8.01214	8.01921	8.01586	8.03823	8.02963	8.04309	8.04167
0.01325	8.04579	8.05804	8.04987	8.0205	8.02936	8.01728	8.0372	8.01597	8.02129	8.00789	7.99295	8.04512	8.04277	8.05142	8.00699	8.05319	8.03851	8.0376	8.05443	8.0308	8.02292	8.04666	8.00649	7.99664	8.00027	7.9577	7.99153	8.00813	7.99347	7.98814	7.99978	8.02049	8.03146	8.00058	8.02673	8.00193	8.02467	8.0106	8.03817	8.02254	8.03219	8.04646
0.0135	8.06328	8.06215	8.05558	8.01158	8.03775	8.01945	8.0201	8.00823	8.01482	7.99872	7.99695	8.02645	8.03044	8.06714	8.01278	8.06378	8.03753	8.02299	8.03143	8.04285	8.02995	8.03836	7.99828	8.00847	8.00393	7.96339	8.00335	8.03633	7.99081	7.99281	8.00312	8.03091	8.02691	8.00629	8.02031	8.01957	8.02371	8.03349	8.05093	8.0201	8.03732	8.04078
0.01375	8.05117	8.0517	8.06739	8.00368	8.01999	8.01609	8.02038	8.01646	8.02919	8.0151	8.00029	8.02106	8.0218	8.04813	8.01824	8.05469	8.02177	8.03159	8.04285	8.03374	8.0226	8.03645	8.00002	7.9851	8.01877	7.95621	7.98341	7.99916	7.99973	7.98254	7.99835	8.03028	8.0286	7.99762	8.03703	8.0203	8.00869	8.05483	8.06261	8.02298	8.05227	8.04365
0.014	8.03912	8.06119	8.04782	8.02856	8.01609	8.0054	8.01064	8.00597	8.02967	8.01899	8.00504	8.03601	8.02572	8.04644	8.01203	8.06222	8.02083	8.04217	8.03071	8.04648	8.0011	8.04126	8.00546	8.002	7.9986	7.94988	7.99333	7.9927	8.00568	7.98597	8.00945	8.01725	8.03026	7.9966	8.0414	8.00839	8.02914	8.0515	8.03819	8.02586	8.03881	8.03733
0.01425	8.03634	8.05855	8.03523	8.02035	8.02983	8.02765	8.01593	8.00821	8.01343	8.02065	7.9901	8.0307	8.03542	8.06235	8.00976	8.05995	8.04188	8.03025	8.03965	8.04856	8.01937	8.01322	8.00487	8.00172	8.00535	7.97041	7.9848	8.00821	7.99569	7.98841	8.00846	8.03189	8.03952	7.9976	8.03568	7.99381	8.01869	8.03379	8.04772	8.02629	8.02983	8.04057
0.0145	8.02977	8.05506	8.03687	8.02214	8.02822	8.01675	8.00319	8.00035	8.01555	8.02658	7.99348	8.02769	8.02605	8.06192	8.0149	8.04539	8.03204	8.04271	8.02195	8.0541	8.02421	8.03175	7.99498	7.99768	8.00092	7.96592	7.97953	7.99756	7.98915	8.00862	8.01034	8.04817	8.03738	8.00187	8.0237	8.04508	8.00629	8.0336	8.04044	8.02001	8.0238	8.05733
0.01475	8.03803	8.04101	8.0378	8.02423	8.03487	8.02631	7.99404	8.01673	8.01033	8.02658	7.99413	8.01953	8.03177	8.06764	8.00362	8.05405	8.03938	8.03413	8.03155	8.05556	8.02626	8.03351	8.00304	8.0031	7.99259	7.95772	7.9711	7.9925	7.98484	7.99104	8.02453	8.03648	8.0527	7.99437	8.04541	8.01877	8.01558	8.04049	8.04467	8.01804	8.01911	8.06332
0.015	8.05692	8.04605	8.04695	8.02284	8.01451	8.02935	8.01971	8.00255	8.01609	8.00558	8.00045	8.01321	8.03452	8.05931	8.01143	8.05853	8.03027	8.05712	8.03495	8.0596	8.015	8.04389	8.0002	7.99763	7.99218	7.96229	7.97428	8.00599	7.99508	7.98015	8.0095	8.03838	8.05821	7.9935	8.03225	8.02007	8.02161	8.02088	8.04006	8.02872	8.03646	8.04433
0.01525	8.0458	8.04018	8.04653	8.02574	8.02103	8.0216	8.02057	8.02228	8.0197	8.00916	8.00154	8.01809	8.01961	8.0612	8.00158	8.04581	8.01681	8.04866	8.03674	8.0551	8.01265	8.03857	8.01106	8.01008	7.99226	7.97091	7.98407	8.01567	8.00288	8.00116	8.01636	8.01512	8.05241	8.01123	8.03898	8.03307	8.01286	8.02871	8.03948	8.01486	8.04611	8.04579
0.0155	8.07588	8.01943	8.05193	8.02667	8.03286	8.02243	8.01045	8.00016	8.00242	8.02144	8.01085	8.03718	8.03479	8.06887	8.02092	8.05052	8.0417	8.04019	8.02864	8.05098	8.01346	8.05188	8.00529	7.99767	8.00248	7.96572	7.98609	8.00746	8.00352	7.99785	8.01438	8.03926	8.05068	8.00813	8.05353	8.01098	8.01314	8.01659	8.04391	8.02496	8.04373	8.05281
0.01575	8.04438	8.05246	8.04198	8.04188	8.01949	8.01606	8.00843	8.00368	8.01467	8.00099	8.00998	8.02595	8.02706	8.05796	8.01179	8.03516	8.03536	8.04397	8.03559	8.04618	8.02003	8.02624	8.00643	8.00085	8.00218	7.97941	7.9796	7.9996	7.99286	7.9864	8.00752	8.03254	8.04911	8.00739	8.03994	8.01608	8.02958	8.03943	8.04162	8.02756	8.03128	8.03767
0.016	8.04607	8.05397	8.03868	8.04399	8.02554	8.0415	8.00372	7.99517	8.02396	8.01193	8.01108	8.02327	8.03406	8.0437	8.01115	8.05108	8.03899	8.03839	8.04307	8.04599	8.01512	8.02736	8.00755	8.00693	8.00054	7.98942	7.99688	8.01011	7.99878	7.99165	8.01026	8.02438	8.05975	8.00551	8.05558	8.01112	8.0309	8.03049	8.05743	8.02142	8.03902	8.04611
0.01625	8.04679	8.05571	8.02948	8.03048	8.01417	8.02016	8.00792	8.01241	8.01075	8.00046	7.99431	8.03706	8.03353	8.04686	8.01196	8.05003	8.02211	8.03168	8.04597	8.04958	8.02534	8.02979	8.01092	8.0075	8.02755	7.96379	7.98457	8.00549	8.00354	7.99276	8.01492	8.0298	8.03568	7.98844	8.02724	8.0238	8.02877	8.03409	8.04578	8.03659	8.04193	8.0399
0.0165	8.05676	8.05274	8.02659	8.0358	8.03398	8.00772	8.02001	8.01375	8.01777	8.01926	7.98847	8.01906	8.04493	8.02964	8.00392	8.04139	8.02771	8.05517	8.04009	8.04634	8.0158	8.03474	8.00389	7.99189	8.00784	7.97237	7.98709	8.00552	7.99583	8.01249	8.00839	8.05225	8.05509	8.00835	8.02988	8.03021	8.02049	8.0409	8.03389	8.02884	8.03989	8.04828
0.01675	8.05728	8.0606	8.04663	8.02825	8.04069	8.02514	8.01274	8.01236	8.01042	8.00033	7.99984	8.02433	8.0441	8.04616	8.02857	8.04269	8.02607	8.05098	8.03691	8.0508	8.01495	8.03665	8.00808	7.99878	8.00642	7.97048	7.98558	8.00684	8.01325	7.99111	8.01816	8.03474	8.0546	8.00796	8.02635	8.02655	8.01083	8.04652	8.04647	8.03282	8.04738	8.05068
0.017	8.05763	8.05973	8.04851	8.0186	8.02742	8.02739	8.01811	8.00473	8.00352	8.02514	7.997	8.03532	8.06148	8.04972	8.01119	8.04527	8.03392	8.05036	8.04176	8.04073	8.00138	8.03365	8.00352	7.99446	7.99738	7.98367	8.00192	8.00723	7.99506	7.99026	8.02327	8.02929	8.04235	7.99625	8.03642	8.03051	8.01704	8.0487	8.05604	8.02312	8.03267	8.05403
0.01725	8.04456	8.04134	8.06462	8.0191	8.03367	8.01604	8.01013	8.01275	8.02554	8.01993	8.00432	8.031	8.04134	8.05383	8.00251	8.04927	8.0451	8.03862	8.01508	8.04725	8.01614	8.03983	7.99108	8.01224	7.98444	7.96486	7.98288	7.99281	7.9765	7.99491	8.02308	8.02426	8.04546	8.00738	8.02515	8.02203	8.02277	8.03352	8.03454	8.02183	8.03201	8.04944
0.0175	8.03566	8.04396	8.05565	8.03402	8.03312	8.03305	8.00048	8.01339	8.01599	8.01335	8.01094	8.03927	8.03187	8.04014	8.01057	8.05181	8.04644	8.0287	8.04253	8.05241	8.01421	8.03482	7.99149	8.00433	8.00245	7.97062	7.98208	8.01226	8.00385	7.99257	7.99945	8.02294	8.04731	8.00343	8.03909	8.00212	8.03712	8.03611	8.03577	8.02417	8.02895	8.05318
0.01775	8.04765	8.07838	8.03939	8.03968	8.02077	8.01512	8.00884	8.01524	8.01339	8.01731	8.00575	8.04541	8.03778	8.03624	8.00542	8.05128	8.04296	8.03868	8.0288	8.04507	8.02298	8.04415	8.01128	8.0107	8.00752	7.96949	7.99523	8.01992	8.00477	8.00469	8.01637	8.03408	8.03655	8.0073	8.03652	8.00787	8.01879	8.03867	8.04458	8.02392	8.04332	8.03342
0.018	8.05529	8.05152	8.05838	8.02849	8.02703	8.02887	8.00323	8.01471	8.01465	8.0144	8.00526	8.02294	8.03799	8.05195	8.02743	8.04497	8.03662	8.04398	8.03718	8.05056	8.01443	8.0349	8.0031	8.0079	7.99963	7.97396	7.99391	8.00785	8.01295	7.99868	8.0033	8.0171	8.05098	7.99835	8.01771	8.01688	8.04397	8.03759	8.053	8.02987	8.02888	8.05016
0.01825	8.04	8.05	8.04079	8.0294	8.04077	8.02588	8.00507	8.01194	8.0145	8.00197	8.01954	8.02552	8.03734	8.05733	7.99626	8.04919	8.03865	8.06874	8.04296	8.05177	8.01099	8.05281	8.00205	7.9864	7.98307	7.97165	7.98755	8.00145	8.00597	8.01497	8.02219	8.04142	8.03162	7.99891	8.05019	8.01741	8.03031	8.03713	8.02795	8.03926	8.02895	8.03313
0.0185	8.04899	8.05464	8.04573	8.01769	8.04638	8.02508	7.99759	8.02024	8.00439	8.01046	8.0046	8.03495	8.03419	8.05433	8.01929	8.05415	8.03434	8.03878	8.04255	8.0429	8.02786	8.03418	7.98165	8.02314	8.00362	7.96916	7.99299	8.01194	7.99767	7.99398	8.02877	8.02768	8.0438	8.00357	8.04773	8.0085	8.03	8.04372	8.04248	8.02854	8.03712	8.0332
0.01875	8.04032	8.06287	8.04313	8.03117	8.01443	8.01506	8.01266	7.99783	8.01938	8.01688	8.00888	8.03063	8.03918	8.04862	8.02057	8.06044	8.02969	8.04597	8.02286	8.02977	8.01402	8.03864	8.00494	7.99898	8.01636	7.97004	7.98511	8.00906	8.01215	7.99569	8.01776	8.02715	8.05681	7.99176	8.03506	8.03382	8.02618	8.03366	8.04034	8.02621	8.04119	8.04783
0.019	8.03418	8.0727	8.02928	8.02172	8.02951	8.02924	8.00169	8.00662	8.02611	8.01307	8.01077	8.02959	8.04294	8.06734	8.02777	8.04848	8.04952	8.05118	8.04994	8.05242	8.03528	8.04478	7.99962	7.99889	8.00973	7.96578	7.98007	8.01438	8.00036	7.99773	7.99418	8.03038	8.05543	8.01022	8.03573	8.01076	8.03588	8.03781	8.04891	8.032	8.03889	8.05454
0.01925	8.047	8.05187	8.04264	8.02834	8.03093	8.03802	8.01685	8.01571	8.01207	8.01189	7.99699	8.04122	8.04246	8.06785	8.01055	8.05477	8.05315	8.0399	8.03321	8.05702	8.023	8.03324	7.99975	7.99607	7.99393	7.97432	7.98305	8.02359	7.99431	7.98921	7.98877	8.02536	8.03245	7.99091	8.03136	8.02521	8.00665	8.05909	8.05235	8.03146	8.04346	8.04708
0.0195	8.05548	8.04904	8.05374	8.03791	8.02384	8.02222	8.01562	8.01926	8.02504	7.99635	7.9965	8.0342	8.02837	8.04226	8.01254	8.06481	8.05005	8.02769	8.02833	8.0558	8.01764	8.02106	7.99712	7.99692	8.0076	7.96225	7.99498	8.02381	7.99004	7.98639	8.00753	8.02653	8.06024	8.01097	8.03774	8.00761	8.01031	8.0395	8.0506	8.02581	8.0428	8.05063
0.01975	8.0344	8.05901	8.0489	8.02066	8.02815	8.01407	8.00239	8.02103	8.0149	8.01258	7.99686	8.0456	8.04659	8.05916	8.03095	8.06007	8.0185	8.03744	8.04038	8.06508	8.00756	8.03826	7.99342	8.00135	7.99876	7.97574	7.98392	8.02084	8.01349	7.99642	8.02568	8.02139	8.06148	8.00626	8.06218	8.01789	8.01539	8.04385	8.03847	8.0224	8.03328	8.0514
0.02	8.04719	8.06097	8.04887	8.02954	8.01041	8.01711	8.00622	8.01073	8.00557	8.0168	7.98992	8.03981	8.045	8.06619	8.03918	8.05544	8.03881	8.05725	8.05656	8.05434	8.02232	8.05278	7.99573	7.99158	8.00766	7.99033	7.98866	8.0206	8.00502	8.01164	8.01202	8.03603	8.03578	7.99349	8.04238	8.02399	8.02716	8.04474	8.03346	8.02048	8.04075	8.07036
0.02025	8.05595	8.05437	8.03355	8.01982	8.02365	8.02016	8.01542	8.00321	8.01043	8.01762	7.99469	8.02719	8.0423	8.02784	8.03593	8.05414	8.04927	8.03672	8.05179	8.0489	8.03029	8.0293	8.0111	7.99918	8.00374	7.96161	7.98301	8.01521	8.00881	7.99678	8.02441	8.03875	8.04471	8.0238	8.04168	8.03118	8.02651	8.0432	8.03565	8.02527	8.03099	8.04399
0.0205	8.04998	8.05632	8.05405	8.01846	8.04393	8.01978	8.00438	8.0055	8.00496	8.02768	8.00125	8.02379	8.02855	8.05376	8.01643	8.05511	8.03245	8.03918	8.05407	8.05774	8.02261	8.02765	8.00822	8.00033	8.01276	7.96571	7.98871	8.00201	7.99452	7.99094	8.02588	8.03241	8.04688	8.01375	8.02896	8.03301	8.03608	8.02968	8.04531	8.02008	8.04684	8.05121
0.02075	8.02799	8.05357	8.02819	8.02713	8.03767	8.03342	8.02367	8.0238	8.03408	8.02072	7.99292	8.02448	8.02687	8.04331	8.01326	8.05724	8.03873	8.0485	8.04707	8.06065	8.02813	8.03252	7.99435	8.00562	8.00983	7.96498	8.00127	8.00793	8.01867	8.00795	8.01175	8.04573	8.05131	8.00308	8.0323	8.02982	8.03086	8.01631	8.04518	8.01986	8.02309	8.03422
0.021	8.03765	8.04279	8.0464	8.03391	8.0334	8.01695	8.01715	8.01891	8.02226	8.01169	8.01105	8.02609	8.02702	8.06067	8.01453	8.04061	8.05313	8.05592	8.0338	8.04408	8.02501	8.04042	7.98486	8.01373	8.00748	7.97843	8.0046	8.02228	8.02468	7.99678	8.01046	8.03337	8.04386	8.00436	8.02831	8.01332	8.02567	8.01545	8.03283	8.03439	8.04213	8.04822
0.02125	8.0396	8.05595	8.04474	8.03926	8.03269	8.0157	8.01009	8.00974	8.01792	8.01571	8.00105	8.03726	8.05216	8.05225	8.00761	8.05716	8.03544	8.05068	8.02715	8.0577	8.02474	8.03999	7.99352	8.00575	8.00342	7.97175	7.98503	8.00677	8.01722	8.00474	8.02651	8.02872	8.0489	7.99048	8.03427	8.01243	8.03635	8.02036	8.03444	8.03646	8.0573	8.042
0.0215	8.04871	8.05645	8.05818	8.02339	8.03327	8.03701	8.00816	8.0202	8.02494	8.01027	8.00663	8.03339	8.04445	8.0546	8.02469	8.06926	8.03724	8.05913	8.0493	8.05504	8.04272	8.04586	8.00793	8.00652	8.0091	7.95791	7.9944	8.00291	8.00013	8.01114	8.02643	8.02958	8.05116	7.99838	8.04266	8.02313	8.03082	8.01925	8.03674	8.00992	8.0537	8.05091
0.02175	8.04875	8.0548	8.06095	8.02496	8.03044	8.02797	8.01749	8.00299	8.02829	8.00314	7.99715	8.03854	8.0413	8.0634	8.01628	8.0556	8.0392	8.04446	8.04614	8.02986	8.02771	8.04739	8.00085	8.00626	7.99539	7.98209	7.98949	8.01983	7.98682	7.99481	8.01102	8.01273	8.04107	8.0102	8.05312	8.02053	8.0266	8.04233	8.0477	8.0083	8.04628	8.03434
0.022	8.04724	8.04795	8.05517	8.02336	8.03825	8.01762	8.01792	7.9959	8.0243	8.02766	8.00209	8.02791	8.03563	8.03834	8.02291	8.04953	8.02128	8.04698	8.05257	8.05075	8.04358	8.02705	7.99228	7.99952	7.99842	7.97625	7.99252	8.01514	8.01574	8.0061	8.03365	8.01662	8.04395	8.00753	8.03774	8.03393	8.02674	8.06226	8.05011	8.03462	8.04157	8.04263
0.02225	8.05305	8.06907	8.04622	8.03424	8.03322	8.02313	8.02349	8.02366	8.01113	8.03009	8.00541	8.03328	8.03751	8.05768	8.02558	8.07128	8.02763	8.05053	8.03223	8.04705	8.02083	8.04413	8.01428	8.00408	8.00089	7.97704	8.00262	8.0091	7.98627	8.00079	8.02002	8.04616	8.03244	8.01614	8.04227	8.0122	8.01219	8.05516	8.05306	8.02672	8.03777	8.05521
0.0225	8.05233	8.0589	8.05716	8.02298	8.02843	8.03738	8.0165	8.01956	8.00552	8.01656	8.00244	8.02693	8.03331	8.06525	8.01947	8.04682	8.04205	8.05104	8.03569	8.05531	8.02594	8.04307	8.00519	7.99562	7.98691	7.97268	7.97333	8.01351	7.99908	7.98846	8.01323	8.02819	8.04435	7.99999	8.03293	8.01298	8.02004	8.0425	8.04688	8.02629	8.03626	8.05191
0.02275	8.05656	8.06063	8.05032	8.03197	8.03232	8.03569	8.00946	8.01102	8.01294	8.00596	8.00343	8.03334	8.02974	8.06326	8.01216	8.05803	8.04024	8.0488	8.04716	8.05545	8.02595	8.03967	7.99833	8.00314	8.01816	7.97648	8.0022	8.00582	8.01308	7.9895	8.01323	8.0205	8.0421	8.01175	8.01892	8.02842	8.03191	8.04513	8.05911	8.0187	8.03804	8.06751
0.023	8.05398	8.0627	8.05635	8.0232	8.03768	8.0326	8.02454	8.0079	8.02365	8.00452	8.00619	8.01686	8.03761	8.0554	8.02561	8.0632	8.0376	8.05247	8.03308	8.04826	8.0436	8.05046	8.00715	8.01128	8.02148	7.98139	7.99201	8.00841	8.01557	7.99932	8.00144	8.04471	8.04491	8.00679	8.04338	8.04341	8.02114	8.05477	8.0521	8.01692	8.03008	8.05671
0.02325	8.05081	8.06584	8.06211	8.02459	8.03474	8.02082	8.0065	8.02424	8.01739	8.0285	8.0051	8.0304	8.04269	8.0545	8.02043	8.048	8.03812	8.05633	8.04114	8.05328	8.02919	8.02314	7.98917	8.00091	7.9866	7.98714	7.98787	8.00533	8.00114	7.98713	8.01396	8.02789	8.03063	8.01493	8.03305	8.02111	8.03218	8.04961	8.04417	8.02513	8.04237	8.05235
0.0235	8.03931	8.06783	8.04543	8.03308	8.01993	8.02394	8.0148	8.00872	8.00624	8.01677	8.00802	8.0246	8.04388	8.06127	8.01986	8.05349	8.03339	8.06315	8.04522	8.05747	8.02013	8.03621	8.00641	8.00216	8.00567	7.9636	7.99514	8.01453	7.98736	7.99294	8.0213	8.02491	8.03523	8.01383	8.02594	8.02317	8.02923	8.02836	8.05133	8.02763	8.02763	8.05155
0.02375	8.04731	8.05581	8.04637	8.03516	8.03758	8.01308	8.00862	8.02769	8.01451	8.02917	7.99999	8.0355	8.04139	8.05165	8.01715	8.05883	8.03941	8.04898	8.05222	8.05091	8.02363	8.03772	8.00501	8.00392	8.00816	7.97605	7.9793	8.0146	7.98839	8.00236	8.00544	8.03576	8.04806	8.01162	8.04896	8.02129	8.03304	8.03286	8.06464	8.03434	8.03631	8.05584
0.024	8.05688	8.07109	8.02722	8.02539	8.04256	8.0443	8.02252	8.0192	8.00311	8.02217	7.98665	8.03542	8.02146	8.04172	8.01202	8.05645	8.03792	8.05139	8.04306	8.04749	8.01472	8.03168	8.01325	8.00799	7.97656	7.97324	7.99392	7.99887	8.00654	8.00095	8.02298	8.04358	8.05518	8.01193	8.0387	8.01808	8.02431	8.03083	8.05452	8.01366	8.0552	8.04705
0.02425	8.0448	8.06811	8.06105	8.0265	8.035	8.01404	7.99754	8.00471	8.02138	8.03541	8.00152	8.02808	8.03965	8.06034	8.00925	8.0745	8.04113	8.0551	8.02281	8.06162	8.02385	8.05043	8.01594	8.00184	7.99371	7.9791	7.98545	7.99556	7.99777	8.00683	8.00955	8.02906	8.048	8.0025	8.02855	8.00648	8.02599	8.02323	8.06665	8.03175	8.04404	8.05369
0.0245	8.06497	8.06161	8.0429	8.04882	8.03504	8.02861	8.02079	8.02089	8.02155	8.01212	7.99241	8.04614	8.04012	8.04657	8.01054	8.04388	8.02351	8.04357	8.04719	8.06871	8.02718	8.04146	7.99128	7.98934	8.02238	7.97802	7.98727	8.00774	8.01097	7.99825	8.02053	8.02398	8.04439	8.01995	8.03603	8.00703	8.03598	8.0538	8.06396	8.01313	8.02789	8.04732
0.02475	8.05093	8.07688	8.03616	8.04428	8.02339	8.04686	8.00132	8.01775	8.01389	8.00927	7.99654	8.04333	8.03681	8.05659	8.03735	8.04983	8.03902	8.0474	8.04716	8.04218	8.01961	8.04939	7.99728	8.00362	8.01203	7.98708	7.98394	8.00744	8.00266	7.9943	8.01839	8.03905	8.04227	8.00789	8.03372	8.02174	8.04047	8.04602	8.05409	8.03271	8.04002	8.04443
0.025	8.05734	8.06691	8.03777	8.03485	8.01851	8.03056	8.00696	8.02158	8.0177	8.01688	7.99758	8.02941	8.01716	8.06639	8.03928	8.0723	8.04254	8.04812	8.05174	8.05635	8.0169	8.0471	7.99698	8.00668	8.01724	7.98253	7.99114	8.00967	7.99751	7.9886	8.02005	8.04153	8.04798	8.00355	8.0195	8.03071	8.03714	8.05163	8.03526	8.02317	8.03574	8.04403
0.02525	8.03979	8.06793	8.05834	8.03306	8.03262	8.02764	8.01873	8.01287	8.02514	8.02378	8.01913	8.03621	8.05499	8.06369	8.01684	8.05182	8.03332	8.04973	8.04055	8.05882	8.02684	8.03602	8.00746	8.01414	8.00321	7.96795	7.99003	8.02268	7.99614	8.00166	8.01518	8.04114	8.04665	8.00908	8.04187	8.03274	8.01882	8.03335	8.02334	8.03714	8.02801	8.04763
0.0255	8.0438	8.06814	8.05495	8.02119	8.03076	8.0149	8.0223	8.00976	8.01549	8.03787	8.0165	8.0293	8.04313	8.073	8.03684	8.04629	8.03446	8.05268	8.05463	8.04622	8.03408	8.0462	8.00321	8.02027	8.01503	7.98	8.00628	8.00207	7.9988	8.01814	8.02222	8.05128	8.04009	7.99809	8.04044	8.0141	8.01709	8.03823	8.03182	8.02369	8.04394	8.06167
0.02575	8.07227	8.05234	8.0633	8.03069	8.02937	8.03842	8.01683	8.00664	8.03502	8.02314	7.99686	8.02739	8.03451	8.06293	8.02804	8.06065	8.0372	8.06707	8.03817	8.0693	8.02371	8.0381	8.01794	8.01955	8.00647	7.98993	7.98962	8.01617	7.99704	8.0185	8.00798	8.04599	8.03864	8.00735	8.03727	8.01877	8.03726	8.0467	8.04377	8.0337	8.04338	8.06286
0.026	8.07309	8.06948	8.05847	8.03844	8.04044	8.0356	8.0143	8.00085	8.04264	8.02738	7.99281	8.03488	8.03517	8.06532	8.02904	8.05635	8.048	8.05544	8.05728	8.05598	8.01761	8.04183	8.00567	8.00848	8.00179	7.97892	7.97697	8.0018	7.99773	8.00747	8.00707	8.05144	8.05307	8.02398	8.03393	8.02666	8.03723	8.05049	8.05617	8.03322	8.04251	8.05412
0.02625	8.05277	8.06938	8.04993	8.03989	8.03773	8.03598	8.03165	8.01844	8.01982	8.02825	7.99698	8.05251	8.05046	8.05745	8.00623	8.06394	8.02828	8.05151	8.0489	8.05996	8.02676	8.04122	8.01606	8.00824	8.00409	7.97298	8.00037	8.00839	8.00723	7.98715	8.0129	8.04196	8.05173	8.01739	8.04104	8.00976	8.02373	8.04079	8.04445	8.03214	8.03935	8.07222
0.0265	8.05497	8.06586	8.0382	8.04438	8.02957	8.02749	8.02437	8.01818	8.04295	8.02893	8.00769	8.0595	8.05271	8.05877	8.02072	8.07724	8.03895	8.02407	8.03859	8.04941	8.04047	8.04845	8.00507	8.01278	8.00317	7.97799	7.9853	8.03342	8.01218	7.99871	8.01468	8.02601	8.04616	8.01608	8.04325	8.02661	8.02536	8.04031	8.05584	8.04387	8.06052	8.05521
0.02675	8.05508	8.06562	8.04627	8.03293	8.01733	8.03401	8.00999	8.00522	8.02426	8.01184	7.99361	8.03302	8.03907	8.06232	8.02002	8.06492	8.0386	8.02421	8.053	8.05928	8.04391	8.0507	8.01334	8.0193	7.99345	7.99266	8.0036	8.02865	8.00707	7.98671	8.02414	8.03991	8.05102	7.99854	8.02813	8.01537	8.03874	8.02867	8.05191	8.03118	8.0344	8.05277
0.027	8.05529	8.07363	8.03847	8.02787	8.02705	8.03423	8.03469	8.0124	8.02536	8.00043	8.00888	8.04353	8.03734	8.06891	8.0215	8.05984	8.0183	8.032	8.04594	8.06454	8.03048	8.04615	8.01744	7.99438	7.99805	7.98434	7.99523	8.00671	8.00796	8.00021	8.01828	8.03749	8.04574	8.00969	8.03006	8.01666	8.02996	8.04546	8.03644	8.02241	8.03975	8.05838
0.02725	8.04576	8.05785	8.06422	8.03584	8.0377	8.03339	8.01422	8.01276	8.0233	8.02541	8.00571	8.03889	8.03708	8.06031	8.02557	8.05018	8.03112	8.03973	8.02905	8.05456	8.02498	8.04346	7.99894	8.00185	8.01944	7.96865	7.98923	8.01607	8.00961	8.00776	8.02434	8.03893	8.05597	8.00797	8.03176	8.01591	8.04181	8.05605	8.03738	8.02625	8.0329	8.04271
0.0275	8.03928	8.06457	8.05628	8.03466	8.03587	8.03878	8.01352	8.01971	8.03572	8.02788	8.01852	8.03733	8.04028	8.05719	8.03852	8.06477	8.02298	8.04331	8.03545	8.05016	8.01388	8.04614	8.02384	8.02962	8.02483	7.98304	7.98944	8.01777	8.00191	8.00603	8.02362	8.03865	8.04048	8.01431	8.0427	8.01462	8.01699	8.04137	8.04033	8.03465	8.03338	8.04525
0.02775	8.04847	8.06267	8.05784	8.03413	8.03698	8.04134	7.99974	8.02105	8.02232	8.01904	8.01369	8.04924	8.05102	8.05859	8.02789	8.06921	8.028	8.04032	8.03782	8.05374	8.03308	8.04554	8.00415	8.00913	8.00962	7.98037	8.00498	8.02736	8.00777	8.01457	8.02356	8.04569	8.04452	8.00211	8.03551	8.01022	8.02364	8.04277	8.04537	8.03155	8.04799	8.05001
0.028	8.04127	8.07793	8.06031	8.04203	8.03357	8.02241	8.02183	8.01768	8.01527	8.01368	8.0131	8.03716	8.05164	8.06243	8.02678	8.05262	8.04995	8.06207	8.05131	8.05943	8.03176	8.03931	8.02329	8.00705	8.0172	7.97073	7.99034	8.01338	8.00935	8.01759	8.02724	8.02848	8.05254	8.02241	8.04316	8.03235	8.03905	8.03783	8.04163	8.02281	8.05917	8.04414
0.02825	8.05725	8.08825	8.05553	8.03651	8.04206	8.02258	8.01735	8.01062	8.01818	8.01449	8.0118	8.03824	8.05132	8.07963	8.02248	8.05808	8.05912	8.05642	8.0425	8.06537	8.01896	8.03799	8.01208	8.01561	8.02365	7.99592	7.98548	8.0017	7.99534	7.99922	8.026	8.03172	8.06304	8.01059	8.03703	8.02581	8.0297	8.04284	8.04629	8.02837	8.0367	8.07156
0.0285	8.07604	8.06238	8.04842	8.03112	8.02342	8.04118	8.02958	8.02493	8.0286	8.00444	8.00896	8.04757	8.05476	8.07027	8.03118	8.05989	8.0352	8.05171	8.04251	8.05521	8.03326	8.02887	7.99921	8.00789	8.03063	7.98875	8.01379	8.02515	8.00088	8.02539	8.01814	8.03382	8.05384	8.0107	8.0389	8.00816	8.02233	8.0378	8.04226	8.03316	8.04022	8.0472
0.02875	8.04217	8.05865	8.0582	8.03861	8.03131	8.03347	8.02419	8.03104	8.02821	8.01375	8.00262	8.02419	8.02787	8.06264	8.01915	8.06061	8.03716	8.04348	8.0508	8.04378	8.03901	8.04144	8.00076	8.03044	8.00903	7.97112	8.01204	8.01187	8.01446	8.00181	8.0233	8.02979	8.06057	8.00883	8.04103	8.00674	8.04053	8.05354	8.04903	8.0404	8.02174	8.05112
0.029	8.05377	8.06629	8.04517	8.04419	8.0397	8.02519	8.0233	8.04547	8.02253	8.00717	7.99987	8.02371	8.02469	8.07439	8.01692	8.06805	8.04196	8.05166	8.05812	8.04246	8.0212	8.04826	8.02431	8.03054	8.00004	7.97282	8.00615	8.02924	8.00895	7.99597	8.01096	8.03507	8.04018	8.01057	8.05248	8.02044	8.02831	8.04233	8.06717	8.02144	8.06245	8.04818
0.02925	8.05407	8.05377	8.0624	8.03429	8.04192	8.03129	8.02817	8.03445	8.00705	8.0232	8.01356	8.02069	8.04124	8.07464	8.03786	8.05046	8.0338	8.05847	8.05372	8.03906	8.03068	8.05367	8.01517	8.01629	8.00518	7.97558	7.98518	8.00908	8.01186	8.00806	8.02559	8.04853	8.04332	8.00327	8.04956	8.03675	8.0326	8.03044	8.05043	8.02833	8.027	8.04515
0.0295	8.04909	8.06262	8.0736	8.03727	8.04737	8.02767	8.02452	8.03455	8.01995	8.01519	8.00419	8.038	8.03659	8.07008	8.04484	8.07211	8.03597	8.05758	8.04886	8.05809	8.02407	8.03805	8.0249	8.02661	8.0122	7.98601	8.0099	8.01688	7.99054	8.00959	8.02847	8.04311	8.03621	8.01816	8.0542	8.01709	8.04583	8.05381	8.03147	8.0264	8.04813	8.06958
0.02975	8.05402	8.06375	8.05718	8.02831	8.02651	8.04037	8.02375	8.02116	8.02437	8.02607	7.99067	8.02307	8.02816	8.06871	8.03309	8.06269	8.0517	8.05803	8.05204	8.06659	8.01945	8.048	8.00904	8.02233	8.00299	7.99016	8.00726	8.01363	8.01134	8.00247	8.0286	8.02514	8.05499	8.01411	8.0615	8.01508	8.02722	8.05488	8.06431	8.02529	8.03606	8.04111
0.03	8.05677	8.07391	8.05989	8.0447	8.04517	8.0324	8.02665	8.02807	8.01441	8.03464	8.01116	8.04019	8.05117	8.06363	8.02587	8.05931	8.02843	8.04294	8.04299	8.05187	8.02385	8.0568	8.00575	7.99268	8.01599	7.99533	7.99831	8.00443	7.99789	8.01618	8.02402	8.0311	8.05674	8.01894	8.0482	8.00906	8.02851	8.05695	8.04503	8.0388	8.0378	8.04596
0.03025	8.05037	8.05641	8.05171	8.04959	8.05168	8.03556	8.02076	8.02672	8.02008	8.0182	8.01155	8.04651	8.03628	8.06481	8.0182	8.06041	8.0501	8.05619	8.04675	8.04581	8.03213	8.05996	8.01321	8.00471	8.00909	7.9778	7.97431	8.02457	8.01342	8.01564	8.02219	8.03087	8.0406	8.00952	8.04245	8.02405	8.00716	8.03858	8.06219	8.04826	8.05322	8.05917
0.0305	8.0617	8.06169	8.0448	8.05259	8.04721	8.01937	8.02713	8.01651	8.02759	8.03297	8.00317	8.03838	8.04398	8.07576	8.02425	8.06417	8.04084	8.05912	8.0278	8.05173	8.02573	8.04774	8.02376	8.01009	8.00989	7.98303	7.98887	8.02071	8.01272	8.00283	8.02279	8.03378	8.04853	8.0073	8.05344	8.02511	8.02775	8.03006	8.04634	8.04089	8.0494	8.04113
0.03075	8.0422	8.07604	8.05781	8.03425	8.03546	8.03684	8.01992	8.02233	8.02809	8.0215	8.00104	8.03521	8.05468	8.06885	8.00916	8.0615	8.06018	8.04819	8.02819	8.06524	8.01854	8.04134	8.02572	8.01777	8.00235	7.99355	8.00641	8.01706	8.00452	8.00967	8.02373	8.04122	8.03875	8.00437	8.04943	8.02732	8.02867	8.03877	8.04391	8.01225	8.03923	8.05728
0.031	8.04142	8.06219	8.04761	8.03544	8.02846	8.04686	8.02351	8.02632	8.02092	8.02274	8.0021	8.02562	8.04227	8.06864	8.03094	8.04316	8.02863	8.0506	8.04068	8.05157	8.02362	8.06162	8.00789	8.0095	7.99727	7.98904	8.01411	8.00832	8.00804	8.01747	8.01732	8.03781	8.03596	8.02062	8.05829	8.03695	8.02978	8.03903	8.03498	8.03562	8.03712	8.05378
0.03125	8.0481	8.07221	8.04776	8.0466	8.02891	8.04707	8.01757	8.00639	8.02062	8.00464	8.01024	8.02956	8.04573	8.05952	8.02676	8.06229	8.04365	8.0402	8.04297	8.05384	8.03042	8.03769	8.01915	8.03161	8.00265	7.98391	8.00394	8.0138	8.01186	7.99745	8.01536	8.03008	8.04311	8.014	8.04419	8.03495	8.02043	8.03424	8.05767	8.03345	8.04207	8.04809
0.0315	8.05963	8.06126	8.0676	8.03515	8.02675	8.02645	8.0276	8.02031	8.03035	8.00892	8.00733	8.03242	8.04856	8.06583	8.04366	8.061	8.05091	8.05408	8.03595	8.06258	8.02841	8.04438	8.02916	8.01469	8.01167	7.9858	7.98378	8.01592	8.02128	7.98643	8.02285	8.03403	8.03657	8.02768	8.04225	8.02274	8.01403	8.04096	8.03672	8.0484	8.04455	8.04108
0.03175	8.04993	8.08473	8.04264	8.04728	8.02321	8.0251	8.01421	8.03511	8.01483	8.00321	7.99917	8.04337	8.03209	8.0807	8.04387	8.05067	8.04752	8.04885	8.0335	8.05425	8.02749	8.03877	8.01868	8.01976	8.01124	7.97818	7.98773	8.02958	8.01163	8.00448	8.02721	8.032	8.03683	8.0282	8.03041	8.04235	8.02337	8.05895	8.03191	8.02813	8.03915	8.0534
0.032	8.05089	8.0663	8.06472	8.04611	8.03297	8.03549	8.02778	8.04396	8.02859	8.01407	8.01194	8.03627	8.04216	8.07163	8.0252	8.04716	8.04224	8.04614	8.03227	8.06022	8.02849	8.04507	8.03608	8.01832	8.01025	7.98502	7.99781	8.01632	8.01939	8.01437	8.02941	8.02597	8.03765	8.02113	8.04463	8.02803	8.0439	8.04118	8.0508	8.03506	8.0559	8.05769
0.03225	8.0537	8.06558	8.05904	8.04584	8.05708	8.03079	8.01283	8.0258	8.02002	8.02781	8.01392	8.04037	8.04095	8.05801	8.02078	8.05116	8.04376	8.05335	8.05439	8.06107	8.02853	8.04988	8.01662	8.00748	8.00909	7.98171	8.0029	8.00836	8.02288	8.01484	8.03011	8.03945	8.04039	8.01312	8.04169	8.03438	8.02937	8.03437	8.05343	8.04016	8.0479	8.05402
0.0325	8.06248	8.08467	8.05373	8.04558	8.02791	8.03745	8.01361	8.04359	8.02407	8.02368	8.0025	8.04182	8.05301	8.0494	8.02096	8.06707	8.04019	8.05564	8.06364	8.06457	8.04524	8.05041	8.00835	8.01047	8.02615	7.97693	7.99169	8.00552	8.01304	8.00336	8.02585	8.03984	8.06306	8.01374	8.06175	8.01374	8.02161	8.03769	8.04623	8.03278	8.05415	8.04768
0.03275	8.05157	8.08224	8.05835	8.05173	8.03237	8.04179	8.02463	8.03575	8.03691	8.03037	8.00565	8.04622	8.0483	8.05282	8.00698	8.05935	8.04984	8.04321	8.05392	8.05903	8.04411	8.04108	8.01516	8.02256	8.00694	7.98099	7.99614	8.02457	8.00848	8.01999	8.0166	8.04093	8.06989	8.00334	8.05633	8.03327	8.0206	8.03895	8.05039	8.03426	8.03668	8.04098
0.033	8.03858	8.0782	8.06358	8.05119	8.03516	8.04318	8.02617	8.01165	8.01684	8.02165	8.0095	8.05376	8.05607	8.05836	8.00467	8.06831	8.04217	8.05577	8.0553	8.0702	8.04206	8.06063	8.03291	8.00973	8.01787	8.00067	7.99147	8.01138	8.00479	8.00188	8.02762	8.04904	8.04661	8.0158	8.05535	8.03634	8.0406	8.04404	8.05326	8.03985	8.04303	8.06101
0.03325	8.04416	8.06863	8.05913	8.04176	8.02309	8.04739	8.03015	8.02348	8.02614	8.02578	8.02222	8.04861	8.0533	8.06792	8.03576	8.06878	8.05669	8.06176	8.05922	8.08052	8.03512	8.05049	8.00372	7.99275	8.02225	7.9953	8.00056	8.01301	8.01206	8.01294	8.03806	8.04648	8.04214	8.00354	8.03669	8.02608	8.03876	8.0527	8.04316	8.04761	8.05331	8.06132
0.0335	8.07391	8.08302	8.07456	8.04581	8.03257	8.03477	8.03061	8.01551	8.02647	8.03785	8.02342	8.04301	8.04964	8.05677	8.03527	8.06577	8.05127	8.06836	8.064	8.06787	8.01859	8.0598	8.00661	8.01919	8.03631	7.98255	8.01641	8.01662	8.01613	8.01718	8.03045	8.06328	8.04308	8.01466	8.04505	8.03318	8.03859	8.04522	8.06271	8.04573	8.04338	8.06274
0.03375	8.06324	8.0779	8.06193	8.04547	8.03853	8.03132	8.01471	8.01826	8.02399	8.02969	8.02449	8.04335	8.04433	8.05363	8.03755	8.07548	8.06599	8.06722	8.04965	8.07266	8.03611	8.06476	8.021	8.00774	8.03516	7.99856	8.01904	8.01096	8.01727	8.0116	8.03316	8.05759	8.04325	8.02333	8.06588	8.03147	8.03437	8.05952	8.04821	8.03299	8.04888	8.06504
0.034	8.07563	8.08312	8.06701	8.04093	8.03057	8.02247	8.01537	8.01677	8.01118	8.02081	8.00485	8.03468	8.03619	8.05465	8.02464	8.06772	8.05695	8.05645	8.04858	8.07167	8.03093	8.05666	8.02208	8.01013	8.01272	7.99778	8.00187	8.02254	8.03165	8.00937	8.01303	8.05127	8.03533	8.01936	8.04898	8.04159	8.04779	8.04617	8.06558	8.02583	8.05471	8.06242
0.03425	8.06211	8.0703	8.06214	8.03597	8.0174	8.03548	8.0169	8.02703	8.01706	8.03092	8.02118	8.04234	8.03121	8.0533	8.0245	8.05776	8.06168	8.05587	8.04368	8.0589	8.02265	8.05969	8.022	8.01338	8.02316	7.97133	8.00584	8.01749	8.01553	8.00423	8.0313	8.06611	8.05231	8.00847	8.05266	8.05045	8.02157	8.03239	8.04882	8.02228	8.06015	8.0413
0.0345	8.04651	8.08319	8.0526	8.04284	8.04345	8.03359	8.01023	8.02848	8.01059	8.02588	8.01859	8.03289	8.03323	8.05104	8.02256	8.05698	8.0537	8.05452	8.05072	8.03579	8.04074	8.05276	8.02607	8.0181	8.01071	7.98731	8.00582	8.01752	8.0055	8.004	8.03983	8.04349	8.06398	8.02573	8.0383	8.03113	8.01924	8.06142	8.04373	8.04733	8.0437	8.06416
0.03475	8.05433	8.09022	8.0464	8.0371	8.0457	8.02393	8.02094	8.03066	8.02409	8.02452	8.01416	8.03345	8.03263	8.05587	8.02639	8.04371	8.05064	8.05368	8.05215	8.06241	8.02948	8.04196	8.0126	8.013	8.02279	7.98158	7.995	8.02177	8.01678	8.01558	8.04022	8.03704	8.04914	8.02755	8.03984	8.03049	8.03003	8.05811	8.04008	8.01608	8.06626	8.068
0.035	8.05816	8.08367	8.06758	8.05075	8.04021	8.03798	8.03148	8.04139	8.02389	8.01321	8.02395	8.02288	8.02383	8.05493	8.02941	8.04773	8.05447	8.07042	8.05803	8.05736	8.01865	8.04222	8.0069	7.99822	8.02404	7.98703	7.99568	8.01499	8.01187	8.004	8.02506	8.04887	8.04242	8.01227	8.03773	8.02971	8.0234	8.03512	8.07675	8.02563	8.04372	8.04118
0.03525	8.07287	8.07418	8.05953	8.05015	8.03941	8.04497	8.03669	8.03424	8.02355	8.02771	8.01969	8.03193	8.03888	8.04449	8.02475	8.04957	8.04635	8.04478	8.05264	8.06581	8.02515	8.04374	8.01169	8.00844	8.01815	7.99647	8.00136	8.01855	8.01701	7.99601	8.03431	8.05045	8.03323	8.01641	8.04637	8.0449	8.02544	8.02861	8.06644	8.0341	8.04515	8.05893
0.0355	8.06947	8.06874	8.06551	8.04908	8.04217	8.03605	8.02488	8.03561	8.0325	8.03374	8.01471	8.03311	8.0645	8.05422	8.03119	8.05914	8.04494	8.06097	8.04716	8.06749	8.03637	8.05268	8.02114	8.00321	8.03155	7.98147	8.00064	8.02021	8.01389	7.99876	8.02222	8.04526	8.03721	8.01476	8.04536	8.0423	8.02045	8.04571	8.05552	8.04643	8.06646	8.04374
0.03575	8.04583	8.07057	8.07291	8.04332	8.04618	8.03329	8.02343	8.01557	8.01957	8.01181	8.01135	8.05307	8.05842	8.05638	8.02862	8.0518	8.0453	8.06126	8.04654	8.06343	8.0221	8.05825	8.02838	8.00707	8.03448	7.9878	8.00032	8.00648	8.01314	8.01806	8.03723	8.02148	8.03368	8.02567	8.04699	8.03665	8.01452	8.04005	8.04394	8.03996	8.04245	8.04948
0.036	8.04091	8.06819	8.05888	8.0411	8.05422	8.03773	8.02896	8.02983	8.01131	8.02729	8.01203	8.02886	8.06974	8.06456	8.03529	8.06767	8.0367	8.04406	8.04552	8.05459	8.02002	8.06785	8.01409	8.01292	8.02692	7.98309	8.00385	8.01532	8.0108	8.00637	8.02939	8.04256	8.05223	8.01701	8.06395	8.03548	8.02769	8.04298	8.06984	8.03371	8.06032	8.0588
0.03625	8.04847	8.09572	8.06419	8.03885	8.03648	8.03795	8.02526	8.02278	8.02895	8.02558	8.00623	8.04238	8.03533	8.04876	8.02786	8.06196	8.05176	8.04157	8.04895	8.0754	8.02788	8.05309	8.01637	8.0198	8.01194	7.96685	8.00404	8.01838	8.00609	8.01859	8.03565	8.03744	8.04836	8.01848	8.04246	8.03177	8.02599	8.04864	8.0499	8.0295	8.0506	8.05152
0.0365	8.0614	8.06998	8.07304	8.05434	8.04826	8.04684	8.0274	8.03778	8.03554	8.02884	8.02422	8.03576	8.05487	8.05616	8.03193	8.05304	8.05929	8.05263	8.06147	8.06303	8.02838	8.04841	8.02018	7.9992	8.02488	7.98816	8.00679	8.01413	8.00018	8.00524	8.02332	8.03368	8.039	8.01118	8.0499	8.02847	8.04116	8.04894	8.04399	8.03539	8.05992	8.05682
0.03675	8.05772	8.07126	8.05685	8.06478	8.04535	8.04725	8.02882	8.02789	8.04312	8.02118	8.00595	8.03988	8.04295	8.04966	8.05211	8.05498	8.05424	8.05045	8.05581	8.05408	8.04762	8.04415	8.01356	8.0073	8.01929	8.01123	8.01215	8.0137	8.0085	8.00919	8.01797	8.03199	8.05461	8.01639	8.05323	8.05206	8.038	8.04585	8.05133	8.03294	8.05285	8.049
0.037	8.03996	8.09308	8.06442	8.05597	8.03709	8.0506	8.02765	8.0185	8.0196	8.02751	8.01675	8.0589	8.04662	8.06771	8.03001	8.04575	8.04619	8.02916	8.05783	8.05165	8.02761	8.0404	8.00845	8.01446	8.02452	7.97212	8.01341	8.01497	8.00604	8.01167	8.02023	8.04763	8.04708	8.02095	8.04612	8.0223	8.04761	8.03507	8.04621	8.03443	8.04368	8.06631
0.03725	8.07839	8.07999	8.06148	8.04917	8.0342	8.03827	8.01411	8.03733	8.0219	8.02417	8.02147	8.03274	8.05225	8.06887	8.03469	8.07144	8.05024	8.05229	8.05123	8.06318	8.03609	8.06047	8.02773	8.01216	8.01545	7.982	8.00247	8.02092	8.00716	8.009	8.02815	8.04436	8.05503	8.01165	8.0515	8.03994	8.02753	8.05974	8.05019	8.04967	8.04279	8.04092
0.0375	8.06157	8.06779	8.05984	8.05266	8.04846	8.03243	8.01921	8.04191	8.03083	8.02993	8.02666	8.03742	8.03574	8.07216	8.02783	8.065	8.06894	8.04913	8.0528	8.06015	8.02582	8.06397	8.03464	8.01917	8.0118	7.99321	7.99753	8.02529	8.00933	8.02769	8.03241	8.04507	8.05074	8.03452	8.05234	8.03751	8.02394	8.05099	8.04224	8.03747	8.0418	8.0496
0.03775	8.06998	8.07945	8.07004	8.05737	8.04586	8.03199	8.02554	8.0233	8.01828	8.02763	8.02401	8.02507	8.0536	8.06747	8.0322	8.05665	8.05892	8.04877	8.04767	8.06653	8.02522	8.06077	8.03162	8.01459	8.03541	7.98151	8.00402	8.01864	8.02819	8.01302	8.0458	8.04175	8.06744	8.02025	8.04622	8.04298	8.02886	8.03894	8.04859	8.03315	8.06515	8.068
0.038	8.05931	8.06858	8.06931	8.04103	8.05221	8.04272	8.0287	8.00938	8.02995	8.03596	8.01389	8.03768	8.03841	8.04681	8.037	8.07004	8.06176	8.05513	8.05651	8.06695	8.04602	8.06868	8.02178	8.01002	8.00968	7.98126	7.99667	8.03146	8.01138	8.01928	8.03105	8.03237	8.0537	8.02627	8.04164	8.03935	8.03389	8.04647	8.05922	8.04419	8.04253	8.04031
0.03825	8.06417	8.08806	8.07146	8.04965	8.04814	8.03371	8.02804	8.0388	8.02833	8.0366	8.01979	8.04242	8.0649	8.06636	8.04104	8.07027	8.04761	8.05563	8.03532	8.06574	8.03177	8.05542	8.02907	8.01162	8.02451	7.98887	7.9987	8.03269	8.01931	8.00585	8.02247	8.02022	8.05139	8.02247	8.05242	8.04333	8.03046	8.02797	8.06952	8.04902	8.05815	8.0703
0.0385	8.05747	8.07319	8.08662	8.04623	8.03263	8.04942	8.02827	8.04323	8.03129	8.02878	8.02637	8.04744	8.07767	8.05352	8.04461	8.06372	8.05887	8.04694	8.04524	8.07399	8.02842	8.05409	8.03053	8.00859	8.03927	7.99063	8.00956	8.03071	8.01392	8.0073	8.03822	8.04576	8.03846	8.02511	8.05043	8.05185	8.02992	8.05197	8.0588	8.04852	8.03778	8.0681
0.03875	8.05383	8.08693	8.06405	8.03027	8.03585	8.04834	8.02821	8.03318	8.03428	8.0349	8.01139	8.02788	8.04024	8.06955	8.03184	8.05759	8.04967	8.0498	8.05418	8.06027	8.02525	8.05592	8.01157	8.01072	8.02636	8.01317	8.00261	8.01809	8.01325	8.00887	8.03211	8.03847	8.03717	8.02344	8.03716	8.04711	8.04126	8.04781	8.05346	8.03759	8.04699	8.04121
0.039	8.08856	8.09966	8.09372	8.05341	8.05441	8.03214	8.02028	8.02649	8.04045	8.02425	7.99322	8.03743	8.04431	8.0573	8.03376	8.05983	8.04867	8.0563	8.0489	8.06447	8.0397	8.05295	8.02649	8.02636	8.0378	7.99272	8.00991	8.02475	8.0128	8.00492	8.03571	8.05337	8.06327	8.0215	8.03261	8.03932	8.02144	8.05246	8.04676	8.03933	8.05772	8.06142
0.03925	8.07658	8.08387	8.07359	8.05826	8.05593	8.03521	8.01431	8.03492	8.04412	8.03404	8.01169	8.03671	8.04353	8.07252	8.03177	8.06761	8.0365	8.04348	8.06129	8.06329	8.03261	8.06255	8.02582	8.02122	8.03661	7.99177	8.00201	8.03213	8.02204	8.01965	8.04264	8.04878	8.04818	8.03143	8.05849	8.04084	8.02825	8.03711	8.04517	8.03587	8.07079	8.04854
0.0395	8.07068	8.06959	8.06271	8.05545	8.04584	8.03409	8.02453	8.04671	8.02076	8.03928	8.00809	8.02875	8.05904	8.08002	8.02788	8.06533	8.05204	8.04564	8.04927	8.04465	8.05106	8.06281	8.01499	8.02819	8.02909	7.99778	8.01188	8.0333	8.01115	8.01211	8.02654	8.05226	8.05247	8.02136	8.05286	8.04203	8.03922	8.05099	8.05361	8.05198	8.05981	8.04132
0.03975	8.05955	8.0982	8.06869	8.04749	8.04814	8.03016	8.02869	8.03633	8.03201	8.0163	8.01028	8.03349	8.06102	8.06168	8.04302	8.05804	8.06065	8.04602	8.04279	8.0626	8.03793	8.05056	8.02862	8.0144	8.03085	8.00416	8.01925	8.01817	8.01983	8.01366	8.03699	8.04652	8.05091	8.02399	8.05749	8.03871	8.03818	8.04676	8.04328	8.0447	8.03893	8.06816
0.04	8.06892	8.08042	8.06594	8.05207	8.07399	8.04747	8.01106	8.04363	8.02926	8.02213	8.0335	8.04684	8.05698	8.05806	8.04992	8.05769	8.05472	8.06052	8.065	8.07024	8.01841	8.04218	8.02694	8.01413	8.02983	7.99365	8.02744	8.01799	8.02317	7.99882	8.04044	8.05474	8.04983	8.02345	8.04319	8.02773	8.03961	8.04031	8.05322	8.05348	8.0537	8.06027
0.04025	8.06915	8.08795	8.06378	8.05474	8.0424	8.04506	8.02669	8.03256	8.02717	8.02583	8.00915	8.0452	8.05379	8.06367	8.03913	8.05881	8.05856	8.06607	8.05681	8.06735	8.03027	8.05883	8.03566	7.99891	8.02447	8.01242	8.00789	8.01886	8.02358	8.01094	8.04531	8.05242	8.05424	8.02488	8.05752	8.03632	8.04264	8.06282	8.04398	8.05543	8.04162	8.06478
0.0405	8.06339	8.08089	8.07406	8.04997	8.045	8.04786	8.0239	8.04008	8.0259	8.02756	8.01236	8.03474	8.05265	8.06771	8.03546	8.06503	8.05045	8.06421	8.06427	8.07926	8.03933	8.05595	8.04113	8.01166	8.0215	7.99414	8.00768	8.02941	8.00896	8.00852	8.03705	8.0356	8.05883	8.03081	8.05215	8.05147	8.04013	8.05513	8.04963	8.04711	8.04277	8.06361
0.04075	8.0575	8.08707	8.06679	8.04609	8.06996	8.03554	8.03401	8.03016	8.02955	8.03532	8.00957	8.03901	8.05387	8.05518	8.01993	8.06472	8.04489	8.06708	8.05442	8.08353	8.04138	8.06818	8.02314	7.99489	8.04078	7.99072	8.01392	8.0023	7.99821	8.02161	8.04137	8.04561	8.04552	8.01667	8.05633	8.05288	8.04097	8.06576	8.05278	8.04927	8.04309	8.07035
0.041	8.07395	8.08148	8.07017	8.05532	8.04171	8.03001	8.03321	8.03284	8.02621	8.02719	8.01122	8.02889	8.05857	8.06006	8.0213	8.07626	8.05545	8.05553	8.07206	8.0876	8.03764	8.06411	8.00911	8.028	8.02921	7.98116	7.99942	8.02006	7.99909	8.01611	8.04549	8.04811	8.05504	8.04077	8.04977	8.04142	8.02941	8.05161	8.0612	8.04588	8.04792	8.0536
0.04125	8.07274	8.08733	8.06554	8.04395	8.03552	8.03832	8.02281	8.03247	8.04142	8.03339	8.0049	8.0376	8.05465	8.06461	8.04221	8.06712	8.03976	8.06631	8.04907	8.06805	8.0387	8.05184	8.03231	8.00004	8.02205	7.99428	7.99419	8.0217	8.00819	8.02482	8.04692	8.07233	8.04607	8.05016	8.04852	8.03698	8.03374	8.0445	8.04056	8.06475	8.05353	8.05951
0.0415	8.05657	8.08604	8.0781	8.06357	8.04337	8.04773	8.03548	8.04893	8.03517	8.03017	8.00306	8.03051	8.06472	8.06412	8.02931	8.05935	8.05173	8.04752	8.05527	8.07424	8.04772	8.05057	8.03276	8.0046	8.00482	7.99871	8.01461	8.01271	8.00886	8.03083	8.04039	8.05769	8.05498	8.03164	8.0452	8.03461	8.04455	8.05857	8.02391	8.06397	8.04189	8.05175
0.04175	8.06386	8.08872	8.07517	8.04409	8.04964	8.05884	8.02351	8.04065	8.01857	8.03534	8.01743	8.03265	8.05664	8.0504	8.04058	8.05279	8.05233	8.06148	8.05044	8.05851	8.04738	8.05702	8.03133	8.00638	8.0249	7.99832	8.00126	8.01423	8.01442	8.01818	8.03292	8.04743	8.05794	8.00948	8.03487	8.03105	8.02177	8.0423	8.04585	8.05016	8.05123	8.05989
0.042	8.05212	8.08338	8.08355	8.05049	8.04668	8.04927	8.03231	8.02639	8.02771	8.02569	8.0214	8.04727	8.04471	8.05928	8.04153	8.06962	8.05935	8.05999	8.03905	8.06075	8.0367	8.06674	8.02507	8.01125	8.02623	7.9934	8.00549	8.0271	8.00873	8.02537	8.04519	8.06904	8.05398	8.03326	8.04419	8.04733	8.04525	8.03879	8.05455	8.04491	8.05532	8.06182
0.04225	8.0656	8.08748	8.09442	8.04397	8.04438	8.03998	8.03343	8.03956	8.02782	8.02849	8.01308	8.04898	8.04289	8.05346	8.04268	8.0758	8.06041	8.04834	8.07266	8.0591	8.03418	8.07412	8.02013	8.0242	8.02399	8.00603	8.01826	8.0273	8.02523	8.02818	8.04242	8.03977	8.05114	8.01858	8.0581	8.04164	8.02927	8.04167	8.07091	8.04271	8.05974	8.05734
0.0425	8.06485	8.09202	8.08156	8.03868	8.06359	8.04187	8.01325	8.01939	8.03103	8.03117	8.01122	8.04642	8.06193	8.06924	8.03936	8.06421	8.06756	8.05089	8.05542	8.06473	8.03984	8.06664	8.02438	8.0115	8.02903	8.00307	8.00983	8.01948	8.01476	8.0198	8.02554	8.05022	8.04372	8.02589	8.06142	8.0356	8.01824	8.05939	8.05601	8.04873	8.04762	8.04315
0.04275	8.05165	8.09761	8.07789	8.04581	8.06156	8.03244	8.03856	8.02093	8.02338	8.0489	8.00515	8.03943	8.07201	8.06221	8.04107	8.06452	8.0484	8.04715	8.04749	8.06963	8.0461	8.0567	8.02701	8.00372	8.02782	7.9961	7.98793	8.02146	8.01649	8.03703	8.02686	8.06227	8.06726	8.0237	8.05375	8.04601	8.02849	8.03865	8.05752	8.04744	8.0506	8.04337
0.043	8.06182	8.0872	8.06595	8.06442	8.05141	8.03778	8.02629	8.03997	8.02605	8.03714	8.00352	8.0414	8.05493	8.06692	8.0365	8.08905	8.06264	8.0523	8.0551	8.06352	8.03932	8.05315	8.04114	8.00767	8.03646	8.00737	8.00441	8.02406	8.00862	8.01803	8.04166	8.05341	8.0313	8.02803	8.05465	8.02855	8.03468	8.04601	8.06269	8.06995	8.0612	8.03718
0.04325	8.06915	8.09367	8.04651	8.06062	8.05187	8.04102	8.03391	8.03775	8.02616	8.02574	8.01404	8.04169	8.04694	8.06667	8.04894	8.07328	8.04706	8.04503	8.05924	8.06382	8.03722	8.05194	8.02081	8.02161	8.0282	8.00211	8.02044	8.02194	8.00931	8.01876	8.0389	8.0429	8.0443	8.02193	8.05249	8.04839	8.03007	8.05656	8.05363	8.05437	8.06857	8.05696
0.0435	8.07405	8.08079	8.09095	8.04379	8.05149	8.04622	8.03975	8.03294	8.03146	8.03398	8.02225	8.04284	8.06277	8.08442	8.04795	8.06697	8.04935	8.05316	8.06316	8.0573	8.03404	8.06151	8.02824	8.01778	8.02698	7.99089	8.0212	8.01101	8.02308	8.03071	8.04713	8.04073	8.03968	8.02682	8.04355	8.03849	8.05077	8.06913	8.05167	8.04733	8.05645	8.05951
0.04375	8.07792	8.07315	8.07629	8.04878	8.03458	8.042	8.02014	8.02798	8.02851	8.02984	8.01849	8.04235	8.06213	8.05603	8.03211	8.07327	8.05766	8.06222	8.04288	8.04031	8.04032	8.05344	8.03164	8.02722	8.02795	8.00609	8.0102	8.03203	8.02822	8.01309	8.04868	8.04706	8.04707	8.02915	8.05456	8.03067	8.04333	8.05735	8.07234	8.03941	8.05481	8.07334
0.044	8.0846	8.0855	8.07437	8.04869	8.0351	8.04204	8.02491	8.04168	8.03284	8.01251	8.02392	8.04491	8.04648	8.06064	8.04358	8.07045	8.04998	8.04443	8.05992	8.06315	8.04179	8.05428	8.03403	8.00786	8.03214	8.00555	8.01399	8.02201	8.0077	8.02005	8.05958	8.05063	8.05826	8.03808	8.06586	8.02493	8.03075	8.05346	8.05426	8.03233	8.03425	8.06119
0.04425	8.06367	8.08049	8.07427	8.04925	8.05947	8.03411	8.04869	8.05231	8.03871	8.03091	8.01592	8.02629	8.04983	8.06465	8.03283	8.07536	8.06038	8.05251	8.06903	8.06883	8.02592	8.04697	8.03907	8.01568	8.02365	7.99608	8.0103	8.01769	8.02407	8.01446	8.05006	8.06716	8.05336	8.03451	8.06773	8.05272	8.03019	8.05299	8.05146	8.05999	8.05813	8.04546
0.0445	8.07475	8.07713	8.07851	8.06154	8.04225	8.06576	8.02825	8.05274	8.04485	8.02603	8.02644	8.04138	8.04522	8.08092	8.05192	8.06995	8.04469	8.04583	8.04797	8.06892	8.0212	8.05386	8.03899	8.03326	8.02881	7.99979	8.03619	8.02261	8.01792	8.00087	8.04316	8.05405	8.04596	8.0314	8.05923	8.05546	8.05047	8.06472	8.05481	8.06096	8.05258	8.04272
0.04475	8.07156	8.09054	8.07545	8.03844	8.04081	8.04312	8.00498	8.05255	8.02503	8.02314	8.02331	8.03234	8.0408	8.07249	8.03988	8.06126	8.04013	8.03844	8.05032	8.07908	8.03493	8.04835	8.04589	8.0227	8.0237	8.00149	8.03233	8.03466	8.02975	8.0061	8.04545	8.04311	8.04504	8.02228	8.05459	8.04814	8.04829	8.06403	8.06911	8.05009	8.05335	8.06356
0.045	8.05698	8.08448	8.07658	8.0501	8.03337	8.04731	8.01121	8.04218	8.02219	8.02294	8.03377	8.03998	8.04824	8.08012	8.02114	8.0745	8.04393	8.05233	8.05994	8.07456	8.04736	8.07133	8.04261	8.01368	8.0266	7.99832	8.00467	8.02782	8.01895	8.01085	8.03176	8.06071	8.05241	8.02008	8.04031	8.04268	8.03153	8.06001	8.04837	8.05455	8.05836	8.05894
0.04525	8.06895	8.06488	8.07147	8.04583	8.04517	8.03764	8.02641	8.03373	8.02782	8.03909	8.01647	8.05198	8.03855	8.0702	8.03368	8.06626	8.06607	8.05602	8.05768	8.06242	8.05737	8.07664	8.04053	8.02185	8.01585	7.99992	8.00572	8.03318	8.01369	8.01844	8.02325	8.06188	8.04066	8.02322	8.04967	8.03542	8.03466	8.05205	8.0654	8.04051	8.04667	8.03606
0.0455	8.08683	8.06519	8.0793	8.05609	8.04998	8.03979	8.0233	8.05573	8.03666	8.01492	8.01803	8.04744	8.0634	8.06151	8.03347	8.06599	8.05992	8.05394	8.05546	8.06331	8.04538	8.06567	8.04471	8.03946	8.02914	8.00059	8.00797	8.02588	8.02538	8.04897	8.05037	8.04363	8.03073	8.0262	8.03615	8.04605	8.03453	8.07426	8.05507	8.05793	8.04713	8.05114
0.04575	8.07523	8.09507	8.0761	8.05507	8.04854	8.05146	8.03297	8.04247	8.03277	8.04223	8.01062	8.06517	8.07423	8.05473	8.04203	8.06064	8.06908	8.04681	8.06783	8.05806	8.0349	8.06583	8.03643	8.01332	8.03311	7.98435	7.99762	8.0308	8.02179	8.01597	8.03511	8.04719	8.05109	8.04064	8.05812	8.04626	8.04246	8.06097	8.05569	8.03629	8.0642	8.04625
0.046	8.0714	8.09992	8.07562	8.06456	8.05643	8.04354	8.02606	8.02656	8.05368	8.04056	8.03516	8.04783	8.06037	8.07076	8.04673	8.07469	8.06032	8.07008	8.06905	8.04579	8.05007	8.06443	8.03985	8.01389	8.04139	8.01301	8.02031	8.02249	8.02652	8.03696	8.03965	8.04128	8.04586	8.01908	8.06547	8.05406	8.03556	8.05695	8.05825	8.04866	8.06431	8.0494
0.04625	8.08284	8.08112	8.06356	8.0659	8.03741	8.05359	8.03118	8.03013	8.02771	8.0153	8.02846	8.0358	8.0479	8.05869	8.03698	8.06691	8.04901	8.06641	8.05718	8.07877	8.05467	8.07793	8.04242	8.03312	8.03251	7.99744	8.02796	8.03353	8.03224	8.02684	8.0458	8.04077	8.04094	8.02154	8.04557	8.03754	8.04422	8.074	8.06081	8.05805	8.05738	8.05931
0.0465	8.07198	8.0906	8.06707	8.06463	8.04648	8.04845	8.02678	8.05213	8.02565	8.0364	8.01869	8.05308	8.05814	8.07189	8.04751	8.06506	8.05337	8.06931	8.06286	8.07381	8.03367	8.06226	8.05444	8.01245	8.02641	8.003	8.01902	8.03461	8.01108	8.0329	8.03781	8.05329	8.03304	8.03645	8.04258	8.03419	8.05201	8.04492	8.06536	8.05433	8.05789	8.05227
0.04675	8.058	8.08817	8.07377	8.06025	8.04696	8.05995	8.0334	8.0355	8.0337	8.04461	8.02216	8.03473	8.0597	8.05572	8.03752	8.05443	8.04517	8.07955	8.06349	8.07004	8.03985	8.05942	8.05095	8.03173	8.02905	7.99469	8.02288	8.02273	8.0157	8.02629	8.05519	8.05399	8.05105	8.03967	8.07469	8.04825	8.04325	8.05584	8.06519	8.04728	8.04683	8.05816
0.047	8.06502	8.07831	8.07395	8.05333	8.0523	8.04451	8.02563	8.04152	8.03317	8.02735	8.01203	8.04431	8.05291	8.05606	8.03968	8.0604	8.05165	8.05943	8.06139	8.07682	8.03062	8.05331	8.04408	8.01744	8.02758	8.00024	8.02405	8.01052	8.01764	8.01181	8.02761	8.06857	8.05954	8.02631	8.05212	8.05858	8.03785	8.06816	8.05506	8.04582	8.07589	8.04711
0.04725	8.08991	8.0754	8.06602	8.04914	8.03651	8.04055	8.04005	8.03582	8.04431	8.01925	8.02455	8.03083	8.05564	8.05878	8.03902	8.05986	8.04458	8.05137	8.04921	8.08066	8.04757	8.07522	8.04633	8.01435	8.03517	7.98814	8.00408	8.01301	8.00567	8.00199	8.03575	8.0625	8.05575	8.03806	8.05174	8.04488	8.03218	8.07671	8.06382	8.04364	8.06966	8.05356
0.0475	8.06291	8.07244	8.06828	8.05827	8.04018	8.04215	8.03663	8.02992	8.03744	8.03207	8.01427	8.0566	8.05214	8.06634	8.04333	8.05759	8.05437	8.0604	8.05943	8.06352	8.01822	8.07654	8.0574	8.0134	8.02962	7.98954	7.99428	8.01776	8.01378	8.01011	8.03286	8.03799	8.04921	8.03401	8.05746	8.03461	8.01918	8.05469	8.07191	8.05778	8.04812	8.04024
0.04775	8.0819	8.08266	8.07088	8.0543	8.0563	8.03518	8.03408	8.03318	8.04914	8.03473	8.02489	8.03347	8.06266	8.0898	8.04495	8.05926	8.05429	8.05207	8.05896	8.06134	8.02598	8.04863	8.04372	8.00933	8.02544	7.99429	8.01247	8.01042	8.0271	8.00171	8.03489	8.03313	8.0379	8.02186	8.04628	8.05315	8.03261	8.05334	8.07102	8.05552	8.06072	8.04916
0.048	8.08617	8.09035	8.06355	8.06774	8.0421	8.04628	8.03205	8.03673	8.03931	8.04221	8.02505	8.03989	8.05621	8.08118	8.04058	8.0672	8.05062	8.05548	8.04793	8.07195	8.02554	8.05519	8.0389	8.02218	8.02642	8.01577	8.01614	8.01218	8.02832	8.00925	8.03948	8.04703	8.0429	8.03176	8.04694	8.05301	8.03907	8.07064	8.05725	8.04595	8.06744	8.05134
0.04825	8.07679	8.0969	8.07473	8.07122	8.04953	8.03256	8.0449	8.03347	8.03589	8.03025	8.02861	8.03631	8.04459	8.06595	8.02246	8.07284	8.03622	8.05865	8.05019	8.07415	8.04637	8.05237	8.03369	8.01664	8.04301	7.9975	8.00933	8.02394	8.01465	8.02014	8.03201	8.04552	8.05579	8.03286	8.0568	8.04679	8.03205	8.04371	8.05616	8.06104	8.04506	8.07177
0.0485	8.05951	8.09353	8.06838	8.0616	8.02774	8.04883	8.0314	8.02464	8.02517	8.03441	8.0202	8.0272	8.03911	8.07022	8.03099	8.06762	8.06454	8.07179	8.05787	8.06763	8.04263	8.06283	8.04214	8.00847	8.03208	8.00392	8.01389	8.01625	8.01696	8.02816	8.05228	8.03682	8.06453	8.02293	8.07172	8.03475	8.02807	8.0615	8.05348	8.04517	8.05326	8.06462
0.04875	8.0747	8.06766	8.0585	8.04784	8.0445	8.04878	8.02324	8.03207	8.03428	8.04053	8.02027	8.03363	8.0373	8.07807	8.03469	8.05438	8.0666	8.07221	8.05098	8.05286	8.04189	8.06368	8.04105	8.01335	8.03849	8.00577	8.02477	8.01913	8.00197	8.0234	8.05037	8.05526	8.04558	8.03943	8.04876	8.03863	8.04765	8.05311	8.05887	8.03681	8.06627	8.06239
0.049	8.07622	8.09459	8.07784	8.05889	8.04239	8.05983	8.02563	8.03377	8.03252	8.05151	8.00973	8.02378	8.03734	8.0651	8.04352	8.05747	8.05354	8.05328	8.06537	8.06417	8.04113	8.06007	8.03105	8.0201	8.02925	8.0037	8.01185	8.0402	8.00769	8.02864	8.04214	8.05092	8.06403	8.03084	8.04431	8.05165	8.04149	8.05302	8.08047	8.04362	8.04105	8.04029
0.04925	8.07678	8.08493	8.06411	8.06595	8.04409	8.05611	8.01402	8.02886	8.03173	8.02621	8.02032	8.05602	8.06222	8.07269	8.03563	8.06724	8.04367	8.06557	8.06292	8.07092	8.03986	8.06417	8.02655	8.04172	8.0415	7.99024	8.0048	8.01956	8.03398	8.01762	8.04453	8.04967	8.04654	8.02174	8.05692	8.03687	8.04545	8.04717	8.07217	8.03582	8.04767	8.04675
0.0495	8.07838	8.08845	8.07209	8.05955	8.04631	8.03749	8.028	8.03449	8.03091	8.02275	8.01193	8.03851	8.0509	8.07012	8.04763	8.06247	8.04808	8.04993	8.06929	8.08226	8.04658	8.06806	8.05	8.02647	8.03975	7.98999	8.02785	8.01631	8.02077	8.02491	8.05777	8.03806	8.04555	8.03021	8.07331	8.05451	8.03117	8.07549	8.05952	8.03715	8.05497	8.05363
0.04975	8.09117	8.08268	8.07838	8.05225	8.03887	8.03264	8.04032	8.04035	8.04115	8.01977	8.0205	8.04971	8.07368	8.07371	8.04731	8.06955	8.03741	8.04188	8.07072	8.07344	8.04939	8.04473	8.05012	8.03107	8.04419	8.02523	8.02825	8.03735	8.02714	8.02095	8.05751	8.04021	8.04937	8.02399	8.06271	8.0432	8.04943	8.05972	8.04583	8.05315	8.0528	8.05487
0.05	8.08406	8.08792	8.07965	8.05556	8.04388	8.06289	8.0362	8.03054	8.02864	8.02527	8.01994	8.05378	8.08368	8.06235	8.04168	8.08045	8.04268	8.06513	8.06623	8.08296	8.03679	8.05892	8.04615	8.00145	8.02855	8.00856	8.01062	8.03993	8.01519	8.0171	8.03912	8.0436	8.05987	8.03431	8.05991	8.03185	8.03727	8.06939	8.05856	8.05882	8.05199	8.05513
0.05025	8.06126	8.084	8.0703	8.0726	8.03402	8.05701	8.0337	8.04977	8.06116	8.03457	8.02576	8.03496	8.06573	8.06479	8.03023	8.07584	8.05416	8.06816	8.06433	8.08298	8.04618	8.06997	8.06309	8.02598	8.04019	7.99625	8.00533	8.03305	8.03361	8.02726	8.0356	8.05067	8.05184	8.02425	8.05476	8.05867	8.04982	8.06602	8.07094	8.08318	8.0531	8.07288
0.0505	8.05759	8.1014	8.07655	8.07256	8.04904	8.05307	8.03543	8.05088	8.02598	8.03109	8.02946	8.04993	8.07258	8.07282	8.03683	8.05947	8.06012	8.06267	8.06726	8.0646	8.05156	8.06797	8.04985	8.0179	8.03095	8.01055	8.00673	8.0379	8.03449	8.01877	8.02604	8.04479	8.06169	8.02419	8.06812	8.04726	8.04027	8.05841	8.05785	8.07364	8.03995	8.05104
0.05075	8.0724	8.10008	8.07441	8.06451	8.04846	8.06069	8.04392	8.05661	8.03413	8.03715	8.01892	8.03148	8.06085	8.06014	8.03969	8.06607	8.05745	8.05894	8.06351	8.04385	8.05206	8.05277	8.05238	8.00831	8.02803	8.02422	8.02695	8.02148	8.02647	8.04329	8.05501	8.04383	8.05582	8.02975	8.06423	8.05205	8.04133	8.06501	8.06115	8.04655	8.05143	8.06305
0.051	8.06876	8.10176	8.08131	8.06352	8.04746	8.05662	8.04477	8.03831	8.0171	8.0384	8.0219	8.04229	8.05685	8.06036	8.04874	8.06446	8.04677	8.05144	8.06775	8.06289	8.04746	8.0521	8.04262	8.01627	8.02903	8.00108	8.00281	8.02309	8.0182	8.02219	8.04494	8.05407	8.0575	8.02058	8.06348	8.04793	8.02159	8.05887	8.06511	8.04477	8.05046	8.05056
0.05125	8.06736	8.10554	8.08723	8.06018	8.03954	8.05175	8.03905	8.04183	8.04779	8.03879	8.02845	8.04633	8.04546	8.0609	8.05436	8.0588	8.05443	8.05387	8.04861	8.07037	8.0517	8.06036	8.04951	8.02039	8.01971	8.00942	8.00698	8.02993	8.00479	8.01226	8.0423	8.05432	8.07408	8.03872	8.06533	8.04183	8.05643	8.06944	8.05674	8.05886	8.06396	8.04019
0.0515	8.05484	8.10263	8.08471	8.05958	8.04752	8.03736	8.03011	8.04699	8.02788	8.04008	8.03138	8.05349	8.05984	8.07127	8.0629	8.0643	8.0534	8.0602	8.0703	8.07248	8.05235	8.06502	8.04358	8.02688	8.03746	8.00504	8.01907	8.03245	8.00525	8.02286	8.04311	8.04281	8.05291	8.01909	8.04614	8.04985	8.04431	8.07449	8.05149	8.06448	8.06454	8.03595
0.05175	8.07242	8.09468	8.08501	8.07952	8.06986	8.06083	8.04214	8.04238	8.04459	8.02578	8.03174	8.04616	8.05082	8.07191	8.04637	8.06356	8.05664	8.06838	8.0679	8.06207	8.03913	8.06002	8.0397	8.01353	8.04306	7.99927	8.01128	8.03374	8.02792	8.02769	8.0375	8.03211	8.04778	8.03129	8.06299	8.03131	8.05914	8.07126	8.04674	8.06427	8.06028	8.05103
0.052	8.07366	8.09985	8.08065	8.05695	8.06192	8.04697	8.04916	8.05035	8.03254	8.02364	8.03505	8.04699	8.0505	8.07125	8.04579	8.06634	8.0523	8.06438	8.05542	8.07035	8.03194	8.06789	8.04702	8.02374	8.04909	8.00834	8.03086	8.03448	8.02139	8.02257	8.03241	8.03242	8.04135	8.0434	8.04847	8.0455	8.04476	8.07648	8.0592	8.0366	8.05772	8.03207
0.05225	8.07609	8.09664	8.08088	8.07435	8.05949	8.05007	8.03138	8.03731	8.05237	8.01744	8.03025	8.04969	8.06014	8.0578	8.04795	8.06796	8.06206	8.06395	8.06824	8.05556	8.02755	8.07669	8.05788	8.02274	8.04956	8.01415	8.02937	8.02104	8.01695	8.04332	8.04175	8.03786	8.04881	8.03958	8.07004	8.04148	8.04167	8.05489	8.05799	8.03572	8.06576	8.05258
0.0525	8.07375	8.09633	8.0643	8.05749	8.04536	8.04829	8.05401	8.05138	8.04467	8.03223	8.03268	8.05656	8.06698	8.0751	8.03394	8.04854	8.05251	8.05776	8.06356	8.07416	8.04082	8.07003	8.04409	8.01809	8.0538	8.01953	7.99987	8.02455	8.02196	8.03321	8.03978	8.04047	8.05081	8.01569	8.04633	8.0531	8.04465	8.06409	8.04569	8.07254	8.05726	8.05269
0.05275	8.09881	8.1043	8.06898	8.06406	8.03658	8.04759	8.04005	8.04965	8.01637	8.0377	8.03164	8.03414	8.05724	8.07339	8.04986	8.06158	8.05834	8.05723	8.049	8.07908	8.04498	8.0601	8.02768	8.01458	8.03693	8.0096	8.02169	8.0396	8.02632	8.02707	8.03704	8.04326	8.04079	8.03039	8.05213	8.06682	8.04575	8.06913	8.05684	8.05003	8.07209	8.06387
0.053	8.07846	8.10013	8.06484	8.07143	8.03227	8.07207	8.03582	8.03514	8.02716	8.03636	8.03887	8.05891	8.05693	8.05871	8.03024	8.07004	8.05749	8.07057	8.06949	8.06415	8.04609	8.0606	8.02854	8.02075	8.03315	8.01423	8.01036	8.02796	8.016	8.02332	8.04577	8.05394	8.04439	8.02617	8.06599	8.06633	8.04067	8.06025	8.0532	8.04851	8.04055	8.06686
0.05325	8.08069	8.08938	8.07909	8.07064	8.04894	8.06235	8.03398	8.04525	8.01822	8.03249	8.02249	8.05785	8.05241	8.07851	8.04268	8.07347	8.04826	8.05988	8.05669	8.06599	8.04501	8.05962	8.05221	8.02068	8.04613	8.01195	8.02096	8.03665	8.01955	8.02256	8.05169	8.0546	8.05419	8.04327	8.05417	8.06075	8.04088	8.051	8.0528	8.05359	8.0645	8.08416
0.0535	8.0723	8.09408	8.06565	8.05965	8.05145	8.06964	8.03676	8.0435	8.02977	8.04606	8.02915	8.04048	8.06516	8.06149	8.0461	8.07969	8.04778	8.06185	8.07026	8.05372	8.0549	8.06073	8.04557	8.01314	8.04387	8.01092	8.02149	8.02212	8.02467	8.03243	8.04819	8.05255	8.06613	8.05149	8.04613	8.03522	8.04702	8.04455	8.04832	8.05732	8.06435	8.05782
0.05375	8.07434	8.08014	8.09198	8.06373	8.03893	8.05912	8.04277	8.05257	8.0398	8.02462	8.01421	8.03674	8.06273	8.08793	8.04392	8.07537	8.05509	8.05925	8.05143	8.0672	8.0442	8.08023	8.04287	8.01593	8.04386	7.98073	8.03303	8.02992	8.02562	8.04239	8.04995	8.05164	8.0406	8.03124	8.05428	8.0515	8.05966	8.0646	8.06787	8.05145	8.06632	8.05829
0.054	8.08065	8.09189	8.06661	8.05432	8.0475	8.04179	8.02701	8.04042	8.02992	8.03871	8.0394	8.03685	8.05663	8.0708	8.0508	8.05996	8.06853	8.05999	8.05728	8.07062	8.02706	8.07135	8.04197	8.03143	8.0374	8.00237	8.02237	8.02348	8.0248	8.04016	8.05269	8.0619	8.04359	8.02967	8.0667	8.05882	8.04817	8.06236	8.0617	8.06693	8.07972	8.0474
0.05425	8.06234	8.0942	8.07136	8.05766	8.03382	8.06005	8.0397	8.04135	8.0375	8.02882	8.03495	8.04717	8.05835	8.07898	8.05341	8.07394	8.05852	8.06495	8.05368	8.08546	8.04413	8.05247	8.03668	8.02223	8.03819	8.01022	8.02528	8.03272	8.03393	8.03759	8.04305	8.04682	8.05227	8.03035	8.05615	8.05943	8.04394	8.05985	8.06414	8.05905	8.06586	8.05608
0.0545	8.06756	8.10713	8.0769	8.04879	8.05067	8.04939	8.05054	8.02287	8.03424	8.03937	8.01721	8.03763	8.04429	8.07978	8.04456	8.06942	8.06419	8.06007	8.06165	8.07676	8.04559	8.06921	8.04329	7.99915	8.04161	7.99002	8.01494	8.01567	8.02985	8.02024	8.04753	8.0425	8.06326	8.03717	8.04858	8.04565	8.04236	8.06425	8.06679	8.06013	8.04162	8.04473
0.05475	8.07677	8.08347	8.09047	8.06935	8.05188	8.06809	8.02363	8.03183	8.03656	8.02846	8.02831	8.05491	8.05194	8.07315	8.04233	8.0806	8.04829	8.06284	8.05438	8.06528	8.04892	8.07901	8.04901	8.04016	8.05559	8.01029	8.03303	8.0201	8.02869	8.03336	8.04235	8.05135	8.046	8.03522	8.04664	8.05968	8.05331	8.0614	8.06566	8.04869	8.05565	8.05427
0.055	8.08004	8.096	8.07237	8.07529	8.05798	8.06207	8.03558	8.0469	8.03116	8.04268	8.02151	8.04607	8.05508	8.07169	8.04896	8.07373	8.0609	8.06502	8.05627	8.06436	8.04319	8.07334	8.04583	8.03124	8.04825	8.00811	8.02432	8.01699	8.02492	8.01853	8.0581	8.0582	8.05098	8.02857	8.05384	8.05741	8.05382	8.08192	8.05754	8.0529	8.06056	8.0586
0.05525	8.07185	8.08961	8.08883	8.07196	8.0439	8.05959	8.02351	8.05709	8.02605	8.03195	8.03228	8.04554	8.05751	8.07864	8.047	8.04875	8.04235	8.06785	8.06009	8.08268	8.04002	8.07181	8.03874	8.02571	8.03292	8.00495	8.03213	8.03173	8.02221	8.03852	8.05502	8.05007	8.06149	8.04317	8.04882	8.03962	8.04153	8.06777	8.05646	8.04938	8.0633	8.06702
0.0555	8.09257	8.10612	8.06905	8.06166	8.04573	8.05207	8.03247	8.04081	8.03805	8.01837	8.03338	8.04693	8.06737	8.05658	8.05024	8.07222	8.04937	8.06005	8.06982	8.05886	8.04463	8.08718	8.05571	8.01452	8.03151	8.02201	8.01567	8.02272	8.02566	8.03306	8.05327	8.05326	8.05466	8.04377	8.06129	8.05307	8.02166	8.06837	8.06648	8.05027	8.04935	8.06157
0.05575	8.07675	8.08631	8.07525	8.06439	8.04572	8.04391	8.02765	8.0513	8.03424	8.03804	8.02409	8.04354	8.05807	8.05476	8.04393	8.06036	8.05763	8.07522	8.06285	8.08298	8.03956	8.06052	8.04292	8.03041	8.0365	8.01107	8.03675	8.03224	8.0261	8.02721	8.04521	8.05792	8.06711	8.0285	8.04941	8.06	8.03249	8.0581	8.06057	8.05763	8.06448	8.05412
0.056	8.07533	8.08615	8.07797	8.06502	8.05084	8.05814	8.04402	8.0429	8.03779	8.01881	8.02464	8.04477	8.06122	8.06613	8.04908	8.07508	8.06506	8.07896	8.0735	8.06104	8.03084	8.07182	8.04451	8.02913	8.03649	8.00368	8.03143	8.03712	8.01924	8.04575	8.06192	8.06219	8.05779	8.02707	8.0506	8.04648	8.04618	8.07722	8.06926	8.0592	8.04125	8.07041
0.05625	8.09296	8.09169	8.07459	8.06394	8.05602	8.06425	8.04675	8.05529	8.01965	8.03212	8.00603	8.03414	8.06578	8.07275	8.0498	8.06576	8.07528	8.0564	8.0726	8.07567	8.03126	8.07523	8.0572	8.02811	8.03701	8.0131	8.021	8.02374	8.02726	8.03216	8.05884	8.07189	8.05274	8.03613	8.06236	8.05637	8.04549	8.07402	8.06805	8.0586	8.0484	8.05677
0.0565	8.06827	8.10192	8.07911	8.06482	8.05514	8.04109	8.0572	8.04779	8.05088	8.03555	8.03407	8.04735	8.0623	8.06845	8.04827	8.07019	8.04395	8.07583	8.07206	8.08555	8.04976	8.07286	8.04242	8.02484	8.03557	8.02524	8.01623	8.02585	8.03677	8.01581	8.04474	8.0597	8.0485	8.04471	8.07292	8.05826	8.0366	8.04986	8.08316	8.06585	8.057	8.0497
0.05675	8.0804	8.10973	8.08849	8.07092	8.04783	8.05716	8.04747	8.04517	8.05629	8.03138	8.02937	8.05045	8.06992	8.07519	8.04754	8.08293	8.06387	8.0633	8.07241	8.08874	8.03339	8.07982	8.04004	8.03104	8.0556	8.01386	8.0329	8.02724	8.0273	8.03365	8.03298	8.04751	8.05453	8.0359	8.05953	8.05196	8.034	8.07309	8.05299	8.06687	8.04549	8.05021
0.057	8.07761	8.10113	8.07929	8.07568	8.04781	8.04973	8.03157	8.05454	8.04969	8.04291	8.02596	8.0506	8.05687	8.07329	8.05718	8.06664	8.05639	8.06673	8.05532	8.06996	8.0381	8.07087	8.04672	8.02829	8.04133	8.00603	8.01435	8.0215	8.01851	8.03318	8.04705	8.04809	8.04888	8.03898	8.04869	8.08129	8.03809	8.05238	8.06443	8.05872	8.04978	8.04688
0.05725	8.07434	8.09284	8.08703	8.05721	8.0625	8.0479	8.03404	8.03827	8.0324	8.04015	8.02791	8.05732	8.06771	8.05971	8.06523	8.07335	8.07393	8.08295	8.07687	8.07863	8.03596	8.07474	8.05419	8.00849	8.04072	8.02007	8.02653	8.03794	8.03498	8.03463	8.04913	8.0499	8.06053	8.04165	8.06478	8.04811	8.05688	8.06473	8.06989	8.05891	8.05326	8.06166
0.0575	8.06836	8.09886	8.07928	8.06411	8.04762	8.05841	8.04234	8.05644	8.02347	8.03198	8.04135	8.0452	8.06881	8.05815	8.06129	8.06807	8.08345	8.06852	8.07294	8.07746	8.05869	8.0655	8.04547	8.02465	8.02973	8.00891	8.0231	8.01952	8.03055	8.0435	8.05049	8.04585	8.05422	8.04404	8.06135	8.04461	8.0495	8.05327	8.06392	8.05457	8.062	8.04744
0.05775	8.0667	8.10643	8.08238	8.06324	8.0455	8.0489	8.05078	8.06126	8.02482	8.04918	8.03328	8.04259	8.06723	8.05835	8.04353	8.08108	8.04964	8.0691	8.06384	8.06519	8.0588	8.07263	8.0495	8.02673	8.04917	8.0177	8.02243	8.0167	8.03332	8.01993	8.0381	8.07155	8.0568	8.05257	8.06287	8.04984	8.05766	8.0621	8.06167	8.05446	8.06743	8.04286
0.058	8.0671	8.08183	8.09574	8.05326	8.0418	8.05645	8.04246	8.04865	8.04359	8.02724	8.02197	8.05127	8.05164	8.05389	8.04203	8.07826	8.05387	8.09528	8.06243	8.07942	8.05707	8.07751	8.03544	8.02917	8.03947	8.00327	8.03454	8.02239	8.03386	8.01737	8.06184	8.06338	8.0586	8.04884	8.06776	8.05602	8.05819	8.07564	8.06864	8.05006	8.06767	8.06902
0.05825	8.09132	8.08722	8.09552	8.06214	8.0414	8.04972	8.05524	8.04402	8.04194	8.03592	8.02281	8.03312	8.05236	8.07044	8.04642	8.0756	8.0549	8.07929	8.05925	8.05519	8.05642	8.07231	8.05485	8.02512	8.04154	8.01193	8.03195	8.02066	8.03199	8.04628	8.04269	8.04767	8.06522	8.04033	8.07447	8.05835	8.05233	8.06628	8.07368	8.05695	8.05526	8.0633
0.0585	8.08292	8.11919	8.07745	8.067	8.06113	8.05505	8.04705	8.03792	8.02598	8.03038	8.03531	8.04279	8.06718	8.06551	8.04642	8.07128	8.05625	8.06333	8.06424	8.07453	8.0479	8.08488	8.04407	8.02825	8.04922	8.01675	8.01719	8.02674	8.03081	8.04245	8.02715	8.063	8.04893	8.03769	8.06434	8.03728	8.0422	8.0622	8.07931	8.06348	8.06569	8.05714
0.05875	8.09772	8.09614	8.09224	8.06129	8.0542	8.05971	8.04159	8.04034	8.03398	8.01781	8.0446	8.04818	8.07449	8.0695	8.05473	8.07097	8.05692	8.05949	8.04996	8.06408	8.04781	8.07211	8.03628	8.03311	8.04928	8.01155	8.01789	8.01833	8.02718	8.03957	8.04248	8.03828	8.04134	8.03517	8.06756	8.05276	8.05464	8.05938	8.07633	8.05085	8.07657	8.05176
0.059	8.07977	8.10109	8.0893	8.06545	8.04969	8.06911	8.02896	8.03954	8.04202	8.03535	8.04246	8.04576	8.05008	8.06216	8.04937	8.06412	8.05716	8.0746	8.06592	8.0564	8.05481	8.06566	8.02867	8.0173	8.04232	8.01767	8.02728	8.02287	8.02587	8.02943	8.05667	8.04198	8.05508	8.03453	8.06526	8.04324	8.04729	8.06543	8.06702	8.05369	8.05022	8.06615
0.05925	8.08005	8.10002	8.0841	8.07699	8.03111	8.06395	8.05532	8.03294	8.03858	8.03365	8.03422	8.04747	8.05826	8.04956	8.05871	8.07117	8.04851	8.06604	8.05553	8.06419	8.05219	8.07509	8.06361	8.0329	8.05279	8.00606	8.02552	8.02286	8.03509	8.03235	8.0428	8.06019	8.05699	8.03977	8.04845	8.0423	8.0481	8.06357	8.07495	8.06377	8.06735	8.06226
0.0595	8.08416	8.08982	8.09066	8.07018	8.04559	8.03947	8.05738	8.05464	8.0403	8.02454	8.01203	8.05321	8.0573	8.07195	8.06103	8.07078	8.05751	8.07127	8.08006	8.08351	8.05989	8.07446	8.05247	8.03199	8.04431	8.01757	8.01844	8.02281	8.02575	8.03562	8.04896	8.05036	8.05906	8.04292	8.05573	8.0622	8.06056	8.05943	8.06761	8.07798	8.06832	8.06521
0.05975	8.08669	8.11672	8.08263	8.07211	8.02891	8.06104	8.0411	8.03926	8.03899	8.03967	8.01383	8.05446	8.06486	8.07288	8.06921	8.06048	8.07588	8.05413	8.06866	8.08608	8.05931	8.07745	8.04766	8.026	8.02305	8.02607	8.0259	8.014	8.02373	8.01961	8.06325	8.05933	8.07805	8.04553	8.06329	8.063	8.06582	8.07609	8.07342	8.05886	8.07219	8.06652
0.06	8.06685	8.08653	8.07583	8.05275	8.04765	8.05789	8.03542	8.05362	8.03261	8.04383	8.03682	8.03564	8.07504	8.08124	8.05647	8.07701	8.06229	8.08433	8.06487	8.08369	8.04682	8.09093	8.03605	8.04504	8.04066	8.02438	8.03705	8.02046	8.02449	8.04359	8.05643	8.0563	8.05739	8.06095	8.06709	8.05884	8.05788	8.07911	8.0681	8.06184	8.06346	8.05614
0.06025	8.09192	8.10289	8.08284	8.05273	8.05985	8.05612	8.03613	8.05259	8.03081	8.04236	8.03853	8.03054	8.06025	8.06805	8.03161	8.08084	8.05794	8.05382	8.07023	8.08206	8.045	8.07565	8.07349	8.03824	8.03915	8.0109	8.03071	8.03276	8.02679	8.04603	8.05697	8.05022	8.04531	8.03447	8.06383	8.0459	8.03954	8.07874	8.04506	8.07242	8.05562	8.04801
0.0605	8.06833	8.08841	8.09543	8.05689	8.05005	8.06345	8.04366	8.0461	8.03091	8.02974	8.03948	8.04074	8.07011	8.083	8.04954	8.07761	8.06556	8.06484	8.07909	8.08596	8.06592	8.08209	8.0568	8.0211	8.04813	8.00574	8.01467	8.04293	8.01222	8.03601	8.06167	8.04256	8.05676	8.04841	8.0449	8.04278	8.04526	8.06929	8.06818	8.05606	8.06907	8.04522
0.06075	8.08157	8.09777	8.09355	8.04442	8.05785	8.0392	8.03004	8.0303	8.03918	8.03979	8.05182	8.04253	8.06943	8.07338	8.05239	8.08639	8.07036	8.06352	8.08505	8.07009	8.05393	8.08055	8.06789	8.03344	8.05822	8.00931	8.00773	8.05164	8.02338	8.02808	8.04508	8.04761	8.03478	8.04163	8.05021	8.05268	8.03899	8.06572	8.06557	8.05991	8.08175	8.05934
0.061	8.10209	8.09842	8.09148	8.07261	8.0495	8.04467	8.04039	8.0449	8.05412	8.03119	8.04439	8.04346	8.06713	8.07066	8.05148	8.07195	8.07418	8.05086	8.07853	8.0794	8.03923	8.08084	8.04477	8.01354	8.04591	8.01602	8.02598	8.03537	8.02599	8.03451	8.06406	8.06004	8.05447	8.04264	8.06285	8.04915	8.0582	8.07379	8.06714	8.06602	8.07195	8.05551
0.06125	8.10284	8.1016	8.08629	8.0696	8.05199	8.06665	8.04584	8.03123	8.0378	8.02824	8.0256	8.05702	8.06568	8.0618	8.05796	8.09343	8.03799	8.07414	8.08709	8.08675	8.04666	8.07504	8.05859	8.03648	8.04634	8.01151	8.02675	8.0268	8.03768	8.03615	8.04798	8.0588	8.05219	8.04753	8.06894	8.07212	8.06848	8.09141	8.08028	8.06171	8.06348	8.06673
0.0615	8.07622	8.10037	8.08038	8.06443	8.05287	8.05396	8.0288	8.04978	8.03747	8.03389	8.04032	8.05524	8.06271	8.06737	8.07172	8.09655	8.07532	8.09005	8.07916	8.09185	8.04785	8.06674	8.05213	8.0275	8.04677	8.0011	8.03663	8.02863	8.02547	8.03894	8.0472	8.04422	8.05015	8.03591	8.06084	8.07171	8.05788	8.06935	8.07991	8.05346	8.06195	8.06479
0.06175	8.07132	8.08805	8.08574	8.07664	8.04429	8.05689	8.04414	8.05561	8.05016	8.02165	8.05016	8.05207	8.07206	8.07772	8.06666	8.09407	8.0682	8.071	8.06291	8.07486	8.04516	8.07048	8.04984	8.01368	8.04593	8.00755	8.01953	8.02809	8.04024	8.01391	8.05479	8.04753	8.05673	8.03085	8.04589	8.06516	8.06153	8.06108	8.0694	8.07016	8.07209	8.05797
0.062	8.07551	8.0934	8.09331	8.07687	8.06312	8.05696	8.0404	8.04696	8.03459	8.04141	8.03946	8.05949	8.05142	8.07809	8.04887	8.0894	8.06385	8.07281	8.06819	8.07935	8.06781	8.07879	8.05819	8.03436	8.03915	8.01206	8.01475	8.03422	8.02851	8.0253	8.05061	8.06304	8.05992	8.04284	8.05133	8.05896	8.05862	8.08183	8.09093	8.05626	8.05374	8.0665
0.06225	8.0782	8.10783	8.08591	8.07439	8.05967	8.06468	8.03608	8.05521	8.03274	8.03331	8.02301	8.04611	8.07131	8.07163	8.05542	8.08158	8.06247	8.05776	8.07748	8.0981	8.06254	8.0779	8.03973	8.02412	8.04826	8.02463	8.01602	8.04904	8.03709	8.02656	8.04142	8.06096	8.06646	8.04371	8.05532	8.05079	8.05312	8.07123	8.05554	8.06171	8.06822	8.07278
0.0625	8.08103	8.09169	8.07434	8.07966	8.04255	8.05341	8.04517	8.04491	8.05126	8.04274	8.03675	8.04804	8.07195	8.06205	8.07289	8.08065	8.08504	8.06522	8.07728	8.08017	8.04973	8.06657	8.04141	8.02648	8.04283	8.02757	8.02743	8.03094	8.03154	8.01986	8.05212	8.06352	8.05579	8.04811	8.06592	8.04708	8.06737	8.05556	8.05194	8.06244	8.0769	8.06802
0.06275	8.09123	8.10806	8.09013	8.07024	8.04345	8.07538	8.03844	8.04432	8.03682	8.04453	8.03027	8.03913	8.06806	8.08555	8.05447	8.07217	8.07935	8.08007	8.06653	8.07814	8.04448	8.07723	8.04761	8.03892	8.04496	8.01908	8.04111	8.02647	8.01544	8.03984	8.04027	8.06514	8.04481	8.04117	8.07141	8.06287	8.05688	8.07527	8.0807	8.06005	8.07122	8.04657
0.063	8.08616	8.10041	8.08667	8.07714	8.03762	8.06134	8.04625	8.05622	8.03848	8.04405	8.04261	8.05051	8.04326	8.07412	8.04883	8.06456	8.05944	8.05882	8.06635	8.08788	8.05745	8.08042	8.04871	8.03278	8.05302	8.02928	8.0167	8.0327	8.02853	8.02622	8.04974	8.06126	8.05638	8.03967	8.06623	8.06768	8.05351	8.07127	8.05598	8.06789	8.06159	8.04444
0.06325	8.08776	8.1047	8.09102	8.06163	8.04782	8.06617	8.04409	8.04363	8.04648	8.0483	8.05866	8.0682	8.06701	8.07331	8.05392	8.07837	8.05688	8.07718	8.06426	8.07359	8.05009	8.05555	8.05699	8.0317	8.04566	8.00947	8.02206	8.0425	8.0222	8.03467	8.05619	8.05148	8.06183	8.04707	8.05323	8.04399	8.04353	8.08228	8.07058	8.06502	8.05684	8.05283
0.0635	8.08553	8.1051	8.0717	8.06234	8.05703	8.06828	8.0461	8.05758	8.05371	8.02842	8.03888	8.05215	8.07153	8.07278	8.05396	8.08492	8.05956	8.07389	8.08122	8.06895	8.04611	8.07126	8.06174	8.04404	8.05448	8.00811	8.02068	8.03166	8.033	8.03196	8.05708	8.05783	8.04519	8.03675	8.07448	8.05449	8.07003	8.06742	8.06013	8.0573	8.06942	8.06971
0.06375	8.07554	8.09176	8.07983	8.07665	8.05877	8.06672	8.04171	8.05164	8.04865	8.03078	8.03582	8.05437	8.0663	8.08243	8.05104	8.06481	8.06215	8.06183	8.0715	8.07331	8.04959	8.07835	8.05281	8.02399	8.05204	8.01943	8.02443	8.02474	8.0401	8.03025	8.04152	8.05074	8.05552	8.04328	8.0681	8.06866	8.05675	8.05152	8.05955	8.07864	8.05041	8.05257
0.064	8.08487	8.09769	8.0754	8.06505	8.06679	8.06617	8.04052	8.05404	8.05432	8.0372	8.03942	8.03763	8.03467	8.0761	8.06911	8.07939	8.0623	8.0805	8.06508	8.06235	8.03925	8.06489	8.04343	8.01858	8.0513	8.02013	8.01098	8.02053	8.03622	8.02359	8.06238	8.04741	8.04912	8.04807	8.06599	8.05515	8.06238	8.04869	8.05248	8.08189	8.04694	8.04681
0.06425	8.08921	8.09084	8.09799	8.09029	8.06117	8.05829	8.03909	8.0524	8.04425	8.03726	8.02427	8.0519	8.06903	8.0868	8.05981	8.08748	8.06605	8.06497	8.07973	8.07555	8.04119	8.0718	8.04955	8.04295	8.03356	8.00426	8.0232	8.02154	8.02264	8.02634	8.0631	8.05225	8.06216	8.05494	8.05622	8.05907	8.0554	8.06695	8.06982	8.07821	8.0604	8.06249
0.0645	8.08017	8.09073	8.10263	8.07959	8.05792	8.05027	8.04552	8.04937	8.04074	8.03407	8.02748	8.045	8.06793	8.06713	8.05787	8.07153	8.06832	8.06911	8.07771	8.06882	8.05375	8.08413	8.05321	8.02599	8.05187	8.01733	8.02859	8.02838	8.02792	8.03246	8.04494	8.06149	8.06046	8.04514	8.0592	8.07011	8.05385	8.07845	8.07386	8.08191	8.06876	8.04996
0.06475	8.08979	8.10405	8.09375	8.06636	8.05719	8.053	8.04039	8.04734	8.04003	8.02817	8.01988	8.05006	8.06813	8.06549	8.05844	8.08401	8.07038	8.08153	8.0858	8.0642	8.05169	8.08204	8.08276	8.03707	8.06341	8.01755	8.02989	8.01576	8.03831	8.0253	8.05323	8.06975	8.04401	8.05527	8.07251	8.05675	8.03822	8.07767	8.0625	8.06014	8.06262	8.03392
0.065	8.08757	8.10171	8.09216	8.05896	8.05622	8.07573	8.03984	8.06182	8.04003	8.0504	8.03555	8.05685	8.0599	8.06543	8.05996	8.07366	8.05674	8.0695	8.07973	8.05763	8.06629	8.07821	8.06476	8.03365	8.04257	8.03339	8.03572	8.03269	8.01793	8.03104	8.04799	8.05957	8.03512	8.04496	8.05442	8.04829	8.05975	8.06243	8.07521	8.06479	8.07261	8.04395
0.06525	8.08445	8.1036	8.08627	8.06362	8.05867	8.07131	8.03339	8.06221	8.05223	8.01145	8.04013	8.03046	8.05501	8.0785	8.05271	8.07803	8.0633	8.06937	8.06567	8.08442	8.04764	8.07798	8.05626	8.02858	8.05038	8.01194	8.03162	8.03771	8.0249	8.03111	8.04777	8.06575	8.06172	8.04644	8.05339	8.07299	8.05676	8.06241	8.07557	8.06406	8.0717	8.07867
0.0655	8.08438	8.09755	8.08145	8.06617	8.04887	8.06012	8.04622	8.06515	8.04927	8.05353	8.03222	8.04873	8.06895	8.07375	8.0522	8.08135	8.07298	8.07559	8.06383	8.07335	8.05606	8.06515	8.05369	8.0433	8.03564	8.02125	8.0212	8.02945	8.03136	8.04107	8.0628	8.06853	8.05527	8.06007	8.05781	8.06577	8.07209	8.08474	8.06395	8.05931	8.0652	8.06553
0.06575	8.10307	8.10639	8.07429	8.07841	8.06029	8.05899	8.04166	8.05643	8.03975	8.03614	8.02323	8.05288	8.06186	8.0666	8.06027	8.06372	8.06634	8.06381	8.05957	8.08906	8.04687	8.07532	8.04521	8.03478	8.06792	8.01031	8.02672	8.02994	8.04379	8.02562	8.06245	8.05635	8.06472	8.05987	8.0678	8.06056	8.05777	8.06733	8.06877	8.059	8.0634	8.06307
0.066	8.07476	8.10306	8.09181	8.07225	8.05409	8.04647	8.0479	8.04762	8.03637	8.02396	8.03942	8.05403	8.0686	8.05079	8.07322	8.07194	8.05965	8.07038	8.04762	8.08695	8.04244	8.09419	8.03961	8.00936	8.05915	8.01564	8.04042	8.03978	8.01521	8.04427	8.05416	8.03967	8.05094	8.0371	8.05544	8.05068	8.0506	8.06855	8.07047	8.05762	8.07292	8.05089
0.06625	8.08765	8.12102	8.09385	8.06493	8.05548	8.05756	8.04215	8.03588	8.05393	8.04325	8.04203	8.06361	8.08553	8.06526	8.05994	8.0753	8.05901	8.07393	8.07774	8.0662	8.0729	8.08301	8.05022	8.03379	8.04327	8.02775	8.02694	8.03036	8.01288	8.04075	8.04929	8.05665	8.05156	8.04415	8.0512	8.04275	8.05631	8.06847	8.06736	8.06776	8.07486	8.04153
0.0665	8.0899	8.12623	8.08579	8.07366	8.04867	8.05995	8.04658	8.0493	8.05393	8.04844	8.03043	8.0498	8.06968	8.06613	8.04639	8.08846	8.06563	8.05113	8.07658	8.07269	8.05703	8.08486	8.05315	8.02645	8.04636	8.03153	8.02672	8.01326	8.03122	8.02968	8.06485	8.04955	8.06243	8.04941	8.05913	8.06988	8.06958	8.0723	8.08171	8.07262	8.06843	8.05771
0.06675	8.08656	8.09647	8.08264	8.08292	8.05693	8.05656	8.05027	8.04957	8.04161	8.04978	8.04541	8.04744	8.0598	8.07776	8.05819	8.08613	8.07548	8.06484	8.09214	8.08195	8.06888	8.0619	8.05592	8.04364	8.04614	8.0088	8.03291	8.02648	8.02773	8.03425	8.0606	8.06672	8.05775	8.04082	8.05891	8.03947	8.04986	8.09491	8.06641	8.08635	8.06489	8.06452
0.067	8.08688	8.09541	8.08867	8.07515	8.04808	8.06293	8.05322	8.04869	8.05536	8.04341	8.03563	8.0401	8.07115	8.06861	8.05792	8.08408	8.05072	8.05982	8.08114	8.06736	8.05534	8.07991	8.05077	8.03153	8.04385	8.00698	8.02781	8.02294	8.02713	8.02742	8.04547	8.06426	8.04949	8.05939	8.0741	8.06897	8.05381	8.08736	8.06132	8.05456	8.06193	8.06693
0.06725	8.07776	8.1089	8.0985	8.06336	8.04772	8.06123	8.04923	8.05329	8.05535	8.04759	8.05421	8.05277	8.06657	8.07358	8.05891	8.07923	8.05759	8.08476	8.07275	8.08356	8.04757	8.08311	8.05969	8.02395	8.05931	8.00225	8.0372	8.03167	8.02727	8.03326	8.0666	8.07378	8.03313	8.04583	8.07122	8.03395	8.04962	8.09062	8.05927	8.06663	8.06465	8.05205
0.0675	8.08902	8.11226	8.08702	8.07487	8.05345	8.0594	8.04196	8.05698	8.03737	8.04338	8.04772	8.05538	8.06073	8.06047	8.06433	8.07118	8.06511	8.0753	8.0741	8.07014	8.0467	8.08222	8.05583	8.03172	8.04051	8.00751	8.03093	8.0186	8.02155	8.03952	8.05225	8.07423	8.05926	8.05472	8.05486	8.04821	8.04491	8.05736	8.0706	8.08307	8.06955	8.07111
0.06775	8.08422	8.09457	8.09984	8.07426	8.04501	8.07355	8.03519	8.05953	8.0675	8.03253	8.05268	8.04964	8.06308	8.059	8.05654	8.07467	8.07651	8.05797	8.091	8.07261	8.0444	8.06968	8.05682	8.03578	8.06317	8.0053	8.04158	8.03656	8.03423	8.02859	8.05667	8.05777	8.06136	8.04927	8.0658	8.05482	8.05056	8.07751	8.07688	8.07048	8.07843	8.08214
0.068	8.09081	8.0882	8.10152	8.06338	8.04687	8.07247	8.05189	8.0491	8.03819	8.04027	8.04587	8.05995	8.06418	8.0713	8.08311	8.09126	8.06667	8.08062	8.0797	8.0783	8.03389	8.07523	8.05997	8.02802	8.03695	8.01316	8.02322	8.03878	8.02511	8.03373	8.06093	8.06141	8.06464	8.06536	8.05306	8.07114	8.0552	8.07624	8.07639	8.0742	8.07456	8.0567
0.06825	8.09095	8.11669	8.09727	8.06464	8.05793	8.06652	8.05102	8.05687	8.04167	8.03139	8.03248	8.05722	8.07437	8.07393	8.06165	8.08387	8.0479	8.06338	8.07976	8.08274	8.06047	8.06855	8.0646	8.04613	8.0376	8.00735	8.02632	8.04411	8.02644	8.02389	8.05873	8.06273	8.05554	8.03853	8.05708	8.05712	8.06045	8.05957	8.056	8.06786	8.07641	8.05482
0.0685	8.09381	8.12051	8.07792	8.06269	8.05396	8.07086	8.04586	8.04567	8.03622	8.04054	8.02355	8.04684	8.06734	8.07031	8.07283	8.07124	8.05891	8.07253	8.08036	8.07924	8.05307	8.07277	8.05524	8.04501	8.06733	8.00841	8.01772	8.03828	8.02806	8.05381	8.04819	8.05914	8.05193	8.05467	8.04867	8.04883	8.06169	8.08178	8.06592	8.06288	8.0773	8.06084
0.06875	8.09481	8.1214	8.09491	8.07931	8.06256	8.05465	8.06266	8.06178	8.03769	8.01986	8.02928	8.05638	8.06547	8.08204	8.04208	8.06777	8.04716	8.07952	8.07289	8.09354	8.04307	8.08692	8.07137	8.03987	8.03623	8.00468	8.03133	8.04196	8.03082	8.03269	8.05711	8.08136	8.05632	8.04985	8.06754	8.06828	8.04873	8.06541	8.06558	8.05474	8.06189	8.05963
0.069	8.07846	8.10229	8.08617	8.07539	8.05143	8.06163	8.06058	8.05162	8.03889	8.03252	8.01903	8.05136	8.06695	8.06997	8.04979	8.10088	8.06406	8.07606	8.07746	8.07959	8.05919	8.06993	8.07016	8.03785	8.04128	8.03869	8.03243	8.06208	8.03973	8.0344	8.05589	8.07351	8.05455	8.06737	8.06577	8.04248	8.04885	8.08341	8.07863	8.08131	8.06474	8.04158
0.06925	8.07885	8.10755	8.09444	8.08539	8.06413	8.07153	8.03268	8.05446	8.03573	8.03283	8.03943	8.05363	8.05363	8.0952	8.04345	8.09422	8.06332	8.06414	8.07956	8.08998	8.05683	8.08345	8.05921	8.03757	8.04655	8.03167	8.03227	8.03685	8.02211	8.02949	8.0468	8.051	8.03977	8.06987	8.06012	8.05703	8.05798	8.0782	8.07982	8.05684	8.06141	8.03838
0.0695	8.07687	8.11506	8.08347	8.09028	8.06477	8.06864	8.0346	8.05244	8.04843	8.03325	8.06087	8.03374	8.07317	8.08794	8.07428	8.09761	8.0865	8.08312	8.07243	8.09097	8.04568	8.09232	8.06606	8.03678	8.05476	8.02381	8.04412	8.02924	8.03224	8.04421	8.05886	8.04637	8.05855	8.05241	8.05262	8.04585	8.06393	8.08399	8.06888	8.06454	8.05025	8.03793
0.06975	8.07408	8.09292	8.09835	8.08362	8.04947	8.06625	8.04663	8.06245	8.05563	8.03526	8.03795	8.04718	8.0814	8.06698	8.07016	8.07484	8.06697	8.07711	8.06319	8.08618	8.04384	8.08839	8.0565	8.04518	8.05223	8.02547	8.04828	8.04271	8.01997	8.03936	8.05598	8.05842	8.06701	8.05371	8.04954	8.05407	8.06229	8.08045	8.0755	8.06625	8.07259	8.05962
0.07	8.08395	8.11953	8.08929	8.06626	8.06548	8.05108	8.03861	8.04297	8.0538	8.04751	8.04098	8.06848	8.07452	8.07199	8.0574	8.06393	8.07257	8.07305	8.09106	8.0878	8.05926	8.07876	8.05821	8.03313	8.05112	8.02056	8.0431	8.03516	8.0346	8.04155	8.0582	8.06019	8.06359	8.03182	8.06717	8.04335	8.0548	8.07328	8.07548	8.0556	8.07542	8.062
0.07025	8.07232	8.10128	8.11254	8.06762	8.06382	8.05326	8.04158	8.04221	8.04245	8.04406	8.02588	8.07954	8.05637	8.07681	8.066	8.08086	8.07418	8.08506	8.07288	8.07809	8.04997	8.09813	8.0641	8.03701	8.05497	8.01328	8.02266	8.03237	8.03513	8.04495	8.07004	8.0668	8.05405	8.04293	8.08506	8.05397	8.06974	8.07326	8.05966	8.05185	8.05788	8.05428
0.0705	8.08869	8.13008	8.09545	8.07016	8.06213	8.06919	8.04985	8.04656	8.03691	8.0352	8.02752	8.0558	8.07675	8.08668	8.07108	8.0774	8.07319	8.07872	8.07611	8.09838	8.05532	8.07662	8.0508	8.02743	8.05541	8.03026	8.0186	8.03276	8.02473	8.05763	8.06153	8.068	8.04641	8.04628	8.05934	8.05681	8.06158	8.06549	8.07952	8.06862	8.04581	8.05505
0.07075	8.07674	8.10062	8.09735	8.06602	8.06387	8.05107	8.03462	8.05059	8.04341	8.03878	8.03089	8.05091	8.05914	8.0801	8.06156	8.07882	8.05796	8.05622	8.07428	8.09201	8.0615	8.08293	8.05888	8.0159	8.042	8.02755	8.03298	8.02173	8.0204	8.0417	8.05745	8.04385	8.05771	8.03408	8.06358	8.06769	8.0574	8.08094	8.06762	8.06448	8.06348	8.06826
0.071	8.07426	8.12056	8.07424	8.06651	8.06073	8.06493	8.0519	8.07119	8.05366	8.05665	8.03632	8.07417	8.06693	8.07456	8.05266	8.08031	8.06073	8.07956	8.06136	8.08165	8.05201	8.08234	8.06409	8.03571	8.06224	8.0284	8.03796	8.05162	8.0202	8.03485	8.06848	8.06949	8.08971	8.04924	8.06843	8.04189	8.06837	8.09659	8.06945	8.0563	8.06332	8.05617
0.07125	8.0642	8.11427	8.08481	8.0859	8.06703	8.07269	8.05428	8.05782	8.03635	8.044	8.03831	8.04541	8.05973	8.068	8.06272	8.06866	8.06705	8.09906	8.07819	8.07427	8.05223	8.09124	8.05757	8.02508	8.05619	8.03765	8.03119	8.02808	8.01555	8.04316	8.05862	8.06635	8.07208	8.04902	8.07296	8.0689	8.05634	8.08775	8.07228	8.05473	8.07448	8.06848
0.0715	8.08874	8.10637	8.09521	8.08585	8.05493	8.06682	8.0576	8.05015	8.04389	8.05889	8.03661	8.04235	8.04513	8.07352	8.05644	8.07307	8.06929	8.06423	8.0794	8.06105	8.06195	8.0833	8.0578	8.03219	8.05679	8.03634	8.0334	8.02287	8.02481	8.03488	8.07161	8.07171	8.04543	8.05347	8.06095	8.0537	8.05165	8.06488	8.0647	8.0751	8.07606	8.06182
0.07175	8.07856	8.12584	8.0885	8.08223	8.05717	8.0675	8.04368	8.0635	8.03566	8.03731	8.03933	8.04849	8.07406	8.09226	8.0635	8.07559	8.05791	8.08615	8.07424	8.08667	8.06081	8.08493	8.06033	8.03036	8.04757	8.02065	8.02816	8.04312	8.02573	8.05317	8.06715	8.06501	8.07654	8.06143	8.05191	8.06093	8.04755	8.08124	8.09106	8.06896	8.07339	8.06887
0.072	8.07891	8.10544	8.10774	8.08425	8.05953	8.0689	8.04681	8.07484	8.04343	8.05698	8.0484	8.04795	8.05968	8.07653	8.08323	8.08169	8.06219	8.07629	8.06749	8.07266	8.04382	8.07608	8.06799	8.03882	8.05101	8.04478	8.02941	8.05051	8.03036	8.02935	8.05807	8.05574	8.07091	8.06532	8.06397	8.06919	8.05648	8.07396	8.08601	8.08106	8.0589	8.07169
0.07225	8.07176	8.11009	8.08855	8.08271	8.04078	8.06916	8.05566	8.07235	8.04151	8.04189	8.04528	8.04234	8.05455	8.0963	8.07502	8.07282	8.07755	8.07567	8.07256	8.07065	8.05092	8.08923	8.05132	8.02691	8.03959	8.02468	8.02724	8.05001	8.0339	8.03742	8.0512	8.06744	8.06581	8.05173	8.08326	8.07051	8.04845	8.08216	8.07963	8.05908	8.07462	8.06315
0.0725	8.07169	8.09308	8.09697	8.08185	8.06106	8.06219	8.06755	8.07597	8.04902	8.06006	8.04162	8.05302	8.05367	8.0759	8.08697	8.08094	8.063	8.08699	8.05933	8.08443	8.06378	8.07605	8.06744	8.05133	8.05495	8.02589	8.0211	8.0344	8.0271	8.03298	8.0531	8.0672	8.06857	8.05603	8.04811	8.07214	8.0551	8.06774	8.06483	8.06856	8.06933	8.05851
0.07275	8.08626	8.12256	8.09466	8.07973	8.05943	8.06004	8.04307	8.05367	8.05131	8.0372	8.03484	8.04996	8.04626	8.08289	8.06378	8.09136	8.05928	8.06641	8.09143	8.0824	8.06356	8.08256	8.06388	8.03514	8.05528	8.02546	8.02925	8.03852	8.02731	8.03693	8.06281	8.07632	8.07057	8.0664	8.06012	8.07534	8.04826	8.07701	8.08551	8.09466	8.06984	8.05597
0.073	8.0979	8.10152	8.09641	8.07475	8.05267	8.04549	8.04818	8.04939	8.05505	8.03979	8.04217	8.05917	8.07295	8.0814	8.06943	8.08789	8.07158	8.08894	8.08253	8.09359	8.07517	8.07567	8.06151	8.03332	8.054	8.0107	8.03666	8.03592	8.03197	8.03045	8.06409	8.06301	8.043	8.06004	8.06631	8.06871	8.0392	8.08608	8.07877	8.07566	8.07468	8.05917
0.07325	8.08886	8.0906	8.10403	8.07815	8.0439	8.07168	8.03279	8.04057	8.04398	8.05381	8.0392	8.06333	8.07679	8.07063	8.06605	8.08705	8.06669	8.07241	8.08426	8.08963	8.06411	8.07567	8.05064	8.04737	8.03772	8.00969	8.00849	8.03103	8.02258	8.04582	8.05376	8.07904	8.06176	8.04698	8.08947	8.06248	8.07049	8.0648	8.07291	8.05391	8.07209	8.06266
0.0735	8.09081	8.10313	8.09964	8.07666	8.04829	8.0724	8.05659	8.06248	8.04225	8.02491	8.03572	8.06512	8.06999	8.08847	8.05117	8.09315	8.06818	8.07841	8.06819	8.08439	8.05532	8.09416	8.05634	8.03396	8.06458	8.01176	8.02474	8.04057	8.03535	8.05463	8.05344	8.05548	8.07231	8.0525	8.07334	8.06206	8.04599	8.08301	8.05808	8.07265	8.0895	8.04813
0.07375	8.07176	8.13208	8.09664	8.08225	8.07063	8.07276	8.04987	8.05498	8.05238	8.04146	8.02906	8.07424	8.07014	8.08118	8.06202	8.08087	8.07979	8.08581	8.07043	8.07245	8.0777	8.07177	8.06692	8.04063	8.05382	8.01564	8.01807	8.04484	8.02605	8.041	8.06392	8.0494	8.07325	8.06633	8.06807	8.05663	8.05458	8.06078	8.07824	8.06666	8.08431	8.05721
0.074	8.08313	8.12475	8.08029	8.09278	8.05991	8.06826	8.05928	8.05886	8.05525	8.0348	8.03896	8.04133	8.06635	8.07753	8.06559	8.09677	8.06104	8.07753	8.08734	8.08328	8.07223	8.06974	8.0579	8.0382	8.06559	8.00762	8.03223	8.05064	8.01733	8.03529	8.05722	8.07083	8.07238	8.05799	8.07046	8.06342	8.06337	8.05804	8.08165	8.05657	8.07138	8.06589
0.07425	8.09788	8.10991	8.0959	8.09237	8.06783	8.05414	8.0682	8.06974	8.0477	8.04249	8.05315	8.03741	8.05493	8.09279	8.06247	8.07932	8.06545	8.06771	8.07697	8.08976	8.05298	8.06849	8.07122	8.05503	8.07663	8.00144	8.0336	8.05166	8.03242	8.04692	8.06502	8.07054	8.0814	8.05219	8.07279	8.07085	8.06306	8.06943	8.08249	8.07806	8.05802	8.06403
0.0745	8.09997	8.09945	8.0873	8.09123	8.06625	8.05529	8.05833	8.05316	8.0353	8.05741	8.03836	8.07406	8.05599	8.0875	8.06818	8.08739	8.07909	8.08797	8.06832	8.07965	8.0509	8.08655	8.06229	8.03638	8.05362	8.02377	8.03104	8.03575	8.03777	8.04306	8.05194	8.07793	8.08211	8.04705	8.06257	8.07695	8.06677	8.09289	8.07981	8.07898	8.07696	8.04815
0.07475	8.0858	8.10429	8.09589	8.0822	8.05769	8.06771	8.04065	8.03888	8.04902	8.04922	8.05451	8.05848	8.05878	8.09258	8.05051	8.08475	8.06418	8.08392	8.06615	8.07567	8.05613	8.09168	8.05189	8.04964	8.0405	8.02599	8.02922	8.06422	8.03035	8.0419	8.05152	8.06961	8.06903	8.05206	8.06785	8.06848	8.06443	8.08324	8.07281	8.072	8.07732	8.05294
0.075	8.06694	8.10396	8.09751	8.07878	8.06119	8.06015	8.04355	8.06365	8.05058	8.05422	8.03056	8.04303	8.07364	8.10298	8.06263	8.08615	8.06613	8.08115	8.09012	8.0801	8.05759	8.0811	8.06619	8.04822	8.04805	8.02222	8.03262	8.04134	8.04404	8.05598	8.05993	8.07795	8.0536	8.06036	8.07007	8.07568	8.07154	8.07366	8.06667	8.06451	8.07528	8.06483
0.07525	8.07609	8.10202	8.09474	8.06897	8.05685	8.06883	8.04714	8.04865	8.04827	8.0428	8.01386	8.05661	8.06268	8.08098	8.05941	8.08997	8.06482	8.07632	8.07514	8.06169	8.07508	8.09381	8.07302	8.04156	8.05816	8.03101	8.04292	8.04216	8.04059	8.04015	8.05992	8.06329	8.06107	8.06108	8.06042	8.0591	8.0495	8.08293	8.07231	8.05277	8.08516	8.06581
0.0755	8.08293	8.10695	8.11254	8.0706	8.0641	8.07026	8.04465	8.04867	8.03588	8.04364	8.02071	8.04763	8.07904	8.0881	8.06323	8.09848	8.07256	8.07154	8.07416	8.08311	8.07035	8.09087	8.05659	8.03909	8.05232	8.01799	8.04237	8.04387	8.03592	8.04453	8.06248	8.06992	8.07248	8.05223	8.07459	8.0696	8.03912	8.08644	8.08817	8.07282	8.07928	8.05528
0.07575	8.09384	8.1042	8.09942	8.07198	8.06158	8.06881	8.04751	8.04269	8.04106	8.0442	8.03881	8.06759	8.07719	8.07206	8.0515	8.08582	8.07592	8.08603	8.07235	8.08517	8.0618	8.08948	8.05981	8.02626	8.05025	8.02616	8.02666	8.03616	8.02166	8.05535	8.06796	8.06762	8.06954	8.04618	8.06092	8.06903	8.05893	8.08055	8.06469	8.06789	8.07494	8.07153
0.076	8.08057	8.09122	8.09836	8.08249	8.06558	8.0666	8.04257	8.05658	8.03334	8.0421	8.03942	8.04469	8.06081	8.07363	8.07633	8.07476	8.06508	8.08603	8.07247	8.09049	8.04647	8.08862	8.05852	8.04597	8.05737	8.01693	8.03444	8.0356	8.03763	8.04766	8.06427	8.0721	8.05601	8.03687	8.05529	8.05005	8.07477	8.09138	8.06947	8.06834	8.07113	8.05514
0.07625	8.08549	8.08819	8.09209	8.09022	8.06097	8.06951	8.04989	8.05567	8.05594	8.04249	8.05199	8.05298	8.06311	8.08651	8.07461	8.07744	8.07577	8.08739	8.08981	8.10199	8.06547	8.08498	8.04751	8.03386	8.06345	8.02284	8.02176	8.03903	8.02854	8.0298	8.07447	8.06791	8.07143	8.05318	8.0622	8.05938	8.06924	8.07548	8.07698	8.06031	8.08037	8.05988
0.0765	8.09433	8.11699	8.0952	8.07668	8.06747	8.06163	8.0539	8.05414	8.0602	8.05594	8.03807	8.05922	8.05784	8.10255	8.07065	8.08226	8.08206	8.08919	8.06742	8.08703	8.06278	8.09191	8.07991	8.03582	8.05401	8.02754	8.02224	8.03339	8.03188	8.05312	8.05003	8.04986	8.05919	8.03986	8.06796	8.06838	8.06227	8.06665	8.05538	8.06242	8.07674	8.04794
0.07675	8.08786	8.11198	8.10192	8.08854	8.04581	8.08221	8.05545	8.06058	8.03166	8.04055	8.05041	8.06177	8.06462	8.08928	8.07421	8.08804	8.08731	8.08929	8.08919	8.08588	8.05735	8.09608	8.06611	8.02852	8.05678	8.03673	8.03199	8.02219	8.02913	8.03926	8.05688	8.061	8.06532	8.05096	8.0606	8.07132	8.05362	8.0503	8.06958	8.07679	8.0823	8.05277
0.077	8.0919	8.11917	8.08806	8.08076	8.07258	8.06498	8.04282	8.04474	8.06557	8.05385	8.03067	8.06681	8.0733	8.09322	8.062	8.08136	8.06806	8.09844	8.08313	8.08701	8.05946	8.07746	8.05912	8.02745	8.06976	8.02163	8.02731	8.02423	8.03281	8.04295	8.06948	8.05927	8.08219	8.05089	8.06552	8.05506	8.04821	8.07239	8.06173	8.0586	8.08411	8.05307
0.07725	8.11087	8.11069	8.10456	8.07339	8.07553	8.05468	8.06501	8.05676	8.06575	8.05115	8.04685	8.062	8.07683	8.07273	8.06835	8.08159	8.08449	8.08897	8.07612	8.0823	8.05768	8.09559	8.06307	8.0306	8.04911	8.04338	8.03172	8.05333	8.04319	8.05259	8.06085	8.0811	8.07978	8.05348	8.07461	8.05322	8.05502	8.07827	8.07357	8.07497	8.07652	8.04822
0.0775	8.09238	8.1124	8.10534	8.06555	8.06345	8.05867	8.04657	8.07996	8.05639	8.05699	8.05471	8.06318	8.07998	8.08561	8.05112	8.09258	8.07818	8.07308	8.06923	8.07869	8.0522	8.08316	8.06049	8.04368	8.06128	8.03187	8.04316	8.0507	8.03305	8.0297	8.06589	8.05152	8.07551	8.05463	8.07008	8.04512	8.05141	8.08171	8.05152	8.08409	8.06655	8.0739
0.07775	8.09504	8.10481	8.10109	8.0886	8.06874	8.07763	8.05552	8.06	8.06855	8.0673	8.02892	8.05233	8.07687	8.09083	8.06102	8.07635	8.08956	8.0823	8.0912	8.0725	8.04751	8.08436	8.06313	8.04179	8.05209	8.01205	8.03	8.03973	8.02764	8.04704	8.06195	8.06642	8.07456	8.06947	8.07042	8.06859	8.06867	8.09075	8.07399	8.06985	8.06863	8.08068
0.078	8.09058	8.11715	8.08683	8.0853	8.0679	8.06959	8.05598	8.04185	8.04982	8.05156	8.04486	8.06544	8.06463	8.08639	8.0695	8.0872	8.08482	8.08242	8.08886	8.07433	8.04998	8.08247	8.06306	8.04562	8.05355	8.02344	8.01985	8.04053	8.03481	8.03153	8.06931	8.06604	8.06013	8.05915	8.07408	8.06827	8.07187	8.07218	8.09191	8.06658	8.07432	8.05628
0.07825	8.06976	8.1314	8.10538	8.08271	8.05743	8.07035	8.06007	8.06021	8.03983	8.0632	8.03214	8.06523	8.06535	8.08274	8.07024	8.08327	8.0659	8.07067	8.0805	8.08503	8.07479	8.08617	8.05938	8.04633	8.05043	8.03485	8.0361	8.02724	8.0427	8.05427	8.06289	8.05376	8.05959	8.05355	8.07386	8.04441	8.06368	8.05957	8.09407	8.07067	8.06843	8.07957
0.0785	8.10323	8.13588	8.0816	8.08477	8.07579	8.06561	8.05329	8.05365	8.04731	8.05187	8.0401	8.05242	8.07446	8.07313	8.06293	8.08512	8.05445	8.06878	8.07519	8.08059	8.05709	8.07685	8.05931	8.02407	8.07246	8.0233	8.04471	8.05266	8.03259	8.05556	8.06971	8.05914	8.05393	8.05253	8.08127	8.06321	8.05294	8.08358	8.07396	8.08307	8.06422	8.06899
0.07875	8.09238	8.11734	8.07821	8.08654	8.05097	8.05602	8.05276	8.04482	8.05192	8.03155	8.05021	8.04078	8.05848	8.08817	8.06239	8.09043	8.07889	8.07898	8.0906	8.08542	8.05247	8.08273	8.06796	8.02499	8.05774	8.02348	8.0419	8.04589	8.02902	8.05132	8.06553	8.05453	8.06411	8.06854	8.07631	8.06228	8.05023	8.08381	8.07914	8.07953	8.07548	8.06626
0.079	8.10641	8.1273	8.09344	8.0687	8.06537	8.06554	8.05014	8.05299	8.05941	8.0466	8.04363	8.06879	8.0678	8.08501	8.05878	8.08907	8.06843	8.08297	8.08086	8.08196	8.06137	8.08692	8.06066	8.05315	8.04641	8.02592	8.04525	8.04069	8.03019	8.04471	8.05247	8.05892	8.06263	8.06112	8.06032	8.06475	8.05232	8.08211	8.09514	8.06769	8.07049	8.05791
0.07925	8.10095	8.11623	8.08915	8.0751	8.06773	8.07699	8.05145	8.0684	8.04652	8.05193	8.0503	8.0475	8.06649	8.07893	8.06451	8.08185	8.0656	8.07434	8.07639	8.08444	8.04373	8.07148	8.05383	8.0453	8.06746	8.02358	8.04686	8.03782	8.03653	8.04785	8.05507	8.06845	8.07415	8.04797	8.06356	8.08139	8.04577	8.07961	8.10632	8.06381	8.0706	8.06378
0.0795	8.09204	8.11089	8.10235	8.08507	8.07502	8.07077	8.04245	8.06894	8.04954	8.04346	8.03833	8.05834	8.06702	8.08195	8.07704	8.07756	8.07991	8.08023	8.08021	8.081	8.0605	8.0871	8.06836	8.03718	8.06339	8.02341	8.0451	8.02174	8.04371	8.06057	8.05745	8.06486	8.07488	8.05864	8.06999	8.0696	8.05627	8.07589	8.08832	8.06948	8.07445	8.07919
0.07975	8.08568	8.10128	8.10326	8.0766	8.05404	8.06034	8.05631	8.06146	8.05962	8.06142	8.03947	8.05523	8.07978	8.09593	8.07318	8.08206	8.05702	8.07765	8.07868	8.08021	8.06174	8.09043	8.05825	8.04616	8.05966	8.02547	8.05203	8.04194	8.04609	8.05329	8.04348	8.05766	8.06347	8.05478	8.07658	8.0671	8.04911	8.08284	8.06558	8.0664	8.07436	8.06048
0.08	8.08725	8.11662	8.10109	8.1013	8.05548	8.05362	8.06289	8.06365	8.04195	8.05262	8.04367	8.05637	8.07056	8.09943	8.06213	8.07685	8.05041	8.08217	8.09056	8.0757	8.06024	8.09957	8.06068	8.04392	8.05673	8.02682	8.03942	8.04361	8.0215	8.03997	8.05361	8.07493	8.06291	8.04451	8.07742	8.06631	8.04991	8.09481	8.07955	8.09412	8.0746	8.05449
0.08025	8.09333	8.09492	8.0976	8.09508	8.07097	8.07058	8.04364	8.06546	8.03815	8.03879	8.03117	8.07298	8.0873	8.08355	8.06332	8.08431	8.08121	8.07903	8.07551	8.07616	8.04776	8.08477	8.06948	8.05341	8.05937	8.034	8.04028	8.03497	8.02902	8.0528	8.05926	8.07519	8.07338	8.0551	8.0625	8.09014	8.06436	8.0737	8.07445	8.07643	8.07219	8.0714
0.0805	8.09007	8.10662	8.08499	8.07262	8.08993	8.07337	8.0403	8.06788	8.05596	8.04517	8.02115	8.05495	8.0599	8.08848	8.06988	8.10093	8.09495	8.06998	8.08311	8.08601	8.06258	8.09413	8.06117	8.05369	8.05622	8.02466	8.03446	8.04272	8.02838	8.0426	8.05568	8.06746	8.06897	8.06204	8.04919	8.07421	8.08292	8.08657	8.08805	8.08501	8.0777	8.06408
0.08075	8.08333	8.10583	8.06813	8.09699	8.06199	8.08013	8.06172	8.05747	8.05618	8.03318	8.04007	8.04161	8.07163	8.09703	8.0775	8.08844	8.07006	8.07859	8.07613	8.08884	8.05153	8.08105	8.06553	8.04557	8.05633	8.02035	8.03169	8.03644	8.0422	8.03579	8.06419	8.06744	8.0487	8.06262	8.06667	8.06857	8.06461	8.08011	8.07879	8.07045	8.08853	8.06404
0.081	8.09816	8.10968	8.10368	8.0861	8.06541	8.07673	8.06128	8.05663	8.04255	8.04954	8.03717	8.06237	8.07953	8.09467	8.06314	8.08856	8.08031	8.08002	8.0742	8.08863	8.06138	8.0919	8.07875	8.02989	8.05318	8.0282	8.04605	8.03299	8.04282	8.03117	8.06264	8.08122	8.05703	8.05582	8.08499	8.08259	8.0631	8.08694	8.08406	8.07257	8.07122	8.06665
0.08125	8.0951	8.1138	8.10089	8.08595	8.04628	8.06642	8.05357	8.04829	8.07198	8.05429	8.04038	8.06006	8.08512	8.07084	8.06969	8.08077	8.08149	8.07212	8.08927	8.07571	8.06285	8.08819	8.07644	8.03224	8.04254	8.01701	8.04553	8.02537	8.02831	8.04028	8.06668	8.08045	8.06549	8.04874	8.07169	8.06947	8.06901	8.09719	8.07667	8.0816	8.05527	8.0586
0.0815	8.0956	8.11726	8.09372	8.09521	8.07299	8.07057	8.05246	8.04903	8.04496	8.03891	8.04782	8.04098	8.07309	8.08814	8.04939	8.08894	8.05939	8.07812	8.0759	8.0854	8.05106	8.07746	8.05851	8.03664	8.05992	8.03492	8.05104	8.02302	8.02418	8.05314	8.05314	8.07784	8.06107	8.05259	8.05691	8.06293	8.06496	8.06007	8.07503	8.08168	8.07512	8.08558
0.08175	8.0802	8.11732	8.09085	8.0793	8.06523	8.07048	8.04676	8.05331	8.06475	8.05255	8.0292	8.06036	8.05479	8.08847	8.06658	8.08245	8.05415	8.08633	8.06829	8.06911	8.05289	8.08474	8.06986	8.044	8.07013	8.03736	8.02038	8.04457	8.03059	8.04843	8.05924	8.06627	8.06071	8.05447	8.06705	8.06229	8.05912	8.07887	8.08195	8.08624	8.06999	8.05637
0.082	8.09341	8.12403	8.10605	8.09151	8.0597	8.06321	8.04956	8.07197	8.04335	8.03853	8.04243	8.06398	8.06387	8.08434	8.05543	8.08791	8.06301	8.0764	8.07645	8.06752	8.06384	8.09634	8.05038	8.0406	8.05145	8.03054	8.05497	8.03782	8.05261	8.05748	8.07281	8.06952	8.05895	8.05565	8.0673	8.0636	8.05248	8.07652	8.08474	8.06583	8.07551	8.06279
0.08225	8.09039	8.09807	8.08495	8.10021	8.06453	8.05697	8.03937	8.07286	8.06377	8.0465	8.05361	8.0672	8.07418	8.10319	8.05986	8.08202	8.0666	8.07964	8.08807	8.09161	8.069	8.09056	8.05971	8.01778	8.05569	8.03502	8.06616	8.02999	8.03487	8.0313	8.06144	8.07281	8.05909	8.06262	8.07495	8.07195	8.0746	8.08494	8.07938	8.06642	8.0838	8.05511
0.0825	8.08526	8.106	8.10034	8.09216	8.05444	8.07792	8.04852	8.07747	8.0488	8.03838	8.04788	8.05597	8.07951	8.09237	8.06347	8.08993	8.05938	8.06252	8.08603	8.08938	8.06206	8.08366	8.0569	8.03894	8.06544	8.03627	8.03921	8.04299	8.04648	8.04183	8.06509	8.05999	8.06406	8.06182	8.07008	8.08372	8.06322	8.07452	8.08567	8.08562	8.05804	8.07323
0.08275	8.10158	8.08617	8.11154	8.07208	8.05636	8.06619	8.03185	8.05913	8.04878	8.04522	8.03329	8.05122	8.06459	8.07807	8.05944	8.1007	8.07114	8.08526	8.08207	8.07986	8.04935	8.10015	8.06725	8.04696	8.06673	8.03656	8.03987	8.04248	8.0326	8.05238	8.0451	8.0723	8.05856	8.0551	8.06183	8.08604	8.05921	8.07532	8.09114	8.07316	8.07977	8.05973
0.083	8.07719	8.09944	8.08804	8.07854	8.05849	8.07011	8.06346	8.04333	8.05682	8.04973	8.02522	8.05368	8.06502	8.08634	8.07579	8.08974	8.08619	8.08989	8.08173	8.06516	8.06842	8.08934	8.07017	8.06382	8.07094	8.03284	8.06145	8.04166	8.03795	8.04866	8.0736	8.07742	8.06584	8.04603	8.06522	8.04919	8.04482	8.09634	8.08779	8.08202	8.06794	8.0533
0.08325	8.10129	8.12549	8.09509	8.06167	8.06869	8.06813	8.06449	8.04652	8.05049	8.06124	8.02856	8.05096	8.07137	8.0953	8.06779	8.09478	8.08523	8.07258	8.09218	8.07953	8.0648	8.09912	8.07774	8.03692	8.06687	8.0264	8.04169	8.03859	8.03102	8.04957	8.05838	8.06876	8.06813	8.04499	8.08401	8.06278	8.06409	8.08243	8.08871	8.0633	8.08645	8.05007
0.0835	8.07706	8.11445	8.08901	8.06911	8.06267	8.0767	8.04556	8.07158	8.03873	8.04861	8.04232	8.0626	8.05815	8.07151	8.06781	8.09409	8.06497	8.0723	8.08275	8.08092	8.07421	8.09625	8.06464	8.02781	8.06673	8.02457	8.04604	8.04725	8.03386	8.04598	8.07061	8.0672	8.08038	8.05625	8.08775	8.07452	8.06093	8.0858	8.08824	8.07837	8.0816	8.08037
0.08375	8.08383	8.11438	8.105	8.06901	8.08055	8.07401	8.04844	8.06528	8.07043	8.04648	8.04753	8.05323	8.0806	8.08528	8.08445	8.09014	8.07897	8.07943	8.08841	8.08683	8.06806	8.08348	8.05635	8.04938	8.06385	8.0255	8.03006	8.03881	8.04332	8.03695	8.05964	8.06946	8.08663	8.04324	8.07773	8.06678	8.0561	8.08769	8.08335	8.07541	8.06808	8.06767
0.084	8.09566	8.11861	8.10963	8.07864	8.06556	8.08022	8.04473	8.05133	8.056	8.05525	8.03891	8.07925	8.07835	8.08669	8.06421	8.10695	8.0626	8.06978	8.07798	8.08691	8.06804	8.08051	8.0667	8.04704	8.06794	8.03208	8.04305	8.05343	8.04179	8.05883	8.06064	8.08454	8.07445	8.05602	8.07171	8.06174	8.05091	8.09149	8.08354	8.06705	8.07068	8.06538
0.08425	8.10183	8.13169	8.10206	8.09675	8.05412	8.07775	8.03775	8.07347	8.04829	8.0414	8.02848	8.05805	8.0754	8.08189	8.06482	8.11037	8.06452	8.07917	8.09278	8.09496	8.06894	8.08659	8.06117	8.06077	8.06836	8.03963	8.03492	8.05177	8.03865	8.04885	8.05287	8.06219	8.05898	8.06828	8.07311	8.06506	8.06695	8.08268	8.08055	8.06228	8.07615	8.06814
0.0845	8.10936	8.12698	8.10966	8.09504	8.05976	8.06871	8.0619	8.07377	8.04564	8.04159	8.03916	8.06155	8.06128	8.07655	8.05571	8.0937	8.08616	8.07313	8.08075	8.0841	8.0663	8.10676	8.06416	8.03646	8.07105	8.03032	8.03439	8.0472	8.03886	8.05814	8.06634	8.06767	8.04879	8.0648	8.06401	8.07117	8.06709	8.07759	8.07665	8.07286	8.0921	8.06376
0.08475	8.10194	8.11653	8.09215	8.07624	8.06612	8.06622	8.05279	8.0766	8.04288	8.04946	8.02855	8.07029	8.07347	8.07821	8.08261	8.0944	8.06475	8.0813	8.0842	8.08254	8.0611	8.08527	8.05617	8.02696	8.06043	8.03916	8.04502	8.04065	8.04249	8.05503	8.06649	8.07705	8.05761	8.04949	8.05629	8.06566	8.06495	8.08387	8.07399	8.096	8.07402	8.06604
0.085	8.09266	8.08809	8.08976	8.08199	8.07163	8.08077	8.05001	8.07706	8.05416	8.04193	8.03617	8.05956	8.08139	8.087	8.05956	8.07829	8.05863	8.09528	8.08813	8.08277	8.05472	8.09579	8.06105	8.02549	8.05822	8.03672	8.0332	8.04676	8.04081	8.04612	8.06667	8.07973	8.07712	8.06187	8.06911	8.07507	8.08907	8.08183	8.07602	8.08432	8.07023	8.07053
0.08525	8.09906	8.11034	8.09735	8.08265	8.07661	8.08865	8.05756	8.05516	8.06466	8.0447	8.03763	8.06472	8.07783	8.08294	8.06024	8.08609	8.07136	8.07177	8.08942	8.08525	8.08255	8.08518	8.04354	8.03813	8.0548	8.04922	8.04717	8.03469	8.02789	8.03031	8.06095	8.06278	8.05329	8.0377	8.08222	8.07394	8.07774	8.08648	8.08791	8.07563	8.06501	8.07393
0.0855	8.09197	8.11527	8.09373	8.08473	8.05216	8.06174	8.04723	8.06261	8.0547	8.05217	8.03887	8.05441	8.06421	8.10057	8.06282	8.10253	8.07138	8.09106	8.0847	8.08488	8.07118	8.10247	8.05899	8.02631	8.05189	8.02375	8.04585	8.03955	8.02881	8.04884	8.06661	8.06294	8.06289	8.04734	8.07968	8.06824	8.05932	8.07769	8.07542	8.07997	8.06708	8.07413
0.08575	8.10227	8.1179	8.08238	8.08461	8.06884	8.05165	8.05747	8.06525	8.04905	8.03446	8.04681	8.0576	8.08665	8.0913	8.06843	8.08077	8.07282	8.10151	8.10426	8.08289	8.07445	8.0857	8.06803	8.04747	8.05134	8.035	8.04933	8.04376	8.04635	8.03644	8.06083	8.05589	8.0664	8.05506	8.08254	8.06381	8.05923	8.07386	8.07698	8.07364	8.08217	8.07015
0.086	8.0995	8.11771	8.09555	8.08581	8.04979	8.08308	8.05754	8.06466	8.05372	8.04568	8.04263	8.07202	8.07719	8.08575	8.06714	8.09932	8.07707	8.08258	8.08357	8.10817	8.07391	8.07666	8.04884	8.03986	8.06463	8.02644	8.03572	8.04312	8.04105	8.05365	8.0635	8.05435	8.04698	8.05203	8.088	8.07099	8.06024	8.07234	8.06313	8.06446	8.07621	8.06602
0.08625	8.08436	8.11129	8.08546	8.08944	8.07114	8.07033	8.07395	8.06742	8.04629	8.03932	8.04211	8.0639	8.06277	8.06877	8.07844	8.09253	8.09425	8.06184	8.08533	8.08277	8.07054	8.08998	8.06791	8.04076	8.06082	8.04502	8.04787	8.04555	8.0383	8.05539	8.05619	8.05421	8.05325	8.06196	8.08147	8.0674	8.05254	8.08513	8.07739	8.07846	8.07098	8.05446
0.0865	8.09651	8.10714	8.10633	8.08507	8.06572	8.06839	8.0651	8.04965	8.06008	8.03767	8.05532	8.06692	8.06592	8.08657	8.07437	8.07886	8.09257	8.08217	8.08986	8.0861	8.06226	8.08412	8.07129	8.04778	8.07038	8.04443	8.04465	8.05967	8.03092	8.05081	8.05506	8.06734	8.06944	8.05384	8.0684	8.06086	8.05329	8.08371	8.0916	8.08062	8.08351	8.07735
0.08675	8.11084	8.11378	8.11145	8.0992	8.07974	8.07935	8.05774	8.06839	8.0386	8.03369	8.04749	8.07502	8.06891	8.08714	8.06504	8.08165	8.06357	8.09263	8.07649	8.09663	8.05852	8.09524	8.07172	8.04695	8.06861	8.05165	8.04218	8.04382	8.02429	8.05606	8.05996	8.09586	8.0569	8.0492	8.07113	8.07969	8.06221	8.07273	8.07394	8.07143	8.08973	8.07143
0.087	8.09331	8.11669	8.11615	8.09584	8.06432	8.08081	8.06693	8.06785	8.05973	8.05212	8.04177	8.06803	8.06636	8.08507	8.0744	8.09171	8.08904	8.09125	8.09325	8.07079	8.05253	8.09604	8.06812	8.03405	8.07309	8.02391	8.0573	8.03982	8.0378	8.05196	8.05786	8.06914	8.07181	8.06316	8.09052	8.06935	8.05673	8.08625	8.08725	8.05341	8.08328	8.07066
0.08725	8.09294	8.1145	8.0959	8.10206	8.06914	8.07095	8.07101	8.07101	8.0526	8.03936	8.05633	8.07309	8.06429	8.08194	8.08528	8.10082	8.07252	8.08759	8.07828	8.08612	8.07366	8.07735	8.07516	8.04999	8.06113	8.03557	8.0441	8.04736	8.05066	8.057	8.06599	8.07206	8.07874	8.06327	8.07711	8.06184	8.08118	8.08391	8.07434	8.06929	8.07214	8.07874
0.0875	8.10031	8.10696	8.09045	8.08612	8.0708	8.08834	8.05907	8.06404	8.05533	8.06921	8.03403	8.05333	8.08451	8.0827	8.08063	8.09434	8.06385	8.08659	8.08451	8.08641	8.07064	8.09875	8.05523	8.04897	8.0684	8.0446	8.04345	8.05363	8.04381	8.05306	8.069	8.05705	8.07021	8.06096	8.07064	8.06448	8.06667	8.07467	8.09023	8.08373	8.07561	8.08469
0.08775	8.11584	8.10111	8.09474	8.08289	8.07151	8.07563	8.05559	8.06607	8.0679	8.05647	8.05286	8.06972	8.0829	8.06977	8.07845	8.05897	8.07312	8.08205	8.09066	8.08857	8.0578	8.0798	8.06847	8.02652	8.06258	8.04832	8.04549	8.06106	8.04991	8.05099	8.05981	8.06854	8.07091	8.04309	8.0651	8.06102	8.05657	8.07715	8.08136	8.07679	8.0627	8.07498
0.088	8.11285	8.12079	8.08647	8.07304	8.0626	8.06672	8.0496	8.06658	8.05992	8.0485	8.04903	8.05966	8.08744	8.10572	8.07711	8.09344	8.05673	8.09645	8.08832	8.08898	8.07391	8.07824	8.06745	8.04438	8.05558	8.03212	8.05283	8.04797	8.03982	8.03543	8.06335	8.07748	8.07132	8.06524	8.07096	8.07458	8.06643	8.08594	8.09554	8.09072	8.06488	8.06205
0.08825	8.10814	8.11489	8.09919	8.07935	8.05893	8.07507	8.0479	8.04535	8.05492	8.04739	8.05314	8.0758	8.0642	8.07729	8.07462	8.1	8.07374	8.08979	8.09187	8.0782	8.06618	8.10019	8.07325	8.04343	8.08126	8.04714	8.0461	8.04423	8.04551	8.04732	8.09054	8.06849	8.07824	8.05765	8.07603	8.09057	8.06866	8.0877	8.09312	8.07386	8.06096	8.07164
0.0885	8.11541	8.11594	8.10764	8.09032	8.06217	8.07992	8.06344	8.06076	8.05272	8.0615	8.05374	8.06915	8.06601	8.07149	8.07866	8.08636	8.08589	8.08689	8.09674	8.09482	8.08666	8.08821	8.08526	8.05284	8.05682	8.02716	8.04594	8.03493	8.03119	8.03693	8.07355	8.07351	8.07629	8.05376	8.0739	8.07103	8.05771	8.08961	8.0802	8.08186	8.07877	8.07734
0.08875	8.09712	8.11331	8.09173	8.08944	8.05606	8.08148	8.05205	8.05119	8.06896	8.06539	8.04387	8.05184	8.0795	8.08768	8.07927	8.10023	8.06636	8.07848	8.09288	8.0851	8.07018	8.08111	8.08615	8.04252	8.05809	8.03015	8.042	8.04688	8.0399	8.04521	8.06062	8.0764	8.08159	8.05047	8.07971	8.05434	8.07301	8.08468	8.09512	8.07982	8.07898	8.07542
0.089	8.06836	8.10967	8.10761	8.08603	8.05862	8.0806	8.06155	8.07551	8.04634	8.04333	8.03598	8.06659	8.06709	8.09169	8.07631	8.0758	8.07298	8.09441	8.09514	8.09289	8.06705	8.09954	8.0669	8.05838	8.07669	8.02607	8.05531	8.0477	8.03839	8.04164	8.07986	8.05733	8.08637	8.0575	8.09113	8.04969	8.0629	8.08721	8.0811	8.07196	8.06702	8.06636
0.08925	8.0928	8.10781	8.10138	8.09293	8.08249	8.05961	8.06853	8.0649	8.04507	8.05357	8.0528	8.06007	8.06067	8.08342	8.09095	8.09005	8.0798	8.0862	8.0856	8.07612	8.07827	8.08486	8.08096	8.05008	8.08082	8.04054	8.05871	8.03067	8.03361	8.03968	8.06012	8.07741	8.09115	8.05616	8.07628	8.07172	8.05405	8.0771	8.09812	8.07757	8.07057	8.07031
0.0895	8.0986	8.12092	8.09745	8.08774	8.06153	8.07637	8.06279	8.03825	8.0625	8.03374	8.04002	8.062	8.07074	8.09817	8.06132	8.09285	8.05659	8.08509	8.09318	8.08602	8.08635	8.08589	8.06563	8.05239	8.07614	8.03888	8.05877	8.04915	8.03845	8.02907	8.06145	8.07637	8.05553	8.0721	8.07812	8.05612	8.06004	8.07168	8.1043	8.07404	8.0735	8.07379
0.08975	8.10241	8.1275	8.0913	8.0738	8.07701	8.07183	8.07053	8.06087	8.03908	8.03735	8.03658	8.05363	8.05155	8.09486	8.07734	8.08813	8.0592	8.0727	8.08818	8.10934	8.06664	8.08972	8.05938	8.04743	8.08372	8.02935	8.02674	8.06741	8.04028	8.06073	8.06339	8.06493	8.05244	8.07032	8.08898	8.05672	8.06155	8.08673	8.07963	8.08178	8.0867	8.06809
0.09	8.10873	8.1221	8.10072	8.07753	8.07113	8.08144	8.05469	8.05464	8.05226	8.04807	8.05388	8.05888	8.06455	8.09625	8.05973	8.09483	8.07973	8.08134	8.07666	8.09125	8.07912	8.0928	8.06901	8.05917	8.06429	8.04383	8.04458	8.04876	8.03572	8.05554	8.06932	8.07928	8.06185	8.05734	8.07559	8.06694	8.06065	8.09447	8.07914	8.08141	8.08654	8.06941
0.09025	8.08766	8.1074	8.11581	8.08032	8.06481	8.07853	8.05426	8.0531	8.05951	8.06112	8.04613	8.07168	8.07249	8.08858	8.08698	8.08814	8.07815	8.0791	8.08265	8.08265	8.07927	8.08229	8.07495	8.0475	8.05503	8.03529	8.04625	8.03288	8.04723	8.05804	8.05481	8.08094	8.0835	8.05323	8.06656	8.06033	8.07149	8.08581	8.07176	8.06125	8.07208	8.06849
0.0905	8.10196	8.1046	8.10407	8.07597	8.06969	8.07187	8.07513	8.05858	8.05667	8.06426	8.04779	8.07237	8.06075	8.0861	8.07578	8.09302	8.06655	8.09093	8.07799	8.08945	8.08746	8.09016	8.06624	8.05118	8.07708	8.03964	8.05252	8.06586	8.04837	8.03967	8.06337	8.06742	8.0803	8.05009	8.08515	8.0703	8.07288	8.10072	8.07962	8.08109	8.09248	8.06026
0.09075	8.10587	8.11706	8.10654	8.10566	8.06068	8.06513	8.06353	8.05732	8.04101	8.05312	8.05663	8.0519	8.07493	8.08601	8.0647	8.09349	8.08116	8.08871	8.0865	8.09097	8.05217	8.09035	8.06882	8.05398	8.0745	8.0247	8.03828	8.03794	8.03975	8.05192	8.07219	8.06026	8.06024	8.03454	8.07632	8.06227	8.06994	8.10578	8.0787	8.0904	8.08729	8.07231
0.091	8.10169	8.11944	8.10563	8.07931	8.07215	8.08028	8.08114	8.07566	8.04673	8.04613	8.04963	8.0721	8.07202	8.08881	8.05774	8.09357	8.07117	8.07969	8.08953	8.09245	8.06105	8.10614	8.06386	8.0495	8.06941	8.02966	8.05615	8.04671	8.0424	8.04623	8.07444	8.06432	8.07759	8.06261	8.06646	8.07599	8.0548	8.10437	8.08301	8.06904	8.07989	8.0754
0.09125	8.09306	8.13118	8.09972	8.0915	8.06383	8.08219	8.06537	8.0641	8.03719	8.06132	8.07608	8.06751	8.07174	8.08659	8.06464	8.11348	8.08827	8.07196	8.0951	8.09315	8.07174	8.08525	8.06017	8.05597	8.07274	8.03868	8.04587	8.05223	8.03556	8.05857	8.0753	8.07558	8.06918	8.05475	8.07576	8.06292	8.06182	8.09796	8.06918	8.06248	8.09412	8.07557
0.0915	8.10902	8.12	8.10643	8.083	8.06881	8.06964	8.05842	8.07106	8.03992	8.05286	8.05601	8.07452	8.07523	8.06546	8.0852	8.10021	8.08827	8.07521	8.08401	8.09667	8.05448	8.09096	8.06344	8.04531	8.0673	8.03425	8.03311	8.04341	8.06218	8.05489	8.07254	8.0715	8.07599	8.06378	8.06742	8.0676	8.07077	8.08553	8.10328	8.0769	8.07365	8.07515
0.09175	8.10439	8.11811	8.10574	8.08397	8.0736	8.07432	8.05661	8.07235	8.04593	8.05281	8.04811	8.06271	8.0668	8.10258	8.06275	8.11182	8.07771	8.07391	8.09829	8.08224	8.06487	8.086	8.06032	8.05969	8.0577	8.03027	8.04504	8.03883	8.05577	8.05423	8.06041	8.08229	8.08319	8.06428	8.08736	8.07931	8.07264	8.08706	8.08304	8.08224	8.08182	8.08251
0.092	8.09928	8.11436	8.10085	8.06691	8.06976	8.07587	8.05385	8.06788	8.05969	8.04237	8.06141	8.06325	8.07907	8.08497	8.07943	8.10134	8.07273	8.08875	8.07878	8.08704	8.06542	8.1106	8.06704	8.06164	8.07493	8.03928	8.03974	8.04633	8.03739	8.05648	8.07026	8.07355	8.07026	8.05074	8.06998	8.08528	8.06962	8.08609	8.0835	8.0642	8.0782	8.07995
0.09225	8.10181	8.12191	8.0982	8.09163	8.08358	8.08197	8.0761	8.07797	8.07196	8.06071	8.05905	8.07086	8.08298	8.08329	8.05697	8.09338	8.06812	8.08202	8.09048	8.09388	8.07516	8.09834	8.06924	8.04264	8.08198	8.03999	8.04619	8.03702	8.05138	8.06448	8.07559	8.07349	8.064	8.06706	8.05366	8.08352	8.04461	8.08773	8.0741	8.06449	8.07404	8.0652
0.0925	8.09718	8.11582	8.10094	8.09667	8.06972	8.07917	8.06042	8.08068	8.0592	8.07031	8.05158	8.07008	8.10089	8.09604	8.08448	8.09647	8.08577	8.08963	8.07616	8.0935	8.07344	8.09316	8.0725	8.05635	8.07	8.02525	8.03764	8.05653	8.04209	8.04937	8.07125	8.07292	8.07241	8.0594	8.08785	8.07496	8.05272	8.07873	8.07199	8.07083	8.08156	8.07339
0.09275	8.10207	8.11376	8.0865	8.08731	8.0722	8.07907	8.06361	8.07762	8.05486	8.04617	8.03792	8.08235	8.07463	8.07925	8.07729	8.08968	8.0722	8.09875	8.08497	8.09551	8.06775	8.07948	8.06238	8.06053	8.07906	8.02625	8.03879	8.05088	8.03157	8.05288	8.05646	8.06898	8.06655	8.0592	8.06197	8.06897	8.05825	8.08536	8.08934	8.06676	8.08538	8.05784
0.093	8.0983	8.14511	8.09146	8.08334	8.07743	8.08146	8.04727	8.0693	8.06701	8.05006	8.03433	8.05845	8.07516	8.09098	8.08226	8.08142	8.06518	8.08118	8.09004	8.09807	8.08065	8.09753	8.07508	8.05734	8.07477	8.02981	8.0524	8.03391	8.02747	8.05774	8.07078	8.06527	8.07572	8.07173	8.09832	8.0671	8.06436	8.09254	8.09182	8.07788	8.0704	8.0729
0.09325	8.11725	8.12856	8.1026	8.09929	8.06542	8.06588	8.05584	8.06607	8.05727	8.06617	8.04564	8.05838	8.08049	8.0864	8.07316	8.08561	8.06826	8.08165	8.07793	8.08167	8.08148	8.10612	8.05328	8.04427	8.07228	8.03835	8.04187	8.04525	8.02552	8.05877	8.07373	8.0758	8.0581	8.06159	8.09122	8.06215	8.05929	8.08305	8.08575	8.07627	8.06726	8.05364
0.0935	8.09705	8.11589	8.09088	8.08639	8.07	8.07804	8.06362	8.07807	8.04484	8.06385	8.05509	8.04921	8.07941	8.08361	8.07757	8.08924	8.07492	8.08217	8.07768	8.08322	8.07279	8.09652	8.0656	8.0571	8.06466	8.01919	8.04772	8.03265	8.0416	8.06407	8.06869	8.07942	8.07521	8.06655	8.08054	8.07312	8.06482	8.10531	8.09073	8.08827	8.08046	8.06851
0.09375	8.10322	8.11476	8.09325	8.09501	8.07729	8.07402	8.05373	8.07117	8.05522	8.04496	8.05012	8.06253	8.09329	8.08941	8.08455	8.09283	8.07518	8.08574	8.07739	8.08761	8.06774	8.09681	8.06162	8.0447	8.05851	8.01769	8.03849	8.04371	8.04468	8.05661	8.07162	8.07825	8.07059	8.06139	8.07162	8.06232	8.05197	8.11892	8.09224	8.08723	8.086	8.07556
0.094	8.10065	8.09891	8.1122	8.07661	8.06699	8.07892	8.06303	8.05564	8.06282	8.06153	8.04483	8.07935	8.08163	8.09701	8.07884	8.10091	8.09425	8.09252	8.08987	8.07558	8.06304	8.09845	8.07775	8.05078	8.062	8.03979	8.04755	8.04626	8.03376	8.05414	8.06699	8.07332	8.06173	8.05806	8.06833	8.06772	8.05945	8.09833	8.09447	8.07868	8.07907	8.07561
0.09425	8.10681	8.12522	8.11066	8.07508	8.06313	8.08396	8.07394	8.06627	8.07864	8.05826	8.05044	8.08118	8.08008	8.09714	8.07368	8.10259	8.07547	8.09673	8.0899	8.0877	8.07966	8.09312	8.07024	8.05635	8.06106	8.03147	8.04	8.0736	8.04261	8.06541	8.06745	8.06624	8.06652	8.07819	8.05953	8.07004	8.04365	8.08886	8.09541	8.08243	8.09111	8.07772
0.0945	8.11072	8.1229	8.09151	8.08202	8.06221	8.06958	8.05479	8.06742	8.07524	8.04984	8.03991	8.05767	8.0779	8.09381	8.06872	8.10274	8.06957	8.08387	8.07737	8.08237	8.07442	8.08677	8.06048	8.05336	8.06752	8.02632	8.03559	8.07228	8.02503	8.03693	8.07394	8.08411	8.07292	8.06755	8.05874	8.05831	8.05701	8.08148	8.07853	8.07787	8.09147	8.06886
0.09475	8.10469	8.11674	8.10575	8.08502	8.08036	8.06766	8.04985	8.06144	8.05241	8.04223	8.04391	8.07195	8.08958	8.06808	8.05844	8.10104	8.09301	8.10119	8.07344	8.09887	8.06658	8.07683	8.08743	8.04316	8.05139	8.04329	8.03925	8.05625	8.03566	8.0579	8.07645	8.07393	8.06256	8.06314	8.09942	8.06413	8.07486	8.0941	8.07978	8.06773	8.08119	8.06664
0.095	8.09942	8.11905	8.11328	8.10557	8.07587	8.07436	8.06475	8.09151	8.05728	8.06018	8.04868	8.07409	8.06348	8.08454	8.08122	8.0952	8.09358	8.10582	8.08911	8.10194	8.05058	8.09198	8.07507	8.04515	8.0506	8.04001	8.04285	8.04526	8.05296	8.05886	8.07725	8.06874	8.07082	8.07099	8.08853	8.07196	8.08566	8.09331	8.09378	8.05925	8.07111	8.06166
0.09525	8.09654	8.11276	8.10987	8.09042	8.08874	8.07565	8.06056	8.07347	8.06025	8.04373	8.05108	8.0578	8.07678	8.10311	8.07915	8.09424	8.09666	8.09633	8.09072	8.08146	8.06264	8.09546	8.0827	8.03493	8.06948	8.03931	8.04333	8.03991	8.04646	8.06281	8.06529	8.06857	8.07406	8.05982	8.08291	8.04869	8.07215	8.0946	8.06684	8.08163	8.09129	8.08358
0.0955	8.09186	8.10101	8.11354	8.08658	8.06931	8.09156	8.07462	8.05241	8.0849	8.06531	8.04295	8.06297	8.0885	8.06813	8.07113	8.09679	8.075	8.09127	8.08481	8.07881	8.06036	8.10667	8.07415	8.04135	8.06606	8.02687	8.02153	8.05096	8.04248	8.05731	8.04888	8.0738	8.0672	8.05385	8.07658	8.07315	8.06806	8.09308	8.08457	8.08369	8.07398	8.07829
0.09575	8.09991	8.09922	8.11656	8.08828	8.08121	8.07624	8.06077	8.08027	8.06723	8.05553	8.06733	8.07408	8.08972	8.07902	8.06856	8.09966	8.07968	8.08532	8.07525	8.08803	8.05551	8.09211	8.0691	8.04147	8.04971	8.04213	8.04614	8.0596	8.0406	8.05213	8.07472	8.06863	8.07095	8.06314	8.0857	8.08365	8.0652	8.08912	8.09353	8.08536	8.07151	8.08197
0.096	8.09326	8.1152	8.10015	8.08576	8.0834	8.08565	8.05848	8.0758	8.0609	8.06582	8.05232	8.06562	8.06235	8.08125	8.08326	8.10884	8.09337	8.0857	8.07523	8.09138	8.06859	8.10922	8.07264	8.05297	8.07462	8.02838	8.04891	8.05284	8.04429	8.05255	8.07027	8.06582	8.06892	8.06706	8.06998	8.06564	8.07093	8.09987	8.09195	8.08327	8.08568	8.06002
0.09625	8.08864	8.10534	8.09794	8.07885	8.07981	8.09286	8.06776	8.05869	8.06354	8.04284	8.05203	8.06997	8.07231	8.08072	8.06127	8.08625	8.07352	8.07917	8.09004	8.10034	8.07483	8.09795	8.06674	8.04449	8.07654	8.02864	8.02728	8.04831	8.04006	8.05502	8.08828	8.06943	8.06936	8.06776	8.0759	8.05858	8.05478	8.09288	8.08286	8.08088	8.07977	8.07347
0.0965	8.098	8.11802	8.1174	8.09869	8.08021	8.08256	8.06403	8.07615	8.0514	8.03714	8.04433	8.06625	8.08435	8.09126	8.08258	8.07246	8.06913	8.08728	8.09585	8.09437	8.06757	8.09193	8.07448	8.04385	8.06112	8.02681	8.04664	8.05733	8.05595	8.04874	8.08586	8.08441	8.06996	8.06046	8.06768	8.07495	8.06485	8.08821	8.0876	8.06076	8.09279	8.07005
0.09675	8.09123	8.12473	8.10986	8.0969	8.07337	8.08186	8.07564	8.06728	8.06266	8.05081	8.05146	8.06037	8.08523	8.07815	8.08543	8.09579	8.0861	8.08253	8.10952	8.09125	8.06066	8.09237	8.06417	8.04668	8.06216	8.03706	8.04822	8.04871	8.05788	8.04035	8.07533	8.08102	8.06667	8.07394	8.07029	8.06203	8.05831	8.08251	8.10381	8.09359	8.07831	8.07353
0.097	8.10237	8.11555	8.1111	8.08393	8.07514	8.07756	8.0653	8.07051	8.05897	8.06395	8.04946	8.06004	8.05772	8.09037	8.07256	8.0999	8.08019	8.08054	8.07547	8.09335	8.07988	8.09742	8.06401	8.05618	8.06848	8.03239	8.03998	8.04976	8.06222	8.0433	8.0539	8.07116	8.07759	8.05249	8.07411	8.05917	8.06272	8.0883	8.08574	8.08187	8.06672	8.08519
0.09725	8.10437	8.10781	8.10863	8.09644	8.07227	8.07603	8.0548	8.07227	8.06011	8.05405	8.05473	8.05581	8.07512	8.10061	8.09174	8.10141	8.0844	8.08402	8.09074	8.09055	8.08066	8.09446	8.05697	8.04273	8.06694	8.06253	8.05407	8.05354	8.04822	8.06336	8.06237	8.08895	8.08469	8.06029	8.08125	8.07081	8.06383	8.08155	8.07457	8.07129	8.07821	8.08508
0.0975	8.10492	8.11917	8.10494	8.09572	8.06926	8.07845	8.07222	8.07361	8.06747	8.0538	8.05848	8.07183	8.07404	8.09149	8.09213	8.08807	8.1025	8.08907	8.10088	8.08762	8.08298	8.10604	8.07453	8.06124	8.07542	8.0462	8.04078	8.05027	8.04379	8.05065	8.06607	8.06889	8.07299	8.05784	8.08627	8.07285	8.05283	8.0937	8.10019	8.08971	8.08471	8.08619
0.09775	8.11975	8.12435	8.10523	8.09029	8.06171	8.0799	8.07791	8.07094	8.05584	8.05361	8.053	8.06578	8.09174	8.08617	8.0782	8.08612	8.07989	8.08902	8.0999	8.08901	8.06858	8.08267	8.0872	8.05096	8.07528	8.04325	8.05915	8.04555	8.02404	8.05621	8.06932	8.055	8.07851	8.05387	8.08857	8.06007	8.05705	8.08887	8.09762	8.08132	8.08778	8.06832
0.098	8.1054	8.1145	8.11021	8.09118	8.06619	8.06859	8.0559	8.05872	8.04796	8.05307	8.04297	8.0764	8.07073	8.11057	8.083	8.09972	8.0675	8.09796	8.09174	8.088	8.07613	8.08822	8.06481	8.04849	8.07091	8.04328	8.05544	8.04005	8.03928	8.06665	8.05827	8.05827	8.06697	8.07763	8.07441	8.0748	8.0623	8.08035	8.09546	8.07661	8.09909	8.07278
0.09825	8.1071	8.11692	8.11335	8.07901	8.06763	8.07773	8.05825	8.06114	8.06994	8.07311	8.07009	8.07563	8.07533	8.08879	8.07372	8.08628	8.08963	8.0901	8.08045	8.08047	8.08827	8.10264	8.07252	8.03954	8.07098	8.03862	8.05293	8.05628	8.04142	8.07256	8.0534	8.05658	8.06826	8.06625	8.10268	8.079	8.05968	8.07648	8.09476	8.08646	8.07492	8.10088
0.0985	8.10635	8.10499	8.1158	8.07798	8.05992	8.07326	8.0477	8.08944	8.06378	8.07147	8.05387	8.06605	8.07592	8.07589	8.08141	8.08126	8.09721	8.08911	8.08462	8.08848	8.07164	8.10549	8.0752	8.04832	8.07042	8.03407	8.05592	8.06306	8.04391	8.04288	8.05764	8.07187	8.09375	8.04533	8.07579	8.07938	8.06511	8.09903	8.09729	8.0831	8.08537	8.08819
0.09875	8.09438	8.11013	8.10824	8.09138	8.07293	8.06932	8.0561	8.09188	8.04404	8.05922	8.05056	8.07096	8.08864	8.08426	8.08013	8.10184	8.08658	8.08062	8.08783	8.10396	8.05535	8.10283	8.08109	8.05142	8.07799	8.04462	8.04228	8.04801	8.04206	8.04344	8.06176	8.05785	8.08331	8.07513	8.07436	8.08989	8.07745	8.08981	8.0804	8.09975	8.087	8.07663
0.099	8.1011	8.12586	8.10069	8.11131	8.09055	8.09277	8.04952	8.07362	8.05604	8.05178	8.05161	8.08184	8.08044	8.09469	8.08325	8.09319	8.08729	8.0934	8.1014	8.10024	8.06773	8.10849	8.07225	8.06244	8.05871	8.0569	8.05711	8.0643	8.0467	8.06076	8.07479	8.08259	8.07111	8.07035	8.08261	8.0646	8.09775	8.08689	8.0926	8.08522	8.06556	8.06663
0.09925	8.11195	8.131	8.09468	8.07761	8.07563	8.09785	8.06404	8.05702	8.06903	8.05423	8.05561	8.07393	8.07822	8.09021	8.08233	8.09616	8.09358	8.09732	8.08945	8.09992	8.06605	8.10756	8.06208	8.06961	8.06116	8.03292	8.05995	8.05704	8.03345	8.06317	8.07442	8.08094	8.07558	8.06281	8.07359	8.04655	8.07757	8.07762	8.08575	8.08295	8.06439	8.07494
0.0995	8.11332	8.12798	8.09449	8.0789	8.07345	8.07604	8.05748	8.06702	8.06368	8.06744	8.05783	8.06771	8.07017	8.08742	8.07202	8.08473	8.08823	8.08807	8.09125	8.09768	8.08378	8.09004	8.08228	8.0503	8.07368	8.04051	8.03945	8.04247	8.04519	8.06051	8.0909	8.07809	8.08491	8.05223	8.0825	8.06738	8.07601	8.09489	8.11307	8.08821	8.07235	8.06758
0.09975	8.07969	8.1075	8.1025	8.09401	8.07495	8.08913	8.07736	8.08421	8.0775	8.05477	8.06182	8.07013	8.07659	8.08315	8.08011	8.11122	8.11558	8.08871	8.09692	8.10337	8.07745	8.09215	8.09643	8.06326	8.08158	8.04943	8.04675	8.03614	8.04111	8.04953	8.08995	8.08409	8.07701	8.05362	8.07364	8.07321	8.06387	8.11175	8.0939	8.07376	8.07706	8.08988
0.1	8.09916	8.11474	8.11069	8.10337	8.07227	8.08028	8.05238	8.07528	8.06146	8.05424	8.05335	8.08123	8.07027	8.0804	8.07675	8.10996	8.09191	8.08632	8.10242	8.1091	8.06775	8.08914	8.06943	8.05243	8.06629	8.02401	8.04891	8.05871	8.03076	8.04479	8.06434	8.08054	8.07235	8.06952	8.08934	8.07693	8.06508	8.10646	8.08912	8.08859	8.09164	8.07948
0.10025	8.08916	8.12045	8.10802	8.08037	8.07715	8.08665	8.05718	8.08095	8.05083	8.05427	8.02977	8.07327	8.09165	8.10112	8.08154	8.09719	8.07292	8.08027	8.10045	8.10407	8.05841	8.09127	8.07799	8.04376	8.05886	8.03823	8.06731	8.06735	8.04544	8.05751	8.07793	8.08225	8.08319	8.06401	8.09674	8.09287	8.07065	8.09428	8.09614	8.08654	8.08012	8.08642
0.1005	8.10714	8.12074	8.11016	8.0862	8.06917	8.07755	8.07086	8.07213	8.06187	8.05796	8.05892	8.06502	8.08883	8.07082	8.08029	8.0914	8.08379	8.11052	8.08301	8.08928	8.07683	8.10939	8.07829	8.04648	8.10319	8.04305	8.05692	8.05833	8.02808	8.06293	8.06243	8.06549	8.07925	8.05765	8.08839	8.07505	8.06586	8.10302	8.08524	8.08998	8.08496	8.0915
0.10075	8.10912	8.11401	8.09642	8.08227	8.07948	8.06405	8.07523	8.05791	8.0553	8.0445	8.04702	8.09048	8.07301	8.08008	8.08794	8.10571	8.08604	8.08571	8.09623	8.07443	8.07088	8.09515	8.06924	8.06171	8.06041	8.04909	8.04267	8.05724	8.02755	8.05323	8.0736	8.07635	8.07062	8.06376	8.08775	8.06637	8.05809	8.09366	8.10313	8.08771	8.08726	8.09841
0.101	8.11341	8.13762	8.09843	8.07657	8.08439	8.07961	8.07579	8.0763	8.06702	8.05457	8.04766	8.07546	8.08253	8.09438	8.09417	8.1123	8.07426	8.08123	8.08564	8.08942	8.07639	8.0988	8.07402	8.03886	8.05684	8.03351	8.04991	8.0466	8.03725	8.04498	8.08469	8.06914	8.0691	8.07431	8.08308	8.06832	8.06561	8.10474	8.09556	8.07759	8.08963	8.08827
0.10125	8.10273	8.13475	8.10687	8.08138	8.06775	8.09129	8.07736	8.06306	8.05328	8.05312	8.06396	8.07665	8.092	8.08506	8.06956	8.08305	8.08821	8.09456	8.09043	8.08742	8.0922	8.10458	8.06962	8.04645	8.0922	8.03919	8.05282	8.05059	8.04627	8.0527	8.07753	8.07308	8.0798	8.08633	8.08422	8.07451	8.05617	8.09186	8.08764	8.09263	8.10532	8.08474
0.1015	8.103	8.11328	8.09832	8.07359	8.07895	8.07704	8.06935	8.0779	8.06734	8.04565	8.05539	8.08165	8.08078	8.09907	8.07337	8.0731	8.08049	8.08614	8.06903	8.10461	8.06727	8.10828	8.05734	8.04789	8.07704	8.04895	8.03607	8.05183	8.05389	8.05185	8.07649	8.08535	8.06029	8.08671	8.06954	8.06347	8.06329	8.08688	8.08179	8.07021	8.07286	8.08174
0.10175	8.08575	8.11261	8.11536	8.08446	8.07214	8.08581	8.05568	8.07672	8.05372	8.05553	8.04946	8.06806	8.09873	8.10542	8.07162	8.11221	8.08559	8.07737	8.08774	8.09523	8.0758	8.10709	8.07741	8.05726	8.06607	8.03357	8.03444	8.05011	8.05354	8.05013	8.07983	8.07132	8.05708	8.07398	8.08348	8.07021	8.06371	8.10042	8.08654	8.08034	8.08602	8.07288
0.102	8.11729	8.13211	8.08602	8.07827	8.07182	8.06932	8.05839	8.0884	8.07022	8.07003	8.04517	8.07524	8.08552	8.0876	8.08407	8.10887	8.08028	8.0905	8.09325	8.10214	8.07682	8.09985	8.05725	8.05019	8.08599	8.05202	8.03952	8.04122	8.05237	8.06662	8.07529	8.0775	8.07908	8.07332	8.09336	8.08371	8.06488	8.0939	8.09538	8.07128	8.08407	8.08478
0.10225	8.08251	8.11993	8.1072	8.10664	8.0685	8.07588	8.08507	8.07158	8.06837	8.0709	8.05194	8.07795	8.09478	8.10092	8.10433	8.09826	8.07253	8.08904	8.09637	8.0914	8.08195	8.09987	8.07292	8.05347	8.08719	8.05331	8.04844	8.04593	8.05888	8.0725	8.06108	8.06995	8.06668	8.0764	8.09032	8.08076	8.08129	8.08607	8.09222	8.07714	8.0841	8.08525
0.1025	8.11998	8.1222	8.0983	8.08215	8.08836	8.06504	8.07369	8.0793	8.06729	8.06059	8.04416	8.06566	8.09161	8.09695	8.07173	8.10225	8.07687	8.07881	8.08387	8.09259	8.07261	8.08712	8.06777	8.05045	8.06901	8.02709	8.05023	8.026	8.04601	8.05464	8.06935	8.07277	8.07519	8.06415	8.09296	8.07971	8.07546	8.0948	8.09354	8.08144	8.08528	8.08859
0.10275	8.10849	8.1112	8.10665	8.09215	8.07937	8.07781	8.05749	8.05746	8.08004	8.06523	8.05826	8.0853	8.09804	8.07341	8.06987	8.10092	8.07765	8.08084	8.07447	8.09529	8.07364	8.09973	8.07082	8.0643	8.07339	8.03513	8.05651	8.05896	8.05792	8.05146	8.05995	8.07168	8.05962	8.06357	8.07835	8.05557	8.07371	8.08955	8.10296	8.09472	8.09898	8.10618
0.103	8.09778	8.11069	8.09153	8.08862	8.07601	8.06391	8.06575	8.05561	8.04732	8.05065	8.04577	8.06347	8.07393	8.08971	8.07792	8.0939	8.08898	8.08976	8.09707	8.09476	8.06445	8.10664	8.08801	8.05428	8.06699	8.04544	8.05761	8.05505	8.05934	8.06855	8.05834	8.08399	8.06958	8.07474	8.07124	8.06115	8.06844	8.11318	8.08737	8.08453	8.09577	8.07418
0.10325	8.09762	8.10836	8.10688	8.08718	8.06502	8.07798	8.0621	8.07723	8.05328	8.06555	8.07178	8.07727	8.08417	8.09165	8.08453	8.10529	8.09426	8.09355	8.09203	8.07727	8.08232	8.10561	8.06115	8.05175	8.07603	8.02666	8.05074	8.05241	8.0532	8.05542	8.08291	8.07158	8.07214	8.07201	8.07961	8.06995	8.06822	8.09377	8.08372	8.07364	8.07918	8.07497
0.1035	8.09477	8.10287	8.10931	8.08898	8.08404	8.06313	8.05726	8.0516	8.06086	8.04948	8.07118	8.07491	8.0784	8.07914	8.07714	8.08843	8.07448	8.10279	8.08807	8.09647	8.09471	8.09588	8.081	8.04943	8.0712	8.03196	8.05595	8.06507	8.04499	8.05239	8.06703	8.07511	8.07655	8.08398	8.08649	8.0775	8.06167	8.07526	8.08533	8.08268	8.11009	8.08762
0.10375	8.10603	8.10321	8.09539	8.10081	8.077	8.07113	8.0735	8.06763	8.04988	8.05848	8.07968	8.07957	8.07469	8.08641	8.08669	8.09901	8.07743	8.10083	8.07804	8.10268	8.07549	8.09749	8.08332	8.04401	8.06798	8.05713	8.0618	8.04302	8.06107	8.04534	8.06636	8.07402	8.06741	8.07837	8.06941	8.0724	8.04803	8.08162	8.10207	8.07796	8.09262	8.0758
0.104	8.12746	8.11863	8.11497	8.09881	8.07725	8.09001	8.07631	8.07284	8.06698	8.06919	8.04891	8.08264	8.08328	8.09519	8.07829	8.10161	8.0876	8.10844	8.08222	8.09945	8.08666	8.10894	8.10047	8.06176	8.05883	8.05767	8.03998	8.05794	8.04684	8.04995	8.07369	8.06909	8.07434	8.07559	8.07817	8.07788	8.05842	8.0933	8.10179	8.07111	8.10835	8.07669
0.10425	8.10681	8.11836	8.12407	8.09069	8.08748	8.09228	8.07515	8.06773	8.06033	8.04126	8.04431	8.07039	8.06588	8.11182	8.09948	8.09317	8.08123	8.11678	8.09207	8.08242	8.08683	8.0923	8.06834	8.05701	8.08191	8.05661	8.06001	8.06367	8.0358	8.05062	8.07218	8.06794	8.05707	8.08562	8.0725	8.07076	8.0615	8.10799	8.08932	8.0842	8.09648	8.0765
0.1045	8.11467	8.12858	8.12191	8.08876	8.08784	8.09134	8.07265	8.0781	8.05653	8.06121	8.04718	8.066	8.08112	8.09886	8.08155	8.10096	8.08064	8.0758	8.08958	8.11024	8.07821	8.1223	8.07421	8.04911	8.06492	8.04853	8.05587	8.0533	8.04128	8.04125	8.08295	8.07795	8.07847	8.08197	8.07375	8.06033	8.05389	8.10707	8.08374	8.08029	8.09125	8.07768
0.10475	8.1199	8.11725	8.1163	8.1089	8.08297	8.07652	8.05361	8.08967	8.06976	8.0702	8.05288	8.07719	8.09832	8.09564	8.0828	8.09295	8.07867	8.08169	8.09239	8.09672	8.07093	8.0996	8.07845	8.06327	8.08686	8.0518	8.04142	8.057	8.03412	8.04703	8.08234	8.08014	8.0765	8.05833	8.08298	8.06544	8.0742	8.10367	8.10102	8.08168	8.08933	8.09457
0.105	8.10523	8.13395	8.11339	8.09743	8.08161	8.08118	8.06808	8.07898	8.07162	8.07332	8.05383	8.07373	8.07431	8.09357	8.08483	8.10467	8.0732	8.08739	8.08875	8.09774	8.07	8.10098	8.0789	8.06107	8.09556	8.0468	8.04351	8.06893	8.03345	8.06193	8.08001	8.0913	8.09522	8.06871	8.08738	8.0695	8.0817	8.08919	8.08516	8.09776	8.0889	8.07649
0.10525	8.10833	8.11889	8.08926	8.08952	8.07165	8.08099	8.0705	8.07241	8.05885	8.07006	8.05886	8.06056	8.07976	8.10284	8.06971	8.10381	8.07799	8.08453	8.10552	8.09105	8.06984	8.1026	8.07651	8.06478	8.07983	8.03052	8.04662	8.06832	8.0237	8.05693	8.07162	8.08576	8.07462	8.05095	8.07193	8.07543	8.08003	8.1002	8.08255	8.08833	8.07565	8.08342
0.1055	8.10192	8.12432	8.11294	8.10186	8.07751	8.07617	8.08615	8.06963	8.06934	8.06409	8.06254	8.06864	8.06193	8.09867	8.08947	8.10174	8.07716	8.10286	8.1143	8.09029	8.06794	8.08991	8.07725	8.06682	8.07288	8.06313	8.05394	8.0596	8.04148	8.05234	8.09533	8.08556	8.07672	8.07478	8.09124	8.06837	8.07353	8.08333	8.09755	8.09666	8.08961	8.09722
0.10575	8.10263	8.13006	8.09857	8.08949	8.09774	8.08181	8.06711	8.08674	8.0613	8.06258	8.07903	8.084	8.0847	8.09465	8.07969	8.09787	8.0918	8.08831	8.10775	8.09517	8.07629	8.10863	8.08125	8.05585	8.08541	8.04128	8.04515	8.06195	8.04568	8.05744	8.06676	8.07667	8.08921	8.06648	8.07578	8.07283	8.06612	8.09835	8.09181	8.08802	8.09264	8.08081
0.106	8.10756	8.12369	8.09648	8.09488	8.08598	8.08175	8.07356	8.06442	8.06771	8.06282	8.05678	8.06276	8.07479	8.07019	8.09081	8.07145	8.08158	8.08709	8.09701	8.09916	8.07153	8.10583	8.07536	8.06179	8.07307	8.04023	8.04356	8.05184	8.0437	8.05333	8.07813	8.08955	8.07474	8.06921	8.06749	8.06815	8.0635	8.10268	8.08516	8.08865	8.09172	8.07845
0.10625	8.10717	8.11807	8.10591	8.10263	8.0914	8.08397	8.05634	8.07917	8.08367	8.04509	8.05542	8.06708	8.08889	8.08601	8.0797	8.10261	8.0738	8.10001	8.08618	8.09433	8.08637	8.09725	8.06502	8.04689	8.07921	8.0224	8.04194	8.05083	8.04663	8.07067	8.06675	8.08761	8.08047	8.06699	8.07321	8.07823	8.06044	8.07846	8.09186	8.09518	8.0895	8.06627
0.1065	8.11151	8.11309	8.11639	8.10276	8.0742	8.0751	8.06298	8.05565	8.05661	8.04814	8.0551	8.077	8.09157	8.09792	8.08044	8.09569	8.09305	8.10086	8.08053	8.11265	8.07976	8.09533	8.07837	8.05591	8.07518	8.0465	8.0553	8.05364	8.03961	8.04343	8.08376	8.06736	8.09021	8.07699	8.07963	8.07105	8.06118	8.09046	8.10865	8.0789	8.08944	8.069
0.10675	8.10706	8.13192	8.11466	8.09191	8.0954	8.07893	8.06871	8.07123	8.07131	8.05602	8.06168	8.07428	8.08316	8.07116	8.09127	8.10535	8.08486	8.08548	8.10294	8.11119	8.06674	8.09087	8.07761	8.05208	8.07456	8.04864	8.06268	8.06329	8.05184	8.06185	8.0811	8.08029	8.06482	8.0691	8.08606	8.08245	8.07982	8.0892	8.10123	8.0826	8.09037	8.08112
0.107	8.10866	8.11232	8.11321	8.08981	8.06236	8.07131	8.06079	8.05741	8.05964	8.0659	8.05459	8.07085	8.0758	8.08291	8.069	8.11011	8.07387	8.11743	8.09003	8.10596	8.07888	8.10123	8.08308	8.05714	8.07675	8.06287	8.04222	8.05336	8.05044	8.06576	8.08036	8.07963	8.07578	8.07234	8.07831	8.06787	8.07212	8.09958	8.10686	8.07452	8.08719	8.09077
0.10725	8.10224	8.11608	8.11894	8.09754	8.0909	8.07584	8.07704	8.08978	8.04797	8.06131	8.06596	8.0671	8.0878	8.10065	8.07271	8.10554	8.08946	8.12156	8.10509	8.09828	8.08989	8.0982	8.08016	8.07369	8.08487	8.04197	8.06581	8.05159	8.05443	8.0633	8.07938	8.07855	8.07932	8.06819	8.07559	8.06814	8.07346	8.10166	8.10817	8.07689	8.08155	8.09048
0.1075	8.09834	8.1344	8.11732	8.11053	8.0902	8.08782	8.07642	8.07576	8.06175	8.04628	8.06239	8.06762	8.06689	8.09358	8.09625	8.11324	8.09089	8.10249	8.09978	8.08994	8.07696	8.10122	8.08034	8.05096	8.06724	8.05076	8.05888	8.05564	8.05563	8.07359	8.07452	8.0776	8.08488	8.06886	8.08169	8.07605	8.06593	8.10396	8.09328	8.09343	8.09108	8.07225
0.10775	8.10277	8.14406	8.11207	8.09154	8.0831	8.09244	8.09359	8.07739	8.0556	8.04853	8.06686	8.06844	8.07134	8.08837	8.07348	8.10553	8.0951	8.08435	8.09752	8.0926	8.07517	8.11856	8.07196	8.05793	8.06544	8.04718	8.0513	8.07649	8.03561	8.07734	8.09398	8.07879	8.08696	8.05836	8.07995	8.0706	8.0657	8.09233	8.09856	8.06812	8.08249	8.07176
0.108	8.11059	8.13463	8.11532	8.0971	8.07815	8.08643	8.06994	8.06336	8.06777	8.05969	8.05559	8.06556	8.07704	8.09362	8.08091	8.09786	8.08611	8.10284	8.10171	8.08693	8.07549	8.1063	8.07479	8.05084	8.07204	8.03212	8.04269	8.06462	8.04315	8.06111	8.07913	8.08495	8.0841	8.07019	8.06755	8.08115	8.07908	8.10186	8.07986	8.09837	8.08675	8.07614
0.10825	8.0941	8.11749	8.13525	8.1037	8.08814	8.08961	8.0766	8.06723	8.06307	8.05335	8.04371	8.07774	8.08241	8.1002	8.08267	8.09962	8.10482	8.10798	8.07376	8.08961	8.09068	8.11165	8.0749	8.05155	8.07009	8.04685	8.03502	8.04455	8.05595	8.04542	8.08915	8.07857	8.06697	8.07912	8.06985	8.07818	8.07213	8.08786	8.10037	8.0946	8.09639	8.07023
0.1085	8.11172	8.12171	8.12245	8.09724	8.08593	8.07744	8.0675	8.07653	8.06697	8.07148	8.04558	8.07985	8.09405	8.08891	8.07962	8.09705	8.08745	8.09868	8.08344	8.10057	8.07184	8.10142	8.07498	8.04631	8.07734	8.04339	8.05581	8.04586	8.0504	8.06573	8.07779	8.08065	8.06235	8.07721	8.09166	8.08418	8.07195	8.07574	8.09821	8.08032	8.07551	8.07469
0.10875	8.12076	8.12199	8.12787	8.08936	8.08821	8.09146	8.07556	8.0798	8.06504	8.06468	8.05849	8.07692	8.09448	8.09584	8.07817	8.07899	8.075	8.09914	8.07984	8.09236	8.07042	8.09492	8.08373	8.05286	8.07191	8.03468	8.07907	8.05991	8.04847	8.07834	8.06924	8.05858	8.07481	8.06921	8.07732	8.07896	8.08166	8.09174	8.10069	8.06271	8.09622	8.0863
0.109	8.09476	8.11674	8.11096	8.09216	8.09976	8.07848	8.06976	8.07298	8.06362	8.05231	8.05535	8.06991	8.07879	8.1055	8.084	8.09266	8.08	8.09849	8.10276	8.10632	8.06561	8.1192	8.08316	8.06351	8.08417	8.03514	8.05352	8.05817	8.0535	8.06687	8.09472	8.07402	8.08813	8.05944	8.06958	8.07192	8.05552	8.09248	8.10631	8.08775	8.08145	8.08862
0.10925	8.11082	8.12953	8.1054	8.10215	8.09237	8.08559	8.07991	8.09438	8.06887	8.06333	8.05547	8.06939	8.0901	8.07773	8.07972	8.08891	8.07806	8.09729	8.08528	8.10805	8.0878	8.09977	8.08549	8.06133	8.07238	8.05047	8.05155	8.05412	8.0537	8.06512	8.08311	8.0777	8.08562	8.08589	8.07473	8.07979	8.08535	8.08994	8.09387	8.07914	8.08705	8.10461
0.1095	8.1048	8.13769	8.10751	8.09836	8.08544	8.08474	8.07735	8.06892	8.06229	8.05325	8.05426	8.07134	8.08675	8.08354	8.06414	8.1012	8.07983	8.08379	8.10439	8.11399	8.07638	8.10367	8.07301	8.05306	8.06889	8.05027	8.03268	8.05779	8.04732	8.05936	8.08586	8.07928	8.0847	8.08334	8.0805	8.07809	8.07225	8.08681	8.09912	8.08495	8.08786	8.07004
0.10975	8.1121	8.14405	8.11753	8.09253	8.07441	8.07934	8.07612	8.07428	8.0714	8.03675	8.05024	8.06743	8.08897	8.09665	8.07571	8.11194	8.08408	8.08694	8.10035	8.0901	8.07725	8.11049	8.07294	8.0491	8.08208	8.05608	8.04182	8.05935	8.03149	8.07051	8.0758	8.07266	8.0662	8.08232	8.09484	8.06931	8.08446	8.0873	8.09245	8.09217	8.10287	8.09683
0.11	8.11189	8.11913	8.10998	8.08276	8.07309	8.08807	8.06314	8.07915	8.07071	8.04419	8.05938	8.08624	8.08968	8.10056	8.06401	8.11025	8.09162	8.09684	8.1007	8.1091	8.07029	8.11842	8.08953	8.0654	8.08015	8.04803	8.05078	8.06228	8.06064	8.05941	8.08441	8.09033	8.07072	8.07295	8.08957	8.0721	8.06939	8.09064	8.07619	8.09585	8.07878	8.07925
0.11025	8.1218	8.11375	8.1223	8.07618	8.09556	8.08501	8.08484	8.07194	8.07279	8.05991	8.06137	8.08118	8.0773	8.10231	8.0749	8.11017	8.08417	8.10105	8.10101	8.09597	8.08589	8.11916	8.0904	8.06197	8.0871	8.05646	8.0633	8.06764	8.05066	8.06411	8.08288	8.0802	8.07883	8.10138	8.0744	8.07772	8.08114	8.08507	8.1029	8.09817	8.08659	8.08868
0.1105	8.12348	8.12582	8.09891	8.09271	8.07408	8.10363	8.07603	8.06818	8.07526	8.05572	8.06551	8.07413	8.08394	8.1079	8.07462	8.09589	8.09779	8.10342	8.10719	8.09039	8.07334	8.10555	8.08511	8.07557	8.08013	8.04928	8.07198	8.06054	8.05511	8.06433	8.08694	8.09364	8.08432	8.08192	8.07744	8.07957	8.05751	8.07912	8.09844	8.09278	8.09649	8.07113
0.11075	8.13231	8.13179	8.11396	8.10248	8.08038	8.0931	8.06863	8.08701	8.06898	8.06171	8.06968	8.06921	8.08841	8.10519	8.07746	8.10488	8.07566	8.08422	8.11365	8.09275	8.07935	8.09322	8.09431	8.06062	8.07551	8.04887	8.05684	8.05249	8.05876	8.07203	8.08043	8.08343	8.08077	8.0703	8.07034	8.08814	8.07655	8.08435	8.08283	8.08789	8.11391	8.07857
0.111	8.11528	8.13556	8.11875	8.09619	8.08495	8.1005	8.0675	8.07335	8.07348	8.06297	8.05687	8.07045	8.08066	8.0791	8.08516	8.10353	8.082	8.08802	8.10382	8.08652	8.08918	8.11554	8.08647	8.0641	8.07908	8.05333	8.04591	8.04425	8.06996	8.06876	8.08	8.0955	8.08619	8.0726	8.0731	8.06681	8.07918	8.09098	8.0965	8.08702	8.08919	8.08067
0.11125	8.11761	8.1383	8.12903	8.07878	8.07557	8.09325	8.06458	8.08161	8.06683	8.06742	8.04774	8.0771	8.10969	8.09298	8.08216	8.10324	8.0983	8.10851	8.10595	8.10762	8.07962	8.09533	8.06643	8.05749	8.0701	8.05149	8.06471	8.03794	8.05431	8.0579	8.08082	8.06732	8.06219	8.08217	8.07312	8.0869	8.07208	8.11452	8.0936	8.09384	8.08944	8.07927
0.1115	8.1175	8.12812	8.11499	8.09086	8.08681	8.08579	8.07618	8.08591	8.05373	8.05455	8.06707	8.06491	8.10067	8.09587	8.06844	8.10944	8.07601	8.10607	8.1028	8.11022	8.06704	8.09272	8.06651	8.0563	8.07136	8.05096	8.04253	8.04292	8.04518	8.07502	8.07925	8.07301	8.06849	8.08345	8.07846	8.0735	8.0742	8.08738	8.10662	8.10137	8.07963	8.09124
0.11175	8.11293	8.1254	8.10523	8.09549	8.08648	8.0853	8.07483	8.05888	8.07586	8.05181	8.07263	8.08479	8.08016	8.09035	8.08345	8.10707	8.08791	8.10143	8.09741	8.0927	8.07977	8.10378	8.09217	8.06004	8.07294	8.03839	8.04235	8.06976	8.05846	8.0817	8.08029	8.07965	8.09576	8.05613	8.08441	8.0827	8.06352	8.10519	8.10767	8.08786	8.10316	8.09263
0.112	8.09981	8.12954	8.10174	8.10136	8.06387	8.07829	8.07261	8.08192	8.07189	8.03994	8.06588	8.08079	8.07841	8.11322	8.09074	8.10357	8.08268	8.09599	8.09951	8.08993	8.07184	8.09848	8.06621	8.07158	8.07352	8.05494	8.04507	8.06422	8.06102	8.05948	8.06947	8.0867	8.0871	8.07465	8.06821	8.08425	8.08825	8.09797	8.10844	8.08898	8.08748	8.0779
0.11225	8.10369	8.11969	8.12084	8.09485	8.05678	8.08628	8.07738	8.09033	8.05531	8.0509	8.06275	8.08318	8.08226	8.10065	8.09057	8.1106	8.08858	8.10995	8.11436	8.10048	8.06995	8.09485	8.07864	8.07254	8.07148	8.04679	8.04994	8.05816	8.05271	8.05027	8.07082	8.08414	8.0831	8.07294	8.09298	8.06968	8.07217	8.10277	8.09243	8.07438	8.0926	8.08827
0.1125	8.11314	8.1365	8.12626	8.09165	8.08786	8.10791	8.0699	8.0733	8.0543	8.04005	8.06765	8.07463	8.08191	8.09585	8.08509	8.09976	8.08624	8.08397	8.10424	8.11615	8.07217	8.10186	8.10368	8.055	8.08168	8.04723	8.06443	8.06617	8.05201	8.06768	8.07704	8.08569	8.07514	8.07255	8.07472	8.08876	8.0705	8.10394	8.09656	8.08234	8.10197	8.09544
0.11275	8.09555	8.12916	8.11457	8.10456	8.08313	8.09597	8.07139	8.0841	8.07021	8.06526	8.0498	8.06817	8.07904	8.10783	8.06929	8.10154	8.0839	8.0891	8.10886	8.09925	8.07328	8.09843	8.08091	8.07136	8.08446	8.06254	8.04921	8.05802	8.05622	8.07157	8.07635	8.08772	8.08186	8.07662	8.07403	8.07407	8.0771	8.09958	8.10062	8.08051	8.09479	8.07877
0.113	8.12479	8.11753	8.13079	8.10349	8.09299	8.08586	8.0808	8.08743	8.07221	8.05698	8.06456	8.07004	8.0869	8.10889	8.10059	8.10358	8.09389	8.11624	8.08413	8.10605	8.06915	8.10781	8.08594	8.0669	8.09305	8.04404	8.04749	8.04802	8.05184	8.06369	8.09207	8.08876	8.06651	8.0862	8.09867	8.07202	8.07159	8.11089	8.09336	8.09334	8.10754	8.08566
0.11325	8.10988	8.12554	8.10245	8.0988	8.07685	8.0845	8.06384	8.0931	8.07333	8.06166	8.06335	8.06948	8.0751	8.1302	8.08744	8.0986	8.0889	8.10574	8.08843	8.11653	8.07944	8.09897	8.07452	8.06579	8.08108	8.04636	8.06424	8.04734	8.04605	8.05822	8.09143	8.09453	8.07644	8.05973	8.07655	8.08428	8.08995	8.08511	8.09558	8.08778	8.09402	8.0819
0.1135	8.10518	8.13843	8.10128	8.09269	8.08187	8.08756	8.07779	8.07976	8.0733	8.05999	8.05437	8.0654	8.08348	8.10269	8.0672	8.11826	8.08493	8.10086	8.09359	8.09415	8.07019	8.1199	8.08155	8.05416	8.0809	8.03222	8.05587	8.06045	8.04454	8.05373	8.08892	8.07731	8.08626	8.07888	8.08116	8.09176	8.07437	8.0842	8.09053	8.08757	8.09747	8.08826
0.11375	8.1109	8.10923	8.10677	8.09853	8.07418	8.09721	8.06989	8.07175	8.0724	8.06863	8.05801	8.06902	8.10011	8.09613	8.0716	8.10422	8.09444	8.0906	8.09274	8.08792	8.09214	8.10517	8.08463	8.05147	8.07823	8.05315	8.06546	8.04595	8.04704	8.05195	8.07582	8.07813	8.0798	8.08242	8.07526	8.08025	8.09654	8.09417	8.09191	8.09155	8.09729	8.11684
0.114	8.10413	8.13083	8.11577	8.10618	8.08074	8.10362	8.08447	8.08922	8.08166	8.07788	8.0685	8.07685	8.08534	8.09001	8.07383	8.12249	8.08864	8.09602	8.0975	8.1053	8.07839	8.114	8.07669	8.06786	8.07113	8.06469	8.0525	8.065	8.05526	8.05925	8.09151	8.07442	8.07239	8.06351	8.07384	8.06638	8.08198	8.08918	8.09349	8.09241	8.09162	8.10872
0.11425	8.10598	8.15102	8.10241	8.10448	8.10405	8.0841	8.06219	8.08676	8.06668	8.06993	8.05232	8.08536	8.08973	8.09505	8.08946	8.10753	8.10831	8.09552	8.10601	8.10125	8.07088	8.09393	8.07353	8.04881	8.07519	8.05448	8.04102	8.06274	8.05711	8.06169	8.07045	8.09105	8.07954	8.07019	8.08137	8.07163	8.06325	8.09771	8.08181	8.08218	8.10224	8.09341
0.1145	8.12318	8.13364	8.1147	8.09864	8.07698	8.08694	8.07269	8.09324	8.09013	8.05342	8.05559	8.08495	8.07841	8.10529	8.09276	8.12702	8.08825	8.10044	8.10221	8.11167	8.08224	8.09574	8.06973	8.0597	8.07623	8.05056	8.05539	8.05405	8.05182	8.07887	8.08503	8.08062	8.09175	8.08863	8.08376	8.07543	8.08193	8.10514	8.09269	8.07796	8.08318	8.08333
0.11475	8.12403	8.11583	8.11271	8.09774	8.06649	8.09701	8.06841	8.08785	8.0645	8.0559	8.07183	8.07055	8.08701	8.11129	8.09396	8.11041	8.09291	8.1066	8.10096	8.09555	8.07864	8.09356	8.09284	8.0632	8.08459	8.05038	8.05269	8.04937	8.04917	8.04876	8.06741	8.08466	8.07098	8.0787	8.08113	8.07857	8.08315	8.09386	8.1023	8.08451	8.09645	8.09285
0.115	8.12556	8.12829	8.10355	8.09733	8.07875	8.09227	8.08006	8.07843	8.04711	8.0627	8.05308	8.07534	8.07157	8.08337	8.0855	8.11268	8.09907	8.09018	8.08596	8.08425	8.0868	8.11236	8.09027	8.07488	8.07328	8.05169	8.04335	8.07022	8.04874	8.06048	8.0842	8.06364	8.07944	8.07618	8.09241	8.09609	8.08571	8.10728	8.10321	8.09554	8.0911	8.10321
0.11525	8.12679	8.12389	8.12957	8.09398	8.09472	8.10212	8.08364	8.07027	8.07852	8.06399	8.06515	8.08422	8.09867	8.10404	8.09716	8.11889	8.10892	8.09701	8.08624	8.10727	8.07221	8.10842	8.06987	8.07033	8.07587	8.02161	8.05348	8.04289	8.03984	8.06372	8.07801	8.07359	8.07508	8.0843	8.07148	8.07447	8.06369	8.12486	8.09517	8.09379	8.0956	8.09116
0.1155	8.11871	8.12972	8.12311	8.0989	8.09616	8.09216	8.07158	8.07282	8.0713	8.05481	8.05861	8.08518	8.09463	8.10256	8.09369	8.08712	8.10305	8.09168	8.09684	8.10237	8.09066	8.11105	8.09621	8.06048	8.06492	8.05265	8.05375	8.04874	8.05536	8.07461	8.07857	8.08818	8.09246	8.08417	8.06769	8.07237	8.06909	8.10707	8.11293	8.08397	8.0961	8.09902
0.11575	8.10189	8.12286	8.11695	8.10053	8.0821	8.08229	8.08401	8.09335	8.05859	8.07116	8.06184	8.0816	8.07894	8.09319	8.07786	8.08984	8.08528	8.0954	8.09448	8.10189	8.09196	8.11042	8.10126	8.07341	8.08177	8.05328	8.06203	8.05713	8.05305	8.09297	8.07915	8.09219	8.0937	8.075	8.08276	8.08734	8.0909	8.11653	8.09327	8.08754	8.09691	8.08406
0.116	8.12127	8.11274	8.11946	8.10893	8.09007	8.09537	8.08422	8.08758	8.0648	8.05705	8.06186	8.07467	8.06689	8.1055	8.09361	8.09413	8.08104	8.09735	8.09639	8.09548	8.08858	8.11463	8.08617	8.06327	8.07363	8.04366	8.0583	8.04559	8.04799	8.08091	8.07868	8.09022	8.08186	8.07813	8.1012	8.08847	8.07075	8.11166	8.09611	8.0857	8.09538	8.07199
0.11625	8.12057	8.12261	8.11404	8.10246	8.09062	8.08101	8.06124	8.0891	8.07745	8.04376	8.04547	8.06716	8.09159	8.08016	8.08545	8.10209	8.08421	8.08339	8.09885	8.10708	8.08113	8.10561	8.08419	8.06402	8.08183	8.06138	8.04929	8.05432	8.05938	8.0639	8.07658	8.09285	8.09047	8.07198	8.09566	8.09259	8.07064	8.11055	8.10001	8.07488	8.07586	8.07518
0.1165	8.12152	8.13456	8.12299	8.10745	8.0741	8.08671	8.07095	8.08089	8.07858	8.03576	8.05802	8.07559	8.08964	8.08492	8.06872	8.11497	8.09325	8.09464	8.10964	8.11502	8.08206	8.10444	8.07535	8.07016	8.08439	8.0453	8.06266	8.07175	8.04526	8.07627	8.06891	8.07311	8.08596	8.05993	8.09112	8.08036	8.07829	8.10197	8.10219	8.09707	8.11859	8.08218
0.11675	8.0932	8.12571	8.10416	8.1013	8.08276	8.0821	8.06234	8.06876	8.06653	8.06711	8.06243	8.08726	8.10154	8.09396	8.07559	8.0988	8.08119	8.11198	8.11804	8.12496	8.08269	8.11918	8.06648	8.06248	8.08401	8.05097	8.06809	8.06534	8.06025	8.07267	8.09229	8.08394	8.09661	8.0672	8.08485	8.08361	8.09834	8.10613	8.10478	8.1073	8.09422	8.10607
0.117	8.10763	8.1316	8.10867	8.12104	8.07399	8.06627	8.06942	8.10067	8.05954	8.06406	8.06571	8.082	8.10281	8.08265	8.08927	8.11243	8.08579	8.09918	8.10237	8.10668	8.09614	8.12831	8.06927	8.0675	8.07302	8.05836	8.06509	8.04654	8.06525	8.06242	8.0728	8.06926	8.09449	8.07875	8.09148	8.10437	8.08064	8.09647	8.0987	8.10081	8.09402	8.10089
0.11725	8.1006	8.13084	8.10398	8.10271	8.087	8.09239	8.06413	8.08398	8.06218	8.074	8.04713	8.08047	8.09106	8.08849	8.11071	8.1046	8.08509	8.09453	8.09493	8.10798	8.08742	8.12107	8.08037	8.0562	8.08499	8.04536	8.07265	8.0503	8.06301	8.06644	8.06501	8.09536	8.06839	8.08198	8.09799	8.07927	8.09143	8.08425	8.1016	8.10187	8.10691	8.09082
0.1175	8.12305	8.13078	8.11353	8.10288	8.08237	8.10142	8.08188	8.09113	8.08704	8.06121	8.05638	8.06857	8.09576	8.10382	8.07975	8.09852	8.09418	8.10023	8.11316	8.09418	8.08573	8.10162	8.08104	8.06478	8.08505	8.07194	8.05584	8.05868	8.03847	8.05246	8.07762	8.0749	8.09925	8.07772	8.07765	8.07588	8.09645	8.09845	8.08964	8.0996	8.0893	8.08876
0.11775	8.10616	8.12763	8.106	8.09739	8.08456	8.0846	8.07538	8.09041	8.05952	8.05054	8.05717	8.07243	8.10207	8.08959	8.09892	8.08542	8.08587	8.08985	8.09537	8.11042	8.07528	8.10207	8.09396	8.06112	8.07799	8.05655	8.04595	8.05439	8.04932	8.06985	8.08683	8.07278	8.08466	8.07061	8.08672	8.07235	8.07891	8.0975	8.10879	8.09119	8.08389	8.08788
0.118	8.11571	8.12731	8.11128	8.0975	8.07838	8.08351	8.08156	8.09126	8.06583	8.04922	8.05936	8.09045	8.08903	8.11552	8.09676	8.11328	8.0952	8.09518	8.09775	8.09282	8.0743	8.10685	8.09053	8.07506	8.08553	8.05666	8.06306	8.07268	8.04655	8.0697	8.08726	8.09542	8.08467	8.08963	8.08379	8.08018	8.07867	8.11336	8.09948	8.08666	8.10479	8.07521
0.11825	8.11059	8.13048	8.12017	8.1041	8.07813	8.08907	8.07578	8.08994	8.06857	8.05468	8.07875	8.06219	8.07995	8.09421	8.09281	8.11835	8.09218	8.09864	8.10721	8.10369	8.07019	8.09524	8.08347	8.04111	8.10493	8.05429	8.06998	8.04735	8.05018	8.07482	8.08089	8.07717	8.08424	8.08687	8.09066	8.06598	8.08673	8.09782	8.09785	8.09236	8.08663	8.09851
0.1185	8.10098	8.12536	8.11541	8.09955	8.07977	8.10344	8.08574	8.09237	8.0674	8.07619	8.06225	8.07993	8.09061	8.10004	8.07758	8.10247	8.08493	8.09491	8.11857	8.10202	8.07946	8.09836	8.07748	8.06298	8.08386	8.05285	8.06452	8.06078	8.05833	8.0577	8.07076	8.09058	8.07194	8.08233	8.08794	8.08598	8.07083	8.08754	8.10128	8.08482	8.09171	8.08251
0.11875	8.1179	8.12654	8.11463	8.11335	8.08143	8.10942	8.07662	8.0791	8.07393	8.06544	8.06361	8.08934	8.08769	8.09663	8.10007	8.10453	8.1039	8.09408	8.10317	8.10291	8.09114	8.1179	8.08442	8.05172	8.06287	8.06481	8.05384	8.05519	8.06027	8.06739	8.07981	8.09031	8.07664	8.07789	8.08951	8.07918	8.09317	8.11013	8.09776	8.07994	8.09401	8.09542
0.119	8.11188	8.12436	8.10751	8.1046	8.08788	8.08267	8.06863	8.07984	8.06836	8.06903	8.05555	8.08599	8.09796	8.08667	8.09274	8.10927	8.07844	8.11293	8.12194	8.12264	8.08232	8.10714	8.0657	8.07722	8.08885	8.05589	8.0628	8.04353	8.05966	8.08794	8.0842	8.08558	8.07115	8.08839	8.07382	8.08263	8.06797	8.10763	8.08832	8.09782	8.09923	8.07862
0.11925	8.11874	8.12075	8.10685	8.11453	8.07312	8.10556	8.05859	8.06338	8.05852	8.07343	8.05962	8.07833	8.08971	8.10267	8.07598	8.09555	8.0779	8.09933	8.09967	8.10402	8.08049	8.09889	8.0732	8.07188	8.09319	8.04245	8.04815	8.06789	8.04757	8.068	8.08116	8.08036	8.09319	8.07567	8.07097	8.07804	8.0766	8.11275	8.10114	8.09383	8.09153	8.097
0.1195	8.12618	8.13098	8.10521	8.10901	8.08439	8.08268	8.08874	8.06906	8.07664	8.06271	8.04594	8.07303	8.0915	8.08245	8.08611	8.09793	8.08511	8.10069	8.10007	8.08558	8.0884	8.11631	8.08529	8.06241	8.11019	8.04642	8.07888	8.072	8.05684	8.06176	8.06867	8.0838	8.09751	8.08919	8.08477	8.08625	8.0798	8.11894	8.08971	8.07915	8.09062	8.09438
0.11975	8.10363	8.12696	8.11243	8.09441	8.09149	8.11296	8.07372	8.06399	8.08228	8.06491	8.05912	8.07321	8.09888	8.09946	8.07921	8.09611	8.09924	8.09323	8.11275	8.09289	8.07488	8.10926	8.08878	8.05777	8.08982	8.05037	8.05697	8.07519	8.0495	8.06221	8.08724	8.08015	8.08761	8.08464	8.09666	8.0724	8.08052	8.10117	8.09659	8.09898	8.091	8.10599
0.12	8.1089	8.12006	8.12694	8.10447	8.08655	8.08862	8.06831	8.07119	8.07754	8.05746	8.07152	8.08084	8.08834	8.10272	8.07967	8.13334	8.09431	8.11047	8.10683	8.08494	8.08387	8.10805	8.07359	8.06628	8.06725	8.06289	8.05854	8.05658	8.03177	8.07133	8.07921	8.10216	8.09682	8.0796	8.0976	8.0797	8.09894	8.11951	8.10943	8.0926	8.08492	8.08233
0.12025	8.09443	8.13319	8.10494	8.10454	8.08699	8.09528	8.05864	8.09188	8.06594	8.05792	8.05643	8.08087	8.10916	8.10304	8.11123	8.11358	8.08948	8.1104	8.09026	8.09658	8.08225	8.11128	8.08239	8.05165	8.09434	8.05919	8.04628	8.06118	8.05423	8.0737	8.08163	8.10206	8.07259	8.07529	8.08669	8.08642	8.08668	8.11196	8.10154	8.08207	8.08367	8.08326
0.1205	8.10651	8.12866	8.12443	8.1053	8.09673	8.08798	8.06608	8.07175	8.08668	8.07174	8.07433	8.07978	8.08664	8.10302	8.07868	8.09474	8.11035	8.0968	8.09118	8.0972	8.08772	8.09043	8.09046	8.06189	8.08534	8.04572	8.05994	8.06504	8.05995	8.08049	8.09061	8.09542	8.08475	8.08726	8.08688	8.07533	8.08577	8.1129	8.11407	8.08499	8.09167	8.07615
0.12075	8.12365	8.13478	8.11248	8.10515	8.07698	8.08737	8.07415	8.07858	8.07006	8.0827	8.06565	8.07643	8.08419	8.09539	8.07274	8.10921	8.09719	8.11294	8.10544	8.10595	8.07365	8.09314	8.09542	8.06222	8.09257	8.04993	8.08364	8.05482	8.04459	8.07355	8.0892	8.08408	8.09432	8.09093	8.09264	8.09124	8.07322	8.09114	8.09513	8.08826	8.11577	8.08524
0.121	8.12171	8.13678	8.11512	8.09655	8.0893	8.08769	8.06895	8.07037	8.08167	8.04597	8.07751	8.08535	8.09359	8.07831	8.06772	8.09541	8.08519	8.0923	8.10462	8.1117	8.07678	8.10626	8.07338	8.05964	8.07925	8.033	8.05841	8.03814	8.0483	8.06352	8.09688	8.08828	8.09021	8.08842	8.07835	8.08483	8.07074	8.09853	8.09219	8.0867	8.08907	8.09433
0.12125	8.10594	8.1449	8.11799	8.10624	8.07819	8.0886	8.07683	8.07802	8.07719	8.05204	8.06407	8.08226	8.09393	8.10347	8.09198	8.11341	8.11017	8.10132	8.09983	8.10993	8.09489	8.10664	8.08791	8.0465	8.09059	8.04463	8.05626	8.04692	8.04475	8.06802	8.08701	8.08805	8.09068	8.08063	8.08841	8.08514	8.0777	8.09804	8.09892	8.09998	8.09909	8.10345
0.1215	8.11479	8.13142	8.13289	8.10843	8.0795	8.09203	8.07305	8.08836	8.07971	8.0688	8.05537	8.0769	8.10177	8.1044	8.08107	8.11288	8.09574	8.09696	8.10746	8.1055	8.08717	8.1087	8.0903	8.05791	8.08853	8.0603	8.06836	8.05306	8.04244	8.0587	8.08733	8.08305	8.08041	8.09533	8.09342	8.09397	8.05848	8.11119	8.11233	8.09589	8.10179	8.09034
0.12175	8.13538	8.14584	8.11737	8.09078	8.09914	8.0831	8.08133	8.09374	8.06277	8.06682	8.07193	8.07742	8.08215	8.08969	8.07759	8.10173	8.09149	8.10784	8.09617	8.09572	8.0842	8.11935	8.09223	8.05016	8.08749	8.04713	8.05801	8.08115	8.05277	8.06602	8.07955	8.09111	8.07888	8.06584	8.08989	8.09501	8.07843	8.10655	8.1114	8.09636	8.08733	8.08637
0.122	8.10672	8.14195	8.11532	8.11237	8.06935	8.08614	8.0734	8.09277	8.0626	8.07278	8.05833	8.07539	8.09473	8.10577	8.07426	8.1097	8.08362	8.10947	8.09361	8.10287	8.08795	8.11614	8.09066	8.06239	8.07919	8.0578	8.0733	8.05365	8.04142	8.07535	8.07499	8.08988	8.0872	8.08567	8.09125	8.08629	8.0669	8.09531	8.10902	8.10019	8.09565	8.0892
0.12225	8.13322	8.14704	8.12781	8.09377	8.08362	8.09725	8.08599	8.08217	8.05038	8.07095	8.07786	8.07701	8.07025	8.10217	8.08885	8.10172	8.09212	8.10518	8.09114	8.10354	8.06696	8.10817	8.08477	8.0502	8.08753	8.06807	8.05367	8.06321	8.05637	8.06615	8.08403	8.08895	8.08303	8.07505	8.08766	8.10279	8.07439	8.10417	8.10286	8.08553	8.09235	8.0713
0.1225	8.11027	8.14639	8.10841	8.10456	8.08606	8.09637	8.08681	8.08188	8.06314	8.07471	8.0743	8.06084	8.09898	8.09368	8.09846	8.10521	8.0968	8.09939	8.10278	8.11182	8.10044	8.10588	8.08314	8.0476	8.07774	8.0517	8.05263	8.0499	8.06261	8.08028	8.08495	8.07866	8.06889	8.08097	8.09961	8.09771	8.08392	8.08314	8.1255	8.08112	8.09026	8.09558
0.12275	8.12552	8.147	8.12043	8.11192	8.09305	8.09601	8.07219	8.08406	8.07024	8.06316	8.06396	8.08995	8.09628	8.09658	8.09861	8.09811	8.09348	8.08928	8.09991	8.1007	8.08777	8.10042	8.0906	8.07242	8.08042	8.06078	8.06948	8.05693	8.05735	8.08336	8.07659	8.06774	8.07767	8.08393	8.08301	8.09289	8.0743	8.09531	8.10019	8.09946	8.08703	8.1
0.123	8.11948	8.13049	8.12183	8.0865	8.09274	8.0695	8.06494	8.1029	8.07484	8.06171	8.0586	8.08051	8.08983	8.11728	8.09295	8.10265	8.09875	8.09298	8.09782	8.11069	8.08356	8.12669	8.08704	8.07635	8.08878	8.05755	8.05035	8.05936	8.05962	8.05936	8.09056	8.10585	8.08977	8.07764	8.09747	8.08977	8.07811	8.10734	8.09555	8.10826	8.09344	8.08745
0.12325	8.11007	8.14822	8.11848	8.10154	8.07958	8.08436	8.06657	8.08142	8.079	8.06656	8.07246	8.07745	8.08704	8.10187	8.0932	8.11324	8.1004	8.09208	8.0973	8.10207	8.09398	8.11975	8.09519	8.06321	8.07381	8.03263	8.0624	8.07063	8.04562	8.05322	8.07919	8.08876	8.08751	8.08115	8.08669	8.09599	8.06962	8.09486	8.10083	8.10843	8.08844	8.09226
0.1235	8.12104	8.13512	8.11321	8.09373	8.10155	8.09344	8.07365	8.05847	8.08484	8.06217	8.07225	8.07804	8.10789	8.09459	8.09145	8.10411	8.08556	8.10815	8.10215	8.11696	8.0791	8.09721	8.08022	8.05707	8.07947	8.05422	8.07431	8.06542	8.0606	8.0669	8.09847	8.0873	8.0831	8.07861	8.09472	8.09747	8.07139	8.09546	8.10555	8.09921	8.10087	8.09379
0.12375	8.12871	8.12604	8.11302	8.09472	8.08922	8.09107	8.07289	8.08351	8.08045	8.05933	8.06413	8.094	8.09377	8.09313	8.08789	8.11628	8.1005	8.10844	8.10194	8.10197	8.08879	8.11062	8.10004	8.06762	8.08129	8.03824	8.06414	8.06286	8.05172	8.07349	8.08736	8.08638	8.08056	8.1015	8.09438	8.1022	8.07506	8.09878	8.11793	8.09122	8.09998	8.09781
0.124	8.13726	8.13045	8.11393	8.09113	8.07614	8.07837	8.07711	8.08795	8.08014	8.05925	8.06007	8.09258	8.09192	8.09579	8.0793	8.1079	8.09536	8.09684	8.10069	8.09863	8.08477	8.11392	8.10265	8.06738	8.09598	8.05796	8.04408	8.04395	8.06488	8.05363	8.0951	8.08228	8.09531	8.09532	8.08598	8.08417	8.07412	8.11502	8.10014	8.09505	8.07994	8.09443
0.12425	8.1047	8.13426	8.12004	8.1083	8.09205	8.07827	8.07763	8.0914	8.07317	8.07809	8.06453	8.08774	8.08327	8.10555	8.08577	8.10477	8.09109	8.10859	8.08983	8.1118	8.0931	8.11782	8.07772	8.0786	8.0806	8.03946	8.05484	8.0597	8.07301	8.07947	8.08671	8.07743	8.07317	8.07881	8.10013	8.08512	8.07984	8.106	8.09966	8.08536	8.10881	8.08528
0.1245	8.10881	8.11417	8.10143	8.09639	8.09097	8.07738	8.08468	8.07235	8.07414	8.07076	8.06603	8.07925	8.09237	8.08699	8.09672	8.11893	8.10475	8.09269	8.092	8.10589	8.08609	8.10634	8.09694	8.07507	8.07071	8.06081	8.05716	8.05097	8.06174	8.06168	8.07577	8.0775	8.08498	8.06784	8.09849	8.08575	8.07301	8.09855	8.11466	8.08199	8.08964	8.08186
0.12475	8.12962	8.13186	8.11289	8.10336	8.07857	8.07809	8.07576	8.08234	8.07817	8.07123	8.08371	8.09187	8.08663	8.11244	8.07721	8.09726	8.09713	8.10708	8.09025	8.09663	8.09224	8.09809	8.09126	8.05966	8.07545	8.06458	8.03898	8.05821	8.05276	8.08036	8.08025	8.07712	8.09345	8.0867	8.09103	8.08857	8.06885	8.09127	8.09398	8.10546	8.09762	8.06774
0.125	8.11399	8.13107	8.12346	8.1137	8.08684	8.07929	8.08591	8.08447	8.08041	8.07046	8.06129	8.07885	8.0974	8.10251	8.09438	8.12077	8.0955	8.10482	8.10785	8.10208	8.09984	8.11229	8.09712	8.06141	8.08945	8.06426	8.07471	8.07301	8.06411	8.07329	8.08169	8.09243	8.07963	8.07778	8.08744	8.09749	8.08378	8.09384	8.10621	8.09295	8.08628	8.09439
0.12525	8.1275	8.13298	8.12887	8.10462	8.08317	8.09174	8.08467	8.08749	8.0811	8.06258	8.07188	8.09338	8.10115	8.08286	8.087	8.10166	8.10021	8.10538	8.10029	8.09143	8.09426	8.11326	8.07247	8.05115	8.0825	8.0455	8.05213	8.06752	8.05455	8.0855	8.09867	8.08583	8.08047	8.07518	8.08662	8.0808	8.08091	8.10977	8.10258	8.10771	8.08844	8.09241
0.1255	8.12518	8.13423	8.13792	8.10958	8.07212	8.09925	8.07953	8.08412	8.06969	8.07695	8.06051	8.07608	8.09305	8.09027	8.08205	8.09501	8.10046	8.09537	8.11559	8.10038	8.09315	8.09637	8.08562	8.05259	8.07982	8.05793	8.05832	8.06538	8.06785	8.0853	8.09159	8.08434	8.07894	8.08278	8.10188	8.10626	8.06762	8.12306	8.09655	8.09735	8.0969	8.08806
0.12575	8.12716	8.14257	8.13293	8.11265	8.09199	8.10843	8.08265	8.08992	8.07368	8.06923	8.07811	8.07636	8.09955	8.09023	8.08223	8.10205	8.09508	8.11117	8.11206	8.10329	8.09835	8.12418	8.10203	8.06236	8.08299	8.05711	8.05684	8.0631	8.04173	8.0889	8.07338	8.0837	8.08653	8.07074	8.0946	8.10294	8.07472	8.10511	8.10134	8.09331	8.09071	8.11982
0.126	8.11634	8.13553	8.13681	8.11369	8.09974	8.09243	8.0879	8.07176	8.0789	8.06713	8.07865	8.08413	8.08091	8.09721	8.10042	8.11054	8.10722	8.10604	8.09081	8.11782	8.08869	8.11635	8.07966	8.06304	8.07194	8.04868	8.05802	8.05415	8.04847	8.0753	8.0797	8.08852	8.08788	8.09164	8.08159	8.09047	8.08469	8.11549	8.10456	8.09695	8.09838	8.09769
0.12625	8.10419	8.15039	8.12761	8.09168	8.08462	8.08268	8.06824	8.0937	8.07378	8.08001	8.06511	8.07923	8.08477	8.09586	8.09449	8.10757	8.10706	8.10419	8.10058	8.11734	8.08626	8.09441	8.09104	8.0623	8.06952	8.06319	8.06739	8.07079	8.0584	8.06533	8.08493	8.07017	8.07048	8.08169	8.09061	8.0869	8.09753	8.12167	8.11409	8.09901	8.08186	8.09293
0.1265	8.12722	8.12356	8.13015	8.09018	8.07748	8.11276	8.08665	8.08954	8.0758	8.08232	8.08138	8.08826	8.09614	8.09944	8.08599	8.11444	8.07787	8.11502	8.10004	8.11026	8.07288	8.11556	8.09922	8.07787	8.09135	8.05399	8.06722	8.08001	8.05108	8.07477	8.07847	8.08595	8.07362	8.07383	8.08877	8.07505	8.08849	8.11546	8.0988	8.08357	8.10948	8.08588
0.12675	8.10855	8.13165	8.10786	8.09258	8.09596	8.10246	8.07967	8.09474	8.06714	8.07142	8.08238	8.0802	8.08894	8.10276	8.07684	8.10062	8.08976	8.10363	8.1111	8.10637	8.08689	8.11325	8.09739	8.07171	8.08907	8.05313	8.05292	8.05819	8.05476	8.05594	8.09482	8.09254	8.0792	8.06933	8.08683	8.07063	8.07988	8.11104	8.09412	8.08441	8.08191	8.09331
0.127	8.10249	8.13128	8.11431	8.11881	8.08928	8.09146	8.0879	8.09628	8.06871	8.05721	8.0772	8.09104	8.09918	8.09089	8.09741	8.10754	8.09932	8.098	8.10413	8.10606	8.09264	8.11669	8.08696	8.07285	8.0831	8.04887	8.06802	8.06217	8.05593	8.0563	8.08939	8.07904	8.07252	8.10819	8.09146	8.08298	8.07054	8.10826	8.07927	8.0798	8.08491	8.1025
0.12725	8.10372	8.14331	8.10683	8.09956	8.07534	8.10506	8.07681	8.07698	8.07911	8.06197	8.06366	8.09141	8.11375	8.09983	8.08462	8.10664	8.10349	8.10321	8.11317	8.11448	8.09694	8.1157	8.06902	8.06954	8.08015	8.06007	8.06693	8.06546	8.06551	8.07582	8.07356	8.09406	8.07869	8.07898	8.09251	8.09748	8.06381	8.09844	8.09336	8.08215	8.09998	8.09981
0.1275	8.11776	8.12581	8.1149	8.0945	8.08439	8.09703	8.08608	8.07384	8.08762	8.06694	8.07447	8.09339	8.1021	8.1187	8.09638	8.11168	8.10958	8.11398	8.11355	8.10733	8.07728	8.10931	8.07937	8.07119	8.09516	8.06247	8.06215	8.06371	8.04795	8.07829	8.09553	8.08595	8.08609	8.076	8.10676	8.07645	8.06908	8.11505	8.11567	8.09178	8.10595	8.09505
0.12775	8.12168	8.11979	8.12442	8.11833	8.09653	8.0696	8.08116	8.08753	8.07017	8.06983	8.06518	8.09318	8.07992	8.10015	8.09169	8.10846	8.09712	8.09901	8.1035	8.1108	8.08557	8.10421	8.08499	8.07155	8.08485	8.05293	8.04393	8.06555	8.0415	8.07148	8.09768	8.08601	8.09274	8.07627	8.09786	8.09793	8.07069	8.10855	8.10717	8.09842	8.10424	8.09083
0.128	8.11651	8.13803	8.12493	8.10359	8.0897	8.08661	8.07443	8.08934	8.09948	8.07734	8.0678	8.08735	8.07798	8.11731	8.09653	8.1133	8.10618	8.08531	8.08348	8.105	8.07332	8.10832	8.08884	8.05875	8.09043	8.06074	8.06639	8.04498	8.06175	8.07925	8.09328	8.08585	8.09855	8.0839	8.09005	8.08834	8.08784	8.07732	8.11206	8.09288	8.07943	8.08321
0.12825	8.11034	8.15969	8.12429	8.10618	8.08031	8.10027	8.07054	8.09267	8.07283	8.06053	8.08045	8.08634	8.09267	8.11726	8.09431	8.10362	8.09563	8.10599	8.08508	8.10784	8.08322	8.10453	8.0998	8.05951	8.09784	8.05429	8.07135	8.06351	8.04992	8.06926	8.08197	8.10479	8.10331	8.08089	8.09286	8.08923	8.08453	8.09256	8.10392	8.10374	8.09725	8.07605
0.1285	8.1069	8.13531	8.14559	8.09689	8.09348	8.08681	8.06085	8.09437	8.07299	8.07367	8.06884	8.09208	8.10857	8.10397	8.08308	8.10024	8.10249	8.09192	8.12643	8.10103	8.08527	8.10244	8.09675	8.07321	8.07823	8.05061	8.06679	8.05902	8.05	8.08185	8.09726	8.07803	8.08854	8.0895	8.08766	8.08873	8.08011	8.09641	8.09927	8.11015	8.10733	8.0966
0.12875	8.10633	8.13514	8.10669	8.1004	8.08221	8.0899	8.05171	8.08844	8.09298	8.06318	8.06953	8.07967	8.08415	8.10598	8.10056	8.10646	8.09224	8.10869	8.09613	8.10872	8.08712	8.11403	8.1063	8.07397	8.07267	8.0593	8.06914	8.08647	8.06562	8.0648	8.08195	8.09007	8.09217	8.08457	8.10546	8.07103	8.07672	8.10689	8.10172	8.09491	8.10237	8.09788
0.129	8.11576	8.14458	8.12394	8.11504	8.08863	8.09533	8.07195	8.07858	8.06247	8.08295	8.06435	8.07656	8.10874	8.09904	8.08596	8.09644	8.1188	8.0967	8.11683	8.11416	8.0968	8.13031	8.08556	8.0633	8.08816	8.04591	8.06539	8.07882	8.07011	8.05587	8.08674	8.08653	8.09175	8.09013	8.07959	8.08421	8.0727	8.10543	8.11999	8.10466	8.08835	8.08506
0.12925	8.11338	8.12657	8.12506	8.11918	8.09355	8.09841	8.07034	8.07787	8.07716	8.07856	8.0656	8.08517	8.09304	8.09059	8.10382	8.0978	8.11124	8.12093	8.09352	8.11147	8.09758	8.1207	8.08942	8.05852	8.09295	8.05693	8.05975	8.07891	8.05458	8.07255	8.0617	8.09904	8.07701	8.06639	8.10308	8.09684	8.08524	8.1203	8.09336	8.09977	8.07875	8.08249
0.1295	8.11595	8.14886	8.11378	8.11395	8.07535	8.09646	8.08611	8.09436	8.09751	8.09201	8.0722	8.07222	8.08245	8.10823	8.09446	8.10929	8.09362	8.1209	8.10733	8.11301	8.09425	8.12512	8.09632	8.0637	8.08098	8.04998	8.05924	8.06722	8.0508	8.07527	8.0833	8.09895	8.0759	8.06449	8.11544	8.09227	8.08337	8.11018	8.09764	8.09423	8.08717	8.1007
0.12975	8.12204	8.11928	8.11679	8.10744	8.08727	8.08966	8.06467	8.0846	8.08167	8.07742	8.0707	8.09444	8.08268	8.11097	8.08861	8.10596	8.0926	8.09526	8.09532	8.10655	8.08901	8.12381	8.09382	8.07575	8.08536	8.05994	8.05007	8.07806	8.0595	8.07981	8.07793	8.08883	8.09082	8.07345	8.09558	8.07825	8.11032	8.09376	8.10031	8.10721	8.10412	8.10976
0.13	8.11716	8.12761	8.12302	8.10127	8.08337	8.06706	8.06439	8.08417	8.07717	8.06025	8.06583	8.09055	8.08606	8.09516	8.07714	8.1163	8.09153	8.09859	8.0828	8.10401	8.08937	8.12856	8.0922	8.07539	8.08673	8.06479	8.06917	8.05871	8.04542	8.08499	8.07511	8.0792	8.09694	8.07045	8.09451	8.06541	8.08971	8.10678	8.08718	8.09669	8.08626	8.0888
0.13025	8.11557	8.13973	8.10239	8.10017	8.07855	8.08382	8.06141	8.07766	8.09162	8.06783	8.06861	8.08255	8.07841	8.11344	8.10138	8.10563	8.09256	8.09217	8.10887	8.12446	8.09117	8.12554	8.09117	8.06139	8.06796	8.06669	8.06058	8.07057	8.05579	8.08178	8.07584	8.10135	8.0918	8.08456	8.08913	8.0894	8.07943	8.1195	8.09898	8.10024	8.10848	8.10525
0.1305	8.10481	8.14071	8.11565	8.1039	8.083	8.10337	8.07812	8.08593	8.09864	8.0687	8.06415	8.08575	8.09909	8.10159	8.07622	8.11203	8.08983	8.10402	8.08267	8.09427	8.08325	8.10524	8.09613	8.06167	8.07877	8.03757	8.06935	8.05222	8.06481	8.07085	8.0714	8.09549	8.09397	8.08126	8.09829	8.07465	8.0745	8.11674	8.13258	8.08652	8.11204	8.0999
0.13075	8.11839	8.13567	8.13083	8.108	8.09109	8.08315	8.07471	8.08981	8.09377	8.08308	8.06	8.09142	8.09288	8.09371	8.09925	8.11221	8.06712	8.11839	8.09835	8.11373	8.08829	8.10512	8.0795	8.06598	8.07036	8.03524	8.05113	8.06092	8.06049	8.0741	8.06992	8.09626	8.09192	8.07365	8.09621	8.08475	8.08064	8.09608	8.12829	8.08775	8.10611	8.09543
0.131	8.10889	8.1318	8.13174	8.09825	8.10486	8.07608	8.07491	8.0754	8.07122	8.07688	8.0522	8.0939	8.10214	8.09741	8.09595	8.10754	8.09036	8.11024	8.10273	8.12333	8.09644	8.09806	8.08468	8.07537	8.0785	8.0465	8.06666	8.06803	8.0527	8.06475	8.06842	8.09628	8.10043	8.08559	8.09525	8.08509	8.08932	8.12335	8.10256	8.11024	8.09124	8.11073
0.13125	8.12089	8.13158	8.12707	8.1056	8.09687	8.09422	8.07354	8.07579	8.07864	8.06702	8.05458	8.07425	8.10597	8.11428	8.0732	8.09267	8.0992	8.10789	8.12564	8.09665	8.10278	8.112	8.09514	8.0729	8.07992	8.05617	8.06706	8.0734	8.03611	8.08275	8.08055	8.08759	8.10376	8.09908	8.09405	8.09687	8.09072	8.11174	8.10167	8.10522	8.09785	8.10472
0.1315	8.10832	8.13142	8.12916	8.10444	8.09507	8.09798	8.07151	8.08519	8.07045	8.06553	8.05978	8.07579	8.10549	8.10871	8.11012	8.1095	8.09971	8.10207	8.0998	8.10607	8.07852	8.1044	8.09015	8.07549	8.08017	8.04425	8.06934	8.07903	8.06956	8.08161	8.0901	8.08698	8.09132	8.06651	8.07493	8.09125	8.0923	8.10115	8.08537	8.10654	8.10247	8.09398
0.13175	8.12146	8.13039	8.1081	8.11031	8.09008	8.06695	8.07557	8.10934	8.08102	8.06879	8.06754	8.07549	8.10523	8.1088	8.08851	8.11495	8.09728	8.11573	8.10883	8.08837	8.0932	8.1014	8.08317	8.07855	8.09577	8.04621	8.06818	8.06742	8.0488	8.07978	8.0826	8.10002	8.11717	8.0906	8.0772	8.08631	8.07519	8.11257	8.10095	8.12374	8.10543	8.08617
0.132	8.11554	8.13447	8.09724	8.09475	8.08518	8.0952	8.07819	8.08052	8.07372	8.06009	8.07012	8.09063	8.09579	8.10201	8.08801	8.13147	8.10059	8.08578	8.10222	8.09744	8.0923	8.10781	8.09555	8.07148	8.09591	8.0541	8.06418	8.07105	8.05556	8.0755	8.08289	8.09289	8.09568	8.10467	8.09481	8.07772	8.06361	8.1123	8.10989	8.10148	8.12233	8.08435
0.13225	8.10844	8.13615	8.10363	8.12353	8.08714	8.09319	8.08268	8.08862	8.0728	8.06496	8.0718	8.07866	8.09886	8.10884	8.10217	8.11798	8.10366	8.10382	8.10593	8.11125	8.08437	8.09752	8.0909	8.07922	8.09085	8.06767	8.06039	8.05522	8.06827	8.07745	8.0789	8.10294	8.11159	8.09031	8.11	8.09136	8.08475	8.10003	8.08944	8.09081	8.08825	8.08829
0.1325	8.11649	8.14732	8.12419	8.10727	8.09684	8.09017	8.08379	8.09395	8.078	8.05678	8.0668	8.07233	8.09013	8.1178	8.10185	8.11104	8.09791	8.11644	8.10711	8.11092	8.11231	8.10647	8.08969	8.06886	8.09103	8.05315	8.07471	8.06806	8.08456	8.08331	8.07992	8.10563	8.0909	8.06399	8.08689	8.09384	8.08427	8.09616	8.12108	8.11911	8.10191	8.09951
0.13275	8.11345	8.14109	8.1272	8.10359	8.10152	8.08466	8.08491	8.07858	8.07999	8.07626	8.06108	8.07467	8.08794	8.11643	8.09211	8.11842	8.10828	8.11346	8.1126	8.12249	8.08677	8.12071	8.09864	8.06798	8.08042	8.06927	8.07275	8.06559	8.0598	8.07845	8.07962	8.09842	8.08371	8.07376	8.09897	8.08161	8.08422	8.10865	8.10678	8.09858	8.1108	8.09354
0.133	8.12701	8.13799	8.1087	8.11435	8.09311	8.08913	8.07855	8.0905	8.08447	8.07956	8.06662	8.08527	8.1081	8.10771	8.10625	8.11676	8.09541	8.10427	8.11549	8.11341	8.09863	8.12187	8.08834	8.06541	8.06556	8.05331	8.05866	8.06974	8.07601	8.07618	8.11455	8.08978	8.09232	8.06077	8.08324	8.09738	8.06499	8.10833	8.09558	8.09684	8.10823	8.0941
0.13325	8.12827	8.14372	8.11704	8.11893	8.09991	8.09821	8.07728	8.07992	8.07288	8.07565	8.07782	8.09765	8.10985	8.11106	8.1027	8.11722	8.10416	8.09879	8.1036	8.10553	8.07985	8.13013	8.08705	8.07311	8.076	8.06702	8.06771	8.07422	8.0489	8.07079	8.09647	8.08509	8.08653	8.06592	8.10395	8.12313	8.08146	8.11311	8.11877	8.09606	8.11404	8.10132
0.1335	8.11414	8.14735	8.11486	8.11401	8.09221	8.09612	8.08186	8.07755	8.07595	8.057	8.0789	8.09499	8.09969	8.09871	8.09454	8.12053	8.09015	8.09691	8.10688	8.12196	8.08782	8.10788	8.08248	8.06365	8.08826	8.03994	8.06647	8.06776	8.05184	8.06519	8.09429	8.09481	8.09984	8.09016	8.07975	8.10643	8.09135	8.10604	8.11593	8.09011	8.11772	8.09389
0.13375	8.11482	8.12804	8.13178	8.0997	8.0957	8.10498	8.08318	8.09724	8.07661	8.06645	8.06258	8.09974	8.10731	8.0979	8.07873	8.10198	8.106	8.11064	8.09978	8.11579	8.09904	8.12093	8.07156	8.06833	8.07088	8.07106	8.06427	8.06871	8.06369	8.07706	8.08807	8.09168	8.09565	8.09246	8.10776	8.09474	8.08235	8.11142	8.09234	8.09343	8.09166	8.09716
0.134	8.10863	8.11925	8.13109	8.10144	8.09672	8.11565	8.08439	8.09449	8.07795	8.06913	8.05763	8.06763	8.08609	8.08992	8.07834	8.10546	8.08926	8.09418	8.12365	8.11016	8.1019	8.12567	8.0726	8.07614	8.0892	8.05546	8.06342	8.08116	8.05722	8.06814	8.08864	8.10215	8.10658	8.08235	8.08755	8.10567	8.10763	8.11753	8.11032	8.07914	8.09851	8.10493
0.13425	8.12637	8.14594	8.14456	8.11613	8.09797	8.09078	8.08377	8.07389	8.07635	8.07202	8.06965	8.08237	8.09869	8.10457	8.089	8.11479	8.10374	8.10614	8.11002	8.10929	8.08358	8.12571	8.08571	8.08776	8.09047	8.06235	8.06374	8.05025	8.05569	8.05896	8.08911	8.07985	8.10066	8.08902	8.10425	8.09715	8.08261	8.11243	8.12085	8.0871	8.09801	8.09912
0.1345	8.12195	8.14275	8.12368	8.1053	8.08315	8.10123	8.0914	8.09314	8.08272	8.0708	8.0598	8.08219	8.09246	8.11719	8.09052	8.10418	8.1079	8.12726	8.11267	8.10379	8.10235	8.11016	8.08004	8.06804	8.08049	8.054	8.07158	8.05714	8.04026	8.07629	8.07725	8.08651	8.09655	8.07477	8.08923	8.07234	8.08685	8.10667	8.10502	8.09978	8.10072	8.0898
0.13475	8.14088	8.14841	8.13264	8.09941	8.08932	8.08887	8.09842	8.08406	8.08422	8.05875	8.08126	8.08725	8.10247	8.09505	8.08861	8.1193	8.09856	8.10715	8.10574	8.11297	8.08276	8.09905	8.1074	8.08125	8.07407	8.0441	8.05572	8.05379	8.05002	8.08123	8.09388	8.08728	8.09525	8.0758	8.09671	8.07438	8.08293	8.11026	8.11418	8.09585	8.11029	8.10005
0.135	8.13486	8.14927	8.11037	8.1054	8.0868	8.08429	8.08232	8.08107	8.07966	8.08278	8.06818	8.07303	8.10782	8.10068	8.09122	8.10884	8.09441	8.10449	8.11719	8.0976	8.07153	8.10651	8.08297	8.07245	8.07068	8.06866	8.05801	8.06566	8.06055	8.07361	8.09011	8.08547	8.09317	8.08438	8.09363	8.09013	8.09581	8.11551	8.0982	8.09856	8.0974	8.10275
0.13525	8.11289	8.13645	8.12228	8.10813	8.09309	8.06285	8.08208	8.07935	8.06786	8.07128	8.09392	8.08041	8.09489	8.10956	8.08389	8.09881	8.08678	8.10935	8.11039	8.10934	8.09226	8.10276	8.0971	8.0851	8.09702	8.0716	8.06064	8.0816	8.07373	8.09583	8.07448	8.09874	8.09678	8.08659	8.08678	8.08316	8.10513	8.10521	8.09703	8.10595	8.09019	8.09756
0.1355	8.12151	8.13715	8.11108	8.11328	8.10617	8.08013	8.09376	8.07512	8.08847	8.08146	8.07249	8.08133	8.09873	8.09592	8.09017	8.10859	8.09266	8.11421	8.11748	8.10998	8.09515	8.11288	8.09869	8.06204	8.09826	8.04942	8.07191	8.07034	8.06334	8.0813	8.07139	8.10115	8.08583	8.07399	8.09432	8.08778	8.08394	8.10274	8.11213	8.09426	8.08987	8.10221
0.13575	8.12705	8.12541	8.12197	8.11606	8.08987	8.08387	8.09281	8.08	8.08025	8.07402	8.07732	8.08655	8.09701	8.08588	8.09705	8.11076	8.10178	8.10464	8.10989	8.1002	8.10878	8.09551	8.08574	8.08154	8.09164	8.05907	8.07352	8.05873	8.0549	8.0724	8.09017	8.1264	8.07248	8.08726	8.09202	8.08955	8.08517	8.10208	8.12014	8.08273	8.12157	8.09649
0.136	8.12754	8.12159	8.1295	8.10233	8.09722	8.09489	8.07461	8.09381	8.07336	8.08762	8.07602	8.09331	8.10316	8.09986	8.08712	8.11565	8.11051	8.1081	8.12113	8.11336	8.10787	8.11066	8.10023	8.07455	8.09244	8.07675	8.07315	8.06598	8.06069	8.07421	8.09184	8.09288	8.0695	8.08751	8.0891	8.08601	8.06483	8.11014	8.12558	8.09661	8.11279	8.11158
0.13625	8.11367	8.14186	8.1334	8.09771	8.11211	8.10541	8.07473	8.08755	8.08551	8.07226	8.06105	8.08467	8.1019	8.12287	8.09976	8.1121	8.09718	8.10561	8.12303	8.0974	8.09051	8.12217	8.10534	8.07258	8.07975	8.05029	8.06048	8.05616	8.07344	8.0865	8.09632	8.09039	8.06929	8.0818	8.08646	8.09155	8.09286	8.10817	8.09399	8.10701	8.10561	8.08974
0.1365	8.1305	8.14748	8.12767	8.1052	8.09661	8.09758	8.08405	8.09363	8.08141	8.0767	8.07214	8.08939	8.09095	8.12138	8.0735	8.11117	8.09692	8.10136	8.09452	8.09173	8.10014	8.10357	8.09558	8.06937	8.09833	8.05754	8.05928	8.0718	8.07058	8.07194	8.09251	8.09068	8.09406	8.0923	8.08231	8.08875	8.07827	8.10079	8.10975	8.09719	8.09401	8.08965
0.13675	8.11509	8.12799	8.12567	8.11277	8.08641	8.06904	8.07986	8.0836	8.08522	8.07915	8.07867	8.07833	8.10135	8.11044	8.08901	8.10718	8.09224	8.10696	8.11158	8.10044	8.07723	8.11018	8.08161	8.06577	8.09063	8.05263	8.05784	8.06317	8.04084	8.06042	8.10285	8.09227	8.08792	8.08883	8.09877	8.06606	8.0897	8.11192	8.12905	8.11257	8.09468	8.10713
0.137	8.131	8.1453	8.11051	8.12762	8.09238	8.10812	8.06643	8.10423	8.07364	8.08002	8.07334	8.08319	8.09526	8.12064	8.11418	8.10727	8.09781	8.09565	8.11412	8.09607	8.08387	8.1008	8.09703	8.06026	8.0824	8.06262	8.06636	8.06947	8.05116	8.08139	8.0868	8.08833	8.09985	8.09008	8.09642	8.07741	8.08332	8.12106	8.11595	8.10073	8.10215	8.10876
0.13725	8.13797	8.1543	8.11394	8.10677	8.1196	8.09101	8.07165	8.09771	8.09752	8.07621	8.09575	8.10006	8.10438	8.12802	8.10494	8.11111	8.10424	8.11208	8.11837	8.12215	8.09605	8.11082	8.07154	8.06283	8.08857	8.05652	8.05674	8.05858	8.06165	8.06832	8.1014	8.09125	8.09572	8.08164	8.11004	8.09721	8.0863	8.11175	8.09801	8.10738	8.10528	8.11819
0.1375	8.11366	8.13176	8.12257	8.10679	8.0773	8.09116	8.09994	8.08369	8.09193	8.06569	8.08038	8.09382	8.08361	8.11674	8.08417	8.11374	8.11621	8.1074	8.10764	8.10554	8.10073	8.12352	8.1103	8.07584	8.08747	8.04818	8.06142	8.06193	8.05898	8.08253	8.08659	8.09455	8.10157	8.07753	8.0953	8.10423	8.1007	8.10567	8.11163	8.11059	8.10856	8.09153
0.13775	8.12663	8.12545	8.12566	8.09808	8.08601	8.10282	8.09064	8.08996	8.08025	8.05193	8.07724	8.07512	8.11162	8.09055	8.08127	8.10781	8.10496	8.1033	8.10236	8.11048	8.09274	8.13048	8.08928	8.08598	8.07855	8.05567	8.04547	8.07405	8.07177	8.06425	8.10447	8.09231	8.0842	8.08606	8.10469	8.09261	8.09147	8.10102	8.13061	8.09369	8.1071	8.08401
0.138	8.11807	8.13272	8.11845	8.12409	8.10157	8.10591	8.09507	8.0899	8.07516	8.07019	8.09078	8.10271	8.0884	8.10366	8.08585	8.11821	8.09997	8.10911	8.11893	8.11076	8.08194	8.13158	8.08362	8.07229	8.1066	8.06049	8.04545	8.06091	8.06989	8.08138	8.08717	8.10396	8.09939	8.08426	8.10055	8.09649	8.09185	8.11094	8.11219	8.09529	8.1048	8.08711
0.13825	8.13064	8.1575	8.12096	8.11902	8.08483	8.09298	8.09335	8.08694	8.08713	8.09239	8.06214	8.0929	8.09854	8.10773	8.10383	8.10873	8.08907	8.09857	8.10865	8.10708	8.11788	8.11765	8.07596	8.07865	8.09919	8.04499	8.07302	8.08545	8.05459	8.07864	8.08712	8.09943	8.0988	8.08022	8.10401	8.09396	8.08502	8.12935	8.09806	8.08435	8.10387	8.10976
0.1385	8.12621	8.1473	8.10678	8.11647	8.08377	8.08969	8.08886	8.08615	8.09524	8.06545	8.06729	8.07512	8.08434	8.1024	8.09	8.11854	8.09883	8.09853	8.11113	8.12187	8.08407	8.12549	8.07982	8.0659	8.10292	8.04671	8.05825	8.05546	8.04711	8.07217	8.08878	8.09716	8.09829	8.07306	8.09974	8.08726	8.08875	8.11455	8.10646	8.0883	8.10904	8.10512
0.13875	8.11406	8.15485	8.12478	8.10049	8.08183	8.08713	8.09666	8.10511	8.07578	8.07043	8.0558	8.07703	8.09803	8.11059	8.08627	8.10023	8.11028	8.1104	8.10848	8.11187	8.09993	8.11086	8.08263	8.0754	8.09034	8.05808	8.07673	8.06866	8.06495	8.06715	8.08491	8.07799	8.0815	8.08359	8.10849	8.08506	8.09013	8.09972	8.11959	8.09777	8.09151	8.09505
0.139	8.11268	8.14701	8.12325	8.1096	8.09221	8.09586	8.08833	8.09147	8.08598	8.08848	8.05785	8.08459	8.10145	8.11657	8.10229	8.1082	8.1065	8.11866	8.09971	8.11795	8.09693	8.12016	8.08971	8.09472	8.08678	8.08285	8.06824	8.06911	8.05959	8.07784	8.08314	8.07685	8.09584	8.09192	8.10868	8.09009	8.06383	8.10775	8.11832	8.11041	8.1158	8.09324
0.13925	8.11663	8.13522	8.11963	8.1137	8.11169	8.09717	8.07667	8.09176	8.08579	8.07016	8.06702	8.08972	8.1075	8.12266	8.10501	8.10586	8.11866	8.10913	8.09604	8.10292	8.08503	8.11234	8.11419	8.08585	8.11839	8.07148	8.07489	8.06558	8.06014	8.06992	8.09151	8.08111	8.09311	8.08339	8.11481	8.11384	8.06393	8.11764	8.12089	8.10719	8.11017	8.11207
0.1395	8.14549	8.13132	8.12967	8.1024	8.10468	8.09565	8.08667	8.07737	8.08005	8.09073	8.06511	8.07055	8.09906	8.1175	8.09236	8.10606	8.11437	8.10328	8.10024	8.10174	8.07429	8.11953	8.09724	8.0627	8.08302	8.06619	8.062	8.07315	8.06731	8.06663	8.08451	8.07989	8.09839	8.09976	8.09188	8.09316	8.08355	8.11706	8.10215	8.10201	8.1125	8.1072
0.13975	8.1309	8.14262	8.13773	8.10178	8.10643	8.09307	8.09347	8.0825	8.0755	8.07983	8.06465	8.08687	8.09164	8.09936	8.09388	8.12081	8.10677	8.12089	8.11389	8.0942	8.10045	8.12667	8.09224	8.08887	8.09586	8.06979	8.06015	8.0662	8.05624	8.07525	8.09101	8.08429	8.11022	8.08765	8.08342	8.10128	8.08046	8.11288	8.12267	8.09854	8.11484	8.10807
0.14	8.11993	8.13531	8.13013	8.11443	8.09003	8.09922	8.091	8.0911	8.09977	8.08227	8.07316	8.08576	8.07438	8.10429	8.10033	8.12934	8.09495	8.10988	8.11529	8.09389	8.1025	8.11385	8.09784	8.07169	8.09246	8.06246	8.0652	8.07326	8.04849	8.08804	8.10914	8.1023	8.104	8.09894	8.09587	8.08784	8.08804	8.12613	8.107	8.11623	8.10007	8.10403
0.14025	8.11788	8.14452	8.1277	8.11329	8.08826	8.10173	8.08758	8.08098	8.07565	8.0688	8.07218	8.08585	8.10124	8.10833	8.08556	8.11479	8.10233	8.11171	8.11256	8.11484	8.09864	8.11708	8.09356	8.06275	8.09956	8.05004	8.0635	8.06484	8.05823	8.08149	8.0966	8.10503	8.09811	8.07925	8.11564	8.11558	8.08777	8.12874	8.1189	8.10555	8.09993	8.0993
0.1405	8.12475	8.14894	8.14064	8.1203	8.08753	8.09575	8.08609	8.08642	8.07729	8.05235	8.07489	8.09933	8.11305	8.09463	8.08848	8.11264	8.08709	8.11504	8.11942	8.11751	8.07671	8.13109	8.09049	8.05946	8.09813	8.05608	8.06336	8.06923	8.06565	8.08104	8.09665	8.09019	8.08392	8.08588	8.10752	8.09423	8.08427	8.09312	8.09312	8.07701	8.12112	8.08665
0.14075	8.13917	8.14013	8.13358	8.10922	8.076	8.09216	8.0936	8.09776	8.08365	8.07813	8.07103	8.10238	8.10739	8.09987	8.11393	8.10976	8.10515	8.11938	8.09845	8.10423	8.07049	8.11117	8.0977	8.06386	8.08083	8.05959	8.05541	8.06654	8.06443	8.08182	8.09681	8.08905	8.10269	8.09445	8.11901	8.09008	8.08687	8.10603	8.10542	8.10541	8.09443	8.09927
0.141	8.13545	8.14366	8.12905	8.11386	8.08127	8.0973	8.09546	8.10595	8.0639	8.06973	8.07273	8.10579	8.08447	8.12351	8.10152	8.1107	8.09532	8.10659	8.10684	8.11369	8.09275	8.10116	8.08895	8.07109	8.09827	8.07122	8.06831	8.05812	8.07186	8.07565	8.0917	8.08534	8.10595	8.08847	8.10211	8.08878	8.08862	8.09274	8.11165	8.1011	8.1059	8.10531
0.14125	8.13285	8.14542	8.12199	8.10612	8.08353	8.08279	8.07934	8.10816	8.08688	8.06837	8.06786	8.11058	8.08995	8.12272	8.10359	8.1234	8.09968	8.11077	8.11449	8.11157	8.0971	8.1162	8.10422	8.07825	8.08971	8.06067	8.06979	8.04756	8.06607	8.06833	8.08043	8.08677	8.09972	8.07439	8.10461	8.09565	8.07888	8.10992	8.10254	8.10629	8.10879	8.10898
0.1415	8.12488	8.16173	8.10829	8.10366	8.08846	8.09865	8.07174	8.09525	8.09701	8.074	8.07105	8.08035	8.08864	8.10866	8.10377	8.12681	8.09808	8.09602	8.09443	8.10035	8.09048	8.11462	8.09306	8.06708	8.09293	8.05913	8.06003	8.06492	8.04827	8.06413	8.08897	8.0845	8.10436	8.08281	8.0882	8.09715	8.10068	8.11029	8.12304	8.1022	8.09678	8.09762
0.14175	8.12905	8.13906	8.14243	8.08902	8.09924	8.09718	8.08257	8.08647	8.09381	8.08061	8.07452	8.07166	8.08579	8.12107	8.09436	8.10703	8.09884	8.10984	8.09991	8.09971	8.0909	8.10851	8.09852	8.08421	8.08795	8.07188	8.05939	8.07576	8.06162	8.06849	8.08047	8.10663	8.09573	8.08589	8.09412	8.09039	8.08794	8.1178	8.1187	8.10635	8.12122	8.08838
0.142	8.11931	8.13716	8.11749	8.10002	8.10747	8.09661	8.08166	8.0959	8.08476	8.07413	8.07484	8.09439	8.1021	8.10805	8.09306	8.10014	8.10022	8.10824	8.11001	8.11658	8.0816	8.11594	8.09756	8.07877	8.08031	8.0531	8.08189	8.08036	8.05986	8.06716	8.09621	8.08738	8.08555	8.08913	8.12407	8.07013	8.08575	8.1211	8.10426	8.11088	8.10427	8.10204
0.14225	8.13194	8.1356	8.12527	8.11114	8.09841	8.11495	8.08717	8.10259	8.07556	8.08239	8.05313	8.08731	8.08507	8.11417	8.08622	8.11655	8.09916	8.10895	8.1115	8.119	8.08427	8.11871	8.10095	8.06499	8.06696	8.05433	8.08062	8.05624	8.05469	8.09273	8.08278	8.09093	8.08974	8.08881	8.10421	8.09042	8.08349	8.10435	8.10632	8.094	8.09187	8.0965
0.1425	8.13468	8.13328	8.13301	8.11001	8.09538	8.09727	8.08876	8.09329	8.07849	8.07476	8.06061	8.09874	8.08435	8.11131	8.10981	8.12983	8.09366	8.10677	8.12411	8.11968	8.09477	8.12366	8.10445	8.0778	8.0876	8.05107	8.06013	8.07051	8.05656	8.07013	8.10419	8.10026	8.10752	8.08559	8.09904	8.08852	8.09502	8.10883	8.10977	8.10413	8.10013	8.11736
0.14275	8.12292	8.14649	8.12292	8.1106	8.10004	8.10715	8.07041	8.08269	8.0747	8.07968	8.07376	8.09444	8.10376	8.0989	8.10558	8.1235	8.10374	8.10961	8.10942	8.10948	8.08759	8.11837	8.09639	8.06688	8.09777	8.06328	8.07715	8.06753	8.06796	8.06574	8.10796	8.09022	8.07682	8.07862	8.10737	8.07546	8.08957	8.11203	8.09967	8.09958	8.11332	8.11141
0.143	8.13087	8.13285	8.11822	8.12674	8.0931	8.09937	8.08703	8.08553	8.07804	8.07375	8.08585	8.09685	8.1013	8.10375	8.10289	8.12659	8.1018	8.11436	8.11573	8.10719	8.10108	8.11097	8.10027	8.08389	8.09005	8.05822	8.07826	8.06601	8.06341	8.07675	8.10892	8.07532	8.08868	8.07823	8.10321	8.09083	8.09453	8.12009	8.11873	8.11482	8.10786	8.09988
0.14325	8.1146	8.14728	8.11132	8.11449	8.11071	8.10677	8.08769	8.10596	8.07796	8.07283	8.06147	8.08288	8.08031	8.11173	8.09792	8.11086	8.11051	8.11371	8.10758	8.1152	8.09249	8.12757	8.08874	8.08715	8.08208	8.05869	8.06176	8.06267	8.06355	8.07718	8.08804	8.08963	8.09254	8.08985	8.09998	8.12202	8.09638	8.10819	8.11147	8.10677	8.10121	8.08859
0.1435	8.13022	8.14732	8.11956	8.10991	8.08912	8.10401	8.08247	8.11532	8.09495	8.06988	8.06178	8.08657	8.11079	8.10151	8.10644	8.10573	8.11326	8.10833	8.1188	8.11087	8.09271	8.12532	8.08987	8.07944	8.09019	8.07099	8.05323	8.06837	8.06766	8.06364	8.0822	8.07703	8.10585	8.09627	8.09887	8.09085	8.08711	8.11427	8.10821	8.10317	8.10865	8.10254
0.14375	8.12907	8.1409	8.10208	8.12099	8.09351	8.10586	8.07156	8.10632	8.09769	8.0764	8.0825	8.08373	8.11732	8.10308	8.11801	8.11198	8.10371	8.12828	8.11301	8.10226	8.10397	8.11157	8.0791	8.08788	8.09635	8.0609	8.07764	8.08157	8.0669	8.06948	8.10236	8.10207	8.09483	8.08382	8.10481	8.08753	8.08701	8.1215	8.12038	8.11951	8.08895	8.10481
0.144	8.13769	8.1342	8.13579	8.1092	8.08354	8.1039	8.08017	8.10124	8.09628	8.06105	8.0642	8.0939	8.09718	8.09392	8.10379	8.12403	8.0978	8.10572	8.11145	8.11754	8.10207	8.09826	8.09745	8.0721	8.09909	8.05437	8.058	8.06833	8.07772	8.09525	8.08263	8.09655	8.09544	8.08739	8.08828	8.08247	8.09331	8.11217	8.11854	8.10556	8.10269	8.12185
0.14425	8.12093	8.12373	8.14371	8.11316	8.106	8.10291	8.08189	8.11247	8.0882	8.08007	8.06966	8.09165	8.09803	8.09293	8.07168	8.11763	8.10425	8.11445	8.12405	8.12175	8.09357	8.12129	8.10963	8.06847	8.09689	8.07149	8.0785	8.07433	8.06403	8.08428	8.108	8.09043	8.09274	8.10393	8.10359	8.09186	8.09494	8.11061	8.12024	8.11257	8.10412	8.1027
0.1445	8.1218	8.14433	8.1286	8.11032	8.09175	8.08725	8.06201	8.09027	8.05686	8.06765	8.07704	8.11114	8.10824	8.10672	8.0868	8.11423	8.10027	8.09887	8.09843	8.10977	8.09515	8.12232	8.09193	8.07202	8.09176	8.06651	8.07077	8.07528	8.05977	8.08459	8.09579	8.09315	8.08281	8.07714	8.09995	8.09536	8.08065	8.1129	8.12303	8.12048	8.12285	8.11494
0.14475	8.11619	8.14014	8.12932	8.11299	8.10431	8.1041	8.07008	8.10735	8.08055	8.07598	8.08068	8.08942	8.08887	8.10447	8.10297	8.11569	8.09102	8.1231	8.11074	8.10814	8.09741	8.11754	8.10084	8.08373	8.0802	8.06823	8.0966	8.06744	8.06308	8.06335	8.10391	8.0992	8.09337	8.08136	8.10354	8.08528	8.08478	8.11365	8.11664	8.08934	8.09437	8.10055
0.145	8.10032	8.1356	8.13335	8.1085	8.10116	8.08818	8.07896	8.09333	8.08127	8.05727	8.05526	8.08609	8.08452	8.10565	8.09254	8.10498	8.08988	8.11084	8.10332	8.10588	8.09174	8.12748	8.10216	8.07327	8.08036	8.06752	8.06575	8.06514	8.06073	8.08877	8.08641	8.08464	8.09558	8.08567	8.0981	8.0795	8.09839	8.13073	8.11806	8.0918	8.09649	8.12089
0.14525	8.12532	8.14235	8.13123	8.11534	8.10686	8.08233	8.08513	8.09991	8.08739	8.08774	8.0777	8.09782	8.09972	8.10288	8.08767	8.10514	8.10547	8.11637	8.12867	8.11509	8.08965	8.1181	8.0868	8.06411	8.09304	8.05465	8.06552	8.06553	8.0606	8.07369	8.08252	8.09481	8.08805	8.07392	8.1086	8.08581	8.09486	8.11151	8.11533	8.09157	8.1067	8.10964
0.1455	8.12228	8.1347	8.13338	8.10659	8.10148	8.08699	8.11255	8.08528	8.09018	8.06119	8.06632	8.07181	8.10614	8.09939	8.10333	8.11583	8.10208	8.11069	8.11759	8.11621	8.09398	8.1137	8.11485	8.08685	8.09181	8.06964	8.07776	8.06293	8.06213	8.08104	8.09483	8.08495	8.08674	8.09324	8.09934	8.10449	8.08514	8.11775	8.11734	8.10215	8.09308	8.09905
0.14575	8.12474	8.14598	8.13127	8.10244	8.10054	8.09659	8.07483	8.08849	8.09306	8.08055	8.0877	8.09821	8.11534	8.10916	8.10546	8.11248	8.10578	8.12426	8.13656	8.10841	8.08551	8.10835	8.09175	8.07406	8.08892	8.07316	8.06926	8.07579	8.07653	8.08726	8.08722	8.0911	8.09288	8.08677	8.08613	8.10342	8.08729	8.09939	8.12788	8.11242	8.10131	8.09331
0.146	8.12135	8.15691	8.12238	8.11463	8.10154	8.09683	8.0961	8.10112	8.08139	8.07677	8.06151	8.10656	8.11471	8.09574	8.09792	8.10625	8.10552	8.12841	8.12562	8.11515	8.10758	8.12902	8.10506	8.0854	8.08259	8.05379	8.07013	8.07448	8.0713	8.08339	8.09278	8.09499	8.10235	8.08556	8.09424	8.12157	8.09373	8.12831	8.11815	8.09193	8.11547	8.09323
0.14625	8.11754	8.15671	8.11875	8.12478	8.09895	8.11787	8.08859	8.10307	8.08331	8.08718	8.06867	8.09717	8.10183	8.11928	8.09173	8.11203	8.10177	8.12116	8.11144	8.1281	8.08729	8.12684	8.10214	8.07766	8.08224	8.0554	8.07742	8.05346	8.05549	8.09093	8.07984	8.10239	8.08863	8.08956	8.11406	8.0994	8.08722	8.12142	8.11248	8.09442	8.12032	8.09881
0.1465	8.13559	8.13535	8.14645	8.11081	8.08369	8.10736	8.0765	8.10006	8.1026	8.08561	8.06697	8.09405	8.09792	8.10715	8.08081	8.11536	8.09678	8.11731	8.09668	8.10926	8.10182	8.12042	8.09293	8.07563	8.09789	8.06827	8.0748	8.07759	8.06007	8.08406	8.0818	8.10586	8.08828	8.08086	8.09348	8.08699	8.07571	8.12057	8.10777	8.10503	8.10288	8.10315
0.14675	8.14098	8.15756	8.13441	8.10315	8.09172	8.09942	8.09553	8.08927	8.08554	8.09486	8.06329	8.07297	8.08487	8.10191	8.07794	8.1086	8.10644	8.13216	8.12777	8.09901	8.08619	8.11581	8.10001	8.07698	8.1105	8.06383	8.06964	8.07621	8.06586	8.09513	8.0738	8.111	8.09467	8.08447	8.11169	8.09059	8.08068	8.11537	8.10443	8.11242	8.10763	8.10436
0.147	8.13903	8.15754	8.12099	8.10501	8.09252	8.10698	8.06923	8.093	8.06859	8.07401	8.08929	8.08515	8.10019	8.12053	8.10191	8.11955	8.10191	8.10406	8.1214	8.10632	8.10163	8.10966	8.09566	8.06856	8.09664	8.05931	8.0753	8.06613	8.05545	8.06834	8.09336	8.09494	8.10166	8.08318	8.09797	8.10964	8.1037	8.10139	8.11069	8.09525	8.11468	8.09063
0.14725	8.13228	8.14037	8.13436	8.11312	8.09919	8.09855	8.08658	8.09792	8.08831	8.06904	8.09046	8.09719	8.09961	8.11388	8.11991	8.10762	8.10564	8.11045	8.10735	8.11011	8.1094	8.11083	8.10144	8.07535	8.09069	8.04406	8.05421	8.0737	8.06769	8.06754	8.09122	8.0958	8.09838	8.08528	8.08444	8.10189	8.09705	8.10351	8.09679	8.09575	8.11983	8.09749
0.1475	8.12361	8.16008	8.13354	8.11246	8.09054	8.08747	8.08615	8.09545	8.08704	8.08849	8.07009	8.10225	8.09249	8.1103	8.11031	8.11962	8.1026	8.1099	8.10738	8.09971	8.11524	8.11507	8.0904	8.08231	8.08319	8.05376	8.0703	8.07463	8.05996	8.08028	8.10225	8.1079	8.09375	8.09567	8.09219	8.10065	8.09592	8.08856	8.10314	8.10929	8.11009	8.1096
0.14775	8.1208	8.14757	8.13498	8.09436	8.0995	8.11373	8.09756	8.08652	8.07748	8.06043	8.08721	8.11363	8.09786	8.11415	8.0936	8.12603	8.10269	8.10942	8.09693	8.12277	8.10887	8.11783	8.08451	8.08358	8.10177	8.06844	8.07462	8.0516	8.05607	8.07872	8.09884	8.10029	8.08393	8.09636	8.10572	8.10184	8.0887	8.12471	8.10721	8.09458	8.10018	8.10133
0.148	8.11553	8.14601	8.12883	8.10892	8.0952	8.09586	8.0777	8.10337	8.07769	8.08157	8.07236	8.07961	8.09374	8.10131	8.09155	8.11544	8.10916	8.12136	8.10904	8.10137	8.1017	8.13088	8.09995	8.07692	8.09719	8.07619	8.07216	8.06645	8.07074	8.09512	8.10795	8.09835	8.0962	8.08665	8.10736	8.10511	8.08988	8.1228	8.11251	8.10419	8.1053	8.09471
0.14825	8.10402	8.15554	8.13103	8.12158	8.09334	8.10663	8.07224	8.0918	8.1	8.07689	8.06924	8.07922	8.1172	8.10749	8.08527	8.12056	8.1108	8.12089	8.09888	8.10782	8.09375	8.11982	8.09692	8.07317	8.09019	8.07049	8.08026	8.07056	8.06802	8.09196	8.09456	8.10965	8.10313	8.09043	8.09013	8.08784	8.09592	8.11496	8.11207	8.09128	8.09772	8.09381
0.1485	8.11376	8.15273	8.11721	8.10851	8.08899	8.08716	8.07187	8.09762	8.09404	8.07784	8.08034	8.06831	8.10408	8.12205	8.09377	8.10839	8.10668	8.10041	8.10059	8.12293	8.09484	8.11478	8.11902	8.08932	8.09575	8.05408	8.07805	8.06251	8.06978	8.07846	8.08181	8.08644	8.0974	8.08157	8.09175	8.09767	8.09872	8.10568	8.12935	8.10542	8.1038	8.10789
0.14875	8.12993	8.13379	8.14317	8.09945	8.09231	8.09995	8.08015	8.08527	8.07844	8.08173	8.0745	8.10079	8.09834	8.12501	8.09015	8.11908	8.10441	8.11193	8.12711	8.10655	8.10829	8.12553	8.10019	8.08503	8.10578	8.07495	8.06618	8.0716	8.07607	8.09845	8.0969	8.09257	8.09616	8.08681	8.11435	8.09451	8.09789	8.11884	8.12012	8.11568	8.10035	8.08422
0.149	8.13661	8.13322	8.13696	8.10416	8.09606	8.09775	8.08202	8.07908	8.0937	8.08442	8.06864	8.10423	8.11462	8.09831	8.09288	8.11789	8.10724	8.10307	8.11644	8.1295	8.10801	8.11265	8.0946	8.06593	8.08435	8.0694	8.08125	8.07689	8.05223	8.08302	8.07913	8.10266	8.09781	8.09659	8.10189	8.09488	8.07142	8.11398	8.13729	8.08559	8.10748	8.10306
0.14925	8.13446	8.14283	8.12508	8.09754	8.1091	8.08887	8.0854	8.07639	8.09311	8.07979	8.06517	8.09277	8.10428	8.10028	8.10926	8.11193	8.11292	8.12038	8.10465	8.11482	8.08868	8.09298	8.10199	8.0579	8.07659	8.07633	8.07176	8.06828	8.06737	8.08068	8.07884	8.08932	8.0945	8.1024	8.09977	8.08832	8.0771	8.11101	8.11612	8.10119	8.1025	8.09809
0.1495	8.12988	8.14857	8.13821	8.11404	8.09904	8.11286	8.09805	8.08753	8.07803	8.06826	8.07631	8.08445	8.11014	8.09988	8.11076	8.11254	8.11744	8.1281	8.11224	8.10632	8.07586	8.10731	8.09841	8.06262	8.08936	8.07505	8.06149	8.08123	8.06132	8.0705	8.09639	8.09256	8.0962	8.10145	8.10696	8.08065	8.10179	8.12316	8.1149	8.10977	8.11094	8.09849
0.14975	8.12537	8.13859	8.13179	8.11495	8.10902	8.11919	8.07931	8.10216	8.09174	8.09431	8.05579	8.10181	8.11729	8.11547	8.0991	8.10839	8.09803	8.12299	8.11005	8.10076	8.09595	8.12394	8.09754	8.07479	8.10246	8.06401	8.05749	8.08747	8.06499	8.09733	8.09132	8.11071	8.09482	8.09129	8.10266	8.07676	8.09077	8.11829	8.10421	8.10652	8.11341	8.10599
0.15	8.13053	8.14523	8.13485	8.10553	8.08737	8.09747	8.07639	8.0903	8.09401	8.07824	8.07447	8.09951	8.09928	8.11115	8.102	8.11634	8.10952	8.1172	8.10539	8.11669	8.08801	8.12141	8.07762	8.07902	8.08034	8.06256	8.07295	8.06238	8.05534	8.09459	8.0975	8.10683	8.10673	8.09675	8.09908	8.07715	8.07879	8.11084	8.11685	8.10321	8.10653	8.10135
0.15025	8.12348	8.14089	8.13272	8.1189	8.09829	8.10804	8.10163	8.09833	8.06662	8.0751	8.06733	8.07253	8.0953	8.09905	8.08677	8.11929	8.11268	8.1018	8.12152	8.11331	8.09857	8.11503	8.08789	8.07715	8.09719	8.05855	8.06498	8.07225	8.06454	8.08446	8.09547	8.10317	8.10009	8.07162	8.09661	8.09923	8.08978	8.11247	8.10913	8.09792	8.10353	8.10777
0.1505	8.11366	8.14501	8.12962	8.10981	8.09369	8.11969	8.08252	8.09772	8.06714	8.07946	8.08001	8.08161	8.10945	8.11258	8.09567	8.12125	8.09861	8.09396	8.09892	8.10575	8.10108	8.1327	8.10421	8.08126	8.08908	8.05842	8.05728	8.07183	8.08168	8.08478	8.0757	8.09274	8.08349	8.08616	8.11188	8.0778	8.09652	8.10974	8.10982	8.10418	8.08831	8.09773
0.15075	8.13836	8.14758	8.13465	8.11243	8.08258	8.11267	8.08716	8.0891	8.09141	8.08897	8.06767	8.08928	8.09743	8.11168	8.12115	8.10263	8.10927	8.12123	8.11	8.11822	8.09315	8.11435	8.09078	8.08578	8.08739	8.06578	8.06977	8.07643	8.06742	8.08009	8.07959	8.09669	8.11345	8.09427	8.10377	8.08774	8.10427	8.13528	8.11173	8.11447	8.10738	8.09585
0.151	8.13632	8.1418	8.13489	8.10501	8.09372	8.0985	8.09452	8.09407	8.09613	8.08875	8.06607	8.093	8.10062	8.11882	8.09109	8.1196	8.11265	8.11788	8.1203	8.11846	8.10315	8.12626	8.09715	8.06982	8.08343	8.06528	8.06113	8.07981	8.08449	8.07076	8.09152	8.09484	8.0991	8.09256	8.10696	8.09407	8.10552	8.11093	8.12149	8.11178	8.10165	8.1017
0.15125	8.12781	8.15649	8.12265	8.11206	8.09369	8.12092	8.0955	8.09718	8.08818	8.07151	8.06644	8.10062	8.10897	8.10443	8.10161	8.10915	8.11524	8.10568	8.12228	8.10304	8.09812	8.11819	8.08252	8.07104	8.08141	8.06601	8.07691	8.0676	8.05935	8.07956	8.09515	8.09019	8.09114	8.08147	8.10861	8.08618	8.09233	8.10365	8.12356	8.12014	8.11163	8.10969
0.1515	8.12087	8.15572	8.13033	8.11359	8.08661	8.10042	8.08339	8.10658	8.07909	8.07301	8.07127	8.11042	8.10207	8.1068	8.09165	8.12332	8.11989	8.10844	8.11953	8.10618	8.10013	8.12617	8.08831	8.07507	8.09932	8.05527	8.06865	8.06459	8.05692	8.05807	8.10152	8.08043	8.09741	8.10061	8.10513	8.09721	8.08915	8.1216	8.13928	8.09618	8.10981	8.11885
0.15175	8.13136	8.14341	8.13041	8.12206	8.10107	8.10044	8.07978	8.08641	8.08914	8.08947	8.08547	8.09193	8.09688	8.1139	8.0869	8.10703	8.11374	8.10805	8.108	8.12207	8.09814	8.11248	8.09363	8.08007	8.0875	8.05787	8.08245	8.10343	8.05611	8.08035	8.10528	8.08281	8.09639	8.09003	8.1036	8.11086	8.10575	8.126	8.12771	8.1119	8.09869	8.10525
0.152	8.1234	8.1626	8.13601	8.12847	8.1032	8.10287	8.08223	8.09464	8.08031	8.07612	8.0767	8.10028	8.10771	8.122	8.09164	8.10136	8.09477	8.11734	8.097	8.11013	8.11299	8.11274	8.10576	8.08595	8.09356	8.04124	8.08127	8.08125	8.06428	8.07693	8.10083	8.11227	8.0958	8.08584	8.09199	8.11374	8.08991	8.11829	8.10396	8.10647	8.10068	8.11625
0.15225	8.12596	8.14805	8.12928	8.10611	8.10654	8.09708	8.09403	8.10339	8.08545	8.08033	8.0769	8.08267	8.11288	8.11861	8.08979	8.12324	8.10421	8.12059	8.11363	8.10608	8.11101	8.11187	8.09962	8.08454	8.10815	8.06057	8.06871	8.07706	8.06969	8.0972	8.09203	8.0959	8.09713	8.08838	8.09329	8.09635	8.08406	8.11546	8.11428	8.10362	8.0999	8.09699
0.1525	8.11551	8.14303	8.1153	8.11504	8.08477	8.09735	8.07427	8.084	8.07766	8.07666	8.0846	8.09582	8.09719	8.10105	8.08028	8.11841	8.1227	8.0975	8.11938	8.12756	8.11011	8.12216	8.09013	8.07634	8.09791	8.05956	8.06962	8.07396	8.07366	8.09485	8.09978	8.10114	8.09363	8.07143	8.10273	8.09109	8.09019	8.11205	8.10965	8.11135	8.10168	8.10945
0.15275	8.14788	8.15648	8.12718	8.1063	8.09666	8.10903	8.09654	8.10441	8.09156	8.0741	8.09789	8.08561	8.11805	8.11531	8.09393	8.12472	8.11914	8.11761	8.10387	8.13034	8.09506	8.1133	8.10587	8.05565	8.11144	8.06838	8.05493	8.06387	8.0816	8.0807	8.09177	8.10327	8.09566	8.08044	8.09342	8.09194	8.08266	8.11173	8.10862	8.109	8.10509	8.09486
0.153	8.13245	8.15123	8.1248	8.10828	8.10191	8.09966	8.09622	8.09614	8.09096	8.05535	8.08834	8.09024	8.08334	8.10529	8.09439	8.11147	8.10565	8.11689	8.10687	8.12101	8.10221	8.11881	8.11142	8.07276	8.08152	8.05971	8.06041	8.05895	8.07281	8.07941	8.09629	8.08921	8.09424	8.0757	8.10836	8.11919	8.08931	8.13003	8.12059	8.09077	8.10349	8.11259
0.15325	8.13104	8.15759	8.12518	8.12357	8.10507	8.11492	8.09468	8.09031	8.08674	8.08517	8.09684	8.0724	8.09118	8.11531	8.09912	8.1198	8.10191	8.1207	8.122	8.12622	8.1097	8.1266	8.07991	8.0818	8.09156	8.07569	8.05208	8.07324	8.08508	8.0834	8.1081	8.09366	8.11537	8.09599	8.11251	8.09857	8.09026	8.12968	8.12094	8.10604	8.11776	8.10166
0.1535	8.13103	8.15733	8.14664	8.13064	8.08883	8.08565	8.09075	8.09886	8.07639	8.0849	8.06731	8.08621	8.08723	8.11799	8.10498	8.11985	8.09718	8.09924	8.10186	8.12115	8.10661	8.1227	8.09934	8.08175	8.10108	8.07837	8.06939	8.06895	8.05981	8.0948	8.09179	8.08907	8.12363	8.10978	8.11451	8.10773	8.10063	8.12195	8.12672	8.11339	8.11172	8.10574
0.15375	8.12134	8.14429	8.13645	8.1054	8.08828	8.11145	8.0996	8.09198	8.0987	8.08709	8.06986	8.08375	8.11081	8.1194	8.10458	8.12185	8.11961	8.11448	8.11046	8.11666	8.09223	8.12363	8.10606	8.07828	8.0976	8.05561	8.08258	8.07153	8.05532	8.07033	8.08696	8.10954	8.10303	8.09969	8.09922	8.09447	8.09564	8.11117	8.11615	8.11063	8.10607	8.08933
0.154	8.12316	8.13823	8.13044	8.12214	8.0927	8.11012	8.0876	8.11909	8.10825	8.07399	8.07004	8.0863	8.08901	8.10902	8.0942	8.11768	8.10105	8.0966	8.09641	8.11203	8.10493	8.115	8.11245	8.08348	8.09575	8.07926	8.09028	8.08131	8.06598	8.0846	8.0978	8.09297	8.09343	8.08835	8.11204	8.10118	8.11248	8.10166	8.11161	8.10798	8.09802	8.09951
0.15425	8.13244	8.14917	8.1325	8.10958	8.11676	8.10395	8.08404	8.11433	8.08784	8.07926	8.0805	8.08791	8.09724	8.10202	8.09161	8.1311	8.10925	8.11989	8.11478	8.1041	8.08181	8.12134	8.09567	8.09167	8.09891	8.05287	8.0823	8.0794	8.06427	8.10046	8.11539	8.08738	8.09241	8.09551	8.10372	8.1143	8.0947	8.11951	8.10998	8.09579	8.09271	8.1117
0.1545	8.11993	8.14109	8.12566	8.12088	8.10138	8.10435	8.08417	8.08782	8.09363	8.07985	8.07232	8.09934	8.10872	8.11036	8.10346	8.11687	8.11197	8.10955	8.12354	8.11367	8.09105	8.11848	8.09431	8.08085	8.08327	8.07145	8.07665	8.07241	8.08456	8.08542	8.09961	8.09608	8.09523	8.09084	8.10046	8.08357	8.08569	8.11158	8.10207	8.10509	8.09714	8.11914
0.15475	8.13873	8.15032	8.12157	8.11644	8.09949	8.10278	8.09855	8.10933	8.09443	8.08451	8.08023	8.09451	8.10799	8.1218	8.07582	8.11828	8.11913	8.12308	8.13454	8.11504	8.10325	8.12943	8.10611	8.08515	8.09928	8.07189	8.07608	8.07864	8.07935	8.09023	8.08647	8.099	8.08527	8.09072	8.11668	8.10653	8.08383	8.10923	8.11109	8.08309	8.09008	8.10198
0.155	8.12983	8.14526	8.13893	8.12292	8.09879	8.10812	8.08279	8.09889	8.08542	8.06907	8.07416	8.09342	8.10145	8.10831	8.10858	8.11576	8.10664	8.1181	8.12119	8.12207	8.10106	8.10988	8.10623	8.07931	8.1141	8.06514	8.07952	8.07292	8.04594	8.08846	8.10149	8.0857	8.12106	8.0979	8.10227	8.10606	8.10724	8.1044	8.12293	8.10414	8.1003	8.09563
0.15525	8.13592	8.15112	8.13768	8.11184	8.0984	8.10469	8.07938	8.11269	8.07603	8.07689	8.08258	8.10872	8.10201	8.11403	8.09822	8.11721	8.09919	8.10485	8.10469	8.13149	8.10246	8.12397	8.09913	8.07983	8.09353	8.06825	8.08665	8.06578	8.05648	8.09723	8.09841	8.09679	8.10493	8.10049	8.11611	8.10979	8.0957	8.1075	8.12378	8.10081	8.10325	8.10204
0.1555	8.14027	8.13161	8.11289	8.12386	8.10844	8.10915	8.09384	8.09658	8.08502	8.08303	8.07935	8.08299	8.09074	8.11578	8.08836	8.1271	8.11235	8.10216	8.10532	8.12988	8.09789	8.11829	8.09938	8.07568	8.10066	8.06117	8.06665	8.07251	8.05914	8.11124	8.10658	8.09058	8.07899	8.0856	8.09827	8.10171	8.08683	8.10957	8.11551	8.09887	8.09792	8.1019
0.15575	8.1267	8.13292	8.12129	8.11403	8.10567	8.10692	8.10079	8.08544	8.09272	8.06287	8.09893	8.10831	8.11294	8.10728	8.10989	8.1268	8.11439	8.11747	8.12744	8.12025	8.10572	8.12223	8.10018	8.0652	8.11213	8.06251	8.09243	8.07497	8.06467	8.08739	8.09678	8.09295	8.0987	8.0916	8.10883	8.10546	8.08904	8.12434	8.11518	8.09583	8.12905	8.08333
0.156	8.12508	8.13924	8.12693	8.12303	8.09922	8.10263	8.09531	8.09637	8.09698	8.08769	8.09418	8.09197	8.10705	8.10616	8.11176	8.12814	8.11618	8.12279	8.12222	8.12368	8.11256	8.12203	8.09217	8.07553	8.09779	8.07217	8.096	8.07863	8.0716	8.08518	8.09907	8.09289	8.10826	8.09034	8.1079	8.08468	8.08546	8.12003	8.12704	8.10102	8.11345	8.10191
0.15625	8.12225	8.13319	8.1381	8.12027	8.12056	8.09118	8.06629	8.10447	8.09681	8.0656	8.09816	8.10143	8.11185	8.11566	8.10577	8.12302	8.10386	8.11988	8.13069	8.11824	8.12035	8.12397	8.1011	8.06826	8.09518	8.0641	8.08223	8.08167	8.07847	8.08066	8.0996	8.09461	8.08411	8.09889	8.10705	8.10176	8.10422	8.1231	8.1302	8.11192	8.11351	8.12095
0.1565	8.11958	8.14751	8.13483	8.11904	8.0959	8.11357	8.09179	8.10628	8.09176	8.07495	8.0809	8.1046	8.11794	8.11826	8.10257	8.11843	8.10264	8.11381	8.11726	8.10238	8.0992	8.12965	8.1017	8.07705	8.0764	8.06217	8.07256	8.07933	8.06954	8.07364	8.09232	8.0988	8.09193	8.09368	8.11353	8.11131	8.10204	8.10817	8.10826	8.11488	8.11612	8.12175
0.15675	8.13077	8.15327	8.13612	8.12654	8.08058	8.09685	8.07348	8.10203	8.08952	8.08321	8.0828	8.08969	8.09867	8.10715	8.10188	8.12866	8.11527	8.12018	8.12174	8.11222	8.09657	8.11913	8.08415	8.07297	8.10025	8.06066	8.06395	8.0856	8.07944	8.05743	8.0994	8.09676	8.09039	8.07775	8.10456	8.08924	8.08894	8.1182	8.12633	8.11023	8.1134	8.11895
0.157	8.13662	8.14895	8.12922	8.11906	8.09809	8.11661	8.08319	8.09104	8.09555	8.09034	8.08623	8.0922	8.10745	8.11932	8.09858	8.12173	8.10964	8.1261	8.11511	8.10759	8.09572	8.12546	8.10473	8.08724	8.11797	8.07193	8.07309	8.08107	8.08509	8.07008	8.09438	8.09637	8.10117	8.07438	8.10131	8.08754	8.0974	8.12228	8.12376	8.11407	8.11351	8.11394
0.15725	8.14499	8.13661	8.11108	8.12034	8.08478	8.12206	8.10029	8.09739	8.09268	8.07106	8.08021	8.09439	8.11953	8.12694	8.0832	8.1303	8.11059	8.12847	8.11082	8.09389	8.10937	8.13017	8.11317	8.09417	8.0874	8.05461	8.07414	8.08169	8.08423	8.06981	8.09556	8.09654	8.09725	8.09045	8.094	8.0959	8.08477	8.12041	8.11407	8.1064	8.12649	8.09604
0.1575	8.14016	8.1541	8.13758	8.11575	8.10357	8.10193	8.09535	8.10517	8.09485	8.07881	8.07915	8.09989	8.09681	8.10907	8.09679	8.1265	8.10383	8.11641	8.12146	8.11413	8.11075	8.127	8.10876	8.07199	8.10773	8.05466	8.07555	8.08008	8.07941	8.08433	8.09454	8.10707	8.0923	8.08452	8.10495	8.10564	8.08742	8.12625	8.12787	8.10646	8.10935	8.1002
0.15775	8.1293	8.13476	8.13127	8.10373	8.08122	8.11195	8.08445	8.09555	8.08931	8.09342	8.08522	8.09462	8.09584	8.1018	8.09951	8.12798	8.10905	8.10876	8.11377	8.10801	8.09336	8.12363	8.10117	8.0653	8.0938	8.06794	8.09072	8.05827	8.07034	8.08887	8.10802	8.09974	8.10569	8.09357	8.11889	8.0979	8.09218	8.1207	8.13371	8.09869	8.12709	8.10361
0.158	8.13077	8.13503	8.12133	8.11465	8.09777	8.12053	8.09528	8.10164	8.0849	8.08258	8.07801	8.10458	8.11126	8.1264	8.10127	8.13893	8.11171	8.10855	8.1082	8.12319	8.08593	8.13359	8.08555	8.07103	8.09866	8.06807	8.07512	8.065	8.07057	8.07847	8.09353	8.09495	8.09974	8.09416	8.11346	8.08861	8.0816	8.12671	8.11174	8.11578	8.10773	8.14192
0.15825	8.13744	8.15444	8.14364	8.11169	8.10096	8.11322	8.11619	8.0979	8.09235	8.08135	8.07451	8.10057	8.09702	8.10755	8.10558	8.11921	8.10695	8.11437	8.12555	8.1297	8.09008	8.1332	8.07904	8.07138	8.10243	8.07886	8.06783	8.06921	8.06508	8.07229	8.10485	8.10763	8.097	8.10053	8.10216	8.09698	8.09171	8.12692	8.11414	8.10812	8.10117	8.10025
0.1585	8.13633	8.13728	8.13571	8.12863	8.09909	8.11445	8.10289	8.09573	8.09892	8.07147	8.06664	8.09537	8.10605	8.09619	8.10148	8.12901	8.11435	8.1193	8.10877	8.12927	8.11131	8.12564	8.10064	8.06507	8.09942	8.06305	8.06537	8.07511	8.05699	8.09411	8.08989	8.11231	8.08321	8.09521	8.09629	8.10714	8.09232	8.13187	8.11932	8.10717	8.11444	8.11063
0.15875	8.12864	8.14752	8.13002	8.13137	8.10739	8.10641	8.08057	8.08887	8.09502	8.07664	8.07617	8.10968	8.10083	8.11666	8.08969	8.11266	8.1023	8.11122	8.11606	8.12495	8.1027	8.11769	8.09619	8.08329	8.08802	8.06233	8.06089	8.08833	8.06866	8.09604	8.10836	8.10683	8.10006	8.11491	8.10025	8.10108	8.09725	8.11401	8.11734	8.10046	8.12613	8.09883
0.159	8.12819	8.1469	8.13917	8.12462	8.09348	8.09887	8.08583	8.09131	8.08885	8.07619	8.08322	8.08699	8.10879	8.10585	8.10472	8.11765	8.10481	8.12327	8.14037	8.12253	8.10166	8.10133	8.10001	8.07247	8.09972	8.08289	8.08339	8.07976	8.07686	8.08713	8.10659	8.09362	8.10065	8.10951	8.09729	8.10468	8.09755	8.11985	8.10574	8.10197	8.1046	8.10672
0.15925	8.11049	8.16345	8.13208	8.1256	8.08737	8.11065	8.10145	8.11437	8.09163	8.08539	8.07624	8.0914	8.08889	8.11594	8.09504	8.11412	8.11989	8.11404	8.11676	8.10414	8.09793	8.13047	8.10435	8.09167	8.09458	8.07233	8.07084	8.07887	8.06426	8.09603	8.09758	8.0973	8.09771	8.10159	8.10367	8.09972	8.09382	8.1244	8.11122	8.11305	8.10621	8.11252
0.1595	8.12443	8.1396	8.13432	8.12228	8.10772	8.10227	8.09674	8.10857	8.08308	8.07185	8.08163	8.09013	8.09501	8.09881	8.12347	8.118	8.10261	8.11422	8.11223	8.13466	8.09046	8.1275	8.0963	8.08776	8.10067	8.07227	8.08197	8.09625	8.07029	8.08295	8.06993	8.10126	8.08464	8.09241	8.10695	8.10161	8.10847	8.12855	8.10002	8.10586	8.12315	8.1131
0.15975	8.13613	8.15492	8.12871	8.1035	8.09496	8.10786	8.10979	8.10021	8.09125	8.08084	8.06556	8.07983	8.11586	8.09879	8.10256	8.11753	8.10376	8.12273	8.10385	8.12525	8.10432	8.11896	8.09719	8.07854	8.08218	8.07397	8.0728	8.08364	8.05807	8.08376	8.10563	8.10274	8.09872	8.08083	8.11861	8.10987	8.09511	8.10749	8.12467	8.11019	8.10934	8.10867
0.16	8.13441	8.14069	8.11481	8.12308	8.11439	8.1136	8.09937	8.08766	8.08592	8.07608	8.08547	8.1056	8.11272	8.11577	8.10393	8.11857	8.1059	8.1244	8.10191	8.13125	8.10531	8.11757	8.10765	8.08448	8.09647	8.06548	8.0708	8.08335	8.06618	8.09019	8.11029	8.11074	8.08345	8.08554	8.11105	8.10839	8.10472	8.1173	8.12287	8.11485	8.09765	8.12545
0.16025	8.13108	8.13631	8.13587	8.12131	8.09318	8.12283	8.10283	8.08188	8.08117	8.08192	8.09021	8.09726	8.11076	8.10872	8.11203	8.11687	8.10304	8.103	8.12011	8.14012	8.11467	8.12859	8.11713	8.07865	8.12011	8.07026	8.07455	8.08025	8.09021	8.07731	8.1095	8.08622	8.10979	8.08504	8.10009	8.09846	8.10701	8.12964	8.11763	8.11536	8.12061	8.13206
0.1605	8.15074	8.14559	8.14004	8.10257	8.09917	8.11002	8.09029	8.09687	8.08765	8.08678	8.08355	8.09655	8.1091	8.1358	8.11964	8.11104	8.11118	8.10536	8.10338	8.12983	8.10763	8.12868	8.09722	8.08662	8.10823	8.07181	8.07828	8.08953	8.08127	8.09286	8.10704	8.11297	8.10002	8.08396	8.11728	8.10375	8.08887	8.10536	8.10889	8.13121	8.10219	8.11389
0.16075	8.1357	8.14547	8.13883	8.11251	8.0895	8.12231	8.10098	8.09177	8.08019	8.07546	8.08826	8.10535	8.10813	8.1208	8.11061	8.12331	8.10794	8.11569	8.12043	8.12118	8.09846	8.12416	8.10206	8.08448	8.09949	8.06092	8.0786	8.08821	8.08426	8.08811	8.10548	8.10931	8.10874	8.08567	8.12153	8.09373	8.08186	8.12589	8.1068	8.10607	8.1029	8.1109
0.161	8.13057	8.14449	8.13103	8.12085	8.09381	8.09161	8.09167	8.11044	8.09391	8.07497	8.07829	8.09805	8.09616	8.11602	8.10578	8.12279	8.11213	8.11522	8.11196	8.10168	8.10551	8.134	8.1103	8.10314	8.11265	8.06852	8.08048	8.08129	8.07829	8.09105	8.09676	8.104	8.11317	8.09173	8.09754	8.10406	8.09533	8.13491	8.11121	8.11463	8.12593	8.12104
0.16125	8.13365	8.13723	8.13836	8.12082	8.09679	8.10349	8.08785	8.10765	8.088	8.07869	8.08137	8.10481	8.10981	8.10351	8.10957	8.12567	8.11939	8.12226	8.11604	8.11519	8.10027	8.12007	8.09587	8.07838	8.09801	8.07556	8.0736	8.0758	8.07189	8.08327	8.10181	8.10338	8.10962	8.10153	8.11383	8.10461	8.08763	8.11309	8.11389	8.12129	8.12558	8.11974
0.1615	8.13957	8.14132	8.12691	8.12553	8.09543	8.1175	8.09508	8.08645	8.08663	8.07448	8.07146	8.10567	8.11487	8.10421	8.11681	8.11958	8.1162	8.10946	8.11753	8.12923	8.10121	8.11329	8.10672	8.07819	8.09246	8.07752	8.06583	8.0775	8.0761	8.0746	8.0996	8.11422	8.09108	8.09738	8.09142	8.1118	8.08314	8.11598	8.11049	8.09398	8.10674	8.09964
0.16175	8.14934	8.13306	8.13203	8.12985	8.08619	8.1017	8.09748	8.08539	8.08751	8.07363	8.07629	8.11647	8.11456	8.10767	8.10023	8.12955	8.10422	8.10511	8.11847	8.12091	8.11501	8.13137	8.09671	8.07312	8.09096	8.06327	8.08024	8.0745	8.07888	8.07925	8.0992	8.09914	8.09879	8.09873	8.09865	8.1032	8.10838	8.10749	8.10136	8.08899	8.1228	8.10754
0.162	8.14039	8.14544	8.12786	8.12364	8.10284	8.09088	8.07042	8.08765	8.08603	8.07259	8.08312	8.0914	8.10558	8.1221	8.09871	8.13942	8.09862	8.11345	8.13173	8.14051	8.09749	8.13957	8.09971	8.07316	8.09381	8.07043	8.06797	8.07849	8.06925	8.08434	8.10296	8.0894	8.09885	8.09381	8.11534	8.10448	8.09391	8.10793	8.13247	8.10557	8.10684	8.10177
0.16225	8.14529	8.16384	8.14844	8.11341	8.10343	8.11044	8.07586	8.09008	8.09182	8.08851	8.07967	8.09292	8.08861	8.10847	8.11546	8.12986	8.10219	8.11254	8.12523	8.11837	8.10236	8.13655	8.09942	8.07032	8.11229	8.05345	8.0619	8.06345	8.07462	8.074	8.10798	8.09172	8.10476	8.08711	8.11644	8.09951	8.10821	8.10629	8.12678	8.11567	8.10555	8.10378
0.1625	8.12926	8.13985	8.13295	8.11842	8.09623	8.08494	8.09394	8.09133	8.08342	8.07963	8.07234	8.09505	8.10875	8.1126	8.11491	8.12932	8.09833	8.11194	8.109	8.11565	8.1021	8.12867	8.09736	8.0774	8.09947	8.0647	8.06696	8.06736	8.06896	8.09193	8.10137	8.09589	8.09607	8.09028	8.11933	8.09586	8.10913	8.1096	8.13555	8.13071	8.09984	8.09615
0.16275	8.13378	8.15375	8.13568	8.12195	8.10929	8.11912	8.10338	8.09901	8.08793	8.08652	8.07506	8.09962	8.10527	8.11443	8.09981	8.13569	8.11024	8.11531	8.12574	8.11106	8.09959	8.13253	8.10353	8.08675	8.08342	8.05915	8.07624	8.08392	8.0837	8.09321	8.09599	8.11657	8.10409	8.08302	8.11918	8.10496	8.09605	8.11267	8.1335	8.11708	8.11847	8.11021
0.163	8.14628	8.14022	8.13369	8.12142	8.10415	8.12291	8.08365	8.0879	8.0814	8.06666	8.06598	8.09477	8.12097	8.127	8.09718	8.13066	8.11859	8.10922	8.09785	8.11839	8.0979	8.11203	8.10856	8.07748	8.09589	8.07494	8.09005	8.08094	8.06897	8.0873	8.09258	8.12271	8.09237	8.08382	8.09987	8.0859	8.09197	8.12046	8.11152	8.11022	8.11654	8.11512
0.16325	8.12862	8.13554	8.14159	8.12068	8.11551	8.10453	8.10432	8.10647	8.10122	8.08371	8.08457	8.09309	8.11115	8.10812	8.12212	8.12918	8.12477	8.12042	8.11139	8.13503	8.09917	8.12772	8.10873	8.08593	8.08831	8.07177	8.06559	8.08246	8.07288	8.06764	8.11118	8.10265	8.10053	8.10474	8.09575	8.10368	8.08211	8.11435	8.11789	8.10478	8.10503	8.11261
0.1635	8.14003	8.13956	8.13739	8.12663	8.09295	8.09408	8.10108	8.09595	8.11059	8.08633	8.09374	8.10171	8.09794	8.10187	8.10546	8.1332	8.11458	8.10919	8.10933	8.12368	8.09014	8.129	8.10569	8.08346	8.09458	8.0578	8.08827	8.07783	8.06796	8.09033	8.10196	8.10002	8.10178	8.09951	8.10334	8.11822	8.07959	8.12044	8.12283	8.11306	8.09871	8.11244
0.16375	8.15001	8.14193	8.13195	8.12899	8.11222	8.11595	8.10336	8.06818	8.08389	8.08984	8.09001	8.10358	8.09192	8.11313	8.09842	8.11431	8.11263	8.11735	8.11292	8.12404	8.10565	8.12365	8.10139	8.08417	8.09588	8.06618	8.08884	8.09739	8.0817	8.08941	8.11439	8.0996	8.09727	8.10058	8.09376	8.11115	8.09728	8.10849	8.1379	8.10516	8.11653	8.10748
0.164	8.14344	8.16138	8.12643	8.11732	8.10025	8.11411	8.08789	8.09537	8.09373	8.07822	8.08768	8.10937	8.10588	8.10964	8.11336	8.12594	8.10071	8.1111	8.12454	8.12896	8.10403	8.12203	8.10884	8.07705	8.09058	8.06375	8.06834	8.07965	8.08596	8.08516	8.10248	8.09212	8.10657	8.08107	8.11396	8.10109	8.10817	8.11318	8.12354	8.1063	8.11965	8.11852
0.16425	8.13333	8.14542	8.1229	8.1168	8.10051	8.09576	8.08775	8.08611	8.11432	8.08865	8.07992	8.10458	8.10871	8.11317	8.11556	8.11167	8.11497	8.11201	8.11559	8.13894	8.09175	8.11662	8.11161	8.06686	8.09641	8.08549	8.06945	8.08282	8.0703	8.0898	8.0918	8.10249	8.10021	8.09482	8.12613	8.11136	8.09569	8.11271	8.12139	8.12883	8.1096	8.1037
0.1645	8.14194	8.15974	8.13968	8.11586	8.11696	8.10184	8.08009	8.08873	8.10847	8.09469	8.07816	8.10004	8.10818	8.1162	8.11216	8.11958	8.12069	8.10741	8.12758	8.12064	8.1057	8.13533	8.10804	8.0724	8.09829	8.06438	8.06245	8.06596	8.06041	8.09257	8.10227	8.12169	8.09331	8.08081	8.12107	8.10108	8.09163	8.11938	8.11924	8.11545	8.11707	8.1249
0.16475	8.14019	8.16755	8.1486	8.12532	8.11019	8.10986	8.08008	8.10373	8.09982	8.08501	8.09328	8.09921	8.11523	8.10038	8.11512	8.1184	8.12209	8.12643	8.12482	8.12089	8.09723	8.12508	8.09886	8.07968	8.08945	8.06884	8.07668	8.07252	8.07571	8.09252	8.11525	8.10432	8.08619	8.08537	8.10813	8.12226	8.09891	8.1275	8.10393	8.12138	8.10483	8.09512
0.165	8.1404	8.16404	8.12074	8.11981	8.09693	8.11904	8.08709	8.105	8.09213	8.08648	8.09752	8.11551	8.11529	8.10807	8.11944	8.12834	8.10479	8.13782	8.10593	8.11602	8.10941	8.13289	8.10966	8.06264	8.09313	8.06966	8.07734	8.07863	8.08213	8.09752	8.09291	8.10202	8.10436	8.09329	8.08814	8.10936	8.09626	8.11593	8.10883	8.12148	8.11384	8.10441
0.16525	8.12289	8.15264	8.14011	8.13155	8.09001	8.11889	8.10008	8.09172	8.08939	8.07693	8.07574	8.09761	8.11269	8.13568	8.10167	8.13952	8.10703	8.12247	8.12156	8.11972	8.10306	8.12811	8.10543	8.08259	8.08642	8.07522	8.08223	8.08269	8.07097	8.08997	8.09509	8.09832	8.11086	8.1047	8.09737	8.09219	8.10522	8.12693	8.12375	8.12066	8.10367	8.1092
0.1655	8.13879	8.14509	8.12375	8.13603	8.09503	8.10596	8.10869	8.09636	8.09504	8.10178	8.06817	8.10644	8.08702	8.12735	8.09863	8.12632	8.11564	8.11884	8.11164	8.12182	8.10026	8.12164	8.09631	8.0827	8.09671	8.08478	8.079	8.07978	8.05639	8.08226	8.11766	8.09911	8.10573	8.09504	8.10564	8.10347	8.09754	8.13374	8.10839	8.10324	8.11576	8.10916
0.16575	8.12774	8.14792	8.13468	8.11812	8.10285	8.11603	8.08513	8.10698	8.09441	8.09662	8.08258	8.11459	8.09388	8.12902	8.09168	8.11472	8.12393	8.13134	8.1342	8.12318	8.10588	8.11236	8.11486	8.08771	8.10129	8.07471	8.07764	8.08068	8.0508	8.09673	8.10676	8.09465	8.10645	8.09012	8.11243	8.09927	8.09613	8.13158	8.12603	8.09609	8.09037	8.09756
0.166	8.14641	8.14444	8.14009	8.12612	8.11358	8.10091	8.08095	8.11295	8.0966	8.07861	8.08174	8.08114	8.10934	8.1301	8.12449	8.10939	8.10546	8.13129	8.1321	8.11501	8.11395	8.13113	8.09564	8.07292	8.0833	8.07	8.08151	8.0761	8.0519	8.09348	8.10035	8.08835	8.0945	8.10694	8.10858	8.10538	8.09134	8.14341	8.11347	8.11682	8.11429	8.10664
0.16625	8.12849	8.13968	8.12846	8.12428	8.11111	8.10895	8.09967	8.09743	8.10269	8.08649	8.07716	8.09175	8.1109	8.12458	8.11949	8.11566	8.11567	8.10362	8.12007	8.12907	8.10647	8.12597	8.10421	8.08107	8.08885	8.07223	8.07156	8.08192	8.06517	8.09261	8.10729	8.09183	8.11676	8.09128	8.11253	8.08882	8.09165	8.13393	8.12699	8.09753	8.12169	8.12362
0.1665	8.15553	8.13036	8.13395	8.10663	8.112	8.11581	8.09436	8.10678	8.10345	8.09069	8.08392	8.10786	8.10983	8.10775	8.11022	8.10829	8.09652	8.11259	8.12563	8.10933	8.10178	8.14941	8.10674	8.0786	8.09773	8.06887	8.0747	8.05969	8.08937	8.08242	8.11359	8.10263	8.12234	8.07862	8.10667	8.11647	8.09726	8.11725	8.1157	8.12331	8.12106	8.10717
0.16675	8.13591	8.13463	8.12563	8.11691	8.09348	8.11518	8.09367	8.09885	8.09817	8.07967	8.09272	8.104	8.10768	8.11599	8.09977	8.12577	8.11773	8.13084	8.13229	8.12548	8.10562	8.13131	8.11007	8.08635	8.10213	8.07562	8.07883	8.0654	8.06739	8.08817	8.0965	8.12456	8.09595	8.08839	8.10118	8.10623	8.0886	8.11373	8.12856	8.11655	8.11375	8.1088
0.167	8.1414	8.15127	8.1479	8.12806	8.06773	8.11587	8.08403	8.08813	8.09876	8.09545	8.08068	8.09984	8.11085	8.11685	8.10666	8.12573	8.11389	8.13508	8.11361	8.13289	8.10077	8.12563	8.10562	8.07197	8.1086	8.06943	8.07803	8.07839	8.0744	8.08452	8.08945	8.12212	8.10479	8.09823	8.11062	8.08545	8.07966	8.11725	8.12769	8.12984	8.12585	8.10274
0.16725	8.13054	8.16039	8.14175	8.12709	8.11007	8.10592	8.08512	8.09795	8.09911	8.10357	8.09602	8.09293	8.11345	8.12503	8.09676	8.11803	8.10662	8.11804	8.11946	8.13579	8.10942	8.11501	8.10093	8.09739	8.109	8.08251	8.08312	8.07019	8.08938	8.07784	8.09188	8.09888	8.1044	8.09982	8.10815	8.08305	8.07752	8.12258	8.12074	8.10948	8.11067	8.0942
0.1675	8.14104	8.15465	8.1488	8.12021	8.12016	8.11697	8.09489	8.11671	8.10495	8.09305	8.07512	8.09915	8.11574	8.13431	8.09853	8.11871	8.1202	8.1298	8.11459	8.11504	8.09323	8.13897	8.11908	8.07744	8.1074	8.06354	8.07724	8.08646	8.07151	8.0925	8.10501	8.10411	8.10931	8.11055	8.11007	8.08963	8.11441	8.12077	8.13172	8.11416	8.11378	8.11344
0.16775	8.13603	8.14168	8.13777	8.121	8.08698	8.11094	8.09075	8.10407	8.1	8.08599	8.08747	8.11184	8.10167	8.10898	8.11758	8.12363	8.10039	8.12598	8.11565	8.12658	8.09911	8.13164	8.11772	8.09418	8.09315	8.06321	8.07025	8.06779	8.07216	8.07396	8.10587	8.10728	8.1286	8.10573	8.11286	8.10897	8.1035	8.12572	8.1273	8.0862	8.12038	8.11707
0.168	8.1256	8.14196	8.13555	8.13082	8.08821	8.10485	8.0845	8.12347	8.10549	8.08164	8.09115	8.095	8.12515	8.11574	8.10268	8.11433	8.11383	8.11856	8.10647	8.13863	8.10833	8.12984	8.10567	8.07518	8.09401	8.08691	8.05721	8.08171	8.08698	8.08787	8.10722	8.08601	8.13345	8.11255	8.09753	8.10377	8.10593	8.12316	8.13043	8.10439	8.11141	8.10279
0.16825	8.14323	8.13788	8.13915	8.12404	8.111	8.10457	8.09431	8.11757	8.10768	8.08574	8.08725	8.08906	8.10274	8.12655	8.11442	8.10762	8.09043	8.1178	8.11764	8.12501	8.12116	8.1184	8.10518	8.08646	8.08063	8.07906	8.07511	8.0825	8.0765	8.09276	8.10347	8.10567	8.11342	8.10378	8.10768	8.09615	8.116	8.13916	8.13231	8.10649	8.10057	8.12294
0.1685	8.1442	8.1455	8.14117	8.13185	8.10089	8.1101	8.09539	8.09966	8.10136	8.07599	8.09701	8.09448	8.10416	8.09909	8.10119	8.12806	8.10405	8.11894	8.13127	8.11458	8.0975	8.11895	8.11736	8.09726	8.09116	8.0624	8.07159	8.07474	8.06231	8.11646	8.09631	8.10002	8.0975	8.0818	8.09871	8.11334	8.10777	8.13485	8.12886	8.11426	8.11093	8.12856
0.16875	8.12767	8.15707	8.14159	8.11363	8.08993	8.12466	8.09414	8.10472	8.10229	8.07457	8.08872	8.09841	8.09814	8.105	8.11235	8.1193	8.11001	8.10426	8.11029	8.12643	8.0944	8.13114	8.11247	8.07627	8.10069	8.0771	8.08487	8.07681	8.08379	8.09019	8.11415	8.09288	8.09658	8.07509	8.11069	8.11703	8.11228	8.13179	8.12815	8.11963	8.10041	8.09329
0.169	8.12598	8.15186	8.12556	8.12051	8.10852	8.10689	8.10223	8.10756	8.10247	8.08556	8.09708	8.09606	8.1104	8.1025	8.10276	8.13305	8.11852	8.13249	8.11933	8.1283	8.09566	8.12255	8.10693	8.08663	8.09233	8.06524	8.08887	8.07769	8.06948	8.08928	8.117	8.10717	8.09686	8.08919	8.09735	8.08883	8.10392	8.1125	8.12918	8.11046	8.10515	8.10265
0.16925	8.13128	8.14287	8.13407	8.11908	8.11904	8.11244	8.0979	8.11071	8.10082	8.09206	8.07944	8.08331	8.10456	8.12594	8.11663	8.1355	8.10796	8.11528	8.11969	8.1165	8.09443	8.12711	8.11761	8.0672	8.11349	8.0727	8.08411	8.07206	8.06636	8.0939	8.10279	8.10864	8.11937	8.09187	8.11277	8.09243	8.10609	8.12245	8.13382	8.10164	8.10284	8.11131
0.1695	8.13505	8.15284	8.13207	8.13138	8.10754	8.10306	8.10411	8.11491	8.09687	8.0818	8.08864	8.08643	8.09165	8.14189	8.10143	8.12142	8.11077	8.14055	8.10523	8.10959	8.11244	8.12049	8.10061	8.07133	8.11221	8.05476	8.08333	8.07302	8.07184	8.09039	8.11301	8.10123	8.11275	8.09052	8.11736	8.09571	8.10055	8.10752	8.13856	8.11623	8.11924	8.11687
0.16975	8.14265	8.14804	8.13735	8.10528	8.11208	8.11046	8.11417	8.10166	8.10659	8.08086	8.09081	8.0989	8.10872	8.11233	8.09	8.12383	8.10843	8.11154	8.11898	8.1229	8.11015	8.11518	8.1018	8.09689	8.10724	8.06638	8.06034	8.0737	8.06847	8.10217	8.10199	8.0984	8.11942	8.10207	8.11046	8.09595	8.10478	8.13005	8.1188	8.12317	8.12171	8.12984
0.17	8.13636	8.14695	8.14064	8.13066	8.1017	8.11356	8.10384	8.09976	8.11286	8.08852	8.07488	8.11069	8.09609	8.10497	8.09464	8.1184	8.10823	8.11751	8.12601	8.11949	8.09374	8.11682	8.10307	8.0797	8.10672	8.07139	8.07736	8.08642	8.08575	8.08203	8.11399	8.09685	8.09376	8.09501	8.10452	8.10729	8.08308	8.12095	8.11393	8.11058	8.11515	8.11132
0.17025	8.12804	8.16596	8.14463	8.1292	8.11821	8.11864	8.09423	8.09946	8.09848	8.11988	8.09088	8.10191	8.10517	8.13135	8.10331	8.12198	8.11535	8.1115	8.12515	8.12107	8.10354	8.13296	8.09988	8.09309	8.10104	8.08169	8.08493	8.0997	8.07223	8.08392	8.11112	8.11192	8.10682	8.11537	8.09513	8.09475	8.0941	8.12389	8.12032	8.1104	8.11376	8.10678
0.1705	8.15022	8.15047	8.13518	8.12895	8.09614	8.10862	8.10355	8.11478	8.10056	8.10157	8.10088	8.09264	8.1173	8.11475	8.11124	8.13159	8.11965	8.11971	8.11816	8.12305	8.10434	8.13026	8.09142	8.08083	8.10045	8.07244	8.08042	8.0805	8.0725	8.08098	8.10944	8.10561	8.13113	8.10372	8.09178	8.09764	8.10289	8.11514	8.11004	8.1173	8.1154	8.1222
0.17075	8.14032	8.14843	8.11711	8.1302	8.09593	8.10666	8.08583	8.09411	8.09725	8.09358	8.08481	8.10681	8.10631	8.12762	8.08988	8.12598	8.11782	8.13314	8.12397	8.12825	8.10178	8.12121	8.10475	8.07994	8.09788	8.07332	8.07977	8.07033	8.08286	8.0679	8.10424	8.10713	8.10863	8.0934	8.09291	8.09444	8.09764	8.11787	8.12663	8.11235	8.12025	8.11548
0.171	8.12554	8.15337	8.14521	8.13403	8.08495	8.09612	8.10106	8.09349	8.09434	8.08324	8.09388	8.11062	8.11847	8.11368	8.09846	8.13506	8.1129	8.14029	8.115	8.13512	8.08846	8.11408	8.11318	8.07833	8.11289	8.06515	8.07565	8.10104	8.07727	8.07787	8.11285	8.11436	8.09967	8.09058	8.10666	8.11749	8.09743	8.13176	8.11431	8.12469	8.11944	8.10678
0.17125	8.13792	8.17502	8.13545	8.12024	8.10283	8.09256	8.0922	8.09363	8.09666	8.0805	8.084	8.0985	8.1136	8.10857	8.09778	8.12903	8.09987	8.12522	8.11669	8.11909	8.10563	8.12181	8.10872	8.09282	8.10986	8.08362	8.09802	8.08316	8.07528	8.09335	8.09346	8.1096	8.11208	8.10773	8.12135	8.10794	8.09981	8.15243	8.12918	8.12313	8.12821	8.10714
0.1715	8.13171	8.16781	8.13866	8.11612	8.11824	8.107	8.09833	8.10618	8.10089	8.08263	8.09586	8.09362	8.11664	8.10487	8.11023	8.09984	8.10852	8.11975	8.12875	8.13189	8.0989	8.11918	8.08483	8.08656	8.09648	8.0815	8.0828	8.07308	8.07669	8.08221	8.09263	8.10297	8.10048	8.10493	8.10433	8.11617	8.08675	8.13951	8.12402	8.10118	8.12094	8.10721
0.17175	8.14303	8.14944	8.14147	8.12121	8.10699	8.10138	8.08808	8.09726	8.10333	8.09974	8.09517	8.10683	8.10001	8.11024	8.1077	8.10882	8.1053	8.13886	8.11239	8.13105	8.11373	8.12678	8.10877	8.07484	8.09983	8.06649	8.09732	8.08958	8.07559	8.07775	8.08245	8.10864	8.10836	8.09365	8.09256	8.09518	8.09539	8.12651	8.137	8.10113	8.11581	8.10674
0.172	8.12348	8.14631	8.14704	8.12248	8.09201	8.10127	8.0814	8.11723	8.09962	8.09599	8.10009	8.10041	8.11282	8.10655	8.11196	8.13081	8.11759	8.12037	8.11607	8.12015	8.11282	8.13561	8.10494	8.08145	8.11861	8.07715	8.08251	8.08479	8.07339	8.09408	8.09737	8.11354	8.10182	8.09368	8.1151	8.0955	8.08547	8.11866	8.12595	8.10702	8.11159	8.11723
0.17225	8.13796	8.14278	8.14237	8.13676	8.11949	8.093	8.10398	8.11076	8.09753	8.09834	8.07819	8.09682	8.09652	8.11228	8.1116	8.14033	8.09744	8.11282	8.1174	8.14083	8.09142	8.13177	8.10518	8.06884	8.10307	8.07188	8.078	8.07409	8.0779	8.09669	8.10527	8.10146	8.10514	8.09615	8.11719	8.08642	8.1045	8.13467	8.12269	8.10902	8.12588	8.11723
0.1725	8.13832	8.14281	8.14751	8.11775	8.1136	8.10897	8.08529	8.12101	8.08679	8.08396	8.09083	8.09359	8.1153	8.10986	8.10417	8.14693	8.11342	8.12415	8.12524	8.12697	8.11047	8.12659	8.10836	8.08371	8.11071	8.07444	8.07184	8.07743	8.09172	8.09925	8.10271	8.11153	8.11958	8.09859	8.12577	8.10003	8.10025	8.11072	8.12819	8.0998	8.11868	8.10368
0.17275	8.15505	8.1469	8.13303	8.12068	8.11267	8.11017	8.09969	8.10441	8.09739	8.07815	8.09468	8.08985	8.11579	8.11527	8.09995	8.12605	8.12693	8.11496	8.12289	8.1231	8.11531	8.12189	8.11137	8.08485	8.08841	8.06705	8.07561	8.09328	8.09109	8.09207	8.09049	8.11478	8.10778	8.10294	8.1202	8.10667	8.10375	8.12786	8.1123	8.10033	8.11305	8.09035
0.173	8.13275	8.14383	8.14377	8.12403	8.10855	8.11728	8.08569	8.10123	8.09496	8.08142	8.08668	8.10802	8.11911	8.11409	8.09954	8.10917	8.11342	8.12211	8.11386	8.12001	8.09645	8.11726	8.10892	8.08182	8.10951	8.0674	8.07245	8.08258	8.07266	8.09525	8.09895	8.10404	8.11431	8.11347	8.11239	8.10145	8.10605	8.11921	8.10696	8.12173	8.1357	8.11589
0.17325	8.14744	8.15553	8.15242	8.12954	8.08384	8.12543	8.09481	8.10639	8.11178	8.09052	8.08804	8.09046	8.11509	8.12033	8.11238	8.11325	8.11439	8.13011	8.13073	8.12479	8.10173	8.12837	8.10161	8.10404	8.11069	8.06587	8.07535	8.09007	8.07455	8.08248	8.09822	8.10255	8.11204	8.11631	8.10935	8.11137	8.09509	8.1222	8.10809	8.11646	8.12376	8.12644
0.1735	8.13504	8.15639	8.13282	8.12852	8.11417	8.13211	8.08004	8.10438	8.10002	8.09065	8.09486	8.10422	8.11333	8.11805	8.09543	8.11803	8.13237	8.13229	8.13397	8.12658	8.11495	8.13523	8.11293	8.08484	8.08677	8.05657	8.09723	8.07651	8.0824	8.08134	8.10198	8.10378	8.11081	8.10344	8.10854	8.11125	8.07958	8.11666	8.12871	8.11288	8.11259	8.12215
0.17375	8.12328	8.17309	8.13411	8.11208	8.09642	8.09737	8.0971	8.1164	8.10037	8.08541	8.09802	8.09593	8.09745	8.12664	8.08875	8.11848	8.12422	8.11938	8.1442	8.11177	8.10747	8.14675	8.09077	8.0812	8.09273	8.07387	8.09589	8.07458	8.05825	8.07205	8.10539	8.1062	8.10696	8.0998	8.10373	8.10941	8.10472	8.12201	8.1156	8.12447	8.11386	8.11679
0.174	8.13262	8.13943	8.13469	8.12568	8.11449	8.11421	8.09057	8.10389	8.10329	8.07174	8.09882	8.1083	8.11447	8.12047	8.10184	8.13689	8.11125	8.1234	8.11296	8.12054	8.10872	8.13574	8.10496	8.07782	8.09064	8.07186	8.09741	8.08473	8.05986	8.08294	8.09922	8.11515	8.1105	8.08879	8.10899	8.10868	8.09841	8.13681	8.12476	8.12219	8.10787	8.11567
0.17425	8.13062	8.16451	8.13622	8.13644	8.10697	8.12328	8.09658	8.10762	8.08575	8.08101	8.09368	8.10723	8.11261	8.12221	8.11797	8.13823	8.11401	8.11558	8.12975	8.13194	8.11602	8.12656	8.11599	8.08797	8.12328	8.06805	8.08146	8.0798	8.05716	8.09352	8.09132	8.13755	8.10934	8.10063	8.11757	8.11076	8.08439	8.12084	8.12172	8.10781	8.10846	8.11085
0.1745	8.15104	8.1657	8.14481	8.13308	8.10901	8.08616	8.09322	8.10902	8.09187	8.09635	8.09052	8.11506	8.12212	8.12543	8.12327	8.13475	8.10969	8.11648	8.12646	8.14135	8.09594	8.14237	8.10561	8.09729	8.11072	8.07465	8.07668	8.07431	8.0721	8.09543	8.09363	8.10036	8.10324	8.0908	8.1193	8.11436	8.11455	8.12106	8.12788	8.11879	8.10817	8.12001
0.17475	8.1265	8.14657	8.1446	8.12757	8.12445	8.10534	8.10429	8.09287	8.10006	8.08671	8.09602	8.10331	8.10668	8.10828	8.1231	8.10574	8.09851	8.10563	8.13025	8.13158	8.0898	8.1216	8.12085	8.09121	8.09768	8.07536	8.0837	8.05848	8.08678	8.07276	8.10238	8.09997	8.11816	8.09038	8.10349	8.1125	8.10646	8.12124	8.11646	8.11877	8.12435	8.13198
0.175	8.14608	8.1446	8.14491	8.12168	8.10818	8.12278	8.09722	8.08722	8.09531	8.07954	8.07799	8.11434	8.12366	8.1251	8.0995	8.10829	8.13781	8.1195	8.11757	8.11866	8.11698	8.11276	8.11252	8.07838	8.10831	8.0827	8.08003	8.08558	8.07689	8.07353	8.11089	8.10593	8.10769	8.09373	8.10654	8.1056	8.09342	8.12744	8.12786	8.09316	8.13568	8.1264
0.17525	8.14104	8.15148	8.14382	8.12382	8.10711	8.10747	8.08764	8.09435	8.10349	8.07306	8.06884	8.11716	8.10904	8.12742	8.10268	8.13716	8.1146	8.13317	8.11808	8.10548	8.12033	8.12887	8.0939	8.07814	8.11738	8.06215	8.08001	8.09335	8.0862	8.1048	8.10411	8.11414	8.1147	8.10716	8.09133	8.10731	8.12098	8.11567	8.11354	8.11065	8.11868	8.11883
0.1755	8.13621	8.14983	8.1269	8.11988	8.09349	8.11129	8.10951	8.10745	8.0872	8.08558	8.08684	8.11612	8.11371	8.11174	8.12041	8.12267	8.11784	8.1243	8.12212	8.12716	8.12649	8.13642	8.11102	8.08811	8.11444	8.06845	8.08745	8.07364	8.0753	8.08711	8.10871	8.0947	8.09381	8.10638	8.10028	8.08968	8.10702	8.12213	8.11695	8.11571	8.12965	8.10874
0.17575	8.12132	8.14595	8.14966	8.12116	8.10695	8.12	8.10226	8.09056	8.10583	8.09747	8.08476	8.1001	8.11398	8.10863	8.10847	8.13099	8.10616	8.12239	8.11171	8.12257	8.08651	8.12066	8.10926	8.08571	8.11679	8.07309	8.08219	8.06399	8.07837	8.08284	8.0875	8.10532	8.09615	8.08094	8.12627	8.10277	8.10575	8.12023	8.1275	8.12434	8.12684	8.1147
0.176	8.13697	8.15841	8.13119	8.13668	8.10565	8.1372	8.10099	8.11222	8.10532	8.08062	8.0986	8.09198	8.11531	8.13865	8.11335	8.14837	8.11064	8.11766	8.11909	8.11769	8.09924	8.11252	8.12495	8.08057	8.11479	8.07315	8.06765	8.09195	8.08976	8.09132	8.10194	8.11044	8.10394	8.10403	8.10201	8.11504	8.09439	8.12196	8.12566	8.12796	8.12523	8.1152
0.17625	8.14923	8.15407	8.14112	8.11864	8.08999	8.11795	8.0919	8.12093	8.10969	8.08661	8.09064	8.11147	8.11605	8.11669	8.10528	8.12845	8.12432	8.12966	8.11743	8.1243	8.12706	8.12495	8.10734	8.08823	8.0941	8.0838	8.09164	8.09366	8.08643	8.07881	8.11092	8.10771	8.10864	8.09563	8.11523	8.10454	8.10094	8.10516	8.12867	8.10615	8.13733	8.1131
0.1765	8.11656	8.16296	8.13212	8.12155	8.10688	8.11814	8.0906	8.10361	8.10683	8.08577	8.09095	8.0915	8.12154	8.11882	8.11407	8.13125	8.11474	8.12017	8.14173	8.1242	8.1076	8.13397	8.1055	8.08673	8.09544	8.08753	8.09369	8.08982	8.10478	8.09761	8.1011	8.097	8.112	8.12215	8.11248	8.09656	8.09149	8.11091	8.12383	8.09784	8.10112	8.10825
0.17675	8.15756	8.15824	8.15027	8.11913	8.11188	8.10336	8.10049	8.1186	8.09985	8.07856	8.07278	8.08576	8.1092	8.13114	8.11229	8.11551	8.12031	8.12713	8.12243	8.12193	8.09642	8.14815	8.11774	8.08458	8.09405	8.07306	8.09329	8.0824	8.07222	8.0974	8.10466	8.10962	8.113	8.10054	8.10954	8.09832	8.10248	8.10562	8.13382	8.10262	8.10794	8.10472
0.177	8.13181	8.16674	8.13762	8.12482	8.12397	8.11679	8.09645	8.08563	8.10829	8.09807	8.093	8.08492	8.11917	8.137	8.10371	8.11981	8.11476	8.12707	8.128	8.12025	8.10015	8.12006	8.11991	8.08718	8.10628	8.06979	8.07143	8.08893	8.07366	8.07646	8.11031	8.12094	8.11011	8.10323	8.11244	8.11782	8.10033	8.11368	8.13132	8.12211	8.12056	8.11137
0.17725	8.14037	8.16838	8.1327	8.14173	8.11629	8.09923	8.08565	8.09929	8.10585	8.08911	8.09413	8.10955	8.12069	8.12809	8.10673	8.1258	8.10715	8.13076	8.11623	8.12603	8.09797	8.13169	8.11782	8.09886	8.10136	8.06875	8.08218	8.0867	8.06307	8.08727	8.11064	8.1122	8.12131	8.11177	8.09974	8.11509	8.1244	8.12477	8.11293	8.12566	8.1111	8.11471
0.1775	8.14219	8.14289	8.13589	8.13382	8.10585	8.11153	8.10163	8.09896	8.11346	8.0666	8.08802	8.11087	8.11149	8.12211	8.11092	8.11587	8.10211	8.12518	8.11327	8.11648	8.09762	8.14565	8.10895	8.0905	8.10391	8.06261	8.07382	8.08123	8.07364	8.10611	8.10672	8.11067	8.11195	8.10549	8.11777	8.1046	8.11171	8.1178	8.12484	8.11584	8.12131	8.12837
0.17775	8.13529	8.147	8.14235	8.1181	8.10402	8.11079	8.09693	8.10588	8.10984	8.09349	8.08661	8.09576	8.10574	8.11839	8.11007	8.11597	8.12525	8.12857	8.10185	8.12395	8.10947	8.14578	8.08926	8.09271	8.10009	8.05987	8.07987	8.09115	8.07647	8.11037	8.10702	8.11738	8.1018	8.09445	8.1211	8.10148	8.10084	8.12625	8.12791	8.12777	8.10761	8.11041
0.178	8.13331	8.12676	8.14507	8.12306	8.10494	8.09195	8.09082	8.09541	8.11044	8.08767	8.1046	8.09659	8.11716	8.12006	8.11181	8.11793	8.11393	8.13076	8.12905	8.10573	8.11921	8.1449	8.09204	8.07922	8.10617	8.06607	8.0635	8.08407	8.08002	8.10421	8.11536	8.09558	8.10851	8.11119	8.11178	8.1113	8.09214	8.12204	8.12182	8.13022	8.10897	8.12696
0.17825	8.13306	8.16109	8.15038	8.13037	8.08704	8.10616	8.10211	8.10547	8.10427	8.08361	8.09142	8.11496	8.12872	8.12878	8.10859	8.12681	8.10494	8.13006	8.10654	8.12291	8.10738	8.13145	8.10926	8.08404	8.10824	8.07792	8.09401	8.07953	8.05866	8.09313	8.09825	8.09804	8.11757	8.1073	8.12749	8.10788	8.10476	8.12491	8.12413	8.11065	8.11515	8.10983
0.1785	8.13383	8.15303	8.15039	8.12438	8.10971	8.11579	8.10754	8.09177	8.09671	8.08148	8.08241	8.09267	8.10263	8.13035	8.11078	8.13676	8.10879	8.13925	8.11595	8.1208	8.11013	8.1318	8.12383	8.08293	8.11055	8.06611	8.08148	8.07683	8.07779	8.0942	8.12094	8.11801	8.10562	8.10149	8.1079	8.11177	8.09492	8.12268	8.10986	8.12031	8.11213	8.11571
0.17875	8.13002	8.16142	8.13859	8.14101	8.10049	8.11435	8.1125	8.09125	8.10025	8.07578	8.10452	8.09779	8.12195	8.11724	8.10271	8.12443	8.12094	8.12205	8.11978	8.13279	8.09597	8.12819	8.10283	8.08403	8.11433	8.06649	8.08187	8.07274	8.09264	8.10599	8.11348	8.0931	8.11471	8.103	8.11269	8.12651	8.11306	8.12995	8.13055	8.11119	8.11876	8.11317
0.179	8.13557	8.15413	8.12945	8.12443	8.12204	8.12201	8.09266	8.1003	8.0914	8.09253	8.08781	8.11713	8.12252	8.11359	8.0954	8.12484	8.11436	8.1288	8.12948	8.11207	8.11241	8.13098	8.1158	8.09193	8.09614	8.07822	8.09201	8.09616	8.10247	8.11077	8.11732	8.08857	8.11213	8.10071	8.12371	8.10639	8.10365	8.12574	8.11801	8.11607	8.11267	8.09843
0.17925	8.13402	8.15167	8.14313	8.135	8.11808	8.12268	8.10781	8.10685	8.10332	8.09476	8.07213	8.10337	8.11404	8.11386	8.11577	8.1231	8.11909	8.12157	8.117	8.12471	8.09556	8.14448	8.0885	8.09636	8.10388	8.07447	8.09326	8.0705	8.07302	8.10736	8.11532	8.11135	8.10935	8.0943	8.11541	8.10864	8.10223	8.12873	8.12626	8.13168	8.11439	8.0954
0.1795	8.13901	8.15003	8.14983	8.12134	8.1127	8.11663	8.09476	8.11584	8.09391	8.08852	8.08053	8.10368	8.10263	8.12798	8.10886	8.13361	8.12276	8.10064	8.12547	8.12799	8.09595	8.12363	8.10835	8.09677	8.10385	8.07618	8.07373	8.09513	8.07397	8.08411	8.09684	8.111	8.10717	8.10054	8.10724	8.11439	8.11869	8.12383	8.11576	8.12371	8.12351	8.11751
0.17975	8.13568	8.15499	8.14558	8.15631	8.10324	8.11304	8.1053	8.09024	8.08707	8.09609	8.08239	8.10283	8.11274	8.12381	8.1013	8.13586	8.1287	8.121	8.12811	8.1349	8.10929	8.12463	8.127	8.09937	8.10472	8.0779	8.07932	8.09491	8.09501	8.09535	8.09488	8.09731	8.11248	8.10632	8.11557	8.10848	8.09715	8.12355	8.08844	8.10485	8.1141	8.11492
0.18	8.14693	8.15441	8.13081	8.1303	8.11605	8.11011	8.09995	8.08569	8.09583	8.10855	8.08767	8.09877	8.1139	8.13213	8.1025	8.12224	8.12207	8.12698	8.11774	8.13147	8.1085	8.12637	8.1086	8.09058	8.11755	8.07499	8.06825	8.08226	8.07791	8.07992	8.09697	8.11697	8.09839	8.10874	8.11265	8.09819	8.09821	8.13221	8.1113	8.12745	8.11856	8.11944
0.18025	8.14006	8.16174	8.15	8.12526	8.08946	8.11042	8.11221	8.10107	8.09718	8.09302	8.10591	8.10574	8.11966	8.11826	8.1083	8.11838	8.11401	8.13056	8.11089	8.13509	8.10837	8.12466	8.10627	8.07624	8.10684	8.07599	8.08444	8.07553	8.07877	8.0985	8.10976	8.12379	8.1072	8.10197	8.10678	8.09638	8.09868	8.13198	8.11282	8.10874	8.11855	8.11312
0.1805	8.13565	8.15169	8.1382	8.13264	8.10653	8.10286	8.1072	8.09492	8.10092	8.09219	8.09552	8.08572	8.0975	8.11862	8.09752	8.13791	8.11388	8.13472	8.1228	8.11166	8.11157	8.13987	8.09517	8.07351	8.0978	8.07219	8.09197	8.08324	8.08175	8.08198	8.11248	8.11946	8.12476	8.1063	8.10778	8.11551	8.10059	8.12522	8.12162	8.11542	8.09782	8.13496
0.18075	8.13269	8.16125	8.15605	8.13144	8.09228	8.10145	8.10014	8.11439	8.10046	8.09663	8.10224	8.12586	8.10677	8.11019	8.12372	8.12744	8.10852	8.13109	8.13295	8.12467	8.10858	8.14199	8.11925	8.08785	8.09074	8.08642	8.10083	8.0891	8.08286	8.08826	8.09312	8.10776	8.10147	8.10323	8.11328	8.11562	8.09877	8.11049	8.12177	8.12237	8.12655	8.11064
0.181	8.15488	8.15667	8.1524	8.13696	8.11011	8.11305	8.10405	8.09803	8.10567	8.08016	8.08373	8.10754	8.12091	8.11399	8.11093	8.13453	8.12302	8.13924	8.12612	8.13	8.10847	8.12405	8.10066	8.06838	8.08781	8.07366	8.08517	8.09889	8.0761	8.10009	8.11289	8.10124	8.11362	8.09217	8.10488	8.09522	8.09039	8.1331	8.13997	8.10967	8.1162	8.11952
0.18125	8.145	8.15793	8.15607	8.133	8.1181	8.1246	8.09819	8.09015	8.10774	8.08684	8.09119	8.10109	8.1081	8.12997	8.1232	8.13186	8.09984	8.12644	8.12358	8.13831	8.11778	8.1365	8.09798	8.08569	8.12618	8.08232	8.06564	8.10046	8.07189	8.08221	8.11531	8.08874	8.11746	8.10106	8.1135	8.10685	8.10935	8.12934	8.12062	8.11734	8.11593	8.12571
0.1815	8.12407	8.15865	8.15706	8.11904	8.1012	8.11927	8.10464	8.11476	8.09991	8.10531	8.09767	8.10656	8.09329	8.1183	8.10283	8.12477	8.10615	8.1314	8.12875	8.12031	8.11372	8.13876	8.12055	8.07161	8.09769	8.09131	8.07377	8.10545	8.09703	8.09946	8.10399	8.11077	8.09818	8.0956	8.10483	8.10254	8.09274	8.12221	8.13033	8.11859	8.12761	8.1111
0.18175	8.14588	8.14986	8.14343	8.13903	8.11722	8.12331	8.0941	8.09568	8.12254	8.07813	8.07714	8.11317	8.09792	8.12779	8.1086	8.11884	8.10747	8.11786	8.11294	8.1192	8.10067	8.13058	8.09392	8.08914	8.09726	8.09489	8.08749	8.08669	8.07259	8.09109	8.11648	8.10643	8.09033	8.10306	8.12712	8.10658	8.09613	8.11692	8.13591	8.11641	8.12791	8.12539
0.182	8.13508	8.15815	8.12508	8.13579	8.12469	8.10795	8.09537	8.10067	8.12	8.10122	8.06992	8.09495	8.13357	8.11408	8.10558	8.12579	8.1112	8.12631	8.12315	8.13644	8.11463	8.13352	8.10548	8.087	8.104	8.07433	8.0829	8.09961	8.09149	8.08313	8.0961	8.09563	8.08076	8.10614	8.11592	8.11175	8.1014	8.13378	8.12733	8.12503	8.12066	8.12148
0.18225	8.13343	8.16179	8.13819	8.14247	8.10723	8.10389	8.09472	8.10314	8.09778	8.08656	8.06441	8.11604	8.11428	8.11845	8.1134	8.13055	8.12014	8.12813	8.13193	8.12172	8.11446	8.12027	8.09651	8.09676	8.09996	8.08215	8.08438	8.09906	8.06336	8.10133	8.10872	8.1026	8.10941	8.11658	8.11065	8.10958	8.09042	8.13368	8.12282	8.10626	8.12146	8.11349
0.1825	8.14034	8.16383	8.14763	8.12607	8.10209	8.12212	8.10336	8.11408	8.09548	8.10065	8.08545	8.09648	8.10908	8.13131	8.10667	8.1263	8.11804	8.12414	8.12955	8.13027	8.12003	8.14554	8.11096	8.09198	8.12078	8.06699	8.07325	8.08537	8.07491	8.09465	8.12342	8.1123	8.11339	8.11211	8.12273	8.11641	8.1052	8.1321	8.12077	8.10723	8.11506	8.12199
0.18275	8.14925	8.1428	8.14249	8.13383	8.12085	8.11581	8.1157	8.11393	8.11101	8.09004	8.08992	8.11088	8.09837	8.12698	8.11328	8.13715	8.10468	8.1229	8.14301	8.12895	8.13019	8.14172	8.11347	8.08079	8.11444	8.07946	8.08217	8.08037	8.07141	8.09435	8.12585	8.09943	8.1077	8.10935	8.13654	8.11445	8.10263	8.12493	8.1172	8.13407	8.12606	8.10707
0.183	8.15409	8.15718	8.15501	8.12783	8.11154	8.10115	8.09156	8.10837	8.10021	8.10848	8.09751	8.1084	8.11607	8.13299	8.11925	8.14026	8.11291	8.13663	8.12488	8.1319	8.09779	8.13609	8.10513	8.08361	8.11386	8.05895	8.08571	8.09629	8.07614	8.09513	8.11259	8.10635	8.09985	8.09575	8.11587	8.09773	8.1161	8.124	8.11505	8.1205	8.11653	8.11013
0.18325	8.15289	8.16291	8.13691	8.12418	8.09856	8.12939	8.10245	8.11228	8.11066	8.0869	8.08482	8.10403	8.10841	8.12123	8.11108	8.12932	8.10151	8.11481	8.13454	8.13684	8.11019	8.12767	8.1012	8.085	8.12344	8.07239	8.0848	8.09009	8.07011	8.09944	8.09173	8.10504	8.09557	8.09342	8.10583	8.11711	8.10723	8.12747	8.12931	8.11309	8.12103	8.13076
0.1835	8.15237	8.16161	8.14995	8.09792	8.09239	8.12521	8.09646	8.11403	8.08307	8.0797	8.08345	8.10275	8.12791	8.1169	8.12401	8.12369	8.11098	8.11276	8.10735	8.12989	8.10377	8.14736	8.11481	8.08171	8.10456	8.06899	8.08219	8.08713	8.07544	8.08166	8.11646	8.09497	8.10655	8.11694	8.11777	8.10958	8.10197	8.12909	8.13453	8.11648	8.12438	8.10895
0.18375	8.12959	8.14644	8.15178	8.11572	8.10861	8.12067	8.10302	8.12126	8.10104	8.09624	8.08884	8.09636	8.1108	8.12416	8.11141	8.12587	8.11363	8.10542	8.12133	8.1243	8.10997	8.15308	8.11118	8.08183	8.10262	8.08992	8.09561	8.07803	8.09568	8.08596	8.12071	8.10769	8.12383	8.13128	8.1048	8.11456	8.11083	8.11594	8.12819	8.11835	8.10632	8.10715
0.184	8.13446	8.16291	8.14485	8.12788	8.14576	8.11398	8.09934	8.12399	8.11093	8.10954	8.08705	8.11112	8.08299	8.11172	8.1067	8.12843	8.12634	8.13416	8.12483	8.12641	8.12181	8.13167	8.1218	8.07931	8.08902	8.09332	8.08447	8.08052	8.08298	8.09702	8.11708	8.12178	8.12735	8.11345	8.10395	8.12046	8.10438	8.1188	8.13793	8.13873	8.12809	8.11374
0.18425	8.14542	8.1588	8.12013	8.14687	8.12402	8.10805	8.09113	8.11788	8.09414	8.10054	8.07861	8.10501	8.10871	8.13893	8.10455	8.14032	8.12156	8.14049	8.10583	8.13907	8.11235	8.13108	8.11812	8.09348	8.1068	8.05611	8.08325	8.09676	8.08354	8.09455	8.11986	8.11112	8.11171	8.12231	8.12497	8.11118	8.08977	8.13022	8.10564	8.11172	8.1177	8.13898
0.1845	8.14841	8.15372	8.14217	8.14597	8.1017	8.11768	8.08369	8.1121	8.09699	8.09298	8.09266	8.10213	8.0889	8.10992	8.10501	8.12554	8.11488	8.14293	8.12072	8.12691	8.11715	8.13775	8.09858	8.08698	8.10562	8.07198	8.08983	8.09159	8.07123	8.09965	8.11518	8.09434	8.10854	8.10998	8.10725	8.11952	8.11153	8.13698	8.14292	8.11639	8.13797	8.12322
0.18475	8.1469	8.1568	8.13773	8.12644	8.10961	8.10974	8.10987	8.1037	8.09609	8.07767	8.09845	8.10599	8.11507	8.11563	8.11953	8.11401	8.12353	8.12518	8.12293	8.13218	8.10782	8.13382	8.09918	8.0945	8.12326	8.06964	8.08446	8.07778	8.07568	8.09184	8.11585	8.10637	8.0872	8.10831	8.118	8.11096	8.11651	8.13017	8.12466	8.12529	8.12129	8.1082
0.185	8.14086	8.17553	8.157	8.15433	8.11639	8.12241	8.08855	8.10646	8.09547	8.09322	8.10441	8.09748	8.12843	8.12366	8.10767	8.15251	8.1244	8.12545	8.12451	8.11607	8.10316	8.14271	8.09781	8.07826	8.11808	8.07128	8.07465	8.07241	8.08633	8.0876	8.12279	8.10995	8.10624	8.09228	8.1388	8.11711	8.11792	8.1318	8.12487	8.12037	8.10784	8.11059
0.18525	8.14001	8.16595	8.12764	8.13282	8.12343	8.10386	8.111	8.09224	8.10445	8.09914	8.09563	8.11457	8.11198	8.13385	8.13109	8.12436	8.12328	8.1234	8.12451	8.13092	8.10083	8.12465	8.10292	8.08084	8.10795	8.07796	8.07733	8.08692	8.08745	8.07271	8.10596	8.10509	8.10744	8.10369	8.1107	8.1138	8.1077	8.14034	8.12023	8.12808	8.11232	8.11158
0.1855	8.14342	8.15631	8.14733	8.1398	8.10069	8.12232	8.08624	8.09585	8.09655	8.09187	8.09191	8.10778	8.11642	8.12585	8.10106	8.14212	8.11134	8.11124	8.12074	8.1305	8.10292	8.1422	8.09826	8.08359	8.09456	8.07998	8.08186	8.07963	8.08136	8.08604	8.09049	8.11392	8.10761	8.0812	8.13224	8.10208	8.08354	8.13359	8.12503	8.12543	8.11632	8.11877
0.18575	8.13769	8.16093	8.15924	8.14121	8.11163	8.12322	8.08812	8.12883	8.10853	8.09384	8.10138	8.09329	8.13319	8.12521	8.12359	8.13296	8.12932	8.1351	8.12102	8.13716	8.12759	8.11801	8.12319	8.08136	8.11395	8.07489	8.10368	8.0824	8.09664	8.07402	8.12311	8.12769	8.11083	8.10447	8.10839	8.11114	8.10831	8.14387	8.13308	8.12051	8.1131	8.1208
0.186	8.15263	8.16484	8.14824	8.12747	8.11882	8.12584	8.10907	8.11078	8.09483	8.10342	8.09308	8.11366	8.12486	8.12321	8.12657	8.14324	8.12743	8.11892	8.11602	8.12897	8.11726	8.11679	8.11347	8.09114	8.10739	8.07896	8.09127	8.08447	8.08542	8.08361	8.1174	8.11175	8.11637	8.11112	8.1253	8.10278	8.10756	8.11774	8.11688	8.11422	8.11327	8.10534
0.18625	8.13465	8.15187	8.15153	8.13581	8.1371	8.11556	8.09553	8.10712	8.09618	8.08789	8.10863	8.09481	8.12959	8.1174	8.13151	8.1309	8.12126	8.11809	8.12289	8.12179	8.10775	8.1389	8.10399	8.08048	8.1161	8.08683	8.09204	8.08933	8.09035	8.10457	8.09742	8.11347	8.11378	8.10429	8.11669	8.10639	8.10436	8.12983	8.11747	8.11777	8.11539	8.10902
0.1865	8.16452	8.17132	8.14911	8.13033	8.09946	8.10414	8.10161	8.09998	8.10175	8.11452	8.09457	8.09208	8.12846	8.12893	8.10874	8.12397	8.11594	8.11413	8.14249	8.13677	8.09521	8.14088	8.11162	8.0856	8.11045	8.08484	8.07791	8.06591	8.0843	8.09816	8.10904	8.10951	8.10533	8.10891	8.10805	8.09994	8.09416	8.1242	8.11895	8.11651	8.11732	8.11576
0.18675	8.13369	8.15717	8.13311	8.13884	8.11094	8.11963	8.10039	8.1195	8.09042	8.10305	8.08836	8.09275	8.12214	8.13103	8.1231	8.12914	8.11095	8.14712	8.12758	8.13001	8.10851	8.13076	8.1015	8.09956	8.1185	8.08712	8.07931	8.07153	8.08656	8.09029	8.10984	8.10327	8.13137	8.12135	8.11106	8.10306	8.08736	8.13519	8.11121	8.12371	8.13125	8.13119
0.187	8.12703	8.1436	8.15894	8.11836	8.1169	8.1239	8.09649	8.09459	8.11135	8.09489	8.09977	8.11631	8.10747	8.13612	8.13212	8.13478	8.12407	8.13057	8.1291	8.1482	8.12154	8.13566	8.10184	8.10329	8.13101	8.08469	8.09941	8.09983	8.08647	8.10367	8.11288	8.11957	8.12952	8.09985	8.11205	8.10506	8.09737	8.12848	8.11114	8.12158	8.12736	8.11441
0.18725	8.13373	8.16674	8.16052	8.12647	8.11928	8.12334	8.1094	8.11159	8.12222	8.10089	8.09114	8.11895	8.12178	8.13864	8.11567	8.11285	8.12455	8.13532	8.11965	8.13702	8.13501	8.1258	8.12586	8.10696	8.12487	8.08196	8.10313	8.0894	8.0839	8.09223	8.12024	8.11502	8.1067	8.104	8.10869	8.10315	8.11502	8.13076	8.12936	8.11452	8.12053	8.1192
0.1875	8.1426	8.15749	8.14299	8.1236	8.10108	8.11898	8.10176	8.10137	8.11169	8.09773	8.08362	8.09861	8.12763	8.12345	8.11568	8.10561	8.11805	8.13476	8.12226	8.13711	8.13528	8.13442	8.11197	8.10672	8.11666	8.08173	8.08335	8.08982	8.07252	8.09092	8.10706	8.11359	8.10419	8.11374	8.12208	8.10711	8.11459	8.13449	8.11452	8.12258	8.12231	8.12286
0.18775	8.13788	8.17013	8.1505	8.1285	8.0965	8.11705	8.09748	8.11069	8.11144	8.09203	8.10538	8.11421	8.11374	8.11949	8.10361	8.12135	8.11091	8.11696	8.10981	8.12777	8.10794	8.13636	8.11763	8.09666	8.10734	8.08169	8.08364	8.09041	8.08124	8.10896	8.11268	8.12722	8.10472	8.10058	8.11499	8.08737	8.09772	8.13306	8.12721	8.12722	8.12292	8.12683
0.188	8.13319	8.17345	8.14404	8.12092	8.09828	8.12261	8.10268	8.10527	8.0998	8.08984	8.08646	8.10773	8.11098	8.11079	8.1142	8.11261	8.11587	8.12284	8.12037	8.12602	8.11299	8.14606	8.12666	8.09607	8.10306	8.08012	8.08507	8.08625	8.07742	8.08416	8.10538	8.12428	8.10081	8.09041	8.12192	8.08592	8.10556	8.1366	8.12211	8.13052	8.12519	8.12531
0.18825	8.1611	8.16554	8.14787	8.11042	8.09477	8.11231	8.10791	8.10968	8.09452	8.07688	8.0918	8.11035	8.10707	8.12829	8.12138	8.13686	8.11157	8.11679	8.144	8.11406	8.11051	8.11933	8.12173	8.08571	8.09876	8.07309	8.08121	8.08995	8.08167	8.11569	8.10651	8.1255	8.11213	8.10959	8.13929	8.08916	8.1207	8.14751	8.11904	8.13725	8.12283	8.10596
0.1885	8.15316	8.17688	8.15447	8.1303	8.10388	8.13941	8.12002	8.11267	8.0978	8.10132	8.09224	8.10557	8.12976	8.13733	8.12036	8.1531	8.10582	8.12383	8.13562	8.12939	8.1178	8.13152	8.12178	8.09643	8.12329	8.09093	8.09748	8.07	8.0834	8.09473	8.12895	8.11326	8.10601	8.09566	8.12462	8.12013	8.10859	8.13356	8.11778	8.11095	8.1252	8.10423
0.18875	8.13745	8.16759	8.15628	8.13598	8.10643	8.12902	8.09507	8.11963	8.13034	8.08788	8.08559	8.10301	8.12452	8.1237	8.11693	8.14846	8.11263	8.12017	8.12785	8.1327	8.10655	8.13623	8.12606	8.09145	8.10765	8.07544	8.07133	8.09026	8.08076	8.10068	8.1143	8.12481	8.10667	8.09024	8.11162	8.10963	8.109	8.11091	8.13117	8.13186	8.11658	8.10758
0.189	8.14006	8.16423	8.15364	8.12627	8.11407	8.11563	8.10192	8.13059	8.10658	8.10824	8.0791	8.10364	8.12132	8.13596	8.12237	8.13561	8.13686	8.13002	8.13931	8.11607	8.10489	8.14468	8.11768	8.07867	8.11303	8.06849	8.08927	8.08648	8.08435	8.08092	8.10077	8.10269	8.10736	8.09184	8.1259	8.103	8.10651	8.13242	8.13022	8.1285	8.11834	8.13097
0.18925	8.12297	8.13666	8.14326	8.13941	8.10318	8.1248	8.1112	8.11119	8.10168	8.07191	8.08216	8.12205	8.12002	8.13218	8.12734	8.12844	8.11639	8.12985	8.12569	8.13929	8.1002	8.14895	8.09933	8.08751	8.1106	8.07407	8.07777	8.09266	8.07285	8.08652	8.11274	8.10849	8.10863	8.08599	8.1119	8.10765	8.10027	8.13401	8.13476	8.11979	8.11824	8.13674
0.1895	8.15559	8.16113	8.15627	8.14983	8.10388	8.11601	8.12988	8.10391	8.10719	8.08111	8.08302	8.09999	8.11839	8.11533	8.11098	8.1239	8.11721	8.12836	8.13186	8.12918	8.10594	8.14327	8.12182	8.08936	8.10318	8.06063	8.10266	8.07762	8.07798	8.09611	8.1014	8.13285	8.12574	8.10313	8.11551	8.09972	8.10057	8.11634	8.11994	8.11547	8.11086	8.11736
0.18975	8.13963	8.15261	8.15795	8.14254	8.12352	8.11166	8.11711	8.10122	8.09853	8.08883	8.10005	8.11358	8.11422	8.13471	8.10686	8.11442	8.12567	8.14687	8.11549	8.11699	8.11351	8.13044	8.12676	8.08059	8.12521	8.04719	8.08536	8.08776	8.09031	8.09884	8.10559	8.12527	8.11173	8.07757	8.11713	8.13911	8.0951	8.13734	8.11374	8.12056	8.11679	8.11964
0.19	8.14542	8.14732	8.15899	8.12498	8.12985	8.09057	8.12245	8.10103	8.09277	8.08358	8.09576	8.10619	8.11222	8.13598	8.11069	8.13142	8.12029	8.14111	8.1109	8.10248	8.12057	8.14219	8.10305	8.0853	8.10417	8.07411	8.09401	8.08731	8.08939	8.08276	8.11174	8.11824	8.1248	8.10064	8.14109	8.12982	8.10054	8.13145	8.12787	8.10654	8.10973	8.13148
0.19025	8.14469	8.15858	8.13902	8.12311	8.10762	8.10064	8.09608	8.11947	8.09214	8.0882	8.08183	8.1153	8.12037	8.13297	8.11498	8.13137	8.0998	8.13332	8.1288	8.11897	8.11489	8.1348	8.1176	8.10235	8.09466	8.07727	8.08389	8.07459	8.07997	8.09257	8.10075	8.10571	8.10748	8.09698	8.10816	8.11014	8.1137	8.12232	8.13414	8.12726	8.11935	8.12197
0.1905	8.1465	8.17142	8.13702	8.13313	8.1096	8.10689	8.11063	8.12571	8.11626	8.10221	8.09895	8.10308	8.11888	8.12714	8.12264	8.13936	8.11674	8.14517	8.13177	8.1328	8.10219	8.126	8.11228	8.08802	8.09544	8.08041	8.08559	8.11141	8.07449	8.09043	8.11548	8.11905	8.10797	8.11935	8.10033	8.1059	8.1088	8.12831	8.13129	8.13058	8.12096	8.11105
0.19075	8.15156	8.15545	8.14566	8.12221	8.10754	8.11819	8.10359	8.12377	8.12024	8.08271	8.09188	8.11114	8.10319	8.15044	8.11666	8.12724	8.10833	8.13197	8.13129	8.14732	8.12197	8.12649	8.11102	8.09243	8.1044	8.08665	8.07074	8.09579	8.06802	8.10405	8.11343	8.11487	8.09182	8.10996	8.1221	8.1293	8.09703	8.1307	8.12568	8.11714	8.1312	8.12172
0.191	8.15036	8.15843	8.15018	8.12505	8.09679	8.1185	8.11599	8.12602	8.12081	8.08902	8.09924	8.09446	8.10949	8.1182	8.11037	8.13344	8.1252	8.14608	8.10792	8.11441	8.11361	8.13886	8.11003	8.08867	8.10926	8.08179	8.07927	8.09164	8.08929	8.10009	8.12913	8.1159	8.10895	8.11452	8.10899	8.12399	8.10283	8.13295	8.13253	8.10675	8.1287	8.1245
0.19125	8.13017	8.14991	8.14172	8.1242	8.10825	8.11541	8.10277	8.11016	8.11481	8.07996	8.10255	8.10988	8.12452	8.11921	8.12062	8.12386	8.12617	8.12792	8.11815	8.12606	8.12606	8.13836	8.11797	8.09322	8.10958	8.07699	8.08916	8.09904	8.08315	8.09801	8.12322	8.10458	8.11304	8.11076	8.11723	8.10471	8.09993	8.14829	8.13386	8.12041	8.10625	8.11028
0.1915	8.14513	8.15154	8.13692	8.12775	8.12469	8.12766	8.1004	8.11835	8.08814	8.07877	8.07488	8.10564	8.11676	8.11612	8.11957	8.14569	8.11659	8.14088	8.12066	8.12231	8.11519	8.13547	8.1274	8.08655	8.1104	8.07412	8.08007	8.09003	8.07241	8.08601	8.10242	8.11046	8.10271	8.12225	8.1144	8.11066	8.11213	8.13913	8.1436	8.10492	8.12247	8.10769
0.19175	8.12805	8.15503	8.13977	8.12572	8.13115	8.11762	8.10666	8.11513	8.08598	8.09743	8.08909	8.0993	8.11648	8.13462	8.11769	8.14738	8.12891	8.12207	8.13282	8.14086	8.10549	8.13769	8.11375	8.08852	8.12648	8.0785	8.09108	8.09337	8.07919	8.09702	8.11471	8.10579	8.11649	8.11271	8.11238	8.10908	8.10045	8.13317	8.1262	8.11339	8.12603	8.12713
0.192	8.13802	8.14764	8.14782	8.12891	8.11844	8.11717	8.11632	8.10357	8.10482	8.09887	8.09628	8.08825	8.11895	8.13808	8.09571	8.14368	8.11847	8.12395	8.11259	8.12335	8.12152	8.14207	8.11926	8.0961	8.10719	8.08459	8.08662	8.07642	8.07631	8.07534	8.12358	8.08648	8.11964	8.10921	8.12468	8.12561	8.10345	8.1276	8.1298	8.12801	8.11663	8.11476
0.19225	8.14692	8.15684	8.15083	8.13155	8.11117	8.11796	8.09009	8.09152	8.10732	8.09624	8.0912	8.1128	8.13107	8.12883	8.11787	8.1308	8.1078	8.1304	8.13006	8.13165	8.13073	8.13711	8.12033	8.09776	8.10767	8.06918	8.09709	8.0868	8.08928	8.10303	8.11463	8.10331	8.10573	8.10478	8.0966	8.10763	8.09718	8.12065	8.13291	8.10604	8.12438	8.1092
0.1925	8.15533	8.16211	8.13913	8.12924	8.13144	8.10817	8.09953	8.10854	8.10955	8.09721	8.0935	8.09024	8.11681	8.12684	8.11436	8.13387	8.12869	8.1377	8.12733	8.12487	8.12186	8.12952	8.11376	8.0877	8.10546	8.07029	8.06534	8.09039	8.08785	8.10108	8.09448	8.11061	8.11042	8.1096	8.11682	8.10921	8.09764	8.13476	8.12981	8.09711	8.13549	8.12199
0.19275	8.13744	8.17112	8.15297	8.12186	8.10841	8.12494	8.10879	8.0969	8.09225	8.10707	8.08081	8.09976	8.10921	8.14334	8.10962	8.1433	8.1279	8.13089	8.13325	8.1359	8.11281	8.14303	8.11656	8.09658	8.09607	8.07692	8.08501	8.07665	8.07209	8.10273	8.10889	8.10856	8.10686	8.09843	8.1077	8.10915	8.10248	8.12658	8.12229	8.13216	8.13152	8.11906
0.193	8.14053	8.1577	8.14891	8.1421	8.10535	8.13663	8.11889	8.12599	8.09898	8.09996	8.0826	8.10617	8.10989	8.14272	8.11422	8.1318	8.12351	8.12051	8.13374	8.12963	8.10236	8.14144	8.11195	8.08038	8.10547	8.08698	8.08824	8.09113	8.07267	8.1041	8.11075	8.10886	8.10613	8.10429	8.11092	8.10209	8.0961	8.11992	8.12184	8.12145	8.11626	8.11238
0.19325	8.14069	8.16896	8.15718	8.13101	8.11063	8.12541	8.08821	8.11798	8.11824	8.09928	8.08928	8.09806	8.11954	8.14049	8.12549	8.13312	8.11346	8.12098	8.144	8.12957	8.11206	8.13605	8.11096	8.10174	8.11986	8.07007	8.0997	8.09131	8.08929	8.10912	8.11399	8.09918	8.11518	8.10944	8.11348	8.10799	8.1032	8.13282	8.11515	8.12331	8.11866	8.11805
0.1935	8.15843	8.16572	8.13696	8.14894	8.12079	8.12331	8.11868	8.12544	8.10636	8.10734	8.08375	8.12503	8.10575	8.13234	8.13618	8.14178	8.11757	8.12016	8.1314	8.12614	8.10725	8.15531	8.12188	8.08642	8.10203	8.08005	8.07824	8.09562	8.07788	8.097	8.11342	8.09209	8.10125	8.09781	8.11827	8.11026	8.12364	8.15753	8.12638	8.12633	8.12798	8.11898
0.19375	8.14391	8.17522	8.1394	8.13296	8.12505	8.11839	8.10472	8.12421	8.11223	8.09771	8.0914	8.12689	8.12384	8.13526	8.13019	8.14341	8.13484	8.12947	8.1205	8.14305	8.10177	8.14225	8.12122	8.09441	8.0843	8.09465	8.07734	8.09909	8.08866	8.10254	8.1126	8.0996	8.13232	8.10996	8.10279	8.10252	8.10571	8.13477	8.12689	8.12737	8.11911	8.12884
0.194	8.15329	8.16629	8.14606	8.14091	8.11425	8.10611	8.09129	8.10907	8.11358	8.08916	8.0883	8.11535	8.13449	8.11927	8.10308	8.14374	8.12587	8.10741	8.12677	8.11928	8.11036	8.14693	8.12307	8.08175	8.10883	8.0832	8.09507	8.09517	8.09663	8.10761	8.09948	8.12293	8.12301	8.09638	8.11192	8.11188	8.10313	8.11175	8.1404	8.1367	8.10531	8.11522
0.19425	8.14047	8.15816	8.15416	8.1325	8.11538	8.10403	8.10173	8.12264	8.11536	8.07638	8.08658	8.11068	8.13575	8.14158	8.11061	8.15022	8.11806	8.12215	8.13106	8.12337	8.11381	8.14136	8.12604	8.0795	8.10984	8.07735	8.07912	8.0926	8.0863	8.10929	8.10567	8.11236	8.11317	8.12004	8.1229	8.09791	8.10799	8.1228	8.13174	8.12759	8.13009	8.10262
0.1945	8.14482	8.15599	8.1286	8.12802	8.12051	8.11076	8.10429	8.12609	8.1078	8.07373	8.1029	8.11759	8.12353	8.12326	8.12857	8.14157	8.10505	8.11181	8.1255	8.12005	8.11429	8.13951	8.11182	8.09726	8.1114	8.07861	8.07242	8.07528	8.08519	8.09494	8.10524	8.10994	8.11857	8.10169	8.10583	8.12011	8.09951	8.11476	8.13342	8.13567	8.12805	8.1171
0.19475	8.14256	8.15329	8.15244	8.12991	8.11186	8.11853	8.11829	8.1188	8.12602	8.10175	8.08488	8.12265	8.12197	8.14047	8.11011	8.1378	8.11929	8.11508	8.1394	8.12043	8.10009	8.13373	8.11398	8.08393	8.11111	8.08268	8.09301	8.08714	8.09174	8.08657	8.11282	8.13082	8.10655	8.1059	8.11861	8.11809	8.10424	8.1216	8.1368	8.12819	8.12709	8.11574
0.195	8.14638	8.14165	8.14227	8.12974	8.12689	8.12967	8.11485	8.10447	8.11448	8.09992	8.09551	8.10657	8.10215	8.12867	8.10248	8.13899	8.11822	8.12902	8.11295	8.13391	8.09432	8.13528	8.10864	8.09924	8.10839	8.08407	8.09525	8.08859	8.07772	8.09496	8.09439	8.11252	8.10961	8.11278	8.13658	8.12312	8.1242	8.13074	8.12544	8.11863	8.10767	8.12072
0.19525	8.13327	8.15752	8.14719	8.13149	8.10361	8.11334	8.10124	8.11077	8.08345	8.0926	8.09047	8.1273	8.11156	8.13391	8.10052	8.12889	8.12205	8.14576	8.11437	8.12008	8.10004	8.12612	8.10794	8.09197	8.10805	8.08292	8.09127	8.06673	8.07385	8.08926	8.10134	8.09034	8.09834	8.11114	8.11044	8.10073	8.10429	8.14415	8.13315	8.11729	8.11106	8.11629
0.1955	8.1519	8.16338	8.12531	8.12631	8.09836	8.11853	8.09584	8.11376	8.10295	8.09882	8.09731	8.11018	8.11408	8.14145	8.11601	8.14427	8.12471	8.13097	8.12642	8.13083	8.12467	8.13477	8.12216	8.09554	8.11364	8.0615	8.08129	8.10242	8.08836	8.10013	8.11255	8.12815	8.11801	8.08052	8.11475	8.12459	8.09647	8.12355	8.1398	8.1111	8.124	8.12555
0.19575	8.15555	8.15768	8.15047	8.13506	8.12442	8.11067	8.09622	8.11529	8.10727	8.09688	8.08803	8.09226	8.11045	8.13112	8.11701	8.14746	8.126	8.13381	8.11969	8.12582	8.10875	8.13649	8.1086	8.10019	8.10506	8.07868	8.07263	8.08617	8.07444	8.10212	8.11412	8.11202	8.11779	8.09327	8.12117	8.10834	8.11609	8.12996	8.14185	8.12604	8.14152	8.12325
0.196	8.13447	8.16212	8.13876	8.13467	8.11969	8.13335	8.11318	8.10948	8.10426	8.09492	8.08248	8.11686	8.12308	8.12443	8.10946	8.11887	8.11079	8.1526	8.11797	8.11566	8.11885	8.14288	8.11541	8.116	8.10258	8.09539	8.0919	8.09286	8.09763	8.09248	8.12085	8.11	8.11429	8.08897	8.10699	8.12112	8.10767	8.14902	8.1333	8.11875	8.12479	8.12268
0.19625	8.13494	8.15693	8.14606	8.13544	8.11939	8.1196	8.12027	8.11775	8.10241	8.08831	8.09195	8.10759	8.11043	8.12189	8.10578	8.13251	8.12542	8.14367	8.11691	8.12547	8.12796	8.14196	8.09803	8.099	8.12636	8.07962	8.08746	8.08206	8.07692	8.0928	8.10757	8.12333	8.11154	8.11009	8.11419	8.11457	8.10075	8.12432	8.12388	8.12101	8.12216	8.11586
0.1965	8.15051	8.14913	8.14755	8.14877	8.09898	8.11832	8.09678	8.1153	8.09481	8.08763	8.08554	8.11011	8.11708	8.13062	8.12743	8.13262	8.12503	8.14194	8.12341	8.12383	8.10357	8.142	8.11853	8.11134	8.1098	8.08736	8.09373	8.08184	8.06378	8.10504	8.08936	8.11236	8.13394	8.10165	8.11868	8.09501	8.11929	8.12262	8.1198	8.12393	8.11153	8.12841
0.19675	8.14725	8.15685	8.14561	8.13721	8.13042	8.11741	8.10746	8.11407	8.10545	8.09132	8.08957	8.12342	8.11672	8.13514	8.11835	8.13578	8.1173	8.11771	8.12815	8.13096	8.09281	8.14507	8.12188	8.10513	8.13099	8.08957	8.0861	8.08864	8.07896	8.08682	8.10862	8.11634	8.11362	8.09978	8.12551	8.10069	8.11127	8.13515	8.11907	8.13048	8.1164	8.12598
0.197	8.12928	8.15679	8.13742	8.12648	8.0991	8.1144	8.09972	8.12749	8.12255	8.09212	8.09225	8.11814	8.12631	8.13764	8.11368	8.14042	8.11021	8.12146	8.13011	8.12312	8.11036	8.1213	8.11601	8.08364	8.11471	8.09958	8.09323	8.0936	8.09328	8.09679	8.10757	8.11777	8.12122	8.10276	8.11746	8.11236	8.10185	8.13023	8.13037	8.13179	8.11131	8.11895
0.19725	8.15879	8.16592	8.14747	8.12828	8.10254	8.11318	8.10701	8.11599	8.13041	8.08102	8.07565	8.10115	8.11435	8.1426	8.11186	8.1335	8.11176	8.12889	8.11602	8.12742	8.11443	8.12638	8.10778	8.09245	8.12091	8.07639	8.08668	8.07919	8.07839	8.0911	8.11282	8.10956	8.12114	8.10067	8.12049	8.1046	8.10412	8.12209	8.12334	8.11562	8.11891	8.12537
0.1975	8.14697	8.16531	8.15697	8.11513	8.10169	8.11351	8.09941	8.12659	8.10323	8.09289	8.0717	8.11674	8.10687	8.11895	8.10406	8.13226	8.11042	8.12201	8.13216	8.11683	8.11964	8.13789	8.1082	8.09648	8.1119	8.07108	8.07845	8.07882	8.09564	8.09546	8.10884	8.11528	8.11018	8.10657	8.09543	8.11162	8.09268	8.13424	8.13266	8.13509	8.13071	8.12061
0.19775	8.14207	8.17973	8.14771	8.13097	8.11405	8.11741	8.11124	8.1111	8.11883	8.11352	8.09342	8.10535	8.11206	8.12844	8.10285	8.11508	8.13073	8.13179	8.11714	8.14223	8.12217	8.1436	8.11074	8.09439	8.11578	8.09326	8.08333	8.07895	8.08991	8.11113	8.10878	8.11649	8.10559	8.11907	8.11085	8.11772	8.11028	8.13561	8.13301	8.12011	8.13446	8.12421
0.198	8.16067	8.17529	8.15752	8.15134	8.11135	8.12699	8.11056	8.11295	8.11835	8.10437	8.09066	8.11649	8.10689	8.13252	8.12817	8.12362	8.11367	8.13946	8.12383	8.1263	8.11141	8.13383	8.1124	8.09941	8.11936	8.08982	8.08947	8.07622	8.07639	8.10664	8.10775	8.10628	8.10284	8.11477	8.09944	8.12075	8.10853	8.13411	8.13314	8.11756	8.1214	8.11225
0.19825	8.15649	8.17805	8.14651	8.14091	8.12007	8.11817	8.09447	8.10761	8.1049	8.09342	8.08424	8.10407	8.1073	8.13379	8.12719	8.13147	8.11673	8.12253	8.1181	8.1206	8.12969	8.14174	8.11197	8.09207	8.10915	8.0917	8.09261	8.07606	8.08438	8.08841	8.09521	8.12277	8.12038	8.09897	8.11234	8.11925	8.10672	8.13221	8.1203	8.12791	8.12022	8.11802
0.1985	8.15038	8.15726	8.14223	8.12821	8.10471	8.11503	8.10208	8.11581	8.10957	8.09144	8.09856	8.09978	8.1264	8.13414	8.11194	8.12368	8.10313	8.12766	8.12186	8.13606	8.1142	8.14797	8.12104	8.11293	8.10276	8.09229	8.08397	8.07365	8.09655	8.12189	8.11027	8.12458	8.11513	8.11782	8.1209	8.11697	8.11832	8.12636	8.10426	8.12111	8.11838	8.1115
0.19875	8.12759	8.16337	8.1449	8.12687	8.12183	8.12887	8.09516	8.11438	8.10501	8.10017	8.09878	8.09483	8.14181	8.15025	8.11774	8.13578	8.11446	8.11694	8.14299	8.14354	8.11356	8.14142	8.12604	8.09874	8.10524	8.0848	8.09513	8.07676	8.07393	8.10883	8.10168	8.11229	8.12106	8.10951	8.12315	8.11342	8.10814	8.12026	8.12064	8.13073	8.12753	8.11561
0.199	8.13422	8.17852	8.15035	8.11976	8.13704	8.11143	8.10116	8.1277	8.11242	8.10654	8.07021	8.11175	8.12243	8.1352	8.11598	8.12899	8.11209	8.12128	8.14682	8.13353	8.12142	8.13793	8.12526	8.09489	8.10827	8.06299	8.07483	8.0966	8.09399	8.111	8.11366	8.11233	8.12178	8.1208	8.12142	8.10834	8.11993	8.1279	8.12522	8.12762	8.12937	8.1294
0.19925	8.13474	8.17173	8.14763	8.1281	8.12042	8.12949	8.10915	8.1263	8.11902	8.09293	8.08076	8.1058	8.11736	8.12493	8.10869	8.13157	8.11393	8.13067	8.13453	8.13297	8.11283	8.12823	8.12629	8.0938	8.10029	8.09003	8.07425	8.07365	8.09178	8.08326	8.11604	8.11168	8.11452	8.12249	8.11724	8.11584	8.11115	8.12579	8.14683	8.12413	8.10609	8.10798
0.1995	8.13343	8.16239	8.14232	8.14037	8.13381	8.13147	8.11521	8.10771	8.12253	8.08896	8.10055	8.09315	8.11913	8.13596	8.09686	8.13174	8.12377	8.14224	8.14902	8.12809	8.11798	8.14308	8.12808	8.10444	8.11712	8.09267	8.08408	8.09639	8.07943	8.09575	8.10184	8.12408	8.10237	8.09647	8.11741	8.12709	8.1221	8.13907	8.14237	8.13868	8.12083	8.11929
0.19975	8.13424	8.16191	8.16645	8.11658	8.11016	8.11907	8.10878	8.1063	8.09661	8.09595	8.09943	8.1168	8.12096	8.12057	8.1174	8.13349	8.12394	8.12722	8.12905	8.14838	8.10835	8.14545	8.11575	8.10088	8.11536	8.07567	8.08607	8.09474	8.09527	8.0997	8.11074	8.10634	8.09696	8.08613	8.12711	8.13048	8.1048	8.12073	8.1318	8.1332	8.12461	8.117
0.2	8.14208	8.17757	8.15079	8.11435	8.11122	8.12704	8.10603	8.12127	8.09758	8.09391	8.10084	8.10512	8.1089	8.12332	8.10581	8.14147	8.12584	8.14296	8.12948	8.13327	8.11938	8.15294	8.10162	8.1047	8.10425	8.06747	8.08596	8.09439	8.07845	8.11123	8.09975	8.09747	8.11256	8.10894	8.10475	8.11116	8.12379	8.13673	8.13591	8.1278	8.12374	8.13376
0.20025	8.15026	8.17291	8.14517	8.1202	8.11079	8.12046	8.10849	8.12035	8.11173	8.10315	8.09071	8.1133	8.12229	8.12441	8.11011	8.12251	8.11892	8.12839	8.13524	8.13966	8.10351	8.15029	8.11117	8.08936	8.10587	8.07593	8.07893	8.08166	8.07425	8.1074	8.11076	8.09343	8.12142	8.11265	8.11914	8.12521	8.11723	8.13342	8.12283	8.12837	8.1256	8.12698
0.2005	8.14117	8.17462	8.14769	8.14415	8.12062	8.12064	8.10389	8.10761	8.12192	8.09474	8.0948	8.12123	8.12373	8.13483	8.10254	8.13884	8.12144	8.10954	8.13964	8.14172	8.12624	8.15133	8.11628	8.1001	8.10128	8.07108	8.09501	8.08362	8.08991	8.11984	8.11672	8.10629	8.12807	8.1021	8.10685	8.11436	8.09255	8.13018	8.13264	8.12795	8.12598	8.13057
0.20075	8.14074	8.17897	8.15134	8.14908	8.11595	8.12564	8.10267	8.12337	8.12102	8.11359	8.10487	8.11787	8.12578	8.14083	8.11029	8.17309	8.14031	8.13007	8.12654	8.12532	8.12033	8.14275	8.12592	8.10237	8.1035	8.07359	8.06987	8.07048	8.08931	8.1001	8.10126	8.10633	8.12431	8.11352	8.11781	8.11638	8.11348	8.1336	8.13194	8.11658	8.11667	8.11417
0.201	8.13562	8.16245	8.14794	8.14425	8.12259	8.12165	8.101	8.10762	8.09445	8.10635	8.10934	8.10645	8.12448	8.12613	8.11539	8.13946	8.12173	8.13404	8.12642	8.12745	8.08993	8.11786	8.11272	8.1049	8.11178	8.09198	8.0823	8.0768	8.07833	8.09589	8.11172	8.11879	8.11486	8.10806	8.11063	8.1062	8.11723	8.1449	8.14344	8.14185	8.12397	8.13155
0.20125	8.14933	8.17487	8.15234	8.1504	8.11524	8.121	8.1046	8.11001	8.10815	8.09721	8.08827	8.09715	8.12304	8.13467	8.10007	8.13617	8.10426	8.1199	8.11981	8.14432	8.12233	8.14166	8.09968	8.08947	8.09312	8.08389	8.09525	8.08898	8.07386	8.10458	8.1255	8.11208	8.1187	8.10686	8.10459	8.10275	8.11344	8.12939	8.1478	8.12754	8.14181	8.11871
0.2015	8.14141	8.15823	8.13953	8.14002	8.12581	8.12069	8.10475	8.12031	8.12493	8.09618	8.09462	8.1122	8.11001	8.14624	8.12009	8.12804	8.13465	8.12222	8.14581	8.14016	8.11591	8.14821	8.12349	8.09654	8.11238	8.09698	8.1004	8.07907	8.08389	8.10243	8.10053	8.12148	8.11809	8.11163	8.12529	8.09593	8.10933	8.12425	8.14569	8.11713	8.12149	8.11177
0.20175	8.15446	8.16803	8.13715	8.13536	8.12154	8.12572	8.11818	8.12122	8.11138	8.10602	8.1001	8.10728	8.11469	8.11953	8.12828	8.14302	8.11948	8.12811	8.13747	8.13518	8.11203	8.14598	8.11716	8.11555	8.10216	8.08995	8.07688	8.09938	8.09426	8.0943	8.11046	8.08622	8.11364	8.11116	8.14244	8.10024	8.11698	8.12331	8.14013	8.12559	8.14103	8.12291
0.202	8.15395	8.17148	8.14477	8.11974	8.11812	8.11702	8.11153	8.10072	8.09884	8.08391	8.09855	8.11512	8.12757	8.13443	8.13298	8.14162	8.13666	8.13624	8.12554	8.12707	8.12837	8.15898	8.11351	8.0983	8.10196	8.06854	8.08364	8.09163	8.09777	8.11278	8.11613	8.12119	8.10791	8.10814	8.12018	8.12106	8.10822	8.11745	8.13136	8.12346	8.12123	8.10859
0.20225	8.16399	8.17358	8.15238	8.13158	8.11209	8.1361	8.09877	8.10936	8.1039	8.09248	8.10693	8.1181	8.12125	8.12921	8.11534	8.13043	8.12815	8.14616	8.12313	8.1312	8.11048	8.13568	8.11344	8.10689	8.09883	8.09687	8.07324	8.09255	8.09735	8.10973	8.10686	8.11444	8.10891	8.10635	8.12237	8.11962	8.1164	8.14542	8.13368	8.12152	8.12537	8.11546
0.2025	8.15323	8.1631	8.15798	8.12196	8.11803	8.12648	8.10987	8.13263	8.11936	8.10655	8.09156	8.11475	8.1243	8.11845	8.11634	8.14451	8.12689	8.12935	8.12604	8.13404	8.13422	8.13734	8.12847	8.09339	8.10359	8.08273	8.08605	8.08908	8.08551	8.10735	8.10971	8.10649	8.11259	8.10825	8.12501	8.09541	8.11513	8.14639	8.1442	8.11437	8.12568	8.12088
0.20275	8.1589	8.17633	8.1523	8.13803	8.1071	8.13235	8.11276	8.10125	8.11866	8.108	8.10322	8.11091	8.14083	8.11824	8.13302	8.12971	8.12637	8.13017	8.1367	8.13482	8.1146	8.13496	8.11937	8.08867	8.1046	8.08936	8.08196	8.09715	8.09819	8.10786	8.11841	8.12339	8.09701	8.10624	8.11061	8.11339	8.10755	8.12798	8.14281	8.13098	8.1219	8.11223
0.203	8.14879	8.16466	8.14835	8.11707	8.13698	8.13196	8.10587	8.10006	8.10784	8.10721	8.08393	8.1075	8.12237	8.12981	8.11913	8.14015	8.13877	8.1442	8.13453	8.1413	8.11367	8.14742	8.12531	8.07718	8.12507	8.07761	8.0946	8.09832	8.08866	8.10083	8.12989	8.10403	8.11621	8.10382	8.13246	8.11859	8.09978	8.1308	8.14028	8.11845	8.11736	8.10611
0.20325	8.13914	8.17335	8.15639	8.13004	8.11065	8.11975	8.11585	8.10536	8.11765	8.09907	8.09046	8.11561	8.10944	8.1226	8.1127	8.14219	8.13084	8.12163	8.13578	8.13604	8.11915	8.12564	8.10768	8.08622	8.10104	8.07956	8.10507	8.09233	8.08631	8.09964	8.12162	8.11171	8.1227	8.11559	8.1243	8.10821	8.11208	8.13561	8.14219	8.12249	8.12753	8.12369
0.2035	8.15027	8.16814	8.14431	8.1304	8.11391	8.11738	8.11012	8.114	8.11358	8.10201	8.10119	8.10662	8.12603	8.1349	8.10952	8.14997	8.1212	8.1467	8.12994	8.14661	8.11516	8.14007	8.1008	8.08859	8.11276	8.06958	8.07917	8.0831	8.08232	8.09624	8.11038	8.10132	8.11311	8.10637	8.11286	8.12067	8.11774	8.12231	8.14021	8.12897	8.10931	8.13536
0.20375	8.15255	8.16296	8.14056	8.12814	8.11818	8.13245	8.11925	8.11205	8.12046	8.09664	8.08463	8.10184	8.12526	8.11876	8.10453	8.14057	8.1222	8.13016	8.14033	8.1409	8.097	8.14036	8.11665	8.08709	8.13044	8.08776	8.08217	8.09016	8.08831	8.08829	8.12379	8.11873	8.11464	8.11059	8.12858	8.11824	8.10686	8.12982	8.12205	8.11917	8.1264	8.12912
0.204	8.14025	8.17329	8.12812	8.12595	8.11389	8.13717	8.12011	8.1246	8.1063	8.09778	8.10595	8.11296	8.11605	8.13211	8.12486	8.13299	8.12109	8.13208	8.12438	8.13997	8.1251	8.15387	8.10598	8.09267	8.12069	8.08562	8.0897	8.08641	8.08197	8.10865	8.12157	8.10263	8.11754	8.11338	8.13325	8.10742	8.11076	8.13937	8.13267	8.14218	8.12218	8.10907
0.20425	8.13968	8.17151	8.13612	8.13586	8.13332	8.09854	8.1054	8.12154	8.10465	8.08267	8.09495	8.12012	8.12548	8.1287	8.13031	8.13365	8.11502	8.12993	8.13262	8.13963	8.10992	8.13947	8.10371	8.10247	8.11053	8.08101	8.07558	8.09081	8.076	8.10477	8.12648	8.11281	8.11772	8.10803	8.10736	8.10763	8.1148	8.13185	8.14218	8.1287	8.13631	8.12305
0.2045	8.14936	8.1604	8.14384	8.13914	8.12272	8.13744	8.11584	8.11879	8.09773	8.09378	8.09493	8.10902	8.11564	8.12785	8.10759	8.12614	8.12398	8.13158	8.13718	8.14326	8.12531	8.12379	8.1196	8.0968	8.13224	8.0667	8.08844	8.0827	8.08653	8.09541	8.12643	8.11328	8.10744	8.11534	8.13733	8.11758	8.10698	8.14204	8.13337	8.12316	8.11645	8.12041
0.20475	8.15545	8.15478	8.14799	8.13043	8.11279	8.11664	8.1106	8.10825	8.09887	8.10297	8.09911	8.10566	8.12249	8.13497	8.12192	8.12281	8.11086	8.1391	8.13936	8.13937	8.12652	8.14148	8.11972	8.09341	8.11606	8.07429	8.07696	8.09123	8.08773	8.09745	8.12119	8.10748	8.1241	8.11977	8.11202	8.11286	8.10897	8.14143	8.13349	8.12103	8.12668	8.12437
0.205	8.15539	8.15823	8.15554	8.12683	8.09935	8.1358	8.10972	8.10987	8.09153	8.0887	8.10668	8.10659	8.12317	8.11943	8.11911	8.13222	8.11171	8.13802	8.13728	8.13791	8.12004	8.14515	8.11088	8.08636	8.11002	8.06999	8.08427	8.09657	8.08337	8.08321	8.1023	8.09344	8.116	8.10626	8.10917	8.12313	8.10591	8.14809	8.12561	8.13156	8.11154	8.1242
0.20525	8.15212	8.16703	8.14836	8.12574	8.11177	8.13787	8.10105	8.10284	8.10145	8.10313	8.09826	8.11388	8.13139	8.13262	8.12962	8.13026	8.12127	8.14127	8.14037	8.12392	8.11093	8.14806	8.11989	8.08182	8.11345	8.08168	8.09834	8.10286	8.07619	8.0926	8.10855	8.11642	8.1174	8.1129	8.11906	8.11644	8.10985	8.11398	8.12202	8.13105	8.11021	8.11666
0.2055	8.15745	8.16956	8.15185	8.14155	8.11807	8.13163	8.09516	8.1066	8.11195	8.11534	8.10339	8.12098	8.11895	8.13871	8.114	8.14378	8.1261	8.1267	8.14363	8.14519	8.10707	8.13783	8.13165	8.10289	8.11535	8.06139	8.08147	8.11019	8.08001	8.09825	8.10652	8.12894	8.12493	8.12402	8.10847	8.11846	8.11208	8.12185	8.12595	8.11673	8.13531	8.12343
0.20575	8.13742	8.15701	8.14173	8.14403	8.14392	8.11873	8.10685	8.10719	8.10588	8.10822	8.10165	8.12866	8.12595	8.10914	8.11415	8.14406	8.12489	8.14651	8.12783	8.12931	8.09664	8.12947	8.11949	8.10501	8.11304	8.08358	8.08591	8.07826	8.09753	8.09123	8.1045	8.10845	8.11587	8.11572	8.11821	8.13055	8.11044	8.12268	8.15197	8.12889	8.15352	8.11947
0.206	8.16287	8.16516	8.15154	8.11965	8.11106	8.12959	8.10839	8.10629	8.09864	8.0893	8.09795	8.11955	8.12553	8.12692	8.12714	8.15508	8.11604	8.13483	8.12075	8.14307	8.11024	8.13657	8.1001	8.08911	8.11449	8.09206	8.08788	8.07721	8.07209	8.11537	8.11364	8.11557	8.12299	8.10307	8.12615	8.10627	8.10541	8.12245	8.12949	8.12312	8.11882	8.11097
0.20625	8.15335	8.17075	8.16271	8.12922	8.12373	8.12146	8.0931	8.11486	8.10548	8.09661	8.09427	8.10742	8.12426	8.13522	8.12733	8.14721	8.12195	8.12784	8.12413	8.14543	8.10495	8.15552	8.11649	8.11094	8.12416	8.07931	8.08165	8.11147	8.08785	8.08713	8.11872	8.10524	8.11644	8.10333	8.11414	8.12116	8.11082	8.12848	8.14177	8.12445	8.12954	8.12801
0.2065	8.15116	8.17694	8.1457	8.146	8.11373	8.11772	8.10687	8.1073	8.09391	8.08966	8.0941	8.10841	8.14212	8.11806	8.12766	8.15437	8.1272	8.12191	8.12466	8.10902	8.1237	8.14555	8.11998	8.07922	8.11762	8.07213	8.09294	8.08758	8.08107	8.08804	8.12292	8.12339	8.1201	8.10535	8.11593	8.10865	8.11298	8.12306	8.12704	8.12127	8.13904	8.12003
0.20675	8.15774	8.17005	8.14351	8.14141	8.11854	8.11663	8.13353	8.10683	8.1142	8.09972	8.09274	8.11289	8.12038	8.13144	8.10868	8.14027	8.13029	8.13511	8.13622	8.12755	8.11837	8.14869	8.1136	8.09493	8.12846	8.08391	8.08569	8.08046	8.08606	8.09697	8.13023	8.12421	8.11975	8.09995	8.13152	8.12912	8.10936	8.12181	8.13188	8.1136	8.12773	8.10961
0.207	8.14644	8.16577	8.14617	8.14114	8.10369	8.11837	8.10825	8.12572	8.10874	8.1041	8.07983	8.10852	8.1219	8.13379	8.11748	8.13838	8.13065	8.1442	8.13643	8.12125	8.12	8.13063	8.11432	8.10165	8.1113	8.08097	8.08081	8.08194	8.08748	8.10795	8.11619	8.11614	8.12791	8.1199	8.12124	8.11534	8.12587	8.14146	8.1482	8.12468	8.12595	8.11636
0.20725	8.13454	8.15749	8.13459	8.13443	8.11977	8.13667	8.11618	8.11518	8.11618	8.104	8.09327	8.0973	8.11401	8.14101	8.11891	8.13819	8.13683	8.13448	8.13361	8.13609	8.13789	8.14016	8.12635	8.09284	8.10628	8.0872	8.10395	8.08247	8.07806	8.09952	8.10821	8.11818	8.11996	8.10872	8.13438	8.12432	8.12465	8.13308	8.14405	8.11926	8.11423	8.11401
0.2075	8.14795	8.16728	8.15555	8.12857	8.13239	8.12891	8.09994	8.12043	8.11478	8.10784	8.10091	8.11806	8.11298	8.12465	8.13308	8.14275	8.11789	8.13108	8.1377	8.12381	8.12752	8.13709	8.12754	8.08905	8.12962	8.08417	8.09016	8.07632	8.08815	8.08344	8.12564	8.09024	8.11116	8.11309	8.13285	8.1268	8.12575	8.14127	8.13494	8.13832	8.14386	8.11745
0.20775	8.15106	8.17182	8.15231	8.11879	8.13265	8.12329	8.10513	8.10977	8.11278	8.09587	8.0849	8.12123	8.11612	8.13421	8.1269	8.12741	8.12266	8.13783	8.12582	8.11758	8.11883	8.13887	8.11134	8.10661	8.11828	8.06865	8.09116	8.09984	8.08546	8.09732	8.11137	8.1081	8.11903	8.12019	8.10666	8.12191	8.10395	8.14942	8.11674	8.12781	8.12409	8.11944
0.208	8.1384	8.15199	8.15372	8.13514	8.1202	8.11654	8.10509	8.11717	8.10748	8.09455	8.10559	8.107	8.1384	8.14232	8.1197	8.14547	8.11607	8.15023	8.13026	8.14438	8.10934	8.14128	8.10683	8.09359	8.11433	8.08219	8.07837	8.09452	8.0849	8.08588	8.1067	8.10907	8.10181	8.11534	8.11132	8.11917	8.11989	8.13306	8.14168	8.1339	8.12286	8.12387
0.20825	8.14762	8.17269	8.16394	8.14092	8.11306	8.10367	8.11504	8.11489	8.11575	8.10178	8.08119	8.10744	8.12016	8.14313	8.12105	8.14682	8.14496	8.13002	8.12086	8.13318	8.09472	8.13985	8.11061	8.08204	8.12105	8.06685	8.09299	8.10877	8.09935	8.09049	8.12596	8.11239	8.10133	8.10401	8.12119	8.12896	8.11662	8.1249	8.13437	8.13723	8.14696	8.1466
0.2085	8.13091	8.15627	8.15028	8.13355	8.11554	8.11684	8.1087	8.12522	8.09936	8.09107	8.08301	8.11257	8.13277	8.13967	8.13062	8.15728	8.13807	8.11341	8.13085	8.13995	8.10899	8.15568	8.11221	8.10228	8.11185	8.09073	8.09112	8.09331	8.09293	8.10929	8.11484	8.11928	8.11311	8.11275	8.10519	8.12654	8.10116	8.13838	8.13168	8.12898	8.14064	8.13878
0.20875	8.15258	8.16724	8.1352	8.14452	8.12385	8.12614	8.12191	8.10838	8.09372	8.09111	8.09307	8.10789	8.12212	8.13493	8.14537	8.13771	8.11723	8.13281	8.12287	8.1324	8.11617	8.14108	8.11115	8.10495	8.12068	8.08289	8.07841	8.09468	8.0905	8.10247	8.11118	8.12458	8.12724	8.11599	8.10775	8.10645	8.11256	8.14313	8.12565	8.12529	8.14809	8.11351
0.209	8.16279	8.17383	8.14193	8.13646	8.12729	8.11885	8.11588	8.11853	8.11836	8.09317	8.09532	8.12035	8.13263	8.13929	8.12716	8.13708	8.12829	8.13726	8.13787	8.13771	8.11689	8.14933	8.10139	8.09535	8.11536	8.08298	8.07643	8.09973	8.08311	8.10227	8.11397	8.11876	8.11742	8.1138	8.12304	8.09819	8.12381	8.14128	8.11539	8.12729	8.13269	8.13447
0.20925	8.14464	8.17417	8.15528	8.12915	8.12047	8.12751	8.11898	8.12079	8.1319	8.084	8.10413	8.12694	8.11392	8.12024	8.11996	8.14198	8.11541	8.15804	8.13466	8.13471	8.11736	8.14502	8.09328	8.10157	8.11293	8.07954	8.09849	8.11182	8.07684	8.10307	8.11338	8.12858	8.11618	8.10655	8.10883	8.12982	8.11326	8.12897	8.14955	8.14312	8.11501	8.12432
0.2095	8.14996	8.14802	8.13871	8.15055	8.12614	8.12809	8.11916	8.1166	8.12344	8.07691	8.11434	8.12468	8.11483	8.12584	8.13297	8.12708	8.12713	8.12653	8.12929	8.12667	8.11328	8.14959	8.10498	8.10921	8.11432	8.09439	8.07605	8.08131	8.10863	8.10157	8.10697	8.12498	8.1158	8.11567	8.12879	8.12614	8.11328	8.14449	8.12144	8.11885	8.12331	8.133
0.20975	8.16196	8.16634	8.15534	8.11854	8.12388	8.1095	8.11898	8.11265	8.1119	8.09252	8.10208	8.11779	8.09761	8.14353	8.12334	8.12646	8.12372	8.15037	8.13108	8.13422	8.13637	8.14914	8.12068	8.07486	8.11937	8.07455	8.10195	8.105	8.07968	8.10438	8.10502	8.10105	8.11544	8.10637	8.12796	8.11908	8.10992	8.13044	8.13275	8.12377	8.12026	8.14035
0.21	8.14427	8.15833	8.17361	8.13911	8.11211	8.11094	8.12547	8.10334	8.1083	8.08604	8.08442	8.1031	8.11571	8.13176	8.12899	8.12415	8.11274	8.13775	8.13674	8.12466	8.11937	8.14662	8.11826	8.08913	8.11901	8.06519	8.10125	8.10001	8.07007	8.09222	8.11404	8.1047	8.12879	8.11428	8.12424	8.11811	8.1232	8.13615	8.13467	8.1289	8.12426	8.12743
0.21025	8.14639	8.16006	8.13737	8.12898	8.11057	8.11999	8.11016	8.10683	8.10936	8.08917	8.09455	8.10013	8.11602	8.12913	8.13085	8.14246	8.12571	8.13356	8.15329	8.12343	8.13482	8.14126	8.09949	8.1061	8.11645	8.0793	8.09444	8.1002	8.08955	8.10369	8.12643	8.1176	8.11814	8.12061	8.10958	8.12711	8.11193	8.135	8.13735	8.13029	8.11594	8.12739
0.2105	8.14224	8.17089	8.14317	8.13044	8.10988	8.1305	8.09333	8.11129	8.11159	8.09591	8.10406	8.11536	8.12106	8.12011	8.13698	8.12061	8.13948	8.12965	8.14432	8.12929	8.11327	8.1599	8.10056	8.09912	8.11525	8.08635	8.10299	8.09421	8.09882	8.11532	8.11428	8.12327	8.13006	8.11781	8.11195	8.11368	8.11552	8.10696	8.14142	8.13128	8.11988	8.11635
0.21075	8.15283	8.16808	8.15485	8.13235	8.13151	8.1254	8.10845	8.11383	8.12054	8.09199	8.10575	8.12094	8.11469	8.12346	8.12938	8.12201	8.12159	8.13094	8.12171	8.11702	8.11845	8.14634	8.1132	8.10495	8.11016	8.09798	8.08371	8.11307	8.09426	8.09752	8.11016	8.12576	8.11597	8.11941	8.12029	8.11385	8.10327	8.13962	8.1184	8.13124	8.11526	8.10666
0.211	8.15425	8.16965	8.15627	8.15053	8.12317	8.12448	8.10937	8.10613	8.11009	8.10688	8.09356	8.11782	8.12628	8.13526	8.14157	8.12707	8.13531	8.11541	8.117	8.13768	8.12163	8.13686	8.11234	8.10244	8.12624	8.08815	8.07608	8.11496	8.09629	8.11406	8.10597	8.11383	8.14097	8.09825	8.12412	8.11111	8.11732	8.14104	8.13936	8.13319	8.13045	8.1199
0.21125	8.15665	8.15442	8.13425	8.13995	8.10762	8.11271	8.10759	8.10351	8.12737	8.12003	8.10654	8.12224	8.12634	8.14	8.12083	8.11817	8.13428	8.12699	8.15372	8.14109	8.12032	8.13742	8.14156	8.09608	8.12264	8.08762	8.08075	8.1021	8.10797	8.09616	8.11153	8.11209	8.10098	8.11273	8.12192	8.11789	8.11102	8.14357	8.13859	8.13024	8.12654	8.11839
0.2115	8.15607	8.18386	8.14591	8.13666	8.11079	8.11903	8.09551	8.11587	8.09947	8.11875	8.08527	8.11267	8.12183	8.13785	8.11752	8.13321	8.1394	8.1286	8.12348	8.12237	8.11437	8.15096	8.11473	8.08961	8.12286	8.07395	8.09277	8.09415	8.0991	8.10236	8.1161	8.11498	8.11417	8.10427	8.11698	8.11442	8.10593	8.15929	8.13577	8.13697	8.13062	8.11716
0.21175	8.14095	8.16843	8.14919	8.13797	8.11628	8.11686	8.13138	8.09795	8.11054	8.08916	8.09811	8.11415	8.13633	8.14019	8.12073	8.12899	8.11955	8.13533	8.12465	8.14622	8.12518	8.14915	8.12854	8.09525	8.10819	8.09924	8.09696	8.09827	8.08905	8.12263	8.13116	8.119	8.11749	8.11041	8.12126	8.11614	8.11813	8.13056	8.13035	8.12826	8.12928	8.12708
0.212	8.13946	8.17266	8.1577	8.13125	8.10418	8.12909	8.09556	8.10897	8.12368	8.07748	8.08648	8.12134	8.13287	8.1165	8.11858	8.13587	8.12163	8.13219	8.1333	8.14013	8.12767	8.13344	8.12926	8.09585	8.12186	8.07893	8.09618	8.10348	8.09727	8.10306	8.12057	8.11718	8.12067	8.10158	8.12595	8.12326	8.11632	8.145	8.13506	8.13716	8.12944	8.11062
0.21225	8.13761	8.17854	8.15252	8.14447	8.10017	8.14603	8.09782	8.11527	8.11005	8.10153	8.09642	8.12074	8.12876	8.12436	8.11943	8.13211	8.1522	8.12917	8.13112	8.1473	8.12504	8.13101	8.12075	8.10321	8.12514	8.0768	8.09166	8.10247	8.08813	8.09915	8.12685	8.11574	8.1139	8.1043	8.11888	8.11882	8.1179	8.13312	8.1353	8.12283	8.12094	8.14165
0.2125	8.14491	8.15739	8.14502	8.14561	8.11317	8.12938	8.11212	8.12263	8.10048	8.11953	8.10267	8.11305	8.11866	8.12825	8.12136	8.1499	8.13086	8.13752	8.11586	8.13183	8.0962	8.13342	8.11446	8.09599	8.11911	8.06304	8.0865	8.07691	8.089	8.08686	8.13108	8.12323	8.1205	8.09748	8.12167	8.1278	8.11558	8.13105	8.13103	8.14019	8.10956	8.12516
0.21275	8.15157	8.16499	8.15618	8.13479	8.09153	8.12157	8.11975	8.12759	8.1067	8.10153	8.10618	8.1197	8.1107	8.12908	8.12694	8.15116	8.12502	8.13239	8.12562	8.13039	8.10858	8.1432	8.11797	8.0942	8.11052	8.09266	8.08118	8.09103	8.10491	8.11097	8.1144	8.10536	8.13177	8.12003	8.12453	8.1192	8.13237	8.13191	8.13847	8.12323	8.13477	8.12863
0.213	8.13904	8.17322	8.1601	8.12956	8.11456	8.11389	8.11648	8.13774	8.10166	8.08641	8.11118	8.11882	8.12716	8.12611	8.13305	8.1391	8.12273	8.12762	8.13069	8.13807	8.11335	8.13833	8.11953	8.096	8.11531	8.08171	8.09313	8.11125	8.09071	8.10565	8.1267	8.10795	8.13895	8.10731	8.12865	8.11269	8.09325	8.1473	8.11344	8.116	8.14027	8.13375
0.21325	8.14956	8.17443	8.13137	8.1416	8.13317	8.13445	8.09525	8.13261	8.11153	8.09748	8.11165	8.11843	8.13149	8.11406	8.12484	8.13257	8.11946	8.12846	8.14548	8.12597	8.11495	8.1466	8.12633	8.10897	8.11774	8.07496	8.09329	8.0917	8.07777	8.10469	8.10863	8.1055	8.1172	8.1148	8.12851	8.11114	8.10366	8.14801	8.1378	8.11775	8.10479	8.12897
0.2135	8.16558	8.16976	8.1512	8.13756	8.12723	8.13437	8.10556	8.12834	8.1146	8.11662	8.10727	8.12087	8.11412	8.12529	8.10365	8.14424	8.12599	8.14414	8.1321	8.1392	8.11843	8.14502	8.11551	8.10607	8.11746	8.10771	8.08225	8.11722	8.07896	8.10801	8.11844	8.1354	8.10569	8.12683	8.1165	8.1146	8.11048	8.13774	8.14041	8.13297	8.12133	8.12907
0.21375	8.15562	8.16292	8.15322	8.13336	8.12105	8.123	8.10911	8.12122	8.10859	8.11654	8.10308	8.10281	8.12127	8.11657	8.11106	8.13969	8.10654	8.15416	8.14024	8.13648	8.11563	8.13933	8.10952	8.09582	8.11863	8.09577	8.08161	8.09894	8.06474	8.10217	8.12329	8.09397	8.1128	8.11906	8.1088	8.12335	8.10571	8.13921	8.13778	8.12768	8.14619	8.11868
0.214	8.14188	8.16732	8.15194	8.13385	8.12512	8.12634	8.10738	8.11396	8.11186	8.13534	8.10441	8.12368	8.12535	8.11946	8.12232	8.12032	8.11568	8.14261	8.13094	8.12063	8.10612	8.15207	8.10911	8.09902	8.10585	8.08876	8.10572	8.12407	8.07488	8.11244	8.10202	8.10937	8.119	8.10282	8.12152	8.12106	8.10694	8.12159	8.12928	8.12872	8.12528	8.12011
0.21425	8.16216	8.16347	8.15153	8.15221	8.12184	8.13837	8.09771	8.12152	8.10891	8.10071	8.1113	8.12437	8.11997	8.11723	8.11172	8.13306	8.11206	8.12564	8.12974	8.12827	8.11902	8.15257	8.11032	8.07715	8.1098	8.08686	8.09456	8.09659	8.08619	8.10857	8.12666	8.12153	8.10807	8.11521	8.1245	8.11396	8.12602	8.12467	8.1333	8.12089	8.12837	8.11349
0.2145	8.16182	8.15108	8.14886	8.15233	8.12218	8.14087	8.11036	8.10968	8.1178	8.1031	8.09933	8.10009	8.11838	8.13345	8.11329	8.12918	8.13084	8.14648	8.12038	8.12808	8.13332	8.12725	8.13059	8.09661	8.10169	8.08368	8.10427	8.09212	8.09505	8.10923	8.11576	8.10556	8.11993	8.11147	8.13376	8.10396	8.11439	8.12718	8.12658	8.13798	8.12928	8.13808
0.21475	8.14199	8.16078	8.15435	8.15219	8.11633	8.12707	8.10473	8.11425	8.09606	8.10289	8.09663	8.11388	8.14106	8.13716	8.12023	8.14869	8.12577	8.1213	8.13303	8.1218	8.12536	8.13747	8.09894	8.09499	8.10357	8.09322	8.09735	8.08004	8.10095	8.11171	8.09734	8.10868	8.12268	8.10577	8.12807	8.11388	8.11132	8.13281	8.13776	8.12383	8.13539	8.13527
0.215	8.17278	8.15282	8.13422	8.14048	8.10466	8.12195	8.10062	8.12063	8.10567	8.10904	8.09299	8.11084	8.10956	8.1514	8.12563	8.14365	8.10638	8.13921	8.11854	8.13321	8.12296	8.1478	8.1349	8.10102	8.11274	8.09111	8.08514	8.09646	8.08889	8.10568	8.13421	8.11674	8.12804	8.12015	8.10823	8.12914	8.12056	8.15238	8.12587	8.12444	8.1246	8.1181
0.21525	8.16789	8.17733	8.1492	8.14939	8.12847	8.1388	8.11321	8.11026	8.12032	8.0906	8.09282	8.1111	8.11626	8.14688	8.12763	8.14647	8.12889	8.15305	8.12401	8.1404	8.10531	8.14967	8.12701	8.11137	8.12935	8.08095	8.09971	8.09144	8.10006	8.10987	8.12913	8.11952	8.11564	8.11772	8.10738	8.11173	8.13042	8.1378	8.11941	8.13122	8.12953	8.1144
0.2155	8.14769	8.16168	8.15836	8.13826	8.13142	8.13138	8.10794	8.11138	8.11698	8.08518	8.11284	8.11955	8.12624	8.14474	8.12867	8.1486	8.12844	8.14601	8.13462	8.13962	8.10338	8.13982	8.10884	8.0987	8.13568	8.09032	8.09608	8.10127	8.09792	8.11657	8.13322	8.12804	8.11798	8.10539	8.11854	8.10606	8.11726	8.15319	8.13287	8.13178	8.12634	8.12537
0.21575	8.15588	8.16195	8.15169	8.13594	8.13771	8.11483	8.12938	8.10008	8.10957	8.10446	8.10709	8.1255	8.12697	8.14134	8.12506	8.13206	8.12849	8.13027	8.1362	8.1356	8.12348	8.14431	8.1299	8.10612	8.12881	8.08427	8.11066	8.10653	8.09813	8.10406	8.12139	8.10432	8.10949	8.12198	8.13098	8.10634	8.11457	8.13631	8.13439	8.13342	8.11702	8.10934
0.216	8.16757	8.18426	8.14226	8.13613	8.14863	8.14389	8.1079	8.11958	8.09978	8.09424	8.09274	8.12037	8.12321	8.14557	8.12071	8.13852	8.14317	8.1424	8.13211	8.14027	8.11679	8.14965	8.1082	8.11799	8.11608	8.07393	8.09564	8.10855	8.09113	8.12115	8.10602	8.12767	8.1087	8.10842	8.11908	8.10173	8.11588	8.14106	8.14181	8.12927	8.13429	8.13197
0.21625	8.16122	8.17391	8.14501	8.13269	8.11306	8.1402	8.09457	8.12239	8.11799	8.11672	8.10357	8.12335	8.1118	8.14753	8.13	8.12649	8.1411	8.13083	8.13575	8.14935	8.1349	8.14659	8.11275	8.11034	8.11603	8.08512	8.08644	8.10184	8.08274	8.10537	8.12397	8.11955	8.10479	8.11894	8.13056	8.1129	8.10448	8.12751	8.1351	8.12629	8.12615	8.13884
0.2165	8.13576	8.1595	8.14008	8.14102	8.12227	8.12773	8.09907	8.11967	8.09763	8.09618	8.10158	8.12409	8.12547	8.13592	8.12823	8.15759	8.12383	8.12951	8.15153	8.14771	8.11507	8.1424	8.12286	8.10624	8.12465	8.08541	8.0799	8.10947	8.08694	8.10476	8.11664	8.11389	8.09098	8.10346	8.12214	8.11222	8.11034	8.13948	8.15174	8.12397	8.12357	8.12573
0.21675	8.14661	8.16489	8.14397	8.14353	8.13274	8.13681	8.10074	8.11812	8.10266	8.09703	8.09865	8.10692	8.11999	8.12561	8.11926	8.13811	8.11091	8.13792	8.12897	8.14374	8.12016	8.1441	8.12686	8.10525	8.12418	8.09791	8.09651	8.10156	8.08946	8.10644	8.11114	8.10052	8.11416	8.1145	8.12739	8.125	8.11845	8.14637	8.13993	8.13716	8.14183	8.13791
0.217	8.15353	8.14709	8.17061	8.13598	8.11953	8.11495	8.1107	8.11446	8.11401	8.1084	8.11667	8.1082	8.13521	8.12686	8.10788	8.13859	8.12262	8.11018	8.13188	8.14447	8.13173	8.13469	8.11657	8.09406	8.1222	8.07944	8.09351	8.09581	8.09308	8.11502	8.12332	8.12916	8.10922	8.11034	8.13055	8.1322	8.1068	8.14007	8.14394	8.14159	8.12686	8.12653
0.21725	8.15279	8.16434	8.16161	8.13717	8.11484	8.12317	8.10595	8.11106	8.12297	8.09179	8.08146	8.13149	8.10041	8.13438	8.12436	8.14418	8.13056	8.11061	8.12578	8.12193	8.10769	8.13731	8.11869	8.09294	8.12083	8.08521	8.08362	8.10412	8.09991	8.09467	8.11441	8.10363	8.11253	8.10082	8.14067	8.12899	8.12333	8.13239	8.13507	8.11742	8.13685	8.13195
0.2175	8.15168	8.1643	8.14393	8.14909	8.117	8.12192	8.13768	8.10666	8.10239	8.11368	8.08399	8.11937	8.11067	8.13216	8.11904	8.1379	8.10905	8.12866	8.13383	8.12997	8.10683	8.14245	8.12107	8.09612	8.11704	8.07526	8.09277	8.09369	8.10384	8.10213	8.09067	8.10775	8.10912	8.11343	8.13904	8.11292	8.11113	8.1328	8.12946	8.11733	8.13489	8.12296
0.21775	8.14723	8.1711	8.15773	8.14368	8.12496	8.11841	8.11242	8.1111	8.11795	8.08698	8.09293	8.10394	8.1081	8.14633	8.10897	8.13123	8.1297	8.14034	8.14045	8.1421	8.11178	8.15298	8.12046	8.10254	8.10303	8.07446	8.08847	8.09465	8.08062	8.09736	8.12386	8.11889	8.12646	8.12711	8.12126	8.11211	8.10748	8.14604	8.12934	8.11991	8.11548	8.12775
0.218	8.15201	8.16629	8.15497	8.14455	8.12257	8.12889	8.09465	8.11959	8.11351	8.10638	8.09722	8.11391	8.12808	8.13179	8.12902	8.1328	8.13813	8.13137	8.1219	8.13266	8.13018	8.15309	8.1218	8.09942	8.1208	8.06206	8.08973	8.08533	8.08411	8.09966	8.11766	8.11686	8.11467	8.10531	8.13533	8.11016	8.09983	8.12382	8.1301	8.12051	8.11604	8.12761
0.21825	8.1344	8.15408	8.16103	8.13437	8.12078	8.13116	8.09026	8.11644	8.1096	8.09755	8.07887	8.12204	8.12011	8.14554	8.12751	8.12667	8.1461	8.14677	8.14036	8.13702	8.11817	8.14385	8.11776	8.10535	8.11015	8.08531	8.10469	8.09264	8.09916	8.10376	8.11433	8.12934	8.12291	8.1194	8.13479	8.11062	8.12376	8.14348	8.12606	8.12957	8.12841	8.1314
0.2185	8.1588	8.18343	8.13935	8.13988	8.11532	8.1277	8.10282	8.11862	8.10779	8.10844	8.11703	8.11798	8.12033	8.14393	8.11528	8.1518	8.12395	8.12449	8.14267	8.12775	8.13147	8.1307	8.12006	8.08685	8.11164	8.08141	8.09962	8.11374	8.09288	8.09739	8.12761	8.12957	8.11968	8.12177	8.11921	8.11161	8.11797	8.15035	8.14717	8.15055	8.14173	8.12281
0.21875	8.15141	8.1813	8.14498	8.12966	8.12926	8.13158	8.11166	8.10483	8.1151	8.10355	8.1272	8.09655	8.11679	8.11768	8.11286	8.13906	8.13156	8.14404	8.12392	8.13689	8.12563	8.12977	8.13233	8.08857	8.10601	8.09328	8.10084	8.10318	8.09269	8.09347	8.12543	8.13281	8.10535	8.09746	8.12901	8.10742	8.11947	8.14172	8.13938	8.12356	8.12132	8.12375
0.219	8.16084	8.16204	8.14857	8.13585	8.12929	8.12037	8.10596	8.12155	8.1046	8.09337	8.08813	8.10067	8.12389	8.13476	8.12675	8.14408	8.12438	8.1542	8.14815	8.15269	8.12099	8.14794	8.1095	8.09573	8.10942	8.08591	8.08892	8.09064	8.1108	8.08612	8.12313	8.13701	8.12027	8.09893	8.12733	8.12195	8.12982	8.1427	8.15313	8.12859	8.15648	8.13285
0.21925	8.17408	8.18633	8.1439	8.1541	8.11505	8.12295	8.11147	8.11388	8.11616	8.09556	8.0886	8.12665	8.11512	8.14228	8.11941	8.13522	8.13845	8.14761	8.13308	8.14983	8.12381	8.16025	8.10745	8.10384	8.11883	8.08934	8.10138	8.10599	8.10126	8.10489	8.12032	8.11808	8.1191	8.10814	8.14244	8.112	8.11173	8.13006	8.14021	8.13676	8.14112	8.13182
0.2195	8.16446	8.1718	8.15817	8.15353	8.11902	8.11934	8.11271	8.11965	8.1088	8.09135	8.0969	8.11352	8.12469	8.1372	8.11286	8.13546	8.12809	8.13201	8.13309	8.13448	8.11967	8.15723	8.11688	8.09649	8.11643	8.07611	8.08968	8.09634	8.09837	8.11091	8.10447	8.10275	8.14211	8.11028	8.12504	8.11373	8.1201	8.14599	8.14031	8.12928	8.13318	8.12282
0.21975	8.15787	8.16671	8.15512	8.13201	8.12607	8.1039	8.11086	8.12048	8.11049	8.11036	8.11686	8.12125	8.11002	8.13362	8.12212	8.14074	8.11402	8.14725	8.14754	8.12787	8.12706	8.15798	8.11878	8.09359	8.10996	8.08943	8.09797	8.09058	8.10243	8.10657	8.12896	8.11645	8.12612	8.12057	8.11142	8.12182	8.11312	8.14612	8.14405	8.13592	8.11919	8.13885
0.22	8.1685	8.17191	8.13231	8.13789	8.1252	8.11977	8.10693	8.11936	8.12762	8.09301	8.10919	8.12038	8.13258	8.15087	8.11902	8.12955	8.11171	8.14703	8.14863	8.13529	8.12675	8.13064	8.11971	8.09565	8.13723	8.08291	8.08581	8.10159	8.10369	8.12414	8.11806	8.12001	8.13311	8.11318	8.11373	8.11148	8.11847	8.14542	8.14335	8.1131	8.12421	8.13978
0.22025	8.15202	8.15723	8.149	8.1308	8.11942	8.13813	8.11333	8.11742	8.10639	8.09613	8.08673	8.11061	8.10853	8.13694	8.12148	8.14736	8.14317	8.14292	8.15535	8.13162	8.1125	8.1321	8.12203	8.10393	8.11417	8.08046	8.09636	8.10109	8.08159	8.11934	8.12883	8.11536	8.10718	8.11037	8.1277	8.11441	8.11141	8.13306	8.1392	8.1206	8.12605	8.12933
0.2205	8.14062	8.16417	8.15792	8.14926	8.13561	8.14183	8.10495	8.11679	8.11744	8.10283	8.0974	8.12313	8.11375	8.12909	8.13574	8.14702	8.14435	8.13421	8.14981	8.13536	8.1078	8.14351	8.12185	8.09367	8.14002	8.08235	8.09045	8.08925	8.10112	8.1102	8.12526	8.12283	8.13259	8.11261	8.13741	8.12463	8.11892	8.13532	8.13925	8.1354	8.14182	8.11888
0.22075	8.13822	8.16813	8.15855	8.13915	8.13324	8.12288	8.10019	8.12027	8.11296	8.11006	8.09774	8.10653	8.12762	8.13549	8.12814	8.12145	8.139	8.14084	8.14562	8.13982	8.11678	8.1367	8.11069	8.09844	8.11405	8.09642	8.08193	8.09937	8.09912	8.10104	8.13128	8.1181	8.12128	8.11198	8.13483	8.11581	8.1156	8.14318	8.13979	8.14282	8.15403	8.14063
0.221	8.13449	8.17144	8.16398	8.12954	8.13947	8.14217	8.09379	8.11848	8.104	8.10866	8.07698	8.09419	8.115	8.15199	8.11522	8.13354	8.13556	8.13601	8.13631	8.13115	8.1361	8.13466	8.11215	8.11366	8.12741	8.0802	8.09235	8.10407	8.09068	8.09622	8.09995	8.11684	8.12774	8.1181	8.11238	8.11315	8.1157	8.1673	8.1534	8.13115	8.14883	8.13529
0.22125	8.1542	8.16009	8.15702	8.13144	8.13153	8.12049	8.11018	8.1336	8.11347	8.10901	8.08889	8.0978	8.11839	8.12247	8.13361	8.15011	8.13638	8.13865	8.13223	8.13714	8.13224	8.15729	8.12057	8.09932	8.12331	8.08709	8.07025	8.10421	8.08609	8.09747	8.1133	8.09715	8.12135	8.10707	8.123	8.12157	8.11336	8.14155	8.14225	8.13048	8.1316	8.12632
0.2215	8.16092	8.15594	8.13724	8.15722	8.11352	8.1216	8.11201	8.11409	8.10334	8.10894	8.09499	8.10413	8.11616	8.14267	8.12474	8.14937	8.11612	8.13081	8.14332	8.14305	8.11814	8.14631	8.12927	8.10571	8.1062	8.10223	8.08224	8.08571	8.07568	8.1102	8.12268	8.11846	8.12653	8.11266	8.12348	8.12086	8.10383	8.14504	8.15134	8.12391	8.12304	8.12458
0.22175	8.16533	8.18137	8.1372	8.1478	8.11542	8.12559	8.11317	8.11339	8.12817	8.10473	8.0796	8.10832	8.12531	8.14434	8.13502	8.14668	8.12183	8.13875	8.16329	8.13891	8.11296	8.14664	8.12157	8.09698	8.11369	8.09409	8.09309	8.10203	8.0976	8.10574	8.10452	8.12621	8.12356	8.11299	8.12565	8.09943	8.10889	8.14782	8.14687	8.12477	8.14946	8.13371
0.222	8.15601	8.15923	8.16183	8.14248	8.13641	8.13097	8.12175	8.1029	8.13931	8.11195	8.09766	8.10756	8.13545	8.13994	8.13209	8.14406	8.12911	8.13602	8.14836	8.1403	8.11457	8.13343	8.13283	8.11132	8.10888	8.08511	8.09355	8.10221	8.09488	8.09011	8.11804	8.11974	8.12526	8.11974	8.13075	8.13707	8.10117	8.15298	8.13767	8.13253	8.1325	8.13277
0.22225	8.16592	8.16218	8.15976	8.14659	8.13489	8.12729	8.12271	8.1101	8.12681	8.09371	8.0968	8.1276	8.14883	8.13868	8.12286	8.14489	8.12822	8.14345	8.14941	8.13268	8.12397	8.13455	8.11953	8.09433	8.12453	8.08618	8.09673	8.0929	8.09153	8.0997	8.10273	8.10776	8.13457	8.11271	8.12622	8.12465	8.13364	8.14258	8.13975	8.13359	8.13504	8.12276
0.2225	8.15834	8.16563	8.14664	8.16029	8.13717	8.12982	8.10204	8.1232	8.12298	8.08295	8.08703	8.12186	8.13422	8.13063	8.12894	8.14398	8.10754	8.13378	8.14388	8.14631	8.13232	8.13334	8.13116	8.11356	8.11581	8.08707	8.09327	8.07464	8.09742	8.08992	8.10918	8.12754	8.13622	8.10897	8.12653	8.12243	8.11428	8.14558	8.14616	8.12648	8.13453	8.12552
0.22275	8.14593	8.17292	8.14886	8.1382	8.12259	8.12463	8.11389	8.12612	8.10685	8.09823	8.08742	8.12317	8.12234	8.12238	8.13526	8.13977	8.12983	8.14034	8.13587	8.15026	8.1051	8.15647	8.13096	8.10502	8.11384	8.08808	8.11433	8.0923	8.09501	8.10533	8.11328	8.12693	8.11943	8.11418	8.12324	8.12257	8.12663	8.12723	8.13902	8.13101	8.12872	8.13266
0.223	8.14526	8.14563	8.15519	8.13776	8.13809	8.12034	8.10586	8.11367	8.12194	8.10544	8.07788	8.12461	8.12165	8.13908	8.13251	8.13799	8.1345	8.14544	8.14575	8.14587	8.12907	8.14376	8.12302	8.09144	8.1278	8.08037	8.09384	8.10454	8.08848	8.11251	8.12177	8.12837	8.13222	8.13145	8.13519	8.1161	8.12873	8.1454	8.14617	8.14337	8.13596	8.12162
0.22325	8.14792	8.15985	8.15344	8.14617	8.128	8.12588	8.113	8.10771	8.12018	8.10688	8.09396	8.1137	8.11129	8.14083	8.13993	8.12793	8.1149	8.15022	8.13235	8.14988	8.11389	8.14867	8.11988	8.09932	8.11876	8.08624	8.08854	8.09776	8.09373	8.11826	8.12461	8.11333	8.1204	8.11407	8.11215	8.12171	8.11046	8.1378	8.15149	8.12551	8.1231	8.13399
0.2235	8.14893	8.16781	8.15692	8.14547	8.132	8.1248	8.12679	8.11935	8.11679	8.10164	8.11812	8.12448	8.14462	8.13782	8.11264	8.14402	8.12373	8.14332	8.12674	8.13888	8.11022	8.12636	8.13113	8.10595	8.11724	8.09074	8.10325	8.08028	8.09998	8.10685	8.12792	8.10997	8.13457	8.10625	8.12863	8.11945	8.10958	8.13982	8.14031	8.1365	8.12773	8.1287
0.22375	8.13285	8.17719	8.15647	8.13919	8.13516	8.13293	8.11539	8.10721	8.11771	8.09573	8.10971	8.11686	8.12086	8.1203	8.14105	8.15091	8.12074	8.13625	8.14463	8.13198	8.12451	8.15163	8.1075	8.11351	8.12156	8.09476	8.10276	8.09943	8.09177	8.10535	8.12025	8.14302	8.10878	8.11356	8.13805	8.13348	8.11546	8.13371	8.13515	8.12069	8.13902	8.11439
0.224	8.14795	8.191	8.15338	8.15448	8.11856	8.12627	8.10876	8.10441	8.11703	8.09633	8.10693	8.11304	8.13499	8.13936	8.14559	8.1318	8.13973	8.13662	8.14799	8.1312	8.11647	8.15251	8.11486	8.10645	8.11734	8.0896	8.09164	8.10384	8.09015	8.12829	8.11609	8.12766	8.10564	8.11716	8.12643	8.124	8.12445	8.13616	8.13177	8.13189	8.12977	8.11755
0.22425	8.15219	8.17303	8.15353	8.14066	8.11049	8.1278	8.08754	8.12421	8.11923	8.10067	8.10219	8.10948	8.12993	8.14667	8.11333	8.1449	8.12706	8.12935	8.11771	8.14738	8.12489	8.14363	8.11565	8.10914	8.12031	8.0933	8.09159	8.09868	8.07302	8.11481	8.10859	8.12634	8.10409	8.12236	8.13337	8.12241	8.12415	8.15226	8.13349	8.123	8.13078	8.12072
0.2245	8.15403	8.17291	8.1438	8.13781	8.10192	8.13334	8.1173	8.11294	8.10435	8.10221	8.10159	8.11746	8.11958	8.14404	8.11499	8.15519	8.1273	8.14259	8.14074	8.14415	8.14111	8.13504	8.12998	8.10066	8.12318	8.09186	8.09148	8.08801	8.0739	8.11134	8.10479	8.10925	8.12226	8.1326	8.12683	8.13132	8.11851	8.12848	8.14936	8.12078	8.1363	8.11759
0.22475	8.15599	8.15097	8.14266	8.13796	8.10802	8.11957	8.10271	8.1245	8.12753	8.09761	8.11038	8.11156	8.11837	8.14372	8.1221	8.15652	8.13804	8.13941	8.1475	8.13385	8.1268	8.14041	8.11827	8.10021	8.11429	8.09524	8.09064	8.08889	8.09399	8.10111	8.12355	8.12332	8.11504	8.1215	8.12258	8.11625	8.10902	8.14112	8.14022	8.13758	8.13139	8.12845
0.225	8.14139	8.15994	8.16276	8.15905	8.13225	8.12087	8.10408	8.10929	8.13112	8.0926	8.08606	8.1277	8.13028	8.14792	8.12487	8.14787	8.1404	8.15306	8.1291	8.14037	8.12359	8.14604	8.12492	8.09954	8.11447	8.07517	8.09066	8.10168	8.09364	8.1017	8.11548	8.10987	8.12155	8.10887	8.12818	8.1314	8.11874	8.13924	8.15042	8.12423	8.1291	8.13953
0.22525	8.1582	8.17311	8.16241	8.13911	8.12441	8.13063	8.09913	8.11985	8.11147	8.10422	8.10646	8.10968	8.12567	8.12128	8.12438	8.13261	8.13236	8.13149	8.119	8.12592	8.11732	8.1416	8.11733	8.112	8.11713	8.09502	8.09164	8.10036	8.10212	8.09688	8.1124	8.11627	8.10757	8.11173	8.11647	8.1366	8.11595	8.14505	8.14092	8.1341	8.14714	8.14236
0.2255	8.15442	8.15977	8.14919	8.13382	8.12111	8.11435	8.11829	8.12018	8.11744	8.09809	8.10705	8.1288	8.13163	8.12609	8.12361	8.14465	8.15311	8.13904	8.14309	8.15357	8.12995	8.15196	8.13245	8.08777	8.10703	8.08752	8.09802	8.09552	8.09508	8.1137	8.13082	8.11455	8.12378	8.13128	8.12125	8.12869	8.09396	8.14955	8.12916	8.14288	8.15425	8.12799
0.22575	8.13772	8.17804	8.14424	8.12836	8.10638	8.11937	8.1212	8.12337	8.10054	8.09507	8.09943	8.12673	8.11872	8.1289	8.14296	8.1386	8.13478	8.14118	8.13105	8.14475	8.11578	8.15209	8.13486	8.09721	8.11821	8.09096	8.08888	8.10504	8.09525	8.11526	8.10812	8.12206	8.11751	8.10646	8.11535	8.12562	8.11904	8.1378	8.15322	8.13128	8.15007	8.13587
0.226	8.1555	8.17255	8.15237	8.14667	8.10981	8.15014	8.11177	8.10199	8.11335	8.10912	8.11969	8.11743	8.12854	8.12849	8.12309	8.14559	8.13853	8.13536	8.15243	8.14133	8.12718	8.14741	8.1212	8.10679	8.10564	8.09256	8.10022	8.0999	8.09465	8.12767	8.12662	8.1124	8.13056	8.0924	8.13095	8.10765	8.12191	8.15202	8.13243	8.12483	8.12754	8.13453
0.22625	8.16278	8.18305	8.15234	8.14388	8.13222	8.13924	8.10961	8.09741	8.11449	8.10796	8.12084	8.11915	8.15221	8.11966	8.13825	8.14113	8.13042	8.13635	8.1363	8.14938	8.11589	8.14219	8.11448	8.08739	8.12883	8.0835	8.08504	8.0966	8.11274	8.12012	8.12925	8.11911	8.12474	8.12163	8.14781	8.12117	8.1147	8.14558	8.13831	8.11305	8.13809	8.11145
0.2265	8.14925	8.16598	8.14694	8.14213	8.1254	8.12912	8.10261	8.12196	8.11283	8.10941	8.09043	8.12077	8.12584	8.12993	8.14502	8.14273	8.13291	8.12152	8.13327	8.13953	8.13808	8.15407	8.10627	8.11454	8.12375	8.09151	8.09115	8.08945	8.09865	8.09893	8.12157	8.10143	8.1259	8.12177	8.1161	8.13778	8.11567	8.13102	8.15829	8.14401	8.12792	8.11932
0.22675	8.14561	8.16368	8.16589	8.15675	8.11045	8.11909	8.10386	8.11992	8.12295	8.11582	8.09243	8.12182	8.12393	8.14324	8.11721	8.14021	8.12603	8.1283	8.14901	8.13728	8.1281	8.13493	8.13433	8.09554	8.11098	8.08469	8.0922	8.09892	8.08642	8.09008	8.10859	8.13085	8.12153	8.10884	8.11951	8.1054	8.10742	8.13455	8.14145	8.13851	8.14046	8.13169
0.227	8.12837	8.16281	8.16395	8.13687	8.1049	8.12223	8.10737	8.11694	8.11021	8.10254	8.10569	8.12402	8.11156	8.12731	8.13205	8.13048	8.1347	8.14306	8.14807	8.11349	8.13404	8.14294	8.12647	8.1101	8.11115	8.10366	8.08527	8.08268	8.08982	8.10323	8.10895	8.12327	8.13216	8.11026	8.1404	8.11494	8.12231	8.1435	8.1433	8.15042	8.12964	8.1259
0.22725	8.15052	8.18108	8.15364	8.14721	8.10992	8.1339	8.11351	8.10979	8.12055	8.114	8.09521	8.1233	8.11747	8.14351	8.12161	8.13603	8.11215	8.12821	8.1197	8.12952	8.11565	8.1454	8.12452	8.10722	8.1068	8.09367	8.09107	8.10467	8.09515	8.09553	8.12101	8.11873	8.12768	8.12886	8.11687	8.1105	8.11644	8.13707	8.13967	8.13536	8.13229	8.11529
0.2275	8.15841	8.15673	8.16703	8.1389	8.13348	8.13115	8.11283	8.10985	8.13073	8.10361	8.11254	8.11966	8.11837	8.13273	8.12825	8.1309	8.13101	8.1381	8.12551	8.13972	8.11464	8.14927	8.13485	8.09583	8.13091	8.09449	8.0958	8.09944	8.10535	8.10727	8.11683	8.12099	8.10768	8.12053	8.11484	8.11725	8.12504	8.14392	8.11941	8.12803	8.13827	8.12992
0.22775	8.15562	8.1907	8.13784	8.14261	8.12678	8.11563	8.10934	8.11396	8.11183	8.10517	8.10154	8.11368	8.1251	8.13213	8.11526	8.14812	8.11814	8.14157	8.14286	8.13869	8.13264	8.14387	8.14753	8.09435	8.12525	8.10115	8.08981	8.11512	8.10174	8.10997	8.12443	8.11896	8.11673	8.10379	8.11109	8.12016	8.10233	8.13586	8.14758	8.14008	8.13668	8.12488
0.228	8.17281	8.18969	8.15752	8.14612	8.12789	8.13007	8.10333	8.12837	8.12819	8.09175	8.09668	8.12226	8.12459	8.14008	8.13696	8.13718	8.1241	8.12997	8.12006	8.1486	8.11489	8.13535	8.11243	8.105	8.12231	8.10619	8.11132	8.11023	8.08916	8.09899	8.12455	8.13039	8.11635	8.09316	8.11831	8.13319	8.10777	8.14929	8.15312	8.12596	8.13187	8.12661
0.22825	8.14705	8.19096	8.14955	8.13296	8.1222	8.12871	8.11343	8.11986	8.12182	8.09947	8.08759	8.12245	8.13388	8.14236	8.12403	8.15442	8.13203	8.14534	8.13951	8.14989	8.12306	8.15216	8.11748	8.10162	8.11534	8.09988	8.09331	8.10552	8.09546	8.09261	8.12506	8.12446	8.13404	8.10835	8.13079	8.13167	8.12123	8.13373	8.13345	8.12529	8.11809	8.13097
0.2285	8.16138	8.16903	8.15014	8.15686	8.13587	8.13384	8.1152	8.12196	8.12272	8.11662	8.10393	8.12707	8.12698	8.13332	8.12907	8.15013	8.11872	8.13343	8.14039	8.1442	8.11762	8.16436	8.13116	8.09586	8.10276	8.09615	8.08866	8.09466	8.09666	8.10239	8.12096	8.11626	8.1189	8.10556	8.13344	8.12206	8.12118	8.12564	8.13673	8.12707	8.11767	8.12691
0.22875	8.16006	8.17194	8.16577	8.16259	8.1279	8.14167	8.10167	8.14106	8.118	8.10775	8.08833	8.12614	8.11423	8.13907	8.10879	8.14038	8.11879	8.14193	8.13904	8.11559	8.12196	8.1492	8.13365	8.10968	8.11689	8.09031	8.0913	8.10392	8.10043	8.1119	8.12745	8.12507	8.11213	8.1085	8.11263	8.11366	8.11824	8.13286	8.13526	8.15036	8.13567	8.12613
0.229	8.13895	8.169	8.15728	8.14802	8.11189	8.1247	8.13019	8.11296	8.10707	8.09887	8.11219	8.10272	8.12051	8.12337	8.11358	8.11558	8.14235	8.13085	8.14004	8.12338	8.11808	8.15038	8.11906	8.09199	8.12284	8.07691	8.10042	8.0904	8.0938	8.109	8.12816	8.12858	8.1177	8.09406	8.13374	8.10847	8.12156	8.14774	8.12478	8.13906	8.13237	8.1335
0.22925	8.14919	8.1585	8.15024	8.14884	8.12224	8.1214	8.12393	8.11132	8.13192	8.0983	8.11525	8.1213	8.1428	8.13481	8.12957	8.13242	8.14224	8.12443	8.14221	8.14021	8.10396	8.16077	8.11774	8.09962	8.1166	8.08877	8.09819	8.09067	8.10374	8.11179	8.12443	8.1366	8.12541	8.09315	8.12074	8.11778	8.09675	8.15081	8.13688	8.12578	8.12878	8.13932
0.2295	8.16242	8.15411	8.15842	8.15205	8.1305	8.14202	8.10092	8.13345	8.12498	8.11102	8.11172	8.12346	8.13271	8.13277	8.12259	8.1498	8.11098	8.15115	8.13286	8.14255	8.11806	8.13557	8.13066	8.10193	8.11204	8.09657	8.10105	8.08642	8.09259	8.09611	8.12134	8.1301	8.11724	8.10975	8.12816	8.11201	8.12857	8.1403	8.12646	8.12076	8.12167	8.13414
0.22975	8.15547	8.15454	8.15701	8.13509	8.12694	8.13005	8.0996	8.11908	8.11698	8.09754	8.10636	8.11848	8.12257	8.14299	8.1255	8.13626	8.14956	8.13916	8.15005	8.12469	8.12265	8.15305	8.12528	8.10773	8.13084	8.07702	8.08572	8.10856	8.09763	8.10001	8.13086	8.12733	8.11605	8.11421	8.12762	8.11533	8.11751	8.1508	8.13153	8.12633	8.13431	8.12969
0.23	8.1523	8.17676	8.15366	8.12582	8.12842	8.123	8.1121	8.12485	8.11391	8.10823	8.10784	8.1152	8.13395	8.14535	8.12934	8.15374	8.14354	8.14508	8.14811	8.13723	8.1202	8.14719	8.12879	8.08205	8.13479	8.07618	8.09244	8.10564	8.09353	8.09747	8.10112	8.12089	8.12623	8.10836	8.14675	8.12487	8.11523	8.1606	8.14414	8.13412	8.1353	8.12235
0.23025	8.16333	8.17921	8.15614	8.15357	8.10269	8.1323	8.12935	8.12127	8.11623	8.11947	8.09748	8.12075	8.12178	8.13403	8.12466	8.14451	8.13426	8.13942	8.14839	8.14773	8.12605	8.13579	8.13374	8.09772	8.12736	8.08765	8.09298	8.09371	8.10216	8.10225	8.10764	8.12379	8.11811	8.10916	8.13893	8.1186	8.12944	8.15092	8.14102	8.12741	8.13321	8.1317
0.2305	8.15359	8.1698	8.14311	8.14086	8.11692	8.13578	8.13083	8.11793	8.11447	8.10467	8.09239	8.11298	8.13428	8.14987	8.13636	8.14345	8.13	8.13915	8.13475	8.16492	8.1316	8.14761	8.1158	8.10174	8.10799	8.08724	8.09535	8.11562	8.09885	8.10425	8.11046	8.1302	8.11306	8.12323	8.12363	8.11707	8.10569	8.12961	8.13816	8.11592	8.12895	8.12906
0.23075	8.15912	8.16469	8.17401	8.14941	8.12689	8.13168	8.11875	8.1236	8.12494	8.09925	8.08722	8.13445	8.12283	8.14572	8.12633	8.15974	8.11888	8.13987	8.14217	8.14458	8.11991	8.14212	8.12035	8.09846	8.11919	8.08389	8.10724	8.10683	8.10704	8.111	8.11087	8.11886	8.13422	8.12149	8.12776	8.12154	8.11714	8.11948	8.13671	8.12149	8.13762	8.12646
0.231	8.16043	8.17415	8.16166	8.14439	8.12343	8.14206	8.1158	8.11161	8.11784	8.11589	8.09069	8.11664	8.12776	8.13779	8.13282	8.14579	8.14216	8.14698	8.12999	8.1446	8.12727	8.16615	8.12027	8.11443	8.1071	8.08984	8.09474	8.09696	8.10981	8.09486	8.11612	8.12536	8.13095	8.11441	8.1235	8.12597	8.11104	8.13047	8.15401	8.13679	8.12545	8.12293
0.23125	8.17303	8.17573	8.17003	8.13785	8.11549	8.14048	8.10869	8.11444	8.10275	8.08847	8.11447	8.11939	8.12728	8.1302	8.10837	8.1333	8.13816	8.13443	8.13795	8.13349	8.12981	8.14297	8.13735	8.10315	8.12151	8.09927	8.1012	8.10175	8.10042	8.12472	8.11353	8.14766	8.11517	8.10173	8.12719	8.12417	8.10851	8.15499	8.12562	8.1356	8.13293	8.13535
0.2315	8.17238	8.16709	8.1592	8.13528	8.10769	8.12528	8.12919	8.11854	8.09919	8.09457	8.09221	8.1066	8.13128	8.14967	8.13034	8.14225	8.123	8.13463	8.15472	8.1253	8.1112	8.17108	8.12613	8.11349	8.13171	8.10186	8.09719	8.0993	8.07852	8.11122	8.12298	8.12946	8.12976	8.12023	8.11694	8.12057	8.13441	8.14886	8.1335	8.12921	8.12657	8.11816
0.23175	8.15392	8.16705	8.16231	8.14735	8.12535	8.11324	8.1131	8.1186	8.12223	8.09632	8.08603	8.1179	8.12988	8.14311	8.1283	8.13837	8.1287	8.13626	8.13365	8.13586	8.14286	8.13885	8.11531	8.09853	8.11589	8.0855	8.08886	8.08517	8.08842	8.1178	8.12868	8.12827	8.13124	8.12525	8.12397	8.13034	8.11552	8.13988	8.13161	8.11225	8.1439	8.12553
0.232	8.1515	8.16385	8.14884	8.14751	8.12665	8.11864	8.09077	8.12059	8.10769	8.10735	8.11697	8.11158	8.1486	8.14277	8.1316	8.14879	8.11791	8.14605	8.14799	8.14728	8.10898	8.14219	8.12965	8.10339	8.10878	8.08169	8.08482	8.11768	8.09346	8.09816	8.13462	8.13676	8.11843	8.12255	8.13354	8.12064	8.13803	8.13299	8.13246	8.12001	8.14307	8.1186
0.23225	8.16209	8.17662	8.16226	8.13594	8.1141	8.1276	8.11248	8.12014	8.10427	8.10499	8.11246	8.1118	8.13502	8.12978	8.12444	8.14725	8.11267	8.14434	8.15127	8.14753	8.10551	8.14185	8.13012	8.09982	8.10391	8.10094	8.09494	8.1123	8.10007	8.09148	8.11198	8.12417	8.12333	8.13122	8.12307	8.13004	8.12764	8.14224	8.14074	8.13317	8.12987	8.12496
0.2325	8.16153	8.17589	8.15951	8.1391	8.10572	8.12802	8.12306	8.10688	8.11612	8.09334	8.10715	8.12711	8.14046	8.14208	8.12293	8.13273	8.14891	8.15261	8.15059	8.13033	8.12068	8.14711	8.12186	8.09294	8.13586	8.08269	8.09952	8.09976	8.10225	8.09651	8.1274	8.12041	8.12933	8.11048	8.13084	8.13689	8.12683	8.15227	8.14946	8.13815	8.13371	8.13636
0.23275	8.16019	8.1667	8.16681	8.15466	8.12497	8.12981	8.1205	8.13487	8.10972	8.12429	8.09291	8.11255	8.11488	8.13248	8.12216	8.15236	8.1388	8.1367	8.1469	8.13372	8.12285	8.15869	8.11507	8.11184	8.1249	8.10392	8.09839	8.10943	8.09978	8.10337	8.12092	8.11863	8.13433	8.10411	8.12293	8.11461	8.12506	8.14526	8.13898	8.12336	8.13503	8.12072
0.233	8.16842	8.17854	8.18292	8.14693	8.14821	8.11486	8.10078	8.1075	8.10536	8.10932	8.10546	8.12217	8.12329	8.14705	8.1344	8.14737	8.12148	8.15615	8.14102	8.12497	8.1103	8.13995	8.13311	8.10799	8.13518	8.11936	8.08002	8.10058	8.07408	8.11159	8.12011	8.11026	8.1252	8.11633	8.1577	8.11048	8.12006	8.15317	8.1438	8.13496	8.15141	8.11703
0.23325	8.16571	8.15969	8.15543	8.14324	8.12433	8.12422	8.12669	8.11921	8.10915	8.12078	8.09483	8.11444	8.12269	8.14044	8.10162	8.12451	8.1392	8.13724	8.13596	8.13983	8.11339	8.13861	8.11958	8.10335	8.12205	8.09686	8.08501	8.11738	8.0825	8.10938	8.11572	8.12066	8.13226	8.11819	8.13857	8.1282	8.10675	8.1542	8.14255	8.1323	8.137	8.14077
0.2335	8.17149	8.16077	8.15659	8.14342	8.14352	8.13647	8.12858	8.107	8.11288	8.10381	8.1046	8.12489	8.11231	8.13207	8.13165	8.1559	8.13117	8.14623	8.14105	8.14415	8.13408	8.15029	8.12924	8.09664	8.11847	8.08825	8.09925	8.1135	8.09322	8.11154	8.11229	8.11838	8.11543	8.1138	8.12641	8.12743	8.11539	8.12717	8.13429	8.13646	8.13692	8.13596
0.23375	8.16601	8.17522	8.15277	8.14637	8.11441	8.11566	8.12215	8.10452	8.10872	8.10434	8.10782	8.11961	8.11885	8.14743	8.1421	8.14135	8.13136	8.14189	8.14721	8.14309	8.13974	8.15218	8.129	8.11072	8.1236	8.08525	8.09589	8.11547	8.09937	8.11104	8.11703	8.11588	8.12796	8.11248	8.13109	8.13176	8.1243	8.12957	8.13094	8.12279	8.14318	8.11775
0.234	8.15189	8.1561	8.16815	8.14101	8.12239	8.1175	8.12591	8.12501	8.10436	8.11056	8.11179	8.12085	8.13588	8.12894	8.13192	8.13993	8.12865	8.14834	8.14382	8.15504	8.1344	8.14762	8.12867	8.12446	8.13066	8.08375	8.09269	8.10412	8.09802	8.11215	8.11346	8.13058	8.13134	8.10998	8.13877	8.11808	8.1225	8.14044	8.12789	8.12289	8.13795	8.13019
0.23425	8.14793	8.17663	8.16032	8.13791	8.13162	8.13267	8.09754	8.1273	8.11255	8.11545	8.10687	8.09918	8.11415	8.1377	8.12777	8.14597	8.1386	8.14418	8.14416	8.15186	8.11137	8.15156	8.11394	8.12356	8.1229	8.09386	8.09127	8.10019	8.10028	8.11509	8.12834	8.1212	8.12952	8.11335	8.1277	8.12682	8.10397	8.14878	8.1351	8.14413	8.13322	8.13076
0.2345	8.15463	8.18978	8.16293	8.14505	8.13399	8.1243	8.13499	8.11823	8.12089	8.10483	8.09737	8.12683	8.12829	8.16	8.11207	8.13818	8.13712	8.15364	8.11979	8.14581	8.13827	8.1522	8.12605	8.11866	8.11497	8.08073	8.08816	8.09951	8.11263	8.11981	8.10176	8.12854	8.11513	8.10687	8.12762	8.11749	8.10981	8.14832	8.15007	8.13699	8.13224	8.12283
0.23475	8.12973	8.16872	8.1571	8.14827	8.12326	8.12718	8.12133	8.11268	8.1166	8.10157	8.10639	8.11373	8.12459	8.13353	8.13436	8.14311	8.12785	8.14796	8.14093	8.14894	8.1238	8.14507	8.12885	8.10971	8.12477	8.10148	8.10749	8.10315	8.1066	8.11278	8.12767	8.12793	8.12833	8.10028	8.12026	8.11999	8.12155	8.15354	8.14519	8.12775	8.13514	8.13117
0.235	8.15968	8.16886	8.16296	8.14462	8.12634	8.11436	8.11119	8.11601	8.13107	8.09521	8.10173	8.119	8.11658	8.15596	8.1199	8.15676	8.1432	8.16558	8.13462	8.13236	8.11955	8.11792	8.13224	8.10647	8.10048	8.10628	8.10804	8.10936	8.09942	8.10902	8.1187	8.13196	8.11184	8.10921	8.14746	8.11496	8.12062	8.14277	8.1382	8.12266	8.14007	8.151
0.23525	8.16598	8.16747	8.14217	8.16511	8.11871	8.1212	8.10798	8.11921	8.13742	8.11109	8.10219	8.11269	8.11411	8.14317	8.13032	8.15316	8.13639	8.15182	8.14389	8.12029	8.13929	8.13379	8.13143	8.09661	8.12282	8.09853	8.11237	8.0945	8.08961	8.10224	8.11436	8.13065	8.10994	8.10438	8.1428	8.11931	8.11378	8.14463	8.1431	8.12924	8.12384	8.14433
0.2355	8.13998	8.1956	8.14595	8.14909	8.1121	8.14431	8.10803	8.11307	8.12411	8.1012	8.11159	8.12445	8.1384	8.14369	8.1198	8.12932	8.1339	8.15442	8.144	8.13085	8.11117	8.15429	8.13083	8.10869	8.12573	8.08894	8.08887	8.11117	8.09677	8.09342	8.10409	8.12367	8.12468	8.1125	8.12771	8.12607	8.12613	8.14783	8.15345	8.14238	8.12652	8.13775
0.23575	8.15507	8.18969	8.14722	8.14662	8.107	8.12809	8.11421	8.11355	8.12342	8.11778	8.1018	8.13068	8.13269	8.1477	8.12742	8.14252	8.13936	8.14727	8.14655	8.13999	8.1133	8.15126	8.13023	8.10809	8.11686	8.09663	8.09723	8.09937	8.09286	8.11489	8.12126	8.10702	8.12055	8.11165	8.13211	8.1217	8.1057	8.14973	8.15049	8.13889	8.12766	8.12659
0.236	8.14618	8.16938	8.14311	8.15207	8.12253	8.13342	8.13905	8.12421	8.12153	8.09843	8.09314	8.12791	8.13131	8.14679	8.1253	8.14504	8.12458	8.14661	8.14204	8.14406	8.13584	8.14038	8.11705	8.11232	8.11864	8.08663	8.11236	8.09927	8.10146	8.12518	8.12856	8.12924	8.1125	8.11777	8.14221	8.13813	8.10556	8.15207	8.13681	8.14183	8.13333	8.11864
0.23625	8.16273	8.15408	8.14603	8.16028	8.12418	8.13794	8.13296	8.12789	8.12376	8.09705	8.09199	8.12048	8.14135	8.15188	8.1251	8.14738	8.12358	8.14431	8.13531	8.14483	8.12613	8.1503	8.12992	8.1176	8.1154	8.09971	8.10312	8.12232	8.09082	8.13601	8.12877	8.13285	8.11252	8.12124	8.12698	8.11685	8.12458	8.14517	8.15263	8.11511	8.13795	8.13935
0.2365	8.16539	8.16866	8.15871	8.15875	8.11553	8.13268	8.12455	8.12424	8.12026	8.1108	8.11767	8.12515	8.13538	8.13412	8.1192	8.14555	8.13066	8.14803	8.13363	8.14578	8.13649	8.14536	8.1294	8.09683	8.12017	8.0747	8.09565	8.10739	8.10221	8.10996	8.12295	8.09825	8.1263	8.12236	8.13894	8.1334	8.13464	8.14362	8.13033	8.13169	8.1387	8.11981
0.23675	8.15215	8.16507	8.15777	8.14766	8.12598	8.1425	8.12133	8.12832	8.11035	8.10311	8.11121	8.12784	8.13522	8.14517	8.13254	8.15186	8.1276	8.12881	8.1426	8.12915	8.12477	8.14791	8.14233	8.0997	8.13386	8.08854	8.08957	8.10313	8.08696	8.11403	8.1246	8.1133	8.10814	8.11875	8.11974	8.12199	8.11129	8.14503	8.12581	8.14648	8.12436	8.128
0.237	8.15759	8.15834	8.16374	8.14165	8.10492	8.14661	8.11544	8.1297	8.10922	8.10675	8.10937	8.12417	8.13672	8.14244	8.13262	8.14444	8.13158	8.12387	8.13134	8.17472	8.13577	8.15202	8.13051	8.10049	8.12653	8.10906	8.09066	8.10604	8.09187	8.10449	8.12668	8.12356	8.12337	8.10491	8.1284	8.13212	8.12743	8.13952	8.13535	8.13798	8.12706	8.13657
0.23725	8.13844	8.15069	8.16232	8.12465	8.12145	8.13783	8.11726	8.12739	8.13493	8.10243	8.10487	8.13996	8.14151	8.13596	8.117	8.14325	8.11307	8.14272	8.15282	8.14413	8.13256	8.15531	8.14303	8.10606	8.11014	8.08989	8.10814	8.10778	8.08215	8.11656	8.12032	8.12129	8.11626	8.10998	8.13992	8.13814	8.11579	8.15588	8.13953	8.15269	8.12159	8.12944
0.2375	8.16346	8.1609	8.15859	8.14484	8.12054	8.13613	8.11217	8.11857	8.12354	8.11319	8.10056	8.11975	8.13723	8.13799	8.13173	8.14402	8.12742	8.14735	8.13208	8.14383	8.12482	8.14593	8.13657	8.08412	8.12583	8.11936	8.09424	8.11959	8.09711	8.10521	8.11872	8.13531	8.11629	8.12786	8.1208	8.12048	8.11772	8.15858	8.13346	8.12258	8.13616	8.13404
0.23775	8.16935	8.1698	8.14992	8.13685	8.12288	8.13363	8.10727	8.13087	8.14454	8.11833	8.09164	8.12809	8.13768	8.14825	8.11538	8.14609	8.12295	8.14044	8.13993	8.13381	8.11406	8.14394	8.12511	8.10298	8.14085	8.07847	8.11404	8.10632	8.07477	8.11997	8.1219	8.12465	8.1258	8.12111	8.14293	8.13559	8.11523	8.12835	8.1444	8.10984	8.12347	8.15866
0.238	8.15536	8.18797	8.17011	8.13936	8.12937	8.11948	8.11943	8.11584	8.13176	8.11322	8.10798	8.12114	8.14513	8.14126	8.13077	8.14592	8.14884	8.14433	8.13585	8.13898	8.12612	8.1594	8.14177	8.1016	8.13154	8.09981	8.09437	8.09104	8.09773	8.09646	8.12213	8.12992	8.12596	8.11022	8.11687	8.11105	8.12318	8.14857	8.14351	8.14374	8.12669	8.13527
0.23825	8.14864	8.19851	8.16127	8.14139	8.12539	8.13951	8.12186	8.12216	8.12015	8.11568	8.10296	8.11348	8.13615	8.14156	8.13377	8.14395	8.13755	8.14931	8.13939	8.16019	8.12787	8.13979	8.10886	8.10342	8.11348	8.08549	8.09858	8.1179	8.09203	8.09968	8.12032	8.12434	8.12135	8.12709	8.12724	8.13023	8.11352	8.14837	8.15446	8.13024	8.13847	8.1222
0.2385	8.15788	8.17694	8.14605	8.14118	8.13414	8.1352	8.1147	8.12449	8.12815	8.108	8.1137	8.11842	8.12258	8.13398	8.12689	8.13059	8.13441	8.15331	8.13758	8.1412	8.14529	8.14734	8.10838	8.10437	8.11826	8.09769	8.09895	8.10358	8.09091	8.10647	8.11799	8.11912	8.12983	8.11685	8.13797	8.12067	8.1236	8.14511	8.14299	8.1355	8.12156	8.13315
0.23875	8.15612	8.17569	8.14535	8.14255	8.13594	8.14383	8.11195	8.11306	8.13508	8.10407	8.11191	8.12724	8.12664	8.13593	8.11854	8.13859	8.12358	8.12813	8.14585	8.15049	8.13321	8.14443	8.12516	8.10733	8.121	8.07546	8.10455	8.09022	8.08554	8.11645	8.11785	8.13769	8.1296	8.12292	8.12693	8.12946	8.11377	8.15548	8.12368	8.14278	8.12493	8.13693
0.239	8.17427	8.18161	8.16954	8.13439	8.12857	8.13366	8.10909	8.12438	8.12627	8.10478	8.10991	8.11172	8.12606	8.14141	8.12372	8.14082	8.12842	8.14411	8.14273	8.1146	8.13159	8.16011	8.14054	8.10784	8.12444	8.09351	8.11405	8.11235	8.09615	8.11614	8.11944	8.13145	8.12193	8.11832	8.12589	8.11685	8.12337	8.13537	8.13531	8.13465	8.14307	8.13868
0.23925	8.16743	8.17902	8.16607	8.1348	8.12927	8.13683	8.1124	8.11792	8.12003	8.09646	8.10692	8.12104	8.13045	8.13305	8.1319	8.15094	8.11495	8.14317	8.15478	8.14483	8.13216	8.14895	8.12825	8.11547	8.11977	8.0973	8.10606	8.11483	8.10138	8.1131	8.11374	8.13553	8.11578	8.11978	8.12689	8.11754	8.12144	8.14224	8.14828	8.13504	8.14546	8.13288
0.2395	8.16287	8.1679	8.17647	8.1511	8.11991	8.14461	8.1084	8.12492	8.10567	8.10302	8.09807	8.13834	8.11599	8.13438	8.13269	8.15573	8.13173	8.15759	8.1529	8.13813	8.125	8.14842	8.11773	8.10345	8.12424	8.07394	8.09052	8.10822	8.09347	8.10563	8.13656	8.13356	8.11169	8.12105	8.1355	8.13568	8.11468	8.15088	8.16607	8.12528	8.13678	8.13102
0.23975	8.1694	8.16361	8.15517	8.14114	8.14228	8.13346	8.12554	8.12865	8.11573	8.10788	8.10005	8.11887	8.118	8.13847	8.11419	8.17412	8.13462	8.1385	8.13592	8.12444	8.13487	8.15379	8.12294	8.10285	8.12278	8.10001	8.11229	8.10383	8.09752	8.10128	8.13022	8.12704	8.11237	8.12851	8.12847	8.12364	8.11102	8.15488	8.14019	8.13685	8.1223	8.12852
0.24	8.16656	8.17443	8.16767	8.15806	8.12268	8.12717	8.11659	8.12975	8.11946	8.13031	8.1069	8.13962	8.13148	8.13681	8.11247	8.14646	8.1372	8.14316	8.14915	8.12994	8.14155	8.1395	8.10239	8.11051	8.12849	8.11439	8.1107	8.09471	8.09764	8.11408	8.13939	8.13372	8.13073	8.11024	8.13241	8.11702	8.11651	8.14004	8.15184	8.14028	8.13853	8.14077
0.24025	8.16468	8.18246	8.16655	8.13002	8.13502	8.13424	8.11187	8.13482	8.10623	8.12212	8.10195	8.14366	8.12495	8.12119	8.11733	8.1455	8.14508	8.14679	8.14088	8.12978	8.13413	8.15296	8.12725	8.10699	8.11867	8.1019	8.10965	8.11588	8.10125	8.1039	8.12786	8.13522	8.14174	8.12097	8.12348	8.1342	8.10815	8.15481	8.15784	8.11799	8.14331	8.1398
0.2405	8.15967	8.18198	8.17284	8.1388	8.11673	8.11956	8.09869	8.1153	8.11005	8.10086	8.10967	8.13509	8.14107	8.12786	8.13037	8.13514	8.11593	8.14492	8.13072	8.15057	8.13837	8.149	8.14165	8.08967	8.12067	8.0806	8.0809	8.12164	8.10589	8.10685	8.11572	8.13944	8.11496	8.13005	8.13299	8.12792	8.1169	8.14038	8.15184	8.14524	8.12815	8.14503
0.24075	8.17339	8.17561	8.17058	8.12787	8.12294	8.12973	8.11189	8.12262	8.10351	8.11313	8.11531	8.13347	8.1178	8.13992	8.13161	8.14977	8.13955	8.144	8.14213	8.15606	8.13132	8.15202	8.14298	8.10815	8.12624	8.09896	8.09041	8.11199	8.10044	8.1126	8.11418	8.13151	8.11168	8.11717	8.12467	8.13498	8.1216	8.14474	8.14511	8.15538	8.13721	8.12551
0.241	8.16154	8.16778	8.16938	8.13004	8.138	8.12413	8.12392	8.12232	8.11914	8.10248	8.1016	8.12079	8.11518	8.13765	8.11674	8.1487	8.12146	8.14492	8.14236	8.15851	8.11178	8.16226	8.12701	8.11063	8.12009	8.09286	8.11029	8.10319	8.08354	8.1119	8.12992	8.13006	8.11798	8.11497	8.12063	8.13296	8.12112	8.13578	8.14085	8.13044	8.11961	8.1222
0.24125	8.16401	8.18587	8.16167	8.14873	8.1313	8.13173	8.13351	8.11918	8.11161	8.10351	8.13296	8.12627	8.12276	8.14715	8.11614	8.13841	8.13068	8.14138	8.13349	8.14133	8.12581	8.1535	8.1284	8.10034	8.12799	8.09468	8.08694	8.10472	8.0899	8.11489	8.11705	8.13036	8.1133	8.12032	8.11736	8.12742	8.11504	8.14156	8.12748	8.13881	8.15635	8.11551
0.2415	8.14563	8.1712	8.15181	8.14625	8.13426	8.13795	8.1034	8.11935	8.12581	8.09669	8.12189	8.12435	8.12825	8.13733	8.1396	8.14685	8.13051	8.13938	8.15152	8.14473	8.11681	8.15251	8.13632	8.118	8.11577	8.08931	8.11712	8.09309	8.08856	8.12375	8.12374	8.1292	8.1226	8.12217	8.14289	8.13953	8.13361	8.14233	8.14595	8.14345	8.13769	8.12746
0.24175	8.15346	8.19318	8.14236	8.14677	8.13027	8.12199	8.10151	8.11872	8.12239	8.10113	8.10332	8.13195	8.12951	8.14452	8.13291	8.1582	8.13554	8.14765	8.15774	8.14958	8.12518	8.13985	8.13927	8.09965	8.10743	8.10666	8.11304	8.09501	8.10091	8.11869	8.10036	8.123	8.12386	8.12142	8.13563	8.13089	8.13527	8.14376	8.14228	8.12318	8.1315	8.13118
0.242	8.15127	8.16825	8.15405	8.14794	8.12705	8.13027	8.12936	8.11378	8.12634	8.09818	8.12203	8.11682	8.119	8.14153	8.13212	8.14991	8.13817	8.1395	8.14223	8.14124	8.12352	8.14507	8.13414	8.10981	8.13574	8.10696	8.11431	8.09758	8.09788	8.11073	8.12586	8.12033	8.11031	8.11377	8.1194	8.1254	8.12205	8.15371	8.14391	8.14517	8.14368	8.12882
0.24225	8.15305	8.16571	8.1673	8.13711	8.13741	8.13603	8.1261	8.11963	8.11992	8.10639	8.0969	8.1245	8.11309	8.14804	8.13992	8.13273	8.13749	8.12806	8.15223	8.13824	8.1257	8.15315	8.13886	8.09461	8.10563	8.09098	8.11309	8.08218	8.1058	8.10359	8.12523	8.13047	8.1104	8.11812	8.11734	8.14064	8.1262	8.15252	8.14656	8.1379	8.15127	8.13774
0.2425	8.18322	8.16791	8.1581	8.13919	8.12056	8.12558	8.12036	8.12792	8.10824	8.12005	8.11582	8.11922	8.12215	8.13276	8.11797	8.1251	8.13332	8.14111	8.14688	8.15757	8.10373	8.14277	8.13657	8.10624	8.11671	8.11707	8.09947	8.10651	8.10488	8.11026	8.13113	8.12587	8.14489	8.1203	8.12833	8.14028	8.11387	8.14247	8.1426	8.14801	8.13983	8.13151
0.24275	8.16261	8.17742	8.15724	8.1421	8.13539	8.14329	8.12162	8.12865	8.11213	8.10399	8.11241	8.1143	8.12704	8.12321	8.10749	8.15089	8.13542	8.12374	8.13483	8.17071	8.13385	8.14877	8.11893	8.10833	8.12909	8.10121	8.08392	8.10475	8.11189	8.10419	8.13224	8.12243	8.13487	8.12916	8.11205	8.13007	8.11371	8.15699	8.1357	8.14033	8.13502	8.14682
0.243	8.15651	8.16289	8.16283	8.16145	8.12953	8.13643	8.13076	8.11354	8.11008	8.10094	8.10855	8.12535	8.126	8.1405	8.14247	8.1735	8.14536	8.1356	8.13243	8.15703	8.1161	8.15032	8.13085	8.08961	8.13054	8.08949	8.08135	8.08836	8.0923	8.11007	8.12279	8.12428	8.13074	8.12061	8.11391	8.12957	8.12776	8.1409	8.14885	8.13679	8.13889	8.13
0.24325	8.16123	8.16658	8.1661	8.14386	8.13862	8.12475	8.11914	8.12806	8.11411	8.1182	8.09743	8.12027	8.11678	8.14216	8.13482	8.14915	8.11585	8.13958	8.14034	8.15022	8.13458	8.13866	8.11689	8.09053	8.11927	8.08735	8.09713	8.08704	8.09595	8.11848	8.11847	8.12149	8.1319	8.11024	8.12198	8.1161	8.13269	8.15022	8.14403	8.14098	8.12895	8.12372
0.2435	8.15677	8.17789	8.1752	8.14307	8.11731	8.13077	8.1159	8.12021	8.11458	8.12102	8.10427	8.11766	8.12547	8.15235	8.13756	8.13913	8.12313	8.14041	8.14765	8.1573	8.13663	8.14334	8.12003	8.10875	8.13032	8.07991	8.09493	8.10234	8.09114	8.11631	8.12308	8.1407	8.10916	8.13948	8.11823	8.13124	8.13668	8.14775	8.15111	8.14081	8.14769	8.11416
0.24375	8.15282	8.17117	8.15974	8.1518	8.13125	8.12715	8.10071	8.11734	8.12835	8.12177	8.10424	8.12727	8.11668	8.15093	8.12904	8.1383	8.13512	8.14801	8.16054	8.1543	8.12561	8.14952	8.13211	8.10453	8.11058	8.09404	8.10911	8.09462	8.10368	8.12742	8.11805	8.12583	8.11804	8.11648	8.12762	8.11472	8.12132	8.13308	8.1458	8.12273	8.15515	8.12144
0.244	8.15003	8.16867	8.16659	8.14374	8.13794	8.12195	8.11158	8.1267	8.10929	8.11924	8.12746	8.1192	8.13041	8.14374	8.13041	8.14876	8.13697	8.14672	8.14801	8.13668	8.13207	8.15583	8.13629	8.11003	8.11126	8.08895	8.10177	8.10829	8.11389	8.09567	8.11286	8.14282	8.12179	8.12379	8.14429	8.1164	8.11051	8.14519	8.13269	8.13144	8.13475	8.13589
0.24425	8.14532	8.16596	8.15691	8.14466	8.12757	8.14357	8.11891	8.11922	8.10276	8.12466	8.11215	8.10717	8.13262	8.14124	8.11662	8.14448	8.13823	8.14346	8.14682	8.15051	8.13025	8.14286	8.12678	8.12146	8.11972	8.10983	8.10119	8.10612	8.08602	8.08762	8.1223	8.12566	8.12085	8.12055	8.126	8.12391	8.10946	8.14439	8.12831	8.12451	8.12739	8.12495
0.2445	8.16506	8.17818	8.14803	8.12914	8.12585	8.13355	8.12278	8.12819	8.10649	8.11112	8.1186	8.10835	8.11934	8.15537	8.12306	8.13404	8.14191	8.13344	8.1415	8.15052	8.12477	8.1413	8.12675	8.10921	8.12032	8.09607	8.09469	8.10174	8.09943	8.12541	8.11564	8.11186	8.1136	8.12532	8.12809	8.11179	8.11706	8.15608	8.14058	8.12938	8.13785	8.14651
0.24475	8.16531	8.17279	8.16207	8.14036	8.14664	8.12952	8.11521	8.13016	8.11833	8.11734	8.11223	8.12625	8.13787	8.11742	8.12277	8.13844	8.13525	8.14116	8.12827	8.14806	8.12286	8.13928	8.11579	8.12917	8.12907	8.10274	8.09272	8.11125	8.09333	8.12414	8.10925	8.12397	8.11634	8.11481	8.12259	8.12933	8.12807	8.13506	8.14609	8.13925	8.13179	8.14165
0.245	8.16424	8.17409	8.181	8.15302	8.11714	8.12973	8.11532	8.13475	8.11834	8.1156	8.09708	8.1301	8.13383	8.14444	8.13578	8.156	8.13212	8.14112	8.14025	8.14131	8.12836	8.16815	8.12551	8.11944	8.11439	8.092	8.1113	8.11247	8.08865	8.11619	8.11251	8.09427	8.13003	8.12477	8.12997	8.12909	8.11431	8.14486	8.15465	8.13342	8.13826	8.12299
0.24525	8.16796	8.16851	8.16836	8.14767	8.13349	8.13429	8.12451	8.12794	8.11796	8.10958	8.11002	8.11413	8.1399	8.1454	8.12325	8.13283	8.13567	8.14291	8.13953	8.13904	8.13271	8.13434	8.11677	8.11456	8.12062	8.09447	8.08944	8.08717	8.11406	8.11762	8.12356	8.13796	8.12716	8.10585	8.13135	8.13788	8.11885	8.14354	8.14234	8.13283	8.1441	8.13111
0.2455	8.14697	8.18401	8.15401	8.14181	8.12452	8.14434	8.09811	8.12183	8.13646	8.11626	8.09693	8.12522	8.12009	8.13568	8.13622	8.15162	8.13516	8.13573	8.12576	8.15575	8.12271	8.1405	8.1313	8.11256	8.1113	8.08555	8.10095	8.10684	8.10907	8.10619	8.11065	8.14064	8.11827	8.13077	8.13815	8.13142	8.12088	8.14479	8.1398	8.12222	8.15474	8.12682
0.24575	8.1446	8.17113	8.16193	8.13327	8.1201	8.13097	8.11806	8.11955	8.11855	8.10358	8.10133	8.13836	8.14637	8.14929	8.11315	8.14296	8.14291	8.1599	8.16054	8.1614	8.13074	8.13906	8.13169	8.11815	8.11972	8.10519	8.09301	8.10611	8.10505	8.09534	8.14702	8.11553	8.1171	8.11819	8.11709	8.1122	8.11842	8.15577	8.14687	8.14104	8.12923	8.13013
0.246	8.18033	8.17775	8.1695	8.15192	8.12389	8.15245	8.12485	8.13264	8.11957	8.11146	8.10218	8.11574	8.14452	8.15776	8.13235	8.13535	8.13819	8.152	8.1384	8.1491	8.12612	8.14641	8.14384	8.10012	8.11663	8.107	8.08926	8.11002	8.09809	8.0993	8.12611	8.13213	8.13577	8.11502	8.11405	8.13118	8.12948	8.13668	8.1469	8.14608	8.13335	8.12389
0.24625	8.15806	8.17092	8.15982	8.16653	8.13101	8.14405	8.12222	8.11475	8.11386	8.10769	8.12338	8.1166	8.14318	8.13939	8.11927	8.15625	8.13066	8.13755	8.12959	8.15211	8.13358	8.15425	8.12239	8.10944	8.12961	8.09437	8.10106	8.10502	8.0993	8.10305	8.11827	8.12429	8.12541	8.12298	8.11385	8.12332	8.13609	8.13943	8.14591	8.14638	8.13962	8.13624
0.2465	8.15054	8.18399	8.16497	8.15007	8.1318	8.11948	8.10326	8.12892	8.10698	8.10955	8.11065	8.10982	8.13623	8.14402	8.13231	8.15495	8.14759	8.14782	8.13196	8.14818	8.12676	8.14451	8.13816	8.11853	8.11975	8.10948	8.10128	8.11178	8.10396	8.10923	8.12589	8.12866	8.12614	8.11136	8.11634	8.12229	8.11287	8.14652	8.12693	8.14808	8.1426	8.12512
0.24675	8.16812	8.17054	8.16034	8.1577	8.14592	8.13439	8.10919	8.12829	8.11638	8.10265	8.1297	8.12452	8.12742	8.14726	8.13462	8.15302	8.12109	8.14542	8.135	8.14613	8.11693	8.14217	8.11811	8.1017	8.13036	8.0922	8.09782	8.10053	8.10853	8.12951	8.12943	8.12835	8.13128	8.1101	8.14247	8.1252	8.13014	8.15934	8.13251	8.15034	8.13365	8.12246
0.247	8.15104	8.17844	8.16136	8.14843	8.12262	8.12009	8.11755	8.12791	8.10691	8.09309	8.11549	8.12675	8.1251	8.15923	8.12562	8.13517	8.1374	8.139	8.14505	8.13365	8.13211	8.15398	8.11403	8.10198	8.11295	8.07728	8.08895	8.10945	8.09013	8.10735	8.13351	8.10826	8.12747	8.09821	8.14006	8.12365	8.11484	8.13903	8.14686	8.14177	8.13655	8.13167
0.24725	8.15518	8.18122	8.17439	8.15507	8.12477	8.13782	8.11535	8.13579	8.11751	8.10132	8.09159	8.12882	8.13558	8.14013	8.12922	8.14853	8.13056	8.13989	8.15213	8.13179	8.13273	8.15128	8.1415	8.09537	8.13644	8.07381	8.08968	8.09642	8.09301	8.12701	8.14222	8.11985	8.12685	8.10966	8.12862	8.13178	8.11523	8.1302	8.14353	8.13615	8.13985	8.11296
0.2475	8.16034	8.16376	8.14027	8.14104	8.12162	8.12598	8.12307	8.13044	8.12612	8.1222	8.10812	8.11316	8.11183	8.12563	8.13341	8.15704	8.13702	8.1338	8.1341	8.14546	8.12835	8.15435	8.13903	8.10656	8.1116	8.09789	8.11702	8.10871	8.10107	8.11747	8.12978	8.1219	8.13044	8.09932	8.14213	8.13285	8.12292	8.14112	8.14754	8.13588	8.14315	8.13
0.24775	8.14283	8.172	8.17146	8.14817	8.11731	8.11671	8.11722	8.12478	8.1173	8.11897	8.10771	8.12958	8.12157	8.13231	8.12099	8.1508	8.14135	8.13206	8.14402	8.14149	8.13151	8.14444	8.12408	8.10617	8.1302	8.09595	8.09377	8.09645	8.10779	8.11843	8.12397	8.13152	8.11398	8.14195	8.13156	8.15408	8.12891	8.15063	8.16221	8.15486	8.14756	8.12899
0.248	8.14792	8.17241	8.16191	8.14057	8.131	8.13721	8.12384	8.12768	8.12402	8.11418	8.09978	8.12622	8.13636	8.12997	8.12456	8.14866	8.14466	8.13274	8.13562	8.14246	8.12879	8.15762	8.14168	8.11582	8.12256	8.09622	8.11013	8.10511	8.08752	8.12639	8.12063	8.12755	8.117	8.12078	8.13455	8.12699	8.12253	8.14287	8.15696	8.16541	8.14801	8.13326
0.24825	8.15405	8.16115	8.15607	8.13749	8.12661	8.12892	8.12901	8.12143	8.12358	8.12698	8.11951	8.13614	8.13038	8.1611	8.12005	8.14626	8.13176	8.13779	8.13152	8.14944	8.13725	8.15211	8.13687	8.12077	8.12259	8.10472	8.1091	8.1018	8.09491	8.12219	8.14095	8.12447	8.13144	8.11062	8.12327	8.14328	8.12707	8.13365	8.14794	8.13214	8.126	8.13724
0.2485	8.15	8.18165	8.16658	8.14824	8.13203	8.14696	8.1227	8.12657	8.12968	8.09853	8.10741	8.12629	8.12451	8.14723	8.12335	8.15169	8.14509	8.15565	8.14316	8.16595	8.13332	8.14882	8.11994	8.10802	8.13005	8.09472	8.12093	8.0914	8.08965	8.11497	8.13138	8.13855	8.12212	8.11354	8.13864	8.11729	8.13033	8.14819	8.14221	8.13679	8.11695	8.15041
0.24875	8.17596	8.16367	8.13974	8.14288	8.12517	8.13584	8.11194	8.12431	8.1224	8.10382	8.09917	8.12562	8.12196	8.14924	8.12072	8.14887	8.14606	8.15553	8.13686	8.1598	8.1407	8.13548	8.12551	8.10776	8.12415	8.0913	8.09742	8.10472	8.09655	8.11058	8.13262	8.11086	8.13319	8.12096	8.12641	8.1303	8.13058	8.14579	8.13343	8.14187	8.13736	8.13536
0.249	8.18514	8.17575	8.14691	8.147	8.13837	8.13099	8.12864	8.12018	8.11794	8.09964	8.09452	8.11879	8.12907	8.13692	8.13804	8.15895	8.13386	8.1302	8.13027	8.14998	8.13852	8.14192	8.13863	8.10768	8.12216	8.09626	8.09711	8.11501	8.10337	8.12841	8.13854	8.11317	8.13671	8.12392	8.13322	8.14431	8.13043	8.15402	8.13714	8.14551	8.13874	8.13147
0.24925	8.15729	8.17624	8.15746	8.1449	8.11562	8.13519	8.12574	8.12883	8.11346	8.10736	8.10396	8.11689	8.11631	8.14591	8.12307	8.16626	8.13658	8.14884	8.12937	8.15257	8.13272	8.15394	8.12565	8.10136	8.12321	8.079	8.09278	8.11053	8.11874	8.12613	8.11859	8.12745	8.11547	8.11003	8.14296	8.14281	8.12212	8.14662	8.14201	8.14947	8.14177	8.14415
0.2495	8.1641	8.16501	8.16041	8.152	8.10817	8.136	8.11176	8.14169	8.13166	8.10488	8.09697	8.13901	8.13133	8.15716	8.13254	8.14835	8.13327	8.14606	8.16552	8.14306	8.13269	8.15819	8.11897	8.10639	8.11861	8.09018	8.10085	8.09933	8.11132	8.11418	8.11573	8.12527	8.13454	8.13098	8.1305	8.13153	8.11825	8.13595	8.14509	8.13049	8.15226	8.14396
0.24975	8.15276	8.17999	8.15448	8.13749	8.11719	8.13322	8.12395	8.12753	8.11819	8.10069	8.10275	8.12048	8.12572	8.16685	8.13297	8.13708	8.13543	8.14813	8.14856	8.13588	8.13022	8.16577	8.14089	8.09375	8.12419	8.09515	8.10136	8.1095	8.109	8.12189	8.13259	8.12721	8.12761	8.12281	8.13772	8.12002	8.11523	8.13872	8.13292	8.12533	8.13494	8.13449
0.25	8.15745	8.18225	8.15439	8.14564	8.12453	8.12308	8.12379	8.12035	8.11904	8.11721	8.11009	8.12569	8.13941	8.14323	8.14207	8.14103	8.13865	8.14156	8.12551	8.15417	8.13036	8.15353	8.12921	8.08989	8.11985	8.10562	8.10575	8.09415	8.10143	8.11634	8.12492	8.11681	8.12678	8.12644	8.13343	8.13226	8.11249	8.14365	8.15962	8.12824	8.14054	8.13729
0.25025	8.14316	8.17744	8.15665	8.14935	8.12095	8.1403	8.12397	8.14096	8.12951	8.10857	8.11407	8.12769	8.13395	8.14828	8.13652	8.15753	8.14374	8.14134	8.13242	8.13681	8.13142	8.12818	8.13546	8.11765	8.11678	8.09512	8.11132	8.09553	8.0852	8.10338	8.11783	8.12406	8.13584	8.1132	8.12854	8.12374	8.12764	8.14165	8.16034	8.1349	8.12755	8.15176
0.2505	8.14835	8.174	8.17073	8.1395	8.1286	8.1174	8.12285	8.13442	8.12553	8.11653	8.09795	8.11872	8.1556	8.13189	8.14125	8.14967	8.12611	8.14656	8.1608	8.13697	8.13027	8.14897	8.1139	8.09621	8.12038	8.10212	8.10957	8.10355	8.08877	8.10595	8.12929	8.12066	8.13282	8.10949	8.1187	8.12567	8.14009	8.14197	8.15053	8.12447	8.13705	8.13758
0.25075	8.15433	8.17563	8.16804	8.16138	8.13206	8.12152	8.11433	8.12639	8.12415	8.1098	8.09488	8.10914	8.13919	8.14103	8.12099	8.17024	8.12721	8.15093	8.14269	8.14845	8.13569	8.14077	8.13847	8.09716	8.11669	8.09449	8.097	8.09705	8.08643	8.12414	8.11769	8.12482	8.13166	8.10144	8.12483	8.12883	8.12755	8.16171	8.15741	8.12654	8.12269	8.13721
0.251	8.15635	8.1741	8.15123	8.15762	8.1254	8.13168	8.11427	8.12568	8.12603	8.10276	8.09568	8.12045	8.13097	8.14409	8.14261	8.14132	8.14315	8.1566	8.13519	8.13847	8.1303	8.13885	8.12837	8.10759	8.1185	8.09884	8.10236	8.11015	8.10505	8.11015	8.11821	8.13494	8.13801	8.13754	8.11635	8.13781	8.11393	8.15535	8.12794	8.11812	8.11773	8.1342
0.25125	8.16547	8.17645	8.15133	8.13904	8.1102	8.13532	8.13468	8.10889	8.11164	8.10195	8.09717	8.1159	8.13	8.14235	8.13343	8.14985	8.13944	8.13216	8.13761	8.14568	8.12482	8.1298	8.12693	8.11513	8.12643	8.08074	8.0995	8.1085	8.10366	8.09808	8.11369	8.129	8.13406	8.11658	8.1263	8.13317	8.12288	8.14643	8.13383	8.12723	8.13301	8.1438
0.2515	8.16336	8.17327	8.16294	8.12799	8.12555	8.14201	8.11608	8.12833	8.12032	8.10262	8.10974	8.14135	8.11051	8.14918	8.13236	8.13924	8.1464	8.1507	8.13271	8.13876	8.12319	8.14437	8.1386	8.10787	8.11098	8.10062	8.10027	8.11427	8.09729	8.09417	8.12575	8.12817	8.14183	8.12469	8.13477	8.13236	8.12487	8.14476	8.15522	8.14268	8.13045	8.12434
0.25175	8.17648	8.17847	8.14399	8.15203	8.13122	8.12168	8.10704	8.11768	8.12135	8.10553	8.1145	8.10873	8.13065	8.14509	8.12385	8.16455	8.12011	8.14774	8.14597	8.15603	8.14507	8.14091	8.13706	8.12682	8.11677	8.0952	8.09817	8.10947	8.10911	8.11407	8.11693	8.11468	8.12465	8.12019	8.13042	8.1184	8.12459	8.13714	8.14631	8.13509	8.13603	8.11811
0.252	8.16103	8.1783	8.1566	8.15041	8.13342	8.12585	8.11492	8.12411	8.12167	8.10162	8.11459	8.11025	8.13417	8.14334	8.12887	8.1431	8.12811	8.15505	8.14982	8.1376	8.13559	8.14432	8.13172	8.11244	8.10519	8.10739	8.1075	8.11486	8.10517	8.12279	8.13172	8.12706	8.13211	8.11644	8.13085	8.12686	8.09909	8.15018	8.13108	8.14536	8.13734	8.14724
0.25225	8.15195	8.16011	8.16002	8.15505	8.11739	8.12949	8.11267	8.12186	8.12459	8.11638	8.11267	8.11629	8.12147	8.14258	8.13147	8.129	8.14936	8.15399	8.1535	8.16193	8.11742	8.14157	8.13464	8.09874	8.12049	8.09122	8.09976	8.09922	8.11161	8.09924	8.14036	8.1133	8.13855	8.1178	8.14445	8.11935	8.09573	8.14152	8.14762	8.13494	8.14185	8.12255
0.2525	8.13645	8.15799	8.15247	8.14221	8.12621	8.13904	8.11933	8.1199	8.11385	8.10543	8.11344	8.12362	8.14243	8.14087	8.13284	8.14472	8.13415	8.12898	8.14704	8.14044	8.12404	8.15228	8.12783	8.11538	8.13192	8.10073	8.09493	8.11535	8.10102	8.11335	8.11895	8.1103	8.12003	8.11995	8.13652	8.14057	8.12382	8.1412	8.14431	8.12158	8.13607	8.11336
0.25275	8.14434	8.1701	8.16453	8.13739	8.12708	8.11829	8.09861	8.11703	8.12238	8.10796	8.09697	8.12111	8.13836	8.14904	8.13533	8.14588	8.13742	8.12947	8.13302	8.13699	8.12583	8.14178	8.13693	8.11745	8.1184	8.09371	8.10708	8.09474	8.09623	8.11311	8.13087	8.12257	8.13439	8.11787	8.13533	8.12568	8.11301	8.14336	8.14125	8.12428	8.14052	8.12562
0.253	8.15541	8.17068	8.15964	8.14919	8.12265	8.13658	8.10132	8.11613	8.13805	8.12005	8.11563	8.12032	8.14013	8.14699	8.12991	8.15303	8.16811	8.1545	8.15108	8.13218	8.13803	8.14268	8.12325	8.10233	8.11795	8.0842	8.09191	8.10934	8.09656	8.11298	8.11661	8.11284	8.13535	8.11332	8.13203	8.14476	8.10336	8.14857	8.14349	8.13245	8.14135	8.14393
0.25325	8.15099	8.16945	8.15605	8.12766	8.13117	8.12636	8.1191	8.13068	8.12152	8.10141	8.10838	8.12402	8.13684	8.137	8.12486	8.14873	8.13551	8.14582	8.1511	8.15468	8.13615	8.14198	8.12276	8.10299	8.1264	8.09494	8.09703	8.1045	8.09419	8.10403	8.11883	8.1127	8.13343	8.11612	8.13353	8.12486	8.12104	8.14382	8.15372	8.13787	8.13618	8.1406
0.2535	8.16662	8.17138	8.1689	8.14921	8.13018	8.12317	8.12868	8.11973	8.11942	8.1118	8.10973	8.11357	8.13447	8.14513	8.1342	8.14672	8.14228	8.14431	8.14786	8.16594	8.14511	8.13442	8.14181	8.12022	8.12717	8.09	8.09697	8.10241	8.09341	8.10278	8.12875	8.11232	8.13089	8.11224	8.12956	8.13007	8.12637	8.15553	8.1487	8.1309	8.13488	8.14047
0.25375	8.16319	8.1814	8.17417	8.14161	8.11836	8.13881	8.12155	8.1215	8.12677	8.10714	8.11408	8.12866	8.13573	8.14666	8.14305	8.16493	8.14133	8.14742	8.13644	8.14656	8.13463	8.14971	8.13327	8.11843	8.11851	8.08486	8.07325	8.10887	8.09511	8.09446	8.13016	8.12827	8.12894	8.12887	8.13327	8.13092	8.12508	8.1506	8.13637	8.16047	8.13363	8.136
0.254	8.17921	8.16443	8.16162	8.14608	8.12174	8.13596	8.12464	8.12308	8.11715	8.10691	8.10555	8.13666	8.14209	8.13079	8.13089	8.15561	8.14742	8.14152	8.11837	8.1391	8.14109	8.15522	8.14154	8.10658	8.12812	8.08037	8.10452	8.1071	8.09768	8.11171	8.13486	8.12608	8.13312	8.13292	8.12416	8.12415	8.11981	8.15208	8.15097	8.13606	8.13678	8.13531
0.25425	8.17626	8.17372	8.16571	8.15126	8.12656	8.12371	8.11773	8.13305	8.12167	8.13006	8.10684	8.14022	8.14677	8.14856	8.13105	8.15289	8.16061	8.14735	8.12975	8.14529	8.14031	8.1556	8.13748	8.11127	8.1338	8.0955	8.09752	8.09748	8.1018	8.11871	8.13691	8.13153	8.136	8.13318	8.14707	8.1291	8.1235	8.13442	8.14901	8.13151	8.12637	8.13443
0.2545	8.15148	8.19035	8.17101	8.15789	8.12625	8.13776	8.11601	8.13681	8.11952	8.10963	8.11956	8.11421	8.12563	8.13975	8.132	8.16291	8.14968	8.14616	8.1244	8.13992	8.13037	8.14624	8.14279	8.10477	8.15064	8.10038	8.08717	8.10908	8.09037	8.12095	8.11705	8.12838	8.12092	8.111	8.14268	8.12609	8.13233	8.13885	8.15588	8.12665	8.13879	8.13626
0.25475	8.15353	8.17902	8.17811	8.13428	8.12772	8.12097	8.0995	8.12875	8.11461	8.11493	8.09155	8.10644	8.13694	8.14281	8.13949	8.15925	8.14175	8.13729	8.13618	8.15001	8.12276	8.15908	8.12984	8.10923	8.13299	8.10183	8.10486	8.11215	8.08406	8.109	8.12369	8.12989	8.11715	8.11964	8.12554	8.11982	8.13119	8.14353	8.15547	8.13739	8.13297	8.13124
0.255	8.16734	8.17065	8.15479	8.12815	8.11411	8.13943	8.10612	8.11642	8.11927	8.11055	8.09769	8.1236	8.1311	8.13882	8.13047	8.15955	8.14802	8.14109	8.14824	8.15081	8.12342	8.16001	8.14007	8.10447	8.13515	8.09278	8.10186	8.10733	8.09816	8.11221	8.12266	8.11996	8.12707	8.12226	8.13408	8.13533	8.13198	8.14375	8.13499	8.12667	8.13839	8.12927
0.25525	8.17965	8.16561	8.15703	8.14895	8.116	8.13511	8.12298	8.12117	8.13061	8.10485	8.10878	8.11051	8.12706	8.13858	8.12981	8.1463	8.14291	8.13682	8.13838	8.14826	8.1231	8.16019	8.13317	8.10562	8.11079	8.09638	8.10258	8.11447	8.09217	8.12414	8.11848	8.12333	8.13535	8.13394	8.13478	8.10724	8.11494	8.14861	8.15654	8.1498	8.13103	8.13035
0.2555	8.16531	8.17197	8.16838	8.16147	8.12625	8.13481	8.1067	8.11634	8.11708	8.09218	8.11072	8.122	8.12362	8.14447	8.13989	8.16521	8.14386	8.14097	8.14127	8.14817	8.13604	8.16075	8.12268	8.10723	8.12539	8.09138	8.09832	8.10273	8.10382	8.11819	8.12745	8.10775	8.12575	8.11734	8.11936	8.12974	8.12889	8.14093	8.14646	8.12812	8.13639	8.13402
0.25575	8.16022	8.17208	8.16647	8.15998	8.12938	8.12909	8.11375	8.12146	8.11256	8.1049	8.11003	8.11689	8.12665	8.1504	8.13278	8.16183	8.14622	8.16175	8.13287	8.13369	8.13324	8.15198	8.12687	8.10912	8.12797	8.10925	8.10406	8.1114	8.12042	8.11746	8.11877	8.10316	8.12438	8.12455	8.12834	8.1135	8.12613	8.14786	8.13265	8.13343	8.13462	8.14351
0.256	8.16416	8.17418	8.16704	8.14744	8.12131	8.13697	8.11787	8.1312	8.12856	8.10716	8.10164	8.11179	8.13043	8.1484	8.14335	8.1425	8.14164	8.13538	8.13395	8.14738	8.13511	8.14256	8.13011	8.10608	8.12178	8.10155	8.11667	8.11225	8.10044	8.1142	8.13834	8.1168	8.12794	8.12504	8.12585	8.11564	8.11932	8.15296	8.13946	8.13649	8.14942	8.15305
0.25625	8.16344	8.17982	8.15308	8.1588	8.11364	8.13378	8.11412	8.13257	8.11263	8.10287	8.11368	8.12107	8.13788	8.14867	8.12774	8.1577	8.13589	8.14477	8.14392	8.16074	8.1234	8.14795	8.13322	8.11356	8.13343	8.09334	8.11108	8.10141	8.11685	8.11848	8.13321	8.12575	8.13988	8.13311	8.12345	8.12597	8.11546	8.15438	8.13803	8.13769	8.1353	8.13421
0.2565	8.16522	8.17538	8.16046	8.15351	8.12551	8.13206	8.12444	8.12713	8.12245	8.09989	8.10527	8.13134	8.1225	8.14178	8.1379	8.14037	8.13561	8.14112	8.14755	8.14743	8.1279	8.16437	8.1274	8.11247	8.13201	8.07747	8.09212	8.10176	8.10421	8.12202	8.12796	8.13454	8.12766	8.12858	8.12992	8.12906	8.11373	8.15013	8.12767	8.1319	8.14329	8.14804
0.25675	8.1548	8.18927	8.15651	8.15156	8.13824	8.13481	8.12127	8.11174	8.12142	8.12376	8.10811	8.12627	8.1293	8.13892	8.13485	8.14876	8.12415	8.14436	8.14921	8.14822	8.14474	8.15688	8.12628	8.11451	8.12776	8.08143	8.10441	8.09017	8.09804	8.1242	8.1571	8.13067	8.13276	8.12943	8.1292	8.12249	8.10866	8.15232	8.15116	8.14298	8.13814	8.12833
0.257	8.163	8.18638	8.14787	8.14156	8.11764	8.1365	8.12572	8.12818	8.10987	8.1152	8.10705	8.12053	8.12337	8.14846	8.12371	8.15661	8.13489	8.1386	8.14312	8.14233	8.14661	8.14529	8.12232	8.10541	8.12121	8.07637	8.10627	8.11377	8.10521	8.11925	8.13167	8.13748	8.13066	8.12156	8.14118	8.12355	8.12757	8.14181	8.14598	8.15345	8.14154	8.13302
0.25725	8.17042	8.17522	8.15708	8.1337	8.131	8.1276	8.13335	8.134	8.13296	8.10757	8.12177	8.12857	8.1377	8.14706	8.13332	8.12537	8.14493	8.13936	8.15165	8.14442	8.13032	8.15208	8.14009	8.10742	8.1273	8.08788	8.1021	8.10496	8.11143	8.12551	8.13779	8.12743	8.12708	8.12901	8.12832	8.13367	8.11315	8.14787	8.14686	8.14423	8.15549	8.13331
0.2575	8.16592	8.18277	8.15947	8.13937	8.12927	8.13694	8.13632	8.13448	8.12263	8.10941	8.12409	8.11877	8.14245	8.15883	8.13027	8.14028	8.14575	8.15099	8.15572	8.1364	8.14494	8.14639	8.1546	8.10947	8.12361	8.09492	8.10303	8.09729	8.10886	8.11428	8.11742	8.1278	8.12721	8.12365	8.13508	8.12872	8.11261	8.12923	8.14123	8.14648	8.14489	8.12468
0.25775	8.15407	8.15932	8.16279	8.15849	8.11045	8.13062	8.10242	8.13123	8.11668	8.09667	8.09496	8.13122	8.13404	8.14292	8.12463	8.15689	8.14784	8.15271	8.16102	8.13662	8.12807	8.15473	8.12392	8.12806	8.13434	8.09825	8.09579	8.11584	8.11176	8.10404	8.13663	8.12254	8.12523	8.13796	8.14076	8.11887	8.11722	8.14526	8.14222	8.15699	8.13099	8.13301
0.258	8.15971	8.16411	8.14793	8.15789	8.14424	8.13634	8.12069	8.12703	8.13121	8.11492	8.09848	8.11934	8.13422	8.1369	8.12888	8.14275	8.13161	8.12945	8.13643	8.13933	8.14425	8.15987	8.10653	8.09291	8.13564	8.09125	8.08832	8.10661	8.09752	8.10858	8.12376	8.11296	8.12047	8.14883	8.14135	8.1326	8.11999	8.13403	8.15001	8.1451	8.14188	8.14956
0.25825	8.14523	8.19043	8.15981	8.14766	8.12309	8.13431	8.1108	8.11701	8.12077	8.12239	8.10675	8.15137	8.13643	8.13489	8.11049	8.14956	8.13564	8.12771	8.13995	8.14373	8.13194	8.16753	8.11745	8.12685	8.13321	8.09376	8.09251	8.09863	8.10546	8.12127	8.1245	8.1232	8.1306	8.13367	8.13516	8.1285	8.12007	8.126	8.15683	8.15528	8.1445	8.12468
0.2585	8.15311	8.18019	8.18677	8.15038	8.11837	8.1516	8.1322	8.12084	8.11074	8.11903	8.11598	8.12441	8.13771	8.14939	8.13869	8.15452	8.14876	8.14719	8.16558	8.14452	8.13097	8.15724	8.12939	8.11378	8.13926	8.0916	8.09434	8.09164	8.11096	8.12495	8.12102	8.12575	8.11549	8.1063	8.12118	8.12074	8.14353	8.15409	8.13236	8.14804	8.13794	8.12455
0.25875	8.17248	8.17923	8.17073	8.14745	8.13218	8.13795	8.12922	8.13967	8.11199	8.12253	8.1084	8.12238	8.13398	8.13669	8.1286	8.15192	8.13739	8.15036	8.15363	8.1472	8.12967	8.14433	8.11541	8.12014	8.1444	8.10109	8.10799	8.10568	8.0821	8.10497	8.12847	8.13015	8.11971	8.1388	8.13867	8.12354	8.13625	8.16663	8.1396	8.14806	8.14019	8.12991
0.259	8.16061	8.19172	8.15806	8.15315	8.1399	8.13275	8.13475	8.12211	8.12456	8.11198	8.10348	8.12111	8.14107	8.13913	8.13695	8.16733	8.13998	8.14511	8.13935	8.14404	8.13333	8.14463	8.12206	8.11351	8.12316	8.08794	8.10335	8.11576	8.11158	8.09621	8.12381	8.11633	8.12117	8.11612	8.13465	8.12853	8.11673	8.15722	8.14346	8.13115	8.16372	8.12041
0.25925	8.16097	8.17879	8.17566	8.13761	8.13304	8.1334	8.11327	8.1297	8.12566	8.12189	8.10084	8.14214	8.14503	8.13699	8.13488	8.16612	8.13861	8.15296	8.14745	8.16368	8.12797	8.15358	8.13279	8.10703	8.12944	8.08397	8.09704	8.10333	8.10209	8.10205	8.12366	8.13951	8.12297	8.11478	8.13415	8.13754	8.11721	8.16267	8.15399	8.1506	8.14226	8.14124
0.2595	8.16808	8.18342	8.16748	8.15555	8.14594	8.13039	8.12023	8.12725	8.1144	8.10966	8.10517	8.14687	8.13449	8.13837	8.12858	8.14974	8.13823	8.13227	8.14063	8.15241	8.14369	8.15886	8.1284	8.10925	8.12926	8.07956	8.08569	8.11578	8.10096	8.11251	8.13322	8.1356	8.13084	8.11992	8.13044	8.11719	8.10841	8.14641	8.15464	8.14573	8.14502	8.1249
0.25975	8.17933	8.17007	8.16614	8.15713	8.14542	8.12677	8.12071	8.11851	8.12563	8.10056	8.10557	8.12818	8.13695	8.14132	8.12748	8.14902	8.13673	8.14304	8.16212	8.15892	8.14606	8.15567	8.13778	8.0957	8.13724	8.10364	8.10492	8.11136	8.106	8.11467	8.12769	8.1191	8.13528	8.13787	8.13896	8.12418	8.13521	8.16	8.15314	8.13319	8.13669	8.11793
0.26	8.16426	8.18566	8.13996	8.15271	8.13359	8.14608	8.12819	8.11945	8.13141	8.08982	8.11807	8.13187	8.13542	8.1382	8.13108	8.14511	8.14196	8.14743	8.14131	8.15426	8.13456	8.14205	8.13868	8.09981	8.13041	8.10145	8.11846	8.09565	8.1078	8.1162	8.13522	8.13748	8.13721	8.12923	8.12847	8.12695	8.12067	8.15109	8.13659	8.14209	8.16317	8.13401
0.26025	8.17042	8.17532	8.15851	8.14308	8.13212	8.14139	8.12601	8.11755	8.12584	8.11488	8.11179	8.12651	8.13576	8.14151	8.13954	8.13733	8.1401	8.12828	8.14661	8.1522	8.12706	8.15535	8.12202	8.11162	8.13153	8.09895	8.10507	8.10166	8.09662	8.10725	8.12105	8.12421	8.11816	8.11816	8.14202	8.12099	8.11895	8.15632	8.14444	8.14091	8.14911	8.13055
0.2605	8.17938	8.19411	8.1547	8.13684	8.13312	8.14614	8.11789	8.12581	8.10744	8.10111	8.11266	8.11635	8.14711	8.1524	8.13397	8.16221	8.14066	8.13905	8.13308	8.15344	8.12399	8.15275	8.12357	8.11822	8.12242	8.10119	8.10658	8.1162	8.10195	8.11063	8.12034	8.12936	8.12428	8.14066	8.13948	8.12625	8.1236	8.13894	8.14728	8.14728	8.1268	8.1411
0.26075	8.17006	8.182	8.15418	8.14647	8.11522	8.13985	8.13089	8.12133	8.12089	8.11154	8.11702	8.12265	8.12699	8.13725	8.13243	8.16989	8.13216	8.13821	8.12554	8.16564	8.13007	8.15678	8.13242	8.10945	8.12202	8.11133	8.09672	8.10677	8.10017	8.13884	8.13444	8.14944	8.10899	8.12899	8.12883	8.14048	8.13526	8.14051	8.14928	8.14268	8.13924	8.14205
0.261	8.16207	8.18119	8.16873	8.1495	8.135	8.14406	8.10953	8.14357	8.12221	8.13657	8.1068	8.13015	8.14301	8.15375	8.14613	8.15856	8.13367	8.1484	8.13875	8.15266	8.13226	8.16407	8.13491	8.11796	8.11927	8.09758	8.09908	8.11202	8.09749	8.11904	8.13932	8.14045	8.12003	8.11312	8.13304	8.12912	8.11578	8.12432	8.12404	8.13827	8.13997	8.14481
0.26125	8.14675	8.17695	8.169	8.15963	8.1309	8.14233	8.12469	8.13939	8.12574	8.13121	8.1101	8.12582	8.13414	8.14588	8.13465	8.14353	8.13183	8.14376	8.14437	8.15385	8.1358	8.14453	8.12771	8.09602	8.13743	8.09139	8.1089	8.10323	8.10103	8.09676	8.11819	8.12747	8.13927	8.11722	8.13645	8.13523	8.13248	8.15454	8.13993	8.13102	8.14903	8.15544
0.2615	8.16333	8.1655	8.17604	8.14573	8.12318	8.12631	8.12547	8.12107	8.11377	8.10124	8.11128	8.1484	8.1356	8.13636	8.13876	8.13597	8.12718	8.14743	8.14463	8.15051	8.11435	8.14812	8.12928	8.1129	8.12944	8.09105	8.11888	8.10619	8.09866	8.11288	8.12117	8.11975	8.12114	8.13173	8.14988	8.1386	8.13805	8.1464	8.15029	8.12769	8.14026	8.14268
0.26175	8.16361	8.18293	8.14864	8.15689	8.14318	8.13193	8.13221	8.12221	8.11618	8.10808	8.09315	8.12903	8.13786	8.15183	8.14027	8.13491	8.13628	8.14016	8.14339	8.14505	8.13939	8.16796	8.12342	8.10753	8.11609	8.10885	8.09031	8.11218	8.11933	8.11694	8.13141	8.11275	8.12829	8.14055	8.14721	8.12905	8.11086	8.15605	8.14576	8.13029	8.13221	8.16166
0.262	8.15145	8.17212	8.16367	8.15689	8.14228	8.13467	8.12673	8.13108	8.11041	8.11587	8.11684	8.12577	8.12138	8.13213	8.12433	8.13548	8.12425	8.14267	8.15102	8.14339	8.13673	8.14319	8.13305	8.11895	8.12235	8.09887	8.10876	8.10402	8.10396	8.10553	8.15508	8.13406	8.14139	8.13541	8.13695	8.13274	8.12817	8.1473	8.14697	8.13335	8.14032	8.14227
0.26225	8.15868	8.18223	8.16043	8.15724	8.1264	8.14341	8.10637	8.13334	8.11721	8.11696	8.09571	8.12849	8.13715	8.12802	8.10629	8.12688	8.1332	8.14302	8.14913	8.14732	8.14679	8.14303	8.13912	8.11653	8.13082	8.10185	8.09697	8.10908	8.10144	8.10685	8.1201	8.13424	8.13635	8.1299	8.14185	8.11886	8.13536	8.13569	8.16086	8.13169	8.15405	8.13938
0.2625	8.16234	8.17732	8.15303	8.16115	8.1277	8.13898	8.11661	8.11033	8.11977	8.10625	8.10702	8.1288	8.14285	8.14023	8.12753	8.14234	8.12904	8.13165	8.14006	8.14205	8.13442	8.15917	8.12537	8.10981	8.1314	8.08285	8.09579	8.09568	8.08923	8.12229	8.12509	8.11028	8.13622	8.12408	8.1247	8.13809	8.11673	8.15082	8.1515	8.12916	8.13156	8.13418
0.26275	8.1629	8.17617	8.15345	8.15064	8.11974	8.13697	8.13023	8.13109	8.12384	8.11173	8.11069	8.12208	8.12827	8.15195	8.1455	8.13449	8.15426	8.13235	8.14063	8.14574	8.13377	8.14845	8.11675	8.11947	8.12503	8.09417	8.10742	8.10734	8.10222	8.10094	8.12732	8.11227	8.1314	8.10874	8.13781	8.14032	8.13417	8.15719	8.152	8.1523	8.13376	8.14475
0.263	8.17169	8.17121	8.16212	8.14989	8.11353	8.16317	8.12188	8.11733	8.10859	8.10628	8.10638	8.1099	8.12265	8.15774	8.13708	8.13689	8.14065	8.16216	8.14649	8.13296	8.12493	8.15092	8.13877	8.09271	8.13122	8.08721	8.08889	8.11137	8.10786	8.11294	8.12946	8.1328	8.13849	8.1212	8.13037	8.12852	8.13649	8.14242	8.15862	8.1503	8.14587	8.14832
0.26325	8.15725	8.17544	8.15006	8.15269	8.11367	8.13291	8.10893	8.11763	8.12441	8.09748	8.10472	8.12417	8.12543	8.14935	8.12923	8.13618	8.14764	8.14462	8.14038	8.15235	8.13812	8.15151	8.12266	8.09643	8.13404	8.09547	8.11706	8.10491	8.10431	8.1174	8.14153	8.12878	8.12906	8.11733	8.14565	8.13466	8.13248	8.13337	8.14932	8.14268	8.15151	8.14306
0.2635	8.16718	8.18822	8.15976	8.14788	8.14411	8.13288	8.12461	8.13173	8.10065	8.08476	8.10629	8.1242	8.14565	8.1322	8.13408	8.16373	8.13803	8.13916	8.14105	8.15962	8.14004	8.14067	8.12183	8.10287	8.12257	8.08367	8.10411	8.09958	8.11067	8.09161	8.11993	8.13959	8.13429	8.12273	8.1542	8.13181	8.13311	8.1373	8.13636	8.13722	8.13444	8.13624
0.26375	8.16842	8.18708	8.15297	8.15377	8.12864	8.14178	8.12564	8.1376	8.12326	8.09483	8.10273	8.14373	8.12726	8.14507	8.13001	8.1778	8.12206	8.14899	8.15614	8.14811	8.13081	8.15757	8.12796	8.11023	8.12651	8.08356	8.1056	8.09035	8.08033	8.11208	8.12953	8.12832	8.11356	8.14298	8.13386	8.11256	8.12681	8.15479	8.15388	8.14085	8.13718	8.13575
0.264	8.17137	8.19424	8.15984	8.14392	8.12426	8.12457	8.1277	8.1318	8.12793	8.10538	8.12014	8.13628	8.14377	8.13953	8.10722	8.16686	8.14172	8.14014	8.15753	8.15097	8.13859	8.14791	8.12881	8.10516	8.13927	8.09809	8.09658	8.11322	8.10602	8.10868	8.14983	8.13456	8.13107	8.1196	8.1517	8.1412	8.13008	8.15127	8.16071	8.13182	8.14257	8.14426
0.26425	8.18126	8.18152	8.15008	8.14202	8.13044	8.12782	8.131	8.14531	8.13395	8.12313	8.1291	8.12007	8.1395	8.14402	8.12463	8.16767	8.13201	8.14589	8.14505	8.14189	8.15058	8.16504	8.12238	8.1242	8.12462	8.09449	8.09511	8.10044	8.10914	8.1151	8.14761	8.13379	8.11198	8.12228	8.13225	8.10864	8.11422	8.16027	8.13781	8.13932	8.13258	8.14519
0.2645	8.17604	8.1725	8.17097	8.17202	8.13276	8.12566	8.12078	8.13524	8.11267	8.11438	8.12675	8.11808	8.13755	8.15757	8.13556	8.15186	8.13527	8.15277	8.13255	8.15091	8.12592	8.15329	8.1344	8.11347	8.12825	8.10677	8.0967	8.10178	8.11521	8.12568	8.13235	8.12862	8.11283	8.12376	8.13165	8.12881	8.12117	8.14801	8.15659	8.13793	8.14528	8.14073
0.26475	8.15026	8.16293	8.15145	8.14123	8.12865	8.124	8.1131	8.13535	8.12298	8.09998	8.10367	8.13698	8.13691	8.15464	8.14466	8.152	8.12112	8.1541	8.15895	8.14919	8.11514	8.14361	8.13465	8.09615	8.11965	8.1055	8.10585	8.10561	8.10166	8.10973	8.1428	8.13655	8.13803	8.12443	8.13744	8.13984	8.12135	8.15201	8.13568	8.15844	8.14682	8.13142
0.265	8.15314	8.17445	8.15778	8.14898	8.13523	8.14406	8.12782	8.13116	8.13394	8.11942	8.11167	8.11959	8.12448	8.13774	8.13926	8.14378	8.13108	8.1614	8.13563	8.15086	8.14825	8.14761	8.11359	8.09779	8.13481	8.09998	8.1046	8.11306	8.10682	8.12711	8.12724	8.1313	8.12904	8.12567	8.13412	8.14703	8.11431	8.15159	8.15243	8.14721	8.13406	8.12858
0.26525	8.1562	8.18599	8.15429	8.15738	8.13681	8.15802	8.14341	8.12683	8.12966	8.11308	8.10596	8.12583	8.1254	8.13667	8.13465	8.15955	8.13996	8.14472	8.12877	8.15474	8.12743	8.15238	8.1429	8.09712	8.11641	8.10637	8.10151	8.11554	8.10112	8.11951	8.13463	8.13026	8.12128	8.1267	8.13712	8.13204	8.10908	8.14559	8.14653	8.15365	8.13746	8.14114
0.2655	8.15333	8.18532	8.17068	8.16299	8.13093	8.14302	8.12614	8.14253	8.12156	8.11015	8.10465	8.10872	8.12295	8.14632	8.14158	8.1521	8.15082	8.14864	8.15119	8.15723	8.13148	8.15752	8.12223	8.119	8.12209	8.09275	8.10667	8.09638	8.09632	8.11879	8.13329	8.11008	8.12428	8.13533	8.11623	8.12347	8.11377	8.14289	8.15641	8.14581	8.11662	8.14357
0.26575	8.1571	8.17331	8.16151	8.16041	8.12823	8.14719	8.14165	8.11072	8.11895	8.10852	8.11626	8.12641	8.13489	8.14046	8.12622	8.13904	8.1495	8.16082	8.15558	8.15483	8.14357	8.15408	8.14114	8.12107	8.12348	8.09254	8.09164	8.09274	8.09571	8.11492	8.11716	8.11174	8.11653	8.12244	8.13977	8.12767	8.13778	8.15245	8.14811	8.13948	8.13726	8.13966
0.266	8.16842	8.19097	8.17545	8.15405	8.10716	8.14703	8.13071	8.13169	8.12008	8.11594	8.11626	8.11797	8.1322	8.14116	8.14375	8.15348	8.1528	8.15993	8.16398	8.1482	8.12156	8.15999	8.12474	8.10862	8.131	8.09766	8.10045	8.10454	8.09413	8.12155	8.12479	8.12208	8.12395	8.1297	8.14891	8.13433	8.13773	8.14559	8.15055	8.14888	8.141	8.15432
0.26625	8.15543	8.18068	8.16829	8.15102	8.13241	8.14882	8.12424	8.13924	8.1157	8.10489	8.11757	8.11862	8.13073	8.15558	8.1264	8.16173	8.12947	8.16902	8.16045	8.14645	8.12943	8.1689	8.11692	8.11022	8.13631	8.11284	8.10179	8.11398	8.09238	8.11326	8.12824	8.144	8.12569	8.12879	8.14825	8.12716	8.11993	8.13526	8.1537	8.14415	8.14201	8.13733
0.2665	8.16844	8.18822	8.15454	8.18088	8.14022	8.13938	8.11271	8.12433	8.12918	8.10821	8.11692	8.1228	8.14589	8.13643	8.13102	8.14562	8.14376	8.15605	8.14037	8.13482	8.12575	8.16182	8.13684	8.12948	8.14592	8.11072	8.12023	8.11477	8.10269	8.10931	8.1331	8.13027	8.13038	8.13567	8.13365	8.13132	8.11659	8.12743	8.15491	8.13844	8.15038	8.14381
0.26675	8.16918	8.18037	8.15618	8.15671	8.13258	8.13357	8.13613	8.12647	8.13652	8.11613	8.11266	8.12196	8.1388	8.15473	8.13292	8.14692	8.15216	8.14673	8.14089	8.1222	8.12624	8.15428	8.11656	8.10607	8.12707	8.09494	8.10039	8.10118	8.08227	8.11415	8.13015	8.1262	8.13742	8.11943	8.1368	8.13926	8.12151	8.13937	8.12836	8.13644	8.14277	8.13196
0.267	8.17342	8.17797	8.15675	8.1469	8.14363	8.14005	8.13394	8.12811	8.13104	8.12268	8.1128	8.12904	8.14683	8.1424	8.12986	8.16267	8.15883	8.14036	8.1487	8.15122	8.13083	8.15215	8.12905	8.11536	8.13974	8.10155	8.09778	8.10794	8.07956	8.11268	8.13376	8.12783	8.12866	8.11633	8.15547	8.13068	8.12334	8.13464	8.14255	8.13657	8.1585	8.15397
0.26725	8.16453	8.18518	8.15519	8.15782	8.12618	8.14054	8.13734	8.12902	8.11902	8.11063	8.10434	8.12859	8.13544	8.15738	8.11855	8.15473	8.14854	8.15548	8.14426	8.15105	8.12903	8.14948	8.14203	8.11312	8.12804	8.10803	8.08606	8.092	8.09486	8.09969	8.11684	8.13652	8.14251	8.11799	8.14454	8.13635	8.12569	8.13757	8.14964	8.13418	8.1448	8.14981
0.2675	8.15631	8.18826	8.17305	8.16052	8.14119	8.13357	8.11376	8.13977	8.131	8.10014	8.10756	8.10978	8.13782	8.15223	8.14096	8.16413	8.1494	8.15155	8.13912	8.15254	8.13612	8.15654	8.13081	8.13421	8.12398	8.09556	8.09979	8.1104	8.09268	8.11051	8.12633	8.13259	8.1396	8.11658	8.13555	8.12477	8.12516	8.15029	8.14307	8.12518	8.13335	8.14352
0.26775	8.15917	8.19021	8.15478	8.1601	8.12848	8.13245	8.11586	8.14375	8.13158	8.11198	8.12152	8.12574	8.12919	8.14043	8.1382	8.15887	8.1318	8.13497	8.15135	8.15496	8.12591	8.1299	8.13123	8.1199	8.13026	8.12231	8.10106	8.10358	8.09444	8.12457	8.13932	8.12022	8.1359	8.11771	8.1372	8.12642	8.13721	8.13305	8.14107	8.13749	8.14692	8.14007
0.268	8.16862	8.19364	8.1647	8.14958	8.12935	8.13447	8.1243	8.13825	8.12359	8.11325	8.10871	8.1151	8.14177	8.14639	8.13098	8.15688	8.14305	8.1376	8.14618	8.15568	8.14599	8.16815	8.13037	8.12479	8.13017	8.10394	8.10571	8.09861	8.11293	8.12103	8.12892	8.12484	8.1439	8.11241	8.14024	8.12798	8.12432	8.14383	8.16793	8.1259	8.14185	8.13069
0.26825	8.16531	8.1938	8.17374	8.16023	8.11758	8.13298	8.12604	8.12896	8.12418	8.10496	8.09709	8.1091	8.13025	8.15668	8.12838	8.1586	8.12936	8.16625	8.14979	8.14465	8.12778	8.15775	8.13917	8.10834	8.13381	8.10914	8.09688	8.1003	8.10706	8.11895	8.10811	8.1366	8.13939	8.12677	8.13251	8.13769	8.12217	8.13694	8.15144	8.13381	8.13509	8.14662
0.2685	8.16756	8.17475	8.16372	8.16604	8.13905	8.12797	8.1058	8.12849	8.12141	8.10927	8.11783	8.13066	8.13672	8.13937	8.13593	8.15645	8.1217	8.13842	8.14812	8.13052	8.128	8.16789	8.12123	8.10997	8.13331	8.11082	8.11317	8.11631	8.08991	8.11156	8.13403	8.12945	8.12169	8.11549	8.12875	8.12877	8.11698	8.12848	8.14088	8.14474	8.153	8.14604
0.26875	8.15789	8.16449	8.15739	8.14263	8.12871	8.14192	8.11553	8.14768	8.12425	8.11935	8.1223	8.13312	8.12819	8.13634	8.13723	8.15565	8.14022	8.13113	8.13982	8.16104	8.13975	8.15794	8.11992	8.10328	8.14088	8.09883	8.08524	8.12047	8.10912	8.12166	8.14431	8.14574	8.13608	8.12316	8.13029	8.1298	8.1355	8.14988	8.16858	8.14908	8.136	8.13991
0.269	8.17426	8.18063	8.15517	8.14692	8.12445	8.15511	8.09591	8.13137	8.13842	8.09696	8.11827	8.13961	8.13251	8.16187	8.12695	8.16253	8.14067	8.16545	8.15079	8.14827	8.13621	8.13962	8.12121	8.13174	8.13012	8.08078	8.09113	8.08264	8.12226	8.12111	8.13516	8.12996	8.14469	8.11321	8.12713	8.14406	8.13699	8.1342	8.15605	8.14765	8.14154	8.13444
0.26925	8.15304	8.1608	8.15876	8.14803	8.12458	8.14095	8.12553	8.1235	8.12063	8.11454	8.10042	8.12419	8.14571	8.14394	8.14199	8.15738	8.12491	8.15881	8.14089	8.16868	8.13494	8.16243	8.14015	8.11264	8.1374	8.10691	8.0915	8.11829	8.10289	8.13232	8.12814	8.13182	8.13435	8.12854	8.14509	8.12388	8.13238	8.15545	8.1491	8.14733	8.13645	8.13285
0.2695	8.16518	8.19156	8.16832	8.14696	8.14343	8.12409	8.14087	8.12822	8.11402	8.1136	8.11516	8.12689	8.13069	8.15301	8.13587	8.1467	8.13592	8.13714	8.14888	8.14795	8.13693	8.16222	8.14635	8.10889	8.1089	8.09251	8.10514	8.10944	8.08888	8.11476	8.13494	8.12315	8.13145	8.11451	8.15321	8.11919	8.10791	8.14582	8.16629	8.14455	8.13876	8.15287
0.26975	8.14346	8.17747	8.17846	8.14824	8.12871	8.14227	8.11943	8.12436	8.13143	8.10923	8.11917	8.1274	8.12199	8.13117	8.14674	8.14638	8.15217	8.14764	8.14193	8.14883	8.12786	8.15281	8.11954	8.12584	8.13214	8.09896	8.09349	8.1118	8.09182	8.11352	8.12516	8.11456	8.14405	8.13235	8.14161	8.13806	8.1199	8.14344	8.15137	8.13533	8.15845	8.12946
0.27	8.16365	8.16934	8.14188	8.16367	8.13917	8.14593	8.10827	8.1426	8.1377	8.11792	8.12155	8.12725	8.11674	8.10836	8.12913	8.15032	8.14968	8.14035	8.13176	8.14681	8.12762	8.14956	8.12737	8.11606	8.11888	8.0881	8.10195	8.10377	8.10197	8.10733	8.12623	8.1224	8.12783	8.12548	8.15127	8.12055	8.1261	8.1478	8.16394	8.14001	8.14781	8.13984
0.27025	8.15738	8.16594	8.17759	8.1621	8.13272	8.14926	8.13127	8.13938	8.12865	8.11452	8.09312	8.12227	8.12994	8.14282	8.12292	8.14771	8.14785	8.15915	8.14137	8.16401	8.13155	8.15394	8.13111	8.10797	8.12797	8.11351	8.1034	8.12907	8.09246	8.12321	8.12719	8.13917	8.14007	8.11642	8.14693	8.14408	8.10485	8.15649	8.15296	8.13438	8.15332	8.14076
0.2705	8.16583	8.18632	8.15943	8.15061	8.1269	8.13186	8.12622	8.11248	8.12847	8.12204	8.10925	8.13504	8.13665	8.14445	8.12232	8.16442	8.15447	8.14546	8.15914	8.13469	8.11631	8.15478	8.12635	8.13101	8.12174	8.11389	8.09111	8.10254	8.11246	8.12903	8.12545	8.13789	8.13062	8.12848	8.13308	8.13943	8.12111	8.16153	8.14408	8.13939	8.14048	8.13257
0.27075	8.18238	8.17837	8.17117	8.14415	8.13588	8.12442	8.12644	8.10915	8.12952	8.12671	8.10954	8.13385	8.13601	8.15704	8.14486	8.16747	8.14803	8.15101	8.16029	8.13519	8.14163	8.13791	8.12767	8.11152	8.12213	8.10381	8.11604	8.11697	8.10056	8.10255	8.12611	8.13991	8.14481	8.11669	8.11751	8.12805	8.13559	8.15445	8.13837	8.12899	8.14892	8.13341
0.271	8.16777	8.19564	8.17577	8.14293	8.13176	8.13102	8.10449	8.11847	8.11883	8.11569	8.10417	8.13298	8.13264	8.16108	8.13301	8.16625	8.14348	8.15273	8.12931	8.14646	8.14267	8.173	8.13639	8.10696	8.119	8.10437	8.10981	8.10194	8.11325	8.12914	8.12236	8.1321	8.12772	8.12534	8.13342	8.12136	8.13976	8.14791	8.14633	8.14449	8.13922	8.14845
0.27125	8.15695	8.17775	8.1531	8.14802	8.13407	8.14336	8.11555	8.14184	8.13309	8.12619	8.10665	8.13787	8.13268	8.14742	8.15295	8.14829	8.14395	8.14511	8.15175	8.13979	8.15637	8.16646	8.12754	8.12022	8.11359	8.10073	8.10777	8.11435	8.0959	8.11823	8.12534	8.13229	8.12861	8.13569	8.12707	8.11422	8.11727	8.14325	8.15943	8.14499	8.14054	8.15843
0.2715	8.1545	8.16746	8.16724	8.15348	8.13687	8.13054	8.13265	8.13943	8.12446	8.10728	8.10986	8.11918	8.1237	8.14434	8.14804	8.16203	8.14761	8.13333	8.14741	8.14219	8.14966	8.15758	8.14398	8.11896	8.1052	8.10876	8.11565	8.11319	8.10457	8.11105	8.12856	8.12096	8.11301	8.12637	8.13834	8.13246	8.1226	8.14769	8.14815	8.13618	8.15104	8.14215
0.27175	8.16877	8.1768	8.17469	8.15385	8.14505	8.14414	8.12329	8.13365	8.12123	8.11165	8.11452	8.12293	8.15009	8.13028	8.13642	8.14847	8.14291	8.16352	8.1579	8.14232	8.13678	8.17546	8.13522	8.10796	8.10294	8.10138	8.11355	8.1061	8.10449	8.11294	8.13104	8.13106	8.13631	8.13762	8.12865	8.15243	8.12636	8.16389	8.15269	8.15787	8.14923	8.12685
0.272	8.16634	8.1781	8.15169	8.13526	8.12249	8.13558	8.12304	8.13138	8.12537	8.10807	8.10667	8.1307	8.14687	8.13027	8.13744	8.14485	8.14852	8.14784	8.14634	8.15315	8.13263	8.15682	8.13769	8.12543	8.14016	8.11408	8.10276	8.10096	8.09505	8.11327	8.13638	8.11588	8.12993	8.12629	8.13124	8.13134	8.13853	8.153	8.14994	8.15768	8.12927	8.14258
0.27225	8.1582	8.18065	8.16067	8.15485	8.12095	8.13234	8.12097	8.14623	8.12722	8.11475	8.11256	8.13617	8.14011	8.14517	8.11832	8.1353	8.14385	8.14474	8.16675	8.14872	8.13602	8.16667	8.14198	8.12089	8.12801	8.12634	8.10385	8.11633	8.10075	8.12921	8.14443	8.13039	8.14419	8.11776	8.12871	8.13763	8.11681	8.14558	8.15134	8.14222	8.13491	8.14152
0.2725	8.1614	8.17851	8.16926	8.16503	8.14293	8.13663	8.10805	8.12853	8.13567	8.12224	8.12727	8.1273	8.13601	8.15025	8.14217	8.1385	8.13306	8.16489	8.13451	8.15518	8.13098	8.15618	8.13756	8.11537	8.1364	8.09899	8.10548	8.10811	8.11546	8.10514	8.14116	8.14117	8.14387	8.13162	8.15086	8.1417	8.12216	8.15162	8.13829	8.13703	8.15014	8.1313
0.27275	8.16966	8.18064	8.16214	8.15077	8.14685	8.14097	8.11572	8.13039	8.13745	8.12088	8.11131	8.1154	8.12863	8.14716	8.13681	8.13489	8.1302	8.14047	8.13281	8.1539	8.12622	8.1626	8.12252	8.12547	8.14167	8.09933	8.10758	8.10744	8.1023	8.12701	8.13243	8.12076	8.12547	8.13222	8.14135	8.13293	8.13895	8.14568	8.14249	8.14239	8.15186	8.13729
0.273	8.15284	8.18544	8.16493	8.15418	8.14793	8.13101	8.11715	8.12266	8.13473	8.12112	8.11546	8.1255	8.13556	8.15041	8.12947	8.1501	8.14539	8.14162	8.13921	8.15847	8.14341	8.15217	8.13468	8.11613	8.13197	8.10486	8.11204	8.11144	8.10943	8.11744	8.13939	8.12526	8.13295	8.12856	8.1373	8.12689	8.11826	8.14301	8.15087	8.14727	8.13217	8.13239
0.27325	8.1666	8.16131	8.16071	8.14008	8.1305	8.14042	8.11786	8.12228	8.13323	8.10489	8.12122	8.12815	8.13562	8.15695	8.14111	8.15769	8.15408	8.14411	8.15166	8.15333	8.14343	8.16359	8.12933	8.11343	8.12846	8.11218	8.11129	8.12719	8.09678	8.12046	8.13347	8.15248	8.12703	8.13283	8.14036	8.13767	8.10853	8.14367	8.14753	8.15533	8.13902	8.13947
0.2735	8.15724	8.18733	8.14876	8.14943	8.12249	8.14568	8.11547	8.11531	8.13651	8.11235	8.10354	8.12129	8.14294	8.15583	8.13259	8.16272	8.13944	8.16193	8.15704	8.15235	8.1338	8.15629	8.14227	8.1003	8.13644	8.10384	8.11407	8.12071	8.11731	8.12076	8.13511	8.128	8.12691	8.12333	8.14561	8.13707	8.12822	8.15843	8.15682	8.14369	8.14937	8.13824
0.27375	8.1654	8.18612	8.15375	8.16199	8.13194	8.12871	8.13542	8.12516	8.12496	8.11351	8.09922	8.1331	8.14027	8.14487	8.12683	8.14543	8.13642	8.15111	8.15027	8.14072	8.14079	8.15224	8.13556	8.11448	8.12976	8.09152	8.11273	8.09166	8.09354	8.12095	8.14086	8.13003	8.12506	8.10536	8.14565	8.14168	8.1324	8.14538	8.13603	8.14622	8.14953	8.14306
0.274	8.17725	8.18946	8.15729	8.1567	8.12484	8.12903	8.12964	8.15114	8.13157	8.10546	8.10474	8.11163	8.14627	8.12238	8.13128	8.1422	8.15049	8.14389	8.15424	8.14497	8.13007	8.15208	8.14914	8.12972	8.13597	8.10193	8.09921	8.1078	8.09135	8.11032	8.14143	8.13321	8.13739	8.11785	8.12833	8.13546	8.13787	8.15374	8.15455	8.12541	8.15989	8.13537
0.27425	8.15236	8.16623	8.17236	8.14362	8.16619	8.14753	8.13759	8.14771	8.1435	8.1118	8.11395	8.11247	8.14087	8.13692	8.13157	8.14271	8.12832	8.15446	8.15513	8.15128	8.13208	8.15954	8.13795	8.12268	8.14646	8.08855	8.08091	8.0933	8.09548	8.11964	8.12865	8.12174	8.12677	8.12699	8.12859	8.12977	8.11025	8.15465	8.14629	8.13882	8.14104	8.12935
0.2745	8.16638	8.16925	8.16962	8.15099	8.15155	8.14783	8.11806	8.14353	8.1122	8.09829	8.10238	8.1274	8.14035	8.13477	8.13407	8.16024	8.14073	8.13481	8.14011	8.16862	8.13232	8.16199	8.135	8.11327	8.12127	8.08187	8.10769	8.08944	8.0886	8.12811	8.14003	8.13016	8.12992	8.12202	8.14749	8.13861	8.12856	8.16163	8.14495	8.14656	8.13829	8.14554
0.27475	8.17101	8.17169	8.19452	8.1594	8.13573	8.14741	8.11695	8.14448	8.1353	8.10966	8.10861	8.12002	8.13536	8.13636	8.13293	8.14592	8.13456	8.14077	8.15033	8.15046	8.13509	8.15168	8.13213	8.11157	8.13178	8.08919	8.10803	8.10628	8.10964	8.14259	8.13384	8.13521	8.12939	8.13422	8.14332	8.13023	8.13766	8.15534	8.13237	8.14373	8.13805	8.1346
0.275	8.17264	8.18679	8.1914	8.14673	8.13163	8.15625	8.13302	8.14064	8.12311	8.10017	8.12068	8.13602	8.14237	8.14165	8.14775	8.1492	8.13807	8.1434	8.14359	8.16607	8.14441	8.1532	8.14357	8.13235	8.12217	8.10183	8.09968	8.09774	8.1044	8.13162	8.11782	8.1326	8.14292	8.12153	8.13095	8.12924	8.12406	8.14151	8.14738	8.15152	8.14186	8.12448
0.27525	8.18303	8.17546	8.16821	8.15297	8.12863	8.13532	8.12329	8.11288	8.11697	8.11784	8.11441	8.11625	8.12977	8.16103	8.13404	8.16129	8.13359	8.14982	8.13245	8.15672	8.13067	8.13385	8.15042	8.12281	8.13029	8.10567	8.0956	8.10823	8.10595	8.10435	8.13565	8.12381	8.13184	8.11692	8.12669	8.13721	8.14175	8.16155	8.14796	8.13623	8.15893	8.14051
0.2755	8.1677	8.17604	8.16566	8.14576	8.12648	8.12968	8.13259	8.13136	8.11899	8.11939	8.10567	8.12803	8.13387	8.15561	8.14943	8.16339	8.14855	8.1652	8.1382	8.15484	8.14039	8.14542	8.13622	8.11171	8.11687	8.10203	8.11639	8.11213	8.09913	8.11715	8.14455	8.11898	8.14637	8.12421	8.14729	8.13652	8.13356	8.14267	8.15125	8.14853	8.1399	8.12685
0.27575	8.16592	8.1711	8.16804	8.15298	8.12347	8.12961	8.12618	8.11869	8.11337	8.11118	8.11263	8.12849	8.14408	8.15257	8.15105	8.15534	8.13551	8.15285	8.14607	8.15562	8.12415	8.16777	8.13168	8.10567	8.12759	8.0934	8.10984	8.10902	8.12505	8.11974	8.12652	8.1065	8.1318	8.13217	8.1405	8.13755	8.13965	8.15548	8.16076	8.12986	8.13836	8.13363
0.276	8.15631	8.18069	8.16207	8.15778	8.1306	8.1397	8.12526	8.11288	8.12099	8.09459	8.11621	8.12178	8.12906	8.14238	8.12645	8.16188	8.13377	8.13493	8.15726	8.15768	8.1317	8.15782	8.13117	8.10788	8.14143	8.1078	8.10187	8.11972	8.1111	8.11103	8.11311	8.12468	8.12405	8.1243	8.15036	8.13142	8.14404	8.14752	8.1635	8.1601	8.12917	8.1342
0.27625	8.16843	8.19096	8.16479	8.17375	8.12972	8.13073	8.1196	8.11332	8.13892	8.10961	8.11977	8.13268	8.13521	8.14248	8.14625	8.1483	8.13899	8.16235	8.14912	8.15534	8.11374	8.16075	8.14308	8.12002	8.13242	8.10531	8.10597	8.10164	8.1045	8.11313	8.12453	8.12708	8.12786	8.11681	8.1381	8.11918	8.14113	8.15046	8.14091	8.13515	8.1385	8.13835
0.2765	8.16934	8.18364	8.18612	8.15508	8.1503	8.13424	8.13496	8.1278	8.11828	8.10008	8.10564	8.14139	8.13538	8.1352	8.14335	8.13557	8.13332	8.15383	8.15478	8.16657	8.12596	8.16783	8.13122	8.1135	8.1342	8.11473	8.09855	8.09818	8.0861	8.10599	8.136	8.11676	8.13972	8.12741	8.13966	8.14461	8.1244	8.14737	8.14626	8.14498	8.13928	8.14186
0.27675	8.16974	8.16913	8.16736	8.16136	8.14177	8.12988	8.13139	8.12746	8.12245	8.12968	8.11876	8.13456	8.14224	8.13206	8.11945	8.1389	8.13154	8.16146	8.14734	8.15855	8.13634	8.18148	8.12687	8.11447	8.12881	8.10197	8.11785	8.10055	8.09336	8.11668	8.12836	8.13637	8.14167	8.1288	8.14462	8.14372	8.12878	8.14197	8.15596	8.14946	8.14156	8.1453
0.277	8.16842	8.20275	8.17605	8.1475	8.13815	8.1533	8.12009	8.13171	8.12349	8.12101	8.11244	8.13441	8.13459	8.12873	8.11917	8.15753	8.14159	8.15271	8.14925	8.15213	8.14384	8.15346	8.13861	8.10581	8.12172	8.10663	8.08801	8.10775	8.1033	8.1324	8.11199	8.13243	8.14741	8.10686	8.1231	8.1275	8.13386	8.15351	8.14937	8.15156	8.14404	8.14754
0.27725	8.17246	8.18581	8.16023	8.13771	8.1417	8.13899	8.12444	8.13612	8.12881	8.11229	8.09781	8.11662	8.13239	8.14086	8.12972	8.15361	8.15097	8.14774	8.14767	8.14669	8.14068	8.1659	8.13521	8.13758	8.12258	8.10263	8.10361	8.11448	8.11546	8.10443	8.12581	8.1323	8.12381	8.12896	8.14715	8.13744	8.12644	8.15382	8.16844	8.1547	8.1461	8.1328
0.2775	8.16884	8.18937	8.15121	8.16231	8.12402	8.11792	8.10875	8.12526	8.14666	8.11314	8.1137	8.13026	8.13652	8.14173	8.14104	8.14482	8.15284	8.15818	8.1462	8.16565	8.14468	8.14509	8.12659	8.11885	8.12425	8.10763	8.1101	8.09439	8.1064	8.11781	8.14353	8.13173	8.12583	8.13533	8.12557	8.1403	8.1302	8.15926	8.15086	8.14746	8.14566	8.13296
0.27775	8.17562	8.17083	8.1509	8.1479	8.1214	8.14072	8.12157	8.15658	8.13746	8.118	8.12727	8.13393	8.13193	8.13992	8.11817	8.15431	8.16027	8.14881	8.15898	8.13825	8.125	8.16462	8.12557	8.10247	8.12994	8.10005	8.10549	8.11004	8.12364	8.12087	8.1484	8.13643	8.11605	8.10706	8.1335	8.14682	8.14093	8.15759	8.16843	8.13247	8.15186	8.15524
0.278	8.16592	8.18552	8.1698	8.16066	8.12419	8.14337	8.14136	8.14366	8.12644	8.10408	8.11599	8.12241	8.14435	8.15745	8.14078	8.16788	8.1432	8.13849	8.16349	8.1519	8.11946	8.1521	8.14568	8.11297	8.1435	8.09372	8.1074	8.13253	8.12099	8.11541	8.12466	8.13915	8.14061	8.13456	8.14309	8.13104	8.11454	8.1527	8.15002	8.14121	8.16046	8.14455
0.27825	8.1593	8.17385	8.15512	8.14029	8.12607	8.14345	8.1253	8.12528	8.12857	8.12655	8.11272	8.1297	8.14536	8.15099	8.13524	8.14782	8.13392	8.14824	8.14748	8.15368	8.1274	8.14158	8.1395	8.12552	8.12789	8.09188	8.10529	8.10236	8.11137	8.11092	8.12704	8.13216	8.14915	8.1262	8.13952	8.12882	8.12112	8.15649	8.16039	8.12322	8.13661	8.14866
0.2785	8.15076	8.18133	8.15833	8.1479	8.14198	8.1479	8.11485	8.13359	8.13191	8.11791	8.1039	8.11912	8.12703	8.15186	8.12842	8.15909	8.13641	8.14745	8.14942	8.15237	8.14388	8.13917	8.12638	8.12124	8.13514	8.09434	8.12522	8.11978	8.11356	8.1225	8.12597	8.13683	8.13034	8.13872	8.13402	8.12379	8.13415	8.16231	8.14634	8.13645	8.16376	8.14494
0.27875	8.1523	8.18941	8.18958	8.1387	8.13362	8.13308	8.12871	8.13977	8.12817	8.11068	8.10789	8.12006	8.13269	8.14705	8.13824	8.14166	8.13309	8.16146	8.15538	8.15951	8.15374	8.15628	8.13198	8.11888	8.14125	8.0915	8.11303	8.11257	8.11319	8.14125	8.14278	8.12003	8.13898	8.1313	8.13868	8.11405	8.12559	8.15263	8.16513	8.12361	8.16258	8.14041
0.279	8.16363	8.18527	8.16625	8.14768	8.15064	8.13406	8.12605	8.13887	8.12848	8.11734	8.10443	8.13581	8.13275	8.12635	8.13706	8.1387	8.14612	8.15671	8.15369	8.16071	8.1404	8.16301	8.13329	8.10623	8.12297	8.09428	8.10955	8.09401	8.09077	8.11922	8.12934	8.12887	8.12677	8.14056	8.12688	8.13156	8.13074	8.14526	8.15031	8.14426	8.14504	8.12627
0.27925	8.15591	8.17201	8.15491	8.14675	8.14444	8.14172	8.10855	8.13985	8.12464	8.11354	8.10051	8.12145	8.13706	8.14853	8.12977	8.16564	8.13259	8.15628	8.14349	8.15615	8.13855	8.16698	8.12925	8.11673	8.13237	8.10551	8.10784	8.10819	8.10475	8.11177	8.12162	8.1404	8.12837	8.12253	8.13583	8.14592	8.12434	8.1537	8.15286	8.13979	8.14722	8.15274
0.2795	8.1606	8.17773	8.17586	8.14711	8.1349	8.14445	8.14089	8.1235	8.12804	8.12729	8.11792	8.10332	8.13683	8.14282	8.13076	8.1577	8.12394	8.14747	8.15012	8.15114	8.14063	8.15521	8.13625	8.11959	8.13239	8.09918	8.10862	8.10279	8.09485	8.10068	8.1318	8.14492	8.13479	8.10323	8.14366	8.14339	8.1184	8.15814	8.14987	8.13588	8.14894	8.15461
0.27975	8.15963	8.19107	8.16664	8.15612	8.13159	8.13392	8.11417	8.13105	8.14168	8.11964	8.11477	8.11929	8.15139	8.15345	8.13594	8.1549	8.13605	8.13091	8.16011	8.15807	8.13243	8.13727	8.13498	8.11775	8.12971	8.10783	8.10433	8.10565	8.09634	8.14003	8.11824	8.14356	8.13406	8.14506	8.12109	8.13392	8.12668	8.14576	8.14437	8.13256	8.15075	8.16031
0.28	8.1516	8.17958	8.17181	8.1469	8.13552	8.13958	8.11488	8.12085	8.14243	8.10048	8.13328	8.12145	8.13827	8.17191	8.14206	8.15753	8.14371	8.1487	8.14917	8.15818	8.14565	8.15692	8.13818	8.10689	8.12158	8.10025	8.09526	8.13077	8.11648	8.10958	8.13371	8.12337	8.13613	8.12086	8.11974	8.13721	8.13331	8.1328	8.13802	8.13269	8.12014	8.14768
0.28025	8.16286	8.16736	8.17391	8.16226	8.13348	8.14936	8.11964	8.12077	8.13365	8.10556	8.12979	8.12917	8.14012	8.14288	8.14476	8.15264	8.13871	8.15271	8.15869	8.15474	8.11709	8.14225	8.12902	8.11481	8.12958	8.09182	8.10966	8.12583	8.10056	8.10334	8.13443	8.12211	8.13033	8.09927	8.12368	8.14885	8.12809	8.17323	8.14772	8.14389	8.13577	8.13226
0.2805	8.16586	8.19081	8.17519	8.16762	8.11987	8.12775	8.12813	8.13775	8.11848	8.11254	8.11258	8.12838	8.14679	8.14349	8.14067	8.16197	8.14542	8.14688	8.14785	8.16354	8.11417	8.15577	8.11802	8.11234	8.1307	8.10276	8.1159	8.10805	8.11992	8.10718	8.13823	8.13266	8.12198	8.13154	8.13845	8.1351	8.12853	8.15554	8.17274	8.14774	8.13918	8.12907
0.28075	8.16552	8.19926	8.17846	8.14755	8.13072	8.13354	8.13626	8.1329	8.11843	8.11637	8.09461	8.13114	8.13556	8.14634	8.13577	8.14891	8.14854	8.15469	8.14138	8.13195	8.12222	8.16846	8.13884	8.12212	8.13541	8.1124	8.11742	8.11288	8.1078	8.11513	8.13836	8.14494	8.13944	8.1227	8.15124	8.12998	8.12837	8.15733	8.15718	8.14688	8.14687	8.16503
0.281	8.16569	8.18704	8.16974	8.16316	8.12592	8.12593	8.13084	8.13552	8.12437	8.12315	8.11243	8.13866	8.13211	8.15153	8.12967	8.14732	8.14279	8.16053	8.14856	8.13344	8.14437	8.14	8.13258	8.11917	8.12437	8.09793	8.11406	8.10273	8.09666	8.12729	8.13506	8.13822	8.13254	8.12227	8.13053	8.13911	8.12579	8.16443	8.15299	8.14309	8.16195	8.14093
0.28125	8.17649	8.18308	8.16213	8.16235	8.1396	8.13354	8.1295	8.13708	8.12611	8.11333	8.11553	8.13106	8.13053	8.13883	8.11635	8.1483	8.13725	8.16504	8.14933	8.14513	8.1422	8.14569	8.13298	8.11841	8.13163	8.1019	8.11846	8.10142	8.08032	8.113	8.11102	8.13383	8.13231	8.13481	8.13619	8.13328	8.123	8.16616	8.16531	8.14782	8.15266	8.13326
0.2815	8.17003	8.1933	8.16712	8.14443	8.12777	8.1437	8.1347	8.11594	8.12715	8.10825	8.11248	8.1441	8.12825	8.16573	8.11943	8.14975	8.14194	8.15249	8.15667	8.15092	8.14372	8.16457	8.14117	8.12257	8.1412	8.10454	8.10752	8.10035	8.09486	8.13095	8.14444	8.13086	8.125	8.1339	8.13863	8.12124	8.12409	8.14748	8.15759	8.15102	8.14814	8.13151
0.28175	8.1642	8.18838	8.16477	8.1493	8.1383	8.13758	8.12433	8.12508	8.13969	8.10395	8.10982	8.13451	8.14412	8.14992	8.13472	8.16769	8.14344	8.15007	8.15523	8.15922	8.1343	8.14975	8.1352	8.12046	8.12295	8.09629	8.10483	8.10443	8.10693	8.10892	8.14647	8.13452	8.11735	8.12255	8.14077	8.13304	8.12017	8.14781	8.14618	8.15709	8.14003	8.13144
0.282	8.17144	8.17693	8.17632	8.16182	8.13934	8.12972	8.14019	8.13154	8.14044	8.10349	8.10237	8.11999	8.14402	8.1367	8.14481	8.15332	8.1439	8.14833	8.14989	8.15356	8.14137	8.1408	8.12844	8.13044	8.12183	8.09823	8.10248	8.11966	8.1115	8.11189	8.14855	8.1315	8.13571	8.13079	8.13642	8.13071	8.12154	8.16082	8.14806	8.15314	8.14599	8.13706
0.28225	8.1623	8.17605	8.16838	8.13808	8.14207	8.15181	8.13489	8.13961	8.12781	8.10378	8.11816	8.13345	8.13809	8.13502	8.14772	8.16362	8.14748	8.15717	8.1556	8.15092	8.13823	8.15478	8.13885	8.12517	8.12979	8.10558	8.10618	8.10777	8.10744	8.10635	8.13482	8.12409	8.1413	8.10098	8.139	8.15337	8.1359	8.15294	8.15294	8.14883	8.15009	8.14701
0.2825	8.15343	8.16991	8.17481	8.16125	8.14759	8.15205	8.11829	8.11249	8.12369	8.10699	8.1083	8.11598	8.13467	8.15526	8.1402	8.14948	8.13111	8.14787	8.15186	8.13966	8.13792	8.15992	8.14647	8.11449	8.10804	8.10083	8.10411	8.11903	8.11112	8.12483	8.13356	8.12758	8.13218	8.1267	8.14044	8.1389	8.12614	8.15319	8.17084	8.14454	8.15237	8.1261
0.28275	8.17379	8.17719	8.17475	8.14973	8.12855	8.14342	8.12608	8.1213	8.1173	8.10418	8.11141	8.14033	8.12458	8.15023	8.13858	8.15398	8.13939	8.15122	8.15997	8.14361	8.14553	8.1601	8.12777	8.12068	8.13477	8.10998	8.09695	8.10728	8.1044	8.11126	8.126	8.12504	8.13196	8.12632	8.14302	8.13774	8.11968	8.15878	8.15465	8.15262	8.15655	8.13185
0.283	8.16878	8.18959	8.17733	8.14191	8.13562	8.15035	8.11	8.13005	8.12737	8.11193	8.13087	8.14347	8.14208	8.1485	8.13169	8.1461	8.14434	8.14669	8.12634	8.14091	8.14422	8.16366	8.13112	8.10927	8.13271	8.1076	8.1124	8.10596	8.10366	8.10559	8.12384	8.13576	8.12085	8.11964	8.1435	8.12798	8.12613	8.15276	8.14934	8.1434	8.13385	8.14331
0.28325	8.17627	8.1753	8.16332	8.1465	8.13254	8.13693	8.13024	8.12502	8.12781	8.11671	8.12278	8.12972	8.14357	8.14365	8.13197	8.17698	8.1469	8.14641	8.139	8.13574	8.12997	8.15193	8.1436	8.10706	8.14052	8.10513	8.11416	8.11488	8.09728	8.12018	8.12451	8.1287	8.1385	8.12798	8.13947	8.12571	8.12941	8.13469	8.16771	8.14304	8.14248	8.12755
0.2835	8.17258	8.17669	8.16356	8.15129	8.1538	8.14125	8.11846	8.12468	8.12792	8.1172	8.10813	8.13623	8.13713	8.15277	8.13765	8.14404	8.13159	8.15073	8.15044	8.14713	8.13813	8.16674	8.13858	8.11768	8.11637	8.09001	8.11387	8.11988	8.09002	8.1129	8.12638	8.13338	8.14466	8.14623	8.14669	8.13381	8.13526	8.162	8.16865	8.1346	8.15569	8.14337
0.28375	8.17792	8.20538	8.15639	8.14478	8.1435	8.14713	8.12755	8.13609	8.12327	8.12498	8.11953	8.13912	8.13155	8.15224	8.11813	8.14165	8.14391	8.13334	8.15341	8.15922	8.13483	8.15567	8.14904	8.12626	8.11936	8.09315	8.10908	8.10431	8.10812	8.10891	8.12337	8.13947	8.1352	8.12069	8.13011	8.13304	8.13133	8.16342	8.15453	8.14619	8.1533	8.1238
0.284	8.17244	8.18826	8.17618	8.145	8.14405	8.13333	8.12334	8.12703	8.13153	8.11987	8.12117	8.12605	8.13798	8.1384	8.11795	8.13863	8.14994	8.15434	8.13921	8.16844	8.13873	8.13866	8.14898	8.12209	8.1396	8.08512	8.09641	8.13217	8.11582	8.11498	8.13321	8.13515	8.13704	8.1243	8.14525	8.11246	8.13074	8.16028	8.143	8.12872	8.16	8.12397
0.28425	8.17334	8.17619	8.1673	8.1581	8.1323	8.13962	8.12256	8.12723	8.15127	8.11946	8.11488	8.12917	8.14227	8.13994	8.13768	8.14751	8.1487	8.16505	8.1404	8.15453	8.15084	8.15089	8.13666	8.1216	8.13638	8.10524	8.10372	8.10478	8.1032	8.11208	8.15369	8.13667	8.13951	8.11727	8.15831	8.13903	8.12633	8.13504	8.16491	8.14978	8.12883	8.13357
0.2845	8.16381	8.17767	8.18521	8.16825	8.12922	8.14708	8.13602	8.1244	8.13133	8.12511	8.11681	8.11571	8.13414	8.15735	8.13624	8.14949	8.13153	8.157	8.15209	8.15488	8.13155	8.1671	8.13041	8.10491	8.11596	8.09817	8.10457	8.12205	8.10234	8.12058	8.13504	8.13338	8.13887	8.13282	8.17062	8.13681	8.12603	8.16071	8.1589	8.12369	8.13387	8.12237
0.28475	8.15196	8.19519	8.17908	8.15495	8.14066	8.16092	8.12739	8.15573	8.14316	8.12011	8.12276	8.11998	8.1246	8.15471	8.14082	8.15783	8.14351	8.1495	8.14353	8.14416	8.13682	8.17016	8.15152	8.11026	8.12471	8.11367	8.10814	8.1218	8.10714	8.11467	8.15001	8.13413	8.12434	8.12867	8.14164	8.1444	8.11989	8.15102	8.1774	8.13577	8.13435	8.13627
0.285	8.16074	8.17077	8.18171	8.14694	8.12773	8.15931	8.12859	8.1436	8.11665	8.13146	8.12825	8.1232	8.14057	8.15199	8.13144	8.15982	8.14092	8.14244	8.15298	8.14349	8.12775	8.16765	8.13257	8.1224	8.13621	8.09952	8.11724	8.10568	8.10646	8.12899	8.13071	8.14281	8.12422	8.12896	8.13282	8.12476	8.13581	8.15655	8.14774	8.1346	8.13815	8.15247
0.28525	8.15954	8.16811	8.16348	8.15528	8.13985	8.13455	8.13018	8.14547	8.12704	8.11989	8.12159	8.13438	8.14312	8.13363	8.12697	8.15697	8.13166	8.15732	8.14587	8.14292	8.14013	8.15697	8.13927	8.10172	8.12008	8.09929	8.11842	8.10113	8.10628	8.12337	8.12037	8.14313	8.14764	8.13808	8.13703	8.12754	8.13634	8.15439	8.16079	8.14004	8.14696	8.14466
0.2855	8.19	8.18717	8.16079	8.17231	8.14238	8.13998	8.13972	8.1211	8.1218	8.11349	8.1222	8.13006	8.14286	8.14423	8.11899	8.15954	8.13251	8.16309	8.15394	8.15143	8.12242	8.14221	8.11334	8.10054	8.12378	8.09921	8.10157	8.09405	8.10333	8.11942	8.1236	8.12756	8.1221	8.11949	8.13223	8.14342	8.13753	8.15322	8.14127	8.13343	8.15629	8.13254
0.28575	8.18167	8.18092	8.16317	8.14542	8.12432	8.14469	8.11719	8.11821	8.13333	8.1119	8.1064	8.13588	8.13786	8.14859	8.13435	8.14776	8.13599	8.15999	8.15446	8.15116	8.13563	8.1511	8.11337	8.12381	8.13441	8.0881	8.09759	8.09594	8.0983	8.11631	8.1226	8.12978	8.13146	8.12644	8.13973	8.13015	8.12539	8.15926	8.15686	8.14891	8.14256	8.14292
0.286	8.1643	8.16987	8.1739	8.15053	8.15398	8.14028	8.133	8.12426	8.12754	8.11742	8.10777	8.1262	8.13706	8.13655	8.15779	8.15349	8.14088	8.14677	8.14985	8.15528	8.14855	8.15669	8.13175	8.11008	8.11592	8.10682	8.11574	8.09244	8.08062	8.11507	8.14194	8.12651	8.13159	8.12325	8.1431	8.13805	8.14141	8.15184	8.14988	8.11713	8.13481	8.14278
0.28625	8.17775	8.1833	8.1744	8.1453	8.13579	8.13463	8.12546	8.13491	8.12751	8.10456	8.09485	8.14045	8.13004	8.15763	8.13661	8.14738	8.13882	8.15232	8.15103	8.15957	8.12617	8.15918	8.13561	8.11607	8.15024	8.10103	8.11222	8.09875	8.12119	8.11768	8.14427	8.13426	8.13122	8.12044	8.12794	8.13356	8.12477	8.15259	8.15767	8.12306	8.14639	8.15012
0.2865	8.16963	8.1763	8.16756	8.16126	8.14469	8.13539	8.13844	8.11822	8.13743	8.10395	8.1136	8.12583	8.14118	8.1409	8.13012	8.15859	8.14035	8.14809	8.14867	8.14762	8.14718	8.16111	8.14635	8.1221	8.13377	8.10039	8.10166	8.10195	8.10121	8.1158	8.12581	8.13549	8.14418	8.11394	8.14129	8.15022	8.11845	8.1685	8.16761	8.13599	8.1517	8.13692
0.28675	8.16684	8.1747	8.16629	8.17107	8.14199	8.14182	8.13377	8.11856	8.14843	8.13337	8.12048	8.12194	8.10996	8.15473	8.14366	8.15741	8.11631	8.15575	8.14602	8.15622	8.13013	8.16436	8.15228	8.11454	8.12317	8.1063	8.12007	8.10383	8.11291	8.11074	8.13506	8.14373	8.14706	8.12331	8.13969	8.12544	8.11605	8.14575	8.14944	8.14149	8.13658	8.13762
0.287	8.17572	8.16592	8.17871	8.15805	8.14203	8.13183	8.12369	8.11175	8.13087	8.0961	8.11166	8.12233	8.13215	8.13872	8.14825	8.14665	8.15633	8.15974	8.13802	8.15631	8.11943	8.16606	8.14893	8.11062	8.1356	8.10416	8.11857	8.10394	8.10802	8.12866	8.13846	8.14125	8.1412	8.12209	8.13323	8.12306	8.10989	8.15173	8.14713	8.13764	8.15917	8.13493
0.28725	8.1615	8.17459	8.16941	8.15284	8.14967	8.14658	8.12746	8.12639	8.12918	8.11342	8.11607	8.1217	8.12046	8.13825	8.12935	8.1526	8.14769	8.15612	8.15494	8.15728	8.14027	8.14811	8.14351	8.10905	8.11235	8.10662	8.11538	8.10464	8.09062	8.12214	8.13116	8.14932	8.13191	8.13031	8.12146	8.1357	8.13707	8.15949	8.14175	8.15269	8.15747	8.13971
0.2875	8.17217	8.19657	8.17119	8.15311	8.14988	8.14417	8.11345	8.11908	8.14207	8.10953	8.10863	8.11461	8.13393	8.13923	8.14788	8.18739	8.12833	8.14853	8.16854	8.16021	8.12247	8.16803	8.14296	8.1274	8.14736	8.09837	8.11442	8.12555	8.10703	8.12284	8.12202	8.13062	8.12168	8.12245	8.13913	8.14075	8.13177	8.16598	8.16086	8.13927	8.15457	8.14643
0.28775	8.16891	8.19806	8.16957	8.15958	8.11675	8.14608	8.12344	8.12574	8.14347	8.10653	8.11031	8.13357	8.13529	8.15117	8.13823	8.1701	8.13623	8.14221	8.14316	8.17357	8.15246	8.16296	8.138	8.12131	8.13206	8.09604	8.11344	8.09921	8.08989	8.1251	8.11717	8.11774	8.11173	8.1269	8.1297	8.13071	8.1163	8.15203	8.16	8.14847	8.14762	8.1331
0.288	8.17565	8.18769	8.16979	8.142	8.12146	8.14494	8.11528	8.14053	8.1314	8.10768	8.12856	8.14076	8.13264	8.14603	8.14229	8.14561	8.15409	8.13505	8.15509	8.15036	8.13625	8.15279	8.1339	8.12021	8.11459	8.09714	8.10725	8.10433	8.10535	8.13435	8.13378	8.12113	8.12731	8.11264	8.14164	8.12021	8.1176	8.15531	8.17787	8.14353	8.1588	8.14181
0.28825	8.17005	8.17913	8.16351	8.12842	8.13838	8.13406	8.12121	8.13226	8.14074	8.11842	8.13232	8.1289	8.13532	8.15303	8.12384	8.16411	8.13552	8.16151	8.15668	8.15606	8.14374	8.14594	8.13075	8.13339	8.11673	8.10237	8.11152	8.10489	8.10403	8.12296	8.13726	8.13668	8.1421	8.12695	8.15082	8.12129	8.13783	8.15648	8.15795	8.1477	8.13303	8.13786
0.2885	8.17322	8.19497	8.16885	8.14885	8.14343	8.145	8.14116	8.1399	8.11037	8.10517	8.12465	8.13392	8.13693	8.15167	8.13055	8.14639	8.1413	8.1483	8.17988	8.14564	8.13222	8.17868	8.11309	8.12344	8.13134	8.09193	8.10434	8.13499	8.09326	8.12953	8.12945	8.1318	8.13145	8.11888	8.14019	8.14189	8.12442	8.15631	8.14963	8.14199	8.13837	8.14692
0.28875	8.15056	8.18213	8.17635	8.14651	8.12847	8.14599	8.133	8.12545	8.13592	8.11353	8.10313	8.12917	8.15353	8.1455	8.13218	8.15991	8.126	8.16	8.15247	8.15644	8.13969	8.15383	8.12654	8.10773	8.13567	8.11504	8.09658	8.1319	8.09444	8.1226	8.13786	8.14298	8.15253	8.13016	8.14142	8.13803	8.14925	8.13584	8.16535	8.15352	8.14064	8.13029
0.289	8.15798	8.17373	8.19025	8.14248	8.12969	8.13069	8.11928	8.14479	8.1323	8.11888	8.11505	8.12102	8.13672	8.16808	8.13956	8.15597	8.13952	8.14796	8.15733	8.15584	8.13035	8.15134	8.12984	8.10207	8.13874	8.10905	8.10755	8.12197	8.1081	8.11563	8.14766	8.13802	8.13235	8.13566	8.12228	8.14179	8.13592	8.15841	8.14903	8.14518	8.16338	8.12696
0.28925	8.16612	8.19028	8.15394	8.15693	8.14102	8.1462	8.12032	8.13816	8.13391	8.12404	8.1191	8.12694	8.124	8.14796	8.13283	8.15896	8.13687	8.1442	8.14032	8.1619	8.13341	8.16156	8.12881	8.11579	8.14051	8.11633	8.11477	8.10814	8.09521	8.11636	8.14178	8.12299	8.13148	8.12418	8.13956	8.12474	8.11534	8.1539	8.14999	8.13749	8.14382	8.12775
0.2895	8.17193	8.18082	8.15998	8.14874	8.13656	8.15596	8.12924	8.13069	8.13109	8.12448	8.12074	8.11554	8.14078	8.14224	8.13548	8.16612	8.15294	8.14073	8.14553	8.16464	8.141	8.16554	8.15079	8.10282	8.15207	8.08946	8.12857	8.11658	8.10601	8.12574	8.12596	8.13355	8.13502	8.13372	8.1417	8.12146	8.12519	8.1326	8.15507	8.13355	8.14409	8.13877
0.28975	8.17892	8.18997	8.16835	8.15452	8.13379	8.14596	8.13222	8.13412	8.12827	8.11253	8.11819	8.12508	8.14076	8.15736	8.12648	8.16809	8.15961	8.14951	8.15246	8.14921	8.12102	8.16772	8.12621	8.12362	8.12617	8.10542	8.10893	8.10358	8.10908	8.12461	8.13172	8.13334	8.14441	8.13787	8.13726	8.12292	8.1166	8.14926	8.14702	8.14281	8.15372	8.1188
0.29	8.16652	8.1711	8.17427	8.15919	8.1286	8.12085	8.10883	8.13509	8.13123	8.12441	8.12304	8.11548	8.14873	8.15239	8.13057	8.16651	8.15862	8.15393	8.16196	8.16006	8.12736	8.1738	8.14413	8.11963	8.13515	8.11063	8.11422	8.09203	8.11802	8.13608	8.11737	8.13232	8.13266	8.1232	8.13775	8.13005	8.12621	8.15105	8.15334	8.1426	8.14749	8.14228
0.29025	8.17156	8.1823	8.17416	8.14765	8.13471	8.13897	8.13073	8.14294	8.14304	8.11968	8.10229	8.12959	8.14816	8.144	8.13126	8.16118	8.15483	8.15553	8.15997	8.14598	8.14105	8.17295	8.12015	8.11931	8.13941	8.10423	8.11567	8.10948	8.1018	8.11494	8.12473	8.14174	8.13068	8.13973	8.12419	8.12978	8.12516	8.1405	8.16258	8.15351	8.12635	8.13806
0.2905	8.17909	8.17158	8.1784	8.14873	8.13582	8.14516	8.12705	8.13901	8.12862	8.12749	8.10701	8.13098	8.14342	8.15264	8.13366	8.15367	8.14243	8.1594	8.1527	8.15674	8.13464	8.16191	8.13399	8.12754	8.1513	8.08726	8.11441	8.10464	8.10205	8.1231	8.13242	8.1304	8.14152	8.14029	8.1344	8.13267	8.12481	8.14361	8.15369	8.16151	8.14355	8.13665
0.29075	8.16592	8.18003	8.17188	8.14524	8.1196	8.14968	8.13395	8.12952	8.14059	8.12272	8.10407	8.12933	8.1324	8.15443	8.13694	8.14076	8.13786	8.15749	8.14373	8.15193	8.1355	8.16592	8.13681	8.11228	8.13401	8.09495	8.10967	8.11631	8.10809	8.1316	8.13739	8.14195	8.13715	8.1315	8.13282	8.13439	8.10485	8.13803	8.15219	8.13201	8.1372	8.14146
0.291	8.17617	8.17918	8.17532	8.15549	8.12043	8.1609	8.13407	8.1308	8.12883	8.11394	8.1153	8.12116	8.12183	8.1656	8.12377	8.15019	8.14936	8.15909	8.13936	8.16146	8.13731	8.15203	8.15205	8.11036	8.13147	8.10401	8.10868	8.11954	8.10321	8.12205	8.14473	8.12376	8.13538	8.1375	8.12848	8.12659	8.14267	8.16194	8.13948	8.13122	8.1377	8.14376
0.29125	8.1678	8.17941	8.17377	8.1403	8.14066	8.1329	8.11943	8.14112	8.12619	8.11527	8.10977	8.13747	8.14973	8.15344	8.14078	8.15289	8.14394	8.16059	8.15384	8.15734	8.13998	8.15729	8.13472	8.10619	8.13369	8.10936	8.09938	8.11974	8.11351	8.13507	8.14027	8.14083	8.12137	8.13741	8.13181	8.12558	8.13742	8.15831	8.14616	8.14619	8.15883	8.14024
0.2915	8.17567	8.16956	8.16208	8.16528	8.14088	8.1416	8.11854	8.13456	8.13305	8.12299	8.11616	8.14154	8.13504	8.13931	8.14048	8.14852	8.14275	8.14911	8.14412	8.15844	8.15747	8.15158	8.15934	8.11194	8.1479	8.11938	8.09536	8.10128	8.09058	8.11867	8.13128	8.14088	8.1146	8.13039	8.1351	8.13303	8.11459	8.14154	8.13752	8.14069	8.14655	8.13421
0.29175	8.17776	8.18432	8.17366	8.15581	8.1458	8.13679	8.12695	8.15071	8.1292	8.11517	8.11522	8.13708	8.142	8.15507	8.13698	8.168	8.1368	8.16899	8.152	8.14502	8.15332	8.15616	8.14041	8.11196	8.1426	8.11098	8.11065	8.11309	8.10147	8.12392	8.1334	8.13932	8.12442	8.13103	8.14732	8.14312	8.14059	8.13929	8.16055	8.14302	8.14549	8.13502
0.292	8.16411	8.18511	8.15842	8.15813	8.12578	8.13441	8.13146	8.11658	8.12437	8.11574	8.12707	8.11918	8.14109	8.14363	8.12194	8.16426	8.15157	8.15726	8.14198	8.14703	8.12946	8.16721	8.15068	8.11031	8.13082	8.09855	8.10019	8.12324	8.09505	8.10236	8.13784	8.13739	8.14006	8.12847	8.12771	8.11586	8.13843	8.15909	8.15219	8.16016	8.12467	8.14136
0.29225	8.17212	8.19447	8.16525	8.1619	8.14734	8.15344	8.1267	8.13122	8.12251	8.12303	8.10433	8.11633	8.13053	8.1632	8.14364	8.15635	8.13704	8.15147	8.16142	8.14378	8.13371	8.16347	8.12869	8.1242	8.12312	8.09016	8.0964	8.12204	8.11342	8.10865	8.13458	8.12261	8.13539	8.1368	8.13935	8.13718	8.11766	8.15217	8.15933	8.15572	8.13203	8.13781
[truncated: 2,831 more rows]

## Sheet: 3 uM
0.0003	8.08514	8.04839	8.01879	8.03242	8.02455	7.98996	7.99473	8.00907	8.02282	8.00363	8.0014	8.01396	8.00846	8.05029	8.0513	7.97834	7.99288	8.01952	8.02881	8.04159	7.99112	7.98689	8.03256	8.03442	8.02339	8.02562	8.02017	8.0477	8.03156	8.06682	8.02698	8.06287	8.02917	8.03117	8.05562	8.01686	8.04513	8.04183	8.02914	8.0514	8.04583
[truncated: 3,999 more rows]

[truncated: 4 more sheets: 8 uM, 15 uM, 20 uM, 25 uM]
