# Supplementary material for: Evolutionary fine-tuning of residual helix structure in disordered proteins manifests in complex structure and lifetime
Source: Commun Biol. 2023 Jan 18;6:63. doi: 10.1038/s42003-023-04445-6 (PMC9849366; doi:10.1038/s42003-023-04445-6)
Supplement: Supplementary file 3 — Supplementary Data 1 [file 42003_2023_4445_MOESM3_ESM.zip › Supplementary Data 1/DREB2A D267L/koff D267L 800 mM NaCl.xlsx]

## Sheet: 2 uM
0.005	9.33226	9.33206	9.33764	9.32039	9.30539	9.33644	9.31809	9.31014	9.31125	9.30736	9.31123	9.32055	9.29452	9.31859	9.3023	9.30386	9.31856	9.287	9.31002	9.32117	9.30071	9.2848	9.29833	9.29722	9.28628	9.29633	9.30815	9.29382	9.32274	9.29103	9.30621	9.30689	9.32046	9.30796	9.28191	9.31614	9.29596	9.31112	9.30122	9.32608	9.32211	9.31772	9.31067	9.32729	9.29987	9.33738
0.01	9.33073	9.32871	9.34166	9.31903	9.30307	9.33898	9.32537	9.30706	9.3123	9.30914	9.30798	9.31855	9.29268	9.31813	9.30471	9.30029	9.3141	9.29268	9.31584	9.31932	9.29926	9.28405	9.30584	9.30063	9.28943	9.29541	9.30903	9.29423	9.32661	9.30147	9.30966	9.30077	9.31492	9.31493	9.28364	9.31675	9.28726	9.31079	9.29782	9.33448	9.31359	9.31734	9.30885	9.32831	9.3145	9.3419
0.015	9.3339	9.32964	9.33934	9.32138	9.3039	9.34026	9.32076	9.30837	9.31707	9.30139	9.31383	9.31863	9.29305	9.31544	9.30679	9.30407	9.31138	9.28576	9.31406	9.31672	9.30224	9.28109	9.29329	9.30305	9.2889	9.29591	9.30974	9.29725	9.32199	9.29685	9.3115	9.30591	9.31508	9.31145	9.2848	9.31989	9.29231	9.3135	9.2978	9.3353	9.3152	9.3147	9.30714	9.33356	9.31457	9.33859
0.02	9.33318	9.3273	9.33984	9.31375	9.30065	9.34191	9.32381	9.31006	9.31594	9.3084	9.30819	9.32206	9.29045	9.31943	9.3069	9.30378	9.31299	9.29243	9.31141	9.31097	9.31465	9.28577	9.30027	9.29662	9.29214	9.2954	9.31482	9.29576	9.32292	9.29955	9.30932	9.3011	9.3112	9.31251	9.27966	9.31702	9.28863	9.31345	9.30133	9.33433	9.33016	9.31642	9.30466	9.33046	9.30799	9.33851
0.025	9.33132	9.33073	9.33541	9.31721	9.30195	9.33952	9.32891	9.30688	9.31659	9.30613	9.31173	9.32052	9.29433	9.31737	9.30242	9.30719	9.31788	9.2934	9.31386	9.3137	9.30099	9.28384	9.3	9.29774	9.28477	9.29077	9.31211	9.30305	9.32157	9.29836	9.3107	9.30768	9.31532	9.31381	9.28055	9.32303	9.29433	9.30715	9.29578	9.33206	9.32924	9.32067	9.30852	9.32991	9.31211	9.34742
0.03	9.33459	9.32815	9.33752	9.32045	9.30347	9.33892	9.32838	9.30986	9.3224	9.30981	9.30811	9.31842	9.29427	9.31499	9.30208	9.30592	9.31392	9.29471	9.30756	9.32142	9.30308	9.2873	9.30253	9.29952	9.28682	9.2943	9.31268	9.29852	9.32538	9.30139	9.31358	9.30696	9.31467	9.31174	9.28024	9.31014	9.29457	9.31591	9.29752	9.33529	9.33202	9.3181	9.30464	9.33365	9.31394	9.34726
0.035	9.32866	9.32928	9.33809	9.32326	9.30492	9.33981	9.32505	9.31362	9.31892	9.30205	9.30883	9.31828	9.3004	9.32033	9.30536	9.30524	9.31824	9.29926	9.31383	9.31933	9.29858	9.28552	9.30582	9.30142	9.28833	9.29741	9.31219	9.30114	9.32046	9.30833	9.31107	9.30919	9.31781	9.31366	9.28311	9.32093	9.29567	9.31321	9.30293	9.33157	9.3308	9.31358	9.30924	9.32806	9.30976	9.33855
0.04	9.32419	9.32938	9.34212	9.32378	9.3087	9.33897	9.32589	9.31553	9.32166	9.30895	9.31398	9.31967	9.29998	9.31675	9.30547	9.30784	9.32401	9.29877	9.31717	9.32225	9.30702	9.29197	9.29956	9.30149	9.28322	9.30087	9.30624	9.30279	9.3188	9.3031	9.3145	9.30828	9.32046	9.31076	9.28251	9.31947	9.29964	9.31155	9.30108	9.33477	9.32789	9.32003	9.31345	9.32234	9.31334	9.34293
0.045	9.32456	9.32967	9.34221	9.31849	9.31037	9.33998	9.32672	9.32398	9.32413	9.31141	9.32114	9.31998	9.31177	9.32253	9.3115	9.30713	9.32772	9.30169	9.31742	9.3238	9.30299	9.28747	9.3035	9.30707	9.28686	9.29356	9.30915	9.30222	9.31432	9.30338	9.31436	9.30864	9.31705	9.31269	9.29079	9.31539	9.29959	9.31541	9.30519	9.33487	9.32432	9.32065	9.31522	9.32541	9.30603	9.34566
0.05	9.32379	9.32777	9.33624	9.3248	9.31185	9.33935	9.32667	9.32683	9.32724	9.31124	9.31897	9.31773	9.3096	9.31586	9.31369	9.30658	9.32764	9.30896	9.31529	9.32676	9.30168	9.29341	9.30065	9.30507	9.29072	9.29282	9.31368	9.3037	9.31622	9.30409	9.31633	9.31369	9.31992	9.31553	9.28614	9.31633	9.30117	9.31038	9.30905	9.32704	9.32397	9.31846	9.31733	9.32651	9.30985	9.34675
0.055	9.32461	9.33389	9.33768	9.32733	9.31742	9.34041	9.335	9.33401	9.32544	9.31059	9.32223	9.32174	9.31468	9.32195	9.30868	9.30779	9.32483	9.30688	9.31859	9.32307	9.30902	9.29915	9.30305	9.30374	9.28403	9.29791	9.3096	9.30452	9.31742	9.30552	9.31048	9.30803	9.31854	9.31074	9.29577	9.31961	9.3049	9.31184	9.31847	9.32664	9.33079	9.31324	9.31912	9.32305	9.31356	9.34723
0.06	9.32526	9.33179	9.34205	9.32622	9.31628	9.33897	9.33375	9.33198	9.3248	9.31566	9.31919	9.31977	9.31474	9.31864	9.31566	9.31301	9.32759	9.31124	9.31987	9.32407	9.30634	9.29831	9.3007	9.30946	9.2893	9.29275	9.30943	9.30742	9.31449	9.30824	9.31631	9.31315	9.31853	9.31694	9.29392	9.32329	9.30598	9.30909	9.32018	9.33159	9.33171	9.31812	9.32144	9.32737	9.31716	9.3473
0.065	9.32465	9.33688	9.33743	9.32668	9.32354	9.33644	9.3281	9.33031	9.33007	9.31192	9.32151	9.32259	9.31145	9.32493	9.31604	9.31225	9.32763	9.30926	9.32179	9.32638	9.30582	9.30187	9.30206	9.30563	9.29425	9.30307	9.30983	9.30396	9.31501	9.30771	9.31684	9.31833	9.31859	9.31773	9.29726	9.32676	9.30033	9.30961	9.3223	9.32914	9.33626	9.31263	9.32108	9.32489	9.31477	9.35196
0.07	9.31967	9.33025	9.33958	9.33406	9.31586	9.33658	9.33397	9.3298	9.32632	9.31316	9.32278	9.3257	9.31632	9.32267	9.31641	9.3123	9.32698	9.31501	9.32406	9.32966	9.31187	9.30209	9.29742	9.3077	9.29024	9.29971	9.31348	9.30569	9.31375	9.3071	9.31378	9.31232	9.31013	9.31848	9.29608	9.32144	9.30153	9.31745	9.32021	9.32935	9.33702	9.31072	9.3225	9.32989	9.31552	9.3486
0.075	9.32471	9.33319	9.33918	9.32762	9.32153	9.33612	9.33071	9.33184	9.33313	9.31616	9.31798	9.32924	9.31513	9.32149	9.31967	9.30923	9.3246	9.31211	9.32504	9.32796	9.30801	9.29942	9.30214	9.30985	9.29603	9.30009	9.31352	9.30737	9.32065	9.30931	9.31555	9.31361	9.31662	9.32024	9.29663	9.32257	9.30472	9.31763	9.32539	9.342	9.33075	9.31635	9.32144	9.32554	9.31446	9.3482
0.08	9.32641	9.32744	9.34116	9.32947	9.31899	9.33723	9.33242	9.33795	9.33831	9.32121	9.32253	9.33155	9.31745	9.323	9.32323	9.31043	9.32846	9.31733	9.32322	9.32868	9.31859	9.30144	9.30073	9.31444	9.28893	9.30049	9.31241	9.30393	9.31275	9.30908	9.32273	9.31286	9.31577	9.31696	9.30421	9.32373	9.30351	9.31861	9.32661	9.33237	9.33639	9.31898	9.32351	9.32911	9.31719	9.35354
0.085	9.32385	9.33323	9.34059	9.32774	9.31877	9.33955	9.33722	9.33432	9.3274	9.31891	9.31994	9.3286	9.32108	9.32195	9.31966	9.31429	9.32951	9.31378	9.32747	9.33644	9.30552	9.30733	9.29383	9.30885	9.28893	9.30135	9.303	9.30657	9.31713	9.31225	9.31902	9.31219	9.31655	9.32247	9.30271	9.32425	9.30684	9.32427	9.32543	9.33304	9.3343	9.31448	9.3194	9.32545	9.32079	9.35003
0.09	9.32591	9.3337	9.34177	9.3342	9.32585	9.34621	9.33773	9.33584	9.33509	9.31929	9.31933	9.33043	9.3193	9.3209	9.32112	9.31207	9.32597	9.31396	9.3306	9.33231	9.3136	9.30396	9.30119	9.31183	9.29365	9.30182	9.30838	9.30898	9.3119	9.31384	9.32053	9.31185	9.31973	9.32014	9.30299	9.32653	9.30543	9.31709	9.33095	9.34187	9.33539	9.31507	9.32529	9.32383	9.32191	9.35535
0.095	9.32222	9.33188	9.34582	9.32825	9.32136	9.34543	9.33458	9.33317	9.33375	9.31956	9.32681	9.32946	9.31915	9.32642	9.32739	9.31378	9.33072	9.31984	9.32658	9.32689	9.3123	9.30098	9.3034	9.31559	9.29358	9.3053	9.31374	9.30537	9.3141	9.3059	9.31706	9.31471	9.31988	9.31844	9.30245	9.32538	9.30918	9.31099	9.33149	9.33568	9.33891	9.31344	9.32325	9.32801	9.31881	9.35099
0.1	9.32593	9.33899	9.34754	9.32986	9.32788	9.341	9.33482	9.33489	9.33238	9.32288	9.32367	9.33239	9.32237	9.3218	9.32237	9.31608	9.32794	9.32095	9.32999	9.33689	9.31624	9.31231	9.30764	9.31202	9.29222	9.29868	9.30949	9.30778	9.30958	9.3104	9.32214	9.31623	9.3197	9.32003	9.29899	9.32856	9.30567	9.3198	9.32347	9.33539	9.33464	9.31621	9.32827	9.3296	9.3222	9.35794
0.105	9.33054	9.32949	9.33595	9.3277	9.33022	9.34697	9.33867	9.33662	9.3338	9.32269	9.32398	9.32857	9.31938	9.32314	9.3224	9.31096	9.33183	9.31745	9.33354	9.33288	9.31139	9.30419	9.30637	9.3147	9.28778	9.30507	9.31402	9.30793	9.31537	9.31191	9.32586	9.31712	9.31801	9.32186	9.29714	9.3223	9.30471	9.32522	9.33185	9.33808	9.3375	9.32061	9.32123	9.3329	9.3233	9.35579
0.11	9.32644	9.33594	9.34127	9.33165	9.32473	9.3482	9.33694	9.34361	9.33686	9.31913	9.32341	9.32768	9.32427	9.32189	9.32692	9.3194	9.32567	9.32491	9.33199	9.33189	9.31924	9.30442	9.30035	9.31511	9.29472	9.30478	9.31497	9.30922	9.32072	9.30913	9.31916	9.31697	9.31547	9.32036	9.30688	9.32647	9.31393	9.32414	9.3291	9.33708	9.33596	9.32652	9.32503	9.32594	9.3247	9.35205
0.115	9.32638	9.33394	9.34323	9.33662	9.324	9.34128	9.33898	9.33888	9.33774	9.31817	9.3218	9.33138	9.32226	9.32856	9.32487	9.32207	9.32904	9.32145	9.33238	9.33577	9.31904	9.31098	9.30656	9.3147	9.29784	9.30288	9.31694	9.30356	9.31511	9.31068	9.32452	9.31362	9.32001	9.32383	9.30316	9.32965	9.31216	9.32278	9.32825	9.33514	9.33876	9.32386	9.32189	9.33316	9.31965	9.35841
0.12	9.33262	9.33728	9.34274	9.33808	9.32207	9.33852	9.34039	9.33839	9.33732	9.3168	9.32217	9.33346	9.32404	9.3281	9.32578	9.31583	9.33025	9.31903	9.32866	9.33709	9.31835	9.3069	9.3041	9.31821	9.29488	9.30024	9.31623	9.30929	9.32095	9.313	9.32644	9.31607	9.31657	9.32594	9.3092	9.3251	9.31088	9.32111	9.33026	9.3363	9.34104	9.3274	9.32634	9.32911	9.32645	9.35367
0.125	9.3288	9.33485	9.34265	9.33646	9.32701	9.34134	9.33788	9.33931	9.33613	9.32554	9.32146	9.33507	9.32309	9.32388	9.32498	9.31634	9.3249	9.32477	9.33345	9.337	9.31923	9.31056	9.30614	9.31678	9.2949	9.31022	9.31662	9.31042	9.31777	9.31021	9.3237	9.32015	9.32395	9.32437	9.30588	9.33008	9.3088	9.32176	9.33511	9.33974	9.33719	9.32184	9.32939	9.32829	9.31995	9.3546
0.13	9.33599	9.34144	9.34338	9.33727	9.32221	9.3417	9.34103	9.34055	9.3353	9.32177	9.32093	9.33474	9.32752	9.32556	9.32267	9.32311	9.33246	9.32179	9.33232	9.34053	9.31616	9.31269	9.30953	9.31541	9.29642	9.30596	9.31579	9.31485	9.31251	9.31222	9.32055	9.3155	9.32552	9.32745	9.30558	9.32849	9.31264	9.32015	9.33039	9.34273	9.34023	9.32166	9.32905	9.32967	9.32584	9.35563
0.135	9.33039	9.3354	9.34758	9.3329	9.32625	9.34583	9.33821	9.34199	9.33906	9.32063	9.32681	9.33275	9.32274	9.32846	9.32489	9.32029	9.32689	9.32532	9.3337	9.33784	9.3176	9.30943	9.31035	9.32007	9.29891	9.30524	9.31819	9.30651	9.31711	9.31493	9.32443	9.31731	9.32087	9.32471	9.30341	9.32873	9.31767	9.32305	9.33835	9.34176	9.34103	9.32252	9.33147	9.33137	9.32768	9.35522
0.14	9.32433	9.33993	9.34769	9.33662	9.3338	9.3395	9.34178	9.3456	9.34369	9.32231	9.32828	9.33731	9.32696	9.33036	9.3263	9.31826	9.32925	9.32267	9.33218	9.3415	9.31782	9.3101	9.30324	9.31234	9.3013	9.30604	9.31427	9.31283	9.32068	9.31167	9.32058	9.32143	9.32403	9.32337	9.30709	9.32948	9.31208	9.32581	9.3379	9.3434	9.33897	9.32462	9.33119	9.32962	9.32558	9.35572
0.145	9.33078	9.33667	9.349	9.33676	9.32947	9.3441	9.33899	9.33985	9.33698	9.32255	9.32183	9.33563	9.32825	9.32662	9.3254	9.32626	9.33019	9.32497	9.33089	9.34334	9.31786	9.31033	9.30558	9.31914	9.29317	9.30982	9.31201	9.31464	9.31502	9.3119	9.32603	9.32064	9.32467	9.32471	9.31202	9.3267	9.3082	9.32755	9.33295	9.34201	9.34428	9.32077	9.32815	9.33357	9.32835	9.35751
0.15	9.33759	9.33629	9.3496	9.33355	9.33192	9.3501	9.34176	9.34437	9.33711	9.32523	9.32399	9.33838	9.33004	9.32587	9.32872	9.32174	9.33104	9.32209	9.33545	9.34024	9.31603	9.31117	9.30386	9.31874	9.29783	9.30581	9.31715	9.31254	9.31811	9.31686	9.32318	9.32145	9.31905	9.32695	9.31395	9.32873	9.31513	9.32658	9.33833	9.34415	9.34195	9.32261	9.33555	9.335	9.32789	9.35658
0.155	9.33223	9.33908	9.35159	9.33567	9.32669	9.34491	9.3449	9.34248	9.34384	9.32656	9.32288	9.33442	9.33078	9.32943	9.32754	9.32508	9.33268	9.32094	9.33735	9.33816	9.32345	9.31013	9.30936	9.31349	9.29602	9.30991	9.3165	9.31228	9.32012	9.31394	9.3269	9.32248	9.32632	9.32708	9.31097	9.33293	9.31923	9.32702	9.34254	9.34426	9.34795	9.32766	9.32902	9.33236	9.32905	9.36241
0.16	9.33024	9.34163	9.34493	9.33518	9.33115	9.34735	9.34469	9.3484	9.34127	9.33022	9.32842	9.33542	9.32825	9.32972	9.3303	9.31616	9.33534	9.32913	9.33278	9.34074	9.3191	9.3098	9.30667	9.32036	9.2953	9.3062	9.31952	9.31	9.31898	9.3185	9.32821	9.32789	9.32568	9.32414	9.31039	9.33362	9.32148	9.32773	9.3345	9.34087	9.34088	9.32738	9.32776	9.33512	9.33088	9.36055
0.165	9.33278	9.33778	9.34743	9.33653	9.32953	9.34516	9.34195	9.34058	9.34057	9.33069	9.33035	9.34088	9.32735	9.33046	9.32687	9.32472	9.33219	9.32532	9.33459	9.34159	9.32415	9.31618	9.30949	9.31388	9.29661	9.31179	9.32106	9.31002	9.32171	9.31722	9.32423	9.31969	9.31921	9.32451	9.31003	9.33406	9.31614	9.32535	9.34085	9.34565	9.34474	9.32863	9.33107	9.33406	9.32611	9.36158
0.17	9.33086	9.33843	9.34826	9.33955	9.33686	9.34805	9.34411	9.34517	9.33959	9.32525	9.32931	9.33406	9.3295	9.32501	9.33498	9.31901	9.32846	9.32977	9.33611	9.34098	9.31621	9.31117	9.31332	9.32041	9.30258	9.30555	9.31708	9.3107	9.32213	9.31864	9.32627	9.32661	9.3281	9.32614	9.31148	9.33463	9.31522	9.32512	9.33955	9.34721	9.34406	9.32807	9.32811	9.33649	9.32618	9.36238
0.175	9.33597	9.34238	9.35361	9.34049	9.33026	9.34866	9.34413	9.34158	9.34283	9.3337	9.32644	9.33242	9.33097	9.33275	9.32855	9.33138	9.33151	9.32832	9.33735	9.34209	9.32626	9.31152	9.31229	9.32277	9.29984	9.31571	9.31877	9.31519	9.32219	9.3132	9.32806	9.32323	9.32248	9.32855	9.3185	9.33284	9.31594	9.3284	9.3402	9.34378	9.34674	9.3254	9.33144	9.33301	9.32889	9.35956
0.18	9.32807	9.34162	9.3521	9.33814	9.3314	9.34835	9.34335	9.34474	9.34301	9.33281	9.32828	9.33735	9.32754	9.32652	9.32736	9.32777	9.33269	9.32477	9.33913	9.34607	9.32339	9.31114	9.31283	9.31637	9.29997	9.31153	9.31871	9.3142	9.32059	9.3168	9.32356	9.32648	9.32324	9.32688	9.317	9.33414	9.31311	9.32612	9.33547	9.34072	9.3454	9.33088	9.33179	9.33122	9.3296	9.36477
0.185	9.33252	9.33908	9.34995	9.33728	9.33123	9.34794	9.34322	9.34583	9.34623	9.33011	9.32806	9.33631	9.3291	9.3328	9.33273	9.32027	9.33306	9.32978	9.34047	9.34649	9.32193	9.31503	9.31347	9.32314	9.3014	9.31026	9.32105	9.31386	9.32691	9.31803	9.3263	9.33044	9.32473	9.33289	9.31283	9.33423	9.31747	9.33228	9.34352	9.34324	9.3463	9.33321	9.33109	9.33437	9.32661	9.36149
0.19	9.34088	9.34538	9.34457	9.34209	9.33523	9.34908	9.34289	9.3442	9.34851	9.32794	9.32779	9.33687	9.33141	9.33025	9.33211	9.32331	9.3394	9.33023	9.34324	9.34262	9.32593	9.31051	9.31334	9.32128	9.2952	9.31395	9.3185	9.31624	9.31749	9.31789	9.33484	9.32571	9.32931	9.32803	9.31458	9.3346	9.32118	9.33157	9.33546	9.34367	9.3485	9.32648	9.33014	9.33776	9.33703	9.3665
0.195	9.33173	9.34319	9.34642	9.33956	9.33288	9.35029	9.34749	9.34611	9.34424	9.33228	9.33233	9.33734	9.33317	9.33765	9.32908	9.32376	9.33559	9.32833	9.34324	9.34033	9.32237	9.31353	9.313	9.32028	9.29784	9.31201	9.32539	9.31484	9.32297	9.3214	9.32866	9.32319	9.32974	9.33349	9.31583	9.33975	9.31385	9.32876	9.3358	9.34463	9.34671	9.32755	9.33114	9.33984	9.33136	9.36342
0.2	9.33727	9.34507	9.35246	9.34607	9.3381	9.3545	9.34645	9.34352	9.34233	9.33085	9.33347	9.34256	9.33216	9.33651	9.33231	9.32571	9.33677	9.33044	9.33984	9.34786	9.31875	9.31671	9.31095	9.32079	9.29766	9.31161	9.32013	9.31538	9.32784	9.31606	9.32589	9.32898	9.33018	9.32853	9.31036	9.33174	9.324	9.32659	9.34177	9.34314	9.34873	9.32838	9.33135	9.33931	9.3356	9.36683
0.205	9.33127	9.34533	9.34973	9.34049	9.33794	9.35094	9.34612	9.34845	9.34954	9.33315	9.33306	9.34117	9.33204	9.33104	9.32897	9.33175	9.33347	9.32364	9.33915	9.34886	9.32451	9.31693	9.31483	9.3192	9.30626	9.31296	9.31993	9.31402	9.32495	9.32395	9.33262	9.32732	9.32953	9.32909	9.31704	9.33676	9.31921	9.33265	9.33985	9.34565	9.34874	9.331	9.33341	9.34088	9.33345	9.36316
0.21	9.33457	9.34017	9.34876	9.34329	9.33288	9.34887	9.34253	9.34951	9.34784	9.33472	9.33593	9.34103	9.33609	9.33279	9.33095	9.32638	9.33377	9.32989	9.34125	9.34813	9.32483	9.31591	9.31418	9.32314	9.30644	9.31252	9.32286	9.31662	9.32603	9.32786	9.33323	9.32811	9.32829	9.32985	9.31543	9.33551	9.32088	9.32999	9.34541	9.34822	9.35125	9.328	9.33897	9.34266	9.33144	9.36258
0.215	9.33614	9.34588	9.35214	9.33915	9.33969	9.35716	9.35098	9.3516	9.35057	9.33588	9.33511	9.33865	9.32964	9.33541	9.33583	9.32714	9.33279	9.329	9.34335	9.3459	9.32551	9.31729	9.31196	9.32599	9.30275	9.31121	9.31972	9.31718	9.32443	9.32179	9.333	9.32916	9.32853	9.32925	9.32143	9.33793	9.32072	9.33164	9.3434	9.34535	9.35229	9.33382	9.33329	9.33784	9.33108	9.36387
0.22	9.33366	9.34711	9.35173	9.34691	9.33787	9.35452	9.34912	9.34804	9.35118	9.33516	9.33426	9.34205	9.33374	9.33444	9.3359	9.32803	9.3392	9.33268	9.34216	9.34337	9.32616	9.31701	9.31281	9.32675	9.30333	9.31343	9.32421	9.31696	9.32105	9.3217	9.33343	9.32716	9.33606	9.33106	9.31822	9.33644	9.31885	9.3322	9.34025	9.34875	9.35115	9.33555	9.33571	9.33862	9.33458	9.36889
0.225	9.33856	9.34128	9.35991	9.34351	9.33576	9.3542	9.34849	9.35005	9.35023	9.33089	9.33413	9.33908	9.33217	9.33692	9.33258	9.32836	9.33794	9.32667	9.34432	9.34805	9.32605	9.31867	9.31863	9.32793	9.30543	9.31744	9.32099	9.32239	9.32152	9.31804	9.33222	9.32799	9.33611	9.33258	9.31807	9.336	9.32218	9.33415	9.34149	9.34543	9.35213	9.33059	9.33402	9.33735	9.33185	9.37172
0.23	9.33504	9.34297	9.35662	9.34299	9.33594	9.35265	9.35172	9.34707	9.35223	9.33628	9.33173	9.33968	9.33522	9.33546	9.33856	9.32777	9.33875	9.33344	9.34212	9.34782	9.32743	9.32166	9.31493	9.32211	9.30551	9.31526	9.32643	9.31745	9.3248	9.32481	9.33755	9.32719	9.3326	9.32605	9.31697	9.34444	9.31603	9.33463	9.34109	9.349	9.34983	9.33588	9.33185	9.33797	9.33708	9.36623
0.235	9.34323	9.34786	9.35512	9.35009	9.33481	9.3513	9.34986	9.35194	9.35113	9.33279	9.33168	9.34018	9.33727	9.34	9.3348	9.33338	9.34035	9.32961	9.3468	9.34615	9.3272	9.3212	9.32222	9.32921	9.30247	9.31285	9.32494	9.31895	9.32623	9.3196	9.33444	9.33167	9.32922	9.33109	9.32103	9.33825	9.32367	9.33258	9.34759	9.34307	9.35382	9.33733	9.33778	9.34103	9.33304	9.36744
0.24	9.34028	9.34614	9.34996	9.3457	9.34449	9.35393	9.34619	9.35138	9.35064	9.33462	9.34154	9.34464	9.33058	9.33622	9.33468	9.33043	9.33906	9.33289	9.34603	9.35114	9.32614	9.32361	9.31742	9.32433	9.30374	9.31838	9.32098	9.31924	9.32463	9.32131	9.33365	9.33055	9.33035	9.32932	9.3168	9.34067	9.31674	9.33719	9.34306	9.3471	9.35337	9.33408	9.3366	9.34015	9.33789	9.36666
0.245	9.33997	9.34753	9.35595	9.34904	9.33785	9.34972	9.35365	9.35263	9.34983	9.34109	9.33334	9.34242	9.33516	9.33246	9.33715	9.32865	9.34134	9.33113	9.34614	9.35092	9.32797	9.31621	9.31984	9.32054	9.30671	9.315	9.32527	9.32218	9.33102	9.32474	9.33122	9.33297	9.33402	9.33286	9.32149	9.34233	9.32504	9.33425	9.33735	9.35106	9.35028	9.33349	9.3375	9.34331	9.33792	9.36794
0.25	9.34361	9.34739	9.34867	9.34687	9.34604	9.35293	9.34842	9.35465	9.34868	9.33714	9.33048	9.3441	9.33352	9.3378	9.33816	9.32919	9.33928	9.33275	9.34587	9.35598	9.32874	9.32024	9.31591	9.32781	9.3002	9.31816	9.33206	9.32482	9.32964	9.32198	9.33116	9.33117	9.33395	9.33504	9.32069	9.3385	9.32551	9.33442	9.34841	9.34983	9.34993	9.33972	9.33577	9.34369	9.33469	9.36404
0.255	9.3435	9.3493	9.35497	9.34588	9.34009	9.3536	9.34445	9.3513	9.35047	9.33939	9.33711	9.3424	9.33632	9.33735	9.33728	9.33172	9.34369	9.33748	9.3401	9.34929	9.33211	9.3178	9.31638	9.32799	9.3092	9.31552	9.32416	9.31841	9.32416	9.32108	9.32935	9.33195	9.33106	9.33476	9.32063	9.34315	9.32757	9.33495	9.34444	9.35207	9.34607	9.336	9.33914	9.34805	9.33592	9.36825
0.26	9.34147	9.35093	9.35488	9.3459	9.33882	9.36166	9.3562	9.34925	9.35204	9.3398	9.34051	9.34438	9.34023	9.33782	9.33906	9.3329	9.34093	9.33424	9.34484	9.35163	9.3283	9.3176	9.31888	9.32927	9.30887	9.31787	9.32344	9.32209	9.32638	9.32293	9.33445	9.33226	9.33195	9.33585	9.319	9.34642	9.32344	9.33451	9.34777	9.35017	9.35041	9.33187	9.33777	9.34625	9.33819	9.36722
0.265	9.34178	9.35111	9.35557	9.35112	9.34494	9.35899	9.35468	9.3533	9.35646	9.34248	9.33357	9.34597	9.34026	9.33678	9.34222	9.32902	9.34278	9.33138	9.34615	9.35497	9.33043	9.32103	9.32018	9.32983	9.30433	9.31811	9.32698	9.3216	9.33264	9.32292	9.3387	9.33237	9.33696	9.32962	9.32137	9.3408	9.3179	9.33268	9.34369	9.35542	9.35669	9.33615	9.33684	9.34096	9.34234	9.37174
0.27	9.33983	9.34997	9.35894	9.34528	9.33957	9.35862	9.35657	9.35464	9.35483	9.34071	9.33481	9.34685	9.34002	9.34019	9.33557	9.333	9.34193	9.33826	9.34565	9.35138	9.33264	9.31913	9.31642	9.33068	9.306	9.3181	9.32464	9.32088	9.32891	9.32555	9.33449	9.33314	9.33457	9.33778	9.32222	9.34185	9.32703	9.33307	9.34679	9.35352	9.35563	9.33889	9.33613	9.34383	9.34059	9.37198
0.275	9.34191	9.3451	9.3573	9.35224	9.33644	9.35331	9.34916	9.35766	9.34957	9.34243	9.33504	9.35302	9.33899	9.34335	9.34788	9.33283	9.34407	9.33704	9.34691	9.35162	9.3276	9.32251	9.32254	9.32615	9.30538	9.31896	9.32624	9.3205	9.32572	9.32948	9.33539	9.33579	9.33883	9.33535	9.3187	9.346	9.32476	9.3325	9.34968	9.35315	9.35717	9.33965	9.34046	9.34098	9.34146	9.37104
0.28	9.34176	9.35011	9.35908	9.34736	9.34169	9.35271	9.35584	9.35298	9.35133	9.34478	9.33545	9.34641	9.33931	9.34091	9.33562	9.33645	9.33801	9.33864	9.34295	9.35063	9.32979	9.32314	9.32187	9.33236	9.30544	9.31927	9.33326	9.32278	9.32712	9.32456	9.33521	9.33208	9.33403	9.33636	9.31573	9.34875	9.33007	9.33567	9.34881	9.35446	9.35397	9.33492	9.34122	9.34229	9.34357	9.37158
0.285	9.34058	9.34817	9.36021	9.35227	9.3406	9.36079	9.35616	9.35592	9.35409	9.34296	9.33783	9.34803	9.33952	9.33854	9.343	9.33773	9.3451	9.33685	9.34664	9.35653	9.3288	9.32565	9.32369	9.33197	9.30831	9.31735	9.32964	9.32337	9.32946	9.33102	9.33531	9.33286	9.33798	9.33469	9.32309	9.34569	9.32618	9.34147	9.35359	9.35841	9.35418	9.34034	9.33676	9.34836	9.34228	9.371
0.29	9.34528	9.35586	9.35708	9.34873	9.33967	9.35637	9.35394	9.3551	9.35613	9.34168	9.34437	9.34225	9.33434	9.34054	9.33649	9.33835	9.34361	9.34403	9.34719	9.35653	9.33766	9.32885	9.32731	9.33295	9.30902	9.32094	9.33122	9.32324	9.33571	9.32826	9.33997	9.33238	9.33468	9.33768	9.32063	9.34661	9.32416	9.34274	9.35118	9.34976	9.35567	9.34104	9.34003	9.34428	9.3391	9.37017
0.295	9.34628	9.35241	9.36405	9.35086	9.34963	9.35615	9.35659	9.3566	9.35464	9.34233	9.34143	9.34348	9.33522	9.34238	9.33866	9.3327	9.34468	9.33549	9.34993	9.35591	9.33114	9.32584	9.32165	9.3335	9.31153	9.32597	9.33206	9.32562	9.33449	9.32086	9.34016	9.33639	9.33512	9.33777	9.32284	9.35181	9.32668	9.33911	9.34934	9.3537	9.35896	9.33875	9.33751	9.34635	9.33942	9.37435
0.3	9.34178	9.35337	9.36181	9.35044	9.33945	9.36136	9.35191	9.35481	9.3549	9.34551	9.34198	9.34688	9.34398	9.34277	9.34202	9.33935	9.34312	9.33394	9.34783	9.35488	9.33426	9.32878	9.32692	9.33007	9.3098	9.31476	9.32733	9.32253	9.32727	9.32827	9.34223	9.33703	9.33872	9.34032	9.32421	9.34543	9.3228	9.34254	9.34887	9.35935	9.3554	9.34193	9.3414	9.34709	9.34537	9.37493
0.305	9.34458	9.34944	9.36214	9.35629	9.344	9.3585	9.35598	9.35545	9.35856	9.34432	9.33738	9.3501	9.34359	9.34082	9.33851	9.33705	9.34447	9.33768	9.34935	9.3517	9.32954	9.32931	9.3206	9.33672	9.30626	9.32099	9.33168	9.32177	9.3343	9.32985	9.33831	9.33234	9.33607	9.34194	9.32337	9.34757	9.3272	9.33601	9.35284	9.35123	9.3617	9.3447	9.34233	9.34479	9.34892	9.37329
0.31	9.34002	9.34469	9.36232	9.35552	9.34474	9.35915	9.35573	9.35506	9.35481	9.34456	9.3499	9.34698	9.34323	9.34153	9.34587	9.33535	9.34786	9.33961	9.35004	9.35381	9.33362	9.32415	9.32329	9.33695	9.3094	9.31995	9.33665	9.32528	9.33353	9.32856	9.33396	9.33411	9.33675	9.34391	9.32526	9.34545	9.32736	9.33988	9.34947	9.35489	9.3563	9.33508	9.34189	9.34554	9.34197	9.37781
0.315	9.35005	9.35159	9.36422	9.34924	9.3476	9.3662	9.35767	9.35379	9.35597	9.34355	9.34494	9.3476	9.34733	9.34123	9.34402	9.33503	9.34269	9.3368	9.35	9.35622	9.32977	9.32504	9.32178	9.33055	9.31104	9.32112	9.32859	9.32631	9.33729	9.33255	9.34076	9.33491	9.33278	9.34079	9.32698	9.33869	9.33222	9.33963	9.34867	9.35868	9.36198	9.34041	9.34193	9.34435	9.34089	9.37554
0.32	9.34382	9.34855	9.36359	9.35129	9.34218	9.36648	9.35099	9.35792	9.36067	9.34442	9.34034	9.34807	9.34768	9.345	9.34205	9.33553	9.35002	9.34271	9.35126	9.34979	9.33317	9.32516	9.32694	9.32955	9.31201	9.32326	9.33193	9.32786	9.33374	9.33356	9.34232	9.33687	9.33951	9.33909	9.32808	9.34132	9.32776	9.34305	9.35369	9.35863	9.35972	9.34065	9.33887	9.34811	9.3421	9.37326
0.325	9.34709	9.35605	9.36069	9.35251	9.34786	9.36319	9.35734	9.35352	9.36374	9.34602	9.34647	9.35052	9.34345	9.34543	9.34084	9.34039	9.3472	9.34043	9.35131	9.35422	9.33602	9.32675	9.32224	9.33489	9.31305	9.32487	9.33237	9.3259	9.32902	9.33884	9.34126	9.3373	9.34055	9.34164	9.32581	9.34683	9.33263	9.34252	9.35372	9.35553	9.35588	9.34164	9.34316	9.34432	9.34428	9.37723
0.33	9.3461	9.35282	9.36977	9.34252	9.35217	9.35885	9.35472	9.35745	9.35729	9.34063	9.34011	9.35086	9.34872	9.34609	9.34519	9.33516	9.34671	9.33827	9.35018	9.35455	9.33415	9.33005	9.3213	9.3317	9.31302	9.32129	9.33202	9.32275	9.33423	9.33144	9.34178	9.33307	9.34021	9.33858	9.32485	9.34642	9.32861	9.34116	9.35133	9.35083	9.3571	9.34797	9.34629	9.34801	9.34064	9.37888
0.335	9.34765	9.35849	9.36338	9.35665	9.34634	9.36466	9.35681	9.36018	9.36085	9.35025	9.34085	9.35237	9.34289	9.34506	9.34479	9.33699	9.34189	9.33754	9.34982	9.35881	9.3363	9.32566	9.32123	9.33745	9.32195	9.32762	9.33302	9.32428	9.33644	9.33217	9.34124	9.34179	9.33995	9.33866	9.32487	9.34049	9.3337	9.34271	9.35309	9.35764	9.36071	9.34509	9.34605	9.34866	9.34432	9.3759
0.34	9.34794	9.35984	9.36232	9.34692	9.34602	9.36668	9.35686	9.35992	9.36134	9.35015	9.34711	9.35212	9.34668	9.34792	9.33874	9.33412	9.34514	9.33891	9.35673	9.36165	9.33087	9.32986	9.32508	9.33457	9.31143	9.32276	9.33291	9.3221	9.33068	9.33043	9.34321	9.33983	9.34181	9.34737	9.3266	9.35361	9.3269	9.34602	9.35227	9.35938	9.36134	9.33947	9.34215	9.35218	9.34386	9.37813
0.345	9.34918	9.35305	9.3617	9.35475	9.34986	9.36312	9.36008	9.36089	9.36224	9.34846	9.34459	9.34949	9.34339	9.34625	9.34733	9.3368	9.34967	9.34576	9.35162	9.35729	9.3319	9.33135	9.33009	9.33371	9.31248	9.32686	9.33073	9.33168	9.33506	9.32652	9.3393	9.33965	9.34144	9.34345	9.32997	9.35045	9.32992	9.34232	9.34822	9.35659	9.36052	9.34698	9.34635	9.34746	9.34414	9.38004
0.35	9.34402	9.35981	9.36296	9.34894	9.34989	9.36178	9.35878	9.36269	9.36237	9.34719	9.35079	9.34756	9.33887	9.34875	9.34506	9.33823	9.34641	9.34007	9.34909	9.36236	9.34042	9.33315	9.33111	9.33557	9.31276	9.32437	9.33905	9.33172	9.33451	9.3321	9.34159	9.34255	9.34102	9.3429	9.32732	9.34845	9.3357	9.34329	9.35191	9.35638	9.3627	9.35042	9.34475	9.34909	9.34274	9.37968
0.355	9.35049	9.35969	9.36882	9.35473	9.34872	9.3657	9.35425	9.36306	9.36402	9.34772	9.34453	9.35188	9.34611	9.35219	9.34915	9.34653	9.34472	9.34457	9.35606	9.36118	9.34392	9.33074	9.32435	9.33903	9.3125	9.32772	9.33539	9.32784	9.33595	9.33082	9.34208	9.34229	9.34135	9.34288	9.32663	9.34811	9.33409	9.34483	9.35656	9.35416	9.36224	9.34607	9.34584	9.35121	9.34445	9.37598
0.36	9.34596	9.35557	9.36724	9.356	9.34529	9.36393	9.36035	9.3612	9.36188	9.34891	9.3463	9.35177	9.34702	9.34708	9.34233	9.34351	9.34945	9.34164	9.35267	9.36006	9.33098	9.32737	9.32518	9.33959	9.31798	9.32514	9.33771	9.33077	9.33941	9.33188	9.34674	9.33336	9.34246	9.34618	9.32989	9.34992	9.3344	9.34383	9.35878	9.35659	9.36643	9.34675	9.34841	9.35213	9.34536	9.38235
0.365	9.35038	9.35437	9.3674	9.35811	9.34786	9.36642	9.36247	9.36044	9.36334	9.35384	9.34434	9.35151	9.3459	9.35008	9.34494	9.34664	9.35298	9.34275	9.35221	9.35862	9.33635	9.33621	9.32465	9.33887	9.31379	9.3293	9.34002	9.33198	9.34322	9.33222	9.34993	9.34585	9.34435	9.34295	9.33091	9.35427	9.33233	9.34765	9.35513	9.36025	9.36096	9.34121	9.34196	9.34712	9.33998	9.38061
0.37	9.34788	9.35409	9.37018	9.3585	9.35403	9.36315	9.36327	9.3634	9.36098	9.35019	9.34846	9.35283	9.34637	9.34953	9.34794	9.34281	9.35065	9.34548	9.35903	9.35699	9.34388	9.33039	9.33027	9.34227	9.31771	9.33057	9.33669	9.32888	9.33907	9.33374	9.34763	9.3419	9.33971	9.34779	9.33222	9.35438	9.33188	9.34855	9.35497	9.35708	9.36232	9.34744	9.34951	9.34966	9.35205	9.37885
0.375	9.3512	9.35686	9.37119	9.35939	9.34987	9.36498	9.36114	9.36351	9.35975	9.34572	9.34695	9.35526	9.34351	9.34959	9.34932	9.34344	9.34941	9.33983	9.35091	9.36688	9.3434	9.33587	9.32702	9.338	9.31964	9.33047	9.34291	9.32996	9.33686	9.3372	9.34545	9.33991	9.34273	9.34166	9.33355	9.3483	9.33494	9.34452	9.35379	9.35666	9.36433	9.34136	9.34589	9.3565	9.34424	9.38102
0.38	9.35008	9.36373	9.36699	9.3623	9.34892	9.36532	9.35639	9.36239	9.3638	9.34692	9.34869	9.35671	9.34632	9.35147	9.34729	9.3409	9.3525	9.34735	9.35292	9.35778	9.33796	9.3355	9.3341	9.33809	9.3181	9.32843	9.33536	9.32744	9.33735	9.33651	9.34846	9.3427	9.34582	9.34772	9.33065	9.35222	9.33508	9.3438	9.35331	9.36031	9.36645	9.34397	9.3491	9.35422	9.35055	9.38399
0.385	9.35012	9.36219	9.36961	9.35544	9.35443	9.36517	9.35985	9.36702	9.36007	9.35115	9.35152	9.35226	9.3519	9.34907	9.3481	9.3369	9.35228	9.34293	9.35358	9.36333	9.34378	9.3345	9.32855	9.34273	9.31572	9.32552	9.33885	9.33101	9.33694	9.33305	9.34185	9.34443	9.34665	9.34734	9.33201	9.34943	9.3333	9.34395	9.3547	9.35973	9.36118	9.34581	9.34314	9.3507	9.34661	9.38674
0.39	9.34854	9.3575	9.36748	9.35878	9.35065	9.36814	9.36192	9.36544	9.36152	9.35042	9.35036	9.35476	9.34886	9.34948	9.34631	9.34719	9.35129	9.34405	9.3581	9.35751	9.34124	9.33344	9.32909	9.33965	9.31922	9.32901	9.33683	9.33439	9.34118	9.33875	9.3479	9.33977	9.34702	9.34389	9.33066	9.35198	9.33494	9.34203	9.35905	9.35983	9.36556	9.34895	9.34484	9.35458	9.35476	9.38659
0.395	9.35196	9.36126	9.36815	9.35681	9.35272	9.36446	9.36113	9.35828	9.36243	9.3511	9.34771	9.36114	9.35099	9.34566	9.34713	9.34519	9.34857	9.34934	9.35955	9.36361	9.34338	9.33012	9.32243	9.33593	9.31822	9.33016	9.33612	9.33429	9.33823	9.33774	9.34714	9.34611	9.34423	9.34874	9.3333	9.35076	9.33846	9.3462	9.35607	9.36106	9.37024	9.34898	9.35006	9.35311	9.35165	9.38782
0.4	9.35236	9.36407	9.36947	9.35428	9.35025	9.36555	9.3654	9.36749	9.36372	9.34612	9.34731	9.35546	9.35051	9.34754	9.35068	9.34352	9.35666	9.34823	9.35597	9.36389	9.34346	9.33622	9.32968	9.33612	9.32007	9.32996	9.33534	9.33509	9.33921	9.33691	9.35057	9.34347	9.34468	9.35224	9.33514	9.35464	9.33499	9.35068	9.36053	9.36375	9.36549	9.34588	9.34732	9.35319	9.35113	9.38456
0.405	9.35334	9.35946	9.37329	9.35753	9.35055	9.3687	9.36457	9.36454	9.36231	9.35032	9.35579	9.35901	9.35032	9.35278	9.3487	9.34355	9.35086	9.34127	9.35418	9.36177	9.33824	9.33589	9.32813	9.33894	9.31977	9.3325	9.33821	9.33566	9.34104	9.33794	9.34893	9.3454	9.34304	9.34524	9.33601	9.35473	9.33579	9.35079	9.35518	9.36131	9.36507	9.34924	9.35023	9.36035	9.35421	9.38924
0.41	9.35197	9.35936	9.37054	9.35968	9.35524	9.36997	9.36824	9.37022	9.36897	9.35376	9.34647	9.35753	9.35015	9.34947	9.34875	9.34513	9.35136	9.35145	9.36012	9.3672	9.34175	9.33453	9.32739	9.34539	9.32219	9.33357	9.33879	9.33065	9.34269	9.33659	9.34519	9.34257	9.34793	9.34671	9.33767	9.3597	9.34061	9.35058	9.35583	9.36749	9.37218	9.34629	9.34793	9.35454	9.35334	9.38865
0.415	9.34991	9.36025	9.37544	9.36294	9.35345	9.37358	9.36485	9.36482	9.37166	9.35211	9.34926	9.3582	9.35354	9.35385	9.3507	9.34401	9.35326	9.34965	9.36159	9.36466	9.34314	9.33627	9.33122	9.34068	9.32085	9.32656	9.34368	9.33584	9.34523	9.34086	9.34719	9.34376	9.34951	9.34947	9.34105	9.35517	9.33745	9.35225	9.36309	9.36397	9.37056	9.35097	9.35326	9.35728	9.3544	9.3864
0.42	9.35363	9.36094	9.37099	9.36141	9.35365	9.37129	9.36411	9.36459	9.36472	9.3556	9.35008	9.36105	9.35204	9.35633	9.35101	9.34427	9.34887	9.34991	9.36042	9.36269	9.34612	9.33959	9.33113	9.34004	9.31994	9.33112	9.34415	9.33552	9.33931	9.33624	9.3553	9.34283	9.34353	9.34601	9.33518	9.35717	9.33665	9.34539	9.36201	9.36483	9.36853	9.34729	9.35403	9.35489	9.34964	9.39103
0.425	9.35368	9.36148	9.36745	9.35989	9.35412	9.36908	9.36405	9.36822	9.36634	9.35414	9.35111	9.36147	9.34868	9.35506	9.34867	9.34358	9.35478	9.34862	9.35788	9.3582	9.34278	9.33908	9.33269	9.34688	9.32231	9.32827	9.34189	9.33695	9.33851	9.33892	9.34999	9.34839	9.34988	9.34801	9.3315	9.35354	9.33903	9.35017	9.36013	9.36046	9.36914	9.35092	9.35509	9.35205	9.35222	9.38289
0.43	9.35353	9.36617	9.37082	9.35605	9.35735	9.37203	9.36762	9.36957	9.37236	9.35671	9.35041	9.35859	9.3511	9.35473	9.35098	9.34487	9.35828	9.34802	9.35892	9.36385	9.34521	9.33275	9.33712	9.33762	9.32512	9.33123	9.34035	9.33614	9.33439	9.33505	9.34842	9.34925	9.35023	9.3498	9.336	9.35477	9.33984	9.34922	9.36032	9.36817	9.37132	9.35229	9.35567	9.35472	9.35045	9.38864
0.435	9.35479	9.36347	9.3721	9.36377	9.35898	9.37412	9.36425	9.37169	9.3658	9.35749	9.35646	9.36157	9.35484	9.35035	9.35261	9.34721	9.35597	9.34838	9.35806	9.36486	9.34785	9.3364	9.33618	9.34566	9.32184	9.3328	9.33995	9.33926	9.3421	9.3412	9.34965	9.34612	9.3481	9.35021	9.33891	9.36462	9.33516	9.35413	9.36416	9.3666	9.36989	9.35355	9.3569	9.36119	9.35493	9.38972
0.44	9.3504	9.36318	9.37536	9.3646	9.35996	9.37634	9.36774	9.37046	9.36785	9.35348	9.35392	9.36006	9.35475	9.35533	9.35408	9.34883	9.35697	9.34829	9.35898	9.36594	9.34467	9.3379	9.33537	9.34905	9.32425	9.33385	9.33902	9.33141	9.34272	9.33993	9.34831	9.34574	9.35088	9.34815	9.33187	9.35913	9.34218	9.35805	9.35893	9.36727	9.37093	9.35034	9.35586	9.36283	9.35257	9.38527
0.445	9.35955	9.3647	9.37529	9.36517	9.35776	9.3716	9.36837	9.37191	9.3659	9.35712	9.35334	9.35567	9.35248	9.35505	9.35663	9.35018	9.35819	9.35123	9.35564	9.36495	9.34674	9.33033	9.33266	9.34249	9.32319	9.33225	9.34331	9.33853	9.34159	9.34197	9.34742	9.35026	9.35229	9.34895	9.33771	9.35756	9.33657	9.35003	9.36327	9.37062	9.36823	9.35196	9.35193	9.35634	9.35928	9.39219
0.45	9.35878	9.36369	9.37263	9.36089	9.35691	9.37255	9.37135	9.36644	9.36391	9.36304	9.35653	9.36626	9.35514	9.35212	9.35677	9.34804	9.35911	9.34956	9.35877	9.36636	9.34129	9.34032	9.33283	9.34357	9.3233	9.33412	9.34351	9.33856	9.34666	9.34541	9.35366	9.34616	9.34781	9.35152	9.33912	9.3586	9.34673	9.3529	9.36613	9.36756	9.37296	9.35248	9.3567	9.36186	9.35388	9.38709
0.455	9.35261	9.36448	9.37263	9.356	9.35524	9.37843	9.36738	9.3704	9.3716	9.35884	9.35243	9.36031	9.35052	9.35638	9.3579	9.35281	9.35315	9.35119	9.36692	9.36916	9.34852	9.33538	9.33336	9.34748	9.32334	9.33652	9.34656	9.33945	9.34444	9.33968	9.35157	9.35314	9.35066	9.35343	9.3364	9.35806	9.34066	9.35342	9.36434	9.36682	9.37316	9.35382	9.35707	9.36025	9.35689	9.3884
0.46	9.35815	9.35966	9.3774	9.37111	9.36528	9.37295	9.37165	9.37113	9.37299	9.35694	9.35868	9.36079	9.34924	9.35934	9.35085	9.34889	9.35661	9.35626	9.36783	9.36924	9.34691	9.33862	9.33613	9.34658	9.32193	9.33548	9.34265	9.34131	9.34208	9.33938	9.35043	9.3484	9.34788	9.35716	9.34124	9.35802	9.34856	9.35239	9.36294	9.37063	9.37356	9.34995	9.35992	9.36034	9.3583	9.38207
0.465	9.35668	9.36909	9.37624	9.36623	9.36668	9.37199	9.37198	9.37224	9.36954	9.35675	9.35319	9.36305	9.35324	9.35664	9.35385	9.35532	9.35756	9.35605	9.36138	9.36851	9.34453	9.33913	9.33129	9.34455	9.32531	9.33623	9.34793	9.33423	9.35109	9.34594	9.35768	9.35307	9.34677	9.35588	9.34086	9.3544	9.34368	9.35853	9.36473	9.36681	9.37187	9.35415	9.35612	9.35615	9.35547	9.39203
0.47	9.35734	9.36367	9.37424	9.3705	9.36051	9.37948	9.37189	9.37086	9.37069	9.35908	9.35338	9.36479	9.35576	9.35343	9.35426	9.35119	9.35988	9.34997	9.36115	9.36761	9.3453	9.33749	9.33701	9.3433	9.32156	9.33586	9.34625	9.33535	9.34445	9.34674	9.35293	9.35031	9.3484	9.35357	9.3419	9.35757	9.33843	9.35521	9.36546	9.37191	9.37365	9.35172	9.35844	9.36032	9.3549	9.39072
0.475	9.3584	9.36646	9.37983	9.36592	9.35898	9.37442	9.37242	9.37066	9.36882	9.35742	9.35892	9.36579	9.35758	9.35663	9.35529	9.35251	9.35897	9.35354	9.36268	9.36886	9.34518	9.34213	9.3404	9.3424	9.32208	9.33329	9.35162	9.33969	9.34071	9.34215	9.35139	9.35236	9.35489	9.35616	9.33904	9.36225	9.34166	9.35599	9.3662	9.37088	9.37641	9.35929	9.3579	9.36105	9.35622	9.38996
0.48	9.35565	9.36746	9.37915	9.36787	9.36872	9.37557	9.36579	9.37014	9.37544	9.35775	9.35404	9.36254	9.35496	9.35261	9.35598	9.35268	9.35719	9.35288	9.36767	9.36791	9.34974	9.34636	9.33354	9.34884	9.32495	9.33839	9.3479	9.33585	9.34725	9.34479	9.35427	9.35082	9.35644	9.354	9.3395	9.35831	9.33933	9.35889	9.36028	9.37431	9.37199	9.35077	9.3566	9.36052	9.3585	9.38901
0.485	9.35597	9.36682	9.37973	9.36501	9.36112	9.38095	9.37187	9.3756	9.37063	9.35872	9.35409	9.36664	9.35426	9.36211	9.35645	9.34879	9.36089	9.35337	9.36221	9.36893	9.34581	9.34033	9.34246	9.34509	9.32736	9.33599	9.3471	9.33781	9.34419	9.345	9.34843	9.35137	9.35008	9.34723	9.33999	9.36283	9.34572	9.35724	9.36918	9.36878	9.37972	9.3583	9.35546	9.36234	9.35316	9.38418
0.49	9.3572	9.37379	9.38233	9.36761	9.35834	9.37466	9.37316	9.3746	9.37529	9.36043	9.36009	9.36684	9.35943	9.36235	9.3585	9.35281	9.36308	9.35392	9.35992	9.37179	9.35026	9.34221	9.33733	9.34318	9.32754	9.33966	9.35099	9.33854	9.35029	9.34364	9.35313	9.35003	9.35417	9.36203	9.33944	9.36233	9.34632	9.35658	9.36542	9.36889	9.36967	9.35583	9.3606	9.3599	9.35551	9.3952
0.495	9.36311	9.37345	9.37363	9.36584	9.36191	9.38154	9.37115	9.37523	9.36887	9.3635	9.35321	9.36709	9.35556	9.35981	9.35836	9.35443	9.36499	9.35353	9.36642	9.37352	9.35208	9.34061	9.34148	9.34843	9.32517	9.33569	9.34525	9.33828	9.35393	9.34475	9.35456	9.34932	9.35665	9.35167	9.34008	9.36319	9.34467	9.36142	9.368	9.36994	9.37637	9.35635	9.35881	9.35559	9.35514	9.39208
0.5	9.36097	9.36971	9.37653	9.37178	9.36032	9.37149	9.37344	9.37443	9.37473	9.36281	9.35843	9.36816	9.35573	9.35455	9.35772	9.35772	9.36498	9.35223	9.36281	9.36843	9.34774	9.33712	9.3376	9.35253	9.32587	9.34015	9.34636	9.34377	9.35164	9.34499	9.35387	9.35126	9.35313	9.35111	9.34366	9.35764	9.34618	9.35591	9.36995	9.37411	9.37645	9.35667	9.35656	9.36441	9.36138	9.39528
0.505	9.36162	9.36699	9.38318	9.36777	9.35873	9.38014	9.37296	9.37305	9.37262	9.36155	9.35354	9.36689	9.35208	9.36221	9.35486	9.35509	9.36218	9.3496	9.36287	9.37318	9.35394	9.34247	9.33448	9.34616	9.32595	9.33317	9.34873	9.34515	9.34621	9.34914	9.35642	9.34858	9.35507	9.35597	9.33865	9.3646	9.34291	9.35934	9.36621	9.37102	9.37902	9.3577	9.36201	9.36227	9.35775	9.39416
0.51	9.35911	9.37167	9.3823	9.37486	9.35741	9.37472	9.3738	9.37448	9.37374	9.35818	9.35756	9.37002	9.36144	9.35865	9.35703	9.35693	9.35762	9.35864	9.36677	9.37561	9.34986	9.34271	9.33653	9.34971	9.32844	9.34005	9.35157	9.3397	9.3535	9.34853	9.35543	9.35081	9.35701	9.3546	9.33938	9.3629	9.3437	9.3562	9.36739	9.37414	9.37744	9.35919	9.36047	9.36834	9.35746	9.39669
0.515	9.36343	9.36981	9.37812	9.37204	9.36506	9.37805	9.37439	9.37273	9.37395	9.35559	9.35729	9.36747	9.35756	9.35904	9.36047	9.34977	9.35885	9.35729	9.36684	9.37315	9.35581	9.34458	9.34182	9.34795	9.32591	9.34022	9.35246	9.34466	9.34908	9.34615	9.35319	9.35292	9.35515	9.35659	9.34415	9.36338	9.34527	9.35887	9.36694	9.37526	9.3788	9.36311	9.3611	9.36695	9.36532	9.39134
0.52	9.36325	9.37557	9.3782	9.37073	9.36316	9.38003	9.374	9.37523	9.3733	9.36361	9.35709	9.37053	9.36099	9.36271	9.36166	9.35195	9.36154	9.35815	9.37181	9.37616	9.35106	9.34247	9.33632	9.34867	9.32798	9.33843	9.34895	9.34107	9.35058	9.34412	9.35785	9.35433	9.35407	9.35735	9.34575	9.36629	9.34479	9.35998	9.36693	9.37257	9.37676	9.35784	9.36208	9.36093	9.36215	9.39675
0.525	9.36547	9.37003	9.3785	9.36597	9.36889	9.37787	9.37513	9.3764	9.37653	9.36271	9.36356	9.3658	9.3603	9.36199	9.35605	9.35727	9.35801	9.35561	9.36934	9.37685	9.34808	9.34417	9.33943	9.35315	9.32891	9.33755	9.34527	9.34277	9.35029	9.34963	9.36134	9.35164	9.35544	9.3557	9.34507	9.36385	9.34408	9.3597	9.36649	9.37193	9.3804	9.35923	9.3664	9.37028	9.36244	9.39394
0.53	9.36141	9.37612	9.37774	9.37369	9.36207	9.37559	9.37279	9.37434	9.37417	9.36215	9.35871	9.36816	9.3541	9.3648	9.36372	9.35247	9.36501	9.35426	9.3654	9.37711	9.34937	9.34735	9.33808	9.35599	9.3295	9.34266	9.35652	9.34293	9.3489	9.34853	9.35637	9.35593	9.35497	9.35574	9.34405	9.35937	9.34608	9.35509	9.36893	9.37291	9.3737	9.3643	9.364	9.3662	9.35829	9.39312
0.535	9.36629	9.37083	9.38323	9.37049	9.3691	9.37805	9.37931	9.37189	9.37688	9.3684	9.36022	9.36825	9.36269	9.36372	9.36487	9.35035	9.36458	9.35745	9.36672	9.37269	9.35638	9.34974	9.34443	9.35188	9.33365	9.34125	9.3571	9.34229	9.35163	9.34898	9.35658	9.35063	9.35725	9.35784	9.3435	9.36106	9.3502	9.35571	9.36714	9.37302	9.37819	9.35609	9.36043	9.36455	9.36448	9.39468
0.54	9.36318	9.3749	9.38568	9.36991	9.36243	9.37987	9.37346	9.38171	9.37887	9.36656	9.35505	9.37124	9.36238	9.36131	9.35703	9.35797	9.36324	9.35933	9.36883	9.37625	9.34869	9.34432	9.34011	9.34994	9.33383	9.34161	9.35013	9.34544	9.35328	9.3471	9.35456	9.35412	9.35728	9.35691	9.34709	9.36947	9.34707	9.35973	9.37222	9.37585	9.3763	9.35724	9.36415	9.37	9.36205	9.39391
0.545	9.36116	9.37518	9.38203	9.37386	9.3628	9.38377	9.37188	9.37208	9.37657	9.36516	9.36032	9.37142	9.35859	9.36084	9.35904	9.3515	9.36528	9.35963	9.37233	9.37213	9.3508	9.3407	9.3423	9.35234	9.33151	9.33659	9.35235	9.3497	9.35044	9.34778	9.35439	9.35785	9.35544	9.35894	9.34966	9.36643	9.34646	9.36107	9.37113	9.37862	9.37952	9.35962	9.36284	9.36898	9.36467	9.39639
0.55	9.36531	9.37235	9.38103	9.37156	9.36574	9.38086	9.37808	9.37906	9.3753	9.3691	9.36045	9.36939	9.36125	9.36235	9.36183	9.35617	9.36894	9.36016	9.36567	9.37673	9.35206	9.34261	9.34515	9.35459	9.3309	9.34157	9.35224	9.34828	9.3509	9.35428	9.36176	9.35305	9.35588	9.36181	9.34546	9.36631	9.34115	9.35661	9.37284	9.37347	9.38007	9.36107	9.35975	9.36924	9.36669	9.39844
0.555	9.36091	9.3713	9.38328	9.37732	9.36401	9.38262	9.37751	9.37831	9.38001	9.36863	9.36291	9.36678	9.36108	9.3646	9.36158	9.35858	9.36486	9.36017	9.36914	9.37856	9.35069	9.35043	9.34253	9.35568	9.3357	9.34448	9.3529	9.34641	9.35093	9.35282	9.35886	9.35182	9.35722	9.35566	9.34511	9.36559	9.34747	9.35729	9.36917	9.38138	9.38093	9.36225	9.3665	9.37171	9.36029	9.39941
0.56	9.36801	9.37275	9.3844	9.37114	9.36873	9.3802	9.37354	9.38057	9.3767	9.3668	9.36128	9.36775	9.3623	9.36402	9.35959	9.35932	9.36255	9.36352	9.37191	9.37609	9.35306	9.3456	9.34442	9.35123	9.32663	9.34549	9.34716	9.3475	9.35405	9.3489	9.36839	9.35419	9.3582	9.36215	9.34772	9.37348	9.35298	9.3599	9.37726	9.37204	9.37803	9.36162	9.36328	9.36885	9.36133	9.39599
0.565	9.36755	9.37184	9.38913	9.37112	9.36956	9.38373	9.37525	9.37651	9.38019	9.36441	9.35997	9.37418	9.36564	9.36649	9.36197	9.35997	9.36228	9.35544	9.37082	9.37586	9.35246	9.34542	9.34782	9.35545	9.33258	9.34622	9.35218	9.33839	9.35225	9.35469	9.35924	9.35487	9.36011	9.36404	9.34145	9.36056	9.35091	9.36144	9.3757	9.37525	9.38009	9.35999	9.36278	9.36868	9.36102	9.39898
0.57	9.36349	9.36949	9.3925	9.3729	9.36841	9.38152	9.37365	9.38487	9.38063	9.3672	9.35904	9.37038	9.35957	9.36672	9.36393	9.35654	9.36823	9.36538	9.37123	9.37547	9.35521	9.34282	9.34232	9.35836	9.3308	9.34911	9.35248	9.34934	9.35468	9.3507	9.36139	9.35622	9.36278	9.35763	9.34334	9.37147	9.35155	9.36236	9.3731	9.37415	9.37968	9.36196	9.35973	9.3674	9.36433	9.39421
0.575	9.3658	9.37334	9.38779	9.37532	9.36436	9.38429	9.37675	9.38296	9.37386	9.36471	9.36448	9.37102	9.36647	9.36756	9.36288	9.35326	9.36726	9.36317	9.37579	9.37602	9.35819	9.35193	9.34719	9.35691	9.33212	9.34515	9.35554	9.34712	9.35315	9.35271	9.36465	9.35919	9.35969	9.36317	9.34792	9.36769	9.35156	9.36361	9.3746	9.37456	9.38267	9.36219	9.36125	9.37312	9.36669	9.40324
0.58	9.37051	9.37547	9.38235	9.37105	9.36309	9.38186	9.37256	9.38171	9.37903	9.37022	9.36026	9.37333	9.36334	9.36197	9.36267	9.36046	9.36485	9.3581	9.36617	9.37874	9.35314	9.34559	9.3415	9.35662	9.32858	9.34641	9.34813	9.34886	9.35664	9.35033	9.36267	9.35842	9.36121	9.35947	9.34669	9.37061	9.34822	9.3617	9.37672	9.37486	9.38192	9.36395	9.36448	9.36678	9.36456	9.40325
0.585	9.37028	9.38029	9.38423	9.37335	9.37055	9.38483	9.37331	9.38056	9.38174	9.36873	9.36502	9.37061	9.36616	9.36752	9.36114	9.35953	9.36345	9.36051	9.3723	9.38115	9.35297	9.34857	9.34403	9.35099	9.33599	9.34346	9.35473	9.34848	9.3551	9.3514	9.36093	9.3549	9.35923	9.36593	9.34568	9.37077	9.35003	9.35924	9.37774	9.37759	9.38337	9.36041	9.3678	9.37262	9.36545	9.39479
0.59	9.36883	9.37414	9.38562	9.37726	9.36928	9.38228	9.38041	9.38033	9.3809	9.36496	9.36429	9.37097	9.36595	9.36681	9.36518	9.35672	9.36697	9.36558	9.37442	9.37774	9.3578	9.35076	9.34436	9.35282	9.33136	9.34858	9.35676	9.35176	9.35578	9.35221	9.36144	9.36195	9.36354	9.36127	9.34892	9.37228	9.35111	9.36434	9.37638	9.37726	9.38112	9.36168	9.36223	9.36874	9.36286	9.40245
0.595	9.36861	9.37703	9.38229	9.37769	9.36836	9.38849	9.37865	9.38223	9.38103	9.36639	9.36491	9.37322	9.36525	9.36192	9.36499	9.36234	9.36964	9.3572	9.37157	9.38015	9.35496	9.35159	9.34781	9.35365	9.33317	9.3412	9.35412	9.34748	9.35512	9.35085	9.36565	9.36178	9.36271	9.3638	9.35213	9.3729	9.35321	9.36153	9.37888	9.37771	9.38611	9.36393	9.36904	9.37111	9.36628	9.40314
0.6	9.36812	9.37867	9.38687	9.3754	9.37103	9.38573	9.37909	9.37711	9.38071	9.36605	9.36628	9.37284	9.36715	9.36753	9.36265	9.35918	9.36873	9.36216	9.37619	9.37586	9.35763	9.35349	9.3504	9.35433	9.33456	9.34967	9.35574	9.35092	9.35817	9.34674	9.36371	9.35788	9.3583	9.36304	9.34404	9.37296	9.35486	9.36512	9.37668	9.37887	9.38409	9.36127	9.36926	9.37436	9.36869	9.40074
0.605	9.3725	9.38052	9.38169	9.3744	9.36899	9.38146	9.38377	9.38506	9.37873	9.36974	9.36554	9.37466	9.3667	9.3686	9.36638	9.35986	9.36943	9.35829	9.37163	9.37628	9.35478	9.352	9.34569	9.357	9.33803	9.34783	9.35793	9.34871	9.36143	9.35772	9.36452	9.35893	9.36275	9.36688	9.3512	9.36743	9.34893	9.3607	9.37588	9.3771	9.38443	9.3652	9.37052	9.3752	9.36487	9.40522
0.61	9.36889	9.37148	9.38774	9.37594	9.36629	9.38765	9.38066	9.38367	9.38288	9.36947	9.36674	9.37368	9.36724	9.36909	9.36787	9.35776	9.36955	9.36415	9.37038	9.3818	9.35967	9.35443	9.34944	9.35794	9.33732	9.33888	9.35226	9.35324	9.35828	9.3532	9.37174	9.35957	9.36156	9.36674	9.34572	9.37332	9.3492	9.3715	9.37181	9.37879	9.3857	9.37232	9.36682	9.37431	9.36999	9.40606
0.615	9.37049	9.37483	9.38908	9.37938	9.36918	9.3882	9.38247	9.38331	9.37952	9.36793	9.36479	9.37289	9.36747	9.3695	9.37088	9.35988	9.3695	9.362	9.3748	9.38541	9.35439	9.35339	9.34752	9.35647	9.3372	9.34783	9.35802	9.3535	9.3555	9.35059	9.36259	9.3644	9.36498	9.36504	9.35138	9.36974	9.35854	9.36249	9.3742	9.38007	9.38649	9.36311	9.36633	9.3766	9.36498	9.40238
0.62	9.3698	9.37613	9.38825	9.37595	9.37448	9.38818	9.38399	9.37947	9.38193	9.36821	9.36727	9.37191	9.36864	9.36725	9.36793	9.36217	9.37294	9.36413	9.37652	9.37907	9.36194	9.35652	9.34745	9.3536	9.33387	9.34592	9.36017	9.35174	9.35638	9.35474	9.36335	9.36097	9.36494	9.36423	9.34648	9.37269	9.35401	9.36216	9.38004	9.37814	9.38702	9.36592	9.36961	9.37362	9.36908	9.40192
0.625	9.369	9.37906	9.38827	9.37646	9.36919	9.38279	9.37961	9.38508	9.38926	9.37378	9.36812	9.38047	9.36585	9.36841	9.36137	9.36375	9.37165	9.36273	9.37475	9.37984	9.35943	9.35151	9.35306	9.35682	9.33928	9.34733	9.35894	9.34981	9.35617	9.35807	9.3654	9.35994	9.36531	9.36787	9.34879	9.3713	9.34991	9.36508	9.37529	9.38071	9.38024	9.36685	9.3713	9.37394	9.3694	9.39985
0.63	9.3723	9.3824	9.38999	9.37595	9.36832	9.3845	9.37662	9.38229	9.38684	9.37374	9.36788	9.37295	9.36857	9.36823	9.36854	9.36554	9.37218	9.36935	9.37463	9.38178	9.36446	9.35299	9.34809	9.35885	9.33563	9.35257	9.35972	9.34916	9.36388	9.35548	9.36615	9.36401	9.36894	9.36836	9.35245	9.37043	9.35749	9.36934	9.37988	9.38153	9.38546	9.36785	9.37389	9.3707	9.3681	9.40746
0.635	9.37444	9.3831	9.38749	9.37895	9.37247	9.38675	9.38056	9.38393	9.38344	9.37314	9.36632	9.3793	9.36937	9.37079	9.36616	9.36364	9.36859	9.36294	9.37954	9.38217	9.3609	9.35504	9.35055	9.36417	9.33486	9.34923	9.35981	9.35262	9.35851	9.35614	9.36442	9.35747	9.36708	9.36645	9.35229	9.37214	9.35497	9.36448	9.37691	9.38135	9.38741	9.3671	9.36556	9.37502	9.37301	9.39833
0.64	9.37369	9.38276	9.39215	9.37776	9.37437	9.39339	9.38301	9.38701	9.38605	9.37054	9.36855	9.3768	9.36554	9.37481	9.3704	9.36431	9.37295	9.37069	9.37868	9.38631	9.36047	9.34986	9.3497	9.36327	9.33823	9.349	9.35884	9.34731	9.36279	9.35734	9.36397	9.36527	9.36638	9.36489	9.35572	9.37336	9.3503	9.36967	9.37721	9.38535	9.38926	9.36945	9.36902	9.37878	9.37321	9.40323
0.645	9.37459	9.37935	9.39239	9.37958	9.37499	9.38962	9.38672	9.39319	9.386	9.36526	9.3725	9.3772	9.3707	9.37154	9.36493	9.36107	9.37624	9.3715	9.37675	9.38226	9.36361	9.35338	9.35532	9.36328	9.33496	9.34617	9.35777	9.35217	9.36202	9.35799	9.37066	9.36435	9.36806	9.37155	9.35241	9.37492	9.36147	9.37141	9.37625	9.38497	9.38693	9.37214	9.37672	9.37211	9.3696	9.40519
0.65	9.3696	9.38438	9.39373	9.37967	9.37566	9.39104	9.38878	9.38767	9.38314	9.37336	9.37047	9.37257	9.37222	9.37349	9.37074	9.36844	9.37387	9.36488	9.38124	9.38121	9.36241	9.35072	9.35004	9.36114	9.33988	9.34938	9.36143	9.35399	9.3593	9.35666	9.36705	9.36325	9.36781	9.3674	9.3508	9.37636	9.35522	9.36812	9.38306	9.37952	9.38925	9.36766	9.3684	9.37259	9.3703	9.40345
0.655	9.37482	9.38546	9.39092	9.37778	9.37324	9.38556	9.38484	9.38578	9.38589	9.36804	9.37177	9.37603	9.37181	9.37159	9.37267	9.36406	9.36893	9.36776	9.37276	9.38037	9.36196	9.35343	9.35095	9.36224	9.34242	9.35253	9.35675	9.3482	9.36362	9.35732	9.36561	9.36302	9.36746	9.36669	9.35068	9.37308	9.36054	9.36542	9.3735	9.38454	9.38901	9.373	9.37677	9.37632	9.37233	9.40476
0.66	9.37121	9.3834	9.39318	9.38099	9.37485	9.38811	9.388	9.38654	9.38659	9.37327	9.36765	9.3728	9.3702	9.37423	9.37018	9.36345	9.37495	9.36104	9.37296	9.38073	9.36664	9.35436	9.34946	9.3656	9.3396	9.35543	9.36014	9.35178	9.36166	9.36248	9.36715	9.36179	9.36861	9.36767	9.35766	9.37325	9.35732	9.3672	9.38443	9.3792	9.3855	9.36839	9.37186	9.37792	9.37654	9.40415
0.665	9.37389	9.38692	9.39378	9.38232	9.37864	9.38913	9.38791	9.38211	9.38527	9.37476	9.36826	9.38007	9.36831	9.36907	9.37411	9.36268	9.37394	9.36799	9.3791	9.38296	9.36074	9.35088	9.35623	9.36235	9.34085	9.3545	9.36398	9.35165	9.36175	9.35593	9.36613	9.36162	9.36543	9.36432	9.35726	9.37875	9.36118	9.36824	9.38227	9.38706	9.38756	9.36905	9.37288	9.37667	9.37229	9.40395
0.67	9.37478	9.38078	9.39007	9.38114	9.37526	9.38888	9.38452	9.38674	9.38204	9.37704	9.37564	9.37758	9.37029	9.3737	9.37301	9.36238	9.3696	9.36336	9.38102	9.38099	9.35949	9.35553	9.35408	9.35977	9.34048	9.35105	9.36404	9.35157	9.3604	9.35878	9.37148	9.36717	9.36802	9.36957	9.35319	9.37811	9.35537	9.36856	9.38201	9.38509	9.39012	9.37831	9.37204	9.37867	9.37426	9.40614
0.675	9.37392	9.38331	9.39276	9.38057	9.37594	9.38816	9.3832	9.38147	9.38714	9.37353	9.3749	9.38191	9.37453	9.36692	9.37254	9.36546	9.37516	9.37079	9.3807	9.38552	9.36186	9.35753	9.35291	9.35954	9.34353	9.35509	9.35927	9.35228	9.35972	9.35695	9.37191	9.36341	9.36938	9.3649	9.35752	9.37621	9.35849	9.36583	9.38198	9.38254	9.38644	9.37181	9.36855	9.37897	9.37587	9.40933
0.68	9.37576	9.38612	9.39273	9.38322	9.37382	9.3896	9.38539	9.38793	9.38703	9.37353	9.36796	9.37981	9.36898	9.37341	9.37047	9.36474	9.37184	9.36963	9.37965	9.38466	9.36631	9.35718	9.35382	9.35978	9.33923	9.3526	9.36049	9.35306	9.36532	9.36122	9.36725	9.36473	9.37379	9.36751	9.3576	9.37705	9.35572	9.3667	9.38565	9.38659	9.38507	9.36994	9.37485	9.37895	9.37534	9.40781
0.685	9.37799	9.38055	9.39631	9.38068	9.37395	9.39048	9.38982	9.38779	9.38545	9.37898	9.37621	9.37667	9.37358	9.37778	9.37045	9.36843	9.37704	9.37166	9.38311	9.3882	9.36566	9.35538	9.35465	9.3612	9.33692	9.35664	9.36164	9.3617	9.36149	9.35962	9.37215	9.36256	9.37249	9.37179	9.35699	9.37391	9.36194	9.36951	9.38466	9.3845	9.38503	9.36909	9.37383	9.37804	9.3782	9.40592
0.69	9.37665	9.38078	9.39566	9.38086	9.37573	9.39253	9.39063	9.38935	9.38657	9.37561	9.37259	9.37704	9.37068	9.37385	9.37275	9.36986	9.37047	9.36746	9.38111	9.39043	9.36719	9.35765	9.35017	9.37068	9.34395	9.35298	9.36042	9.35449	9.36334	9.36179	9.3687	9.3659	9.36884	9.36306	9.35154	9.38183	9.36693	9.37104	9.38111	9.38288	9.39136	9.36934	9.37175	9.37975	9.37686	9.40962
0.695	9.37835	9.38282	9.39427	9.38493	9.37465	9.3934	9.38813	9.38902	9.38601	9.37742	9.37224	9.38254	9.37335	9.37793	9.37157	9.36987	9.3787	9.37475	9.37738	9.3872	9.36661	9.3584	9.35387	9.36319	9.33867	9.35464	9.36364	9.35572	9.36328	9.3637	9.3695	9.36752	9.37178	9.37125	9.36302	9.3796	9.35783	9.37614	9.38571	9.38398	9.39041	9.36739	9.37705	9.38215	9.37437	9.40972
0.7	9.37068	9.38459	9.39452	9.38385	9.3771	9.3933	9.38639	9.39208	9.38965	9.37506	9.37707	9.38128	9.37393	9.3704	9.37061	9.37541	9.37558	9.37075	9.3814	9.38392	9.36442	9.35424	9.35631	9.36047	9.34257	9.35211	9.36624	9.35326	9.36397	9.35739	9.37317	9.37377	9.37011	9.37137	9.35346	9.38001	9.35943	9.3688	9.38518	9.38384	9.39103	9.37034	9.37603	9.37984	9.37422	9.40907
0.705	9.38006	9.38092	9.39585	9.38788	9.38222	9.39419	9.38956	9.3885	9.39041	9.37557	9.37385	9.37877	9.3724	9.37551	9.37103	9.36706	9.3782	9.3771	9.38038	9.38673	9.36657	9.36134	9.35856	9.36289	9.34069	9.35079	9.3606	9.35647	9.36505	9.35926	9.37361	9.36591	9.37223	9.36799	9.35818	9.3733	9.35843	9.37145	9.38561	9.38579	9.39391	9.37128	9.37567	9.37872	9.37971	9.41271
0.71	9.37835	9.38903	9.3975	9.38367	9.38032	9.39607	9.39001	9.38826	9.38539	9.37627	9.37314	9.38135	9.37239	9.3757	9.37154	9.36749	9.37975	9.375	9.37899	9.38326	9.36458	9.35538	9.35707	9.36428	9.34588	9.35338	9.36813	9.35623	9.36299	9.35711	9.36671	9.36816	9.36442	9.3756	9.36014	9.37929	9.35894	9.37626	9.38749	9.38866	9.39001	9.37503	9.37379	9.38068	9.37791	9.41003
0.715	9.37639	9.38672	9.39885	9.38395	9.37733	9.39452	9.38706	9.38837	9.3901	9.37973	9.37655	9.38378	9.37589	9.37871	9.36899	9.36956	9.37967	9.36968	9.38194	9.38413	9.36814	9.35955	9.3576	9.3635	9.34377	9.36271	9.36408	9.3594	9.36579	9.3548	9.37522	9.37006	9.37367	9.36718	9.35735	9.3771	9.36176	9.37242	9.38966	9.38811	9.39571	9.37736	9.37161	9.37953	9.37721	9.41079
0.72	9.377	9.38923	9.40162	9.386	9.38215	9.39596	9.38891	9.39039	9.38789	9.37357	9.37517	9.37976	9.3745	9.37817	9.37221	9.3738	9.37584	9.36711	9.37998	9.39018	9.36486	9.35914	9.35659	9.37377	9.34382	9.36048	9.36422	9.35932	9.36448	9.3645	9.37197	9.37144	9.37554	9.36409	9.35343	9.38314	9.36176	9.37321	9.38663	9.38605	9.38762	9.37582	9.37623	9.38215	9.37511	9.4117
0.725	9.3781	9.38858	9.39849	9.38606	9.3816	9.39443	9.39141	9.39232	9.3882	9.38024	9.37593	9.3826	9.37564	9.37535	9.37468	9.37586	9.38297	9.37182	9.37972	9.3923	9.36833	9.35915	9.35477	9.36592	9.34363	9.35192	9.36487	9.35978	9.36616	9.36558	9.37205	9.37672	9.36818	9.37004	9.35766	9.38046	9.35927	9.37408	9.38545	9.38727	9.39096	9.37396	9.37586	9.38281	9.37692	9.40796
0.73	9.38154	9.38838	9.39497	9.38459	9.37609	9.39369	9.38539	9.38632	9.39281	9.37884	9.3748	9.3807	9.37819	9.37785	9.37897	9.37304	9.3777	9.37303	9.38529	9.38936	9.36107	9.36046	9.355	9.36519	9.34635	9.3582	9.36274	9.35644	9.36927	9.3665	9.37728	9.36884	9.37046	9.37558	9.35979	9.3777	9.35756	9.37172	9.38468	9.39122	9.39559	9.377	9.37125	9.3847	9.38308	9.4112
0.735	9.37935	9.38697	9.3987	9.38712	9.37734	9.39159	9.39281	9.38991	9.38644	9.37764	9.37431	9.38623	9.37305	9.38033	9.37704	9.36995	9.38681	9.37492	9.3859	9.39119	9.36787	9.36675	9.36063	9.36505	9.34656	9.36066	9.36324	9.3588	9.36722	9.36113	9.37299	9.37178	9.37277	9.37262	9.35645	9.3792	9.3617	9.37497	9.38393	9.38857	9.39273	9.37984	9.37138	9.38298	9.38001	9.41304
0.74	9.38291	9.3889	9.39415	9.3887	9.37974	9.39913	9.39101	9.39151	9.39237	9.37622	9.37146	9.38022	9.37597	9.37559	9.37419	9.37294	9.38059	9.3756	9.38208	9.3921	9.3702	9.36004	9.35392	9.36918	9.34705	9.35908	9.36888	9.3604	9.36695	9.36243	9.37496	9.36876	9.37369	9.37163	9.36463	9.38137	9.36197	9.37437	9.38441	9.39257	9.39612	9.37953	9.3784	9.38245	9.37647	9.41035
0.745	9.3824	9.39029	9.40016	9.38651	9.38259	9.39991	9.39258	9.38645	9.38704	9.37616	9.37803	9.38602	9.37393	9.38038	9.37443	9.37422	9.37679	9.36997	9.37771	9.39187	9.36908	9.36289	9.35999	9.36174	9.3455	9.35203	9.37076	9.35885	9.36819	9.36549	9.3762	9.36964	9.37682	9.3767	9.3586	9.38219	9.36179	9.37258	9.3908	9.39153	9.39432	9.37779	9.37925	9.38057	9.37808	9.41723
0.75	9.37767	9.38618	9.39967	9.38467	9.37942	9.39603	9.39883	9.39776	9.39249	9.38004	9.38022	9.38753	9.37458	9.37847	9.37212	9.373	9.38727	9.37587	9.38652	9.38933	9.36909	9.35699	9.35384	9.37033	9.34434	9.35962	9.36991	9.35791	9.36438	9.36124	9.37405	9.36978	9.37199	9.37231	9.36187	9.38686	9.36361	9.37302	9.38832	9.38496	9.40098	9.37153	9.37986	9.38095	9.37749	9.41334
0.755	9.38213	9.3908	9.39722	9.39068	9.38029	9.39385	9.39424	9.39718	9.39031	9.3835	9.378	9.38083	9.37734	9.37325	9.37683	9.37482	9.38206	9.37486	9.38536	9.39315	9.37069	9.36157	9.35481	9.36727	9.3515	9.35393	9.36812	9.35554	9.3709	9.36802	9.37752	9.36416	9.37594	9.37442	9.3595	9.38134	9.36638	9.37569	9.38644	9.39175	9.39612	9.38085	9.38022	9.38547	9.37852	9.41396
0.76	9.37973	9.38985	9.40022	9.38855	9.38738	9.39752	9.39219	9.39464	9.38912	9.3831	9.37356	9.387	9.37783	9.38253	9.37583	9.37008	9.38574	9.37729	9.39226	9.39024	9.36506	9.36086	9.35994	9.36662	9.34814	9.36457	9.36939	9.35824	9.36913	9.36426	9.37674	9.37021	9.37402	9.37305	9.35983	9.38402	9.3622	9.37772	9.38699	9.39435	9.3966	9.37514	9.37526	9.38275	9.37726	9.41327
0.765	9.3802	9.39072	9.39739	9.3902	9.38352	9.39875	9.38893	9.39795	9.39406	9.38172	9.38071	9.38673	9.37967	9.37965	9.37521	9.37453	9.38323	9.37368	9.38854	9.39625	9.36993	9.36119	9.36084	9.36304	9.34747	9.3638	9.37024	9.3623	9.36602	9.36263	9.37476	9.37124	9.37161	9.37953	9.36111	9.38327	9.36447	9.37657	9.391	9.3962	9.39585	9.37744	9.38297	9.3814	9.38033	9.41934
0.77	9.38172	9.38827	9.40539	9.38785	9.38232	9.39485	9.39401	9.39408	9.39441	9.3798	9.3738	9.3847	9.38352	9.38249	9.37828	9.37094	9.3798	9.37662	9.38879	9.38833	9.36974	9.362	9.36106	9.36552	9.34525	9.35888	9.36667	9.36228	9.37139	9.36684	9.3821	9.37336	9.37704	9.37578	9.35984	9.38321	9.36232	9.37269	9.38881	9.39211	9.39629	9.38157	9.37952	9.38588	9.37873	9.40705
0.775	9.37931	9.39133	9.40309	9.38798	9.38554	9.39879	9.39514	9.39287	9.39371	9.385	9.38095	9.38954	9.37684	9.38004	9.37668	9.3714	9.37849	9.37859	9.38358	9.39416	9.37063	9.36294	9.35923	9.37063	9.34147	9.36589	9.36702	9.35601	9.36779	9.36842	9.37726	9.37083	9.37741	9.37726	9.36093	9.38438	9.36604	9.37567	9.38788	9.39077	9.39671	9.37675	9.38115	9.38262	9.38301	9.41505
0.78	9.38103	9.39113	9.40011	9.39195	9.38623	9.40107	9.39722	9.39365	9.39303	9.3803	9.37756	9.38626	9.37268	9.37939	9.38339	9.37544	9.38665	9.37626	9.38376	9.39059	9.37277	9.36069	9.36253	9.37078	9.34691	9.36257	9.36807	9.36288	9.36957	9.36415	9.37612	9.37631	9.37459	9.37484	9.36344	9.38034	9.36487	9.38394	9.38839	9.39181	9.39668	9.37649	9.3848	9.3861	9.38433	9.41403
0.785	9.38074	9.39165	9.40447	9.3865	9.38286	9.39766	9.39207	9.39616	9.39383	9.38309	9.38251	9.38979	9.38045	9.37973	9.37845	9.37549	9.38476	9.3786	9.38497	9.38849	9.37173	9.36096	9.35769	9.37381	9.35236	9.36056	9.37287	9.35997	9.3744	9.36291	9.37378	9.37218	9.37484	9.38168	9.36787	9.38453	9.37133	9.38062	9.38917	9.38762	9.39352	9.37899	9.37991	9.38862	9.38629	9.41302
0.79	9.3794	9.39186	9.4051	9.3878	9.38556	9.39876	9.39458	9.39681	9.39724	9.38444	9.38135	9.38407	9.38201	9.38258	9.37691	9.37634	9.38509	9.3797	9.38519	9.39739	9.36792	9.36916	9.3634	9.36945	9.3476	9.35752	9.3753	9.36087	9.37203	9.36819	9.37698	9.3712	9.37401	9.38321	9.3643	9.38817	9.36913	9.37248	9.38925	9.39344	9.39823	9.37768	9.38358	9.38732	9.38601	9.41647
0.795	9.38757	9.39505	9.40531	9.38963	9.38461	9.40211	9.39652	9.40048	9.39227	9.38997	9.37984	9.39136	9.37907	9.38199	9.37905	9.37957	9.38552	9.37423	9.39049	9.39194	9.37661	9.36599	9.36072	9.37059	9.34957	9.35664	9.36589	9.36321	9.37068	9.36901	9.37998	9.37834	9.37823	9.37496	9.36576	9.38436	9.36449	9.38206	9.3868	9.39251	9.40138	9.38762	9.37773	9.38886	9.38	9.41608
0.8	9.3836	9.39599	9.40174	9.3923	9.38516	9.40365	9.39882	9.40081	9.39627	9.38128	9.38255	9.38787	9.38323	9.38285	9.38912	9.37793	9.38165	9.37852	9.38506	9.38992	9.377	9.36172	9.35831	9.37251	9.35136	9.36509	9.3731	9.3615	9.36984	9.3667	9.37891	9.37661	9.37192	9.3799	9.36584	9.38893	9.3678	9.37797	9.39281	9.39295	9.40008	9.37995	9.38303	9.38583	9.38358	9.4163
0.805	9.38642	9.39306	9.40265	9.39075	9.38449	9.39883	9.39531	9.39625	9.39654	9.38286	9.38164	9.38941	9.37857	9.38365	9.37701	9.37895	9.38309	9.37771	9.39293	9.3906	9.36935	9.36452	9.36615	9.37268	9.34917	9.36382	9.36639	9.36288	9.37056	9.36965	9.38009	9.37475	9.38113	9.37423	9.36356	9.38064	9.37062	9.37864	9.39166	9.4008	9.4003	9.38379	9.37995	9.3853	9.3841	9.41609
0.81	9.38621	9.39563	9.4039	9.39162	9.38635	9.40466	9.39294	9.40084	9.3972	9.38192	9.38163	9.3906	9.3813	9.38232	9.37887	9.37364	9.38443	9.38424	9.39148	9.39642	9.37479	9.36707	9.35669	9.37638	9.35313	9.36361	9.36336	9.37202	9.36802	9.36849	9.38322	9.37622	9.38333	9.38001	9.36651	9.38782	9.37117	9.38044	9.39213	9.39449	9.39524	9.38257	9.38687	9.38744	9.38443	9.42007
0.815	9.38484	9.39061	9.40418	9.39001	9.38534	9.40085	9.39883	9.39762	9.39949	9.38346	9.37956	9.39139	9.38435	9.38471	9.37969	9.37523	9.38606	9.38284	9.39542	9.39717	9.37488	9.36765	9.36109	9.36892	9.35044	9.36458	9.37465	9.36278	9.37407	9.36863	9.38008	9.37611	9.38112	9.3827	9.36304	9.3896	9.36873	9.38089	9.3921	9.38863	9.39993	9.38007	9.38263	9.39149	9.38576	9.41866
0.82	9.38378	9.39499	9.40661	9.38909	9.3849	9.40339	9.39823	9.39969	9.39826	9.38742	9.3805	9.38698	9.3846	9.38377	9.37972	9.3793	9.38253	9.3793	9.38975	9.39557	9.3692	9.37266	9.3629	9.36835	9.35137	9.35936	9.37007	9.36182	9.37183	9.36896	9.38125	9.37621	9.3792	9.38506	9.36835	9.38446	9.36764	9.37793	9.39614	9.39776	9.39725	9.38158	9.38211	9.38885	9.39135	9.41836
0.825	9.38558	9.39575	9.40387	9.39531	9.38901	9.40198	9.39893	9.39767	9.39866	9.38947	9.3818	9.39139	9.38404	9.3891	9.38552	9.37828	9.38563	9.37549	9.39409	9.3945	9.37025	9.36642	9.35933	9.37583	9.34804	9.3626	9.37128	9.36546	9.3733	9.36998	9.3818	9.3758	9.37965	9.38439	9.3671	9.39007	9.36925	9.37892	9.394	9.40009	9.39927	9.38189	9.38306	9.38756	9.38437	9.41662
0.83	9.38687	9.39173	9.40007	9.39225	9.38438	9.39955	9.39998	9.39927	9.39638	9.38838	9.38395	9.39187	9.38535	9.38658	9.3821	9.38022	9.38998	9.38574	9.38799	9.39643	9.37742	9.37139	9.36409	9.36936	9.35437	9.36591	9.3673	9.3667	9.37672	9.37228	9.38152	9.3806	9.37656	9.38239	9.3672	9.38443	9.36809	9.38154	9.39804	9.39557	9.39618	9.38246	9.38701	9.39079	9.38683	9.41629
0.835	9.38545	9.3877	9.40376	9.38982	9.38899	9.4024	9.39534	9.39761	9.39601	9.38407	9.38794	9.39141	9.38025	9.38995	9.38564	9.38096	9.38514	9.37816	9.39185	9.39986	9.37673	9.36782	9.36503	9.37352	9.35086	9.36545	9.37718	9.36627	9.37375	9.36914	9.37987	9.38033	9.38235	9.38028	9.36561	9.38621	9.37434	9.38191	9.39256	9.3993	9.39724	9.38102	9.38199	9.38977	9.3849	9.41864
0.84	9.38413	9.39662	9.40702	9.39462	9.38782	9.40248	9.4006	9.40096	9.40171	9.38724	9.38193	9.38979	9.3838	9.38164	9.38174	9.37743	9.38765	9.38062	9.3911	9.39233	9.37415	9.36795	9.3667	9.37368	9.35406	9.36211	9.37311	9.36589	9.37327	9.37092	9.3811	9.37879	9.38277	9.38274	9.36487	9.39183	9.37271	9.38121	9.39571	9.39497	9.39981	9.38182	9.38597	9.39448	9.38881	9.41656
0.845	9.38943	9.39529	9.40516	9.39561	9.38881	9.40682	9.39498	9.40104	9.39992	9.38787	9.37989	9.39228	9.38108	9.39139	9.38055	9.37346	9.39273	9.38261	9.38779	9.40342	9.37531	9.36373	9.3638	9.37963	9.35271	9.36853	9.37516	9.36716	9.37191	9.37224	9.3803	9.38621	9.38303	9.38145	9.36846	9.39117	9.36588	9.37811	9.39993	9.39339	9.40145	9.38313	9.38708	9.3892	9.3884	9.41946
0.85	9.38836	9.39834	9.40338	9.39306	9.38838	9.40394	9.39677	9.40146	9.3981	9.38692	9.38238	9.39094	9.38923	9.38356	9.38741	9.37896	9.38872	9.38709	9.39314	9.40268	9.37938	9.36673	9.36707	9.37229	9.35392	9.36518	9.37523	9.36645	9.37471	9.37051	9.379	9.37713	9.38513	9.38119	9.37004	9.39497	9.37195	9.38893	9.39321	9.39401	9.4038	9.38694	9.38335	9.39017	9.38589	9.41976
0.855	9.3887	9.40055	9.40611	9.39531	9.3877	9.40934	9.39621	9.40557	9.4035	9.39073	9.37817	9.3919	9.38715	9.38683	9.38161	9.3834	9.39096	9.38044	9.38803	9.39732	9.37557	9.37123	9.36121	9.37465	9.35505	9.36272	9.37151	9.3641	9.37637	9.37249	9.38617	9.38104	9.37486	9.38073	9.36882	9.38855	9.37096	9.38327	9.3988	9.3966	9.40475	9.38871	9.38829	9.38706	9.38255	9.41855
0.86	9.38748	9.39439	9.41048	9.39668	9.38977	9.40568	9.40229	9.39621	9.39947	9.39043	9.38839	9.39449	9.37979	9.38624	9.3877	9.38239	9.3934	9.37896	9.38815	9.39902	9.37686	9.37114	9.36628	9.37305	9.35746	9.36871	9.37827	9.36492	9.37519	9.36966	9.38205	9.38133	9.38157	9.38561	9.37037	9.38765	9.37044	9.38894	9.3918	9.39791	9.39942	9.3849	9.38788	9.39112	9.38625	9.42254
0.865	9.38545	9.39748	9.40679	9.401	9.38714	9.40716	9.40151	9.40617	9.39593	9.39476	9.38939	9.39327	9.38824	9.38728	9.3853	9.38083	9.38598	9.37955	9.39713	9.40041	9.37475	9.36766	9.36686	9.37451	9.35878	9.36838	9.36876	9.37214	9.37868	9.37271	9.38487	9.38005	9.38459	9.38265	9.37121	9.38723	9.37099	9.38393	9.39215	9.40219	9.40586	9.38613	9.38966	9.38654	9.38436	9.42008
0.87	9.39188	9.40195	9.41155	9.3962	9.39173	9.40543	9.4002	9.40071	9.40693	9.39324	9.38329	9.3944	9.38843	9.38536	9.38786	9.38562	9.3853	9.38515	9.39203	9.39912	9.37445	9.37027	9.36806	9.37918	9.35344	9.36381	9.37774	9.36821	9.37423	9.37118	9.38404	9.38355	9.38406	9.38558	9.36593	9.38675	9.36788	9.38757	9.39692	9.3982	9.40408	9.38684	9.38723	9.39025	9.38933	9.41981
0.875	9.38782	9.40114	9.40655	9.39222	9.38792	9.40931	9.39981	9.40234	9.39733	9.38877	9.38616	9.39521	9.38444	9.38406	9.38926	9.38162	9.38751	9.3846	9.39084	9.39993	9.37654	9.36692	9.36869	9.37788	9.35625	9.36599	9.38383	9.36921	9.37719	9.37634	9.38693	9.38328	9.37878	9.38323	9.3679	9.39475	9.37123	9.38769	9.39772	9.39705	9.40038	9.38575	9.38552	9.39268	9.38975	9.42223
0.88	9.38796	9.3979	9.40617	9.39747	9.38542	9.40052	9.40139	9.40682	9.40377	9.38803	9.38125	9.39333	9.38608	9.38833	9.38742	9.38468	9.39161	9.38708	9.39197	9.39689	9.37489	9.37308	9.36496	9.3738	9.35203	9.36275	9.37813	9.37126	9.37439	9.375	9.3836	9.37909	9.38198	9.38343	9.37136	9.38922	9.37337	9.38457	9.3982	9.40291	9.4089	9.38859	9.39196	9.39384	9.39051	9.4238
0.885	9.38894	9.40197	9.41055	9.3967	9.39289	9.4098	9.40602	9.39897	9.39954	9.39175	9.38314	9.3961	9.39254	9.39087	9.38601	9.38977	9.39075	9.38606	9.39556	9.40545	9.38276	9.37619	9.36405	9.37803	9.3572	9.36415	9.37474	9.36841	9.37966	9.37388	9.38148	9.38227	9.38453	9.39395	9.3746	9.39024	9.37207	9.38982	9.39321	9.40227	9.40445	9.38559	9.38849	9.39483	9.39102	9.42199
0.89	9.39523	9.40357	9.4117	9.39866	9.38862	9.40905	9.39967	9.40198	9.40014	9.38717	9.38842	9.39492	9.38831	9.39587	9.38374	9.38499	9.39155	9.38147	9.39786	9.40191	9.37466	9.37575	9.36819	9.37671	9.36032	9.36841	9.38286	9.36865	9.38392	9.37039	9.38617	9.38062	9.38365	9.38504	9.37027	9.39383	9.37527	9.38576	9.39528	9.40236	9.40509	9.39012	9.39032	9.3906	9.38544	9.42356
0.895	9.39286	9.40198	9.41047	9.40366	9.3942	9.40125	9.40123	9.40727	9.40398	9.39227	9.38803	9.39746	9.38573	9.38605	9.3854	9.38538	9.38873	9.38263	9.39456	9.40102	9.37928	9.37032	9.37269	9.38017	9.35621	9.36921	9.37941	9.36701	9.37136	9.37646	9.38857	9.38303	9.38173	9.38366	9.36981	9.39254	9.3704	9.38282	9.4024	9.40028	9.40664	9.39026	9.38843	9.38964	9.39175	9.4242
0.9	9.38906	9.40043	9.40957	9.39803	9.39407	9.40684	9.40334	9.40564	9.40341	9.39497	9.38604	9.3982	9.38963	9.394	9.38905	9.38341	9.39212	9.38412	9.39239	9.4019	9.37849	9.37306	9.37111	9.37874	9.35653	9.36974	9.37754	9.36929	9.37913	9.37219	9.38881	9.37823	9.38216	9.38851	9.37714	9.39145	9.37201	9.38856	9.39957	9.40152	9.40516	9.38656	9.3891	9.39457	9.38573	9.42313
0.905	9.39378	9.39419	9.41102	9.39682	9.39446	9.4045	9.40489	9.40395	9.40545	9.3946	9.39293	9.39565	9.39058	9.39181	9.38796	9.38462	9.39039	9.38481	9.39722	9.40773	9.37784	9.36829	9.37001	9.38393	9.36043	9.36628	9.38226	9.37002	9.38209	9.38	9.38414	9.37842	9.38448	9.38748	9.37028	9.39267	9.37589	9.38884	9.4001	9.40091	9.40874	9.38674	9.39741	9.39048	9.39171	9.4245
0.91	9.3939	9.39625	9.40455	9.40354	9.39341	9.41072	9.40447	9.40698	9.40657	9.39134	9.38878	9.39462	9.38877	9.39131	9.39054	9.38436	9.39264	9.38487	9.39674	9.4054	9.38166	9.36985	9.36865	9.37558	9.36005	9.36789	9.37927	9.37273	9.37392	9.37577	9.38599	9.38689	9.38518	9.38298	9.37337	9.39544	9.37957	9.38667	9.39527	9.40345	9.40322	9.38884	9.39208	9.39662	9.39269	9.42312
0.915	9.39283	9.40298	9.41527	9.39678	9.39411	9.40799	9.40346	9.40647	9.40179	9.39527	9.38892	9.39405	9.38788	9.39504	9.391	9.38652	9.38967	9.38591	9.40056	9.40423	9.38031	9.37641	9.37233	9.38175	9.35889	9.37468	9.37838	9.37191	9.37695	9.3757	9.38366	9.37535	9.38973	9.38715	9.37376	9.38948	9.37901	9.38903	9.39818	9.39888	9.4132	9.39356	9.38886	9.39866	9.38856	9.42392
0.92	9.39258	9.40311	9.4074	9.40126	9.39248	9.41085	9.40288	9.40432	9.40175	9.39397	9.39051	9.39506	9.39061	9.39717	9.39123	9.38371	9.39594	9.38382	9.39978	9.40973	9.37249	9.37128	9.36733	9.3777	9.35751	9.37003	9.37767	9.37422	9.37865	9.3795	9.39249	9.38676	9.38667	9.39246	9.37768	9.39433	9.37558	9.38732	9.40127	9.3997	9.40967	9.38539	9.39417	9.39845	9.39477	9.42139
0.925	9.39051	9.39895	9.40878	9.40214	9.39296	9.41049	9.40014	9.40821	9.4063	9.39558	9.39006	9.39865	9.38929	9.38951	9.3907	9.38742	9.39651	9.38516	9.39426	9.40569	9.37873	9.37053	9.3682	9.38164	9.35896	9.36551	9.38048	9.37027	9.37899	9.37483	9.38716	9.38741	9.38305	9.39061	9.37543	9.39376	9.376	9.38878	9.39587	9.40362	9.40998	9.38533	9.38962	9.39688	9.39201	9.42416
0.93	9.39405	9.40257	9.40764	9.39785	9.39708	9.40636	9.40191	9.40397	9.41137	9.39509	9.38376	9.39661	9.39083	9.39209	9.38909	9.38835	9.39014	9.39138	9.39629	9.40253	9.37918	9.37124	9.37096	9.38328	9.36195	9.372	9.38029	9.372	9.38231	9.37714	9.39089	9.38007	9.38653	9.38971	9.37893	9.39284	9.3785	9.38343	9.4047	9.40396	9.40515	9.38995	9.39541	9.39605	9.39198	9.42438
0.935	9.39139	9.40335	9.40959	9.40034	9.3956	9.41069	9.40874	9.40526	9.40625	9.39338	9.39036	9.40196	9.38757	9.39425	9.38809	9.38593	9.39276	9.39107	9.4009	9.40831	9.38074	9.37266	9.37067	9.38455	9.35875	9.37281	9.37868	9.37195	9.3827	9.3824	9.38735	9.38312	9.38859	9.38818	9.37498	9.39341	9.37716	9.38942	9.39804	9.40761	9.40716	9.38011	9.39011	9.39927	9.3895	9.43077
0.94	9.39506	9.40495	9.41437	9.40203	9.39571	9.41456	9.41119	9.41282	9.40294	9.39634	9.39116	9.40028	9.38903	9.39046	9.39038	9.3844	9.39562	9.39108	9.39675	9.4014	9.37628	9.37578	9.36194	9.37922	9.35812	9.36782	9.38019	9.37368	9.38197	9.37853	9.38391	9.385	9.38578	9.39059	9.37512	9.39579	9.38023	9.38947	9.40052	9.40032	9.41007	9.38721	9.39319	9.3976	9.39014	9.43154
0.945	9.39591	9.39902	9.41455	9.39802	9.39315	9.41369	9.40594	9.40773	9.40882	9.39854	9.39068	9.39782	9.39318	9.39329	9.39408	9.3853	9.39314	9.38984	9.39804	9.4112	9.38619	9.37662	9.37379	9.38192	9.35918	9.37164	9.3816	9.37307	9.37976	9.38065	9.38934	9.38856	9.38968	9.39401	9.37799	9.39568	9.37457	9.38983	9.40552	9.40735	9.40999	9.38652	9.38946	9.39513	9.39181	9.42763
0.95	9.39566	9.39883	9.41389	9.40144	9.3989	9.41532	9.40604	9.40848	9.40761	9.39931	9.38915	9.3997	9.39614	9.39296	9.39426	9.38615	9.3958	9.39188	9.3935	9.40553	9.38815	9.37766	9.37244	9.3857	9.36096	9.37134	9.37783	9.37369	9.38777	9.37879	9.39251	9.37858	9.39069	9.39398	9.37339	9.39549	9.37947	9.39108	9.40038	9.40563	9.4188	9.39064	9.39643	9.39687	9.40039	9.42818
0.955	9.3942	9.40602	9.41508	9.40537	9.39565	9.41239	9.40854	9.40976	9.40674	9.39938	9.3938	9.39982	9.39061	9.39452	9.39036	9.38918	9.39908	9.38704	9.39727	9.40645	9.38426	9.37755	9.37159	9.38708	9.36077	9.37177	9.38394	9.37091	9.38178	9.37995	9.38938	9.3864	9.3868	9.39161	9.37523	9.40306	9.38161	9.38892	9.40544	9.40465	9.41266	9.39277	9.39027	9.39782	9.39724	9.42922
0.96	9.3908	9.40819	9.41492	9.40483	9.39904	9.4108	9.40645	9.40757	9.40925	9.40001	9.39143	9.40105	9.39815	9.39868	9.38872	9.39229	9.39712	9.39238	9.40348	9.40642	9.38383	9.37575	9.37448	9.3777	9.3634	9.37284	9.38525	9.37577	9.38219	9.38434	9.39506	9.38663	9.38934	9.38549	9.37565	9.39481	9.37897	9.39361	9.40877	9.40233	9.4114	9.38874	9.39677	9.3969	9.39389	9.42923
0.965	9.39717	9.40515	9.41539	9.40634	9.39552	9.4121	9.40566	9.41332	9.40975	9.39435	9.39413	9.4016	9.39291	9.39211	9.38888	9.39162	9.39078	9.38779	9.39949	9.41124	9.38555	9.37846	9.37477	9.38294	9.36049	9.37277	9.38136	9.37119	9.37909	9.377	9.39173	9.39139	9.38744	9.39285	9.36956	9.39803	9.38082	9.39183	9.40349	9.40732	9.40819	9.3898	9.39543	9.40449	9.39575	9.42874
0.97	9.39193	9.4044	9.41968	9.40299	9.40063	9.41646	9.41116	9.40636	9.40645	9.39589	9.39338	9.40402	9.39515	9.39358	9.39859	9.38899	9.39061	9.39271	9.40293	9.40718	9.38451	9.37427	9.37329	9.38754	9.36484	9.37988	9.3849	9.37172	9.3811	9.37979	9.38925	9.38865	9.39051	9.39005	9.37683	9.39528	9.3758	9.38737	9.40413	9.40734	9.41196	9.39513	9.39333	9.3994	9.39739	9.42325
0.975	9.39251	9.40749	9.41536	9.40335	9.39558	9.415	9.41213	9.40993	9.40889	9.40025	9.39449	9.39849	9.39458	9.39797	9.39374	9.39075	9.39878	9.38837	9.40007	9.41024	9.38509	9.37926	9.37211	9.38143	9.35842	9.37533	9.38107	9.37609	9.38085	9.3835	9.39153	9.38248	9.39454	9.3891	9.38096	9.3953	9.38026	9.39458	9.40084	9.40995	9.41697	9.39322	9.39356	9.40136	9.40171	9.42837
0.98	9.3948	9.40572	9.41054	9.40748	9.39618	9.41262	9.41012	9.41146	9.4108	9.40012	9.3939	9.40347	9.39068	9.39068	9.39241	9.38861	9.39621	9.39172	9.40363	9.40804	9.3848	9.37717	9.37456	9.38672	9.3636	9.37214	9.38743	9.37542	9.38359	9.38043	9.39075	9.38508	9.39619	9.38915	9.37589	9.39982	9.37934	9.39307	9.40479	9.40921	9.40904	9.39337	9.39596	9.39435	9.3949	9.4314
0.985	9.39742	9.40915	9.41478	9.40558	9.40014	9.41752	9.40876	9.4125	9.41001	9.39744	9.39666	9.40108	9.3921	9.40253	9.39033	9.38943	9.39526	9.39093	9.40426	9.40438	9.38254	9.3759	9.37347	9.38456	9.36084	9.37888	9.38293	9.384	9.38808	9.38162	9.39217	9.388	9.39277	9.39264	9.37618	9.39712	9.37435	9.39149	9.40284	9.40484	9.41022	9.38852	9.39572	9.40199	9.39445	9.43262
0.99	9.39633	9.40436	9.41382	9.4029	9.40125	9.41364	9.40929	9.40784	9.41119	9.39461	9.397	9.39728	9.3864	9.3942	9.39348	9.39187	9.39645	9.39078	9.39997	9.40893	9.38465	9.37674	9.37657	9.38769	9.36284	9.37178	9.38441	9.37258	9.38969	9.38118	9.39212	9.38591	9.39108	9.39238	9.37884	9.40402	9.38109	9.39557	9.40157	9.40613	9.41258	9.39792	9.3946	9.40139	9.39586	9.42932
0.995	9.39367	9.41385	9.41355	9.40634	9.39719	9.41328	9.40878	9.40832	9.41079	9.39328	9.39507	9.40099	9.39718	9.39802	9.39435	9.38946	9.39197	9.39151	9.40029	9.40494	9.38331	9.37203	9.37722	9.38475	9.36249	9.37617	9.38813	9.38011	9.38932	9.37762	9.39491	9.38837	9.39143	9.3926	9.37621	9.39881	9.38101	9.39119	9.40337	9.40985	9.41536	9.39399	9.39508	9.39453	9.39391	9.43503
1	9.40056	9.40532	9.40879	9.407	9.39947	9.41285	9.41086	9.40593	9.40852	9.39447	9.39623	9.40329	9.39157	9.39101	9.39656	9.39048	9.39494	9.39346	9.40509	9.40535	9.38804	9.37863	9.37601	9.38601	9.36325	9.37426	9.38168	9.37634	9.38775	9.37942	9.39094	9.393	9.38833	9.39371	9.37926	9.40009	9.38515	9.39462	9.40592	9.40893	9.4119	9.40052	9.39345	9.40505	9.39294	9.43212
1.005	9.39875	9.40799	9.4182	9.40757	9.40026	9.4105	9.40978	9.41291	9.41373	9.40258	9.39089	9.40406	9.39601	9.39409	9.39405	9.38952	9.40222	9.39469	9.40739	9.40752	9.38879	9.37582	9.3797	9.38726	9.36218	9.37804	9.39178	9.37623	9.38394	9.38458	9.39701	9.39276	9.3905	9.39652	9.38088	9.39965	9.38203	9.39176	9.40649	9.41143	9.4137	9.39468	9.39416	9.40234	9.39927	9.42877
1.01	9.39606	9.40879	9.42298	9.40647	9.40246	9.41719	9.41388	9.40979	9.40841	9.40355	9.39541	9.40281	9.39471	9.39674	9.39319	9.39063	9.40064	9.3913	9.40722	9.41342	9.39069	9.38456	9.37359	9.38743	9.36356	9.37352	9.38291	9.37909	9.3899	9.37757	9.39236	9.39027	9.38844	9.39346	9.3783	9.4031	9.38558	9.39083	9.4048	9.4106	9.41608	9.39552	9.39546	9.40126	9.39699	9.43071
1.015	9.39664	9.41037	9.41905	9.40913	9.40325	9.41386	9.41512	9.41346	9.41131	9.39783	9.39345	9.40198	9.39322	9.39697	9.39562	9.3938	9.39747	9.39517	9.40398	9.40825	9.38652	9.38376	9.37962	9.38602	9.36567	9.37652	9.38809	9.38185	9.38818	9.38497	9.39129	9.39348	9.39258	9.39677	9.3774	9.40453	9.38283	9.39115	9.40369	9.41348	9.41588	9.39393	9.39343	9.40178	9.39771	9.42983
1.02	9.40494	9.40769	9.42358	9.41294	9.39769	9.40974	9.41128	9.40886	9.41245	9.3994	9.39605	9.40556	9.40071	9.39941	9.39623	9.394	9.406	9.3952	9.40341	9.41337	9.39325	9.38315	9.37706	9.38814	9.3667	9.37826	9.38501	9.37902	9.38731	9.38607	9.39471	9.39723	9.39513	9.3925	9.37757	9.40116	9.37705	9.39323	9.40366	9.41016	9.41969	9.39728	9.3978	9.40296	9.39792	9.42761
1.025	9.40154	9.40611	9.419	9.41065	9.39954	9.41482	9.41034	9.4106	9.4119	9.39929	9.3953	9.40596	9.39789	9.39718	9.39274	9.39562	9.39555	9.39549	9.40692	9.41302	9.39245	9.38502	9.37848	9.38417	9.36351	9.37538	9.38251	9.37908	9.38704	9.38489	9.39651	9.38783	9.39429	9.3947	9.37947	9.40036	9.38139	9.39576	9.40565	9.41019	9.4162	9.39742	9.39861	9.40324	9.40173	9.43317
1.03	9.3946	9.41392	9.41867	9.40708	9.40543	9.41725	9.41311	9.4141	9.41384	9.40255	9.3954	9.40545	9.39557	9.40343	9.40137	9.39709	9.40215	9.3986	9.40371	9.41198	9.38854	9.38198	9.38001	9.39242	9.36458	9.37378	9.38302	9.38027	9.3848	9.38583	9.40228	9.39129	9.39932	9.39185	9.37923	9.40228	9.38934	9.39489	9.41084	9.40812	9.41243	9.39293	9.39723	9.40161	9.40109	9.43234
1.035	9.39936	9.40835	9.42241	9.41139	9.39928	9.41935	9.41367	9.41666	9.41114	9.39864	9.40285	9.4041	9.40237	9.39924	9.39578	9.39126	9.3982	9.40047	9.40353	9.40784	9.39004	9.37905	9.38381	9.39481	9.36512	9.37976	9.38879	9.37812	9.38669	9.3811	9.39709	9.39347	9.39369	9.40099	9.3842	9.40214	9.38302	9.39373	9.41163	9.41284	9.4156	9.39789	9.40125	9.40446	9.39935	9.43489
1.04	9.39954	9.40608	9.41948	9.41121	9.40228	9.41524	9.40998	9.41749	9.41184	9.39741	9.39841	9.40642	9.39828	9.39968	9.39656	9.39283	9.40095	9.39662	9.40076	9.4111	9.39294	9.3824	9.3798	9.38834	9.36629	9.37816	9.387	9.37873	9.38849	9.38627	9.39546	9.39183	9.39231	9.39698	9.38465	9.40272	9.3865	9.40101	9.41047	9.41076	9.42239	9.39664	9.39991	9.40522	9.39919	9.43093
1.045	9.39938	9.40971	9.42282	9.40768	9.40161	9.41578	9.41191	9.41563	9.41314	9.39803	9.40084	9.40273	9.39393	9.40021	9.39762	9.39771	9.40184	9.39704	9.40514	9.41467	9.39027	9.38099	9.3828	9.38918	9.36701	9.38381	9.38413	9.38304	9.38823	9.3852	9.39535	9.39336	9.38905	9.39544	9.37993	9.40133	9.38855	9.39512	9.40363	9.41549	9.42197	9.39327	9.39781	9.40642	9.40567	9.43502
1.05	9.40053	9.40991	9.41949	9.41062	9.40211	9.42314	9.41314	9.41294	9.41663	9.40394	9.40331	9.40922	9.39874	9.40528	9.39541	9.39218	9.40115	9.39508	9.40514	9.40964	9.38816	9.37998	9.37943	9.38549	9.36814	9.37821	9.38893	9.38513	9.38247	9.38682	9.39523	9.38984	9.39982	9.39708	9.37857	9.40669	9.38392	9.4006	9.41041	9.41773	9.41801	9.39797	9.40146	9.40995	9.40304	9.43293
1.055	9.40365	9.41012	9.41829	9.40846	9.40285	9.42213	9.41655	9.41668	9.41263	9.40154	9.39882	9.40722	9.39941	9.40435	9.40008	9.39694	9.40021	9.39618	9.40524	9.41216	9.38668	9.38512	9.38249	9.3914	9.3625	9.37794	9.39091	9.3826	9.3907	9.38725	9.39903	9.38494	9.39993	9.40113	9.38124	9.39857	9.38269	9.39653	9.40801	9.41511	9.41845	9.39413	9.39935	9.40289	9.40354	9.43142
1.06	9.40922	9.41252	9.41767	9.40922	9.40161	9.42176	9.4091	9.41526	9.41701	9.40375	9.40162	9.40745	9.40172	9.40192	9.3959	9.39403	9.40528	9.39331	9.40447	9.41385	9.39334	9.3801	9.37849	9.38911	9.37005	9.37764	9.38781	9.38249	9.39271	9.38349	9.3936	9.38895	9.39445	9.40048	9.37828	9.40527	9.38459	9.39629	9.40675	9.41435	9.42178	9.39623	9.40441	9.40593	9.39774	9.43594
1.065	9.40584	9.41493	9.4229	9.41285	9.40133	9.42336	9.41711	9.42076	9.4186	9.4026	9.39982	9.4057	9.40076	9.40241	9.39935	9.39644	9.40306	9.3957	9.40226	9.41658	9.39147	9.38701	9.37692	9.3918	9.36774	9.37851	9.38879	9.38857	9.39055	9.38508	9.39839	9.39384	9.39452	9.39673	9.38329	9.40219	9.38502	9.39954	9.40745	9.41254	9.41658	9.39754	9.40107	9.40042	9.39969	9.43184
1.07	9.40609	9.41395	9.42221	9.41234	9.40694	9.42028	9.41115	9.41769	9.41562	9.40833	9.39709	9.40889	9.40506	9.40001	9.40187	9.39553	9.40182	9.39771	9.40741	9.41704	9.39334	9.38501	9.37221	9.39106	9.3699	9.38182	9.3879	9.37914	9.39021	9.38438	9.40009	9.3949	9.39649	9.40035	9.38361	9.40472	9.38668	9.39237	9.40662	9.40918	9.41379	9.40244	9.39556	9.40329	9.40223	9.43467
1.075	9.40448	9.41466	9.41811	9.40962	9.40486	9.41894	9.41387	9.41476	9.41683	9.40107	9.39978	9.40554	9.39996	9.40225	9.39818	9.39235	9.40274	9.39825	9.40509	9.41298	9.39308	9.38504	9.38521	9.38753	9.37401	9.38148	9.39153	9.385	9.3936	9.38463	9.39929	9.39273	9.39589	9.39521	9.38901	9.40963	9.38468	9.399	9.40863	9.41071	9.41646	9.39999	9.40143	9.40833	9.4017	9.43231
1.08	9.40331	9.41059	9.42945	9.41181	9.4059	9.42354	9.41547	9.4179	9.41257	9.40619	9.40265	9.40786	9.40085	9.40393	9.39926	9.39829	9.40342	9.39749	9.40899	9.41055	9.38878	9.38488	9.38523	9.38799	9.36988	9.37782	9.39425	9.38223	9.39015	9.38666	9.40022	9.39703	9.39373	9.39685	9.38281	9.40384	9.38729	9.40069	9.40883	9.41576	9.42656	9.39584	9.39896	9.41132	9.40105	9.43746
1.085	9.40494	9.41037	9.42572	9.40716	9.40849	9.41869	9.41964	9.41807	9.41311	9.4047	9.40253	9.40648	9.40291	9.40624	9.40425	9.39868	9.40522	9.40171	9.40944	9.41191	9.39205	9.38713	9.38026	9.38879	9.37236	9.38289	9.39316	9.38445	9.39197	9.38677	9.39606	9.39416	9.39778	9.39948	9.38433	9.40504	9.38536	9.39847	9.4139	9.4178	9.41549	9.40064	9.39853	9.40376	9.40101	9.43783
1.09	9.40327	9.41096	9.42229	9.41319	9.40121	9.41898	9.41894	9.41535	9.41524	9.40848	9.39897	9.40853	9.40328	9.3973	9.40294	9.3921	9.40156	9.40208	9.40678	9.4172	9.3906	9.38679	9.38719	9.39452	9.3729	9.38056	9.39098	9.38634	9.39342	9.38812	9.39749	9.39212	9.39472	9.39861	9.38844	9.40607	9.38276	9.39902	9.41248	9.41412	9.42036	9.39718	9.40306	9.40893	9.404	9.44212
1.095	9.39975	9.413	9.42265	9.4058	9.40944	9.4232	9.41922	9.41633	9.41916	9.40396	9.40256	9.40644	9.40236	9.40104	9.40133	9.39787	9.40386	9.39921	9.4141	9.41755	9.39819	9.38306	9.38606	9.39289	9.3637	9.38032	9.3908	9.38788	9.39234	9.38753	9.39762	9.397	9.40073	9.39528	9.38598	9.40273	9.38729	9.40329	9.41541	9.42078	9.42439	9.39917	9.4035	9.40723	9.40241	9.43714
1.1	9.4067	9.41793	9.42458	9.41379	9.39906	9.42364	9.41335	9.41782	9.4205	9.40775	9.40477	9.41002	9.4054	9.40254	9.39986	9.39845	9.40171	9.40294	9.41134	9.41459	9.39492	9.38638	9.38188	9.39515	9.36988	9.38314	9.39082	9.3877	9.39034	9.39175	9.39654	9.39454	9.39972	9.4021	9.3847	9.40867	9.38597	9.4028	9.41337	9.41665	9.4241	9.40194	9.40688	9.40572	9.40801	9.43719
1.105	9.40397	9.42028	9.42199	9.41243	9.40954	9.4239	9.41753	9.41689	9.42061	9.40663	9.40114	9.41633	9.40422	9.4052	9.40244	9.40136	9.40502	9.40189	9.41207	9.41766	9.39135	9.38511	9.38679	9.39428	9.376	9.37927	9.39441	9.38846	9.39413	9.39341	9.40193	9.39687	9.3988	9.4011	9.38635	9.4049	9.39235	9.40448	9.4156	9.41654	9.42459	9.40146	9.40437	9.41053	9.40149	9.43374
1.11	9.40441	9.41704	9.42449	9.41411	9.41055	9.42706	9.41862	9.41881	9.41786	9.40227	9.40827	9.41074	9.40661	9.41022	9.40213	9.39767	9.40959	9.40015	9.40925	9.41861	9.39536	9.38551	9.38707	9.39432	9.37468	9.38124	9.39178	9.37965	9.39453	9.38703	9.39727	9.3905	9.40164	9.40063	9.38699	9.40859	9.39129	9.40056	9.41739	9.41735	9.41856	9.39985	9.40635	9.40874	9.40462	9.44262
1.115	9.40777	9.41666	9.42538	9.41334	9.41161	9.4237	9.41751	9.42069	9.41308	9.40526	9.40163	9.40956	9.40454	9.40508	9.40283	9.40372	9.40413	9.39522	9.41289	9.41554	9.39421	9.39062	9.3798	9.39186	9.37137	9.38181	9.39383	9.38785	9.39727	9.38841	9.40044	9.39124	9.39738	9.39849	9.38787	9.40955	9.39124	9.40087	9.41178	9.41612	9.42363	9.4057	9.40752	9.40504	9.40533	9.43798
1.12	9.40099	9.416	9.43072	9.41618	9.40828	9.42368	9.41926	9.41754	9.42227	9.40828	9.40318	9.4107	9.40767	9.4048	9.4067	9.40016	9.407	9.40743	9.41517	9.41956	9.39572	9.38619	9.38463	9.39417	9.37564	9.38589	9.39349	9.38674	9.39342	9.38715	9.40591	9.39899	9.39575	9.4029	9.3884	9.4128	9.38602	9.39808	9.41775	9.41573	9.41969	9.40568	9.40252	9.40909	9.40552	9.43849
1.125	9.40455	9.4141	9.42675	9.41501	9.40832	9.42175	9.41769	9.42292	9.4197	9.40618	9.40377	9.41693	9.40543	9.40492	9.40768	9.39814	9.40961	9.40582	9.41237	9.41787	9.3982	9.38952	9.38695	9.39671	9.37813	9.38262	9.39572	9.38264	9.39373	9.39053	9.40304	9.3999	9.39906	9.40692	9.38272	9.40912	9.38837	9.40111	9.41508	9.41465	9.42677	9.3974	9.40642	9.41054	9.39991	9.43367
1.13	9.41115	9.41303	9.42605	9.41319	9.40318	9.41658	9.41195	9.42138	9.41999	9.40788	9.40046	9.40584	9.40332	9.40566	9.40339	9.39882	9.40798	9.40035	9.40959	9.42241	9.4015	9.38949	9.38306	9.3916	9.36905	9.39053	9.39318	9.389	9.39719	9.38603	9.40333	9.40026	9.40031	9.40166	9.38925	9.4177	9.39399	9.40398	9.41252	9.41585	9.42321	9.4096	9.40129	9.40511	9.40897	9.4355
1.135	9.40127	9.41344	9.43011	9.41607	9.41188	9.42054	9.4164	9.41376	9.41827	9.40875	9.4016	9.41207	9.40186	9.406	9.4045	9.4049	9.40479	9.40112	9.41022	9.42021	9.39182	9.39315	9.38377	9.39303	9.38032	9.38842	9.39459	9.3876	9.39375	9.38912	9.40166	9.39413	9.39712	9.39948	9.38593	9.40926	9.39484	9.40396	9.41673	9.41664	9.42778	9.40335	9.41189	9.4101	9.40979	9.43924
1.14	9.40499	9.41581	9.42574	9.41279	9.40734	9.42124	9.41664	9.42775	9.41715	9.41182	9.40615	9.40956	9.40435	9.40715	9.41022	9.4002	9.4091	9.4054	9.41071	9.41947	9.39672	9.38395	9.38323	9.39835	9.37037	9.3828	9.39142	9.38501	9.39478	9.39213	9.39953	9.39707	9.39798	9.40034	9.39217	9.41347	9.39023	9.40371	9.41406	9.42023	9.42196	9.4037	9.40615	9.40958	9.40749	9.44232
1.145	9.40788	9.41633	9.4241	9.41459	9.41177	9.42434	9.42404	9.4184	9.41822	9.40657	9.40687	9.41501	9.40563	9.40694	9.40681	9.40435	9.41049	9.39948	9.41181	9.42015	9.39649	9.38871	9.38538	9.39558	9.37804	9.38261	9.39248	9.38738	9.38837	9.39455	9.40356	9.39721	9.40479	9.40073	9.39498	9.41234	9.38867	9.39997	9.41918	9.41983	9.42898	9.40155	9.40289	9.41069	9.40621	9.4438
1.15	9.40494	9.41449	9.42585	9.41727	9.40697	9.42301	9.42046	9.42041	9.42016	9.41265	9.40788	9.4196	9.40622	9.40615	9.40248	9.40199	9.40544	9.39734	9.41212	9.41889	9.39428	9.3905	9.38982	9.39871	9.37428	9.3841	9.39228	9.39079	9.39463	9.39378	9.40308	9.40054	9.40266	9.40299	9.39052	9.41247	9.39312	9.40024	9.40986	9.41534	9.42268	9.40895	9.40844	9.41051	9.40973	9.43729
1.155	9.40959	9.41778	9.42841	9.41833	9.40836	9.42815	9.4233	9.4209	9.42037	9.40476	9.40621	9.41106	9.40747	9.40787	9.40801	9.40085	9.40855	9.40409	9.41017	9.42223	9.3954	9.39201	9.38531	9.39519	9.37	9.38727	9.39179	9.38722	9.39419	9.39116	9.4048	9.40026	9.40298	9.40331	9.3886	9.41613	9.39085	9.40227	9.41589	9.41835	9.4235	9.40808	9.41045	9.4107	9.40682	9.44322
1.16	9.41178	9.41783	9.42609	9.41461	9.40927	9.42611	9.42628	9.41996	9.4233	9.41347	9.4096	9.41234	9.40896	9.41291	9.40472	9.40316	9.40883	9.40543	9.41488	9.4208	9.39438	9.38381	9.38608	9.39968	9.37359	9.38547	9.39666	9.38447	9.39305	9.39111	9.40359	9.39733	9.40177	9.40352	9.38693	9.40633	9.38804	9.40622	9.42057	9.41952	9.42329	9.40846	9.40775	9.41465	9.4053	9.44372
1.165	9.40867	9.42083	9.43218	9.41967	9.41121	9.42215	9.42195	9.42464	9.42609	9.40879	9.40837	9.41711	9.40629	9.40632	9.40215	9.4068	9.40872	9.40317	9.41472	9.41922	9.39257	9.38727	9.3887	9.39613	9.37492	9.3889	9.39536	9.39053	9.39358	9.39431	9.40224	9.401	9.40224	9.40257	9.39035	9.41033	9.39222	9.4047	9.41595	9.42027	9.42687	9.40777	9.40779	9.41152	9.40537	9.44616
1.17	9.41184	9.41819	9.43125	9.41897	9.40729	9.42604	9.42467	9.42441	9.42349	9.41534	9.402	9.41179	9.40327	9.41219	9.40836	9.4014	9.41029	9.40256	9.40968	9.41899	9.39646	9.38679	9.38909	9.39567	9.37535	9.38638	9.40095	9.38661	9.39352	9.39551	9.40682	9.40549	9.40343	9.40706	9.39216	9.41141	9.39596	9.40676	9.41713	9.41776	9.42617	9.40697	9.41096	9.41614	9.41133	9.44184
1.175	9.40881	9.41331	9.43126	9.42054	9.41331	9.42762	9.42241	9.42654	9.42081	9.40989	9.40644	9.4113	9.4037	9.40951	9.40593	9.40705	9.4113	9.40165	9.41075	9.42321	9.40008	9.39614	9.38573	9.40018	9.37897	9.39125	9.39674	9.38849	9.39896	9.39099	9.40303	9.39974	9.40207	9.40599	9.39066	9.40855	9.39439	9.40331	9.41773	9.4184	9.4226	9.40764	9.40888	9.41564	9.41355	9.4429
1.18	9.40962	9.4248	9.43174	9.41674	9.40527	9.42938	9.42375	9.4233	9.42384	9.40954	9.4076	9.41685	9.4041	9.40593	9.40825	9.40671	9.41025	9.40852	9.41498	9.42077	9.40002	9.39208	9.38347	9.39999	9.3764	9.38751	9.39961	9.39196	9.39769	9.39473	9.40898	9.4023	9.4069	9.40432	9.38767	9.40776	9.39803	9.40836	9.41385	9.41789	9.43132	9.40369	9.40981	9.4134	9.4095	9.44384
1.185	9.4107	9.42189	9.43494	9.41895	9.41273	9.43068	9.42087	9.42649	9.42518	9.41427	9.4051	9.41803	9.40958	9.41004	9.41238	9.40539	9.41406	9.40654	9.40963	9.42388	9.39852	9.39244	9.38713	9.39856	9.37257	9.3853	9.39869	9.38996	9.40079	9.39589	9.40257	9.40103	9.4028	9.40676	9.38922	9.41136	9.39816	9.40573	9.4166	9.42559	9.42729	9.40492	9.40941	9.41234	9.41338	9.44517
1.19	9.40986	9.42428	9.43163	9.41883	9.41016	9.43032	9.42402	9.42398	9.41985	9.41006	9.41246	9.41428	9.40965	9.4078	9.40806	9.4063	9.41104	9.40891	9.41931	9.42566	9.39809	9.39185	9.38536	9.39589	9.37773	9.38571	9.39898	9.39237	9.39873	9.39218	9.40779	9.39616	9.40687	9.41038	9.39043	9.41272	9.39087	9.40093	9.41877	9.41793	9.42567	9.40917	9.4141	9.41368	9.40716	9.43968
1.195	9.41021	9.41579	9.4327	9.41464	9.41281	9.43162	9.42444	9.42939	9.42434	9.41073	9.41212	9.41243	9.40698	9.40768	9.41049	9.40434	9.40915	9.40584	9.41755	9.42243	9.40325	9.39105	9.39122	9.3988	9.37472	9.38855	9.40362	9.39216	9.39733	9.39451	9.40536	9.40141	9.40116	9.40203	9.3921	9.41867	9.39303	9.39992	9.4177	9.42011	9.42454	9.40636	9.40556	9.4137	9.40876	9.44534
1.2	9.40789	9.42213	9.42898	9.41883	9.41584	9.42262	9.42754	9.42788	9.42747	9.41651	9.4081	9.40981	9.40936	9.41231	9.40614	9.40437	9.40714	9.40774	9.41101	9.42449	9.40391	9.39521	9.3894	9.40537	9.37867	9.38611	9.39979	9.38823	9.39712	9.39375	9.40782	9.40305	9.40901	9.40963	9.39606	9.41311	9.39713	9.40703	9.42144	9.42142	9.42676	9.40603	9.41258	9.41797	9.41218	9.44114
1.205	9.41324	9.42451	9.42896	9.42372	9.41346	9.42768	9.42731	9.4258	9.42632	9.41194	9.41683	9.41955	9.40629	9.41035	9.40749	9.40304	9.41098	9.39859	9.41726	9.42021	9.40261	9.39403	9.39481	9.40016	9.37347	9.38795	9.39714	9.39499	9.40169	9.3965	9.40492	9.40103	9.40722	9.40418	9.39253	9.41348	9.39259	9.40606	9.41672	9.41878	9.43044	9.40775	9.41215	9.41543	9.40995	9.44532
1.21	9.41404	9.41921	9.43548	9.41879	9.41809	9.43137	9.425	9.43057	9.43102	9.41747	9.40843	9.42087	9.41154	9.41333	9.40871	9.40253	9.41502	9.4076	9.41014	9.42319	9.39826	9.39028	9.38251	9.40168	9.376	9.38669	9.39915	9.38942	9.39815	9.39688	9.40446	9.40046	9.40713	9.40436	9.38903	9.4162	9.39718	9.40649	9.41989	9.42386	9.4299	9.41243	9.40535	9.41177	9.4093	9.44568
1.215	9.40887	9.4187	9.42985	9.41906	9.41412	9.42697	9.42391	9.42705	9.42606	9.41138	9.41147	9.41818	9.41241	9.41075	9.41302	9.40188	9.41542	9.40439	9.41738	9.42742	9.40427	9.39696	9.38599	9.39719	9.3813	9.38909	9.39868	9.38801	9.4012	9.39903	9.40477	9.4006	9.41013	9.41248	9.39445	9.41854	9.39113	9.40658	9.42186	9.42256	9.42775	9.40562	9.41947	9.40994	9.41123	9.44592
1.22	9.41285	9.42407	9.42873	9.42281	9.41181	9.43267	9.42683	9.42633	9.42619	9.41365	9.40734	9.42034	9.41603	9.41114	9.40859	9.40367	9.41631	9.40699	9.42294	9.4289	9.40349	9.39559	9.38759	9.39792	9.38011	9.3927	9.39568	9.38985	9.39832	9.39518	9.40546	9.40217	9.41183	9.40896	9.39284	9.418	9.39751	9.4086	9.41703	9.42232	9.42726	9.41491	9.41424	9.41462	9.41168	9.44668
1.225	9.40717	9.42285	9.43731	9.41786	9.41595	9.43195	9.42886	9.42322	9.42275	9.41736	9.40946	9.41512	9.41246	9.40983	9.4111	9.40006	9.41257	9.40927	9.41892	9.4276	9.40383	9.39047	9.3897	9.39731	9.37617	9.3927	9.39867	9.39696	9.40235	9.39967	9.4067	9.40346	9.40209	9.40971	9.39755	9.41418	9.39369	9.4092	9.41679	9.42213	9.42967	9.40977	9.41316	9.41896	9.41297	9.44195
1.23	9.41644	9.42475	9.4361	9.41928	9.41507	9.43157	9.42379	9.42614	9.43022	9.41557	9.41485	9.4172	9.40364	9.41238	9.41369	9.40445	9.4152	9.40816	9.41563	9.42529	9.40369	9.40198	9.39337	9.40132	9.37659	9.38703	9.39777	9.391	9.40281	9.3987	9.41408	9.40481	9.4078	9.40776	9.39577	9.41457	9.39448	9.40539	9.42328	9.42397	9.42655	9.40389	9.41121	9.41422	9.41485	9.44142
1.235	9.41104	9.42025	9.43093	9.42245	9.41726	9.43229	9.42583	9.42883	9.42718	9.41275	9.41472	9.41799	9.405	9.40934	9.41161	9.40712	9.41216	9.40179	9.41897	9.42233	9.39902	9.39404	9.3901	9.40465	9.38522	9.39235	9.3972	9.39531	9.39993	9.39829	9.40609	9.40369	9.41022	9.40914	9.39543	9.41694	9.4021	9.41138	9.4265	9.42752	9.42476	9.41335	9.41319	9.41252	9.4146	9.44389
1.24	9.41502	9.4246	9.43137	9.42378	9.41979	9.4353	9.42515	9.42469	9.42835	9.40986	9.40809	9.42386	9.41275	9.41292	9.41361	9.40696	9.41425	9.41221	9.41825	9.4195	9.40271	9.39443	9.39212	9.40071	9.37782	9.39246	9.40118	9.39486	9.40307	9.39311	9.40667	9.40681	9.40798	9.40752	9.39771	9.41902	9.39809	9.41284	9.42102	9.42806	9.43026	9.4095	9.41381	9.42112	9.41968	9.44523
1.245	9.41452	9.42395	9.43497	9.42113	9.41747	9.43177	9.42907	9.42555	9.42899	9.41235	9.40642	9.42096	9.41038	9.41686	9.41352	9.40128	9.4172	9.40847	9.41729	9.42699	9.39961	9.39428	9.39088	9.4004	9.38246	9.39049	9.39711	9.39334	9.39593	9.39634	9.40713	9.40306	9.4075	9.40918	9.39745	9.42175	9.39819	9.41215	9.4242	9.42564	9.42596	9.4141	9.41285	9.41858	9.41479	9.44305
1.25	9.41427	9.42517	9.43324	9.4256	9.41614	9.42882	9.4237	9.42664	9.42315	9.41347	9.41698	9.41607	9.41275	9.41265	9.41434	9.40449	9.41234	9.41037	9.41884	9.42264	9.40102	9.39235	9.39536	9.40787	9.38049	9.38947	9.40187	9.39299	9.39603	9.39561	9.40895	9.41047	9.40784	9.40615	9.39373	9.416	9.40177	9.40985	9.42338	9.42454	9.43138	9.41387	9.4135	9.42199	9.41373	9.44484
1.255	9.41476	9.42336	9.43539	9.41898	9.41655	9.43172	9.43134	9.42922	9.42713	9.41631	9.4097	9.41493	9.41372	9.41242	9.41351	9.40624	9.41348	9.41114	9.41795	9.42804	9.40036	9.39735	9.39272	9.40205	9.38119	9.39513	9.39964	9.39454	9.40427	9.40478	9.41005	9.40062	9.41188	9.40555	9.39492	9.42079	9.39979	9.41097	9.42318	9.429	9.42848	9.40828	9.41015	9.41414	9.41667	9.44407
1.26	9.41434	9.42619	9.43283	9.42235	9.41473	9.42534	9.42648	9.42862	9.42964	9.4178	9.4113	9.41815	9.4095	9.4142	9.40977	9.40642	9.41562	9.41251	9.41634	9.42739	9.40912	9.39153	9.39838	9.40273	9.38294	9.3913	9.40521	9.39286	9.40396	9.39661	9.40764	9.40685	9.41289	9.40832	9.40155	9.41911	9.40055	9.41159	9.42188	9.42575	9.43025	9.40938	9.41223	9.41849	9.41385	9.44115
1.265	9.41556	9.42725	9.43691	9.42061	9.41662	9.43162	9.42567	9.42687	9.42615	9.42151	9.41613	9.41876	9.41525	9.41517	9.41522	9.41138	9.41735	9.4081	9.4211	9.42489	9.40946	9.39691	9.39218	9.40375	9.38446	9.39741	9.39725	9.39786	9.402	9.40043	9.41113	9.40398	9.40515	9.40874	9.39337	9.41678	9.39997	9.40686	9.42705	9.42649	9.42805	9.41367	9.41146	9.42366	9.41651	9.44863
1.27	9.41143	9.42534	9.43164	9.41864	9.4137	9.4341	9.42954	9.42869	9.43078	9.41686	9.41522	9.42133	9.41238	9.41263	9.4112	9.40591	9.41762	9.41051	9.42357	9.42444	9.40419	9.39766	9.39498	9.40102	9.38102	9.39375	9.40208	9.39787	9.4079	9.40361	9.4077	9.4128	9.41452	9.40919	9.39744	9.42077	9.40247	9.41821	9.42931	9.42823	9.43526	9.4167	9.41142	9.41877	9.41663	9.4484
1.275	9.41223	9.42562	9.43682	9.42044	9.41491	9.43143	9.43314	9.4287	9.42614	9.42172	9.413	9.42049	9.40878	9.41568	9.41006	9.40898	9.41784	9.41432	9.41856	9.42835	9.40002	9.39584	9.39744	9.40306	9.37869	9.3976	9.40446	9.39338	9.40036	9.39779	9.41245	9.40809	9.41119	9.40994	9.39731	9.41578	9.39902	9.41456	9.4248	9.42725	9.43343	9.41654	9.41121	9.4211	9.41884	9.4531
1.28	9.41716	9.42828	9.43429	9.42835	9.41882	9.43231	9.42884	9.42616	9.42255	9.41547	9.41061	9.42612	9.41704	9.41811	9.41604	9.4093	9.41954	9.41063	9.41954	9.43086	9.40383	9.39415	9.4003	9.40037	9.3763	9.38924	9.403	9.39237	9.40722	9.39782	9.41329	9.40838	9.40547	9.4163	9.39323	9.42269	9.39914	9.41253	9.42525	9.43021	9.432	9.40649	9.41949	9.41835	9.41358	9.45101
1.285	9.41974	9.42314	9.43522	9.41957	9.41657	9.42932	9.42726	9.42626	9.42996	9.42301	9.41264	9.42272	9.41628	9.41728	9.41414	9.40947	9.41932	9.40773	9.42694	9.42761	9.40607	9.39643	9.39404	9.40983	9.3869	9.39683	9.40829	9.39001	9.40005	9.40305	9.41393	9.40559	9.41301	9.411	9.39387	9.41951	9.39793	9.41071	9.42388	9.42748	9.43125	9.41003	9.41572	9.42255	9.41563	9.44984
1.29	9.41693	9.42752	9.43816	9.42429	9.4153	9.43023	9.43073	9.43077	9.4327	9.42281	9.41368	9.42224	9.4182	9.41704	9.40995	9.40973	9.41818	9.41137	9.42229	9.43029	9.40939	9.39776	9.39475	9.40087	9.38129	9.3955	9.40199	9.40022	9.40142	9.40603	9.41138	9.40467	9.4114	9.4079	9.3941	9.41983	9.39955	9.41261	9.42336	9.42948	9.42848	9.41073	9.41409	9.42337	9.41852	9.44697
1.295	9.41525	9.42209	9.43617	9.4265	9.41916	9.42995	9.43161	9.42799	9.42972	9.41799	9.41537	9.42145	9.41514	9.4223	9.41498	9.40839	9.41753	9.41006	9.42463	9.42709	9.40747	9.39861	9.39427	9.39933	9.37819	9.39572	9.40447	9.39784	9.39837	9.40122	9.40735	9.40874	9.40769	9.41219	9.39856	9.42184	9.40136	9.41192	9.42208	9.42635	9.43542	9.41527	9.41598	9.4176	9.41489	9.45222
1.3	9.41524	9.42671	9.43922	9.42531	9.42193	9.43696	9.42595	9.43429	9.42722	9.4199	9.41722	9.41964	9.41451	9.42036	9.41431	9.40324	9.41903	9.41225	9.41825	9.4288	9.40672	9.4031	9.39544	9.40439	9.37924	9.39318	9.4067	9.39693	9.40043	9.40333	9.41483	9.40591	9.41357	9.41347	9.40186	9.42384	9.40111	9.41138	9.42228	9.42796	9.4332	9.41035	9.41934	9.42253	9.42072	9.44949
1.305	9.42011	9.42463	9.43117	9.4279	9.4247	9.43307	9.43054	9.43273	9.43571	9.41881	9.41296	9.42178	9.41736	9.41565	9.41258	9.41813	9.4135	9.41399	9.42301	9.43204	9.40638	9.39736	9.3915	9.40504	9.38119	9.39872	9.40478	9.39426	9.40658	9.40569	9.41208	9.40505	9.40634	9.4119	9.40141	9.42078	9.39891	9.4124	9.42894	9.42942	9.43109	9.4182	9.41709	9.42287	9.41326	9.44793
1.31	9.41699	9.4277	9.43553	9.42747	9.42034	9.43225	9.43027	9.43314	9.42562	9.42013	9.42198	9.42308	9.41685	9.41668	9.41606	9.4094	9.41798	9.41792	9.42174	9.43088	9.40582	9.40018	9.39469	9.40532	9.38686	9.39346	9.40568	9.3969	9.4031	9.40226	9.41354	9.40779	9.41193	9.41292	9.39953	9.41924	9.39895	9.4158	9.42776	9.43071	9.42763	9.41214	9.42107	9.4217	9.41724	9.45251
1.315	9.42033	9.43232	9.44022	9.42462	9.41805	9.43294	9.43119	9.43227	9.43314	9.41885	9.42307	9.41965	9.41344	9.42088	9.41636	9.41164	9.42185	9.41432	9.42319	9.42975	9.40732	9.39769	9.39677	9.40983	9.38179	9.39375	9.40112	9.39936	9.40816	9.40105	9.41581	9.41134	9.40804	9.41159	9.40033	9.42268	9.40388	9.41746	9.42863	9.42989	9.4367	9.41304	9.41603	9.42739	9.4225	9.45267
1.32	9.41704	9.42869	9.43819	9.42816	9.42346	9.43622	9.43262	9.43533	9.43142	9.42263	9.41711	9.4245	9.41585	9.4193	9.42013	9.41624	9.41862	9.41597	9.42031	9.43685	9.40792	9.39935	9.39326	9.40902	9.38548	9.39622	9.40661	9.40044	9.40717	9.40325	9.41787	9.41033	9.40851	9.41285	9.40126	9.41808	9.40113	9.4141	9.43052	9.43358	9.43826	9.42113	9.42249	9.42304	9.42022	9.45368
1.325	9.42153	9.42788	9.43564	9.42699	9.42346	9.43401	9.43236	9.43445	9.42842	9.42416	9.4162	9.42093	9.41617	9.41637	9.41826	9.41059	9.4184	9.41201	9.42017	9.43293	9.41027	9.4011	9.39785	9.4048	9.38039	9.39624	9.40732	9.39989	9.40756	9.39767	9.41882	9.40853	9.40759	9.41304	9.39811	9.42389	9.40147	9.41397	9.42922	9.43168	9.43652	9.41488	9.42028	9.42577	9.42027	9.45336
1.33	9.4207	9.431	9.43785	9.4275	9.4217	9.43535	9.43411	9.432	9.43584	9.42066	9.41408	9.42337	9.42073	9.41936	9.41826	9.41209	9.4163	9.41172	9.42164	9.43276	9.41028	9.40277	9.39359	9.40947	9.38448	9.39579	9.4078	9.39453	9.40611	9.40249	9.41566	9.41245	9.41604	9.41451	9.40228	9.42072	9.39871	9.41403	9.42415	9.43353	9.44158	9.41871	9.42058	9.42182	9.41707	9.45101
1.335	9.41959	9.42971	9.4418	9.42859	9.42331	9.44107	9.43256	9.43015	9.43014	9.4198	9.41664	9.42719	9.42073	9.42186	9.41746	9.4146	9.41994	9.41967	9.42508	9.42596	9.40541	9.39856	9.40064	9.41099	9.38397	9.39384	9.40532	9.39895	9.40457	9.40314	9.41749	9.41116	9.41059	9.41366	9.40406	9.42148	9.40268	9.41638	9.43381	9.43428	9.43617	9.41871	9.41708	9.42847	9.41649	9.45262
1.34	9.42246	9.42656	9.43982	9.42837	9.41307	9.43398	9.43593	9.43198	9.43364	9.42047	9.41663	9.429	9.41743	9.41941	9.41358	9.41225	9.41852	9.41615	9.42632	9.43298	9.40847	9.40223	9.40001	9.40641	9.38616	9.39701	9.40882	9.39575	9.40493	9.40631	9.41297	9.41117	9.41809	9.41391	9.4013	9.42253	9.40188	9.42189	9.43048	9.43353	9.43717	9.41521	9.41579	9.41923	9.41895	9.45324
1.345	9.41853	9.42898	9.43652	9.42407	9.42217	9.43487	9.43246	9.43394	9.43677	9.42391	9.41974	9.42512	9.4186	9.42277	9.41837	9.41378	9.42182	9.42351	9.42242	9.43359	9.41188	9.3964	9.40683	9.40398	9.38507	9.39928	9.40745	9.40138	9.41129	9.40701	9.41421	9.41418	9.41154	9.41349	9.40287	9.41955	9.40322	9.41584	9.43064	9.43722	9.43609	9.41741	9.41976	9.42707	9.41469	9.45324
1.35	9.42288	9.42642	9.44006	9.42731	9.4221	9.44277	9.42998	9.43578	9.43114	9.41664	9.41594	9.42244	9.42054	9.41436	9.42558	9.41012	9.42363	9.41877	9.4275	9.43174	9.40494	9.40003	9.39873	9.41098	9.38901	9.3944	9.40602	9.40081	9.41015	9.40656	9.41313	9.40969	9.41618	9.41395	9.39934	9.41862	9.40738	9.41817	9.42625	9.43406	9.43655	9.41334	9.42041	9.42554	9.42	9.4573
1.355	9.42425	9.42683	9.44089	9.43071	9.42459	9.43906	9.43217	9.43167	9.43555	9.42208	9.41688	9.4228	9.41796	9.42304	9.41531	9.4172	9.42398	9.41745	9.42865	9.43608	9.41054	9.40087	9.4007	9.40466	9.38777	9.39721	9.40841	9.40875	9.40936	9.40545	9.41487	9.41388	9.41038	9.41407	9.40606	9.4211	9.40836	9.41796	9.43006	9.43258	9.43901	9.41626	9.42091	9.42488	9.41721	9.45387
1.36	9.42179	9.42869	9.44484	9.42277	9.42618	9.43706	9.43507	9.43327	9.43383	9.41824	9.42147	9.42485	9.41923	9.42111	9.41979	9.41239	9.42276	9.4142	9.42637	9.43248	9.41053	9.4084	9.39843	9.41121	9.39141	9.39586	9.40722	9.39781	9.40561	9.4048	9.41755	9.41353	9.41372	9.41894	9.39909	9.42289	9.40382	9.42027	9.42735	9.43039	9.43982	9.42085	9.41987	9.42735	9.41846	9.45996
1.365	9.42229	9.432	9.43594	9.42269	9.42474	9.44208	9.43055	9.42968	9.4341	9.42585	9.41912	9.42647	9.4207	9.42224	9.42053	9.41132	9.42365	9.41584	9.42604	9.43337	9.41393	9.4058	9.39603	9.41097	9.38344	9.39874	9.4079	9.4027	9.40925	9.4076	9.41847	9.41126	9.41976	9.4184	9.40096	9.4269	9.40935	9.41776	9.42725	9.4315	9.43528	9.42201	9.42204	9.42595	9.42244	9.4541
1.37	9.4203	9.43604	9.43791	9.42935	9.42515	9.4427	9.43238	9.43433	9.43107	9.42429	9.41562	9.42659	9.41913	9.4223	9.42025	9.41338	9.42431	9.41353	9.42998	9.43735	9.40857	9.407	9.40162	9.40943	9.39013	9.39799	9.41286	9.39929	9.40858	9.40325	9.41758	9.41163	9.41619	9.41509	9.40196	9.43014	9.40907	9.41771	9.42618	9.43524	9.43875	9.41781	9.42347	9.42576	9.42311	9.45616
1.375	9.42715	9.43014	9.44812	9.429	9.42602	9.44117	9.43626	9.43714	9.4348	9.42013	9.42334	9.43185	9.41881	9.42441	9.41608	9.41142	9.42228	9.41261	9.42689	9.43708	9.40695	9.40262	9.39772	9.40687	9.38737	9.39575	9.41026	9.39837	9.40602	9.40436	9.41318	9.40862	9.41465	9.41933	9.39761	9.42447	9.40703	9.4173	9.4311	9.43162	9.43731	9.41892	9.42168	9.427	9.41861	9.45243
1.38	9.42375	9.43386	9.43962	9.42777	9.42456	9.44031	9.43304	9.43771	9.43853	9.42243	9.42158	9.42653	9.42309	9.42419	9.41789	9.41544	9.41966	9.41209	9.43134	9.43541	9.40924	9.40467	9.40172	9.41404	9.39057	9.3977	9.41369	9.40113	9.41263	9.40567	9.41689	9.40976	9.41847	9.41241	9.4047	9.43088	9.4059	9.41949	9.43171	9.43283	9.43137	9.42184	9.42192	9.4296	9.41795	9.45639
1.385	9.42238	9.43461	9.4436	9.4314	9.42505	9.44024	9.43443	9.43394	9.43183	9.42472	9.42111	9.43188	9.4241	9.42258	9.41668	9.41221	9.42519	9.41715	9.42634	9.4344	9.40961	9.40936	9.40451	9.41469	9.38518	9.40143	9.40969	9.40124	9.41087	9.41244	9.41326	9.41409	9.42037	9.41381	9.40499	9.42838	9.40256	9.41487	9.43526	9.4302	9.4368	9.4216	9.42219	9.42754	9.4247	9.45848
1.39	9.42374	9.42895	9.44052	9.43044	9.43007	9.43958	9.43257	9.43788	9.43649	9.41572	9.42457	9.42904	9.42406	9.42077	9.42069	9.40722	9.42603	9.41551	9.42918	9.43191	9.41158	9.40452	9.39843	9.41097	9.38978	9.39272	9.40739	9.40298	9.40783	9.40326	9.41614	9.41534	9.41891	9.41638	9.40473	9.42645	9.40913	9.42106	9.42745	9.4302	9.44182	9.42181	9.42165	9.42725	9.42482	9.45723
1.395	9.42072	9.43307	9.44265	9.43062	9.42829	9.43651	9.44331	9.43946	9.43523	9.42569	9.42172	9.42388	9.42458	9.41775	9.41892	9.41913	9.42802	9.41585	9.43018	9.43874	9.40976	9.40422	9.39572	9.40918	9.39105	9.40213	9.41123	9.40095	9.4125	9.40635	9.41754	9.41686	9.41544	9.42144	9.40643	9.42775	9.40618	9.41785	9.42659	9.43843	9.43945	9.42379	9.42723	9.42834	9.42327	9.45586
1.4	9.42686	9.43647	9.44461	9.43346	9.42589	9.43961	9.43455	9.4391	9.43809	9.42618	9.42479	9.43094	9.41782	9.42438	9.42155	9.41533	9.42626	9.41952	9.43259	9.43839	9.41289	9.40815	9.40056	9.40702	9.38727	9.40223	9.41015	9.40393	9.40756	9.40712	9.42035	9.41519	9.41915	9.41422	9.40418	9.42657	9.40913	9.41728	9.43055	9.42965	9.44141	9.42246	9.42594	9.42717	9.41886	9.4603
1.405	9.42336	9.44075	9.44043	9.43364	9.42435	9.44201	9.4359	9.43824	9.44058	9.42528	9.4218	9.42377	9.41582	9.42577	9.42426	9.41787	9.42176	9.41888	9.43275	9.43809	9.41199	9.40424	9.40456	9.41461	9.39014	9.39288	9.40655	9.40668	9.40961	9.407	9.41691	9.4165	9.42155	9.41557	9.40677	9.42816	9.40653	9.42027	9.43128	9.43449	9.43591	9.42099	9.42447	9.42981	9.42893	9.45642
1.41	9.42696	9.42933	9.43986	9.43369	9.42443	9.44401	9.43705	9.43683	9.43871	9.42701	9.42506	9.42875	9.42438	9.42457	9.42305	9.4185	9.42381	9.41876	9.43282	9.4387	9.40938	9.40082	9.40424	9.40876	9.38718	9.39753	9.41263	9.40544	9.41153	9.40821	9.41875	9.41366	9.41728	9.41661	9.40279	9.42548	9.40891	9.41695	9.43124	9.43828	9.43888	9.42276	9.42482	9.42812	9.42693	9.46012
1.415	9.43047	9.43477	9.44559	9.43553	9.42818	9.4399	9.44337	9.43626	9.43939	9.42768	9.42046	9.42767	9.42043	9.42683	9.42049	9.41975	9.42358	9.4166	9.43389	9.43827	9.41827	9.40885	9.40349	9.41369	9.38919	9.39891	9.41148	9.4057	9.41684	9.40676	9.41926	9.41595	9.41722	9.41694	9.40852	9.42449	9.40902	9.42291	9.43389	9.4339	9.44217	9.42575	9.42685	9.42683	9.42419	9.45989
1.42	9.42322	9.43406	9.44887	9.4326	9.42473	9.43603	9.4374	9.43938	9.43769	9.4221	9.42578	9.43124	9.42355	9.42627	9.42387	9.4217	9.42291	9.4215	9.43245	9.43898	9.41187	9.40038	9.40042	9.41286	9.38956	9.40128	9.41436	9.40966	9.41408	9.40956	9.42063	9.41574	9.4174	9.42544	9.40138	9.43101	9.40496	9.42454	9.4291	9.43533	9.43999	9.42207	9.4235	9.43282	9.43095	9.45655
1.425	9.42509	9.43365	9.44414	9.43454	9.42914	9.4452	9.4384	9.43822	9.44291	9.42855	9.42392	9.42876	9.42291	9.42655	9.42473	9.41794	9.42359	9.42024	9.43272	9.43945	9.41042	9.40606	9.40688	9.41263	9.39097	9.40438	9.4142	9.40526	9.40907	9.40693	9.42089	9.41912	9.4215	9.42016	9.40613	9.42457	9.4123	9.41685	9.43346	9.43161	9.43429	9.42433	9.42585	9.43148	9.42596	9.45632
1.43	9.43149	9.43236	9.44347	9.43122	9.43026	9.4402	9.43386	9.43866	9.43419	9.42269	9.42724	9.43186	9.41897	9.42593	9.41766	9.41672	9.42208	9.41932	9.42823	9.43962	9.4133	9.4048	9.4015	9.41064	9.38949	9.4043	9.41465	9.40389	9.40961	9.41202	9.4198	9.41044	9.42437	9.42303	9.40348	9.42838	9.40477	9.41977	9.42928	9.44281	9.44071	9.42882	9.42372	9.42975	9.42955	9.45886
1.435	9.42525	9.43582	9.44475	9.43255	9.426	9.44431	9.4419	9.43654	9.43844	9.42733	9.43108	9.42992	9.42444	9.42838	9.42654	9.41583	9.4274	9.41937	9.43182	9.4409	9.41157	9.40624	9.40241	9.41798	9.39406	9.399	9.41434	9.4112	9.41678	9.41305	9.42277	9.4164	9.41995	9.41782	9.40759	9.42745	9.41345	9.42338	9.4326	9.43756	9.43962	9.42543	9.42328	9.42923	9.42599	9.46501
1.44	9.43225	9.43701	9.45012	9.4314	9.4267	9.44209	9.44026	9.43858	9.44009	9.41825	9.42519	9.42688	9.42289	9.4225	9.42241	9.42053	9.42563	9.41786	9.4381	9.44219	9.41819	9.40582	9.39977	9.41519	9.39048	9.4036	9.41414	9.40592	9.41363	9.41135	9.42237	9.41924	9.41997	9.42809	9.40452	9.42795	9.41024	9.4156	9.43643	9.44019	9.44277	9.42714	9.42296	9.43049	9.42822	9.45856
1.445	9.42794	9.43617	9.4448	9.43072	9.42857	9.44473	9.4417	9.44113	9.4333	9.43142	9.42271	9.43056	9.4216	9.42575	9.42367	9.41792	9.42548	9.41858	9.43483	9.4405	9.41773	9.41255	9.40283	9.41795	9.39753	9.40471	9.41498	9.40377	9.4126	9.40834	9.42377	9.41227	9.4176	9.42478	9.40808	9.42885	9.41184	9.42449	9.43213	9.43845	9.44024	9.42262	9.42349	9.43828	9.4236	9.4596
1.45	9.42831	9.43566	9.44499	9.43214	9.42928	9.44725	9.43712	9.44197	9.43726	9.43091	9.42495	9.43021	9.42071	9.42691	9.42517	9.42181	9.4252	9.41867	9.43444	9.43723	9.41369	9.40892	9.4045	9.41332	9.39088	9.40348	9.41096	9.40767	9.4117	9.41495	9.42174	9.4211	9.42429	9.42423	9.41184	9.43044	9.40881	9.41929	9.43115	9.43898	9.44402	9.42784	9.42698	9.43457	9.4281	9.46261
1.455	9.43332	9.43499	9.4453	9.43614	9.42885	9.44545	9.43896	9.43985	9.43841	9.42569	9.42838	9.43389	9.42776	9.42928	9.42548	9.41988	9.42709	9.41805	9.4354	9.44259	9.41924	9.41232	9.4073	9.41637	9.39296	9.40716	9.4165	9.40706	9.41652	9.41094	9.42366	9.4214	9.4188	9.42476	9.4052	9.43126	9.41095	9.42638	9.4361	9.43635	9.44279	9.42849	9.42991	9.43168	9.42382	9.46283
1.46	9.43106	9.43412	9.45011	9.43506	9.43301	9.44453	9.43887	9.44012	9.44089	9.42379	9.42318	9.43501	9.42544	9.42657	9.42497	9.42109	9.42679	9.41789	9.4347	9.43934	9.41224	9.4078	9.40763	9.41585	9.39262	9.40593	9.41604	9.40997	9.41731	9.40675	9.42524	9.41625	9.42026	9.41817	9.40804	9.43388	9.41018	9.42431	9.43744	9.43768	9.44386	9.42474	9.4245	9.43199	9.42414	9.45886
1.465	9.42653	9.43896	9.44939	9.43641	9.43403	9.44721	9.44369	9.44278	9.4456	9.43133	9.42122	9.43451	9.42456	9.42816	9.42692	9.42743	9.42762	9.42227	9.42931	9.43912	9.41375	9.40805	9.40867	9.41278	9.39754	9.40501	9.41742	9.40912	9.4154	9.41086	9.42172	9.41835	9.42201	9.42358	9.40644	9.42747	9.41149	9.42085	9.43862	9.44139	9.44471	9.42888	9.41984	9.43416	9.42798	9.45942
1.47	9.43081	9.43987	9.44163	9.4323	9.42408	9.44566	9.44045	9.44094	9.44172	9.42882	9.4275	9.43289	9.42552	9.42583	9.42539	9.4209	9.426	9.42244	9.43381	9.44195	9.4176	9.40846	9.4083	9.41515	9.39324	9.40581	9.41259	9.40512	9.4148	9.41164	9.42176	9.42184	9.4207	9.41915	9.40876	9.42976	9.41335	9.42562	9.43356	9.44074	9.44142	9.43156	9.43017	9.42923	9.4267	9.4648
1.475	9.43068	9.4378	9.44517	9.4346	9.42876	9.44458	9.44226	9.4412	9.44227	9.43044	9.42392	9.43769	9.42885	9.42541	9.42538	9.42081	9.42663	9.42191	9.43436	9.44298	9.41531	9.41348	9.40515	9.4163	9.39481	9.40252	9.41449	9.40882	9.41632	9.41339	9.42104	9.41664	9.4183	9.42723	9.40549	9.42733	9.40972	9.42856	9.44074	9.44361	9.44485	9.42623	9.42621	9.42944	9.42717	9.46578
1.48	9.42455	9.43593	9.44891	9.43764	9.42927	9.44862	9.44714	9.44616	9.44156	9.42971	9.42444	9.43459	9.42533	9.42658	9.42715	9.42331	9.43257	9.42507	9.43159	9.43952	9.41911	9.41398	9.41147	9.41778	9.39368	9.40653	9.41364	9.40714	9.41175	9.41387	9.42596	9.41335	9.42107	9.42363	9.40317	9.4285	9.41249	9.42665	9.43552	9.44077	9.44353	9.42892	9.42635	9.43686	9.4306	9.46242
1.485	9.4327	9.43749	9.44791	9.4324	9.43219	9.44928	9.4372	9.44231	9.43942	9.43089	9.42115	9.43603	9.43009	9.43106	9.42834	9.42369	9.43173	9.42661	9.43542	9.44252	9.41837	9.4107	9.41003	9.40925	9.39582	9.40227	9.41377	9.41121	9.41453	9.41166	9.42003	9.42024	9.42653	9.43092	9.40921	9.4248	9.4171	9.42404	9.43803	9.43518	9.44382	9.42768	9.42948	9.42921	9.43106	9.46153
1.49	9.43196	9.43649	9.45044	9.43129	9.43196	9.44788	9.44773	9.4433	9.44592	9.43631	9.4221	9.4328	9.42851	9.42783	9.42548	9.42127	9.43378	9.42496	9.43739	9.44188	9.4162	9.41329	9.40293	9.41826	9.39487	9.40871	9.41428	9.4059	9.41181	9.41622	9.42122	9.4182	9.42085	9.4201	9.4068	9.4323	9.4161	9.42533	9.43644	9.4371	9.44418	9.42734	9.42549	9.43544	9.42743	9.46066
1.495	9.42834	9.44352	9.452	9.43554	9.43338	9.44841	9.44175	9.44459	9.44272	9.43109	9.42461	9.43321	9.42713	9.42886	9.425	9.42373	9.43298	9.41909	9.44074	9.43638	9.42488	9.4155	9.40551	9.41727	9.39292	9.40525	9.41439	9.4082	9.41551	9.41313	9.4256	9.42134	9.424	9.42741	9.41143	9.4301	9.41458	9.42496	9.43703	9.44129	9.44204	9.42364	9.42826	9.43484	9.43132	9.4622
1.5	9.43035	9.43614	9.44937	9.44299	9.43339	9.44496	9.44241	9.44446	9.44316	9.42655	9.42858	9.43692	9.42614	9.4337	9.4213	9.41606	9.43244	9.42482	9.43524	9.44407	9.41944	9.41035	9.41018	9.4163	9.39623	9.4049	9.41462	9.4067	9.41813	9.41684	9.4271	9.41897	9.4239	9.42535	9.40848	9.43049	9.4131	9.42091	9.43815	9.44124	9.44484	9.43057	9.42991	9.43364	9.42682	9.46756
1.505	9.42849	9.43917	9.44954	9.43949	9.4291	9.4462	9.4426	9.44219	9.44242	9.42903	9.43324	9.43608	9.42735	9.43397	9.42778	9.42663	9.43404	9.42513	9.43472	9.4427	9.41461	9.41444	9.4119	9.4173	9.39277	9.40697	9.41528	9.41216	9.41856	9.41652	9.42758	9.42035	9.42518	9.42411	9.41347	9.43471	9.4181	9.42629	9.43944	9.44304	9.4485	9.42873	9.43284	9.43428	9.42919	9.46271
1.51	9.43227	9.44016	9.4506	9.43829	9.43532	9.44826	9.44109	9.44244	9.4438	9.43269	9.42893	9.43486	9.42624	9.43092	9.42714	9.41993	9.4286	9.42244	9.44022	9.44276	9.42025	9.41195	9.40832	9.42	9.39799	9.40502	9.41953	9.41553	9.41952	9.41435	9.42382	9.42699	9.4206	9.42459	9.40931	9.43537	9.41646	9.42235	9.43834	9.44273	9.44772	9.42811	9.43281	9.43681	9.43139	9.46256
1.515	9.42651	9.43952	9.45148	9.44114	9.4348	9.4506	9.43853	9.44955	9.44486	9.43185	9.42901	9.43747	9.43035	9.43453	9.42386	9.4182	9.43466	9.42559	9.43301	9.44129	9.41826	9.41244	9.40607	9.42092	9.39499	9.40756	9.41812	9.41233	9.41801	9.41474	9.42846	9.42352	9.42261	9.4309	9.40791	9.43669	9.41487	9.4231	9.43583	9.44128	9.44831	9.42789	9.42927	9.43543	9.43388	9.46439
1.52	9.42728	9.43748	9.45527	9.4386	9.43175	9.44678	9.44905	9.44597	9.45111	9.43475	9.42963	9.43852	9.42768	9.42967	9.42581	9.4229	9.42674	9.43011	9.4415	9.44237	9.42338	9.41565	9.40745	9.41561	9.39553	9.40708	9.41663	9.41214	9.41633	9.41688	9.42871	9.41946	9.42275	9.42694	9.41042	9.4378	9.41572	9.42596	9.43805	9.44307	9.44813	9.42857	9.42828	9.43521	9.43305	9.46384
1.525	9.43034	9.44346	9.44971	9.43983	9.4313	9.44757	9.4425	9.44163	9.44917	9.43274	9.42494	9.43883	9.4317	9.4333	9.42979	9.42711	9.43341	9.42593	9.43871	9.44039	9.42556	9.41461	9.40493	9.41834	9.39587	9.40658	9.41676	9.41457	9.41916	9.41424	9.42736	9.42117	9.42459	9.42415	9.40795	9.43387	9.41609	9.42998	9.43886	9.44356	9.44579	9.43091	9.43194	9.42916	9.42871	9.46427
1.53	9.43069	9.43938	9.44984	9.44241	9.43102	9.44831	9.4415	9.44296	9.44625	9.43098	9.42734	9.43492	9.42914	9.43354	9.43381	9.42257	9.43113	9.42577	9.44079	9.44849	9.4104	9.41266	9.40912	9.42369	9.39818	9.41015	9.42107	9.41167	9.41955	9.42028	9.42146	9.42424	9.42595	9.42357	9.40918	9.43076	9.41422	9.4245	9.44106	9.44502	9.44508	9.43164	9.42914	9.43785	9.42789	9.4632
1.535	9.42891	9.43633	9.45134	9.4359	9.43301	9.4477	9.44961	9.44501	9.44296	9.42781	9.42954	9.43797	9.43149	9.42979	9.42892	9.42769	9.43225	9.4261	9.43491	9.44157	9.42195	9.4155	9.41053	9.42007	9.39477	9.40964	9.41659	9.41771	9.42059	9.41412	9.4246	9.42869	9.4269	9.42896	9.41839	9.43478	9.42072	9.42875	9.4402	9.44286	9.44628	9.43056	9.43231	9.43485	9.43233	9.46855
1.54	9.43002	9.44593	9.45419	9.44353	9.43563	9.45191	9.44117	9.44539	9.45164	9.43572	9.42828	9.43582	9.42645	9.43538	9.43461	9.42483	9.43386	9.42199	9.43663	9.437	9.41696	9.41297	9.40809	9.42039	9.3936	9.41073	9.41723	9.40763	9.42081	9.42047	9.42365	9.42095	9.42667	9.42471	9.41358	9.43738	9.41398	9.42811	9.44406	9.44248	9.44448	9.43151	9.43027	9.43402	9.4297	9.46774
1.545	9.43303	9.43922	9.44997	9.43595	9.43438	9.45156	9.44556	9.44832	9.44313	9.43758	9.43392	9.4316	9.42817	9.4353	9.43241	9.42803	9.43807	9.42722	9.4416	9.44257	9.41674	9.41053	9.41015	9.4198	9.39539	9.40794	9.42121	9.4115	9.41791	9.41645	9.42945	9.42563	9.42244	9.43044	9.41241	9.44	9.41461	9.42809	9.43969	9.44278	9.44317	9.42819	9.42894	9.43702	9.43032	9.46636
1.55	9.43141	9.44147	9.45181	9.43774	9.43682	9.44874	9.44156	9.44904	9.44862	9.43736	9.42747	9.43276	9.4262	9.43475	9.42935	9.4254	9.43475	9.42648	9.43478	9.44224	9.42607	9.41429	9.41378	9.42167	9.39891	9.40323	9.41822	9.41153	9.41723	9.42045	9.42644	9.42582	9.42556	9.42702	9.41312	9.43435	9.41746	9.42904	9.44102	9.4453	9.44654	9.42739	9.42772	9.43982	9.43344	9.46676
1.555	9.43354	9.44138	9.45368	9.44436	9.43314	9.44893	9.4454	9.44383	9.44563	9.43566	9.43063	9.43718	9.43147	9.43607	9.43089	9.42287	9.43605	9.42442	9.43421	9.44279	9.41817	9.41325	9.41165	9.42096	9.39774	9.40782	9.41971	9.41037	9.42596	9.41284	9.43344	9.42708	9.42509	9.42842	9.41176	9.43544	9.41864	9.42976	9.44285	9.44713	9.44753	9.43095	9.43174	9.43805	9.43385	9.46492
1.56	9.43212	9.44249	9.45693	9.4416	9.43653	9.44453	9.44408	9.44505	9.45278	9.42958	9.43195	9.43875	9.42702	9.43376	9.42867	9.42788	9.4353	9.42873	9.44157	9.44384	9.42205	9.41287	9.41119	9.42025	9.39559	9.40816	9.42399	9.41433	9.41977	9.41471	9.42664	9.41993	9.42537	9.4274	9.40977	9.43734	9.41491	9.42678	9.44098	9.44616	9.44785	9.43399	9.42941	9.44136	9.4321	9.46526
1.565	9.438	9.441	9.4558	9.44323	9.43562	9.45486	9.44621	9.4482	9.44509	9.43442	9.43105	9.43667	9.43252	9.4354	9.43436	9.42892	9.42777	9.42477	9.43511	9.44501	9.42065	9.41542	9.40878	9.42155	9.39849	9.41336	9.42113	9.40889	9.4171	9.41394	9.43344	9.42454	9.42292	9.4234	9.40922	9.4377	9.4176	9.42613	9.43939	9.4437	9.45073	9.43138	9.43276	9.43362	9.43471	9.4683
1.57	9.43052	9.44663	9.45655	9.43941	9.4404	9.45479	9.44737	9.45146	9.44452	9.43916	9.43118	9.4344	9.4328	9.43686	9.42787	9.42646	9.43784	9.42966	9.44422	9.44772	9.42338	9.41452	9.4138	9.42	9.40065	9.41228	9.42556	9.41618	9.42604	9.41832	9.43077	9.42329	9.42596	9.42805	9.41207	9.43382	9.42231	9.4288	9.44294	9.44119	9.44886	9.43293	9.42895	9.43836	9.43398	9.47018
1.575	9.43401	9.44466	9.4575	9.44445	9.43788	9.45228	9.44593	9.45404	9.44671	9.43801	9.43591	9.43928	9.42943	9.43519	9.43547	9.42778	9.4367	9.43186	9.43874	9.45007	9.42758	9.41259	9.41116	9.42384	9.3973	9.41307	9.42048	9.41579	9.42195	9.41673	9.43192	9.42748	9.42801	9.42717	9.41081	9.44019	9.41568	9.427	9.44268	9.44894	9.44181	9.42501	9.43584	9.43843	9.43418	9.47128
1.58	9.43756	9.44303	9.45271	9.43865	9.43683	9.45393	9.44306	9.44796	9.44894	9.4304	9.43317	9.43998	9.43067	9.43382	9.42771	9.42413	9.43107	9.43172	9.43803	9.44662	9.42419	9.41217	9.40975	9.41896	9.39853	9.41263	9.42117	9.41278	9.42434	9.42095	9.42742	9.4234	9.42683	9.4326	9.41135	9.43769	9.42096	9.43178	9.44661	9.4506	9.44578	9.42905	9.43727	9.4432	9.43901	9.46984
1.585	9.43782	9.44307	9.45505	9.44586	9.43361	9.45033	9.44267	9.44802	9.44292	9.43651	9.43417	9.43844	9.43305	9.43568	9.43393	9.42771	9.44079	9.42985	9.44365	9.44923	9.42844	9.41257	9.4131	9.42389	9.39782	9.4069	9.42846	9.40969	9.42358	9.41758	9.43266	9.4261	9.43756	9.42966	9.41431	9.43438	9.4177	9.4285	9.44353	9.44844	9.44858	9.42557	9.43798	9.43858	9.43516	9.46688
1.59	9.43348	9.43706	9.457	9.44112	9.43879	9.45195	9.44572	9.44922	9.44991	9.43427	9.43414	9.44075	9.43425	9.43617	9.43252	9.42849	9.43846	9.42754	9.44003	9.45151	9.42925	9.41443	9.411	9.42212	9.39833	9.41052	9.42191	9.41265	9.42354	9.42063	9.429	9.42842	9.42565	9.43196	9.41952	9.43756	9.4181	9.43125	9.44205	9.44308	9.44573	9.43672	9.44079	9.43955	9.43795	9.47036
1.595	9.43144	9.44566	9.45327	9.44467	9.44059	9.45792	9.45396	9.45286	9.44909	9.4366	9.4329	9.44275	9.4312	9.43596	9.43663	9.43173	9.43371	9.43389	9.44131	9.4532	9.4227	9.41442	9.41178	9.42814	9.40082	9.4079	9.42295	9.41298	9.42419	9.4193	9.42737	9.42383	9.42637	9.4275	9.41597	9.44227	9.42028	9.42967	9.44632	9.44922	9.44996	9.43029	9.43131	9.43905	9.43622	9.46771
1.6	9.43009	9.43997	9.45396	9.44293	9.43993	9.45653	9.443	9.44827	9.44743	9.43249	9.42992	9.44233	9.4307	9.44049	9.43532	9.43201	9.44035	9.42724	9.44095	9.44867	9.42399	9.41777	9.41223	9.42865	9.39847	9.41942	9.42043	9.41981	9.42265	9.42117	9.43131	9.42636	9.42911	9.42829	9.41552	9.43724	9.4179	9.42949	9.44454	9.44817	9.45385	9.44004	9.43105	9.44235	9.43599	9.47246
1.605	9.43521	9.43845	9.45409	9.44337	9.43857	9.45419	9.4482	9.45503	9.45005	9.43502	9.43192	9.44055	9.43682	9.43819	9.43214	9.43144	9.43675	9.4336	9.44357	9.45434	9.42285	9.41659	9.40901	9.42226	9.39903	9.41478	9.42159	9.41438	9.42271	9.41942	9.43136	9.43057	9.42896	9.43476	9.41874	9.43851	9.42187	9.43359	9.4425	9.44606	9.44981	9.43176	9.43391	9.43844	9.43392	9.46702
1.61	9.43246	9.44707	9.45286	9.44721	9.43231	9.45532	9.45029	9.44938	9.4502	9.43933	9.43411	9.44424	9.43969	9.43561	9.43053	9.42677	9.43993	9.43387	9.44115	9.44799	9.42609	9.41724	9.41212	9.42148	9.40282	9.41169	9.4271	9.417	9.42531	9.41965	9.43317	9.42683	9.42571	9.42858	9.41219	9.4369	9.422	9.43651	9.44538	9.44876	9.4574	9.43629	9.43337	9.43646	9.43172	9.46905
1.615	9.43219	9.45053	9.45712	9.44527	9.43982	9.45192	9.44825	9.45081	9.45114	9.43684	9.43562	9.44157	9.43659	9.43432	9.42931	9.4241	9.43685	9.42937	9.44141	9.44979	9.42652	9.41405	9.41175	9.42423	9.40373	9.4149	9.42019	9.41688	9.42215	9.41853	9.43503	9.42656	9.42951	9.42678	9.42168	9.43887	9.42155	9.4292	9.44668	9.44433	9.45094	9.42924	9.44261	9.43687	9.4349	9.46733
1.62	9.43717	9.44795	9.45477	9.44653	9.43942	9.45163	9.45403	9.44815	9.44906	9.44131	9.43309	9.44296	9.43609	9.43787	9.43141	9.42705	9.43752	9.43163	9.43839	9.45381	9.42507	9.41671	9.4134	9.42051	9.40222	9.41601	9.42083	9.42019	9.42531	9.42415	9.43253	9.42896	9.43375	9.42971	9.42031	9.43917	9.42186	9.43272	9.44958	9.44954	9.45543	9.43861	9.43909	9.44233	9.43663	9.47043
1.625	9.43593	9.44878	9.45363	9.44243	9.44211	9.45387	9.44987	9.45342	9.44982	9.44402	9.43392	9.44013	9.43526	9.44066	9.43341	9.42712	9.4399	9.43372	9.44093	9.44401	9.42325	9.42318	9.41381	9.42612	9.40409	9.41124	9.42202	9.41711	9.42251	9.42259	9.43084	9.42557	9.42711	9.43281	9.41877	9.43904	9.4177	9.43109	9.4475	9.45239	9.45785	9.43976	9.43302	9.44156	9.43476	9.46552
1.63	9.44191	9.44937	9.45903	9.44523	9.44305	9.456	9.45127	9.45043	9.4463	9.4431	9.43015	9.44245	9.435	9.43736	9.43569	9.4279	9.44051	9.4327	9.43865	9.44975	9.42514	9.42291	9.41482	9.42459	9.40447	9.41158	9.42453	9.41218	9.42434	9.42154	9.43108	9.4301	9.43057	9.43031	9.41546	9.44385	9.41551	9.4278	9.44825	9.44906	9.4512	9.4332	9.44084	9.43891	9.43461	9.4699
1.635	9.43564	9.4466	9.4637	9.44995	9.43916	9.45555	9.45168	9.45138	9.44449	9.43958	9.43208	9.44576	9.43176	9.43836	9.43489	9.43253	9.44049	9.43406	9.44363	9.45013	9.42982	9.4173	9.41537	9.42478	9.40171	9.41162	9.42544	9.41875	9.42642	9.42173	9.434	9.43034	9.43496	9.43048	9.41713	9.43845	9.4233	9.43369	9.44695	9.44381	9.4537	9.43447	9.43728	9.44082	9.43773	9.46657
1.64	9.43966	9.44362	9.45386	9.45073	9.44436	9.45636	9.45157	9.44756	9.44715	9.43923	9.43214	9.44153	9.43201	9.42981	9.43668	9.43442	9.439	9.43338	9.44088	9.44926	9.42613	9.41638	9.41105	9.43193	9.40171	9.4113	9.42226	9.41964	9.43008	9.42432	9.4313	9.43384	9.4305	9.43484	9.41906	9.43907	9.42007	9.43453	9.44651	9.44655	9.454	9.43344	9.43904	9.43992	9.43338	9.47165
1.645	9.4413	9.44586	9.45116	9.44597	9.44141	9.4601	9.45152	9.45421	9.45085	9.4428	9.4381	9.44435	9.43986	9.44189	9.43194	9.42847	9.4366	9.42974	9.44254	9.451	9.42475	9.41604	9.41701	9.42243	9.40282	9.41853	9.42173	9.41885	9.42399	9.41817	9.43397	9.4299	9.43543	9.4346	9.41525	9.44021	9.41847	9.43263	9.44585	9.45097	9.45613	9.43438	9.43487	9.44428	9.44068	9.46745
1.65	9.43793	9.45296	9.45786	9.44869	9.44119	9.4552	9.45275	9.45084	9.44874	9.44581	9.43492	9.44457	9.43721	9.4406	9.43473	9.43112	9.43995	9.43549	9.44128	9.44966	9.42782	9.41768	9.41043	9.42945	9.40509	9.41465	9.42549	9.42799	9.42847	9.42453	9.43943	9.42419	9.43387	9.43377	9.41754	9.4405	9.41908	9.43019	9.44876	9.44794	9.45558	9.43469	9.43902	9.44064	9.43782	9.4698
1.655	9.43915	9.44652	9.45575	9.44732	9.43577	9.45276	9.44962	9.45166	9.45166	9.44333	9.43763	9.44046	9.43666	9.44064	9.43684	9.42791	9.44049	9.43229	9.44004	9.44892	9.42479	9.4233	9.41811	9.42414	9.39996	9.41685	9.4247	9.41769	9.42287	9.42197	9.43111	9.43074	9.43149	9.42993	9.42021	9.44091	9.41852	9.43522	9.44914	9.44963	9.45395	9.43701	9.4284	9.43742	9.44043	9.47038
1.66	9.44202	9.45113	9.45968	9.45106	9.43947	9.45699	9.4537	9.45823	9.45234	9.43954	9.43469	9.44225	9.43691	9.4358	9.4371	9.43389	9.4382	9.4348	9.441	9.45014	9.4233	9.42409	9.4147	9.4296	9.40142	9.41415	9.42629	9.41994	9.42395	9.42188	9.43904	9.43123	9.4308	9.43183	9.41747	9.43977	9.41896	9.4328	9.44746	9.44997	9.45789	9.43667	9.43394	9.43812	9.44028	9.47379
1.665	9.43996	9.44588	9.457	9.44784	9.43807	9.45877	9.4469	9.45181	9.4514	9.44061	9.4371	9.44324	9.43811	9.43539	9.43448	9.4314	9.44263	9.43781	9.44497	9.45245	9.42527	9.41912	9.41759	9.42277	9.40719	9.41362	9.42461	9.42365	9.42888	9.42401	9.43322	9.42601	9.4363	9.43218	9.41877	9.4432	9.42245	9.43897	9.44441	9.44987	9.45602	9.43486	9.44125	9.44966	9.43686	9.46999
1.67	9.43583	9.45052	9.46144	9.44416	9.4405	9.45769	9.45212	9.45032	9.45168	9.44081	9.43881	9.44823	9.43731	9.4374	9.44363	9.43488	9.43953	9.43138	9.44532	9.45343	9.42367	9.42227	9.41514	9.42609	9.40709	9.41838	9.42644	9.41426	9.42738	9.42511	9.43459	9.43329	9.43519	9.43458	9.42366	9.4386	9.42286	9.43479	9.4515	9.4559	9.45656	9.43936	9.44385	9.44389	9.43625	9.47295
1.675	9.4412	9.44996	9.45348	9.45056	9.44016	9.45643	9.45708	9.45405	9.45396	9.44456	9.44058	9.44786	9.4373	9.43824	9.43709	9.42983	9.43907	9.43562	9.44745	9.45603	9.43323	9.41975	9.41547	9.42278	9.40444	9.424	9.42831	9.42168	9.43122	9.42063	9.4375	9.42908	9.43029	9.43174	9.42011	9.44357	9.42029	9.43646	9.44713	9.44993	9.45691	9.44077	9.43923	9.44143	9.44024	9.46856
1.68	9.4441	9.45106	9.46183	9.4481	9.44392	9.45569	9.45348	9.45588	9.45473	9.44304	9.43639	9.44422	9.4371	9.43677	9.43791	9.43083	9.4408	9.43363	9.45005	9.44944	9.42824	9.42761	9.41576	9.43016	9.40701	9.41349	9.42957	9.41825	9.43155	9.42555	9.43683	9.43635	9.43409	9.43227	9.42037	9.4441	9.41841	9.43758	9.44446	9.44994	9.45684	9.4374	9.43648	9.44676	9.43585	9.47051
1.685	9.44197	9.45286	9.45934	9.44395	9.4403	9.45468	9.45518	9.45084	9.44874	9.44021	9.44166	9.44183	9.43979	9.44031	9.43634	9.43591	9.44295	9.43738	9.44509	9.45111	9.42858	9.42267	9.41875	9.42534	9.40824	9.41135	9.42751	9.42656	9.42873	9.4237	9.43686	9.43349	9.43411	9.43219	9.4192	9.44257	9.41883	9.4335	9.45065	9.45118	9.45505	9.4355	9.43825	9.44497	9.43726	9.46916
1.69	9.43833	9.45049	9.46371	9.45005	9.43921	9.45586	9.45174	9.45746	9.45368	9.4443	9.4405	9.44651	9.43851	9.44158	9.43521	9.4352	9.4396	9.43646	9.44689	9.4501	9.42815	9.42174	9.42121	9.42583	9.40225	9.41606	9.42644	9.42114	9.42964	9.42487	9.43887	9.43207	9.43462	9.43777	9.42623	9.44487	9.42298	9.43746	9.44605	9.45173	9.4613	9.43514	9.43783	9.44678	9.43933	9.47747
1.695	9.43683	9.45001	9.46103	9.45083	9.44197	9.45549	9.45287	9.45235	9.45565	9.44239	9.43741	9.44699	9.43567	9.43839	9.43814	9.42771	9.43898	9.43866	9.44564	9.45067	9.43304	9.42379	9.42429	9.42964	9.40648	9.41867	9.43004	9.4182	9.4297	9.42812	9.43475	9.43202	9.43166	9.43696	9.41616	9.44218	9.42185	9.43564	9.45102	9.45269	9.45518	9.44195	9.43749	9.44227	9.43808	9.4728
1.7	9.43789	9.45106	9.45788	9.4523	9.44995	9.45905	9.45263	9.45572	9.45479	9.44127	9.43588	9.44743	9.4416	9.44685	9.44002	9.43633	9.44085	9.43959	9.44988	9.45492	9.42658	9.42464	9.41794	9.42908	9.40402	9.41466	9.42201	9.42035	9.42723	9.42762	9.43637	9.43256	9.43639	9.43708	9.42287	9.44145	9.42763	9.43517	9.45349	9.45134	9.45556	9.44002	9.43959	9.44161	9.44088	9.47771
1.705	9.44404	9.44859	9.46101	9.45179	9.44309	9.46179	9.45825	9.45825	9.45404	9.44606	9.43601	9.4514	9.43838	9.44154	9.44041	9.43705	9.44886	9.43873	9.44531	9.45369	9.4296	9.42305	9.41994	9.42914	9.4037	9.42378	9.42764	9.4204	9.43071	9.42599	9.43851	9.43546	9.43295	9.43846	9.41985	9.44331	9.42476	9.43814	9.45269	9.45295	9.45457	9.43455	9.43968	9.44949	9.44168	9.47272
1.71	9.4415	9.45056	9.45827	9.45443	9.44399	9.45969	9.45495	9.45778	9.45993	9.44159	9.43676	9.44312	9.43987	9.44421	9.44015	9.43757	9.43847	9.43838	9.44615	9.45389	9.42724	9.42819	9.41674	9.43636	9.40155	9.41871	9.43181	9.42482	9.42822	9.42546	9.44145	9.43505	9.43586	9.43322	9.42145	9.44382	9.42649	9.4412	9.45212	9.45548	9.46395	9.44041	9.43643	9.44763	9.43851	9.4779
1.715	9.44712	9.45368	9.45968	9.44934	9.44816	9.45714	9.45363	9.45138	9.45616	9.44604	9.43837	9.44785	9.43841	9.43623	9.43604	9.44187	9.44325	9.43875	9.44981	9.45459	9.42986	9.42429	9.42076	9.42849	9.40855	9.41582	9.42995	9.41951	9.42688	9.42383	9.43924	9.43369	9.44039	9.43393	9.41971	9.4444	9.4263	9.43561	9.45597	9.45371	9.46158	9.43988	9.43703	9.44327	9.44095	9.47312
1.72	9.43936	9.45451	9.46008	9.44958	9.44098	9.46223	9.45625	9.45917	9.45525	9.44479	9.44442	9.4462	9.44035	9.44353	9.43382	9.43779	9.44864	9.44083	9.44955	9.45561	9.43259	9.42285	9.41842	9.42881	9.41191	9.42146	9.42841	9.41943	9.43667	9.42504	9.43689	9.43491	9.43403	9.43493	9.42721	9.44364	9.42838	9.43889	9.45214	9.45603	9.45621	9.43358	9.44403	9.44442	9.44167	9.47747
1.725	9.44121	9.45327	9.46276	9.44962	9.44293	9.46069	9.45408	9.45299	9.45857	9.44617	9.44145	9.44711	9.44456	9.44587	9.4376	9.43207	9.44517	9.43938	9.44734	9.45532	9.42947	9.42532	9.42408	9.42747	9.4088	9.41655	9.42747	9.4238	9.42598	9.42894	9.44189	9.43097	9.43419	9.4364	9.42445	9.44699	9.42535	9.43484	9.45064	9.4606	9.45753	9.43743	9.4388	9.4441	9.44523	9.47802
1.73	9.44496	9.45108	9.46432	9.45453	9.4427	9.46233	9.45689	9.45696	9.4532	9.44921	9.44065	9.44798	9.43998	9.44219	9.44002	9.44107	9.4456	9.4379	9.44466	9.45097	9.43155	9.42283	9.4194	9.42775	9.4111	9.41664	9.43462	9.42271	9.4274	9.42603	9.44275	9.43354	9.43877	9.43784	9.424	9.44404	9.43167	9.43179	9.44899	9.45518	9.4633	9.44227	9.44374	9.449	9.44642	9.47116
1.735	9.43987	9.45179	9.46419	9.45297	9.44293	9.46238	9.4566	9.45468	9.46221	9.44532	9.43935	9.44614	9.44235	9.44796	9.44079	9.43553	9.44808	9.43272	9.44213	9.45335	9.42942	9.41942	9.41915	9.43387	9.40325	9.41936	9.43558	9.42144	9.43247	9.42592	9.44289	9.42891	9.43196	9.43649	9.4218	9.44566	9.42475	9.43774	9.44978	9.4605	9.46012	9.44273	9.44046	9.4511	9.44489	9.47465
1.74	9.44266	9.45014	9.46018	9.45598	9.44398	9.46374	9.45301	9.45677	9.45935	9.44343	9.43851	9.44659	9.44213	9.44364	9.44386	9.43801	9.44521	9.43665	9.45189	9.45699	9.43137	9.42161	9.42059	9.43751	9.40494	9.41711	9.4268	9.42507	9.4296	9.42879	9.43964	9.43159	9.43815	9.44008	9.42355	9.44362	9.42544	9.43967	9.4499	9.45747	9.4595	9.44192	9.44613	9.44694	9.4437	9.48005
1.745	9.44591	9.44832	9.4654	9.4567	9.44868	9.46247	9.4559	9.4563	9.45379	9.44482	9.43365	9.45053	9.44768	9.44679	9.4411	9.43567	9.44827	9.44386	9.4509	9.45812	9.43489	9.42443	9.42719	9.4319	9.40633	9.42405	9.43289	9.42491	9.43164	9.42743	9.44244	9.43986	9.43444	9.43639	9.4257	9.44631	9.42207	9.43943	9.45515	9.46049	9.45762	9.43891	9.44329	9.44519	9.44641	9.48148
1.75	9.44414	9.45552	9.46187	9.45373	9.44532	9.4671	9.45971	9.46097	9.45687	9.44793	9.4404	9.45207	9.44387	9.44033	9.44569	9.43685	9.44622	9.43438	9.4496	9.45978	9.43233	9.42207	9.41942	9.43102	9.40515	9.4194	9.42919	9.42484	9.43038	9.42633	9.439	9.43532	9.43832	9.43922	9.42966	9.44147	9.42434	9.44067	9.45352	9.45392	9.45617	9.44102	9.44555	9.44596	9.44204	9.47468
1.755	9.445	9.45773	9.46803	9.45505	9.44774	9.46342	9.46002	9.46273	9.45458	9.44766	9.44274	9.44809	9.4404	9.44579	9.43939	9.43634	9.44672	9.44054	9.44981	9.45463	9.42843	9.42415	9.42016	9.42873	9.40705	9.41914	9.43195	9.42575	9.43082	9.43077	9.43925	9.4384	9.43737	9.43938	9.42433	9.44497	9.42311	9.44178	9.45604	9.45345	9.46095	9.44493	9.44385	9.44799	9.44261	9.47836
1.76	9.44166	9.45701	9.46404	9.45631	9.44481	9.46288	9.4603	9.4602	9.46088	9.44667	9.44268	9.45043	9.44378	9.44289	9.44047	9.43356	9.44398	9.43884	9.44624	9.45873	9.43476	9.42572	9.41921	9.43182	9.40912	9.41851	9.4348	9.42366	9.4333	9.42702	9.44142	9.43658	9.4407	9.44206	9.42778	9.4467	9.42579	9.4372	9.45478	9.45552	9.4662	9.44103	9.44778	9.44975	9.44149	9.47852
1.765	9.44581	9.45251	9.46713	9.45669	9.4462	9.46602	9.45613	9.45761	9.46552	9.44824	9.44028	9.45455	9.4438	9.44752	9.43934	9.44077	9.4464	9.44017	9.45291	9.45401	9.43571	9.42607	9.41913	9.43566	9.41071	9.42483	9.4267	9.42693	9.43383	9.42789	9.43981	9.4367	9.43791	9.44009	9.42472	9.44336	9.42656	9.44418	9.4584	9.45492	9.4643	9.43991	9.44662	9.45369	9.44319	9.47635
1.77	9.44484	9.45471	9.46924	9.45433	9.4416	9.46628	9.45381	9.45824	9.4576	9.44719	9.44204	9.45089	9.43972	9.44361	9.45004	9.43695	9.44709	9.43866	9.45015	9.45465	9.43415	9.42914	9.42562	9.43222	9.4152	9.42077	9.433	9.41978	9.43207	9.43022	9.44526	9.43549	9.43903	9.44204	9.42959	9.44709	9.42883	9.44593	9.45243	9.45657	9.46089	9.44653	9.43911	9.44888	9.45181	9.47855
1.775	9.44514	9.45454	9.46461	9.45454	9.44869	9.46744	9.45896	9.45765	9.45867	9.44721	9.44025	9.45067	9.44359	9.44872	9.43935	9.43891	9.44356	9.4407	9.44575	9.45626	9.43258	9.42376	9.42133	9.43191	9.40728	9.42435	9.43095	9.42905	9.43455	9.43101	9.43842	9.4355	9.43802	9.43807	9.42427	9.44709	9.43036	9.43711	9.45426	9.46372	9.46171	9.4429	9.44183	9.45016	9.4429	9.48016
1.78	9.44751	9.45598	9.46539	9.456	9.44608	9.46477	9.45713	9.45892	9.46168	9.44656	9.44374	9.45121	9.44621	9.44413	9.43994	9.43584	9.44693	9.4373	9.44814	9.46089	9.43316	9.42091	9.42097	9.43402	9.40935	9.41642	9.42834	9.42398	9.43374	9.43111	9.44368	9.43369	9.44053	9.43853	9.43211	9.44783	9.42588	9.43996	9.45768	9.45905	9.4629	9.44166	9.44612	9.44717	9.44467	9.47582
1.785	9.44688	9.4561	9.46742	9.45055	9.45043	9.47302	9.46304	9.4605	9.45838	9.45247	9.44161	9.44922	9.44103	9.44289	9.44084	9.4374	9.44974	9.44241	9.44784	9.45908	9.43378	9.4285	9.42581	9.43586	9.41071	9.42232	9.43067	9.42602	9.43441	9.43036	9.44365	9.43904	9.44217	9.43975	9.42751	9.44523	9.43017	9.44295	9.4515	9.45672	9.45819	9.44608	9.44332	9.45172	9.44404	9.47461
1.79	9.44547	9.45588	9.46504	9.45554	9.44643	9.46612	9.46078	9.4615	9.46132	9.44995	9.44644	9.45392	9.43944	9.4496	9.44841	9.4346	9.44629	9.43957	9.4549	9.45887	9.43326	9.42714	9.42486	9.43409	9.40975	9.42605	9.43353	9.42047	9.43214	9.43266	9.44361	9.43189	9.44962	9.43957	9.43138	9.44668	9.42893	9.44063	9.45428	9.45333	9.46347	9.4397	9.44677	9.45074	9.44146	9.47686
1.795	9.4497	9.45831	9.4657	9.45587	9.45081	9.46762	9.45913	9.45977	9.46165	9.44979	9.4451	9.45084	9.44301	9.44203	9.44228	9.4389	9.45003	9.44102	9.45114	9.45803	9.43211	9.42315	9.41966	9.43053	9.40954	9.42021	9.4344	9.42358	9.43187	9.42909	9.4447	9.43695	9.44349	9.43622	9.42895	9.44692	9.42705	9.44253	9.45515	9.45533	9.46417	9.44704	9.45024	9.4502	9.4474	9.47631
1.8	9.44992	9.45523	9.45953	9.45168	9.44468	9.4657	9.45584	9.45983	9.45949	9.45096	9.44855	9.45251	9.4464	9.44439	9.44678	9.43992	9.44945	9.44005	9.44788	9.45705	9.43385	9.42605	9.42244	9.4364	9.41301	9.42645	9.43716	9.43038	9.43227	9.42748	9.4458	9.43744	9.4381	9.4395	9.42964	9.4514	9.42907	9.44483	9.45995	9.45751	9.46554	9.44036	9.4453	9.45551	9.4464	9.47858
1.805	9.44345	9.45516	9.46684	9.45123	9.44853	9.46798	9.45548	9.45957	9.46036	9.44962	9.44314	9.45518	9.44339	9.45167	9.44631	9.43899	9.4486	9.44144	9.44898	9.45768	9.43692	9.42706	9.42595	9.43597	9.41226	9.42228	9.43503	9.42394	9.43557	9.43119	9.44006	9.43916	9.43555	9.43745	9.4223	9.45045	9.43042	9.4408	9.45585	9.45826	9.46535	9.44728	9.44382	9.45152	9.44809	9.48043
1.81	9.45168	9.45744	9.46999	9.45494	9.44751	9.46849	9.46074	9.46413	9.46444	9.44613	9.44817	9.45248	9.44295	9.4482	9.44289	9.43983	9.44571	9.44167	9.44656	9.45713	9.44044	9.42483	9.42391	9.43738	9.41048	9.42572	9.43237	9.43102	9.44095	9.43223	9.43925	9.43392	9.43549	9.4411	9.42792	9.4476	9.43248	9.44315	9.45602	9.45593	9.46389	9.44474	9.44855	9.45295	9.44818	9.47675
1.815	9.45027	9.455	9.4706	9.45793	9.44899	9.46953	9.45665	9.46016	9.46135	9.45121	9.44084	9.45089	9.44678	9.45148	9.44581	9.43751	9.4507	9.43952	9.45115	9.45996	9.43985	9.42799	9.41964	9.43376	9.40843	9.4235	9.43039	9.42455	9.43534	9.43399	9.44325	9.43634	9.44006	9.44129	9.43067	9.45033	9.43154	9.44526	9.4593	9.46482	9.46417	9.44502	9.45091	9.45475	9.44672	9.47537
1.82	9.44782	9.4595	9.47036	9.45591	9.44559	9.4675	9.4592	9.45979	9.46463	9.45432	9.44466	9.45145	9.44874	9.44921	9.44639	9.43909	9.44582	9.44167	9.45518	9.45611	9.43361	9.42689	9.42613	9.43974	9.41659	9.42696	9.43336	9.43409	9.43289	9.43448	9.44183	9.43681	9.44153	9.4402	9.427	9.45031	9.43316	9.43993	9.45361	9.45851	9.46806	9.44593	9.45361	9.44991	9.44884	9.48133
1.825	9.44518	9.45659	9.47027	9.45209	9.44678	9.46275	9.45865	9.46012	9.45757	9.455	9.44527	9.45279	9.44409	9.44779	9.44093	9.43744	9.44262	9.43488	9.4594	9.45934	9.44015	9.43206	9.42578	9.42973	9.41106	9.42178	9.43583	9.42366	9.4365	9.42912	9.44483	9.44007	9.44363	9.43968	9.42709	9.45304	9.43322	9.44157	9.45896	9.45523	9.46529	9.43897	9.44617	9.44823	9.44858	9.47794
1.83	9.44637	9.45972	9.46676	9.45644	9.45472	9.4678	9.46708	9.46343	9.46143	9.45337	9.44881	9.45487	9.44922	9.44857	9.44955	9.44092	9.45124	9.44334	9.45415	9.45776	9.4361	9.4334	9.42528	9.43781	9.41193	9.42158	9.43913	9.42659	9.43419	9.43259	9.4427	9.43947	9.43937	9.44473	9.43389	9.44928	9.42794	9.44698	9.45578	9.45625	9.46519	9.44564	9.45114	9.45597	9.44979	9.4829
1.835	9.44905	9.45695	9.46563	9.45856	9.44952	9.46613	9.4623	9.46253	9.45848	9.44695	9.44801	9.4577	9.44553	9.45171	9.44748	9.4433	9.45193	9.44184	9.45348	9.46135	9.43878	9.43094	9.42851	9.43944	9.41148	9.42462	9.43623	9.42672	9.43066	9.43266	9.44341	9.44073	9.44456	9.44445	9.43103	9.45307	9.4314	9.44397	9.45496	9.4617	9.46712	9.44496	9.44757	9.45479	9.44776	9.48447
1.84	9.44868	9.461	9.46584	9.45752	9.4517	9.46486	9.46412	9.46056	9.46439	9.45219	9.44591	9.4539	9.44333	9.45508	9.44474	9.44004	9.45025	9.44117	9.45699	9.45971	9.43688	9.42674	9.42656	9.44262	9.41531	9.42751	9.43444	9.42699	9.43393	9.43433	9.44348	9.43811	9.43954	9.44319	9.43382	9.44905	9.4309	9.44446	9.45578	9.45761	9.46453	9.44335	9.45154	9.45163	9.44843	9.47769
1.845	9.44809	9.46112	9.46905	9.45743	9.4555	9.47337	9.46256	9.46146	9.46599	9.45143	9.44488	9.4544	9.44755	9.45204	9.44227	9.43827	9.45068	9.44576	9.45529	9.45989	9.43554	9.43056	9.42194	9.43279	9.41547	9.42341	9.43734	9.4287	9.43432	9.43273	9.44012	9.44091	9.44352	9.43845	9.42645	9.45029	9.43039	9.4439	9.46111	9.45924	9.46158	9.44221	9.449	9.44965	9.44896	9.48398
1.85	9.44994	9.45868	9.46932	9.45485	9.45296	9.4639	9.46516	9.46465	9.45964	9.45176	9.44367	9.45521	9.44793	9.45764	9.4464	9.44062	9.45033	9.44063	9.45	9.46386	9.43882	9.42695	9.42385	9.43624	9.41951	9.4276	9.43306	9.43382	9.43641	9.43632	9.44112	9.44177	9.44003	9.4427	9.42671	9.44758	9.43526	9.44549	9.45944	9.46492	9.46939	9.44276	9.4456	9.45555	9.44592	9.48301
1.855	9.45029	9.46108	9.47163	9.45443	9.44787	9.46897	9.46372	9.46437	9.46099	9.45111	9.44355	9.4527	9.44984	9.45243	9.45097	9.44093	9.45222	9.44284	9.45088	9.46675	9.44043	9.42933	9.43092	9.43612	9.41667	9.42241	9.43381	9.43071	9.43837	9.43788	9.43807	9.44075	9.4398	9.44322	9.42655	9.45181	9.4393	9.44354	9.46223	9.46065	9.46546	9.44909	9.45361	9.45349	9.45286	9.47937
1.86	9.45023	9.45705	9.47327	9.45549	9.44827	9.47021	9.46629	9.46638	9.46516	9.45094	9.44653	9.45511	9.44615	9.45061	9.45024	9.44479	9.45027	9.44291	9.45333	9.46401	9.43859	9.43027	9.4287	9.43801	9.40972	9.42883	9.43989	9.43323	9.43664	9.43312	9.44691	9.43582	9.45111	9.44231	9.43274	9.45662	9.4325	9.44562	9.45615	9.46219	9.46574	9.44978	9.44585	9.45663	9.45035	9.47545
1.865	9.44556	9.46297	9.47152	9.45868	9.45335	9.47035	9.46432	9.45977	9.46349	9.45313	9.44446	9.45547	9.44534	9.45667	9.44387	9.4442	9.45121	9.445	9.45627	9.46111	9.43921	9.4312	9.42538	9.44193	9.41317	9.42766	9.43795	9.432	9.43713	9.43082	9.44741	9.44131	9.44535	9.44603	9.43079	9.45912	9.43267	9.44649	9.45405	9.46491	9.4639	9.44398	9.44789	9.45564	9.44394	9.48372
1.87	9.44674	9.45766	9.47172	9.46067	9.4522	9.46516	9.46383	9.46279	9.4649	9.4519	9.44903	9.45473	9.4511	9.45479	9.44859	9.44532	9.44973	9.44554	9.45857	9.46247	9.44222	9.43092	9.4256	9.44334	9.41879	9.42636	9.43484	9.42941	9.43804	9.43828	9.44362	9.44565	9.44842	9.4459	9.42935	9.44816	9.43043	9.44665	9.4573	9.46311	9.46598	9.4487	9.45254	9.45446	9.45035	9.48879
1.875	9.451	9.46204	9.46766	9.45992	9.45716	9.4702	9.46883	9.46685	9.46902	9.45066	9.44455	9.45452	9.452	9.45035	9.44376	9.44302	9.45078	9.44435	9.45424	9.45844	9.43869	9.43201	9.42402	9.43655	9.41826	9.42846	9.4354	9.42517	9.43632	9.43609	9.44777	9.4385	9.43865	9.44977	9.42985	9.4525	9.43505	9.44776	9.45482	9.46391	9.46689	9.44873	9.45348	9.45283	9.45236	9.48455
1.88	9.455	9.46087	9.46944	9.46107	9.45332	9.46643	9.46745	9.4612	9.46368	9.45529	9.45135	9.45955	9.44801	9.45137	9.44892	9.44345	9.45228	9.44729	9.45515	9.46413	9.43963	9.4319	9.42815	9.44106	9.41541	9.42845	9.44528	9.43554	9.43336	9.43513	9.44161	9.44535	9.44128	9.44313	9.42706	9.44839	9.43248	9.45279	9.4629	9.46071	9.46749	9.44729	9.44657	9.45568	9.4513	9.48324
1.885	9.44681	9.46187	9.47057	9.45928	9.45257	9.47203	9.46642	9.46944	9.46673	9.45687	9.44803	9.45374	9.44518	9.45239	9.45052	9.43959	9.45472	9.44081	9.45262	9.45674	9.43756	9.43789	9.43204	9.4407	9.41316	9.42738	9.43796	9.43245	9.43989	9.44224	9.44649	9.44104	9.4456	9.44602	9.43127	9.4557	9.43837	9.4469	9.45828	9.46561	9.46335	9.44356	9.44978	9.45747	9.44832	9.48455
1.89	9.45319	9.46369	9.46888	9.45517	9.45106	9.47075	9.47315	9.46403	9.46539	9.4508	9.45059	9.46024	9.44874	9.45663	9.44905	9.44814	9.44835	9.44302	9.45753	9.45938	9.44082	9.42695	9.43362	9.43786	9.42025	9.43307	9.43728	9.43405	9.43938	9.44078	9.44079	9.43841	9.44033	9.44745	9.43008	9.45537	9.43104	9.44602	9.46113	9.4689	9.46953	9.44468	9.45388	9.45416	9.4476	9.48464
1.895	9.4492	9.45919	9.47276	9.45711	9.45691	9.46755	9.4665	9.46707	9.46495	9.45437	9.45033	9.45974	9.44723	9.4518	9.44753	9.44376	9.45282	9.44371	9.45751	9.46369	9.43703	9.43626	9.43136	9.43492	9.41657	9.43181	9.43726	9.42549	9.4437	9.43415	9.44492	9.43891	9.44522	9.44974	9.42994	9.45218	9.44005	9.44848	9.46489	9.46267	9.46522	9.44444	9.45072	9.45712	9.4458	9.48958
1.9	9.45358	9.45997	9.47373	9.45831	9.44857	9.46931	9.4642	9.46544	9.46194	9.45492	9.44558	9.45612	9.45097	9.45466	9.45418	9.44569	9.45446	9.44341	9.45844	9.45981	9.44198	9.42921	9.42992	9.44603	9.4162	9.42971	9.43966	9.43508	9.43955	9.43655	9.44815	9.44588	9.44735	9.44374	9.43564	9.45284	9.43518	9.44503	9.46515	9.46718	9.47042	9.44354	9.44965	9.45876	9.44839	9.48405
1.905	9.452	9.46309	9.47208	9.45732	9.45688	9.4648	9.46779	9.46334	9.46777	9.45328	9.44877	9.45325	9.45103	9.45276	9.45106	9.44191	9.45153	9.4501	9.45915	9.46249	9.44532	9.43234	9.42655	9.44138	9.41368	9.42658	9.43667	9.43707	9.43832	9.43449	9.44505	9.44529	9.44375	9.44611	9.43575	9.45417	9.43636	9.44757	9.46611	9.46217	9.46617	9.44323	9.45308	9.4614	9.4518	9.48606
1.91	9.45043	9.47262	9.47401	9.46095	9.46034	9.47022	9.4646	9.4668	9.46394	9.45713	9.45176	9.45708	9.44541	9.45139	9.44907	9.44335	9.4554	9.44322	9.45558	9.46432	9.43772	9.42731	9.43003	9.4393	9.42336	9.42579	9.44009	9.42947	9.43811	9.43712	9.44563	9.44404	9.44435	9.44388	9.43213	9.4491	9.43525	9.44751	9.46235	9.46451	9.46661	9.4505	9.44796	9.4588	9.45035	9.4855
1.915	9.45155	9.46531	9.47249	9.46181	9.45834	9.47158	9.4648	9.47052	9.46742	9.45839	9.44885	9.45895	9.45092	9.45533	9.4533	9.44745	9.45501	9.45467	9.46206	9.46644	9.44423	9.42951	9.42905	9.4404	9.42498	9.42506	9.44159	9.43118	9.44258	9.43987	9.44627	9.44458	9.44779	9.44954	9.43355	9.45517	9.43807	9.45373	9.45783	9.46218	9.47054	9.44487	9.45042	9.45992	9.45167	9.48209
1.92	9.451	9.46617	9.47345	9.45995	9.45905	9.4716	9.46719	9.46729	9.46622	9.45809	9.44987	9.45559	9.44675	9.45847	9.45196	9.45226	9.45372	9.44526	9.45647	9.46433	9.4453	9.43314	9.43666	9.44661	9.42056	9.43359	9.44166	9.43172	9.44205	9.43789	9.44714	9.44324	9.44397	9.45133	9.42963	9.45813	9.43703	9.45301	9.45974	9.46544	9.467	9.44058	9.45113	9.45699	9.45355	9.48505
1.925	9.45491	9.46307	9.47759	9.45917	9.45689	9.46767	9.46792	9.46786	9.46735	9.45887	9.45269	9.46008	9.45446	9.45622	9.45067	9.44398	9.45115	9.45078	9.45965	9.45976	9.4431	9.43431	9.42808	9.4423	9.41551	9.43048	9.43623	9.43429	9.44046	9.43946	9.44274	9.44593	9.44523	9.44187	9.43302	9.45281	9.43964	9.44931	9.46474	9.46315	9.46761	9.44568	9.45227	9.45476	9.45122	9.48258
1.93	9.45634	9.45829	9.47063	9.46266	9.45098	9.47202	9.47313	9.47009	9.46866	9.45522	9.45187	9.458	9.45097	9.45376	9.44661	9.44599	9.45306	9.45567	9.46317	9.4623	9.43938	9.43926	9.42935	9.44575	9.4165	9.42455	9.44085	9.43377	9.44058	9.43434	9.44716	9.44059	9.44452	9.44392	9.43745	9.45662	9.43949	9.44992	9.46205	9.46628	9.46795	9.44818	9.45166	9.45912	9.45392	9.48422
1.935	9.46021	9.46533	9.4738	9.46378	9.45569	9.47124	9.46316	9.47017	9.47147	9.45346	9.45014	9.46356	9.45043	9.46047	9.45221	9.44663	9.45319	9.45145	9.45622	9.46476	9.44736	9.4392	9.42793	9.44225	9.42433	9.42975	9.44496	9.43367	9.4369	9.43806	9.44606	9.43958	9.44843	9.45113	9.43509	9.45428	9.4376	9.45028	9.46512	9.46666	9.4714	9.45706	9.45207	9.45559	9.4546	9.48993
1.94	9.45222	9.46135	9.47414	9.46127	9.45602	9.47171	9.46612	9.4714	9.46681	9.46203	9.45312	9.46002	9.45124	9.45497	9.44945	9.44643	9.45823	9.44638	9.45311	9.46507	9.44747	9.43494	9.42756	9.43941	9.41828	9.42901	9.43773	9.43533	9.44495	9.4372	9.44516	9.44523	9.45297	9.44748	9.43792	9.45559	9.43558	9.44722	9.46075	9.4681	9.4715	9.44773	9.45378	9.46218	9.4551	9.48702
1.945	9.45017	9.46578	9.47558	9.46176	9.45424	9.47537	9.47137	9.46649	9.47094	9.46243	9.45232	9.4639	9.45002	9.45541	9.44449	9.44926	9.45393	9.44812	9.45399	9.46634	9.44659	9.43726	9.43542	9.43872	9.4223	9.42843	9.44182	9.4389	9.44053	9.43902	9.45166	9.44505	9.44683	9.44709	9.43194	9.45932	9.43697	9.45153	9.46568	9.46851	9.46704	9.45269	9.45288	9.45721	9.45048	9.48739
1.95	9.45678	9.46189	9.47525	9.46307	9.45129	9.47171	9.46565	9.47017	9.46865	9.45584	9.45963	9.4657	9.44844	9.45743	9.4568	9.44487	9.45518	9.44512	9.45968	9.4669	9.4441	9.43526	9.4266	9.44035	9.41701	9.43118	9.43946	9.43301	9.44189	9.43403	9.45225	9.44811	9.44964	9.44584	9.43967	9.45145	9.43881	9.45118	9.46286	9.46655	9.46742	9.45041	9.45351	9.45895	9.44993	9.48796
1.955	9.44925	9.46438	9.47454	9.4635	9.45488	9.46722	9.46418	9.47271	9.46845	9.45587	9.45541	9.462	9.45333	9.4551	9.45138	9.44609	9.45606	9.45017	9.45827	9.4635	9.44301	9.43605	9.43462	9.44034	9.41882	9.43081	9.43855	9.42781	9.43985	9.4424	9.45367	9.44398	9.44937	9.44847	9.44181	9.45897	9.43818	9.45275	9.45895	9.46815	9.47599	9.44917	9.45593	9.45918	9.45726	9.4889
1.96	9.45341	9.45886	9.47522	9.46264	9.46098	9.47434	9.46785	9.46933	9.46758	9.45502	9.4487	9.45845	9.45818	9.45785	9.4531	9.44596	9.4505	9.445	9.45825	9.4676	9.44101	9.43861	9.43447	9.43758	9.42539	9.4337	9.44393	9.43694	9.44197	9.43816	9.4462	9.44242	9.45147	9.44893	9.44187	9.4612	9.43677	9.44529	9.46352	9.46727	9.47101	9.45497	9.45764	9.46101	9.45675	9.48956
1.965	9.45452	9.46456	9.47783	9.46408	9.45881	9.47061	9.46495	9.46854	9.4708	9.45896	9.45339	9.45581	9.45039	9.46102	9.45347	9.44651	9.45795	9.45404	9.46256	9.47063	9.4405	9.43575	9.43134	9.44533	9.41751	9.43241	9.43904	9.43404	9.44414	9.43953	9.44922	9.44884	9.44454	9.45016	9.43099	9.45937	9.43594	9.45261	9.46568	9.46672	9.46663	9.45055	9.45372	9.45891	9.45177	9.48701
1.97	9.45523	9.46621	9.47692	9.4667	9.45979	9.46796	9.46783	9.472	9.47023	9.45328	9.45179	9.45839	9.45533	9.46087	9.4528	9.45134	9.45523	9.44919	9.45771	9.4645	9.44382	9.43661	9.43503	9.44194	9.42333	9.43082	9.44468	9.44303	9.44637	9.4391	9.45058	9.45018	9.45039	9.44951	9.43523	9.4596	9.43826	9.44973	9.46072	9.46517	9.47097	9.45429	9.45255	9.46015	9.45427	9.49348
1.975	9.4501	9.4645	9.47492	9.46526	9.45582	9.47529	9.47071	9.46921	9.46829	9.45623	9.45363	9.46043	9.45346	9.45416	9.4537	9.44962	9.45646	9.45275	9.46172	9.46719	9.44396	9.43581	9.43478	9.44259	9.41798	9.42989	9.4411	9.42971	9.44437	9.44501	9.45015	9.44942	9.44608	9.45043	9.4367	9.46196	9.43867	9.4535	9.4652	9.46696	9.4689	9.45534	9.45253	9.46121	9.45814	9.48962
1.98	9.45477	9.46128	9.47789	9.46396	9.46704	9.47728	9.46854	9.47039	9.47149	9.46189	9.45152	9.46046	9.45496	9.46044	9.44825	9.44997	9.45319	9.45	9.45829	9.46933	9.44589	9.43696	9.43339	9.44604	9.41873	9.4342	9.44285	9.43218	9.44439	9.44023	9.45282	9.44834	9.44753	9.44919	9.43977	9.45843	9.43607	9.45441	9.46373	9.46743	9.46833	9.45601	9.45205	9.4629	9.45915	9.48649
1.985	9.45699	9.46617	9.47429	9.46892	9.45877	9.47976	9.47146	9.46562	9.47347	9.46226	9.45661	9.46461	9.45281	9.45578	9.45634	9.44893	9.45352	9.44852	9.46183	9.46792	9.44839	9.43389	9.43326	9.44796	9.42236	9.43411	9.44639	9.43529	9.44438	9.44208	9.4503	9.44349	9.449	9.44931	9.44126	9.45812	9.43787	9.45007	9.46256	9.46462	9.47471	9.45443	9.4531	9.45859	9.45451	9.48622
1.99	9.45247	9.46395	9.47551	9.46621	9.45816	9.47563	9.47045	9.46659	9.4725	9.4631	9.45391	9.46116	9.45575	9.45954	9.45137	9.44789	9.45113	9.45319	9.46209	9.46392	9.44752	9.43384	9.43082	9.44589	9.42344	9.43161	9.43981	9.43229	9.44132	9.44103	9.44867	9.44685	9.44957	9.45244	9.43788	9.45772	9.44243	9.45267	9.46589	9.46918	9.4763	9.45506	9.45571	9.45947	9.45664	9.4865
1.995	9.45791	9.46895	9.47645	9.46669	9.45858	9.46919	9.46812	9.47115	9.46741	9.46026	9.45502	9.45181	9.4567	9.45585	9.45373	9.44722	9.4571	9.45152	9.45745	9.46751	9.44504	9.43501	9.43928	9.44265	9.42535	9.43767	9.44422	9.43838	9.44515	9.44444	9.44941	9.44679	9.45175	9.44842	9.43046	9.45846	9.44217	9.45488	9.46646	9.47258	9.47039	9.45995	9.45485	9.46241	9.46073	9.48805
2	9.45941	9.46566	9.479	9.46312	9.4615	9.47164	9.47044	9.4779	9.47138	9.46589	9.45395	9.46011	9.45432	9.45782	9.45601	9.44848	9.45837	9.4556	9.46439	9.4694	9.44419	9.43661	9.43467	9.43967	9.42529	9.43275	9.44145	9.43703	9.44085	9.44003	9.45298	9.44901	9.44905	9.45136	9.4415	9.46635	9.44318	9.45159	9.46965	9.47177	9.47215	9.4544	9.45838	9.45921	9.45366	9.49385
2.005	9.45365	9.4679	9.47913	9.46966	9.4585	9.48121	9.475	9.47092	9.47058	9.46222	9.45501	9.46602	9.45324	9.46001	9.4527	9.4498	9.46207	9.45637	9.46421	9.47049	9.44251	9.43056	9.43584	9.44395	9.42549	9.42916	9.44429	9.4341	9.44652	9.44073	9.45213	9.4449	9.45484	9.44988	9.43905	9.45609	9.43955	9.45009	9.46479	9.46447	9.47202	9.45666	9.45877	9.46131	9.45933	9.49194
2.01	9.45771	9.46884	9.47604	9.46663	9.46157	9.47486	9.4733	9.47159	9.47096	9.46306	9.45722	9.4593	9.45064	9.45882	9.45679	9.45059	9.46015	9.44904	9.46493	9.47087	9.44636	9.43626	9.43332	9.44358	9.42268	9.43289	9.44757	9.43369	9.44505	9.43799	9.45161	9.44847	9.45241	9.4542	9.43452	9.45315	9.44129	9.45499	9.46521	9.4719	9.4757	9.45549	9.45482	9.46588	9.44716	9.48861
2.015	9.46105	9.46571	9.47845	9.46949	9.45935	9.4735	9.47099	9.47555	9.46807	9.45909	9.45441	9.4625	9.45342	9.46297	9.4586	9.44592	9.46126	9.45626	9.46042	9.46776	9.44553	9.4394	9.43484	9.44038	9.42209	9.43752	9.44834	9.44374	9.44242	9.4446	9.4564	9.44971	9.4551	9.45284	9.43686	9.46278	9.43558	9.45688	9.4642	9.47135	9.47462	9.45939	9.45786	9.4586	9.45584	9.49514
2.02	9.46081	9.47484	9.48056	9.46465	9.4562	9.47844	9.46854	9.46695	9.47369	9.46354	9.45362	9.46222	9.45997	9.4527	9.45692	9.45317	9.46058	9.4527	9.46466	9.46827	9.44253	9.43393	9.43139	9.43935	9.42672	9.43078	9.44406	9.43494	9.44401	9.44296	9.44973	9.446	9.45343	9.4535	9.44197	9.45822	9.4418	9.45328	9.46624	9.46873	9.48282	9.4558	9.45635	9.46713	9.45909	9.49201
2.025	9.46184	9.47054	9.47851	9.46899	9.45821	9.47453	9.46892	9.47328	9.47005	9.46215	9.45583	9.46188	9.45923	9.46302	9.4595	9.4493	9.45669	9.44893	9.46555	9.47373	9.44588	9.44419	9.43497	9.45246	9.42208	9.43451	9.44693	9.43196	9.44341	9.44559	9.44933	9.44566	9.44754	9.45551	9.4384	9.46415	9.44387	9.44968	9.4648	9.47027	9.47086	9.4534	9.45589	9.46171	9.45366	9.49292
2.03	9.45901	9.47129	9.48709	9.46883	9.46116	9.47817	9.47477	9.47825	9.47426	9.46432	9.455	9.46443	9.45799	9.45723	9.45316	9.44973	9.45679	9.45242	9.46317	9.46807	9.44475	9.43968	9.43433	9.44434	9.42432	9.43503	9.44581	9.44271	9.44387	9.44563	9.44819	9.4474	9.45278	9.45362	9.44238	9.46118	9.44694	9.45333	9.4669	9.47388	9.47318	9.45993	9.45617	9.4617	9.46064	9.49454
2.035	9.46418	9.47038	9.47664	9.46787	9.45883	9.47375	9.47584	9.47532	9.47856	9.46255	9.45417	9.46622	9.45676	9.4603	9.45401	9.45312	9.46034	9.45969	9.463	9.46979	9.44466	9.43904	9.43178	9.44786	9.42733	9.4369	9.44455	9.43909	9.449	9.44129	9.45244	9.44846	9.44556	9.4483	9.43988	9.46202	9.44245	9.45388	9.46537	9.46802	9.47882	9.45521	9.45831	9.46838	9.45796	9.4908
2.04	9.4563	9.46609	9.47887	9.46839	9.45484	9.48059	9.46996	9.47419	9.47438	9.46237	9.45481	9.46032	9.45799	9.45918	9.45441	9.45164	9.46239	9.45059	9.46542	9.46974	9.45109	9.4383	9.43757	9.44897	9.42446	9.42992	9.44662	9.44141	9.44798	9.4401	9.45485	9.45082	9.45613	9.45045	9.4388	9.45642	9.44127	9.45156	9.46086	9.46817	9.4707	9.45454	9.45822	9.46331	9.46265	9.49237
2.045	9.45751	9.4677	9.48467	9.46663	9.46236	9.4797	9.46858	9.47348	9.47415	9.46075	9.46109	9.4642	9.4581	9.45866	9.45916	9.44996	9.45973	9.45234	9.46221	9.47143	9.44699	9.4409	9.43693	9.4481	9.42333	9.43896	9.44802	9.44118	9.44543	9.44659	9.4554	9.45277	9.45719	9.45582	9.44389	9.46131	9.44272	9.4558	9.47148	9.46842	9.47459	9.45292	9.44906	9.46856	9.45474	9.4891
2.05	9.46002	9.46917	9.4782	9.47126	9.46271	9.47658	9.47091	9.47131	9.47555	9.46431	9.45774	9.46309	9.45952	9.46329	9.45673	9.45511	9.45986	9.45582	9.46687	9.47117	9.45052	9.43741	9.4352	9.44285	9.42847	9.43573	9.4457	9.43708	9.4492	9.44404	9.45763	9.44965	9.44883	9.45912	9.44065	9.46231	9.44652	9.45611	9.47281	9.46775	9.47825	9.46076	9.45665	9.46043	9.45412	9.49398
2.055	9.46129	9.46974	9.48172	9.46455	9.4584	9.4747	9.47558	9.47391	9.47742	9.46366	9.45465	9.46501	9.45833	9.462	9.45846	9.45602	9.46139	9.45482	9.46548	9.47193	9.44623	9.43785	9.43499	9.4459	9.42752	9.43512	9.4452	9.439	9.44627	9.44748	9.45801	9.44683	9.45397	9.4564	9.43511	9.46355	9.4439	9.45783	9.47444	9.47485	9.47477	9.46148	9.46158	9.46567	9.45904	9.4871
2.06	9.46053	9.47237	9.47898	9.47149	9.46056	9.47899	9.47386	9.47626	9.4766	9.46347	9.45971	9.46482	9.45821	9.45855	9.46175	9.45467	9.46456	9.45323	9.46277	9.4752	9.44848	9.44309	9.43838	9.44915	9.41864	9.43843	9.44114	9.44149	9.4446	9.44021	9.45547	9.45145	9.45486	9.45706	9.44046	9.46271	9.44273	9.45373	9.47029	9.47394	9.47904	9.45859	9.46422	9.46508	9.462	9.49311
2.065	9.46056	9.4724	9.48163	9.46564	9.45808	9.48258	9.47203	9.47458	9.47793	9.46596	9.46092	9.45831	9.45704	9.46198	9.4579	9.45313	9.46124	9.45568	9.46554	9.47085	9.44909	9.43907	9.4339	9.44993	9.42617	9.43635	9.44572	9.43657	9.44886	9.44329	9.45668	9.45139	9.44954	9.45563	9.44349	9.46397	9.44249	9.45739	9.46726	9.47557	9.47606	9.45463	9.45875	9.46748	9.46159	9.49666
2.07	9.45655	9.46554	9.48089	9.47111	9.46467	9.47987	9.47085	9.47709	9.47724	9.46194	9.45789	9.46309	9.45877	9.46075	9.46035	9.45001	9.46078	9.45916	9.46816	9.47445	9.45334	9.43507	9.43242	9.44086	9.42461	9.44132	9.44518	9.4406	9.44514	9.44598	9.45008	9.45065	9.45224	9.4554	9.4408	9.46154	9.44221	9.45698	9.47096	9.46936	9.46969	9.45638	9.45864	9.46571	9.45822	9.49492
2.075	9.4578	9.46783	9.48053	9.47344	9.46263	9.47378	9.4699	9.47441	9.47301	9.46332	9.45871	9.46952	9.45695	9.45764	9.45713	9.45262	9.45781	9.45492	9.46697	9.47748	9.45219	9.4385	9.43528	9.448	9.42623	9.43919	9.44503	9.44053	9.44942	9.44679	9.45105	9.45047	9.45575	9.455	9.43494	9.46039	9.44448	9.4576	9.46973	9.47073	9.47951	9.45675	9.45522	9.46817	9.46424	9.49533
2.08	9.46294	9.47093	9.48086	9.46889	9.46301	9.47886	9.4711	9.47566	9.47217	9.46412	9.4549	9.46591	9.46105	9.46038	9.46089	9.45396	9.46181	9.45554	9.46737	9.47381	9.45277	9.43563	9.43646	9.45124	9.43071	9.43575	9.44606	9.44209	9.44669	9.43979	9.45629	9.44667	9.45138	9.45838	9.44108	9.4652	9.44317	9.45975	9.46766	9.47012	9.47913	9.45652	9.46725	9.46289	9.46045	9.49187
2.085	9.46522	9.4669	9.48542	9.46903	9.4652	9.47549	9.47879	9.47372	9.47644	9.46522	9.45811	9.46896	9.46215	9.45724	9.4578	9.45312	9.46132	9.45372	9.46643	9.47849	9.45031	9.44389	9.44345	9.44863	9.4306	9.43664	9.44519	9.44259	9.44931	9.44307	9.45381	9.45716	9.45535	9.45525	9.44245	9.46526	9.44129	9.45398	9.46845	9.47361	9.4767	9.46028	9.46417	9.46492	9.46438	9.49095
2.09	9.46242	9.47055	9.484	9.47315	9.46079	9.4786	9.47744	9.47949	9.47491	9.46797	9.45951	9.46502	9.46456	9.46283	9.46015	9.45216	9.46538	9.4578	9.46412	9.47365	9.45354	9.43932	9.43867	9.44873	9.42897	9.43812	9.449	9.44116	9.44862	9.44724	9.45306	9.45177	9.45608	9.45881	9.4442	9.46346	9.44827	9.45624	9.4713	9.47533	9.47979	9.46423	9.4631	9.46836	9.46467	9.49543
2.095	9.46192	9.4737	9.48665	9.46743	9.46584	9.48353	9.47498	9.47639	9.47686	9.46824	9.45765	9.46392	9.46074	9.4618	9.46086	9.45767	9.46471	9.45369	9.46446	9.47073	9.44378	9.44386	9.44259	9.44863	9.42844	9.43835	9.44795	9.44045	9.44903	9.44392	9.45641	9.4555	9.45542	9.46015	9.44367	9.46559	9.44288	9.45473	9.47083	9.47742	9.47705	9.4591	9.46447	9.46732	9.46518	9.49319
2.1	9.46477	9.47624	9.48185	9.46985	9.46252	9.48218	9.47255	9.47755	9.47175	9.46311	9.45595	9.46962	9.46188	9.46257	9.4617	9.45394	9.45981	9.45793	9.46592	9.47383	9.44769	9.44309	9.44079	9.44698	9.42206	9.44016	9.45124	9.43998	9.45248	9.45296	9.45722	9.44978	9.45516	9.45144	9.44065	9.46385	9.44681	9.45976	9.46805	9.47605	9.47669	9.45961	9.46409	9.46263	9.45839	9.49442
2.105	9.46417	9.46733	9.47864	9.46944	9.46683	9.47845	9.47583	9.47126	9.47428	9.46799	9.45971	9.47008	9.46049	9.46694	9.45988	9.45769	9.46365	9.46486	9.46898	9.47483	9.45021	9.44268	9.43764	9.45307	9.42585	9.44184	9.45237	9.4428	9.45206	9.44669	9.45478	9.45319	9.45839	9.45641	9.44006	9.46648	9.44296	9.45978	9.47219	9.48071	9.48016	9.45925	9.46428	9.46127	9.46275	9.49576
2.11	9.46365	9.46976	9.47998	9.47086	9.46646	9.4823	9.48068	9.48005	9.47721	9.46692	9.46087	9.46795	9.46517	9.46476	9.46079	9.4527	9.45805	9.45962	9.47078	9.47892	9.44975	9.44286	9.43644	9.44767	9.42838	9.43908	9.45107	9.4402	9.44573	9.44525	9.45461	9.45459	9.44909	9.45874	9.44013	9.462	9.4464	9.45648	9.47158	9.4768	9.47692	9.45597	9.46051	9.46601	9.45967	9.49077
2.115	9.4595	9.46935	9.48467	9.4717	9.46841	9.47435	9.48065	9.47366	9.47652	9.4633	9.4579	9.46667	9.46057	9.4623	9.46067	9.45547	9.46443	9.45791	9.46589	9.47693	9.45173	9.44238	9.44369	9.45029	9.43161	9.43888	9.44888	9.4407	9.44748	9.44866	9.46054	9.44901	9.45464	9.45418	9.44386	9.46491	9.44828	9.45876	9.46591	9.47369	9.47958	9.45858	9.45949	9.46945	9.46516	9.49563
2.12	9.46235	9.47358	9.48557	9.47073	9.46634	9.48128	9.47651	9.47401	9.47766	9.46804	9.45809	9.47252	9.46207	9.4664	9.46139	9.45769	9.46488	9.45907	9.46908	9.47064	9.45053	9.44451	9.4432	9.45387	9.42462	9.43815	9.45185	9.44465	9.45041	9.44565	9.45525	9.45342	9.45666	9.46325	9.44446	9.46297	9.4453	9.45585	9.46911	9.47897	9.48389	9.45762	9.46354	9.46812	9.46096	9.49907
2.125	9.46184	9.47486	9.48152	9.46714	9.4633	9.48138	9.477	9.47203	9.47355	9.46529	9.45687	9.47129	9.46482	9.46661	9.46421	9.45372	9.46306	9.4605	9.46753	9.475	9.44757	9.44217	9.43791	9.45399	9.42953	9.43861	9.4537	9.44671	9.44929	9.44732	9.4554	9.45394	9.45607	9.45698	9.44959	9.46601	9.44544	9.45845	9.4712	9.4739	9.47997	9.46268	9.46336	9.47168	9.46259	9.49406
2.13	9.46525	9.47276	9.48395	9.47505	9.46663	9.48229	9.47806	9.47773	9.47768	9.46469	9.46447	9.46618	9.46332	9.46299	9.45706	9.4561	9.46405	9.46101	9.46826	9.48054	9.45141	9.44077	9.44084	9.45498	9.43032	9.44393	9.44924	9.44044	9.44683	9.44864	9.45953	9.45241	9.45667	9.45651	9.44227	9.46658	9.44587	9.45856	9.47539	9.47651	9.48338	9.46106	9.46416	9.47172	9.46141	9.49053
2.135	9.4588	9.47554	9.48287	9.47495	9.46753	9.4836	9.47688	9.47653	9.47655	9.46974	9.45602	9.47337	9.45979	9.47404	9.46115	9.45697	9.46443	9.45885	9.47173	9.47455	9.4514	9.44167	9.4388	9.45525	9.42879	9.44164	9.45067	9.44208	9.44754	9.44311	9.45985	9.45657	9.45492	9.45996	9.44328	9.46782	9.44442	9.45767	9.46834	9.47505	9.47935	9.46224	9.45883	9.46654	9.46345	9.49892
2.14	9.46409	9.47387	9.48435	9.47255	9.46675	9.48008	9.48067	9.47886	9.48119	9.47303	9.46267	9.4661	9.46377	9.46395	9.46002	9.46051	9.46377	9.45836	9.46747	9.47591	9.45241	9.43912	9.44419	9.45182	9.4308	9.4388	9.44864	9.44263	9.45303	9.44728	9.45798	9.45228	9.45671	9.45481	9.44602	9.46435	9.44742	9.45562	9.47538	9.47406	9.48254	9.45814	9.46763	9.46889	9.4633	9.49546
2.145	9.4651	9.47392	9.48357	9.46818	9.46598	9.47951	9.47704	9.47855	9.47976	9.4698	9.45537	9.47009	9.45819	9.47039	9.4625	9.45361	9.46841	9.45988	9.47046	9.4724	9.45859	9.44082	9.43978	9.44956	9.42787	9.43859	9.44998	9.44346	9.45301	9.44825	9.45387	9.45664	9.45683	9.46144	9.44	9.4648	9.44724	9.45965	9.47381	9.47744	9.48322	9.46127	9.4668	9.47317	9.46679	9.49665
2.15	9.46875	9.47232	9.48688	9.47368	9.47088	9.48276	9.47922	9.47878	9.47914	9.46637	9.46496	9.471	9.46257	9.47113	9.46306	9.45626	9.46343	9.46293	9.46769	9.47793	9.45571	9.44862	9.44079	9.45342	9.43312	9.44157	9.44886	9.44298	9.44914	9.44284	9.45966	9.44947	9.4611	9.4509	9.4436	9.46155	9.44603	9.45835	9.47372	9.48002	9.47931	9.45774	9.46528	9.46939	9.4647	9.49408
2.155	9.4645	9.47853	9.48614	9.47019	9.46422	9.48152	9.4774	9.4783	9.47684	9.46693	9.45433	9.46619	9.45967	9.46673	9.45788	9.45485	9.46639	9.46009	9.47063	9.47873	9.45307	9.44677	9.4444	9.45677	9.43184	9.44029	9.44873	9.44844	9.45363	9.45091	9.46078	9.4521	9.45858	9.45909	9.44338	9.46728	9.44966	9.46127	9.47042	9.47386	9.4823	9.46563	9.46609	9.47244	9.47121	9.49734
2.16	9.46444	9.47484	9.48882	9.4754	9.46134	9.48287	9.47433	9.4773	9.48055	9.4688	9.46228	9.46763	9.46226	9.46714	9.45873	9.46022	9.4681	9.45586	9.47749	9.47631	9.45643	9.44859	9.4424	9.44666	9.4318	9.44384	9.45537	9.44377	9.44776	9.44704	9.45806	9.45275	9.45688	9.45723	9.44754	9.46495	9.4476	9.45905	9.47478	9.47561	9.48176	9.46185	9.46477	9.4708	9.46543	9.49771
2.165	9.46747	9.47531	9.48272	9.47608	9.47205	9.48238	9.47834	9.47507	9.48207	9.46645	9.46656	9.47044	9.4604	9.47141	9.46551	9.4575	9.46835	9.46069	9.46383	9.47703	9.45373	9.44749	9.43875	9.45517	9.42578	9.43956	9.45169	9.44956	9.45532	9.44604	9.45688	9.45741	9.45967	9.46139	9.44809	9.46681	9.45063	9.46426	9.47985	9.47543	9.48637	9.45971	9.4651	9.46973	9.46355	9.49398
2.17	9.46843	9.47785	9.48431	9.47143	9.47167	9.48293	9.47833	9.47926	9.4798	9.46599	9.46046	9.47411	9.46515	9.46595	9.45866	9.46125	9.46589	9.46552	9.47276	9.48116	9.45552	9.44583	9.44066	9.44955	9.42701	9.44124	9.45175	9.44752	9.4561	9.4509	9.45955	9.45219	9.4608	9.46285	9.44608	9.47146	9.4457	9.46276	9.47226	9.48163	9.4791	9.46507	9.46605	9.46897	9.46284	9.50023
2.175	9.46854	9.47318	9.48725	9.47571	9.46537	9.48319	9.47834	9.47604	9.48149	9.46656	9.46355	9.46536	9.46385	9.46938	9.4627	9.45424	9.46963	9.45824	9.47185	9.47783	9.45161	9.4482	9.44185	9.44972	9.43308	9.44492	9.45981	9.44094	9.4505	9.45127	9.46366	9.45625	9.45569	9.46253	9.44982	9.46425	9.45139	9.46096	9.47672	9.48114	9.48246	9.46174	9.46927	9.4693	9.46592	9.50118
2.18	9.46481	9.47429	9.48554	9.47429	9.46523	9.48317	9.4768	9.48175	9.47721	9.46836	9.45936	9.47219	9.46153	9.47249	9.46022	9.45907	9.46905	9.46299	9.46764	9.48207	9.45664	9.44506	9.44589	9.45209	9.43237	9.44289	9.44933	9.44563	9.44837	9.45023	9.46018	9.45861	9.45767	9.46223	9.44596	9.46843	9.45001	9.46393	9.4756	9.47571	9.48494	9.46318	9.47023	9.46965	9.46367	9.49935
2.185	9.46186	9.47443	9.48946	9.47388	9.46502	9.48662	9.48085	9.48027	9.48166	9.46627	9.4661	9.4699	9.46196	9.46646	9.46875	9.46143	9.46847	9.46062	9.47449	9.47567	9.45762	9.44719	9.44562	9.4544	9.42393	9.43954	9.45825	9.44674	9.45217	9.44629	9.4651	9.45656	9.45825	9.45835	9.44679	9.4676	9.44964	9.45923	9.47802	9.47132	9.48184	9.46507	9.46271	9.47148	9.46837	9.49933
2.19	9.46047	9.47764	9.48294	9.47645	9.47216	9.48673	9.4779	9.48112	9.47717	9.47361	9.4627	9.46762	9.46187	9.4681	9.46658	9.45485	9.4653	9.46144	9.47722	9.4797	9.45809	9.44913	9.44305	9.45319	9.43034	9.44799	9.45401	9.45034	9.45157	9.45471	9.45754	9.45377	9.4595	9.45981	9.44629	9.4656	9.4493	9.46236	9.47643	9.48196	9.4831	9.46041	9.46128	9.47371	9.46562	9.49562
2.195	9.46473	9.47226	9.48625	9.4763	9.46615	9.48721	9.48318	9.48419	9.48066	9.46789	9.464	9.46946	9.4653	9.46465	9.4659	9.45794	9.46654	9.46107	9.46859	9.4772	9.45575	9.44694	9.44257	9.459	9.43246	9.44105	9.45447	9.44469	9.44755	9.45204	9.46245	9.45615	9.4625	9.46171	9.44361	9.46918	9.45242	9.46302	9.47277	9.47637	9.47688	9.46437	9.46576	9.47041	9.46151	9.50015
2.2	9.4644	9.47634	9.48631	9.4744	9.46785	9.4853	9.4777	9.47849	9.47758	9.46913	9.47008	9.47047	9.46768	9.4665	9.46261	9.46128	9.46807	9.46244	9.4734	9.47582	9.45216	9.44778	9.44622	9.45328	9.43372	9.4429	9.4566	9.44421	9.45771	9.45131	9.46285	9.45957	9.46395	9.46493	9.44718	9.46981	9.44947	9.46588	9.47747	9.48148	9.48292	9.46461	9.46092	9.46744	9.4696	9.50029
2.205	9.46479	9.4771	9.47924	9.47307	9.47079	9.48523	9.47712	9.48038	9.47909	9.46998	9.46536	9.46778	9.46764	9.4693	9.46126	9.46257	9.47152	9.4635	9.47576	9.47733	9.45534	9.44615	9.45035	9.45518	9.43548	9.4441	9.45513	9.44213	9.45152	9.44909	9.46373	9.4566	9.46093	9.46149	9.44877	9.46623	9.45174	9.46171	9.47878	9.47677	9.48132	9.46028	9.4675	9.47332	9.47064	9.49562
2.21	9.46684	9.47899	9.4879	9.47717	9.46649	9.48175	9.48057	9.47852	9.48103	9.46882	9.46451	9.46801	9.46367	9.46808	9.46061	9.46421	9.4682	9.46561	9.47399	9.47972	9.45411	9.44557	9.44576	9.45539	9.43167	9.4399	9.45545	9.44923	9.45455	9.45044	9.46202	9.45428	9.45786	9.46831	9.44917	9.47256	9.45028	9.4615	9.47647	9.48032	9.48054	9.46361	9.47019	9.47336	9.4699	9.50202
2.215	9.46808	9.47323	9.48739	9.47747	9.4719	9.48384	9.48144	9.48141	9.48631	9.47537	9.46795	9.47101	9.46197	9.46825	9.46252	9.45855	9.46897	9.45822	9.4745	9.48282	9.45718	9.45018	9.44416	9.45632	9.43174	9.44293	9.45452	9.44833	9.45383	9.45584	9.46446	9.45751	9.46541	9.46124	9.45189	9.46754	9.45335	9.46357	9.47397	9.47878	9.48615	9.46378	9.46857	9.47104	9.46369	9.50085
2.22	9.46951	9.47983	9.48939	9.47201	9.47291	9.48859	9.48244	9.48349	9.48325	9.47122	9.46508	9.47174	9.46157	9.46725	9.46591	9.46637	9.46643	9.46404	9.47196	9.48125	9.45816	9.44749	9.44921	9.45631	9.42918	9.45049	9.45912	9.44938	9.4567	9.45295	9.46471	9.45755	9.46014	9.46015	9.44807	9.47353	9.4531	9.46022	9.47529	9.4793	9.48358	9.46516	9.46668	9.47177	9.47033	9.49539
2.225	9.46359	9.47654	9.48644	9.47868	9.46907	9.488	9.48402	9.48042	9.48407	9.47468	9.46844	9.47627	9.46087	9.4681	9.46412	9.4643	9.46898	9.46146	9.46924	9.48038	9.45522	9.44914	9.44391	9.45364	9.43291	9.44368	9.45692	9.44822	9.45131	9.45077	9.46518	9.45823	9.46352	9.46166	9.44408	9.47479	9.455	9.46299	9.47559	9.47775	9.4843	9.46726	9.46826	9.47238	9.47057	9.50019
2.23	9.46659	9.47781	9.48567	9.47323	9.46922	9.48551	9.47697	9.48828	9.48313	9.46812	9.46826	9.47567	9.46686	9.46948	9.46432	9.46402	9.46887	9.46106	9.47542	9.4706	9.45761	9.45541	9.45066	9.46206	9.43154	9.44562	9.45786	9.44991	9.4571	9.4524	9.4618	9.46218	9.46448	9.46313	9.44524	9.47058	9.45101	9.45971	9.475	9.48004	9.48151	9.46853	9.46573	9.47231	9.46479	9.50324
2.235	9.46808	9.47824	9.48778	9.47644	9.47278	9.48656	9.48592	9.4805	9.47706	9.47111	9.46402	9.47179	9.46976	9.46825	9.47403	9.46561	9.46409	9.46546	9.47503	9.48659	9.45403	9.45256	9.44883	9.46107	9.43519	9.44171	9.45644	9.44508	9.45744	9.45306	9.45969	9.45848	9.46329	9.46186	9.44938	9.47265	9.44792	9.46455	9.47594	9.48431	9.48756	9.46861	9.4647	9.47275	9.47057	9.49857
2.24	9.46906	9.48514	9.48742	9.47492	9.47155	9.48478	9.48323	9.48318	9.48595	9.47076	9.4624	9.47723	9.46431	9.47225	9.46974	9.46206	9.46882	9.46525	9.47934	9.47803	9.45637	9.44672	9.44528	9.45463	9.432	9.44433	9.45386	9.45093	9.45501	9.45595	9.46178	9.45639	9.461	9.46688	9.4485	9.47074	9.45335	9.4612	9.47686	9.47965	9.48742	9.46428	9.46975	9.47151	9.46719	9.49914
2.245	9.47297	9.48097	9.49003	9.47452	9.47269	9.48634	9.48234	9.48486	9.47508	9.46951	9.46787	9.47023	9.4653	9.46995	9.46479	9.46145	9.47158	9.46218	9.47788	9.484	9.45611	9.45301	9.44493	9.45428	9.43154	9.44625	9.45203	9.4482	9.45457	9.45308	9.46415	9.46353	9.46288	9.46471	9.44822	9.46282	9.45493	9.45936	9.48074	9.483	9.48311	9.47014	9.46575	9.47326	9.46931	9.49794
2.25	9.46615	9.4784	9.48862	9.4774	9.46685	9.4831	9.48406	9.48644	9.48408	9.46712	9.46749	9.47393	9.4691	9.47423	9.46474	9.46092	9.4666	9.46257	9.47374	9.48364	9.45916	9.45147	9.44788	9.45636	9.43178	9.4489	9.45798	9.44814	9.45354	9.45193	9.46479	9.4595	9.46033	9.46617	9.44569	9.47231	9.44727	9.46329	9.47606	9.48264	9.48613	9.46588	9.47073	9.47692	9.46727	9.50363
2.255	9.46477	9.47644	9.48705	9.47726	9.47014	9.48419	9.48067	9.48263	9.48293	9.4686	9.4724	9.47342	9.47022	9.47091	9.46531	9.46503	9.47257	9.46157	9.47663	9.48346	9.45823	9.44693	9.44649	9.45917	9.42912	9.44917	9.454	9.4512	9.46189	9.45138	9.46448	9.46434	9.45826	9.46268	9.44858	9.47531	9.45496	9.46434	9.47801	9.4788	9.48092	9.46624	9.46845	9.47567	9.46945	9.50307
2.26	9.46985	9.48249	9.48845	9.47625	9.47139	9.48703	9.48364	9.48504	9.48422	9.47773	9.46203	9.4764	9.46919	9.47033	9.46329	9.46075	9.46743	9.463	9.47628	9.48202	9.45906	9.44705	9.44588	9.45598	9.43121	9.44615	9.45643	9.44845	9.45959	9.45432	9.46603	9.45913	9.46406	9.46272	9.45106	9.46767	9.4532	9.45955	9.48032	9.48462	9.48666	9.46706	9.47492	9.47684	9.46864	9.50542
2.265	9.47223	9.48123	9.49358	9.47747	9.47089	9.4889	9.48054	9.48461	9.48418	9.47086	9.46394	9.47835	9.46711	9.47377	9.46291	9.46191	9.47093	9.46524	9.47491	9.48183	9.45467	9.44979	9.44567	9.45887	9.43596	9.44549	9.45262	9.44917	9.45079	9.45974	9.46955	9.45823	9.46305	9.4622	9.45138	9.46594	9.45412	9.46671	9.48037	9.47795	9.48572	9.46653	9.46677	9.47265	9.46776	9.50058
2.27	9.46927	9.48794	9.48838	9.48016	9.47456	9.48682	9.48429	9.48312	9.48298	9.4717	9.4649	9.47368	9.46644	9.47567	9.47331	9.46248	9.46791	9.4627	9.47589	9.48562	9.45571	9.44987	9.4466	9.4542	9.43241	9.44707	9.45706	9.44678	9.457	9.45482	9.46354	9.46199	9.45911	9.4591	9.45445	9.47743	9.45653	9.46378	9.47829	9.48582	9.48632	9.46803	9.47125	9.47709	9.47013	9.50063
2.275	9.47176	9.4799	9.4907	9.47926	9.47213	9.48902	9.48281	9.47775	9.48508	9.47114	9.46325	9.47614	9.46547	9.47231	9.47373	9.46598	9.46545	9.46459	9.47598	9.48538	9.45943	9.45288	9.44982	9.45477	9.4318	9.44048	9.45713	9.45098	9.4588	9.45583	9.46465	9.46046	9.46188	9.46203	9.44823	9.47367	9.45673	9.46215	9.47949	9.4829	9.48472	9.46818	9.46796	9.47547	9.46902	9.50327
2.28	9.46737	9.48538	9.48871	9.48307	9.47026	9.48773	9.48286	9.48773	9.48673	9.47063	9.46836	9.47602	9.46529	9.47008	9.46607	9.46098	9.47079	9.46721	9.474	9.48611	9.45387	9.45168	9.44482	9.45989	9.43385	9.44682	9.46334	9.45041	9.46305	9.45421	9.46481	9.4623	9.46092	9.4693	9.44296	9.47361	9.45083	9.46613	9.47898	9.48128	9.48233	9.46771	9.46879	9.47374	9.46707	9.50675
2.285	9.4706	9.48191	9.49327	9.47731	9.47328	9.49028	9.48743	9.48524	9.48896	9.47496	9.46992	9.47398	9.46789	9.47118	9.46769	9.46372	9.46865	9.46532	9.47652	9.48451	9.46309	9.45337	9.4429	9.45936	9.43161	9.44199	9.46293	9.4503	9.45837	9.45684	9.46533	9.45916	9.46576	9.4622	9.45357	9.47543	9.45336	9.46408	9.48241	9.48628	9.48776	9.47122	9.46614	9.47756	9.46778	9.49846
2.29	9.46829	9.4789	9.49193	9.47872	9.47441	9.48836	9.48219	9.48409	9.48212	9.48095	9.47142	9.47741	9.46571	9.47506	9.46715	9.45993	9.46887	9.46661	9.47521	9.48374	9.45757	9.45398	9.45085	9.45679	9.43208	9.44255	9.45884	9.44677	9.4613	9.45458	9.46694	9.45862	9.46376	9.46756	9.45748	9.47201	9.45701	9.46586	9.4847	9.48487	9.48733	9.47026	9.47569	9.47173	9.4701	9.49791
2.295	9.4733	9.4744	9.49493	9.48155	9.47006	9.4873	9.48288	9.48809	9.48972	9.47449	9.47049	9.47294	9.46817	9.47251	9.46869	9.45896	9.47301	9.46558	9.47222	9.48953	9.46251	9.45065	9.44991	9.45458	9.4341	9.44987	9.45549	9.44933	9.45602	9.45581	9.46607	9.46015	9.46737	9.46456	9.45029	9.47016	9.46418	9.46734	9.48238	9.48794	9.48697	9.46934	9.47165	9.4769	9.472	9.50219
2.3	9.47218	9.47959	9.48817	9.48233	9.47094	9.49022	9.48106	9.48833	9.4861	9.47041	9.46759	9.47651	9.47125	9.47403	9.46776	9.46283	9.47355	9.46497	9.48434	9.48822	9.4595	9.44884	9.45097	9.46006	9.43479	9.44865	9.45764	9.4514	9.46398	9.45236	9.4664	9.4579	9.4678	9.46833	9.44942	9.4713	9.4561	9.46747	9.48155	9.483	9.49265	9.47594	9.46409	9.47917	9.47327	9.5061
2.305	9.47093	9.48239	9.49101	9.48382	9.47271	9.49545	9.4827	9.48721	9.48845	9.47237	9.47003	9.47838	9.47411	9.47181	9.4689	9.46451	9.47222	9.47067	9.47686	9.48413	9.45983	9.45431	9.44552	9.46318	9.43763	9.44419	9.4564	9.44983	9.45841	9.45462	9.46978	9.46675	9.46211	9.46744	9.45439	9.47374	9.45364	9.46735	9.47789	9.48945	9.48883	9.46603	9.46938	9.473	9.47679	9.50416
2.31	9.4687	9.48565	9.50005	9.48105	9.47759	9.48755	9.48354	9.48177	9.48904	9.47495	9.47138	9.47071	9.46444	9.47518	9.46822	9.46395	9.4719	9.46623	9.47569	9.48855	9.46557	9.44724	9.4463	9.46305	9.43369	9.44826	9.45834	9.44846	9.46017	9.4563	9.46682	9.46736	9.46904	9.46249	9.45685	9.47513	9.45235	9.46974	9.48152	9.48474	9.48335	9.47165	9.47096	9.48307	9.47637	9.5008
2.315	9.47198	9.47598	9.49218	9.48601	9.47965	9.48743	9.48927	9.48519	9.48886	9.47773	9.47195	9.47508	9.46943	9.47457	9.46998	9.46795	9.47698	9.46595	9.47795	9.48598	9.45984	9.45438	9.45002	9.45828	9.43491	9.44842	9.45832	9.45013	9.45554	9.45529	9.46751	9.46344	9.46507	9.46811	9.45399	9.47027	9.45831	9.47034	9.4797	9.48642	9.48703	9.47264	9.46837	9.48063	9.47643	9.50589
2.32	9.47185	9.47971	9.49316	9.48289	9.4725	9.487	9.48999	9.48629	9.48671	9.47635	9.46995	9.47845	9.47147	9.47648	9.46941	9.46933	9.47717	9.47099	9.48067	9.48282	9.46079	9.45188	9.44967	9.46092	9.43592	9.45028	9.4615	9.46072	9.46016	9.46072	9.46537	9.46642	9.46419	9.46366	9.45191	9.4766	9.45413	9.46567	9.481	9.48599	9.49113	9.46643	9.47097	9.47597	9.47083	9.50266
2.325	9.47688	9.47835	9.49561	9.48031	9.47264	9.49218	9.47773	9.48471	9.48387	9.4767	9.47144	9.47658	9.47249	9.47648	9.47128	9.4668	9.47558	9.46757	9.4817	9.48331	9.46655	9.45167	9.45347	9.45695	9.44337	9.44896	9.45942	9.45347	9.45864	9.45975	9.46766	9.46465	9.46783	9.46684	9.4514	9.47613	9.45489	9.46745	9.47965	9.48193	9.48576	9.4688	9.47343	9.47858	9.46979	9.50836
2.33	9.47265	9.48015	9.49424	9.48243	9.47456	9.49281	9.48961	9.48653	9.49127	9.47505	9.47114	9.48232	9.47285	9.47151	9.46644	9.46481	9.47593	9.46704	9.48102	9.48298	9.46139	9.45515	9.44695	9.46368	9.43779	9.4546	9.45762	9.45301	9.45987	9.45561	9.46603	9.46112	9.46822	9.47113	9.45339	9.47738	9.46026	9.4695	9.47894	9.4855	9.491	9.47125	9.47027	9.48059	9.4704	9.50566
2.335	9.47748	9.48322	9.49233	9.4776	9.47345	9.48741	9.49179	9.48641	9.48537	9.47673	9.47787	9.48298	9.46889	9.47394	9.47097	9.46795	9.47637	9.46655	9.47475	9.48594	9.46547	9.45502	9.45031	9.46218	9.43721	9.4509	9.46401	9.44951	9.46028	9.45312	9.46748	9.46311	9.4656	9.46955	9.45421	9.47464	9.45314	9.4734	9.48583	9.48289	9.48985	9.4701	9.47336	9.47903	9.47557	9.50508
2.34	9.47454	9.48551	9.49265	9.48345	9.476	9.49153	9.48846	9.48842	9.48582	9.47303	9.4736	9.47394	9.46917	9.48154	9.4714	9.46327	9.47323	9.46484	9.47624	9.48951	9.45667	9.45459	9.44853	9.46561	9.43881	9.44471	9.46042	9.4519	9.46022	9.45842	9.46692	9.46383	9.46216	9.46519	9.45513	9.47433	9.45514	9.46798	9.48174	9.48615	9.48782	9.46835	9.47036	9.47994	9.47654	9.50324
2.345	9.47159	9.48256	9.49553	9.48481	9.47733	9.49513	9.48892	9.48681	9.48805	9.48168	9.47325	9.47709	9.47202	9.4764	9.47266	9.46337	9.47542	9.46532	9.48081	9.49081	9.46149	9.45911	9.45042	9.45826	9.43995	9.45489	9.46416	9.45121	9.4628	9.45567	9.46395	9.46819	9.46671	9.46766	9.45583	9.47673	9.46075	9.46477	9.48687	9.48621	9.49396	9.47552	9.47352	9.4805	9.47802	9.50846
2.35	9.47769	9.47829	9.50066	9.48284	9.47988	9.48662	9.49393	9.48993	9.48657	9.47416	9.47087	9.48327	9.47314	9.4699	9.47236	9.46821	9.47802	9.46623	9.47955	9.48675	9.46289	9.45096	9.44658	9.46116	9.43758	9.4489	9.45951	9.45392	9.46139	9.45659	9.46509	9.46898	9.46665	9.47363	9.4518	9.4738	9.45904	9.46816	9.48029	9.48277	9.48945	9.47077	9.47084	9.47767	9.47357	9.50788
2.355	9.47721	9.48592	9.4949	9.48719	9.47587	9.49232	9.49186	9.48656	9.48728	9.47669	9.4708	9.4818	9.47191	9.48151	9.47463	9.47091	9.47368	9.46667	9.47725	9.48667	9.46249	9.4541	9.45071	9.46014	9.43945	9.45105	9.45715	9.44872	9.46285	9.45841	9.47183	9.46191	9.46227	9.4649	9.45498	9.47666	9.45661	9.47457	9.48336	9.48689	9.48552	9.47146	9.47453	9.48372	9.47012	9.50906
2.36	9.47435	9.48247	9.49634	9.48407	9.48079	9.49494	9.49094	9.48535	9.49214	9.47855	9.46854	9.47814	9.47083	9.47521	9.46983	9.46955	9.47398	9.47177	9.48761	9.48624	9.46306	9.45534	9.45054	9.4559	9.43929	9.45268	9.46505	9.45762	9.46132	9.45815	9.46946	9.4628	9.46632	9.47495	9.45764	9.47916	9.45483	9.47223	9.48166	9.48433	9.48933	9.47134	9.47102	9.48043	9.47315	9.5073
2.365	9.47482	9.48867	9.49346	9.48212	9.47354	9.49256	9.48834	9.49409	9.48721	9.48426	9.47156	9.48074	9.47379	9.47555	9.47207	9.47068	9.47303	9.47065	9.48182	9.492	9.46413	9.45537	9.45207	9.46226	9.44572	9.44814	9.46233	9.45373	9.46416	9.46081	9.46545	9.46669	9.46953	9.47102	9.45188	9.48221	9.4607	9.46835	9.48732	9.48798	9.49352	9.47055	9.46903	9.47711	9.47669	9.511
2.37	9.47624	9.48416	9.49517	9.48233	9.47831	9.49324	9.48514	9.48775	9.48572	9.47472	9.47066	9.48187	9.47153	9.47953	9.4691	9.46864	9.47604	9.47393	9.4787	9.48763	9.46152	9.45146	9.45217	9.46187	9.44081	9.45034	9.46221	9.45578	9.45953	9.45682	9.46895	9.46497	9.46482	9.47014	9.45558	9.47571	9.45744	9.47135	9.48304	9.48602	9.49396	9.47447	9.47287	9.47848	9.47956	9.50575
2.375	9.47728	9.48584	9.49282	9.48443	9.47323	9.49501	9.49215	9.4904	9.49085	9.47684	9.46616	9.48506	9.47324	9.47576	9.47237	9.46641	9.47576	9.46913	9.47864	9.48958	9.45997	9.45669	9.45354	9.45835	9.44353	9.45508	9.46397	9.45869	9.46088	9.45897	9.472	9.46401	9.46941	9.47053	9.45153	9.476	9.45785	9.47425	9.4828	9.4917	9.48778	9.47339	9.47458	9.48158	9.47264	9.50483
2.38	9.4759	9.48847	9.49737	9.4839	9.47839	9.49169	9.49286	9.48872	9.49566	9.47358	9.48066	9.48391	9.47204	9.47434	9.4745	9.47275	9.47999	9.47026	9.4796	9.49287	9.46305	9.45031	9.45507	9.4581	9.43914	9.44558	9.46498	9.45507	9.4622	9.4568	9.47379	9.46827	9.46401	9.4706	9.45422	9.47952	9.46035	9.47381	9.48125	9.48635	9.49008	9.47081	9.47624	9.4793	9.47615	9.50924
2.385	9.47712	9.4923	9.49893	9.48627	9.47628	9.49156	9.48974	9.48164	9.48689	9.48362	9.47004	9.48118	9.47432	9.47771	9.47388	9.46642	9.4772	9.47031	9.477	9.48921	9.46416	9.4546	9.45106	9.4573	9.43898	9.45147	9.46331	9.45581	9.46011	9.45906	9.46703	9.46518	9.46819	9.46942	9.45452	9.4774	9.45559	9.4752	9.48554	9.4928	9.48765	9.47113	9.47477	9.47952	9.47903	9.51102
2.39	9.4786	9.48337	9.49492	9.48517	9.47577	9.49899	9.48588	9.48685	9.49135	9.48201	9.47293	9.47873	9.47464	9.47567	9.47176	9.46935	9.47664	9.47	9.48027	9.49307	9.46364	9.4539	9.45233	9.46481	9.43656	9.45411	9.462	9.45166	9.46048	9.46033	9.47221	9.46738	9.46887	9.4721	9.46055	9.47484	9.46184	9.47589	9.48265	9.48898	9.49187	9.47097	9.47861	9.48146	9.47033	9.51271
2.395	9.47046	9.48734	9.49569	9.48825	9.47755	9.49414	9.4852	9.48688	9.49052	9.48035	9.47511	9.47803	9.47349	9.47486	9.47598	9.46583	9.47831	9.47136	9.48595	9.48952	9.4656	9.4554	9.4506	9.46417	9.43859	9.45122	9.46229	9.45671	9.46431	9.46295	9.47125	9.46936	9.47753	9.47054	9.45845	9.47775	9.45748	9.47015	9.48602	9.48726	9.49092	9.47677	9.47342	9.48336	9.47473	9.51286
2.4	9.47602	9.4844	9.49576	9.48888	9.48186	9.49592	9.48975	9.49215	9.48664	9.47898	9.47395	9.48056	9.47612	9.47708	9.46952	9.47241	9.47907	9.47109	9.48214	9.48553	9.46418	9.4553	9.44891	9.46684	9.43465	9.45352	9.46082	9.45443	9.46304	9.45889	9.4684	9.46629	9.47142	9.47148	9.45526	9.47851	9.46105	9.47314	9.48441	9.49133	9.48916	9.477	9.47668	9.48467	9.47329	9.50355
2.405	9.48086	9.48869	9.49928	9.48778	9.47459	9.49335	9.48824	9.48925	9.48739	9.47989	9.47233	9.48223	9.47634	9.48142	9.47314	9.47545	9.47776	9.47076	9.48125	9.48975	9.45962	9.4568	9.45625	9.46528	9.44168	9.4566	9.46449	9.45359	9.46401	9.45837	9.47317	9.4668	9.47202	9.47119	9.45713	9.47657	9.45611	9.47291	9.4827	9.48687	9.49339	9.47591	9.47661	9.48158	9.47705	9.5104
2.41	9.4775	9.49048	9.49626	9.4863	9.47827	9.49244	9.49244	9.49341	9.49334	9.48005	9.4726	9.48043	9.46997	9.47779	9.47424	9.46719	9.47674	9.47582	9.48749	9.49127	9.46419	9.46171	9.44921	9.46651	9.44111	9.45138	9.46326	9.45446	9.46744	9.46034	9.47427	9.46656	9.46915	9.47	9.4529	9.47567	9.4615	9.47399	9.48813	9.48326	9.49008	9.47334	9.4719	9.48298	9.4745	9.50916
2.415	9.47585	9.4865	9.49794	9.48553	9.47801	9.50325	9.48701	9.48556	9.48985	9.48286	9.46867	9.48086	9.47687	9.47637	9.47548	9.46613	9.47635	9.47101	9.48593	9.48494	9.46982	9.45698	9.45228	9.46737	9.44288	9.45478	9.46433	9.46024	9.46351	9.46241	9.47322	9.46301	9.47155	9.46925	9.45133	9.47915	9.4629	9.4789	9.48706	9.48752	9.49178	9.47461	9.47482	9.48332	9.47418	9.50861
2.42	9.47486	9.48658	9.49625	9.48319	9.47256	9.4951	9.48965	9.49269	9.49198	9.48436	9.47484	9.47996	9.47261	9.47043	9.46913	9.46899	9.48023	9.47532	9.48497	9.48651	9.46039	9.45506	9.45009	9.46477	9.44006	9.45311	9.46553	9.45729	9.46049	9.45855	9.47158	9.47144	9.47252	9.47124	9.45521	9.48048	9.45778	9.46846	9.48429	9.48999	9.49526	9.4736	9.47206	9.47934	9.47819	9.51321
2.425	9.47596	9.4886	9.49872	9.48133	9.48344	9.49375	9.49333	9.48944	9.49271	9.47886	9.47359	9.48413	9.4806	9.47513	9.47365	9.47195	9.47952	9.47056	9.48418	9.49535	9.46568	9.45886	9.45159	9.46622	9.43824	9.4528	9.46204	9.45745	9.4598	9.46257	9.47414	9.471	9.47325	9.46792	9.45598	9.48122	9.45833	9.47717	9.48489	9.48875	9.49404	9.4725	9.47682	9.4787	9.4745	9.51196
2.43	9.47979	9.48438	9.50159	9.48144	9.47816	9.49739	9.48977	9.49526	9.48805	9.484	9.47462	9.48497	9.47532	9.47649	9.47648	9.47238	9.47906	9.47885	9.48542	9.49328	9.46141	9.45398	9.45649	9.46192	9.44074	9.45432	9.4655	9.45581	9.4656	9.45922	9.4726	9.46999	9.47748	9.47124	9.45552	9.47563	9.45953	9.47293	9.48913	9.4925	9.4937	9.47404	9.4785	9.48342	9.47314	9.51015
2.435	9.47436	9.48489	9.49755	9.48025	9.48058	9.49256	9.49062	9.49092	9.49269	9.4832	9.46832	9.48101	9.47689	9.48282	9.47762	9.46661	9.47477	9.46922	9.47834	9.49067	9.46916	9.457	9.45381	9.46402	9.44014	9.45295	9.46773	9.45904	9.4632	9.457	9.47498	9.46378	9.46979	9.47196	9.45951	9.47697	9.45862	9.47189	9.4882	9.48961	9.49609	9.47332	9.47647	9.48149	9.47625	9.51263
2.44	9.48128	9.48809	9.49158	9.48914	9.47754	9.49473	9.49073	9.49392	9.49367	9.47698	9.4804	9.48012	9.47348	9.47774	9.48088	9.46642	9.47573	9.47392	9.48523	9.49208	9.4647	9.45957	9.45479	9.46479	9.445	9.45547	9.46601	9.45391	9.46411	9.46032	9.47251	9.46659	9.47165	9.47617	9.45872	9.47705	9.46166	9.47553	9.48555	9.48774	9.49361	9.4795	9.47955	9.4762	9.47722	9.50934
2.445	9.48035	9.49204	9.49432	9.48547	9.47858	9.4941	9.49341	9.4995	9.48685	9.48263	9.47229	9.48406	9.47353	9.48182	9.47638	9.46596	9.4758	9.47485	9.48081	9.49045	9.46521	9.4603	9.45226	9.46382	9.44553	9.45866	9.46452	9.4578	9.46356	9.45981	9.47224	9.46933	9.47345	9.47232	9.45799	9.48441	9.46338	9.4729	9.48844	9.48907	9.49282	9.47786	9.48142	9.48788	9.4741	9.51102
2.45	9.48203	9.49177	9.49924	9.48707	9.48384	9.49766	9.48689	9.49153	9.48986	9.481	9.48119	9.48717	9.47621	9.47696	9.47464	9.47038	9.47997	9.47579	9.48678	9.48886	9.46924	9.46044	9.45703	9.46422	9.4457	9.45041	9.46493	9.45879	9.46493	9.45811	9.47208	9.46654	9.47468	9.47394	9.46117	9.47651	9.4658	9.4693	9.48808	9.48774	9.48927	9.47509	9.47718	9.48351	9.47696	9.51427
2.455	9.48083	9.48491	9.49614	9.48788	9.48024	9.49747	9.49638	9.49311	9.49493	9.47846	9.47373	9.48785	9.47561	9.48249	9.4761	9.47334	9.47859	9.47036	9.48126	9.49292	9.46393	9.45843	9.46086	9.46577	9.442	9.45434	9.46455	9.45543	9.46488	9.46327	9.47365	9.46607	9.47513	9.46902	9.45592	9.48042	9.46549	9.47147	9.48597	9.48683	9.49879	9.47661	9.48231	9.48496	9.48006	9.50617
2.46	9.47719	9.491	9.50366	9.48688	9.47926	9.49226	9.49486	9.49169	9.49626	9.48245	9.4789	9.48047	9.47306	9.47787	9.47793	9.47202	9.47768	9.47196	9.48763	9.49261	9.46581	9.45909	9.45296	9.45933	9.45038	9.45261	9.46528	9.46456	9.46354	9.46172	9.47009	9.47001	9.47208	9.4736	9.45905	9.48203	9.46539	9.4741	9.48798	9.49131	9.49413	9.47468	9.4773	9.4828	9.48087	9.5133
2.465	9.47779	9.48935	9.49647	9.48601	9.47605	9.49715	9.48728	9.49141	9.4901	9.48333	9.46879	9.48627	9.47994	9.48152	9.47294	9.46835	9.48093	9.47476	9.48566	9.49115	9.46435	9.45946	9.45838	9.46646	9.44045	9.45418	9.4688	9.45574	9.46648	9.46529	9.4733	9.4708	9.46813	9.47121	9.46267	9.47876	9.46357	9.47065	9.48629	9.49184	9.49445	9.47613	9.47986	9.48463	9.48009	9.51431
2.47	9.47802	9.49309	9.4972	9.4896	9.48555	9.49323	9.49027	9.49437	9.49494	9.47975	9.47739	9.48376	9.4766	9.48049	9.47601	9.47267	9.47998	9.47126	9.48615	9.492	9.46403	9.46002	9.45531	9.46847	9.44575	9.45395	9.46429	9.45791	9.46737	9.46784	9.47499	9.47135	9.46773	9.46882	9.46297	9.48758	9.46283	9.47388	9.49136	9.49219	9.49345	9.47462	9.47913	9.48402	9.47466	9.51358
2.475	9.48241	9.48743	9.50327	9.49145	9.47917	9.4989	9.48717	9.4909	9.49125	9.4787	9.47692	9.48641	9.47708	9.48093	9.47474	9.47483	9.48023	9.47945	9.48589	9.49087	9.46792	9.45898	9.4557	9.4671	9.44044	9.45985	9.46394	9.46314	9.46908	9.46596	9.47388	9.46868	9.47206	9.47138	9.46181	9.47681	9.46457	9.47634	9.48905	9.49242	9.49366	9.47342	9.48047	9.48297	9.47889	9.51263
2.48	9.4772	9.49039	9.50128	9.48863	9.4815	9.50096	9.49479	9.49673	9.49096	9.47822	9.47129	9.48216	9.48108	9.48291	9.48042	9.47221	9.48088	9.47425	9.48418	9.49349	9.46898	9.4581	9.45917	9.47128	9.44648	9.45716	9.46358	9.46169	9.46268	9.4638	9.47272	9.46798	9.47469	9.47136	9.45827	9.48087	9.46146	9.47374	9.48587	9.49151	9.49827	9.47719	9.47469	9.48252	9.47738	9.51026
2.485	9.4828	9.48741	9.49768	9.48913	9.48375	9.49758	9.49203	9.49153	9.49635	9.48316	9.47745	9.48234	9.47443	9.47859	9.47765	9.4717	9.48086	9.47741	9.48777	9.49317	9.46796	9.45821	9.457	9.46749	9.44187	9.45387	9.46857	9.46173	9.47029	9.46378	9.47698	9.47078	9.46962	9.47539	9.46501	9.47851	9.46051	9.47291	9.48567	9.4935	9.49609	9.47575	9.47939	9.48169	9.48484	9.51632
2.49	9.48259	9.48576	9.50352	9.49104	9.47992	9.49509	9.48877	9.49669	9.49174	9.4827	9.48093	9.48597	9.47871	9.48403	9.47713	9.47442	9.48205	9.47289	9.48416	9.4954	9.46839	9.46685	9.45709	9.47113	9.4373	9.45727	9.46798	9.45775	9.46199	9.46398	9.4733	9.46456	9.47421	9.46982	9.46064	9.48178	9.4618	9.47411	9.48823	9.49532	9.49438	9.47375	9.47896	9.48347	9.48096	9.51178
2.495	9.47481	9.4887	9.49882	9.49413	9.4826	9.49678	9.49734	9.49469	9.4991	9.48388	9.47566	9.4847	9.47706	9.47957	9.47914	9.47355	9.47909	9.47146	9.48692	9.49347	9.46895	9.46126	9.4597	9.46881	9.44305	9.45726	9.46486	9.45727	9.46894	9.46556	9.47585	9.47134	9.47305	9.47033	9.45744	9.48136	9.46929	9.47251	9.48871	9.49168	9.49529	9.47595	9.48101	9.48557	9.47581	9.51138
2.5	9.47816	9.49145	9.49825	9.48659	9.48247	9.50017	9.49258	9.49638	9.49373	9.48137	9.47706	9.48385	9.47375	9.48041	9.47705	9.47109	9.48103	9.4757	9.48156	9.49238	9.46856	9.45979	9.46307	9.46661	9.44182	9.45629	9.46811	9.46296	9.47089	9.46684	9.47591	9.46854	9.47961	9.47528	9.45881	9.48388	9.46614	9.48007	9.48879	9.48926	9.50074	9.47949	9.47982	9.48344	9.47652	9.5177
2.505	9.48096	9.48884	9.49799	9.48814	9.47622	9.50161	9.49519	9.49476	9.49339	9.48612	9.4807	9.48908	9.48465	9.47899	9.47756	9.47312	9.47642	9.4781	9.48829	9.4942	9.46067	9.45945	9.45787	9.46723	9.44513	9.45471	9.46627	9.45631	9.46989	9.47019	9.47266	9.47692	9.47324	9.47468	9.4591	9.48173	9.46058	9.47999	9.48879	9.48481	9.49922	9.47745	9.47721	9.48545	9.47595	9.51101
2.51	9.48392	9.48823	9.49996	9.48976	9.48373	9.50414	9.49137	9.49888	9.49068	9.48779	9.47542	9.48552	9.47666	9.48414	9.47721	9.47049	9.4792	9.47175	9.48582	9.49532	9.47266	9.46112	9.45941	9.46826	9.44689	9.45637	9.46605	9.4611	9.47078	9.46502	9.47466	9.47197	9.47433	9.47917	9.46389	9.48341	9.46831	9.47415	9.4881	9.49789	9.49803	9.48137	9.48095	9.48828	9.47908	9.51735
2.515	9.4764	9.49294	9.50465	9.48904	9.47886	9.49447	9.49559	9.49135	9.49903	9.48207	9.47817	9.48919	9.47607	9.48291	9.47698	9.47552	9.48117	9.4769	9.48706	9.49512	9.4688	9.46247	9.45988	9.46781	9.44762	9.45842	9.4642	9.46611	9.46323	9.46311	9.48092	9.46977	9.47581	9.47785	9.45551	9.48434	9.47177	9.47651	9.4922	9.49072	9.49822	9.47614	9.48464	9.48332	9.48707	9.50851
2.52	9.48022	9.48833	9.49858	9.48766	9.48977	9.49876	9.49421	9.49665	9.49816	9.48287	9.47884	9.48033	9.47691	9.47969	9.4806	9.47728	9.47673	9.47468	9.49109	9.49031	9.47166	9.46471	9.45726	9.47331	9.44809	9.45853	9.46903	9.46018	9.47132	9.46373	9.47784	9.46844	9.47341	9.47258	9.45887	9.48309	9.46	9.47979	9.48924	9.4954	9.50106	9.47482	9.47863	9.48632	9.47995	9.51194
2.525	9.48332	9.49301	9.49951	9.4917	9.48094	9.50138	9.49477	9.49584	9.49262	9.48359	9.48005	9.48869	9.47362	9.48109	9.47842	9.47228	9.48161	9.47366	9.48589	9.49142	9.47182	9.46245	9.45897	9.46891	9.44378	9.45836	9.46629	9.46078	9.4654	9.46483	9.47505	9.47097	9.47181	9.47432	9.4605	9.48315	9.46447	9.47873	9.48656	9.49517	9.49719	9.48133	9.47483	9.48655	9.48377	9.51223
2.53	9.48572	9.49133	9.50154	9.4909	9.47825	9.50054	9.49697	9.49463	9.49312	9.48514	9.47855	9.48569	9.47886	9.47743	9.47518	9.47775	9.48836	9.47921	9.48797	9.49692	9.47005	9.46132	9.45676	9.46612	9.44429	9.46105	9.4688	9.45903	9.46708	9.45832	9.47789	9.47657	9.48032	9.47475	9.46376	9.47911	9.46753	9.47998	9.49073	9.49446	9.498	9.47223	9.47969	9.49099	9.48102	9.5153
2.535	9.48319	9.48958	9.50887	9.4931	9.48201	9.50014	9.4977	9.49848	9.49431	9.4834	9.47972	9.48675	9.48526	9.47971	9.4803	9.47847	9.48151	9.47502	9.48833	9.49267	9.47263	9.46358	9.46226	9.47042	9.44717	9.4622	9.46671	9.45729	9.46187	9.46105	9.48078	9.47059	9.47184	9.47415	9.46275	9.48726	9.46438	9.47911	9.49208	9.49716	9.49919	9.48071	9.48134	9.49128	9.47988	9.51819
2.54	9.4802	9.48735	9.50217	9.492	9.48781	9.50167	9.49462	9.49727	9.49322	9.48456	9.4785	9.48584	9.47819	9.48337	9.47982	9.47418	9.47894	9.47748	9.48849	9.49765	9.47263	9.46431	9.45835	9.4712	9.44945	9.46118	9.47145	9.45859	9.46757	9.4644	9.47638	9.47244	9.48127	9.47382	9.45832	9.49069	9.47093	9.47945	9.49197	9.49334	9.50076	9.48019	9.47812	9.48745	9.48066	9.51596
2.545	9.47826	9.49104	9.50416	9.49191	9.48193	9.49555	9.49373	9.49479	9.49766	9.4848	9.48537	9.49365	9.48022	9.48224	9.48021	9.47735	9.48256	9.47523	9.48457	9.49489	9.47488	9.46055	9.46192	9.46828	9.44383	9.45924	9.47178	9.46176	9.46939	9.46896	9.47702	9.4725	9.47836	9.47568	9.46	9.48554	9.46667	9.47881	9.48735	9.49366	9.4979	9.47954	9.4811	9.49073	9.48412	9.51099
2.55	9.48292	9.49261	9.49974	9.49474	9.48784	9.4998	9.49449	9.49272	9.49501	9.48534	9.47701	9.48615	9.48027	9.48029	9.47771	9.47207	9.48723	9.47864	9.48897	9.49999	9.47061	9.46267	9.46412	9.4679	9.44303	9.45702	9.46796	9.46025	9.46852	9.46958	9.48185	9.47397	9.47796	9.47549	9.46216	9.48675	9.47166	9.48275	9.49082	9.49539	9.50114	9.48026	9.48337	9.48728	9.48368	9.51468
2.555	9.48298	9.49234	9.50508	9.49273	9.48895	9.50129	9.49785	9.50033	9.49121	9.48266	9.48031	9.49098	9.47653	9.48464	9.47697	9.4774	9.48098	9.4738	9.48298	9.49185	9.46965	9.45855	9.45552	9.47192	9.45338	9.45861	9.46947	9.46226	9.47365	9.46281	9.47632	9.47055	9.4756	9.46982	9.46219	9.47959	9.46382	9.4817	9.49408	9.49653	9.49919	9.48195	9.48158	9.48664	9.4864	9.5173
2.56	9.48248	9.49723	9.50481	9.48987	9.48776	9.50051	9.49956	9.50049	9.49481	9.48479	9.48158	9.48433	9.48078	9.48387	9.48418	9.47579	9.48264	9.48183	9.48679	9.49366	9.47668	9.45996	9.45982	9.46587	9.44492	9.45309	9.46909	9.46798	9.46741	9.46241	9.47973	9.46969	9.48079	9.47627	9.46242	9.48098	9.46489	9.4781	9.49252	9.49517	9.4985	9.48032	9.48438	9.48768	9.47871	9.51487
2.565	9.47635	9.49121	9.50498	9.49316	9.48557	9.50165	9.50064	9.4986	9.49792	9.48371	9.48498	9.4894	9.48296	9.48399	9.48606	9.4762	9.4828	9.47472	9.48841	9.49991	9.47168	9.46361	9.46186	9.47233	9.45014	9.46808	9.46589	9.46227	9.47208	9.47267	9.48055	9.47039	9.4774	9.47562	9.46689	9.48719	9.464	9.47891	9.49796	9.50159	9.5074	9.48116	9.48201	9.48983	9.48372	9.51367
2.57	9.48702	9.48929	9.50395	9.4876	9.48246	9.49824	9.49305	9.50083	9.49479	9.49171	9.48296	9.49359	9.48407	9.48446	9.4815	9.47504	9.48365	9.48178	9.48772	9.49345	9.47481	9.46609	9.46067	9.47293	9.44891	9.45771	9.47327	9.45695	9.46989	9.46564	9.47653	9.4751	9.47963	9.47874	9.46547	9.48502	9.47049	9.47334	9.49385	9.48852	9.50134	9.48155	9.47924	9.48648	9.48353	9.51339
2.575	9.48088	9.50015	9.50382	9.49245	9.48847	9.50154	9.49686	9.49773	9.49824	9.48867	9.48248	9.49277	9.47985	9.4851	9.48289	9.47381	9.48582	9.47758	9.48712	9.49349	9.47314	9.46161	9.45735	9.46991	9.45022	9.45998	9.47089	9.4661	9.46931	9.46905	9.47602	9.47488	9.47928	9.48211	9.46329	9.48491	9.46662	9.4772	9.49468	9.49872	9.50054	9.48158	9.48533	9.49055	9.48233	9.51476
2.58	9.49156	9.49631	9.50669	9.49607	9.48376	9.49854	9.49233	9.49679	9.49781	9.48945	9.48273	9.48931	9.48232	9.47901	9.48123	9.47792	9.48525	9.47958	9.4889	9.49312	9.47472	9.46424	9.45863	9.47295	9.45144	9.45975	9.46799	9.46407	9.46904	9.46444	9.48173	9.47292	9.47949	9.4738	9.46338	9.48471	9.46699	9.47739	9.49264	9.49839	9.49996	9.48243	9.48857	9.48942	9.48671	9.51995
2.585	9.47974	9.49589	9.50983	9.49131	9.48787	9.50627	9.49826	9.50338	9.49934	9.48597	9.48035	9.48847	9.48351	9.48714	9.48347	9.47801	9.48438	9.47827	9.48814	9.49962	9.46807	9.46331	9.46122	9.4704	9.45106	9.45871	9.47213	9.46282	9.46745	9.4675	9.4834	9.46929	9.47955	9.47556	9.46666	9.48801	9.47073	9.48279	9.48846	9.49317	9.49905	9.48554	9.48601	9.48943	9.47991	9.51456
2.59	9.48561	9.49029	9.5016	9.49117	9.48781	9.50865	9.49099	9.49655	9.49934	9.48855	9.48451	9.4931	9.47897	9.48405	9.48616	9.48022	9.48346	9.48048	9.48872	9.49788	9.47337	9.4651	9.45991	9.4719	9.44937	9.46439	9.47247	9.46353	9.47284	9.4673	9.4784	9.47658	9.47953	9.47439	9.46208	9.48469	9.46583	9.47536	9.48625	9.49277	9.50361	9.47983	9.48493	9.4879	9.48621	9.51824
2.595	9.48652	9.49346	9.50563	9.49794	9.48391	9.5071	9.50131	9.49977	9.49997	9.48483	9.4827	9.48997	9.47992	9.48642	9.47889	9.47846	9.48858	9.4761	9.49087	9.49673	9.47202	9.46612	9.46054	9.47015	9.44765	9.45907	9.46788	9.46402	9.46988	9.4681	9.48336	9.47691	9.47764	9.47692	9.46078	9.48544	9.47119	9.48167	9.4976	9.49967	9.50141	9.48552	9.48347	9.49425	9.47981	9.51596
2.6	9.48655	9.49428	9.50736	9.49287	9.48729	9.50711	9.49607	9.5016	9.50098	9.48323	9.48249	9.4907	9.48519	9.48454	9.47879	9.47851	9.48662	9.4735	9.49129	9.49526	9.46933	9.46395	9.46489	9.47086	9.4528	9.45678	9.47342	9.46317	9.47418	9.46788	9.48177	9.47075	9.47556	9.48052	9.46498	9.48316	9.47353	9.4821	9.49196	9.50017	9.49775	9.48388	9.48736	9.49798	9.48997	9.51555
2.605	9.48723	9.48962	9.5076	9.48979	9.48615	9.50412	9.50097	9.5005	9.49556	9.48224	9.47746	9.49058	9.47785	9.48465	9.48092	9.47816	9.48108	9.48199	9.48535	9.49551	9.4733	9.46758	9.45662	9.47341	9.44956	9.46251	9.47518	9.46357	9.47404	9.46615	9.48016	9.47384	9.47759	9.48089	9.46011	9.48758	9.46881	9.48323	9.49345	9.49738	9.50312	9.48648	9.48859	9.49338	9.48545	9.50963
2.61	9.48922	9.49716	9.5043	9.49716	9.48454	9.50359	9.50289	9.49948	9.49808	9.48784	9.47729	9.49701	9.48242	9.48556	9.48765	9.47461	9.48469	9.47869	9.48868	9.49849	9.47465	9.46419	9.4624	9.47301	9.45003	9.46177	9.47139	9.46471	9.47405	9.46274	9.47683	9.47687	9.47928	9.48006	9.46768	9.48559	9.46685	9.48186	9.49332	9.49738	9.50422	9.48617	9.48283	9.48335	9.48639	9.51385
2.615	9.48623	9.49934	9.49837	9.49478	9.48967	9.50273	9.49837	9.49509	9.501	9.4933	9.48403	9.49084	9.48218	9.4849	9.48201	9.47826	9.47971	9.47621	9.48886	9.50012	9.47322	9.46182	9.4629	9.47595	9.45506	9.46412	9.47138	9.46958	9.46867	9.46719	9.48309	9.47726	9.47962	9.48258	9.46155	9.48858	9.4684	9.48106	9.48766	9.50131	9.50026	9.48588	9.48963	9.49114	9.48284	9.51975
2.62	9.48919	9.49645	9.51032	9.49516	9.48811	9.50471	9.49512	9.50233	9.49814	9.48393	9.47912	9.49202	9.48805	9.48356	9.48527	9.47574	9.4844	9.48269	9.49271	9.50067	9.47397	9.46666	9.4649	9.4774	9.45378	9.46118	9.47385	9.46262	9.47132	9.46383	9.48112	9.47224	9.48029	9.48099	9.46848	9.48607	9.46741	9.4828	9.4969	9.49399	9.50113	9.48414	9.48547	9.49279	9.48225	9.51761
2.625	9.48299	9.49561	9.50857	9.48615	9.48618	9.50444	9.49818	9.49536	9.49765	9.49173	9.48153	9.49527	9.48561	9.48257	9.48439	9.47431	9.49188	9.48287	9.49069	9.49428	9.47728	9.46979	9.46534	9.47496	9.44818	9.46157	9.47549	9.46503	9.46876	9.46717	9.48329	9.47786	9.47844	9.47869	9.46651	9.4866	9.47016	9.48201	9.49768	9.50164	9.49846	9.48419	9.48812	9.48758	9.4868	9.51577
2.63	9.48789	9.49553	9.50658	9.49788	9.48471	9.50429	9.50047	9.49619	9.50156	9.48326	9.47848	9.49866	9.49083	9.48259	9.48487	9.48039	9.49253	9.48184	9.49238	9.49896	9.47044	9.46525	9.46015	9.47475	9.45398	9.46555	9.47059	9.4669	9.47055	9.47475	9.47934	9.47584	9.48217	9.47901	9.46535	9.48922	9.46733	9.4797	9.49658	9.49568	9.49958	9.48141	9.4882	9.49012	9.4876	9.51854
2.635	9.48665	9.4967	9.5033	9.49642	9.48414	9.50768	9.49726	9.49774	9.50058	9.49123	9.48429	9.49181	9.48624	9.48351	9.48378	9.47905	9.48714	9.48342	9.49756	9.49689	9.47071	9.46566	9.46341	9.47147	9.45411	9.46678	9.46983	9.46623	9.4721	9.47205	9.48023	9.47396	9.47803	9.4795	9.46365	9.48748	9.4701	9.48047	9.49655	9.49915	9.50851	9.48162	9.48444	9.48667	9.48776	9.51209
2.64	9.48722	9.49761	9.51018	9.4932	9.48616	9.50784	9.49873	9.50456	9.49726	9.48949	9.48608	9.49068	9.48252	9.48492	9.4793	9.47791	9.4877	9.48619	9.48993	9.49956	9.47526	9.46799	9.46622	9.47561	9.45047	9.46318	9.4745	9.46675	9.47157	9.46757	9.4839	9.47537	9.48209	9.48186	9.46661	9.48539	9.46548	9.47718	9.49108	9.49909	9.50375	9.48043	9.48405	9.49583	9.4839	9.51661
2.645	9.48372	9.49676	9.50584	9.49372	9.49291	9.50891	9.50019	9.50064	9.49793	9.48508	9.48566	9.49342	9.48116	9.48966	9.48211	9.47712	9.48923	9.48335	9.49018	9.49755	9.47496	9.47033	9.46649	9.47442	9.44856	9.46646	9.47384	9.4704	9.47369	9.47336	9.48172	9.47786	9.48219	9.47899	9.46562	9.49041	9.46526	9.4752	9.49592	9.50567	9.50299	9.48643	9.48921	9.49146	9.48275	9.52116
2.65	9.48647	9.4958	9.51225	9.49423	9.49607	9.5025	9.50019	9.50042	9.4995	9.48727	9.48565	9.48932	9.49131	9.48778	9.48651	9.47783	9.49109	9.48335	9.48975	9.5013	9.47864	9.46551	9.46301	9.47578	9.44984	9.46298	9.47355	9.46888	9.47732	9.46793	9.48126	9.47913	9.48029	9.48279	9.46362	9.48942	9.47065	9.48073	9.49076	9.49853	9.50468	9.48783	9.48649	9.49021	9.48889	9.51534
2.655	9.48572	9.49559	9.51188	9.50028	9.49319	9.50428	9.49748	9.5005	9.50044	9.48542	9.48353	9.49427	9.48363	9.48954	9.48296	9.48094	9.48752	9.47988	9.49331	9.50077	9.47464	9.46723	9.46559	9.47754	9.45584	9.46638	9.47236	9.4674	9.47588	9.46992	9.47937	9.48109	9.48118	9.47758	9.46519	9.486	9.47125	9.47865	9.49609	9.49629	9.50592	9.48468	9.48653	9.49124	9.4875	9.51891
2.66	9.48858	9.49511	9.50526	9.49849	9.49019	9.50573	9.49833	9.50104	9.50616	9.48741	9.48488	9.49211	9.48703	9.4868	9.4816	9.47949	9.48458	9.47731	9.49414	9.50208	9.47782	9.46774	9.46274	9.47518	9.44985	9.46648	9.47455	9.46359	9.46834	9.46978	9.48014	9.4741	9.47799	9.47743	9.4676	9.49166	9.46632	9.47946	9.50374	9.49399	9.50512	9.48442	9.48553	9.494	9.4865	9.51962
2.665	9.48746	9.49816	9.5128	9.49794	9.4887	9.50477	9.50395	9.50155	9.50023	9.4931	9.48467	9.49485	9.48759	9.48682	9.4851	9.47861	9.4897	9.4823	9.48908	9.5002	9.47295	9.4677	9.46047	9.47099	9.45369	9.46165	9.47211	9.47268	9.47246	9.4718	9.48426	9.47671	9.48117	9.47901	9.47154	9.49152	9.47052	9.48103	9.49387	9.49792	9.50637	9.48292	9.48531	9.48579	9.48448	9.52084
2.67	9.48276	9.49593	9.50588	9.49375	9.49037	9.50482	9.50245	9.50261	9.50288	9.48976	9.48478	9.50102	9.48606	9.48781	9.48591	9.48387	9.4828	9.48259	9.49467	9.50008	9.47591	9.46581	9.46911	9.47626	9.45311	9.46319	9.47643	9.46774	9.47065	9.4719	9.48399	9.47755	9.48083	9.48211	9.46903	9.48882	9.4754	9.48616	9.49891	9.49841	9.50241	9.48357	9.48535	9.48927	9.48765	9.52157
2.675	9.48646	9.50467	9.50974	9.49388	9.49266	9.50536	9.49998	9.49713	9.50453	9.48924	9.49002	9.4937	9.48522	9.48617	9.48649	9.4754	9.48594	9.48467	9.49104	9.50407	9.48142	9.46799	9.46363	9.47268	9.45205	9.4601	9.47942	9.46579	9.47258	9.47373	9.48254	9.47698	9.48361	9.47958	9.46961	9.49224	9.46821	9.48417	9.49738	9.49556	9.5051	9.48737	9.48298	9.4958	9.4912	9.51646
2.68	9.49125	9.4983	9.5054	9.49869	9.49239	9.50584	9.50018	9.50552	9.49978	9.48718	9.48245	9.48934	9.48326	9.48802	9.48829	9.48089	9.48664	9.48247	9.49275	9.50063	9.4765	9.46711	9.46713	9.47587	9.45486	9.46062	9.46954	9.46411	9.47586	9.47313	9.48381	9.47983	9.48369	9.48209	9.46948	9.49407	9.46587	9.47997	9.4952	9.49668	9.50474	9.48097	9.48651	9.49498	9.49475	9.51868
2.685	9.48682	9.49888	9.50897	9.50063	9.4856	9.505	9.50293	9.5061	9.50371	9.48743	9.48535	9.48861	9.48626	9.49123	9.48706	9.48057	9.48503	9.48556	9.49543	9.50024	9.47289	9.46762	9.46287	9.47571	9.45003	9.46696	9.47883	9.47045	9.47951	9.47523	9.48588	9.47801	9.48179	9.48232	9.47187	9.49386	9.47256	9.48438	9.49704	9.49829	9.50167	9.48518	9.48747	9.49799	9.49214	9.52195
2.69	9.48559	9.49956	9.51095	9.49488	9.48851	9.50802	9.49826	9.49891	9.50275	9.48986	9.49073	9.48994	9.48475	9.4911	9.48491	9.48257	9.49072	9.48459	9.4905	9.49825	9.4766	9.46822	9.46071	9.47062	9.44824	9.46556	9.47426	9.47016	9.4711	9.47458	9.48408	9.47839	9.48471	9.47755	9.46852	9.49059	9.474	9.47997	9.49907	9.49904	9.50597	9.48675	9.48948	9.49154	9.48945	9.51929
2.695	9.48835	9.49921	9.50708	9.49454	9.49102	9.50322	9.50147	9.50498	9.50159	9.48821	9.49095	9.49294	9.487	9.48739	9.48831	9.47674	9.48324	9.48105	9.49351	9.50233	9.47695	9.47052	9.4607	9.48037	9.45168	9.46364	9.47913	9.46918	9.47655	9.47366	9.48181	9.48126	9.4802	9.48668	9.46297	9.49343	9.46847	9.48167	9.49395	9.50499	9.50366	9.48379	9.48575	9.49526	9.48268	9.52028
2.7	9.49406	9.49969	9.50872	9.50185	9.48654	9.50587	9.50346	9.49958	9.5097	9.48718	9.48225	9.49305	9.49021	9.48558	9.48945	9.48554	9.48755	9.48316	9.49693	9.496	9.48048	9.47163	9.46301	9.4779	9.45158	9.46514	9.47741	9.46955	9.47765	9.46901	9.48309	9.47957	9.47961	9.47886	9.47397	9.49053	9.47391	9.48703	9.49501	9.49603	9.50913	9.48954	9.48899	9.4946	9.48716	9.52055
2.705	9.49085	9.49991	9.51101	9.50193	9.49577	9.50667	9.49866	9.50063	9.50097	9.49371	9.48908	9.49572	9.48879	9.49203	9.48809	9.48285	9.49254	9.48211	9.4953	9.49991	9.47651	9.46699	9.46953	9.47269	9.46092	9.46571	9.47738	9.47337	9.47471	9.47114	9.48174	9.48559	9.48056	9.4863	9.47212	9.49201	9.47039	9.48207	9.49953	9.50249	9.50305	9.48794	9.48762	9.50028	9.49303	9.51904
2.71	9.48549	9.49677	9.5114	9.50053	9.49407	9.5115	9.50146	9.5033	9.50556	9.49172	9.48528	9.49269	9.48514	9.49472	9.48314	9.48221	9.48549	9.48415	9.49502	9.50543	9.47249	9.47065	9.46725	9.48089	9.45693	9.46856	9.47937	9.4657	9.48215	9.47189	9.48409	9.47856	9.47865	9.48302	9.47021	9.49357	9.47171	9.48774	9.50179	9.50533	9.50768	9.48813	9.48815	9.49663	9.48636	9.51908
2.715	9.49013	9.50257	9.51144	9.4984	9.49091	9.5059	9.50077	9.50863	9.50537	9.49238	9.48655	9.49698	9.48552	9.49049	9.4848	9.48495	9.49232	9.48453	9.49808	9.50068	9.47672	9.47049	9.46321	9.48241	9.44798	9.46644	9.47821	9.4667	9.48028	9.47268	9.48143	9.47782	9.48428	9.48557	9.46279	9.48951	9.46992	9.48713	9.49847	9.50214	9.50641	9.47912	9.4918	9.49556	9.48862	9.51955
2.72	9.48682	9.49786	9.50789	9.50046	9.48657	9.50282	9.49678	9.50084	9.50571	9.49052	9.48746	9.49354	9.48768	9.4886	9.48553	9.48111	9.49023	9.48805	9.49448	9.4995	9.47347	9.46887	9.47058	9.47337	9.45465	9.46551	9.47443	9.47025	9.47472	9.46741	9.48504	9.48213	9.48233	9.48102	9.47096	9.49322	9.47128	9.48457	9.50317	9.49815	9.5065	9.48783	9.48904	9.49322	9.48566	9.52464
2.725	9.49195	9.49784	9.51112	9.50142	9.4882	9.51026	9.50702	9.50039	9.50497	9.49356	9.48318	9.49144	9.48313	9.49021	9.48884	9.48096	9.49027	9.48617	9.49489	9.50156	9.47317	9.47195	9.46794	9.47539	9.45153	9.46332	9.48048	9.46891	9.47984	9.47341	9.48382	9.48405	9.48287	9.48416	9.46809	9.49266	9.47198	9.48461	9.49563	9.50191	9.51249	9.48815	9.48973	9.49685	9.49351	9.52625
2.73	9.48755	9.49548	9.50965	9.4991	9.4954	9.51048	9.5023	9.50159	9.50429	9.4907	9.48586	9.49372	9.48866	9.4936	9.4888	9.48386	9.49394	9.48836	9.49741	9.5035	9.4781	9.46773	9.46594	9.47459	9.46	9.46202	9.47782	9.46496	9.48039	9.47639	9.48179	9.47744	9.48065	9.4826	9.47307	9.48877	9.47455	9.48666	9.49488	9.50368	9.50604	9.48983	9.49197	9.49603	9.49314	9.5241
2.735	9.49106	9.50218	9.51525	9.49851	9.49303	9.5101	9.50411	9.50707	9.50198	9.49451	9.48817	9.50012	9.48519	9.49239	9.48764	9.47926	9.48852	9.48396	9.49516	9.50426	9.47723	9.46714	9.47039	9.47417	9.45479	9.46706	9.47941	9.47267	9.47867	9.47282	9.48243	9.48053	9.48381	9.48644	9.47107	9.49837	9.47161	9.48629	9.50151	9.5014	9.50338	9.48607	9.48813	9.48985	9.49147	9.51576
2.74	9.49229	9.50376	9.5101	9.50287	9.49147	9.51069	9.50804	9.50767	9.50657	9.48811	9.48927	9.49846	9.48852	9.49737	9.49006	9.48518	9.49249	9.48176	9.49665	9.50501	9.48156	9.47003	9.46395	9.47999	9.4574	9.4649	9.47978	9.47155	9.48111	9.47585	9.48914	9.4855	9.48585	9.48317	9.47281	9.49501	9.46993	9.49014	9.49805	9.50038	9.50567	9.48615	9.49145	9.49706	9.49	9.52382
2.745	9.49125	9.50158	9.51321	9.50145	9.49355	9.51025	9.5035	9.50255	9.50722	9.49615	9.48478	9.49626	9.48963	9.49519	9.49002	9.47972	9.48554	9.48356	9.49666	9.49992	9.47657	9.47173	9.46377	9.47706	9.45339	9.47033	9.47327	9.46511	9.47909	9.47526	9.48268	9.48046	9.49141	9.48572	9.47293	9.49284	9.47888	9.48807	9.50101	9.50443	9.51088	9.48499	9.4915	9.49152	9.48959	9.52025
2.75	9.48924	9.50216	9.51426	9.49547	9.49627	9.50685	9.50346	9.50639	9.50191	9.49559	9.48947	9.49538	9.48843	9.49423	9.48703	9.4861	9.49408	9.49123	9.49852	9.50333	9.47691	9.47065	9.473	9.47517	9.45346	9.46813	9.48098	9.46832	9.47734	9.4724	9.48903	9.48256	9.48524	9.48576	9.47694	9.49004	9.47132	9.48706	9.5003	9.50334	9.50483	9.48245	9.49352	9.49071	9.49203	9.52694
2.755	9.48665	9.50423	9.51306	9.4975	9.49425	9.5083	9.50583	9.50778	9.50106	9.4878	9.48733	9.49855	9.49189	9.49267	9.49312	9.48727	9.49325	9.49024	9.49849	9.50594	9.47591	9.46727	9.46212	9.47728	9.45964	9.46684	9.4724	9.47058	9.47755	9.47206	9.48823	9.48107	9.48493	9.49069	9.47624	9.49256	9.47894	9.48596	9.49935	9.49965	9.50726	9.49082	9.49403	9.49465	9.48889	9.52287
2.76	9.49197	9.50204	9.51782	9.50101	9.49661	9.50961	9.50093	9.50476	9.50511	9.49182	9.48999	9.49797	9.49142	9.49284	9.49228	9.48669	9.49003	9.48735	9.49822	9.50344	9.48395	9.4755	9.47333	9.48008	9.45475	9.46378	9.47426	9.47569	9.47616	9.48028	9.4869	9.47934	9.48564	9.48741	9.47457	9.48899	9.47426	9.48436	9.50369	9.50195	9.50898	9.48787	9.49058	9.4934	9.49194	9.52053
2.765	9.49011	9.50265	9.50935	9.49915	9.49271	9.50795	9.50679	9.50323	9.50753	9.49619	9.4894	9.49594	9.48936	9.49588	9.48761	9.48396	9.49345	9.48681	9.49889	9.50235	9.48222	9.46953	9.47352	9.48151	9.45646	9.46852	9.47854	9.46977	9.47631	9.47867	9.48218	9.47807	9.48266	9.48643	9.46617	9.4876	9.48117	9.48398	9.50026	9.50421	9.50798	9.48992	9.49512	9.49545	9.49361	9.51913
2.77	9.48875	9.50246	9.51398	9.50673	9.49446	9.50918	9.50234	9.50169	9.51025	9.4982	9.48825	9.49531	9.48841	9.48803	9.48477	9.48542	9.4912	9.48646	9.49456	9.50675	9.48013	9.47218	9.46577	9.47897	9.45662	9.46787	9.47765	9.47129	9.48001	9.47477	9.48645	9.48092	9.48379	9.48539	9.47206	9.49199	9.47902	9.48785	9.5034	9.50188	9.51487	9.49483	9.49079	9.49377	9.49107	9.52968
2.775	9.48993	9.50254	9.51527	9.50488	9.49482	9.50675	9.50628	9.50815	9.50578	9.49823	9.48575	9.4966	9.4886	9.49226	9.49392	9.48318	9.49123	9.48658	9.49821	9.50553	9.47547	9.47479	9.46992	9.47672	9.45959	9.4664	9.48007	9.47074	9.47952	9.47781	9.48669	9.47984	9.48831	9.48462	9.47415	9.49023	9.47474	9.48813	9.50799	9.50393	9.51157	9.48648	9.49108	9.49275	9.49329	9.52599
2.78	9.4906	9.50332	9.50973	9.50362	9.49617	9.50936	9.50686	9.50545	9.50494	9.4956	9.4899	9.50738	9.49066	9.49382	9.48974	9.4823	9.49492	9.4878	9.49834	9.50478	9.4708	9.47065	9.468	9.48588	9.45398	9.46383	9.4787	9.46972	9.48181	9.4756	9.48998	9.48738	9.48132	9.48774	9.47103	9.4957	9.47551	9.49326	9.50347	9.50503	9.50977	9.49047	9.49445	9.49393	9.49242	9.52598
2.785	9.49095	9.50168	9.51136	9.50038	9.49279	9.50893	9.50694	9.5084	9.50275	9.49963	9.48838	9.49932	9.48592	9.49426	9.49286	9.48673	9.49158	9.48805	9.50178	9.51161	9.47899	9.47205	9.46599	9.48373	9.45438	9.46823	9.47518	9.47422	9.47897	9.47574	9.48494	9.4822	9.48362	9.48449	9.47335	9.49413	9.48005	9.48973	9.50382	9.50499	9.50983	9.48974	9.49178	9.49286	9.49287	9.5253
2.79	9.48892	9.50537	9.51517	9.5035	9.49385	9.51221	9.50576	9.50774	9.50891	9.49498	9.48855	9.49819	9.48594	9.49287	9.49131	9.48764	9.49197	9.49008	9.49125	9.50869	9.48123	9.47086	9.46822	9.47938	9.45238	9.47246	9.4744	9.47257	9.48272	9.47585	9.49089	9.48233	9.48335	9.49035	9.47247	9.49511	9.4774	9.49001	9.50039	9.50453	9.51152	9.49639	9.49333	9.49985	9.49046	9.52636
2.795	9.49642	9.50329	9.51201	9.50322	9.49341	9.50782	9.50396	9.50629	9.51001	9.49498	9.49148	9.49634	9.48657	9.49476	9.48728	9.48964	9.49418	9.493	9.49701	9.50595	9.48088	9.4761	9.46795	9.48088	9.4607	9.46612	9.4767	9.47429	9.47492	9.47441	9.48965	9.4793	9.48866	9.48703	9.47265	9.49475	9.4776	9.48895	9.50219	9.50353	9.51015	9.49111	9.49326	9.49771	9.49242	9.5241
2.8	9.49531	9.50158	9.51895	9.49993	9.50096	9.50691	9.50319	9.50236	9.50787	9.49807	9.49389	9.49678	9.48552	9.49351	9.49121	9.48012	9.49873	9.48417	9.50002	9.50366	9.47964	9.47648	9.46838	9.48499	9.45766	9.46857	9.48438	9.47162	9.47951	9.47381	9.49042	9.47997	9.48304	9.48534	9.47489	9.49779	9.47552	9.48982	9.50117	9.50292	9.51141	9.49062	9.49496	9.49809	9.49209	9.526
2.805	9.49417	9.50234	9.51445	9.50281	9.49581	9.51335	9.50851	9.50757	9.50803	9.49899	9.48397	9.50014	9.49609	9.49386	9.49399	9.48651	9.49489	9.48986	9.50299	9.5058	9.48087	9.47273	9.47012	9.47879	9.45938	9.46365	9.4804	9.47675	9.47697	9.47969	9.48545	9.4843	9.48571	9.48715	9.47162	9.49698	9.47527	9.49003	9.50311	9.50515	9.50796	9.49229	9.49259	9.4973	9.49128	9.52111
2.81	9.4952	9.49967	9.50617	9.50333	9.49629	9.51051	9.50531	9.50595	9.50194	9.49773	9.49195	9.49893	9.49053	9.49903	9.48809	9.4824	9.49299	9.4868	9.50134	9.50318	9.4783	9.47369	9.46405	9.47833	9.46039	9.46822	9.48217	9.47293	9.48178	9.47829	9.48414	9.48354	9.48552	9.48659	9.47184	9.49768	9.47691	9.48922	9.50465	9.50386	9.50632	9.49222	9.49396	9.49408	9.49145	9.52107
2.815	9.49553	9.50608	9.50981	9.50041	9.49471	9.51088	9.50594	9.50524	9.50781	9.49176	9.49057	9.50315	9.49004	9.49376	9.49695	9.48612	9.49277	9.48788	9.50016	9.51023	9.48188	9.47378	9.46795	9.47916	9.45745	9.46813	9.48044	9.47755	9.48209	9.47999	9.49054	9.48369	9.48596	9.48877	9.48188	9.4978	9.4755	9.4957	9.50429	9.50754	9.51262	9.49724	9.49209	9.49653	9.4933	9.51957
2.82	9.49226	9.50881	9.51332	9.5021	9.49555	9.51039	9.50506	9.50543	9.50737	9.49293	9.49186	9.50153	9.49315	9.49512	9.49449	9.49003	9.49334	9.49335	9.4954	9.50907	9.47936	9.47129	9.47293	9.48478	9.45684	9.47142	9.48119	9.47168	9.4787	9.47684	9.48946	9.48597	9.49099	9.48524	9.47449	9.49321	9.47787	9.49275	9.50296	9.51167	9.51119	9.49053	9.48768	9.49741	9.49191	9.52073
2.825	9.4912	9.50269	9.51413	9.50228	9.49758	9.51798	9.51194	9.5033	9.50437	9.49907	9.48841	9.4936	9.49492	9.4955	9.48951	9.49226	9.50124	9.49015	9.49802	9.50433	9.47965	9.47048	9.47509	9.48232	9.45556	9.46434	9.47808	9.48045	9.48319	9.47608	9.48796	9.48582	9.48468	9.49037	9.47466	9.49713	9.47622	9.48791	9.50502	9.50514	9.51278	9.49276	9.49214	9.49669	9.49309	9.52958
2.83	9.49547	9.50555	9.5148	9.50612	9.49389	9.51129	9.50992	9.50544	9.50741	9.49901	9.49134	9.49728	9.49484	9.49165	9.48953	9.48518	9.49572	9.48782	9.49377	9.50186	9.47951	9.47372	9.47236	9.48143	9.46056	9.46569	9.4797	9.47598	9.48536	9.4797	9.49109	9.4846	9.48232	9.48731	9.47318	9.49357	9.47464	9.4858	9.50265	9.50221	9.5148	9.49248	9.49562	9.50064	9.49588	9.52394
2.835	9.49541	9.49881	9.51146	9.50529	9.49271	9.50733	9.50533	9.50881	9.50873	9.49376	9.49121	9.50293	9.49227	9.49739	9.49344	9.49039	9.49864	9.49824	9.49936	9.50748	9.48127	9.47088	9.46728	9.47975	9.46054	9.4697	9.48122	9.47349	9.4836	9.4775	9.4897	9.48071	9.4903	9.49633	9.47753	9.4976	9.47566	9.49416	9.50349	9.50351	9.51079	9.48511	9.4905	9.49854	9.49236	9.52478
2.84	9.49463	9.50119	9.51551	9.49881	9.49505	9.51235	9.50277	9.51338	9.51016	9.49857	9.49166	9.50114	9.48961	9.49434	9.4909	9.48467	9.49725	9.48822	9.50219	9.50681	9.48477	9.47975	9.47425	9.47781	9.45521	9.47416	9.47862	9.47277	9.48342	9.47952	9.48621	9.48087	9.48952	9.49049	9.47827	9.49844	9.47325	9.49302	9.50149	9.50775	9.51337	9.48924	9.49694	9.49981	9.49373	9.52507
2.845	9.4959	9.50203	9.51708	9.50372	9.49607	9.51171	9.50573	9.50983	9.51043	9.49415	9.49163	9.50194	9.49345	9.49299	9.48694	9.48558	9.49552	9.49016	9.4994	9.50297	9.48529	9.47644	9.47205	9.48447	9.46079	9.47131	9.48185	9.4708	9.47896	9.47915	9.48982	9.48711	9.49162	9.48739	9.47357	9.49516	9.47395	9.49077	9.50479	9.50889	9.5122	9.49074	9.49507	9.50089	9.49581	9.525
2.85	9.49808	9.50302	9.51148	9.50529	9.49825	9.51954	9.51192	9.51041	9.50898	9.49826	9.49219	9.50095	9.49218	9.49296	9.49581	9.48191	9.49364	9.48913	9.50083	9.5106	9.48336	9.47557	9.46678	9.48595	9.4644	9.47153	9.47593	9.4758	9.48152	9.47921	9.4892	9.48479	9.48912	9.48864	9.47421	9.49489	9.48106	9.49146	9.50316	9.50707	9.5149	9.49455	9.49792	9.49554	9.49093	9.52767
2.855	9.49466	9.50219	9.51683	9.50425	9.49706	9.51007	9.50559	9.51082	9.50554	9.49954	9.49304	9.50327	9.48897	9.49726	9.49292	9.49326	9.49474	9.49277	9.50276	9.50627	9.48374	9.47129	9.47104	9.4782	9.46125	9.47163	9.48591	9.4749	9.48092	9.47833	9.48593	9.48534	9.48633	9.49035	9.47879	9.49966	9.47732	9.48843	9.50388	9.51017	9.51058	9.49048	9.49533	9.49833	9.49702	9.52473
2.86	9.49518	9.50572	9.51753	9.50473	9.50327	9.51469	9.51193	9.50937	9.5076	9.50215	9.48539	9.50511	9.48909	9.49741	9.49313	9.49117	9.49563	9.49389	9.50031	9.51012	9.47823	9.47317	9.4699	9.48033	9.45755	9.46823	9.4817	9.47294	9.47954	9.48006	9.49149	9.48613	9.48621	9.48126	9.47729	9.4941	9.47784	9.49394	9.50799	9.50815	9.51447	9.49373	9.49257	9.49713	9.49854	9.52501
2.865	9.49558	9.50512	9.51351	9.5101	9.4993	9.50746	9.50937	9.50286	9.51147	9.49515	9.49367	9.50103	9.49681	9.49585	9.49488	9.48291	9.49419	9.49059	9.50408	9.51103	9.47959	9.47517	9.46988	9.48735	9.45562	9.46815	9.48494	9.47925	9.48216	9.47305	9.48616	9.4872	9.4938	9.48887	9.47591	9.49743	9.47499	9.49068	9.5026	9.50727	9.5101	9.49315	9.49693	9.5003	9.49635	9.53003
2.87	9.49814	9.50734	9.51947	9.50714	9.50049	9.51259	9.50684	9.50743	9.51213	9.49774	9.49017	9.50435	9.49086	9.49602	9.49275	9.4946	9.4978	9.49259	9.50402	9.50755	9.48371	9.47386	9.47326	9.48159	9.45961	9.47543	9.47812	9.47225	9.48151	9.48287	9.49134	9.48073	9.49071	9.48692	9.47455	9.49723	9.47719	9.49209	9.50175	9.51075	9.51237	9.48918	9.4958	9.5014	9.50065	9.52851
2.875	9.498	9.5017	9.51572	9.50848	9.49877	9.51159	9.50778	9.51223	9.50748	9.49944	9.49087	9.5063	9.49209	9.49861	9.49487	9.48261	9.49789	9.49359	9.50376	9.50904	9.4831	9.47532	9.47567	9.48283	9.45889	9.47254	9.48348	9.47568	9.48707	9.47735	9.48796	9.48969	9.48884	9.49371	9.47627	9.49404	9.47767	9.49152	9.50272	9.50831	9.51531	9.49008	9.49488	9.50265	9.49759	9.52632
2.88	9.49236	9.50658	9.51665	9.51069	9.49351	9.51453	9.50988	9.50825	9.50905	9.50453	9.49501	9.50153	9.49472	9.49487	9.49031	9.48734	9.49503	9.49075	9.50306	9.51388	9.47919	9.4759	9.47104	9.47963	9.46221	9.4705	9.48308	9.47615	9.47998	9.4792	9.49224	9.48614	9.49397	9.49026	9.4784	9.49445	9.48181	9.49474	9.50563	9.51091	9.51012	9.49121	9.50091	9.49994	9.49828	9.53193
2.885	9.49943	9.5052	9.51484	9.501	9.49556	9.51327	9.51066	9.51134	9.51349	9.49752	9.49015	9.50092	9.4938	9.49621	9.49107	9.48979	9.50077	9.4938	9.50485	9.50632	9.48618	9.47568	9.47446	9.48478	9.46007	9.47605	9.48713	9.47716	9.48803	9.47772	9.49095	9.48694	9.48993	9.4869	9.47475	9.4998	9.4764	9.4917	9.50899	9.50958	9.51143	9.49496	9.50375	9.49882	9.49619	9.52711
2.89	9.49766	9.50755	9.52196	9.49937	9.49689	9.51366	9.50795	9.51305	9.50881	9.49872	9.49139	9.50033	9.49463	9.50065	9.49598	9.49213	9.49428	9.49335	9.50443	9.51089	9.48517	9.47966	9.46975	9.48363	9.46217	9.47119	9.48167	9.47738	9.4843	9.47823	9.48576	9.48929	9.49345	9.48833	9.48075	9.50126	9.48148	9.497	9.50478	9.50786	9.51354	9.49191	9.49684	9.49706	9.49843	9.52238
2.895	9.49888	9.5064	9.52065	9.51088	9.49707	9.5134	9.51206	9.51191	9.51405	9.50273	9.49164	9.5015	9.49062	9.49628	9.49517	9.4878	9.49856	9.49243	9.50099	9.50906	9.48526	9.47289	9.47404	9.48475	9.45964	9.47578	9.48474	9.46936	9.47934	9.48026	9.49124	9.48839	9.49455	9.4922	9.48118	9.49911	9.4773	9.49073	9.50922	9.51112	9.51508	9.49415	9.49388	9.50323	9.49794	9.53044
2.9	9.5029	9.51059	9.51467	9.50231	9.49824	9.51771	9.50812	9.50949	9.51228	9.50078	9.49708	9.50601	9.49105	9.49658	9.49669	9.4925	9.50101	9.48857	9.50338	9.5092	9.48082	9.47457	9.46858	9.48849	9.45902	9.4722	9.48423	9.47637	9.4825	9.48147	9.49022	9.48582	9.49269	9.48913	9.47745	9.50285	9.47659	9.49622	9.50909	9.50694	9.51248	9.49747	9.4976	9.50378	9.49592	9.52607
2.905	9.49787	9.50482	9.51799	9.50377	9.49847	9.5158	9.51028	9.50855	9.50813	9.5006	9.4928	9.50444	9.49313	9.5024	9.49189	9.48626	9.49689	9.49387	9.50399	9.51113	9.48377	9.4769	9.47226	9.48243	9.46199	9.47363	9.48472	9.47835	9.48287	9.47873	9.49134	9.49011	9.49143	9.49295	9.47614	9.49961	9.48265	9.4922	9.50624	9.50965	9.51387	9.49256	9.49563	9.49974	9.49492	9.53407
2.91	9.49524	9.50905	9.51957	9.50648	9.49909	9.5185	9.512	9.51063	9.50998	9.49532	9.49496	9.50372	9.49171	9.49664	9.49461	9.48932	9.492	9.49081	9.50217	9.51327	9.48386	9.47116	9.47263	9.48388	9.46141	9.47479	9.48586	9.4763	9.48359	9.4794	9.49106	9.49052	9.49114	9.49516	9.47646	9.49974	9.4779	9.49161	9.50763	9.50557	9.51245	9.49547	9.49777	9.50261	9.49736	9.53075
2.915	9.50231	9.50737	9.52084	9.50905	9.49835	9.52046	9.51301	9.5177	9.50846	9.50138	9.49653	9.50333	9.49591	9.49606	9.49348	9.49183	9.4987	9.49104	9.50603	9.51	9.48593	9.47487	9.47262	9.48032	9.46664	9.47875	9.48915	9.47843	9.48369	9.47928	9.49182	9.48787	9.48981	9.49538	9.47756	9.49988	9.48326	9.49152	9.50589	9.51073	9.51475	9.49861	9.49438	9.50277	9.49519	9.52856
2.92	9.49157	9.50718	9.5158	9.50529	9.49888	9.51367	9.50915	9.5082	9.51266	9.49704	9.49484	9.50237	9.49254	9.49657	9.49743	9.49246	9.50251	9.49074	9.50093	9.50994	9.48688	9.47923	9.47859	9.48696	9.46224	9.47334	9.4829	9.47668	9.48385	9.48092	9.49625	9.49154	9.4906	9.49126	9.47539	9.50155	9.48094	9.49252	9.5062	9.50904	9.51393	9.49437	9.49842	9.49877	9.49427	9.5233
2.925	9.49529	9.50792	9.51334	9.50031	9.5016	9.51683	9.51382	9.51094	9.51364	9.49819	9.49788	9.50461	9.49425	9.49795	9.49352	9.49013	9.50206	9.49422	9.4945	9.50865	9.49061	9.47495	9.47209	9.487	9.46403	9.47289	9.48812	9.47668	9.48419	9.47901	9.49449	9.49115	9.49441	9.49112	9.47507	9.50058	9.47984	9.49278	9.50859	9.51018	9.51525	9.49929	9.49733	9.50091	9.49947	9.53091
2.93	9.50096	9.50865	9.51657	9.50801	9.50061	9.51704	9.51368	9.51402	9.51449	9.49959	9.49396	9.49969	9.49424	9.49724	9.49748	9.48746	9.50299	9.49462	9.50006	9.51159	9.48606	9.4749	9.47195	9.48509	9.46094	9.47478	9.48543	9.47936	9.48391	9.48137	9.48902	9.48957	9.49312	9.49499	9.47589	9.49715	9.48267	9.49819	9.50764	9.50827	9.51822	9.49381	9.49562	9.5027	9.497	9.53323
2.935	9.4952	9.50458	9.51754	9.50663	9.50626	9.51544	9.51206	9.51735	9.51505	9.50118	9.49762	9.50871	9.49442	9.49346	9.4961	9.49543	9.49613	9.49445	9.50288	9.51062	9.4895	9.47871	9.47086	9.48465	9.4642	9.47456	9.48389	9.48059	9.48656	9.47839	9.49381	9.48675	9.49508	9.49226	9.47941	9.50305	9.47739	9.4959	9.50866	9.51095	9.51711	9.49532	9.4971	9.5035	9.50308	9.52848
2.94	9.49137	9.51407	9.52029	9.50586	9.50037	9.51916	9.50949	9.51627	9.51256	9.49491	9.49899	9.49952	9.49551	9.49899	9.4964	9.48884	9.4973	9.49285	9.50209	9.51243	9.4867	9.4776	9.47135	9.48386	9.4616	9.47811	9.48174	9.47928	9.48635	9.48149	9.49458	9.48515	9.49414	9.49568	9.47911	9.49816	9.48354	9.49413	9.50333	9.51459	9.51839	9.50022	9.50104	9.50624	9.49642	9.53338
2.945	9.49798	9.50929	9.51889	9.51004	9.5019	9.51863	9.50735	9.5149	9.5108	9.49736	9.49268	9.50319	9.49948	9.50452	9.49425	9.48894	9.50165	9.49444	9.50959	9.50859	9.48574	9.47695	9.47652	9.49	9.46402	9.47756	9.4823	9.47735	9.48454	9.48182	9.49336	9.48787	9.49417	9.49133	9.48112	9.50054	9.47649	9.49283	9.50983	9.51166	9.51733	9.49331	9.50162	9.50528	9.5	9.52996
2.95	9.50069	9.50851	9.5164	9.51211	9.49856	9.51832	9.50949	9.51673	9.51397	9.50433	9.4973	9.50171	9.49673	9.4983	9.49319	9.49371	9.49703	9.49844	9.50238	9.50803	9.48652	9.47746	9.47623	9.48801	9.45993	9.47001	9.48542	9.47859	9.48571	9.48137	9.48992	9.49095	9.48966	9.48869	9.47759	9.50075	9.48491	9.49754	9.50229	9.5141	9.51488	9.49868	9.49939	9.50473	9.49887	9.5331
2.955	9.49919	9.51035	9.52068	9.50712	9.49691	9.51704	9.51457	9.50791	9.51263	9.50042	9.49737	9.50575	9.49456	9.49786	9.49518	9.49426	9.49922	9.49195	9.50497	9.5099	9.49052	9.47764	9.47857	9.48316	9.46579	9.47336	9.48748	9.48081	9.48698	9.47982	9.49107	9.48486	9.49246	9.49469	9.47642	9.49959	9.48175	9.49397	9.50906	9.51492	9.52056	9.49455	9.5044	9.50517	9.49935	9.52895
2.96	9.50217	9.50969	9.52017	9.50825	9.50195	9.52025	9.51066	9.5142	9.51247	9.50018	9.49351	9.50711	9.49996	9.49558	9.4926	9.49545	9.5024	9.49525	9.50686	9.51245	9.48886	9.48101	9.47648	9.48539	9.46719	9.47111	9.48455	9.47684	9.48416	9.48479	9.49662	9.48831	9.49519	9.49319	9.48006	9.5031	9.48063	9.49783	9.50892	9.51111	9.50932	9.49873	9.50144	9.50704	9.49937	9.52806
2.965	9.49768	9.50874	9.51991	9.50152	9.5004	9.51705	9.51288	9.51543	9.51161	9.50282	9.49691	9.50788	9.495	9.49948	9.4938	9.49159	9.49781	9.49064	9.50702	9.51387	9.48802	9.4824	9.47697	9.4879	9.46332	9.47527	9.48875	9.47706	9.4866	9.48301	9.4974	9.48946	9.495	9.49539	9.47817	9.49709	9.48135	9.49573	9.50932	9.5189	9.51685	9.49847	9.49766	9.49846	9.49871	9.532
2.97	9.50215	9.50841	9.52142	9.51079	9.49765	9.51602	9.51555	9.51537	9.5129	9.50391	9.49267	9.5063	9.49777	9.50503	9.49817	9.49229	9.501	9.49588	9.50947	9.51354	9.48164	9.47757	9.47283	9.48656	9.46147	9.47143	9.48409	9.48298	9.48532	9.48217	9.49551	9.49197	9.48782	9.49512	9.47498	9.50021	9.4797	9.49236	9.51029	9.51204	9.51576	9.49656	9.50062	9.50499	9.5004	9.53342
2.975	9.50127	9.51344	9.51797	9.50632	9.50629	9.52563	9.51459	9.51631	9.51379	9.50092	9.49539	9.50365	9.49601	9.49994	9.49744	9.49186	9.50569	9.49716	9.50505	9.51177	9.48741	9.48656	9.47466	9.48385	9.46465	9.47484	9.4884	9.47937	9.48704	9.48253	9.49667	9.49053	9.49218	9.48954	9.47869	9.50012	9.48199	9.49552	9.51125	9.51357	9.51798	9.49746	9.50122	9.50527	9.49805	9.5344
2.98	9.50295	9.50457	9.51903	9.50895	9.50218	9.52162	9.50976	9.51524	9.5138	9.50379	9.49755	9.50972	9.49889	9.50203	9.49746	9.49563	9.50367	9.49615	9.50293	9.51467	9.48928	9.47442	9.47822	9.48851	9.46124	9.48159	9.47956	9.47862	9.48622	9.48079	9.49702	9.49213	9.49321	9.49471	9.48163	9.50528	9.47959	9.49922	9.50941	9.50978	9.51927	9.4993	9.50194	9.50204	9.5003	9.53315
2.985	9.49925	9.51222	9.52112	9.50465	9.50405	9.52478	9.51311	9.51375	9.51239	9.50663	9.49881	9.50397	9.49884	9.50238	9.49722	9.4984	9.49806	9.49866	9.50663	9.51217	9.48916	9.47835	9.47591	9.48763	9.4644	9.47193	9.48421	9.47424	9.48902	9.48461	9.4909	9.48786	9.49456	9.49468	9.48202	9.50224	9.48441	9.49785	9.50765	9.51328	9.51681	9.49895	9.49745	9.5025	9.49877	9.53399
2.99	9.5074	9.51224	9.52674	9.50679	9.50462	9.51948	9.51	9.51758	9.5165	9.49886	9.49915	9.50611	9.49572	9.50015	9.49543	9.49353	9.49919	9.49726	9.50638	9.5073	9.48902	9.47791	9.47581	9.48302	9.46492	9.47346	9.48436	9.48137	9.49322	9.48169	9.50035	9.48386	9.49516	9.49633	9.47623	9.50694	9.48184	9.49625	9.50631	9.51731	9.51866	9.50077	9.50132	9.50198	9.50154	9.53199
2.995	9.50206	9.51258	9.51739	9.5084	9.50521	9.51758	9.51782	9.51769	9.51101	9.504	9.49771	9.50921	9.49743	9.4983	9.49909	9.49017	9.50493	9.49082	9.50988	9.50983	9.48807	9.47829	9.47715	9.49261	9.4667	9.47628	9.48594	9.478	9.48812	9.48415	9.49487	9.48823	9.48969	9.49282	9.48564	9.49913	9.48084	9.4987	9.50665	9.51127	9.51682	9.49596	9.50545	9.51011	9.50323	9.53339
3	9.50423	9.5102	9.51547	9.50315	9.501	9.52299	9.51057	9.51433	9.51598	9.50331	9.4964	9.50567	9.49938	9.50429	9.49937	9.49589	9.50053	9.50111	9.5077	9.50994	9.4851	9.47847	9.48134	9.48709	9.46457	9.48194	9.49153	9.48165	9.49041	9.48747	9.49628	9.4914	9.49158	9.49501	9.4814	9.50842	9.48222	9.49624	9.51119	9.51122	9.51584	9.50097	9.4975	9.50369	9.49847	9.53341
3.005	9.49383	9.51193	9.51894	9.50486	9.50026	9.52168	9.51332	9.5141	9.51025	9.50194	9.49675	9.50059	9.50273	9.5006	9.49792	9.49141	9.50595	9.49453	9.50458	9.5148	9.48675	9.47931	9.47967	9.48907	9.46446	9.47688	9.48932	9.47816	9.49018	9.48263	9.49623	9.4887	9.49397	9.49399	9.48586	9.50119	9.48466	9.49515	9.50279	9.51101	9.52032	9.50144	9.50134	9.50182	9.50155	9.5326
3.01	9.50369	9.51068	9.52588	9.51034	9.50272	9.52043	9.51295	9.51807	9.51802	9.50185	9.49324	9.50474	9.49838	9.50315	9.49668	9.49838	9.50577	9.4967	9.50995	9.51015	9.48895	9.47912	9.47542	9.48821	9.4689	9.47635	9.48917	9.48413	9.49088	9.48504	9.49947	9.49238	9.49452	9.49539	9.48539	9.49944	9.48122	9.49809	9.51068	9.51464	9.51313	9.49985	9.50074	9.50229	9.50229	9.53215
3.015	9.50369	9.51058	9.52024	9.51062	9.49913	9.51808	9.51408	9.51761	9.51423	9.50114	9.49424	9.50761	9.4938	9.5011	9.50248	9.49702	9.49484	9.49611	9.50276	9.51556	9.48882	9.47764	9.4767	9.48461	9.46015	9.46867	9.49001	9.47822	9.48852	9.4879	9.49535	9.49144	9.49312	9.49647	9.48154	9.50569	9.48627	9.49891	9.51343	9.51431	9.51697	9.49722	9.4979	9.50473	9.50437	9.52982
3.02	9.50238	9.51064	9.52229	9.51232	9.50464	9.51723	9.51721	9.51359	9.516	9.49978	9.49946	9.50385	9.49832	9.50137	9.50025	9.49473	9.5006	9.49357	9.50667	9.51981	9.4926	9.48513	9.47853	9.48812	9.46667	9.4758	9.4873	9.48114	9.48577	9.48837	9.50168	9.48924	9.4986	9.49341	9.4804	9.49841	9.48417	9.49828	9.50449	9.5118	9.51931	9.50427	9.50167	9.50508	9.50385	9.53464
3.025	9.50417	9.51554	9.52449	9.50977	9.50362	9.52167	9.51422	9.51996	9.51354	9.50294	9.49567	9.50597	9.50092	9.50128	9.49751	9.49344	9.49959	9.49291	9.50268	9.51372	9.49	9.48544	9.48047	9.48487	9.46605	9.47522	9.48116	9.48108	9.48657	9.48592	9.49392	9.49061	9.48883	9.49522	9.48515	9.50179	9.49149	9.49693	9.51352	9.51398	9.51908	9.49734	9.50268	9.51387	9.50227	9.53343
3.03	9.49546	9.51202	9.52067	9.50859	9.50431	9.51809	9.5163	9.51878	9.51951	9.50354	9.49606	9.50722	9.50409	9.50093	9.49961	9.49452	9.49996	9.49452	9.51081	9.51631	9.48889	9.48016	9.46834	9.48605	9.46749	9.47518	9.48979	9.48415	9.48767	9.48476	9.49766	9.49545	9.49981	9.49502	9.47989	9.50247	9.48476	9.49727	9.51012	9.51386	9.519	9.49856	9.50139	9.50624	9.50152	9.53277
3.035	9.50003	9.51551	9.52462	9.51215	9.50408	9.51487	9.52026	9.50931	9.51252	9.50263	9.5027	9.51166	9.50024	9.50112	9.50002	9.49597	9.50172	9.49701	9.50534	9.51881	9.48603	9.48144	9.47888	9.48507	9.47153	9.47567	9.48297	9.48513	9.48855	9.48379	9.50062	9.49421	9.49338	9.49728	9.48098	9.4992	9.4872	9.49759	9.51298	9.51275	9.51041	9.50107	9.49759	9.50915	9.49989	9.53086
3.04	9.50171	9.5106	9.52068	9.50777	9.50699	9.5163	9.5148	9.52038	9.51949	9.50283	9.49433	9.50975	9.49786	9.50164	9.50198	9.4971	9.50135	9.50356	9.5073	9.51466	9.49404	9.48427	9.47764	9.48887	9.46578	9.48281	9.48865	9.48232	9.49036	9.48524	9.49876	9.4924	9.49824	9.49343	9.48026	9.50117	9.48431	9.49598	9.5143	9.51264	9.5225	9.50164	9.50189	9.51124	9.4991	9.53623
3.045	9.50242	9.51303	9.52472	9.51097	9.50535	9.5229	9.51573	9.51367	9.51331	9.50587	9.49859	9.51227	9.50062	9.50142	9.50368	9.49993	9.50835	9.49799	9.50755	9.51766	9.48636	9.48155	9.47943	9.49167	9.46377	9.47979	9.4857	9.48255	9.48713	9.48367	9.49621	9.4936	9.49824	9.49669	9.48297	9.50812	9.48494	9.49143	9.51459	9.50834	9.51742	9.50054	9.50362	9.50833	9.50129	9.52862
3.05	9.50034	9.51474	9.52366	9.51205	9.50148	9.51737	9.51169	9.51684	9.51998	9.50749	9.50035	9.51414	9.49504	9.50108	9.50003	9.49448	9.50317	9.49733	9.50909	9.51521	9.48791	9.48167	9.48104	9.49057	9.46838	9.47989	9.49127	9.48167	9.49232	9.48164	9.49557	9.49068	9.4975	9.49947	9.48102	9.50908	9.48749	9.49654	9.51234	9.51597	9.52342	9.5001	9.50659	9.50235	9.50163	9.5322
3.055	9.5045	9.51307	9.52402	9.51305	9.50587	9.51726	9.51645	9.51777	9.51729	9.50519	9.5009	9.5121	9.49752	9.5024	9.50529	9.49586	9.50581	9.49413	9.50996	9.5159	9.4942	9.48458	9.47953	9.48753	9.46141	9.47913	9.48529	9.48422	9.49366	9.4882	9.49228	9.49542	9.49598	9.49818	9.48713	9.50774	9.48531	9.49957	9.51457	9.50977	9.52076	9.50456	9.50469	9.50987	9.50156	9.53516
3.06	9.50274	9.51503	9.52363	9.51147	9.50502	9.53036	9.51552	9.51635	9.5156	9.50312	9.49435	9.50822	9.50208	9.49821	9.49846	9.49386	9.50319	9.50044	9.50691	9.51723	9.48956	9.48709	9.47837	9.48771	9.46553	9.48111	9.49213	9.48234	9.48834	9.489	9.49833	9.48841	9.50134	9.50138	9.48491	9.4948	9.48398	9.49605	9.51304	9.51721	9.51979	9.50104	9.50159	9.5077	9.50409	9.53424
3.065	9.51025	9.51363	9.52219	9.51261	9.50505	9.52499	9.51464	9.51488	9.51305	9.51099	9.49875	9.51183	9.5027	9.49852	9.50104	9.49952	9.50487	9.49724	9.51193	9.51311	9.49008	9.48458	9.48137	9.49033	9.47031	9.47506	9.49383	9.48498	9.49074	9.48918	9.49473	9.49453	9.49841	9.49457	9.48506	9.49921	9.48529	9.4951	9.51004	9.51859	9.51964	9.50338	9.50441	9.50596	9.49947	9.5347
3.07	9.4982	9.51453	9.52661	9.51053	9.50133	9.52133	9.5166	9.51651	9.52208	9.50879	9.49605	9.50919	9.49922	9.49896	9.50269	9.49681	9.50249	9.49717	9.50634	9.51039	9.48863	9.48415	9.48074	9.49516	9.46756	9.48079	9.49261	9.48676	9.49282	9.48642	9.50083	9.49708	9.49644	9.49793	9.48638	9.50778	9.48955	9.49383	9.51024	9.51257	9.52157	9.49953	9.50401	9.51033	9.50431	9.53996
3.075	9.50481	9.51713	9.52209	9.5094	9.50868	9.52172	9.51651	9.51974	9.51303	9.50725	9.49772	9.50946	9.50285	9.50482	9.50293	9.49553	9.50794	9.50061	9.50821	9.51552	9.48579	9.47892	9.47396	9.49346	9.46819	9.48375	9.49094	9.48202	9.48709	9.48607	9.49638	9.49831	9.49387	9.49923	9.48758	9.50497	9.4899	9.49906	9.50708	9.51672	9.52333	9.49963	9.49858	9.50472	9.50711	9.53486
3.08	9.50727	9.51587	9.52643	9.50815	9.5101	9.51918	9.51881	9.51896	9.51679	9.50584	9.50127	9.51025	9.4989	9.5035	9.50327	9.49844	9.50106	9.49827	9.50861	9.51375	9.48771	9.4869	9.47413	9.49358	9.47186	9.4804	9.49247	9.4809	9.49036	9.48321	9.4969	9.49314	9.49734	9.49762	9.48391	9.5028	9.48956	9.49915	9.51255	9.51823	9.51322	9.50029	9.50409	9.5113	9.50692	9.53057
3.085	9.50422	9.51134	9.52754	9.51239	9.50304	9.5209	9.51357	9.51623	9.51862	9.5075	9.50588	9.51011	9.50214	9.50608	9.50252	9.49615	9.50116	9.50209	9.50313	9.51814	9.49069	9.48285	9.48059	9.48986	9.46701	9.47967	9.48943	9.48211	9.49302	9.48981	9.49551	9.49395	9.49477	9.49462	9.48444	9.50348	9.48754	9.49658	9.51307	9.52003	9.52457	9.5013	9.50494	9.51032	9.50763	9.53668
3.09	9.50695	9.51311	9.52418	9.5099	9.50337	9.52096	9.51585	9.5169	9.51829	9.50521	9.49945	9.50759	9.49967	9.50238	9.50274	9.49989	9.50528	9.49419	9.50956	9.51383	9.49322	9.48474	9.48103	9.49084	9.46821	9.47862	9.48882	9.48699	9.48802	9.48881	9.50159	9.49319	9.50072	9.49715	9.48404	9.50936	9.48259	9.49861	9.51561	9.51276	9.52132	9.50127	9.50252	9.51068	9.49905	9.53557
3.095	9.50251	9.51681	9.52543	9.51457	9.50727	9.5237	9.51555	9.52147	9.52192	9.50366	9.49946	9.51036	9.50782	9.50802	9.49729	9.49545	9.5001	9.49669	9.50965	9.51921	9.49038	9.48201	9.47678	9.48652	9.46641	9.47816	9.4913	9.48238	9.48655	9.49276	9.50147	9.49102	9.49435	9.49979	9.48508	9.50654	9.48936	9.49993	9.51427	9.5182	9.52302	9.50548	9.5014	9.50936	9.50543	9.53347
3.1	9.50303	9.513	9.53153	9.51408	9.50623	9.52273	9.52178	9.5186	9.52176	9.50812	9.50147	9.51089	9.49997	9.50387	9.49856	9.49496	9.50288	9.50105	9.50934	9.51791	9.49165	9.48515	9.47865	9.49022	9.47143	9.47913	9.49036	9.48268	9.49809	9.48592	9.49713	9.49624	9.49832	9.4957	9.48571	9.50668	9.49028	9.5038	9.51234	9.5168	9.51849	9.50237	9.50764	9.5092	9.50162	9.53438
3.105	9.5047	9.5162	9.5264	9.51213	9.50044	9.52405	9.51776	9.51617	9.51709	9.50337	9.49924	9.50579	9.49784	9.50108	9.49763	9.4955	9.50269	9.49661	9.5091	9.51654	9.4921	9.48222	9.4838	9.49386	9.47334	9.47568	9.48895	9.48374	9.48924	9.48708	9.5017	9.49451	9.49541	9.49948	9.48226	9.50675	9.48933	9.49852	9.51466	9.51702	9.52202	9.50255	9.50058	9.50883	9.50572	9.53474
3.11	9.50938	9.51826	9.52896	9.51582	9.50726	9.52733	9.52093	9.5193	9.51702	9.50757	9.50188	9.51188	9.50289	9.50354	9.49557	9.50121	9.50293	9.5005	9.51316	9.51896	9.49507	9.48721	9.48462	9.49055	9.46647	9.47708	9.48822	9.48143	9.49228	9.48869	9.5041	9.49566	9.49893	9.49814	9.48532	9.5064	9.48801	9.50136	9.51194	9.51857	9.52065	9.50364	9.50278	9.50745	9.50529	9.53779
3.115	9.50079	9.51425	9.52372	9.51705	9.51459	9.52311	9.52176	9.5192	9.51513	9.50149	9.50163	9.50794	9.50002	9.50871	9.50281	9.49743	9.50962	9.50274	9.50718	9.52058	9.49328	9.47957	9.48181	9.48836	9.46863	9.47985	9.49117	9.48465	9.49357	9.4899	9.50391	9.49225	9.50322	9.49775	9.48528	9.51197	9.48848	9.49866	9.50941	9.51292	9.51925	9.50079	9.50683	9.50894	9.50641	9.53055
3.12	9.50389	9.51272	9.52715	9.51574	9.50612	9.52523	9.51856	9.51825	9.51599	9.50337	9.50356	9.51075	9.50208	9.50612	9.50281	9.50294	9.50274	9.49968	9.50952	9.5164	9.49023	9.4866	9.47759	9.49443	9.4672	9.48023	9.49277	9.48132	9.49505	9.48757	9.49809	9.49556	9.49932	9.49665	9.48431	9.51096	9.48415	9.49666	9.51822	9.51136	9.5246	9.501	9.50547	9.5098	9.5027	9.5376
3.125	9.50888	9.51962	9.52927	9.51051	9.50509	9.52179	9.51801	9.51802	9.5163	9.51057	9.50398	9.51039	9.50226	9.50325	9.49781	9.4976	9.50661	9.49797	9.5101	9.51603	9.48822	9.48662	9.48023	9.49564	9.4695	9.47997	9.49273	9.48219	9.49529	9.48844	9.50062	9.49559	9.49645	9.50037	9.48701	9.50421	9.49084	9.49622	9.51573	9.5156	9.51982	9.50185	9.50664	9.51046	9.51106	9.53537
3.13	9.50573	9.51728	9.52654	9.51745	9.50529	9.51946	9.5222	9.51656	9.51987	9.51236	9.50118	9.50695	9.50282	9.51119	9.50128	9.4926	9.51192	9.50434	9.50875	9.51564	9.49228	9.48758	9.48511	9.49281	9.46954	9.47813	9.48859	9.48377	9.49206	9.48735	9.49958	9.49434	9.49751	9.49781	9.4818	9.50915	9.485	9.49934	9.51116	9.51721	9.51869	9.50885	9.50638	9.50889	9.50643	9.53306
3.135	9.50944	9.51585	9.53149	9.50997	9.5027	9.52701	9.51556	9.5233	9.52255	9.51287	9.50242	9.51161	9.49936	9.5027	9.50034	9.50008	9.50627	9.50102	9.51126	9.51645	9.49514	9.48304	9.48172	9.49274	9.46735	9.48049	9.48897	9.48715	9.48884	9.49051	9.50118	9.49559	9.4993	9.49607	9.48553	9.50413	9.49047	9.50004	9.51389	9.51648	9.52138	9.50379	9.5026	9.50736	9.50413	9.53431
3.14	9.50269	9.51272	9.53028	9.51746	9.51433	9.53081	9.5182	9.51826	9.52275	9.51081	9.50436	9.51739	9.5013	9.50455	9.50098	9.49761	9.50883	9.50132	9.51203	9.51604	9.48855	9.48407	9.48505	9.49256	9.46776	9.48489	9.48439	9.48234	9.48714	9.48617	9.50235	9.49715	9.49977	9.49913	9.48516	9.50284	9.48689	9.50821	9.51568	9.5189	9.51918	9.50242	9.50851	9.51094	9.50444	9.53594
3.145	9.50548	9.51557	9.52603	9.51724	9.50898	9.52175	9.51863	9.52315	9.52489	9.50899	9.50549	9.50638	9.50076	9.50414	9.50455	9.49826	9.50579	9.50006	9.51531	9.52054	9.49438	9.48595	9.4824	9.49896	9.46876	9.48143	9.49265	9.4862	9.48989	9.4872	9.49908	9.49733	9.50114	9.49994	9.49034	9.50517	9.48896	9.50397	9.51686	9.51707	9.52048	9.50204	9.50639	9.51561	9.50745	9.53492
3.15	9.50746	9.51511	9.52349	9.51302	9.50763	9.52474	9.52341	9.52103	9.52199	9.50976	9.50527	9.50788	9.50393	9.50586	9.50404	9.50199	9.50819	9.49819	9.51209	9.52275	9.49935	9.4855	9.4826	9.48946	9.4697	9.48121	9.48718	9.4866	9.49511	9.49371	9.50398	9.49439	9.49745	9.49485	9.48336	9.50631	9.48315	9.50587	9.51768	9.52214	9.52508	9.50555	9.50496	9.50907	9.50634	9.53865
3.155	9.50288	9.51499	9.52664	9.51706	9.51125	9.52792	9.52051	9.52274	9.52547	9.5071	9.49931	9.50998	9.49761	9.51147	9.50488	9.49689	9.50462	9.50115	9.51037	9.51709	9.48734	9.48625	9.47958	9.49269	9.4657	9.47857	9.48669	9.48841	9.49462	9.48746	9.50475	9.49632	9.49574	9.49808	9.48146	9.51185	9.48719	9.50553	9.51553	9.51816	9.52393	9.50338	9.50268	9.5102	9.50496	9.5375
3.16	9.50938	9.51656	9.52788	9.51132	9.50906	9.51967	9.52093	9.52079	9.52023	9.50693	9.49985	9.5136	9.4999	9.50671	9.50368	9.50029	9.50491	9.49891	9.51764	9.52611	9.49144	9.49179	9.48239	9.48747	9.46787	9.4837	9.49569	9.48345	9.49343	9.48908	9.50146	9.49445	9.50152	9.49951	9.48435	9.51477	9.49342	9.50469	9.51238	9.51547	9.52056	9.50496	9.50755	9.5116	9.50909	9.53777
3.165	9.50728	9.51781	9.52643	9.51816	9.5096	9.52574	9.51438	9.51867	9.51597	9.50749	9.50577	9.507	9.50553	9.50628	9.50338	9.49992	9.50362	9.49901	9.51303	9.51907	9.49208	9.4874	9.48631	9.49342	9.46867	9.47845	9.49371	9.48246	9.48832	9.48986	9.50068	9.49395	9.4981	9.49794	9.48808	9.50863	9.48855	9.50018	9.51414	9.51852	9.52099	9.50218	9.5055	9.50862	9.50861	9.54289
3.17	9.50962	9.51958	9.52901	9.51162	9.51302	9.52477	9.51675	9.51928	9.52218	9.51182	9.5107	9.51637	9.50309	9.50833	9.50597	9.50677	9.50595	9.50253	9.51343	9.52018	9.49493	9.48112	9.48298	9.49732	9.47539	9.48021	9.49442	9.48582	9.49142	9.4905	9.50643	9.49435	9.49538	9.50285	9.48394	9.51369	9.48902	9.5002	9.51337	9.5168	9.52027	9.50713	9.5085	9.51624	9.50608	9.53895
3.175	9.50271	9.51871	9.53007	9.51346	9.50811	9.52883	9.51872	9.51802	9.51898	9.50585	9.50074	9.51445	9.50477	9.50868	9.50046	9.49745	9.50724	9.5022	9.50843	9.5215	9.49779	9.49034	9.48393	9.48969	9.46784	9.48463	9.49772	9.48676	9.49336	9.49293	9.50506	9.49933	9.50217	9.49694	9.48812	9.51072	9.49624	9.49948	9.51818	9.52098	9.52553	9.50425	9.50106	9.50951	9.50472	9.5397
3.18	9.50852	9.52076	9.52771	9.51201	9.50893	9.52546	9.52235	9.52388	9.52454	9.50743	9.50412	9.51788	9.50622	9.50892	9.50704	9.49619	9.50621	9.50059	9.51532	9.52619	9.49668	9.48457	9.48414	9.49669	9.47088	9.48589	9.49	9.48535	9.49244	9.48544	9.50488	9.49745	9.50302	9.50625	9.48522	9.50686	9.49396	9.50641	9.51412	9.51683	9.5262	9.50584	9.50018	9.51511	9.50537	9.53701
3.185	9.50541	9.51869	9.53181	9.51651	9.50955	9.52131	9.51974	9.51772	9.51834	9.512	9.50997	9.51369	9.50269	9.50927	9.50329	9.49972	9.5108	9.50362	9.51045	9.52098	9.4951	9.48798	9.48533	9.49521	9.46832	9.48457	9.49604	9.48833	9.49452	9.48987	9.50206	9.49652	9.49958	9.5019	9.48538	9.50665	9.49229	9.5024	9.51806	9.51799	9.52594	9.5092	9.51015	9.51406	9.50814	9.53699
3.19	9.50701	9.51915	9.52304	9.51557	9.51279	9.52702	9.52045	9.52218	9.52196	9.51671	9.50636	9.5149	9.50616	9.5071	9.50696	9.49914	9.51099	9.50052	9.5177	9.52181	9.49403	9.49036	9.48674	9.49575	9.46964	9.48418	9.49296	9.48561	9.49609	9.49339	9.49896	9.49336	9.50302	9.50062	9.48417	9.51206	9.48421	9.50078	9.52155	9.51735	9.52729	9.50906	9.50685	9.51003	9.5117	9.53676
3.195	9.50962	9.5174	9.53116	9.51311	9.51066	9.52514	9.52241	9.52759	9.52523	9.51123	9.50217	9.51361	9.50328	9.50983	9.50768	9.50292	9.51045	9.50286	9.50881	9.5194	9.49852	9.48606	9.48347	9.49533	9.47576	9.48058	9.49266	9.4896	9.49249	9.49038	9.50365	9.49174	9.50325	9.5013	9.48863	9.51258	9.4914	9.50636	9.51716	9.51894	9.52371	9.50302	9.50898	9.5109	9.50971	9.53982
3.2	9.50838	9.52185	9.52817	9.51193	9.51316	9.52699	9.52194	9.52357	9.51738	9.50992	9.51025	9.51347	9.50641	9.5108	9.50026	9.50247	9.5082	9.50309	9.51354	9.52203	9.49858	9.48979	9.48355	9.49407	9.4752	9.48355	9.49431	9.48338	9.49646	9.4876	9.50203	9.4981	9.49793	9.4976	9.48628	9.50944	9.49136	9.499	9.51685	9.52332	9.52588	9.50105	9.50605	9.50969	9.50502	9.53863
3.205	9.50638	9.51837	9.5315	9.51974	9.50897	9.52994	9.52026	9.51995	9.52748	9.51127	9.50475	9.51408	9.50192	9.5066	9.50605	9.50358	9.50825	9.50452	9.51193	9.51996	9.49187	9.48943	9.48028	9.4897	9.47286	9.48693	9.49571	9.48562	9.49458	9.48757	9.50348	9.49836	9.50404	9.50501	9.48938	9.50409	9.49132	9.50313	9.51328	9.51895	9.52453	9.49993	9.51098	9.51626	9.50618	9.5369
3.21	9.51118	9.51762	9.53248	9.52219	9.51462	9.52265	9.52094	9.52331	9.52228	9.51564	9.50417	9.51463	9.50673	9.50832	9.50641	9.50385	9.50799	9.50743	9.51546	9.52026	9.49357	9.48624	9.48499	9.4932	9.47943	9.48592	9.4943	9.48621	9.49655	9.48938	9.50481	9.49882	9.50688	9.49999	9.49107	9.51117	9.4921	9.50086	9.5195	9.5206	9.52518	9.50884	9.50576	9.51182	9.509	9.53528
3.215	9.50813	9.51678	9.52608	9.51485	9.51291	9.52729	9.5239	9.52197	9.52026	9.51114	9.51077	9.51516	9.5088	9.50917	9.50519	9.49389	9.5036	9.50147	9.50947	9.52015	9.49331	9.49261	9.48646	9.49845	9.47137	9.48385	9.49245	9.48522	9.49527	9.49327	9.50505	9.50115	9.49949	9.505	9.48168	9.51501	9.49275	9.50589	9.52088	9.51614	9.52524	9.50364	9.50378	9.51202	9.51104	9.53491
3.22	9.50968	9.52073	9.52704	9.51501	9.50954	9.52721	9.52073	9.52688	9.5239	9.51068	9.50431	9.51397	9.50529	9.51178	9.50896	9.50283	9.5093	9.50135	9.51861	9.52414	9.49118	9.49068	9.4901	9.49344	9.47271	9.48438	9.49497	9.48404	9.49732	9.49475	9.50376	9.49815	9.50328	9.50017	9.48488	9.51176	9.48891	9.50524	9.51857	9.52126	9.52577	9.50246	9.5113	9.50976	9.50502	9.53911
3.225	9.50942	9.51902	9.52808	9.51816	9.5082	9.53255	9.52516	9.52228	9.524	9.51092	9.50246	9.51379	9.50556	9.5101	9.50974	9.50006	9.50899	9.51094	9.51551	9.52789	9.49359	9.49052	9.48474	9.49686	9.47198	9.48261	9.49558	9.48917	9.49924	9.49377	9.50273	9.49787	9.50863	9.50625	9.48954	9.50903	9.49016	9.5061	9.51483	9.51858	9.5216	9.50535	9.51519	9.51344	9.51066	9.541
3.23	9.51079	9.52073	9.52892	9.51938	9.50984	9.52795	9.52553	9.52317	9.52555	9.50934	9.50625	9.51272	9.50755	9.50917	9.50672	9.49775	9.51362	9.50649	9.51819	9.515	9.49853	9.48635	9.48552	9.49944	9.47045	9.48322	9.49123	9.48838	9.49825	9.49398	9.50088	9.49944	9.49615	9.49905	9.48849	9.50985	9.49611	9.50748	9.51655	9.52375	9.52872	9.50633	9.51161	9.51158	9.5064	9.53854
3.235	9.50598	9.52364	9.53215	9.52106	9.51372	9.52919	9.51929	9.52021	9.52293	9.51123	9.50797	9.51199	9.50802	9.50882	9.50297	9.50261	9.50907	9.50683	9.51398	9.51781	9.49811	9.48719	9.49067	9.49494	9.47714	9.48543	9.4925	9.49179	9.49369	9.49252	9.50526	9.49767	9.49927	9.50224	9.49081	9.50519	9.49192	9.50761	9.51739	9.52246	9.51937	9.50585	9.50828	9.51445	9.50804	9.53645
3.24	9.51063	9.52355	9.53327	9.51597	9.51472	9.52632	9.52829	9.52667	9.52667	9.50866	9.5127	9.51951	9.50404	9.50914	9.50185	9.49876	9.51209	9.50354	9.51165	9.52332	9.49842	9.48485	9.4834	9.49951	9.47176	9.48499	9.50149	9.48378	9.49727	9.49625	9.50184	9.49966	9.50057	9.504	9.48893	9.51036	9.49227	9.50514	9.51527	9.5203	9.52453	9.50685	9.50857	9.51291	9.51273	9.53922
3.245	9.51012	9.5229	9.53023	9.51815	9.51294	9.53579	9.5248	9.52014	9.52501	9.51359	9.50346	9.51645	9.50578	9.51124	9.50819	9.50017	9.51253	9.50336	9.51298	9.52444	9.50083	9.48962	9.48504	9.49641	9.47626	9.484	9.4948	9.48657	9.49686	9.49543	9.50637	9.50199	9.49919	9.5033	9.48806	9.5147	9.49043	9.50211	9.51882	9.52101	9.52663	9.50568	9.51282	9.51506	9.51028	9.54186
3.25	9.50758	9.51466	9.52872	9.51941	9.51633	9.52596	9.52471	9.52173	9.52188	9.51063	9.50644	9.51531	9.50982	9.50767	9.50947	9.50193	9.512	9.50653	9.51541	9.51935	9.49354	9.49049	9.48489	9.49638	9.47335	9.48212	9.4951	9.49299	9.49725	9.49144	9.50018	9.49643	9.4985	9.49678	9.49261	9.51367	9.48777	9.50539	9.51822	9.52116	9.52666	9.50715	9.51458	9.51521	9.50793	9.54114
3.255	9.50668	9.51985	9.53312	9.51345	9.51359	9.52938	9.52048	9.52659	9.51962	9.51371	9.5045	9.5124	9.50715	9.51179	9.50707	9.50738	9.51106	9.50357	9.51976	9.52022	9.50178	9.49175	9.48819	9.50058	9.47668	9.48806	9.5004	9.49161	9.49785	9.4904	9.50331	9.50341	9.501	9.50402	9.49245	9.5134	9.48683	9.50582	9.52222	9.52308	9.52532	9.50807	9.51316	9.51381	9.51019	9.54479
3.26	9.51302	9.52254	9.53929	9.51576	9.50924	9.5305	9.51817	9.52534	9.51503	9.51656	9.50716	9.51534	9.50858	9.51043	9.50819	9.50297	9.51292	9.50373	9.51614	9.52483	9.4943	9.4932	9.48863	9.4986	9.46563	9.48222	9.49893	9.48915	9.49795	9.49277	9.50441	9.4972	9.50377	9.50841	9.4859	9.5131	9.49115	9.50461	9.51889	9.52456	9.53226	9.50499	9.51464	9.5112	9.51022	9.54217
3.265	9.5147	9.51725	9.52748	9.51423	9.51583	9.52491	9.52388	9.51968	9.52279	9.50938	9.50746	9.51824	9.50614	9.51089	9.50539	9.50055	9.5147	9.5032	9.51762	9.52281	9.50044	9.48927	9.48355	9.49853	9.47592	9.49016	9.49625	9.49066	9.49925	9.49595	9.50488	9.5003	9.49971	9.50089	9.48861	9.51302	9.49328	9.50504	9.51764	9.52374	9.5321	9.5099	9.51171	9.51964	9.5137	9.54072
3.27	9.50808	9.52374	9.52596	9.5134	9.51381	9.52944	9.52371	9.52531	9.52689	9.51396	9.50937	9.51462	9.5108	9.51118	9.50119	9.50247	9.51409	9.5091	9.5152	9.52398	9.49844	9.48987	9.48634	9.49571	9.47282	9.48378	9.49814	9.49084	9.49914	9.4865	9.50494	9.49964	9.49976	9.50548	9.49028	9.513	9.48746	9.51082	9.52261	9.52486	9.52725	9.50835	9.51083	9.51063	9.51348	9.54435
3.275	9.5111	9.52549	9.53398	9.51494	9.51493	9.5316	9.52595	9.53106	9.5274	9.51546	9.5069	9.51545	9.51007	9.51097	9.50554	9.50238	9.51218	9.50073	9.5214	9.52181	9.49897	9.48912	9.48564	9.4989	9.47575	9.48595	9.49458	9.4848	9.49959	9.49849	9.50427	9.50347	9.5058	9.50821	9.4929	9.50885	9.4877	9.50449	9.52559	9.51534	9.52831	9.51293	9.50333	9.5148	9.51043	9.54139
3.28	9.50859	9.5231	9.53222	9.51756	9.51312	9.53062	9.52742	9.52725	9.52412	9.5126	9.51067	9.5168	9.504	9.51465	9.50693	9.50411	9.51228	9.50367	9.51575	9.52753	9.49854	9.4921	9.48396	9.49545	9.47791	9.48994	9.49265	9.48977	9.50088	9.49501	9.50478	9.50326	9.50667	9.50312	9.49557	9.51282	9.49756	9.50756	9.52343	9.52311	9.52701	9.50931	9.51225	9.51556	9.51252	9.54101
3.285	9.51037	9.51937	9.53141	9.51998	9.51102	9.52715	9.52139	9.52396	9.52878	9.51487	9.51089	9.51566	9.50323	9.50711	9.50796	9.50486	9.50988	9.50477	9.51519	9.5256	9.49908	9.49035	9.48962	9.49829	9.47449	9.48685	9.49686	9.49208	9.50009	9.49282	9.50725	9.49573	9.5024	9.50362	9.48948	9.51526	9.49565	9.50915	9.52008	9.52243	9.52557	9.51275	9.51275	9.5173	9.50695	9.54478
3.29	9.51575	9.52337	9.53267	9.51715	9.51559	9.5301	9.5258	9.5245	9.52408	9.51744	9.50535	9.51666	9.50879	9.50847	9.5117	9.49989	9.51251	9.50688	9.51611	9.5245	9.49617	9.48762	9.48799	9.49551	9.47198	9.48694	9.49637	9.48949	9.49303	9.49069	9.50598	9.50343	9.50765	9.5051	9.49095	9.513	9.49332	9.50288	9.516	9.52433	9.52997	9.51006	9.50776	9.51476	9.5118	9.54471
3.295	9.51528	9.51921	9.53	9.51628	9.51389	9.53384	9.52031	9.52675	9.52364	9.51589	9.51538	9.5106	9.50733	9.51177	9.50844	9.50855	9.50947	9.50644	9.51637	9.51998	9.4995	9.48968	9.48341	9.50048	9.476	9.49003	9.49694	9.48454	9.49432	9.49626	9.50282	9.50264	9.50257	9.50672	9.49194	9.51432	9.49394	9.50559	9.51996	9.52233	9.52828	9.51182	9.51238	9.51658	9.50982	9.54576
3.3	9.51282	9.52472	9.53769	9.51971	9.51429	9.52597	9.52699	9.53169	9.52897	9.51522	9.50395	9.51985	9.51189	9.51166	9.5057	9.50307	9.51576	9.50399	9.51679	9.52081	9.49924	9.48889	9.49017	9.50066	9.47583	9.48996	9.49812	9.4882	9.49906	9.49496	9.51018	9.49822	9.5025	9.49593	9.49547	9.50958	9.49522	9.50244	9.5188	9.52262	9.53219	9.50785	9.51351	9.51974	9.51435	9.54304
3.305	9.51105	9.51914	9.53623	9.51606	9.50996	9.52935	9.52075	9.52119	9.52188	9.51331	9.50646	9.51249	9.51263	9.51863	9.50718	9.50653	9.51466	9.50382	9.52017	9.52215	9.49974	9.48882	9.48746	9.50062	9.47383	9.48723	9.49553	9.491	9.50299	9.49406	9.50428	9.50166	9.50427	9.50492	9.48992	9.51676	9.49528	9.50926	9.52204	9.5271	9.52637	9.51206	9.51284	9.51791	9.5105	9.54343
3.31	9.5166	9.52404	9.53139	9.51545	9.50866	9.52629	9.52544	9.52775	9.52556	9.51419	9.51338	9.51955	9.50875	9.50955	9.50987	9.50287	9.51076	9.5107	9.51766	9.52317	9.50591	9.49278	9.48415	9.49923	9.47429	9.48633	9.49733	9.49316	9.49812	9.49698	9.50673	9.50005	9.50254	9.50811	9.49096	9.51347	9.49516	9.5058	9.52155	9.52377	9.53175	9.50874	9.5126	9.51765	9.51324	9.54102
3.315	9.51231	9.52755	9.53693	9.51903	9.51676	9.53237	9.52389	9.52567	9.52508	9.51739	9.51067	9.51639	9.50294	9.51249	9.50966	9.50145	9.50845	9.5105	9.51556	9.5242	9.50374	9.48872	9.4856	9.49469	9.47585	9.48819	9.49977	9.48957	9.49549	9.49225	9.50397	9.49966	9.50598	9.50568	9.49788	9.51946	9.49674	9.50506	9.52033	9.52875	9.52579	9.51086	9.50793	9.52098	9.51659	9.54231
3.32	9.50993	9.51875	9.53487	9.52029	9.51414	9.53348	9.52772	9.52676	9.52859	9.51481	9.51236	9.51944	9.51269	9.51653	9.50939	9.50361	9.5106	9.51066	9.51608	9.51977	9.49815	9.49482	9.48519	9.49807	9.47951	9.48705	9.49651	9.48742	9.5006	9.49633	9.50802	9.50219	9.50786	9.50466	9.49213	9.51487	9.49722	9.51043	9.52238	9.52403	9.52689	9.50584	9.51291	9.5166	9.50686	9.54246
3.325	9.51423	9.51953	9.53413	9.51945	9.51567	9.53114	9.52326	9.52303	9.52909	9.51783	9.51133	9.51871	9.50732	9.5115	9.50875	9.50401	9.51215	9.50923	9.51523	9.52459	9.49871	9.48773	9.49255	9.50138	9.47401	9.48613	9.50019	9.49034	9.49849	9.496	9.50445	9.50143	9.5074	9.50799	9.49021	9.51253	9.50037	9.51218	9.52224	9.52397	9.52937	9.50896	9.5114	9.51947	9.51346	9.54621
3.33	9.5143	9.5186	9.53214	9.52168	9.52046	9.52891	9.52629	9.52748	9.5249	9.50963	9.5096	9.51904	9.50838	9.51248	9.51136	9.50372	9.50901	9.50659	9.51903	9.52835	9.49762	9.49508	9.4871	9.49489	9.47477	9.49026	9.49828	9.49246	9.49879	9.49639	9.51338	9.5048	9.5054	9.5019	9.4926	9.5141	9.49423	9.50812	9.52184	9.52456	9.53095	9.50647	9.51088	9.51263	9.51617	9.54513
3.335	9.51382	9.52548	9.53218	9.52437	9.51574	9.535	9.52322	9.52321	9.53176	9.5125	9.51081	9.51818	9.51084	9.51228	9.51363	9.50321	9.51016	9.51052	9.5196	9.52521	9.50465	9.49267	9.48958	9.49951	9.47392	9.49318	9.49853	9.48836	9.49878	9.4953	9.5078	9.50906	9.50386	9.50624	9.49268	9.51352	9.49768	9.50906	9.52227	9.52655	9.53071	9.50988	9.51524	9.51688	9.51496	9.54241
3.34	9.51009	9.52332	9.53071	9.51951	9.51431	9.52672	9.52981	9.52768	9.52531	9.5133	9.51167	9.52208	9.51308	9.51262	9.51544	9.50868	9.51213	9.50616	9.52009	9.52159	9.49901	9.4913	9.49199	9.50247	9.48163	9.4873	9.49894	9.49315	9.50118	9.49892	9.51353	9.50125	9.50641	9.5079	9.491	9.51534	9.50141	9.50723	9.52539	9.52499	9.53103	9.51382	9.5119	9.51736	9.51407	9.54806
3.345	9.51161	9.51855	9.53216	9.51499	9.51721	9.5291	9.52705	9.52413	9.526	9.51571	9.51306	9.52021	9.50947	9.51068	9.51056	9.50598	9.51426	9.50656	9.51058	9.52376	9.49784	9.49256	9.48783	9.49827	9.47884	9.48534	9.49739	9.48836	9.4985	9.49529	9.51123	9.50442	9.51138	9.50513	9.48869	9.51184	9.49239	9.511	9.51875	9.52952	9.53371	9.51097	9.51625	9.51731	9.51275	9.54809
3.35	9.50828	9.5206	9.53224	9.51893	9.50821	9.5337	9.52733	9.52607	9.52671	9.51377	9.51434	9.51614	9.51475	9.51197	9.50744	9.50255	9.51012	9.51017	9.51695	9.52252	9.50042	9.49367	9.49375	9.49742	9.47441	9.49005	9.49925	9.49236	9.49973	9.49741	9.50845	9.49736	9.50415	9.50294	9.49454	9.51591	9.49828	9.50979	9.521	9.52211	9.52931	9.51106	9.5094	9.52233	9.50861	9.54344
3.355	9.51606	9.52324	9.53376	9.52058	9.51433	9.53229	9.53116	9.53036	9.53069	9.52172	9.51355	9.51637	9.51378	9.51202	9.50653	9.50559	9.5171	9.50511	9.52227	9.52643	9.4973	9.49118	9.4922	9.49807	9.48142	9.48438	9.49995	9.4944	9.49853	9.49387	9.5075	9.50445	9.50872	9.5082	9.4913	9.51435	9.49478	9.50748	9.52279	9.52283	9.52989	9.51169	9.51559	9.51824	9.51051	9.54158
3.36	9.51173	9.52609	9.53691	9.52248	9.51222	9.53375	9.52423	9.53051	9.52736	9.51748	9.51067	9.51789	9.51159	9.51697	9.51652	9.50749	9.51554	9.50609	9.51894	9.52663	9.50149	9.49728	9.48762	9.50076	9.47344	9.48945	9.50204	9.49248	9.49928	9.49526	9.51041	9.50186	9.51083	9.50393	9.49761	9.51546	9.49142	9.51142	9.52557	9.5279	9.52488	9.50916	9.51778	9.51813	9.50919	9.54487
3.365	9.51504	9.52328	9.53325	9.51939	9.51975	9.52885	9.52461	9.52357	9.52308	9.51849	9.51395	9.5173	9.51283	9.51509	9.50882	9.50834	9.51706	9.50751	9.51816	9.52486	9.50235	9.4908	9.49358	9.49755	9.48045	9.4853	9.50051	9.49367	9.49705	9.49383	9.51389	9.50258	9.50621	9.50835	9.49239	9.51403	9.49594	9.51289	9.52337	9.52091	9.5336	9.50657	9.51821	9.51665	9.51432	9.5446
3.37	9.51993	9.52255	9.53717	9.52283	9.51581	9.53409	9.52548	9.52932	9.52586	9.51956	9.51433	9.51668	9.50487	9.51387	9.51204	9.51004	9.51508	9.51056	9.5175	9.52799	9.50549	9.49153	9.4954	9.49952	9.47896	9.48639	9.50019	9.49956	9.5007	9.49777	9.50758	9.50354	9.50761	9.5064	9.4949	9.51574	9.48995	9.50958	9.52587	9.53093	9.53104	9.51111	9.51347	9.51353	9.51055	9.54311
3.375	9.51701	9.52548	9.53285	9.52532	9.51807	9.5377	9.52978	9.52971	9.52711	9.51723	9.5099	9.52134	9.5145	9.51396	9.51101	9.50668	9.51435	9.50844	9.51933	9.52649	9.50122	9.49252	9.48669	9.49735	9.47961	9.48973	9.49583	9.48952	9.5029	9.49941	9.50833	9.50479	9.50785	9.51013	9.49759	9.51906	9.49644	9.51057	9.522	9.52684	9.5341	9.51217	9.51141	9.51497	9.51189	9.55247
3.38	9.51882	9.52662	9.53429	9.52911	9.51416	9.53167	9.52778	9.52947	9.52353	9.5166	9.51668	9.52645	9.50926	9.5163	9.51076	9.50854	9.51459	9.5056	9.52102	9.5288	9.49955	9.48715	9.48964	9.49766	9.47441	9.49363	9.5043	9.49113	9.49904	9.497	9.51229	9.50143	9.51222	9.51163	9.49041	9.5164	9.49884	9.50728	9.52107	9.52791	9.52913	9.50999	9.51089	9.51698	9.51396	9.54327
3.385	9.51593	9.52266	9.53507	9.51743	9.51393	9.52895	9.52938	9.5301	9.53092	9.51578	9.51223	9.52188	9.5091	9.51219	9.51489	9.50568	9.51332	9.50981	9.5222	9.52639	9.50218	9.50074	9.49105	9.50267	9.47941	9.48484	9.49875	9.49537	9.50134	9.5015	9.51205	9.50413	9.50895	9.51084	9.493	9.51455	9.50266	9.50971	9.52394	9.52871	9.52964	9.51329	9.51744	9.52016	9.51601	9.54391
3.39	9.51379	9.52134	9.53627	9.52319	9.51289	9.53467	9.52636	9.52645	9.53233	9.51801	9.51047	9.52151	9.51274	9.51554	9.51174	9.50604	9.51921	9.51288	9.52215	9.52773	9.502	9.49509	9.49456	9.50073	9.4735	9.49392	9.49582	9.49237	9.50051	9.49534	9.50788	9.5091	9.51043	9.50445	9.49499	9.51376	9.49363	9.51074	9.53122	9.52207	9.53115	9.51306	9.50964	9.51787	9.51523	9.54587
3.395	9.51694	9.52259	9.53407	9.52408	9.51271	9.5311	9.52819	9.52781	9.52966	9.51275	9.5127	9.51984	9.51605	9.51342	9.50903	9.50426	9.51138	9.50967	9.52213	9.52309	9.49946	9.49565	9.49287	9.49815	9.47919	9.49236	9.50244	9.49816	9.49738	9.49949	9.5116	9.50414	9.51138	9.50943	9.49567	9.51833	9.49803	9.50851	9.52098	9.52831	9.53584	9.51249	9.51243	9.52537	9.51175	9.54483
3.4	9.51932	9.52618	9.52835	9.52061	9.51669	9.53933	9.52993	9.52608	9.52544	9.52194	9.50872	9.51838	9.51183	9.51777	9.51379	9.50327	9.5159	9.51173	9.51963	9.52887	9.49971	9.49436	9.49092	9.50662	9.47829	9.49375	9.50558	9.49231	9.50088	9.50177	9.50919	9.50414	9.50751	9.51147	9.4891	9.51917	9.50308	9.51115	9.52458	9.52745	9.53449	9.51386	9.51613	9.51765	9.51418	9.54788
3.405	9.51736	9.52134	9.53519	9.52609	9.51747	9.53097	9.53031	9.52483	9.52266	9.5169	9.51133	9.51741	9.50775	9.51734	9.51381	9.50673	9.5157	9.51458	9.52457	9.52987	9.50344	9.49374	9.48968	9.50173	9.47925	9.48936	9.50319	9.4889	9.50107	9.49957	9.51077	9.50796	9.50603	9.50464	9.49109	9.51767	9.49976	9.5112	9.52142	9.52991	9.53277	9.5111	9.51087	9.5142	9.51431	9.54799
3.41	9.51301	9.52554	9.53319	9.52582	9.5154	9.53352	9.53105	9.53095	9.52714	9.51827	9.51451	9.51618	9.50942	9.51575	9.50913	9.50702	9.51332	9.51047	9.52102	9.52531	9.50246	9.4995	9.49187	9.5017	9.47691	9.48959	9.50508	9.49894	9.50576	9.49747	9.51208	9.50494	9.51015	9.51052	9.49193	9.51577	9.49817	9.51365	9.52357	9.52949	9.53159	9.51052	9.51524	9.5211	9.51971	9.5431
3.415	9.51851	9.52664	9.53519	9.52528	9.51953	9.53283	9.52927	9.52715	9.53332	9.51991	9.51216	9.52292	9.51071	9.5144	9.51248	9.50392	9.5168	9.50867	9.52167	9.53288	9.50318	9.49978	9.48612	9.49902	9.47302	9.48549	9.50256	9.4964	9.49832	9.49892	9.50746	9.50295	9.512	9.50796	9.49414	9.51777	9.49574	9.50746	9.53084	9.52939	9.52979	9.50993	9.5183	9.52082	9.51656	9.54668
3.42	9.51412	9.527	9.53761	9.52236	9.51544	9.53428	9.53101	9.52818	9.5285	9.51934	9.51405	9.51842	9.5148	9.51296	9.51422	9.50927	9.51549	9.51053	9.52037	9.52721	9.50334	9.49312	9.4913	9.5042	9.48229	9.48956	9.50106	9.49012	9.50666	9.4985	9.50976	9.50259	9.50345	9.50806	9.4983	9.51646	9.50032	9.50734	9.52512	9.52875	9.53283	9.5118	9.51379	9.51885	9.51425	9.54396
3.425	9.5127	9.52456	9.53532	9.52489	9.52344	9.53129	9.52741	9.52654	9.52608	9.51599	9.5146	9.52529	9.51248	9.51274	9.5126	9.50734	9.5173	9.51577	9.51777	9.52633	9.50205	9.49377	9.49487	9.50687	9.48014	9.48832	9.50103	9.49431	9.5027	9.50155	9.50995	9.50272	9.51291	9.51219	9.49117	9.51468	9.4969	9.50852	9.52323	9.52758	9.52964	9.51322	9.51673	9.51882	9.50876	9.54893
3.43	9.52053	9.52041	9.53663	9.52489	9.51742	9.53384	9.52969	9.53042	9.5276	9.51533	9.51333	9.51915	9.51233	9.52066	9.51233	9.50755	9.51678	9.50819	9.52119	9.53044	9.5029	9.49332	9.4954	9.49905	9.47655	9.49433	9.50573	9.49787	9.50307	9.5052	9.50684	9.50529	9.50918	9.5138	9.49664	9.51827	9.50092	9.51039	9.52641	9.52806	9.53844	9.50835	9.51452	9.52087	9.51708	9.54671
3.435	9.51579	9.5276	9.53479	9.52977	9.51811	9.53326	9.52829	9.53213	9.52834	9.5224	9.50716	9.52308	9.51113	9.51696	9.51306	9.50627	9.51477	9.51391	9.52417	9.53248	9.50071	9.49216	9.49086	9.4977	9.48428	9.48764	9.50762	9.4937	9.50651	9.49792	9.50696	9.49876	9.50914	9.50527	9.49615	9.51713	9.49767	9.51166	9.52087	9.5272	9.53046	9.51513	9.51547	9.51635	9.51467	9.55075
3.44	9.51358	9.52907	9.53686	9.52351	9.51829	9.52897	9.53065	9.52589	9.52937	9.52224	9.51475	9.5193	9.51728	9.51589	9.51455	9.50654	9.51725	9.51365	9.52139	9.53204	9.49968	9.49516	9.49274	9.50248	9.48228	9.49464	9.50188	9.49315	9.50522	9.50079	9.50759	9.5032	9.51118	9.50806	9.49477	9.5196	9.49655	9.50955	9.51865	9.52796	9.53036	9.5138	9.51729	9.51948	9.52108	9.54741
3.445	9.51777	9.52715	9.53793	9.52505	9.51555	9.53516	9.5279	9.5354	9.52721	9.52027	9.51634	9.52155	9.5146	9.51393	9.51373	9.50687	9.51944	9.51033	9.5262	9.53128	9.50516	9.49621	9.48809	9.50212	9.47597	9.49302	9.50121	9.49433	9.50532	9.49539	9.51273	9.50375	9.5093	9.51065	9.4942	9.51622	9.49983	9.51244	9.5266	9.52773	9.53734	9.51234	9.51596	9.51561	9.5133	9.54741
3.45	9.51917	9.52474	9.53714	9.52461	9.52159	9.53319	9.52875	9.52853	9.5294	9.51873	9.51278	9.52143	9.51221	9.51618	9.50713	9.51124	9.51952	9.51226	9.51997	9.53145	9.5085	9.49664	9.49481	9.50337	9.47733	9.49135	9.49998	9.49485	9.50105	9.49965	9.51483	9.5099	9.50571	9.51247	9.49455	9.52282	9.50013	9.51228	9.52992	9.52691	9.53744	9.51738	9.51634	9.5162	9.51568	9.54795
3.455	9.51551	9.52284	9.53488	9.5268	9.52317	9.53296	9.52994	9.53229	9.53271	9.52017	9.51069	9.5213	9.51539	9.51815	9.51851	9.50887	9.51527	9.51237	9.52217	9.52836	9.50833	9.50053	9.49051	9.49918	9.47905	9.49038	9.50027	9.4919	9.49849	9.49982	9.50936	9.50384	9.50941	9.51112	9.49572	9.51484	9.49886	9.514	9.52155	9.53104	9.53378	9.50778	9.51856	9.52149	9.5212	9.54215
3.46	9.51977	9.53094	9.53259	9.52472	9.52638	9.5331	9.53006	9.53143	9.5305	9.52186	9.51451	9.5257	9.51374	9.51967	9.51241	9.51039	9.51875	9.51668	9.51826	9.5295	9.50528	9.49853	9.49299	9.50418	9.47922	9.48997	9.50241	9.49858	9.50257	9.50165	9.50633	9.50708	9.50942	9.51074	9.49852	9.51799	9.4972	9.51401	9.52856	9.52924	9.53148	9.51684	9.51353	9.5216	9.52228	9.54702
3.465	9.51676	9.52609	9.53941	9.52816	9.5235	9.53277	9.53334	9.53423	9.53598	9.51855	9.5159	9.52324	9.50978	9.51517	9.51634	9.50844	9.51361	9.51479	9.5219	9.52647	9.50621	9.49767	9.4922	9.50772	9.48484	9.49576	9.50567	9.4945	9.50554	9.50154	9.51114	9.50486	9.5162	9.5133	9.49472	9.51347	9.49866	9.51234	9.52777	9.52231	9.53734	9.51208	9.51964	9.51998	9.51468	9.54842
3.47	9.5214	9.52773	9.53688	9.52229	9.51577	9.54078	9.52681	9.53427	9.53081	9.52156	9.51502	9.52367	9.51734	9.51729	9.50982	9.50631	9.51599	9.51706	9.52571	9.53391	9.50558	9.49683	9.49373	9.50369	9.48181	9.495	9.5003	9.49548	9.50322	9.49737	9.51147	9.50824	9.51414	9.50872	9.50121	9.51939	9.49851	9.51042	9.52665	9.5321	9.53609	9.51071	9.51551	9.5253	9.51679	9.54923
3.475	9.52022	9.52687	9.53725	9.52901	9.5183	9.53425	9.53167	9.53833	9.53067	9.51934	9.51313	9.52502	9.5125	9.51326	9.51424	9.50808	9.51493	9.50821	9.52398	9.52938	9.50293	9.4979	9.49326	9.5045	9.48596	9.50009	9.50675	9.49418	9.5055	9.49925	9.50979	9.50719	9.51253	9.50765	9.49603	9.51877	9.50359	9.51282	9.52465	9.53092	9.53323	9.51432	9.51609	9.52358	9.51514	9.54331
3.48	9.51305	9.52416	9.5399	9.52103	9.52152	9.53277	9.53158	9.53263	9.53091	9.51787	9.51386	9.52888	9.51573	9.51605	9.51405	9.5161	9.52101	9.51274	9.52269	9.52815	9.50327	9.49307	9.49518	9.5015	9.48481	9.49661	9.50101	9.49224	9.5049	9.50091	9.51121	9.50937	9.5135	9.51302	9.49508	9.51907	9.4996	9.50872	9.52699	9.52981	9.53136	9.51541	9.51718	9.52498	9.51506	9.55014
3.485	9.51682	9.52457	9.53732	9.53113	9.52197	9.53643	9.53257	9.53124	9.53481	9.52324	9.51442	9.52353	9.51636	9.52096	9.5144	9.51281	9.5181	9.51459	9.5204	9.53055	9.50368	9.49432	9.49123	9.50666	9.4817	9.49553	9.50152	9.49763	9.50809	9.4991	9.51322	9.50369	9.50838	9.51138	9.49554	9.52031	9.50428	9.50926	9.52488	9.53202	9.53619	9.51572	9.51324	9.52131	9.51631	9.55273
3.49	9.5171	9.52444	9.53939	9.5304	9.51857	9.53675	9.52767	9.53932	9.5356	9.52129	9.51259	9.52146	9.51335	9.51554	9.5123	9.51258	9.5229	9.51396	9.52368	9.53106	9.50323	9.49778	9.49473	9.50468	9.48	9.49313	9.50547	9.49507	9.50351	9.49861	9.51245	9.50906	9.51364	9.51383	9.49564	9.51821	9.49904	9.51108	9.52327	9.52711	9.54148	9.51529	9.51909	9.51983	9.52033	9.54978
3.495	9.51824	9.52929	9.54351	9.52762	9.52125	9.53852	9.53025	9.53142	9.53052	9.52273	9.51524	9.52234	9.5176	9.51783	9.5116	9.50668	9.51381	9.51369	9.52342	9.52771	9.50663	9.50126	9.49266	9.50171	9.48101	9.49045	9.50896	9.4947	9.50256	9.50444	9.5074	9.50351	9.50744	9.51022	9.49966	9.52008	9.50349	9.51279	9.52778	9.53177	9.53476	9.5123	9.52224	9.52066	9.51838	9.5485
3.5	9.51756	9.52944	9.53915	9.52788	9.52026	9.53696	9.52771	9.52582	9.53348	9.51863	9.51675	9.52362	9.51681	9.51954	9.51459	9.51201	9.52004	9.51216	9.52485	9.53104	9.50999	9.49866	9.49327	9.50889	9.48076	9.49472	9.50449	9.49306	9.50059	9.50262	9.51766	9.50889	9.51185	9.51752	9.49666	9.52318	9.50264	9.50901	9.5209	9.53503	9.53718	9.51832	9.51833	9.52354	9.51808	9.54733
3.505	9.52019	9.52668	9.53453	9.53133	9.51719	9.53498	9.53288	9.53367	9.5319	9.52335	9.51753	9.5253	9.51723	9.51549	9.51684	9.50819	9.52192	9.51638	9.52438	9.53282	9.50911	9.49734	9.49062	9.50791	9.483	9.49371	9.50473	9.497	9.50959	9.50064	9.51528	9.51042	9.51481	9.51108	9.49676	9.51779	9.50074	9.50996	9.52942	9.52495	9.53506	9.51612	9.52064	9.52133	9.51708	9.55121
3.51	9.51601	9.53042	9.53818	9.53099	9.51827	9.53789	9.535	9.5344	9.53026	9.52014	9.51531	9.52442	9.51243	9.51636	9.51086	9.51243	9.52122	9.51073	9.51954	9.53488	9.50816	9.49704	9.49182	9.50906	9.48578	9.49186	9.50886	9.50071	9.50321	9.50071	9.51161	9.50741	9.50993	9.51053	9.49921	9.51435	9.50379	9.51325	9.52598	9.53013	9.53449	9.51353	9.5136	9.52608	9.51632	9.54924
3.515	9.51912	9.53028	9.54244	9.52986	9.51956	9.53429	9.53195	9.53753	9.53426	9.52243	9.51336	9.52648	9.51826	9.51654	9.51842	9.50926	9.51933	9.51544	9.52414	9.52727	9.50558	9.49856	9.49145	9.5077	9.49029	9.49309	9.50299	9.49349	9.50666	9.50181	9.51309	9.50707	9.50585	9.51188	9.49739	9.52182	9.49975	9.51126	9.52133	9.52813	9.53696	9.51618	9.52378	9.52432	9.51742	9.54927
3.52	9.51694	9.52653	9.53996	9.52417	9.52242	9.53557	9.53373	9.5358	9.53373	9.52186	9.51044	9.52116	9.52181	9.52223	9.51749	9.51202	9.51766	9.51337	9.52854	9.52684	9.50475	9.49543	9.49805	9.5074	9.48613	9.49381	9.50362	9.49376	9.50623	9.50064	9.50929	9.50279	9.51206	9.51187	9.49521	9.52104	9.50222	9.51643	9.52766	9.52778	9.53765	9.51465	9.51805	9.52013	9.51901	9.54845
3.525	9.52256	9.53088	9.54489	9.52475	9.51911	9.53702	9.5361	9.53212	9.53449	9.5204	9.5201	9.53051	9.51832	9.51989	9.51964	9.50879	9.52102	9.51781	9.5261	9.53708	9.50619	9.50006	9.49442	9.50715	9.47911	9.49466	9.51072	9.49735	9.50268	9.50074	9.51366	9.50367	9.5139	9.51116	9.49787	9.51892	9.5014	9.5156	9.52821	9.52986	9.54038	9.51475	9.51944	9.52682	9.52161	9.55055
3.53	9.51831	9.5285	9.53889	9.52891	9.52233	9.53503	9.52969	9.532	9.52989	9.52185	9.51601	9.52584	9.51427	9.52032	9.51736	9.51104	9.51924	9.514	9.52371	9.53469	9.50679	9.49861	9.49162	9.50115	9.48737	9.49315	9.50231	9.49831	9.50655	9.50153	9.5168	9.5052	9.50918	9.51105	9.50129	9.52055	9.50272	9.51585	9.52737	9.53197	9.53423	9.51636	9.52015	9.52591	9.52126	9.55519
3.535	9.52386	9.52721	9.54107	9.52248	9.51629	9.53555	9.53293	9.52621	9.53133	9.52148	9.51995	9.52434	9.51708	9.52179	9.513	9.5095	9.52369	9.51278	9.52325	9.53495	9.51086	9.49986	9.49687	9.50649	9.48622	9.49685	9.50072	9.49682	9.50609	9.49982	9.51369	9.51352	9.51329	9.51199	9.50097	9.51958	9.50272	9.51094	9.52691	9.52843	9.53581	9.51462	9.51491	9.52228	9.52451	9.5513
3.54	9.52042	9.52978	9.53747	9.52552	9.52142	9.53513	9.53163	9.53827	9.53765	9.52104	9.52262	9.52905	9.51476	9.51721	9.51633	9.5126	9.52012	9.51408	9.52024	9.53439	9.50161	9.49964	9.49438	9.49852	9.48127	9.49562	9.5036	9.4964	9.50747	9.49933	9.5149	9.50763	9.51253	9.51511	9.50288	9.51945	9.49487	9.50936	9.53436	9.53275	9.54004	9.51718	9.51719	9.52324	9.51536	9.54998
3.545	9.51946	9.5282	9.54053	9.53462	9.52451	9.53826	9.53715	9.53603	9.5329	9.5256	9.51591	9.52955	9.52043	9.516	9.5205	9.51131	9.51925	9.51264	9.52046	9.52957	9.5106	9.5018	9.49369	9.50685	9.48026	9.49689	9.50717	9.49788	9.51002	9.50059	9.51039	9.50795	9.51024	9.51476	9.49687	9.52736	9.49753	9.51428	9.53045	9.53526	9.53771	9.52102	9.51686	9.52557	9.52274	9.54855
3.55	9.52071	9.53682	9.54424	9.52769	9.52191	9.53703	9.53626	9.53418	9.53511	9.5276	9.51599	9.52129	9.51307	9.51782	9.51899	9.51807	9.51862	9.51566	9.52716	9.53143	9.50595	9.49925	9.49484	9.50543	9.48495	9.4928	9.51138	9.50055	9.50389	9.50352	9.51332	9.51469	9.51097	9.5132	9.49696	9.5205	9.50116	9.51303	9.52855	9.52899	9.5405	9.51382	9.52052	9.52346	9.51941	9.55338
3.555	9.51869	9.53371	9.5407	9.52567	9.51694	9.5354	9.53443	9.53629	9.5362	9.52256	9.51789	9.52801	9.51818	9.52108	9.51771	9.51227	9.5216	9.51076	9.5247	9.53208	9.50359	9.50214	9.49766	9.50787	9.4834	9.49563	9.50446	9.49984	9.50455	9.5045	9.51596	9.51019	9.51471	9.51419	9.49999	9.52078	9.50541	9.51387	9.52862	9.53099	9.53669	9.51469	9.51802	9.52732	9.51948	9.54806
3.56	9.52557	9.53317	9.53922	9.52547	9.52577	9.53592	9.52867	9.53544	9.53511	9.52057	9.51184	9.52702	9.51739	9.51602	9.51404	9.51397	9.51954	9.51441	9.52643	9.53151	9.50227	9.49718	9.49763	9.50859	9.48254	9.49346	9.50438	9.49326	9.50527	9.50001	9.5177	9.50843	9.51239	9.51544	9.50092	9.52627	9.50639	9.51145	9.53271	9.53095	9.53712	9.51875	9.51776	9.52231	9.52469	9.54928
3.565	9.51982	9.52939	9.54073	9.52819	9.52552	9.53457	9.53238	9.53287	9.52777	9.52121	9.51724	9.52798	9.52034	9.51803	9.51764	9.51377	9.52375	9.51611	9.53095	9.53436	9.5055	9.50135	9.49526	9.50658	9.48595	9.49106	9.50419	9.50215	9.50571	9.50177	9.5147	9.50585	9.51528	9.51274	9.49894	9.52194	9.50046	9.51222	9.52767	9.53027	9.53408	9.51383	9.52282	9.52844	9.522	9.55195
3.57	9.5223	9.52961	9.53853	9.52789	9.52212	9.53789	9.5339	9.53592	9.53286	9.52515	9.52173	9.53276	9.51861	9.52122	9.51455	9.51095	9.52519	9.51641	9.52885	9.53071	9.50794	9.49722	9.49861	9.50881	9.48658	9.49677	9.50662	9.49493	9.50859	9.50354	9.51507	9.51036	9.51576	9.51265	9.49953	9.52662	9.50161	9.51194	9.52939	9.53194	9.53597	9.51575	9.51811	9.52523	9.51856	9.54744
3.575	9.52423	9.52924	9.53981	9.53156	9.52709	9.53666	9.53447	9.53319	9.52778	9.52205	9.52293	9.52392	9.51623	9.52476	9.51454	9.51283	9.51977	9.50958	9.52105	9.53106	9.50226	9.50119	9.50074	9.50586	9.48561	9.49611	9.50945	9.50092	9.50463	9.50283	9.50965	9.50931	9.51216	9.51376	9.50079	9.52298	9.49836	9.5144	9.52737	9.53184	9.53646	9.51675	9.52012	9.52701	9.5249	9.54757
3.58	9.52163	9.53164	9.54621	9.52825	9.52374	9.53905	9.53083	9.533	9.53177	9.52188	9.51836	9.52659	9.5135	9.52287	9.51498	9.51497	9.52277	9.51204	9.52455	9.53173	9.50998	9.50051	9.4976	9.50778	9.48441	9.50078	9.50191	9.50528	9.50644	9.4969	9.51701	9.5138	9.51867	9.51157	9.50121	9.52122	9.50202	9.51618	9.52888	9.52809	9.54127	9.52118	9.51891	9.52538	9.52086	9.5514
3.585	9.51814	9.52971	9.54193	9.53345	9.52017	9.54026	9.53675	9.53133	9.53409	9.52336	9.51848	9.52371	9.51731	9.52149	9.52028	9.51139	9.52119	9.51717	9.52447	9.5333	9.50626	9.49946	9.49661	9.50741	9.48233	9.49258	9.50605	9.49857	9.50786	9.50205	9.51702	9.51185	9.51741	9.51461	9.50173	9.52075	9.50788	9.51325	9.52907	9.52846	9.54349	9.51715	9.52075	9.5291	9.52479	9.55147
3.59	9.52297	9.53576	9.54097	9.53228	9.52515	9.54152	9.53382	9.53304	9.53823	9.52169	9.52141	9.52639	9.52121	9.52079	9.51647	9.51054	9.52053	9.51338	9.52717	9.53058	9.50648	9.49919	9.49502	9.51025	9.48411	9.49577	9.50662	9.50203	9.50563	9.50468	9.51767	9.50979	9.51528	9.51563	9.49963	9.51754	9.50368	9.5131	9.53046	9.53371	9.53967	9.51657	9.52264	9.5254	9.52122	9.55146
3.595	9.51893	9.53128	9.53726	9.5291	9.5193	9.53993	9.53576	9.53392	9.53323	9.52334	9.51996	9.52841	9.5178	9.52114	9.51846	9.51233	9.51955	9.51782	9.53043	9.53154	9.5056	9.50075	9.49964	9.50428	9.47974	9.49339	9.50947	9.49848	9.50812	9.50421	9.51309	9.50861	9.51088	9.5151	9.50267	9.52147	9.50363	9.51607	9.53301	9.53564	9.54021	9.51892	9.52224	9.52952	9.52254	9.54831
3.6	9.51511	9.53341	9.54459	9.52855	9.52512	9.53763	9.53747	9.53167	9.5362	9.52063	9.51794	9.5297	9.52089	9.52516	9.51718	9.51456	9.52248	9.51629	9.52547	9.53511	9.50872	9.50374	9.49791	9.50541	9.48611	9.49461	9.51071	9.49942	9.5088	9.50981	9.51446	9.51495	9.51731	9.51095	9.50388	9.51674	9.50608	9.51611	9.53255	9.53448	9.53629	9.51661	9.5208	9.52625	9.52377	9.55232
3.605	9.51978	9.52575	9.53858	9.52882	9.52148	9.53929	9.53317	9.53221	9.53692	9.52221	9.52079	9.528	9.51506	9.52103	9.51561	9.51135	9.52349	9.51691	9.52186	9.53761	9.5028	9.5008	9.50163	9.50675	9.48539	9.49646	9.50749	9.50008	9.50676	9.50673	9.52034	9.50586	9.51234	9.51785	9.50405	9.52542	9.50734	9.51123	9.5308	9.53528	9.53954	9.51551	9.5203	9.52653	9.52097	9.54987
3.61	9.52	9.53441	9.54509	9.52841	9.52118	9.53984	9.53572	9.5348	9.53753	9.52909	9.51957	9.52806	9.52066	9.51914	9.5188	9.51061	9.52309	9.51434	9.52723	9.53127	9.5095	9.49998	9.49386	9.50747	9.48281	9.49488	9.50319	9.50211	9.50693	9.5041	9.51961	9.5124	9.51234	9.51998	9.50264	9.52359	9.5047	9.52369	9.53187	9.5351	9.53704	9.51913	9.52065	9.52726	9.52239	9.55017
3.615	9.52281	9.53118	9.54363	9.52927	9.52353	9.53965	9.53605	9.53416	9.53202	9.52683	9.5167	9.53016	9.52657	9.51862	9.52115	9.51639	9.52311	9.51687	9.52261	9.53288	9.51206	9.50304	9.49886	9.50666	9.48531	9.49515	9.50976	9.49661	9.50634	9.50582	9.51533	9.50921	9.51319	9.51259	9.50048	9.52024	9.50282	9.51593	9.53399	9.53631	9.53583	9.52043	9.52497	9.52922	9.5216	9.55405
3.62	9.52139	9.53069	9.54542	9.52995	9.51933	9.53812	9.53472	9.53711	9.53701	9.52608	9.51744	9.52806	9.51983	9.52487	9.51772	9.51541	9.52289	9.5152	9.52494	9.53721	9.50987	9.50427	9.49854	9.51061	9.48934	9.50131	9.51239	9.50377	9.50743	9.5077	9.51411	9.50939	9.51682	9.51645	9.50332	9.52157	9.50283	9.51237	9.5321	9.5306	9.53911	9.5166	9.526	9.52636	9.52007	9.55044
3.625	9.51901	9.53148	9.53815	9.53031	9.52528	9.54462	9.54078	9.53259	9.53294	9.52113	9.51563	9.52968	9.52007	9.52434	9.51978	9.51069	9.51955	9.52104	9.53301	9.53779	9.50843	9.50351	9.49734	9.50841	9.48499	9.5001	9.5078	9.5019	9.51065	9.50577	9.52122	9.51211	9.51343	9.5183	9.50093	9.52506	9.5049	9.52066	9.53609	9.53412	9.53964	9.51829	9.52247	9.52931	9.51864	9.55602
3.63	9.52463	9.53251	9.54062	9.53417	9.52499	9.54006	9.5334	9.53545	9.53057	9.52521	9.51917	9.52528	9.51794	9.525	9.51776	9.51604	9.51952	9.5146	9.52308	9.53195	9.50979	9.50239	9.49878	9.50882	9.49046	9.49822	9.51198	9.50011	9.50888	9.50221	9.51512	9.51168	9.51638	9.51552	9.50284	9.52629	9.50686	9.51786	9.526	9.53395	9.54751	9.52057	9.51981	9.526	9.52465	9.55333
3.635	9.52109	9.537	9.54467	9.52846	9.52783	9.54081	9.53206	9.53616	9.53651	9.52612	9.5133	9.52935	9.52537	9.52417	9.51516	9.51453	9.52589	9.51643	9.53158	9.53489	9.50918	9.50726	9.4939	9.51208	9.48942	9.50309	9.50673	9.49819	9.50682	9.50335	9.51748	9.51318	9.51272	9.5198	9.49891	9.52413	9.50233	9.52037	9.53038	9.5334	9.53828	9.52045	9.52589	9.52921	9.52737	9.5533
3.64	9.52377	9.53594	9.54615	9.53076	9.52663	9.53535	9.53799	9.5344	9.53506	9.52775	9.51702	9.52685	9.52314	9.5214	9.51776	9.51382	9.52354	9.5207	9.52599	9.53491	9.50598	9.49381	9.49841	9.50683	9.48995	9.50136	9.50242	9.50255	9.51014	9.50352	9.51801	9.51228	9.51411	9.51884	9.50117	9.52393	9.5043	9.51797	9.53468	9.53641	9.54008	9.52044	9.52176	9.52677	9.5203	9.55157
3.645	9.52635	9.53278	9.5472	9.53137	9.52498	9.53951	9.53671	9.53475	9.54347	9.52214	9.51763	9.52655	9.51743	9.5236	9.52413	9.51241	9.52509	9.51989	9.52929	9.53686	9.50714	9.50571	9.50002	9.50952	9.48566	9.49927	9.50867	9.50184	9.50889	9.50368	9.51514	9.51333	9.51217	9.5184	9.50421	9.52862	9.50861	9.51952	9.53073	9.53601	9.539	9.52491	9.52291	9.52655	9.52624	9.5561
3.65	9.52762	9.53193	9.53947	9.52538	9.52534	9.54182	9.53466	9.53585	9.53549	9.52889	9.52177	9.52422	9.52242	9.52246	9.52049	9.51442	9.52195	9.51944	9.52596	9.53812	9.51262	9.5054	9.4993	9.5098	9.486	9.4958	9.50978	9.50047	9.50822	9.50518	9.51717	9.51115	9.5186	9.51877	9.502	9.52763	9.50704	9.51474	9.53535	9.53455	9.54227	9.52217	9.52312	9.5282	9.52012	9.55211
3.655	9.52306	9.53542	9.54107	9.53169	9.52224	9.54237	9.53267	9.53816	9.54209	9.52477	9.52088	9.52556	9.51651	9.51977	9.51691	9.51627	9.52449	9.51955	9.52642	9.53421	9.5104	9.50394	9.49814	9.51123	9.47909	9.50264	9.50878	9.5023	9.51232	9.50808	9.51773	9.51268	9.51721	9.51827	9.5047	9.52662	9.50278	9.52057	9.53022	9.53431	9.53996	9.52161	9.52493	9.53006	9.52274	9.55583
3.66	9.52301	9.53231	9.54605	9.53024	9.52358	9.54008	9.53926	9.54321	9.5392	9.52671	9.52062	9.5352	9.52152	9.52509	9.51716	9.51284	9.52322	9.51818	9.52733	9.53172	9.51099	9.50404	9.49551	9.51397	9.49433	9.4974	9.50367	9.50122	9.51419	9.50397	9.51714	9.51302	9.518	9.51707	9.50383	9.52507	9.50596	9.51801	9.5314	9.53693	9.54088	9.52205	9.52045	9.53275	9.52354	9.55003
3.665	9.52208	9.53281	9.54742	9.5319	9.52595	9.53854	9.53926	9.53607	9.54346	9.52411	9.51996	9.52964	9.51971	9.5266	9.522	9.51902	9.52569	9.5153	9.52644	9.53745	9.51077	9.50453	9.50136	9.51103	9.48822	9.50078	9.50504	9.49734	9.51123	9.5027	9.51726	9.51505	9.51919	9.51535	9.50011	9.52189	9.50609	9.52213	9.53215	9.53735	9.53927	9.51687	9.52376	9.5243	9.52484	9.55403
3.67	9.52555	9.53061	9.54293	9.53174	9.52635	9.54384	9.52957	9.53333	9.5381	9.52752	9.51704	9.52942	9.51555	9.52847	9.52174	9.51372	9.52485	9.51402	9.52493	9.53683	9.51034	9.49977	9.49657	9.50634	9.48441	9.49799	9.51238	9.506	9.50985	9.5084	9.51538	9.51202	9.51238	9.51781	9.50219	9.52099	9.50454	9.51253	9.53002	9.53651	9.53861	9.52198	9.5234	9.52983	9.52711	9.55377
3.675	9.52679	9.53193	9.54607	9.53544	9.52472	9.54102	9.53694	9.53811	9.54434	9.52954	9.52416	9.5282	9.51734	9.52434	9.52231	9.51194	9.52443	9.52066	9.53024	9.53797	9.51432	9.50117	9.4974	9.51154	9.48805	9.50598	9.50738	9.50358	9.51406	9.50866	9.51643	9.51787	9.51223	9.51616	9.50593	9.52363	9.50411	9.51764	9.52945	9.53422	9.5433	9.52273	9.52386	9.53097	9.52708	9.5569
3.68	9.51946	9.53508	9.54811	9.53089	9.52546	9.53726	9.53481	9.53747	9.53648	9.52985	9.52335	9.52511	9.52392	9.52434	9.52344	9.51238	9.52722	9.51907	9.52869	9.53711	9.51139	9.50174	9.49803	9.50669	9.48746	9.49833	9.50907	9.5059	9.51059	9.50837	9.52124	9.51144	9.5171	9.517	9.50312	9.5265	9.50569	9.5173	9.53201	9.5382	9.53864	9.51538	9.52542	9.52828	9.52581	9.55953
3.685	9.52967	9.53833	9.54844	9.53262	9.52686	9.54349	9.53347	9.5412	9.53524	9.52771	9.52112	9.53239	9.5217	9.52428	9.52131	9.51522	9.52869	9.51779	9.52647	9.54124	9.50836	9.50694	9.49839	9.50944	9.48661	9.49837	9.50599	9.49934	9.50772	9.50356	9.51612	9.51303	9.519	9.51677	9.5038	9.52643	9.50382	9.51935	9.53638	9.53472	9.54062	9.52302	9.52217	9.53035	9.52734	9.55361
3.69	9.52238	9.53406	9.54128	9.52692	9.52371	9.53856	9.53721	9.53935	9.53879	9.52812	9.51796	9.53048	9.52593	9.52383	9.51704	9.51395	9.52297	9.51991	9.53448	9.53724	9.51127	9.50264	9.50005	9.5049	9.48977	9.50078	9.51232	9.5037	9.51042	9.50545	9.51968	9.51152	9.51657	9.51342	9.50942	9.52743	9.50706	9.51883	9.5317	9.5384	9.53783	9.52309	9.5257	9.53018	9.52589	9.55401
3.695	9.5229	9.53206	9.54247	9.52842	9.52461	9.54212	9.53704	9.54616	9.53342	9.52279	9.52434	9.53069	9.52455	9.52876	9.52002	9.51891	9.52498	9.51537	9.53427	9.53461	9.50852	9.50121	9.50063	9.51301	9.48566	9.50068	9.50832	9.50835	9.50943	9.51002	9.52253	9.51617	9.51677	9.5166	9.50755	9.52576	9.509	9.52008	9.53909	9.53564	9.54397	9.52614	9.52616	9.53349	9.53035	9.55683
3.7	9.52671	9.53912	9.54331	9.53264	9.52849	9.54057	9.53984	9.53868	9.53945	9.52319	9.52022	9.52788	9.5231	9.52268	9.5205	9.51429	9.52279	9.52154	9.52903	9.53616	9.51107	9.50459	9.50168	9.51333	9.48707	9.50035	9.51137	9.50123	9.51217	9.50817	9.51627	9.51577	9.51631	9.51762	9.50241	9.5256	9.51166	9.51886	9.53257	9.53606	9.5349	9.52393	9.52676	9.52852	9.52612	9.55684
3.705	9.52206	9.53005	9.54576	9.53168	9.52588	9.54165	9.54086	9.53934	9.54179	9.52572	9.51611	9.52854	9.51982	9.52481	9.51897	9.51653	9.52538	9.52031	9.5302	9.5376	9.51231	9.49974	9.50091	9.51178	9.49235	9.50481	9.50828	9.50198	9.50867	9.50834	9.52202	9.51143	9.51347	9.51477	9.5016	9.52633	9.50556	9.52163	9.5383	9.53295	9.53799	9.52186	9.52397	9.53124	9.52654	9.55404
3.71	9.52607	9.53234	9.54469	9.53391	9.52964	9.54173	9.54097	9.53707	9.54187	9.52852	9.52594	9.53031	9.52247	9.52735	9.52472	9.518	9.52582	9.51893	9.53035	9.53724	9.51091	9.50482	9.49874	9.51121	9.48547	9.50123	9.51248	9.50958	9.5115	9.50657	9.52447	9.5163	9.51838	9.52248	9.50609	9.53128	9.50534	9.51466	9.53154	9.5403	9.54523	9.51763	9.5206	9.52694	9.52482	9.55472
3.715	9.52347	9.53673	9.54593	9.53167	9.52833	9.54637	9.53511	9.53638	9.53492	9.526	9.52232	9.53006	9.52287	9.52159	9.52375	9.51818	9.52304	9.51816	9.52832	9.53478	9.50989	9.50077	9.49639	9.5125	9.48558	9.49986	9.51063	9.50156	9.51203	9.50502	9.52427	9.51711	9.51663	9.51834	9.50824	9.52353	9.50897	9.51807	9.53099	9.53547	9.53952	9.51893	9.52847	9.53566	9.52239	9.5586
3.72	9.52605	9.53717	9.54774	9.53396	9.52546	9.54132	9.53982	9.5368	9.53801	9.5279	9.52268	9.52878	9.52118	9.52292	9.52269	9.51788	9.52967	9.52	9.5278	9.54144	9.51706	9.50534	9.50002	9.51091	9.48939	9.50616	9.5115	9.50216	9.51005	9.50895	9.52279	9.51038	9.5185	9.51998	9.50751	9.52725	9.50848	9.51459	9.53762	9.54146	9.54872	9.51852	9.5276	9.52468	9.527	9.55502
3.725	9.52412	9.541	9.54679	9.53324	9.52367	9.5424	9.54077	9.54001	9.53842	9.52811	9.52047	9.53421	9.51999	9.52782	9.51926	9.5119	9.5271	9.52199	9.53419	9.53736	9.51204	9.50966	9.50287	9.50382	9.48857	9.50186	9.50497	9.50758	9.50839	9.50715	9.51827	9.51711	9.52619	9.51735	9.4998	9.52752	9.50737	9.51898	9.53416	9.53588	9.54234	9.52558	9.52869	9.52951	9.52229	9.55362
3.73	9.52637	9.53352	9.54426	9.5323	9.52374	9.54552	9.54021	9.53632	9.54051	9.53144	9.52351	9.5319	9.52077	9.52504	9.51898	9.5108	9.52438	9.5205	9.52899	9.53919	9.50506	9.50399	9.50266	9.51581	9.4888	9.49788	9.51066	9.50622	9.51123	9.50844	9.51869	9.51379	9.52142	9.51954	9.50092	9.52363	9.51005	9.52498	9.52962	9.53761	9.53954	9.52429	9.52422	9.53438	9.52838	9.56034
3.735	9.53102	9.54147	9.54707	9.5324	9.53196	9.54177	9.54216	9.54535	9.54142	9.53072	9.52006	9.52987	9.52491	9.52608	9.52358	9.51738	9.52776	9.51872	9.53119	9.53525	9.51286	9.50452	9.50274	9.51119	9.49054	9.49809	9.51522	9.50293	9.51263	9.50821	9.51838	9.51676	9.51648	9.51715	9.50651	9.52844	9.50842	9.52244	9.52997	9.53441	9.54237	9.5213	9.52466	9.52881	9.52299	9.55722
3.74	9.52439	9.54202	9.54323	9.53295	9.5276	9.54328	9.53777	9.53884	9.53719	9.53062	9.52261	9.53485	9.5186	9.52749	9.52162	9.51493	9.52601	9.51927	9.53334	9.5394	9.51322	9.50968	9.50125	9.51416	9.49288	9.50142	9.51345	9.50535	9.5068	9.51005	9.5205	9.51478	9.52242	9.51412	9.51042	9.52738	9.50954	9.52226	9.53481	9.54384	9.53731	9.52427	9.52527	9.52447	9.52402	9.55721
3.745	9.5252	9.53976	9.54632	9.5392	9.52392	9.54747	9.53772	9.54432	9.54402	9.5268	9.5193	9.53199	9.5281	9.52472	9.5258	9.52198	9.52646	9.52631	9.52694	9.53523	9.51016	9.50726	9.50559	9.5129	9.48846	9.49512	9.50854	9.50352	9.51763	9.51256	9.51592	9.51309	9.51931	9.5153	9.50906	9.52625	9.50981	9.52179	9.53594	9.54283	9.54503	9.51937	9.52717	9.53167	9.52494	9.5551
3.75	9.52541	9.53971	9.54928	9.53818	9.52558	9.5409	9.54124	9.5337	9.53933	9.52831	9.52114	9.53032	9.52414	9.52629	9.52391	9.52172	9.52454	9.52329	9.53067	9.53927	9.51519	9.5033	9.50403	9.51161	9.48775	9.50394	9.51075	9.50358	9.51243	9.50496	9.51884	9.51175	9.51966	9.5217	9.50649	9.52439	9.509	9.52226	9.535	9.53814	9.54274	9.52321	9.52699	9.52802	9.5294	9.55374
3.755	9.52247	9.53829	9.54893	9.53455	9.52485	9.54413	9.53891	9.53937	9.5372	9.53407	9.51677	9.53155	9.5241	9.52893	9.51837	9.52132	9.52735	9.51916	9.52947	9.54022	9.51696	9.50544	9.50047	9.51444	9.48844	9.49341	9.51193	9.5061	9.51193	9.51027	9.51779	9.51667	9.51893	9.51903	9.50278	9.52309	9.50678	9.52386	9.53397	9.53867	9.53952	9.52378	9.52571	9.52959	9.52766	9.56188
3.76	9.51983	9.53574	9.54488	9.53452	9.52731	9.54729	9.5378	9.54328	9.5402	9.52972	9.52298	9.52474	9.52122	9.52472	9.52242	9.51664	9.52675	9.52245	9.53038	9.54272	9.51361	9.50814	9.50333	9.51194	9.48997	9.50042	9.51463	9.5034	9.51008	9.50679	9.52181	9.5084	9.51873	9.52293	9.50772	9.52514	9.50335	9.52266	9.53363	9.54295	9.54377	9.52214	9.52656	9.53274	9.52313	9.55208
3.765	9.52745	9.53483	9.5479	9.53633	9.52618	9.54604	9.5452	9.54003	9.538	9.53134	9.52076	9.53103	9.52203	9.52875	9.52251	9.5213	9.53092	9.5182	9.53308	9.54122	9.51067	9.50175	9.50038	9.5092	9.49308	9.5045	9.51365	9.50128	9.51066	9.5065	9.52053	9.51206	9.52673	9.52108	9.50115	9.52957	9.50637	9.51957	9.53486	9.54189	9.54431	9.52082	9.52711	9.53029	9.52711	9.55666
3.77	9.52953	9.53657	9.54731	9.53443	9.52789	9.54324	9.54378	9.54466	9.54211	9.52925	9.52264	9.53814	9.52246	9.52897	9.52676	9.51449	9.5288	9.51724	9.53613	9.54253	9.51566	9.50511	9.50027	9.50816	9.49294	9.49707	9.51622	9.50569	9.51216	9.511	9.52064	9.51385	9.51362	9.5205	9.50472	9.52037	9.50554	9.52237	9.53306	9.54261	9.54239	9.52645	9.52997	9.52901	9.5278	9.56191
3.775	9.52413	9.53541	9.54882	9.53503	9.52845	9.54764	9.54034	9.54168	9.53652	9.52875	9.52078	9.52705	9.52478	9.53146	9.52747	9.5173	9.52578	9.5194	9.53506	9.53939	9.51289	9.5077	9.50163	9.51385	9.49371	9.50236	9.511	9.50143	9.50938	9.5106	9.52142	9.51331	9.51919	9.52167	9.5018	9.53106	9.50583	9.52111	9.5319	9.53593	9.54449	9.52122	9.53026	9.5291	9.52155	9.55408
3.78	9.52607	9.53921	9.54632	9.53441	9.53162	9.54417	9.54823	9.54037	9.53908	9.53421	9.52178	9.53335	9.52901	9.5281	9.52901	9.5224	9.52776	9.52452	9.53072	9.53654	9.51781	9.51108	9.49764	9.51161	9.48783	9.50061	9.5126	9.50622	9.51221	9.51376	9.51806	9.51085	9.52338	9.51947	9.50616	9.53025	9.51016	9.51467	9.53635	9.54004	9.5415	9.52166	9.5289	9.52837	9.52798	9.55491
3.785	9.52624	9.53784	9.54683	9.53503	9.5279	9.54899	9.53534	9.53998	9.54315	9.53221	9.52032	9.53134	9.52425	9.52492	9.52582	9.51698	9.52468	9.52616	9.53502	9.53754	9.50963	9.50551	9.50012	9.51408	9.48752	9.50114	9.51123	9.50915	9.51471	9.50712	9.51581	9.51842	9.52021	9.52306	9.50836	9.5284	9.5088	9.52145	9.53796	9.53912	9.5454	9.52584	9.5268	9.53423	9.52435	9.55331
3.79	9.52615	9.54022	9.54772	9.53095	9.5276	9.54533	9.54084	9.54238	9.54002	9.52727	9.52414	9.52753	9.52348	9.52675	9.52144	9.51896	9.52516	9.52488	9.5327	9.5423	9.51463	9.50717	9.50146	9.51314	9.49082	9.50303	9.51454	9.50551	9.51415	9.51455	9.51967	9.51637	9.51967	9.52291	9.5079	9.52648	9.51378	9.52174	9.53298	9.53405	9.54112	9.52524	9.5281	9.53052	9.52833	9.55904
3.795	9.52856	9.5378	9.54803	9.53958	9.53395	9.5469	9.538	9.54265	9.54139	9.5261	9.52384	9.53083	9.52444	9.52931	9.52345	9.51674	9.52712	9.51655	9.534	9.542	9.51773	9.50904	9.5025	9.51046	9.49103	9.50742	9.51478	9.50469	9.51592	9.50969	9.52299	9.51844	9.52063	9.516	9.50618	9.52681	9.52157	9.52374	9.53703	9.54283	9.54556	9.52477	9.52677	9.52787	9.52567	9.55591
3.8	9.52769	9.53722	9.54513	9.53838	9.53319	9.54684	9.54284	9.53953	9.5386	9.53437	9.52186	9.53351	9.52382	9.53177	9.525	9.51874	9.53116	9.52003	9.52737	9.53996	9.51116	9.50462	9.50692	9.51389	9.49318	9.50136	9.50914	9.50236	9.50893	9.51483	9.52369	9.52085	9.52058	9.52122	9.50697	9.52723	9.51002	9.51976	9.53295	9.54506	9.54618	9.5227	9.52968	9.53347	9.52941	9.55469
3.805	9.52768	9.535	9.54821	9.5337	9.52931	9.54483	9.544	9.54089	9.54401	9.52425	9.52496	9.53303	9.52828	9.52576	9.52358	9.5179	9.52799	9.52107	9.53521	9.53988	9.51611	9.50375	9.49961	9.51414	9.49259	9.49961	9.51339	9.50752	9.51429	9.50909	9.52241	9.51192	9.52212	9.52129	9.5085	9.52781	9.51443	9.52199	9.53594	9.53998	9.54883	9.52327	9.52605	9.53101	9.52864	9.56316
3.81	9.52327	9.53851	9.55239	9.53742	9.53137	9.54389	9.5446	9.53798	9.5368	9.52694	9.5261	9.53038	9.52202	9.527	9.52583	9.52212	9.52684	9.51967	9.53383	9.53695	9.51644	9.5097	9.50493	9.51932	9.49245	9.50378	9.51501	9.50835	9.51269	9.51175	9.52101	9.51714	9.51927	9.51601	9.50416	9.53225	9.5071	9.52036	9.53808	9.54395	9.54398	9.52859	9.52665	9.53255	9.52812	9.55573
3.815	9.52386	9.5378	9.54933	9.53157	9.52445	9.54965	9.54165	9.54468	9.5437	9.52424	9.52579	9.53154	9.5244	9.52755	9.52432	9.52008	9.53108	9.52724	9.53464	9.54128	9.51472	9.5099	9.50296	9.51243	9.49871	9.50989	9.51263	9.50819	9.51638	9.51504	9.51962	9.52514	9.51531	9.51806	9.50675	9.52599	9.5083	9.51927	9.54078	9.54278	9.53896	9.52474	9.53014	9.53443	9.52967	9.55154
3.82	9.52892	9.53843	9.54834	9.53663	9.52901	9.54607	9.54039	9.54079	9.54062	9.53108	9.52106	9.53497	9.52917	9.52143	9.52146	9.52161	9.52691	9.52344	9.53574	9.54119	9.51292	9.50621	9.49585	9.51704	9.49287	9.50648	9.51465	9.50721	9.51344	9.5125	9.52174	9.51616	9.51889	9.52365	9.50513	9.53363	9.51404	9.51875	9.5368	9.53804	9.54823	9.52262	9.52867	9.53066	9.5308	9.55533
3.825	9.52792	9.53667	9.54835	9.53513	9.52911	9.55161	9.54474	9.54188	9.54305	9.52663	9.52669	9.53312	9.52783	9.5262	9.52512	9.52236	9.52793	9.52118	9.52933	9.53803	9.51594	9.50709	9.50891	9.5095	9.48909	9.5057	9.5173	9.50375	9.50962	9.51546	9.52238	9.51921	9.52152	9.52344	9.50775	9.52837	9.51059	9.52627	9.53808	9.53739	9.54518	9.52474	9.52897	9.53847	9.53031	9.56247
3.83	9.52722	9.53591	9.54466	9.53785	9.52939	9.54513	9.53831	9.54313	9.54191	9.52992	9.52362	9.53617	9.52565	9.52926	9.52512	9.52637	9.5256	9.52404	9.53184	9.53861	9.51489	9.50996	9.50537	9.51369	9.48753	9.50217	9.51118	9.50782	9.51491	9.50874	9.5192	9.51591	9.52545	9.52516	9.50671	9.52909	9.50799	9.52444	9.54015	9.53839	9.54503	9.52988	9.53049	9.53285	9.52512	9.55625
3.835	9.52606	9.53827	9.54808	9.53712	9.52937	9.54415	9.53843	9.54388	9.55002	9.53455	9.52598	9.53446	9.52987	9.53079	9.52374	9.51859	9.52958	9.52751	9.52868	9.54308	9.51223	9.50425	9.50107	9.51399	9.4877	9.50614	9.51636	9.50495	9.5106	9.51088	9.52193	9.51534	9.52027	9.52094	9.51281	9.5293	9.51319	9.52538	9.53901	9.54086	9.54575	9.52868	9.52638	9.53278	9.52471	9.55642
3.84	9.53353	9.53642	9.55336	9.53715	9.52476	9.54753	9.53866	9.54278	9.54619	9.53672	9.52342	9.53441	9.52861	9.52913	9.52956	9.52382	9.53497	9.5209	9.52986	9.54189	9.51158	9.50894	9.50466	9.51792	9.49215	9.50201	9.51604	9.50382	9.51594	9.51262	9.52362	9.52159	9.52568	9.52323	9.51232	9.52823	9.50932	9.51905	9.5355	9.54093	9.54716	9.52434	9.52903	9.53176	9.52617	9.55769
3.845	9.52727	9.53769	9.54969	9.5354	9.53033	9.54476	9.54415	9.53775	9.54436	9.5327	9.52316	9.53018	9.52796	9.52864	9.52485	9.52308	9.52768	9.52084	9.53931	9.53726	9.51441	9.50579	9.50412	9.51543	9.49268	9.50006	9.51952	9.50771	9.51868	9.51284	9.52529	9.52211	9.51945	9.52316	9.50673	9.53056	9.50909	9.52408	9.53964	9.53604	9.54868	9.52844	9.5243	9.53288	9.52964	9.5608
3.85	9.52965	9.54018	9.55198	9.5367	9.52863	9.54383	9.54208	9.54621	9.54234	9.53065	9.52341	9.53293	9.52732	9.53011	9.52774	9.52216	9.52872	9.52308	9.53403	9.53956	9.51535	9.50567	9.50229	9.51372	9.48924	9.50095	9.51508	9.50956	9.51294	9.51164	9.52495	9.52146	9.52176	9.52521	9.50994	9.53076	9.51171	9.51861	9.53722	9.54035	9.54804	9.52723	9.53068	9.52886	9.5261	9.5558
3.855	9.52663	9.54234	9.54752	9.53836	9.53109	9.55128	9.5417	9.54885	9.54018	9.52817	9.52497	9.53211	9.52605	9.52681	9.52215	9.52338	9.52454	9.52594	9.53399	9.54517	9.5162	9.50752	9.5036	9.51811	9.49466	9.50446	9.51396	9.50399	9.5123	9.51149	9.52117	9.51922	9.51987	9.51985	9.5103	9.52599	9.50893	9.52677	9.53874	9.5394	9.54569	9.52809	9.53201	9.53269	9.52804	9.56078
3.86	9.52839	9.5414	9.54581	9.53812	9.53129	9.55129	9.54203	9.53925	9.54281	9.53621	9.5278	9.53266	9.52701	9.52917	9.52482	9.51832	9.53014	9.52277	9.53894	9.54872	9.51455	9.50569	9.50255	9.51503	9.49476	9.49924	9.51371	9.51025	9.51176	9.50869	9.52236	9.51781	9.52098	9.51881	9.51009	9.52994	9.51097	9.52732	9.53422	9.53609	9.54518	9.52367	9.53051	9.53353	9.53149	9.55618
3.865	9.52411	9.53826	9.5445	9.5376	9.52997	9.54813	9.5423	9.54122	9.54698	9.53284	9.5278	9.53406	9.53192	9.52939	9.52581	9.51952	9.52793	9.52426	9.53352	9.54414	9.51991	9.50847	9.50328	9.50895	9.49506	9.50659	9.51469	9.50907	9.51799	9.51195	9.52298	9.51481	9.52619	9.52275	9.50638	9.52967	9.5111	9.52655	9.53883	9.53751	9.5494	9.52703	9.52458	9.53931	9.52528	9.55832
3.87	9.52883	9.53961	9.55124	9.53898	9.53133	9.54765	9.54787	9.54206	9.54408	9.53135	9.525	9.53925	9.52974	9.5271	9.52787	9.52253	9.53241	9.52785	9.53144	9.54331	9.5135	9.51001	9.50806	9.51305	9.49321	9.50395	9.50973	9.51049	9.5167	9.50803	9.52483	9.52284	9.52324	9.51992	9.50523	9.52758	9.51107	9.52398	9.53941	9.54414	9.54604	9.52797	9.52627	9.53958	9.51977	9.56264
3.875	9.52934	9.5414	9.54538	9.53869	9.53368	9.5469	9.54429	9.55363	9.54521	9.52917	9.52808	9.53197	9.52329	9.5338	9.52778	9.52175	9.52918	9.52638	9.53711	9.5427	9.51793	9.50961	9.50243	9.51409	9.48916	9.5083	9.5138	9.50867	9.50989	9.50758	9.52105	9.51603	9.52027	9.51934	9.50826	9.53199	9.51434	9.52535	9.54077	9.53783	9.55291	9.52755	9.53054	9.53995	9.53162	9.55746
3.88	9.52829	9.5407	9.54778	9.53763	9.52845	9.54467	9.54359	9.54457	9.54629	9.5284	9.52542	9.53456	9.52782	9.53541	9.52448	9.52381	9.52902	9.52536	9.52518	9.54405	9.51377	9.51169	9.50861	9.52067	9.4957	9.50458	9.51537	9.50746	9.51906	9.50861	9.52126	9.52074	9.52239	9.52689	9.51049	9.52957	9.51044	9.52473	9.53816	9.54211	9.54728	9.52787	9.52854	9.53883	9.52686	9.5582
3.885	9.52928	9.54164	9.5524	9.53716	9.53388	9.55044	9.54426	9.54146	9.54523	9.52929	9.52099	9.53399	9.52616	9.53074	9.52458	9.52234	9.53148	9.52858	9.53501	9.54013	9.51476	9.51232	9.50755	9.51618	9.49294	9.51117	9.51273	9.50745	9.51397	9.51666	9.52551	9.52005	9.51767	9.52086	9.50727	9.53286	9.51091	9.52676	9.53374	9.54186	9.54935	9.52837	9.52676	9.53425	9.52686	9.55836
3.89	9.52612	9.537	9.55474	9.53897	9.52966	9.55069	9.54558	9.5406	9.54593	9.53141	9.52793	9.53175	9.52436	9.53609	9.52601	9.52089	9.52712	9.52419	9.53439	9.54275	9.51619	9.50929	9.50464	9.5152	9.49263	9.50172	9.51367	9.5063	9.51489	9.51458	9.52519	9.51828	9.52363	9.52381	9.50823	9.53065	9.51678	9.53025	9.53566	9.5445	9.54479	9.52902	9.52519	9.53283	9.52665	9.56079
3.895	9.53016	9.54588	9.54624	9.53935	9.52832	9.55049	9.5439	9.54615	9.54484	9.53382	9.52318	9.53167	9.5298	9.52858	9.5291	9.51915	9.53353	9.52308	9.53502	9.54115	9.51685	9.51299	9.50836	9.5158	9.49354	9.50789	9.51555	9.50804	9.51905	9.5092	9.52128	9.52278	9.52642	9.52205	9.50791	9.5288	9.51087	9.52877	9.54035	9.54267	9.54536	9.5335	9.53478	9.53793	9.52927	9.55696
3.9	9.53277	9.54072	9.54788	9.5348	9.52836	9.54797	9.54202	9.54522	9.5458	9.52977	9.53183	9.53872	9.52378	9.52752	9.52872	9.52011	9.52774	9.52587	9.5373	9.54595	9.51109	9.5112	9.50978	9.51978	9.491	9.50429	9.51329	9.50976	9.51493	9.50942	9.52131	9.52226	9.51874	9.52511	9.50591	9.53195	9.51311	9.52309	9.53781	9.53776	9.54383	9.52394	9.52743	9.53505	9.53089	9.56286
3.905	9.53045	9.54433	9.55539	9.53601	9.53537	9.54101	9.54607	9.54534	9.54091	9.5325	9.52454	9.53367	9.5292	9.53147	9.52463	9.52601	9.53532	9.52552	9.53537	9.53826	9.52289	9.50908	9.50672	9.52075	9.49305	9.5024	9.51717	9.512	9.51786	9.51653	9.52774	9.52057	9.52316	9.52249	9.51005	9.53249	9.51707	9.52735	9.54406	9.54134	9.54692	9.52535	9.5273	9.53453	9.52646	9.56277
3.91	9.53254	9.54272	9.55222	9.53547	9.53056	9.54208	9.54445	9.54252	9.54333	9.53314	9.52826	9.53653	9.52693	9.53074	9.52417	9.52324	9.53065	9.52267	9.53855	9.54263	9.51687	9.5052	9.50926	9.51649	9.48857	9.50537	9.52236	9.50626	9.52064	9.50937	9.52048	9.52028	9.52112	9.52297	9.50846	9.52921	9.51425	9.52171	9.54264	9.54408	9.54922	9.52534	9.53124	9.53602	9.52959	9.56273
3.915	9.53105	9.5418	9.55825	9.53879	9.53163	9.54992	9.54221	9.54952	9.54771	9.53261	9.52742	9.53671	9.5307	9.52846	9.53236	9.52252	9.53742	9.52881	9.53752	9.54798	9.51842	9.51232	9.50577	9.52135	9.4942	9.50966	9.51597	9.5072	9.52086	9.51678	9.52147	9.52238	9.52292	9.53164	9.50954	9.53557	9.51434	9.5256	9.54125	9.54344	9.54926	9.52578	9.52417	9.53401	9.53044	9.56381
3.92	9.53049	9.5451	9.55316	9.53636	9.53725	9.54819	9.5409	9.54416	9.53843	9.53147	9.52386	9.533	9.52998	9.53507	9.52104	9.52282	9.52631	9.52735	9.53533	9.54204	9.51805	9.51078	9.50824	9.51435	9.49479	9.50902	9.51668	9.51172	9.52019	9.5108	9.52456	9.5196	9.52249	9.52172	9.51018	9.52976	9.51041	9.52254	9.53509	9.5423	9.54764	9.52958	9.53299	9.5398	9.52789	9.56135
3.925	9.52728	9.54097	9.5534	9.5393	9.52929	9.54736	9.54578	9.54485	9.54066	9.53515	9.52783	9.53718	9.52822	9.53029	9.53027	9.52834	9.53151	9.52252	9.53343	9.54427	9.52356	9.50373	9.5042	9.51734	9.49495	9.50501	9.51776	9.50995	9.51899	9.51745	9.52414	9.51605	9.51958	9.51852	9.50877	9.53037	9.5153	9.5265	9.53944	9.5433	9.54827	9.52928	9.52864	9.5389	9.52974	9.55822
3.93	9.53043	9.54177	9.55179	9.5379	9.5372	9.54808	9.54633	9.54514	9.54126	9.52913	9.52607	9.537	9.52935	9.53198	9.52728	9.52409	9.53015	9.51956	9.53884	9.53837	9.52102	9.50664	9.50312	9.51955	9.49843	9.50651	9.51937	9.514	9.51737	9.5149	9.52215	9.52123	9.52353	9.52308	9.51011	9.53354	9.5094	9.53169	9.53679	9.54265	9.54986	9.52724	9.53459	9.53691	9.53137	9.55937
3.935	9.53136	9.54233	9.55304	9.53843	9.53341	9.55173	9.54312	9.54954	9.54255	9.53264	9.52507	9.53876	9.52852	9.53068	9.53039	9.52334	9.53535	9.52744	9.53019	9.54459	9.51643	9.51243	9.50619	9.51296	9.49868	9.50539	9.5208	9.50898	9.51784	9.51069	9.52404	9.52017	9.52265	9.52375	9.51089	9.53049	9.51128	9.5226	9.53928	9.545	9.54813	9.52611	9.5252	9.53673	9.5304	9.55963
3.94	9.52735	9.54518	9.54638	9.53855	9.53585	9.55716	9.54789	9.54674	9.54405	9.52933	9.53067	9.53608	9.52959	9.53096	9.52938	9.52397	9.53474	9.52584	9.53578	9.54517	9.51778	9.51039	9.50517	9.51515	9.49375	9.5091	9.51254	9.50697	9.52033	9.5171	9.52355	9.52505	9.52477	9.52571	9.50491	9.53345	9.50958	9.52501	9.54328	9.54471	9.55204	9.52966	9.52856	9.54279	9.5375	9.56668
3.945	9.52603	9.53745	9.55573	9.53502	9.5315	9.54814	9.54748	9.5458	9.54318	9.53538	9.53078	9.53865	9.52951	9.53273	9.52962	9.52306	9.52885	9.52963	9.54081	9.54129	9.51461	9.51262	9.50502	9.51205	9.49479	9.50371	9.51884	9.50644	9.51117	9.51336	9.5271	9.52014	9.52691	9.52822	9.50136	9.53119	9.52067	9.52363	9.53831	9.53999	9.54888	9.52691	9.53163	9.5395	9.5316	9.56051
3.95	9.53335	9.54064	9.55242	9.541	9.53205	9.54837	9.54646	9.54923	9.54358	9.53315	9.52831	9.534	9.52682	9.53344	9.5255	9.52321	9.53136	9.52769	9.53682	9.54666	9.51743	9.51215	9.50601	9.5226	9.49474	9.50795	9.51079	9.51428	9.51911	9.51419	9.5238	9.52196	9.52339	9.52348	9.51569	9.5327	9.51718	9.52512	9.54139	9.54775	9.54526	9.52784	9.53557	9.53836	9.52495	9.55995
3.955	9.53664	9.5436	9.55324	9.53751	9.53053	9.55226	9.54222	9.54706	9.54469	9.53294	9.52957	9.53479	9.52712	9.53041	9.52588	9.51906	9.5286	9.52776	9.53846	9.54602	9.51908	9.51114	9.51161	9.51812	9.48983	9.49918	9.51841	9.51465	9.51243	9.51772	9.52328	9.52122	9.5263	9.52354	9.51602	9.53309	9.51741	9.52862	9.54377	9.54129	9.55289	9.52833	9.52826	9.53988	9.53176	9.56125
3.96	9.52696	9.53921	9.54869	9.53874	9.53348	9.54918	9.54231	9.54828	9.54557	9.53196	9.52923	9.53224	9.52773	9.53204	9.52895	9.52576	9.53633	9.52491	9.53613	9.54477	9.51341	9.51523	9.51153	9.52089	9.49654	9.50747	9.51568	9.51055	9.52061	9.51388	9.52758	9.52149	9.52343	9.52768	9.5153	9.53088	9.51954	9.53032	9.54026	9.54689	9.54667	9.52838	9.53432	9.53662	9.52952	9.56008
3.965	9.53413	9.54338	9.5518	9.54422	9.53569	9.54854	9.54459	9.54594	9.54771	9.53709	9.53116	9.54326	9.52933	9.53146	9.5299	9.52648	9.5354	9.52239	9.5363	9.54581	9.52053	9.51503	9.51246	9.52012	9.49419	9.50499	9.51974	9.50921	9.51878	9.51583	9.52847	9.5225	9.52514	9.52487	9.5147	9.53225	9.51415	9.52483	9.53758	9.546	9.55559	9.5287	9.53512	9.53562	9.5331	9.56281
3.97	9.53119	9.54457	9.54662	9.54122	9.53015	9.54678	9.54932	9.5439	9.54712	9.53555	9.53253	9.53787	9.53096	9.53304	9.52571	9.52957	9.53203	9.53386	9.53997	9.54457	9.51796	9.51192	9.50671	9.51693	9.49779	9.50598	9.52157	9.50759	9.52238	9.51258	9.52939	9.52209	9.52317	9.52081	9.5121	9.53804	9.51607	9.52696	9.542	9.54404	9.54353	9.52384	9.53215	9.53872	9.53109	9.56775
3.975	9.53576	9.53959	9.55345	9.54127	9.53505	9.55284	9.54693	9.5478	9.54492	9.53473	9.53548	9.53984	9.53134	9.53612	9.52765	9.52364	9.53422	9.52786	9.53709	9.54724	9.51743	9.51707	9.50786	9.51948	9.4939	9.50847	9.51701	9.51053	9.52051	9.51703	9.52651	9.51802	9.52208	9.52667	9.51037	9.52966	9.51716	9.5314	9.5423	9.54462	9.55015	9.52693	9.53387	9.53653	9.53502	9.5619
3.98	9.52861	9.54286	9.55046	9.53644	9.53668	9.551	9.54885	9.54551	9.54891	9.5339	9.52402	9.53808	9.53221	9.53865	9.52768	9.52702	9.53113	9.53048	9.53573	9.54965	9.51948	9.50921	9.51027	9.51138	9.49352	9.50706	9.51856	9.51435	9.51647	9.51617	9.52692	9.51869	9.52332	9.52396	9.51074	9.53108	9.52106	9.5299	9.54575	9.54521	9.55327	9.52522	9.5328	9.53875	9.53596	9.5634
3.985	9.53222	9.54358	9.55079	9.54274	9.53304	9.55453	9.5471	9.54895	9.54663	9.53399	9.53314	9.53846	9.53057	9.53373	9.53405	9.52231	9.53124	9.53097	9.53362	9.54356	9.52344	9.51397	9.51041	9.51655	9.49923	9.50871	9.51952	9.50525	9.52031	9.52042	9.52638	9.53015	9.52508	9.52267	9.50985	9.53278	9.51778	9.52205	9.53914	9.54532	9.54974	9.53137	9.53327	9.53744	9.52874	9.56446
3.99	9.53184	9.54359	9.55215	9.53887	9.53655	9.54903	9.54367	9.54208	9.5463	9.53573	9.53081	9.54355	9.53184	9.53378	9.52903	9.53092	9.53466	9.52622	9.53617	9.54825	9.52118	9.51148	9.50301	9.52009	9.49462	9.5052	9.51573	9.51485	9.5135	9.51552	9.52405	9.52345	9.52489	9.52528	9.51179	9.53169	9.51608	9.52402	9.5423	9.54534	9.55177	9.52762	9.53241	9.53842	9.53614	9.56558
3.995	9.53491	9.5434	9.55379	9.54187	9.53816	9.54917	9.54311	9.54619	9.54881	9.5327	9.52925	9.53416	9.53356	9.53426	9.53095	9.52145	9.53268	9.53031	9.54069	9.54547	9.52129	9.50746	9.50998	9.51722	9.49805	9.50664	9.51716	9.51589	9.51457	9.5157	9.53089	9.52065	9.52522	9.52896	9.5132	9.52792	9.51745	9.5283	9.54328	9.54894	9.54924	9.53375	9.53565	9.53514	9.53608	9.56458
4	9.53584	9.54672	9.55075	9.54158	9.53142	9.55531	9.54969	9.54765	9.54571	9.53456	9.5307	9.5331	9.53254	9.52944	9.52872	9.5208	9.53676	9.52446	9.53375	9.54779	9.52298	9.51585	9.50885	9.51781	9.49085	9.51054	9.51557	9.5104	9.51858	9.5128	9.53344	9.52234	9.52516	9.52843	9.51734	9.5322	9.51692	9.53267	9.54607	9.54797	9.55159	9.53543	9.52952	9.53701	9.53436	9.56063
4.005	9.53777	9.54395	9.55425	9.54851	9.53742	9.54379	9.54765	9.54814	9.54486	9.53428	9.52956	9.53776	9.5281	9.5309	9.53415	9.52433	9.53213	9.52262	9.53503	9.54484	9.51958	9.51636	9.50486	9.51712	9.49908	9.50866	9.51702	9.50859	9.5202	9.51504	9.52651	9.52416	9.52791	9.52773	9.51093	9.53406	9.517	9.52935	9.54413	9.54735	9.55079	9.52588	9.53053	9.53787	9.53327	9.57154
4.01	9.52787	9.54218	9.55517	9.54039	9.53456	9.55324	9.54648	9.55096	9.54188	9.53516	9.52685	9.53861	9.52483	9.53328	9.53001	9.52719	9.53503	9.52547	9.53452	9.54876	9.51859	9.51096	9.50743	9.51815	9.49697	9.5081	9.5188	9.51202	9.51676	9.52083	9.52692	9.51921	9.52443	9.5321	9.51124	9.5329	9.51805	9.52538	9.54777	9.54269	9.55055	9.52885	9.53261	9.54078	9.5367	9.5611
4.015	9.53145	9.55073	9.55127	9.53873	9.53661	9.55119	9.55106	9.55024	9.54549	9.53624	9.52488	9.54172	9.53378	9.5393	9.53572	9.52829	9.53455	9.52681	9.54178	9.54777	9.51742	9.51677	9.50458	9.51545	9.49653	9.50892	9.52149	9.51301	9.51725	9.5153	9.52826	9.5156	9.52853	9.52981	9.51493	9.53538	9.51717	9.52902	9.54348	9.54516	9.54839	9.53057	9.53167	9.53919	9.53605	9.56659
4.02	9.53386	9.54342	9.55431	9.54812	9.53419	9.5495	9.54886	9.54652	9.54805	9.5386	9.52753	9.53364	9.53111	9.52933	9.52884	9.52791	9.53247	9.52901	9.53759	9.54769	9.52014	9.51101	9.50605	9.51992	9.49634	9.50773	9.51971	9.50802	9.52139	9.51657	9.52726	9.52557	9.52559	9.52565	9.51413	9.53865	9.51461	9.52917	9.54195	9.54798	9.55183	9.52864	9.53384	9.54185	9.533	9.56624
4.025	9.53527	9.54879	9.55227	9.53876	9.53328	9.55091	9.54642	9.54438	9.5473	9.53609	9.52841	9.54043	9.53109	9.53613	9.52853	9.52577	9.53276	9.52843	9.54041	9.5472	9.52143	9.5126	9.50999	9.51949	9.49527	9.5101	9.51986	9.51156	9.51893	9.51442	9.52821	9.52382	9.52363	9.52607	9.51533	9.53495	9.51156	9.52141	9.54559	9.54446	9.54969	9.53544	9.53127	9.53544	9.53284	9.56925
4.03	9.5295	9.54564	9.55533	9.54272	9.53382	9.55223	9.55016	9.55471	9.5503	9.53739	9.52904	9.54252	9.52399	9.53228	9.52903	9.52499	9.53842	9.52779	9.53816	9.5465	9.51977	9.51341	9.50631	9.51766	9.49162	9.51262	9.52524	9.51007	9.51723	9.5191	9.52996	9.5239	9.52252	9.52797	9.51083	9.53678	9.51934	9.52904	9.5407	9.55048	9.55275	9.53431	9.53517	9.54365	9.53246	9.56261
4.035	9.53288	9.54392	9.55143	9.54263	9.5358	9.55193	9.54963	9.55044	9.54929	9.53402	9.52943	9.53674	9.5254	9.53355	9.53261	9.52243	9.53712	9.52553	9.53702	9.54731	9.52175	9.51188	9.51178	9.52641	9.50109	9.50764	9.52167	9.50944	9.51944	9.51239	9.52778	9.52927	9.52311	9.5286	9.51669	9.53332	9.51669	9.52898	9.54138	9.55181	9.54871	9.52749	9.53591	9.53535	9.53212	9.56068
4.04	9.53419	9.54294	9.55149	9.54342	9.53515	9.55552	9.54707	9.55229	9.54757	9.53588	9.52629	9.53983	9.53423	9.52965	9.52551	9.52814	9.53305	9.52869	9.54167	9.54457	9.52253	9.51491	9.51154	9.5171	9.49444	9.51292	9.5165	9.51015	9.52024	9.51351	9.52599	9.52521	9.52661	9.52664	9.51719	9.53568	9.51418	9.52735	9.54341	9.54651	9.55124	9.53102	9.53416	9.54189	9.53671	9.56611
4.045	9.53346	9.54548	9.55401	9.54021	9.53895	9.5507	9.54473	9.54612	9.55287	9.54018	9.52968	9.54614	9.52894	9.53078	9.53475	9.5285	9.53331	9.52734	9.53511	9.5461	9.52019	9.50886	9.51195	9.51977	9.49912	9.511	9.52352	9.51096	9.51919	9.51713	9.53073	9.52144	9.52659	9.52699	9.51223	9.5341	9.5188	9.52776	9.54002	9.54848	9.54951	9.5325	9.53348	9.54126	9.5286	9.56311
4.05	9.53103	9.54296	9.55718	9.54124	9.53693	9.55455	9.54541	9.55524	9.54747	9.5363	9.53131	9.543	9.53473	9.53522	9.52813	9.52965	9.53236	9.53258	9.53439	9.54509	9.52434	9.51271	9.50749	9.52113	9.50019	9.5117	9.52295	9.51243	9.52258	9.51541	9.52546	9.51914	9.52962	9.53358	9.51069	9.54032	9.52017	9.52796	9.55071	9.54893	9.55088	9.535	9.53496	9.53679	9.53026	9.56472
4.055	9.53588	9.54541	9.55838	9.54858	9.53622	9.55686	9.54525	9.54481	9.54848	9.53536	9.53566	9.53596	9.53413	9.53203	9.52267	9.52756	9.53207	9.53352	9.53963	9.54854	9.51941	9.51323	9.51648	9.5192	9.50158	9.5061	9.52184	9.50713	9.51952	9.51605	9.52563	9.51924	9.52591	9.53227	9.51708	9.53465	9.51897	9.52989	9.54227	9.5504	9.55086	9.53023	9.533	9.54259	9.53637	9.56542
4.06	9.53724	9.54396	9.54966	9.53942	9.54174	9.55252	9.54386	9.55128	9.54733	9.52993	9.5263	9.54004	9.5313	9.52834	9.53301	9.52913	9.53428	9.52808	9.53597	9.54307	9.51937	9.52129	9.513	9.52445	9.49577	9.51267	9.52015	9.51434	9.52174	9.51665	9.53116	9.52227	9.52976	9.52716	9.51351	9.53271	9.51406	9.52808	9.54096	9.54405	9.55343	9.53408	9.53215	9.54041	9.53083	9.565
4.065	9.53367	9.55028	9.55256	9.54021	9.53752	9.55535	9.54745	9.54546	9.55564	9.5388	9.52919	9.53946	9.53068	9.53246	9.5345	9.52292	9.54365	9.5307	9.54058	9.54789	9.52026	9.50984	9.51076	9.51811	9.49579	9.50638	9.51975	9.50935	9.52143	9.51953	9.52851	9.52947	9.52793	9.52758	9.51292	9.5388	9.51981	9.52904	9.54198	9.5451	9.55542	9.52884	9.53193	9.5362	9.53474	9.5635
4.07	9.53162	9.5445	9.55447	9.5462	9.53735	9.55723	9.54986	9.54414	9.54797	9.54384	9.53332	9.53927	9.53208	9.53885	9.5284	9.52641	9.54019	9.527	9.53937	9.55042	9.52207	9.51476	9.5072	9.52051	9.49859	9.51125	9.51577	9.50858	9.52856	9.52026	9.52527	9.52499	9.53113	9.52606	9.51585	9.5363	9.52016	9.5303	9.5424	9.5453	9.54917	9.53358	9.53206	9.5319	9.5299	9.56392
4.075	9.53253	9.5483	9.55551	9.54634	9.53794	9.5505	9.54844	9.54631	9.54586	9.53583	9.52973	9.53744	9.52957	9.53518	9.52697	9.528	9.53615	9.52792	9.53933	9.54572	9.52385	9.51601	9.50724	9.52108	9.49531	9.51545	9.5158	9.51491	9.52026	9.52114	9.53446	9.52628	9.52966	9.52421	9.51522	9.53707	9.52251	9.53016	9.54491	9.55274	9.55231	9.53352	9.53305	9.53846	9.53508	9.56041
4.08	9.53637	9.54711	9.55675	9.54318	9.53991	9.55323	9.54481	9.54728	9.54667	9.53598	9.53178	9.54195	9.53458	9.53626	9.53155	9.52593	9.5363	9.53058	9.53817	9.54947	9.52308	9.51307	9.51306	9.52601	9.49956	9.51013	9.51631	9.51537	9.52181	9.52177	9.52497	9.52143	9.52251	9.52676	9.51373	9.53983	9.51927	9.52996	9.53974	9.5509	9.55669	9.53573	9.53394	9.54327	9.53756	9.56284
4.085	9.53696	9.54872	9.55573	9.53942	9.53481	9.55231	9.5504	9.54934	9.54584	9.53564	9.53678	9.54165	9.53063	9.53258	9.53534	9.52821	9.53607	9.52717	9.54559	9.54634	9.51714	9.51188	9.51216	9.51891	9.49988	9.51064	9.52024	9.51708	9.52323	9.51604	9.53387	9.52314	9.52704	9.52887	9.51373	9.53802	9.51687	9.52236	9.53842	9.54808	9.55229	9.52985	9.53473	9.54579	9.53597	9.56367
4.09	9.53858	9.54088	9.55326	9.54247	9.53412	9.55462	9.54961	9.54862	9.54738	9.53937	9.53417	9.5372	9.53386	9.53556	9.52747	9.53104	9.5326	9.52903	9.54731	9.54841	9.52326	9.51509	9.51167	9.51851	9.49665	9.51298	9.52112	9.51382	9.52355	9.52001	9.5305	9.52559	9.53346	9.52776	9.51611	9.53719	9.51493	9.52969	9.54319	9.54499	9.55143	9.5353	9.53621	9.54118	9.53448	9.56238
4.095	9.53802	9.54494	9.55631	9.54464	9.53501	9.55519	9.55556	9.54768	9.55701	9.53689	9.53364	9.54326	9.53293	9.5297	9.53066	9.53048	9.53051	9.52705	9.54157	9.54959	9.52678	9.51672	9.51062	9.52083	9.49897	9.50862	9.52501	9.5107	9.51853	9.5196	9.53382	9.52814	9.52749	9.53206	9.516	9.53217	9.51925	9.52713	9.54657	9.54614	9.55087	9.53424	9.53488	9.54215	9.53852	9.57029
4.1	9.5338	9.55013	9.56081	9.54768	9.54318	9.55238	9.55271	9.54948	9.55249	9.53777	9.5332	9.5444	9.53616	9.53794	9.53804	9.52917	9.53603	9.53295	9.54521	9.54897	9.52321	9.51565	9.51282	9.52298	9.49576	9.51211	9.52035	9.51462	9.52271	9.52236	9.5318	9.52353	9.5294	9.52978	9.51842	9.53654	9.51944	9.52926	9.55029	9.54752	9.55222	9.53507	9.53994	9.53747	9.53802	9.56658
4.105	9.53762	9.54503	9.55735	9.55076	9.53166	9.55173	9.54935	9.54594	9.55082	9.53859	9.53342	9.54033	9.5328	9.53656	9.53027	9.53099	9.53498	9.53482	9.54029	9.54751	9.52311	9.51546	9.50888	9.5185	9.49803	9.5168	9.52288	9.51397	9.52146	9.52048	9.52646	9.52297	9.52875	9.52603	9.51738	9.53823	9.51951	9.53297	9.54367	9.54508	9.54973	9.53401	9.53471	9.53971	9.53293	9.56565
4.11	9.53664	9.54477	9.55476	9.54856	9.53972	9.55361	9.54812	9.55068	9.55101	9.53786	9.53843	9.54449	9.53067	9.53677	9.5331	9.5255	9.53659	9.52928	9.54346	9.54873	9.52171	9.51269	9.51188	9.52425	9.50266	9.51002	9.52216	9.51221	9.51915	9.52135	9.52923	9.52618	9.53158	9.53443	9.50954	9.53643	9.51774	9.53248	9.54327	9.54854	9.55509	9.53488	9.53531	9.54179	9.53842	9.56672
4.115	9.5356	9.54954	9.55749	9.54576	9.54027	9.55487	9.54787	9.55067	9.5452	9.53799	9.5344	9.54855	9.53221	9.52915	9.53184	9.5256	9.5333	9.52681	9.53865	9.54469	9.51818	9.52118	9.50622	9.52067	9.5042	9.51327	9.52041	9.5104	9.52283	9.51923	9.52684	9.52484	9.52779	9.53145	9.51342	9.54039	9.52035	9.53069	9.54528	9.55312	9.55346	9.5313	9.53414	9.53714	9.53745	9.56692
4.12	9.53581	9.54692	9.55616	9.54128	9.53575	9.55629	9.54588	9.54646	9.55062	9.5369	9.53347	9.53892	9.53241	9.53982	9.53516	9.52523	9.54032	9.5287	9.53772	9.55102	9.52254	9.51622	9.51291	9.52356	9.50383	9.51865	9.5165	9.51478	9.51986	9.52129	9.52917	9.53027	9.52784	9.53301	9.51412	9.53535	9.52091	9.53809	9.54447	9.54867	9.55	9.5356	9.53982	9.54174	9.53928	9.56735
4.125	9.53249	9.55013	9.55492	9.54179	9.53977	9.55455	9.54903	9.54744	9.54598	9.53778	9.52875	9.54229	9.52917	9.53631	9.5313	9.53356	9.53969	9.53299	9.53882	9.54876	9.52204	9.51532	9.51156	9.52031	9.50133	9.50741	9.51825	9.51605	9.52088	9.51719	9.52767	9.5291	9.52872	9.53011	9.51357	9.53735	9.51606	9.53193	9.5507	9.54705	9.54899	9.53264	9.53275	9.54175	9.53845	9.56533
4.13	9.5423	9.55024	9.55618	9.5459	9.54006	9.55536	9.55155	9.5503	9.54998	9.53745	9.53259	9.5403	9.52795	9.53757	9.53912	9.53326	9.53631	9.52723	9.5419	9.54912	9.51843	9.51717	9.51188	9.52287	9.50427	9.51319	9.52494	9.51144	9.52226	9.51871	9.52749	9.52375	9.53153	9.52485	9.51288	9.54114	9.5211	9.53176	9.54806	9.55036	9.55359	9.53426	9.53107	9.54362	9.53357	9.56865
4.135	9.53965	9.55066	9.5568	9.54577	9.53601	9.55354	9.54874	9.55165	9.55184	9.54019	9.5318	9.54057	9.53207	9.53579	9.53098	9.52767	9.53816	9.5331	9.54185	9.55345	9.52461	9.51855	9.5136	9.5241	9.49965	9.5117	9.52637	9.51595	9.52499	9.51964	9.53302	9.52616	9.52785	9.53365	9.51885	9.53593	9.51622	9.53051	9.54536	9.55037	9.55447	9.53484	9.53729	9.54065	9.5419	9.56869
4.14	9.53389	9.55079	9.55728	9.54851	9.54248	9.55335	9.54828	9.55188	9.5486	9.53397	9.52966	9.53689	9.53595	9.54346	9.53041	9.52842	9.53102	9.53266	9.54483	9.55093	9.52494	9.52262	9.51218	9.52054	9.49795	9.51384	9.52101	9.51476	9.51738	9.52028	9.53444	9.52538	9.53295	9.52977	9.51779	9.53964	9.52163	9.52968	9.54109	9.54899	9.55341	9.53382	9.53662	9.5433	9.53663	9.567
4.145	9.53471	9.54409	9.5586	9.54578	9.53884	9.55495	9.54919	9.5487	9.54737	9.53819	9.53041	9.53963	9.53181	9.54189	9.53382	9.52753	9.53456	9.52949	9.54066	9.55071	9.5233	9.51497	9.50911	9.522	9.49979	9.51141	9.5209	9.51932	9.52359	9.51961	9.53067	9.5288	9.53197	9.52832	9.51651	9.53715	9.51999	9.53398	9.54631	9.55368	9.5532	9.53355	9.53697	9.54277	9.53542	9.56476
4.15	9.53588	9.54268	9.55706	9.54622	9.53661	9.55892	9.54884	9.55469	9.55172	9.53907	9.53473	9.53778	9.53755	9.53627	9.53287	9.53254	9.53607	9.53673	9.54385	9.54722	9.52684	9.51565	9.51725	9.52088	9.49966	9.50881	9.52411	9.51567	9.52148	9.5218	9.53305	9.52699	9.52726	9.52825	9.51891	9.53988	9.51968	9.53368	9.54488	9.54992	9.55212	9.53669	9.53621	9.54157	9.53476	9.56735
4.155	9.53752	9.54794	9.55611	9.5447	9.5396	9.5491	9.55192	9.55191	9.55336	9.54038	9.53255	9.54767	9.53456	9.5408	9.53432	9.52809	9.53543	9.53104	9.54359	9.54983	9.5238	9.51976	9.51476	9.51963	9.50166	9.51068	9.52003	9.52047	9.52249	9.52174	9.53249	9.5245	9.5289	9.5333	9.51634	9.54196	9.51991	9.52894	9.54868	9.55219	9.55816	9.53278	9.53396	9.53848	9.5369	9.56831
4.16	9.53964	9.55346	9.55668	9.5449	9.5414	9.55191	9.54722	9.55501	9.55268	9.53938	9.53346	9.54501	9.53531	9.53421	9.53278	9.53619	9.53579	9.53143	9.54266	9.55045	9.52671	9.51767	9.50925	9.52339	9.50285	9.51263	9.51996	9.51435	9.52397	9.51656	9.53376	9.52547	9.53005	9.53292	9.51513	9.5375	9.5179	9.53122	9.54579	9.55243	9.55514	9.5409	9.54128	9.54544	9.53962	9.56558
4.165	9.53593	9.54678	9.55789	9.5493	9.53993	9.55435	9.55012	9.55435	9.54885	9.54087	9.53396	9.54659	9.53579	9.54112	9.53496	9.53289	9.5367	9.53221	9.54018	9.55004	9.5288	9.51973	9.51229	9.5232	9.4996	9.51233	9.52766	9.5136	9.52561	9.52208	9.53266	9.52725	9.52849	9.52862	9.51216	9.54186	9.52452	9.53314	9.54698	9.55145	9.55748	9.53069	9.54223	9.54699	9.53717	9.57348
4.17	9.53488	9.54373	9.55643	9.54966	9.54369	9.55535	9.55155	9.55327	9.5481	9.53803	9.53635	9.54609	9.53642	9.54087	9.53432	9.53659	9.54442	9.53162	9.54227	9.54674	9.52137	9.51871	9.51473	9.52681	9.50192	9.51317	9.52247	9.51783	9.51862	9.5186	9.52972	9.53129	9.53308	9.52872	9.51466	9.53963	9.52048	9.53128	9.54336	9.54782	9.55198	9.53923	9.53293	9.54412	9.53585	9.56892
4.175	9.5368	9.5481	9.55634	9.54662	9.54081	9.5545	9.55261	9.54925	9.55057	9.53913	9.53417	9.53948	9.54162	9.53531	9.53482	9.52778	9.53932	9.53462	9.54425	9.55338	9.52672	9.51751	9.51638	9.52441	9.49879	9.51236	9.52817	9.51659	9.52128	9.52169	9.53543	9.52757	9.52715	9.52941	9.51781	9.5362	9.52585	9.53242	9.54317	9.54782	9.55302	9.53531	9.53502	9.54743	9.53656	9.56657
4.18	9.54034	9.55163	9.55775	9.54686	9.53841	9.56417	9.55404	9.54534	9.54937	9.54233	9.54064	9.54429	9.53801	9.53967	9.53354	9.53081	9.53664	9.52833	9.55128	9.54858	9.52522	9.5186	9.51421	9.52279	9.49919	9.51141	9.52719	9.51681	9.5294	9.51711	9.53238	9.52874	9.53197	9.5314	9.5121	9.54089	9.52265	9.53189	9.54673	9.5561	9.55069	9.53409	9.53471	9.5383	9.5429	9.57226
4.185	9.53834	9.54678	9.55675	9.54806	9.53573	9.5565	9.55287	9.55079	9.55059	9.54067	9.53156	9.54344	9.53304	9.53641	9.53722	9.53059	9.53755	9.53452	9.5408	9.55327	9.52484	9.51872	9.51418	9.52857	9.4979	9.5118	9.52495	9.51455	9.52095	9.52172	9.53198	9.53057	9.53176	9.53887	9.51552	9.53769	9.52132	9.53336	9.54947	9.5493	9.5566	9.53272	9.53922	9.54073	9.53723	9.56418
4.19	9.54052	9.54646	9.56044	9.55077	9.54322	9.55457	9.55304	9.54859	9.55296	9.54078	9.5361	9.54712	9.52978	9.5393	9.53505	9.53424	9.53675	9.53495	9.54218	9.55488	9.52435	9.52034	9.51087	9.52202	9.49527	9.51118	9.52725	9.51722	9.52612	9.51823	9.53664	9.52789	9.53149	9.53311	9.51465	9.54042	9.52136	9.53087	9.54717	9.55238	9.554	9.53904	9.53769	9.54707	9.53988	9.57093
4.195	9.53866	9.54661	9.5543	9.54627	9.54336	9.56145	9.55072	9.55071	9.54571	9.54169	9.53267	9.54305	9.53678	9.54111	9.53186	9.53208	9.53729	9.53576	9.54273	9.55096	9.52268	9.51817	9.51354	9.52354	9.50314	9.51802	9.52364	9.5172	9.52361	9.52483	9.53786	9.52816	9.53254	9.53281	9.51842	9.53794	9.52491	9.52947	9.54327	9.55534	9.55399	9.53699	9.53686	9.53721	9.54158	9.56954
4.2	9.54043	9.5487	9.5587	9.55065	9.53825	9.561	9.55368	9.55434	9.54988	9.54387	9.54028	9.54908	9.53396	9.54379	9.53469	9.53562	9.53843	9.53783	9.54331	9.55371	9.52432	9.52249	9.51664	9.52685	9.49859	9.51246	9.52596	9.5133	9.52051	9.52121	9.52928	9.52341	9.53265	9.5274	9.51562	9.54523	9.52015	9.53264	9.54587	9.55436	9.5572	9.53756	9.53391	9.54788	9.54307	9.56457
4.205	9.53796	9.54844	9.55871	9.54334	9.53926	9.5567	9.54841	9.55238	9.55141	9.53994	9.53572	9.54373	9.53679	9.53927	9.54054	9.53727	9.53593	9.52992	9.54473	9.54865	9.52516	9.51321	9.51433	9.52086	9.50717	9.51405	9.52271	9.52051	9.52513	9.52724	9.53552	9.52565	9.53497	9.52995	9.51535	9.53923	9.52341	9.53611	9.55007	9.55169	9.55441	9.53525	9.54042	9.54185	9.54104	9.56901
4.21	9.53715	9.54949	9.5578	9.55197	9.54202	9.56092	9.55237	9.55875	9.55053	9.54371	9.5383	9.54811	9.53986	9.54283	9.53652	9.53334	9.5401	9.53268	9.5478	9.5549	9.52317	9.51797	9.5101	9.52491	9.50661	9.51175	9.52469	9.51663	9.52915	9.52392	9.52947	9.5261	9.52898	9.53272	9.51786	9.53732	9.52219	9.52991	9.54608	9.54869	9.55272	9.53882	9.53716	9.54676	9.54012	9.57435
4.215	9.54293	9.54553	9.56042	9.5478	9.53938	9.54902	9.5574	9.55396	9.55369	9.54405	9.53736	9.54157	9.53877	9.53798	9.5361	9.53012	9.53838	9.53143	9.54122	9.55484	9.52761	9.51696	9.5147	9.52919	9.50331	9.51333	9.52955	9.51746	9.5253	9.52202	9.53764	9.52607	9.53323	9.53677	9.51818	9.53991	9.52394	9.53601	9.54737	9.55058	9.55514	9.53688	9.53327	9.54154	9.5349	9.56826
4.22	9.53883	9.54901	9.56041	9.54609	9.54065	9.55358	9.54779	9.55101	9.55303	9.53918	9.53445	9.54522	9.53671	9.53892	9.5381	9.53181	9.53859	9.53435	9.54617	9.54814	9.52426	9.51732	9.51262	9.52349	9.507	9.51086	9.52601	9.51876	9.52858	9.52469	9.53231	9.52779	9.52947	9.53524	9.51886	9.53494	9.51939	9.53177	9.54718	9.55116	9.55886	9.53702	9.53976	9.54139	9.53901	9.56319
4.225	9.54495	9.55126	9.55645	9.54766	9.53715	9.55947	9.55388	9.5535	9.5533	9.53675	9.53363	9.54388	9.53328	9.53802	9.54024	9.5331	9.53984	9.52843	9.53899	9.55034	9.52586	9.52161	9.51522	9.52677	9.504	9.50994	9.52581	9.52228	9.52768	9.52404	9.53951	9.53007	9.5249	9.53358	9.51975	9.5411	9.52415	9.53485	9.5473	9.55304	9.54992	9.5364	9.53921	9.54777	9.53424	9.57317
4.23	9.54116	9.54647	9.56295	9.54696	9.53879	9.55902	9.55183	9.55156	9.55211	9.5423	9.5339	9.54247	9.53864	9.54618	9.53469	9.53377	9.53825	9.53369	9.54393	9.55643	9.52684	9.5209	9.5096	9.52265	9.50009	9.51327	9.52729	9.51425	9.5281	9.52192	9.52675	9.53195	9.52973	9.53074	9.51989	9.54095	9.52307	9.53447	9.54596	9.55431	9.55607	9.53835	9.54026	9.54557	9.53493	9.57011
4.235	9.54117	9.54964	9.55694	9.54904	9.53996	9.55569	9.54727	9.55399	9.55126	9.54158	9.53492	9.54447	9.53878	9.54233	9.53401	9.53152	9.53544	9.53656	9.54159	9.54916	9.52583	9.51853	9.51728	9.53073	9.51143	9.51424	9.52414	9.51542	9.53149	9.52274	9.53514	9.52415	9.5344	9.52908	9.52129	9.54155	9.51987	9.53162	9.54601	9.54998	9.55589	9.53599	9.53977	9.53905	9.53852	9.57299
4.24	9.54211	9.55108	9.5597	9.55158	9.54592	9.55652	9.55544	9.55618	9.55702	9.54475	9.53428	9.54462	9.53631	9.5361	9.5403	9.53374	9.5391	9.53837	9.54685	9.55345	9.5264	9.52052	9.51491	9.52448	9.50466	9.51313	9.52151	9.51935	9.52699	9.52262	9.53307	9.52933	9.53017	9.53608	9.51628	9.54134	9.52149	9.53573	9.54375	9.55336	9.55682	9.54073	9.53551	9.54348	9.53727	9.57055
4.245	9.53538	9.5485	9.56216	9.54854	9.54295	9.5556	9.55212	9.55334	9.55356	9.54453	9.53579	9.54386	9.53981	9.54194	9.53639	9.53719	9.54292	9.53219	9.54996	9.54745	9.52793	9.51832	9.51028	9.52778	9.49926	9.51338	9.52254	9.5179	9.52775	9.52318	9.53169	9.53302	9.52997	9.52914	9.51927	9.53552	9.51658	9.53256	9.54644	9.54682	9.5539	9.53829	9.54276	9.54391	9.54205	9.56837
4.25	9.53776	9.55123	9.56106	9.54726	9.54499	9.55625	9.5518	9.55166	9.55288	9.53969	9.53826	9.54445	9.5394	9.54425	9.53342	9.52915	9.54039	9.53772	9.54461	9.55014	9.52373	9.51744	9.51321	9.52022	9.50546	9.51433	9.52584	9.51414	9.52453	9.52879	9.53275	9.53256	9.53516	9.53154	9.51536	9.53914	9.52025	9.53371	9.54449	9.54935	9.55835	9.53891	9.53565	9.54246	9.53974	9.56902
4.255	9.53759	9.55161	9.55983	9.55269	9.54086	9.55861	9.55221	9.55442	9.55208	9.54086	9.54251	9.54707	9.53943	9.5383	9.53911	9.53703	9.53989	9.5327	9.54411	9.55377	9.53312	9.5185	9.51307	9.52513	9.50438	9.51677	9.52479	9.51359	9.52487	9.52446	9.53385	9.52791	9.53291	9.53096	9.5127	9.54155	9.52211	9.52722	9.55156	9.55281	9.55739	9.53343	9.54006	9.54417	9.54321	9.57256
4.26	9.54424	9.55065	9.56065	9.55217	9.53872	9.55957	9.55431	9.55428	9.55387	9.53936	9.54165	9.55051	9.53784	9.53937	9.53475	9.53383	9.5413	9.53803	9.5487	9.55001	9.52105	9.51829	9.51182	9.52746	9.50354	9.51403	9.525	9.52174	9.53196	9.52341	9.5336	9.52905	9.53227	9.52866	9.51827	9.5435	9.52074	9.53121	9.55208	9.55275	9.55749	9.53599	9.53715	9.5458	9.54331	9.56897
4.265	9.53915	9.5547	9.55845	9.55243	9.54141	9.55971	9.55415	9.55868	9.54984	9.54058	9.53936	9.5418	9.53726	9.5444	9.53322	9.53466	9.53997	9.53311	9.54332	9.55288	9.52594	9.52501	9.51904	9.52735	9.50244	9.516	9.52834	9.51729	9.52707	9.5217	9.53397	9.52742	9.53142	9.53073	9.51943	9.54402	9.5214	9.53719	9.55457	9.55337	9.55814	9.53881	9.5379	9.54761	9.54414	9.56805
4.27	9.53996	9.54551	9.55904	9.55058	9.54289	9.55931	9.5587	9.55515	9.55148	9.54153	9.54221	9.54904	9.53923	9.54198	9.542	9.5319	9.54414	9.53644	9.54317	9.55276	9.5256	9.51303	9.51542	9.52717	9.50304	9.51918	9.52414	9.52309	9.52811	9.52425	9.53872	9.52649	9.5335	9.52955	9.51818	9.5429	9.52136	9.54065	9.54708	9.55138	9.55913	9.53664	9.53526	9.5458	9.53888	9.57206
4.275	9.53785	9.5486	9.55732	9.54673	9.53935	9.5562	9.55292	9.55534	9.55569	9.54173	9.53711	9.54277	9.53885	9.53812	9.53815	9.53736	9.54213	9.53202	9.5467	9.54995	9.52713	9.518	9.51107	9.52359	9.50285	9.51765	9.52859	9.51604	9.52069	9.52222	9.53424	9.53311	9.5326	9.53257	9.51853	9.5439	9.5217	9.53016	9.55059	9.55888	9.55659	9.54113	9.53804	9.54882	9.53824	9.56789
4.28	9.54445	9.55229	9.56174	9.5547	9.53743	9.55954	9.55629	9.55796	9.55514	9.54143	9.53455	9.54494	9.53969	9.54362	9.53422	9.53453	9.54328	9.5336	9.55005	9.55126	9.52728	9.51829	9.51825	9.52621	9.51094	9.51572	9.5231	9.51917	9.52427	9.52479	9.53595	9.53127	9.53112	9.53133	9.51923	9.54258	9.52501	9.53804	9.54257	9.54921	9.55501	9.54266	9.54041	9.54512	9.53792	9.56762
4.285	9.53856	9.55672	9.5603	9.54449	9.54123	9.55842	9.55792	9.55978	9.55748	9.54316	9.53777	9.54652	9.53932	9.54257	9.53181	9.53878	9.54231	9.53568	9.54221	9.55807	9.5249	9.52399	9.51764	9.52858	9.50987	9.51877	9.52279	9.51798	9.52528	9.52279	9.53409	9.53316	9.53439	9.53147	9.51865	9.54443	9.52601	9.53414	9.54739	9.55003	9.55956	9.53738	9.53931	9.54658	9.53564	9.56415
4.29	9.53918	9.54486	9.55835	9.54976	9.54152	9.55764	9.55493	9.55857	9.54948	9.54212	9.53777	9.54783	9.54113	9.54192	9.54364	9.53263	9.54214	9.53587	9.54409	9.55334	9.52754	9.52635	9.51651	9.5253	9.5027	9.51225	9.5254	9.52086	9.52672	9.52245	9.53741	9.5337	9.53498	9.53109	9.51811	9.53807	9.52402	9.53656	9.55263	9.55259	9.56117	9.54279	9.53827	9.54494	9.53853	9.57165
4.295	9.54211	9.54611	9.56022	9.55338	9.53841	9.56061	9.55275	9.55554	9.55799	9.54556	9.53753	9.54983	9.54239	9.54257	9.53736	9.53624	9.54281	9.53727	9.5471	9.55426	9.52962	9.52052	9.51651	9.52946	9.50324	9.5166	9.5289	9.51381	9.52841	9.52542	9.53553	9.53376	9.53211	9.53175	9.51916	9.53751	9.5283	9.53291	9.5527	9.557	9.55348	9.53867	9.54262	9.5485	9.53796	9.57001
4.3	9.54223	9.54587	9.5629	9.5524	9.54155	9.55965	9.55185	9.5618	9.55509	9.54424	9.53841	9.54833	9.53407	9.54437	9.53796	9.53418	9.53877	9.53973	9.55067	9.55377	9.52907	9.51968	9.51538	9.52684	9.50062	9.51366	9.51954	9.51694	9.52604	9.52156	9.53465	9.53233	9.53581	9.53951	9.51979	9.54028	9.52187	9.53693	9.54365	9.55581	9.55355	9.54049	9.54299	9.5457	9.54267	9.56872
4.305	9.54168	9.54957	9.56254	9.54549	9.54814	9.55677	9.54979	9.5525	9.55258	9.54073	9.53389	9.54597	9.53784	9.53682	9.54264	9.5361	9.54489	9.53502	9.54586	9.55718	9.5272	9.5147	9.51788	9.52787	9.50436	9.51171	9.52375	9.52165	9.53178	9.52242	9.5406	9.53344	9.53533	9.53556	9.51696	9.5432	9.52011	9.54083	9.55184	9.55545	9.55362	9.54008	9.54235	9.542	9.54144	9.57372
4.31	9.5433	9.55515	9.56755	9.54891	9.54749	9.55973	9.55511	9.55711	9.55731	9.54009	9.54068	9.54583	9.53778	9.53779	9.53503	9.53735	9.54074	9.53507	9.54429	9.55307	9.52025	9.52018	9.51957	9.5272	9.50681	9.52084	9.52788	9.51986	9.52413	9.52921	9.53194	9.53183	9.53733	9.53644	9.52513	9.54673	9.52685	9.53556	9.55134	9.55149	9.55653	9.53755	9.54189	9.54671	9.54241	9.56808
4.315	9.54111	9.55288	9.55657	9.55473	9.54369	9.55961	9.55414	9.55514	9.55718	9.5363	9.53846	9.54844	9.53958	9.54438	9.53965	9.53307	9.54696	9.53281	9.54829	9.55437	9.52822	9.52149	9.51842	9.52784	9.50757	9.5124	9.52468	9.52118	9.52468	9.52349	9.53532	9.53786	9.53078	9.53184	9.51838	9.54118	9.52133	9.53942	9.55076	9.55719	9.56063	9.54122	9.54325	9.54681	9.54124	9.57052
4.32	9.54468	9.54682	9.56761	9.55219	9.54631	9.5573	9.55483	9.55871	9.55726	9.54259	9.54135	9.54757	9.53395	9.53932	9.54362	9.53294	9.5474	9.5343	9.54442	9.55558	9.53131	9.52077	9.51589	9.53062	9.50212	9.51602	9.53125	9.5249	9.52932	9.52596	9.5368	9.53163	9.53445	9.53451	9.52607	9.54018	9.52019	9.53101	9.55174	9.55717	9.55803	9.53805	9.54308	9.54678	9.5378	9.57126
4.325	9.53696	9.5488	9.56266	9.55449	9.54425	9.55892	9.55362	9.55498	9.54989	9.54483	9.53753	9.54403	9.53881	9.54501	9.54368	9.53499	9.54366	9.53029	9.54007	9.54949	9.53209	9.51852	9.52196	9.53065	9.50774	9.51509	9.52617	9.5208	9.52747	9.52674	9.53607	9.53176	9.53459	9.53837	9.52168	9.53618	9.52648	9.53657	9.55053	9.55473	9.55566	9.53725	9.53899	9.54918	9.53787	9.57114
4.33	9.54121	9.55822	9.56489	9.55237	9.54112	9.55731	9.55765	9.55735	9.55795	9.54843	9.53962	9.54911	9.5363	9.54086	9.53429	9.53389	9.54439	9.53376	9.54671	9.55703	9.53038	9.52129	9.5215	9.53156	9.50228	9.52004	9.52793	9.52303	9.52457	9.52406	9.53559	9.52965	9.53675	9.53701	9.52334	9.53751	9.52274	9.53613	9.55122	9.55651	9.55753	9.54278	9.54542	9.55083	9.54477	9.57684
4.335	9.54026	9.55186	9.55876	9.55351	9.54471	9.56072	9.55544	9.56271	9.55632	9.54576	9.53726	9.55014	9.53797	9.54583	9.54151	9.53447	9.54022	9.53681	9.54607	9.55419	9.52568	9.52217	9.51091	9.5261	9.50685	9.51668	9.52876	9.51462	9.52769	9.52763	9.5351	9.52898	9.5344	9.539	9.52135	9.54252	9.52804	9.53664	9.55096	9.55347	9.56365	9.53788	9.54178	9.54664	9.5411	9.57302
4.34	9.54229	9.5526	9.56643	9.55239	9.54852	9.55834	9.55637	9.55735	9.56013	9.5471	9.53859	9.54795	9.54154	9.54072	9.54271	9.53416	9.54199	9.53609	9.54552	9.55767	9.52531	9.52339	9.51871	9.52797	9.50788	9.52061	9.52855	9.52019	9.52853	9.52675	9.53599	9.53323	9.53344	9.53606	9.52159	9.54428	9.52451	9.53273	9.55519	9.55783	9.55794	9.54264	9.53842	9.54845	9.54123	9.57339
4.345	9.53945	9.55492	9.5608	9.55044	9.54455	9.56726	9.55904	9.5577	9.5557	9.54554	9.53816	9.54977	9.53862	9.53957	9.53729	9.53726	9.54369	9.53975	9.54774	9.5554	9.52743	9.52198	9.51466	9.52707	9.50586	9.51459	9.52834	9.52108	9.52933	9.52216	9.53626	9.53303	9.53524	9.53829	9.52377	9.5367	9.52166	9.53703	9.55167	9.55196	9.56769	9.54058	9.54103	9.5454	9.53756	9.56966
4.35	9.54478	9.55497	9.56107	9.55216	9.54558	9.56242	9.55181	9.55468	9.55669	9.54271	9.54487	9.54824	9.54785	9.54706	9.53711	9.53213	9.54056	9.53981	9.54568	9.55193	9.52843	9.52027	9.51641	9.52797	9.51161	9.51816	9.52584	9.52076	9.52894	9.52078	9.53584	9.53752	9.53451	9.5363	9.52108	9.53834	9.52565	9.53653	9.5476	9.55443	9.5577	9.54137	9.54074	9.54723	9.54058	9.57083
4.355	9.5405	9.55453	9.56111	9.55049	9.54058	9.55607	9.55676	9.55974	9.55418	9.54408	9.54447	9.54773	9.53762	9.53948	9.53613	9.53626	9.54364	9.53053	9.54751	9.55464	9.53334	9.52219	9.51815	9.53371	9.50585	9.51692	9.52892	9.51737	9.52646	9.52213	9.53307	9.53467	9.53583	9.53591	9.52499	9.54493	9.52083	9.53427	9.55542	9.55089	9.56122	9.54293	9.54224	9.55046	9.54554	9.57534
4.36	9.54852	9.55347	9.56785	9.5476	9.5503	9.56101	9.55589	9.55297	9.55367	9.54193	9.53362	9.54912	9.53914	9.54473	9.54094	9.53361	9.54978	9.53813	9.55066	9.55466	9.53483	9.52244	9.52097	9.52678	9.50231	9.51413	9.52357	9.5209	9.52637	9.52595	9.54456	9.53157	9.53451	9.54028	9.51938	9.5437	9.52487	9.53845	9.55309	9.55739	9.5625	9.53716	9.54311	9.55351	9.54603	9.57786
4.365	9.54598	9.55039	9.56602	9.55003	9.54458	9.55757	9.55652	9.55525	9.5608	9.53862	9.53786	9.54628	9.53955	9.54316	9.53438	9.54122	9.54537	9.53569	9.54927	9.55516	9.52939	9.52403	9.51846	9.53203	9.51008	9.51607	9.52934	9.52355	9.52938	9.52543	9.54254	9.53038	9.53501	9.53234	9.52359	9.54298	9.5201	9.53858	9.5508	9.55039	9.55644	9.54117	9.54176	9.54546	9.53958	9.57574
4.37	9.54185	9.55032	9.56493	9.551	9.54411	9.56079	9.55446	9.55776	9.5567	9.54509	9.54119	9.5501	9.54081	9.54353	9.53836	9.53769	9.54899	9.53129	9.54846	9.55418	9.52938	9.51774	9.51741	9.52207	9.50597	9.51899	9.52829	9.51704	9.52848	9.52826	9.53211	9.5331	9.53354	9.53575	9.52452	9.5452	9.52595	9.54086	9.54868	9.5534	9.55817	9.53999	9.54662	9.54541	9.543	9.57003
4.375	9.5475	9.55121	9.56402	9.55818	9.54706	9.55704	9.55626	9.55377	9.55402	9.54439	9.54452	9.5522	9.54154	9.54501	9.53835	9.5343	9.54559	9.53837	9.54745	9.5568	9.52879	9.52108	9.52008	9.52351	9.50275	9.52294	9.52749	9.52011	9.5309	9.5218	9.54216	9.53519	9.53813	9.53268	9.52253	9.54256	9.52744	9.53608	9.55395	9.55441	9.56141	9.54047	9.54056	9.5437	9.54231	9.57384
4.38	9.54523	9.55456	9.56491	9.55397	9.54681	9.56251	9.55679	9.56116	9.55938	9.54881	9.53621	9.5507	9.53555	9.53986	9.53956	9.53517	9.54193	9.53829	9.54724	9.55466	9.53541	9.5231	9.51951	9.52945	9.50766	9.52354	9.52428	9.52088	9.52625	9.52682	9.53245	9.53155	9.53554	9.53828	9.52239	9.54391	9.52311	9.53817	9.55008	9.55647	9.55804	9.54152	9.53953	9.546	9.54702	9.57663
4.385	9.54176	9.55183	9.56118	9.553	9.54604	9.55692	9.55717	9.56292	9.55526	9.54291	9.53913	9.55293	9.54401	9.54627	9.54085	9.53775	9.54621	9.53421	9.54882	9.55307	9.5329	9.52341	9.51711	9.53057	9.5024	9.51941	9.53217	9.52119	9.52872	9.53027	9.53737	9.52945	9.54055	9.53619	9.52021	9.54929	9.52534	9.53664	9.54975	9.55913	9.56124	9.54072	9.54204	9.54763	9.5401	9.5735
4.39	9.54721	9.55186	9.57083	9.54896	9.54372	9.56209	9.5617	9.5614	9.55684	9.53957	9.53944	9.54867	9.53872	9.54036	9.54175	9.53628	9.5395	9.54341	9.54901	9.55546	9.53049	9.52554	9.51739	9.53411	9.50235	9.51738	9.53114	9.51937	9.52765	9.52605	9.52965	9.5331	9.53452	9.53829	9.52296	9.54396	9.52703	9.534	9.55286	9.55906	9.56075	9.53911	9.54269	9.54813	9.54016	9.57922
4.395	9.54347	9.54871	9.56549	9.5499	9.54332	9.55437	9.55483	9.55461	9.55505	9.54931	9.54558	9.54951	9.54172	9.54275	9.53899	9.53552	9.54601	9.5405	9.54893	9.5584	9.53121	9.52642	9.51849	9.52673	9.50832	9.51606	9.52956	9.51844	9.52883	9.52405	9.53444	9.5331	9.53817	9.5391	9.52077	9.54406	9.52545	9.54152	9.55491	9.5544	9.56062	9.53749	9.54235	9.5466	9.54159	9.57109
4.4	9.54226	9.55149	9.56044	9.55267	9.54317	9.56271	9.55673	9.55344	9.552	9.54506	9.54391	9.54604	9.53786	9.54696	9.53625	9.53741	9.54317	9.54129	9.55177	9.55327	9.52743	9.52462	9.51718	9.53422	9.50545	9.51684	9.53387	9.52043	9.53208	9.53141	9.53787	9.53469	9.53069	9.53205	9.52183	9.54268	9.52402	9.53483	9.54853	9.55248	9.55867	9.54258	9.54109	9.54679	9.542	9.57792
4.405	9.54184	9.55444	9.56132	9.54958	9.54917	9.55985	9.55779	9.55499	9.55494	9.54771	9.54117	9.55108	9.54162	9.53974	9.53656	9.53611	9.54499	9.53955	9.55226	9.55432	9.52979	9.5231	9.52599	9.52911	9.50907	9.51484	9.52806	9.52682	9.53191	9.52565	9.53318	9.52755	9.53975	9.53744	9.52366	9.54536	9.52606	9.53502	9.55367	9.55277	9.55858	9.53959	9.54271	9.55106	9.54702	9.57396
4.41	9.54266	9.55693	9.56282	9.55421	9.5424	9.56012	9.55939	9.55866	9.55753	9.54789	9.53845	9.54575	9.54384	9.54899	9.53871	9.53491	9.54983	9.53675	9.5458	9.55606	9.52972	9.52961	9.5256	9.5308	9.50559	9.5189	9.53028	9.5209	9.52999	9.5278	9.53687	9.53248	9.53854	9.53472	9.52605	9.54507	9.52952	9.54136	9.55186	9.55607	9.56042	9.54029	9.54524	9.54871	9.54375	9.57317
4.415	9.54593	9.55433	9.56477	9.54819	9.54341	9.55812	9.55818	9.55682	9.55793	9.54485	9.53936	9.54751	9.54119	9.5452	9.53655	9.53574	9.54562	9.53528	9.54416	9.55608	9.52893	9.52448	9.52104	9.53073	9.50084	9.51823	9.52634	9.52286	9.5332	9.53434	9.53538	9.5349	9.53484	9.5372	9.52181	9.54483	9.5334	9.5355	9.55312	9.55717	9.56054	9.54003	9.54128	9.54759	9.5465	9.57461
4.42	9.54219	9.55989	9.56677	9.55765	9.54773	9.56048	9.55712	9.55726	9.56064	9.55082	9.54483	9.55529	9.54473	9.54303	9.54365	9.537	9.54415	9.5357	9.5496	9.5569	9.53097	9.51986	9.52044	9.53171	9.50425	9.51585	9.52709	9.52111	9.52722	9.52797	9.53779	9.53201	9.53466	9.53052	9.52096	9.53979	9.52711	9.53942	9.55451	9.55541	9.56351	9.54397	9.5479	9.54978	9.54059	9.5705
4.425	9.54355	9.55586	9.56009	9.55144	9.54074	9.56235	9.55879	9.56076	9.55637	9.54724	9.54081	9.54786	9.54202	9.54339	9.54282	9.53898	9.54235	9.53644	9.54742	9.55595	9.53248	9.52217	9.51608	9.52893	9.50445	9.51905	9.52916	9.52117	9.53385	9.52302	9.5373	9.5311	9.53531	9.53615	9.52902	9.547	9.52625	9.53855	9.55269	9.55419	9.56068	9.54029	9.54429	9.5485	9.54631	9.57188
4.43	9.54746	9.54496	9.56752	9.55246	9.54659	9.56285	9.5581	9.56254	9.55445	9.54923	9.53916	9.54751	9.54048	9.54107	9.53656	9.53235	9.54668	9.53523	9.54699	9.55903	9.52834	9.52308	9.51833	9.53296	9.50586	9.52314	9.53204	9.52162	9.52897	9.52581	9.54257	9.53615	9.53766	9.53818	9.52364	9.54986	9.52546	9.54081	9.55077	9.55928	9.55759	9.54381	9.54038	9.54843	9.54234	9.57443
4.435	9.53909	9.55735	9.5641	9.55222	9.54468	9.56214	9.5593	9.55024	9.56211	9.54692	9.53759	9.55098	9.54032	9.54498	9.54262	9.53494	9.54485	9.53721	9.55115	9.55652	9.52829	9.52672	9.5216	9.53245	9.50371	9.51716	9.53026	9.52507	9.53227	9.52761	9.53782	9.53309	9.53506	9.53483	9.52526	9.54528	9.53077	9.53844	9.55032	9.55256	9.56196	9.53942	9.54239	9.54926	9.54843	9.57518
4.44	9.54026	9.55199	9.56164	9.55292	9.54533	9.56753	9.56248	9.55779	9.56369	9.54793	9.54561	9.54846	9.54482	9.53965	9.54313	9.54195	9.5431	9.53594	9.54863	9.55372	9.52764	9.52412	9.51769	9.53146	9.506	9.51976	9.5311	9.52276	9.52892	9.52468	9.54136	9.53581	9.53214	9.54153	9.52749	9.54496	9.52474	9.53735	9.55233	9.55251	9.56632	9.54322	9.54599	9.54953	9.53725	9.57006
4.445	9.54733	9.55505	9.5662	9.55245	9.54928	9.56262	9.55317	9.55647	9.55621	9.54923	9.54163	9.54547	9.54251	9.5485	9.54003	9.53969	9.54445	9.5419	9.55137	9.55925	9.53427	9.52645	9.51915	9.52796	9.50712	9.52289	9.53122	9.52904	9.53267	9.52994	9.53894	9.53724	9.54017	9.53658	9.52289	9.54964	9.52407	9.54036	9.5529	9.55263	9.55758	9.54255	9.54754	9.55173	9.5417	9.57222
4.45	9.5487	9.55423	9.56989	9.55059	9.54864	9.56671	9.56165	9.55832	9.55773	9.54557	9.53908	9.55171	9.54332	9.54575	9.54406	9.54291	9.53993	9.54068	9.54698	9.55701	9.53401	9.52386	9.52581	9.52486	9.51162	9.51996	9.52909	9.5208	9.52794	9.52856	9.53857	9.5332	9.53805	9.53809	9.51946	9.54511	9.5276	9.53863	9.55421	9.56056	9.56355	9.54141	9.54029	9.5528	9.54465	9.57183
4.455	9.54623	9.56056	9.56509	9.55441	9.54658	9.562	9.55762	9.55996	9.55768	9.55291	9.5408	9.55018	9.53927	9.54364	9.53853	9.53948	9.54854	9.53848	9.5485	9.56225	9.53144	9.52354	9.52357	9.53095	9.50676	9.52003	9.53416	9.51732	9.53201	9.52639	9.53977	9.53116	9.54045	9.53808	9.51748	9.54508	9.52822	9.53742	9.55015	9.5544	9.56264	9.53862	9.54344	9.55271	9.54533	9.57541
4.46	9.54541	9.5576	9.56158	9.55518	9.54675	9.5606	9.55732	9.55646	9.55863	9.5472	9.53796	9.54903	9.54418	9.54557	9.53832	9.54093	9.54473	9.54014	9.54466	9.55858	9.53627	9.52206	9.52106	9.53146	9.50487	9.52333	9.52949	9.52182	9.52867	9.52734	9.54348	9.53306	9.53865	9.53113	9.52371	9.54581	9.52806	9.54098	9.5566	9.5546	9.56575	9.53927	9.54764	9.55509	9.5463	9.57785
4.465	9.54354	9.55661	9.56468	9.54922	9.5494	9.56199	9.55783	9.56009	9.56119	9.54652	9.5451	9.55178	9.54174	9.54279	9.54444	9.53787	9.54458	9.54031	9.55466	9.55671	9.5367	9.52242	9.51841	9.52764	9.50757	9.52131	9.52823	9.52284	9.53105	9.52759	9.53712	9.53598	9.53664	9.54033	9.51822	9.55095	9.53196	9.53607	9.5525	9.55803	9.55893	9.54356	9.53787	9.54486	9.54346	9.57957
4.47	9.54394	9.55537	9.56246	9.54598	9.54564	9.56354	9.55824	9.56188	9.55796	9.54732	9.54162	9.55085	9.54431	9.54224	9.5425	9.54168	9.54631	9.54244	9.55096	9.55674	9.53705	9.52599	9.51688	9.52876	9.50848	9.52327	9.53052	9.52149	9.53257	9.52595	9.53693	9.53916	9.53907	9.53966	9.52122	9.54849	9.52751	9.54681	9.55514	9.55575	9.55969	9.54114	9.54232	9.55085	9.54563	9.58019
4.475	9.54554	9.55473	9.5649	9.55636	9.54838	9.56342	9.5592	9.56475	9.55621	9.54699	9.54299	9.55287	9.54299	9.54661	9.54852	9.53753	9.54355	9.53721	9.54988	9.55722	9.53413	9.52818	9.5183	9.5312	9.51183	9.52023	9.5342	9.52176	9.53264	9.52344	9.53863	9.5303	9.53753	9.54106	9.52553	9.54527	9.52846	9.54197	9.55274	9.55545	9.5648	9.54219	9.54363	9.55002	9.54812	9.57367
4.48	9.54585	9.55462	9.56509	9.55205	9.54397	9.56519	9.55486	9.56231	9.56078	9.54285	9.54329	9.55045	9.544	9.54881	9.54101	9.54353	9.54602	9.54128	9.55228	9.56075	9.53035	9.52373	9.52169	9.52947	9.50325	9.52545	9.52696	9.52112	9.53268	9.53169	9.53906	9.53971	9.53929	9.5384	9.5318	9.54905	9.52895	9.53562	9.55269	9.56093	9.56438	9.54554	9.5459	9.55064	9.54421	9.57454
4.485	9.54893	9.55718	9.56754	9.55093	9.54826	9.56378	9.55905	9.56067	9.56123	9.55281	9.54223	9.5525	9.54283	9.5483	9.5401	9.53508	9.54571	9.54203	9.55127	9.55652	9.52908	9.5241	9.52178	9.53076	9.50538	9.51679	9.53062	9.52251	9.5268	9.53139	9.54117	9.53512	9.54283	9.53693	9.52353	9.54817	9.52796	9.54144	9.55194	9.56007	9.56333	9.54202	9.54333	9.55085	9.54632	9.57638
4.49	9.54483	9.55652	9.56465	9.55016	9.54731	9.55681	9.56172	9.56194	9.56023	9.55045	9.54307	9.55647	9.54452	9.53804	9.53894	9.53798	9.54379	9.54177	9.54533	9.56195	9.53405	9.52319	9.5223	9.52969	9.50515	9.52188	9.52997	9.51963	9.53549	9.52646	9.53739	9.5349	9.54102	9.53491	9.52191	9.54744	9.52865	9.53979	9.55166	9.55521	9.56595	9.54607	9.54231	9.55146	9.54358	9.57605
4.495	9.54485	9.5599	9.56366	9.54743	9.54735	9.55791	9.55427	9.55899	9.5589	9.54994	9.54442	9.55209	9.54286	9.5457	9.54449	9.5414	9.54839	9.54273	9.55025	9.56027	9.53016	9.52075	9.52008	9.5289	9.50989	9.52554	9.53071	9.52559	9.52927	9.52803	9.5378	9.53862	9.53609	9.53963	9.5297	9.54765	9.52325	9.53925	9.55711	9.55836	9.56654	9.54185	9.54772	9.55189	9.5495	9.57276
4.5	9.54574	9.55548	9.57001	9.55342	9.54467	9.56299	9.55877	9.55861	9.55874	9.54925	9.5409	9.55091	9.54163	9.55099	9.54319	9.53814	9.54456	9.54616	9.55459	9.56239	9.53289	9.5283	9.5185	9.53586	9.50507	9.51694	9.53048	9.52641	9.53402	9.52794	9.54305	9.53591	9.54005	9.54094	9.52478	9.54794	9.53375	9.53878	9.5496	9.5559	9.56503	9.54262	9.55088	9.54941	9.54323	9.57235
4.505	9.55176	9.55264	9.56392	9.55557	9.5501	9.5683	9.55792	9.56214	9.55817	9.55167	9.54084	9.554	9.5453	9.54704	9.54606	9.54203	9.54733	9.5433	9.55123	9.56448	9.53091	9.5278	9.51435	9.53727	9.50839	9.52024	9.52375	9.52709	9.53441	9.53186	9.54244	9.53741	9.53865	9.53994	9.52503	9.5496	9.52666	9.54251	9.55574	9.56027	9.56153	9.54451	9.54736	9.54963	9.54586	9.57515
4.51	9.53993	9.55617	9.57063	9.55294	9.54653	9.56274	9.55982	9.55999	9.55908	9.54747	9.54209	9.55257	9.54267	9.54562	9.54271	9.5378	9.5442	9.54249	9.55265	9.5573	9.53305	9.52812	9.52384	9.53121	9.5047	9.52168	9.53136	9.52576	9.52882	9.52481	9.54201	9.53471	9.53867	9.54022	9.52806	9.55112	9.52995	9.53755	9.55589	9.56188	9.56344	9.53967	9.54733	9.55481	9.54253	9.57421
4.515	9.54815	9.55632	9.57052	9.55157	9.55116	9.56492	9.55668	9.56501	9.56242	9.5501	9.54512	9.54634	9.5416	9.54645	9.54579	9.54152	9.54815	9.53777	9.54778	9.56505	9.53474	9.5203	9.5204	9.53049	9.51306	9.5224	9.53199	9.52651	9.53337	9.52583	9.54141	9.5301	9.53868	9.54204	9.52664	9.55181	9.53129	9.53946	9.55749	9.55953	9.56291	9.54398	9.5466	9.54862	9.53999	9.57808
4.52	9.54485	9.55309	9.56908	9.54905	9.54415	9.56388	9.55831	9.56302	9.55645	9.54532	9.54213	9.55644	9.5437	9.54731	9.54162	9.5433	9.55221	9.54326	9.55097	9.55909	9.52948	9.52239	9.52389	9.52706	9.50667	9.5216	9.52593	9.51979	9.53456	9.52652	9.54266	9.53469	9.53867	9.54002	9.52428	9.54632	9.52528	9.54467	9.55516	9.55483	9.56519	9.54383	9.54327	9.55243	9.55184	9.57421
4.525	9.54491	9.55405	9.5695	9.55205	9.54847	9.5635	9.55824	9.5613	9.55657	9.54978	9.54426	9.54909	9.54338	9.54532	9.54602	9.53614	9.54709	9.53839	9.55091	9.56175	9.53285	9.52433	9.51752	9.53013	9.50783	9.52281	9.52884	9.52084	9.53106	9.53109	9.5358	9.53741	9.53734	9.53873	9.52178	9.54676	9.53148	9.53768	9.55639	9.55734	9.56421	9.54415	9.54602	9.55096	9.54531	9.58259
4.53	9.55254	9.55612	9.56689	9.55545	9.5499	9.56702	9.56053	9.56633	9.56148	9.54832	9.5431	9.54917	9.54359	9.54404	9.54266	9.54674	9.54488	9.53775	9.55078	9.56036	9.53536	9.52678	9.52047	9.53164	9.51008	9.52156	9.53062	9.52061	9.53305	9.5314	9.5376	9.53569	9.53836	9.5439	9.52542	9.54859	9.52995	9.53612	9.55432	9.56072	9.57032	9.54223	9.5498	9.55092	9.54535	9.57804
4.535	9.55172	9.55498	9.56804	9.55495	9.54954	9.56563	9.56418	9.56761	9.56139	9.55143	9.54288	9.552	9.54153	9.54308	9.54339	9.54273	9.54619	9.54351	9.55073	9.5556	9.53496	9.52285	9.52722	9.53093	9.51126	9.52139	9.53156	9.52584	9.53191	9.52645	9.54347	9.5366	9.54377	9.54225	9.5278	9.54689	9.52971	9.53908	9.55266	9.55587	9.56306	9.54756	9.54886	9.55455	9.54935	9.57395
4.54	9.54718	9.55874	9.56367	9.55348	9.55014	9.5612	9.55899	9.56409	9.56356	9.54952	9.54554	9.55428	9.5411	9.5465	9.54606	9.54313	9.54756	9.54576	9.55301	9.55984	9.5376	9.52569	9.51945	9.5299	9.50689	9.52517	9.53174	9.5261	9.53414	9.52814	9.53795	9.53677	9.54149	9.54139	9.52807	9.54662	9.53559	9.53948	9.55612	9.56404	9.56811	9.54468	9.54717	9.55037	9.55317	9.57834
4.545	9.5499	9.55543	9.56632	9.55884	9.54566	9.56834	9.55819	9.56146	9.56101	9.54817	9.54594	9.54838	9.54619	9.54707	9.54906	9.53905	9.5478	9.5411	9.55175	9.56151	9.53573	9.5293	9.51671	9.53213	9.5097	9.5227	9.53665	9.5245	9.53527	9.52824	9.54003	9.53623	9.53856	9.54186	9.52476	9.54731	9.52828	9.53945	9.55473	9.55806	9.56626	9.54684	9.54498	9.55227	9.54821	9.5777
4.55	9.54967	9.55717	9.5651	9.55542	9.54095	9.56491	9.561	9.56344	9.5576	9.55054	9.5409	9.55301	9.55029	9.55086	9.54899	9.54078	9.54658	9.5381	9.5497	9.55955	9.53411	9.52471	9.51842	9.53528	9.51214	9.52256	9.53486	9.52266	9.53365	9.53164	9.54005	9.53695	9.53678	9.53985	9.5215	9.55276	9.53194	9.54444	9.55488	9.56004	9.56355	9.54117	9.5439	9.55217	9.5446	9.57462
4.555	9.55168	9.55268	9.56579	9.55911	9.55059	9.5622	9.56109	9.5619	9.56081	9.5477	9.54577	9.55215	9.54751	9.54686	9.54458	9.54166	9.53975	9.53751	9.55757	9.56135	9.53682	9.52928	9.52028	9.53607	9.51238	9.52774	9.53128	9.52954	9.53138	9.52586	9.53938	9.54014	9.54184	9.5427	9.52715	9.54736	9.52996	9.54158	9.55501	9.55559	9.56469	9.54387	9.54607	9.55092	9.54815	9.57447
4.56	9.54828	9.55377	9.56398	9.5559	9.54856	9.56583	9.56085	9.56145	9.56153	9.55525	9.54439	9.54932	9.5472	9.54467	9.5465	9.53907	9.55022	9.54378	9.54898	9.5589	9.53953	9.5322	9.52661	9.53405	9.51283	9.52473	9.53524	9.52856	9.53694	9.52999	9.54708	9.53523	9.54022	9.53683	9.52895	9.55001	9.52917	9.54842	9.55723	9.56081	9.56273	9.54627	9.54228	9.55249	9.54725	9.57797
4.565	9.54071	9.55698	9.56967	9.55001	9.55029	9.57116	9.56136	9.56327	9.55767	9.55095	9.54221	9.55544	9.53711	9.54822	9.54472	9.53776	9.54842	9.54253	9.54923	9.56074	9.53348	9.52419	9.52172	9.53103	9.5075	9.52297	9.53248	9.52623	9.52912	9.5277	9.54594	9.53559	9.53981	9.53712	9.52775	9.55678	9.52862	9.54286	9.55878	9.56167	9.56643	9.54866	9.54704	9.55046	9.54947	9.58058
4.57	9.54616	9.5565	9.56618	9.55243	9.55274	9.56273	9.55777	9.55478	9.56083	9.55101	9.53991	9.55096	9.54284	9.54888	9.54688	9.5392	9.54823	9.54056	9.55628	9.56145	9.53644	9.52938	9.52447	9.53463	9.51541	9.52091	9.53476	9.52293	9.53093	9.52824	9.5443	9.53537	9.53963	9.53909	9.5257	9.54906	9.5322	9.54175	9.55977	9.55892	9.56326	9.54128	9.54998	9.54665	9.54526	9.57679
4.575	9.53981	9.5598	9.56366	9.55471	9.54909	9.56274	9.55881	9.55883	9.56174	9.54745	9.54722	9.55205	9.53988	9.54441	9.54225	9.54031	9.54955	9.53722	9.55567	9.56365	9.53596	9.5263	9.52618	9.53304	9.51144	9.52429	9.53461	9.52731	9.53824	9.52799	9.54574	9.5402	9.53793	9.54243	9.52932	9.54633	9.53201	9.54385	9.55746	9.55888	9.56069	9.54523	9.54372	9.54905	9.55044	9.58147
4.58	9.55103	9.55923	9.56544	9.55652	9.54489	9.56459	9.56236	9.56512	9.55862	9.55236	9.54511	9.55159	9.54315	9.54304	9.5421	9.54102	9.54731	9.54022	9.55053	9.55713	9.53378	9.52619	9.52126	9.53765	9.50873	9.52358	9.5338	9.52331	9.53518	9.52759	9.53945	9.53143	9.53943	9.53943	9.52858	9.55422	9.52822	9.54435	9.55666	9.55901	9.56958	9.54513	9.54505	9.54926	9.54961	9.58235
4.585	9.54973	9.55865	9.56617	9.55404	9.54978	9.56579	9.56063	9.55592	9.56002	9.55282	9.54576	9.55072	9.54005	9.5484	9.54366	9.5421	9.54583	9.54321	9.55227	9.56535	9.53774	9.53051	9.52194	9.53637	9.51393	9.52438	9.53837	9.52724	9.53278	9.52888	9.54089	9.53627	9.53916	9.54251	9.53099	9.55124	9.53026	9.54114	9.5573	9.56069	9.56616	9.54514	9.54723	9.55489	9.54744	9.57811
4.59	9.55151	9.55992	9.5639	9.55626	9.55334	9.57076	9.56023	9.56133	9.56067	9.5531	9.53956	9.55529	9.54442	9.54541	9.548	9.54666	9.55004	9.5459	9.55127	9.56048	9.53831	9.52838	9.52391	9.53199	9.50855	9.52538	9.53674	9.52917	9.53469	9.53168	9.54182	9.53736	9.54257	9.5439	9.52906	9.55062	9.53007	9.54207	9.5611	9.55563	9.56174	9.5481	9.54925	9.55283	9.55118	9.57721
4.595	9.54607	9.56082	9.56937	9.55495	9.54806	9.57139	9.56476	9.56169	9.56158	9.55155	9.54238	9.55327	9.54431	9.54392	9.54697	9.54255	9.54975	9.54468	9.55042	9.56247	9.53341	9.53074	9.52401	9.53078	9.50827	9.51999	9.53092	9.5245	9.53861	9.52464	9.5433	9.53729	9.53971	9.53831	9.52663	9.54971	9.5314	9.53955	9.55369	9.56215	9.56406	9.5443	9.55022	9.55307	9.54722	9.57699
4.6	9.54824	9.56054	9.57046	9.55524	9.55263	9.56283	9.55924	9.56035	9.5589	9.55549	9.54546	9.55098	9.54381	9.5496	9.54899	9.54001	9.54625	9.54173	9.55711	9.56198	9.53115	9.52832	9.5225	9.53385	9.50516	9.52349	9.53558	9.52388	9.53652	9.53155	9.53824	9.53948	9.5407	9.53906	9.52638	9.54666	9.53294	9.54092	9.55945	9.56046	9.56929	9.54538	9.54922	9.5587	9.55233	9.57931
4.605	9.55067	9.55984	9.56984	9.55359	9.54675	9.56846	9.56025	9.56393	9.56421	9.55408	9.54246	9.55233	9.54455	9.54631	9.54588	9.54296	9.54737	9.53753	9.554	9.55782	9.5387	9.52879	9.52947	9.53434	9.5102	9.5221	9.53354	9.52625	9.53712	9.53555	9.54229	9.53865	9.54098	9.53983	9.52172	9.5492	9.52771	9.54502	9.55937	9.55891	9.56599	9.54146	9.5469	9.55275	9.55034	9.57812
4.61	9.5464	9.55664	9.56762	9.55821	9.55517	9.56376	9.56196	9.56204	9.56224	9.54954	9.54196	9.55075	9.54681	9.54599	9.5416	9.53937	9.55134	9.54655	9.55053	9.55637	9.53372	9.52408	9.52185	9.53339	9.51332	9.52366	9.53259	9.52431	9.53403	9.53141	9.54447	9.53248	9.54366	9.53681	9.53181	9.55049	9.5307	9.54978	9.55808	9.56105	9.57081	9.54362	9.54412	9.55323	9.54544	9.57405
4.615	9.54966	9.56201	9.56919	9.55486	9.5503	9.56786	9.56034	9.56628	9.56664	9.54943	9.54398	9.54751	9.54642	9.54897	9.54616	9.54189	9.54993	9.54527	9.54987	9.56015	9.53276	9.52588	9.52725	9.5326	9.51101	9.52331	9.5325	9.52263	9.53372	9.53066	9.54483	9.53816	9.54067	9.54146	9.52452	9.55012	9.52974	9.54127	9.55593	9.56081	9.56368	9.54637	9.5527	9.55163	9.54526	9.58282
4.62	9.55546	9.56048	9.56668	9.55719	9.54875	9.57116	9.5621	9.56224	9.56123	9.55513	9.5444	9.55656	9.5459	9.55004	9.54251	9.54437	9.54704	9.54143	9.55534	9.56174	9.53524	9.52765	9.52723	9.5355	9.51711	9.52174	9.5301	9.52873	9.53212	9.53357	9.54132	9.5308	9.54721	9.53613	9.52495	9.54951	9.53166	9.54201	9.55299	9.56489	9.56691	9.54813	9.5436	9.5563	9.54778	9.57679
4.625	9.55785	9.5605	9.57204	9.55696	9.54605	9.56794	9.56713	9.55893	9.55871	9.55358	9.5432	9.55312	9.54674	9.54527	9.53997	9.54195	9.55318	9.54756	9.55483	9.55868	9.53799	9.52816	9.52509	9.53428	9.50951	9.52943	9.53374	9.52538	9.53162	9.52481	9.54267	9.5403	9.54386	9.53903	9.5281	9.55114	9.53142	9.5449	9.552	9.5607	9.56199	9.54786	9.54585	9.5475	9.55232	9.58157
4.63	9.54913	9.5604	9.56965	9.55605	9.55025	9.56817	9.56322	9.55953	9.56464	9.55202	9.54453	9.55533	9.54344	9.55064	9.54334	9.54344	9.54961	9.54498	9.55183	9.56745	9.53278	9.52498	9.52467	9.53444	9.51089	9.52173	9.53289	9.52452	9.53311	9.53291	9.53918	9.53509	9.543	9.5462	9.52656	9.5523	9.53132	9.54617	9.56154	9.56506	9.56078	9.54948	9.54808	9.55919	9.551	9.5827
4.635	9.55071	9.55632	9.57426	9.55511	9.54613	9.5685	9.56141	9.56414	9.56067	9.55332	9.54788	9.55668	9.54742	9.55022	9.54581	9.54221	9.54921	9.5437	9.55225	9.56365	9.53401	9.52511	9.52307	9.53834	9.5179	9.51844	9.53229	9.53184	9.53572	9.53309	9.54304	9.5393	9.53902	9.54505	9.52895	9.55205	9.52987	9.54271	9.55371	9.563	9.57014	9.54444	9.54362	9.55577	9.5462	9.57935
4.64	9.54514	9.55611	9.56836	9.55767	9.55586	9.56368	9.56493	9.56377	9.56046	9.54771	9.54636	9.55825	9.54368	9.55109	9.54511	9.54223	9.54913	9.54314	9.5518	9.55524	9.53158	9.53094	9.52976	9.53339	9.51272	9.52392	9.53846	9.52334	9.53733	9.53123	9.53836	9.54241	9.54564	9.54103	9.52464	9.55544	9.53155	9.54413	9.55598	9.56228	9.56428	9.54565	9.5445	9.55177	9.54686	9.58012
4.645	9.5479	9.56532	9.57305	9.55875	9.54985	9.56801	9.56253	9.56471	9.55853	9.54895	9.54997	9.55373	9.54742	9.55045	9.5443	9.53619	9.54995	9.54763	9.55337	9.56052	9.53637	9.52383	9.52105	9.53441	9.51161	9.5251	9.54245	9.52824	9.53709	9.53251	9.54099	9.53634	9.54337	9.54576	9.52877	9.54793	9.53507	9.543	9.56086	9.56434	9.56388	9.54705	9.55207	9.5589	9.55098	9.57838
4.65	9.54906	9.55939	9.56824	9.55872	9.55537	9.57332	9.5632	9.56351	9.56287	9.55414	9.54265	9.55563	9.54689	9.54682	9.54996	9.54319	9.55343	9.54492	9.5513	9.55992	9.5328	9.5286	9.52184	9.53536	9.50811	9.52026	9.53617	9.52957	9.53154	9.53401	9.54228	9.53519	9.54448	9.54359	9.52805	9.54675	9.52424	9.54611	9.55701	9.5647	9.56645	9.5503	9.54944	9.5543	9.546	9.58158
4.655	9.54804	9.56061	9.56913	9.55729	9.55053	9.56646	9.56099	9.5642	9.55956	9.55452	9.55019	9.55701	9.54819	9.54795	9.53992	9.54156	9.54849	9.54533	9.55631	9.56233	9.53148	9.52794	9.52377	9.53696	9.51264	9.52242	9.53281	9.52642	9.53431	9.53511	9.54565	9.53204	9.53926	9.54155	9.52797	9.55046	9.53157	9.54527	9.5577	9.56423	9.56587	9.54429	9.54763	9.55343	9.55135	9.58161
4.66	9.54906	9.56024	9.56951	9.55999	9.55463	9.56745	9.56332	9.5676	9.55977	9.55366	9.54387	9.55295	9.54903	9.55142	9.55347	9.54216	9.55113	9.5478	9.55722	9.55554	9.53676	9.52908	9.5274	9.53722	9.50961	9.52317	9.53556	9.52789	9.53593	9.52953	9.54839	9.53776	9.54614	9.54605	9.53387	9.55359	9.53175	9.5443	9.55569	9.56623	9.56964	9.54975	9.54928	9.55694	9.55551	9.57216
4.665	9.55136	9.55851	9.57082	9.55761	9.55117	9.57388	9.56479	9.563	9.56347	9.55228	9.54119	9.55453	9.55105	9.54334	9.54683	9.54133	9.55107	9.5408	9.55005	9.56304	9.53511	9.52255	9.52523	9.53769	9.51141	9.52458	9.53586	9.52366	9.53296	9.53339	9.54375	9.54166	9.53996	9.5406	9.52549	9.55119	9.5259	9.54507	9.5545	9.55892	9.56359	9.54689	9.55402	9.55462	9.55232	9.57893
4.67	9.5463	9.56122	9.56684	9.55786	9.55162	9.56484	9.55862	9.56189	9.5659	9.55394	9.54565	9.55276	9.54696	9.55059	9.54225	9.54959	9.54938	9.54954	9.55737	9.56148	9.53561	9.53381	9.52574	9.54079	9.51462	9.52124	9.53527	9.52956	9.53467	9.53283	9.54846	9.54393	9.54343	9.54504	9.53495	9.54694	9.52977	9.54039	9.55451	9.56365	9.5681	9.54296	9.55394	9.55242	9.54743	9.57969
4.675	9.55223	9.55933	9.5718	9.55726	9.55412	9.56836	9.56454	9.57334	9.56252	9.55014	9.54342	9.55685	9.54586	9.54571	9.54737	9.54344	9.55199	9.5433	9.55323	9.5607	9.53429	9.53275	9.52693	9.53627	9.517	9.5243	9.53145	9.52652	9.53034	9.53333	9.54346	9.53845	9.53994	9.54805	9.52809	9.55167	9.52881	9.54494	9.55548	9.56141	9.56272	9.55062	9.54487	9.55494	9.55379	9.57772
4.68	9.55278	9.55934	9.56876	9.55538	9.54554	9.56918	9.55967	9.56475	9.56547	9.55739	9.55029	9.55544	9.55053	9.5442	9.54638	9.53945	9.54974	9.54084	9.55902	9.55999	9.5321	9.52799	9.52773	9.53854	9.51228	9.52348	9.53264	9.53184	9.53766	9.53232	9.54824	9.5363	9.5425	9.5395	9.52605	9.55223	9.53441	9.54082	9.56161	9.56302	9.56251	9.54667	9.5497	9.55528	9.55174	9.57717
4.685	9.54744	9.56188	9.5741	9.56115	9.55366	9.56913	9.5667	9.56568	9.56502	9.55266	9.54708	9.55297	9.55301	9.55371	9.54383	9.54305	9.55169	9.54364	9.5567	9.56242	9.53743	9.53233	9.53101	9.53334	9.51523	9.52775	9.53979	9.52901	9.53903	9.5324	9.54192	9.53672	9.54358	9.54344	9.5348	9.5479	9.53974	9.54201	9.55883	9.56238	9.56931	9.5459	9.54478	9.55408	9.55058	9.58147
4.69	9.55183	9.56179	9.56825	9.55767	9.54794	9.56715	9.56421	9.56358	9.5665	9.54967	9.55325	9.55583	9.54398	9.55454	9.54933	9.53888	9.55034	9.54835	9.55871	9.56413	9.53742	9.52946	9.523	9.53263	9.51287	9.52378	9.53554	9.5285	9.5354	9.52738	9.54057	9.54244	9.54654	9.54547	9.53065	9.55033	9.53373	9.54478	9.56097	9.56355	9.57048	9.5503	9.54717	9.55723	9.55069	9.5736
4.695	9.54709	9.56014	9.57078	9.55855	9.55444	9.5687	9.56788	9.56351	9.56587	9.55139	9.5424	9.55623	9.54764	9.54823	9.54479	9.54154	9.55157	9.54651	9.55823	9.56557	9.53501	9.52702	9.5259	9.53511	9.51063	9.52755	9.53359	9.53025	9.53305	9.53278	9.54512	9.53967	9.54443	9.5476	9.52643	9.55214	9.5309	9.53652	9.5585	9.56197	9.5691	9.55252	9.54585	9.55427	9.55279	9.57914
4.7	9.55845	9.56469	9.57419	9.55572	9.55032	9.5704	9.56508	9.56421	9.56785	9.54991	9.54967	9.55535	9.54454	9.54792	9.54779	9.54493	9.55304	9.54459	9.55779	9.56581	9.53223	9.53093	9.52237	9.53683	9.51263	9.53262	9.53528	9.52863	9.53931	9.53326	9.54667	9.53591	9.54413	9.5442	9.53016	9.55014	9.53056	9.54643	9.56111	9.56054	9.56929	9.55001	9.55117	9.55309	9.5541	9.57661
4.705	9.55064	9.56026	9.57369	9.56045	9.55467	9.56806	9.5672	9.56487	9.56549	9.5545	9.54716	9.55403	9.55567	9.55122	9.5461	9.54623	9.54842	9.54658	9.5562	9.56151	9.53655	9.52357	9.51754	9.5367	9.51136	9.52858	9.53288	9.53055	9.5347	9.5356	9.54368	9.53796	9.54339	9.54695	9.52951	9.5504	9.53197	9.54969	9.55795	9.56405	9.56993	9.55228	9.54691	9.55809	9.5496	9.58159
4.71	9.554	9.56201	9.57059	9.55842	9.54621	9.5696	9.55944	9.56492	9.56512	9.55	9.55011	9.55689	9.54694	9.55073	9.54918	9.54741	9.55123	9.54254	9.55936	9.56161	9.53575	9.52956	9.52812	9.53081	9.51327	9.52688	9.53466	9.53002	9.53831	9.52893	9.54665	9.5376	9.54223	9.55423	9.52698	9.55009	9.5313	9.54611	9.55947	9.56226	9.56693	9.54682	9.5484	9.55595	9.54902	9.57693
4.715	9.55438	9.56418	9.57067	9.56139	9.55375	9.56831	9.55926	9.56298	9.56705	9.54799	9.54663	9.55357	9.54683	9.5534	9.54456	9.54399	9.5514	9.55155	9.55583	9.56075	9.54143	9.52949	9.52717	9.53591	9.5157	9.52648	9.53386	9.52875	9.5358	9.53535	9.54007	9.53797	9.5403	9.54639	9.52868	9.55571	9.53467	9.54398	9.56221	9.56274	9.56441	9.5442	9.55183	9.55368	9.55005	9.58198
4.72	9.5531	9.5623	9.57327	9.55666	9.55288	9.56609	9.5684	9.56712	9.56345	9.55363	9.54815	9.55312	9.54898	9.55737	9.54935	9.54283	9.55695	9.54503	9.55007	9.56336	9.53582	9.52589	9.52431	9.53687	9.51507	9.52695	9.538	9.52229	9.53572	9.53529	9.5465	9.53861	9.54437	9.54414	9.53208	9.54772	9.5324	9.54507	9.55632	9.56563	9.57209	9.54842	9.54903	9.55529	9.55266	9.5779
4.725	9.54924	9.5617	9.57069	9.55789	9.55279	9.56732	9.56826	9.56656	9.56359	9.55064	9.54642	9.55598	9.55016	9.55013	9.5498	9.54592	9.55144	9.54627	9.55811	9.56612	9.5416	9.53917	9.52321	9.5391	9.51406	9.52554	9.53964	9.52625	9.53985	9.53188	9.54811	9.5362	9.54222	9.54565	9.52734	9.55203	9.5364	9.54841	9.56167	9.56406	9.56612	9.5458	9.55228	9.55181	9.54857	9.58005
4.73	9.54543	9.56493	9.57588	9.56039	9.55076	9.56998	9.56569	9.56691	9.55769	9.5491	9.54462	9.55872	9.55171	9.55217	9.55276	9.54252	9.54959	9.54431	9.55686	9.56152	9.53363	9.52989	9.53032	9.54114	9.50871	9.5252	9.53398	9.53088	9.54141	9.53326	9.54419	9.54085	9.54255	9.53816	9.53003	9.55226	9.53611	9.54504	9.5613	9.56566	9.56522	9.54416	9.55187	9.5528	9.55319	9.58416
4.735	9.55489	9.56073	9.57501	9.55806	9.55275	9.56906	9.56252	9.56814	9.56382	9.5491	9.54945	9.55073	9.54693	9.55262	9.54621	9.54381	9.55228	9.54328	9.55708	9.56349	9.53621	9.53371	9.52429	9.53473	9.51144	9.53064	9.53607	9.52638	9.53505	9.53428	9.54731	9.53903	9.5437	9.54411	9.52887	9.55622	9.53315	9.54725	9.56158	9.55874	9.56944	9.54651	9.55216	9.55568	9.55295	9.57818
4.74	9.55133	9.55769	9.56914	9.5589	9.55502	9.57016	9.56348	9.56677	9.5654	9.55262	9.54819	9.56018	9.54496	9.54884	9.54917	9.54258	9.55389	9.5509	9.55891	9.56785	9.53421	9.52932	9.53094	9.53741	9.51834	9.52468	9.53711	9.53225	9.54078	9.53371	9.54927	9.53875	9.54406	9.54751	9.53417	9.55525	9.53257	9.54609	9.562	9.56248	9.5688	9.55248	9.549	9.55853	9.5522	9.5803
4.745	9.55234	9.56411	9.56954	9.5617	9.54915	9.56987	9.5629	9.56053	9.56366	9.55053	9.54687	9.5589	9.54284	9.55421	9.55425	9.54916	9.55397	9.5515	9.56046	9.56502	9.53602	9.53009	9.52876	9.53706	9.51674	9.52656	9.53775	9.53082	9.53557	9.53461	9.54911	9.54403	9.54558	9.54662	9.53066	9.55682	9.53368	9.54847	9.56037	9.56695	9.56858	9.54205	9.54992	9.55827	9.55345	9.58118
4.75	9.55393	9.56233	9.57186	9.56322	9.55006	9.56885	9.56548	9.56363	9.56227	9.55307	9.5458	9.5567	9.54841	9.55288	9.54391	9.54619	9.54805	9.54597	9.55496	9.57007	9.53709	9.52996	9.52839	9.53377	9.51711	9.52836	9.53298	9.52682	9.54057	9.53522	9.54425	9.53943	9.54398	9.53949	9.52871	9.55536	9.53562	9.54687	9.55779	9.56356	9.56694	9.55055	9.55295	9.55494	9.54955	9.58754
4.755	9.55089	9.56215	9.57124	9.56096	9.55222	9.57357	9.56372	9.56364	9.5624	9.55316	9.54253	9.55627	9.54876	9.54904	9.54639	9.54293	9.54902	9.54481	9.55785	9.56241	9.5391	9.5355	9.52989	9.53988	9.5095	9.52807	9.53718	9.52699	9.53557	9.53709	9.5455	9.54598	9.54471	9.54132	9.53407	9.55374	9.53454	9.54683	9.55685	9.56167	9.56884	9.55256	9.55264	9.56194	9.55204	9.58152
4.76	9.55243	9.56687	9.57372	9.56313	9.55258	9.56925	9.56182	9.56064	9.56614	9.55132	9.5462	9.55678	9.54582	9.55121	9.54762	9.54303	9.55038	9.5455	9.55426	9.56531	9.53689	9.53061	9.52592	9.54126	9.51305	9.52576	9.53918	9.5277	9.53876	9.53287	9.54996	9.54226	9.54257	9.54818	9.53128	9.55253	9.53652	9.54634	9.56448	9.56047	9.57288	9.54705	9.54805	9.56082	9.55137	9.58064
4.765	9.54856	9.55887	9.57387	9.55548	9.55856	9.56947	9.56572	9.5624	9.56144	9.55225	9.55154	9.55677	9.5516	9.55369	9.5419	9.54578	9.5467	9.54527	9.55664	9.56481	9.53998	9.53355	9.52713	9.5364	9.51506	9.52308	9.53541	9.5296	9.53616	9.53333	9.54921	9.54011	9.54494	9.53968	9.52951	9.55649	9.53702	9.5482	9.5582	9.5665	9.56424	9.54598	9.55082	9.55798	9.55385	9.58399
4.77	9.55206	9.55905	9.57415	9.5579	9.55247	9.56916	9.56321	9.56456	9.5676	9.55163	9.54512	9.55637	9.55074	9.54938	9.54971	9.5426	9.55545	9.54797	9.55961	9.56222	9.53539	9.53494	9.52586	9.53812	9.51271	9.53054	9.53919	9.52849	9.53654	9.53807	9.54911	9.54223	9.54243	9.54848	9.53051	9.55281	9.53522	9.54828	9.5644	9.56468	9.56172	9.54727	9.55005	9.55405	9.55083	9.58328
4.775	9.55718	9.56166	9.57296	9.56199	9.55615	9.57382	9.56624	9.56448	9.56792	9.55682	9.55099	9.55537	9.54849	9.55052	9.5489	9.5456	9.55416	9.55551	9.56347	9.56593	9.53627	9.53111	9.52886	9.53461	9.51912	9.52518	9.53341	9.5332	9.53793	9.53641	9.54085	9.53898	9.54738	9.54184	9.53025	9.55051	9.53323	9.54902	9.56416	9.56434	9.5717	9.5501	9.54764	9.55957	9.55118	9.58138
4.78	9.54985	9.56359	9.56822	9.56142	9.55701	9.57053	9.56251	9.56516	9.56461	9.55319	9.55097	9.55341	9.54663	9.55675	9.55024	9.54417	9.55343	9.54659	9.56177	9.56333	9.53635	9.52631	9.52611	9.53782	9.51265	9.52753	9.53747	9.53117	9.54272	9.53716	9.54385	9.54784	9.54322	9.54648	9.53438	9.55285	9.53631	9.55008	9.56014	9.56036	9.57085	9.55481	9.553	9.55885	9.55054	9.58201
4.785	9.55219	9.56167	9.57327	9.56143	9.55397	9.57063	9.56637	9.57161	9.56683	9.55199	9.55536	9.55653	9.55041	9.553	9.54595	9.54159	9.55309	9.5495	9.55461	9.56478	9.53663	9.52861	9.52862	9.53552	9.51979	9.53205	9.53642	9.52888	9.53519	9.53408	9.55241	9.53946	9.54792	9.54376	9.53369	9.55211	9.53529	9.54678	9.56055	9.56837	9.5658	9.55433	9.55595	9.55642	9.55259	9.58
4.79	9.55842	9.55778	9.57239	9.55904	9.55639	9.57099	9.56406	9.56599	9.56447	9.55687	9.54781	9.55908	9.54853	9.54895	9.54878	9.54845	9.54824	9.54552	9.56171	9.56735	9.53957	9.52796	9.52639	9.53879	9.51602	9.53061	9.53858	9.52758	9.53339	9.53598	9.54454	9.54148	9.54324	9.54327	9.53452	9.55215	9.53483	9.54831	9.56111	9.57069	9.57388	9.54782	9.55597	9.55883	9.55415	9.58144
4.795	9.55372	9.56216	9.57188	9.56645	9.54947	9.56639	9.56893	9.56268	9.56662	9.54861	9.55726	9.56092	9.54695	9.55255	9.54827	9.54543	9.55266	9.55047	9.55992	9.56448	9.54422	9.5306	9.52412	9.53825	9.5166	9.52915	9.53536	9.53516	9.53921	9.53107	9.55037	9.54227	9.54719	9.54241	9.53025	9.55592	9.53518	9.54432	9.55951	9.56342	9.57315	9.54764	9.55108	9.5613	9.55084	9.57945
4.8	9.55452	9.56279	9.57129	9.55965	9.55717	9.56948	9.57025	9.56415	9.57186	9.55118	9.54477	9.55399	9.55431	9.55522	9.54952	9.54986	9.55464	9.54756	9.55465	9.56625	9.54062	9.52799	9.5252	9.54019	9.5158	9.52628	9.5411	9.52976	9.53743	9.53802	9.54892	9.54525	9.5456	9.54888	9.53105	9.54839	9.53563	9.54921	9.55635	9.56263	9.57455	9.55199	9.55104	9.55491	9.55316	9.58047
4.805	9.54885	9.5623	9.57337	9.56176	9.55237	9.57405	9.56168	9.56832	9.56668	9.55302	9.55136	9.5553	9.54564	9.55642	9.5489	9.54718	9.55107	9.55086	9.55528	9.56631	9.53921	9.52714	9.5296	9.53752	9.52382	9.52652	9.53806	9.52784	9.53579	9.53354	9.5459	9.54173	9.54369	9.54823	9.5314	9.56063	9.53805	9.55029	9.56204	9.56429	9.57177	9.55177	9.55369	9.55643	9.55194	9.58311
4.81	9.55725	9.56563	9.57438	9.5652	9.55467	9.57068	9.56281	9.56712	9.56855	9.55623	9.55087	9.55422	9.54529	9.55196	9.54451	9.54073	9.5547	9.55321	9.5593	9.56323	9.53319	9.52788	9.52908	9.53556	9.51441	9.52131	9.53505	9.52903	9.53679	9.53637	9.54954	9.5435	9.54206	9.54641	9.53104	9.55545	9.54211	9.54965	9.56384	9.56839	9.57265	9.55396	9.55444	9.55667	9.55053	9.58037
4.815	9.55397	9.56146	9.57535	9.56345	9.55408	9.57503	9.56438	9.56903	9.5719	9.55504	9.54987	9.55567	9.54647	9.55015	9.55769	9.5458	9.55612	9.54825	9.56082	9.56773	9.54203	9.5309	9.52837	9.53709	9.52247	9.5314	9.53495	9.53062	9.54046	9.53369	9.54769	9.54743	9.54685	9.5439	9.53247	9.5472	9.53394	9.54761	9.56263	9.56867	9.57308	9.55592	9.55002	9.56201	9.54847	9.5854
4.82	9.54961	9.56819	9.57205	9.56106	9.55037	9.57329	9.56719	9.56697	9.56533	9.55781	9.54763	9.55554	9.55211	9.55208	9.54647	9.54989	9.55281	9.54807	9.55674	9.5674	9.5398	9.52928	9.52248	9.54215	9.51922	9.52217	9.54016	9.53432	9.53509	9.53672	9.54932	9.54438	9.5503	9.5475	9.52972	9.55702	9.53598	9.5517	9.55739	9.56727	9.57064	9.55178	9.54974	9.55515	9.55414	9.58437
4.825	9.55471	9.55962	9.5757	9.56409	9.55488	9.57514	9.56763	9.57049	9.56505	9.55608	9.54882	9.56173	9.54622	9.55419	9.55184	9.55104	9.55682	9.54792	9.56043	9.56358	9.53869	9.52704	9.53078	9.53994	9.51419	9.53116	9.53734	9.53061	9.54136	9.54025	9.54956	9.53898	9.54138	9.54819	9.52774	9.55521	9.53626	9.54522	9.56357	9.56894	9.57053	9.55415	9.55772	9.55975	9.55058	9.58187
4.83	9.55042	9.56504	9.57417	9.56587	9.55628	9.57543	9.56777	9.56677	9.5646	9.55682	9.55219	9.55906	9.55191	9.55159	9.54419	9.54561	9.55364	9.54881	9.55906	9.56681	9.54189	9.533	9.52528	9.54004	9.52083	9.5294	9.53917	9.53253	9.54012	9.53593	9.5466	9.54163	9.54695	9.54596	9.53238	9.54883	9.53459	9.54678	9.56136	9.56351	9.56779	9.55361	9.55415	9.55797	9.55366	9.58211
4.835	9.55373	9.56485	9.57017	9.55641	9.54877	9.57121	9.56676	9.56744	9.56366	9.55308	9.55241	9.56446	9.5533	9.5495	9.54984	9.54281	9.55275	9.54756	9.55602	9.56636	9.54219	9.53302	9.53004	9.53942	9.51711	9.52709	9.53603	9.53032	9.53799	9.53496	9.55037	9.5414	9.54328	9.54851	9.53321	9.55142	9.53751	9.54861	9.56923	9.56815	9.56839	9.55371	9.55555	9.55778	9.55458	9.58312
4.84	9.55593	9.56151	9.57753	9.56239	9.55233	9.57141	9.56807	9.56322	9.56743	9.55839	9.5512	9.56174	9.55016	9.55343	9.54678	9.54143	9.55716	9.55365	9.55616	9.57064	9.53225	9.5294	9.52332	9.54546	9.51906	9.52105	9.53389	9.53633	9.53721	9.53315	9.54413	9.54038	9.54437	9.54406	9.53128	9.55449	9.53471	9.55082	9.559	9.56316	9.57081	9.55149	9.55382	9.56344	9.55206	9.58221
4.845	9.55533	9.56327	9.5778	9.56292	9.55212	9.57286	9.56292	9.5695	9.56741	9.5528	9.55143	9.55794	9.55497	9.55664	9.55096	9.54776	9.55211	9.5501	9.55837	9.56753	9.53992	9.52906	9.53033	9.53888	9.51153	9.527	9.53874	9.53391	9.5422	9.53535	9.547	9.54828	9.54258	9.54557	9.5308	9.55606	9.53467	9.54712	9.5636	9.57073	9.57211	9.55007	9.54913	9.55794	9.54976	9.58267
4.85	9.55288	9.56546	9.57249	9.55808	9.55273	9.57295	9.56649	9.56846	9.56935	9.55851	9.54999	9.55917	9.5478	9.55684	9.5511	9.54754	9.55244	9.54743	9.55748	9.56907	9.53976	9.53597	9.52838	9.5473	9.51877	9.53023	9.53756	9.53119	9.54094	9.5375	9.54473	9.54251	9.54295	9.5466	9.53097	9.56012	9.53575	9.54591	9.56305	9.56966	9.57081	9.55268	9.55643	9.558	9.55447	9.58826
4.855	9.54852	9.5634	9.57384	9.56361	9.55331	9.56522	9.56749	9.5656	9.57314	9.55824	9.54742	9.55971	9.54754	9.55369	9.5545	9.55233	9.55814	9.54913	9.55863	9.56372	9.53802	9.53168	9.53592	9.54308	9.51936	9.53214	9.53571	9.53505	9.53655	9.54028	9.54953	9.54564	9.54497	9.54856	9.53625	9.55381	9.53807	9.55175	9.55885	9.5692	9.57282	9.55532	9.55017	9.5623	9.55328	9.58186
4.86	9.55534	9.56178	9.57263	9.5645	9.56113	9.57366	9.56973	9.5667	9.56025	9.55574	9.55079	9.56275	9.55465	9.56029	9.55194	9.54849	9.55653	9.55106	9.56102	9.56719	9.54115	9.53077	9.52348	9.54027	9.52096	9.52996	9.53723	9.528	9.53818	9.53447	9.54274	9.54362	9.55334	9.54564	9.53237	9.56081	9.53643	9.54777	9.55998	9.56744	9.56628	9.55277	9.55731	9.56327	9.5556	9.58021
4.865	9.55301	9.56197	9.57305	9.56636	9.553	9.57081	9.5642	9.5693	9.56372	9.56443	9.54913	9.55801	9.54985	9.5576	9.5529	9.54581	9.55107	9.55292	9.55726	9.57064	9.53743	9.53362	9.53425	9.54186	9.52261	9.52816	9.54017	9.5308	9.54305	9.53784	9.54423	9.54419	9.54319	9.54495	9.535	9.55659	9.53551	9.5562	9.5621	9.56703	9.57675	9.54887	9.55379	9.56371	9.55193	9.5872
4.87	9.55326	9.56425	9.57313	9.56387	9.55478	9.57232	9.57395	9.56379	9.56654	9.55584	9.55154	9.55721	9.5456	9.5554	9.5484	9.54528	9.55621	9.55415	9.56165	9.57157	9.53952	9.53241	9.52741	9.53935	9.5141	9.53021	9.54224	9.53343	9.54046	9.53884	9.5481	9.54631	9.54661	9.545	9.53473	9.55058	9.53274	9.55072	9.56451	9.57114	9.57399	9.54711	9.55601	9.55894	9.55509	9.58764
4.875	9.55521	9.55851	9.57335	9.56612	9.55674	9.57496	9.56605	9.56358	9.56463	9.55468	9.54887	9.56281	9.55169	9.5517	9.54403	9.54727	9.55116	9.54953	9.56222	9.56476	9.54055	9.53289	9.5324	9.53579	9.52047	9.53161	9.53319	9.53342	9.53623	9.53814	9.54821	9.54021	9.54934	9.54682	9.53407	9.55631	9.539	9.54639	9.56154	9.56683	9.56906	9.5526	9.55617	9.56261	9.55422	9.58322
4.88	9.55653	9.56552	9.57214	9.56277	9.55358	9.57231	9.56976	9.56792	9.56858	9.54846	9.55079	9.5572	9.55066	9.55015	9.55754	9.5464	9.55332	9.54931	9.5605	9.56668	9.53791	9.53077	9.5313	9.54093	9.51654	9.5302	9.5428	9.53394	9.53952	9.53643	9.54823	9.54357	9.54428	9.54736	9.53146	9.55651	9.53666	9.55085	9.56042	9.56319	9.57162	9.55	9.55257	9.56059	9.55503	9.58386
4.885	9.55672	9.56734	9.57526	9.56127	9.55797	9.57196	9.57073	9.56598	9.57079	9.54929	9.55463	9.55425	9.55262	9.55101	9.54822	9.54373	9.55455	9.54745	9.5626	9.56634	9.53823	9.52956	9.52684	9.54567	9.51578	9.52802	9.53757	9.53464	9.54726	9.53305	9.54716	9.54605	9.548	9.54395	9.53198	9.55416	9.53798	9.54803	9.56415	9.5695	9.57498	9.55266	9.55466	9.55954	9.55235	9.58287
4.89	9.55269	9.56114	9.5689	9.56183	9.55919	9.56858	9.5681	9.56814	9.57055	9.56649	9.55181	9.56355	9.54589	9.55185	9.5553	9.54736	9.5556	9.54634	9.56081	9.56943	9.54002	9.52969	9.52867	9.53917	9.52049	9.53059	9.54012	9.5328	9.54127	9.53593	9.55547	9.54095	9.54577	9.54784	9.53684	9.55465	9.53448	9.55274	9.57058	9.56838	9.57465	9.55059	9.55548	9.55493	9.55541	9.58326
4.895	9.55078	9.56355	9.57809	9.56546	9.55831	9.5716	9.56975	9.56808	9.56673	9.55639	9.552	9.5637	9.55577	9.5556	9.55293	9.54845	9.55729	9.55371	9.55894	9.56626	9.54284	9.53916	9.52815	9.5391	9.51634	9.53065	9.54086	9.53302	9.54261	9.53477	9.54784	9.54373	9.54491	9.55035	9.53584	9.55357	9.53358	9.54985	9.56166	9.57026	9.57269	9.55307	9.55696	9.56191	9.55782	9.58762
4.9	9.55904	9.5637	9.58144	9.56375	9.55655	9.56841	9.56337	9.56707	9.56757	9.55789	9.55302	9.56147	9.55334	9.5553	9.55576	9.5476	9.55414	9.54668	9.56319	9.5705	9.53631	9.53422	9.53195	9.53996	9.51958	9.52941	9.53741	9.53709	9.53843	9.54016	9.54501	9.54409	9.5496	9.55038	9.52979	9.55898	9.54714	9.55037	9.55669	9.56768	9.57129	9.54728	9.5512	9.55334	9.55962	9.5849
4.905	9.55655	9.56646	9.57537	9.56379	9.55873	9.56592	9.56708	9.57051	9.56644	9.55754	9.55019	9.55864	9.55107	9.5527	9.55401	9.54226	9.55557	9.54642	9.55694	9.56444	9.54053	9.53179	9.52998	9.54406	9.5225	9.52849	9.54111	9.53347	9.54126	9.53916	9.55068	9.54241	9.55065	9.55162	9.53282	9.55886	9.53568	9.55262	9.55803	9.56852	9.57383	9.5523	9.55778	9.55779	9.55936	9.58879
4.91	9.55438	9.56472	9.57618	9.56329	9.55719	9.56791	9.56498	9.56615	9.56692	9.55827	9.5495	9.56333	9.55003	9.55465	9.55004	9.54695	9.55602	9.55376	9.56145	9.56778	9.53864	9.53439	9.52887	9.54402	9.51803	9.52914	9.53879	9.53111	9.53941	9.53456	9.54908	9.54217	9.54804	9.55034	9.53433	9.55893	9.53396	9.55342	9.56299	9.56929	9.57265	9.55362	9.55998	9.55581	9.55606	9.58165
4.915	9.55437	9.56844	9.58088	9.5594	9.5528	9.57739	9.56985	9.57395	9.57111	9.5578	9.55225	9.56046	9.5519	9.55243	9.5488	9.55253	9.55683	9.55487	9.55917	9.56577	9.53913	9.53498	9.53271	9.54117	9.51971	9.53381	9.53933	9.53582	9.5412	9.5425	9.55135	9.5446	9.5449	9.54919	9.53721	9.55674	9.54086	9.55106	9.56073	9.57025	9.57231	9.54876	9.55587	9.55484	9.55469	9.58869
4.92	9.55787	9.55838	9.57168	9.56276	9.5574	9.57218	9.56688	9.56959	9.57058	9.55743	9.55122	9.56043	9.55231	9.55844	9.55363	9.54869	9.55367	9.55335	9.55789	9.56856	9.5422	9.53637	9.53478	9.54477	9.51102	9.5266	9.54083	9.53071	9.53948	9.54061	9.54802	9.54567	9.54924	9.54845	9.53815	9.55663	9.5411	9.54969	9.56566	9.56763	9.57136	9.55265	9.55268	9.56036	9.5509	9.58223
4.925	9.55387	9.56177	9.57728	9.56282	9.55806	9.57688	9.57074	9.56764	9.5656	9.55564	9.55499	9.56091	9.55052	9.55232	9.5548	9.55043	9.5539	9.54947	9.56053	9.56791	9.54176	9.5395	9.52824	9.53946	9.51905	9.52918	9.54315	9.53683	9.53937	9.53942	9.55189	9.54596	9.54745	9.55143	9.53219	9.55782	9.53524	9.5462	9.56617	9.56539	9.57113	9.55243	9.55566	9.56309	9.56087	9.57981
4.93	9.55305	9.56344	9.57394	9.56206	9.5571	9.56743	9.56738	9.56408	9.56643	9.55987	9.54554	9.56228	9.55911	9.55102	9.55141	9.54407	9.55736	9.54777	9.56475	9.56513	9.54166	9.53447	9.53463	9.54072	9.51941	9.52847	9.53964	9.53266	9.53983	9.54129	9.55278	9.55069	9.54907	9.54862	9.53576	9.5586	9.53983	9.54492	9.56389	9.5694	9.57488	9.54998	9.55314	9.56029	9.55743	9.58273
4.935	9.55775	9.56717	9.5743	9.56294	9.55045	9.57348	9.56544	9.56464	9.56468	9.56379	9.55579	9.56197	9.55929	9.55872	9.55231	9.54649	9.55676	9.55264	9.56219	9.57179	9.5441	9.53134	9.53281	9.54258	9.51611	9.53009	9.54061	9.53515	9.54228	9.53923	9.55256	9.54641	9.54325	9.5482	9.53423	9.55845	9.53605	9.55063	9.56568	9.56689	9.56903	9.55548	9.56019	9.56486	9.55351	9.58759
4.94	9.5521	9.5675	9.57178	9.56103	9.56153	9.57173	9.57008	9.57062	9.56758	9.55692	9.55062	9.55811	9.55255	9.55565	9.55428	9.5471	9.55873	9.5496	9.56137	9.57457	9.53862	9.53355	9.53058	9.53856	9.52435	9.53191	9.5393	9.53561	9.54077	9.54374	9.55098	9.54511	9.54361	9.54452	9.53491	9.55424	9.5371	9.55302	9.561	9.56774	9.56652	9.55663	9.55646	9.56366	9.55881	9.58191
4.945	9.55398	9.56704	9.57574	9.56348	9.5551	9.57471	9.56962	9.56966	9.56833	9.55631	9.55101	9.55869	9.54711	9.55622	9.55069	9.54596	9.55887	9.55042	9.56068	9.57157	9.54216	9.53563	9.53067	9.54182	9.52232	9.53003	9.53646	9.53267	9.54062	9.54166	9.54764	9.54407	9.54361	9.54838	9.53146	9.55944	9.53717	9.54919	9.56583	9.56684	9.57319	9.55512	9.55647	9.55865	9.5589	9.58617
4.95	9.55816	9.56716	9.57708	9.56277	9.55343	9.57548	9.56729	9.56999	9.56806	9.55754	9.55158	9.56179	9.55255	9.55955	9.54766	9.54648	9.55567	9.54945	9.56053	9.5667	9.54094	9.53728	9.53075	9.54542	9.52366	9.53016	9.5459	9.53154	9.53729	9.54006	9.54737	9.54096	9.55163	9.54716	9.53095	9.55911	9.53423	9.55246	9.5662	9.5702	9.57723	9.55082	9.55631	9.55584	9.55221	9.58939
4.955	9.5535	9.56308	9.5799	9.56429	9.55961	9.57769	9.57278	9.56839	9.56968	9.55704	9.55285	9.56352	9.55461	9.55805	9.55158	9.54589	9.55242	9.54981	9.56583	9.56616	9.54022	9.53378	9.53259	9.54344	9.5206	9.52793	9.53791	9.53382	9.54236	9.54177	9.55145	9.54615	9.55009	9.54948	9.5311	9.55588	9.54063	9.54935	9.56653	9.57013	9.575	9.55346	9.55597	9.56473	9.55495	9.59055
4.96	9.55422	9.56966	9.57931	9.56637	9.55555	9.57575	9.57124	9.56863	9.56701	9.55504	9.55415	9.56526	9.5517	9.55949	9.556	9.5518	9.55745	9.55033	9.56268	9.5717	9.53816	9.53607	9.5302	9.53905	9.51732	9.53345	9.53668	9.52587	9.537	9.54025	9.54975	9.54432	9.54708	9.55007	9.53822	9.5577	9.54083	9.55078	9.55934	9.56815	9.56941	9.55327	9.55448	9.55841	9.5564	9.58648
4.965	9.55709	9.56891	9.57659	9.56613	9.56103	9.57638	9.5702	9.57257	9.56746	9.55837	9.55342	9.56809	9.55436	9.55984	9.54822	9.55429	9.55399	9.55094	9.55812	9.56722	9.54197	9.53253	9.53277	9.54118	9.51968	9.52712	9.5408	9.53626	9.53859	9.53988	9.55188	9.54333	9.54953	9.55253	9.53191	9.55723	9.5385	9.54686	9.56634	9.56968	9.57515	9.5529	9.55218	9.55857	9.55767	9.58821
4.97	9.55643	9.5721	9.57558	9.56515	9.55587	9.57153	9.57066	9.56816	9.56788	9.55626	9.55358	9.56198	9.55906	9.55407	9.55269	9.54654	9.55965	9.55247	9.55866	9.56933	9.53678	9.53675	9.52788	9.54063	9.52093	9.53197	9.54111	9.53605	9.5448	9.54018	9.5537	9.5474	9.54434	9.55169	9.53243	9.5586	9.5364	9.5514	9.5657	9.56573	9.56909	9.55126	9.55535	9.56139	9.55404	9.58882
4.975	9.55657	9.56406	9.57309	9.5684	9.56005	9.57473	9.56862	9.57081	9.56552	9.55691	9.55513	9.56099	9.55431	9.55625	9.5552	9.55171	9.56375	9.55365	9.5578	9.56412	9.53818	9.53759	9.53257	9.54251	9.51759	9.52901	9.54427	9.53633	9.54324	9.5425	9.55158	9.53925	9.54392	9.54785	9.53274	9.55886	9.53568	9.54695	9.56069	9.57329	9.57375	9.55289	9.55496	9.56186	9.55546	9.5862
4.98	9.55676	9.56376	9.57552	9.56145	9.55918	9.57206	9.56798	9.56738	9.56767	9.55561	9.55451	9.56544	9.55451	9.55707	9.55436	9.55094	9.55542	9.55301	9.56356	9.56881	9.54372	9.5332	9.53185	9.54568	9.52086	9.52759	9.54401	9.53318	9.54431	9.53868	9.55395	9.54656	9.54942	9.5453	9.53251	9.55887	9.53966	9.55088	9.56758	9.56465	9.57207	9.55264	9.55689	9.56474	9.55191	9.59036
4.985	9.55938	9.56799	9.57863	9.56561	9.55379	9.57509	9.56474	9.57525	9.57407	9.56273	9.55342	9.56677	9.5588	9.55389	9.55564	9.54705	9.55744	9.55244	9.56153	9.56902	9.54474	9.53996	9.53104	9.54395	9.51702	9.52881	9.54657	9.53804	9.5417	9.53855	9.55238	9.54526	9.54843	9.5492	9.53144	9.55568	9.53723	9.55011	9.56475	9.56972	9.56873	9.55841	9.55452	9.55824	9.55956	9.58724
4.99	9.55725	9.56734	9.57493	9.56621	9.5585	9.57371	9.56944	9.5677	9.57162	9.56057	9.55645	9.56466	9.55617	9.55492	9.55383	9.54747	9.55685	9.54924	9.56248	9.57325	9.54434	9.53329	9.53062	9.54449	9.52296	9.53085	9.54236	9.53503	9.54337	9.5435	9.5498	9.54559	9.55263	9.55226	9.53142	9.55826	9.5406	9.55003	9.56401	9.57022	9.57296	9.5531	9.55655	9.56316	9.55123	9.58841
4.995	9.55945	9.56715	9.57915	9.57063	9.55639	9.57305	9.56702	9.57175	9.56564	9.55426	9.55697	9.56462	9.55367	9.55556	9.55466	9.54485	9.55892	9.54789	9.5667	9.56504	9.54464	9.53378	9.53095	9.54394	9.52055	9.52858	9.54002	9.53251	9.54964	9.54243	9.55115	9.54215	9.55229	9.55045	9.538	9.55866	9.54426	9.5471	9.56375	9.56866	9.57364	9.55213	9.55731	9.5671	9.56017	9.58742
5	9.55727	9.5685	9.57213	9.5638	9.5557	9.58016	9.57376	9.57606	9.57294	9.55878	9.54945	9.56201	9.55512	9.55664	9.55335	9.54821	9.54737	9.55201	9.56141	9.57005	9.54184	9.53894	9.53948	9.53932	9.51563	9.53335	9.5381	9.53417	9.54295	9.54011	9.54844	9.5509	9.54802	9.55315	9.53839	9.56319	9.5453	9.55143	9.56701	9.56966	9.57079	9.55279	9.55559	9.56705	9.56236	9.58928
5.005	9.55833	9.56806	9.57995	9.57001	9.55824	9.57018	9.56591	9.57067	9.56754	9.56299	9.55306	9.55898	9.55362	9.56031	9.54966	9.5466	9.56106	9.54849	9.56037	9.57077	9.54428	9.53883	9.53054	9.54461	9.51859	9.53267	9.54123	9.52972	9.54531	9.53669	9.55186	9.54252	9.55206	9.54761	9.53592	9.56143	9.53681	9.55209	9.56759	9.57085	9.57414	9.55683	9.55493	9.56251	9.55625	9.58076
5.01	9.55578	9.5639	9.57737	9.56134	9.56347	9.57335	9.56932	9.57558	9.57569	9.56059	9.55259	9.56602	9.55474	9.55544	9.5542	9.54449	9.55877	9.55334	9.56427	9.56713	9.54212	9.53705	9.52944	9.54455	9.52625	9.53039	9.54918	9.53737	9.542	9.53457	9.54691	9.54917	9.55265	9.55062	9.53298	9.55411	9.53663	9.55107	9.56902	9.56969	9.57269	9.55387	9.55937	9.5612	9.55144	9.58651
5.015	9.56016	9.56576	9.57738	9.56809	9.56143	9.5729	9.57033	9.57257	9.57252	9.55731	9.5547	9.55995	9.54933	9.55967	9.55558	9.55027	9.55636	9.55056	9.56324	9.56967	9.54189	9.53905	9.52948	9.54388	9.52	9.5291	9.54397	9.53818	9.5417	9.54311	9.54973	9.54628	9.54678	9.54942	9.53793	9.55224	9.53525	9.55385	9.56336	9.56932	9.57725	9.55358	9.55113	9.55976	9.55479	9.59
5.02	9.55347	9.5652	9.57997	9.56954	9.5574	9.57741	9.57381	9.57472	9.57018	9.56124	9.55628	9.56239	9.55717	9.55317	9.55732	9.54975	9.55464	9.55282	9.56149	9.57215	9.5451	9.5289	9.53271	9.54185	9.51851	9.53484	9.54209	9.53433	9.54653	9.54175	9.55191	9.54277	9.55194	9.54683	9.53645	9.55433	9.54123	9.55602	9.56556	9.567	9.57412	9.55485	9.55194	9.56409	9.55947	9.58517
5.025	9.55914	9.57171	9.57933	9.56664	9.55976	9.57727	9.57292	9.57085	9.56718	9.5583	9.55366	9.5604	9.5495	9.55611	9.55476	9.55091	9.56023	9.55033	9.56032	9.57202	9.54105	9.53586	9.53124	9.54416	9.52142	9.53205	9.53988	9.53564	9.54219	9.53853	9.54865	9.55467	9.54636	9.55489	9.53814	9.55937	9.54079	9.55291	9.56401	9.57334	9.56925	9.55288	9.55828	9.56166	9.55623	9.58792
5.03	9.56305	9.56623	9.57681	9.56478	9.56137	9.57867	9.56615	9.56838	9.57301	9.55615	9.5588	9.56408	9.55863	9.56069	9.55895	9.5504	9.56147	9.54909	9.5633	9.57215	9.54237	9.54104	9.53414	9.54146	9.52417	9.52723	9.54105	9.53558	9.54602	9.5387	9.55007	9.54348	9.54693	9.55217	9.54119	9.56335	9.53392	9.54652	9.56106	9.57501	9.57485	9.55545	9.55982	9.5638	9.55974	9.59115
5.035	9.55327	9.56288	9.57529	9.56649	9.56005	9.57492	9.573	9.57023	9.57045	9.55595	9.55548	9.56187	9.55381	9.55044	9.55606	9.54593	9.56137	9.55099	9.56223	9.57089	9.54445	9.53647	9.53938	9.54319	9.52605	9.52999	9.54585	9.53363	9.5468	9.53757	9.54803	9.54389	9.54839	9.55113	9.53634	9.55954	9.53718	9.54858	9.5695	9.57587	9.57365	9.55511	9.55586	9.56104	9.55451	9.58532
5.04	9.55778	9.56982	9.58175	9.56242	9.56186	9.57224	9.56973	9.57108	9.57093	9.56244	9.55786	9.56358	9.55482	9.56027	9.55038	9.54868	9.56051	9.55216	9.5668	9.56715	9.54607	9.5392	9.52862	9.54322	9.52151	9.53368	9.54234	9.53871	9.54237	9.53453	9.55315	9.54761	9.5472	9.55209	9.53719	9.56133	9.53641	9.55081	9.5641	9.56666	9.56877	9.5573	9.55805	9.56343	9.555	9.58595
5.045	9.55995	9.56648	9.575	9.57171	9.55883	9.57644	9.57401	9.56844	9.57518	9.55771	9.55266	9.56158	9.55027	9.55947	9.55601	9.5505	9.5616	9.54793	9.56177	9.56982	9.5418	9.53899	9.53007	9.54029	9.51964	9.53399	9.5458	9.53248	9.53965	9.54429	9.55047	9.54544	9.54968	9.55133	9.53579	9.56607	9.53853	9.55586	9.56898	9.56621	9.57429	9.55559	9.55716	9.56455	9.55575	9.59027
5.05	9.5574	9.56314	9.57983	9.56877	9.56544	9.5725	9.56761	9.571	9.57486	9.55533	9.55739	9.56441	9.55641	9.55921	9.55336	9.54522	9.55357	9.55257	9.56721	9.56961	9.54214	9.53055	9.53024	9.54101	9.52087	9.5309	9.54421	9.53709	9.54269	9.54124	9.55819	9.54826	9.55182	9.55027	9.53243	9.56167	9.54057	9.55267	9.56571	9.56902	9.57312	9.55547	9.55699	9.55862	9.55419	9.58739
5.055	9.55854	9.56845	9.58122	9.56839	9.56268	9.57343	9.57221	9.56758	9.57128	9.56255	9.55435	9.56611	9.55622	9.56086	9.55081	9.55436	9.55584	9.55083	9.56326	9.56701	9.54167	9.53818	9.53021	9.54454	9.52058	9.53378	9.54405	9.53831	9.54589	9.54149	9.55036	9.54744	9.54563	9.55159	9.53654	9.56035	9.53612	9.55099	9.56801	9.5673	9.57681	9.55847	9.5578	9.56371	9.5563	9.58887
5.06	9.55748	9.56988	9.5818	9.56724	9.56268	9.57731	9.56969	9.57421	9.57289	9.56123	9.55724	9.56452	9.55648	9.55872	9.55545	9.54827	9.55322	9.55147	9.56044	9.56898	9.54306	9.5403	9.53342	9.54397	9.5232	9.53793	9.54378	9.53585	9.54164	9.53639	9.54927	9.54669	9.55332	9.5515	9.54137	9.56044	9.54147	9.55004	9.56807	9.57043	9.57339	9.55799	9.56141	9.56517	9.55707	9.58862
5.065	9.55928	9.57374	9.57798	9.56829	9.5631	9.57985	9.57198	9.57262	9.57113	9.56061	9.55273	9.56226	9.55518	9.55763	9.55175	9.54927	9.55854	9.55041	9.56431	9.5687	9.54513	9.53153	9.53359	9.5402	9.52215	9.53036	9.54688	9.53843	9.54461	9.53714	9.55248	9.55182	9.55087	9.55486	9.53899	9.55692	9.54076	9.55626	9.56748	9.57008	9.57455	9.5549	9.55844	9.5601	9.55456	9.5914
5.07	9.55681	9.56899	9.58016	9.56684	9.56294	9.57264	9.56626	9.57152	9.57447	9.56023	9.55794	9.56069	9.55518	9.56147	9.55706	9.54882	9.55913	9.55363	9.5654	9.5758	9.54414	9.53644	9.53235	9.54773	9.5218	9.53418	9.54564	9.53471	9.53938	9.54142	9.55258	9.54604	9.54519	9.55015	9.53444	9.55962	9.54307	9.5572	9.56427	9.57003	9.5757	9.55519	9.55828	9.56645	9.55945	9.58756
5.075	9.56489	9.5695	9.58283	9.56481	9.55967	9.57477	9.57335	9.57096	9.57301	9.57111	9.55555	9.56069	9.55632	9.55367	9.55872	9.55007	9.55678	9.55421	9.55894	9.56824	9.54019	9.53711	9.52965	9.54769	9.52278	9.53747	9.54408	9.53724	9.541	9.54368	9.55257	9.5421	9.55055	9.55065	9.5374	9.56125	9.54399	9.55164	9.5626	9.56447	9.57216	9.55813	9.55384	9.56561	9.56068	9.58823
5.08	9.55753	9.56016	9.58099	9.56711	9.55888	9.5773	9.57219	9.57285	9.57118	9.55525	9.5592	9.56614	9.55621	9.56008	9.55506	9.54945	9.55733	9.55391	9.56393	9.56879	9.54304	9.53741	9.53378	9.54283	9.52477	9.53072	9.54405	9.53672	9.5418	9.53988	9.54912	9.55195	9.55606	9.5527	9.53754	9.5613	9.54216	9.55812	9.57059	9.57274	9.57753	9.55785	9.55849	9.56581	9.55745	9.58923
5.085	9.55642	9.56792	9.5826	9.56768	9.55615	9.5735	9.57348	9.57793	9.57293	9.55608	9.55028	9.56563	9.5556	9.55926	9.56052	9.54886	9.55928	9.55462	9.56261	9.56654	9.54789	9.53523	9.53012	9.54163	9.52123	9.53095	9.54694	9.53364	9.53981	9.54182	9.55411	9.54566	9.55114	9.55307	9.53224	9.55994	9.53952	9.55111	9.565	9.57447	9.57561	9.55714	9.56042	9.55862	9.556	9.58828
5.09	9.55839	9.56428	9.58095	9.56663	9.55853	9.57775	9.57216	9.57573	9.56853	9.55657	9.55254	9.56597	9.55476	9.55748	9.55533	9.55002	9.55692	9.55254	9.56133	9.57689	9.54509	9.53785	9.53449	9.54164	9.52474	9.53292	9.54821	9.53946	9.54432	9.54641	9.55317	9.54683	9.5508	9.55487	9.54449	9.56321	9.53892	9.55361	9.57087	9.57508	9.57467	9.55198	9.56201	9.56515	9.55849	9.59054
5.095	9.55777	9.57036	9.57798	9.57738	9.56213	9.57589	9.57342	9.57329	9.57173	9.56101	9.55204	9.56	9.55756	9.56092	9.55607	9.5534	9.55705	9.54893	9.56464	9.57324	9.54294	9.53724	9.53598	9.54457	9.51952	9.53893	9.53836	9.5349	9.54549	9.53435	9.5564	9.54762	9.55589	9.55166	9.53724	9.56523	9.53487	9.5562	9.56876	9.56714	9.58115	9.55407	9.56043	9.56459	9.56002	9.58793
5.1	9.5566	9.56833	9.57838	9.56669	9.56444	9.57446	9.5736	9.57612	9.57267	9.56093	9.55733	9.56717	9.56148	9.56029	9.55536	9.55278	9.55854	9.55293	9.55989	9.57058	9.54293	9.53177	9.53293	9.54685	9.51977	9.53502	9.54467	9.5368	9.5505	9.54179	9.55433	9.54828	9.54867	9.55382	9.53488	9.55957	9.54302	9.5546	9.56604	9.56709	9.57834	9.5605	9.56086	9.56076	9.56099	9.59007
5.105	9.55383	9.56993	9.57871	9.56741	9.56228	9.58023	9.57268	9.57438	9.56983	9.55563	9.55148	9.56416	9.55367	9.55693	9.55989	9.55562	9.56029	9.55438	9.56786	9.57485	9.5381	9.53668	9.53956	9.5467	9.52167	9.53149	9.54941	9.53954	9.54558	9.54119	9.55613	9.54558	9.55516	9.55194	9.5369	9.55735	9.53718	9.55441	9.57457	9.56861	9.57865	9.55506	9.56458	9.56306	9.55981	9.58596
5.11	9.55923	9.56838	9.57805	9.57064	9.5633	9.57894	9.56992	9.5722	9.57896	9.55806	9.55819	9.56196	9.55629	9.55812	9.55983	9.55327	9.55879	9.55639	9.56027	9.57466	9.54284	9.54103	9.53358	9.54462	9.52612	9.53207	9.54784	9.53149	9.54139	9.54247	9.55067	9.54683	9.55213	9.55093	9.53922	9.55711	9.54358	9.55163	9.56816	9.57312	9.5762	9.55746	9.55753	9.56114	9.5605	9.58987
5.115	9.55985	9.5688	9.57653	9.56518	9.56073	9.58051	9.57157	9.57812	9.57103	9.56074	9.5604	9.56875	9.55766	9.56097	9.55347	9.54941	9.55883	9.55238	9.56312	9.57229	9.54611	9.5365	9.53075	9.54709	9.52109	9.53659	9.55094	9.53425	9.54343	9.54052	9.55143	9.54757	9.54995	9.55123	9.53788	9.56413	9.54172	9.55103	9.56449	9.56655	9.57802	9.55713	9.55987	9.56353	9.55884	9.59038
5.12	9.56203	9.57165	9.58254	9.56921	9.55821	9.57234	9.56816	9.57055	9.57294	9.56053	9.55684	9.56579	9.56058	9.55803	9.55469	9.55198	9.56016	9.55273	9.56373	9.57023	9.5437	9.5397	9.53599	9.54394	9.52096	9.53105	9.54211	9.53664	9.54293	9.54216	9.54993	9.5471	9.55339	9.55625	9.5417	9.56392	9.54269	9.55624	9.56571	9.56897	9.57553	9.551	9.56073	9.56346	9.55866	9.5911
5.125	9.56269	9.56765	9.58034	9.57108	9.55863	9.57728	9.57172	9.57288	9.5714	9.56653	9.56006	9.56638	9.55687	9.56055	9.55554	9.55044	9.5623	9.55379	9.56042	9.57209	9.54485	9.53797	9.53727	9.54572	9.52654	9.53787	9.53745	9.53788	9.54612	9.54289	9.55227	9.54664	9.55471	9.55403	9.54203	9.56308	9.54045	9.55419	9.56938	9.57415	9.5742	9.56324	9.55997	9.56034	9.55978	9.586
5.13	9.55725	9.56835	9.58521	9.56463	9.56398	9.57413	9.57674	9.57215	9.5767	9.55884	9.55178	9.56658	9.55905	9.55744	9.55538	9.55122	9.55737	9.55197	9.56559	9.57307	9.54509	9.54013	9.53235	9.54489	9.52585	9.53496	9.5454	9.53967	9.54614	9.54518	9.54775	9.54673	9.55213	9.54956	9.53899	9.56106	9.53988	9.55283	9.56717	9.5755	9.57331	9.55778	9.55861	9.56349	9.55833	9.5881
5.135	9.55495	9.57292	9.58143	9.56556	9.56298	9.57689	9.57027	9.57192	9.57055	9.5599	9.55724	9.56319	9.55074	9.5603	9.55631	9.55565	9.55562	9.54848	9.56379	9.57204	9.54556	9.53529	9.53314	9.54569	9.52339	9.53081	9.54668	9.53641	9.54534	9.53742	9.55558	9.55181	9.55025	9.5528	9.5368	9.55915	9.54246	9.55258	9.56914	9.56983	9.57437	9.56145	9.55886	9.56458	9.56121	9.59081
5.14	9.56111	9.57121	9.58085	9.56694	9.56417	9.58118	9.57317	9.56778	9.57305	9.56182	9.56486	9.56445	9.55308	9.56228	9.55249	9.55227	9.56208	9.55518	9.56315	9.57462	9.54348	9.53892	9.53412	9.5443	9.52557	9.53378	9.54149	9.53285	9.54761	9.54401	9.55443	9.54993	9.55018	9.54887	9.53582	9.55618	9.54376	9.55463	9.56884	9.5781	9.57917	9.55687	9.55575	9.56644	9.56028	9.59053
5.145	9.56141	9.57355	9.57895	9.56747	9.56208	9.57568	9.57134	9.57645	9.5709	9.55674	9.55775	9.56361	9.55691	9.56618	9.55585	9.55163	9.56031	9.55555	9.56373	9.57317	9.54017	9.53859	9.53051	9.54533	9.5296	9.5382	9.54463	9.5378	9.54467	9.54242	9.55475	9.54781	9.55249	9.55171	9.53635	9.56375	9.54113	9.5545	9.57028	9.5745	9.57673	9.55813	9.55572	9.56296	9.55867	9.5848
5.15	9.55964	9.56963	9.58431	9.56293	9.56346	9.57704	9.57655	9.57796	9.5766	9.56264	9.55738	9.56753	9.55715	9.55979	9.55576	9.55505	9.56354	9.5575	9.56459	9.57305	9.54819	9.54068	9.53341	9.54586	9.52124	9.52985	9.54455	9.53843	9.54838	9.54522	9.55203	9.54787	9.55036	9.55253	9.54019	9.56067	9.54108	9.55194	9.57021	9.57115	9.57493	9.55705	9.55671	9.56415	9.55841	9.58793
5.155	9.56254	9.57151	9.57927	9.57096	9.56175	9.57638	9.56905	9.57479	9.57715	9.56507	9.55309	9.56265	9.55841	9.56352	9.55454	9.55167	9.55778	9.55645	9.56044	9.57321	9.54617	9.53929	9.53533	9.54441	9.5209	9.53325	9.54905	9.53642	9.54203	9.54266	9.554	9.54573	9.55138	9.55657	9.53858	9.55986	9.54145	9.5559	9.56754	9.57302	9.57197	9.55656	9.55741	9.56563	9.56389	9.59103
5.16	9.55724	9.56494	9.5805	9.56972	9.55923	9.57704	9.57029	9.57541	9.57287	9.55932	9.55831	9.57127	9.56051	9.56106	9.55281	9.55098	9.56679	9.55508	9.5679	9.57468	9.54881	9.53925	9.53757	9.54596	9.52338	9.53131	9.54875	9.53888	9.54873	9.54414	9.5525	9.54548	9.54436	9.55041	9.53683	9.56444	9.54097	9.55342	9.57407	9.57605	9.57274	9.55994	9.56177	9.56542	9.56358	9.59096
5.165	9.56236	9.56947	9.58287	9.57175	9.56174	9.57988	9.5719	9.57952	9.57171	9.55964	9.55861	9.57019	9.55694	9.56512	9.5574	9.55135	9.56167	9.55321	9.56304	9.57689	9.547	9.54247	9.53796	9.54603	9.52437	9.5332	9.54407	9.53986	9.54931	9.53972	9.55487	9.54976	9.54967	9.55146	9.53387	9.56077	9.54433	9.55054	9.56801	9.56855	9.57793	9.55785	9.56213	9.57413	9.55501	9.59028
5.17	9.5648	9.57339	9.58043	9.57128	9.56632	9.57834	9.57362	9.57329	9.57513	9.56079	9.55825	9.56536	9.56212	9.55979	9.5536	9.55018	9.56006	9.55438	9.56718	9.57855	9.54495	9.53754	9.53123	9.55123	9.52095	9.53632	9.54321	9.53707	9.54794	9.54045	9.55562	9.54656	9.54708	9.5575	9.54029	9.56372	9.54227	9.55506	9.57239	9.57551	9.57817	9.55642	9.55857	9.56091	9.55727	9.58831
5.175	9.56425	9.57051	9.58158	9.57151	9.56249	9.5804	9.57456	9.57535	9.57825	9.56303	9.55725	9.56519	9.56448	9.55806	9.5546	9.55559	9.56773	9.55797	9.56822	9.58005	9.54537	9.54146	9.52885	9.54769	9.52753	9.5372	9.55053	9.53716	9.54505	9.543	9.55953	9.55068	9.55373	9.55614	9.53757	9.56567	9.54146	9.55298	9.56382	9.57327	9.57855	9.55876	9.56019	9.56597	9.55806	9.59124
5.18	9.5622	9.57183	9.58126	9.57213	9.56196	9.58212	9.57493	9.57714	9.575	9.5604	9.55927	9.56471	9.56179	9.56396	9.56025	9.54857	9.56141	9.55553	9.56428	9.57163	9.54415	9.54208	9.53625	9.54616	9.52293	9.53149	9.54656	9.53532	9.54766	9.5373	9.55502	9.55029	9.55043	9.55412	9.54037	9.56013	9.53998	9.55182	9.5711	9.57453	9.57818	9.55812	9.55597	9.56607	9.56539	9.59212
5.185	9.56561	9.57344	9.58276	9.56959	9.56262	9.57513	9.57482	9.57587	9.57418	9.56133	9.56012	9.56623	9.55181	9.56632	9.55322	9.55845	9.56534	9.557	9.55802	9.57304	9.54476	9.53519	9.53664	9.54458	9.52652	9.53356	9.54795	9.53748	9.54396	9.54185	9.5556	9.5504	9.55145	9.55078	9.539	9.55912	9.54171	9.5517	9.57392	9.5741	9.57823	9.55758	9.5571	9.5684	9.56109	9.58529
5.19	9.56143	9.57276	9.57936	9.5678	9.56549	9.57821	9.57451	9.57683	9.57684	9.56302	9.5527	9.56666	9.55619	9.5603	9.54903	9.55558	9.55978	9.56222	9.56832	9.57096	9.54443	9.54286	9.53429	9.5469	9.51911	9.53813	9.54609	9.53764	9.54992	9.54675	9.55666	9.55116	9.5546	9.55363	9.54132	9.55598	9.54422	9.55483	9.57259	9.57547	9.578	9.55863	9.56106	9.56639	9.55836	9.59102
5.195	9.55658	9.57494	9.57993	9.569	9.56057	9.57667	9.56809	9.5695	9.57092	9.55898	9.55967	9.56563	9.55681	9.56021	9.55648	9.55145	9.55672	9.55429	9.56646	9.57044	9.54472	9.54333	9.53565	9.54931	9.52339	9.53402	9.54751	9.53746	9.54711	9.54451	9.55575	9.55384	9.55277	9.55767	9.53953	9.5623	9.5443	9.55765	9.57421	9.57638	9.57356	9.55677	9.55932	9.56584	9.5566	9.59308
5.2	9.55995	9.56886	9.58274	9.56503	9.56185	9.57417	9.57421	9.57178	9.56954	9.56348	9.55914	9.57029	9.55927	9.56281	9.55635	9.55524	9.56155	9.55634	9.565	9.57061	9.5475	9.5407	9.53382	9.55067	9.52391	9.53483	9.54521	9.54135	9.55012	9.5433	9.55043	9.54475	9.55033	9.55878	9.53859	9.56306	9.53785	9.55482	9.56982	9.57052	9.57484	9.56191	9.56079	9.57002	9.56245	9.58745
5.205	9.56325	9.57377	9.58249	9.57031	9.56454	9.57555	9.57369	9.57677	9.58082	9.56531	9.55427	9.56946	9.56024	9.56318	9.55875	9.55496	9.56267	9.55102	9.57189	9.57472	9.54134	9.53751	9.53134	9.54814	9.52289	9.53557	9.54584	9.54147	9.54653	9.54215	9.55687	9.55395	9.5482	9.55223	9.54047	9.5658	9.54612	9.55469	9.56919	9.57515	9.57267	9.55905	9.56317	9.56423	9.56286	9.59238
5.21	9.56742	9.56812	9.58125	9.56604	9.56128	9.58286	9.57736	9.57891	9.57641	9.56403	9.56008	9.56745	9.55947	9.56258	9.55981	9.55155	9.56131	9.56049	9.56738	9.57222	9.54762	9.54071	9.53792	9.54709	9.52584	9.53597	9.55007	9.54033	9.54384	9.54284	9.55788	9.55451	9.55371	9.55168	9.53852	9.56092	9.54011	9.55124	9.56855	9.5712	9.57742	9.55553	9.55917	9.56964	9.56005	9.5908
5.215	9.5615	9.57464	9.5841	9.57614	9.56286	9.57853	9.57613	9.574	9.57694	9.56632	9.55635	9.56426	9.55883	9.56235	9.55835	9.5549	9.56281	9.55937	9.56625	9.57428	9.5476	9.53739	9.53737	9.54516	9.52186	9.53405	9.54879	9.54116	9.55134	9.54527	9.55989	9.54914	9.55434	9.55797	9.53659	9.55959	9.54572	9.5586	9.56769	9.57307	9.57355	9.55643	9.56095	9.56466	9.55983	9.59119
5.22	9.56627	9.57734	9.58143	9.56992	9.56474	9.57703	9.57494	9.5768	9.57377	9.56259	9.55419	9.56459	9.55894	9.56227	9.55819	9.55655	9.56128	9.559	9.56799	9.56995	9.54276	9.54253	9.53141	9.54936	9.52606	9.53547	9.54729	9.54134	9.55134	9.54244	9.55543	9.54858	9.55284	9.55515	9.54149	9.56333	9.54171	9.55742	9.57257	9.57471	9.57519	9.55766	9.55902	9.56615	9.55974	9.59225
5.225	9.56343	9.57234	9.57972	9.57308	9.56447	9.57924	9.57639	9.57656	9.57235	9.56579	9.55826	9.5653	9.55689	9.56247	9.56228	9.55434	9.55735	9.55945	9.56954	9.57369	9.54477	9.54357	9.5334	9.54766	9.52065	9.53677	9.54632	9.54367	9.54577	9.5425	9.55436	9.5481	9.55417	9.54974	9.54224	9.56523	9.53737	9.55524	9.57197	9.57332	9.58169	9.56215	9.56361	9.56784	9.55849	9.59134
5.23	9.56457	9.57545	9.58145	9.56697	9.56637	9.57803	9.57846	9.57036	9.57628	9.56963	9.55713	9.56471	9.55735	9.56059	9.55912	9.55474	9.56353	9.5542	9.56754	9.57508	9.5471	9.53955	9.53858	9.55329	9.52785	9.53598	9.54844	9.5412	9.54732	9.54221	9.56042	9.55193	9.55365	9.55551	9.53967	9.56172	9.54356	9.55492	9.57415	9.57243	9.57631	9.55797	9.55866	9.56845	9.55982	9.59012
5.235	9.55797	9.5711	9.58117	9.57033	9.56408	9.5794	9.57684	9.57656	9.57173	9.56463	9.56124	9.56789	9.55746	9.56286	9.55823	9.55977	9.56106	9.55335	9.56491	9.57274	9.55068	9.54427	9.53781	9.5477	9.52131	9.53455	9.54773	9.53709	9.54663	9.54165	9.55763	9.54962	9.55322	9.55519	9.54084	9.5599	9.54262	9.56001	9.57057	9.57366	9.57283	9.56288	9.56089	9.568	9.55971	9.59176
5.24	9.56613	9.57402	9.58389	9.57226	9.56299	9.58155	9.57466	9.57704	9.57615	9.56558	9.55917	9.56162	9.55906	9.56305	9.5577	9.54894	9.56069	9.55409	9.56453	9.57367	9.54614	9.53755	9.53646	9.54841	9.52644	9.53382	9.53816	9.53931	9.54813	9.54252	9.55542	9.55233	9.55653	9.55228	9.53722	9.55914	9.54376	9.55578	9.57164	9.57004	9.58209	9.5577	9.56524	9.567	9.55978	9.59394
5.245	9.56409	9.57044	9.58282	9.57116	9.56002	9.57788	9.57283	9.57495	9.57774	9.56192	9.55907	9.57064	9.55814	9.56444	9.55996	9.55149	9.55563	9.55424	9.56852	9.57857	9.54579	9.53837	9.53474	9.54561	9.52116	9.54047	9.55128	9.54176	9.55131	9.54715	9.55811	9.5508	9.54901	9.55003	9.54048	9.56284	9.54398	9.55353	9.56793	9.57007	9.57701	9.5629	9.5585	9.57008	9.56063	9.59648
5.25	9.56653	9.57245	9.5829	9.57051	9.56019	9.58522	9.57601	9.57824	9.57236	9.56392	9.55956	9.56888	9.56041	9.56627	9.55771	9.55441	9.56613	9.55869	9.5686	9.57933	9.54307	9.54153	9.53772	9.54708	9.52463	9.53656	9.54366	9.54087	9.54915	9.54234	9.55611	9.55093	9.55614	9.5565	9.53655	9.56293	9.54319	9.55822	9.56796	9.57384	9.5777	9.55909	9.56326	9.56316	9.56067	9.59093
5.255	9.56895	9.57258	9.5799	9.57268	9.55867	9.57922	9.57469	9.57913	9.57272	9.5589	9.55678	9.56419	9.55803	9.55817	9.55544	9.55401	9.56485	9.55399	9.56605	9.57356	9.54927	9.54045	9.53858	9.54564	9.53262	9.53466	9.54957	9.54023	9.54954	9.54216	9.55368	9.5448	9.55	9.55482	9.53644	9.56411	9.54774	9.55956	9.57092	9.57499	9.57759	9.55849	9.56129	9.5641	9.56259	9.5901
5.26	9.56391	9.56887	9.5875	9.56894	9.56609	9.58295	9.56977	9.57861	9.57933	9.56469	9.55807	9.56619	9.55605	9.56014	9.55798	9.55187	9.55913	9.56075	9.56757	9.56755	9.54608	9.54284	9.53878	9.55035	9.52696	9.53468	9.54543	9.5373	9.54284	9.54304	9.55816	9.55166	9.55584	9.55259	9.54125	9.5593	9.54419	9.55115	9.57593	9.57276	9.57701	9.55737	9.56149	9.56584	9.56487	9.59174
5.265	9.56504	9.57608	9.58309	9.56971	9.56534	9.58131	9.5739	9.57527	9.57603	9.56257	9.56099	9.57014	9.56124	9.56672	9.55661	9.55339	9.56366	9.5561	9.57143	9.57675	9.54624	9.53933	9.53715	9.55115	9.52488	9.53596	9.54235	9.54605	9.54777	9.54161	9.55146	9.5478	9.55793	9.56042	9.54162	9.56703	9.54424	9.55578	9.57374	9.57085	9.58041	9.55947	9.56485	9.56914	9.55878	9.59109
5.27	9.55966	9.57129	9.58047	9.569	9.55891	9.57624	9.57592	9.57749	9.57799	9.56727	9.56023	9.56676	9.56697	9.56021	9.5569	9.55418	9.56531	9.55363	9.56836	9.57317	9.54895	9.53776	9.53296	9.54994	9.52544	9.53543	9.54644	9.54132	9.55048	9.54596	9.55572	9.55099	9.55668	9.55349	9.54179	9.56485	9.54615	9.55329	9.56925	9.57696	9.5764	9.55981	9.5648	9.56707	9.56125	9.58985
5.275	9.56189	9.5742	9.57917	9.56932	9.56684	9.57687	9.57602	9.57867	9.58011	9.55772	9.55505	9.56817	9.56033	9.5638	9.55845	9.54934	9.56273	9.56021	9.5715	9.5779	9.54896	9.54278	9.53744	9.54774	9.52229	9.53836	9.54573	9.53905	9.54974	9.54511	9.55541	9.54641	9.55261	9.55044	9.54707	9.56683	9.54052	9.5595	9.57199	9.57169	9.57834	9.56462	9.55978	9.56986	9.56234	9.59319
5.28	9.5597	9.56853	9.58673	9.57218	9.55946	9.58519	9.57781	9.57831	9.57311	9.56645	9.55938	9.56695	9.55743	9.55818	9.56387	9.55536	9.56109	9.55805	9.56479	9.57509	9.54187	9.53878	9.53584	9.54693	9.52533	9.53965	9.54877	9.54548	9.54712	9.54202	9.55846	9.54887	9.55187	9.55533	9.54293	9.5688	9.54917	9.56152	9.57435	9.57653	9.57756	9.56141	9.56457	9.56628	9.5637	9.59258
5.285	9.56817	9.57225	9.57981	9.57367	9.56705	9.5768	9.5767	9.57977	9.57242	9.56437	9.55751	9.56899	9.56008	9.56008	9.55764	9.55375	9.56166	9.55672	9.56637	9.57975	9.54553	9.54055	9.53717	9.55091	9.52543	9.535	9.54777	9.54382	9.54677	9.54806	9.55794	9.55184	9.55602	9.55389	9.54255	9.55984	9.5448	9.55837	9.57045	9.57882	9.57789	9.5617	9.55537	9.56656	9.56136	9.58736
5.29	9.56214	9.57231	9.58371	9.57763	9.56495	9.58162	9.57581	9.57496	9.57603	9.56603	9.56248	9.56997	9.56432	9.56178	9.55802	9.54951	9.56359	9.55255	9.56781	9.5777	9.54752	9.54149	9.53431	9.55014	9.52334	9.53434	9.54489	9.54262	9.55167	9.54848	9.55892	9.54949	9.55635	9.55537	9.54374	9.56464	9.54034	9.55854	9.56862	9.57581	9.58014	9.55978	9.5574	9.56637	9.55806	9.59264
5.295	9.56216	9.57226	9.58696	9.5715	9.56291	9.57744	9.58059	9.57514	9.5784	9.56162	9.56608	9.56765	9.55961	9.56509	9.55493	9.55777	9.56417	9.55503	9.5663	9.57944	9.5467	9.54062	9.53415	9.54165	9.52511	9.54066	9.54819	9.5393	9.54328	9.54939	9.55898	9.54939	9.55128	9.55552	9.53932	9.56638	9.54168	9.56083	9.57147	9.5764	9.57475	9.56254	9.5615	9.56845	9.56476	9.59118
5.3	9.56132	9.57276	9.58636	9.56782	9.56338	9.5841	9.5743	9.57623	9.57735	9.56234	9.56223	9.56958	9.561	9.5624	9.55294	9.55557	9.56252	9.55501	9.56219	9.57001	9.54846	9.54057	9.53617	9.54627	9.52499	9.53682	9.55139	9.5383	9.54432	9.54807	9.55337	9.55175	9.55696	9.55603	9.54402	9.56301	9.54379	9.55606	9.57446	9.57528	9.57782	9.56078	9.5645	9.5674	9.56494	9.592
5.305	9.55592	9.56927	9.58252	9.57095	9.56387	9.57821	9.5754	9.57765	9.5684	9.56496	9.56045	9.56824	9.56194	9.56564	9.55997	9.55185	9.56382	9.55743	9.57169	9.57751	9.54756	9.5409	9.5382	9.55107	9.52783	9.53483	9.54871	9.53703	9.54673	9.54834	9.5602	9.55173	9.55541	9.55387	9.54304	9.56271	9.54773	9.56086	9.56586	9.5733	9.58181	9.56408	9.5633	9.56486	9.56379	9.59551
5.31	9.55925	9.57658	9.5818	9.56956	9.56667	9.57978	9.57419	9.57541	9.57321	9.55711	9.56223	9.56657	9.55886	9.5642	9.55631	9.55675	9.56521	9.56026	9.5626	9.57297	9.54284	9.54494	9.53825	9.54779	9.53111	9.54027	9.54516	9.54151	9.54907	9.53926	9.55597	9.55178	9.55562	9.55226	9.54388	9.56357	9.54728	9.55648	9.57376	9.57633	9.58191	9.56095	9.56303	9.56965	9.56026	9.58959
5.315	9.56561	9.57542	9.58798	9.5746	9.56238	9.58103	9.58059	9.57724	9.57668	9.56802	9.55861	9.56978	9.55886	9.56366	9.56046	9.55751	9.56455	9.55825	9.56628	9.57725	9.55131	9.54266	9.53653	9.54992	9.53013	9.53494	9.54686	9.53629	9.55134	9.54417	9.55469	9.55313	9.55813	9.55834	9.53984	9.56614	9.54806	9.55758	9.57117	9.57291	9.5849	9.56147	9.55979	9.56782	9.56212	9.59341
5.32	9.56365	9.571	9.58431	9.56994	9.5716	9.57686	9.57507	9.57526	9.58019	9.56015	9.55777	9.56562	9.5566	9.56586	9.55499	9.5529	9.56172	9.55873	9.57308	9.57709	9.54943	9.54198	9.54123	9.55084	9.52998	9.54206	9.55395	9.54039	9.54586	9.54749	9.5549	9.55415	9.55439	9.55752	9.5452	9.56266	9.54853	9.55419	9.57397	9.57814	9.58064	9.5638	9.55961	9.56749	9.5592	9.58899
5.325	9.56975	9.56652	9.5874	9.56726	9.56891	9.58348	9.57703	9.57149	9.57327	9.56828	9.5567	9.56904	9.56062	9.56596	9.55591	9.55828	9.56731	9.56096	9.57289	9.57473	9.54981	9.54329	9.54341	9.5461	9.52415	9.53812	9.54569	9.54004	9.55056	9.54067	9.55457	9.55316	9.5528	9.55871	9.54226	9.56621	9.54295	9.55428	9.5749	9.57422	9.57849	9.56356	9.56559	9.56493	9.56627	9.58819
5.33	9.56164	9.57266	9.58408	9.57324	9.5656	9.58078	9.57234	9.57453	9.57481	9.56166	9.55442	9.56717	9.55798	9.56493	9.55995	9.56072	9.56478	9.55775	9.56854	9.57216	9.54812	9.54542	9.53517	9.54876	9.5289	9.53629	9.54788	9.54029	9.54996	9.54721	9.55931	9.55089	9.55113	9.55484	9.54055	9.56072	9.54942	9.55545	9.5713	9.57433	9.58171	9.56109	9.56227	9.56416	9.564	9.59126
5.335	9.56313	9.57303	9.58628	9.56937	9.56285	9.5826	9.57968	9.57683	9.57915	9.56234	9.56068	9.57185	9.55999	9.56325	9.55834	9.55595	9.5657	9.55781	9.56985	9.57642	9.54315	9.54045	9.54097	9.54507	9.53125	9.53725	9.54767	9.53832	9.54675	9.54894	9.55898	9.54642	9.56131	9.55948	9.54084	9.57158	9.54042	9.55807	9.57167	9.57583	9.58306	9.55826	9.56163	9.56822	9.56325	9.59076
5.34	9.56259	9.57136	9.58269	9.57492	9.56456	9.58099	9.57633	9.5795	9.57738	9.56593	9.56052	9.56758	9.56174	9.56141	9.56115	9.55683	9.567	9.55945	9.57192	9.57633	9.54915	9.53731	9.53688	9.5529	9.52822	9.54147	9.54485	9.54516	9.54934	9.54393	9.55297	9.55344	9.55393	9.55536	9.53821	9.56702	9.54925	9.55529	9.57314	9.58008	9.58064	9.55941	9.56426	9.5666	9.56163	9.59607
5.345	9.56399	9.57011	9.58135	9.5703	9.5624	9.5825	9.57892	9.57427	9.57731	9.56787	9.56552	9.56969	9.55961	9.56589	9.56118	9.5532	9.56547	9.55665	9.56727	9.57733	9.54532	9.54412	9.53375	9.54121	9.52696	9.53933	9.54487	9.53992	9.55253	9.54628	9.55439	9.55902	9.55268	9.56107	9.54516	9.56067	9.54559	9.55492	9.56779	9.57488	9.58084	9.56039	9.56263	9.56781	9.56232	9.59708
5.35	9.56014	9.57327	9.59022	9.57283	9.56323	9.58043	9.58097	9.57609	9.57597	9.55858	9.56325	9.56724	9.56276	9.56471	9.56008	9.55924	9.56864	9.5526	9.57257	9.57774	9.54819	9.54213	9.54097	9.54814	9.52686	9.53934	9.55056	9.54265	9.54763	9.54416	9.55956	9.55178	9.5524	9.55924	9.54052	9.56009	9.54425	9.55759	9.57447	9.57828	9.58099	9.56325	9.56005	9.57131	9.56362	9.59459
5.355	9.56815	9.57234	9.58366	9.56949	9.56016	9.57726	9.57526	9.5765	9.57692	9.56854	9.56185	9.56907	9.56249	9.56745	9.55966	9.55251	9.55822	9.55797	9.56857	9.57565	9.5468	9.54241	9.53865	9.55129	9.52651	9.53686	9.5479	9.54231	9.5504	9.5463	9.55366	9.54902	9.54915	9.56162	9.54182	9.5603	9.54855	9.55666	9.56936	9.57773	9.58277	9.56232	9.56685	9.5699	9.56141	9.59512
5.36	9.56514	9.57104	9.58693	9.57429	9.56601	9.5821	9.58132	9.5772	9.58003	9.56305	9.56395	9.57292	9.55896	9.56728	9.56009	9.55831	9.56288	9.56171	9.57025	9.57869	9.5497	9.5484	9.53348	9.55256	9.52679	9.53443	9.55048	9.54293	9.54466	9.54812	9.5554	9.55331	9.55979	9.56277	9.54623	9.56355	9.54842	9.55983	9.575	9.57316	9.57996	9.5583	9.56392	9.57303	9.56739	9.59304
5.365	9.56571	9.57351	9.58225	9.5673	9.56801	9.58253	9.57737	9.58079	9.57795	9.56493	9.56239	9.5715	9.55851	9.56617	9.56069	9.5558	9.56281	9.55879	9.5678	9.57387	9.55147	9.54186	9.54072	9.55189	9.52132	9.53696	9.55055	9.54158	9.55551	9.54603	9.56009	9.55089	9.55444	9.55865	9.53996	9.56656	9.54906	9.5586	9.57339	9.5762	9.57942	9.56424	9.56419	9.57024	9.56364	9.59541
5.37	9.5671	9.57448	9.58542	9.5673	9.56475	9.58057	9.57966	9.57789	9.57829	9.5657	9.56107	9.56803	9.56011	9.5667	9.55622	9.55557	9.56635	9.55551	9.56845	9.57616	9.55025	9.54712	9.5364	9.54758	9.52788	9.53627	9.55326	9.54337	9.55132	9.54471	9.55737	9.55588	9.55387	9.5577	9.53718	9.5628	9.5525	9.56018	9.57367	9.57648	9.58846	9.56089	9.5635	9.56884	9.56686	9.58936
[truncated: 2,926 more rows]

## Sheet: 5 uM
0.00625	7.8378	7.83639	7.83363	7.82757	7.81356	7.80803	7.8118	7.81354	7.8139	7.81226	7.81588	7.84847	7.80673	7.8141	7.82116	7.7972	7.825	7.80077	7.80103	7.80258	7.7958	7.81201	7.8531	7.85102	7.84089	7.83109	7.84323	7.85292	7.82542	7.83663	7.84724	7.82728	7.8344	7.82133	7.84389	7.81665	7.81936	7.82011	7.81416	7.82103	7.82027	7.80362	7.80139	7.79634	7.81911	7.80931	7.80804	7.80802	7.82408
[truncated: 3,999 more rows]
[truncated: 1 more columns]

[truncated: 4 more sheets: 10 uM, 15 uM, 20 uM, 30 uM]
