# Supplementary material for: Evolutionary fine-tuning of residual helix structure in disordered proteins manifests in complex structure and lifetime
Source: Commun Biol. 2023 Jan 18;6:63. doi: 10.1038/s42003-023-04445-6 (PMC9849366; doi:10.1038/s42003-023-04445-6)
Supplement: Supplementary file 3 — Supplementary Data 1 [file 42003_2023_4445_MOESM3_ESM.zip › Supplementary Data 1/DREB2A WT/Association/kon 50 mM NaCl.xlsx]

## Sheet: 0.5 uM
1.25e-05	8.41202	8.42606	8.37334	8.3683	8.36899	8.34053	8.33939	8.33153	8.38158
2.5e-05	8.414	8.42743	8.37128	8.36868	8.36739	8.34099	8.33984	8.3342	8.38524
3.75e-05	8.41698	8.42178	8.36861	8.36693	8.36769	8.34244	8.34007	8.33321	8.38646
5e-05	8.4211	8.41087	8.36586	8.36494	8.36876	8.34732	8.34236	8.32695	8.38333
6.25e-05	8.42201	8.39897	8.36548	8.35999	8.36998	8.34663	8.34885	8.32047	8.37715
7.5e-05	8.423	8.3889	8.36571	8.35533	8.36441	8.3461	8.35197	8.31902	8.37257
8.75e-05	8.42323	8.38585	8.36708	8.35091	8.35335	8.34816	8.35022	8.32047	8.37097
0.0001	8.42598	8.38554	8.3625	8.34953	8.34503	8.35312	8.34717	8.31795	8.36647
0.0001125	8.43071	8.38974	8.35945	8.35251	8.34381	8.35571	8.34259	8.31276	8.36151
0.000125	8.43513	8.39569	8.3622	8.35785	8.34564	8.35457	8.33641	8.31001	8.36006
0.0001375	8.43849	8.39523	8.36418	8.36395	8.35167	8.35358	8.3313	8.30879	8.36037
0.00015	8.43979	8.3905	8.36105	8.36372	8.36014	8.35052	8.3297	8.30803	8.35869
0.0001625	8.43681	8.386	8.35892	8.36174	8.36624	8.35373	8.32893	8.30986	8.35709
0.000175	8.43567	8.37807	8.35648	8.35854	8.36693	8.36327	8.3329	8.3091	8.35602
0.0001875	8.43773	8.36899	8.35136	8.35388	8.36563	8.36937	8.33351	8.31375	8.35808
0.0002	8.43872	8.36205	8.34572	8.35472	8.36998	8.37029	8.33412	8.31345	8.36136
0.0002125	8.43918	8.35968	8.3429	8.35838	8.37563	8.37112	8.33603	8.31528	8.36189
0.000225	8.43994	8.35541	8.34213	8.35968	8.37692	8.36929	8.3374	8.31696	8.36075
0.0002375	8.44391	8.35342	8.34396	8.35686	8.37433	8.36143	8.33786	8.31718	8.36311
0.00025	8.44391	8.35213	8.35274	8.35487	8.3725	8.34862	8.33923	8.31261	8.36258
0.0002625	8.44368	8.35106	8.36227	8.35297	8.36769	8.34267	8.34137	8.30856	8.35938
0.000275	8.44353	8.3519	8.36967	8.34755	8.36533	8.33855	8.34007	8.30811	8.35999
0.0002875	8.44635	8.34946	8.37112	8.34145	8.36349	8.33336	8.33366	8.30574	8.36411
0.0003	8.44757	8.34908	8.36853	8.33572	8.36533	8.32794	8.32962	8.2975	8.36662
0.0003125	8.44589	8.34923	8.36868	8.32848	8.36746	8.32184	8.3297	8.28987	8.36548
0.000325	8.44383	8.34946	8.37364	8.32436	8.36754	8.31444	8.32771	8.29063	8.36334
0.0003375	8.44238	8.34633	8.37669	8.31863	8.36205	8.31146	8.32207	8.29285	8.36098
0.00035	8.43666	8.34412	8.37715	8.312	8.3503	8.31131	8.32108	8.28972	8.36433
0.0003625	8.43277	8.34427	8.37402	8.30849	8.34106	8.31085	8.31993	8.28537	8.36563
0.000375	8.43384	8.34641	8.3667	8.31047	8.33923	8.31001	8.31131	8.28133	8.36319
0.0003875	8.43239	8.34595	8.36334	8.31032	8.34053	8.31108	8.30681	8.27324	8.3609
0.0004	8.43338	8.34625	8.36288	8.31108	8.33755	8.31757	8.30559	8.27019	8.3651
0.0004125	8.43552	8.34633	8.36075	8.31375	8.33511	8.32817	8.3046	8.26866	8.37234
0.000425	8.44154	8.34564	8.36037	8.31818	8.33328	8.33504	8.30376	8.2695	8.37776
0.0004375	8.44498	8.34297	8.36357	8.32138	8.33481	8.3358	8.30421	8.27011	8.38127
0.00045	8.44734	8.3445	8.36418	8.32214	8.33748	8.33694	8.3075	8.2724	8.38165
0.0004625	8.44749	8.34618	8.36456	8.3284	8.34061	8.33633	8.31291	8.27301	8.3812
0.000475	8.44078	8.34816	8.37074	8.33328	8.34145	8.33176	8.32085	8.27629	8.37715
0.0004875	8.433	8.35167	8.38181	8.33809	8.3358	8.3316	8.32909	8.28087	8.37234
0.0005	8.42773	8.35281	8.39195	8.34053	8.33443	8.33694	8.33191	8.28255	8.37036
0.0005125	8.42575	8.35281	8.39874	8.34389	8.33916	8.34389	8.33115	8.28056	8.36845
0.000525	8.42735	8.35426	8.40096	8.34694	8.33878	8.35213	8.32726	8.28079	8.368
0.0005375	8.42628	8.35991	8.40302	8.3493	8.33679	8.35564	8.32481	8.28285	8.37204
0.00055	8.42422	8.36815	8.40828	8.34862	8.33595	8.35037	8.32611	8.2843	8.37204
0.0005625	8.42278	8.37349	8.41553	8.34572	8.33351	8.34404	8.32695	8.28926	8.37097
0.000575	8.4243	8.3757	8.42316	8.34244	8.33275	8.34259	8.32413	8.29185	8.36723
0.0005875	8.42896	8.37982	8.43063	8.34473	8.33603	8.34549	8.31657	8.29636	8.36739
0.0006	8.44086	8.38066	8.43262	8.34457	8.34213	8.34244	8.31284	8.29987	8.37151
0.0006125	8.45642	8.38074	8.43002	8.34373	8.34816	8.33664	8.31467	8.30353	8.36937
0.000625	8.4671	8.37784	8.42606	8.34389	8.35335	8.3329	8.31772	8.30536	8.36327
0.0006375	8.47145	8.37677	8.42438	8.34572	8.35854	8.33832	8.31924	8.30719	8.36029
0.00065	8.46848	8.37936	8.43369	8.34801	8.36647	8.34923	8.32382	8.30963	8.36143
0.0006625	8.46138	8.3828	8.44612	8.34991	8.37395	8.35754	8.32733	8.31306	8.36128
0.000675	8.45253	8.38272	8.44597	8.34801	8.37822	8.35869	8.32924	8.31604	8.35968
0.0006875	8.4407	8.38165	8.43712	8.34404	8.38684	8.35945	8.32916	8.31886	8.35732
0.0007	8.43025	8.38089	8.42598	8.34312	8.38974	8.36296	8.3242	8.3239	8.35571
0.0007125	8.42293	8.3815	8.41904	8.34526	8.38715	8.36357	8.32169	8.32787	8.35236
0.000725	8.42064	8.38463	8.41141	8.34549	8.38272	8.36449	8.31802	8.32993	8.34877
0.0007375	8.42018	8.39027	8.40309	8.34465	8.38188	8.36136	8.31787	8.33176	8.34953
0.00075	8.41972	8.39462	8.39661	8.34763	8.38409	8.3564	8.32123	8.33321	8.3535
0.0007625	8.42278	8.39767	8.39722	8.35052	8.38699	8.35297	8.32726	8.33412	8.35518
0.000775	8.42384	8.4037	8.4021	8.3519	8.39119	8.34946	8.33359	8.33351	8.35495
0.0007875	8.42094	8.40797	8.41232	8.34946	8.38966	8.34595	8.33786	8.33435	8.35327
0.0008	8.4182	8.41133	8.42911	8.34335	8.38882	8.34587	8.33801	8.33328	8.35518
0.0008125	8.41316	8.41179	8.44543	8.33839	8.39218	8.3519	8.33618	8.33168	8.36006
0.000825	8.40538	8.40775	8.45993	8.33557	8.39165	8.36235	8.33549	8.33015	8.36113
0.0008375	8.39722	8.40111	8.47267	8.3342	8.3876	8.36845	8.33618	8.32794	8.35968
0.00085	8.38547	8.39394	8.47672	8.33054	8.37906	8.37181	8.33839	8.32794	8.35625
0.0008625	8.37509	8.3918	8.47366	8.32764	8.3754	8.3696	8.3371	8.3313	8.35243
0.000875	8.36945	8.38959	8.46275	8.32581	8.3725	8.36105	8.33572	8.33687	8.34877
0.0008875	8.36937	8.39096	8.45032	8.32352	8.37074	8.35289	8.33458	8.33961	8.34793
0.0009	8.37265	8.39432	8.44337	8.32115	8.36929	8.34946	8.33336	8.34381	8.35007
0.0009125	8.37685	8.39882	8.44025	8.32054	8.36433	8.3477	8.33366	8.35129	8.35403
0.000925	8.37952	8.4005	8.44368	8.32146	8.35991	8.34915	8.34045	8.35724	8.35793
0.0009375	8.37944	8.40195	8.4465	8.32527	8.35976	8.35121	8.34198	8.35815	8.36128
0.00095	8.37692	8.39981	8.451	8.33046	8.36601	8.35098	8.33649	8.35426	8.36227
0.0009625	8.37883	8.40157	8.45268	8.33519	8.37097	8.35007	8.32489	8.34915	8.3593
0.000975	8.3815	8.40065	8.45116	8.33611	8.37219	8.3506	8.31779	8.34091	8.35197
0.0009875	8.38272	8.40088	8.44765	8.33595	8.37074	8.34908	8.31398	8.34015	8.34541
0.001	8.37952	8.40096	8.4462	8.33649	8.3699	8.34885	8.31345	8.34175	8.34625
0.0010125	8.37372	8.39989	8.44582	8.33328	8.36563	8.35472	8.31284	8.34167	8.35197
0.001025	8.36845	8.40057	8.44971	8.32855	8.36136	8.35991	8.31001	8.34175	8.35571
0.0010375	8.36731	8.4037	8.45001	8.3197	8.35831	8.36197	8.30521	8.3445	8.35327
0.00105	8.36884	8.40286	8.4433	8.31062	8.36151	8.35976	8.29689	8.35014	8.34862
0.0010625	8.3744	8.39874	8.4346	8.30261	8.36838	8.36014	8.29437	8.35632	8.34282
0.001075	8.38211	8.39424	8.43529	8.30208	8.37364	8.36456	8.29628	8.35983	8.33961
0.0010875	8.38898	8.39211	8.44025	8.30376	8.3799	8.37051	8.30444	8.35686	8.33954
0.0011	8.39424	8.38943	8.44528	8.30292	8.38615	8.3757	8.31055	8.35365	8.34076
0.0011125	8.40042	8.3886	8.44902	8.30276	8.3847	8.3754	8.312	8.35197	8.34167
0.001125	8.4063	8.38959	8.45062	8.30627	8.37791	8.37135	8.30704	8.35426	8.34595
0.0011375	8.41026	8.38867	8.45154	8.30544	8.37013	8.36403	8.30223	8.36014	8.34579
0.00115	8.41492	8.38806	8.45612	8.30353	8.36555	8.35663	8.29811	8.36227	8.34084
0.0011625	8.41484	8.38623	8.46054	8.30315	8.36716	8.35335	8.29865	8.36014	8.33763
0.001175	8.41225	8.38341	8.46199	8.30811	8.37059	8.35434	8.30078	8.35899	8.3374
0.0011875	8.40523	8.38074	8.45833	8.31192	8.37257	8.35297	8.30307	8.35808	8.33878
0.0012	8.39729	8.37791	8.44666	8.3152	8.36937	8.35312	8.30688	8.36044	8.33717
0.0012125	8.38631	8.37639	8.43254	8.31848	8.36227	8.35526	8.3094	8.36411	8.3374
0.001225	8.3773	8.37318	8.41949	8.32077	8.35709	8.35533	8.30986	8.36655	8.34122
0.0012375	8.37288	8.37425	8.41309	8.32069	8.35381	8.35274	8.31207	8.36914	8.34122
0.00125	8.37006	8.37799	8.41629	8.31749	8.35464	8.35419	8.31474	8.3728	8.34045
0.0012625	8.36548	8.38402	8.42484	8.31863	8.36037	8.35701	8.31482	8.37814	8.34175
0.001275	8.3564	8.38867	8.42697	8.32191	8.36281	8.35739	8.31589	8.37914	8.34381
0.0012875	8.34869	8.39279	8.4256	8.32352	8.36121	8.35518	8.31741	8.37715	8.34885
0.0013	8.34961	8.39317	8.41797	8.32542	8.35869	8.35205	8.31619	8.37433	8.35892
0.0013125	8.35228	8.39096	8.40965	8.32802	8.36166	8.349	8.31551	8.37105	8.36571
0.001325	8.349	8.38882	8.40561	8.33099	8.36746	8.3461	8.31612	8.36433	8.36739
0.0013375	8.34038	8.38676	8.40248	8.33656	8.36662	8.34785	8.31436	8.35701	8.37189
0.00135	8.33466	8.38417	8.40042	8.339	8.36212	8.34724	8.31108	8.3474	8.37463
0.0013625	8.33672	8.38043	8.39844	8.33435	8.35403	8.34305	8.31276	8.34381	8.37563
0.001375	8.34023	8.37196	8.3947	8.32291	8.34702	8.33511	8.31436	8.34312	8.37341
0.0013875	8.34496	8.36807	8.38905	8.30788	8.34579	8.33504	8.31421	8.34373	8.37273
0.0014	8.34839	8.36807	8.38791	8.29239	8.34686	8.34251	8.31291	8.3461	8.37418
0.0014125	8.35007	8.37029	8.38562	8.28445	8.34717	8.34747	8.31436	8.35052	8.37524
0.001425	8.35075	8.37234	8.38478	8.28339	8.34679	8.34808	8.31444	8.35487	8.37311
0.0014375	8.35121	8.36815	8.38501	8.2843	8.3416	8.34892	8.31818	8.35587	8.3699
0.00145	8.35197	8.36121	8.38715	8.28674	8.33702	8.35045	8.32153	8.35388	8.36494
0.0014625	8.3551	8.35762	8.38844	8.28865	8.33145	8.34671	8.3239	8.34671	8.35785
0.001475	8.35579	8.35861	8.39149	8.29163	8.32436	8.34244	8.31993	8.34351	8.35266
0.0014875	8.35655	8.35579	8.3934	8.2917	8.32436	8.34129	8.3091	8.34648	8.34633
0.0015	8.35609	8.35266	8.3934	8.29025	8.3271	8.34366	8.29636	8.34862	8.33847
0.0015125	8.35945	8.35464	8.38844	8.29109	8.33	8.3474	8.28377	8.34373	8.33717
0.001525	8.36517	8.36143	8.38074	8.29468	8.33046	8.35152	8.27469	8.33725	8.33733
0.0015375	8.36639	8.36571	8.37029	8.29742	8.32634	8.35411	8.27332	8.33496	8.33725
0.00155	8.36548	8.36769	8.36304	8.30109	8.32222	8.35693	8.27568	8.33542	8.33382
0.0015625	8.36403	8.3728	8.36121	8.30154	8.32039	8.35533	8.28102	8.33206	8.33282
0.001575	8.36082	8.37608	8.36182	8.29796	8.31909	8.35144	8.28667	8.32405	8.33267
0.0015875	8.35526	8.38005	8.36067	8.29369	8.32024	8.34969	8.28964	8.3165	8.3297
0.0016	8.35541	8.38196	8.35442	8.28835	8.321	8.34656	8.28865	8.31451	8.32794
0.0016125	8.35243	8.38181	8.34671	8.28842	8.31856	8.34541	8.28621	8.31337	8.32581
0.001625	8.34915	8.38036	8.34	8.28873	8.31856	8.34427	8.28072	8.31154	8.3213
0.0016375	8.34549	8.37891	8.32954	8.28423	8.31909	8.34007	8.27843	8.31108	8.31886
0.00165	8.34305	8.37769	8.32176	8.27682	8.31764	8.33328	8.28033	8.31017	8.31436
0.0016625	8.34099	8.37616	8.31596	8.27568	8.31436	8.3242	8.28331	8.30917	8.30574
0.001675	8.33725	8.37105	8.31093	8.2737	8.3107	8.31673	8.28407	8.30971	8.29597
0.0016875	8.33435	8.36304	8.30513	8.27576	8.30681	8.31055	8.28186	8.30887	8.29254
0.0017	8.33366	8.3506	8.29979	8.28056	8.30719	8.30223	8.28041	8.30719	8.29231
0.0017125	8.33672	8.33824	8.29422	8.28407	8.30902	8.29697	8.27492	8.30811	8.29636
0.001725	8.33542	8.32794	8.29559	8.28255	8.30902	8.29315	8.26775	8.30742	8.29811
0.0017375	8.32962	8.32512	8.30002	8.2769	8.30544	8.29369	8.26706	8.30688	8.29781
0.00175	8.32611	8.32565	8.30833	8.27431	8.30513	8.29529	8.26859	8.30711	8.2943
0.0017625	8.3226	8.32504	8.31512	8.27026	8.30765	8.29628	8.26828	8.30673	8.28995
0.001775	8.32092	8.32321	8.32108	8.26721	8.31383	8.29468	8.26469	8.3075	8.28979
0.0017875	8.32596	8.31894	8.32596	8.26561	8.32092	8.29399	8.26462	8.30856	8.28857
0.0018	8.32909	8.31734	8.3297	8.26378	8.32672	8.29323	8.26744	8.30811	8.28918
0.0018125	8.33008	8.31978	8.32512	8.26408	8.33282	8.29239	8.27339	8.3062	8.29308
0.001825	8.32741	8.32169	8.31856	8.2682	8.33572	8.28964	8.27377	8.30185	8.29445
0.0018375	8.32581	8.32199	8.31108	8.26782	8.33527	8.2888	8.27415	8.29498	8.29514
0.00185	8.32558	8.32253	8.30467	8.26096	8.33328	8.28995	8.26889	8.2872	8.29597
0.0018625	8.33092	8.32321	8.29536	8.25325	8.32809	8.2901	8.26309	8.2795	8.29491
0.001875	8.33618	8.32275	8.28896	8.24883	8.31993	8.28857	8.25722	8.27873	8.29437
0.0018875	8.33229	8.32306	8.28842	8.24577	8.31116	8.28453	8.25577	8.27911	8.29308
0.0019	8.32603	8.32596	8.29483	8.24371	8.30391	8.28438	8.25417	8.28079	8.29361
0.0019125	8.31963	8.32664	8.30811	8.24791	8.30002	8.28255	8.2534	8.28346	8.29727
0.001925	8.31268	8.32413	8.31947	8.24936	8.29338	8.27942	8.2534	8.28201	8.30048
0.0019375	8.30406	8.32123	8.32619	8.24966	8.28804	8.27805	8.25844	8.27934	8.29872
0.00195	8.29597	8.31764	8.32848	8.25012	8.283	8.27744	8.26599	8.2798	8.29742
0.0019625	8.29193	8.31421	8.32748	8.24837	8.2811	8.27393	8.27095	8.28217	8.29735
0.001975	8.29453	8.30872	8.32306	8.24211	8.28316	8.27545	8.27347	8.28873	8.29285
0.0019875	8.30215	8.29948	8.32245	8.23418	8.28575	8.27866	8.27293	8.29681	8.28537
0.002	8.30322	8.28812	8.32176	8.2299	8.28827	8.28743	8.27324	8.30109	8.27538
0.0020125	8.30353	8.28453	8.31932	8.23265	8.28644	8.29727	8.27202	8.3004	8.26851
0.002025	8.30292	8.28743	8.31734	8.23532	8.28224	8.30086	8.27271	8.29605	8.26668
0.0020375	8.29674	8.29468	8.31635	8.23349	8.27682	8.30215	8.27248	8.2946	8.27133
0.00205	8.29033	8.3004	8.31635	8.22723	8.27026	8.29788	8.27187	8.29491	8.27255
0.0020625	8.28705	8.3078	8.31398	8.22433	8.25996	8.29399	8.26714	8.293	8.27065
0.002075	8.28285	8.31139	8.31184	8.22571	8.25485	8.29514	8.26279	8.28514	8.26988
0.0020875	8.27461	8.31146	8.31047	8.2251	8.25249	8.30093	8.2547	8.28171	8.27278
0.0021	8.26805	8.31024	8.30772	8.22189	8.25279	8.30231	8.24295	8.28629	8.27782
0.0021125	8.27034	8.31184	8.30811	8.21594	8.25211	8.30124	8.23372	8.28918	8.28064
0.002125	8.27454	8.31886	8.31024	8.21022	8.25386	8.29552	8.22868	8.28461	8.28262
0.0021375	8.28209	8.3271	8.30338	8.20869	8.2563	8.29033	8.22739	8.27614	8.28163
0.00215	8.28659	8.33061	8.29727	8.20961	8.2621	8.28423	8.23174	8.2666	8.27644
0.0021625	8.28758	8.32817	8.2901	8.2122	8.2711	8.27499	8.24242	8.25676	8.26813
0.002175	8.28911	8.32306	8.28529	8.21938	8.28094	8.26752	8.25027	8.24745	8.26431
0.0021875	8.29155	8.31299	8.2827	8.22624	8.29109	8.26584	8.25439	8.24173	8.26363
0.0022	8.29002	8.30154	8.28766	8.23181	8.29514	8.27019	8.25127	8.23814	8.26332
0.0022125	8.28629	8.29178	8.2901	8.23532	8.29391	8.27377	8.24699	8.23425	8.26256
0.002225	8.28636	8.28598	8.28629	8.23807	8.28751	8.27209	8.24211	8.23341	8.26126
0.0022375	8.29041	8.28171	8.27896	8.23845	8.28255	8.26698	8.23425	8.23677	8.26012
0.00225	8.29933	8.28087	8.27309	8.24036	8.27919	8.26248	8.22639	8.24486	8.26103
0.0022625	8.30421	8.28491	8.26881	8.2431	8.27911	8.26271	8.2225	8.2502	8.26271
0.002275	8.30643	8.29086	8.26614	8.2476	8.28041	8.26355	8.22624	8.25256	8.26706
0.0022875	8.30849	8.29292	8.26424	8.25012	8.284	8.26683	8.23303	8.25287	8.27011
0.0023	8.30978	8.29277	8.2653	8.24867	8.283	8.27225	8.23799	8.25378	8.27133
0.0023125	8.30772	8.29536	8.2737	8.2476	8.27866	8.27705	8.24669	8.25554	8.27339
0.002325	8.30292	8.30177	8.28255	8.24196	8.27515	8.27759	8.25256	8.25562	8.27103
0.0023375	8.29887	8.30605	8.28865	8.2357	8.27507	8.27309	8.25027	8.25508	8.26767
0.00235	8.29521	8.30498	8.29018	8.2325	8.27133	8.26729	8.24661	8.25348	8.26485
0.0023625	8.29742	8.29987	8.29109	8.22784	8.26172	8.26622	8.24738	8.25043	8.26248
0.002375	8.30254	8.29147	8.28873	8.21762	8.25485	8.26752	8.25317	8.24677	8.25798
0.0023875	8.30582	8.28842	8.28522	8.21098	8.25157	8.26881	8.2531	8.24768	8.25462
0.0024	8.30566	8.29025	8.28316	8.20808	8.25325	8.27019	8.24928	8.25249	8.25562
0.0024125	8.30292	8.2888	8.28354	8.20892	8.25348	8.26836	8.24104	8.25424	8.2637
0.002425	8.3007	8.28453	8.28476	8.21297	8.25081	8.26546	8.23311	8.25294	8.27362
0.0024375	8.30208	8.28491	8.28575	8.21907	8.24356	8.26057	8.2283	8.25188	8.27568
0.00245	8.30231	8.28835	8.2869	8.2225	8.23875	8.25478	8.22731	8.24486	8.27164
0.0024625	8.29788	8.29063	8.28659	8.22304	8.23776	8.25035	8.22845	8.23959	8.2666
0.002475	8.29033	8.28941	8.28529	8.22113	8.23959	8.2457	8.22914	8.23524	8.25928
0.0024875	8.28293	8.28545	8.2782	8.22281	8.24127	8.24501	8.22662	8.23372	8.24966
0.0025	8.27904	8.28102	8.2695	8.22716	8.23936	8.24654	8.22647	8.23097	8.24471
0.0025125	8.27789	8.28285	8.26385	8.22937	8.23753	8.25073	8.23151	8.22975	8.24036
0.002525	8.27873	8.28697	8.25638	8.23349	8.23914	8.25111	8.23692	8.22678	8.23799
0.0025375	8.2811	8.28873	8.25439	8.2338	8.24524	8.24852	8.23952	8.22113	8.23288
0.00255	8.27911	8.29185	8.25691	8.23082	8.25409	8.24692	8.23914	8.21884	8.23013
0.0025625	8.27934	8.2901	8.26202	8.22884	8.25813	8.24699	8.23456	8.21785	8.23006
0.002575	8.28369	8.28697	8.26752	8.23219	8.26431	8.24745	8.22647	8.21625	8.23372
0.0025875	8.29071	8.28072	8.26859	8.23082	8.26698	8.24905	8.22266	8.21426	8.23875
0.0026	8.29628	8.27507	8.26904	8.22678	8.26599	8.25165	8.22227	8.21487	8.24615
0.0026125	8.30093	8.27232	8.27324	8.22266	8.26851	8.24936	8.22594	8.21594	8.2515
0.002625	8.30475	8.27217	8.2827	8.22296	8.2724	8.24173	8.22891	8.21739	8.25157
0.0026375	8.30696	8.27003	8.29895	8.22098	8.27782	8.23151	8.237	8.21648	8.24501
0.00265	8.30818	8.26897	8.32199	8.2193	8.27911	8.22144	8.24249	8.21899	8.24097
0.0026625	8.30399	8.26515	8.3477	8.21747	8.27408	8.21938	8.24371	8.22182	8.24303
0.002675	8.30017	8.26263	8.36205	8.21846	8.26599	8.22433	8.24409	8.22296	8.24501
0.0026875	8.29422	8.26218	8.367	8.22144	8.25966	8.23494	8.24051	8.21976	8.24677
0.0027	8.28857	8.26248	8.3651	8.22182	8.25294	8.24684	8.2354	8.21678	8.24539
0.0027125	8.283	8.26462	8.36052	8.22632	8.24738	8.25493	8.23257	8.21777	8.24593
0.002725	8.27835	8.26393	8.35114	8.23196	8.24707	8.25775	8.23189	8.22105	8.24913
0.0027375	8.27545	8.25951	8.3416	8.23456	8.24692	8.25699	8.22884	8.22418	8.25111
0.00275	8.2782	8.24997	8.33229	8.23265	8.24844	8.25516	8.22639	8.22205	8.25012
0.0027625	8.28438	8.24219	8.32222	8.22739	8.25035	8.25294	8.22762	8.21411	8.24585
0.002775	8.29094	8.23837	8.31642	8.21854	8.25493	8.25333	8.22968	8.20641	8.23975
0.0027875	8.29849	8.23807	8.31085	8.21213	8.25676	8.2547	8.2309	8.20503	8.23662
0.0028	8.30063	8.23997	8.30231	8.20824	8.25737	8.25333	8.22533	8.20625	8.23273
0.0028125	8.29926	8.24165	8.29437	8.20892	8.25027	8.24806	8.21892	8.21045	8.22945
0.002825	8.29544	8.2428	8.28354	8.21007	8.24066	8.24158	8.21724	8.21175	8.23151
0.0028375	8.29659	8.24776	8.27354	8.21243	8.23509	8.23982	8.21663	8.21533	8.23166
0.00285	8.29269	8.25523	8.26706	8.21983	8.23357	8.23677	8.21381	8.22166	8.23433
0.0028625	8.28941	8.26385	8.26599	8.22327	8.23784	8.23769	8.21419	8.22609	8.23692
0.002875	8.2885	8.2695	8.26408	8.22037	8.24547	8.24242	8.2132	8.22533	8.23784
0.0028875	8.28629	8.27057	8.25623	8.21587	8.24989	8.24165	8.20923	8.22197	8.23669
0.0029	8.28384	8.26752	8.24699	8.21396	8.24814	8.23845	8.20953	8.21869	8.2309
0.0029125	8.28392	8.26134	8.2457	8.21266	8.24257	8.2354	8.21548	8.21716	8.22388
0.002925	8.27881	8.26065	8.24562	8.2177	8.2402	8.23242	8.22311	8.21625	8.21915
0.0029375	8.27682	8.26233	8.24249	8.22296	8.23677	8.2299	8.2312	8.21777	8.21136
0.00295	8.27888	8.25989	8.23792	8.22731	8.23547	8.22716	8.23669	8.21724	8.20526
0.0029625	8.28186	8.25638	8.23708	8.22571	8.23418	8.22548	8.24074	8.2193	8.20305
0.002975	8.283	8.25325	8.23929	8.22289	8.23219	8.22823	8.24142	8.22136	8.20145
0.0029875	8.28217	8.24936	8.24318	8.22365	8.22769	8.23318	8.23845	8.22029	8.20068
0.003	8.28423	8.24356	8.24974	8.22548	8.2222	8.23776	8.2328	8.22243	8.20641
0.0030125	8.28667	8.24036	8.26096	8.22594	8.22014	8.23837	8.22792	8.22372	8.21167
0.003025	8.28957	8.24051	8.27103	8.22426	8.22052	8.23982	8.22617	8.22632	8.21411
0.0030375	8.28888	8.24089	8.28262	8.22212	8.22197	8.24295	8.22556	8.23166	8.21793
0.00305	8.28796	8.2415	8.28651	8.22418	8.22113	8.24799	8.22464	8.2386	8.22067
0.0030625	8.28735	8.24265	8.28926	8.22861	8.2222	8.2518	8.21571	8.24059	8.22388
0.003075	8.28773	8.24478	8.29163	8.23044	8.22098	8.25142	8.20229	8.24249	8.22762
0.0030875	8.28575	8.24272	8.29262	8.23624	8.21861	8.24654	8.19252	8.24188	8.22739
0.0031	8.28102	8.23761	8.29659	8.24249	8.21907	8.24265	8.1916	8.24448	8.22739
0.0031125	8.27682	8.23639	8.30238	8.24005	8.22281	8.23799	8.19374	8.24783	8.22807
0.003125	8.27461	8.2357	8.30673	8.23219	8.22784	8.23318	8.19511	8.24638	8.23105
0.0031375	8.27087	8.23105	8.3065	8.22372	8.23311	8.23212	8.19214	8.23746	8.23967
0.00315	8.26149	8.22334	8.30681	8.22029	8.23647	8.23441	8.19221	8.22639	8.24379
0.0031625	8.25447	8.22304	8.30666	8.22281	8.23387	8.23433	8.18871	8.21404	8.2476
0.003175	8.2531	8.23029	8.31566	8.22502	8.23021	8.23204	8.18634	8.20366	8.2502
0.0031875	8.25455	8.24387	8.32253	8.22334	8.22853	8.23502	8.18695	8.20198	8.24966
0.0032	8.25745	8.25478	8.32611	8.22418	8.22784	8.23799	8.1916	8.20503	8.24493
0.0032125	8.2653	8.2576	8.32771	8.22685	8.22739	8.23792	8.19817	8.21053	8.23982
0.003225	8.27438	8.25905	8.32611	8.22868	8.23311	8.23296	8.20259	8.21213	8.23784
0.0032375	8.28293	8.2637	8.32443	8.23029	8.23952	8.2328	8.20343	8.21556	8.23814
0.00325	8.28392	8.26607	8.32214	8.2267	8.246	8.23677	8.1971	8.22052	8.24303
0.0032625	8.28125	8.26431	8.3213	8.21808	8.24989	8.23631	8.19595	8.22823	8.24638
0.003275	8.27454	8.26347	8.32001	8.2132	8.25317	8.23616	8.19733	8.23395	8.2476
0.0032875	8.27065	8.25836	8.31612	8.21167	8.25104	8.22845	8.19862	8.23364	8.2444
0.0033	8.26653	8.25104	8.31352	8.21281	8.2431	8.21922	8.19695	8.2325	8.23883
0.0033125	8.26073	8.24471	8.30963	8.20969	8.23418	8.21159	8.19717	8.2338	8.22815
0.003325	8.25462	8.2415	8.30292	8.20831	8.2283	8.21205	8.19443	8.23288	8.21945
0.0033375	8.25142	8.23936	8.2914	8.20412	8.22601	8.21533	8.19138	8.23219	8.21602
0.00335	8.25249	8.24425	8.27988	8.19839	8.22662	8.21976	8.18451	8.23135	8.21701
0.0033625	8.25905	8.25302	8.27095	8.19489	8.2309	8.22464	8.18024	8.23074	8.21747
0.003375	8.26645	8.26431	8.26912	8.19405	8.23402	8.23166	8.17986	8.23097	8.22144
0.0033875	8.27644	8.27332	8.27179	8.19794	8.23715	8.23914	8.18436	8.22906	8.22441
0.0034	8.28323	8.27759	8.27248	8.20023	8.24173	8.24425	8.19107	8.22601	8.22693
0.0034125	8.2888	8.2782	8.27553	8.1987	8.24486	8.24753	8.19748	8.22243	8.22792
0.003425	8.29453	8.27477	8.28117	8.20129	8.24722	8.24623	8.19931	8.22166	8.22807
0.0034375	8.29292	8.27019	8.28888	8.20641	8.2486	8.24295	8.19618	8.21846	8.2283
0.00345	8.2914	8.26706	8.29483	8.20457	8.24722	8.2399	8.19351	8.21655	8.22861
0.0034625	8.29231	8.26347	8.29857	8.19893	8.24661	8.23738	8.19481	8.21739	8.23006
0.003475	8.29285	8.25623	8.29651	8.19206	8.24615	8.23715	8.19977	8.21678	8.23029
0.0034875	8.28941	8.24875	8.29147	8.18947	8.24654	8.23929	8.2019	8.21892	8.22823
0.0035	8.28178	8.24608	8.28606	8.18993	8.24715	8.24326	8.20442	8.22151	8.2251
0.0035125	8.27332	8.24989	8.28018	8.1881	8.25005	8.24959	8.20526	8.21976	8.22105
0.003525	8.2666	8.2505	8.27927	8.18718	8.25241	8.25211	8.20686	8.21579	8.21762
0.0035375	8.25912	8.25172	8.28339	8.18825	8.24905	8.25134	8.2077	8.2132	8.21396
0.00355	8.25729	8.25134	8.28773	8.19084	8.24478	8.24783	8.20595	8.2119	8.2103
0.0035625	8.26271	8.25539	8.28674	8.19672	8.23387	8.24371	8.20427	8.21198	8.20702
0.003575	8.2695	8.25706	8.28644	8.20099	8.22876	8.24066	8.20015	8.21053	8.2016
0.0035875	8.27713	8.25653	8.28674	8.19992	8.2238	8.23997	8.1974	8.21007	8.19717
0.0036	8.2827	8.25516	8.28491	8.19824	8.21449	8.23723	8.19725	8.21136	8.1955
0.0036125	8.28522	8.25142	8.28133	8.19542	8.20412	8.23502	8.19283	8.2148	8.19817
0.003625	8.28537	8.24608	8.2827	8.19229	8.19839	8.23158	8.18443	8.21495	8.20435
0.0036375	8.27972	8.24142	8.29155	8.19275	8.19603	8.23219	8.18222	8.21678	8.20786
0.00365	8.27019	8.24066	8.30147	8.19374	8.20015	8.23448	8.18275	8.21877	8.21022
0.0036625	8.25737	8.23776	8.30643	8.18764	8.20694	8.23586	8.18062	8.22227	8.21159
0.003675	8.24638	8.23265	8.30307	8.18169	8.20984	8.23509	8.181	8.22861	8.21365
0.0036875	8.23799	8.23303	8.30063	8.17909	8.218	8.23189	8.181	8.22807	8.21198
0.0037	8.23257	8.23792	8.29689	8.17978	8.22754	8.23151	8.17978	8.22067	8.21167
0.0037125	8.23074	8.24226	8.29224	8.18314	8.23563	8.23051	8.18344	8.21487	8.21037
0.003725	8.22975	8.2476	8.28964	8.19107	8.23814	8.22845	8.18604	8.2122	8.20709
0.0037375	8.23082	8.25127	8.28903	8.20068	8.23662	8.22563	8.1897	8.209	8.2032
0.00375	8.23448	8.25493	8.28949	8.20457	8.23792	8.22426	8.18985	8.2058	8.19862
0.0037625	8.23708	8.25531	8.28941	8.20503	8.24036	8.22151	8.19138	8.20503	8.19748
0.003775	8.23708	8.25531	8.28835	8.19939	8.24142	8.21991	8.19313	8.21175	8.19809
0.0037875	8.23708	8.25859	8.28712	8.19107	8.24371	8.21823	8.19275	8.21991	8.19893
0.0038	8.24181	8.26164	8.28804	8.18756	8.2457	8.22182	8.19344	8.22601	8.19939
0.0038125	8.24722	8.2666	8.29094	8.18062	8.24455	8.22777	8.19511	8.22861	8.19855
0.003825	8.25668	8.2724	8.29178	8.17223	8.2402	8.23502	8.1958	8.22853	8.20038
0.0038375	8.2621	8.27827	8.29102	8.16666	8.23471	8.2383	8.1913	8.22227	8.20702
0.00385	8.26752	8.27744	8.29254	8.16391	8.22891	8.23898	8.18474	8.21228	8.20839
0.0038625	8.27362	8.27217	8.29857	8.16284	8.22456	8.24074	8.181	8.20419	8.20755
0.003875	8.27896	8.26263	8.29979	8.1633	8.22311	8.23753	8.18146	8.20366	8.20557
0.0038875	8.2827	8.25722	8.29468	8.16544	8.22586	8.23784	8.18642	8.20511	8.20076
0.0039	8.28278	8.25119	8.29208	8.16872	8.23105	8.23853	8.19397	8.20557	8.19191
0.0039125	8.27904	8.24638	8.29132	8.17619	8.23418	8.24188	8.19778	8.20374	8.18848
0.003925	8.27019	8.24135	8.2946	8.18336	8.23242	8.24318	8.19969	8.20496	8.18962
0.0039375	8.26263	8.23456	8.29933	8.18825	8.22449	8.24188	8.19923	8.209	8.18832
0.00395	8.25287	8.22708	8.30971	8.19527	8.21747	8.23936	8.19763	8.21228	8.18298
0.0039625	8.2444	8.21899	8.31795	8.19801	8.21465	8.23372	8.19679	8.2196	8.18283
0.003975	8.23929	8.21426	8.32222	8.19702	8.2151	8.22334	8.19519	8.22678	8.19
0.0039875	8.23975	8.21404	8.32397	8.19321	8.21327	8.21358	8.19237	8.22792	8.19893
0.004	8.24394	8.21342	8.3242	8.19237	8.21121	8.20831	8.18871	8.21938	8.20419
0.0040125	8.25317	8.21083	8.32001	8.19267	8.21152	8.20969	8.18489	8.20755	8.2045
0.004025	8.26141	8.21236	8.31093	8.19199	8.21228	8.20885	8.18268	8.19893	8.20511
0.0040375	8.26469	8.2135	8.29704	8.1871	8.21716	8.20831	8.18108	8.19458	8.20808
0.00405	8.26241	8.21358	8.2856	8.18672	8.22083	8.21198	8.18123	8.19542	8.20984
0.0040625	8.25935	8.21312	8.27309	8.18886	8.22472	8.21594	8.18581	8.19649	8.20686
0.004075	8.25821	8.21068	8.26164	8.19046	8.22609	8.22098	8.18657	8.19984	8.2061
0.0040875	8.2563	8.20732	8.25439	8.19084	8.22571	8.22334	8.18657	8.2032	8.21045
0.0041	8.25516	8.21419	8.24783	8.19092	8.22449	8.22891	8.1855	8.20473	8.21762
0.0041125	8.25333	8.22296	8.24326	8.1881	8.22365	8.23456	8.18329	8.20335	8.22174
0.004125	8.25073	8.22968	8.23868	8.18771	8.22311	8.23677	8.17833	8.20091	8.2222
0.0041375	8.24547	8.23936	8.23441	8.18802	8.22083	8.23769	8.17612	8.20206	8.22098
0.00415	8.24043	8.24455	8.23036	8.1868	8.22014	8.23776	8.1778	8.20335	8.22266
0.0041625	8.23647	8.24181	8.23135	8.18321	8.21762	8.23692	8.17978	8.2016	8.22495
0.004175	8.23662	8.23769	8.23219	8.17741	8.21396	8.23364	8.17917	8.19649	8.2235
0.0041875	8.23601	8.23708	8.23494	8.172	8.21426	8.22571	8.18077	8.19031	8.21953
0.0042	8.23517	8.2373	8.23502	8.16803	8.21716	8.21281	8.18626	8.18428	8.21655
0.0042125	8.23296	8.23708	8.23746	8.16788	8.21503	8.20274	8.18848	8.17894	8.21678
0.004225	8.22861	8.23601	8.24196	8.17101	8.20702	8.19656	8.18832	8.17856	8.21724
0.0042375	8.22693	8.23456	8.24074	8.17787	8.19901	8.19107	8.1852	8.18077	8.21358
0.00425	8.22495	8.23174	8.23578	8.18237	8.1942	8.18901	8.1813	8.181	8.20862
0.0042625	8.22502	8.22945	8.2299	8.18375	8.19382	8.19115	8.1749	8.18535	8.20763
0.004275	8.22639	8.22433	8.22678	8.18764	8.19679	8.18863	8.172	8.19351	8.21053
0.0042875	8.23235	8.21869	8.22601	8.1916	8.19923	8.18413	8.17047	8.20328	8.21106
0.0043	8.23944	8.21419	8.22655	8.19504	8.20053	8.18459	8.17268	8.20816	8.21198
0.0043125	8.24699	8.21472	8.22708	8.19641	8.20045	8.19023	8.17619	8.21045	8.2132
0.004325	8.25027	8.21655	8.22975	8.19649	8.20015	8.19473	8.17505	8.20938	8.20831
0.0043375	8.2531	8.21617	8.23318	8.19717	8.20076	8.19633	8.17131	8.2074	8.20442
0.00435	8.25264	8.21518	8.24059	8.19603	8.20808	8.19908	8.16788	8.20374	8.20427
0.0043625	8.24966	8.21739	8.24295	8.19275	8.21411	8.20808	8.16772	8.19923	8.20023
0.004375	8.24486	8.22243	8.24326	8.19122	8.21724	8.21327	8.16719	8.19633	8.19931
0.0043875	8.24081	8.2254	8.23883	8.19107	8.21762	8.21396	8.16727	8.19534	8.19756
0.0044	8.24028	8.22678	8.22983	8.19206	8.21518	8.21198	8.17017	8.1945	8.19275
0.0044125	8.23929	8.22662	8.22426	8.18802	8.21594	8.20953	8.17635	8.19557	8.18764
0.004425	8.23494	8.22678	8.2238	8.17932	8.21732	8.20862	8.17917	8.19351	8.18336
0.0044375	8.22853	8.22693	8.22342	8.1723	8.21785	8.2106	8.18275	8.19275	8.18008
0.00445	8.2225	8.23036	8.22212	8.16772	8.21663	8.20862	8.18497	8.19252	8.17772
0.0044625	8.21747	8.23204	8.22174	8.16444	8.21465	8.20374	8.18748	8.19229	8.17673
0.004475	8.2151	8.22937	8.22105	8.16315	8.20999	8.19969	8.18535	8.19099	8.17856
0.0044875	8.21701	8.21953	8.21724	8.16299	8.20351	8.19504	8.18398	8.1871	8.18138
0.0045	8.22136	8.20915	8.21274	8.16353	8.20168	8.18947	8.18893	8.1813	8.18596
0.0045125	8.22678	8.2019	8.20999	8.16849	8.20686	8.18077	8.19305	8.17528	8.19183
0.004525	8.22937	8.19717	8.21129	8.17467	8.21068	8.17139	8.1942	8.17276	8.19611
0.0045375	8.23158	8.19389	8.21587	8.1797	8.20961	8.16521	8.19672	8.1694	8.19984
0.00455	8.23265	8.19206	8.22113	8.18214	8.2077	8.1665	8.20007	8.17238	8.20091
0.0045625	8.22884	8.19595	8.22578	8.17978	8.20602	8.1691	8.19695	8.17505	8.20114
0.004575	8.22281	8.19954	8.22479	8.1768	8.20183	8.17192	8.18993	8.17993	8.20213
0.0045875	8.21632	8.20427	8.21938	8.17734	8.19885	8.17383	8.18649	8.18619	8.20488
0.0046	8.21327	8.20938	8.21213	8.17818	8.19847	8.17726	8.18611	8.19092	8.20709
0.0046125	8.21136	8.21411	8.20587	8.17726	8.20213	8.18298	8.18459	8.19084	8.20671
0.004625	8.21289	8.22189	8.20015	8.17368	8.20496	8.18939	8.18512	8.18718	8.20389
0.0046375	8.2122	8.23021	8.19565	8.16986	8.20457	8.1958	8.18199	8.1881	8.20274
0.00465	8.20801	8.23441	8.1971	8.17078	8.20328	8.19542	8.17879	8.18649	8.20313
0.0046625	8.20526	8.23784	8.20282	8.172	8.19878	8.19046	8.17184	8.18474	8.20427
0.004675	8.20442	8.24387	8.21091	8.17429	8.19695	8.18321	8.16544	8.18451	8.2032
0.0046875	8.21022	8.24623	8.21754	8.17566	8.19092	8.1839	8.16269	8.18497	8.20526
0.0047	8.21617	8.24883	8.22121	8.17551	8.18451	8.18588	8.16383	8.18695	8.20679
0.0047125	8.21846	8.24837	8.22052	8.17223	8.17856	8.18596	8.16483	8.18993	8.21037
0.004725	8.21991	8.24051	8.21777	8.16734	8.17566	8.18657	8.16628	8.19366	8.21358
0.0047375	8.22197	8.22983	8.2151	8.16383	8.17444	8.18665	8.16856	8.1958	8.20992
0.00475	8.22624	8.22144	8.218	8.16452	8.17482	8.18581	8.16902	8.19473	8.20427
0.0047625	8.23174	8.2177	8.22151	8.16643	8.17886	8.18672	8.16956	8.19275	8.19496
0.004775	8.23601	8.21968	8.22502	8.17101	8.18832	8.18336	8.16536	8.19267	8.18703
0.0047875	8.24181	8.21991	8.22517	8.17459	8.19855	8.18047	8.16284	8.1913	8.18062
0.0048	8.24516	8.21976	8.22479	8.17772	8.20152	8.17894	8.16467	8.18817	8.17665
0.0048125	8.24272	8.2235	8.2238	8.17894	8.19855	8.17802	8.16704	8.1871	8.17787
0.004825	8.23822	8.22845	8.22227	8.18062	8.19366	8.17924	8.17093	8.18947	8.18367
0.0048375	8.23608	8.23128	8.22205	8.18298	8.18794	8.17795	8.17673	8.18977	8.18481
0.00485	8.23776	8.23151	8.22365	8.18336	8.18275	8.17719	8.17566	8.1916	8.18741
0.0048625	8.23753	8.22838	8.22403	8.18222	8.18092	8.17619	8.1678	8.19298	8.18909
0.004875	8.23898	8.22449	8.22144	8.18108	8.17848	8.17848	8.16353	8.19084	8.18878
0.0048875	8.23883	8.22197	8.21487	8.18596	8.17993	8.18062	8.16299	8.18939	8.18741
0.0049	8.23616	8.22159	8.20686	8.19237	8.18153	8.18176	8.16536	8.19237	8.18657
0.0049125	8.23219	8.22029	8.20343	8.19481	8.18588	8.18542	8.17101	8.19885	8.18466
0.004925	8.22807	8.21754	8.20015	8.19214	8.18832	8.18787	8.17474	8.20343	8.17894
0.0049375	8.22426	8.2209	8.19893	8.18893	8.18748	8.18748	8.17863	8.2019	8.17497
0.00495	8.22472	8.22319	8.19839	8.18268	8.18405	8.18718	8.18428	8.19984	8.17009
0.0049625	8.22617	8.22227	8.19725	8.17657	8.17856	8.18909	8.18626	8.19801	8.16643
0.004975	8.22929	8.21663	8.19542	8.17001	8.17322	8.19069	8.18756	8.19351	8.16483
0.0049875	8.23303	8.2093	8.1945	8.16551	8.17352	8.19267	8.19046	8.1871	8.16811
0.005	8.2386	8.20656	8.19588	8.16345	8.18092	8.19511	8.19138	8.17932	8.17223
0.0050125	8.23883	8.20137	8.19962	8.16345	8.18802	8.19954	8.18787	8.17841	8.17665
0.005025	8.23364	8.19618	8.19962	8.16689	8.19321	8.20152	8.17932	8.18291	8.18108
0.0050375	8.22937	8.20068	8.20061	8.16574	8.19542	8.20335	8.17261	8.18787	8.18375
0.00505	8.22563	8.20625	8.20511	8.16521	8.19687	8.20671	8.17368	8.18848	8.17986
0.0050625	8.22243	8.2029	8.21091	8.16414	8.20023	8.21075	8.17368	8.1868	8.17085
0.005075	8.22067	8.19496	8.21861	8.16124	8.20007	8.21342	8.17101	8.18672	8.16696
0.0050875	8.22121	8.1913	8.2206	8.15422	8.19786	8.21037	8.16673	8.18665	8.17192
0.0051	8.22006	8.18871	8.21976	8.14819	8.19328	8.20145	8.16399	8.18565	8.17749
0.0051125	8.22052	8.18451	8.21457	8.14934	8.19229	8.19176	8.16635	8.18657	8.18001
0.005125	8.21838	8.18481	8.21381	8.15407	8.19489	8.17986	8.16994	8.18733	8.18031
0.0051375	8.21373	8.18817	8.20923	8.15712	8.19618	8.17116	8.17451	8.18939	8.17894
0.00515	8.20854	8.19565	8.20374	8.15842	8.19504	8.16765	8.1797	8.18855	8.17825
0.0051625	8.20732	8.19862	8.1958	8.16162	8.19504	8.16803	8.18687	8.18504	8.17909
0.005175	8.20732	8.20099	8.19122	8.16368	8.19733	8.17009	8.1884	8.17894	8.1797
0.0051875	8.20869	8.20282	8.19206	8.16956	8.20068	8.17383	8.18214	8.17238	8.17902
0.0052	8.21381	8.20641	8.19687	8.17268	8.20381	8.17917	8.17368	8.17154	8.17993
0.0052125	8.22021	8.20839	8.20084	8.17276	8.20625	8.18604	8.16917	8.17528	8.18146
0.005225	8.22868	8.21144	8.20328	8.17154	8.20709	8.19237	8.16452	8.18123	8.18108
0.0052375	8.23158	8.20953	8.20175	8.17116	8.20824	8.19862	8.16734	8.18222	8.18314
0.00525	8.23013	8.20549	8.20313	8.17612	8.20694	8.20206	8.16986	8.18214	8.18733
0.0052625	8.22708	8.20129	8.2045	8.18214	8.20503	8.20305	8.16811	8.17886	8.19061
0.005275	8.22578	8.20328	8.20267	8.18489	8.20549	8.20549	8.1646	8.18069	8.18954
0.0052875	8.22678	8.20717	8.19557	8.19046	8.20709	8.20747	8.16284	8.18657	8.18459
0.0053	8.23074	8.20816	8.1897	8.19473	8.20694	8.21106	8.16917	8.19267	8.1823
0.0053125	8.23532	8.20648	8.18871	8.19351	8.20534	8.21587	8.17436	8.19458	8.18138
0.005325	8.23723	8.20511	8.19138	8.19023	8.20335	8.21861	8.172	8.19687	8.18153
0.0053375	8.23555	8.20602	8.19588	8.18398	8.19733	8.21709	8.16399	8.19931	8.18047
0.00535	8.23128	8.20808	8.19901	8.17451	8.19092	8.21587	8.15544	8.19862	8.18275
0.0053625	8.23074	8.20892	8.20374	8.16422	8.18871	8.21541	8.14865	8.19885	8.18993
0.005375	8.22624	8.20457	8.20625	8.15422	8.18787	8.21205	8.14445	8.1942	8.19595
0.0053875	8.22037	8.20381	8.20671	8.1469	8.18878	8.20892	8.14178	8.18665	8.20259
0.0054	8.21724	8.20625	8.20656	8.14018	8.19359	8.21007	8.14201	8.17902	8.20282
0.0054125	8.21587	8.20656	8.20541	8.13454	8.2019	8.21251	8.1469	8.17764	8.19763
0.005425	8.21648	8.20244	8.20107	8.13507	8.21014	8.21716	8.15269	8.17924	8.19382
0.0054375	8.2209	8.19992	8.1987	8.13728	8.21121	8.21899	8.15575	8.1855	8.19389
0.00545	8.2222	8.19832	8.20389	8.1411	8.20923	8.21747	8.15987	8.19046	8.19656
0.0054625	8.22197	8.20541	8.2135	8.14629	8.20412	8.2209	8.15964	8.18985	8.19687
0.005475	8.22289	8.21022	8.2254	8.15231	8.19901	8.22327	8.15567	8.18611	8.19115
0.0054875	8.2254	8.21251	8.23502	8.15788	8.19778	8.22411	8.15338	8.17993	8.18321
0.0055	8.22563	8.21487	8.24135	8.16147	8.19885	8.22456	8.15491	8.17657	8.17863
0.0055125	8.22418	8.21655	8.24181	8.15964	8.2003	8.22395	8.16002	8.17635	8.17429
0.005525	8.22319	8.218	8.23891	8.15582	8.20152	8.22525	8.16307	8.17291	8.1694
0.0055375	8.22403	8.22029	8.23112	8.15308	8.20564	8.22594	8.16681	8.16437	8.1678
0.00555	8.22197	8.22479	8.22586	8.15201	8.20686	8.22266	8.16849	8.16032	8.17261
0.0055625	8.21938	8.22334	8.21762	8.15384	8.20671	8.21655	8.17131	8.15956	8.17673
0.005575	8.22227	8.22144	8.2132	8.15605	8.20511	8.20869	8.17596	8.16521	8.17886
0.0055875	8.22495	8.21678	8.21228	8.15849	8.20259	8.20274	8.17856	8.17032	8.17818
0.0056	8.22914	8.20816	8.21075	8.15842	8.19901	8.20412	8.172	8.1736	8.17635
0.0056125	8.23158	8.20145	8.21121	8.15331	8.19519	8.20663	8.16299	8.17589	8.17429
0.005625	8.23128	8.19626	8.21022	8.1456	8.19145	8.21121	8.15292	8.17963	8.1678
0.0056375	8.22891	8.19481	8.20847	8.14644	8.18733	8.21228	8.14346	8.18024	8.16139
0.00565	8.22815	8.20107	8.20389	8.15285	8.18924	8.21625	8.13858	8.18176	8.1575
0.0056625	8.22716	8.20465	8.20152	8.15994	8.19588	8.21999	8.13263	8.17841	8.15887
0.005675	8.22861	8.20602	8.19763	8.16696	8.20053	8.21938	8.12729	8.1691	8.16261
0.0056875	8.22929	8.2045	8.19473	8.17383	8.2029	8.21297	8.12675	8.16093	8.1675
0.0057	8.23036	8.2029	8.19031	8.1813	8.20145	8.20557	8.13194	8.1588	8.17017
0.0057125	8.22876	8.20236	8.1839	8.18474	8.19534	8.20045	8.13972	8.1575	8.17329
0.005725	8.22861	8.19931	8.17581	8.18771	8.19183	8.19946	8.14934	8.15773	8.17497
0.0057375	8.23372	8.19977	8.16856	8.18787	8.19061	8.20076	8.15704	8.15918	8.17482
0.00575	8.24051	8.20709	8.16147	8.18367	8.19443	8.19756	8.16521	8.15926	8.17154
0.0057625	8.246	8.21693	8.15742	8.18062	8.19496	8.19397	8.16765	8.16017	8.16704
0.005775	8.24799	8.22304	8.15567	8.17665	8.19321	8.19061	8.16673	8.16231	8.16299
0.0057875	8.24585	8.22739	8.15598	8.17451	8.19328	8.19305	8.1636	8.16628	8.16666
0.0058	8.24112	8.22586	8.16254	8.17245	8.19	8.19267	8.15735	8.16727	8.17123
0.0058125	8.23875	8.22006	8.16612	8.16994	8.18779	8.19054	8.15193	8.16963	8.17345
0.005825	8.23524	8.21312	8.17398	8.17337	8.19023	8.18665	8.14766	8.17017	8.17703
0.0058375	8.23151	8.21182	8.17856	8.1749	8.1916	8.18199	8.14613	8.16833	8.18008
0.00585	8.22754	8.20969	8.18283	8.17467	8.19199	8.1778	8.14758	8.16727	8.18405
0.0058625	8.22563	8.20267	8.18687	8.17741	8.19427	8.17932	8.14667	8.16856	8.1871
0.005875	8.22075	8.19695	8.19214	8.17909	8.19664	8.18634	8.14743	8.16658	8.19122
0.0058875	8.218	8.19466	8.19603	8.17528	8.19496	8.19183	8.14857	8.16444	8.19389
0.0059	8.21869	8.19206	8.19855	8.17062	8.19351	8.19633	8.14972	8.16307	8.19252
0.0059125	8.21632	8.18947	8.19458	8.16544	8.19099	8.19778	8.15308	8.15971	8.18657
0.005925	8.2122	8.19122	8.1926	8.16246	8.18771	8.20168	8.15132	8.15697	8.17558
0.0059375	8.21007	8.19489	8.19511	8.16002	8.18558	8.21014	8.14987	8.15392	8.1675
0.00595	8.20854	8.19702	8.19588	8.15811	8.18642	8.22128	8.14949	8.15155	8.16689
0.0059625	8.20641	8.19435	8.19588	8.15659	8.1913	8.22105	8.14835	8.15163	8.16681
0.005975	8.20435	8.19084	8.19298	8.15582	8.19519	8.21388	8.14224	8.15102	8.16246
0.0059875	8.20534	8.19122	8.19	8.15918	8.19565	8.20305	8.1295	8.15025	8.15971
0.006	8.20587	8.19054	8.18947	8.16147	8.19199	8.19351	8.12164	8.15216	8.15491
0.0060125	8.20358	8.19275	8.18871	8.16048	8.19229	8.18787	8.12004	8.15308	8.15033
0.006025	8.20335	8.1955	8.18733	8.15834	8.19496	8.18481	8.11966	8.15048	8.14812
0.0060375	8.20168	8.19839	8.18703	8.15834	8.19435	8.1839	8.12195	8.14491	8.14972
0.00605	8.20084	8.20076	8.1855	8.1572	8.18848	8.18565	8.12668	8.14163	8.15048
0.0060625	8.20305	8.19878	8.18123	8.15613	8.18237	8.18314	8.13126	8.14384	8.14796
0.006075	8.20778	8.19672	8.17383	8.15651	8.18047	8.17635	8.13347	8.14995	8.14644
0.0060875	8.20755	8.19565	8.16933	8.15872	8.18268	8.17207	8.13599	8.15819	8.14873
0.0061	8.20541	8.19603	8.16978	8.15994	8.18398	8.16765	8.14087	8.16437	8.1498
0.0061125	8.20412	8.19817	8.17421	8.16177	8.18451	8.16116	8.14018	8.16788	8.14896
0.006125	8.20732	8.19923	8.18314	8.1604	8.18604	8.15308	8.1414	8.16925	8.14384
0.0061375	8.21434	8.19794	8.1897	8.15468	8.19069	8.14926	8.14774	8.17406	8.14232
0.00615	8.2196	8.19489	8.18794	8.15018	8.19511	8.14293	8.15338	8.1749	8.14407
0.0061625	8.22594	8.19061	8.1839	8.15048	8.19633	8.13911	8.15231	8.17245	8.14636
0.006175	8.22487	8.19054	8.18779	8.153	8.19397	8.14018	8.14896	8.17162	8.14888
0.0061875	8.21999	8.19405	8.19702	8.15483	8.19183	8.14789	8.1469	8.17871	8.14896
0.0062	8.21114	8.19885	8.20473	8.15643	8.19153	8.15567	8.14423	8.18573	8.14537
0.0062125	8.20656	8.20213	8.20946	8.15399	8.1897	8.16055	8.14293	8.18779	8.14224
0.006225	8.20564	8.2032	8.21228	8.15079	8.18642	8.16399	8.14018	8.1871	8.14072
0.0062375	8.20961	8.20328	8.21068	8.14209	8.1852	8.17047	8.13499	8.18214	8.13789
0.00625	8.21754	8.20305	8.20816	8.13477	8.18268	8.17497	8.12828	8.17329	8.13828
0.0062625	8.22212	8.20526	8.20488	8.1279	8.18085	8.17574	8.12286	8.16307	8.14339
0.006275	8.22083	8.20816	8.20313	8.12576	8.17726	8.17368	8.12004	8.15933	8.15361
0.0062875	8.21671	8.20724	8.20023	8.12584	8.17818	8.17436	8.12271	8.15956	8.16185
0.0063	8.21144	8.20839	8.19748	8.12996	8.17917	8.17978	8.12386	8.16391	8.16528
0.0063125	8.20801	8.2074	8.19618	8.13232	8.17924	8.18604	8.12683	8.1675	8.16376
0.006325	8.20641	8.20816	8.19435	8.13332	8.1781	8.18924	8.12813	8.16643	8.16116
0.0063375	8.2077	8.20396	8.19489	8.13469	8.17513	8.18504	8.13164	8.16185	8.15674
0.00635	8.21297	8.19557	8.2016	8.13675	8.17276	8.1794	8.13568	8.16246	8.15178
0.0063625	8.21793	8.18756	8.20587	8.14148	8.17116	8.17436	8.13698	8.16658	8.14728
0.006375	8.22113	8.18474	8.20473	8.14964	8.16818	8.1739	8.13736	8.16963	8.14888
0.0063875	8.22151	8.18901	8.20572	8.15331	8.16841	8.17123	8.13828	8.16956	8.15094
0.0064	8.22258	8.19359	8.20511	8.15376	8.17047	8.16925	8.14316	8.16956	8.15369
0.0064125	8.21922	8.19366	8.20274	8.15331	8.16933	8.1691	8.14537	8.16704	8.1559
0.006425	8.21243	8.19237	8.19695	8.14957	8.17268	8.17383	8.14758	8.16689	8.15872
0.0064375	8.20595	8.19214	8.1913	8.14514	8.17696	8.17581	8.15041	8.17245	8.16429
0.00645	8.20473	8.19084	8.18916	8.13965	8.1768	8.17299	8.15598	8.17612	8.17192
0.0064625	8.20786	8.1913	8.19305	8.13805	8.17566	8.16856	8.15979	8.17421	8.17879
0.006475	8.21365	8.19023	8.19481	8.13759	8.17505	8.16536	8.15887	8.16833	8.18192
0.0064875	8.22037	8.19054	8.19557	8.14095	8.17436	8.16582	8.15414	8.16826	8.18153
0.0065	8.2225	8.19031	8.19321	8.1443	8.17749	8.16841	8.15338	8.17017	8.17551
0.0065125	8.2193	8.19275	8.18932	8.14735	8.1826	8.16856	8.1517	8.16841	8.16795
0.006525	8.21159	8.19702	8.19046	8.14857	8.18771	8.17078	8.14903	8.16956	8.16109
0.0065375	8.20549	8.19847	8.19244	8.14941	8.19176	8.1736	8.14384	8.17276	8.15918
0.00655	8.19862	8.19923	8.19313	8.1488	8.19153	8.16963	8.14491	8.17268	8.1617
0.0065625	8.19344	8.20045	8.19321	8.1427	8.19031	8.16559	8.14636	8.17154	8.16299
0.006575	8.19176	8.20381	8.19618	8.13423	8.18947	8.16803	8.14766	8.17276	8.16261
0.0065875	8.19717	8.20602	8.19878	8.12737	8.1852	8.17062	8.14766	8.17596	8.16483
0.0066	8.19984	8.20618	8.20076	8.12355	8.18352	8.16971	8.14873	8.17482	8.17245
0.0066125	8.20137	8.2061	8.20045	8.11996	8.18405	8.17001	8.15002	8.17276	8.17825
0.006625	8.2016	8.20793	8.20351	8.12408	8.18733	8.17085	8.15201	8.16978	8.18024
0.0066375	8.19801	8.20953	8.20625	8.12805	8.19221	8.16956	8.15666	8.16742	8.1765
0.00665	8.19756	8.21007	8.20595	8.13194	8.19397	8.16422	8.16177	8.16307	8.17009
0.0066625	8.20114	8.21045	8.20801	8.13248	8.1942	8.1604	8.16536	8.15826	8.16612
0.006675	8.20663	8.21022	8.20625	8.13507	8.19336	8.16078	8.16734	8.15529	8.16284
0.0066875	8.21236	8.20763	8.20671	8.13965	8.19305	8.16101	8.1646	8.15453	8.16086
0.0067	8.21716	8.20351	8.20778	8.14331	8.19351	8.16315	8.15811	8.15552	8.16483
0.0067125	8.21701	8.20091	8.20976	8.14331	8.1916	8.16483	8.15422	8.15544	8.16902
0.006725	8.21098	8.19801	8.21228	8.1411	8.18459	8.16399	8.15041	8.15727	8.17116
0.0067375	8.2061	8.19229	8.21075	8.14003	8.17696	8.16406	8.1472	8.1572	8.16795
0.00675	8.2048	8.18703	8.20374	8.13828	8.17017	8.16925	8.14323	8.1604	8.16528
0.0067625	8.20221	8.18504	8.20038	8.1356	8.16376	8.17535	8.14095	8.1662	8.16162
0.006775	8.20038	8.18329	8.19275	8.13446	8.1546	8.17963	8.14072	8.17055	8.15941
0.0067875	8.19977	8.181	8.18092	8.13416	8.1514	8.17986	8.13652	8.17024	8.1604
0.0068	8.20229	8.18283	8.17299	8.13126	8.15346	8.17993	8.13156	8.1675	8.16254
0.0068125	8.20221	8.18291	8.17093	8.12454	8.15353	8.18275	8.1266	8.1665	8.16208
0.006825	8.19832	8.18604	8.17085	8.1192	8.1559	8.18649	8.12408	8.16956	8.16193
0.0068375	8.19778	8.18909	8.17184	8.11699	8.15941	8.19283	8.13034	8.16994	8.16589
0.00685	8.19862	8.19038	8.17116	8.11981	8.1636	8.1987	8.14079	8.16788	8.16658
0.0068625	8.20122	8.19092	8.17223	8.12355	8.16727	8.20152	8.14095	8.16696	8.16231
0.006875	8.20305	8.19115	8.17314	8.12859	8.17039	8.19824	8.13629	8.16299	8.15758
0.0068875	8.20534	8.19046	8.1765	8.13156	8.17375	8.19099	8.13263	8.16216	8.15819
0.0069	8.21014	8.19252	8.18039	8.13164	8.17886	8.18535	8.12943	8.15956	8.15887
0.0069125	8.21251	8.19603	8.18192	8.13126	8.18283	8.1826	8.13202	8.15796	8.15834
0.006925	8.21167	8.19626	8.181	8.13293	8.18672	8.18161	8.14156	8.15826	8.15666
0.0069375	8.20877	8.20015	8.17978	8.13438	8.18748	8.18214	8.14499	8.16261	8.15491
0.00695	8.20435	8.20778	8.17657	8.13965	8.18535	8.18062	8.144	8.16742	8.15155
0.0069625	8.20145	8.20816	8.17413	8.14163	8.18298	8.17421	8.14438	8.16895	8.1469
0.006975	8.20137	8.20633	8.18108	8.14072	8.1797	8.16803	8.14583	8.16978	8.14484
0.0069875	8.2029	8.2019	8.18924	8.14087	8.17299	8.16841	8.14713	8.16757	8.1424
0.007	8.20084	8.19626	8.19267	8.13972	8.16895	8.16887	8.1485	8.16765	8.14011
0.0070125	8.20068	8.19595	8.19328	8.13408	8.16261	8.16338	8.14926	8.16879	8.13759
0.007025	8.2058	8.19862	8.19122	8.13194	8.15521	8.16025	8.15163	8.17322	8.13721
0.0070375	8.21526	8.19901	8.18687	8.13126	8.15056	8.15948	8.1633	8.17596	8.1353
0.00705	8.22105	8.19931	8.17909	8.13377	8.14743	8.16338	8.172	8.17513	8.13629
0.0070625	8.21899	8.20007	8.17139	8.13446	8.14651	8.16833	8.17284	8.17039	8.13484
0.007075	8.21678	8.20152	8.16994	8.13324	8.14911	8.17696	8.16879	8.16696	8.134
0.0070875	8.21236	8.19885	8.17093	8.13171	8.15315	8.17871	8.16772	8.16078	8.13545
0.0071	8.20778	8.19504	8.16971	8.1324	8.15598	8.17818	8.16856	8.15666	8.13995
0.0071125	8.20389	8.19153	8.16994	8.1353	8.15887	8.17665	8.16895	8.15117	8.1498
0.007125	8.20015	8.19359	8.16635	8.13889	8.16086	8.17474	8.16963	8.14751	8.16101
0.0071375	8.19595	8.19344	8.16719	8.14171	8.16719	8.17299	8.16635	8.14804	8.16788
0.00715	8.19809	8.19023	8.16536	8.14354	8.17604	8.17406	8.15926	8.1472	8.16994
0.0071625	8.20152	8.18977	8.16032	8.14796	8.18718	8.17314	8.15445	8.14514	8.16986
0.007175	8.20259	8.19069	8.15689	8.15002	8.19656	8.16513	8.15422	8.1443	8.16612
0.0071875	8.2032	8.1942	8.15712	8.14941	8.2029	8.15315	8.15742	8.14499	8.16696
0.0072	8.20457	8.19382	8.16032	8.14484	8.20992	8.14331	8.15796	8.14568	8.16818
0.0072125	8.20221	8.18924	8.16597	8.14232	8.21251	8.13942	8.15559	8.14713	8.17001
0.007225	8.19992	8.18596	8.16772	8.14529	8.21213	8.14003	8.15758	8.14987	8.17131
0.0072375	8.20114	8.1823	8.16414	8.14964	8.20793	8.14453	8.1604	8.15163	8.17291
0.00725	8.20274	8.18031	8.16109	8.14888	8.2029	8.14621	8.16391	8.15163	8.17543
0.0072625	8.20358	8.18138	8.16055	8.14651	8.19489	8.14789	8.17108	8.15186	8.17924
0.007275	8.20091	8.17841	8.16292	8.14751	8.18741	8.14751	8.18039	8.15422	8.18283
0.0072875	8.19992	8.18092	8.16734	8.14873	8.18024	8.14468	8.18161	8.15674	8.18375
0.0073	8.19992	8.18764	8.16605	8.14651	8.17421	8.14369	8.17719	8.15521	8.18596
0.0073125	8.20259	8.19183	8.16322	8.14407	8.16788	8.14598	8.17047	8.15109	8.18581
0.007325	8.20602	8.19153	8.16147	8.14468	8.16566	8.1514	8.16864	8.14499	8.18451
0.0073375	8.20778	8.18779	8.16116	8.1488	8.16353	8.15453	8.16864	8.13774	8.181
0.00735	8.20625	8.1871	8.16116	8.15445	8.16315	8.15392	8.16628	8.12874	8.17825
0.0073625	8.20358	8.18687	8.16483	8.15826	8.16307	8.15331	8.15903	8.12431	8.17406
0.007375	8.19939	8.1884	8.16902	8.15804	8.16536	8.1546	8.15453	8.12607	8.16727
0.0073875	8.1955	8.18794	8.16872	8.15285	8.17337	8.15628	8.1498	8.13316	8.1588
0.0074	8.19527	8.18855	8.17032	8.14713	8.18665	8.15773	8.1411	8.13904	8.15033
0.0074125	8.20137	8.18871	8.17528	8.13965	8.19756	8.16086	8.13507	8.13942	8.14651
0.007425	8.20938	8.1855	8.18352	8.13675	8.20328	8.1662	8.12874	8.1395	8.14781
0.0074375	8.20923	8.1839	8.19	8.13988	8.20435	8.16994	8.12584	8.14407	8.15247
0.00745	8.20061	8.18596	8.19321	8.14194	8.20015	8.17276	8.1263	8.15086	8.15918
0.0074625	8.1881	8.18634	8.19603	8.14407	8.19687	8.16833	8.12813	8.15704	8.16666
0.007475	8.18115	8.18939	8.19389	8.1469	8.19565	8.16109	8.12996	8.16277	8.17261
0.0074875	8.17863	8.19565	8.18962	8.14873	8.19145	8.15735	8.13072	8.16727	8.17711
0.0075	8.17818	8.20282	8.18634	8.14972	8.18649	8.15857	8.13316	8.17001	8.17703
0.0075125	8.17482	8.20953	8.18954	8.1498	8.18451	8.1559	8.13126	8.16673	8.17398
0.007525	8.17726	8.21152	8.19298	8.14636	8.18604	8.15125	8.13011	8.16124	8.16711
0.0075375	8.18382	8.2103	8.19847	8.13805	8.18901	8.14728	8.13248	8.15994	8.16177
0.00755	8.19084	8.20381	8.20137	8.13225	8.19344	8.14926	8.12965	8.15887	8.15674
0.0075625	8.1945	8.19687	8.19931	8.1324	8.19519	8.1517	8.12309	8.15559	8.15285
0.007575	8.19725	8.18817	8.19252	8.13515	8.19313	8.15224	8.11951	8.15788	8.14926
0.0075875	8.20229	8.17894	8.1884	8.13797	8.19031	8.14957	8.11821	8.16284	8.14857
0.0076	8.20549	8.17215	8.1868	8.13988	8.18436	8.14575	8.11905	8.16673	8.14896
0.0076125	8.21526	8.17093	8.1868	8.13881	8.17711	8.14438	8.12073	8.16872	8.14796
0.007625	8.22693	8.1691	8.1868	8.13805	8.17238	8.14316	8.12271	8.16757	8.14911
0.0076375	8.2354	8.16833	8.18207	8.14026	8.17245	8.14468	8.1237	8.16963	8.15109
0.00765	8.23975	8.17276	8.17352	8.14461	8.17894	8.14171	8.12576	8.1707	8.1514
0.0076625	8.23479	8.17696	8.16505	8.14484	8.18314	8.13744	8.12347	8.17406	8.15285
0.007675	8.22456	8.18024	8.16383	8.13965	8.18748	8.13599	8.12035	8.17787	8.15956
0.0076875	8.21777	8.18321	8.16521	8.13614	8.18954	8.1424	8.11844	8.1813	8.1649
0.0077	8.21556	8.1897	8.16673	8.13347	8.18626	8.14789	8.12218	8.18176	8.16788
0.0077125	8.21693	8.19557	8.16475	8.1321	8.18085	8.14751	8.12485	8.18039	8.1694
0.007725	8.21419	8.20045	8.1646	8.13217	8.17474	8.14392	8.12378	8.17993	8.16986
0.0077375	8.21228	8.2032	8.16353	8.13568	8.17101	8.13789	8.12553	8.17734	8.17017
0.00775	8.21457	8.20679	8.16429	8.13858	8.16582	8.13599	8.12798	8.1768	8.16864
0.0077625	8.22006	8.21106	8.16765	8.1385	8.1559	8.13942	8.1282	8.17825	8.1633
0.007775	8.22037	8.218	8.17215	8.14034	8.14735	8.14682	8.12767	8.17734	8.16032
0.0077875	8.21724	8.22136	8.172	8.13911	8.14529	8.15514	8.1311	8.17238	8.16223
0.0078	8.21304	8.21983	8.16803	8.13911	8.14552	8.16093	8.13812	8.16872	8.16864
0.0078125	8.20992	8.21922	8.17024	8.14392	8.14392	8.162	8.14796	8.16689	8.16963
0.007825	8.20763	8.21854	8.17818	8.1546	8.14049	8.15918	8.15399	8.16841	8.16711
0.0078375	8.20091	8.21404	8.18428	8.16338	8.1411	8.15536	8.15353	8.16872	8.16437
0.00785	8.19351	8.20831	8.18527	8.16605	8.14331	8.15437	8.14812	8.16589	8.15857
0.0078625	8.18848	8.20129	8.18657	8.16528	8.14575	8.15544	8.14056	8.16116	8.15689
0.007875	8.18565	8.1955	8.1813	8.16391	8.14499	8.15636	8.13492	8.15697	8.15842
0.0078875	8.18565	8.19374	8.17398	8.16185	8.1501	8.15247	8.13171	8.14873	8.15811
0.0079	8.18993	8.18954	8.16582	8.16719	8.15948	8.14743	8.13042	8.14011	8.16116
0.0079125	8.19557	8.18382	8.16193	8.17322	8.16383	8.14384	8.12904	8.13568	8.1636
0.007925	8.19931	8.17818	8.15598	8.17886	8.16559	8.14049	8.12798	8.13797	8.16101
0.0079375	8.20244	8.17604	8.15659	8.18291	8.16643	8.13904	8.1292	8.14178	8.15857
0.00795	8.20465	8.1778	8.15956	8.18359	8.16704	8.13812	8.12737	8.14713	8.15361
0.0079625	8.20618	8.18474	8.16757	8.18291	8.16521	8.14003	8.12454	8.15514	8.14987
0.007975	8.20709	8.19077	8.17604	8.1749	8.16689	8.14781	8.12378	8.15834	8.14514
0.0079875	8.20709	8.18863	8.17993	8.16513	8.16803	8.15552	8.11859	8.15865	8.14423
0.008	8.20633	8.18169	8.17741	8.16238	8.16963	8.1601	8.11371	8.15697	8.14827
0.0080125	8.20419	8.17635	8.17345	8.1601	8.16902	8.16078	8.11325	8.15353	8.15254
0.008025	8.20465	8.17215	8.17017	8.15559	8.16864	8.15918	8.11493	8.14842	8.15498
0.0080375	8.20793	8.16757	8.1691	8.15086	8.16582	8.1591	8.11638	8.14575	8.15468
0.00805	8.20793	8.16795	8.16956	8.14941	8.16353	8.1604	8.1131	8.14133	8.15338
0.0080625	8.2119	8.16772	8.16498	8.1488	8.16063	8.16315	8.10471	8.13774	8.15407
0.008075	8.21968	8.16933	8.15536	8.14613	8.16048	8.16727	8.10036	8.13408	8.15521
0.0080875	8.22556	8.17429	8.14644	8.14362	8.15948	8.16895	8.09891	8.13278	8.1543
0.0081	8.22617	8.18146	8.1382	8.14217	8.15956	8.16612	8.09998	8.13416	8.15483
0.0081125	8.22754	8.18466	8.13278	8.14445	8.16132	8.16383	8.10509	8.13698	8.15536
0.008125	8.22861	8.18558	8.12912	8.14873	8.16185	8.16193	8.10982	8.14186	8.15758
0.0081375	8.22533	8.18451	8.12889	8.14819	8.16017	8.16475	8.11867	8.14743	8.15628
0.00815	8.21777	8.1797	8.1356	8.14529	8.1591	8.16559	8.12546	8.15208	8.15285
0.0081625	8.21289	8.17558	8.14392	8.13828	8.16086	8.16132	8.12737	8.14766	8.14682
0.008175	8.21182	8.17337	8.14919	8.13583	8.16246	8.15758	8.12592	8.14529	8.14819
0.0081875	8.21243	8.17238	8.14926	8.13751	8.16559	8.15407	8.12447	8.14415	8.15125
0.0082	8.2151	8.17055	8.14484	8.13995	8.16643	8.15193	8.12149	8.14247	8.15163
0.0082125	8.21342	8.17299	8.14117	8.13896	8.16635	8.15086	8.11646	8.13774	8.15208
0.008225	8.20786	8.1781	8.14102	8.14011	8.16269	8.1488	8.11104	8.13347	8.15056
0.0082375	8.20335	8.18314	8.14407	8.1427	8.15926	8.14529	8.1102	8.13019	8.14819
0.00825	8.19923	8.18657	8.1472	8.14407	8.15842	8.14781	8.11569	8.13095	8.14369
0.0082625	8.19328	8.19199	8.15323	8.14735	8.153	8.15254	8.12447	8.13095	8.13927
0.008275	8.19046	8.19618	8.15376	8.1472	8.14705	8.15483	8.13065	8.12523	8.13698
0.0082875	8.18672	8.20152	8.15353	8.14575	8.14476	8.15613	8.13499	8.11966	8.14186
0.0083	8.18176	8.20839	8.14987	8.14232	8.14522	8.15651	8.1459	8.1144	8.14896
0.0083125	8.18092	8.21045	8.14743	8.14209	8.1472	8.15758	8.15346	8.11371	8.15903
0.008325	8.18146	8.20663	8.1459	8.14224	8.15048	8.1588	8.15773	8.11615	8.16803
0.0083375	8.1823	8.20313	8.1443	8.14331	8.1546	8.15826	8.15758	8.12218	8.17978
0.00835	8.18161	8.19366	8.14323	8.14285	8.16231	8.15628	8.15163	8.12637	8.18474
0.0083625	8.17978	8.18687	8.14529	8.14163	8.16307	8.15765	8.14407	8.12469	8.18115
0.008375	8.17642	8.1868	8.14629	8.14087	8.16269	8.1617	8.14125	8.1189	8.17383
0.0083875	8.17352	8.19206	8.14804	8.14583	8.16193	8.16544	8.14194	8.11119	8.16727
0.0084	8.17154	8.19214	8.15369	8.14873	8.15834	8.16803	8.14545	8.10371	8.15979
0.0084125	8.17421	8.18787	8.15742	8.14911	8.15544	8.16994	8.14468	8.10631	8.15331
0.008425	8.17307	8.18382	8.16063	8.1517	8.15361	8.17192	8.14011	8.11829	8.14636
0.0084375	8.17444	8.1823	8.16612	8.15353	8.15132	8.17268	8.13683	8.12881	8.14117
0.00845	8.17772	8.1823	8.17436	8.15262	8.1498	8.17009	8.13179	8.1321	8.13957
0.0084625	8.17871	8.1823	8.17619	8.14812	8.15102	8.16696	8.1308	8.13332	8.13828
0.008475	8.18329	8.18382	8.1778	8.1424	8.15659	8.16101	8.13202	8.13194	8.13477
0.0084875	8.1926	8.18787	8.17673	8.13766	8.16124	8.15384	8.13644	8.12996	8.13438
0.0085	8.20183	8.19153	8.17314	8.13461	8.15941	8.15102	8.14125	8.1263	8.13591
0.0085125	8.20442	8.18916	8.17093	8.1295	8.15689	8.15262	8.1443	8.12675	8.13408
0.008525	8.20381	8.19008	8.16986	8.12607	8.15376	8.15361	8.14331	8.13004	8.13202
0.0085375	8.20564	8.19023	8.16902	8.12325	8.15254	8.1514	8.13942	8.12912	8.1263
0.00855	8.20595	8.18779	8.16978	8.12302	8.15353	8.15147	8.13492	8.12782	8.12096
0.0085625	8.20145	8.19046	8.1723	8.12355	8.15727	8.15308	8.13171	8.12744	8.11653
0.008575	8.19489	8.19534	8.17307	8.12675	8.16071	8.15567	8.12828	8.13026	8.11874
0.0085875	8.19756	8.19489	8.17017	8.12958	8.16658	8.15742	8.12836	8.13072	8.12393
0.0086	8.2029	8.19305	8.1675	8.13103	8.17039	8.15552	8.12798	8.13286	8.1282
0.0086125	8.20259	8.19542	8.1646	8.13736	8.17245	8.15117	8.12691	8.13484	8.13217
0.008625	8.19847	8.20168	8.1575	8.14819	8.1723	8.15254	8.13087	8.13179	8.13637
0.0086375	8.19557	8.2058	8.15063	8.15498	8.17062	8.15872	8.13278	8.12294	8.14285
0.00865	8.19054	8.20129	8.14819	8.15491	8.17184	8.16208	8.1321	8.12386	8.1427
0.0086625	8.19214	8.19382	8.15025	8.15437	8.1739	8.1601	8.12485	8.12782	8.14095
0.008675	8.19679	8.18901	8.15277	8.15384	8.1794	8.15735	8.11958	8.12874	8.13461
0.0086875	8.19267	8.19061	8.15102	8.15468	8.18451	8.15697	8.11729	8.13042	8.13026
0.0087	8.18726	8.18665	8.15224	8.15697	8.18245	8.15933	8.11546	8.13431	8.13034
0.0087125	8.18398	8.17986	8.1514	8.16109	8.17657	8.16444	8.11218	8.13919	8.13324
0.008725	8.18275	8.17665	8.15269	8.15956	8.17177	8.16864	8.1115	8.14064	8.13461
0.0087375	8.18092	8.1778	8.15956	8.15346	8.16856	8.17055	8.1073	8.14178	8.13461
0.00875	8.1813	8.18626	8.17055	8.14842	8.16559	8.16811	8.10349	8.14156	8.13324
0.0087625	8.18359	8.19145	8.17566	8.14537	8.16032	8.16406	8.10387	8.14217	8.13339
0.008775	8.18901	8.19016	8.17589	8.14491	8.15613	8.15941	8.10646	8.14301	8.13705
0.0087875	8.19672	8.18985	8.17398	8.14133	8.15636	8.15613	8.11066	8.14575	8.14377
0.0088	8.20557	8.19069	8.17146	8.14209	8.16063	8.1559	8.11623	8.14667	8.14514
0.0088125	8.21121	8.18642	8.17032	8.14514	8.16422	8.15697	8.12477	8.14522	8.14224
0.008825	8.21121	8.17802	8.16971	8.1472	8.16734	8.15331	8.12927	8.14346	8.14133
0.0088375	8.20724	8.17001	8.16742	8.14339	8.17093	8.14957	8.12965	8.14316	8.13965
0.00885	8.20702	8.1662	8.1633	8.13957	8.17383	8.14362	8.12637	8.144	8.13416
0.0088625	8.209	8.16109	8.1572	8.13843	8.17841	8.13828	8.12553	8.14812	8.12859
0.008875	8.20839	8.15804	8.15643	8.13614	8.18237	8.13705	8.12515	8.14949	8.12729
0.0088875	8.2058	8.1575	8.16193	8.13606	8.181	8.13789	8.12195	8.14835	8.12248
0.0089	8.20465	8.16116	8.16536	8.13805	8.17764	8.14339	8.11638	8.14392	8.12317
0.0089125	8.20251	8.16521	8.16498	8.1398	8.17749	8.1514	8.11287	8.1382	8.12454
0.008925	8.19992	8.17101	8.1633	8.1456	8.17421	8.15712	8.11386	8.13499	8.12607
0.0089375	8.19672	8.17711	8.16277	8.14705	8.1691	8.16055	8.11699	8.13026	8.13141
0.00895	8.19481	8.18192	8.16238	8.14255	8.16071	8.16452	8.11768	8.12599	8.14087
0.0089625	8.19435	8.18405	8.16689	8.13568	8.15643	8.16536	8.11668	8.12073	8.1485
0.008975	8.19511	8.18398	8.17406	8.12988	8.15323	8.16208	8.11722	8.12035	8.15117
0.0089875	8.19473	8.18123	8.18001	8.12958	8.14972	8.15788	8.12126	8.12355	8.15071
0.009	8.19817	8.17657	8.18115	8.13332	8.14262	8.15506	8.12706	8.12881	8.14865
0.0090125	8.20122	8.17345	8.17314	8.1385	8.14087	8.15308	8.12996	8.13118	8.14537
0.009025	8.20335	8.17055	8.16612	8.13972	8.14087	8.15521	8.13004	8.13248	8.14087
0.0090375	8.2045	8.17184	8.16765	8.13583	8.13988	8.1588	8.13026	8.13095	8.13744
0.00905	8.20549	8.17451	8.17268	8.1295	8.14041	8.16078	8.13705	8.12477	8.13278
0.0090625	8.20694	8.17642	8.17627	8.12721	8.14102	8.16162	8.13919	8.11974	8.12607
0.009075	8.20908	8.17505	8.17741	8.12462	8.14041	8.162	8.13683	8.11462	8.11958
0.0090875	8.21136	8.17612	8.17543	8.12492	8.13705	8.16032	8.13477	8.11028	8.12035
0.0091	8.21495	8.17818	8.17551	8.12706	8.13347	8.15636	8.13164	8.10959	8.12508
0.0091125	8.21686	8.18275	8.17429	8.13148	8.13171	8.15742	8.12927	8.10905	8.13217
0.009125	8.21663	8.18436	8.17276	8.1356	8.13263	8.15918	8.12531	8.10577	8.14415
0.0091375	8.21701	8.18398	8.17406	8.1414	8.13667	8.15918	8.12248	8.1057	8.15285
0.00915	8.21136	8.18054	8.17574	8.14827	8.14217	8.15422	8.12149	8.11012	8.15582
0.0091625	8.20824	8.17772	8.17696	8.15308	8.14888	8.1485	8.12225	8.11699	8.153
0.009175	8.2061	8.1739	8.18031	8.14888	8.15674	8.14369	8.12668	8.12111	8.15094
0.0091875	8.20457	8.17131	8.1826	8.14491	8.16368	8.13911	8.12576	8.12477	8.1485
0.0092	8.20274	8.17009	8.18512	8.14278	8.16643	8.13599	8.12225	8.1295	8.14255
0.0092125	8.20107	8.16559	8.18512	8.13744	8.16696	8.1337	8.1189	8.13431	8.13881
0.009225	8.19885	8.16223	8.18382	8.13316	8.16826	8.13255	8.11638	8.13721	8.13637
0.0092375	8.19778	8.16322	8.18245	8.12843	8.17413	8.13042	8.11111	8.13934	8.13171
0.00925	8.20045	8.16635	8.18428	8.12965	8.18245	8.13072	8.10295	8.14232	8.1282
0.0092625	8.20137	8.16765	8.18512	8.13248	8.19	8.13232	8.10287	8.14613	8.12675
0.009275	8.1974	8.17123	8.18214	8.13797	8.1974	8.13591	8.10333	8.15125	8.13202
0.0092875	8.18832	8.17589	8.17787	8.13919	8.20396	8.14392	8.10516	8.15147	8.13774
0.0093	8.18298	8.17848	8.17574	8.13766	8.20229	8.14789	8.10738	8.15132	8.13988
0.0093125	8.17993	8.17795	8.17543	8.1356	8.19923	8.14735	8.11226	8.15178	8.13828
0.009325	8.18016	8.18092	8.17528	8.13416	8.19237	8.14362	8.12096	8.15269	8.13469
0.0093375	8.1813	8.18329	8.17589	8.13591	8.18359	8.14415	8.12973	8.14934	8.13339
0.00935	8.18527	8.18008	8.17574	8.13995	8.17558	8.14735	8.13538	8.1472	8.13271
0.0093625	8.19054	8.17459	8.17856	8.1395	8.17291	8.15109	8.13553	8.14545	8.13019
0.009375	8.19557	8.17032	8.17879	8.1369	8.1691	8.15384	8.13591	8.14285	8.13019
0.0093875	8.19901	8.16307	8.17421	8.13385	8.16765	8.15315	8.13248	8.14003	8.13248
0.0094	8.20541	8.15544	8.16917	8.12759	8.16681	8.15407	8.13278	8.1353	8.13568
0.0094125	8.20633	8.15269	8.16513	8.12508	8.16658	8.15781	8.13469	8.13026	8.1366
0.009425	8.20656	8.15346	8.16284	8.12416	8.16574	8.15933	8.13599	8.12622	8.13446
0.0094375	8.20381	8.15933	8.16483	8.12218	8.1646	8.16116	8.13644	8.12332	8.13271
0.00945	8.19954	8.16238	8.16612	8.12073	8.16139	8.16101	8.1382	8.11951	8.1337
0.0094625	8.1955	8.1646	8.16559	8.12248	8.15826	8.16101	8.13896	8.11752	8.13881
0.009475	8.19176	8.16437	8.16704	8.12683	8.15788	8.16109	8.13858	8.11844	8.14316
0.0094875	8.18817	8.16284	8.1665	8.1308	8.15903	8.16162	8.13454	8.12027	8.14751
0.0095	8.18214	8.16132	8.1646	8.13339	8.16261	8.15948	8.12752	8.12027	8.14865
0.0095125	8.1794	8.1601	8.16315	8.13416	8.16277	8.15941	8.12347	8.12187	8.15063
0.009525	8.17863	8.15651	8.15994	8.13454	8.16292	8.16032	8.11852	8.11935	8.15567
0.0095375	8.17604	8.15689	8.15552	8.12965	8.16216	8.15994	8.11554	8.11394	8.15819
0.00955	8.17093	8.16277	8.15628	8.12691	8.16116	8.15956	8.11646	8.10646	8.16048
0.0095625	8.16826	8.16483	8.15819	8.12843	8.16353	8.15956	8.11729	8.10364	8.16284
0.009575	8.16856	8.16162	8.15948	8.13286	8.16673	8.15453	8.11897	8.10974	8.162
0.0095875	8.17307	8.15491	8.16109	8.13362	8.16536	8.15193	8.12843	8.11615	8.15887
0.0096	8.1736	8.15582	8.15941	8.13751	8.16277	8.15346	8.14087	8.11897	8.15659
0.0096125	8.17047	8.1588	8.1572	8.14232	8.16002	8.15414	8.15132	8.12202	8.15575
0.009625	8.1662	8.16277	8.15781	8.14789	8.15712	8.15277	8.1546	8.12744	8.15437
0.0096375	8.16536	8.16643	8.15582	8.15125	8.15445	8.14926	8.1501	8.1321	8.14888
0.00965	8.16574	8.16757	8.15208	8.153	8.153	8.14499	8.14766	8.13339	8.14308
0.0096625	8.16879	8.16338	8.15422	8.15521	8.15002	8.13995	8.1498	8.13637	8.13995
0.009675	8.17741	8.15903	8.15735	8.15788	8.14507	8.13171	8.15117	8.13698	8.14011
0.0096875	8.18367	8.15742	8.16437	8.16017	8.14339	8.12248	8.14903	8.13606	8.14049
0.0097	8.18703	8.15948	8.16864	8.16078	8.14636	8.11852	8.14354	8.13667	8.14056
0.0097125	8.19176	8.16139	8.17444	8.15727	8.15445	8.12302	8.14064	8.13782	8.14133
0.009725	8.19519	8.16093	8.17574	8.15193	8.16238	8.13057	8.13782	8.14255	8.14178
0.0097375	8.19077	8.15903	8.17406	8.14682	8.16994	8.13637	8.13164	8.15048	8.14217
0.00975	8.18848	8.15933	8.17085	8.14087	8.17574	8.13904	8.12477	8.15849	8.1424
0.0097625	8.18878	8.16269	8.16582	8.13942	8.17696	8.13919	8.11638	8.16261	8.14651
0.009775	8.19176	8.16658	8.16254	8.14217	8.17619	8.13736	8.10982	8.16406	8.14728
0.0097875	8.19054	8.17337	8.16635	8.14812	8.1739	8.13484	8.10699	8.16589	8.14583
0.0098	8.19084	8.1765	8.172	8.15033	8.17299	8.13446	8.10791	8.1601	8.14476
0.0098125	8.18878	8.17665	8.17497	8.14827	8.17703	8.13904	8.11279	8.15201	8.14293
0.009825	8.18481	8.17101	8.17841	8.14087	8.18039	8.14835	8.11745	8.1472	8.14308
0.0098375	8.18535	8.16994	8.17879	8.13622	8.1813	8.15384	8.12019	8.14629	8.14705
0.00985	8.1823	8.17207	8.17856	8.13538	8.17856	8.15552	8.12393	8.14377	8.14857
0.0098625	8.17802	8.17467	8.1765	8.13675	8.17497	8.15903	8.12317	8.14148	8.15117
0.009875	8.17482	8.17497	8.17596	8.14011	8.17421	8.16177	8.12233	8.14331	8.15277
0.0098875	8.17322	8.17604	8.17642	8.14491	8.17635	8.16383	8.12225	8.14377	8.15239
0.0099	8.17474	8.17429	8.1794	8.14789	8.18329	8.16376	8.12294	8.13873	8.15094
0.0099125	8.17841	8.17223	8.17734	8.14461	8.18512	8.16124	8.12462	8.13103	8.15384
0.009925	8.17955	8.16818	8.17101	8.13911	8.1813	8.15872	8.1295	8.12424	8.15681
0.0099375	8.18436	8.16216	8.1678	8.13499	8.1739	8.15643	8.13087	8.12096	8.1601
0.00995	8.1881	8.16292	8.16864	8.13614	8.16826	8.15796	8.1279	8.11943	8.16238
0.0099625	8.18718	8.16727	8.17032	8.13614	8.16544	8.15857	8.12538	8.11768	8.16086
0.009975	8.18535	8.17169	8.16986	8.13568	8.16582	8.15353	8.12569	8.1208	8.15636
0.0099875	8.18466	8.17207	8.16277	8.13644	8.1665	8.14796	8.13171	8.12592	8.15361
0.01	8.18451	8.17184	8.15353	8.13957	8.16788	8.14514	8.13927	8.13072	8.15048
0.0100125	8.18253	8.17238	8.14941	8.144	8.16841	8.14072	8.14819	8.13324	8.14339
0.010025	8.17795	8.16895	8.1498	8.14575	8.16963	8.13896	8.15216	8.13583	8.13736
0.0100375	8.17398	8.16574	8.15224	8.14186	8.17123	8.13797	8.15239	8.13744	8.13286
0.01005	8.16788	8.16536	8.15636	8.1395	8.17078	8.13545	8.15132	8.13705	8.1321
0.0100625	8.16322	8.16551	8.16322	8.13622	8.16727	8.13431	8.15018	8.13293	8.13263
0.010075	8.16078	8.16414	8.16864	8.12973	8.16666	8.13919	8.1456	8.13148	8.134
0.0100875	8.15422	8.16292	8.17032	8.12241	8.16734	8.14468	8.13919	8.13194	8.1385
0.0101	8.15086	8.16147	8.16788	8.11745	8.16765	8.14857	8.13675	8.13019	8.14247
0.0101125	8.15521	8.16277	8.1617	8.11859	8.17085	8.15155	8.13873	8.12675	8.14354
0.010125	8.15994	8.1675	8.15544	8.11974	8.17268	8.15796	8.13904	8.12134	8.14697
0.0101375	8.16383	8.17375	8.15224	8.12088	8.17566	8.15964	8.13782	8.11508	8.14888
0.01015	8.1707	8.18039	8.15353	8.12241	8.18115	8.15529	8.13568	8.11356	8.14819
0.0101625	8.17818	8.18413	8.15781	8.12538	8.18237	8.14621	8.13332	8.11447	8.14926
0.010175	8.18565	8.18321	8.16147	8.1292	8.18069	8.13843	8.13347	8.11348	8.14445
0.0101875	8.19321	8.18153	8.16429	8.134	8.17657	8.13339	8.12973	8.11226	8.14392
0.0102	8.19664	8.18024	8.16528	8.13873	8.17337	8.13126	8.1208	8.11378	8.1414
0.0102125	8.1974	8.1813	8.16086	8.13705	8.1707	8.13034	8.11264	8.11813	8.13736
0.010225	8.19046	8.18047	8.15308	8.1321	8.16948	8.12851	8.1057	8.12103	8.13751
0.0102375	8.18634	8.18039	8.14835	8.1308	8.17001	8.13126	8.1012	8.12691	8.13591
0.01025	8.18184	8.18085	8.15041	8.13583	8.16986	8.13805	8.0986	8.13362	8.13454
0.0102625	8.17657	8.18237	8.15392	8.14468	8.16582	8.14842	8.10013	8.14026	8.13263
0.010275	8.17413	8.18336	8.15514	8.14995	8.16383	8.15773	8.10204	8.13942	8.12759
0.0102875	8.17474	8.18192	8.153	8.15079	8.16193	8.16452	8.10585	8.13271	8.12408
0.0103	8.17719	8.18398	8.15269	8.15224	8.15804	8.16994	8.11058	8.12729	8.12508
0.0103125	8.17734	8.18245	8.15208	8.1517	8.15224	8.17162	8.10944	8.12698	8.12752
0.010325	8.18054	8.17734	8.15506	8.14384	8.14896	8.17009	8.10661	8.12523	8.1321
0.0103375	8.18939	8.17101	8.15659	8.13492	8.14957	8.16544	8.10822	8.12408	8.13431
0.01035	8.19862	8.16551	8.15697	8.13126	8.15071	8.16284	8.11325	8.12569	8.13271
0.0103625	8.20473	8.16231	8.15948	8.12767	8.14873	8.16338	8.11897	8.12546	8.13377
0.010375	8.20786	8.15941	8.16025	8.12607	8.14468	8.16292	8.12073	8.12569	8.13408
0.0103875	8.20854	8.15857	8.1591	8.12332	8.14064	8.1591	8.12141	8.13095	8.13133
0.0104	8.2093	8.15933	8.16055	8.12256	8.13972	8.15422	8.1192	8.13789	8.13202
0.0104125	8.20679	8.162	8.16063	8.12408	8.1424	8.15643	8.12164	8.14438	8.13385
0.010425	8.20389	8.16422	8.15735	8.12515	8.14407	8.16269	8.12172	8.15155	8.1382
0.0104375	8.19908	8.16589	8.15445	8.12653	8.14453	8.16383	8.11996	8.15262	8.14156
0.01045	8.19679	8.1678	8.14751	8.13049	8.14499	8.16132	8.12431	8.1485	8.14461
0.0104625	8.19435	8.16772	8.14102	8.13431	8.14728	8.16162	8.13049	8.14453	8.1424
0.010475	8.18878	8.16933	8.13339	8.13675	8.14888	8.1588	8.13789	8.14354	8.13828
0.0104875	8.18581	8.17719	8.12569	8.13591	8.15231	8.15567	8.144	8.14178	8.13652
0.0105	8.18977	8.18489	8.11974	8.13332	8.1517	8.14919	8.14781	8.13782	8.13744
0.0105125	8.19603	8.19054	8.11752	8.13255	8.15147	8.14392	8.14407	8.13332	8.14224
0.010525	8.19847	8.19168	8.11516	8.13072	8.15643	8.13866	8.13919	8.12622	8.1456
0.0105375	8.19595	8.19359	8.11348	8.12698	8.16345	8.13087	8.13538	8.11874	8.14667
0.01055	8.19473	8.19443	8.11401	8.12668	8.172	8.12782	8.13339	8.11241	8.14827
0.0105625	8.19641	8.19122	8.11516	8.12874	8.1781	8.12889	8.13156	8.11234	8.14766
0.010575	8.19771	8.18817	8.11852	8.12958	8.18283	8.13179	8.1308	8.11317	8.14468
0.0105875	8.19824	8.18871	8.12599	8.13271	8.18901	8.1321	8.13004	8.1147	8.1414
0.0106	8.19496	8.19206	8.12981	8.13828	8.19206	8.12843	8.12851	8.11142	8.13759
0.0106125	8.19008	8.19237	8.13118	8.14209	8.1855	8.12386	8.12607	8.11066	8.13698
0.010625	8.18718	8.18855	8.13431	8.14308	8.17589	8.12035	8.12508	8.11295	8.14163
0.0106375	8.18405	8.18283	8.14102	8.14323	8.16925	8.11974	8.13004	8.11829	8.14857
0.01065	8.17787	8.17871	8.14621	8.14308	8.17024	8.11806	8.13431	8.12195	8.14796
0.0106625	8.17261	8.17314	8.15018	8.14438	8.17329	8.11813	8.14247	8.12469	8.14598
0.010675	8.16589	8.16711	8.15498	8.1498	8.17322	8.12149	8.14972	8.12851	8.14697
0.0106875	8.15964	8.16628	8.15727	8.15979	8.17253	8.12515	8.15414	8.13309	8.14835
0.0107	8.15903	8.1694	8.15849	8.16505	8.17505	8.12943	8.15224	8.13904	8.14919
0.0107125	8.16536	8.16757	8.16063	8.16429	8.17642	8.13263	8.14423	8.14026	8.14392
0.010725	8.17131	8.16719	8.16742	8.16208	8.17627	8.1321	8.13477	8.13904	8.14041
0.0107375	8.17581	8.17345	8.17238	8.15628	8.17551	8.1295	8.12576	8.14011	8.14041
0.01075	8.18214	8.18062	8.17253	8.153	8.17337	8.13087	8.11966	8.14575	8.14377
0.0107625	8.18512	8.18565	8.17413	8.15292	8.17429	8.1321	8.11867	8.14941	8.14659
0.010775	8.18596	8.18962	8.17398	8.15483	8.17772	8.13591	8.12141	8.15094	8.14774
0.0107875	8.18459	8.19214	8.17169	8.15491	8.18161	8.13881	8.12782	8.15002	8.14713
0.0108	8.18726	8.19229	8.17108	8.15224	8.18268	8.14354	8.13744	8.14964	8.14072
0.0108125	8.19305	8.19099	8.16887	8.15033	8.18169	8.14682	8.14484	8.14796	8.13118
0.010825	8.19679	8.18634	8.16231	8.14606	8.17932	8.15208	8.14537	8.15132	8.12637
0.0108375	8.19443	8.18016	8.15422	8.13698	8.17894	8.15498	8.14507	8.1575	8.12653
0.01085	8.19138	8.17429	8.15193	8.12592	8.18245	8.15224	8.14331	8.16193	8.13072
0.0108625	8.18779	8.17253	8.15292	8.12202	8.18871	8.14522	8.13873	8.16544	8.1353
0.010875	8.18329	8.17215	8.15086	8.12302	8.1897	8.1395	8.13683	8.16551	8.13667
0.0108875	8.18336	8.16933	8.14774	8.12325	8.18748	8.13843	8.13362	8.15887	8.13644
0.0109	8.18939	8.16452	8.14049	8.12424	8.18115	8.14247	8.13202	8.1501	8.13713
0.0109125	8.19206	8.16414	8.13271	8.12607	8.17406	8.14621	8.12904	8.14262	8.1414
0.010925	8.18909	8.1662	8.12973	8.12622	8.16879	8.1485	8.12675	8.13316	8.14308
0.0109375	8.18787	8.16856	8.13156	8.12592	8.16505	8.1517	8.12874	8.1218	8.13751
0.01095	8.19031	8.17001	8.13507	8.12752	8.16315	8.15437	8.12988	8.11485	8.12943
0.0109625	8.1942	8.17368	8.13751	8.12912	8.16383	8.153	8.12599	8.11142	8.12668
0.010975	8.19786	8.17604	8.13736	8.13156	8.16727	8.15071	8.12355	8.11012	8.12759
0.0109875	8.20061	8.17833	8.13698	8.13278	8.16795	8.15567	8.12088	8.10883	8.13217
0.011	8.1974	8.17604	8.13446	8.13545	8.16887	8.15971	8.11943	8.10791	8.13675
0.0110125	8.19122	8.16849	8.12744	8.13637	8.16292	8.16193	8.11966	8.10928	8.13644
0.011025	8.18596	8.16551	8.1192	8.13461	8.15125	8.16139	8.12027	8.1102	8.13454
0.0110375	8.18314	8.16521	8.11737	8.13042	8.14316	8.1575	8.11928	8.11249	8.13477
0.01105	8.18039	8.16299	8.12233	8.13004	8.14323	8.15224	8.11996	8.116	8.13644
0.0110625	8.1765	8.15941	8.12645	8.12927	8.14392	8.14842	8.12828	8.12088	8.1366
0.011075	8.17245	8.15964	8.12408	8.13286	8.14354	8.14575	8.13843	8.12347	8.13705
0.0110875	8.17368	8.16177	8.11768	8.13362	8.14201	8.14072	8.14598	8.12378	8.13583
0.0111	8.17673	8.16765	8.11661	8.13347	8.1395	8.14034	8.14713	8.12065	8.13614
0.0111125	8.17879	8.17131	8.12134	8.13751	8.1414	8.14354	8.15269	8.12103	8.1369
0.011125	8.17986	8.17078	8.12927	8.14278	8.14293	8.14751	8.15567	8.12317	8.13698
0.0111375	8.18031	8.17268	8.13393	8.14423	8.14224	8.14629	8.15514	8.12828	8.13896
0.01115	8.1813	8.1752	8.13866	8.1488	8.14049	8.14346	8.15063	8.13217	8.14438
0.0111625	8.18062	8.17627	8.14758	8.15392	8.1411	8.14163	8.14766	8.13858	8.14598
0.011175	8.1797	8.17558	8.15361	8.15353	8.1424	8.14285	8.1469	8.14667	8.14644
0.0111875	8.17673	8.17184	8.15788	8.15399	8.14438	8.14316	8.1472	8.14949	8.14865
0.0112	8.17726	8.16605	8.16208	8.15201	8.14507	8.14323	8.14995	8.15262	8.14995
0.0112125	8.18001	8.16513	8.16757	8.15254	8.14148	8.13965	8.15361	8.15315	8.14941
0.011225	8.18344	8.16399	8.17078	8.14934	8.13919	8.13469	8.15468	8.14995	8.14613
0.0112375	8.18047	8.16246	8.16818	8.14491	8.13911	8.13309	8.15025	8.14819	8.13751
0.01125	8.17741	8.16345	8.16452	8.13858	8.1414	8.13492	8.14445	8.1517	8.13072
0.0112625	8.17787	8.16551	8.16284	8.13286	8.14369	8.13705	8.14232	8.1604	8.12782
0.011275	8.17726	8.16521	8.16154	8.12874	8.14697	8.13782	8.144	8.16734	8.12729
0.0112875	8.17703	8.16612	8.15735	8.12531	8.14995	8.13721	8.14598	8.17238	8.12378
0.0113	8.17551	8.16658	8.15254	8.12042	8.15292	8.1366	8.14316	8.16956	8.12103
0.0113125	8.1768	8.16589	8.15063	8.1189	8.15712	8.13522	8.13805	8.16193	8.12057
0.011325	8.18016	8.16589	8.1472	8.12256	8.16582	8.13774	8.13423	8.15262	8.11974
0.0113375	8.18527	8.16345	8.14186	8.12836	8.16986	8.14194	8.12912	8.14423	8.11684
0.01135	8.19153	8.15979	8.13423	8.13332	8.17551	8.14133	8.12592	8.13858	8.11516
0.0113625	8.19481	8.16017	8.13057	8.13644	8.18153	8.14011	8.12561	8.13797	8.11356
0.011375	8.19519	8.16788	8.13004	8.14194	8.18619	8.1398	8.12759	8.13744	8.11386
0.0113875	8.1971	8.17261	8.13194	8.14934	8.18726	8.14186	8.12866	8.13606	8.11874
0.0114	8.19664	8.17596	8.13499	8.15498	8.18474	8.14102	8.12836	8.13156	8.12233
0.0114125	8.18993	8.17802	8.13774	8.15544	8.17917	8.13744	8.12775	8.12126	8.12607
0.011425	8.17932	8.17711	8.13828	8.15506	8.17131	8.13286	8.12866	8.11241	8.12943
0.0114375	8.17223	8.17505	8.13614	8.15231	8.16589	8.12981	8.12897	8.10577	8.13072
0.01145	8.17169	8.17833	8.13545	8.14468	8.16772	8.13057	8.1266	8.1031	8.13072
0.0114625	8.17413	8.18176	8.13683	8.13889	8.16887	8.13393	8.12614	8.10631	8.13347
0.011475	8.17627	8.18214	8.14186	8.13675	8.16818	8.13568	8.1266	8.11394	8.13675
0.0114875	8.17429	8.1765	8.14857	8.13522	8.16658	8.14034	8.12225	8.11913	8.13667
0.0115	8.17223	8.16948	8.15758	8.13248	8.16879	8.14514	8.11508	8.12393	8.14034
0.0115125	8.16986	8.16177	8.16795	8.12981	8.17322	8.14728	8.10913	8.13187	8.14209
0.011525	8.17055	8.16246	8.17757	8.13004	8.17749	8.15018	8.10593	8.13736	8.14529
0.0115375	8.17307	8.16689	8.18146	8.12973	8.17566	8.15063	8.11028	8.13942	8.14888
0.01155	8.17345	8.16856	8.17657	8.1266	8.16994	8.14621	8.11676	8.14201	8.14659
0.0115625	8.17169	8.16681	8.16795	8.12256	8.16772	8.13705	8.12134	8.13934	8.14316
0.011575	8.17276	8.16071	8.16071	8.1218	8.1678	8.1279	8.12447	8.13286	8.14316
0.0115875	8.17146	8.1601	8.15727	8.12164	8.16849	8.12309	8.12149	8.12561	8.14575
0.0116	8.16917	8.15987	8.15788	8.12004	8.16536	8.12531	8.11615	8.12164	8.1498
0.0116125	8.16643	8.16368	8.16483	8.12202	8.16086	8.12881	8.11081	8.12416	8.15132
0.011625	8.16406	8.1678	8.16528	8.12187	8.15735	8.13492	8.10692	8.12935	8.14606
0.0116375	8.16338	8.17024	8.16177	8.1208	8.15506	8.14362	8.1076	8.12546	8.14117
0.01165	8.16559	8.17207	8.16055	8.12439	8.15369	8.14896	8.11203	8.11935	8.13736
0.0116625	8.17123	8.17177	8.1617	8.1295	8.15125	8.1472	8.1144	8.11501	8.13789
0.011675	8.18153	8.16742	8.16154	8.12744	8.14995	8.14705	8.11684	8.11241	8.14194
0.0116875	8.19244	8.1662	8.15521	8.12874	8.14857	8.14568	8.11714	8.116	8.14835
0.0117	8.19809	8.16086	8.15491	8.13225	8.15079	8.13904	8.11867	8.11928	8.15407
0.0117125	8.19733	8.15338	8.15704	8.13339	8.15414	8.13377	8.1218	8.12256	8.15567
0.011725	8.19557	8.14941	8.16223	8.13324	8.15628	8.12927	8.12027	8.13004	8.15315
0.0117375	8.19542	8.15117	8.16605	8.13057	8.15605	8.1266	8.12019	8.14003	8.15674
0.01175	8.19679	8.15399	8.16628	8.13034	8.15651	8.12462	8.12523	8.14445	8.15926
0.0117625	8.19984	8.15636	8.1662	8.13072	8.15804	8.12309	8.12996	8.14346	8.1636
0.011775	8.20076	8.16025	8.16368	8.12965	8.16238	8.12157	8.13385	8.13789	8.16505
0.0117875	8.20396	8.16643	8.15514	8.12675	8.16589	8.12668	8.13675	8.13049	8.16216
0.0118	8.2061	8.17261	8.1469	8.12454	8.17001	8.13362	8.14072	8.12553	8.16284
0.0118125	8.20694	8.17719	8.14255	8.12157	8.17291	8.14026	8.14232	8.12019	8.16475
0.011825	8.20145	8.18275	8.13843	8.12347	8.17291	8.14354	8.14331	8.12202	8.16811
0.0118375	8.19412	8.18756	8.13797	8.12607	8.16742	8.14705	8.13995	8.12569	8.17116
0.01185	8.18474	8.19336	8.13675	8.12943	8.15514	8.15361	8.13538	8.1295	8.17062
0.0118625	8.17764	8.1974	8.13553	8.1295	8.14499	8.15956	8.13416	8.13126	8.16711
0.011875	8.17947	8.19855	8.13477	8.12698	8.14285	8.16414	8.13217	8.13087	8.16048
0.0118875	8.18932	8.19115	8.13416	8.11729	8.14323	8.16849	8.13004	8.12469	8.15147
0.0119	8.20091	8.18329	8.13263	8.1102	8.14369	8.17375	8.13042	8.1205	8.14896
0.0119125	8.20808	8.17795	8.13133	8.10791	8.14682	8.17398	8.12714	8.11905	8.14774
0.011925	8.20808	8.17543	8.13438	8.10616	8.14674	8.17322	8.12599	8.12019	8.14629
0.0119375	8.20274	8.17154	8.13728	8.10539	8.14621	8.16872	8.12546	8.12309	8.14201
0.01195	8.19519	8.16956	8.13522	8.10837	8.14644	8.16154	8.12164	8.134	8.1356
0.0119625	8.18558	8.16498	8.13454	8.10883	8.14705	8.15109	8.1179	8.14606	8.12584
0.011975	8.1768	8.15826	8.13828	8.11302	8.1443	8.1501	8.11844	8.1543	8.11867
0.0119875	8.17444	8.15735	8.1424	8.11691	8.14224	8.15498	8.1218	8.15338	8.11646
0.012	8.1778	8.1575	8.14316	8.11707	8.14377	8.15552	8.12447	8.1459	8.11546
0.0120125	8.18153	8.16124	8.14384	8.11897	8.14743	8.15353	8.1237	8.14079	8.11447
0.012025	8.18314	8.16162	8.14018	8.12431	8.15285	8.14903	8.11905	8.13744	8.11043
0.0120375	8.18657	8.16071	8.13919	8.13477	8.15796	8.14148	8.11562	8.13721	8.11081
0.01205	8.18726	8.1591	8.1395	8.14301	8.162	8.12988	8.11409	8.13782	8.11279
0.0120625	8.1881	8.15804	8.1411	8.14667	8.16093	8.11996	8.11127	8.1366	8.11317
0.012075	8.19008	8.1588	8.14377	8.14659	8.15704	8.11852	8.11081	8.13469	8.11516
0.0120875	8.19366	8.15933	8.14323	8.14629	8.15277	8.12477	8.11241	8.13858	8.11829
0.0121	8.1942	8.15849	8.14423	8.14644	8.15208	8.12767	8.11531	8.14285	8.12119
0.0121125	8.19618	8.16025	8.14499	8.14217	8.15063	8.12889	8.12309	8.14407	8.12378
0.012125	8.19801	8.16254	8.14491	8.1385	8.14522	8.12981	8.13095	8.14217	8.12798
0.0121375	8.19717	8.16277	8.14827	8.13522	8.14011	8.13339	8.13683	8.13911	8.13271
0.01215	8.19366	8.15933	8.15636	8.13438	8.14087	8.1369	8.14117	8.13774	8.13332
0.0121625	8.19	8.16109	8.15941	8.134	8.14346	8.14049	8.14247	8.13889	8.12851
0.012175	8.1881	8.16109	8.15735	8.13141	8.14285	8.14575	8.14598	8.14064	8.12202
0.0121875	8.18596	8.15514	8.15559	8.12614	8.14674	8.14682	8.14682	8.14224	8.11783
0.0122	8.1842	8.14514	8.15308	8.11913	8.14766	8.14529	8.13942	8.14041	8.11729
0.0122125	8.18787	8.13843	8.15178	8.12111	8.14583	8.14583	8.13164	8.13904	8.1163
0.012225	8.19099	8.1382	8.14873	8.12492	8.13927	8.1485	8.12653	8.13797	8.11584
0.0122375	8.19176	8.13965	8.14636	8.12508	8.13354	8.14896	8.12469	8.13431	8.11493
0.01225	8.18932	8.14117	8.14575	8.12546	8.13446	8.1488	8.12347	8.13126	8.11523
0.0122625	8.18443	8.14484	8.14964	8.12729	8.13843	8.14827	8.12706	8.12843	8.11302
0.012275	8.18253	8.15025	8.15056	8.12477	8.14323	8.14972	8.13477	8.125	8.10959
0.0122875	8.18192	8.15239	8.15193	8.1192	8.14812	8.15102	8.13927	8.12477	8.10722
0.0123	8.18199	8.15483	8.1501	8.12057	8.15132	8.15254	8.14087	8.12668	8.10326
0.0123125	8.18077	8.15674	8.1488	8.12172	8.15277	8.14796	8.14148	8.1308	8.09891
0.012325	8.18169	8.15773	8.14552	8.12469	8.14911	8.14011	8.14201	8.1356	8.09761
0.0123375	8.18291	8.15224	8.14186	8.12752	8.14484	8.13736	8.14156	8.13759	8.1012
0.01235	8.17932	8.14957	8.14217	8.12721	8.14163	8.13988	8.14079	8.1385	8.1044
0.0123625	8.17207	8.14995	8.14636	8.12332	8.13736	8.13927	8.13911	8.13889	8.10867
0.012375	8.16696	8.15407	8.14522	8.11691	8.13652	8.13667	8.13736	8.14247	8.11371
0.0123875	8.16322	8.15384	8.13477	8.11447	8.1356	8.13606	8.13202	8.14186	8.11882
0.0124	8.15987	8.15605	8.12035	8.11699	8.13492	8.14034	8.12592	8.13637	8.12202
0.0124125	8.15933	8.16132	8.10478	8.12111	8.1356	8.14484	8.12241	8.13286	8.12592
0.012425	8.1591	8.17001	8.09296	8.12042	8.13538	8.14323	8.12195	8.13377	8.12988
0.0124375	8.16116	8.1778	8.09433	8.11722	8.13431	8.14011	8.12027	8.13332	8.13667
0.01245	8.16376	8.18321	8.10699	8.11249	8.13484	8.13477	8.11722	8.13316	8.14362
0.0124625	8.16521	8.18344	8.11829	8.11218	8.13797	8.13217	8.11272	8.13354	8.15208
0.012475	8.16154	8.18031	8.12424	8.11287	8.14415	8.12981	8.10936	8.1337	8.15819
0.0124875	8.15857	8.17131	8.12927	8.11203	8.14713	8.12828	8.10677	8.13393	8.16025
0.0125	8.16109	8.16086	8.13789	8.11325	8.15514	8.12386	8.10738	8.13538	8.16048
0.0125125	8.1707	8.15887	8.14499	8.11806	8.16338	8.12378	8.11455	8.13576	8.16299
0.012525	8.18047	8.16765	8.15025	8.11989	8.16513	8.12401	8.12302	8.13217	8.16223
0.0125375	8.1871	8.17314	8.15376	8.11966	8.16666	8.12248	8.12988	8.12561	8.16162
0.01255	8.19321	8.17413	8.16055	8.12042	8.17284	8.12202	8.13301	8.11775	8.1588
0.0125625	8.19695	8.17398	8.16772	8.11768	8.17657	8.12569	8.13232	8.11142	8.15033
0.012575	8.20236	8.17413	8.17345	8.11531	8.17139	8.13065	8.12759	8.10905	8.14148
0.0125875	8.2019	8.17825	8.17436	8.11356	8.16231	8.13385	8.12569	8.11028	8.13698
0.0126	8.2029	8.18314	8.17062	8.11241	8.15407	8.13721	8.12492	8.11295	8.13683
0.0126125	8.20778	8.18443	8.16566	8.11165	8.15056	8.13873	8.12363	8.11676	8.13133
0.012625	8.20953	8.18504	8.1601	8.11386	8.14659	8.14041	8.11821	8.1282	8.12805
0.0126375	8.20282	8.1842	8.15544	8.11569	8.14598	8.13965	8.11615	8.1382	8.12561
0.01265	8.19611	8.18344	8.15056	8.11432	8.14659	8.14537	8.1147	8.14705	8.12187
0.0126625	8.18825	8.18123	8.15018	8.11729	8.15033	8.14758	8.11188	8.15491	8.11729
0.012675	8.18031	8.17902	8.15262	8.12614	8.14705	8.14224	8.11089	8.16154	8.11676
0.0126875	8.16879	8.17619	8.15483	8.13377	8.14499	8.13957	8.11226	8.162	8.1179
0.0127	8.16002	8.17169	8.15529	8.13667	8.14896	8.14308	8.11455	8.15865	8.11775
0.0127125	8.15437	8.16917	8.15643	8.13683	8.15727	8.14781	8.11386	8.15414	8.11874
0.012725	8.15636	8.1675	8.15788	8.13461	8.16269	8.15033	8.11172	8.15063	8.1221
0.0127375	8.1633	8.16841	8.1588	8.13133	8.16261	8.15216	8.10844	8.14934	8.1263
0.01275	8.16719	8.16711	8.15575	8.12637	8.15994	8.15704	8.10989	8.14789	8.12881
0.0127625	8.16841	8.16322	8.15247	8.12531	8.1572	8.16269	8.116	8.14713	8.13156
0.012775	8.16681	8.16017	8.14735	8.12546	8.15926	8.16391	8.12592	8.14552	8.13263
0.0127875	8.16391	8.15628	8.1395	8.12294	8.16147	8.15971	8.1337	8.14545	8.13454
0.0128	8.16353	8.14873	8.12843	8.11958	8.15727	8.15262	8.13667	8.14201	8.13957
0.0128125	8.1675	8.14514	8.12233	8.11279	8.15254	8.15041	8.13705	8.13736	8.14613
0.012825	8.17116	8.14224	8.11882	8.10532	8.15048	8.15079	8.13606	8.13316	8.14835
0.0128375	8.17337	8.14133	8.11607	8.10471	8.14751	8.14934	8.13606	8.13103	8.14697
0.01285	8.17169	8.14323	8.11722	8.10799	8.14415	8.14346	8.13286	8.12881	8.14392
0.0128625	8.16666	8.14682	8.1192	8.1105	8.1424	8.13553	8.13156	8.13309	8.14178
0.012875	8.15926	8.14827	8.12973	8.11241	8.14865	8.13011	8.13011	8.14026	8.14095
0.0128875	8.1559	8.15018	8.13911	8.1147	8.15842	8.13049	8.12767	8.14278	8.14384
0.0129	8.16109	8.1517	8.14255	8.11417	8.16673	8.13309	8.12279	8.13789	8.14888
0.0129125	8.16597	8.14827	8.14079	8.11172	8.17482	8.13515	8.11821	8.12973	8.15056
0.012925	8.16628	8.14301	8.13858	8.10951	8.181	8.1366	8.11707	8.12485	8.15437
0.0129375	8.16986	8.1395	8.14285	8.10623	8.18268	8.1385	8.11943	8.12057	8.15712
0.01295	8.1778	8.14392	8.1546	8.10364	8.18176	8.13988	8.12325	8.11943	8.16383
0.0129625	8.18573	8.14804	8.16399	8.1057	8.18008	8.13866	8.12225	8.12241	8.16948
0.012975	8.18611	8.15269	8.17154	8.10974	8.17917	8.13576	8.11996	8.12622	8.17101
0.0129875	8.17841	8.15781	8.1723	8.11455	8.17947	8.1324	8.12042	8.12744	8.16666
0.013	8.17207	8.16528	8.1665	8.11668	8.17841	8.12874	8.1221	8.12927	8.15948
0.0130125	8.16704	8.16856	8.16025	8.11699	8.17749	8.1279	8.12546	8.13087	8.14774
0.013025	8.16521	8.17329	8.15491	8.11546	8.17268	8.13019	8.12912	8.13942	8.1382
0.0130375	8.16597	8.17932	8.15277	8.11836	8.16422	8.13301	8.13232	8.15079	8.1308
0.01305	8.16933	8.18558	8.15308	8.12576	8.15735	8.13751	8.13538	8.15575	8.12553
0.0130625	8.17047	8.18565	8.15262	8.12668	8.15536	8.13843	8.1353	8.15399	8.12584
0.013075	8.16864	8.17825	8.15704	8.12363	8.15582	8.13828	8.13705	8.15208	8.12523
0.0130875	8.16536	8.16994	8.16673	8.12439	8.15895	8.14049	8.14354	8.15033	8.12325
0.0131	8.16521	8.16467	8.17047	8.12531	8.16101	8.14316	8.1485	8.14735	8.12233
0.0131125	8.16605	8.16307	8.16704	8.1292	8.16055	8.14507	8.14865	8.144	8.13171
0.013125	8.16864	8.16666	8.15506	8.13408	8.1601	8.14568	8.14964	8.14362	8.14621
0.0131375	8.17322	8.17039	8.14201	8.13889	8.15689	8.14499	8.14804	8.14697	8.15559
0.01315	8.17398	8.16872	8.1324	8.14102	8.15323	8.14369	8.14667	8.14774	8.15346
0.0131625	8.17268	8.16757	8.12859	8.14514	8.15163	8.14262	8.1459	8.14964	8.14438
0.013175	8.16704	8.1649	8.1311	8.1498	8.15025	8.14148	8.14873	8.15079	8.13553
0.0131875	8.16223	8.16345	8.13492	8.15193	8.15346	8.13934	8.14743	8.15605	8.12996
0.0132	8.1617	8.16582	8.13942	8.14934	8.16254	8.13728	8.14041	8.15811	8.12531
0.0132125	8.16376	8.16742	8.14308	8.14796	8.16612	8.13431	8.13644	8.15773	8.12576
0.013225	8.16811	8.1646	8.14819	8.14674	8.16124	8.12874	8.13629	8.15445	8.12881
0.0132375	8.17383	8.16177	8.15224	8.14117	8.15506	8.12653	8.13644	8.15323	8.1308
0.01325	8.17902	8.16246	8.15819	8.13751	8.15353	8.12302	8.13675	8.15178	8.12935
0.0132625	8.18222	8.16734	8.16383	8.13507	8.15529	8.11882	8.13492	8.14781	8.12767
0.013275	8.18291	8.16887	8.16589	8.1353	8.15422	8.1163	8.13225	8.14568	8.12767
0.0132875	8.18291	8.16574	8.16605	8.13896	8.15247	8.11783	8.12927	8.14583	8.12851
0.0133	8.17734	8.1665	8.16856	8.14537	8.15346	8.12439	8.12988	8.144	8.13202
0.0133125	8.16948	8.16811	8.17268	8.14461	8.16017	8.13446	8.13156	8.1414	8.13629
0.013325	8.16605	8.17062	8.17642	8.1427	8.1665	8.14278	8.13042	8.1414	8.14415
0.0133375	8.16658	8.17268	8.17413	8.13713	8.16628	8.14644	8.12996	8.14041	8.14827
0.01335	8.16917	8.1752	8.16551	8.13293	8.16223	8.14407	8.1311	8.13797	8.14926
0.0133625	8.17398	8.17528	8.15506	8.13095	8.15315	8.13736	8.13385	8.13454	8.14743
0.013375	8.17986	8.17116	8.14529	8.12805	8.14194	8.13637	8.13583	8.13889	8.14651
0.0133875	8.18451	8.16063	8.14171	8.12408	8.13683	8.13644	8.13705	8.14323	8.14224
0.0134	8.19237	8.15163	8.14362	8.12347	8.13766	8.13721	8.13225	8.1459	8.13713
0.0134125	8.19702	8.15079	8.14384	8.12714	8.14751	8.13667	8.12843	8.14835	8.13156
0.013425	8.20145	8.15239	8.14079	8.13248	8.15819	8.13614	8.12737	8.15109	8.13072
0.0134375	8.20122	8.15834	8.13492	8.13431	8.16269	8.13522	8.12729	8.1543	8.13118
0.01345	8.19809	8.16086	8.13034	8.13255	8.16162	8.13858	8.1295	8.15704	8.13179
0.0134625	8.19481	8.16002	8.12935	8.12996	8.15849	8.1427	8.12866	8.15681	8.13477
0.013475	8.19534	8.15903	8.12622	8.12744	8.15445	8.14377	8.1295	8.15628	8.13835
0.0134875	8.19649	8.15903	8.12149	8.12889	8.15079	8.14415	8.13179	8.15315	8.1385
0.0135	8.1926	8.15643	8.11897	8.13087	8.1469	8.14568	8.13797	8.15331	8.13927
0.0135125	8.18687	8.15483	8.12317	8.13301	8.14499	8.144	8.14194	8.15605	8.13644
0.013525	8.18207	8.15575	8.12943	8.13423	8.14651	8.13675	8.14423	8.15651	8.13171
0.0135375	8.17841	8.15781	8.13591	8.13263	8.14476	8.13133	8.14247	8.15681	8.13171
0.01355	8.17535	8.1588	8.14384	8.12881	8.14339	8.13087	8.14346	8.15376	8.13187
0.0135625	8.17711	8.15613	8.14987	8.12149	8.14873	8.13347	8.14606	8.14919	8.13232
0.013575	8.17856	8.15651	8.15399	8.11737	8.15598	8.13286	8.1514	8.14514	8.1292
0.0135875	8.17741	8.16032	8.15498	8.11501	8.15735	8.12653	8.15788	8.14575	8.12279
0.0136	8.17848	8.16521	8.1572	8.10966	8.14934	8.11676	8.16002	8.14415	8.11646
0.0136125	8.18062	8.16742	8.15628	8.10265	8.13606	8.10974	8.15475	8.14034	8.11325
0.013625	8.18085	8.1707	8.15323	8.09662	8.12622	8.10593	8.15025	8.13576	8.11844
0.0136375	8.18245	8.17657	8.14796	8.08891	8.12294	8.106	8.14796	8.12958	8.12469
0.01365	8.18199	8.17772	8.14522	8.08693	8.12737	8.11005	8.14384	8.12508	8.13118
0.0136625	8.18253	8.1749	8.14384	8.08784	8.13095	8.11417	8.14003	8.12027	8.13568
0.013675	8.18306	8.17375	8.14522	8.09044	8.13202	8.11577	8.14148	8.11783	8.13736
0.0136875	8.18451	8.17192	8.14713	8.09151	8.13583	8.11592	8.15163	8.1179	8.13637
0.0137	8.18611	8.17299	8.15376	8.09349	8.13995	8.1189	8.15887	8.1176	8.13705
0.0137125	8.18542	8.17528	8.16376	8.09402	8.14499	8.12172	8.16177	8.12057	8.13889
0.013725	8.18138	8.17902	8.16742	8.09402	8.15193	8.12386	8.15735	8.12798	8.1382
0.0137375	8.17886	8.18352	8.16559	8.09593	8.1601	8.12645	8.15536	8.12576	8.13736
0.01375	8.18176	8.18733	8.16322	8.10051	8.16223	8.12859	8.15666	8.12218	8.13889
0.0137625	8.18481	8.18932	8.16299	8.10692	8.1649	8.12553	8.15674	8.12134	8.13774
0.013775	8.18451	8.18932	8.16231	8.10799	8.16635	8.1208	8.1543	8.12157	8.13461
0.0137875	8.1778	8.18764	8.16429	8.10768	8.16467	8.11752	8.15384	8.12218	8.12958
0.0138	8.17581	8.18504	8.16399	8.10684	8.16238	8.11562	8.15689	8.1221	8.12622
0.0138125	8.17841	8.17871	8.1646	8.10829	8.1601	8.11417	8.1546	8.12012	8.11943
0.013825	8.18443	8.1739	8.16742	8.11401	8.16071	8.11646	8.1488	8.12119	8.10677
0.0138375	8.19023	8.17245	8.17062	8.12309	8.16154	8.11546	8.14529	8.12675	8.09555
0.01385	8.19572	8.17558	8.17291	8.12996	8.15819	8.11676	8.14339	8.13835	8.09212
0.0138625	8.19839	8.18039	8.17307	8.13644	8.15292	8.11913	8.13988	8.14896	8.0983
0.013875	8.19748	8.18199	8.16612	8.13881	8.15224	8.12195	8.1353	8.14911	8.10677
0.0138875	8.19244	8.17963	8.16063	8.13797	8.15201	8.12271	8.12843	8.14384	8.11646
0.0139	8.18985	8.17513	8.16139	8.13553	8.15094	8.1234	8.12378	8.1369	8.12233
0.0139125	8.19183	8.17505	8.16391	8.13393	8.15231	8.12958	8.1176	8.13042	8.12408
0.013925	8.19466	8.17764	8.16467	8.13232	8.15384	8.13431	8.11356	8.12653	8.12576
0.0139375	8.19992	8.17993	8.15666	8.12904	8.15376	8.13995	8.11096	8.12698	8.12721
0.01395	8.20412	8.1813	8.14926	8.12531	8.15323	8.14308	8.11119	8.12889	8.13118
0.0139625	8.20404	8.18024	8.14835	8.12698	8.14926	8.14461	8.11241	8.13042	8.13133
0.013975	8.20366	8.17558	8.15376	8.12828	8.14445	8.14629	8.11562	8.13049	8.1282
0.0139875	8.20412	8.17024	8.15926	8.12958	8.14186	8.14537	8.11722	8.1295	8.12569
0.014	8.20389	8.16643	8.16467	8.13103	8.14125	8.14079	8.11447	8.12859	8.12447
0.0140125	8.20412	8.16338	8.16727	8.13217	8.13751	8.13438	8.11531	8.13019	8.12431
0.014025	8.20435	8.16246	8.16597	8.13385	8.13705	8.13049	8.11798	8.12965	8.12653
0.0140375	8.20351	8.16284	8.16162	8.13553	8.14102	8.12965	8.12233	8.12599	8.12721
0.01405	8.19923	8.16154	8.16063	8.13644	8.1459	8.13164	8.12721	8.12866	8.12943
0.0140625	8.19496	8.16223	8.16162	8.13637	8.14888	8.13545	8.13004	8.13393	8.12927
0.014075	8.19145	8.16132	8.16322	8.13972	8.15002	8.13675	8.13118	8.1411	8.1311
0.0140875	8.1881	8.16063	8.16528	8.14049	8.15018	8.13423	8.13141	8.14674	8.13049
0.0141	8.18718	8.15956	8.16406	8.14095	8.14575	8.13545	8.12767	8.14865	8.13171
0.0141125	8.18466	8.15453	8.16475	8.13614	8.14148	8.13736	8.12485	8.14667	8.13431
0.014125	8.18329	8.15186	8.16612	8.13507	8.13606	8.14194	8.12477	8.14293	8.13736
0.0141375	8.18542	8.1517	8.16788	8.1414	8.14194	8.1414	8.12599	8.1385	8.13828
0.01415	8.18794	8.14896	8.16879	8.14545	8.14995	8.13911	8.12523	8.13797	8.13866
0.0141625	8.18619	8.14384	8.16849	8.14224	8.15361	8.13667	8.12355	8.14445	8.13828
0.014175	8.18535	8.14133	8.16605	8.13683	8.15399	8.13965	8.12286	8.14972	8.13644
0.0141875	8.18665	8.14011	8.16124	8.1308	8.15331	8.14484	8.12271	8.15086	8.13812
0.0142	8.18672	8.14018	8.15697	8.12447	8.15331	8.1498	8.12263	8.14774	8.13972
0.0142125	8.18443	8.14331	8.15567	8.11836	8.15407	8.15224	8.12332	8.1414	8.14018
0.014225	8.18352	8.14178	8.15514	8.11028	8.15636	8.15445	8.12195	8.13469	8.14148
0.0142375	8.18054	8.14163	8.15178	8.10455	8.15536	8.15887	8.11867	8.12965	8.14438
0.01425	8.18062	8.14468	8.15063	8.10371	8.15353	8.15651	8.11905	8.12935	8.14285
0.0142625	8.18001	8.15178	8.14911	8.1086	8.14651	8.15231	8.11882	8.12935	8.13988
0.014275	8.17558	8.15308	8.14728	8.11325	8.14064	8.1459	8.11737	8.12477	8.13866
0.0142875	8.172	8.15224	8.14613	8.1176	8.1366	8.13675	8.11562	8.11989	8.13919
0.0143	8.17406	8.15155	8.14545	8.11905	8.13484	8.12668	8.11607	8.11989	8.14133
0.0143125	8.17947	8.15414	8.14148	8.1192	8.1353	8.11852	8.11668	8.12248	8.14484
0.014325	8.18001	8.15926	8.14095	8.11729	8.14095	8.10997	8.11775	8.12309	8.14499
0.0143375	8.17886	8.16284	8.14537	8.11378	8.14445	8.10371	8.11478	8.12614	8.14186
0.01435	8.17604	8.16116	8.15002	8.11005	8.15071	8.1031	8.11295	8.12767	8.13629
0.0143625	8.17398	8.16223	8.15262	8.10394	8.15491	8.10852	8.10829	8.12721	8.1308
0.014375	8.17368	8.16521	8.1562	8.09944	8.15277	8.11569	8.10249	8.12599	8.13377
0.0143875	8.17413	8.16719	8.15521	8.09708	8.15315	8.12088	8.0957	8.12462	8.1424
0.0144	8.1768	8.17108	8.15643	8.09738	8.15346	8.12721	8.09196	8.12576	8.14888
0.0144125	8.17772	8.17459	8.15651	8.10005	8.15254	8.13156	8.09059	8.1263	8.15186
0.014425	8.17665	8.17657	8.15521	8.10265	8.15063	8.13026	8.09189	8.12714	8.15132
0.0144375	8.18039	8.17871	8.15605	8.10349	8.15193	8.12424	8.09929	8.12973	8.14613
0.01445	8.18382	8.1794	8.15742	8.10493	8.15483	8.11943	8.10532	8.13133	8.14178
0.0144625	8.18047	8.17703	8.15811	8.10692	8.15422	8.11745	8.10783	8.13026	8.13927
0.014475	8.17429	8.17535	8.15651	8.11012	8.15224	8.11996	8.10684	8.13553	8.13683
0.0144875	8.17032	8.17329	8.15575	8.11455	8.15483	8.12698	8.10791	8.14026	8.13759
0.0145	8.16589	8.1665	8.15506	8.11615	8.15865	8.13461	8.10875	8.14125	8.14262
0.0145125	8.16002	8.15887	8.14941	8.11584	8.15758	8.14049	8.10829	8.13858	8.14919
0.014525	8.15781	8.15376	8.14217	8.11798	8.15331	8.14697	8.11066	8.13324	8.15186
0.0145375	8.16002	8.15254	8.14117	8.1208	8.15079	8.15109	8.11409	8.12859	8.14743
0.01455	8.16521	8.1562	8.14537	8.12332	8.14972	8.15376	8.11729	8.12584	8.14003
0.0145625	8.17001	8.15872	8.14743	8.12523	8.14636	8.15674	8.11859	8.12698	8.13766
0.014575	8.17711	8.15643	8.14995	8.12302	8.14354	8.15598	8.11699	8.1321	8.13698
0.0145875	8.18253	8.15155	8.15628	8.12531	8.13675	8.15285	8.1134	8.13599	8.13538
0.0146	8.18161	8.15155	8.16193	8.13049	8.13065	8.14789	8.10776	8.13698	8.13461
0.0146125	8.17955	8.15239	8.16673	8.13606	8.13103	8.14301	8.1041	8.13644	8.13339
0.014625	8.1765	8.14926	8.17017	8.13873	8.13858	8.13553	8.10478	8.13591	8.12828
0.0146375	8.17627	8.15033	8.172	8.13454	8.14682	8.13057	8.10379	8.14148	8.12164
0.01465	8.17673	8.1591	8.17734	8.12691	8.15369	8.12836	8.10165	8.15361	8.11562
0.0146625	8.17589	8.16704	8.18192	8.12225	8.15781	8.13179	8.09433	8.16307	8.11226
0.014675	8.17284	8.16986	8.18298	8.11882	8.15781	8.1353	8.08739	8.16422	8.11165
0.0146875	8.1691	8.16658	8.18169	8.11668	8.15414	8.14507	8.08388	8.16338	8.11508
0.0147	8.16811	8.15765	8.18108	8.1131	8.15582	8.15338	8.08372	8.1604	8.12218
0.0147125	8.16597	8.15346	8.17955	8.10692	8.15529	8.15887	8.08228	8.16063	8.1282
0.014725	8.16216	8.15735	8.1765	8.10165	8.15346	8.15735	8.0822	8.16093	8.13042
0.0147375	8.1591	8.15918	8.16765	8.09967	8.14751	8.15346	8.08014	8.16032	8.13286
0.01475	8.15872	8.15865	8.16246	8.10066	8.1414	8.14751	8.0809	8.15697	8.13683
0.0147625	8.15895	8.15376	8.16101	8.10371	8.13622	8.14224	8.08273	8.15231	8.13843
0.014775	8.16101	8.1488	8.15964	8.1086	8.13049	8.1366	8.0825	8.14743	8.1395
0.0147875	8.16429	8.14499	8.15941	8.11295	8.12599	8.13286	8.08472	8.14255	8.13881
0.0148	8.16803	8.14194	8.16246	8.12057	8.12462	8.1311	8.09113	8.14072	8.14178
0.0148125	8.16826	8.14178	8.16452	8.12645	8.12805	8.13492	8.09921	8.14102	8.14468
0.014825	8.16841	8.14423	8.1678	8.12874	8.13728	8.1414	8.1031	8.1443	8.1485
0.0148375	8.17116	8.14713	8.17162	8.12836	8.14987	8.14522	8.10349	8.1472	8.14766
0.01485	8.17352	8.15605	8.17413	8.12706	8.16002	8.14827	8.10242	8.15094	8.13995
0.0148625	8.17131	8.16536	8.17741	8.12485	8.16833	8.14674	8.10349	8.15109	8.12912
0.014875	8.17009	8.16872	8.1781	8.12233	8.17406	8.14255	8.10158	8.14674	8.12172
0.0148875	8.16956	8.17444	8.17642	8.12202	8.17596	8.1411	8.09738	8.14423	8.11356
0.0149	8.17047	8.18039	8.17184	8.12134	8.1707	8.14232	8.09692	8.14301	8.10745
0.0149125	8.17055	8.18237	8.17009	8.12164	8.16063	8.14232	8.09761	8.14064	8.11172
0.014925	8.1691	8.18024	8.1707	8.12111	8.15117	8.1414	8.09837	8.13751	8.11806
0.0149375	8.1649	8.17818	8.17245	8.12119	8.14674	8.13789	8.10127	8.13431	8.12302
0.01495	8.16216	8.17642	8.17245	8.12538	8.14682	8.13385	8.10608	8.13072	8.12729
0.0149625	8.15964	8.1736	8.16887	8.12576	8.14812	8.13026	8.1118	8.13339	8.12943
0.014975	8.1591	8.16933	8.16277	8.11806	8.14705	8.13141	8.1179	8.13377	8.12767
0.0149875	8.15804	8.16345	8.15529	8.11302	8.14789	8.13408	8.12263	8.13469	8.12416
0.015	8.15994	8.1591	8.14751	8.10814	8.1485	8.13866	8.12569	8.13622	8.11852
0.0150125	8.16071	8.15552	8.1411	8.10051	8.14819	8.14072	8.12904	8.13736	8.11401
0.015025	8.15926	8.14857	8.13774	8.09402	8.1543	8.1424	8.13293	8.13789	8.11127
0.0150375	8.16139	8.14575	8.13606	8.09296	8.15742	8.14003	8.13919	8.13919	8.10799
0.01505	8.16429	8.14842	8.13568	8.09525	8.15674	8.13103	8.14323	8.13965	8.10524
0.0150625	8.1649	8.15125	8.13393	8.09937	8.15605	8.12416	8.14384	8.1366	8.10547
0.015075	8.16635	8.15071	8.13194	8.10303	8.15552	8.12035	8.14713	8.13576	8.10852
0.0150875	8.17329	8.14423	8.13217	8.10814	8.15407	8.12157	8.14987	8.1356	8.11485
0.0151	8.17757	8.13667	8.13553	8.11172	8.15697	8.12317	8.1514	8.13576	8.12141
0.0151125	8.18199	8.1321	8.13667	8.11043	8.16193	8.12042	8.15041	8.13568	8.1263
0.015125	8.18153	8.13156	8.14034	8.10974	8.16612	8.1144	8.14812	8.13133	8.13026
0.0151375	8.17818	8.1321	8.14377	8.10997	8.1691	8.11226	8.1469	8.12347	8.1279
0.01515	8.17612	8.13385	8.14682	8.11134	8.17223	8.11737	8.14255	8.11638	8.12531
0.0151625	8.17505	8.134	8.14941	8.11218	8.1739	8.12706	8.14194	8.11363	8.12004
0.015175	8.17833	8.13751	8.15804	8.11577	8.17345	8.1382	8.13904	8.11279	8.12096
0.0151875	8.17848	8.14659	8.16422	8.1208	8.17238	8.14697	8.13469	8.11432	8.12294
0.0152	8.17886	8.15445	8.1636	8.12988	8.17139	8.15308	8.12798	8.1192	8.12363
0.0152125	8.18069	8.15758	8.16147	8.14041	8.17078	8.15735	8.12119	8.12386	8.125
0.015225	8.18466	8.15933	8.15445	8.14499	8.16933	8.16147	8.11592	8.12897	8.12149
0.0152375	8.18726	8.16154	8.14964	8.14117	8.16551	8.15933	8.11348	8.13271	8.1179
0.01525	8.18901	8.16551	8.15048	8.1321	8.16017	8.15735	8.11317	8.13362	8.12057
0.0152625	8.18901	8.16818	8.15445	8.12195	8.1546	8.15384	8.11455	8.13362	8.12538
0.015275	8.18832	8.16597	8.16231	8.11104	8.15247	8.14598	8.11287	8.13293	8.13072
0.0152875	8.19008	8.16566	8.17039	8.10188	8.15285	8.14049	8.11272	8.13026	8.1356
0.0153	8.19099	8.16856	8.17024	8.09715	8.15285	8.13965	8.11272	8.12737	8.13538
0.0153125	8.18947	8.17413	8.16689	8.10287	8.15147	8.14247	8.11134	8.12279	8.13179
0.015325	8.18985	8.18092	8.16483	8.1102	8.14804	8.14743	8.11462	8.12065	8.13141
0.0153375	8.1897	8.18367	8.16147	8.11195	8.14339	8.14774	8.11829	8.12386	8.13026
0.01535	8.19008	8.18001	8.15582	8.11188	8.13873	8.1472	8.12332	8.13194	8.1324
0.0153625	8.18947	8.17688	8.15201	8.11165	8.13538	8.14445	8.1221	8.13728	8.13782
0.015375	8.19168	8.17139	8.15277	8.11081	8.13255	8.1369	8.11829	8.13576	8.13934
0.0153875	8.19695	8.16734	8.15216	8.10646	8.1282	8.1356	8.11707	8.13385	8.13538
0.0154	8.20038	8.16536	8.15399	8.09662	8.12416	8.1353	8.11684	8.13499	8.12866
0.0154125	8.19817	8.16368	8.15521	8.09616	8.11813	8.13492	8.11539	8.13591	8.11943
0.015425	8.1929	8.16406	8.15918	8.10249	8.11546	8.13606	8.11577	8.1337	8.11279
0.0154375	8.1929	8.16444	8.16483	8.10608	8.12111	8.14056	8.11737	8.1337	8.11226
0.01545	8.18924	8.16467	8.16948	8.10768	8.1295	8.14415	8.12431	8.13492	8.11234
0.0154625	8.18596	8.16566	8.17055	8.10822	8.134	8.1443	8.1308	8.13759	8.10905
0.015475	8.18062	8.16544	8.16849	8.11081	8.13515	8.14468	8.12988	8.13911	8.1086
0.0154875	8.17734	8.16315	8.16284	8.11302	8.13416	8.14415	8.12775	8.14087	8.11218
0.0155	8.17566	8.16048	8.15414	8.11211	8.13499	8.14026	8.12195	8.14224	8.1205
0.0155125	8.1749	8.15712	8.14964	8.10875	8.13637	8.13866	8.12233	8.14156	8.13065
0.015525	8.1749	8.15323	8.1488	8.10768	8.13675	8.13187	8.12622	8.14049	8.14034
0.0155375	8.17322	8.14499	8.15178	8.10524	8.13858	8.12195	8.12881	8.13766	8.14598
0.01555	8.17017	8.14011	8.15796	8.10623	8.13637	8.11661	8.13095	8.13362	8.14865
0.0155625	8.16788	8.13843	8.16368	8.10677	8.13377	8.11592	8.12927	8.1324	8.14751
0.015575	8.16689	8.13904	8.1675	8.10715	8.13255	8.11958	8.12241	8.13339	8.14812
0.0155875	8.16528	8.14163	8.16635	8.10822	8.13675	8.11913	8.11623	8.13416	8.14865
0.0156	8.16643	8.14827	8.16444	8.10966	8.1382	8.11485	8.11821	8.13713	8.15033
0.0156125	8.16673	8.14896	8.16597	8.10608	8.13873	8.11264	8.12233	8.13812	8.15018
0.015625	8.16605	8.14842	8.16734	8.10242	8.14026	8.11363	8.12698	8.13889	8.1498
0.0156375	8.16551	8.14987	8.16673	8.10028	8.144	8.11691	8.13133	8.13896	8.1498
0.01565	8.16605	8.15086	8.16338	8.10081	8.14827	8.11913	8.12805	8.13545	8.14987
0.0156625	8.16582	8.15407	8.15796	8.1057	8.15033	8.12111	8.12088	8.12996	8.15125
0.015675	8.16566	8.15903	8.15437	8.10814	8.1469	8.12515	8.11485	8.13034	8.15193
0.0156875	8.16864	8.15979	8.15483	8.10936	8.1398	8.12981	8.10905	8.1366	8.15254
0.0157	8.17535	8.15735	8.16154	8.11279	8.1369	8.13408	8.10341	8.14377	8.1501
0.0157125	8.17909	8.15712	8.17131	8.11989	8.13667	8.13698	8.09814	8.14339	8.14926
0.015725	8.18039	8.15788	8.17726	8.12172	8.13744	8.13911	8.09769	8.14117	8.15041
0.0157625	8.16442	8.14809	8.17276	8.11859	8.14201	8.13817	8.10216	8.1384	8.14667
0.0157875	8.15796	8.13416	8.1551	8.11638	8.15071	8.13267	8.10429	8.13206	8.13755
0.015825	8.16159	8.13944	8.14573	8.11979	8.1486	8.128	8.10252	8.13919	8.12714
0.0158625	8.16719	8.14008	8.13782	8.11518	8.16699	8.12205	8.11338	8.13202	8.11762
0.0159	8.17792	8.14674	8.125	8.1204	8.17841	8.11317	8.13271	8.11933	8.13326
0.0159375	8.18853	8.15018	8.11104	8.12721	8.17406	8.11666	8.14466	8.12144	8.13784
0.015975	8.20175	8.16699	8.10582	8.13927	8.16373	8.11625	8.13751	8.1133	8.13726
0.0160125	8.19987	8.1676	8.1248	8.14369	8.14626	8.12101	8.13665	8.11142	8.13477
0.0160375	8.19363	8.16788	8.12832	8.13217	8.14484	8.11749	8.12992	8.11268	8.13496
0.016075	8.18471	8.16994	8.12192	8.12187	8.15659	8.10928	8.12907	8.12152	8.13675
0.0161125	8.19392	8.17355	8.12129	8.11012	8.17635	8.09331	8.12543	8.13054	8.14079
0.01615	8.20523	8.1647	8.13721	8.11732	8.1857	8.10865	8.12909	8.128	8.1474
0.0161875	8.20452	8.16716	8.14969	8.13835	8.18219	8.11991	8.12668	8.14018	8.13934
0.016225	8.18509	8.17052	8.15033	8.13609	8.17383	8.1293	8.12431	8.16477	8.13914
0.0162625	8.16574	8.17217	8.14568	8.12914	8.16956	8.13131	8.14445	8.16612	8.13095
0.0163	8.1574	8.16363	8.14463	8.12785	8.16999	8.11803	8.15453	8.15341	8.12976
0.0163375	8.15653	8.16772	8.15224	8.13433	8.16493	8.11554	8.15842	8.14667	8.12599
0.0163625	8.15865	8.16357	8.15132	8.12553	8.15945	8.12286	8.16048	8.12756	8.12752
0.0164	8.15648	8.16526	8.13527	8.1147	8.1692	8.12823	8.15038	8.12159	8.1322
0.0164375	8.15519	8.15455	8.12691	8.11322	8.17929	8.12012	8.12296	8.12787	8.13838
0.016475	8.15664	8.15531	8.13095	8.11526	8.19425	8.11002	8.1144	8.14005	8.14125
0.0165125	8.15638	8.15826	8.14227	8.10773	8.187	8.11455	8.12126	8.13568	8.15409
0.01655	8.16055	8.15033	8.14199	8.11134	8.1823	8.12042	8.11422	8.10964	8.16182
0.0165875	8.16401	8.16172	8.11966	8.12614	8.15704	8.11389	8.11137	8.11577	8.15338
0.016625	8.17217	8.16345	8.125	8.11958	8.14896	8.10954	8.11017	8.13339	8.13942
0.0166625	8.18769	8.16536	8.13454	8.1248	8.14448	8.11503	8.1058	8.12864	8.13008
0.0167	8.18616	8.16574	8.14954	8.11979	8.14888	8.12866	8.11974	8.12116	8.12579
0.0167375	8.18329	8.15974	8.15313	8.12123	8.14262	8.13565	8.13265	8.11528	8.12202
0.016775	8.17688	8.16365	8.15264	8.12268	8.13563	8.13304	8.12927	8.1148	8.12162
0.0168125	8.16709	8.15796	8.14669	8.12047	8.13993	8.13449	8.12246	8.11289	8.12528
0.01685	8.16737	8.14072	8.13573	8.11582	8.15859	8.13947	8.11526	8.10824	8.11709
0.0168875	8.17225	8.14102	8.13848	8.12436	8.15837	8.15689	8.13126	8.11081	8.11361
0.016925	8.16785	8.1502	8.13301	8.11531	8.15475	8.15048	8.13113	8.11653	8.11719
0.0169625	8.15699	8.14598	8.13072	8.12368	8.14926	8.13443	8.13273	8.11811	8.12612
0.017	8.15979	8.15305	8.13698	8.12345	8.14267	8.13314	8.13876	8.11455	8.1455
0.0170375	8.17309	8.14565	8.13904	8.11701	8.14827	8.12487	8.13403	8.13222	8.14669
0.017075	8.17334	8.15107	8.13662	8.11269	8.14641	8.12419	8.14334	8.11635	8.13947
0.0171125	8.17103	8.16322	8.13344	8.12553	8.13861	8.14082	8.13265	8.10559	8.12851
0.01715	8.18835	8.16699	8.13771	8.11938	8.13418	8.15808	8.11913	8.10994	8.12897
0.0171875	8.20012	8.17693	8.14105	8.10353	8.12719	8.15847	8.11811	8.11872	8.12251
0.017225	8.2106	8.17276	8.14595	8.10834	8.13263	8.15689	8.11546	8.12579	8.12851
0.0172625	8.20424	8.16193	8.15442	8.10298	8.14038	8.14888	8.1163	8.13349	8.13011
0.0173	8.19544	8.16332	8.15702	8.11732	8.14389	8.1381	8.11747	8.11638	8.12024
0.01735	8.18199	8.16454	8.1621	8.11628	8.15065	8.13185	8.12551	8.11005	8.13707
0.0173875	8.17619	8.15775	8.17858	8.12068	8.14585	8.1427	8.12347	8.11424	8.14313
0.017425	8.1769	8.1351	8.15506	8.11783	8.14389	8.14911	8.12574	8.11386	8.13962
0.0174625	8.16943	8.13652	8.13581	8.11974	8.16213	8.15389	8.13174	8.11335	8.13955
0.0175	8.18489	8.13606	8.1248	8.11488	8.16963	8.1413	8.14733	8.11292	8.13202
0.0175375	8.19801	8.14097	8.13187	8.11391	8.15946	8.11615	8.15137	8.12007	8.12485
0.017575	8.19883	8.14181	8.13665	8.12365	8.16269	8.11989	8.14995	8.11607	8.12126
0.0176125	8.20048	8.1592	8.14969	8.12497	8.16071	8.14443	8.14224	8.11574	8.1042
0.01765	8.20058	8.17189	8.16017	8.12065	8.14855	8.14779	8.13026	8.12449	8.11676
0.0177	8.20126	8.17814	8.15144	8.10926	8.15361	8.13047	8.1316	8.1304	8.118
0.0177375	8.1971	8.17563	8.15409	8.11429	8.15783	8.13232	8.12032	8.13843	8.12564
0.017775	8.18766	8.1675	8.16152	8.11826	8.15699	8.13807	8.11559	8.12146	8.13288
0.0178125	8.18868	8.15773	8.16559	8.11935	8.14156	8.15478	8.11661	8.11653	8.14733
0.01785	8.19496	8.15295	8.16872	8.11679	8.13601	8.14392	8.11406	8.12421	8.1647
0.0178875	8.20516	8.15033	8.16889	8.11096	8.14	8.12365	8.11122	8.13866	8.15735
0.0179375	8.19862	8.14137	8.16965	8.10135	8.14104	8.12586	8.11998	8.13494	8.13652
0.017975	8.18667	8.15313	8.15315	8.0899	8.13593	8.12403	8.13568	8.12291	8.11724
0.0180125	8.18202	8.15152	8.15361	8.07253	8.14143	8.10928	8.13766	8.12462	8.11638
0.01805	8.17266	8.15882	8.15323	8.08998	8.15147	8.10206	8.12892	8.13718	8.12523
0.0180875	8.17436	8.15725	8.14056	8.10214	8.153	8.12459	8.13174	8.12675	8.12675
0.0181375	8.17421	8.15878	8.12721	8.10989	8.15195	8.15422	8.14724	8.12155	8.13318
0.018175	8.19153	8.15804	8.12925	8.10722	8.1561	8.15791	8.13919	8.1341	8.12309
0.0182125	8.18926	8.16254	8.12683	8.10974	8.15664	8.15575	8.12668	8.11473	8.12818
0.01825	8.17609	8.16409	8.12335	8.12167	8.16063	8.14865	8.12317	8.09819	8.12378
0.0182875	8.16645	8.16198	8.11269	8.13764	8.15974	8.13716	8.12737	8.10257	8.11005
0.0183375	8.16362	8.15529	8.1164	8.14041	8.14564	8.12584	8.12243	8.12366	8.10848
0.018375	8.18006	8.16358	8.12111	8.13459	8.14316	8.11127	8.12833	8.1297	8.10623
0.0184125	8.18481	8.16953	8.1267	8.12523	8.13698	8.12035	8.12373	8.12223	8.1163
0.01845	8.1764	8.17462	8.14064	8.12108	8.14458	8.13512	8.11414	8.11663	8.13565
0.0185	8.17945	8.18008	8.1418	8.11766	8.15132	8.1398	8.10642	8.11497	8.13662
0.0185375	8.17337	8.16648	8.14829	8.12246	8.15732	8.13619	8.10865	8.1263	8.14059
0.018575	8.16772	8.15974	8.15063	8.13067	8.15747	8.15572	8.12116	8.12431	8.13965
0.018625	8.19004	8.16063	8.13341	8.13164	8.12897	8.15718	8.11701	8.11806	8.14789
0.0186625	8.18135	8.16236	8.13357	8.13716	8.12419	8.12914	8.10997	8.12925	8.14476
0.0187	8.17395	8.16063	8.14824	8.13482	8.13271	8.12101	8.11528	8.13756	8.14524
0.01875	8.16221	8.1505	8.1461	8.12134	8.1418	8.13108	8.11716	8.1489	8.13278
0.0187875	8.17314	8.14832	8.13339	8.12141	8.15035	8.12426	8.12108	8.13387	8.14672
0.018825	8.18494	8.14173	8.13189	8.11745	8.13204	8.12073	8.1218	8.13672	8.15056
0.0188625	8.1913	8.14623	8.14301	8.10936	8.1309	8.1264	8.13449	8.12907	8.14906
0.0189125	8.19784	8.1559	8.13822	8.11279	8.12817	8.13696	8.13335	8.11771	8.14743
0.01895	8.18753	8.16691	8.13736	8.11727	8.12825	8.1398	8.11915	8.10397	8.13728
0.019	8.18985	8.17326	8.14337	8.13107	8.12773	8.1308	8.10806	8.10196	8.12885
0.0190375	8.19275	8.15702	8.14921	8.15272	8.14659	8.13469	8.10491	8.11597	8.12347
0.019075	8.19295	8.1472	8.1501	8.16915	8.16645	8.13983	8.10982	8.12426	8.11974
0.019125	8.19624	8.14295	8.15382	8.16574	8.16137	8.14514	8.11611	8.12475	8.12635
0.0191625	8.19728	8.14707	8.15798	8.15127	8.14875	8.13703	8.12192	8.12261	8.12737
0.0192	8.18812	8.15475	8.15132	8.12737	8.13446	8.13387	8.11818	8.11078	8.11493
0.01925	8.1699	8.15651	8.14978	8.11111	8.14692	8.13753	8.10707	8.10244	8.10635
0.0192875	8.16714	8.1445	8.14481	8.10618	8.14016	8.14807	8.08604	8.1103	8.13153
0.0193375	8.17503	8.13208	8.13728	8.11913	8.13103	8.13566	8.09937	8.12157	8.14318
0.019375	8.17563	8.1204	8.13934	8.14138	8.12693	8.12263	8.11167	8.13838	8.14832
0.0194125	8.18212	8.12373	8.13868	8.12902	8.13634	8.11185	8.11872	8.13825	8.14954
0.0194625	8.17533	8.14167	8.12691	8.11869	8.1468	8.12197	8.11897	8.12265	8.14705
0.0195	8.17462	8.14829	8.11259	8.109	8.1425	8.13726	8.12515	8.10552	8.13726
0.01955	8.16481	8.13828	8.1213	8.1399	8.1415	8.14213	8.13057	8.1024	8.12483
0.0195875	8.15035	8.14603	8.14751	8.14728	8.13479	8.13733	8.13225	8.09753	8.13283
0.0196375	8.13545	8.14671	8.1621	8.13669	8.14056	8.13547	8.11529	8.10163	8.13021
0.019675	8.15496	8.15615	8.16175	8.1426	8.14601	8.12968	8.10801	8.11852	8.12241
0.019725	8.14573	8.15884	8.16208	8.14642	8.1513	8.13381	8.10493	8.12756	8.11529
0.0197625	8.15646	8.14629	8.14997	8.12149	8.16424	8.12502	8.11058	8.11073	8.10435
0.0198125	8.1778	8.14278	8.15262	8.11296	8.16133	8.12599	8.11342	8.10318	8.10028
0.01985	8.17187	8.15013	8.14087	8.10308	8.16734	8.13881	8.09774	8.10516	8.10506
0.0199	8.17175	8.14884	8.13585	8.10131	8.16433	8.14293	8.10255	8.11625	8.10926
0.0199375	8.17105	8.14468	8.13909	8.10809	8.15346	8.13955	8.10684	8.11943	8.12477
0.0199875	8.15916	8.14552	8.14793	8.11453	8.1563	8.12145	8.10774	8.12489	8.12483
0.020025	8.16689	8.15788	8.15308	8.10857	8.15091	8.12569	8.11707	8.11923	8.12383
0.020075	8.17854	8.15701	8.15763	8.10667	8.15399	8.12017	8.125	8.12183	8.11495
0.0201125	8.16434	8.15081	8.15445	8.10353	8.14771	8.12001	8.11236	8.12625	8.09522
0.0201625	8.18146	8.1455	8.14592	8.10965	8.15907	8.13572	8.10606	8.1365	8.0929
0.0202	8.18631	8.14669	8.14534	8.1131	8.16762	8.12329	8.11686	8.12953	8.10631
0.02025	8.16452	8.15434	8.14974	8.11281	8.15931	8.10671	8.123	8.12883	8.12105
0.0202875	8.16722	8.16109	8.14072	8.10949	8.14789	8.11846	8.12042	8.1248	8.13321
0.0203375	8.17785	8.15632	8.13688	8.10593	8.15367	8.12948	8.13166	8.11901	8.14734
0.0203875	8.16515	8.14739	8.1496	8.10778	8.17072	8.12788	8.14228	8.11106	8.13099
0.020425	8.15516	8.15216	8.15035	8.10865	8.16177	8.13461	8.13601	8.12625	8.13059
0.020475	8.15233	8.16168	8.15868	8.10186	8.14867	8.13946	8.12523	8.13951	8.14653
0.0205125	8.15577	8.1632	8.15346	8.09901	8.13998	8.14158	8.12169	8.12551	8.1425
0.0205625	8.17904	8.16298	8.14528	8.12019	8.1435	8.12878	8.11836	8.13124	8.14058
0.0206125	8.17701	8.16694	8.15844	8.11056	8.14882	8.12634	8.10974	8.13971	8.14327
0.02065	8.16368	8.16724	8.15915	8.11442	8.15236	8.14008	8.11287	8.13667	8.1518
0.0207	8.16677	8.15485	8.1459	8.11481	8.14333	8.14667	8.10774	8.12172	8.1525
0.02075	8.1706	8.15128	8.15304	8.11298	8.15502	8.13585	8.10919	8.10549	8.1465
0.0207875	8.17228	8.17101	8.153	8.10966	8.1577	8.12202	8.11241	8.09367	8.1385
0.0208375	8.16906	8.16715	8.15441	8.11941	8.1464	8.13175	8.1189	8.11586	8.13328
0.0208875	8.18253	8.15657	8.16467	8.12561	8.12914	8.1352	8.1146	8.12191	8.13961
0.020925	8.18222	8.15791	8.17047	8.11923	8.13807	8.11801	8.09916	8.12859	8.15722
0.020975	8.16256	8.16092	8.15224	8.10463	8.1563	8.10919	8.11106	8.12391	8.15096
0.021025	8.14869	8.15584	8.13923	8.09673	8.16698	8.10926	8.1216	8.12338	8.15105
0.0210625	8.15608	8.15425	8.14036	8.09268	8.1651	8.10677	8.1249	8.1322	8.13728
0.0211125	8.17934	8.17364	8.14314	8.1057	8.15369	8.1148	8.12319	8.14442	8.12071
0.0211625	8.19321	8.1691	8.13911	8.11552	8.14598	8.12876	8.13021	8.14272	8.12523
0.0212	8.18751	8.15697	8.14013	8.11391	8.13868	8.13105	8.13649	8.13268	8.1191
0.02125	8.17204	8.15519	8.14363	8.11657	8.15525	8.12704	8.1329	8.11468	8.12216
0.0213	8.17778	8.14638	8.14911	8.13128	8.15712	8.13061	8.13097	8.13221	8.11533
0.02135	8.1809	8.14953	8.16204	8.12851	8.13408	8.11577	8.11993	8.11937	8.11234
0.0213875	8.16035	8.13832	8.16063	8.11478	8.12513	8.11615	8.11328	8.11231	8.10717
0.0214375	8.15477	8.13503	8.1382	8.11338	8.13074	8.11577	8.10266	8.116	8.11962
0.0214875	8.15893	8.14775	8.13597	8.12376	8.13814	8.11413	8.09631	8.10827	8.12492
0.0215375	8.16572	8.17125	8.14096	8.12744	8.14009	8.11701	8.09971	8.12748	8.12109
0.0215875	8.16111	8.1642	8.14386	8.10356	8.13297	8.1139	8.10158	8.13601	8.11266
0.021625	8.15681	8.15142	8.14509	8.08701	8.12541	8.11236	8.11012	8.11737	8.10448
0.021675	8.15496	8.14672	8.15069	8.09467	8.12771	8.12567	8.11495	8.11508	8.11068
0.021725	8.1665	8.15619	8.15353	8.09435	8.13696	8.12037	8.11161	8.10957	8.11808
0.021775	8.17389	8.17245	8.15411	8.1159	8.13322	8.09904	8.08935	8.12359	8.12864
0.021825	8.18022	8.16887	8.14276	8.11747	8.13614	8.10781	8.08943	8.12002	8.14039
0.0218625	8.17128	8.16943	8.14959	8.12963	8.14023	8.12075	8.09735	8.10855	8.12365
0.0219125	8.17101	8.17043	8.14997	8.1476	8.1522	8.11857	8.10139	8.1053	8.11604
0.0219625	8.1625	8.17005	8.14554	8.13946	8.13635	8.11026	8.11768	8.12531	8.13841
0.0220125	8.16423	8.1595	8.13765	8.11522	8.12355	8.11371	8.12666	8.14388	8.15258
0.0220625	8.17276	8.14617	8.12929	8.11096	8.13578	8.1221	8.11041	8.14713	8.16593
0.0221125	8.18632	8.13963	8.12695	8.11075	8.15985	8.12723	8.09887	8.13734	8.1464
0.0221625	8.1773	8.13469	8.12294	8.09155	8.15517	8.13185	8.12141	8.13009	8.13337
0.0222	8.14084	8.14044	8.13311	8.08604	8.14842	8.12116	8.11917	8.13955	8.15371
0.02225	8.15996	8.15809	8.13726	8.10137	8.15817	8.13915	8.12059	8.12511	8.15733
0.0223	8.16963	8.16376	8.13574	8.10627	8.16622	8.1423	8.12229	8.12984	8.13354
0.02235	8.17516	8.16809	8.14306	8.11283	8.1521	8.13206	8.10545	8.13221	8.12916
0.0224	8.16679	8.17566	8.13097	8.10902	8.15468	8.12033	8.09921	8.1358	8.12153
0.02245	8.17194	8.17614	8.11771	8.10823	8.15639	8.11152	8.08458	8.13219	8.12185
0.0225	8.17396	8.16917	8.11001	8.10488	8.14575	8.11859	8.07844	8.13002	8.12059
0.02255	8.16067	8.17043	8.11235	8.10392	8.12651	8.1201	8.09383	8.13362	8.12307
0.0226	8.16154	8.16786	8.13183	8.09959	8.12386	8.12071	8.1007	8.13694	8.14028
0.02265	8.1813	8.16092	8.14911	8.10026	8.12517	8.13129	8.10827	8.13017	8.13934
0.0227	8.18239	8.15672	8.15399	8.10152	8.13555	8.13883	8.11972	8.12122	8.14793
0.02275	8.17013	8.15334	8.15046	8.10703	8.13406	8.13931	8.12462	8.132	8.15447
0.0228	8.17019	8.15502	8.14177	8.11186	8.1414	8.13705	8.13517	8.1423	8.15802
0.02285	8.1789	8.15786	8.12393	8.11821	8.14718	8.11125	8.1216	8.12147	8.12691
0.0229	8.18901	8.15378	8.12134	8.13559	8.15153	8.1284	8.10324	8.10562	8.11928
0.02295	8.17497	8.15424	8.12975	8.13745	8.15813	8.13515	8.10349	8.1076	8.11554
0.023	8.16471	8.15191	8.1287	8.13057	8.15958	8.11752	8.10947	8.1356	8.12292
0.02305	8.16547	8.13843	8.13839	8.11045	8.15195	8.10846	8.10772	8.1476	8.141
0.0231	8.16917	8.13736	8.14602	8.11474	8.14682	8.12771	8.10442	8.12979	8.1188
0.02315	8.17177	8.13717	8.14939	8.13656	8.15998	8.15104	8.11348	8.10743	8.12963
0.0232	8.17881	8.14877	8.14917	8.13457	8.1604	8.14627	8.12012	8.12662	8.14882
0.02325	8.18178	8.14636	8.14013	8.12046	8.14501	8.13715	8.10867	8.14449	8.15001
0.0233	8.17318	8.15702	8.15107	8.11449	8.16164	8.13032	8.10072	8.1472	8.12628
0.02335	8.1815	8.162	8.14711	8.10963	8.15718	8.13511	8.09557	8.14787	8.11304
0.0234	8.1822	8.16299	8.14852	8.1072	8.16069	8.11865	8.09793	8.12859	8.10179
0.02345	8.16654	8.15947	8.14037	8.11119	8.1583	8.1193	8.11729	8.14335	8.12344
0.0235	8.17135	8.13372	8.14688	8.12788	8.14892	8.12263	8.11716	8.13904	8.12853
0.02355	8.16225	8.13765	8.162	8.12702	8.14688	8.12834	8.12695	8.12035	8.13721
0.0236125	8.16209	8.15154	8.15202	8.125	8.15318	8.13615	8.11139	8.12314	8.14313
0.0236625	8.1669	8.15115	8.13604	8.12429	8.16198	8.13114	8.1148	8.13513	8.13658
0.0237125	8.1646	8.13658	8.13286	8.13173	8.15844	8.12626	8.10593	8.13074	8.13282
0.0237625	8.14499	8.1358	8.12407	8.14114	8.13595	8.11584	8.09361	8.12902	8.12248
0.0238125	8.1633	8.13944	8.12458	8.11874	8.13154	8.11182	8.10266	8.13221	8.14543
0.0238625	8.15586	8.15536	8.13261	8.10469	8.15119	8.09484	8.09616	8.11544	8.13465
0.0239125	8.15613	8.16786	8.14863	8.10333	8.16378	8.09782	8.09397	8.12157	8.12696
0.023975	8.17627	8.16074	8.14912	8.11746	8.15665	8.1024	8.11095	8.11717	8.13011
0.024025	8.17272	8.14306	8.1469	8.1189	8.13894	8.11258	8.12634	8.12611	8.10881
0.024075	8.18319	8.12891	8.14138	8.11661	8.15014	8.12716	8.1048	8.12662	8.10963
0.024125	8.17101	8.14178	8.144	8.11485	8.15744	8.13429	8.08714	8.12246	8.11886
0.024175	8.1517	8.14707	8.13694	8.13572	8.13822	8.12956	8.10055	8.11846	8.12155
0.0242375	8.15489	8.14413	8.12993	8.12811	8.15423	8.12212	8.12114	8.13596	8.14209
0.0242875	8.15834	8.16517	8.14785	8.12889	8.15584	8.13171	8.1288	8.13679	8.12639
0.0243375	8.15742	8.15887	8.15262	8.12376	8.14423	8.12288	8.11934	8.12553	8.11953
0.0243875	8.14947	8.1531	8.1525	8.12147	8.13948	8.11527	8.12887	8.11399	8.12017
0.02445	8.15805	8.14835	8.14265	8.13268	8.12779	8.1263	8.13652	8.12433	8.11938
0.0245	8.16145	8.15517	8.15117	8.11956	8.12716	8.12698	8.11239	8.1333	8.12576
0.02455	8.16511	8.15899	8.18058	8.12515	8.14415	8.12376	8.09671	8.12534	8.11272
0.0246	8.17192	8.14907	8.16576	8.13757	8.13377	8.14293	8.10686	8.1226	8.11878
0.0246625	8.17515	8.15903	8.16841	8.12529	8.14538	8.15448	8.09869	8.10742	8.14015
0.0247125	8.1708	8.14922	8.17131	8.12794	8.16891	8.15632	8.09958	8.11316	8.14352
0.0247625	8.18068	8.15397	8.17234	8.11829	8.16151	8.13919	8.10019	8.1241	8.14684
0.024825	8.17383	8.14447	8.15935	8.12213	8.15659	8.12053	8.12093	8.12585	8.13795
0.024875	8.17528	8.13206	8.13324	8.10965	8.15178	8.11962	8.13139	8.13776	8.12927
0.024925	8.16046	8.14676	8.12433	8.09441	8.13623	8.11634	8.12929	8.13374	8.11689
0.0249875	8.16592	8.16017	8.12083	8.10968	8.14523	8.11403	8.11537	8.13103	8.12347
0.0250375	8.1785	8.16292	8.13148	8.0969	8.15454	8.11356	8.11893	8.12763	8.13515
0.0250875	8.16549	8.1588	8.13419	8.11281	8.14899	8.12128	8.1188	8.13524	8.12756
0.02515	8.16217	8.14793	8.12714	8.13997	8.14413	8.1421	8.10901	8.12442	8.12347
0.0252	8.18651	8.16511	8.12454	8.14219	8.13185	8.11031	8.08186	8.10795	8.14304
0.0252625	8.18889	8.1739	8.12004	8.14018	8.13538	8.11462	8.0986	8.12619	8.13237
0.0253125	8.18245	8.16603	8.11983	8.12651	8.14894	8.13364	8.11861	8.13158	8.11987
0.0253625	8.17654	8.15025	8.13374	8.12138	8.14283	8.12944	8.11161	8.11525	8.09809
0.025425	8.17459	8.14331	8.13417	8.1174	8.14583	8.13359	8.09985	8.11449	8.12111
0.025475	8.17451	8.15197	8.14821	8.11754	8.16362	8.14133	8.10568	8.12826	8.12494
0.0255375	8.18793	8.15044	8.16154	8.12416	8.16702	8.1396	8.09697	8.13239	8.13161
0.0255875	8.19744	8.13301	8.14772	8.11827	8.14768	8.14028	8.10242	8.13696	8.13845
0.02565	8.20013	8.14509	8.14845	8.12286	8.12167	8.16002	8.11363	8.13268	8.11682
0.0257	8.19866	8.1621	8.14434	8.11363	8.10791	8.16795	8.11604	8.12609	8.11153
0.0257625	8.18017	8.14798	8.13948	8.10698	8.12727	8.14746	8.12607	8.1328	8.11923
0.0258125	8.1814	8.13856	8.14814	8.10102	8.11998	8.11256	8.10835	8.1382	8.13417
0.025875	8.19205	8.15851	8.15062	8.10968	8.14584	8.10748	8.10361	8.11841	8.12811
0.025925	8.19065	8.15603	8.15889	8.10333	8.14695	8.11256	8.08319	8.11377	8.13334
0.0259875	8.17566	8.16409	8.1413	8.11862	8.15877	8.13155	8.08571	8.12297	8.13072
0.0260375	8.1707	8.16114	8.14096	8.1555	8.14775	8.13656	8.09954	8.12206	8.1221
0.0261	8.17731	8.15921	8.13992	8.14577	8.14946	8.12738	8.11209	8.13351	8.10991
0.02615	8.17877	8.13528	8.14627	8.12504	8.15384	8.13253	8.11312	8.14945	8.10289
0.0262125	8.18787	8.13274	8.14058	8.11285	8.14806	8.1044	8.1141	8.14235	8.10439
0.0262625	8.18472	8.16532	8.13625	8.09582	8.1349	8.10837	8.1122	8.1274	8.10732
0.026325	8.18292	8.15684	8.14514	8.10641	8.13455	8.1254	8.10074	8.12309	8.1292
0.026375	8.17604	8.14762	8.14053	8.11062	8.14079	8.15042	8.10942	8.13169	8.12561
0.0264375	8.17575	8.15765	8.13814	8.10663	8.12773	8.1467	8.11424	8.12971	8.12796
0.0265	8.16647	8.1786	8.13692	8.09756	8.13121	8.14664	8.10123	8.12562	8.1205
0.02655	8.16534	8.1983	8.14526	8.10266	8.13936	8.14543	8.09959	8.13084	8.10892
0.0266125	8.16893	8.19246	8.14651	8.1082	8.13583	8.12779	8.1089	8.11096	8.10394
0.0266625	8.19246	8.19262	8.14737	8.12113	8.1455	8.13139	8.10928	8.10308	8.11707
0.026725	8.19591	8.17514	8.13884	8.12666	8.1302	8.13683	8.10277	8.11409	8.12102
0.0267875	8.16081	8.15394	8.14218	8.14146	8.12741	8.13028	8.0974	8.11952	8.1152
0.0268375	8.16914	8.15914	8.13923	8.13934	8.15746	8.13002	8.10459	8.11323	8.11731
0.0269	8.16734	8.14921	8.12515	8.13037	8.15665	8.12675	8.12054	8.1145	8.14427
0.0269625	8.16926	8.14575	8.12045	8.13133	8.13991	8.13779	8.11661	8.1188	8.14227
0.0270125	8.16179	8.15712	8.11705	8.12008	8.14987	8.14234	8.10064	8.12496	8.12115
0.027075	8.17294	8.16772	8.13533	8.11165	8.1497	8.14287	8.10007	8.12889	8.12198
0.0271375	8.17166	8.16376	8.12256	8.10263	8.14063	8.13882	8.09772	8.10622	8.11903
0.0271875	8.1768	8.14407	8.14493	8.09614	8.13345	8.13503	8.10125	8.12771	8.12809
0.02725	8.1781	8.15802	8.15413	8.08626	8.13486	8.12691	8.10733	8.12512	8.14082
0.0273125	8.18285	8.17517	8.1412	8.10139	8.14285	8.12798	8.09901	8.11153	8.13147
0.027375	8.17172	8.16487	8.14815	8.1344	8.14584	8.14313	8.09503	8.10565	8.13644
0.027425	8.15876	8.15506	8.14405	8.14384	8.13934	8.13416	8.11476	8.11916	8.13307
0.0274875	8.1655	8.15718	8.14242	8.1337	8.12386	8.10942	8.10573	8.12892	8.12807
0.02755	8.16916	8.15785	8.13727	8.11543	8.1141	8.11685	8.10286	8.11917	8.12776
0.0276125	8.18103	8.17883	8.14056	8.11732	8.12804	8.1221	8.11734	8.11244	8.12555
0.027675	8.18933	8.15776	8.1487	8.11081	8.14755	8.12593	8.1142	8.12311	8.11636
0.027725	8.1851	8.15836	8.1484	8.11304	8.13831	8.13015	8.11562	8.13765	8.1192
0.0277875	8.18544	8.16689	8.15205	8.12294	8.13042	8.12392	8.11189	8.12912	8.12379
0.02785	8.18904	8.15732	8.12829	8.13728	8.14871	8.12071	8.1098	8.13698	8.12952
0.0279125	8.19736	8.16897	8.1105	8.12614	8.13808	8.12952	8.10582	8.1189	8.13649
0.027975	8.18657	8.17496	8.12744	8.12456	8.1252	8.11395	8.10941	8.11072	8.13403
0.0280375	8.17665	8.17487	8.13072	8.1167	8.13042	8.13666	8.1239	8.12025	8.12471
0.0280875	8.17413	8.17007	8.13164	8.11895	8.13528	8.13587	8.11878	8.11003	8.12338
0.02815	8.1792	8.16998	8.12289	8.12044	8.13414	8.12656	8.1115	8.0999	8.12299
0.0282125	8.16272	8.17691	8.14513	8.12103	8.14011	8.11813	8.1207	8.11298	8.12463
0.028275	8.15393	8.13806	8.16766	8.12643	8.1387	8.12209	8.12282	8.116	8.13342
0.0283375	8.17361	8.14262	8.1516	8.11319	8.13594	8.1347	8.12077	8.12274	8.13623
0.0284	8.1871	8.15593	8.1369	8.10944	8.14301	8.14049	8.10536	8.12021	8.14555
0.0284625	8.16196	8.15593	8.13908	8.12051	8.13995	8.12582	8.10271	8.1132	8.12383
0.028525	8.18277	8.16086	8.14331	8.11943	8.14325	8.11383	8.10638	8.11005	8.12735
0.0285875	8.17001	8.15199	8.14194	8.10413	8.14815	8.12384	8.12091	8.12456	8.11754
0.02865	8.15767	8.15904	8.14685	8.12491	8.14691	8.13145	8.1078	8.12978	8.10489
0.0287125	8.16608	8.16277	8.14552	8.13353	8.14766	8.12727	8.09926	8.12381	8.13391
0.028775	8.17879	8.15613	8.13963	8.12024	8.15341	8.13962	8.0928	8.11861	8.15074
0.0288375	8.16808	8.16308	8.13596	8.11427	8.14683	8.15788	8.09027	8.12743	8.15112
0.0289	8.17876	8.17042	8.13866	8.12463	8.14809	8.14889	8.1207	8.12575	8.14499
0.0289625	8.18272	8.15568	8.129	8.12868	8.14359	8.13092	8.1328	8.13203	8.13239
0.029025	8.17929	8.15511	8.12709	8.11346	8.1432	8.12209	8.1088	8.12007	8.13237
0.0290875	8.17905	8.16019	8.14185	8.10361	8.14049	8.13786	8.11787	8.12422	8.12604
0.02915	8.17953	8.16304	8.1413	8.13562	8.13622	8.13689	8.12503	8.14113	8.11899
0.0292125	8.17476	8.15924	8.15817	8.13382	8.1429	8.1282	8.10475	8.1295	8.12959
0.029275	8.16911	8.16811	8.15396	8.10513	8.15082	8.12227	8.10777	8.11555	8.11087
0.0293375	8.1803	8.16628	8.15013	8.08768	8.16269	8.12573	8.12558	8.1093	8.11324
0.0294	8.18404	8.1429	8.14348	8.0984	8.15117	8.13206	8.1263	8.11511	8.11269
0.0294625	8.18797	8.11464	8.13887	8.10788	8.15562	8.12379	8.10516	8.12041	8.11526
0.029525	8.17111	8.15045	8.13741	8.11383	8.14432	8.12651	8.1198	8.11424	8.11914
0.0295875	8.16161	8.17024	8.14592	8.11641	8.12622	8.13461	8.10129	8.09151	8.11279
0.02965	8.16092	8.16116	8.14769	8.12228	8.11852	8.1272	8.10847	8.10457	8.11835
0.0297125	8.18434	8.17091	8.13557	8.13184	8.14139	8.12323	8.12021	8.11853	8.11252
0.0297875	8.19263	8.15946	8.13918	8.14579	8.154	8.12435	8.12165	8.12164	8.10059
0.02985	8.1718	8.13794	8.14825	8.13695	8.15369	8.13075	8.1268	8.09682	8.11461
0.0299125	8.15279	8.14124	8.15933	8.11105	8.13417	8.12566	8.1226	8.11354	8.11467
0.029975	8.14221	8.14703	8.13409	8.11488	8.12004	8.10316	8.10948	8.10263	8.10692
0.0300375	8.14436	8.16679	8.13689	8.13241	8.12059	8.10422	8.10783	8.11247	8.10991
0.0301	8.16041	8.1779	8.14967	8.12737	8.13006	8.10315	8.11609	8.12645	8.12309
0.030175	8.15543	8.16992	8.16321	8.12242	8.14037	8.12213	8.10704	8.14569	8.1408
0.0302375	8.14488	8.16919	8.16011	8.12476	8.13798	8.12303	8.11711	8.12305	8.12993
0.0303	8.14273	8.18427	8.1539	8.13478	8.15027	8.11719	8.13866	8.13841	8.11963
0.0303625	8.17221	8.15973	8.14729	8.12833	8.13489	8.11583	8.13246	8.13583	8.1317
0.0304375	8.17553	8.15319	8.15098	8.13611	8.12341	8.13251	8.11205	8.12716	8.14194
0.0305	8.19124	8.14294	8.16771	8.136	8.12099	8.14538	8.10886	8.13046	8.14581
0.0305625	8.19955	8.1433	8.1582	8.12373	8.12952	8.11821	8.09526	8.12447	8.1366
0.030625	8.19369	8.15561	8.14174	8.11827	8.1407	8.1192	8.0872	8.13106	8.13251
0.0307	8.17696	8.15692	8.14644	8.12705	8.1406	8.10838	8.09959	8.15291	8.12387
0.0307625	8.15781	8.1615	8.15694	8.12589	8.1357	8.12532	8.10797	8.1485	8.13
0.030825	8.1628	8.15944	8.15221	8.1297	8.12611	8.11641	8.10883	8.1272	8.12331
0.0309	8.17628	8.16355	8.15451	8.13189	8.15061	8.12342	8.11058	8.11947	8.10109
0.0309625	8.17633	8.15671	8.15627	8.13902	8.16028	8.13052	8.11453	8.12311	8.10824
0.031025	8.19041	8.16142	8.14906	8.13388	8.16756	8.13002	8.10098	8.13786	8.1132
0.0311	8.17212	8.15091	8.15043	8.11429	8.14608	8.12574	8.1174	8.14075	8.13639
0.0311625	8.16409	8.15674	8.15695	8.12675	8.11844	8.12802	8.13058	8.13022	8.12491
0.031225	8.15942	8.17	8.17058	8.1468	8.10922	8.13626	8.12442	8.12816	8.1228
0.0313	8.16592	8.15411	8.1589	8.13194	8.11359	8.12476	8.13399	8.10912	8.12833
0.0313625	8.15321	8.1597	8.14271	8.10959	8.10562	8.13977	8.10887	8.101	8.12526
0.0314375	8.1648	8.16789	8.14244	8.12977	8.11314	8.13836	8.08714	8.09916	8.12169
0.0315	8.1539	8.14856	8.1564	8.14398	8.12247	8.13028	8.12016	8.12221	8.13052
0.0315625	8.15178	8.14499	8.15324	8.12961	8.12836	8.10934	8.11327	8.09592	8.13138
0.0316375	8.15324	8.16529	8.13644	8.10613	8.12978	8.09841	8.10257	8.09175	8.12969
0.0317	8.15642	8.172	8.13792	8.12776	8.1322	8.12659	8.11485	8.12653	8.11143
0.031775	8.16021	8.17692	8.13752	8.13081	8.12908	8.13972	8.14175	8.13597	8.10558
0.0318375	8.15289	8.17857	8.15599	8.13774	8.13214	8.1423	8.12544	8.13658	8.11546
0.0319125	8.13971	8.16475	8.1786	8.14406	8.12661	8.12474	8.11863	8.1381	8.11184
0.031975	8.14586	8.1555	8.18347	8.13203	8.12729	8.13251	8.11072	8.11201	8.11057
0.03205	8.17575	8.15705	8.16393	8.13964	8.14737	8.15768	8.11478	8.08959	8.10677
0.0321125	8.1763	8.16753	8.16225	8.11723	8.13728	8.15051	8.10954	8.11021	8.101
0.0321875	8.17713	8.16708	8.14429	8.12332	8.11977	8.14616	8.10022	8.10462	8.12831
0.0322625	8.18671	8.16933	8.14309	8.11339	8.13359	8.12505	8.10333	8.12167	8.1325
0.032325	8.18696	8.16946	8.15923	8.11269	8.13963	8.10188	8.11136	8.12152	8.12257
0.0324	8.18807	8.16667	8.1543	8.11134	8.13329	8.08416	8.09784	8.11802	8.12462
0.0324625	8.18169	8.16139	8.14195	8.13658	8.12201	8.12416	8.12511	8.12302	8.12004
0.0325375	8.17816	8.15973	8.14976	8.14341	8.1496	8.1286	8.14737	8.11261	8.11839
0.0326	8.17999	8.14424	8.13658	8.12535	8.1308	8.1266	8.11867	8.12938	8.12282
0.032675	8.18891	8.17009	8.12505	8.10239	8.15249	8.11811	8.1238	8.10556	8.11753
0.03275	8.15984	8.16327	8.12054	8.11734	8.1559	8.12152	8.13271	8.11728	8.12851
0.0328125	8.1534	8.15163	8.14096	8.12875	8.15149	8.15092	8.10768	8.11709	8.12694
0.0328875	8.15273	8.16172	8.13766	8.13422	8.13812	8.13892	8.1103	8.11577	8.12997
0.0329625	8.17432	8.17532	8.14894	8.12065	8.1411	8.14681	8.12016	8.13077	8.13264
0.033025	8.17256	8.1776	8.15115	8.11255	8.14131	8.14603	8.1073	8.11597	8.13519
0.0331	8.17352	8.16439	8.12653	8.12176	8.13271	8.13387	8.10518	8.11338	8.13124
0.033175	8.17311	8.14803	8.13428	8.14353	8.1139	8.12663	8.12892	8.11707	8.1264
0.0332375	8.18606	8.17747	8.15117	8.13447	8.1192	8.14528	8.12692	8.13162	8.11069
0.0333125	8.19243	8.16149	8.14375	8.13745	8.12654	8.12946	8.12535	8.12036	8.12574
0.0333875	8.18681	8.13952	8.12411	8.13813	8.13148	8.12733	8.12319	8.11897	8.12319
0.0334625	8.18086	8.11877	8.14568	8.11925	8.16095	8.13428	8.11082	8.13212	8.127
0.033525	8.16333	8.12013	8.14793	8.11052	8.14639	8.15286	8.0997	8.13722	8.12367
0.0336	8.1657	8.1341	8.13793	8.12251	8.13164	8.13515	8.10308	8.11306	8.12329
0.033675	8.16433	8.14915	8.13532	8.11128	8.13362	8.12589	8.11921	8.11776	8.12378
0.03375	8.14711	8.16055	8.13886	8.10178	8.13548	8.13947	8.12763	8.10805	8.11718
0.033825	8.13708	8.15659	8.14286	8.11277	8.13782	8.13133	8.127	8.11539	8.12855
0.0338875	8.1875	8.1622	8.14626	8.11034	8.12595	8.14496	8.1297	8.11839	8.11559
0.0339625	8.18556	8.16189	8.13515	8.10721	8.13309	8.13596	8.10025	8.11094	8.1263
0.0340375	8.17537	8.18105	8.14445	8.11497	8.12741	8.11545	8.09278	8.11181	8.14312
0.0341125	8.17665	8.18358	8.14477	8.10019	8.12033	8.11665	8.10262	8.11657	8.14305
0.0341875	8.15805	8.16817	8.14798	8.10347	8.1332	8.12575	8.11314	8.11184	8.14531
0.0342625	8.17523	8.17546	8.15589	8.12569	8.13326	8.10459	8.11349	8.10003	8.11106
0.0343375	8.19062	8.16434	8.15022	8.11602	8.13947	8.13506	8.12138	8.09912	8.12489
0.0344125	8.19695	8.15103	8.14866	8.11821	8.12833	8.1501	8.10884	8.13094	8.13044
0.034475	8.19244	8.15276	8.14397	8.13705	8.13716	8.14442	8.10902	8.12244	8.11822
0.03455	8.20175	8.16119	8.16457	8.13384	8.14092	8.13012	8.10693	8.10207	8.11193
0.034625	8.18303	8.17305	8.14903	8.12431	8.14804	8.1285	8.10476	8.12618	8.12645
0.0347	8.16728	8.14492	8.14013	8.12432	8.15079	8.12019	8.11712	8.13271	8.11478
0.034775	8.17731	8.14673	8.14442	8.12422	8.13953	8.13405	8.11012	8.12892	8.14154
0.03485	8.19515	8.15838	8.14915	8.13972	8.12071	8.1493	8.098	8.12632	8.13305
0.034925	8.17179	8.14791	8.16256	8.13728	8.12855	8.13759	8.10558	8.10336	8.11012
0.035	8.17411	8.13914	8.16612	8.11855	8.13994	8.13098	8.10977	8.09972	8.10219
0.035075	8.1592	8.14518	8.1583	8.12308	8.12636	8.14162	8.11506	8.11691	8.11362
0.03515	8.15533	8.15742	8.13947	8.11041	8.12524	8.15196	8.12321	8.11823	8.10979
0.035225	8.15225	8.15282	8.12873	8.11848	8.12605	8.14401	8.10919	8.10029	8.12469
0.0353	8.16143	8.13478	8.14584	8.11967	8.13843	8.14308	8.10944	8.10243	8.1326
0.035375	8.15678	8.1469	8.14439	8.1369	8.1565	8.13586	8.10024	8.11366	8.10395
0.0354625	8.16651	8.1348	8.15951	8.12779	8.135	8.13637	8.12072	8.10211	8.1192
0.0355375	8.16104	8.13878	8.15351	8.13666	8.12256	8.12598	8.12351	8.10872	8.14507
0.0356125	8.15824	8.14349	8.16156	8.13352	8.12745	8.12581	8.10866	8.12508	8.14429
0.0356875	8.1717	8.15789	8.14475	8.11555	8.13307	8.12714	8.0995	8.1117	8.13616
0.0357625	8.17712	8.1436	8.14218	8.11873	8.1358	8.13555	8.10797	8.126	8.1273
0.0358375	8.16777	8.12747	8.14248	8.11666	8.1324	8.12351	8.11258	8.13464	8.14156
0.0359125	8.15985	8.14682	8.14167	8.10014	8.11752	8.12326	8.10893	8.13184	8.13034
0.0359875	8.17483	8.13593	8.13438	8.10033	8.13306	8.12042	8.10127	8.13141	8.12722
0.036075	8.17604	8.14908	8.11255	8.10384	8.1358	8.1334	8.10888	8.1171	8.12543
0.03615	8.18595	8.16226	8.11769	8.10707	8.11615	8.12993	8.12052	8.12936	8.12074
0.036225	8.17707	8.16119	8.14407	8.10445	8.12317	8.12466	8.09868	8.12501	8.11381
0.0363	8.17642	8.17373	8.1442	8.11164	8.13025	8.13489	8.11062	8.14168	8.12682
0.0363875	8.18275	8.15357	8.15473	8.13021	8.12566	8.12939	8.10815	8.11803	8.12408
0.0364625	8.17903	8.14337	8.15773	8.14698	8.12337	8.12219	8.11328	8.11623	8.11812
0.0365375	8.1948	8.14565	8.13127	8.12416	8.12537	8.11849	8.11705	8.11517	8.13791
0.0366125	8.19057	8.13558	8.12638	8.09935	8.13	8.10618	8.1112	8.13634	8.12116
0.0367	8.19658	8.15733	8.12146	8.10787	8.128	8.11184	8.12806	8.13971	8.1135
0.036775	8.18196	8.16732	8.14008	8.11764	8.13105	8.11699	8.10481	8.12472	8.10314
0.03685	8.16935	8.16266	8.14594	8.11823	8.13562	8.13878	8.08694	8.11843	8.12669
0.0369375	8.16303	8.17041	8.13832	8.09542	8.13365	8.14464	8.09888	8.11236	8.12828
0.0370125	8.16109	8.16902	8.12898	8.08891	8.10834	8.12207	8.12253	8.10843	8.10427
0.0370875	8.16268	8.17478	8.1418	8.09377	8.11277	8.09561	8.11298	8.0984	8.10515
0.037175	8.17341	8.17445	8.15872	8.09071	8.12789	8.12111	8.11351	8.10767	8.12969
0.03725	8.17333	8.17256	8.15405	8.10664	8.13109	8.14206	8.13043	8.10524	8.1231
0.037325	8.18505	8.15071	8.1611	8.13065	8.12088	8.15425	8.1241	8.102	8.09977
0.0374125	8.17108	8.16115	8.13329	8.11641	8.12322	8.14784	8.14025	8.1009	8.13857
0.0374875	8.16755	8.17198	8.12377	8.11198	8.12602	8.14275	8.11155	8.1083	8.14402
0.037575	8.19097	8.15109	8.12994	8.10439	8.1498	8.13364	8.11801	8.10339	8.12085
0.03765	8.18244	8.15231	8.13339	8.1068	8.14667	8.11464	8.125	8.10862	8.11096
0.0377375	8.1939	8.15802	8.13592	8.13364	8.1385	8.11457	8.13588	8.11108	8.10514
0.0378125	8.18808	8.13941	8.12361	8.13555	8.15018	8.13375	8.1216	8.10324	8.10544
0.0379	8.18862	8.12696	8.13373	8.13038	8.11819	8.14888	8.12929	8.09439	8.10863
0.037975	8.18161	8.14237	8.13286	8.12097	8.12914	8.13872	8.11198	8.11172	8.11647
0.0380625	8.19224	8.15936	8.13313	8.12522	8.14545	8.11623	8.12186	8.13241	8.10576
0.0381375	8.17666	8.14667	8.15177	8.11176	8.14419	8.12026	8.12524	8.09877	8.11189
0.038225	8.17175	8.1406	8.15568	8.1005	8.12519	8.11924	8.10291	8.11303	8.13025
0.0383	8.17247	8.1457	8.14215	8.1014	8.13354	8.12597	8.11503	8.112	8.12819
0.0383875	8.16199	8.14478	8.12427	8.09943	8.12601	8.13218	8.13398	8.10998	8.11572
0.0384625	8.17572	8.15618	8.12333	8.11484	8.15272	8.12132	8.10439	8.11451	8.13227
0.03855	8.17281	8.16558	8.12708	8.11517	8.14015	8.12847	8.11346	8.10124	8.12012
0.0386375	8.18542	8.15497	8.14765	8.12452	8.14004	8.10035	8.12585	8.10289	8.1131
0.0387125	8.17786	8.14713	8.14246	8.12286	8.15222	8.10048	8.11926	8.11432	8.10638
0.0388	8.15872	8.13087	8.14999	8.11801	8.13395	8.13133	8.11849	8.09807	8.11035
0.038875	8.16936	8.12361	8.14236	8.1117	8.13852	8.11656	8.12097	8.10734	8.11757
0.0389625	8.17883	8.1451	8.13992	8.10032	8.13739	8.1073	8.12551	8.10594	8.13844
0.03905	8.16044	8.15479	8.14836	8.1112	8.1428	8.11679	8.10951	8.11131	8.14876
0.039125	8.16584	8.17436	8.14408	8.13288	8.14531	8.11874	8.10865	8.11006	8.13277
0.0392125	8.17984	8.14277	8.14362	8.12559	8.12006	8.12101	8.10876	8.10266	8.12464
0.0393	8.17967	8.1329	8.13883	8.12782	8.13761	8.11451	8.10678	8.10573	8.12165
0.0393875	8.18698	8.14776	8.13386	8.14144	8.14635	8.11636	8.11296	8.09834	8.1424
0.0394625	8.16769	8.16838	8.15187	8.13464	8.12333	8.12777	8.1149	8.11123	8.12163
0.03955	8.1579	8.16916	8.14568	8.13874	8.1189	8.10445	8.12201	8.12646	8.10137
0.0396375	8.16309	8.1674	8.14599	8.11548	8.12092	8.11516	8.12715	8.11448	8.10602
0.039725	8.1785	8.16828	8.15209	8.10684	8.10334	8.12132	8.11625	8.10457	8.12358
0.0398	8.19261	8.1665	8.14653	8.10881	8.11878	8.13625	8.11272	8.11626	8.13119
0.0398875	8.16954	8.1554	8.13201	8.13944	8.13735	8.1341	8.11332	8.1164	8.11664
0.039975	8.16194	8.1343	8.1209	8.13481	8.13554	8.10976	8.12158	8.11725	8.1092
0.0400625	8.1822	8.13242	8.11366	8.11304	8.13713	8.11456	8.1142	8.0987	8.11505
0.04015	8.1879	8.13128	8.11558	8.10508	8.1173	8.11142	8.11449	8.10853	8.1112
0.0402375	8.17752	8.14663	8.12837	8.13747	8.11208	8.11591	8.10841	8.09492	8.10623
0.040325	8.16294	8.14974	8.14367	8.14133	8.11958	8.11878	8.10619	8.10157	8.10354
0.0404125	8.16636	8.15264	8.14562	8.12072	8.13349	8.12187	8.12151	8.09664	8.12368
0.0404875	8.16847	8.15826	8.15171	8.10749	8.14374	8.11092	8.14114	8.099	8.14622
0.040575	8.17563	8.17189	8.15085	8.11201	8.1266	8.11279	8.13825	8.12885	8.15657
0.0406625	8.16722	8.15373	8.13788	8.09803	8.11127	8.12029	8.11417	8.14333	8.14058
0.04075	8.16459	8.16057	8.12913	8.09113	8.1325	8.12898	8.09218	8.10948	8.13259
0.0408375	8.16682	8.16525	8.14445	8.08492	8.12279	8.12621	8.09978	8.11637	8.13784
0.040925	8.17253	8.16533	8.13556	8.10817	8.12933	8.12793	8.13007	8.13024	8.11168
0.0410125	8.18526	8.15394	8.14824	8.11914	8.13235	8.11803	8.14105	8.12165	8.12535
0.0411	8.1754	8.15229	8.15955	8.1269	8.14534	8.10704	8.14887	8.12352	8.11856
0.0411875	8.18225	8.13844	8.14886	8.11515	8.12737	8.10748	8.13426	8.10081	8.10542
0.041275	8.1718	8.13243	8.13527	8.11497	8.13866	8.12169	8.11437	8.10419	8.12176
0.0413625	8.1727	8.14352	8.11919	8.13285	8.13677	8.13388	8.11096	8.09682	8.13102
0.04145	8.16299	8.15505	8.10872	8.12326	8.12114	8.11508	8.12789	8.11065	8.12482
0.04155	8.16066	8.15091	8.12051	8.11092	8.1191	8.10833	8.12045	8.09869	8.11117
0.0416375	8.14275	8.15759	8.13011	8.11234	8.13106	8.10606	8.10803	8.12631	8.13272
0.041725	8.16022	8.16067	8.13226	8.13705	8.13249	8.12827	8.08784	8.11697	8.12849
0.0418125	8.16422	8.15233	8.12062	8.14433	8.12784	8.11965	8.10751	8.10195	8.12421
0.0419	8.17269	8.14182	8.11875	8.14921	8.1276	8.12223	8.12598	8.11023	8.13588
0.0419875	8.17248	8.15687	8.15134	8.14221	8.12975	8.12565	8.1154	8.125	8.12921
0.042075	8.18396	8.1428	8.14611	8.11901	8.11892	8.12675	8.09462	8.12331	8.14001
0.042175	8.17049	8.14923	8.12833	8.11479	8.12253	8.12278	8.08655	8.10831	8.13131
0.0422625	8.17012	8.14317	8.12861	8.11397	8.1457	8.11487	8.10594	8.09684	8.13509
0.04235	8.16306	8.14299	8.13299	8.125	8.15194	8.10524	8.11038	8.08908	8.12146
0.0424375	8.16658	8.15894	8.12886	8.12662	8.14458	8.12227	8.10933	8.10491	8.13253
0.0425375	8.16701	8.15167	8.13562	8.13388	8.14789	8.11469	8.10969	8.12193	8.12985
0.042625	8.15879	8.15421	8.1226	8.12761	8.13863	8.12206	8.12787	8.13043	8.11864
0.0427125	8.15483	8.14626	8.10822	8.12978	8.12027	8.12165	8.10414	8.11875	8.11681
0.0428	8.15647	8.15561	8.13171	8.13664	8.12436	8.11896	8.10884	8.10517	8.13502
0.0429	8.18083	8.14178	8.13412	8.1391	8.11589	8.12107	8.11919	8.08917	8.11996
0.0429875	8.17546	8.13047	8.1276	8.12685	8.11028	8.1348	8.12051	8.10217	8.11836
0.043075	8.17982	8.15001	8.14005	8.13337	8.12775	8.12738	8.11976	8.12393	8.12938
0.043175	8.19105	8.15037	8.14203	8.13055	8.12245	8.1288	8.11414	8.13169	8.12343
0.0432625	8.18805	8.14098	8.14491	8.13407	8.12113	8.11884	8.10198	8.11868	8.11649
0.0433625	8.19087	8.1373	8.13112	8.13335	8.1382	8.12953	8.0964	8.11581	8.12158
0.04345	8.17698	8.14983	8.16011	8.15175	8.13709	8.12902	8.10526	8.10878	8.11737
0.0435375	8.18388	8.17121	8.1483	8.12423	8.11391	8.14495	8.12823	8.09486	8.12597
0.0436375	8.16726	8.1714	8.14483	8.12592	8.12848	8.13899	8.11654	8.10778	8.13011
0.043725	8.17674	8.1508	8.13945	8.12173	8.13438	8.13588	8.11118	8.10502	8.14011
0.043825	8.17167	8.16937	8.13388	8.10579	8.13066	8.12224	8.11319	8.11225	8.14877
0.0439125	8.1623	8.15384	8.13664	8.11664	8.12089	8.13304	8.1056	8.09259	8.14587
0.0440125	8.16231	8.1361	8.13322	8.09939	8.11449	8.14365	8.12137	8.1016	8.12998
0.0441	8.18824	8.13878	8.12472	8.08767	8.13005	8.13822	8.11714	8.10087	8.13573
0.0442	8.19415	8.1315	8.118	8.09127	8.15477	8.12943	8.10558	8.09185	8.12123
0.0442875	8.17279	8.13947	8.11587	8.10707	8.12884	8.11992	8.10032	8.1045	8.12988
0.0443875	8.16769	8.15309	8.12471	8.1248	8.14242	8.12806	8.1243	8.09606	8.1353
0.044475	8.16829	8.15078	8.13921	8.1414	8.11881	8.1319	8.13008	8.10484	8.14636
0.044575	8.17167	8.13192	8.13559	8.12675	8.11199	8.12863	8.12523	8.10167	8.14581
0.044675	8.17229	8.13015	8.12778	8.12993	8.11728	8.13648	8.12048	8.1016	8.14569
0.0447625	8.1633	8.13094	8.12719	8.11965	8.11518	8.13191	8.12061	8.09554	8.16837
0.0448625	8.16554	8.13417	8.10575	8.127	8.12144	8.12286	8.11724	8.08881	8.14383
0.0449625	8.17751	8.15633	8.11572	8.11713	8.13025	8.12394	8.12273	8.10141	8.1246
0.04505	8.15382	8.14723	8.13727	8.1179	8.1289	8.12217	8.10929	8.10613	8.13091
0.04515	8.19113	8.15062	8.12128	8.11884	8.1425	8.11807	8.10815	8.12223	8.11333
0.04525	8.1759	8.14716	8.13047	8.11144	8.13216	8.11533	8.10516	8.12819	8.11848
0.0453375	8.17168	8.17268	8.13599	8.11581	8.12965	8.11654	8.10572	8.12064	8.10655
0.0454375	8.188	8.15469	8.12045	8.12015	8.12713	8.11677	8.1259	8.11593	8.12561
0.0455375	8.18974	8.14436	8.12883	8.13777	8.13197	8.13883	8.10897	8.10987	8.11106
0.0456375	8.18695	8.1593	8.1483	8.11429	8.1276	8.12703	8.09945	8.09988	8.11949
0.045725	8.175	8.16499	8.13186	8.1167	8.12996	8.11946	8.08699	8.10487	8.10728
0.045825	8.1658	8.15985	8.1199	8.11355	8.12804	8.11402	8.08178	8.10283	8.11339
0.045925	8.17926	8.15074	8.1235	8.09971	8.10167	8.13619	8.1041	8.10204	8.1258
0.046025	8.18103	8.14764	8.12116	8.09563	8.12038	8.12757	8.12185	8.08698	8.13109
0.046125	8.19016	8.154	8.13644	8.09728	8.12252	8.11467	8.12469	8.09772	8.11581
0.046225	8.18971	8.15812	8.15078	8.10069	8.12192	8.13173	8.11626	8.1326	8.11367
0.0463125	8.17228	8.14558	8.15266	8.1028	8.13903	8.12594	8.10688	8.11813	8.12663
0.0464125	8.1612	8.14194	8.13167	8.13406	8.14306	8.11367	8.1057	8.10026	8.12385
0.0465125	8.15855	8.14621	8.13905	8.13671	8.12749	8.12937	8.1025	8.1223	8.12965
0.0466125	8.1741	8.1674	8.16143	8.11391	8.13476	8.10983	8.11064	8.10894	8.14065
0.0467125	8.1649	8.17038	8.13684	8.12134	8.14112	8.11911	8.10531	8.11475	8.14942
0.0468125	8.16273	8.13564	8.12217	8.11883	8.14955	8.11923	8.10988	8.11784	8.14593
0.0469125	8.16791	8.15033	8.12947	8.12414	8.14306	8.11356	8.11049	8.09802	8.13829
0.0470125	8.16196	8.16557	8.1441	8.123	8.12963	8.12013	8.09558	8.12114	8.13516
0.0471125	8.17568	8.15595	8.13093	8.1165	8.12166	8.1198	8.10479	8.12789	8.15085
0.0472125	8.1916	8.15403	8.13762	8.11849	8.13095	8.11131	8.09698	8.11639	8.1381
0.0473125	8.20313	8.16591	8.14883	8.12167	8.12229	8.10391	8.09624	8.11975	8.12519
0.0474125	8.2143	8.16481	8.14256	8.13075	8.14269	8.11721	8.10282	8.10436	8.13725
0.0475125	8.19263	8.1674	8.15345	8.12437	8.14532	8.13319	8.10579	8.10701	8.13334
0.0476125	8.19392	8.15647	8.13365	8.11975	8.12688	8.13201	8.11203	8.1009	8.12094
0.047725	8.19689	8.16044	8.13805	8.1105	8.13329	8.13953	8.11396	8.10455	8.14928
0.047825	8.18341	8.13763	8.12765	8.11601	8.12486	8.13085	8.10435	8.09247	8.14496
0.047925	8.1771	8.12987	8.11464	8.12424	8.13266	8.1138	8.10794	8.11065	8.13708
0.048025	8.17135	8.12778	8.13536	8.11685	8.11932	8.11593	8.10361	8.10288	8.13276
0.048125	8.19044	8.15072	8.13644	8.09214	8.11007	8.11049	8.10041	8.10248	8.14193
0.048225	8.18869	8.15953	8.14431	8.08673	8.11609	8.13141	8.10714	8.11884	8.14826
0.0483375	8.18549	8.14786	8.15519	8.12612	8.12201	8.13332	8.08989	8.11795	8.12265
0.0484375	8.16798	8.15576	8.13247	8.12292	8.12838	8.12884	8.09939	8.10999	8.12207
0.0485375	8.1798	8.14469	8.10806	8.10268	8.13077	8.11234	8.10785	8.11029	8.1057
0.0486375	8.17429	8.1644	8.11069	8.11498	8.14569	8.13434	8.10641	8.11327	8.10356
0.04875	8.19601	8.16548	8.12542	8.13198	8.13293	8.12216	8.11536	8.10296	8.1402
0.04885	8.19242	8.14359	8.13288	8.10944	8.13164	8.13316	8.10456	8.11624	8.143
0.04895	8.17756	8.14949	8.13789	8.11176	8.15656	8.13726	8.11208	8.13885	8.11808
0.0490625	8.18075	8.13167	8.1391	8.12786	8.14852	8.12895	8.11304	8.12285	8.10894
0.0491625	8.17075	8.11828	8.12422	8.13008	8.14742	8.13582	8.11733	8.12016	8.11927
0.0492625	8.16903	8.13807	8.12722	8.11463	8.13371	8.12626	8.10429	8.11858	8.11556
0.049375	8.19095	8.13479	8.14122	8.12304	8.12823	8.12464	8.10223	8.10566	8.12402
0.049475	8.19316	8.12424	8.12911	8.11215	8.10814	8.13395	8.11065	8.11643	8.12037
0.049575	8.18948	8.14045	8.1249	8.11642	8.13394	8.12716	8.11007	8.10207	8.11641
0.0496875	8.18044	8.15887	8.14188	8.12185	8.12802	8.13081	8.09878	8.11295	8.1241
0.0497875	8.18447	8.16344	8.11814	8.12867	8.11707	8.13664	8.11038	8.09169	8.13654
0.0499	8.16953	8.13877	8.11401	8.10867	8.11049	8.14295	8.11116	8.11539	8.11689
0.05	8.15851	8.14224	8.12536	8.10018	8.12547	8.15325	8.0989	8.10801	8.11714
0.0501125	8.17624	8.14241	8.13062	8.09502	8.1202	8.15202	8.08661	8.12112	8.11121
0.0502125	8.19569	8.14515	8.14177	8.09023	8.12715	8.14209	8.10808	8.09302	8.13406
0.050325	8.1829	8.13611	8.13053	8.1094	8.13576	8.13029	8.12661	8.09652	8.13729
0.0504375	8.18138	8.14969	8.1369	8.11848	8.15215	8.14165	8.12769	8.09807	8.1244
0.0505375	8.18621	8.15069	8.13463	8.14164	8.13451	8.10636	8.12586	8.08338	8.13086
0.05065	8.18398	8.13832	8.13555	8.13946	8.13449	8.1306	8.12433	8.09836	8.12587
0.05075	8.17868	8.12599	8.14043	8.11819	8.1301	8.11996	8.11894	8.11649	8.12537
0.0508625	8.18665	8.14351	8.13401	8.11228	8.13268	8.11089	8.11732	8.12594	8.10064
0.050975	8.17083	8.127	8.14661	8.12772	8.15084	8.10338	8.11385	8.12253	8.09855
0.051075	8.18821	8.12626	8.14802	8.12065	8.14754	8.14531	8.13432	8.09897	8.11007
0.0511875	8.18996	8.14977	8.14301	8.09695	8.15563	8.13382	8.10002	8.09299	8.1235
0.0513	8.18135	8.14719	8.11259	8.09715	8.14937	8.11713	8.10799	8.09875	8.12686
0.0514	8.17274	8.14188	8.14795	8.11087	8.15621	8.13507	8.12453	8.10408	8.12284
0.0515125	8.16786	8.13398	8.15322	8.11527	8.1435	8.13153	8.13216	8.12299	8.10266
0.051625	8.18221	8.14317	8.12334	8.10291	8.15636	8.12828	8.12226	8.12389	8.11429
0.0517375	8.19336	8.14957	8.12125	8.07987	8.15069	8.11449	8.11834	8.10565	8.12651
0.0518375	8.15258	8.15567	8.11107	8.10196	8.15303	8.11372	8.09253	8.09953	8.13494
0.05195	8.16162	8.14692	8.1203	8.11176	8.15197	8.11473	8.11798	8.09873	8.13038
0.0520625	8.17449	8.13543	8.14011	8.10947	8.14461	8.16026	8.12647	8.1194	8.12754
0.052175	8.18086	8.13877	8.13223	8.10074	8.14689	8.1361	8.12396	8.1206	8.10361
0.0522875	8.17299	8.14189	8.13203	8.10999	8.15173	8.12818	8.0976	8.11549	8.10997
0.0524	8.17668	8.14372	8.13885	8.1273	8.1426	8.13159	8.1006	8.10967	8.12384
0.0525125	8.16873	8.142	8.11969	8.13097	8.14405	8.12631	8.11837	8.11404	8.11595
0.052625	8.16298	8.13731	8.11946	8.12483	8.16192	8.11065	8.1087	8.10011	8.12165
0.0527375	8.17789	8.15701	8.11683	8.12707	8.14343	8.11803	8.0942	8.11209	8.11983
0.0528375	8.17934	8.15775	8.13781	8.11704	8.14028	8.13596	8.09595	8.11522	8.1241
0.05295	8.17935	8.14959	8.13949	8.12485	8.14681	8.12414	8.08934	8.10953	8.13712
0.0530625	8.14974	8.15225	8.11707	8.11249	8.14333	8.11724	8.11333	8.11885	8.13754
0.053175	8.16832	8.1705	8.1269	8.12092	8.12925	8.11734	8.11941	8.11194	8.12006
0.0533	8.17038	8.13774	8.11999	8.13114	8.13928	8.12051	8.09911	8.10262	8.12759
0.0534125	8.14401	8.14455	8.12983	8.13186	8.1395	8.12517	8.1109	8.10518	8.11663
0.053525	8.16774	8.13321	8.12627	8.142	8.1462	8.12945	8.13438	8.08339	8.12471
0.0536375	8.17562	8.15929	8.13794	8.12601	8.15134	8.12686	8.1123	8.08814	8.12092
0.05375	8.17352	8.15521	8.11773	8.11959	8.15806	8.13646	8.09402	8.09086	8.12855
0.0538625	8.17434	8.14797	8.13318	8.12102	8.13503	8.12977	8.1059	8.09729	8.12357
0.053975	8.17437	8.14926	8.13656	8.12684	8.12867	8.14031	8.12154	8.10304	8.1076
0.0540875	8.16645	8.12898	8.14132	8.11645	8.16049	8.13982	8.10785	8.10498	8.12554
0.0542125	8.16484	8.14198	8.13445	8.09848	8.1427	8.13692	8.11615	8.12482	8.112
0.054325	8.16514	8.1446	8.13919	8.10182	8.15624	8.11689	8.0932	8.11867	8.12352
0.0544375	8.17011	8.13676	8.13365	8.13065	8.15525	8.11248	8.10305	8.13357	8.12562
0.05455	8.1666	8.1357	8.12246	8.13295	8.15559	8.10127	8.09919	8.14606	8.11716
0.0546625	8.17919	8.14387	8.12549	8.09858	8.14981	8.10339	8.11007	8.11091	8.11417
0.0547875	8.17947	8.14142	8.11487	8.12691	8.15724	8.12635	8.11532	8.10246	8.12744
0.0549	8.17155	8.14593	8.11622	8.12188	8.15627	8.12839	8.0991	8.10552	8.14319
0.0550125	8.16041	8.13877	8.11016	8.12078	8.14785	8.13705	8.11346	8.10903	8.15713
0.0551375	8.17604	8.14827	8.13158	8.11058	8.13524	8.12102	8.10654	8.11589	8.12656
0.05525	8.15358	8.15473	8.13015	8.12293	8.12697	8.11361	8.10327	8.10009	8.10175
0.0553625	8.16577	8.13996	8.1292	8.10198	8.14579	8.11119	8.10902	8.08692	8.12769
0.0554875	8.16573	8.14158	8.13714	8.1273	8.14551	8.10104	8.12682	8.08115	8.13378
0.0556	8.17233	8.15088	8.1302	8.12227	8.13785	8.1128	8.11225	8.0844	8.13037
0.055725	8.15562	8.14482	8.12948	8.11604	8.13489	8.11626	8.12051	8.11424	8.1507
0.0558375	8.16781	8.12535	8.12911	8.12119	8.1303	8.10938	8.10887	8.10959	8.14302
0.0559625	8.17127	8.14552	8.12701	8.10647	8.13047	8.11709	8.11901	8.1179	8.12069
0.056075	8.15825	8.13845	8.12366	8.11693	8.14024	8.12425	8.11707	8.11115	8.11895
0.0562	8.15431	8.12514	8.11574	8.12136	8.12702	8.12273	8.11491	8.11885	8.11869
0.0563125	8.17468	8.13118	8.12555	8.11115	8.13738	8.1359	8.09836	8.12918	8.13073
0.0564375	8.17767	8.1626	8.13005	8.11221	8.13672	8.1343	8.10731	8.11642	8.14869
0.05655	8.16501	8.16324	8.14013	8.15077	8.13459	8.14458	8.12454	8.12066	8.12855
0.056675	8.14488	8.13962	8.14076	8.14477	8.12278	8.11282	8.12132	8.10207	8.11284
0.0568	8.1725	8.13888	8.13351	8.13712	8.10474	8.12299	8.10241	8.11324	8.13188
0.0569125	8.17159	8.13434	8.13344	8.13657	8.10572	8.11879	8.10233	8.11545	8.14147
0.0570375	8.16772	8.14473	8.12636	8.12608	8.12343	8.1054	8.09954	8.12061	8.12657
0.0571625	8.16563	8.14204	8.12252	8.12559	8.11307	8.09943	8.10001	8.11011	8.11758
0.057275	8.16198	8.14092	8.13133	8.13752	8.11899	8.1045	8.11928	8.1241	8.13125
0.0574	8.17927	8.1302	8.12893	8.13346	8.13839	8.13134	8.10268	8.11038	8.15858
0.057525	8.17465	8.13669	8.11982	8.11973	8.11757	8.11559	8.11482	8.1105	8.13504
0.0576375	8.15681	8.12733	8.12443	8.11366	8.12726	8.11773	8.0944	8.11967	8.12574
0.0577625	8.1376	8.15101	8.12579	8.11704	8.12675	8.11576	8.10551	8.12775	8.11264
0.0578875	8.15412	8.15376	8.13371	8.09924	8.12157	8.10925	8.10372	8.11729	8.13011
0.0580125	8.16272	8.15572	8.11233	8.10842	8.10763	8.13397	8.11216	8.10942	8.11896
0.0581375	8.14886	8.14722	8.14952	8.11929	8.12956	8.11098	8.11404	8.10045	8.1171
0.0582625	8.17746	8.1358	8.13395	8.12997	8.11459	8.11055	8.12199	8.10326	8.1174
0.058375	8.17302	8.122	8.11993	8.1267	8.12723	8.10748	8.11481	8.10141	8.12803
0.0585	8.18704	8.15027	8.12768	8.10838	8.14252	8.10761	8.09817	8.09939	8.12687
0.058625	8.16718	8.144	8.14045	8.12922	8.13739	8.11324	8.11384	8.08285	8.13479
0.05875	8.1806	8.14856	8.14595	8.12543	8.13857	8.10772	8.11224	8.11938	8.12535
0.058875	8.1842	8.14234	8.14838	8.11577	8.12927	8.10603	8.10886	8.10654	8.13892
0.059	8.17971	8.13573	8.13162	8.10918	8.12049	8.11423	8.09119	8.09002	8.13595
0.059125	8.17659	8.13716	8.12451	8.08831	8.14072	8.13786	8.11965	8.08404	8.12129
0.05925	8.18194	8.13352	8.10223	8.11368	8.13259	8.11828	8.11893	8.10611	8.13805
0.059375	8.17305	8.14046	8.10818	8.14153	8.11827	8.11103	8.12405	8.09907	8.13646
0.0595	8.17925	8.14616	8.13136	8.11961	8.11028	8.1156	8.1174	8.1058	8.11913
0.059625	8.17065	8.12756	8.11696	8.12274	8.12161	8.11906	8.11726	8.11932	8.12143
0.0597625	8.15103	8.14482	8.1304	8.10658	8.13523	8.12153	8.11535	8.10979	8.11763
0.0598875	8.14445	8.13844	8.13441	8.10892	8.13912	8.11869	8.12897	8.10129	8.13507
0.0600125	8.16644	8.13232	8.14452	8.0928	8.12478	8.10828	8.11428	8.10552	8.11642
0.0601375	8.16328	8.15338	8.12795	8.10059	8.12122	8.08833	8.09848	8.10549	8.10236
0.0602625	8.16978	8.14503	8.13197	8.11126	8.11988	8.09423	8.09628	8.09538	8.1307
0.0603875	8.15322	8.14571	8.13634	8.12827	8.12286	8.11845	8.10637	8.10333	8.12787
0.060525	8.15024	8.14886	8.13477	8.12625	8.12793	8.12162	8.09143	8.10388	8.12333
0.06065	8.18002	8.15562	8.13414	8.1354	8.10763	8.10732	8.10369	8.09475	8.13915
0.060775	8.16403	8.16432	8.13434	8.11105	8.12003	8.13611	8.08735	8.08946	8.14877
0.0609	8.16093	8.16505	8.15311	8.12505	8.11664	8.12695	8.10851	8.07283	8.12828
0.0610375	8.17014	8.13119	8.13114	8.12752	8.12985	8.11511	8.13671	8.09744	8.13803
0.0611625	8.16739	8.15137	8.11566	8.12395	8.10406	8.10456	8.12099	8.10969	8.13603
0.0612875	8.17684	8.14632	8.13385	8.10954	8.13027	8.11462	8.11732	8.1104	8.14796
0.061425	8.1675	8.15104	8.12922	8.11929	8.13639	8.1098	8.12107	8.1074	8.1488
0.06155	8.14345	8.17182	8.14326	8.11603	8.12201	8.1188	8.10885	8.11875	8.14896
0.0616875	8.17012	8.14136	8.15423	8.08939	8.11967	8.13551	8.10341	8.09909	8.13482
0.0618125	8.16149	8.15439	8.15924	8.12072	8.12437	8.11417	8.12988	8.08675	8.12855
0.06195	8.16124	8.13773	8.14518	8.11989	8.12309	8.10789	8.09851	8.11052	8.1313
0.062075	8.15997	8.13527	8.13766	8.10797	8.10994	8.10551	8.11053	8.10957	8.1289
0.0622125	8.18389	8.13968	8.12404	8.12379	8.13362	8.10577	8.10024	8.1122	8.13259
0.0623375	8.17197	8.12642	8.13993	8.11442	8.13155	8.12892	8.12071	8.10185	8.1375
0.062475	8.17716	8.12148	8.15436	8.12298	8.12924	8.09683	8.12614	8.10139	8.12874
0.0626	8.17242	8.13665	8.14117	8.12899	8.15092	8.12692	8.10217	8.11317	8.11896
0.0627375	8.16475	8.16373	8.14343	8.12552	8.1428	8.14258	8.11445	8.10624	8.1155
0.062875	8.17125	8.14106	8.14301	8.12506	8.131	8.12033	8.10577	8.08635	8.12739
0.063	8.18585	8.11985	8.13727	8.13611	8.12079	8.11496	8.09366	8.10954	8.14165
0.0631375	8.18943	8.1581	8.13454	8.13026	8.12201	8.10081	8.10926	8.10973	8.14072
0.063275	8.15604	8.13632	8.1337	8.13213	8.13886	8.10775	8.12267	8.10446	8.13612
0.0634	8.15776	8.14571	8.12357	8.14191	8.13474	8.12242	8.13023	8.08201	8.13668
0.0635375	8.16258	8.15265	8.14406	8.12782	8.11847	8.11942	8.12281	8.10021	8.13345
0.063675	8.16657	8.1465	8.15817	8.11808	8.12137	8.11952	8.11361	8.09708	8.12145
0.0638125	8.16072	8.14483	8.14372	8.12032	8.13864	8.13191	8.12288	8.10198	8.12996
0.0639375	8.15835	8.16021	8.14596	8.10974	8.14256	8.12389	8.11587	8.11327	8.13598
0.064075	8.17121	8.15845	8.14144	8.10138	8.12232	8.13341	8.11114	8.09506	8.12046
0.0642125	8.1636	8.14652	8.13019	8.12303	8.1323	8.11491	8.1136	8.10428	8.12553
0.06435	8.18135	8.15106	8.14099	8.11713	8.11571	8.11353	8.11963	8.10463	8.11751
0.0644875	8.17006	8.13587	8.14505	8.12203	8.12701	8.12017	8.10163	8.11386	8.12725
0.064625	8.14231	8.14095	8.10821	8.11752	8.12103	8.11243	8.08902	8.10475	8.11875
0.0647625	8.14694	8.16062	8.11751	8.12091	8.13553	8.14962	8.09538	8.09894	8.12483
0.0649	8.14055	8.14057	8.12849	8.12829	8.12737	8.13273	8.10319	8.10605	8.12694
0.0650375	8.15645	8.12387	8.13134	8.10677	8.14395	8.12534	8.09467	8.12037	8.12242
0.065175	8.15639	8.13999	8.16423	8.12286	8.14132	8.12426	8.11317	8.11186	8.12653
0.0653125	8.15211	8.14398	8.16714	8.09943	8.12718	8.13945	8.1323	8.09937	8.12608
0.06545	8.15129	8.1422	8.15218	8.11582	8.10873	8.11837	8.14443	8.09352	8.13499
0.0655875	8.15655	8.14888	8.14577	8.11524	8.121	8.13336	8.1228	8.08507	8.12908
0.065725	8.13384	8.14934	8.16459	8.11247	8.11274	8.14382	8.11959	8.09482	8.1172
0.0658625	8.17262	8.14485	8.14823	8.10173	8.1392	8.1249	8.10412	8.10114	8.09991
0.066	8.17127	8.14993	8.14591	8.10605	8.10869	8.12626	8.12412	8.10589	8.09694
0.0661375	8.17709	8.15262	8.149	8.12017	8.13482	8.12352	8.11021	8.12628	8.12087
0.066275	8.17711	8.14586	8.13683	8.13417	8.12084	8.13281	8.11419	8.11477	8.09525
0.066425	8.16019	8.1375	8.14131	8.1215	8.10454	8.13227	8.11398	8.09712	8.1237
0.0665625	8.15645	8.14293	8.14407	8.10815	8.12155	8.11287	8.11196	8.0957	8.10665
0.0667	8.15302	8.15562	8.1275	8.10109	8.13333	8.13077	8.12478	8.09958	8.11039
0.0668375	8.15749	8.14309	8.14534	8.12649	8.12686	8.13148	8.12306	8.09882	8.15036
0.0669875	8.17015	8.13309	8.13835	8.10593	8.13469	8.13835	8.10791	8.11621	8.12534
0.067125	8.14805	8.14901	8.15122	8.12165	8.13802	8.11956	8.11611	8.09964	8.12416
0.0672625	8.15451	8.13936	8.14251	8.12254	8.12813	8.13622	8.11374	8.10369	8.11575
0.0674125	8.16292	8.13949	8.1469	8.11491	8.13673	8.12719	8.11508	8.09996	8.12422
0.06755	8.18044	8.15681	8.15468	8.11883	8.14681	8.11974	8.12288	8.11023	8.12107
0.0677	8.15849	8.16807	8.15496	8.12229	8.12944	8.11405	8.10841	8.12025	8.11906
0.0678375	8.15932	8.16038	8.14123	8.09361	8.13794	8.13379	8.09969	8.09307	8.14411
0.0679875	8.1639	8.16817	8.13652	8.11218	8.14152	8.14655	8.10865	8.10371	8.13633
0.068125	8.15253	8.16047	8.14437	8.12592	8.12062	8.13357	8.10611	8.10134	8.1156
0.068275	8.16353	8.15825	8.1478	8.12047	8.1322	8.14429	8.10708	8.10383	8.11951
0.0684125	8.16671	8.15296	8.13703	8.10183	8.14357	8.13295	8.1213	8.09242	8.11249
0.0685625	8.17499	8.14915	8.15612	8.09824	8.13145	8.1267	8.1327	8.09055	8.10386
0.0687	8.17438	8.13038	8.15229	8.1151	8.13736	8.14769	8.11797	8.12128	8.11958
0.06885	8.18356	8.14297	8.14414	8.11707	8.12144	8.1388	8.12153	8.11001	8.12855
0.069	8.17563	8.15191	8.14525	8.11469	8.11715	8.13548	8.10208	8.11069	8.1242
0.0691375	8.16758	8.15466	8.14693	8.11776	8.12644	8.13483	8.09248	8.10341	8.1106
0.0692875	8.14799	8.16571	8.14229	8.11408	8.11314	8.12836	8.10458	8.10998	8.11374
0.0694375	8.15086	8.15329	8.15302	8.09702	8.12359	8.11626	8.10736	8.10456	8.12739
0.069575	8.16799	8.14049	8.16804	8.11727	8.11224	8.13335	8.10292	8.10476	8.13986
0.069725	8.15251	8.12979	8.16645	8.13087	8.11841	8.14138	8.10803	8.09645	8.12638
0.069875	8.17572	8.14863	8.15493	8.12258	8.11766	8.11932	8.1178	8.0891	8.1103
0.070025	8.18126	8.14847	8.14909	8.11652	8.12588	8.12814	8.10983	8.09778	8.12838
0.070175	8.15506	8.13703	8.14594	8.12001	8.13747	8.1282	8.11608	8.102	8.09394
0.0703125	8.17066	8.16099	8.15268	8.1176	8.13088	8.13728	8.12502	8.11559	8.10061
0.0704625	8.168	8.15644	8.15624	8.10828	8.10971	8.12029	8.11208	8.10668	8.11333
0.0706125	8.15217	8.16746	8.14124	8.11806	8.10237	8.10895	8.1054	8.1192	8.11235
0.0707625	8.16333	8.16629	8.14718	8.11242	8.10967	8.12127	8.11437	8.10234	8.13326
0.0709125	8.17319	8.17307	8.14243	8.09788	8.11205	8.11846	8.12449	8.07747	8.12125
0.0710625	8.17633	8.1478	8.14425	8.10476	8.11293	8.12499	8.11199	8.10567	8.11298
0.0712125	8.14676	8.16153	8.14066	8.11055	8.12192	8.12126	8.11232	8.11015	8.11485
0.0713625	8.15837	8.16024	8.13396	8.11444	8.14012	8.1392	8.12079	8.09973	8.09995
0.0715125	8.15947	8.14513	8.15989	8.11225	8.12998	8.15762	8.10439	8.11626	8.11902
0.0716625	8.15907	8.12519	8.14458	8.12325	8.13906	8.12728	8.10161	8.10008	8.10923
0.0718125	8.15355	8.12874	8.15639	8.11473	8.13626	8.12173	8.11982	8.09052	8.11179
0.0719625	8.16226	8.13001	8.14301	8.12951	8.11293	8.13771	8.12339	8.07934	8.13059
0.072125	8.17558	8.16092	8.15604	8.12254	8.11097	8.13166	8.12148	8.09936	8.12409
0.072275	8.17165	8.14654	8.14785	8.11837	8.13107	8.13324	8.12696	8.11294	8.13006
0.072425	8.17036	8.12603	8.1595	8.10468	8.13571	8.12801	8.13648	8.12677	8.1292
0.072575	8.17725	8.16619	8.17217	8.12897	8.10315	8.12876	8.12296	8.09543	8.11851
0.0727375	8.18839	8.15285	8.13054	8.12194	8.12128	8.13435	8.12675	8.09691	8.10843
0.0728875	8.17499	8.169	8.15025	8.10084	8.13061	8.12391	8.11764	8.10387	8.10546
0.0730375	8.19646	8.16256	8.15386	8.11403	8.12815	8.11909	8.11319	8.10451	8.11647
0.0731875	8.15072	8.17542	8.15849	8.13299	8.13459	8.14021	8.12649	8.09936	8.13498
0.07335	8.15649	8.15461	8.14118	8.10972	8.13337	8.15759	8.11853	8.11594	8.10657
0.0735	8.16592	8.13497	8.16536	8.1098	8.12237	8.1112	8.10291	8.09977	8.10662
0.0736625	8.15603	8.15821	8.15957	8.11276	8.11873	8.11681	8.12012	8.08642	8.14944
0.0738125	8.17555	8.15082	8.15341	8.12422	8.11993	8.12653	8.11744	8.11444	8.13179
0.073975	8.17063	8.14501	8.13087	8.12124	8.12944	8.1207	8.1104	8.12268	8.13653
0.074125	8.15914	8.15072	8.14297	8.10984	8.1161	8.13906	8.11976	8.11214	8.13403
0.0742875	8.15133	8.14003	8.1543	8.1075	8.13832	8.14424	8.1134	8.11017	8.11005
0.0744375	8.16304	8.14442	8.15589	8.11436	8.13551	8.11979	8.11447	8.10956	8.11186
0.0746	8.16813	8.14075	8.15453	8.12692	8.11039	8.12732	8.12257	8.11442	8.12572
0.07475	8.15346	8.13525	8.15008	8.11727	8.12167	8.12252	8.11111	8.11851	8.12402
0.0749125	8.15989	8.15623	8.14383	8.11431	8.13112	8.11341	8.09143	8.10124	8.12196
0.075075	8.15768	8.16265	8.17046	8.12391	8.13268	8.11704	8.10966	8.10186	8.12103
0.075225	8.16924	8.17112	8.16172	8.1057	8.13352	8.11752	8.09933	8.10727	8.1059
0.0753875	8.1749	8.15485	8.15547	8.11228	8.1339	8.12917	8.11361	8.11224	8.10063
0.07555	8.15651	8.15057	8.1596	8.11752	8.13269	8.12161	8.12505	8.11287	8.11738
0.0757	8.1299	8.154	8.14828	8.13614	8.12768	8.10699	8.12227	8.11934	8.12523
0.0758625	8.15613	8.13231	8.16058	8.11729	8.12542	8.13394	8.10111	8.119	8.12395
0.076025	8.16689	8.13831	8.14928	8.11264	8.12705	8.13353	8.11952	8.09839	8.11742
0.0761875	8.17677	8.13957	8.14063	8.10987	8.13144	8.11882	8.11079	8.09634	8.11473
0.07635	8.17498	8.14911	8.16011	8.13158	8.1234	8.14148	8.11812	8.10699	8.13238
0.0765125	8.15586	8.14785	8.15063	8.12958	8.10404	8.12896	8.12185	8.11836	8.12586
0.0766625	8.15847	8.13873	8.14892	8.12343	8.12506	8.11232	8.11736	8.11819	8.1289
0.076825	8.17318	8.15376	8.15594	8.09573	8.12408	8.13802	8.12299	8.10997	8.11884
0.0769875	8.16501	8.1572	8.17773	8.10678	8.11276	8.13105	8.10527	8.12508	8.11688
0.07715	8.1769	8.15764	8.17218	8.10158	8.09902	8.12343	8.10035	8.09787	8.13384
0.0773125	8.14902	8.15122	8.16815	8.12064	8.10974	8.11885	8.11451	8.09616	8.11097
0.077475	8.16898	8.16173	8.15403	8.10762	8.1433	8.12073	8.11807	8.09841	8.11235
0.0776375	8.17612	8.15361	8.14619	8.11407	8.13514	8.10613	8.11543	8.09801	8.12936
0.0778125	8.16895	8.14582	8.16673	8.12039	8.11745	8.12466	8.08616	8.08887	8.12885
[truncated: 6,000 more rows]
[truncated: 13 more columns]

## Sheet: 0.75 uM
1.25e-05	8.2222	8.18092	8.19778	8.21808	8.21785	8.16467	8.18565	8.19572	8.22556	8.20114	8.22693	8.2312	8.21457	8.19496	8.13522	8.19084	8.20778	8.22968	8.19252	8.19084	8.18787	8.19618	8.21289	8.20778	8.19641	8.24135	8.20236	8.21205	8.19862	8.23639	8.19641	8.22227	8.21632	8.17947	8.2093	8.18367	8.24646	8.22609	8.19893	8.19389	8.21785	8.18741	8.16544	8.2016	8.23158	8.20724	8.20099	8.20404	8.22052
2.5e-05	8.21953	8.17802	8.1926	8.22571	8.21457	8.16597	8.18741	8.19412	8.22433	8.20053	8.22792	8.22578	8.21625	8.1942	8.12675	8.18604	8.20259	8.23036	8.19298	8.19473	8.18695	8.19565	8.2122	8.20503	8.19061	8.24829	8.19954	8.20984	8.20587	8.23524	8.19519	8.22945	8.21365	8.17894	8.20274	8.18481	8.2476	8.22151	8.2058	8.18764	8.22113	8.19336	8.16093	8.19969	8.22487	8.19695	8.20129	8.2029	8.22044
3.75e-05	8.21625	8.17734	8.18802	8.23181	8.20915	8.17047	8.19214	8.19641	8.22266	8.19824	8.2251	8.22319	8.21228	8.1945	8.12088	8.18314	8.19687	8.2267	8.19679	8.19954	8.18665	8.19305	8.21014	8.20099	8.18817	8.25317	8.19832	8.20732	8.21129	8.23227	8.19107	8.23509	8.21388	8.17986	8.19923	8.19183	8.24188	8.21899	8.20602	8.18581	8.22235	8.19359	8.16292	8.19641	8.21648	8.19374	8.20374	8.20168	8.218
5e-05	8.21159	8.1768	8.18237	8.23235	8.1987	8.17421	8.19572	8.20198	8.22235	8.19237	8.21846	8.2222	8.20709	8.19946	8.12225	8.18016	8.19733	8.22388	8.20244	8.20801	8.19092	8.19008	8.21426	8.20068	8.18977	8.2518	8.1971	8.20442	8.21579	8.22914	8.19016	8.23776	8.21442	8.18016	8.20023	8.2	8.23563	8.21846	8.19626	8.18787	8.22029	8.19359	8.16711	8.1942	8.21434	8.1926	8.20999	8.20023	8.21327
6.25e-05	8.20602	8.17345	8.18077	8.23112	8.19298	8.17307	8.19618	8.20633	8.22754	8.18779	8.21175	8.22151	8.20618	8.20526	8.1308	8.17604	8.19832	8.22372	8.20976	8.21693	8.19344	8.19168	8.22159	8.20427	8.19275	8.24455	8.19305	8.20236	8.21838	8.22647	8.18771	8.23517	8.21289	8.18008	8.20274	8.20824	8.23517	8.21777	8.18733	8.19221	8.22334	8.19626	8.17146	8.19611	8.21335	8.19717	8.21945	8.19901	8.21114
7.5e-05	8.20534	8.17299	8.18527	8.22884	8.19389	8.17802	8.1971	8.20801	8.23578	8.18985	8.20396	8.21648	8.20435	8.21358	8.14217	8.1707	8.20175	8.2238	8.2177	8.22197	8.1929	8.19862	8.22601	8.20755	8.19313	8.23364	8.18604	8.20045	8.21899	8.22601	8.18748	8.22708	8.21167	8.18176	8.20961	8.21571	8.23418	8.21762	8.17924	8.20221	8.23006	8.19695	8.17947	8.20053	8.21205	8.20145	8.22311	8.19641	8.2093
8.75e-05	8.20831	8.17451	8.18909	8.22418	8.19939	8.18535	8.19756	8.20869	8.24326	8.19504	8.19809	8.20976	8.19771	8.22258	8.14865	8.17337	8.20137	8.22273	8.22548	8.22624	8.18993	8.20694	8.22182	8.20984	8.19389	8.22174	8.17818	8.20412	8.22136	8.22815	8.19351	8.22227	8.2122	8.18222	8.21663	8.21327	8.2341	8.22166	8.17139	8.20686	8.23189	8.19641	8.18092	8.20419	8.21251	8.20168	8.22304	8.1942	8.2048
0.0001	8.20808	8.17711	8.19336	8.22365	8.20465	8.19427	8.19717	8.20694	8.25089	8.19656	8.19283	8.2016	8.18932	8.2296	8.14964	8.17345	8.20053	8.22098	8.2267	8.22906	8.18329	8.21365	8.21518	8.21198	8.19748	8.21472	8.1736	8.20953	8.22701	8.23387	8.20206	8.2164	8.21236	8.18001	8.22159	8.20717	8.23402	8.22792	8.16864	8.20892	8.2267	8.20404	8.18016	8.20274	8.20862	8.20091	8.2206	8.19458	8.19778
0.0001125	8.2103	8.17703	8.19862	8.22517	8.209	8.2029	8.20129	8.19969	8.25294	8.19969	8.18916	8.19466	8.18275	8.23044	8.1485	8.17154	8.20366	8.22289	8.22685	8.23105	8.17566	8.21686	8.21114	8.21625	8.19839	8.21007	8.17322	8.21686	8.22998	8.23875	8.20824	8.20915	8.21114	8.17688	8.228	8.20107	8.23174	8.2325	8.16887	8.21236	8.22144	8.21449	8.17802	8.19565	8.20702	8.20381	8.21899	8.1945	8.19023
0.000125	8.21472	8.17543	8.20091	8.22678	8.21777	8.20892	8.20274	8.19496	8.2515	8.20091	8.18321	8.18977	8.18062	8.23105	8.15231	8.17001	8.20755	8.22861	8.22388	8.23265	8.17139	8.21213	8.20747	8.2193	8.1974	8.20396	8.17085	8.21884	8.23174	8.24135	8.20847	8.19786	8.2106	8.17108	8.23265	8.19336	8.22609	8.23601	8.1691	8.21335	8.21442	8.21838	8.17612	8.19046	8.20717	8.20648	8.21754	8.19023	8.18359
0.0001375	8.21838	8.17108	8.19977	8.22533	8.22708	8.21205	8.19839	8.19519	8.2505	8.19839	8.17802	8.18871	8.17734	8.2309	8.15575	8.16933	8.20885	8.23242	8.22227	8.22922	8.17551	8.20778	8.20534	8.22372	8.19023	8.20107	8.17039	8.21564	8.23135	8.24333	8.20488	8.1884	8.20763	8.16742	8.23395	8.18443	8.22067	8.23753	8.17451	8.20534	8.20457	8.21724	8.17543	8.18832	8.20992	8.20686	8.21579	8.18672	8.17947
0.00015	8.21991	8.16467	8.19672	8.22479	8.2296	8.21022	8.19435	8.19756	8.25165	8.19672	8.17482	8.19427	8.17276	8.22754	8.15697	8.16879	8.2093	8.23265	8.2193	8.22655	8.18596	8.20503	8.20625	8.22586	8.18123	8.20274	8.17322	8.20923	8.22746	8.24127	8.20244	8.18489	8.20435	8.16536	8.23219	8.17711	8.2148	8.23814	8.17917	8.20427	8.19862	8.21739	8.17924	8.18947	8.20839	8.20793	8.21625	8.18977	8.1768
0.0001625	8.21945	8.16353	8.19839	8.22609	8.2267	8.20984	8.19351	8.19473	8.2515	8.19717	8.17604	8.19969	8.17329	8.22502	8.1601	8.1691	8.21251	8.22586	8.21617	8.22548	8.19046	8.20328	8.20717	8.23074	8.172	8.2058	8.17719	8.20488	8.22113	8.23822	8.19603	8.18619	8.2019	8.16505	8.22845	8.17459	8.21205	8.2354	8.1823	8.21144	8.19504	8.21899	8.18497	8.18939	8.20267	8.21213	8.21739	8.1958	8.17955
0.000175	8.21625	8.16414	8.20335	8.22884	8.22021	8.21053	8.19412	8.19008	8.24554	8.19786	8.17886	8.20541	8.1765	8.22693	8.16025	8.17192	8.21724	8.21953	8.21281	8.22441	8.19092	8.2	8.20313	8.23494	8.17154	8.20633	8.17711	8.20335	8.21327	8.23807	8.18512	8.18771	8.20129	8.16948	8.22556	8.17719	8.20793	8.23212	8.18474	8.21503	8.18993	8.21838	8.18855	8.1926	8.19534	8.21358	8.21678	8.19939	8.18779
0.0001875	8.20938	8.16322	8.20671	8.23402	8.21358	8.21304	8.19336	8.18542	8.24028	8.19878	8.17848	8.21144	8.17413	8.22815	8.15826	8.17383	8.22151	8.21968	8.21266	8.22357	8.18924	8.19916	8.1974	8.23524	8.17078	8.20625	8.18069	8.20366	8.20534	8.23708	8.17711	8.1881	8.19748	8.17368	8.22357	8.17703	8.20503	8.23135	8.18878	8.20892	8.18489	8.21457	8.18947	8.19557	8.19069	8.21617	8.21495	8.20221	8.19656
0.0002	8.20396	8.16353	8.20618	8.23845	8.20969	8.2177	8.19038	8.18062	8.23944	8.2003	8.17818	8.2164	8.16536	8.22975	8.15117	8.17314	8.22258	8.22296	8.21404	8.22655	8.18932	8.19878	8.19458	8.23112	8.17276	8.20641	8.18787	8.209	8.2	8.2373	8.17505	8.19267	8.19466	8.17902	8.22563	8.17596	8.20068	8.23441	8.19328	8.20137	8.18123	8.21075	8.18642	8.19756	8.19	8.21983	8.21198	8.2048	8.20518
0.0002125	8.19931	8.16345	8.20412	8.23669	8.2106	8.22037	8.18497	8.17337	8.23746	8.20114	8.17528	8.22052	8.16086	8.2312	8.14713	8.1694	8.22548	8.22365	8.21457	8.22853	8.19313	8.19954	8.19321	8.2283	8.17291	8.20839	8.19046	8.21411	8.19832	8.23883	8.17596	8.19672	8.1958	8.17986	8.22784	8.17482	8.19672	8.23509	8.19496	8.19466	8.17726	8.21014	8.18466	8.19771	8.19206	8.21915	8.20953	8.2103	8.20755
0.000225	8.19923	8.16734	8.19977	8.23395	8.21266	8.21976	8.1852	8.16818	8.23204	8.20129	8.17696	8.22517	8.15804	8.23349	8.14926	8.16566	8.22517	8.22388	8.21762	8.22914	8.19077	8.20213	8.19206	8.22968	8.17146	8.20747	8.18703	8.21632	8.19702	8.24104	8.17764	8.19817	8.20091	8.17871	8.23219	8.17619	8.19054	8.23273	8.18901	8.18939	8.17528	8.21014	8.18962	8.19847	8.19664	8.21602	8.21007	8.21495	8.20984
0.0002375	8.19923	8.1678	8.1971	8.23051	8.20786	8.22639	8.18871	8.16628	8.22914	8.20168	8.18359	8.23196	8.1572	8.23593	8.15231	8.16422	8.22212	8.22227	8.22113	8.22891	8.18535	8.20213	8.18916	8.2341	8.16902	8.20168	8.18054	8.21556	8.19733	8.24203	8.18314	8.19794	8.2032	8.18199	8.2325	8.17574	8.18459	8.22823	8.18314	8.18848	8.17657	8.20847	8.19397	8.19946	8.20114	8.21228	8.2103	8.21953	8.2103
0.00025	8.19672	8.16643	8.19923	8.22952	8.20381	8.22968	8.19191	8.16681	8.22952	8.20602	8.19473	8.23883	8.15704	8.23692	8.15628	8.1665	8.21869	8.2177	8.2225	8.22975	8.18153	8.19893	8.18703	8.23669	8.16498	8.19214	8.17581	8.2148	8.19946	8.24333	8.19122	8.19786	8.20564	8.18176	8.23196	8.17268	8.18436	8.22502	8.18428	8.18916	8.17848	8.20793	8.1958	8.20396	8.20648	8.20969	8.20969	8.22205	8.21159
0.0002625	8.19771	8.16338	8.20274	8.2338	8.20068	8.22639	8.19382	8.16978	8.23082	8.2093	8.20297	8.2415	8.15529	8.23692	8.15529	8.17062	8.21709	8.20938	8.22227	8.22739	8.18115	8.19481	8.18329	8.23517	8.16177	8.18428	8.17101	8.21342	8.20198	8.24326	8.19855	8.19504	8.20938	8.17535	8.22845	8.16765	8.18825	8.21991	8.1881	8.18954	8.17818	8.20938	8.19206	8.20847	8.21175	8.21129	8.21289	8.22166	8.21152
0.000275	8.2016	8.16727	8.20465	8.23784	8.19672	8.2177	8.19328	8.16887	8.22861	8.20946	8.21022	8.24234	8.15178	8.23257	8.15292	8.17459	8.21571	8.20488	8.22578	8.22372	8.18039	8.19237	8.18146	8.23502	8.15796	8.18176	8.16368	8.21434	8.20534	8.24173	8.20251	8.18619	8.21213	8.17162	8.22502	8.16582	8.18947	8.21716	8.19305	8.18825	8.17383	8.21411	8.18443	8.20801	8.22052	8.21564	8.22021	8.2238	8.21236
0.0002875	8.20847	8.17101	8.20564	8.23845	8.19084	8.20763	8.19115	8.16452	8.22769	8.20518	8.21503	8.23708	8.15025	8.22914	8.15392	8.17429	8.21693	8.20343	8.23105	8.2196	8.17726	8.19176	8.18306	8.23296	8.15971	8.18115	8.15758	8.21671	8.20747	8.23906	8.20259	8.1768	8.21846	8.17245	8.2225	8.16818	8.18848	8.2164	8.19939	8.19183	8.17207	8.2209	8.1794	8.2048	8.22945	8.21655	8.22411	8.22586	8.21213
0.0003	8.2103	8.17261	8.20549	8.23227	8.18871	8.19969	8.19016	8.16109	8.23044	8.19786	8.21571	8.23242	8.14507	8.22884	8.16025	8.17482	8.21747	8.20206	8.23326	8.21892	8.17505	8.1881	8.18489	8.23128	8.16086	8.17947	8.15536	8.21747	8.20625	8.23822	8.19855	8.1707	8.22517	8.17436	8.22258	8.17596	8.18993	8.21701	8.20335	8.19611	8.17383	8.22891	8.1752	8.20175	8.23311	8.21114	8.22418	8.2222	8.21281
0.0003125	8.20625	8.17009	8.20442	8.22708	8.18642	8.19237	8.1929	8.16261	8.23792	8.18771	8.21182	8.22937	8.13889	8.23364	8.16925	8.17688	8.21648	8.19801	8.23044	8.22075	8.17696	8.18649	8.1842	8.23341	8.16559	8.17757	8.15392	8.21815	8.20564	8.23479	8.19214	8.16635	8.23296	8.17307	8.22464	8.18207	8.19267	8.21793	8.20442	8.19733	8.17589	8.2386	8.1768	8.20114	8.23158	8.20694	8.22456	8.2177	8.21037
0.000325	8.20038	8.17215	8.20923	8.22777	8.18695	8.19054	8.1958	8.16994	8.24631	8.18031	8.20786	8.22739	8.12851	8.23761	8.17787	8.17665	8.21869	8.19458	8.22899	8.21999	8.17764	8.18626	8.18489	8.24028	8.17001	8.17421	8.15231	8.21869	8.20686	8.23433	8.18718	8.16689	8.23471	8.17513	8.22319	8.18756	8.19229	8.22266	8.20526	8.20084	8.17535	8.246	8.17986	8.2032	8.22731	8.20068	8.22052	8.21625	8.20633
0.0003375	8.19588	8.18016	8.21121	8.22853	8.1897	8.19344	8.19397	8.18039	8.25401	8.17589	8.20923	8.22479	8.12119	8.24234	8.18283	8.17673	8.21846	8.19305	8.22815	8.2164	8.18062	8.18748	8.18504	8.24615	8.17558	8.16902	8.15346	8.22334	8.20694	8.23311	8.18695	8.17169	8.2357	8.18214	8.22151	8.19244	8.19	8.22739	8.20061	8.20534	8.17192	8.24539	8.18108	8.20717	8.22533	8.19778	8.21434	8.21342	8.20229
0.00035	8.1942	8.1842	8.21243	8.23067	8.1955	8.20229	8.18604	8.18985	8.26164	8.17688	8.21175	8.2177	8.11806	8.24387	8.18878	8.17703	8.21747	8.18764	8.22144	8.21144	8.18512	8.18542	8.18802	8.25165	8.17848	8.16643	8.15453	8.22723	8.20122	8.23456	8.18596	8.1765	8.24142	8.18634	8.21716	8.19344	8.19176	8.23006	8.19672	8.20953	8.17192	8.24379	8.18451	8.20618	8.22441	8.19855	8.20969	8.21198	8.20099
0.0003625	8.19176	8.18336	8.2119	8.2325	8.2016	8.20763	8.1797	8.19778	8.2711	8.17825	8.20702	8.21182	8.11852	8.2428	8.19313	8.17863	8.21648	8.18092	8.2135	8.20862	8.19099	8.1826	8.1971	8.25043	8.18115	8.16559	8.15468	8.23402	8.19328	8.23692	8.18451	8.1794	8.24234	8.18581	8.21114	8.19603	8.19229	8.23387	8.19298	8.20847	8.17101	8.24219	8.18741	8.20435	8.22334	8.20587	8.21053	8.21259	8.20061
0.000375	8.19008	8.18031	8.21083	8.23395	8.20572	8.20839	8.17932	8.2016	8.27698	8.17978	8.20343	8.20419	8.12149	8.24127	8.19656	8.17894	8.21465	8.17383	8.20572	8.21075	8.19679	8.18054	8.20053	8.2473	8.18008	8.16544	8.15247	8.24051	8.18596	8.24066	8.18398	8.18069	8.23906	8.18283	8.20206	8.19679	8.19611	8.2354	8.19405	8.2074	8.16818	8.23891	8.18619	8.20351	8.22418	8.21167	8.21243	8.21495	8.19611
0.0003875	8.19084	8.17879	8.20396	8.23227	8.20923	8.20503	8.18054	8.20107	8.27904	8.17993	8.20396	8.20129	8.12309	8.23944	8.19885	8.17741	8.21266	8.17024	8.20099	8.21487	8.19855	8.1749	8.20015	8.24211	8.17886	8.16696	8.14621	8.24142	8.18138	8.24333	8.18596	8.18214	8.23532	8.18077	8.19298	8.19389	8.19786	8.23517	8.19763	8.20724	8.1646	8.23776	8.19206	8.20595	8.23227	8.21785	8.21411	8.21495	8.19221
0.0004	8.19206	8.18016	8.19618	8.22906	8.21579	8.20099	8.18016	8.19717	8.2766	8.18001	8.20335	8.19862	8.12668	8.23715	8.20625	8.17245	8.20923	8.17116	8.20053	8.22098	8.19267	8.172	8.20175	8.23776	8.18367	8.17039	8.14529	8.23586	8.18321	8.2457	8.19054	8.18535	8.22685	8.17871	8.18657	8.19427	8.19839	8.23135	8.20274	8.20488	8.16246	8.24059	8.2	8.20366	8.24509	8.22189	8.2196	8.21609	8.18962
0.0004125	8.19298	8.1839	8.18947	8.22838	8.22281	8.1929	8.18352	8.18954	8.27484	8.18031	8.20663	8.19672	8.12698	8.2328	8.21701	8.16681	8.20473	8.17207	8.19687	8.22609	8.19107	8.17665	8.20068	8.23387	8.18962	8.16628	8.14827	8.23235	8.1868	8.2473	8.19229	8.18733	8.21899	8.18237	8.18481	8.19733	8.19443	8.2283	8.20412	8.19923	8.16261	8.2415	8.2016	8.19565	8.25356	8.22456	8.22365	8.21732	8.19206
0.000425	8.19305	8.17986	8.18008	8.22746	8.2251	8.18634	8.18474	8.18405	8.27576	8.18039	8.20602	8.19595	8.12729	8.22357	8.22365	8.16429	8.19977	8.16971	8.19122	8.22739	8.19061	8.18344	8.19763	8.22815	8.19122	8.15781	8.1517	8.23128	8.18825	8.24608	8.19305	8.18932	8.21358	8.18802	8.18558	8.19801	8.19199	8.22838	8.20129	8.19366	8.16116	8.24249	8.19641	8.19328	8.2589	8.22006	8.22441	8.21625	8.19397
0.0004375	8.19122	8.17123	8.17108	8.22487	8.22708	8.18283	8.18428	8.18176	8.27957	8.18024	8.20213	8.19687	8.12881	8.21556	8.22647	8.16162	8.19527	8.16643	8.18726	8.22853	8.18558	8.18817	8.19473	8.22571	8.18657	8.14934	8.15422	8.23143	8.19084	8.24211	8.19138	8.19267	8.20839	8.19092	8.1897	8.19824	8.19092	8.22823	8.19244	8.18649	8.15941	8.24181	8.1916	8.20045	8.26363	8.21304	8.22182	8.21823	8.19427
0.00045	8.18779	8.16711	8.16643	8.22723	8.22884	8.18161	8.1852	8.18787	8.27858	8.17696	8.2016	8.19809	8.12988	8.21098	8.22479	8.15636	8.19511	8.16467	8.18245	8.22807	8.18451	8.18802	8.19206	8.22533	8.17833	8.14522	8.1546	8.22487	8.19443	8.24112	8.19046	8.19366	8.20465	8.19481	8.19542	8.20038	8.18825	8.22716	8.18665	8.18375	8.15681	8.23807	8.19046	8.20892	8.26424	8.21175	8.22609	8.22044	8.18863
0.0004625	8.18756	8.16795	8.16628	8.22792	8.22968	8.18466	8.18626	8.19626	8.2666	8.17574	8.20686	8.20404	8.12851	8.21175	8.22189	8.15018	8.1971	8.16437	8.17772	8.22586	8.18901	8.18977	8.1897	8.22853	8.17276	8.14835	8.15758	8.22021	8.1913	8.24112	8.19077	8.19321	8.20145	8.19847	8.19771	8.20206	8.18604	8.23082	8.1884	8.1839	8.15926	8.23265	8.19504	8.2093	8.26302	8.21381	8.22861	8.21892	8.18481
0.000475	8.19313	8.17184	8.1678	8.22548	8.22678	8.18916	8.18237	8.20168	8.25859	8.17787	8.21404	8.20526	8.12782	8.21762	8.21663	8.14651	8.19344	8.16513	8.1739	8.22205	8.19557	8.19588	8.19191	8.23227	8.16978	8.15315	8.15926	8.21815	8.18817	8.24303	8.19405	8.19214	8.20091	8.2016	8.19603	8.20129	8.18756	8.23463	8.19328	8.18268	8.16582	8.22472	8.20145	8.20862	8.26111	8.21716	8.22807	8.21419	8.18588
0.0004875	8.19496	8.17772	8.16788	8.22609	8.22609	8.19221	8.17459	8.20335	8.25111	8.18085	8.22311	8.20908	8.12943	8.21678	8.20885	8.14178	8.19176	8.16849	8.17284	8.21823	8.19885	8.20328	8.1942	8.23677	8.16681	8.16032	8.16139	8.22243	8.18871	8.24715	8.19725	8.19138	8.20122	8.20305	8.19252	8.2003	8.19099	8.23349	8.19557	8.17741	8.17268	8.21304	8.2077	8.21159	8.25775	8.21671	8.22578	8.21144	8.19099
0.0005	8.19427	8.18169	8.16406	8.23044	8.22281	8.19969	8.16978	8.20526	8.24982	8.18108	8.23074	8.21495	8.1295	8.21228	8.20381	8.13889	8.19283	8.17162	8.17429	8.21625	8.20015	8.21106	8.19695	8.23654	8.16444	8.16299	8.16444	8.22495	8.19305	8.24677	8.19588	8.19092	8.19878	8.20587	8.18741	8.1987	8.19427	8.22807	8.19763	8.17772	8.17871	8.20305	8.2132	8.21587	8.25531	8.2164	8.2251	8.21075	8.19199
0.0005125	8.19496	8.18489	8.16391	8.23532	8.22289	8.20633	8.16772	8.20816	8.25363	8.18039	8.23425	8.21663	8.12523	8.21251	8.20198	8.13789	8.19336	8.17688	8.17352	8.21236	8.19962	8.22067	8.20076	8.23502	8.16849	8.16292	8.17131	8.22792	8.19832	8.24471	8.19214	8.18771	8.19733	8.20412	8.17795	8.19687	8.19328	8.22266	8.20091	8.17802	8.18253	8.19824	8.21396	8.21915	8.25455	8.21922	8.22296	8.21533	8.19115
0.000525	8.19916	8.18855	8.16086	8.23868	8.22372	8.20961	8.16849	8.20801	8.25996	8.18321	8.2373	8.21739	8.11829	8.21098	8.20015	8.13866	8.19145	8.1778	8.17177	8.20816	8.19557	8.22784	8.20442	8.23257	8.17284	8.16139	8.17596	8.23204	8.20084	8.23959	8.18779	8.18115	8.2	8.19893	8.17101	8.19656	8.19069	8.21945	8.20305	8.17703	8.18321	8.19336	8.21335	8.22113	8.25638	8.22327	8.22304	8.22113	8.18878
0.0005375	8.20244	8.19054	8.1575	8.23921	8.22441	8.21449	8.16948	8.20511	8.2605	8.18825	8.2399	8.21678	8.11501	8.20831	8.20114	8.14003	8.1881	8.17772	8.16795	8.2058	8.18794	8.22807	8.20984	8.2341	8.17062	8.16025	8.17848	8.23112	8.2061	8.23509	8.1781	8.17642	8.20686	8.19809	8.17078	8.20038	8.19069	8.21732	8.20251	8.17993	8.18245	8.19145	8.21259	8.22128	8.25996	8.22456	8.22716	8.22647	8.18954
0.00055	8.20793	8.19458	8.15804	8.2412	8.22113	8.21716	8.16971	8.20168	8.26187	8.19878	8.23944	8.20862	8.1176	8.20122	8.2061	8.14545	8.18375	8.18153	8.16658	8.20755	8.17993	8.22685	8.21358	8.23624	8.16978	8.15811	8.17551	8.22624	8.21075	8.23082	8.17169	8.17764	8.20923	8.20038	8.1739	8.20435	8.19122	8.21594	8.20152	8.18596	8.18466	8.19344	8.21114	8.22113	8.26019	8.2309	8.23135	8.2296	8.19374
0.0005625	8.21388	8.19633	8.16071	8.24417	8.21632	8.21861	8.17352	8.19771	8.26668	8.20724	8.23761	8.19763	8.12263	8.19298	8.20786	8.15132	8.18161	8.1871	8.16414	8.20702	8.17711	8.22746	8.21312	8.23967	8.17245	8.15613	8.17459	8.22083	8.20717	8.22876	8.17192	8.18199	8.20602	8.19954	8.17711	8.20877	8.19069	8.21381	8.19977	8.19397	8.18703	8.19626	8.20709	8.21869	8.2605	8.23715	8.23814	8.23425	8.19405
0.000575	8.21754	8.19801	8.16353	8.24112	8.20465	8.22197	8.1839	8.19412	8.26736	8.2151	8.24364	8.1897	8.1308	8.18855	8.20801	8.1601	8.18138	8.18954	8.15887	8.20549	8.18077	8.22914	8.21335	8.24097	8.17528	8.15483	8.17894	8.21747	8.20801	8.22853	8.17551	8.18459	8.20259	8.19992	8.18291	8.21579	8.1913	8.21236	8.20137	8.19878	8.18642	8.19656	8.20587	8.21602	8.26164	8.24013	8.24547	8.23807	8.19016
0.0005875	8.21968	8.20656	8.16391	8.23227	8.19313	8.22716	8.19275	8.19061	8.26393	8.2225	8.25165	8.18665	8.14285	8.18604	8.20961	8.16902	8.18298	8.18718	8.15376	8.20129	8.18695	8.23082	8.21251	8.24287	8.17543	8.15643	8.18764	8.21426	8.21671	8.22952	8.18314	8.18535	8.19901	8.20442	8.18733	8.22166	8.18802	8.21396	8.20366	8.20625	8.18321	8.19595	8.20671	8.20862	8.26019	8.23555	8.25302	8.24646	8.18474
0.0006	8.21747	8.2148	8.16254	8.22037	8.18398	8.23013	8.19748	8.1884	8.26187	8.22945	8.25844	8.19046	8.153	8.18352	8.21175	8.17299	8.18291	8.18077	8.15353	8.19588	8.19389	8.2309	8.2122	8.24615	8.17795	8.15971	8.19267	8.21297	8.21983	8.22624	8.18848	8.18398	8.1955	8.20847	8.18939	8.2225	8.18298	8.21281	8.19984	8.21335	8.18092	8.1958	8.20381	8.20297	8.26027	8.22609	8.255	8.26187	8.18115
0.0006125	8.21251	8.21953	8.16368	8.21396	8.1794	8.23349	8.19817	8.18604	8.26233	8.23006	8.25829	8.19572	8.16368	8.18008	8.21465	8.17383	8.17673	8.17352	8.15468	8.19443	8.20091	8.22784	8.2135	8.2489	8.18367	8.16322	8.19679	8.21274	8.21571	8.21854	8.19458	8.18535	8.19527	8.20908	8.19313	8.21709	8.18069	8.20816	8.19733	8.22052	8.17841	8.19534	8.19954	8.20328	8.25783	8.21663	8.2531	8.27637	8.18176
0.000625	8.21373	8.22304	8.16643	8.21136	8.17986	8.23311	8.19366	8.18047	8.26187	8.22945	8.24883	8.19649	8.17299	8.1723	8.21396	8.16856	8.16719	8.17207	8.15895	8.19565	8.20328	8.22075	8.21632	8.25012	8.18398	8.16788	8.19809	8.21564	8.20778	8.21457	8.19405	8.19023	8.19527	8.21098	8.19962	8.20992	8.17894	8.20557	8.20015	8.22815	8.17734	8.19649	8.19771	8.20343	8.25188	8.20709	8.24821	8.28011	8.18588
0.0006375	8.22144	8.2206	8.16917	8.21053	8.18359	8.22807	8.18893	8.17596	8.26004	8.22334	8.23792	8.19092	8.18169	8.16566	8.21609	8.16399	8.15575	8.17322	8.16277	8.19687	8.20633	8.21281	8.22327	8.24516	8.17993	8.1739	8.19756	8.21762	8.20206	8.21342	8.18909	8.19107	8.19679	8.21236	8.20351	8.20496	8.17764	8.20648	8.19931	8.23151	8.17604	8.19916	8.19771	8.20358	8.24562	8.19496	8.24295	8.27942	8.19199
0.00065	8.22922	8.21518	8.16971	8.21259	8.19191	8.22273	8.19038	8.17154	8.25539	8.21762	8.23181	8.18848	8.18886	8.16528	8.21899	8.15872	8.14796	8.17665	8.16414	8.19641	8.20496	8.21022	8.23006	8.2383	8.17894	8.17848	8.19351	8.21762	8.1955	8.21205	8.18253	8.19191	8.19901	8.21449	8.20328	8.20473	8.17268	8.21152	8.20244	8.23189	8.18108	8.19763	8.19366	8.20351	8.23776	8.18092	8.23868	8.27759	8.19901
0.0006625	8.23471	8.20862	8.16902	8.21236	8.19794	8.21632	8.19229	8.17322	8.25302	8.21518	8.22723	8.18985	8.19618	8.16948	8.21854	8.15285	8.14636	8.17848	8.1636	8.19923	8.20168	8.20915	8.23563	8.23174	8.18382	8.18321	8.18848	8.22029	8.19168	8.20946	8.17871	8.19542	8.20549	8.22014	8.20351	8.20915	8.16879	8.21442	8.20847	8.23265	8.1826	8.19702	8.18985	8.2048	8.237	8.17596	8.23868	8.27637	8.19931
0.000675	8.23906	8.20442	8.17162	8.20953	8.20015	8.21434	8.19313	8.17688	8.24814	8.21625	8.22388	8.19397	8.19893	8.17482	8.2209	8.14812	8.14941	8.18405	8.16566	8.20274	8.20251	8.20839	8.2386	8.22624	8.18954	8.18817	8.18512	8.22411	8.18985	8.20686	8.17535	8.19878	8.20839	8.22617	8.20435	8.21449	8.17047	8.21449	8.21281	8.23372	8.18199	8.19962	8.1916	8.20343	8.24242	8.17451	8.23997	8.27606	8.19939
0.0006875	8.24249	8.20229	8.17299	8.20457	8.19542	8.21053	8.1958	8.18161	8.24814	8.21869	8.2177	8.19725	8.19565	8.17856	8.2235	8.14629	8.14774	8.18573	8.16994	8.20763	8.2058	8.2106	8.2415	8.22647	8.1929	8.19069	8.18794	8.22929	8.19054	8.20396	8.17131	8.19733	8.20915	8.22891	8.20511	8.21724	8.17375	8.2148	8.21663	8.2354	8.17398	8.2	8.19511	8.20129	8.24791	8.17955	8.23982	8.27957	8.19786
0.0007	8.24265	8.19992	8.16765	8.19908	8.18886	8.20671	8.19839	8.18741	8.25356	8.21991	8.20854	8.20084	8.19046	8.17711	8.22212	8.14705	8.14804	8.18352	8.17116	8.20717	8.20747	8.218	8.24081	8.22853	8.19626	8.19344	8.19611	8.23021	8.19183	8.19878	8.16582	8.18871	8.21106	8.23044	8.20229	8.21899	8.17909	8.21007	8.22456	8.23151	8.16376	8.20206	8.20084	8.19611	8.25737	8.18619	8.23494	8.28064	8.19061
0.0007125	8.24059	8.20053	8.16048	8.19679	8.18138	8.20641	8.20045	8.19275	8.25958	8.21709	8.20503	8.20206	8.18771	8.17726	8.21663	8.1501	8.14735	8.18245	8.17123	8.20419	8.20465	8.22426	8.24257	8.22876	8.19954	8.19214	8.20068	8.22861	8.19275	8.19412	8.16132	8.18146	8.20984	8.23135	8.19984	8.22105	8.17993	8.20137	8.2267	8.22479	8.15796	8.2048	8.20465	8.19031	8.26767	8.19054	8.22975	8.27675	8.1823
0.000725	8.24043	8.20045	8.15926	8.19572	8.17734	8.20572	8.19977	8.19839	8.25996	8.20847	8.20702	8.20221	8.18596	8.17894	8.21381	8.1485	8.14781	8.18321	8.17513	8.20015	8.20023	8.22624	8.23967	8.22784	8.20259	8.19305	8.20282	8.2254	8.19771	8.18985	8.16025	8.17581	8.20862	8.23563	8.19901	8.22098	8.17863	8.19725	8.22647	8.22365	8.15582	8.20641	8.20541	8.18771	8.27644	8.19824	8.22487	8.27446	8.18085
0.0007375	8.24135	8.19595	8.15765	8.19633	8.17558	8.20137	8.20061	8.20267	8.25653	8.19801	8.21114	8.20213	8.18558	8.17619	8.21327	8.14949	8.14659	8.18436	8.18359	8.20038	8.19656	8.22586	8.23456	8.22449	8.20351	8.19336	8.20007	8.22739	8.19778	8.18542	8.1633	8.16841	8.20488	8.23868	8.20152	8.21831	8.17612	8.19717	8.22418	8.22525	8.15308	8.20671	8.20435	8.19267	8.2856	8.20847	8.22227	8.27148	8.18344
0.00075	8.23914	8.18771	8.15598	8.19565	8.17802	8.20236	8.20099	8.20427	8.25066	8.18878	8.21938	8.20435	8.18665	8.17253	8.2151	8.1514	8.14705	8.18619	8.19115	8.20313	8.19252	8.22296	8.22975	8.22052	8.20175	8.19283	8.19855	8.2299	8.19641	8.18497	8.16376	8.16048	8.20206	8.23914	8.20412	8.21419	8.17734	8.19702	8.22067	8.22716	8.15193	8.20694	8.20175	8.20183	8.28842	8.21327	8.22655	8.26279	8.18535
0.0007625	8.23753	8.17802	8.15063	8.1913	8.18222	8.20786	8.20076	8.20328	8.24608	8.18352	8.22624	8.20633	8.18588	8.16849	8.21762	8.15422	8.14934	8.19046	8.19305	8.20679	8.18771	8.2196	8.22441	8.21495	8.20122	8.19435	8.20053	8.23166	8.19511	8.18398	8.15598	8.15544	8.20183	8.23502	8.20755	8.21007	8.18321	8.19336	8.21434	8.22815	8.15506	8.20457	8.19519	8.21068	8.28598	8.21793	8.22739	8.25508	8.18871
0.000775	8.24036	8.1723	8.14545	8.19298	8.18398	8.21465	8.19664	8.20427	8.2428	8.18428	8.22891	8.20908	8.18169	8.16254	8.21907	8.15674	8.15094	8.19328	8.19366	8.20457	8.18726	8.21503	8.22159	8.20824	8.20351	8.19946	8.20091	8.23364	8.19763	8.18565	8.14697	8.15552	8.20343	8.23128	8.2135	8.20587	8.18932	8.18985	8.2077	8.22884	8.15559	8.19901	8.18817	8.21426	8.28201	8.22456	8.22571	8.25417	8.19313
0.0007875	8.23853	8.17047	8.14064	8.19389	8.18596	8.21663	8.18886	8.20465	8.23662	8.18901	8.23326	8.21526	8.17963	8.1588	8.2209	8.16208	8.15598	8.19	8.19267	8.19733	8.18893	8.21281	8.21945	8.20633	8.20999	8.20335	8.20038	8.2325	8.20152	8.18787	8.14217	8.15804	8.20625	8.23196	8.22021	8.20313	8.19374	8.18283	8.20107	8.23143	8.15826	8.19031	8.18398	8.2151	8.27438	8.22975	8.22403	8.25974	8.19862
0.0008	8.23151	8.17047	8.14026	8.1958	8.18611	8.21678	8.17863	8.20328	8.22922	8.19687	8.23341	8.21747	8.18199	8.15804	8.2222	8.16872	8.16704	8.18619	8.18825	8.19077	8.1916	8.21053	8.21877	8.20633	8.21236	8.20641	8.20274	8.22983	8.20412	8.19168	8.14102	8.15781	8.20709	8.23486	8.22296	8.19771	8.19458	8.17642	8.19489	8.23425	8.16132	8.18871	8.1855	8.218	8.265	8.22624	8.22372	8.26591	8.19717
0.0008125	8.22685	8.16795	8.14125	8.19283	8.18901	8.21365	8.17245	8.20107	8.228	8.19992	8.22876	8.21487	8.1839	8.15292	8.22464	8.17619	8.17825	8.18619	8.18542	8.1842	8.18985	8.21068	8.21579	8.20984	8.20877	8.20778	8.20496	8.22975	8.20633	8.19679	8.1443	8.16185	8.20587	8.23502	8.21808	8.19496	8.19519	8.17467	8.19054	8.23608	8.16566	8.19168	8.18962	8.21701	8.25836	8.21877	8.22083	8.27187	8.19481
0.000825	8.22678	8.16231	8.14499	8.18665	8.18947	8.20923	8.16811	8.20091	8.23265	8.19534	8.22182	8.21312	8.19016	8.14819	8.22052	8.18642	8.18848	8.19084	8.18092	8.17818	8.18848	8.21175	8.21342	8.21518	8.20297	8.2106	8.20976	8.22708	8.20915	8.20152	8.14606	8.17177	8.20518	8.23555	8.20999	8.2016	8.19641	8.17657	8.18581	8.23624	8.17146	8.19305	8.19633	8.2148	8.24959	8.21449	8.2193	8.27744	8.1974
0.0008375	8.23044	8.15956	8.1501	8.1752	8.19061	8.20389	8.16414	8.2016	8.23395	8.18848	8.21762	8.21175	8.19672	8.14362	8.21289	8.19168	8.19328	8.19748	8.17909	8.16986	8.18672	8.21358	8.2119	8.218	8.19221	8.21556	8.21335	8.22304	8.21579	8.20526	8.14552	8.18184	8.20396	8.23372	8.20358	8.21098	8.19473	8.1813	8.18611	8.23746	8.17642	8.19107	8.19626	8.21243	8.24387	8.21266	8.21518	8.28255	8.20267
0.00085	8.23975	8.15826	8.15125	8.16353	8.19	8.20236	8.15842	8.20351	8.23479	8.18489	8.21274	8.20808	8.19954	8.14049	8.20587	8.19145	8.19641	8.20213	8.17932	8.16452	8.18413	8.21136	8.21022	8.21587	8.18344	8.21548	8.21228	8.21991	8.22487	8.20694	8.14705	8.18878	8.20671	8.23463	8.19893	8.21648	8.19237	8.18764	8.18794	8.24165	8.1778	8.1855	8.19458	8.21007	8.24448	8.20915	8.20724	8.28636	8.20641
0.0008625	8.25012	8.16391	8.15689	8.15605	8.1881	8.20358	8.15559	8.20335	8.23822	8.18153	8.20984	8.20389	8.19519	8.14362	8.2	8.18626	8.19901	8.20343	8.17734	8.16498	8.18359	8.20541	8.20412	8.21442	8.17482	8.2106	8.20709	8.21671	8.2309	8.20908	8.14957	8.19183	8.21083	8.23624	8.19412	8.21671	8.18733	8.19344	8.19244	8.24463	8.18008	8.18146	8.19283	8.20564	8.24646	8.19862	8.20152	8.2888	8.20488
0.000875	8.2531	8.17497	8.15887	8.15262	8.18573	8.20145	8.15742	8.20251	8.24089	8.1794	8.20702	8.20099	8.19115	8.14796	8.19656	8.18047	8.19809	8.20053	8.17459	8.16574	8.18497	8.19862	8.20328	8.21388	8.16811	8.20427	8.20358	8.21518	8.2254	8.21022	8.15277	8.19061	8.21236	8.24059	8.18672	8.21671	8.17955	8.19588	8.19321	8.23952	8.17932	8.1781	8.19443	8.20107	8.24432	8.18863	8.20297	8.28568	8.20213
0.0008875	8.25058	8.18687	8.16086	8.15002	8.18634	8.20206	8.16818	8.20267	8.24059	8.17856	8.20831	8.19595	8.18977	8.1498	8.19405	8.17688	8.19984	8.19672	8.17505	8.1662	8.1842	8.19565	8.20358	8.21045	8.16483	8.19466	8.20389	8.21625	8.21396	8.21281	8.15826	8.18573	8.21159	8.23936	8.17818	8.21465	8.17459	8.19756	8.1868	8.23166	8.17619	8.17657	8.19778	8.19489	8.2412	8.18474	8.20732	8.28186	8.20038
0.0009	8.24593	8.20038	8.16368	8.15201	8.18146	8.2003	8.18253	8.20427	8.24211	8.17818	8.21335	8.19199	8.19153	8.15056	8.1945	8.17612	8.20107	8.19778	8.17459	8.16788	8.18245	8.19939	8.20702	8.20648	8.16833	8.18542	8.20503	8.21671	8.20229	8.21487	8.16368	8.18321	8.2103	8.23402	8.17383	8.21205	8.17238	8.20328	8.17863	8.22281	8.17062	8.17833	8.19916	8.18954	8.24638	8.18466	8.20908	8.27705	8.20114
0.0009125	8.24265	8.20709	8.16612	8.15865	8.17497	8.20084	8.18817	8.20435	8.24181	8.17963	8.21632	8.18764	8.1929	8.1501	8.19527	8.17558	8.19588	8.19656	8.16879	8.16841	8.1797	8.20419	8.21381	8.20221	8.17612	8.17604	8.20587	8.21915	8.19504	8.21716	8.16528	8.18077	8.20824	8.22533	8.17543	8.209	8.17238	8.2077	8.17436	8.21342	8.16345	8.17932	8.19984	8.18802	8.24966	8.18573	8.21297	8.27385	8.19778
0.000925	8.24043	8.20755	8.1646	8.16368	8.17093	8.20175	8.19206	8.20091	8.237	8.18024	8.22174	8.18512	8.19191	8.15079	8.19565	8.17719	8.19016	8.19801	8.16536	8.17017	8.1781	8.2032	8.2196	8.19595	8.18703	8.17276	8.20618	8.22014	8.19618	8.22144	8.16422	8.17894	8.21075	8.21869	8.17535	8.20648	8.17642	8.20686	8.1707	8.20801	8.15842	8.17818	8.19443	8.18825	8.2502	8.18359	8.21663	8.27377	8.19344
0.0009375	8.23898	8.20976	8.16231	8.16902	8.16795	8.20183	8.19016	8.20267	8.23425	8.18008	8.22273	8.18466	8.1926	8.15643	8.2019	8.17741	8.18855	8.20206	8.16429	8.17055	8.18146	8.20038	8.22372	8.18687	8.19664	8.17238	8.20366	8.21732	8.20129	8.22731	8.1646	8.17764	8.21472	8.21922	8.17184	8.20671	8.17856	8.20427	8.17085	8.2061	8.15353	8.18031	8.18642	8.18939	8.2473	8.1823	8.21823	8.27263	8.19031
0.00095	8.2399	8.21419	8.16017	8.17024	8.16536	8.2019	8.18428	8.19809	8.2338	8.17932	8.22212	8.18695	8.19519	8.16063	8.21129	8.17818	8.18565	8.20877	8.16078	8.17223	8.18825	8.19626	8.22594	8.18268	8.20198	8.17566	8.19786	8.21075	8.20663	8.22517	8.16582	8.17406	8.2196	8.2312	8.16711	8.20786	8.1768	8.19702	8.17184	8.20633	8.15178	8.18398	8.18092	8.19122	8.24059	8.18214	8.21701	8.26683	8.18542
0.0009625	8.23601	8.21404	8.15704	8.17215	8.16498	8.20206	8.17535	8.18657	8.23418	8.17757	8.22083	8.18932	8.19832	8.16292	8.21678	8.17993	8.17993	8.21449	8.15521	8.17192	8.19336	8.19107	8.22685	8.18237	8.20137	8.18504	8.1945	8.20473	8.20442	8.22243	8.16925	8.16902	8.22144	8.2415	8.16681	8.20511	8.17505	8.19031	8.17001	8.209	8.15269	8.18214	8.18275	8.19313	8.2309	8.1826	8.2177	8.26065	8.17764
0.000975	8.22769	8.21053	8.15186	8.17139	8.16597	8.20694	8.16895	8.17863	8.23555	8.17741	8.21724	8.18886	8.1974	8.16246	8.22357	8.18497	8.17421	8.21739	8.15147	8.16856	8.19633	8.18878	8.22884	8.18253	8.19481	8.19458	8.19504	8.20297	8.19778	8.22121	8.17291	8.16559	8.21922	8.24409	8.16696	8.20488	8.17238	8.18367	8.16978	8.2122	8.15468	8.17307	8.18764	8.19283	8.21854	8.18367	8.21663	8.25455	8.16963
0.0009875	8.22052	8.20724	8.1456	8.17299	8.16574	8.2119	8.16238	8.17543	8.23387	8.17451	8.21198	8.18512	8.19496	8.16139	8.22441	8.19046	8.16818	8.22105	8.14995	8.16673	8.1958	8.18726	8.22945	8.18016	8.18565	8.19565	8.19366	8.20206	8.19519	8.21953	8.17719	8.16574	8.21533	8.24478	8.16437	8.20656	8.16872	8.18138	8.16772	8.21533	8.15422	8.16368	8.19099	8.19321	8.20541	8.18726	8.21594	8.25111	8.16521
0.001	8.21625	8.20152	8.14499	8.17574	8.16437	8.21289	8.16071	8.17444	8.23105	8.17207	8.20374	8.18001	8.18802	8.1591	8.2209	8.19237	8.1636	8.22617	8.15315	8.16238	8.19595	8.18802	8.22952	8.17703	8.17566	8.19183	8.19405	8.20313	8.19321	8.21556	8.18047	8.17177	8.20976	8.24371	8.16208	8.21136	8.1633	8.18443	8.16093	8.21541	8.15414	8.16208	8.19077	8.19504	8.19778	8.19206	8.21739	8.25653	8.16513
0.0010125	8.2177	8.19267	8.14476	8.1768	8.16162	8.21518	8.16338	8.17825	8.22701	8.16872	8.19504	8.17596	8.18398	8.15712	8.21579	8.1881	8.15933	8.22609	8.15842	8.15453	8.19885	8.18733	8.23059	8.17413	8.17085	8.18855	8.19397	8.20404	8.19695	8.2093	8.18069	8.18039	8.21327	8.24112	8.15567	8.21335	8.1575	8.19069	8.15514	8.218	8.15308	8.16193	8.18718	8.19824	8.19496	8.19473	8.21732	8.26096	8.16902
0.001025	8.21777	8.18764	8.1456	8.1797	8.15575	8.21777	8.16437	8.1823	8.2267	8.16704	8.19214	8.17184	8.18291	8.15338	8.20923	8.18398	8.16162	8.22151	8.16307	8.15041	8.19771	8.18947	8.22701	8.17558	8.16902	8.18314	8.19489	8.20358	8.20091	8.20206	8.18092	8.18794	8.22372	8.23746	8.15002	8.21205	8.15468	8.19458	8.15071	8.21671	8.15346	8.1646	8.17764	8.19672	8.19511	8.1916	8.21022	8.26088	8.17589
0.0010375	8.21503	8.18504	8.14667	8.18153	8.14941	8.21556	8.16643	8.1842	8.22807	8.17169	8.19839	8.16833	8.18207	8.1488	8.2	8.18504	8.16589	8.21465	8.16322	8.15613	8.19565	8.19107	8.2251	8.17818	8.17352	8.17482	8.19893	8.20061	8.20282	8.19901	8.18199	8.19504	8.2328	8.23418	8.14919	8.20679	8.15331	8.19695	8.14796	8.20984	8.15453	8.16658	8.16719	8.18893	8.19572	8.18779	8.20145	8.25241	8.18237
0.00105	8.21342	8.1852	8.14629	8.18489	8.14949	8.2132	8.16811	8.17993	8.23143	8.17146	8.20198	8.16673	8.17978	8.14636	8.19199	8.18733	8.17047	8.20572	8.16185	8.16544	8.19633	8.19397	8.22182	8.18169	8.17612	8.16948	8.20213	8.19618	8.20724	8.19496	8.18497	8.20145	8.23601	8.22983	8.15186	8.19984	8.15659	8.19153	8.15132	8.20412	8.15811	8.16765	8.15811	8.18306	8.19427	8.18672	8.19473	8.24234	8.18596
0.0010625	8.21037	8.18504	8.14377	8.1871	8.15285	8.21365	8.16994	8.17688	8.23349	8.16986	8.20587	8.16376	8.17749	8.14804	8.1868	8.18962	8.17505	8.1987	8.16162	8.17543	8.20122	8.19191	8.22174	8.18359	8.17719	8.16833	8.19992	8.19786	8.21396	8.19023	8.18726	8.20641	8.23242	8.22823	8.16071	8.19313	8.16048	8.18375	8.15811	8.19801	8.16338	8.16559	8.15323	8.18169	8.19328	8.19061	8.19084	8.23303	8.18764
0.001075	8.20671	8.18634	8.14034	8.19008	8.16231	8.21335	8.17169	8.17352	8.23387	8.1691	8.209	8.1601	8.17726	8.15025	8.18428	8.18848	8.1794	8.1926	8.15788	8.17825	8.20358	8.19	8.22411	8.18176	8.17398	8.17299	8.19427	8.19366	8.22121	8.18169	8.19214	8.20351	8.2283	8.22495	8.17055	8.18817	8.16292	8.17596	8.1678	8.19344	8.16322	8.16513	8.15536	8.17932	8.19435	8.1929	8.18626	8.22739	8.18054
0.0010875	8.20183	8.18893	8.13606	8.1884	8.17116	8.2093	8.17566	8.16895	8.23051	8.16658	8.20854	8.15857	8.17345	8.15125	8.18474	8.18375	8.18436	8.19313	8.15369	8.17757	8.20374	8.18878	8.22258	8.1778	8.17108	8.17421	8.18947	8.18954	8.2235	8.17421	8.19504	8.19702	8.21991	8.22296	8.17986	8.1881	8.15933	8.1752	8.17528	8.19221	8.15971	8.16437	8.15498	8.1768	8.19595	8.19794	8.18619	8.22304	8.1723
0.0011	8.20091	8.18886	8.13522	8.1855	8.17337	8.2045	8.1797	8.16246	8.22929	8.16391	8.20694	8.16002	8.17314	8.15117	8.18657	8.18169	8.18932	8.19687	8.1498	8.17329	8.2003	8.18405	8.21609	8.17398	8.17062	8.17513	8.19	8.1852	8.22075	8.17383	8.19374	8.19031	8.21434	8.22441	8.18703	8.19099	8.15453	8.17528	8.17871	8.19641	8.15315	8.16483	8.15254	8.17284	8.1945	8.20122	8.18832	8.22014	8.16978
0.0011125	8.19672	8.18695	8.13896	8.17917	8.17017	8.20152	8.18428	8.15582	8.22449	8.16223	8.20641	8.16231	8.17444	8.1498	8.18634	8.17917	8.18985	8.20122	8.15201	8.16956	8.19374	8.17955	8.21243	8.17291	8.17299	8.17078	8.19107	8.18207	8.218	8.17368	8.19244	8.18291	8.21014	8.22464	8.19008	8.19534	8.15247	8.17871	8.17825	8.20389	8.14636	8.16254	8.14819	8.16833	8.19527	8.20328	8.1884	8.22464	8.17276
0.001125	8.19695	8.18466	8.14423	8.17192	8.16696	8.19839	8.18336	8.15681	8.22136	8.1604	8.20358	8.16605	8.18062	8.14606	8.18466	8.17459	8.18642	8.19969	8.15903	8.16437	8.18855	8.17513	8.21426	8.17284	8.1736	8.16246	8.19008	8.1778	8.21655	8.17963	8.19771	8.17924	8.20923	8.22029	8.18787	8.19664	8.1559	8.18207	8.1778	8.21404	8.14003	8.16193	8.14789	8.1646	8.19588	8.19839	8.18756	8.23433	8.17688
0.0011375	8.20076	8.18466	8.14598	8.16658	8.16406	8.19046	8.17764	8.16063	8.22388	8.16299	8.19809	8.17108	8.18947	8.14148	8.17986	8.1723	8.18512	8.19504	8.16429	8.15796	8.18504	8.17398	8.21716	8.17513	8.17406	8.15804	8.18726	8.17581	8.21609	8.18535	8.20313	8.17986	8.2061	8.21556	8.18344	8.1929	8.16284	8.18115	8.17993	8.22182	8.13927	8.16719	8.15002	8.15804	8.19839	8.18802	8.18497	8.24188	8.18329
0.00115	8.20724	8.18504	8.14537	8.16223	8.1562	8.1839	8.17177	8.16505	8.22617	8.16849	8.19542	8.16917	8.19901	8.13774	8.18222	8.17497	8.18298	8.1913	8.16322	8.1543	8.1852	8.17009	8.22258	8.17635	8.17612	8.16002	8.1871	8.17795	8.21625	8.18665	8.20419	8.18222	8.1987	8.21548	8.17963	8.18611	8.1601	8.1778	8.18359	8.22311	8.14476	8.18024	8.15292	8.15414	8.19885	8.18237	8.18581	8.24532	8.18871
0.0011625	8.21045	8.18146	8.144	8.15399	8.14674	8.17688	8.16765	8.16803	8.22876	8.17093	8.19328	8.16772	8.2077	8.13606	8.18405	8.17825	8.17902	8.19153	8.16162	8.15681	8.18474	8.16765	8.22609	8.17879	8.1781	8.15865	8.18542	8.18153	8.21617	8.18703	8.20694	8.18062	8.19008	8.21693	8.17848	8.18352	8.15826	8.17299	8.18504	8.21587	8.15125	8.19252	8.15529	8.14926	8.19733	8.18329	8.18993	8.24463	8.19107
0.001175	8.21121	8.17589	8.14362	8.14728	8.14201	8.16872	8.16399	8.17177	8.22929	8.16956	8.19077	8.16833	8.21449	8.13644	8.1823	8.17863	8.17322	8.19283	8.1559	8.16208	8.18542	8.1678	8.23059	8.17703	8.17642	8.15323	8.17947	8.18649	8.21678	8.18802	8.20587	8.18077	8.18443	8.21754	8.17604	8.18085	8.15475	8.16956	8.18192	8.20786	8.15353	8.20107	8.15849	8.14713	8.19122	8.18848	8.19214	8.24432	8.18939
0.0011875	8.21053	8.17642	8.14331	8.13934	8.1427	8.16193	8.15834	8.17345	8.22456	8.16597	8.18794	8.16856	8.21518	8.13332	8.17802	8.17375	8.16978	8.19069	8.15041	8.16414	8.18794	8.16956	8.22945	8.17558	8.16757	8.15086	8.17238	8.19077	8.2122	8.18962	8.2	8.18039	8.1826	8.21884	8.16902	8.1797	8.14743	8.16147	8.18336	8.19817	8.15224	8.20831	8.16261	8.14613	8.18604	8.19435	8.19229	8.24364	8.18542
0.0012	8.2093	8.17802	8.14636	8.13477	8.14514	8.15948	8.1546	8.17413	8.22052	8.16513	8.18939	8.17116	8.21487	8.12729	8.17635	8.16849	8.16505	8.18665	8.14674	8.16452	8.19099	8.17444	8.22609	8.17505	8.15903	8.15224	8.16811	8.1958	8.20503	8.1868	8.19214	8.17741	8.18336	8.22441	8.16078	8.17741	8.14201	8.15414	8.18428	8.18871	8.14766	8.21106	8.16452	8.14667	8.1868	8.19611	8.1913	8.23555	8.18909
0.0012125	8.20526	8.17619	8.15491	8.13011	8.14575	8.15834	8.15224	8.16971	8.21747	8.16498	8.18886	8.17154	8.21304	8.11844	8.17863	8.16254	8.15964	8.18047	8.14217	8.16872	8.18748	8.18146	8.21854	8.1752	8.15643	8.16261	8.16803	8.19519	8.19664	8.18192	8.18466	8.17383	8.1794	8.23189	8.15132	8.17566	8.13873	8.14888	8.18588	8.18146	8.14606	8.21335	8.16696	8.14857	8.18703	8.19359	8.19054	8.22243	8.19641
0.001225	8.20274	8.17192	8.16002	8.12096	8.14629	8.15849	8.15186	8.16338	8.21289	8.16727	8.18817	8.17215	8.20564	8.11714	8.18039	8.15804	8.15491	8.17604	8.13713	8.17093	8.18069	8.17986	8.20831	8.17657	8.15796	8.16818	8.17009	8.19824	8.19519	8.17894	8.1794	8.17131	8.17284	8.23769	8.14774	8.1765	8.13591	8.1456	8.18314	8.17856	8.14377	8.21266	8.17039	8.14873	8.18588	8.19	8.18993	8.21129	8.19489
0.0012375	8.1955	8.16948	8.1633	8.11432	8.14919	8.16574	8.15254	8.15338	8.21167	8.16841	8.18375	8.17314	8.19572	8.12317	8.18573	8.15315	8.15948	8.17284	8.13446	8.16917	8.17986	8.17276	8.19969	8.17856	8.15804	8.16925	8.1694	8.20267	8.19824	8.17787	8.17261	8.16772	8.16856	8.23799	8.14697	8.18192	8.13782	8.14156	8.17924	8.17673	8.13797	8.21182	8.16986	8.14949	8.18367	8.18863	8.18848	8.2119	8.18558
0.00125	8.18962	8.17101	8.16315	8.11455	8.15353	8.17284	8.1543	8.14735	8.21198	8.17047	8.1768	8.17131	8.18626	8.1311	8.18878	8.14873	8.17207	8.1691	8.13637	8.16833	8.18321	8.1662	8.19374	8.1765	8.15895	8.16788	8.16772	8.20595	8.20091	8.17841	8.16261	8.16917	8.16589	8.23456	8.14667	8.18626	8.13828	8.13957	8.17436	8.17116	8.13431	8.20908	8.17062	8.15491	8.18291	8.19466	8.18642	8.21518	8.18024
0.0012625	8.19092	8.17245	8.16116	8.12233	8.15933	8.17795	8.15414	8.14171	8.21106	8.16879	8.1723	8.16704	8.1826	8.13438	8.18863	8.14682	8.18481	8.1662	8.13629	8.16437	8.18329	8.16574	8.1897	8.17482	8.15903	8.16383	8.16536	8.2061	8.20061	8.17856	8.15689	8.17329	8.16292	8.22968	8.1485	8.18993	8.14278	8.14049	8.17207	8.16391	8.13431	8.20412	8.16986	8.16139	8.18092	8.20061	8.1842	8.21808	8.18283
0.001275	8.19534	8.17177	8.1604	8.13126	8.16216	8.17795	8.15453	8.13644	8.20786	8.16734	8.17078	8.16681	8.18474	8.13828	8.18947	8.14125	8.1942	8.17101	8.13553	8.16483	8.17955	8.17039	8.18893	8.17665	8.15765	8.15956	8.15857	8.20236	8.19473	8.17848	8.15445	8.17795	8.15834	8.22304	8.14911	8.19344	8.15132	8.14766	8.1765	8.15994	8.13736	8.2003	8.16292	8.16422	8.18161	8.20656	8.18146	8.22021	8.18596
0.0012875	8.19901	8.16895	8.1604	8.14049	8.16551	8.17749	8.15247	8.1321	8.19946	8.16544	8.1694	8.16673	8.19214	8.14346	8.19031	8.1366	8.19618	8.17909	8.13736	8.17009	8.17566	8.17451	8.19145	8.18115	8.15353	8.15689	8.14888	8.19817	8.1897	8.17635	8.15781	8.18306	8.15849	8.21571	8.1469	8.19519	8.15598	8.1562	8.1823	8.15849	8.1395	8.20061	8.15903	8.16689	8.18466	8.20824	8.17978	8.21823	8.18497
0.0013	8.1942	8.17085	8.15834	8.14468	8.16849	8.17886	8.15002	8.13286	8.18802	8.16757	8.16841	8.1636	8.20122	8.14827	8.18886	8.13354	8.19275	8.18924	8.1414	8.17612	8.1739	8.17329	8.19	8.18657	8.15178	8.15453	8.13828	8.19008	8.18497	8.1723	8.16162	8.18726	8.15742	8.21274	8.14316	8.19397	8.15773	8.16032	8.18672	8.15773	8.14247	8.19763	8.15926	8.16643	8.18497	8.20686	8.17879	8.21297	8.18581
0.0013125	8.18459	8.17451	8.15178	8.14957	8.17131	8.18222	8.14537	8.13324	8.18329	8.17184	8.16681	8.15712	8.21022	8.15331	8.18817	8.13332	8.18764	8.19153	8.14125	8.18184	8.17818	8.17024	8.18214	8.18756	8.15277	8.1488	8.12965	8.18214	8.18245	8.17108	8.16711	8.1884	8.16177	8.21037	8.14575	8.19	8.15674	8.1646	8.18977	8.16055	8.14522	8.19038	8.15964	8.16254	8.18344	8.20129	8.17963	8.20984	8.18779
0.001325	8.17581	8.17558	8.14697	8.15269	8.17116	8.18535	8.13591	8.13316	8.18207	8.17429	8.17101	8.15453	8.2132	8.15323	8.18748	8.13072	8.18245	8.18832	8.14095	8.18596	8.18481	8.16879	8.1752	8.19008	8.15483	8.14659	8.12759	8.17795	8.18359	8.16917	8.16803	8.18642	8.16383	8.21167	8.15163	8.18535	8.15605	8.16734	8.19405	8.16551	8.14865	8.18451	8.15773	8.15681	8.18024	8.19237	8.17535	8.209	8.18344
0.0013375	8.17215	8.17322	8.14331	8.15216	8.16704	8.1852	8.12851	8.1337	8.18108	8.17551	8.1765	8.15277	8.21152	8.15346	8.18741	8.12752	8.1797	8.18184	8.14148	8.18375	8.18909	8.16849	8.17245	8.19244	8.15926	8.144	8.12927	8.17757	8.1855	8.16551	8.16689	8.18306	8.16246	8.21396	8.15918	8.1768	8.15529	8.16704	8.19672	8.17108	8.15163	8.17978	8.15697	8.15109	8.17337	8.18321	8.16757	8.20389	8.17657
0.00135	8.16727	8.16658	8.14224	8.1517	8.15834	8.18008	8.12668	8.14163	8.18207	8.17993	8.18275	8.15315	8.20511	8.15437	8.18642	8.12469	8.17993	8.17535	8.13683	8.17833	8.19328	8.17123	8.17467	8.19443	8.16513	8.14384	8.13202	8.17673	8.18588	8.1646	8.16452	8.17787	8.16605	8.21648	8.16032	8.16864	8.15575	8.16795	8.19862	8.17421	8.15636	8.17642	8.15231	8.15086	8.17207	8.1752	8.15964	8.20412	8.17421
0.0013625	8.1678	8.15926	8.1456	8.14835	8.14888	8.17467	8.13171	8.15521	8.18443	8.18169	8.18604	8.15193	8.19984	8.15056	8.18924	8.12149	8.17688	8.16956	8.13103	8.17665	8.19534	8.17169	8.17924	8.19496	8.16994	8.14438	8.13606	8.17177	8.18741	8.16872	8.16216	8.17261	8.17169	8.21518	8.16002	8.16338	8.15636	8.16704	8.19565	8.17909	8.15376	8.17482	8.1472	8.15933	8.17261	8.17574	8.15903	8.20595	8.172
0.001375	8.16833	8.15704	8.15002	8.14514	8.1411	8.17123	8.13644	8.16597	8.1871	8.17909	8.18436	8.14941	8.19275	8.14407	8.19489	8.11775	8.17261	8.16643	8.12866	8.17902	8.19916	8.16864	8.18024	8.19321	8.16765	8.1398	8.13705	8.16422	8.18665	8.1739	8.16269	8.17047	8.17795	8.21136	8.1543	8.16162	8.15598	8.16246	8.19328	8.17719	8.14735	8.1768	8.14537	8.16513	8.1739	8.17879	8.1604	8.21404	8.17001
0.0013875	8.16628	8.16193	8.15552	8.14629	8.13988	8.16788	8.13866	8.1723	8.18924	8.17398	8.18153	8.14339	8.18367	8.13774	8.19496	8.11455	8.16978	8.16772	8.12691	8.18092	8.19855	8.16185	8.17444	8.18672	8.15948	8.1324	8.1356	8.1572	8.18779	8.17589	8.16467	8.17261	8.18069	8.20915	8.14941	8.15956	8.15399	8.15758	8.19405	8.1768	8.14194	8.18123	8.14079	8.16757	8.17886	8.18245	8.16147	8.22304	8.16895
0.0014	8.16551	8.16872	8.15994	8.1456	8.14209	8.16483	8.13889	8.17581	8.18497	8.16788	8.17993	8.13385	8.17657	8.13385	8.19183	8.1115	8.1691	8.16704	8.12859	8.18298	8.19794	8.15765	8.17039	8.17963	8.14949	8.13141	8.13103	8.1546	8.18954	8.17474	8.16902	8.17223	8.18123	8.20633	8.14766	8.15598	8.15094	8.15269	8.1955	8.17863	8.14209	8.18375	8.13324	8.16597	8.18275	8.18085	8.16437	8.22311	8.16635
0.0014125	8.1675	8.17268	8.15918	8.14308	8.14507	8.15865	8.13995	8.17764	8.17833	8.16261	8.17894	8.12485	8.17207	8.12904	8.18367	8.10852	8.16826	8.16994	8.13408	8.18222	8.19954	8.15384	8.16841	8.17543	8.14125	8.12828	8.12706	8.16055	8.18634	8.17169	8.16994	8.17284	8.1823	8.20435	8.14514	8.15208	8.14629	8.15147	8.19588	8.17848	8.14789	8.18359	8.12683	8.16429	8.18596	8.18047	8.1649	8.21526	8.16513
0.001425	8.1707	8.1707	8.15643	8.14079	8.15071	8.15514	8.14247	8.17169	8.16811	8.15704	8.17322	8.11501	8.16658	8.1266	8.17497	8.10783	8.16597	8.17413	8.14049	8.17612	8.19832	8.1514	8.1662	8.16971	8.13744	8.12202	8.12576	8.16635	8.17986	8.16895	8.16971	8.17467	8.1839	8.20267	8.14537	8.15353	8.14301	8.15094	8.19298	8.17642	8.15475	8.18077	8.12332	8.1636	8.18085	8.18352	8.16505	8.20625	8.16254
0.0014375	8.17535	8.17062	8.15331	8.13629	8.14995	8.1498	8.15254	8.16238	8.16025	8.15239	8.16902	8.106	8.15842	8.12431	8.16628	8.11249	8.15826	8.17421	8.14072	8.16818	8.19565	8.14919	8.16422	8.16322	8.13591	8.12126	8.12126	8.17139	8.17551	8.16513	8.16467	8.17696	8.18665	8.20061	8.1427	8.1588	8.13805	8.15239	8.18649	8.16689	8.1617	8.17574	8.12057	8.16475	8.17642	8.18611	8.16376	8.20274	8.16162
0.00145	8.18031	8.17177	8.14461	8.13339	8.14476	8.1469	8.16109	8.15186	8.1559	8.14804	8.17154	8.09967	8.15109	8.12408	8.16109	8.11646	8.15018	8.16978	8.13408	8.16147	8.19466	8.14453	8.16635	8.15376	8.13362	8.12431	8.11867	8.17696	8.17627	8.15857	8.15735	8.17635	8.19054	8.19687	8.13797	8.16505	8.13217	8.15575	8.18108	8.15697	8.16833	8.17368	8.11737	8.16597	8.17795	8.18443	8.16238	8.19992	8.1633
0.0014625	8.18245	8.16849	8.13896	8.13133	8.14041	8.14697	8.16513	8.14461	8.15193	8.14499	8.17879	8.09654	8.14255	8.12271	8.15796	8.11897	8.14384	8.16414	8.12889	8.15659	8.19237	8.14156	8.16978	8.14537	8.1292	8.1263	8.11668	8.18481	8.18314	8.15018	8.15521	8.17657	8.19031	8.19183	8.13278	8.17009	8.12874	8.15742	8.17719	8.1498	8.17024	8.16925	8.11531	8.16528	8.18443	8.18336	8.15887	8.19725	8.16971
0.001475	8.18382	8.16376	8.14041	8.13385	8.13637	8.15506	8.16528	8.1414	8.15315	8.14209	8.1794	8.09761	8.13576	8.12798	8.15376	8.11745	8.13919	8.15742	8.12988	8.15308	8.19229	8.14011	8.17139	8.1414	8.12042	8.12729	8.11203	8.18672	8.18993	8.14484	8.15536	8.1765	8.18581	8.18573	8.12729	8.16727	8.12653	8.15704	8.17375	8.14491	8.16933	8.16734	8.11852	8.16109	8.18802	8.17894	8.15453	8.19771	8.17009
0.0014875	8.18527	8.15971	8.14209	8.13339	8.13705	8.16399	8.16696	8.13431	8.1546	8.1382	8.17276	8.10738	8.13316	8.13293	8.14972	8.11539	8.13904	8.15666	8.13911	8.1501	8.18939	8.13957	8.17139	8.13644	8.10982	8.12706	8.11188	8.18314	8.19313	8.1427	8.15155	8.17352	8.18069	8.18283	8.12172	8.16277	8.12744	8.15392	8.17459	8.14308	8.16414	8.16925	8.12325	8.16139	8.18886	8.17528	8.1501	8.20107	8.17085
0.0015	8.18184	8.15453	8.14247	8.13469	8.13622	8.16872	8.16345	8.12683	8.1562	8.13164	8.16521	8.11798	8.13438	8.13309	8.14674	8.11523	8.14148	8.15742	8.14682	8.14903	8.18039	8.14247	8.16994	8.13339	8.10463	8.12592	8.11691	8.18405	8.19603	8.14384	8.14873	8.16765	8.17467	8.18069	8.11592	8.15834	8.12843	8.15437	8.17238	8.14621	8.15666	8.17291	8.12744	8.16345	8.18817	8.17497	8.14651	8.19901	8.1678
0.0015125	8.1752	8.14796	8.14209	8.13637	8.13919	8.17047	8.15605	8.12454	8.15659	8.12424	8.16261	8.12134	8.13492	8.13026	8.14934	8.11325	8.14377	8.16071	8.14758	8.14468	8.16818	8.14804	8.16681	8.1353	8.10532	8.12981	8.12126	8.18871	8.19458	8.14682	8.15002	8.16109	8.17001	8.17841	8.11401	8.15239	8.12744	8.15392	8.16628	8.14743	8.15361	8.17421	8.13187	8.16765	8.18481	8.16971	8.14697	8.1926	8.16628
0.001525	8.16956	8.14476	8.14247	8.13446	8.14453	8.17215	8.14835	8.1266	8.15514	8.11867	8.16177	8.1205	8.13782	8.12729	8.14903	8.10974	8.14415	8.16795	8.14377	8.14148	8.15758	8.14941	8.16635	8.14003	8.11035	8.13293	8.12317	8.18947	8.18764	8.14346	8.15208	8.15727	8.16933	8.1797	8.1189	8.14507	8.12386	8.15552	8.16147	8.15086	8.14972	8.1691	8.13515	8.17116	8.18123	8.16505	8.15521	8.18581	8.16414
0.0015375	8.16742	8.14346	8.14041	8.13187	8.15254	8.17307	8.1385	8.12881	8.15536	8.11661	8.15773	8.12332	8.14087	8.12988	8.1459	8.10699	8.14461	8.1675	8.13721	8.14095	8.15361	8.14445	8.16978	8.14224	8.11699	8.13499	8.12111	8.18466	8.18352	8.14003	8.15102	8.15376	8.16666	8.18245	8.12157	8.13698	8.12172	8.15788	8.15979	8.15498	8.14606	8.15857	8.13385	8.17207	8.18153	8.16246	8.16383	8.1813	8.15872
0.00155	8.16605	8.14178	8.13988	8.12782	8.15834	8.17444	8.12492	8.12836	8.15529	8.11501	8.15285	8.12378	8.14438	8.1353	8.14384	8.1041	8.14354	8.16116	8.12782	8.14575	8.15231	8.14011	8.1678	8.14247	8.12302	8.13408	8.11829	8.17673	8.1794	8.13507	8.14705	8.1514	8.16124	8.18604	8.12393	8.13217	8.12195	8.15521	8.15788	8.15651	8.1427	8.15094	8.13133	8.17451	8.18169	8.15964	8.16544	8.17535	8.15567
0.0015625	8.16399	8.13843	8.13965	8.12454	8.16071	8.17436	8.11127	8.12408	8.15308	8.11356	8.14911	8.12302	8.14972	8.1414	8.14468	8.10059	8.14682	8.15292	8.12073	8.15079	8.15063	8.13896	8.15613	8.14545	8.12859	8.12767	8.11523	8.16963	8.1765	8.13187	8.14613	8.14865	8.15742	8.18489	8.12401	8.13293	8.125	8.15041	8.15559	8.15292	8.13828	8.15193	8.12645	8.17596	8.18008	8.15788	8.16406	8.17253	8.15231
0.001575	8.15964	8.13713	8.13545	8.12347	8.15941	8.16856	8.10417	8.12096	8.14957	8.11493	8.15025	8.12378	8.15277	8.14804	8.14171	8.10188	8.1472	8.14613	8.11676	8.15277	8.14667	8.1366	8.14598	8.15117	8.13393	8.12088	8.1118	8.16742	8.17352	8.12904	8.14392	8.14873	8.15437	8.18634	8.12157	8.14354	8.12744	8.14751	8.14934	8.15178	8.13194	8.15315	8.1208	8.17673	8.1778	8.15971	8.15926	8.17039	8.15262
0.0015875	8.16109	8.13782	8.13004	8.12119	8.1572	8.16338	8.09952	8.12088	8.14697	8.11996	8.15491	8.12645	8.15552	8.14964	8.13889	8.10684	8.14499	8.14522	8.11584	8.15575	8.14224	8.1324	8.14316	8.15659	8.13622	8.11546	8.11188	8.16963	8.16803	8.12851	8.14072	8.15048	8.15239	8.18596	8.11821	8.15475	8.125	8.14659	8.14323	8.15201	8.12401	8.15369	8.11638	8.17657	8.17253	8.16582	8.15468	8.16895	8.15674
0.0016	8.16467	8.13332	8.12607	8.11913	8.153	8.15849	8.10081	8.12126	8.14888	8.12706	8.1601	8.12866	8.15109	8.15079	8.1369	8.11035	8.14201	8.14972	8.11874	8.16063	8.1385	8.13271	8.14247	8.15536	8.1356	8.11066	8.11554	8.17276	8.16422	8.13057	8.13194	8.15552	8.15048	8.18298	8.11623	8.15865	8.12683	8.14384	8.14034	8.15285	8.11638	8.15536	8.11256	8.17223	8.16536	8.17139	8.15231	8.17017	8.16353
0.0016125	8.16574	8.13065	8.1266	8.11928	8.14651	8.15346	8.10371	8.1205	8.15216	8.13377	8.16582	8.12866	8.14758	8.15567	8.13652	8.11142	8.14087	8.15247	8.12164	8.16109	8.14064	8.13507	8.14117	8.15063	8.13179	8.10898	8.11935	8.1691	8.16208	8.13377	8.12302	8.16246	8.14835	8.17604	8.12141	8.1601	8.12485	8.13522	8.1366	8.15514	8.11264	8.15964	8.10959	8.16147	8.16116	8.17177	8.15193	8.17001	8.16673
0.001625	8.16109	8.13385	8.12866	8.11958	8.13942	8.14377	8.10562	8.11699	8.15323	8.1385	8.17131	8.12874	8.14575	8.15857	8.1369	8.10905	8.14156	8.15414	8.12027	8.1562	8.14613	8.13477	8.14064	8.15048	8.12668	8.10905	8.11981	8.16086	8.16071	8.13583	8.11523	8.16376	8.1472	8.17268	8.1295	8.16032	8.12126	8.12996	8.13713	8.15956	8.11455	8.16277	8.10753	8.15056	8.15887	8.16994	8.15018	8.16933	8.16635
0.0016375	8.15445	8.14064	8.12881	8.12042	8.12675	8.13713	8.10432	8.11394	8.15369	8.13911	8.1707	8.12622	8.144	8.15979	8.13652	8.10905	8.13972	8.15483	8.11646	8.15155	8.15125	8.1321	8.14362	8.14796	8.12225	8.11287	8.11882	8.15407	8.15987	8.1369	8.11325	8.1559	8.14728	8.16681	8.13148	8.15933	8.11752	8.12904	8.14178	8.16315	8.11951	8.16734	8.10349	8.14423	8.15987	8.1691	8.15147	8.16765	8.16223
0.00165	8.15041	8.14392	8.12881	8.12233	8.11783	8.13614	8.10768	8.10806	8.15575	8.13828	8.16628	8.12325	8.14125	8.15521	8.13057	8.1105	8.1382	8.15521	8.11501	8.15109	8.15346	8.12843	8.14941	8.14362	8.11737	8.1144	8.12096	8.14705	8.15987	8.13446	8.11302	8.1501	8.14415	8.15712	8.12843	8.15659	8.11684	8.12706	8.14552	8.1601	8.12462	8.16757	8.09959	8.14461	8.16322	8.16933	8.15414	8.16826	8.16017
0.0016625	8.14957	8.1459	8.13133	8.12477	8.11127	8.13774	8.11577	8.10043	8.1588	8.13553	8.16017	8.11935	8.14079	8.14995	8.12584	8.11188	8.13881	8.15361	8.11523	8.14957	8.15697	8.12759	8.15483	8.13553	8.11745	8.11157	8.12714	8.14079	8.15971	8.12874	8.11432	8.14415	8.13774	8.15445	8.12523	8.15376	8.11363	8.12828	8.14621	8.1601	8.12691	8.16391	8.09952	8.15094	8.16795	8.16757	8.15964	8.16917	8.15971
0.001675	8.14941	8.14095	8.13156	8.12317	8.10699	8.14606	8.12241	8.09044	8.1575	8.13309	8.15971	8.12027	8.13828	8.14598	8.12729	8.11073	8.14522	8.15201	8.11455	8.14812	8.1562	8.13293	8.15933	8.12622	8.1179	8.11165	8.13789	8.13568	8.15742	8.1292	8.11531	8.14354	8.13446	8.15781	8.12218	8.15002	8.1102	8.13133	8.14438	8.16193	8.13187	8.15948	8.10333	8.15422	8.17169	8.1662	8.16299	8.1675	8.15979
0.0016875	8.1488	8.13202	8.13248	8.12065	8.10555	8.15559	8.12088	8.08121	8.15269	8.13293	8.16231	8.12164	8.13416	8.14507	8.12653	8.10898	8.15506	8.14125	8.11241	8.14453	8.14751	8.13591	8.16032	8.11928	8.11707	8.11325	8.1469	8.13629	8.15468	8.13416	8.11783	8.14247	8.1324	8.1601	8.12241	8.14072	8.11172	8.1337	8.14186	8.16177	8.13591	8.15819	8.10738	8.15575	8.17146	8.16833	8.16292	8.16612	8.15689
0.0017	8.15063	8.12752	8.13324	8.11852	8.10287	8.16429	8.11714	8.07503	8.14804	8.1295	8.16277	8.12637	8.12981	8.14117	8.12225	8.10539	8.16269	8.13232	8.11234	8.14041	8.13393	8.13538	8.162	8.11279	8.11432	8.11523	8.15094	8.13919	8.14789	8.1353	8.1163	8.1424	8.12851	8.16238	8.11935	8.13126	8.11592	8.13393	8.14247	8.15651	8.13911	8.1559	8.10692	8.1517	8.16719	8.16788	8.16101	8.16795	8.15277
0.0017125	8.15254	8.12981	8.12881	8.12073	8.1002	8.17169	8.11783	8.07571	8.14774	8.12607	8.16399	8.1279	8.12469	8.13416	8.11798	8.10432	8.17146	8.13049	8.10982	8.14079	8.12469	8.13469	8.1694	8.10539	8.10852	8.11935	8.14919	8.14438	8.13896	8.13438	8.11584	8.14323	8.12614	8.16597	8.11646	8.12523	8.12241	8.13408	8.14087	8.14919	8.13904	8.15201	8.10509	8.14522	8.15979	8.16742	8.15918	8.16574	8.14934
0.001725	8.15033	8.13522	8.12141	8.12187	8.10089	8.17329	8.1234	8.07556	8.14789	8.12103	8.16521	8.1295	8.12019	8.12538	8.11981	8.10356	8.17535	8.12965	8.10913	8.14201	8.12187	8.13683	8.17192	8.10242	8.09891	8.12263	8.14392	8.14896	8.13408	8.13286	8.11562	8.14201	8.12103	8.16635	8.11333	8.12325	8.12752	8.13499	8.13858	8.14087	8.13698	8.14903	8.1044	8.13637	8.14964	8.16261	8.15735	8.16315	8.14369
0.0017375	8.14621	8.14194	8.11592	8.12012	8.10326	8.17131	8.125	8.07602	8.14766	8.11981	8.16551	8.12721	8.11218	8.11737	8.125	8.10745	8.1749	8.13393	8.11241	8.14125	8.11951	8.13164	8.17276	8.10173	8.09326	8.12599	8.13683	8.15186	8.1295	8.13171	8.11172	8.14209	8.11829	8.16338	8.10974	8.12393	8.12805	8.13164	8.13896	8.13705	8.13316	8.14636	8.10349	8.12904	8.14003	8.1562	8.15483	8.16307	8.13301
0.00175	8.14507	8.14606	8.1144	8.11821	8.10928	8.16986	8.12332	8.07838	8.14316	8.1205	8.16566	8.125	8.10791	8.11134	8.12874	8.11028	8.17009	8.13812	8.11852	8.1385	8.11798	8.12531	8.17566	8.09959	8.09364	8.12805	8.13667	8.15071	8.12202	8.13263	8.11111	8.14255	8.11783	8.15704	8.10349	8.12569	8.12729	8.12477	8.13942	8.13843	8.12195	8.14392	8.10204	8.1263	8.13126	8.15247	8.15292	8.16414	8.12042
0.0017625	8.14476	8.15285	8.11195	8.11462	8.11913	8.16811	8.12004	8.0793	8.13469	8.12035	8.16429	8.13156	8.10837	8.1057	8.12675	8.11295	8.16246	8.14339	8.1234	8.14217	8.11798	8.12408	8.17581	8.09593	8.09952	8.12889	8.13484	8.14888	8.11447	8.134	8.11638	8.14568	8.11981	8.14987	8.09898	8.12241	8.12515	8.1176	8.13637	8.14056	8.10745	8.14354	8.09875	8.12851	8.13042	8.1472	8.14842	8.16635	8.11005
0.001775	8.14163	8.16162	8.10684	8.11287	8.12378	8.16513	8.11836	8.0809	8.13087	8.11974	8.1588	8.13866	8.10822	8.1031	8.11928	8.11859	8.15475	8.15392	8.12569	8.14743	8.11874	8.12805	8.17116	8.09509	8.10417	8.13087	8.13057	8.14293	8.11066	8.13255	8.12317	8.14827	8.12332	8.14491	8.09837	8.11295	8.12347	8.11333	8.13103	8.14102	8.0983	8.14949	8.09639	8.13103	8.13454	8.14117	8.14468	8.17116	8.10173
0.0017875	8.13484	8.17101	8.10028	8.11348	8.12469	8.16002	8.11722	8.088	8.1311	8.11943	8.15186	8.14079	8.10738	8.10356	8.11676	8.12019	8.14819	8.16269	8.12653	8.15361	8.1163	8.13484	8.16788	8.09662	8.10875	8.12668	8.12714	8.14308	8.10661	8.1295	8.12622	8.1485	8.125	8.14529	8.1012	8.10501	8.12431	8.10875	8.12439	8.13896	8.0928	8.15437	8.09441	8.13187	8.14064	8.13904	8.14461	8.17612	8.09532
0.0018	8.13026	8.17276	8.09425	8.11539	8.12782	8.15353	8.11417	8.09868	8.13393	8.11676	8.1427	8.13591	8.10928	8.10852	8.11752	8.11989	8.14255	8.16628	8.12675	8.15506	8.11539	8.13766	8.15948	8.10234	8.11424	8.11768	8.12302	8.144	8.10394	8.12569	8.12683	8.14529	8.12431	8.14476	8.10478	8.10204	8.12714	8.10432	8.12225	8.13286	8.09128	8.16177	8.09776	8.134	8.14346	8.14362	8.14796	8.17596	8.09395
0.0018125	8.1263	8.16795	8.09021	8.1179	8.13309	8.14865	8.11111	8.10608	8.13828	8.11264	8.13477	8.12737	8.10875	8.11142	8.11447	8.1208	8.14049	8.162	8.12134	8.15186	8.11768	8.1382	8.15384	8.11218	8.11859	8.11165	8.11272	8.14545	8.10158	8.12363	8.12614	8.1382	8.12164	8.14049	8.10791	8.09952	8.13286	8.10341	8.12134	8.12752	8.09547	8.16498	8.10097	8.13805	8.14278	8.14735	8.14758	8.17757	8.10127
0.001825	8.12408	8.15948	8.09341	8.11874	8.13652	8.14529	8.11035	8.11264	8.14156	8.1086	8.12592	8.11714	8.10928	8.11417	8.1118	8.12553	8.14056	8.15361	8.11028	8.14957	8.12439	8.1369	8.14972	8.11867	8.12187	8.1102	8.10646	8.14255	8.10555	8.12424	8.1263	8.13393	8.12149	8.13896	8.11584	8.09929	8.13766	8.10509	8.12294	8.1263	8.10341	8.15987	8.10379	8.1414	8.1414	8.14621	8.15086	8.17978	8.11066
0.0018375	8.12027	8.15392	8.09807	8.11691	8.13881	8.14232	8.1115	8.11798	8.14041	8.10577	8.12294	8.11203	8.10959	8.11485	8.1115	8.12897	8.14011	8.14499	8.1028	8.1469	8.13248	8.13789	8.14522	8.12477	8.12286	8.11142	8.10432	8.13576	8.11142	8.12721	8.12668	8.13278	8.11829	8.14308	8.12279	8.10059	8.13873	8.10631	8.12874	8.12714	8.11188	8.15384	8.09853	8.13889	8.1414	8.14354	8.15338	8.17955	8.1208
0.00185	8.11668	8.15109	8.09906	8.11562	8.13789	8.13873	8.1105	8.11958	8.13736	8.10417	8.1266	8.10486	8.10623	8.11447	8.11104	8.1292	8.13416	8.13896	8.09814	8.14552	8.13919	8.13438	8.14346	8.1237	8.1237	8.11264	8.10127	8.13232	8.11836	8.1311	8.12515	8.134	8.11821	8.14766	8.12424	8.10379	8.13637	8.10722	8.13599	8.12553	8.11691	8.14781	8.09082	8.13583	8.14255	8.14026	8.15063	8.17772	8.12569
0.0018625	8.11928	8.14674	8.09975	8.11386	8.13759	8.13736	8.11302	8.11699	8.13637	8.09601	8.13164	8.10265	8.10074	8.11684	8.11127	8.12973	8.13133	8.13889	8.09502	8.14484	8.14224	8.13011	8.14087	8.12248	8.12408	8.11356	8.09731	8.13026	8.12218	8.13309	8.11783	8.13354	8.11775	8.14606	8.125	8.11119	8.13576	8.1057	8.14133	8.12454	8.11897	8.14629	8.08243	8.13553	8.14285	8.13904	8.1459	8.17818	8.12737
0.001875	8.12202	8.14217	8.09746	8.11386	8.13576	8.13637	8.11409	8.11768	8.13744	8.08914	8.13522	8.10226	8.09944	8.12576	8.11363	8.12813	8.12912	8.13896	8.0912	8.14255	8.1443	8.12599	8.1382	8.12431	8.12332	8.11584	8.09479	8.13141	8.12431	8.13232	8.10875	8.13156	8.11264	8.14552	8.13217	8.11768	8.13622	8.10707	8.14201	8.12592	8.11821	8.14705	8.07327	8.1353	8.14545	8.14079	8.14758	8.17589	8.134
0.0018875	8.1218	8.13515	8.09853	8.11531	8.13492	8.13637	8.11638	8.1179	8.14034	8.0899	8.13835	8.10295	8.10158	8.13133	8.11584	8.11928	8.13278	8.13759	8.08594	8.13988	8.14545	8.12126	8.13477	8.1205	8.11989	8.11447	8.09326	8.134	8.13057	8.12943	8.10272	8.13812	8.10349	8.15071	8.13499	8.12119	8.13721	8.10318	8.13942	8.12431	8.11829	8.14133	8.06473	8.13705	8.14407	8.13957	8.15109	8.17482	8.13622
0.0019	8.12332	8.13026	8.10036	8.11974	8.1366	8.13759	8.1147	8.11493	8.14598	8.09357	8.13873	8.10684	8.10097	8.12981	8.11272	8.1102	8.13919	8.13576	8.08289	8.13972	8.14178	8.11317	8.13202	8.11623	8.11539	8.11356	8.09586	8.1369	8.13377	8.12958	8.09929	8.14728	8.09731	8.1575	8.13324	8.12378	8.13629	8.10318	8.13583	8.11897	8.1176	8.1324	8.06252	8.13828	8.14056	8.13934	8.15262	8.17108	8.13133
0.0019125	8.12569	8.1263	8.10425	8.13049	8.13995	8.13553	8.10982	8.11241	8.14758	8.09616	8.13667	8.11211	8.10028	8.12431	8.11058	8.10066	8.14133	8.13232	8.08212	8.13675	8.13911	8.10638	8.1308	8.11607	8.10776	8.11584	8.10326	8.1398	8.13553	8.13553	8.09944	8.15254	8.09235	8.15903	8.13171	8.12805	8.13301	8.10722	8.13171	8.11218	8.11378	8.12462	8.06923	8.13354	8.14095	8.14064	8.15186	8.16689	8.12386
0.001925	8.12874	8.12698	8.10455	8.1385	8.13927	8.13408	8.10234	8.10982	8.14529	8.10081	8.13446	8.11371	8.10265	8.12111	8.1105	8.0954	8.14262	8.12729	8.08441	8.13156	8.13843	8.10341	8.12828	8.11378	8.10287	8.11615	8.1134	8.1443	8.13759	8.13873	8.09898	8.15376	8.08975	8.15773	8.13187	8.12935	8.12958	8.1118	8.13072	8.10799	8.10883	8.1192	8.07724	8.12317	8.14728	8.14667	8.15285	8.1649	8.11424
0.0019375	8.13103	8.12935	8.10028	8.14362	8.13812	8.13499	8.09296	8.11325	8.14072	8.10295	8.12935	8.11081	8.10852	8.11928	8.11493	8.09517	8.1411	8.12004	8.08609	8.12477	8.14064	8.10371	8.1234	8.11279	8.10692	8.11531	8.12531	8.14865	8.1411	8.14026	8.09952	8.15483	8.08754	8.14995	8.13263	8.1282	8.12523	8.11546	8.13965	8.11195	8.10867	8.11729	8.08197	8.11028	8.15437	8.15163	8.15727	8.16422	8.1057
0.00195	8.13255	8.13461	8.09479	8.14705	8.13759	8.13927	8.0883	8.11714	8.14087	8.10005	8.12721	8.10989	8.11226	8.12202	8.12302	8.09204	8.13591	8.11798	8.0867	8.11829	8.13622	8.10425	8.11615	8.11028	8.11356	8.11234	8.13515	8.15041	8.14507	8.13866	8.10127	8.15636	8.08769	8.14018	8.13301	8.12958	8.12294	8.12157	8.14499	8.11569	8.1118	8.11516	8.08708	8.10158	8.15727	8.15216	8.16071	8.1662	8.09769
0.0019625	8.13438	8.13782	8.09303	8.14491	8.13583	8.14262	8.08556	8.11653	8.14247	8.09265	8.12737	8.11409	8.11592	8.12057	8.13354	8.08922	8.13263	8.11935	8.08418	8.11378	8.1324	8.10478	8.10837	8.10585	8.11707	8.10814	8.14331	8.14926	8.15002	8.13637	8.10226	8.1543	8.09013	8.1311	8.13271	8.12607	8.11729	8.1292	8.14415	8.12134	8.11356	8.10982	8.0941	8.10097	8.15498	8.15125	8.16032	8.16856	8.09097
0.001975	8.1382	8.14095	8.09059	8.14262	8.13713	8.14217	8.08426	8.11256	8.14362	8.08777	8.12866	8.12141	8.11951	8.11783	8.13904	8.0867	8.13057	8.12263	8.08273	8.11226	8.13286	8.10997	8.09921	8.10127	8.11256	8.1044	8.14827	8.14659	8.15521	8.1366	8.10532	8.1517	8.09044	8.12614	8.13469	8.12157	8.11165	8.13644	8.14072	8.12485	8.11058	8.10303	8.10234	8.10165	8.1517	8.14987	8.15971	8.1678	8.09067
0.0019875	8.14171	8.14346	8.08464	8.14285	8.1395	8.14331	8.0867	8.10959	8.14049	8.08586	8.12775	8.12798	8.12508	8.11882	8.13828	8.08685	8.12965	8.12546	8.08449	8.10989	8.14171	8.11302	8.0896	8.09578	8.106	8.10524	8.15018	8.14636	8.16208	8.13606	8.11089	8.14705	8.09563	8.12248	8.13545	8.1179	8.10669	8.13881	8.13339	8.12515	8.10966	8.09998	8.10867	8.09814	8.144	8.14713	8.15979	8.16711	8.09448
0.002	8.1411	8.14308	8.08014	8.14064	8.1411	8.14308	8.09334	8.11424	8.13515	8.08357	8.12614	8.12965	8.12767	8.11859	8.13782	8.09059	8.13377	8.12729	8.08525	8.11005	8.14713	8.11554	8.0838	8.09563	8.10127	8.10577	8.1469	8.14926	8.16322	8.1321	8.11935	8.14293	8.10181	8.12027	8.13545	8.11798	8.09914	8.13286	8.12881	8.12363	8.11203	8.10081	8.1131	8.09944	8.14056	8.1414	8.16078	8.16528	8.0999
0.0020125	8.13828	8.13957	8.07945	8.13805	8.13965	8.14301	8.09517	8.11829	8.13454	8.08136	8.12645	8.13126	8.12881	8.11638	8.13934	8.09715	8.13805	8.1292	8.08739	8.11111	8.14262	8.11867	8.08319	8.09776	8.10051	8.10081	8.14117	8.15399	8.16185	8.13057	8.12675	8.14224	8.10822	8.12271	8.1356	8.11844	8.09204	8.12645	8.12889	8.11996	8.11562	8.10562	8.1176	8.10448	8.14362	8.14102	8.16032	8.16086	8.10081
0.002025	8.13248	8.13538	8.07648	8.13049	8.13522	8.14323	8.08945	8.1208	8.13705	8.07899	8.12614	8.13766	8.12843	8.11668	8.13873	8.10089	8.14018	8.12637	8.09189	8.11172	8.13408	8.11897	8.08708	8.09769	8.10127	8.09326	8.13522	8.15666	8.16101	8.12759	8.12904	8.13553	8.1131	8.12698	8.13095	8.11409	8.08609	8.12836	8.12828	8.11592	8.11913	8.11142	8.12073	8.10616	8.14674	8.14392	8.15987	8.15262	8.10219
0.0020375	8.12851	8.12668	8.07434	8.12157	8.13293	8.14316	8.08632	8.12187	8.14125	8.07587	8.12622	8.14133	8.12759	8.11569	8.13713	8.09982	8.13744	8.11989	8.09525	8.11134	8.12363	8.11676	8.09311	8.09624	8.1073	8.08693	8.12714	8.15559	8.15971	8.1266	8.12935	8.12889	8.11661	8.1308	8.12805	8.10966	8.08556	8.13469	8.1237	8.11562	8.12004	8.11447	8.12424	8.10646	8.15193	8.14682	8.16017	8.14835	8.10425
0.00205	8.12996	8.11874	8.07785	8.11195	8.13751	8.14651	8.08464	8.12073	8.14415	8.07777	8.12729	8.14049	8.12286	8.11089	8.13545	8.09677	8.13316	8.11172	8.09937	8.10951	8.11417	8.11203	8.09624	8.10074	8.11012	8.08556	8.11668	8.15033	8.1575	8.12691	8.12859	8.1237	8.11882	8.13538	8.12569	8.10913	8.08868	8.13972	8.11989	8.11768	8.12057	8.11768	8.12431	8.10822	8.15636	8.14499	8.16063	8.14674	8.10776
0.0020625	8.13095	8.11333	8.08357	8.10493	8.14484	8.14972	8.08517	8.12134	8.14445	8.0806	8.12798	8.13522	8.11546	8.10722	8.13026	8.09601	8.13019	8.10638	8.1031	8.10875	8.10616	8.10265	8.09555	8.10799	8.10806	8.08777	8.10951	8.14644	8.15125	8.12355	8.12767	8.11646	8.11691	8.13988	8.12508	8.10959	8.08937	8.13942	8.11729	8.11806	8.11897	8.11951	8.12492	8.10822	8.15681	8.13995	8.16116	8.14423	8.10883
0.002075	8.12897	8.10715	8.08762	8.10104	8.14583	8.15063	8.08693	8.12073	8.14392	8.08067	8.12241	8.13126	8.10722	8.106	8.12462	8.09578	8.13293	8.10425	8.10135	8.10997	8.10181	8.09372	8.09486	8.11325	8.10936	8.08998	8.10944	8.14262	8.14407	8.1205	8.12721	8.10829	8.11478	8.13812	8.12424	8.10699	8.08922	8.13148	8.11768	8.11699	8.11432	8.12096	8.125	8.1102	8.15163	8.1369	8.16216	8.13911	8.11058
0.0020875	8.12492	8.10127	8.08952	8.10135	8.14339	8.14728	8.09097	8.12111	8.14476	8.07968	8.11546	8.12645	8.09906	8.10188	8.12202	8.10051	8.13576	8.10287	8.09586	8.11272	8.10127	8.09677	8.09715	8.11539	8.10677	8.09219	8.1131	8.13789	8.13644	8.11539	8.12431	8.10387	8.11478	8.134	8.12042	8.10829	8.09128	8.1221	8.11821	8.11356	8.10738	8.11928	8.12477	8.11646	8.14369	8.13286	8.16399	8.12881	8.11455
0.0021	8.11974	8.09578	8.08876	8.09967	8.14079	8.14476	8.09601	8.12279	8.14384	8.07777	8.10806	8.12157	8.09433	8.09563	8.12523	8.10677	8.14011	8.09944	8.08731	8.11302	8.10524	8.09776	8.0983	8.11577	8.10043	8.09654	8.11836	8.13347	8.13171	8.11287	8.12012	8.10158	8.11485	8.13118	8.11974	8.10799	8.09326	8.11394	8.12309	8.1102	8.10196	8.11333	8.12202	8.11981	8.13713	8.13133	8.16467	8.12141	8.11829
0.0021125	8.11539	8.09914	8.08243	8.09486	8.13385	8.14034	8.10341	8.12416	8.14018	8.07617	8.10158	8.12088	8.09006	8.08983	8.12836	8.10822	8.1424	8.09929	8.0825	8.11234	8.10753	8.097	8.10211	8.11729	8.09547	8.09845	8.12149	8.13187	8.13141	8.1044	8.1163	8.1041	8.11707	8.13347	8.11852	8.10616	8.09456	8.10982	8.12767	8.11005	8.09059	8.10951	8.12164	8.11699	8.13515	8.13026	8.16437	8.12416	8.12096
0.002125	8.11218	8.10501	8.07983	8.09258	8.12759	8.13766	8.10707	8.12859	8.13606	8.07259	8.09921	8.12134	8.0867	8.08723	8.13026	8.10616	8.14644	8.10143	8.08304	8.10974	8.10837	8.09608	8.10417	8.11989	8.09746	8.09944	8.12126	8.13446	8.12973	8.10097	8.11501	8.10959	8.11668	8.13423	8.11256	8.10074	8.09128	8.10555	8.1292	8.10654	8.08022	8.10944	8.12035	8.11295	8.13774	8.12698	8.16307	8.1266	8.11729
0.0021375	8.11005	8.11333	8.08167	8.0938	8.12462	8.13675	8.11028	8.13492	8.13164	8.07404	8.09959	8.11974	8.08563	8.08334	8.134	8.10715	8.1472	8.10394	8.08296	8.1115	8.10997	8.09875	8.11195	8.11981	8.10028	8.09639	8.1176	8.13896	8.12546	8.10173	8.11584	8.11584	8.11378	8.1369	8.1086	8.10059	8.08907	8.09967	8.13141	8.10104	8.0764	8.10974	8.11546	8.10608	8.14369	8.12622	8.16154	8.12805	8.11081
0.00215	8.11401	8.12134	8.08418	8.10104	8.12263	8.13652	8.11356	8.1411	8.13103	8.07549	8.09906	8.11348	8.08311	8.08189	8.13911	8.10944	8.14568	8.10524	8.08174	8.11615	8.11424	8.10539	8.12393	8.11417	8.0999	8.0983	8.11859	8.14156	8.11897	8.10532	8.11462	8.1208	8.11264	8.13705	8.10913	8.10539	8.08861	8.09799	8.13217	8.09708	8.07777	8.11119	8.11028	8.09883	8.14613	8.12851	8.16078	8.1292	8.10509
0.0021625	8.11913	8.12668	8.08678	8.10852	8.11981	8.13881	8.11409	8.13972	8.13004	8.07831	8.10326	8.1086	8.07823	8.0822	8.14384	8.11401	8.14247	8.10707	8.08258	8.11661	8.11882	8.10944	8.12897	8.10921	8.09654	8.10318	8.12286	8.14056	8.11264	8.10776	8.10905	8.11943	8.10867	8.1366	8.10974	8.10989	8.08884	8.09769	8.13263	8.09273	8.08212	8.1131	8.10806	8.09181	8.14819	8.13431	8.16055	8.13034	8.10493
0.002175	8.12401	8.12447	8.08929	8.11264	8.11371	8.14079	8.11172	8.13385	8.1295	8.08182	8.10364	8.10188	8.07632	8.08296	8.1472	8.11966	8.13927	8.10715	8.08342	8.1144	8.11974	8.10875	8.12752	8.10555	8.09273	8.10387	8.12675	8.14049	8.11028	8.10883	8.10303	8.11668	8.10394	8.13377	8.10768	8.10921	8.08922	8.09776	8.12874	8.0912	8.08365	8.11478	8.11073	8.08807	8.14919	8.14087	8.15979	8.13553	8.10478
0.0021875	8.12904	8.11615	8.08762	8.11279	8.1076	8.14163	8.10715	8.12904	8.12592	8.08395	8.09937	8.09654	8.07961	8.08319	8.14613	8.12057	8.1382	8.1057	8.0854	8.11394	8.12057	8.10936	8.12256	8.10547	8.08739	8.10112	8.12866	8.13843	8.10684	8.10944	8.10036	8.11394	8.0983	8.13072	8.10043	8.10638	8.09517	8.1012	8.12492	8.08952	8.08182	8.11676	8.11279	8.08952	8.14873	8.1456	8.1559	8.14049	8.1015
0.0022	8.1324	8.10822	8.08693	8.11333	8.10623	8.14438	8.1031	8.12698	8.12325	8.08678	8.09219	8.09784	8.08517	8.0835	8.13972	8.11394	8.13911	8.10387	8.0883	8.11607	8.12263	8.10898	8.12164	8.10486	8.08243	8.09822	8.13019	8.13606	8.10722	8.11279	8.09868	8.11356	8.08784	8.13118	8.09845	8.10493	8.09853	8.10722	8.12256	8.08647	8.07281	8.11935	8.1208	8.09029	8.14949	8.15041	8.15018	8.1414	8.09952
0.0022125	8.13652	8.10341	8.08662	8.11501	8.10745	8.14522	8.09929	8.12523	8.12386	8.08838	8.09105	8.10341	8.09402	8.08563	8.12759	8.10631	8.1414	8.10013	8.09387	8.11722	8.12531	8.10295	8.1237	8.10394	8.07686	8.09738	8.13179	8.13408	8.10745	8.11852	8.09738	8.1147	8.08014	8.12767	8.10165	8.10486	8.09975	8.11172	8.11699	8.0854	8.06877	8.12302	8.12347	8.09227	8.15163	8.15498	8.14201	8.13881	8.09944
0.002225	8.13957	8.10379	8.0825	8.11913	8.10944	8.14514	8.09586	8.12149	8.12622	8.0954	8.09418	8.11211	8.10196	8.0928	8.11562	8.09769	8.14041	8.09563	8.09509	8.11852	8.12737	8.09967	8.12675	8.10265	8.07877	8.10059	8.13263	8.13301	8.10669	8.12347	8.09845	8.12073	8.07899	8.12752	8.10448	8.10867	8.09776	8.11836	8.10951	8.09029	8.0703	8.12424	8.12248	8.09784	8.15147	8.15865	8.13568	8.13362	8.1002
0.0022375	8.14171	8.10539	8.08189	8.1221	8.10982	8.14331	8.09074	8.11409	8.13225	8.10806	8.09814	8.11951	8.10562	8.09898	8.11111	8.09105	8.13812	8.09265	8.09204	8.12141	8.12897	8.10028	8.1295	8.10211	8.08418	8.10547	8.13301	8.13057	8.10448	8.12401	8.09494	8.12508	8.08167	8.12897	8.09959	8.11493	8.09288	8.12523	8.10814	8.09662	8.07465	8.12592	8.12279	8.10165	8.14613	8.15826	8.13087	8.13065	8.09731
0.00225	8.14476	8.1041	8.0793	8.12569	8.10776	8.13789	8.08739	8.1089	8.14034	8.11844	8.09799	8.12195	8.10623	8.0999	8.1134	8.08716	8.13339	8.09189	8.08815	8.12401	8.1263	8.10547	8.13339	8.10196	8.08647	8.10776	8.13164	8.13049	8.10287	8.11996	8.09258	8.12622	8.08372	8.1308	8.09441	8.12225	8.09074	8.12828	8.10303	8.10173	8.07938	8.12828	8.12363	8.10165	8.13774	8.15727	8.12668	8.13248	8.09334
0.0022625	8.14842	8.10486	8.07465	8.12866	8.10471	8.13454	8.08418	8.10997	8.14491	8.12378	8.09959	8.12637	8.10493	8.09631	8.11707	8.08594	8.12683	8.0909	8.0851	8.12485	8.12317	8.10997	8.13507	8.10402	8.08945	8.11325	8.12988	8.12881	8.10822	8.11874	8.09509	8.12141	8.08853	8.12843	8.09448	8.12599	8.08784	8.12416	8.09708	8.10303	8.08044	8.12912	8.12187	8.10165	8.13103	8.15338	8.12592	8.13354	8.08884
0.002275	8.14995	8.10966	8.07205	8.12325	8.09898	8.13225	8.07945	8.11256	8.14476	8.12981	8.10211	8.13133	8.09662	8.09067	8.11928	8.08533	8.1163	8.09105	8.08662	8.12363	8.12004	8.11157	8.13744	8.10776	8.0957	8.11234	8.12668	8.12691	8.11646	8.11783	8.0986	8.11806	8.09219	8.1282	8.1002	8.12752	8.08777	8.11653	8.09502	8.10349	8.08197	8.13225	8.11646	8.10432	8.12416	8.15155	8.12721	8.13202	8.08746
0.0022875	8.15102	8.11699	8.06816	8.11783	8.09662	8.12965	8.0751	8.11241	8.14369	8.13538	8.10432	8.13148	8.08907	8.08655	8.11882	8.08502	8.10806	8.09639	8.08899	8.12004	8.11714	8.10997	8.1356	8.11279	8.1044	8.10791	8.12439	8.12393	8.12836	8.11478	8.10173	8.11798	8.09616	8.12569	8.10432	8.12317	8.08952	8.11211	8.09525	8.10226	8.0835	8.14079	8.11081	8.10852	8.11661	8.15056	8.13217	8.13309	8.08846
0.0023	8.15231	8.125	8.06602	8.11707	8.09944	8.12744	8.07671	8.10989	8.14194	8.1424	8.10547	8.12744	8.08113	8.08388	8.11653	8.08815	8.10287	8.10364	8.09296	8.11508	8.1105	8.10692	8.13141	8.11768	8.10936	8.10112	8.11958	8.12408	8.13286	8.11401	8.10303	8.11516	8.09906	8.12645	8.10684	8.11684	8.09097	8.10661	8.09898	8.09669	8.08456	8.14606	8.106	8.11028	8.11211	8.14835	8.1356	8.13812	8.09052
0.0023125	8.15071	8.12958	8.06686	8.11676	8.10349	8.12943	8.08098	8.10692	8.13858	8.14629	8.10791	8.12042	8.07594	8.08479	8.11928	8.09082	8.09952	8.11096	8.09532	8.11012	8.10257	8.09975	8.12836	8.11989	8.11157	8.09624	8.11745	8.12546	8.13095	8.11775	8.10417	8.11043	8.09944	8.11958	8.11172	8.10921	8.09219	8.10455	8.10692	8.08975	8.07793	8.14957	8.10364	8.10959	8.1089	8.14293	8.13492	8.13972	8.08968
0.002325	8.14491	8.13118	8.0677	8.11371	8.10287	8.13133	8.08266	8.1041	8.13538	8.1501	8.11157	8.11356	8.07472	8.08395	8.12012	8.09265	8.10081	8.1192	8.09715	8.10875	8.09601	8.09624	8.12706	8.12225	8.11073	8.09448	8.12012	8.12546	8.12943	8.12332	8.10242	8.10532	8.09692	8.11111	8.11295	8.10799	8.0912	8.10646	8.11195	8.08189	8.07289	8.15262	8.10608	8.10974	8.10768	8.13622	8.13103	8.13751	8.09013
0.0023375	8.14133	8.12477	8.06885	8.1105	8.10066	8.12752	8.08357	8.10432	8.13583	8.15582	8.11371	8.10898	8.08044	8.08426	8.11783	8.09532	8.10104	8.12355	8.09807	8.10875	8.09334	8.0941	8.13065	8.12141	8.10966	8.09326	8.12408	8.11882	8.12836	8.12981	8.10539	8.10219	8.09875	8.10745	8.11447	8.10402	8.08769	8.10875	8.11302	8.08151	8.07014	8.15025	8.10982	8.11295	8.11104	8.1321	8.1279	8.13332	8.08914
0.00235	8.1369	8.11203	8.07549	8.11081	8.10211	8.11691	8.0854	8.10966	8.13782	8.16093	8.11234	8.11012	8.08815	8.08304	8.11462	8.09265	8.10295	8.13004	8.09906	8.10677	8.0928	8.09715	8.13248	8.11989	8.11317	8.09494	8.12332	8.1147	8.12538	8.13309	8.10883	8.10013	8.09998	8.10715	8.11356	8.10066	8.08594	8.11012	8.11409	8.08411	8.06877	8.14415	8.11256	8.11844	8.12019	8.12607	8.12943	8.1324	8.08716
0.0023625	8.13148	8.10219	8.08769	8.1163	8.10326	8.10516	8.08655	8.116	8.14049	8.16216	8.10608	8.11226	8.09357	8.08197	8.11043	8.09357	8.10196	8.1337	8.09746	8.10631	8.09128	8.10059	8.13248	8.1179	8.11752	8.09738	8.11989	8.10921	8.12111	8.13293	8.11287	8.09784	8.09929	8.1089	8.11195	8.10219	8.08723	8.11066	8.10844	8.08548	8.0677	8.1382	8.11531	8.12378	8.12546	8.11752	8.13133	8.13461	8.08563
0.002375	8.12584	8.09593	8.09631	8.12218	8.10379	8.09944	8.08594	8.12073	8.13599	8.16261	8.10287	8.1105	8.09349	8.08105	8.10829	8.09944	8.1002	8.13255	8.09265	8.10799	8.08922	8.10074	8.12981	8.11646	8.11531	8.09944	8.11333	8.1044	8.11356	8.13141	8.11226	8.09456	8.09723	8.11104	8.10776	8.1031	8.09036	8.11188	8.10081	8.08395	8.06618	8.13004	8.11577	8.12126	8.12675	8.11066	8.13156	8.13683	8.08571
0.0023875	8.12164	8.09669	8.09593	8.12599	8.10326	8.10326	8.08281	8.12363	8.12981	8.16292	8.10242	8.10806	8.09288	8.08395	8.10715	8.10471	8.1002	8.12706	8.08655	8.10791	8.08784	8.10211	8.12492	8.11371	8.1089	8.09814	8.10303	8.10593	8.1089	8.12668	8.10661	8.09166	8.09921	8.11386	8.10593	8.0983	8.09181	8.11127	8.09875	8.08487	8.06503	8.11829	8.11485	8.11546	8.12737	8.11043	8.13454	8.13446	8.08891
0.0024	8.11867	8.09525	8.09532	8.12546	8.10776	8.11081	8.08334	8.12408	8.12416	8.16475	8.10158	8.10501	8.09486	8.09013	8.10516	8.10654	8.10143	8.12408	8.08434	8.106	8.08746	8.10806	8.11623	8.11409	8.10593	8.09441	8.09212	8.10936	8.10966	8.12195	8.10234	8.09135	8.10013	8.1134	8.10417	8.09242	8.09174	8.11157	8.10204	8.09074	8.06419	8.10898	8.11409	8.11043	8.12523	8.11172	8.13423	8.134	8.0928
0.0024125	8.11356	8.09135	8.09433	8.12454	8.11501	8.1144	8.08762	8.12027	8.12279	8.16956	8.09959	8.10356	8.09563	8.09242	8.10608	8.10349	8.09952	8.1237	8.08479	8.10585	8.08624	8.11317	8.10547	8.11768	8.10432	8.08876	8.08601	8.10959	8.11501	8.11127	8.09814	8.08388	8.10165	8.10852	8.10249	8.08662	8.09013	8.11607	8.10928	8.09723	8.06076	8.1015	8.11195	8.11028	8.12279	8.11493	8.13339	8.1337	8.09525
0.002425	8.10387	8.08746	8.09174	8.12035	8.12119	8.11371	8.09067	8.11432	8.12401	8.17535	8.09669	8.10104	8.09685	8.09494	8.10822	8.10028	8.09601	8.12408	8.07991	8.10379	8.09036	8.11035	8.09914	8.12904	8.10143	8.09189	8.08365	8.10875	8.12286	8.10493	8.09708	8.07579	8.10066	8.1031	8.09837	8.08022	8.08937	8.11844	8.11516	8.10219	8.06091	8.09624	8.10783	8.11073	8.12309	8.11646	8.13126	8.12851	8.0941
0.0024375	8.09532	8.08624	8.08815	8.11272	8.12248	8.1115	8.09258	8.10455	8.12553	8.17833	8.097	8.09715	8.09532	8.09204	8.10631	8.09639	8.0938	8.12347	8.07304	8.10051	8.10043	8.10417	8.09822	8.14484	8.09624	8.09395	8.08456	8.10883	8.12637	8.10097	8.09486	8.0748	8.09761	8.10005	8.0938	8.07549	8.08891	8.12027	8.12202	8.1041	8.06335	8.08983	8.10226	8.11234	8.12729	8.12126	8.12737	8.12416	8.09242
0.00245	8.0928	8.08487	8.08685	8.10303	8.12241	8.11325	8.09044	8.09502	8.13065	8.17253	8.10097	8.09402	8.09006	8.08884	8.10364	8.08968	8.09509	8.12447	8.06778	8.09853	8.10875	8.09944	8.09479	8.15315	8.08868	8.09456	8.08594	8.11005	8.12538	8.09677	8.09189	8.07732	8.0899	8.10104	8.08815	8.07495	8.08609	8.12057	8.12416	8.10371	8.06786	8.08601	8.09608	8.11661	8.12828	8.12706	8.12531	8.12195	8.09212
0.0024625	8.09486	8.088	8.08456	8.09517	8.12119	8.11745	8.08563	8.08655	8.14125	8.16437	8.10287	8.09708	8.08319	8.09021	8.09959	8.0838	8.09654	8.1279	8.06534	8.09998	8.1115	8.09448	8.08975	8.14995	8.08281	8.09311	8.08594	8.11363	8.12012	8.09044	8.09196	8.08189	8.08311	8.10432	8.08479	8.07777	8.0809	8.11638	8.12248	8.1041	8.06641	8.08311	8.09189	8.12012	8.12767	8.13133	8.12225	8.12126	8.0938
0.002475	8.09685	8.09158	8.08266	8.09303	8.11943	8.12057	8.07869	8.07716	8.153	8.15659	8.10143	8.10593	8.07823	8.09509	8.09975	8.07861	8.09547	8.12576	8.06114	8.10272	8.11172	8.088	8.08434	8.14148	8.08189	8.0928	8.08578	8.11684	8.12012	8.0854	8.09357	8.08052	8.08182	8.10684	8.08037	8.0825	8.07922	8.11546	8.12157	8.10593	8.06343	8.08174	8.09181	8.12439	8.12836	8.13332	8.11905	8.12325	8.09616
0.0024875	8.10013	8.09517	8.08037	8.09074	8.11943	8.12187	8.07388	8.07091	8.16055	8.14903	8.09608	8.11455	8.07945	8.09776	8.10089	8.07442	8.0983	8.12286	8.06145	8.10493	8.11043	8.08456	8.07938	8.13576	8.08563	8.08983	8.08807	8.11661	8.11996	8.08495	8.09814	8.07831	8.08197	8.10524	8.07663	8.0854	8.0851	8.11745	8.12347	8.10547	8.06793	8.08197	8.09135	8.12531	8.13187	8.1295	8.11226	8.12668	8.09654
0.0025	8.1031	8.09464	8.07693	8.09227	8.1192	8.12134	8.06984	8.07198	8.16544	8.14026	8.08945	8.11546	8.08525	8.09723	8.1076	8.0687	8.10257	8.12172	8.0629	8.10707	8.11081	8.08022	8.07655	8.12981	8.09418	8.08861	8.08884	8.11249	8.11737	8.08792	8.10074	8.07877	8.08182	8.10371	8.07533	8.08479	8.08777	8.11478	8.12363	8.10516	8.07564	8.08441	8.0867	8.12424	8.13515	8.12904	8.10699	8.12881	8.09364
0.0025125	8.10478	8.09395	8.07465	8.09708	8.116	8.11752	8.06984	8.07869	8.15918	8.1321	8.09196	8.11127	8.0925	8.09578	8.11447	8.05916	8.10768	8.11623	8.06519	8.11028	8.11218	8.07808	8.07968	8.12309	8.10036	8.08899	8.08746	8.11028	8.1147	8.0928	8.10028	8.08174	8.08174	8.10837	8.08121	8.08701	8.08678	8.10944	8.12096	8.10616	8.08571	8.08449	8.08205	8.12103	8.13789	8.12996	8.10791	8.13087	8.09135
0.002525	8.10661	8.08929	8.07404	8.09929	8.11386	8.11211	8.07571	8.08838	8.14842	8.12637	8.10135	8.1041	8.09998	8.09502	8.11676	8.05199	8.1086	8.10799	8.06808	8.10806	8.11111	8.07648	8.08403	8.1179	8.10204	8.08716	8.09158	8.11111	8.10905	8.09471	8.09875	8.08052	8.08357	8.11218	8.08739	8.08823	8.08144	8.1044	8.11478	8.10631	8.09265	8.08258	8.08189	8.11394	8.1353	8.13057	8.10875	8.13423	8.09212
0.0025375	8.10974	8.08304	8.07182	8.09975	8.11569	8.11111	8.08464	8.09189	8.13683	8.12004	8.11089	8.09769	8.10196	8.09494	8.11508	8.04977	8.10898	8.10249	8.07426	8.10028	8.10455	8.07739	8.0867	8.11516	8.10104	8.08411	8.10059	8.11348	8.10455	8.10059	8.09593	8.07884	8.08685	8.11378	8.09708	8.09456	8.07632	8.09959	8.10577	8.10539	8.09731	8.08395	8.08029	8.10516	8.12958	8.12767	8.10928	8.13568	8.09013
0.00255	8.10852	8.08197	8.07007	8.10158	8.11424	8.11256	8.09059	8.09288	8.12538	8.11707	8.11638	8.09242	8.09334	8.09486	8.11531	8.05046	8.10844	8.10089	8.0793	8.09341	8.09799	8.08052	8.09196	8.11012	8.09959	8.08212	8.1076	8.11432	8.10226	8.10326	8.08907	8.08006	8.08899	8.11523	8.10646	8.10204	8.07426	8.09738	8.09502	8.10493	8.09639	8.08403	8.07777	8.09753	8.12653	8.12553	8.10715	8.12843	8.0864
0.0025625	8.10654	8.08311	8.0677	8.10074	8.10669	8.11638	8.09418	8.09662	8.11821	8.11417	8.11821	8.09105	8.08235	8.09639	8.11371	8.05344	8.10669	8.10074	8.08113	8.08983	8.09471	8.08914	8.09937	8.10631	8.09502	8.08487	8.1102	8.11203	8.09937	8.10333	8.08495	8.08266	8.08563	8.11577	8.11111	8.10844	8.07495	8.0983	8.08891	8.10234	8.09517	8.08205	8.07655	8.09097	8.12424	8.12401	8.10661	8.11775	8.08319
0.002575	8.10913	8.08495	8.06328	8.09769	8.09929	8.12119	8.09593	8.09639	8.11676	8.1102	8.11584	8.08823	8.07457	8.09792	8.10921	8.05641	8.10112	8.1002	8.08228	8.08746	8.09273	8.09799	8.10249	8.10745	8.09143	8.08685	8.10699	8.10783	8.09479	8.10822	8.08212	8.08777	8.08022	8.116	8.11333	8.11119	8.07556	8.09937	8.08167	8.10234	8.09441	8.08189	8.0764	8.08617	8.12317	8.12424	8.10745	8.10959	8.08067
0.0025875	8.11592	8.08746	8.06412	8.09517	8.09372	8.12294	8.0957	8.09753	8.11867	8.10585	8.11104	8.08563	8.07213	8.09593	8.10471	8.06206	8.09647	8.09692	8.08174	8.09128	8.09196	8.10173	8.10265	8.11142	8.08731	8.08846	8.10005	8.10226	8.09174	8.11516	8.07999	8.09105	8.0822	8.11584	8.11218	8.11119	8.07808	8.1012	8.0764	8.10448	8.09547	8.0806	8.07411	8.08846	8.12386	8.12592	8.1076	8.1057	8.08006
0.0026	8.1237	8.09402	8.06404	8.09258	8.08311	8.1208	8.09242	8.10081	8.11844	8.1015	8.10471	8.08739	8.07297	8.09448	8.09982	8.06702	8.09372	8.09181	8.08296	8.09265	8.09113	8.09952	8.10005	8.1147	8.08388	8.08678	8.09547	8.09685	8.09402	8.11783	8.07564	8.09326	8.08708	8.11554	8.11035	8.11485	8.08434	8.10486	8.07419	8.10493	8.09776	8.0764	8.069	8.09677	8.12912	8.12584	8.10349	8.10326	8.07846
0.0026125	8.12729	8.09769	8.06412	8.09158	8.07465	8.12012	8.0864	8.10081	8.1192	8.09677	8.09814	8.09006	8.07465	8.09532	8.0999	8.07014	8.09471	8.08617	8.08533	8.08899	8.09494	8.0928	8.09731	8.11806	8.08083	8.08296	8.0957	8.08914	8.09647	8.12241	8.06999	8.09265	8.09219	8.11287	8.11134	8.11676	8.09151	8.10661	8.07457	8.10318	8.09464	8.07419	8.06801	8.10272	8.13347	8.12111	8.10364	8.10303	8.0777
0.002625	8.12859	8.09753	8.05931	8.08945	8.06908	8.11775	8.0867	8.09944	8.12752	8.09364	8.09792	8.08899	8.0722	8.09456	8.09975	8.07411	8.09395	8.08571	8.08395	8.08434	8.09868	8.08784	8.09715	8.11882	8.08365	8.07816	8.09868	8.08273	8.10066	8.1266	8.06755	8.09456	8.09677	8.10966	8.11615	8.12004	8.09433	8.10928	8.07411	8.09929	8.09113	8.07281	8.06595	8.10417	8.13637	8.11813	8.106	8.1073	8.07816
0.0026375	8.12714	8.09433	8.05634	8.08762	8.06641	8.11699	8.08594	8.09319	8.13347	8.09128	8.09158	8.08708	8.06511	8.09486	8.09822	8.078	8.08754	8.08929	8.08418	8.08533	8.09937	8.08838	8.09662	8.11943	8.08922	8.07678	8.09669	8.07991	8.10211	8.12973	8.06976	8.09647	8.10204	8.10524	8.12126	8.12157	8.09502	8.11272	8.07549	8.09593	8.08907	8.07495	8.06412	8.1012	8.13713	8.11546	8.10905	8.10844	8.07991
0.00265	8.11783	8.09181	8.05359	8.08502	8.06534	8.11485	8.07556	8.08434	8.13881	8.09067	8.08571	8.08617	8.05847	8.09296	8.09601	8.07991	8.08342	8.09135	8.09418	8.09364	8.09532	8.08975	8.09479	8.11897	8.09418	8.078	8.0954	8.08243	8.09761	8.13454	8.07236	8.0986	8.10364	8.10158	8.12096	8.12073	8.0938	8.11417	8.07533	8.09174	8.08914	8.0751	8.06534	8.0986	8.1382	8.11394	8.10707	8.10791	8.0835
0.0026625	8.10905	8.09105	8.04733	8.08098	8.06618	8.10974	8.06564	8.08144	8.14148	8.08907	8.08311	8.08212	8.06084	8.09219	8.09113	8.08022	8.07907	8.09303	8.09891	8.09662	8.08968	8.0896	8.09464	8.12035	8.09471	8.08006	8.09532	8.08723	8.0957	8.13568	8.07686	8.10097	8.1102	8.10059	8.11653	8.11615	8.08929	8.11005	8.0764	8.08632	8.08876	8.07335	8.07037	8.09952	8.13828	8.11272	8.10127	8.10684	8.08426
0.002675	8.10349	8.08945	8.04756	8.07732	8.07114	8.10364	8.06252	8.08159	8.13927	8.08624	8.08372	8.08151	8.0616	8.09036	8.08777	8.08121	8.07487	8.0983	8.09898	8.09395	8.08304	8.0909	8.09761	8.12469	8.09219	8.08235	8.09174	8.09402	8.09418	8.1324	8.08083	8.10478	8.11752	8.10127	8.10944	8.10799	8.0851	8.10303	8.08052	8.08189	8.09059	8.06618	8.0735	8.0999	8.13507	8.10822	8.09387	8.10898	8.08762
0.0026875	8.10463	8.08876	8.05367	8.07625	8.07663	8.09685	8.06259	8.08273	8.13911	8.08304	8.08228	8.08083	8.06206	8.08891	8.08754	8.08357	8.0722	8.10371	8.09799	8.09143	8.0761	8.09227	8.10211	8.12782	8.0883	8.07991	8.09059	8.10028	8.08884	8.12927	8.08472	8.10562	8.12164	8.10013	8.10173	8.10234	8.08182	8.09517	8.08578	8.07617	8.09319	8.05603	8.07701	8.09746	8.13103	8.10593	8.08868	8.11104	8.0925
0.0027	8.10524	8.09135	8.06084	8.07869	8.08022	8.0896	8.06229	8.08556	8.13835	8.08243	8.08258	8.07709	8.06091	8.08624	8.09074	8.08929	8.07396	8.11279	8.09334	8.08342	8.07571	8.09334	8.10684	8.12881	8.08395	8.07289	8.09387	8.10417	8.08601	8.13217	8.08266	8.10669	8.11768	8.10013	8.09227	8.10097	8.08037	8.09151	8.08861	8.0706	8.09547	8.05138	8.08151	8.09525	8.12523	8.10318	8.09013	8.11195	8.09517
0.0027125	8.10631	8.09456	8.06442	8.08342	8.08098	8.08556	8.06198	8.09143	8.13629	8.08632	8.08655	8.0687	8.05931	8.08105	8.09166	8.09341	8.07816	8.11905	8.08739	8.07709	8.08174	8.09135	8.11058	8.12714	8.08479	8.06908	8.09982	8.10799	8.088	8.13431	8.07709	8.10928	8.11546	8.10226	8.08914	8.09921	8.0764	8.09135	8.08495	8.07083	8.09418	8.05542	8.08937	8.09784	8.12538	8.1012	8.09875	8.11226	8.09616
0.002725	8.10707	8.09723	8.06656	8.08617	8.08205	8.08334	8.06267	8.10081	8.13354	8.08784	8.09364	8.06252	8.05695	8.08037	8.09021	8.09227	8.08334	8.12096	8.08182	8.07343	8.08296	8.08838	8.11462	8.12325	8.0835	8.06541	8.10181	8.11035	8.09105	8.13461	8.07198	8.11134	8.11531	8.10257	8.08868	8.09906	8.07426	8.09196	8.08037	8.07785	8.08907	8.06328	8.09578	8.10127	8.12485	8.09875	8.10837	8.11119	8.09479
0.0027375	8.10486	8.10043	8.06862	8.0851	8.0809	8.08151	8.06404	8.10631	8.13042	8.08678	8.10143	8.06206	8.05313	8.07816	8.08884	8.09059	8.08792	8.12164	8.07693	8.0735	8.07762	8.08716	8.1176	8.11539	8.07991	8.05893	8.09837	8.10707	8.09235	8.13828	8.06816	8.1115	8.11394	8.10181	8.08929	8.10013	8.06976	8.09273	8.07549	8.08899	8.08281	8.06915	8.10463	8.10432	8.12271	8.09799	8.11714	8.10898	8.09547
0.00275	8.10394	8.09799	8.07091	8.08266	8.08327	8.08517	8.07037	8.10707	8.13065	8.08708	8.10631	8.06488	8.05283	8.07213	8.08578	8.08907	8.08716	8.12256	8.07076	8.07999	8.07068	8.08655	8.116	8.11348	8.078	8.05229	8.09708	8.10219	8.09601	8.13698	8.06564	8.10577	8.11287	8.09723	8.09273	8.10631	8.06618	8.09425	8.07373	8.0986	8.07755	8.07549	8.11165	8.10806	8.11638	8.10173	8.11974	8.10829	8.0954
0.0027625	8.10196	8.09502	8.07205	8.08495	8.09235	8.09097	8.07404	8.10623	8.13477	8.08601	8.10974	8.07129	8.04909	8.0687	8.08411	8.0912	8.08083	8.12271	8.06366	8.08731	8.06808	8.08891	8.11234	8.11836	8.07747	8.04787	8.09952	8.10143	8.09624	8.12866	8.06313	8.10013	8.11371	8.09494	8.09669	8.1144	8.06801	8.09921	8.07442	8.10226	8.07358	8.07732	8.11607	8.10913	8.1105	8.10951	8.11928	8.10982	8.09563
0.002775	8.09959	8.09311	8.07846	8.09105	8.1044	8.0986	8.07251	8.10471	8.14117	8.08502	8.11058	8.07526	8.04344	8.06618	8.08563	8.09158	8.07442	8.11935	8.05565	8.09105	8.07281	8.09349	8.10776	8.12401	8.07594	8.04916	8.10158	8.10356	8.09586	8.12233	8.06496	8.097	8.11066	8.09059	8.09944	8.11783	8.07434	8.1031	8.07617	8.10204	8.07098	8.07411	8.11989	8.10959	8.10783	8.11424	8.11897	8.10837	8.09608
0.0027875	8.10036	8.09479	8.08228	8.0938	8.11035	8.10944	8.07076	8.1031	8.1414	8.0854	8.1102	8.07571	8.03619	8.06702	8.08792	8.09219	8.07327	8.11348	8.05107	8.09174	8.07953	8.09799	8.10814	8.12347	8.07327	8.05069	8.10341	8.1057	8.09586	8.11577	8.06686	8.09326	8.10951	8.08647	8.09868	8.11737	8.07884	8.10349	8.07579	8.10127	8.07198	8.07358	8.11829	8.10898	8.11172	8.12134	8.11958	8.10776	8.0941
0.0028	8.10303	8.09532	8.0825	8.09296	8.11203	8.11607	8.07205	8.09837	8.14041	8.08395	8.10905	8.07579	8.03345	8.07381	8.09074	8.09113	8.07304	8.10799	8.04871	8.09097	8.08258	8.09891	8.11172	8.12164	8.07014	8.05382	8.10722	8.10593	8.09952	8.11272	8.07114	8.08678	8.11089	8.08624	8.09608	8.11714	8.07892	8.10547	8.07709	8.10265	8.07419	8.07785	8.11226	8.10379	8.11508	8.12767	8.12111	8.1102	8.09219
0.0028125	8.10417	8.09311	8.07838	8.09052	8.10928	8.11447	8.07526	8.09219	8.13934	8.08563	8.10997	8.08128	8.03703	8.07442	8.08914	8.09166	8.0735	8.10959	8.04756	8.09341	8.08159	8.09807	8.11211	8.1176	8.06717	8.05618	8.10913	8.10577	8.1028	8.11081	8.07457	8.0806	8.11485	8.08533	8.09738	8.11539	8.07762	8.10959	8.07762	8.10463	8.07922	8.08403	8.10387	8.09555	8.11745	8.13095	8.11943	8.1134	8.08914
0.002825	8.10616	8.09326	8.07068	8.0957	8.10112	8.10966	8.07327	8.08777	8.13499	8.08601	8.11165	8.08723	8.04062	8.06839	8.08601	8.09006	8.0732	8.11188	8.04741	8.09486	8.07945	8.10036	8.10837	8.11218	8.06572	8.06221	8.10951	8.10257	8.10524	8.10997	8.07648	8.07701	8.11691	8.0854	8.10051	8.11272	8.08167	8.10883	8.07571	8.10081	8.07877	8.08968	8.09998	8.09196	8.11951	8.12675	8.11279	8.11615	8.08533
0.0028375	8.10486	8.09456	8.0619	8.10349	8.09341	8.10486	8.07098	8.08174	8.13057	8.08571	8.11386	8.09166	8.04337	8.06465	8.08662	8.08693	8.07617	8.11424	8.05206	8.08876	8.07793	8.10402	8.10204	8.10776	8.06427	8.06435	8.10837	8.09692	8.10249	8.10844	8.07854	8.07686	8.1134	8.08632	8.09944	8.11287	8.08517	8.10478	8.07114	8.0925	8.07579	8.0909	8.09776	8.09532	8.12302	8.1218	8.10547	8.11981	8.08678
0.00285	8.1073	8.09273	8.05244	8.10837	8.08975	8.10287	8.06976	8.07793	8.13103	8.08212	8.11058	8.09494	8.0497	8.06747	8.08517	8.08868	8.0838	8.11348	8.05641	8.0764	8.07976	8.1057	8.09525	8.10623	8.06313	8.06702	8.10616	8.09685	8.10173	8.10905	8.08296	8.07678	8.10905	8.0867	8.09395	8.11523	8.08586	8.10371	8.06358	8.08617	8.06892	8.08937	8.09433	8.1028	8.12279	8.12111	8.10188	8.12584	8.08983
0.0028625	8.10654	8.09326	8.04588	8.1102	8.08731	8.10219	8.06969	8.0748	8.13591	8.07823	8.10341	8.09914	8.05595	8.06946	8.08258	8.09273	8.09326	8.1102	8.05794	8.0677	8.08563	8.10898	8.08342	8.1089	8.06107	8.0722	8.10402	8.10066	8.09685	8.10951	8.08998	8.07625	8.10165	8.08495	8.0896	8.11569	8.08685	8.10936	8.05779	8.08495	8.06358	8.08784	8.08746	8.10783	8.12073	8.12126	8.09258	8.1266	8.09212
0.002875	8.10349	8.09601	8.04527	8.106	8.08144	8.10364	8.07098	8.07442	8.13416	8.0735	8.09547	8.10287	8.06076	8.06984	8.0822	8.09448	8.10081	8.10524	8.05939	8.06564	8.09296	8.1102	8.07327	8.11035	8.06297	8.07709	8.10127	8.10555	8.08739	8.10425	8.09196	8.07526	8.09578	8.08517	8.08357	8.11668	8.0896	8.11539	8.05206	8.08556	8.05824	8.08861	8.08167	8.10844	8.11882	8.11844	8.08723	8.12164	8.08891
0.0028875	8.10333	8.0986	8.04497	8.10204	8.07831	8.10486	8.07159	8.0703	8.13019	8.06854	8.09044	8.10318	8.06419	8.07281	8.07968	8.09135	8.10478	8.1015	8.06122	8.06412	8.09624	8.11073	8.07259	8.10959	8.06778	8.08464	8.10005	8.11203	8.07999	8.09807	8.09334	8.07655	8.0938	8.08929	8.08014	8.11951	8.09029	8.11966	8.04466	8.08586	8.05489	8.09067	8.07518	8.11073	8.11745	8.11516	8.08495	8.11577	8.08563
0.0029	8.10318	8.10104	8.04291	8.10265	8.07838	8.10425	8.0719	8.06435	8.12828	8.06709	8.09006	8.09769	8.07007	8.07922	8.07693	8.08586	8.1118	8.09914	8.06107	8.06267	8.09799	8.11043	8.07365	8.10425	8.07022	8.0912	8.09792	8.12424	8.07861	8.09547	8.09425	8.07945	8.09479	8.09639	8.08205	8.11951	8.08571	8.12286	8.0407	8.08655	8.05199	8.09555	8.0719	8.1134	8.11638	8.11768	8.08571	8.11058	8.08617
0.0029125	8.10509	8.10661	8.04344	8.10432	8.08083	8.10562	8.0674	8.06313	8.12508	8.06717	8.08907	8.09647	8.07602	8.08395	8.08044	8.08441	8.11615	8.09631	8.06259	8.06435	8.1015	8.10928	8.07198	8.10257	8.07167	8.09372	8.09776	8.13393	8.0822	8.09692	8.09402	8.08777	8.09525	8.10081	8.08861	8.11363	8.08174	8.12141	8.04482	8.08556	8.04901	8.10341	8.06915	8.11111	8.11394	8.12424	8.08586	8.10791	8.08693
0.002925	8.10867	8.11287	8.04123	8.10364	8.0822	8.1057	8.06679	8.06725	8.12164	8.06801	8.08708	8.09837	8.07693	8.08968	8.08235	8.08601	8.11356	8.0912	8.06229	8.06465	8.10432	8.10318	8.06984	8.10669	8.07327	8.08899	8.09723	8.13988	8.08411	8.09898	8.08754	8.09853	8.09875	8.10219	8.09921	8.10501	8.08182	8.11981	8.04832	8.08144	8.04649	8.10837	8.06808	8.1073	8.11104	8.12721	8.08556	8.10707	8.08769
0.0029375	8.11188	8.11356	8.04146	8.09517	8.08334	8.10577	8.06427	8.07335	8.11981	8.06816	8.08434	8.0986	8.07457	8.09258	8.08327	8.08868	8.10806	8.09021	8.06465	8.06183	8.10547	8.09219	8.06465	8.11501	8.07419	8.08571	8.09875	8.14178	8.08296	8.10417	8.0793	8.11035	8.10204	8.09692	8.10638	8.09921	8.0825	8.11478	8.05244	8.07983	8.04428	8.11005	8.0677	8.10295	8.10867	8.12614	8.08861	8.10387	8.08434
0.00295	8.11119	8.10913	8.04024	8.08556	8.08388	8.1131	8.05916	8.07762	8.11821	8.06984	8.08014	8.09921	8.06953	8.08876	8.08327	8.09212	8.10394	8.09601	8.06541	8.05763	8.10509	8.08357	8.0584	8.11951	8.07228	8.0838	8.09555	8.14285	8.08372	8.10684	8.07152	8.116	8.10158	8.09311	8.11127	8.09387	8.07968	8.11401	8.05595	8.08334	8.04558	8.11195	8.06747	8.10028	8.10745	8.12668	8.09143	8.10127	8.0854
0.0029625	8.1105	8.10036	8.04092	8.07404	8.08517	8.12256	8.0555	8.08105	8.11409	8.07159	8.07426	8.09509	8.06808	8.08395	8.08502	8.09128	8.10066	8.1015	8.06824	8.05519	8.10547	8.08136	8.0529	8.1179	8.0761	8.08372	8.08884	8.14034	8.08701	8.11028	8.06931	8.11295	8.10295	8.09235	8.11096	8.0883	8.07709	8.11523	8.05733	8.08891	8.05061	8.11546	8.0658	8.1012	8.10501	8.12904	8.08846	8.0999	8.08708
0.002975	8.1057	8.09387	8.04298	8.06313	8.08914	8.13087	8.05687	8.08914	8.10799	8.0735	8.07259	8.09128	8.06564	8.07655	8.08556	8.08678	8.09959	8.10799	8.07213	8.05298	8.10486	8.08273	8.05664	8.11295	8.08113	8.08411	8.0806	8.13637	8.0896	8.11066	8.06923	8.10242	8.10585	8.0909	8.10852	8.08487	8.07404	8.11722	8.05801	8.09296	8.05695	8.11584	8.06152	8.10356	8.10326	8.13293	8.08197	8.10104	8.08624
0.0029875	8.1028	8.08975	8.0468	8.05687	8.09456	8.13606	8.06137	8.09746	8.10265	8.07007	8.07472	8.08754	8.06122	8.07304	8.08716	8.07693	8.10242	8.11211	8.07373	8.05038	8.09959	8.08319	8.06595	8.10585	8.08434	8.08159	8.07343	8.13271	8.09227	8.11333	8.07266	8.09387	8.10692	8.08853	8.10654	8.08098	8.07182	8.11691	8.05664	8.09471	8.06076	8.11035	8.05748	8.10486	8.10287	8.13583	8.0764	8.09746	8.08205
0.003	8.10234	8.08479	8.05061	8.05527	8.10303	8.13538	8.06778	8.09944	8.09647	8.06236	8.07785	8.08456	8.05931	8.07487	8.08632	8.06442	8.10478	8.1118	8.07465	8.05069	8.09265	8.08533	8.06961	8.10013	8.0822	8.07396	8.07472	8.13469	8.09204	8.11867	8.07526	8.08823	8.10669	8.08777	8.10318	8.07709	8.07144	8.11363	8.05977	8.08739	8.06557	8.10043	8.05466	8.1002	8.10287	8.13393	8.0735	8.09158	8.08037
0.0030125	8.10333	8.07838	8.05176	8.05817	8.10753	8.13408	8.07159	8.10211	8.09883	8.05649	8.08205	8.0809	8.06076	8.07747	8.08525	8.05901	8.10493	8.10822	8.07541	8.05367	8.08609	8.08365	8.06839	8.09814	8.08121	8.06778	8.08029	8.1356	8.09402	8.12134	8.07693	8.08609	8.10776	8.08586	8.10356	8.06847	8.07304	8.11234	8.0645	8.07938	8.06816	8.09731	8.05313	8.09807	8.10318	8.12935	8.07564	8.08708	8.08052
0.003025	8.10684	8.07167	8.05115	8.05962	8.10982	8.13286	8.07419	8.0983	8.10425	8.05878	8.08762	8.08342	8.06091	8.08411	8.08815	8.05923	8.10478	8.10532	8.08174	8.05862	8.07808	8.08128	8.07014	8.10043	8.07869	8.06351	8.08304	8.13011	8.09784	8.12347	8.07861	8.08189	8.10692	8.08441	8.10654	8.06068	8.07701	8.10905	8.07114	8.07266	8.07076	8.09853	8.05344	8.09845	8.10783	8.12225	8.08044	8.0896	8.08258
0.0030375	8.11119	8.06526	8.05542	8.06442	8.11432	8.13103	8.07495	8.09502	8.10844	8.06473	8.09334	8.0851	8.0587	8.0912	8.09303	8.05885	8.10608	8.10341	8.09128	8.06496	8.07442	8.08189	8.07579	8.10249	8.07678	8.0603	8.08655	8.12469	8.10379	8.12637	8.07983	8.07877	8.10875	8.08372	8.11249	8.05878	8.07854	8.10478	8.07564	8.06503	8.07098	8.09914	8.05481	8.09883	8.1189	8.11623	8.08372	8.09502	8.08525
0.00305	8.11157	8.06793	8.06168	8.07236	8.11691	8.13194	8.07205	8.09555	8.10898	8.07526	8.09776	8.08594	8.0555	8.09235	8.0957	8.05756	8.10776	8.10112	8.09898	8.06999	8.07213	8.08411	8.0793	8.1057	8.07816	8.06282	8.08968	8.1218	8.1057	8.1263	8.08151	8.07739	8.10936	8.08502	8.11615	8.06358	8.07747	8.09586	8.07678	8.06061	8.06961	8.09807	8.05229	8.09998	8.12492	8.10913	8.08502	8.09853	8.09143
0.0030625	8.11234	8.07549	8.06671	8.0777	8.11691	8.13026	8.06747	8.10059	8.10921	8.08891	8.10013	8.08456	8.05412	8.09464	8.09677	8.05824	8.10432	8.0941	8.09898	8.07594	8.07533	8.08891	8.08273	8.10982	8.08182	8.07121	8.08914	8.12057	8.10379	8.12553	8.08128	8.07938	8.10623	8.08876	8.11775	8.06854	8.07755	8.09204	8.07419	8.06335	8.06633	8.0983	8.05229	8.10257	8.13057	8.106	8.08998	8.10303	8.09753
0.003075	8.11325	8.08197	8.07243	8.0777	8.11485	8.12363	8.0619	8.10455	8.10989	8.09921	8.09738	8.08357	8.05672	8.09425	8.09662	8.05984	8.09929	8.09082	8.09448	8.07991	8.08212	8.09776	8.08472	8.11607	8.08212	8.08075	8.09082	8.12195	8.10226	8.12698	8.07594	8.08311	8.10051	8.09174	8.12378	8.07167	8.08144	8.09074	8.07205	8.06503	8.06519	8.09616	8.0587	8.10059	8.13339	8.10478	8.09471	8.10776	8.10143
0.0030875	8.11455	8.09006	8.07716	8.07114	8.11172	8.11714	8.06046	8.10425	8.10608	8.10966	8.09517	8.08281	8.06015	8.09555	8.09319	8.06213	8.09418	8.09334	8.09067	8.08128	8.08983	8.10661	8.08647	8.11821	8.08273	8.08662	8.09296	8.12309	8.10196	8.12881	8.06931	8.08624	8.09212	8.09433	8.12782	8.07198	8.08365	8.0941	8.07182	8.0658	8.07053	8.09319	8.06686	8.09357	8.13477	8.10814	8.09761	8.10944	8.1044
0.0031	8.1192	8.0925	8.0761	8.06534	8.11287	8.11363	8.0661	8.10204	8.10089	8.1189	8.09204	8.07808	8.06343	8.09753	8.0851	8.06229	8.08983	8.09288	8.08868	8.0809	8.0912	8.10692	8.08678	8.11577	8.0793	8.08853	8.09128	8.12187	8.10135	8.12981	8.06183	8.08479	8.08403	8.09914	8.12561	8.06847	8.07991	8.09921	8.07358	8.06381	8.07877	8.09036	8.07312	8.08746	8.1292	8.10883	8.09845	8.1118	8.10204
0.0031125	8.12599	8.09181	8.07259	8.05954	8.11317	8.11142	8.07388	8.10226	8.09654	8.12286	8.08647	8.0732	8.06953	8.09654	8.07823	8.06	8.08548	8.0867	8.08884	8.0806	8.09013	8.10043	8.08495	8.11539	8.07579	8.08693	8.09105	8.12279	8.0983	8.12744	8.05527	8.08678	8.08235	8.10234	8.12279	8.06717	8.07152	8.09868	8.07419	8.06068	8.08563	8.08472	8.08029	8.08495	8.12172	8.1086	8.10043	8.11119	8.09906
0.003125	8.12927	8.08968	8.07159	8.05763	8.11539	8.1102	8.08014	8.10249	8.09517	8.12477	8.08266	8.069	8.07259	8.09372	8.07686	8.06206	8.08327	8.08151	8.08731	8.08067	8.09296	8.09303	8.08243	8.11554	8.07297	8.08372	8.09334	8.1266	8.09799	8.12607	8.05481	8.09006	8.08418	8.10303	8.11951	8.06946	8.06396	8.09898	8.07838	8.05969	8.0925	8.08075	8.08403	8.08792	8.11874	8.10547	8.09975	8.11096	8.0957
0.0031375	8.12866	8.08685	8.07327	8.05756	8.11722	8.10699	8.08319	8.09792	8.0983	8.12492	8.0825	8.06587	8.07106	8.08525	8.07869	8.0632	8.08174	8.07999	8.0854	8.08578	8.09715	8.08838	8.08525	8.11409	8.07045	8.08174	8.09547	8.1279	8.09547	8.13019	8.05588	8.09097	8.08846	8.10196	8.11554	8.07266	8.06358	8.10432	8.08388	8.05984	8.09525	8.07861	8.08632	8.09494	8.12355	8.10089	8.0941	8.10867	8.09425
0.00315	8.12836	8.08525	8.07251	8.06259	8.1179	8.10394	8.08357	8.0912	8.10661	8.12416	8.0825	8.06038	8.06694	8.0735	8.08228	8.06046	8.0777	8.0809	8.08479	8.08716	8.0983	8.08464	8.09052	8.11333	8.06923	8.08136	8.09685	8.12248	8.09502	8.13789	8.05992	8.09174	8.09311	8.09853	8.10966	8.07274	8.0648	8.11066	8.08838	8.05962	8.09509	8.08136	8.08807	8.09792	8.12675	8.09982	8.08975	8.10165	8.09021
0.0031625	8.12271	8.08609	8.06969	8.06877	8.11638	8.09898	8.08075	8.08563	8.11493	8.1279	8.08105	8.0571	8.06763	8.06183	8.08594	8.05656	8.07678	8.08113	8.0864	8.08777	8.09677	8.0851	8.09799	8.10905	8.06877	8.07945	8.10051	8.1205	8.09402	8.13934	8.06229	8.09669	8.10143	8.09662	8.10287	8.07129	8.0658	8.10997	8.09471	8.06419	8.09319	8.07983	8.08563	8.09601	8.13301	8.09731	8.08861	8.09845	8.08617
0.003175	8.11913	8.08594	8.06976	8.07365	8.11684	8.09608	8.07259	8.08304	8.12065	8.13629	8.0764	8.05664	8.06732	8.05702	8.08846	8.05275	8.07602	8.08167	8.08578	8.08701	8.09387	8.08708	8.10326	8.10104	8.06641	8.07472	8.10287	8.12088	8.09196	8.13911	8.06511	8.09952	8.10898	8.09792	8.09372	8.0687	8.06831	8.1076	8.0999	8.07426	8.08968	8.08235	8.07953	8.09326	8.13499	8.09845	8.09273	8.10226	8.08075
0.0031875	8.11523	8.08792	8.0748	8.07541	8.11913	8.09425	8.06702	8.07892	8.12378	8.14484	8.07121	8.06465	8.06557	8.05801	8.09074	8.04901	8.07602	8.08167	8.08556	8.08502	8.09128	8.09105	8.10707	8.09456	8.06015	8.06915	8.1073	8.1208	8.09113	8.13278	8.06702	8.09975	8.10936	8.09868	8.08723	8.06725	8.06999	8.1044	8.10272	8.08334	8.08517	8.08617	8.07304	8.08777	8.13454	8.09761	8.09837	8.10745	8.07625
0.0032	8.11172	8.08777	8.07915	8.07503	8.1189	8.09044	8.06282	8.07701	8.12187	8.14972	8.06557	8.07327	8.06213	8.06503	8.08708	8.04764	8.07884	8.08151	8.0864	8.0825	8.0912	8.09662	8.10989	8.09288	8.05061	8.06328	8.10921	8.12111	8.09227	8.12103	8.06564	8.09738	8.10921	8.09906	8.0867	8.0661	8.0703	8.10417	8.10425	8.0909	8.07655	8.09006	8.06992	8.08434	8.12897	8.09288	8.10226	8.10745	8.07213
0.0032125	8.10959	8.08945	8.08083	8.07373	8.1189	8.08922	8.05687	8.07358	8.11531	8.14949	8.06297	8.07831	8.05885	8.0706	8.08006	8.04726	8.08044	8.08372	8.08754	8.08388	8.09334	8.10081	8.10951	8.09303	8.04054	8.05931	8.10555	8.11958	8.09433	8.11287	8.06374	8.09601	8.10486	8.09837	8.08746	8.06892	8.07098	8.10562	8.10539	8.09113	8.06923	8.08899	8.06702	8.08014	8.12378	8.08914	8.1031	8.1086	8.06999
0.003225	8.11188	8.0909	8.08464	8.0748	8.11798	8.08998	8.04482	8.07518	8.11447	8.15331	8.06221	8.08182	8.06015	8.07632	8.07442	8.04672	8.0793	8.0835	8.0883	8.08861	8.09624	8.10097	8.10478	8.09486	8.03352	8.05725	8.10356	8.11966	8.09753	8.11157	8.06366	8.09631	8.10165	8.09731	8.08968	8.07304	8.07098	8.10532	8.10181	8.08723	8.0632	8.08792	8.06892	8.07625	8.12309	8.08853	8.10295	8.10783	8.06923
0.0032375	8.11012	8.09174	8.08792	8.07449	8.11798	8.09486	8.03566	8.07571	8.11714	8.15727	8.06641	8.08357	8.06206	8.07991	8.07312	8.04665	8.07823	8.08182	8.09059	8.09494	8.09372	8.09875	8.09784	8.09555	8.03055	8.05641	8.10196	8.11882	8.09998	8.11714	8.06274	8.097	8.09731	8.09723	8.08792	8.078	8.06854	8.10699	8.09753	8.08098	8.06335	8.08861	8.07281	8.07671	8.1221	8.08479	8.10219	8.1041	8.06435
0.00325	8.10822	8.09319	8.08304	8.07732	8.11615	8.09975	8.02971	8.07999	8.11844	8.15926	8.06755	8.07991	8.0645	8.08632	8.06984	8.04779	8.07419	8.08243	8.08617	8.10127	8.09189	8.09364	8.09303	8.09036	8.03154	8.05763	8.10051	8.11508	8.10463	8.11783	8.06099	8.09402	8.09769	8.10028	8.08746	8.07938	8.06702	8.10684	8.08914	8.0835	8.06282	8.08998	8.07838	8.08044	8.12073	8.07976	8.10249	8.10089	8.06183
0.0032625	8.11089	8.09258	8.07816	8.08174	8.11089	8.10555	8.02124	8.09128	8.11798	8.15216	8.06351	8.07274	8.06999	8.09364	8.06709	8.04825	8.07198	8.08174	8.08052	8.10593	8.08357	8.09425	8.09212	8.08601	8.0336	8.06389	8.09822	8.11249	8.10822	8.1189	8.06007	8.08655	8.09807	8.10547	8.08739	8.07877	8.06511	8.10211	8.07961	8.09082	8.06183	8.08395	8.08334	8.08678	8.1176	8.0809	8.10257	8.09967	8.06038
0.003275	8.11157	8.08983	8.07312	8.08372	8.10532	8.1102	8.01498	8.10005	8.12057	8.14323	8.06198	8.07297	8.07358	8.09593	8.06541	8.05038	8.06984	8.08601	8.0748	8.10982	8.07617	8.09921	8.09494	8.08372	8.03497	8.07281	8.09227	8.11081	8.1076	8.11638	8.0603	8.08235	8.09837	8.10654	8.09135	8.07648	8.06465	8.09761	8.07343	8.09456	8.06137	8.07442	8.0883	8.09143	8.11325	8.08479	8.10165	8.09761	8.06358
0.0032875	8.11043	8.08853	8.06801	8.08731	8.09883	8.11081	8.01163	8.10562	8.125	8.13911	8.06328	8.07587	8.0751	8.09433	8.06549	8.05405	8.06969	8.09013	8.06854	8.10646	8.07632	8.10066	8.10005	8.08189	8.04222	8.07632	8.08769	8.10829	8.1076	8.11409	8.06267	8.07983	8.09669	8.10158	8.09608	8.07228	8.06839	8.0928	8.07205	8.09326	8.05946	8.06892	8.08891	8.09258	8.11401	8.08281	8.10066	8.09891	8.06969
0.0033	8.1057	8.08723	8.06114	8.09036	8.09067	8.10501	8.01247	8.10745	8.13004	8.13522	8.0645	8.08022	8.07449	8.08708	8.06717	8.05595	8.07167	8.08693	8.06496	8.09975	8.07899	8.10005	8.10562	8.07938	8.05077	8.07678	8.0825	8.11211	8.10692	8.10654	8.05908	8.0793	8.09418	8.09242	8.09601	8.069	8.07304	8.09326	8.07327	8.08723	8.05794	8.06473	8.08701	8.09448	8.11951	8.08327	8.09395	8.09807	8.07434
0.0033125	8.10242	8.08777	8.05626	8.09227	8.08563	8.10463	8.0172	8.10776	8.13461	8.13194	8.07159	8.08075	8.07159	8.08212	8.07114	8.05275	8.07419	8.07564	8.0629	8.08914	8.08014	8.10043	8.11203	8.07938	8.05779	8.07587	8.08189	8.11737	8.1057	8.09586	8.05656	8.08182	8.08884	8.08418	8.09158	8.06404	8.07602	8.09692	8.07854	8.08083	8.05321	8.06244	8.08502	8.09982	8.125	8.08449	8.08861	8.09891	8.07297
0.003325	8.09891	8.08945	8.0545	8.09158	8.08357	8.1102	8.02277	8.1086	8.1369	8.12599	8.08174	8.07899	8.06435	8.08105	8.0764	8.04459	8.07472	8.06572	8.06419	8.07838	8.07602	8.10234	8.1105	8.08205	8.06435	8.07533	8.08479	8.11562	8.1057	8.09204	8.05649	8.0883	8.08571	8.07991	8.0864	8.06183	8.07854	8.09883	8.0883	8.07373	8.05382	8.05931	8.08372	8.10249	8.1221	8.08777	8.08495	8.10173	8.07236
0.0033375	8.09753	8.0925	8.05573	8.08815	8.08189	8.11676	8.02536	8.11066	8.13744	8.11661	8.08746	8.07533	8.05733	8.08472	8.07945	8.03993	8.07816	8.05969	8.06595	8.07457	8.07549	8.10349	8.10837	8.08525	8.06915	8.07434	8.08456	8.11249	8.10745	8.09258	8.06053	8.0909	8.08632	8.08098	8.07945	8.06351	8.07869	8.10066	8.09532	8.07281	8.05779	8.05786	8.08258	8.10127	8.11577	8.0912	8.08891	8.10455	8.07091
0.00335	8.10059	8.09761	8.05145	8.08319	8.08235	8.11859	8.02734	8.11058	8.13698	8.10753	8.08922	8.07755	8.04932	8.0854	8.07777	8.03886	8.07892	8.06038	8.06709	8.07449	8.07518	8.09967	8.10768	8.09204	8.07632	8.07137	8.08205	8.11386	8.11218	8.09471	8.06389	8.09059	8.07892	8.08144	8.0751	8.0648	8.07869	8.10097	8.09853	8.07487	8.06175	8.06068	8.08105	8.09807	8.11218	8.09616	8.09402	8.11455	8.07175
0.0033625	8.10501	8.10036	8.03986	8.07945	8.08243	8.11699	8.02818	8.10768	8.13744	8.10081	8.08212	8.08311	8.04138	8.08975	8.07518	8.03841	8.07472	8.0687	8.06847	8.07312	8.07526	8.0999	8.10516	8.09845	8.08517	8.06801	8.07762	8.11455	8.11958	8.09608	8.06206	8.0899	8.06747	8.0835	8.07831	8.06305	8.07617	8.09891	8.09563	8.07922	8.06137	8.0677	8.08075	8.09685	8.11012	8.10631	8.09845	8.12225	8.07373
0.003375	8.10608	8.09769	8.03459	8.07602	8.08632	8.11394	8.02902	8.10257	8.13644	8.09875	8.07564	8.08838	8.03818	8.09235	8.0751	8.03802	8.0732	8.08029	8.07083	8.07205	8.07564	8.10287	8.10432	8.1015	8.09357	8.06473	8.07602	8.12035	8.11966	8.09662	8.05748	8.08754	8.06198	8.08769	8.0822	8.06496	8.07213	8.09601	8.08975	8.0835	8.06084	8.08105	8.07861	8.09326	8.11104	8.11935	8.10432	8.12592	8.07533
0.0033875	8.10661	8.09387	8.03673	8.078	8.08998	8.10211	8.02711	8.09601	8.13103	8.09647	8.07556	8.08937	8.04306	8.09341	8.07755	8.03513	8.07114	8.08556	8.0732	8.07335	8.07663	8.10677	8.10349	8.10287	8.09937	8.06168	8.08075	8.1263	8.1176	8.09647	8.05321	8.08662	8.06152	8.09509	8.08357	8.06854	8.06465	8.09357	8.08418	8.08723	8.05992	8.08777	8.07663	8.09235	8.11134	8.12996	8.10669	8.12378	8.07693
0.0034	8.1057	8.0883	8.04436	8.07724	8.09525	8.09219	8.02635	8.08922	8.12569	8.10013	8.0793	8.08449	8.04855	8.09219	8.08014	8.03574	8.07144	8.08472	8.07625	8.07762	8.08174	8.10799	8.09998	8.09998	8.09563	8.0616	8.08685	8.12691	8.11722	8.09807	8.05084	8.08708	8.06374	8.09883	8.08205	8.06946	8.05817	8.09151	8.08136	8.08876	8.05832	8.0864	8.07068	8.09021	8.11073	8.13332	8.10814	8.12447	8.08044
0.0034125	8.09944	8.08464	8.05153	8.07159	8.09898	8.08548	8.02925	8.08922	8.12286	8.116	8.08327	8.07854	8.05016	8.08739	8.08304	8.04016	8.07205	8.08472	8.07999	8.08578	8.08792	8.10524	8.09349	8.09387	8.08983	8.06435	8.09029	8.12454	8.10898	8.1041	8.05321	8.08708	8.0687	8.09769	8.08441	8.06801	8.05824	8.09204	8.08182	8.09105	8.06023	8.08258	8.06473	8.08708	8.11272	8.13538	8.10921	8.12523	8.08838
0.003425	8.09181	8.0822	8.05847	8.06602	8.09837	8.08357	8.03482	8.09303	8.11905	8.13683	8.08769	8.07571	8.04893	8.08495	8.08617	8.04794	8.07526	8.08578	8.08022	8.09044	8.09212	8.09776	8.08929	8.08945	8.08617	8.06984	8.09074	8.11951	8.10234	8.11165	8.05756	8.08456	8.07175	8.09944	8.08914	8.07365	8.06068	8.08861	8.08502	8.08846	8.06564	8.08273	8.06328	8.08411	8.11317	8.13705	8.10753	8.12721	8.09715
0.0034375	8.08723	8.08098	8.05992	8.06221	8.09029	8.08151	8.04382	8.09464	8.11363	8.1543	8.09227	8.0722	8.04916	8.08357	8.08861	8.05458	8.07518	8.0928	8.07571	8.09418	8.09265	8.09204	8.0883	8.08182	8.08525	8.0722	8.09059	8.11401	8.09502	8.11508	8.06381	8.08525	8.07648	8.10143	8.0883	8.07877	8.06259	8.08296	8.08762	8.08609	8.06946	8.08372	8.06686	8.08304	8.11317	8.14095	8.10738	8.12492	8.09967
0.00345	8.08762	8.07541	8.05992	8.06183	8.08235	8.08228	8.05283	8.09372	8.10936	8.1636	8.09593	8.07037	8.05382	8.08525	8.09258	8.05618	8.07343	8.09753	8.06755	8.09883	8.09555	8.0864	8.08823	8.07709	8.08525	8.07487	8.08723	8.1086	8.09151	8.11981	8.07114	8.09258	8.08395	8.10112	8.08311	8.08487	8.06686	8.08052	8.09158	8.08556	8.07442	8.08784	8.07022	8.08388	8.10883	8.14354	8.10753	8.1218	8.10059
0.0034625	8.08853	8.07144	8.05939	8.06267	8.07625	8.08327	8.06099	8.09258	8.1086	8.1691	8.09753	8.07152	8.06107	8.08334	8.09502	8.0603	8.07159	8.10204	8.06046	8.09875	8.09624	8.07869	8.08952	8.07755	8.08258	8.0732	8.08144	8.10463	8.09479	8.12622	8.07861	8.10028	8.08678	8.09898	8.07846	8.09319	8.07083	8.08044	8.09547	8.08235	8.07938	8.09502	8.07465	8.08899	8.10707	8.14148	8.10669	8.11775	8.10402
0.003475	8.08716	8.06618	8.05916	8.06541	8.0748	8.0835	8.06664	8.09166	8.10806	8.17139	8.09715	8.07289	8.06862	8.08342	8.09669	8.06427	8.06786	8.10196	8.05397	8.0925	8.09402	8.07137	8.09402	8.07854	8.07854	8.06923	8.07625	8.10081	8.09906	8.12988	8.08342	8.1073	8.08975	8.09639	8.07228	8.09532	8.07526	8.08205	8.0983	8.08273	8.08334	8.10318	8.08205	8.0983	8.10806	8.13713	8.10623	8.11584	8.10516
0.0034875	8.08609	8.06023	8.05565	8.06564	8.07831	8.08609	8.07297	8.08914	8.10486	8.17368	8.09547	8.07419	8.06885	8.08472	8.09647	8.06549	8.06557	8.10303	8.05	8.08617	8.09036	8.06679	8.10036	8.07556	8.07602	8.06831	8.07213	8.09975	8.09967	8.12523	8.08372	8.11249	8.09525	8.09723	8.06633	8.09479	8.07533	8.08464	8.09944	8.08479	8.08449	8.10478	8.08571	8.10646	8.11165	8.1311	8.1041	8.11256	8.10326
0.0035	8.08998	8.0619	8.05313	8.06496	8.08327	8.08838	8.07877	8.09181	8.09647	8.17146	8.0899	8.0751	8.06725	8.08784	8.09586	8.06656	8.06694	8.09883	8.04535	8.08281	8.08418	8.0645	8.10539	8.07556	8.07541	8.0748	8.0703	8.09853	8.09502	8.11729	8.08418	8.11096	8.09952	8.10249	8.06381	8.09814	8.06976	8.08594	8.09692	8.08456	8.08189	8.10555	8.08556	8.10425	8.11317	8.12813	8.10043	8.10997	8.1002
0.0035125	8.09319	8.06732	8.04932	8.06702	8.09097	8.09372	8.07922	8.09319	8.09105	8.16277	8.08289	8.07327	8.06381	8.09174	8.0925	8.06671	8.06976	8.09494	8.04314	8.0806	8.07907	8.06717	8.11066	8.08174	8.07449	8.08441	8.069	8.09692	8.09196	8.10783	8.0838	8.10471	8.09792	8.10707	8.0616	8.10143	8.06526	8.0867	8.09448	8.08266	8.08052	8.10738	8.08685	8.09914	8.10844	8.12668	8.09456	8.11005	8.09891
0.003525	8.09288	8.07289	8.05023	8.07022	8.09998	8.09845	8.07091	8.09166	8.0899	8.1485	8.07487	8.07175	8.06122	8.09654	8.08723	8.06793	8.06824	8.08853	8.04123	8.07831	8.07739	8.07121	8.11996	8.0912	8.07381	8.09113	8.0706	8.09235	8.0957	8.10097	8.08182	8.09586	8.09525	8.10951	8.06313	8.10318	8.06244	8.08975	8.0896	8.08281	8.08167	8.10608	8.08815	8.0925	8.10532	8.12805	8.09219	8.10638	8.09875
0.0035375	8.09258	8.07259	8.05618	8.07312	8.10806	8.10173	8.05916	8.09181	8.08861	8.13736	8.06831	8.07167	8.05786	8.09837	8.08479	8.07037	8.06816	8.08037	8.04108	8.07983	8.07693	8.07373	8.12553	8.09959	8.07137	8.09525	8.07381	8.08846	8.09853	8.09669	8.07877	8.08807	8.08983	8.10875	8.0677	8.10181	8.06168	8.09105	8.08319	8.08235	8.08136	8.10326	8.09143	8.0822	8.106	8.12561	8.09372	8.09929	8.10173
0.00355	8.09616	8.06725	8.0619	8.07281	8.10883	8.10287	8.05077	8.09196	8.08609	8.12675	8.06503	8.06953	8.05367	8.10104	8.0835	8.07213	8.06625	8.07465	8.0394	8.08525	8.07671	8.0748	8.12332	8.10234	8.06946	8.09494	8.07411	8.09029	8.10341	8.09303	8.07671	8.0806	8.08769	8.10455	8.06755	8.09532	8.06503	8.09029	8.07495	8.08678	8.08212	8.0999	8.09998	8.07365	8.10883	8.11806	8.09303	8.09097	8.10516
0.0035625	8.10287	8.06587	8.06702	8.06549	8.10349	8.10486	8.04352	8.0896	8.08167	8.11882	8.06129	8.06694	8.05099	8.1015	8.08052	8.0722	8.06473	8.06953	8.03551	8.09189	8.07472	8.07823	8.11539	8.1057	8.06541	8.09319	8.07472	8.09387	8.11012	8.08907	8.07526	8.07632	8.08662	8.09677	8.06839	8.09212	8.06824	8.0851	8.07236	8.08952	8.07999	8.09532	8.1041	8.06831	8.11172	8.10677	8.09097	8.08708	8.1076
0.003575	8.10585	8.06999	8.0719	8.05771	8.09875	8.10272	8.04092	8.08907	8.07938	8.11317	8.05878	8.06557	8.05168	8.09845	8.07747	8.07373	8.06297	8.06725	8.03658	8.10013	8.07312	8.08342	8.10806	8.10623	8.06625	8.08853	8.07457	8.0938	8.11745	8.0822	8.07411	8.07434	8.08395	8.08762	8.07549	8.0925	8.07205	8.08662	8.07602	8.08868	8.07343	8.08929	8.09723	8.06915	8.11623	8.10211	8.0909	8.08472	8.10326
0.0035875	8.10303	8.0706	8.0806	8.05405	8.09593	8.10188	8.04008	8.09059	8.07701	8.11073	8.06419	8.07014	8.0555	8.09303	8.07449	8.07503	8.06274	8.06419	8.04184	8.10593	8.07755	8.0835	8.10188	8.10493	8.07365	8.08098	8.07022	8.08983	8.1192	8.07884	8.0764	8.07106	8.08113	8.08258	8.07915	8.09113	8.07228	8.09181	8.08197	8.08563	8.07251	8.08754	8.08678	8.0732	8.12103	8.09708	8.09196	8.08655	8.09135
0.0036	8.09692	8.07068	8.08441	8.05573	8.09181	8.10051	8.04352	8.09357	8.07755	8.11119	8.06808	8.07861	8.05565	8.08258	8.07419	8.07793	8.06648	8.06648	8.0513	8.11592	8.08044	8.08311	8.09776	8.10081	8.07854	8.07709	8.06366	8.08716	8.11844	8.08022	8.07892	8.0722	8.08098	8.07838	8.07518	8.08861	8.07198	8.09196	8.08372	8.08525	8.07419	8.08334	8.07518	8.07655	8.12386	8.09631	8.09425	8.08853	8.07892
0.0036125	8.09334	8.07251	8.08571	8.0574	8.08754	8.10188	8.04901	8.09372	8.07915	8.11638	8.06831	8.0835	8.05771	8.07976	8.07854	8.08128	8.07571	8.07343	8.05489	8.12309	8.07823	8.08548	8.09372	8.10143	8.07503	8.07449	8.05756	8.08716	8.11829	8.08632	8.07686	8.07106	8.07884	8.07457	8.06847	8.08472	8.07129	8.09158	8.07816	8.08746	8.07625	8.07617	8.06847	8.07838	8.12538	8.09776	8.09486	8.09044	8.06862
0.003625	8.09448	8.08296	8.09013	8.05809	8.08571	8.10486	8.05519	8.0928	8.08121	8.12675	8.07144	8.08189	8.05824	8.08067	8.08113	8.08487	8.08502	8.08159	8.05763	8.12294	8.07434	8.08784	8.08762	8.10303	8.06686	8.07213	8.05435	8.0899	8.11638	8.09357	8.07037	8.0687	8.07343	8.07152	8.06488	8.08121	8.06847	8.08846	8.06953	8.08601	8.07854	8.07411	8.06282	8.08128	8.12607	8.09975	8.09616	8.09418	8.06374
0.0036375	8.09212	8.09334	8.09647	8.05763	8.08281	8.10692	8.05916	8.09013	8.08601	8.13896	8.0703	8.07884	8.05779	8.07755	8.0854	8.08594	8.08929	8.08586	8.06389	8.11646	8.07396	8.08968	8.0854	8.09814	8.05931	8.06686	8.05588	8.09357	8.1189	8.09807	8.0658	8.06602	8.07014	8.06679	8.06427	8.07869	8.05977	8.08418	8.0645	8.08701	8.08037	8.07762	8.06053	8.08289	8.12416	8.09883	8.09769	8.09731	8.05984
0.00365	8.09082	8.09929	8.09738	8.05466	8.07663	8.10959	8.05954	8.08823	8.08937	8.14735	8.06602	8.07632	8.05901	8.0722	8.09082	8.08533	8.09174	8.08647	8.07159	8.10806	8.07251	8.09326	8.08769	8.09486	8.05626	8.05923	8.06183	8.09868	8.1218	8.09792	8.06	8.06534	8.06557	8.06564	8.0661	8.08044	8.05641	8.0867	8.0587	8.08922	8.08357	8.0809	8.05885	8.08578	8.12096	8.09959	8.09761	8.09761	8.05641
0.0036625	8.08884	8.09807	8.09235	8.05206	8.06992	8.11081	8.06267	8.08685	8.09364	8.1501	8.06282	8.07709	8.06297	8.07129	8.09464	8.08769	8.09036	8.08388	8.07693	8.09875	8.07449	8.09097	8.09349	8.0954	8.06213	8.05534	8.07442	8.09715	8.12408	8.09654	8.05344	8.06778	8.06	8.06801	8.07045	8.08258	8.05939	8.09021	8.05641	8.09158	8.08372	8.08441	8.05527	8.08998	8.11462	8.10059	8.09555	8.09708	8.05214
0.003675	8.09196	8.09242	8.08319	8.04932	8.06976	8.11005	8.06602	8.0822	8.097	8.14957	8.06442	8.07838	8.06732	8.06915	8.09761	8.08601	8.08899	8.08426	8.08044	8.08937	8.07808	8.08548	8.09601	8.09502	8.07152	8.05199	8.08685	8.08998	8.12462	8.09525	8.04924	8.07083	8.05389	8.07411	8.07091	8.08403	8.06206	8.09204	8.0587	8.09067	8.07655	8.08739	8.05458	8.09372	8.10768	8.1015	8.09624	8.09944	8.04993
0.0036875	8.09853	8.088	8.07373	8.0481	8.07442	8.11058	8.07022	8.07938	8.09891	8.14377	8.06801	8.07648	8.06953	8.06656	8.10043	8.088	8.08434	8.08533	8.08014	8.08441	8.08197	8.08365	8.09486	8.09555	8.08144	8.05099	8.09105	8.07922	8.12103	8.09509	8.04955	8.07129	8.05397	8.07732	8.06793	8.0822	8.06587	8.08998	8.05939	8.08739	8.06885	8.09135	8.06305	8.0941	8.10814	8.1028	8.09441	8.10173	8.04855
0.0037	8.1028	8.08563	8.06702	8.04543	8.07846	8.11035	8.07388	8.07899	8.09685	8.13087	8.07388	8.07434	8.0706	8.06473	8.10196	8.09021	8.08472	8.08968	8.07785	8.08609	8.07907	8.0867	8.09174	8.09227	8.08701	8.05008	8.08853	8.06992	8.11699	8.09647	8.04962	8.07236	8.05664	8.07465	8.069	8.08052	8.06877	8.09029	8.05931	8.08586	8.06435	8.09364	8.06877	8.08784	8.11356	8.10318	8.08853	8.10593	8.04909
0.0037125	8.10287	8.08571	8.06358	8.04382	8.07755	8.11157	8.07373	8.08601	8.09814	8.12027	8.07442	8.0703	8.07137	8.06442	8.0983	8.09105	8.08609	8.09341	8.07343	8.09151	8.07831	8.0851	8.09006	8.08838	8.08716	8.05046	8.08716	8.06572	8.10875	8.09761	8.04871	8.07274	8.06213	8.06625	8.07396	8.07953	8.06732	8.09258	8.05779	8.08235	8.06129	8.09769	8.07465	8.08319	8.11653	8.10349	8.08533	8.10905	8.04909
0.003725	8.09845	8.08609	8.05809	8.04337	8.07701	8.11287	8.07404	8.09097	8.09845	8.10997	8.06908	8.06564	8.0687	8.06816	8.08983	8.08563	8.08792	8.0938	8.06831	8.09204	8.08113	8.08388	8.08609	8.088	8.08151	8.05122	8.08784	8.0648	8.10555	8.10081	8.04825	8.0722	8.06816	8.05916	8.0793	8.07983	8.06572	8.09074	8.0558	8.07419	8.06343	8.09746	8.08281	8.08144	8.11699	8.10242	8.08342	8.11134	8.05084
0.0037375	8.09471	8.08708	8.05565	8.04825	8.07457	8.10799	8.07228	8.0899	8.10059	8.09975	8.06213	8.0629	8.06755	8.0722	8.08319	8.0722	8.08846	8.08838	8.06496	8.09334	8.0867	8.08258	8.08266	8.08884	8.0751	8.05206	8.08624	8.06328	8.10684	8.09975	8.05161	8.07343	8.0761	8.05916	8.08098	8.07739	8.06503	8.08868	8.05351	8.06854	8.06488	8.0954	8.08952	8.07808	8.11981	8.10081	8.08563	8.1144	8.05038
0.00375	8.0899	8.08304	8.06068	8.05649	8.07152	8.10234	8.07198	8.08754	8.10326	8.09258	8.05992	8.06381	8.06747	8.07243	8.08228	8.05916	8.08655	8.08289	8.06343	8.09402	8.09013	8.08136	8.0777	8.09036	8.06763	8.05199	8.08243	8.0648	8.10608	8.0954	8.05901	8.07533	8.08105	8.06061	8.08357	8.0722	8.06534	8.08975	8.05687	8.06671	8.06763	8.09837	8.09021	8.07663	8.11974	8.0986	8.09265	8.11562	8.04771
0.0037625	8.09174	8.08464	8.06602	8.0661	8.06671	8.09937	8.07411	8.08861	8.10585	8.08815	8.06091	8.06252	8.06953	8.07159	8.08083	8.05298	8.07991	8.07976	8.06793	8.09181	8.09128	8.07869	8.07297	8.08914	8.0629	8.05115	8.07831	8.06923	8.10295	8.08685	8.06175	8.07594	8.08159	8.06374	8.08739	8.06816	8.06419	8.09593	8.05939	8.06969	8.07114	8.10196	8.0883	8.07655	8.11752	8.09372	8.09708	8.11615	8.04665
0.003775	8.09761	8.0883	8.06778	8.07129	8.06297	8.09586	8.07304	8.08578	8.10715	8.08701	8.05946	8.06	8.07274	8.06892	8.08418	8.05122	8.07762	8.07861	8.07747	8.08678	8.09113	8.07388	8.07289	8.08487	8.06198	8.05214	8.07823	8.07274	8.10181	8.0825	8.06351	8.07411	8.0851	8.06915	8.09074	8.06587	8.06404	8.09525	8.06137	8.07442	8.07381	8.10188	8.08891	8.07373	8.11607	8.08868	8.09753	8.11684	8.0452
0.0037875	8.10005	8.09143	8.07335	8.07419	8.0632	8.08937	8.0719	8.08182	8.10791	8.09021	8.05786	8.05565	8.06938	8.0703	8.08464	8.04893	8.07426	8.07877	8.0835	8.08449	8.08861	8.06946	8.07426	8.08434	8.06206	8.05214	8.07892	8.07846	8.10188	8.08334	8.06244	8.07159	8.08823	8.07388	8.0899	8.0674	8.06526	8.08571	8.06213	8.07564	8.07533	8.09746	8.08723	8.07106	8.11691	8.08617	8.09029	8.11668	8.03833
0.0038	8.10188	8.09273	8.07983	8.07541	8.06816	8.0835	8.07365	8.07617	8.11005	8.09349	8.05603	8.04993	8.06671	8.07098	8.0835	8.04596	8.0677	8.07846	8.08395	8.08495	8.08563	8.06328	8.07533	8.08891	8.06114	8.05611	8.07861	8.08304	8.10287	8.08708	8.06252	8.06839	8.08846	8.07724	8.08228	8.06763	8.06679	8.07457	8.06274	8.0703	8.07976	8.09349	8.08022	8.06892	8.11615	8.08678	8.08372	8.11325	8.03505
0.0038125	8.09975	8.09296	8.07877	8.07594	8.07076	8.08563	8.07709	8.07274	8.1163	8.0957	8.06206	8.0468	8.06229	8.06816	8.08273	8.04703	8.06168	8.07999	8.07648	8.0896	8.07922	8.06313	8.07724	8.09204	8.06061	8.05565	8.07571	8.08792	8.10417	8.09235	8.06458	8.06969	8.08716	8.08037	8.07541	8.06694	8.06465	8.0648	8.06206	8.06679	8.08273	8.08777	8.06969	8.07022	8.11249	8.09044	8.07823	8.10837	8.03665
0.003825	8.09509	8.08998	8.07465	8.07449	8.06725	8.09097	8.08228	8.0735	8.11935	8.09326	8.07198	8.04779	8.05542	8.06725	8.07816	8.04817	8.05695	8.07526	8.07076	8.09265	8.07251	8.06396	8.08075	8.09326	8.06465	8.05511	8.07259	8.09105	8.10608	8.09853	8.06793	8.07091	8.0825	8.08258	8.06892	8.0645	8.05824	8.05847	8.06274	8.0677	8.08296	8.08708	8.06099	8.07945	8.10699	8.0957	8.07915	8.10532	8.03581
0.0038375	8.08929	8.0864	8.069	8.07434	8.0629	8.09273	8.08571	8.07426	8.11546	8.09074	8.07899	8.05054	8.0455	8.06946	8.07236	8.05084	8.05618	8.069	8.06488	8.09288	8.06854	8.0722	8.08464	8.0941	8.06381	8.05397	8.06763	8.09425	8.10745	8.09921	8.0677	8.07106	8.07991	8.08487	8.0603	8.06374	8.05153	8.05649	8.06435	8.07068	8.08098	8.08853	8.05496	8.09174	8.10455	8.10402	8.08449	8.10379	8.03703
0.00385	8.08968	8.0809	8.06351	8.07213	8.06297	8.09753	8.08533	8.07617	8.11058	8.08739	8.0777	8.05496	8.0352	8.07144	8.0674	8.05695	8.05733	8.06725	8.05885	8.08777	8.0677	8.07915	8.08922	8.09265	8.0629	8.05305	8.06541	8.09624	8.10913	8.09311	8.06671	8.07083	8.08197	8.0854	8.0555	8.06396	8.04649	8.05931	8.0648	8.07167	8.08334	8.09105	8.05397	8.0999	8.1076	8.11256	8.09059	8.10013	8.03818
0.0038625	8.09158	8.08037	8.05511	8.06946	8.0645	8.10356	8.08365	8.0777	8.10562	8.08334	8.07426	8.06007	8.02567	8.0706	8.06122	8.06343	8.06374	8.06747	8.05923	8.08304	8.06557	8.08052	8.09486	8.08861	8.06458	8.05504	8.06526	8.09784	8.1076	8.08502	8.06175	8.07205	8.08174	8.08327	8.05634	8.06908	8.04451	8.06564	8.06381	8.06885	8.08601	8.09052	8.05641	8.09494	8.11279	8.11317	8.09731	8.09814	8.03665
0.003875	8.09227	8.08533	8.04733	8.06938	8.06572	8.10608	8.08495	8.08159	8.10448	8.07915	8.06931	8.06541	8.01872	8.06877	8.05565	8.0703	8.07068	8.07053	8.06328	8.07945	8.06107	8.07686	8.09402	8.08502	8.0703	8.05527	8.06427	8.09807	8.106	8.08037	8.05862	8.07426	8.08327	8.07716	8.05801	8.07457	8.04649	8.06992	8.06519	8.06458	8.08235	8.08777	8.05542	8.08517	8.1192	8.11157	8.10036	8.09875	8.03734
0.0038875	8.09052	8.08548	8.04634	8.0706	8.07098	8.10509	8.08449	8.08678	8.10524	8.07587	8.06358	8.069	8.01666	8.06648	8.05244	8.07503	8.07297	8.07503	8.06633	8.07899	8.05679	8.07449	8.09227	8.08571	8.07365	8.05603	8.06343	8.09647	8.10402	8.07556	8.05695	8.07671	8.08434	8.07198	8.05656	8.0793	8.04916	8.07167	8.0674	8.06053	8.07693	8.08441	8.04977	8.07953	8.12477	8.11035	8.09746	8.09586	8.03902
0.0039	8.08769	8.08441	8.04939	8.07175	8.07686	8.1041	8.08006	8.08838	8.10944	8.0735	8.06221	8.07159	8.01453	8.06374	8.04924	8.08235	8.07426	8.08006	8.06381	8.08319	8.05206	8.0719	8.09013	8.08609	8.07846	8.05374	8.06221	8.09669	8.10181	8.07343	8.0558	8.07755	8.08365	8.07266	8.0545	8.08151	8.04794	8.07365	8.06824	8.0603	8.0722	8.08243	8.04413	8.07755	8.12645	8.1076	8.09502	8.09624	8.04535
0.0039125	8.08479	8.08189	8.0571	8.07106	8.08357	8.10036	8.07983	8.08495	8.11127	8.07335	8.06038	8.07495	8.01147	8.05893	8.04802	8.08723	8.07495	8.08472	8.0616	8.08571	8.04672	8.07564	8.08701	8.08548	8.07922	8.05534	8.06366	8.09631	8.09891	8.07381	8.05405	8.07587	8.07816	8.07419	8.05313	8.08136	8.04298	8.0751	8.06992	8.06061	8.0687	8.08502	8.03993	8.0722	8.12355	8.10349	8.0954	8.10097	8.05115
0.003925	8.08075	8.0777	8.05855	8.06747	8.08601	8.10112	8.0806	8.08205	8.10844	8.07304	8.05878	8.07724	8.01224	8.05771	8.04878	8.08968	8.0761	8.08807	8.06198	8.0854	8.04802	8.07915	8.0838	8.08533	8.07816	8.0574	8.06396	8.09181	8.09952	8.07587	8.04977	8.07304	8.07083	8.07526	8.05237	8.07785	8.03886	8.07732	8.06885	8.06129	8.06328	8.0864	8.04108	8.06664	8.12164	8.09891	8.09784	8.1015	8.05153
0.0039375	8.07732	8.07045	8.05717	8.06679	8.08357	8.09944	8.07922	8.0793	8.10501	8.06885	8.05603	8.07899	8.01849	8.05847	8.0542	8.08365	8.07793	8.09059	8.0619	8.07808	8.04993	8.07762	8.08105	8.08563	8.07602	8.06038	8.0632	8.08762	8.10143	8.07953	8.04398	8.06923	8.0616	8.07732	8.05138	8.07434	8.04405	8.07938	8.06351	8.0616	8.05893	8.08563	8.0455	8.06168	8.11928	8.09189	8.10028	8.09731	8.05107
0.00395	8.07571	8.06389	8.05397	8.06541	8.08342	8.09311	8.07503	8.07671	8.1031	8.06374	8.05435	8.08128	8.02208	8.05756	8.06007	8.07419	8.07732	8.09334	8.06267	8.06984	8.05138	8.07648	8.07899	8.08441	8.0751	8.06267	8.06244	8.09135	8.10219	8.08281	8.04024	8.06664	8.05618	8.08067	8.05428	8.07335	8.04817	8.07991	8.06114	8.06061	8.05412	8.08563	8.05305	8.05801	8.11455	8.08311	8.10112	8.09174	8.05435
0.0039625	8.07625	8.05824	8.0555	8.06267	8.08258	8.08975	8.07312	8.0732	8.10562	8.06053	8.05168	8.08517	8.02483	8.0584	8.06824	8.06931	8.07037	8.09265	8.06442	8.06442	8.05588	8.07732	8.078	8.08174	8.07541	8.06168	8.05939	8.09662	8.0983	8.08403	8.04161	8.06236	8.05252	8.08182	8.05786	8.07228	8.04955	8.08029	8.06	8.06046	8.04741	8.08601	8.05977	8.05557	8.11127	8.07404	8.0999	8.09143	8.05176
0.003975	8.07632	8.05092	8.06145	8.06114	8.07411	8.08571	8.07503	8.06793	8.10669	8.06068	8.0542	8.09372	8.02673	8.05817	8.07098	8.07053	8.06053	8.0899	8.07037	8.06175	8.05885	8.07762	8.0764	8.07617	8.07327	8.05893	8.05458	8.10219	8.09631	8.08304	8.04626	8.05969	8.0513	8.08365	8.06297	8.07266	8.04802	8.07838	8.06114	8.0674	8.04604	8.08594	8.06252	8.05168	8.11195	8.06763	8.0983	8.09357	8.04726
0.0039875	8.07304	8.04756	8.06801	8.06107	8.06213	8.08647	8.07541	8.06282	8.1031	8.06114	8.06145	8.10181	8.03017	8.05557	8.06946	8.07404	8.05435	8.08601	8.07571	8.06213	8.06168	8.07693	8.07167	8.06816	8.06786	8.06114	8.05031	8.10654	8.10577	8.08365	8.05008	8.05725	8.05298	8.08655	8.07167	8.07755	8.04733	8.07922	8.0658	8.07442	8.05115	8.08868	8.06152	8.04909	8.10959	8.06801	8.09883	8.09349	8.04413
0.004	8.06755	8.04489	8.07137	8.05702	8.05038	8.08723	8.07549	8.05305	8.09929	8.06168	8.06908	8.10478	8.03535	8.05374	8.06358	8.07922	8.05466	8.08128	8.08052	8.06786	8.069	8.07915	8.06465	8.06404	8.0629	8.06358	8.04886	8.10829	8.11424	8.08342	8.05557	8.05305	8.05641	8.08876	8.08136	8.0822	8.0452	8.08136	8.06892	8.08098	8.06183	8.08929	8.05977	8.04825	8.10738	8.06847	8.09776	8.09494	8.0452
0.0040125	8.06618	8.0439	8.07228	8.05161	8.04276	8.08662	8.07304	8.04573	8.09471	8.05748	8.06831	8.10104	8.04024	8.05161	8.05977	8.0825	8.05878	8.07533	8.08075	8.07129	8.07777	8.08067	8.05725	8.06229	8.06053	8.0674	8.05496	8.10532	8.11501	8.08319	8.06213	8.05283	8.05954	8.08655	8.08922	8.08578	8.04169	8.08151	8.06999	8.08205	8.06923	8.08823	8.05779	8.04848	8.10669	8.06824	8.09761	8.09738	8.04413
0.004025	8.06526	8.04726	8.06976	8.0481	8.04352	8.08388	8.07106	8.04321	8.08937	8.05191	8.06656	8.09639	8.04321	8.04794	8.06007	8.0854	8.06396	8.07144	8.07938	8.07175	8.08159	8.07999	8.05153	8.06053	8.06007	8.07045	8.0632	8.10097	8.1118	8.08273	8.06511	8.05565	8.05939	8.08075	8.09013	8.08563	8.04352	8.08151	8.0658	8.07617	8.07533	8.08479	8.05649	8.05405	8.10814	8.06778	8.09753	8.09669	8.0394
0.0040375	8.06572	8.05237	8.07007	8.05	8.04604	8.08281	8.07236	8.04482	8.08868	8.04939	8.06557	8.09479	8.04848	8.04886	8.06129	8.09242	8.06435	8.06816	8.07869	8.06923	8.07869	8.07823	8.04855	8.05885	8.05695	8.07289	8.06557	8.09883	8.11119	8.08029	8.06129	8.05984	8.05786	8.0761	8.09044	8.08052	8.04642	8.07747	8.05977	8.06953	8.07877	8.08167	8.05618	8.06618	8.10883	8.06801	8.09563	8.09662	8.03535
0.00405	8.06435	8.05725	8.0706	8.04924	8.04367	8.08617	8.07045	8.04665	8.08807	8.04802	8.06992	8.09662	8.05794	8.04893	8.06923	8.10104	8.06389	8.06587	8.07793	8.06808	8.0722	8.07831	8.05374	8.06442	8.05122	8.07457	8.06526	8.09975	8.10844	8.08182	8.05984	8.06908	8.05611	8.0732	8.08708	8.07617	8.05115	8.07289	8.05595	8.06725	8.07541	8.07655	8.05267	8.0748	8.1089	8.06969	8.09433	8.10173	8.03452
0.0040625	8.06145	8.05885	8.07152	8.04703	8.04237	8.09235	8.06427	8.04832	8.08899	8.05038	8.0732	8.09486	8.06564	8.05069	8.07823	8.1057	8.06427	8.06725	8.07602	8.07098	8.06511	8.08235	8.0658	8.0677	8.04848	8.07343	8.06557	8.10173	8.10677	8.08517	8.05984	8.07602	8.05748	8.06923	8.08296	8.07205	8.05367	8.07083	8.05878	8.07091	8.07068	8.07335	8.04871	8.08182	8.11028	8.07663	8.09219	8.11142	8.03925
0.004075	8.0603	8.05969	8.07205	8.04085	8.03917	8.0954	8.06206	8.04924	8.09212	8.05481	8.07251	8.09021	8.07388	8.0497	8.0838	8.10837	8.06923	8.06778	8.0764	8.07739	8.0629	8.08769	8.07861	8.07014	8.04924	8.07327	8.06656	8.09937	8.10188	8.08998	8.06038	8.07632	8.06198	8.0648	8.07922	8.06442	8.05779	8.06747	8.06198	8.07236	8.06778	8.07083	8.04909	8.08807	8.10936	8.08342	8.08968	8.11584	8.04733
0.0040875	8.06259	8.06396	8.0703	8.03894	8.03719	8.09486	8.05656	8.05283	8.09746	8.06282	8.06923	8.08624	8.08167	8.04848	8.08235	8.10913	8.07091	8.06549	8.07602	8.088	8.06297	8.0883	8.09052	8.07037	8.05435	8.07076	8.06702	8.09929	8.09586	8.09196	8.06	8.07312	8.06999	8.06282	8.07671	8.05763	8.06213	8.06839	8.06267	8.07373	8.0658	8.06694	8.05031	8.09219	8.11035	8.0835	8.08395	8.11546	8.05359
0.0041	8.06557	8.06908	8.06633	8.04214	8.03795	8.09525	8.05206	8.05634	8.10234	8.06885	8.07068	8.08189	8.08548	8.04863	8.07831	8.10585	8.0703	8.06541	8.07404	8.09242	8.06419	8.088	8.0999	8.07434	8.05679	8.07098	8.0706	8.0957	8.08983	8.08891	8.05542	8.06587	8.07602	8.0616	8.07625	8.05321	8.06778	8.07053	8.0629	8.07243	8.06175	8.06473	8.04825	8.09441	8.1073	8.08167	8.07892	8.11813	8.05382
0.0041125	8.06702	8.0735	8.06099	8.05008	8.04176	8.09822	8.05008	8.06335	8.10905	8.07213	8.07625	8.07556	8.08716	8.04924	8.07335	8.10043	8.07053	8.06694	8.06847	8.09425	8.06526	8.0822	8.10707	8.08022	8.05519	8.07167	8.07236	8.09311	8.08563	8.08228	8.05283	8.05496	8.08067	8.06519	8.0761	8.0529	8.07198	8.07396	8.06244	8.06923	8.05916	8.07144	8.0455	8.09761	8.10349	8.0793	8.07816	8.12149	8.05412
0.004125	8.06686	8.07152	8.05542	8.05481	8.0484	8.10287	8.0468	8.07007	8.11096	8.06999	8.08601	8.07083	8.0912	8.0497	8.06831	8.0938	8.07205	8.06725	8.06274	8.09647	8.06404	8.07541	8.11211	8.08464	8.04955	8.07327	8.07213	8.09402	8.08212	8.08052	8.05313	8.04703	8.08304	8.06908	8.07648	8.04985	8.07236	8.07487	8.06343	8.06595	8.05656	8.07915	8.04298	8.09784	8.10295	8.07671	8.08411	8.12538	8.0555
0.0041375	8.06351	8.06831	8.05176	8.0571	8.05473	8.10555	8.04665	8.07022	8.10883	8.06786	8.09555	8.06969	8.09196	8.05023	8.06328	8.08571	8.0748	8.06961	8.05984	8.09639	8.06259	8.07167	8.11523	8.0941	8.04543	8.07304	8.06984	8.09471	8.07793	8.08182	8.05305	8.04787	8.08594	8.07068	8.07915	8.04611	8.06557	8.0735	8.06976	8.06519	8.05702	8.0867	8.04253	8.09113	8.10966	8.08319	8.08952	8.12614	8.0574
0.00415	8.06572	8.07007	8.05367	8.06229	8.05725	8.10608	8.04634	8.06953	8.10509	8.06534	8.1057	8.06808	8.09013	8.05313	8.06274	8.07655	8.07983	8.07098	8.05611	8.08823	8.06267	8.06839	8.11333	8.09875	8.04489	8.07213	8.07076	8.09456	8.07816	8.08075	8.05458	8.0484	8.08571	8.06847	8.08281	8.04237	8.05962	8.06984	8.07732	8.06641	8.05908	8.09494	8.04489	8.07762	8.11279	8.09555	8.09029	8.12164	8.0555
0.0041625	8.07304	8.07472	8.05489	8.0645	8.05786	8.10837	8.04588	8.06709	8.09952	8.06068	8.10844	8.06709	8.08418	8.05756	8.06534	8.07175	8.08495	8.06938	8.05283	8.08182	8.06534	8.06648	8.11195	8.09807	8.04443	8.07266	8.069	8.09547	8.07877	8.07823	8.05122	8.05038	8.07938	8.07152	8.08701	8.03986	8.05656	8.06458	8.08449	8.07053	8.05908	8.10226	8.04741	8.07045	8.1076	8.10364	8.08891	8.11539	8.05672
0.004175	8.08159	8.07831	8.05878	8.06572	8.05954	8.11417	8.04878	8.06686	8.09433	8.05649	8.10646	8.06541	8.0793	8.05809	8.06534	8.07007	8.0854	8.06404	8.05099	8.08334	8.07236	8.06259	8.1089	8.09624	8.0426	8.07709	8.0658	8.09425	8.07953	8.07938	8.05008	8.05481	8.07098	8.07686	8.08762	8.03291	8.05542	8.06488	8.08464	8.07747	8.05481	8.10448	8.04901	8.07236	8.09853	8.10593	8.08594	8.11127	8.05801
0.0041875	8.0851	8.07991	8.06252	8.0632	8.06099	8.1144	8.0542	8.06435	8.08861	8.05435	8.10722	8.06732	8.07434	8.05542	8.06648	8.06824	8.08075	8.06389	8.05435	8.08998	8.07831	8.05801	8.10646	8.09303	8.04413	8.08052	8.06671	8.09303	8.07846	8.08182	8.04939	8.06122	8.06313	8.07945	8.08685	8.03001	8.05794	8.06816	8.08784	8.08228	8.05084	8.10394	8.05046	8.07587	8.08983	8.10242	8.08273	8.10989	8.05656
0.0042	8.09158	8.08205	8.06915	8.0632	8.06198	8.1105	8.06076	8.06252	8.08617	8.05267	8.10974	8.0735	8.06664	8.05397	8.07106	8.07068	8.07663	8.06389	8.06038	8.09647	8.07709	8.05206	8.10905	8.08739	8.04962	8.07922	8.06778	8.09654	8.0793	8.09013	8.04909	8.06816	8.05977	8.07709	8.08769	8.03268	8.06183	8.07144	8.09563	8.08838	8.04764	8.10234	8.05161	8.08014	8.08754	8.09235	8.08159	8.11073	8.05473
0.0042125	8.09723	8.08556	8.07365	8.0648	8.06068	8.10295	8.06305	8.05641	8.08517	8.05382	8.10905	8.08075	8.06084	8.05077	8.07877	8.07877	8.07716	8.06122	8.06625	8.09563	8.07014	8.04779	8.11134	8.08182	8.0558	8.07861	8.06786	8.10349	8.07915	8.09784	8.04558	8.0732	8.06168	8.0764	8.08617	8.03642	8.06259	8.07602	8.10028	8.09418	8.04359	8.09685	8.05115	8.08426	8.08838	8.08487	8.08067	8.11317	8.05214
0.004225	8.09967	8.08754	8.07373	8.0687	8.05695	8.09441	8.06061	8.05283	8.08609	8.05534	8.10707	8.08624	8.06145	8.05	8.08464	8.0854	8.07983	8.05748	8.07014	8.09204	8.06396	8.04214	8.11371	8.07823	8.06198	8.07671	8.07129	8.10928	8.0809	8.10181	8.04153	8.07678	8.06564	8.07571	8.08914	8.04031	8.05893	8.07915	8.10005	8.09494	8.04138	8.09334	8.05527	8.08418	8.09021	8.08327	8.07877	8.11195	8.04749
0.0042375	8.1002	8.08617	8.07335	8.07022	8.05542	8.09181	8.05534	8.05084	8.0867	8.06107	8.10951	8.09143	8.06282	8.05084	8.08678	8.09196	8.08571	8.05161	8.07434	8.09471	8.06358	8.03604	8.1131	8.07899	8.06709	8.07213	8.0761	8.10722	8.0825	8.1073	8.03879	8.07991	8.06824	8.07556	8.09151	8.04291	8.05809	8.08273	8.0941	8.09311	8.04283	8.09021	8.0619	8.07945	8.09708	8.08441	8.07831	8.10768	8.04222
0.00425	8.10097	8.08243	8.07175	8.07175	8.05267	8.09174	8.05115	8.05153	8.08624	8.06862	8.10753	8.09784	8.06458	8.0484	8.09044	8.09883	8.09097	8.04611	8.07571	8.10158	8.06679	8.0336	8.10989	8.08319	8.07716	8.06808	8.07724	8.10699	8.08128	8.10959	8.04008	8.08083	8.06953	8.08014	8.09258	8.04794	8.0584	8.08784	8.08853	8.09105	8.0484	8.08472	8.06595	8.07617	8.10501	8.08624	8.07793	8.10028	8.03894
0.0042625	8.10127	8.07961	8.06969	8.07343	8.05199	8.0986	8.04924	8.05016	8.08762	8.07564	8.10326	8.09669	8.0629	8.04626	8.0954	8.10532	8.09593	8.04123	8.07358	8.10539	8.06816	8.03596	8.10379	8.08556	8.08784	8.06633	8.07747	8.10654	8.0777	8.10715	8.04283	8.08006	8.06946	8.08464	8.09288	8.05923	8.05656	8.08823	8.08792	8.09021	8.05458	8.0825	8.06503	8.07655	8.11211	8.08716	8.07861	8.09509	8.04146
0.004275	8.10364	8.07877	8.07175	8.07213	8.05122	8.10471	8.04962	8.04924	8.09082	8.0806	8.10074	8.0941	8.06206	8.04672	8.10051	8.10707	8.09654	8.0423	8.06679	8.10745	8.06602	8.03802	8.09792	8.08624	8.09242	8.06236	8.0764	8.10341	8.07579	8.10188	8.04466	8.08113	8.06732	8.08517	8.08655	8.07274	8.05527	8.08868	8.08945	8.09006	8.05771	8.08319	8.06412	8.07961	8.11577	8.08784	8.07404	8.09105	8.04863
0.0042875	8.10799	8.08151	8.07854	8.07228	8.05092	8.10837	8.04787	8.05191	8.09616	8.08235	8.09578	8.09326	8.06076	8.04405	8.10303	8.10265	8.09433	8.05244	8.06076	8.11134	8.06236	8.03886	8.0954	8.08716	8.0909	8.05916	8.07617	8.09784	8.07518	8.09662	8.0471	8.07755	8.06465	8.08319	8.07632	8.08113	8.05855	8.09135	8.08647	8.08891	8.05939	8.08479	8.06389	8.08273	8.1192	8.08464	8.07045	8.09357	8.05664
0.0043	8.10959	8.08472	8.08319	8.07693	8.05008	8.11356	8.0481	8.05336	8.09769	8.07549	8.09067	8.09143	8.05695	8.03909	8.09906	8.09692	8.09097	8.06389	8.05939	8.11279	8.05779	8.04016	8.09296	8.08647	8.08716	8.05588	8.07564	8.09799	8.06747	8.09105	8.05199	8.06923	8.06496	8.08044	8.06946	8.08388	8.05794	8.09502	8.08136	8.08807	8.06351	8.08563	8.06519	8.08525	8.1208	8.078	8.06885	8.09952	8.06679
0.0043125	8.10768	8.08228	8.0809	8.08662	8.04848	8.1176	8.04993	8.05367	8.10303	8.06572	8.0854	8.08815	8.05161	8.03947	8.08945	8.0899	8.08754	8.06908	8.05702	8.10585	8.05939	8.03894	8.08609	8.0867	8.08319	8.05405	8.08006	8.09799	8.06412	8.08891	8.05725	8.0616	8.06488	8.07983	8.06343	8.08472	8.05923	8.09578	8.07175	8.08746	8.06763	8.08739	8.0648	8.08548	8.12294	8.07198	8.06648	8.10036	8.07556
0.004325	8.10371	8.08418	8.07716	8.09265	8.05122	8.12057	8.05336	8.05161	8.10974	8.05832	8.0806	8.08464	8.0468	8.04382	8.08105	8.0835	8.08899	8.07304	8.05595	8.09883	8.06473	8.0368	8.07999	8.0867	8.07693	8.05077	8.08472	8.09898	8.06145	8.08372	8.05931	8.06091	8.06656	8.08144	8.06046	8.08594	8.05862	8.0912	8.0616	8.08914	8.07228	8.08815	8.06503	8.08449	8.12439	8.06732	8.06725	8.10043	8.08632
0.0043375	8.1012	8.08403	8.07144	8.09677	8.05527	8.12355	8.05962	8.04779	8.11333	8.04947	8.08167	8.08212	8.04588	8.0497	8.07755	8.07716	8.09212	8.07434	8.05359	8.09143	8.06984	8.03368	8.0777	8.08372	8.07022	8.05161	8.08617	8.09753	8.06091	8.0809	8.05939	8.0632	8.07007	8.08571	8.0587	8.08853	8.06007	8.08723	8.05565	8.09082	8.0703	8.09151	8.06793	8.07999	8.12347	8.06267	8.06786	8.09891	8.09135
0.00435	8.1015	8.08411	8.06923	8.09624	8.05748	8.12721	8.0648	8.04657	8.11501	8.04153	8.08281	8.07922	8.04321	8.05634	8.07693	8.07281	8.09349	8.07495	8.05	8.08685	8.07106	8.03688	8.07762	8.07953	8.06267	8.05176	8.08319	8.09799	8.06343	8.08006	8.05862	8.06908	8.07037	8.08472	8.05649	8.09181	8.06725	8.08159	8.04947	8.0867	8.06496	8.09303	8.06808	8.07396	8.12187	8.0574	8.06892	8.09875	8.09448
0.0043625	8.10234	8.08807	8.06664	8.09578	8.05748	8.12767	8.06252	8.0526	8.11256	8.03703	8.07892	8.07899	8.04031	8.0619	8.07686	8.06969	8.09258	8.0748	8.04733	8.08632	8.07137	8.04237	8.07297	8.07449	8.05481	8.05519	8.07777	8.09937	8.06526	8.07579	8.06007	8.07312	8.07251	8.08052	8.05283	8.0941	8.0735	8.07823	8.04703	8.08029	8.05946	8.09402	8.06763	8.07106	8.11569	8.05748	8.06847	8.10333	8.09334
0.004375	8.10196	8.09456	8.06618	8.09242	8.05992	8.12241	8.05878	8.05588	8.10677	8.03627	8.07571	8.08434	8.03535	8.06313	8.0751	8.06725	8.09097	8.07869	8.05008	8.08784	8.0706	8.04626	8.06656	8.06938	8.04832	8.06	8.07091	8.10051	8.06519	8.07419	8.06267	8.0722	8.07449	8.0748	8.04657	8.0909	8.07549	8.07259	8.05229	8.07762	8.05595	8.09311	8.06587	8.07068	8.11058	8.06259	8.06717	8.1076	8.08746
0.0043875	8.09891	8.09494	8.07114	8.08846	8.05916	8.11348	8.05481	8.05397	8.10303	8.03612	8.07365	8.08678	8.03215	8.06213	8.07396	8.06976	8.08807	8.08266	8.0497	8.08632	8.07007	8.04977	8.06229	8.06732	8.04359	8.06297	8.07022	8.1012	8.06335	8.07518	8.06252	8.0674	8.07526	8.07083	8.04268	8.08403	8.07388	8.06862	8.06122	8.07487	8.05305	8.09044	8.06473	8.07175	8.10852	8.0719	8.06381	8.10631	8.08479
0.0044	8.09349	8.08647	8.07747	8.08441	8.05542	8.10555	8.05168	8.0558	8.09624	8.03665	8.07228	8.08426	8.03223	8.05984	8.07343	8.07495	8.08594	8.08403	8.04764	8.08403	8.06732	8.05534	8.06068	8.06976	8.04291	8.06496	8.07121	8.09975	8.05939	8.07495	8.05786	8.06419	8.07602	8.06465	8.04153	8.07953	8.07404	8.06587	8.06702	8.07121	8.0526	8.08922	8.06091	8.06984	8.10623	8.08304	8.06137	8.10501	8.08319
0.0044125	8.08861	8.07259	8.08281	8.07961	8.05122	8.09593	8.04642	8.05984	8.08884	8.0423	8.07449	8.08296	8.0365	8.05244	8.07098	8.0809	8.08258	8.08098	8.04726	8.08487	8.06351	8.05901	8.06419	8.0703	8.04581	8.06465	8.07312	8.09784	8.05557	8.07198	8.05382	8.06557	8.07671	8.06267	8.04329	8.07518	8.06976	8.0661	8.06564	8.06412	8.05283	8.09135	8.05832	8.06267	8.10547	8.09082	8.06053	8.10448	8.08228
0.004425	8.08533	8.06503	8.08586	8.07274	8.04733	8.09006	8.04131	8.05969	8.07961	8.05328	8.08128	8.08121	8.04298	8.04535	8.06732	8.08502	8.08228	8.07724	8.04756	8.08594	8.06252	8.06351	8.06526	8.0706	8.05077	8.06473	8.07259	8.09502	8.05199	8.07114	8.04924	8.06602	8.07564	8.06351	8.04779	8.07205	8.06564	8.06656	8.06168	8.06236	8.05527	8.09227	8.05511	8.0513	8.10394	8.09425	8.06091	8.10593	8.08182
0.0044375	8.08182	8.07121	8.08395	8.06961	8.0455	8.08563	8.03909	8.05672	8.07083	8.06343	8.08685	8.07808	8.0481	8.04344	8.06152	8.08502	8.08372	8.07533	8.05115	8.08937	8.06267	8.06862	8.06595	8.07152	8.0574	8.06366	8.07045	8.09837	8.04909	8.07343	8.0452	8.06854	8.07671	8.06602	8.05313	8.07266	8.06198	8.06702	8.06221	8.06549	8.0619	8.0938	8.05504	8.04253	8.10135	8.09631	8.0645	8.10471	8.08243
0.00445	8.07457	8.08014	8.07823	8.069	8.04497	8.08159	8.03787	8.05328	8.0677	8.06953	8.08884	8.07602	8.04916	8.04474	8.05809	8.08105	8.08327	8.07137	8.0526	8.09158	8.06458	8.0719	8.06892	8.06953	8.06412	8.06335	8.07327	8.10448	8.0481	8.07716	8.04024	8.07068	8.07442	8.06541	8.05733	8.07465	8.06099	8.0661	8.06633	8.06602	8.06702	8.09212	8.05389	8.04214	8.09868	8.09525	8.07144	8.1002	8.07808
0.0044625	8.07022	8.08479	8.07106	8.06778	8.04436	8.07831	8.03772	8.05634	8.07228	8.06847	8.08868	8.07281	8.04718	8.04398	8.05695	8.07922	8.07983	8.06755	8.05092	8.08853	8.06641	8.07304	8.07137	8.0645	8.06938	8.05916	8.07701	8.10669	8.04817	8.0764	8.03642	8.07045	8.06641	8.06602	8.06175	8.07487	8.06236	8.06358	8.07426	8.06458	8.0719	8.08823	8.05031	8.04413	8.09708	8.09357	8.07487	8.09578	8.07266
0.004475	8.07068	8.08159	8.06572	8.06694	8.04779	8.07678	8.03444	8.06114	8.07808	8.06854	8.08403	8.06664	8.04756	8.0439	8.05992	8.07663	8.07724	8.06595	8.05016	8.07846	8.06984	8.07068	8.06992	8.06343	8.06602	8.0571	8.0835	8.10356	8.05107	8.07411	8.03741	8.06656	8.06	8.06694	8.06602	8.07404	8.06229	8.06038	8.08327	8.05939	8.07335	8.0864	8.04916	8.04298	8.09525	8.09013	8.07594	8.09517	8.06908
0.0044875	8.07724	8.07877	8.06206	8.06602	8.04977	8.07495	8.0275	8.05801	8.08403	8.07274	8.08281	8.06358	8.0497	8.04565	8.06648	8.06999	8.07602	8.06381	8.05267	8.07007	8.07236	8.06564	8.06625	8.0658	8.05901	8.05809	8.08846	8.10089	8.05473	8.07213	8.03741	8.06587	8.05962	8.07014	8.06808	8.07823	8.06236	8.05687	8.08731	8.0571	8.07213	8.08006	8.05038	8.04184	8.09578	8.09021	8.07724	8.09875	8.06763
0.0045	8.08563	8.07755	8.05695	8.06686	8.04871	8.07579	8.02444	8.05107	8.08907	8.07877	8.08296	8.06435	8.05176	8.04932	8.06793	8.06641	8.07091	8.06252	8.05222	8.06488	8.07556	8.05954	8.06259	8.06564	8.05351	8.06198	8.08884	8.097	8.06	8.07205	8.03444	8.06992	8.06168	8.07076	8.06381	8.08167	8.06549	8.05222	8.09143	8.05893	8.07098	8.07312	8.05267	8.04451	8.09265	8.09082	8.08243	8.106	8.06679
0.0045125	8.08395	8.07312	8.05466	8.06671	8.05161	8.0735	8.02635	8.04688	8.09349	8.08296	8.08067	8.06534	8.04962	8.05107	8.06847	8.069	8.06664	8.06557	8.05092	8.06252	8.07411	8.05397	8.05466	8.06526	8.05214	8.06129	8.08807	8.08891	8.06442	8.07129	8.0278	8.07503	8.06595	8.06664	8.05954	8.07968	8.06519	8.04893	8.0909	8.05901	8.07198	8.07045	8.05321	8.04756	8.09181	8.08914	8.08746	8.11417	8.07037
0.004525	8.07594	8.0677	8.05756	8.06702	8.05656	8.07198	8.03139	8.04298	8.09593	8.0825	8.078	8.06267	8.04459	8.05351	8.06694	8.07014	8.06198	8.0722	8.04878	8.06145	8.07518	8.05191	8.04535	8.06717	8.05641	8.06091	8.08914	8.08479	8.0658	8.07335	8.02673	8.07999	8.07198	8.06679	8.05939	8.07602	8.06213	8.04985	8.08708	8.05969	8.07144	8.07114	8.05496	8.04962	8.09578	8.08746	8.09242	8.11691	8.07625
0.0045375	8.06755	8.06458	8.05977	8.06694	8.06137	8.07106	8.03673	8.04192	8.09471	8.0764	8.08113	8.05908	8.04146	8.05229	8.06496	8.07098	8.05634	8.07549	8.05008	8.06412	8.07602	8.05542	8.03955	8.06709	8.06435	8.06053	8.09029	8.08075	8.06824	8.0748	8.02841	8.08464	8.0764	8.0674	8.06084	8.06839	8.06313	8.05054	8.08395	8.06221	8.06831	8.07175	8.05664	8.05084	8.1031	8.08525	8.09608	8.11508	8.07945
0.00455	8.06801	8.06206	8.05962	8.06992	8.06183	8.07144	8.04146	8.04146	8.09181	8.06831	8.0883	8.05916	8.04482	8.05161	8.06763	8.07442	8.05099	8.0764	8.05115	8.06725	8.07961	8.06053	8.03398	8.06465	8.07411	8.06206	8.09151	8.07343	8.07175	8.07426	8.02979	8.08418	8.08174	8.06824	8.06496	8.06023	8.06396	8.05641	8.08418	8.06808	8.06282	8.07571	8.06053	8.05405	8.10646	8.08479	8.09578	8.10928	8.08121
0.0045625	8.07343	8.06244	8.05717	8.07091	8.06023	8.07251	8.04588	8.04276	8.08647	8.06168	8.09189	8.06198	8.0481	8.05313	8.07152	8.07755	8.04802	8.07777	8.05519	8.07495	8.0822	8.06427	8.03482	8.06633	8.07793	8.06274	8.08998	8.07152	8.07152	8.07083	8.03116	8.07968	8.08205	8.06793	8.06702	8.05817	8.0658	8.05969	8.08319	8.06808	8.05687	8.08319	8.05916	8.05832	8.1073	8.08403	8.09273	8.10318	8.07938
0.004575	8.07686	8.06519	8.05634	8.07266	8.05786	8.07014	8.04665	8.04451	8.08723	8.05466	8.0957	8.06465	8.04924	8.05298	8.07251	8.08174	8.04634	8.07678	8.06007	8.08228	8.08067	8.06709	8.03879	8.06831	8.07724	8.06091	8.08556	8.07755	8.06709	8.07205	8.03162	8.07587	8.08624	8.06671	8.06938	8.05862	8.06679	8.06	8.07587	8.06511	8.05016	8.08571	8.05634	8.06183	8.10875	8.08571	8.08998	8.10211	8.07587
0.0045875	8.07465	8.06702	8.05817	8.07343	8.0574	8.07297	8.04382	8.0423	8.09196	8.04878	8.09456	8.06274	8.05405	8.05161	8.07259	8.08784	8.04886	8.07762	8.06442	8.08334	8.07381	8.06633	8.04062	8.0687	8.07533	8.06458	8.08403	8.08548	8.05939	8.07716	8.03345	8.07419	8.08846	8.0648	8.06984	8.05984	8.06313	8.06091	8.06831	8.06351	8.04459	8.08434	8.0529	8.06297	8.11089	8.08685	8.0809	8.10371	8.07312
0.0046	8.07419	8.06854	8.05664	8.07327	8.05672	8.0809	8.04237	8.04085	8.0954	8.04893	8.08983	8.06274	8.05908	8.04939	8.06808	8.08823	8.0529	8.08212	8.06778	8.08006	8.06511	8.06419	8.03932	8.07144	8.0732	8.07083	8.08578	8.08937	8.04924	8.08174	8.03543	8.07159	8.09067	8.0645	8.07228	8.05786	8.06152	8.06473	8.06465	8.06297	8.04222	8.07739	8.05161	8.06381	8.1076	8.08907	8.07228	8.10188	8.07304
0.0046125	8.07495	8.06808	8.05702	8.07571	8.05519	8.08853	8.03917	8.03963	8.09448	8.05161	8.08411	8.06488	8.06122	8.04825	8.06473	8.08083	8.05283	8.08708	8.06923	8.07823	8.05786	8.06282	8.03741	8.07739	8.06984	8.07404	8.08685	8.09311	8.04367	8.08739	8.03772	8.07091	8.08701	8.06374	8.07205	8.05298	8.05862	8.06885	8.06953	8.06091	8.04291	8.0687	8.05	8.06236	8.1012	8.08922	8.06641	8.09746	8.07198
0.004625	8.07297	8.0674	8.05649	8.07587	8.04924	8.09189	8.03596	8.03169	8.0912	8.05595	8.07968	8.06915	8.0629	8.04977	8.06244	8.07259	8.0542	8.08983	8.06877	8.08121	8.05054	8.06107	8.04039	8.08311	8.06801	8.07144	8.08563	8.09479	8.04352	8.08998	8.0378	8.06992	8.07961	8.06351	8.06999	8.04962	8.05237	8.07129	8.07487	8.0571	8.04253	8.06305	8.05267	8.05946	8.09448	8.09265	8.06137	8.08701	8.07434
0.0046375	8.07381	8.06328	8.05954	8.07404	8.04344	8.0954	8.03337	8.02635	8.09265	8.06061	8.07724	8.07281	8.06267	8.05557	8.05801	8.06999	8.05466	8.08571	8.06549	8.08159	8.0439	8.05771	8.04543	8.08739	8.06618	8.06923	8.08548	8.09822	8.04352	8.09464	8.04077	8.06389	8.07426	8.06213	8.06686	8.05161	8.05	8.07938	8.07755	8.05725	8.04138	8.05878	8.05458	8.05321	8.08929	8.0941	8.05893	8.07724	8.07503
0.00465	8.07259	8.06	8.05992	8.07503	8.04047	8.097	8.03024	8.02826	8.09433	8.0632	8.07983	8.07312	8.06068	8.06107	8.05435	8.07678	8.05084	8.08228	8.06267	8.08212	8.0381	8.05092	8.05031	8.08823	8.06587	8.06755	8.08655	8.10234	8.04726	8.09677	8.04588	8.05458	8.0703	8.06152	8.06686	8.05626	8.05275	8.08922	8.07808	8.05954	8.04237	8.05138	8.05458	8.04825	8.08388	8.09326	8.05687	8.0735	8.07495
0.0046625	8.07518	8.05557	8.05878	8.0777	8.0426	8.09967	8.02444	8.03276	8.09502	8.06763	8.08235	8.07098	8.06213	8.06587	8.05611	8.08403	8.04588	8.07831	8.06389	8.08167	8.03329	8.04596	8.05069	8.08243	8.06313	8.07053	8.08365	8.10928	8.05374	8.09608	8.05336	8.04901	8.06816	8.06175	8.06564	8.06053	8.05458	8.09448	8.07732	8.06541	8.04352	8.04428	8.05237	8.04565	8.07808	8.0899	8.05946	8.07312	8.07251
0.004675	8.08304	8.05916	8.05779	8.07724	8.0484	8.10097	8.02414	8.03581	8.09471	8.07487	8.08434	8.06808	8.06618	8.06885	8.05817	8.08609	8.04359	8.07541	8.06686	8.07938	8.03337	8.04893	8.0481	8.07549	8.05893	8.07404	8.07686	8.11508	8.06343	8.09799	8.05443	8.04924	8.06885	8.06145	8.06656	8.06534	8.05824	8.09433	8.07602	8.06931	8.04596	8.0426	8.04977	8.04787	8.07755	8.08632	8.06282	8.0748	8.07121
0.0046875	8.0928	8.06236	8.0571	8.07182	8.05359	8.10249	8.0246	8.03596	8.09746	8.07365	8.08151	8.06435	8.06976	8.06961	8.05984	8.08426	8.04535	8.07045	8.06976	8.07755	8.03673	8.04749	8.04626	8.07236	8.0584	8.07457	8.07243	8.11874	8.07281	8.09746	8.0529	8.05397	8.0703	8.06595	8.06786	8.06908	8.06366	8.09029	8.07838	8.0748	8.04779	8.04344	8.0468	8.05077	8.07571	8.08319	8.06602	8.0748	8.07007
0.0047	8.09898	8.06618	8.05397	8.06465	8.05618	8.10257	8.02597	8.03665	8.09769	8.06824	8.07632	8.06076	8.07289	8.06808	8.05687	8.08334	8.04787	8.06313	8.07426	8.07983	8.03421	8.04596	8.04466	8.06992	8.05504	8.0706	8.06854	8.1192	8.07762	8.09486	8.05389	8.05908	8.06892	8.07495	8.06778	8.07373	8.06824	8.08319	8.0793	8.07938	8.05191	8.04123	8.04268	8.05626	8.06938	8.08052	8.06755	8.07411	8.06816
0.0047125	8.09853	8.06877	8.04649	8.05992	8.05527	8.09654	8.02803	8.04024	8.09975	8.06152	8.0706	8.05489	8.07632	8.06824	8.05756	8.08189	8.05023	8.05672	8.08212	8.08075	8.02849	8.04192	8.04886	8.07014	8.05038	8.06671	8.0645	8.12271	8.07739	8.08975	8.05626	8.06084	8.06541	8.078	8.06679	8.07297	8.06763	8.08289	8.07861	8.08098	8.05351	8.0423	8.04268	8.06259	8.06427	8.07953	8.06694	8.07228	8.06847
0.004725	8.08807	8.06915	8.03841	8.06084	8.05161	8.08983	8.03268	8.04359	8.10013	8.05771	8.06847	8.05412	8.07884	8.07137	8.06351	8.07838	8.05092	8.05748	8.08899	8.0809	8.03001	8.04222	8.05313	8.07434	8.04939	8.06129	8.06503	8.11928	8.07655	8.08311	8.05824	8.06061	8.06244	8.07785	8.06816	8.06877	8.06763	8.08296	8.07465	8.08083	8.05252	8.04649	8.04276	8.06465	8.06374	8.08022	8.06648	8.07053	8.06908
0.0047375	8.07671	8.06931	8.03276	8.06442	8.05153	8.08708	8.03482	8.04794	8.09875	8.05519	8.06595	8.0555	8.08228	8.07632	8.06847	8.07732	8.04924	8.06557	8.09204	8.08151	8.03391	8.04756	8.05832	8.08037	8.05199	8.05756	8.07014	8.11577	8.07922	8.07465	8.06244	8.06015	8.0571	8.07823	8.07365	8.06519	8.06709	8.08388	8.06862	8.0777	8.05084	8.05504	8.03886	8.06381	8.06351	8.0867	8.0719	8.0732	8.06824
0.00475	8.0735	8.06618	8.03223	8.06473	8.05405	8.0883	8.0365	8.04749	8.09586	8.05214	8.06686	8.05992	8.08121	8.08113	8.07343	8.07808	8.05321	8.07022	8.09166	8.07877	8.03452	8.05801	8.06557	8.08517	8.0584	8.05832	8.07274	8.11012	8.07999	8.06885	8.06679	8.06091	8.05344	8.07869	8.07457	8.06404	8.06694	8.08167	8.06183	8.07045	8.05122	8.06129	8.04016	8.06244	8.06351	8.09074	8.0764	8.08014	8.06839
0.0047625	8.07236	8.0645	8.03062	8.06282	8.05336	8.09334	8.03917	8.0468	8.09723	8.0481	8.06725	8.06511	8.07808	8.08411	8.07396	8.07686	8.05809	8.07373	8.0896	8.07472	8.03703	8.06473	8.07098	8.08151	8.06572	8.06175	8.07671	8.10211	8.08121	8.06564	8.06755	8.06297	8.05305	8.07655	8.07503	8.06541	8.069	8.07755	8.05428	8.06282	8.05115	8.06267	8.04527	8.06206	8.06587	8.08868	8.07564	8.08304	8.0674
0.004775	8.07167	8.06694	8.02483	8.05702	8.05183	8.09853	8.03993	8.04604	8.10013	8.04939	8.06557	8.0719	8.07137	8.08487	8.07716	8.07373	8.06007	8.07457	8.08395	8.06946	8.03886	8.06725	8.07114	8.07892	8.06946	8.06282	8.07823	8.09433	8.07938	8.06572	8.06786	8.06549	8.05275	8.07388	8.07617	8.0648	8.07442	8.0722	8.0513	8.06	8.05267	8.05992	8.05344	8.05862	8.07098	8.0822	8.07129	8.08395	8.06511
0.0047875	8.07106	8.07022	8.01811	8.04878	8.05344	8.10234	8.03833	8.04482	8.10333	8.05969	8.06557	8.07709	8.06328	8.08456	8.0777	8.07487	8.05862	8.07358	8.07693	8.06717	8.04016	8.06503	8.07091	8.07976	8.07114	8.05878	8.07449	8.09044	8.07907	8.069	8.06847	8.0722	8.05275	8.07236	8.07922	8.06221	8.07861	8.06984	8.05298	8.0619	8.05321	8.05893	8.06625	8.05656	8.07968	8.07571	8.06793	8.08235	8.06221
0.0048	8.06793	8.06694	8.01521	8.0439	8.05817	8.10013	8.03452	8.04359	8.10638	8.07137	8.06755	8.07907	8.05328	8.08121	8.07961	8.07388	8.05687	8.07098	8.07014	8.06503	8.04466	8.05954	8.06824	8.08083	8.07327	8.06168	8.07121	8.09059	8.08197	8.07579	8.07098	8.0777	8.05138	8.07159	8.08006	8.06198	8.08022	8.06908	8.05893	8.0645	8.05168	8.06259	8.07564	8.05733	8.08891	8.07503	8.0677	8.08273	8.05977
0.0048125	8.06458	8.06656	8.01903	8.04085	8.06229	8.09669	8.02788	8.04184	8.10608	8.08151	8.06938	8.07831	8.04184	8.07922	8.07961	8.0722	8.05725	8.07739	8.06358	8.06374	8.04955	8.05191	8.0677	8.0822	8.07587	8.06641	8.07152	8.09341	8.08342	8.08167	8.07434	8.08075	8.04947	8.0764	8.08052	8.06412	8.08075	8.06839	8.06633	8.06549	8.04596	8.06564	8.07686	8.05809	8.09639	8.08113	8.07205	8.08128	8.05862
0.004825	8.06206	8.06686	8.02834	8.03986	8.06404	8.09479	8.02429	8.03955	8.10387	8.08357	8.06641	8.07243	8.03276	8.08243	8.07755	8.07152	8.05534	8.08197	8.06061	8.06419	8.04825	8.04611	8.07114	8.08571	8.08006	8.06801	8.07358	8.09677	8.08632	8.08403	8.07175	8.08434	8.05275	8.08594	8.08296	8.06396	8.0777	8.0722	8.07114	8.06511	8.03963	8.06702	8.07281	8.05901	8.09586	8.08266	8.07755	8.07861	8.05977
0.0048375	8.05969	8.06618	8.03726	8.0394	8.0619	8.08884	8.02361	8.03696	8.10463	8.08441	8.06213	8.06633	8.02528	8.08456	8.07487	8.07404	8.05298	8.08113	8.06335	8.0687	8.0481	8.04405	8.07495	8.08861	8.08067	8.0619	8.07228	8.10287	8.08502	8.08578	8.0677	8.08716	8.06068	8.09654	8.08556	8.06175	8.07549	8.07724	8.07381	8.06824	8.03566	8.06595	8.06976	8.06068	8.0928	8.08098	8.07976	8.08228	8.06129
0.00485	8.06152	8.06625	8.04573	8.03734	8.05923	8.08411	8.02666	8.03581	8.10677	8.08617	8.06061	8.06038	8.0249	8.08533	8.07152	8.07808	8.05489	8.08159	8.0648	8.07556	8.04932	8.04199	8.07999	8.09311	8.07747	8.05542	8.07098	8.1015	8.0838	8.08762	8.06419	8.08563	8.06473	8.10333	8.08662	8.06252	8.07236	8.07854	8.07671	8.07365	8.03642	8.06343	8.06984	8.06099	8.09074	8.07991	8.07907	8.08731	8.06198
0.0048625	8.06305	8.06763	8.05115	8.03421	8.05565	8.08136	8.03185	8.03543	8.10944	8.08861	8.0571	8.05702	8.0265	8.08113	8.06709	8.07884	8.06107	8.08083	8.06679	8.08022	8.04977	8.04298	8.08197	8.09631	8.07556	8.04916	8.07297	8.09845	8.08159	8.08945	8.06129	8.08006	8.06633	8.10043	8.08586	8.06511	8.069	8.07732	8.08052	8.07465	8.0397	8.06244	8.06877	8.06297	8.09288	8.08037	8.07732	8.09319	8.0629
0.004875	8.06366	8.0722	8.05481	8.03513	8.05305	8.0793	8.03833	8.04146	8.11272	8.08609	8.04893	8.05855	8.03185	8.07594	8.06374	8.07594	8.06702	8.07777	8.06808	8.07976	8.05359	8.04771	8.07732	8.0986	8.0748	8.04726	8.07846	8.09402	8.07877	8.09036	8.05832	8.07579	8.06656	8.09212	8.08708	8.06618	8.06786	8.07724	8.08266	8.07503	8.04436	8.06076	8.06969	8.06534	8.0941	8.08327	8.07243	8.09387	8.06305
0.0048875	8.05969	8.07816	8.05756	8.03703	8.0571	8.07953	8.04321	8.04718	8.11478	8.08205	8.04443	8.06458	8.03726	8.07327	8.06427	8.07671	8.07053	8.07083	8.07045	8.07899	8.05687	8.04817	8.07175	8.09853	8.06999	8.05054	8.08212	8.08853	8.07663	8.09013	8.05878	8.07213	8.0661	8.08891	8.08914	8.06702	8.06595	8.07961	8.08479	8.07404	8.04588	8.06038	8.06961	8.0661	8.09731	8.0835	8.06892	8.09166	8.06725
0.0049	8.05626	8.07724	8.05702	8.03619	8.06221	8.08228	8.04832	8.05107	8.11798	8.07716	8.04817	8.06458	8.041	8.07716	8.06618	8.08014	8.07304	8.0674	8.0732	8.07953	8.05771	8.04657	8.06854	8.09456	8.06152	8.05527	8.0806	8.08571	8.07281	8.08815	8.06061	8.06892	8.07076	8.09021	8.08975	8.07106	8.0629	8.08449	8.0851	8.07022	8.04329	8.06206	8.06938	8.06602	8.10074	8.08182	8.06953	8.09059	8.06946
0.0049125	8.04947	8.07503	8.05664	8.03375	8.06671	8.08861	8.05771	8.04741	8.11989	8.07251	8.05542	8.06282	8.04504	8.07419	8.06786	8.08365	8.0722	8.0677	8.07365	8.07922	8.05824	8.04924	8.06908	8.08838	8.05664	8.06007	8.07632	8.08723	8.06793	8.08487	8.06137	8.06839	8.07549	8.09105	8.08754	8.07747	8.06	8.08853	8.08197	8.0661	8.04359	8.0619	8.07205	8.06709	8.10196	8.07991	8.07144	8.09166	8.07137
0.004925	8.04367	8.0732	8.05832	8.02986	8.06862	8.0957	8.06602	8.04672	8.11874	8.07091	8.06396	8.06107	8.05214	8.07564	8.06664	8.08899	8.06992	8.06602	8.07289	8.07716	8.05603	8.0529	8.07289	8.07816	8.05412	8.05908	8.07327	8.09113	8.06366	8.08044	8.06068	8.06763	8.07732	8.09303	8.08365	8.08441	8.06053	8.09105	8.07877	8.0674	8.04474	8.05977	8.07388	8.06557	8.09555	8.08258	8.07526	8.09059	8.06931
0.0049375	8.04413	8.07396	8.06404	8.02681	8.0719	8.10028	8.07098	8.05046	8.11859	8.06915	8.06885	8.06679	8.05908	8.0822	8.06503	8.088	8.07228	8.06763	8.06702	8.07396	8.05054	8.05382	8.07373	8.07137	8.05428	8.05931	8.07159	8.09402	8.06061	8.07793	8.06229	8.06496	8.07602	8.09326	8.07968	8.08601	8.06313	8.08975	8.07976	8.06969	8.04764	8.05222	8.07579	8.06427	8.08952	8.08807	8.07838	8.09433	8.06564
0.00495	8.05046	8.07495	8.06572	8.02528	8.07541	8.09746	8.07236	8.05336	8.11813	8.06915	8.06633	8.06992	8.06183	8.08586	8.06343	8.08311	8.07137	8.06725	8.06046	8.07159	8.04657	8.05756	8.06984	8.0703	8.05908	8.05923	8.06831	8.09471	8.0632	8.07259	8.06625	8.06183	8.07396	8.09525	8.07556	8.08311	8.06686	8.08624	8.08144	8.0719	8.04955	8.05023	8.07518	8.06488	8.08281	8.09181	8.0822	8.10074	8.06488
0.0049625	8.0555	8.07686	8.06625	8.02475	8.06953	8.09464	8.07175	8.05328	8.11646	8.06999	8.05779	8.06999	8.0645	8.08472	8.0632	8.07961	8.06877	8.06625	8.0574	8.07243	8.04497	8.05992	8.06335	8.07663	8.06412	8.05779	8.06473	8.09433	8.06465	8.07175	8.06717	8.06091	8.07373	8.09242	8.06816	8.08151	8.07137	8.08167	8.08121	8.07358	8.05061	8.05557	8.07777	8.06625	8.07671	8.09044	8.08693	8.10715	8.0632
0.004975	8.05618	8.0793	8.07014	8.03009	8.05405	8.09418	8.06862	8.04878	8.11615	8.06793	8.05702	8.07022	8.06404	8.08151	8.06854	8.08067	8.06686	8.06641	8.05695	8.07693	8.04359	8.06175	8.06183	8.0851	8.06496	8.05389	8.05946	8.09639	8.06564	8.07823	8.06496	8.06419	8.07465	8.08945	8.05908	8.07777	8.07541	8.07991	8.08037	8.069	8.05328	8.05733	8.08281	8.06442	8.07419	8.0867	8.08701	8.1134	8.06511
0.0049875	8.05634	8.08235	8.07129	8.03658	8.04092	8.09692	8.06297	8.04405	8.11676	8.06442	8.06396	8.06976	8.06213	8.07693	8.07823	8.08296	8.06763	8.06648	8.05885	8.07777	8.04558	8.06152	8.06511	8.09067	8.06152	8.04863	8.05801	8.09502	8.06458	8.0854	8.06496	8.06625	8.07243	8.08281	8.05359	8.07495	8.07907	8.0793	8.07983	8.06374	8.05382	8.05992	8.09082	8.06396	8.07655	8.08174	8.08601	8.11722	8.06435
0.005	8.05748	8.08556	8.07228	8.04153	8.03459	8.09586	8.05847	8.04153	8.11188	8.05862	8.07358	8.0687	8.0558	8.07312	8.08151	8.08441	8.06992	8.06732	8.06068	8.07693	8.04771	8.06183	8.07114	8.09242	8.05847	8.04047	8.06252	8.0899	8.06114	8.09196	8.06366	8.06343	8.07365	8.07701	8.05382	8.07571	8.07426	8.07747	8.07602	8.06282	8.05588	8.06664	8.0938	8.06648	8.08342	8.07365	8.08083	8.11821	8.06229
0.0050125	8.05931	8.08708	8.07274	8.04756	8.03444	8.09166	8.05595	8.04459	8.10745	8.05069	8.07785	8.06602	8.05244	8.07098	8.08121	8.08395	8.07213	8.06969	8.06198	8.07327	8.05176	8.06099	8.0751	8.09204	8.05626	8.03314	8.06816	8.08189	8.06099	8.09692	8.06358	8.05534	8.07785	8.07175	8.05725	8.07655	8.06686	8.07243	8.07175	8.06633	8.05428	8.07396	8.09296	8.07098	8.08838	8.06602	8.07976	8.11905	8.05733
0.005025	8.06335	8.08678	8.06709	8.05084	8.03719	8.0867	8.05565	8.05031	8.10371	8.05061	8.08052	8.06389	8.05107	8.07213	8.07571	8.07999	8.07213	8.07297	8.06198	8.07236	8.06	8.06046	8.07755	8.09135	8.05893	8.0336	8.07358	8.07327	8.06297	8.0999	8.06442	8.04634	8.0793	8.06961	8.05756	8.07693	8.0629	8.07037	8.07289	8.07022	8.05237	8.08006	8.09204	8.07617	8.09311	8.06587	8.08083	8.11836	8.0529
0.0050375	8.06953	8.08456	8.06076	8.05435	8.03711	8.08235	8.05565	8.05664	8.10402	8.05443	8.07777	8.06015	8.04977	8.07419	8.06747	8.08006	8.07304	8.06892	8.0616	8.07755	8.0674	8.05916	8.0793	8.09219	8.05641	8.04039	8.07571	8.06831	8.06808	8.09982	8.06709	8.04222	8.07678	8.06984	8.0603	8.07541	8.05962	8.06831	8.07266	8.07495	8.05443	8.08578	8.09151	8.08014	8.097	8.06801	8.08434	8.11539	8.0468
0.00505	8.07678	8.08121	8.05878	8.05519	8.03314	8.07442	8.05702	8.06053	8.10143	8.05473	8.07922	8.0574	8.04657	8.07297	8.06297	8.07747	8.07343	8.0648	8.06183	8.08899	8.07091	8.06046	8.07907	8.09189	8.05008	8.04886	8.07655	8.06267	8.07228	8.09837	8.06892	8.04276	8.07335	8.07175	8.0616	8.0732	8.05984	8.0674	8.07648	8.07304	8.05664	8.08952	8.09097	8.07747	8.09624	8.07114	8.08617	8.11279	8.04314
0.0050625	8.08578	8.08167	8.05511	8.05496	8.02696	8.0658	8.05611	8.06313	8.10097	8.0542	8.07838	8.05695	8.04688	8.07175	8.06496	8.07198	8.07068	8.06564	8.06297	8.09631	8.0706	8.06427	8.0838	8.08983	8.0497	8.05428	8.08151	8.06076	8.07594	8.09616	8.06824	8.04253	8.07167	8.07632	8.06099	8.0732	8.06114	8.06755	8.07961	8.069	8.06046	8.08952	8.09471	8.07289	8.09525	8.07304	8.08304	8.11378	8.04504
0.005075	8.09212	8.08403	8.04779	8.05794	8.02399	8.0616	8.05115	8.06595	8.1012	8.05626	8.07854	8.05878	8.04962	8.07289	8.06839	8.06473	8.06503	8.07045	8.06618	8.09608	8.06969	8.0674	8.08907	8.08617	8.05458	8.06107	8.08586	8.06366	8.08167	8.09303	8.06946	8.03986	8.06633	8.08441	8.05862	8.06862	8.06236	8.0674	8.08228	8.06046	8.06488	8.08983	8.09525	8.07167	8.09761	8.07251	8.0777	8.11829	8.0471
0.0050875	8.09525	8.08495	8.03688	8.06519	8.02658	8.06007	8.04443	8.07137	8.10532	8.05618	8.0761	8.06	8.0558	8.07594	8.06824	8.06183	8.05962	8.07793	8.07266	8.09662	8.0703	8.07121	8.09517	8.08197	8.05656	8.06374	8.08792	8.07083	8.08754	8.08708	8.07022	8.03612	8.06023	8.09242	8.06259	8.06198	8.05878	8.06572	8.07938	8.05283	8.06763	8.08876	8.09456	8.07083	8.09814	8.0735	8.07442	8.12111	8.04779
0.0051	8.09097	8.08517	8.02963	8.0706	8.02994	8.05748	8.03879	8.07175	8.10463	8.05435	8.07556	8.06328	8.05908	8.07526	8.07175	8.05923	8.05687	8.07892	8.07495	8.09639	8.06702	8.0748	8.09998	8.07922	8.05527	8.06374	8.08647	8.07175	8.09029	8.08426	8.069	8.03291	8.05435	8.09151	8.06778	8.05283	8.0529	8.06046	8.07465	8.04878	8.0764	8.08434	8.09052	8.06656	8.09509	8.07632	8.07434	8.11935	8.05122
0.0051125	8.08296	8.08662	8.02544	8.07304	8.03207	8.05748	8.03474	8.06496	8.09967	8.05435	8.07899	8.06625	8.05534	8.07358	8.07411	8.06	8.05473	8.08167	8.07381	8.09792	8.06602	8.07472	8.10181	8.07434	8.0513	8.05946	8.0809	8.07274	8.08914	8.08372	8.06976	8.03284	8.05305	8.08792	8.06953	8.04436	8.04832	8.06015	8.0677	8.05382	8.08258	8.07755	8.08342	8.06137	8.09219	8.07892	8.07205	8.11531	8.05855
0.005125	8.07716	8.09273	8.0262	8.06953	8.03757	8.0629	8.03154	8.05817	8.0983	8.05351	8.08228	8.06702	8.05161	8.07419	8.07579	8.06282	8.05092	8.08846	8.06824	8.1002	8.06984	8.07449	8.09578	8.07289	8.04817	8.05428	8.0777	8.07106	8.08624	8.08273	8.07327	8.03391	8.05489	8.08266	8.06519	8.04108	8.04535	8.06038	8.05977	8.06328	8.08174	8.06953	8.07076	8.05931	8.08746	8.08029	8.07098	8.1144	8.06328
0.0051375	8.07716	8.0954	8.03017	8.06564	8.04932	8.06877	8.03352	8.05565	8.09631	8.0529	8.08136	8.06435	8.04665	8.07732	8.07228	8.0658	8.04672	8.09723	8.06206	8.10509	8.07213	8.07518	8.09357	8.07251	8.05283	8.05206	8.07762	8.0687	8.0822	8.07999	8.07549	8.03795	8.05801	8.07816	8.06122	8.04329	8.04443	8.06145	8.05786	8.07198	8.07968	8.06396	8.05954	8.06198	8.0822	8.08136	8.07289	8.11432	8.05801
0.00515	8.07961	8.09334	8.03719	8.06343	8.05862	8.07266	8.03864	8.05717	8.09456	8.05267	8.07312	8.06229	8.03978	8.07922	8.07121	8.06938	8.04657	8.09906	8.05534	8.10204	8.06969	8.07213	8.09029	8.06938	8.05962	8.05504	8.07693	8.06877	8.08167	8.07793	8.0777	8.04298	8.06541	8.07457	8.05817	8.04306	8.04359	8.06274	8.06038	8.07709	8.07716	8.06046	8.04977	8.06557	8.07755	8.08281	8.07152	8.11539	8.0513
0.0051625	8.07549	8.09296	8.04283	8.05931	8.06305	8.07495	8.04581	8.06107	8.09387	8.05206	8.06679	8.06618	8.03162	8.07709	8.07304	8.07182	8.05214	8.09898	8.05061	8.09807	8.06862	8.06381	8.08533	8.06389	8.06099	8.05977	8.07396	8.06831	8.08105	8.07846	8.07922	8.04405	8.07419	8.07533	8.05527	8.04352	8.04375	8.06602	8.06419	8.07419	8.07518	8.05801	8.04138	8.07068	8.07487	8.08319	8.06992	8.11752	8.04985
0.005175	8.06847	8.08952	8.04337	8.0603	8.06526	8.07457	8.04688	8.06252	8.09181	8.05214	8.0661	8.06793	8.02452	8.07129	8.07228	8.0777	8.05801	8.09479	8.05008	8.0957	8.06984	8.05534	8.07968	8.06015	8.06122	8.06007	8.0677	8.06633	8.08411	8.08128	8.08311	8.04199	8.08029	8.07808	8.05405	8.04077	8.0426	8.06709	8.06999	8.0719	8.07121	8.05992	8.03833	8.07442	8.07083	8.0806	8.07175	8.11485	8.05069
0.0051875	8.06198	8.08586	8.04153	8.0616	8.06671	8.0722	8.04779	8.06206	8.09067	8.05641	8.06892	8.06892	8.02368	8.06854	8.0674	8.08632	8.06351	8.09013	8.05191	8.09502	8.06908	8.05199	8.07594	8.06061	8.05885	8.0571	8.06068	8.06404	8.0912	8.07922	8.08617	8.04298	8.08113	8.07991	8.05191	8.04016	8.04413	8.06763	8.07564	8.07594	8.07076	8.06412	8.04253	8.0748	8.06648	8.07678	8.07655	8.10669	8.05328
0.0052	8.05801	8.08403	8.04634	8.06175	8.06564	8.06938	8.04871	8.0619	8.09052	8.05573	8.07098	8.06732	8.02299	8.07106	8.0629	8.09494	8.07007	8.08548	8.05328	8.0899	8.06793	8.0526	8.07068	8.06259	8.05458	8.0542	8.06023	8.06282	8.09883	8.07655	8.08502	8.0484	8.07693	8.08067	8.04955	8.04352	8.0423	8.06801	8.08136	8.08357	8.06999	8.06969	8.05061	8.07037	8.06602	8.07365	8.08388	8.09898	8.05603
0.0052125	8.05344	8.08426	8.05214	8.05687	8.06747	8.06938	8.05	8.06206	8.09242	8.05244	8.07297	8.06984	8.01964	8.07465	8.0571	8.09746	8.07396	8.0822	8.05328	8.08472	8.06526	8.05428	8.06198	8.06839	8.05008	8.05092	8.05954	8.06686	8.10471	8.07281	8.07777	8.0526	8.06946	8.08304	8.04604	8.05	8.03947	8.06877	8.08212	8.08769	8.06747	8.07411	8.05481	8.06587	8.06969	8.0761	8.08846	8.09242	8.05672
0.005225	8.04893	8.08586	8.05672	8.05115	8.06961	8.06938	8.05351	8.06137	8.09837	8.0555	8.0706	8.06961	8.02078	8.08167	8.05092	8.0957	8.07297	8.08098	8.05511	8.08388	8.0629	8.05595	8.05809	8.07434	8.04695	8.04825	8.05504	8.0706	8.10593	8.07091	8.06908	8.05641	8.06595	8.08571	8.04199	8.04993	8.03825	8.07053	8.0793	8.09128	8.06717	8.07472	8.0587	8.0632	8.07503	8.07808	8.09189	8.08929	8.05595
0.0052375	8.04771	8.08556	8.05939	8.04794	8.0735	8.07243	8.05344	8.05992	8.09914	8.05893	8.06664	8.06648	8.02696	8.08426	8.04855	8.09494	8.07335	8.07693	8.05702	8.08708	8.06038	8.05725	8.05916	8.08052	8.04832	8.04672	8.04977	8.06885	8.10158	8.06984	8.06274	8.05756	8.06801	8.08853	8.03932	8.0407	8.04016	8.06999	8.0764	8.09151	8.06969	8.07617	8.05832	8.06236	8.07831	8.07663	8.08754	8.08884	8.05328
0.00525	8.05084	8.08365	8.05748	8.05107	8.078	8.07823	8.04947	8.05969	8.09364	8.05939	8.06358	8.06068	8.03307	8.08548	8.05054	8.09769	8.07739	8.07335	8.05695	8.08769	8.05794	8.05504	8.05939	8.08609	8.0497	8.04985	8.04581	8.06381	8.09875	8.06984	8.06038	8.06137	8.07243	8.08929	8.04466	8.03123	8.04657	8.06931	8.07022	8.09082	8.07251	8.07915	8.05382	8.06252	8.07953	8.07594	8.08578	8.08693	8.04977
0.0052625	8.05344	8.08525	8.05504	8.05595	8.07907	8.0838	8.04596	8.05977	8.08258	8.06076	8.06198	8.05458	8.03665	8.08266	8.05191	8.10036	8.07907	8.06969	8.05748	8.08975	8.05656	8.0526	8.0584	8.0851	8.05099	8.05748	8.0468	8.05969	8.09967	8.06862	8.05687	8.0645	8.07533	8.08998	8.05016	8.02841	8.05252	8.0687	8.06244	8.08823	8.07465	8.0822	8.04832	8.06427	8.08014	8.07068	8.088	8.08578	8.04695
0.005275	8.05916	8.08487	8.05084	8.05977	8.07983	8.0838	8.04565	8.05748	8.07648	8.05893	8.06213	8.05397	8.04214	8.07854	8.04947	8.1015	8.07663	8.06328	8.05893	8.08769	8.05756	8.04825	8.06252	8.08342	8.05542	8.05984	8.04443	8.05992	8.10081	8.06625	8.05168	8.06747	8.07533	8.09334	8.05344	8.02574	8.0513	8.06923	8.05656	8.08334	8.0764	8.08563	8.04253	8.06732	8.08029	8.06297	8.0925	8.08372	8.04237
0.0052875	8.06625	8.08083	8.04565	8.06046	8.08495	8.0854	8.04535	8.05359	8.07228	8.05527	8.06328	8.05618	8.04779	8.07175	8.05099	8.10265	8.07518	8.05794	8.0645	8.08556	8.05771	8.04565	8.0645	8.08563	8.06183	8.06137	8.04245	8.05992	8.09875	8.06473	8.04886	8.06938	8.07175	8.09418	8.05405	8.02544	8.05061	8.06358	8.0513	8.07877	8.07846	8.08861	8.0365	8.06702	8.078	8.06053	8.09975	8.08319	8.03734
0.0053	8.07266	8.0764	8.03886	8.05771	8.09212	8.08624	8.04565	8.05473	8.06931	8.05199	8.06419	8.05779	8.05107	8.06244	8.05374	8.10013	8.07297	8.05725	8.06557	8.08388	8.05977	8.04314	8.06862	8.08578	8.06816	8.06122	8.04794	8.05954	8.0983	8.06549	8.04428	8.07076	8.06801	8.09479	8.05107	8.0291	8.05283	8.05801	8.04474	8.07434	8.07899	8.08914	8.03154	8.06656	8.07953	8.05946	8.10829	8.08372	8.03215
0.0053125	8.07693	8.07007	8.03413	8.05504	8.09845	8.08601	8.04298	8.05748	8.06953	8.04443	8.06458	8.05336	8.05054	8.05763	8.06007	8.08891	8.07114	8.06351	8.06511	8.07671	8.06358	8.04382	8.07304	8.0825	8.07343	8.06168	8.06	8.05763	8.09975	8.06404	8.04298	8.07152	8.06244	8.0925	8.05084	8.03413	8.05481	8.05756	8.04276	8.07167	8.0777	8.08418	8.02826	8.06664	8.08075	8.05748	8.11569	8.08586	8.02727
0.005325	8.0777	8.06992	8.03543	8.05374	8.09967	8.08517	8.0394	8.05725	8.0719	8.03886	8.0703	8.04832	8.04596	8.05397	8.06305	8.07602	8.07121	8.07442	8.06656	8.07274	8.06236	8.04855	8.07358	8.0822	8.07556	8.06107	8.06877	8.05542	8.09814	8.06267	8.04474	8.07022	8.06152	8.09105	8.05405	8.0394	8.05611	8.06305	8.04306	8.06496	8.0751	8.07404	8.02505	8.06831	8.07838	8.05771	8.11905	8.08678	8.02589
0.0053375	8.07808	8.07426	8.04276	8.05901	8.0983	8.08708	8.03741	8.05771	8.0777	8.0381	8.07549	8.04428	8.04115	8.05199	8.06465	8.06961	8.07144	8.07999	8.07114	8.06984	8.06198	8.05511	8.07251	8.0822	8.07396	8.06282	8.07762	8.05443	8.09402	8.06557	8.04543	8.06587	8.06351	8.08342	8.05862	8.04405	8.05359	8.07022	8.04367	8.06053	8.07137	8.06892	8.02902	8.06831	8.07381	8.05862	8.12065	8.08769	8.02261
0.00535	8.07343	8.07808	8.04916	8.06244	8.09372	8.08876	8.04115	8.05183	8.08495	8.04298	8.07716	8.04634	8.03894	8.05092	8.0629	8.07053	8.06801	8.08624	8.07587	8.06931	8.05855	8.06007	8.06885	8.08327	8.07198	8.0629	8.08479	8.05367	8.08807	8.06969	8.04138	8.06076	8.06801	8.07617	8.0629	8.04802	8.05046	8.07831	8.04634	8.05939	8.06999	8.06564	8.04085	8.06648	8.07251	8.06015	8.1208	8.08868	8.0217
0.0053625	8.06793	8.08235	8.04871	8.06198	8.08517	8.08868	8.04497	8.04359	8.08868	8.04832	8.078	8.04688	8.03848	8.04848	8.06076	8.07205	8.0629	8.09288	8.07785	8.06747	8.0584	8.06061	8.06656	8.08876	8.07213	8.05878	8.08456	8.05275	8.08472	8.0732	8.03993	8.05595	8.07671	8.07404	8.06404	8.04871	8.04764	8.08662	8.04955	8.06305	8.06389	8.06854	8.0529	8.06908	8.069	8.06503	8.11958	8.08624	8.02307
0.005375	8.06465	8.08098	8.04695	8.0571	8.07922	8.08449	8.04771	8.03551	8.08525	8.05283	8.07648	8.04611	8.03337	8.04535	8.06046	8.07518	8.05771	8.0912	8.08105	8.07022	8.06183	8.05885	8.06465	8.09662	8.07266	8.05038	8.07899	8.05367	8.08525	8.07381	8.04024	8.0542	8.0851	8.07152	8.06488	8.04939	8.04878	8.09181	8.05061	8.06641	8.05672	8.07144	8.05725	8.07045	8.06587	8.06808	8.11707	8.08121	8.02551
0.0053875	8.06366	8.07922	8.04283	8.05504	8.07457	8.07892	8.04604	8.02971	8.07892	8.05542	8.06953	8.04459	8.02719	8.04703	8.06427	8.07922	8.05328	8.08372	8.07831	8.07686	8.0648	8.05733	8.06374	8.09731	8.06885	8.04306	8.06946	8.05603	8.08647	8.06923	8.04626	8.05008	8.08723	8.07022	8.06366	8.04916	8.05344	8.09418	8.05138	8.06671	8.05138	8.07152	8.06099	8.07266	8.06824	8.06877	8.11478	8.07449	8.02582
0.0054	8.06244	8.08174	8.03986	8.05496	8.07251	8.07556	8.04123	8.02696	8.07259	8.05664	8.06816	8.04321	8.02864	8.04878	8.06694	8.08037	8.05534	8.07579	8.07365	8.08403	8.07175	8.06061	8.0619	8.09662	8.05916	8.03848	8.06084	8.05916	8.09029	8.06679	8.05183	8.04398	8.08372	8.07297	8.06213	8.04871	8.05878	8.09387	8.05206	8.06389	8.05313	8.07091	8.06252	8.07526	8.07251	8.06602	8.10913	8.06793	8.02383
0.0054125	8.06252	8.08533	8.03864	8.05542	8.06961	8.07449	8.03764	8.0336	8.07014	8.05763	8.07167	8.04115	8.03291	8.05191	8.06595	8.07869	8.05847	8.0706	8.0674	8.08891	8.08044	8.06229	8.06313	8.09631	8.04901	8.03925	8.05573	8.06458	8.09608	8.06389	8.05504	8.04077	8.08372	8.07594	8.06755	8.05252	8.05878	8.09029	8.05397	8.05992	8.05351	8.06595	8.06496	8.07976	8.07365	8.06519	8.10555	8.06519	8.01773
0.005425	8.06541	8.08777	8.03452	8.0555	8.06717	8.07289	8.03772	8.03619	8.06732	8.05901	8.07518	8.04367	8.03566	8.05763	8.06221	8.07243	8.06244	8.0661	8.05931	8.08945	8.08624	8.06145	8.06503	8.09433	8.04466	8.04482	8.05519	8.06999	8.09769	8.06412	8.05702	8.04298	8.08479	8.07556	8.0722	8.05893	8.05855	8.08594	8.05878	8.05618	8.04848	8.05695	8.06961	8.07816	8.07632	8.06503	8.10104	8.06587	8.01392
0.0054375	8.07205	8.08685	8.0307	8.05809	8.06122	8.07076	8.03589	8.03566	8.06694	8.06068	8.08235	8.04932	8.04214	8.06122	8.05702	8.06602	8.06091	8.06412	8.05099	8.08601	8.09143	8.05626	8.06732	8.08998	8.04932	8.05229	8.05496	8.07343	8.09311	8.06473	8.05473	8.04642	8.08495	8.07396	8.07304	8.0645	8.05603	8.08487	8.05893	8.05275	8.0423	8.05046	8.07465	8.07243	8.07953	8.05923	8.09616	8.06572	8.01605
0.00545	8.07671	8.08197	8.03017	8.05908	8.05801	8.06892	8.03482	8.03322	8.06915	8.06274	8.08586	8.05344	8.04848	8.06152	8.0545	8.06343	8.06	8.06328	8.04703	8.08189	8.09052	8.04718	8.06908	8.08495	8.0484	8.05931	8.06145	8.07602	8.0867	8.06557	8.05359	8.04787	8.08327	8.07365	8.07022	8.07137	8.05374	8.08479	8.0584	8.05191	8.03894	8.0481	8.07312	8.06999	8.08144	8.05321	8.09059	8.06808	8.01979
0.0054625	8.08296	8.07503	8.03032	8.05817	8.05328	8.06946	8.03276	8.02856	8.0687	8.06595	8.0835	8.05946	8.05168	8.0629	8.05702	8.06221	8.05954	8.06488	8.04749	8.07976	8.08586	8.04482	8.07281	8.07655	8.04863	8.06458	8.06541	8.07602	8.08083	8.06709	8.05359	8.05038	8.07571	8.07617	8.06915	8.07381	8.05161	8.08426	8.06358	8.05367	8.03635	8.04611	8.06953	8.07304	8.08533	8.05168	8.0838	8.07198	8.02483
0.005475	8.08601	8.06541	8.03139	8.05756	8.05153	8.07297	8.02765	8.02704	8.06572	8.06747	8.08212	8.06664	8.05031	8.06252	8.06351	8.05695	8.05611	8.06007	8.05084	8.0761	8.07808	8.04947	8.07533	8.07053	8.05321	8.06702	8.0658	8.07167	8.07869	8.06824	8.05862	8.04771	8.069	8.07968	8.06824	8.07266	8.05481	8.08067	8.07098	8.05588	8.03589	8.05084	8.06808	8.07564	8.09036	8.05496	8.07449	8.07106	8.02933
0.0054875	8.08388	8.06	8.02803	8.05916	8.04832	8.0761	8.02368	8.02948	8.06236	8.06686	8.08929	8.06915	8.04665	8.06549	8.07159	8.05527	8.05054	8.05305	8.05107	8.07121	8.0706	8.05252	8.07442	8.07037	8.05611	8.0632	8.06824	8.07304	8.08197	8.06686	8.06511	8.04527	8.0645	8.08372	8.0658	8.0719	8.05908	8.07884	8.07442	8.05565	8.03665	8.05695	8.06862	8.07777	8.09486	8.06053	8.0661	8.06664	8.03192
0.0055	8.08197	8.05305	8.02643	8.0629	8.04581	8.08029	8.01834	8.03398	8.05702	8.06442	8.09784	8.06725	8.04367	8.0706	8.07777	8.0558	8.04977	8.04352	8.04955	8.0658	8.06763	8.05397	8.07228	8.0722	8.05885	8.06107	8.07404	8.07739	8.08678	8.06984	8.07198	8.04344	8.05824	8.08517	8.06053	8.07152	8.05946	8.08029	8.07693	8.05695	8.0352	8.06648	8.069	8.07907	8.09624	8.06358	8.06091	8.06877	8.03268
0.0055125	8.08197	8.04665	8.02452	8.06534	8.04573	8.0822	8.02101	8.04062	8.05367	8.0645	8.10211	8.06572	8.04008	8.07266	8.07793	8.0558	8.05107	8.04245	8.04932	8.0629	8.06419	8.05367	8.0661	8.07587	8.06099	8.0587	8.07564	8.08243	8.08884	8.07167	8.07617	8.0442	8.0526	8.08472	8.05672	8.07045	8.05725	8.08304	8.07907	8.05885	8.0378	8.07266	8.0645	8.07655	8.09654	8.07274	8.05885	8.07274	8.03307
0.005525	8.08067	8.0442	8.0265	8.06686	8.04718	8.08189	8.02933	8.04398	8.05305	8.06625	8.10272	8.06313	8.0394	8.07594	8.07541	8.05962	8.05298	8.04321	8.04855	8.06656	8.06091	8.0542	8.05824	8.08228	8.05977	8.06084	8.06862	8.08495	8.0854	8.07022	8.07678	8.04543	8.05115	8.08281	8.05359	8.07182	8.05786	8.08372	8.07991	8.06038	8.0378	8.07892	8.06099	8.07068	8.09319	8.08449	8.06061	8.07518	8.0336
0.0055375	8.08441	8.05138	8.032	8.06808	8.04962	8.08067	8.03658	8.05061	8.05832	8.06709	8.1028	8.0619	8.04764	8.07205	8.06992	8.06465	8.05328	8.04573	8.04688	8.06824	8.0542	8.05397	8.05229	8.0838	8.05756	8.06816	8.06023	8.08434	8.08289	8.06732	8.0677	8.04672	8.05534	8.08395	8.05107	8.07823	8.05939	8.08304	8.0793	8.06038	8.03673	8.08319	8.06396	8.06541	8.09059	8.09151	8.06259	8.0793	8.03551
0.00555	8.09196	8.05939	8.03917	8.0719	8.04962	8.08098	8.03619	8.05817	8.06877	8.06267	8.09952	8.05962	8.05626	8.06648	8.06587	8.06801	8.0542	8.04985	8.04276	8.06808	8.04352	8.04962	8.05168	8.08083	8.05565	8.07541	8.05588	8.08174	8.08456	8.06366	8.05824	8.04756	8.05984	8.09029	8.05092	8.08121	8.05908	8.08014	8.07793	8.06152	8.03963	8.08609	8.07228	8.06473	8.09189	8.09334	8.06847	8.07953	8.03947
0.0055625	8.09105	8.06496	8.04329	8.07343	8.04749	8.08441	8.03246	8.06145	8.07503	8.05809	8.09608	8.05855	8.06053	8.06129	8.06068	8.06816	8.06107	8.05252	8.04062	8.06541	8.03505	8.04543	8.05458	8.08083	8.05717	8.07907	8.05382	8.08273	8.08731	8.06526	8.0529	8.04588	8.06206	8.09486	8.05382	8.08456	8.05786	8.07732	8.08197	8.06366	8.04352	8.08777	8.07739	8.06664	8.09135	8.08853	8.07442	8.07922	8.04893
0.005575	8.0896	8.07037	8.04298	8.07632	8.04398	8.08914	8.02788	8.06007	8.07922	8.05405	8.09296	8.05595	8.06511	8.05725	8.05504	8.06664	8.06725	8.05397	8.04214	8.06091	8.03612	8.04115	8.05725	8.0822	8.05756	8.07709	8.05214	8.08418	8.0835	8.06595	8.04939	8.04588	8.06267	8.09471	8.05557	8.08434	8.05443	8.07343	8.0867	8.06587	8.04543	8.08907	8.08189	8.06664	8.08678	8.0854	8.0793	8.0809	8.05206
0.0055875	8.09204	8.07533	8.04008	8.07587	8.04169	8.09578	8.02574	8.0574	8.08128	8.05244	8.09135	8.05679	8.06541	8.05199	8.05161	8.06831	8.07411	8.0545	8.04657	8.06137	8.03986	8.0365	8.06442	8.08479	8.05519	8.07175	8.05283	8.09158	8.07388	8.06877	8.05092	8.05344	8.05992	8.0899	8.05603	8.08334	8.04924	8.0661	8.08716	8.06534	8.0471	8.0883	8.08266	8.0648	8.08449	8.08464	8.08212	8.08723	8.05038
0.0056	8.09547	8.08243	8.03963	8.07358	8.04253	8.09746	8.02582	8.05542	8.07945	8.05153	8.08495	8.06129	8.06305	8.04741	8.05168	8.07747	8.07861	8.05595	8.05481	8.06198	8.04138	8.03513	8.07106	8.08495	8.05466	8.06427	8.05595	8.09662	8.06946	8.069	8.05206	8.06801	8.05901	8.08311	8.05351	8.07991	8.04199	8.06229	8.08731	8.06587	8.0481	8.08502	8.0851	8.06198	8.08235	8.08327	8.08273	8.09219	8.0484
0.0056125	8.09357	8.08998	8.04512	8.06992	8.0481	8.09227	8.02612	8.05397	8.07487	8.05191	8.07632	8.06213	8.06435	8.04337	8.0587	8.08533	8.08304	8.05756	8.06679	8.05969	8.03993	8.03917	8.0751	8.08495	8.05435	8.05809	8.06145	8.09822	8.06755	8.07106	8.05313	8.07732	8.05817	8.07762	8.05122	8.07518	8.03871	8.06145	8.08853	8.07045	8.04718	8.08357	8.08197	8.05565	8.08014	8.07594	8.08113	8.09425	8.05
0.005625	8.08937	8.09349	8.04512	8.06877	8.0574	8.08502	8.02696	8.05573	8.0761	8.05252	8.07014	8.06038	8.06618	8.04031	8.0645	8.09021	8.08388	8.06076	8.07487	8.06244	8.04001	8.04649	8.07472	8.08022	8.05275	8.05046	8.07091	8.10341	8.06938	8.07472	8.05481	8.08434	8.05626	8.07747	8.05077	8.06854	8.04024	8.0674	8.08891	8.07549	8.04626	8.08372	8.07816	8.04985	8.07709	8.06984	8.08891	8.09418	8.05428
0.0056375	8.08784	8.09113	8.04001	8.06404	8.06267	8.08075	8.02536	8.05954	8.07877	8.05573	8.06374	8.06107	8.06694	8.04176	8.0687	8.09288	8.08701	8.06282	8.07327	8.06931	8.04054	8.05489	8.07083	8.06938	8.04619	8.04718	8.078	8.11012	8.07358	8.07983	8.05344	8.08411	8.05283	8.08014	8.04642	8.06198	8.04604	8.06847	8.08693	8.0806	8.04405	8.08388	8.0735	8.04588	8.07335	8.06885	8.09669	8.09364	8.05412
0.00565	8.08319	8.08548	8.03413	8.05649	8.06465	8.0751	8.02734	8.06221	8.08022	8.06358	8.05489	8.06305	8.06808	8.0452	8.06953	8.0957	8.09196	8.06664	8.06786	8.07129	8.03925	8.05824	8.06938	8.0632	8.0442	8.0471	8.07823	8.1163	8.07663	8.08464	8.05222	8.07716	8.04596	8.08525	8.04146	8.05779	8.05267	8.06816	8.08098	8.08472	8.03917	8.08708	8.06953	8.04771	8.06984	8.06931	8.0999	8.08914	8.05374
0.0056625	8.08197	8.08304	8.03268	8.05344	8.06679	8.07137	8.03612	8.05916	8.08121	8.0719	8.04382	8.06305	8.06709	8.04878	8.07014	8.09921	8.09547	8.06778	8.05962	8.07053	8.03947	8.0603	8.06801	8.06274	8.04642	8.04985	8.07457	8.12119	8.07938	8.08975	8.05557	8.06931	8.04565	8.08769	8.04375	8.05969	8.05443	8.06656	8.07526	8.0899	8.03917	8.08678	8.0645	8.05229	8.06534	8.07121	8.10379	8.0851	8.05305
0.005675	8.08655	8.08342	8.03658	8.05435	8.06458	8.07045	8.04489	8.05389	8.07899	8.07693	8.03902	8.06061	8.06221	8.05107	8.06717	8.10417	8.09464	8.06984	8.04985	8.07358	8.0397	8.06526	8.06656	8.06702	8.05138	8.05199	8.07343	8.12546	8.08144	8.09471	8.05893	8.06473	8.04794	8.08632	8.04771	8.06564	8.04985	8.06648	8.06892	8.09418	8.04382	8.08556	8.05962	8.0555	8.06541	8.07068	8.11325	8.08174	8.05405
0.0056875	8.08708	8.08136	8.04199	8.05466	8.0584	8.07152	8.0455	8.05237	8.07785	8.07655	8.04039	8.05969	8.05702	8.05504	8.06549	8.10875	8.09402	8.07259	8.04245	8.0777	8.04298	8.06816	8.06595	8.07129	8.05405	8.05382	8.07838	8.12546	8.08571	8.09914	8.06137	8.06198	8.0497	8.08624	8.05283	8.07472	8.04504	8.06885	8.05931	8.09364	8.05138	8.08533	8.05779	8.05565	8.06244	8.06686	8.1179	8.08434	8.05954
0.0057	8.08777	8.08075	8.04474	8.05695	8.05496	8.07159	8.04703	8.05428	8.07602	8.07533	8.04413	8.05717	8.05107	8.05847	8.06435	8.1076	8.09258	8.07549	8.03596	8.07571	8.05023	8.07083	8.06488	8.07159	8.05283	8.05832	8.08273	8.12126	8.08769	8.09647	8.05725	8.06297	8.04909	8.08487	8.05328	8.08044	8.04428	8.07022	8.05305	8.08861	8.05779	8.07983	8.05687	8.05527	8.06664	8.06335	8.1192	8.08876	8.06396
0.0057125	8.09128	8.08006	8.04688	8.05801	8.0542	8.06992	8.04771	8.0571	8.07602	8.07137	8.04817	8.05092	8.04611	8.05931	8.06801	8.10387	8.09006	8.08136	8.02826	8.07442	8.05557	8.07236	8.06183	8.06656	8.05229	8.05725	8.08159	8.11363	8.0867	8.09105	8.05443	8.0645	8.05435	8.0825	8.05161	8.08144	8.04367	8.07014	8.04932	8.0864	8.05649	8.078	8.05824	8.05748	8.07671	8.06168	8.11607	8.09044	8.06679
0.005725	8.09013	8.07983	8.04543	8.05611	8.05641	8.06694	8.04611	8.05939	8.07457	8.06854	8.05412	8.04588	8.04039	8.05862	8.07755	8.09898	8.08075	8.09021	8.0265	8.0777	8.05984	8.06892	8.05382	8.06671	8.0513	8.05435	8.07625	8.10707	8.08632	8.08624	8.05038	8.06679	8.05756	8.08426	8.04962	8.07808	8.04413	8.06831	8.05161	8.08105	8.05244	8.0809	8.05893	8.05901	8.08495	8.05931	8.10677	8.08647	8.07083
0.0057375	8.08571	8.07777	8.04543	8.05702	8.05954	8.06602	8.04298	8.06015	8.07564	8.06541	8.05305	8.04848	8.03131	8.06511	8.08266	8.09555	8.06633	8.09723	8.03207	8.0854	8.06137	8.05893	8.04695	8.07083	8.05191	8.0571	8.07487	8.10478	8.08334	8.08594	8.04596	8.06702	8.05954	8.08731	8.04832	8.07442	8.04451	8.06519	8.05809	8.07266	8.05107	8.08586	8.06473	8.06229	8.08762	8.05725	8.09868	8.08266	8.07686
0.00575	8.0822	8.07503	8.04893	8.0574	8.06107	8.06541	8.03909	8.05954	8.07945	8.06175	8.05351	8.05283	8.02437	8.07152	8.08319	8.09341	8.05878	8.10135	8.04276	8.09433	8.06328	8.05046	8.04459	8.07518	8.05313	8.05992	8.07602	8.10204	8.08121	8.09105	8.04085	8.06404	8.06007	8.08907	8.04733	8.07259	8.04855	8.05969	8.06107	8.06435	8.0542	8.08441	8.07152	8.06038	8.08754	8.0571	8.09166	8.08464	8.07816
0.0057625	8.08266	8.06961	8.05222	8.0616	8.05817	8.06496	8.03581	8.05748	8.0851	8.06061	8.05717	8.05328	8.02109	8.07396	8.08281	8.09181	8.0555	8.0999	8.04962	8.10112	8.06725	8.04504	8.04482	8.07541	8.05542	8.05992	8.07213	8.10013	8.07785	8.09288	8.03589	8.0619	8.06389	8.09227	8.04832	8.07007	8.05443	8.05534	8.05763	8.05702	8.05771	8.07999	8.0722	8.05595	8.08456	8.05641	8.08792	8.08601	8.07495
0.005775	8.08441	8.05977	8.0545	8.06229	8.0529	8.06412	8.03596	8.05511	8.08929	8.06053	8.06305	8.05031	8.02193	8.07526	8.08098	8.08815	8.0526	8.09776	8.05176	8.1044	8.069	8.04535	8.05107	8.07121	8.0542	8.05923	8.06664	8.09723	8.0764	8.09204	8.03558	8.06221	8.0661	8.09425	8.0513	8.06282	8.05557	8.05458	8.05519	8.05214	8.06381	8.07747	8.07007	8.05557	8.08434	8.05603	8.08601	8.08586	8.07304
0.0057875	8.0864	8.05153	8.05466	8.06435	8.04909	8.06229	8.03833	8.05473	8.09151	8.06305	8.0687	8.04214	8.02406	8.07602	8.07892	8.08632	8.04832	8.09532	8.05328	8.10677	8.06976	8.04726	8.06046	8.06473	8.0484	8.05725	8.06084	8.09433	8.07304	8.09242	8.03444	8.06183	8.06671	8.09631	8.05817	8.05885	8.05359	8.05527	8.05481	8.04863	8.06534	8.07381	8.06854	8.05717	8.09059	8.06152	8.08495	8.08617	8.07129
0.0058	8.09158	8.04893	8.05397	8.06404	8.04901	8.06274	8.03734	8.0574	8.08556	8.06465	8.0706	8.03848	8.02429	8.07472	8.08167	8.08296	8.04962	8.0925	8.05618	8.10638	8.07137	8.04939	8.06641	8.06	8.04443	8.05855	8.06015	8.09418	8.06465	8.09311	8.0336	8.06137	8.06702	8.09433	8.06145	8.06046	8.05603	8.05328	8.05992	8.04939	8.06587	8.06664	8.0674	8.05603	8.0957	8.06976	8.08403	8.08792	8.06854
0.0058125	8.08876	8.04977	8.05412	8.06213	8.04787	8.06427	8.0378	8.06046	8.07953	8.05885	8.07388	8.03986	8.02391	8.06938	8.07861	8.08266	8.05504	8.09143	8.05809	8.10371	8.07037	8.05321	8.06892	8.05473	8.04131	8.05984	8.05939	8.09708	8.05603	8.08937	8.03658	8.0629	8.06808	8.08693	8.0616	8.06343	8.05511	8.05199	8.0645	8.05252	8.06778	8.06541	8.06534	8.05283	8.09776	8.06915	8.0825	8.0928	8.06496
0.005825	8.07884	8.05664	8.05519	8.0571	8.04466	8.0674	8.0381	8.05763	8.07632	8.05435	8.07419	8.04413	8.02605	8.06633	8.07251	8.08144	8.05779	8.09052	8.05984	8.1002	8.06778	8.05199	8.06808	8.05176	8.03734	8.05885	8.06084	8.09929	8.05145	8.0835	8.04276	8.0648	8.06831	8.07709	8.06129	8.06442	8.05061	8.05321	8.06702	8.05267	8.0703	8.07137	8.06625	8.05229	8.09425	8.06564	8.0793	8.10028	8.06068
0.0058375	8.07106	8.06862	8.05237	8.04886	8.04146	8.0629	8.04047	8.05321	8.07335	8.05283	8.0735	8.05397	8.03047	8.06442	8.06801	8.07671	8.05588	8.0851	8.06328	8.09181	8.06496	8.05138	8.06824	8.05534	8.03291	8.05664	8.06198	8.10562	8.0481	8.07526	8.04436	8.06656	8.0629	8.07014	8.05717	8.06206	8.04314	8.0584	8.07144	8.05389	8.06732	8.07716	8.06503	8.0526	8.0883	8.06892	8.07709	8.10692	8.0584
0.00585	8.06992	8.07495	8.05168	8.04398	8.04047	8.05611	8.04062	8.05183	8.07297	8.0529	8.0706	8.06839	8.03696	8.06213	8.0632	8.07037	8.05298	8.08098	8.06381	8.08197	8.06435	8.05328	8.07045	8.05916	8.03215	8.05222	8.06564	8.10852	8.05023	8.07327	8.04688	8.06808	8.05649	8.06435	8.05717	8.06206	8.03436	8.06175	8.06908	8.05695	8.06274	8.07899	8.06221	8.0529	8.08426	8.07251	8.07915	8.10989	8.05244
0.0058625	8.07114	8.07777	8.04771	8.04436	8.04031	8.05061	8.04092	8.0484	8.07602	8.05695	8.0661	8.08105	8.04054	8.06007	8.05504	8.06595	8.05008	8.07861	8.06091	8.07777	8.06145	8.0558	8.07625	8.05916	8.0368	8.04474	8.06938	8.10593	8.05252	8.07693	8.05038	8.07327	8.05046	8.0648	8.05626	8.06732	8.02879	8.06602	8.06778	8.06084	8.06396	8.07365	8.06343	8.0529	8.08472	8.07594	8.08235	8.10966	8.04863
0.005875	8.06938	8.08205	8.04329	8.04703	8.04306	8.05016	8.03757	8.0484	8.08144	8.06084	8.06274	8.08319	8.04337	8.05679	8.04909	8.06152	8.04314	8.07739	8.05733	8.07755	8.05931	8.0526	8.07945	8.05527	8.04008	8.04031	8.07137	8.10043	8.05595	8.08418	8.05397	8.07808	8.04871	8.06656	8.05519	8.07159	8.03055	8.06778	8.07213	8.06473	8.06671	8.06961	8.06877	8.05733	8.08556	8.08319	8.08632	8.10539	8.04741
0.0058875	8.06526	8.08304	8.03818	8.05214	8.04726	8.04932	8.03398	8.04848	8.08662	8.0616	8.05885	8.07915	8.04131	8.05481	8.04893	8.05588	8.03947	8.08067	8.05649	8.08197	8.06175	8.04596	8.08083	8.05351	8.03886	8.03802	8.07045	8.09578	8.06	8.0899	8.05435	8.07983	8.05016	8.07159	8.05634	8.07831	8.03429	8.06221	8.0764	8.06007	8.06747	8.07152	8.07198	8.06206	8.09013	8.08655	8.08815	8.09792	8.04634
0.0059	8.06595	8.08441	8.03612	8.05855	8.05283	8.04985	8.03253	8.0497	8.08357	8.05893	8.05771	8.0732	8.03413	8.05908	8.04718	8.05481	8.04184	8.08182	8.05885	8.08136	8.06396	8.03772	8.08105	8.05458	8.03825	8.04108	8.06419	8.09204	8.06496	8.09067	8.05328	8.07594	8.0513	8.07793	8.06023	8.08174	8.03528	8.05389	8.07632	8.05374	8.06892	8.07449	8.07175	8.06137	8.09738	8.08296	8.08968	8.08868	8.04611
0.0059125	8.06725	8.08556	8.03482	8.06091	8.05809	8.04756	8.03032	8.05099	8.08113	8.05267	8.0584	8.07014	8.02574	8.06435	8.04329	8.05527	8.04352	8.08067	8.06328	8.07846	8.06206	8.03207	8.07709	8.05809	8.04024	8.04321	8.05382	8.09082	8.07152	8.08929	8.05183	8.07182	8.04787	8.08228	8.06152	8.07892	8.03413	8.04886	8.07747	8.04955	8.07129	8.07701	8.06694	8.05527	8.10097	8.07495	8.08784	8.08708	8.04482
0.005925	8.0648	8.08685	8.03368	8.06038	8.06	8.04565	8.03078	8.05351	8.08594	8.05061	8.05984	8.06786	8.0233	8.06747	8.03978	8.05008	8.04398	8.07823	8.06572	8.0761	8.06023	8.02643	8.07274	8.06023	8.04283	8.04695	8.04893	8.0825	8.07617	8.08304	8.04962	8.07251	8.04695	8.08502	8.06465	8.07442	8.03238	8.04489	8.08098	8.0513	8.07098	8.07632	8.0674	8.05161	8.09853	8.06694	8.08197	8.0883	8.03955
0.0059375	8.06122	8.08853	8.03558	8.05443	8.06252	8.04436	8.03146	8.05908	8.08891	8.0526	8.05649	8.06519	8.02399	8.0658	8.03932	8.04619	8.04764	8.07587	8.06717	8.0777	8.05954	8.02361	8.06915	8.06076	8.04604	8.04939	8.04543	8.07098	8.08014	8.08052	8.04535	8.07716	8.05016	8.08624	8.06366	8.07449	8.03398	8.04001	8.0854	8.05702	8.0732	8.07251	8.06625	8.0526	8.09196	8.06244	8.07495	8.08945	8.03604
0.00595	8.06252	8.08685	8.03993	8.04329	8.0603	8.04161	8.03375	8.06534	8.08823	8.05351	8.05649	8.06465	8.0275	8.06267	8.04283	8.04749	8.05336	8.07426	8.06633	8.08197	8.0603	8.02284	8.06717	8.0571	8.04733	8.04779	8.03947	8.0645	8.08228	8.08167	8.0423	8.08113	8.05328	8.09174	8.05832	8.07205	8.03696	8.0381	8.08449	8.06847	8.07304	8.07098	8.06267	8.05939	8.08846	8.0574	8.0719	8.09181	8.03352
0.0059625	8.06602	8.08151	8.04543	8.03345	8.05374	8.04268	8.03452	8.06549	8.08716	8.05321	8.06114	8.06587	8.03108	8.06396	8.04741	8.04977	8.05893	8.0735	8.0632	8.08678	8.06381	8.02605	8.06656	8.05267	8.05298	8.04161	8.03627	8.06389	8.08357	8.08739	8.04001	8.0851	8.05252	8.09059	8.05374	8.07007	8.03673	8.03421	8.08563	8.0761	8.0677	8.07533	8.05717	8.06328	8.08762	8.0545	8.07182	8.09021	8.02963
0.005975	8.06465	8.07457	8.05168	8.02765	8.04276	8.04932	8.03734	8.06076	8.08922	8.05771	8.06885	8.06664	8.03314	8.06534	8.05298	8.05267	8.05763	8.07571	8.05954	8.09006	8.06641	8.03146	8.06328	8.04878	8.06252	8.03047	8.03513	8.0677	8.08159	8.08533	8.03909	8.08678	8.05115	8.08533	8.05466	8.06885	8.03894	8.03619	8.08777	8.07632	8.06221	8.07915	8.05618	8.06152	8.08792	8.05199	8.06686	8.08914	8.02399
0.0059875	8.06351	8.06694	8.05511	8.0278	8.03398	8.05725	8.03841	8.05908	8.08868	8.06076	8.07289	8.0629	8.0378	8.06717	8.0574	8.05397	8.05397	8.07579	8.05328	8.09456	8.06648	8.03612	8.05954	8.0455	8.06389	8.02299	8.03856	8.07297	8.08037	8.08044	8.04008	8.08762	8.04977	8.07808	8.0555	8.06999	8.04482	8.04413	8.08609	8.07312	8.05786	8.08517	8.0603	8.05832	8.08441	8.04832	8.06412	8.08907	8.02071
0.006	8.06236	8.06465	8.04962	8.02849	8.03215	8.06213	8.03596	8.06404	8.09181	8.05992	8.07732	8.05466	8.04131	8.06526	8.0574	8.05176	8.05588	8.07205	8.04741	8.09677	8.06091	8.0378	8.06145	8.04298	8.06084	8.01964	8.04245	8.07793	8.07533	8.07724	8.04314	8.08708	8.05107	8.07663	8.0584	8.07137	8.0545	8.05534	8.078	8.06763	8.05634	8.08807	8.06587	8.06007	8.08655	8.04306	8.06236	8.08846	8.02231
0.0060125	8.06503	8.06526	8.04504	8.02757	8.03864	8.06747	8.03108	8.06862	8.0941	8.0587	8.07579	8.04581	8.04459	8.06572	8.05847	8.04871	8.06259	8.06526	8.04222	8.09212	8.05359	8.03879	8.06374	8.04344	8.05702	8.01895	8.04703	8.07823	8.06953	8.07701	8.04634	8.08449	8.05557	8.0822	8.0619	8.07312	8.06076	8.05931	8.07098	8.06099	8.05573	8.09052	8.06892	8.06015	8.0957	8.04237	8.06709	8.08693	8.02658
0.006025	8.06694	8.06534	8.04428	8.03032	8.05	8.06702	8.02696	8.06877	8.09464	8.05763	8.06816	8.04237	8.04573	8.06374	8.06282	8.0481	8.06892	8.05733	8.04214	8.08746	8.05214	8.03711	8.06526	8.04375	8.05061	8.01849	8.04977	8.07648	8.06374	8.07419	8.04306	8.08067	8.0619	8.08388	8.06534	8.0748	8.06442	8.06091	8.0658	8.0555	8.05298	8.08937	8.07007	8.05817	8.10425	8.04329	8.07083	8.08777	8.02963
0.0060375	8.06625	8.06572	8.05077	8.03429	8.06091	8.06595	8.02383	8.06686	8.09258	8.0558	8.05717	8.04428	8.04672	8.06419	8.06709	8.04695	8.07137	8.05092	8.04199	8.08716	8.05229	8.03146	8.06686	8.04054	8.04222	8.01956	8.05313	8.07289	8.0629	8.07274	8.04276	8.07411	8.06732	8.08174	8.06755	8.07671	8.06778	8.0619	8.06442	8.05405	8.04771	8.08617	8.06953	8.0574	8.10806	8.04245	8.07175	8.08975	8.03169
0.00605	8.06374	8.06549	8.05656	8.03703	8.06702	8.06915	8.02498	8.06511	8.09029	8.05115	8.0513	8.04893	8.04527	8.0645	8.06938	8.04604	8.0719	8.04787	8.03795	8.08723	8.05565	8.03055	8.06641	8.03726	8.03551	8.0188	8.05504	8.07266	8.06458	8.07137	8.04169	8.06679	8.0703	8.07884	8.0648	8.07457	8.07045	8.0645	8.06534	8.05244	8.0471	8.08289	8.06564	8.05542	8.10837	8.04199	8.07106	8.09044	8.03337
0.0060625	8.06175	8.0629	8.06038	8.04176	8.06473	8.07327	8.02841	8.06602	8.08945	8.0468	8.05321	8.0542	8.04756	8.06221	8.06816	8.04482	8.07091	8.04359	8.03566	8.088	8.05885	8.02971	8.06808	8.03604	8.03391	8.02223	8.05672	8.07297	8.06587	8.06953	8.04024	8.05916	8.07022	8.0777	8.05565	8.07182	8.07159	8.06732	8.06541	8.05435	8.04665	8.07831	8.06183	8.05626	8.10471	8.04245	8.06969	8.09059	8.03444
0.006075	8.06007	8.05687	8.0645	8.0426	8.05893	8.07396	8.02689	8.06641	8.0899	8.0442	8.05794	8.06297	8.05069	8.0545	8.06313	8.04451	8.06984	8.04176	8.03436	8.09036	8.05611	8.03406	8.07014	8.03932	8.03413	8.02979	8.0616	8.07251	8.06267	8.07045	8.04039	8.05496	8.06961	8.07518	8.04787	8.06931	8.07404	8.06877	8.06618	8.05908	8.04947	8.07465	8.05756	8.05481	8.10089	8.04329	8.06664	8.09105	8.03665
0.0060875	8.05962	8.05275	8.06686	8.04321	8.05428	8.07655	8.02467	8.06351	8.08876	8.04207	8.05901	8.07175	8.05313	8.05046	8.06053	8.04428	8.07198	8.04558	8.03299	8.08891	8.05595	8.03955	8.07556	8.04588	8.03711	8.03383	8.06496	8.07388	8.06122	8.07106	8.04306	8.05008	8.07159	8.07243	8.0426	8.06709	8.07007	8.07114	8.06831	8.06236	8.05222	8.07343	8.05069	8.0558	8.09921	8.04832	8.06335	8.09044	8.0365
0.0061	8.05885	8.04909	8.06892	8.04474	8.05016	8.07831	8.02574	8.05695	8.08418	8.03627	8.0558	8.07976	8.05412	8.04146	8.05756	8.04085	8.07274	8.05283	8.03368	8.08067	8.06084	8.0455	8.07487	8.0545	8.03535	8.03566	8.0645	8.07449	8.05893	8.07007	8.04871	8.04359	8.07358	8.07198	8.03558	8.0687	8.06381	8.06999	8.07037	8.05969	8.05336	8.07701	8.0455	8.05916	8.09616	8.05084	8.06274	8.09425	8.03497
0.0061125	8.05954	8.04718	8.07014	8.04573	8.04474	8.07823	8.02742	8.04779	8.07945	8.02505	8.05649	8.08083	8.05542	8.04092	8.05122	8.03978	8.07045	8.0584	8.03658	8.07587	8.06679	8.05023	8.07022	8.05962	8.03322	8.03505	8.06374	8.07434	8.06122	8.06786	8.05313	8.03986	8.07022	8.07541	8.03383	8.07114	8.06091	8.06686	8.06854	8.0574	8.05626	8.07884	8.04657	8.0629	8.09258	8.05336	8.0632	8.09372	8.03711
0.006125	8.05725	8.04779	8.0674	8.04695	8.03871	8.07991	8.02765	8.03932	8.0748	8.02101	8.06183	8.08029	8.06	8.04848	8.04688	8.0423	8.07045	8.05885	8.04146	8.07388	8.07037	8.05656	8.06686	8.06358	8.03398	8.03474	8.05847	8.07106	8.06267	8.06839	8.05275	8.04054	8.06328	8.07877	8.03352	8.07236	8.0632	8.05763	8.06396	8.05923	8.05878	8.07617	8.04665	8.06374	8.08777	8.05206	8.06915	8.09532	8.0407
0.0061375	8.05122	8.04825	8.06625	8.0442	8.03246	8.08159	8.0307	8.03734	8.07213	8.02338	8.06374	8.07884	8.06099	8.05748	8.04688	8.04382	8.06686	8.05832	8.04512	8.07373	8.07205	8.06061	8.07022	8.06961	8.04031	8.03444	8.04626	8.07259	8.06198	8.06969	8.0497	8.04108	8.05756	8.08029	8.03696	8.0732	8.06519	8.05153	8.05672	8.05801	8.06137	8.0706	8.04588	8.06702	8.07884	8.05046	8.08022	8.09624	8.04611
0.00615	8.04443	8.04581	8.06221	8.04413	8.02727	8.08105	8.03162	8.04031	8.07098	8.02757	8.06419	8.07564	8.06229	8.06526	8.04848	8.04443	8.06374	8.06297	8.04817	8.07541	8.06778	8.05817	8.07411	8.07571	8.04489	8.03322	8.03833	8.07121	8.06351	8.06877	8.05222	8.04039	8.05649	8.07938	8.03978	8.07137	8.06763	8.05168	8.05359	8.05344	8.06786	8.06198	8.04321	8.07259	8.07236	8.04733	8.08823	8.09822	8.05046
0.0061625	8.04245	8.04581	8.05496	8.04588	8.02498	8.07762	8.02979	8.04398	8.06953	8.0304	8.06221	8.07381	8.0616	8.06541	8.0481	8.04268	8.05588	8.07411	8.05435	8.0751	8.05954	8.05519	8.07472	8.07587	8.04611	8.03413	8.0336	8.06679	8.0648	8.06023	8.05771	8.04085	8.05763	8.07442	8.04138	8.06587	8.06999	8.05634	8.05367	8.05046	8.07419	8.05023	8.03963	8.0735	8.07426	8.04565	8.09448	8.09555	8.05305
0.006175	8.04085	8.05069	8.05191	8.0442	8.02277	8.07755	8.03162	8.04718	8.07198	8.02963	8.05611	8.07289	8.06068	8.06221	8.04993	8.04062	8.04909	8.08319	8.05946	8.07388	8.05473	8.05321	8.0674	8.07777	8.04985	8.03894	8.03154	8.06183	8.06328	8.05382	8.06458	8.03986	8.05771	8.07152	8.04108	8.06168	8.06915	8.05824	8.05702	8.05054	8.0732	8.04184	8.03619	8.07083	8.07915	8.04497	8.09731	8.09013	8.05534
0.0061875	8.03673	8.05794	8.0542	8.04131	8.02185	8.0806	8.03581	8.05008	8.07426	8.02742	8.05077	8.06946	8.0558	8.05809	8.05222	8.03955	8.04443	8.09044	8.05969	8.07533	8.0555	8.05183	8.06114	8.08228	8.0542	8.03993	8.03261	8.05519	8.0616	8.05191	8.06839	8.04031	8.05748	8.07648	8.03986	8.06458	8.06938	8.05885	8.06038	8.05588	8.06679	8.03894	8.03062	8.06618	8.08418	8.04665	8.09952	8.08769	8.05611
0.0062	8.03139	8.06427	8.06122	8.03864	8.02345	8.08434	8.03497	8.05237	8.07251	8.02444	8.04672	8.06396	8.05321	8.05511	8.05206	8.04039	8.04596	8.09341	8.05359	8.0761	8.05763	8.05336	8.06145	8.08449	8.05855	8.0439	8.03658	8.05107	8.06396	8.05618	8.06625	8.0397	8.06007	8.07976	8.03955	8.0687	8.07503	8.05771	8.06252	8.06068	8.05771	8.03932	8.0265	8.06335	8.08319	8.05168	8.09776	8.08289	8.05496
0.0062125	8.03169	8.06595	8.06725	8.03467	8.02719	8.08441	8.03421	8.05733	8.06847	8.02216	8.04825	8.05809	8.05283	8.05061	8.05145	8.04413	8.04932	8.09311	8.04466	8.07625	8.05984	8.05984	8.06778	8.08418	8.06168	8.04535	8.04131	8.04985	8.06305	8.06061	8.06168	8.04283	8.05763	8.07686	8.04382	8.07083	8.08022	8.05878	8.06427	8.06007	8.0529	8.04253	8.02727	8.0619	8.07739	8.0555	8.09044	8.07915	8.05534
0.006225	8.03947	8.06137	8.07098	8.03131	8.03474	8.08449	8.03238	8.05817	8.06595	8.01956	8.05191	8.05725	8.05336	8.04718	8.05237	8.05084	8.05374	8.08777	8.04024	8.07549	8.06389	8.06625	8.07343	8.088	8.06053	8.04184	8.04855	8.05176	8.06305	8.06198	8.06007	8.04695	8.05191	8.07396	8.04848	8.07465	8.07671	8.0584	8.06961	8.06007	8.04649	8.04901	8.02887	8.06053	8.07312	8.05824	8.08113	8.07465	8.05756
0.0062375	8.04863	8.05695	8.06915	8.02788	8.04352	8.08701	8.0307	8.05199	8.06526	8.02048	8.05916	8.05878	8.0542	8.04222	8.04871	8.0587	8.05412	8.08296	8.04344	8.0748	8.06534	8.06847	8.07686	8.09395	8.0574	8.03688	8.05473	8.05244	8.06732	8.06442	8.0603	8.05008	8.05016	8.0732	8.05	8.07831	8.0706	8.05519	8.07663	8.05992	8.04283	8.05511	8.03154	8.06076	8.06946	8.05656	8.07007	8.07335	8.06091
0.00625	8.05489	8.05336	8.06816	8.02711	8.04283	8.08777	8.02956	8.04939	8.06396	8.02254	8.06145	8.05916	8.05344	8.03337	8.04413	8.0632	8.04916	8.07426	8.04832	8.0761	8.06229	8.06854	8.08273	8.09471	8.06129	8.03818	8.05771	8.05473	8.06969	8.06679	8.06335	8.05107	8.05153	8.07213	8.05489	8.07747	8.06404	8.05176	8.08144	8.05969	8.0378	8.05992	8.03375	8.05954	8.06824	8.05862	8.06694	8.07251	8.05962
0.0062625	8.05962	8.05138	8.06488	8.02895	8.04123	8.08762	8.02666	8.04649	8.06007	8.02727	8.0587	8.05534	8.05107	8.02795	8.03581	8.06274	8.04512	8.06763	8.0571	8.07671	8.05801	8.07106	8.08556	8.08769	8.06152	8.0365	8.05573	8.05588	8.06839	8.06961	8.0703	8.05206	8.05161	8.07076	8.06221	8.07419	8.05779	8.04276	8.08029	8.06007	8.03238	8.06427	8.03383	8.0558	8.0706	8.06244	8.0648	8.07137	8.05496
0.006275	8.06213	8.05	8.05847	8.03665	8.04184	8.08548	8.01872	8.04054	8.05984	8.03093	8.05595	8.04871	8.04955	8.02849	8.03116	8.06046	8.04207	8.06374	8.06404	8.07533	8.05801	8.06892	8.08952	8.0764	8.06	8.03078	8.05161	8.05885	8.06808	8.07159	8.07381	8.05046	8.04626	8.07137	8.06763	8.069	8.05725	8.03825	8.07556	8.06007	8.03185	8.06587	8.03589	8.0558	8.0761	8.07076	8.06435	8.06961	8.05305
0.0062875	8.06374	8.0542	8.05092	8.04405	8.04626	8.08273	8.01353	8.03658	8.06381	8.03528	8.05389	8.04726	8.05084	8.03375	8.02933	8.05603	8.03726	8.06236	8.06725	8.07968	8.06091	8.06641	8.0912	8.06587	8.05908	8.0275	8.05206	8.06274	8.06335	8.07556	8.07068	8.05237	8.0397	8.07167	8.06915	8.06419	8.05847	8.03955	8.07014	8.06015	8.03421	8.0677	8.03627	8.0555	8.08258	8.07869	8.06473	8.06824	8.0513
0.0063	8.06679	8.05901	8.04413	8.0513	8.05336	8.0806	8.01247	8.03291	8.06847	8.03574	8.04932	8.05054	8.04901	8.03909	8.03299	8.05222	8.03505	8.06061	8.0645	8.08182	8.06641	8.06488	8.08945	8.0603	8.06152	8.02437	8.05412	8.06541	8.05786	8.08044	8.0645	8.05534	8.03963	8.06816	8.06923	8.05809	8.0619	8.04199	8.06358	8.06274	8.03452	8.06778	8.03581	8.05496	8.08853	8.08716	8.0674	8.06618	8.04924
0.0063125	8.06458	8.06419	8.0397	8.0555	8.0558	8.08365	8.01399	8.02979	8.07053	8.03337	8.0452	8.05344	8.04611	8.04565	8.041	8.04771	8.03635	8.05954	8.0616	8.08121	8.06618	8.0658	8.08754	8.05527	8.06442	8.02284	8.05061	8.06732	8.0587	8.07907	8.06099	8.0587	8.04443	8.06633	8.06984	8.05298	8.0619	8.04298	8.0648	8.06763	8.03497	8.06847	8.03429	8.05397	8.09258	8.09181	8.06961	8.0687	8.05191
0.006325	8.06221	8.06976	8.0423	8.05626	8.0526	8.0851	8.01666	8.02513	8.07297	8.03345	8.04581	8.05473	8.04192	8.04878	8.04344	8.03909	8.03993	8.05977	8.05901	8.0806	8.0645	8.06595	8.08716	8.05382	8.0677	8.02452	8.04733	8.06763	8.05977	8.07312	8.06244	8.06343	8.05206	8.06839	8.06847	8.05	8.05931	8.04649	8.06747	8.07137	8.03879	8.0719	8.03459	8.05496	8.09296	8.09326	8.07381	8.07144	8.05672
0.0063375	8.06519	8.07251	8.04825	8.05885	8.04718	8.08556	8.01826	8.02628	8.07655	8.03825	8.04764	8.05397	8.03696	8.05161	8.0439	8.03131	8.04214	8.0616	8.05763	8.0748	8.06465	8.0687	8.0809	8.05809	8.06824	8.03001	8.05092	8.06595	8.06023	8.06877	8.06274	8.06198	8.05862	8.07083	8.06984	8.05077	8.05695	8.05115	8.06747	8.07175	8.04436	8.07663	8.03658	8.05946	8.08746	8.09624	8.07686	8.07343	8.05862
0.00635	8.07228	8.07289	8.04947	8.06282	8.04153	8.08304	8.02452	8.02994	8.07785	8.0397	8.05344	8.05313	8.03406	8.05275	8.04184	8.02948	8.04169	8.06183	8.06114	8.06953	8.06335	8.07411	8.0761	8.0629	8.06709	8.03253	8.05626	8.06618	8.06122	8.06679	8.06129	8.06168	8.0648	8.07472	8.07457	8.05275	8.05534	8.05122	8.06541	8.07114	8.04703	8.0825	8.03513	8.0648	8.08281	8.09349	8.07877	8.0735	8.05672
0.0063625	8.0751	8.06725	8.04955	8.06557	8.03787	8.08212	8.02887	8.02864	8.08144	8.04146	8.05779	8.05336	8.03787	8.0529	8.0423	8.02925	8.03947	8.06526	8.06801	8.06396	8.05969	8.07976	8.07617	8.06381	8.0645	8.03818	8.06488	8.07152	8.06618	8.06892	8.06114	8.06541	8.07259	8.07579	8.07701	8.05672	8.05435	8.0468	8.06267	8.06923	8.04756	8.09128	8.03238	8.06778	8.07999	8.08716	8.08289	8.07213	8.05183
0.006375	8.0719	8.06366	8.05	8.06168	8.03841	8.07693	8.03268	8.02193	8.08922	8.0423	8.06137	8.05565	8.04268	8.05023	8.04413	8.02925	8.04214	8.0703	8.07091	8.0574	8.05717	8.08472	8.07495	8.06297	8.06076	8.04344	8.07465	8.07724	8.06999	8.07022	8.0574	8.0719	8.07838	8.07564	8.0809	8.05931	8.04909	8.04382	8.05984	8.06557	8.04985	8.09715	8.032	8.06602	8.08319	8.08289	8.09097	8.0735	8.04596
0.0063875	8.06602	8.06168	8.05191	8.05656	8.04016	8.069	8.04001	8.01636	8.09349	8.03947	8.06625	8.05511	8.04771	8.04756	8.04703	8.02971	8.04771	8.07129	8.07007	8.05199	8.05626	8.08571	8.07129	8.06442	8.05756	8.04428	8.08067	8.08052	8.07564	8.06602	8.05382	8.07373	8.08311	8.07533	8.08685	8.06328	8.03963	8.04626	8.06046	8.06099	8.04962	8.10112	8.03734	8.06129	8.08899	8.08182	8.09616	8.07243	8.04466
0.0064	8.05969	8.05725	8.05504	8.05382	8.04245	8.06503	8.04893	8.01422	8.09189	8.03894	8.07068	8.05588	8.05069	8.04581	8.04993	8.03261	8.04985	8.06984	8.07426	8.05191	8.05595	8.08563	8.06816	8.06839	8.05405	8.04375	8.08105	8.08105	8.08098	8.06274	8.05069	8.07426	8.08632	8.07693	8.09052	8.06808	8.0307	8.05023	8.06534	8.05977	8.0529	8.10303	8.04443	8.05992	8.09471	8.08029	8.09929	8.07449	8.04817
0.0064125	8.05603	8.05016	8.05481	8.05717	8.04382	8.06114	8.05496	8.01529	8.09265	8.04199	8.07335	8.05717	8.05481	8.04619	8.04901	8.03574	8.05298	8.06549	8.07999	8.05214	8.05832	8.08617	8.06389	8.07465	8.04924	8.04428	8.07709	8.0838	8.08098	8.06374	8.05237	8.07304	8.08578	8.08197	8.09029	8.06526	8.02277	8.05504	8.07236	8.05984	8.05473	8.10585	8.05367	8.06282	8.09669	8.08075	8.1028	8.07671	8.05244
0.006425	8.05061	8.04527	8.0526	8.0629	8.04779	8.05397	8.0555	8.02238	8.08815	8.04535	8.0764	8.05946	8.05588	8.04497	8.04642	8.0352	8.05405	8.06358	8.08174	8.0555	8.06503	8.08662	8.06046	8.07823	8.04482	8.04169	8.07129	8.08815	8.08014	8.06435	8.05679	8.0703	8.08456	8.0854	8.0899	8.06473	8.02124	8.05527	8.07777	8.05931	8.05405	8.10745	8.06183	8.06282	8.09288	8.07564	8.10234	8.07709	8.05397
0.0064375	8.04985	8.0481	8.04756	8.06541	8.05321	8.04771	8.05145	8.03375	8.08113	8.05	8.07945	8.06335	8.05519	8.04543	8.04604	8.03391	8.05328	8.06541	8.08395	8.06137	8.07343	8.08418	8.06114	8.07869	8.04634	8.03841	8.06328	8.0896	8.07922	8.06679	8.05954	8.0658	8.07777	8.08723	8.08868	8.0661	8.02422	8.05473	8.07709	8.05618	8.0542	8.10509	8.06953	8.06229	8.08754	8.07137	8.09921	8.07846	8.05511
0.00645	8.0526	8.05779	8.04878	8.06915	8.05771	8.0471	8.04924	8.04192	8.07655	8.05626	8.08731	8.06938	8.05626	8.04634	8.04581	8.03276	8.05534	8.06793	8.08769	8.06671	8.07358	8.08258	8.06686	8.0735	8.05	8.03833	8.05779	8.08792	8.07732	8.07106	8.0619	8.06618	8.06946	8.08914	8.08105	8.06786	8.02887	8.05405	8.07495	8.05283	8.05359	8.10204	8.07144	8.05824	8.0809	8.07243	8.09242	8.08273	8.05832
0.0064625	8.06038	8.06625	8.05199	8.07526	8.05664	8.05084	8.04848	8.04733	8.07747	8.05809	8.09273	8.07617	8.05336	8.0497	8.04474	8.03329	8.05946	8.07129	8.08594	8.07045	8.07358	8.07678	8.07442	8.06946	8.0513	8.03856	8.05565	8.08235	8.07594	8.07762	8.06755	8.07014	8.06335	8.09158	8.0706	8.06694	8.03169	8.05656	8.07144	8.05176	8.05611	8.10188	8.06938	8.05626	8.0748	8.07449	8.08548	8.08571	8.06351
0.006475	8.069	8.07281	8.05038	8.07411	8.05428	8.06137	8.04398	8.05099	8.07793	8.05527	8.09113	8.07831	8.05	8.05511	8.04588	8.03146	8.06633	8.07167	8.07999	8.07205	8.07495	8.07655	8.07655	8.06999	8.05321	8.03963	8.05649	8.07564	8.07983	8.08861	8.06824	8.07228	8.05618	8.08983	8.05664	8.06549	8.03154	8.05855	8.06732	8.05	8.0616	8.09891	8.06953	8.05717	8.07213	8.07152	8.07816	8.08624	8.06999
0.0064875	8.07747	8.07693	8.04657	8.07114	8.05054	8.07411	8.03467	8.05519	8.07785	8.05443	8.08487	8.07823	8.04977	8.05893	8.04466	8.02879	8.07182	8.06755	8.07411	8.069	8.07533	8.08075	8.07777	8.07137	8.0584	8.0397	8.05283	8.06953	8.08495	8.09296	8.06496	8.06969	8.04909	8.08311	8.04771	8.0632	8.02727	8.06236	8.06366	8.04832	8.06709	8.09326	8.06992	8.06053	8.07076	8.06938	8.07144	8.08556	8.07251
0.0065	8.07983	8.08029	8.04703	8.07037	8.04604	8.08502	8.02559	8.05725	8.07846	8.05573	8.08273	8.07388	8.04962	8.05977	8.04726	8.02689	8.07495	8.06503	8.06961	8.06442	8.07213	8.08495	8.07396	8.07236	8.06465	8.04298	8.04749	8.06747	8.08723	8.0941	8.06282	8.06366	8.04512	8.07533	8.04825	8.05695	8.02132	8.06183	8.0645	8.04688	8.06618	8.08777	8.069	8.06007	8.06999	8.07068	8.06892	8.08456	8.07381
0.0065125	8.08075	8.0835	8.04848	8.06892	8.04459	8.09372	8.01949	8.05328	8.07709	8.05893	8.08311	8.0658	8.05038	8.05771	8.04924	8.02841	8.07541	8.0632	8.06717	8.06335	8.06641	8.08784	8.07175	8.07617	8.07129	8.04909	8.04138	8.06633	8.08449	8.09639	8.06107	8.06084	8.04482	8.06946	8.0526	8.05214	8.01582	8.05779	8.06732	8.04466	8.06068	8.08403	8.06778	8.06	8.07106	8.07251	8.06961	8.08197	8.07426
0.006525	8.08197	8.08403	8.05283	8.06427	8.04535	8.09273	8.01277	8.0513	8.07541	8.05725	8.08014	8.05916	8.05496	8.05557	8.05122	8.03246	8.07121	8.05908	8.06862	8.06015	8.05847	8.08754	8.06694	8.08098	8.07487	8.05321	8.03848	8.06847	8.08167	8.09761	8.05763	8.06107	8.0455	8.06374	8.05649	8.04878	8.01117	8.05412	8.06908	8.04184	8.05496	8.08174	8.06572	8.05878	8.06755	8.07266	8.07037	8.08174	8.07121
0.0065375	8.07907	8.08418	8.0545	8.06023	8.04642	8.08624	8.00842	8.05084	8.07945	8.05389	8.07854	8.0574	8.05794	8.05161	8.05206	8.04039	8.06816	8.05862	8.07121	8.06084	8.05092	8.08342	8.0616	8.08388	8.07457	8.05283	8.03497	8.07159	8.07739	8.09494	8.05359	8.05984	8.0426	8.06152	8.05969	8.04619	8.01125	8.05626	8.07159	8.04131	8.05336	8.07991	8.0616	8.05901	8.06274	8.07587	8.06839	8.07808	8.06953
0.00655	8.07816	8.0809	8.05344	8.06061	8.04329	8.08167	8.00598	8.0542	8.07907	8.05061	8.07503	8.05634	8.05809	8.04787	8.05183	8.05206	8.06564	8.05984	8.07182	8.06244	8.04626	8.0825	8.05969	8.08113	8.06961	8.04962	8.03169	8.0748	8.0735	8.08922	8.05214	8.05946	8.04192	8.06221	8.05809	8.04214	8.01491	8.05992	8.07426	8.04016	8.04977	8.08144	8.05748	8.05992	8.05878	8.07976	8.06549	8.07114	8.06847
0.0065625	8.07854	8.07411	8.05084	8.05817	8.03825	8.078	8.00644	8.05664	8.07236	8.04451	8.07205	8.05519	8.05275	8.04253	8.04886	8.05878	8.06343	8.06648	8.07091	8.06297	8.04749	8.08266	8.06084	8.07632	8.06129	8.04855	8.0307	8.07899	8.07137	8.08022	8.0513	8.06313	8.04581	8.06229	8.05397	8.0378	8.02307	8.05984	8.07625	8.03833	8.04535	8.08037	8.05122	8.05641	8.05901	8.07838	8.06252	8.06236	8.06152
0.006575	8.0793	8.06808	8.04756	8.05794	8.03291	8.07312	8.00659	8.05542	8.06953	8.03795	8.06694	8.05794	8.04474	8.04222	8.04161	8.0587	8.05878	8.06892	8.06389	8.06107	8.05077	8.08205	8.06442	8.07541	8.05313	8.05145	8.03215	8.08159	8.06847	8.07274	8.04878	8.0661	8.05122	8.0616	8.04901	8.0365	8.03207	8.06038	8.07571	8.0368	8.0426	8.07556	8.04649	8.05458	8.05984	8.07549	8.06335	8.05763	8.05252
0.0065875	8.07899	8.06763	8.04619	8.06023	8.03635	8.06892	8.01147	8.05138	8.07053	8.03238	8.06488	8.06389	8.03795	8.04497	8.03642	8.05168	8.05542	8.06717	8.05435	8.06053	8.0526	8.07983	8.06343	8.08083	8.0481	8.05038	8.03734	8.08395	8.06564	8.06671	8.04619	8.06755	8.05351	8.06114	8.04306	8.03627	8.03879	8.06145	8.07373	8.03703	8.04337	8.07114	8.04016	8.05145	8.06267	8.07442	8.06389	8.05748	8.04565
0.0066	8.07968	8.06595	8.04672	8.06366	8.04092	8.06664	8.0201	8.04298	8.07457	8.02528	8.06	8.06557	8.03513	8.0471	8.03459	8.04535	8.05237	8.06496	8.04222	8.06046	8.05542	8.0777	8.06007	8.08281	8.04756	8.04924	8.0407	8.08556	8.06908	8.06267	8.04543	8.07098	8.0558	8.06526	8.03955	8.03734	8.04466	8.05794	8.0719	8.04024	8.04253	8.06923	8.03635	8.04787	8.06381	8.07411	8.06709	8.06091	8.04352
0.0066125	8.08205	8.06389	8.05031	8.06358	8.04375	8.06557	8.02544	8.03268	8.07411	8.02025	8.05573	8.06595	8.04047	8.04741	8.03909	8.04321	8.05008	8.06213	8.03268	8.06	8.05946	8.07762	8.05344	8.0806	8.04535	8.0471	8.03894	8.08784	8.07327	8.06274	8.04581	8.07388	8.05878	8.06862	8.03574	8.03856	8.05122	8.05634	8.07335	8.04756	8.04192	8.07152	8.0394	8.0423	8.06343	8.07159	8.07007	8.06946	8.04771
0.006625	8.08792	8.06282	8.05527	8.06252	8.04695	8.069	8.02887	8.03192	8.0719	8.0191	8.0529	8.06381	8.04794	8.04497	8.04199	8.04253	8.0468	8.06061	8.03146	8.05946	8.06107	8.07541	8.05023	8.07671	8.04268	8.04596	8.0368	8.09151	8.07541	8.06107	8.04581	8.07785	8.06587	8.06992	8.03673	8.04146	8.05115	8.06068	8.07304	8.05573	8.04352	8.07144	8.04794	8.03925	8.06313	8.06931	8.07037	8.07228	8.05275
0.0066375	8.08945	8.06129	8.05893	8.06244	8.05237	8.0735	8.03146	8.0381	8.07076	8.02338	8.05267	8.0616	8.05489	8.04031	8.04543	8.04054	8.04596	8.05969	8.03398	8.06061	8.06183	8.07373	8.04794	8.0751	8.04192	8.04581	8.03772	8.09258	8.07465	8.05992	8.04253	8.07632	8.07358	8.07228	8.03932	8.04779	8.04665	8.06259	8.0677	8.06831	8.0481	8.07236	8.05748	8.04253	8.06068	8.06717	8.06946	8.07388	8.05756
0.00665	8.08228	8.05893	8.06396	8.06404	8.05786	8.07747	8.03398	8.04283	8.07297	8.02902	8.05611	8.05779	8.05893	8.03902	8.04474	8.04451	8.04512	8.05847	8.03749	8.05939	8.06122	8.07014	8.04573	8.07182	8.04031	8.0442	8.03902	8.09166	8.07114	8.05367	8.04054	8.06816	8.07945	8.07442	8.04634	8.05397	8.03947	8.06541	8.05603	8.0822	8.05008	8.07457	8.06465	8.04214	8.06091	8.06763	8.06641	8.07541	8.06213
0.0066625	8.07228	8.05351	8.06831	8.06335	8.06664	8.07907	8.03009	8.04871	8.07137	8.03368	8.05115	8.05298	8.05809	8.04169	8.04504	8.04634	8.04482	8.05641	8.04123	8.05405	8.06236	8.06641	8.04459	8.07091	8.03375	8.04482	8.03841	8.09364	8.06595	8.05168	8.04405	8.05794	8.08411	8.07617	8.05046	8.0584	8.02986	8.06587	8.04817	8.08899	8.05374	8.0764	8.06297	8.04085	8.06206	8.07014	8.06076	8.07701	8.06442
0.006675	8.06519	8.05092	8.06801	8.05939	8.06808	8.07465	8.02322	8.05176	8.06427	8.03993	8.04588	8.04916	8.05222	8.04329	8.04939	8.04825	8.04214	8.05847	8.04428	8.04825	8.0619	8.06274	8.04901	8.06976	8.03131	8.04558	8.04077	8.09441	8.06534	8.05603	8.0468	8.04802	8.08411	8.08037	8.05252	8.06	8.02155	8.06641	8.04604	8.0896	8.05687	8.07831	8.05878	8.04123	8.0645	8.07579	8.05473	8.07976	8.06633
0.0066875	8.05939	8.05145	8.06892	8.05519	8.06374	8.07037	8.01521	8.05603	8.06267	8.04695	8.04718	8.04749	8.04977	8.04596	8.05595	8.05031	8.04436	8.05832	8.04474	8.04588	8.06152	8.06358	8.05466	8.06747	8.03551	8.04695	8.04626	8.08998	8.07091	8.06374	8.04253	8.04016	8.0838	8.08098	8.04985	8.05992	8.0172	8.06709	8.04497	8.08723	8.05794	8.0761	8.05389	8.04268	8.06572	8.08044	8.05222	8.07991	8.06564
0.0067	8.05611	8.0497	8.06854	8.05084	8.06259	8.06808	8.00758	8.06	8.06816	8.05283	8.05176	8.04756	8.04619	8.04497	8.05939	8.04665	8.0471	8.06145	8.04489	8.05023	8.05992	8.06412	8.05534	8.06221	8.04527	8.0471	8.04695	8.08296	8.07373	8.07098	8.03314	8.03436	8.08464	8.08624	8.05016	8.05916	8.01933	8.07068	8.04504	8.08517	8.05992	8.0735	8.04848	8.04581	8.06923	8.08113	8.04993	8.07785	8.06511
0.0067125	8.05695	8.04619	8.0674	8.0442	8.0632	8.0645	8.00377	8.06236	8.0748	8.05687	8.05641	8.04466	8.03963	8.04092	8.06053	8.0452	8.0497	8.06084	8.04703	8.05527	8.06206	8.06351	8.05382	8.05359	8.05847	8.04901	8.04916	8.07755	8.07365	8.07793	8.02704	8.03101	8.0854	8.08975	8.05664	8.06046	8.02986	8.07343	8.04466	8.08563	8.05939	8.07312	8.04329	8.04939	8.07289	8.08144	8.04909	8.07304	8.06274
0.006725	8.0545	8.04276	8.05916	8.03535	8.06366	8.06313	8.00316	8.06358	8.08006	8.05748	8.06175	8.04573	8.03482	8.03856	8.05954	8.0452	8.05313	8.06313	8.0529	8.06229	8.06732	8.06198	8.05305	8.04749	8.06343	8.05016	8.05374	8.07602	8.07251	8.08411	8.0246	8.03047	8.08281	8.09219	8.06297	8.06244	8.04329	8.07526	8.04832	8.08815	8.05595	8.07144	8.0407	8.05122	8.07587	8.08075	8.04985	8.07037	8.06114
0.0067375	8.05122	8.03749	8.04924	8.03337	8.06633	8.06221	8.00598	8.06313	8.08327	8.05557	8.06343	8.04924	8.03123	8.0394	8.05267	8.04413	8.05618	8.07098	8.06084	8.06961	8.07434	8.05618	8.05115	8.04314	8.06267	8.04832	8.05618	8.0761	8.07404	8.09013	8.02551	8.02742	8.08289	8.09204	8.06824	8.06007	8.05214	8.08235	8.05595	8.08807	8.05405	8.07335	8.04749	8.05397	8.07739	8.08167	8.05649	8.06854	8.05931
0.00675	8.04779	8.03284	8.03947	8.03497	8.06686	8.06084	8.01315	8.06023	8.08365	8.05405	8.0677	8.05336	8.02818	8.04276	8.04443	8.04092	8.06206	8.08289	8.07114	8.07564	8.07602	8.05717	8.04871	8.04276	8.05977	8.03993	8.05389	8.07472	8.07541	8.09586	8.0294	8.02223	8.0806	8.08884	8.06961	8.05824	8.05351	8.088	8.06015	8.08487	8.05351	8.07419	8.05367	8.05367	8.08075	8.08311	8.06244	8.06755	8.05779
0.0067625	8.04634	8.03139	8.03215	8.03932	8.06122	8.06183	8.01842	8.05634	8.08105	8.05016	8.06816	8.05641	8.02902	8.0439	8.03955	8.0426	8.06656	8.09067	8.07709	8.08083	8.07449	8.06129	8.0468	8.0426	8.05832	8.03108	8.0542	8.07014	8.07533	8.09296	8.03291	8.01819	8.07335	8.08762	8.07167	8.0574	8.0526	8.0883	8.06648	8.08243	8.0513	8.07648	8.05367	8.05412	8.0864	8.08472	8.06946	8.06435	8.06221
0.006775	8.0452	8.03238	8.02773	8.04222	8.05504	8.06427	8.0217	8.05397	8.07915	8.04001	8.06847	8.05893	8.03253	8.04245	8.03864	8.04909	8.0706	8.09166	8.07617	8.08342	8.06679	8.0658	8.04733	8.04253	8.0526	8.02933	8.05511	8.07251	8.06915	8.08586	8.03482	8.01895	8.06328	8.08746	8.07533	8.05481	8.05016	8.08525	8.07274	8.07388	8.05428	8.07854	8.05092	8.05565	8.08586	8.08678	8.07335	8.06633	8.06381
0.0067875	8.04848	8.0275	8.02635	8.04443	8.05222	8.06747	8.02429	8.05786	8.08098	8.03154	8.0687	8.06091	8.03566	8.03963	8.041	8.05794	8.07198	8.08823	8.07129	8.08342	8.05756	8.06557	8.05115	8.04123	8.04413	8.02666	8.05634	8.07579	8.06152	8.08243	8.03444	8.02109	8.05687	8.08678	8.07716	8.05595	8.04459	8.08609	8.07137	8.06946	8.05901	8.07579	8.05168	8.05641	8.08052	8.08823	8.07747	8.06953	8.06587
0.0068	8.0542	8.01964	8.03185	8.04581	8.05168	8.07213	8.0246	8.06061	8.08449	8.02956	8.07007	8.05794	8.03566	8.03879	8.04451	8.06404	8.07549	8.08151	8.06534	8.088	8.04802	8.06297	8.05496	8.041	8.03658	8.02185	8.05954	8.07312	8.05618	8.08174	8.03696	8.02216	8.05557	8.08319	8.0706	8.05809	8.03612	8.08418	8.07037	8.06747	8.06213	8.07533	8.05038	8.05908	8.07396	8.09143	8.08022	8.07274	8.06396
0.0068125	8.05862	8.02071	8.03871	8.04413	8.05176	8.07892	8.02757	8.06389	8.08685	8.03337	8.07335	8.05603	8.03284	8.04184	8.04665	8.06725	8.07686	8.0764	8.06129	8.09296	8.04047	8.05954	8.05756	8.04054	8.032	8.01689	8.05901	8.07175	8.0529	8.07625	8.04214	8.02811	8.05977	8.07899	8.06396	8.05473	8.03162	8.07487	8.06992	8.06175	8.06496	8.07968	8.04649	8.06435	8.0706	8.09364	8.07587	8.07266	8.06145
0.006825	8.06313	8.02788	8.04733	8.04169	8.05138	8.08434	8.03001	8.06755	8.08701	8.03864	8.07343	8.05504	8.03268	8.04573	8.04832	8.06885	8.07457	8.07106	8.05954	8.0925	8.03734	8.05679	8.05611	8.0442	8.03528	8.01315	8.05672	8.0722	8.05283	8.07083	8.04832	8.03268	8.06519	8.07648	8.06068	8.05161	8.02818	8.06259	8.07602	8.06023	8.06335	8.08685	8.0397	8.0661	8.06763	8.09006	8.06763	8.07182	8.05748
0.0068375	8.06786	8.04024	8.05717	8.04253	8.04817	8.08868	8.03467	8.07106	8.08426	8.03917	8.0722	8.05313	8.03383	8.04497	8.04848	8.06999	8.07426	8.06427	8.05832	8.09196	8.0381	8.05618	8.05168	8.05054	8.04344	8.00957	8.05336	8.0732	8.05649	8.0687	8.05084	8.04054	8.07007	8.07732	8.05977	8.04947	8.02353	8.05679	8.08548	8.06168	8.05687	8.09074	8.03658	8.06572	8.0619	8.08655	8.06038	8.06618	8.05359
0.00685	8.07007	8.04665	8.06023	8.04619	8.04489	8.08815	8.04314	8.07571	8.07777	8.03802	8.07266	8.04611	8.03886	8.04405	8.04939	8.06953	8.07564	8.05756	8.05687	8.09135	8.04077	8.05435	8.04756	8.05412	8.05115	8.01018	8.05344	8.07495	8.05908	8.06343	8.05771	8.04985	8.07289	8.07564	8.05305	8.04588	8.02032	8.05725	8.09319	8.06114	8.05069	8.09303	8.03604	8.06511	8.05573	8.08304	8.05275	8.0658	8.04817
0.0068625	8.06885	8.05611	8.05702	8.04787	8.04329	8.08182	8.05435	8.07236	8.07152	8.03993	8.07259	8.04268	8.04359	8.04398	8.04832	8.06519	8.07655	8.05389	8.05878	8.08693	8.04184	8.05351	8.04565	8.05183	8.06	8.01605	8.05	8.07693	8.05725	8.05565	8.06351	8.05443	8.07571	8.07274	8.04245	8.04932	8.01712	8.05519	8.09784	8.06076	8.04939	8.09464	8.03406	8.06305	8.05183	8.08083	8.04779	8.07419	8.04192
0.006875	8.06946	8.06419	8.05153	8.04703	8.03894	8.07602	8.06114	8.06969	8.0687	8.03566	8.06778	8.03932	8.04451	8.04779	8.04581	8.06198	8.07327	8.04611	8.05885	8.08174	8.04329	8.05023	8.04565	8.05008	8.06496	8.02528	8.04199	8.07861	8.05573	8.05649	8.0677	8.05405	8.07434	8.06801	8.03589	8.05344	8.01582	8.05389	8.09715	8.06023	8.05458	8.09982	8.02933	8.06274	8.05031	8.08174	8.0481	8.08334	8.0349
0.0068875	8.07205	8.07068	8.04367	8.04626	8.03505	8.07457	8.06358	8.0658	8.06519	8.02986	8.06389	8.03688	8.04443	8.04832	8.04588	8.0584	8.06587	8.04169	8.06015	8.07938	8.04726	8.04665	8.0455	8.05626	8.06725	8.03452	8.03596	8.07518	8.05786	8.06221	8.06877	8.04939	8.0677	8.06671	8.03314	8.05725	8.01476	8.05649	8.09219	8.05595	8.06305	8.10493	8.02902	8.06137	8.05573	8.08113	8.05008	8.09113	8.03062
0.0069	8.07175	8.07381	8.03871	8.05122	8.032	8.07617	8.0603	8.06519	8.06381	8.02719	8.05969	8.03635	8.04382	8.05168	8.04504	8.05687	8.05809	8.04436	8.06007	8.07381	8.05603	8.04222	8.05138	8.0661	8.07091	8.04657	8.03612	8.07396	8.06145	8.06396	8.06671	8.04535	8.0648	8.06679	8.03215	8.06107	8.01445	8.06137	8.08662	8.05115	8.06549	8.10951	8.03612	8.06145	8.06389	8.07793	8.0542	8.09311	8.03093
0.0069125	8.06725	8.07129	8.03505	8.05573	8.0294	8.07716	8.05664	8.06175	8.06885	8.02551	8.0545	8.03558	8.04451	8.05473	8.0452	8.05824	8.05214	8.0484	8.06267	8.07037	8.06404	8.04047	8.05367	8.07419	8.07129	8.0529	8.04321	8.07793	8.06091	8.05977	8.0674	8.04588	8.06114	8.06709	8.03612	8.06259	8.0175	8.05984	8.08395	8.04733	8.06145	8.11234	8.0407	8.05954	8.0687	8.07289	8.05588	8.09227	8.02986
0.006925	8.06236	8.06747	8.03429	8.05656	8.0278	8.07991	8.05428	8.06038	8.07816	8.02132	8.04939	8.03635	8.05138	8.0574	8.04428	8.0584	8.04817	8.0545	8.05817	8.07175	8.07274	8.03703	8.05191	8.07976	8.06946	8.05946	8.05031	8.08449	8.06168	8.05809	8.06892	8.04703	8.05771	8.06557	8.03978	8.05832	8.02032	8.05733	8.08556	8.04543	8.05794	8.11035	8.0407	8.05817	8.06931	8.06679	8.05557	8.08708	8.03169
0.0069375	8.06267	8.06435	8.03307	8.05397	8.02696	8.08136	8.05313	8.0616	8.08067	8.01811	8.0481	8.04222	8.05885	8.05931	8.0455	8.05527	8.04909	8.0616	8.05489	8.07388	8.08029	8.03398	8.05054	8.08174	8.06152	8.06618	8.0555	8.0896	8.06374	8.06053	8.06686	8.05222	8.05267	8.0648	8.04436	8.05466	8.02567	8.05428	8.0864	8.04398	8.05748	8.10486	8.03986	8.05382	8.06885	8.06107	8.05649	8.0825	8.03169
0.00695	8.06267	8.0616	8.03589	8.05069	8.02605	8.08105	8.04825	8.0616	8.07747	8.01544	8.04482	8.04909	8.05763	8.0587	8.04611	8.05229	8.05252	8.06526	8.05206	8.07297	8.07861	8.03535	8.05664	8.08258	8.05641	8.07007	8.06076	8.08914	8.06999	8.06297	8.06282	8.05603	8.04626	8.06664	8.04916	8.05222	8.02887	8.05283	8.08403	8.04543	8.05817	8.1031	8.04146	8.04977	8.06412	8.05412	8.06282	8.07831	8.03192
0.0069625	8.0558	8.06282	8.03787	8.05016	8.02895	8.07808	8.04466	8.05824	8.07411	8.01453	8.04192	8.05687	8.05138	8.05473	8.05168	8.04749	8.0587	8.07137	8.04924	8.07556	8.07236	8.0368	8.06091	8.08228	8.04878	8.07213	8.0619	8.08662	8.07655	8.06694	8.05786	8.05481	8.04512	8.0677	8.04985	8.04558	8.03169	8.05359	8.08342	8.04726	8.05588	8.10402	8.04413	8.04588	8.05656	8.05252	8.06992	8.07617	8.03429
0.006975	8.04787	8.06107	8.03894	8.05298	8.02917	8.07175	8.04153	8.0529	8.07411	8.02139	8.04123	8.0645	8.04321	8.05145	8.05511	8.04192	8.06175	8.07693	8.04497	8.07709	8.07289	8.03474	8.0632	8.07762	8.04298	8.07182	8.05939	8.08441	8.07686	8.07037	8.05252	8.05191	8.05054	8.0703	8.05428	8.041	8.03299	8.05756	8.08334	8.04436	8.04924	8.10379	8.04909	8.04749	8.05443	8.05717	8.07648	8.07449	8.04085
0.0069875	8.04092	8.05954	8.03741	8.05893	8.02826	8.07114	8.03932	8.04886	8.07533	8.02826	8.04024	8.06969	8.03833	8.04817	8.05466	8.03688	8.06122	8.07671	8.0442	8.07579	8.07594	8.03589	8.06503	8.07671	8.03886	8.06595	8.0619	8.07831	8.07167	8.07663	8.05145	8.04672	8.05717	8.06747	8.06183	8.03604	8.03406	8.06511	8.07892	8.04459	8.04405	8.10272	8.05199	8.05168	8.05901	8.06198	8.08411	8.07198	8.04817
0.007	8.03818	8.05786	8.03574	8.06458	8.02299	8.07007	8.03833	8.04825	8.07892	8.03177	8.03902	8.06831	8.03413	8.0442	8.05397	8.03917	8.05634	8.07625	8.04581	8.07365	8.07602	8.04001	8.06129	8.0748	8.03703	8.05534	8.0616	8.07312	8.06709	8.08273	8.05214	8.04878	8.05893	8.06541	8.06961	8.03467	8.03352	8.07571	8.0703	8.04832	8.0381	8.10509	8.05183	8.05267	8.06564	8.06664	8.08937	8.07205	8.05695
0.0070125	8.03764	8.05603	8.03688	8.06747	8.02071	8.0735	8.03825	8.0481	8.08395	8.03223	8.03734	8.06664	8.03032	8.0426	8.05992	8.04428	8.05	8.07373	8.05092	8.0735	8.07167	8.04665	8.05573	8.07114	8.03673	8.05206	8.06084	8.06732	8.06458	8.0854	8.05008	8.05481	8.06015	8.06839	8.07327	8.03955	8.02834	8.08304	8.06633	8.0529	8.03543	8.10326	8.05298	8.05031	8.07076	8.07014	8.09174	8.07877	8.06236
0.007025	8.04016	8.05649	8.03352	8.0658	8.01933	8.07526	8.04298	8.04825	8.08723	8.03436	8.03848	8.06564	8.02841	8.03879	8.0648	8.04543	8.04626	8.06793	8.05901	8.07602	8.06435	8.05374	8.04955	8.06633	8.0323	8.05038	8.06137	8.06618	8.06564	8.08113	8.04855	8.06236	8.0603	8.07411	8.07404	8.04962	8.02383	8.08334	8.06953	8.05557	8.03825	8.09631	8.05473	8.04871	8.07541	8.06931	8.09044	8.08479	8.06335
0.0070375	8.04527	8.05878	8.03238	8.06297	8.0188	8.07137	8.04398	8.05038	8.08861	8.03459	8.03825	8.06419	8.02879	8.03459	8.06458	8.04634	8.04436	8.06427	8.06374	8.07938	8.05832	8.06046	8.0468	8.06549	8.03001	8.04703	8.06534	8.0632	8.06877	8.07434	8.05038	8.0661	8.05664	8.0793	8.06808	8.05832	8.02132	8.07838	8.06602	8.05351	8.04451	8.09242	8.05542	8.04886	8.07907	8.06946	8.08601	8.0864	8.06038
0.00705	8.04886	8.06419	8.03284	8.05977	8.01971	8.06549	8.04016	8.05	8.0896	8.03513	8.03711	8.06503	8.02803	8.03436	8.06061	8.04634	8.0423	8.06091	8.06313	8.08174	8.05267	8.06534	8.05275	8.06465	8.02925	8.04352	8.07083	8.05824	8.07121	8.07236	8.0513	8.06961	8.04703	8.07777	8.06053	8.06267	8.02269	8.07541	8.05801	8.04863	8.04749	8.09006	8.0542	8.04413	8.08273	8.07228	8.08167	8.08578	8.0619
0.0070625	8.05099	8.07037	8.03566	8.05618	8.02223	8.06061	8.03734	8.04932	8.09204	8.03947	8.03688	8.06305	8.02917	8.03833	8.04977	8.04794	8.04779	8.05908	8.05832	8.08037	8.04832	8.06328	8.06236	8.06656	8.02658	8.04497	8.07098	8.0529	8.07358	8.07175	8.05603	8.07167	8.04054	8.07503	8.05458	8.06282	8.02589	8.07472	8.05054	8.04749	8.04558	8.09128	8.05992	8.0455	8.08517	8.0732	8.07823	8.0806	8.06549
0.007075	8.05054	8.07693	8.03284	8.0558	8.02826	8.06313	8.04184	8.0468	8.09242	8.04497	8.03947	8.06023	8.03497	8.03764	8.03864	8.05199	8.05664	8.06091	8.05206	8.07739	8.04474	8.05969	8.0703	8.06854	8.02643	8.04855	8.06831	8.05534	8.07632	8.07213	8.06465	8.0777	8.03864	8.07098	8.04985	8.06702	8.02521	8.07289	8.04565	8.05	8.04298	8.09479	8.06625	8.04848	8.08983	8.07213	8.07419	8.0735	8.06442
0.0070875	8.05	8.08281	8.03116	8.05908	8.03551	8.06961	8.0455	8.04634	8.0867	8.05138	8.04008	8.06053	8.04253	8.03871	8.02986	8.05504	8.05946	8.06183	8.04176	8.0761	8.04283	8.05695	8.07419	8.06427	8.02795	8.04985	8.06572	8.05923	8.08113	8.07663	8.07251	8.08441	8.04253	8.06602	8.05077	8.06961	8.02238	8.07465	8.04672	8.05351	8.0381	8.0999	8.07152	8.05214	8.09189	8.06923	8.06839	8.06671	8.06091
0.0071	8.04977	8.0867	8.03627	8.06107	8.041	8.07251	8.04665	8.04848	8.08098	8.05435	8.03696	8.06313	8.04451	8.04428	8.02986	8.05519	8.05763	8.05908	8.032	8.0761	8.03864	8.05893	8.07137	8.05519	8.02422	8.04955	8.06297	8.06152	8.08533	8.0809	8.07793	8.08594	8.04726	8.06404	8.05344	8.07068	8.02559	8.07938	8.05237	8.05847	8.0352	8.10127	8.0764	8.05511	8.08838	8.06366	8.0648	8.06244	8.05786
0.0071125	8.05199	8.09456	8.04382	8.05878	8.04367	8.0735	8.0439	8.05008	8.0777	8.05168	8.03589	8.06007	8.04314	8.05115	8.03551	8.05313	8.05534	8.05496	8.02834	8.07518	8.03871	8.05817	8.06633	8.05115	8.02185	8.05099	8.06114	8.06488	8.08319	8.08243	8.07999	8.07816	8.05298	8.06412	8.05847	8.07068	8.03154	8.08174	8.05168	8.06229	8.03505	8.09906	8.08121	8.05428	8.08189	8.05862	8.06313	8.05946	8.05824
0.007125	8.05611	8.09479	8.04932	8.05786	8.04268	8.07121	8.03474	8.05267	8.07243	8.05527	8.03749	8.05702	8.04489	8.05397	8.03955	8.05397	8.05519	8.05237	8.02727	8.07228	8.04146	8.05458	8.06519	8.05077	8.02513	8.05206	8.06236	8.06435	8.078	8.0867	8.08151	8.06725	8.05809	8.06633	8.06526	8.07045	8.04001	8.08037	8.04901	8.06633	8.0394	8.09479	8.08319	8.04977	8.08044	8.05199	8.06412	8.05328	8.0555
0.0071375	8.05977	8.09105	8.0513	8.05679	8.04031	8.06648	8.02895	8.05237	8.06274	8.06129	8.04047	8.05458	8.05031	8.05473	8.03978	8.05656	8.05565	8.04977	8.02704	8.06618	8.04237	8.05328	8.06664	8.05	8.03215	8.05443	8.06252	8.06358	8.07182	8.09067	8.08624	8.05946	8.06335	8.06702	8.0687	8.07175	8.04436	8.07869	8.04741	8.06808	8.04245	8.09181	8.08304	8.05	8.08678	8.04901	8.06686	8.04527	8.04985
0.00715	8.06366	8.08411	8.05267	8.0497	8.04214	8.07091	8.02231	8.05084	8.05435	8.06679	8.04718	8.04939	8.05138	8.05145	8.0394	8.05901	8.05367	8.04581	8.02849	8.06114	8.04321	8.05336	8.06297	8.05222	8.03833	8.05382	8.06023	8.06473	8.06892	8.09258	8.08739	8.05504	8.06503	8.07274	8.06824	8.07411	8.05084	8.07503	8.05092	8.07053	8.03993	8.09151	8.08403	8.05336	8.09059	8.0526	8.0661	8.04077	8.04497
0.0071625	8.06763	8.07724	8.05344	8.04466	8.0471	8.0735	8.01651	8.04855	8.05145	8.07243	8.05214	8.04466	8.04733	8.04771	8.04092	8.06038	8.05084	8.04375	8.02895	8.06084	8.04153	8.05443	8.05588	8.05923	8.0426	8.04794	8.05519	8.07152	8.07014	8.09265	8.08624	8.04993	8.06625	8.07732	8.06465	8.07365	8.05473	8.07327	8.05672	8.07419	8.0368	8.08899	8.0854	8.05573	8.09532	8.05794	8.06442	8.04596	8.04253
0.007175	8.07274	8.07205	8.0574	8.04306	8.05016	8.07404	8.01422	8.04871	8.05374	8.07579	8.06	8.0394	8.04253	8.04291	8.04054	8.06	8.04932	8.04123	8.03055	8.06122	8.03856	8.05389	8.05023	8.06435	8.04443	8.05046	8.05618	8.08029	8.07426	8.09708	8.08449	8.04649	8.06633	8.07426	8.05656	8.06847	8.05305	8.07327	8.05862	8.07938	8.03497	8.08434	8.08372	8.05397	8.10226	8.06053	8.0629	8.05519	8.04054
0.0071875	8.0748	8.0687	8.06015	8.04337	8.04718	8.0751	8.01895	8.05466	8.06282	8.07793	8.06625	8.0378	8.03841	8.03551	8.03726	8.05748	8.05489	8.03474	8.03757	8.0645	8.0368	8.05275	8.05145	8.06717	8.04726	8.05511	8.06213	8.08929	8.07854	8.09525	8.07953	8.05038	8.06526	8.0687	8.05008	8.06725	8.05313	8.07373	8.05595	8.07846	8.03604	8.07861	8.07961	8.05313	8.10806	8.06686	8.06549	8.06023	8.04344
0.0072	8.07472	8.06549	8.06015	8.04161	8.04741	8.07747	8.02826	8.06221	8.06999	8.07793	8.06625	8.03688	8.03825	8.03116	8.03474	8.05962	8.06183	8.02635	8.04276	8.06557	8.04016	8.05489	8.0529	8.06473	8.04817	8.06076	8.07175	8.09082	8.08342	8.08945	8.07297	8.05229	8.0645	8.06313	8.04604	8.06862	8.05336	8.07701	8.05214	8.07114	8.03833	8.07968	8.07793	8.05305	8.10478	8.07777	8.07144	8.06107	8.04726
0.0072125	8.07159	8.06686	8.05305	8.03589	8.04817	8.07777	8.03841	8.0648	8.07549	8.07892	8.06297	8.03772	8.03764	8.02803	8.02895	8.0584	8.06931	8.02383	8.04443	8.06908	8.04474	8.05695	8.05214	8.06129	8.04604	8.06396	8.07632	8.08945	8.08388	8.08533	8.06847	8.05199	8.06549	8.0616	8.03947	8.06564	8.0526	8.07961	8.04733	8.0619	8.03833	8.08159	8.07755	8.04939	8.0999	8.08456	8.07571	8.06252	8.0471
0.007225	8.06747	8.06793	8.0452	8.03398	8.04619	8.07915	8.041	8.06244	8.07976	8.0793	8.05908	8.03696	8.03871	8.03162	8.02902	8.05618	8.07121	8.02536	8.04611	8.07281	8.0484	8.05931	8.05359	8.05832	8.04276	8.06236	8.07739	8.08685	8.08334	8.08548	8.06496	8.05351	8.06519	8.06099	8.0378	8.06175	8.05038	8.08006	8.04359	8.0603	8.03696	8.08418	8.07602	8.04184	8.09418	8.08708	8.07434	8.06618	8.04344
0.0072375	8.06076	8.06763	8.04062	8.03711	8.04283	8.07793	8.0426	8.05779	8.08266	8.08151	8.05809	8.0352	8.04169	8.03726	8.03307	8.05275	8.0706	8.02834	8.04878	8.07541	8.04863	8.06221	8.05672	8.05878	8.0397	8.05862	8.07449	8.08418	8.08151	8.0912	8.06099	8.06	8.06419	8.06206	8.03848	8.05969	8.05359	8.07823	8.041	8.05992	8.03734	8.08189	8.07526	8.03574	8.08769	8.08189	8.06503	8.06984	8.04054
0.00725	8.05893	8.06648	8.04016	8.04008	8.04092	8.07579	8.04565	8.05527	8.08441	8.08304	8.05496	8.03162	8.04321	8.04138	8.03307	8.04932	8.06732	8.03085	8.04825	8.07716	8.04787	8.06458	8.05931	8.0603	8.03856	8.05466	8.06786	8.08327	8.07831	8.09845	8.06183	8.06427	8.06503	8.06183	8.04291	8.05641	8.05748	8.07358	8.04047	8.06099	8.04001	8.08113	8.0732	8.03253	8.08083	8.07442	8.05695	8.06976	8.03993
0.0072625	8.05954	8.06252	8.0365	8.0394	8.04176	8.07426	8.04581	8.05458	8.08372	8.08197	8.0497	8.02925	8.04375	8.04153	8.03047	8.04367	8.06442	8.03612	8.04604	8.08243	8.04558	8.069	8.05428	8.0648	8.0349	8.05458	8.06175	8.08014	8.07068	8.10005	8.06541	8.06702	8.06572	8.06358	8.04611	8.0545	8.05946	8.0629	8.04138	8.06015	8.04535	8.07907	8.06953	8.03261	8.07808	8.07098	8.05069	8.06725	8.04024
0.007275	8.06038	8.05832	8.03398	8.03841	8.03879	8.07144	8.04161	8.05725	8.08296	8.07724	8.04779	8.02666	8.04665	8.0349	8.02818	8.04092	8.06328	8.03741	8.04359	8.08655	8.04184	8.07129	8.04787	8.06961	8.03497	8.05565	8.05611	8.07579	8.06396	8.09959	8.06664	8.0661	8.06587	8.06488	8.04871	8.05641	8.05763	8.05321	8.04359	8.05725	8.04977	8.07808	8.06297	8.03429	8.07533	8.07243	8.04939	8.06046	8.0407
0.0072875	8.05817	8.05687	8.03192	8.03841	8.03551	8.0722	8.03894	8.05786	8.08273	8.07472	8.04779	8.0265	8.0455	8.03146	8.03139	8.04268	8.06534	8.03574	8.04436	8.08655	8.03497	8.07243	8.04535	8.07243	8.0336	8.05565	8.05168	8.07098	8.06168	8.09799	8.06343	8.06175	8.06885	8.06236	8.04817	8.0619	8.05542	8.04787	8.04596	8.04634	8.0513	8.07556	8.05435	8.03223	8.07251	8.07709	8.05199	8.05557	8.03909
0.0073	8.05611	8.05893	8.03436	8.04031	8.03421	8.07274	8.03909	8.05611	8.08273	8.07274	8.04848	8.02498	8.04222	8.032	8.03665	8.04939	8.06763	8.03604	8.0484	8.08304	8.03001	8.07114	8.04657	8.07243	8.03146	8.05664	8.04405	8.06786	8.05901	8.09624	8.05977	8.05573	8.07037	8.05801	8.04512	8.06313	8.05328	8.04672	8.0468	8.03459	8.05138	8.07098	8.04504	8.03406	8.06526	8.08159	8.05573	8.05351	8.03558
0.0073125	8.05717	8.06183	8.03947	8.03802	8.03673	8.07228	8.03764	8.05824	8.08006	8.07182	8.04695	8.02414	8.03955	8.03192	8.03558	8.05695	8.07327	8.03871	8.0571	8.08144	8.02841	8.06862	8.04832	8.07137	8.03009	8.05748	8.0394	8.06747	8.05595	8.09761	8.05618	8.04626	8.06671	8.05649	8.04611	8.05725	8.05664	8.04939	8.04871	8.02612	8.05023	8.07068	8.0381	8.03734	8.05832	8.08449	8.05687	8.0542	8.03291
0.007325	8.05595	8.06351	8.03864	8.03123	8.03917	8.07037	8.04085	8.06152	8.07465	8.06953	8.04543	8.02483	8.03909	8.03062	8.03299	8.06534	8.07854	8.04398	8.06625	8.08449	8.02872	8.06587	8.05107	8.06847	8.03169	8.05122	8.03719	8.06938	8.05305	8.09624	8.05237	8.04329	8.06313	8.05779	8.04886	8.05328	8.06412	8.0555	8.05374	8.01949	8.04573	8.07083	8.03825	8.04352	8.05786	8.08708	8.05763	8.05733	8.03413
0.0073375	8.05389	8.06511	8.03932	8.02391	8.04153	8.0677	8.0423	8.06442	8.07045	8.06076	8.0468	8.02902	8.04237	8.03291	8.03368	8.06549	8.08319	8.04482	8.07243	8.09044	8.03032	8.05779	8.05557	8.06351	8.03673	8.04413	8.03581	8.07091	8.05122	8.0928	8.0484	8.04642	8.05885	8.05878	8.05023	8.05496	8.06915	8.05695	8.05588	8.01506	8.04138	8.07251	8.0455	8.04863	8.06046	8.08685	8.06046	8.06274	8.03604
0.00735	8.05565	8.06877	8.03749	8.02292	8.04237	8.06183	8.03917	8.07045	8.07022	8.05412	8.05092	8.03345	8.04726	8.03726	8.0307	8.06641	8.08319	8.04337	8.07472	8.09319	8.03268	8.04855	8.0632	8.05458	8.04344	8.03787	8.03497	8.07343	8.04977	8.08853	8.04375	8.05153	8.05458	8.06122	8.05161	8.06091	8.06686	8.05771	8.05656	8.01666	8.04016	8.0719	8.04901	8.05267	8.06808	8.08327	8.06259	8.06511	8.03825
0.0073625	8.05862	8.07007	8.03673	8.02559	8.04222	8.05687	8.03795	8.07411	8.06839	8.04764	8.05428	8.03802	8.04764	8.04077	8.02902	8.06755	8.07877	8.03787	8.07259	8.08891	8.03757	8.04131	8.06808	8.04802	8.05191	8.03528	8.03909	8.07236	8.05092	8.0864	8.03734	8.05611	8.05	8.06068	8.05672	8.06435	8.06526	8.05511	8.05504	8.01704	8.04321	8.06915	8.04527	8.05176	8.07556	8.07884	8.06412	8.06473	8.03841
0.007375	8.06244	8.06892	8.03864	8.0294	8.03841	8.05626	8.03909	8.06908	8.06648	8.03932	8.05916	8.03802	8.04482	8.04466	8.02948	8.07076	8.07426	8.03665	8.06885	8.08136	8.04214	8.03696	8.06931	8.04466	8.05817	8.03566	8.04771	8.06931	8.05527	8.088	8.03459	8.05885	8.04886	8.05588	8.06023	8.06526	8.06572	8.05168	8.05649	8.01537	8.04459	8.06732	8.04024	8.04832	8.08235	8.07823	8.06328	8.06389	8.04321
0.0073875	8.06534	8.06412	8.04222	8.02673	8.03459	8.05756	8.03772	8.06152	8.06801	8.03101	8.06396	8.03497	8.0455	8.04771	8.03085	8.07396	8.07037	8.03917	8.06892	8.0751	8.04672	8.0336	8.06442	8.04504	8.06198	8.03658	8.05336	8.0648	8.05717	8.09158	8.03543	8.05931	8.04718	8.05115	8.06168	8.06267	8.06374	8.05275	8.05931	8.01575	8.04825	8.06915	8.0397	8.04939	8.09097	8.07671	8.06374	8.06313	8.05099
0.0074	8.0603	8.06145	8.04596	8.01949	8.03467	8.0587	8.03635	8.05832	8.07419	8.02925	8.0658	8.03665	8.04886	8.04955	8.03703	8.07365	8.06602	8.04329	8.07007	8.06641	8.0497	8.03619	8.05763	8.0484	8.06061	8.03474	8.05283	8.06053	8.0571	8.09448	8.03589	8.05984	8.04504	8.04611	8.06488	8.05939	8.0603	8.0529	8.06	8.01636	8.05298	8.07205	8.03864	8.04893	8.09685	8.07312	8.06427	8.06038	8.05992
0.0074125	8.05824	8.05954	8.04855	8.01239	8.03642	8.05946	8.03223	8.05565	8.07999	8.02818	8.06801	8.03909	8.05077	8.05061	8.04169	8.06953	8.06084	8.04207	8.06877	8.05832	8.04756	8.04321	8.05473	8.04825	8.05702	8.03177	8.05321	8.05832	8.06152	8.09479	8.03223	8.05702	8.04573	8.04642	8.0719	8.05519	8.05862	8.05168	8.05855	8.02109	8.05534	8.07373	8.04085	8.04642	8.09586	8.07251	8.06389	8.06168	8.06862
0.007425	8.06175	8.05489	8.05328	8.00865	8.03925	8.05992	8.02719	8.05267	8.08304	8.02811	8.06755	8.04344	8.05115	8.05122	8.04199	8.06213	8.05672	8.04291	8.07106	8.05824	8.03917	8.05237	8.05222	8.04672	8.05191	8.03024	8.05344	8.0616	8.06175	8.09479	8.02803	8.05313	8.04329	8.04924	8.07556	8.05519	8.06129	8.05	8.05664	8.02628	8.05832	8.07358	8.04443	8.04482	8.09555	8.07449	8.05984	8.07129	8.07785
0.0074375	8.06328	8.04832	8.05443	8.01262	8.04237	8.06053	8.02551	8.05389	8.08556	8.02948	8.06404	8.04787	8.05367	8.04993	8.04359	8.05527	8.0529	8.04535	8.06915	8.06351	8.03108	8.06114	8.04878	8.04131	8.05069	8.03253	8.0571	8.06511	8.05748	8.0941	8.02811	8.04863	8.04405	8.05061	8.0719	8.05397	8.06488	8.04909	8.04741	8.02933	8.0632	8.0735	8.04718	8.04329	8.0909	8.07549	8.05717	8.08075	8.0835
[truncated: 3,405 more rows]
[truncated: 7 more columns]

## Sheet: 1 uM
1.25e-05	8.11272	8.05748	8.14255	8.03291	8.12996	8.1398	8.11974	8.14354	8.13484	8.13972	8.1311	8.16689	8.13515	8.09639	8.12363	8.12645	8.16925	8.14903	8.16101	8.13393	8.15498	8.1356	8.13393	8.11661	8.15353	8.11661	8.14476	8.12637	8.13553	8.12347	8.10135	8.14865	8.15407	8.11264	8.14171	8.10608	8.13347	8.14651	8.14972	8.18436	8.12904	8.1263	8.16078	8.19862	8.13972
[truncated: 3,999 more rows]

[truncated: 2 more sheets: 1.25 uM, 1.5 uM]
