# Supplementary material for: Evolutionary fine-tuning of residual helix structure in disordered proteins manifests in complex structure and lifetime
Source: Commun Biol. 2023 Jan 18;6:63. doi: 10.1038/s42003-023-04445-6 (PMC9849366; doi:10.1038/s42003-023-04445-6)
Supplement: Supplementary file 3 — Supplementary Data 1 [file 42003_2023_4445_MOESM3_ESM.zip › Supplementary Data 1/DREB2A WT/Association/kon 100 mM NaCl.xlsx]

## Sheet: 0.5 uM
0.00125	-0.27837	-0.63111	-0.71403	-0.67298	-0.69734	-0.7083	-0.75424	-0.86372	-0.76274	-0.74354	-0.65507	-0.59497	-0.75208	-0.69978	-0.78671	-0.74863	-0.6848	-0.64821	-0.58136	-0.52215	-0.59051	-0.57937	-0.55766	-0.70021	-0.59627	-0.65163	-0.6385	-0.52942	-0.61169	-0.68946	-0.60101	-0.59079	-0.65269	-0.53093	-0.58389	-0.52431
0.0025	-0.32793	-0.66929	-0.77842	-0.69576	-0.77598	-0.75244	-0.88779	-0.932	-0.76615	-0.8198	-0.72314	-0.66331	-0.77842	-0.7724	-0.81943	-0.76924	-0.76722	-0.67961	-0.65631	-0.65844	-0.72204	-0.69288	-0.65048	-0.77234	-0.69867	-0.73442	-0.65247	-0.67366	-0.65558	-0.78232	-0.73265	-0.69985	-0.72483	-0.56189	-0.64203	-0.68239
0.00375	-0.39027	-0.69948	-0.82163	-0.78687	-0.90718	-0.8979	-0.95623	-0.91586	-0.80667	-0.91123	-0.76655	-0.82927	-0.9027	-0.81583	-0.84417	-0.82949	-0.82007	-0.65819	-0.67397	-0.74743	-0.78916	-0.81874	-0.79657	-0.87128	-0.78888	-0.82887	-0.75674	-0.7075	-0.7778	-0.89468	-0.86239	-0.8418	-0.78909	-0.69325	-0.85763	-0.80799
0.005	-0.48283	-0.83014	-0.87523	-0.89648	-0.8992	-0.93193	-1.00556	-1.02083	-0.85745	-0.95111	-0.84262	-0.89413	-1.00394	-0.948	-0.91193	-0.98161	-0.88459	-0.83889	-0.7788	-0.8505	-0.83373	-0.87734	-0.81674	-0.93203	-0.82878	-0.91593	-0.85833	-0.80158	-0.87912	-0.97773	-0.93578	-0.95602	-0.81632	-0.59683	-0.88806	-0.86855
0.00625	-0.50523	-0.85683	-0.87695	-0.85706	-0.98581	-0.99343	-1.03765	-1.07135	-1.01399	-1.01393	-0.95145	-0.87331	-1.0092	-0.93274	-0.9545	-0.97085	-0.89953	-0.87108	-0.81757	-0.84332	-0.91944	-0.89829	-0.85316	-0.94788	-0.96931	-0.87823	-0.94035	-0.82313	-0.84941	-1.03456	-0.89999	-0.92876	-0.92097	-0.67343	-0.86049	-0.83708
0.0075	-0.56997	-0.97238	-0.95674	-0.9626	-1.02814	-1.01236	-1.07167	-1.07677	-1.07877	-1.08404	-0.97235	-0.942	-1.04852	-0.99937	-0.99819	-0.98629	-0.97703	-0.93848	-0.87808	-0.9379	-1.02604	-0.94932	-0.94535	-1.01922	-0.94751	-0.98128	-1.03848	-0.9458	-0.95882	-1.06921	-0.96134	-0.98992	-0.91479	-0.79886	-0.89638	-0.90162
0.00875	-0.52802	-0.96949	-1.01004	-1.01313	-1.05538	-1.06514	-1.10057	-1.13992	-1.09311	-1.07326	-1.02164	-1.04834	-1.0953	-1.05692	-1.03284	-1.07522	-1.01423	-0.97052	-0.93323	-0.94459	-1.03148	-1.00816	-1.01146	-1.008	-1.0215	-1.03962	-1.03653	-1.01394	-0.9778	-1.15701	-1.0205	-1.00547	-1.02069	-1.01886	-0.98465	-1.00078
0.01	-0.60052	-0.98066	-1.06517	-1.03343	-1.16163	-1.15686	-1.12611	-1.19392	-1.17185	-1.12935	-1.0699	-1.05768	-1.13385	-1.04026	-1.10097	-1.11052	-1.04789	-0.99741	-0.99547	-1.05856	-1.09921	-1.09705	-1.05294	-1.12117	-1.0992	-1.13688	-1.05096	-0.97251	-1.04874	-1.14769	-1.10086	-1.09405	-1.01781	-0.8964	-1.00844	-1.04608
0.01125	-0.67057	-1.05731	-1.10223	-1.11984	-1.16542	-1.14231	-1.233	-1.2806	-1.21382	-1.19309	-1.07835	-1.13152	-1.17186	-1.13347	-1.16109	-1.1726	-1.09431	-1.06047	-1.05709	-1.09732	-1.11397	-1.06587	-1.06608	-1.19381	-1.15548	-1.1527	-1.13273	-1.11563	-1.05885	-1.26067	-1.11722	-1.09761	-1.10749	-0.99579	-1.04764	-1.02197
0.0125	-0.75962	-1.1537	-1.18736	-1.13289	-1.23216	-1.19803	-1.25619	-1.27714	-1.23454	-1.28073	-1.18775	-1.13545	-1.24638	-1.15704	-1.23061	-1.24511	-1.17396	-1.1345	-1.07954	-1.109	-1.12896	-1.17436	-1.15438	-1.21492	-1.18157	-1.22206	-1.22314	-1.13983	-1.16644	-1.27039	-1.15816	-1.16273	-1.08263	-1.01706	-1.1397	-1.10444
0.01375	-0.7646	-1.18036	-1.19248	-1.177	-1.27295	-1.30608	-1.33515	-1.33075	-1.33161	-1.3025	-1.19736	-1.20048	-1.27316	-1.21694	-1.2315	-1.25647	-1.19187	-1.13383	-1.12248	-1.12752	-1.25634	-1.22999	-1.15055	-1.27394	-1.26971	-1.21495	-1.27634	-1.18915	-1.18385	-1.34659	-1.19799	-1.2324	-1.17452	-0.95006	-1.15048	-1.11929
0.015	-0.73005	-1.19002	-1.20823	-1.18983	-1.29657	-1.27194	-1.28322	-1.37944	-1.32419	-1.33473	-1.23641	-1.24905	-1.27171	-1.25089	-1.25302	-1.25219	-1.175	-1.20763	-1.11966	-1.15773	-1.18576	-1.21667	-1.21222	-1.3014	-1.22947	-1.26867	-1.26792	-1.19249	-1.15187	-1.3283	-1.25323	-1.20273	-1.14087	-1.0712	-1.19711	-1.20502
0.01625	-0.77616	-1.22687	-1.25283	-1.24042	-1.30141	-1.34621	-1.38674	-1.39692	-1.32678	-1.36158	-1.28656	-1.2373	-1.33815	-1.26605	-1.31079	-1.32842	-1.28105	-1.19024	-1.1932	-1.20469	-1.2867	-1.23158	-1.24982	-1.3599	-1.25967	-1.29843	-1.31068	-1.29157	-1.28873	-1.39493	-1.29056	-1.24849	-1.20372	-1.11788	-1.25217	-1.19274
0.0175	-0.77993	-1.27435	-1.26051	-1.29507	-1.38078	-1.28468	-1.35589	-1.40281	-1.32781	-1.37794	-1.26807	-1.28451	-1.36728	-1.3085	-1.34637	-1.2878	-1.27344	-1.20772	-1.19822	-1.26267	-1.3025	-1.33192	-1.28961	-1.31108	-1.28821	-1.33807	-1.37116	-1.2637	-1.27958	-1.43618	-1.25077	-1.25966	-1.22661	-1.18604	-1.23001	-1.26406
0.01875	-0.868	-1.27535	-1.28034	-1.27387	-1.33148	-1.28859	-1.38866	-1.44304	-1.3577	-1.41756	-1.34033	-1.33877	-1.37945	-1.31395	-1.36115	-1.32239	-1.29793	-1.24248	-1.20557	-1.25945	-1.3123	-1.33102	-1.31032	-1.3875	-1.33038	-1.30636	-1.41036	-1.30945	-1.34788	-1.44508	-1.3592	-1.33297	-1.26687	-1.136	-1.29371	-1.25683
0.02	-0.84269	-1.34207	-1.34712	-1.28368	-1.39253	-1.38543	-1.45317	-1.45231	-1.44567	-1.45401	-1.35615	-1.32628	-1.3824	-1.3312	-1.38551	-1.36944	-1.37181	-1.27355	-1.25057	-1.31484	-1.36283	-1.35867	-1.30076	-1.40963	-1.33855	-1.42994	-1.41955	-1.35477	-1.34689	-1.45926	-1.37137	-1.34387	-1.28826	-1.27748	-1.31479	-1.28169
0.02125	-0.92009	-1.33349	-1.34649	-1.39298	-1.43347	-1.41823	-1.48089	-1.44959	-1.43143	-1.48791	-1.3889	-1.38218	-1.42593	-1.39251	-1.37409	-1.44058	-1.35413	-1.24712	-1.3237	-1.33459	-1.39604	-1.42646	-1.36949	-1.43798	-1.40639	-1.44602	-1.43069	-1.34686	-1.35644	-1.48078	-1.41035	-1.33592	-1.31872	-1.20426	-1.35266	-1.349
0.0225	-0.95653	-1.31889	-1.37103	-1.3707	-1.40562	-1.39475	-1.45799	-1.45765	-1.4849	-1.49879	-1.31877	-1.41967	-1.43362	-1.39093	-1.41952	-1.36825	-1.39257	-1.33955	-1.29535	-1.31219	-1.41916	-1.3741	-1.3596	-1.43588	-1.41085	-1.48628	-1.44541	-1.37836	-1.34694	-1.48302	-1.40369	-1.34654	-1.30674	-1.18613	-1.36033	-1.33294
0.02375	-0.94609	-1.44415	-1.38516	-1.42907	-1.51803	-1.46397	-1.48528	-1.53285	-1.47078	-1.49737	-1.42714	-1.41697	-1.47807	-1.41176	-1.48342	-1.48366	-1.38444	-1.366	-1.33156	-1.3828	-1.42831	-1.41982	-1.41818	-1.5393	-1.43972	-1.40944	-1.49539	-1.46437	-1.40335	-1.52351	-1.41162	-1.45573	-1.3436	-1.25126	-1.41857	-1.42042
0.025	-0.94691	-1.39469	-1.4364	-1.41457	-1.4951	-1.43024	-1.52373	-1.55292	-1.51044	-1.55369	-1.45538	-1.39371	-1.5271	-1.45192	-1.5137	-1.50349	-1.3938	-1.39291	-1.36636	-1.40116	-1.43383	-1.4115	-1.47078	-1.48392	-1.45252	-1.45697	-1.51462	-1.43431	-1.4547	-1.57574	-1.46002	-1.46473	-1.37082	-1.26736	-1.42487	-1.41078
0.02625	-0.9902	-1.41382	-1.47211	-1.45207	-1.5295	-1.46903	-1.52899	-1.57813	-1.52301	-1.54669	-1.4716	-1.45318	-1.49328	-1.42106	-1.50308	-1.48968	-1.41461	-1.4078	-1.37827	-1.4483	-1.48524	-1.46439	-1.4985	-1.56446	-1.48611	-1.54644	-1.47574	-1.44313	-1.44572	-1.57018	-1.49203	-1.46841	-1.39535	-1.26938	-1.48494	-1.41913
0.0275	-1.03901	-1.42587	-1.46226	-1.48096	-1.52965	-1.5108	-1.56124	-1.60452	-1.54208	-1.5519	-1.44711	-1.48236	-1.52203	-1.47137	-1.49443	-1.53504	-1.41879	-1.44356	-1.38248	-1.39004	-1.51088	-1.44446	-1.47421	-1.56095	-1.48143	-1.54318	-1.52765	-1.4769	-1.45851	-1.5835	-1.49873	-1.4799	-1.40244	-1.27595	-1.45088	-1.42378
0.02875	-1.01577	-1.44523	-1.50519	-1.47154	-1.5978	-1.56556	-1.55621	-1.59669	-1.54476	-1.57381	-1.5016	-1.48506	-1.53706	-1.4735	-1.53236	-1.573	-1.50786	-1.42929	-1.45552	-1.45108	-1.51045	-1.54297	-1.49846	-1.55777	-1.53391	-1.54763	-1.56691	-1.47829	-1.49373	-1.63078	-1.52542	-1.50811	-1.4152	-1.28331	-1.49304	-1.43441
0.03	-1.05388	-1.46402	-1.50945	-1.51611	-1.52974	-1.5355	-1.5928	-1.6189	-1.561	-1.60426	-1.47883	-1.4778	-1.51503	-1.46678	-1.55839	-1.53746	-1.47071	-1.37168	-1.4382	-1.42545	-1.5126	-1.50862	-1.47697	-1.52727	-1.53652	-1.58418	-1.56186	-1.52735	-1.49479	-1.59088	-1.53324	-1.47394	-1.43122	-1.23588	-1.46971	-1.44803
0.03125	-1.07421	-1.50038	-1.52164	-1.55246	-1.60577	-1.56454	-1.67256	-1.64151	-1.583	-1.59446	-1.50611	-1.53411	-1.59657	-1.54996	-1.57798	-1.57112	-1.50101	-1.45117	-1.50362	-1.5134	-1.51456	-1.56716	-1.49637	-1.60077	-1.61011	-1.60231	-1.60296	-1.54287	-1.52768	-1.69653	-1.56502	-1.55113	-1.45835	-1.24959	-1.50205	-1.52065
0.0325	-1.06314	-1.51691	-1.53011	-1.50549	-1.63609	-1.63441	-1.67753	-1.63927	-1.57575	-1.61868	-1.51511	-1.53829	-1.59823	-1.56223	-1.56893	-1.61732	-1.49776	-1.48605	-1.49954	-1.47817	-1.59955	-1.5825	-1.5589	-1.58887	-1.55794	-1.5886	-1.61687	-1.5012	-1.53355	-1.66313	-1.53929	-1.56779	-1.52827	-1.31012	-1.53807	-1.53638
0.03375	-1.10459	-1.49541	-1.55243	-1.52497	-1.62944	-1.58	-1.64261	-1.63219	-1.60912	-1.63969	-1.50418	-1.5259	-1.59186	-1.54918	-1.5553	-1.57495	-1.48522	-1.49541	-1.48099	-1.5008	-1.5597	-1.52202	-1.57912	-1.62651	-1.58007	-1.5779	-1.59327	-1.53271	-1.56113	-1.69462	-1.57495	-1.52098	-1.506	-1.29801	-1.52656	-1.5015
0.035	-1.10367	-1.50391	-1.58473	-1.55948	-1.63018	-1.6329	-1.61036	-1.66967	-1.62366	-1.67491	-1.56218	-1.54571	-1.62595	-1.5641	-1.59682	-1.59011	-1.51451	-1.44142	-1.46821	-1.50249	-1.5895	-1.54979	-1.50305	-1.62612	-1.61721	-1.63091	-1.59696	-1.52896	-1.56501	-1.63159	-1.62689	-1.55547	-1.53773	-1.32148	-1.5221	-1.53604
0.03625	-1.16316	-1.53823	-1.63519	-1.57277	-1.6408	-1.63992	-1.69939	-1.7222	-1.67527	-1.672	-1.56103	-1.6025	-1.6427	-1.60686	-1.62	-1.64747	-1.56704	-1.49512	-1.54973	-1.56815	-1.58108	-1.64599	-1.55692	-1.66947	-1.60033	-1.66578	-1.68394	-1.59104	-1.58072	-1.71166	-1.62446	-1.54303	-1.52091	-1.37379	-1.59219	-1.5339
0.0375	-1.1258	-1.58293	-1.587	-1.55874	-1.67031	-1.61684	-1.71071	-1.70225	-1.6379	-1.67424	-1.58317	-1.59401	-1.63574	-1.57033	-1.61816	-1.60791	-1.58946	-1.547	-1.52797	-1.55487	-1.63503	-1.61528	-1.59511	-1.69069	-1.66922	-1.63811	-1.62533	-1.60598	-1.59754	-1.71052	-1.63603	-1.6286	-1.55038	-1.33879	-1.5913	-1.57899
0.03875	-1.16026	-1.58587	-1.63603	-1.57903	-1.64424	-1.65787	-1.70607	-1.69532	-1.62976	-1.69271	-1.62744	-1.61688	-1.62035	-1.55173	-1.62916	-1.59981	-1.60872	-1.51508	-1.53077	-1.52528	-1.58629	-1.61405	-1.57733	-1.70081	-1.66521	-1.6995	-1.66051	-1.60464	-1.61005	-1.72451	-1.63194	-1.61448	-1.55838	-1.3349	-1.58677	-1.54029
0.04	-1.19063	-1.54939	-1.63533	-1.62279	-1.70306	-1.70615	-1.72161	-1.73527	-1.73709	-1.70847	-1.639	-1.58122	-1.68004	-1.62259	-1.65726	-1.66606	-1.60446	-1.58803	-1.5749	-1.5906	-1.62633	-1.6658	-1.58094	-1.70024	-1.65426	-1.68127	-1.72824	-1.65768	-1.63055	-1.73604	-1.65208	-1.62639	-1.57309	-1.3766	-1.56766	-1.58812
0.04125	-1.15909	-1.58218	-1.59359	-1.60245	-1.67889	-1.65956	-1.71848	-1.76038	-1.72936	-1.71203	-1.65673	-1.60897	-1.66858	-1.62942	-1.63508	-1.64406	-1.58028	-1.5844	-1.56461	-1.52778	-1.62859	-1.66182	-1.59753	-1.66742	-1.69246	-1.62331	-1.69569	-1.62517	-1.62046	-1.7291	-1.60608	-1.65247	-1.53948	-1.39037	-1.61042	-1.54758
0.0425	-1.18549	-1.65228	-1.63593	-1.66276	-1.67889	-1.69835	-1.73468	-1.75152	-1.747	-1.74502	-1.62142	-1.6314	-1.71332	-1.63201	-1.66459	-1.67756	-1.61807	-1.63805	-1.60824	-1.6035	-1.67969	-1.67241	-1.60913	-1.68899	-1.67565	-1.71162	-1.71599	-1.64061	-1.65299	-1.77743	-1.68154	-1.62608	-1.61017	-1.39121	-1.63995	-1.66733
0.04375	-1.18697	-1.61552	-1.5762	-1.65524	-1.73647	-1.65224	-1.76043	-1.76284	-1.74576	-1.74217	-1.67424	-1.65362	-1.64925	-1.62403	-1.64395	-1.66082	-1.57882	-1.56506	-1.58407	-1.61302	-1.68255	-1.62757	-1.59598	-1.66116	-1.65176	-1.72101	-1.68008	-1.6444	-1.63662	-1.73801	-1.62509	-1.65348	-1.57534	-1.34988	-1.62431	-1.63514
0.045	-1.18047	-1.6081	-1.61559	-1.63829	-1.66432	-1.7196	-1.69543	-1.77406	-1.75594	-1.67181	-1.58965	-1.6532	-1.68773	-1.64477	-1.6488	-1.68877	-1.64234	-1.60818	-1.56349	-1.63023	-1.66945	-1.64997	-1.64285	-1.73911	-1.68417	-1.689	-1.6895	-1.64831	-1.61929	-1.75642	-1.66423	-1.63859	-1.59185	-1.39909	-1.59097	-1.65746
0.04625	-1.2107	-1.61643	-1.65194	-1.6006	-1.72746	-1.67933	-1.70521	-1.73057	-1.68366	-1.72716	-1.63511	-1.63762	-1.65669	-1.63063	-1.67045	-1.66767	-1.62585	-1.59157	-1.59305	-1.57087	-1.65059	-1.65844	-1.66563	-1.68869	-1.67578	-1.68057	-1.70054	-1.63072	-1.67835	-1.72391	-1.69481	-1.6339	-1.61376	-1.38025	-1.59178	-1.56627
0.0475	-1.2053	-1.63242	-1.65669	-1.62119	-1.72595	-1.65847	-1.777	-1.77332	-1.71644	-1.75378	-1.64593	-1.63324	-1.73137	-1.65511	-1.67151	-1.68407	-1.62117	-1.59258	-1.58617	-1.61419	-1.67929	-1.64507	-1.6734	-1.68573	-1.67894	-1.67914	-1.74429	-1.6853	-1.65668	-1.75659	-1.65541	-1.67536	-1.58327	-1.33321	-1.62593	-1.66119
0.04875	-1.24785	-1.65269	-1.69252	-1.65948	-1.74658	-1.69956	-1.75288	-1.79272	-1.71755	-1.77358	-1.67107	-1.65529	-1.73632	-1.67502	-1.74036	-1.6872	-1.63301	-1.56045	-1.61046	-1.64436	-1.68246	-1.67144	-1.68365	-1.74517	-1.6842	-1.69451	-1.73715	-1.65929	-1.66863	-1.7942	-1.65163	-1.71657	-1.63002	-1.39566	-1.61644	-1.66779
0.05	-1.21645	-1.65963	-1.67322	-1.67862	-1.73819	-1.73411	-1.77298	-1.77735	-1.77252	-1.75232	-1.67561	-1.67118	-1.74905	-1.73217	-1.70179	-1.72862	-1.65164	-1.63957	-1.60108	-1.61233	-1.66585	-1.70294	-1.66704	-1.7352	-1.72371	-1.73142	-1.74603	-1.6228	-1.67247	-1.75366	-1.68849	-1.68783	-1.65389	-1.44269	-1.63482	-1.63984
0.05125	-1.23083	-1.64629	-1.70012	-1.69396	-1.75936	-1.72649	-1.7876	-1.80016	-1.76078	-1.75314	-1.69148	-1.69749	-1.6999	-1.7067	-1.72033	-1.73008	-1.67477	-1.62993	-1.59258	-1.62365	-1.68468	-1.66692	-1.65513	-1.72198	-1.72467	-1.77255	-1.71341	-1.64964	-1.68847	-1.79603	-1.67511	-1.6703	-1.65237	-1.39117	-1.65016	-1.64686
0.0525	-1.22337	-1.66268	-1.68715	-1.73321	-1.76635	-1.7198	-1.81227	-1.8128	-1.75488	-1.75729	-1.68611	-1.69441	-1.75907	-1.67345	-1.69636	-1.69915	-1.68883	-1.64683	-1.692	-1.625	-1.71388	-1.72442	-1.67279	-1.75948	-1.71785	-1.75159	-1.75843	-1.68576	-1.68746	-1.77955	-1.7248	-1.66614	-1.62671	-1.40604	-1.64413	-1.61409
0.05375	-1.28861	-1.6712	-1.7325	-1.72178	-1.78455	-1.75022	-1.82638	-1.82248	-1.78415	-1.82355	-1.72635	-1.70053	-1.74623	-1.68435	-1.72504	-1.70652	-1.66924	-1.64178	-1.73058	-1.65795	-1.73231	-1.68521	-1.69953	-1.76458	-1.73788	-1.75552	-1.76528	-1.70214	-1.66999	-1.76605	-1.71874	-1.74769	-1.69364	-1.46348	-1.67806	-1.67721
0.055	-1.26876	-1.68357	-1.76503	-1.70396	-1.80041	-1.73434	-1.78845	-1.79846	-1.75928	-1.79723	-1.7313	-1.69155	-1.7806	-1.77752	-1.74558	-1.73334	-1.68921	-1.68254	-1.60483	-1.66093	-1.70037	-1.70292	-1.69345	-1.76467	-1.77773	-1.7848	-1.77415	-1.69709	-1.68784	-1.84726	-1.73482	-1.73717	-1.66224	-1.39791	-1.68661	-1.71595
0.05625	-1.25847	-1.71191	-1.73132	-1.71096	-1.79663	-1.77418	-1.82611	-1.86763	-1.7618	-1.83215	-1.73978	-1.70729	-1.73702	-1.7383	-1.76169	-1.79071	-1.69619	-1.63602	-1.6465	-1.72757	-1.73894	-1.7018	-1.68453	-1.78457	-1.74111	-1.75822	-1.74374	-1.69667	-1.69089	-1.8086	-1.70319	-1.69543	-1.68121	-1.4626	-1.70965	-1.663
0.0575	-1.25964	-1.66409	-1.72112	-1.71641	-1.77664	-1.74046	-1.79835	-1.82064	-1.80302	-1.81011	-1.73908	-1.71814	-1.77939	-1.7369	-1.74164	-1.78852	-1.69254	-1.68417	-1.6568	-1.6933	-1.68441	-1.72749	-1.69376	-1.77126	-1.72102	-1.79226	-1.75433	-1.71132	-1.68489	-1.85248	-1.69627	-1.74397	-1.71444	-1.4457	-1.67955	-1.70924
0.05875	-1.294	-1.69681	-1.7188	-1.7576	-1.78708	-1.75971	-1.83848	-1.87659	-1.82632	-1.80975	-1.74668	-1.73834	-1.75174	-1.73082	-1.77476	-1.77788	-1.69889	-1.69461	-1.69167	-1.69795	-1.70971	-1.72279	-1.68963	-1.82502	-1.75001	-1.80184	-1.77303	-1.70234	-1.7228	-1.83417	-1.71934	-1.73789	-1.70046	-1.47037	-1.71421	-1.71684
0.06	-1.30193	-1.71633	-1.70552	-1.76796	-1.74278	-1.78539	-1.8326	-1.8797	-1.80523	-1.80374	-1.73573	-1.7363	-1.7764	-1.74247	-1.73461	-1.72956	-1.73129	-1.65936	-1.68218	-1.67575	-1.74417	-1.75789	-1.70938	-1.76265	-1.76898	-1.78104	-1.7734	-1.73751	-1.72589	-1.83862	-1.75458	-1.74288	-1.67473	-1.48358	-1.69477	-1.72433
0.06125	-1.27706	-1.72386	-1.72566	-1.73683	-1.7909	-1.79953	-1.85759	-1.87103	-1.84005	-1.85337	-1.74788	-1.78306	-1.77921	-1.76992	-1.77095	-1.8224	-1.69465	-1.73135	-1.71509	-1.73258	-1.76538	-1.76506	-1.72451	-1.80013	-1.82451	-1.81184	-1.80608	-1.72896	-1.76248	-1.87057	-1.73897	-1.78049	-1.73556	-1.5091	-1.74805	-1.70584
0.0625	-1.32434	-1.68476	-1.76279	-1.7633	-1.78386	-1.79708	-1.84016	-1.85905	-1.79813	-1.85355	-1.75202	-1.72613	-1.80744	-1.78157	-1.80115	-1.77467	-1.72915	-1.72841	-1.63967	-1.68868	-1.76966	-1.80256	-1.71747	-1.79136	-1.79661	-1.8017	-1.8174	-1.76737	-1.70854	-1.8686	-1.74962	-1.76743	-1.6733	-1.49895	-1.74636	-1.74382
0.06375	-1.28284	-1.72544	-1.77629	-1.76272	-1.83135	-1.77793	-1.83001	-1.84804	-1.8233	-1.87794	-1.75319	-1.7704	-1.77173	-1.77235	-1.76513	-1.81337	-1.72967	-1.70161	-1.70518	-1.68612	-1.74946	-1.77635	-1.71258	-1.82277	-1.74756	-1.81265	-1.80958	-1.77718	-1.72075	-1.80825	-1.80401	-1.7698	-1.72162	-1.46462	-1.71934	-1.77749
0.065	-1.31737	-1.70896	-1.77298	-1.73049	-1.78539	-1.86449	-1.81762	-1.83879	-1.83898	-1.82716	-1.74394	-1.7433	-1.76476	-1.71782	-1.81297	-1.75273	-1.77874	-1.69723	-1.6915	-1.71788	-1.72142	-1.76896	-1.68103	-1.76324	-1.75102	-1.82663	-1.75518	-1.72017	-1.7234	-1.83059	-1.74309	-1.79619	-1.75282	-1.46534	-1.75098	-1.71
0.06625	-1.31845	-1.74573	-1.74144	-1.77346	-1.89141	-1.81775	-1.85329	-1.86978	-1.82391	-1.8517	-1.79299	-1.77437	-1.85368	-1.76981	-1.82473	-1.80985	-1.76035	-1.74605	-1.72772	-1.73111	-1.74619	-1.79592	-1.71061	-1.83692	-1.81281	-1.81742	-1.83458	-1.76812	-1.7627	-1.8887	-1.76727	-1.78845	-1.76581	-1.54944	-1.7578	-1.80059
0.0675	-1.24785	-1.72486	-1.72273	-1.77151	-1.84286	-1.83651	-1.87365	-1.88369	-1.87832	-1.84906	-1.77329	-1.73392	-1.78773	-1.77596	-1.74936	-1.81852	-1.75498	-1.72629	-1.6606	-1.74354	-1.71896	-1.75757	-1.76375	-1.82486	-1.77794	-1.84577	-1.76912	-1.74208	-1.73508	-1.88168	-1.77718	-1.76694	-1.71589	-1.53685	-1.75247	-1.7444
0.06875	-1.32687	-1.76072	-1.80742	-1.79206	-1.82648	-1.79897	-1.9227	-1.92963	-1.82388	-1.88663	-1.78163	-1.75679	-1.80906	-1.73913	-1.76047	-1.77509	-1.76981	-1.73239	-1.66912	-1.72477	-1.7694	-1.75328	-1.73331	-1.82752	-1.82306	-1.80215	-1.78234	-1.76929	-1.75879	-1.86103	-1.83778	-1.79489	-1.71329	-1.4743	-1.76204	-1.77552
0.07	-1.32359	-1.749	-1.78642	-1.7715	-1.76716	-1.83954	-1.90054	-1.90045	-1.84004	-1.84805	-1.73437	-1.81616	-1.85818	-1.78375	-1.82876	-1.80496	-1.77498	-1.73951	-1.70566	-1.72504	-1.79816	-1.78769	-1.78601	-1.82151	-1.81465	-1.8501	-1.84434	-1.74934	-1.72694	-1.84847	-1.80956	-1.78176	-1.72486	-1.50175	-1.75596	-1.7021
0.07125	-1.36183	-1.77795	-1.78312	-1.76773	-1.83563	-1.80939	-1.86482	-1.91351	-1.83186	-1.87308	-1.77202	-1.80345	-1.83623	-1.76875	-1.78742	-1.78395	-1.74413	-1.80266	-1.68087	-1.72637	-1.80247	-1.80261	-1.75529	-1.83944	-1.7612	-1.81325	-1.82425	-1.7625	-1.74244	-1.83638	-1.80226	-1.76283	-1.74903	-1.52459	-1.76086	-1.73378
0.0725	-1.32967	-1.75289	-1.76178	-1.75912	-1.87073	-1.78652	-1.90319	-1.87967	-1.83787	-1.82639	-1.79341	-1.79163	-1.80846	-1.76553	-1.82319	-1.8167	-1.7598	-1.74945	-1.71645	-1.72115	-1.75702	-1.72538	-1.72541	-1.80684	-1.77773	-1.8337	-1.76331	-1.72853	-1.72159	-1.8792	-1.76276	-1.7956	-1.73779	-1.47949	-1.78795	-1.745
0.07375	-1.31764	-1.76321	-1.78301	-1.76363	-1.84627	-1.84194	-1.88284	-1.87313	-1.82985	-1.83226	-1.81034	-1.75912	-1.80212	-1.78295	-1.79207	-1.84278	-1.77098	-1.76002	-1.71733	-1.71546	-1.77366	-1.78043	-1.73728	-1.83875	-1.78359	-1.82686	-1.88366	-1.77689	-1.74058	-1.88429	-1.77476	-1.80136	-1.80437	-1.51509	-1.72851	-1.71644
0.075	-1.29791	-1.7657	-1.78025	-1.79708	-1.79658	-1.81341	-1.88199	-1.88783	-1.82051	-1.86984	-1.76755	-1.73128	-1.86696	-1.78428	-1.79282	-1.87441	-1.77823	-1.74115	-1.68671	-1.69022	-1.80362	-1.78519	-1.74993	-1.83908	-1.75578	-1.77861	-1.84556	-1.76703	-1.71117	-1.86804	-1.78459	-1.7885	-1.73448	-1.54238	-1.73904	-1.78224
0.07625	-1.37254	-1.78343	-1.73999	-1.80578	-1.8702	-1.80831	-1.82509	-1.87305	-1.83434	-1.83651	-1.78121	-1.78019	-1.82732	-1.76198	-1.77809	-1.83377	-1.78593	-1.76757	-1.72077	-1.70167	-1.7697	-1.77764	-1.72707	-1.86746	-1.82714	-1.8315	-1.79209	-1.76916	-1.73674	-1.85701	-1.79617	-1.78244	-1.72281	-1.46721	-1.81062	-1.76674
0.0775	-1.33313	-1.75283	-1.78144	-1.85441	-1.84971	-1.85889	-1.8889	-1.88527	-1.86546	-1.87103	-1.78086	-1.75843	-1.83254	-1.82387	-1.83494	-1.85052	-1.79929	-1.75232	-1.69978	-1.75199	-1.84028	-1.79687	-1.76157	-1.844	-1.81051	-1.8731	-1.81227	-1.79387	-1.78237	-1.86225	-1.82603	-1.7887	-1.81412	-1.48736	-1.75532	-1.79124
0.07875	-1.31987	-1.79018	-1.8437	-1.79197	-1.85083	-1.78716	-1.87199	-1.90838	-1.89768	-1.85461	-1.84472	-1.78549	-1.81938	-1.78155	-1.77383	-1.83025	-1.73952	-1.78055	-1.68975	-1.70337	-1.80313	-1.79706	-1.75137	-1.83917	-1.83439	-1.8328	-1.84195	-1.77903	-1.72823	-1.82913	-1.78985	-1.77786	-1.75339	-1.48729	-1.74048	-1.74139
0.08	-1.38197	-1.74167	-1.76516	-1.77889	-1.80978	-1.78772	-1.91956	-1.89658	-1.90708	-1.84749	-1.78052	-1.78997	-1.84844	-1.77148	-1.7963	-1.83451	-1.77817	-1.71089	-1.66871	-1.71734	-1.74863	-1.78883	-1.7641	-1.82292	-1.74953	-1.82765	-1.75834	-1.76097	-1.74707	-1.84873	-1.80397	-1.77441	-1.74213	-1.47211	-1.76752	-1.72317
0.08125	-1.39758	-1.80116	-1.78852	-1.85014	-1.79311	-1.84007	-1.89118	-1.90412	-1.85207	-1.87395	-1.78818	-1.77973	-1.80132	-1.80627	-1.85278	-1.79267	-1.79812	-1.74418	-1.69776	-1.73761	-1.81143	-1.79511	-1.7633	-1.84654	-1.79183	-1.83381	-1.84089	-1.79743	-1.74686	-1.88225	-1.81467	-1.78769	-1.7191	-1.47771	-1.78653	-1.76174
0.0825	-1.36128	-1.79425	-1.80767	-1.79851	-1.84428	-1.85727	-1.91216	-1.91422	-1.87784	-1.89182	-1.80919	-1.81381	-1.80061	-1.82314	-1.83156	-1.84081	-1.84983	-1.78603	-1.75293	-1.7542	-1.81491	-1.78326	-1.77388	-1.86798	-1.85497	-1.84868	-1.82404	-1.77775	-1.76291	-1.90479	-1.82389	-1.81049	-1.74184	-1.48752	-1.78615	-1.76633
0.08375	-1.3507	-1.77713	-1.8005	-1.78635	-1.84434	-1.80984	-1.9228	-1.91415	-1.8731	-1.8818	-1.80682	-1.7831	-1.83315	-1.79763	-1.83623	-1.76469	-1.80938	-1.74651	-1.72994	-1.75901	-1.80025	-1.82762	-1.78371	-1.82498	-1.79955	-1.84859	-1.79825	-1.73836	-1.79094	-1.88968	-1.81308	-1.78996	-1.75733	-1.49012	-1.75259	-1.75109
0.085	-1.37278	-1.79574	-1.77266	-1.802	-1.85409	-1.81613	-1.89439	-1.8989	-1.85524	-1.87252	-1.79752	-1.76234	-1.86743	-1.81271	-1.80052	-1.79989	-1.79424	-1.77549	-1.71395	-1.67858	-1.79937	-1.84342	-1.75745	-1.88642	-1.80896	-1.81545	-1.79928	-1.76331	-1.75871	-1.81447	-1.79918	-1.78689	-1.74252	-1.49804	-1.7633	-1.78227
0.08625	-1.3942	-1.77618	-1.77381	-1.78852	-1.85092	-1.82779	-1.88158	-1.87179	-1.86475	-1.89857	-1.8314	-1.76795	-1.87586	-1.80913	-1.79138	-1.82354	-1.79682	-1.79238	-1.71883	-1.77051	-1.82304	-1.81903	-1.77342	-1.84162	-1.83159	-1.84662	-1.83665	-1.79133	-1.78906	-1.89212	-1.80385	-1.82945	-1.76297	-1.49551	-1.8311	-1.77532
0.0875	-1.36506	-1.78325	-1.80222	-1.82334	-1.89232	-1.85245	-1.93165	-1.8628	-1.87049	-1.91915	-1.81022	-1.79219	-1.85026	-1.84743	-1.86577	-1.83485	-1.81477	-1.74627	-1.75322	-1.77851	-1.82088	-1.79979	-1.80852	-1.83364	-1.78464	-1.82481	-1.8099	-1.77738	-1.78521	-1.90261	-1.81741	-1.85965	-1.78304	-1.53456	-1.78896	-1.79034
0.08875	-1.38148	-1.78031	-1.84851	-1.81406	-1.89412	-1.82376	-1.90183	-1.92717	-1.86701	-1.88665	-1.79794	-1.76175	-1.88828	-1.80579	-1.83225	-1.86874	-1.85236	-1.81053	-1.68287	-1.74127	-1.80921	-1.84033	-1.78217	-1.88363	-1.83427	-1.82297	-1.85291	-1.79874	-1.76312	-1.87008	-1.80007	-1.81966	-1.76822	-1.50636	-1.7779	-1.76959
0.09	-1.37718	-1.80317	-1.84189	-1.83507	-1.89448	-1.82629	-1.91556	-1.9097	-1.84012	-1.87705	-1.7994	-1.81439	-1.84051	-1.79354	-1.8271	-1.84271	-1.79968	-1.8103	-1.78386	-1.78703	-1.79105	-1.82072	-1.77612	-1.82686	-1.83502	-1.87226	-1.83048	-1.85294	-1.82584	-1.88286	-1.78309	-1.80349	-1.81799	-1.50561	-1.80828	-1.78336
0.09125	-1.4006	-1.79107	-1.80434	-1.77451	-1.84419	-1.8594	-1.89557	-1.94298	-1.874	-1.93164	-1.81449	-1.75729	-1.84167	-1.79193	-1.83966	-1.82005	-1.8159	-1.75871	-1.70901	-1.79465	-1.81136	-1.77728	-1.76389	-1.88508	-1.84791	-1.82563	-1.81534	-1.77469	-1.79736	-1.94415	-1.79945	-1.84496	-1.7367	-1.48539	-1.81509	-1.75615
0.0925	-1.38084	-1.82197	-1.82556	-1.79576	-1.84828	-1.83207	-1.93576	-1.88048	-1.85838	-1.87015	-1.80613	-1.80153	-1.86909	-1.83474	-1.85225	-1.86908	-1.80304	-1.78374	-1.78966	-1.71617	-1.77145	-1.78121	-1.78769	-1.86213	-1.82426	-1.84358	-1.83591	-1.74551	-1.79655	-1.95224	-1.84785	-1.84806	-1.76765	-1.48798	-1.80155	-1.77899
0.09375	-1.38047	-1.75215	-1.79181	-1.83221	-1.83369	-1.85322	-1.90181	-1.89242	-1.89752	-1.88435	-1.80154	-1.82136	-1.85966	-1.80834	-1.8268	-1.85273	-1.77532	-1.81174	-1.76888	-1.74994	-1.77965	-1.7631	-1.76348	-1.82935	-1.80026	-1.85727	-1.85199	-1.7647	-1.77284	-1.88534	-1.82211	-1.77504	-1.81465	-1.48577	-1.79014	-1.75277
0.095	-1.3466	-1.75447	-1.81995	-1.83784	-1.88452	-1.82464	-1.88723	-1.88993	-1.83273	-1.89418	-1.80559	-1.81878	-1.84115	-1.82566	-1.86533	-1.85956	-1.84325	-1.78302	-1.76014	-1.80854	-1.79383	-1.80102	-1.79789	-1.8649	-1.82849	-1.89516	-1.82372	-1.78583	-1.80697	-1.82999	-1.83936	-1.82932	-1.7605	-1.57352	-1.7463	-1.75985
0.09625	-1.42517	-1.80194	-1.86691	-1.7985	-1.89671	-1.84052	-1.93026	-1.93963	-1.88254	-1.91944	-1.82601	-1.8005	-1.81179	-1.80436	-1.86354	-1.88412	-1.86151	-1.76891	-1.75847	-1.79209	-1.8103	-1.83875	-1.74124	-1.88948	-1.8503	-1.86471	-1.85041	-1.79733	-1.7889	-1.91468	-1.83552	-1.84344	-1.77039	-1.55977	-1.7732	-1.80076
0.0975	-1.40954	-1.83262	-1.82223	-1.78684	-1.86004	-1.86677	-1.91477	-1.91946	-1.89809	-1.87251	-1.80959	-1.82607	-1.81977	-1.82628	-1.85987	-1.86119	-1.78658	-1.78141	-1.74508	-1.74492	-1.84836	-1.7896	-1.81511	-1.85752	-1.84219	-1.86672	-1.8883	-1.7802	-1.76738	-1.90605	-1.82961	-1.82828	-1.78429	-1.53334	-1.82246	-1.78026
0.09875	-1.39674	-1.80455	-1.83383	-1.80658	-1.89307	-1.84787	-1.85929	-1.92579	-1.90862	-1.90576	-1.81882	-1.80698	-1.83889	-1.79376	-1.86537	-1.83557	-1.81324	-1.76104	-1.74808	-1.79173	-1.82374	-1.80469	-1.7976	-1.8315	-1.78781	-1.82583	-1.88428	-1.73638	-1.79817	-1.90001	-1.85983	-1.82525	-1.76901	-1.50007	-1.80762	-1.76962
0.1	-1.38276	-1.78652	-1.84272	-1.82895	-1.92187	-1.84681	-1.94989	-1.98733	-1.88975	-1.91522	-1.80729	-1.84194	-1.88894	-1.85597	-1.90568	-1.87708	-1.84842	-1.81529	-1.72217	-1.78528	-1.8219	-1.80502	-1.80918	-1.8528	-1.81033	-1.85405	-1.84416	-1.82792	-1.79295	-1.95017	-1.8557	-1.77964	-1.78718	-1.53931	-1.78931	-1.757
0.10125	-1.39439	-1.8564	-1.81037	-1.79223	-1.86648	-1.87924	-1.87616	-1.97066	-1.93259	-1.90683	-1.82023	-1.78854	-1.87689	-1.85724	-1.88146	-1.82154	-1.81632	-1.81857	-1.72247	-1.75146	-1.80632	-1.81323	-1.76533	-1.87992	-1.8643	-1.8529	-1.88106	-1.83943	-1.7974	-1.91386	-1.84971	-1.85177	-1.81982	-1.5159	-1.79446	-1.80404
0.1025	-1.4285	-1.83038	-1.83826	-1.86641	-1.84179	-1.87347	-1.89619	-1.92473	-1.91821	-1.91469	-1.78419	-1.83921	-1.88401	-1.8008	-1.85033	-1.82883	-1.80349	-1.78258	-1.78606	-1.81319	-1.84614	-1.77441	-1.83096	-1.84998	-1.80523	-1.84483	-1.88613	-1.77328	-1.77094	-1.91029	-1.83486	-1.79426	-1.78834	-1.5078	-1.79126	-1.78639
0.10375	-1.40771	-1.79743	-1.82595	-1.7912	-1.85236	-1.885	-1.86875	-1.90533	-1.96145	-1.95156	-1.83513	-1.87081	-1.90523	-1.85352	-1.90205	-1.90658	-1.86315	-1.83182	-1.80128	-1.72964	-1.83342	-1.79074	-1.80375	-1.85375	-1.83532	-1.82712	-1.8555	-1.79395	-1.81128	-1.87884	-1.84356	-1.84593	-1.76675	-1.54947	-1.82284	-1.76455
0.105	-1.34844	-1.7964	-1.85497	-1.8073	-1.85177	-1.88768	-1.91032	-1.93413	-1.92776	-1.96615	-1.81484	-1.81148	-1.86279	-1.83542	-1.83759	-1.88945	-1.81154	-1.78582	-1.74625	-1.80626	-1.76966	-1.78828	-1.78764	-1.82247	-1.83999	-1.87661	-1.84914	-1.78024	-1.76023	-1.90572	-1.80837	-1.88173	-1.77853	-1.57413	-1.79709	-1.80164
0.10625	-1.38193	-1.77109	-1.86579	-1.81767	-1.88678	-1.88085	-1.91632	-1.91018	-1.91399	-1.92435	-1.845	-1.76487	-1.86966	-1.83097	-1.8912	-1.85772	-1.81554	-1.7644	-1.72209	-1.73643	-1.80084	-1.81483	-1.78272	-1.83469	-1.84916	-1.86201	-1.86303	-1.78812	-1.82519	-1.92645	-1.79036	-1.8265	-1.74447	-1.48215	-1.77922	-1.78512
0.1075	-1.38319	-1.85349	-1.87755	-1.86049	-1.90263	-1.83678	-1.9138	-1.95602	-1.93695	-1.95827	-1.86171	-1.84766	-1.87371	-1.79342	-1.85676	-1.8797	-1.82975	-1.81663	-1.80257	-1.79792	-1.82125	-1.89148	-1.78109	-1.85391	-1.81681	-1.85179	-1.86646	-1.84304	-1.77773	-1.8852	-1.86954	-1.84384	-1.8056	-1.50715	-1.8343	-1.79616
0.10875	-1.37401	-1.81765	-1.82093	-1.80937	-1.87666	-1.8677	-1.87819	-1.91071	-1.90814	-1.89188	-1.83231	-1.87182	-1.83173	-1.8242	-1.90523	-1.8825	-1.8337	-1.85456	-1.72141	-1.76634	-1.81851	-1.8414	-1.76874	-1.84857	-1.82408	-1.87176	-1.80805	-1.79413	-1.81304	-1.86062	-1.81547	-1.84005	-1.8216	-1.51827	-1.78018	-1.75789
0.11	-1.36152	-1.82194	-1.86949	-1.81115	-1.86884	-1.89281	-1.89988	-1.92271	-1.85537	-1.86518	-1.78276	-1.83914	-1.82395	-1.82171	-1.85402	-1.83634	-1.78797	-1.80263	-1.75567	-1.76021	-1.80229	-1.78601	-1.81091	-1.87237	-1.85483	-1.86186	-1.85915	-1.80297	-1.79147	-1.89886	-1.81495	-1.82216	-1.76585	-1.52309	-1.82556	-1.76862
0.11125	-1.40883	-1.79172	-1.86612	-1.83645	-1.88183	-1.86694	-1.91125	-1.94591	-1.93052	-1.91624	-1.79007	-1.85056	-1.86585	-1.82706	-1.86298	-1.85442	-1.85699	-1.833	-1.76414	-1.75205	-1.81128	-1.84274	-1.80898	-1.89486	-1.83405	-1.87411	-1.87981	-1.79926	-1.82277	-1.90386	-1.87763	-1.83734	-1.79822	-1.53531	-1.81063	-1.80941
0.1125	-1.41257	-1.81642	-1.8291	-1.84883	-1.89045	-1.89073	-1.90544	-1.93213	-1.89564	-1.92589	-1.81151	-1.79682	-1.87552	-1.84389	-1.85134	-1.87314	-1.82658	-1.81389	-1.71367	-1.78232	-1.86943	-1.79409	-1.79374	-1.82085	-1.87848	-1.83217	-1.8572	-1.8175	-1.79389	-1.92467	-1.86532	-1.83412	-1.81961	-1.5089	-1.81298	-1.79661
0.11375	-1.46707	-1.85142	-1.8371	-1.81983	-1.86541	-1.89188	-1.94057	-1.98515	-1.93283	-1.95741	-1.84236	-1.81442	-1.87756	-1.85162	-1.87886	-1.90532	-1.84796	-1.86873	-1.78701	-1.77306	-1.85111	-1.82958	-1.81175	-1.9185	-1.84678	-1.87427	-1.88159	-1.84053	-1.79944	-1.92781	-1.86011	-1.89423	-1.81099	-1.5839	-1.79256	-1.78878
0.115	-1.40035	-1.84859	-1.86375	-1.82346	-1.88004	-1.83471	-1.9311	-1.89494	-1.86219	-1.93659	-1.81315	-1.82315	-1.88957	-1.85164	-1.83118	-1.87594	-1.80296	-1.80852	-1.77823	-1.79794	-1.81715	-1.83042	-1.79145	-1.85626	-1.85998	-1.83891	-1.83641	-1.79984	-1.75261	-1.89864	-1.81755	-1.80317	-1.75856	-1.52031	-1.8025	-1.7797
0.11625	-1.38111	-1.84476	-1.84047	-1.85112	-1.84953	-1.836	-1.89267	-1.98768	-1.87763	-1.90537	-1.80633	-1.82357	-1.90709	-1.86098	-1.90077	-1.84821	-1.8733	-1.73996	-1.70708	-1.76203	-1.79852	-1.85917	-1.78469	-1.88003	-1.82495	-1.85844	-1.86032	-1.74052	-1.79657	-1.8853	-1.82743	-1.81889	-1.76187	-1.5344	-1.77634	-1.76256
0.1175	-1.46176	-1.85293	-1.90206	-1.8414	-1.89466	-1.83978	-1.95644	-1.96286	-1.92865	-1.95961	-1.88004	-1.83641	-1.88576	-1.86858	-1.86184	-1.88641	-1.85731	-1.81668	-1.76011	-1.80105	-1.85029	-1.83267	-1.80796	-1.86353	-1.8523	-1.89861	-1.88619	-1.83382	-1.85422	-1.86617	-1.81374	-1.81402	-1.76483	-1.54136	-1.8128	-1.77039
0.11875	-1.44572	-1.8485	-1.8551	-1.82906	-1.88291	-1.86004	-1.90929	-1.94114	-1.91817	-1.95338	-1.82946	-1.84934	-1.88494	-1.86171	-1.88834	-1.92021	-1.8451	-1.83333	-1.72121	-1.78675	-1.79515	-1.83942	-1.75336	-1.85324	-1.83144	-1.87873	-1.86892	-1.78821	-1.80379	-1.87679	-1.81695	-1.86893	-1.83603	-1.55137	-1.80587	-1.75727
0.12	-1.40773	-1.82181	-1.88885	-1.86392	-1.904	-1.93066	-2.00419	-1.9428	-1.91389	-1.91096	-1.8266	-1.83232	-1.89647	-1.82798	-1.84355	-1.88639	-1.83987	-1.83465	-1.78563	-1.77448	-1.86367	-1.82341	-1.80224	-1.87407	-1.84867	-1.89503	-1.88734	-1.83114	-1.79678	-1.9296	-1.85728	-1.87608	-1.81468	-1.5263	-1.86749	-1.79727
0.12125	-1.35138	-1.83119	-1.88807	-1.85869	-1.87504	-1.87835	-1.90592	-1.93656	-1.88025	-1.90405	-1.83305	-1.88747	-1.85817	-1.86307	-1.90711	-1.81569	-1.80149	-1.79022	-1.7698	-1.77279	-1.85212	-1.79234	-1.81955	-1.87762	-1.80581	-1.87475	-1.86154	-1.76123	-1.80917	-1.91335	-1.8623	-1.8196	-1.81814	-1.50447	-1.77777	-1.76921
0.1225	-1.42261	-1.87305	-1.83867	-1.8288	-1.90855	-1.8744	-1.9214	-1.96464	-1.86519	-1.93817	-1.79264	-1.80346	-1.88025	-1.85165	-1.89306	-1.88194	-1.83684	-1.79598	-1.74161	-1.77944	-1.79921	-1.82096	-1.76736	-1.86823	-1.81145	-1.83599	-1.85121	-1.8179	-1.79268	-1.94001	-1.83531	-1.82549	-1.83097	-1.54217	-1.78363	-1.77386
0.12375	-1.45162	-1.84981	-1.84478	-1.89708	-1.94659	-1.87664	-2.02118	-1.97193	-1.95183	-1.94035	-1.87467	-1.82658	-1.86217	-1.81702	-1.93687	-1.8876	-1.825	-1.86432	-1.78449	-1.82244	-1.81944	-1.82038	-1.80929	-1.88304	-1.85093	-1.83451	-1.84657	-1.82369	-1.823	-1.91959	-1.84044	-1.85448	-1.82871	-1.56463	-1.80831	-1.84322
0.125	-1.46296	-1.80239	-1.82602	-1.84373	-1.90891	-1.84261	-1.96114	-1.96714	-1.92131	-1.89359	-1.82456	-1.83112	-1.87654	-1.8418	-1.90281	-1.88913	-1.8446	-1.82265	-1.7388	-1.7745	-1.82151	-1.82462	-1.77516	-1.87149	-1.8032	-1.83964	-1.87447	-1.80292	-1.81659	-1.90955	-1.82326	-1.84093	-1.79052	-1.547	-1.82627	-1.81967
0.12625	-1.41626	-1.83559	-1.87111	-1.80665	-1.90695	-1.86281	-1.9531	-1.93072	-1.92351	-1.93062	-1.81138	-1.82908	-1.84426	-1.84535	-1.84006	-1.9159	-1.83642	-1.8397	-1.70926	-1.76246	-1.84691	-1.83975	-1.82954	-1.90255	-1.84961	-1.88178	-1.82229	-1.82982	-1.83565	-1.87957	-1.88015	-1.85902	-1.7949	-1.55615	-1.79555	-1.82364
0.1275	-1.42777	-1.82383	-1.87621	-1.86244	-1.89653	-1.83917	-1.93696	-1.95029	-1.90456	-1.9245	-1.79906	-1.83049	-1.90246	-1.84321	-1.85115	-1.91594	-1.87938	-1.86048	-1.77873	-1.78885	-1.83442	-1.85687	-1.79825	-1.84378	-1.8529	-1.90365	-1.86562	-1.76606	-1.80129	-1.93435	-1.85159	-1.83846	-1.77204	-1.59259	-1.81568	-1.75361
0.12875	-1.40405	-1.86779	-1.90663	-1.84563	-1.92273	-1.8995	-1.91403	-1.96724	-1.94357	-1.91479	-1.84896	-1.79471	-1.88252	-1.83021	-1.88291	-1.89316	-1.82177	-1.84273	-1.73621	-1.79426	-1.83817	-1.84808	-1.76225	-1.90192	-1.88365	-1.87038	-1.83351	-1.81296	-1.86287	-1.91606	-1.84752	-1.84209	-1.79296	-1.53493	-1.81877	-1.83296
0.13	-1.48264	-1.84294	-1.89391	-1.80675	-1.89508	-1.87315	-1.97372	-1.95716	-1.90271	-1.94875	-1.8533	-1.79643	-1.90554	-1.8694	-1.86273	-1.85988	-1.8426	-1.84425	-1.77403	-1.7771	-1.81982	-1.78868	-1.81827	-1.88912	-1.8513	-1.8251	-1.82369	-1.79791	-1.83065	-1.92811	-1.88452	-1.87203	-1.78807	-1.51352	-1.80984	-1.77992
0.13125	-1.3968	-1.79383	-1.85642	-1.82955	-1.90419	-1.86919	-1.91927	-1.95371	-1.98638	-1.90584	-1.83291	-1.85543	-1.90562	-1.84125	-1.8578	-1.89286	-1.83076	-1.8084	-1.77004	-1.78193	-1.82504	-1.82661	-1.80401	-1.85414	-1.84467	-1.85231	-1.85373	-1.81918	-1.78263	-1.89431	-1.81784	-1.80242	-1.81258	-1.53185	-1.77856	-1.73897
0.1325	-1.41278	-1.88189	-1.82121	-1.88978	-1.91984	-1.93624	-1.93555	-1.96176	-1.94358	-1.96444	-1.88797	-1.85203	-1.92235	-1.87239	-1.9116	-1.8401	-1.87979	-1.84789	-1.77355	-1.77719	-1.8475	-1.82973	-1.83107	-1.91681	-1.84489	-1.86995	-1.89448	-1.80542	-1.8178	-1.93532	-1.84293	-1.88035	-1.81079	-1.57864	-1.84433	-1.80933
0.13375	-1.44375	-1.80478	-1.88568	-1.79964	-1.88322	-1.84726	-1.91863	-1.93925	-1.88425	-1.95306	-1.82096	-1.84489	-1.86335	-1.85378	-1.86161	-1.84105	-1.8335	-1.83807	-1.77767	-1.79436	-1.82928	-1.84057	-1.80205	-1.90182	-1.81574	-1.89444	-1.86394	-1.77965	-1.82336	-1.90806	-1.82037	-1.87211	-1.7919	-1.54035	-1.80724	-1.79631
0.135	-1.42631	-1.84893	-1.88373	-1.83852	-1.9075	-1.89167	-1.93463	-1.9736	-1.88792	-1.90369	-1.85603	-1.80822	-1.87254	-1.81241	-1.86864	-1.87098	-1.83793	-1.85452	-1.77371	-1.78217	-1.86176	-1.84029	-1.81097	-1.83443	-1.80452	-1.83701	-1.85222	-1.80836	-1.78341	-1.94938	-1.83607	-1.81074	-1.8095	-1.56971	-1.82259	-1.75461
0.13625	-1.44493	-1.83361	-1.85425	-1.8282	-1.87958	-1.93023	-1.94781	-1.95137	-1.9519	-1.94245	-1.84866	-1.83164	-1.87863	-1.86733	-1.90031	-1.91125	-1.89582	-1.85439	-1.8098	-1.79909	-1.82277	-1.87022	-1.80307	-1.92347	-1.8061	-1.87052	-1.85418	-1.79842	-1.85141	-1.91716	-1.84706	-1.83598	-1.80104	-1.53898	-1.83706	-1.83007
0.1375	-1.45969	-1.84502	-1.86908	-1.88104	-1.92081	-1.88636	-1.96573	-1.99284	-1.93091	-1.92935	-1.82651	-1.86509	-1.87278	-1.86932	-1.85876	-1.91035	-1.85517	-1.82221	-1.77092	-1.79216	-1.82322	-1.81675	-1.80592	-1.89601	-1.82687	-1.90574	-1.86299	-1.80123	-1.78701	-1.94135	-1.85087	-1.83371	-1.82572	-1.5377	-1.80146	-1.78008
0.13875	-1.47651	-1.87926	-1.87152	-1.90421	-1.93554	-1.88087	-1.95057	-1.98092	-1.92803	-1.95485	-1.8644	-1.86715	-1.93483	-1.86894	-1.93116	-1.88567	-1.86007	-1.82528	-1.78228	-1.83655	-1.85154	-1.82176	-1.83159	-1.91171	-1.83629	-1.88806	-1.88564	-1.80525	-1.84832	-1.93793	-1.87026	-1.86168	-1.81909	-1.57313	-1.82552	-1.82484
0.14	-1.37264	-1.84202	-1.84807	-1.83374	-1.86894	-1.88905	-1.90467	-1.90938	-1.86369	-1.86529	-1.83846	-1.83539	-1.85919	-1.81553	-1.85172	-1.88314	-1.83307	-1.7939	-1.78225	-1.72961	-1.79263	-1.79997	-1.78553	-1.89072	-1.79791	-1.85533	-1.86407	-1.7976	-1.78027	-1.90383	-1.7817	-1.79222	-1.78419	-1.52024	-1.81046	-1.79166
0.14125	-1.4436	-1.81035	-1.86232	-1.88063	-1.88108	-1.8794	-1.9949	-1.96919	-1.93257	-1.93999	-1.83675	-1.84035	-1.91551	-1.85747	-1.87958	-1.87949	-1.82418	-1.83033	-1.78807	-1.77351	-1.8347	-1.83418	-1.77888	-1.91055	-1.87163	-1.84761	-1.8493	-1.82528	-1.81404	-1.91725	-1.81946	-1.81628	-1.7973	-1.54973	-1.83626	-1.81234
0.1425	-1.43256	-1.86255	-1.8834	-1.81759	-1.91398	-1.90262	-1.9319	-1.8829	-1.92422	-1.97515	-1.84764	-1.85489	-1.8636	-1.87038	-1.8957	-1.87911	-1.85251	-1.81599	-1.75123	-1.79209	-1.84792	-1.83181	-1.8275	-1.90765	-1.84345	-1.88099	-1.88647	-1.78806	-1.80664	-1.93156	-1.82369	-1.87787	-1.80511	-1.54965	-1.83854	-1.8111
0.14375	-1.46783	-1.82941	-1.89326	-1.859	-1.89262	-1.93351	-1.93312	-1.95795	-1.97532	-1.931	-1.86484	-1.86796	-1.928	-1.89392	-1.88115	-1.91561	-1.87046	-1.86676	-1.79337	-1.76265	-1.85521	-1.80751	-1.80255	-1.91865	-1.85339	-1.91953	-1.88195	-1.77897	-1.83178	-1.95255	-1.82552	-1.87815	-1.80843	-1.53936	-1.84793	-1.80159
0.145	-1.42507	-1.87169	-1.86649	-1.8376	-1.91558	-1.90775	-1.94071	-1.96492	-1.93109	-1.95523	-1.86843	-1.87723	-1.91349	-1.84251	-1.90514	-1.88376	-1.88842	-1.84878	-1.80318	-1.82933	-1.83593	-1.85428	-1.80479	-1.91701	-1.88079	-1.87612	-1.87002	-1.77894	-1.79928	-1.91136	-1.82404	-1.88649	-1.78561	-1.5689	-1.80036	-1.79928
0.14625	-1.44619	-1.86201	-1.92735	-1.84125	-1.89756	-1.89787	-1.94303	-2.00255	-1.95611	-1.90286	-1.88256	-1.88233	-1.90506	-1.86193	-1.88022	-1.91541	-1.82894	-1.86459	-1.8218	-1.79921	-1.84266	-1.82263	-1.81383	-1.91168	-1.88506	-1.90818	-1.9046	-1.83667	-1.81184	-1.91226	-1.87483	-1.89464	-1.82667	-1.57596	-1.82438	-1.80653
0.1475	-1.38228	-1.82394	-1.8608	-1.84701	-1.87543	-1.89885	-1.90249	-1.94779	-1.87438	-1.90087	-1.8394	-1.82176	-1.83506	-1.88562	-1.88847	-1.88538	-1.8395	-1.82471	-1.77685	-1.71668	-1.80748	-1.84766	-1.78481	-1.89081	-1.81872	-1.86356	-1.8303	-1.82513	-1.83143	-1.88415	-1.8481	-1.83933	-1.80821	-1.50811	-1.82373	-1.77073
0.14875	-1.42928	-1.84143	-1.89857	-1.84008	-1.9397	-1.85681	-1.96099	-1.96356	-1.94772	-1.93847	-1.84908	-1.83091	-1.84769	-1.90991	-1.87394	-1.90423	-1.82442	-1.81695	-1.79437	-1.806	-1.8239	-1.82231	-1.7947	-1.856	-1.83312	-1.87843	-1.9194	-1.8494	-1.80188	-1.90896	-1.85009	-1.86557	-1.83517	-1.54501	-1.85311	-1.80554
0.15	-1.46239	-1.85469	-1.91095	-1.90774	-1.90664	-1.90918	-1.9351	-1.98183	-1.93414	-1.91632	-1.89541	-1.89587	-1.89578	-1.91214	-1.91274	-1.90933	-1.91673	-1.86879	-1.77471	-1.82434	-1.86899	-1.83992	-1.8505	-1.89162	-1.89301	-1.87086	-1.91953	-1.82637	-1.85938	-1.90723	-1.86727	-1.90166	-1.84787	-1.58947	-1.81283	-1.83687
0.15125	-1.47827	-1.92294	-1.86105	-1.87479	-1.90692	-1.91368	-1.96865	-2.00144	-1.90635	-1.94924	-1.8604	-1.86669	-1.89686	-1.83306	-1.86556	-1.93742	-1.88348	-1.83199	-1.78464	-1.80771	-1.85289	-1.87474	-1.82191	-1.89321	-1.8184	-1.89541	-1.91215	-1.8704	-1.81407	-1.94192	-1.82741	-1.84746	-1.80251	-1.58526	-1.88812	-1.80735
0.1525	-1.44153	-1.85688	-1.90703	-1.83104	-1.89662	-1.93216	-1.95073	-1.96287	-1.94275	-1.92009	-1.85718	-1.85925	-1.90544	-1.8653	-1.88934	-1.87963	-1.87365	-1.87492	-1.79855	-1.78775	-1.82701	-1.86686	-1.80686	-1.88256	-1.83209	-1.86709	-1.8705	-1.82862	-1.87574	-1.89619	-1.82239	-1.81724	-1.81789	-1.55112	-1.82777	-1.82289
0.15375	-1.40954	-1.84787	-1.9009	-1.83172	-1.8833	-1.84521	-1.94592	-1.93942	-1.93065	-1.93713	-1.8355	-1.87963	-1.90517	-1.85725	-1.89788	-1.88526	-1.87324	-1.83177	-1.8062	-1.78271	-1.81147	-1.83554	-1.81516	-1.84601	-1.874	-1.87912	-1.87124	-1.83349	-1.83986	-1.91913	-1.8431	-1.88996	-1.81368	-1.54002	-1.83572	-1.78544
0.155	-1.4402	-1.83618	-1.85692	-1.84224	-1.87813	-1.89089	-1.9574	-1.98653	-1.88217	-1.9167	-1.86602	-1.90237	-1.93656	-1.88704	-1.91858	-1.91839	-1.86373	-1.84606	-1.78541	-1.85853	-1.84435	-1.82924	-1.81119	-1.88893	-1.8641	-1.90905	-1.86359	-1.83408	-1.83292	-1.91805	-1.89734	-1.83007	-1.83439	-1.58657	-1.81932	-1.8351
0.15625	-1.44623	-1.84513	-1.85507	-1.85531	-1.8884	-1.91252	-1.93619	-1.98176	-1.92342	-1.95271	-1.81816	-1.86242	-1.90327	-1.81811	-1.88455	-1.8769	-1.86102	-1.83586	-1.79388	-1.79669	-1.87201	-1.84079	-1.81543	-1.87849	-1.82078	-1.9012	-1.87596	-1.77863	-1.80194	-1.95393	-1.80768	-1.89659	-1.80113	-1.59403	-1.80837	-1.83379
0.1575	-1.4463	-1.86558	-1.87459	-1.87154	-1.87747	-1.8981	-1.96585	-1.93194	-1.94562	-1.92546	-1.8541	-1.85803	-1.90393	-1.86937	-1.87409	-1.88329	-1.85578	-1.86354	-1.79529	-1.80086	-1.80867	-1.86363	-1.79735	-1.85772	-1.82897	-1.91413	-1.86876	-1.82008	-1.83268	-1.95117	-1.81662	-1.81928	-1.80132	-1.58895	-1.79986	-1.78025
0.15875	-1.43573	-1.84096	-1.88983	-1.90329	-1.89039	-1.87802	-1.94717	-1.96118	-1.89819	-1.94364	-1.8706	-1.84267	-1.95407	-1.85825	-1.86662	-1.92402	-1.88603	-1.86066	-1.77404	-1.79743	-1.8419	-1.8288	-1.81223	-1.90511	-1.84539	-1.90663	-1.85057	-1.83941	-1.80499	-1.92876	-1.8505	-1.86473	-1.83182	-1.54945	-1.83384	-1.81523
0.16	-1.46305	-1.82909	-1.85562	-1.8849	-1.94589	-1.85899	-1.96012	-1.96107	-1.92176	-1.92684	-1.89652	-1.82155	-1.9174	-1.88152	-1.89433	-1.87852	-1.8407	-1.80175	-1.81491	-1.83012	-1.8463	-1.87196	-1.82309	-1.88356	-1.86154	-1.85595	-1.90525	-1.84383	-1.81395	-1.88395	-1.87249	-1.83335	-1.7745	-1.54754	-1.81472	-1.82756
0.16125	-1.42674	-1.8399	-1.86195	-1.84404	-1.93786	-1.90938	-1.94595	-1.99168	-1.97743	-1.93723	-1.86301	-1.84328	-1.91599	-1.87776	-1.89024	-1.88976	-1.84442	-1.86155	-1.76763	-1.8043	-1.84049	-1.86148	-1.81007	-1.84131	-1.8679	-1.90244	-1.88723	-1.7772	-1.82652	-1.95386	-1.85312	-1.85709	-1.79571	-1.57359	-1.8205	-1.84976
0.1625	-1.41986	-1.84337	-1.90415	-1.84141	-1.9068	-1.86998	-1.95525	-1.98411	-1.9553	-1.9426	-1.84846	-1.83897	-1.92058	-1.83938	-1.90264	-1.8955	-1.83064	-1.87042	-1.77864	-1.75866	-1.84288	-1.84842	-1.80512	-1.85247	-1.89632	-1.87129	-1.84557	-1.81209	-1.81054	-1.93716	-1.84405	-1.82378	-1.78647	-1.5678	-1.85065	-1.81237
0.16375	-1.48527	-1.84521	-1.86972	-1.82142	-1.94846	-1.94028	-1.96997	-1.97958	-1.9314	-1.89982	-1.83751	-1.859	-1.92033	-1.85847	-1.91752	-1.9056	-1.87865	-1.84955	-1.80724	-1.7793	-1.843	-1.8558	-1.80293	-1.88739	-1.8897	-1.8596	-1.89316	-1.7936	-1.80429	-1.92652	-1.86193	-1.86628	-1.80646	-1.58491	-1.85084	-1.81253
0.165	-1.46086	-1.87378	-1.89085	-1.87655	-1.94219	-1.90764	-1.9596	-1.97647	-1.92866	-1.95865	-1.85561	-1.90565	-1.92794	-1.87277	-1.87038	-1.88452	-1.87839	-1.86219	-1.78244	-1.79043	-1.86416	-1.81953	-1.80547	-1.9005	-1.81355	-1.89774	-1.8805	-1.80415	-1.82245	-1.95629	-1.86045	-1.88219	-1.83381	-1.59167	-1.80907	-1.82751
0.16625	-1.43592	-1.85664	-1.85662	-1.8542	-1.89235	-1.8472	-1.93286	-1.94087	-1.89268	-1.92125	-1.87368	-1.82563	-1.87115	-1.8891	-1.86737	-1.91284	-1.88266	-1.82977	-1.80298	-1.78283	-1.84096	-1.82534	-1.80643	-1.8758	-1.85752	-1.80334	-1.85295	-1.82001	-1.79025	-1.92169	-1.85286	-1.84542	-1.80406	-1.53806	-1.83819	-1.77304
0.1675	-1.44685	-1.87339	-1.90238	-1.88455	-1.91273	-1.90957	-1.92566	-1.95111	-1.93434	-1.99967	-1.90789	-1.81504	-1.86525	-1.88616	-1.89214	-1.93961	-1.86433	-1.81634	-1.74435	-1.87119	-1.87895	-1.79999	-1.86755	-1.85352	-1.85643	-1.85787	-1.84587	-1.82268	-1.83077	-1.95718	-1.88094	-1.85533	-1.84638	-1.59641	-1.83045	-1.8271
0.16875	-1.43771	-1.79341	-1.85505	-1.85839	-1.904	-1.87641	-1.94284	-1.95569	-1.87492	-1.90649	-1.87731	-1.81982	-1.93477	-1.89198	-1.907	-1.89517	-1.81914	-1.80209	-1.80392	-1.76358	-1.85856	-1.8345	-1.81767	-1.87478	-1.86004	-1.83954	-1.86054	-1.80343	-1.84119	-1.9362	-1.82061	-1.82616	-1.82109	-1.5703	-1.8003	-1.8052
0.17	-1.41788	-1.8189	-1.89559	-1.84196	-1.84673	-1.92274	-1.94067	-1.93659	-1.93478	-1.91281	-1.82045	-1.90328	-1.89783	-1.85578	-1.89077	-1.89793	-1.87148	-1.83231	-1.81173	-1.78489	-1.84633	-1.85299	-1.82206	-1.90356	-1.8629	-1.85716	-1.86112	-1.80456	-1.83561	-1.88151	-1.83262	-1.85751	-1.82145	-1.54893	-1.83897	-1.80345
0.17125	-1.42077	-1.86006	-1.88105	-1.85591	-1.89435	-1.88792	-1.96396	-1.95253	-1.92634	-1.94264	-1.84229	-1.8537	-1.89562	-1.85804	-1.91218	-1.96991	-1.84342	-1.84979	-1.80924	-1.79483	-1.83213	-1.85825	-1.81068	-1.8836	-1.85033	-1.90209	-1.86053	-1.81219	-1.83404	-1.88916	-1.86083	-1.85868	-1.77799	-1.57209	-1.82719	-1.81409
0.1725	-1.43091	-1.84571	-1.85869	-1.84754	-1.87348	-1.90087	-1.88697	-1.91385	-1.92455	-1.89501	-1.87896	-1.84203	-1.86467	-1.82399	-1.89343	-1.87377	-1.85032	-1.80892	-1.73158	-1.76674	-1.80505	-1.82976	-1.80039	-1.83493	-1.81275	-1.8812	-1.85303	-1.7862	-1.75181	-1.85513	-1.82667	-1.87273	-1.79461	-1.55626	-1.79809	-1.78962
0.17375	-1.44176	-1.8454	-1.85351	-1.87527	-1.89628	-1.90691	-1.98332	-1.95733	-1.91207	-1.93218	-1.85311	-1.80645	-1.8734	-1.8579	-1.90449	-1.91273	-1.84664	-1.79542	-1.73456	-1.77403	-1.83273	-1.80629	-1.79997	-1.82188	-1.86341	-1.88122	-1.83344	-1.81512	-1.79473	-1.93025	-1.8993	-1.85465	-1.80996	-1.57872	-1.8004	-1.80717
0.175	-1.46081	-1.81933	-1.89612	-1.8526	-1.8646	-1.89508	-1.96362	-1.91924	-1.91287	-1.97865	-1.80723	-1.853	-1.88723	-1.88139	-1.8388	-1.90014	-1.86385	-1.88949	-1.79185	-1.85997	-1.85819	-1.87465	-1.83107	-1.89169	-1.8512	-1.90058	-1.84657	-1.81021	-1.82084	-1.92229	-1.87801	-1.82735	-1.82554	-1.55826	-1.78858	-1.80274
0.17625	-1.40704	-1.89683	-1.91865	-1.87216	-1.92271	-1.92793	-1.97512	-1.95246	-1.95697	-1.95841	-1.85549	-1.88605	-1.92629	-1.85589	-1.88334	-1.94702	-1.87495	-1.86459	-1.75248	-1.84296	-1.85394	-1.83771	-1.84023	-1.93812	-1.81509	-1.91713	-1.90981	-1.82908	-1.87966	-1.91455	-1.84522	-1.82757	-1.83677	-1.60523	-1.84867	-1.82061
0.1775	-1.45811	-1.85858	-1.89448	-1.80908	-1.95254	-1.91858	-1.94638	-1.95654	-1.8964	-1.95691	-1.87209	-1.89578	-1.90009	-1.90669	-1.92721	-1.90954	-1.89117	-1.8309	-1.77293	-1.76186	-1.80695	-1.87259	-1.80175	-1.85908	-1.85992	-1.88214	-1.88453	-1.86743	-1.83933	-1.92027	-1.79931	-1.8234	-1.83302	-1.60488	-1.86337	-1.8036
0.17875	-1.46175	-1.86188	-1.91667	-1.83535	-1.88019	-1.88565	-1.92676	-1.97272	-1.90809	-1.95362	-1.82852	-1.82707	-1.92691	-1.8659	-1.90668	-1.89776	-1.84848	-1.81728	-1.78668	-1.81075	-1.80591	-1.84007	-1.85295	-1.88564	-1.88592	-1.85935	-1.8733	-1.87985	-1.85883	-1.92558	-1.82282	-1.80812	-1.80602	-1.61096	-1.79993	-1.82499
0.18	-1.4745	-1.86356	-1.9278	-1.89965	-1.93464	-1.94602	-1.98693	-1.93152	-1.94316	-1.92452	-1.89142	-1.84094	-1.9215	-1.89735	-1.91432	-1.94531	-1.84941	-1.85034	-1.81305	-1.85891	-1.88383	-1.86697	-1.81247	-1.88793	-1.85375	-1.88213	-1.8791	-1.7899	-1.82476	-1.92217	-1.85531	-1.88067	-1.7837	-1.63185	-1.83141	-1.81889
0.18125	-1.38257	-1.83076	-1.85695	-1.82612	-1.87513	-1.93311	-1.91966	-1.94752	-1.91151	-1.9463	-1.81913	-1.88321	-1.92195	-1.87518	-1.85236	-1.88771	-1.8189	-1.8397	-1.75097	-1.81595	-1.83048	-1.84015	-1.78415	-1.86056	-1.84687	-1.85334	-1.8713	-1.82618	-1.79654	-1.89388	-1.84436	-1.84894	-1.80633	-1.53157	-1.79239	-1.79427
0.1825	-1.41599	-1.86761	-1.88124	-1.86944	-1.95633	-1.88422	-1.88842	-1.97924	-1.90786	-1.91734	-1.88654	-1.86511	-1.9091	-1.89446	-1.89022	-1.89023	-1.86964	-1.85519	-1.75742	-1.78941	-1.8451	-1.87943	-1.85638	-1.90166	-1.84845	-1.89414	-1.90986	-1.83634	-1.77376	-1.93464	-1.8461	-1.83258	-1.80525	-1.59061	-1.8305	-1.82925
0.18375	-1.41253	-1.78462	-1.89134	-1.86841	-1.94077	-1.89471	-1.93933	-1.9374	-1.93252	-1.97832	-1.85651	-1.80177	-1.9327	-1.83406	-1.9183	-1.92557	-1.83793	-1.83072	-1.75418	-1.77363	-1.80227	-1.82762	-1.80314	-1.8942	-1.84132	-1.87652	-1.8805	-1.80502	-1.85262	-1.88607	-1.83257	-1.86883	-1.75611	-1.55009	-1.8304	-1.83211
0.185	-1.40367	-1.84449	-1.88274	-1.84976	-1.89072	-1.8625	-1.91107	-1.88284	-1.92814	-1.91795	-1.82593	-1.84918	-1.90425	-1.90132	-1.83481	-1.87981	-1.83753	-1.86903	-1.77661	-1.7792	-1.84374	-1.79966	-1.81553	-1.85251	-1.80842	-1.83626	-1.88154	-1.78277	-1.78713	-1.90105	-1.83415	-1.84819	-1.7677	-1.50433	-1.79305	-1.77769
0.18625	-1.40269	-1.84287	-1.88913	-1.87127	-1.91559	-1.84195	-1.95892	-1.97176	-1.88893	-1.9071	-1.85012	-1.87319	-1.8998	-1.83601	-1.88159	-1.90659	-1.84284	-1.85131	-1.79165	-1.76676	-1.81508	-1.83828	-1.81371	-1.87538	-1.86124	-1.8905	-1.89202	-1.78016	-1.82518	-1.91297	-1.82021	-1.89531	-1.82041	-1.57327	-1.81846	-1.80539
0.1875	-1.45137	-1.8571	-1.9004	-1.83534	-1.93613	-1.8913	-1.94442	-1.98324	-1.96659	-1.91506	-1.91426	-1.83907	-1.92614	-1.86545	-1.88538	-1.89412	-1.89146	-1.87689	-1.81667	-1.81138	-1.82634	-1.8351	-1.84229	-1.89211	-1.85592	-1.89613	-1.9248	-1.85894	-1.88052	-1.94374	-1.89772	-1.84158	-1.83434	-1.57594	-1.82386	-1.82024
0.18875	-1.46638	-1.8342	-1.9077	-1.83513	-1.92676	-1.88762	-1.93321	-1.98873	-1.93704	-1.92661	-1.85753	-1.82821	-1.9045	-1.8892	-1.88595	-1.90085	-1.88944	-1.85513	-1.76787	-1.77493	-1.86485	-1.85015	-1.80652	-1.88552	-1.87084	-1.8975	-1.87035	-1.87267	-1.82908	-1.92487	-1.83728	-1.85353	-1.85462	-1.57256	-1.82802	-1.80073
0.19	-1.42159	-1.85415	-1.84506	-1.85506	-1.85941	-1.90623	-1.95061	-1.97237	-1.93356	-1.90483	-1.82608	-1.82892	-1.87481	-1.90184	-1.88321	-1.88935	-1.85569	-1.84606	-1.76373	-1.79798	-1.83115	-1.80019	-1.76241	-1.88572	-1.80935	-1.85143	-1.89489	-1.77282	-1.77707	-1.897	-1.865	-1.78914	-1.8064	-1.60351	-1.77085	-1.77831
0.19125	-1.42369	-1.87072	-1.86795	-1.85808	-1.87561	-1.84241	-1.93683	-1.95805	-1.92155	-1.92002	-1.81583	-1.83648	-1.932	-1.86943	-1.87056	-1.90051	-1.85334	-1.86504	-1.79387	-1.75689	-1.8433	-1.80074	-1.8518	-1.88226	-1.80062	-1.89657	-1.87923	-1.80668	-1.7969	-1.91756	-1.84452	-1.84295	-1.82789	-1.56508	-1.81424	-1.82753
0.1925	-1.44578	-1.8465	-1.88339	-1.87681	-1.93808	-1.90572	-1.95708	-1.97956	-1.87505	-1.97353	-1.86821	-1.86464	-1.85511	-1.8731	-1.91445	-1.89485	-1.83625	-1.837	-1.77321	-1.78249	-1.81516	-1.8185	-1.83385	-1.84966	-1.8604	-1.84941	-1.86729	-1.7989	-1.78841	-1.91756	-1.8245	-1.89255	-1.81322	-1.58632	-1.78417	-1.8135
0.19375	-1.45594	-1.86547	-1.84521	-1.86367	-1.88986	-1.85904	-1.91971	-1.93156	-1.8918	-1.93766	-1.8363	-1.87311	-1.88363	-1.84551	-1.86835	-1.86803	-1.85674	-1.84237	-1.78357	-1.75621	-1.83007	-1.83059	-1.84229	-1.87334	-1.87167	-1.84907	-1.88372	-1.80239	-1.80947	-1.89072	-1.79458	-1.87249	-1.79235	-1.52863	-1.79014	-1.7998
0.195	-1.44699	-1.88187	-1.91934	-1.89109	-1.92279	-1.92433	-1.97305	-1.94058	-1.91993	-1.93133	-1.85675	-1.84108	-1.96886	-1.88879	-1.90346	-1.92098	-1.89312	-1.87503	-1.78457	-1.79068	-1.84012	-1.84234	-1.83789	-1.84267	-1.89598	-1.91663	-1.90154	-1.8364	-1.84702	-1.94758	-1.84877	-1.8326	-1.78193	-1.60545	-1.80657	-1.81203
0.19625	-1.43881	-1.87428	-1.88376	-1.85813	-1.88376	-1.90429	-1.95226	-1.98517	-1.95335	-1.94761	-1.89658	-1.86755	-1.90192	-1.86367	-1.90748	-1.89662	-1.84289	-1.7972	-1.80046	-1.78217	-1.84931	-1.83928	-1.82477	-1.8755	-1.85125	-1.8541	-1.89161	-1.8106	-1.79963	-1.89895	-1.86525	-1.8956	-1.80993	-1.58624	-1.81174	-1.80311
0.1975	-1.41652	-1.85583	-1.84442	-1.83722	-1.87187	-1.92253	-1.95469	-1.91581	-1.88909	-1.90489	-1.8403	-1.84641	-1.89487	-1.86331	-1.88905	-1.94003	-1.92206	-1.84058	-1.78535	-1.81456	-1.81626	-1.84497	-1.8273	-1.89304	-1.86171	-1.87136	-1.85992	-1.79034	-1.85248	-1.90381	-1.85181	-1.86358	-1.76977	-1.55858	-1.79036	-1.81982
0.19875	-1.46892	-1.88583	-1.9327	-1.89032	-1.92489	-1.84118	-1.95042	-1.96818	-1.93495	-1.88325	-1.90255	-1.86055	-1.90737	-1.90145	-1.86175	-1.94635	-1.8482	-1.86718	-1.77886	-1.80939	-1.8362	-1.84716	-1.83048	-1.93535	-1.85681	-1.86958	-1.95925	-1.81989	-1.84957	-1.91204	-1.8687	-1.82706	-1.84846	-1.58241	-1.85817	-1.85163
0.2	-1.41587	-1.86221	-1.8521	-1.84249	-1.93915	-1.90829	-1.9353	-1.92472	-1.90601	-1.88256	-1.87256	-1.84287	-1.86272	-1.89439	-1.85574	-1.862	-1.89301	-1.85418	-1.78184	-1.81603	-1.79912	-1.83051	-1.78859	-1.87513	-1.83152	-1.84037	-1.83884	-1.82324	-1.7749	-1.93259	-1.85544	-1.79484	-1.83654	-1.56771	-1.80603	-1.78673
0.20125	-1.43559	-1.84074	-1.87246	-1.86432	-1.90711	-1.89246	-1.94375	-1.95547	-1.92331	-1.95329	-1.87436	-1.85152	-1.90519	-1.90057	-1.89381	-1.90174	-1.90705	-1.86204	-1.76777	-1.78254	-1.83287	-1.86968	-1.78487	-1.88141	-1.88084	-1.88092	-1.86438	-1.80057	-1.78579	-1.9115	-1.84106	-1.85025	-1.82392	-1.58476	-1.81625	-1.85657
0.2025	-1.43708	-1.86057	-1.89836	-1.84256	-1.89959	-1.91221	-1.96219	-1.95278	-1.90975	-1.93847	-1.87205	-1.84292	-1.91203	-1.89738	-1.91453	-1.94789	-1.89704	-1.83359	-1.77127	-1.80198	-1.86166	-1.80469	-1.77104	-1.87269	-1.90629	-1.87144	-1.88696	-1.80405	-1.7818	-1.92801	-1.84629	-1.84396	-1.82092	-1.62082	-1.83168	-1.81751
0.20375	-1.44623	-1.8468	-1.89486	-1.89077	-1.90397	-1.86445	-1.96608	-1.96951	-1.86	-1.93164	-1.8362	-1.84926	-1.92541	-1.83598	-1.88874	-1.8967	-1.84153	-1.83534	-1.8177	-1.82674	-1.86256	-1.86664	-1.84714	-1.89151	-1.84239	-1.88141	-1.88002	-1.83386	-1.81425	-1.90192	-1.84197	-1.85763	-1.88698	-1.61666	-1.87253	-1.82061
0.205	-1.47112	-1.84887	-1.88556	-1.88585	-1.9111	-1.86752	-1.94584	-1.94871	-1.93494	-1.92371	-1.86911	-1.88784	-1.93094	-1.89825	-1.91486	-1.88559	-1.91607	-1.84614	-1.79943	-1.80556	-1.83339	-1.87396	-1.83796	-1.82758	-1.8672	-1.89179	-1.85536	-1.82586	-1.82437	-1.91697	-1.8302	-1.85452	-1.85619	-1.62564	-1.87046	-1.79218
0.20625	-1.46157	-1.85543	-1.83945	-1.88262	-1.90947	-1.92399	-1.98493	-1.96066	-1.91196	-1.98076	-1.88408	-1.8647	-1.88247	-1.89647	-1.85442	-1.89214	-1.87991	-1.82944	-1.79906	-1.75872	-1.87546	-1.83447	-1.77785	-1.91472	-1.90083	-1.88815	-1.90668	-1.8086	-1.82104	-1.91533	-1.81848	-1.89645	-1.79061	-1.57222	-1.80992	-1.81841
0.2075	-1.47883	-1.86561	-1.87908	-1.88914	-1.86217	-1.90685	-1.97209	-1.9374	-1.95705	-1.88527	-1.8608	-1.8792	-1.89551	-1.85261	-1.89161	-1.91386	-1.86359	-1.86	-1.75778	-1.77724	-1.84731	-1.81667	-1.83138	-1.8975	-1.82838	-1.88986	-1.88317	-1.77192	-1.82114	-1.90362	-1.87797	-1.83947	-1.82067	-1.56811	-1.84199	-1.80021
0.20875	-1.43272	-1.8318	-1.89541	-1.84411	-1.87894	-1.86094	-1.95922	-1.92062	-1.92042	-1.91099	-1.85395	-1.90261	-1.87661	-1.85636	-1.87678	-1.87181	-1.82314	-1.85656	-1.77752	-1.78198	-1.83011	-1.82441	-1.79984	-1.84939	-1.81855	-1.8949	-1.88379	-1.7967	-1.81095	-1.89372	-1.82771	-1.84461	-1.78506	-1.56934	-1.79879	-1.78831
0.21	-1.43636	-1.84217	-1.88853	-1.83342	-1.87399	-1.89548	-1.9116	-1.94603	-1.9036	-1.9618	-1.8082	-1.83973	-1.91525	-1.86107	-1.92877	-1.89743	-1.80873	-1.83163	-1.77029	-1.79822	-1.80658	-1.84542	-1.76752	-1.90717	-1.8123	-1.83715	-1.82712	-1.83121	-1.80626	-1.88189	-1.85218	-1.85994	-1.80125	-1.57523	-1.82207	-1.78402
0.21125	-1.4468	-1.84169	-1.84355	-1.91012	-1.9344	-1.90719	-1.94338	-1.94518	-1.95206	-1.97084	-1.8615	-1.85848	-1.93432	-1.8656	-1.88822	-1.93701	-1.88695	-1.85719	-1.84216	-1.79936	-1.85856	-1.8377	-1.83635	-1.87708	-1.89452	-1.87668	-1.83979	-1.82107	-1.81336	-1.89009	-1.80789	-1.85291	-1.85257	-1.60598	-1.82627	-1.81941
0.2125	-1.42206	-1.84158	-1.91782	-1.85276	-1.91188	-1.89343	-1.91076	-1.95906	-1.92	-1.91608	-1.81744	-1.88073	-1.89318	-1.85773	-1.89291	-1.88801	-1.84101	-1.8035	-1.73617	-1.76689	-1.8474	-1.8398	-1.7737	-1.8507	-1.84468	-1.86847	-1.88638	-1.80504	-1.80804	-1.94234	-1.82748	-1.811	-1.80829	-1.56222	-1.84042	-1.79765
0.21375	-1.44925	-1.82954	-1.90139	-1.86445	-1.87236	-1.86125	-1.92371	-1.94138	-1.9066	-1.91671	-1.85786	-1.8214	-1.90221	-1.8197	-1.9121	-1.87727	-1.86259	-1.82007	-1.78126	-1.78763	-1.86569	-1.84392	-1.82469	-1.88581	-1.82093	-1.85984	-1.82139	-1.80959	-1.78019	-1.91153	-1.80628	-1.82184	-1.78408	-1.54574	-1.84598	-1.7928
0.215	-1.45281	-1.853	-1.86043	-1.85141	-1.91234	-1.88394	-1.96576	-2.00367	-1.89071	-1.99566	-1.8498	-1.85938	-1.86991	-1.85082	-1.89342	-1.8976	-1.84221	-1.80719	-1.77993	-1.74769	-1.80972	-1.83806	-1.76254	-1.89156	-1.82787	-1.88547	-1.85096	-1.78389	-1.82937	-1.8968	-1.84434	-1.836	-1.86126	-1.57994	-1.80272	-1.80428
0.21625	-1.46817	-1.85469	-1.89666	-1.84593	-1.90132	-1.91336	-1.9364	-1.97762	-1.91282	-1.9213	-1.8696	-1.87067	-1.90867	-1.82543	-1.89421	-1.90618	-1.88844	-1.82222	-1.79908	-1.80248	-1.8179	-1.82319	-1.7948	-1.8454	-1.8795	-1.85836	-1.85912	-1.80542	-1.84102	-1.93164	-1.82806	-1.84413	-1.85644	-1.60252	-1.84931	-1.82433
0.2175	-1.43973	-1.82347	-1.83655	-1.8603	-1.88902	-1.8761	-1.93439	-1.95719	-1.92009	-1.93973	-1.87352	-1.82561	-1.90882	-1.888	-1.89557	-1.87713	-1.84803	-1.87577	-1.78195	-1.81337	-1.87058	-1.8264	-1.78396	-1.87882	-1.86468	-1.87784	-1.85037	-1.85806	-1.84485	-1.92164	-1.82841	-1.85221	-1.81831	-1.6065	-1.8384	-1.83064
0.21875	-1.50197	-1.87124	-1.88615	-1.88252	-1.91269	-1.88234	-1.95537	-1.96507	-1.92688	-1.94322	-1.83023	-1.86713	-1.89442	-1.86903	-1.92854	-1.85714	-1.84949	-1.85252	-1.76282	-1.78774	-1.86466	-1.87561	-1.78706	-1.88884	-1.82563	-1.84837	-1.90435	-1.78488	-1.82685	-1.92756	-1.8682	-1.85489	-1.82131	-1.56412	-1.81675	-1.83068
0.22	-1.45557	-1.86072	-1.89957	-1.88242	-1.89838	-1.92849	-1.93606	-1.91723	-1.90987	-1.89895	-1.86845	-1.83125	-1.85835	-1.85996	-1.86643	-1.87237	-1.86439	-1.88527	-1.75525	-1.7476	-1.88762	-1.81157	-1.83325	-1.90773	-1.87002	-1.8455	-1.86053	-1.80496	-1.80672	-1.8926	-1.8556	-1.85247	-1.78605	-1.53273	-1.82191	-1.80191
0.22125	-1.49109	-1.8305	-1.90583	-1.90515	-1.94966	-1.88312	-1.94612	-1.96783	-1.84947	-1.94056	-1.86967	-1.87438	-1.8865	-1.88439	-1.93762	-1.92127	-1.90721	-1.86773	-1.78497	-1.80314	-1.85575	-1.85488	-1.81677	-1.88963	-1.87077	-1.87145	-1.88979	-1.81012	-1.84946	-1.90769	-1.87211	-1.87508	-1.8086	-1.59736	-1.83653	-1.82098
0.2225	-1.39885	-1.82869	-1.85253	-1.85612	-1.89446	-1.91067	-1.95799	-1.92541	-1.89191	-1.91929	-1.84103	-1.88124	-1.88701	-1.86668	-1.91416	-1.8823	-1.85375	-1.84363	-1.73372	-1.77371	-1.82012	-1.82905	-1.79961	-1.82689	-1.79169	-1.8616	-1.84647	-1.81792	-1.80875	-1.91657	-1.86076	-1.79958	-1.81223	-1.56984	-1.81583	-1.80338
0.22375	-1.47657	-1.80294	-1.8885	-1.82931	-1.85162	-1.83851	-1.91527	-1.95552	-1.90838	-1.91256	-1.88228	-1.87329	-1.86725	-1.86565	-1.85954	-1.89757	-1.86996	-1.79745	-1.73771	-1.77819	-1.80742	-1.81691	-1.82722	-1.86005	-1.79517	-1.86828	-1.86642	-1.801	-1.77879	-1.88477	-1.84867	-1.78778	-1.81364	-1.5563	-1.80561	-1.80463
0.225	-1.4898	-1.85442	-1.90713	-1.8243	-1.86334	-1.86902	-1.97099	-1.92089	-1.91343	-1.99386	-1.87448	-1.89593	-1.90504	-1.88479	-1.853	-1.87793	-1.86331	-1.85775	-1.80532	-1.7946	-1.82506	-1.85459	-1.80171	-1.86323	-1.85498	-1.85422	-1.8418	-1.76633	-1.8304	-1.89574	-1.84095	-1.81063	-1.81793	-1.59087	-1.82044	-1.84065
0.22625	-1.44936	-1.84508	-1.84535	-1.86831	-1.9155	-1.88901	-1.97897	-1.95472	-1.91701	-1.90644	-1.87033	-1.85684	-1.89687	-1.86158	-1.85842	-1.889	-1.84581	-1.83806	-1.77117	-1.81865	-1.83053	-1.8586	-1.76921	-1.90366	-1.86084	-1.87728	-1.88592	-1.77028	-1.78221	-1.90012	-1.87954	-1.8148	-1.77528	-1.5706	-1.85276	-1.76774
0.2275	-1.4767	-1.83854	-1.90631	-1.86242	-1.92846	-1.9059	-1.99614	-1.93636	-1.9369	-1.92875	-1.86916	-1.83456	-1.90234	-1.83232	-1.88807	-1.91757	-1.88196	-1.83381	-1.75834	-1.81072	-1.86414	-1.84501	-1.82989	-1.92194	-1.81865	-1.88713	-1.85305	-1.83418	-1.8048	-1.88562	-1.81924	-1.83258	-1.81856	-1.5757	-1.80295	-1.81649
0.22875	-1.44415	-1.82666	-1.87457	-1.86143	-1.92196	-1.94397	-1.93258	-1.96735	-1.89912	-1.96641	-1.85023	-1.85137	-1.93125	-1.87082	-1.89032	-1.90683	-1.85216	-1.84506	-1.76412	-1.789	-1.8592	-1.8392	-1.80923	-1.86288	-1.82575	-1.89465	-1.89804	-1.78974	-1.82067	-1.90146	-1.8388	-1.87744	-1.85596	-1.56819	-1.85809	-1.84226
0.23	-1.49326	-1.848	-1.87454	-1.87572	-1.91362	-1.87795	-1.91438	-1.94819	-1.89392	-1.94342	-1.83337	-1.85363	-1.88552	-1.84367	-1.84293	-1.93906	-1.85815	-1.85827	-1.78886	-1.80464	-1.8168	-1.79001	-1.80403	-1.91419	-1.86219	-1.85846	-1.8625	-1.79478	-1.82564	-1.92393	-1.82912	-1.85972	-1.80568	-1.53165	-1.79391	-1.80055
0.23125	-1.45256	-1.87902	-1.91307	-1.88479	-1.91438	-1.91838	-1.96754	-2.00416	-1.93784	-1.99566	-1.9095	-1.90287	-1.91823	-1.90534	-1.92253	-1.91119	-1.84988	-1.90041	-1.79691	-1.82306	-1.85606	-1.84356	-1.85816	-1.89879	-1.86783	-1.88773	-1.9101	-1.84154	-1.81001	-1.95491	-1.88412	-1.8849	-1.82382	-1.58635	-1.85648	-1.80539
0.2325	-1.46797	-1.80885	-1.85259	-1.88892	-1.88679	-1.83831	-1.9414	-1.9571	-1.90626	-1.94902	-1.85908	-1.88491	-1.9146	-1.89045	-1.90238	-1.91777	-1.89092	-1.86081	-1.82511	-1.81331	-1.80525	-1.85492	-1.77946	-1.87977	-1.86503	-1.88857	-1.8979	-1.84146	-1.7976	-1.91432	-1.83832	-1.87052	-1.80231	-1.59191	-1.82038	-1.83784
0.23375	-1.468	-1.87353	-1.90753	-1.87436	-1.8977	-1.91241	-1.98096	-1.9485	-1.95248	-1.96392	-1.83856	-1.86667	-1.89817	-1.89517	-1.91221	-1.87208	-1.8739	-1.8203	-1.78022	-1.83469	-1.82962	-1.84947	-1.83987	-1.91263	-1.84812	-1.84911	-1.84426	-1.795	-1.83847	-1.93794	-1.87104	-1.84801	-1.81232	-1.57594	-1.85397	-1.80534
0.235	-1.45067	-1.85641	-1.8893	-1.82081	-1.89321	-1.85921	-1.9179	-1.95197	-1.90986	-1.90991	-1.82107	-1.86938	-1.85685	-1.87716	-1.91117	-1.88289	-1.88746	-1.84728	-1.73442	-1.76538	-1.848	-1.82317	-1.80347	-1.90654	-1.83508	-1.8755	-1.85198	-1.80449	-1.83075	-1.8917	-1.83076	-1.84295	-1.77915	-1.57554	-1.8401	-1.8199
0.23625	-1.50927	-1.90869	-1.89412	-1.88219	-1.95728	-1.85337	-1.96375	-1.97414	-1.91093	-1.93027	-1.89347	-1.83558	-1.89442	-1.83924	-1.93187	-1.88661	-1.88705	-1.85364	-1.81831	-1.73386	-1.84562	-1.86982	-1.86708	-1.84701	-1.89193	-1.90458	-1.90904	-1.80836	-1.86099	-1.95944	-1.86349	-1.85635	-1.83496	-1.5664	-1.84014	-1.83069
0.2375	-1.44631	-1.90208	-1.89642	-1.85946	-1.91455	-1.91786	-1.9943	-1.95878	-1.94114	-1.96127	-1.87285	-1.83989	-1.93356	-1.87056	-1.90337	-1.89261	-1.90781	-1.90273	-1.79671	-1.81063	-1.841	-1.84634	-1.8227	-1.93144	-1.82756	-1.87743	-1.90481	-1.88297	-1.81411	-1.92857	-1.92121	-1.86183	-1.84498	-1.56974	-1.83606	-1.82195
0.23875	-1.46953	-1.82368	-1.92253	-1.83575	-1.87385	-1.899	-1.92986	-1.93148	-1.91441	-1.94745	-1.85281	-1.82393	-1.91004	-1.878	-1.93993	-1.88852	-1.88298	-1.86323	-1.7831	-1.82582	-1.81525	-1.84648	-1.84557	-1.89069	-1.82413	-1.89935	-1.84548	-1.81215	-1.83887	-1.93357	-1.81887	-1.84032	-1.79219	-1.58787	-1.82229	-1.78874
0.24	-1.44195	-1.88561	-1.88501	-1.86349	-1.8917	-1.9022	-1.96969	-1.97217	-1.90145	-1.87883	-1.85413	-1.8538	-1.9388	-1.82842	-1.89617	-1.88784	-1.89595	-1.85946	-1.8144	-1.78036	-1.80777	-1.85379	-1.8325	-1.84869	-1.8135	-1.89784	-1.84841	-1.81497	-1.78749	-1.93087	-1.86184	-1.88378	-1.8006	-1.57282	-1.8697	-1.81698
0.24125	-1.39485	-1.82679	-1.87851	-1.85158	-1.9104	-1.87325	-1.93658	-1.94398	-1.92429	-1.93168	-1.83565	-1.85229	-1.90827	-1.9041	-1.88635	-1.89283	-1.82905	-1.82029	-1.79288	-1.78595	-1.83117	-1.83469	-1.79701	-1.84563	-1.83727	-1.86058	-1.87973	-1.82746	-1.79624	-1.91775	-1.82798	-1.87338	-1.80447	-1.59303	-1.86966	-1.76816
0.2425	-1.4269	-1.86867	-1.89459	-1.85463	-1.87711	-1.85634	-1.94136	-1.9065	-1.92734	-1.93242	-1.83807	-1.86122	-1.9169	-1.87913	-1.92552	-1.93399	-1.8529	-1.81893	-1.79261	-1.78292	-1.86098	-1.85143	-1.80465	-1.8792	-1.84839	-1.82402	-1.87902	-1.8218	-1.80485	-1.87678	-1.87815	-1.84511	-1.83648	-1.56687	-1.81239	-1.80615
0.24375	-1.49784	-1.84904	-1.90167	-1.85414	-1.91047	-1.9053	-1.95763	-1.9949	-1.91581	-1.93106	-1.86262	-1.85757	-1.92278	-1.84283	-1.87777	-1.93983	-1.87003	-1.84512	-1.80719	-1.79733	-1.82803	-1.84343	-1.83356	-1.89399	-1.85011	-1.85539	-1.88096	-1.83483	-1.81056	-1.89954	-1.83452	-1.87476	-1.81496	-1.57625	-1.81061	-1.83939
0.245	-1.48214	-1.86754	-1.86775	-1.84252	-1.90894	-1.8938	-1.97182	-1.95467	-1.90484	-1.95349	-1.85554	-1.84987	-1.90293	-1.86897	-1.88309	-1.93424	-1.88657	-1.91938	-1.81393	-1.7703	-1.87687	-1.85292	-1.8386	-1.87642	-1.81825	-1.88714	-1.89665	-1.8138	-1.8319	-1.92799	-1.85393	-1.87103	-1.86278	-1.5921	-1.83243	-1.82077
0.24625	-1.42212	-1.86919	-1.91082	-1.85809	-1.89145	-1.88912	-1.91665	-1.97557	-1.88779	-1.93947	-1.86352	-1.85387	-1.87323	-1.84894	-1.9077	-1.87679	-1.8723	-1.88615	-1.79604	-1.76473	-1.87217	-1.8198	-1.82177	-1.87824	-1.86302	-1.86633	-1.87336	-1.78663	-1.82318	-1.91519	-1.81734	-1.88148	-1.75987	-1.58042	-1.84325	-1.8262
0.2475	-1.45022	-1.87704	-1.92326	-1.87351	-1.86452	-1.859	-1.98204	-1.96628	-1.92028	-1.95609	-1.86743	-1.86484	-1.88463	-1.82494	-1.89401	-1.91824	-1.87619	-1.87509	-1.79361	-1.79463	-1.84507	-1.84155	-1.78862	-1.8759	-1.84424	-1.89233	-1.86754	-1.77481	-1.80533	-1.96845	-1.81942	-1.88227	-1.82545	-1.56919	-1.84417	-1.82168
0.24875	-1.47974	-1.84566	-1.90021	-1.87779	-1.93428	-1.89249	-1.94517	-1.95923	-1.9104	-1.96287	-1.86398	-1.86029	-1.88887	-1.92667	-1.92704	-1.90906	-1.87629	-1.83823	-1.80424	-1.78518	-1.85571	-1.8271	-1.8321	-1.89018	-1.92039	-1.90576	-1.9009	-1.7954	-1.81997	-1.88197	-1.86052	-1.86638	-1.85207	-1.54331	-1.81199	-1.81638
0.25	-1.43804	-1.86545	-1.87507	-1.88258	-1.89923	-1.92845	-1.96491	-1.95974	-1.92354	-1.91593	-1.8842	-1.79475	-1.89438	-1.85676	-1.89035	-1.92186	-1.86111	-1.87587	-1.77957	-1.76987	-1.85524	-1.82957	-1.77253	-1.89187	-1.84867	-1.86923	-1.88079	-1.79173	-1.8248	-1.90098	-1.81363	-1.85804	-1.81025	-1.59451	-1.81107	-1.77853
0.25125	-1.42854	-1.79922	-1.86855	-1.84147	-1.91296	-1.93968	-1.95265	-1.90478	-1.87425	-1.92663	-1.85646	-1.82921	-1.88602	-1.85936	-1.91655	-1.91162	-1.92193	-1.83441	-1.76848	-1.76696	-1.83394	-1.81135	-1.81196	-1.91147	-1.87975	-1.86264	-1.84317	-1.8111	-1.81109	-1.90687	-1.85564	-1.81706	-1.81549	-1.56605	-1.818	-1.80214
0.2525	-1.46995	-1.82378	-1.87192	-1.85405	-1.93042	-1.86125	-1.95814	-1.95694	-1.90871	-1.95325	-1.87529	-1.85694	-1.9157	-1.86346	-1.88993	-1.87666	-1.85436	-1.85004	-1.76084	-1.76677	-1.78289	-1.80812	-1.8374	-1.86369	-1.89188	-1.86113	-1.88382	-1.83227	-1.84199	-1.91461	-1.80582	-1.83132	-1.81502	-1.57258	-1.80387	-1.80883
0.25375	-1.42449	-1.84496	-1.9085	-1.82755	-1.91851	-1.88764	-1.92301	-1.99383	-1.89414	-1.91192	-1.88228	-1.85229	-1.90462	-1.88687	-1.87527	-1.92765	-1.89988	-1.86804	-1.74302	-1.81559	-1.82724	-1.83185	-1.8174	-1.86217	-1.87219	-1.91715	-1.85173	-1.81281	-1.82574	-1.91585	-1.87289	-1.85193	-1.80195	-1.5629	-1.8272	-1.84164
0.255	-1.45162	-1.86274	-1.92619	-1.90245	-1.95169	-1.89542	-1.91733	-1.9943	-1.92404	-1.93683	-1.86873	-1.85963	-1.87471	-1.85874	-1.86413	-1.88449	-1.86505	-1.883	-1.76978	-1.8202	-1.8438	-1.80307	-1.83613	-1.85814	-1.85465	-1.86058	-1.89016	-1.83544	-1.80142	-1.89605	-1.8296	-1.84634	-1.82025	-1.59524	-1.82288	-1.82269
0.25625	-1.47983	-1.86094	-1.84194	-1.86488	-1.9236	-1.88885	-1.91294	-1.95227	-1.90903	-1.93756	-1.86943	-1.87651	-1.89908	-1.83417	-1.89885	-1.90012	-1.8387	-1.82931	-1.74864	-1.80178	-1.80159	-1.82925	-1.79815	-1.86925	-1.83998	-1.85777	-1.88248	-1.79199	-1.8341	-1.90535	-1.81958	-1.8368	-1.80837	-1.58885	-1.83149	-1.76391
0.2575	-1.44279	-1.82771	-1.87099	-1.87229	-1.89105	-1.88676	-1.94867	-1.94587	-1.96004	-1.954	-1.83847	-1.84405	-1.88472	-1.83486	-1.92507	-1.86557	-1.85705	-1.8556	-1.79463	-1.80654	-1.84979	-1.81893	-1.78589	-1.90222	-1.85661	-1.90371	-1.86913	-1.76016	-1.8532	-1.9337	-1.85599	-1.85301	-1.79154	-1.60609	-1.84743	-1.78515
0.25875	-1.48573	-1.87883	-1.84861	-1.88365	-1.95185	-1.89756	-1.94775	-1.93311	-1.9229	-1.94442	-1.83491	-1.80396	-1.89034	-1.89835	-1.86478	-1.91815	-1.88722	-1.86515	-1.82964	-1.82135	-1.84385	-1.8704	-1.82163	-1.82904	-1.85462	-1.91239	-1.88298	-1.81721	-1.84104	-1.91753	-1.89228	-1.85679	-1.83647	-1.60075	-1.83172	-1.82355
0.26	-1.45047	-1.85422	-1.93096	-1.86065	-1.92107	-1.90593	-1.93046	-1.99765	-1.91635	-1.93949	-1.85719	-1.88499	-1.88951	-1.90281	-1.90747	-1.89812	-1.85397	-1.87444	-1.79074	-1.77917	-1.82791	-1.83555	-1.79798	-1.89704	-1.85306	-1.89661	-1.88306	-1.82471	-1.84073	-1.90265	-1.84562	-1.86902	-1.7922	-1.60399	-1.87067	-1.81844
0.26125	-1.44119	-1.90749	-1.91343	-1.89567	-1.88927	-1.89353	-1.9561	-1.96104	-1.92858	-1.92887	-1.86722	-1.83677	-1.87783	-1.88583	-1.9216	-1.92121	-1.91795	-1.89864	-1.80682	-1.82791	-1.86314	-1.8509	-1.84888	-1.91351	-1.84861	-1.89025	-1.90963	-1.84807	-1.84023	-1.90817	-1.83735	-1.88865	-1.82953	-1.59561	-1.84772	-1.81157
0.2625	-1.44718	-1.88784	-1.92581	-1.8726	-1.94283	-1.89742	-1.94525	-1.95371	-1.94385	-1.93672	-1.83568	-1.87571	-1.88419	-1.87134	-1.89567	-1.91071	-1.92069	-1.85069	-1.81907	-1.8197	-1.82399	-1.80135	-1.81442	-1.89794	-1.86714	-1.89645	-1.90668	-1.83144	-1.8027	-1.92485	-1.84842	-1.8543	-1.79455	-1.56798	-1.82863	-1.84855
0.26375	-1.43952	-1.87294	-1.87808	-1.86249	-1.92897	-1.9329	-1.96497	-1.95931	-1.95734	-1.95031	-1.89424	-1.90653	-1.93073	-1.87167	-1.90592	-1.95933	-1.92426	-1.9202	-1.79443	-1.82146	-1.86539	-1.83702	-1.8471	-1.89236	-1.88223	-1.92515	-1.90165	-1.81191	-1.79241	-1.98483	-1.88663	-1.84919	-1.82437	-1.60257	-1.83062	-1.80618
0.265	-1.47088	-1.85355	-1.86533	-1.89403	-1.89637	-1.9195	-1.97128	-1.96632	-1.91143	-1.96935	-1.8901	-1.8818	-1.89359	-1.87599	-1.9125	-1.93269	-1.84676	-1.83769	-1.78816	-1.78115	-1.82238	-1.83871	-1.86222	-1.88917	-1.86523	-1.84512	-1.86633	-1.82398	-1.8539	-1.96783	-1.90795	-1.84529	-1.83011	-1.56763	-1.83007	-1.82803
0.26625	-1.48058	-1.88994	-1.939	-1.86467	-1.87709	-1.90729	-1.94566	-1.99335	-1.93609	-1.955	-1.84034	-1.80615	-1.8993	-1.90084	-1.887	-1.91377	-1.89871	-1.86648	-1.81562	-1.80634	-1.88157	-1.85759	-1.82568	-1.89769	-1.8637	-1.9113	-1.90733	-1.86486	-1.8313	-1.94273	-1.88044	-1.88818	-1.83585	-1.56627	-1.82193	-1.80597
0.2675	-1.48384	-1.87978	-1.86817	-1.84169	-1.92291	-1.92433	-1.95559	-1.95014	-1.9138	-1.93854	-1.85914	-1.85956	-1.90219	-1.90006	-1.87191	-1.93748	-1.85713	-1.86691	-1.78618	-1.78405	-1.8427	-1.84121	-1.82421	-1.85075	-1.85414	-1.85041	-1.87796	-1.79443	-1.78338	-1.87389	-1.84158	-1.87734	-1.8113	-1.57477	-1.81092	-1.8444
0.26875	-1.40977	-1.83606	-1.87542	-1.83253	-1.90528	-1.89327	-1.94048	-1.98776	-1.95047	-1.89143	-1.80515	-1.81812	-1.88374	-1.92669	-1.85154	-1.93636	-1.86379	-1.83162	-1.77156	-1.7843	-1.85557	-1.85463	-1.84045	-1.88357	-1.86451	-1.8165	-1.88168	-1.81366	-1.83144	-1.92441	-1.82757	-1.87185	-1.82234	-1.53282	-1.79849	-1.81562
0.27	-1.49698	-1.89979	-1.90212	-1.89351	-1.91852	-1.88325	-1.94863	-1.9642	-1.92187	-1.92433	-1.85896	-1.85335	-1.87478	-1.85445	-1.86925	-1.92084	-1.85876	-1.83189	-1.75301	-1.79105	-1.8629	-1.85661	-1.80048	-1.89446	-1.85391	-1.89249	-1.85073	-1.83254	-1.80256	-1.88253	-1.82148	-1.89547	-1.78027	-1.56975	-1.80873	-1.7843
0.27125	-1.468	-1.87066	-1.89	-1.91154	-1.90915	-1.91617	-2.02914	-1.99106	-1.92834	-1.94056	-1.86646	-1.8464	-1.89347	-1.8734	-1.94139	-1.92486	-1.89038	-1.8498	-1.82452	-1.81286	-1.85477	-1.84033	-1.81073	-1.91551	-1.85975	-1.92093	-1.84513	-1.84439	-1.82439	-1.93662	-1.83722	-1.83917	-1.82336	-1.58161	-1.83534	-1.83055
0.2725	-1.44008	-1.82478	-1.8971	-1.87666	-1.91684	-1.92164	-1.92227	-1.96442	-1.9163	-1.9617	-1.85326	-1.85663	-1.90007	-1.86001	-1.95026	-1.87073	-1.86867	-1.87363	-1.82288	-1.82277	-1.84767	-1.83552	-1.83096	-1.86935	-1.84279	-1.83208	-1.87216	-1.82924	-1.81219	-1.97543	-1.84473	-1.85231	-1.84314	-1.58386	-1.82516	-1.83891
0.27375	-1.47243	-1.87737	-1.90442	-1.85869	-1.89594	-1.93961	-1.96757	-1.95386	-1.9271	-1.95194	-1.86469	-1.91678	-1.88487	-1.90644	-1.91218	-1.93004	-1.90315	-1.85332	-1.78697	-1.82026	-1.84566	-1.86085	-1.76474	-1.83586	-1.85065	-1.90387	-1.8925	-1.78709	-1.842	-1.88591	-1.88734	-1.88839	-1.82857	-1.59236	-1.86471	-1.83971
0.275	-1.46826	-1.9058	-1.92033	-1.85661	-1.90295	-1.84125	-1.89438	-1.95191	-1.90588	-1.98151	-1.82528	-1.87644	-1.87868	-1.85264	-1.89395	-1.86347	-1.86817	-1.81341	-1.74175	-1.74091	-1.83004	-1.77597	-1.78098	-1.90284	-1.83902	-1.86895	-1.83281	-1.80103	-1.8084	-1.96228	-1.86689	-1.84276	-1.81312	-1.57181	-1.79399	-1.78386
0.27625	-1.43557	-1.88505	-1.88548	-1.86245	-1.89184	-1.86108	-1.8965	-1.97839	-1.92991	-1.93602	-1.85363	-1.84073	-1.85597	-1.87796	-1.8678	-1.88552	-1.9059	-1.8424	-1.81125	-1.77717	-1.81782	-1.82575	-1.78744	-1.87798	-1.82839	-1.86982	-1.85319	-1.82497	-1.80719	-1.90947	-1.84484	-1.82831	-1.81611	-1.59407	-1.82719	-1.81118
0.2775	-1.47722	-1.91327	-1.91835	-1.89464	-1.89989	-1.9205	-1.95782	-1.99452	-1.96288	-2.02247	-1.90197	-1.86258	-1.91702	-1.88002	-1.91354	-1.94144	-1.83868	-1.84685	-1.80354	-1.79727	-1.87027	-1.88082	-1.81544	-1.89227	-1.84389	-1.93183	-1.89858	-1.81665	-1.85113	-1.95557	-1.91909	-1.86898	-1.84041	-1.60967	-1.83942	-1.82496
0.27875	-1.45096	-1.84154	-1.87416	-1.86269	-1.89314	-1.8883	-1.90092	-1.94856	-1.88606	-1.91718	-1.83206	-1.87044	-1.90846	-1.84686	-1.87322	-1.86667	-1.84918	-1.83665	-1.78276	-1.74444	-1.7888	-1.81368	-1.81044	-1.87177	-1.85461	-1.89541	-1.81222	-1.79747	-1.82242	-1.89098	-1.8378	-1.85538	-1.80337	-1.58818	-1.83307	-1.79468
0.28	-1.40222	-1.86602	-1.8802	-1.85051	-1.9359	-1.91193	-1.92936	-1.9331	-1.92558	-1.9537	-1.86003	-1.862	-1.92868	-1.88275	-1.9018	-1.86033	-1.86814	-1.8503	-1.75142	-1.79767	-1.83194	-1.84539	-1.82027	-1.86103	-1.83648	-1.87663	-1.89223	-1.81076	-1.76852	-1.90062	-1.8453	-1.82662	-1.78502	-1.59837	-1.81997	-1.86248
0.28125	-1.45883	-1.8812	-1.86803	-1.92204	-1.93083	-1.88014	-1.9838	-1.97358	-1.9162	-1.91092	-1.84763	-1.83603	-1.91886	-1.85853	-1.9497	-1.91453	-1.88045	-1.84626	-1.80941	-1.83933	-1.85607	-1.82027	-1.81484	-1.90088	-1.88732	-1.93122	-1.91438	-1.82998	-1.85169	-1.91469	-1.85324	-1.87026	-1.82931	-1.57634	-1.86257	-1.79976
0.2825	-1.43516	-1.88989	-1.89947	-1.82875	-1.92054	-1.94862	-1.97573	-1.99265	-1.97795	-1.96957	-1.89168	-1.86875	-1.88923	-1.86188	-1.92832	-1.95433	-1.89087	-1.87331	-1.7967	-1.82992	-1.8739	-1.84085	-1.81452	-1.87803	-1.86016	-1.88371	-1.87908	-1.79403	-1.84674	-1.94209	-1.85133	-1.85842	-1.82806	-1.57635	-1.87121	-1.79035
0.28375	-1.409	-1.85711	-1.89691	-1.87878	-1.90591	-1.90896	-1.9195	-1.94842	-1.93202	-1.94117	-1.88656	-1.8576	-1.91278	-1.84855	-1.90679	-1.89807	-1.87034	-1.82457	-1.75024	-1.79334	-1.83292	-1.84144	-1.78993	-1.90012	-1.83919	-1.88491	-1.83818	-1.81248	-1.82299	-1.92336	-1.78632	-1.85067	-1.82086	-1.60713	-1.79968	-1.81901
0.285	-1.43352	-1.90043	-1.93398	-1.88489	-1.91049	-1.89834	-1.95339	-1.95782	-1.93703	-1.9379	-1.86962	-1.8327	-1.89893	-1.87352	-1.92978	-1.93562	-1.91609	-1.87023	-1.76234	-1.81235	-1.84591	-1.87674	-1.84352	-1.84384	-1.85396	-1.88956	-1.87476	-1.76974	-1.80637	-1.96314	-1.82651	-1.89882	-1.8786	-1.55422	-1.81734	-1.82957
0.28625	-1.4513	-1.91133	-1.85758	-1.87286	-1.88629	-1.90416	-1.96172	-1.99492	-1.92964	-1.89751	-1.83236	-1.79695	-1.90341	-1.82821	-1.85614	-1.9164	-1.87437	-1.90916	-1.82262	-1.81482	-1.83488	-1.81732	-1.79406	-1.86306	-1.80599	-1.86468	-1.88057	-1.804	-1.82037	-1.89705	-1.84253	-1.87577	-1.82795	-1.58397	-1.79086	-1.75942
0.2875	-1.46032	-1.83467	-1.88273	-1.87538	-1.91987	-1.89093	-1.97215	-1.92849	-1.9033	-1.97625	-1.83009	-1.84025	-1.86138	-1.82095	-1.95081	-1.9046	-1.90693	-1.86373	-1.78006	-1.75614	-1.86953	-1.84121	-1.79886	-1.85932	-1.86158	-1.89967	-1.8343	-1.76633	-1.79412	-1.89791	-1.84946	-1.81648	-1.78367	-1.58568	-1.83617	-1.79313
0.28875	-1.45358	-1.84847	-1.88478	-1.89425	-1.90774	-1.92956	-1.97796	-1.945	-1.92386	-1.92957	-1.86119	-1.85406	-1.89342	-1.89708	-1.9342	-1.90031	-1.86898	-1.85253	-1.751	-1.82709	-1.87007	-1.85366	-1.78103	-1.87968	-1.83861	-1.91095	-1.86611	-1.80181	-1.82379	-1.94533	-1.8587	-1.82861	-1.80259	-1.64341	-1.84096	-1.81405
0.29	-1.51756	-1.87407	-1.9217	-1.88247	-1.92712	-1.90161	-1.94864	-1.9328	-1.96676	-1.97767	-1.85572	-1.88006	-1.9351	-1.90527	-1.88293	-1.94311	-1.89522	-1.83745	-1.78411	-1.84302	-1.88396	-1.82919	-1.8322	-1.92752	-1.89554	-1.88565	-1.92874	-1.85814	-1.86219	-1.96678	-1.84135	-1.82867	-1.83025	-1.59787	-1.86385	-1.86433
0.29125	-1.43937	-1.85979	-1.86907	-1.86811	-1.91722	-1.88698	-1.97827	-1.93626	-1.93043	-1.91154	-1.80578	-1.83917	-1.92748	-1.88793	-1.90023	-1.93194	-1.8723	-1.83364	-1.76314	-1.80464	-1.83338	-1.86568	-1.791	-1.88236	-1.83964	-1.80991	-1.86876	-1.83581	-1.82193	-1.92527	-1.8791	-1.87094	-1.80483	-1.53261	-1.82315	-1.83074
0.2925	-1.43185	-1.84258	-1.88641	-1.84715	-1.90513	-1.87105	-1.99969	-1.95207	-1.90221	-1.96028	-1.82821	-1.88847	-1.89605	-1.89791	-1.90623	-1.90619	-1.86749	-1.79424	-1.77591	-1.77434	-1.82492	-1.8329	-1.81249	-1.87854	-1.87915	-1.90492	-1.83456	-1.82222	-1.84724	-1.91152	-1.82615	-1.88773	-1.78097	-1.58366	-1.86462	-1.81229
0.29375	-1.44877	-1.82269	-1.90714	-1.83181	-1.86497	-1.89062	-1.92591	-1.94859	-1.90348	-1.9429	-1.88502	-1.85944	-1.92644	-1.85658	-1.87007	-1.89803	-1.81578	-1.85855	-1.75106	-1.80546	-1.82825	-1.80288	-1.80798	-1.83459	-1.84211	-1.89523	-1.8754	-1.79928	-1.81196	-1.89447	-1.83277	-1.90757	-1.80186	-1.56054	-1.81837	-1.8078
0.295	-1.50106	-1.88808	-1.90034	-1.87967	-1.91565	-1.89779	-1.95642	-1.94533	-1.92924	-1.88831	-1.83685	-1.86231	-1.8944	-1.90924	-1.92375	-1.91257	-1.8969	-1.87935	-1.76233	-1.82282	-1.84797	-1.84769	-1.85588	-1.89171	-1.85092	-1.88531	-1.86558	-1.79359	-1.82535	-1.91938	-1.85083	-1.84423	-1.81328	-1.62322	-1.84818	-1.86689
0.29625	-1.51928	-1.87162	-1.85712	-1.86597	-1.93093	-1.81505	-1.9628	-1.9758	-1.93012	-1.974	-1.86722	-1.85668	-1.91566	-1.8976	-1.87108	-1.91064	-1.87274	-1.85862	-1.76736	-1.80036	-1.82329	-1.88259	-1.80025	-1.89356	-1.80732	-1.86253	-1.88059	-1.78567	-1.85101	-1.92685	-1.84129	-1.82082	-1.83516	-1.6019	-1.82925	-1.83439
0.2975	-1.48272	-1.86576	-1.89941	-1.86015	-1.89701	-1.89316	-1.90055	-1.93434	-1.92519	-1.95276	-1.8554	-1.82734	-1.92699	-1.87776	-1.89668	-1.93758	-1.87088	-1.83024	-1.77459	-1.83559	-1.82047	-1.83497	-1.80318	-1.9029	-1.77941	-1.86366	-1.88456	-1.81186	-1.82478	-1.89818	-1.85329	-1.84594	-1.81885	-1.56501	-1.81728	-1.80452
0.29875	-1.46162	-1.87546	-1.84403	-1.83398	-1.89332	-1.89322	-1.89071	-1.96153	-1.92805	-1.8947	-1.85829	-1.84743	-1.8927	-1.84835	-1.88075	-1.86957	-1.86025	-1.83645	-1.76967	-1.77257	-1.85985	-1.84102	-1.78397	-1.89521	-1.82365	-1.85846	-1.84833	-1.77255	-1.85335	-1.92039	-1.79182	-1.82023	-1.82004	-1.57457	-1.82827	-1.79241
0.3	-1.43942	-1.82642	-1.85231	-1.83322	-1.89244	-1.87471	-1.93371	-1.96386	-1.92314	-1.89687	-1.84992	-1.78079	-1.88452	-1.86269	-1.88789	-1.92489	-1.85298	-1.84122	-1.79846	-1.77985	-1.83489	-1.8471	-1.80797	-1.91373	-1.81337	-1.86043	-1.85975	-1.80534	-1.84155	-1.90104	-1.82137	-1.85941	-1.81973	-1.57436	-1.82815	-1.80913
0.30125	-1.48307	-1.84717	-1.87009	-1.81238	-1.87274	-1.91458	-1.9218	-1.98126	-1.90364	-1.94403	-1.88896	-1.86644	-1.94601	-1.8533	-1.89109	-1.88424	-1.89033	-1.85741	-1.80332	-1.78501	-1.84551	-1.8432	-1.85479	-1.87227	-1.84404	-1.88122	-1.80673	-1.76817	-1.80646	-1.88318	-1.78889	-1.86064	-1.78587	-1.61319	-1.83427	-1.78082
0.3025	-1.40631	-1.84924	-1.87084	-1.8423	-1.9265	-1.86134	-1.94547	-1.98485	-1.89042	-1.9113	-1.88304	-1.82601	-1.92134	-1.89832	-1.89261	-1.92473	-1.84351	-1.81339	-1.77802	-1.79243	-1.81626	-1.81375	-1.81161	-1.88888	-1.83633	-1.88198	-1.89089	-1.80784	-1.79907	-1.89376	-1.83052	-1.86145	-1.82426	-1.5637	-1.8363	-1.81282
0.30375	-1.42377	-1.81081	-1.93062	-1.85887	-1.94097	-1.85057	-1.91695	-1.96741	-1.93279	-1.93711	-1.88323	-1.83527	-1.84441	-1.83544	-1.88795	-1.92607	-1.87288	-1.87043	-1.76994	-1.77617	-1.8023	-1.79681	-1.81364	-1.88488	-1.83893	-1.88917	-1.85627	-1.81756	-1.80739	-1.96168	-1.81782	-1.88083	-1.82927	-1.57954	-1.83827	-1.81618
0.305	-1.48232	-1.85137	-1.88612	-1.90267	-1.88731	-1.88722	-1.92358	-1.92544	-1.89744	-1.92994	-1.87125	-1.86669	-1.85981	-1.86933	-1.8823	-1.91404	-1.87468	-1.85758	-1.75574	-1.77756	-1.79386	-1.83139	-1.7729	-1.8565	-1.83054	-1.82809	-1.86707	-1.77506	-1.84699	-1.91467	-1.84573	-1.87326	-1.84977	-1.59867	-1.83144	-1.81093
0.30625	-1.46806	-1.89056	-1.88274	-1.90694	-1.94367	-1.89207	-1.92232	-1.99092	-1.92606	-1.99604	-1.89613	-1.86596	-1.89806	-1.85969	-1.88792	-1.90878	-1.87953	-1.85409	-1.81737	-1.7894	-1.89553	-1.88515	-1.83553	-1.87136	-1.84456	-1.86689	-1.89157	-1.80157	-1.8588	-1.91482	-1.86693	-1.91255	-1.82508	-1.59489	-1.8504	-1.87206
0.3075	-1.43891	-1.90189	-1.87469	-1.86805	-1.89968	-1.94381	-1.93643	-1.98409	-1.9139	-1.97432	-1.88614	-1.85884	-1.91582	-1.88653	-1.89017	-1.90493	-1.95659	-1.8586	-1.78325	-1.79349	-1.85336	-1.86631	-1.84064	-1.91829	-1.83421	-1.88091	-1.88452	-1.77752	-1.78815	-1.89707	-1.87821	-1.8909	-1.8188	-1.57462	-1.82515	-1.7866
0.30875	-1.42071	-1.84595	-1.90153	-1.81645	-1.8765	-1.89199	-1.94432	-1.97534	-1.90301	-1.96935	-1.84024	-1.86738	-1.87159	-1.83944	-1.90882	-1.87548	-1.86727	-1.82123	-1.79204	-1.78166	-1.81644	-1.8367	-1.8099	-1.93953	-1.86793	-1.88749	-1.89191	-1.82073	-1.80501	-1.94245	-1.86231	-1.86088	-1.77525	-1.57105	-1.79424	-1.86843
0.31	-1.47083	-1.87255	-1.91605	-1.87077	-1.86086	-1.93204	-1.93048	-1.97664	-1.90388	-1.96119	-1.83789	-1.86092	-1.87369	-1.91599	-1.90182	-1.87873	-1.85719	-1.83662	-1.77807	-1.78308	-1.86794	-1.83554	-1.80157	-1.91077	-1.85246	-1.8819	-1.89032	-1.83318	-1.84953	-1.9369	-1.84633	-1.85955	-1.8393	-1.59666	-1.84566	-1.83467
0.31125	-1.44941	-1.88816	-1.89915	-1.91716	-1.90179	-1.85401	-1.96358	-1.9605	-1.94127	-1.94547	-1.86874	-1.81168	-1.89846	-1.87238	-1.8895	-1.91673	-1.89989	-1.85524	-1.74326	-1.81197	-1.86988	-1.87419	-1.82259	-1.89105	-1.87499	-1.89753	-1.84681	-1.8563	-1.83477	-1.94913	-1.85745	-1.85041	-1.81384	-1.58651	-1.82684	-1.84627
0.3125	-1.46847	-1.81516	-1.90903	-1.84912	-1.89022	-1.88443	-1.9726	-1.9574	-1.94886	-1.92842	-1.85471	-1.83713	-1.90337	-1.86943	-1.86816	-1.93481	-1.8429	-1.86194	-1.79192	-1.82318	-1.84867	-1.84218	-1.83329	-1.87927	-1.87353	-1.89053	-1.87698	-1.82135	-1.81975	-1.90491	-1.85212	-1.86482	-1.81372	-1.56327	-1.82424	-1.8431
0.31375	-1.43364	-1.85297	-1.85498	-1.86002	-1.94166	-1.91411	-1.94845	-1.92053	-1.99701	-1.91906	-1.86568	-1.84619	-1.86987	-1.89533	-1.86399	-1.87567	-1.85394	-1.85787	-1.73205	-1.80424	-1.8089	-1.86904	-1.79312	-1.92453	-1.87712	-1.88881	-1.88523	-1.80599	-1.80324	-1.92326	-1.76829	-1.83075	-1.85949	-1.62367	-1.78863	-1.83805
0.315	-1.48351	-1.8273	-1.90244	-1.90883	-1.92417	-1.94261	-1.981	-1.98114	-1.9143	-1.93819	-1.84802	-1.86071	-1.94047	-1.88393	-1.91738	-1.92176	-1.86344	-1.86418	-1.81475	-1.78451	-1.8855	-1.83796	-1.80394	-1.87887	-1.84702	-1.84989	-1.87645	-1.80396	-1.85598	-1.88418	-1.80576	-1.80328	-1.82556	-1.58957	-1.80578	-1.80514
0.31625	-1.43529	-1.88256	-1.88773	-1.86781	-1.91826	-1.90131	-1.93742	-1.9563	-1.92628	-1.94131	-1.83255	-1.85801	-1.90231	-1.85787	-1.88067	-1.90765	-1.86727	-1.8505	-1.7193	-1.82961	-1.85884	-1.84652	-1.80139	-1.877	-1.87967	-1.88637	-1.89015	-1.84878	-1.85997	-1.93897	-1.82477	-1.83774	-1.8068	-1.58345	-1.83901	-1.77955
0.3175	-1.42732	-1.84628	-1.89664	-1.81911	-1.9471	-1.89834	-1.93814	-1.92538	-1.92581	-1.95732	-1.82566	-1.91273	-1.87043	-1.90471	-1.87175	-1.89874	-1.88078	-1.85122	-1.8101	-1.77832	-1.87495	-1.80915	-1.83374	-1.87652	-1.84148	-1.85562	-1.84808	-1.81024	-1.81457	-1.97156	-1.81377	-1.83967	-1.80664	-1.57951	-1.80487	-1.82801
0.31875	-1.44997	-1.84209	-1.89664	-1.87009	-1.93446	-1.92488	-1.93908	-1.93996	-1.9069	-1.93339	-1.8981	-1.85945	-1.85995	-1.85442	-1.92989	-1.91465	-1.87695	-1.85831	-1.73676	-1.80052	-1.81797	-1.82064	-1.84981	-1.84795	-1.82412	-1.84808	-1.88823	-1.82785	-1.84888	-1.9242	-1.84454	-1.87267	-1.80598	-1.5737	-1.8482	-1.85239
0.32	-1.46613	-1.87818	-1.90716	-1.88691	-1.91109	-1.89603	-1.9358	-1.99725	-1.89661	-1.90978	-1.86878	-1.83779	-1.88722	-1.90253	-1.91225	-1.91978	-1.84879	-1.87288	-1.73457	-1.79581	-1.81238	-1.8389	-1.82013	-1.89257	-1.85287	-1.87005	-1.911	-1.80674	-1.87058	-1.91526	-1.86469	-1.8684	-1.88392	-1.57641	-1.79176	-1.83693
0.32125	-1.44318	-1.8554	-1.90814	-1.83137	-1.93996	-1.90886	-1.92667	-1.97721	-1.90186	-1.94436	-1.82483	-1.83175	-1.89069	-1.84927	-1.94301	-1.87011	-1.84289	-1.85509	-1.75418	-1.81926	-1.82232	-1.81348	-1.79494	-1.87965	-1.83265	-1.85327	-1.87359	-1.83361	-1.84218	-1.89603	-1.86913	-1.83976	-1.81442	-1.60074	-1.82829	-1.7949
0.3225	-1.46946	-1.86912	-1.87578	-1.85433	-1.88551	-1.88756	-1.93662	-1.91301	-1.88482	-1.9217	-1.88181	-1.81847	-1.86894	-1.86223	-1.89011	-1.90425	-1.88051	-1.83799	-1.79355	-1.82142	-1.77462	-1.82492	-1.7871	-1.85224	-1.86512	-1.87043	-1.84598	-1.81981	-1.80277	-1.8895	-1.84153	-1.84863	-1.83339	-1.59036	-1.78022	-1.78239
0.32375	-1.4783	-1.84158	-1.9443	-1.9089	-1.9329	-1.94136	-1.97331	-1.97291	-1.90666	-1.94221	-1.89821	-1.8465	-1.92799	-1.86366	-1.93026	-1.92876	-1.93849	-1.87806	-1.80792	-1.8236	-1.87312	-1.85835	-1.80644	-1.87164	-1.89562	-1.90498	-1.90428	-1.85076	-1.82374	-1.9542	-1.86058	-1.88315	-1.85432	-1.6248	-1.83578	-1.84535
0.325	-1.4862	-1.87471	-1.91502	-1.85213	-1.90493	-1.90786	-1.92821	-1.98117	-1.92099	-1.94729	-1.8604	-1.90449	-1.92357	-1.87718	-1.9048	-1.98694	-1.89219	-1.86677	-1.81199	-1.81811	-1.84924	-1.85803	-1.8135	-1.95712	-1.8411	-1.95356	-1.90434	-1.84274	-1.84244	-1.93798	-1.86138	-1.88088	-1.81191	-1.62462	-1.84605	-1.85543
0.32625	-1.42057	-1.82913	-1.90517	-1.87026	-1.90747	-1.84746	-1.96232	-1.99136	-1.93037	-1.95453	-1.82209	-1.85371	-1.85475	-1.8624	-1.87356	-1.86889	-1.80227	-1.89666	-1.77911	-1.77831	-1.88016	-1.8754	-1.79128	-1.85859	-1.88373	-1.88816	-1.85115	-1.83499	-1.82071	-1.90156	-1.78675	-1.8544	-1.86086	-1.55742	-1.86883	-1.77388
0.3275	-1.43939	-1.84783	-1.88824	-1.81808	-1.89178	-1.8452	-1.90847	-1.97215	-1.89037	-1.91283	-1.8385	-1.84369	-1.87469	-1.83964	-1.85893	-1.89499	-1.9041	-1.87552	-1.76157	-1.75293	-1.8261	-1.80638	-1.82604	-1.84718	-1.8294	-1.84951	-1.86779	-1.81378	-1.79538	-1.90616	-1.82166	-1.84658	-1.80531	-1.62675	-1.8204	-1.78539
0.32875	-1.44421	-1.86012	-1.90049	-1.8892	-1.90309	-1.91068	-1.95397	-1.94446	-1.91119	-1.93395	-1.86681	-1.86543	-1.91546	-1.89702	-1.9387	-1.94195	-1.87477	-1.84325	-1.7829	-1.75854	-1.85193	-1.83931	-1.80562	-1.8729	-1.86621	-1.89153	-1.90753	-1.81193	-1.81136	-1.96158	-1.87289	-1.88225	-1.83757	-1.653	-1.78967	-1.80699
0.33	-1.4622	-1.88239	-1.91194	-1.88768	-1.89725	-1.91231	-1.89896	-1.96748	-1.92209	-1.91159	-1.87034	-1.83673	-1.91257	-1.85711	-1.90758	-1.97816	-1.87721	-1.87397	-1.74623	-1.81899	-1.84357	-1.83011	-1.82181	-1.91189	-1.84801	-1.85576	-1.86745	-1.81445	-1.81955	-1.9472	-1.84765	-1.84898	-1.79485	-1.57649	-1.79933	-1.79217
0.33125	-1.45133	-1.87256	-1.92095	-1.88881	-1.96238	-1.90869	-1.95289	-1.98114	-1.89129	-1.94873	-1.87833	-1.87251	-1.9147	-1.9049	-1.9212	-1.93082	-1.8698	-1.86839	-1.7708	-1.79549	-1.85733	-1.83187	-1.80764	-1.8872	-1.85935	-1.85809	-1.89522	-1.82876	-1.87935	-1.93075	-1.88169	-1.82609	-1.83305	-1.59516	-1.79799	-1.83402
0.3325	-1.48201	-1.90723	-1.91341	-1.87202	-1.91141	-1.90973	-1.95004	-2.0095	-1.97232	-1.94565	-1.90406	-1.84274	-1.87151	-1.84997	-1.8962	-1.91457	-1.86016	-1.84016	-1.79155	-1.82028	-1.82174	-1.8891	-1.81691	-1.92443	-1.88306	-1.88095	-1.88472	-1.84115	-1.87334	-1.92773	-1.83854	-1.8891	-1.85384	-1.61364	-1.82608	-1.83064
0.33375	-1.4047	-1.83983	-1.86141	-1.87819	-1.86675	-1.908	-1.92056	-1.97706	-1.96121	-1.91507	-1.87205	-1.84725	-1.89995	-1.87504	-1.88415	-1.91461	-1.8914	-1.8294	-1.7564	-1.81619	-1.82239	-1.83718	-1.84053	-1.90519	-1.86929	-1.90788	-1.89913	-1.85806	-1.84548	-1.91193	-1.86515	-1.81929	-1.88227	-1.59742	-1.8178	-1.79859
0.335	-1.46166	-1.86567	-1.89708	-1.8407	-1.91626	-1.89935	-1.94343	-1.96076	-1.92462	-1.93395	-1.87549	-1.83179	-1.92321	-1.87124	-1.86432	-1.94336	-1.88225	-1.9072	-1.81052	-1.81938	-1.84657	-1.83556	-1.80937	-1.91161	-1.83305	-1.84947	-1.85972	-1.76611	-1.80566	-1.95672	-1.85437	-1.90431	-1.84783	-1.60777	-1.87109	-1.8306
0.33625	-1.47119	-1.88306	-1.85767	-1.86142	-1.94007	-1.96323	-1.97951	-1.94194	-1.95081	-1.92072	-1.84076	-1.84224	-1.94489	-1.90337	-1.87368	-1.92636	-1.87949	-1.92285	-1.78247	-1.81195	-1.85644	-1.84794	-1.83969	-1.86093	-1.86747	-1.88314	-1.83926	-1.79117	-1.78547	-1.9068	-1.86971	-1.89659	-1.80969	-1.57677	-1.83773	-1.80757
0.3375	-1.44678	-1.82266	-1.90942	-1.85481	-1.88382	-1.91555	-1.95593	-1.97137	-1.94564	-1.88389	-1.82572	-1.87835	-1.84005	-1.87508	-1.90916	-1.95083	-1.84709	-1.91877	-1.79471	-1.77293	-1.83666	-1.86079	-1.78822	-1.9165	-1.81512	-1.87639	-1.87603	-1.79757	-1.79599	-1.92785	-1.86451	-1.84866	-1.82217	-1.58953	-1.85462	-1.82415
0.33875	-1.4746	-1.83014	-1.88804	-1.8664	-1.91736	-1.9154	-1.9445	-1.96981	-1.9682	-1.93408	-1.87511	-1.85313	-1.90697	-1.84188	-1.88491	-1.89588	-1.926	-1.8879	-1.79261	-1.7887	-1.84497	-1.89257	-1.81254	-1.86313	-1.84643	-1.90306	-1.83758	-1.83606	-1.7444	-1.96233	-1.87749	-1.84867	-1.81989	-1.55869	-1.86928	-1.78119
0.34	-1.45994	-1.82991	-1.85846	-1.81505	-1.90121	-1.89575	-1.93278	-1.98808	-1.89336	-1.93161	-1.85695	-1.85569	-1.83799	-1.88364	-1.92296	-1.89493	-1.85359	-1.88317	-1.75761	-1.79023	-1.86717	-1.85603	-1.79288	-1.86265	-1.83487	-1.86894	-1.88914	-1.75307	-1.81913	-1.88995	-1.83923	-1.81385	-1.79616	-1.57271	-1.81354	-1.81458
0.34125	-1.4454	-1.84725	-1.89046	-1.83777	-1.93441	-1.87116	-1.90945	-1.9822	-1.8978	-1.93578	-1.83653	-1.85775	-1.8572	-1.90123	-1.92276	-1.93112	-1.86395	-1.81803	-1.81794	-1.75769	-1.83241	-1.8489	-1.81781	-1.8644	-1.82929	-1.83191	-1.84825	-1.7804	-1.80822	-1.91862	-1.85978	-1.9055	-1.86262	-1.60532	-1.83487	-1.80074
0.3425	-1.41471	-1.85368	-1.8597	-1.84845	-1.94315	-1.88869	-1.9732	-1.92596	-1.91399	-1.93576	-1.84372	-1.8298	-1.90469	-1.8681	-1.88709	-1.89182	-1.89219	-1.8656	-1.79771	-1.83706	-1.84477	-1.82191	-1.853	-1.89069	-1.8468	-1.83906	-1.84578	-1.82908	-1.81455	-1.89462	-1.86706	-1.858	-1.83564	-1.57955	-1.85614	-1.80812
0.34375	-1.44218	-1.84335	-1.89835	-1.86906	-1.88457	-1.9173	-1.89473	-1.95257	-1.92697	-1.90301	-1.81802	-1.82968	-1.89325	-1.86707	-1.85994	-1.90878	-1.85407	-1.88685	-1.73623	-1.74217	-1.85813	-1.85008	-1.78564	-1.89274	-1.87991	-1.86801	-1.85482	-1.77196	-1.78297	-1.94691	-1.81382	-1.82984	-1.809	-1.6009	-1.84262	-1.7896
0.345	-1.44501	-1.87611	-1.86869	-1.85238	-1.90257	-1.81271	-1.93112	-1.98504	-1.89549	-1.89668	-1.86273	-1.85687	-1.90923	-1.84602	-1.89199	-1.90623	-1.87244	-1.82165	-1.78444	-1.79958	-1.81746	-1.79888	-1.83307	-1.88591	-1.88447	-1.84327	-1.88808	-1.80229	-1.78725	-1.94463	-1.80285	-1.84265	-1.84431	-1.59712	-1.78639	-1.76948
0.34625	-1.46254	-1.86221	-1.87249	-1.89049	-1.88734	-1.8837	-1.95445	-1.99402	-1.9427	-1.94996	-1.81968	-1.81893	-1.89198	-1.92613	-1.91411	-1.91481	-1.8728	-1.8419	-1.75934	-1.75929	-1.83488	-1.82559	-1.83099	-1.90327	-1.85653	-1.86722	-1.83302	-1.82265	-1.73715	-1.87427	-1.85681	-1.88672	-1.78653	-1.56689	-1.84591	-1.779
0.3475	-1.41784	-1.88139	-1.85724	-1.87005	-1.88282	-1.91114	-1.96778	-1.93415	-1.93797	-1.90525	-1.82023	-1.83728	-1.89251	-1.86744	-1.87697	-1.92821	-1.88354	-1.86794	-1.81714	-1.81611	-1.86719	-1.79512	-1.8043	-1.8699	-1.86307	-1.86716	-1.85841	-1.81263	-1.80179	-1.92749	-1.85001	-1.87463	-1.82308	-1.56631	-1.82452	-1.78666
0.34875	-1.3873	-1.8415	-1.83864	-1.79997	-1.87945	-1.8771	-1.90947	-1.92789	-1.93307	-1.91236	-1.78858	-1.78673	-1.92	-1.83657	-1.91672	-1.82963	-1.88408	-1.86392	-1.79303	-1.7785	-1.82901	-1.82758	-1.82449	-1.90708	-1.84803	-1.84116	-1.82409	-1.78691	-1.81285	-1.89513	-1.82551	-1.86487	-1.79	-1.56115	-1.79299	-1.81852
0.35	-1.46722	-1.82647	-1.92695	-1.84889	-1.88076	-1.90915	-1.93291	-1.977	-1.87451	-1.92286	-1.83402	-1.81489	-1.86979	-1.84998	-1.92609	-1.90099	-1.83146	-1.88533	-1.81656	-1.78191	-1.82832	-1.79971	-1.82929	-1.87991	-1.86892	-1.8718	-1.88665	-1.81196	-1.81252	-1.9215	-1.8847	-1.81542	-1.82485	-1.59077	-1.83099	-1.78776
0.35125	-1.45534	-1.92198	-1.86727	-1.8818	-1.92196	-1.9308	-1.98574	-1.95099	-1.92299	-1.94489	-1.8448	-1.88155	-1.94816	-1.86435	-1.89957	-1.87348	-1.88277	-1.85911	-1.79575	-1.80406	-1.8662	-1.87779	-1.82504	-1.86411	-1.84961	-1.89023	-1.85673	-1.83607	-1.82918	-1.92461	-1.80447	-1.88166	-1.82794	-1.65613	-1.87114	-1.79117
0.3525	-1.46227	-1.88442	-1.88568	-1.82565	-1.95375	-1.90763	-1.96373	-1.92608	-1.90585	-1.88674	-1.82058	-1.88286	-1.88173	-1.86684	-1.87188	-1.88993	-1.8298	-1.85839	-1.76807	-1.7995	-1.836	-1.8241	-1.78327	-1.8725	-1.83757	-1.85569	-1.8597	-1.81595	-1.83255	-1.9323	-1.81109	-1.85929	-1.82568	-1.53735	-1.83119	-1.81846
0.35375	-1.46638	-1.86614	-1.81802	-1.86279	-1.91098	-1.90755	-1.94064	-1.93424	-1.93737	-1.94182	-1.88812	-1.79733	-1.89914	-1.85178	-1.87722	-1.88597	-1.84327	-1.87252	-1.76617	-1.77313	-1.85401	-1.85784	-1.77149	-1.85603	-1.8583	-1.84387	-1.89113	-1.80766	-1.75722	-1.89909	-1.84234	-1.85456	-1.80805	-1.56747	-1.84841	-1.79306
0.355	-1.46225	-1.88303	-1.86684	-1.86789	-1.88208	-1.94518	-1.95444	-1.96477	-1.9033	-1.94393	-1.86096	-1.83217	-1.90458	-1.85511	-1.88324	-1.86138	-1.84933	-1.84101	-1.78313	-1.80018	-1.85165	-1.82401	-1.81124	-1.85796	-1.84246	-1.92095	-1.87853	-1.80894	-1.77961	-1.91744	-1.84602	-1.8554	-1.82792	-1.59038	-1.83053	-1.78808
0.35625	-1.43477	-1.87163	-1.8732	-1.84426	-1.92784	-1.90245	-1.97022	-1.96842	-1.89879	-1.89345	-1.84017	-1.88212	-1.9072	-1.84001	-1.84695	-1.91883	-1.88774	-1.84698	-1.78376	-1.82227	-1.87563	-1.86444	-1.84006	-1.87534	-1.85767	-1.84534	-1.86078	-1.77677	-1.79473	-1.90569	-1.8448	-1.88869	-1.86967	-1.57877	-1.81301	-1.81174
0.3575	-1.49826	-1.792	-1.85002	-1.81516	-1.89381	-1.86808	-1.91829	-1.99893	-1.92676	-1.92718	-1.8232	-1.86498	-1.91834	-1.85625	-1.87185	-1.88384	-1.79105	-1.81478	-1.7745	-1.76976	-1.80845	-1.82669	-1.80777	-1.91145	-1.85458	-1.82168	-1.83525	-1.78467	-1.83342	-1.87849	-1.82605	-1.83839	-1.79579	-1.54004	-1.81293	-1.77474
0.35875	-1.45754	-1.83513	-1.90219	-1.86277	-1.90599	-1.85927	-1.93558	-1.96714	-1.95384	-1.94841	-1.8701	-1.819	-1.90074	-1.87292	-1.91001	-1.91159	-1.8771	-1.83561	-1.76657	-1.79022	-1.82248	-1.84599	-1.83418	-1.87012	-1.86471	-1.81514	-1.90923	-1.85014	-1.7869	-1.86952	-1.84318	-1.81493	-1.80102	-1.5824	-1.83124	-1.8118
0.36	-1.4672	-1.84691	-1.85406	-1.86413	-1.90488	-1.89049	-1.89652	-1.92336	-1.92166	-1.92305	-1.87992	-1.82023	-1.91326	-1.84933	-1.90823	-1.9125	-1.85991	-1.8462	-1.75665	-1.78067	-1.85349	-1.81625	-1.80424	-1.8732	-1.80634	-1.86368	-1.90039	-1.79268	-1.80305	-1.88607	-1.83379	-1.85428	-1.80922	-1.59187	-1.8155	-1.8108
0.36125	-1.44122	-1.87651	-1.89106	-1.85314	-1.92998	-1.8964	-1.93352	-1.96264	-1.94016	-1.93837	-1.84141	-1.83349	-1.91692	-1.837	-1.88133	-1.92188	-1.87073	-1.85415	-1.81908	-1.78994	-1.85877	-1.81154	-1.8295	-1.84794	-1.86206	-1.85034	-1.88779	-1.83018	-1.80077	-1.87268	-1.8239	-1.85227	-1.84172	-1.61417	-1.78331	-1.82436
0.3625	-1.47297	-1.83491	-1.92147	-1.85564	-1.85361	-1.92405	-1.92315	-1.96099	-1.85908	-1.93663	-1.8751	-1.81815	-1.88245	-1.86154	-1.89443	-1.89278	-1.86454	-1.86134	-1.76879	-1.80117	-1.8224	-1.7959	-1.79537	-1.88273	-1.81734	-1.83689	-1.89908	-1.81954	-1.84602	-1.94496	-1.88701	-1.86442	-1.78579	-1.58358	-1.80796	-1.79009
0.36375	-1.43475	-1.83951	-1.8608	-1.83698	-1.92605	-1.91775	-1.95654	-1.96081	-1.95539	-1.92453	-1.88533	-1.8483	-1.90779	-1.82854	-1.92825	-1.90936	-1.85855	-1.83119	-1.82461	-1.78636	-1.86675	-1.81775	-1.80449	-1.90209	-1.79882	-1.87311	-1.90746	-1.8054	-1.82039	-1.90224	-1.80486	-1.84738	-1.85765	-1.56773	-1.84361	-1.79299
0.365	-1.4389	-1.87974	-1.89761	-1.86524	-1.9413	-1.8598	-1.92225	-1.90935	-1.90245	-1.94026	-1.83608	-1.80689	-1.91462	-1.8245	-1.87544	-1.89421	-1.9044	-1.86859	-1.7553	-1.80021	-1.83387	-1.82049	-1.86175	-1.88312	-1.8576	-1.90172	-1.84345	-1.80669	-1.84114	-1.87986	-1.82007	-1.83918	-1.83633	-1.5647	-1.80115	-1.78796
0.36625	-1.43185	-1.83535	-1.87278	-1.83874	-1.8999	-1.89337	-1.98236	-1.99083	-1.88741	-1.93079	-1.82917	-1.82955	-1.88401	-1.84008	-1.85497	-1.96648	-1.9046	-1.85282	-1.8086	-1.80546	-1.83156	-1.80759	-1.81747	-1.90439	-1.84736	-1.89099	-1.88066	-1.80659	-1.80657	-1.89965	-1.86392	-1.85692	-1.79174	-1.53852	-1.85698	-1.73634
0.3675	-1.45265	-1.91112	-1.93179	-1.89592	-1.91696	-1.8815	-1.96249	-1.97427	-1.94584	-1.93358	-1.90211	-1.84677	-1.88901	-1.86707	-1.95787	-1.92412	-1.876	-1.86109	-1.81484	-1.80775	-1.83437	-1.86505	-1.82297	-1.87757	-1.85706	-1.88675	-1.84181	-1.84169	-1.85432	-1.91174	-1.83281	-1.86095	-1.82604	-1.57616	-1.82738	-1.80991
0.36875	-1.44711	-1.85866	-1.8994	-1.85751	-1.88825	-1.91375	-1.97713	-1.93167	-1.91617	-1.91483	-1.90129	-1.84917	-1.89752	-1.86043	-1.87409	-1.92848	-1.8729	-1.86015	-1.76115	-1.80159	-1.84849	-1.8316	-1.85339	-1.87167	-1.85641	-1.88351	-1.93219	-1.8239	-1.83817	-1.91839	-1.85002	-1.88362	-1.81914	-1.53961	-1.84006	-1.79208
0.37	-1.44302	-1.81761	-1.92195	-1.83482	-1.92734	-1.88709	-1.96297	-1.97515	-1.95504	-1.93302	-1.88046	-1.82015	-1.89677	-1.85378	-1.90372	-1.89192	-1.88575	-1.89798	-1.74704	-1.78544	-1.85542	-1.85873	-1.80207	-1.89709	-1.86209	-1.90441	-1.87098	-1.83153	-1.82491	-1.95278	-1.88397	-1.88382	-1.82858	-1.57596	-1.86428	-1.78986
0.37125	-1.45761	-1.84316	-1.91895	-1.89134	-1.8944	-1.87646	-1.90008	-1.95396	-1.89751	-1.94881	-1.87685	-1.90864	-1.9044	-1.90782	-1.93639	-1.90436	-1.88438	-1.85816	-1.76459	-1.77787	-1.82155	-1.83771	-1.77197	-1.81489	-1.83384	-1.86708	-1.8818	-1.80735	-1.81596	-1.89123	-1.80827	-1.90724	-1.84781	-1.5856	-1.84269	-1.83038
0.3725	-1.46715	-1.83936	-1.904	-1.89292	-1.91618	-1.89976	-2.01097	-2.01158	-1.92866	-1.88609	-1.85956	-1.85314	-1.92388	-1.891	-1.89791	-1.90778	-1.87877	-1.89052	-1.78578	-1.80223	-1.854	-1.85606	-1.79916	-1.91813	-1.82401	-1.88675	-1.91029	-1.83397	-1.85789	-1.89816	-1.86279	-1.89546	-1.81493	-1.59478	-1.80959	-1.87661
0.37375	-1.45769	-1.86765	-1.87453	-1.84003	-1.90671	-1.93482	-1.92201	-1.94636	-1.92388	-1.93547	-1.88743	-1.89931	-1.9005	-1.84255	-1.8966	-1.94294	-1.89905	-1.88532	-1.84137	-1.79153	-1.85832	-1.81595	-1.85051	-1.88234	-1.86348	-1.85497	-1.85314	-1.82732	-1.81798	-1.92769	-1.87805	-1.87893	-1.85209	-1.52511	-1.82777	-1.83312
0.375	-1.44244	-1.83174	-1.87439	-1.83783	-1.88915	-1.88218	-1.96968	-1.97158	-1.90906	-1.93666	-1.83845	-1.86565	-1.93082	-1.84039	-1.86719	-1.87991	-1.86702	-1.84905	-1.7831	-1.80691	-1.85059	-1.82805	-1.83003	-1.88807	-1.79424	-1.84644	-1.85844	-1.79196	-1.86359	-1.95808	-1.83185	-1.83088	-1.81581	-1.54911	-1.83974	-1.80942
0.37625	-1.47286	-1.91377	-1.89215	-1.82497	-1.92795	-1.87433	-1.97435	-1.96107	-1.91466	-1.95031	-1.83413	-1.87692	-1.88914	-1.87825	-1.90881	-1.87682	-1.8722	-1.85913	-1.81735	-1.80189	-1.83822	-1.81837	-1.81494	-1.87245	-1.87909	-1.86877	-1.87688	-1.78595	-1.7993	-1.9622	-1.84336	-1.81493	-1.83761	-1.5602	-1.82623	-1.80844
0.3775	-1.43647	-1.85345	-1.86015	-1.81464	-1.87911	-1.87215	-1.8968	-1.97235	-1.88511	-1.9433	-1.83963	-1.85524	-1.89985	-1.85413	-1.88607	-1.91317	-1.88298	-1.84295	-1.79443	-1.75837	-1.85193	-1.78479	-1.79938	-1.86125	-1.85345	-1.81804	-1.87461	-1.8117	-1.77165	-1.91684	-1.87099	-1.83687	-1.82434	-1.51867	-1.78831	-1.78694
0.37875	-1.46346	-1.83721	-1.90071	-1.85169	-1.91622	-1.919	-1.99238	-1.97077	-1.95887	-1.93943	-1.8507	-1.91167	-1.91382	-1.88269	-1.93796	-1.88734	-1.84009	-1.84178	-1.82652	-1.82493	-1.82363	-1.833	-1.82388	-1.83786	-1.8344	-1.87348	-1.90123	-1.81726	-1.86425	-1.89245	-1.85934	-1.87163	-1.7852	-1.5775	-1.83268	-1.81852
0.38	-1.47472	-1.87955	-1.8976	-1.89177	-1.92985	-1.91467	-1.96378	-1.99232	-1.97319	-1.91661	-1.86905	-1.85147	-1.90185	-1.84445	-1.9041	-1.92407	-1.89158	-1.88593	-1.7904	-1.81713	-1.84212	-1.84245	-1.8199	-1.87698	-1.85	-1.91469	-1.90132	-1.85181	-1.86051	-1.94219	-1.87379	-1.85154	-1.78784	-1.62224	-1.8642	-1.79682
0.38125	-1.44829	-1.8668	-1.88718	-1.88953	-1.93769	-1.90677	-1.93362	-1.99459	-1.91144	-1.95097	-1.85033	-1.85265	-1.92414	-1.8793	-1.8872	-1.90675	-1.93275	-1.86903	-1.75835	-1.79253	-1.85432	-1.83068	-1.81356	-1.87576	-1.86684	-1.86203	-1.88945	-1.7896	-1.79661	-1.94889	-1.83452	-1.84909	-1.81845	-1.59132	-1.83242	-1.83097
0.3825	-1.43293	-1.83344	-1.89482	-1.86171	-1.88871	-1.89305	-1.9224	-1.94435	-1.91413	-1.93829	-1.86598	-1.84773	-1.88485	-1.86021	-1.84484	-1.90986	-1.88017	-1.8121	-1.748	-1.77791	-1.85136	-1.81917	-1.7783	-1.85649	-1.80215	-1.84824	-1.86101	-1.806	-1.77624	-1.91521	-1.8319	-1.85632	-1.80133	-1.53841	-1.79352	-1.74862
0.38375	-1.39823	-1.87078	-1.90972	-1.86072	-1.91185	-1.84753	-1.93164	-1.89223	-1.90365	-1.92018	-1.85055	-1.83685	-1.87762	-1.87186	-1.85501	-1.87835	-1.91273	-1.8173	-1.81855	-1.77875	-1.85171	-1.81605	-1.76519	-1.87397	-1.85886	-1.88665	-1.8529	-1.7815	-1.78493	-1.93395	-1.82628	-1.89979	-1.78955	-1.58753	-1.81772	-1.82164
0.385	-1.45357	-1.84324	-1.88084	-1.89155	-1.8998	-1.94417	-1.97053	-1.96062	-1.97398	-1.92487	-1.84699	-1.88659	-1.93715	-1.88547	-1.92033	-1.89793	-1.88066	-1.86833	-1.77006	-1.77098	-1.84711	-1.81053	-1.82605	-1.87873	-1.85596	-1.87137	-1.89052	-1.82369	-1.81709	-1.90188	-1.83531	-1.86515	-1.84799	-1.63101	-1.82149	-1.80404
0.38625	-1.41852	-1.84206	-1.84138	-1.88605	-1.91864	-1.85856	-1.91923	-1.96108	-1.9171	-1.89424	-1.80996	-1.81474	-1.90091	-1.85196	-1.8822	-1.8742	-1.87453	-1.80577	-1.77299	-1.76451	-1.78512	-1.79809	-1.80227	-1.87643	-1.86129	-1.87892	-1.90168	-1.80434	-1.80516	-1.88851	-1.81671	-1.82074	-1.79791	-1.57823	-1.81465	-1.80361
0.3875	-1.42918	-1.87696	-1.86969	-1.88786	-1.95891	-1.89062	-1.96017	-1.95147	-1.95497	-1.96589	-1.86218	-1.83781	-1.93383	-1.86715	-1.87314	-1.90877	-1.84294	-1.84427	-1.79154	-1.79098	-1.87152	-1.83814	-1.84917	-1.91654	-1.85193	-1.90206	-1.90665	-1.84515	-1.82256	-1.93589	-1.87614	-1.86025	-1.82422	-1.55827	-1.81324	-1.81879
0.38875	-1.49635	-1.88306	-1.89273	-1.8978	-1.97565	-1.88197	-1.95547	-2.02386	-1.95643	-1.96858	-1.8673	-1.87989	-1.84668	-1.84659	-1.89219	-1.87362	-1.87659	-1.83868	-1.76915	-1.79278	-1.83192	-1.80903	-1.8134	-1.91551	-1.87268	-1.89076	-1.90641	-1.80236	-1.83772	-1.92693	-1.85222	-1.84783	-1.87921	-1.59817	-1.85671	-1.81566
0.39	-1.44957	-1.87155	-1.85721	-1.84854	-1.92932	-1.90077	-1.95811	-1.97642	-1.90361	-1.93687	-1.84186	-1.80961	-1.90876	-1.85993	-1.91258	-1.92603	-1.85973	-1.8368	-1.77672	-1.83248	-1.83056	-1.83556	-1.84439	-1.86927	-1.86155	-1.86176	-1.86942	-1.79881	-1.84697	-1.88929	-1.79851	-1.87246	-1.82086	-1.58118	-1.84996	-1.82718
0.39125	-1.51487	-1.90095	-1.91334	-1.8661	-1.89424	-1.84961	-1.97007	-1.95292	-1.88119	-1.92094	-1.84689	-1.83711	-1.88329	-1.86997	-1.91382	-1.87268	-1.86502	-1.87178	-1.80566	-1.80249	-1.86292	-1.86265	-1.8205	-1.8764	-1.82307	-1.85954	-1.89397	-1.82977	-1.84854	-1.95813	-1.82175	-1.84727	-1.82407	-1.58405	-1.85007	-1.80297
0.3925	-1.4204	-1.83399	-1.87148	-1.83783	-1.93027	-1.91042	-1.97576	-1.90674	-1.9178	-1.92301	-1.93232	-1.87979	-1.89593	-1.8968	-1.91704	-1.89063	-1.86619	-1.85756	-1.78409	-1.75677	-1.81033	-1.84721	-1.81531	-1.87436	-1.87056	-1.88602	-1.8592	-1.82702	-1.81938	-1.89368	-1.87303	-1.86239	-1.81246	-1.61659	-1.81441	-1.84594
0.39375	-1.469	-1.85551	-1.90369	-1.8538	-1.89203	-1.87464	-1.94372	-1.95354	-1.93608	-1.96005	-1.87426	-1.87651	-1.89237	-1.83765	-1.885	-1.87134	-1.86528	-1.88557	-1.76965	-1.80619	-1.81518	-1.82716	-1.86522	-1.8888	-1.82753	-1.89882	-1.8901	-1.79666	-1.82548	-1.92192	-1.87124	-1.87986	-1.82896	-1.56441	-1.82309	-1.80715
0.395	-1.40765	-1.8329	-1.87279	-1.87355	-1.92889	-1.90598	-1.94571	-1.96935	-1.92569	-1.95577	-1.88277	-1.87259	-1.93235	-1.91764	-1.89882	-1.89764	-1.89368	-1.88132	-1.81194	-1.7907	-1.86129	-1.82999	-1.80532	-1.87627	-1.85729	-1.85713	-1.87592	-1.79011	-1.8349	-1.92517	-1.86191	-1.84266	-1.83068	-1.59887	-1.83234	-1.81489
0.39625	-1.43116	-1.7959	-1.86916	-1.85119	-1.9124	-1.86054	-1.95705	-1.94764	-1.89044	-1.88685	-1.82524	-1.84629	-1.89831	-1.79724	-1.89222	-1.90683	-1.84149	-1.80858	-1.75054	-1.78322	-1.8226	-1.84178	-1.80269	-1.85804	-1.82777	-1.86224	-1.8282	-1.77419	-1.77121	-1.88716	-1.84962	-1.81694	-1.79977	-1.55552	-1.78622	-1.80613
0.3975	-1.44517	-1.88564	-1.91473	-1.8808	-1.90193	-1.91512	-1.9661	-1.94847	-1.92415	-1.92619	-1.85677	-1.85768	-1.85392	-1.87515	-1.91255	-1.9108	-1.87157	-1.82429	-1.74748	-1.77397	-1.85308	-1.82214	-1.85559	-1.90601	-1.88238	-1.87809	-1.84128	-1.83446	-1.82179	-1.92513	-1.85769	-1.84807	-1.83699	-1.59929	-1.83663	-1.79276
0.39875	-1.46449	-1.83787	-1.92206	-1.86596	-1.9231	-1.85946	-1.97118	-1.95537	-1.91192	-1.95074	-1.86525	-1.84806	-1.90428	-1.87035	-1.89904	-1.9129	-1.91514	-1.82862	-1.76015	-1.81601	-1.86053	-1.78703	-1.79305	-1.89062	-1.82439	-1.88759	-1.88185	-1.79847	-1.82525	-1.86578	-1.85011	-1.848	-1.79687	-1.59568	-1.82245	-1.79863
0.4	-1.47007	-1.8382	-1.86516	-1.87725	-1.88567	-1.81286	-1.94285	-1.95618	-1.89529	-1.92146	-1.86274	-1.84338	-1.87178	-1.87014	-1.90661	-1.89881	-1.81878	-1.79303	-1.78223	-1.79131	-1.81065	-1.79865	-1.80404	-1.86856	-1.85348	-1.84892	-1.89007	-1.84659	-1.8252	-1.91763	-1.8168	-1.87284	-1.83224	-1.57359	-1.79708	-1.82301
0.40125	-1.40779	-1.8595	-1.83973	-1.86211	-1.91127	-1.89452	-1.98593	-1.93256	-1.89563	-1.95413	-1.86635	-1.84174	-1.87567	-1.84268	-1.84985	-1.92538	-1.86256	-1.87896	-1.79873	-1.77136	-1.83146	-1.87322	-1.82695	-1.86376	-1.81926	-1.8329	-1.87471	-1.81624	-1.81177	-1.92357	-1.80966	-1.84489	-1.80576	-1.5841	-1.82868	-1.82473
0.4025	-1.41056	-1.84569	-1.89887	-1.89806	-1.87926	-1.90584	-1.98755	-1.97406	-1.88346	-1.97631	-1.85441	-1.85503	-1.87456	-1.89576	-1.8982	-1.86868	-1.88256	-1.79063	-1.74799	-1.80511	-1.88172	-1.82198	-1.80651	-1.89964	-1.84973	-1.85664	-1.87829	-1.8017	-1.8099	-1.93622	-1.82469	-1.82448	-1.80576	-1.59625	-1.84405	-1.83674
0.40375	-1.42867	-1.82369	-1.85742	-1.83266	-1.88382	-1.86839	-1.95053	-1.96981	-1.88349	-1.90562	-1.84972	-1.83171	-1.91773	-1.85097	-1.83788	-1.86494	-1.86086	-1.87665	-1.75686	-1.74583	-1.85139	-1.80118	-1.81949	-1.83214	-1.8418	-1.87638	-1.87425	-1.81136	-1.82483	-1.90522	-1.83288	-1.83376	-1.7758	-1.579	-1.82064	-1.82786
0.405	-1.46345	-1.89283	-1.90756	-1.7785	-1.89835	-1.89678	-1.97302	-1.99412	-1.88642	-1.92189	-1.8623	-1.83425	-1.92255	-1.8627	-1.90505	-1.89591	-1.8302	-1.82287	-1.75123	-1.75968	-1.8298	-1.82979	-1.79197	-1.89119	-1.81889	-1.90318	-1.86865	-1.79873	-1.78532	-1.90893	-1.83886	-1.85545	-1.82275	-1.59295	-1.81804	-1.79695
0.40625	-1.45352	-1.82105	-1.92913	-1.89384	-1.92792	-1.86758	-1.95233	-1.94565	-1.92226	-1.95703	-1.81389	-1.82448	-1.91159	-1.85036	-1.90996	-1.9412	-1.85367	-1.85892	-1.77255	-1.79047	-1.84986	-1.80946	-1.7812	-1.83373	-1.89525	-1.86566	-1.86268	-1.81658	-1.79941	-1.90035	-1.81805	-1.8475	-1.80199	-1.57099	-1.80776	-1.78391
0.4075	-1.43347	-1.84396	-1.88883	-1.87544	-1.89673	-1.89802	-1.96082	-2.0073	-1.99482	-1.9636	-1.8565	-1.89064	-1.92262	-1.90975	-1.90513	-1.90806	-1.8785	-1.86461	-1.78624	-1.75857	-1.81711	-1.81551	-1.83207	-1.89878	-1.87208	-1.84446	-1.86989	-1.83706	-1.84221	-1.8676	-1.84573	-1.87491	-1.82782	-1.60212	-1.84194	-1.86128
0.40875	-1.49545	-1.91239	-1.89647	-1.92059	-1.94744	-1.90164	-1.96017	-1.99048	-1.95563	-1.98276	-1.87218	-1.83525	-1.95893	-1.94251	-1.89267	-1.92593	-1.87006	-1.87595	-1.76853	-1.83172	-1.84848	-1.86644	-1.81948	-1.92241	-1.86515	-1.87551	-1.92204	-1.81873	-1.81503	-1.92476	-1.8288	-1.88239	-1.85628	-1.64674	-1.83416	-1.78704
0.41	-1.43148	-1.86838	-1.84144	-1.87832	-1.92286	-1.9152	-1.91105	-1.96372	-1.93955	-1.91754	-1.83498	-1.83828	-1.9073	-1.85722	-1.89786	-1.91118	-1.87594	-1.83655	-1.75465	-1.76201	-1.8136	-1.86957	-1.81295	-1.90762	-1.87056	-1.86389	-1.87613	-1.79503	-1.86357	-1.92703	-1.84109	-1.86081	-1.82907	-1.57093	-1.80421	-1.78929
0.41125	-1.42539	-1.84727	-1.90141	-1.85855	-1.94166	-1.89806	-1.95711	-1.94992	-1.86983	-1.92714	-1.8897	-1.83965	-1.89516	-1.87452	-1.90068	-1.92	-1.90115	-1.82972	-1.79744	-1.79607	-1.87653	-1.79948	-1.82427	-1.9045	-1.85291	-1.89224	-1.88842	-1.80083	-1.79743	-1.94689	-1.85299	-1.83506	-1.82835	-1.59035	-1.86633	-1.80859
0.4125	-1.43611	-1.86832	-1.88912	-1.86612	-1.93242	-1.88128	-1.94515	-1.95653	-1.93386	-1.9435	-1.85679	-1.86315	-1.92355	-1.86483	-1.91534	-1.92288	-1.86573	-1.88067	-1.75336	-1.78489	-1.84079	-1.83294	-1.85481	-1.89793	-1.87475	-1.90093	-1.89025	-1.79353	-1.82304	-1.96759	-1.87834	-1.85562	-1.81827	-1.57907	-1.82295	-1.86479
0.41375	-1.43316	-1.8738	-1.88601	-1.90582	-1.94369	-1.93933	-1.94537	-1.95461	-1.95312	-1.94339	-1.89756	-1.85515	-1.87323	-1.93386	-1.91235	-1.95385	-1.90844	-1.80793	-1.78145	-1.7535	-1.85759	-1.8477	-1.83365	-1.92003	-1.8937	-1.92687	-1.92609	-1.8477	-1.84251	-1.91748	-1.86933	-1.93065	-1.80422	-1.60601	-1.85151	-1.81847
0.415	-1.46027	-1.85834	-1.91549	-1.84964	-1.91014	-1.89144	-1.96549	-1.91707	-1.92232	-1.94239	-1.8828	-1.89735	-1.8918	-1.87095	-1.83279	-1.87909	-1.90159	-1.88862	-1.80456	-1.82485	-1.82723	-1.83645	-1.86112	-1.92718	-1.87343	-1.86352	-1.88397	-1.8282	-1.8341	-1.94275	-1.83257	-1.86097	-1.81468	-1.60473	-1.81629	-1.81097
0.41625	-1.45435	-1.84391	-1.88021	-1.78064	-1.87871	-1.86957	-1.9328	-1.96013	-1.93128	-1.9248	-1.83514	-1.87969	-1.88282	-1.86519	-1.87846	-1.91444	-1.84103	-1.85798	-1.77468	-1.80255	-1.84199	-1.82473	-1.80554	-1.91837	-1.84514	-1.81695	-1.82045	-1.78893	-1.83143	-1.92497	-1.86331	-1.89116	-1.78721	-1.61925	-1.85246	-1.87267
0.4175	-1.45557	-1.86298	-1.88155	-1.87655	-1.90884	-1.90568	-1.92521	-1.93564	-1.92187	-1.90242	-1.79918	-1.85845	-1.85767	-1.83933	-1.89874	-1.86114	-1.87395	-1.81707	-1.77553	-1.83589	-1.8136	-1.83484	-1.79438	-1.87883	-1.82365	-1.83228	-1.88094	-1.79248	-1.81083	-1.89203	-1.8307	-1.81147	-1.7947	-1.58556	-1.77799	-1.76977
0.41875	-1.46626	-1.8667	-1.83673	-1.83926	-1.93672	-1.89656	-1.93559	-1.96684	-1.91446	-1.94323	-1.85255	-1.87375	-1.93049	-1.88344	-1.91391	-1.88933	-1.89713	-1.85625	-1.81413	-1.79026	-1.77385	-1.81335	-1.79856	-1.91113	-1.86619	-1.87963	-1.86861	-1.81333	-1.79742	-1.89477	-1.8646	-1.87617	-1.88925	-1.60043	-1.83045	-1.76431
0.42	-1.45267	-1.81891	-1.91182	-1.85508	-1.87629	-1.90369	-1.94029	-1.91953	-1.91388	-1.94932	-1.8277	-1.83041	-1.94173	-1.85706	-1.85906	-1.89863	-1.90752	-1.85014	-1.81152	-1.78183	-1.84408	-1.80825	-1.82161	-1.89138	-1.83651	-1.88691	-1.87873	-1.80006	-1.80229	-1.94027	-1.85585	-1.84749	-1.81298	-1.55186	-1.84746	-1.80426
0.42125	-1.51262	-1.87248	-1.88496	-1.84633	-1.95865	-1.87103	-1.9598	-1.9372	-1.91009	-1.92517	-1.86203	-1.88253	-1.93822	-1.85063	-1.8544	-1.9593	-1.88694	-1.88177	-1.80677	-1.77756	-1.8398	-1.80522	-1.81911	-1.90125	-1.8612	-1.88029	-1.9023	-1.86164	-1.80585	-1.93008	-1.87826	-1.84581	-1.82171	-1.56994	-1.83661	-1.82694
0.4225	-1.46582	-1.88015	-1.88092	-1.85776	-1.94132	-1.88932	-1.95366	-1.97409	-1.92566	-1.88858	-1.87626	-1.87183	-1.91367	-1.85755	-1.89127	-1.92541	-1.8424	-1.88978	-1.79539	-1.7855	-1.83441	-1.85109	-1.80317	-1.84161	-1.86809	-1.85477	-1.83812	-1.80911	-1.80027	-1.90784	-1.83895	-1.85278	-1.81678	-1.56421	-1.85503	-1.83255
0.42375	-1.43908	-1.84868	-1.90128	-1.8582	-1.88762	-1.91916	-1.9494	-1.9488	-1.91223	-1.92962	-1.8469	-1.82186	-1.9039	-1.86526	-1.90305	-1.90713	-1.81898	-1.84091	-1.78224	-1.78146	-1.81501	-1.82941	-1.78116	-1.81022	-1.81364	-1.87117	-1.89594	-1.80728	-1.8073	-1.87591	-1.87523	-1.86265	-1.79835	-1.56555	-1.77767	-1.79367
0.425	-1.44654	-1.79394	-1.90397	-1.90302	-1.91225	-1.86528	-1.92767	-1.98853	-1.93735	-1.93194	-1.83904	-1.84792	-1.89772	-1.84168	-1.90648	-1.92072	-1.85647	-1.81225	-1.77005	-1.79763	-1.83295	-1.81628	-1.78572	-1.85323	-1.86012	-1.88049	-1.86908	-1.7898	-1.80169	-1.92227	-1.83053	-1.84625	-1.82351	-1.56714	-1.78153	-1.76547
0.42625	-1.46819	-1.85144	-1.88785	-1.87821	-1.93388	-1.91317	-1.91215	-1.96435	-1.91909	-1.92906	-1.83877	-1.90399	-1.88479	-1.88382	-1.88102	-1.95727	-1.82421	-1.84596	-1.75941	-1.79332	-1.84507	-1.87975	-1.8109	-1.88267	-1.82849	-1.87657	-1.84667	-1.81667	-1.8439	-1.92083	-1.88006	-1.87403	-1.7877	-1.55456	-1.84086	-1.79864
0.4275	-1.46118	-1.85591	-1.8587	-1.86092	-1.96284	-1.89905	-1.98663	-1.96103	-1.95276	-1.97287	-1.89054	-1.87927	-1.88445	-1.86201	-1.89292	-1.92334	-1.84691	-1.87236	-1.79367	-1.81674	-1.84307	-1.8695	-1.8251	-1.8765	-1.83795	-1.90204	-1.8813	-1.86095	-1.80823	-1.94081	-1.81908	-1.87518	-1.81155	-1.57035	-1.82219	-1.82484
0.42875	-1.46118	-1.86336	-1.88681	-1.91623	-1.91093	-1.91011	-1.93314	-1.96795	-1.91854	-1.93534	-1.88948	-1.86244	-1.92248	-1.87907	-1.88422	-1.89927	-1.89416	-1.8669	-1.80866	-1.82079	-1.86631	-1.86342	-1.82696	-1.87515	-1.85641	-1.86172	-1.91297	-1.8464	-1.84797	-1.93196	-1.86729	-1.8445	-1.84274	-1.56669	-1.83964	-1.82843
0.43	-1.44905	-1.89199	-1.92914	-1.87177	-1.9127	-1.90545	-1.96034	-1.93308	-1.8938	-1.89042	-1.87808	-1.82137	-1.89506	-1.85606	-1.90589	-1.91949	-1.84613	-1.84557	-1.78373	-1.80068	-1.82417	-1.82903	-1.81531	-1.85998	-1.87105	-1.87956	-1.87866	-1.83246	-1.84213	-1.95426	-1.86709	-1.87358	-1.82496	-1.59935	-1.81591	-1.81551
0.43125	-1.44564	-1.86876	-1.88144	-1.86197	-1.92037	-1.87955	-1.94615	-1.94342	-1.92417	-1.95643	-1.88688	-1.79439	-1.89172	-1.84274	-1.90481	-1.90113	-1.84571	-1.86803	-1.80155	-1.76516	-1.91658	-1.82902	-1.81895	-1.89123	-1.82322	-1.83132	-1.87979	-1.8036	-1.82198	-1.91717	-1.87061	-1.86631	-1.82517	-1.58097	-1.84803	-1.82227
0.4325	-1.47066	-1.84025	-1.82214	-1.87678	-1.96197	-1.88557	-1.98337	-1.98681	-1.89602	-1.94307	-1.91031	-1.86722	-1.90042	-1.85758	-1.87746	-1.91641	-1.84341	-1.84577	-1.79086	-1.80941	-1.87565	-1.83933	-1.8085	-1.88838	-1.8628	-1.86454	-1.87382	-1.81923	-1.79921	-1.9166	-1.87472	-1.87851	-1.83059	-1.59875	-1.80598	-1.80168
0.43375	-1.43271	-1.82809	-1.88676	-1.89575	-1.8223	-1.90112	-1.90258	-1.92723	-1.88054	-1.8842	-1.84882	-1.80917	-1.90987	-1.8561	-1.87444	-1.94431	-1.8532	-1.81613	-1.78376	-1.748	-1.8243	-1.83697	-1.84754	-1.90331	-1.82616	-1.91087	-1.86747	-1.79571	-1.81866	-1.93885	-1.84194	-1.83336	-1.79747	-1.56726	-1.81548	-1.80774
0.435	-1.40582	-1.83062	-1.8806	-1.81151	-1.86665	-1.85609	-1.95707	-1.9428	-1.90037	-1.88944	-1.80426	-1.80449	-1.85898	-1.87081	-1.8855	-1.87497	-1.82855	-1.80376	-1.80915	-1.70914	-1.8253	-1.82351	-1.78215	-1.87588	-1.85758	-1.84032	-1.89099	-1.84705	-1.79496	-1.96275	-1.83829	-1.86207	-1.78735	-1.55265	-1.78369	-1.77902
0.43625	-1.44029	-1.88552	-1.90957	-1.85753	-1.88253	-1.93923	-1.97713	-2.00138	-1.94203	-1.96735	-1.8436	-1.83715	-1.91826	-1.87937	-1.8401	-1.92949	-1.87309	-1.8214	-1.81537	-1.83392	-1.89832	-1.85356	-1.83552	-1.87467	-1.85544	-1.85632	-1.83384	-1.84866	-1.83654	-1.94436	-1.86998	-1.88073	-1.80777	-1.61522	-1.84168	-1.78153
0.4375	-1.41295	-1.86594	-1.92159	-1.82123	-1.89387	-1.90366	-1.94147	-1.96808	-1.88906	-1.95809	-1.86778	-1.85011	-1.87896	-1.90949	-1.91005	-1.90147	-1.87695	-1.86447	-1.7528	-1.77466	-1.87032	-1.81158	-1.81599	-1.84737	-1.87229	-1.90261	-1.8602	-1.76652	-1.79864	-1.92637	-1.86493	-1.89557	-1.83329	-1.61624	-1.77932	-1.82596
0.43875	-1.44542	-1.84266	-1.88409	-1.86937	-1.94067	-1.88821	-1.9148	-1.95741	-1.95716	-1.92926	-1.89524	-1.85819	-1.88133	-1.88883	-1.90592	-1.91666	-1.86589	-1.88587	-1.81898	-1.78464	-1.86023	-1.85539	-1.84205	-1.91322	-1.85746	-1.90817	-1.91137	-1.83621	-1.81622	-1.93085	-1.84863	-1.84012	-1.80815	-1.6011	-1.85018	-1.78934
0.44	-1.45922	-1.87424	-1.86168	-1.89225	-1.86656	-1.87916	-1.95726	-1.94026	-1.95321	-1.92466	-1.85629	-1.82343	-1.91517	-1.87992	-1.85587	-1.90129	-1.8773	-1.82716	-1.74294	-1.80496	-1.79947	-1.80662	-1.79469	-1.85634	-1.86397	-1.87188	-1.85077	-1.81275	-1.82351	-1.91879	-1.86937	-1.84995	-1.78854	-1.56328	-1.80384	-1.78621
0.44125	-1.46381	-1.89548	-1.87564	-1.83511	-1.92251	-1.91127	-1.95522	-1.93306	-1.92373	-1.95692	-1.89573	-1.82492	-1.92691	-1.848	-1.89176	-1.88866	-1.90178	-1.83568	-1.76205	-1.74774	-1.86042	-1.86072	-1.79121	-1.86765	-1.86802	-1.86478	-1.86059	-1.85127	-1.83002	-1.91127	-1.83357	-1.86763	-1.78512	-1.59726	-1.86931	-1.75041
0.4425	-1.44946	-1.87375	-1.91127	-1.87258	-1.90094	-1.92112	-1.94156	-1.99049	-1.90209	-1.91896	-1.83589	-1.84148	-1.8919	-1.87898	-1.90231	-1.89989	-1.84891	-1.84268	-1.80081	-1.82141	-1.84664	-1.82628	-1.80843	-1.86115	-1.82116	-1.84674	-1.90761	-1.76572	-1.81836	-1.88791	-1.84709	-1.8193	-1.85902	-1.60292	-1.78803	-1.8051
0.44375	-1.46975	-1.85742	-1.85839	-1.83742	-1.89815	-1.94572	-1.93611	-1.96506	-1.91008	-1.91704	-1.89789	-1.87004	-1.91825	-1.8803	-1.86141	-1.9109	-1.89453	-1.87843	-1.81419	-1.84327	-1.84887	-1.8384	-1.8218	-1.91605	-1.78649	-1.84906	-1.85985	-1.82328	-1.8073	-1.90764	-1.85718	-1.85351	-1.8065	-1.60504	-1.80449	-1.80946
0.445	-1.44709	-1.84409	-1.92124	-1.87748	-1.88216	-1.90397	-1.95811	-1.94701	-1.88868	-1.92887	-1.87477	-1.8478	-1.85984	-1.9168	-1.94641	-1.87379	-1.89092	-1.83397	-1.80103	-1.77082	-1.85963	-1.81451	-1.83967	-1.90127	-1.88607	-1.85486	-1.86463	-1.80126	-1.73396	-1.92326	-1.81765	-1.82543	-1.83843	-1.57982	-1.80479	-1.79348
0.44625	-1.44948	-1.85718	-1.89612	-1.81588	-1.93172	-1.88174	-1.93802	-1.95783	-1.90385	-1.92222	-1.89023	-1.84565	-1.86474	-1.91832	-1.93247	-1.86935	-1.8448	-1.75359	-1.76257	-1.75959	-1.78052	-1.83628	-1.81594	-1.86346	-1.83346	-1.88166	-1.88312	-1.82104	-1.82086	-1.86682	-1.84044	-1.83035	-1.8233	-1.59066	-1.83524	-1.79647
0.4475	-1.4399	-1.87369	-1.91095	-1.87597	-1.92193	-1.90973	-1.92276	-1.94381	-1.95452	-1.96651	-1.84724	-1.85933	-1.93921	-1.87133	-1.92915	-1.89526	-1.9293	-1.88911	-1.84561	-1.84237	-1.84937	-1.87695	-1.86498	-1.93753	-1.86914	-1.92693	-1.86689	-1.80353	-1.82261	-1.91737	-1.85597	-1.89146	-1.84037	-1.58605	-1.81586	-1.85471
0.44875	-1.4867	-1.84459	-1.87007	-1.85139	-1.91393	-1.91034	-1.94575	-1.92286	-1.87339	-1.93202	-1.88637	-1.82343	-1.89359	-1.93507	-1.91506	-1.9347	-1.9015	-1.83872	-1.7897	-1.79455	-1.8193	-1.82671	-1.80872	-1.86672	-1.86312	-1.87416	-1.87887	-1.78498	-1.82313	-1.94733	-1.82629	-1.85437	-1.82999	-1.56373	-1.82793	-1.78116
0.45	-1.42919	-1.86185	-1.92533	-1.87115	-1.94881	-1.91019	-1.95812	-1.97502	-1.9305	-1.96462	-1.86123	-1.87535	-1.91416	-1.83506	-1.89606	-1.91946	-1.90198	-1.81962	-1.79644	-1.80943	-1.89346	-1.82081	-1.82156	-1.92168	-1.86062	-1.915	-1.86034	-1.81484	-1.81356	-1.94895	-1.86963	-1.86035	-1.86066	-1.60617	-1.85681	-1.82199
0.45125	-1.42921	-1.85498	-1.94442	-1.87169	-1.92406	-1.92199	-1.99294	-1.98351	-1.92747	-1.94256	-1.9033	-1.87481	-1.92601	-1.88891	-1.91524	-1.96347	-1.86761	-1.84083	-1.7716	-1.82428	-1.86428	-1.88695	-1.84499	-1.93893	-1.86404	-1.86442	-1.89689	-1.82522	-1.86462	-1.9611	-1.84321	-1.90437	-1.89277	-1.57216	-1.818	-1.87407
0.4525	-1.46936	-1.84647	-1.89554	-1.8736	-1.92883	-1.93839	-1.91651	-1.99401	-1.92483	-1.89158	-1.88738	-1.86067	-1.88641	-1.87682	-1.90732	-1.91469	-1.84479	-1.85152	-1.80219	-1.79578	-1.83645	-1.76644	-1.82155	-1.87611	-1.88173	-1.88342	-1.88449	-1.79475	-1.82793	-1.92657	-1.83494	-1.87143	-1.7939	-1.61157	-1.77789	-1.78103
0.45375	-1.44995	-1.886	-1.88649	-1.85806	-1.89715	-1.92194	-1.94821	-1.94581	-1.89063	-1.9109	-1.83361	-1.85907	-1.83778	-1.8697	-1.87708	-1.87769	-1.8467	-1.83929	-1.7665	-1.7766	-1.84243	-1.83694	-1.80829	-1.83094	-1.82565	-1.87555	-1.84908	-1.83902	-1.82747	-1.91541	-1.85136	-1.86319	-1.82664	-1.57144	-1.86209	-1.82633
0.455	-1.44062	-1.85689	-1.87268	-1.84155	-1.91191	-1.87495	-1.90867	-1.93073	-1.90403	-1.91692	-1.85878	-1.86022	-1.91786	-1.83494	-1.87672	-1.88529	-1.81839	-1.86012	-1.76645	-1.78485	-1.84901	-1.8469	-1.8279	-1.86864	-1.84909	-1.87727	-1.83218	-1.79135	-1.83745	-1.93185	-1.84405	-1.80239	-1.80678	-1.60248	-1.82452	-1.80092
0.45625	-1.44662	-1.85852	-1.88795	-1.86131	-1.93251	-1.89843	-1.9229	-1.97152	-1.95453	-1.96322	-1.81531	-1.80547	-1.89523	-1.85583	-1.87465	-1.94463	-1.85745	-1.84404	-1.77997	-1.78608	-1.85374	-1.81043	-1.81058	-1.90329	-1.84215	-1.90117	-1.86912	-1.7849	-1.8283	-1.90471	-1.82225	-1.88022	-1.83808	-1.62295	-1.82188	-1.81877
0.4575	-1.4589	-1.83113	-1.88785	-1.85235	-1.86005	-1.87748	-1.94128	-1.94809	-1.90562	-1.89097	-1.86916	-1.84978	-1.89234	-1.88664	-1.92306	-1.92639	-1.90522	-1.86314	-1.7827	-1.76764	-1.85111	-1.83235	-1.77682	-1.90729	-1.83963	-1.90778	-1.84706	-1.80482	-1.81034	-1.9586	-1.83661	-1.86851	-1.76482	-1.58463	-1.87762	-1.82263
0.45875	-1.42909	-1.86281	-1.88067	-1.88788	-1.92104	-1.91817	-1.94388	-1.96677	-1.95215	-1.94436	-1.89853	-1.8816	-1.9049	-1.89082	-1.91552	-1.93676	-1.87559	-1.86866	-1.83537	-1.78567	-1.88986	-1.80814	-1.80546	-1.89595	-1.8153	-1.89238	-1.83934	-1.86869	-1.80657	-1.94438	-1.80858	-1.85292	-1.81212	-1.56555	-1.8301	-1.81276
0.46	-1.44997	-1.8805	-1.8831	-1.83055	-1.91275	-1.90213	-1.95416	-1.97787	-1.92165	-1.98606	-1.8425	-1.87024	-1.91656	-1.86887	-1.91441	-1.89961	-1.91299	-1.83955	-1.80307	-1.82098	-1.85161	-1.88398	-1.85152	-1.90802	-1.91873	-1.87076	-1.94374	-1.83012	-1.78551	-1.90454	-1.84715	-1.79416	-1.81764	-1.56234	-1.81118	-1.82034
0.46125	-1.50283	-1.83446	-1.92111	-1.84351	-1.97788	-1.90488	-1.95528	-1.9595	-1.9235	-1.94135	-1.83995	-1.87656	-1.89407	-1.88762	-1.91008	-1.90864	-1.87853	-1.90037	-1.82042	-1.83183	-1.84581	-1.84009	-1.85504	-1.94257	-1.83634	-1.95133	-1.93028	-1.82871	-1.81227	-1.97923	-1.90412	-1.86496	-1.78128	-1.61254	-1.83707	-1.84983
0.4625	-1.47926	-1.84503	-1.90479	-1.84195	-1.88885	-1.88254	-1.95191	-1.94245	-1.90861	-1.95116	-1.82052	-1.81069	-1.87317	-1.90256	-1.90825	-1.92818	-1.82426	-1.86835	-1.78013	-1.7816	-1.82685	-1.7917	-1.83436	-1.89074	-1.85899	-1.92016	-1.87494	-1.82119	-1.79644	-1.93475	-1.86704	-1.82508	-1.78205	-1.53713	-1.80124	-1.8118
0.46375	-1.41117	-1.87365	-1.90065	-1.89767	-1.91033	-1.92887	-1.95833	-1.97089	-1.98488	-1.9368	-1.85918	-1.88941	-1.92244	-1.86448	-1.88105	-1.94614	-1.85348	-1.86945	-1.79432	-1.7985	-1.85368	-1.85048	-1.84227	-1.89606	-1.84349	-1.94253	-1.885	-1.77404	-1.7965	-1.94865	-1.82807	-1.85353	-1.84861	-1.55102	-1.82106	-1.82144
0.465	-1.45177	-1.88253	-1.92313	-1.85267	-1.90415	-1.91446	-1.9286	-1.95334	-1.89481	-1.90323	-1.82539	-1.85366	-1.86013	-1.86015	-1.85644	-1.88192	-1.88699	-1.81654	-1.77338	-1.82238	-1.87298	-1.80636	-1.82018	-1.90158	-1.86331	-1.85462	-1.85815	-1.78956	-1.84768	-1.94375	-1.8407	-1.85448	-1.82633	-1.55085	-1.84044	-1.80843
0.46625	-1.39486	-1.85843	-1.90937	-1.84114	-1.8807	-1.8929	-1.98806	-2.01101	-1.94317	-1.96224	-1.84577	-1.87686	-1.84299	-1.91273	-1.89242	-1.8892	-1.84881	-1.8374	-1.83371	-1.8046	-1.88672	-1.8154	-1.80999	-1.87089	-1.8648	-1.91756	-1.82703	-1.80336	-1.83673	-1.95216	-1.88567	-1.8475	-1.8097	-1.5854	-1.81327	-1.82696
0.4675	-1.44912	-1.84507	-1.8746	-1.82425	-1.89983	-1.94653	-1.94425	-1.98834	-1.96702	-1.8986	-1.86788	-1.89567	-1.87722	-1.83651	-1.87067	-1.90035	-1.85048	-1.84084	-1.805	-1.75687	-1.82212	-1.8645	-1.84092	-1.84859	-1.84149	-1.88515	-1.85146	-1.79973	-1.83066	-1.93959	-1.84444	-1.86329	-1.83414	-1.59041	-1.82696	-1.8211
0.46875	-1.42253	-1.85217	-1.918	-1.88404	-1.89786	-1.89516	-1.94594	-1.97508	-1.93736	-1.92526	-1.85438	-1.86286	-1.86758	-1.83417	-1.91058	-1.88179	-1.90874	-1.86159	-1.7845	-1.83814	-1.84225	-1.84004	-1.78503	-1.89487	-1.80545	-1.86744	-1.87054	-1.831	-1.81911	-1.9259	-1.82592	-1.89483	-1.76388	-1.55605	-1.7653	-1.7961
0.47	-1.43911	-1.8735	-1.88163	-1.86757	-1.92885	-1.91741	-1.95799	-1.93825	-1.91668	-1.91965	-1.86076	-1.8721	-1.89676	-1.84701	-1.9079	-1.8702	-1.88529	-1.82344	-1.76769	-1.78446	-1.82919	-1.83796	-1.79073	-1.85086	-1.82881	-1.8662	-1.83937	-1.80079	-1.81002	-1.96411	-1.8435	-1.8271	-1.79211	-1.61392	-1.87136	-1.80277
0.47125	-1.48862	-1.85098	-1.90838	-1.85986	-1.92489	-1.92088	-1.9627	-1.98891	-1.94056	-1.94667	-1.87191	-1.87225	-1.92251	-1.91274	-1.89645	-1.92583	-1.92589	-1.89306	-1.81026	-1.82445	-1.83857	-1.84799	-1.75459	-1.89864	-1.91531	-1.88908	-1.86226	-1.83722	-1.81579	-1.89146	-1.85415	-1.89601	-1.81846	-1.64356	-1.8606	-1.82385
0.4725	-1.42652	-1.86289	-1.9193	-1.83318	-1.87668	-1.87193	-1.90792	-1.95732	-1.90629	-1.95402	-1.85867	-1.83284	-1.89672	-1.90109	-1.91151	-1.92303	-1.86554	-1.8703	-1.78855	-1.79521	-1.87027	-1.83384	-1.82217	-1.89155	-1.81823	-1.92426	-1.9084	-1.83415	-1.80009	-1.93111	-1.86221	-1.83505	-1.79129	-1.58662	-1.8146	-1.81501
0.47375	-1.4339	-1.83082	-1.84224	-1.82002	-1.91553	-1.93446	-1.95704	-1.94598	-1.90022	-1.90393	-1.81001	-1.88169	-1.91852	-1.86506	-1.90762	-1.92432	-1.84826	-1.82291	-1.79601	-1.82104	-1.84583	-1.87074	-1.80837	-1.8659	-1.8338	-1.90566	-1.83233	-1.79879	-1.79503	-1.925	-1.85352	-1.90418	-1.80217	-1.56138	-1.80967	-1.81789
0.475	-1.42797	-1.83851	-1.93981	-1.87361	-1.92607	-1.9041	-1.95366	-1.96443	-1.935	-1.91642	-1.91141	-1.86555	-1.89513	-1.84468	-1.91761	-1.90878	-1.89501	-1.88145	-1.81778	-1.77931	-1.78467	-1.86964	-1.82298	-1.89377	-1.83178	-1.8555	-1.91333	-1.85565	-1.82995	-1.91044	-1.87837	-1.87712	-1.81749	-1.57351	-1.79501	-1.83222
0.47625	-1.42905	-1.8252	-1.8881	-1.85985	-1.94674	-1.91638	-1.92488	-1.9546	-1.95434	-1.93473	-1.8585	-1.84868	-1.88372	-1.87623	-1.92475	-1.88293	-1.85193	-1.80929	-1.73876	-1.81141	-1.87252	-1.8578	-1.82592	-1.89015	-1.85129	-1.86986	-1.87038	-1.79996	-1.79798	-1.9452	-1.79827	-1.82104	-1.81705	-1.5507	-1.83339	-1.80659
0.4775	-1.45772	-1.86385	-1.91992	-1.83886	-1.91351	-1.90342	-1.94448	-1.97192	-1.92216	-1.9403	-1.86782	-1.82003	-1.91699	-1.84483	-1.90112	-1.8741	-1.8471	-1.84796	-1.79691	-1.81771	-1.86423	-1.86091	-1.82477	-1.9098	-1.85917	-1.92828	-1.89272	-1.7859	-1.81127	-1.94769	-1.84418	-1.88675	-1.78681	-1.63241	-1.83212	-1.82436
0.47875	-1.48891	-1.87293	-1.92601	-1.83076	-1.88823	-1.91102	-1.96184	-1.97211	-1.89858	-1.94433	-1.87052	-1.88665	-1.86472	-1.88102	-1.88545	-1.9602	-1.87338	-1.92177	-1.76396	-1.81391	-1.83053	-1.87801	-1.81238	-1.89133	-1.86146	-1.87647	-1.90118	-1.86093	-1.856	-1.95076	-1.84261	-1.8464	-1.84603	-1.61283	-1.84788	-1.80619
0.48	-1.4381	-1.92537	-1.89699	-1.87242	-1.93107	-1.88637	-1.94594	-1.99318	-1.90443	-1.97879	-1.8347	-1.88315	-1.93113	-1.87333	-1.93326	-1.92317	-1.8648	-1.8598	-1.77222	-1.78689	-1.83761	-1.84897	-1.84809	-1.91353	-1.83352	-1.83409	-1.89293	-1.82008	-1.84945	-1.92661	-1.87168	-1.82539	-1.80959	-1.60363	-1.85416	-1.82827
0.48125	-1.47215	-1.80161	-1.90311	-1.89495	-1.8808	-1.89938	-1.92929	-1.95563	-1.95479	-1.93753	-1.86652	-1.86295	-1.93494	-1.90344	-1.94654	-1.91352	-1.87189	-1.8573	-1.77706	-1.79585	-1.89167	-1.82566	-1.83214	-1.86884	-1.88015	-1.91001	-1.825	-1.80352	-1.87193	-1.95271	-1.84733	-1.86513	-1.82898	-1.54097	-1.83289	-1.84161
0.4825	-1.41724	-1.84407	-1.86747	-1.85482	-1.91765	-1.88709	-1.92751	-1.97933	-1.90961	-1.92175	-1.84228	-1.82723	-1.84577	-1.8659	-1.88343	-1.90649	-1.88065	-1.89864	-1.79415	-1.77044	-1.84082	-1.85316	-1.82649	-1.88952	-1.85694	-1.85511	-1.85816	-1.8157	-1.82667	-1.92106	-1.81647	-1.82738	-1.82002	-1.57141	-1.83909	-1.76745
0.48375	-1.45369	-1.86762	-1.89296	-1.80905	-1.94519	-1.92152	-1.9398	-1.95838	-1.95698	-1.92011	-1.84706	-1.81828	-1.92059	-1.87608	-1.91691	-1.91529	-1.86831	-1.82516	-1.79492	-1.81956	-1.87207	-1.81216	-1.82469	-1.89452	-1.87329	-1.90312	-1.88923	-1.8112	-1.86558	-1.91166	-1.86468	-1.89305	-1.82529	-1.57657	-1.8818	-1.85994
0.485	-1.4273	-1.8413	-1.89721	-1.85163	-1.87693	-1.89287	-1.93319	-1.95715	-1.9071	-1.96647	-1.86138	-1.89231	-1.92148	-1.84659	-1.87637	-1.86923	-1.86335	-1.84843	-1.77821	-1.80835	-1.87073	-1.80777	-1.80948	-1.91038	-1.85244	-1.87912	-1.90835	-1.82731	-1.8318	-1.91721	-1.80316	-1.88549	-1.79686	-1.53909	-1.84921	-1.80798
0.48625	-1.44516	-1.83377	-1.86819	-1.85052	-1.88364	-1.90357	-1.90928	-1.96763	-1.91658	-1.92711	-1.86802	-1.81946	-1.88954	-1.84712	-1.92334	-1.89184	-1.88433	-1.8071	-1.84128	-1.79891	-1.8415	-1.83874	-1.80775	-1.86887	-1.8653	-1.91145	-1.85203	-1.8251	-1.82756	-1.9501	-1.7995	-1.8748	-1.80258	-1.60711	-1.79407	-1.83967
0.4875	-1.48923	-1.86889	-1.91492	-1.87178	-1.9375	-1.88915	-1.98047	-1.94388	-1.90237	-1.93383	-1.8752	-1.86253	-1.93115	-1.89279	-1.91405	-1.94898	-1.9144	-1.86132	-1.77191	-1.81141	-1.89924	-1.83213	-1.77533	-1.89148	-1.90813	-1.92981	-1.86707	-1.8223	-1.87343	-1.88175	-1.87138	-1.90315	-1.85147	-1.59993	-1.83299	-1.8302
0.48875	-1.5149	-1.86742	-1.91908	-1.91227	-1.92237	-1.91009	-1.96264	-1.97091	-1.9174	-1.95969	-1.87812	-1.8654	-1.85699	-1.85561	-1.91215	-1.87356	-1.85889	-1.86427	-1.79666	-1.81479	-1.88801	-1.85147	-1.79968	-1.87287	-1.8635	-1.89536	-1.85847	-1.82795	-1.86417	-1.94581	-1.8414	-1.86367	-1.81882	-1.62794	-1.81406	-1.84741
0.49	-1.4356	-1.83373	-1.9251	-1.87414	-1.86729	-1.85717	-1.93094	-1.92392	-1.953	-1.94165	-1.82505	-1.81585	-1.85535	-1.88249	-1.91839	-1.88205	-1.84155	-1.84565	-1.79393	-1.83443	-1.83695	-1.84543	-1.79764	-1.86989	-1.83069	-1.84114	-1.89339	-1.79774	-1.79968	-1.88419	-1.84385	-1.79464	-1.83772	-1.56824	-1.81541	-1.75902
0.49125	-1.4374	-1.84931	-1.87	-1.84237	-1.85214	-1.88476	-1.96324	-1.95903	-1.88375	-1.9279	-1.84898	-1.88563	-1.85386	-1.8225	-1.86127	-1.90849	-1.83548	-1.879	-1.81168	-1.79518	-1.80937	-1.85491	-1.7795	-1.87226	-1.83432	-1.89811	-1.8552	-1.83341	-1.808	-1.92323	-1.80943	-1.83728	-1.81519	-1.55388	-1.79763	-1.80712
0.4925	-1.46716	-1.84401	-1.84906	-1.87551	-1.86814	-1.88826	-1.942	-1.9012	-1.8736	-1.88282	-1.84982	-1.8381	-1.87778	-1.84639	-1.85044	-1.92988	-1.88947	-1.83429	-1.77291	-1.80178	-1.83126	-1.81808	-1.78848	-1.89072	-1.85244	-1.86648	-1.86675	-1.76549	-1.81729	-1.90456	-1.82799	-1.81757	-1.81052	-1.56079	-1.84131	-1.83331
0.49375	-1.46527	-1.85429	-1.90786	-1.83332	-1.91745	-1.91296	-1.95743	-1.99228	-1.94562	-1.91884	-1.88049	-1.88261	-1.89246	-1.88878	-1.91108	-1.91501	-1.87741	-1.83294	-1.78382	-1.79735	-1.86139	-1.85398	-1.78305	-1.91299	-1.87458	-1.88846	-1.89601	-1.84125	-1.82191	-1.93042	-1.84361	-1.86834	-1.8645	-1.61397	-1.86745	-1.82406
0.495	-1.42552	-1.85229	-1.84465	-1.8512	-1.91533	-1.88536	-1.96455	-2.01191	-1.9205	-1.93213	-1.78339	-1.85429	-1.88407	-1.82425	-1.90691	-1.89655	-1.8912	-1.85528	-1.81513	-1.82414	-1.79242	-1.82301	-1.78657	-1.85375	-1.8621	-1.87301	-1.87713	-1.74904	-1.87632	-1.87805	-1.83779	-1.8473	-1.77062	-1.55578	-1.84325	-1.80202
0.49625	-1.47687	-1.83267	-1.88705	-1.85623	-1.87926	-1.95364	-1.97539	-1.92327	-1.91814	-1.94395	-1.86243	-1.85441	-1.87996	-1.84926	-1.91286	-1.88904	-1.90991	-1.84843	-1.76739	-1.82031	-1.81247	-1.8095	-1.80483	-1.89789	-1.85266	-1.90156	-1.90625	-1.82999	-1.82659	-1.89892	-1.8856	-1.8472	-1.82208	-1.57199	-1.87621	-1.78519
0.4975	-1.48979	-1.87572	-1.83176	-1.86747	-1.87876	-1.89142	-1.91932	-1.93136	-1.88904	-1.90466	-1.79583	-1.84634	-1.90062	-1.87081	-1.8759	-1.88172	-1.82963	-1.86902	-1.79092	-1.76663	-1.77839	-1.85741	-1.79021	-1.88271	-1.84573	-1.85269	-1.87779	-1.78416	-1.80323	-1.89339	-1.85911	-1.82643	-1.81078	-1.60343	-1.81485	-1.78057
0.49875	-1.44989	-1.83161	-1.89413	-1.83056	-1.9243	-1.88625	-1.92619	-1.94017	-1.94478	-1.91973	-1.84894	-1.81146	-1.87944	-1.88005	-1.88049	-1.90409	-1.86034	-1.87951	-1.77927	-1.78068	-1.81843	-1.82378	-1.81258	-1.88144	-1.81783	-1.86425	-1.84048	-1.75069	-1.8108	-1.8841	-1.82067	-1.83284	-1.82298	-1.60527	-1.79498	-1.78587
0.5	-1.44552	-1.89401	-1.8695	-1.92356	-1.90786	-1.90517	-1.99041	-1.97077	-1.96972	-1.92458	-1.83087	-1.84607	-1.94872	-1.85858	-1.91191	-1.89159	-1.87943	-1.88495	-1.81915	-1.82302	-1.85418	-1.87987	-1.81585	-1.85916	-1.85486	-1.84652	-1.86483	-1.84523	-1.82674	-1.93154	-1.85414	-1.8402	-1.83654	-1.60715	-1.83229	-1.86094
0.50125	-1.39899	-1.85836	-1.90488	-1.85871	-1.90826	-1.88908	-1.97818	-1.93632	-1.92504	-1.9145	-1.88149	-1.85577	-1.91747	-1.89789	-1.89724	-1.91502	-1.85281	-1.82388	-1.7644	-1.86249	-1.84458	-1.81843	-1.82792	-1.89219	-1.84431	-1.90972	-1.86995	-1.81392	-1.80797	-1.89418	-1.84261	-1.83312	-1.83226	-1.60075	-1.82398	-1.8695
0.5025	-1.46448	-1.8551	-1.90101	-1.86947	-1.91612	-1.90567	-1.92627	-1.93801	-1.90609	-1.94032	-1.83163	-1.82057	-1.88367	-1.88732	-1.90828	-1.91371	-1.89836	-1.84803	-1.78658	-1.76925	-1.81528	-1.84895	-1.81082	-1.86157	-1.86813	-1.876	-1.82884	-1.79733	-1.81241	-1.88977	-1.83894	-1.86109	-1.8426	-1.61691	-1.83642	-1.80927
0.50375	-1.4722	-1.86693	-1.90052	-1.90124	-1.88857	-1.91674	-1.98267	-1.9582	-1.89694	-1.92094	-1.83716	-1.88915	-1.93024	-1.9048	-1.88734	-1.95587	-1.85934	-1.85137	-1.78887	-1.84451	-1.85507	-1.81398	-1.84878	-1.86695	-1.83309	-1.86903	-1.8511	-1.80534	-1.8028	-1.90981	-1.86923	-1.87869	-1.80451	-1.60159	-1.80753	-1.84634
0.505	-1.4496	-1.90485	-1.84441	-1.87127	-1.88588	-1.88467	-1.91552	-1.96592	-1.92796	-1.90724	-1.81745	-1.85203	-1.91636	-1.86043	-1.85614	-1.92394	-1.85411	-1.81523	-1.73646	-1.80869	-1.82326	-1.83047	-1.80838	-1.87005	-1.85309	-1.81816	-1.83975	-1.83305	-1.84326	-1.92695	-1.83351	-1.8506	-1.84248	-1.6047	-1.82467	-1.82265
0.50625	-1.43257	-1.85087	-1.89804	-1.87774	-1.91509	-1.90188	-1.95817	-1.93718	-1.94058	-1.9485	-1.86569	-1.83863	-1.91406	-1.88907	-1.89502	-1.92124	-1.83572	-1.85125	-1.79931	-1.82449	-1.82218	-1.87993	-1.8268	-1.87621	-1.79133	-1.85303	-1.91049	-1.84624	-1.83261	-1.96033	-1.80522	-1.84543	-1.80852	-1.60076	-1.83129	-1.83172
0.5075	-1.47103	-1.87323	-1.91334	-1.85721	-1.93608	-1.87287	-1.96116	-1.94708	-1.94362	-1.9521	-1.80614	-1.8314	-1.87792	-1.83757	-1.86325	-1.94381	-1.86119	-1.8641	-1.78402	-1.8171	-1.82984	-1.80727	-1.83796	-1.90462	-1.83509	-1.89767	-1.88559	-1.84919	-1.82213	-1.89831	-1.83954	-1.84277	-1.8515	-1.57691	-1.8053	-1.79459
0.50875	-1.45669	-1.86855	-1.88584	-1.84365	-1.91909	-1.87654	-1.97587	-1.94332	-1.89653	-1.92327	-1.857	-1.82431	-1.87522	-1.88454	-1.88292	-1.92756	-1.859	-1.83845	-1.82809	-1.80334	-1.81948	-1.8907	-1.81137	-1.91792	-1.82284	-1.8962	-1.86677	-1.81283	-1.80967	-1.91773	-1.86458	-1.8518	-1.79467	-1.56326	-1.8226	-1.82098
0.51	-1.40298	-1.84588	-1.89305	-1.83988	-1.87557	-1.85533	-1.90455	-1.94382	-1.92693	-1.89886	-1.85101	-1.84345	-1.89988	-1.85886	-1.82352	-1.93813	-1.84996	-1.8079	-1.78499	-1.76562	-1.78927	-1.84502	-1.75714	-1.87768	-1.89873	-1.83705	-1.84687	-1.80365	-1.84785	-1.88937	-1.86635	-1.83026	-1.77323	-1.57641	-1.80851	-1.82996
0.51125	-1.44005	-1.83967	-1.89732	-1.86237	-1.88661	-1.86169	-1.95742	-1.93574	-1.87713	-1.96428	-1.8211	-1.84628	-1.9087	-1.84208	-1.83488	-1.88419	-1.85127	-1.824	-1.78119	-1.79393	-1.79104	-1.82767	-1.80786	-1.89117	-1.80798	-1.89525	-1.87766	-1.79838	-1.83663	-1.91959	-1.82362	-1.81995	-1.82713	-1.54805	-1.81524	-1.80267
0.5125	-1.43464	-1.86919	-1.88779	-1.86202	-1.91851	-1.90134	-1.9332	-1.99719	-1.92633	-1.96088	-1.85938	-1.82547	-1.89879	-1.84455	-1.88848	-1.92239	-1.81549	-1.81277	-1.78321	-1.77049	-1.80935	-1.78501	-1.80997	-1.83318	-1.82748	-1.86028	-1.88637	-1.84036	-1.7828	-1.89135	-1.85124	-1.88898	-1.80408	-1.55865	-1.8386	-1.81133
0.51375	-1.4312	-1.83378	-1.91576	-1.85905	-1.91756	-1.92119	-1.97163	-1.99281	-1.87971	-1.93209	-1.86166	-1.83234	-1.93679	-1.91637	-1.88112	-1.91334	-1.86865	-1.8785	-1.77644	-1.79611	-1.84904	-1.80852	-1.78671	-1.91687	-1.84249	-1.88468	-1.89076	-1.81559	-1.84865	-1.93144	-1.87196	-1.86064	-1.85295	-1.60796	-1.85627	-1.79747
0.515	-1.44567	-1.80758	-1.8966	-1.89113	-1.91959	-1.89178	-1.9164	-1.95386	-1.88013	-1.90309	-1.82743	-1.84257	-1.86605	-1.84387	-1.88389	-1.87886	-1.88314	-1.84399	-1.78046	-1.7896	-1.82968	-1.85102	-1.81524	-1.87894	-1.8443	-1.85178	-1.8285	-1.80463	-1.81179	-1.8851	-1.84525	-1.85171	-1.80853	-1.58008	-1.78453	-1.80529
0.51625	-1.41657	-1.85349	-1.8394	-1.87532	-1.88805	-1.89116	-1.95198	-1.91377	-1.87493	-1.96386	-1.85374	-1.88018	-1.89546	-1.84461	-1.94402	-1.89579	-1.82543	-1.86201	-1.7646	-1.7717	-1.82746	-1.81237	-1.77531	-1.86405	-1.83267	-1.86609	-1.85998	-1.78299	-1.76596	-1.89884	-1.8378	-1.81804	-1.82385	-1.6058	-1.77151	-1.76094
0.5175	-1.46583	-1.88712	-1.90301	-1.8779	-1.96247	-1.90187	-1.96159	-1.96738	-1.90121	-1.94835	-1.84758	-1.84587	-1.93465	-1.92351	-1.90149	-1.90714	-1.90277	-1.85522	-1.81163	-1.80032	-1.85267	-1.80964	-1.84307	-1.9411	-1.85679	-1.88914	-1.85628	-1.84652	-1.89613	-1.90172	-1.86916	-1.8652	-1.87362	-1.61102	-1.82556	-1.86511
0.51875	-1.47324	-1.86795	-1.89729	-1.87133	-1.93078	-1.92127	-1.94889	-1.96902	-1.91931	-1.91773	-1.86637	-1.88268	-1.90542	-1.8849	-1.90771	-1.92329	-1.86803	-1.87276	-1.80076	-1.79955	-1.87151	-1.8351	-1.80926	-1.91748	-1.86164	-1.889	-1.89804	-1.85449	-1.84654	-1.92624	-1.83584	-1.84585	-1.84654	-1.5826	-1.85045	-1.8034
0.52	-1.43677	-1.90273	-1.88712	-1.84359	-1.96584	-1.89222	-1.92261	-2.01307	-1.91927	-1.92355	-1.88483	-1.81168	-1.88601	-1.8879	-1.92088	-1.9413	-1.88947	-1.85667	-1.72769	-1.81594	-1.8305	-1.84016	-1.86241	-1.85441	-1.86596	-1.89997	-1.89134	-1.80202	-1.83644	-1.97469	-1.86621	-1.86584	-1.82667	-1.54066	-1.85523	-1.83285
0.52125	-1.43189	-1.87508	-1.85051	-1.84414	-1.90657	-1.85699	-1.9138	-1.97116	-1.93625	-1.94222	-1.84561	-1.84226	-1.90187	-1.86931	-1.88657	-1.86972	-1.84154	-1.85736	-1.72381	-1.79464	-1.797	-1.81917	-1.78536	-1.82487	-1.84303	-1.88218	-1.87246	-1.77272	-1.80956	-1.89334	-1.86854	-1.84488	-1.79497	-1.55785	-1.81941	-1.82309
0.5225	-1.42521	-1.81268	-1.82998	-1.85474	-1.92039	-1.91812	-1.9356	-1.97918	-1.90402	-1.95937	-1.90525	-1.85759	-1.87212	-1.82197	-1.85711	-1.90055	-1.84191	-1.83875	-1.80833	-1.85005	-1.85262	-1.83893	-1.80336	-1.84224	-1.85776	-1.81702	-1.84776	-1.82454	-1.83777	-1.90613	-1.82822	-1.84873	-1.78127	-1.55029	-1.79645	-1.84412
0.52375	-1.45591	-1.8115	-1.89105	-1.89352	-1.91499	-1.88997	-1.92674	-1.97352	-1.91245	-1.92379	-1.8331	-1.84202	-1.88768	-1.84353	-1.90909	-1.91632	-1.87309	-1.83291	-1.80029	-1.78642	-1.88539	-1.85118	-1.78695	-1.86932	-1.84496	-1.83678	-1.86076	-1.79133	-1.8119	-1.92108	-1.86882	-1.89924	-1.82107	-1.57004	-1.81407	-1.8214
0.525	-1.43961	-1.87019	-1.92619	-1.85244	-1.92961	-1.8951	-1.97499	-1.97494	-1.95399	-1.93001	-1.875	-1.88439	-1.92496	-1.88887	-1.90839	-1.9488	-1.85179	-1.87381	-1.78606	-1.8312	-1.83209	-1.87053	-1.83006	-1.88134	-1.84675	-1.95256	-1.88589	-1.81884	-1.8259	-1.90098	-1.89305	-1.84257	-1.77934	-1.59384	-1.82888	-1.83249
0.52625	-1.45057	-1.82914	-1.8945	-1.84059	-1.90014	-1.90545	-1.9635	-1.98986	-1.91975	-1.9722	-1.90182	-1.85546	-1.92948	-1.84136	-1.89483	-1.90105	-1.864	-1.8527	-1.79295	-1.83055	-1.83401	-1.82698	-1.79302	-1.89113	-1.84538	-1.88311	-1.84507	-1.84357	-1.81341	-1.89937	-1.84891	-1.87985	-1.81904	-1.61488	-1.82295	-1.79995
0.5275	-1.48106	-1.84844	-1.87195	-1.85346	-1.91859	-1.90026	-1.96649	-1.99255	-1.94313	-1.92857	-1.8532	-1.85584	-1.94327	-1.87811	-1.92174	-1.91066	-1.85117	-1.86126	-1.8117	-1.77277	-1.82752	-1.83978	-1.84027	-1.89549	-1.85481	-1.86255	-1.86679	-1.8183	-1.82494	-1.9437	-1.87067	-1.87344	-1.82479	-1.54801	-1.81473	-1.75692
0.52875	-1.4417	-1.87573	-1.89384	-1.86432	-1.92845	-1.93804	-1.98521	-1.93513	-1.91047	-1.92893	-1.8023	-1.85704	-1.88372	-1.87166	-1.88578	-1.8693	-1.88673	-1.82616	-1.82064	-1.80588	-1.86596	-1.85253	-1.84819	-1.9109	-1.88717	-1.90362	-1.88201	-1.80223	-1.81751	-1.91339	-1.87376	-1.85847	-1.85071	-1.54709	-1.87938	-1.82075
0.53	-1.42956	-1.86138	-1.90611	-1.89247	-1.9549	-1.9105	-1.97811	-1.98021	-1.90879	-1.9503	-1.91005	-1.85845	-1.91549	-1.89913	-1.9277	-1.94339	-1.84257	-1.82572	-1.81804	-1.78299	-1.85519	-1.85843	-1.85648	-1.91096	-1.85388	-1.86412	-1.88578	-1.80604	-1.81486	-1.90869	-1.81781	-1.89738	-1.88805	-1.60712	-1.87427	-1.79815
0.53125	-1.48323	-1.89507	-1.90049	-1.91142	-1.9202	-1.94964	-1.97664	-1.97732	-1.95711	-1.9486	-1.87552	-1.86441	-1.92713	-1.92284	-1.90789	-1.91528	-1.89108	-1.8844	-1.77167	-1.78436	-1.88906	-1.88346	-1.85374	-1.87591	-1.86852	-1.92135	-1.90286	-1.85248	-1.79603	-1.93289	-1.82012	-1.85014	-1.8217	-1.5955	-1.86104	-1.8075
0.5325	-1.44686	-1.86491	-1.93268	-1.84257	-1.89881	-1.89902	-1.91622	-1.98506	-1.92764	-1.92983	-1.86296	-1.86768	-1.88957	-1.87895	-1.89194	-1.9256	-1.86762	-1.88496	-1.80807	-1.76812	-1.82762	-1.81302	-1.81506	-1.8997	-1.84514	-1.88304	-1.86023	-1.78258	-1.82875	-1.90004	-1.85059	-1.8845	-1.81263	-1.62358	-1.79989	-1.78544
0.53375	-1.43489	-1.84293	-1.89952	-1.861	-1.91615	-1.91847	-1.95854	-1.95203	-1.95828	-1.9449	-1.89244	-1.84273	-1.87718	-1.89035	-1.91142	-1.89644	-1.87517	-1.87042	-1.76887	-1.81466	-1.84673	-1.80314	-1.7937	-1.91302	-1.89914	-1.88303	-1.89779	-1.79669	-1.82513	-1.94897	-1.81568	-1.89524	-1.81228	-1.61685	-1.8298	-1.8124
0.535	-1.41477	-1.86612	-1.89921	-1.85724	-1.92218	-1.90335	-1.99058	-1.95734	-1.95618	-1.95852	-1.88164	-1.89034	-1.96144	-1.86948	-1.92332	-1.91303	-1.86464	-1.86586	-1.82604	-1.79714	-1.89357	-1.83721	-1.88175	-1.8759	-1.87874	-1.92568	-1.88976	-1.84722	-1.80652	-1.96964	-1.86035	-1.89226	-1.8983	-1.612	-1.83065	-1.8127
0.53625	-1.4744	-1.82576	-1.8549	-1.83059	-1.92128	-1.91021	-1.94102	-1.9152	-1.91884	-1.93284	-1.85811	-1.88004	-1.89963	-1.82108	-1.87044	-1.8824	-1.85911	-1.82521	-1.7474	-1.77316	-1.83711	-1.81894	-1.77499	-1.88833	-1.75653	-1.87665	-1.8742	-1.79117	-1.8438	-1.86759	-1.8303	-1.86022	-1.81866	-1.55454	-1.79871	-1.76724
0.5375	-1.44806	-1.89785	-1.89339	-1.87811	-1.92832	-1.89824	-1.96427	-1.95912	-1.88716	-1.91544	-1.87475	-1.82958	-1.86325	-1.83566	-1.92053	-1.88228	-1.89746	-1.83937	-1.82009	-1.80448	-1.84241	-1.86594	-1.81645	-1.90962	-1.82067	-1.86805	-1.87143	-1.8097	-1.79819	-1.92447	-1.85619	-1.81348	-1.7765	-1.63072	-1.81825	-1.79371
0.53875	-1.45813	-1.84677	-1.91126	-1.85168	-1.92715	-1.90468	-1.94415	-2.05062	-1.90677	-1.92586	-1.81645	-1.84454	-1.88452	-1.86619	-1.92351	-1.91178	-1.88688	-1.86904	-1.7545	-1.78696	-1.85426	-1.81761	-1.81672	-1.92783	-1.85031	-1.89384	-1.9059	-1.80824	-1.82352	-1.93792	-1.90029	-1.87208	-1.80499	-1.5707	-1.84663	-1.79979
0.54	-1.46679	-1.83041	-1.88408	-1.86995	-1.91258	-1.90528	-1.95178	-1.9597	-1.90404	-1.90702	-1.84746	-1.87458	-1.92981	-1.86167	-1.91344	-1.92936	-1.91218	-1.87001	-1.78975	-1.77076	-1.84552	-1.81249	-1.78862	-1.91984	-1.80955	-1.8774	-1.90628	-1.84483	-1.83792	-1.90461	-1.86102	-1.86165	-1.8243	-1.58198	-1.82698	-1.82048
0.54125	-1.46972	-1.86179	-1.9203	-1.87007	-1.88656	-1.89384	-1.96538	-2.01054	-1.96182	-1.89387	-1.87453	-1.86396	-1.92377	-1.86713	-1.90577	-1.9125	-1.89207	-1.87702	-1.81662	-1.77926	-1.8574	-1.85878	-1.84662	-1.87599	-1.84985	-1.88484	-1.88993	-1.80193	-1.84048	-1.93515	-1.88263	-1.89984	-1.82198	-1.54249	-1.82984	-1.81787
0.5425	-1.46946	-1.87399	-1.92131	-1.91965	-1.94397	-1.95442	-1.97657	-1.98122	-1.97193	-1.99256	-1.88633	-1.89421	-1.91662	-1.89159	-1.93946	-1.94921	-1.90318	-1.86147	-1.82711	-1.83043	-1.88876	-1.84612	-1.86849	-1.9368	-1.84507	-1.89032	-1.93176	-1.82447	-1.80869	-1.9522	-1.82854	-1.88503	-1.84288	-1.62741	-1.85831	-1.86062
0.54375	-1.48055	-1.87719	-1.92406	-1.87634	-1.90781	-1.88684	-1.94427	-1.95665	-1.9794	-1.93174	-1.89548	-1.84344	-1.90852	-1.91792	-1.92597	-1.89923	-1.91892	-1.90557	-1.80122	-1.84586	-1.85874	-1.83532	-1.83002	-1.90755	-1.84218	-1.88538	-1.87545	-1.84486	-1.82067	-1.91189	-1.88473	-1.82946	-1.82665	-1.60783	-1.81891	-1.83374
0.545	-1.47609	-1.8471	-1.87097	-1.88263	-1.87324	-1.92214	-1.95956	-1.92698	-1.94226	-1.9364	-1.84219	-1.81162	-1.89337	-1.92485	-1.87665	-1.92273	-1.87738	-1.8686	-1.76755	-1.79973	-1.7898	-1.86267	-1.85208	-1.87558	-1.84043	-1.87574	-1.89895	-1.80142	-1.81429	-1.89863	-1.85425	-1.85298	-1.77027	-1.59546	-1.79684	-1.78316
0.54625	-1.4675	-1.82483	-1.82978	-1.83188	-1.90342	-1.88746	-1.89691	-1.95679	-1.90932	-1.90699	-1.87544	-1.82313	-1.88513	-1.80646	-1.86822	-1.91275	-1.82542	-1.84128	-1.76468	-1.74589	-1.82214	-1.77623	-1.78037	-1.87257	-1.78714	-1.84606	-1.84885	-1.79235	-1.7907	-1.93163	-1.80679	-1.84545	-1.79267	-1.49989	-1.80869	-1.78994
0.5475	-1.42869	-1.88867	-1.88518	-1.89288	-1.92988	-1.90484	-1.94056	-1.95197	-1.93377	-1.9341	-1.86847	-1.85513	-1.90018	-1.90377	-1.91536	-1.92629	-1.86805	-1.84902	-1.78218	-1.83404	-1.82101	-1.87073	-1.82879	-1.92097	-1.89116	-1.9131	-1.89796	-1.81605	-1.79727	-1.93683	-1.85798	-1.87693	-1.86568	-1.55578	-1.83673	-1.8123
0.54875	-1.45767	-1.86058	-1.88458	-1.9192	-1.9208	-1.90276	-1.97624	-1.99018	-1.92893	-1.92423	-1.8853	-1.87002	-1.94912	-1.89329	-1.85485	-1.9029	-1.90238	-1.85757	-1.82295	-1.82011	-1.91833	-1.85205	-1.84275	-1.87741	-1.85008	-1.88551	-1.9222	-1.80892	-1.81323	-1.91098	-1.85663	-1.85229	-1.8269	-1.53563	-1.84747	-1.82423
0.55	-1.41884	-1.8318	-1.89541	-1.84091	-1.94277	-1.90039	-1.95549	-1.95762	-1.9398	-1.93986	-1.81145	-1.86017	-1.84611	-1.90377	-1.89127	-1.91646	-1.88957	-1.90639	-1.75132	-1.81568	-1.84486	-1.80689	-1.79263	-1.86658	-1.84114	-1.87123	-1.89695	-1.7821	-1.79677	-1.90771	-1.83941	-1.83949	-1.85538	-1.56365	-1.82355	-1.85668
0.55125	-1.48334	-1.84202	-1.89572	-1.83265	-1.92109	-1.87652	-1.9181	-1.96195	-1.9041	-1.93084	-1.8674	-1.853	-1.91111	-1.86534	-1.88827	-1.90045	-1.92361	-1.78532	-1.75596	-1.75354	-1.80846	-1.83201	-1.81081	-1.8843	-1.83238	-1.85799	-1.89238	-1.79138	-1.84611	-1.94401	-1.82577	-1.84003	-1.81189	-1.54899	-1.80079	-1.84116
0.5525	-1.46864	-1.85632	-1.85054	-1.85156	-1.97041	-1.88651	-1.97157	-2.00402	-1.90962	-1.92266	-1.87814	-1.899	-1.90002	-1.94464	-1.88425	-1.90098	-1.93027	-1.85306	-1.80631	-1.81574	-1.82198	-1.85981	-1.81272	-1.88826	-1.84386	-1.91389	-1.89022	-1.81783	-1.88813	-1.91728	-1.83948	-1.85878	-1.83694	-1.60779	-1.82037	-1.81161
0.55375	-1.48587	-1.90263	-1.89308	-1.87234	-1.94624	-1.9263	-1.9832	-2.02304	-1.98956	-1.93535	-1.86783	-1.85357	-1.92954	-1.85971	-1.93452	-1.93668	-1.88205	-1.88916	-1.8184	-1.82413	-1.84416	-1.89443	-1.85344	-1.9304	-1.89795	-1.89982	-1.9004	-1.81237	-1.87964	-1.95466	-1.89775	-1.86674	-1.83039	-1.62834	-1.84642	-1.85022
0.555	-1.44745	-1.84611	-1.8749	-1.89019	-1.89338	-1.87806	-1.9796	-1.96329	-1.96189	-1.9237	-1.84562	-1.85113	-1.9158	-1.84607	-1.87272	-1.95953	-1.89164	-1.86061	-1.77717	-1.82096	-1.80972	-1.8156	-1.8202	-1.88763	-1.86941	-1.85415	-1.8737	-1.79749	-1.85734	-1.90755	-1.83682	-1.82169	-1.8065	-1.5921	-1.83977	-1.79397
0.55625	-1.46296	-1.8338	-1.87078	-1.8502	-1.91307	-1.88445	-1.94786	-1.96852	-1.9228	-1.92578	-1.89163	-1.8836	-1.89852	-1.90735	-1.86868	-1.91132	-1.87261	-1.85928	-1.79596	-1.81295	-1.829	-1.82975	-1.85581	-1.88879	-1.83123	-1.91231	-1.90467	-1.84339	-1.82397	-1.94804	-1.83391	-1.86821	-1.83421	-1.57641	-1.85778	-1.83694
0.5575	-1.42564	-1.82354	-1.87758	-1.93649	-1.9216	-1.90675	-1.97408	-1.9473	-1.90871	-1.89012	-1.82852	-1.86554	-1.89898	-1.82572	-1.88887	-1.88108	-1.85842	-1.83493	-1.76632	-1.77241	-1.80704	-1.81036	-1.83247	-1.89997	-1.86357	-1.83283	-1.89246	-1.84352	-1.83159	-1.91816	-1.87599	-1.86436	-1.79404	-1.57242	-1.8342	-1.80556
0.55875	-1.48703	-1.89339	-1.90863	-1.86197	-1.89617	-1.87488	-1.93252	-1.99332	-1.93125	-1.95312	-1.85074	-1.8562	-1.92076	-1.85215	-1.8491	-1.90243	-1.82969	-1.87165	-1.80209	-1.80805	-1.82239	-1.84207	-1.84063	-1.85331	-1.89727	-1.87823	-1.89552	-1.8416	-1.85993	-1.8758	-1.85156	-1.87649	-1.83061	-1.5779	-1.87446	-1.77591
0.56	-1.42075	-1.88174	-1.91293	-1.87693	-1.90611	-1.87054	-1.97868	-1.93246	-1.93103	-1.92487	-1.87055	-1.84537	-1.8662	-1.90426	-1.86561	-1.87642	-1.87149	-1.88195	-1.73659	-1.79747	-1.86389	-1.80853	-1.82339	-1.91845	-1.8407	-1.87941	-1.89075	-1.83813	-1.82846	-1.89279	-1.8605	-1.85761	-1.82256	-1.57579	-1.83307	-1.80769
0.56125	-1.47033	-1.89395	-1.91265	-1.8748	-1.94633	-1.92837	-1.91704	-1.95786	-1.95411	-1.9542	-1.80904	-1.88197	-1.91027	-1.8378	-1.86223	-1.89839	-1.85824	-1.89081	-1.79371	-1.78898	-1.8188	-1.85233	-1.78699	-1.87306	-1.85512	-1.92471	-1.88165	-1.83477	-1.81464	-1.92721	-1.83801	-1.87952	-1.8553	-1.60741	-1.84714	-1.82608
0.5625	-1.45546	-1.86244	-1.86585	-1.83596	-1.94882	-1.89669	-1.95714	-1.99445	-1.95337	-1.98508	-1.8722	-1.88048	-1.93693	-1.88803	-1.86548	-1.88172	-1.91993	-1.81466	-1.81602	-1.81652	-1.84032	-1.80716	-1.7783	-1.88648	-1.87714	-1.91415	-1.87857	-1.81391	-1.80404	-1.89483	-1.85988	-1.81528	-1.83473	-1.58963	-1.85435	-1.80278
0.56375	-1.45794	-1.83371	-1.89224	-1.86412	-1.89048	-1.8984	-1.90701	-1.97328	-1.93096	-1.9372	-1.8268	-1.84181	-1.91752	-1.87472	-1.91128	-1.92093	-1.84024	-1.87137	-1.76832	-1.76988	-1.79493	-1.80215	-1.81124	-1.90447	-1.85108	-1.89249	-1.82639	-1.82444	-1.77247	-1.92276	-1.80186	-1.84022	-1.81446	-1.56891	-1.84071	-1.86178
0.565	-1.44632	-1.91946	-1.90508	-1.85736	-1.8996	-1.95428	-1.99283	-1.95114	-1.92042	-1.9575	-1.86571	-1.87539	-1.85846	-1.91889	-1.89974	-1.90194	-1.8849	-1.8431	-1.79556	-1.81902	-1.85296	-1.84395	-1.80783	-1.86352	-1.84519	-1.86784	-1.90098	-1.82532	-1.8189	-1.96863	-1.86049	-1.87221	-1.78612	-1.60261	-1.8309	-1.81964
0.56625	-1.47203	-1.84373	-1.86454	-1.83629	-1.92573	-1.90954	-1.92942	-1.96872	-1.9429	-1.92747	-1.85121	-1.83072	-1.86731	-1.88333	-1.87685	-1.91334	-1.87575	-1.83778	-1.75658	-1.75842	-1.84104	-1.82724	-1.80537	-1.92257	-1.82869	-1.87014	-1.86684	-1.823	-1.79032	-1.91606	-1.85842	-1.846	-1.7852	-1.56041	-1.84381	-1.81002
0.5675	-1.47778	-1.86281	-1.86584	-1.85541	-1.92177	-1.92901	-1.92577	-1.92297	-1.9175	-1.96321	-1.894	-1.84263	-1.88255	-1.83538	-1.88524	-1.87454	-1.83513	-1.87496	-1.78783	-1.8001	-1.86041	-1.83729	-1.81614	-1.86909	-1.85329	-1.87749	-1.87961	-1.78583	-1.8102	-1.88856	-1.83389	-1.8059	-1.77437	-1.53875	-1.8512	-1.81503
0.56875	-1.46255	-1.84005	-1.89051	-1.86244	-1.90823	-1.94935	-1.97145	-1.96697	-1.93009	-1.95533	-1.80865	-1.86453	-1.85452	-1.84612	-1.92977	-1.88309	-1.88123	-1.82281	-1.79176	-1.79317	-1.87043	-1.83651	-1.81407	-1.87911	-1.85604	-1.89661	-1.85728	-1.80131	-1.83658	-1.91052	-1.83545	-1.89659	-1.83787	-1.60516	-1.83276	-1.8009
0.57	-1.47603	-1.87149	-1.93111	-1.86282	-1.91699	-1.91005	-1.96808	-2.00898	-1.95706	-1.9376	-1.92058	-1.87662	-1.91743	-1.88941	-1.91222	-1.90613	-1.85866	-1.8824	-1.82499	-1.82309	-1.87038	-1.85586	-1.8661	-1.9167	-1.85819	-1.89513	-1.9313	-1.83674	-1.82643	-1.98621	-1.85824	-1.89423	-1.85732	-1.60266	-1.88111	-1.8728
0.57125	-1.46011	-1.88941	-1.88671	-1.88141	-1.92909	-1.91514	-1.94113	-1.95616	-1.98155	-1.93797	-1.87587	-1.86456	-1.92933	-1.8743	-1.92171	-1.98101	-1.84798	-1.858	-1.79022	-1.80274	-1.85976	-1.85337	-1.83612	-1.88368	-1.87422	-1.88063	-1.88261	-1.85497	-1.82071	-1.95726	-1.82983	-1.87375	-1.81472	-1.58786	-1.84666	-1.79791
0.5725	-1.469	-1.86836	-1.91211	-1.86283	-1.91074	-1.86321	-1.93134	-1.96621	-1.92631	-1.92844	-1.86414	-1.83698	-1.89	-1.88198	-1.93958	-1.88082	-1.9003	-1.86438	-1.81147	-1.7981	-1.88932	-1.82667	-1.80726	-1.90144	-1.82813	-1.87349	-1.88984	-1.83941	-1.83825	-1.92253	-1.87411	-1.84595	-1.83904	-1.5939	-1.87132	-1.82517
0.57375	-1.48297	-1.91791	-1.89971	-1.88311	-1.89978	-1.87661	-1.9246	-1.96862	-1.90861	-1.90975	-1.868	-1.833	-1.91613	-1.8481	-1.89553	-1.93029	-1.87488	-1.84941	-1.77021	-1.7988	-1.83529	-1.84769	-1.77226	-1.83412	-1.84673	-1.87638	-1.85172	-1.81536	-1.80761	-1.90456	-1.85185	-1.89746	-1.82547	-1.57952	-1.79545	-1.7894
0.575	-1.44785	-1.86158	-1.91145	-1.83472	-1.92462	-1.88113	-1.93882	-1.95859	-1.89834	-1.95024	-1.83781	-1.85444	-1.88058	-1.86211	-1.8965	-1.89168	-1.86191	-1.85602	-1.74239	-1.79443	-1.82525	-1.83496	-1.78717	-1.87878	-1.86674	-1.86347	-1.90939	-1.8557	-1.80637	-1.92413	-1.84445	-1.83381	-1.83163	-1.62157	-1.83862	-1.78392
0.57625	-1.42897	-1.87453	-1.85791	-1.87063	-1.92885	-1.87426	-1.93888	-1.89909	-1.92557	-1.93442	-1.88666	-1.86355	-1.87068	-1.84288	-1.92508	-1.89093	-1.84088	-1.80832	-1.77754	-1.77073	-1.80841	-1.87159	-1.80346	-1.87385	-1.8681	-1.87598	-1.85437	-1.83512	-1.82269	-1.93436	-1.8104	-1.80316	-1.82364	-1.61738	-1.87663	-1.82391
0.5775	-1.42597	-1.87528	-1.86489	-1.85249	-1.85281	-1.87473	-1.90358	-1.91664	-1.9378	-1.96179	-1.86046	-1.85064	-1.90334	-1.86862	-1.8835	-1.91768	-1.85098	-1.81366	-1.74434	-1.77692	-1.85394	-1.87234	-1.88228	-1.86606	-1.86287	-1.88064	-1.85555	-1.76311	-1.79207	-1.93139	-1.86268	-1.85259	-1.84112	-1.54816	-1.79021	-1.84624
0.57875	-1.47839	-1.89452	-1.85628	-1.90615	-1.9008	-1.9061	-1.93211	-1.99217	-1.91055	-1.93214	-1.87496	-1.9009	-1.93376	-1.88272	-1.86696	-1.89324	-1.91416	-1.85734	-1.78241	-1.79675	-1.83393	-1.81572	-1.83542	-1.89183	-1.83432	-1.87091	-1.86878	-1.79773	-1.82765	-1.98057	-1.85203	-1.88494	-1.83111	-1.62444	-1.79477	-1.77685
0.58	-1.43905	-1.8904	-1.92853	-1.87911	-1.92641	-1.8614	-1.95041	-1.95332	-1.96391	-1.92171	-1.83713	-1.82473	-1.88657	-1.90853	-1.86106	-1.88654	-1.83265	-1.84986	-1.77885	-1.78246	-1.79451	-1.80274	-1.81768	-1.85736	-1.82661	-1.88024	-1.86426	-1.81439	-1.83161	-1.91047	-1.83912	-1.86104	-1.81447	-1.57286	-1.81216	-1.78976
0.58125	-1.46895	-1.88414	-1.92336	-1.8596	-1.91107	-1.92857	-2.00092	-1.94361	-1.95617	-1.93165	-1.8784	-1.93683	-1.9562	-1.87292	-1.91802	-1.89139	-1.91547	-1.82864	-1.82234	-1.83449	-1.88575	-1.88874	-1.85869	-1.86366	-1.82814	-1.90133	-1.8682	-1.82424	-1.85484	-1.9373	-1.89697	-1.90158	-1.82991	-1.59195	-1.84653	-1.82383
0.5825	-1.44839	-1.84754	-1.9073	-1.89976	-1.94561	-1.92824	-1.96611	-1.93872	-1.92503	-1.97882	-1.88873	-1.8781	-1.89384	-1.85388	-1.92795	-1.92608	-1.8525	-1.83179	-1.77982	-1.8134	-1.83567	-1.87087	-1.79445	-1.92809	-1.82514	-1.90874	-1.8896	-1.79471	-1.81923	-1.94886	-1.86791	-1.85009	-1.82687	-1.57699	-1.86376	-1.8338
0.58375	-1.46019	-1.89032	-1.88981	-1.81563	-1.89653	-1.89823	-1.91077	-1.9171	-1.93305	-1.95742	-1.84027	-1.88399	-1.88924	-1.90458	-1.92255	-1.88787	-1.86706	-1.82997	-1.79581	-1.78014	-1.81906	-1.84729	-1.80775	-1.86325	-1.83035	-1.9078	-1.87777	-1.80293	-1.81365	-1.89179	-1.85234	-1.84939	-1.80361	-1.58886	-1.82129	-1.79417
0.585	-1.4661	-1.86232	-1.8915	-1.84426	-1.937	-1.89933	-1.95606	-1.93945	-1.93783	-1.96846	-1.84751	-1.88082	-1.94187	-1.86674	-1.91685	-1.94885	-1.86907	-1.81382	-1.75762	-1.81921	-1.84715	-1.8177	-1.83244	-1.87827	-1.89196	-1.90934	-1.86212	-1.80877	-1.83389	-1.9202	-1.85801	-1.87248	-1.82647	-1.5785	-1.82276	-1.79715
0.58625	-1.41903	-1.82973	-1.874	-1.82551	-1.89496	-1.87407	-1.96493	-1.96838	-1.95421	-1.94144	-1.86325	-1.82837	-1.88509	-1.84539	-1.86817	-1.89929	-1.89118	-1.84629	-1.75818	-1.76472	-1.81248	-1.84384	-1.82035	-1.90933	-1.81807	-1.88607	-1.83138	-1.79916	-1.78388	-1.87657	-1.82349	-1.82886	-1.83406	-1.56605	-1.78732	-1.78929
0.5875	-1.43631	-1.89358	-1.89542	-1.88941	-1.89191	-1.91638	-2.00246	-1.96658	-1.9635	-1.87632	-1.87633	-1.81475	-1.88262	-1.84465	-1.89178	-1.88718	-1.85125	-1.82736	-1.80342	-1.80998	-1.86521	-1.82227	-1.77684	-1.90386	-1.88727	-1.89919	-1.8844	-1.82088	-1.81354	-1.92852	-1.82232	-1.87851	-1.80029	-1.57876	-1.82136	-1.81358
0.58875	-1.47797	-1.87766	-1.88593	-1.87202	-1.87988	-1.88503	-1.93439	-1.93799	-1.92342	-1.91875	-1.88293	-1.8404	-1.85994	-1.84185	-1.9136	-1.92773	-1.84579	-1.86795	-1.76693	-1.83547	-1.84781	-1.8412	-1.82149	-1.9183	-1.82718	-1.85592	-1.87581	-1.82618	-1.82269	-1.93307	-1.86941	-1.86169	-1.81843	-1.57917	-1.80047	-1.81058
0.59	-1.5183	-1.87323	-1.89828	-1.86784	-1.95802	-1.94604	-1.94775	-1.97902	-1.94675	-1.95145	-1.85656	-1.87196	-1.88365	-1.88088	-1.90059	-1.8957	-1.90173	-1.8998	-1.74814	-1.81999	-1.86278	-1.87127	-1.81094	-1.84819	-1.83371	-1.87602	-1.85254	-1.79929	-1.8202	-1.91028	-1.85204	-1.86419	-1.84465	-1.56834	-1.8468	-1.79593
0.59125	-1.5017	-1.87625	-1.93664	-1.84944	-1.94012	-1.91413	-1.96863	-1.9703	-1.89895	-1.98047	-1.83989	-1.8868	-1.88939	-1.86388	-1.92909	-1.9302	-1.87891	-1.89115	-1.77796	-1.82835	-1.89011	-1.83925	-1.80139	-1.89889	-1.8665	-1.86918	-1.8907	-1.80992	-1.84893	-1.90391	-1.86883	-1.85702	-1.82646	-1.61511	-1.86233	-1.82539
0.5925	-1.48843	-1.86844	-1.8749	-1.84629	-1.89701	-1.94329	-1.95322	-1.95405	-1.93876	-1.9329	-1.85005	-1.91182	-1.89965	-1.85169	-1.88186	-1.92347	-1.83833	-1.81088	-1.73566	-1.8402	-1.81593	-1.8537	-1.79704	-1.89524	-1.87045	-1.85454	-1.87421	-1.81708	-1.83644	-1.94317	-1.83923	-1.88344	-1.79873	-1.60302	-1.80579	-1.80431
0.59375	-1.46076	-1.79915	-1.89662	-1.83859	-1.85388	-1.83475	-1.95303	-1.92803	-1.93607	-1.9383	-1.86211	-1.8217	-1.89368	-1.86521	-1.83882	-1.91637	-1.86397	-1.85808	-1.76957	-1.83815	-1.82961	-1.80734	-1.816	-1.92488	-1.82961	-1.87659	-1.92334	-1.77777	-1.83506	-1.93689	-1.879	-1.87929	-1.81853	-1.64341	-1.84305	-1.84809
0.595	-1.42725	-1.83885	-1.9245	-1.87611	-1.88952	-1.88644	-1.91433	-1.93905	-1.91521	-1.91243	-1.88212	-1.86849	-1.8985	-1.81051	-1.88396	-1.90502	-1.88908	-1.85247	-1.7498	-1.77377	-1.87947	-1.84857	-1.8127	-1.92236	-1.85228	-1.8776	-1.87796	-1.80406	-1.81054	-1.94529	-1.85287	-1.84193	-1.74381	-1.58846	-1.79338	-1.79694
0.59625	-1.45417	-1.87181	-1.85266	-1.87004	-1.89237	-1.86112	-1.93146	-1.91468	-1.91356	-1.91151	-1.87818	-1.81803	-1.87596	-1.84588	-1.89373	-1.92762	-1.86234	-1.81625	-1.73736	-1.7894	-1.79898	-1.82556	-1.79335	-1.84461	-1.80261	-1.87297	-1.85457	-1.76728	-1.78444	-1.93577	-1.8757	-1.84589	-1.81818	-1.56224	-1.8199	-1.8025
0.5975	-1.42487	-1.83503	-1.85225	-1.80499	-1.83456	-1.861	-1.89098	-1.96987	-1.9405	-1.87395	-1.88213	-1.85437	-1.86494	-1.86834	-1.87179	-1.89347	-1.84261	-1.81819	-1.77297	-1.77808	-1.80512	-1.80106	-1.81359	-1.861	-1.83327	-1.86356	-1.83217	-1.81639	-1.78966	-1.90959	-1.85481	-1.90023	-1.7829	-1.56257	-1.8579	-1.83897
0.59875	-1.5019	-1.80083	-1.88188	-1.86627	-1.90242	-1.90682	-1.93847	-1.95142	-1.93532	-1.94737	-1.84312	-1.82028	-1.89525	-1.89133	-1.91444	-1.88961	-1.86189	-1.8152	-1.79357	-1.82836	-1.80462	-1.8383	-1.80798	-1.87572	-1.82868	-1.86823	-1.89539	-1.83954	-1.7988	-1.9503	-1.83867	-1.85669	-1.80568	-1.56663	-1.84646	-1.81806
0.6	-1.51231	-1.83141	-1.93627	-1.8751	-1.95439	-1.93821	-1.94485	-1.96227	-1.96011	-1.94999	-1.85375	-1.84597	-1.92238	-1.91673	-1.95233	-1.94944	-1.91292	-1.85648	-1.83872	-1.80572	-1.85997	-1.86076	-1.84334	-1.93539	-1.8746	-1.93507	-1.88248	-1.83912	-1.84987	-1.94584	-1.87738	-1.87596	-1.82061	-1.58134	-1.85137	-1.82032
0.60125	-1.47528	-1.86641	-1.89623	-1.92403	-1.93221	-1.90115	-1.97117	-1.96571	-1.95739	-1.92127	-1.86369	-1.85428	-1.93665	-1.94037	-1.96401	-1.88036	-1.91256	-1.90544	-1.80376	-1.80188	-1.83388	-1.81125	-1.8006	-1.89005	-1.88028	-1.91466	-1.91113	-1.82589	-1.84964	-1.93663	-1.86306	-1.94407	-1.85552	-1.62531	-1.8386	-1.8169
0.6025	-1.4294	-1.86062	-1.90687	-1.87173	-1.9375	-1.89518	-1.91774	-1.98937	-1.95124	-1.97258	-1.84732	-1.85244	-1.85087	-1.87736	-1.91287	-1.91235	-1.86415	-1.82463	-1.7959	-1.80112	-1.82748	-1.80196	-1.85234	-1.91145	-1.84691	-1.86147	-1.85357	-1.79469	-1.83455	-1.91458	-1.86903	-1.84664	-1.79455	-1.58829	-1.82591	-1.79416
0.60375	-1.45193	-1.88927	-1.88086	-1.85606	-1.89616	-1.88613	-1.96801	-1.9584	-1.8988	-1.94177	-1.84779	-1.82086	-1.88712	-1.82134	-1.89961	-1.84815	-1.86778	-1.85487	-1.78032	-1.75821	-1.84873	-1.83903	-1.82084	-1.87056	-1.822	-1.8602	-1.87362	-1.80358	-1.82759	-1.90073	-1.81309	-1.83377	-1.78061	-1.60665	-1.84634	-1.79284
0.605	-1.48223	-1.87145	-1.90197	-1.88542	-1.96169	-1.89045	-1.94107	-1.93584	-1.89747	-1.93747	-1.83192	-1.81203	-1.93451	-1.86378	-1.86571	-1.87836	-1.86868	-1.84577	-1.77745	-1.77201	-1.83708	-1.83373	-1.83325	-1.90744	-1.9018	-1.895	-1.90766	-1.80181	-1.8238	-1.9043	-1.84347	-1.8498	-1.7809	-1.59962	-1.85253	-1.80995
0.60625	-1.46727	-1.84216	-1.88185	-1.88787	-1.88919	-1.90119	-1.96527	-1.97384	-1.94057	-1.92346	-1.8927	-1.86086	-1.88965	-1.89217	-1.88825	-1.93172	-1.85973	-1.8524	-1.75128	-1.78132	-1.81615	-1.84307	-1.84612	-1.89338	-1.82169	-1.86144	-1.83451	-1.85035	-1.82318	-1.92197	-1.854	-1.85328	-1.80946	-1.59284	-1.82587	-1.80308
0.6075	-1.41762	-1.856	-1.89045	-1.85036	-1.92175	-1.85509	-1.95293	-1.97531	-1.94594	-1.9177	-1.82449	-1.84258	-1.86705	-1.85488	-1.8482	-1.91567	-1.82311	-1.87171	-1.78247	-1.78293	-1.82888	-1.8335	-1.84918	-1.87671	-1.8303	-1.90395	-1.85166	-1.80381	-1.79717	-1.90745	-1.86487	-1.8687	-1.82605	-1.59184	-1.79861	-1.80084
0.60875	-1.46062	-1.88793	-1.92673	-1.88971	-1.937	-1.91709	-2.00335	-1.96981	-1.95444	-1.95773	-1.86235	-1.84788	-1.92292	-1.87605	-1.85738	-1.91738	-1.84785	-1.87217	-1.78617	-1.80654	-1.87208	-1.83307	-1.82582	-1.8978	-1.87898	-1.85974	-1.91942	-1.8592	-1.82462	-1.9238	-1.84162	-1.84305	-1.82819	-1.57976	-1.82818	-1.80605
0.61	-1.44576	-1.83511	-1.87046	-1.87535	-1.91588	-1.91058	-1.92031	-1.98225	-1.9163	-1.93834	-1.8042	-1.86046	-1.91652	-1.88303	-1.93805	-1.87427	-1.84844	-1.84634	-1.79434	-1.76778	-1.88231	-1.83047	-1.81623	-1.89839	-1.84089	-1.89721	-1.86359	-1.78625	-1.81477	-1.93273	-1.88085	-1.85005	-1.79357	-1.59345	-1.82051	-1.77484
0.61125	-1.4537	-1.8729	-1.89925	-1.85758	-1.87335	-1.91827	-1.95263	-1.9648	-1.93483	-1.91428	-1.84076	-1.86531	-1.90371	-1.86249	-1.89326	-1.85753	-1.86947	-1.84328	-1.82555	-1.77499	-1.84888	-1.87027	-1.83097	-1.87599	-1.87465	-1.85718	-1.88074	-1.81059	-1.79179	-1.91284	-1.86223	-1.87335	-1.87561	-1.6045	-1.81785	-1.81664
0.6125	-1.43115	-1.8303	-1.88928	-1.8607	-1.89758	-1.86207	-1.96612	-1.92429	-1.90619	-1.91692	-1.87803	-1.83763	-1.85299	-1.82795	-1.87257	-1.89124	-1.85318	-1.82526	-1.80752	-1.78321	-1.79635	-1.84397	-1.82348	-1.85359	-1.86343	-1.8618	-1.84814	-1.8102	-1.80269	-1.89644	-1.82739	-1.86531	-1.79434	-1.53808	-1.7941	-1.82118
0.61375	-1.42471	-1.86285	-1.86867	-1.8706	-1.89989	-1.88852	-1.94855	-1.98268	-1.94253	-1.89303	-1.84618	-1.80964	-1.91252	-1.87892	-1.85146	-1.93304	-1.856	-1.88907	-1.78757	-1.77173	-1.8726	-1.76091	-1.81177	-1.85973	-1.79911	-1.83352	-1.88893	-1.8079	-1.8087	-1.884	-1.86894	-1.84828	-1.78511	-1.53648	-1.79712	-1.79717
0.615	-1.43659	-1.85032	-1.88605	-1.86243	-1.89024	-1.86886	-1.91329	-1.93083	-1.89272	-1.89456	-1.83007	-1.8543	-1.88698	-1.86581	-1.86842	-1.85946	-1.84448	-1.86213	-1.80585	-1.76826	-1.82931	-1.84829	-1.78076	-1.88262	-1.83612	-1.83906	-1.91048	-1.83533	-1.79053	-1.92483	-1.822	-1.81605	-1.83951	-1.59626	-1.78626	-1.78919
0.61625	-1.43903	-1.91277	-1.84961	-1.85761	-1.89376	-1.88406	-1.96407	-1.96191	-1.95753	-1.98593	-1.86891	-1.83339	-1.85653	-1.87748	-1.90576	-1.89361	-1.85988	-1.84278	-1.79878	-1.83657	-1.85623	-1.84256	-1.83077	-1.89157	-1.85959	-1.89461	-1.89768	-1.81505	-1.84301	-1.92631	-1.86965	-1.87551	-1.81568	-1.58375	-1.8086	-1.83273
0.6175	-1.47575	-1.88011	-1.89813	-1.86759	-1.91956	-1.86638	-2.00742	-1.9834	-1.88619	-1.94499	-1.88617	-1.87524	-1.86395	-1.87498	-1.84917	-1.9294	-1.86659	-1.83192	-1.78348	-1.83668	-1.8553	-1.84835	-1.82454	-1.89229	-1.8642	-1.86692	-1.86018	-1.81417	-1.82476	-1.95108	-1.83335	-1.84909	-1.83425	-1.57885	-1.8447	-1.7862
0.61875	-1.46555	-1.83048	-1.87586	-1.83492	-1.88847	-1.88407	-1.95835	-1.92513	-1.90853	-1.93684	-1.86897	-1.84086	-1.90416	-1.89478	-1.92569	-1.9019	-1.86654	-1.86123	-1.80045	-1.84259	-1.8236	-1.87158	-1.82413	-1.85678	-1.83207	-1.84692	-1.87056	-1.76411	-1.83163	-1.92708	-1.88426	-1.86108	-1.83312	-1.58335	-1.83404	-1.81855
0.62	-1.46501	-1.86317	-1.90212	-1.86582	-1.92901	-1.89908	-1.94453	-1.96067	-1.94931	-1.95275	-1.85625	-1.8521	-1.88818	-1.91422	-1.9277	-1.94663	-1.85728	-1.85142	-1.83807	-1.82152	-1.85045	-1.82045	-1.84674	-1.9102	-1.88288	-1.86823	-1.84865	-1.80783	-1.79715	-1.92253	-1.86077	-1.83877	-1.82661	-1.61025	-1.83241	-1.81734
0.62125	-1.39864	-1.88008	-1.87966	-1.85831	-1.90059	-1.92207	-1.94904	-1.93746	-1.88657	-1.92765	-1.87884	-1.8393	-1.912	-1.86936	-1.87489	-1.93657	-1.9129	-1.85114	-1.77555	-1.81978	-1.85801	-1.82175	-1.82382	-1.88665	-1.79148	-1.86916	-1.90176	-1.81339	-1.79967	-1.92603	-1.83483	-1.87559	-1.82397	-1.58832	-1.83465	-1.80549
0.6225	-1.47338	-1.82791	-1.90438	-1.88314	-1.93453	-1.89132	-1.91751	-1.94907	-1.90814	-1.95732	-1.83345	-1.90259	-1.9021	-1.90011	-1.87635	-1.912	-1.86898	-1.88371	-1.76044	-1.78043	-1.8545	-1.82978	-1.81914	-1.88832	-1.84622	-1.84223	-1.88941	-1.77892	-1.84832	-1.85821	-1.83476	-1.88499	-1.81799	-1.58181	-1.83349	-1.75327
0.62375	-1.44933	-1.87773	-1.87562	-1.8805	-1.94574	-1.93362	-1.94595	-1.94681	-1.94312	-1.90901	-1.84552	-1.88896	-1.92595	-1.87415	-1.92263	-1.90625	-1.85683	-1.86527	-1.77923	-1.79811	-1.86573	-1.84056	-1.79251	-1.88816	-1.86188	-1.87682	-1.91243	-1.78445	-1.82085	-1.90167	-1.88123	-1.84785	-1.81476	-1.61431	-1.81803	-1.81048
0.625	-1.42409	-1.81469	-1.85403	-1.86648	-1.91121	-1.96016	-1.94645	-1.90317	-1.92755	-1.91703	-1.79475	-1.85864	-1.92932	-1.87058	-1.91317	-1.91106	-1.86846	-1.84848	-1.82067	-1.77938	-1.80657	-1.837	-1.80853	-1.86417	-1.86112	-1.80133	-1.89076	-1.81821	-1.77045	-1.87881	-1.85572	-1.83734	-1.79985	-1.58504	-1.81191	-1.84835
0.62625	-1.46581	-1.81803	-1.9012	-1.83933	-1.89923	-1.84234	-1.94699	-1.94791	-1.86764	-1.92446	-1.86482	-1.8619	-1.85532	-1.8269	-1.83977	-1.87256	-1.87344	-1.88529	-1.79691	-1.76976	-1.81855	-1.83671	-1.83352	-1.86673	-1.85911	-1.87531	-1.89397	-1.80778	-1.83297	-1.96144	-1.8216	-1.843	-1.80573	-1.55267	-1.77213	-1.82133
0.6275	-1.44057	-1.8405	-1.85746	-1.84532	-1.92114	-1.89191	-1.93262	-1.92433	-1.88975	-1.91216	-1.84604	-1.88888	-1.90463	-1.85938	-1.9004	-1.92652	-1.85573	-1.78402	-1.78636	-1.76963	-1.85327	-1.80429	-1.77593	-1.89245	-1.80471	-1.8691	-1.85792	-1.83117	-1.8539	-1.89544	-1.83885	-1.84923	-1.80259	-1.63436	-1.8381	-1.78439
0.62875	-1.40757	-1.82452	-1.91778	-1.86076	-1.86753	-1.88946	-1.94825	-1.93863	-1.91259	-1.92667	-1.84419	-1.82082	-1.92962	-1.84497	-1.91519	-1.90257	-1.86829	-1.83149	-1.75324	-1.77281	-1.83642	-1.85252	-1.78779	-1.89203	-1.85273	-1.87815	-1.90539	-1.81124	-1.84884	-1.9176	-1.8197	-1.86514	-1.84889	-1.55319	-1.80788	-1.7885
0.63	-1.47068	-1.8888	-1.88024	-1.88473	-1.92558	-1.87369	-1.97054	-1.98773	-1.93565	-1.91395	-1.86619	-1.86668	-1.921	-1.88267	-1.89298	-1.89672	-1.87463	-1.86619	-1.75148	-1.80783	-1.86645	-1.83233	-1.82353	-1.88622	-1.8469	-1.89477	-1.86308	-1.85213	-1.84289	-1.89826	-1.8663	-1.88691	-1.85493	-1.59222	-1.83234	-1.83484
0.63125	-1.4283	-1.83583	-1.87535	-1.83932	-1.86779	-1.93119	-1.92465	-1.98994	-1.89713	-1.91742	-1.83634	-1.80659	-1.86229	-1.84802	-1.88361	-1.92434	-1.84916	-1.84407	-1.77576	-1.76583	-1.83607	-1.84392	-1.78238	-1.83564	-1.82411	-1.86312	-1.8603	-1.83998	-1.7775	-1.94107	-1.81034	-1.85532	-1.85274	-1.61667	-1.84912	-1.81486
0.6325	-1.42656	-1.85411	-1.91251	-1.85717	-1.93315	-1.92417	-1.96395	-1.89743	-1.93276	-1.92765	-1.82052	-1.87766	-1.9198	-1.86784	-1.91081	-1.90782	-1.88612	-1.85944	-1.80153	-1.76591	-1.88968	-1.83796	-1.8196	-1.9061	-1.83609	-1.88927	-1.82564	-1.8166	-1.77111	-1.91605	-1.83401	-1.81711	-1.83356	-1.59855	-1.81278	-1.81238
0.63375	-1.41294	-1.83297	-1.88734	-1.91316	-1.87482	-1.90075	-1.91019	-1.97931	-1.90913	-1.90717	-1.88352	-1.8103	-1.85106	-1.82029	-1.92995	-1.88828	-1.83932	-1.85977	-1.7606	-1.7901	-1.84807	-1.81984	-1.82479	-1.85001	-1.8726	-1.90408	-1.89973	-1.78069	-1.81959	-1.91073	-1.83524	-1.85244	-1.79604	-1.57812	-1.79834	-1.83311
0.635	-1.47253	-1.8878	-1.92607	-1.87022	-1.9156	-1.89889	-1.93913	-1.96966	-1.9311	-1.94917	-1.886	-1.83165	-1.89205	-1.90129	-1.91685	-1.93863	-1.86263	-1.88266	-1.81514	-1.76658	-1.86456	-1.85512	-1.81427	-1.87523	-1.84522	-1.85937	-1.88991	-1.85224	-1.84462	-1.91545	-1.86036	-1.89547	-1.82342	-1.61596	-1.87442	-1.80942
0.63625	-1.48287	-1.87238	-1.87881	-1.87563	-1.93526	-1.91313	-1.93973	-1.98142	-1.90882	-1.93219	-1.91497	-1.89307	-1.89485	-1.88228	-1.89682	-1.91178	-1.85717	-1.81465	-1.8332	-1.753	-1.84883	-1.81572	-1.79969	-1.88546	-1.87981	-1.87792	-1.90091	-1.8009	-1.81018	-1.91136	-1.83825	-1.85258	-1.78508	-1.61205	-1.83191	-1.80431
0.6375	-1.45128	-1.85587	-1.89785	-1.82931	-1.90188	-1.8782	-1.95244	-1.9512	-1.91348	-1.9384	-1.84426	-1.8912	-1.90125	-1.84666	-1.89403	-1.90808	-1.84376	-1.8095	-1.81925	-1.78703	-1.84572	-1.85567	-1.8048	-1.8746	-1.83437	-1.83895	-1.8535	-1.79647	-1.87714	-1.91031	-1.82926	-1.86302	-1.84087	-1.61379	-1.79149	-1.82326
0.63875	-1.43338	-1.91144	-1.90271	-1.88224	-1.87666	-1.89024	-1.91004	-1.95529	-1.89384	-1.94174	-1.87266	-1.85667	-1.90512	-1.8726	-1.89143	-1.88743	-1.88264	-1.8639	-1.75867	-1.76281	-1.84743	-1.78138	-1.78168	-1.90023	-1.85088	-1.85653	-1.86707	-1.82703	-1.82351	-1.94794	-1.8496	-1.86758	-1.8312	-1.56581	-1.79648	-1.80604
0.64	-1.45585	-1.87304	-1.90759	-1.89384	-1.91253	-1.86381	-1.93425	-1.95095	-1.92385	-1.93545	-1.84404	-1.86988	-1.90926	-1.83588	-1.896	-1.91036	-1.83517	-1.82009	-1.8045	-1.81673	-1.79827	-1.84331	-1.85362	-1.89418	-1.84792	-1.90523	-1.89508	-1.81232	-1.81228	-1.9364	-1.86876	-1.85784	-1.79726	-1.53959	-1.86333	-1.80798
0.64125	-1.48005	-1.86875	-1.91142	-1.85484	-1.96671	-1.88168	-1.95348	-1.99193	-1.95496	-1.95946	-1.82963	-1.83742	-1.87132	-1.91026	-1.89297	-1.9359	-1.87222	-1.85931	-1.83655	-1.79035	-1.83501	-1.84581	-1.87904	-1.89559	-1.89539	-1.8879	-1.9105	-1.81624	-1.83433	-1.94317	-1.84213	-1.85831	-1.81914	-1.65382	-1.8271	-1.81362
0.6425	-1.47435	-1.86902	-1.91917	-1.85372	-1.8429	-1.90649	-1.97936	-1.99202	-1.93545	-1.98218	-1.8438	-1.83201	-1.90087	-1.90716	-1.90408	-1.92555	-1.86178	-1.86257	-1.83564	-1.80566	-1.84914	-1.84293	-1.79292	-1.90382	-1.86008	-1.91272	-1.86547	-1.79733	-1.86196	-1.93556	-1.85427	-1.84034	-1.80486	-1.60896	-1.83917	-1.82241
0.64375	-1.47202	-1.83146	-1.91096	-1.80527	-1.92552	-1.87671	-1.92575	-1.92358	-1.8964	-1.90944	-1.85446	-1.86604	-1.8996	-1.84826	-1.8488	-1.90137	-1.83794	-1.82885	-1.74015	-1.80182	-1.84734	-1.80897	-1.82104	-1.8454	-1.84844	-1.86219	-1.83553	-1.78288	-1.8144	-1.91795	-1.81678	-1.87607	-1.82166	-1.55722	-1.77849	-1.75426
0.645	-1.45139	-1.82672	-1.92894	-1.84749	-1.94203	-1.91007	-1.95412	-1.96371	-1.93306	-1.94584	-1.87257	-1.89083	-1.90092	-1.89626	-1.89132	-1.92349	-1.88983	-1.88543	-1.82242	-1.80952	-1.8308	-1.8513	-1.8399	-1.91162	-1.85547	-1.82809	-1.84686	-1.8502	-1.82885	-1.91047	-1.86097	-1.86248	-1.80925	-1.59882	-1.84749	-1.81257
0.64625	-1.44975	-1.8653	-1.92071	-1.88896	-1.8927	-1.90144	-1.95859	-1.93403	-1.9031	-1.9197	-1.86202	-1.7984	-1.92388	-1.86213	-1.93128	-1.91543	-1.91042	-1.84209	-1.82501	-1.77334	-1.86629	-1.8229	-1.81136	-1.89715	-1.86966	-1.89198	-1.84835	-1.8119	-1.86753	-1.92895	-1.87435	-1.84817	-1.80607	-1.57383	-1.84898	-1.79622
0.6475	-1.47723	-1.88382	-1.91902	-1.85652	-1.96148	-1.87825	-1.96625	-1.97189	-1.98553	-1.96501	-1.86321	-1.85977	-1.91832	-1.86253	-1.88753	-1.88953	-1.84699	-1.88767	-1.81222	-1.82397	-1.80754	-1.83427	-1.85999	-1.8788	-1.8235	-1.88177	-1.88192	-1.8081	-1.76356	-1.95928	-1.8819	-1.85311	-1.81404	-1.58608	-1.81066	-1.80155
0.64875	-1.48945	-1.86423	-1.91298	-1.91995	-1.93494	-1.9243	-1.97188	-1.97261	-1.90888	-1.93798	-1.83863	-1.84041	-1.9054	-1.86451	-1.89446	-1.89187	-1.84971	-1.82325	-1.77624	-1.79937	-1.84243	-1.84883	-1.78617	-1.86297	-1.85952	-1.87489	-1.93662	-1.78974	-1.7991	-1.93884	-1.80132	-1.92184	-1.83318	-1.60508	-1.77077	-1.80472
0.65	-1.4066	-1.85007	-1.85392	-1.8664	-1.90875	-1.91729	-1.93307	-1.92225	-1.93558	-1.95245	-1.86144	-1.88322	-1.86195	-1.86872	-1.87906	-1.90041	-1.85744	-1.82023	-1.76374	-1.81527	-1.81498	-1.82156	-1.79518	-1.86878	-1.87223	-1.88645	-1.8717	-1.82254	-1.82537	-1.91196	-1.8171	-1.8687	-1.85287	-1.57324	-1.81377	-1.75365
0.65125	-1.46212	-1.85181	-1.96359	-1.86865	-1.90726	-1.86191	-1.94287	-1.93447	-1.91113	-1.91365	-1.86025	-1.8641	-1.89833	-1.85476	-1.88974	-1.89264	-1.84695	-1.86335	-1.74745	-1.78858	-1.79871	-1.80324	-1.79273	-1.8613	-1.85564	-1.87268	-1.89579	-1.79274	-1.80881	-1.94347	-1.79825	-1.87501	-1.81115	-1.54548	-1.85267	-1.80048
0.6525	-1.46662	-1.86526	-1.90298	-1.89399	-1.94298	-1.89338	-1.99641	-1.96042	-1.94398	-1.92255	-1.87768	-1.84942	-1.91711	-1.84599	-1.90409	-1.92774	-1.86717	-1.84157	-1.7551	-1.77545	-1.80965	-1.7933	-1.82994	-1.87948	-1.86287	-1.87658	-1.88826	-1.83172	-1.79192	-1.87717	-1.86616	-1.88331	-1.83879	-1.57269	-1.8066	-1.80015
0.65375	-1.47089	-1.81518	-1.87807	-1.83759	-1.88572	-1.91621	-1.96665	-1.9397	-1.92399	-1.95625	-1.83684	-1.88563	-1.88674	-1.87196	-1.8882	-1.91568	-1.89623	-1.81005	-1.78927	-1.77158	-1.86126	-1.80695	-1.78212	-1.8704	-1.82705	-1.86757	-1.81958	-1.82481	-1.82545	-1.90697	-1.85063	-1.89885	-1.8403	-1.57435	-1.84656	-1.79925
0.655	-1.49524	-1.83695	-1.90476	-1.88955	-1.95416	-1.92247	-1.96467	-1.97407	-1.93221	-1.93804	-1.87776	-1.88042	-1.91898	-1.90768	-1.88884	-1.94164	-1.90807	-1.86116	-1.78314	-1.84836	-1.8531	-1.81744	-1.84418	-1.88264	-1.89174	-1.90937	-1.88861	-1.80782	-1.84007	-1.96095	-1.84411	-1.88301	-1.83401	-1.56939	-1.85208	-1.84631
0.65625	-1.46014	-1.9065	-1.88386	-1.86732	-1.92989	-1.87075	-1.95251	-1.99576	-1.98924	-1.93107	-1.8995	-1.86493	-1.87349	-1.9042	-1.96054	-1.89766	-1.87452	-1.84945	-1.79121	-1.80626	-1.8818	-1.85159	-1.85751	-1.93158	-1.85297	-1.90509	-1.90544	-1.83228	-1.87631	-1.87625	-1.88013	-1.86591	-1.81079	-1.62006	-1.82678	-1.79727
0.6575	-1.44275	-1.81039	-1.87629	-1.83178	-1.91539	-1.84082	-1.92038	-1.97661	-1.89458	-1.87036	-1.87117	-1.81258	-1.93294	-1.88354	-1.84061	-1.89148	-1.87361	-1.81857	-1.80161	-1.79201	-1.80683	-1.78149	-1.78266	-1.84625	-1.83673	-1.84231	-1.88733	-1.83183	-1.80408	-1.86142	-1.82613	-1.80803	-1.81357	-1.58501	-1.84347	-1.78453
0.65875	-1.46243	-1.85167	-1.87256	-1.82162	-1.90734	-1.86625	-1.9525	-1.95386	-1.94953	-1.93852	-1.85089	-1.83679	-1.86406	-1.88802	-1.87841	-1.95998	-1.88491	-1.86928	-1.7947	-1.76789	-1.85782	-1.86625	-1.83795	-1.90549	-1.88301	-1.83418	-1.88337	-1.83933	-1.84448	-1.91464	-1.86026	-1.85485	-1.85866	-1.58489	-1.81805	-1.78093
0.66	-1.4571	-1.83883	-1.90952	-1.86611	-1.90937	-1.87954	-1.94948	-1.94512	-1.90393	-1.94726	-1.79661	-1.86996	-1.93815	-1.86906	-1.88203	-1.88059	-1.90558	-1.85105	-1.78611	-1.85323	-1.82483	-1.8606	-1.86395	-1.86995	-1.85575	-1.85636	-1.86904	-1.81127	-1.79947	-1.92967	-1.82036	-1.87634	-1.82278	-1.59377	-1.83755	-1.84082
0.66125	-1.41583	-1.87878	-1.88154	-1.85366	-1.88331	-1.89851	-1.91575	-1.97157	-1.89661	-1.90618	-1.84979	-1.84691	-1.89786	-1.84091	-1.88106	-1.91056	-1.8719	-1.85816	-1.80369	-1.82201	-1.82273	-1.81808	-1.82781	-1.85312	-1.8214	-1.86836	-1.88074	-1.80934	-1.8	-1.91917	-1.79344	-1.82388	-1.81073	-1.57926	-1.82711	-1.76462
0.6625	-1.44239	-1.86705	-1.89221	-1.84063	-1.90769	-1.85233	-1.92408	-1.94557	-1.89568	-1.9604	-1.8468	-1.81047	-1.87535	-1.88279	-1.8952	-1.87076	-1.81971	-1.84276	-1.774	-1.79545	-1.8945	-1.82287	-1.83762	-1.85551	-1.85599	-1.88395	-1.89397	-1.87389	-1.81385	-1.9016	-1.86442	-1.86794	-1.80279	-1.52436	-1.84204	-1.80432
0.66375	-1.46212	-1.8205	-1.86288	-1.86071	-1.92092	-1.89491	-1.93622	-1.92179	-1.96205	-1.92672	-1.85177	-1.77737	-1.9231	-1.89308	-1.86231	-1.89944	-1.84926	-1.8491	-1.78571	-1.80962	-1.82702	-1.85442	-1.81873	-1.843	-1.84467	-1.85337	-1.92315	-1.79595	-1.7853	-1.91246	-1.84493	-1.85895	-1.83186	-1.54793	-1.79557	-1.74614
0.665	-1.42244	-1.85414	-1.87918	-1.8324	-1.90121	-1.90454	-1.93951	-1.90575	-1.89542	-1.93287	-1.85659	-1.85989	-1.89426	-1.85583	-1.88889	-1.91553	-1.86797	-1.86152	-1.75779	-1.79055	-1.83823	-1.80286	-1.82499	-1.9154	-1.84495	-1.86406	-1.8595	-1.79312	-1.78779	-1.90112	-1.81876	-1.86041	-1.78319	-1.5343	-1.78148	-1.81094
0.66625	-1.42736	-1.88048	-1.93216	-1.85889	-1.92513	-1.89093	-1.93967	-1.95235	-1.88976	-1.92896	-1.81553	-1.87736	-1.91984	-1.90391	-1.92053	-1.94064	-1.84862	-1.8779	-1.7832	-1.80988	-1.81509	-1.86948	-1.81474	-1.87159	-1.84059	-1.90294	-1.91755	-1.82801	-1.80001	-1.90458	-1.83294	-1.82164	-1.79511	-1.61219	-1.87372	-1.82006
0.6675	-1.46099	-1.87529	-1.86287	-1.85472	-1.90356	-1.88777	-1.98861	-1.94188	-1.90754	-1.91075	-1.83157	-1.85707	-1.87958	-1.84227	-1.88212	-1.87583	-1.8472	-1.88225	-1.7918	-1.76969	-1.84999	-1.81449	-1.80562	-1.85896	-1.86174	-1.83905	-1.88927	-1.8336	-1.81133	-1.9459	-1.83519	-1.86028	-1.79521	-1.58276	-1.82128	-1.80536
0.66875	-1.43354	-1.81369	-1.89581	-1.85209	-1.93984	-1.85607	-1.95405	-1.94535	-1.91996	-1.8981	-1.82219	-1.83617	-1.87034	-1.82311	-1.89667	-1.94094	-1.84692	-1.86082	-1.7729	-1.79129	-1.86859	-1.88779	-1.76935	-1.85154	-1.84249	-1.8909	-1.88004	-1.77544	-1.82896	-1.93245	-1.82628	-1.82842	-1.8423	-1.56779	-1.81956	-1.78378
0.67	-1.43783	-1.81445	-1.9013	-1.8159	-1.91521	-1.90096	-1.90273	-1.95663	-1.89847	-1.92976	-1.84905	-1.83482	-1.89678	-1.87886	-1.89514	-1.88905	-1.90715	-1.83246	-1.78372	-1.76317	-1.76137	-1.84072	-1.83847	-1.88163	-1.82134	-1.86841	-1.86383	-1.84134	-1.80847	-1.92747	-1.84838	-1.82543	-1.8035	-1.61434	-1.81121	-1.77492
0.67125	-1.45853	-1.85034	-1.91383	-1.85594	-1.87173	-1.86905	-1.92479	-1.92142	-1.90262	-1.94735	-1.84655	-1.80592	-1.88491	-1.89278	-1.90161	-1.87842	-1.89031	-1.84059	-1.79425	-1.77089	-1.78931	-1.8421	-1.82247	-1.87499	-1.85528	-1.84159	-1.87121	-1.80227	-1.8358	-1.92999	-1.82081	-1.86276	-1.8035	-1.58127	-1.82563	-1.83669
0.6725	-1.42868	-1.86744	-1.89284	-1.89002	-1.89019	-1.91613	-1.96213	-1.9823	-1.94015	-1.90223	-1.86218	-1.84296	-1.91548	-1.84782	-1.90781	-1.93236	-1.87911	-1.86793	-1.7267	-1.79722	-1.82884	-1.83561	-1.79813	-1.8309	-1.90375	-1.87373	-1.85802	-1.82878	-1.81459	-1.93975	-1.81214	-1.89433	-1.80268	-1.57404	-1.82244	-1.83407
0.67375	-1.43177	-1.84581	-1.87675	-1.85462	-1.92549	-1.93198	-1.94154	-1.97081	-1.92552	-1.90995	-1.8776	-1.83087	-1.9347	-1.8733	-1.87128	-1.90151	-1.87605	-1.84836	-1.79192	-1.75362	-1.79872	-1.82187	-1.76235	-1.87763	-1.84047	-1.89079	-1.88674	-1.79163	-1.83168	-1.93322	-1.82145	-1.81562	-1.77895	-1.55209	-1.81632	-1.76137
0.675	-1.40557	-1.8231	-1.90984	-1.84202	-1.94733	-1.85588	-1.95415	-1.92019	-1.89849	-1.91993	-1.87942	-1.84343	-1.887	-1.88557	-1.87856	-1.8806	-1.82027	-1.85403	-1.7784	-1.78855	-1.80792	-1.85571	-1.78868	-1.89989	-1.80922	-1.8638	-1.86961	-1.80005	-1.79381	-1.92493	-1.86157	-1.89414	-1.81538	-1.54133	-1.79995	-1.78777
0.67625	-1.51089	-1.8243	-1.85874	-1.83163	-1.89018	-1.93872	-1.96402	-1.94653	-1.89364	-1.93908	-1.83389	-1.83178	-1.85128	-1.88583	-1.88384	-1.85866	-1.87867	-1.84632	-1.74883	-1.76662	-1.8214	-1.81285	-1.77714	-1.8694	-1.78116	-1.89208	-1.82734	-1.78022	-1.8044	-1.91603	-1.80323	-1.86659	-1.75812	-1.54647	-1.79006	-1.79311
0.6775	-1.42797	-1.90018	-1.87381	-1.88274	-1.90523	-1.88093	-1.95201	-1.93763	-1.90176	-1.92495	-1.89475	-1.85885	-1.90304	-1.87919	-1.90074	-1.94144	-1.89691	-1.85827	-1.7837	-1.79888	-1.87432	-1.84588	-1.8345	-1.89916	-1.82602	-1.93374	-1.86211	-1.80542	-1.8256	-1.91358	-1.89087	-1.81574	-1.80823	-1.59976	-1.8151	-1.84317
0.67875	-1.4231	-1.88477	-1.87751	-1.9202	-1.86766	-1.90647	-1.95761	-1.94723	-1.91107	-1.93791	-1.88941	-1.83501	-1.89784	-1.8452	-1.92088	-1.88846	-1.83964	-1.89029	-1.79819	-1.76709	-1.87695	-1.81421	-1.81381	-1.85839	-1.86339	-1.87019	-1.84472	-1.79704	-1.81701	-1.89802	-1.83513	-1.87381	-1.85191	-1.59372	-1.83669	-1.80111
0.68	-1.51584	-1.90125	-1.90133	-1.85818	-1.92915	-1.92622	-1.95086	-1.974	-1.93585	-1.9687	-1.86487	-1.89388	-1.94865	-1.83251	-1.85978	-1.90593	-1.80736	-1.82847	-1.77058	-1.81349	-1.8694	-1.84703	-1.82807	-1.89174	-1.87325	-1.88481	-1.86322	-1.81222	-1.82296	-1.90587	-1.87358	-1.84651	-1.7981	-1.60264	-1.88755	-1.82747
0.68125	-1.42322	-1.84099	-1.87939	-1.86663	-1.90181	-1.90823	-1.89655	-1.97701	-1.90769	-1.94073	-1.85578	-1.87259	-1.8434	-1.89652	-1.8771	-1.89827	-1.90212	-1.86448	-1.7868	-1.76209	-1.83592	-1.84067	-1.77989	-1.85803	-1.842	-1.86734	-1.87218	-1.81405	-1.8265	-1.92396	-1.8457	-1.86692	-1.81204	-1.59075	-1.85059	-1.82307
0.6825	-1.40334	-1.88103	-1.91666	-1.80587	-1.91734	-1.90281	-1.98342	-1.96253	-1.93959	-1.90666	-1.88014	-1.86771	-1.91242	-1.87551	-1.89241	-1.92541	-1.85338	-1.80329	-1.78295	-1.80212	-1.83135	-1.8295	-1.80529	-1.85385	-1.83531	-1.87691	-1.91351	-1.82567	-1.86374	-1.92038	-1.84693	-1.83925	-1.83924	-1.56784	-1.86478	-1.82965
0.68375	-1.43418	-1.83422	-1.85199	-1.84922	-1.87906	-1.89718	-1.92705	-1.96977	-1.93835	-1.93048	-1.81945	-1.81915	-1.89153	-1.8571	-1.89604	-1.89073	-1.87944	-1.82269	-1.75089	-1.75503	-1.79969	-1.82308	-1.76155	-1.90278	-1.80653	-1.89736	-1.84906	-1.8029	-1.83036	-1.86686	-1.84097	-1.86236	-1.81975	-1.54017	-1.80317	-1.78441
0.685	-1.4498	-1.82909	-1.82114	-1.83139	-1.91972	-1.90071	-1.94012	-1.94998	-1.86099	-1.90851	-1.8395	-1.85761	-1.83571	-1.82936	-1.9034	-1.87646	-1.82527	-1.79292	-1.76827	-1.78403	-1.78611	-1.74915	-1.76765	-1.84766	-1.7992	-1.83703	-1.9007	-1.75346	-1.77618	-1.89095	-1.83153	-1.83645	-1.7723	-1.57392	-1.84211	-1.77984
0.68625	-1.47546	-1.86284	-1.89063	-1.8832	-1.9017	-1.91553	-1.99111	-2.02021	-1.93635	-1.97113	-1.88113	-1.87302	-1.91171	-1.90276	-1.907	-1.92514	-1.85638	-1.85336	-1.77095	-1.77858	-1.85373	-1.84747	-1.84169	-1.8727	-1.84901	-1.845	-1.86372	-1.82184	-1.80901	-1.97155	-1.8695	-1.86127	-1.84041	-1.58083	-1.83303	-1.82962
0.6875	-1.45186	-1.85265	-1.91742	-1.86335	-1.94553	-1.89037	-1.93322	-1.97157	-1.93977	-1.95285	-1.8684	-1.85946	-1.9264	-1.904	-1.9055	-1.88528	-1.89028	-1.87196	-1.75577	-1.81074	-1.85153	-1.85203	-1.79003	-1.88584	-1.86021	-1.86554	-1.90471	-1.81936	-1.78193	-1.93991	-1.83688	-1.85401	-1.82423	-1.59821	-1.80767	-1.83236
0.68875	-1.46354	-1.86789	-1.88875	-1.84608	-1.92972	-1.88791	-1.92953	-1.94061	-1.90844	-1.94768	-1.86227	-1.90061	-1.87405	-1.84518	-1.91682	-1.94015	-1.87654	-1.86975	-1.76898	-1.77649	-1.85887	-1.82747	-1.82643	-1.8721	-1.83696	-1.86239	-1.90604	-1.81208	-1.80026	-1.92389	-1.83677	-1.84766	-1.82235	-1.57858	-1.85104	-1.83048
0.69	-1.46868	-1.8559	-1.87628	-1.81849	-1.9168	-1.8505	-1.93288	-1.95073	-1.88503	-1.90647	-1.8482	-1.8106	-1.84452	-1.88449	-1.83425	-1.85987	-1.82903	-1.81933	-1.74838	-1.79994	-1.88292	-1.83202	-1.75966	-1.84465	-1.84884	-1.85943	-1.86838	-1.79372	-1.85293	-1.88166	-1.8361	-1.84702	-1.80574	-1.53354	-1.78906	-1.81905
0.69125	-1.44741	-1.88033	-1.87719	-1.90307	-1.91036	-1.91406	-1.97334	-1.9469	-1.90776	-1.9255	-1.88398	-1.82832	-1.90663	-1.86292	-1.90779	-1.92161	-1.84278	-1.8437	-1.7861	-1.85392	-1.86708	-1.82825	-1.81023	-1.89392	-1.9037	-1.88402	-1.90134	-1.81424	-1.83564	-1.92784	-1.85474	-1.88471	-1.8518	-1.59442	-1.82182	-1.81359
0.6925	-1.45586	-1.90115	-1.90931	-1.86345	-1.88618	-1.96568	-1.94659	-1.93072	-1.95678	-1.96128	-1.89261	-1.86012	-1.93125	-1.92107	-1.95867	-1.94241	-1.89741	-1.90051	-1.79105	-1.81842	-1.87215	-1.81905	-1.8374	-1.88895	-1.88067	-1.89805	-1.83222	-1.82687	-1.84775	-1.94868	-1.88256	-1.87633	-1.836	-1.62612	-1.82117	-1.83254
0.69375	-1.47346	-1.89532	-1.92887	-1.88734	-1.92194	-1.91869	-1.92501	-1.92835	-1.93832	-1.91751	-1.81528	-1.8817	-1.93583	-1.91668	-1.86376	-1.93647	-1.85406	-1.8569	-1.7917	-1.77034	-1.84945	-1.82324	-1.79615	-1.9108	-1.81522	-1.89909	-1.8388	-1.82262	-1.86132	-1.89888	-1.82264	-1.8468	-1.82208	-1.57632	-1.82372	-1.79465
0.695	-1.45094	-1.90081	-1.90633	-1.88718	-1.97877	-1.9048	-1.97291	-1.97916	-1.89875	-1.96585	-1.91449	-1.85372	-1.89022	-1.87526	-1.90272	-1.95553	-1.93484	-1.86588	-1.77297	-1.81776	-1.827	-1.81236	-1.8177	-1.92563	-1.86858	-1.86337	-1.93742	-1.82466	-1.83412	-1.93756	-1.84411	-1.85179	-1.84737	-1.61261	-1.83308	-1.82093
0.69625	-1.45759	-1.85327	-1.91256	-1.90494	-1.92802	-1.8744	-1.96892	-1.95365	-1.91221	-1.91887	-1.9114	-1.91553	-1.90717	-1.91704	-1.942	-1.92374	-1.86291	-1.89419	-1.76349	-1.79073	-1.85634	-1.84432	-1.80062	-1.90984	-1.87822	-1.91072	-1.90495	-1.83434	-1.83584	-1.88105	-1.86947	-1.89333	-1.83085	-1.59909	-1.84757	-1.83952
0.6975	-1.42171	-1.82537	-1.87322	-1.87187	-1.87601	-1.88906	-1.95218	-1.95856	-1.94954	-1.93035	-1.85437	-1.84444	-1.88897	-1.83846	-1.91704	-1.90295	-1.84562	-1.81474	-1.73916	-1.79158	-1.84553	-1.79275	-1.80761	-1.8881	-1.78939	-1.82957	-1.84001	-1.76681	-1.78899	-1.8817	-1.83553	-1.88556	-1.80779	-1.58158	-1.78432	-1.74651
0.69875	-1.43021	-1.86966	-1.87438	-1.83555	-1.91191	-1.88666	-1.92339	-1.91753	-1.91409	-1.89994	-1.84628	-1.85754	-1.88487	-1.86817	-1.83238	-1.94919	-1.83359	-1.8804	-1.75916	-1.78705	-1.81071	-1.81631	-1.79354	-1.84221	-1.84596	-1.90226	-1.85723	-1.78617	-1.83213	-1.87202	-1.79998	-1.82684	-1.82043	-1.51698	-1.82919	-1.79198
0.7	-1.43507	-1.85705	-1.85666	-1.8731	-1.86778	-1.91033	-1.89128	-1.94606	-1.90129	-1.93583	-1.84551	-1.83618	-1.88564	-1.87607	-1.90083	-1.88783	-1.82852	-1.84696	-1.7812	-1.8056	-1.86024	-1.79049	-1.76621	-1.86813	-1.85722	-1.87406	-1.89121	-1.7711	-1.79604	-1.88547	-1.79864	-1.815	-1.76509	-1.59931	-1.82815	-1.81172
0.70125	-1.50668	-1.89112	-1.89122	-1.8875	-1.89531	-1.87862	-1.92978	-1.94762	-1.91725	-1.96488	-1.87213	-1.85723	-1.90416	-1.9	-1.89616	-1.89473	-1.84096	-1.87391	-1.78822	-1.81421	-1.84356	-1.83662	-1.85255	-1.86959	-1.84926	-1.88544	-1.87255	-1.81249	-1.81616	-1.96358	-1.86916	-1.84423	-1.85045	-1.61139	-1.80683	-1.8123
0.7025	-1.46984	-1.80965	-1.90917	-1.8682	-1.90415	-1.88528	-1.95178	-1.93285	-1.90944	-1.9462	-1.82587	-1.78861	-1.87757	-1.84737	-1.88584	-1.87614	-1.89885	-1.89674	-1.80767	-1.7843	-1.82282	-1.76657	-1.76163	-1.87278	-1.85375	-1.90854	-1.90438	-1.80935	-1.77459	-1.89127	-1.85969	-1.87524	-1.75195	-1.59227	-1.79495	-1.74949
0.70375	-1.42207	-1.82837	-1.89088	-1.85364	-1.8763	-1.85138	-1.86026	-1.93039	-1.87708	-1.88095	-1.80938	-1.82614	-1.91227	-1.87801	-1.87526	-1.8942	-1.85788	-1.85799	-1.77621	-1.77258	-1.8026	-1.86185	-1.79851	-1.84333	-1.82981	-1.87676	-1.86926	-1.75891	-1.83096	-1.91737	-1.81271	-1.88816	-1.79393	-1.5556	-1.81122	-1.77954
0.705	-1.47883	-1.86366	-1.88103	-1.86496	-1.86693	-1.93525	-1.97045	-1.97419	-1.90967	-1.98237	-1.82351	-1.85483	-1.89687	-1.89532	-1.9155	-1.89896	-1.86418	-1.90497	-1.7893	-1.77777	-1.85724	-1.84341	-1.83308	-1.93219	-1.86839	-1.89734	-1.91323	-1.79884	-1.83458	-1.92998	-1.89647	-1.845	-1.83597	-1.5894	-1.83516	-1.83828
0.70625	-1.44365	-1.89175	-1.94014	-1.89548	-1.92526	-1.89294	-1.95409	-1.97209	-1.95399	-1.95804	-1.88636	-1.81567	-1.91751	-1.87613	-1.93113	-1.93806	-1.85756	-1.86048	-1.78075	-1.82295	-1.84163	-1.83632	-1.90699	-1.89888	-1.86524	-1.89423	-1.9264	-1.79496	-1.83464	-1.92588	-1.82742	-1.86638	-1.84202	-1.61728	-1.86707	-1.83236
0.7075	-1.44759	-1.84375	-1.92185	-1.83581	-1.91723	-1.89448	-1.94754	-1.96106	-1.90631	-1.94413	-1.88171	-1.88323	-1.89872	-1.85058	-1.87894	-1.85685	-1.85626	-1.84492	-1.75768	-1.78979	-1.85315	-1.86067	-1.78634	-1.87463	-1.829	-1.87905	-1.85704	-1.79293	-1.81124	-1.93261	-1.83592	-1.84929	-1.8161	-1.58563	-1.82759	-1.81355
0.70875	-1.43933	-1.88221	-1.875	-1.86457	-1.92745	-1.93536	-1.98265	-1.98297	-1.9495	-1.95241	-1.87726	-1.88413	-1.88565	-1.92914	-1.91381	-1.92871	-1.86395	-1.8537	-1.74093	-1.80435	-1.81025	-1.85495	-1.81781	-1.91492	-1.86053	-1.90958	-1.9067	-1.80304	-1.8394	-1.92315	-1.84738	-1.85851	-1.85454	-1.64297	-1.84368	-1.77316
0.71	-1.45521	-1.85383	-1.86258	-1.82897	-1.87834	-1.86782	-1.95465	-1.94582	-1.91222	-1.90416	-1.84047	-1.83368	-1.87321	-1.8731	-1.9182	-1.90222	-1.88966	-1.83172	-1.78552	-1.77998	-1.8605	-1.81314	-1.82849	-1.82082	-1.86608	-1.83585	-1.85887	-1.80595	-1.8194	-1.91683	-1.85862	-1.85498	-1.83332	-1.57191	-1.80647	-1.83321
0.71125	-1.42574	-1.83095	-1.87863	-1.87752	-1.94236	-1.92757	-1.9859	-1.95352	-1.93774	-1.92804	-1.8356	-1.86928	-1.89095	-1.84124	-1.89614	-1.9337	-1.91539	-1.81425	-1.80431	-1.78397	-1.88663	-1.81698	-1.82824	-1.87313	-1.82487	-1.90673	-1.87396	-1.78962	-1.79363	-1.93011	-1.88277	-1.82211	-1.84585	-1.57771	-1.83063	-1.85388
0.7125	-1.46431	-1.808	-1.917	-1.78784	-1.93963	-1.84322	-1.9444	-1.99064	-1.93137	-1.92299	-1.8579	-1.88934	-1.84892	-1.89885	-1.92297	-1.90191	-1.87454	-1.86654	-1.7889	-1.81441	-1.86493	-1.85099	-1.8087	-1.91799	-1.84337	-1.88689	-1.86466	-1.75554	-1.84029	-1.93457	-1.85893	-1.84534	-1.81408	-1.55772	-1.79851	-1.79119
0.71375	-1.4358	-1.85298	-1.85753	-1.84598	-1.94727	-1.88536	-1.98738	-1.99545	-1.91439	-1.89883	-1.87533	-1.89479	-1.9168	-1.89055	-1.87115	-1.8629	-1.91982	-1.88204	-1.76563	-1.85697	-1.91416	-1.86036	-1.8585	-1.86475	-1.88354	-1.84495	-1.89279	-1.804	-1.80211	-1.92057	-1.86749	-1.85019	-1.84508	-1.61939	-1.84108	-1.83998
0.715	-1.43913	-1.85106	-1.87676	-1.80823	-1.89025	-1.91578	-1.93664	-1.98079	-1.91458	-1.94803	-1.83257	-1.87406	-1.91559	-1.87662	-1.90854	-1.88668	-1.83376	-1.80003	-1.77668	-1.79553	-1.83729	-1.81791	-1.80712	-1.86587	-1.84777	-1.84243	-1.90331	-1.81172	-1.81627	-1.87181	-1.87819	-1.86906	-1.82388	-1.58493	-1.80809	-1.79947
0.71625	-1.4569	-1.8451	-1.86797	-1.84989	-1.86241	-1.90165	-1.96017	-1.94617	-1.9092	-1.92453	-1.8453	-1.8523	-1.89677	-1.87987	-1.89809	-1.89194	-1.89199	-1.86549	-1.77105	-1.8079	-1.86209	-1.79885	-1.81966	-1.89667	-1.83303	-1.88686	-1.8473	-1.86207	-1.7867	-1.90872	-1.81541	-1.86534	-1.8405	-1.52639	-1.85435	-1.77583
0.7175	-1.39756	-1.82827	-1.88762	-1.83402	-1.8974	-1.87465	-1.91276	-1.88923	-1.91471	-1.923	-1.81716	-1.84187	-1.92415	-1.86639	-1.90291	-1.92787	-1.85059	-1.80484	-1.79259	-1.79374	-1.8164	-1.81839	-1.79573	-1.87118	-1.86334	-1.87886	-1.85982	-1.82815	-1.8446	-1.92167	-1.83246	-1.83811	-1.80258	-1.58907	-1.81168	-1.82561
0.71875	-1.45247	-1.87823	-1.89923	-1.84597	-1.90671	-1.89114	-1.94043	-1.9256	-1.90354	-1.89177	-1.8438	-1.85018	-1.90929	-1.84974	-1.89399	-1.93246	-1.84366	-1.82279	-1.77299	-1.77792	-1.86451	-1.82177	-1.83062	-1.88358	-1.8721	-1.91388	-1.8463	-1.85096	-1.83217	-1.91046	-1.83257	-1.87401	-1.81151	-1.61828	-1.80987	-1.81774
0.72	-1.41278	-1.85197	-1.91692	-1.85771	-1.89617	-1.90217	-1.97297	-1.9638	-1.89737	-1.88422	-1.83822	-1.84968	-1.89669	-1.8682	-1.90305	-1.92958	-1.86496	-1.84268	-1.8338	-1.81229	-1.86671	-1.79023	-1.83278	-1.89879	-1.85282	-1.91682	-1.89158	-1.81087	-1.82951	-1.92855	-1.86949	-1.81502	-1.81867	-1.56474	-1.83988	-1.81753
0.72125	-1.43402	-1.83317	-1.8735	-1.85755	-1.93357	-1.8965	-2.02211	-1.98737	-1.97442	-1.94028	-1.87156	-1.86868	-1.92226	-1.87557	-1.90816	-1.92658	-1.87014	-1.87808	-1.79628	-1.82	-1.86465	-1.79077	-1.83566	-1.88878	-1.86473	-1.88903	-1.90545	-1.79247	-1.8148	-1.93474	-1.83561	-1.85506	-1.83194	-1.682	-1.87212	-1.80786
0.7225	-1.47092	-1.86219	-1.87531	-1.87695	-1.9151	-1.87864	-1.93505	-1.93909	-1.92544	-1.90478	-1.83548	-1.81666	-1.88299	-1.82618	-1.89345	-1.91128	-1.83346	-1.81916	-1.76283	-1.75828	-1.83119	-1.83684	-1.76154	-1.87084	-1.85793	-1.85909	-1.86591	-1.76376	-1.8164	-1.94555	-1.82198	-1.86447	-1.82045	-1.58295	-1.78831	-1.81836
0.72375	-1.44371	-1.90283	-1.88314	-1.83563	-1.94676	-1.92273	-1.9567	-1.94072	-1.89035	-1.87475	-1.86649	-1.86762	-1.83937	-1.87178	-1.89074	-1.94736	-1.88939	-1.89546	-1.8256	-1.80448	-1.83879	-1.82438	-1.79802	-1.83056	-1.81951	-1.88638	-1.8984	-1.82717	-1.83682	-1.92096	-1.85906	-1.81756	-1.85655	-1.55696	-1.81763	-1.81507
0.725	-1.46696	-1.87983	-1.92852	-1.88911	-1.89141	-1.90098	-1.94638	-1.96952	-1.92314	-1.93714	-1.87218	-1.88681	-1.85018	-1.87841	-1.85604	-1.92986	-1.85386	-1.85215	-1.80884	-1.77268	-1.8654	-1.82116	-1.78063	-1.88792	-1.90057	-1.89743	-1.87697	-1.82836	-1.80413	-1.93393	-1.85347	-1.89866	-1.8037	-1.56875	-1.78839	-1.80695
0.72625	-1.44301	-1.81465	-1.94637	-1.87445	-1.90992	-1.90654	-1.92458	-1.9621	-1.89852	-1.9329	-1.85434	-1.85804	-1.89949	-1.88087	-1.90112	-1.93778	-1.81114	-1.80366	-1.77543	-1.78796	-1.84571	-1.84172	-1.75528	-1.90206	-1.84747	-1.85077	-1.90788	-1.82811	-1.81651	-1.93046	-1.86581	-1.8447	-1.83152	-1.58778	-1.83996	-1.81205
0.7275	-1.43583	-1.84603	-1.88393	-1.85558	-1.87585	-1.89495	-1.93983	-1.94422	-1.9179	-1.9254	-1.87255	-1.80248	-1.86275	-1.86438	-1.88115	-1.90469	-1.88768	-1.83228	-1.76018	-1.78855	-1.83184	-1.80627	-1.77429	-1.84722	-1.83458	-1.8346	-1.88772	-1.76597	-1.76844	-1.90144	-1.83487	-1.8498	-1.81155	-1.59156	-1.81021	-1.77387
0.72875	-1.44453	-1.85355	-1.89268	-1.89631	-1.91519	-1.88453	-1.94174	-1.92632	-1.9391	-1.91245	-1.90541	-1.86817	-1.87828	-1.9169	-1.92887	-1.92874	-1.84216	-1.82126	-1.79107	-1.76768	-1.82744	-1.83792	-1.80924	-1.86266	-1.8718	-1.89592	-1.89161	-1.82055	-1.82806	-1.9685	-1.87916	-1.88901	-1.83448	-1.61128	-1.83428	-1.8087
0.73	-1.46288	-1.88764	-1.87361	-1.89349	-1.94048	-1.85709	-1.99401	-1.93375	-1.96516	-1.95309	-1.82481	-1.85255	-1.86307	-1.84998	-1.88337	-1.94323	-1.84673	-1.83152	-1.79003	-1.80893	-1.83304	-1.81524	-1.82499	-1.86126	-1.83485	-1.86204	-1.90886	-1.8361	-1.82967	-1.94002	-1.85746	-1.86581	-1.79377	-1.61994	-1.78827	-1.85664
0.73125	-1.45145	-1.82829	-1.94758	-1.9052	-1.91445	-1.87169	-1.89401	-1.96115	-1.94578	-1.88886	-1.84118	-1.81561	-1.88765	-1.85879	-1.8557	-1.8802	-1.83673	-1.86368	-1.79468	-1.78438	-1.8277	-1.81363	-1.81185	-1.86549	-1.88927	-1.85977	-1.8915	-1.77468	-1.85159	-1.94262	-1.81933	-1.81059	-1.80289	-1.57869	-1.79463	-1.83373
0.7325	-1.44776	-1.85999	-1.88329	-1.85448	-1.92286	-1.88338	-1.95354	-1.98553	-1.94514	-1.93024	-1.85018	-1.84702	-1.87578	-1.83472	-1.894	-1.91173	-1.87367	-1.83354	-1.79102	-1.75785	-1.84109	-1.80095	-1.82029	-1.90048	-1.83439	-1.86381	-1.85325	-1.79065	-1.81279	-1.91761	-1.8395	-1.86261	-1.80999	-1.5891	-1.82195	-1.84082
0.73375	-1.44963	-1.84385	-1.89679	-1.90043	-1.8905	-1.90593	-1.94201	-1.97151	-1.90661	-1.9382	-1.83429	-1.87062	-1.90483	-1.86933	-1.85983	-1.92404	-1.88764	-1.84719	-1.82917	-1.80837	-1.84933	-1.80584	-1.80991	-1.89852	-1.88827	-1.84958	-1.89902	-1.78882	-1.7802	-1.91153	-1.83827	-1.85192	-1.80514	-1.54769	-1.84104	-1.78674
0.735	-1.47089	-1.85967	-1.93991	-1.88649	-1.9301	-1.8991	-1.95094	-1.96627	-1.94844	-1.90202	-1.861	-1.89068	-1.90383	-1.82052	-1.9156	-1.93461	-1.87295	-1.90067	-1.77516	-1.77593	-1.86909	-1.88216	-1.81828	-1.88151	-1.86937	-1.93812	-1.90979	-1.85576	-1.87112	-1.93751	-1.87403	-1.86035	-1.82143	-1.63525	-1.80876	-1.80592
0.73625	-1.43186	-1.89575	-1.85799	-1.87799	-1.90502	-1.89351	-1.97809	-1.97175	-1.894	-1.95177	-1.8516	-1.89196	-1.87367	-1.86721	-1.86652	-1.89142	-1.89331	-1.84897	-1.77526	-1.74457	-1.81643	-1.80513	-1.80602	-1.84807	-1.81414	-1.87758	-1.84778	-1.77167	-1.80239	-1.87665	-1.84601	-1.83623	-1.77552	-1.55389	-1.79235	-1.75209
0.7375	-1.44861	-1.86452	-1.85769	-1.89057	-1.91197	-1.93577	-1.94225	-1.96022	-1.95109	-1.91567	-1.83677	-1.87582	-1.8988	-1.87211	-1.91747	-1.90003	-1.90946	-1.84115	-1.75783	-1.76286	-1.85978	-1.82541	-1.86662	-1.88325	-1.86834	-1.9064	-1.89532	-1.83458	-1.81474	-1.91011	-1.81741	-1.86692	-1.8377	-1.55065	-1.83165	-1.78033
0.73875	-1.44821	-1.83249	-1.85393	-1.82432	-1.86739	-1.85549	-1.90915	-1.94715	-1.90724	-1.91395	-1.82258	-1.83731	-1.88944	-1.83306	-1.89351	-1.86711	-1.84687	-1.83554	-1.76209	-1.8107	-1.79322	-1.82635	-1.82748	-1.88217	-1.8012	-1.82473	-1.84933	-1.80586	-1.78078	-1.85619	-1.81674	-1.82079	-1.80669	-1.55284	-1.76985	-1.75652
0.74	-1.41611	-1.84724	-1.93346	-1.87003	-1.91005	-1.90204	-1.94596	-1.95611	-1.92208	-1.92339	-1.85739	-1.82508	-1.86281	-1.83569	-1.86759	-1.89302	-1.86953	-1.8185	-1.78201	-1.78191	-1.81963	-1.82982	-1.81817	-1.86644	-1.8797	-1.89985	-1.88527	-1.84273	-1.8276	-1.90843	-1.83532	-1.85497	-1.81733	-1.57551	-1.80896	-1.82297
0.74125	-1.49	-1.86804	-1.88492	-1.86365	-1.93868	-1.85227	-1.94776	-1.95764	-1.93958	-1.90092	-1.83092	-1.86111	-1.89317	-1.84461	-1.90994	-1.88912	-1.84495	-1.87704	-1.80759	-1.83021	-1.83988	-1.83751	-1.80513	-1.86181	-1.83342	-1.83323	-1.92797	-1.81712	-1.80101	-1.92288	-1.80146	-1.84546	-1.75379	-1.54114	-1.81057	-1.81628
0.7425	-1.47413	-1.84846	-1.88345	-1.85972	-1.89934	-1.91376	-1.98519	-1.94796	-1.93021	-1.94292	-1.84964	-1.83761	-1.91222	-1.86721	-1.90603	-1.89523	-1.84376	-1.91027	-1.79254	-1.74942	-1.85639	-1.84011	-1.81169	-1.87184	-1.86621	-1.87387	-1.91494	-1.77488	-1.83907	-1.87214	-1.83065	-1.87884	-1.81634	-1.54539	-1.81769	-1.80989
0.74375	-1.4477	-1.81085	-1.91191	-1.85891	-1.86379	-1.87552	-1.91362	-1.99971	-1.90844	-1.94524	-1.83167	-1.77066	-1.89935	-1.81906	-1.81935	-1.90551	-1.87862	-1.828	-1.76397	-1.7869	-1.847	-1.7935	-1.78526	-1.8608	-1.81041	-1.843	-1.86464	-1.83193	-1.8306	-1.91665	-1.85442	-1.82131	-1.77737	-1.55013	-1.81945	-1.80648
0.745	-1.45601	-1.83555	-1.88564	-1.84227	-1.88976	-1.88516	-1.94089	-1.98554	-1.91588	-1.94976	-1.7939	-1.83576	-1.86789	-1.86363	-1.89764	-1.93974	-1.86779	-1.83979	-1.7639	-1.76744	-1.84285	-1.80853	-1.83978	-1.86491	-1.83216	-1.86364	-1.85817	-1.8034	-1.7834	-1.91287	-1.86251	-1.86629	-1.82297	-1.5738	-1.78967	-1.8082
0.74625	-1.47293	-1.8479	-1.93559	-1.88173	-1.90992	-1.90405	-1.91732	-1.98486	-1.91227	-1.96329	-1.84802	-1.85267	-1.9021	-1.88512	-1.89935	-1.93412	-1.92018	-1.84044	-1.81393	-1.7914	-1.79833	-1.82127	-1.79991	-1.87941	-1.8248	-1.89833	-1.89903	-1.78652	-1.8244	-1.94835	-1.84985	-1.90671	-1.80323	-1.6427	-1.78724	-1.78359
0.7475	-1.46037	-1.79109	-1.91712	-1.83726	-1.89836	-1.83543	-1.92582	-1.96812	-1.92743	-1.93801	-1.85584	-1.82113	-1.94205	-1.88441	-1.89877	-1.89762	-1.86399	-1.83822	-1.79478	-1.74683	-1.83944	-1.82689	-1.78393	-1.89416	-1.8138	-1.87869	-1.88869	-1.80619	-1.77066	-1.92847	-1.81975	-1.85427	-1.81226	-1.58823	-1.8295	-1.82839
0.74875	-1.48199	-1.87814	-1.91558	-1.88411	-1.93594	-1.90543	-1.94548	-1.95982	-1.92933	-1.93635	-1.85541	-1.88598	-1.90039	-1.87252	-1.87674	-1.90096	-1.89957	-1.84253	-1.77805	-1.82613	-1.82639	-1.84409	-1.81751	-1.93041	-1.81693	-1.86769	-1.91176	-1.80195	-1.82422	-1.91258	-1.91167	-1.84785	-1.80691	-1.61718	-1.82508	-1.82478
0.75	-1.41618	-1.82694	-1.87647	-1.83279	-1.86849	-1.89958	-1.9211	-1.98073	-1.90018	-1.96042	-1.85176	-1.81816	-1.91673	-1.82684	-1.91168	-1.90311	-1.87104	-1.91354	-1.79879	-1.7792	-1.84176	-1.84404	-1.81495	-1.84222	-1.80449	-1.87014	-1.86749	-1.83029	-1.78242	-1.9363	-1.79059	-1.84663	-1.80417	-1.58555	-1.808	-1.7694
0.75125	-1.41205	-1.83622	-1.84372	-1.84418	-1.86847	-1.87743	-1.91496	-1.92073	-1.88291	-1.9125	-1.7887	-1.82202	-1.85262	-1.80021	-1.89492	-1.84601	-1.84771	-1.8028	-1.78743	-1.76945	-1.82348	-1.80778	-1.79458	-1.8339	-1.79696	-1.82671	-1.83898	-1.80795	-1.79102	-1.89225	-1.8566	-1.80233	-1.76735	-1.51959	-1.81546	-1.75683
0.7525	-1.42935	-1.84837	-1.9166	-1.87891	-1.88843	-1.92033	-1.90324	-1.92079	-1.9241	-1.9281	-1.84176	-1.85987	-1.90364	-1.87084	-1.89196	-1.88674	-1.84133	-1.84581	-1.78198	-1.79947	-1.85161	-1.80904	-1.83145	-1.86774	-1.82608	-1.85743	-1.91345	-1.82301	-1.86373	-1.96234	-1.84514	-1.88317	-1.84732	-1.58412	-1.77791	-1.79793
0.75375	-1.48635	-1.87513	-1.86502	-1.86946	-1.92478	-1.90817	-1.94148	-1.97411	-1.92893	-1.93065	-1.86689	-1.84292	-1.90047	-1.83508	-1.93464	-1.8743	-1.86407	-1.87557	-1.81089	-1.74683	-1.81492	-1.80453	-1.76945	-1.86482	-1.8553	-1.86175	-1.82393	-1.8333	-1.7721	-1.91491	-1.84398	-1.82447	-1.85879	-1.55184	-1.8539	-1.7768
0.755	-1.45348	-1.87919	-1.88345	-1.8944	-1.94106	-1.88406	-1.93667	-1.95605	-1.93074	-1.922	-1.88997	-1.865	-1.85792	-1.84807	-1.91123	-1.89664	-1.8959	-1.87123	-1.81679	-1.77818	-1.84529	-1.84053	-1.83834	-1.85694	-1.86158	-1.92779	-1.87888	-1.80506	-1.81326	-1.91003	-1.8436	-1.80844	-1.86421	-1.58222	-1.8191	-1.82997
0.75625	-1.45413	-1.82552	-1.95193	-1.8726	-1.91232	-1.90092	-1.90503	-1.98436	-1.89459	-1.88981	-1.85728	-1.82443	-1.8797	-1.86861	-1.85987	-1.92213	-1.89404	-1.84233	-1.80945	-1.78614	-1.8662	-1.7846	-1.78048	-1.88292	-1.82756	-1.86644	-1.89758	-1.83164	-1.81267	-1.91347	-1.81087	-1.87981	-1.80527	-1.60504	-1.83726	-1.78949
0.7575	-1.42897	-1.87102	-1.90333	-1.88011	-1.91579	-1.89733	-1.93061	-1.96534	-1.93614	-1.92124	-1.88092	-1.77082	-1.89179	-1.9086	-1.9111	-1.89309	-1.86103	-1.86674	-1.77808	-1.8245	-1.84091	-1.7515	-1.76436	-1.85458	-1.86382	-1.8618	-1.91562	-1.82353	-1.77921	-1.87319	-1.82768	-1.86143	-1.83613	-1.60271	-1.77246	-1.79046
0.75875	-1.45409	-1.83136	-1.89935	-1.87484	-1.89719	-1.87241	-1.96973	-1.95673	-1.92575	-1.92278	-1.85295	-1.87188	-1.89789	-1.89956	-1.87518	-1.92353	-1.86789	-1.84959	-1.80989	-1.78342	-1.83544	-1.81997	-1.84075	-1.88481	-1.87163	-1.86633	-1.89771	-1.81751	-1.82777	-1.95332	-1.86993	-1.84712	-1.80731	-1.59402	-1.83013	-1.81097
0.76	-1.46584	-1.83326	-1.88446	-1.85965	-1.93814	-1.87865	-1.99041	-1.97449	-1.93506	-1.95801	-1.83439	-1.84305	-1.91861	-1.88485	-1.92255	-1.93373	-1.84608	-1.86729	-1.80217	-1.80741	-1.82811	-1.85277	-1.85993	-1.92144	-1.84931	-1.85761	-1.88186	-1.80271	-1.83085	-1.97104	-1.85407	-1.82546	-1.86815	-1.62609	-1.78965	-1.81148
0.76125	-1.47648	-1.87648	-1.91532	-1.82649	-1.92167	-1.89442	-1.94768	-2.01639	-1.906	-1.93867	-1.8411	-1.85257	-1.90856	-1.8836	-1.94023	-1.91004	-1.89385	-1.89129	-1.81146	-1.7548	-1.84056	-1.83078	-1.83134	-1.89564	-1.83138	-1.88453	-1.8919	-1.81492	-1.839	-1.91219	-1.87861	-1.87871	-1.83203	-1.56612	-1.80907	-1.78782
0.7625	-1.39839	-1.81805	-1.87638	-1.86212	-1.92036	-1.86521	-1.93206	-1.96532	-1.96127	-1.92863	-1.87991	-1.85064	-1.90178	-1.82558	-1.86093	-1.88258	-1.90294	-1.79599	-1.74106	-1.81664	-1.83006	-1.81552	-1.79018	-1.87576	-1.81833	-1.84668	-1.8477	-1.72825	-1.82532	-1.92434	-1.83248	-1.86418	-1.77556	-1.55467	-1.8179	-1.77599
0.76375	-1.43321	-1.83306	-1.88258	-1.87979	-1.88955	-1.88707	-1.95748	-1.955	-1.93329	-1.92061	-1.84845	-1.87413	-1.87916	-1.87008	-1.878	-1.87877	-1.85976	-1.84885	-1.7831	-1.79064	-1.81937	-1.82185	-1.83641	-1.86325	-1.84616	-1.89062	-1.89101	-1.81841	-1.83013	-1.93858	-1.86261	-1.85174	-1.79619	-1.58237	-1.80666	-1.81767
0.765	-1.43582	-1.85958	-1.89031	-1.83761	-1.8877	-1.89122	-1.94394	-1.94706	-1.89371	-1.93168	-1.85486	-1.81145	-1.86428	-1.8756	-1.90227	-1.90484	-1.85702	-1.83053	-1.77665	-1.76688	-1.81944	-1.83984	-1.81354	-1.87847	-1.83606	-1.87097	-1.82567	-1.7851	-1.81936	-1.97001	-1.82077	-1.85972	-1.79636	-1.56909	-1.80992	-1.77862
0.76625	-1.47157	-1.85497	-1.89685	-1.86304	-1.88889	-1.85376	-1.96865	-1.95041	-1.92232	-1.95369	-1.82798	-1.85004	-1.85331	-1.90821	-1.9034	-1.90784	-1.86637	-1.82435	-1.78494	-1.75205	-1.83801	-1.80885	-1.7937	-1.87109	-1.86962	-1.89856	-1.85699	-1.76812	-1.79783	-1.89842	-1.87022	-1.87025	-1.81174	-1.58275	-1.82709	-1.83584
0.7675	-1.42645	-1.79712	-1.8496	-1.86942	-1.9252	-1.91612	-1.88282	-1.93333	-1.9244	-1.88712	-1.84729	-1.81649	-1.87276	-1.84821	-1.86046	-1.92806	-1.8759	-1.83554	-1.78154	-1.77946	-1.85348	-1.86891	-1.79189	-1.89865	-1.84055	-1.8716	-1.86765	-1.80771	-1.81591	-1.90987	-1.8374	-1.83644	-1.80535	-1.56704	-1.82194	-1.82686
0.76875	-1.46065	-1.86683	-1.89814	-1.84387	-1.88654	-1.8823	-1.92608	-1.99734	-1.95845	-1.93804	-1.85479	-1.83488	-1.91448	-1.87604	-1.88118	-1.90609	-1.85734	-1.83898	-1.74163	-1.79042	-1.8548	-1.84371	-1.82249	-1.89602	-1.81757	-1.88691	-1.89187	-1.77746	-1.831	-1.93415	-1.82631	-1.83425	-1.85217	-1.52968	-1.81705	-1.81467
0.77	-1.44515	-1.86488	-1.89339	-1.84942	-1.88884	-1.8979	-1.95107	-1.93364	-1.90712	-1.91227	-1.81655	-1.83868	-1.85465	-1.85556	-1.87598	-1.87751	-1.86636	-1.86905	-1.77217	-1.7658	-1.77268	-1.83276	-1.81773	-1.89299	-1.77922	-1.82618	-1.85317	-1.79435	-1.77886	-1.88705	-1.84789	-1.81766	-1.81036	-1.55786	-1.81318	-1.80383
0.77125	-1.43579	-1.84607	-1.88272	-1.85119	-1.81585	-1.88748	-1.90609	-1.9346	-1.95144	-1.91112	-1.88616	-1.83702	-1.87886	-1.86931	-1.90007	-1.89402	-1.89957	-1.86042	-1.76365	-1.78682	-1.83461	-1.83677	-1.76871	-1.88702	-1.83486	-1.8791	-1.87875	-1.80842	-1.80755	-1.88459	-1.87895	-1.81989	-1.82738	-1.59755	-1.83782	-1.79465
0.7725	-1.42431	-1.83241	-1.87607	-1.80348	-1.92265	-1.89296	-1.99563	-1.94559	-1.8809	-1.93238	-1.8932	-1.849	-1.91729	-1.83588	-1.88198	-1.89207	-1.86699	-1.85583	-1.76478	-1.76935	-1.83024	-1.83723	-1.79632	-1.85658	-1.81614	-1.8705	-1.86944	-1.80961	-1.76713	-1.90161	-1.85323	-1.84184	-1.809	-1.58942	-1.83663	-1.7657
0.77375	-1.48423	-1.84832	-1.89337	-1.87362	-1.87977	-1.89338	-1.92498	-1.9741	-1.9264	-1.91935	-1.84775	-1.82434	-1.91149	-1.81824	-1.87691	-1.92302	-1.93815	-1.86112	-1.74321	-1.80202	-1.83465	-1.85644	-1.86213	-1.89617	-1.86797	-1.88767	-1.86023	-1.85523	-1.82186	-1.92125	-1.85758	-1.84889	-1.85695	-1.56518	-1.87932	-1.82591
0.775	-1.49193	-1.84043	-1.8627	-1.84171	-1.86706	-1.91782	-1.95105	-1.92047	-1.91009	-1.94283	-1.81643	-1.8371	-1.91612	-1.88216	-1.91529	-1.87116	-1.88877	-1.85166	-1.78534	-1.78227	-1.84795	-1.87464	-1.81457	-1.85248	-1.84164	-1.88304	-1.84595	-1.81157	-1.7976	-1.8843	-1.84665	-1.87099	-1.78823	-1.60438	-1.87049	-1.79844
0.77625	-1.41781	-1.86332	-1.89696	-1.85791	-1.92709	-1.86815	-1.92171	-1.97059	-1.89448	-1.91268	-1.8813	-1.85169	-1.89735	-1.84885	-1.9192	-1.91869	-1.89128	-1.82005	-1.79643	-1.7687	-1.81794	-1.85252	-1.82389	-1.90767	-1.82692	-1.85733	-1.87015	-1.79807	-1.84105	-1.89798	-1.84173	-1.83291	-1.82222	-1.5757	-1.84053	-1.79356
0.7775	-1.42224	-1.8656	-1.88759	-1.84681	-1.91357	-1.88532	-1.9583	-1.9403	-1.90923	-1.93272	-1.86083	-1.87443	-1.88195	-1.86337	-1.89952	-1.9041	-1.89824	-1.84802	-1.75093	-1.74644	-1.86544	-1.82298	-1.84126	-1.85634	-1.86721	-1.89158	-1.89722	-1.83048	-1.80633	-1.91182	-1.81413	-1.87119	-1.79053	-1.57197	-1.81696	-1.86134
0.77875	-1.45295	-1.81491	-1.86623	-1.87608	-1.87559	-1.85633	-1.97961	-1.99296	-1.89329	-1.91892	-1.83976	-1.87247	-1.92075	-1.86367	-1.86833	-1.86864	-1.84882	-1.85962	-1.80131	-1.7994	-1.84853	-1.82355	-1.84527	-1.89264	-1.87145	-1.89697	-1.85399	-1.82685	-1.82074	-1.90835	-1.82679	-1.84758	-1.83512	-1.62782	-1.81618	-1.83726
0.78	-1.44327	-1.85426	-1.86899	-1.86777	-1.90523	-1.91322	-1.95353	-1.93431	-1.92473	-1.93398	-1.85746	-1.83352	-1.92725	-1.86981	-1.88069	-1.89826	-1.91407	-1.80827	-1.75819	-1.79458	-1.8246	-1.81598	-1.8349	-1.90333	-1.83016	-1.82799	-1.85467	-1.81741	-1.7971	-1.88856	-1.81326	-1.8629	-1.80587	-1.58415	-1.82818	-1.78679
0.78125	-1.45491	-1.90739	-1.91734	-1.91761	-1.90934	-1.89248	-1.92562	-1.97863	-1.91382	-2.00156	-1.85996	-1.86474	-1.93525	-1.90907	-1.91525	-1.91433	-1.90967	-1.8485	-1.7906	-1.81534	-1.83094	-1.85958	-1.83657	-1.83962	-1.87481	-1.88506	-1.88929	-1.83254	-1.84669	-1.93194	-1.87095	-1.84115	-1.87987	-1.59804	-1.8121	-1.84083
0.7825	-1.45375	-1.87157	-1.88965	-1.85932	-1.94635	-1.88576	-1.95695	-1.95354	-1.93595	-1.93107	-1.84511	-1.83217	-1.89064	-1.88251	-1.88974	-1.91382	-1.85849	-1.85862	-1.81107	-1.81294	-1.8805	-1.84201	-1.81159	-1.84955	-1.81948	-1.8582	-1.85999	-1.81012	-1.85944	-1.92093	-1.84362	-1.83254	-1.81896	-1.59948	-1.81651	-1.78694
0.78375	-1.46316	-1.84667	-1.89499	-1.86643	-1.90109	-1.90856	-1.95076	-1.97739	-1.94365	-1.97612	-1.8487	-1.83251	-1.91906	-1.85831	-1.8934	-1.89273	-1.86104	-1.85422	-1.80341	-1.79536	-1.83691	-1.84907	-1.80273	-1.88507	-1.83206	-1.85328	-1.9218	-1.83099	-1.84551	-1.91621	-1.87056	-1.80787	-1.83976	-1.5499	-1.82043	-1.78849
0.785	-1.48459	-1.8747	-1.86728	-1.89066	-1.96093	-1.94098	-1.92301	-1.94284	-1.93286	-1.94609	-1.88943	-1.84808	-1.87653	-1.87202	-1.96682	-1.92957	-1.86022	-1.86056	-1.78543	-1.76432	-1.85802	-1.82601	-1.85135	-1.85926	-1.85776	-1.86423	-1.85155	-1.80142	-1.85939	-1.91383	-1.84585	-1.87469	-1.7886	-1.56734	-1.80045	-1.81159
0.78625	-1.47433	-1.85274	-1.89283	-1.86353	-1.88884	-1.88516	-1.93449	-1.96166	-1.93579	-1.91383	-1.89032	-1.82545	-1.94323	-1.86097	-1.92842	-1.8893	-1.84793	-1.8407	-1.76441	-1.79481	-1.86625	-1.87417	-1.82625	-1.90376	-1.85466	-1.84742	-1.89727	-1.76655	-1.81929	-1.96326	-1.82897	-1.87186	-1.77937	-1.56662	-1.84884	-1.78384
0.7875	-1.47377	-1.88445	-1.89922	-1.85409	-1.88126	-1.89822	-1.92698	-1.98545	-1.95849	-1.90292	-1.87822	-1.84283	-1.889	-1.84073	-1.91878	-1.88357	-1.85704	-1.85501	-1.83519	-1.80219	-1.87098	-1.82989	-1.82119	-1.83772	-1.86981	-1.90996	-1.87219	-1.79989	-1.81349	-1.92064	-1.89802	-1.87068	-1.77487	-1.54782	-1.80853	-1.77241
0.78875	-1.41584	-1.88278	-1.87791	-1.87759	-1.87792	-1.89739	-1.96879	-1.95434	-1.92024	-1.96682	-1.8527	-1.83636	-1.91735	-1.82033	-1.89795	-1.93262	-1.87292	-1.84733	-1.76597	-1.79849	-1.86576	-1.82658	-1.77466	-1.83993	-1.81826	-1.84357	-1.87852	-1.76216	-1.79641	-1.97311	-1.81121	-1.85049	-1.84494	-1.5604	-1.82422	-1.80938
0.79	-1.44674	-1.89618	-1.91114	-1.87872	-1.91347	-1.87913	-1.91851	-1.94004	-1.94794	-1.92866	-1.84389	-1.91987	-1.9309	-1.86248	-1.87861	-1.90205	-1.8657	-1.80987	-1.77491	-1.81266	-1.84864	-1.82121	-1.83786	-1.89385	-1.82724	-1.88804	-1.87502	-1.82582	-1.77872	-1.88283	-1.83765	-1.81481	-1.80839	-1.59603	-1.86224	-1.78573
0.79125	-1.41488	-1.88996	-1.92814	-1.88376	-1.9035	-1.92378	-1.95165	-1.98509	-1.8877	-1.968	-1.83622	-1.85336	-1.89536	-1.87163	-1.91704	-1.8793	-1.87763	-1.8839	-1.80155	-1.76346	-1.86495	-1.84415	-1.80192	-1.90072	-1.87072	-1.9012	-1.89797	-1.82603	-1.86762	-1.9633	-1.82113	-1.85437	-1.77693	-1.58964	-1.80582	-1.78337
0.7925	-1.4244	-1.85098	-1.89975	-1.8695	-1.9128	-1.90252	-1.97371	-1.97508	-1.94287	-1.92656	-1.81745	-1.84377	-1.89232	-1.86984	-1.87907	-1.89165	-1.93255	-1.90136	-1.76476	-1.79746	-1.86596	-1.81633	-1.83013	-1.90023	-1.85544	-1.90067	-1.83678	-1.78491	-1.7848	-1.94665	-1.85216	-1.85028	-1.80679	-1.61327	-1.84387	-1.81484
0.79375	-1.44161	-1.8936	-1.90567	-1.83144	-1.87131	-1.83726	-1.95248	-1.95144	-1.93634	-1.93983	-1.85914	-1.87845	-1.87865	-1.88942	-1.90389	-1.90038	-1.85656	-1.87969	-1.79325	-1.81822	-1.83663	-1.8371	-1.79418	-1.8283	-1.87076	-1.85883	-1.86531	-1.81337	-1.82728	-1.92181	-1.86322	-1.87591	-1.79498	-1.59685	-1.85873	-1.81091
0.795	-1.46054	-1.83676	-1.87032	-1.86105	-1.90154	-1.84025	-1.91691	-1.95865	-1.9366	-1.93755	-1.83553	-1.83968	-1.90226	-1.83132	-1.83775	-1.8946	-1.86162	-1.83304	-1.80205	-1.71438	-1.89846	-1.79813	-1.81276	-1.88945	-1.84699	-1.86309	-1.87604	-1.75972	-1.80403	-1.90303	-1.83854	-1.85093	-1.78403	-1.54353	-1.86763	-1.79343
0.79625	-1.4361	-1.87914	-1.93848	-1.8858	-1.89445	-1.91186	-2.01762	-1.99378	-1.94465	-1.94932	-1.84284	-1.88986	-1.92019	-1.91962	-1.8802	-1.91536	-1.85207	-1.86141	-1.7806	-1.82346	-1.885	-1.82988	-1.836	-1.89945	-1.85916	-1.86637	-1.84896	-1.87274	-1.85722	-1.90416	-1.81889	-1.89121	-1.8474	-1.59271	-1.81739	-1.82668
0.7975	-1.45001	-1.85884	-1.86802	-1.85124	-1.88974	-1.88358	-1.91565	-1.91081	-1.94963	-1.92196	-1.85629	-1.79487	-1.9173	-1.8935	-1.87034	-1.87676	-1.85795	-1.81493	-1.74962	-1.79206	-1.81675	-1.8231	-1.77906	-1.85664	-1.81666	-1.84661	-1.85887	-1.80562	-1.82585	-1.8672	-1.84426	-1.83247	-1.71763	-1.52904	-1.80859	-1.77799
0.79875	-1.47195	-1.86061	-1.87753	-1.87411	-1.92475	-1.91571	-1.97253	-1.9686	-1.87948	-1.92513	-1.77655	-1.8857	-1.91299	-1.91398	-1.86521	-1.88275	-1.86323	-1.83285	-1.75515	-1.80366	-1.83951	-1.84584	-1.8031	-1.87269	-1.89542	-1.90031	-1.8873	-1.81477	-1.81583	-1.91697	-1.89904	-1.84483	-1.79994	-1.55615	-1.77267	-1.79905
0.8	-1.44228	-1.8495	-1.88143	-1.84726	-1.88656	-1.87835	-1.97692	-1.9148	-1.94089	-1.94355	-1.84542	-1.80623	-1.87739	-1.88446	-1.88275	-1.91473	-1.83993	-1.84161	-1.72854	-1.78887	-1.8558	-1.81522	-1.77655	-1.89576	-1.84829	-1.87548	-1.88012	-1.77161	-1.8511	-1.92504	-1.82843	-1.85998	-1.80564	-1.57009	-1.81661	-1.79099
0.80125	-1.45679	-1.83171	-1.90898	-1.88058	-1.9426	-1.90636	-1.91324	-1.93307	-1.90121	-1.92835	-1.81274	-1.84095	-1.89673	-1.8751	-1.89102	-1.90574	-1.8703	-1.86845	-1.76243	-1.80652	-1.85465	-1.84297	-1.7942	-1.90775	-1.8849	-1.89843	-1.90991	-1.80813	-1.81982	-1.91939	-1.83206	-1.86679	-1.87839	-1.56931	-1.82749	-1.79639
0.8025	-1.42108	-1.82231	-1.85012	-1.87367	-1.87996	-1.9078	-1.93864	-1.96825	-1.93396	-1.92011	-1.83833	-1.81732	-1.89748	-1.83395	-1.86806	-1.88901	-1.87445	-1.8535	-1.73073	-1.8122	-1.78845	-1.79462	-1.78319	-1.81241	-1.84523	-1.87056	-1.8861	-1.79953	-1.79572	-1.88809	-1.84552	-1.87525	-1.79378	-1.54271	-1.78277	-1.76717
0.80375	-1.44979	-1.894	-1.91724	-1.84623	-1.8772	-1.8902	-1.96449	-1.99163	-1.95629	-1.92071	-1.86018	-1.84088	-1.92009	-1.86069	-1.90945	-1.89739	-1.8973	-1.87856	-1.78207	-1.79531	-1.83713	-1.80292	-1.7867	-1.91785	-1.87081	-1.90837	-1.90101	-1.81728	-1.9197	-1.9372	-1.88003	-1.87476	-1.84775	-1.60809	-1.84074	-1.85376
0.805	-1.46597	-1.86291	-1.92279	-1.85582	-1.93763	-1.91386	-1.91473	-1.96	-1.9034	-1.9549	-1.86839	-1.84181	-1.96283	-1.88665	-1.95761	-1.91993	-1.85665	-1.83523	-1.77287	-1.78663	-1.87523	-1.8218	-1.83158	-1.88228	-1.85711	-1.83873	-1.9264	-1.82496	-1.83489	-1.91786	-1.81896	-1.87016	-1.83742	-1.57783	-1.81416	-1.81368
0.80625	-1.4664	-1.86714	-1.89328	-1.8697	-1.93297	-1.91364	-1.95588	-1.94162	-1.92011	-1.95763	-1.86725	-1.8658	-1.87924	-1.86258	-1.86862	-1.9077	-1.89442	-1.82345	-1.80044	-1.78681	-1.83767	-1.81245	-1.8314	-1.92748	-1.87877	-1.88862	-1.88687	-1.77762	-1.82451	-1.907	-1.84288	-1.88629	-1.84535	-1.5572	-1.83636	-1.79083
0.8075	-1.50818	-1.79861	-1.90773	-1.88427	-1.9142	-1.82666	-1.95352	-1.91828	-1.94442	-1.90091	-1.8351	-1.85378	-1.90155	-1.87714	-1.87784	-1.88088	-1.87609	-1.8292	-1.74809	-1.76381	-1.85708	-1.83698	-1.8234	-1.85107	-1.8825	-1.91335	-1.89675	-1.79978	-1.832	-1.90963	-1.84088	-1.87025	-1.83681	-1.60167	-1.87787	-1.78272
0.80875	-1.44461	-1.86047	-1.89526	-1.86775	-1.90766	-1.92386	-1.91846	-1.94928	-1.89446	-1.93011	-1.8562	-1.85512	-1.88908	-1.79168	-1.91416	-1.9174	-1.8881	-1.83809	-1.78367	-1.80918	-1.83017	-1.83692	-1.77274	-1.86962	-1.87125	-1.8753	-1.84992	-1.8038	-1.80966	-1.89654	-1.88914	-1.86527	-1.80351	-1.57263	-1.8587	-1.80344
0.81	-1.4747	-1.83614	-1.87981	-1.84563	-1.90822	-1.94399	-1.95295	-2.00136	-1.92256	-1.92591	-1.85686	-1.83475	-1.91053	-1.86307	-1.91858	-1.95357	-1.89067	-1.82829	-1.79117	-1.80397	-1.84055	-1.82992	-1.80476	-1.88977	-1.8537	-1.87604	-1.89935	-1.86215	-1.82045	-1.93079	-1.82984	-1.82534	-1.81949	-1.58889	-1.82578	-1.83063
0.81125	-1.45612	-1.85523	-1.90613	-1.87586	-1.91391	-1.86874	-1.93792	-1.94683	-1.88852	-1.94797	-1.87893	-1.82419	-1.86954	-1.8603	-1.90553	-1.91848	-1.90343	-1.82723	-1.81208	-1.8448	-1.80307	-1.83226	-1.8344	-1.88047	-1.84368	-1.87037	-1.87128	-1.82932	-1.82812	-1.9072	-1.86455	-1.80475	-1.81861	-1.58881	-1.82205	-1.80628
0.8125	-1.46746	-1.8706	-1.89852	-1.89501	-1.93742	-1.89156	-1.99523	-1.97453	-1.91665	-1.94922	-1.89434	-1.84842	-1.89809	-1.8549	-1.9161	-1.89988	-1.81451	-1.84185	-1.8309	-1.77179	-1.82103	-1.8275	-1.81603	-1.88058	-1.8332	-1.87172	-1.87952	-1.82527	-1.81075	-1.88973	-1.8197	-1.86619	-1.8237	-1.60043	-1.86291	-1.83976
0.81375	-1.43196	-1.89448	-1.89192	-1.78763	-1.85982	-1.87712	-1.88077	-1.96243	-1.88905	-1.93346	-1.79835	-1.81922	-1.88756	-1.83619	-1.87115	-1.88878	-1.88977	-1.81671	-1.76538	-1.79597	-1.838	-1.83829	-1.80903	-1.87756	-1.84873	-1.88376	-1.90457	-1.75888	-1.80839	-1.93135	-1.84331	-1.83836	-1.82012	-1.56998	-1.78988	-1.78493
0.815	-1.47729	-1.8946	-1.89754	-1.87241	-1.90778	-1.92894	-1.94203	-1.93353	-1.87788	-1.92356	-1.82309	-1.83594	-1.84941	-1.86865	-1.90419	-1.88241	-1.87314	-1.82629	-1.79848	-1.77901	-1.83413	-1.84194	-1.76501	-1.87665	-1.83947	-1.9347	-1.89226	-1.81087	-1.83123	-1.94387	-1.84948	-1.84716	-1.85124	-1.54742	-1.79453	-1.77227
0.81625	-1.41712	-1.85499	-1.9192	-1.88839	-1.9031	-1.93993	-1.98151	-1.95725	-1.9138	-1.92942	-1.84326	-1.89844	-1.88762	-1.8565	-1.90816	-1.88005	-1.8645	-1.79628	-1.80466	-1.76491	-1.8006	-1.83679	-1.80844	-1.87096	-1.83989	-1.85962	-1.88779	-1.83901	-1.82623	-1.91931	-1.86611	-1.86613	-1.79245	-1.58301	-1.80826	-1.79149
0.8175	-1.43405	-1.86967	-1.89424	-1.7967	-1.87615	-1.87666	-1.93466	-1.96844	-1.95695	-1.9084	-1.87866	-1.87139	-1.89078	-1.83771	-1.89065	-1.87317	-1.8284	-1.83345	-1.79143	-1.8184	-1.77601	-1.83588	-1.80975	-1.92682	-1.87715	-1.86221	-1.81707	-1.79259	-1.80446	-1.89331	-1.846	-1.85116	-1.81036	-1.5821	-1.8187	-1.77567
0.81875	-1.47042	-1.87957	-1.88004	-1.81173	-1.90261	-1.88227	-1.92107	-1.94086	-1.91737	-1.92265	-1.85081	-1.856	-1.90273	-1.89397	-1.90819	-1.89104	-1.85994	-1.85603	-1.76898	-1.77127	-1.81892	-1.85674	-1.82369	-1.91373	-1.85596	-1.88372	-1.85373	-1.81893	-1.80956	-1.89743	-1.87758	-1.86698	-1.80534	-1.57076	-1.82077	-1.80227
0.82	-1.43759	-1.81926	-1.89098	-1.87867	-1.90081	-1.91157	-1.9397	-1.95276	-1.92705	-1.93835	-1.86865	-1.84518	-1.8651	-1.86652	-1.87788	-1.96613	-1.89094	-1.82248	-1.82019	-1.78657	-1.87584	-1.89291	-1.82374	-1.84078	-1.85579	-1.88448	-1.8455	-1.80116	-1.78303	-1.92196	-1.81951	-1.84167	-1.80852	-1.61649	-1.84226	-1.79486
0.82125	-1.49103	-1.90592	-1.93246	-1.90688	-1.91295	-1.88938	-1.98402	-1.97023	-1.89192	-1.94526	-1.87367	-1.83448	-1.90365	-1.87937	-1.84695	-1.92036	-1.89228	-1.8834	-1.75976	-1.78117	-1.86774	-1.822	-1.8441	-1.90495	-1.85302	-1.88807	-1.88533	-1.8157	-1.82367	-1.91473	-1.83167	-1.88458	-1.81766	-1.57998	-1.82555	-1.81211
0.8225	-1.47638	-1.85041	-1.93817	-1.88104	-1.92749	-1.90097	-1.98927	-1.96859	-1.91537	-1.90645	-1.87839	-1.86317	-1.87606	-1.87022	-1.88663	-1.91673	-1.88554	-1.85798	-1.80773	-1.81994	-1.82898	-1.8715	-1.8426	-1.87403	-1.85592	-1.92367	-1.87643	-1.83648	-1.82397	-1.91025	-1.84454	-1.87757	-1.80482	-1.62866	-1.81175	-1.77803
0.82375	-1.39316	-1.86267	-1.88435	-1.83403	-1.9013	-1.89394	-1.91229	-1.95066	-1.88354	-1.94946	-1.86114	-1.85687	-1.89246	-1.85029	-1.87208	-1.90852	-1.86139	-1.83505	-1.76429	-1.7584	-1.81104	-1.82276	-1.81531	-1.86059	-1.84795	-1.85138	-1.80702	-1.80094	-1.78586	-1.9138	-1.79078	-1.8551	-1.81256	-1.54902	-1.80001	-1.77618
0.825	-1.43498	-1.80929	-1.87721	-1.87253	-1.89158	-1.89281	-1.92958	-1.91977	-1.89135	-1.97314	-1.85734	-1.84622	-1.86041	-1.84963	-1.8417	-1.86506	-1.88166	-1.82601	-1.76642	-1.76	-1.80566	-1.80461	-1.78928	-1.83947	-1.85549	-1.87017	-1.86352	-1.81196	-1.82312	-1.89892	-1.83544	-1.83932	-1.78429	-1.61548	-1.78148	-1.76149
0.82625	-1.44728	-1.84596	-1.91167	-1.83381	-1.90076	-1.90119	-1.91028	-1.98266	-1.91686	-1.91962	-1.84467	-1.83786	-1.90225	-1.843	-1.88375	-1.92362	-1.81718	-1.84696	-1.74388	-1.85571	-1.86736	-1.82094	-1.81944	-1.83736	-1.83186	-1.85249	-1.87864	-1.76266	-1.84355	-1.92047	-1.86598	-1.84361	-1.82215	-1.57087	-1.79382	-1.81961
0.8275	-1.42146	-1.88194	-1.83863	-1.85605	-1.90592	-1.88474	-1.97499	-1.93414	-1.8453	-1.92083	-1.83221	-1.80825	-1.89044	-1.88968	-1.91821	-1.92793	-1.86805	-1.88464	-1.76349	-1.78685	-1.85521	-1.81691	-1.82746	-1.87965	-1.82016	-1.83609	-1.88478	-1.78054	-1.82231	-1.90352	-1.8376	-1.83855	-1.79492	-1.56037	-1.824	-1.83537
0.82875	-1.44557	-1.88053	-1.86812	-1.84862	-1.90229	-1.85348	-1.95216	-1.98395	-1.95846	-1.92988	-1.82836	-1.91404	-1.9148	-1.90654	-1.89669	-1.91682	-1.88905	-1.87378	-1.771	-1.82745	-1.82984	-1.8267	-1.83603	-1.92264	-1.8518	-1.84959	-1.8303	-1.78065	-1.82854	-1.91659	-1.89473	-1.83609	-1.8212	-1.5812	-1.83345	-1.83072
0.83	-1.45457	-1.88706	-1.92971	-1.83497	-1.88844	-1.89429	-1.93735	-1.93748	-1.89271	-1.94499	-1.8635	-1.85695	-1.89244	-1.8623	-1.89111	-1.893	-1.87213	-1.84083	-1.74926	-1.82352	-1.8712	-1.85728	-1.75737	-1.88395	-1.88138	-1.88601	-1.8758	-1.83921	-1.78078	-1.91544	-1.85146	-1.84395	-1.79862	-1.61875	-1.81527	-1.75057
0.83125	-1.45211	-1.85277	-1.85838	-1.85331	-1.89282	-1.88586	-1.91963	-1.9271	-1.91575	-1.91693	-1.80447	-1.80449	-1.89189	-1.81607	-1.87281	-1.88771	-1.84343	-1.83401	-1.78464	-1.77454	-1.84884	-1.79173	-1.78555	-1.83996	-1.8302	-1.85025	-1.88281	-1.7262	-1.81708	-1.93804	-1.83171	-1.85248	-1.80557	-1.56124	-1.82291	-1.83038
0.8325	-1.46899	-1.86721	-1.89753	-1.83288	-1.95332	-1.89657	-1.9379	-1.94081	-1.94771	-1.93537	-1.87432	-1.85238	-1.86159	-1.89327	-1.89844	-1.91135	-1.88836	-1.89859	-1.82639	-1.78761	-1.85732	-1.80474	-1.80664	-1.93569	-1.84706	-1.86918	-1.8789	-1.81914	-1.85046	-1.9023	-1.82751	-1.8878	-1.81626	-1.57546	-1.84699	-1.81473
0.83375	-1.48199	-1.82651	-1.87722	-1.85312	-1.9502	-1.90457	-1.95257	-1.97126	-1.9152	-1.91834	-1.86229	-1.82128	-1.88104	-1.82763	-1.92225	-1.94197	-1.82625	-1.86833	-1.78553	-1.78236	-1.84136	-1.8273	-1.86021	-1.8484	-1.83906	-1.86765	-1.88243	-1.78225	-1.77347	-1.92188	-1.88233	-1.85449	-1.85175	-1.57351	-1.79332	-1.79875
0.835	-1.42674	-1.87773	-1.91298	-1.84596	-1.8853	-1.92483	-1.94359	-2.00353	-1.93497	-1.93668	-1.93867	-1.84311	-1.91539	-1.83134	-1.90532	-1.90864	-1.90367	-1.84657	-1.81902	-1.81687	-1.87071	-1.8761	-1.7996	-1.85778	-1.86674	-1.90339	-1.9096	-1.79387	-1.77586	-1.92635	-1.82719	-1.79025	-1.8462	-1.57917	-1.83385	-1.83544
0.83625	-1.49782	-1.86246	-1.86307	-1.85027	-1.92785	-1.87398	-1.95524	-1.92831	-1.88834	-1.92266	-1.85406	-1.86134	-1.89886	-1.85177	-1.87815	-1.90228	-1.86543	-1.87597	-1.77342	-1.81692	-1.84791	-1.85186	-1.80136	-1.84118	-1.82555	-1.85977	-1.86531	-1.80647	-1.8106	-1.86835	-1.83313	-1.84631	-1.81404	-1.56076	-1.82184	-1.8052
0.8375	-1.44483	-1.86635	-1.88329	-1.85433	-1.88174	-1.85615	-1.91498	-1.97154	-1.92699	-1.94999	-1.84059	-1.83067	-1.90233	-1.86398	-1.87336	-1.91459	-1.85589	-1.83506	-1.77175	-1.76654	-1.8214	-1.86035	-1.82485	-1.91276	-1.82733	-1.87508	-1.88253	-1.79903	-1.7844	-1.95867	-1.84468	-1.878	-1.82191	-1.53339	-1.82054	-1.81573
0.83875	-1.42409	-1.8883	-1.91208	-1.82552	-1.8691	-1.85001	-1.92735	-1.93881	-1.87156	-1.95248	-1.85377	-1.87049	-1.90293	-1.84882	-1.93168	-1.9016	-1.8401	-1.79826	-1.76462	-1.769	-1.81619	-1.82482	-1.81592	-1.86394	-1.83676	-1.86546	-1.84332	-1.81019	-1.79306	-1.87601	-1.83863	-1.86405	-1.81838	-1.58148	-1.80375	-1.78015
0.84	-1.45668	-1.88294	-1.87369	-1.86066	-1.88808	-1.85674	-1.92326	-1.93299	-1.95211	-1.92195	-1.84507	-1.82744	-1.9282	-1.84147	-1.8711	-1.8933	-1.87575	-1.82766	-1.76564	-1.83386	-1.84588	-1.86574	-1.83905	-1.8749	-1.86498	-1.87067	-1.84044	-1.74966	-1.77076	-1.91213	-1.82278	-1.84507	-1.81823	-1.57617	-1.83506	-1.78694
0.84125	-1.48061	-1.8706	-1.87577	-1.88064	-1.90367	-1.90601	-1.94364	-1.95707	-1.89134	-1.95332	-1.87947	-1.88574	-1.91539	-1.87484	-1.91668	-1.91956	-1.88387	-1.86738	-1.77358	-1.79168	-1.85615	-1.83939	-1.81844	-1.88729	-1.88093	-1.87445	-1.9079	-1.82519	-1.80474	-1.89985	-1.823	-1.88119	-1.82299	-1.56754	-1.77712	-1.8323
0.8425	-1.44926	-1.88855	-1.93342	-1.86761	-1.93991	-1.88327	-1.92512	-1.93458	-1.93327	-1.91973	-1.83949	-1.85419	-1.90608	-1.89183	-1.89895	-1.91813	-1.8449	-1.80284	-1.79621	-1.79957	-1.87403	-1.88394	-1.79529	-1.89117	-1.87049	-1.88225	-1.8961	-1.82228	-1.83876	-1.91065	-1.82202	-1.82756	-1.82051	-1.62108	-1.84286	-1.80372
0.84375	-1.40375	-1.83896	-1.87955	-1.83301	-1.90272	-1.91228	-1.93368	-1.91434	-1.91823	-1.91025	-1.81511	-1.84781	-1.90137	-1.85618	-1.88882	-1.89626	-1.86563	-1.85713	-1.76425	-1.79412	-1.83156	-1.81807	-1.81087	-1.86887	-1.86046	-1.85852	-1.88466	-1.78085	-1.76643	-1.87569	-1.77293	-1.86386	-1.80132	-1.6066	-1.79355	-1.7525
0.845	-1.46178	-1.82975	-1.86367	-1.85282	-1.88408	-1.87551	-1.91629	-1.95407	-1.94528	-1.95655	-1.87337	-1.85492	-1.86137	-1.85403	-1.88167	-1.93435	-1.88482	-1.83639	-1.76567	-1.77309	-1.82934	-1.83978	-1.81999	-1.88563	-1.84523	-1.86062	-1.83019	-1.82066	-1.79559	-1.94289	-1.87261	-1.8632	-1.79201	-1.55846	-1.81363	-1.83215
0.84625	-1.45177	-1.82193	-1.84529	-1.85164	-1.87257	-1.83943	-1.9177	-1.94573	-1.8505	-1.94319	-1.82725	-1.84892	-1.86627	-1.82436	-1.91035	-1.87386	-1.84694	-1.85908	-1.78908	-1.78156	-1.82229	-1.76167	-1.82025	-1.87013	-1.84324	-1.84268	-1.86925	-1.78013	-1.80352	-1.8769	-1.81124	-1.85664	-1.78173	-1.59019	-1.818	-1.79009
0.8475	-1.4436	-1.85514	-1.91824	-1.83091	-1.89306	-1.87736	-1.96254	-1.97368	-1.90596	-1.91963	-1.88578	-1.8018	-1.83145	-1.84339	-1.9006	-1.905	-1.84014	-1.83092	-1.78909	-1.77411	-1.858	-1.81717	-1.78396	-1.87729	-1.83832	-1.83543	-1.8912	-1.79848	-1.80861	-1.92118	-1.85205	-1.83322	-1.75182	-1.56816	-1.82367	-1.78041
0.84875	-1.46399	-1.89736	-1.89271	-1.84633	-1.96966	-1.95408	-1.91851	-1.98777	-1.92331	-1.92469	-1.86504	-1.86436	-1.89679	-1.86941	-1.93259	-1.89478	-1.87706	-1.87807	-1.79584	-1.74362	-1.87285	-1.83611	-1.7887	-1.92636	-1.86557	-1.86819	-1.88919	-1.83394	-1.82364	-1.95583	-1.83087	-1.90044	-1.8114	-1.62336	-1.79296	-1.80905
0.85	-1.45274	-1.84129	-1.89503	-1.89436	-1.89135	-1.90987	-1.99014	-1.95638	-1.9633	-1.95382	-1.87229	-1.88	-1.8979	-1.93537	-1.90302	-1.88937	-1.92543	-1.82983	-1.77951	-1.78071	-1.89992	-1.85233	-1.84582	-1.89294	-1.83745	-1.83704	-1.89373	-1.81999	-1.80628	-1.92693	-1.92033	-1.89982	-1.80412	-1.61573	-1.84886	-1.79861
0.85125	-1.49223	-1.86791	-1.87642	-1.85717	-1.87923	-1.86757	-1.92412	-1.90795	-1.91918	-1.90393	-1.86566	-1.85861	-1.93713	-1.90805	-1.92109	-1.91222	-1.89706	-1.8479	-1.75949	-1.82874	-1.84378	-1.78777	-1.81937	-1.87402	-1.83764	-1.84739	-1.8718	-1.8408	-1.79616	-1.96189	-1.83541	-1.84149	-1.85205	-1.56156	-1.83379	-1.81911
0.8525	-1.45888	-1.8204	-1.90643	-1.84385	-1.89251	-1.8878	-1.93395	-1.97922	-1.93367	-1.94237	-1.81997	-1.88697	-1.86973	-1.8537	-1.89629	-1.87723	-1.87173	-1.8667	-1.75268	-1.76365	-1.84012	-1.83412	-1.76083	-1.91374	-1.86038	-1.85263	-1.85496	-1.81223	-1.8079	-1.93502	-1.82471	-1.80282	-1.8005	-1.55499	-1.8473	-1.82819
0.85375	-1.48361	-1.86851	-1.91379	-1.89898	-1.92845	-1.91253	-1.94263	-1.90084	-1.92232	-1.92717	-1.82815	-1.80834	-1.90665	-1.87649	-1.84491	-1.91312	-1.91266	-1.86773	-1.75867	-1.78402	-1.79142	-1.83336	-1.7742	-1.89678	-1.83869	-1.83502	-1.86194	-1.79033	-1.8253	-1.90428	-1.87733	-1.86394	-1.83735	-1.59368	-1.80503	-1.7904
0.855	-1.43796	-1.85137	-1.87329	-1.8564	-1.92577	-1.85947	-1.91626	-1.95514	-1.91892	-1.9533	-1.83348	-1.8076	-1.91202	-1.84492	-1.92444	-1.91799	-1.84826	-1.89819	-1.74327	-1.81118	-1.83831	-1.82014	-1.86086	-1.88129	-1.79906	-1.87484	-1.84892	-1.83892	-1.83475	-1.92754	-1.86034	-1.86005	-1.81117	-1.54135	-1.82983	-1.8213
0.85625	-1.4585	-1.84398	-1.90574	-1.84416	-1.87124	-1.95801	-1.95351	-1.97787	-1.89568	-1.93319	-1.83594	-1.8784	-1.89219	-1.87135	-1.91732	-1.95499	-1.89695	-1.85409	-1.81435	-1.78517	-1.85036	-1.86948	-1.79175	-1.868	-1.81934	-1.87663	-1.88255	-1.83813	-1.81503	-1.9281	-1.81347	-1.87757	-1.79959	-1.62474	-1.84622	-1.79026
0.8575	-1.468	-1.86931	-1.92808	-1.90562	-1.94558	-1.91583	-1.96401	-1.92852	-1.93644	-1.89685	-1.86118	-1.83988	-1.91533	-1.86125	-1.89838	-1.94758	-1.86737	-1.88412	-1.76927	-1.79194	-1.80234	-1.82944	-1.83736	-1.91882	-1.86852	-1.92749	-1.86027	-1.8041	-1.82218	-1.91939	-1.86103	-1.82645	-1.81176	-1.60568	-1.8308	-1.78961
0.85875	-1.43412	-1.8429	-1.88347	-1.90725	-1.92612	-1.93457	-1.9494	-1.94213	-1.92416	-1.98197	-1.83711	-1.82776	-1.86406	-1.89222	-1.93576	-1.93535	-1.89788	-1.8416	-1.80523	-1.79623	-1.82782	-1.85667	-1.80738	-1.89789	-1.84244	-1.87928	-1.86792	-1.82322	-1.81574	-1.91655	-1.84185	-1.86269	-1.79951	-1.57884	-1.76485	-1.78764
0.86	-1.45093	-1.85632	-1.86855	-1.91085	-1.8869	-1.91512	-1.94174	-1.93425	-1.93184	-1.91484	-1.85687	-1.88738	-1.9244	-1.87179	-1.87487	-1.92066	-1.88087	-1.86649	-1.80067	-1.75423	-1.82736	-1.81479	-1.79122	-1.85547	-1.84667	-1.91013	-1.8999	-1.83874	-1.77928	-1.97811	-1.86288	-1.82476	-1.80849	-1.56924	-1.80679	-1.84615
0.86125	-1.48398	-1.84455	-1.89657	-1.84575	-1.92097	-1.90782	-1.94552	-1.97219	-1.89047	-1.93977	-1.9061	-1.86337	-1.92778	-1.88545	-1.84515	-1.88533	-1.87244	-1.85887	-1.78078	-1.80919	-1.82376	-1.79182	-1.77338	-1.89254	-1.88407	-1.90802	-1.85155	-1.79734	-1.84453	-1.92895	-1.8525	-1.86259	-1.82493	-1.56787	-1.83528	-1.80614
0.8625	-1.45872	-1.83367	-1.88887	-1.88287	-1.88904	-1.89832	-1.93644	-1.95755	-1.91813	-1.92344	-1.8451	-1.84013	-1.89864	-1.89983	-1.89679	-1.9119	-1.8691	-1.85406	-1.8061	-1.77294	-1.84222	-1.80852	-1.81618	-1.86212	-1.83535	-1.90035	-1.88646	-1.79772	-1.83308	-1.89556	-1.86289	-1.8385	-1.83343	-1.58476	-1.84629	-1.76246
0.86375	-1.45448	-1.82828	-1.90992	-1.86622	-1.88613	-1.87488	-1.9046	-1.9173	-1.90856	-1.94027	-1.83887	-1.8888	-1.91068	-1.84119	-1.87449	-1.87995	-1.84873	-1.82358	-1.81592	-1.74632	-1.80241	-1.80108	-1.8045	-1.91587	-1.86918	-1.83822	-1.84673	-1.82214	-1.84068	-1.88629	-1.86303	-1.82692	-1.83206	-1.57765	-1.84099	-1.84459
0.865	-1.44557	-1.87623	-1.86169	-1.82937	-1.88706	-1.88049	-1.92901	-1.98128	-1.94297	-1.91917	-1.83874	-1.8672	-1.92105	-1.86115	-1.91356	-1.8576	-1.85695	-1.83673	-1.8116	-1.85802	-1.82305	-1.83799	-1.83434	-1.85708	-1.83242	-1.86534	-1.87755	-1.82112	-1.7931	-1.89815	-1.83934	-1.83189	-1.81499	-1.55849	-1.82347	-1.79105
0.86625	-1.42145	-1.83635	-1.85032	-1.85334	-1.89872	-1.84789	-2.00319	-1.97725	-1.9317	-1.91541	-1.84063	-1.85526	-1.91847	-1.84633	-1.88035	-1.88545	-1.8525	-1.84651	-1.79626	-1.76033	-1.82496	-1.82068	-1.81443	-1.84501	-1.87035	-1.85519	-1.91279	-1.84568	-1.81825	-1.94971	-1.85906	-1.86607	-1.77945	-1.5868	-1.79591	-1.82187
0.8675	-1.43499	-1.8522	-1.8716	-1.84573	-1.84751	-1.83666	-1.94445	-1.93797	-1.90797	-1.88973	-1.78407	-1.79263	-1.88483	-1.82078	-1.91684	-1.8359	-1.85738	-1.81585	-1.71205	-1.76572	-1.85162	-1.7798	-1.84411	-1.84923	-1.82574	-1.88286	-1.8518	-1.78368	-1.75184	-1.92299	-1.78291	-1.83887	-1.77978	-1.55993	-1.80415	-1.76312
0.86875	-1.48397	-1.85147	-1.93684	-1.8488	-1.88186	-1.89962	-1.96621	-2.00425	-1.91145	-1.95612	-1.83149	-1.86011	-1.90562	-1.84064	-1.87613	-1.90448	-1.88546	-1.86729	-1.76979	-1.77236	-1.81071	-1.8201	-1.82286	-1.85765	-1.82022	-1.85852	-1.89575	-1.81929	-1.82617	-1.94305	-1.85477	-1.85222	-1.83434	-1.60097	-1.81887	-1.83418
0.87	-1.53437	-1.90188	-1.90588	-1.89091	-1.93523	-1.93927	-1.96278	-1.97384	-1.93064	-1.91229	-1.8882	-1.83621	-1.91345	-1.87409	-1.8995	-1.89925	-1.8295	-1.84674	-1.80605	-1.82466	-1.89158	-1.85413	-1.81827	-1.88081	-1.8595	-1.87774	-1.93227	-1.84178	-1.86969	-1.95509	-1.84908	-1.84136	-1.88283	-1.59575	-1.85825	-1.8212
0.87125	-1.48553	-1.84435	-1.92238	-1.86867	-1.89738	-1.9273	-1.97788	-1.97978	-1.94481	-1.91941	-1.86621	-1.86047	-1.87774	-1.83106	-1.87846	-1.91125	-1.86871	-1.85249	-1.79618	-1.82667	-1.88168	-1.83545	-1.79515	-1.9018	-1.85393	-1.82588	-1.88029	-1.81961	-1.85519	-1.93972	-1.84935	-1.87038	-1.83325	-1.58494	-1.83571	-1.76479
0.8725	-1.47253	-1.86609	-1.88603	-1.85906	-1.93451	-1.90468	-1.94994	-1.89478	-1.94356	-1.94804	-1.84276	-1.87387	-1.87878	-1.9069	-1.92009	-1.93127	-1.90087	-1.82095	-1.77294	-1.78252	-1.855	-1.87715	-1.78647	-1.87954	-1.86193	-1.87003	-1.90187	-1.81042	-1.81342	-1.92796	-1.82288	-1.83295	-1.78839	-1.59702	-1.78066	-1.79283
0.87375	-1.44083	-1.83456	-1.88975	-1.90559	-1.86724	-1.8791	-1.96221	-1.93171	-1.88342	-1.99325	-1.85225	-1.82424	-1.92493	-1.89713	-1.88311	-1.88867	-1.87932	-1.85752	-1.80355	-1.80198	-1.83209	-1.87318	-1.80507	-1.83808	-1.89641	-1.88195	-1.90941	-1.77485	-1.78413	-1.88595	-1.85649	-1.83329	-1.78924	-1.59103	-1.80748	-1.81419
0.875	-1.50637	-1.86974	-1.89808	-1.93663	-1.91266	-1.88467	-1.97569	-1.95744	-1.89651	-1.93832	-1.88225	-1.86748	-1.92522	-1.86891	-1.90039	-1.90081	-1.91555	-1.88773	-1.78027	-1.75892	-1.87592	-1.81293	-1.82614	-1.92128	-1.86212	-1.90896	-1.85317	-1.80283	-1.81094	-1.92327	-1.86478	-1.86117	-1.81005	-1.62507	-1.8094	-1.80835
0.87625	-1.4307	-1.82956	-1.88897	-1.83982	-1.85421	-1.87717	-1.9739	-1.88209	-1.86729	-1.90224	-1.83012	-1.83937	-1.87448	-1.8541	-1.8494	-1.9241	-1.86659	-1.88519	-1.79012	-1.75226	-1.84389	-1.81063	-1.80276	-1.84297	-1.84758	-1.84096	-1.84773	-1.75936	-1.85377	-1.86101	-1.83974	-1.84232	-1.80612	-1.58454	-1.80796	-1.78228
0.8775	-1.42312	-1.84512	-1.87468	-1.85482	-1.87088	-1.90607	-1.91978	-1.96924	-1.92544	-1.91207	-1.80532	-1.90305	-1.93409	-1.88442	-1.90659	-1.92422	-1.86937	-1.82284	-1.81726	-1.77015	-1.83085	-1.83439	-1.87159	-1.88948	-1.83967	-1.849	-1.88776	-1.81272	-1.85727	-1.89608	-1.86564	-1.89911	-1.81925	-1.56838	-1.8315	-1.80792
0.87875	-1.49998	-1.87808	-1.92936	-1.85755	-1.97616	-1.86506	-1.92532	-1.95161	-1.92173	-1.93071	-1.78106	-1.86523	-1.88022	-1.85209	-1.86308	-1.86032	-1.86874	-1.84684	-1.77055	-1.80202	-1.82722	-1.84777	-1.78515	-1.87683	-1.84262	-1.88585	-1.88087	-1.81819	-1.81193	-1.92733	-1.86081	-1.86299	-1.85857	-1.53672	-1.84046	-1.84227
0.88	-1.47238	-1.85924	-1.88656	-1.85347	-1.85471	-1.88331	-1.95202	-1.92937	-1.8373	-1.89828	-1.85289	-1.84545	-1.88741	-1.8657	-1.89603	-1.91502	-1.85037	-1.83366	-1.72677	-1.8136	-1.84717	-1.81936	-1.75101	-1.85352	-1.85502	-1.87107	-1.88827	-1.81367	-1.78958	-1.91428	-1.85315	-1.85618	-1.81034	-1.57301	-1.83504	-1.77302
0.88125	-1.41225	-1.82679	-1.89242	-1.80221	-1.85952	-1.84542	-1.91098	-1.91125	-1.85858	-1.96766	-1.78792	-1.78123	-1.87977	-1.8427	-1.86201	-1.92097	-1.83161	-1.82564	-1.76609	-1.75454	-1.78966	-1.78417	-1.76906	-1.85115	-1.79161	-1.8428	-1.83953	-1.8036	-1.74621	-1.84311	-1.8564	-1.8063	-1.74956	-1.52221	-1.82406	-1.77149
0.8825	-1.46307	-1.83932	-1.85961	-1.85207	-1.90104	-1.90556	-1.94093	-1.97937	-1.94902	-1.95321	-1.80295	-1.86076	-1.90976	-1.89811	-1.8651	-1.89932	-1.89583	-1.86255	-1.80106	-1.78253	-1.83192	-1.79497	-1.8575	-1.86316	-1.85353	-1.86301	-1.90133	-1.82221	-1.86674	-1.89815	-1.84769	-1.84499	-1.79921	-1.58143	-1.83819	-1.79459
0.88375	-1.44877	-1.83309	-1.87075	-1.8449	-1.8699	-1.90579	-1.92857	-1.95993	-1.95922	-1.93024	-1.85264	-1.82859	-1.85871	-1.85057	-1.87611	-1.92597	-1.85658	-1.83306	-1.73794	-1.78978	-1.80788	-1.8187	-1.79068	-1.90659	-1.82844	-1.84057	-1.86332	-1.81888	-1.80009	-1.92191	-1.84737	-1.83786	-1.83567	-1.5968	-1.81627	-1.82121
0.885	-1.4361	-1.89362	-1.88937	-1.86837	-1.92508	-1.88643	-1.96186	-1.9496	-1.91386	-1.91649	-1.79562	-1.8191	-1.88923	-1.86001	-1.90627	-1.95902	-1.86975	-1.84864	-1.74466	-1.7868	-1.8253	-1.81863	-1.81775	-1.89017	-1.84671	-1.87652	-1.84744	-1.78259	-1.82687	-1.92221	-1.86193	-1.8149	-1.77239	-1.58768	-1.78994	-1.8218
0.88625	-1.43897	-1.85852	-1.86683	-1.89473	-1.94066	-1.93082	-1.97621	-1.97374	-1.89817	-1.95782	-1.84674	-1.81779	-1.88387	-1.86897	-1.8951	-1.89017	-1.86046	-1.84762	-1.7632	-1.77729	-1.88188	-1.8303	-1.81003	-1.86089	-1.8679	-1.84193	-1.84846	-1.82915	-1.79937	-1.90998	-1.89601	-1.87458	-1.85574	-1.58283	-1.81358	-1.81675
0.8875	-1.46039	-1.84621	-1.8527	-1.82503	-1.90743	-1.96578	-1.9428	-1.96238	-1.90359	-1.93456	-1.85326	-1.84549	-1.89592	-1.88763	-1.899	-1.91834	-1.91226	-1.8515	-1.79672	-1.79745	-1.85439	-1.8448	-1.81977	-1.91643	-1.78367	-1.86746	-1.87473	-1.79664	-1.83013	-1.90532	-1.85071	-1.85009	-1.83265	-1.55559	-1.82154	-1.78782
0.88875	-1.44768	-1.81206	-1.92545	-1.81184	-1.93342	-1.93018	-1.92626	-1.95986	-1.88798	-1.97351	-1.88764	-1.81058	-1.91301	-1.87636	-1.88645	-1.88145	-1.85714	-1.84478	-1.75654	-1.78038	-1.90826	-1.79436	-1.81306	-1.86606	-1.85093	-1.88125	-1.88472	-1.83529	-1.83889	-1.91253	-1.85413	-1.84559	-1.79394	-1.54687	-1.82843	-1.7497
0.89	-1.47451	-1.84563	-1.86267	-1.86133	-1.88254	-1.89316	-1.95927	-1.93548	-1.92532	-1.95023	-1.85743	-1.80446	-1.94807	-1.89354	-1.89619	-1.97251	-1.88887	-1.89417	-1.7841	-1.80117	-1.83531	-1.83624	-1.81503	-1.85706	-1.8664	-1.93286	-1.86657	-1.84348	-1.81686	-1.92064	-1.86134	-1.86401	-1.80305	-1.5689	-1.86387	-1.83705
0.89125	-1.40691	-1.80127	-1.87832	-1.85619	-1.9023	-1.8672	-1.93907	-1.96712	-1.87253	-1.96127	-1.8372	-1.83951	-1.91077	-1.86408	-1.89987	-1.92254	-1.84229	-1.82608	-1.74191	-1.75287	-1.85847	-1.81308	-1.79071	-1.87878	-1.85018	-1.81928	-1.84032	-1.78302	-1.80997	-1.87367	-1.84118	-1.87974	-1.78234	-1.59904	-1.80828	-1.79352
0.8925	-1.45228	-1.86567	-1.89034	-1.80178	-1.86524	-1.87451	-1.94105	-1.95529	-1.90917	-1.90777	-1.84776	-1.86214	-1.88908	-1.83249	-1.87786	-1.89007	-1.87611	-1.85918	-1.7789	-1.80042	-1.84362	-1.78908	-1.79025	-1.82675	-1.83351	-1.87122	-1.85856	-1.78387	-1.85762	-1.90984	-1.85561	-1.8665	-1.80339	-1.57847	-1.80383	-1.82048
0.89375	-1.42555	-1.83057	-1.88782	-1.86928	-1.85151	-1.88668	-1.92368	-1.95837	-1.90569	-1.91327	-1.87024	-1.81218	-1.90289	-1.87885	-1.89706	-1.86384	-1.8751	-1.86015	-1.74798	-1.80768	-1.82664	-1.83572	-1.77187	-1.85273	-1.8459	-1.90256	-1.9092	-1.77684	-1.80412	-1.86909	-1.81577	-1.87389	-1.83281	-1.51193	-1.78681	-1.77685
0.895	-1.45577	-1.87937	-1.87785	-1.88741	-1.8676	-1.90094	-1.95367	-1.94451	-1.94382	-1.95508	-1.86106	-1.8448	-1.93399	-1.85112	-1.88438	-1.9196	-1.86235	-1.8082	-1.75438	-1.78037	-1.8443	-1.86034	-1.78075	-1.88609	-1.8805	-1.87989	-1.89572	-1.79865	-1.80604	-1.90987	-1.87604	-1.87567	-1.82033	-1.59232	-1.83057	-1.78545
0.89625	-1.45333	-1.82735	-1.92515	-1.88199	-1.93584	-1.89211	-1.96972	-1.98288	-1.92447	-1.96904	-1.90587	-1.86823	-1.88274	-1.88441	-1.90898	-1.89937	-1.88995	-1.85317	-1.78642	-1.84619	-1.87902	-1.86348	-1.82022	-1.87184	-1.88975	-1.89951	-1.91883	-1.88286	-1.78108	-1.93976	-1.81863	-1.8901	-1.87058	-1.62421	-1.82791	-1.83731
0.8975	-1.46052	-1.83139	-1.89356	-1.80137	-1.88614	-1.90046	-1.95705	-1.97641	-1.9346	-1.94188	-1.87056	-1.82172	-1.91893	-1.8439	-1.85744	-1.89358	-1.90349	-1.82072	-1.80041	-1.79612	-1.8144	-1.87907	-1.82309	-1.86114	-1.87105	-1.85521	-1.85754	-1.79189	-1.82513	-1.92904	-1.8069	-1.8549	-1.77325	-1.61276	-1.76325	-1.78652
0.89875	-1.49142	-1.91093	-1.90883	-1.88143	-1.92667	-1.91968	-1.92259	-1.97952	-1.91624	-1.95563	-1.83384	-1.84326	-1.90407	-1.86432	-1.91489	-1.90153	-1.87375	-1.87216	-1.79371	-1.79735	-1.8974	-1.79301	-1.80001	-1.91312	-1.84903	-1.8478	-1.86105	-1.82413	-1.83429	-1.93148	-1.86094	-1.86599	-1.80465	-1.60066	-1.86672	-1.83137
0.9	-1.44884	-1.91122	-1.86384	-1.87195	-1.91787	-1.88727	-1.91063	-1.92119	-1.89766	-1.94703	-1.84027	-1.86055	-1.89538	-1.85631	-1.89162	-1.8964	-1.88729	-1.86602	-1.74367	-1.80791	-1.83611	-1.85363	-1.76934	-1.86968	-1.83568	-1.87131	-1.84949	-1.80673	-1.81047	-1.91269	-1.87984	-1.83708	-1.7744	-1.56657	-1.86726	-1.81415
0.90125	-1.39451	-1.82143	-1.83209	-1.84406	-1.8726	-1.80954	-1.91701	-1.94153	-1.90621	-1.88442	-1.80506	-1.83711	-1.8576	-1.78463	-1.85864	-1.87341	-1.82937	-1.82654	-1.71768	-1.79239	-1.79236	-1.77006	-1.74514	-1.85497	-1.84726	-1.86329	-1.85165	-1.78871	-1.78702	-1.89606	-1.75658	-1.82555	-1.80052	-1.55081	-1.79237	-1.79757
0.9025	-1.46183	-1.85674	-1.93491	-1.83881	-1.88846	-1.86538	-1.93513	-1.95773	-1.90417	-1.97258	-1.80689	-1.88301	-1.94006	-1.89697	-1.89522	-1.89411	-1.88146	-1.87372	-1.75177	-1.83466	-1.88576	-1.8525	-1.79895	-1.87946	-1.85224	-1.93334	-1.87004	-1.78758	-1.82322	-1.92447	-1.86597	-1.86539	-1.80747	-1.61218	-1.87746	-1.80306
0.90375	-1.4146	-1.85762	-1.89736	-1.82198	-1.89091	-1.93254	-1.95846	-1.97542	-1.88206	-1.94206	-1.8728	-1.85465	-1.89272	-1.8967	-1.91198	-1.89419	-1.8563	-1.84138	-1.80708	-1.81877	-1.82301	-1.84638	-1.80772	-1.84029	-1.85402	-1.88343	-1.89081	-1.77901	-1.81731	-1.93817	-1.84531	-1.81152	-1.8299	-1.58908	-1.858	-1.7731
0.905	-1.47259	-1.89229	-1.89044	-1.82097	-1.95194	-1.8915	-1.95297	-1.94426	-1.93637	-1.90631	-1.87073	-1.85001	-1.89793	-1.90872	-1.88718	-1.88866	-1.87439	-1.86784	-1.83795	-1.82462	-1.84125	-1.83811	-1.80899	-1.88886	-1.87977	-1.89853	-1.88531	-1.82544	-1.85006	-1.89873	-1.83346	-1.826	-1.84861	-1.58967	-1.82241	-1.79674
0.90625	-1.48769	-1.88444	-1.90631	-1.86748	-1.94757	-1.93633	-1.93077	-1.95405	-1.9237	-1.966	-1.85181	-1.87846	-1.87581	-1.89165	-1.89479	-1.9115	-1.94026	-1.85723	-1.7557	-1.78131	-1.84791	-1.85613	-1.83025	-1.89801	-1.85773	-1.88853	-1.85589	-1.80241	-1.84319	-1.93508	-1.85324	-1.8476	-1.82898	-1.60315	-1.81464	-1.8348
0.9075	-1.44357	-1.8735	-1.88494	-1.8824	-1.91423	-1.89901	-1.92329	-1.96386	-1.94596	-1.95554	-1.82048	-1.815	-1.89054	-1.84236	-1.87433	-1.91301	-1.91	-1.83002	-1.78665	-1.79183	-1.86584	-1.81931	-1.77823	-1.9293	-1.84821	-1.87416	-1.88042	-1.82978	-1.83381	-1.91269	-1.8806	-1.8634	-1.83484	-1.58638	-1.81453	-1.77935
0.90875	-1.48209	-1.87237	-1.94699	-1.84062	-1.92464	-1.90087	-1.94459	-1.96534	-1.92469	-1.94728	-1.82344	-1.8389	-1.88201	-1.89022	-1.94687	-1.87167	-1.83872	-1.85969	-1.76196	-1.77417	-1.86058	-1.79101	-1.82017	-1.88759	-1.84261	-1.89222	-1.90907	-1.80424	-1.83095	-1.92665	-1.80492	-1.86506	-1.80888	-1.57536	-1.83906	-1.79086
0.91	-1.44409	-1.85227	-1.91494	-1.83505	-1.87847	-1.94601	-1.95099	-1.93717	-1.92928	-1.94512	-1.83924	-1.89155	-1.9136	-1.90958	-1.93248	-1.92489	-1.91966	-1.89693	-1.77094	-1.80564	-1.83464	-1.784	-1.85437	-1.88047	-1.88314	-1.88452	-1.88916	-1.80118	-1.82232	-1.92385	-1.83485	-1.83389	-1.81575	-1.62024	-1.82399	-1.77436
0.91125	-1.45689	-1.84901	-1.91322	-1.86309	-1.91522	-1.89249	-1.95105	-1.9493	-1.89379	-1.91732	-1.83705	-1.80386	-1.87014	-1.90483	-1.92511	-1.91543	-1.88703	-1.82654	-1.78485	-1.74791	-1.82153	-1.82616	-1.76257	-1.8741	-1.77977	-1.85085	-1.89647	-1.83857	-1.80176	-1.8922	-1.8213	-1.83033	-1.77147	-1.588	-1.82438	-1.79047
0.9125	-1.46366	-1.84171	-1.88961	-1.88735	-1.92206	-1.88917	-1.93361	-1.97657	-1.92963	-1.94946	-1.85638	-1.85277	-1.90787	-1.85665	-1.85221	-1.88501	-1.88969	-1.85605	-1.77354	-1.81689	-1.84586	-1.8265	-1.79435	-1.87176	-1.81723	-1.85913	-1.84901	-1.85255	-1.85031	-1.91829	-1.87182	-1.83368	-1.80649	-1.6076	-1.81711	-1.82674
0.91375	-1.42419	-1.82639	-1.84293	-1.84665	-1.90409	-1.92581	-1.89757	-1.95346	-1.94037	-1.95702	-1.7904	-1.85215	-1.84193	-1.86466	-1.85347	-1.882	-1.82922	-1.86317	-1.76798	-1.77154	-1.86768	-1.84178	-1.79629	-1.85883	-1.8637	-1.87601	-1.90174	-1.80541	-1.78124	-1.91391	-1.81864	-1.80329	-1.78654	-1.6021	-1.77605	-1.79977
0.915	-1.50781	-1.84591	-1.92311	-1.84607	-1.9039	-1.93488	-1.94761	-1.94449	-1.89214	-1.94766	-1.89543	-1.82719	-1.87492	-1.84703	-1.91283	-1.8792	-1.82963	-1.82164	-1.80047	-1.7331	-1.83546	-1.8255	-1.77713	-1.91382	-1.78721	-1.84058	-1.8887	-1.79919	-1.84565	-1.94294	-1.81036	-1.84928	-1.7904	-1.59828	-1.83555	-1.80996
0.91625	-1.48306	-1.82966	-1.92104	-1.87916	-1.91432	-1.86737	-1.97378	-1.98708	-1.93501	-1.94008	-1.84702	-1.86204	-1.94451	-1.82758	-1.91154	-1.93106	-1.89152	-1.87575	-1.79909	-1.84865	-1.81868	-1.82512	-1.79581	-1.89238	-1.86659	-1.87161	-1.87353	-1.81772	-1.83292	-1.90817	-1.86533	-1.87906	-1.83271	-1.61512	-1.84911	-1.82916
0.9175	-1.47742	-1.89425	-1.90174	-1.83178	-1.90342	-1.89699	-1.9442	-1.97001	-1.93686	-1.90033	-1.85728	-1.86936	-1.86925	-1.86493	-1.91052	-1.88514	-1.87308	-1.85138	-1.80701	-1.77749	-1.89192	-1.83313	-1.83107	-1.87351	-1.85815	-1.89407	-1.86198	-1.83368	-1.81157	-1.89161	-1.83127	-1.87275	-1.79481	-1.56943	-1.81611	-1.78112
0.91875	-1.4042	-1.8803	-1.88109	-1.82809	-1.90796	-1.91765	-1.9435	-1.98096	-1.90041	-1.91718	-1.8311	-1.84099	-1.85625	-1.87782	-1.87835	-1.92417	-1.83892	-1.83856	-1.7625	-1.7772	-1.83529	-1.86368	-1.81747	-1.85457	-1.81302	-1.89226	-1.86713	-1.82736	-1.77116	-1.90822	-1.83694	-1.84372	-1.80953	-1.55847	-1.82896	-1.77304
0.92	-1.45306	-1.81482	-1.84912	-1.85251	-1.87994	-1.8332	-1.91284	-1.91548	-1.93467	-1.92236	-1.82841	-1.86482	-1.91699	-1.87798	-1.8793	-1.90278	-1.87756	-1.81539	-1.78542	-1.792	-1.86783	-1.85019	-1.81356	-1.91816	-1.85628	-1.89648	-1.86169	-1.78349	-1.8145	-1.93104	-1.81635	-1.88689	-1.83892	-1.54627	-1.83451	-1.77696
0.92125	-1.49579	-1.85678	-1.89921	-1.86204	-1.89765	-1.91222	-1.95734	-1.96166	-1.92964	-1.93593	-1.9175	-1.83391	-1.88656	-1.88838	-1.88467	-1.89347	-1.85525	-1.87175	-1.75693	-1.76714	-1.84253	-1.8338	-1.80208	-1.89684	-1.84746	-1.90357	-1.88694	-1.81852	-1.83651	-1.92486	-1.82817	-1.82972	-1.83162	-1.55586	-1.82885	-1.83865
0.9225	-1.48843	-1.85328	-1.91187	-1.86	-1.88488	-1.87765	-1.9696	-1.98806	-1.93288	-1.97689	-1.83838	-1.84622	-1.95103	-1.87976	-1.91655	-1.96688	-1.89453	-1.89098	-1.75584	-1.7852	-1.85103	-1.82498	-1.79277	-1.90695	-1.83342	-1.87378	-1.89461	-1.81639	-1.82573	-1.94929	-1.92057	-1.88038	-1.81746	-1.58024	-1.85465	-1.79473
0.92375	-1.47975	-1.8251	-1.83405	-1.84219	-1.83561	-1.89396	-1.92835	-1.94332	-1.94842	-1.93456	-1.88557	-1.83008	-1.91138	-1.80836	-1.89548	-1.88837	-1.87611	-1.83432	-1.7624	-1.81122	-1.82894	-1.81623	-1.78772	-1.88926	-1.87329	-1.81975	-1.86453	-1.79594	-1.81185	-1.89838	-1.87566	-1.87096	-1.79809	-1.60845	-1.82231	-1.81693
0.925	-1.42685	-1.88211	-1.8929	-1.89184	-1.90227	-1.91626	-1.94711	-1.93747	-1.95522	-1.89558	-1.83807	-1.88931	-1.88291	-1.86688	-1.91003	-1.89417	-1.83551	-1.87721	-1.80183	-1.78612	-1.80121	-1.79465	-1.83829	-1.87636	-1.84418	-1.87929	-1.89411	-1.80144	-1.8223	-1.93122	-1.79941	-1.87772	-1.87291	-1.53397	-1.82123	-1.78043
0.92625	-1.49404	-1.8756	-1.91161	-1.84129	-1.91455	-1.87246	-1.95362	-1.97432	-1.90608	-1.87909	-1.88781	-1.85768	-1.91073	-1.8262	-1.93352	-1.92208	-1.88126	-1.8637	-1.83509	-1.83574	-1.86804	-1.84133	-1.8405	-1.87955	-1.83086	-1.86232	-1.88528	-1.77232	-1.83964	-1.91709	-1.82047	-1.87997	-1.84214	-1.64444	-1.82017	-1.78103
0.9275	-1.4316	-1.85133	-1.88121	-1.78104	-1.92568	-1.84363	-1.90025	-1.97613	-1.89357	-1.98704	-1.87312	-1.83522	-1.89506	-1.85888	-1.8877	-1.83496	-1.89612	-1.85419	-1.77743	-1.79891	-1.87865	-1.83619	-1.81836	-1.89397	-1.83018	-1.89645	-1.88608	-1.81513	-1.80447	-1.92776	-1.83173	-1.82717	-1.84582	-1.55025	-1.85444	-1.77059
0.92875	-1.47423	-1.85832	-1.88417	-1.81183	-1.89556	-1.9008	-1.90857	-1.95791	-1.97669	-1.93667	-1.89338	-1.87331	-1.8583	-1.86977	-1.88434	-1.92365	-1.8738	-1.84537	-1.76931	-1.78949	-1.86968	-1.79619	-1.86336	-1.88957	-1.88854	-1.87051	-1.89268	-1.84015	-1.85647	-1.89759	-1.89893	-1.89023	-1.79683	-1.56351	-1.84647	-1.79844
0.93	-1.458	-1.85394	-1.89698	-1.85524	-1.89657	-1.90919	-1.93545	-1.93866	-1.926	-1.90007	-1.84571	-1.84853	-1.85397	-1.83387	-1.85033	-1.8873	-1.86358	-1.81012	-1.75453	-1.78691	-1.8228	-1.80523	-1.80031	-1.85966	-1.84492	-1.89418	-1.87876	-1.81254	-1.81003	-1.91476	-1.8265	-1.8492	-1.83041	-1.55008	-1.81936	-1.7755
0.93125	-1.43909	-1.89705	-1.90537	-1.86191	-1.85477	-1.89512	-1.95273	-1.98038	-1.93873	-1.96969	-1.84626	-1.83383	-1.89483	-1.87244	-1.88458	-1.89258	-1.89074	-1.86379	-1.80467	-1.76179	-1.83008	-1.8409	-1.82384	-1.88368	-1.83254	-1.88052	-1.85346	-1.82453	-1.83201	-1.94765	-1.84349	-1.85229	-1.82628	-1.60017	-1.8143	-1.79763
0.9325	-1.47168	-1.86152	-1.9116	-1.88509	-1.91663	-1.93823	-1.94202	-1.96716	-1.90802	-1.92646	-1.85462	-1.91392	-1.86615	-1.89064	-1.93498	-1.91437	-1.86214	-1.88774	-1.81334	-1.79204	-1.88828	-1.85204	-1.80777	-1.89898	-1.85817	-1.88234	-1.88971	-1.83589	-1.83174	-1.92623	-1.84878	-1.86262	-1.80607	-1.56253	-1.85219	-1.86253
0.93375	-1.44306	-1.87053	-1.92125	-1.85668	-1.93582	-1.89438	-1.98363	-1.95158	-1.95973	-1.94777	-1.84211	-1.8803	-1.88431	-1.90436	-1.89656	-1.89337	-1.87635	-1.83744	-1.79353	-1.80022	-1.85378	-1.84418	-1.79595	-1.9006	-1.85243	-1.88805	-1.8534	-1.80231	-1.80924	-1.91149	-1.84245	-1.89807	-1.85094	-1.52437	-1.80326	-1.85031
0.935	-1.40783	-1.85445	-1.91312	-1.8851	-1.92167	-1.92553	-1.88491	-1.98083	-1.9195	-1.90441	-1.81797	-1.85562	-1.87904	-1.85139	-1.90155	-1.88546	-1.85915	-1.84595	-1.75832	-1.79647	-1.86081	-1.80929	-1.83579	-1.91743	-1.82227	-1.91974	-1.87921	-1.79801	-1.83514	-1.89466	-1.80824	-1.86172	-1.84061	-1.59705	-1.81128	-1.7751
0.93625	-1.41497	-1.88231	-1.89615	-1.87384	-1.89709	-1.85894	-1.92861	-1.99229	-1.94325	-1.94535	-1.88987	-1.86456	-1.92538	-1.86454	-1.88118	-1.89822	-1.88642	-1.84908	-1.76912	-1.81385	-1.81904	-1.80257	-1.78391	-1.90436	-1.81191	-1.89467	-1.87441	-1.8131	-1.77197	-1.91604	-1.8349	-1.88091	-1.8158	-1.55518	-1.78787	-1.76561
0.9375	-1.45601	-1.89584	-1.88933	-1.8484	-1.94113	-1.90739	-1.96894	-1.99597	-1.89542	-1.94417	-1.8821	-1.84531	-1.87934	-1.88733	-1.89599	-1.90163	-1.83697	-1.84131	-1.79143	-1.81384	-1.82438	-1.84778	-1.79554	-1.87697	-1.83937	-1.8973	-1.90978	-1.78923	-1.8062	-1.92101	-1.87224	-1.8721	-1.81382	-1.61094	-1.83172	-1.76912
0.93875	-1.42785	-1.83644	-1.88278	-1.8447	-1.92586	-1.87087	-1.94372	-1.98187	-1.92376	-1.93657	-1.81832	-1.87344	-1.90824	-1.8767	-1.8876	-1.88937	-1.87216	-1.95114	-1.77141	-1.79041	-1.88322	-1.87982	-1.81313	-1.86958	-1.82497	-1.87173	-1.89904	-1.82689	-1.77766	-1.94092	-1.8618	-1.86139	-1.79541	-1.58627	-1.85053	-1.79278
0.94	-1.46453	-1.84035	-1.86796	-1.8596	-1.9048	-1.91121	-1.95924	-2.00187	-1.91958	-1.94083	-1.84333	-1.82659	-1.89189	-1.86439	-1.90754	-1.90808	-1.86784	-1.88419	-1.77726	-1.78637	-1.81877	-1.84097	-1.77811	-1.84523	-1.8574	-1.85289	-1.85034	-1.79781	-1.80261	-1.93684	-1.84574	-1.82791	-1.77002	-1.62226	-1.80416	-1.81269
0.94125	-1.43446	-1.85494	-1.8565	-1.8694	-1.87096	-1.92769	-1.91938	-1.93482	-1.87469	-1.91242	-1.84041	-1.85503	-1.9098	-1.81065	-1.92606	-1.92952	-1.86107	-1.80042	-1.75637	-1.75488	-1.82547	-1.79501	-1.82339	-1.87338	-1.86921	-1.88971	-1.85841	-1.80272	-1.7938	-1.90387	-1.83986	-1.86818	-1.80454	-1.58071	-1.84855	-1.75532
0.9425	-1.48895	-1.87571	-1.87705	-1.86254	-1.89318	-1.88451	-1.98811	-1.98398	-1.9174	-1.94622	-1.86272	-1.85498	-1.89116	-1.86831	-1.87066	-1.90306	-1.87372	-1.82717	-1.78322	-1.7619	-1.8626	-1.83938	-1.87172	-1.87282	-1.81813	-1.87564	-1.83868	-1.82349	-1.80334	-1.86741	-1.84419	-1.84411	-1.8117	-1.58831	-1.81172	-1.80764
0.94375	-1.49536	-1.86743	-1.87062	-1.86713	-1.94512	-1.90987	-1.95754	-1.97291	-1.91913	-1.9468	-1.86085	-1.85442	-1.93537	-1.86117	-1.90349	-1.88573	-1.85754	-1.8472	-1.76938	-1.78148	-1.84532	-1.85436	-1.82075	-1.85335	-1.88492	-1.86984	-1.85653	-1.83224	-1.80526	-1.94759	-1.87867	-1.85806	-1.79162	-1.62861	-1.80752	-1.80114
0.945	-1.4718	-1.80838	-1.8751	-1.8745	-1.89034	-1.91342	-1.92488	-1.95303	-1.8842	-1.89831	-1.86377	-1.83769	-1.8903	-1.86193	-1.85489	-1.89435	-1.8885	-1.84787	-1.75362	-1.78761	-1.85117	-1.80754	-1.79349	-1.85355	-1.88639	-1.88163	-1.87845	-1.81756	-1.78244	-1.88482	-1.83027	-1.8379	-1.78199	-1.58043	-1.8538	-1.78521
0.94625	-1.43529	-1.86177	-1.8702	-1.87872	-1.95853	-1.92145	-1.91966	-1.94728	-1.93116	-1.94819	-1.86961	-1.88794	-1.91096	-1.90059	-1.89071	-1.89918	-1.88432	-1.82205	-1.78852	-1.78642	-1.85547	-1.8874	-1.77928	-1.90293	-1.80483	-1.9229	-1.84958	-1.82171	-1.86798	-1.90787	-1.82189	-1.89682	-1.83583	-1.61336	-1.80412	-1.79794
0.9475	-1.43947	-1.83744	-1.91384	-1.85751	-1.85806	-1.88968	-1.93095	-1.96689	-1.93494	-1.94996	-1.86583	-1.86819	-1.90177	-1.87551	-1.92055	-1.89095	-1.83806	-1.82732	-1.79206	-1.78931	-1.78805	-1.80811	-1.77323	-1.92756	-1.83633	-1.864	-1.91152	-1.79231	-1.85254	-1.93835	-1.83509	-1.83025	-1.80211	-1.62018	-1.83808	-1.80327
0.94875	-1.44104	-1.84272	-1.87144	-1.86589	-1.9107	-1.93337	-1.93607	-1.97396	-1.94988	-1.93024	-1.85671	-1.85003	-1.88467	-1.82097	-1.84634	-1.94353	-1.84851	-1.86752	-1.75469	-1.78678	-1.85255	-1.84909	-1.79007	-1.88518	-1.86041	-1.894	-1.86801	-1.82903	-1.81948	-1.89902	-1.82685	-1.83261	-1.83803	-1.58922	-1.84	-1.80043
0.95	-1.43217	-1.86662	-1.87728	-1.83925	-1.91426	-1.89859	-1.9697	-1.95114	-1.91663	-1.91738	-1.87049	-1.83109	-1.88732	-1.90267	-1.84681	-1.91804	-1.85658	-1.85804	-1.80262	-1.79756	-1.78901	-1.83826	-1.79089	-1.87074	-1.84673	-1.87609	-1.86549	-1.82715	-1.78552	-1.91923	-1.77935	-1.85565	-1.83311	-1.57693	-1.78742	-1.82666
0.95125	-1.43793	-1.85551	-1.89832	-1.8619	-1.89088	-1.92003	-1.92974	-1.9874	-1.91887	-1.92367	-1.86473	-1.86968	-1.87522	-1.84774	-1.89027	-1.87339	-1.87721	-1.79918	-1.78286	-1.76804	-1.86721	-1.82319	-1.83021	-1.85997	-1.82176	-1.86423	-1.86927	-1.82302	-1.79037	-1.93996	-1.88299	-1.85456	-1.80529	-1.61476	-1.80609	-1.78503
0.9525	-1.44908	-1.84354	-1.89725	-1.83518	-1.86294	-1.88772	-1.90851	-1.94274	-1.86438	-1.9143	-1.84754	-1.80238	-1.90229	-1.90042	-1.89442	-1.90443	-1.82364	-1.8384	-1.73411	-1.81119	-1.83112	-1.84879	-1.78906	-1.8765	-1.81977	-1.85212	-1.86359	-1.80437	-1.77581	-1.89863	-1.81975	-1.84043	-1.76779	-1.54365	-1.85306	-1.79852
0.95375	-1.48138	-1.86056	-1.90776	-1.85932	-1.90379	-1.89718	-1.96304	-1.96007	-1.98834	-1.91669	-1.81638	-1.85559	-1.90899	-1.86797	-1.96017	-1.90665	-1.86353	-1.83856	-1.75882	-1.81355	-1.85906	-1.79867	-1.86836	-1.91317	-1.83946	-1.88221	-1.89975	-1.79565	-1.81736	-1.92409	-1.82679	-1.88542	-1.82417	-1.60072	-1.81531	-1.83856
0.955	-1.48856	-1.90387	-1.91209	-1.89925	-1.93922	-1.88829	-1.9075	-1.95792	-1.9232	-1.95955	-1.87995	-1.84201	-1.88809	-1.89296	-1.88567	-1.88179	-1.90144	-1.81239	-1.77248	-1.74783	-1.81145	-1.79948	-1.85452	-1.90946	-1.84501	-1.8719	-1.89036	-1.78602	-1.80308	-1.92413	-1.88421	-1.86028	-1.78827	-1.60806	-1.78785	-1.7765
0.95625	-1.43304	-1.9212	-1.87482	-1.85156	-1.91014	-1.89263	-1.97961	-1.99034	-1.93025	-1.93362	-1.86152	-1.87318	-1.86615	-1.8431	-1.90223	-1.9189	-1.90639	-1.89898	-1.79544	-1.78244	-1.89103	-1.8376	-1.85587	-1.9354	-1.88771	-1.87172	-1.84182	-1.78508	-1.79177	-1.92699	-1.8339	-1.8532	-1.83303	-1.57784	-1.85879	-1.79577
0.9575	-1.45375	-1.88722	-1.8632	-1.84942	-1.90567	-1.92346	-1.95012	-1.94724	-1.88443	-1.95441	-1.83341	-1.85287	-1.91257	-1.85623	-1.91504	-1.88358	-1.87287	-1.86599	-1.79065	-1.79304	-1.83718	-1.85573	-1.83421	-1.93012	-1.81036	-1.90391	-1.86716	-1.82519	-1.84611	-1.97577	-1.87096	-1.88108	-1.82518	-1.59615	-1.84249	-1.78993
0.95875	-1.44476	-1.83722	-1.88006	-1.81541	-1.90769	-1.92433	-1.9057	-1.91976	-1.92656	-1.8802	-1.87092	-1.82316	-1.87502	-1.83696	-1.88594	-1.92315	-1.86779	-1.83434	-1.77373	-1.74382	-1.82362	-1.83146	-1.83499	-1.82846	-1.82379	-1.8506	-1.87071	-1.80565	-1.83993	-1.92736	-1.8286	-1.84109	-1.82415	-1.5935	-1.7906	-1.78391
0.96	-1.4363	-1.8427	-1.91347	-1.82481	-1.93696	-1.9154	-1.93417	-1.93516	-1.92505	-1.89924	-1.88342	-1.84237	-1.89906	-1.85922	-1.90644	-1.87701	-1.85704	-1.83996	-1.75783	-1.79746	-1.82696	-1.83647	-1.78787	-1.87697	-1.87897	-1.87457	-1.91483	-1.78669	-1.84168	-1.94727	-1.84155	-1.84778	-1.79725	-1.55844	-1.81159	-1.87148
0.96125	-1.45337	-1.84309	-1.88604	-1.85928	-1.92555	-1.87445	-1.96229	-1.94201	-1.93887	-1.94787	-1.84717	-1.83376	-1.90322	-1.86197	-1.85765	-1.8998	-1.84788	-1.84705	-1.78764	-1.81236	-1.83505	-1.79871	-1.81992	-1.92128	-1.82731	-1.84092	-1.84584	-1.84944	-1.81549	-1.89342	-1.84902	-1.86397	-1.81376	-1.58484	-1.82341	-1.84479
0.9625	-1.3995	-1.84732	-1.86242	-1.92342	-1.87438	-1.92388	-1.93055	-1.95145	-1.93413	-1.95594	-1.8636	-1.82601	-1.91111	-1.89546	-1.94273	-1.90808	-1.90571	-1.85987	-1.78242	-1.77758	-1.85886	-1.83476	-1.82173	-1.91467	-1.8803	-1.89251	-1.88137	-1.83388	-1.80728	-1.93087	-1.84552	-1.8354	-1.766	-1.63104	-1.8518	-1.83308
0.96375	-1.41898	-1.85651	-1.85954	-1.86779	-1.91919	-1.90076	-1.94235	-1.96805	-1.93767	-1.94537	-1.82203	-1.80122	-1.90905	-1.87067	-1.88098	-1.88565	-1.86997	-1.84902	-1.75608	-1.71377	-1.80748	-1.83481	-1.79014	-1.86667	-1.83698	-1.83824	-1.85654	-1.85112	-1.83291	-1.93128	-1.83295	-1.84124	-1.81486	-1.5774	-1.76857	-1.77471
0.965	-1.4711	-1.88991	-1.92482	-1.88989	-1.9502	-1.92324	-1.98115	-1.99756	-1.92535	-1.95714	-1.88467	-1.84102	-1.95292	-1.91237	-1.94777	-1.94292	-1.91485	-1.89672	-1.80441	-1.80479	-1.8532	-1.80407	-1.85279	-1.88763	-1.80428	-1.89837	-1.88481	-1.82175	-1.80558	-1.95111	-1.90613	-1.85667	-1.80244	-1.62147	-1.82657	-1.84193
0.96625	-1.44497	-1.86054	-1.91082	-1.85403	-1.89345	-1.87948	-1.9017	-1.91168	-1.89912	-1.92123	-1.78467	-1.84284	-1.87603	-1.83607	-1.88994	-1.90329	-1.85642	-1.80294	-1.77225	-1.73015	-1.7801	-1.81476	-1.80698	-1.88633	-1.88849	-1.87104	-1.89675	-1.78608	-1.78581	-1.90672	-1.80739	-1.87098	-1.86234	-1.64466	-1.80915	-1.78301
0.9675	-1.45433	-1.83147	-1.85998	-1.88896	-1.86979	-1.88578	-1.95656	-1.95459	-1.94223	-1.94199	-1.87316	-1.84851	-1.92146	-1.84129	-1.91802	-1.93506	-1.85495	-1.83856	-1.78936	-1.79418	-1.84358	-1.80828	-1.81582	-1.82684	-1.8413	-1.87196	-1.82211	-1.81864	-1.83887	-1.89647	-1.83981	-1.86749	-1.80289	-1.56752	-1.82807	-1.83013
0.96875	-1.43783	-1.8783	-1.91362	-1.92111	-1.93704	-1.86206	-1.96634	-1.90685	-1.92016	-1.97176	-1.86218	-1.83189	-1.8825	-1.89381	-1.89793	-1.88838	-1.86779	-1.87006	-1.76051	-1.75769	-1.87615	-1.85049	-1.78939	-1.84738	-1.85158	-1.84697	-1.8758	-1.80554	-1.77692	-1.92631	-1.87918	-1.87493	-1.84677	-1.56725	-1.83573	-1.80635
0.97	-1.42085	-1.85044	-1.8723	-1.8762	-1.871	-1.9009	-1.92747	-1.96791	-1.89735	-1.90904	-1.84792	-1.83787	-1.88899	-1.87642	-1.90449	-1.88144	-1.8812	-1.86059	-1.78409	-1.77586	-1.82567	-1.81273	-1.82373	-1.85373	-1.87957	-1.85736	-1.86673	-1.80689	-1.82035	-1.91437	-1.90034	-1.8758	-1.86183	-1.61685	-1.84953	-1.83129
0.97125	-1.47638	-1.83557	-1.89151	-1.87979	-1.90915	-1.87231	-1.93479	-1.94378	-1.93074	-1.94699	-1.88101	-1.816	-1.91832	-1.90314	-1.89436	-1.92264	-1.85868	-1.87468	-1.78817	-1.81497	-1.83607	-1.85918	-1.79952	-1.89932	-1.85853	-1.88087	-1.88342	-1.76021	-1.82004	-1.88059	-1.83247	-1.85431	-1.77382	-1.63848	-1.80972	-1.779
0.9725	-1.39761	-1.87215	-1.90895	-1.86008	-1.91446	-1.85114	-1.91444	-1.93251	-1.91991	-1.89246	-1.83459	-1.79814	-1.88576	-1.88337	-1.87494	-1.90081	-1.8578	-1.83202	-1.81757	-1.81505	-1.90315	-1.8709	-1.80504	-1.91768	-1.82132	-1.82444	-1.87702	-1.7922	-1.80603	-1.92474	-1.82944	-1.88545	-1.81087	-1.5663	-1.81133	-1.79011
0.97375	-1.46226	-1.83912	-1.8797	-1.84683	-1.91428	-1.86743	-1.9375	-1.93787	-1.9034	-1.92835	-1.85652	-1.81458	-1.91459	-1.8427	-1.86107	-1.8562	-1.83747	-1.84831	-1.7664	-1.82664	-1.84706	-1.81342	-1.79319	-1.90005	-1.82431	-1.86117	-1.8645	-1.82932	-1.81439	-1.88741	-1.85114	-1.84721	-1.8362	-1.56189	-1.84622	-1.7655
0.975	-1.43369	-1.87069	-1.89084	-1.85111	-1.90042	-1.90495	-1.92642	-1.89146	-1.88526	-1.91606	-1.83143	-1.8298	-1.90482	-1.84233	-1.90495	-1.87211	-1.85629	-1.8185	-1.77241	-1.81528	-1.83451	-1.76657	-1.80034	-1.86016	-1.84083	-1.9017	-1.84313	-1.84598	-1.8379	-1.92334	-1.83276	-1.83982	-1.79774	-1.60987	-1.80478	-1.84804
0.97625	-1.42215	-1.85382	-1.88827	-1.83262	-1.89538	-1.90385	-1.95518	-1.93795	-1.94635	-1.92966	-1.83746	-1.81867	-1.9061	-1.89397	-1.87414	-1.9037	-1.84955	-1.82229	-1.79796	-1.77801	-1.86085	-1.85505	-1.84634	-1.84537	-1.88677	-1.85241	-1.86447	-1.84863	-1.82422	-1.92122	-1.82894	-1.86128	-1.84961	-1.55713	-1.85535	-1.81692
0.9775	-1.4565	-1.86244	-1.93995	-1.82192	-1.8683	-1.89773	-1.92514	-1.98021	-1.93736	-1.94864	-1.84904	-1.83683	-1.90123	-1.86713	-1.86225	-1.92679	-1.86267	-1.84799	-1.79528	-1.78688	-1.86232	-1.81851	-1.82332	-1.88376	-1.85605	-1.87587	-1.8981	-1.78981	-1.81252	-1.88001	-1.85029	-1.84519	-1.81412	-1.55637	-1.80531	-1.80342
0.97875	-1.45391	-1.8847	-1.83159	-1.83996	-1.8727	-1.88736	-1.95089	-1.97702	-1.92832	-1.98035	-1.86267	-1.85314	-1.91166	-1.89387	-1.92878	-1.88031	-1.84699	-1.79828	-1.77397	-1.78746	-1.84109	-1.8403	-1.824	-1.84315	-1.86935	-1.85829	-1.86936	-1.79639	-1.81859	-1.92445	-1.87342	-1.88192	-1.80767	-1.61192	-1.83547	-1.8004
0.98	-1.43631	-1.85437	-1.9008	-1.84501	-1.86617	-1.88049	-1.92865	-1.96641	-1.95123	-1.93006	-1.87571	-1.85015	-1.9192	-1.88375	-1.91865	-1.92036	-1.86874	-1.88182	-1.78177	-1.76985	-1.84959	-1.89087	-1.81109	-1.89227	-1.87908	-1.87154	-1.84775	-1.79823	-1.823	-1.93253	-1.87402	-1.85691	-1.77808	-1.55181	-1.85868	-1.78849
0.98125	-1.44417	-1.87237	-1.85588	-1.82865	-1.9165	-1.88465	-1.93112	-1.91965	-1.96694	-1.92615	-1.83924	-1.83143	-1.87926	-1.87196	-1.90666	-1.90609	-1.87994	-1.86569	-1.77342	-1.76464	-1.84909	-1.78783	-1.82901	-1.87395	-1.84316	-1.85346	-1.91691	-1.83231	-1.7942	-1.91578	-1.82535	-1.87862	-1.78853	-1.62246	-1.8481	-1.78016
0.9825	-1.4926	-1.86881	-1.8881	-1.88554	-1.92272	-1.89942	-1.97969	-1.97741	-1.93326	-1.94336	-1.8571	-1.90935	-1.93464	-1.87906	-1.91914	-1.88695	-1.92337	-1.85919	-1.80846	-1.76628	-1.8342	-1.83562	-1.81885	-1.92703	-1.84627	-1.90024	-1.89784	-1.83985	-1.8259	-1.95982	-1.86329	-1.8411	-1.80187	-1.62609	-1.86591	-1.80528
0.98375	-1.44877	-1.85758	-1.87691	-1.87811	-1.89103	-1.88642	-1.92383	-1.92181	-1.93622	-1.91554	-1.84066	-1.85464	-1.89073	-1.86887	-1.90772	-1.87866	-1.89021	-1.84686	-1.75819	-1.80935	-1.84752	-1.84271	-1.84048	-1.86829	-1.84893	-1.88669	-1.84894	-1.80544	-1.80515	-1.94683	-1.84787	-1.89334	-1.85192	-1.59085	-1.78903	-1.84848
0.985	-1.41843	-1.90754	-1.91648	-1.8213	-1.88382	-1.91814	-1.93557	-1.98715	-1.87105	-1.98962	-1.85159	-1.8751	-1.92307	-1.87092	-1.8614	-1.89953	-1.8646	-1.89533	-1.78515	-1.79234	-1.83356	-1.8559	-1.86164	-1.90383	-1.89928	-1.87773	-1.93315	-1.80316	-1.82587	-1.95667	-1.8584	-1.84659	-1.81021	-1.6396	-1.82772	-1.81506
0.98625	-1.46272	-1.80837	-1.92456	-1.88667	-1.91722	-1.92764	-1.94719	-1.94872	-1.91452	-1.94514	-1.88942	-1.89488	-1.90733	-1.88437	-1.92857	-1.8854	-1.88	-1.85911	-1.8263	-1.81246	-1.83874	-1.81695	-1.85321	-1.90999	-1.831	-1.8328	-1.9076	-1.79729	-1.8281	-1.87982	-1.86502	-1.8635	-1.85161	-1.60671	-1.83882	-1.79397
0.9875	-1.43956	-1.84689	-1.93306	-1.86376	-1.92126	-1.86456	-1.91534	-1.92154	-1.93362	-1.92502	-1.84589	-1.8337	-1.89742	-1.87655	-1.9081	-1.89487	-1.87525	-1.84612	-1.75011	-1.79059	-1.8849	-1.81571	-1.81329	-1.88365	-1.82002	-1.87615	-1.85159	-1.83514	-1.8389	-1.92888	-1.89158	-1.87646	-1.79127	-1.59057	-1.82125	-1.79459
0.98875	-1.46524	-1.8812	-1.91997	-1.87919	-1.92401	-1.93512	-1.96885	-1.96402	-1.90942	-1.91993	-1.85851	-1.84583	-1.93953	-1.8602	-1.87546	-1.88556	-1.87697	-1.83949	-1.82525	-1.79114	-1.83499	-1.81515	-1.84112	-1.87092	-1.85984	-1.86563	-1.89554	-1.81735	-1.85044	-1.89511	-1.87421	-1.89597	-1.83289	-1.62909	-1.85239	-1.80976
0.99	-1.42674	-1.8501	-1.91229	-1.88675	-1.9552	-1.91197	-1.94742	-1.95485	-1.9325	-1.91083	-1.85538	-1.80319	-1.91954	-1.90281	-1.89524	-1.94795	-1.8738	-1.89352	-1.79076	-1.77226	-1.83585	-1.86224	-1.79772	-1.91542	-1.85832	-1.83127	-1.85912	-1.81567	-1.86106	-1.93282	-1.84133	-1.87155	-1.7827	-1.57752	-1.79918	-1.79408
0.99125	-1.50214	-1.84438	-1.88605	-1.85357	-1.9228	-1.90894	-1.94559	-1.95169	-1.91845	-1.93509	-1.83747	-1.89236	-1.89108	-1.85656	-1.93082	-1.88798	-1.86291	-1.85122	-1.81175	-1.78588	-1.86171	-1.84643	-1.83131	-1.91586	-1.85314	-1.86406	-1.86875	-1.79621	-1.85648	-1.93294	-1.86604	-1.85831	-1.79304	-1.54501	-1.79713	-1.83463
0.9925	-1.45369	-1.8252	-1.86829	-1.78401	-1.87182	-1.8606	-1.94681	-1.94298	-1.92243	-1.91403	-1.84799	-1.8302	-1.87399	-1.84788	-1.88205	-1.89136	-1.87918	-1.83228	-1.80528	-1.74311	-1.84457	-1.8216	-1.82815	-1.87403	-1.86258	-1.8583	-1.88395	-1.83532	-1.80146	-1.91211	-1.84032	-1.86434	-1.78721	-1.55887	-1.81479	-1.81069
0.99375	-1.4204	-1.85851	-1.88508	-1.83524	-1.93535	-1.89009	-1.92762	-1.95502	-1.9296	-1.95656	-1.88232	-1.83659	-1.88256	-1.87659	-1.91778	-1.88477	-1.85613	-1.81331	-1.79651	-1.81376	-1.8524	-1.85266	-1.81156	-1.90247	-1.85824	-1.82784	-1.87124	-1.81989	-1.78438	-1.9	-1.84324	-1.82809	-1.81884	-1.58502	-1.79917	-1.80332
0.995	-1.45683	-1.85595	-1.87819	-1.8611	-1.9098	-1.88458	-1.94129	-1.94903	-1.91705	-1.94229	-1.87322	-1.83876	-1.90615	-1.85153	-1.87337	-1.8799	-1.85995	-1.84532	-1.79483	-1.77604	-1.83424	-1.85591	-1.79632	-1.89899	-1.82595	-1.88278	-1.8684	-1.81523	-1.77463	-1.92852	-1.83184	-1.83771	-1.80421	-1.58656	-1.80193	-1.8063
0.99625	-1.41691	-1.83576	-1.88867	-1.84668	-1.88114	-1.89246	-1.94129	-1.97679	-1.90093	-1.91229	-1.80811	-1.84495	-1.91183	-1.87086	-1.90836	-1.92828	-1.8766	-1.80386	-1.79128	-1.79093	-1.82621	-1.84778	-1.8252	-1.86909	-1.83043	-1.8599	-1.87477	-1.80064	-1.82418	-1.91142	-1.82867	-1.83022	-1.85885	-1.60763	-1.83489	-1.76585
0.9975	-1.4219	-1.82656	-1.84798	-1.84181	-1.92346	-1.86403	-1.95408	-1.9187	-1.94836	-1.90579	-1.80071	-1.80266	-1.87027	-1.84593	-1.83539	-1.89468	-1.82712	-1.81866	-1.78188	-1.772	-1.81873	-1.78696	-1.75529	-1.86664	-1.8456	-1.80331	-1.90543	-1.84533	-1.82833	-1.87061	-1.78204	-1.82863	-1.75642	-1.54934	-1.80326	-1.80817
0.99875	-1.47317	-1.88955	-1.87352	-1.91523	-1.90265	-1.92026	-1.95499	-1.97911	-1.93965	-1.96058	-1.84582	-1.84695	-1.90415	-1.87072	-1.88738	-1.88815	-1.84863	-1.85914	-1.78444	-1.77887	-1.85055	-1.81241	-1.81103	-1.87753	-1.82658	-1.90557	-1.86185	-1.7931	-1.81722	-1.89873	-1.8113	-1.82569	-1.79774	-1.59532	-1.81526	-1.81594
1	-1.44332	-1.88229	-1.88308	-1.87058	-1.9008	-1.91498	-1.95494	-1.94767	-1.95906	-1.96002	-1.84055	-1.91044	-1.89509	-1.8896	-1.9163	-1.95857	-1.85602	-1.8591	-1.74945	-1.82598	-1.84182	-1.8336	-1.81288	-1.89927	-1.86859	-1.90753	-1.89219	-1.83195	-1.83225	-1.95145	-1.89896	-1.84112	-1.8172	-1.56552	-1.82758	-1.79612
1.00125	-1.5266	-1.8959	-1.91232	-1.85468	-1.91873	-1.91436	-1.98511	-2.00008	-1.96764	-1.94218	-1.86983	-1.91875	-1.8863	-1.89782	-1.89696	-1.9439	-1.88345	-1.90795	-1.80859	-1.81471	-1.81664	-1.82593	-1.81541	-1.86172	-1.85046	-1.87605	-1.90921	-1.80929	-1.846	-1.95109	-1.90609	-1.84417	-1.82661	-1.60834	-1.86541	-1.81012
1.0025	-1.44696	-1.91598	-1.89503	-1.87982	-1.97241	-1.93028	-1.96045	-1.98832	-1.96482	-1.96173	-1.90427	-1.86889	-1.96823	-1.91144	-1.94194	-1.90508	-1.89769	-1.83446	-1.81708	-1.86263	-1.85875	-1.87138	-1.81684	-1.91914	-1.86119	-1.92286	-1.92164	-1.84903	-1.80068	-1.92167	-1.89038	-1.8837	-1.79829	-1.61058	-1.88294	-1.83561
1.00375	-1.43957	-1.88339	-1.8898	-1.88781	-1.87245	-1.92615	-1.97642	-1.95151	-1.91866	-1.9388	-1.86029	-1.86204	-1.93776	-1.99877	-1.90703	-1.90152	-1.88262	-1.85214	-1.80756	-1.80596	-1.8583	-1.86086	-1.80246	-1.90496	-1.87294	-1.87646	-1.90227	-1.83395	-1.86882	-1.95596	-1.84648	-1.86928	-1.82576	-1.59403	-1.8377	-1.82059
1.005	-1.41998	-1.85726	-1.88543	-1.85499	-1.9021	-1.92071	-1.94381	-2.00955	-1.96171	-1.95138	-1.86668	-1.88023	-1.88664	-1.88685	-1.90592	-1.94366	-1.88218	-1.87264	-1.81284	-1.76406	-1.87796	-1.8225	-1.80981	-1.92363	-1.8436	-1.82738	-1.90838	-1.78624	-1.81962	-1.89087	-1.83782	-1.88722	-1.81238	-1.64024	-1.82976	-1.85608
1.00625	-1.43941	-1.82678	-1.88552	-1.83073	-1.90333	-1.91849	-1.9353	-1.95241	-1.95452	-1.93513	-1.91283	-1.88736	-1.87416	-1.87368	-1.86754	-1.8905	-1.87418	-1.87935	-1.80654	-1.7882	-1.79155	-1.81085	-1.81967	-1.89304	-1.86463	-1.88038	-1.90044	-1.84415	-1.83328	-1.9106	-1.82028	-1.81752	-1.81914	-1.58695	-1.85755	-1.79846
1.0075	-1.3923	-1.85466	-1.8688	-1.89079	-1.96396	-1.89423	-1.94327	-1.95863	-1.9283	-1.93376	-1.83419	-1.82515	-1.88551	-1.85868	-1.87584	-1.9325	-1.86894	-1.80689	-1.73656	-1.8073	-1.82657	-1.82981	-1.80989	-1.84518	-1.86618	-1.8641	-1.86873	-1.78046	-1.81993	-1.91839	-1.8692	-1.85301	-1.76644	-1.55307	-1.82289	-1.82725
1.00875	-1.43374	-1.86973	-1.90991	-1.80328	-1.91669	-1.87385	-1.91333	-1.89781	-1.91012	-1.90269	-1.82849	-1.82916	-1.855	-1.81936	-1.86443	-1.90272	-1.85605	-1.81565	-1.73157	-1.80788	-1.83829	-1.80424	-1.79335	-1.89318	-1.8308	-1.90012	-1.85105	-1.79921	-1.80707	-1.92394	-1.84251	-1.84839	-1.82165	-1.57099	-1.8159	-1.77823
1.01	-1.4438	-1.85754	-1.8835	-1.85579	-1.89751	-1.88099	-1.91065	-1.91938	-1.89293	-1.924	-1.87655	-1.83011	-1.82697	-1.87799	-1.85679	-1.88739	-1.87007	-1.84781	-1.78457	-1.77524	-1.82654	-1.83481	-1.80801	-1.85974	-1.84736	-1.86169	-1.8474	-1.80751	-1.83007	-1.91593	-1.80713	-1.82297	-1.80355	-1.58249	-1.84077	-1.79119
1.01125	-1.45128	-1.86231	-1.86145	-1.838	-1.87915	-1.91392	-1.96861	-1.94767	-1.93289	-1.94366	-1.84888	-1.85835	-1.88946	-1.90164	-1.90786	-1.90084	-1.86475	-1.83201	-1.7863	-1.76433	-1.8434	-1.8555	-1.85248	-1.93178	-1.86989	-1.86798	-1.85612	-1.81566	-1.80773	-1.94158	-1.78577	-1.82051	-1.78795	-1.55003	-1.83509	-1.82762
1.0125	-1.42861	-1.86425	-1.89775	-1.85617	-1.87449	-1.87566	-1.90079	-1.97223	-1.91734	-1.95291	-1.85091	-1.81019	-1.87657	-1.89625	-1.8814	-1.9613	-1.82344	-1.8563	-1.7838	-1.7292	-1.82378	-1.83365	-1.797	-1.83754	-1.83582	-1.86853	-1.86042	-1.83455	-1.82062	-1.97421	-1.85497	-1.89481	-1.80623	-1.59758	-1.86467	-1.77334
1.01375	-1.45224	-1.82269	-1.88925	-1.82134	-1.91001	-1.88819	-1.99497	-1.94043	-1.92093	-1.93649	-1.8403	-1.84073	-1.89215	-1.88151	-1.86985	-1.88411	-1.86956	-1.82487	-1.75143	-1.7728	-1.84348	-1.86136	-1.78377	-1.86179	-1.83161	-1.8717	-1.85737	-1.83316	-1.81042	-1.94598	-1.83451	-1.87598	-1.80628	-1.56699	-1.8162	-1.82232
1.015	-1.46596	-1.86836	-1.9214	-1.8836	-1.9094	-1.90292	-1.95416	-1.95553	-1.8984	-1.93212	-1.81543	-1.82695	-1.89898	-1.86056	-1.88639	-1.9029	-1.9208	-1.86867	-1.77466	-1.76077	-1.86301	-1.79626	-1.81485	-1.8885	-1.83147	-1.88887	-1.86241	-1.82483	-1.77221	-1.87496	-1.85396	-1.82448	-1.78068	-1.55555	-1.84529	-1.78756
1.01625	-1.42146	-1.82666	-1.93463	-1.86521	-1.90362	-1.86814	-1.91614	-1.98819	-1.93401	-1.92734	-1.85273	-1.83238	-1.89674	-1.87783	-1.87343	-1.8981	-1.84875	-1.84847	-1.75756	-1.7462	-1.82738	-1.82124	-1.79883	-1.865	-1.89284	-1.87354	-1.84239	-1.84672	-1.81441	-1.92745	-1.85766	-1.86609	-1.81763	-1.58282	-1.84669	-1.80641
1.0175	-1.4467	-1.83316	-1.90657	-1.87032	-1.90234	-1.86035	-1.96848	-1.90124	-1.94094	-1.92845	-1.8909	-1.86786	-1.88823	-1.85045	-1.88406	-1.88391	-1.85521	-1.91409	-1.80874	-1.80046	-1.87831	-1.82669	-1.82388	-1.90929	-1.82502	-1.83801	-1.88144	-1.83077	-1.8181	-1.89654	-1.86066	-1.87964	-1.81185	-1.6103	-1.78873	-1.84455
1.01875	-1.43946	-1.85121	-1.86762	-1.85797	-1.88618	-1.91789	-1.98816	-1.97277	-1.9723	-1.91122	-1.85329	-1.85509	-1.88821	-1.84207	-1.87451	-1.88647	-1.89819	-1.83392	-1.77355	-1.78229	-1.87822	-1.80495	-1.77029	-1.85528	-1.86514	-1.89045	-1.83094	-1.79468	-1.82313	-1.88906	-1.86093	-1.81601	-1.85162	-1.56256	-1.82239	-1.80417
1.02	-1.41499	-1.84297	-1.92058	-1.86859	-1.9161	-1.90008	-1.90062	-1.91953	-1.90989	-1.94623	-1.86009	-1.8601	-1.87989	-1.86877	-1.91859	-1.89864	-1.87023	-1.85989	-1.77782	-1.79968	-1.85074	-1.83672	-1.82203	-1.88087	-1.86632	-1.86949	-1.87977	-1.75538	-1.82594	-1.90718	-1.81307	-1.857	-1.81428	-1.56514	-1.81117	-1.7979
1.02125	-1.43463	-1.83914	-1.86627	-1.88172	-1.91274	-1.91537	-1.97845	-1.98079	-1.93151	-1.94336	-1.89927	-1.91482	-1.91293	-1.88411	-1.90919	-1.91617	-1.85374	-1.85972	-1.78813	-1.77341	-1.83801	-1.85758	-1.85053	-1.87054	-1.85707	-1.89125	-1.86617	-1.82163	-1.87523	-1.91085	-1.82508	-1.85961	-1.82231	-1.64072	-1.79457	-1.83827
1.0225	-1.45581	-1.84711	-1.91351	-1.8834	-1.92722	-1.87742	-1.9417	-1.93126	-1.92429	-1.97091	-1.84181	-1.85144	-1.90576	-1.88997	-1.88329	-1.89251	-1.85342	-1.84015	-1.73367	-1.81428	-1.79586	-1.7929	-1.80814	-1.86705	-1.82895	-1.87444	-1.80941	-1.82968	-1.79913	-1.87414	-1.79287	-1.84709	-1.81825	-1.56798	-1.7931	-1.78215
1.02375	-1.48194	-1.84506	-1.91165	-1.86579	-1.89269	-1.85528	-1.96042	-1.98084	-1.87186	-1.98023	-1.86803	-1.86185	-1.89902	-1.86397	-1.94571	-1.88504	-1.86696	-1.80737	-1.76583	-1.78425	-1.85558	-1.83322	-1.8003	-1.87628	-1.81277	-1.89089	-1.89589	-1.79782	-1.79094	-1.88599	-1.84305	-1.84729	-1.84323	-1.60852	-1.81651	-1.83559
1.025	-1.49225	-1.90067	-1.91914	-1.84605	-1.90581	-1.87129	-1.98354	-1.94915	-1.89175	-1.90928	-1.8719	-1.89857	-1.90295	-1.86313	-1.88607	-1.86633	-1.86021	-1.85405	-1.75723	-1.75116	-1.87686	-1.8349	-1.8272	-1.88724	-1.8525	-1.84961	-1.90656	-1.84816	-1.85796	-1.92829	-1.81242	-1.84526	-1.85457	-1.56895	-1.87114	-1.84006
1.02625	-1.48621	-1.81948	-1.88689	-1.83863	-1.90208	-1.90156	-1.9222	-1.95548	-1.94571	-1.95283	-1.88496	-1.85898	-1.89673	-1.84557	-1.87579	-1.93964	-1.89347	-1.82384	-1.75086	-1.81959	-1.84813	-1.84491	-1.79833	-1.89427	-1.83282	-1.89662	-1.86478	-1.83134	-1.8151	-1.9089	-1.84463	-1.82322	-1.78718	-1.59063	-1.8199	-1.84196
1.0275	-1.38148	-1.84897	-1.90219	-1.85313	-1.90629	-1.90144	-1.94356	-1.95023	-1.93648	-1.92476	-1.83854	-1.85703	-1.89781	-1.85062	-1.90986	-1.91475	-1.84234	-1.82407	-1.74808	-1.77161	-1.83546	-1.84659	-1.83936	-1.87383	-1.82471	-1.88125	-1.86743	-1.82242	-1.82323	-1.90637	-1.83044	-1.83905	-1.78019	-1.58722	-1.80354	-1.79894
1.02875	-1.41981	-1.82626	-1.90785	-1.86433	-1.91034	-1.8921	-1.91918	-1.9572	-1.8895	-1.93088	-1.85297	-1.87047	-1.90222	-1.86014	-1.89841	-1.88017	-1.84179	-1.85202	-1.77398	-1.86038	-1.81824	-1.78738	-1.84777	-1.82941	-1.85444	-1.85017	-1.87134	-1.81592	-1.81774	-1.91992	-1.89043	-1.8258	-1.77621	-1.54809	-1.83138	-1.82698
1.03	-1.42599	-1.84395	-1.89964	-1.87015	-1.89889	-1.93598	-1.9263	-1.96259	-1.95913	-1.91192	-1.87773	-1.84404	-1.886	-1.89881	-1.86997	-1.88482	-1.83429	-1.85546	-1.78857	-1.77167	-1.86579	-1.88423	-1.8297	-1.89725	-1.81874	-1.86438	-1.88631	-1.80238	-1.81504	-1.87137	-1.84641	-1.84324	-1.78345	-1.55801	-1.823	-1.84673
1.03125	-1.45331	-1.85687	-1.91591	-1.87944	-1.93724	-1.86424	-1.92282	-1.98119	-1.91827	-1.91624	-1.88665	-1.84639	-1.88303	-1.84557	-1.87565	-1.87799	-1.85032	-1.86137	-1.7765	-1.78948	-1.83317	-1.8547	-1.82878	-1.91601	-1.90389	-1.9001	-1.85773	-1.8307	-1.81429	-1.92161	-1.83636	-1.81444	-1.83279	-1.58225	-1.84008	-1.83898
1.0325	-1.45098	-1.90317	-1.90828	-1.83493	-1.91646	-1.86746	-1.89759	-1.96647	-1.90899	-1.93724	-1.90001	-1.85146	-1.85621	-1.85803	-1.90433	-1.93294	-1.8409	-1.86433	-1.78945	-1.75879	-1.83499	-1.84482	-1.82024	-1.86094	-1.84419	-1.88819	-1.91103	-1.81193	-1.81807	-1.94418	-1.81384	-1.84723	-1.7996	-1.55522	-1.82591	-1.7945
1.03375	-1.47022	-1.83856	-1.8705	-1.85076	-1.89844	-1.89927	-1.97513	-1.95562	-1.93318	-1.94145	-1.85842	-1.84652	-1.87464	-1.87329	-1.89489	-1.92782	-1.88978	-1.86575	-1.81781	-1.79033	-1.82331	-1.88069	-1.80191	-1.86149	-1.83135	-1.88009	-1.87575	-1.82369	-1.80524	-1.91837	-1.86382	-1.85345	-1.80863	-1.59349	-1.84854	-1.78257
1.035	-1.47489	-1.83172	-1.88586	-1.89276	-1.91866	-1.92413	-1.97219	-1.98113	-1.94929	-1.94879	-1.81903	-1.87755	-1.88628	-1.90304	-1.93471	-1.95936	-1.89073	-1.81569	-1.76871	-1.81214	-1.83988	-1.83046	-1.84901	-1.90363	-1.87767	-1.8602	-1.84255	-1.83826	-1.85416	-1.94737	-1.87535	-1.86652	-1.82859	-1.56404	-1.79836	-1.82701
1.03625	-1.45779	-1.87478	-1.88357	-1.86595	-1.8761	-1.89984	-1.93515	-1.94633	-1.88617	-1.93572	-1.88843	-1.84267	-1.89114	-1.88001	-1.89816	-1.88441	-1.88427	-1.83921	-1.80004	-1.79242	-1.84315	-1.8277	-1.824	-1.87386	-1.87302	-1.88919	-1.92101	-1.81931	-1.87274	-1.87982	-1.81769	-1.87757	-1.79889	-1.5994	-1.82695	-1.83608
1.0375	-1.43369	-1.82622	-1.86174	-1.85343	-1.84411	-1.87267	-1.91421	-1.92881	-1.91619	-1.9285	-1.82797	-1.82281	-1.86479	-1.80725	-1.88795	-1.90785	-1.82855	-1.82999	-1.78419	-1.77565	-1.82887	-1.7985	-1.79658	-1.8667	-1.82939	-1.86831	-1.82057	-1.81556	-1.84242	-1.9022	-1.83914	-1.88339	-1.81491	-1.63218	-1.83604	-1.80873
1.03875	-1.4732	-1.86023	-1.94443	-1.89363	-1.91759	-1.88643	-1.97936	-2.0077	-1.90899	-1.96586	-1.83661	-1.86056	-1.89783	-1.89173	-1.94769	-1.87023	-1.84212	-1.86561	-1.8533	-1.75421	-1.83589	-1.80865	-1.82645	-1.8668	-1.86946	-1.86547	-1.85636	-1.81715	-1.80449	-1.96947	-1.86715	-1.87524	-1.85226	-1.57867	-1.87747	-1.78621
1.04	-1.47514	-1.87276	-1.91124	-1.84305	-1.88523	-1.91631	-1.88766	-1.96288	-1.91481	-1.90495	-1.89039	-1.79981	-1.90658	-1.8629	-1.91118	-1.91111	-1.86621	-1.8545	-1.80236	-1.81651	-1.85954	-1.85024	-1.8254	-1.91922	-1.87053	-1.89699	-1.87006	-1.81966	-1.85946	-1.94778	-1.85691	-1.86744	-1.83164	-1.58892	-1.81856	-1.82645
1.04125	-1.4533	-1.77654	-1.8569	-1.86187	-1.84532	-1.87909	-1.90357	-1.93799	-1.91084	-1.92238	-1.84139	-1.8123	-1.90175	-1.85611	-1.90566	-1.87725	-1.89326	-1.85479	-1.76251	-1.75196	-1.79558	-1.81194	-1.7738	-1.8529	-1.86979	-1.88313	-1.85301	-1.80879	-1.84424	-1.87122	-1.84538	-1.80898	-1.83036	-1.55618	-1.80749	-1.7624
1.0425	-1.4733	-1.8011	-1.90712	-1.85746	-1.91148	-1.89461	-1.93713	-1.9544	-1.92814	-1.92016	-1.85812	-1.82453	-1.89655	-1.86214	-1.84601	-1.86837	-1.86956	-1.84795	-1.75975	-1.8	-1.80589	-1.84343	-1.7897	-1.88183	-1.79502	-1.8718	-1.91677	-1.77009	-1.81113	-1.95317	-1.81543	-1.87391	-1.8767	-1.57547	-1.84979	-1.82291
1.04375	-1.49343	-1.87599	-1.89885	-1.84756	-1.90918	-1.88689	-1.92858	-1.97484	-1.91399	-1.98254	-1.88189	-1.90229	-1.90981	-1.91018	-1.89822	-1.93856	-1.82284	-1.8281	-1.80795	-1.83753	-1.84896	-1.83253	-1.83586	-1.94466	-1.81041	-1.88482	-1.86562	-1.79036	-1.81072	-1.93219	-1.83411	-1.85977	-1.84921	-1.54767	-1.83511	-1.83194
1.045	-1.48668	-1.8651	-1.88584	-1.88081	-1.93041	-1.88681	-1.98115	-1.93718	-1.93171	-1.9286	-1.85024	-1.87839	-1.86088	-1.88551	-1.90945	-1.89917	-1.88576	-1.85379	-1.76551	-1.80495	-1.86539	-1.81322	-1.79396	-1.84479	-1.84721	-1.87332	-1.86762	-1.80869	-1.79956	-1.93332	-1.84496	-1.83471	-1.85568	-1.58164	-1.82749	-1.78745
1.04625	-1.42913	-1.91516	-1.88634	-1.86129	-1.89309	-1.93202	-1.91068	-1.97808	-1.92931	-1.88076	-1.85099	-1.85189	-1.91169	-1.85561	-1.86514	-1.92152	-1.8702	-1.85842	-1.78477	-1.82395	-1.86162	-1.86383	-1.81602	-1.93062	-1.85287	-1.88536	-1.86503	-1.8315	-1.81397	-1.90584	-1.83658	-1.86248	-1.84483	-1.56458	-1.82016	-1.81491
1.0475	-1.39143	-1.86079	-1.91002	-1.85441	-1.90517	-1.90786	-1.93215	-1.93288	-1.91669	-1.92599	-1.84672	-1.83423	-1.83954	-1.82457	-1.92242	-1.90105	-1.86584	-1.83645	-1.80223	-1.74355	-1.81979	-1.86432	-1.77738	-1.87744	-1.80288	-1.85819	-1.81498	-1.81039	-1.79226	-1.87577	-1.847	-1.85295	-1.77465	-1.57442	-1.81484	-1.76503
1.04875	-1.44747	-1.85086	-1.89559	-1.87367	-1.9006	-1.91362	-1.97274	-1.97757	-1.91396	-1.93694	-1.84181	-1.79633	-1.90768	-1.84793	-1.90074	-1.86533	-1.89064	-1.88452	-1.78984	-1.78636	-1.8176	-1.86818	-1.7904	-1.86851	-1.89206	-1.86047	-1.9125	-1.79374	-1.83052	-1.95492	-1.8699	-1.83007	-1.82449	-1.56929	-1.79806	-1.81798
1.05	-1.46321	-1.87341	-1.853	-1.8478	-1.91143	-1.93408	-1.89986	-1.95137	-1.87864	-1.94254	-1.85384	-1.87112	-1.90155	-1.87982	-1.88292	-1.89449	-1.86529	-1.86339	-1.76433	-1.8054	-1.82766	-1.81991	-1.79667	-1.85116	-1.85428	-1.87511	-1.87428	-1.82655	-1.8302	-1.89376	-1.83705	-1.79868	-1.83965	-1.6309	-1.85535	-1.78331
1.05125	-1.46102	-1.86884	-1.84173	-1.83343	-1.91301	-1.90705	-1.91967	-1.94207	-1.93308	-1.96004	-1.92682	-1.85728	-1.90759	-1.87929	-1.88954	-1.92019	-1.88476	-1.85137	-1.8339	-1.75696	-1.91506	-1.82652	-1.78327	-1.86054	-1.86887	-1.91911	-1.91369	-1.82945	-1.76917	-1.88927	-1.86438	-1.93131	-1.8381	-1.55931	-1.83918	-1.8111
1.0525	-1.42533	-1.84355	-1.88575	-1.8701	-1.96624	-1.88524	-1.94233	-1.96832	-1.86756	-1.96828	-1.84701	-1.84176	-1.87958	-1.87173	-1.89573	-1.89965	-1.89689	-1.82208	-1.82211	-1.73063	-1.82239	-1.83529	-1.80216	-1.88445	-1.87864	-1.86738	-1.8508	-1.8163	-1.84017	-1.92471	-1.83866	-1.86292	-1.83802	-1.61911	-1.82716	-1.78086
1.05375	-1.48304	-1.85409	-1.90122	-1.87107	-1.90228	-1.91547	-2.01015	-1.96768	-1.92643	-1.97827	-1.83712	-1.83456	-1.87725	-1.86854	-1.92246	-1.92062	-1.86977	-1.8467	-1.78278	-1.79942	-1.88545	-1.88416	-1.84313	-1.903	-1.85547	-1.90916	-1.94527	-1.83986	-1.83152	-1.89929	-1.85628	-1.8484	-1.81485	-1.62706	-1.89372	-1.78294
1.055	-1.45689	-1.86915	-1.90736	-1.84912	-1.89581	-1.92661	-1.99294	-1.90065	-1.92889	-1.96554	-1.81954	-1.84593	-1.90992	-1.8814	-1.94032	-1.91044	-1.89922	-1.87625	-1.81821	-1.86239	-1.88921	-1.8809	-1.76721	-1.91649	-1.88196	-1.85899	-1.87437	-1.84809	-1.86711	-1.91895	-1.84373	-1.8718	-1.81345	-1.63608	-1.87077	-1.88768
1.05625	-1.46043	-1.88683	-1.85598	-1.89216	-1.88759	-1.94321	-1.97815	-1.93722	-1.9141	-1.9451	-1.85492	-1.86629	-1.88873	-1.86803	-1.93063	-1.90363	-1.87996	-1.83911	-1.79596	-1.81375	-1.80086	-1.81795	-1.81012	-1.93615	-1.85029	-1.89522	-1.85845	-1.85912	-1.82332	-1.90465	-1.85596	-1.89035	-1.85525	-1.61698	-1.84194	-1.82253
1.0575	-1.43992	-1.80895	-1.872	-1.90035	-1.89833	-1.85901	-1.94995	-1.98203	-1.95387	-1.89089	-1.85758	-1.82269	-1.87403	-1.84235	-1.90206	-1.92179	-1.88288	-1.88722	-1.76365	-1.79283	-1.83318	-1.85208	-1.82893	-1.90178	-1.84401	-1.84074	-1.8883	-1.82414	-1.81987	-1.87785	-1.79092	-1.85238	-1.81229	-1.54325	-1.80559	-1.769
1.05875	-1.46836	-1.82001	-1.85198	-1.88154	-1.86932	-1.90335	-1.86275	-1.98008	-1.91552	-1.8958	-1.85929	-1.84894	-1.86387	-1.84348	-1.92217	-1.94213	-1.86352	-1.85098	-1.76839	-1.78338	-1.84183	-1.79415	-1.81331	-1.88723	-1.83363	-1.87749	-1.89156	-1.8355	-1.83069	-1.9419	-1.85333	-1.83255	-1.77576	-1.6121	-1.78999	-1.81424
1.06	-1.47817	-1.819	-1.88545	-1.89344	-1.95305	-1.8835	-1.9231	-1.99399	-1.92001	-1.92407	-1.83924	-1.85556	-1.86273	-1.87335	-1.88448	-1.89866	-1.88636	-1.88688	-1.74046	-1.78143	-1.8608	-1.85347	-1.80697	-1.8741	-1.86867	-1.88262	-1.87418	-1.78381	-1.81828	-1.88932	-1.79536	-1.846	-1.84186	-1.57081	-1.86518	-1.80039
1.06125	-1.39083	-1.87258	-1.87191	-1.88439	-1.9541	-1.881	-1.94176	-1.91588	-1.93272	-1.92682	-1.87647	-1.79722	-1.89588	-1.87177	-1.91764	-1.93422	-1.88833	-1.83229	-1.78376	-1.82454	-1.83587	-1.81129	-1.809	-1.86697	-1.86617	-1.88679	-1.86061	-1.78281	-1.83571	-1.96606	-1.8328	-1.83435	-1.86963	-1.59619	-1.8179	-1.83371
1.0625	-1.39392	-1.88248	-1.87331	-1.8895	-1.88045	-1.85661	-1.94816	-1.9636	-1.87646	-1.95353	-1.87939	-1.88721	-1.89143	-1.85188	-1.89162	-1.91994	-1.84248	-1.86303	-1.81284	-1.79812	-1.85181	-1.85557	-1.8124	-1.87911	-1.81587	-1.86915	-1.89954	-1.84181	-1.82383	-1.92828	-1.81934	-1.85248	-1.83322	-1.56273	-1.8118	-1.78599
1.06375	-1.46277	-1.86724	-1.93893	-1.85797	-1.90902	-1.93713	-1.92176	-1.94351	-1.90628	-1.94156	-1.83799	-1.81721	-1.89085	-1.8525	-1.93765	-1.90521	-1.9254	-1.84837	-1.78748	-1.81139	-1.8721	-1.87611	-1.82903	-1.85625	-1.84103	-1.89974	-1.91697	-1.84027	-1.81907	-1.90234	-1.85344	-1.87907	-1.82747	-1.56218	-1.80364	-1.786
1.065	-1.49221	-1.88423	-1.87079	-1.86343	-1.89861	-1.90996	-1.9404	-1.98958	-1.89163	-1.97682	-1.83337	-1.83365	-1.9122	-1.8346	-1.90052	-1.96171	-1.90519	-1.84323	-1.80339	-1.79264	-1.84668	-1.85602	-1.84443	-1.92478	-1.88305	-1.8574	-1.89494	-1.81628	-1.84494	-1.95838	-1.85945	-1.8607	-1.80017	-1.57978	-1.80911	-1.78481
1.06625	-1.48323	-1.83201	-1.82705	-1.84603	-1.91873	-1.88677	-1.93563	-1.97625	-1.8891	-1.92243	-1.84095	-1.85215	-1.94747	-1.85339	-1.85436	-1.89186	-1.88347	-1.78623	-1.80236	-1.81146	-1.82491	-1.87674	-1.83681	-1.87419	-1.87206	-1.9006	-1.8714	-1.75333	-1.83773	-1.92048	-1.8663	-1.86613	-1.79508	-1.55595	-1.82282	-1.83458
1.0675	-1.42747	-1.83294	-1.85281	-1.8485	-1.919	-1.93231	-1.99226	-1.97537	-1.9128	-1.92054	-1.89393	-1.83279	-1.91542	-1.87436	-1.91249	-1.9324	-1.88143	-1.86939	-1.7949	-1.82091	-1.83043	-1.857	-1.81073	-1.87845	-1.83877	-1.91068	-1.90265	-1.81541	-1.81601	-1.90105	-1.85973	-1.87233	-1.85704	-1.60558	-1.82368	-1.79536
1.06875	-1.43649	-1.86183	-1.86309	-1.86513	-1.91752	-1.91314	-1.92689	-1.88194	-1.88564	-1.89467	-1.88761	-1.85796	-1.89549	-1.86888	-1.89722	-1.94041	-1.89769	-1.87294	-1.8217	-1.84023	-1.85636	-1.88067	-1.83757	-1.84226	-1.84013	-1.87971	-1.87772	-1.79455	-1.80437	-1.92542	-1.81713	-1.85526	-1.82146	-1.57781	-1.81176	-1.78995
1.07	-1.41957	-1.83216	-1.88967	-1.80059	-1.90441	-1.9051	-1.96498	-1.95888	-1.93212	-1.89953	-1.84749	-1.80759	-1.83478	-1.84894	-1.87233	-1.9288	-1.86526	-1.81629	-1.77109	-1.78364	-1.80973	-1.8658	-1.81122	-1.89164	-1.86994	-1.88821	-1.84533	-1.78932	-1.80809	-1.90373	-1.81536	-1.83136	-1.79573	-1.55725	-1.8287	-1.82363
1.07125	-1.43447	-1.86503	-1.9298	-1.88017	-1.90018	-1.88052	-1.92317	-1.97595	-1.90601	-1.88675	-1.85859	-1.81278	-1.91386	-1.84001	-1.85817	-1.89886	-1.85896	-1.83488	-1.78003	-1.78247	-1.87895	-1.82721	-1.78738	-1.87984	-1.80022	-1.88663	-1.89895	-1.83214	-1.77421	-1.87647	-1.84889	-1.86128	-1.80827	-1.56092	-1.78612	-1.78211
1.0725	-1.4577	-1.83177	-1.8751	-1.8442	-1.8943	-1.88898	-1.93452	-1.98076	-1.88967	-1.92369	-1.84179	-1.86387	-1.88504	-1.89703	-1.90878	-1.90007	-1.84706	-1.81609	-1.81108	-1.81618	-1.83111	-1.81205	-1.8192	-1.90428	-1.83788	-1.897	-1.87953	-1.811	-1.81959	-1.9117	-1.82756	-1.83042	-1.81335	-1.59936	-1.82674	-1.77833
1.07375	-1.43002	-1.81993	-1.86443	-1.83279	-1.89477	-1.8812	-1.93602	-1.96292	-1.8948	-1.89114	-1.81048	-1.87901	-1.84591	-1.87407	-1.85347	-1.8622	-1.82751	-1.85147	-1.77041	-1.75146	-1.77305	-1.80865	-1.76723	-1.79589	-1.83107	-1.84536	-1.80726	-1.83404	-1.80134	-1.9941	-1.8505	-1.83718	-1.80499	-1.54361	-1.8032	-1.74235
1.075	-1.42844	-1.81188	-1.87915	-1.78558	-1.8559	-1.90356	-1.93794	-1.94636	-1.93858	-1.92153	-1.8587	-1.87853	-1.91337	-1.83914	-1.90948	-1.89846	-1.84392	-1.82081	-1.76852	-1.76886	-1.80842	-1.83498	-1.8094	-1.87162	-1.86645	-1.88995	-1.84827	-1.74341	-1.791	-1.89484	-1.81497	-1.81377	-1.82093	-1.58323	-1.81553	-1.80227
1.07625	-1.45908	-1.84261	-1.87096	-1.80663	-1.89571	-1.91357	-1.9567	-1.95537	-1.95319	-1.94789	-1.80381	-1.82775	-1.88055	-1.85231	-1.96582	-1.96559	-1.9001	-1.83532	-1.788	-1.79956	-1.86447	-1.86788	-1.80538	-1.85266	-1.85701	-1.83204	-1.90837	-1.82377	-1.79968	-1.96542	-1.81916	-1.87337	-1.86217	-1.63554	-1.85443	-1.8429
1.0775	-1.43566	-1.82995	-1.8994	-1.85262	-1.90247	-1.878	-1.90117	-1.95616	-1.90991	-1.94535	-1.84148	-1.84186	-1.91522	-1.86896	-1.88672	-1.90671	-1.88012	-1.83403	-1.77293	-1.76443	-1.82612	-1.8196	-1.83277	-1.90176	-1.85627	-1.86376	-1.86045	-1.78936	-1.79567	-1.90085	-1.8489	-1.87809	-1.7958	-1.56155	-1.80996	-1.78515
1.07875	-1.42852	-1.83401	-1.88864	-1.86221	-1.91466	-1.87722	-1.92308	-1.98727	-1.9114	-1.93894	-1.86047	-1.87884	-1.92611	-1.83528	-1.87918	-1.90672	-1.90245	-1.85788	-1.77163	-1.81212	-1.85622	-1.8473	-1.84203	-1.86861	-1.89066	-1.86452	-1.82854	-1.8168	-1.80184	-1.87868	-1.83274	-1.82116	-1.84854	-1.5699	-1.82166	-1.82601
1.08	-1.41331	-1.84496	-1.87902	-1.85484	-1.85359	-1.87372	-1.95737	-1.93779	-1.89227	-1.9136	-1.83084	-1.84082	-1.90038	-1.89387	-1.89518	-1.90472	-1.85293	-1.84139	-1.7431	-1.78002	-1.8304	-1.79774	-1.78594	-1.89349	-1.8244	-1.89078	-1.84137	-1.78469	-1.75924	-1.89985	-1.83886	-1.8647	-1.81487	-1.58165	-1.79115	-1.78248
1.08125	-1.42787	-1.86287	-1.86685	-1.86412	-1.91137	-1.90671	-1.96768	-1.95044	-1.94395	-1.95228	-1.78696	-1.83899	-1.90804	-1.849	-1.8421	-1.91025	-1.88876	-1.81335	-1.78568	-1.75076	-1.79606	-1.85244	-1.83143	-1.87791	-1.84026	-1.89277	-1.86624	-1.78446	-1.8185	-1.92116	-1.86598	-1.87747	-1.83382	-1.56091	-1.8149	-1.80054
1.0825	-1.46361	-1.84011	-1.90128	-1.87986	-1.96228	-1.88957	-1.95187	-1.95804	-1.94944	-1.92823	-1.84558	-1.85965	-1.95467	-1.85156	-1.92685	-1.9204	-1.90438	-1.84283	-1.80448	-1.80888	-1.84443	-1.82289	-1.83224	-1.85584	-1.90559	-1.86857	-1.8807	-1.82667	-1.8301	-1.89222	-1.83085	-1.87644	-1.78157	-1.63856	-1.79481	-1.80939
1.08375	-1.48246	-1.84675	-1.87089	-1.87915	-1.91306	-1.89867	-1.93182	-1.96678	-1.90456	-1.91814	-1.82232	-1.81179	-1.89683	-1.8409	-1.90793	-1.90041	-1.84434	-1.8136	-1.76408	-1.78272	-1.81829	-1.85412	-1.80217	-1.89296	-1.83067	-1.86431	-1.85313	-1.86189	-1.7974	-1.92483	-1.81866	-1.82347	-1.81289	-1.59443	-1.83019	-1.81415
1.085	-1.41049	-1.83691	-1.82301	-1.84273	-1.84563	-1.87625	-1.92711	-1.93452	-1.8848	-1.90858	-1.8086	-1.80724	-1.8997	-1.82803	-1.86933	-1.87673	-1.81476	-1.8125	-1.71367	-1.74691	-1.79834	-1.80349	-1.79216	-1.84133	-1.80225	-1.86335	-1.84091	-1.76998	-1.81365	-1.9028	-1.80503	-1.81051	-1.8269	-1.5703	-1.81658	-1.733
1.08625	-1.45733	-1.87821	-1.92355	-1.86207	-1.93274	-1.901	-1.93624	-1.94574	-1.97919	-1.94171	-1.85218	-1.8804	-1.86545	-1.88262	-1.90673	-1.93427	-1.88079	-1.87739	-1.7932	-1.75457	-1.83909	-1.83005	-1.82206	-1.88699	-1.79168	-1.85004	-1.8655	-1.85366	-1.85874	-1.92141	-1.81851	-1.86371	-1.77874	-1.5783	-1.85464	-1.81711
1.0875	-1.4515	-1.86261	-1.90257	-1.84991	-1.92399	-1.87724	-1.95231	-1.96248	-1.94582	-1.92906	-1.8655	-1.86618	-1.93705	-1.86067	-1.90186	-1.90229	-1.888	-1.87018	-1.78301	-1.82536	-1.88269	-1.87027	-1.8321	-1.89288	-1.85444	-1.84564	-1.91277	-1.81686	-1.84262	-1.9204	-1.82098	-1.87164	-1.83974	-1.60595	-1.83204	-1.82536
1.08875	-1.44449	-1.87052	-1.8475	-1.87464	-1.91413	-1.96943	-1.94171	-1.93111	-1.95959	-1.9458	-1.86862	-1.87573	-1.88638	-1.84728	-1.90101	-1.8947	-1.89543	-1.8761	-1.80228	-1.83834	-1.82921	-1.82764	-1.79421	-1.88001	-1.84732	-1.90448	-1.8738	-1.81317	-1.85859	-1.89402	-1.87483	-1.82946	-1.83084	-1.57132	-1.8206	-1.85403
1.09	-1.43702	-1.87145	-1.91783	-1.88306	-1.88987	-1.8817	-1.96428	-1.98974	-1.90207	-1.91268	-1.85985	-1.85549	-1.89926	-1.84641	-1.90825	-1.91388	-1.84204	-1.86384	-1.73773	-1.79272	-1.8262	-1.82451	-1.80327	-1.87946	-1.86919	-1.81662	-1.87988	-1.78119	-1.81146	-1.91931	-1.80913	-1.84163	-1.80888	-1.55381	-1.8551	-1.78197
1.09125	-1.45802	-1.83426	-1.88002	-1.82487	-1.87889	-1.86676	-1.97657	-1.9632	-1.928	-1.90214	-1.833	-1.88316	-1.88276	-1.87329	-1.91222	-1.90222	-1.87303	-1.83352	-1.76521	-1.78262	-1.8159	-1.8282	-1.79934	-1.85951	-1.84609	-1.91263	-1.90391	-1.83926	-1.80141	-1.91548	-1.85539	-1.86767	-1.83961	-1.59639	-1.85209	-1.80975
1.0925	-1.42492	-1.8736	-1.86503	-1.83142	-1.9002	-1.90678	-1.98093	-2.00233	-1.88939	-1.93775	-1.88508	-1.85123	-1.89036	-1.85919	-1.85631	-1.92913	-1.90381	-1.86729	-1.77363	-1.81246	-1.83664	-1.84554	-1.80721	-1.89165	-1.84209	-1.88892	-1.87706	-1.81282	-1.80284	-1.93452	-1.85368	-1.86494	-1.84164	-1.60163	-1.82227	-1.82363
1.09375	-1.46283	-1.86185	-1.90052	-1.87085	-1.88218	-1.90058	-1.96098	-1.93977	-1.9863	-1.96663	-1.88712	-1.85582	-1.91863	-1.84385	-1.92363	-1.88857	-1.87468	-1.83941	-1.78252	-1.79267	-1.85055	-1.82599	-1.82542	-1.87299	-1.87493	-1.86117	-1.87719	-1.83837	-1.82983	-1.91914	-1.86114	-1.83522	-1.77069	-1.57502	-1.81235	-1.79587
1.095	-1.43295	-1.83245	-1.89501	-1.89431	-1.88569	-1.90822	-1.94036	-1.92569	-1.94076	-1.97526	-1.83116	-1.85729	-1.89437	-1.88464	-1.84168	-1.88531	-1.86845	-1.88352	-1.77161	-1.81349	-1.81442	-1.87669	-1.78645	-1.88248	-1.85457	-1.85315	-1.84971	-1.82584	-1.83572	-1.94195	-1.83434	-1.88177	-1.81873	-1.62937	-1.81416	-1.79151
1.09625	-1.40705	-1.8442	-1.86389	-1.81511	-1.88564	-1.86078	-1.94571	-1.90654	-1.92056	-1.93532	-1.84154	-1.85322	-1.87748	-1.87	-1.84439	-1.90506	-1.83711	-1.84535	-1.74263	-1.77466	-1.82408	-1.78838	-1.79958	-1.85307	-1.85482	-1.82726	-1.8322	-1.80029	-1.8283	-1.91533	-1.83904	-1.84433	-1.78973	-1.58118	-1.80194	-1.74972
1.0975	-1.465	-1.8839	-1.87125	-1.85598	-1.90683	-1.86622	-1.92042	-1.96952	-1.93128	-1.91057	-1.87645	-1.83458	-1.88433	-1.87132	-1.88686	-1.903	-1.83248	-1.83345	-1.77586	-1.79324	-1.84758	-1.86966	-1.84175	-1.91319	-1.85606	-1.86463	-1.86526	-1.81491	-1.84219	-1.90721	-1.84869	-1.83173	-1.80355	-1.52342	-1.86745	-1.85248
1.09875	-1.48336	-1.86466	-1.86968	-1.87937	-1.95861	-1.90798	-1.96286	-1.98023	-1.92717	-1.98115	-1.84233	-1.81044	-1.93039	-1.87148	-1.90514	-1.90981	-1.86164	-1.91574	-1.82446	-1.78118	-1.87444	-1.83976	-1.79913	-1.90558	-1.88425	-1.86449	-1.85277	-1.81349	-1.84307	-1.92059	-1.83636	-1.85176	-1.82756	-1.6224	-1.83207	-1.84868
1.1	-1.42918	-1.84865	-1.86205	-1.85949	-1.94155	-1.87727	-1.96226	-1.94367	-1.89684	-1.92433	-1.86585	-1.83172	-1.86203	-1.86178	-1.87278	-1.93393	-1.85878	-1.84918	-1.77672	-1.79057	-1.84264	-1.83077	-1.83135	-1.90211	-1.84481	-1.85746	-1.87876	-1.75983	-1.83371	-1.89328	-1.80959	-1.84436	-1.78658	-1.61221	-1.8243	-1.80652
1.10125	-1.44758	-1.80584	-1.90873	-1.85651	-1.88727	-1.87189	-1.93259	-1.90606	-1.9068	-1.92549	-1.85592	-1.85219	-1.87318	-1.86282	-1.88838	-1.91698	-1.90345	-1.847	-1.79838	-1.78867	-1.80602	-1.83865	-1.79442	-1.91857	-1.83749	-1.86919	-1.82842	-1.79314	-1.80086	-1.95042	-1.80855	-1.88828	-1.85824	-1.59824	-1.81071	-1.80163
1.1025	-1.44683	-1.86131	-1.89312	-1.89538	-1.93637	-1.9141	-1.97975	-1.96483	-1.96271	-1.95118	-1.87228	-1.84668	-1.92625	-1.86048	-1.88347	-1.89855	-1.9399	-1.84439	-1.78811	-1.78927	-1.82302	-1.81698	-1.81568	-1.88977	-1.86823	-1.8537	-1.87704	-1.8603	-1.81395	-1.91656	-1.90391	-1.87682	-1.84629	-1.60036	-1.83116	-1.73632
1.10375	-1.50199	-1.82091	-1.89258	-1.89122	-1.96357	-1.9236	-1.93345	-1.93368	-1.96584	-1.93357	-1.85773	-1.86816	-1.93253	-1.88329	-1.92378	-1.95525	-1.89818	-1.89259	-1.77591	-1.86728	-1.85179	-1.86664	-1.80618	-1.88348	-1.87129	-1.87154	-1.88089	-1.86503	-1.80367	-1.91461	-1.89233	-1.91205	-1.84259	-1.62791	-1.88689	-1.85835
1.105	-1.45828	-1.83156	-1.86877	-1.82229	-1.88636	-1.87494	-1.98325	-1.93611	-1.93476	-1.9256	-1.87503	-1.78171	-1.90453	-1.85178	-1.92186	-1.94359	-1.85771	-1.82433	-1.73836	-1.76974	-1.83657	-1.79013	-1.81036	-1.88991	-1.79931	-1.82783	-1.85869	-1.78529	-1.83279	-1.91423	-1.85184	-1.85136	-1.78688	-1.59975	-1.80146	-1.77183
1.10625	-1.48851	-1.87524	-1.86131	-1.85462	-1.92134	-1.86913	-1.95844	-1.94281	-1.95159	-1.87947	-1.8926	-1.85362	-1.88312	-1.86438	-1.87444	-1.91687	-1.81458	-1.82897	-1.80137	-1.79024	-1.84836	-1.80137	-1.83218	-1.85209	-1.88684	-1.85659	-1.88761	-1.81375	-1.86827	-1.88131	-1.81876	-1.8673	-1.76893	-1.54775	-1.79107	-1.81866
1.1075	-1.46135	-1.89152	-1.87954	-1.87369	-1.89022	-1.90309	-1.9368	-1.97325	-1.9381	-1.93034	-1.84307	-1.8944	-1.87457	-1.86038	-1.84906	-1.88817	-1.85798	-1.86491	-1.77557	-1.78435	-1.82991	-1.83795	-1.79783	-1.92624	-1.8693	-1.86695	-1.87517	-1.81454	-1.84904	-1.94359	-1.80682	-1.80059	-1.75788	-1.58654	-1.82902	-1.80861
1.10875	-1.429	-1.84408	-1.8887	-1.84657	-1.8636	-1.89048	-1.95326	-1.9495	-1.88836	-1.94939	-1.81536	-1.84422	-1.91014	-1.85932	-1.91694	-1.91689	-1.86915	-1.8551	-1.79548	-1.81561	-1.79423	-1.82667	-1.75826	-1.88099	-1.82257	-1.82948	-1.8569	-1.81586	-1.78576	-1.92101	-1.80727	-1.89923	-1.80091	-1.62362	-1.82474	-1.77447
1.11	-1.42226	-1.831	-1.85895	-1.83012	-1.89654	-1.88972	-1.93626	-1.95114	-1.93228	-1.92439	-1.88166	-1.87212	-1.91645	-1.87833	-1.90158	-1.92117	-1.86082	-1.87959	-1.7913	-1.81765	-1.83743	-1.83016	-1.82152	-1.90097	-1.8346	-1.92025	-1.86239	-1.79989	-1.817	-1.94888	-1.83432	-1.85749	-1.81735	-1.53922	-1.83521	-1.77199
1.11125	-1.46303	-1.8729	-1.89439	-1.79618	-1.88133	-1.92097	-1.98029	-1.90638	-1.92103	-1.95233	-1.88884	-1.85488	-1.91346	-1.87821	-1.90925	-1.88665	-1.85223	-1.80164	-1.79625	-1.80633	-1.83085	-1.79724	-1.7792	-1.8906	-1.83915	-1.87372	-1.84665	-1.79825	-1.8164	-1.89894	-1.81494	-1.8282	-1.84151	-1.5651	-1.78207	-1.82353
1.1125	-1.43858	-1.85517	-1.87232	-1.83201	-1.89264	-1.90283	-1.95677	-1.91545	-1.93463	-1.93846	-1.83775	-1.79881	-1.90685	-1.8713	-1.84311	-1.87735	-1.82938	-1.83309	-1.75833	-1.80946	-1.80536	-1.83727	-1.77337	-1.8756	-1.83995	-1.87886	-1.85765	-1.79597	-1.8053	-1.9011	-1.80105	-1.81677	-1.78241	-1.60893	-1.85731	-1.77036
1.11375	-1.45201	-1.81686	-1.87445	-1.85902	-1.92935	-1.91867	-1.98425	-1.95784	-1.93367	-1.96436	-1.85863	-1.8553	-1.88776	-1.89969	-1.92404	-1.89548	-1.88557	-1.83065	-1.76484	-1.81652	-1.87235	-1.83526	-1.79636	-1.91253	-1.84832	-1.90579	-1.88812	-1.75702	-1.84685	-1.91338	-1.82937	-1.85221	-1.83092	-1.60033	-1.82539	-1.81807
1.115	-1.39877	-1.80256	-1.87367	-1.83439	-1.85295	-1.84697	-1.89494	-1.90094	-1.89909	-1.93203	-1.86413	-1.857	-1.89701	-1.89692	-1.89301	-1.88476	-1.84289	-1.80732	-1.75947	-1.77844	-1.76131	-1.86887	-1.82538	-1.87194	-1.78824	-1.85294	-1.91467	-1.7756	-1.771	-1.90954	-1.86191	-1.83463	-1.83078	-1.62213	-1.84062	-1.78981
1.11625	-1.45522	-1.88267	-1.89318	-1.86111	-1.89897	-1.84193	-1.92308	-1.9546	-1.91196	-1.92388	-1.83629	-1.85812	-1.81624	-1.83185	-1.89292	-1.89759	-1.83855	-1.84269	-1.78119	-1.77128	-1.81939	-1.83197	-1.80103	-1.8245	-1.8552	-1.87513	-1.8841	-1.82061	-1.81911	-1.88147	-1.8326	-1.87055	-1.79849	-1.5366	-1.83165	-1.77095
1.1175	-1.39764	-1.84466	-1.89811	-1.87144	-1.86005	-1.85782	-1.94567	-1.90907	-1.92235	-1.94244	-1.85039	-1.84939	-1.87467	-1.84903	-1.88319	-1.88966	-1.88499	-1.85859	-1.80171	-1.8149	-1.81802	-1.82113	-1.78449	-1.84748	-1.81965	-1.87299	-1.87999	-1.78841	-1.80526	-1.89843	-1.83953	-1.82052	-1.78643	-1.56344	-1.81375	-1.84058
1.11875	-1.40957	-1.86893	-1.87426	-1.86571	-1.90463	-1.88542	-1.93091	-1.95802	-1.94208	-1.93045	-1.82729	-1.8215	-1.87285	-1.81093	-1.91875	-1.91799	-1.85389	-1.87065	-1.74253	-1.80882	-1.84819	-1.8693	-1.7741	-1.86482	-1.88372	-1.88882	-1.86605	-1.80447	-1.83857	-1.86412	-1.82101	-1.82376	-1.77785	-1.57133	-1.83475	-1.81474
1.12	-1.45086	-1.83382	-1.90676	-1.88692	-1.90021	-1.93067	-1.95723	-1.93307	-1.902	-1.95375	-1.85261	-1.84679	-1.90691	-1.87012	-1.85721	-1.88715	-1.85733	-1.85683	-1.77403	-1.80258	-1.83727	-1.81958	-1.81534	-1.8692	-1.87809	-1.85387	-1.87227	-1.7619	-1.78958	-1.93584	-1.85991	-1.86054	-1.79389	-1.5731	-1.79587	-1.84407
1.12125	-1.46214	-1.8638	-1.90317	-1.89191	-1.9062	-1.92647	-1.90318	-1.9466	-1.91351	-1.93093	-1.84285	-1.86377	-1.88958	-1.86112	-1.89971	-1.89783	-1.86529	-1.86689	-1.77307	-1.77965	-1.8206	-1.79656	-1.82801	-1.87565	-1.85665	-1.88749	-1.87055	-1.81675	-1.84017	-1.93886	-1.86964	-1.83037	-1.80746	-1.60435	-1.84193	-1.8042
1.1225	-1.43363	-1.88721	-1.89323	-1.8249	-1.90975	-1.90487	-1.96386	-1.95329	-1.89241	-1.94402	-1.82377	-1.84704	-1.92586	-1.87257	-1.95082	-1.93851	-1.87207	-1.84295	-1.75908	-1.79015	-1.79913	-1.83141	-1.75391	-1.87775	-1.87895	-1.88514	-1.84364	-1.80164	-1.77488	-1.92658	-1.83461	-1.87688	-1.80483	-1.55381	-1.83874	-1.75007
1.12375	-1.42815	-1.83899	-1.89196	-1.88271	-1.89682	-1.91259	-1.93943	-1.97842	-1.93405	-1.9276	-1.86851	-1.83931	-1.92384	-1.86014	-1.89804	-1.87844	-1.83616	-1.83268	-1.7711	-1.81576	-1.842	-1.80849	-1.84049	-1.85221	-1.77252	-1.87359	-1.84606	-1.79026	-1.80843	-1.88852	-1.84995	-1.81827	-1.832	-1.60231	-1.81936	-1.77596
1.125	-1.47342	-1.86795	-1.89498	-1.81973	-1.91135	-1.88958	-1.96067	-1.9845	-1.95223	-1.94037	-1.87247	-1.8126	-1.88244	-1.83326	-1.8482	-1.87306	-1.87209	-1.86222	-1.75754	-1.80896	-1.78656	-1.79769	-1.81283	-1.84875	-1.80986	-1.90128	-1.84518	-1.81043	-1.81385	-1.94483	-1.83327	-1.86397	-1.79539	-1.58476	-1.82297	-1.8017
1.12625	-1.403	-1.89299	-1.86723	-1.86549	-1.90551	-1.83937	-1.88518	-1.91246	-1.93334	-1.92044	-1.81326	-1.79848	-1.85093	-1.88209	-1.87482	-1.85372	-1.80913	-1.87249	-1.75262	-1.74653	-1.8483	-1.7574	-1.77353	-1.84254	-1.83883	-1.82041	-1.85967	-1.80807	-1.83542	-1.90965	-1.81901	-1.84512	-1.83325	-1.52974	-1.78632	-1.82014
1.1275	-1.45522	-1.81184	-1.89668	-1.85857	-1.87454	-1.8869	-1.92574	-1.95522	-1.88758	-1.92186	-1.85447	-1.85684	-1.90138	-1.85379	-1.90037	-1.8618	-1.85958	-1.86743	-1.76874	-1.79109	-1.87316	-1.8284	-1.77725	-1.88129	-1.86718	-1.86594	-1.90398	-1.79464	-1.82668	-1.90504	-1.84518	-1.81832	-1.7894	-1.56659	-1.85948	-1.81142
1.12875	-1.42051	-1.84789	-1.86036	-1.83698	-1.85493	-1.88823	-1.90899	-1.95713	-1.87532	-1.93013	-1.84349	-1.84132	-1.91255	-1.84437	-1.85271	-1.90095	-1.85881	-1.83513	-1.76785	-1.76712	-1.84102	-1.84754	-1.80553	-1.84427	-1.83095	-1.90289	-1.9061	-1.78333	-1.78724	-1.93217	-1.82143	-1.85013	-1.78664	-1.54965	-1.85868	-1.78002
1.13	-1.46894	-1.85413	-1.91219	-1.83999	-1.90695	-1.92072	-1.96357	-1.94883	-1.91115	-1.98116	-1.85564	-1.83198	-1.91033	-1.89087	-1.92547	-1.92407	-1.9174	-1.82592	-1.79387	-1.83129	-1.85701	-1.84785	-1.79186	-1.88295	-1.8544	-1.84655	-1.88544	-1.85355	-1.83981	-1.91536	-1.83649	-1.82397	-1.80029	-1.58654	-1.81206	-1.81329
1.13125	-1.38613	-1.86428	-1.88048	-1.8409	-1.95745	-1.89184	-1.94107	-1.9467	-1.8879	-1.92122	-1.84087	-1.87827	-1.84599	-1.86238	-1.87365	-1.92452	-1.87959	-1.81526	-1.76835	-1.76963	-1.8204	-1.82303	-1.8095	-1.89275	-1.86747	-1.86308	-1.86726	-1.77468	-1.79442	-1.88283	-1.8551	-1.86558	-1.80707	-1.57986	-1.80763	-1.75127
1.1325	-1.47241	-1.86781	-1.89698	-1.86151	-1.89404	-1.90565	-1.97507	-1.98435	-1.91529	-1.95709	-1.87768	-1.88406	-1.91772	-1.83419	-1.91943	-1.91395	-1.89764	-1.88633	-1.76953	-1.83571	-1.8079	-1.8572	-1.78691	-1.90149	-1.88368	-1.86647	-1.87938	-1.8199	-1.80398	-1.92297	-1.89611	-1.87203	-1.7819	-1.58232	-1.83608	-1.80819
1.13375	-1.47308	-1.86268	-1.90146	-1.87016	-1.91093	-1.91042	-1.95054	-1.98956	-1.88775	-1.94758	-1.87052	-1.84303	-1.89699	-1.8782	-1.92638	-1.93684	-1.88475	-1.82666	-1.76878	-1.76797	-1.83099	-1.84906	-1.82837	-1.86185	-1.81807	-1.90149	-1.86134	-1.85255	-1.84448	-1.93312	-1.84567	-1.87638	-1.81482	-1.57528	-1.80855	-1.83146
1.135	-1.46373	-1.90585	-1.87915	-1.89164	-1.89775	-1.91644	-1.89772	-1.96748	-1.92541	-1.93996	-1.87139	-1.866	-1.93135	-1.8885	-1.84744	-1.9114	-1.87249	-1.83803	-1.81914	-1.78538	-1.83039	-1.85542	-1.81912	-1.93653	-1.84328	-1.89134	-1.85195	-1.84216	-1.81876	-1.91631	-1.84622	-1.86232	-1.85702	-1.54658	-1.8754	-1.75625
1.13625	-1.44644	-1.79931	-1.93325	-1.89226	-1.94598	-1.9065	-1.98323	-1.99027	-1.90218	-1.95976	-1.86208	-1.86061	-1.94214	-1.86474	-1.92643	-1.95716	-1.8585	-1.85385	-1.79732	-1.76969	-1.86012	-1.83827	-1.77057	-1.91858	-1.84918	-1.8666	-1.85146	-1.79655	-1.80059	-1.91246	-1.83306	-1.88711	-1.80716	-1.583	-1.78059	-1.76216
1.1375	-1.42575	-1.86868	-1.87396	-1.86381	-1.90447	-1.92875	-1.91705	-1.96025	-1.9022	-1.98122	-1.81117	-1.83637	-1.86396	-1.8411	-1.93899	-1.95969	-1.85181	-1.85462	-1.78857	-1.80666	-1.87472	-1.8021	-1.78444	-1.85399	-1.84936	-1.80452	-1.85531	-1.84112	-1.7774	-1.91875	-1.82367	-1.86497	-1.77729	-1.56147	-1.84545	-1.739
1.13875	-1.47624	-1.84387	-1.83949	-1.81966	-1.92227	-1.88036	-1.95557	-1.87884	-1.96087	-1.94277	-1.86757	-1.84052	-1.87158	-1.83811	-1.88591	-1.92383	-1.85135	-1.85387	-1.79382	-1.78156	-1.82252	-1.79944	-1.85623	-1.90239	-1.8394	-1.86889	-1.92326	-1.81254	-1.78501	-1.91543	-1.86271	-1.78205	-1.81989	-1.49741	-1.81388	-1.80376
1.14	-1.44126	-1.83384	-1.90245	-1.84641	-1.88605	-1.89104	-1.91231	-1.9443	-1.90421	-1.9204	-1.85177	-1.847	-1.86845	-1.85063	-1.87079	-1.83476	-1.79736	-1.83182	-1.7775	-1.77306	-1.80519	-1.82532	-1.79088	-1.81639	-1.80839	-1.78346	-1.80919	-1.77027	-1.73552	-1.90682	-1.81001	-1.79631	-1.77896	-1.61231	-1.76183	-1.77586
1.14125	-1.44784	-1.81952	-1.8882	-1.84222	-1.95479	-1.90514	-1.96465	-1.99366	-1.97762	-1.92551	-1.86922	-1.87754	-1.88613	-1.90496	-1.89429	-1.93344	-1.88028	-1.82962	-1.77429	-1.80232	-1.86849	-1.82628	-1.79461	-1.87995	-1.88597	-1.91636	-1.88773	-1.84116	-1.84721	-1.91141	-1.82712	-1.83817	-1.8089	-1.57508	-1.76962	-1.8258
1.1425	-1.4821	-1.84363	-1.85961	-1.84299	-1.90083	-1.91652	-1.91561	-1.96279	-1.89252	-1.9461	-1.88324	-1.84679	-1.89879	-1.86684	-1.86637	-1.90884	-1.88473	-1.82002	-1.75295	-1.82037	-1.83913	-1.83673	-1.80167	-1.85591	-1.86317	-1.85657	-1.87287	-1.80807	-1.81473	-1.91255	-1.8512	-1.84334	-1.81788	-1.5789	-1.81094	-1.76606
1.14375	-1.42929	-1.85358	-1.92234	-1.87353	-1.8701	-1.85311	-1.91729	-1.9534	-1.92624	-1.92118	-1.82755	-1.81497	-1.84924	-1.86567	-1.9027	-1.90731	-1.87383	-1.84654	-1.75545	-1.7986	-1.83379	-1.79983	-1.8116	-1.91415	-1.82855	-1.82682	-1.85691	-1.79071	-1.80786	-1.89593	-1.84326	-1.82864	-1.80216	-1.56818	-1.81143	-1.78559
1.145	-1.46143	-1.87791	-1.91948	-1.90725	-1.93102	-1.88202	-1.92977	-1.97246	-1.95784	-1.93844	-1.8243	-1.86375	-1.89355	-1.85567	-1.91343	-1.8975	-1.92151	-1.86609	-1.81391	-1.83078	-1.86546	-1.81317	-1.81612	-1.87831	-1.84389	-1.87522	-1.87469	-1.80443	-1.81531	-1.918	-1.84134	-1.86407	-1.81893	-1.58994	-1.84561	-1.81601
1.14625	-1.48448	-1.89441	-1.89725	-1.89964	-1.91151	-1.91728	-1.94131	-1.9575	-1.98336	-1.93467	-1.86093	-1.87837	-1.88811	-1.85993	-1.94003	-1.92983	-1.88196	-1.84723	-1.79062	-1.84641	-1.8813	-1.80878	-1.81906	-1.88673	-1.84475	-1.88624	-1.91864	-1.8384	-1.83524	-1.93665	-1.86596	-1.88951	-1.82024	-1.62652	-1.82912	-1.86326
1.1475	-1.39961	-1.8643	-1.89899	-1.82507	-1.91587	-1.92905	-1.9377	-1.89598	-1.91455	-1.93318	-1.80557	-1.83896	-1.88597	-1.89446	-1.90032	-1.91805	-1.8597	-1.9023	-1.79051	-1.81599	-1.83962	-1.80868	-1.77551	-1.84766	-1.86722	-1.86682	-1.92929	-1.83083	-1.83192	-1.88551	-1.8374	-1.8571	-1.78836	-1.58058	-1.80757	-1.84478
1.14875	-1.41385	-1.84196	-1.87879	-1.83317	-1.92315	-1.90167	-1.94954	-1.95617	-1.92109	-1.9301	-1.85215	-1.81015	-1.89569	-1.86677	-1.82765	-1.90266	-1.85206	-1.85842	-1.81219	-1.75073	-1.85465	-1.84263	-1.81178	-1.84442	-1.82787	-1.88473	-1.83346	-1.83327	-1.8297	-1.92878	-1.83146	-1.85029	-1.8251	-1.60078	-1.83063	-1.84004
1.15	-1.45016	-1.85645	-1.89145	-1.83109	-1.89248	-1.8823	-1.96314	-1.93567	-1.92245	-1.94035	-1.83551	-1.80587	-1.88319	-1.86064	-1.88454	-1.92457	-1.85003	-1.83999	-1.83966	-1.78474	-1.8595	-1.76198	-1.77921	-1.85552	-1.84679	-1.84952	-1.85066	-1.83024	-1.82499	-1.91236	-1.84464	-1.81145	-1.80992	-1.57085	-1.82525	-1.80396
1.15125	-1.44109	-1.85459	-1.88087	-1.86368	-1.9013	-1.85771	-1.91721	-1.93914	-1.95211	-1.86364	-1.84871	-1.83201	-1.91665	-1.8736	-1.87752	-1.87706	-1.82839	-1.8475	-1.79939	-1.75484	-1.82021	-1.76697	-1.79887	-1.87344	-1.82271	-1.89263	-1.88071	-1.83957	-1.77373	-1.90872	-1.854	-1.83968	-1.82216	-1.57577	-1.85845	-1.77858
1.1525	-1.44251	-1.88471	-1.89799	-1.85114	-1.94917	-1.90629	-1.94825	-1.93378	-1.91127	-1.93884	-1.81804	-1.81578	-1.89158	-1.89241	-1.89069	-1.90965	-1.88165	-1.83817	-1.77812	-1.85286	-1.86271	-1.82074	-1.80704	-1.83056	-1.81941	-1.86068	-1.86122	-1.79557	-1.79983	-1.93664	-1.8454	-1.84989	-1.83146	-1.58027	-1.86198	-1.80007
1.15375	-1.43863	-1.9031	-1.8918	-1.85772	-1.93736	-1.88966	-1.99598	-1.98968	-1.94137	-1.93162	-1.85429	-1.84251	-1.92076	-1.85589	-1.87748	-1.91224	-1.86108	-1.88003	-1.77247	-1.80512	-1.82852	-1.82626	-1.81402	-1.88503	-1.82287	-1.88719	-1.85183	-1.84169	-1.82384	-1.955	-1.81965	-1.87989	-1.81367	-1.58425	-1.85573	-1.80952
1.155	-1.4321	-1.83883	-1.92133	-1.90762	-1.92091	-1.90283	-1.97293	-1.95372	-1.93057	-1.92846	-1.88926	-1.84311	-1.89413	-1.87766	-1.88461	-1.90072	-1.85954	-1.87671	-1.86197	-1.79213	-1.82645	-1.83862	-1.83849	-1.83321	-1.84743	-1.93614	-1.9204	-1.82918	-1.82513	-1.95367	-1.82049	-1.88659	-1.79869	-1.61617	-1.8584	-1.75133
1.15625	-1.482	-1.8345	-1.8727	-1.84394	-1.90662	-1.88222	-1.91806	-1.95879	-1.95455	-1.87933	-1.83905	-1.81847	-1.93883	-1.8393	-1.8581	-1.90298	-1.78738	-1.86166	-1.73909	-1.76296	-1.81803	-1.77178	-1.79273	-1.8535	-1.82869	-1.85072	-1.88614	-1.79851	-1.76092	-1.87547	-1.82451	-1.85868	-1.80881	-1.55729	-1.81342	-1.78626
1.1575	-1.44251	-1.85244	-1.90908	-1.9068	-1.85561	-1.91937	-1.95969	-1.98468	-1.93413	-1.96994	-1.82382	-1.86374	-1.88795	-1.89105	-1.87937	-1.90771	-1.86555	-1.85067	-1.77291	-1.77794	-1.86561	-1.85279	-1.83488	-1.88477	-1.878	-1.86313	-1.93532	-1.75903	-1.84585	-1.90018	-1.81897	-1.82263	-1.81592	-1.61641	-1.83279	-1.82913
1.15875	-1.45305	-1.81121	-1.90505	-1.86679	-1.91146	-1.90544	-1.96189	-1.9643	-1.94613	-1.99313	-1.86526	-1.89232	-1.89276	-1.86015	-1.90016	-1.90877	-1.88824	-1.88383	-1.75648	-1.79207	-1.87317	-1.87241	-1.82476	-1.91786	-1.80867	-1.89347	-1.90563	-1.81414	-1.79169	-1.9312	-1.84011	-1.87531	-1.85659	-1.61907	-1.80808	-1.81616
1.16	-1.42246	-1.83792	-1.89533	-1.83799	-1.915	-1.90378	-1.9386	-1.95735	-1.90118	-1.88036	-1.83048	-1.84225	-1.87906	-1.88219	-1.86843	-1.88028	-1.8566	-1.82855	-1.74731	-1.76892	-1.86491	-1.79077	-1.78753	-1.84968	-1.80296	-1.87131	-1.86859	-1.80719	-1.81031	-1.92937	-1.81868	-1.85367	-1.80188	-1.57458	-1.85148	-1.81651
1.16125	-1.43929	-1.86485	-1.87926	-1.87779	-1.89195	-1.82004	-1.93204	-1.91756	-1.94286	-1.92509	-1.89325	-1.82157	-1.89777	-1.85705	-1.89128	-1.90224	-1.87594	-1.78567	-1.81347	-1.74483	-1.83058	-1.81192	-1.77465	-1.83685	-1.86199	-1.87704	-1.86417	-1.79962	-1.80317	-1.92493	-1.81176	-1.83978	-1.84233	-1.54656	-1.82055	-1.80424
1.1625	-1.44975	-1.87256	-1.91656	-1.88297	-1.91709	-1.91628	-1.99013	-1.96995	-1.95828	-1.95039	-1.88555	-1.8641	-1.91381	-1.89414	-1.93113	-1.91936	-1.83865	-1.86479	-1.80255	-1.82049	-1.82246	-1.8557	-1.81504	-1.91976	-1.86346	-1.89937	-1.8829	-1.84881	-1.78609	-1.90014	-1.87027	-1.89444	-1.79054	-1.55148	-1.81222	-1.81947
1.16375	-1.48538	-1.87044	-1.92546	-1.82322	-1.89797	-1.9372	-1.94436	-1.92829	-1.96022	-1.91634	-1.86611	-1.86098	-1.90212	-1.84032	-1.87588	-1.90131	-1.86797	-1.86591	-1.77453	-1.85455	-1.81542	-1.85271	-1.81357	-1.90865	-1.81832	-1.8431	-1.88139	-1.79073	-1.83572	-1.94973	-1.86711	-1.86311	-1.82443	-1.61232	-1.85421	-1.80482
1.165	-1.42119	-1.866	-1.85933	-1.87252	-1.92549	-1.91411	-1.97886	-1.94857	-1.94914	-1.94443	-1.84434	-1.8849	-1.8884	-1.84986	-1.90542	-1.89658	-1.91582	-1.84974	-1.79998	-1.80329	-1.84842	-1.85953	-1.81619	-1.88718	-1.83426	-1.90383	-1.86561	-1.81531	-1.87097	-1.93587	-1.85167	-1.84332	-1.85506	-1.62091	-1.83548	-1.80995
1.16625	-1.47	-1.81484	-1.88666	-1.81525	-1.87551	-1.88996	-1.96598	-1.93684	-1.96589	-1.95326	-1.83588	-1.87315	-1.89467	-1.862	-1.90097	-1.92442	-1.87928	-1.85856	-1.82661	-1.78185	-1.84403	-1.8252	-1.81141	-1.87637	-1.86897	-1.90235	-1.87352	-1.75206	-1.83954	-1.93887	-1.86666	-1.83098	-1.81148	-1.57194	-1.76502	-1.83484
1.1675	-1.46885	-1.87961	-1.88972	-1.85117	-1.93711	-1.88243	-1.92983	-1.99053	-1.90317	-1.92273	-1.84113	-1.85642	-1.86564	-1.85403	-1.87618	-1.88342	-1.89769	-1.83145	-1.7542	-1.80875	-1.83379	-1.82477	-1.83096	-1.85479	-1.86486	-1.85282	-1.82082	-1.76138	-1.82896	-1.91952	-1.86285	-1.83903	-1.77882	-1.53552	-1.84672	-1.78618
1.16875	-1.47941	-1.83839	-1.87436	-1.8462	-1.92172	-1.89566	-1.95613	-1.9333	-1.97814	-1.9306	-1.83237	-1.85225	-1.84773	-1.87436	-1.84755	-1.88527	-1.90269	-1.84264	-1.76824	-1.7809	-1.85243	-1.846	-1.77679	-1.86901	-1.80845	-1.88684	-1.88468	-1.77633	-1.87562	-1.93259	-1.82175	-1.86753	-1.78858	-1.60773	-1.83634	-1.79902
1.17	-1.46479	-1.83515	-1.90095	-1.84707	-1.87153	-1.89655	-1.93348	-1.9623	-1.9601	-1.97526	-1.82005	-1.82352	-1.89928	-1.8909	-1.90433	-1.90196	-1.85323	-1.82504	-1.75579	-1.77617	-1.78367	-1.82528	-1.81711	-1.88958	-1.88065	-1.90867	-1.8615	-1.80123	-1.8105	-1.92062	-1.86215	-1.80064	-1.82143	-1.60229	-1.83762	-1.8162
1.17125	-1.50056	-1.86637	-1.96281	-1.9026	-1.89645	-1.88486	-1.948	-1.94537	-1.97877	-1.97243	-1.83695	-1.83092	-1.91226	-1.89161	-1.90238	-1.89247	-1.86845	-1.86373	-1.76588	-1.81192	-1.8503	-1.85769	-1.82821	-1.89081	-1.84027	-1.89427	-1.87947	-1.82372	-1.81558	-1.91528	-1.82336	-1.87013	-1.8158	-1.5754	-1.86532	-1.8361
1.1725	-1.45533	-1.83861	-1.8992	-1.85909	-1.88612	-1.87223	-1.90327	-1.95698	-1.92263	-1.92598	-1.84192	-1.83324	-1.87542	-1.87874	-1.84243	-1.92886	-1.89579	-1.83535	-1.73882	-1.76936	-1.81371	-1.81248	-1.75993	-1.87839	-1.82967	-1.89662	-1.87504	-1.83334	-1.82125	-1.88137	-1.88977	-1.85542	-1.79698	-1.58328	-1.80944	-1.78335
1.17375	-1.45831	-1.92414	-1.89402	-1.86685	-1.89115	-1.88182	-1.94999	-1.99481	-1.94508	-1.93061	-1.84517	-1.88824	-1.9047	-1.82494	-1.90227	-1.912	-1.86144	-1.85673	-1.79528	-1.77215	-1.8387	-1.81408	-1.79016	-1.89596	-1.84054	-1.9155	-1.87534	-1.81697	-1.83335	-1.91362	-1.8795	-1.88077	-1.81982	-1.615	-1.78232	-1.82544
1.175	-1.43604	-1.86791	-1.88359	-1.83906	-1.96521	-1.86926	-1.89954	-1.96772	-1.8976	-1.94943	-1.85956	-1.89544	-1.91208	-1.918	-1.90627	-1.94617	-1.88697	-1.86222	-1.75635	-1.77917	-1.81756	-1.87672	-1.83582	-1.89689	-1.86287	-1.92304	-1.89095	-1.77789	-1.8344	-1.95229	-1.831	-1.87668	-1.79588	-1.57614	-1.81728	-1.81584
1.17625	-1.42852	-1.85705	-1.93058	-1.8578	-1.91348	-1.89595	-1.99905	-1.93984	-1.89667	-1.89255	-1.84582	-1.89007	-1.8999	-1.89759	-1.87995	-1.91539	-1.85586	-1.83333	-1.76929	-1.78438	-1.87658	-1.86055	-1.80946	-1.88176	-1.84118	-1.83342	-1.92423	-1.78383	-1.81774	-1.91927	-1.84334	-1.87668	-1.85565	-1.57205	-1.81223	-1.86164
1.1775	-1.46091	-1.84038	-1.89546	-1.86712	-1.90852	-1.9046	-1.96749	-1.94597	-1.91837	-1.93444	-1.83958	-1.83552	-1.89195	-1.8721	-1.87886	-1.91131	-1.89126	-1.86895	-1.76967	-1.80281	-1.84449	-1.85628	-1.8291	-1.85613	-1.85976	-1.86684	-1.91448	-1.81451	-1.835	-1.8966	-1.83394	-1.85521	-1.85598	-1.60793	-1.81329	-1.8221
1.17875	-1.46168	-1.86451	-1.93801	-1.84971	-1.9007	-1.90042	-1.95187	-1.99261	-1.86201	-1.94844	-1.81992	-1.83167	-1.8905	-1.84011	-1.88535	-1.92232	-1.86613	-1.84325	-1.78706	-1.74733	-1.80591	-1.85456	-1.79551	-1.88578	-1.85964	-1.83052	-1.84556	-1.79676	-1.82591	-1.89802	-1.8552	-1.83924	-1.79153	-1.54627	-1.837	-1.80353
1.18	-1.46841	-1.85848	-1.88742	-1.80767	-1.88967	-1.90577	-1.89743	-1.92566	-1.86873	-1.89987	-1.86173	-1.8172	-1.85011	-1.8463	-1.90858	-1.8564	-1.83769	-1.8487	-1.76438	-1.78565	-1.80808	-1.81043	-1.76326	-1.8772	-1.85176	-1.85781	-1.8552	-1.79234	-1.77127	-1.92545	-1.834	-1.83752	-1.78963	-1.5753	-1.8311	-1.80544
1.18125	-1.42511	-1.8578	-1.87348	-1.86819	-1.88382	-1.91059	-1.96154	-1.93854	-1.92318	-1.91537	-1.84621	-1.86631	-1.92376	-1.87798	-1.87333	-1.9151	-1.81766	-1.80975	-1.78397	-1.79065	-1.82354	-1.85437	-1.77211	-1.89711	-1.84591	-1.86903	-1.90207	-1.82772	-1.79558	-1.9182	-1.8333	-1.84447	-1.81932	-1.58132	-1.85926	-1.81892
1.1825	-1.46463	-1.88194	-1.90729	-1.89053	-1.84889	-1.89803	-1.9399	-1.94133	-1.94861	-1.94099	-1.8737	-1.86347	-1.88117	-1.87458	-1.87456	-1.90768	-1.85119	-1.83109	-1.76842	-1.79418	-1.85437	-1.85306	-1.82355	-1.8969	-1.85823	-1.86725	-1.85483	-1.81437	-1.82943	-1.94263	-1.85472	-1.85772	-1.81769	-1.60914	-1.83167	-1.82358
1.18375	-1.46092	-1.85789	-1.87726	-1.87548	-1.89527	-1.89888	-1.9599	-1.93997	-1.91954	-1.93778	-1.86626	-1.84054	-1.87666	-1.84683	-1.86594	-1.91143	-1.86358	-1.84699	-1.79501	-1.8069	-1.85911	-1.81833	-1.83323	-1.81802	-1.84406	-1.8936	-1.91342	-1.8046	-1.80869	-1.8993	-1.87712	-1.86257	-1.81465	-1.62243	-1.83165	-1.77577
1.185	-1.4327	-1.8298	-1.87214	-1.82748	-1.86671	-1.91023	-1.9511	-1.95327	-1.89427	-1.96879	-1.87326	-1.8454	-1.89194	-1.82275	-1.9065	-1.91477	-1.85699	-1.81856	-1.80005	-1.81834	-1.82943	-1.77078	-1.81269	-1.86124	-1.84072	-1.87623	-1.84204	-1.78445	-1.81645	-1.88672	-1.82488	-1.80646	-1.82136	-1.57482	-1.80869	-1.80318
1.18625	-1.46153	-1.85382	-1.90391	-1.86826	-1.87981	-1.8664	-1.91457	-1.96698	-1.89831	-1.9372	-1.88571	-1.79904	-1.89131	-1.87686	-1.87501	-1.88023	-1.8292	-1.8835	-1.78865	-1.81899	-1.87868	-1.82272	-1.79873	-1.87547	-1.87165	-1.91329	-1.83831	-1.85151	-1.81779	-1.89588	-1.86288	-1.83854	-1.79929	-1.55661	-1.84994	-1.80136
1.1875	-1.47319	-1.8541	-1.89067	-1.8624	-1.89524	-1.88749	-1.91139	-1.98003	-1.92214	-1.94607	-1.81903	-1.87388	-1.91944	-1.86164	-1.9064	-1.89466	-1.83259	-1.8879	-1.8274	-1.81425	-1.82545	-1.79474	-1.83376	-1.87943	-1.85811	-1.92647	-1.88296	-1.80801	-1.83837	-1.88308	-1.81091	-1.87916	-1.76661	-1.61311	-1.83393	-1.80624
1.18875	-1.41468	-1.83624	-1.88849	-1.84512	-1.87657	-1.87001	-1.94512	-1.97448	-1.94124	-1.93146	-1.85849	-1.81119	-1.89468	-1.83685	-1.89454	-1.88388	-1.838	-1.84937	-1.8248	-1.78513	-1.85628	-1.85607	-1.76737	-1.87707	-1.87281	-1.85118	-1.87704	-1.77403	-1.83351	-1.8945	-1.83081	-1.82711	-1.83912	-1.59532	-1.84108	-1.80391
1.19	-1.4723	-1.90228	-1.91842	-1.86217	-1.8782	-1.91152	-1.94874	-1.94266	-1.93351	-1.91265	-1.86104	-1.83208	-1.90143	-1.89058	-1.87243	-1.91135	-1.86292	-1.83058	-1.79309	-1.81257	-1.85431	-1.87815	-1.82641	-1.86615	-1.86976	-1.86788	-1.84027	-1.84435	-1.8148	-1.95182	-1.85007	-1.82618	-1.78068	-1.57809	-1.85647	-1.82944
1.19125	-1.44912	-1.8448	-1.89683	-1.86931	-1.95015	-1.90669	-1.94957	-1.96595	-1.87115	-1.95652	-1.87639	-1.82968	-1.90653	-1.86007	-1.90476	-1.90295	-1.86615	-1.84335	-1.75874	-1.80866	-1.85133	-1.85378	-1.80976	-1.83637	-1.83827	-1.87191	-1.89636	-1.79817	-1.78246	-1.89645	-1.83967	-1.88537	-1.81164	-1.60545	-1.83802	-1.76449
1.1925	-1.41937	-1.82457	-1.86186	-1.82833	-1.89199	-1.86724	-1.94	-1.95652	-1.86123	-1.89367	-1.84756	-1.89195	-1.88156	-1.8561	-1.89123	-1.86504	-1.80704	-1.78412	-1.73601	-1.75315	-1.78249	-1.80811	-1.81517	-1.85436	-1.84324	-1.80446	-1.88043	-1.74469	-1.80833	-1.88926	-1.8968	-1.83154	-1.80274	-1.55415	-1.76423	-1.73847
1.19375	-1.44373	-1.83713	-1.86905	-1.85571	-1.83561	-1.88433	-1.94133	-1.94351	-1.93219	-1.90831	-1.81967	-1.86785	-1.88172	-1.85141	-1.89834	-1.88305	-1.8297	-1.81297	-1.7687	-1.76056	-1.80696	-1.78848	-1.8081	-1.85411	-1.84032	-1.90641	-1.87276	-1.80131	-1.78475	-1.91706	-1.84379	-1.82116	-1.83434	-1.59077	-1.79358	-1.76766
1.195	-1.4827	-1.82582	-1.94356	-1.87535	-1.9236	-1.87365	-1.94836	-1.94218	-1.94035	-1.96875	-1.83298	-1.82221	-1.90009	-1.79881	-1.90155	-1.89848	-1.88181	-1.86507	-1.81666	-1.7766	-1.83567	-1.78586	-1.79732	-1.89728	-1.87962	-1.89516	-1.86077	-1.79345	-1.82184	-1.91248	-1.85192	-1.85388	-1.76842	-1.57516	-1.83941	-1.80081
1.19625	-1.49076	-1.85958	-1.86304	-1.89622	-1.89523	-1.91204	-1.92778	-1.97817	-1.95014	-1.91801	-1.85036	-1.87047	-1.89363	-1.88219	-1.9288	-1.93626	-1.84309	-1.84394	-1.77872	-1.80582	-1.84785	-1.86816	-1.78271	-1.87405	-1.86872	-1.85547	-1.88542	-1.86335	-1.82359	-1.89698	-1.86351	-1.84067	-1.79337	-1.58375	-1.82105	-1.83586
1.1975	-1.48818	-1.86072	-1.87795	-1.88578	-1.92142	-1.89832	-1.9675	-1.92723	-1.94176	-1.90656	-1.87054	-1.88226	-1.93478	-1.80957	-1.93724	-1.88641	-1.853	-1.89461	-1.78585	-1.79093	-1.87215	-1.87062	-1.81751	-1.89688	-1.89625	-1.90493	-1.86922	-1.83552	-1.79742	-1.89263	-1.88215	-1.84134	-1.83375	-1.59798	-1.85166	-1.82018
1.19875	-1.41082	-1.83316	-1.85484	-1.8694	-1.85288	-1.87426	-1.96023	-1.94918	-1.90746	-1.90142	-1.83142	-1.79433	-1.89613	-1.86395	-1.90416	-1.92937	-1.86472	-1.83413	-1.7982	-1.79133	-1.85793	-1.82459	-1.7849	-1.8551	-1.8334	-1.8198	-1.87756	-1.81973	-1.85005	-1.91452	-1.84586	-1.83387	-1.77525	-1.58391	-1.82933	-1.82382
1.2	-1.44524	-1.8442	-1.89254	-1.84151	-1.88322	-1.89839	-1.9671	-1.93658	-1.90945	-1.95086	-1.84547	-1.8659	-1.90855	-1.86725	-1.9029	-1.91482	-1.87424	-1.82739	-1.76445	-1.75117	-1.84645	-1.82959	-1.78656	-1.85881	-1.83619	-1.83269	-1.8678	-1.80406	-1.83762	-1.88813	-1.83626	-1.84579	-1.83822	-1.62762	-1.83529	-1.80081
1.20125	-1.46142	-1.83576	-1.87229	-1.86671	-1.9423	-1.87443	-1.93081	-1.95345	-1.85452	-1.93399	-1.85382	-1.8553	-1.8352	-1.83617	-1.83736	-1.86403	-1.87391	-1.87742	-1.82415	-1.81568	-1.83044	-1.84085	-1.75137	-1.87146	-1.82832	-1.86548	-1.89134	-1.83915	-1.77659	-1.92104	-1.87976	-1.87632	-1.79599	-1.55928	-1.8259	-1.85608
1.2025	-1.44966	-1.86362	-1.89061	-1.8552	-1.89961	-1.87866	-1.96138	-1.95317	-1.89609	-1.93074	-1.82275	-1.85214	-1.92233	-1.83292	-1.87823	-1.91126	-1.83613	-1.84099	-1.75936	-1.79236	-1.81677	-1.81049	-1.7887	-1.85455	-1.80552	-1.86833	-1.87492	-1.83956	-1.81838	-1.92315	-1.79442	-1.82827	-1.83795	-1.63263	-1.81773	-1.75542
1.20375	-1.47647	-1.85967	-1.91194	-1.86055	-1.9325	-1.88889	-1.91963	-1.96451	-1.91739	-1.93609	-1.89086	-1.8489	-1.88367	-1.87773	-1.85385	-1.88961	-1.86601	-1.77403	-1.75796	-1.78182	-1.83336	-1.86914	-1.79037	-1.87593	-1.82703	-1.86366	-1.8922	-1.84493	-1.80279	-1.9024	-1.86742	-1.82945	-1.88492	-1.54575	-1.84518	-1.76214
1.205	-1.49878	-1.86662	-1.89276	-1.8804	-1.8801	-1.89921	-1.95647	-1.94527	-1.97617	-1.93007	-1.86715	-1.83712	-1.91532	-1.82499	-1.89376	-1.89382	-1.90912	-1.88146	-1.7891	-1.79663	-1.81928	-1.82142	-1.80194	-1.88488	-1.85702	-1.8871	-1.88697	-1.79177	-1.81871	-1.8848	-1.86557	-1.84635	-1.77837	-1.59169	-1.81139	-1.8103
1.20625	-1.41143	-1.83138	-1.90646	-1.85724	-1.93584	-1.83793	-1.97891	-1.9415	-1.91581	-1.91933	-1.848	-1.84951	-1.85303	-1.89135	-1.87142	-1.85536	-1.81172	-1.81349	-1.80186	-1.77906	-1.82307	-1.81301	-1.80988	-1.88077	-1.85737	-1.84672	-1.86105	-1.79568	-1.80557	-1.92476	-1.8443	-1.84469	-1.78762	-1.59271	-1.81801	-1.81606
1.2075	-1.4702	-1.80034	-1.90399	-1.85313	-1.90074	-1.87747	-1.86644	-1.91752	-1.91261	-1.86535	-1.87317	-1.86033	-1.91004	-1.85495	-1.86844	-1.92185	-1.86007	-1.86082	-1.75939	-1.75958	-1.84782	-1.77427	-1.79991	-1.86969	-1.83742	-1.86866	-1.87572	-1.84075	-1.80318	-1.91998	-1.82932	-1.86851	-1.81733	-1.61785	-1.83791	-1.81998
1.20875	-1.43808	-1.88303	-1.89576	-1.84891	-1.95171	-1.90378	-1.97602	-1.94112	-1.92371	-1.95087	-1.87247	-1.85676	-1.89142	-1.87389	-1.89435	-1.9269	-1.88562	-1.8689	-1.81153	-1.78069	-1.85663	-1.82981	-1.7809	-1.85609	-1.89191	-1.87045	-1.88588	-1.83116	-1.82841	-1.95117	-1.82447	-1.91941	-1.79006	-1.59157	-1.79928	-1.80606
1.21	-1.4602	-1.81978	-1.88131	-1.86047	-1.8724	-1.85986	-1.95636	-1.93701	-1.91806	-1.90311	-1.84748	-1.87788	-1.86046	-1.85561	-1.90197	-1.89027	-1.87124	-1.84225	-1.80246	-1.79663	-1.84022	-1.85011	-1.81558	-1.90369	-1.83995	-1.87826	-1.82554	-1.80167	-1.7833	-1.8951	-1.83066	-1.83907	-1.82381	-1.58699	-1.85151	-1.78352
1.21125	-1.40527	-1.85733	-1.87807	-1.83942	-1.90475	-1.90717	-1.95176	-1.95589	-1.9173	-1.93269	-1.81076	-1.85149	-1.91383	-1.863	-1.91949	-1.90326	-1.85539	-1.85997	-1.78165	-1.71384	-1.84099	-1.82488	-1.79024	-1.86899	-1.85098	-1.85334	-1.85456	-1.82863	-1.84103	-1.94143	-1.82554	-1.85866	-1.76654	-1.64184	-1.8245	-1.81625
1.2125	-1.41916	-1.86615	-1.8431	-1.86087	-1.90587	-1.92484	-1.96211	-1.96462	-1.9692	-1.91414	-1.86186	-1.81821	-1.9143	-1.83403	-1.91327	-1.87847	-1.87963	-1.83744	-1.79077	-1.79439	-1.85319	-1.85779	-1.85752	-1.87151	-1.8258	-1.86111	-1.87	-1.81899	-1.7697	-1.92397	-1.87077	-1.8137	-1.82271	-1.59864	-1.85306	-1.81706
1.21375	-1.43405	-1.82373	-1.84697	-1.84873	-1.83508	-1.85384	-1.95009	-1.90167	-1.9017	-1.93096	-1.8075	-1.78013	-1.84659	-1.86506	-1.89118	-1.87861	-1.81559	-1.83885	-1.73526	-1.79757	-1.83608	-1.83771	-1.76345	-1.8306	-1.79576	-1.86209	-1.84342	-1.75439	-1.77139	-1.89175	-1.83738	-1.81509	-1.80803	-1.54783	-1.79301	-1.78165
1.215	-1.47963	-1.81895	-1.91487	-1.83506	-1.91125	-1.89198	-1.96881	-1.94486	-1.94375	-1.98181	-1.85844	-1.82074	-1.87356	-1.86977	-1.90722	-1.9186	-1.88228	-1.82652	-1.76913	-1.78782	-1.81262	-1.83057	-1.78639	-1.89417	-1.88387	-1.84935	-1.85576	-1.85947	-1.80404	-1.93982	-1.85088	-1.84325	-1.82017	-1.55085	-1.82106	-1.82965
1.21625	-1.49099	-1.82238	-1.90741	-1.87365	-1.90225	-1.88543	-1.95119	-1.96521	-1.92745	-1.92562	-1.86213	-1.87196	-1.91293	-1.88831	-1.8985	-1.87123	-1.86864	-1.86918	-1.78497	-1.78187	-1.83778	-1.83194	-1.79126	-1.86317	-1.8397	-1.84511	-1.83614	-1.79315	-1.79958	-1.94549	-1.84454	-1.84671	-1.79596	-1.58902	-1.8006	-1.82096
1.2175	-1.43902	-1.84023	-1.85715	-1.83181	-1.91929	-1.9009	-1.94528	-1.93879	-1.92906	-1.90103	-1.85963	-1.86229	-1.87983	-1.81398	-1.89835	-1.90728	-1.84741	-1.84602	-1.76677	-1.73279	-1.82898	-1.87415	-1.8277	-1.84278	-1.86129	-1.86308	-1.86866	-1.83903	-1.81106	-1.94808	-1.85985	-1.85527	-1.78944	-1.57425	-1.83947	-1.79412
1.21875	-1.44244	-1.79494	-1.85345	-1.86349	-1.9032	-1.87697	-1.91727	-1.95806	-1.91152	-1.90109	-1.82303	-1.84145	-1.91962	-1.87678	-1.86332	-1.87493	-1.85373	-1.83475	-1.76389	-1.77068	-1.82405	-1.82899	-1.78799	-1.87513	-1.81278	-1.89657	-1.87799	-1.7892	-1.81722	-1.91322	-1.83579	-1.82907	-1.82809	-1.55843	-1.77785	-1.80862
1.22	-1.47511	-1.83767	-1.89844	-1.863	-1.88291	-1.85532	-1.89686	-1.97689	-1.90312	-1.87827	-1.90143	-1.83875	-1.8806	-1.83292	-1.88534	-1.86216	-1.86269	-1.86049	-1.78099	-1.77359	-1.83173	-1.80745	-1.7814	-1.8951	-1.82323	-1.90725	-1.89635	-1.81721	-1.77649	-1.8874	-1.79046	-1.84697	-1.79473	-1.59274	-1.82168	-1.7988
1.22125	-1.49177	-1.84448	-1.90135	-1.83141	-1.93972	-1.87277	-1.95456	-1.99129	-1.89472	-1.96564	-1.87907	-1.87101	-1.91155	-1.87674	-1.91953	-1.94037	-1.90828	-1.91107	-1.81579	-1.79723	-1.86687	-1.83266	-1.85756	-1.91481	-1.87406	-1.9186	-1.8745	-1.82233	-1.78688	-1.90101	-1.83996	-1.84562	-1.8206	-1.59255	-1.87399	-1.80814
1.2225	-1.48527	-1.87852	-1.8828	-1.85625	-1.92937	-1.8993	-1.94595	-1.9617	-1.9334	-1.89322	-1.87421	-1.91429	-1.92673	-1.89951	-1.9389	-1.90301	-1.84508	-1.8942	-1.80736	-1.77468	-1.83369	-1.8373	-1.85994	-1.86934	-1.80224	-1.90227	-1.87547	-1.83994	-1.83487	-1.88866	-1.88618	-1.87093	-1.83342	-1.63051	-1.8617	-1.79889
1.22375	-1.4661	-1.86735	-1.88813	-1.82489	-1.90797	-1.92606	-1.94705	-2.01961	-1.92082	-1.88931	-1.81959	-1.88029	-1.90249	-1.88159	-1.8744	-1.91603	-1.86387	-1.82835	-1.81144	-1.79808	-1.81242	-1.79787	-1.77294	-1.88754	-1.83441	-1.83007	-1.87948	-1.82548	-1.81115	-1.91241	-1.82376	-1.84647	-1.82173	-1.60311	-1.76902	-1.82954
1.225	-1.49924	-1.83811	-1.90066	-1.8585	-1.89192	-1.89418	-1.94596	-1.93396	-1.94123	-1.90281	-1.8507	-1.8777	-1.9194	-1.84723	-1.8857	-1.90816	-1.8601	-1.87451	-1.77398	-1.82141	-1.80313	-1.8596	-1.80248	-1.88602	-1.8591	-1.82087	-1.88754	-1.81238	-1.83167	-1.92187	-1.86516	-1.85563	-1.84128	-1.60814	-1.81894	-1.79361
1.22625	-1.4654	-1.88434	-1.92048	-1.85007	-1.89149	-1.89941	-1.94958	-1.97966	-1.95373	-1.9581	-1.8504	-1.87914	-1.92651	-1.81432	-1.91667	-1.89216	-1.86511	-1.87398	-1.78824	-1.82555	-1.85401	-1.83578	-1.80337	-1.93353	-1.8276	-1.89201	-1.86456	-1.81516	-1.80203	-1.9188	-1.82142	-1.85882	-1.76887	-1.57954	-1.83477	-1.78342
1.2275	-1.40502	-1.85577	-1.85792	-1.88747	-1.87662	-1.84704	-1.90193	-1.93279	-1.89093	-1.90876	-1.81609	-1.8721	-1.89415	-1.8645	-1.85661	-1.89346	-1.8496	-1.83695	-1.7401	-1.77275	-1.79604	-1.79929	-1.82973	-1.84541	-1.80238	-1.84206	-1.87721	-1.749	-1.83498	-1.87361	-1.80754	-1.80453	-1.76015	-1.54359	-1.78726	-1.80552
1.22875	-1.47862	-1.83017	-1.90197	-1.86288	-1.90827	-1.95002	-1.93981	-1.99451	-1.9109	-1.92182	-1.84092	-1.83174	-1.89325	-1.87604	-1.86896	-1.92781	-1.83097	-1.86146	-1.82614	-1.81763	-1.81884	-1.84652	-1.86341	-1.87698	-1.85599	-1.92388	-1.91757	-1.83914	-1.82353	-1.92469	-1.83877	-1.84688	-1.82437	-1.57808	-1.78961	-1.80859
1.23	-1.42263	-1.8885	-1.90545	-1.90015	-1.92745	-1.90032	-1.92051	-1.96116	-1.96308	-1.89694	-1.83047	-1.85891	-1.9841	-1.84148	-1.91803	-1.8984	-1.87198	-1.87492	-1.79605	-1.81299	-1.83346	-1.85945	-1.83185	-1.88293	-1.84568	-1.88421	-1.91876	-1.80823	-1.80513	-1.93088	-1.8618	-1.86533	-1.81546	-1.62655	-1.77206	-1.82055
1.23125	-1.46056	-1.84463	-1.89134	-1.87049	-1.89642	-1.8557	-1.96167	-1.93654	-1.89689	-1.90951	-1.80994	-1.81533	-1.86772	-1.8646	-1.87273	-1.87796	-1.79946	-1.85447	-1.76099	-1.77981	-1.79928	-1.88668	-1.76705	-1.87783	-1.8721	-1.85372	-1.91553	-1.81275	-1.86905	-1.93237	-1.85311	-1.84188	-1.80787	-1.58595	-1.83745	-1.77438
1.2325	-1.48391	-1.86395	-1.92122	-1.86409	-1.90409	-1.88921	-1.9772	-1.94633	-1.90913	-1.90368	-1.86481	-1.83789	-1.87683	-1.85461	-1.91395	-1.93172	-1.86869	-1.82743	-1.78329	-1.76085	-1.82676	-1.83597	-1.82067	-1.91033	-1.87201	-1.84736	-1.80648	-1.78301	-1.80858	-1.91142	-1.79735	-1.83004	-1.84158	-1.58169	-1.82967	-1.81451
1.23375	-1.46012	-1.85741	-1.83867	-1.85777	-1.92267	-1.89252	-1.9553	-1.96469	-1.92742	-1.98083	-1.82842	-1.81781	-1.90434	-1.897	-1.84125	-1.88364	-1.86349	-1.86557	-1.7317	-1.82074	-1.83526	-1.83125	-1.80597	-1.89771	-1.8587	-1.85269	-1.85169	-1.79305	-1.76509	-1.90679	-1.83873	-1.84051	-1.80392	-1.60052	-1.80034	-1.77142
1.235	-1.48101	-1.86156	-1.90036	-1.83528	-1.88256	-1.92381	-1.95672	-1.96647	-1.92319	-1.89951	-1.85193	-1.89004	-1.88328	-1.81752	-1.92189	-1.88056	-1.88559	-1.85547	-1.8109	-1.81573	-1.83943	-1.79977	-1.77778	-1.88339	-1.85292	-1.89256	-1.85259	-1.77297	-1.80508	-1.94193	-1.81082	-1.87583	-1.79746	-1.58674	-1.81606	-1.81472
1.23625	-1.4702	-1.86821	-1.89932	-1.82163	-1.8856	-1.90929	-1.90959	-1.9704	-1.92794	-1.9427	-1.85356	-1.80793	-1.88873	-1.86665	-1.87491	-1.90198	-1.84797	-1.84001	-1.75714	-1.75541	-1.83836	-1.83286	-1.84243	-1.86629	-1.82378	-1.78667	-1.86835	-1.82295	-1.79469	-1.9134	-1.87093	-1.83658	-1.7939	-1.57567	-1.79469	-1.76834
1.2375	-1.44089	-1.81456	-1.82531	-1.85069	-1.93905	-1.86464	-1.96999	-1.981	-1.96568	-1.94404	-1.854	-1.85033	-1.85858	-1.86516	-1.9038	-1.88517	-1.87466	-1.89697	-1.76111	-1.78128	-1.79355	-1.80865	-1.80549	-1.8569	-1.84422	-1.8855	-1.88593	-1.79654	-1.84844	-1.92964	-1.81236	-1.8159	-1.82661	-1.57502	-1.85684	-1.73509
1.23875	-1.4117	-1.85726	-1.87529	-1.82834	-1.88566	-1.86635	-1.93437	-1.95449	-1.88879	-1.88898	-1.80694	-1.85425	-1.83352	-1.83546	-1.90493	-1.90273	-1.83864	-1.89147	-1.74741	-1.7839	-1.8138	-1.82847	-1.77728	-1.8862	-1.85818	-1.83998	-1.85532	-1.82031	-1.81048	-1.90185	-1.83598	-1.85562	-1.79859	-1.5541	-1.80587	-1.78446
1.24	-1.45633	-1.86984	-1.87753	-1.85583	-1.91995	-1.89385	-1.95675	-1.99555	-1.87899	-1.92779	-1.86188	-1.88868	-1.90391	-1.86767	-1.9152	-1.89053	-1.86058	-1.88206	-1.79067	-1.84781	-1.83399	-1.83137	-1.80138	-1.8779	-1.87011	-1.87394	-1.87408	-1.79327	-1.8002	-1.9171	-1.86583	-1.86938	-1.8358	-1.62482	-1.85681	-1.80839
1.24125	-1.42462	-1.88544	-1.87867	-1.84992	-1.91471	-1.8869	-1.91109	-1.92562	-1.88095	-1.92921	-1.83704	-1.88856	-1.88882	-1.8504	-1.87258	-1.89409	-1.82569	-1.86414	-1.7695	-1.81379	-1.8232	-1.84465	-1.81244	-1.87536	-1.878	-1.86511	-1.8763	-1.83311	-1.84989	-1.92069	-1.82084	-1.79921	-1.80075	-1.64425	-1.79884	-1.83453
1.2425	-1.4172	-1.89219	-1.88866	-1.82492	-1.85553	-1.86827	-1.89542	-1.93916	-1.87209	-1.90436	-1.83375	-1.86359	-1.86865	-1.83544	-1.83083	-1.88691	-1.86323	-1.81856	-1.76141	-1.75145	-1.83132	-1.82302	-1.78048	-1.85411	-1.84655	-1.86408	-1.85727	-1.80079	-1.83716	-1.87944	-1.79615	-1.79588	-1.76922	-1.56863	-1.76771	-1.75273
1.24375	-1.46961	-1.85881	-1.88515	-1.90014	-1.90135	-1.88763	-1.93788	-1.94633	-1.93541	-1.90733	-1.88372	-1.88043	-1.89182	-1.88738	-1.86199	-1.92309	-1.84922	-1.87003	-1.82026	-1.84925	-1.82818	-1.81626	-1.76222	-1.88167	-1.83725	-1.88017	-1.87671	-1.82173	-1.825	-1.96192	-1.88372	-1.87411	-1.8131	-1.57667	-1.82855	-1.81075
1.245	-1.45213	-1.86269	-1.90017	-1.85507	-1.91708	-1.87942	-1.96809	-1.91488	-1.89981	-1.90158	-1.87671	-1.84045	-1.85711	-1.85558	-1.87733	-1.91109	-1.84855	-1.88057	-1.76286	-1.80283	-1.82832	-1.82125	-1.86232	-1.84748	-1.84051	-1.83649	-1.85304	-1.79861	-1.81951	-1.92626	-1.85783	-1.82679	-1.79162	-1.56133	-1.82307	-1.83225
1.24625	-1.43917	-1.84085	-1.84313	-1.88674	-1.86584	-1.88746	-1.92876	-1.96991	-1.90477	-1.93842	-1.85962	-1.86946	-1.90052	-1.86187	-1.94719	-1.94598	-1.83739	-1.81062	-1.75875	-1.75068	-1.83558	-1.80709	-1.77724	-1.89151	-1.79058	-1.9224	-1.88995	-1.79394	-1.82865	-1.91407	-1.82622	-1.85508	-1.80837	-1.52695	-1.82481	-1.8059
1.2475	-1.43262	-1.86521	-1.86959	-1.83489	-1.87929	-1.86283	-1.96649	-1.97301	-1.89445	-1.88984	-1.83395	-1.82766	-1.92839	-1.8171	-1.9237	-1.86805	-1.83316	-1.79829	-1.76521	-1.76055	-1.83365	-1.78845	-1.76572	-1.8996	-1.8272	-1.86007	-1.8653	-1.76348	-1.81702	-1.92291	-1.8095	-1.81345	-1.77109	-1.5542	-1.77516	-1.79925
1.24875	-1.44701	-1.81762	-1.90769	-1.89729	-1.9041	-1.90643	-1.9121	-1.9585	-1.93204	-1.93742	-1.8413	-1.8863	-1.90944	-1.82885	-1.88895	-1.87124	-1.84349	-1.82303	-1.80919	-1.79518	-1.85973	-1.77116	-1.79871	-1.89899	-1.8651	-1.87574	-1.90127	-1.81486	-1.81625	-1.90564	-1.85772	-1.87129	-1.7906	-1.59236	-1.83101	-1.7865
1.25	-1.47301	-1.84451	-1.87901	-1.86184	-1.92191	-1.89635	-1.97149	-1.97887	-1.94768	-1.93518	-1.85013	-1.83505	-1.88789	-1.88647	-1.88398	-1.87407	-1.87326	-1.82882	-1.75307	-1.84973	-1.87616	-1.84484	-1.80855	-1.86216	-1.84535	-1.87128	-1.89374	-1.82361	-1.81532	-1.93163	-1.88482	-1.90299	-1.80141	-1.58851	-1.82158	-1.78735
1.25125	-1.4231	-1.86657	-1.86071	-1.83477	-1.89873	-1.87102	-1.94371	-1.95392	-1.89781	-1.92273	-1.82401	-1.84222	-1.91337	-1.87605	-1.88812	-1.90099	-1.85811	-1.85136	-1.78426	-1.79922	-1.85416	-1.84697	-1.81817	-1.88923	-1.83615	-1.88198	-1.86935	-1.8117	-1.82787	-1.92389	-1.84122	-1.87484	-1.78098	-1.5828	-1.79817	-1.79413
1.2525	-1.45627	-1.85061	-1.90545	-1.86922	-1.93743	-1.93172	-1.98924	-1.97948	-1.91446	-1.96817	-1.89635	-1.83812	-1.90195	-1.86603	-1.88285	-1.86778	-1.90056	-1.85422	-1.79215	-1.78481	-1.84093	-1.87666	-1.83765	-1.89833	-1.86071	-1.90774	-1.90489	-1.87674	-1.83673	-1.92665	-1.83512	-1.85286	-1.83961	-1.60893	-1.87132	-1.80118
1.25375	-1.44384	-1.88331	-1.93133	-1.87524	-1.91503	-1.84339	-1.95494	-2.01276	-1.92056	-1.97527	-1.83098	-1.82921	-1.90062	-1.89411	-1.89264	-1.94452	-1.85571	-1.88465	-1.84879	-1.83985	-1.84011	-1.83987	-1.84205	-1.8568	-1.84589	-1.93038	-1.90352	-1.76762	-1.82416	-1.9139	-1.86316	-1.87352	-1.80325	-1.64314	-1.84936	-1.79182
1.255	-1.41076	-1.83269	-1.87856	-1.83474	-1.8817	-1.86378	-1.92433	-1.97891	-1.90851	-1.9414	-1.777	-1.83398	-1.88371	-1.84358	-1.8707	-1.92404	-1.77955	-1.87971	-1.75645	-1.77169	-1.85328	-1.78614	-1.78367	-1.84627	-1.87146	-1.84118	-1.84854	-1.80462	-1.82166	-1.90543	-1.81153	-1.86063	-1.77981	-1.56613	-1.81663	-1.75868
1.25625	-1.44667	-1.8643	-1.87211	-1.86863	-1.89678	-1.8321	-1.93533	-1.93851	-1.93895	-1.94056	-1.84831	-1.82741	-1.89995	-1.86028	-1.85317	-1.90523	-1.87704	-1.84405	-1.74619	-1.81407	-1.81703	-1.86884	-1.82349	-1.90228	-1.83366	-1.8937	-1.8811	-1.80077	-1.78813	-1.92945	-1.83733	-1.83558	-1.79849	-1.60157	-1.86067	-1.79975
1.2575	-1.4498	-1.8711	-1.88668	-1.86236	-1.90708	-1.88809	-1.96981	-1.95155	-1.96125	-1.95399	-1.8563	-1.87539	-1.84123	-1.9106	-1.87756	-1.93123	-1.84173	-1.83612	-1.76307	-1.77881	-1.80195	-1.85392	-1.81875	-1.89403	-1.86634	-1.88432	-1.85185	-1.83659	-1.81966	-1.88226	-1.8851	-1.89745	-1.8141	-1.59456	-1.81707	-1.81366
1.25875	-1.47771	-1.89622	-1.8662	-1.86782	-1.93275	-1.87807	-1.91562	-1.9999	-1.90472	-1.89532	-1.84624	-1.85348	-1.89179	-1.89045	-1.90254	-1.88292	-1.89978	-1.86866	-1.80083	-1.82384	-1.85339	-1.87254	-1.80213	-1.85927	-1.87792	-1.91797	-1.90474	-1.83104	-1.87092	-1.92078	-1.80231	-1.8406	-1.79529	-1.59251	-1.84867	-1.82058
1.26	-1.45958	-1.83046	-1.89433	-1.93596	-1.92793	-1.86943	-1.9396	-1.95662	-1.87421	-1.95023	-1.85581	-1.83265	-1.89465	-1.83907	-1.88093	-1.87733	-1.87031	-1.89753	-1.75117	-1.82618	-1.85394	-1.80326	-1.79641	-1.87514	-1.80701	-1.84828	-1.85117	-1.82026	-1.79138	-1.9507	-1.83978	-1.82136	-1.85042	-1.59103	-1.80738	-1.7587
1.26125	-1.45017	-1.87832	-1.91061	-1.85508	-1.93725	-1.93831	-1.96416	-1.97205	-1.96836	-1.92226	-1.84583	-1.86354	-1.88809	-1.89698	-1.90269	-1.90733	-1.85526	-1.86013	-1.79357	-1.78598	-1.82497	-1.8337	-1.79818	-1.91089	-1.82802	-1.9006	-1.88717	-1.84355	-1.82684	-1.9377	-1.81004	-1.87952	-1.82723	-1.61026	-1.82694	-1.76197
1.2625	-1.47313	-1.82897	-1.91049	-1.87272	-1.93548	-1.92374	-1.99194	-1.93791	-1.91442	-1.97225	-1.83521	-1.80154	-1.88178	-1.90654	-1.96609	-1.90997	-1.88241	-1.85784	-1.81391	-1.78794	-1.86455	-1.83864	-1.7803	-1.90759	-1.86357	-1.90741	-1.88142	-1.83412	-1.8258	-1.93212	-1.86878	-1.85301	-1.85032	-1.5914	-1.81282	-1.81944
1.26375	-1.42017	-1.85415	-1.88918	-1.84826	-1.89186	-1.90376	-1.88698	-1.92828	-1.89819	-1.96108	-1.85676	-1.83318	-1.90266	-1.8702	-1.89128	-1.84762	-1.82273	-1.84571	-1.76295	-1.75216	-1.81357	-1.86109	-1.79057	-1.88072	-1.80297	-1.83096	-1.80351	-1.74477	-1.81383	-1.90186	-1.85547	-1.85276	-1.79768	-1.59661	-1.78653	-1.78731
1.265	-1.47257	-1.87286	-1.883	-1.87273	-1.93612	-1.8628	-1.95018	-1.96861	-1.90745	-1.94937	-1.85562	-1.83444	-1.90764	-1.88092	-1.87528	-1.91029	-1.84468	-1.87644	-1.78332	-1.82962	-1.86539	-1.83815	-1.81046	-1.91705	-1.83436	-1.83816	-1.8804	-1.8268	-1.81253	-1.90968	-1.872	-1.91465	-1.82446	-1.60895	-1.8271	-1.8105
1.26625	-1.42616	-1.87182	-1.89407	-1.86632	-1.8778	-1.91512	-1.90848	-1.90069	-1.86328	-1.93259	-1.85539	-1.80215	-1.87072	-1.81901	-1.89718	-1.89696	-1.82347	-1.86521	-1.76846	-1.74522	-1.87665	-1.79849	-1.78354	-1.88464	-1.84279	-1.91137	-1.86103	-1.84223	-1.79628	-1.91219	-1.87639	-1.87399	-1.8263	-1.54726	-1.80826	-1.74886
1.2675	-1.44328	-1.88465	-1.91738	-1.88828	-1.92334	-1.89179	-1.94239	-1.93467	-1.86691	-1.9446	-1.85957	-1.84701	-1.94125	-1.87445	-1.88894	-1.91699	-1.8692	-1.84211	-1.72498	-1.81982	-1.79981	-1.80603	-1.82407	-1.89132	-1.85092	-1.86486	-1.90579	-1.81607	-1.81442	-1.92285	-1.82153	-1.86568	-1.82563	-1.58705	-1.80809	-1.83907
1.26875	-1.42793	-1.85526	-1.91566	-1.90199	-1.89926	-1.9307	-1.94576	-1.9707	-1.93096	-1.91893	-1.84316	-1.86812	-1.92043	-1.85802	-1.96001	-1.8953	-1.85243	-1.86606	-1.81829	-1.83447	-1.81995	-1.8411	-1.8294	-1.90698	-1.86314	-1.91936	-1.85938	-1.82799	-1.82491	-1.95623	-1.85153	-1.84279	-1.84355	-1.63147	-1.83888	-1.81865
1.27	-1.41398	-1.8439	-1.93059	-1.83519	-1.88458	-1.87525	-1.9406	-1.95159	-1.91251	-1.89293	-1.81155	-1.84629	-1.87937	-1.83187	-1.88843	-1.86978	-1.82051	-1.85066	-1.76988	-1.77145	-1.87875	-1.79861	-1.77806	-1.86185	-1.86823	-1.8574	-1.88112	-1.78886	-1.77933	-1.91069	-1.83154	-1.82384	-1.80784	-1.5452	-1.78635	-1.77179
1.27125	-1.43358	-1.88305	-1.9191	-1.85714	-1.88388	-1.90165	-1.9959	-1.96444	-1.89959	-1.91751	-1.86537	-1.84087	-1.90359	-1.86756	-1.92091	-1.91266	-1.86702	-1.85232	-1.82041	-1.7753	-1.85822	-1.85794	-1.8535	-1.8434	-1.82093	-1.90157	-1.85019	-1.82273	-1.79861	-1.89359	-1.8254	-1.83847	-1.81436	-1.58848	-1.81334	-1.78729
1.2725	-1.477	-1.81845	-1.88708	-1.85263	-1.90464	-1.91103	-1.94	-1.95161	-1.94918	-1.93067	-1.85506	-1.82886	-1.85435	-1.87035	-1.90011	-1.85727	-1.88499	-1.84325	-1.77138	-1.78315	-1.86006	-1.81745	-1.8268	-1.87036	-1.87451	-1.89159	-1.92266	-1.80852	-1.81302	-1.86856	-1.82276	-1.88027	-1.81772	-1.60201	-1.82218	-1.80958
1.27375	-1.47529	-1.94172	-1.90842	-1.83014	-1.94207	-1.90817	-1.95514	-1.95879	-1.88909	-1.94391	-1.84709	-1.86663	-1.92582	-1.88361	-1.90735	-1.91952	-1.8632	-1.848	-1.76705	-1.80652	-1.8681	-1.82604	-1.82067	-1.87977	-1.83994	-1.89091	-1.86923	-1.80264	-1.77877	-1.90855	-1.85065	-1.82785	-1.81343	-1.58885	-1.84391	-1.79095
1.275	-1.45551	-1.82203	-1.86855	-1.84951	-1.89974	-1.89266	-1.93301	-1.95084	-1.95717	-1.95157	-1.87346	-1.85055	-1.88091	-1.83023	-1.90849	-1.89311	-1.87148	-1.90409	-1.7607	-1.82495	-1.8393	-1.84868	-1.79476	-1.88598	-1.83975	-1.85282	-1.84662	-1.76538	-1.87177	-1.93791	-1.84231	-1.83086	-1.75868	-1.54809	-1.81504	-1.83135
1.27625	-1.43808	-1.86312	-1.86996	-1.85859	-1.9173	-1.92835	-1.92988	-1.90194	-1.93611	-1.94057	-1.82475	-1.80431	-1.91084	-1.86607	-1.89124	-1.87126	-1.84507	-1.85514	-1.81854	-1.75152	-1.83423	-1.8255	-1.7603	-1.86758	-1.878	-1.87232	-1.91229	-1.83019	-1.84235	-1.86658	-1.845	-1.8428	-1.84705	-1.56035	-1.81978	-1.80037
1.2775	-1.50254	-1.8894	-1.89813	-1.85636	-1.90345	-1.90732	-1.98781	-1.95978	-1.94807	-1.99542	-1.86354	-1.84614	-1.88152	-1.87166	-1.91971	-1.91948	-1.9295	-1.88063	-1.75938	-1.82784	-1.83299	-1.84628	-1.80623	-1.87599	-1.88015	-1.89187	-1.89888	-1.8353	-1.81453	-1.93494	-1.84761	-1.84505	-1.85698	-1.6014	-1.89234	-1.80389
1.27875	-1.49471	-1.83799	-1.89425	-1.8412	-1.90649	-1.90575	-1.97054	-1.93545	-1.90624	-1.96589	-1.82907	-1.80104	-1.92891	-1.85226	-1.88024	-1.93839	-1.83613	-1.8392	-1.74045	-1.77335	-1.81559	-1.83289	-1.80749	-1.92029	-1.80407	-1.87741	-1.89404	-1.79864	-1.79851	-1.88246	-1.89666	-1.86348	-1.81112	-1.57136	-1.8308	-1.7909
1.28	-1.45355	-1.87642	-1.87836	-1.9026	-1.90698	-1.8632	-1.98608	-1.93729	-1.91637	-1.94542	-1.83112	-1.81707	-1.9267	-1.92745	-1.89319	-1.90088	-1.91843	-1.84859	-1.81932	-1.82599	-1.84637	-1.84187	-1.85489	-1.91137	-1.84755	-1.83283	-1.8732	-1.79447	-1.78639	-1.8988	-1.882	-1.84006	-1.79192	-1.59934	-1.83381	-1.83218
1.28125	-1.42512	-1.86938	-1.87254	-1.86947	-1.91245	-1.88349	-1.93255	-1.92695	-1.87789	-1.9325	-1.85209	-1.84048	-1.83967	-1.84273	-1.85977	-1.91908	-1.85104	-1.81787	-1.7934	-1.78457	-1.8721	-1.79571	-1.83294	-1.86384	-1.81601	-1.87194	-1.88614	-1.81163	-1.833	-1.92725	-1.85393	-1.86038	-1.77453	-1.57722	-1.82485	-1.81092
1.2825	-1.49374	-1.90077	-1.90534	-1.86714	-1.91953	-1.87765	-1.97034	-1.99932	-1.96842	-1.93687	-1.87105	-1.87754	-1.91266	-1.89157	-1.89481	-1.92285	-1.84689	-1.91552	-1.82967	-1.8433	-1.83192	-1.86622	-1.80025	-1.88574	-1.83481	-1.85095	-1.92737	-1.8351	-1.81181	-1.92344	-1.90994	-1.84502	-1.80968	-1.62441	-1.82174	-1.81125
1.28375	-1.4873	-1.89352	-1.83884	-1.85763	-1.89145	-1.8901	-1.89883	-1.93877	-1.90316	-1.94869	-1.7825	-1.82676	-1.90805	-1.85489	-1.88087	-1.91593	-1.80481	-1.85962	-1.75306	-1.78022	-1.82765	-1.83721	-1.78784	-1.8793	-1.85805	-1.88328	-1.85936	-1.78187	-1.82028	-1.91581	-1.87291	-1.84629	-1.78879	-1.60137	-1.81941	-1.87008
1.285	-1.48023	-1.85873	-1.92053	-1.84486	-1.96888	-1.90292	-1.92327	-1.96661	-1.92447	-1.97951	-1.86399	-1.87519	-1.91254	-1.91133	-1.90317	-1.92769	-1.88236	-1.81201	-1.81692	-1.833	-1.83937	-1.8436	-1.80029	-1.90709	-1.88758	-1.87807	-1.85376	-1.78331	-1.82177	-1.90587	-1.88158	-1.84432	-1.83979	-1.58548	-1.82518	-1.79844
1.28625	-1.46324	-1.85108	-1.86416	-1.86177	-1.90851	-1.9292	-1.89814	-1.89795	-1.9259	-1.94597	-1.84731	-1.87482	-1.92753	-1.87801	-1.92149	-1.87605	-1.84085	-1.80992	-1.73705	-1.80798	-1.82829	-1.83328	-1.82543	-1.88415	-1.86158	-1.87085	-1.83554	-1.77872	-1.80526	-1.93243	-1.85644	-1.86925	-1.82165	-1.53719	-1.79198	-1.76861
1.2875	-1.46959	-1.84444	-1.90927	-1.86406	-1.89648	-1.87664	-1.93398	-1.90362	-1.96086	-1.93008	-1.83402	-1.86618	-1.88335	-1.86641	-1.89703	-1.87939	-1.85205	-1.82632	-1.79261	-1.81762	-1.85961	-1.84288	-1.83567	-1.8577	-1.85705	-1.88211	-1.86809	-1.78676	-1.76382	-1.8889	-1.85508	-1.83173	-1.78565	-1.57325	-1.84067	-1.78096
1.28875	-1.45521	-1.88778	-1.92321	-1.88163	-1.90512	-1.89689	-1.97188	-1.97594	-1.86873	-1.94477	-1.83796	-1.89897	-1.90642	-1.88732	-1.88629	-1.93549	-1.91267	-1.84833	-1.75851	-1.7676	-1.83674	-1.83371	-1.83311	-1.86626	-1.84842	-1.90409	-1.85483	-1.8522	-1.83488	-1.95837	-1.83569	-1.84812	-1.78547	-1.60624	-1.86862	-1.78804
1.29	-1.43607	-1.82135	-1.85714	-1.84475	-1.89912	-1.8624	-1.91548	-1.96568	-1.93298	-1.92294	-1.84689	-1.86207	-1.91127	-1.84006	-1.88718	-1.85851	-1.89351	-1.83796	-1.77696	-1.80275	-1.82143	-1.8484	-1.75173	-1.89151	-1.82462	-1.85168	-1.87147	-1.80216	-1.80213	-1.9074	-1.846	-1.84826	-1.82237	-1.54176	-1.82577	-1.81684
1.29125	-1.45416	-1.83783	-1.87108	-1.87063	-1.8927	-1.90729	-1.95458	-1.95334	-1.91718	-1.91061	-1.85177	-1.79398	-1.89054	-1.86663	-1.86325	-1.9107	-1.88147	-1.88205	-1.78421	-1.8168	-1.84267	-1.86422	-1.78097	-1.89714	-1.83173	-1.84794	-1.87414	-1.80103	-1.82599	-1.8812	-1.83349	-1.83803	-1.79498	-1.55482	-1.82011	-1.83685
1.2925	-1.43523	-1.82018	-1.90511	-1.82058	-1.90803	-1.92142	-1.9952	-1.93433	-1.95667	-1.95137	-1.87554	-1.79914	-1.8817	-1.85799	-1.90112	-1.90935	-1.90881	-1.85717	-1.76388	-1.77567	-1.83302	-1.80979	-1.78563	-1.89258	-1.85671	-1.86835	-1.8735	-1.80603	-1.80427	-1.92805	-1.81001	-1.87685	-1.81516	-1.58339	-1.82145	-1.78083
1.29375	-1.38971	-1.8491	-1.82575	-1.85003	-1.88884	-1.87325	-1.93922	-1.94719	-1.90192	-1.93162	-1.82142	-1.88132	-1.90193	-1.88114	-1.88181	-1.88481	-1.87005	-1.87922	-1.79378	-1.8098	-1.84926	-1.79398	-1.78242	-1.85384	-1.84469	-1.84393	-1.89266	-1.80958	-1.80131	-1.92126	-1.77767	-1.84133	-1.77398	-1.55448	-1.81987	-1.82752
1.295	-1.45462	-1.86448	-1.90796	-1.85927	-1.92152	-1.91433	-1.98819	-1.94373	-1.91879	-1.92825	-1.83892	-1.83475	-1.89925	-1.9169	-1.95229	-1.86243	-1.89047	-1.87187	-1.79713	-1.80864	-1.82767	-1.84456	-1.77498	-1.88951	-1.81559	-1.87156	-1.85701	-1.83956	-1.81706	-1.90874	-1.81553	-1.85203	-1.82088	-1.59976	-1.8396	-1.78544
1.29625	-1.42895	-1.82833	-1.83423	-1.87276	-1.94408	-1.9229	-1.97586	-1.94775	-1.92894	-1.93549	-1.87469	-1.81304	-1.89581	-1.8871	-1.89467	-1.92933	-1.88048	-1.83299	-1.78591	-1.74552	-1.84341	-1.80307	-1.8197	-1.90614	-1.83821	-1.85911	-1.84433	-1.83313	-1.83099	-1.90927	-1.86233	-1.83204	-1.76103	-1.57748	-1.84225	-1.76852
1.2975	-1.44249	-1.91121	-1.87436	-1.8186	-1.92481	-1.90566	-1.95979	-1.95831	-1.89366	-1.91486	-1.87767	-1.8785	-1.90075	-1.85183	-1.8995	-1.88875	-1.87627	-1.85625	-1.79156	-1.75581	-1.83242	-1.85125	-1.84012	-1.8796	-1.82442	-1.88199	-1.88209	-1.83878	-1.85953	-1.89692	-1.85831	-1.83359	-1.78448	-1.61905	-1.79657	-1.78539
1.29875	-1.48184	-1.8391	-1.92369	-1.83678	-1.92651	-1.85238	-1.98903	-1.95984	-1.89721	-1.96071	-1.85099	-1.84285	-1.91255	-1.87001	-1.90262	-1.89704	-1.84439	-1.82839	-1.7929	-1.77132	-1.84062	-1.82267	-1.80396	-1.90932	-1.84672	-1.85633	-1.88297	-1.81849	-1.80967	-1.95297	-1.80475	-1.86043	-1.80465	-1.56496	-1.85874	-1.79079
1.3	-1.44364	-1.89452	-1.91479	-1.83863	-1.86399	-1.9305	-1.90185	-1.91915	-1.91179	-1.91138	-1.88237	-1.82944	-1.87873	-1.86219	-1.90028	-1.89411	-1.86225	-1.86176	-1.74331	-1.76958	-1.79559	-1.79028	-1.80059	-1.88781	-1.86448	-1.83423	-1.85403	-1.81213	-1.77296	-1.94686	-1.80219	-1.8882	-1.79891	-1.53254	-1.83611	-1.75776
1.30125	-1.47637	-1.8236	-1.87223	-1.84886	-1.89473	-1.86666	-1.93464	-1.94503	-1.91952	-1.95968	-1.84156	-1.82698	-1.85252	-1.87967	-1.87784	-1.92531	-1.89554	-1.85984	-1.75563	-1.79665	-1.79029	-1.82004	-1.82093	-1.85528	-1.83569	-1.85188	-1.90964	-1.79711	-1.75043	-1.9167	-1.88389	-1.88002	-1.82201	-1.56798	-1.81459	-1.82146
1.3025	-1.44199	-1.83596	-1.88587	-1.84731	-1.92569	-1.87157	-1.95284	-1.91592	-1.87589	-1.95713	-1.85553	-1.85928	-1.8463	-1.83484	-1.86883	-1.88714	-1.84314	-1.86529	-1.78508	-1.78088	-1.80876	-1.81928	-1.77068	-1.86671	-1.84726	-1.8067	-1.8198	-1.81386	-1.81995	-1.90628	-1.80597	-1.84601	-1.79144	-1.57741	-1.81563	-1.83807
1.30375	-1.45248	-1.84654	-1.86507	-1.85439	-1.90538	-1.85974	-1.94674	-1.91044	-1.90963	-1.89407	-1.83477	-1.81948	-1.91506	-1.86986	-1.90869	-1.83658	-1.86763	-1.84243	-1.74434	-1.81543	-1.84564	-1.79136	-1.79724	-1.87118	-1.82324	-1.84421	-1.86344	-1.79445	-1.8102	-1.87168	-1.87593	-1.86662	-1.79502	-1.617	-1.7871	-1.79336
1.305	-1.47454	-1.87844	-1.90056	-1.87892	-1.89774	-1.93518	-1.96432	-1.93702	-1.93323	-1.9899	-1.8851	-1.8516	-1.8687	-1.88698	-1.9256	-1.90556	-1.89345	-1.86575	-1.78972	-1.83444	-1.83999	-1.86101	-1.82634	-1.87382	-1.86562	-1.90532	-1.87739	-1.8011	-1.80007	-1.89306	-1.83589	-1.86171	-1.86103	-1.62731	-1.87119	-1.81609
1.30625	-1.39247	-1.84392	-1.87842	-1.89068	-1.88811	-1.88486	-1.95784	-1.96176	-1.9246	-1.89125	-1.83054	-1.82773	-1.85876	-1.90572	-1.86783	-1.88253	-1.85722	-1.86	-1.75185	-1.76131	-1.82147	-1.81763	-1.82588	-1.86923	-1.85316	-1.86338	-1.87592	-1.80669	-1.81871	-1.91084	-1.83275	-1.85201	-1.79486	-1.569	-1.76299	-1.80695
1.3075	-1.44695	-1.85376	-1.86733	-1.87729	-1.90589	-1.90607	-1.94433	-1.90309	-1.95548	-1.95495	-1.83978	-1.89956	-1.86164	-1.85895	-1.86666	-1.86929	-1.83977	-1.8435	-1.7633	-1.79607	-1.83354	-1.78273	-1.84503	-1.84661	-1.85159	-1.84888	-1.88253	-1.8226	-1.77835	-1.92124	-1.85039	-1.83223	-1.79064	-1.6071	-1.80484	-1.76776
1.30875	-1.42851	-1.89965	-1.8889	-1.84647	-1.92836	-1.92336	-1.98311	-1.98824	-1.96215	-1.9604	-1.84163	-1.84797	-1.9163	-1.8557	-1.89988	-1.93103	-1.87916	-1.88975	-1.76196	-1.81185	-1.87025	-1.87687	-1.86199	-1.8675	-1.85564	-1.86637	-1.88661	-1.83404	-1.83415	-1.94721	-1.87023	-1.87672	-1.79555	-1.60614	-1.82885	-1.80168
1.31	-1.44811	-1.88903	-1.89898	-1.90352	-1.92308	-1.90758	-1.94932	-1.95915	-1.94408	-1.96421	-1.84096	-1.85155	-1.94258	-1.90569	-1.92243	-1.88118	-1.87463	-1.85979	-1.82007	-1.81773	-1.87265	-1.8655	-1.79561	-1.89666	-1.83836	-1.85884	-1.89761	-1.7986	-1.86587	-1.95794	-1.85285	-1.86688	-1.82532	-1.5971	-1.85783	-1.83273
1.31125	-1.45796	-1.86546	-1.87564	-1.86221	-1.90642	-1.93767	-1.97467	-1.98747	-1.93179	-1.97502	-1.88073	-1.85247	-1.91812	-1.90316	-1.91372	-1.95443	-1.8579	-1.83307	-1.8106	-1.80833	-1.87035	-1.85581	-1.81548	-1.92999	-1.83538	-1.8724	-1.87533	-1.80614	-1.89029	-1.93219	-1.82381	-1.89566	-1.83288	-1.61526	-1.83148	-1.81748
1.3125	-1.43987	-1.87153	-1.88382	-1.8887	-1.9049	-1.92078	-1.95422	-1.96768	-1.8928	-1.97859	-1.87357	-1.88097	-1.89532	-1.85132	-1.89487	-1.92834	-1.8778	-1.87417	-1.79815	-1.76807	-1.81967	-1.8632	-1.83048	-1.8754	-1.86302	-1.86709	-1.90421	-1.79097	-1.81773	-1.9247	-1.83636	-1.88429	-1.81669	-1.57579	-1.84097	-1.75622
1.31375	-1.45199	-1.83458	-1.85299	-1.87438	-1.86773	-1.86931	-1.95514	-1.93676	-1.87289	-1.88765	-1.84385	-1.77961	-1.88192	-1.84522	-1.91311	-1.85267	-1.85242	-1.83429	-1.7525	-1.78235	-1.80263	-1.82648	-1.77653	-1.84045	-1.8448	-1.8707	-1.86571	-1.81645	-1.77979	-1.91372	-1.84876	-1.79225	-1.77252	-1.56239	-1.85964	-1.7428
1.315	-1.44927	-1.83863	-1.86733	-1.86583	-1.90837	-1.90123	-1.94134	-1.9605	-1.91103	-1.94037	-1.86984	-1.86397	-1.90099	-1.83292	-1.92401	-1.90204	-1.86528	-1.83301	-1.75021	-1.79768	-1.81643	-1.82246	-1.77969	-1.8445	-1.85908	-1.84808	-1.89789	-1.7567	-1.79946	-1.88081	-1.82904	-1.91884	-1.82854	-1.62084	-1.81215	-1.79982
1.31625	-1.43691	-1.87446	-1.90741	-1.87757	-1.91398	-1.88999	-1.9414	-1.92781	-1.91535	-1.91915	-1.89195	-1.83295	-1.88368	-1.86745	-1.90864	-1.89471	-1.88971	-1.85181	-1.79971	-1.80321	-1.83591	-1.82527	-1.77569	-1.83115	-1.85269	-1.8658	-1.88463	-1.83492	-1.83818	-1.90411	-1.89039	-1.86546	-1.79789	-1.58717	-1.87517	-1.81922
1.3175	-1.41914	-1.84951	-1.89246	-1.89634	-1.9369	-1.85279	-1.93645	-1.93602	-1.8884	-1.92818	-1.83376	-1.84169	-1.93414	-1.83586	-1.88818	-1.90669	-1.88624	-1.85706	-1.7363	-1.77854	-1.83471	-1.84563	-1.84387	-1.88898	-1.87447	-1.86584	-1.8763	-1.82483	-1.82146	-1.90838	-1.86081	-1.89393	-1.83809	-1.58815	-1.83066	-1.78018
1.31875	-1.47477	-1.82931	-1.9031	-1.8637	-1.90964	-1.9038	-1.98376	-1.93023	-1.90001	-1.97469	-1.88517	-1.82854	-1.91272	-1.84609	-1.88849	-1.89007	-1.86423	-1.84732	-1.78578	-1.8056	-1.80683	-1.86051	-1.79614	-1.86749	-1.8323	-1.84756	-1.89189	-1.76919	-1.83505	-1.93942	-1.83069	-1.85433	-1.80283	-1.55138	-1.82724	-1.7856
1.32	-1.42513	-1.83858	-1.87979	-1.83698	-1.87615	-1.83788	-1.89963	-1.95787	-1.88959	-1.89351	-1.76438	-1.82331	-1.87224	-1.83619	-1.88752	-1.88489	-1.86076	-1.8128	-1.74603	-1.78525	-1.78194	-1.85951	-1.77173	-1.84584	-1.82253	-1.86016	-1.86675	-1.81582	-1.80005	-1.86993	-1.85701	-1.79946	-1.74247	-1.53531	-1.79502	-1.76067
1.32125	-1.46367	-1.83225	-1.91916	-1.86465	-1.88522	-1.88088	-1.97704	-1.94238	-1.9045	-1.90691	-1.83106	-1.84134	-1.88821	-1.84489	-1.83525	-1.89139	-1.8384	-1.86898	-1.78819	-1.76212	-1.79283	-1.84717	-1.8168	-1.86186	-1.82241	-1.87186	-1.84572	-1.81197	-1.80867	-1.90447	-1.86232	-1.85378	-1.77962	-1.6004	-1.84645	-1.79982
1.3225	-1.45438	-1.88555	-1.9104	-1.91522	-1.90779	-1.91486	-1.96106	-1.97318	-1.93718	-1.92973	-1.88868	-1.86477	-1.92387	-1.87308	-1.88122	-1.89128	-1.8627	-1.87006	-1.79919	-1.80274	-1.86283	-1.80744	-1.86526	-1.88282	-1.80786	-1.84766	-1.82378	-1.82294	-1.78732	-1.94613	-1.81462	-1.89491	-1.80835	-1.62574	-1.7881	-1.7998
1.32375	-1.43948	-1.83073	-1.88664	-1.84208	-1.864	-1.88409	-1.97756	-1.90545	-1.92505	-1.93303	-1.8291	-1.79931	-1.87058	-1.86522	-1.90872	-1.88239	-1.87501	-1.82669	-1.74689	-1.73571	-1.82056	-1.80037	-1.81606	-1.8671	-1.83432	-1.8381	-1.88787	-1.78836	-1.80354	-1.88555	-1.7942	-1.7926	-1.79678	-1.57945	-1.85095	-1.81309
1.325	-1.4456	-1.86555	-1.87587	-1.85523	-1.91869	-1.89602	-1.96292	-1.97136	-1.90922	-1.97093	-1.89611	-1.87583	-1.90428	-1.87518	-1.90675	-1.9248	-1.86957	-1.87809	-1.79488	-1.81183	-1.85479	-1.81479	-1.82316	-1.88237	-1.88479	-1.87106	-1.86752	-1.80294	-1.8043	-1.90448	-1.85557	-1.84242	-1.80583	-1.57846	-1.81239	-1.81809
1.32625	-1.41712	-1.88766	-1.89614	-1.85214	-1.91777	-1.83523	-1.96763	-1.97864	-1.90212	-1.90636	-1.87232	-1.9019	-1.88921	-1.86016	-1.89929	-1.90701	-1.88129	-1.87372	-1.77643	-1.77396	-1.85516	-1.8245	-1.81449	-1.90287	-1.88003	-1.92674	-1.85339	-1.78113	-1.79067	-1.95732	-1.87105	-1.84306	-1.85109	-1.59686	-1.81532	-1.81349
1.3275	-1.43874	-1.82921	-1.90246	-1.82221	-1.86928	-1.8686	-1.91291	-1.91894	-1.93838	-1.88836	-1.79744	-1.83919	-1.8645	-1.83209	-1.90356	-1.8461	-1.82847	-1.83082	-1.74956	-1.76885	-1.83512	-1.80398	-1.79372	-1.86185	-1.83088	-1.86812	-1.86802	-1.82236	-1.79286	-1.91733	-1.8139	-1.81038	-1.79321	-1.59537	-1.85671	-1.82039
1.32875	-1.42362	-1.83119	-1.93377	-1.8902	-1.90318	-1.91036	-1.98805	-1.98349	-1.9509	-1.98343	-1.8487	-1.88683	-1.88707	-1.89763	-1.90776	-1.90221	-1.86613	-1.85647	-1.84832	-1.83913	-1.87977	-1.86063	-1.88174	-1.94794	-1.88574	-1.88757	-1.91429	-1.85273	-1.83979	-1.93657	-1.89182	-1.87622	-1.81263	-1.60072	-1.85216	-1.82976
1.33	-1.45056	-1.81682	-1.85325	-1.86927	-1.89431	-1.88126	-1.92033	-1.94678	-1.92587	-1.9734	-1.82601	-1.87595	-1.8775	-1.87547	-1.90287	-1.90421	-1.89756	-1.89004	-1.80948	-1.79478	-1.84699	-1.85882	-1.78714	-1.8564	-1.84587	-1.85105	-1.88768	-1.80512	-1.75922	-1.91358	-1.881	-1.85816	-1.77635	-1.58513	-1.84345	-1.84463
1.33125	-1.46625	-1.86589	-1.89754	-1.88002	-1.8909	-1.91873	-1.98493	-1.95948	-1.95494	-1.95793	-1.84491	-1.88066	-1.93537	-1.90542	-1.88329	-1.89485	-1.87949	-1.90582	-1.78544	-1.7925	-1.88416	-1.83218	-1.81436	-1.88348	-1.91352	-1.92524	-1.88439	-1.82793	-1.82641	-1.95973	-1.79866	-1.85492	-1.86633	-1.54092	-1.82404	-1.82878
1.3325	-1.40597	-1.81392	-1.89234	-1.89814	-1.87781	-1.91017	-1.93641	-1.92951	-1.926	-1.9474	-1.81275	-1.84713	-1.8605	-1.89483	-1.87636	-1.88779	-1.86276	-1.79852	-1.7646	-1.7508	-1.83212	-1.81471	-1.80209	-1.88253	-1.86688	-1.85291	-1.86169	-1.77693	-1.8236	-1.87412	-1.8239	-1.85681	-1.7981	-1.55661	-1.82017	-1.79272
1.33375	-1.42998	-1.82828	-1.89445	-1.86147	-1.90249	-1.88579	-1.96151	-1.94337	-1.91181	-1.92434	-1.83154	-1.83494	-1.854	-1.83668	-1.89052	-1.89647	-1.8873	-1.83235	-1.76328	-1.80225	-1.87339	-1.79834	-1.76255	-1.85138	-1.83464	-1.88155	-1.88713	-1.77119	-1.7906	-1.86847	-1.86237	-1.83495	-1.82878	-1.62733	-1.80466	-1.84857
1.335	-1.47701	-1.85024	-1.8755	-1.8991	-1.92526	-1.90934	-1.9668	-1.93685	-1.9241	-1.92303	-1.85146	-1.86235	-1.89973	-1.83504	-1.89855	-1.92395	-1.82571	-1.87589	-1.75813	-1.76746	-1.82295	-1.81378	-1.8177	-1.89055	-1.86361	-1.89138	-1.8765	-1.81007	-1.81931	-1.93091	-1.84597	-1.84906	-1.80307	-1.57486	-1.83604	-1.79241
1.33625	-1.42444	-1.84414	-1.87066	-1.86216	-1.89432	-1.89244	-1.945	-1.95933	-1.92778	-1.99644	-1.82523	-1.83946	-1.88319	-1.85693	-1.89307	-1.88498	-1.84527	-1.88985	-1.77394	-1.79533	-1.83359	-1.84588	-1.80521	-1.92217	-1.8553	-1.86466	-1.86017	-1.79162	-1.79064	-1.90289	-1.88316	-1.82861	-1.83057	-1.5925	-1.81411	-1.79026
1.3375	-1.47068	-1.82403	-1.85972	-1.86476	-1.88443	-1.91339	-1.90285	-1.93468	-1.92749	-1.93442	-1.85033	-1.84072	-1.85771	-1.85617	-1.89475	-1.8887	-1.88078	-1.8404	-1.76676	-1.81458	-1.80808	-1.80885	-1.81562	-1.86403	-1.83937	-1.92232	-1.90367	-1.77121	-1.81296	-1.90885	-1.85463	-1.876	-1.80398	-1.61445	-1.83385	-1.78506
1.33875	-1.42583	-1.87081	-1.89609	-1.85455	-1.91207	-1.89949	-1.97029	-1.9536	-1.91625	-1.90358	-1.8433	-1.87088	-1.92542	-1.87343	-1.86452	-1.9593	-1.88869	-1.86218	-1.74097	-1.81957	-1.8591	-1.82728	-1.76735	-1.87011	-1.85828	-1.93868	-1.86091	-1.77467	-1.79567	-1.89637	-1.8205	-1.86763	-1.8353	-1.56831	-1.83465	-1.84877
1.34	-1.40587	-1.80646	-1.88284	-1.80932	-1.88361	-1.89059	-1.95905	-1.92543	-1.91255	-1.9316	-1.8441	-1.88731	-1.87375	-1.89207	-1.91337	-1.92757	-1.82666	-1.84762	-1.7859	-1.72808	-1.80662	-1.8371	-1.83053	-1.88219	-1.83775	-1.88355	-1.8503	-1.78081	-1.81051	-1.93102	-1.84736	-1.85113	-1.78309	-1.57836	-1.78139	-1.81861
1.34125	-1.43241	-1.86711	-1.90018	-1.86012	-1.90878	-1.90317	-1.93327	-2.01223	-1.89586	-1.8891	-1.88073	-1.81122	-1.89341	-1.86937	-1.88571	-1.87923	-1.87556	-1.82985	-1.76875	-1.84108	-1.8579	-1.82939	-1.79133	-1.82366	-1.81191	-1.8772	-1.85396	-1.79889	-1.8144	-1.88744	-1.78344	-1.84397	-1.78376	-1.5803	-1.83849	-1.80606
1.3425	-1.48759	-1.91351	-1.9227	-1.80867	-1.93233	-1.87991	-1.97554	-1.9375	-1.92753	-1.93971	-1.80419	-1.83879	-1.91328	-1.84168	-1.84245	-1.90831	-1.86672	-1.83216	-1.78784	-1.76639	-1.84411	-1.83158	-1.83773	-1.88964	-1.88286	-1.85915	-1.85878	-1.81878	-1.8222	-1.92589	-1.83768	-1.89995	-1.78594	-1.58483	-1.78569	-1.79597
1.34375	-1.4738	-1.83638	-1.87947	-1.83446	-1.91612	-1.85358	-1.93143	-1.94073	-1.90346	-1.9353	-1.8518	-1.83684	-1.88688	-1.89932	-1.91102	-1.89	-1.84226	-1.87305	-1.78137	-1.78853	-1.7686	-1.84879	-1.82179	-1.85699	-1.88741	-1.82346	-1.89568	-1.83624	-1.81648	-1.91446	-1.85989	-1.82508	-1.79572	-1.58523	-1.81436	-1.82778
1.345	-1.4194	-1.90409	-1.90526	-1.86689	-1.90423	-1.93284	-1.93133	-1.9675	-1.90981	-1.93839	-1.84732	-1.83893	-1.86758	-1.87884	-1.90487	-1.85032	-1.88645	-1.84908	-1.76652	-1.79628	-1.80802	-1.83949	-1.83681	-1.8263	-1.85854	-1.87781	-1.88793	-1.81266	-1.80591	-1.90635	-1.85506	-1.86417	-1.79663	-1.5413	-1.81087	-1.84035
1.34625	-1.42863	-1.83871	-1.91373	-1.84569	-1.9745	-1.86645	-1.88971	-1.95914	-1.86472	-1.95153	-1.79928	-1.804	-1.89314	-1.83118	-1.91885	-1.87556	-1.85181	-1.84647	-1.8138	-1.74985	-1.83111	-1.84398	-1.79994	-1.85648	-1.85312	-1.85727	-1.90263	-1.82023	-1.82018	-1.93999	-1.82337	-1.85704	-1.79192	-1.62586	-1.79147	-1.81946
1.3475	-1.42168	-1.86253	-1.90845	-1.84171	-1.867	-1.92352	-1.96308	-1.96704	-1.92193	-1.93825	-1.88092	-1.84354	-1.87409	-1.87934	-1.90494	-1.90651	-1.85164	-1.85938	-1.77037	-1.7597	-1.85484	-1.84918	-1.81768	-1.87597	-1.82923	-1.83319	-1.87052	-1.81455	-1.84399	-1.91126	-1.84427	-1.90145	-1.79702	-1.62085	-1.80864	-1.77991
1.34875	-1.3808	-1.85112	-1.87847	-1.86967	-1.90875	-1.86411	-1.93821	-1.94283	-1.88458	-1.90487	-1.80719	-1.80273	-1.88557	-1.81211	-1.88955	-1.84908	-1.8409	-1.81819	-1.7667	-1.77124	-1.81873	-1.83195	-1.80621	-1.84387	-1.81468	-1.83387	-1.86165	-1.75222	-1.7579	-1.86646	-1.84143	-1.87368	-1.82797	-1.54644	-1.78509	-1.76918
1.35	-1.44084	-1.8275	-1.83972	-1.85995	-1.89454	-1.88756	-1.92682	-1.8787	-1.88226	-1.86834	-1.85737	-1.81248	-1.87053	-1.81333	-1.85607	-1.89064	-1.89925	-1.8139	-1.77583	-1.80945	-1.832	-1.80735	-1.79137	-1.86347	-1.86414	-1.8708	-1.8914	-1.80958	-1.79043	-1.883	-1.84162	-1.83676	-1.78693	-1.59502	-1.82144	-1.83281
1.35125	-1.46477	-1.82428	-1.90175	-1.86836	-1.91257	-1.92646	-1.94311	-1.93757	-1.91821	-1.93162	-1.87006	-1.82467	-1.91294	-1.83949	-1.91174	-1.90135	-1.87216	-1.86089	-1.73232	-1.82604	-1.8299	-1.82254	-1.79064	-1.89218	-1.83742	-1.9097	-1.8886	-1.76844	-1.7785	-1.93577	-1.81277	-1.87511	-1.81144	-1.62896	-1.77599	-1.80222
1.3525	-1.45781	-1.81973	-1.82315	-1.89389	-1.90194	-1.87507	-1.92615	-1.9372	-1.91409	-1.96138	-1.84932	-1.84538	-1.8957	-1.90585	-1.87261	-1.90019	-1.88232	-1.87988	-1.8262	-1.75824	-1.87402	-1.8293	-1.7895	-1.9069	-1.8513	-1.91102	-1.90956	-1.82493	-1.82226	-1.91584	-1.8479	-1.83786	-1.80256	-1.60407	-1.84084	-1.82502
1.35375	-1.44083	-1.83189	-1.88322	-1.85463	-1.9317	-1.85224	-1.9216	-1.98	-1.92401	-1.97407	-1.88239	-1.84618	-1.91171	-1.85787	-1.88167	-1.89728	-1.88847	-1.94448	-1.79804	-1.79914	-1.81874	-1.83974	-1.80783	-1.90583	-1.84929	-1.87625	-1.86955	-1.81251	-1.82048	-1.88009	-1.807	-1.84357	-1.83724	-1.58819	-1.89636	-1.79885
1.355	-1.46465	-1.86402	-1.85126	-1.88635	-1.94316	-1.91685	-1.91206	-1.94847	-1.93661	-1.90949	-1.84874	-1.8552	-1.85987	-1.8661	-1.89816	-1.92536	-1.84416	-1.87154	-1.78539	-1.81986	-1.82794	-1.8377	-1.84859	-1.87301	-1.84343	-1.92276	-1.87781	-1.78237	-1.81601	-1.91219	-1.8575	-1.86331	-1.82498	-1.60072	-1.80185	-1.81491
1.35625	-1.42498	-1.83014	-1.87014	-1.8316	-1.90551	-1.88042	-1.94019	-1.92595	-1.94983	-1.94008	-1.83641	-1.85863	-1.88059	-1.86021	-1.85631	-1.90092	-1.89093	-1.82212	-1.77228	-1.78175	-1.8131	-1.81834	-1.80411	-1.85233	-1.80622	-1.86529	-1.86722	-1.81098	-1.85971	-1.9557	-1.82809	-1.84725	-1.82313	-1.62168	-1.86346	-1.75306
1.3575	-1.44832	-1.88725	-1.90324	-1.84449	-1.92129	-1.91735	-1.95454	-1.94073	-1.96625	-1.94813	-1.8774	-1.80299	-1.91308	-1.84941	-1.87246	-1.88356	-1.88213	-1.85139	-1.80641	-1.79826	-1.8203	-1.82821	-1.77873	-1.8725	-1.84356	-1.86966	-1.88736	-1.81042	-1.79215	-1.90446	-1.8748	-1.86263	-1.83873	-1.58338	-1.80259	-1.81466
1.35875	-1.41001	-1.83848	-1.89948	-1.86191	-1.9036	-1.85263	-1.98532	-1.99501	-1.90742	-1.97389	-1.88346	-1.82798	-1.91151	-1.88374	-1.90508	-1.92743	-1.84351	-1.89645	-1.76636	-1.80844	-1.87762	-1.85217	-1.81234	-1.85655	-1.84568	-1.90226	-1.8834	-1.76458	-1.85241	-1.93795	-1.84642	-1.82324	-1.85648	-1.58051	-1.80232	-1.79097
1.36	-1.43901	-1.90317	-1.90585	-1.8869	-1.85779	-1.88462	-1.96904	-1.94321	-1.91357	-1.93655	-1.8322	-1.87384	-1.88149	-1.87981	-1.93987	-1.90311	-1.92206	-1.89225	-1.81089	-1.7401	-1.8335	-1.86032	-1.82708	-1.91109	-1.87239	-1.92568	-1.84282	-1.7914	-1.82634	-1.93644	-1.80813	-1.85696	-1.86984	-1.61731	-1.81393	-1.81686
1.36125	-1.46306	-1.85792	-1.92558	-1.85816	-1.92757	-1.95109	-1.94632	-2.00331	-1.97063	-1.97825	-1.84955	-1.82797	-1.92646	-1.90149	-1.90244	-1.8905	-1.88516	-1.87459	-1.7899	-1.79731	-1.80957	-1.82616	-1.80392	-1.90585	-1.87692	-1.85281	-1.8561	-1.81412	-1.81055	-1.93855	-1.89425	-1.85911	-1.83514	-1.58463	-1.79478	-1.88154
1.3625	-1.46998	-1.83692	-1.90086	-1.8439	-1.93157	-1.8856	-1.97748	-1.9445	-1.92116	-1.89595	-1.87373	-1.82831	-1.90522	-1.84629	-1.85953	-1.88419	-1.85522	-1.82971	-1.76314	-1.75345	-1.84441	-1.81318	-1.79997	-1.89676	-1.80955	-1.86509	-1.88257	-1.7984	-1.82934	-1.91551	-1.81163	-1.87226	-1.81601	-1.5594	-1.83996	-1.80804
1.36375	-1.39459	-1.82627	-1.89394	-1.83421	-1.87518	-1.89318	-1.94667	-1.94395	-1.86799	-1.94357	-1.86941	-1.84301	-1.86837	-1.85791	-1.9004	-1.91824	-1.88366	-1.83816	-1.80852	-1.79241	-1.85228	-1.82992	-1.8168	-1.85526	-1.8053	-1.86588	-1.87183	-1.83724	-1.78073	-1.88983	-1.80424	-1.88691	-1.79982	-1.55434	-1.80972	-1.786
1.365	-1.45165	-1.87778	-1.91385	-1.83563	-1.9246	-1.89183	-1.93188	-1.98995	-1.92593	-1.88962	-1.83326	-1.82786	-1.90014	-1.85313	-1.87	-1.89081	-1.91019	-1.85292	-1.76263	-1.78355	-1.82648	-1.84248	-1.83812	-1.90615	-1.84556	-1.84787	-1.88118	-1.80622	-1.79844	-1.90167	-1.86719	-1.86214	-1.82506	-1.58608	-1.87495	-1.78103
1.36625	-1.43291	-1.86709	-1.90432	-1.90126	-1.88516	-1.88601	-1.95349	-1.94032	-1.91155	-1.92257	-1.8698	-1.87231	-1.88165	-1.86674	-1.92895	-1.90405	-1.86438	-1.86448	-1.79047	-1.77126	-1.86568	-1.8398	-1.79616	-1.89892	-1.82222	-1.90143	-1.89998	-1.82836	-1.83942	-1.93781	-1.86098	-1.90334	-1.81273	-1.57613	-1.83655	-1.79751
1.3675	-1.42418	-1.85956	-1.81997	-1.81431	-1.88443	-1.88166	-1.95075	-1.97021	-1.8848	-1.87862	-1.81022	-1.85513	-1.86489	-1.82284	-1.87337	-1.89904	-1.86478	-1.85408	-1.78894	-1.76571	-1.79181	-1.75829	-1.77128	-1.86366	-1.83616	-1.89068	-1.87093	-1.78263	-1.80864	-1.88747	-1.86317	-1.89929	-1.77466	-1.54378	-1.81757	-1.75858
1.36875	-1.49485	-1.89651	-1.8931	-1.841	-1.89248	-1.91439	-1.92618	-1.99624	-1.91657	-1.95027	-1.85152	-1.84441	-1.89199	-1.86212	-1.88867	-1.91042	-1.83481	-1.82982	-1.73234	-1.75909	-1.84833	-1.84234	-1.81333	-1.85192	-1.87997	-1.83411	-1.88492	-1.80829	-1.8185	-1.93191	-1.82596	-1.86965	-1.7865	-1.5761	-1.81875	-1.7874
1.37	-1.44633	-1.87024	-1.85685	-1.8554	-1.85989	-1.84858	-1.92299	-1.92838	-1.94407	-1.89656	-1.82908	-1.86243	-1.89398	-1.8479	-1.88978	-1.93401	-1.91355	-1.82507	-1.74882	-1.80088	-1.79673	-1.80484	-1.81252	-1.89316	-1.82093	-1.83332	-1.86018	-1.77186	-1.81329	-1.91993	-1.84902	-1.81488	-1.81109	-1.5561	-1.80799	-1.79533
1.37125	-1.51732	-1.89376	-1.87358	-1.89005	-1.94868	-1.91541	-1.95624	-1.97509	-1.93135	-1.94377	-1.92355	-1.86102	-1.8888	-1.89893	-1.89477	-1.94365	-1.8658	-1.89436	-1.81043	-1.79467	-1.88164	-1.80796	-1.79477	-1.88268	-1.86066	-1.90838	-1.8681	-1.83648	-1.82638	-1.93842	-1.859	-1.84909	-1.83544	-1.64365	-1.84503	-1.82902
1.3725	-1.45372	-1.84505	-1.89345	-1.8283	-1.88706	-1.91155	-1.92797	-1.95063	-1.92894	-1.92956	-1.8337	-1.82869	-1.9244	-1.84163	-1.92196	-1.90153	-1.87411	-1.88387	-1.75458	-1.78404	-1.87071	-1.83907	-1.855	-1.88488	-1.8245	-1.86552	-1.82954	-1.77218	-1.81205	-1.88701	-1.82448	-1.84604	-1.8015	-1.59103	-1.81863	-1.77689
1.37375	-1.4666	-1.87898	-1.86763	-1.86696	-1.90618	-1.89583	-1.91523	-1.94729	-1.91919	-1.89746	-1.84827	-1.85728	-1.89819	-1.86014	-1.87698	-1.85217	-1.87793	-1.8249	-1.80526	-1.83193	-1.83042	-1.81129	-1.79746	-1.91069	-1.86956	-1.85627	-1.898	-1.79671	-1.82276	-1.94704	-1.80602	-1.81138	-1.79611	-1.55547	-1.84669	-1.7957
1.375	-1.4864	-1.82795	-1.89722	-1.91742	-1.88991	-1.90147	-1.9324	-1.97495	-1.94278	-1.93935	-1.84431	-1.85233	-1.87066	-1.88165	-1.88881	-1.8948	-1.87768	-1.84632	-1.79507	-1.79537	-1.84665	-1.83774	-1.82806	-1.84968	-1.83235	-1.87482	-1.90561	-1.78962	-1.78011	-1.93148	-1.82935	-1.81981	-1.826	-1.5803	-1.82146	-1.8158
1.37625	-1.44489	-1.8724	-1.87826	-1.86782	-1.8853	-1.91685	-1.94392	-1.93546	-1.92103	-1.96702	-1.83856	-1.85938	-1.89624	-1.8732	-1.88397	-1.8778	-1.88758	-1.85527	-1.80237	-1.80601	-1.8358	-1.82361	-1.80133	-1.82486	-1.84649	-1.85601	-1.90335	-1.81618	-1.80308	-1.88471	-1.83617	-1.86988	-1.81573	-1.63584	-1.8268	-1.80809
1.3775	-1.49575	-1.85788	-1.8629	-1.86463	-1.91625	-1.93552	-1.93878	-1.96626	-1.92705	-1.95234	-1.85968	-1.88242	-1.90044	-1.88017	-1.89171	-1.94452	-1.88349	-1.87444	-1.81212	-1.78252	-1.88347	-1.83282	-1.83429	-1.89628	-1.90378	-1.88472	-1.85659	-1.84808	-1.80056	-1.92489	-1.89686	-1.84859	-1.82851	-1.6193	-1.85987	-1.8282
1.37875	-1.45751	-1.87336	-1.9101	-1.85067	-1.9162	-1.88762	-1.91288	-1.94117	-1.93354	-1.92962	-1.87549	-1.8428	-1.91859	-1.81041	-1.88054	-1.89092	-1.85987	-1.85754	-1.7651	-1.7516	-1.8841	-1.85674	-1.81538	-1.90543	-1.8633	-1.84067	-1.88824	-1.78153	-1.80348	-1.91347	-1.84771	-1.83088	-1.8132	-1.57282	-1.82958	-1.80318
1.38	-1.44005	-1.86603	-1.87811	-1.88698	-1.93073	-1.94371	-1.96395	-1.92984	-1.96286	-1.94088	-1.86582	-1.86151	-1.90606	-1.86056	-1.87465	-1.90329	-1.88282	-1.84833	-1.79593	-1.8461	-1.86944	-1.86558	-1.85541	-1.88401	-1.87787	-1.91683	-1.8764	-1.79048	-1.86407	-1.92834	-1.84668	-1.84565	-1.81516	-1.60396	-1.87163	-1.80928
1.38125	-1.46364	-1.86332	-1.9057	-1.86781	-1.89606	-1.88405	-1.9512	-1.96796	-1.93624	-1.90376	-1.85054	-1.84742	-1.87003	-1.87714	-1.8923	-1.86611	-1.82894	-1.85725	-1.77828	-1.77688	-1.8688	-1.80726	-1.79907	-1.93873	-1.8262	-1.86387	-1.83123	-1.80733	-1.83648	-1.91688	-1.81437	-1.85331	-1.80552	-1.60966	-1.87247	-1.80441
1.3825	-1.45395	-1.87992	-1.89755	-1.83354	-1.91317	-1.91133	-1.9378	-1.98262	-1.96931	-1.92955	-1.87012	-1.87072	-1.87482	-1.90647	-1.9258	-1.89948	-1.87692	-1.86941	-1.8189	-1.78524	-1.852	-1.85513	-1.79687	-1.88566	-1.88163	-1.84378	-1.87465	-1.83751	-1.85051	-1.88339	-1.84653	-1.86502	-1.77784	-1.63056	-1.79696	-1.80747
1.38375	-1.40473	-1.8153	-1.85157	-1.83458	-1.86179	-1.88996	-1.92214	-1.89421	-1.87596	-1.92475	-1.83298	-1.78275	-1.87917	-1.80829	-1.85671	-1.8655	-1.86483	-1.85469	-1.74921	-1.78433	-1.78142	-1.78841	-1.81139	-1.86653	-1.81796	-1.89126	-1.82509	-1.80147	-1.78914	-1.86317	-1.83282	-1.83181	-1.80174	-1.58149	-1.77248	-1.78243
1.385	-1.44025	-1.85921	-1.89255	-1.87577	-1.90141	-1.87823	-1.95355	-1.93031	-1.92465	-1.90864	-1.83263	-1.85144	-1.90837	-1.81283	-1.89785	-1.91139	-1.82706	-1.85513	-1.77863	-1.80946	-1.83967	-1.7825	-1.80039	-1.88602	-1.84986	-1.83952	-1.86335	-1.82892	-1.79796	-1.94669	-1.83731	-1.83889	-1.81661	-1.59728	-1.84063	-1.82143
1.38625	-1.42871	-1.89163	-1.8941	-1.86694	-1.8959	-1.92571	-1.93914	-1.99152	-1.9139	-1.92014	-1.8791	-1.86813	-1.89701	-1.86563	-1.87052	-1.91286	-1.9045	-1.87746	-1.8208	-1.82741	-1.81067	-1.8055	-1.79589	-1.90184	-1.85108	-1.84203	-1.92116	-1.82748	-1.8607	-1.92539	-1.88699	-1.83198	-1.8501	-1.63223	-1.83525	-1.83478
1.3875	-1.44892	-1.85142	-1.8796	-1.81893	-1.91038	-1.92255	-1.94705	-1.96197	-1.90586	-1.94	-1.85532	-1.8729	-1.8548	-1.88999	-1.88131	-1.91478	-1.86451	-1.84792	-1.79649	-1.7636	-1.87313	-1.80544	-1.79291	-1.89072	-1.8971	-1.87721	-1.84632	-1.83259	-1.80314	-1.90751	-1.83181	-1.85567	-1.82482	-1.61225	-1.80099	-1.81056
1.38875	-1.45321	-1.86295	-1.86238	-1.85456	-1.88845	-1.89252	-1.92506	-1.95265	-1.92035	-1.90213	-1.86912	-1.80208	-1.85956	-1.87363	-1.91934	-1.91251	-1.81922	-1.83972	-1.75019	-1.80433	-1.84282	-1.8498	-1.79918	-1.86562	-1.84918	-1.85002	-1.85491	-1.80564	-1.84816	-1.91159	-1.83274	-1.8339	-1.81315	-1.58078	-1.83485	-1.84468
1.39	-1.46333	-1.83931	-1.93074	-1.86249	-1.89111	-1.89567	-1.93706	-1.97219	-1.94572	-1.90876	-1.88859	-1.81698	-1.91867	-1.86187	-1.8952	-1.94574	-1.83677	-1.84994	-1.78399	-1.79371	-1.82099	-1.81041	-1.82646	-1.88444	-1.83694	-1.88829	-1.86393	-1.79303	-1.8284	-1.89641	-1.84558	-1.82796	-1.77511	-1.60559	-1.80836	-1.80512
1.39125	-1.4622	-1.82593	-1.87711	-1.84656	-1.90807	-1.91937	-1.97024	-1.93896	-1.9322	-1.91659	-1.86194	-1.79661	-1.89645	-1.87284	-1.89978	-1.92144	-1.88149	-1.82137	-1.7695	-1.81224	-1.80942	-1.79624	-1.82522	-1.87279	-1.83466	-1.85986	-1.87133	-1.78747	-1.80342	-1.88228	-1.84146	-1.85909	-1.79054	-1.57051	-1.83992	-1.8345
1.3925	-1.42868	-1.83204	-1.86751	-1.81739	-1.9237	-1.90173	-1.97355	-1.98095	-1.91737	-1.92033	-1.83562	-1.83961	-1.8604	-1.86056	-1.89396	-1.89087	-1.86195	-1.85472	-1.78105	-1.81614	-1.88216	-1.85019	-1.81829	-1.84006	-1.86857	-1.84962	-1.87489	-1.81247	-1.80165	-1.92508	-1.83969	-1.86434	-1.83131	-1.58204	-1.818	-1.82961
1.39375	-1.42418	-1.83263	-1.88341	-1.85789	-1.88941	-1.86083	-1.92904	-1.9229	-1.87509	-1.94959	-1.86223	-1.8132	-1.86082	-1.82055	-1.88976	-1.89276	-1.8144	-1.83068	-1.75839	-1.79827	-1.8115	-1.80927	-1.81984	-1.87634	-1.81464	-1.86364	-1.85898	-1.78136	-1.80127	-1.94523	-1.88	-1.82975	-1.82289	-1.56451	-1.794	-1.81117
1.395	-1.42741	-1.82589	-1.89679	-1.87273	-1.89907	-1.87752	-1.8999	-1.9958	-1.91578	-1.9341	-1.85234	-1.81193	-1.86917	-1.88703	-1.90663	-1.92144	-1.85468	-1.8569	-1.74928	-1.78731	-1.8393	-1.78738	-1.82442	-1.84595	-1.83186	-1.86464	-1.89952	-1.81048	-1.77871	-1.95486	-1.80882	-1.85426	-1.79062	-1.60829	-1.82751	-1.81642
1.39625	-1.42513	-1.86837	-1.89242	-1.8657	-1.95404	-1.90053	-1.96017	-1.96611	-1.93514	-1.94282	-1.88312	-1.88106	-1.888	-1.89641	-1.90956	-1.92828	-1.84991	-1.84684	-1.76687	-1.83091	-1.82241	-1.83558	-1.77007	-1.90787	-1.83562	-1.84777	-1.87809	-1.80241	-1.78003	-1.88206	-1.83455	-1.85103	-1.8144	-1.61168	-1.82039	-1.77636
1.3975	-1.47248	-1.88574	-1.90902	-1.85649	-1.89716	-1.88035	-1.91503	-1.96777	-1.89297	-1.92409	-1.87143	-1.87024	-1.90023	-1.85477	-1.89831	-1.8806	-1.81785	-1.85652	-1.7954	-1.82831	-1.8347	-1.82311	-1.81314	-1.8767	-1.80038	-1.92262	-1.88911	-1.7675	-1.79851	-1.91475	-1.84519	-1.87116	-1.81503	-1.61048	-1.80499	-1.81911
1.39875	-1.46035	-1.85669	-1.90071	-1.8633	-1.9334	-1.8713	-1.9602	-1.95408	-1.92942	-1.93945	-1.89285	-1.87089	-1.88452	-1.85419	-1.91308	-1.93612	-1.86495	-1.86702	-1.81639	-1.79156	-1.87672	-1.88426	-1.77136	-1.85409	-1.86685	-1.8548	-1.84189	-1.79836	-1.80708	-1.96416	-1.82974	-1.89487	-1.83689	-1.59945	-1.7628	-1.79329
1.4	-1.46797	-1.8546	-1.86949	-1.8676	-1.95523	-1.90925	-1.93828	-1.92931	-1.92236	-1.99847	-1.84865	-1.85199	-1.88631	-1.87633	-1.90851	-1.90615	-1.92424	-1.87751	-1.78191	-1.77153	-1.82924	-1.85182	-1.85806	-1.88557	-1.87258	-1.87305	-1.87056	-1.77959	-1.83367	-1.92415	-1.83443	-1.84458	-1.85461	-1.5584	-1.81738	-1.80536
1.40125	-1.45868	-1.85052	-1.85034	-1.84316	-1.95072	-1.95031	-1.94129	-1.93925	-1.91726	-1.93891	-1.78805	-1.87043	-1.86129	-1.87666	-1.88908	-1.88198	-1.89636	-1.85377	-1.79871	-1.80089	-1.82314	-1.84223	-1.84191	-1.84774	-1.83006	-1.86759	-1.86279	-1.82711	-1.82696	-1.93146	-1.79099	-1.85538	-1.7916	-1.5883	-1.82987	-1.77828
1.4025	-1.44587	-1.8309	-1.90454	-1.88479	-1.87782	-1.85795	-1.93136	-1.94014	-1.93834	-1.95278	-1.86971	-1.83578	-1.88377	-1.8561	-1.91199	-1.90632	-1.87003	-1.85321	-1.7652	-1.82279	-1.8347	-1.87126	-1.83229	-1.84049	-1.87082	-1.86614	-1.89498	-1.84935	-1.83618	-1.88284	-1.8276	-1.86165	-1.79475	-1.57843	-1.81467	-1.82779
1.40375	-1.46405	-1.83733	-1.91134	-1.83971	-1.92269	-1.92709	-1.97289	-1.94432	-1.92177	-1.93625	-1.88594	-1.87197	-1.89471	-1.87563	-1.90581	-1.90126	-1.88344	-1.88061	-1.76927	-1.77833	-1.84928	-1.82925	-1.82008	-1.92513	-1.82717	-1.8675	-1.86785	-1.77689	-1.81102	-1.91154	-1.83293	-1.83596	-1.81995	-1.60319	-1.83116	-1.80838
1.405	-1.43534	-1.87098	-1.88267	-1.87604	-1.91465	-1.88077	-1.94661	-1.93672	-1.92712	-1.96276	-1.857	-1.84652	-1.9295	-1.82584	-1.8867	-1.91453	-1.86655	-1.84862	-1.83129	-1.82107	-1.85587	-1.86044	-1.81675	-1.86906	-1.85565	-1.8625	-1.88206	-1.83302	-1.83285	-1.91069	-1.81796	-1.83402	-1.7906	-1.57217	-1.83538	-1.79991
1.40625	-1.39514	-1.8615	-1.93636	-1.87722	-1.92457	-1.85651	-1.9274	-1.97164	-1.89632	-1.89431	-1.85887	-1.85923	-1.87726	-1.88049	-1.89623	-1.89079	-1.83746	-1.8307	-1.80432	-1.79853	-1.83641	-1.78545	-1.8243	-1.87743	-1.85818	-1.88625	-1.85368	-1.82885	-1.81027	-1.88727	-1.84438	-1.78709	-1.80309	-1.59305	-1.82829	-1.77936
1.4075	-1.46434	-1.89719	-1.89115	-1.84778	-1.94104	-1.901	-1.97825	-1.94008	-1.90582	-1.93403	-1.86671	-1.88069	-1.9402	-1.87261	-1.89342	-1.94078	-1.88025	-1.8617	-1.81177	-1.78441	-1.84345	-1.80145	-1.80319	-1.91275	-1.88897	-1.91494	-1.83029	-1.82612	-1.81804	-1.90652	-1.85689	-1.8285	-1.86745	-1.57801	-1.8067	-1.83796
1.40875	-1.42834	-1.87455	-1.88881	-1.86347	-1.90537	-1.86054	-1.9234	-1.95107	-1.90957	-1.97791	-1.85462	-1.84503	-1.90275	-1.89579	-1.88251	-1.92582	-1.87578	-1.84808	-1.77973	-1.81018	-1.87101	-1.81465	-1.8101	-1.90012	-1.83236	-1.86694	-1.86383	-1.84471	-1.80967	-1.91002	-1.84152	-1.83048	-1.80945	-1.58444	-1.79871	-1.81297
1.41	-1.46575	-1.82329	-1.92212	-1.8739	-1.93679	-1.89776	-1.95817	-1.98631	-1.92604	-1.92372	-1.84334	-1.88145	-1.88009	-1.87873	-1.91823	-1.86918	-1.89563	-1.86377	-1.83612	-1.78377	-1.88439	-1.84671	-1.79221	-1.90846	-1.86788	-1.87444	-1.9031	-1.80478	-1.82735	-1.91891	-1.8745	-1.83944	-1.82981	-1.64456	-1.84575	-1.79144
1.41125	-1.42511	-1.86433	-1.90149	-1.85167	-1.88143	-1.9247	-1.94561	-1.92858	-1.93523	-1.89506	-1.83605	-1.86027	-1.85601	-1.83887	-1.8905	-1.85995	-1.85945	-1.8365	-1.78956	-1.77934	-1.85566	-1.80788	-1.84502	-1.84282	-1.83597	-1.87057	-1.8821	-1.76817	-1.78741	-1.88815	-1.77723	-1.81343	-1.78686	-1.59262	-1.83918	-1.80296
1.4125	-1.44932	-1.84419	-1.90576	-1.89666	-1.8861	-1.87376	-1.95027	-1.942	-1.91343	-1.98748	-1.84548	-1.87668	-1.94845	-1.87281	-1.8911	-1.90961	-1.86923	-1.87269	-1.80061	-1.78665	-1.86302	-1.83816	-1.76523	-1.85971	-1.843	-1.84959	-1.83293	-1.834	-1.78084	-1.91002	-1.85613	-1.8766	-1.79406	-1.5849	-1.78902	-1.81017
1.41375	-1.43463	-1.87808	-1.87858	-1.82375	-1.90717	-1.91135	-1.94841	-1.94004	-1.88046	-1.93977	-1.81246	-1.80465	-1.86395	-1.82642	-1.87245	-1.92039	-1.86734	-1.79012	-1.76866	-1.76933	-1.81052	-1.79412	-1.81761	-1.88785	-1.77695	-1.86678	-1.81353	-1.78267	-1.78735	-1.92263	-1.81345	-1.87387	-1.79557	-1.52468	-1.78328	-1.74763
1.415	-1.41959	-1.86337	-1.91149	-1.89742	-1.89224	-1.9119	-1.95988	-1.96229	-1.9474	-1.89818	-1.8833	-1.87307	-1.8608	-1.87255	-1.88998	-1.86815	-1.84569	-1.85882	-1.7646	-1.81034	-1.8641	-1.85013	-1.81485	-1.89205	-1.85048	-1.90104	-1.88404	-1.82743	-1.81789	-1.96105	-1.85273	-1.90101	-1.84992	-1.62541	-1.83741	-1.81387
1.41625	-1.4435	-1.88049	-1.93179	-1.84944	-1.91128	-1.88441	-1.98993	-1.96525	-1.91601	-1.93204	-1.89796	-1.85261	-1.89145	-1.86397	-1.90448	-1.85873	-1.89032	-1.84331	-1.78981	-1.77362	-1.82749	-1.82138	-1.83179	-1.90062	-1.8467	-1.85457	-1.89065	-1.80737	-1.83702	-1.89459	-1.85195	-1.85863	-1.82225	-1.63333	-1.84833	-1.81474
1.4175	-1.46417	-1.81732	-1.90516	-1.82645	-1.92199	-1.87729	-1.90491	-1.95526	-1.87849	-1.89057	-1.8444	-1.85129	-1.89678	-1.86207	-1.85646	-1.90333	-1.87448	-1.84045	-1.73056	-1.77146	-1.84236	-1.80008	-1.79442	-1.90063	-1.83032	-1.84924	-1.86758	-1.80778	-1.76574	-1.96132	-1.80854	-1.80696	-1.81843	-1.57698	-1.83561	-1.8015
1.41875	-1.47517	-1.87262	-1.88478	-1.88395	-1.95074	-1.92642	-1.94632	-2.00457	-1.89145	-1.96381	-1.81043	-1.8887	-1.8933	-1.87189	-1.91033	-1.86719	-1.86428	-1.86578	-1.77649	-1.80206	-1.86717	-1.85156	-1.83428	-1.90264	-1.85406	-1.89082	-1.8987	-1.88155	-1.84493	-1.9112	-1.84411	-1.8513	-1.85119	-1.61133	-1.81677	-1.82744
1.42	-1.48609	-1.85555	-1.89508	-1.82691	-1.93049	-1.91799	-1.99848	-1.96027	-1.90871	-1.92655	-1.83256	-1.85188	-1.8734	-1.85026	-1.88276	-1.88736	-1.86108	-1.78955	-1.80584	-1.73732	-1.85333	-1.84834	-1.79022	-1.88656	-1.85372	-1.86234	-1.83475	-1.79828	-1.84936	-1.91877	-1.84929	-1.83746	-1.80072	-1.59467	-1.82737	-1.80611
1.42125	-1.46393	-1.90153	-1.91673	-1.84718	-1.91692	-1.89705	-1.96243	-1.95728	-1.90186	-1.97465	-1.89632	-1.85314	-1.9746	-1.86324	-1.91278	-1.9327	-1.91211	-1.78139	-1.78403	-1.8332	-1.8305	-1.80124	-1.83583	-1.8737	-1.84617	-1.86887	-1.84569	-1.81869	-1.84082	-1.94492	-1.85052	-1.86548	-1.83074	-1.55585	-1.85563	-1.78231
1.4225	-1.46513	-1.86932	-1.91877	-1.83475	-1.8863	-1.90937	-1.94719	-1.9677	-1.94311	-1.95769	-1.92274	-1.82211	-1.95394	-1.89499	-1.90469	-1.93537	-1.8965	-1.88035	-1.79295	-1.82229	-1.85011	-1.84476	-1.82598	-1.86424	-1.88031	-1.91409	-1.90973	-1.82446	-1.82316	-1.93415	-1.88697	-1.8813	-1.79862	-1.6194	-1.84954	-1.83702
1.42375	-1.48363	-1.85578	-1.85383	-1.88508	-1.90671	-1.8995	-1.91581	-2.00883	-1.8882	-1.92872	-1.80748	-1.83614	-1.92777	-1.87214	-1.90265	-1.86898	-1.87286	-1.87106	-1.82519	-1.82384	-1.88198	-1.86277	-1.80351	-1.88227	-1.85107	-1.89191	-1.88374	-1.79655	-1.84158	-1.94805	-1.88139	-1.85093	-1.83011	-1.66117	-1.84657	-1.77383
1.425	-1.43888	-1.82041	-1.86639	-1.87412	-1.89606	-1.88469	-1.95091	-1.94456	-1.94294	-1.90369	-1.81715	-1.85695	-1.90672	-1.88197	-1.86347	-1.91448	-1.86431	-1.78681	-1.7195	-1.78105	-1.83653	-1.83129	-1.79419	-1.85951	-1.85262	-1.86871	-1.89247	-1.76061	-1.77325	-1.90811	-1.80332	-1.84576	-1.78973	-1.5997	-1.79426	-1.80143
1.42625	-1.43995	-1.78365	-1.85416	-1.84481	-1.85442	-1.89593	-1.91728	-1.9455	-1.90381	-1.90955	-1.77823	-1.82769	-1.8689	-1.85408	-1.87889	-1.88291	-1.82696	-1.79813	-1.72907	-1.76449	-1.80428	-1.82467	-1.83294	-1.84546	-1.81591	-1.83053	-1.89444	-1.76961	-1.80872	-1.90314	-1.81588	-1.83325	-1.83612	-1.59059	-1.82168	-1.78869
1.4275	-1.45676	-1.84796	-1.90379	-1.81629	-1.89449	-1.85234	-1.99436	-1.97911	-1.93576	-1.94212	-1.8373	-1.86179	-1.88279	-1.80804	-1.88405	-1.92601	-1.8348	-1.81946	-1.78585	-1.80191	-1.86172	-1.83924	-1.81794	-1.90693	-1.85648	-1.89297	-1.86104	-1.82143	-1.82526	-1.9064	-1.84678	-1.86518	-1.79957	-1.58611	-1.79801	-1.77864
1.42875	-1.43446	-1.83012	-1.86358	-1.843	-1.88632	-1.8668	-1.94232	-1.95267	-1.902	-1.96911	-1.84207	-1.81072	-1.87592	-1.82763	-1.88837	-1.90325	-1.88806	-1.85196	-1.78288	-1.8249	-1.83072	-1.77555	-1.84148	-1.81735	-1.85655	-1.86382	-1.80774	-1.79331	-1.81081	-1.92181	-1.8155	-1.82712	-1.77333	-1.59523	-1.79814	-1.80045
1.43	-1.42729	-1.86638	-1.84879	-1.83216	-1.93149	-1.88045	-1.88481	-1.93415	-1.95034	-1.97998	-1.84658	-1.82582	-1.87858	-1.8258	-1.90676	-1.91507	-1.87672	-1.86442	-1.75261	-1.77792	-1.84104	-1.83176	-1.8011	-1.87111	-1.86074	-1.88982	-1.9079	-1.77524	-1.84921	-1.93797	-1.84684	-1.8317	-1.85352	-1.60872	-1.85849	-1.79356
1.43125	-1.46896	-1.82821	-1.8756	-1.85722	-1.90643	-1.91984	-1.95249	-1.95749	-1.93842	-1.91863	-1.83894	-1.85269	-1.92459	-1.8746	-1.92571	-1.86958	-1.89088	-1.85824	-1.76142	-1.81192	-1.89173	-1.80973	-1.78985	-1.91104	-1.84381	-1.90293	-1.90557	-1.82944	-1.84937	-1.94394	-1.85272	-1.85208	-1.81422	-1.59274	-1.82813	-1.82427
1.4325	-1.40153	-1.84638	-1.91128	-1.82353	-1.86791	-1.83174	-1.96532	-1.98466	-1.90464	-1.90942	-1.8718	-1.84466	-1.88988	-1.85445	-1.88946	-1.85946	-1.83419	-1.83422	-1.78421	-1.75964	-1.81563	-1.81126	-1.78911	-1.88712	-1.8262	-1.86139	-1.87418	-1.8077	-1.78711	-1.92576	-1.82451	-1.85128	-1.81344	-1.587	-1.80509	-1.82519
1.43375	-1.44083	-1.91444	-1.92401	-1.89817	-1.91284	-1.90563	-1.92416	-1.98976	-1.9523	-1.95127	-1.82561	-1.85337	-1.86629	-1.87913	-1.91203	-1.91432	-1.8967	-1.86818	-1.79396	-1.78883	-1.83773	-1.8526	-1.79742	-1.89514	-1.90235	-1.89877	-1.91786	-1.84832	-1.82788	-1.89006	-1.85467	-1.84924	-1.87852	-1.60427	-1.81125	-1.7611
1.435	-1.44208	-1.84267	-1.89432	-1.86327	-1.90918	-1.89362	-1.97753	-1.91026	-1.89396	-1.96276	-1.82016	-1.82101	-1.90611	-1.87064	-1.91262	-1.90653	-1.83754	-1.82077	-1.78742	-1.76905	-1.84368	-1.83705	-1.82772	-1.89477	-1.82823	-1.83637	-1.90144	-1.80257	-1.78473	-1.91758	-1.81697	-1.83797	-1.80567	-1.60359	-1.84424	-1.80159
1.43625	-1.45609	-1.87364	-1.87963	-1.86803	-1.91035	-1.87697	-1.9797	-1.95949	-1.90351	-1.94704	-1.84344	-1.89651	-1.93981	-1.90514	-1.91656	-1.89854	-1.84434	-1.89029	-1.81056	-1.79766	-1.88032	-1.87278	-1.8565	-1.8904	-1.90545	-1.8976	-1.91998	-1.83124	-1.80474	-1.94067	-1.83368	-1.85856	-1.86829	-1.59155	-1.79936	-1.79618
1.4375	-1.48394	-1.84402	-1.90847	-1.89427	-1.90234	-1.85647	-1.92531	-1.97154	-1.93352	-1.8976	-1.85209	-1.83	-1.86846	-1.87134	-1.90893	-1.92477	-1.88493	-1.83513	-1.76397	-1.78304	-1.82531	-1.85502	-1.82548	-1.87433	-1.85778	-1.88683	-1.89254	-1.8245	-1.79872	-1.92117	-1.82411	-1.83057	-1.80306	-1.59553	-1.81306	-1.77598
1.43875	-1.41822	-1.82775	-1.8785	-1.84285	-1.85745	-1.8744	-1.95132	-1.96965	-1.92856	-1.93384	-1.85486	-1.82338	-1.86537	-1.84567	-1.91013	-1.90406	-1.85585	-1.85635	-1.79197	-1.79043	-1.84889	-1.80024	-1.80297	-1.87887	-1.8354	-1.88388	-1.90057	-1.8355	-1.78957	-1.94328	-1.7968	-1.8235	-1.8059	-1.5779	-1.80969	-1.80547
1.44	-1.44198	-1.81742	-1.90079	-1.83292	-1.92625	-1.87642	-1.9357	-1.93184	-1.97422	-1.90195	-1.85128	-1.87368	-1.89233	-1.81513	-1.93938	-1.88336	-1.86168	-1.85615	-1.73927	-1.7759	-1.82189	-1.87214	-1.80522	-1.88641	-1.87126	-1.81544	-1.85261	-1.80769	-1.81805	-1.94742	-1.81872	-1.79923	-1.86162	-1.61362	-1.86649	-1.75577
1.44125	-1.39554	-1.83362	-1.85894	-1.80947	-1.84373	-1.88466	-1.91936	-1.90545	-1.90404	-1.91761	-1.82833	-1.85237	-1.83647	-1.82784	-1.82072	-1.88584	-1.87011	-1.81575	-1.76516	-1.7627	-1.81676	-1.84536	-1.745	-1.86122	-1.83088	-1.86259	-1.84928	-1.76853	-1.77008	-1.95917	-1.78259	-1.83516	-1.77266	-1.60628	-1.82383	-1.78941
1.4425	-1.44295	-1.82047	-1.87798	-1.84119	-1.90887	-1.89878	-1.90409	-1.92362	-1.92876	-1.92668	-1.84951	-1.81608	-1.87654	-1.83802	-1.8576	-1.89995	-1.88208	-1.82568	-1.77061	-1.76273	-1.77201	-1.80448	-1.75144	-1.86353	-1.82956	-1.87066	-1.87651	-1.81326	-1.7659	-1.91436	-1.7973	-1.83022	-1.7803	-1.61473	-1.79896	-1.82441
1.44375	-1.43502	-1.81715	-1.87998	-1.81683	-1.87459	-1.87529	-1.93134	-1.92284	-1.86177	-1.88921	-1.84767	-1.86862	-1.88518	-1.88128	-1.86917	-1.85491	-1.83275	-1.84429	-1.78096	-1.79527	-1.83359	-1.81569	-1.78452	-1.90172	-1.85434	-1.86405	-1.87375	-1.78096	-1.79492	-1.88402	-1.85035	-1.79705	-1.8236	-1.57119	-1.81673	-1.75582
1.445	-1.45086	-1.8279	-1.8742	-1.84308	-1.88632	-1.85215	-1.89848	-1.92709	-1.90413	-1.94504	-1.82409	-1.8274	-1.88181	-1.8871	-1.84813	-1.82587	-1.82254	-1.83456	-1.77623	-1.7657	-1.82639	-1.76331	-1.77589	-1.81996	-1.84933	-1.87986	-1.82859	-1.77276	-1.79733	-1.89468	-1.81583	-1.8591	-1.76127	-1.57341	-1.78564	-1.75549
1.44625	-1.4304	-1.86631	-1.8546	-1.88787	-1.86755	-1.86458	-1.92626	-1.97223	-1.91136	-1.85396	-1.8459	-1.87802	-1.88868	-1.85763	-1.93379	-1.88722	-1.8419	-1.84154	-1.78825	-1.77555	-1.81824	-1.85891	-1.80656	-1.86704	-1.85983	-1.88077	-1.87983	-1.78365	-1.80966	-1.92853	-1.77524	-1.88058	-1.82773	-1.57475	-1.80461	-1.81078
1.4475	-1.47624	-1.8597	-1.86696	-1.87586	-1.9024	-1.91041	-1.95212	-1.93966	-1.85486	-1.92302	-1.81963	-1.86019	-1.87364	-1.87233	-1.88506	-1.88372	-1.85433	-1.87145	-1.77409	-1.81953	-1.82913	-1.83742	-1.8324	-1.86937	-1.82205	-1.83128	-1.88121	-1.78782	-1.83393	-1.93033	-1.83821	-1.82932	-1.76909	-1.63821	-1.79452	-1.83106
1.44875	-1.48728	-1.83225	-1.89606	-1.84085	-1.92862	-1.89764	-1.95873	-1.92461	-1.89905	-1.94092	-1.83473	-1.78233	-1.873	-1.86744	-1.87665	-1.87757	-1.85235	-1.85153	-1.7891	-1.82504	-1.87602	-1.81141	-1.77891	-1.866	-1.87154	-1.93476	-1.86666	-1.79354	-1.85714	-1.94464	-1.79798	-1.86385	-1.79993	-1.55858	-1.82443	-1.76371
1.45	-1.41665	-1.84778	-1.87904	-1.83467	-1.87935	-1.87586	-1.92162	-1.97324	-1.93543	-1.9335	-1.83552	-1.85297	-1.89498	-1.84897	-1.8668	-1.86368	-1.87871	-1.85241	-1.78634	-1.78428	-1.83047	-1.80817	-1.7522	-1.85239	-1.84522	-1.86207	-1.839	-1.80137	-1.79883	-1.93405	-1.80321	-1.8577	-1.84599	-1.62448	-1.80906	-1.75385
1.45125	-1.45998	-1.80988	-1.89505	-1.86083	-1.86307	-1.872	-1.91879	-1.92639	-1.91924	-1.93862	-1.88875	-1.89697	-1.8977	-1.83859	-1.92324	-1.91549	-1.88517	-1.87081	-1.80936	-1.77698	-1.85611	-1.83779	-1.83993	-1.87792	-1.7879	-1.8867	-1.89297	-1.82891	-1.83766	-1.92666	-1.84528	-1.84209	-1.86899	-1.60739	-1.8224	-1.80609
1.4525	-1.46802	-1.86065	-1.89539	-1.84367	-1.96295	-1.93172	-2.02003	-2.01487	-1.98462	-1.92932	-1.86978	-1.83423	-1.94103	-1.86377	-1.93418	-1.89532	-1.88032	-1.86529	-1.82615	-1.83993	-1.82348	-1.82407	-1.83715	-1.87752	-1.86833	-1.89295	-1.89785	-1.81219	-1.8111	-1.88749	-1.84039	-1.89742	-1.8432	-1.60977	-1.82777	-1.83622
1.45375	-1.45634	-1.84383	-1.90182	-1.87851	-1.90356	-1.87418	-1.93947	-1.96058	-1.91534	-1.93302	-1.81292	-1.86385	-1.9008	-1.88229	-1.91646	-1.90752	-1.89357	-1.85567	-1.78891	-1.81314	-1.80617	-1.81629	-1.81461	-1.89736	-1.87446	-1.89102	-1.90408	-1.79293	-1.82904	-1.86324	-1.80765	-1.87429	-1.81654	-1.55519	-1.80801	-1.83671
1.455	-1.43425	-1.83626	-1.88918	-1.8649	-1.84499	-1.87074	-1.91883	-1.98126	-1.93461	-1.91247	-1.86214	-1.82867	-1.87571	-1.86241	-1.86509	-1.88368	-1.89112	-1.89737	-1.77195	-1.77438	-1.81272	-1.81186	-1.77132	-1.84318	-1.83752	-1.85566	-1.86368	-1.8	-1.79876	-1.90421	-1.84089	-1.8876	-1.83667	-1.54093	-1.81176	-1.79623
1.45625	-1.46531	-1.88019	-1.91717	-1.85925	-1.92339	-1.86906	-1.93813	-1.96163	-1.92443	-1.8772	-1.88384	-1.84165	-1.90978	-1.86851	-1.81935	-1.8974	-1.84409	-1.83625	-1.76923	-1.74031	-1.82417	-1.8343	-1.81843	-1.8281	-1.79648	-1.88043	-1.85128	-1.79852	-1.80486	-1.90458	-1.83962	-1.86941	-1.79606	-1.60074	-1.81216	-1.78754
1.4575	-1.46276	-1.83699	-1.90519	-1.87271	-1.91784	-1.88271	-1.90128	-2.00135	-1.93763	-1.96679	-1.83973	-1.84581	-1.92172	-1.86274	-1.94503	-1.8553	-1.81855	-1.86862	-1.82141	-1.77628	-1.81132	-1.847	-1.79695	-1.87728	-1.87228	-1.8538	-1.9047	-1.82753	-1.83496	-1.89975	-1.82491	-1.84495	-1.81461	-1.61239	-1.8012	-1.79008
1.45875	-1.43304	-1.85356	-1.90175	-1.84149	-1.83729	-1.84582	-1.96658	-1.9497	-1.91249	-1.91389	-1.82828	-1.79866	-1.9016	-1.87412	-1.91053	-1.93749	-1.85098	-1.87594	-1.74226	-1.77901	-1.82373	-1.82948	-1.86514	-1.90092	-1.89359	-1.87704	-1.84799	-1.80162	-1.80378	-1.89762	-1.82872	-1.84067	-1.81996	-1.60606	-1.81009	-1.85115
1.46	-1.42616	-1.82854	-1.87002	-1.86015	-1.89555	-1.86814	-1.90065	-1.94639	-1.92966	-1.97443	-1.86917	-1.85377	-1.8721	-1.85295	-1.88968	-1.89257	-1.86028	-1.83325	-1.78687	-1.80011	-1.81251	-1.81386	-1.84377	-1.8317	-1.83353	-1.87135	-1.85791	-1.79071	-1.79813	-1.88484	-1.8285	-1.85121	-1.80278	-1.59602	-1.82872	-1.79932
1.46125	-1.42431	-1.86302	-1.91542	-1.89643	-1.89069	-1.90401	-1.94845	-1.91935	-1.93725	-1.97472	-1.88693	-1.83394	-1.92128	-1.86207	-1.93771	-1.8988	-1.82854	-1.8633	-1.74585	-1.77007	-1.81756	-1.81843	-1.82278	-1.86532	-1.87563	-1.89246	-1.90371	-1.82832	-1.8257	-1.8909	-1.84228	-1.85245	-1.79161	-1.61012	-1.82206	-1.83721
1.4625	-1.44816	-1.84556	-1.87624	-1.84793	-1.96828	-1.9159	-1.9477	-1.9639	-1.8655	-1.96869	-1.84201	-1.85661	-1.86082	-1.86738	-1.85379	-1.88848	-1.90114	-1.84526	-1.78476	-1.82557	-1.84905	-1.84423	-1.79659	-1.89093	-1.8435	-1.85546	-1.9053	-1.80091	-1.81863	-1.93758	-1.84019	-1.88955	-1.85019	-1.61763	-1.81628	-1.79098
1.46375	-1.43558	-1.84747	-1.85193	-1.79991	-1.8862	-1.86237	-1.94864	-1.9676	-1.89133	-1.8905	-1.85747	-1.82953	-1.92817	-1.86513	-1.83342	-1.92962	-1.8524	-1.85436	-1.76887	-1.75225	-1.86743	-1.82404	-1.81484	-1.90396	-1.83473	-1.8441	-1.85877	-1.81091	-1.85944	-1.92852	-1.87056	-1.88571	-1.76611	-1.58072	-1.82552	-1.82931
1.465	-1.45027	-1.8775	-1.90802	-1.80513	-1.91903	-1.86815	-1.93357	-1.96055	-1.97582	-1.92006	-1.90585	-1.87214	-1.92029	-1.88462	-1.91562	-1.93419	-1.90434	-1.8453	-1.80582	-1.81411	-1.85409	-1.83943	-1.82339	-1.86266	-1.83534	-1.84863	-1.87057	-1.80656	-1.8399	-1.9181	-1.87971	-1.85964	-1.81062	-1.58638	-1.81706	-1.78845
1.46625	-1.39409	-1.83489	-1.89561	-1.83443	-1.89092	-1.86101	-1.94085	-1.95616	-1.91368	-1.8732	-1.86829	-1.86839	-1.91164	-1.8942	-1.89861	-1.87627	-1.87595	-1.85824	-1.77772	-1.76447	-1.84644	-1.78656	-1.75729	-1.86067	-1.83925	-1.87751	-1.88891	-1.82205	-1.84479	-1.92915	-1.78855	-1.86155	-1.82742	-1.58511	-1.79126	-1.7917
1.4675	-1.44719	-1.85897	-1.91035	-1.85674	-1.91376	-1.90312	-1.94822	-1.9466	-1.89161	-1.94203	-1.83489	-1.846	-1.88448	-1.82829	-1.89103	-1.85814	-1.823	-1.84353	-1.8282	-1.81479	-1.87162	-1.81456	-1.80909	-1.85709	-1.82994	-1.85832	-1.86533	-1.84216	-1.83361	-1.92556	-1.80739	-1.8724	-1.78983	-1.63302	-1.80809	-1.7653
1.46875	-1.44422	-1.82688	-1.90415	-1.81095	-1.89933	-1.90623	-1.96904	-1.93039	-1.92771	-1.92836	-1.82402	-1.77068	-1.8499	-1.84105	-1.91314	-1.87853	-1.87717	-1.81974	-1.76981	-1.77649	-1.80112	-1.82408	-1.78376	-1.87074	-1.83394	-1.87228	-1.84025	-1.82669	-1.78106	-1.9168	-1.82081	-1.83535	-1.7864	-1.57225	-1.82755	-1.76495
1.47	-1.45178	-1.86232	-1.90868	-1.83249	-1.91485	-1.84471	-1.91155	-1.96471	-1.88554	-1.86232	-1.80058	-1.85746	-1.87894	-1.88008	-1.91341	-1.93519	-1.87645	-1.84999	-1.76829	-1.7802	-1.81391	-1.83207	-1.81146	-1.89116	-1.84225	-1.85957	-1.87179	-1.7719	-1.8201	-1.92089	-1.82692	-1.86585	-1.79709	-1.59944	-1.80218	-1.8286
1.47125	-1.45479	-1.8512	-1.9226	-1.87921	-1.91638	-1.90352	-1.95572	-1.9822	-1.96014	-1.97158	-1.84638	-1.8852	-1.94794	-1.88994	-1.90216	-1.9018	-1.86719	-1.90808	-1.76646	-1.80323	-1.89052	-1.82808	-1.80696	-1.84545	-1.86811	-1.90034	-1.91898	-1.81656	-1.84131	-1.94772	-1.86273	-1.83638	-1.77748	-1.5895	-1.86585	-1.85901
1.4725	-1.43508	-1.8563	-1.89899	-1.83557	-1.93348	-1.91313	-1.94457	-1.91578	-1.91691	-1.93006	-1.84406	-1.82268	-1.87519	-1.88672	-1.90695	-1.92831	-1.87179	-1.85722	-1.78294	-1.78958	-1.80853	-1.84753	-1.81579	-1.86162	-1.86582	-1.87171	-1.89945	-1.82187	-1.8287	-1.88607	-1.83442	-1.87523	-1.79233	-1.59596	-1.7919	-1.80091
1.47375	-1.44595	-1.8393	-1.90555	-1.88495	-1.93923	-1.9042	-1.93617	-1.96227	-1.89344	-1.91996	-1.85357	-1.87733	-1.89936	-1.83585	-1.93685	-1.95131	-1.90627	-1.85201	-1.80402	-1.78912	-1.83841	-1.83104	-1.7976	-1.86682	-1.85835	-1.87178	-1.86529	-1.82708	-1.82866	-1.90722	-1.79635	-1.84671	-1.80318	-1.6026	-1.83173	-1.82192
1.475	-1.46766	-1.84027	-1.85128	-1.86353	-1.85828	-1.90182	-1.90738	-1.90948	-1.91462	-1.92718	-1.88609	-1.86052	-1.90482	-1.82431	-1.90371	-1.89092	-1.82039	-1.86303	-1.76897	-1.78153	-1.83145	-1.84017	-1.85288	-1.90911	-1.82036	-1.85443	-1.82456	-1.819	-1.79872	-1.92655	-1.8079	-1.84527	-1.81088	-1.61212	-1.7831	-1.80015
1.47625	-1.41563	-1.83856	-1.84872	-1.83429	-1.88847	-1.92754	-1.92302	-1.90745	-1.84649	-1.89966	-1.84733	-1.82221	-1.84531	-1.88316	-1.84183	-1.83756	-1.817	-1.80642	-1.74077	-1.77534	-1.81282	-1.83218	-1.79474	-1.90098	-1.83465	-1.85344	-1.83706	-1.79258	-1.80637	-1.9083	-1.78714	-1.84129	-1.78531	-1.54971	-1.80706	-1.72312
1.4775	-1.3955	-1.87205	-1.89981	-1.89418	-1.88258	-1.9147	-1.94725	-2.01202	-1.92705	-1.96751	-1.85191	-1.85637	-1.91722	-1.93011	-1.8887	-1.92814	-1.86389	-1.85339	-1.77168	-1.79016	-1.81687	-1.83249	-1.811	-1.90154	-1.87628	-1.91098	-1.90925	-1.76475	-1.81824	-1.94845	-1.84863	-1.88431	-1.82782	-1.60429	-1.82541	-1.83257
1.47875	-1.42997	-1.84971	-1.87964	-1.84408	-1.89905	-1.91615	-1.98449	-1.98545	-1.94673	-1.96249	-1.83875	-1.81453	-1.89729	-1.87411	-1.86586	-1.88391	-1.87992	-1.85913	-1.7458	-1.81391	-1.86603	-1.81487	-1.78818	-1.85025	-1.8516	-1.89016	-1.89463	-1.84561	-1.82034	-1.90467	-1.85575	-1.83034	-1.82789	-1.60422	-1.80562	-1.81235
1.48	-1.45185	-1.8694	-1.90085	-1.84048	-1.90115	-1.88724	-1.9542	-1.94468	-1.8914	-1.88286	-1.83571	-1.79449	-1.92233	-1.83548	-1.89912	-1.85881	-1.82223	-1.84554	-1.76756	-1.81358	-1.82894	-1.81993	-1.80364	-1.87778	-1.86306	-1.84245	-1.86812	-1.7901	-1.78413	-1.89037	-1.86273	-1.81374	-1.81491	-1.57414	-1.78841	-1.8194
1.48125	-1.44631	-1.83878	-1.84414	-1.82563	-1.88092	-1.90623	-1.95287	-1.93866	-1.90086	-1.95963	-1.8749	-1.84501	-1.91796	-1.8655	-1.94006	-1.93188	-1.90544	-1.83326	-1.77696	-1.78799	-1.81664	-1.79636	-1.83594	-1.89456	-1.84399	-1.90763	-1.88767	-1.81645	-1.81813	-1.92038	-1.86847	-1.85474	-1.81337	-1.61946	-1.8261	-1.79842
1.4825	-1.47059	-1.87059	-1.84884	-1.87796	-1.89	-1.90132	-1.95735	-1.93303	-1.95032	-1.92145	-1.85446	-1.84456	-1.9407	-1.87011	-1.84859	-1.91712	-1.87739	-1.841	-1.81815	-1.78391	-1.87501	-1.82313	-1.78346	-1.88475	-1.85754	-1.87718	-1.89612	-1.8205	-1.7926	-1.95693	-1.85135	-1.87399	-1.82569	-1.60361	-1.79552	-1.82624
1.48375	-1.45926	-1.81076	-1.90252	-1.85791	-1.85686	-1.87389	-1.92401	-1.91731	-1.9167	-1.93211	-1.86242	-1.853	-1.88187	-1.88987	-1.91221	-1.91592	-1.86134	-1.83484	-1.84481	-1.77425	-1.82434	-1.82996	-1.7914	-1.88819	-1.82096	-1.86895	-1.88983	-1.81812	-1.78334	-1.93273	-1.85098	-1.8658	-1.83587	-1.56288	-1.83122	-1.79634
1.485	-1.46895	-1.84325	-1.89538	-1.89094	-1.9597	-1.90878	-1.97467	-1.95647	-1.91276	-1.97142	-1.85722	-1.86606	-1.90965	-1.88969	-1.88481	-1.93255	-1.86146	-1.86936	-1.78496	-1.7949	-1.8383	-1.84771	-1.82069	-1.89198	-1.85661	-1.85653	-1.92881	-1.81377	-1.87389	-1.90474	-1.86123	-1.86375	-1.83282	-1.63137	-1.84905	-1.8156
1.48625	-1.45407	-1.82434	-1.89258	-1.84165	-1.90217	-1.91354	-1.96267	-1.9464	-1.9136	-1.95039	-1.83805	-1.83871	-1.90847	-1.85991	-1.9114	-1.92925	-1.8705	-1.87176	-1.78101	-1.812	-1.84721	-1.86693	-1.83319	-1.88674	-1.86951	-1.88761	-1.89941	-1.81546	-1.84628	-1.90899	-1.84328	-1.83854	-1.81941	-1.60598	-1.86254	-1.79385
1.4875	-1.45187	-1.90435	-1.9329	-1.85727	-1.92031	-1.91556	-1.96798	-1.97136	-1.90518	-1.95521	-1.89701	-1.85441	-1.8997	-1.85739	-1.87997	-1.94469	-1.89096	-1.8651	-1.81293	-1.78391	-1.86197	-1.83597	-1.8469	-1.87101	-1.86389	-1.91265	-1.87245	-1.82943	-1.83882	-1.9123	-1.82832	-1.87583	-1.77857	-1.59534	-1.84188	-1.814
1.48875	-1.46971	-1.79463	-1.92971	-1.86686	-1.88957	-1.90601	-1.97577	-1.96784	-1.93022	-1.94062	-1.8597	-1.8441	-1.8917	-1.90186	-1.90898	-1.85612	-1.86645	-1.86618	-1.76828	-1.82382	-1.87078	-1.85417	-1.80948	-1.90331	-1.81316	-1.89632	-1.90061	-1.79711	-1.82614	-1.94239	-1.86445	-1.85795	-1.80503	-1.62408	-1.81777	-1.81493
1.49	-1.44388	-1.87476	-1.90833	-1.814	-1.90601	-1.88171	-1.88576	-1.93901	-1.90818	-1.89588	-1.81228	-1.8447	-1.89935	-1.89562	-1.88824	-1.88476	-1.8981	-1.84112	-1.76637	-1.7859	-1.85669	-1.84281	-1.80068	-1.83969	-1.80684	-1.88699	-1.89918	-1.79322	-1.8363	-1.90092	-1.80573	-1.83907	-1.83432	-1.61769	-1.85218	-1.80289
1.49125	-1.39586	-1.85402	-1.86759	-1.82545	-1.88355	-1.86746	-1.9694	-1.90761	-1.94294	-1.9557	-1.80675	-1.80209	-1.85217	-1.87608	-1.87831	-1.8763	-1.84598	-1.80555	-1.75952	-1.77009	-1.8226	-1.80679	-1.81004	-1.84545	-1.83193	-1.85622	-1.81429	-1.80869	-1.841	-1.91915	-1.82802	-1.90988	-1.80684	-1.55012	-1.79669	-1.78211
1.4925	-1.48737	-1.88749	-1.93963	-1.87699	-1.96143	-1.90016	-1.95671	-1.96471	-1.91964	-1.9565	-1.88384	-1.87238	-1.92568	-1.93616	-1.93274	-1.95241	-1.89281	-1.86998	-1.79905	-1.77239	-1.83051	-1.84412	-1.8276	-1.91857	-1.86879	-1.88582	-1.84013	-1.83329	-1.88402	-1.93111	-1.8547	-1.88756	-1.81927	-1.59953	-1.87669	-1.83611
1.49375	-1.45711	-1.86856	-1.90824	-1.86865	-1.91469	-1.8594	-1.94322	-1.90951	-1.90838	-1.91103	-1.87504	-1.87399	-1.89312	-1.84715	-1.91156	-1.8927	-1.89397	-1.82753	-1.78859	-1.78611	-1.85101	-1.86056	-1.80837	-1.89094	-1.8727	-1.86492	-1.87907	-1.83414	-1.79252	-1.94725	-1.86845	-1.91519	-1.81328	-1.62594	-1.82091	-1.7987
1.495	-1.42032	-1.87438	-1.87492	-1.8526	-1.86577	-1.89313	-1.96262	-1.88472	-1.91451	-1.92861	-1.83003	-1.81656	-1.86476	-1.82073	-1.86904	-1.90841	-1.86646	-1.83082	-1.74854	-1.78215	-1.83108	-1.83662	-1.8062	-1.83434	-1.86662	-1.83156	-1.82045	-1.80055	-1.79385	-1.93543	-1.83727	-1.83368	-1.79245	-1.56633	-1.78805	-1.81294
1.49625	-1.44553	-1.82639	-1.91488	-1.8734	-1.86971	-1.87881	-1.95266	-1.94136	-1.92072	-1.9118	-1.8255	-1.82369	-1.94101	-1.85346	-1.88332	-1.9039	-1.87377	-1.87976	-1.78795	-1.73492	-1.82461	-1.84622	-1.78195	-1.89807	-1.86641	-1.87467	-1.89368	-1.79314	-1.7985	-1.88268	-1.84106	-1.84892	-1.78629	-1.63233	-1.8269	-1.81096
1.4975	-1.43477	-1.81559	-1.87586	-1.83886	-1.96259	-1.89035	-1.98404	-1.92865	-1.91782	-1.91956	-1.85792	-1.85092	-1.84535	-1.79817	-1.90943	-1.8744	-1.86642	-1.82546	-1.75717	-1.79865	-1.80457	-1.76572	-1.82467	-1.86574	-1.8357	-1.87488	-1.87293	-1.83017	-1.79828	-1.90813	-1.82351	-1.82752	-1.80809	-1.58219	-1.83744	-1.8138
1.49875	-1.48676	-1.87465	-1.90815	-1.88503	-1.94641	-1.87874	-1.94782	-1.94533	-1.87267	-1.95342	-1.84596	-1.85337	-1.89496	-1.87851	-1.92932	-1.89742	-1.85607	-1.84534	-1.8016	-1.76342	-1.85858	-1.83098	-1.79737	-1.89169	-1.85087	-1.86396	-1.87635	-1.80721	-1.86788	-1.94522	-1.83611	-1.86007	-1.81371	-1.60434	-1.81074	-1.80174
1.5	-1.46514	-1.82808	-1.90452	-1.91566	-1.9261	-1.86342	-1.93321	-1.92573	-1.91964	-1.93767	-1.86308	-1.86465	-1.89183	-1.86821	-1.92778	-1.92108	-1.87052	-1.88384	-1.77904	-1.77915	-1.86463	-1.81362	-1.77745	-1.87273	-1.86723	-1.90146	-1.86307	-1.7938	-1.83144	-1.92522	-1.83885	-1.84387	-1.87299	-1.6063	-1.80206	-1.82351
1.50125	-1.47215	-1.84739	-1.92152	-1.86776	-1.87931	-1.89428	-1.97369	-1.96585	-1.97018	-1.97219	-1.84397	-1.87414	-1.91386	-1.85507	-1.88322	-1.95171	-1.8653	-1.84698	-1.78067	-1.80622	-1.82848	-1.85341	-1.83251	-1.90837	-1.86443	-1.86678	-1.86255	-1.81383	-1.83941	-1.91644	-1.79611	-1.8365	-1.83354	-1.59836	-1.85403	-1.78704
1.5025	-1.41837	-1.85629	-1.86075	-1.81295	-1.90392	-1.8719	-1.93825	-1.99817	-1.89822	-1.95111	-1.80962	-1.83444	-1.87307	-1.87833	-1.93595	-1.85298	-1.83583	-1.88234	-1.74142	-1.74122	-1.85047	-1.83375	-1.78886	-1.84457	-1.84097	-1.82503	-1.85147	-1.77516	-1.79098	-1.89944	-1.83311	-1.86942	-1.80644	-1.57341	-1.76284	-1.79966
1.50375	-1.47952	-1.85313	-1.91428	-1.83509	-1.9026	-1.90531	-1.95179	-1.96906	-1.90931	-1.90109	-1.88484	-1.79118	-1.85987	-1.85085	-1.88424	-1.8724	-1.86121	-1.83342	-1.81951	-1.79696	-1.83854	-1.82242	-1.80389	-1.87176	-1.89123	-1.88438	-1.88784	-1.85256	-1.79744	-1.91584	-1.83846	-1.84241	-1.84397	-1.56052	-1.80564	-1.75146
1.505	-1.48194	-1.88261	-1.96131	-1.85874	-1.93963	-1.94234	-1.94791	-1.94155	-1.93491	-1.95076	-1.88656	-1.83577	-1.88684	-1.86841	-1.90668	-1.92723	-1.90734	-1.8824	-1.79153	-1.8065	-1.8675	-1.85802	-1.82284	-1.93225	-1.85374	-1.88066	-1.92441	-1.80985	-1.8023	-1.93228	-1.85118	-1.87135	-1.83525	-1.617	-1.83371	-1.79947
1.50625	-1.45233	-1.87671	-1.97958	-1.84418	-1.99298	-1.90377	-1.96041	-1.96588	-1.92862	-1.90399	-1.86895	-1.84733	-1.9127	-1.89231	-1.92017	-1.88625	-1.86055	-1.86908	-1.79425	-1.87169	-1.8613	-1.82107	-1.80643	-1.93102	-1.84905	-1.84626	-1.94967	-1.76681	-1.84158	-1.93361	-1.85173	-1.86225	-1.82762	-1.64913	-1.87298	-1.81892
1.5075	-1.43168	-1.86392	-1.89157	-1.84953	-1.8891	-1.89928	-1.95054	-1.90333	-1.9494	-1.95479	-1.85969	-1.83868	-1.87972	-1.8061	-1.88191	-1.89056	-1.85654	-1.88138	-1.76637	-1.77944	-1.80985	-1.806	-1.7814	-1.90302	-1.85071	-1.85125	-1.85025	-1.79088	-1.77573	-1.90291	-1.81243	-1.87698	-1.81599	-1.54895	-1.8087	-1.8141
1.50875	-1.4253	-1.86493	-1.87823	-1.85012	-1.93192	-1.89217	-1.96993	-1.95422	-1.90554	-1.89845	-1.87935	-1.85634	-1.87771	-1.88588	-1.89945	-1.88464	-1.86184	-1.8654	-1.78767	-1.77998	-1.8711	-1.8229	-1.80071	-1.86345	-1.86477	-1.86931	-1.91332	-1.7673	-1.82003	-1.91258	-1.88735	-1.89751	-1.7977	-1.58772	-1.78853	-1.78907
1.51	-1.43369	-1.83625	-1.92385	-1.88709	-1.95828	-1.91857	-1.96733	-1.9969	-1.95306	-1.93604	-1.83966	-1.87331	-1.92931	-1.8448	-1.91133	-1.92561	-1.88099	-1.86626	-1.79888	-1.78292	-1.86216	-1.87671	-1.86322	-1.9037	-1.85163	-1.90604	-1.88462	-1.81923	-1.82998	-1.92797	-1.86461	-1.84712	-1.82317	-1.58748	-1.86573	-1.82533
1.51125	-1.40937	-1.83422	-1.88663	-1.85265	-1.90818	-1.88705	-1.94234	-2.00232	-1.93057	-1.94418	-1.85707	-1.87676	-1.91908	-1.88316	-1.85781	-1.88476	-1.85387	-1.85616	-1.80009	-1.78308	-1.84255	-1.82248	-1.83119	-1.84686	-1.83809	-1.8967	-1.86897	-1.79505	-1.78829	-1.94401	-1.83849	-1.85803	-1.8235	-1.65633	-1.81793	-1.82724
1.5125	-1.42777	-1.86053	-1.87367	-1.8485	-1.9253	-1.88743	-1.8953	-1.992	-1.91898	-1.93169	-1.82312	-1.86307	-1.90474	-1.83033	-1.85554	-1.91704	-1.83733	-1.84064	-1.76722	-1.79205	-1.85763	-1.76736	-1.76789	-1.86676	-1.80967	-1.86397	-1.85974	-1.8095	-1.82865	-1.87665	-1.87025	-1.80203	-1.7833	-1.56959	-1.77128	-1.76663
[truncated: 2,790 more rows]

## Sheet: 1 uM
0.00125	-0.70867	-0.78144	-0.75319	-0.82254	-0.81503	-0.88477	-0.8656	-0.79702	-0.79353	-0.89776	-0.87462	-0.88724	-0.77887	-0.75965	-0.93065	-0.85231	-0.78117	-0.57612	-0.94121	-0.9992	-0.86348	-0.81763	-0.87304	-0.98641	-0.85404	-0.85832	-0.95028	-0.85877	-1.05667	-0.84232	-0.88071	-0.98554	-0.86635	-0.8466	-0.91539	-0.72353
[truncated: 3,999 more rows]

[truncated: 4 more sheets: 1.5 uM, 2 uM, 2.5 uM, 3 uM]
