# Supplementary material for: Evolutionary fine-tuning of residual helix structure in disordered proteins manifests in complex structure and lifetime
Source: Commun Biol. 2023 Jan 18;6:63. doi: 10.1038/s42003-023-04445-6 (PMC9849366; doi:10.1038/s42003-023-04445-6)
Supplement: Supplementary file 3 — Supplementary Data 1 [file 42003_2023_4445_MOESM3_ESM.zip › Supplementary Data 1/DREB2A WT/Association/kon 150 mM NaCl.xlsx]

## Sheet: 0.5 uM
0.00125	8.41839	8.44152	8.43666	8.43428	8.45795	8.44143	8.41835	8.41709	8.41123	8.45026	8.42354	8.43986	8.41766	8.4324	8.41481	8.44787	8.47729	8.42118	8.42533	8.41963	8.43022	8.43238	8.41918	8.41042	8.40881	8.41864	8.42856	8.41459	8.39775	8.40109	8.54754	8.42966	8.40918	8.42228	8.40791	8.42735	8.42383
0.0025	8.41103	8.42115	8.41211	8.4121	8.4221	8.41731	8.40811	8.36654	8.37875	8.40855	8.41431	8.41673	8.38691	8.40006	8.38354	8.4293	8.42511	8.39168	8.41509	8.40337	8.39451	8.40671	8.39711	8.37353	8.38925	8.38725	8.39816	8.3996	8.36679	8.38274	8.51697	8.41767	8.40117	8.39413	8.40091	8.40484	8.39594
0.00375	8.37279	8.38426	8.3906	8.38331	8.39743	8.3842	8.38806	8.34805	8.35257	8.3846	8.38548	8.39071	8.36673	8.37475	8.36187	8.39728	8.36297	8.36863	8.39754	8.36831	8.36867	8.38448	8.35461	8.35862	8.35394	8.35299	8.37151	8.37458	8.35679	8.34992	8.50277	8.38758	8.36149	8.36912	8.35675	8.36637	8.37514
0.005	8.34458	8.36579	8.37182	8.36978	8.36833	8.36332	8.37147	8.33423	8.32679	8.36379	8.36119	8.35522	8.34822	8.35825	8.32765	8.37232	8.3426	8.34934	8.36166	8.34972	8.35097	8.36443	8.3484	8.32071	8.34982	8.33283	8.35722	8.35269	8.34168	8.32725	8.48879	8.37528	8.33959	8.33307	8.3339	8.33301	8.34367
0.00625	8.33182	8.36137	8.35817	8.34266	8.36042	8.3512	8.34876	8.30971	8.32163	8.33112	8.33516	8.34557	8.32404	8.33697	8.31875	8.36262	8.31798	8.32574	8.34227	8.32375	8.33419	8.35202	8.33012	8.30235	8.3177	8.31365	8.33552	8.33595	8.3284	8.30454	8.47728	8.3429	8.3264	8.32501	8.32114	8.32562	8.3287
0.0075	8.31616	8.32811	8.32526	8.31881	8.33651	8.32459	8.32638	8.29124	8.30069	8.31563	8.32428	8.33856	8.31025	8.31735	8.30535	8.34395	8.31086	8.30849	8.32728	8.31413	8.31849	8.32799	8.31047	8.28719	8.29606	8.29185	8.32234	8.31376	8.30822	8.30294	8.45179	8.33827	8.31167	8.31322	8.31049	8.30486	8.30512
0.00875	8.29376	8.31607	8.32174	8.30691	8.32033	8.31441	8.31318	8.27186	8.2823	8.30167	8.31373	8.3206	8.29996	8.30529	8.29303	8.32549	8.30404	8.28316	8.3153	8.28715	8.31849	8.30672	8.30374	8.27717	8.2904	8.28051	8.2966	8.29189	8.29295	8.28508	8.43535	8.31816	8.3027	8.29951	8.29821	8.29354	8.29299
0.01	8.28352	8.30059	8.29694	8.29295	8.31236	8.28996	8.29732	8.27016	8.2718	8.30366	8.30184	8.3082	8.29179	8.29473	8.27509	8.31894	8.28579	8.28617	8.29917	8.2832	8.27964	8.30329	8.28833	8.26295	8.27444	8.27156	8.2898	8.28219	8.29036	8.27485	8.42911	8.30683	8.29253	8.27372	8.28686	8.28337	8.28242
0.01125	8.27449	8.28698	8.28391	8.2694	8.3019	8.28398	8.29159	8.25739	8.25526	8.27751	8.29457	8.30362	8.27425	8.2789	8.26348	8.30377	8.27094	8.27301	8.29099	8.27227	8.2663	8.28328	8.27327	8.24003	8.25967	8.26273	8.27428	8.27191	8.26044	8.27149	8.42166	8.29285	8.27333	8.26817	8.26992	8.26922	8.26593
0.0125	8.27113	8.27542	8.27449	8.26747	8.30116	8.26271	8.2795	8.24432	8.25393	8.27373	8.27015	8.28735	8.26007	8.26733	8.25323	8.28734	8.2647	8.24394	8.28335	8.26285	8.26995	8.27053	8.26246	8.24079	8.24508	8.25182	8.25892	8.25745	8.25702	8.25213	8.40085	8.27979	8.26607	8.25604	8.26117	8.26283	8.26569
0.01375	8.24857	8.26663	8.26766	8.24771	8.28771	8.27325	8.26986	8.23969	8.24549	8.27111	8.25335	8.28306	8.2411	8.25869	8.24045	8.28681	8.25101	8.24478	8.25609	8.2535	8.25897	8.26651	8.26158	8.22991	8.23768	8.24022	8.24522	8.2471	8.2449	8.23718	8.39496	8.27206	8.26051	8.25832	8.2342	8.24562	8.25647
0.015	8.2457	8.26587	8.25753	8.24854	8.26666	8.25061	8.26409	8.23119	8.22804	8.25413	8.25023	8.26667	8.2399	8.25492	8.23823	8.27621	8.24622	8.2413	8.25934	8.23298	8.2515	8.25285	8.2437	8.22353	8.22025	8.2369	8.25067	8.24627	8.2387	8.23833	8.3787	8.26224	8.25965	8.24058	8.23654	8.23831	8.25538
0.01625	8.24418	8.24342	8.25786	8.2358	8.26681	8.24131	8.25454	8.22724	8.21906	8.24756	8.24434	8.26384	8.22718	8.24487	8.23278	8.26652	8.23819	8.22951	8.24241	8.23002	8.24914	8.23376	8.23518	8.2202	8.21893	8.2167	8.24146	8.23468	8.23163	8.2246	8.37497	8.25755	8.24081	8.24229	8.23134	8.23796	8.23586
0.0175	8.23495	8.24203	8.24396	8.22903	8.25997	8.24303	8.24109	8.21315	8.22353	8.2409	8.24565	8.24854	8.22438	8.23168	8.21445	8.26413	8.23826	8.21167	8.23934	8.22651	8.24284	8.23963	8.22355	8.21258	8.21211	8.21634	8.23201	8.22472	8.21765	8.21833	8.36993	8.24553	8.22808	8.22383	8.2149	8.22779	8.22513
0.01875	8.22921	8.22782	8.23952	8.22529	8.25766	8.23167	8.23304	8.19874	8.20204	8.22903	8.23166	8.24923	8.21322	8.22357	8.2126	8.24975	8.22593	8.20472	8.22976	8.21824	8.22792	8.22676	8.22216	8.21041	8.20531	8.20535	8.21068	8.22623	8.20831	8.21617	8.359	8.24447	8.218	8.21738	8.22403	8.22117	8.2225
0.02	8.22342	8.22269	8.23599	8.22708	8.23841	8.23384	8.23324	8.2005	8.20782	8.22317	8.22593	8.23736	8.20831	8.22989	8.19573	8.23968	8.21983	8.20875	8.23111	8.21044	8.23044	8.23847	8.20709	8.20925	8.2053	8.20742	8.21257	8.21581	8.20639	8.21216	8.35445	8.23561	8.20926	8.2157	8.20825	8.2138	8.21823
0.02125	8.21494	8.22796	8.22945	8.21867	8.22717	8.22287	8.23326	8.19246	8.19753	8.21386	8.21981	8.23965	8.20468	8.22335	8.19486	8.23707	8.21524	8.19097	8.22141	8.21166	8.22056	8.22517	8.20695	8.19437	8.19665	8.19202	8.21712	8.21456	8.19229	8.19689	8.35173	8.23379	8.21582	8.20543	8.21076	8.21243	8.21095
0.0225	8.21318	8.21271	8.22474	8.21307	8.23559	8.22276	8.22339	8.18679	8.18982	8.21488	8.2081	8.22841	8.19892	8.22397	8.19727	8.2361	8.21318	8.20128	8.2042	8.20726	8.2155	8.21471	8.19784	8.1922	8.19714	8.19135	8.20134	8.20017	8.19585	8.20545	8.34696	8.23115	8.20607	8.20826	8.19999	8.1927	8.20331
0.02375	8.20139	8.21041	8.20482	8.21133	8.22048	8.21921	8.21589	8.17935	8.18323	8.21137	8.21278	8.22199	8.18367	8.20775	8.19044	8.23493	8.21094	8.19392	8.20599	8.1941	8.20556	8.20797	8.19309	8.1829	8.18071	8.19357	8.19817	8.2065	8.1937	8.19504	8.33598	8.22248	8.19985	8.19966	8.19571	8.19327	8.19893
0.025	8.20821	8.21151	8.20628	8.21798	8.22418	8.21182	8.2065	8.18104	8.19005	8.19816	8.21113	8.2218	8.19005	8.21486	8.1823	8.22808	8.20671	8.20186	8.2063	8.19291	8.20609	8.20605	8.19764	8.18872	8.18941	8.18499	8.20885	8.20657	8.18828	8.18496	8.33846	8.22841	8.19133	8.19623	8.18728	8.1979	8.18787
0.02625	8.20076	8.21133	8.2127	8.20681	8.21802	8.20583	8.21196	8.17099	8.18408	8.1968	8.20323	8.21187	8.19762	8.20236	8.18136	8.22483	8.20436	8.18981	8.20048	8.18345	8.19596	8.20679	8.19248	8.17587	8.18663	8.17972	8.19903	8.19661	8.18557	8.18175	8.34237	8.21857	8.18801	8.1901	8.17851	8.18794	8.1866
0.0275	8.19963	8.20056	8.21017	8.20597	8.21166	8.20429	8.20688	8.17077	8.17803	8.21062	8.19788	8.21929	8.18058	8.20008	8.16997	8.23843	8.20602	8.19354	8.19771	8.18598	8.20045	8.20421	8.18271	8.18315	8.1848	8.18004	8.1917	8.18882	8.17367	8.17361	8.33555	8.21199	8.18559	8.19738	8.18141	8.18894	8.18939
0.02875	8.19486	8.19819	8.19547	8.20401	8.21186	8.20393	8.20418	8.17041	8.17569	8.19846	8.19534	8.20292	8.17695	8.19622	8.18029	8.21936	8.19409	8.18653	8.2005	8.18515	8.20125	8.19787	8.18068	8.17771	8.17391	8.16904	8.19533	8.18902	8.17497	8.18351	8.33613	8.20792	8.19013	8.18934	8.17135	8.17938	8.17616
0.03	8.19639	8.20597	8.20358	8.19943	8.21289	8.18978	8.2059	8.17172	8.18848	8.20007	8.18456	8.20298	8.18372	8.18522	8.17222	8.20936	8.18728	8.18098	8.20285	8.1787	8.19517	8.19704	8.18137	8.1648	8.17277	8.17412	8.18411	8.18228	8.17197	8.17185	8.32444	8.20074	8.1904	8.18891	8.17556	8.18156	8.17768
0.03125	8.1914	8.20613	8.19519	8.19506	8.19993	8.19349	8.20425	8.16873	8.1789	8.19261	8.18583	8.21011	8.18184	8.19287	8.16465	8.20158	8.18602	8.18297	8.19632	8.17972	8.19114	8.18957	8.17493	8.15611	8.17116	8.16971	8.18172	8.17173	8.17294	8.17156	8.3296	8.19994	8.19344	8.17991	8.16884	8.19096	8.17498
0.0325	8.19187	8.20076	8.18422	8.18635	8.2022	8.18932	8.19625	8.16761	8.17296	8.19791	8.19165	8.20088	8.17056	8.19269	8.17281	8.19322	8.18367	8.1711	8.1838	8.15895	8.19542	8.18868	8.18443	8.16936	8.16367	8.16357	8.17623	8.18421	8.17116	8.18097	8.31885	8.19261	8.19342	8.17399	8.17356	8.1737	8.16897
0.03375	8.18217	8.19839	8.18678	8.19435	8.20558	8.19167	8.1915	8.16348	8.17223	8.19046	8.17947	8.20858	8.16412	8.19045	8.17217	8.19485	8.18139	8.17198	8.18585	8.16802	8.19756	8.18742	8.17489	8.15734	8.16735	8.15849	8.18666	8.17489	8.16935	8.16981	8.32897	8.19032	8.19176	8.17605	8.15994	8.18617	8.18561
0.035	8.18772	8.19463	8.18336	8.18266	8.1976	8.2014	8.18509	8.16854	8.17228	8.19487	8.17652	8.21379	8.16695	8.18723	8.1687	8.19471	8.18466	8.1661	8.18866	8.17469	8.1933	8.18034	8.1689	8.16609	8.16777	8.16531	8.18438	8.17706	8.17244	8.15947	8.31687	8.18856	8.18724	8.17268	8.17143	8.17481	8.16504
0.03625	8.19189	8.1936	8.17538	8.18941	8.1983	8.18561	8.18637	8.16796	8.16647	8.19711	8.18118	8.19862	8.17396	8.17375	8.17237	8.19671	8.1839	8.17122	8.18324	8.17117	8.19817	8.18688	8.16045	8.15823	8.16883	8.16858	8.17925	8.18149	8.16807	8.16114	8.31974	8.18569	8.17734	8.17194	8.16323	8.17719	8.16896
0.0375	8.17516	8.1915	8.17217	8.18264	8.20207	8.18721	8.18456	8.16556	8.17557	8.19376	8.17344	8.19372	8.15841	8.17599	8.17188	8.18864	8.16756	8.1722	8.16722	8.18401	8.17835	8.18767	8.16726	8.15604	8.15357	8.16144	8.18287	8.17293	8.16029	8.16463	8.31627	8.17917	8.1724	8.16597	8.1672	8.16301	8.16845
0.03875	8.17718	8.19003	8.18254	8.18153	8.19431	8.18059	8.17935	8.16119	8.17693	8.19309	8.16808	8.19669	8.17489	8.18001	8.18011	8.19285	8.17205	8.16356	8.16098	8.17141	8.18137	8.18329	8.16567	8.16673	8.15574	8.16388	8.18084	8.16813	8.15139	8.17245	8.30674	8.18489	8.17213	8.16599	8.16192	8.1699	8.16286
0.04	8.17135	8.18797	8.17909	8.17701	8.18961	8.18408	8.19294	8.16707	8.16996	8.19339	8.17136	8.19043	8.16083	8.17683	8.17745	8.1951	8.16127	8.15833	8.17468	8.17284	8.17405	8.17054	8.17004	8.15448	8.15581	8.15738	8.17868	8.15907	8.15983	8.16785	8.31836	8.17361	8.16918	8.16958	8.16568	8.16782	8.17336
0.04125	8.17586	8.18593	8.17853	8.18296	8.18857	8.18691	8.18875	8.15893	8.16242	8.18566	8.16369	8.1913	8.1672	8.17475	8.18099	8.19108	8.16471	8.16647	8.16372	8.17559	8.17882	8.17992	8.1668	8.15804	8.15291	8.1646	8.17396	8.17165	8.14827	8.16664	8.31636	8.18097	8.16916	8.1589	8.16682	8.16766	8.16045
0.0425	8.16558	8.1783	8.17892	8.17634	8.18005	8.18065	8.18882	8.18266	8.16256	8.17386	8.16798	8.18705	8.16126	8.17653	8.17937	8.19384	8.16813	8.15372	8.166	8.17754	8.18588	8.17721	8.1595	8.16203	8.15238	8.15761	8.17286	8.17122	8.15869	8.16167	8.31217	8.17293	8.15738	8.16445	8.15919	8.17154	8.16587
0.04375	8.16585	8.1845	8.18362	8.17463	8.18519	8.18113	8.18395	8.17307	8.16646	8.17482	8.16584	8.18437	8.1657	8.17524	8.17545	8.19961	8.17037	8.1629	8.16698	8.178	8.18461	8.17985	8.1615	8.16501	8.14796	8.15376	8.17258	8.18212	8.14576	8.16324	8.31564	8.17727	8.16967	8.1618	8.16358	8.17587	8.16541
0.045	8.16686	8.18576	8.18662	8.18235	8.18876	8.18037	8.18043	8.17069	8.16059	8.18192	8.16305	8.18714	8.15667	8.16257	8.16494	8.18589	8.17009	8.16261	8.16442	8.1834	8.18369	8.16807	8.16608	8.15974	8.15653	8.15329	8.17015	8.16971	8.15816	8.15586	8.3048	8.17258	8.16611	8.15115	8.15579	8.16735	8.16255
0.04625	8.16567	8.17304	8.18103	8.18058	8.18453	8.17286	8.18004	8.166	8.16195	8.17363	8.15638	8.18752	8.16837	8.17239	8.17247	8.18796	8.16357	8.15919	8.16619	8.17803	8.17634	8.17545	8.15258	8.14426	8.15066	8.16116	8.17624	8.17002	8.14396	8.16573	8.30155	8.18044	8.16195	8.15396	8.16302	8.17187	8.16675
0.0475	8.16669	8.18306	8.17689	8.17266	8.18584	8.18068	8.17701	8.16045	8.16014	8.17263	8.16561	8.1873	8.16539	8.17975	8.17681	8.19012	8.16681	8.15728	8.16825	8.1764	8.18826	8.16341	8.16222	8.15386	8.15179	8.15128	8.16275	8.16554	8.15656	8.16501	8.29901	8.17188	8.16059	8.15484	8.15346	8.16116	8.16561
0.04875	8.16629	8.18548	8.17124	8.16905	8.18292	8.17533	8.17538	8.15537	8.15937	8.17408	8.1547	8.18095	8.16166	8.17158	8.16929	8.17926	8.16569	8.14847	8.16406	8.16835	8.16787	8.16951	8.15506	8.15099	8.1481	8.15261	8.17073	8.16809	8.1568	8.15179	8.30579	8.17054	8.15956	8.1511	8.15245	8.16304	8.16404
0.05	8.17229	8.18262	8.17908	8.16253	8.17745	8.18048	8.16852	8.15751	8.15467	8.17173	8.16326	8.17536	8.1685	8.17113	8.1709	8.17887	8.16169	8.15445	8.16708	8.17429	8.17864	8.16486	8.1595	8.14449	8.14919	8.15254	8.16804	8.15971	8.15354	8.16251	8.29857	8.1677	8.15516	8.15002	8.15619	8.15778	8.16267
0.05125	8.1726	8.18874	8.16452	8.15838	8.18276	8.18104	8.15976	8.15686	8.15804	8.17938	8.16416	8.18112	8.16014	8.16825	8.17185	8.18373	8.15737	8.15355	8.16886	8.17332	8.18243	8.1699	8.15403	8.14265	8.14404	8.15478	8.17667	8.16267	8.14161	8.15662	8.30439	8.17848	8.15738	8.15179	8.15846	8.15896	8.15569
0.0525	8.16693	8.18376	8.17266	8.17126	8.1849	8.1763	8.16879	8.17017	8.15258	8.17489	8.15596	8.176	8.1657	8.16755	8.17525	8.17073	8.16187	8.15289	8.15742	8.16356	8.1633	8.15528	8.15675	8.14997	8.13917	8.15298	8.17413	8.15775	8.14318	8.16733	8.30023	8.16492	8.1527	8.14855	8.14906	8.15785	8.15644
0.05375	8.16528	8.18815	8.16502	8.16922	8.18992	8.17095	8.16842	8.16561	8.15194	8.17256	8.15921	8.17853	8.169	8.16588	8.16952	8.17482	8.15463	8.1646	8.15709	8.16177	8.16521	8.16272	8.15761	8.14149	8.1384	8.15491	8.172	8.15732	8.14498	8.15737	8.29942	8.17241	8.14687	8.1556	8.16105	8.17379	8.16052
0.055	8.16462	8.17866	8.1722	8.16756	8.18612	8.18493	8.16247	8.15478	8.15075	8.16667	8.15917	8.17322	8.15968	8.16461	8.17657	8.17691	8.15946	8.15992	8.1618	8.16725	8.1647	8.16653	8.16324	8.14243	8.1346	8.15846	8.17102	8.1586	8.14771	8.16329	8.30557	8.17431	8.15578	8.1554	8.15586	8.15776	8.15739
0.05625	8.17035	8.17891	8.17152	8.16911	8.19052	8.17896	8.16637	8.16508	8.16048	8.17589	8.15037	8.17387	8.15931	8.16417	8.17139	8.1843	8.1602	8.15501	8.15637	8.16108	8.16902	8.15774	8.16039	8.13905	8.14088	8.15469	8.16872	8.16208	8.15534	8.158	8.30597	8.16989	8.14491	8.16162	8.15938	8.16247	8.15792
0.0575	8.1647	8.18154	8.17487	8.16856	8.18368	8.17722	8.17175	8.1624	8.15522	8.16994	8.16255	8.17476	8.16415	8.16885	8.16658	8.18505	8.16996	8.14666	8.16375	8.17084	8.16937	8.16381	8.16224	8.15021	8.1428	8.15451	8.16914	8.15798	8.15294	8.15598	8.304	8.16476	8.15128	8.15677	8.15221	8.15316	8.15388
0.05875	8.1726	8.17467	8.16686	8.16712	8.18949	8.17817	8.16156	8.16556	8.15405	8.17879	8.17096	8.17537	8.16488	8.16863	8.16626	8.18247	8.15823	8.15046	8.16127	8.16679	8.16596	8.16337	8.15852	8.13378	8.13661	8.15958	8.1672	8.15533	8.13961	8.1588	8.29927	8.16385	8.15358	8.15228	8.14939	8.16374	8.15876
0.06	8.16688	8.17777	8.1668	8.16373	8.18944	8.1873	8.1618	8.16567	8.15392	8.17045	8.15731	8.18128	8.15811	8.16873	8.1669	8.18379	8.16005	8.14121	8.15507	8.16419	8.17513	8.16159	8.15298	8.14748	8.14282	8.14693	8.1671	8.16002	8.14633	8.15703	8.3018	8.1624	8.15937	8.15354	8.149	8.16049	8.14388
0.06125	8.16327	8.18195	8.16775	8.1696	8.18077	8.1699	8.16231	8.16707	8.16173	8.17237	8.15688	8.17126	8.16192	8.15251	8.17236	8.17963	8.15235	8.15309	8.16176	8.15834	8.16516	8.16479	8.15529	8.13983	8.13165	8.15677	8.16663	8.16956	8.15072	8.15149	8.29089	8.15487	8.15475	8.1607	8.1515	8.16555	8.15749
0.0625	8.17303	8.17604	8.16506	8.16554	8.18738	8.17453	8.16882	8.16165	8.14942	8.17018	8.16369	8.16405	8.16674	8.16503	8.17114	8.17709	8.15826	8.15266	8.15998	8.1602	8.16062	8.15916	8.15423	8.14924	8.13593	8.15949	8.16324	8.15625	8.1471	8.15964	8.3022	8.16539	8.16074	8.1553	8.15089	8.16475	8.15385
0.06375	8.1747	8.17655	8.17756	8.17013	8.17789	8.16624	8.16811	8.16351	8.1507	8.17959	8.15857	8.16659	8.16326	8.16659	8.15641	8.16724	8.16432	8.14348	8.14133	8.15857	8.1619	8.16328	8.16355	8.14209	8.13267	8.16121	8.16043	8.16228	8.14462	8.15111	8.30163	8.16588	8.16076	8.16245	8.14145	8.17374	8.15172
0.065	8.17713	8.18216	8.16839	8.16326	8.17899	8.17331	8.16755	8.16896	8.15649	8.16598	8.16545	8.17723	8.15965	8.14663	8.17392	8.17687	8.15736	8.15229	8.16048	8.16789	8.16858	8.15519	8.16775	8.12924	8.13894	8.1583	8.16447	8.16356	8.15292	8.14508	8.29729	8.16002	8.15214	8.15087	8.14889	8.17271	8.1575
0.06625	8.17282	8.17815	8.17438	8.15464	8.18641	8.18692	8.16398	8.16344	8.1547	8.17023	8.1556	8.17511	8.16385	8.15914	8.16364	8.1729	8.1608	8.14529	8.15435	8.16034	8.17267	8.16362	8.15009	8.13827	8.13682	8.15532	8.15415	8.17237	8.14491	8.14432	8.28918	8.16467	8.15353	8.15962	8.14383	8.16921	8.1566
0.0675	8.18138	8.18264	8.17036	8.16768	8.18853	8.18286	8.1668	8.15877	8.16086	8.17254	8.16025	8.17553	8.1618	8.15726	8.16167	8.16985	8.15479	8.14904	8.14997	8.16502	8.17071	8.15914	8.15532	8.14079	8.14611	8.15398	8.15453	8.16129	8.15364	8.15579	8.3013	8.16675	8.15019	8.15476	8.1436	8.16147	8.15358
0.06875	8.18148	8.17666	8.17281	8.16988	8.17368	8.1771	8.16387	8.1553	8.15154	8.17135	8.16179	8.18432	8.16597	8.16454	8.16485	8.1724	8.15444	8.14186	8.14991	8.15603	8.1671	8.16538	8.15553	8.13965	8.14337	8.15214	8.15758	8.16163	8.14689	8.15091	8.28929	8.17152	8.15285	8.16176	8.16377	8.17038	8.15545
0.07	8.17467	8.17683	8.1774	8.16451	8.18689	8.17175	8.1674	8.16142	8.15227	8.17078	8.16142	8.18202	8.16275	8.15887	8.15704	8.16458	8.15947	8.15323	8.15977	8.16346	8.1647	8.15593	8.1533	8.14608	8.14662	8.15836	8.14805	8.1637	8.1442	8.15355	8.30068	8.16845	8.15198	8.15594	8.15695	8.16977	8.15036
0.07125	8.16661	8.17629	8.16947	8.15749	8.18498	8.18104	8.16341	8.15505	8.15455	8.17287	8.16219	8.17935	8.16528	8.15391	8.16605	8.16392	8.16083	8.14502	8.15596	8.16749	8.1655	8.16838	8.15269	8.14037	8.14982	8.15155	8.1499	8.15805	8.14895	8.14942	8.29441	8.15763	8.14727	8.1601	8.15149	8.1733	8.14378
0.0725	8.16583	8.18205	8.1688	8.15657	8.18697	8.17136	8.17122	8.16237	8.15505	8.16707	8.15743	8.17407	8.16837	8.15655	8.16322	8.1685	8.15636	8.14237	8.15699	8.15028	8.16315	8.15813	8.15977	8.14264	8.14057	8.1488	8.14685	8.15806	8.14441	8.14993	8.2965	8.1663	8.15899	8.14894	8.15485	8.17038	8.15382
0.07375	8.16921	8.17703	8.17454	8.14785	8.18143	8.18121	8.15794	8.15367	8.15589	8.17239	8.16524	8.17732	8.176	8.16186	8.15977	8.17741	8.15724	8.14282	8.16092	8.16329	8.16062	8.16047	8.1498	8.14015	8.13804	8.14555	8.15767	8.16155	8.14735	8.13948	8.30063	8.16035	8.15384	8.16013	8.15081	8.16219	8.15647
0.075	8.17276	8.17775	8.17738	8.16319	8.18213	8.17668	8.1584	8.15134	8.15011	8.17709	8.16111	8.17304	8.17146	8.16061	8.16163	8.17713	8.15885	8.14604	8.15575	8.15764	8.16706	8.15807	8.14858	8.14126	8.14447	8.15528	8.15985	8.16799	8.14739	8.14601	8.30457	8.16603	8.15428	8.15143	8.15321	8.16439	8.1549
0.07625	8.17449	8.1735	8.16813	8.15989	8.17999	8.18187	8.16726	8.15533	8.14784	8.17626	8.1618	8.16586	8.17236	8.16007	8.15317	8.16825	8.1559	8.15357	8.15806	8.16157	8.16263	8.15807	8.15931	8.13909	8.14781	8.14976	8.15398	8.1595	8.1446	8.14705	8.3012	8.1647	8.15174	8.1543	8.15472	8.16689	8.15189
0.0775	8.1678	8.17645	8.17445	8.16242	8.17635	8.18344	8.16629	8.15458	8.15158	8.16659	8.15638	8.17094	8.15845	8.16084	8.16006	8.16088	8.15092	8.14876	8.15374	8.15547	8.16261	8.16066	8.15734	8.13629	8.14113	8.14597	8.15597	8.16421	8.13818	8.15326	8.3012	8.17245	8.15299	8.15709	8.14639	8.16334	8.15764
0.07875	8.17309	8.17585	8.17123	8.15659	8.18778	8.17923	8.16033	8.15556	8.14831	8.17043	8.15969	8.17762	8.16478	8.15059	8.1641	8.16952	8.14944	8.15002	8.16025	8.15623	8.16717	8.15817	8.16181	8.14148	8.14554	8.15313	8.15504	8.15972	8.14751	8.15241	8.30087	8.16703	8.15075	8.15555	8.15465	8.16104	8.15846
0.08	8.1696	8.18497	8.16931	8.15338	8.18866	8.17182	8.16269	8.17175	8.14623	8.16768	8.16144	8.1803	8.16276	8.16007	8.16733	8.17455	8.14825	8.13681	8.15254	8.16854	8.16075	8.1627	8.14828	8.1494	8.1452	8.15255	8.15709	8.1608	8.13482	8.14945	8.30476	8.16216	8.15251	8.15987	8.14502	8.16804	8.15205
0.08125	8.16952	8.18363	8.16424	8.15581	8.17957	8.17419	8.16189	8.15674	8.15125	8.16896	8.15639	8.17262	8.1675	8.1546	8.15743	8.16826	8.15202	8.14739	8.14972	8.15793	8.16722	8.15554	8.14827	8.13852	8.14084	8.13949	8.1528	8.1539	8.14089	8.15482	8.30261	8.16455	8.15824	8.15287	8.15384	8.16112	8.1508
0.0825	8.16882	8.17715	8.16376	8.16416	8.17546	8.16626	8.16944	8.14898	8.15434	8.16522	8.15303	8.17449	8.15168	8.16267	8.16025	8.16755	8.14934	8.14265	8.15412	8.16033	8.15663	8.15409	8.14808	8.1387	8.14418	8.15051	8.15186	8.16006	8.15237	8.15203	8.30205	8.16227	8.14898	8.15787	8.14667	8.15633	8.14431
0.08375	8.16501	8.17804	8.17025	8.16544	8.1792	8.17452	8.16371	8.15742	8.14042	8.16757	8.15196	8.16396	8.15761	8.14903	8.15776	8.17173	8.15746	8.14729	8.15224	8.16187	8.16961	8.15674	8.15983	8.14234	8.15029	8.14541	8.15674	8.14797	8.15494	8.14843	8.30162	8.15738	8.15151	8.15281	8.14747	8.16082	8.14063
0.085	8.16728	8.18492	8.17046	8.16519	8.17541	8.16912	8.16052	8.16415	8.1437	8.16199	8.15323	8.17003	8.15871	8.16066	8.15392	8.17452	8.16053	8.1436	8.15713	8.16143	8.16387	8.15063	8.15285	8.14445	8.13742	8.14761	8.14795	8.15064	8.14435	8.1443	8.29252	8.1662	8.15838	8.15237	8.14853	8.15745	8.15518
0.08625	8.17064	8.17133	8.17089	8.15631	8.17556	8.17906	8.16004	8.16119	8.14916	8.16618	8.15957	8.17269	8.15713	8.15343	8.15536	8.17386	8.14997	8.14908	8.15571	8.15411	8.1578	8.15866	8.16108	8.13466	8.14444	8.14657	8.15116	8.16311	8.14992	8.14933	8.30236	8.16189	8.16119	8.15997	8.14749	8.15977	8.14078
0.0875	8.17299	8.17076	8.17186	8.15933	8.18256	8.17458	8.15715	8.15973	8.14974	8.16861	8.15401	8.17189	8.15719	8.15931	8.16129	8.17299	8.15928	8.14694	8.15149	8.1539	8.16154	8.15279	8.14669	8.1363	8.14408	8.14886	8.14612	8.15636	8.15301	8.1524	8.30131	8.16405	8.15214	8.15721	8.15552	8.14988	8.13454
0.08875	8.15911	8.18635	8.16627	8.14877	8.18283	8.17585	8.16768	8.15757	8.14951	8.17283	8.14889	8.16929	8.16191	8.1552	8.16085	8.16739	8.15399	8.14405	8.15364	8.1477	8.16803	8.15557	8.15638	8.14917	8.14229	8.14723	8.15775	8.15365	8.15385	8.14701	8.30356	8.16777	8.1522	8.14759	8.15224	8.16592	8.15273
0.09	8.15411	8.18144	8.16045	8.15314	8.18606	8.1685	8.1604	8.16437	8.15411	8.16961	8.15888	8.16835	8.15322	8.16462	8.16418	8.17601	8.15698	8.13951	8.14389	8.15934	8.15591	8.15333	8.14884	8.13811	8.14535	8.1475	8.15021	8.1587	8.14445	8.14158	8.30112	8.16331	8.15112	8.15936	8.14656	8.14789	8.14307
0.09125	8.16696	8.17955	8.16452	8.16303	8.18743	8.1828	8.15599	8.15799	8.14834	8.17065	8.14773	8.17699	8.15954	8.15823	8.1643	8.16664	8.15667	8.1387	8.15761	8.15672	8.16138	8.15767	8.14586	8.13832	8.14387	8.14794	8.15176	8.15023	8.15478	8.14531	8.29429	8.15772	8.15823	8.15377	8.14807	8.15688	8.14051
0.0925	8.17703	8.17612	8.16911	8.15432	8.17895	8.16726	8.16201	8.1647	8.15419	8.17074	8.15088	8.16828	8.16394	8.16124	8.16561	8.16892	8.1546	8.13523	8.15478	8.1627	8.15752	8.15108	8.15671	8.14813	8.14854	8.15333	8.15467	8.15877	8.14572	8.146	8.28941	8.1641	8.15015	8.15287	8.15385	8.15599	8.14151
0.09375	8.16334	8.18656	8.16355	8.16221	8.1742	8.17753	8.15703	8.16247	8.15477	8.17406	8.14947	8.16691	8.15641	8.15806	8.15812	8.17343	8.14357	8.13353	8.15413	8.16671	8.15511	8.1592	8.15268	8.13677	8.15336	8.14627	8.16217	8.15661	8.14839	8.15123	8.28751	8.16199	8.15676	8.15673	8.14658	8.15752	8.15175
0.095	8.16162	8.17521	8.1675	8.16051	8.18321	8.16819	8.15951	8.15796	8.15582	8.16999	8.1506	8.17294	8.16042	8.14515	8.16727	8.17024	8.15701	8.14188	8.14941	8.16246	8.15885	8.15946	8.15799	8.1356	8.13975	8.15189	8.15632	8.16156	8.14511	8.14418	8.29525	8.15929	8.15881	8.15905	8.15461	8.15661	8.14554
0.09625	8.16596	8.18479	8.1681	8.16224	8.17519	8.17478	8.15858	8.16378	8.14654	8.1698	8.14739	8.17663	8.16484	8.16034	8.16693	8.17233	8.15702	8.1482	8.14985	8.15632	8.16403	8.1581	8.15042	8.1428	8.14758	8.14358	8.15066	8.15981	8.15244	8.14292	8.29141	8.17435	8.15581	8.15945	8.15112	8.15543	8.14561
0.0975	8.17212	8.18318	8.16824	8.16266	8.17829	8.17534	8.16541	8.16373	8.1498	8.16637	8.14553	8.16961	8.16188	8.15625	8.17119	8.1725	8.15858	8.1468	8.16063	8.1532	8.16585	8.14818	8.15524	8.13831	8.14398	8.14143	8.1581	8.15652	8.15095	8.14892	8.3028	8.16655	8.16153	8.14649	8.15545	8.15439	8.15223
0.09875	8.158	8.18156	8.16642	8.1598	8.18034	8.17804	8.15711	8.16905	8.15645	8.17213	8.15396	8.17269	8.1487	8.15201	8.162	8.17339	8.14879	8.14257	8.15834	8.15559	8.1607	8.16053	8.14318	8.14389	8.15384	8.14681	8.15242	8.15021	8.15482	8.14778	8.3	8.16808	8.15465	8.1521	8.14815	8.15576	8.15008
0.1	8.15839	8.18007	8.16958	8.1568	8.18155	8.16893	8.14957	8.16626	8.14359	8.16541	8.14918	8.17574	8.1502	8.16579	8.15996	8.16139	8.14618	8.14414	8.15073	8.16074	8.15088	8.14564	8.15342	8.14317	8.14866	8.14191	8.15128	8.15447	8.13711	8.14959	8.29777	8.16475	8.1467	8.15455	8.15032	8.15617	8.15148
0.10125	8.16074	8.18701	8.17118	8.15665	8.18023	8.18583	8.16414	8.16882	8.14743	8.16467	8.15409	8.16696	8.15505	8.15412	8.16518	8.17059	8.15798	8.13645	8.14722	8.16142	8.1613	8.15225	8.14993	8.14174	8.14733	8.13663	8.15021	8.14922	8.14168	8.14532	8.30129	8.16389	8.15349	8.15418	8.13991	8.15094	8.14184
0.1025	8.16453	8.17994	8.17128	8.14655	8.17531	8.1801	8.14365	8.17361	8.15356	8.17361	8.15005	8.16827	8.15471	8.14767	8.15905	8.16269	8.15279	8.14099	8.15481	8.1561	8.15216	8.14963	8.16019	8.13736	8.14769	8.15469	8.1484	8.14273	8.14385	8.14321	8.29295	8.15604	8.16023	8.15049	8.14023	8.16147	8.1461
0.10375	8.16484	8.18107	8.15891	8.15012	8.17989	8.18355	8.15208	8.16062	8.14364	8.15935	8.14445	8.17081	8.15636	8.16214	8.16369	8.16921	8.15164	8.13871	8.1508	8.15314	8.16432	8.1549	8.15283	8.14003	8.15143	8.15234	8.1545	8.15674	8.14614	8.14511	8.29741	8.1605	8.14667	8.15196	8.15067	8.16273	8.14938
0.105	8.16113	8.18219	8.18074	8.15732	8.17489	8.17732	8.16167	8.1592	8.14968	8.16688	8.14943	8.17829	8.15062	8.14731	8.15923	8.1661	8.14796	8.13855	8.15842	8.16378	8.15991	8.15362	8.14974	8.13783	8.15454	8.15664	8.15027	8.15121	8.14682	8.14614	8.29462	8.16335	8.14726	8.15208	8.14913	8.15104	8.14883
0.10625	8.15289	8.17448	8.17103	8.16068	8.18067	8.17423	8.16141	8.16479	8.16152	8.16192	8.14399	8.17649	8.1526	8.14551	8.16055	8.16402	8.1493	8.14309	8.15223	8.15465	8.16345	8.15265	8.15449	8.12383	8.15281	8.15268	8.15879	8.15597	8.14688	8.15457	8.29416	8.16797	8.15776	8.15608	8.148	8.15139	8.14645
0.1075	8.15548	8.1798	8.16973	8.15065	8.18672	8.16702	8.1579	8.16665	8.14829	8.16123	8.14565	8.16458	8.15116	8.15131	8.16308	8.1682	8.15064	8.13518	8.14418	8.16417	8.15687	8.15513	8.14563	8.13254	8.14258	8.14488	8.15047	8.158	8.14347	8.14494	8.29198	8.16395	8.1544	8.14956	8.15146	8.15525	8.14025
0.10875	8.16357	8.18372	8.16597	8.16248	8.1794	8.17632	8.16265	8.16485	8.15271	8.17413	8.14723	8.1665	8.14939	8.15882	8.15905	8.1706	8.14629	8.14457	8.15379	8.15511	8.15951	8.15339	8.14707	8.13307	8.14095	8.16056	8.14724	8.15376	8.14115	8.15418	8.2955	8.16941	8.1509	8.15731	8.14964	8.15563	8.13872
0.11	8.16041	8.17858	8.17019	8.15279	8.18065	8.17645	8.15959	8.16306	8.1532	8.165	8.14914	8.1754	8.16369	8.15328	8.15835	8.1716	8.15784	8.15263	8.14423	8.15262	8.16573	8.15289	8.15557	8.13816	8.13955	8.14576	8.14921	8.15264	8.14223	8.15103	8.29055	8.14865	8.15477	8.14696	8.15294	8.15847	8.14471
0.11125	8.16854	8.1832	8.17194	8.16588	8.17541	8.17996	8.15804	8.15963	8.1444	8.17342	8.14826	8.17146	8.15819	8.16555	8.16325	8.16841	8.15655	8.14193	8.15773	8.14649	8.16308	8.15501	8.14942	8.13939	8.14779	8.15805	8.15647	8.15608	8.14517	8.15201	8.29259	8.16124	8.1504	8.15887	8.15034	8.1467	8.14872
0.1125	8.15695	8.18091	8.16736	8.15534	8.18111	8.17885	8.15416	8.16038	8.14835	8.16483	8.14641	8.16945	8.14909	8.1577	8.15676	8.17053	8.14934	8.1458	8.15594	8.15936	8.15856	8.15292	8.15263	8.1394	8.1462	8.14732	8.15742	8.1547	8.14214	8.14183	8.29639	8.16639	8.14693	8.15061	8.15267	8.16458	8.1424
0.11375	8.16702	8.1829	8.17441	8.15141	8.18053	8.17919	8.15807	8.1616	8.15111	8.16765	8.15116	8.16745	8.15834	8.15545	8.15241	8.17007	8.15132	8.13758	8.14944	8.15504	8.15192	8.14894	8.15507	8.14493	8.14709	8.14333	8.15801	8.15111	8.14886	8.14484	8.30263	8.15685	8.15312	8.1462	8.15084	8.14341	8.14236
0.115	8.16098	8.17965	8.17458	8.15455	8.17699	8.17419	8.1563	8.15705	8.14361	8.16285	8.15242	8.16947	8.15646	8.14905	8.15939	8.16451	8.15073	8.14485	8.15209	8.15151	8.1648	8.16105	8.14849	8.13335	8.14093	8.14734	8.14879	8.15661	8.14548	8.15055	8.29544	8.15958	8.14667	8.15861	8.14714	8.15444	8.14728
0.11625	8.16882	8.18832	8.16794	8.15636	8.1765	8.18004	8.15203	8.1565	8.15713	8.16218	8.16047	8.17391	8.15933	8.15372	8.15223	8.16849	8.14969	8.13453	8.14566	8.15976	8.16579	8.15651	8.14831	8.13853	8.14039	8.15377	8.15642	8.15818	8.15759	8.14591	8.29347	8.15539	8.1566	8.15117	8.14312	8.15462	8.14246
0.1175	8.15898	8.18173	8.17121	8.14733	8.18212	8.17904	8.15196	8.15907	8.15253	8.16841	8.14445	8.17293	8.15263	8.15065	8.16402	8.17062	8.15066	8.13677	8.15081	8.16605	8.15699	8.15429	8.14423	8.13145	8.14791	8.14351	8.15886	8.15212	8.14861	8.1432	8.29235	8.15904	8.15289	8.15508	8.14551	8.15496	8.14627
0.11875	8.1614	8.18072	8.16576	8.15742	8.17685	8.18034	8.15275	8.16739	8.15529	8.16889	8.15306	8.16646	8.14882	8.15299	8.15695	8.16667	8.15482	8.14239	8.15848	8.14797	8.16192	8.16147	8.14806	8.13801	8.14209	8.14915	8.15375	8.16038	8.13567	8.14527	8.29391	8.16767	8.15402	8.14892	8.14411	8.15669	8.15226
0.12	8.16297	8.18769	8.17313	8.15163	8.18643	8.17638	8.15578	8.16352	8.15664	8.16971	8.15017	8.16994	8.15853	8.14531	8.15962	8.16054	8.14744	8.13542	8.14761	8.16253	8.15976	8.1468	8.15353	8.13452	8.1455	8.13719	8.15208	8.16501	8.14574	8.15013	8.29503	8.16186	8.14888	8.14925	8.14947	8.15307	8.1427
0.12125	8.15466	8.18372	8.166	8.16305	8.18183	8.18162	8.14854	8.17063	8.15049	8.16486	8.1565	8.17344	8.16149	8.1475	8.15957	8.16801	8.15554	8.14735	8.15142	8.15375	8.15674	8.15185	8.15622	8.1383	8.14426	8.1441	8.14902	8.16245	8.14352	8.14727	8.29325	8.16194	8.16188	8.15579	8.14149	8.16035	8.1396
0.1225	8.16004	8.18479	8.16454	8.15784	8.17451	8.17993	8.1582	8.16842	8.15058	8.16127	8.15299	8.17781	8.15349	8.14865	8.16526	8.16964	8.15783	8.1374	8.15393	8.15822	8.1531	8.15324	8.14841	8.14512	8.14225	8.1543	8.15683	8.16754	8.1564	8.14846	8.28967	8.15737	8.15017	8.15655	8.14153	8.15405	8.15135
0.12375	8.1588	8.17119	8.17177	8.15445	8.17553	8.17876	8.15518	8.16022	8.15351	8.16994	8.15251	8.16415	8.16166	8.1461	8.15772	8.17264	8.15968	8.15219	8.15182	8.15825	8.16376	8.15122	8.14969	8.13378	8.14593	8.15295	8.14869	8.15298	8.13426	8.15365	8.29498	8.15981	8.14849	8.15014	8.14085	8.14786	8.13827
0.125	8.16566	8.18531	8.16799	8.14704	8.17562	8.17664	8.15594	8.17374	8.15475	8.16833	8.16107	8.16835	8.15573	8.1515	8.16762	8.16905	8.14995	8.14956	8.14917	8.16212	8.15712	8.15009	8.15224	8.1367	8.14239	8.14937	8.15491	8.15579	8.1428	8.14451	8.29331	8.16115	8.16353	8.15371	8.1465	8.15233	8.14662
0.12625	8.16348	8.18608	8.1749	8.15107	8.18376	8.17884	8.16326	8.15184	8.15454	8.16794	8.15667	8.16334	8.16161	8.14727	8.16288	8.16772	8.15113	8.13579	8.16312	8.15215	8.17056	8.1483	8.1519	8.13152	8.14743	8.1501	8.15284	8.15029	8.13873	8.14611	8.29726	8.15546	8.15059	8.14692	8.14458	8.15675	8.13751
0.1275	8.15971	8.17842	8.16599	8.1593	8.17522	8.17629	8.15177	8.16772	8.14992	8.17231	8.15069	8.17097	8.15921	8.15907	8.16387	8.17339	8.15151	8.14355	8.14982	8.15878	8.16898	8.15161	8.15089	8.12935	8.13942	8.13989	8.15821	8.15186	8.14716	8.14993	8.30006	8.16898	8.16215	8.15774	8.14565	8.16104	8.14251
0.12875	8.17147	8.18498	8.16928	8.15224	8.1782	8.16824	8.16119	8.16355	8.14577	8.1705	8.15432	8.16654	8.15002	8.15955	8.15741	8.15282	8.14917	8.14356	8.15674	8.1542	8.15223	8.14994	8.14776	8.13122	8.15413	8.14658	8.15626	8.15966	8.13222	8.15857	8.3031	8.16722	8.14231	8.14604	8.14986	8.15497	8.14652
0.13	8.16729	8.18311	8.16384	8.15624	8.18199	8.17785	8.15501	8.15652	8.15287	8.17168	8.14355	8.16812	8.16072	8.15898	8.15719	8.16902	8.15201	8.13686	8.14712	8.15744	8.15425	8.1518	8.14757	8.13349	8.14573	8.14561	8.14827	8.14932	8.14534	8.14898	8.29165	8.1692	8.14994	8.14717	8.14126	8.15453	8.13434
0.13125	8.172	8.18028	8.1713	8.15585	8.17906	8.18167	8.15586	8.15918	8.14843	8.16333	8.15672	8.17421	8.15316	8.14842	8.15812	8.16426	8.1495	8.14104	8.14735	8.156	8.16402	8.15882	8.14997	8.12955	8.14418	8.14244	8.15164	8.15079	8.13999	8.14721	8.29096	8.16487	8.15484	8.16081	8.14332	8.16211	8.15849
0.1325	8.17725	8.17373	8.1632	8.15077	8.1754	8.17895	8.15433	8.16029	8.15922	8.16393	8.15048	8.16559	8.17072	8.1513	8.15345	8.16465	8.15314	8.14476	8.14753	8.15117	8.16478	8.14954	8.15019	8.13707	8.14811	8.15213	8.1523	8.1595	8.15262	8.1521	8.29157	8.15974	8.15037	8.14365	8.15087	8.157	8.14973
0.13375	8.16476	8.17648	8.16397	8.16094	8.18369	8.16528	8.16137	8.16105	8.15213	8.16677	8.1518	8.1674	8.15108	8.15786	8.15645	8.16855	8.15474	8.14146	8.14581	8.1635	8.15291	8.1543	8.15125	8.13493	8.14937	8.16	8.15927	8.15694	8.14122	8.14847	8.29305	8.16284	8.15524	8.14871	8.13591	8.15142	8.151
0.135	8.16043	8.18915	8.1641	8.15609	8.17841	8.18335	8.15938	8.15849	8.15472	8.16555	8.14876	8.16658	8.1622	8.15065	8.16074	8.15993	8.15258	8.13579	8.15271	8.1549	8.15444	8.147	8.14468	8.12479	8.14717	8.15403	8.15982	8.16147	8.14429	8.15819	8.29661	8.1709	8.15367	8.15294	8.13864	8.15394	8.14835
0.13625	8.16267	8.17815	8.15991	8.16189	8.1812	8.17876	8.15959	8.15911	8.14923	8.16813	8.14809	8.17086	8.14383	8.15188	8.16719	8.1734	8.14721	8.14234	8.14756	8.15484	8.15027	8.15529	8.15097	8.12666	8.15577	8.14195	8.1525	8.14779	8.1404	8.15263	8.29103	8.1576	8.14378	8.15451	8.14484	8.14575	8.14932
0.1375	8.15719	8.18009	8.17701	8.14381	8.18151	8.17358	8.16119	8.16197	8.14691	8.1666	8.14565	8.17321	8.15704	8.14563	8.16483	8.15999	8.15003	8.13278	8.15684	8.15555	8.15383	8.15948	8.14701	8.13261	8.14267	8.14892	8.15116	8.15092	8.14722	8.15463	8.29777	8.16616	8.14806	8.15168	8.14928	8.16271	8.13506
0.13875	8.16273	8.18744	8.16873	8.15184	8.17219	8.18228	8.15135	8.15558	8.15726	8.16941	8.1466	8.17528	8.14743	8.15919	8.15615	8.17427	8.15367	8.13976	8.1562	8.16011	8.16067	8.1619	8.15133	8.13232	8.14367	8.14424	8.15672	8.15746	8.1474	8.15443	8.29045	8.16803	8.15506	8.14862	8.1469	8.15095	8.14462
0.14	8.16365	8.18037	8.17112	8.15503	8.1845	8.17593	8.15993	8.16563	8.15244	8.1745	8.154	8.1633	8.16378	8.15842	8.15682	8.16687	8.14802	8.13367	8.14865	8.1442	8.15825	8.1595	8.15068	8.12891	8.14067	8.15578	8.152	8.14912	8.14832	8.16153	8.28911	8.1701	8.1403	8.14375	8.14482	8.15315	8.14978
0.14125	8.16357	8.17771	8.16907	8.15351	8.18114	8.1765	8.15798	8.15507	8.15138	8.17151	8.1519	8.17892	8.14721	8.15237	8.15891	8.1682	8.14964	8.13145	8.14543	8.15191	8.15567	8.15027	8.15258	8.13672	8.14792	8.14209	8.15086	8.1528	8.15026	8.15146	8.29538	8.15573	8.15047	8.14393	8.13815	8.15335	8.14025
0.1425	8.1625	8.18678	8.16086	8.15158	8.18004	8.17391	8.15964	8.17153	8.13999	8.18203	8.14668	8.1745	8.15606	8.1665	8.1568	8.1613	8.15499	8.13891	8.15013	8.15486	8.1517	8.15149	8.14943	8.14061	8.13991	8.15285	8.15511	8.15011	8.15141	8.15342	8.29345	8.15748	8.14999	8.15216	8.14161	8.15258	8.14831
0.14375	8.16285	8.18396	8.16713	8.15767	8.18058	8.17971	8.15631	8.16332	8.14817	8.17194	8.15906	8.17535	8.15072	8.15654	8.15655	8.17344	8.15578	8.1401	8.15041	8.15581	8.16519	8.16332	8.14494	8.13293	8.14565	8.14336	8.15297	8.15053	8.14172	8.15348	8.29543	8.16474	8.14792	8.14919	8.14613	8.1499	8.14353
0.145	8.16667	8.17696	8.16474	8.15838	8.17722	8.18179	8.16163	8.16738	8.15601	8.16489	8.15241	8.1701	8.15561	8.15342	8.15596	8.1602	8.15234	8.14981	8.1543	8.14745	8.16501	8.15324	8.14644	8.13849	8.14765	8.14659	8.14316	8.15731	8.15053	8.15046	8.29713	8.16313	8.1482	8.15679	8.14346	8.162	8.14505
0.14625	8.15099	8.18647	8.16401	8.15439	8.17432	8.17636	8.14929	8.15869	8.15157	8.1666	8.15547	8.16549	8.14685	8.16421	8.16507	8.16667	8.15138	8.14351	8.14917	8.15778	8.15311	8.15515	8.1556	8.13301	8.14006	8.14818	8.16819	8.15592	8.1429	8.15135	8.29383	8.16598	8.15328	8.14806	8.14517	8.15808	8.14717
0.1475	8.16705	8.18742	8.17046	8.15402	8.17598	8.17556	8.15561	8.16375	8.14608	8.16604	8.1551	8.16471	8.15591	8.14933	8.15923	8.1697	8.15044	8.14333	8.15312	8.15946	8.15986	8.15623	8.14979	8.14084	8.1457	8.14857	8.1539	8.15576	8.14426	8.15191	8.2951	8.16665	8.15839	8.14974	8.14704	8.16055	8.14584
0.14875	8.15462	8.17724	8.1727	8.15715	8.1775	8.18197	8.15666	8.16103	8.15416	8.16397	8.15258	8.17711	8.15399	8.16071	8.16314	8.1686	8.14433	8.15	8.15431	8.15558	8.17009	8.15259	8.14696	8.13091	8.1457	8.14941	8.15018	8.15045	8.14493	8.14606	8.29547	8.15413	8.15426	8.14873	8.14438	8.15293	8.14157
0.15	8.16252	8.18941	8.16851	8.15768	8.18204	8.16945	8.15848	8.17266	8.15616	8.16395	8.15032	8.17793	8.1567	8.15711	8.16577	8.16686	8.15513	8.14242	8.15875	8.16072	8.15419	8.15827	8.15182	8.14536	8.13797	8.14664	8.15341	8.1533	8.13849	8.14869	8.29504	8.16005	8.14741	8.15904	8.14633	8.1614	8.14293
0.15125	8.16642	8.18285	8.16804	8.15327	8.17345	8.17558	8.15904	8.16586	8.14677	8.17219	8.16045	8.16798	8.15383	8.15926	8.16513	8.15774	8.15404	8.13709	8.14929	8.14851	8.1503	8.15812	8.15746	8.13216	8.14554	8.15402	8.15268	8.15786	8.14515	8.15178	8.29141	8.15516	8.15303	8.14328	8.14695	8.15534	8.15135
0.1525	8.16426	8.18099	8.16518	8.15788	8.16875	8.17474	8.15384	8.16581	8.15786	8.1702	8.15022	8.16544	8.15652	8.14809	8.15444	8.16651	8.14921	8.141	8.15039	8.154	8.14626	8.15205	8.15168	8.13633	8.14837	8.14973	8.15416	8.16326	8.14474	8.14977	8.29155	8.16321	8.15483	8.15138	8.14802	8.15964	8.1492
0.15375	8.15754	8.19046	8.16954	8.15092	8.17077	8.17764	8.14858	8.16256	8.14593	8.16246	8.15687	8.16774	8.15682	8.14749	8.16071	8.17211	8.14699	8.13597	8.14703	8.14999	8.16107	8.1573	8.14564	8.13243	8.14367	8.15171	8.14998	8.15572	8.15139	8.14945	8.29307	8.16706	8.14675	8.15225	8.14852	8.15828	8.1452
0.155	8.16233	8.17739	8.1679	8.15536	8.17941	8.17832	8.15827	8.15875	8.15547	8.15905	8.1493	8.1631	8.15693	8.15738	8.1594	8.16506	8.14932	8.15223	8.15173	8.1548	8.15774	8.15359	8.14449	8.13228	8.14352	8.14895	8.15344	8.15849	8.14229	8.14755	8.29302	8.15987	8.14815	8.15174	8.13979	8.15063	8.15094
0.15625	8.16319	8.18177	8.16754	8.14763	8.17413	8.18179	8.15174	8.15783	8.15057	8.17004	8.14538	8.17566	8.1542	8.15402	8.15915	8.17319	8.15064	8.13661	8.14229	8.1595	8.15961	8.14462	8.14842	8.13759	8.14634	8.14832	8.15018	8.15629	8.14377	8.15046	8.29053	8.1619	8.15522	8.15462	8.1385	8.15214	8.15114
0.1575	8.16039	8.17948	8.16693	8.15782	8.17107	8.17345	8.16097	8.16307	8.14818	8.16214	8.15418	8.16406	8.15454	8.14864	8.15886	8.15947	8.14937	8.14641	8.15603	8.15294	8.1634	8.14744	8.15207	8.13363	8.14623	8.15525	8.15597	8.15362	8.1452	8.14565	8.29354	8.16286	8.14971	8.14974	8.14412	8.15569	8.15193
0.15875	8.16785	8.17877	8.16844	8.1516	8.17711	8.17286	8.15247	8.15879	8.14807	8.17146	8.1483	8.1726	8.15531	8.15787	8.16183	8.16245	8.15354	8.13843	8.14769	8.15279	8.16618	8.16521	8.14464	8.13243	8.14447	8.14817	8.15199	8.15712	8.14525	8.15028	8.29159	8.15846	8.14292	8.14963	8.14555	8.15292	8.1481
0.16	8.16225	8.19024	8.17163	8.15015	8.18288	8.18141	8.15396	8.16163	8.14977	8.17034	8.1587	8.1678	8.15397	8.15943	8.15823	8.16859	8.15454	8.13235	8.14859	8.15245	8.16703	8.15212	8.14427	8.13878	8.14496	8.14511	8.15415	8.15018	8.14601	8.14979	8.28754	8.16598	8.14588	8.15819	8.14787	8.14885	8.14876
0.16125	8.16374	8.18319	8.16219	8.15749	8.18083	8.1831	8.15409	8.1571	8.14411	8.17117	8.15044	8.17283	8.15472	8.15053	8.15759	8.15953	8.157	8.13278	8.15571	8.15755	8.16786	8.15137	8.14575	8.1371	8.14874	8.14264	8.15449	8.15585	8.13643	8.15848	8.29869	8.16241	8.14753	8.15531	8.14769	8.15554	8.14556
0.1625	8.16507	8.18229	8.16392	8.15588	8.17792	8.1775	8.16082	8.16441	8.14521	8.16786	8.16189	8.16946	8.15091	8.1456	8.15551	8.17001	8.15164	8.13737	8.13995	8.16668	8.15857	8.15248	8.15056	8.13512	8.14514	8.14446	8.15048	8.16387	8.14471	8.15453	8.29401	8.16525	8.15055	8.1573	8.14432	8.15685	8.14716
0.16375	8.15868	8.1837	8.16166	8.15699	8.17519	8.17137	8.15792	8.15298	8.15703	8.16516	8.15534	8.16219	8.15872	8.15962	8.16764	8.16743	8.15126	8.13836	8.1457	8.15038	8.15264	8.14417	8.1486	8.13263	8.13484	8.15332	8.15889	8.16829	8.15215	8.15693	8.29763	8.15504	8.14476	8.14776	8.15193	8.14781	8.15003
0.165	8.16547	8.17796	8.16718	8.15647	8.17799	8.17672	8.15689	8.16038	8.14235	8.16394	8.15217	8.17315	8.15234	8.1462	8.15348	8.16547	8.1508	8.1443	8.15761	8.16397	8.16056	8.15426	8.14609	8.13218	8.14339	8.15539	8.15277	8.1594	8.13802	8.15245	8.28648	8.15903	8.1511	8.15621	8.14382	8.14813	8.14808
0.16625	8.16584	8.17913	8.16412	8.15749	8.18236	8.17494	8.14977	8.16652	8.14447	8.16344	8.15184	8.17599	8.14971	8.16799	8.15277	8.16498	8.154	8.13801	8.15461	8.15037	8.16141	8.14814	8.15125	8.13075	8.14771	8.14496	8.14555	8.15737	8.14823	8.15787	8.28742	8.16286	8.15459	8.1504	8.14327	8.15104	8.14354
0.1675	8.16354	8.18691	8.1667	8.14983	8.18025	8.18171	8.14987	8.14581	8.15068	8.16967	8.15036	8.17109	8.15586	8.15727	8.16385	8.16923	8.1507	8.13355	8.15209	8.16202	8.15857	8.14995	8.14496	8.13469	8.14677	8.15001	8.14834	8.15565	8.14456	8.15989	8.29133	8.15043	8.15272	8.15451	8.14362	8.15229	8.14398
0.16875	8.15439	8.18258	8.16613	8.15036	8.17592	8.17685	8.14905	8.15919	8.14251	8.1727	8.15466	8.17333	8.15566	8.16753	8.16051	8.17161	8.14718	8.14152	8.15859	8.16079	8.15592	8.15451	8.14803	8.13326	8.14416	8.14528	8.14885	8.15958	8.14551	8.15153	8.28727	8.15869	8.15502	8.14684	8.14912	8.15573	8.15275
0.17	8.15868	8.17546	8.17513	8.15712	8.18439	8.17484	8.14913	8.16022	8.15418	8.16039	8.14695	8.17251	8.16005	8.15203	8.1618	8.16262	8.14843	8.14155	8.15169	8.15419	8.15914	8.15244	8.15349	8.14003	8.14778	8.14315	8.15079	8.1596	8.14128	8.14843	8.29588	8.15707	8.14543	8.15643	8.14834	8.15923	8.14505
0.17125	8.16794	8.17367	8.16722	8.15432	8.18185	8.17729	8.1558	8.15903	8.15408	8.16644	8.14696	8.17137	8.15922	8.16042	8.15569	8.16776	8.15581	8.13694	8.13803	8.14717	8.1642	8.15614	8.15178	8.13975	8.14906	8.14875	8.15873	8.16173	8.14071	8.14557	8.29005	8.15706	8.14804	8.15497	8.14962	8.15928	8.14429
0.1725	8.15661	8.18525	8.17613	8.14772	8.17713	8.16733	8.14963	8.15838	8.15	8.17214	8.14917	8.1776	8.15928	8.15309	8.16032	8.16248	8.1494	8.13559	8.15568	8.15239	8.15634	8.15744	8.15158	8.13612	8.14718	8.14357	8.15266	8.15642	8.14294	8.14956	8.29181	8.16326	8.148	8.14305	8.14285	8.14464	8.14815
0.17375	8.17062	8.18469	8.17315	8.15484	8.17446	8.16722	8.15556	8.16202	8.15069	8.1705	8.14666	8.17285	8.15088	8.15422	8.16081	8.16451	8.15113	8.14525	8.14949	8.15116	8.16358	8.15166	8.15044	8.13894	8.15326	8.15283	8.14925	8.14972	8.14182	8.15128	8.29413	8.158	8.15674	8.1507	8.14683	8.16009	8.15328
0.175	8.16405	8.17983	8.17036	8.15883	8.17906	8.18109	8.15441	8.16178	8.14523	8.16822	8.1531	8.17469	8.15232	8.1498	8.15855	8.16269	8.15359	8.14257	8.14585	8.15049	8.15498	8.1434	8.15732	8.13434	8.1442	8.14453	8.15691	8.1527	8.14242	8.15381	8.29655	8.16903	8.15028	8.14598	8.14429	8.14943	8.14968
0.17625	8.1652	8.18617	8.16476	8.15696	8.18458	8.1732	8.15908	8.16071	8.14788	8.17466	8.15267	8.16883	8.15284	8.15061	8.15178	8.16387	8.14754	8.14398	8.14443	8.16295	8.15416	8.15699	8.1544	8.13341	8.14082	8.13749	8.1534	8.15444	8.14169	8.14919	8.29955	8.15045	8.14377	8.15529	8.13444	8.15593	8.14333
0.1775	8.15708	8.1885	8.16348	8.15196	8.17593	8.17268	8.15312	8.15433	8.15233	8.16267	8.14734	8.16394	8.15724	8.1631	8.15271	8.17371	8.14775	8.14633	8.14608	8.15481	8.15196	8.14636	8.15084	8.12394	8.14302	8.15154	8.15096	8.15544	8.14433	8.15679	8.28288	8.15962	8.14657	8.14435	8.15072	8.15828	8.15229
0.17875	8.16395	8.18019	8.15924	8.15021	8.16738	8.18185	8.15786	8.15704	8.15245	8.16742	8.14441	8.16231	8.16182	8.15293	8.1604	8.16656	8.15889	8.14576	8.15202	8.1551	8.15492	8.15164	8.15686	8.1354	8.13476	8.14301	8.16018	8.14974	8.14408	8.14781	8.29185	8.16104	8.15036	8.15573	8.14052	8.1513	8.14309
0.18	8.16343	8.18633	8.17079	8.15789	8.17393	8.18228	8.16192	8.15865	8.15637	8.1698	8.1564	8.17869	8.14779	8.16152	8.16806	8.16193	8.15264	8.14407	8.15151	8.14752	8.15604	8.15537	8.15204	8.14919	8.14729	8.14742	8.15059	8.15718	8.13881	8.14685	8.29965	8.16082	8.1487	8.15601	8.15038	8.15371	8.14999
0.18125	8.15561	8.17196	8.16634	8.15238	8.17583	8.17999	8.15419	8.15806	8.14791	8.17354	8.15955	8.1696	8.15406	8.16218	8.15655	8.16654	8.1437	8.13864	8.13973	8.15624	8.15727	8.14987	8.15519	8.13481	8.13598	8.13949	8.14849	8.16068	8.14511	8.15033	8.29563	8.16465	8.14589	8.15479	8.14561	8.14801	8.13968
0.1825	8.16592	8.17837	8.1668	8.1581	8.1781	8.17631	8.15291	8.15712	8.15049	8.16243	8.1484	8.16659	8.16576	8.15338	8.16187	8.17046	8.15046	8.14286	8.15176	8.15396	8.16722	8.15451	8.14333	8.12868	8.14901	8.14463	8.15279	8.15958	8.14903	8.15432	8.28074	8.15863	8.14323	8.15357	8.14786	8.14948	8.14783
0.18375	8.15562	8.17918	8.16605	8.15572	8.17214	8.1724	8.15519	8.1593	8.15472	8.17812	8.14619	8.17884	8.15203	8.16286	8.15676	8.16376	8.14406	8.1409	8.15342	8.15162	8.158	8.15653	8.15365	8.13282	8.14469	8.14133	8.14707	8.15822	8.1434	8.15335	8.29182	8.16138	8.15169	8.15553	8.14745	8.14467	8.14476
0.185	8.16348	8.18108	8.16609	8.15161	8.17488	8.17712	8.15952	8.15581	8.14763	8.16736	8.15141	8.1832	8.15371	8.1542	8.15712	8.1711	8.15404	8.1372	8.15163	8.15206	8.16526	8.1579	8.14865	8.14438	8.14667	8.14886	8.14394	8.14808	8.13988	8.14148	8.29381	8.16714	8.15689	8.14195	8.15222	8.15822	8.14455
0.18625	8.1558	8.17875	8.1679	8.15522	8.18423	8.18322	8.16088	8.16452	8.14925	8.16938	8.14345	8.16362	8.14682	8.1535	8.15647	8.16402	8.14979	8.1374	8.15835	8.15627	8.15759	8.14876	8.14753	8.13592	8.14579	8.14069	8.14836	8.15742	8.14576	8.15471	8.28789	8.16467	8.14718	8.14614	8.1506	8.14348	8.14021
0.1875	8.16915	8.18284	8.16734	8.15177	8.17832	8.18444	8.15491	8.15831	8.14958	8.17113	8.15154	8.16551	8.15471	8.1564	8.15455	8.17129	8.14962	8.13993	8.14348	8.15521	8.15294	8.1565	8.15357	8.12969	8.14411	8.14739	8.1503	8.15573	8.14555	8.14899	8.28999	8.158	8.14992	8.15722	8.14996	8.15527	8.14815
0.18875	8.16432	8.17579	8.16834	8.14915	8.17597	8.18221	8.15497	8.16191	8.14708	8.16432	8.15815	8.16941	8.15281	8.14906	8.15447	8.17144	8.14634	8.13991	8.14051	8.15857	8.15401	8.15888	8.15159	8.13874	8.14014	8.14871	8.15235	8.15426	8.14597	8.14565	8.29292	8.15743	8.149	8.14558	8.14519	8.15218	8.14522
0.19	8.16604	8.18216	8.15959	8.15262	8.1737	8.1745	8.15673	8.16269	8.15328	8.17177	8.15287	8.16972	8.15901	8.15522	8.14791	8.16873	8.15258	8.13284	8.14694	8.15366	8.1616	8.15892	8.15495	8.14065	8.14287	8.14315	8.15208	8.15047	8.14677	8.15696	8.28692	8.14968	8.1498	8.15563	8.14556	8.16056	8.13764
0.19125	8.16383	8.18462	8.16387	8.14852	8.17599	8.17761	8.15387	8.15697	8.15355	8.17177	8.1499	8.18187	8.15184	8.15826	8.1521	8.16008	8.15153	8.13855	8.15664	8.1568	8.16431	8.15832	8.1371	8.13457	8.1426	8.14469	8.15813	8.15579	8.14891	8.15341	8.30317	8.15935	8.14652	8.1522	8.13945	8.15697	8.14052
0.1925	8.16232	8.17799	8.17135	8.14544	8.17488	8.17215	8.15755	8.15736	8.1543	8.16711	8.15053	8.16627	8.16501	8.15971	8.14685	8.17255	8.15863	8.14806	8.15551	8.14903	8.15621	8.15615	8.15268	8.14186	8.14768	8.14919	8.15851	8.14891	8.14439	8.14595	8.29423	8.16432	8.14559	8.15172	8.14468	8.15756	8.15043
0.19375	8.1557	8.17893	8.16492	8.14488	8.17997	8.17644	8.14904	8.15222	8.14659	8.17074	8.14593	8.1618	8.14298	8.15835	8.15102	8.16958	8.14947	8.12871	8.14866	8.15336	8.16118	8.14595	8.14099	8.13661	8.14432	8.14413	8.14584	8.15313	8.14961	8.1386	8.30464	8.15613	8.15361	8.1417	8.14849	8.15556	8.14033
0.195	8.15987	8.1814	8.16755	8.1585	8.18572	8.17933	8.14592	8.1572	8.1508	8.16461	8.14206	8.17251	8.15712	8.15811	8.15958	8.16458	8.13912	8.13938	8.15596	8.15326	8.15528	8.16225	8.14341	8.13416	8.14881	8.15203	8.1539	8.15258	8.14782	8.13833	8.30065	8.1538	8.13905	8.14197	8.14733	8.16117	8.14914
0.19625	8.15533	8.18342	8.16678	8.15222	8.17997	8.17976	8.1589	8.15424	8.15182	8.17293	8.15256	8.17519	8.1555	8.14788	8.15111	8.17331	8.15549	8.13586	8.15137	8.15831	8.15563	8.15787	8.15102	8.13375	8.14498	8.14423	8.15616	8.15488	8.14192	8.15216	8.29819	8.16398	8.14409	8.14371	8.14502	8.14994	8.14469
0.1975	8.16172	8.18313	8.16775	8.1523	8.17482	8.18424	8.15171	8.15432	8.14689	8.15804	8.1443	8.16692	8.16262	8.15477	8.16528	8.16476	8.15626	8.14372	8.14888	8.14797	8.15878	8.15351	8.15031	8.13739	8.14494	8.14831	8.14997	8.15716	8.14746	8.14904	8.29302	8.16364	8.14342	8.15156	8.14431	8.15577	8.1458
0.19875	8.15472	8.17961	8.17191	8.15274	8.17618	8.1774	8.15855	8.15554	8.15421	8.16756	8.14611	8.16685	8.14884	8.15708	8.16301	8.16214	8.14789	8.14221	8.14632	8.16108	8.15705	8.15485	8.14729	8.12911	8.14478	8.14534	8.15678	8.15448	8.14997	8.14007	8.29416	8.16463	8.15013	8.13986	8.14151	8.15094	8.15543
0.2	8.16139	8.18585	8.16111	8.1527	8.173	8.17721	8.15013	8.15747	8.14646	8.16856	8.15566	8.17273	8.15243	8.16108	8.16115	8.16075	8.14362	8.13668	8.15021	8.15425	8.15693	8.15103	8.14805	8.1312	8.13721	8.15159	8.15458	8.15551	8.14566	8.15067	8.29398	8.15338	8.15132	8.14318	8.15043	8.15654	8.1469
0.20125	8.16263	8.18132	8.161	8.15574	8.17451	8.16967	8.15899	8.14851	8.14377	8.17188	8.14846	8.15977	8.1638	8.15762	8.15177	8.16775	8.15331	8.15032	8.14675	8.1554	8.15432	8.15524	8.14773	8.13175	8.14853	8.15464	8.14948	8.16067	8.14849	8.15232	8.29786	8.15668	8.1518	8.14694	8.14644	8.16311	8.14515
0.2025	8.1669	8.17742	8.16527	8.15674	8.17195	8.17792	8.15855	8.16235	8.15743	8.16558	8.14771	8.16989	8.14222	8.15206	8.15553	8.16281	8.14598	8.13831	8.15236	8.15898	8.15762	8.14918	8.14752	8.13881	8.14235	8.14273	8.15013	8.14943	8.14833	8.14714	8.28921	8.15943	8.14888	8.14965	8.14769	8.14851	8.13872
0.20375	8.17589	8.18222	8.16428	8.16406	8.18091	8.1683	8.15375	8.15177	8.15209	8.16874	8.15307	8.16536	8.15853	8.15259	8.15875	8.16663	8.1441	8.14226	8.15358	8.15696	8.16373	8.14903	8.15482	8.12185	8.14432	8.15106	8.14747	8.1572	8.15191	8.14889	8.29278	8.16058	8.15385	8.14646	8.141	8.1531	8.14264
0.205	8.16747	8.19731	8.16657	8.15199	8.17849	8.17708	8.15417	8.16634	8.14574	8.1636	8.15287	8.1701	8.15594	8.15244	8.15398	8.16174	8.14694	8.1429	8.14951	8.15395	8.16052	8.15558	8.15655	8.13133	8.14226	8.14495	8.14969	8.16351	8.13848	8.15209	8.28698	8.16386	8.15011	8.15272	8.14709	8.15611	8.1414
0.20625	8.16834	8.18452	8.16262	8.15713	8.1737	8.17608	8.15199	8.15993	8.15713	8.17184	8.15182	8.16741	8.15296	8.16343	8.15601	8.16623	8.15721	8.14243	8.15271	8.14818	8.15721	8.14748	8.15202	8.13453	8.14753	8.14722	8.14676	8.15337	8.15295	8.14452	8.29379	8.15368	8.14982	8.15452	8.14729	8.15219	8.1401
0.2075	8.16072	8.18942	8.16615	8.1573	8.1778	8.18152	8.14796	8.15413	8.15055	8.16858	8.14805	8.17581	8.16255	8.1519	8.14945	8.17354	8.14742	8.14173	8.14963	8.15276	8.15833	8.1545	8.14611	8.12421	8.14401	8.14546	8.14726	8.15188	8.14489	8.14432	8.29118	8.15365	8.14341	8.1533	8.13491	8.15056	8.14286
0.20875	8.16401	8.17815	8.1758	8.1563	8.17775	8.17734	8.15431	8.1484	8.15028	8.16716	8.15046	8.17201	8.15183	8.15402	8.16036	8.16172	8.14448	8.14185	8.13497	8.15211	8.16361	8.15346	8.14509	8.13205	8.14148	8.14519	8.14766	8.15721	8.14381	8.15526	8.30242	8.15947	8.1374	8.14767	8.14275	8.15167	8.14713
0.21	8.16231	8.18056	8.17445	8.15444	8.17685	8.18225	8.15592	8.15891	8.15345	8.16953	8.14538	8.17477	8.15557	8.1455	8.16025	8.16073	8.13777	8.14012	8.15528	8.15146	8.15529	8.15417	8.1424	8.13703	8.1502	8.13946	8.15285	8.15147	8.1424	8.14629	8.2905	8.15982	8.14346	8.15403	8.14735	8.15773	8.1368
0.21125	8.16668	8.18244	8.1704	8.15896	8.17207	8.18218	8.14989	8.16106	8.15349	8.16129	8.14956	8.18067	8.1553	8.16462	8.15838	8.17184	8.15262	8.14643	8.14583	8.14795	8.154	8.15491	8.1561	8.12927	8.14273	8.14463	8.15363	8.15088	8.14632	8.15202	8.28689	8.15749	8.14045	8.14286	8.14161	8.14916	8.14672
0.2125	8.1665	8.17923	8.16331	8.15662	8.1777	8.17713	8.15728	8.16054	8.15252	8.16831	8.15123	8.17253	8.15384	8.16305	8.16178	8.16291	8.15428	8.15186	8.15401	8.15328	8.15919	8.15417	8.15125	8.13398	8.14425	8.14272	8.15197	8.15525	8.14675	8.15126	8.29256	8.16069	8.15297	8.14824	8.14169	8.15345	8.14295
0.21375	8.16805	8.18688	8.16089	8.15203	8.1737	8.1739	8.15914	8.15529	8.15292	8.17449	8.14774	8.16868	8.1558	8.15751	8.15513	8.16452	8.14911	8.13274	8.14975	8.15239	8.15927	8.15623	8.1547	8.13828	8.13494	8.13981	8.16096	8.15684	8.14552	8.15277	8.28744	8.15804	8.15698	8.15356	8.14275	8.15469	8.15316
0.215	8.16777	8.18563	8.16932	8.15548	8.17364	8.17212	8.1636	8.15559	8.15571	8.16224	8.15127	8.17287	8.16031	8.15935	8.15664	8.16978	8.15423	8.13764	8.14258	8.15563	8.15867	8.14834	8.13911	8.13302	8.14477	8.14867	8.15076	8.153	8.13958	8.14882	8.291	8.15953	8.14374	8.1572	8.14328	8.15671	8.14916
0.21625	8.16439	8.1768	8.16566	8.15951	8.16494	8.17181	8.15693	8.15838	8.15123	8.16884	8.14969	8.16938	8.16061	8.15676	8.16231	8.16037	8.1496	8.13644	8.14948	8.14699	8.15701	8.15101	8.14386	8.13076	8.14431	8.13989	8.15145	8.15957	8.14674	8.14392	8.2905	8.16099	8.14567	8.15227	8.14209	8.15143	8.15351
0.2175	8.16025	8.19149	8.16145	8.14764	8.17187	8.17731	8.15356	8.16389	8.14517	8.1708	8.15195	8.17499	8.14534	8.15201	8.15516	8.17178	8.15042	8.14616	8.1476	8.15259	8.14869	8.1486	8.14859	8.13132	8.14022	8.14452	8.14687	8.1558	8.14885	8.14311	8.29264	8.16478	8.14605	8.14675	8.14414	8.15085	8.1461
0.21875	8.16571	8.18599	8.1717	8.15663	8.17487	8.17418	8.1583	8.15872	8.14536	8.16784	8.149	8.17134	8.15081	8.14617	8.16026	8.17558	8.15486	8.13697	8.15411	8.15769	8.15305	8.15839	8.14849	8.14282	8.14311	8.135	8.15127	8.15883	8.14802	8.15147	8.30164	8.1696	8.15168	8.14669	8.14275	8.15546	8.15361
0.22	8.16274	8.1845	8.16594	8.15114	8.17942	8.17551	8.15745	8.16326	8.14402	8.17804	8.14402	8.17224	8.14806	8.14766	8.16626	8.16367	8.14773	8.14408	8.15689	8.15503	8.15053	8.15273	8.15188	8.13672	8.1414	8.14215	8.15142	8.15825	8.14645	8.15808	8.28965	8.15948	8.14186	8.14947	8.14502	8.15416	8.14495
0.22125	8.1633	8.17731	8.16913	8.14662	8.1749	8.16977	8.15337	8.15795	8.15335	8.16427	8.15143	8.16427	8.15379	8.15098	8.15572	8.16509	8.14979	8.13424	8.14629	8.15176	8.1635	8.15413	8.15897	8.1314	8.13443	8.15097	8.14404	8.15201	8.15259	8.14944	8.29232	8.16202	8.14816	8.15195	8.14169	8.15332	8.13581
0.2225	8.16214	8.18162	8.16421	8.15909	8.17274	8.17962	8.15333	8.15397	8.14584	8.17457	8.15288	8.16483	8.1595	8.15497	8.15867	8.15755	8.14321	8.14039	8.15564	8.15517	8.15645	8.15878	8.14608	8.13399	8.14895	8.13358	8.14968	8.14796	8.15137	8.15235	8.28546	8.16047	8.14431	8.14543	8.14671	8.1531	8.15127
0.22375	8.16156	8.18528	8.16453	8.15594	8.18068	8.17651	8.15655	8.15345	8.1534	8.16624	8.15249	8.1771	8.14881	8.15868	8.14726	8.15671	8.16049	8.13801	8.14223	8.15989	8.15849	8.16141	8.16074	8.12728	8.14591	8.14876	8.15202	8.15794	8.14908	8.14767	8.29658	8.16503	8.15039	8.15426	8.15024	8.15588	8.14071
0.225	8.1662	8.18103	8.1606	8.14384	8.16902	8.17506	8.15263	8.16238	8.15325	8.16424	8.14061	8.17296	8.1524	8.15275	8.17108	8.16294	8.15489	8.13714	8.1483	8.15271	8.15448	8.15513	8.15694	8.13671	8.13386	8.14334	8.14754	8.1585	8.15256	8.15415	8.29781	8.1635	8.14786	8.14802	8.14756	8.16229	8.14258
0.22625	8.16144	8.17103	8.16497	8.14955	8.16528	8.18156	8.15687	8.1581	8.15718	8.16582	8.14564	8.17019	8.14702	8.1615	8.15526	8.17378	8.14957	8.14149	8.14468	8.15996	8.15367	8.15644	8.15173	8.13043	8.14256	8.14512	8.14949	8.15385	8.14303	8.14716	8.29414	8.1662	8.14909	8.14437	8.14592	8.16107	8.14664
0.2275	8.16984	8.18012	8.16983	8.15566	8.17262	8.17789	8.14989	8.15895	8.1533	8.16796	8.14558	8.17134	8.15407	8.16083	8.15486	8.16448	8.15575	8.13786	8.1491	8.15163	8.15048	8.14587	8.15604	8.13413	8.13903	8.14391	8.15139	8.16201	8.13499	8.14446	8.28767	8.15345	8.14622	8.15054	8.14866	8.15328	8.14506
0.22875	8.16126	8.17414	8.16625	8.15849	8.17007	8.18061	8.15704	8.16448	8.14991	8.16068	8.14663	8.17353	8.14938	8.16228	8.16564	8.15579	8.13798	8.14193	8.14799	8.16088	8.15526	8.14855	8.14701	8.12812	8.14566	8.15091	8.15885	8.15022	8.14948	8.14419	8.29038	8.1707	8.1479	8.14397	8.14821	8.15665	8.14013
0.23	8.16065	8.17769	8.16924	8.15396	8.1801	8.17684	8.14918	8.16486	8.14817	8.16432	8.14253	8.17226	8.15825	8.15942	8.1554	8.17047	8.1499	8.14043	8.15631	8.15766	8.15235	8.15459	8.14485	8.13312	8.14434	8.13983	8.14186	8.1584	8.14623	8.14863	8.29405	8.14921	8.15025	8.15325	8.13774	8.15512	8.14758
0.23125	8.16544	8.18066	8.16631	8.1454	8.17775	8.1774	8.14829	8.15895	8.14001	8.1679	8.14725	8.17276	8.15702	8.15535	8.15128	8.16062	8.15582	8.13729	8.15072	8.14863	8.16499	8.14849	8.14955	8.12683	8.14718	8.1452	8.15362	8.15414	8.14644	8.14454	8.28372	8.16215	8.14853	8.14979	8.13891	8.15117	8.14282
0.2325	8.14957	8.18371	8.16408	8.14971	8.16796	8.17662	8.15183	8.15617	8.15217	8.17534	8.15246	8.16798	8.15376	8.15879	8.15426	8.1675	8.14525	8.14008	8.14949	8.15164	8.15642	8.14711	8.14826	8.1274	8.14689	8.14782	8.15242	8.15986	8.14582	8.15684	8.29357	8.15101	8.15426	8.15529	8.13772	8.14964	8.14151
0.23375	8.15499	8.17643	8.16823	8.15317	8.18149	8.17176	8.15549	8.17377	8.15258	8.17456	8.1465	8.1756	8.15318	8.15947	8.15902	8.17217	8.14253	8.13476	8.15038	8.15458	8.16767	8.15795	8.1525	8.12874	8.15053	8.14297	8.15393	8.14687	8.14497	8.15093	8.29544	8.16419	8.14785	8.15844	8.14341	8.15571	8.14448
0.235	8.16177	8.17585	8.16611	8.14215	8.17744	8.18171	8.15837	8.16555	8.1371	8.16573	8.15894	8.16719	8.14813	8.15396	8.16265	8.16737	8.14585	8.1456	8.14898	8.15598	8.1505	8.15065	8.14642	8.13717	8.14452	8.13982	8.15709	8.15453	8.14314	8.13473	8.29195	8.15263	8.14199	8.15111	8.14866	8.14969	8.14665
0.23625	8.16591	8.18429	8.16973	8.15024	8.17738	8.17493	8.15393	8.15508	8.13901	8.16903	8.15494	8.1701	8.15421	8.15443	8.16021	8.16155	8.14603	8.13396	8.15753	8.15238	8.16353	8.14588	8.14806	8.12123	8.14325	8.14792	8.14699	8.15476	8.14032	8.1513	8.29185	8.166	8.15008	8.14183	8.14417	8.14899	8.1429
0.2375	8.16703	8.1728	8.16081	8.15006	8.17441	8.17858	8.14857	8.15004	8.1452	8.15957	8.14185	8.17387	8.14748	8.15817	8.16094	8.16928	8.14911	8.13977	8.15712	8.15487	8.1577	8.14957	8.1473	8.13515	8.14907	8.14021	8.14964	8.15291	8.14342	8.1433	8.29209	8.15834	8.14559	8.14854	8.14435	8.16203	8.14102
0.23875	8.16052	8.18246	8.16945	8.15205	8.17772	8.1867	8.14894	8.15732	8.1484	8.17618	8.14328	8.16945	8.15523	8.14715	8.15342	8.16856	8.14613	8.13745	8.14922	8.15375	8.15317	8.1574	8.15049	8.13005	8.14175	8.14993	8.15207	8.15204	8.14188	8.14895	8.29158	8.16033	8.15347	8.15634	8.13964	8.15113	8.14485
0.24	8.16256	8.16621	8.16874	8.1581	8.18093	8.17027	8.15396	8.15942	8.15343	8.17184	8.14262	8.17201	8.14916	8.16035	8.15647	8.16706	8.13821	8.13691	8.1465	8.15367	8.15844	8.14986	8.155	8.13919	8.13413	8.14878	8.14647	8.16276	8.14639	8.14223	8.29545	8.16142	8.15046	8.15298	8.14729	8.15285	8.14977
0.24125	8.16131	8.17732	8.16005	8.14904	8.17531	8.18078	8.14857	8.15946	8.15527	8.16492	8.15635	8.17074	8.14931	8.15613	8.15504	8.16602	8.14209	8.14421	8.14606	8.15098	8.15694	8.15893	8.15589	8.12979	8.14553	8.14354	8.15706	8.15295	8.14892	8.14598	8.29312	8.15404	8.15448	8.14789	8.1414	8.15562	8.14821
0.2425	8.15499	8.17187	8.16891	8.15124	8.17135	8.16886	8.14675	8.16081	8.15348	8.17274	8.151	8.17392	8.15783	8.1521	8.14938	8.16511	8.14668	8.14325	8.14444	8.14455	8.15424	8.15649	8.13686	8.12716	8.13245	8.14001	8.14652	8.16529	8.14372	8.15206	8.29082	8.1593	8.15149	8.15841	8.14437	8.15702	8.14345
0.24375	8.15932	8.17398	8.16646	8.15232	8.17799	8.17891	8.15073	8.16294	8.14838	8.16934	8.15386	8.16682	8.15858	8.15908	8.16364	8.16061	8.13946	8.14425	8.14657	8.15487	8.15664	8.15386	8.15374	8.13037	8.14304	8.15072	8.14681	8.14972	8.15115	8.14576	8.29613	8.15876	8.14884	8.15258	8.14629	8.1578	8.14638
0.245	8.15378	8.17796	8.15975	8.15487	8.17099	8.17677	8.14763	8.16005	8.14644	8.16421	8.1562	8.17476	8.14898	8.15289	8.15848	8.16946	8.14792	8.13196	8.15236	8.16575	8.15296	8.15098	8.14609	8.13129	8.14165	8.14645	8.15078	8.13851	8.15248	8.15139	8.29184	8.15629	8.14129	8.15384	8.14794	8.15749	8.14508
0.24625	8.16139	8.18755	8.16742	8.16106	8.18431	8.17337	8.15153	8.16171	8.1438	8.16609	8.14697	8.17309	8.15428	8.1495	8.16033	8.17252	8.14756	8.14303	8.14598	8.1527	8.15231	8.16011	8.1478	8.13022	8.14726	8.14714	8.15189	8.14905	8.1373	8.15324	8.30008	8.15743	8.14558	8.14946	8.14383	8.15629	8.14749
0.2475	8.16536	8.18469	8.16299	8.15244	8.17461	8.18336	8.15299	8.15969	8.13994	8.16645	8.1461	8.16377	8.15785	8.1545	8.15463	8.15924	8.13864	8.14087	8.1437	8.15763	8.16268	8.15524	8.15647	8.12416	8.14503	8.13638	8.14829	8.15649	8.13586	8.15061	8.29217	8.16135	8.14644	8.14857	8.14419	8.15045	8.14652
0.24875	8.16056	8.17377	8.16706	8.15708	8.17994	8.17618	8.15963	8.15179	8.14863	8.16361	8.14445	8.17199	8.15549	8.15784	8.16334	8.16435	8.14621	8.14287	8.15367	8.1573	8.15425	8.15548	8.14835	8.13177	8.13661	8.14328	8.1493	8.15878	8.13892	8.14813	8.29348	8.1585	8.15366	8.15219	8.15228	8.15191	8.14315
0.25	8.15665	8.17976	8.17113	8.15134	8.17596	8.18099	8.15597	8.16761	8.14665	8.16157	8.15197	8.16218	8.14909	8.15556	8.16317	8.15653	8.1473	8.14238	8.14979	8.15659	8.16519	8.14951	8.15668	8.1317	8.13905	8.1432	8.149	8.15086	8.15436	8.15066	8.29049	8.15556	8.15024	8.15492	8.14962	8.15627	8.14955
0.25125	8.16257	8.17522	8.1675	8.1545	8.16978	8.17506	8.14538	8.15998	8.14966	8.16783	8.1454	8.17302	8.14654	8.15473	8.16182	8.16426	8.15126	8.13943	8.14618	8.15141	8.15492	8.15634	8.15218	8.13479	8.13291	8.15024	8.1538	8.15263	8.14559	8.14125	8.30013	8.16247	8.14389	8.14395	8.14375	8.14928	8.1463
0.2525	8.15832	8.16977	8.17332	8.15833	8.17769	8.18032	8.15235	8.15993	8.14584	8.16564	8.1457	8.17645	8.15854	8.15008	8.15833	8.16762	8.14656	8.13673	8.14114	8.15515	8.15884	8.1488	8.14883	8.13367	8.14748	8.14633	8.14318	8.15934	8.14436	8.14971	8.2894	8.15545	8.14519	8.15684	8.13931	8.155	8.143
0.25375	8.16444	8.18715	8.17134	8.15576	8.17887	8.17499	8.16453	8.1606	8.15579	8.17269	8.15288	8.17266	8.1523	8.15841	8.15494	8.16591	8.15005	8.13933	8.14883	8.15386	8.15861	8.1514	8.15185	8.1316	8.14649	8.13944	8.15356	8.1549	8.14506	8.15011	8.29687	8.15556	8.1539	8.14854	8.13589	8.15689	8.13495
0.255	8.16248	8.18694	8.16914	8.15165	8.17349	8.17729	8.15189	8.16111	8.14445	8.16304	8.14833	8.17135	8.16063	8.15973	8.16275	8.15643	8.14936	8.14247	8.1466	8.15598	8.15607	8.15428	8.15168	8.13599	8.14184	8.1419	8.14865	8.15321	8.14635	8.15322	8.29043	8.16815	8.1484	8.14703	8.13843	8.15368	8.15262
0.25625	8.15869	8.18035	8.16815	8.15128	8.17842	8.16691	8.16071	8.16519	8.1543	8.16503	8.15151	8.1711	8.15062	8.15938	8.16016	8.16683	8.14439	8.14123	8.14115	8.14504	8.1556	8.14927	8.14834	8.12851	8.14294	8.13788	8.14919	8.16136	8.1474	8.14754	8.28927	8.15886	8.1482	8.14966	8.14043	8.15429	8.14619
0.2575	8.15912	8.1739	8.16711	8.14763	8.18394	8.17596	8.15012	8.16059	8.14942	8.16489	8.1503	8.17605	8.15433	8.15322	8.15372	8.14746	8.14682	8.13953	8.1475	8.1519	8.15635	8.1562	8.15133	8.1369	8.14723	8.14478	8.15141	8.15594	8.14095	8.14729	8.28463	8.1565	8.15937	8.14628	8.14906	8.15195	8.14599
0.25875	8.1632	8.17499	8.17021	8.15496	8.1755	8.18437	8.15246	8.16746	8.14656	8.16514	8.1383	8.16655	8.15572	8.15355	8.15335	8.16389	8.15245	8.13244	8.14127	8.14698	8.15134	8.14773	8.14677	8.13414	8.14136	8.14395	8.14412	8.16037	8.14473	8.14269	8.3011	8.15949	8.15088	8.14475	8.13947	8.15915	8.13832
0.26	8.16029	8.17112	8.15735	8.15756	8.17485	8.17637	8.15278	8.15121	8.14359	8.16073	8.14526	8.16814	8.15037	8.15183	8.15769	8.15299	8.1508	8.13478	8.14888	8.14692	8.15149	8.16421	8.15095	8.13728	8.14362	8.13949	8.13824	8.15576	8.14634	8.15758	8.28558	8.15871	8.1469	8.1452	8.14292	8.16382	8.14581
0.26125	8.16095	8.18337	8.15632	8.15414	8.18187	8.18048	8.1506	8.15615	8.15906	8.17103	8.15672	8.17047	8.15166	8.15268	8.15293	8.16807	8.14398	8.13647	8.14904	8.16289	8.15049	8.15817	8.15061	8.13327	8.13501	8.12561	8.14087	8.15662	8.1531	8.15076	8.29284	8.15016	8.15126	8.14397	8.14514	8.14442	8.14803
0.2625	8.15559	8.18479	8.17191	8.1487	8.17556	8.18138	8.15838	8.15987	8.14786	8.16951	8.14652	8.16728	8.15752	8.15864	8.15544	8.16843	8.15139	8.14481	8.15255	8.14667	8.16168	8.15642	8.15531	8.13334	8.14608	8.14437	8.14717	8.16166	8.14787	8.15331	8.29667	8.1587	8.14832	8.15306	8.13815	8.15695	8.13699
0.26375	8.16288	8.17597	8.16572	8.16135	8.17341	8.17359	8.15867	8.15843	8.15042	8.16904	8.14398	8.1671	8.15548	8.15559	8.16662	8.16379	8.14694	8.13815	8.14856	8.16596	8.15121	8.15342	8.14865	8.13204	8.13883	8.14258	8.15177	8.15436	8.14868	8.1434	8.293	8.15588	8.15075	8.14505	8.15174	8.15006	8.15189
0.265	8.16602	8.18395	8.16315	8.15332	8.17394	8.1785	8.15128	8.15984	8.14527	8.17809	8.15672	8.17034	8.15995	8.15497	8.15419	8.15903	8.15032	8.14089	8.15182	8.15795	8.1648	8.15302	8.15572	8.12535	8.13951	8.1466	8.14943	8.15608	8.14314	8.15109	8.29633	8.15998	8.1391	8.14801	8.13918	8.15034	8.1426
0.26625	8.16524	8.18337	8.16737	8.15284	8.17425	8.17758	8.15374	8.16511	8.14731	8.1708	8.14799	8.17271	8.15454	8.16371	8.14825	8.16024	8.14716	8.13734	8.14161	8.15567	8.14854	8.15085	8.14444	8.13039	8.14636	8.14141	8.1485	8.15368	8.15202	8.14989	8.29165	8.1504	8.1504	8.14125	8.14554	8.15608	8.14197
0.2675	8.15763	8.17295	8.164	8.1542	8.17346	8.17341	8.15999	8.16299	8.1503	8.1708	8.15309	8.1657	8.1567	8.14482	8.16457	8.16362	8.15068	8.14509	8.15111	8.15457	8.15195	8.15442	8.15567	8.12961	8.14684	8.14769	8.1505	8.15721	8.1364	8.15099	8.28619	8.16282	8.14604	8.14797	8.13972	8.14925	8.15297
0.26875	8.16258	8.17724	8.16731	8.1527	8.18471	8.17858	8.15636	8.15925	8.15065	8.16788	8.14544	8.17696	8.15581	8.15864	8.1489	8.1613	8.15428	8.13825	8.15215	8.1525	8.15438	8.14835	8.14923	8.131	8.14689	8.14391	8.15315	8.16032	8.14476	8.14635	8.29209	8.15645	8.15003	8.15021	8.14365	8.15148	8.14685
0.27	8.15762	8.1809	8.16968	8.15587	8.17179	8.17978	8.15361	8.15635	8.14681	8.16904	8.15367	8.16738	8.15213	8.15906	8.15929	8.15823	8.15114	8.13867	8.14061	8.1585	8.15298	8.15196	8.16089	8.12958	8.14658	8.14358	8.15928	8.15501	8.14041	8.14352	8.28887	8.15678	8.14714	8.13891	8.13734	8.14505	8.13495
0.27125	8.16145	8.17434	8.16426	8.15595	8.17632	8.17799	8.15005	8.16599	8.15185	8.16372	8.14852	8.17113	8.15713	8.14814	8.15808	8.16723	8.14636	8.13087	8.14585	8.15451	8.15722	8.14652	8.14817	8.13407	8.14095	8.14175	8.15803	8.15983	8.14071	8.14808	8.28583	8.16059	8.13632	8.14818	8.1463	8.15286	8.14502
0.2725	8.15821	8.18605	8.16308	8.1547	8.17904	8.18407	8.14382	8.15022	8.1462	8.17256	8.15341	8.18081	8.15149	8.15444	8.15196	8.15877	8.15703	8.14567	8.1443	8.15616	8.16091	8.1528	8.15489	8.12355	8.12903	8.13749	8.15212	8.15694	8.14442	8.15019	8.29304	8.15311	8.14333	8.15904	8.13681	8.15333	8.14171
0.27375	8.16661	8.18485	8.16702	8.14554	8.17206	8.18003	8.15068	8.1618	8.14684	8.16549	8.14893	8.17067	8.15672	8.1527	8.1593	8.15036	8.15302	8.13713	8.13714	8.1536	8.15305	8.15333	8.14456	8.12565	8.1433	8.14266	8.15081	8.15775	8.14966	8.15343	8.29334	8.16085	8.15161	8.14555	8.14079	8.15986	8.14419
0.275	8.1632	8.18141	8.16465	8.15873	8.17759	8.17881	8.15885	8.15409	8.14187	8.16454	8.14794	8.16903	8.15553	8.15361	8.16892	8.16448	8.14963	8.13851	8.14417	8.15281	8.15537	8.14353	8.15879	8.1295	8.14369	8.14386	8.15069	8.1507	8.14186	8.15018	8.28758	8.16528	8.15186	8.14355	8.14893	8.14391	8.14567
0.27625	8.16352	8.18067	8.16579	8.15009	8.17565	8.1812	8.15151	8.15944	8.14756	8.16202	8.14855	8.18068	8.16391	8.15217	8.15533	8.155	8.14328	8.14081	8.15354	8.15211	8.15661	8.15184	8.15131	8.13077	8.14042	8.15031	8.14871	8.15491	8.15507	8.15774	8.29175	8.16099	8.14717	8.14539	8.14491	8.15126	8.14973
0.2775	8.16427	8.1883	8.16668	8.14885	8.17476	8.17371	8.14503	8.16512	8.15159	8.16245	8.1509	8.16947	8.1614	8.15364	8.15388	8.16376	8.15199	8.13932	8.14913	8.15087	8.16136	8.15311	8.15414	8.13986	8.14583	8.14823	8.15085	8.15382	8.13777	8.15415	8.28657	8.16089	8.14721	8.14676	8.14542	8.15212	8.13925
0.27875	8.15679	8.17806	8.1666	8.15842	8.18305	8.18285	8.16051	8.16032	8.14969	8.1679	8.1485	8.16393	8.15588	8.15461	8.16218	8.16266	8.14394	8.13977	8.14899	8.15508	8.15807	8.15332	8.14212	8.13718	8.13957	8.1483	8.15059	8.15608	8.14136	8.15112	8.29548	8.15996	8.15277	8.1475	8.14597	8.15494	8.14695
0.28	8.16268	8.17283	8.17485	8.15558	8.17476	8.17185	8.14672	8.15649	8.13607	8.16914	8.14753	8.17179	8.15198	8.14775	8.15726	8.17274	8.15232	8.14108	8.14452	8.15167	8.15585	8.14937	8.1525	8.13346	8.14127	8.14877	8.15266	8.15695	8.14932	8.14663	8.29731	8.15987	8.14792	8.15143	8.141	8.15227	8.14108
0.28125	8.16136	8.17923	8.16349	8.15215	8.1861	8.17765	8.16224	8.15888	8.15118	8.17104	8.14685	8.16488	8.15236	8.15917	8.15474	8.16355	8.14592	8.14773	8.15027	8.15007	8.15569	8.15325	8.14899	8.13402	8.13609	8.15026	8.14402	8.15899	8.14345	8.15021	8.2815	8.1539	8.14682	8.15057	8.14301	8.14647	8.14505
0.2825	8.15659	8.18665	8.1621	8.15331	8.18364	8.17651	8.14668	8.15525	8.14511	8.16796	8.15674	8.16114	8.15362	8.14849	8.15404	8.16545	8.1573	8.1321	8.14461	8.15116	8.14852	8.15561	8.14959	8.1368	8.1352	8.14524	8.15018	8.15508	8.14061	8.14696	8.29417	8.15416	8.15205	8.13918	8.14704	8.15655	8.14586
0.28375	8.16647	8.17056	8.16249	8.15233	8.18759	8.1777	8.15034	8.15919	8.15259	8.17363	8.15051	8.1691	8.15974	8.15001	8.15736	8.16773	8.14938	8.14548	8.14519	8.15005	8.15764	8.14837	8.15761	8.13095	8.14808	8.14208	8.14497	8.15279	8.13808	8.14262	8.28982	8.15892	8.155	8.15341	8.14427	8.15021	8.15092
0.285	8.16225	8.17323	8.15808	8.15492	8.18153	8.17159	8.15457	8.15872	8.15083	8.17146	8.14608	8.16579	8.16202	8.14489	8.15445	8.16676	8.15405	8.13905	8.1519	8.15209	8.16082	8.15744	8.14535	8.13315	8.1459	8.14233	8.15102	8.15653	8.14337	8.14526	8.29187	8.15275	8.14875	8.15251	8.14589	8.15365	8.1396
0.28625	8.16187	8.17858	8.16742	8.15731	8.17886	8.17875	8.15944	8.16094	8.14682	8.16753	8.14906	8.17644	8.1549	8.16188	8.15452	8.16298	8.1462	8.13917	8.14938	8.14914	8.16054	8.15341	8.15189	8.12756	8.14364	8.13909	8.14855	8.14654	8.14113	8.15031	8.29184	8.15736	8.15457	8.14961	8.14026	8.15279	8.14815
0.2875	8.15753	8.18295	8.16534	8.15414	8.17653	8.17266	8.1501	8.15493	8.1431	8.17151	8.14826	8.16947	8.15899	8.15732	8.1563	8.16517	8.15184	8.13495	8.14781	8.15161	8.15581	8.14988	8.15262	8.12626	8.14369	8.15316	8.15369	8.16406	8.14657	8.15119	8.29683	8.16215	8.14935	8.15278	8.13703	8.159	8.1455
0.28875	8.16267	8.18789	8.16566	8.15117	8.17878	8.17834	8.15622	8.16421	8.15038	8.16581	8.14958	8.1726	8.15387	8.15498	8.14914	8.16992	8.14736	8.13644	8.15821	8.15562	8.15606	8.161	8.14639	8.12811	8.13873	8.13995	8.14539	8.15936	8.14412	8.14432	8.2888	8.15303	8.15368	8.15069	8.13285	8.14155	8.14539
0.29	8.16546	8.17598	8.16725	8.15874	8.17735	8.18016	8.15345	8.15506	8.14541	8.17209	8.14594	8.18014	8.15557	8.15203	8.15862	8.16964	8.14259	8.13532	8.14601	8.15909	8.15673	8.14311	8.14415	8.13286	8.13656	8.1447	8.15613	8.15728	8.14776	8.14442	8.29004	8.16168	8.14814	8.14298	8.14297	8.15194	8.15082
0.29125	8.15569	8.1765	8.17349	8.16031	8.1761	8.17207	8.15595	8.15103	8.15233	8.17048	8.14731	8.16719	8.15594	8.15039	8.15685	8.16171	8.14161	8.1388	8.14658	8.15774	8.16007	8.14796	8.15529	8.13356	8.14369	8.14716	8.144	8.15154	8.14015	8.15606	8.29257	8.15536	8.14285	8.14656	8.14131	8.16177	8.14015
0.2925	8.15475	8.1866	8.16298	8.15333	8.17523	8.17431	8.147	8.15483	8.15261	8.16646	8.14125	8.17148	8.15246	8.15607	8.15783	8.16115	8.14626	8.13831	8.14807	8.16046	8.15368	8.16294	8.15137	8.12891	8.13732	8.14531	8.15324	8.15087	8.13784	8.15236	8.28811	8.16125	8.14935	8.14462	8.13466	8.1564	8.14318
0.29375	8.15433	8.1809	8.16644	8.15656	8.1738	8.1827	8.15467	8.16138	8.14366	8.16677	8.144	8.17646	8.15093	8.14851	8.15956	8.16341	8.14798	8.13569	8.14651	8.15019	8.14597	8.15472	8.14485	8.13232	8.13868	8.14874	8.14242	8.1545	8.13697	8.14144	8.2964	8.16113	8.15263	8.14864	8.139	8.14715	8.14432
0.295	8.1553	8.17625	8.16529	8.15206	8.17364	8.18024	8.15642	8.15682	8.15123	8.17345	8.15074	8.1638	8.16162	8.15302	8.15798	8.16567	8.15392	8.12506	8.14187	8.15662	8.15028	8.16036	8.14723	8.13947	8.1377	8.14326	8.15507	8.15466	8.14873	8.15074	8.30118	8.15343	8.14368	8.15287	8.1383	8.15592	8.14434
0.29625	8.16511	8.17769	8.16682	8.15208	8.17339	8.1771	8.16221	8.15824	8.13946	8.17285	8.14531	8.17532	8.15501	8.15641	8.16078	8.17418	8.15185	8.1452	8.15308	8.15272	8.14367	8.15635	8.15359	8.1329	8.14313	8.14039	8.15145	8.16167	8.14248	8.13877	8.29724	8.15939	8.14886	8.14951	8.13988	8.15802	8.14526
0.2975	8.1646	8.1776	8.16403	8.16417	8.17543	8.17666	8.14765	8.15564	8.15575	8.17782	8.14597	8.16635	8.15492	8.15755	8.15845	8.16296	8.14208	8.14326	8.15125	8.15705	8.15411	8.15469	8.14762	8.13772	8.14494	8.15389	8.14618	8.15396	8.1412	8.14529	8.2956	8.15692	8.15045	8.14877	8.14261	8.15241	8.14154
0.29875	8.15439	8.17308	8.16123	8.15884	8.17143	8.18279	8.15442	8.16	8.1446	8.17763	8.15015	8.17381	8.16215	8.16203	8.15579	8.16906	8.14934	8.14525	8.14697	8.15107	8.15599	8.15409	8.14903	8.13311	8.1357	8.15082	8.14982	8.15012	8.13361	8.14945	8.28738	8.1514	8.14975	8.15438	8.14596	8.14884	8.15011
0.3	8.16256	8.18382	8.16633	8.14841	8.17689	8.16561	8.15063	8.16313	8.14712	8.17573	8.14303	8.16736	8.15699	8.15142	8.16459	8.16673	8.14594	8.14078	8.14365	8.16499	8.1523	8.16332	8.14863	8.12896	8.14374	8.13362	8.15206	8.15387	8.14036	8.14769	8.28933	8.15973	8.14936	8.14087	8.14108	8.15652	8.13901
0.30125	8.1583	8.18126	8.16952	8.15112	8.1863	8.18406	8.15408	8.16169	8.15104	8.16638	8.14932	8.16508	8.15853	8.16313	8.16452	8.16651	8.13716	8.13842	8.15006	8.15986	8.15992	8.15775	8.15121	8.12361	8.1492	8.14976	8.15541	8.15935	8.15572	8.14628	8.28943	8.16152	8.14924	8.15669	8.14118	8.14612	8.13611
0.3025	8.16182	8.17262	8.16783	8.16056	8.17111	8.17008	8.16096	8.15705	8.1513	8.17393	8.14871	8.17214	8.14837	8.15939	8.16049	8.16214	8.14533	8.13488	8.14849	8.15616	8.15389	8.15821	8.14896	8.13016	8.14746	8.14761	8.15819	8.15569	8.13919	8.15048	8.29118	8.15613	8.15083	8.1456	8.15061	8.14759	8.14707
0.30375	8.1602	8.17894	8.16718	8.14563	8.1726	8.17823	8.14846	8.14671	8.15039	8.16439	8.15531	8.16121	8.14943	8.16762	8.15811	8.16125	8.14815	8.13525	8.14148	8.1589	8.15759	8.16603	8.14408	8.13135	8.13667	8.14029	8.15117	8.16083	8.13873	8.15152	8.28548	8.16677	8.15108	8.14431	8.14177	8.15129	8.13684
0.305	8.16251	8.18191	8.1741	8.1522	8.18455	8.16928	8.14882	8.15043	8.14415	8.16175	8.14172	8.16694	8.15113	8.15221	8.15308	8.16419	8.14875	8.13942	8.13917	8.15623	8.15465	8.15841	8.15032	8.13002	8.14353	8.14688	8.15437	8.14991	8.14221	8.13354	8.28965	8.16151	8.15153	8.14221	8.14141	8.14731	8.15237
0.30625	8.15877	8.18069	8.17435	8.15464	8.17889	8.17625	8.15211	8.15614	8.14978	8.16362	8.14505	8.16966	8.15698	8.15559	8.15868	8.1622	8.14555	8.14054	8.14884	8.15606	8.15849	8.15935	8.1413	8.12749	8.12985	8.13894	8.15792	8.15548	8.14629	8.14902	8.29119	8.16021	8.14827	8.14545	8.13566	8.14394	8.13907
0.3075	8.15855	8.18172	8.17602	8.15261	8.17513	8.16652	8.15317	8.15998	8.14695	8.17329	8.13953	8.16944	8.15367	8.15599	8.15221	8.15983	8.14302	8.13786	8.14826	8.14094	8.16161	8.1543	8.14863	8.13179	8.13383	8.14771	8.14418	8.15201	8.13922	8.14821	8.30077	8.15762	8.14704	8.15312	8.14415	8.14683	8.14198
0.30875	8.15753	8.18284	8.17213	8.14888	8.1807	8.17652	8.15612	8.15878	8.14956	8.17008	8.14812	8.16729	8.1435	8.14579	8.15209	8.16411	8.15007	8.13984	8.14672	8.14968	8.15396	8.14785	8.15236	8.13118	8.13983	8.14455	8.15454	8.15319	8.1479	8.14895	8.29934	8.1585	8.15938	8.14361	8.14768	8.15445	8.14457
0.31	8.16318	8.18128	8.16595	8.15525	8.16953	8.17567	8.16011	8.16835	8.14935	8.16081	8.1463	8.16764	8.16363	8.16023	8.16034	8.15175	8.14749	8.1386	8.14314	8.15306	8.15957	8.14496	8.15183	8.12976	8.13697	8.15117	8.15508	8.15872	8.14633	8.14446	8.28969	8.15413	8.14824	8.14873	8.1411	8.154	8.13956
0.31125	8.16453	8.1779	8.1679	8.15006	8.17205	8.17909	8.15277	8.15942	8.14482	8.16435	8.14311	8.16193	8.15279	8.14906	8.15591	8.15917	8.15007	8.13191	8.14987	8.15159	8.1551	8.15195	8.14798	8.13015	8.14416	8.13667	8.14778	8.15211	8.14323	8.14933	8.29145	8.15307	8.14473	8.15904	8.14279	8.14986	8.13943
0.3125	8.16103	8.1819	8.16877	8.14415	8.17714	8.1761	8.14777	8.15647	8.14904	8.17049	8.14963	8.17239	8.15376	8.15146	8.15926	8.16549	8.15297	8.13416	8.1533	8.1442	8.15997	8.1578	8.14622	8.12387	8.14371	8.14563	8.15857	8.15858	8.1408	8.15253	8.29029	8.16208	8.15187	8.14859	8.14671	8.15491	8.15266
0.31375	8.1546	8.1796	8.15909	8.15216	8.17618	8.17581	8.15727	8.1621	8.14671	8.16747	8.14752	8.17587	8.15716	8.1597	8.16122	8.16639	8.14322	8.13746	8.14785	8.15721	8.1586	8.15429	8.14702	8.13219	8.14342	8.1495	8.14486	8.15174	8.145	8.14406	8.29008	8.15572	8.14794	8.14565	8.14082	8.16409	8.1504
0.315	8.15491	8.18864	8.17156	8.15069	8.17701	8.17412	8.16162	8.16143	8.13946	8.16529	8.15043	8.16621	8.15475	8.15471	8.15709	8.15941	8.15288	8.148	8.14697	8.14725	8.141	8.15222	8.14628	8.11995	8.13922	8.13773	8.14296	8.16318	8.13464	8.1523	8.29219	8.15989	8.14807	8.14002	8.14399	8.15177	8.13742
0.31625	8.15611	8.1855	8.17168	8.16237	8.17372	8.17028	8.15617	8.16396	8.15044	8.16248	8.14977	8.17127	8.15795	8.15094	8.15555	8.16299	8.1389	8.14112	8.14567	8.15734	8.1537	8.15922	8.14957	8.1264	8.14065	8.14495	8.14538	8.15776	8.14891	8.14334	8.29097	8.15349	8.14832	8.14879	8.13948	8.16227	8.13095
0.3175	8.16247	8.18159	8.17041	8.15473	8.17966	8.1709	8.15901	8.15588	8.14528	8.16154	8.14768	8.16991	8.15555	8.15686	8.15354	8.16576	8.13871	8.14118	8.14428	8.15572	8.14928	8.15715	8.15067	8.13493	8.13993	8.1377	8.15268	8.15871	8.14888	8.14272	8.28705	8.15952	8.1444	8.15118	8.14219	8.14871	8.14876
0.31875	8.16018	8.18084	8.16231	8.14713	8.1713	8.18009	8.15363	8.15499	8.14785	8.15663	8.15232	8.16882	8.15248	8.14599	8.1547	8.1698	8.14195	8.14145	8.14519	8.14751	8.16199	8.15564	8.14998	8.13556	8.13829	8.14371	8.15256	8.16409	8.14138	8.13722	8.29808	8.15984	8.14463	8.1453	8.15076	8.15152	8.14669
0.32	8.14929	8.1778	8.16034	8.15071	8.17644	8.17739	8.15479	8.16659	8.14016	8.16521	8.14935	8.16541	8.15578	8.15502	8.15977	8.16376	8.14937	8.13716	8.14691	8.15873	8.15462	8.1511	8.1533	8.13126	8.13516	8.14013	8.14622	8.15499	8.14303	8.14605	8.29002	8.15243	8.14949	8.14214	8.14278	8.15516	8.13498
0.32125	8.16018	8.18278	8.1716	8.15268	8.17946	8.16841	8.15415	8.16044	8.14512	8.16208	8.15216	8.16144	8.15329	8.15403	8.16184	8.16219	8.14966	8.13463	8.1458	8.15271	8.16359	8.15814	8.14287	8.13167	8.13521	8.14649	8.15709	8.16412	8.13741	8.14803	8.29373	8.15642	8.14868	8.14946	8.14535	8.14636	8.14464
0.3225	8.15355	8.18552	8.17056	8.15351	8.17672	8.17356	8.15802	8.15387	8.14893	8.16704	8.14612	8.17099	8.1532	8.15779	8.15912	8.1626	8.1392	8.13647	8.15084	8.1513	8.15332	8.14758	8.15289	8.1335	8.14608	8.14267	8.14966	8.15772	8.14413	8.15333	8.29662	8.15271	8.14754	8.14935	8.14399	8.15835	8.14269
0.32375	8.15908	8.1829	8.17737	8.1495	8.17644	8.16934	8.16242	8.15171	8.14074	8.17665	8.14761	8.16893	8.15745	8.15484	8.15376	8.16711	8.1473	8.13807	8.14651	8.15116	8.15676	8.15849	8.15696	8.13417	8.14172	8.14473	8.1482	8.14978	8.14709	8.15285	8.29436	8.15986	8.13713	8.14356	8.15009	8.14783	8.14414
0.325	8.16341	8.18156	8.17386	8.15213	8.19017	8.1829	8.14798	8.15986	8.14645	8.16618	8.14267	8.16929	8.15724	8.15835	8.15934	8.16561	8.14892	8.13996	8.14528	8.14413	8.15708	8.15191	8.15096	8.12575	8.13665	8.14636	8.15255	8.15249	8.14518	8.1407	8.28446	8.16296	8.14721	8.1419	8.14612	8.14963	8.14415
0.32625	8.16015	8.18148	8.16934	8.15839	8.17909	8.17404	8.15091	8.16311	8.14654	8.16617	8.14799	8.1689	8.16703	8.15609	8.15368	8.17014	8.14428	8.15017	8.15104	8.15544	8.15769	8.14798	8.15284	8.13459	8.14247	8.1464	8.14142	8.15604	8.14256	8.14318	8.29884	8.15628	8.14839	8.151	8.13458	8.15125	8.14606
0.3275	8.16673	8.18252	8.16642	8.15215	8.17188	8.17482	8.15183	8.1613	8.15528	8.1651	8.14805	8.16874	8.16044	8.15396	8.14881	8.16552	8.14578	8.14468	8.14171	8.1492	8.16114	8.1433	8.15233	8.12925	8.13601	8.13991	8.15453	8.14624	8.13552	8.14804	8.29539	8.1612	8.14273	8.15349	8.14986	8.15246	8.14779
0.32875	8.15501	8.18291	8.16337	8.15429	8.17103	8.17129	8.15661	8.15268	8.15226	8.16729	8.15442	8.16621	8.15539	8.1607	8.16173	8.16605	8.14854	8.13136	8.14852	8.1452	8.14989	8.15556	8.14478	8.12543	8.13713	8.14485	8.15019	8.15536	8.14425	8.14787	8.29714	8.15212	8.14837	8.14897	8.14147	8.15026	8.14065
0.33	8.16227	8.17907	8.17028	8.15063	8.17301	8.17726	8.15399	8.15552	8.13986	8.17118	8.14804	8.17441	8.14902	8.15581	8.15828	8.17189	8.14735	8.13599	8.14577	8.1517	8.15366	8.16692	8.14184	8.11996	8.14746	8.14032	8.14456	8.1565	8.14079	8.13751	8.28982	8.15734	8.14749	8.14474	8.14636	8.15309	8.13642
0.33125	8.15658	8.18337	8.17553	8.15302	8.18072	8.17426	8.15022	8.15703	8.14601	8.16476	8.14394	8.16256	8.15282	8.16562	8.15138	8.17049	8.14019	8.14175	8.15099	8.1622	8.1598	8.1594	8.14636	8.12733	8.14568	8.15326	8.14463	8.15954	8.1434	8.14694	8.28751	8.16822	8.14988	8.14897	8.14235	8.14049	8.14876
0.3325	8.16267	8.17685	8.16135	8.14719	8.17844	8.17343	8.1521	8.1504	8.15532	8.16157	8.15214	8.16677	8.15251	8.1437	8.15411	8.1718	8.13759	8.14165	8.14704	8.15649	8.15482	8.15422	8.14143	8.12657	8.14311	8.14523	8.15086	8.1511	8.14737	8.14602	8.29915	8.15748	8.14748	8.14595	8.14228	8.16082	8.14961
0.33375	8.15916	8.17427	8.16282	8.14792	8.1758	8.17583	8.1606	8.15927	8.14793	8.1685	8.15181	8.17982	8.14934	8.15236	8.15734	8.16095	8.14628	8.14202	8.14342	8.15904	8.14184	8.15311	8.15409	8.1315	8.13857	8.14518	8.15445	8.15599	8.1371	8.15294	8.29216	8.15613	8.14131	8.14352	8.14206	8.15386	8.13765
0.335	8.16147	8.1731	8.16659	8.13586	8.17806	8.17688	8.15487	8.15154	8.15144	8.16914	8.15095	8.17131	8.15484	8.1564	8.1606	8.15919	8.14237	8.14128	8.14546	8.15384	8.14728	8.15458	8.14548	8.12715	8.13916	8.14171	8.15783	8.15161	8.13834	8.15374	8.30041	8.16	8.15412	8.15192	8.1487	8.14968	8.13832
0.33625	8.16453	8.19268	8.17581	8.14963	8.17861	8.1732	8.14874	8.15272	8.14336	8.16714	8.14543	8.16532	8.15482	8.15482	8.15854	8.16234	8.14397	8.13836	8.14912	8.15009	8.15754	8.1611	8.15189	8.13351	8.14172	8.14465	8.1553	8.15306	8.13755	8.14621	8.29249	8.15264	8.1518	8.14567	8.1544	8.1475	8.14668
0.3375	8.15502	8.17336	8.16505	8.14873	8.17805	8.18012	8.15022	8.154	8.1463	8.16404	8.14843	8.16882	8.15886	8.1557	8.16298	8.15996	8.14865	8.1361	8.14764	8.14743	8.15161	8.15161	8.15881	8.1267	8.14313	8.14374	8.1392	8.15316	8.13717	8.14793	8.29039	8.15852	8.14454	8.14683	8.14544	8.15844	8.14824
0.33875	8.16305	8.18375	8.1593	8.14192	8.17698	8.17338	8.15565	8.15149	8.14744	8.16924	8.14935	8.16399	8.15161	8.16272	8.15928	8.1631	8.14032	8.13945	8.15031	8.1541	8.15573	8.15687	8.1478	8.12875	8.1372	8.15376	8.15705	8.14351	8.14193	8.14513	8.29287	8.15331	8.14494	8.1451	8.14637	8.1517	8.14167
0.34	8.16092	8.17598	8.16945	8.14971	8.17736	8.17039	8.15043	8.15971	8.14611	8.17174	8.15719	8.1705	8.15196	8.15836	8.16445	8.15579	8.14197	8.14124	8.14869	8.14978	8.15994	8.1521	8.15088	8.12252	8.14767	8.13634	8.14751	8.14845	8.13093	8.14965	8.29718	8.1552	8.14892	8.1457	8.14399	8.15056	8.14667
0.34125	8.15831	8.17856	8.16468	8.15045	8.17648	8.17778	8.14639	8.15661	8.15461	8.15985	8.14437	8.16581	8.15686	8.158	8.15954	8.16545	8.14879	8.14202	8.14769	8.15031	8.15171	8.14923	8.13815	8.13404	8.13728	8.14775	8.15467	8.15485	8.14251	8.14176	8.28879	8.15697	8.14798	8.14442	8.1417	8.15128	8.14592
0.3425	8.16188	8.18715	8.16616	8.14719	8.17563	8.17631	8.15415	8.16337	8.14994	8.16642	8.14863	8.16365	8.15484	8.14664	8.16963	8.15424	8.15005	8.14321	8.14453	8.15373	8.15052	8.15381	8.1418	8.13115	8.15344	8.13759	8.14645	8.15884	8.14398	8.14729	8.29836	8.15737	8.1411	8.14979	8.14308	8.15058	8.13962
0.34375	8.15706	8.18005	8.16465	8.15001	8.175	8.17726	8.14927	8.16623	8.14921	8.17079	8.14606	8.1632	8.1476	8.16132	8.16565	8.16008	8.15001	8.15222	8.15045	8.15362	8.1611	8.15759	8.15255	8.13943	8.13988	8.14001	8.15732	8.15315	8.14321	8.14188	8.2994	8.16433	8.14833	8.13416	8.13883	8.16321	8.14057
0.345	8.15756	8.1836	8.16678	8.15065	8.17827	8.17265	8.15308	8.15307	8.15379	8.16934	8.14346	8.17982	8.15047	8.15854	8.15433	8.15797	8.14887	8.13285	8.14738	8.14556	8.15736	8.15725	8.14858	8.12935	8.14508	8.14443	8.15001	8.15705	8.13769	8.15241	8.29453	8.15377	8.14699	8.14134	8.1528	8.1448	8.14495
0.34625	8.16483	8.18555	8.16621	8.16081	8.17669	8.1781	8.14976	8.15873	8.14574	8.16295	8.15347	8.16198	8.15113	8.15273	8.1574	8.16324	8.14264	8.1377	8.14585	8.15739	8.15335	8.14625	8.14946	8.13389	8.14079	8.15085	8.14494	8.15815	8.14207	8.14664	8.29172	8.16951	8.14939	8.151	8.14295	8.15202	8.13865
0.3475	8.1557	8.17947	8.16434	8.15632	8.17004	8.17079	8.15311	8.15192	8.14075	8.16055	8.14672	8.16528	8.15763	8.15241	8.14866	8.15887	8.1544	8.14451	8.14285	8.15241	8.15306	8.15036	8.15141	8.13454	8.14545	8.14343	8.1445	8.15618	8.14286	8.14629	8.28229	8.16236	8.15687	8.14994	8.13943	8.14413	8.14175
0.34875	8.16697	8.18615	8.15896	8.15736	8.17991	8.17644	8.15604	8.1616	8.13781	8.16578	8.1503	8.17635	8.15524	8.1608	8.15496	8.15821	8.14921	8.13265	8.15164	8.1536	8.14885	8.15408	8.14468	8.13006	8.13741	8.13584	8.14675	8.16334	8.14039	8.15044	8.288	8.15637	8.1436	8.15154	8.14929	8.14468	8.13848
0.35	8.16524	8.17384	8.16183	8.14732	8.16734	8.17702	8.14862	8.1642	8.14663	8.16756	8.14861	8.17114	8.15764	8.15862	8.15446	8.15309	8.15269	8.13408	8.14069	8.15782	8.15808	8.15501	8.14393	8.1331	8.13898	8.14139	8.14469	8.15403	8.14814	8.14171	8.2913	8.16731	8.14736	8.14563	8.13952	8.15124	8.14701
0.35125	8.16253	8.18464	8.1712	8.1467	8.17136	8.1729	8.15602	8.16075	8.14967	8.15897	8.16345	8.15828	8.15922	8.15532	8.16034	8.16753	8.1478	8.13974	8.14556	8.15021	8.16027	8.16347	8.15168	8.12699	8.13858	8.14822	8.14977	8.15768	8.14242	8.14692	8.29943	8.1516	8.14591	8.14845	8.14815	8.14883	8.1495
0.3525	8.17171	8.17844	8.16207	8.15705	8.16936	8.17132	8.14139	8.16107	8.14845	8.16245	8.146	8.16802	8.16002	8.1455	8.16358	8.16434	8.15117	8.13918	8.13374	8.14978	8.15334	8.15645	8.15104	8.12805	8.1425	8.13619	8.15655	8.1581	8.14241	8.1477	8.29498	8.16088	8.15112	8.14534	8.13582	8.15501	8.14662
0.35375	8.16464	8.18893	8.16304	8.1524	8.17198	8.1665	8.16029	8.15716	8.14308	8.16552	8.15546	8.16779	8.1532	8.16089	8.16413	8.15659	8.14904	8.13964	8.13792	8.15177	8.15209	8.15149	8.14423	8.1396	8.14291	8.15125	8.15276	8.15457	8.14244	8.14484	8.29067	8.15162	8.14845	8.14211	8.14194	8.16453	8.14446
0.355	8.16559	8.18481	8.16794	8.15502	8.17306	8.17906	8.16018	8.15378	8.15028	8.16978	8.15273	8.16897	8.14399	8.16005	8.16599	8.17014	8.14206	8.12756	8.14604	8.15564	8.15868	8.1551	8.14665	8.13431	8.15017	8.14224	8.14795	8.16464	8.14766	8.13944	8.30088	8.15771	8.14498	8.14704	8.14384	8.15044	8.14475
0.35625	8.16019	8.17383	8.1657	8.1542	8.1725	8.17658	8.15602	8.16179	8.14281	8.1661	8.15011	8.15809	8.15382	8.15643	8.15274	8.16712	8.14316	8.13172	8.15423	8.16163	8.15494	8.15411	8.14997	8.13768	8.1371	8.14994	8.14457	8.16226	8.15321	8.14205	8.30009	8.15345	8.14485	8.14751	8.14377	8.15117	8.15065
0.3575	8.15573	8.17641	8.16115	8.14445	8.1803	8.17693	8.15034	8.1587	8.14789	8.17078	8.14787	8.15892	8.15936	8.1528	8.15814	8.15867	8.14175	8.14278	8.15327	8.16049	8.15092	8.14908	8.1357	8.12861	8.14687	8.14331	8.15565	8.15654	8.14197	8.14811	8.28861	8.16466	8.15314	8.14653	8.14925	8.1524	8.14537
0.35875	8.15683	8.17337	8.16884	8.15079	8.17918	8.17818	8.15795	8.16286	8.14813	8.18429	8.14999	8.16689	8.15278	8.15563	8.16301	8.16652	8.14674	8.13768	8.1455	8.15649	8.15955	8.15179	8.15011	8.12616	8.14151	8.14191	8.13846	8.14567	8.13667	8.14958	8.28643	8.15439	8.15056	8.14956	8.14227	8.15826	8.14423
0.36	8.16415	8.18182	8.16733	8.15313	8.17524	8.17344	8.16034	8.16046	8.14164	8.16919	8.14645	8.16628	8.15805	8.14909	8.15766	8.1672	8.14902	8.14216	8.14658	8.14587	8.15738	8.15799	8.14949	8.13366	8.14831	8.14108	8.14501	8.15752	8.14209	8.15527	8.29932	8.16192	8.14148	8.15536	8.15174	8.14234	8.13944
0.36125	8.16472	8.1791	8.16325	8.15783	8.16947	8.17028	8.14942	8.16113	8.14679	8.17658	8.14291	8.16117	8.15803	8.15581	8.16096	8.16696	8.14624	8.13772	8.14497	8.15525	8.1491	8.15411	8.1399	8.13598	8.1444	8.14291	8.1453	8.15656	8.1521	8.14773	8.30064	8.15917	8.15026	8.15228	8.14928	8.14878	8.14492
0.3625	8.15587	8.19132	8.16647	8.1519	8.1813	8.17733	8.15448	8.15763	8.14645	8.16474	8.14922	8.17139	8.1613	8.15588	8.16302	8.16844	8.14455	8.12994	8.15017	8.1556	8.15863	8.14848	8.14889	8.1267	8.13558	8.15077	8.14823	8.15216	8.13552	8.1435	8.29979	8.15866	8.14181	8.14361	8.14056	8.15064	8.1373
0.36375	8.15729	8.18119	8.16431	8.14838	8.178	8.17859	8.15414	8.15764	8.14854	8.17122	8.14582	8.1604	8.15598	8.15987	8.16268	8.16811	8.14564	8.13401	8.14868	8.15239	8.15256	8.15769	8.15201	8.13359	8.14183	8.1441	8.15318	8.16289	8.14229	8.14191	8.29822	8.15903	8.1403	8.14864	8.14489	8.15339	8.14619
0.365	8.1646	8.17757	8.16662	8.16037	8.17632	8.17898	8.15939	8.15654	8.14712	8.17118	8.14925	8.16718	8.14794	8.15034	8.15332	8.16721	8.14686	8.13885	8.14973	8.1453	8.1579	8.14887	8.14905	8.1298	8.14853	8.13952	8.14572	8.15301	8.15038	8.15221	8.29246	8.15356	8.14863	8.14295	8.14045	8.15213	8.14
0.36625	8.16189	8.18023	8.16607	8.15579	8.1714	8.17727	8.14392	8.1477	8.15494	8.16105	8.15324	8.16512	8.15236	8.15639	8.15734	8.16133	8.13622	8.14071	8.15205	8.14939	8.15609	8.15149	8.14692	8.12662	8.13926	8.1336	8.15028	8.15785	8.14011	8.14972	8.28805	8.15368	8.14464	8.14328	8.14171	8.15059	8.14913
0.3675	8.16464	8.18591	8.16909	8.15127	8.16551	8.17898	8.15002	8.15856	8.14629	8.16679	8.15038	8.16564	8.15746	8.14749	8.15845	8.16776	8.14794	8.1366	8.14572	8.15926	8.15293	8.14687	8.14029	8.13536	8.14333	8.14549	8.14686	8.15349	8.14413	8.14189	8.29816	8.15594	8.15109	8.14819	8.1368	8.15915	8.14126
0.36875	8.15964	8.18625	8.1647	8.14814	8.17468	8.18485	8.1489	8.1615	8.15644	8.16713	8.14686	8.16417	8.15242	8.14932	8.15772	8.17116	8.15091	8.12887	8.13987	8.14519	8.15647	8.14115	8.14586	8.14357	8.13659	8.14155	8.14537	8.14656	8.14391	8.15293	8.29471	8.15841	8.14252	8.14845	8.14425	8.14768	8.15044
0.37	8.16552	8.18046	8.15974	8.15637	8.182	8.16657	8.14878	8.1557	8.1498	8.16306	8.14798	8.17169	8.16032	8.15107	8.15049	8.1652	8.15019	8.14326	8.14891	8.15205	8.15808	8.15633	8.14384	8.12645	8.13729	8.13858	8.14612	8.15996	8.14863	8.14582	8.29117	8.15635	8.15173	8.13854	8.14551	8.15713	8.15014
0.37125	8.15845	8.177	8.17104	8.15478	8.17144	8.16873	8.15288	8.16572	8.15005	8.16916	8.14584	8.17024	8.15318	8.15151	8.15177	8.16918	8.14241	8.1401	8.14342	8.14736	8.15186	8.1494	8.15583	8.13741	8.14373	8.13991	8.14746	8.14656	8.14162	8.1519	8.30174	8.16059	8.14768	8.14434	8.13378	8.16133	8.14544
0.3725	8.16251	8.17497	8.15477	8.15073	8.18169	8.18053	8.16236	8.15436	8.14953	8.16207	8.13983	8.16714	8.15179	8.15913	8.15526	8.16375	8.14106	8.13589	8.14882	8.15525	8.15921	8.15357	8.15465	8.12594	8.15146	8.13735	8.14235	8.15468	8.14079	8.13883	8.29828	8.1633	8.15223	8.14441	8.14332	8.15246	8.14831
0.37375	8.15855	8.18277	8.16316	8.15443	8.17995	8.17324	8.1548	8.15389	8.1432	8.15471	8.13993	8.17045	8.15028	8.15146	8.16364	8.16576	8.14607	8.14486	8.14737	8.15466	8.16098	8.1579	8.15129	8.1322	8.14313	8.1442	8.14972	8.15708	8.14819	8.15721	8.29204	8.16252	8.14815	8.14165	8.15021	8.15621	8.1462
0.375	8.15764	8.18086	8.16455	8.15265	8.17777	8.17763	8.14814	8.15853	8.14901	8.16911	8.14795	8.16569	8.14862	8.14979	8.15641	8.16437	8.14797	8.13093	8.14907	8.15484	8.16027	8.14608	8.15095	8.13072	8.13572	8.14956	8.15014	8.15758	8.14254	8.1453	8.28883	8.15698	8.14501	8.14559	8.14877	8.14782	8.13754
0.37625	8.15707	8.17615	8.1689	8.15525	8.17266	8.17205	8.15807	8.15605	8.1444	8.17072	8.15377	8.1686	8.15452	8.15724	8.16415	8.16542	8.14813	8.14667	8.15074	8.15888	8.15385	8.15376	8.15056	8.13022	8.13807	8.14705	8.14637	8.14862	8.14282	8.14544	8.29632	8.14999	8.14734	8.14868	8.14503	8.15384	8.13807
0.3775	8.15705	8.18469	8.17092	8.15581	8.17557	8.17522	8.15685	8.16156	8.14573	8.15816	8.15074	8.16418	8.15625	8.15344	8.15447	8.15354	8.1476	8.13954	8.14215	8.15583	8.14972	8.14839	8.14581	8.1279	8.13041	8.13997	8.15152	8.15775	8.14579	8.1458	8.29256	8.1506	8.15273	8.15056	8.13849	8.15578	8.14418
0.37875	8.15426	8.18477	8.16278	8.14486	8.16319	8.1755	8.15453	8.15836	8.14729	8.1612	8.14164	8.17078	8.15324	8.1475	8.15261	8.15649	8.14413	8.14087	8.14087	8.15613	8.15813	8.15461	8.14702	8.13391	8.14045	8.14874	8.15648	8.14686	8.1475	8.15636	8.28227	8.15351	8.14357	8.14877	8.14266	8.15369	8.1391
0.38	8.16551	8.18241	8.16919	8.15611	8.17054	8.17804	8.15259	8.16392	8.14517	8.16207	8.15236	8.16644	8.15938	8.15994	8.15441	8.16811	8.13846	8.14245	8.13843	8.15965	8.15788	8.15414	8.13779	8.13048	8.14743	8.14564	8.14428	8.15439	8.14322	8.14337	8.29472	8.15723	8.15097	8.15506	8.14368	8.15239	8.14631
0.38125	8.15976	8.18129	8.16249	8.16152	8.17905	8.17947	8.1472	8.15502	8.14333	8.16038	8.14945	8.16594	8.15608	8.14945	8.1607	8.16509	8.14782	8.13412	8.14659	8.1511	8.14656	8.15807	8.15149	8.12828	8.14722	8.14447	8.15063	8.15709	8.14483	8.1596	8.28798	8.15755	8.14796	8.14633	8.13499	8.15277	8.14662
0.3825	8.1509	8.18212	8.16176	8.14521	8.17289	8.17547	8.14908	8.15251	8.14667	8.16238	8.15401	8.16857	8.15641	8.1571	8.15229	8.16245	8.1503	8.1428	8.14526	8.15441	8.15879	8.15259	8.14567	8.12708	8.13902	8.14536	8.15033	8.1564	8.14491	8.14612	8.29267	8.15931	8.14618	8.14303	8.15002	8.14697	8.13978
0.38375	8.15821	8.18191	8.16828	8.15647	8.1829	8.17445	8.14946	8.16131	8.15008	8.16571	8.13673	8.1682	8.1493	8.14784	8.15862	8.16601	8.15429	8.13756	8.1387	8.14449	8.15795	8.15583	8.14039	8.12339	8.14006	8.14484	8.15666	8.15489	8.14424	8.14434	8.30121	8.15081	8.15545	8.15302	8.13946	8.15205	8.15194
0.385	8.16819	8.18309	8.16341	8.14906	8.17118	8.17287	8.15651	8.15537	8.13877	8.1642	8.15768	8.16456	8.15174	8.16116	8.15858	8.16531	8.15007	8.14169	8.14668	8.15261	8.16119	8.15206	8.16073	8.13004	8.13476	8.14615	8.14602	8.14548	8.13631	8.14585	8.28686	8.16148	8.1433	8.1456	8.13514	8.14762	8.14622
0.38625	8.16814	8.18047	8.16683	8.14334	8.17649	8.17791	8.14254	8.15505	8.14752	8.15805	8.15275	8.16834	8.15115	8.15388	8.15851	8.1611	8.1429	8.14392	8.14937	8.15409	8.15281	8.15371	8.14874	8.11963	8.13589	8.1407	8.14815	8.14612	8.13985	8.14509	8.29946	8.1516	8.15505	8.153	8.14136	8.15836	8.14836
0.3875	8.1542	8.1769	8.15752	8.14774	8.1739	8.17351	8.15344	8.16659	8.14677	8.1635	8.14649	8.1677	8.1541	8.16165	8.15147	8.1645	8.14463	8.14528	8.1465	8.14999	8.15529	8.15009	8.1524	8.12162	8.14489	8.1434	8.14747	8.15204	8.13665	8.15431	8.29321	8.15234	8.1469	8.14598	8.13223	8.15713	8.14733
0.38875	8.16315	8.17771	8.17123	8.15196	8.16844	8.17773	8.15692	8.1595	8.15273	8.16461	8.15163	8.16513	8.15875	8.15954	8.16106	8.16733	8.14279	8.13988	8.14798	8.15564	8.15242	8.15027	8.14203	8.12714	8.13695	8.14031	8.15223	8.15207	8.14743	8.1437	8.29132	8.15322	8.14015	8.15676	8.14338	8.15444	8.14419
0.39	8.16782	8.17632	8.15725	8.14804	8.17542	8.16906	8.14369	8.16464	8.1422	8.16933	8.1457	8.17305	8.14607	8.15373	8.15571	8.16311	8.14244	8.1404	8.14358	8.15828	8.1535	8.14705	8.13986	8.12841	8.14012	8.13458	8.14653	8.15738	8.14188	8.15201	8.294	8.1518	8.14695	8.1498	8.13981	8.15257	8.14492
0.39125	8.15743	8.17904	8.16072	8.15035	8.17505	8.17581	8.15802	8.16074	8.14745	8.16459	8.1485	8.17477	8.15692	8.15219	8.15876	8.16053	8.15126	8.13028	8.14869	8.14734	8.15464	8.15753	8.15129	8.12954	8.14805	8.14829	8.15061	8.15097	8.14025	8.13964	8.30233	8.15215	8.14668	8.14449	8.13766	8.1505	8.14005
0.3925	8.16455	8.17859	8.16958	8.14641	8.17166	8.17602	8.1547	8.15856	8.14098	8.16811	8.14445	8.17338	8.15272	8.15589	8.16257	8.16114	8.14203	8.14047	8.1473	8.15827	8.15473	8.15061	8.14269	8.13222	8.13879	8.14692	8.14272	8.15759	8.13893	8.14797	8.29128	8.16127	8.14452	8.14898	8.13674	8.15307	8.14843
0.39375	8.1642	8.17813	8.16966	8.15537	8.18166	8.17655	8.14718	8.16014	8.14532	8.16513	8.15361	8.1703	8.15668	8.15644	8.15079	8.16681	8.15006	8.13468	8.15314	8.14553	8.15576	8.15105	8.14105	8.12743	8.14622	8.1433	8.14415	8.1568	8.14248	8.14978	8.29436	8.16287	8.1433	8.14051	8.13855	8.15184	8.13992
0.395	8.16147	8.18263	8.15933	8.15794	8.17668	8.17631	8.15245	8.16399	8.14913	8.17343	8.13867	8.1722	8.16132	8.15532	8.15951	8.16797	8.14363	8.14095	8.14577	8.146	8.15143	8.1438	8.15044	8.12492	8.13431	8.1417	8.14911	8.15213	8.14671	8.15189	8.29928	8.15839	8.14982	8.14708	8.14273	8.14706	8.14758
0.39625	8.1576	8.18415	8.15557	8.15618	8.17892	8.17665	8.15059	8.15184	8.15205	8.17179	8.14922	8.17482	8.15338	8.1503	8.16004	8.17071	8.14813	8.14051	8.13857	8.14934	8.15411	8.1442	8.1479	8.13183	8.14041	8.14529	8.14831	8.14569	8.14807	8.14308	8.28567	8.14944	8.15825	8.1458	8.14152	8.16324	8.14422
0.3975	8.14934	8.18376	8.16915	8.14427	8.17358	8.18096	8.15991	8.16084	8.14956	8.17484	8.14559	8.16674	8.15544	8.154	8.14831	8.15458	8.14471	8.14338	8.14561	8.15082	8.15241	8.14216	8.15606	8.13548	8.14577	8.14647	8.14458	8.15942	8.1434	8.137	8.29051	8.15377	8.14849	8.13865	8.14182	8.15463	8.13865
0.39875	8.1603	8.17308	8.16389	8.14921	8.17883	8.17269	8.15294	8.15897	8.14967	8.16575	8.14326	8.17188	8.15661	8.14886	8.15734	8.1631	8.13868	8.14639	8.1492	8.14625	8.15356	8.15441	8.13501	8.13086	8.13848	8.13494	8.15696	8.16204	8.14304	8.14343	8.28999	8.15965	8.1529	8.14946	8.14567	8.15346	8.14358
0.4	8.15464	8.18038	8.16833	8.14775	8.16992	8.18135	8.14979	8.16173	8.14732	8.17671	8.14433	8.16684	8.15282	8.15225	8.1487	8.1753	8.14737	8.13886	8.14887	8.15032	8.15144	8.15235	8.14625	8.13099	8.1384	8.14193	8.14665	8.15041	8.14074	8.14966	8.28902	8.15159	8.14783	8.14579	8.13782	8.15011	8.14121
0.40125	8.16341	8.1823	8.17023	8.15153	8.17777	8.17323	8.15599	8.15941	8.14779	8.17237	8.1467	8.17259	8.15645	8.15507	8.15023	8.16309	8.14885	8.13778	8.14668	8.15109	8.15199	8.14805	8.15685	8.12962	8.13956	8.14546	8.15289	8.15583	8.14528	8.15193	8.2901	8.16348	8.14303	8.14861	8.1366	8.15344	8.13803
0.4025	8.15567	8.17626	8.17239	8.15517	8.17901	8.17984	8.14658	8.15852	8.14611	8.16546	8.14412	8.17019	8.15941	8.15879	8.14768	8.16368	8.1513	8.13087	8.14403	8.1504	8.1517	8.15798	8.15397	8.13373	8.14257	8.1414	8.15734	8.1496	8.14425	8.1505	8.29304	8.15718	8.15348	8.15033	8.13265	8.15163	8.14559
0.40375	8.1648	8.17989	8.16606	8.14678	8.17522	8.16461	8.15416	8.15349	8.14396	8.16056	8.15198	8.16808	8.14771	8.155	8.16482	8.16425	8.15444	8.13706	8.13928	8.15415	8.15198	8.15904	8.14811	8.12755	8.13406	8.13751	8.14883	8.1553	8.15058	8.14693	8.28876	8.15371	8.1484	8.151	8.13638	8.15087	8.14389
0.405	8.16008	8.18328	8.17124	8.15175	8.17167	8.18743	8.15162	8.15645	8.13832	8.16922	8.15504	8.17674	8.16027	8.15063	8.1615	8.16851	8.1396	8.12719	8.13809	8.1433	8.15248	8.16381	8.14798	8.12974	8.13398	8.13816	8.15765	8.15623	8.14668	8.1448	8.29486	8.16268	8.14883	8.14146	8.14257	8.15184	8.14387
0.40625	8.15886	8.1782	8.16466	8.15094	8.18019	8.17642	8.15318	8.15357	8.13782	8.17174	8.14607	8.17055	8.15218	8.15607	8.15753	8.17457	8.13742	8.13939	8.14022	8.15545	8.14955	8.153	8.14644	8.13181	8.13214	8.1373	8.15667	8.15074	8.15158	8.14542	8.29754	8.15308	8.15353	8.14522	8.14885	8.16468	8.15378
0.4075	8.16088	8.18209	8.1681	8.14847	8.17582	8.17803	8.15072	8.16633	8.15383	8.15894	8.15069	8.17689	8.14891	8.15531	8.16744	8.16468	8.14654	8.13724	8.14403	8.15427	8.15192	8.15855	8.14666	8.13393	8.14606	8.13912	8.146	8.14858	8.14392	8.14495	8.29918	8.15816	8.14555	8.14506	8.14287	8.15076	8.14624
0.40875	8.16775	8.17753	8.16896	8.15144	8.17577	8.17291	8.15068	8.14764	8.1531	8.16486	8.14406	8.16817	8.14736	8.1539	8.1508	8.16725	8.14544	8.14415	8.14743	8.15662	8.15431	8.1519	8.14431	8.14145	8.15226	8.14785	8.14843	8.14517	8.13968	8.15173	8.30401	8.16131	8.14189	8.14671	8.14452	8.14661	8.14778
0.41	8.16056	8.18623	8.16867	8.15462	8.17971	8.18304	8.15579	8.15902	8.15384	8.16751	8.14437	8.16105	8.15443	8.15348	8.15769	8.17003	8.14741	8.1416	8.14575	8.15171	8.15171	8.15259	8.15182	8.13514	8.13582	8.1444	8.14332	8.15234	8.14005	8.15373	8.28925	8.16091	8.14937	8.15164	8.14504	8.15846	8.14896
0.41125	8.16205	8.18943	8.17007	8.15064	8.17432	8.17018	8.15543	8.15463	8.1472	8.15822	8.14234	8.16993	8.15238	8.15307	8.15473	8.15567	8.14299	8.13786	8.14629	8.16114	8.1568	8.15513	8.14341	8.12153	8.14755	8.14172	8.14191	8.1507	8.13914	8.14896	8.28946	8.15857	8.14416	8.14167	8.14278	8.14935	8.14757
0.4125	8.16363	8.17964	8.16521	8.15475	8.16856	8.18188	8.15124	8.16129	8.15032	8.16642	8.13928	8.16237	8.15633	8.15541	8.16207	8.16449	8.14371	8.13497	8.14563	8.14898	8.15859	8.15588	8.14886	8.12606	8.14127	8.13368	8.1386	8.16082	8.14957	8.14651	8.29852	8.15174	8.14835	8.15586	8.13577	8.142	8.14495
0.41375	8.16292	8.18195	8.17022	8.1576	8.1749	8.17478	8.15128	8.1611	8.14736	8.16644	8.14933	8.17051	8.15899	8.15357	8.15582	8.15885	8.14532	8.14465	8.14075	8.15216	8.15596	8.15885	8.14867	8.12482	8.13925	8.13637	8.14546	8.16059	8.1406	8.14936	8.29478	8.1562	8.15065	8.14256	8.14795	8.15033	8.13971
0.415	8.15853	8.17483	8.17147	8.14522	8.17217	8.16446	8.16256	8.15526	8.14925	8.16819	8.14813	8.16622	8.16536	8.15128	8.15022	8.16211	8.14473	8.13685	8.15048	8.14979	8.15674	8.15109	8.15003	8.13779	8.13269	8.13944	8.14557	8.15518	8.13379	8.1445	8.29566	8.16167	8.14715	8.15701	8.13917	8.16047	8.14423
0.41625	8.15651	8.18441	8.16436	8.15667	8.171	8.17859	8.15171	8.1592	8.1447	8.16581	8.15432	8.17264	8.15625	8.15381	8.15987	8.17406	8.15198	8.14163	8.14804	8.15041	8.15672	8.14675	8.14015	8.12783	8.13608	8.14116	8.14603	8.15093	8.14517	8.14085	8.29621	8.15437	8.15318	8.14557	8.14826	8.15105	8.14129
0.4175	8.1527	8.18183	8.16303	8.15456	8.17022	8.18491	8.15094	8.1496	8.1463	8.16919	8.15606	8.16414	8.15417	8.15804	8.16321	8.16933	8.15068	8.13828	8.15144	8.15665	8.15904	8.15448	8.14653	8.13288	8.14084	8.14789	8.14406	8.14947	8.14452	8.14779	8.29092	8.1609	8.14165	8.13569	8.14024	8.15623	8.14362
0.41875	8.16257	8.1823	8.17872	8.15237	8.16609	8.18049	8.15223	8.15523	8.14699	8.15962	8.14291	8.1662	8.15297	8.15602	8.15607	8.15317	8.14876	8.13506	8.14703	8.1522	8.1592	8.15979	8.14252	8.13069	8.14207	8.13811	8.15113	8.1525	8.14097	8.14975	8.29841	8.15516	8.14492	8.15042	8.14517	8.15218	8.14697
0.42	8.15871	8.18945	8.15835	8.1442	8.17213	8.17638	8.15446	8.15734	8.14713	8.1679	8.15395	8.15834	8.15655	8.16267	8.15122	8.16667	8.14376	8.1451	8.14568	8.14626	8.15248	8.15377	8.14807	8.12942	8.13559	8.12739	8.14599	8.15216	8.13951	8.14992	8.28869	8.15603	8.1527	8.14205	8.13836	8.14964	8.14647
0.42125	8.15981	8.1817	8.16661	8.15751	8.17668	8.1751	8.15429	8.15443	8.14965	8.16811	8.14287	8.16169	8.15193	8.15719	8.15796	8.16149	8.14873	8.13446	8.15062	8.1617	8.14971	8.15319	8.14404	8.13315	8.14693	8.14843	8.14781	8.15559	8.13895	8.14778	8.2909	8.15508	8.14939	8.1489	8.13928	8.15063	8.14465
0.4225	8.15338	8.18618	8.16435	8.15203	8.1744	8.17716	8.15628	8.16158	8.15226	8.167	8.14849	8.16721	8.1553	8.15197	8.14456	8.1644	8.14324	8.14553	8.14919	8.14724	8.1572	8.15119	8.14755	8.13554	8.14347	8.14388	8.14005	8.15035	8.14008	8.14606	8.29093	8.16128	8.14677	8.14832	8.1406	8.15871	8.15487
0.42375	8.1618	8.18693	8.16904	8.15053	8.17461	8.17419	8.15602	8.15405	8.14829	8.16416	8.15722	8.174	8.14828	8.15027	8.16142	8.16802	8.14351	8.1356	8.14984	8.14824	8.15338	8.14767	8.14835	8.13225	8.13984	8.14429	8.14518	8.15494	8.13942	8.15183	8.29422	8.15637	8.14776	8.15078	8.14071	8.15783	8.13879
0.425	8.15977	8.18715	8.16591	8.14602	8.17328	8.17806	8.16024	8.1537	8.14481	8.1626	8.14525	8.1672	8.1481	8.1451	8.14975	8.15535	8.14434	8.14614	8.14506	8.15525	8.16296	8.15377	8.15098	8.12926	8.1472	8.1428	8.14641	8.15012	8.13591	8.15102	8.29136	8.1541	8.14741	8.14394	8.14376	8.15203	8.13727
0.42625	8.15347	8.17373	8.16676	8.15205	8.17601	8.16641	8.15255	8.15875	8.14635	8.16556	8.14754	8.17336	8.15202	8.16058	8.15534	8.16675	8.15371	8.13915	8.15069	8.15216	8.14883	8.1591	8.15387	8.12611	8.13578	8.1454	8.14427	8.1544	8.14499	8.15033	8.29693	8.1582	8.14382	8.15026	8.14282	8.15305	8.14502
0.4275	8.1617	8.18225	8.16348	8.14938	8.172	8.17765	8.15433	8.16166	8.14834	8.15654	8.15308	8.16672	8.16406	8.1455	8.15796	8.16072	8.14658	8.138	8.14906	8.15005	8.15627	8.15174	8.14589	8.13402	8.13988	8.1461	8.14794	8.14915	8.14212	8.14979	8.29618	8.15144	8.14393	8.15192	8.15	8.14847	8.14055
0.42875	8.16488	8.18655	8.16003	8.15744	8.17897	8.17371	8.15275	8.16051	8.14218	8.17229	8.15204	8.16519	8.15652	8.15158	8.1534	8.16127	8.14313	8.13929	8.1469	8.15358	8.15308	8.14774	8.1433	8.13916	8.14064	8.14025	8.1481	8.15794	8.14125	8.14666	8.29516	8.16746	8.14325	8.15131	8.14081	8.15317	8.1382
0.43	8.16076	8.17897	8.16821	8.14947	8.17468	8.18128	8.15489	8.15561	8.1409	8.16451	8.14873	8.16819	8.15784	8.15226	8.15708	8.15021	8.15484	8.13527	8.14107	8.15241	8.15949	8.15154	8.13632	8.12925	8.13879	8.14447	8.14473	8.14906	8.14091	8.1475	8.29624	8.15957	8.14982	8.14141	8.1427	8.14677	8.1405
0.43125	8.15867	8.18652	8.16435	8.15353	8.17947	8.17452	8.15178	8.156	8.15386	8.16727	8.14751	8.16598	8.15262	8.1526	8.15591	8.16542	8.14922	8.1341	8.1529	8.15843	8.15699	8.15362	8.14691	8.12354	8.14072	8.14523	8.14917	8.15121	8.13501	8.14839	8.28651	8.16331	8.14402	8.15048	8.13935	8.14746	8.14749
0.4325	8.15142	8.1801	8.16697	8.14139	8.18023	8.1722	8.14322	8.16701	8.15488	8.16579	8.14536	8.173	8.15451	8.15802	8.16313	8.16561	8.14575	8.1436	8.14774	8.1516	8.15984	8.15566	8.14579	8.13745	8.13602	8.13784	8.14182	8.15713	8.12931	8.13741	8.29451	8.15947	8.14694	8.14889	8.1393	8.15165	8.14561
0.43375	8.16058	8.17938	8.16859	8.15312	8.17647	8.17846	8.16168	8.15671	8.148	8.15786	8.14177	8.15883	8.15318	8.16096	8.16601	8.16077	8.15445	8.14135	8.16124	8.14763	8.14871	8.15261	8.14103	8.13457	8.14709	8.13714	8.1424	8.14617	8.14921	8.13754	8.29658	8.15713	8.15022	8.14655	8.13923	8.15592	8.15181
0.435	8.16108	8.18547	8.16536	8.15051	8.17591	8.16528	8.14615	8.15373	8.15053	8.1611	8.14743	8.16566	8.1527	8.14893	8.1528	8.16646	8.1565	8.13279	8.14872	8.1521	8.14907	8.15066	8.14272	8.12983	8.14088	8.13894	8.14817	8.15166	8.13645	8.14732	8.30076	8.15301	8.15123	8.14625	8.15848	8.153	8.14563
0.43625	8.14965	8.1781	8.17025	8.14506	8.17302	8.17958	8.15591	8.1558	8.14585	8.1667	8.14396	8.17236	8.16507	8.14879	8.15771	8.16579	8.13546	8.13138	8.1462	8.1491	8.1485	8.15524	8.14406	8.13716	8.13921	8.14036	8.14265	8.14935	8.14878	8.14517	8.29297	8.16297	8.14576	8.13765	8.15194	8.15637	8.13799
0.4375	8.16171	8.18103	8.16537	8.14793	8.16994	8.17567	8.14188	8.16587	8.15139	8.16151	8.15018	8.16412	8.15224	8.14331	8.1587	8.16768	8.14972	8.13228	8.14175	8.15184	8.15444	8.14995	8.14629	8.13242	8.13552	8.15093	8.14928	8.14296	8.1358	8.14736	8.29609	8.15589	8.14686	8.14979	8.13877	8.15489	8.14245
0.43875	8.15773	8.17965	8.16694	8.15422	8.16892	8.16911	8.15254	8.16331	8.14387	8.16223	8.14396	8.17517	8.16151	8.14959	8.16009	8.16105	8.1334	8.14176	8.14943	8.15363	8.16054	8.15266	8.15494	8.12917	8.13537	8.14648	8.14469	8.14724	8.14427	8.14716	8.28777	8.15738	8.14645	8.14939	8.14781	8.15364	8.15077
0.44	8.15228	8.17514	8.16638	8.14807	8.16598	8.17796	8.15381	8.15354	8.14362	8.1664	8.15038	8.16384	8.15539	8.16321	8.15825	8.16399	8.14189	8.1362	8.14306	8.15199	8.16527	8.14453	8.14734	8.12896	8.13941	8.14664	8.14138	8.1534	8.14064	8.1561	8.29292	8.15434	8.14455	8.143	8.14532	8.15642	8.14157
0.44125	8.16665	8.18154	8.16454	8.15108	8.16198	8.17732	8.14701	8.15708	8.14059	8.16483	8.14047	8.17516	8.14707	8.15447	8.15246	8.1646	8.15484	8.12966	8.14561	8.14956	8.15725	8.14965	8.1425	8.13815	8.14326	8.1456	8.15213	8.15213	8.142	8.1463	8.29209	8.16092	8.14318	8.14556	8.14018	8.1488	8.13973
0.4425	8.16725	8.17503	8.16071	8.15135	8.17114	8.16989	8.15416	8.15517	8.15659	8.16645	8.15239	8.16982	8.14846	8.14979	8.16384	8.16152	8.14201	8.1297	8.14357	8.15307	8.16117	8.15865	8.14744	8.12691	8.13967	8.14178	8.13987	8.15109	8.14065	8.14451	8.29086	8.16079	8.1485	8.14534	8.14375	8.15413	8.14582
0.44375	8.16253	8.18544	8.16282	8.14334	8.17306	8.17055	8.15411	8.14521	8.14296	8.17479	8.14567	8.16843	8.15509	8.15872	8.16627	8.17344	8.13831	8.13934	8.14076	8.14713	8.15093	8.15729	8.15136	8.13509	8.14367	8.14378	8.14779	8.15577	8.13582	8.14021	8.28721	8.15027	8.14768	8.14172	8.14734	8.14843	8.14775
0.445	8.15873	8.17649	8.16808	8.15576	8.17741	8.1764	8.14513	8.16174	8.14462	8.16363	8.15057	8.17489	8.15052	8.15635	8.16073	8.16655	8.14375	8.13574	8.14003	8.15708	8.15697	8.15632	8.15021	8.12565	8.13339	8.13546	8.14276	8.14769	8.14865	8.14441	8.29094	8.15689	8.14804	8.14751	8.13843	8.14277	8.14616
0.44625	8.16339	8.18052	8.17418	8.1558	8.17536	8.18059	8.15508	8.1622	8.14172	8.17203	8.15157	8.15859	8.16187	8.16514	8.16292	8.17145	8.14428	8.14399	8.1485	8.14593	8.15483	8.15071	8.14826	8.12638	8.14312	8.1442	8.14795	8.15719	8.13907	8.14444	8.2827	8.16467	8.1427	8.14733	8.13807	8.15202	8.1488
0.4475	8.16189	8.18632	8.16571	8.14397	8.17434	8.17444	8.14832	8.15715	8.15226	8.16685	8.15255	8.17413	8.15552	8.1587	8.16122	8.15766	8.15036	8.13844	8.14891	8.15012	8.16618	8.15389	8.15241	8.13151	8.13182	8.14045	8.14127	8.15325	8.14019	8.14524	8.28911	8.16321	8.15071	8.14802	8.13673	8.15507	8.13809
0.44875	8.15588	8.17722	8.16923	8.15502	8.1686	8.17764	8.15337	8.15897	8.15666	8.16618	8.14594	8.16322	8.15503	8.15392	8.16138	8.16386	8.14877	8.14196	8.13835	8.15639	8.16029	8.1587	8.14233	8.12567	8.14915	8.13125	8.14567	8.15629	8.14552	8.15068	8.28497	8.15508	8.14865	8.14505	8.13688	8.14922	8.14125
0.45	8.15936	8.17883	8.16611	8.15216	8.17176	8.17371	8.1455	8.15959	8.14324	8.16958	8.14662	8.16849	8.15454	8.15553	8.15917	8.16493	8.15144	8.13356	8.15118	8.15143	8.15733	8.1523	8.14521	8.1323	8.13763	8.14404	8.14801	8.15231	8.14177	8.1524	8.28444	8.15729	8.15004	8.14129	8.14615	8.15591	8.14062
0.45125	8.16144	8.17644	8.167	8.15346	8.17016	8.16452	8.15104	8.15747	8.14458	8.16498	8.1447	8.16576	8.15644	8.15328	8.15543	8.16048	8.14593	8.14598	8.13389	8.151	8.15543	8.15068	8.15054	8.13473	8.1486	8.14317	8.14703	8.16201	8.14616	8.14077	8.29324	8.15907	8.15501	8.14688	8.14426	8.15831	8.14977
0.4525	8.16142	8.17666	8.17193	8.15164	8.17529	8.17649	8.16051	8.15065	8.14875	8.16772	8.13906	8.16541	8.15654	8.15225	8.15095	8.15396	8.14648	8.12712	8.15148	8.15713	8.15247	8.14726	8.15026	8.14032	8.13832	8.14171	8.14842	8.15844	8.1362	8.14837	8.29573	8.16188	8.14626	8.15049	8.13819	8.15434	8.14918
0.45375	8.16276	8.18173	8.1619	8.15075	8.17013	8.17983	8.15659	8.15425	8.14366	8.16241	8.14734	8.17169	8.15282	8.15663	8.14938	8.16648	8.14976	8.13579	8.1484	8.14875	8.15281	8.15915	8.14262	8.12802	8.14511	8.13781	8.1482	8.16003	8.14258	8.14467	8.29175	8.16325	8.14443	8.14875	8.14122	8.14713	8.13648
0.455	8.16381	8.17515	8.15948	8.15266	8.17315	8.1777	8.16191	8.15683	8.14712	8.15863	8.1436	8.17449	8.15456	8.15659	8.15676	8.16438	8.15194	8.13291	8.14962	8.14586	8.15125	8.14841	8.15122	8.1332	8.13334	8.14347	8.1509	8.15509	8.14618	8.14961	8.28917	8.15983	8.14223	8.14968	8.15155	8.15548	8.14242
0.45625	8.15481	8.18062	8.16007	8.15428	8.16161	8.17234	8.15413	8.15232	8.14662	8.16713	8.14538	8.16429	8.15625	8.15372	8.15431	8.15669	8.14914	8.141	8.14911	8.15293	8.15375	8.14267	8.1512	8.12785	8.13292	8.13723	8.15135	8.15594	8.14261	8.14478	8.29789	8.15155	8.14009	8.14958	8.14412	8.14875	8.14773
0.4575	8.16389	8.17345	8.1676	8.1461	8.17199	8.17258	8.14658	8.15261	8.14158	8.16731	8.15289	8.16553	8.14887	8.15264	8.14887	8.16096	8.14545	8.13192	8.14203	8.1504	8.15783	8.15281	8.14887	8.13309	8.14247	8.13262	8.14258	8.14961	8.13991	8.14005	8.28965	8.16119	8.14709	8.14654	8.13596	8.15263	8.14202
0.45875	8.15677	8.18395	8.16298	8.15011	8.17185	8.18077	8.14685	8.16302	8.14503	8.17623	8.1454	8.16155	8.1544	8.14897	8.15726	8.16355	8.14595	8.1367	8.1411	8.15502	8.15625	8.15013	8.14047	8.12843	8.14338	8.14881	8.14706	8.15409	8.14278	8.1515	8.29478	8.16132	8.15661	8.14892	8.14274	8.14728	8.14178
0.46	8.16428	8.18127	8.17132	8.15216	8.17393	8.17347	8.16052	8.15449	8.13891	8.18011	8.14374	8.17078	8.14468	8.15404	8.16049	8.15995	8.14521	8.14438	8.14017	8.15101	8.15612	8.15265	8.14613	8.13603	8.13984	8.13287	8.14641	8.15339	8.14026	8.1466	8.28228	8.15658	8.14998	8.14569	8.14411	8.15167	8.14517
0.46125	8.15365	8.18575	8.16339	8.14724	8.18089	8.17152	8.1515	8.15835	8.14721	8.16544	8.146	8.17336	8.15484	8.15596	8.16181	8.16007	8.14084	8.14379	8.14517	8.15342	8.16164	8.1539	8.14054	8.12867	8.14916	8.14665	8.1429	8.15038	8.14016	8.15368	8.28657	8.15691	8.15178	8.13885	8.14314	8.15032	8.14889
0.4625	8.15907	8.18205	8.16484	8.15162	8.17832	8.17553	8.14238	8.16078	8.15022	8.16538	8.13581	8.17564	8.15775	8.15516	8.15244	8.16855	8.14902	8.13511	8.14616	8.16013	8.15151	8.15048	8.14864	8.13573	8.13824	8.14177	8.14406	8.15946	8.13673	8.148	8.28662	8.1524	8.15001	8.1441	8.15031	8.15012	8.14204
0.46375	8.15387	8.18317	8.17359	8.14643	8.16741	8.17572	8.16006	8.15856	8.15767	8.16838	8.14541	8.16562	8.15462	8.15924	8.15964	8.16409	8.1498	8.13242	8.14279	8.14485	8.15103	8.14727	8.15011	8.12865	8.13474	8.13935	8.13833	8.15423	8.14611	8.14795	8.29659	8.15686	8.14495	8.14684	8.14107	8.15241	8.14433
0.465	8.16497	8.17246	8.16573	8.15434	8.18002	8.18073	8.14915	8.14973	8.1487	8.16781	8.15111	8.1634	8.15295	8.15552	8.15711	8.15765	8.13947	8.1407	8.14661	8.16019	8.15018	8.14755	8.14274	8.12711	8.13605	8.13695	8.14515	8.1497	8.14303	8.13711	8.28472	8.15388	8.14547	8.14802	8.1491	8.15017	8.13971
0.46625	8.16377	8.18521	8.16029	8.155	8.17557	8.17572	8.15179	8.1618	8.14415	8.16394	8.14565	8.17703	8.15984	8.15562	8.16182	8.1685	8.14851	8.13559	8.14573	8.16464	8.15291	8.15178	8.15348	8.13031	8.13973	8.13797	8.15347	8.15096	8.13788	8.14991	8.28216	8.15002	8.14411	8.14621	8.149	8.15358	8.14383
0.4675	8.17046	8.17653	8.16619	8.15366	8.1783	8.1768	8.15347	8.15743	8.13919	8.16265	8.15265	8.16619	8.15093	8.14546	8.14944	8.1615	8.13885	8.13494	8.14708	8.14674	8.16122	8.1495	8.14551	8.13254	8.14221	8.14331	8.14295	8.1445	8.13864	8.14907	8.29505	8.16115	8.14676	8.14335	8.13476	8.15242	8.15575
0.46875	8.15503	8.17792	8.16693	8.15337	8.17724	8.18391	8.15995	8.15827	8.14982	8.16849	8.14501	8.16593	8.15504	8.15273	8.15594	8.1702	8.14721	8.13366	8.13694	8.15015	8.15178	8.14966	8.15461	8.13025	8.13837	8.1459	8.13385	8.15911	8.14679	8.14375	8.28959	8.15519	8.14683	8.14014	8.13819	8.15244	8.14616
0.47	8.16055	8.18094	8.15999	8.15335	8.1811	8.17534	8.15336	8.15847	8.14394	8.16735	8.1458	8.1719	8.15582	8.14807	8.15742	8.16545	8.15035	8.13951	8.14762	8.14662	8.15148	8.15346	8.14737	8.13183	8.13791	8.13751	8.1472	8.15626	8.14348	8.15058	8.28983	8.15674	8.1495	8.15411	8.14167	8.15144	8.13832
0.47125	8.15841	8.17729	8.16703	8.14855	8.17034	8.17708	8.14484	8.1559	8.14001	8.17046	8.14276	8.16873	8.15099	8.14957	8.15992	8.16408	8.15007	8.13448	8.14752	8.15379	8.15058	8.15286	8.14696	8.13426	8.14154	8.14048	8.14412	8.1447	8.13305	8.147	8.27903	8.16212	8.15523	8.14241	8.14799	8.15486	8.14516
0.4725	8.15736	8.17553	8.17072	8.15729	8.16886	8.18266	8.15395	8.1559	8.14852	8.15346	8.13999	8.16257	8.15263	8.15358	8.165	8.16233	8.14837	8.13793	8.15155	8.16034	8.15968	8.14465	8.13957	8.13196	8.14326	8.1366	8.14552	8.14968	8.13482	8.15028	8.28439	8.15073	8.14993	8.14289	8.14034	8.15253	8.14515
0.47375	8.15675	8.18236	8.18042	8.15863	8.17023	8.18074	8.15615	8.16282	8.14249	8.17222	8.14767	8.16847	8.16199	8.15722	8.16633	8.16529	8.14422	8.13457	8.14992	8.15125	8.15294	8.14966	8.1509	8.12417	8.1336	8.14254	8.14246	8.15804	8.14106	8.1456	8.29837	8.15758	8.1472	8.14324	8.13382	8.15266	8.14794
0.475	8.16056	8.18726	8.1672	8.15342	8.17642	8.18291	8.1525	8.15302	8.14931	8.1508	8.14892	8.16901	8.1587	8.1555	8.1546	8.16644	8.14538	8.14276	8.14135	8.15366	8.15834	8.157	8.15082	8.13504	8.14364	8.14698	8.14616	8.15394	8.13963	8.13763	8.2888	8.15787	8.15325	8.14852	8.14284	8.15338	8.1374
0.47625	8.16517	8.17916	8.1581	8.15831	8.17071	8.17679	8.15396	8.15585	8.15074	8.16972	8.14207	8.17262	8.153	8.15359	8.15845	8.17299	8.15496	8.13438	8.14719	8.14531	8.153	8.15034	8.15265	8.13309	8.13973	8.15009	8.15145	8.16217	8.13696	8.14124	8.29216	8.16171	8.14232	8.14746	8.14496	8.15482	8.14799
0.4775	8.15767	8.17475	8.15952	8.1555	8.17721	8.1776	8.14832	8.15352	8.14588	8.15551	8.13847	8.16782	8.15154	8.1564	8.16564	8.16063	8.15061	8.12933	8.14376	8.15861	8.15484	8.15003	8.14519	8.13037	8.13708	8.14484	8.15711	8.15367	8.13277	8.14431	8.293	8.15962	8.15062	8.13952	8.13741	8.15776	8.14839
0.47875	8.15928	8.19112	8.16058	8.15557	8.18194	8.17779	8.16211	8.16319	8.15211	8.16281	8.1485	8.16667	8.15854	8.15616	8.15285	8.1662	8.14998	8.13805	8.1471	8.146	8.16482	8.15243	8.14588	8.12342	8.13563	8.13757	8.1536	8.14757	8.14156	8.14785	8.29607	8.15998	8.14913	8.13795	8.13867	8.14801	8.14295
0.48	8.16382	8.18023	8.15848	8.14795	8.17858	8.16933	8.15375	8.16001	8.14842	8.16223	8.14143	8.16704	8.14892	8.15068	8.15612	8.16807	8.15159	8.13426	8.13987	8.14966	8.15441	8.15169	8.1468	8.13145	8.14115	8.14547	8.14796	8.15045	8.14209	8.1451	8.29142	8.1589	8.14483	8.14756	8.14427	8.15809	8.14057
0.48125	8.16391	8.18837	8.1629	8.15564	8.17842	8.18133	8.14935	8.15467	8.14318	8.17276	8.15096	8.16855	8.15173	8.14995	8.15558	8.16474	8.16007	8.13578	8.14607	8.14993	8.15156	8.15421	8.14994	8.12531	8.13842	8.13808	8.14903	8.15283	8.13739	8.14783	8.28854	8.15575	8.14411	8.14987	8.14388	8.15476	8.14474
0.4825	8.16065	8.17797	8.16438	8.15162	8.1778	8.17432	8.15659	8.15871	8.13894	8.16759	8.14216	8.16831	8.14679	8.1513	8.15384	8.17033	8.14472	8.14067	8.14594	8.15373	8.14745	8.15715	8.14352	8.12688	8.14065	8.14229	8.14516	8.14859	8.14442	8.14612	8.28931	8.16498	8.14704	8.14013	8.14495	8.15959	8.14462
0.48375	8.1687	8.17837	8.15946	8.15279	8.17281	8.1838	8.15181	8.15887	8.1446	8.16362	8.15062	8.17365	8.15541	8.14683	8.15659	8.16213	8.14949	8.13565	8.14549	8.15264	8.15503	8.15382	8.14354	8.12281	8.13716	8.14379	8.14887	8.15006	8.14406	8.14818	8.29394	8.15228	8.14681	8.14402	8.13342	8.14529	8.15473
0.485	8.15493	8.17689	8.16945	8.1545	8.17988	8.17793	8.15553	8.15526	8.14959	8.16217	8.15003	8.1625	8.15639	8.15131	8.15468	8.16125	8.1434	8.1353	8.1479	8.1525	8.15141	8.15572	8.14995	8.12007	8.14534	8.13542	8.13866	8.15254	8.14437	8.13796	8.2953	8.1516	8.1499	8.1443	8.13568	8.15274	8.14288
0.48625	8.15144	8.17877	8.16318	8.15132	8.17032	8.17519	8.14915	8.17112	8.1485	8.16257	8.15409	8.16799	8.15868	8.15853	8.15505	8.16809	8.15299	8.13315	8.14461	8.14262	8.15512	8.15039	8.14869	8.1292	8.13889	8.14531	8.14995	8.15638	8.14377	8.15078	8.29023	8.15258	8.14521	8.14486	8.14243	8.14581	8.1405
0.4875	8.16305	8.17972	8.16446	8.14823	8.17285	8.17614	8.14707	8.15645	8.1497	8.16963	8.15122	8.16053	8.15557	8.15589	8.1571	8.16211	8.14555	8.1358	8.14446	8.15668	8.15184	8.15205	8.14672	8.13388	8.14148	8.13826	8.14904	8.1583	8.1313	8.14039	8.2905	8.15577	8.15168	8.14704	8.14452	8.15228	8.14393
0.48875	8.16759	8.18059	8.1686	8.14216	8.17482	8.17151	8.14169	8.16165	8.14158	8.16552	8.14263	8.16598	8.14793	8.14657	8.16222	8.16924	8.14868	8.14164	8.14742	8.1456	8.15672	8.14856	8.14527	8.13197	8.13786	8.14032	8.14599	8.15422	8.14519	8.15005	8.29132	8.15363	8.14181	8.14349	8.14259	8.15387	8.1396
0.49	8.15102	8.17313	8.16497	8.15293	8.17673	8.17723	8.15107	8.15983	8.14477	8.16828	8.15828	8.17579	8.16015	8.15224	8.15508	8.15625	8.1421	8.13409	8.14759	8.15927	8.15533	8.1511	8.13741	8.13134	8.13557	8.14821	8.14564	8.14946	8.1373	8.14839	8.28533	8.17107	8.14856	8.13848	8.15229	8.15804	8.14244
0.49125	8.1612	8.18414	8.16832	8.15232	8.16792	8.18202	8.15586	8.15211	8.14028	8.17216	8.14978	8.16252	8.15559	8.15736	8.16164	8.16113	8.14425	8.14179	8.1458	8.16164	8.15993	8.14994	8.14285	8.1339	8.14157	8.13943	8.14712	8.14906	8.14814	8.14642	8.28864	8.15896	8.13767	8.15221	8.13995	8.15407	8.13983
0.4925	8.15606	8.18356	8.15858	8.14669	8.17316	8.17715	8.14857	8.16151	8.15651	8.16332	8.14263	8.16644	8.15062	8.15087	8.16266	8.16158	8.14142	8.13269	8.13867	8.15051	8.15812	8.14726	8.1544	8.13167	8.13411	8.13876	8.15083	8.14884	8.13847	8.14246	8.28531	8.16608	8.14395	8.14948	8.13639	8.15392	8.14764
0.49375	8.16062	8.1773	8.16389	8.15511	8.16596	8.16862	8.15118	8.16462	8.14511	8.16934	8.1552	8.16776	8.15691	8.14604	8.1548	8.15982	8.14395	8.13788	8.14601	8.1561	8.15874	8.15877	8.15073	8.13314	8.14209	8.13665	8.14936	8.15556	8.14278	8.13765	8.29924	8.16463	8.14502	8.14503	8.13974	8.15614	8.13828
0.495	8.16117	8.17326	8.16393	8.16204	8.17059	8.18218	8.14864	8.16478	8.14577	8.16215	8.15309	8.16016	8.15755	8.15611	8.15849	8.15725	8.14762	8.14417	8.15094	8.15678	8.15005	8.15178	8.14167	8.12704	8.13965	8.13952	8.14371	8.14866	8.14524	8.14863	8.2918	8.15324	8.1479	8.14994	8.13928	8.15406	8.14944
0.49625	8.16752	8.17459	8.16852	8.15337	8.17415	8.17813	8.15326	8.15666	8.1396	8.17276	8.14093	8.16401	8.14978	8.15441	8.15362	8.16317	8.15479	8.14245	8.14793	8.1541	8.15834	8.15529	8.14646	8.13208	8.14168	8.14625	8.15083	8.1478	8.14221	8.15133	8.30165	8.14882	8.14869	8.14249	8.14455	8.14921	8.13858
0.4975	8.15914	8.18707	8.16687	8.15138	8.17995	8.16042	8.15504	8.14706	8.14567	8.16614	8.14418	8.1664	8.15367	8.14517	8.14831	8.15882	8.1513	8.1441	8.14916	8.15148	8.15895	8.16227	8.14307	8.12708	8.14391	8.13712	8.14735	8.15477	8.14674	8.1509	8.28892	8.15423	8.15213	8.14933	8.14579	8.14437	8.13985
0.49875	8.16302	8.18218	8.15571	8.15427	8.17736	8.17473	8.1508	8.15744	8.1555	8.17222	8.14196	8.17036	8.15532	8.15696	8.15812	8.16838	8.15016	8.14107	8.13643	8.15876	8.1582	8.15652	8.14651	8.12386	8.13666	8.13089	8.15228	8.15023	8.13911	8.1511	8.29513	8.14924	8.13884	8.15501	8.14012	8.16012	8.14774
0.5	8.15776	8.17744	8.16781	8.15703	8.17711	8.17619	8.14962	8.14865	8.14599	8.16631	8.14862	8.17018	8.15417	8.15175	8.1581	8.16682	8.15202	8.1336	8.14381	8.15307	8.15931	8.1525	8.1477	8.12807	8.13764	8.13783	8.14553	8.15969	8.14675	8.15085	8.29134	8.14649	8.13976	8.15285	8.13845	8.15904	8.13805
0.50125	8.16162	8.17479	8.16223	8.14797	8.17213	8.17008	8.15671	8.15716	8.14467	8.16181	8.15756	8.15755	8.1617	8.15494	8.16079	8.16191	8.14579	8.13938	8.1452	8.15885	8.14866	8.15106	8.14228	8.12512	8.14	8.13689	8.14414	8.1563	8.14056	8.14651	8.2909	8.15467	8.14984	8.139	8.1366	8.15236	8.1433
0.5025	8.15962	8.17563	8.15733	8.15181	8.17539	8.17083	8.15241	8.16232	8.14495	8.16607	8.14984	8.16502	8.15932	8.15269	8.15252	8.17334	8.15017	8.14238	8.14679	8.15571	8.16476	8.15384	8.14131	8.12728	8.1449	8.14337	8.14267	8.14999	8.14008	8.14869	8.29211	8.16192	8.15407	8.13877	8.13743	8.14807	8.1438
0.50375	8.1641	8.18225	8.16242	8.15169	8.16123	8.1812	8.15357	8.15535	8.13581	8.16458	8.14637	8.17174	8.15068	8.15937	8.1587	8.1694	8.14339	8.13738	8.14863	8.15678	8.16046	8.15266	8.14169	8.13169	8.13865	8.14228	8.15232	8.15143	8.1399	8.14434	8.29109	8.15806	8.15286	8.14729	8.14464	8.15632	8.1446
0.505	8.16348	8.16943	8.15875	8.1537	8.17543	8.17332	8.14834	8.16373	8.14111	8.16741	8.14715	8.17233	8.14934	8.15693	8.15522	8.1629	8.14833	8.1383	8.13731	8.15408	8.15979	8.14934	8.13705	8.1311	8.13821	8.1422	8.15659	8.15062	8.13834	8.13758	8.28476	8.1565	8.15455	8.14968	8.13894	8.15209	8.14113
0.50625	8.16937	8.1718	8.16617	8.15365	8.16679	8.16864	8.1509	8.15996	8.14644	8.16352	8.14293	8.15858	8.15196	8.15574	8.15567	8.17418	8.13999	8.13655	8.14164	8.14918	8.159	8.14316	8.14071	8.1335	8.13849	8.15128	8.14531	8.15446	8.14551	8.14752	8.29303	8.15458	8.14595	8.14295	8.1398	8.16228	8.14671
0.5075	8.16379	8.18309	8.16889	8.14943	8.16568	8.17786	8.15424	8.16076	8.14374	8.16548	8.14534	8.16455	8.15502	8.15037	8.16445	8.15736	8.14238	8.14286	8.13898	8.1566	8.16048	8.15201	8.13953	8.1312	8.14124	8.14122	8.13943	8.15335	8.14023	8.15124	8.28755	8.15509	8.14786	8.14014	8.13984	8.15578	8.1425
0.50875	8.15734	8.18079	8.16982	8.147	8.16864	8.17162	8.15515	8.15453	8.14739	8.16909	8.14015	8.17103	8.15737	8.15903	8.15265	8.16943	8.15083	8.14429	8.14913	8.14392	8.15308	8.15296	8.14481	8.12726	8.15145	8.13981	8.14996	8.14604	8.13978	8.1491	8.29996	8.15497	8.14441	8.15077	8.13944	8.15345	8.14347
0.51	8.16253	8.17622	8.16204	8.14866	8.17468	8.17416	8.16006	8.16235	8.14064	8.1682	8.14773	8.1634	8.15201	8.15461	8.15743	8.17129	8.14492	8.14347	8.13622	8.16071	8.1586	8.15122	8.14365	8.12642	8.13718	8.14503	8.14931	8.15539	8.14665	8.15032	8.29558	8.15301	8.14958	8.15037	8.13208	8.14658	8.14023
0.51125	8.15988	8.18225	8.15182	8.15092	8.17389	8.1781	8.1586	8.16133	8.14757	8.1602	8.14464	8.16667	8.15136	8.16646	8.15482	8.16796	8.14538	8.13579	8.14467	8.15088	8.16223	8.15155	8.14085	8.12622	8.14275	8.14301	8.14971	8.15364	8.14199	8.13023	8.29951	8.15451	8.14528	8.13346	8.13622	8.14952	8.14449
0.5125	8.16141	8.17418	8.16521	8.15109	8.17285	8.1798	8.13921	8.15896	8.13956	8.16631	8.14286	8.17147	8.16368	8.15452	8.1576	8.16351	8.1502	8.14066	8.14597	8.1539	8.15961	8.15127	8.15203	8.12998	8.14618	8.15329	8.15491	8.15831	8.14288	8.14601	8.29347	8.14968	8.15172	8.14994	8.14494	8.15067	8.14324
0.51375	8.1592	8.17831	8.16346	8.14459	8.17758	8.18169	8.14924	8.15939	8.14522	8.16036	8.15263	8.1654	8.15897	8.15641	8.15661	8.16916	8.14439	8.1476	8.1453	8.14923	8.15152	8.15059	8.14399	8.13298	8.14236	8.14808	8.14793	8.15027	8.14675	8.148	8.2884	8.15321	8.14591	8.13915	8.13748	8.14969	8.14531
0.515	8.16527	8.18347	8.16636	8.14436	8.17601	8.17222	8.15827	8.15592	8.14958	8.16257	8.14224	8.16558	8.14985	8.16593	8.15323	8.15814	8.1509	8.13871	8.14554	8.16232	8.15985	8.15668	8.14641	8.13607	8.13777	8.14064	8.14626	8.15325	8.13859	8.14741	8.29114	8.15455	8.15395	8.14751	8.15077	8.14705	8.14164
0.51625	8.16193	8.17128	8.16463	8.15567	8.17216	8.18504	8.15745	8.16028	8.14652	8.1617	8.14707	8.16453	8.14657	8.14694	8.1575	8.15926	8.14714	8.14725	8.1366	8.166	8.15591	8.15223	8.14707	8.13412	8.13426	8.14308	8.14968	8.15809	8.14967	8.14534	8.29268	8.15194	8.14135	8.14806	8.13856	8.15278	8.14319
0.5175	8.16683	8.17763	8.1724	8.15313	8.17167	8.16688	8.15112	8.16182	8.14633	8.15701	8.13968	8.16147	8.15409	8.1518	8.15858	8.16743	8.14698	8.13085	8.15234	8.1476	8.15486	8.15816	8.15412	8.14093	8.13922	8.139	8.14317	8.15232	8.14371	8.15733	8.28733	8.15621	8.15535	8.15356	8.14021	8.15505	8.14448
0.51875	8.15847	8.17734	8.15976	8.15306	8.17569	8.18053	8.15334	8.15905	8.14602	8.16817	8.15055	8.16173	8.16216	8.16101	8.1658	8.16341	8.14026	8.13803	8.14499	8.15058	8.15926	8.15738	8.15123	8.13486	8.14198	8.1445	8.14623	8.14524	8.14258	8.14798	8.28743	8.15594	8.15247	8.13717	8.14396	8.15255	8.14085
0.52	8.1549	8.17892	8.16601	8.15299	8.17864	8.17133	8.15563	8.16465	8.13952	8.16474	8.16006	8.1577	8.14795	8.1523	8.15689	8.16427	8.14765	8.141	8.14404	8.15575	8.15226	8.15015	8.14945	8.13184	8.13144	8.14359	8.15278	8.15385	8.14466	8.14922	8.28791	8.15699	8.15016	8.1446	8.14066	8.1497	8.14514
0.52125	8.16113	8.17924	8.16154	8.14994	8.16888	8.17448	8.15476	8.15658	8.15135	8.16075	8.14077	8.16311	8.15865	8.15892	8.16016	8.15817	8.14744	8.13043	8.14402	8.14493	8.1609	8.16289	8.14807	8.1222	8.14398	8.14756	8.13657	8.16546	8.14381	8.1507	8.29105	8.15383	8.15285	8.14855	8.14462	8.15043	8.14375
0.5225	8.16812	8.17366	8.16591	8.15632	8.1774	8.17937	8.15969	8.14713	8.14978	8.16641	8.14686	8.16508	8.15157	8.15377	8.1549	8.16892	8.14078	8.13719	8.1376	8.14478	8.16218	8.1629	8.15378	8.13206	8.13828	8.12963	8.15928	8.15435	8.14487	8.1515	8.28736	8.15988	8.14525	8.14249	8.14645	8.15259	8.14925
0.52375	8.16785	8.17779	8.16277	8.1541	8.17144	8.17564	8.14589	8.15711	8.14879	8.16661	8.14431	8.16897	8.16117	8.14897	8.15508	8.16795	8.15458	8.14329	8.15042	8.15372	8.16204	8.14158	8.14654	8.13909	8.14241	8.1347	8.14728	8.15668	8.14535	8.14665	8.29038	8.1494	8.14498	8.15543	8.14305	8.15514	8.14575
0.525	8.16196	8.17636	8.16598	8.15671	8.17487	8.18082	8.1525	8.16238	8.14326	8.16998	8.15713	8.16338	8.15107	8.15936	8.15633	8.16342	8.14165	8.13437	8.14168	8.15045	8.15353	8.15213	8.14756	8.12373	8.14253	8.1445	8.15655	8.14542	8.14209	8.14622	8.28837	8.16649	8.15047	8.14982	8.13586	8.1408	8.14173
0.52625	8.16155	8.18421	8.16294	8.15702	8.16297	8.17133	8.15704	8.16681	8.15121	8.15883	8.14786	8.16468	8.15906	8.16033	8.16029	8.16541	8.13984	8.12925	8.14752	8.14724	8.15829	8.15506	8.13588	8.11943	8.13708	8.14327	8.13679	8.15034	8.14301	8.14638	8.28538	8.15786	8.14527	8.14243	8.14599	8.15343	8.14092
0.5275	8.16383	8.18063	8.16737	8.15549	8.17608	8.17193	8.15205	8.14608	8.15224	8.16657	8.14473	8.16863	8.14861	8.14964	8.15897	8.15998	8.14193	8.12863	8.15793	8.15193	8.15926	8.15971	8.14651	8.13254	8.14176	8.13964	8.14931	8.16496	8.141	8.13985	8.28215	8.15786	8.15477	8.14954	8.12633	8.15023	8.14197
0.52875	8.1632	8.17579	8.16217	8.15043	8.17639	8.18209	8.14925	8.15369	8.14568	8.16537	8.15119	8.17149	8.15456	8.15073	8.16059	8.16723	8.14434	8.14177	8.14825	8.15495	8.16331	8.14026	8.14305	8.12961	8.13438	8.14313	8.15352	8.15497	8.14326	8.13753	8.29054	8.15274	8.14679	8.14619	8.13738	8.15475	8.14899
0.53	8.16025	8.18048	8.16106	8.15549	8.1697	8.17587	8.14771	8.14997	8.13912	8.16269	8.1363	8.15631	8.15098	8.1594	8.16244	8.16898	8.14701	8.13265	8.14643	8.15511	8.15358	8.15218	8.15261	8.12123	8.14754	8.12937	8.14177	8.15272	8.13321	8.15101	8.28197	8.1613	8.15277	8.14906	8.14286	8.15032	8.14616
0.53125	8.16488	8.17025	8.16047	8.14419	8.17242	8.17957	8.15702	8.16035	8.15378	8.16689	8.14657	8.16675	8.15364	8.15567	8.16326	8.17319	8.14586	8.14228	8.14584	8.1484	8.16603	8.1529	8.14653	8.12754	8.13375	8.14496	8.15142	8.15627	8.15017	8.14428	8.29425	8.15777	8.15012	8.14405	8.13588	8.15238	8.14524
0.5325	8.16427	8.17324	8.17005	8.15981	8.1783	8.17154	8.1531	8.15496	8.14757	8.15908	8.13729	8.15826	8.15874	8.14657	8.16517	8.16529	8.15032	8.14043	8.14031	8.14312	8.16102	8.15418	8.15228	8.12744	8.13646	8.13316	8.1486	8.15316	8.13509	8.15447	8.28739	8.15694	8.15215	8.15303	8.13857	8.14751	8.13728
0.53375	8.16187	8.1841	8.16755	8.16032	8.17476	8.17029	8.15694	8.14849	8.14994	8.16137	8.15314	8.16297	8.15017	8.15502	8.15977	8.16023	8.15937	8.14069	8.15105	8.15388	8.15173	8.15812	8.13813	8.12428	8.13818	8.13537	8.14294	8.15236	8.14272	8.14806	8.29695	8.14993	8.16219	8.14842	8.13352	8.14959	8.14769
0.535	8.15401	8.18276	8.16561	8.1532	8.18407	8.17091	8.15957	8.15475	8.1462	8.16798	8.14574	8.16613	8.15527	8.14491	8.15734	8.16306	8.15069	8.13404	8.14999	8.15319	8.15882	8.14913	8.14567	8.12949	8.14115	8.14091	8.14056	8.15423	8.13884	8.14437	8.29095	8.15132	8.14537	8.14516	8.14687	8.15287	8.13854
0.53625	8.16178	8.18025	8.16667	8.15266	8.17316	8.17733	8.15117	8.16062	8.14344	8.16249	8.15132	8.16374	8.15694	8.15242	8.15477	8.16265	8.15048	8.13426	8.15156	8.14983	8.14837	8.15275	8.14767	8.13344	8.13711	8.14367	8.14965	8.14251	8.14851	8.1364	8.28347	8.16096	8.14825	8.14767	8.14146	8.15645	8.13532
0.5375	8.15732	8.17509	8.16182	8.15613	8.17186	8.17245	8.16049	8.15663	8.14906	8.16171	8.14848	8.16845	8.15216	8.14259	8.16641	8.15807	8.1382	8.13022	8.15102	8.14739	8.15644	8.15143	8.15118	8.13502	8.13151	8.14862	8.14555	8.15312	8.13643	8.14984	8.28372	8.14859	8.14354	8.15214	8.14499	8.1462	8.14144
0.53875	8.16181	8.1874	8.17217	8.15112	8.17454	8.17035	8.14623	8.158	8.14484	8.15769	8.14344	8.1673	8.14903	8.16633	8.16019	8.16473	8.15343	8.13459	8.14349	8.14743	8.1655	8.15322	8.13642	8.14182	8.1387	8.14698	8.14784	8.15716	8.1335	8.15292	8.29782	8.16876	8.14634	8.14022	8.13252	8.14978	8.1498
0.54	8.1643	8.18325	8.17298	8.1515	8.17963	8.1692	8.15303	8.15103	8.1483	8.16428	8.14157	8.16411	8.1519	8.15791	8.15023	8.1611	8.15188	8.13928	8.14897	8.15192	8.15181	8.14525	8.14683	8.12347	8.13911	8.14079	8.15095	8.14922	8.13832	8.14904	8.28769	8.15595	8.14383	8.14392	8.14785	8.15622	8.14709
0.54125	8.16006	8.177	8.16424	8.14634	8.16842	8.17481	8.15348	8.16222	8.13842	8.16614	8.13767	8.17339	8.15794	8.15026	8.15923	8.16029	8.14843	8.13973	8.14686	8.15422	8.14888	8.15466	8.15008	8.12469	8.13731	8.14382	8.15411	8.15012	8.14281	8.15095	8.28915	8.16216	8.14818	8.14928	8.14444	8.15089	8.14776
0.5425	8.16753	8.17824	8.16536	8.14521	8.17462	8.17183	8.15443	8.16595	8.14968	8.16574	8.15024	8.1711	8.15314	8.15099	8.15567	8.16732	8.14881	8.13772	8.14635	8.15659	8.14906	8.15856	8.14242	8.12676	8.14437	8.14121	8.14266	8.15197	8.14649	8.14926	8.28802	8.16084	8.14145	8.15379	8.1402	8.15036	8.13367
0.54375	8.16308	8.17814	8.15726	8.14182	8.1715	8.16968	8.15417	8.15733	8.14522	8.16999	8.15597	8.15592	8.15175	8.14924	8.15785	8.16186	8.14787	8.13368	8.14958	8.15335	8.15903	8.1521	8.14501	8.12786	8.13692	8.13989	8.14006	8.15376	8.13823	8.14841	8.28747	8.14947	8.14964	8.15121	8.14389	8.15477	8.1465
0.545	8.15909	8.18068	8.16825	8.15032	8.16721	8.17588	8.15026	8.15511	8.15354	8.15182	8.14557	8.16697	8.15436	8.1571	8.15722	8.16037	8.15679	8.1308	8.14855	8.14618	8.15659	8.15404	8.14363	8.12656	8.14224	8.14007	8.14899	8.1593	8.13699	8.15244	8.29022	8.15973	8.1367	8.14868	8.13632	8.15698	8.15053
0.54625	8.16482	8.17736	8.16016	8.14357	8.17155	8.17516	8.14748	8.15077	8.14722	8.16292	8.1408	8.16944	8.15373	8.14758	8.16315	8.15756	8.13808	8.14122	8.14688	8.15819	8.15593	8.15153	8.13977	8.13035	8.13554	8.14279	8.15056	8.15547	8.13994	8.14542	8.29032	8.16342	8.14462	8.14823	8.13318	8.14842	8.14212
0.5475	8.16533	8.1711	8.1646	8.15437	8.17291	8.17952	8.14782	8.16008	8.15086	8.17085	8.14624	8.1719	8.15429	8.15426	8.15916	8.15963	8.14853	8.13543	8.14314	8.15803	8.14958	8.15481	8.14603	8.13208	8.13297	8.13695	8.13958	8.15275	8.13292	8.1468	8.29079	8.15919	8.14985	8.14861	8.13864	8.15497	8.14342
0.54875	8.16255	8.17409	8.16586	8.14865	8.17747	8.18267	8.15485	8.15238	8.13967	8.16396	8.15116	8.16558	8.15181	8.14919	8.16428	8.16663	8.15165	8.14334	8.14252	8.15965	8.15635	8.1529	8.13797	8.1386	8.13685	8.14366	8.14828	8.1484	8.14906	8.15392	8.28675	8.15791	8.14805	8.14863	8.15238	8.15325	8.13906
0.55	8.15531	8.17659	8.16571	8.14788	8.17576	8.17549	8.15322	8.15504	8.14384	8.16738	8.15167	8.16322	8.15656	8.16232	8.1539	8.16413	8.14632	8.13954	8.14174	8.15362	8.15654	8.15628	8.13668	8.13873	8.14631	8.14511	8.13826	8.15243	8.13786	8.14799	8.28493	8.15268	8.14487	8.14512	8.14056	8.15277	8.14072
0.55125	8.15621	8.18474	8.16696	8.14544	8.17704	8.17312	8.15576	8.15983	8.14859	8.16975	8.14329	8.17061	8.15552	8.15967	8.1592	8.1652	8.14447	8.13974	8.14468	8.15233	8.15623	8.14999	8.15174	8.13041	8.13488	8.13734	8.14791	8.14967	8.13784	8.15248	8.29807	8.15602	8.14857	8.15477	8.14503	8.14942	8.13976
0.5525	8.15862	8.17747	8.17105	8.14676	8.17869	8.17916	8.14607	8.15656	8.14261	8.15972	8.14652	8.15835	8.15688	8.15509	8.15962	8.15726	8.14618	8.14011	8.15205	8.14942	8.15498	8.13914	8.14715	8.12897	8.13385	8.14395	8.14943	8.15343	8.13413	8.15017	8.28924	8.15495	8.14537	8.15116	8.14413	8.15393	8.14558
0.55375	8.15337	8.17925	8.16964	8.15402	8.17891	8.17239	8.15395	8.15215	8.14904	8.16998	8.14524	8.16578	8.16114	8.14837	8.15882	8.16089	8.1404	8.13357	8.14992	8.15677	8.15629	8.15242	8.14706	8.12055	8.13376	8.14405	8.15207	8.15251	8.14677	8.15078	8.29504	8.15624	8.14585	8.14509	8.14054	8.15261	8.14547
0.555	8.16609	8.17867	8.16911	8.14969	8.16473	8.17636	8.14724	8.15722	8.13938	8.16799	8.14462	8.16698	8.15479	8.14956	8.15723	8.17092	8.14943	8.12385	8.14794	8.15353	8.15387	8.15151	8.15173	8.13002	8.1426	8.1414	8.13985	8.15814	8.14305	8.14896	8.29607	8.1587	8.14048	8.1443	8.13921	8.14329	8.13847
0.55625	8.15763	8.174	8.16823	8.15079	8.17359	8.1776	8.15112	8.15978	8.14349	8.16133	8.14533	8.15948	8.15283	8.14869	8.16209	8.16688	8.14696	8.14731	8.15111	8.15366	8.15678	8.15188	8.15005	8.12865	8.14706	8.1414	8.14625	8.15281	8.13873	8.14153	8.28493	8.15472	8.14307	8.14938	8.14935	8.15178	8.13952
0.5575	8.15756	8.18934	8.16224	8.14803	8.17283	8.18052	8.1505	8.14697	8.15544	8.16505	8.14328	8.1631	8.14792	8.15134	8.15918	8.16552	8.15041	8.13914	8.14355	8.15425	8.1535	8.15392	8.15475	8.12178	8.14421	8.1442	8.14887	8.14988	8.1388	8.14669	8.28357	8.15415	8.14598	8.14466	8.14002	8.14231	8.14452
0.55875	8.1649	8.17994	8.16817	8.15525	8.16923	8.16811	8.1623	8.15174	8.15284	8.15549	8.15323	8.17037	8.15354	8.15224	8.15683	8.16607	8.14134	8.13968	8.1385	8.15477	8.15279	8.15555	8.14548	8.12972	8.13456	8.15442	8.15028	8.15755	8.14413	8.14575	8.28722	8.15073	8.14202	8.14901	8.14267	8.15595	8.14463
0.56	8.15679	8.17621	8.163	8.14793	8.1793	8.17579	8.14514	8.15856	8.14581	8.16346	8.14059	8.16131	8.15384	8.16252	8.15791	8.1785	8.14978	8.1342	8.14244	8.15225	8.15079	8.15136	8.15049	8.12	8.13656	8.13767	8.14438	8.14752	8.14533	8.1455	8.2957	8.15944	8.14237	8.1478	8.13922	8.15109	8.14196
0.56125	8.15916	8.16891	8.16285	8.15523	8.17471	8.17355	8.14656	8.15888	8.14293	8.16327	8.15131	8.16507	8.15262	8.15737	8.15983	8.16829	8.15237	8.14422	8.141	8.15518	8.15773	8.15132	8.14935	8.12613	8.14526	8.14281	8.14337	8.14987	8.14311	8.14857	8.29187	8.15177	8.14301	8.14342	8.13717	8.14889	8.14489
0.5625	8.16527	8.17903	8.16028	8.14507	8.17247	8.17956	8.15023	8.15956	8.13305	8.16309	8.1478	8.15558	8.14931	8.15111	8.15471	8.17055	8.14289	8.13937	8.13963	8.14866	8.15894	8.15073	8.14936	8.12593	8.13988	8.13915	8.14238	8.14753	8.1421	8.14753	8.29537	8.1587	8.13656	8.14781	8.14349	8.15457	8.13762
0.56375	8.16099	8.17527	8.16177	8.14701	8.18111	8.16709	8.14551	8.15966	8.14837	8.1653	8.14416	8.17097	8.16019	8.15309	8.1609	8.16323	8.14528	8.14231	8.13582	8.1531	8.15778	8.14536	8.14894	8.12694	8.14364	8.14276	8.14262	8.14544	8.14654	8.14809	8.28994	8.16741	8.14185	8.14921	8.14039	8.15872	8.14692
0.565	8.16469	8.17043	8.16563	8.1452	8.16955	8.1751	8.15305	8.16221	8.14589	8.17286	8.14687	8.17057	8.1528	8.15909	8.15373	8.16852	8.15386	8.14317	8.15092	8.1612	8.15366	8.16024	8.14421	8.12837	8.14209	8.14509	8.14731	8.16361	8.13821	8.14631	8.2956	8.15283	8.14351	8.15006	8.14254	8.15328	8.14136
0.56625	8.15834	8.18233	8.16427	8.15645	8.16943	8.17407	8.15514	8.15276	8.14885	8.16607	8.14346	8.16461	8.15353	8.15956	8.16449	8.15923	8.1511	8.14631	8.14428	8.16078	8.15742	8.14286	8.14355	8.1215	8.14126	8.14748	8.1453	8.14968	8.14548	8.15066	8.29714	8.15866	8.15096	8.14819	8.15064	8.15287	8.14038
0.5675	8.16901	8.17833	8.16329	8.14823	8.17104	8.17299	8.15417	8.15588	8.1551	8.16899	8.14757	8.16779	8.14924	8.16563	8.15454	8.15836	8.14702	8.13691	8.14664	8.1607	8.15459	8.14567	8.14505	8.13154	8.13849	8.14737	8.14458	8.16228	8.13733	8.15056	8.29159	8.15804	8.13799	8.14133	8.14435	8.14573	8.13603
0.56875	8.15906	8.1753	8.15973	8.15431	8.18212	8.17965	8.15876	8.14709	8.14932	8.16418	8.1503	8.16697	8.15556	8.14562	8.15471	8.16963	8.14891	8.13633	8.14131	8.15046	8.15766	8.14318	8.14677	8.1254	8.13677	8.1308	8.14102	8.14815	8.14049	8.14297	8.28614	8.15382	8.14573	8.14726	8.14394	8.14533	8.14392
0.57	8.16372	8.17942	8.16265	8.15315	8.17054	8.17472	8.15776	8.15735	8.14649	8.16234	8.14934	8.17018	8.15287	8.15501	8.15411	8.16548	8.14625	8.13498	8.14991	8.15047	8.15174	8.145	8.15289	8.13085	8.1358	8.1397	8.14484	8.15543	8.13957	8.15132	8.28969	8.15452	8.14825	8.14681	8.15084	8.16032	8.14809
0.57125	8.166	8.17542	8.16688	8.1536	8.17165	8.18089	8.15343	8.15001	8.15205	8.16834	8.15159	8.16812	8.14819	8.15057	8.16203	8.16316	8.14619	8.13295	8.15306	8.14376	8.15705	8.14929	8.14951	8.12895	8.14638	8.14075	8.13965	8.15395	8.14833	8.14878	8.28984	8.1595	8.14265	8.15854	8.13891	8.14607	8.14318
0.5725	8.16921	8.17797	8.16247	8.1499	8.17243	8.17247	8.16023	8.15294	8.15059	8.16721	8.14312	8.1635	8.15313	8.15009	8.15443	8.16347	8.1477	8.12955	8.13894	8.15491	8.15614	8.14637	8.14332	8.13098	8.14376	8.14717	8.14917	8.15614	8.14133	8.15354	8.29378	8.15682	8.1422	8.15025	8.14535	8.1616	8.14767
0.57375	8.1572	8.17397	8.16983	8.1468	8.18042	8.17552	8.16213	8.16091	8.14146	8.15657	8.14569	8.1718	8.15289	8.15347	8.15635	8.16358	8.14788	8.14062	8.14585	8.15232	8.14851	8.15354	8.14217	8.1288	8.14152	8.14052	8.14682	8.1527	8.1392	8.14541	8.29223	8.15266	8.14263	8.15165	8.1461	8.15035	8.15454
0.575	8.16296	8.18572	8.16391	8.15202	8.17357	8.17204	8.15354	8.15582	8.1481	8.15979	8.14362	8.16824	8.15029	8.15415	8.15018	8.16962	8.15677	8.14466	8.14587	8.14963	8.15928	8.14683	8.15421	8.12622	8.14779	8.14416	8.13219	8.16015	8.13547	8.14454	8.29084	8.15903	8.1398	8.14956	8.15088	8.15655	8.13977
0.57625	8.16311	8.18135	8.16505	8.15143	8.17642	8.18097	8.15542	8.15661	8.15212	8.16749	8.1491	8.15778	8.15319	8.14587	8.16378	8.16418	8.14634	8.13508	8.14929	8.15459	8.15664	8.15785	8.14894	8.13416	8.14277	8.14531	8.15438	8.16233	8.14405	8.15129	8.29743	8.15825	8.14677	8.14843	8.13581	8.15069	8.13876
0.5775	8.16353	8.18097	8.16131	8.15082	8.1777	8.16736	8.15062	8.15884	8.14203	8.17185	8.13802	8.16406	8.15202	8.14549	8.16156	8.16922	8.14487	8.14265	8.14596	8.14749	8.15954	8.15292	8.15102	8.12703	8.1401	8.14153	8.147	8.1527	8.14872	8.15404	8.28326	8.16121	8.14708	8.14308	8.13663	8.14677	8.14171
0.57875	8.15905	8.17986	8.1637	8.15096	8.17161	8.17989	8.15453	8.15043	8.1475	8.16442	8.14722	8.16113	8.14737	8.15698	8.15817	8.16176	8.15149	8.13673	8.14004	8.15995	8.15531	8.15087	8.14363	8.13025	8.14117	8.14384	8.1549	8.15583	8.14169	8.15009	8.29199	8.15413	8.15534	8.14656	8.14101	8.14729	8.15129
0.58	8.15358	8.17915	8.15657	8.13469	8.17795	8.16998	8.15449	8.15582	8.15201	8.16389	8.14871	8.16423	8.14609	8.15489	8.15317	8.1552	8.15499	8.14032	8.14065	8.14481	8.15942	8.15067	8.14805	8.13179	8.1483	8.13916	8.14967	8.14986	8.15406	8.14983	8.29409	8.16261	8.13887	8.14655	8.14054	8.15427	8.14266
0.58125	8.15801	8.17479	8.17114	8.15452	8.17352	8.16918	8.15261	8.15914	8.14803	8.15885	8.14406	8.16912	8.15265	8.14806	8.15133	8.16326	8.13734	8.13947	8.13986	8.15051	8.15478	8.15215	8.1433	8.1399	8.13379	8.14308	8.15065	8.14679	8.13747	8.13772	8.29442	8.15323	8.14944	8.14796	8.13905	8.15498	8.14061
0.5825	8.16147	8.17837	8.16337	8.15121	8.17011	8.16907	8.14534	8.15989	8.13672	8.15974	8.14379	8.1659	8.14717	8.15854	8.15464	8.16662	8.15102	8.12853	8.15659	8.1578	8.15329	8.15137	8.14388	8.12737	8.13592	8.13897	8.15304	8.14995	8.13608	8.15152	8.29173	8.15118	8.15066	8.14785	8.14769	8.15017	8.1405
0.58375	8.16328	8.17676	8.15941	8.1551	8.17413	8.17087	8.15298	8.15328	8.14741	8.17026	8.14256	8.16601	8.15004	8.16238	8.1577	8.15907	8.151	8.13755	8.14245	8.15367	8.15535	8.1513	8.14793	8.13668	8.13378	8.14094	8.13665	8.15549	8.13842	8.14346	8.2984	8.16259	8.15036	8.15245	8.14026	8.14805	8.15008
0.585	8.16451	8.18275	8.15733	8.14507	8.16991	8.17509	8.1475	8.15377	8.14553	8.16825	8.14467	8.16398	8.14859	8.16052	8.16011	8.15698	8.14579	8.13917	8.14715	8.15476	8.14453	8.15443	8.14335	8.12786	8.14616	8.14155	8.15037	8.14773	8.13939	8.1474	8.29541	8.15794	8.14947	8.15714	8.13626	8.14798	8.14048
0.58625	8.16606	8.17901	8.15021	8.1509	8.18015	8.17915	8.14368	8.14595	8.15801	8.165	8.14712	8.16585	8.15699	8.14937	8.15455	8.16341	8.15539	8.13354	8.14922	8.1602	8.15511	8.15578	8.13976	8.12626	8.1308	8.1397	8.14941	8.14844	8.14288	8.14208	8.29637	8.15734	8.14733	8.13624	8.14	8.14268	8.15046
0.5875	8.15758	8.17462	8.16144	8.14871	8.16622	8.17065	8.15233	8.15718	8.1451	8.17247	8.15035	8.16214	8.15469	8.158	8.15482	8.16405	8.14979	8.1497	8.13962	8.1545	8.15385	8.15129	8.1456	8.13102	8.14094	8.14607	8.13893	8.14582	8.14348	8.14019	8.29195	8.15804	8.15169	8.15189	8.13703	8.15018	8.13939
0.58875	8.16204	8.17287	8.16392	8.14545	8.1766	8.17245	8.15305	8.15546	8.14791	8.1643	8.14554	8.1611	8.15629	8.1528	8.15877	8.16446	8.15437	8.13471	8.14888	8.15504	8.15475	8.14419	8.14684	8.12854	8.13918	8.14763	8.14935	8.15122	8.15086	8.14947	8.28839	8.15488	8.14506	8.14677	8.14523	8.14815	8.15334
0.59	8.16364	8.17291	8.16448	8.15429	8.16803	8.17659	8.15139	8.15375	8.14934	8.16044	8.13811	8.16678	8.16047	8.15785	8.15606	8.16231	8.14539	8.14903	8.14716	8.15417	8.14888	8.15425	8.1406	8.12728	8.14397	8.14648	8.15004	8.14908	8.13787	8.14835	8.28653	8.15641	8.15396	8.14317	8.13414	8.15549	8.1463
0.59125	8.15619	8.1749	8.16552	8.14912	8.17501	8.17593	8.14298	8.154	8.14718	8.16876	8.15052	8.16913	8.15306	8.14824	8.14951	8.17419	8.15297	8.13677	8.14501	8.15226	8.15236	8.15621	8.14666	8.1315	8.14583	8.14753	8.14314	8.15637	8.14276	8.14408	8.28671	8.15659	8.13904	8.14939	8.13839	8.14427	8.13613
0.5925	8.15989	8.18497	8.16747	8.15209	8.17006	8.17523	8.15282	8.15951	8.14044	8.16336	8.1518	8.16313	8.15906	8.14472	8.1644	8.15927	8.15273	8.13188	8.14248	8.14584	8.15707	8.156	8.14954	8.13603	8.14349	8.14373	8.14011	8.1604	8.14515	8.14619	8.29229	8.14923	8.14206	8.14023	8.14074	8.1481	8.14142
0.59375	8.15812	8.17907	8.15866	8.1508	8.1706	8.16191	8.15755	8.1596	8.15289	8.16193	8.14212	8.16193	8.15054	8.15218	8.15473	8.16039	8.14789	8.14344	8.13911	8.15488	8.15409	8.14381	8.15444	8.12478	8.14564	8.13626	8.14519	8.15146	8.1419	8.14345	8.29531	8.15862	8.14216	8.15086	8.15183	8.15414	8.14585
0.595	8.15868	8.17926	8.16167	8.14369	8.18196	8.17171	8.1491	8.1588	8.14544	8.15499	8.13772	8.16884	8.15456	8.15715	8.16107	8.16712	8.14971	8.14018	8.1398	8.15427	8.14847	8.15633	8.14859	8.12902	8.13519	8.13257	8.15071	8.15022	8.15126	8.14552	8.29314	8.16424	8.14756	8.14528	8.14194	8.15505	8.15208
0.59625	8.15887	8.18579	8.16707	8.15094	8.16218	8.17913	8.1587	8.15217	8.14683	8.16677	8.14554	8.1556	8.14961	8.15856	8.15224	8.16485	8.14568	8.13237	8.13954	8.15883	8.14856	8.16019	8.1459	8.12384	8.14176	8.13657	8.14459	8.14852	8.13902	8.1471	8.29412	8.15573	8.1491	8.14722	8.13799	8.15175	8.13776
0.5975	8.15697	8.17997	8.16522	8.15705	8.17706	8.16875	8.14879	8.15469	8.1447	8.16389	8.14957	8.15789	8.15446	8.14958	8.1471	8.16643	8.14055	8.13751	8.15174	8.14252	8.15084	8.15869	8.14232	8.12969	8.13871	8.14167	8.14931	8.14601	8.14788	8.15259	8.30145	8.15616	8.15752	8.14367	8.13993	8.15771	8.14717
0.59875	8.16426	8.17997	8.16236	8.15144	8.17176	8.16966	8.15524	8.15219	8.14529	8.15974	8.14203	8.16369	8.15795	8.14805	8.15431	8.1694	8.14792	8.1424	8.14327	8.15489	8.15614	8.1532	8.14887	8.13068	8.12969	8.1453	8.14714	8.15455	8.13943	8.14045	8.2875	8.158	8.1466	8.14597	8.14275	8.15249	8.14092
0.6	8.15379	8.17738	8.17123	8.15905	8.17227	8.16786	8.15048	8.15425	8.14425	8.16323	8.14957	8.17065	8.15213	8.14771	8.15849	8.15832	8.15123	8.13046	8.14509	8.154	8.15289	8.1491	8.14221	8.12514	8.1403	8.14316	8.14408	8.15242	8.14217	8.14516	8.29367	8.16514	8.14485	8.14744	8.14524	8.15616	8.13973
0.60125	8.15903	8.18521	8.15527	8.15394	8.17357	8.18295	8.15661	8.15063	8.1457	8.17319	8.15596	8.16497	8.15463	8.15598	8.15121	8.16818	8.1455	8.13845	8.13712	8.14128	8.15329	8.15698	8.14184	8.13625	8.14557	8.14137	8.14852	8.15307	8.14663	8.14482	8.29207	8.1511	8.14223	8.13822	8.14014	8.15383	8.14739
0.6025	8.15326	8.17063	8.1687	8.14629	8.17395	8.17839	8.15788	8.15751	8.14183	8.16427	8.14933	8.16692	8.14888	8.15353	8.15073	8.16434	8.14724	8.13652	8.14143	8.15159	8.15377	8.14149	8.14329	8.1207	8.13065	8.14326	8.14953	8.155	8.13679	8.14003	8.28927	8.1547	8.1442	8.14119	8.14322	8.15517	8.14987
0.60375	8.16604	8.16882	8.16581	8.14833	8.17623	8.1732	8.15864	8.15027	8.14409	8.16139	8.14522	8.16604	8.14956	8.15165	8.15894	8.17168	8.13923	8.14021	8.14661	8.14752	8.15233	8.14959	8.14873	8.13276	8.14426	8.13949	8.15507	8.15162	8.1434	8.14712	8.28072	8.16536	8.14915	8.14726	8.13857	8.15516	8.14505
0.605	8.16403	8.17364	8.16708	8.15445	8.16736	8.17724	8.1505	8.15064	8.15437	8.16501	8.15334	8.16055	8.15554	8.14178	8.15521	8.16056	8.15129	8.13259	8.14231	8.15605	8.15436	8.16082	8.1509	8.13382	8.14129	8.14649	8.1403	8.14884	8.13758	8.14171	8.2864	8.15387	8.15362	8.14317	8.13979	8.1508	8.14603
0.60625	8.16564	8.18509	8.16844	8.15669	8.16693	8.17406	8.14891	8.15425	8.14682	8.15979	8.1459	8.16933	8.14811	8.15564	8.1575	8.16773	8.14185	8.14291	8.14754	8.15428	8.15662	8.14417	8.14478	8.13231	8.13945	8.14091	8.14509	8.14692	8.14763	8.14375	8.28678	8.15413	8.14564	8.14681	8.14009	8.14987	8.14013
0.6075	8.16126	8.17924	8.16652	8.14314	8.17729	8.17249	8.15508	8.15621	8.15201	8.1668	8.15199	8.17032	8.16047	8.15323	8.16425	8.16137	8.14444	8.13189	8.14087	8.14958	8.1488	8.15267	8.14829	8.12863	8.13758	8.14519	8.15463	8.16373	8.13248	8.15199	8.29719	8.15432	8.15104	8.14198	8.1364	8.15102	8.13393
0.60875	8.16362	8.17487	8.16521	8.1424	8.17674	8.17458	8.14681	8.15659	8.14862	8.16284	8.14582	8.17303	8.16269	8.14959	8.15552	8.16794	8.1434	8.13264	8.13824	8.14566	8.15556	8.15576	8.1517	8.14027	8.14181	8.14149	8.14617	8.14935	8.14596	8.15347	8.28381	8.16346	8.15573	8.15107	8.1419	8.15104	8.13871
0.61	8.1639	8.18291	8.17268	8.14925	8.17772	8.17973	8.15352	8.16227	8.14096	8.16735	8.14542	8.16534	8.15598	8.1497	8.15053	8.16367	8.15069	8.13748	8.14626	8.15508	8.15461	8.15806	8.15469	8.13389	8.13401	8.14549	8.14095	8.14541	8.14602	8.13781	8.28841	8.16333	8.13862	8.14647	8.14128	8.14988	8.14602
0.61125	8.16355	8.18192	8.16613	8.1502	8.17809	8.17715	8.15063	8.16388	8.13946	8.16302	8.14646	8.16264	8.14557	8.16031	8.15119	8.1688	8.1509	8.14195	8.14375	8.1495	8.15047	8.14749	8.14569	8.13612	8.13473	8.14577	8.14136	8.15032	8.14861	8.14071	8.29264	8.14797	8.14237	8.15045	8.14368	8.15485	8.15264
0.6125	8.16786	8.17504	8.16632	8.1559	8.17687	8.18241	8.15169	8.15487	8.14816	8.1681	8.14477	8.16334	8.1551	8.14926	8.16385	8.15896	8.14693	8.14287	8.14035	8.15114	8.15796	8.14814	8.14242	8.12671	8.14622	8.14501	8.14791	8.15081	8.14023	8.14853	8.3017	8.15708	8.14598	8.15319	8.13237	8.15749	8.14415
0.61375	8.16919	8.17172	8.16737	8.15823	8.17683	8.17346	8.15359	8.15699	8.14658	8.16182	8.14186	8.16276	8.14179	8.15637	8.15383	8.16676	8.14716	8.14163	8.14391	8.1453	8.14868	8.14922	8.13869	8.13301	8.13221	8.14669	8.1459	8.15536	8.14492	8.14222	8.2845	8.15185	8.14939	8.13707	8.14199	8.15174	8.14545
0.615	8.163	8.17632	8.16372	8.15446	8.18315	8.17771	8.16551	8.15641	8.14446	8.1651	8.15527	8.16508	8.16417	8.15352	8.16013	8.16529	8.14473	8.13424	8.14229	8.15485	8.14748	8.15533	8.14049	8.12448	8.14014	8.13954	8.14774	8.14881	8.14859	8.14319	8.28936	8.16301	8.14992	8.14452	8.14495	8.14892	8.14793
0.61625	8.16976	8.18032	8.16509	8.15328	8.16805	8.17446	8.15217	8.15377	8.15226	8.16666	8.1485	8.16276	8.15039	8.15807	8.14662	8.16238	8.14591	8.1403	8.14704	8.15732	8.15127	8.14125	8.15337	8.1263	8.13989	8.14425	8.14968	8.14735	8.13904	8.152	8.28962	8.155	8.14684	8.14087	8.13875	8.15204	8.14645
0.6175	8.154	8.18014	8.16162	8.14494	8.17395	8.17479	8.15084	8.15691	8.14275	8.1628	8.14405	8.16192	8.1526	8.15663	8.15576	8.1643	8.1459	8.13943	8.14564	8.1522	8.15623	8.15241	8.1492	8.13565	8.13403	8.14248	8.14458	8.1504	8.14454	8.14907	8.29202	8.15659	8.14539	8.14534	8.14545	8.15122	8.14507
0.61875	8.16124	8.17477	8.15364	8.14804	8.17516	8.17576	8.15665	8.15814	8.14232	8.16018	8.14637	8.15845	8.14174	8.15092	8.14863	8.16124	8.14815	8.13879	8.14625	8.15576	8.16318	8.15694	8.15235	8.13702	8.14057	8.14209	8.14901	8.14879	8.1295	8.14846	8.30307	8.16163	8.14906	8.14321	8.14125	8.15274	8.14095
0.62	8.15475	8.1818	8.15976	8.15331	8.17858	8.16743	8.1518	8.15838	8.14857	8.16987	8.14998	8.16897	8.15211	8.15767	8.14519	8.17005	8.14699	8.13453	8.14242	8.15066	8.16458	8.15937	8.13746	8.13005	8.14093	8.14861	8.14389	8.14771	8.13859	8.14165	8.29199	8.15147	8.14011	8.14016	8.13383	8.16016	8.14408
0.62125	8.16845	8.17813	8.16156	8.14271	8.17335	8.16847	8.14711	8.15207	8.14163	8.16328	8.14703	8.16838	8.14698	8.15597	8.1524	8.16084	8.14665	8.12589	8.14836	8.15029	8.1558	8.15389	8.13982	8.12328	8.13112	8.14247	8.14616	8.15765	8.14656	8.15414	8.28852	8.16331	8.14668	8.13854	8.1381	8.14186	8.13881
0.6225	8.1512	8.18316	8.15941	8.15594	8.15798	8.16763	8.15682	8.15202	8.14649	8.15717	8.14293	8.16468	8.14305	8.15261	8.14971	8.16708	8.14891	8.14305	8.14887	8.15792	8.15257	8.14721	8.14653	8.12861	8.13924	8.14258	8.14876	8.14718	8.14076	8.1451	8.29018	8.15245	8.14855	8.14837	8.14717	8.15953	8.14636
0.62375	8.17057	8.17131	8.16697	8.15033	8.1764	8.17192	8.15108	8.15038	8.15133	8.16487	8.14548	8.16658	8.14749	8.15849	8.15468	8.16559	8.14833	8.14018	8.14458	8.14211	8.15297	8.15239	8.14119	8.13293	8.14756	8.14718	8.14629	8.14779	8.14314	8.14738	8.29879	8.14985	8.14351	8.1342	8.1365	8.15265	8.14009
0.625	8.15689	8.17927	8.16204	8.15408	8.17373	8.17457	8.15255	8.1505	8.15032	8.15981	8.1509	8.16137	8.15036	8.15082	8.14993	8.16633	8.14488	8.15132	8.14937	8.15202	8.15339	8.14896	8.14037	8.12558	8.13811	8.14454	8.15056	8.14927	8.14193	8.15001	8.28395	8.16017	8.14129	8.15095	8.14076	8.15365	8.14305
0.62625	8.16039	8.17315	8.16253	8.14543	8.17534	8.16847	8.15879	8.16169	8.15336	8.15781	8.15171	8.1664	8.15883	8.15578	8.15876	8.1655	8.13974	8.13644	8.14876	8.15249	8.15459	8.15189	8.14477	8.12638	8.13878	8.14238	8.14545	8.15758	8.13974	8.15441	8.29312	8.15208	8.15599	8.13817	8.13988	8.15157	8.14207
0.6275	8.16351	8.17388	8.15685	8.14794	8.16668	8.17937	8.1537	8.15374	8.14554	8.15545	8.14792	8.16504	8.14375	8.14346	8.1593	8.16053	8.14778	8.13383	8.14478	8.15165	8.14112	8.15854	8.14936	8.13683	8.13057	8.13912	8.14585	8.14403	8.13978	8.14741	8.29072	8.15251	8.14566	8.15439	8.14731	8.1445	8.14337
0.62875	8.1529	8.17636	8.1723	8.14075	8.16898	8.17857	8.15391	8.15549	8.14359	8.16651	8.15147	8.16691	8.15722	8.14768	8.15393	8.15681	8.148	8.13204	8.1453	8.14635	8.16041	8.15199	8.14302	8.13187	8.14155	8.14578	8.15188	8.15023	8.14283	8.15426	8.2863	8.15625	8.14079	8.14322	8.13414	8.15416	8.14129
0.63	8.16304	8.16842	8.16197	8.14816	8.17774	8.17273	8.15298	8.15312	8.15055	8.16289	8.13974	8.16787	8.15478	8.16334	8.15578	8.16685	8.14729	8.13579	8.1384	8.1511	8.15452	8.15561	8.1408	8.13729	8.13976	8.14309	8.14462	8.15652	8.13449	8.13676	8.29147	8.16077	8.15062	8.14937	8.14273	8.15434	8.13928
0.63125	8.16027	8.17598	8.162	8.15336	8.17085	8.16384	8.16405	8.1624	8.14247	8.16432	8.14498	8.16576	8.14946	8.15806	8.1541	8.16824	8.14332	8.14063	8.13979	8.14572	8.15401	8.15073	8.1525	8.1223	8.13307	8.13929	8.15247	8.15031	8.13106	8.14198	8.29273	8.15232	8.15068	8.14197	8.13486	8.14857	8.14714
0.6325	8.16242	8.17253	8.16817	8.14872	8.17311	8.17768	8.16018	8.15449	8.14502	8.16853	8.15103	8.16316	8.15369	8.15956	8.15647	8.15794	8.14365	8.14682	8.14847	8.14998	8.14767	8.15006	8.14673	8.12763	8.14069	8.14131	8.14973	8.14867	8.14282	8.1456	8.27568	8.16636	8.14356	8.13683	8.14337	8.1473	8.14313
0.63375	8.1595	8.17066	8.16302	8.14988	8.17326	8.17472	8.14776	8.16078	8.14202	8.15928	8.13812	8.16843	8.15217	8.14786	8.15513	8.15815	8.1462	8.13315	8.14563	8.15051	8.14221	8.14639	8.15017	8.14232	8.14477	8.13971	8.14667	8.15145	8.1455	8.14683	8.29185	8.1536	8.15032	8.13759	8.1417	8.15899	8.13778
0.635	8.15412	8.17973	8.1664	8.15101	8.17768	8.17975	8.14766	8.15549	8.14973	8.15808	8.14313	8.15359	8.15281	8.15817	8.1542	8.16746	8.14716	8.1457	8.14526	8.14855	8.15058	8.15485	8.14749	8.13048	8.13319	8.15108	8.14358	8.15153	8.14502	8.1428	8.28948	8.15046	8.14933	8.14896	8.13726	8.15477	8.13368
0.63625	8.15617	8.175	8.15653	8.14257	8.17112	8.17618	8.16174	8.15622	8.14174	8.16548	8.15027	8.16072	8.15542	8.15046	8.16759	8.16055	8.15132	8.13599	8.14507	8.15704	8.14821	8.1466	8.14956	8.13435	8.1384	8.13921	8.14814	8.14747	8.13717	8.14739	8.29526	8.15901	8.14827	8.14634	8.14093	8.15301	8.1481
0.6375	8.15855	8.17493	8.15989	8.14804	8.166	8.17226	8.1461	8.15453	8.14347	8.17115	8.1454	8.16367	8.14815	8.14284	8.15316	8.15916	8.14989	8.13601	8.14588	8.14389	8.1504	8.14414	8.14812	8.12744	8.14236	8.14413	8.14398	8.1451	8.1328	8.1519	8.28812	8.16461	8.14458	8.14888	8.13948	8.14953	8.14973
0.63875	8.16092	8.18114	8.16368	8.14856	8.17161	8.17917	8.15747	8.16055	8.13873	8.16975	8.14115	8.16781	8.15613	8.1573	8.152	8.16279	8.14012	8.13548	8.14775	8.15055	8.15389	8.15016	8.1462	8.12956	8.14273	8.14336	8.14758	8.14185	8.14406	8.14757	8.29525	8.16156	8.14986	8.14307	8.13856	8.1554	8.14444
0.64	8.16696	8.18085	8.1673	8.14943	8.17674	8.17337	8.15505	8.15242	8.15165	8.16464	8.14719	8.16278	8.154	8.15232	8.14843	8.16405	8.14483	8.13634	8.15059	8.14823	8.15313	8.15775	8.14791	8.12736	8.14811	8.14272	8.14233	8.1462	8.14005	8.15238	8.29139	8.16047	8.14437	8.15116	8.1506	8.14269	8.14776
0.64125	8.16188	8.18669	8.15629	8.14779	8.17922	8.17959	8.1478	8.16016	8.15072	8.16179	8.14469	8.16864	8.15744	8.14662	8.15031	8.16127	8.14492	8.13919	8.15099	8.15537	8.1605	8.14269	8.15053	8.12087	8.14345	8.14046	8.13786	8.14345	8.13446	8.1374	8.28231	8.15479	8.15153	8.14734	8.13459	8.15713	8.13895
0.6425	8.16785	8.17243	8.16746	8.14532	8.18102	8.17323	8.14851	8.15714	8.14188	8.16298	8.14463	8.16895	8.15161	8.14859	8.15885	8.16319	8.14547	8.1363	8.13794	8.14837	8.14925	8.15206	8.14679	8.12739	8.13924	8.1485	8.14574	8.14838	8.13675	8.14642	8.29098	8.15977	8.14747	8.15039	8.14375	8.1481	8.14248
0.64375	8.15738	8.1715	8.16369	8.15417	8.17662	8.17556	8.14972	8.16271	8.14341	8.15933	8.14445	8.17043	8.15343	8.14997	8.15259	8.15968	8.14466	8.13677	8.14147	8.14426	8.15516	8.15429	8.15185	8.12807	8.14714	8.13968	8.14795	8.15001	8.14283	8.14535	8.2868	8.15848	8.14928	8.14585	8.14359	8.15278	8.1472
0.645	8.16469	8.1792	8.16694	8.14822	8.16713	8.17711	8.15225	8.15771	8.138	8.17224	8.13815	8.16142	8.15622	8.15933	8.16041	8.16072	8.15231	8.13241	8.14553	8.1538	8.14556	8.15202	8.14108	8.14745	8.14114	8.14414	8.15085	8.14752	8.14021	8.15054	8.29268	8.15217	8.14535	8.14538	8.13759	8.1513	8.1483
0.64625	8.15196	8.17929	8.1743	8.14624	8.16871	8.18378	8.16531	8.15265	8.14188	8.1565	8.14056	8.16158	8.15397	8.1495	8.15381	8.16	8.15674	8.14296	8.1467	8.15503	8.16346	8.14971	8.14252	8.13111	8.13157	8.146	8.1427	8.15582	8.1434	8.14452	8.29181	8.15893	8.15176	8.14419	8.13686	8.14311	8.14425
0.6475	8.15504	8.18099	8.16395	8.14989	8.17814	8.17489	8.14425	8.15325	8.14234	8.16419	8.14434	8.16442	8.16522	8.15776	8.15372	8.16617	8.14532	8.13902	8.14664	8.14111	8.14444	8.15099	8.14295	8.1398	8.14127	8.1412	8.14959	8.15623	8.13497	8.14935	8.27803	8.15856	8.14245	8.14264	8.14364	8.14815	8.14158
0.64875	8.16059	8.18594	8.16113	8.13769	8.1776	8.17419	8.1449	8.16619	8.1528	8.16864	8.14672	8.17503	8.15156	8.15583	8.15899	8.16904	8.14701	8.13776	8.1475	8.15844	8.15628	8.1462	8.14022	8.13369	8.14004	8.14703	8.14729	8.14669	8.14308	8.14675	8.28408	8.15842	8.14859	8.14265	8.13909	8.15165	8.14417
0.65	8.15485	8.17925	8.16478	8.15303	8.17569	8.18217	8.1544	8.16119	8.14799	8.16171	8.1469	8.16655	8.15607	8.15857	8.1544	8.15981	8.14614	8.13592	8.14446	8.14942	8.14983	8.15134	8.14796	8.1328	8.13878	8.1439	8.14977	8.15528	8.14046	8.14946	8.28499	8.15552	8.14462	8.14331	8.13278	8.14843	8.14072
0.65125	8.16049	8.1813	8.1637	8.14974	8.17547	8.17427	8.15495	8.15949	8.14904	8.16846	8.13673	8.16129	8.15039	8.15279	8.15788	8.15643	8.14843	8.13771	8.13674	8.15437	8.15911	8.14763	8.1456	8.12953	8.14108	8.13573	8.14062	8.15312	8.13417	8.15242	8.28225	8.15452	8.14603	8.14678	8.1402	8.15459	8.1414
0.6525	8.16479	8.17231	8.16132	8.14788	8.16944	8.17767	8.15486	8.15326	8.13703	8.16217	8.15326	8.16747	8.14664	8.14774	8.15279	8.16067	8.14471	8.14119	8.15723	8.15782	8.14761	8.16303	8.14036	8.12922	8.13908	8.14699	8.14176	8.14806	8.14386	8.15755	8.29513	8.16039	8.13811	8.15268	8.13855	8.153	8.14973
0.65375	8.15737	8.18253	8.16028	8.15513	8.17662	8.18452	8.15333	8.15788	8.14252	8.16363	8.14465	8.17042	8.14716	8.15254	8.1608	8.16372	8.14869	8.13866	8.14657	8.15985	8.14801	8.15361	8.15281	8.13705	8.14	8.14222	8.15229	8.14865	8.14249	8.14456	8.27589	8.14784	8.14633	8.1362	8.14976	8.15483	8.14244
0.655	8.15854	8.17753	8.16805	8.1501	8.16629	8.17259	8.15761	8.16021	8.14834	8.16765	8.14069	8.16677	8.14898	8.15002	8.15296	8.16256	8.1509	8.13406	8.13593	8.14796	8.15574	8.16098	8.14516	8.13147	8.13909	8.14645	8.13803	8.14979	8.14209	8.14253	8.28993	8.16239	8.14569	8.14547	8.13965	8.15257	8.15016
0.65625	8.15818	8.17517	8.16169	8.1513	8.16912	8.17552	8.14756	8.15357	8.13993	8.16849	8.14274	8.15882	8.14466	8.15487	8.15219	8.15738	8.14452	8.14241	8.14334	8.14507	8.14315	8.15184	8.15159	8.1385	8.14303	8.14401	8.14863	8.15156	8.13589	8.14054	8.29079	8.1518	8.14344	8.14391	8.1302	8.15536	8.15123
0.6575	8.15423	8.17525	8.16967	8.15833	8.16844	8.17759	8.14958	8.15451	8.14539	8.15665	8.15229	8.16573	8.15367	8.15168	8.1582	8.16781	8.14506	8.14463	8.14714	8.15454	8.16237	8.14164	8.14575	8.12737	8.14191	8.14254	8.15211	8.1505	8.13375	8.14543	8.28489	8.16098	8.1467	8.14157	8.14026	8.16399	8.14051
0.65875	8.16515	8.19038	8.16191	8.14388	8.16474	8.17068	8.14558	8.15315	8.13578	8.16716	8.14512	8.1679	8.14762	8.16005	8.15854	8.1598	8.15816	8.138	8.13797	8.14667	8.15864	8.14086	8.14259	8.1314	8.1419	8.14652	8.14329	8.15324	8.1301	8.15342	8.2877	8.16157	8.14585	8.1507	8.14092	8.15259	8.14129
0.66	8.16921	8.18174	8.15871	8.15156	8.17717	8.1794	8.15077	8.15396	8.14608	8.16451	8.15008	8.15636	8.15005	8.15391	8.15666	8.15864	8.1443	8.13377	8.14269	8.15532	8.15022	8.15081	8.1397	8.13607	8.14081	8.13389	8.13898	8.15624	8.1397	8.14589	8.28753	8.15712	8.14169	8.14753	8.14393	8.14597	8.14022
0.66125	8.16182	8.18265	8.15901	8.14828	8.17236	8.17216	8.15797	8.16264	8.14266	8.16309	8.145	8.16708	8.14905	8.15227	8.16311	8.1654	8.14586	8.13988	8.14816	8.14753	8.14775	8.14426	8.14279	8.13901	8.14122	8.14153	8.15068	8.16083	8.14308	8.14336	8.29561	8.15838	8.14816	8.14746	8.14152	8.15936	8.14542
0.6625	8.15623	8.18488	8.15828	8.1556	8.17717	8.18035	8.15648	8.15259	8.14348	8.15999	8.14274	8.16606	8.1446	8.15736	8.15878	8.15382	8.146	8.13128	8.14415	8.14343	8.1576	8.15447	8.13801	8.12809	8.13474	8.14021	8.14263	8.15066	8.1358	8.14855	8.29751	8.14653	8.14876	8.14887	8.14455	8.14842	8.13988
0.66375	8.16725	8.17406	8.15639	8.14301	8.15897	8.17879	8.15257	8.15525	8.15138	8.1615	8.15012	8.1551	8.15635	8.15507	8.15223	8.15594	8.1406	8.14044	8.13934	8.15222	8.16179	8.15223	8.14865	8.13574	8.14155	8.14204	8.14496	8.15066	8.13853	8.15322	8.28772	8.15496	8.14528	8.15454	8.14806	8.14983	8.14988
0.665	8.16166	8.17572	8.16672	8.14452	8.17161	8.16956	8.16277	8.15758	8.14746	8.16219	8.14155	8.16366	8.14814	8.15612	8.14824	8.15927	8.14057	8.14293	8.14909	8.15032	8.15467	8.14143	8.15124	8.13534	8.14068	8.15416	8.14815	8.1536	8.13435	8.15063	8.29311	8.14872	8.14409	8.14575	8.14267	8.14955	8.13906
0.66625	8.15472	8.17796	8.16656	8.15419	8.17814	8.16876	8.15471	8.16085	8.14134	8.16466	8.13415	8.16836	8.15276	8.15415	8.15757	8.15285	8.14123	8.13467	8.14641	8.15959	8.15067	8.15592	8.14913	8.12803	8.13111	8.1444	8.14704	8.15926	8.13869	8.14525	8.27947	8.15468	8.14982	8.1478	8.14084	8.15564	8.13939
0.6675	8.15814	8.17577	8.17114	8.14908	8.1736	8.17544	8.15683	8.15499	8.15242	8.16493	8.15277	8.1712	8.14392	8.14134	8.15383	8.15475	8.13827	8.13856	8.14784	8.15348	8.14554	8.15201	8.15167	8.13223	8.1375	8.14495	8.14258	8.14843	8.13968	8.14547	8.2879	8.15701	8.139	8.14699	8.13944	8.14706	8.1426
0.66875	8.15828	8.17714	8.16748	8.15009	8.17283	8.17733	8.15906	8.1602	8.14953	8.16702	8.14476	8.16803	8.15668	8.15726	8.16579	8.15752	8.14164	8.13151	8.15102	8.15583	8.14672	8.15022	8.15147	8.11858	8.13847	8.14305	8.14641	8.14937	8.14323	8.14073	8.29647	8.16016	8.14646	8.14985	8.14557	8.14622	8.13451
0.67	8.15716	8.17814	8.16767	8.14493	8.17572	8.16657	8.15221	8.15551	8.14651	8.17012	8.14697	8.16323	8.16198	8.15581	8.15323	8.15696	8.14795	8.14515	8.14579	8.14772	8.15742	8.15054	8.14071	8.13474	8.13892	8.14083	8.14048	8.14618	8.13317	8.1456	8.29519	8.15565	8.14497	8.14962	8.14204	8.14551	8.14611
0.67125	8.16417	8.17918	8.17032	8.15119	8.16971	8.17377	8.14785	8.15967	8.14309	8.16579	8.14782	8.16368	8.14788	8.14917	8.15686	8.15604	8.14824	8.14587	8.1539	8.15004	8.14788	8.14703	8.13992	8.12976	8.14246	8.14596	8.14638	8.15575	8.13892	8.15315	8.28629	8.16558	8.14653	8.13985	8.14019	8.14857	8.14232
0.6725	8.16232	8.17658	8.16319	8.14898	8.17878	8.17087	8.14886	8.15066	8.15204	8.1562	8.14565	8.16828	8.15283	8.15395	8.15475	8.1653	8.1499	8.13625	8.14062	8.15639	8.15433	8.14859	8.14767	8.12628	8.13754	8.13894	8.14116	8.15163	8.14088	8.14231	8.2931	8.15689	8.14254	8.14538	8.1406	8.15672	8.13332
0.67375	8.16055	8.17128	8.16916	8.14887	8.17569	8.17595	8.14699	8.15652	8.15136	8.16341	8.13968	8.15987	8.15133	8.15213	8.15593	8.16981	8.14398	8.13838	8.14514	8.16047	8.1501	8.14926	8.14373	8.12969	8.13873	8.14953	8.1466	8.1455	8.143	8.13981	8.29075	8.15414	8.14991	8.15001	8.13303	8.15347	8.1512
0.675	8.16847	8.17577	8.1645	8.14563	8.17623	8.1774	8.1479	8.16053	8.13989	8.15583	8.14341	8.16519	8.14772	8.14418	8.155	8.16459	8.14525	8.1422	8.14387	8.15646	8.1539	8.15245	8.14492	8.13094	8.13801	8.14307	8.15766	8.14902	8.13398	8.14107	8.29614	8.15419	8.14826	8.15206	8.13903	8.15027	8.14937
0.67625	8.16712	8.17072	8.1602	8.14944	8.17262	8.17282	8.15241	8.15754	8.14996	8.16632	8.14846	8.16876	8.15445	8.15322	8.15974	8.16896	8.1499	8.13842	8.14966	8.15154	8.14675	8.15041	8.13931	8.13088	8.13863	8.13196	8.14229	8.14866	8.13747	8.15502	8.28967	8.15278	8.14432	8.15891	8.14272	8.1508	8.1475
0.6775	8.1635	8.17915	8.16627	8.15724	8.17285	8.16955	8.15653	8.15212	8.15109	8.15879	8.14768	8.16942	8.15261	8.15146	8.14877	8.15971	8.13791	8.13949	8.14849	8.15908	8.15262	8.14668	8.14654	8.12449	8.14531	8.14907	8.14449	8.14695	8.14289	8.14665	8.28577	8.15869	8.14097	8.15254	8.13602	8.15364	8.14127
0.67875	8.15938	8.18217	8.16538	8.14736	8.17929	8.18074	8.15888	8.16052	8.15313	8.16405	8.15094	8.16279	8.14985	8.15775	8.16322	8.17216	8.14238	8.12845	8.13694	8.14775	8.14605	8.15416	8.14266	8.13543	8.13758	8.1423	8.14774	8.1483	8.14239	8.13741	8.2816	8.15191	8.15269	8.14586	8.14131	8.15117	8.1435
0.68	8.15862	8.17603	8.16046	8.15098	8.16752	8.17944	8.15812	8.156	8.1472	8.15952	8.15423	8.15881	8.14428	8.15032	8.15489	8.16039	8.15302	8.13857	8.14393	8.15765	8.15192	8.15491	8.13786	8.12823	8.13913	8.14697	8.14641	8.15124	8.13929	8.13698	8.29568	8.14992	8.15144	8.14918	8.1309	8.13951	8.1453
0.68125	8.15958	8.17905	8.16494	8.15143	8.16595	8.1695	8.15378	8.15931	8.1442	8.1585	8.14746	8.16906	8.16047	8.15608	8.16179	8.16578	8.14681	8.13542	8.14115	8.1449	8.15236	8.14296	8.14895	8.13079	8.14497	8.14	8.14297	8.1559	8.13627	8.14088	8.28748	8.16404	8.14725	8.15167	8.1384	8.15991	8.14259
0.6825	8.16362	8.18044	8.16177	8.14579	8.17038	8.17604	8.16204	8.15737	8.13881	8.15612	8.14209	8.16644	8.14631	8.15047	8.1568	8.16853	8.14452	8.1418	8.13944	8.15936	8.15148	8.15134	8.14435	8.12735	8.14023	8.14551	8.1397	8.14269	8.13868	8.14163	8.28669	8.1546	8.14075	8.13995	8.13729	8.14827	8.14052
0.68375	8.15951	8.17002	8.16268	8.14649	8.17496	8.17897	8.15362	8.15051	8.14583	8.16215	8.1469	8.16201	8.15283	8.1631	8.15977	8.16525	8.15141	8.13767	8.14886	8.15587	8.15086	8.14617	8.14849	8.13523	8.14096	8.13722	8.14387	8.15326	8.15018	8.13876	8.28704	8.15385	8.14226	8.15079	8.14995	8.15462	8.13959
0.685	8.16158	8.18122	8.16042	8.14975	8.17354	8.177	8.15238	8.15138	8.14139	8.15417	8.14079	8.16349	8.1551	8.14524	8.1511	8.16161	8.14542	8.13534	8.13848	8.15013	8.15136	8.15284	8.1437	8.13258	8.13523	8.14041	8.14847	8.1551	8.1356	8.14037	8.28865	8.1577	8.1535	8.15155	8.13957	8.16187	8.13821
0.68625	8.17035	8.1748	8.16075	8.15215	8.1814	8.1692	8.15756	8.15534	8.14488	8.16894	8.14951	8.16925	8.15749	8.14443	8.15093	8.16249	8.13683	8.1353	8.14372	8.15068	8.15129	8.15341	8.14813	8.12468	8.13723	8.14344	8.14584	8.15528	8.15462	8.14279	8.29376	8.15646	8.14152	8.14627	8.13588	8.15296	8.13985
0.6875	8.15876	8.16854	8.16224	8.15158	8.17735	8.1774	8.15077	8.16417	8.14643	8.17292	8.14272	8.1563	8.1567	8.15737	8.15353	8.1588	8.14543	8.12965	8.14426	8.15237	8.15946	8.15067	8.14716	8.13246	8.13748	8.13538	8.14122	8.14979	8.12992	8.14526	8.2944	8.15963	8.14233	8.14309	8.14087	8.15331	8.13691
0.68875	8.16354	8.17256	8.16289	8.14673	8.17129	8.16715	8.15597	8.15163	8.14621	8.15924	8.14921	8.15577	8.14948	8.14554	8.16142	8.16054	8.14447	8.13126	8.14204	8.15974	8.15261	8.14405	8.14326	8.1305	8.14114	8.14493	8.15121	8.15202	8.13693	8.14931	8.28629	8.16099	8.14563	8.1427	8.14153	8.15995	8.13835
0.69	8.16184	8.17536	8.16464	8.15613	8.17601	8.17185	8.15073	8.14895	8.147	8.15668	8.14474	8.16747	8.1521	8.15127	8.15249	8.15945	8.1519	8.1294	8.14319	8.15538	8.15616	8.14845	8.14539	8.12622	8.14719	8.14092	8.14572	8.15281	8.13359	8.14736	8.29867	8.1579	8.14446	8.14774	8.14105	8.14809	8.13979
0.69125	8.16683	8.1741	8.16422	8.14441	8.17569	8.16826	8.1561	8.15719	8.13982	8.16418	8.14093	8.16805	8.1462	8.14791	8.1571	8.16255	8.15182	8.14202	8.14011	8.15072	8.15152	8.15299	8.13973	8.12551	8.13732	8.1455	8.14419	8.14913	8.13409	8.1461	8.28943	8.1596	8.14881	8.15241	8.13883	8.15577	8.14333
0.6925	8.15783	8.17664	8.16595	8.14967	8.17245	8.17831	8.14878	8.1528	8.13963	8.15891	8.15756	8.15988	8.15274	8.15076	8.15889	8.15428	8.14345	8.1323	8.14687	8.15971	8.16007	8.15008	8.15242	8.12835	8.14252	8.1392	8.14932	8.15267	8.1396	8.14484	8.29671	8.16007	8.14856	8.14631	8.1362	8.15222	8.14505
0.69375	8.16628	8.18204	8.16482	8.14648	8.17674	8.17862	8.14638	8.1538	8.14753	8.15919	8.1437	8.16449	8.14873	8.15362	8.15141	8.15753	8.1451	8.13949	8.14371	8.15257	8.14799	8.14482	8.14142	8.12953	8.13165	8.13677	8.15375	8.14987	8.13685	8.14321	8.29847	8.16214	8.14339	8.14687	8.1373	8.15553	8.14866
0.695	8.16732	8.17754	8.16142	8.15367	8.17511	8.17459	8.15115	8.15661	8.14522	8.16243	8.1456	8.15945	8.14889	8.15507	8.14932	8.15804	8.14693	8.13543	8.14608	8.15241	8.15265	8.15461	8.13489	8.12052	8.13954	8.14481	8.14307	8.15112	8.14264	8.14238	8.29319	8.15639	8.15043	8.14263	8.14414	8.14876	8.14467
0.69625	8.1533	8.17986	8.16019	8.15561	8.17659	8.16904	8.15231	8.15626	8.13665	8.16449	8.14166	8.16361	8.14633	8.14908	8.15497	8.16249	8.14025	8.13266	8.14649	8.14936	8.15065	8.14432	8.14609	8.13674	8.13372	8.14441	8.1539	8.1515	8.13837	8.14419	8.28806	8.15029	8.15676	8.14608	8.14141	8.14981	8.14024
0.6975	8.16531	8.17705	8.16323	8.14645	8.16546	8.1801	8.16166	8.16856	8.15003	8.16016	8.14993	8.16804	8.15022	8.14681	8.15248	8.16444	8.14522	8.14212	8.13739	8.1549	8.15022	8.15623	8.1514	8.13307	8.13784	8.14083	8.14466	8.15168	8.13751	8.13814	8.28632	8.15129	8.14179	8.15208	8.13643	8.14275	8.14256
0.69875	8.16215	8.18046	8.16321	8.14866	8.18201	8.17977	8.1507	8.15889	8.14602	8.16448	8.14378	8.16624	8.15918	8.15989	8.15344	8.16693	8.14279	8.14264	8.14674	8.15651	8.15591	8.1518	8.14401	8.12689	8.13835	8.14269	8.13976	8.15171	8.14162	8.147	8.28247	8.15493	8.14579	8.1478	8.13742	8.14825	8.14405
0.7	8.16367	8.17779	8.16807	8.15035	8.1742	8.1756	8.16333	8.15908	8.14637	8.1628	8.13914	8.17208	8.14858	8.14981	8.15491	8.16299	8.14779	8.13906	8.14802	8.15381	8.15301	8.15444	8.14544	8.13187	8.1446	8.15231	8.1554	8.14864	8.14332	8.14478	8.28204	8.16014	8.14193	8.14245	8.12772	8.14818	8.14228
0.70125	8.16485	8.17914	8.16294	8.15555	8.17569	8.17386	8.1529	8.16305	8.14143	8.16087	8.14144	8.15522	8.14861	8.14941	8.16306	8.16612	8.14253	8.14073	8.14625	8.15193	8.15586	8.14975	8.13935	8.13372	8.14503	8.13374	8.15672	8.15107	8.14462	8.13719	8.29418	8.15818	8.13628	8.15144	8.1436	8.15257	8.14874
0.7025	8.17289	8.17109	8.17001	8.15246	8.17038	8.16657	8.15289	8.15375	8.14526	8.15944	8.14449	8.16067	8.15664	8.15951	8.14581	8.16653	8.15118	8.14374	8.14668	8.15418	8.14852	8.15055	8.14663	8.12561	8.14274	8.14302	8.15152	8.15822	8.14004	8.14897	8.28485	8.1505	8.14758	8.14355	8.13695	8.15076	8.13961
0.70375	8.16109	8.18766	8.15755	8.14783	8.16344	8.17563	8.15392	8.15806	8.14668	8.15814	8.14152	8.15884	8.15022	8.1525	8.15558	8.16169	8.148	8.13544	8.14842	8.15408	8.15852	8.15184	8.15144	8.13059	8.14739	8.14422	8.14563	8.15248	8.14003	8.15162	8.30057	8.16387	8.14356	8.13586	8.13788	8.14621	8.13817
0.705	8.15731	8.17339	8.15449	8.1504	8.1776	8.17133	8.15501	8.15976	8.13525	8.16591	8.15278	8.16444	8.1467	8.147	8.14423	8.15555	8.14076	8.1389	8.14563	8.151	8.15166	8.14993	8.14517	8.12523	8.13965	8.14245	8.14162	8.14077	8.13614	8.15138	8.28492	8.15601	8.14421	8.14919	8.1417	8.14667	8.14601
0.70625	8.17079	8.17531	8.156	8.15353	8.17445	8.16538	8.15292	8.16281	8.14716	8.15864	8.13633	8.16038	8.16132	8.14425	8.15112	8.17009	8.14245	8.13684	8.14045	8.16002	8.14969	8.14879	8.15001	8.13237	8.14296	8.14376	8.14277	8.14991	8.14062	8.14594	8.281	8.15627	8.14133	8.14021	8.13761	8.1557	8.14808
0.7075	8.16455	8.18199	8.15746	8.15252	8.17008	8.18206	8.15422	8.15864	8.14661	8.16353	8.14253	8.16597	8.1465	8.15422	8.16616	8.16559	8.14567	8.13481	8.14881	8.15557	8.15477	8.14341	8.14421	8.12909	8.13803	8.14442	8.1409	8.14538	8.14457	8.14538	8.28933	8.15986	8.14269	8.14329	8.13271	8.14409	8.1378
0.70875	8.1561	8.17078	8.16416	8.1542	8.16727	8.16936	8.15633	8.15552	8.14567	8.15941	8.14001	8.16444	8.15682	8.14705	8.16449	8.15803	8.14219	8.13331	8.14605	8.15223	8.14853	8.14925	8.15256	8.12906	8.14325	8.14337	8.14702	8.15334	8.13977	8.14963	8.28953	8.16891	8.14046	8.15265	8.14109	8.14557	8.1421
0.71	8.15822	8.17314	8.15759	8.15833	8.1725	8.17028	8.14893	8.16472	8.14756	8.15866	8.14393	8.16639	8.15373	8.14608	8.16174	8.15877	8.15131	8.13965	8.14235	8.1518	8.15407	8.15016	8.14704	8.12652	8.13629	8.14423	8.15405	8.15373	8.14857	8.14254	8.28786	8.15496	8.14337	8.14602	8.14046	8.14527	8.14839
0.71125	8.16525	8.18156	8.16453	8.15487	8.17256	8.16906	8.15594	8.15817	8.14689	8.15718	8.15491	8.15852	8.14693	8.1598	8.15106	8.17019	8.14452	8.14173	8.14292	8.15453	8.15854	8.15204	8.14797	8.13081	8.14169	8.14437	8.15244	8.15021	8.13806	8.15068	8.29071	8.15881	8.14231	8.1456	8.13662	8.15629	8.14777
0.7125	8.16041	8.172	8.16383	8.14802	8.17827	8.17001	8.15942	8.16261	8.13651	8.16365	8.14676	8.16293	8.15298	8.14959	8.15468	8.15952	8.14824	8.13547	8.14065	8.15291	8.15155	8.14516	8.14753	8.13433	8.13146	8.14483	8.14601	8.15759	8.14739	8.14966	8.29336	8.15329	8.14783	8.14349	8.14064	8.15145	8.13732
0.71375	8.16593	8.1806	8.1649	8.15101	8.16693	8.17903	8.15247	8.14991	8.14885	8.16078	8.15262	8.16872	8.15342	8.15498	8.15828	8.16502	8.14663	8.13215	8.14891	8.158	8.15566	8.16056	8.13668	8.13565	8.1431	8.14777	8.15005	8.14435	8.14432	8.14498	8.28892	8.15808	8.1348	8.14343	8.14606	8.1534	8.13614
0.715	8.15498	8.17693	8.16522	8.14565	8.17471	8.16779	8.15576	8.15679	8.14156	8.16567	8.13943	8.16764	8.14837	8.1518	8.1535	8.17028	8.15041	8.13474	8.14977	8.1498	8.15198	8.15501	8.14675	8.13668	8.13224	8.14019	8.14404	8.15403	8.14213	8.1415	8.29848	8.15098	8.14602	8.14672	8.13662	8.14225	8.14273
0.71625	8.16028	8.17199	8.16638	8.14762	8.17487	8.1747	8.15752	8.15447	8.14375	8.15252	8.14386	8.16373	8.14588	8.15061	8.15646	8.16019	8.14075	8.13225	8.13984	8.15589	8.15938	8.14834	8.14292	8.12892	8.13339	8.15313	8.15196	8.15377	8.14261	8.14147	8.29394	8.16191	8.14243	8.1399	8.14004	8.14467	8.14165
0.7175	8.16484	8.18291	8.15963	8.15759	8.16685	8.17721	8.15135	8.1513	8.13716	8.1609	8.14468	8.1722	8.15315	8.14631	8.14861	8.16123	8.1551	8.13833	8.14284	8.15262	8.14994	8.15124	8.13464	8.13228	8.13102	8.13675	8.13455	8.15334	8.13618	8.14181	8.28931	8.15244	8.1418	8.14617	8.14106	8.15586	8.13413
0.71875	8.16895	8.17469	8.16405	8.15427	8.16879	8.1816	8.16069	8.14414	8.13917	8.1568	8.14803	8.15567	8.15047	8.15106	8.15665	8.15719	8.15073	8.13482	8.14835	8.16189	8.1503	8.14952	8.15296	8.13099	8.13777	8.14568	8.14569	8.15803	8.13515	8.14941	8.29165	8.15654	8.15302	8.14661	8.14152	8.15311	8.14603
0.72	8.15828	8.18069	8.15997	8.15368	8.17097	8.16443	8.15496	8.15819	8.13908	8.16356	8.14997	8.16704	8.15324	8.15844	8.14861	8.15967	8.14017	8.13984	8.14779	8.15229	8.15347	8.15634	8.14155	8.12433	8.13444	8.14089	8.1404	8.15174	8.13906	8.14067	8.2854	8.15558	8.14839	8.15356	8.13612	8.15295	8.15141
0.72125	8.16421	8.18129	8.16897	8.14984	8.1755	8.17508	8.15897	8.15934	8.1482	8.15917	8.14781	8.16444	8.15766	8.15229	8.15267	8.16233	8.14243	8.14784	8.14074	8.14815	8.15502	8.15554	8.14176	8.12969	8.1431	8.14965	8.14912	8.15037	8.13721	8.14931	8.29175	8.15363	8.15181	8.15552	8.14028	8.14841	8.14454
0.7225	8.15371	8.18509	8.1618	8.15349	8.16646	8.17147	8.1483	8.15399	8.13945	8.15717	8.14298	8.163	8.15542	8.14856	8.16771	8.16249	8.14701	8.13969	8.1449	8.1637	8.1514	8.14135	8.14486	8.13299	8.13727	8.14311	8.13074	8.15806	8.13664	8.14853	8.28876	8.15714	8.148	8.14726	8.13595	8.14392	8.14071
0.72375	8.16502	8.1761	8.15395	8.15186	8.17555	8.17415	8.1521	8.15729	8.14644	8.16221	8.14795	8.16779	8.14497	8.16991	8.16237	8.1565	8.14878	8.14231	8.14204	8.14927	8.1535	8.15379	8.14371	8.13452	8.13768	8.14093	8.16001	8.15508	8.13718	8.14738	8.28384	8.15736	8.15155	8.13939	8.1337	8.14502	8.14236
0.725	8.14995	8.1755	8.15488	8.15108	8.17981	8.16725	8.15093	8.1608	8.14729	8.15793	8.14765	8.17703	8.15364	8.15652	8.15244	8.1608	8.15028	8.13277	8.14245	8.149	8.15905	8.15209	8.14762	8.13354	8.12968	8.14347	8.13826	8.15779	8.1468	8.13997	8.28671	8.15649	8.13862	8.14454	8.13988	8.15555	8.14167
0.72625	8.16058	8.17723	8.16364	8.15821	8.17053	8.17418	8.15002	8.15072	8.14712	8.16359	8.14322	8.17143	8.15676	8.14744	8.15359	8.16285	8.15196	8.14852	8.14297	8.15114	8.15238	8.15202	8.14765	8.13498	8.13738	8.1465	8.15328	8.14819	8.14193	8.15817	8.28819	8.15408	8.15043	8.14181	8.14164	8.15364	8.13488
0.7275	8.15262	8.17911	8.16807	8.15854	8.17732	8.17148	8.15333	8.15733	8.14238	8.16129	8.1455	8.16643	8.14992	8.15317	8.1514	8.16283	8.1475	8.13922	8.14386	8.15386	8.14703	8.14242	8.15138	8.1329	8.14517	8.14099	8.13926	8.1521	8.13878	8.15141	8.2887	8.15827	8.14324	8.14903	8.13634	8.15251	8.14325
0.72875	8.16374	8.18	8.16329	8.15275	8.17359	8.17386	8.15843	8.1498	8.14461	8.15554	8.14151	8.16446	8.15525	8.15559	8.16284	8.16151	8.14487	8.14949	8.14883	8.15785	8.15402	8.14868	8.14429	8.13233	8.13727	8.13689	8.14485	8.14697	8.13361	8.15717	8.29319	8.16333	8.14528	8.15001	8.14394	8.15582	8.14397
0.73	8.1595	8.18003	8.16277	8.14397	8.17039	8.17623	8.15246	8.152	8.14401	8.1653	8.15329	8.15959	8.15757	8.1585	8.15086	8.16613	8.14494	8.14255	8.14268	8.15572	8.14834	8.15158	8.1468	8.11989	8.14298	8.14388	8.14199	8.14414	8.13543	8.14926	8.28677	8.15961	8.14803	8.15508	8.13388	8.15025	8.14683
0.73125	8.16078	8.17873	8.16792	8.14769	8.1727	8.17499	8.1521	8.15473	8.14935	8.15788	8.14651	8.15934	8.15696	8.15067	8.15309	8.15607	8.14584	8.13459	8.14661	8.15839	8.1571	8.15414	8.14207	8.13115	8.13927	8.1471	8.14618	8.15281	8.1388	8.1481	8.29262	8.15399	8.14502	8.14089	8.14499	8.15229	8.1416
0.7325	8.16343	8.17562	8.15688	8.15606	8.17627	8.17504	8.1641	8.15292	8.14506	8.16074	8.14462	8.16427	8.14757	8.15359	8.15693	8.1562	8.15098	8.13976	8.14721	8.14719	8.15489	8.15566	8.14577	8.13402	8.13721	8.14429	8.15452	8.15392	8.14577	8.14853	8.29202	8.15086	8.14229	8.14991	8.1342	8.1533	8.13789
0.73375	8.16334	8.17547	8.16916	8.14818	8.16604	8.17533	8.1568	8.15277	8.14491	8.16373	8.14538	8.17229	8.15355	8.15362	8.16302	8.16181	8.14656	8.13855	8.14118	8.15	8.16167	8.14956	8.1458	8.12107	8.13414	8.14252	8.15343	8.14909	8.13047	8.14506	8.29656	8.161	8.1363	8.14763	8.14123	8.15233	8.13806
0.735	8.16152	8.18047	8.16006	8.15528	8.17276	8.17263	8.15193	8.14881	8.14731	8.15762	8.14703	8.17318	8.15299	8.14922	8.15635	8.16492	8.14948	8.13054	8.1447	8.16141	8.15548	8.14459	8.15125	8.12714	8.14386	8.13932	8.13997	8.14198	8.13757	8.14371	8.28701	8.14631	8.13992	8.14254	8.12842	8.15173	8.14467
0.73625	8.1628	8.17826	8.16629	8.1527	8.17394	8.17495	8.15415	8.1626	8.13866	8.16202	8.14112	8.17134	8.15633	8.15293	8.15657	8.15411	8.14476	8.14248	8.14468	8.15999	8.15429	8.15442	8.14605	8.12813	8.14178	8.14645	8.14818	8.14634	8.13874	8.14044	8.29109	8.1513	8.14736	8.14281	8.13338	8.15774	8.13938
0.7375	8.15823	8.17925	8.16693	8.1541	8.1736	8.17443	8.15268	8.16575	8.13711	8.16253	8.15193	8.15796	8.15218	8.15635	8.15717	8.15916	8.14466	8.13652	8.14609	8.15753	8.16201	8.14927	8.14343	8.13014	8.12448	8.14173	8.14483	8.14995	8.13923	8.1429	8.29413	8.15798	8.14765	8.14818	8.14553	8.1555	8.13219
0.73875	8.16205	8.17668	8.16498	8.14981	8.16641	8.16778	8.146	8.14858	8.1349	8.15904	8.14217	8.17632	8.15166	8.15018	8.15418	8.159	8.14636	8.12852	8.14591	8.15209	8.15421	8.14895	8.14487	8.1313	8.14554	8.13981	8.14376	8.14511	8.13273	8.13715	8.28784	8.14608	8.15232	8.14001	8.13925	8.15331	8.14471
0.74	8.16158	8.18117	8.16972	8.15376	8.17698	8.17073	8.15635	8.15991	8.14862	8.16741	8.13882	8.17161	8.15249	8.15829	8.15213	8.158	8.14672	8.13273	8.14533	8.14757	8.1439	8.15075	8.14914	8.13142	8.13998	8.14512	8.14266	8.14711	8.14317	8.14057	8.293	8.16195	8.14464	8.14995	8.13986	8.15363	8.13783
0.74125	8.14975	8.18045	8.156	8.14926	8.17043	8.17065	8.15722	8.15669	8.14612	8.16446	8.13713	8.16429	8.15718	8.15283	8.15472	8.15211	8.14635	8.13801	8.14611	8.14873	8.15501	8.14682	8.14595	8.12801	8.14149	8.14008	8.15602	8.14971	8.13588	8.14566	8.29578	8.15445	8.14075	8.14895	8.12872	8.14348	8.14153
0.7425	8.16757	8.1805	8.16074	8.14989	8.17025	8.16862	8.1467	8.15215	8.13789	8.16492	8.1457	8.16786	8.14172	8.14956	8.1601	8.1647	8.13779	8.13496	8.14162	8.1553	8.15631	8.14343	8.14644	8.12951	8.13619	8.14796	8.14629	8.14895	8.13867	8.14014	8.29548	8.16065	8.15121	8.14925	8.14306	8.14182	8.13821
0.74375	8.16186	8.17647	8.15805	8.1502	8.17294	8.16938	8.1588	8.15558	8.14464	8.16558	8.14877	8.16335	8.15744	8.15639	8.15457	8.1627	8.14538	8.13537	8.14373	8.15468	8.16072	8.15179	8.14364	8.13517	8.14057	8.1401	8.14323	8.14413	8.13639	8.14705	8.29119	8.15105	8.14449	8.15334	8.13864	8.15067	8.13523
0.745	8.16561	8.18019	8.15871	8.15091	8.1741	8.17629	8.15664	8.15275	8.1464	8.16029	8.1477	8.16022	8.15169	8.15924	8.15271	8.16804	8.14669	8.14232	8.14351	8.15879	8.15588	8.14946	8.13866	8.14084	8.14629	8.14984	8.1478	8.15363	8.1477	8.14879	8.2915	8.16066	8.1459	8.14445	8.13828	8.15324	8.14886
0.74625	8.16646	8.17326	8.16081	8.1446	8.17144	8.17292	8.15764	8.15423	8.14708	8.15741	8.15257	8.16493	8.1517	8.1607	8.15529	8.16342	8.14211	8.13525	8.14354	8.15116	8.15064	8.1486	8.14837	8.12463	8.14078	8.13539	8.14928	8.14598	8.13762	8.14243	8.2942	8.15995	8.14566	8.14485	8.14794	8.15189	8.14134
0.7475	8.15889	8.18059	8.15843	8.15226	8.17179	8.17844	8.15336	8.15107	8.14516	8.16583	8.14497	8.16582	8.14849	8.15579	8.15327	8.1569	8.14555	8.13903	8.15185	8.14847	8.16173	8.15409	8.1462	8.13243	8.13487	8.14782	8.15097	8.15767	8.14038	8.13488	8.2943	8.16041	8.15195	8.14555	8.13463	8.15155	8.14542
0.74875	8.16509	8.17758	8.15852	8.15062	8.1674	8.17515	8.14996	8.15858	8.14812	8.16324	8.14125	8.1663	8.15475	8.1528	8.15818	8.15872	8.14819	8.13918	8.14716	8.15389	8.14454	8.14787	8.15079	8.13867	8.14356	8.13262	8.14458	8.14881	8.13764	8.14759	8.29097	8.15389	8.15199	8.13569	8.15056	8.15616	8.13832
0.75	8.15467	8.17554	8.16297	8.14746	8.17533	8.17063	8.15481	8.15471	8.15447	8.15522	8.14348	8.15326	8.15022	8.16193	8.15457	8.15748	8.14446	8.13936	8.14304	8.15047	8.15502	8.14496	8.15342	8.13557	8.13413	8.14634	8.14389	8.15285	8.13916	8.14627	8.29254	8.14645	8.14971	8.1394	8.14342	8.15697	8.14363
0.75125	8.16293	8.17838	8.16256	8.1452	8.17512	8.17704	8.15649	8.15462	8.14909	8.1555	8.15873	8.16211	8.14915	8.15171	8.16371	8.16239	8.14322	8.14038	8.14139	8.15486	8.15226	8.14614	8.14681	8.13789	8.14108	8.14047	8.14101	8.14882	8.13902	8.1501	8.28452	8.14973	8.14187	8.15521	8.12865	8.14716	8.14043
0.7525	8.16261	8.17386	8.16664	8.15169	8.17013	8.16715	8.14762	8.15981	8.14479	8.17081	8.14374	8.16701	8.15591	8.15162	8.16018	8.16165	8.14934	8.14273	8.15304	8.14924	8.15498	8.14705	8.15423	8.13324	8.14156	8.14799	8.15218	8.14464	8.13148	8.14567	8.29299	8.15491	8.14531	8.14503	8.14076	8.15214	8.14064
0.75375	8.16627	8.18115	8.16561	8.14701	8.17704	8.17376	8.15192	8.15674	8.13495	8.16414	8.13898	8.17654	8.16033	8.15381	8.16514	8.15959	8.1457	8.13686	8.14495	8.15019	8.13946	8.14511	8.15085	8.13251	8.13227	8.14402	8.14997	8.14524	8.13526	8.15349	8.28914	8.152	8.14832	8.14919	8.12847	8.14907	8.14312
0.755	8.16013	8.17381	8.16541	8.14663	8.17251	8.16813	8.15883	8.15242	8.13972	8.16263	8.14189	8.16247	8.14749	8.14866	8.1564	8.16329	8.14606	8.14441	8.14901	8.15185	8.16265	8.1533	8.14764	8.13789	8.13495	8.14025	8.14998	8.14967	8.14214	8.13687	8.30344	8.15855	8.14511	8.1486	8.14085	8.15627	8.13986
0.75625	8.16282	8.17783	8.16294	8.15272	8.1665	8.16819	8.15249	8.15013	8.145	8.16758	8.13993	8.15899	8.15404	8.14936	8.16912	8.15919	8.15147	8.13859	8.14173	8.14989	8.15643	8.15016	8.15407	8.12922	8.14034	8.13951	8.15823	8.15077	8.13973	8.14597	8.2806	8.15439	8.14871	8.15437	8.14443	8.15173	8.14829
0.7575	8.15838	8.17723	8.16525	8.15304	8.16864	8.1822	8.15739	8.15589	8.14044	8.164	8.14872	8.16068	8.15386	8.16025	8.1568	8.16847	8.14974	8.13543	8.15266	8.15375	8.15041	8.15677	8.13662	8.13633	8.14178	8.14545	8.14593	8.14724	8.13793	8.14244	8.2895	8.15269	8.13617	8.15075	8.13302	8.15122	8.13697
0.75875	8.16449	8.17693	8.16351	8.14076	8.17251	8.17302	8.15478	8.15742	8.14603	8.16003	8.14919	8.17171	8.15342	8.16151	8.1577	8.16026	8.14636	8.14738	8.15127	8.15179	8.15758	8.1447	8.15148	8.13014	8.13064	8.13825	8.1479	8.14396	8.13659	8.14007	8.29088	8.15189	8.14851	8.14909	8.14436	8.14648	8.1427
0.76	8.16168	8.17865	8.16079	8.15687	8.17461	8.17601	8.15163	8.14572	8.14935	8.16637	8.15035	8.1657	8.14471	8.14988	8.15662	8.16141	8.15359	8.13862	8.14451	8.15841	8.15777	8.15108	8.14731	8.13389	8.14246	8.1411	8.1472	8.15183	8.1312	8.14387	8.29325	8.15724	8.13678	8.1507	8.13565	8.14816	8.14027
0.76125	8.15822	8.17027	8.15924	8.15859	8.17689	8.17849	8.15387	8.15284	8.1482	8.16581	8.14046	8.15753	8.15798	8.15781	8.16254	8.15842	8.14715	8.13953	8.1478	8.15021	8.14695	8.13848	8.15339	8.13829	8.13906	8.13044	8.14486	8.15146	8.1375	8.1507	8.29055	8.15382	8.14854	8.14444	8.14049	8.14489	8.14756
0.7625	8.15647	8.17336	8.15862	8.15311	8.17349	8.16647	8.1553	8.15521	8.14268	8.16298	8.14222	8.16409	8.15438	8.148	8.15519	8.16686	8.15177	8.13378	8.14896	8.15367	8.15499	8.14771	8.1526	8.13031	8.13583	8.14577	8.14274	8.15152	8.14077	8.14307	8.29493	8.16451	8.14817	8.14154	8.13968	8.14657	8.14579
0.76375	8.16326	8.16797	8.16713	8.15487	8.1672	8.17562	8.15312	8.15233	8.14025	8.16302	8.14052	8.1569	8.15454	8.14429	8.14968	8.15802	8.1436	8.1337	8.15196	8.14776	8.14758	8.14271	8.15399	8.12376	8.13894	8.14663	8.158	8.14694	8.13249	8.13951	8.29274	8.14581	8.15504	8.14583	8.14912	8.15055	8.14687
0.765	8.16509	8.17961	8.16211	8.15317	8.17739	8.18008	8.15658	8.15133	8.14306	8.15825	8.15041	8.16981	8.15545	8.1524	8.16216	8.15558	8.13958	8.1391	8.14975	8.14866	8.15551	8.14616	8.14574	8.12666	8.14125	8.13806	8.14238	8.14488	8.14302	8.1511	8.28955	8.15497	8.14502	8.13935	8.13534	8.15133	8.14371
0.76625	8.153	8.16786	8.16403	8.15899	8.17653	8.17771	8.15474	8.15867	8.15104	8.16361	8.13786	8.15675	8.14597	8.15655	8.15244	8.15824	8.14393	8.13914	8.14272	8.15092	8.14817	8.14189	8.14494	8.12903	8.14007	8.15027	8.14453	8.14564	8.13415	8.1495	8.28624	8.14607	8.15132	8.14341	8.14642	8.15395	8.14226
0.7675	8.16255	8.17425	8.16914	8.15421	8.16898	8.17935	8.16309	8.14997	8.15258	8.16205	8.14353	8.1616	8.15463	8.14713	8.16236	8.15536	8.15085	8.13059	8.14046	8.15931	8.15202	8.14422	8.15171	8.13346	8.1359	8.14395	8.1356	8.14999	8.13756	8.14384	8.29135	8.15809	8.14296	8.147	8.14183	8.15481	8.14699
0.76875	8.16497	8.17445	8.17136	8.14927	8.17369	8.17717	8.15848	8.15195	8.14355	8.15958	8.14451	8.16202	8.15072	8.15602	8.1582	8.16158	8.14003	8.13593	8.14011	8.15986	8.1527	8.15178	8.15077	8.12527	8.14042	8.14629	8.14039	8.15348	8.14508	8.14986	8.28522	8.14936	8.14005	8.15285	8.13858	8.15625	8.13649
0.77	8.16661	8.17799	8.16289	8.15379	8.1784	8.17491	8.15952	8.15723	8.14857	8.15415	8.14497	8.15938	8.16169	8.15786	8.15844	8.15741	8.14798	8.13381	8.14364	8.1625	8.15574	8.15786	8.14463	8.13262	8.1313	8.14326	8.1439	8.14654	8.14775	8.15089	8.28706	8.15574	8.14808	8.14483	8.13525	8.14453	8.13896
0.77125	8.16203	8.17377	8.16474	8.15021	8.16943	8.16792	8.15484	8.15965	8.14895	8.16077	8.14402	8.16323	8.15869	8.15333	8.15132	8.16043	8.14452	8.13796	8.14343	8.1563	8.15059	8.13851	8.15246	8.12847	8.13816	8.14743	8.14848	8.15591	8.14072	8.14817	8.28845	8.16392	8.14132	8.14415	8.14925	8.15175	8.14497
0.7725	8.16348	8.16986	8.16001	8.15212	8.17192	8.17245	8.15174	8.15278	8.1403	8.15686	8.13454	8.16613	8.14908	8.15098	8.15467	8.16363	8.15064	8.14063	8.14771	8.1558	8.16059	8.14472	8.14593	8.13484	8.13708	8.14573	8.14145	8.14605	8.1473	8.1428	8.28806	8.15559	8.15673	8.13794	8.13964	8.14469	8.13989
0.77375	8.15607	8.1769	8.16591	8.14937	8.16881	8.17136	8.13998	8.14894	8.14637	8.16102	8.14626	8.15637	8.15188	8.15925	8.16642	8.16079	8.14928	8.13366	8.14463	8.1468	8.1472	8.14687	8.14485	8.12704	8.13641	8.13946	8.14769	8.15508	8.14103	8.14027	8.2966	8.15199	8.13777	8.13794	8.14386	8.15549	8.14233
0.775	8.16741	8.18885	8.16881	8.15862	8.16379	8.16804	8.15528	8.15728	8.14426	8.1636	8.14308	8.16742	8.16032	8.14754	8.1566	8.16377	8.15835	8.13187	8.14528	8.15057	8.14295	8.15378	8.14782	8.12967	8.134	8.13836	8.14122	8.15358	8.14236	8.15722	8.29681	8.16056	8.1414	8.1461	8.13874	8.14441	8.13836
0.77625	8.16201	8.1708	8.16778	8.14939	8.17647	8.16909	8.154	8.13954	8.13956	8.16246	8.14107	8.16818	8.15078	8.15073	8.1569	8.16991	8.14823	8.13909	8.14739	8.14855	8.15303	8.14968	8.14831	8.1274	8.1378	8.14424	8.14601	8.15636	8.15011	8.14301	8.28771	8.15661	8.14217	8.14634	8.14532	8.15661	8.13515
0.7775	8.16214	8.17887	8.16485	8.14533	8.18233	8.169	8.15699	8.1512	8.14492	8.15897	8.14548	8.16815	8.15355	8.14293	8.1477	8.16807	8.14363	8.14261	8.14691	8.15741	8.15822	8.15431	8.14319	8.12773	8.13511	8.14721	8.14922	8.15059	8.14738	8.14503	8.28598	8.16065	8.14179	8.1496	8.13476	8.15563	8.14867
0.77875	8.16111	8.172	8.17169	8.15267	8.17756	8.16994	8.16007	8.15231	8.14898	8.16091	8.1471	8.17305	8.15019	8.15754	8.16013	8.16083	8.14054	8.13875	8.14297	8.15617	8.15639	8.15382	8.14915	8.12681	8.13993	8.14822	8.14268	8.1473	8.13724	8.14198	8.29227	8.15377	8.14134	8.14301	8.13439	8.15046	8.13573
0.78	8.16481	8.17753	8.16669	8.15048	8.16171	8.16122	8.15015	8.15881	8.13947	8.1621	8.14879	8.15919	8.14648	8.15103	8.15264	8.16943	8.14865	8.14134	8.13882	8.15603	8.14965	8.1529	8.14914	8.12585	8.14143	8.14735	8.13785	8.14788	8.14274	8.15298	8.29013	8.14974	8.14329	8.14234	8.13821	8.14719	8.14062
0.78125	8.16364	8.17855	8.16795	8.14958	8.17293	8.17723	8.14292	8.15369	8.14618	8.15903	8.15603	8.15396	8.15046	8.15688	8.15603	8.16195	8.15823	8.13778	8.14565	8.16038	8.15494	8.16053	8.14824	8.13493	8.13014	8.14599	8.14254	8.14819	8.14092	8.14889	8.29506	8.15619	8.15099	8.15066	8.14381	8.14464	8.14555
0.7825	8.1653	8.18062	8.15661	8.15371	8.16672	8.16859	8.15827	8.14876	8.14911	8.15648	8.13699	8.15815	8.1519	8.15537	8.15651	8.16195	8.14587	8.14809	8.14519	8.15203	8.14767	8.14919	8.14822	8.12992	8.13211	8.14207	8.13918	8.15149	8.13956	8.1444	8.28787	8.16187	8.14076	8.15013	8.13885	8.14682	8.14292
0.78375	8.15398	8.18041	8.16165	8.15114	8.16593	8.17344	8.15356	8.15811	8.14418	8.15796	8.14272	8.16393	8.15549	8.15611	8.15223	8.16726	8.14699	8.13692	8.14257	8.15705	8.15187	8.1499	8.14806	8.12876	8.13338	8.13503	8.14628	8.14853	8.14072	8.13861	8.28747	8.15646	8.14861	8.13775	8.14108	8.14464	8.14608
0.785	8.15356	8.18251	8.1599	8.1419	8.17169	8.18014	8.15216	8.15339	8.14943	8.16424	8.13977	8.15896	8.15486	8.1579	8.14383	8.15734	8.14536	8.13229	8.13705	8.15092	8.15799	8.15308	8.14768	8.12708	8.14115	8.14011	8.15082	8.14755	8.13898	8.14712	8.28726	8.15081	8.14078	8.14649	8.13719	8.15471	8.14396
0.78625	8.15859	8.18145	8.17193	8.15132	8.17409	8.17358	8.15226	8.159	8.14203	8.15443	8.14737	8.15889	8.15858	8.1555	8.15616	8.15896	8.13855	8.14167	8.14421	8.15564	8.15127	8.1566	8.15008	8.12897	8.1434	8.1444	8.14408	8.14632	8.14919	8.13886	8.27548	8.15462	8.14122	8.14394	8.1367	8.15438	8.14551
0.7875	8.15715	8.18822	8.16325	8.14787	8.16251	8.17635	8.15702	8.15085	8.14218	8.15856	8.14605	8.16106	8.14742	8.15493	8.14996	8.16099	8.14728	8.13914	8.14253	8.14785	8.15288	8.14715	8.15155	8.13123	8.14487	8.14194	8.14577	8.14968	8.1418	8.15199	8.29702	8.15534	8.1556	8.15088	8.14024	8.15171	8.13933
0.78875	8.16249	8.18303	8.1608	8.15025	8.17371	8.17379	8.1576	8.16275	8.14713	8.15778	8.13986	8.16205	8.15125	8.15989	8.16021	8.15411	8.14606	8.13766	8.15101	8.15264	8.1562	8.14913	8.14352	8.13261	8.13139	8.14014	8.14619	8.15325	8.13979	8.14213	8.28931	8.15294	8.14507	8.14182	8.14106	8.14352	8.13647
0.79	8.15803	8.17587	8.16158	8.14626	8.17705	8.17388	8.15371	8.14209	8.14686	8.16238	8.14569	8.16813	8.15686	8.15421	8.16242	8.16065	8.14368	8.1321	8.1466	8.15064	8.14741	8.14611	8.14991	8.13154	8.14061	8.14808	8.14618	8.14873	8.1399	8.15007	8.29897	8.15672	8.14121	8.14317	8.1384	8.15056	8.15149
0.79125	8.15763	8.1732	8.15849	8.15429	8.16967	8.17279	8.1583	8.1624	8.15008	8.15807	8.13558	8.16597	8.15556	8.14825	8.15272	8.1614	8.14628	8.13474	8.14825	8.15389	8.15145	8.14938	8.14079	8.12906	8.13496	8.13513	8.14779	8.14777	8.13209	8.1383	8.29678	8.1567	8.15253	8.14181	8.13837	8.15968	8.14175
0.7925	8.17129	8.17566	8.17368	8.14965	8.17847	8.17716	8.15797	8.15943	8.13789	8.16634	8.15316	8.16122	8.15514	8.14718	8.1522	8.16544	8.15953	8.1383	8.15362	8.15234	8.15752	8.14601	8.14672	8.13515	8.14008	8.14678	8.1434	8.14928	8.14251	8.1515	8.29829	8.15835	8.13849	8.15021	8.13357	8.15643	8.1358
0.79375	8.15605	8.18051	8.16898	8.1501	8.17296	8.17824	8.15232	8.1593	8.13298	8.15716	8.14943	8.16502	8.14754	8.15633	8.16943	8.16857	8.14402	8.13925	8.14813	8.15027	8.15143	8.15681	8.14702	8.1265	8.13108	8.13892	8.14867	8.14396	8.14363	8.14309	8.2929	8.16442	8.14582	8.15745	8.13761	8.13853	8.13852
0.795	8.164	8.18239	8.15993	8.15265	8.17277	8.16851	8.14946	8.15157	8.14311	8.16378	8.14215	8.16302	8.14743	8.15882	8.15578	8.16746	8.14895	8.13454	8.14663	8.15585	8.15997	8.14726	8.14963	8.12534	8.13634	8.14463	8.1474	8.1479	8.14024	8.15044	8.28723	8.16333	8.15468	8.15394	8.13753	8.14607	8.13443
0.79625	8.16146	8.17084	8.16674	8.15042	8.16824	8.17003	8.1509	8.15267	8.13924	8.16365	8.14304	8.16664	8.1604	8.15228	8.14824	8.16293	8.14616	8.13382	8.14618	8.15232	8.14633	8.14288	8.14435	8.13525	8.14211	8.14013	8.14445	8.14133	8.14167	8.14921	8.28195	8.14618	8.15073	8.14948	8.14551	8.14961	8.14203
0.7975	8.16709	8.181	8.16753	8.15292	8.17552	8.17204	8.15821	8.15941	8.14383	8.162	8.14255	8.1607	8.15293	8.1598	8.15713	8.15782	8.14297	8.13749	8.14413	8.14208	8.15173	8.146	8.14713	8.1253	8.14087	8.14294	8.14585	8.15322	8.13573	8.13858	8.29122	8.15523	8.14495	8.14846	8.1456	8.14894	8.14295
0.79875	8.15854	8.17577	8.1577	8.14626	8.17139	8.16968	8.15736	8.15382	8.13935	8.1688	8.15268	8.1593	8.15301	8.14812	8.15908	8.15949	8.14238	8.13348	8.14576	8.15882	8.15141	8.14839	8.14058	8.12875	8.13691	8.13491	8.14896	8.14327	8.135	8.14979	8.28318	8.15263	8.13576	8.14646	8.14191	8.15501	8.14304
0.8	8.16172	8.17199	8.16123	8.15992	8.16659	8.16598	8.15201	8.15712	8.1454	8.15729	8.1405	8.1585	8.1503	8.15351	8.15192	8.16423	8.14557	8.1389	8.14341	8.15745	8.15318	8.15146	8.14409	8.13325	8.1432	8.14387	8.14708	8.14332	8.14183	8.14795	8.29337	8.14912	8.13908	8.15514	8.13879	8.15255	8.14033
0.80125	8.16057	8.17897	8.1586	8.14889	8.17441	8.17278	8.15396	8.15582	8.13893	8.16289	8.14655	8.16431	8.15343	8.15233	8.15671	8.16649	8.14589	8.12766	8.14065	8.15047	8.15207	8.1497	8.14551	8.13948	8.13477	8.1482	8.14764	8.15306	8.14012	8.13788	8.29846	8.1577	8.14048	8.14916	8.13797	8.1487	8.15154
0.8025	8.16116	8.17831	8.16866	8.14696	8.16879	8.1762	8.15627	8.15227	8.14201	8.16511	8.14215	8.16051	8.15145	8.14996	8.15244	8.15965	8.14536	8.14124	8.14551	8.14397	8.15803	8.15117	8.1379	8.13191	8.1383	8.14263	8.15369	8.15466	8.13056	8.14823	8.29237	8.15629	8.14988	8.1424	8.13723	8.14704	8.14162
0.80375	8.16183	8.17515	8.16505	8.15777	8.16904	8.17607	8.15881	8.1492	8.14174	8.16187	8.14545	8.16818	8.15638	8.15046	8.15915	8.15419	8.14898	8.13806	8.15483	8.153	8.14808	8.15364	8.14487	8.1356	8.13661	8.13874	8.14479	8.14362	8.13882	8.14671	8.28805	8.15272	8.14571	8.15269	8.14307	8.14486	8.14747
0.805	8.15325	8.17568	8.16178	8.1565	8.1707	8.16973	8.1557	8.15773	8.14053	8.15605	8.15012	8.17105	8.15234	8.16274	8.15301	8.15677	8.14558	8.13506	8.13492	8.15034	8.15746	8.1602	8.14542	8.12712	8.12805	8.14532	8.1493	8.14968	8.13963	8.13697	8.29365	8.15606	8.13743	8.14639	8.14253	8.14087	8.1432
0.80625	8.16415	8.18024	8.16025	8.1409	8.18335	8.17178	8.14939	8.15919	8.14609	8.1655	8.14243	8.16207	8.14691	8.15819	8.16506	8.16282	8.14875	8.14686	8.14145	8.1537	8.15313	8.14998	8.14822	8.13699	8.1462	8.14092	8.14045	8.15217	8.13766	8.14079	8.29036	8.15725	8.1437	8.14528	8.14551	8.13543	8.1326
0.8075	8.16104	8.1795	8.15697	8.15194	8.17929	8.17718	8.14342	8.1602	8.14574	8.16152	8.14564	8.15983	8.1489	8.14774	8.15289	8.15781	8.14565	8.132	8.14349	8.16209	8.15654	8.14901	8.14601	8.1286	8.14129	8.14275	8.15321	8.14899	8.14369	8.14263	8.28714	8.15853	8.14469	8.14642	8.13603	8.14771	8.1446
0.80875	8.16111	8.17142	8.16195	8.15423	8.1733	8.18437	8.15228	8.15343	8.15278	8.16445	8.15643	8.17182	8.14953	8.15622	8.15343	8.16122	8.14367	8.1387	8.13731	8.15099	8.15237	8.15332	8.1516	8.12813	8.14295	8.13688	8.14578	8.15131	8.13543	8.15423	8.2894	8.15563	8.14167	8.14985	8.13101	8.14507	8.14259
0.81	8.15976	8.16905	8.16529	8.14889	8.16791	8.17517	8.15749	8.15512	8.14858	8.16926	8.14449	8.16342	8.15495	8.15075	8.15976	8.16552	8.14552	8.13913	8.14032	8.15489	8.15239	8.1507	8.14256	8.12494	8.13773	8.13866	8.14381	8.15232	8.14013	8.15012	8.2854	8.15651	8.13965	8.15261	8.14947	8.15006	8.14234
0.81125	8.16275	8.1756	8.15721	8.152	8.17261	8.17026	8.15398	8.15837	8.14706	8.1625	8.14086	8.16778	8.15085	8.15099	8.15458	8.16233	8.14717	8.14032	8.14717	8.15545	8.15082	8.15107	8.149	8.13368	8.14012	8.14012	8.14866	8.14965	8.14328	8.13561	8.29488	8.15771	8.14983	8.1523	8.1406	8.1482	8.1503
0.8125	8.16351	8.17524	8.16059	8.15248	8.17329	8.18065	8.15448	8.15573	8.15061	8.16086	8.14687	8.16343	8.14875	8.14794	8.15321	8.16246	8.13578	8.13673	8.14428	8.14986	8.15931	8.14169	8.14192	8.13545	8.13913	8.14559	8.14494	8.14981	8.14149	8.14483	8.29192	8.15758	8.14302	8.14214	8.15084	8.14495	8.14434
0.81375	8.1604	8.17663	8.1616	8.15036	8.16574	8.17264	8.15202	8.15961	8.14115	8.15487	8.14194	8.15983	8.14755	8.16049	8.15725	8.16423	8.15061	8.13834	8.14391	8.14884	8.1464	8.14824	8.15442	8.13031	8.13789	8.15055	8.15262	8.14525	8.13633	8.14444	8.28695	8.15712	8.15092	8.15714	8.14217	8.14485	8.13323
0.815	8.15899	8.17862	8.1654	8.1558	8.17593	8.17292	8.14874	8.15275	8.14635	8.16019	8.14022	8.15928	8.14739	8.14554	8.15282	8.16725	8.14456	8.13904	8.14665	8.1465	8.1541	8.15158	8.14223	8.12713	8.13728	8.14503	8.15279	8.16241	8.14509	8.14612	8.29106	8.16185	8.14372	8.15189	8.13865	8.14459	8.13819
0.81625	8.15713	8.17564	8.16922	8.15366	8.17261	8.16746	8.15664	8.15238	8.14204	8.15644	8.14359	8.1618	8.15348	8.15894	8.16005	8.16696	8.14746	8.14061	8.14762	8.15501	8.14876	8.15803	8.14232	8.13121	8.14735	8.14785	8.14709	8.15202	8.1358	8.14452	8.29182	8.15084	8.15115	8.1392	8.13234	8.14417	8.13907
0.8175	8.16206	8.17244	8.16838	8.14954	8.17537	8.17989	8.14986	8.15444	8.1501	8.15666	8.14701	8.17048	8.15089	8.14542	8.15598	8.15943	8.14071	8.13555	8.13964	8.1502	8.16601	8.14726	8.14491	8.12604	8.12887	8.14611	8.13949	8.15064	8.14419	8.13223	8.29332	8.15447	8.14021	8.14174	8.14497	8.15294	8.14178
0.81875	8.15633	8.17615	8.1638	8.14923	8.17124	8.17233	8.15396	8.15672	8.14548	8.16679	8.14468	8.16245	8.14273	8.15202	8.15192	8.1607	8.15147	8.13752	8.14576	8.14862	8.14953	8.15578	8.14343	8.13437	8.13585	8.14499	8.15071	8.15408	8.13072	8.14089	8.28968	8.1595	8.14117	8.14569	8.13354	8.15489	8.14137
0.82	8.15619	8.18417	8.16543	8.15656	8.16947	8.17567	8.15889	8.1514	8.15011	8.16365	8.14045	8.15584	8.14922	8.14968	8.15576	8.1593	8.13733	8.1374	8.14673	8.15469	8.14935	8.15658	8.13677	8.13835	8.13218	8.15137	8.14565	8.14998	8.13725	8.14486	8.29906	8.15237	8.14221	8.13927	8.13449	8.1416	8.14268
0.82125	8.15953	8.17597	8.16166	8.15518	8.17794	8.17566	8.15437	8.15632	8.15517	8.15655	8.15404	8.16723	8.15058	8.1508	8.15428	8.16321	8.13816	8.14095	8.13683	8.15056	8.15357	8.15171	8.12987	8.13104	8.13874	8.14245	8.1467	8.15135	8.13738	8.14495	8.2892	8.14993	8.14289	8.15517	8.13097	8.14865	8.14909
0.8225	8.16871	8.17908	8.16833	8.15466	8.16197	8.17183	8.14804	8.16099	8.1424	8.16149	8.14528	8.16646	8.15132	8.15279	8.15741	8.16068	8.14617	8.13423	8.1466	8.14784	8.16343	8.15166	8.14629	8.13262	8.14166	8.13658	8.14979	8.15507	8.13264	8.141	8.28838	8.15795	8.14926	8.14861	8.13743	8.15349	8.14143
0.82375	8.16313	8.17726	8.16979	8.1445	8.1772	8.1743	8.15238	8.1584	8.14809	8.1613	8.1443	8.16326	8.15744	8.15813	8.15754	8.16561	8.14379	8.14336	8.1432	8.15311	8.15786	8.15347	8.15532	8.13275	8.13946	8.14461	8.148	8.15237	8.13932	8.14766	8.28391	8.15907	8.13754	8.13665	8.1357	8.15855	8.14555
0.825	8.15946	8.18396	8.16986	8.15152	8.17232	8.17418	8.14954	8.15339	8.15488	8.16524	8.14383	8.16181	8.15615	8.16057	8.15466	8.15582	8.15544	8.14211	8.15651	8.15088	8.1497	8.15072	8.14151	8.12949	8.13927	8.13676	8.14871	8.14639	8.13891	8.13953	8.29118	8.15713	8.15331	8.14996	8.13585	8.14471	8.14472
0.82625	8.16009	8.17849	8.15689	8.15437	8.17531	8.16725	8.14689	8.15748	8.14688	8.16295	8.1372	8.15517	8.15508	8.15567	8.16083	8.15094	8.14508	8.13546	8.14471	8.15232	8.15613	8.15337	8.14462	8.13149	8.14501	8.13857	8.15074	8.14907	8.136	8.14204	8.2918	8.15981	8.1424	8.14258	8.13966	8.14377	8.14023
0.8275	8.16213	8.17586	8.16544	8.14858	8.17592	8.17968	8.14314	8.1619	8.14201	8.16638	8.14395	8.16025	8.14197	8.14622	8.15012	8.16465	8.14741	8.13428	8.14676	8.15004	8.15509	8.14855	8.14695	8.1302	8.13685	8.14219	8.15244	8.15653	8.13982	8.13522	8.29152	8.15319	8.14798	8.14693	8.14446	8.14882	8.14255
0.82875	8.16044	8.17803	8.17058	8.14617	8.17607	8.17255	8.15579	8.15691	8.14659	8.15751	8.1511	8.16874	8.16264	8.15437	8.15253	8.15992	8.1445	8.13509	8.13406	8.16262	8.15086	8.15108	8.1478	8.12397	8.13387	8.13464	8.1447	8.15565	8.14041	8.14382	8.29594	8.14767	8.1447	8.15126	8.13045	8.14801	8.14018
0.83	8.15377	8.18075	8.17075	8.14995	8.16792	8.16816	8.15868	8.16265	8.14628	8.16063	8.14163	8.1624	8.14969	8.14694	8.15586	8.16003	8.14647	8.13974	8.1468	8.15346	8.15146	8.14996	8.14352	8.12714	8.13038	8.13334	8.13868	8.1561	8.14301	8.15121	8.29111	8.16264	8.15475	8.14122	8.1426	8.14486	8.1442
0.83125	8.1584	8.1775	8.15701	8.14771	8.17	8.17003	8.14813	8.14604	8.15463	8.16112	8.15	8.16523	8.14942	8.15724	8.15267	8.16321	8.14612	8.12979	8.15084	8.155	8.14252	8.15468	8.13984	8.12749	8.13608	8.14656	8.14248	8.15155	8.14397	8.14548	8.29249	8.15513	8.1352	8.14884	8.14144	8.15128	8.14155
0.8325	8.16763	8.17703	8.16912	8.14815	8.17548	8.17176	8.15005	8.15771	8.14389	8.16062	8.14614	8.16743	8.15073	8.14849	8.16242	8.16073	8.14262	8.13891	8.13646	8.15099	8.15441	8.14963	8.15206	8.13929	8.12918	8.14429	8.14904	8.14464	8.13778	8.14907	8.2898	8.16194	8.14616	8.1348	8.13588	8.15409	8.14122
0.83375	8.16425	8.17627	8.16162	8.14678	8.17187	8.17515	8.15512	8.15477	8.14303	8.15654	8.14893	8.16303	8.14563	8.1572	8.15732	8.15977	8.15213	8.14096	8.1478	8.14863	8.15106	8.14906	8.1411	8.128	8.13706	8.14319	8.14351	8.15505	8.14115	8.14713	8.28562	8.1567	8.14394	8.14432	8.14076	8.14965	8.13949
0.835	8.15473	8.18323	8.16375	8.1495	8.17544	8.17883	8.15159	8.15852	8.15496	8.16738	8.13831	8.16643	8.15182	8.14375	8.15652	8.15685	8.14596	8.13903	8.14727	8.15954	8.15659	8.14924	8.14059	8.13213	8.13086	8.1346	8.1434	8.15853	8.13495	8.15533	8.28641	8.15775	8.14107	8.15333	8.13326	8.1492	8.14392
0.83625	8.16	8.1813	8.15532	8.14906	8.16671	8.17798	8.16052	8.15766	8.1438	8.16164	8.1411	8.16797	8.15484	8.15898	8.15669	8.15873	8.14667	8.12862	8.14625	8.15671	8.15573	8.15397	8.14648	8.13389	8.14307	8.13714	8.14648	8.14308	8.13712	8.14031	8.28366	8.15995	8.1396	8.14247	8.13525	8.15258	8.14239
0.8375	8.15265	8.18229	8.15676	8.14824	8.18052	8.17289	8.15127	8.15746	8.15207	8.16358	8.14603	8.16108	8.1571	8.15437	8.15356	8.16119	8.15121	8.13288	8.14401	8.14764	8.15008	8.15501	8.14788	8.12482	8.14092	8.13859	8.14692	8.15182	8.13693	8.14259	8.29238	8.15683	8.13108	8.14979	8.13984	8.14804	8.13374
0.83875	8.16733	8.17826	8.16127	8.15	8.17411	8.17112	8.15711	8.15872	8.1553	8.15595	8.137	8.1667	8.15202	8.1532	8.14264	8.16312	8.14506	8.13507	8.14275	8.15507	8.14876	8.15436	8.1434	8.12737	8.13325	8.14212	8.14299	8.15808	8.13957	8.14345	8.29166	8.15506	8.14132	8.1517	8.13373	8.15637	8.14188
0.84	8.15226	8.17578	8.15508	8.14772	8.17024	8.17567	8.15484	8.15605	8.14557	8.16311	8.14882	8.16627	8.15488	8.14507	8.14845	8.16304	8.15395	8.14123	8.14462	8.14809	8.15923	8.15072	8.14727	8.12679	8.13298	8.14123	8.14972	8.15235	8.13938	8.14584	8.29133	8.15208	8.14125	8.14883	8.14128	8.14936	8.14253
0.84125	8.15792	8.17738	8.174	8.14601	8.1681	8.17241	8.15666	8.1603	8.14241	8.1575	8.13776	8.1716	8.14099	8.15384	8.15609	8.16204	8.14667	8.14019	8.14949	8.15253	8.14314	8.14976	8.14819	8.12364	8.14215	8.14176	8.14235	8.1528	8.13927	8.14015	8.28943	8.15506	8.14897	8.1394	8.14451	8.14159	8.14154
0.8425	8.15734	8.17771	8.16801	8.15467	8.16403	8.17204	8.15839	8.15216	8.14323	8.16476	8.15333	8.16041	8.14883	8.15706	8.156	8.15876	8.13872	8.13345	8.13988	8.14656	8.15552	8.15451	8.143	8.12473	8.13555	8.13558	8.14431	8.14799	8.13887	8.14531	8.28506	8.1481	8.14793	8.14179	8.14337	8.14769	8.14809
0.84375	8.16041	8.17241	8.16293	8.15574	8.16717	8.17564	8.14991	8.15389	8.1414	8.16293	8.14559	8.16155	8.14773	8.1437	8.15	8.16224	8.14875	8.13639	8.14533	8.14778	8.15114	8.15966	8.15111	8.12455	8.14447	8.13627	8.14613	8.14624	8.13909	8.14741	8.29322	8.15587	8.14507	8.14153	8.13702	8.14466	8.13659
0.845	8.15273	8.17602	8.16425	8.15394	8.16476	8.1739	8.14851	8.15355	8.14413	8.16827	8.14223	8.1737	8.15156	8.15713	8.15756	8.16875	8.14333	8.12742	8.14495	8.15478	8.14791	8.14559	8.15101	8.12468	8.13634	8.14876	8.14999	8.1529	8.13855	8.13878	8.29125	8.15714	8.14769	8.13919	8.13877	8.15113	8.13859
0.84625	8.16652	8.16595	8.15712	8.15073	8.17461	8.17186	8.1515	8.16162	8.14951	8.15585	8.15079	8.16553	8.16118	8.15141	8.15438	8.1569	8.14567	8.13309	8.15244	8.14582	8.15433	8.15141	8.1476	8.12693	8.13643	8.14433	8.14578	8.1515	8.13998	8.13849	8.2894	8.15761	8.14458	8.14487	8.13773	8.15254	8.13482
0.8475	8.16495	8.18316	8.15347	8.15241	8.17388	8.17242	8.15266	8.16094	8.1312	8.15983	8.13211	8.16673	8.14942	8.14674	8.15091	8.16373	8.15271	8.12873	8.14795	8.15645	8.15185	8.14984	8.15104	8.13677	8.13825	8.14134	8.15237	8.15721	8.1407	8.14653	8.28767	8.15757	8.14705	8.14935	8.13543	8.14946	8.1508
0.84875	8.16006	8.17789	8.16332	8.14639	8.16825	8.16882	8.16067	8.15494	8.14595	8.15755	8.14389	8.16546	8.15283	8.16062	8.14931	8.15492	8.14087	8.13265	8.14596	8.14644	8.1472	8.14605	8.15264	8.13101	8.13696	8.14283	8.14242	8.15509	8.14253	8.14088	8.29317	8.15124	8.16068	8.14384	8.14094	8.14412	8.1426
0.85	8.16315	8.17745	8.16226	8.15133	8.16918	8.17293	8.15377	8.15749	8.1453	8.1663	8.14307	8.16093	8.15151	8.14808	8.1569	8.15642	8.14655	8.13545	8.14745	8.14533	8.15728	8.15078	8.14152	8.12468	8.13908	8.14126	8.15026	8.1544	8.13372	8.15573	8.28922	8.14782	8.14213	8.15121	8.13638	8.15163	8.13972
0.85125	8.15526	8.17199	8.16599	8.15425	8.16847	8.1798	8.1521	8.1552	8.1515	8.16365	8.14156	8.16368	8.14917	8.15118	8.14931	8.16524	8.14523	8.13727	8.14402	8.14998	8.1555	8.14748	8.14534	8.13154	8.1327	8.14321	8.14741	8.15301	8.14729	8.14721	8.29482	8.15093	8.15175	8.14758	8.14623	8.1489	8.14197
0.8525	8.16124	8.17811	8.1578	8.15708	8.16728	8.17749	8.15543	8.14804	8.14801	8.16299	8.13769	8.1549	8.15405	8.15524	8.15748	8.1625	8.13297	8.14039	8.13883	8.1599	8.1515	8.14819	8.14313	8.13981	8.1341	8.14043	8.14258	8.15553	8.13268	8.14485	8.28453	8.16072	8.14327	8.14347	8.13516	8.14885	8.14061
0.85375	8.16035	8.17422	8.15854	8.1506	8.17841	8.16697	8.14485	8.15232	8.14711	8.17166	8.13897	8.16941	8.15522	8.14776	8.14845	8.16502	8.13914	8.13418	8.1435	8.15212	8.15267	8.15336	8.13955	8.12672	8.14023	8.13863	8.14811	8.15641	8.13099	8.14592	8.29497	8.15359	8.15141	8.14128	8.13986	8.15922	8.13807
0.855	8.15575	8.17761	8.16261	8.14855	8.16821	8.17335	8.14701	8.15392	8.14405	8.15931	8.14444	8.16232	8.1631	8.15859	8.15632	8.15886	8.14166	8.13605	8.14585	8.14645	8.16339	8.15604	8.1552	8.12683	8.13748	8.14187	8.14978	8.14309	8.13963	8.1517	8.28392	8.14691	8.13661	8.15195	8.14718	8.15861	8.13841
0.85625	8.16909	8.17299	8.15839	8.14513	8.17931	8.17005	8.14765	8.1508	8.1499	8.16969	8.14558	8.15996	8.15261	8.14764	8.153	8.16993	8.14379	8.13403	8.14465	8.15551	8.15603	8.1446	8.14309	8.12958	8.13297	8.14	8.14494	8.1455	8.12982	8.14591	8.28697	8.15752	8.14551	8.13741	8.1371	8.14823	8.13516
0.8575	8.15694	8.17087	8.15878	8.15015	8.17036	8.17976	8.15715	8.15442	8.14205	8.1695	8.14557	8.16291	8.15164	8.14079	8.14684	8.16535	8.14108	8.13413	8.1471	8.15335	8.15521	8.15706	8.1436	8.13044	8.14226	8.13843	8.14216	8.15465	8.13914	8.14442	8.28993	8.1543	8.14169	8.14202	8.13984	8.15118	8.1396
0.85875	8.15438	8.17077	8.16607	8.14664	8.16899	8.17281	8.15467	8.15072	8.15542	8.16315	8.14468	8.16256	8.14753	8.15709	8.15276	8.1679	8.15516	8.1337	8.15131	8.15294	8.15054	8.14661	8.14706	8.12413	8.14053	8.13843	8.14828	8.15198	8.13512	8.14925	8.29731	8.15799	8.14056	8.15171	8.13316	8.1551	8.13552
0.86	8.15724	8.1829	8.16717	8.14839	8.17207	8.17314	8.14822	8.1494	8.14079	8.16363	8.14633	8.16907	8.14804	8.14311	8.16004	8.16088	8.14662	8.12305	8.14406	8.14941	8.15447	8.15099	8.15265	8.12553	8.14227	8.14242	8.14829	8.15296	8.14065	8.1526	8.29118	8.15529	8.13933	8.14715	8.14772	8.1475	8.14659
0.86125	8.15894	8.18022	8.16117	8.14695	8.17196	8.16901	8.14911	8.15779	8.1378	8.16375	8.14498	8.1668	8.14891	8.15505	8.16331	8.15687	8.14239	8.1411	8.1471	8.15993	8.15031	8.15126	8.14264	8.1321	8.1292	8.14359	8.14076	8.15295	8.13518	8.14151	8.29522	8.15963	8.14129	8.15193	8.13971	8.15487	8.14336
0.8625	8.15985	8.17403	8.16358	8.14539	8.16746	8.17358	8.15619	8.16325	8.1475	8.16184	8.14934	8.16393	8.14742	8.14494	8.15698	8.17336	8.14549	8.1323	8.14151	8.15092	8.15584	8.15176	8.14951	8.12282	8.13663	8.13945	8.14683	8.15453	8.1376	8.15248	8.29522	8.15798	8.13725	8.15556	8.12401	8.15211	8.14765
0.86375	8.15685	8.18276	8.16146	8.15197	8.1676	8.17178	8.15432	8.14934	8.15213	8.16059	8.14392	8.16574	8.14653	8.14825	8.15697	8.15115	8.1415	8.13044	8.14232	8.16192	8.1564	8.14909	8.14215	8.13431	8.13502	8.13771	8.14865	8.14759	8.141	8.14764	8.29602	8.15504	8.14262	8.14776	8.13751	8.14918	8.14726
0.865	8.15984	8.17237	8.16499	8.15079	8.17465	8.17326	8.15601	8.15178	8.14023	8.16252	8.14463	8.16491	8.15916	8.15416	8.14932	8.15304	8.14656	8.13206	8.14443	8.15364	8.15693	8.15729	8.14713	8.12462	8.13836	8.14993	8.13824	8.14603	8.13363	8.14416	8.28839	8.15707	8.13942	8.14314	8.14297	8.14615	8.1412
0.86625	8.16252	8.17708	8.16198	8.15833	8.16942	8.16885	8.15458	8.14654	8.14259	8.16211	8.14893	8.16412	8.15703	8.14608	8.15616	8.17027	8.15404	8.13505	8.14207	8.152	8.14612	8.15989	8.14283	8.11897	8.13751	8.13666	8.14704	8.15125	8.13692	8.1395	8.28926	8.15201	8.14524	8.14156	8.13911	8.14555	8.1467
0.8675	8.16176	8.17428	8.16231	8.14675	8.1757	8.16732	8.15618	8.15943	8.14318	8.16345	8.14185	8.16825	8.14304	8.15018	8.15891	8.16089	8.14994	8.13927	8.14235	8.15619	8.15382	8.14376	8.13818	8.12621	8.1385	8.14275	8.13758	8.14633	8.14633	8.14556	8.28751	8.15897	8.14962	8.14599	8.13791	8.14653	8.14276
0.86875	8.16463	8.17526	8.16942	8.15346	8.17193	8.17654	8.14754	8.15015	8.14621	8.16121	8.14525	8.16367	8.15341	8.14971	8.15183	8.16454	8.14878	8.12618	8.14613	8.14982	8.15791	8.15449	8.14942	8.12296	8.14745	8.1333	8.1436	8.15308	8.14481	8.14811	8.29138	8.15101	8.1314	8.14357	8.1264	8.14376	8.14254
0.87	8.1586	8.18086	8.16295	8.15049	8.18224	8.17386	8.15258	8.15306	8.15175	8.16368	8.14391	8.16527	8.15108	8.15173	8.14839	8.15988	8.15141	8.13105	8.14214	8.15744	8.15042	8.15437	8.13692	8.13038	8.13809	8.13654	8.14185	8.156	8.14748	8.14511	8.28394	8.15458	8.14598	8.14368	8.1345	8.14769	8.14133
0.87125	8.15439	8.1833	8.16122	8.1494	8.17825	8.1728	8.15415	8.16717	8.14767	8.16817	8.14569	8.16366	8.15511	8.15692	8.14969	8.16247	8.13515	8.12375	8.14402	8.15552	8.14933	8.15117	8.14345	8.12671	8.13524	8.14241	8.13844	8.14787	8.14061	8.14778	8.28741	8.14309	8.13336	8.14609	8.14027	8.14238	8.14511
0.8725	8.16231	8.17256	8.16489	8.15437	8.17382	8.16587	8.14346	8.15696	8.14341	8.1644	8.14734	8.16517	8.15011	8.14301	8.15274	8.16352	8.14542	8.13042	8.14809	8.15459	8.15392	8.144	8.1459	8.13768	8.13543	8.13943	8.13858	8.14322	8.13775	8.14268	8.29469	8.14571	8.15004	8.14717	8.13716	8.15143	8.14715
0.87375	8.16649	8.17798	8.16281	8.14778	8.17462	8.16761	8.1496	8.15877	8.14625	8.1598	8.15152	8.16191	8.15207	8.16615	8.15305	8.15722	8.14669	8.14102	8.13331	8.15413	8.14707	8.15935	8.15049	8.13621	8.14046	8.14052	8.14571	8.14456	8.13409	8.14435	8.2848	8.14999	8.13768	8.14615	8.13637	8.15522	8.14422
0.875	8.16467	8.18079	8.16167	8.14501	8.17925	8.17276	8.14347	8.15804	8.13718	8.15354	8.14595	8.17171	8.15595	8.1489	8.15724	8.15981	8.14328	8.13025	8.14675	8.15019	8.15473	8.15464	8.14947	8.12239	8.13651	8.14704	8.13989	8.15514	8.13557	8.14366	8.29132	8.15587	8.14022	8.14725	8.13659	8.15822	8.1413
0.87625	8.1693	8.18143	8.16875	8.15489	8.17423	8.17803	8.1548	8.15751	8.14909	8.16385	8.14656	8.1609	8.14485	8.1526	8.15512	8.15365	8.14844	8.14207	8.14821	8.15412	8.15144	8.14497	8.13911	8.12892	8.13514	8.13919	8.14062	8.14943	8.14436	8.14514	8.28956	8.15757	8.13696	8.15056	8.13921	8.15373	8.13644
0.8775	8.15443	8.18057	8.16269	8.15808	8.1718	8.17202	8.15765	8.15782	8.13925	8.1572	8.13974	8.16586	8.15379	8.14157	8.15136	8.16168	8.15602	8.13811	8.13694	8.15071	8.15217	8.15403	8.1487	8.13025	8.12375	8.13912	8.14267	8.14094	8.14017	8.15029	8.28949	8.15575	8.14111	8.15103	8.13468	8.15049	8.15182
0.87875	8.15519	8.17833	8.15747	8.14966	8.17577	8.17489	8.16147	8.15182	8.1461	8.16124	8.14658	8.16254	8.15846	8.15239	8.16268	8.16792	8.14483	8.13949	8.1535	8.15707	8.16114	8.15994	8.14622	8.12897	8.12856	8.14025	8.15728	8.15311	8.13592	8.14508	8.29223	8.15887	8.14514	8.13687	8.13872	8.14202	8.14604
0.88	8.15931	8.1721	8.16838	8.14428	8.172	8.17209	8.15314	8.14503	8.13828	8.15717	8.13943	8.16345	8.15293	8.15868	8.14888	8.1608	8.14099	8.13373	8.14338	8.14772	8.15541	8.15291	8.14424	8.12714	8.13407	8.13924	8.14218	8.15112	8.13665	8.13938	8.28582	8.15485	8.15	8.15759	8.14289	8.14735	8.14948
0.88125	8.15808	8.16919	8.15777	8.14931	8.16602	8.17556	8.15281	8.15588	8.13893	8.15791	8.14507	8.16327	8.14602	8.1574	8.14796	8.15748	8.14492	8.13569	8.15934	8.15348	8.15329	8.15118	8.14917	8.1296	8.13132	8.13508	8.14934	8.15358	8.1424	8.15186	8.29007	8.15429	8.14432	8.14051	8.13747	8.15442	8.14366
0.8825	8.16574	8.18317	8.16185	8.15508	8.17657	8.1726	8.14942	8.15386	8.1476	8.16124	8.14221	8.1662	8.15249	8.14579	8.15728	8.16238	8.14358	8.1318	8.1466	8.14587	8.14499	8.14534	8.13886	8.13148	8.13621	8.13621	8.14804	8.15807	8.1415	8.14077	8.28277	8.1557	8.13942	8.15848	8.13889	8.14504	8.13923
0.88375	8.16034	8.17313	8.16322	8.1498	8.17595	8.17797	8.1519	8.15621	8.14319	8.16224	8.14564	8.16561	8.14982	8.15132	8.15237	8.16157	8.14573	8.13466	8.13651	8.14664	8.15956	8.14995	8.13999	8.12941	8.13538	8.14198	8.14888	8.14909	8.13065	8.14925	8.2998	8.15929	8.14531	8.14516	8.13582	8.14663	8.14457
0.885	8.15546	8.18037	8.16486	8.14929	8.17766	8.17291	8.14792	8.16387	8.1484	8.1629	8.14713	8.16247	8.15363	8.15262	8.15351	8.16133	8.15186	8.13445	8.14385	8.15337	8.14918	8.15296	8.15033	8.12487	8.1434	8.14311	8.15116	8.15783	8.13546	8.14039	8.28678	8.14682	8.14002	8.149	8.14021	8.14355	8.14645
0.88625	8.16136	8.1787	8.16092	8.15385	8.16638	8.16552	8.15559	8.15237	8.1456	8.16923	8.14505	8.16579	8.14878	8.15657	8.15109	8.16509	8.14657	8.13109	8.14425	8.15769	8.15059	8.16286	8.14789	8.13307	8.13231	8.14922	8.1483	8.15082	8.13974	8.14622	8.29083	8.15164	8.14125	8.14352	8.13759	8.15815	8.14462
0.8875	8.16274	8.17054	8.16733	8.14867	8.17761	8.18463	8.14471	8.15836	8.15024	8.16535	8.1438	8.16117	8.15266	8.15245	8.15277	8.16373	8.14157	8.13868	8.15009	8.15262	8.14818	8.15287	8.14243	8.13633	8.13574	8.14309	8.14802	8.15361	8.13968	8.14766	8.29428	8.15555	8.14167	8.14484	8.13408	8.14308	8.13971
0.88875	8.16177	8.18186	8.16523	8.16146	8.16867	8.17057	8.15367	8.15556	8.14503	8.16142	8.1429	8.16842	8.15529	8.15168	8.15664	8.16954	8.14275	8.14163	8.14258	8.15369	8.15129	8.14612	8.14888	8.12749	8.14171	8.14238	8.14541	8.15971	8.14124	8.14595	8.291	8.16245	8.13998	8.14469	8.1401	8.14131	8.13723
0.89	8.15909	8.17093	8.15958	8.15865	8.17171	8.18391	8.15192	8.14991	8.1443	8.16632	8.14725	8.16272	8.15532	8.15375	8.15123	8.15842	8.13961	8.13319	8.14255	8.15567	8.15228	8.14958	8.14956	8.13395	8.14195	8.13016	8.15049	8.15439	8.13402	8.14677	8.29005	8.15884	8.14437	8.1535	8.14182	8.1467	8.14429
0.89125	8.15724	8.17876	8.1614	8.14737	8.17083	8.17599	8.15278	8.14316	8.14045	8.16251	8.13923	8.16412	8.14631	8.15083	8.15854	8.1618	8.1412	8.13834	8.13844	8.14711	8.15365	8.14738	8.15468	8.13266	8.14116	8.14486	8.14179	8.14159	8.13485	8.15408	8.28634	8.1554	8.14078	8.14507	8.13817	8.14846	8.14283
0.8925	8.16294	8.18029	8.16727	8.15363	8.16835	8.1652	8.16238	8.15037	8.145	8.16479	8.1416	8.15794	8.15242	8.15692	8.15629	8.16606	8.14049	8.13037	8.14928	8.1577	8.15236	8.15985	8.15159	8.13378	8.13387	8.15709	8.15001	8.14858	8.14254	8.14802	8.28757	8.15923	8.13565	8.14643	8.14022	8.15806	8.14645
0.89375	8.16218	8.17739	8.16288	8.14779	8.17915	8.17308	8.15815	8.16265	8.13806	8.16807	8.1471	8.15624	8.14618	8.15102	8.14989	8.16461	8.14849	8.14189	8.14955	8.15074	8.15806	8.14894	8.1371	8.13128	8.14393	8.14241	8.14774	8.14915	8.13295	8.14966	8.28916	8.15447	8.15303	8.14884	8.1409	8.1443	8.13788
0.895	8.16326	8.17557	8.16098	8.13832	8.18002	8.16413	8.14937	8.15154	8.14193	8.15796	8.14222	8.15682	8.14679	8.1463	8.1539	8.16146	8.14494	8.14204	8.14027	8.15374	8.14377	8.15596	8.1446	8.13402	8.13901	8.13615	8.15096	8.14947	8.13666	8.14323	8.28951	8.15068	8.14764	8.14462	8.13957	8.14341	8.15635
0.89625	8.15592	8.18139	8.15822	8.1567	8.16786	8.17099	8.1629	8.15741	8.14118	8.16634	8.14468	8.1629	8.14987	8.16337	8.15522	8.16017	8.14857	8.14287	8.14565	8.15177	8.15531	8.1526	8.14982	8.13576	8.13788	8.14593	8.14376	8.15037	8.13307	8.14883	8.28977	8.15777	8.14476	8.1439	8.14347	8.14653	8.14245
0.8975	8.15903	8.18176	8.16843	8.15646	8.17225	8.16665	8.15104	8.15396	8.14478	8.1628	8.14767	8.17064	8.14497	8.15558	8.1481	8.16071	8.14324	8.13689	8.13899	8.14996	8.14899	8.14931	8.14403	8.13581	8.13522	8.14191	8.14386	8.14501	8.13828	8.14738	8.289	8.14696	8.14578	8.14678	8.13997	8.15221	8.14683
0.89875	8.16688	8.17994	8.15801	8.1494	8.17648	8.17747	8.15258	8.15134	8.14748	8.15899	8.13876	8.16261	8.15517	8.15101	8.15217	8.15672	8.14594	8.14041	8.15397	8.15752	8.1521	8.15885	8.14071	8.12214	8.13188	8.14554	8.14685	8.15074	8.1369	8.14148	8.29435	8.14717	8.13914	8.14339	8.14739	8.15538	8.13918
0.9	8.1642	8.17472	8.16992	8.14719	8.17099	8.16832	8.15117	8.16237	8.14682	8.16593	8.14428	8.15501	8.14888	8.15694	8.15691	8.16739	8.14505	8.13613	8.14205	8.14968	8.15431	8.1548	8.14299	8.13337	8.1432	8.14062	8.14684	8.15317	8.13956	8.15515	8.29122	8.15723	8.13705	8.14256	8.14873	8.15113	8.15213
0.90125	8.16104	8.1834	8.17049	8.14683	8.17894	8.16894	8.14695	8.14995	8.14517	8.16044	8.14225	8.16164	8.15159	8.14748	8.15651	8.16397	8.13742	8.13582	8.13249	8.15417	8.15415	8.15653	8.13907	8.12943	8.14028	8.14258	8.14785	8.15419	8.13431	8.14675	8.29344	8.16331	8.13922	8.14562	8.14348	8.1469	8.14978
0.9025	8.16018	8.17377	8.15407	8.15049	8.17042	8.1803	8.15311	8.15691	8.14865	8.15475	8.13639	8.16601	8.14634	8.15601	8.13836	8.16432	8.14465	8.14013	8.14749	8.15616	8.15669	8.15409	8.14204	8.13516	8.13599	8.13669	8.14604	8.15183	8.14146	8.14155	8.29708	8.15325	8.1462	8.14766	8.14361	8.14957	8.13759
0.90375	8.15558	8.17514	8.16229	8.14749	8.17763	8.17447	8.15201	8.15673	8.14143	8.16438	8.14052	8.16512	8.14454	8.14891	8.15451	8.16202	8.14794	8.14267	8.14355	8.1504	8.15345	8.15599	8.14133	8.13207	8.13987	8.14015	8.14312	8.15856	8.13768	8.14945	8.2943	8.15455	8.14121	8.1495	8.14174	8.146	8.14217
0.905	8.15251	8.18192	8.15777	8.14852	8.17355	8.17242	8.15846	8.1621	8.14531	8.15858	8.1406	8.15625	8.15275	8.14744	8.14806	8.16183	8.14456	8.13977	8.15102	8.15057	8.15979	8.15011	8.1497	8.13371	8.14596	8.13657	8.14127	8.14953	8.13019	8.14546	8.28723	8.16271	8.14503	8.14533	8.13862	8.14988	8.13969
0.90625	8.16079	8.18041	8.16627	8.14939	8.17517	8.16877	8.15215	8.15608	8.14198	8.15314	8.14843	8.17119	8.15204	8.15256	8.15577	8.16373	8.14919	8.1276	8.15473	8.1584	8.15997	8.15228	8.14585	8.1263	8.13662	8.14049	8.15637	8.15067	8.13767	8.13796	8.28868	8.1569	8.14659	8.14313	8.14334	8.14873	8.13221
0.9075	8.15972	8.17797	8.15754	8.1542	8.17424	8.17374	8.15459	8.16925	8.14744	8.16456	8.14751	8.16449	8.14924	8.14195	8.14797	8.16337	8.15047	8.13344	8.14729	8.15022	8.16602	8.14802	8.15405	8.12824	8.1447	8.14677	8.15117	8.14806	8.13141	8.14948	8.28986	8.15169	8.14855	8.13707	8.13838	8.14604	8.15174
0.90875	8.1666	8.18356	8.15906	8.14945	8.18153	8.18396	8.15495	8.15299	8.14025	8.16224	8.13851	8.16583	8.14976	8.14428	8.15619	8.1618	8.15135	8.13824	8.14549	8.15453	8.15697	8.14315	8.14315	8.13044	8.14185	8.13733	8.1476	8.15315	8.13608	8.14416	8.29048	8.15403	8.15683	8.1501	8.13296	8.15419	8.14373
0.91	8.17013	8.17466	8.16239	8.15006	8.16899	8.16479	8.15699	8.14765	8.1355	8.16592	8.14389	8.16285	8.14676	8.14907	8.15848	8.16369	8.14575	8.13815	8.14256	8.15886	8.14753	8.15525	8.14662	8.13803	8.13772	8.14083	8.14272	8.15187	8.14192	8.1608	8.2871	8.15661	8.14109	8.14189	8.12926	8.15051	8.14734
0.91125	8.15656	8.17244	8.16398	8.15549	8.16888	8.17624	8.15248	8.15907	8.15058	8.15815	8.15253	8.16708	8.14761	8.15842	8.14508	8.15776	8.13744	8.13821	8.14335	8.15279	8.15355	8.15911	8.14175	8.12793	8.13354	8.15115	8.143	8.14761	8.13705	8.15227	8.28133	8.14775	8.14479	8.14681	8.14105	8.14955	8.14619
0.9125	8.16437	8.17073	8.17002	8.15073	8.17873	8.17012	8.15264	8.15328	8.14776	8.15891	8.14194	8.16579	8.15125	8.15768	8.15322	8.16213	8.14567	8.13998	8.14648	8.15282	8.13993	8.15485	8.13984	8.13224	8.14124	8.15275	8.13594	8.15355	8.14057	8.13707	8.28948	8.15763	8.14959	8.15705	8.13979	8.14636	8.13965
0.91375	8.1598	8.18091	8.15572	8.15218	8.17679	8.17278	8.14852	8.16707	8.15602	8.17192	8.143	8.165	8.15048	8.16121	8.15425	8.16064	8.15394	8.13908	8.1489	8.14407	8.16	8.15257	8.156	8.13288	8.13354	8.14433	8.14796	8.14672	8.13252	8.13801	8.29307	8.15159	8.14319	8.14667	8.13988	8.15126	8.13603
0.915	8.15953	8.17291	8.15263	8.14596	8.16947	8.18076	8.16264	8.16104	8.14535	8.16254	8.15082	8.16839	8.15336	8.14833	8.14733	8.16252	8.14961	8.12903	8.14746	8.15058	8.1558	8.15404	8.14472	8.13027	8.13581	8.13997	8.14528	8.15028	8.13924	8.14058	8.2861	8.16118	8.14878	8.14808	8.13658	8.1537	8.15
0.91625	8.15972	8.17298	8.16347	8.14797	8.17694	8.17547	8.15846	8.1596	8.14524	8.16062	8.14817	8.16723	8.14464	8.14631	8.14989	8.16471	8.1448	8.13688	8.14661	8.16245	8.15871	8.15782	8.14361	8.13211	8.13912	8.14147	8.14309	8.15064	8.14232	8.15435	8.29103	8.15675	8.14005	8.13715	8.13657	8.1448	8.15001
0.9175	8.16087	8.17999	8.15709	8.15247	8.17194	8.17758	8.15831	8.15046	8.14351	8.15578	8.14224	8.15636	8.15784	8.15449	8.15342	8.16257	8.13864	8.14283	8.14293	8.15033	8.14972	8.14997	8.14237	8.12499	8.14866	8.14734	8.13939	8.14742	8.14032	8.14347	8.29325	8.15738	8.14445	8.14404	8.13677	8.16392	8.144
0.91875	8.16281	8.18163	8.16534	8.15535	8.17107	8.17257	8.15482	8.15745	8.13849	8.16283	8.13935	8.16015	8.15499	8.151	8.1506	8.15918	8.14404	8.14324	8.14995	8.14634	8.15088	8.15526	8.1433	8.1338	8.13043	8.14532	8.14608	8.15045	8.14083	8.15042	8.29419	8.15595	8.14193	8.15629	8.13862	8.14492	8.14109
0.92	8.16185	8.17968	8.15495	8.15475	8.17174	8.16898	8.16234	8.14847	8.14867	8.16306	8.14649	8.17117	8.15112	8.14992	8.152	8.15832	8.15082	8.13646	8.14086	8.14863	8.14527	8.14549	8.14279	8.12697	8.14158	8.13806	8.14517	8.14933	8.13375	8.14584	8.29073	8.15098	8.15496	8.14956	8.13242	8.14273	8.1484
0.92125	8.15924	8.17178	8.15924	8.1415	8.17525	8.17659	8.15606	8.15527	8.1456	8.15855	8.1386	8.1601	8.14889	8.15256	8.15611	8.16006	8.14355	8.13123	8.15092	8.14751	8.14965	8.1506	8.14105	8.12887	8.13671	8.14796	8.14866	8.14813	8.13891	8.14396	8.28658	8.15264	8.14883	8.1525	8.13665	8.15058	8.14675
0.9225	8.16505	8.17356	8.16305	8.15105	8.16947	8.17458	8.14657	8.15085	8.14873	8.17013	8.14953	8.16038	8.15654	8.14756	8.15226	8.16136	8.14522	8.13589	8.1385	8.13935	8.14923	8.15853	8.14647	8.12781	8.13374	8.14758	8.14337	8.15555	8.14555	8.1506	8.29044	8.15904	8.14084	8.14784	8.14063	8.14525	8.14691
0.92375	8.1562	8.17163	8.16586	8.15562	8.17347	8.18079	8.1555	8.15388	8.14815	8.16472	8.14359	8.1611	8.15581	8.15136	8.16878	8.17002	8.14219	8.13581	8.14491	8.15026	8.14773	8.15257	8.13607	8.12706	8.13722	8.14522	8.1444	8.14627	8.13482	8.14208	8.293	8.15161	8.14577	8.14779	8.14065	8.14235	8.14647
0.925	8.15885	8.1769	8.15986	8.15576	8.17061	8.1678	8.1533	8.15973	8.14541	8.15744	8.14301	8.16579	8.15418	8.14965	8.15628	8.16654	8.14058	8.13858	8.14063	8.15082	8.14966	8.1524	8.14333	8.13116	8.13691	8.13694	8.14541	8.15512	8.14046	8.14687	8.29926	8.15534	8.15107	8.15104	8.14704	8.14813	8.13869
0.92625	8.16417	8.16706	8.16122	8.15147	8.17661	8.17708	8.15335	8.16264	8.14178	8.16535	8.14711	8.15869	8.14798	8.15212	8.15973	8.16195	8.14084	8.13114	8.14271	8.14139	8.14986	8.14316	8.14267	8.12873	8.12629	8.14138	8.14797	8.151	8.13434	8.14936	8.28819	8.14962	8.14943	8.1461	8.13897	8.14864	8.14282
0.9275	8.16101	8.17716	8.16609	8.1473	8.1688	8.17285	8.1514	8.15543	8.14603	8.16032	8.14623	8.16004	8.14433	8.15622	8.15015	8.15612	8.14186	8.14223	8.13613	8.15973	8.14763	8.14217	8.1425	8.13483	8.13435	8.14507	8.1519	8.14913	8.13724	8.14449	8.29249	8.1554	8.1472	8.14846	8.13756	8.15066	8.13792
0.92875	8.16522	8.17501	8.16115	8.15215	8.18041	8.17019	8.1594	8.16159	8.14566	8.16681	8.14615	8.15644	8.15226	8.15519	8.14557	8.16911	8.14702	8.13617	8.13629	8.14744	8.15708	8.14262	8.13498	8.12966	8.1306	8.14185	8.15468	8.16302	8.12891	8.14117	8.30738	8.15795	8.14014	8.14502	8.13835	8.15199	8.14292
0.93	8.14954	8.17827	8.15857	8.15162	8.17088	8.1727	8.1538	8.15802	8.14668	8.15751	8.1515	8.15975	8.15984	8.14723	8.15034	8.1651	8.14093	8.14473	8.14348	8.1506	8.14364	8.15249	8.1467	8.13301	8.13448	8.1361	8.14617	8.15756	8.12825	8.14337	8.28937	8.15443	8.13967	8.14746	8.13995	8.1526	8.13755
0.93125	8.15787	8.17241	8.16109	8.15052	8.17287	8.16685	8.15119	8.15613	8.14735	8.15955	8.15003	8.16689	8.15459	8.15063	8.15725	8.15462	8.14158	8.14774	8.14663	8.14842	8.15317	8.14774	8.14536	8.13622	8.13753	8.13472	8.14712	8.15348	8.14681	8.15087	8.29113	8.15278	8.14592	8.14756	8.13422	8.15327	8.14413
0.9325	8.16234	8.17689	8.16492	8.14785	8.17221	8.17067	8.15504	8.15615	8.15066	8.16481	8.14239	8.16216	8.15822	8.14713	8.15098	8.16035	8.14665	8.1335	8.14315	8.15898	8.14732	8.14919	8.14534	8.12458	8.1371	8.14104	8.14812	8.15358	8.13844	8.14119	8.28909	8.16098	8.15054	8.14986	8.1466	8.15204	8.14011
0.93375	8.16369	8.17102	8.17349	8.15175	8.17751	8.16954	8.15181	8.15025	8.14076	8.16297	8.14129	8.16175	8.14912	8.14705	8.15109	8.1588	8.14521	8.14462	8.147	8.15101	8.15066	8.1528	8.14511	8.13842	8.13192	8.14207	8.15105	8.15582	8.14535	8.14823	8.29354	8.15195	8.14433	8.15495	8.13861	8.15088	8.14115
0.935	8.16058	8.1791	8.15943	8.15299	8.16855	8.1727	8.15804	8.16241	8.14472	8.16347	8.14694	8.15995	8.15116	8.15128	8.14603	8.16607	8.1421	8.13674	8.13601	8.15042	8.14727	8.14529	8.14505	8.12455	8.14258	8.13693	8.13634	8.14847	8.14143	8.14102	8.29365	8.1529	8.14497	8.14729	8.13826	8.14534	8.14464
0.93625	8.15389	8.17501	8.16334	8.15483	8.17305	8.16674	8.15682	8.15283	8.14015	8.16747	8.13946	8.17402	8.15328	8.15067	8.15323	8.16138	8.14831	8.14094	8.14784	8.15074	8.15528	8.15195	8.14638	8.1319	8.13183	8.1468	8.14537	8.15743	8.13433	8.15064	8.2998	8.15118	8.14103	8.15178	8.13633	8.1524	8.14487
0.9375	8.15728	8.1782	8.16281	8.14537	8.17565	8.1737	8.15653	8.15609	8.14314	8.16611	8.1493	8.16084	8.15835	8.15201	8.15663	8.16294	8.14165	8.13884	8.13837	8.15541	8.14726	8.15693	8.1479	8.13643	8.13425	8.13508	8.15279	8.14917	8.13827	8.14744	8.29899	8.1543	8.14318	8.15751	8.13821	8.1537	8.14694
0.93875	8.16928	8.17669	8.15544	8.1498	8.17416	8.16213	8.14854	8.15687	8.14923	8.16358	8.14793	8.16193	8.14979	8.15231	8.15124	8.15659	8.15104	8.14137	8.14196	8.14331	8.15021	8.15338	8.15275	8.13229	8.13933	8.14267	8.13638	8.14714	8.13462	8.15308	8.29528	8.15002	8.14026	8.14376	8.13433	8.13855	8.14513
0.94	8.16062	8.17339	8.15922	8.1377	8.17771	8.17437	8.14661	8.16044	8.13914	8.15852	8.14711	8.16496	8.14149	8.14343	8.16013	8.15535	8.14527	8.14441	8.14114	8.15134	8.15298	8.14588	8.14232	8.12462	8.13359	8.13843	8.14977	8.14335	8.14045	8.14008	8.29395	8.15102	8.13757	8.14204	8.14401	8.15538	8.13766
0.94125	8.16275	8.1758	8.16048	8.14616	8.16291	8.17669	8.15822	8.15926	8.15183	8.15775	8.13917	8.15908	8.15037	8.14795	8.15422	8.162	8.14736	8.13516	8.14076	8.1553	8.14325	8.15224	8.14609	8.1282	8.13835	8.14187	8.13702	8.15775	8.1378	8.14428	8.29082	8.15586	8.14923	8.14386	8.14464	8.15544	8.14813
0.9425	8.16287	8.17486	8.15761	8.15349	8.18185	8.1777	8.14833	8.15861	8.14612	8.1646	8.14647	8.15853	8.15216	8.14774	8.1497	8.16428	8.14936	8.13735	8.13751	8.15057	8.15206	8.15368	8.14176	8.13511	8.13914	8.13201	8.15044	8.15392	8.13685	8.14632	8.28976	8.15234	8.14643	8.14978	8.13333	8.15846	8.13957
0.94375	8.15224	8.16508	8.16499	8.14807	8.17108	8.1692	8.14689	8.16534	8.1492	8.16872	8.14178	8.16084	8.14947	8.15199	8.14612	8.16784	8.13964	8.13503	8.14557	8.15012	8.14975	8.1483	8.14674	8.12455	8.13566	8.13381	8.1424	8.1468	8.13697	8.14187	8.2924	8.1466	8.14485	8.14862	8.13689	8.15526	8.13322
0.945	8.16692	8.17578	8.16092	8.14763	8.1669	8.17316	8.15478	8.16536	8.154	8.16061	8.14138	8.16267	8.15291	8.14671	8.15741	8.16027	8.14476	8.13586	8.14472	8.1521	8.15466	8.14837	8.15194	8.13361	8.13723	8.13904	8.14428	8.15512	8.14453	8.14067	8.29603	8.15692	8.15119	8.136	8.13637	8.15082	8.14405
0.94625	8.16504	8.17905	8.17041	8.14952	8.17196	8.17421	8.14825	8.15873	8.1406	8.16225	8.14751	8.15565	8.1433	8.14753	8.16139	8.16209	8.14553	8.14238	8.14832	8.14869	8.14332	8.15795	8.1402	8.12592	8.13319	8.13443	8.14666	8.14314	8.13938	8.14088	8.28822	8.15212	8.14423	8.14331	8.1523	8.15914	8.13521
0.9475	8.1629	8.16932	8.17007	8.14823	8.17177	8.17183	8.154	8.15583	8.14476	8.16004	8.15174	8.16094	8.15654	8.14503	8.15423	8.16224	8.13987	8.13886	8.14355	8.15251	8.15137	8.1583	8.1454	8.13089	8.137	8.14229	8.14579	8.14877	8.14816	8.14767	8.29674	8.15245	8.14155	8.14808	8.1297	8.14855	8.14167
0.94875	8.1606	8.17857	8.15998	8.1458	8.17436	8.1717	8.15443	8.15462	8.14075	8.16464	8.14497	8.16707	8.15515	8.14958	8.15352	8.15784	8.14397	8.14066	8.1445	8.14543	8.15147	8.14776	8.15042	8.12908	8.13644	8.14021	8.1429	8.14661	8.14391	8.14987	8.29787	8.1534	8.1531	8.14108	8.15008	8.15134	8.14665
0.95	8.15619	8.17806	8.17101	8.14792	8.1659	8.16399	8.1487	8.15977	8.14718	8.16998	8.13103	8.17351	8.15826	8.15086	8.14921	8.16255	8.142	8.13738	8.15057	8.15314	8.15338	8.14896	8.14598	8.12281	8.13505	8.13766	8.15302	8.15008	8.1377	8.15067	8.28954	8.16022	8.14381	8.14677	8.14	8.1464	8.13984
0.95125	8.16099	8.17175	8.16083	8.15017	8.16949	8.16547	8.15569	8.15	8.14433	8.16895	8.13335	8.1608	8.15824	8.15596	8.15983	8.15956	8.14128	8.12751	8.14487	8.14758	8.14673	8.15058	8.16088	8.13034	8.13567	8.14181	8.1394	8.15411	8.14225	8.13975	8.30337	8.15676	8.14842	8.14596	8.13785	8.15319	8.14139
0.9525	8.15801	8.17419	8.16567	8.1466	8.17595	8.16893	8.14707	8.14997	8.1481	8.15623	8.14673	8.16782	8.15279	8.15343	8.14597	8.16062	8.14338	8.13914	8.14248	8.14642	8.15293	8.15128	8.14966	8.12132	8.13593	8.14023	8.14312	8.15364	8.14275	8.14811	8.29931	8.15977	8.14848	8.14193	8.14701	8.15413	8.14485
0.95375	8.15578	8.1811	8.16395	8.14115	8.17101	8.16875	8.1582	8.16138	8.15163	8.15489	8.14165	8.15989	8.15644	8.15473	8.158	8.16023	8.14645	8.13753	8.14086	8.15163	8.16074	8.14382	8.13406	8.12615	8.14086	8.13637	8.13544	8.15071	8.13477	8.14743	8.29499	8.15989	8.14922	8.14437	8.1421	8.1457	8.13636
0.955	8.15912	8.17078	8.16471	8.14828	8.17276	8.17559	8.16175	8.15916	8.14736	8.17381	8.14968	8.16405	8.15314	8.14312	8.16231	8.16216	8.14515	8.13948	8.14592	8.15353	8.15447	8.15031	8.14868	8.13043	8.13743	8.13575	8.14585	8.14388	8.15227	8.14262	8.28702	8.1496	8.14097	8.1489	8.12823	8.14917	8.13944
0.95625	8.15598	8.16926	8.1746	8.14942	8.17192	8.16401	8.15148	8.15989	8.14883	8.15876	8.14414	8.16683	8.14774	8.14886	8.15385	8.15996	8.13674	8.13588	8.14655	8.14275	8.1482	8.15254	8.14403	8.12747	8.13349	8.14482	8.1434	8.14888	8.14298	8.14677	8.28992	8.15058	8.14687	8.14538	8.13139	8.15587	8.14519
0.9575	8.16035	8.17637	8.16014	8.15604	8.17363	8.17135	8.15333	8.14924	8.14486	8.16041	8.14743	8.16839	8.1527	8.14391	8.15913	8.16576	8.14205	8.12953	8.14394	8.15079	8.15515	8.14369	8.1469	8.12259	8.13774	8.13352	8.14048	8.14532	8.14173	8.15047	8.29558	8.15745	8.13446	8.13841	8.13878	8.15098	8.14303
0.95875	8.15857	8.17421	8.16123	8.1522	8.17056	8.17281	8.15093	8.15766	8.13776	8.16078	8.14764	8.15267	8.15556	8.14595	8.15498	8.15866	8.14324	8.13766	8.14524	8.14701	8.15041	8.15442	8.13996	8.12579	8.13137	8.14294	8.1404	8.15179	8.13403	8.14271	8.29488	8.1514	8.14821	8.15356	8.12975	8.14893	8.13614
0.96	8.16418	8.18151	8.16255	8.15012	8.17392	8.17238	8.16034	8.16018	8.1449	8.16259	8.14465	8.1672	8.1595	8.14727	8.15091	8.15732	8.14941	8.13789	8.15158	8.15109	8.14625	8.14942	8.13521	8.1297	8.13432	8.13582	8.13899	8.15224	8.13925	8.13736	8.29383	8.15256	8.14357	8.14704	8.14182	8.15279	8.1457
0.96125	8.16207	8.17986	8.16582	8.1554	8.17623	8.18025	8.14596	8.14694	8.14629	8.16426	8.13479	8.1707	8.15807	8.15325	8.15725	8.16247	8.1447	8.13724	8.14026	8.15187	8.15555	8.16019	8.14695	8.12652	8.13181	8.13689	8.15324	8.14915	8.13883	8.15062	8.28846	8.15062	8.14938	8.14865	8.14053	8.14642	8.1388
0.9625	8.16031	8.17412	8.16034	8.14744	8.18116	8.1678	8.15487	8.16002	8.14207	8.16272	8.13968	8.16693	8.14218	8.15219	8.15656	8.16527	8.14959	8.13187	8.13755	8.1482	8.14492	8.15174	8.14039	8.12998	8.13316	8.14188	8.14845	8.14516	8.1379	8.14267	8.29917	8.14782	8.14479	8.14071	8.13678	8.15032	8.13895
0.96375	8.15829	8.17065	8.16312	8.14843	8.16668	8.17705	8.1551	8.1676	8.15256	8.15479	8.15383	8.16241	8.14907	8.15377	8.15652	8.16115	8.14086	8.13485	8.14434	8.14855	8.1477	8.15461	8.14162	8.12445	8.1369	8.13504	8.14471	8.15362	8.13462	8.14529	8.29761	8.15743	8.14359	8.14379	8.14307	8.15106	8.15415
0.965	8.15305	8.17768	8.16017	8.15341	8.17488	8.1806	8.14934	8.15079	8.14292	8.16742	8.14462	8.15852	8.14693	8.15903	8.15736	8.15622	8.14706	8.14411	8.15289	8.1474	8.15631	8.14681	8.14791	8.12806	8.14971	8.13935	8.14115	8.15008	8.14454	8.15098	8.30205	8.14919	8.15266	8.15071	8.13764	8.14864	8.14423
0.96625	8.16148	8.16773	8.17057	8.14433	8.17709	8.17273	8.15504	8.15232	8.14295	8.15886	8.13734	8.15723	8.14483	8.15319	8.15829	8.15764	8.14398	8.13838	8.14347	8.15011	8.15402	8.14461	8.14504	8.1315	8.13237	8.14339	8.15247	8.15555	8.13896	8.14623	8.29021	8.15901	8.13924	8.14947	8.13477	8.15633	8.14
0.9675	8.16177	8.17093	8.16107	8.14374	8.16979	8.16173	8.14559	8.15774	8.14562	8.16573	8.1461	8.16332	8.14152	8.1531	8.16403	8.1658	8.14118	8.13467	8.14147	8.15242	8.15158	8.15465	8.14656	8.12281	8.13955	8.1424	8.14084	8.14955	8.14684	8.1505	8.28846	8.14907	8.14203	8.14179	8.14926	8.1456	8.14184
0.96875	8.16003	8.17145	8.16119	8.15386	8.17968	8.16053	8.14875	8.1583	8.14353	8.16475	8.1374	8.16176	8.15135	8.15072	8.15352	8.15796	8.14893	8.13433	8.14677	8.1501	8.147	8.14538	8.13992	8.129	8.13641	8.12918	8.13888	8.1613	8.1384	8.15186	8.2924	8.15584	8.14281	8.15263	8.13356	8.14502	8.14371
0.97	8.17251	8.17892	8.16594	8.14468	8.17731	8.17379	8.15453	8.15677	8.14521	8.1697	8.14011	8.16509	8.15079	8.15014	8.14843	8.15681	8.15071	8.13534	8.13857	8.14586	8.16089	8.14756	8.1522	8.12773	8.13531	8.13795	8.14442	8.149	8.1384	8.14806	8.28679	8.14956	8.14991	8.15203	8.1268	8.14587	8.14364
0.97125	8.1581	8.17852	8.16877	8.15198	8.18253	8.16205	8.14981	8.1581	8.14248	8.16278	8.14648	8.16889	8.1446	8.15513	8.15673	8.15401	8.14731	8.14315	8.14697	8.14846	8.14988	8.14687	8.14522	8.13012	8.13793	8.14507	8.13801	8.14831	8.1365	8.14176	8.29633	8.16105	8.14059	8.1456	8.14276	8.14719	8.13743
0.9725	8.15846	8.17323	8.15733	8.14506	8.17687	8.16956	8.15324	8.15707	8.15023	8.16624	8.14177	8.16985	8.15075	8.15363	8.15402	8.1636	8.14377	8.13633	8.14119	8.14484	8.14986	8.1502	8.14464	8.13107	8.13424	8.1421	8.14286	8.15075	8.13793	8.14072	8.29076	8.15374	8.14504	8.13985	8.13421	8.14745	8.14283
0.97375	8.15522	8.1742	8.16164	8.15221	8.17153	8.17168	8.15379	8.16138	8.15585	8.15615	8.14084	8.16773	8.14128	8.15798	8.15133	8.15188	8.14772	8.14226	8.1474	8.15356	8.16006	8.15062	8.15137	8.13202	8.13222	8.13777	8.14946	8.13952	8.14347	8.15091	8.28899	8.15438	8.14238	8.15793	8.14023	8.15207	8.14498
0.975	8.15151	8.17713	8.17629	8.1428	8.1714	8.17695	8.14725	8.15454	8.14555	8.16296	8.13627	8.16194	8.14298	8.15763	8.15212	8.17061	8.14192	8.13888	8.14218	8.15206	8.14782	8.15232	8.1423	8.12457	8.13423	8.12768	8.13975	8.14406	8.14331	8.15226	8.29344	8.16142	8.1436	8.14997	8.14129	8.15438	8.13511
0.97625	8.15976	8.17867	8.15631	8.1496	8.16863	8.16824	8.15637	8.16087	8.144	8.15934	8.13943	8.17064	8.14694	8.1555	8.14943	8.16317	8.15025	8.13586	8.1394	8.15428	8.15709	8.1472	8.14109	8.12669	8.13717	8.13973	8.13537	8.1603	8.13777	8.14831	8.29729	8.14996	8.14432	8.14518	8.14318	8.14799	8.13865
0.9775	8.16871	8.16728	8.16224	8.14716	8.16531	8.16909	8.15378	8.15383	8.1535	8.1656	8.14129	8.16784	8.14378	8.15369	8.15022	8.15748	8.14919	8.13627	8.14837	8.15559	8.15163	8.14964	8.14529	8.13172	8.13973	8.13593	8.14393	8.15807	8.14191	8.14235	8.28793	8.15564	8.14183	8.1427	8.13871	8.14835	8.14067
0.97875	8.1658	8.17715	8.1668	8.15059	8.1766	8.16572	8.15552	8.158	8.13717	8.1685	8.14153	8.15493	8.15289	8.15341	8.15033	8.16196	8.15258	8.14181	8.14974	8.15118	8.14692	8.15209	8.14052	8.13429	8.13179	8.14202	8.15017	8.15278	8.13829	8.14112	8.28415	8.15286	8.14624	8.14565	8.133	8.1613	8.14886
0.98	8.16074	8.17688	8.16443	8.15301	8.17465	8.16842	8.15689	8.15794	8.15131	8.17182	8.14427	8.16752	8.15926	8.14473	8.15772	8.16335	8.14833	8.1336	8.13833	8.15107	8.15102	8.14072	8.14763	8.13786	8.13082	8.13656	8.14758	8.14928	8.13509	8.15139	8.28559	8.15497	8.13825	8.14569	8.13278	8.15636	8.14118
0.98125	8.16392	8.17714	8.16405	8.15595	8.17888	8.18	8.14891	8.15706	8.1532	8.16173	8.15065	8.16731	8.15113	8.14706	8.15303	8.16275	8.15035	8.14102	8.15046	8.1546	8.15407	8.14795	8.14343	8.12295	8.13604	8.13565	8.14207	8.15324	8.14581	8.14943	8.29611	8.15759	8.14308	8.14624	8.13936	8.1415	8.14332
0.9825	8.16085	8.17673	8.16419	8.15261	8.17454	8.17654	8.15457	8.15471	8.14481	8.16351	8.13452	8.16034	8.15364	8.14666	8.1582	8.15302	8.13615	8.14043	8.14222	8.14757	8.14567	8.15351	8.1478	8.12879	8.13456	8.14789	8.14907	8.14478	8.13663	8.14125	8.28953	8.14819	8.14649	8.13772	8.1384	8.14943	8.13794
0.98375	8.16156	8.17324	8.16351	8.14984	8.1651	8.17504	8.1471	8.15733	8.14145	8.15926	8.14069	8.16163	8.14859	8.14958	8.16213	8.15502	8.15012	8.14023	8.15246	8.14876	8.1458	8.14968	8.13901	8.12871	8.14267	8.13662	8.1493	8.14738	8.1403	8.14343	8.29144	8.1505	8.14326	8.14279	8.13829	8.14534	8.14594
0.985	8.15794	8.17164	8.15855	8.15352	8.16515	8.17244	8.14557	8.15401	8.14279	8.15918	8.14053	8.1629	8.15471	8.15983	8.14622	8.15472	8.13871	8.14206	8.14008	8.14615	8.14385	8.15294	8.14725	8.13528	8.13395	8.14221	8.15197	8.15432	8.13849	8.14424	8.2912	8.15754	8.14204	8.14244	8.13703	8.14896	8.14441
0.98625	8.16666	8.17415	8.15745	8.15061	8.1713	8.17125	8.15735	8.158	8.14643	8.16821	8.1477	8.16674	8.15371	8.14453	8.15391	8.16224	8.13867	8.14085	8.14258	8.14885	8.14577	8.14987	8.1508	8.13138	8.14576	8.13256	8.14304	8.14754	8.13652	8.14849	8.29311	8.15699	8.14044	8.14516	8.14406	8.15012	8.14255
0.9875	8.15219	8.17009	8.15758	8.14572	8.18178	8.16853	8.14998	8.15069	8.14288	8.15957	8.13962	8.15646	8.15479	8.14885	8.15505	8.16167	8.13977	8.13443	8.14858	8.15438	8.14326	8.15218	8.14708	8.12927	8.14172	8.14351	8.14599	8.14686	8.147	8.14627	8.29316	8.1596	8.13951	8.14599	8.13184	8.15232	8.14048
0.98875	8.17135	8.17557	8.1582	8.15071	8.17071	8.1702	8.15021	8.16146	8.14948	8.15982	8.13221	8.16245	8.1499	8.15202	8.15231	8.15931	8.1493	8.1512	8.14502	8.14638	8.14718	8.15015	8.13659	8.13181	8.13983	8.14264	8.15146	8.14409	8.14447	8.14572	8.2935	8.15884	8.14922	8.14186	8.1418	8.1462	8.1399
0.99	8.16343	8.17584	8.16476	8.14309	8.17698	8.17218	8.15022	8.14632	8.14229	8.1643	8.14296	8.15708	8.14883	8.15431	8.15268	8.16205	8.14023	8.13447	8.14049	8.15175	8.1512	8.15239	8.15143	8.13275	8.1329	8.13882	8.14282	8.14715	8.14396	8.14541	8.29241	8.1531	8.13752	8.14131	8.14026	8.1465	8.13208
0.99125	8.16297	8.18429	8.16456	8.14442	8.18125	8.17171	8.1493	8.15413	8.13969	8.16164	8.14163	8.16753	8.14915	8.15372	8.15192	8.16003	8.15076	8.13607	8.15329	8.1453	8.15159	8.15586	8.14832	8.13138	8.13765	8.1409	8.14829	8.14497	8.14004	8.14693	8.28613	8.15886	8.15056	8.14265	8.13292	8.15255	8.14115
0.9925	8.16656	8.17107	8.16837	8.14342	8.18052	8.17426	8.15072	8.15327	8.14492	8.16606	8.13869	8.16184	8.15124	8.15592	8.15404	8.16387	8.14322	8.13889	8.14561	8.1526	8.15902	8.15093	8.14423	8.13268	8.13446	8.14411	8.14734	8.15709	8.12676	8.14914	8.28366	8.15757	8.15055	8.14327	8.13622	8.15604	8.14347
0.99375	8.16314	8.17461	8.16128	8.14181	8.16258	8.17941	8.15429	8.15837	8.14077	8.1659	8.1553	8.16118	8.1573	8.1513	8.15821	8.15969	8.13811	8.14048	8.14396	8.15267	8.15285	8.14703	8.1448	8.12712	8.14307	8.14118	8.14732	8.15	8.14064	8.14157	8.28596	8.15324	8.14157	8.14742	8.14406	8.14885	8.14828
0.995	8.1687	8.18064	8.16461	8.15694	8.16937	8.17504	8.14218	8.15807	8.13529	8.15804	8.14258	8.16618	8.14747	8.14838	8.15152	8.15034	8.14163	8.1348	8.14083	8.15042	8.15104	8.1535	8.14993	8.13059	8.13077	8.13478	8.14408	8.14575	8.14438	8.14144	8.29608	8.15581	8.15259	8.14678	8.14317	8.14671	8.15036
0.99625	8.15956	8.16561	8.16451	8.15675	8.1737	8.16911	8.14804	8.15893	8.14579	8.15857	8.13972	8.17051	8.15297	8.14798	8.14966	8.16132	8.14485	8.14116	8.13982	8.15333	8.15012	8.15071	8.15208	8.13678	8.13775	8.1417	8.14891	8.14349	8.12876	8.1484	8.29206	8.15302	8.14991	8.14243	8.13531	8.15168	8.13573
0.9975	8.15777	8.17994	8.16319	8.15575	8.17307	8.17344	8.15315	8.15012	8.1489	8.16373	8.13588	8.16503	8.15263	8.14623	8.15841	8.17056	8.14111	8.14473	8.14282	8.15067	8.15416	8.14708	8.15175	8.13464	8.13601	8.14938	8.14635	8.14969	8.14439	8.14903	8.28985	8.14339	8.14999	8.14907	8.14777	8.15168	8.13988
0.99875	8.15324	8.1777	8.16937	8.1484	8.17655	8.15769	8.15175	8.15965	8.15297	8.1658	8.13686	8.17897	8.15916	8.14752	8.1531	8.16199	8.16152	8.14244	8.14486	8.14051	8.15234	8.14917	8.14596	8.12698	8.13839	8.14087	8.13778	8.15431	8.13845	8.15361	8.28527	8.14883	8.13753	8.14296	8.13715	8.1516	8.1457
1	8.16022	8.17225	8.16534	8.15268	8.17177	8.17326	8.14989	8.15705	8.14552	8.15974	8.14939	8.16964	8.1508	8.1454	8.15021	8.16696	8.14573	8.13773	8.15114	8.15209	8.15641	8.14793	8.14703	8.13122	8.14369	8.141	8.14871	8.14917	8.13032	8.14615	8.2925	8.15244	8.14427	8.14207	8.13772	8.14113	8.13818
1.00125	8.16259	8.17309	8.16717	8.14935	8.17423	8.1716	8.14886	8.15828	8.15597	8.16462	8.15178	8.16328	8.15107	8.14829	8.149	8.16143	8.14013	8.14289	8.14721	8.15128	8.1514	8.15953	8.14506	8.12706	8.13564	8.13874	8.14928	8.14481	8.13988	8.14207	8.28833	8.15029	8.14526	8.14081	8.13948	8.14445	8.14142
1.0025	8.16204	8.17887	8.16026	8.15402	8.16895	8.16881	8.15153	8.14993	8.1344	8.16923	8.14655	8.17212	8.16123	8.15012	8.15619	8.16603	8.14641	8.14691	8.15069	8.1565	8.14434	8.15336	8.13949	8.1256	8.13865	8.14144	8.14363	8.14842	8.14165	8.14249	8.28409	8.15518	8.14132	8.15188	8.12973	8.1551	8.14002
1.00375	8.15581	8.17335	8.16328	8.14517	8.17291	8.17202	8.14212	8.16036	8.14538	8.1654	8.14446	8.16047	8.15668	8.15174	8.15964	8.1587	8.14388	8.13394	8.14516	8.15185	8.14484	8.15283	8.14514	8.12972	8.13789	8.1338	8.13959	8.14578	8.13518	8.13959	8.28796	8.14717	8.14748	8.14889	8.14708	8.14499	8.14392
1.005	8.15412	8.17736	8.16441	8.15343	8.17446	8.16874	8.15016	8.15482	8.14562	8.16014	8.13394	8.16531	8.14957	8.14486	8.15775	8.1587	8.14317	8.1288	8.14503	8.15373	8.14842	8.14802	8.14692	8.13289	8.13937	8.13867	8.14158	8.1534	8.1377	8.15947	8.29103	8.15628	8.14524	8.14628	8.136	8.15507	8.13692
1.00625	8.16418	8.18672	8.16901	8.14935	8.17314	8.17168	8.15042	8.16008	8.13734	8.16243	8.14353	8.16794	8.1446	8.15696	8.15716	8.15371	8.13691	8.14422	8.1447	8.15306	8.1489	8.15492	8.14688	8.12719	8.14208	8.14558	8.14689	8.15828	8.12858	8.14165	8.28834	8.15867	8.15271	8.13487	8.13151	8.15044	8.13976
1.0075	8.15505	8.172	8.16815	8.1486	8.17442	8.16952	8.14248	8.15789	8.14652	8.1567	8.14697	8.16934	8.15983	8.14515	8.15387	8.16105	8.14737	8.13802	8.13562	8.14381	8.1497	8.15672	8.14568	8.12736	8.13492	8.1341	8.15052	8.1492	8.13782	8.14433	8.28487	8.16441	8.1406	8.14788	8.1424	8.14545	8.14171
1.00875	8.16358	8.17603	8.16389	8.15232	8.17347	8.17624	8.15506	8.14808	8.14484	8.17115	8.14363	8.15761	8.14593	8.14622	8.16	8.16768	8.14051	8.14273	8.15241	8.15313	8.15149	8.15704	8.1375	8.12814	8.14115	8.13774	8.14239	8.15267	8.13606	8.13815	8.2945	8.15211	8.14458	8.14849	8.13237	8.1473	8.14745
1.01	8.15581	8.17701	8.16043	8.14868	8.17818	8.1695	8.15179	8.16396	8.13946	8.16101	8.14202	8.17751	8.15229	8.15051	8.15067	8.15765	8.14486	8.13904	8.1486	8.14808	8.14607	8.1564	8.14755	8.13265	8.13538	8.13836	8.14542	8.14762	8.13561	8.14389	8.30189	8.16046	8.13976	8.14376	8.14271	8.14205	8.139
1.01125	8.16235	8.17809	8.16483	8.15192	8.17412	8.17359	8.15807	8.15837	8.14543	8.15784	8.1452	8.17203	8.15187	8.1422	8.15114	8.16602	8.1492	8.13304	8.14567	8.144	8.15889	8.15505	8.14664	8.13083	8.13501	8.14406	8.14078	8.15157	8.13341	8.14344	8.29248	8.1521	8.13985	8.14205	8.13736	8.14414	8.14812
1.0125	8.15567	8.18618	8.16485	8.15804	8.1716	8.16627	8.15361	8.15559	8.1403	8.16032	8.14422	8.16583	8.14988	8.15618	8.14923	8.15695	8.1483	8.14343	8.14272	8.15633	8.15191	8.14384	8.14199	8.12805	8.13549	8.14154	8.15476	8.14828	8.13574	8.15201	8.29166	8.1495	8.13846	8.14452	8.13971	8.13616	8.14044
1.01375	8.16364	8.17588	8.16351	8.14135	8.17073	8.17521	8.15163	8.15331	8.14198	8.15629	8.14253	8.1684	8.14227	8.14308	8.15872	8.17027	8.14671	8.13891	8.15412	8.15675	8.15634	8.15344	8.1387	8.12539	8.13518	8.14401	8.14332	8.15084	8.14129	8.14434	8.28761	8.14991	8.14408	8.14141	8.13958	8.15055	8.14
1.015	8.16043	8.17689	8.16014	8.14982	8.1688	8.16886	8.14622	8.1552	8.14751	8.16279	8.13885	8.16651	8.1487	8.15492	8.15493	8.15583	8.15244	8.13891	8.14877	8.15146	8.1553	8.14316	8.13929	8.13793	8.13834	8.13423	8.15179	8.15353	8.1513	8.14116	8.28862	8.15939	8.14848	8.13956	8.1349	8.14831	8.14615
1.01625	8.15863	8.18616	8.15854	8.14516	8.17744	8.17036	8.15974	8.1554	8.14585	8.16368	8.13827	8.17084	8.14826	8.13899	8.15411	8.16628	8.14565	8.13485	8.14369	8.14955	8.15295	8.15206	8.14149	8.13545	8.13038	8.14449	8.14231	8.14775	8.14857	8.13883	8.29239	8.15697	8.14677	8.13583	8.13919	8.15399	8.14149
1.0175	8.15453	8.17029	8.16424	8.14626	8.17458	8.17556	8.15419	8.1611	8.14103	8.16701	8.14825	8.16357	8.15148	8.14853	8.14739	8.14931	8.15094	8.14098	8.14352	8.15358	8.14683	8.14914	8.13725	8.13139	8.13208	8.14584	8.14597	8.14441	8.14371	8.13753	8.28762	8.152	8.14638	8.1481	8.1302	8.14356	8.13847
1.01875	8.1653	8.17747	8.16278	8.14553	8.17155	8.16571	8.14981	8.15279	8.13745	8.16135	8.14696	8.1648	8.15368	8.14263	8.15481	8.16076	8.14337	8.14225	8.13975	8.15483	8.15376	8.14627	8.14489	8.13263	8.13315	8.13803	8.15288	8.15931	8.13198	8.14452	8.29141	8.15381	8.14848	8.14385	8.14139	8.14662	8.14168
1.02	8.16496	8.18623	8.15835	8.15415	8.18155	8.17014	8.15659	8.15431	8.14631	8.1587	8.14928	8.16047	8.14631	8.15544	8.15767	8.1667	8.14918	8.14022	8.14221	8.14739	8.14764	8.1507	8.15175	8.13459	8.1378	8.13469	8.14672	8.15186	8.13772	8.14066	8.29157	8.15729	8.1375	8.1459	8.13205	8.15035	8.14094
1.02125	8.16309	8.16984	8.16056	8.14688	8.17414	8.16574	8.14615	8.15391	8.14911	8.15577	8.15017	8.16584	8.14498	8.14321	8.15986	8.16762	8.15329	8.14174	8.13925	8.15306	8.15795	8.14674	8.14593	8.13073	8.13847	8.13788	8.14471	8.14781	8.12918	8.14214	8.28939	8.1559	8.13761	8.1492	8.14087	8.15526	8.13481
1.0225	8.16401	8.176	8.16165	8.15103	8.17227	8.17354	8.15165	8.15741	8.1466	8.16628	8.14369	8.16407	8.14653	8.14961	8.15236	8.15828	8.14956	8.14056	8.14496	8.15656	8.15339	8.14759	8.15355	8.13527	8.13823	8.14421	8.1487	8.1531	8.13721	8.13765	8.29738	8.15259	8.14542	8.14573	8.1354	8.14396	8.1436
1.02375	8.15475	8.17159	8.15962	8.149	8.16812	8.17925	8.15191	8.15792	8.14621	8.15732	8.14318	8.16478	8.15024	8.1479	8.14595	8.16969	8.14065	8.13712	8.15145	8.14731	8.15374	8.14923	8.13917	8.12384	8.13687	8.15238	8.15028	8.15287	8.13996	8.1454	8.28593	8.15737	8.14297	8.14617	8.1407	8.14531	8.14101
1.025	8.15136	8.17719	8.16405	8.15177	8.1763	8.1673	8.15269	8.1548	8.1424	8.16546	8.13671	8.16489	8.15346	8.15253	8.15144	8.16133	8.14832	8.13302	8.14518	8.15212	8.15128	8.15107	8.1392	8.13795	8.13835	8.13869	8.14196	8.14598	8.13728	8.14698	8.29096	8.14925	8.14272	8.14307	8.13077	8.14624	8.14987
1.02625	8.16552	8.1827	8.16311	8.15428	8.1706	8.16659	8.15826	8.15416	8.14701	8.16669	8.14117	8.16689	8.15933	8.15263	8.15988	8.16435	8.14555	8.12878	8.14106	8.15015	8.14851	8.14928	8.14783	8.1297	8.13714	8.13821	8.13981	8.14618	8.14215	8.14941	8.28907	8.15898	8.14232	8.14841	8.13554	8.14436	8.13837
1.0275	8.16486	8.18235	8.15672	8.14956	8.16859	8.16021	8.15831	8.16069	8.14436	8.16501	8.13845	8.16311	8.15289	8.15109	8.15764	8.16103	8.14039	8.13404	8.14626	8.15228	8.15252	8.14614	8.14262	8.12426	8.13542	8.14429	8.15567	8.16065	8.13982	8.14636	8.28848	8.15213	8.14682	8.15019	8.13584	8.14011	8.13725
1.02875	8.15904	8.17459	8.15733	8.149	8.17462	8.17522	8.15636	8.14871	8.14589	8.1579	8.13597	8.16798	8.14523	8.1612	8.15475	8.16253	8.14513	8.13745	8.14456	8.14387	8.14332	8.14817	8.14828	8.1191	8.14384	8.14286	8.14524	8.14732	8.14318	8.14577	8.29092	8.15321	8.14989	8.14093	8.13823	8.15002	8.1478
1.03	8.15759	8.17523	8.15495	8.15034	8.17527	8.17194	8.15272	8.15358	8.14673	8.16492	8.14271	8.16386	8.15866	8.14703	8.15197	8.15849	8.14679	8.13669	8.14431	8.14974	8.15216	8.14891	8.1388	8.12215	8.13632	8.14597	8.1475	8.15205	8.13989	8.15297	8.29227	8.1577	8.14515	8.14489	8.14179	8.14987	8.13936
1.03125	8.16461	8.18858	8.16309	8.14837	8.17351	8.17308	8.15037	8.16578	8.14694	8.15735	8.14988	8.17045	8.15361	8.14821	8.15109	8.1597	8.14165	8.14075	8.14063	8.1487	8.15422	8.14062	8.14662	8.13313	8.13776	8.13781	8.14604	8.152	8.13892	8.13999	8.2947	8.15426	8.13977	8.14803	8.13856	8.15116	8.14002
1.0325	8.16164	8.17423	8.16718	8.15883	8.17935	8.16093	8.14589	8.14981	8.14518	8.16363	8.14625	8.16523	8.1458	8.15549	8.15005	8.16365	8.15248	8.13463	8.13843	8.15333	8.16311	8.1537	8.13756	8.12059	8.13773	8.15129	8.14757	8.14152	8.13661	8.15224	8.29112	8.15339	8.14362	8.14803	8.14338	8.14737	8.14327
1.03375	8.15568	8.17906	8.16795	8.1479	8.17522	8.17454	8.15596	8.15323	8.14449	8.16392	8.13933	8.16516	8.16359	8.15269	8.15503	8.16573	8.14081	8.14059	8.14022	8.14576	8.14526	8.14938	8.1478	8.12996	8.12883	8.13894	8.14973	8.15611	8.13588	8.14784	8.28638	8.15954	8.14023	8.14319	8.13868	8.14581	8.13613
1.035	8.16572	8.1751	8.16134	8.14939	8.17714	8.17192	8.14992	8.15864	8.14989	8.16008	8.13868	8.15964	8.15682	8.14859	8.15135	8.15665	8.14326	8.14353	8.14537	8.14806	8.15312	8.15055	8.15637	8.13422	8.13615	8.14177	8.14821	8.14032	8.13829	8.14753	8.28537	8.15741	8.13776	8.14437	8.13745	8.14286	8.1334
1.03625	8.16332	8.17933	8.15991	8.15246	8.17252	8.17212	8.15111	8.15131	8.14785	8.15979	8.13935	8.16823	8.15248	8.14868	8.14916	8.15871	8.14514	8.12572	8.15362	8.15584	8.14695	8.16167	8.14177	8.12691	8.13088	8.13829	8.14759	8.14993	8.13894	8.14358	8.28859	8.15654	8.13957	8.13665	8.14227	8.15628	8.14506
1.0375	8.15394	8.18013	8.16119	8.14421	8.17421	8.16115	8.14881	8.15727	8.14104	8.16052	8.15052	8.16521	8.13714	8.15113	8.1593	8.16294	8.13787	8.14134	8.1402	8.15094	8.1539	8.14948	8.14995	8.13314	8.13717	8.14179	8.14493	8.1438	8.13285	8.14711	8.29828	8.15689	8.13614	8.14666	8.13954	8.15056	8.13471
1.03875	8.15683	8.18531	8.15364	8.15212	8.18638	8.17067	8.14978	8.16558	8.14348	8.16469	8.14144	8.16187	8.14493	8.15714	8.15234	8.16113	8.14612	8.13687	8.14413	8.15319	8.16154	8.15016	8.1487	8.12636	8.1353	8.14281	8.14344	8.1485	8.14056	8.15261	8.29349	8.1631	8.14613	8.14373	8.13926	8.14751	8.13373
1.04	8.15946	8.1726	8.16183	8.14531	8.17937	8.16814	8.15877	8.15483	8.15421	8.16265	8.14324	8.17204	8.14905	8.15863	8.15842	8.1598	8.13989	8.14335	8.14105	8.15256	8.15407	8.14704	8.14291	8.12043	8.13841	8.13648	8.14485	8.14765	8.13877	8.14202	8.28536	8.15338	8.1381	8.14983	8.14185	8.14679	8.13409
1.04125	8.16299	8.17393	8.15829	8.15484	8.17698	8.16891	8.15293	8.15597	8.13659	8.15864	8.13819	8.16294	8.14207	8.15185	8.16117	8.15506	8.15524	8.14342	8.14419	8.14285	8.14298	8.15326	8.14415	8.12408	8.13325	8.14092	8.14649	8.1561	8.13818	8.14433	8.28707	8.16237	8.14895	8.1458	8.13495	8.15877	8.14007
1.0425	8.15434	8.17452	8.156	8.15039	8.17297	8.16854	8.15363	8.16264	8.14976	8.16238	8.15034	8.16409	8.15085	8.1501	8.15506	8.15872	8.13897	8.13646	8.13509	8.15008	8.14588	8.1586	8.1399	8.11996	8.13388	8.13489	8.13602	8.14454	8.13509	8.14426	8.2812	8.15664	8.13609	8.15703	8.14977	8.14802	8.14007
1.04375	8.16397	8.17758	8.16115	8.14963	8.17307	8.16662	8.15506	8.15603	8.14141	8.16388	8.14162	8.1643	8.15107	8.15429	8.15053	8.15985	8.14893	8.13783	8.14434	8.14595	8.15939	8.14189	8.14281	8.12912	8.1316	8.14563	8.15409	8.14766	8.13908	8.14813	8.28765	8.15237	8.14527	8.14234	8.13604	8.14432	8.13615
1.045	8.15728	8.17506	8.16521	8.14658	8.17333	8.17238	8.1534	8.15683	8.14388	8.16088	8.14479	8.15911	8.15249	8.14571	8.15379	8.16054	8.13932	8.14213	8.13847	8.14518	8.14517	8.15741	8.14964	8.13089	8.13286	8.14318	8.13799	8.16029	8.13265	8.13509	8.28822	8.15488	8.14598	8.14876	8.12757	8.15322	8.14743
1.04625	8.15405	8.17735	8.16356	8.14876	8.16924	8.16234	8.15578	8.15316	8.15297	8.15179	8.13595	8.1642	8.14955	8.14484	8.15082	8.165	8.15129	8.14551	8.14426	8.14621	8.15015	8.15689	8.15401	8.12829	8.14198	8.1409	8.15529	8.1507	8.1384	8.14811	8.29654	8.15731	8.14486	8.1421	8.1473	8.1494	8.13496
1.0475	8.16174	8.17282	8.16396	8.15218	8.17332	8.17278	8.14767	8.16028	8.14473	8.16053	8.14409	8.17262	8.15174	8.14742	8.15688	8.1605	8.14684	8.14136	8.14677	8.15265	8.15444	8.1566	8.15227	8.13465	8.12408	8.13806	8.142	8.15429	8.14238	8.14724	8.29016	8.16078	8.14116	8.14361	8.14478	8.14669	8.14885
1.04875	8.159	8.17605	8.1594	8.1555	8.17182	8.17834	8.14819	8.15429	8.15417	8.16302	8.13702	8.16292	8.14178	8.1515	8.14372	8.15726	8.15557	8.13921	8.15076	8.1512	8.14499	8.15717	8.14811	8.1186	8.13419	8.1403	8.14839	8.14767	8.13606	8.13773	8.29728	8.16248	8.14874	8.14182	8.1376	8.15546	8.1362
1.05	8.16242	8.17209	8.15969	8.1447	8.17866	8.15929	8.14951	8.1532	8.14502	8.16419	8.14001	8.17474	8.13863	8.14975	8.15396	8.16624	8.152	8.1391	8.1437	8.14834	8.15103	8.15043	8.14362	8.12441	8.13393	8.14515	8.14933	8.1449	8.13331	8.14581	8.29752	8.15395	8.14342	8.14016	8.14323	8.1546	8.1399
1.05125	8.16035	8.17353	8.15908	8.14511	8.17711	8.17676	8.15567	8.1591	8.14728	8.16528	8.14717	8.16302	8.14968	8.15154	8.15845	8.15775	8.14389	8.14024	8.14339	8.15201	8.15108	8.15294	8.1465	8.12616	8.14282	8.13955	8.15128	8.15473	8.13983	8.1407	8.29655	8.15677	8.14579	8.14717	8.13501	8.14406	8.13422
1.0525	8.16106	8.16369	8.15814	8.14928	8.17846	8.16513	8.153	8.15856	8.14453	8.16158	8.14842	8.16632	8.1523	8.14346	8.15696	8.16166	8.14031	8.13963	8.14374	8.15011	8.15308	8.14513	8.14864	8.12713	8.1369	8.13971	8.14844	8.15389	8.14012	8.15164	8.29235	8.15676	8.14619	8.14489	8.12869	8.14638	8.13778
1.05375	8.16602	8.17348	8.16234	8.16049	8.17884	8.17195	8.14807	8.16283	8.14991	8.16474	8.14163	8.16104	8.15104	8.14063	8.16419	8.16376	8.15321	8.13552	8.14259	8.15035	8.1502	8.15077	8.13783	8.12709	8.13264	8.13247	8.14926	8.1528	8.14085	8.15164	8.28887	8.15208	8.14982	8.14655	8.14891	8.14761	8.13981
1.055	8.16426	8.17942	8.15811	8.14723	8.1765	8.16332	8.14528	8.15575	8.14379	8.16572	8.14975	8.16077	8.14992	8.15	8.15873	8.1612	8.14965	8.135	8.14618	8.14598	8.15098	8.15247	8.14504	8.12768	8.13767	8.14279	8.14991	8.14555	8.135	8.14854	8.28861	8.15748	8.14579	8.14488	8.13689	8.14793	8.15076
1.05625	8.15786	8.17466	8.16813	8.15409	8.16868	8.16973	8.15273	8.15381	8.14884	8.16568	8.13527	8.16153	8.1514	8.15695	8.1563	8.15718	8.1442	8.14195	8.14615	8.14916	8.15834	8.15278	8.14519	8.12584	8.13592	8.14206	8.15092	8.14873	8.14726	8.14158	8.28395	8.15243	8.13362	8.15288	8.13745	8.14911	8.1419
1.0575	8.15744	8.17646	8.16627	8.15626	8.17308	8.16307	8.14028	8.15736	8.14037	8.17107	8.14542	8.16339	8.15455	8.15213	8.15554	8.16729	8.1526	8.13981	8.13864	8.15215	8.15535	8.15491	8.15059	8.12852	8.14216	8.13506	8.15355	8.14087	8.13886	8.14279	8.28424	8.15413	8.13551	8.1563	8.14094	8.15175	8.14467
1.05875	8.16101	8.17461	8.15226	8.15115	8.16549	8.16588	8.15407	8.15599	8.14185	8.16706	8.13871	8.16657	8.14646	8.15059	8.15562	8.15335	8.1477	8.13108	8.15466	8.14713	8.15765	8.14768	8.1514	8.12528	8.12828	8.14428	8.15271	8.16119	8.13592	8.1506	8.29116	8.16397	8.14469	8.14371	8.12965	8.14567	8.1453
1.06	8.16776	8.17849	8.15432	8.14669	8.17883	8.16996	8.14405	8.1589	8.15062	8.16237	8.14551	8.16243	8.14051	8.15404	8.15165	8.15637	8.14119	8.13124	8.14183	8.14762	8.16086	8.15218	8.15009	8.12643	8.133	8.13853	8.14045	8.1479	8.13986	8.14962	8.29466	8.16132	8.14893	8.13934	8.13735	8.14448	8.1426
1.06125	8.15516	8.17768	8.16494	8.14469	8.17304	8.17094	8.15475	8.15975	8.14621	8.16125	8.14824	8.15736	8.15164	8.14494	8.15876	8.15617	8.13945	8.13904	8.13955	8.13788	8.1478	8.15433	8.13766	8.12692	8.1301	8.14015	8.14389	8.14971	8.13783	8.13799	8.2891	8.15117	8.14049	8.15031	8.12965	8.15364	8.14242
1.0625	8.16101	8.17566	8.1585	8.1472	8.17775	8.17493	8.15855	8.16216	8.14494	8.16443	8.14665	8.17279	8.14978	8.15053	8.15551	8.15674	8.14051	8.13248	8.13997	8.15885	8.15598	8.14859	8.14083	8.12425	8.13023	8.13828	8.14693	8.15131	8.14206	8.14725	8.29679	8.15433	8.14553	8.13846	8.14579	8.15054	8.14228
1.06375	8.15541	8.17249	8.15725	8.14261	8.1726	8.17087	8.15414	8.15291	8.14959	8.16428	8.14326	8.16949	8.15577	8.15239	8.15074	8.15828	8.14794	8.14027	8.1435	8.14784	8.14364	8.15794	8.14953	8.13465	8.13173	8.13918	8.14313	8.14645	8.13083	8.14939	8.29835	8.16227	8.13453	8.1535	8.13661	8.14991	8.1451
1.065	8.16277	8.17484	8.17199	8.14963	8.16609	8.17484	8.15574	8.14622	8.15003	8.16937	8.14981	8.16173	8.14102	8.14468	8.15373	8.16463	8.14985	8.14061	8.13823	8.15602	8.16111	8.14907	8.15179	8.13034	8.15018	8.13771	8.15088	8.1475	8.13453	8.13903	8.29718	8.16049	8.13188	8.14096	8.1295	8.14806	8.14755
1.06625	8.15952	8.17941	8.16932	8.14088	8.16795	8.17156	8.15041	8.16233	8.14346	8.16332	8.14312	8.16241	8.15612	8.15349	8.15783	8.16264	8.14494	8.1318	8.14523	8.14863	8.1484	8.14775	8.15368	8.12461	8.14501	8.14289	8.14682	8.14649	8.13227	8.1437	8.29632	8.157	8.14579	8.14588	8.14363	8.14656	8.13433
1.0675	8.1557	8.17937	8.16143	8.15385	8.17502	8.17126	8.15136	8.15425	8.13476	8.14571	8.14483	8.16249	8.15137	8.15416	8.15466	8.15821	8.14623	8.14298	8.14052	8.14731	8.14955	8.14938	8.14996	8.12941	8.14052	8.14088	8.14401	8.14982	8.13533	8.139	8.29356	8.16397	8.13765	8.14089	8.14599	8.15033	8.14474
1.06875	8.16107	8.17428	8.15635	8.15242	8.17983	8.16524	8.1493	8.15482	8.14802	8.16201	8.1441	8.15677	8.15764	8.1558	8.15937	8.15941	8.14682	8.13931	8.14448	8.14957	8.14661	8.15329	8.14577	8.14089	8.12681	8.14912	8.14608	8.14859	8.13906	8.13579	8.28864	8.15711	8.13969	8.13412	8.14537	8.15273	8.13751
1.07	8.1526	8.17822	8.15155	8.15077	8.18308	8.16996	8.15315	8.15256	8.14186	8.15896	8.14875	8.15948	8.15752	8.14672	8.15845	8.16101	8.15068	8.13852	8.14414	8.1434	8.15161	8.14789	8.14779	8.12032	8.13323	8.13878	8.14726	8.1539	8.1423	8.15587	8.29143	8.15166	8.13802	8.14714	8.14489	8.15405	8.14262
1.07125	8.16246	8.17289	8.17299	8.1504	8.17028	8.16718	8.14668	8.1467	8.14686	8.15649	8.14546	8.16146	8.15411	8.15151	8.15319	8.16021	8.14591	8.13869	8.14174	8.1403	8.1543	8.15019	8.14245	8.13292	8.13036	8.13391	8.14814	8.15585	8.13724	8.14338	8.28962	8.16072	8.1348	8.14303	8.14512	8.14727	8.14261
1.0725	8.16452	8.17902	8.15597	8.15183	8.1728	8.17057	8.14122	8.15627	8.14027	8.16211	8.14802	8.16251	8.15241	8.14898	8.15237	8.16674	8.14685	8.14141	8.14354	8.14862	8.15251	8.15165	8.14214	8.1314	8.13813	8.14	8.14684	8.14574	8.13662	8.1445	8.28276	8.15385	8.13484	8.14328	8.13566	8.15058	8.14151
1.07375	8.16065	8.17853	8.16001	8.14511	8.16648	8.16634	8.14492	8.15278	8.1413	8.16509	8.13976	8.16346	8.14763	8.15603	8.14923	8.16218	8.1502	8.13703	8.14242	8.15012	8.15678	8.15721	8.15171	8.12816	8.13234	8.13919	8.14867	8.15537	8.13006	8.14479	8.29199	8.15087	8.14021	8.14461	8.14061	8.14938	8.14635
1.075	8.16241	8.18165	8.1597	8.14469	8.17069	8.17409	8.14599	8.16175	8.14165	8.16829	8.14752	8.16354	8.1486	8.15319	8.1491	8.16786	8.14996	8.14217	8.15328	8.14923	8.1483	8.14858	8.14194	8.12523	8.14041	8.13832	8.14023	8.14454	8.13622	8.14534	8.29187	8.15158	8.14592	8.13692	8.13305	8.1469	8.1396
1.07625	8.16561	8.17887	8.16531	8.14571	8.17443	8.17825	8.15059	8.15505	8.14643	8.16316	8.14786	8.1624	8.14701	8.14979	8.15394	8.15993	8.15161	8.14567	8.15144	8.15231	8.15157	8.14863	8.15114	8.12293	8.13106	8.14296	8.14848	8.15597	8.13115	8.14893	8.28628	8.16012	8.14222	8.13692	8.13728	8.14617	8.13743
1.0775	8.16168	8.17264	8.16202	8.15094	8.17306	8.17891	8.15177	8.15287	8.14731	8.15456	8.13789	8.16352	8.15408	8.15092	8.15477	8.16341	8.14401	8.1374	8.14201	8.15938	8.15382	8.14692	8.1545	8.11327	8.12652	8.144	8.14568	8.14967	8.14085	8.15067	8.29704	8.15601	8.14999	8.13765	8.13359	8.15158	8.13668
1.07875	8.15884	8.16991	8.16662	8.15382	8.18172	8.16854	8.15673	8.15772	8.14418	8.16342	8.13658	8.16143	8.15772	8.15189	8.15057	8.16333	8.13784	8.13084	8.13616	8.14798	8.15857	8.15567	8.14074	8.12892	8.1422	8.14157	8.14799	8.15577	8.13203	8.14269	8.2974	8.15065	8.14428	8.14014	8.14134	8.14909	8.14496
1.08	8.16352	8.17042	8.16446	8.15253	8.18078	8.16924	8.15235	8.14795	8.14724	8.16163	8.12632	8.16427	8.15091	8.15172	8.15972	8.16472	8.14452	8.13778	8.14262	8.14858	8.15273	8.15785	8.14448	8.13132	8.13505	8.13739	8.14697	8.14961	8.1413	8.14364	8.30028	8.15488	8.13656	8.13746	8.14499	8.15277	8.13714
1.08125	8.15745	8.18131	8.16253	8.14726	8.17275	8.17071	8.15551	8.15757	8.15102	8.15941	8.15007	8.17246	8.15079	8.14808	8.16035	8.157	8.14499	8.13529	8.15152	8.1522	8.16242	8.1542	8.14485	8.12268	8.13102	8.13998	8.14694	8.15148	8.13723	8.14232	8.28693	8.15854	8.14182	8.14314	8.14198	8.1575	8.13014
1.0825	8.15574	8.17198	8.16283	8.15514	8.17691	8.1816	8.14581	8.14637	8.1482	8.15655	8.14378	8.16191	8.14603	8.15244	8.15286	8.16331	8.15096	8.1417	8.14054	8.14988	8.15141	8.14953	8.15006	8.12189	8.13765	8.13554	8.14378	8.15299	8.13848	8.13824	8.29066	8.16115	8.13603	8.15082	8.13453	8.14607	8.13872
1.08375	8.15128	8.1758	8.16714	8.14871	8.17809	8.17393	8.15468	8.14964	8.14831	8.16465	8.14614	8.16627	8.15781	8.15011	8.15785	8.15869	8.14861	8.13575	8.144	8.1462	8.15478	8.14949	8.14029	8.12562	8.14186	8.14045	8.1476	8.15468	8.13404	8.14416	8.29338	8.14292	8.13939	8.13779	8.13711	8.15549	8.1377
1.085	8.16104	8.1754	8.15647	8.16049	8.17425	8.16923	8.15195	8.14156	8.14247	8.1612	8.14127	8.16234	8.15123	8.15666	8.15512	8.16454	8.14511	8.13565	8.14547	8.1511	8.15574	8.14855	8.14374	8.1343	8.14246	8.132	8.15126	8.15503	8.14031	8.14549	8.28804	8.16409	8.14094	8.14838	8.13812	8.15115	8.13759
1.08625	8.15685	8.17342	8.15583	8.15199	8.18473	8.16646	8.15571	8.15476	8.14043	8.16438	8.1395	8.16059	8.15549	8.15064	8.15741	8.15863	8.15443	8.13472	8.15647	8.1448	8.15052	8.14895	8.14721	8.12786	8.13705	8.13425	8.14699	8.14937	8.143	8.14192	8.28929	8.16311	8.1349	8.14478	8.13994	8.14659	8.13348
1.0875	8.16574	8.17477	8.15331	8.14898	8.17506	8.16204	8.13995	8.15959	8.15243	8.15911	8.15119	8.17278	8.15653	8.15548	8.15436	8.15373	8.14886	8.1432	8.14142	8.14901	8.15934	8.14931	8.14853	8.12729	8.14059	8.13822	8.15597	8.15843	8.13437	8.14161	8.28814	8.14702	8.14347	8.14479	8.13628	8.14941	8.14349
1.08875	8.16101	8.17415	8.15782	8.1485	8.18034	8.16566	8.14867	8.15435	8.14228	8.16962	8.14536	8.16097	8.15687	8.14483	8.15377	8.16256	8.14756	8.14264	8.13971	8.15656	8.14838	8.14782	8.14863	8.12199	8.14253	8.14337	8.14093	8.15303	8.13521	8.14394	8.28295	8.15349	8.1512	8.14335	8.14048	8.14229	8.142
1.09	8.15326	8.17926	8.15966	8.14833	8.17099	8.17247	8.14348	8.1553	8.14193	8.16458	8.13845	8.15488	8.14255	8.15161	8.15802	8.15698	8.14431	8.13537	8.14557	8.14962	8.15568	8.14114	8.14332	8.12564	8.13716	8.13268	8.15081	8.14928	8.13689	8.13832	8.28693	8.15211	8.14127	8.14343	8.13947	8.14958	8.13971
1.09125	8.16511	8.16705	8.16765	8.14343	8.16757	8.17604	8.15101	8.15654	8.14106	8.16238	8.1399	8.15842	8.15844	8.15011	8.15984	8.15232	8.14284	8.14304	8.14612	8.15296	8.15568	8.15315	8.14532	8.12298	8.13607	8.14416	8.13871	8.14858	8.14229	8.144	8.29336	8.15546	8.14426	8.14135	8.1396	8.1519	8.14969
1.0925	8.15706	8.17751	8.14519	8.15025	8.17933	8.17058	8.14644	8.15715	8.15654	8.15811	8.14109	8.15868	8.15079	8.15122	8.15491	8.16287	8.14733	8.1385	8.14331	8.14537	8.15699	8.1488	8.14095	8.13205	8.13644	8.13701	8.1455	8.15246	8.1371	8.13702	8.29615	8.14923	8.14756	8.14953	8.13347	8.14678	8.14796
1.09375	8.17063	8.17266	8.16597	8.15552	8.17673	8.16133	8.14771	8.15566	8.14556	8.16703	8.1341	8.16033	8.15619	8.15238	8.14889	8.15555	8.13889	8.13643	8.14501	8.14472	8.15396	8.14841	8.14498	8.13326	8.14802	8.13766	8.13898	8.14996	8.12991	8.14534	8.28428	8.15022	8.14581	8.1437	8.1351	8.15728	8.13851
1.095	8.15775	8.17116	8.16209	8.14857	8.16548	8.16901	8.14918	8.14703	8.14872	8.15138	8.1484	8.17091	8.14952	8.14779	8.14315	8.16434	8.13754	8.13492	8.14491	8.15166	8.14904	8.14842	8.14536	8.12393	8.13621	8.14138	8.15126	8.15123	8.13159	8.14326	8.29932	8.15092	8.14554	8.14171	8.15172	8.15089	8.14409
1.09625	8.15877	8.17756	8.16273	8.15176	8.17917	8.16471	8.15471	8.15877	8.15133	8.15682	8.15189	8.16104	8.15351	8.14613	8.15146	8.15414	8.14716	8.14824	8.13654	8.15334	8.14929	8.14891	8.13692	8.12478	8.14006	8.14014	8.14986	8.15425	8.13472	8.14758	8.29123	8.15348	8.14058	8.14068	8.13116	8.15452	8.14441
1.0975	8.15314	8.16492	8.15989	8.15817	8.17188	8.16448	8.15712	8.16	8.15659	8.15715	8.14452	8.1698	8.15532	8.15139	8.15032	8.15564	8.1563	8.1359	8.14534	8.14473	8.15297	8.15565	8.13924	8.12387	8.13434	8.13617	8.14335	8.15676	8.14246	8.15053	8.29773	8.15628	8.13759	8.1551	8.14019	8.14762	8.14172
1.09875	8.15316	8.1737	8.16673	8.14948	8.17097	8.17968	8.1522	8.16269	8.14684	8.1592	8.14365	8.15316	8.14346	8.1447	8.15797	8.15259	8.14742	8.13181	8.13657	8.14936	8.15224	8.15012	8.1525	8.12295	8.14194	8.14722	8.142	8.15145	8.13611	8.13723	8.2856	8.15524	8.13776	8.13934	8.13494	8.15003	8.14092
1.1	8.16079	8.1749	8.1605	8.15629	8.18095	8.17721	8.15403	8.16034	8.15017	8.16019	8.14669	8.15962	8.14942	8.15323	8.15307	8.15682	8.14778	8.13788	8.14682	8.159	8.1509	8.1509	8.14421	8.12473	8.13422	8.14328	8.14521	8.15172	8.12697	8.13687	8.29205	8.15807	8.14026	8.14836	8.13814	8.14598	8.13275
1.10125	8.15051	8.17535	8.16722	8.1566	8.17396	8.16721	8.15951	8.16005	8.14399	8.16221	8.14024	8.17142	8.14119	8.15307	8.15452	8.1614	8.1485	8.14389	8.14309	8.15578	8.1487	8.16098	8.14454	8.12688	8.14039	8.1399	8.14991	8.15203	8.13344	8.14035	8.29376	8.15886	8.1354	8.14746	8.13498	8.1543	8.1461
1.1025	8.15495	8.18043	8.16699	8.15964	8.17708	8.16865	8.14691	8.15711	8.14404	8.15855	8.14525	8.17124	8.14608	8.15436	8.15668	8.15663	8.1438	8.13572	8.13604	8.15297	8.15213	8.15557	8.15472	8.12119	8.13478	8.13934	8.1455	8.14541	8.12553	8.14455	8.29268	8.15003	8.13861	8.14005	8.14628	8.15625	8.13087
1.10375	8.15665	8.16632	8.15312	8.14019	8.17316	8.16638	8.1502	8.15825	8.14035	8.16719	8.15029	8.16241	8.14954	8.15753	8.14629	8.15544	8.1504	8.13474	8.14832	8.15209	8.15353	8.14271	8.14522	8.11724	8.14479	8.13457	8.15357	8.15149	8.13322	8.14953	8.2958	8.15507	8.14508	8.14319	8.13653	8.15622	8.14965
1.105	8.16038	8.16707	8.15258	8.14944	8.17224	8.16778	8.1514	8.15694	8.1514	8.15949	8.1424	8.1622	8.153	8.15335	8.14509	8.15748	8.14647	8.13258	8.14735	8.14848	8.14758	8.15056	8.14418	8.12739	8.13837	8.13	8.14612	8.14906	8.14061	8.14301	8.28862	8.15787	8.1457	8.14841	8.13863	8.1435	8.1434
1.10625	8.16571	8.17758	8.16075	8.14709	8.17965	8.17674	8.14381	8.14974	8.14652	8.16624	8.14109	8.16286	8.1579	8.15743	8.15867	8.1556	8.14769	8.1353	8.13976	8.14449	8.14768	8.14758	8.14417	8.13154	8.13523	8.14203	8.14158	8.14738	8.13411	8.14993	8.29699	8.15546	8.14038	8.15474	8.13427	8.15125	8.13737
1.1075	8.15598	8.1728	8.15665	8.15262	8.17793	8.16898	8.15023	8.15482	8.14581	8.16206	8.15384	8.15993	8.15763	8.16176	8.16133	8.15748	8.15166	8.14112	8.14256	8.14705	8.15555	8.146	8.14018	8.12441	8.13797	8.13711	8.14704	8.14667	8.13634	8.14297	8.29913	8.15499	8.13529	8.14642	8.13615	8.15419	8.14052
1.10875	8.15529	8.17421	8.16178	8.15199	8.1686	8.16926	8.1458	8.16071	8.15051	8.1622	8.14997	8.17078	8.15571	8.14523	8.14682	8.1587	8.14912	8.13477	8.14059	8.14845	8.15606	8.15187	8.15218	8.12576	8.1301	8.13807	8.15548	8.1468	8.14015	8.14828	8.28818	8.15183	8.13517	8.14733	8.14046	8.14	8.14665
1.11	8.16265	8.17109	8.16001	8.15096	8.17202	8.1685	8.15373	8.15908	8.14966	8.15723	8.14246	8.15824	8.15194	8.15247	8.15458	8.16368	8.14706	8.12527	8.14442	8.15263	8.14306	8.15547	8.13879	8.12309	8.13331	8.14031	8.14998	8.15412	8.14511	8.14409	8.28975	8.15678	8.14261	8.14673	8.14045	8.14939	8.14046
1.11125	8.1586	8.17608	8.15464	8.14517	8.17785	8.1743	8.14481	8.14737	8.14454	8.16618	8.14095	8.1631	8.14888	8.15011	8.14849	8.16466	8.143	8.14861	8.14537	8.1517	8.15114	8.14994	8.14307	8.13928	8.13636	8.13662	8.14196	8.15195	8.14173	8.1462	8.28586	8.15491	8.13913	8.13975	8.14209	8.15195	8.1398
1.1125	8.15577	8.16866	8.16469	8.15555	8.17149	8.1687	8.15149	8.16082	8.14473	8.16338	8.142	8.16262	8.14627	8.1474	8.15577	8.16365	8.14289	8.13885	8.14302	8.15059	8.1579	8.1524	8.15188	8.12679	8.14038	8.1488	8.14897	8.14522	8.13595	8.14861	8.29639	8.1543	8.14226	8.14264	8.14294	8.14795	8.14308
1.11375	8.16234	8.17028	8.161	8.14918	8.17838	8.16584	8.15259	8.15736	8.14946	8.16408	8.15203	8.16808	8.14894	8.15444	8.1466	8.16784	8.1477	8.13471	8.14292	8.15206	8.1524	8.15631	8.1427	8.12038	8.14857	8.13903	8.13915	8.14304	8.13914	8.1457	8.29195	8.1558	8.15001	8.14074	8.14703	8.15628	8.14445
1.115	8.15694	8.17121	8.16568	8.14537	8.1774	8.17239	8.14678	8.15946	8.1499	8.15255	8.14106	8.1661	8.14431	8.15097	8.14186	8.15786	8.14482	8.13158	8.13962	8.1535	8.15056	8.15338	8.14761	8.12548	8.13905	8.14416	8.14756	8.14773	8.14239	8.13903	8.29255	8.15129	8.14145	8.1496	8.13449	8.15924	8.13754
1.11625	8.15035	8.17615	8.15512	8.14564	8.17461	8.16992	8.1474	8.15976	8.14293	8.16189	8.1467	8.16346	8.14555	8.14685	8.14967	8.1522	8.13725	8.14108	8.14193	8.14496	8.15328	8.14444	8.14508	8.12745	8.13212	8.13289	8.14017	8.15671	8.13469	8.1427	8.28938	8.15462	8.13865	8.14256	8.14912	8.15254	8.14483
1.1175	8.15447	8.17615	8.15868	8.15067	8.16731	8.16692	8.1479	8.15314	8.14391	8.16636	8.14606	8.16662	8.15178	8.14607	8.15854	8.15173	8.14768	8.14244	8.14161	8.14372	8.14815	8.15347	8.15053	8.11764	8.13705	8.13804	8.1515	8.15033	8.1395	8.14195	8.28945	8.1474	8.14146	8.14538	8.13252	8.14685	8.14165
1.11875	8.15836	8.1765	8.14979	8.15603	8.1753	8.16705	8.15944	8.15446	8.14814	8.15672	8.14413	8.16057	8.14235	8.14907	8.16073	8.15801	8.14847	8.13694	8.14368	8.14361	8.14867	8.14838	8.13972	8.12399	8.14101	8.13576	8.15067	8.15635	8.14064	8.14786	8.28904	8.15188	8.15056	8.15455	8.13927	8.14652	8.13848
1.12	8.16086	8.17634	8.16165	8.15373	8.17553	8.17021	8.15611	8.14861	8.13847	8.1597	8.14709	8.16296	8.1576	8.14212	8.15999	8.15332	8.14456	8.13739	8.13902	8.15413	8.16009	8.1489	8.14701	8.12697	8.13809	8.14157	8.14797	8.14883	8.14053	8.14261	8.2947	8.14761	8.144	8.14538	8.1388	8.1465	8.13824
1.12125	8.1631	8.17911	8.16264	8.14822	8.1714	8.16514	8.14907	8.1528	8.14875	8.15969	8.14107	8.1697	8.15232	8.15199	8.15323	8.16312	8.15075	8.13756	8.13773	8.15302	8.14652	8.15329	8.15335	8.12124	8.13543	8.13631	8.14582	8.14522	8.14165	8.14261	8.29829	8.16438	8.14269	8.14451	8.13829	8.15003	8.13616
1.1225	8.15701	8.17338	8.16477	8.14788	8.17526	8.17252	8.15246	8.15898	8.14386	8.16176	8.13821	8.16064	8.15083	8.1501	8.15541	8.16379	8.14495	8.14086	8.13899	8.1457	8.15059	8.14863	8.14511	8.13324	8.1475	8.13301	8.14916	8.14783	8.14143	8.14685	8.29109	8.16145	8.14179	8.13638	8.13576	8.14711	8.14128
1.12375	8.15898	8.1758	8.15898	8.14848	8.16579	8.16753	8.15724	8.15076	8.1398	8.17151	8.14467	8.16974	8.15226	8.15304	8.15573	8.15758	8.14572	8.13578	8.13607	8.14467	8.15334	8.15232	8.15507	8.1205	8.14352	8.14413	8.13971	8.14891	8.13721	8.15085	8.28164	8.15813	8.13337	8.14499	8.14219	8.1479	8.15371
1.125	8.15154	8.17807	8.16991	8.15569	8.17121	8.17101	8.15545	8.15063	8.13939	8.1621	8.14387	8.16013	8.15683	8.15499	8.16077	8.15606	8.1245	8.13765	8.15	8.15945	8.15021	8.15242	8.14612	8.13244	8.13315	8.14389	8.14574	8.14274	8.12849	8.14213	8.29569	8.15563	8.14598	8.14248	8.13488	8.15147	8.14279
1.12625	8.16869	8.17338	8.16914	8.14913	8.17328	8.15856	8.14889	8.15831	8.15251	8.16366	8.13984	8.15859	8.1515	8.15175	8.15661	8.15744	8.15217	8.13809	8.14617	8.15018	8.15424	8.14984	8.14773	8.12774	8.13686	8.13877	8.15182	8.153	8.13354	8.15561	8.2854	8.15543	8.13652	8.13991	8.14542	8.15046	8.13881
1.1275	8.16646	8.17213	8.16256	8.15055	8.18147	8.17463	8.15218	8.15845	8.13974	8.15474	8.13895	8.16118	8.14668	8.14923	8.1579	8.14821	8.14413	8.13382	8.1523	8.1525	8.14638	8.14966	8.15026	8.12286	8.13385	8.14074	8.15154	8.14749	8.13334	8.1457	8.29962	8.15964	8.14408	8.14265	8.14421	8.14801	8.14425
1.12875	8.15712	8.1791	8.16731	8.14775	8.17208	8.16318	8.16018	8.1562	8.14649	8.16676	8.14972	8.15275	8.15324	8.14864	8.14859	8.15745	8.14653	8.14631	8.15133	8.15957	8.1554	8.15568	8.15203	8.12375	8.136	8.13715	8.14453	8.15676	8.13856	8.15391	8.29334	8.15249	8.14492	8.14415	8.14886	8.14807	8.14403
1.13	8.15652	8.16855	8.16335	8.15182	8.17224	8.17056	8.15578	8.15664	8.15085	8.15861	8.14054	8.16143	8.15473	8.1445	8.15305	8.1561	8.14354	8.14012	8.13475	8.14814	8.14645	8.14709	8.14431	8.13482	8.1384	8.14165	8.14894	8.15804	8.13724	8.14285	8.2901	8.15793	8.14125	8.14147	8.14067	8.15443	8.13699
1.13125	8.16041	8.17267	8.16129	8.14608	8.18118	8.1734	8.14826	8.15258	8.15	8.16021	8.14384	8.16246	8.15701	8.15427	8.151	8.16465	8.14735	8.13187	8.14738	8.14692	8.15212	8.14131	8.14808	8.12772	8.14489	8.14621	8.15372	8.1566	8.14692	8.1445	8.29314	8.16326	8.15019	8.15031	8.1404	8.15231	8.1426
1.1325	8.15884	8.17659	8.16068	8.15871	8.16774	8.16602	8.14935	8.15441	8.14325	8.16521	8.14003	8.15891	8.15864	8.15633	8.15583	8.16853	8.13762	8.13323	8.14273	8.15036	8.15325	8.15089	8.14312	8.12484	8.13433	8.13942	8.13826	8.1469	8.13375	8.14535	8.29468	8.15921	8.14179	8.14278	8.13915	8.14003	8.13679
1.13375	8.16142	8.1742	8.16341	8.14374	8.17419	8.16577	8.15089	8.16409	8.14357	8.15887	8.15016	8.16399	8.14826	8.14419	8.15441	8.15978	8.14483	8.14195	8.14474	8.14296	8.14168	8.14717	8.14328	8.13214	8.14032	8.1466	8.14011	8.15932	8.13894	8.15091	8.29295	8.15379	8.13547	8.13621	8.14105	8.14855	8.13905
1.135	8.16123	8.16851	8.16601	8.15603	8.17015	8.17153	8.15562	8.16428	8.14237	8.16488	8.14797	8.16084	8.15589	8.14305	8.14986	8.16136	8.14516	8.13452	8.13923	8.14963	8.15425	8.14801	8.14619	8.12291	8.13725	8.13971	8.14114	8.14971	8.13678	8.14136	8.28172	8.15078	8.14181	8.13666	8.12915	8.14391	8.14694
1.13625	8.15436	8.17777	8.15842	8.14832	8.17248	8.17662	8.15373	8.15887	8.14763	8.15908	8.15368	8.15216	8.14268	8.15066	8.15847	8.16234	8.14682	8.13894	8.14501	8.1469	8.14498	8.14574	8.14888	8.12085	8.12969	8.14115	8.14433	8.1503	8.13423	8.14122	8.29063	8.15325	8.15097	8.14751	8.13762	8.15451	8.1424
1.1375	8.16357	8.16649	8.16302	8.14738	8.1689	8.1702	8.14838	8.15161	8.13646	8.16516	8.15016	8.16083	8.14776	8.14619	8.15341	8.15701	8.13914	8.14128	8.13893	8.14144	8.14893	8.16145	8.14621	8.13017	8.13954	8.1509	8.14183	8.14893	8.14062	8.15042	8.29115	8.15509	8.14307	8.14652	8.14483	8.15226	8.14038
1.13875	8.154	8.17124	8.15582	8.14386	8.16772	8.16977	8.15804	8.15512	8.13769	8.16095	8.14298	8.1631	8.14891	8.16077	8.15243	8.16482	8.13879	8.14514	8.14872	8.14558	8.15322	8.14282	8.14808	8.13005	8.13586	8.13825	8.15899	8.15377	8.14657	8.14412	8.29941	8.14557	8.14621	8.14654	8.13898	8.14419	8.14418
1.14	8.15793	8.16482	8.15839	8.14519	8.16967	8.17768	8.15179	8.15422	8.14436	8.15316	8.14291	8.16423	8.15574	8.14477	8.15061	8.15749	8.13993	8.1375	8.14248	8.15747	8.15648	8.14554	8.15034	8.12703	8.14475	8.13844	8.14134	8.15325	8.13269	8.15448	8.29135	8.15355	8.14653	8.14103	8.14416	8.14692	8.13444
1.14125	8.15811	8.17831	8.15286	8.14803	8.16873	8.16919	8.15045	8.15734	8.13918	8.16593	8.1458	8.15713	8.15217	8.14496	8.15536	8.1581	8.14145	8.13059	8.14299	8.14444	8.14816	8.14564	8.13541	8.12442	8.13919	8.14011	8.14826	8.14096	8.13862	8.14253	8.29174	8.15919	8.14863	8.14429	8.1371	8.16089	8.14113
1.1425	8.15839	8.16971	8.15869	8.14498	8.167	8.16761	8.15528	8.15975	8.14032	8.1611	8.14664	8.16007	8.15069	8.15337	8.16416	8.1559	8.146	8.13247	8.14727	8.14904	8.15825	8.14859	8.15031	8.12505	8.13873	8.1335	8.1449	8.15074	8.13165	8.14263	8.28637	8.15389	8.14477	8.1463	8.13651	8.15038	8.14622
1.14375	8.15125	8.18029	8.158	8.14825	8.17562	8.17775	8.15864	8.16051	8.14212	8.16445	8.14424	8.16112	8.14367	8.15185	8.15217	8.16306	8.14373	8.13107	8.15031	8.14878	8.15461	8.15406	8.14141	8.12708	8.13552	8.14972	8.14173	8.14366	8.14313	8.14241	8.30054	8.15529	8.14261	8.14967	8.14158	8.15188	8.14012
1.145	8.15964	8.17887	8.16787	8.15147	8.17154	8.17139	8.15078	8.15852	8.15017	8.17012	8.13723	8.15843	8.14765	8.1455	8.15474	8.15621	8.14588	8.14154	8.13956	8.14868	8.15431	8.14656	8.14748	8.13732	8.13715	8.14108	8.14479	8.15019	8.142	8.13153	8.29772	8.15868	8.14084	8.14462	8.13391	8.15575	8.1432
1.14625	8.1543	8.16661	8.16335	8.15039	8.16104	8.17271	8.15493	8.16064	8.14629	8.1672	8.14305	8.16209	8.14943	8.15093	8.15245	8.1543	8.1499	8.14816	8.14379	8.15307	8.14653	8.15267	8.14903	8.13485	8.13345	8.13819	8.15281	8.1492	8.13577	8.14402	8.30126	8.15518	8.14072	8.1373	8.14393	8.15276	8.13262
1.1475	8.15566	8.17312	8.15595	8.14093	8.17077	8.17439	8.15106	8.15675	8.14318	8.1599	8.1481	8.16461	8.14956	8.15223	8.14913	8.16182	8.14395	8.1337	8.14118	8.15467	8.15107	8.15089	8.14931	8.12778	8.13674	8.13884	8.13132	8.15625	8.1343	8.14048	8.29392	8.15945	8.13822	8.13911	8.14939	8.14005	8.13268
1.14875	8.15666	8.16774	8.16173	8.14685	8.17442	8.17043	8.15459	8.16432	8.14613	8.16592	8.13956	8.16519	8.15023	8.1577	8.15348	8.16347	8.14385	8.13539	8.14551	8.14963	8.15733	8.15022	8.15576	8.11899	8.13909	8.13516	8.15043	8.14882	8.14211	8.14378	8.2948	8.15752	8.14629	8.14872	8.14631	8.15175	8.15245
1.15	8.15473	8.16952	8.15752	8.15818	8.17467	8.16813	8.15215	8.15683	8.14939	8.16026	8.1458	8.15753	8.15026	8.14849	8.15937	8.15526	8.14272	8.13787	8.1434	8.14098	8.15069	8.15138	8.14806	8.12836	8.13646	8.148	8.14062	8.15234	8.13858	8.146	8.28907	8.15432	8.14016	8.14444	8.13892	8.15297	8.14484
1.15125	8.15667	8.17146	8.15613	8.14732	8.17462	8.16665	8.1485	8.16131	8.14535	8.16616	8.14365	8.16753	8.14599	8.15074	8.1547	8.16006	8.15318	8.1349	8.1464	8.14896	8.14227	8.15057	8.14386	8.12688	8.13894	8.13503	8.14166	8.14856	8.13608	8.14756	8.29451	8.15981	8.14752	8.14687	8.14583	8.14509	8.14285
1.1525	8.15353	8.1744	8.16196	8.14662	8.17651	8.16445	8.15132	8.14609	8.15407	8.15792	8.14282	8.15921	8.15048	8.15564	8.15165	8.15948	8.13992	8.14706	8.1468	8.15535	8.15129	8.1501	8.15076	8.13328	8.14138	8.13588	8.14228	8.1467	8.13279	8.14735	8.29702	8.15307	8.14726	8.14277	8.14602	8.14925	8.14207
1.15375	8.16203	8.17639	8.16217	8.14813	8.1747	8.16811	8.14879	8.15498	8.13711	8.16506	8.14593	8.1572	8.14978	8.14541	8.16238	8.15828	8.13905	8.14033	8.14629	8.16287	8.1466	8.14461	8.14571	8.12043	8.14732	8.13948	8.15137	8.15336	8.14341	8.14429	8.2955	8.15397	8.12782	8.14372	8.13703	8.15369	8.14704
1.155	8.1683	8.17541	8.16056	8.14164	8.16958	8.17086	8.15147	8.15828	8.14962	8.16343	8.14884	8.15605	8.1502	8.15219	8.14901	8.15411	8.14539	8.1341	8.15282	8.15094	8.15336	8.15146	8.14337	8.11953	8.12634	8.14104	8.14075	8.14942	8.1383	8.14134	8.29005	8.15212	8.1334	8.14524	8.14208	8.14681	8.13937
1.15625	8.1598	8.17109	8.16284	8.15107	8.17604	8.18009	8.15183	8.14846	8.14756	8.15886	8.14378	8.16079	8.15454	8.14494	8.15071	8.15951	8.14992	8.13597	8.14592	8.16085	8.14443	8.14522	8.1428	8.12457	8.1474	8.14185	8.14676	8.14557	8.14019	8.13798	8.28886	8.15761	8.14469	8.14253	8.1392	8.14564	8.13972
1.1575	8.1575	8.17913	8.16445	8.14732	8.17498	8.16581	8.15243	8.15438	8.14324	8.1658	8.14678	8.15679	8.15678	8.1505	8.15668	8.15514	8.1401	8.13608	8.14506	8.1452	8.15227	8.14983	8.1392	8.12819	8.13791	8.13976	8.14817	8.151	8.12876	8.13605	8.28877	8.15363	8.1423	8.13382	8.14766	8.15211	8.1359
1.15875	8.16562	8.16737	8.16049	8.14634	8.1776	8.16679	8.15733	8.14889	8.14008	8.16424	8.14358	8.16095	8.15499	8.1606	8.15313	8.16016	8.13908	8.13505	8.14958	8.14494	8.14478	8.14974	8.15036	8.12895	8.1433	8.14117	8.14935	8.15203	8.13994	8.15361	8.2935	8.14845	8.1455	8.14132	8.13689	8.15244	8.14037
1.16	8.15767	8.16939	8.16564	8.14985	8.17644	8.17727	8.14547	8.15735	8.14035	8.15838	8.14629	8.17304	8.15353	8.15061	8.16369	8.16427	8.14434	8.13359	8.13943	8.14909	8.1443	8.15379	8.13921	8.12288	8.14462	8.1425	8.14696	8.14465	8.13861	8.14867	8.29222	8.15369	8.14772	8.14078	8.13559	8.14717	8.14085
1.16125	8.16288	8.17465	8.16344	8.1465	8.17088	8.17805	8.14576	8.15399	8.14857	8.1561	8.13643	8.15551	8.15936	8.15263	8.15891	8.16732	8.14807	8.14134	8.13739	8.15453	8.1557	8.15348	8.15391	8.12478	8.13339	8.14452	8.15223	8.1494	8.13638	8.15007	8.29836	8.16031	8.1398	8.13573	8.13981	8.14211	8.14371
1.1625	8.15677	8.1704	8.1632	8.14204	8.1686	8.16911	8.14916	8.15671	8.14635	8.16414	8.14353	8.15902	8.1525	8.14976	8.15108	8.16698	8.15192	8.13849	8.13941	8.15002	8.15398	8.14909	8.14712	8.1354	8.14525	8.13752	8.1463	8.14804	8.14323	8.14932	8.28501	8.15551	8.13815	8.1394	8.13372	8.14663	8.13772
1.16375	8.15505	8.17656	8.1682	8.14515	8.17613	8.16752	8.1457	8.16229	8.14599	8.16263	8.14722	8.15719	8.14426	8.15771	8.15299	8.15845	8.14692	8.14937	8.14239	8.15246	8.15211	8.15831	8.15178	8.12487	8.13658	8.14084	8.14821	8.15075	8.14057	8.14586	8.2931	8.17009	8.1483	8.13818	8.13804	8.14995	8.14156
1.165	8.1593	8.1731	8.15874	8.15771	8.17256	8.17803	8.15596	8.14938	8.13899	8.16313	8.14143	8.16556	8.15489	8.1542	8.16197	8.16681	8.14518	8.13814	8.1421	8.15631	8.15412	8.15807	8.14826	8.13437	8.13703	8.14559	8.14977	8.14349	8.14038	8.15575	8.28966	8.14865	8.14059	8.15207	8.1417	8.15205	8.14053
1.16625	8.15493	8.17933	8.161	8.15904	8.17232	8.17085	8.14817	8.1612	8.15471	8.16475	8.14646	8.16422	8.15273	8.15	8.15028	8.15523	8.14722	8.1414	8.1458	8.14058	8.14707	8.14749	8.147	8.12086	8.14899	8.14083	8.14388	8.14349	8.14391	8.13788	8.28998	8.15451	8.14744	8.13494	8.14052	8.14815	8.13725
1.1675	8.158	8.17461	8.1711	8.14598	8.16841	8.17175	8.14831	8.16142	8.14474	8.15682	8.15276	8.1623	8.15065	8.15239	8.15749	8.15335	8.14181	8.14107	8.14448	8.14919	8.15346	8.15686	8.14387	8.13479	8.13641	8.14691	8.15185	8.15169	8.13979	8.14806	8.29217	8.15444	8.14347	8.14439	8.13751	8.15752	8.14013
1.16875	8.15965	8.1742	8.16425	8.15861	8.1676	8.1665	8.15253	8.16104	8.14473	8.17226	8.1528	8.1688	8.15298	8.15286	8.15159	8.15781	8.14153	8.14335	8.14103	8.14934	8.15372	8.15088	8.15007	8.13082	8.14087	8.13847	8.14786	8.14905	8.14608	8.14197	8.30025	8.16165	8.14908	8.13967	8.14501	8.14055	8.13916
1.17	8.16536	8.17845	8.16243	8.15075	8.16207	8.17137	8.15676	8.16159	8.14314	8.1617	8.14578	8.15797	8.15213	8.15022	8.15064	8.15825	8.15334	8.13887	8.14505	8.14821	8.1564	8.15528	8.14468	8.12907	8.13407	8.14929	8.14476	8.1491	8.13727	8.14626	8.28159	8.15281	8.14406	8.14142	8.13463	8.14672	8.1435
1.17125	8.14871	8.17647	8.15938	8.15565	8.17542	8.16582	8.15112	8.16018	8.14715	8.16572	8.14352	8.16734	8.15582	8.14667	8.15519	8.1703	8.14144	8.14612	8.14628	8.15238	8.1548	8.15645	8.1417	8.12941	8.14233	8.14216	8.15032	8.14001	8.14546	8.14556	8.29476	8.15583	8.14348	8.1452	8.14792	8.15101	8.14916
1.1725	8.16267	8.17416	8.15685	8.15096	8.16858	8.16848	8.14979	8.15738	8.14757	8.16062	8.14953	8.16277	8.1521	8.14504	8.15937	8.1588	8.13833	8.13532	8.14385	8.15222	8.14429	8.14668	8.14205	8.13114	8.1455	8.13824	8.14126	8.14564	8.14612	8.14354	8.29299	8.15661	8.14989	8.14723	8.13855	8.14434	8.1522
1.17375	8.1641	8.18237	8.16629	8.15183	8.16746	8.163	8.14706	8.16184	8.1414	8.1608	8.14918	8.16575	8.1583	8.14303	8.15665	8.15497	8.1419	8.13886	8.14151	8.149	8.15295	8.15746	8.14791	8.12243	8.13586	8.14049	8.14244	8.15074	8.13859	8.14443	8.2906	8.15778	8.14542	8.14236	8.14185	8.15165	8.14126
1.175	8.15484	8.17001	8.17163	8.14988	8.17595	8.1727	8.15107	8.15941	8.14709	8.16795	8.14191	8.17006	8.15067	8.14789	8.15164	8.16149	8.14881	8.14224	8.14624	8.152	8.15728	8.15095	8.1492	8.12737	8.13504	8.14191	8.14101	8.14684	8.1354	8.14768	8.29054	8.16044	8.14297	8.13783	8.1411	8.15017	8.14177
1.17625	8.15819	8.17302	8.16606	8.15061	8.16907	8.17744	8.15041	8.15078	8.15733	8.16429	8.14539	8.16719	8.14671	8.15392	8.15623	8.15977	8.14551	8.13868	8.14743	8.1583	8.14832	8.15087	8.14325	8.11826	8.14114	8.14152	8.13849	8.14812	8.1392	8.14813	8.28924	8.14678	8.13983	8.13499	8.13457	8.14326	8.14283
1.1775	8.16243	8.17525	8.16929	8.14953	8.16899	8.17643	8.15349	8.16213	8.15053	8.16603	8.13992	8.16819	8.1425	8.153	8.15348	8.15667	8.14794	8.12775	8.14092	8.15583	8.16046	8.14184	8.13807	8.13046	8.1413	8.13914	8.14528	8.14684	8.13025	8.15001	8.29184	8.15279	8.13775	8.15102	8.14374	8.14834	8.13786
1.17875	8.15989	8.17184	8.16841	8.14915	8.17129	8.16883	8.14446	8.14442	8.15111	8.16349	8.13614	8.16779	8.15349	8.16191	8.14848	8.16628	8.13993	8.14694	8.14738	8.14826	8.14559	8.15179	8.14866	8.12916	8.13531	8.13429	8.14293	8.14865	8.14234	8.15297	8.28976	8.16343	8.14521	8.15083	8.14455	8.15699	8.14121
1.18	8.15655	8.17564	8.16624	8.14795	8.17297	8.16731	8.15241	8.1513	8.13753	8.15944	8.14882	8.16185	8.14482	8.14605	8.15931	8.1611	8.14749	8.13475	8.14719	8.15397	8.14437	8.15361	8.14418	8.13012	8.13681	8.13858	8.14939	8.15748	8.1418	8.14326	8.28796	8.16382	8.14406	8.14419	8.13637	8.14943	8.14297
1.18125	8.15735	8.18321	8.16687	8.14213	8.16922	8.17044	8.15149	8.15669	8.14356	8.15797	8.14833	8.17216	8.14878	8.14941	8.14741	8.14701	8.14196	8.13596	8.14264	8.15516	8.14999	8.15489	8.14543	8.12644	8.14367	8.14066	8.14567	8.14556	8.1421	8.14823	8.29813	8.15833	8.13887	8.14175	8.13491	8.14357	8.13478
1.1825	8.16341	8.16971	8.16278	8.14309	8.17961	8.17022	8.14954	8.1579	8.14631	8.15945	8.14649	8.1674	8.15133	8.15314	8.15707	8.15992	8.1436	8.14099	8.14151	8.14135	8.15683	8.1552	8.14941	8.12325	8.13459	8.14272	8.14429	8.13932	8.1402	8.13941	8.29377	8.15373	8.13715	8.14231	8.13916	8.15573	8.14241
1.18375	8.15727	8.16853	8.17149	8.1486	8.17305	8.1612	8.15184	8.15221	8.14349	8.15466	8.14065	8.15839	8.15714	8.15545	8.15572	8.15704	8.14096	8.13456	8.14321	8.15085	8.15109	8.14662	8.14411	8.12404	8.14327	8.14286	8.14341	8.15532	8.13318	8.13602	8.29181	8.15559	8.14419	8.13801	8.13972	8.15198	8.13777
1.185	8.1543	8.18563	8.16493	8.14926	8.17613	8.16257	8.143	8.16186	8.14602	8.15592	8.141	8.16304	8.1519	8.15735	8.15333	8.15449	8.14609	8.14194	8.13677	8.15329	8.15671	8.14237	8.14647	8.13233	8.14542	8.14105	8.1498	8.15466	8.13755	8.13943	8.28957	8.15483	8.14057	8.14515	8.14341	8.15283	8.14087
1.18625	8.15149	8.18159	8.15852	8.14768	8.16812	8.1713	8.15122	8.14721	8.14565	8.1679	8.13838	8.16057	8.15765	8.14317	8.16298	8.15095	8.15142	8.13352	8.14025	8.15079	8.14656	8.152	8.14232	8.1305	8.13962	8.13778	8.14206	8.14703	8.13998	8.14947	8.29201	8.16144	8.14147	8.14724	8.14626	8.1516	8.14435
1.1875	8.16655	8.17823	8.16492	8.15905	8.17259	8.16814	8.15376	8.16142	8.14719	8.16186	8.14196	8.15952	8.15271	8.15829	8.15456	8.16499	8.14209	8.13681	8.13481	8.14695	8.15676	8.15199	8.14791	8.12702	8.1345	8.14168	8.14935	8.15419	8.13764	8.13953	8.28709	8.15005	8.14708	8.14316	8.13782	8.14688	8.13497
1.18875	8.15309	8.17699	8.15771	8.14997	8.16862	8.17377	8.15536	8.15448	8.14736	8.16046	8.14594	8.17268	8.13982	8.15029	8.15281	8.15983	8.13991	8.13941	8.14577	8.1611	8.1527	8.14668	8.14638	8.13233	8.13851	8.14234	8.14014	8.14911	8.13285	8.13953	8.29629	8.14593	8.1357	8.14422	8.13745	8.14767	8.14813
1.19	8.15552	8.1791	8.1673	8.1514	8.17194	8.16756	8.14801	8.15139	8.14487	8.16908	8.13905	8.16491	8.15509	8.15504	8.1557	8.15958	8.14877	8.13726	8.14351	8.1454	8.1465	8.15149	8.15011	8.13307	8.13816	8.133	8.14137	8.14516	8.1375	8.1525	8.29029	8.15272	8.15027	8.13821	8.13803	8.15183	8.14025
1.19125	8.16216	8.17468	8.16551	8.15086	8.17036	8.1779	8.15075	8.15388	8.14537	8.1652	8.14854	8.16879	8.1582	8.15448	8.15226	8.15697	8.1483	8.13309	8.15473	8.15252	8.15347	8.15361	8.14517	8.1318	8.13628	8.14207	8.14533	8.14677	8.14699	8.14791	8.29276	8.15236	8.14077	8.14902	8.1436	8.156	8.13218
1.1925	8.15974	8.17885	8.17033	8.15428	8.1759	8.1608	8.14658	8.15257	8.15345	8.17168	8.14297	8.16077	8.14783	8.15534	8.15096	8.16	8.14915	8.13501	8.14241	8.14301	8.1581	8.14786	8.14619	8.13367	8.13955	8.13842	8.14356	8.14578	8.14569	8.15057	8.28666	8.16108	8.14794	8.13904	8.13889	8.15316	8.14202
1.19375	8.1584	8.17909	8.16091	8.15203	8.16575	8.16619	8.14259	8.15535	8.14498	8.15567	8.15362	8.15501	8.15476	8.15543	8.15432	8.15814	8.15292	8.14092	8.13532	8.14293	8.15278	8.15269	8.14441	8.12315	8.14555	8.13793	8.14716	8.15044	8.14237	8.13364	8.28438	8.1614	8.14934	8.14258	8.13574	8.15652	8.14675
1.195	8.15661	8.17876	8.16438	8.15078	8.17157	8.16707	8.14762	8.15171	8.14062	8.16196	8.1462	8.15908	8.16062	8.14956	8.15084	8.15488	8.14113	8.13808	8.15228	8.14659	8.14943	8.15048	8.14071	8.12496	8.1368	8.14141	8.14392	8.14061	8.1458	8.14963	8.28838	8.16007	8.14247	8.14586	8.14144	8.14393	8.14013
1.19625	8.15793	8.16472	8.16621	8.14656	8.16932	8.17935	8.15401	8.15663	8.14283	8.15615	8.14166	8.15898	8.15143	8.14978	8.15556	8.16133	8.13961	8.1373	8.15023	8.14541	8.15137	8.15425	8.14463	8.12608	8.13777	8.13766	8.14997	8.14547	8.13799	8.1443	8.28821	8.1568	8.13811	8.14421	8.13216	8.1553	8.14504
1.1975	8.16335	8.17829	8.1618	8.14912	8.17925	8.16688	8.15291	8.15534	8.14666	8.16421	8.13621	8.1709	8.14914	8.15316	8.14697	8.15416	8.14268	8.13166	8.13442	8.15557	8.14498	8.15509	8.14091	8.12143	8.13802	8.13963	8.1497	8.14145	8.13913	8.14167	8.30038	8.1564	8.13652	8.14607	8.13774	8.15117	8.14318
1.19875	8.16529	8.18082	8.16566	8.14764	8.16922	8.1739	8.15225	8.15852	8.15028	8.15734	8.14583	8.16731	8.15256	8.15582	8.1526	8.16399	8.14719	8.13917	8.14464	8.1528	8.14922	8.14562	8.14594	8.11958	8.13843	8.1419	8.1429	8.14657	8.14359	8.15008	8.28791	8.15963	8.14301	8.14087	8.13997	8.14817	8.14166
1.2	8.15674	8.17417	8.16649	8.15515	8.16963	8.16878	8.15064	8.16117	8.15688	8.16406	8.14088	8.15848	8.16095	8.16271	8.16423	8.16091	8.14244	8.13889	8.14536	8.15197	8.15126	8.1519	8.1449	8.12619	8.13495	8.13784	8.15411	8.14837	8.14612	8.15307	8.29837	8.16143	8.15587	8.1444	8.13348	8.15431	8.12887
1.20125	8.15262	8.16692	8.15617	8.14204	8.16199	8.16837	8.14061	8.15135	8.14549	8.16458	8.1436	8.16234	8.15493	8.14956	8.15856	8.16102	8.14043	8.13939	8.13728	8.15439	8.15356	8.1589	8.13838	8.12986	8.14055	8.13355	8.14263	8.15252	8.12968	8.14356	8.29326	8.15567	8.14847	8.1494	8.13938	8.15606	8.14528
1.2025	8.15767	8.17433	8.16875	8.14706	8.17398	8.16562	8.16375	8.15004	8.14703	8.15966	8.14451	8.16484	8.15318	8.15199	8.15738	8.15289	8.14539	8.14311	8.14304	8.14909	8.14774	8.14688	8.1398	8.13506	8.14195	8.13943	8.14932	8.15004	8.14092	8.15498	8.29312	8.15692	8.14194	8.14649	8.13404	8.15141	8.13679
1.20375	8.15773	8.1753	8.16065	8.14234	8.16676	8.17246	8.14504	8.16236	8.14563	8.16129	8.15164	8.17147	8.14969	8.15742	8.159	8.1645	8.1445	8.13564	8.13875	8.15606	8.16187	8.15252	8.14622	8.13962	8.13988	8.14217	8.14958	8.14069	8.13517	8.14239	8.29154	8.15446	8.15086	8.14303	8.14079	8.15467	8.13359
1.205	8.14981	8.17174	8.16251	8.15567	8.16863	8.17361	8.15097	8.14811	8.15111	8.16221	8.13691	8.15983	8.14499	8.14918	8.15726	8.15559	8.15367	8.14297	8.14186	8.14881	8.15443	8.14084	8.14752	8.13038	8.13736	8.13575	8.14604	8.14645	8.13302	8.15139	8.2925	8.14877	8.14683	8.13606	8.14418	8.15039	8.15101
1.20625	8.15624	8.17838	8.16129	8.14235	8.16973	8.16893	8.14973	8.15366	8.14714	8.16409	8.14113	8.16611	8.15447	8.15244	8.14878	8.14927	8.14716	8.13967	8.14584	8.1539	8.16147	8.14915	8.14433	8.12635	8.13667	8.13717	8.14995	8.14624	8.14489	8.14175	8.29951	8.16017	8.13576	8.13049	8.13462	8.15104	8.1458
1.2075	8.16308	8.17408	8.16352	8.15595	8.17814	8.16334	8.14651	8.15003	8.14305	8.16061	8.13893	8.16413	8.15034	8.15516	8.15998	8.16477	8.14738	8.13794	8.14219	8.14956	8.15707	8.1409	8.14219	8.12695	8.144	8.14959	8.15177	8.15564	8.13675	8.15145	8.2859	8.16365	8.1429	8.1417	8.14042	8.15075	8.14088
1.20875	8.16375	8.17751	8.1578	8.14548	8.17415	8.17506	8.15558	8.15849	8.14306	8.15442	8.1478	8.17455	8.15024	8.1541	8.14701	8.16542	8.14456	8.13928	8.14696	8.16202	8.14788	8.16094	8.14497	8.11701	8.14597	8.1366	8.14108	8.152	8.14495	8.15457	8.28773	8.15766	8.14285	8.1504	8.13831	8.14713	8.14011
1.21	8.16111	8.17884	8.16307	8.15009	8.17857	8.17292	8.1475	8.1605	8.15262	8.16619	8.14865	8.16835	8.15082	8.15827	8.15677	8.16268	8.14016	8.13799	8.13906	8.14706	8.14678	8.15226	8.14554	8.13027	8.13627	8.13782	8.1536	8.14146	8.13299	8.14863	8.28351	8.15226	8.14013	8.14059	8.13734	8.14625	8.14381
1.21125	8.15458	8.17605	8.15848	8.15268	8.16822	8.17789	8.1561	8.15578	8.14474	8.17009	8.14358	8.16139	8.14982	8.15134	8.15027	8.16834	8.14361	8.14157	8.15461	8.15036	8.15583	8.15018	8.13991	8.1299	8.13497	8.1382	8.15483	8.1457	8.13714	8.13977	8.28242	8.16029	8.14482	8.14783	8.13858	8.15185	8.1356
1.2125	8.15839	8.1857	8.15876	8.14778	8.17244	8.17123	8.14454	8.16094	8.14999	8.17062	8.13749	8.16345	8.15276	8.15378	8.15455	8.15369	8.14888	8.14256	8.13413	8.15037	8.14714	8.14981	8.1403	8.12847	8.13528	8.14485	8.14643	8.1495	8.13699	8.14054	8.29369	8.15408	8.14318	8.13883	8.13723	8.14516	8.14898
1.21375	8.16599	8.1714	8.16537	8.14928	8.1695	8.17084	8.14284	8.15587	8.14728	8.16985	8.14026	8.16744	8.15271	8.14903	8.15947	8.15844	8.14091	8.13782	8.14155	8.15364	8.1551	8.15493	8.15373	8.13078	8.13926	8.13535	8.1498	8.13994	8.14648	8.13766	8.28819	8.15194	8.13284	8.14135	8.13969	8.14011	8.15223
1.215	8.16199	8.1832	8.1564	8.14825	8.17422	8.1728	8.15573	8.15606	8.14566	8.16697	8.14556	8.1638	8.15312	8.14888	8.15594	8.15615	8.14983	8.14454	8.14556	8.15259	8.15739	8.15041	8.14194	8.12387	8.13374	8.13185	8.14418	8.14983	8.13558	8.14759	8.29267	8.15716	8.14837	8.13762	8.13634	8.1601	8.13991
1.21625	8.1604	8.17373	8.16419	8.15523	8.17596	8.17388	8.15366	8.1543	8.14362	8.15868	8.14904	8.16438	8.15056	8.1563	8.15866	8.16266	8.13918	8.13897	8.14199	8.14037	8.1438	8.15177	8.14419	8.1239	8.1372	8.13927	8.15154	8.13892	8.14143	8.14966	8.29629	8.15245	8.15066	8.13858	8.13848	8.14611	8.14179
1.2175	8.16494	8.17316	8.1748	8.14605	8.1728	8.16718	8.15911	8.1467	8.15107	8.16143	8.14407	8.16272	8.15427	8.15564	8.15919	8.15283	8.15234	8.13481	8.13846	8.15143	8.15822	8.1392	8.14795	8.12756	8.12822	8.13492	8.14036	8.14283	8.13566	8.15114	8.2896	8.15992	8.14699	8.14017	8.14197	8.15281	8.14231
1.21875	8.15023	8.17567	8.16893	8.15276	8.17591	8.16351	8.14867	8.16459	8.13936	8.16478	8.15064	8.15821	8.15355	8.15338	8.15126	8.15335	8.13845	8.13571	8.14617	8.14859	8.15169	8.14409	8.14177	8.12591	8.12882	8.13478	8.14673	8.14739	8.1354	8.14533	8.28438	8.15191	8.14501	8.14985	8.14122	8.15264	8.1369
1.22	8.15927	8.17619	8.16441	8.1511	8.17267	8.16888	8.15226	8.15752	8.14906	8.16027	8.14788	8.17062	8.15861	8.156	8.15304	8.15919	8.15266	8.13737	8.14138	8.14582	8.14664	8.14648	8.13958	8.12776	8.13162	8.1469	8.14387	8.15036	8.14086	8.14585	8.29666	8.15155	8.14856	8.14091	8.13941	8.14778	8.13806
1.22125	8.15306	8.17222	8.16605	8.15197	8.1755	8.16846	8.14973	8.14259	8.14919	8.16137	8.13397	8.16454	8.15346	8.15012	8.14976	8.16073	8.14444	8.13482	8.13564	8.14502	8.1604	8.15353	8.1435	8.13666	8.14328	8.12918	8.14419	8.14718	8.14291	8.14718	8.28818	8.15733	8.14675	8.14485	8.1431	8.15283	8.13864
1.2225	8.15502	8.1745	8.17361	8.1554	8.17564	8.1711	8.14256	8.16232	8.1435	8.17031	8.13466	8.16995	8.15263	8.14992	8.15251	8.16205	8.14416	8.14423	8.1484	8.1512	8.149	8.15417	8.14415	8.12315	8.14301	8.13986	8.14171	8.14873	8.14387	8.14119	8.2864	8.15095	8.13955	8.14226	8.13442	8.14397	8.14454
1.22375	8.15331	8.17965	8.16441	8.15654	8.17111	8.16728	8.15369	8.14933	8.14595	8.16804	8.14528	8.16752	8.15024	8.15944	8.15899	8.1595	8.13876	8.14048	8.14361	8.14994	8.15226	8.1487	8.1532	8.13155	8.1387	8.14168	8.14701	8.14786	8.13521	8.14192	8.29335	8.15106	8.13939	8.14304	8.12875	8.14804	8.14687
1.225	8.14905	8.17654	8.15693	8.14895	8.17727	8.17085	8.15353	8.15134	8.14611	8.16235	8.15287	8.16735	8.15334	8.15004	8.15933	8.14999	8.14304	8.13263	8.14204	8.15699	8.15027	8.14729	8.14533	8.12855	8.14128	8.14226	8.14773	8.13673	8.13955	8.1447	8.29172	8.15243	8.13876	8.14981	8.14738	8.15688	8.13701
1.22625	8.16	8.17747	8.16105	8.15438	8.17223	8.16351	8.15258	8.15576	8.14689	8.15766	8.1452	8.16184	8.15247	8.14854	8.15527	8.15819	8.14565	8.13361	8.14419	8.15006	8.14621	8.14609	8.14778	8.12524	8.1348	8.14489	8.15135	8.14374	8.14024	8.14071	8.29134	8.16026	8.14367	8.13762	8.14195	8.15035	8.1454
1.2275	8.16297	8.17557	8.16002	8.14287	8.17373	8.17173	8.15207	8.15145	8.15136	8.17193	8.15064	8.16289	8.15233	8.15028	8.15445	8.15898	8.14534	8.13499	8.14259	8.15686	8.15807	8.14969	8.14663	8.12592	8.14279	8.14299	8.1472	8.15443	8.14322	8.15026	8.28886	8.15244	8.14778	8.13752	8.14157	8.15114	8.12986
1.22875	8.16102	8.18896	8.16043	8.14677	8.18318	8.16545	8.14703	8.16131	8.14552	8.16986	8.15677	8.15969	8.15368	8.15343	8.15889	8.16061	8.13819	8.13232	8.14472	8.15639	8.1458	8.1503	8.14604	8.12959	8.13353	8.14032	8.1411	8.14447	8.13961	8.14845	8.29275	8.14988	8.14576	8.14216	8.14458	8.14434	8.14614
1.23	8.15789	8.17715	8.16374	8.15412	8.1736	8.17098	8.14656	8.15878	8.14513	8.16968	8.13517	8.15825	8.15319	8.15469	8.15495	8.15806	8.14904	8.13364	8.14591	8.14912	8.14857	8.15152	8.1425	8.1337	8.13791	8.14267	8.14899	8.15241	8.13509	8.14821	8.28931	8.15255	8.14955	8.14338	8.14042	8.14822	8.14408
1.23125	8.15432	8.17159	8.15909	8.15362	8.1791	8.18382	8.14995	8.15821	8.13914	8.16176	8.14058	8.16361	8.14949	8.14849	8.15601	8.16037	8.15438	8.13879	8.14423	8.14829	8.15163	8.14392	8.14274	8.12764	8.1298	8.1475	8.15178	8.14068	8.14688	8.14468	8.28885	8.15102	8.14499	8.13949	8.13914	8.15552	8.1376
1.2325	8.15816	8.17505	8.16386	8.15249	8.16914	8.16535	8.14541	8.15605	8.14349	8.15444	8.14493	8.16959	8.15349	8.14962	8.16285	8.16528	8.1459	8.13552	8.1496	8.15066	8.16338	8.15108	8.14336	8.12293	8.13287	8.13385	8.1413	8.14876	8.14732	8.14635	8.29622	8.14678	8.14658	8.14471	8.13388	8.15028	8.13739
1.23375	8.17195	8.17507	8.16638	8.15725	8.17229	8.16856	8.1525	8.16104	8.14539	8.1629	8.14645	8.16282	8.14217	8.15527	8.14591	8.15997	8.14041	8.13244	8.14449	8.14977	8.14832	8.14769	8.14109	8.12376	8.14355	8.13796	8.1472	8.15327	8.14664	8.13993	8.29006	8.15713	8.15017	8.13676	8.12796	8.14671	8.13556
1.235	8.157	8.17833	8.15611	8.1565	8.1725	8.16689	8.13926	8.15845	8.14498	8.15634	8.14946	8.16146	8.15647	8.15328	8.15088	8.15038	8.13532	8.13816	8.14809	8.15065	8.16093	8.14773	8.13567	8.12759	8.13715	8.13338	8.14627	8.15088	8.13879	8.13982	8.29691	8.14819	8.14139	8.14192	8.13656	8.14586	8.13965
1.23625	8.16355	8.18015	8.15829	8.15156	8.18369	8.15562	8.15432	8.15509	8.14805	8.16427	8.14652	8.17035	8.15116	8.15952	8.15365	8.15172	8.14243	8.14013	8.14655	8.15289	8.13815	8.15295	8.14899	8.12681	8.142	8.13691	8.14447	8.13921	8.13596	8.14342	8.29061	8.14649	8.14878	8.14425	8.14032	8.14779	8.14085
1.2375	8.15409	8.17371	8.15499	8.15214	8.17212	8.16693	8.14553	8.16195	8.14259	8.15358	8.14923	8.15826	8.15045	8.15351	8.16085	8.16026	8.14451	8.13966	8.14498	8.14335	8.15318	8.14789	8.14397	8.12994	8.13	8.14053	8.14535	8.14319	8.14551	8.14559	8.28951	8.15149	8.13919	8.13735	8.13085	8.14068	8.13966
1.23875	8.16298	8.17396	8.15893	8.14425	8.17757	8.16908	8.14985	8.15723	8.15144	8.16919	8.13451	8.16464	8.14538	8.14733	8.15688	8.16293	8.13746	8.13876	8.14536	8.1538	8.15037	8.15874	8.14137	8.12267	8.13741	8.13637	8.1447	8.155	8.13671	8.14321	8.29325	8.15796	8.1407	8.14309	8.13857	8.14814	8.13536
1.24	8.16054	8.17686	8.16207	8.14562	8.17451	8.16593	8.14895	8.15261	8.13859	8.15928	8.14919	8.1636	8.14689	8.156	8.1614	8.15798	8.14734	8.14409	8.14597	8.15434	8.15259	8.15449	8.13841	8.13258	8.14052	8.1481	8.15274	8.13983	8.14224	8.1373	8.28745	8.15157	8.1448	8.13885	8.1423	8.14355	8.13489
1.24125	8.16273	8.17971	8.15775	8.14822	8.17174	8.17941	8.15605	8.15577	8.14156	8.15895	8.14347	8.16503	8.15397	8.14935	8.16004	8.16275	8.14702	8.13856	8.14115	8.15709	8.1543	8.14819	8.14666	8.13168	8.1417	8.14334	8.14907	8.1424	8.14569	8.15102	8.29435	8.15811	8.14638	8.14379	8.13923	8.14659	8.13586
1.2425	8.15581	8.17719	8.15902	8.15428	8.17092	8.16635	8.15366	8.15926	8.14697	8.16968	8.1444	8.17195	8.15097	8.15022	8.15387	8.16317	8.14936	8.14534	8.15059	8.15257	8.14847	8.14727	8.14717	8.12872	8.13622	8.13819	8.14791	8.14278	8.14247	8.15087	8.29318	8.1586	8.14805	8.13916	8.13695	8.15449	8.13922
1.24375	8.15929	8.17572	8.16157	8.1413	8.17312	8.17859	8.14844	8.14976	8.14354	8.15827	8.13523	8.15675	8.14812	8.14869	8.146	8.16206	8.1478	8.13221	8.14075	8.15466	8.15063	8.15103	8.14907	8.12393	8.14106	8.13439	8.14037	8.15321	8.13279	8.14035	8.28442	8.15787	8.14927	8.15009	8.12976	8.15183	8.14799
1.245	8.16041	8.1737	8.16284	8.15318	8.17015	8.16981	8.14729	8.15307	8.13893	8.174	8.14549	8.1631	8.15684	8.15384	8.15347	8.16724	8.14316	8.14339	8.14474	8.15193	8.15091	8.14815	8.14627	8.12518	8.13002	8.13866	8.1388	8.14492	8.1407	8.14761	8.29193	8.15344	8.14293	8.13031	8.14046	8.14341	8.14233
1.24625	8.15835	8.17355	8.16202	8.14511	8.17157	8.17166	8.1461	8.1509	8.14784	8.16014	8.13579	8.16034	8.14621	8.15046	8.15037	8.16025	8.15316	8.14123	8.137	8.15231	8.1543	8.14909	8.13353	8.13616	8.13795	8.13292	8.15151	8.14815	8.13454	8.14424	8.2942	8.15254	8.14836	8.1346	8.13549	8.14438	8.14171
1.2475	8.1561	8.17438	8.15855	8.15322	8.17262	8.16691	8.15418	8.15304	8.15138	8.1631	8.15124	8.16477	8.14868	8.1539	8.1546	8.16035	8.14293	8.13611	8.14692	8.14694	8.15172	8.14546	8.15029	8.1264	8.13131	8.14382	8.15007	8.14614	8.14469	8.14209	8.28743	8.15346	8.15076	8.14469	8.13472	8.15393	8.14295
1.24875	8.15789	8.17326	8.16664	8.1556	8.18342	8.15711	8.15501	8.15871	8.15126	8.15667	8.14229	8.15862	8.14196	8.15578	8.15202	8.15792	8.14538	8.14247	8.15237	8.15313	8.16257	8.16399	8.14676	8.128	8.14094	8.14238	8.1403	8.15092	8.13966	8.14538	8.28736	8.15592	8.14491	8.14029	8.13622	8.14598	8.1398
1.25	8.16076	8.17445	8.16255	8.1497	8.17714	8.17779	8.15208	8.16113	8.13915	8.16387	8.14116	8.1602	8.14575	8.16454	8.15145	8.16888	8.14424	8.13879	8.1393	8.15375	8.15624	8.14461	8.14248	8.12976	8.13679	8.14304	8.14205	8.15016	8.14495	8.14635	8.28705	8.15579	8.14835	8.14211	8.13747	8.1405	8.13925
1.25125	8.1587	8.17617	8.15768	8.15679	8.17657	8.16874	8.13805	8.15821	8.13864	8.16002	8.14322	8.15425	8.15023	8.14824	8.14762	8.14914	8.13838	8.1402	8.14471	8.15083	8.14589	8.1457	8.14432	8.12752	8.1444	8.13865	8.13586	8.1516	8.14816	8.14696	8.29025	8.1551	8.13704	8.13963	8.14262	8.14722	8.14595
1.2525	8.16485	8.1749	8.15969	8.14866	8.17254	8.16819	8.15906	8.14932	8.14495	8.16406	8.144	8.15506	8.15194	8.15828	8.15118	8.16768	8.14702	8.13169	8.14142	8.15487	8.15597	8.14939	8.14646	8.12921	8.13847	8.13934	8.14821	8.14909	8.14512	8.14505	8.29196	8.15532	8.14101	8.13966	8.13842	8.14947	8.14096
1.25375	8.15505	8.17294	8.15856	8.14828	8.17106	8.18206	8.15291	8.15446	8.14431	8.16307	8.14168	8.16731	8.15048	8.15823	8.15468	8.15923	8.1511	8.13804	8.13903	8.15319	8.15694	8.1469	8.14762	8.12645	8.13668	8.13814	8.15676	8.15104	8.13797	8.14628	8.30034	8.14956	8.1464	8.13936	8.14116	8.14974	8.14378
1.255	8.15505	8.18148	8.16442	8.14773	8.17668	8.17294	8.14834	8.1634	8.14813	8.16686	8.14808	8.16833	8.15513	8.15781	8.15632	8.15917	8.14517	8.13465	8.14851	8.15625	8.15109	8.14371	8.13712	8.12468	8.13918	8.14444	8.14184	8.14436	8.13845	8.15033	8.28553	8.15869	8.13983	8.14922	8.12986	8.14738	8.13446
1.25625	8.15347	8.17914	8.16664	8.14766	8.17075	8.16348	8.15109	8.1565	8.1491	8.1664	8.14183	8.16748	8.14489	8.15617	8.15595	8.16145	8.14768	8.14044	8.13878	8.1553	8.15557	8.14756	8.14675	8.12152	8.14206	8.13718	8.1497	8.14571	8.14293	8.14697	8.29373	8.15621	8.15019	8.14112	8.14123	8.14719	8.15039
1.2575	8.16094	8.17766	8.1648	8.15055	8.17403	8.15884	8.14659	8.15571	8.13694	8.16402	8.14322	8.16422	8.1535	8.14684	8.15814	8.15303	8.14767	8.13663	8.13102	8.14069	8.15319	8.15131	8.1455	8.1223	8.13957	8.14309	8.14653	8.15299	8.13858	8.14772	8.29824	8.15412	8.14989	8.15148	8.13387	8.15272	8.14255
1.25875	8.15475	8.18032	8.16653	8.15182	8.17145	8.17043	8.14747	8.14835	8.1534	8.15876	8.13286	8.15888	8.15967	8.14425	8.14976	8.14628	8.15189	8.13107	8.14389	8.14977	8.15438	8.14801	8.14381	8.13146	8.13698	8.13162	8.13716	8.15236	8.13354	8.14186	8.29367	8.15027	8.14318	8.14233	8.14304	8.15562	8.14256
1.26	8.15793	8.17291	8.16425	8.16035	8.17389	8.16825	8.15329	8.16119	8.13536	8.16166	8.14483	8.16727	8.14784	8.15284	8.15489	8.16234	8.1429	8.13979	8.13314	8.1559	8.14462	8.15114	8.14394	8.13397	8.14472	8.14233	8.14716	8.14034	8.13599	8.14638	8.29475	8.15675	8.13881	8.13901	8.13923	8.15313	8.14144
1.26125	8.15332	8.17339	8.1625	8.15101	8.1657	8.17474	8.14856	8.15582	8.13574	8.15047	8.14472	8.16182	8.14959	8.15388	8.15441	8.159	8.14457	8.13722	8.14594	8.15282	8.15273	8.14769	8.15168	8.13564	8.13461	8.13287	8.14375	8.1543	8.14445	8.14252	8.28586	8.15131	8.14523	8.14874	8.13468	8.14888	8.15592
1.2625	8.15964	8.17133	8.16036	8.15387	8.18439	8.16648	8.15399	8.16189	8.14959	8.16	8.14674	8.16688	8.15581	8.16088	8.1588	8.15925	8.15161	8.14097	8.14354	8.14618	8.14864	8.15662	8.15593	8.14341	8.13327	8.14057	8.14507	8.15244	8.14668	8.14758	8.29185	8.15327	8.1309	8.14961	8.13626	8.14835	8.13631
1.26375	8.1486	8.17754	8.15857	8.15195	8.17249	8.1742	8.1547	8.15212	8.1461	8.16135	8.13583	8.16883	8.15362	8.16023	8.15123	8.1553	8.14848	8.13352	8.14765	8.15919	8.15152	8.1507	8.14653	8.13121	8.13759	8.13708	8.14692	8.15452	8.14012	8.15492	8.29039	8.14794	8.14474	8.14061	8.13783	8.15616	8.14364
1.265	8.15239	8.1709	8.16342	8.1521	8.17608	8.16739	8.15187	8.1526	8.14062	8.16692	8.13971	8.16904	8.15302	8.15588	8.14971	8.15707	8.14156	8.1427	8.15009	8.15298	8.14911	8.14604	8.14519	8.1236	8.14335	8.14248	8.14099	8.1549	8.13578	8.1474	8.28953	8.15747	8.13963	8.14795	8.136	8.14888	8.13928
1.26625	8.16146	8.17428	8.16258	8.15961	8.17095	8.16127	8.14715	8.16231	8.15256	8.16329	8.14579	8.16521	8.15183	8.15617	8.15725	8.15747	8.13684	8.132	8.13507	8.14781	8.15548	8.14824	8.14456	8.13332	8.1341	8.13899	8.14992	8.15443	8.1388	8.14493	8.29112	8.15903	8.15221	8.14034	8.13879	8.1613	8.14568
1.2675	8.15828	8.18241	8.16214	8.15132	8.18702	8.1692	8.15208	8.14603	8.13556	8.15845	8.14436	8.16247	8.15283	8.15239	8.15106	8.15662	8.14085	8.13237	8.13905	8.1523	8.15118	8.15255	8.14546	8.13184	8.14221	8.13163	8.14746	8.14204	8.13651	8.14746	8.28755	8.16081	8.14455	8.1381	8.13002	8.15881	8.14295
1.26875	8.15446	8.16684	8.15866	8.14935	8.17294	8.17352	8.15054	8.15817	8.14737	8.15915	8.14737	8.16208	8.15219	8.15432	8.14719	8.15424	8.15577	8.12965	8.14708	8.16052	8.15309	8.15555	8.14391	8.12134	8.13192	8.13294	8.14442	8.14668	8.13917	8.13977	8.28794	8.15775	8.13382	8.14072	8.14289	8.15668	8.14587
1.27	8.15764	8.1732	8.16158	8.15615	8.17867	8.16941	8.16516	8.1548	8.14468	8.15933	8.14437	8.16374	8.15235	8.15572	8.15233	8.15508	8.1409	8.13016	8.14523	8.15029	8.14551	8.15071	8.13945	8.12878	8.12805	8.14646	8.14903	8.14731	8.14548	8.14598	8.28596	8.1583	8.14189	8.14629	8.13923	8.1418	8.1456
1.27125	8.15596	8.17486	8.15644	8.15214	8.18005	8.17476	8.15375	8.15826	8.13704	8.15988	8.14345	8.16093	8.15073	8.14905	8.16596	8.16912	8.14222	8.13775	8.14337	8.16185	8.16075	8.15301	8.15122	8.13532	8.13711	8.138	8.14751	8.13879	8.14152	8.1518	8.29521	8.15842	8.13969	8.15563	8.13282	8.15566	8.1384
1.2725	8.15949	8.17633	8.1575	8.14716	8.16165	8.17433	8.14866	8.15466	8.15274	8.16557	8.14136	8.16315	8.14163	8.14597	8.1546	8.16047	8.1504	8.14137	8.14075	8.15099	8.15525	8.15202	8.14313	8.12691	8.13503	8.1364	8.14758	8.14542	8.14218	8.15103	8.28616	8.15717	8.14022	8.14018	8.13371	8.14925	8.13716
1.27375	8.16608	8.18448	8.16691	8.15067	8.17457	8.16595	8.14771	8.15988	8.15516	8.1581	8.13339	8.16516	8.15284	8.14514	8.15333	8.16138	8.13836	8.13844	8.15571	8.15352	8.14571	8.15237	8.14439	8.13029	8.13846	8.14234	8.14832	8.14966	8.14071	8.13807	8.28365	8.14847	8.15319	8.14548	8.13744	8.14588	8.1424
1.275	8.15008	8.17703	8.1653	8.14796	8.16776	8.16753	8.15534	8.15578	8.14205	8.15693	8.14068	8.16564	8.13834	8.14538	8.15444	8.16161	8.14856	8.14683	8.14646	8.15171	8.14722	8.14675	8.14984	8.12832	8.12808	8.13604	8.15492	8.14483	8.13787	8.14164	8.28893	8.15193	8.12766	8.14396	8.141	8.153	8.1485
1.27625	8.15582	8.16838	8.15983	8.15222	8.17406	8.17066	8.15084	8.15711	8.13793	8.16675	8.14406	8.16178	8.1482	8.14954	8.15209	8.15669	8.1484	8.13682	8.14726	8.15229	8.15131	8.14098	8.15192	8.12981	8.14231	8.14738	8.14102	8.14124	8.14259	8.15337	8.27669	8.15346	8.15129	8.14698	8.14501	8.14774	8.13955
1.2775	8.15143	8.18084	8.16147	8.14192	8.1778	8.16251	8.14103	8.15232	8.14389	8.16235	8.14634	8.16073	8.15057	8.15517	8.15285	8.15542	8.13968	8.13755	8.15127	8.14956	8.15265	8.14214	8.15012	8.12171	8.1342	8.13661	8.14456	8.1466	8.13629	8.14725	8.28417	8.15002	8.13684	8.15283	8.14055	8.15289	8.13865
1.27875	8.1624	8.16932	8.16062	8.15728	8.17721	8.17096	8.14798	8.15244	8.14245	8.15569	8.14964	8.16137	8.15431	8.16107	8.15462	8.15629	8.13897	8.14104	8.15139	8.15485	8.15656	8.15815	8.1418	8.13408	8.13368	8.13492	8.14442	8.1434	8.14085	8.14486	8.29142	8.16434	8.14209	8.13794	8.13853	8.14946	8.13866
1.28	8.16523	8.18193	8.16002	8.15002	8.17652	8.17123	8.15401	8.15448	8.14143	8.15589	8.1485	8.16069	8.14262	8.15948	8.15501	8.16045	8.15556	8.13868	8.14033	8.15731	8.15033	8.14485	8.14788	8.12551	8.13632	8.13463	8.14397	8.14511	8.14217	8.14736	8.28908	8.15464	8.1422	8.14237	8.1247	8.14916	8.14871
1.28125	8.15978	8.17262	8.1607	8.1494	8.17474	8.16316	8.14919	8.16352	8.1466	8.16013	8.14264	8.1612	8.14869	8.15128	8.15381	8.1598	8.14542	8.13376	8.14274	8.15615	8.15802	8.14566	8.14349	8.12973	8.13896	8.14491	8.1488	8.14981	8.1332	8.14863	8.29254	8.1545	8.13487	8.14848	8.13984	8.15309	8.14202
1.2825	8.16498	8.18183	8.16644	8.15003	8.16259	8.16956	8.15356	8.15917	8.14967	8.16008	8.15175	8.17166	8.14622	8.14697	8.15452	8.15297	8.14094	8.13799	8.14217	8.15098	8.16311	8.14793	8.14634	8.14398	8.1362	8.14137	8.14737	8.14991	8.1376	8.14277	8.29129	8.15288	8.14166	8.15045	8.13746	8.15377	8.13589
1.28375	8.16072	8.17571	8.15986	8.14936	8.17134	8.17143	8.15384	8.16351	8.13689	8.15722	8.13253	8.16461	8.14765	8.14869	8.15328	8.15898	8.14059	8.13647	8.14509	8.14725	8.14467	8.1442	8.14453	8.12909	8.13194	8.13718	8.14934	8.14755	8.13659	8.14009	8.28351	8.14989	8.13746	8.13462	8.12973	8.13936	8.12454
1.285	8.16169	8.17518	8.16528	8.15439	8.17783	8.16859	8.15085	8.1565	8.14079	8.16855	8.14368	8.16676	8.14804	8.15661	8.14981	8.16265	8.13243	8.13739	8.14936	8.14167	8.14586	8.15254	8.14221	8.13021	8.13406	8.13858	8.14211	8.14402	8.14129	8.14852	8.29354	8.15331	8.14869	8.14524	8.13449	8.14431	8.14652
1.28625	8.15365	8.18189	8.15665	8.14296	8.17832	8.16915	8.14534	8.16158	8.14521	8.16045	8.13719	8.17291	8.14846	8.15072	8.15197	8.17023	8.14301	8.13896	8.14839	8.15241	8.15327	8.14741	8.15065	8.12183	8.1288	8.14715	8.13913	8.15288	8.13759	8.15063	8.28221	8.15351	8.13841	8.13963	8.13985	8.1531	8.14324
1.2875	8.15286	8.18174	8.16069	8.15543	8.18768	8.17481	8.1505	8.15587	8.14411	8.16474	8.15058	8.15696	8.14495	8.14326	8.15402	8.15494	8.14351	8.13554	8.1528	8.15027	8.15409	8.14511	8.15511	8.12166	8.13118	8.15002	8.14903	8.15329	8.14207	8.14397	8.29722	8.14823	8.1399	8.1449	8.14367	8.149	8.13909
1.28875	8.14897	8.17743	8.15439	8.15681	8.167	8.1682	8.14903	8.16584	8.14447	8.15373	8.14233	8.16639	8.15422	8.15485	8.14968	8.15945	8.14324	8.1315	8.13344	8.15639	8.15182	8.14572	8.1574	8.13004	8.13601	8.14347	8.14679	8.14324	8.13628	8.14292	8.29323	8.15463	8.1449	8.14367	8.14232	8.14077	8.14286
1.29	8.15707	8.17362	8.16321	8.14878	8.18088	8.17447	8.15895	8.15294	8.14177	8.16666	8.14934	8.15931	8.14511	8.15254	8.1525	8.14786	8.13608	8.13868	8.14138	8.1568	8.14474	8.15508	8.1503	8.12914	8.13581	8.14671	8.14152	8.14282	8.13734	8.15013	8.28775	8.16072	8.12929	8.13771	8.13855	8.14383	8.14084
1.29125	8.15577	8.17107	8.1638	8.151	8.17427	8.18247	8.15454	8.15865	8.14174	8.15596	8.14154	8.15946	8.15274	8.14772	8.15185	8.15262	8.14485	8.14008	8.14192	8.15404	8.15664	8.15909	8.15424	8.13294	8.13832	8.13629	8.15121	8.15352	8.13586	8.14481	8.28943	8.15597	8.14796	8.13317	8.14115	8.14631	8.1365
1.2925	8.16138	8.17014	8.16333	8.14141	8.1786	8.17141	8.16063	8.15587	8.13809	8.16054	8.1436	8.15811	8.15053	8.15383	8.15821	8.15661	8.14387	8.12849	8.14508	8.15093	8.15528	8.15948	8.14942	8.13149	8.1375	8.1387	8.14334	8.14929	8.14673	8.14738	8.29022	8.15193	8.14596	8.13474	8.13551	8.1424	8.14827
1.29375	8.15484	8.1767	8.16166	8.15983	8.16789	8.16193	8.14906	8.16203	8.13988	8.16061	8.14968	8.15717	8.15174	8.15421	8.15388	8.15545	8.14461	8.13861	8.1385	8.1441	8.15666	8.15833	8.15407	8.12959	8.13643	8.13503	8.14153	8.15297	8.14862	8.1488	8.29504	8.16212	8.14191	8.14388	8.13225	8.14594	8.1499
1.295	8.15271	8.17692	8.1699	8.14867	8.17818	8.17814	8.16257	8.15116	8.14923	8.15328	8.14367	8.16529	8.14933	8.14902	8.15329	8.16588	8.14246	8.14025	8.13841	8.15708	8.15325	8.15231	8.14818	8.12554	8.13798	8.13913	8.14469	8.14507	8.14053	8.14617	8.2898	8.15841	8.14165	8.13924	8.13733	8.14931	8.14401
1.29625	8.1589	8.18508	8.16328	8.15469	8.16806	8.16806	8.14849	8.15135	8.14815	8.15682	8.15043	8.16918	8.1604	8.15502	8.15661	8.15362	8.14535	8.13577	8.13683	8.15279	8.1454	8.15097	8.13612	8.1319	8.14312	8.13671	8.14488	8.14051	8.13593	8.13746	8.28399	8.15377	8.14592	8.14603	8.13983	8.14518	8.14734
1.2975	8.15373	8.17535	8.16395	8.15179	8.17635	8.1656	8.14874	8.15407	8.14485	8.15946	8.14363	8.15748	8.14413	8.15791	8.1489	8.15818	8.15454	8.13324	8.14651	8.15082	8.15116	8.1549	8.1447	8.13991	8.14328	8.13793	8.14046	8.14324	8.15021	8.14946	8.29541	8.14884	8.13197	8.14591	8.14241	8.14776	8.14507
1.29875	8.16149	8.17836	8.16448	8.14532	8.1761	8.16397	8.15878	8.15648	8.14084	8.15617	8.15013	8.15566	8.14368	8.15005	8.15388	8.15988	8.15328	8.14054	8.1399	8.14794	8.15542	8.14279	8.1388	8.12632	8.13702	8.13818	8.14449	8.14703	8.14009	8.15424	8.29431	8.1466	8.14649	8.14696	8.14532	8.14981	8.14466
1.3	8.16136	8.1742	8.1639	8.15159	8.17898	8.16968	8.15423	8.16197	8.13864	8.16301	8.14846	8.15145	8.15384	8.15138	8.16756	8.15306	8.13972	8.13818	8.14478	8.15347	8.149	8.14447	8.14225	8.12548	8.1349	8.13708	8.14144	8.15213	8.14052	8.14113	8.29374	8.15204	8.14217	8.13879	8.13268	8.14971	8.14745
1.30125	8.1516	8.18102	8.15326	8.15318	8.17669	8.16538	8.15514	8.15412	8.147	8.15697	8.13802	8.1649	8.15095	8.14853	8.16028	8.15299	8.14349	8.13151	8.1435	8.15118	8.14753	8.15285	8.14364	8.13336	8.12847	8.13389	8.14195	8.1503	8.13675	8.15095	8.28932	8.14971	8.14048	8.14212	8.13602	8.15023	8.13842
1.3025	8.15519	8.17787	8.16398	8.1584	8.1753	8.16858	8.15128	8.152	8.14979	8.16433	8.14371	8.16784	8.15974	8.14959	8.15952	8.14933	8.14561	8.13453	8.144	8.15992	8.1548	8.15402	8.14404	8.12483	8.1346	8.13423	8.14702	8.15626	8.14191	8.14272	8.28915	8.14304	8.14137	8.15309	8.133	8.14859	8.14011
1.30375	8.15514	8.17023	8.16193	8.15013	8.17176	8.16581	8.15207	8.15163	8.14581	8.15917	8.1375	8.16634	8.15277	8.15075	8.15208	8.15898	8.14684	8.13128	8.14176	8.15078	8.15186	8.15225	8.13828	8.12036	8.1397	8.14165	8.14982	8.14703	8.14465	8.14627	8.29264	8.1594	8.13648	8.13744	8.13707	8.14958	8.14482
1.305	8.16007	8.17475	8.16187	8.15185	8.17659	8.16575	8.14883	8.16427	8.14939	8.17012	8.14913	8.16366	8.1496	8.15132	8.15184	8.15735	8.14287	8.14183	8.13842	8.14967	8.14579	8.15431	8.14401	8.13477	8.14093	8.14303	8.14857	8.15123	8.13914	8.13902	8.29663	8.15043	8.13519	8.14217	8.14293	8.14828	8.14531
1.30625	8.15571	8.16641	8.16327	8.15201	8.17675	8.16674	8.14257	8.15656	8.14303	8.16175	8.14315	8.17599	8.14742	8.15439	8.16077	8.1636	8.14286	8.13149	8.14225	8.15424	8.15399	8.14971	8.14847	8.12526	8.13742	8.13671	8.14231	8.15241	8.14113	8.14783	8.29775	8.15035	8.1448	8.14567	8.13171	8.14931	8.1388
1.3075	8.16394	8.17344	8.1681	8.14424	8.17738	8.16961	8.15241	8.15625	8.14361	8.16063	8.15401	8.16995	8.16019	8.15444	8.15537	8.16209	8.14113	8.13709	8.14525	8.15021	8.14622	8.15014	8.14942	8.13103	8.14006	8.13697	8.14656	8.14408	8.13461	8.15477	8.27862	8.16035	8.13559	8.14384	8.13448	8.14384	8.14275
1.30875	8.15526	8.1814	8.16504	8.15563	8.17596	8.16245	8.14809	8.16276	8.14261	8.1663	8.14155	8.1608	8.14876	8.15079	8.15634	8.15988	8.1486	8.13725	8.14155	8.14729	8.15455	8.14792	8.14582	8.12918	8.13273	8.13959	8.14255	8.15497	8.13684	8.14623	8.2968	8.15127	8.14592	8.145	8.13885	8.14691	8.14906
1.31	8.15572	8.17698	8.16255	8.14575	8.17552	8.17296	8.15606	8.1567	8.14707	8.15951	8.14342	8.15932	8.15449	8.15341	8.14944	8.16186	8.14167	8.14088	8.14879	8.14978	8.14891	8.15483	8.14926	8.1309	8.12993	8.13651	8.14977	8.15665	8.13543	8.13979	8.28566	8.14469	8.13638	8.14926	8.13571	8.15672	8.13786
1.31125	8.16173	8.17429	8.15594	8.14435	8.17109	8.16612	8.15378	8.15774	8.15099	8.15792	8.15087	8.15919	8.15303	8.15007	8.15598	8.15956	8.14175	8.13116	8.14314	8.14743	8.14503	8.15075	8.14408	8.13476	8.13417	8.13485	8.14797	8.15067	8.13676	8.14427	8.29229	8.14949	8.15338	8.13868	8.13773	8.14621	8.14034
1.3125	8.16693	8.18124	8.1581	8.14432	8.17362	8.17144	8.14376	8.15408	8.13993	8.16123	8.14222	8.16208	8.15015	8.15171	8.15469	8.15687	8.14115	8.13913	8.14467	8.15444	8.14874	8.15258	8.14161	8.12366	8.13631	8.14761	8.14853	8.15699	8.14233	8.15061	8.28699	8.15089	8.14174	8.14596	8.13965	8.14738	8.13986
1.31375	8.16264	8.17984	8.17048	8.15294	8.17731	8.17729	8.14837	8.15879	8.14682	8.15902	8.15432	8.1592	8.15281	8.14682	8.16017	8.16046	8.14857	8.13713	8.1438	8.14419	8.15648	8.14716	8.14863	8.12471	8.14156	8.13413	8.14976	8.1546	8.1487	8.14445	8.29812	8.15594	8.1451	8.13995	8.14208	8.14617	8.14476
1.315	8.15706	8.17572	8.167	8.14893	8.17998	8.17845	8.15814	8.16241	8.14003	8.15855	8.14049	8.16399	8.14881	8.15218	8.15439	8.16382	8.14506	8.1399	8.14838	8.15285	8.15072	8.15399	8.14474	8.13265	8.13921	8.14054	8.14583	8.15342	8.14192	8.15176	8.27988	8.15124	8.14673	8.15411	8.13685	8.15421	8.13731
1.31625	8.15973	8.1664	8.14633	8.153	8.16961	8.16788	8.15426	8.15632	8.14852	8.15648	8.147	8.15913	8.14688	8.1592	8.16595	8.16018	8.14007	8.14185	8.15092	8.15754	8.14757	8.15249	8.14342	8.12842	8.13981	8.13914	8.14273	8.15165	8.14449	8.12776	8.29121	8.15985	8.14299	8.14904	8.13564	8.13926	8.14089
1.3175	8.15459	8.17829	8.15871	8.14955	8.17132	8.16616	8.15216	8.15711	8.14256	8.15755	8.14653	8.16112	8.15545	8.15596	8.15363	8.16039	8.14136	8.13997	8.15464	8.15417	8.15059	8.14704	8.14916	8.1348	8.13994	8.13414	8.14849	8.14778	8.13932	8.14672	8.29035	8.16071	8.14159	8.14554	8.13462	8.14451	8.14803
1.31875	8.16327	8.17283	8.15697	8.14804	8.16791	8.16467	8.15138	8.16076	8.14996	8.1568	8.14434	8.15141	8.15415	8.15831	8.15452	8.15682	8.14456	8.13692	8.14156	8.15405	8.14574	8.1471	8.14454	8.12018	8.14076	8.12992	8.13339	8.14622	8.13617	8.13974	8.29179	8.15664	8.13083	8.1395	8.14218	8.15549	8.1403
1.32	8.16717	8.17888	8.15985	8.14362	8.17838	8.16283	8.15814	8.15147	8.15011	8.15987	8.14981	8.16734	8.15755	8.1566	8.15799	8.15896	8.15494	8.1437	8.14497	8.15704	8.15074	8.15565	8.14543	8.12718	8.14196	8.13773	8.14104	8.15121	8.14741	8.14888	8.28776	8.15232	8.14273	8.13914	8.13937	8.14845	8.13458
1.32125	8.15217	8.18029	8.16252	8.13948	8.17784	8.1745	8.15436	8.15926	8.14047	8.15801	8.14153	8.16789	8.15094	8.14556	8.15765	8.15749	8.14583	8.13168	8.13257	8.14422	8.14583	8.15203	8.14691	8.1346	8.13883	8.14216	8.14745	8.14427	8.14522	8.13819	8.28496	8.15634	8.14045	8.14332	8.13481	8.14693	8.13495
1.3225	8.16332	8.1733	8.175	8.15069	8.17305	8.16627	8.15635	8.16373	8.1441	8.16297	8.13795	8.16116	8.15502	8.14711	8.14841	8.15525	8.14447	8.14228	8.14461	8.15478	8.14976	8.15849	8.14756	8.13383	8.13078	8.14643	8.14032	8.14904	8.14085	8.1442	8.29075	8.15761	8.14003	8.14671	8.13334	8.14385	8.14219
1.32375	8.15635	8.17098	8.16425	8.14944	8.18133	8.17242	8.16049	8.15076	8.13779	8.15635	8.15053	8.15873	8.15912	8.14822	8.15927	8.15924	8.14312	8.13422	8.14933	8.15207	8.15062	8.14445	8.14308	8.13311	8.14247	8.13414	8.14183	8.14366	8.14331	8.14371	8.29523	8.14913	8.13884	8.14268	8.13649	8.15318	8.1464
1.325	8.15642	8.16911	8.16344	8.14866	8.18626	8.17108	8.1489	8.15584	8.14696	8.16562	8.14691	8.15706	8.15197	8.1495	8.14747	8.15887	8.14912	8.14248	8.14221	8.15585	8.14733	8.14927	8.1435	8.13103	8.14162	8.13874	8.1467	8.15314	8.13982	8.13931	8.29072	8.15917	8.14182	8.14653	8.13714	8.15483	8.13433
1.32625	8.15639	8.17464	8.15837	8.1545	8.16979	8.16866	8.15141	8.15063	8.14982	8.15728	8.15263	8.15794	8.14411	8.1517	8.15264	8.162	8.14806	8.13221	8.14034	8.15447	8.15187	8.1544	8.15059	8.12651	8.14164	8.13772	8.14809	8.14197	8.13563	8.14964	8.27841	8.16297	8.12889	8.14212	8.13331	8.15045	8.14013
1.3275	8.16071	8.17842	8.16673	8.14797	8.18147	8.17249	8.15465	8.15749	8.14875	8.15892	8.14311	8.17049	8.14943	8.14615	8.1593	8.15943	8.14286	8.13329	8.14713	8.14997	8.15092	8.14536	8.14275	8.13435	8.13544	8.14703	8.14194	8.14352	8.14096	8.15055	8.29247	8.15566	8.14063	8.14296	8.14195	8.14235	8.13989
1.32875	8.16032	8.17737	8.16288	8.14806	8.17302	8.17329	8.16385	8.16004	8.15016	8.15903	8.14302	8.15191	8.15706	8.14962	8.15181	8.1558	8.15052	8.1355	8.14648	8.14892	8.1489	8.14732	8.15528	8.1282	8.14144	8.13665	8.14301	8.15163	8.1412	8.13759	8.28452	8.15578	8.14037	8.14251	8.13338	8.1478	8.14039
1.33	8.1542	8.18495	8.16069	8.14957	8.17219	8.1734	8.15199	8.15158	8.14504	8.15805	8.14	8.16278	8.14792	8.14343	8.15196	8.16259	8.15287	8.1339	8.15108	8.14861	8.15384	8.14623	8.13669	8.12531	8.13753	8.14034	8.14235	8.15765	8.1392	8.14434	8.29148	8.15716	8.14782	8.15352	8.14068	8.15155	8.14298
1.33125	8.15705	8.17735	8.16454	8.15425	8.16871	8.16456	8.1541	8.15921	8.13924	8.15514	8.15453	8.16696	8.15283	8.13832	8.1543	8.16808	8.14269	8.12893	8.14535	8.14977	8.15502	8.14588	8.14035	8.12691	8.13016	8.14543	8.14979	8.15675	8.13223	8.14829	8.29443	8.15883	8.14749	8.14361	8.12693	8.1538	8.13159
1.3325	8.15372	8.18662	8.16066	8.15393	8.17723	8.16017	8.16245	8.16063	8.14159	8.16772	8.14723	8.15775	8.14356	8.15244	8.16378	8.15153	8.1435	8.13574	8.13863	8.15077	8.15163	8.14897	8.14984	8.12613	8.13505	8.1412	8.14622	8.14762	8.14542	8.151	8.29212	8.15819	8.14104	8.14633	8.13504	8.15125	8.13994
1.33375	8.15717	8.18129	8.16144	8.15555	8.17207	8.17414	8.1561	8.14849	8.14215	8.16215	8.14096	8.15946	8.15247	8.15175	8.15628	8.15783	8.14562	8.14075	8.14871	8.14411	8.15413	8.15334	8.13924	8.13049	8.1433	8.14078	8.14292	8.14203	8.14493	8.14588	8.28947	8.1478	8.14153	8.13878	8.14273	8.1471	8.14157
1.335	8.15875	8.17292	8.15405	8.15321	8.17099	8.16639	8.14968	8.14974	8.14987	8.16097	8.14753	8.16898	8.14891	8.1565	8.15021	8.16662	8.1392	8.12947	8.13995	8.1564	8.15077	8.14772	8.14198	8.13148	8.14291	8.14783	8.14213	8.14478	8.14976	8.15019	8.28893	8.1575	8.13983	8.14454	8.12988	8.14364	8.13847
1.33625	8.16347	8.17304	8.16225	8.14779	8.18293	8.17903	8.14808	8.15909	8.1416	8.16533	8.14622	8.16196	8.15067	8.14941	8.15551	8.15858	8.14796	8.1321	8.14055	8.15687	8.14899	8.15714	8.1477	8.12811	8.14254	8.1331	8.15069	8.15206	8.13551	8.13991	8.29322	8.14911	8.14396	8.14354	8.13874	8.14919	8.13791
1.3375	8.15144	8.17276	8.16083	8.15082	8.17496	8.17165	8.15159	8.15605	8.15142	8.17036	8.13721	8.16208	8.15016	8.14466	8.15153	8.16002	8.13613	8.13182	8.13828	8.15108	8.15369	8.15348	8.15317	8.13014	8.13859	8.14352	8.14734	8.15001	8.14086	8.13879	8.29199	8.16398	8.13743	8.14811	8.13134	8.15629	8.14065
1.33875	8.16278	8.17144	8.16351	8.14595	8.17812	8.16821	8.14878	8.16179	8.15454	8.1632	8.13265	8.1577	8.14268	8.1552	8.14454	8.15738	8.14401	8.14168	8.14361	8.14799	8.15698	8.15751	8.14869	8.12911	8.14064	8.14456	8.14759	8.15014	8.13713	8.13881	8.28257	8.14858	8.14869	8.14409	8.13847	8.14886	8.1432
1.34	8.15891	8.16956	8.16473	8.15093	8.17514	8.16746	8.1552	8.15502	8.15169	8.15721	8.14075	8.16506	8.14913	8.15452	8.15193	8.15539	8.14473	8.13804	8.14192	8.15667	8.15863	8.14207	8.14108	8.12256	8.13865	8.14133	8.1506	8.14682	8.14269	8.14813	8.29093	8.15416	8.14352	8.14109	8.14035	8.14576	8.13275
1.34125	8.15184	8.17282	8.16118	8.13949	8.1728	8.17453	8.1571	8.16085	8.14428	8.16974	8.1493	8.15907	8.13585	8.1473	8.15446	8.15941	8.1432	8.13132	8.14275	8.14293	8.15492	8.15203	8.14203	8.13295	8.1396	8.14179	8.14799	8.15319	8.14041	8.14402	8.29155	8.14566	8.13472	8.14488	8.13336	8.15151	8.13868
1.3425	8.14891	8.16722	8.15617	8.14992	8.1829	8.15662	8.15279	8.15655	8.153	8.15381	8.14346	8.16844	8.15181	8.14387	8.15733	8.15605	8.14801	8.12855	8.14161	8.15274	8.1606	8.14358	8.13684	8.13254	8.13471	8.13743	8.14017	8.15799	8.13868	8.14624	8.29406	8.14666	8.15057	8.13956	8.13946	8.15504	8.13951
1.34375	8.15482	8.17938	8.16202	8.15046	8.17737	8.16919	8.14847	8.16267	8.15044	8.15754	8.13729	8.15828	8.1437	8.14991	8.15857	8.15591	8.13797	8.1444	8.14843	8.15555	8.15305	8.15279	8.14783	8.12448	8.139	8.13898	8.14304	8.14643	8.14378	8.1503	8.286	8.15416	8.13983	8.13851	8.12997	8.14989	8.14351
1.345	8.15587	8.17259	8.16262	8.14832	8.16903	8.16536	8.16215	8.16387	8.14115	8.17141	8.14219	8.15961	8.15658	8.14949	8.15566	8.15987	8.13964	8.13429	8.14194	8.15476	8.15482	8.14988	8.14264	8.13088	8.13913	8.13527	8.14543	8.14934	8.14334	8.14165	8.28687	8.15915	8.13742	8.14391	8.13839	8.14548	8.14805
1.34625	8.15897	8.16669	8.16279	8.15154	8.1708	8.17212	8.15098	8.15417	8.14659	8.1569	8.14716	8.17045	8.15283	8.15192	8.15635	8.15101	8.14166	8.13565	8.14331	8.15906	8.14617	8.14771	8.14383	8.13747	8.13532	8.13581	8.15398	8.14714	8.14158	8.13826	8.2939	8.15134	8.14353	8.14603	8.13407	8.14497	8.15126
1.3475	8.15538	8.18022	8.16522	8.15639	8.17749	8.17696	8.15292	8.16239	8.14537	8.1613	8.14605	8.16557	8.14467	8.1537	8.15421	8.15836	8.1454	8.14123	8.14385	8.15668	8.15329	8.14659	8.1488	8.12756	8.13658	8.14173	8.14471	8.14478	8.13997	8.14474	8.28758	8.16294	8.14265	8.14165	8.13593	8.14941	8.14299
1.34875	8.16352	8.17569	8.16291	8.15918	8.17419	8.16597	8.15158	8.15091	8.15024	8.15722	8.14075	8.15916	8.15553	8.14963	8.14956	8.14952	8.14054	8.14481	8.1389	8.15515	8.14625	8.14784	8.14101	8.12948	8.13321	8.14129	8.14706	8.15405	8.1319	8.13803	8.27854	8.15904	8.13595	8.14424	8.13321	8.14427	8.14799
1.35	8.15364	8.17627	8.16612	8.15035	8.17568	8.17473	8.14714	8.1531	8.1528	8.16045	8.14627	8.16796	8.15271	8.1495	8.14775	8.15407	8.13651	8.13159	8.14649	8.15221	8.1509	8.15303	8.14517	8.12368	8.13633	8.14094	8.1436	8.15537	8.13822	8.14646	8.29308	8.15315	8.139	8.1389	8.13369	8.15468	8.13598
1.35125	8.15272	8.1777	8.16665	8.14831	8.17507	8.16854	8.14985	8.16043	8.14823	8.16219	8.14344	8.16281	8.14108	8.15438	8.15887	8.15848	8.14843	8.12703	8.14395	8.15318	8.15632	8.14504	8.1364	8.13045	8.13529	8.13925	8.14307	8.14622	8.14538	8.14626	8.29158	8.15487	8.14311	8.15159	8.13497	8.1536	8.14041
1.3525	8.15334	8.16765	8.16234	8.15089	8.18449	8.16817	8.14453	8.15741	8.1467	8.15871	8.14948	8.16678	8.15281	8.15134	8.15583	8.15713	8.14246	8.13723	8.14955	8.15689	8.14562	8.15694	8.13906	8.12956	8.1389	8.13539	8.147	8.15782	8.14486	8.14155	8.29466	8.14735	8.14466	8.14579	8.13581	8.14211	8.14916
1.35375	8.15512	8.17579	8.17364	8.14775	8.17772	8.17701	8.15137	8.15889	8.14896	8.16054	8.14116	8.15661	8.14389	8.15373	8.15227	8.16079	8.14198	8.139	8.13837	8.14374	8.14616	8.15044	8.13855	8.12672	8.13486	8.14811	8.1456	8.15031	8.14114	8.13441	8.29313	8.14927	8.14101	8.14779	8.13126	8.14967	8.13917
1.355	8.1519	8.17864	8.16163	8.14805	8.17778	8.1674	8.14682	8.15059	8.14923	8.16113	8.14249	8.15894	8.15009	8.15788	8.15858	8.15837	8.15238	8.1363	8.14373	8.15339	8.16227	8.15341	8.14388	8.1238	8.12566	8.14529	8.14612	8.14605	8.14105	8.13766	8.28985	8.14618	8.14861	8.13812	8.12996	8.15213	8.14483
1.35625	8.16047	8.18016	8.16606	8.14501	8.18128	8.17527	8.15353	8.16651	8.14807	8.14823	8.14664	8.1657	8.14782	8.15654	8.15605	8.17188	8.14148	8.13293	8.13786	8.14874	8.14619	8.15475	8.14227	8.1258	8.1354	8.12973	8.15634	8.14986	8.15067	8.15448	8.28651	8.15411	8.13807	8.14164	8.13995	8.14928	8.14825
1.3575	8.16398	8.1728	8.16018	8.15589	8.16629	8.16196	8.15077	8.15453	8.14857	8.16053	8.14421	8.16046	8.15183	8.14797	8.15619	8.15918	8.13852	8.13273	8.14884	8.15575	8.14749	8.16047	8.1431	8.12607	8.13245	8.14068	8.15055	8.14712	8.13911	8.14563	8.29307	8.15783	8.14162	8.13984	8.13797	8.14287	8.14318
1.35875	8.15203	8.17963	8.16233	8.14661	8.18092	8.17652	8.15783	8.16493	8.14627	8.15046	8.13526	8.16359	8.15614	8.15289	8.1567	8.16129	8.15334	8.13014	8.14651	8.16103	8.14456	8.15432	8.14952	8.13129	8.1425	8.14676	8.14518	8.14886	8.1415	8.14489	8.28679	8.15099	8.14691	8.1404	8.14087	8.15163	8.14422
1.36	8.16159	8.16782	8.15746	8.15054	8.1812	8.17151	8.15682	8.15951	8.14505	8.16422	8.15091	8.17453	8.14484	8.14956	8.15895	8.15781	8.13648	8.13508	8.15352	8.15502	8.15072	8.15194	8.13512	8.12927	8.14604	8.1411	8.1418	8.15388	8.14613	8.14054	8.29814	8.15228	8.14623	8.14828	8.13834	8.14521	8.14227
1.36125	8.14977	8.1796	8.16553	8.14902	8.17473	8.17223	8.15216	8.15089	8.14934	8.16006	8.14925	8.15693	8.14903	8.14264	8.16195	8.15375	8.15072	8.13389	8.14981	8.15749	8.15099	8.14321	8.14196	8.131	8.14087	8.13821	8.14039	8.14995	8.14054	8.1431	8.29574	8.15711	8.14219	8.1471	8.13468	8.15161	8.14291
1.3625	8.15391	8.17714	8.1627	8.14585	8.17796	8.16539	8.15263	8.14774	8.1461	8.15569	8.14804	8.16212	8.14186	8.15574	8.15516	8.16146	8.14231	8.13928	8.14293	8.15246	8.14824	8.15624	8.14326	8.13381	8.13618	8.14047	8.15435	8.14695	8.13447	8.13904	8.28606	8.15133	8.14262	8.14566	8.13991	8.15079	8.13639
1.36375	8.16295	8.17415	8.16326	8.15151	8.17907	8.16293	8.15497	8.15879	8.1418	8.15943	8.14259	8.16572	8.1483	8.1477	8.14848	8.15828	8.1369	8.13218	8.14419	8.15399	8.14984	8.14663	8.13737	8.12875	8.14118	8.14339	8.14554	8.14828	8.13104	8.14349	8.30168	8.15874	8.14476	8.15106	8.13979	8.14646	8.14259
1.365	8.14624	8.1759	8.16497	8.15663	8.17249	8.1755	8.15408	8.15908	8.14712	8.15922	8.13815	8.16627	8.14406	8.14696	8.15443	8.15996	8.14923	8.12976	8.15788	8.16055	8.15688	8.14819	8.14127	8.13543	8.13148	8.13663	8.14555	8.14916	8.14478	8.14716	8.28868	8.15625	8.13613	8.14581	8.12892	8.15184	8.13634
1.36625	8.16272	8.17481	8.16246	8.14838	8.17559	8.16718	8.14855	8.15295	8.14816	8.16058	8.14137	8.14925	8.15499	8.15435	8.15265	8.16047	8.14529	8.13474	8.14716	8.15181	8.15388	8.14849	8.14458	8.12593	8.14125	8.14104	8.13957	8.15421	8.14674	8.14295	8.28446	8.15269	8.13266	8.14732	8.13725	8.1477	8.13821
1.3675	8.15755	8.17117	8.15318	8.15331	8.16437	8.16493	8.15578	8.15331	8.15166	8.16282	8.139	8.1604	8.15127	8.15046	8.14935	8.15959	8.14385	8.13364	8.14619	8.14635	8.15526	8.15546	8.13745	8.13229	8.13339	8.14251	8.14237	8.15926	8.14124	8.14891	8.28715	8.16298	8.13266	8.13884	8.13596	8.14908	8.14194
1.36875	8.16325	8.16996	8.16387	8.15417	8.17226	8.17218	8.15502	8.15567	8.14541	8.16418	8.14195	8.1754	8.14801	8.14908	8.15291	8.15562	8.14498	8.13519	8.13952	8.15311	8.16032	8.14382	8.14738	8.13644	8.14116	8.14263	8.13853	8.15236	8.14739	8.14033	8.28701	8.1598	8.14717	8.1444	8.13876	8.14577	8.14279
1.37	8.15378	8.16727	8.16878	8.15976	8.18052	8.16649	8.14735	8.15726	8.13951	8.15771	8.14325	8.16742	8.1498	8.15244	8.15618	8.15468	8.14201	8.13594	8.14516	8.14936	8.15762	8.14915	8.14297	8.13322	8.13369	8.14351	8.14561	8.15307	8.1388	8.14209	8.28625	8.16221	8.14641	8.14188	8.14004	8.15063	8.13785
1.37125	8.15294	8.17726	8.16456	8.14825	8.17852	8.16618	8.14359	8.15608	8.1384	8.16714	8.14814	8.15151	8.14829	8.14629	8.15432	8.16439	8.14418	8.13604	8.15346	8.15852	8.14249	8.14732	8.14595	8.12983	8.13899	8.13584	8.14283	8.15003	8.13603	8.15342	8.28463	8.15596	8.14728	8.14469	8.14026	8.14312	8.1411
1.3725	8.15459	8.17166	8.16729	8.15269	8.17391	8.16653	8.14975	8.16129	8.14293	8.16312	8.14344	8.15815	8.14692	8.15174	8.16284	8.15921	8.1512	8.13571	8.14222	8.14051	8.15408	8.1481	8.14147	8.13305	8.13925	8.14425	8.14919	8.14073	8.13553	8.14714	8.29681	8.14789	8.14102	8.14574	8.13275	8.14971	8.13385
1.37375	8.16257	8.17219	8.1697	8.15253	8.17544	8.17109	8.14896	8.15298	8.13559	8.1602	8.14714	8.15992	8.15077	8.14601	8.15156	8.16367	8.14441	8.14201	8.14915	8.15727	8.14624	8.15536	8.14156	8.13149	8.14361	8.1462	8.15125	8.14907	8.13685	8.14396	8.28519	8.1506	8.13843	8.14353	8.14074	8.15123	8.14389
1.375	8.15666	8.1634	8.16949	8.15655	8.17424	8.17479	8.14367	8.15462	8.144	8.16037	8.14038	8.16676	8.15585	8.15211	8.15234	8.15769	8.14504	8.13693	8.13948	8.14743	8.15082	8.14809	8.14805	8.11901	8.13378	8.13942	8.15086	8.13784	8.14568	8.14192	8.28787	8.15202	8.13394	8.14695	8.1331	8.14234	8.14599
1.37625	8.15272	8.17557	8.1708	8.15488	8.17706	8.16707	8.15468	8.15752	8.14283	8.15729	8.15136	8.16416	8.14783	8.14527	8.15888	8.15724	8.13841	8.12923	8.15146	8.15375	8.14867	8.15626	8.14173	8.13502	8.13527	8.13561	8.14112	8.14087	8.14095	8.13995	8.29112	8.15126	8.14519	8.13949	8.13545	8.153	8.13997
1.3775	8.15854	8.17745	8.15292	8.14981	8.17716	8.16718	8.13604	8.15772	8.14934	8.15664	8.14744	8.1659	8.14916	8.14452	8.15001	8.15676	8.14439	8.1445	8.14172	8.14169	8.14875	8.15108	8.1312	8.12696	8.13947	8.14151	8.14581	8.14647	8.13762	8.14427	8.28474	8.16216	8.14909	8.14462	8.13524	8.14474	8.14401
1.37875	8.15279	8.17402	8.1666	8.15233	8.16589	8.16766	8.15774	8.1638	8.13087	8.15732	8.1474	8.15558	8.14389	8.15105	8.15072	8.16369	8.1489	8.13321	8.1439	8.15717	8.1502	8.15265	8.14204	8.12901	8.14257	8.14108	8.14489	8.14325	8.13815	8.15073	8.28675	8.15928	8.14388	8.14287	8.14453	8.13826	8.13651
1.38	8.1559	8.17309	8.16453	8.14017	8.17865	8.17205	8.15227	8.15785	8.14764	8.15892	8.13667	8.16609	8.14836	8.15092	8.15523	8.1586	8.14421	8.13868	8.13716	8.1553	8.15234	8.14975	8.14509	8.13149	8.13937	8.13918	8.14765	8.1486	8.13131	8.15109	8.28167	8.16461	8.14822	8.14557	8.14111	8.14912	8.14567
1.38125	8.15821	8.17272	8.15506	8.14988	8.1727	8.16898	8.15706	8.15622	8.14985	8.1636	8.14394	8.16166	8.15954	8.15402	8.15344	8.15561	8.14251	8.13884	8.14917	8.14556	8.15723	8.1543	8.14603	8.13152	8.1333	8.13677	8.14362	8.1501	8.14805	8.13834	8.28893	8.15819	8.1362	8.13691	8.13898	8.15446	8.13788
1.3825	8.16805	8.16796	8.15503	8.1535	8.17189	8.17593	8.15474	8.16274	8.14853	8.15701	8.14643	8.1611	8.14256	8.1492	8.15723	8.16523	8.14368	8.14114	8.14517	8.15272	8.14887	8.15186	8.14049	8.12828	8.14022	8.14387	8.14557	8.1456	8.14416	8.14423	8.28398	8.14945	8.15031	8.13515	8.13371	8.15488	8.1375
1.38375	8.16297	8.17591	8.16357	8.15259	8.17104	8.17031	8.15017	8.15431	8.1455	8.15713	8.13503	8.1661	8.15479	8.14963	8.1493	8.15933	8.13634	8.12957	8.14035	8.15088	8.15007	8.15693	8.14786	8.12722	8.14245	8.14071	8.15318	8.14916	8.14687	8.13702	8.28714	8.15524	8.14241	8.14196	8.14023	8.15041	8.14818
1.385	8.15493	8.16838	8.15455	8.14878	8.17562	8.1714	8.15826	8.15598	8.14427	8.15784	8.14609	8.15949	8.14489	8.14497	8.14972	8.16004	8.14355	8.13457	8.15206	8.14821	8.14401	8.15105	8.14155	8.12673	8.14371	8.14305	8.15201	8.15206	8.13422	8.13718	8.28469	8.1454	8.13428	8.1352	8.13718	8.1389	8.14487
1.38625	8.15778	8.1684	8.1624	8.14759	8.1732	8.16908	8.15306	8.15139	8.15587	8.16096	8.15654	8.16292	8.14994	8.15294	8.15839	8.15673	8.14709	8.12879	8.14577	8.15089	8.15058	8.15609	8.13737	8.12751	8.13597	8.14188	8.14706	8.14809	8.13858	8.15089	8.28851	8.15279	8.13819	8.14876	8.1378	8.14536	8.14303
1.3875	8.16099	8.17004	8.16484	8.15293	8.16565	8.17056	8.15468	8.15458	8.1487	8.16303	8.14566	8.16687	8.14852	8.15279	8.15259	8.16342	8.14291	8.13329	8.14316	8.15478	8.15491	8.14925	8.14994	8.13041	8.13229	8.13691	8.14301	8.15068	8.14128	8.14243	8.29012	8.15099	8.14798	8.14637	8.14003	8.14868	8.14716
1.38875	8.16331	8.16821	8.15895	8.14902	8.17407	8.16108	8.15848	8.15889	8.14616	8.15783	8.14766	8.15923	8.1473	8.1558	8.15394	8.15511	8.1477	8.14	8.14087	8.15248	8.15438	8.14952	8.14537	8.13413	8.144	8.13097	8.14821	8.14638	8.14301	8.1366	8.28591	8.14578	8.14579	8.15247	8.13214	8.14797	8.13899
1.39	8.16051	8.16837	8.15662	8.15168	8.18292	8.17335	8.14666	8.1605	8.15625	8.16426	8.14338	8.17137	8.1553	8.14641	8.15523	8.16017	8.14173	8.13442	8.14013	8.15698	8.15103	8.15562	8.14328	8.13485	8.13875	8.14361	8.15364	8.1468	8.14293	8.13857	8.28919	8.14369	8.14537	8.14517	8.12518	8.15214	8.14049
1.39125	8.154	8.17544	8.16159	8.14863	8.1708	8.17353	8.14631	8.16267	8.1475	8.16956	8.1495	8.16099	8.14318	8.15356	8.1578	8.168	8.15011	8.13403	8.14343	8.14876	8.15137	8.15361	8.13843	8.13179	8.14713	8.14054	8.15347	8.1439	8.13247	8.13764	8.28274	8.15684	8.1354	8.14149	8.13686	8.15048	8.14353
1.3925	8.15263	8.16474	8.16038	8.15062	8.17483	8.16802	8.15496	8.156	8.14177	8.15381	8.14223	8.16733	8.14321	8.14354	8.15379	8.14944	8.14656	8.13641	8.15362	8.14393	8.14793	8.15425	8.14585	8.1306	8.13676	8.13727	8.14754	8.15054	8.1438	8.14569	8.29574	8.15617	8.1423	8.13842	8.13513	8.14531	8.13997
1.39375	8.15158	8.17816	8.15943	8.14477	8.17473	8.17626	8.15594	8.15734	8.14464	8.15999	8.14352	8.16687	8.14612	8.15649	8.15609	8.16332	8.14929	8.13486	8.14301	8.15576	8.14348	8.1553	8.13441	8.13391	8.13972	8.13944	8.14928	8.14787	8.14289	8.14912	8.28286	8.15482	8.14542	8.13601	8.13547	8.15032	8.14684
1.395	8.16479	8.16438	8.15921	8.16018	8.17859	8.16481	8.1446	8.15775	8.14476	8.15381	8.13822	8.16773	8.155	8.15358	8.1552	8.16133	8.14265	8.14008	8.14351	8.15059	8.15333	8.15459	8.14336	8.13126	8.13808	8.13251	8.13926	8.14289	8.13922	8.14363	8.2826	8.15231	8.13724	8.13474	8.14248	8.14613	8.13513
1.39625	8.16562	8.162	8.15683	8.15882	8.17673	8.17288	8.15402	8.15207	8.15028	8.15562	8.14896	8.16812	8.15228	8.15507	8.14707	8.15152	8.14258	8.13398	8.14742	8.15058	8.15666	8.15795	8.14222	8.12546	8.14959	8.1297	8.15144	8.15584	8.13357	8.14267	8.29678	8.14553	8.14527	8.1443	8.13686	8.14777	8.14182
1.3975	8.14889	8.17042	8.15875	8.15427	8.16832	8.16552	8.15285	8.15516	8.14812	8.16614	8.14279	8.15368	8.14849	8.15179	8.15396	8.15762	8.14509	8.1311	8.14954	8.15523	8.15351	8.16257	8.13999	8.12827	8.1353	8.13737	8.14163	8.15022	8.13851	8.1458	8.29139	8.16111	8.14435	8.14768	8.13223	8.14953	8.14464
1.39875	8.15534	8.17566	8.16737	8.14854	8.17327	8.17488	8.15714	8.15561	8.15373	8.1555	8.14483	8.16481	8.14987	8.14067	8.16158	8.16688	8.14165	8.13824	8.15212	8.15651	8.14796	8.15516	8.14213	8.13031	8.13269	8.13755	8.14876	8.1466	8.14019	8.14284	8.28578	8.16145	8.15325	8.14891	8.13204	8.14488	8.13511
1.4	8.15295	8.17075	8.15284	8.15284	8.17455	8.16746	8.14801	8.15351	8.14436	8.16818	8.14454	8.15698	8.15184	8.15878	8.16006	8.15883	8.13688	8.13173	8.14277	8.15401	8.14755	8.15044	8.14429	8.12642	8.12263	8.1432	8.13889	8.13725	8.1343	8.13898	8.289	8.15078	8.14669	8.14648	8.13134	8.14858	8.14362
1.40125	8.15708	8.17428	8.15622	8.149	8.16986	8.16285	8.14982	8.15896	8.15431	8.15666	8.14157	8.15858	8.14806	8.1496	8.15746	8.15769	8.13283	8.1315	8.14153	8.1527	8.15367	8.14608	8.14944	8.13037	8.13683	8.12941	8.1547	8.14516	8.14256	8.1468	8.28967	8.15774	8.14331	8.1405	8.13256	8.14865	8.14264
1.4025	8.15285	8.16905	8.17186	8.15154	8.18087	8.1552	8.15792	8.15368	8.14689	8.16176	8.1374	8.15666	8.1502	8.15181	8.1512	8.16058	8.14212	8.13637	8.14654	8.14371	8.15691	8.15321	8.15093	8.1251	8.14343	8.14481	8.14419	8.14939	8.13825	8.14455	8.28609	8.14993	8.14679	8.14794	8.13885	8.15389	8.13741
1.40375	8.15286	8.17718	8.16383	8.1546	8.18144	8.16785	8.1522	8.15254	8.14155	8.15835	8.14232	8.1622	8.14964	8.15229	8.15249	8.15098	8.1406	8.13796	8.14099	8.14738	8.15116	8.15638	8.14563	8.12944	8.13015	8.13753	8.15294	8.14636	8.13609	8.15001	8.28462	8.15268	8.14828	8.14308	8.13515	8.14228	8.1388
1.405	8.15738	8.18712	8.15863	8.15372	8.18205	8.16895	8.15836	8.15594	8.14731	8.15756	8.15299	8.16249	8.14919	8.14505	8.15441	8.16095	8.14532	8.13497	8.15527	8.14398	8.15671	8.14877	8.14382	8.13894	8.13779	8.13485	8.14859	8.14786	8.14445	8.14379	8.28876	8.14937	8.1413	8.13291	8.13844	8.1426	8.15207
1.40625	8.14877	8.16992	8.17562	8.14914	8.17797	8.1742	8.15694	8.15041	8.14608	8.16576	8.13939	8.15339	8.13657	8.14879	8.15124	8.16014	8.15853	8.13236	8.14577	8.15281	8.14616	8.15201	8.13838	8.13259	8.13288	8.13559	8.14431	8.14862	8.13479	8.14036	8.28425	8.15375	8.13529	8.15108	8.13177	8.14833	8.13719
1.4075	8.16062	8.16956	8.16157	8.15118	8.17182	8.17529	8.14595	8.14993	8.1468	8.15222	8.13511	8.16749	8.14673	8.15697	8.15804	8.16924	8.13873	8.14089	8.14889	8.14183	8.14818	8.157	8.13877	8.1355	8.13332	8.13559	8.15049	8.1477	8.13182	8.14449	8.28435	8.14511	8.14073	8.14347	8.13987	8.15753	8.13259
1.40875	8.15365	8.17435	8.1603	8.15302	8.17811	8.18151	8.14542	8.1513	8.14604	8.16674	8.13621	8.16117	8.14569	8.15507	8.15004	8.16078	8.14309	8.1372	8.15194	8.15402	8.15834	8.14842	8.14757	8.12635	8.1379	8.13496	8.14788	8.14808	8.13725	8.14369	8.29002	8.15525	8.1485	8.13846	8.13362	8.14865	8.14451
1.41	8.15642	8.17966	8.15615	8.1551	8.17847	8.172	8.14277	8.15659	8.14395	8.16133	8.13975	8.16474	8.15251	8.15116	8.15012	8.16768	8.14692	8.13771	8.13571	8.15466	8.14853	8.15119	8.13662	8.12582	8.1416	8.1409	8.14529	8.14299	8.13221	8.14609	8.28736	8.15862	8.14318	8.14506	8.1408	8.14878	8.13963
1.41125	8.15922	8.17029	8.15368	8.15033	8.17436	8.17634	8.1542	8.15503	8.14817	8.15344	8.15083	8.16079	8.14887	8.15781	8.15906	8.1567	8.14373	8.14151	8.15302	8.15236	8.1611	8.15088	8.1452	8.12288	8.13542	8.13907	8.14456	8.14674	8.13752	8.14719	8.28895	8.15349	8.14152	8.14317	8.13417	8.1466	8.13486
1.4125	8.15896	8.17174	8.1698	8.15541	8.18214	8.18065	8.15168	8.15373	8.14446	8.15709	8.14145	8.16464	8.15291	8.156	8.1531	8.15293	8.14555	8.14048	8.14888	8.15296	8.14999	8.15062	8.13714	8.12861	8.132	8.13718	8.14866	8.15032	8.14255	8.14279	8.27983	8.15743	8.1472	8.1446	8.13791	8.15707	8.14271
1.41375	8.15959	8.16939	8.16149	8.14255	8.16655	8.16585	8.15698	8.15671	8.14726	8.15841	8.15195	8.15914	8.13997	8.14132	8.16189	8.15545	8.14448	8.13521	8.13312	8.14745	8.14778	8.1556	8.14541	8.12812	8.1397	8.13915	8.14542	8.14136	8.14179	8.14201	8.28756	8.15106	8.1356	8.14498	8.13457	8.14879	8.14382
1.415	8.16199	8.18215	8.1591	8.14738	8.17844	8.17286	8.14845	8.15479	8.14274	8.1564	8.14059	8.17188	8.14516	8.15394	8.1508	8.16617	8.14951	8.12973	8.14667	8.15205	8.16103	8.15903	8.14341	8.13079	8.14058	8.1435	8.14015	8.14535	8.135	8.14623	8.29784	8.15455	8.13895	8.14009	8.14124	8.14578	8.13593
1.41625	8.1643	8.17697	8.16002	8.15531	8.17901	8.16578	8.15142	8.15647	8.1479	8.15694	8.14514	8.16259	8.14156	8.15934	8.16257	8.15943	8.15422	8.13296	8.14127	8.15823	8.14821	8.14225	8.14702	8.13087	8.14	8.13781	8.15203	8.15068	8.14857	8.14114	8.28599	8.15968	8.13654	8.15225	8.13956	8.14405	8.14023
1.4175	8.16234	8.16784	8.1715	8.15429	8.18124	8.16735	8.14351	8.16418	8.15105	8.16399	8.14271	8.16399	8.14629	8.15551	8.16006	8.15163	8.14942	8.12753	8.13937	8.15291	8.15236	8.14645	8.14456	8.11947	8.14162	8.13697	8.15184	8.15516	8.14339	8.14479	8.28699	8.15803	8.14332	8.13741	8.13665	8.151	8.14455
1.41875	8.15391	8.17544	8.1657	8.1562	8.17832	8.17056	8.16117	8.16126	8.14464	8.15817	8.15376	8.16697	8.14711	8.15637	8.15026	8.15808	8.15032	8.13321	8.14544	8.15205	8.15545	8.14645	8.14734	8.13268	8.14108	8.14275	8.14465	8.14092	8.13534	8.14199	8.28902	8.15275	8.15021	8.14698	8.13539	8.14147	8.15555
1.42	8.16726	8.16747	8.1674	8.14533	8.17028	8.17038	8.15444	8.16777	8.14355	8.16167	8.14701	8.1549	8.15461	8.1553	8.15052	8.15895	8.14631	8.1436	8.14097	8.15116	8.14529	8.15049	8.14459	8.12934	8.14614	8.13915	8.14499	8.14908	8.14508	8.13624	8.28903	8.14539	8.13479	8.13757	8.13904	8.15002	8.14162
1.42125	8.16426	8.1657	8.16269	8.14948	8.18134	8.169	8.16086	8.15303	8.14546	8.15497	8.14297	8.1637	8.15255	8.1469	8.15206	8.16157	8.14226	8.13968	8.14601	8.14756	8.14921	8.15064	8.13544	8.1298	8.13794	8.14402	8.14295	8.14978	8.14113	8.14775	8.28044	8.14646	8.14113	8.14632	8.13455	8.14767	8.14205
1.4225	8.15199	8.17214	8.16512	8.14143	8.17858	8.17035	8.15022	8.15765	8.14722	8.15334	8.14177	8.15995	8.15112	8.15189	8.15335	8.15851	8.13869	8.13995	8.14931	8.15536	8.14869	8.15294	8.13929	8.13383	8.14561	8.13251	8.14733	8.14532	8.14779	8.13775	8.2774	8.15687	8.13853	8.14413	8.13394	8.15101	8.14358
1.42375	8.16195	8.17754	8.15599	8.15418	8.1761	8.17022	8.14758	8.16385	8.14993	8.16287	8.14157	8.15943	8.14902	8.14977	8.14985	8.16724	8.14299	8.14044	8.1466	8.15154	8.15075	8.14108	8.13327	8.12735	8.1409	8.13551	8.15326	8.14761	8.14517	8.14786	8.27726	8.14962	8.1403	8.14258	8.13365	8.1475	8.14434
1.425	8.15446	8.16737	8.15863	8.1412	8.17386	8.17011	8.14827	8.16532	8.15578	8.15518	8.14923	8.16498	8.14746	8.156	8.15782	8.1582	8.14489	8.12866	8.13915	8.15047	8.15576	8.15258	8.14139	8.12635	8.13592	8.1474	8.15226	8.1441	8.14483	8.14907	8.28514	8.15453	8.14108	8.14589	8.13839	8.14528	8.15007
1.42625	8.16435	8.1714	8.16071	8.15538	8.17781	8.16596	8.15032	8.15013	8.14934	8.1528	8.14053	8.15141	8.15293	8.14982	8.15743	8.16173	8.14713	8.14063	8.14566	8.16075	8.15878	8.14281	8.13986	8.13158	8.13743	8.15114	8.15352	8.14557	8.14138	8.14675	8.28516	8.15582	8.14278	8.14704	8.13503	8.15509	8.13945
1.4275	8.15959	8.16895	8.15443	8.14588	8.17028	8.17758	8.14978	8.14964	8.14501	8.16899	8.15639	8.16267	8.15092	8.15308	8.15275	8.15868	8.14936	8.12991	8.14258	8.14923	8.14478	8.15085	8.13765	8.13077	8.1418	8.14477	8.15121	8.15277	8.14514	8.14185	8.28924	8.14808	8.13502	8.14101	8.12821	8.14205	8.14201
1.42875	8.15443	8.16738	8.15628	8.15297	8.17167	8.16756	8.154	8.15711	8.1564	8.16262	8.14466	8.1564	8.14542	8.15087	8.1536	8.16141	8.14322	8.14711	8.14308	8.14219	8.14856	8.14416	8.13937	8.13846	8.13076	8.14761	8.1436	8.14599	8.14076	8.1485	8.29244	8.15908	8.13453	8.14797	8.13049	8.14221	8.14315
1.43	8.1533	8.174	8.17094	8.16184	8.17185	8.17539	8.15072	8.16113	8.14022	8.15896	8.14584	8.15944	8.15034	8.15289	8.15792	8.15959	8.14588	8.13907	8.13875	8.15017	8.15655	8.1504	8.14592	8.12612	8.14107	8.14442	8.14953	8.14702	8.13952	8.14553	8.29193	8.15196	8.14441	8.14207	8.1393	8.15592	8.14069
1.43125	8.15948	8.17229	8.16059	8.15279	8.1764	8.17141	8.14602	8.16398	8.14385	8.15855	8.14864	8.16882	8.1433	8.14416	8.16074	8.15649	8.1435	8.13945	8.14694	8.16146	8.15108	8.15363	8.14797	8.13414	8.13744	8.14075	8.14024	8.15271	8.14217	8.14526	8.2863	8.15784	8.14039	8.14813	8.14112	8.14927	8.14195
1.4325	8.15345	8.16919	8.15557	8.15316	8.16623	8.16586	8.15781	8.15679	8.15077	8.15589	8.13923	8.16662	8.14952	8.15344	8.15814	8.16293	8.14039	8.13297	8.14373	8.16026	8.15166	8.15273	8.143	8.12039	8.13574	8.13511	8.14653	8.14653	8.13718	8.14779	8.28519	8.15494	8.14003	8.1329	8.13581	8.14666	8.14459
1.43375	8.16283	8.17208	8.1718	8.15456	8.17599	8.16455	8.1481	8.16305	8.14023	8.15173	8.14959	8.16165	8.14514	8.14801	8.15185	8.15859	8.14839	8.13358	8.14918	8.15407	8.15763	8.15438	8.14083	8.12971	8.13808	8.14149	8.1465	8.14933	8.14039	8.13834	8.30251	8.15684	8.14157	8.14259	8.14285	8.14696	8.14182
1.435	8.15789	8.17846	8.16258	8.14499	8.16423	8.17235	8.15855	8.15687	8.15231	8.16084	8.13976	8.17007	8.14456	8.1555	8.1551	8.15791	8.14254	8.13873	8.14532	8.14085	8.14537	8.15631	8.14369	8.12947	8.13875	8.14547	8.1481	8.14028	8.14461	8.13931	8.29752	8.15736	8.14383	8.14467	8.13625	8.1525	8.13698
1.43625	8.1639	8.18033	8.17083	8.14838	8.17564	8.17661	8.16725	8.14971	8.14886	8.16296	8.14422	8.16263	8.14467	8.15375	8.15336	8.16285	8.1472	8.13619	8.15143	8.16566	8.15304	8.14107	8.14351	8.12649	8.1443	8.14294	8.15126	8.14839	8.14161	8.14567	8.29449	8.1522	8.14118	8.14903	8.13531	8.1518	8.1331
1.4375	8.16998	8.17332	8.15705	8.1482	8.17332	8.16863	8.14833	8.16015	8.14682	8.16411	8.14939	8.16863	8.15273	8.15701	8.15586	8.15295	8.13811	8.13107	8.15299	8.15403	8.15046	8.1506	8.14355	8.12918	8.13424	8.13561	8.15164	8.14443	8.13328	8.14534	8.27728	8.15427	8.14345	8.14921	8.13479	8.15149	8.14007
1.43875	8.16492	8.16295	8.16143	8.15452	8.17172	8.1615	8.15406	8.15426	8.15259	8.16087	8.15075	8.16416	8.14357	8.15121	8.15338	8.15765	8.14504	8.12947	8.14651	8.14889	8.15337	8.14436	8.15232	8.1258	8.13599	8.14461	8.14296	8.14684	8.14687	8.14042	8.28532	8.15775	8.13625	8.14533	8.13394	8.14272	8.14087
1.44	8.16523	8.1708	8.15937	8.14816	8.17345	8.16381	8.15233	8.16541	8.14507	8.15712	8.13992	8.16256	8.15257	8.15572	8.15312	8.15607	8.15109	8.13459	8.15037	8.14366	8.15589	8.15305	8.14261	8.12975	8.13909	8.13945	8.15043	8.14225	8.14662	8.14149	8.28961	8.14902	8.14499	8.15059	8.13727	8.14845	8.14037
1.44125	8.16381	8.166	8.15825	8.15027	8.1695	8.16706	8.14764	8.1583	8.14329	8.15924	8.15157	8.15678	8.15187	8.14996	8.16027	8.16193	8.13968	8.13702	8.14575	8.15234	8.15163	8.14937	8.14306	8.13586	8.13866	8.14448	8.15376	8.14941	8.14214	8.14342	8.29792	8.14479	8.14267	8.14754	8.13632	8.15167	8.14816
1.4425	8.15632	8.17003	8.16689	8.13754	8.16233	8.16465	8.15571	8.14803	8.15305	8.15685	8.1485	8.1566	8.14932	8.14841	8.14559	8.15753	8.14138	8.14212	8.1523	8.14444	8.16354	8.15749	8.14489	8.12865	8.13559	8.14235	8.14528	8.14606	8.14101	8.14642	8.29561	8.14862	8.13775	8.14165	8.13654	8.14665	8.14327
1.44375	8.16186	8.17059	8.15688	8.14593	8.16498	8.17084	8.1577	8.15259	8.14287	8.16382	8.14915	8.15845	8.15065	8.15114	8.15427	8.1512	8.14782	8.14159	8.13841	8.15005	8.15107	8.15358	8.1463	8.13376	8.13337	8.14055	8.14048	8.14872	8.14802	8.1506	8.28888	8.15418	8.14737	8.14684	8.13878	8.15543	8.14825
1.445	8.15416	8.17688	8.16544	8.15144	8.17276	8.16409	8.15363	8.16041	8.13831	8.17054	8.15106	8.15818	8.15347	8.15175	8.15661	8.15378	8.1384	8.13319	8.14686	8.15964	8.15439	8.15422	8.13682	8.12233	8.13864	8.13869	8.16101	8.15405	8.13988	8.15241	8.28645	8.16687	8.138	8.13542	8.14267	8.14065	8.13678
1.44625	8.15951	8.17493	8.15677	8.15368	8.17628	8.17137	8.14845	8.15932	8.14064	8.16051	8.14344	8.16513	8.14747	8.14953	8.15021	8.16238	8.14292	8.13815	8.14606	8.15781	8.15184	8.14912	8.14195	8.12071	8.13154	8.1449	8.1548	8.14656	8.14283	8.13999	8.2841	8.15756	8.13995	8.15032	8.14268	8.14862	8.13665
1.4475	8.15718	8.16824	8.16316	8.15244	8.17021	8.16566	8.15176	8.15849	8.14453	8.16124	8.14868	8.16768	8.14528	8.14704	8.15756	8.16058	8.13607	8.14492	8.14236	8.15178	8.15475	8.14798	8.13912	8.1317	8.13654	8.14237	8.14308	8.15429	8.1454	8.14611	8.29013	8.14763	8.13949	8.14475	8.14032	8.15148	8.13729
1.44875	8.15719	8.16899	8.1577	8.15606	8.17605	8.1747	8.15189	8.16032	8.15018	8.16151	8.14638	8.16903	8.15772	8.15384	8.16065	8.16695	8.14362	8.13221	8.14927	8.15831	8.15144	8.15612	8.15362	8.12458	8.13768	8.13749	8.14551	8.14659	8.1384	8.14159	8.2831	8.15804	8.14024	8.14783	8.13621	8.14853	8.14991
1.45	8.15361	8.17134	8.16172	8.15627	8.16871	8.16963	8.15869	8.15967	8.13488	8.16493	8.14176	8.16533	8.14252	8.14707	8.1538	8.1613	8.14676	8.13028	8.14493	8.15133	8.15877	8.14759	8.14489	8.13555	8.14454	8.13956	8.14072	8.14201	8.14347	8.13809	8.29382	8.14958	8.13947	8.14461	8.14259	8.15341	8.14689
1.45125	8.1615	8.17341	8.16169	8.15113	8.17502	8.17703	8.15332	8.16589	8.14054	8.15414	8.14569	8.17747	8.14701	8.14752	8.15522	8.16309	8.14483	8.13058	8.14198	8.15476	8.14872	8.1531	8.13975	8.13143	8.13577	8.15096	8.14699	8.13586	8.13805	8.1415	8.29439	8.15659	8.14935	8.13339	8.13507	8.14539	8.14413
1.4525	8.15625	8.17333	8.15581	8.15506	8.17061	8.17574	8.15204	8.15454	8.14726	8.15941	8.14559	8.15782	8.15707	8.15301	8.15778	8.15923	8.1463	8.1322	8.14401	8.15298	8.15991	8.15295	8.14687	8.12508	8.14521	8.14159	8.14929	8.142	8.13722	8.14725	8.28544	8.15323	8.13417	8.14761	8.13629	8.14469	8.14416
1.45375	8.16087	8.17472	8.1572	8.14766	8.17125	8.17333	8.15467	8.15718	8.13714	8.16145	8.15896	8.1597	8.14381	8.15141	8.1534	8.15765	8.13639	8.14185	8.14374	8.15056	8.14968	8.15524	8.13971	8.1317	8.14256	8.14323	8.13624	8.15209	8.14673	8.14948	8.27663	8.15873	8.15023	8.14378	8.13304	8.15115	8.13772
1.455	8.16243	8.1784	8.16012	8.15491	8.1694	8.17474	8.15738	8.16076	8.15753	8.16005	8.14852	8.16591	8.15094	8.14156	8.1557	8.16412	8.14327	8.13434	8.14761	8.14131	8.15093	8.14676	8.14168	8.12357	8.13861	8.13754	8.14947	8.14437	8.13878	8.14089	8.28667	8.15177	8.13723	8.14471	8.13539	8.14556	8.14292
1.45625	8.15311	8.17508	8.16773	8.15172	8.17654	8.16358	8.15271	8.153	8.15055	8.15498	8.14704	8.16849	8.15149	8.14631	8.15551	8.16075	8.14918	8.13742	8.14045	8.15531	8.14726	8.15011	8.14725	8.13522	8.13911	8.14229	8.14195	8.14605	8.13444	8.14795	8.28468	8.15267	8.1418	8.14473	8.13443	8.14618	8.13858
1.4575	8.16424	8.16658	8.15182	8.14959	8.17714	8.17731	8.14929	8.15861	8.15375	8.15671	8.15018	8.16282	8.15272	8.14844	8.15618	8.16162	8.14526	8.13586	8.13972	8.15668	8.15098	8.15983	8.14681	8.12159	8.12957	8.14195	8.14651	8.14597	8.13958	8.14312	8.29031	8.15561	8.14202	8.14211	8.14246	8.13586	8.13553
1.45875	8.16821	8.18392	8.15938	8.14511	8.17316	8.17123	8.14509	8.15741	8.14124	8.15922	8.13646	8.15958	8.15332	8.15376	8.15764	8.16065	8.1516	8.143	8.14415	8.15203	8.15343	8.15805	8.14169	8.13327	8.14394	8.14144	8.14012	8.14318	8.13594	8.1335	8.29259	8.14862	8.1401	8.14743	8.13064	8.15689	8.14756
1.46	8.15697	8.1771	8.15126	8.14988	8.17783	8.17649	8.15484	8.14955	8.14538	8.16	8.15393	8.16668	8.14285	8.15443	8.16084	8.16092	8.14238	8.13042	8.14461	8.15304	8.14677	8.15666	8.13929	8.12869	8.1349	8.14099	8.1565	8.14672	8.14085	8.13917	8.29333	8.14417	8.14342	8.13724	8.13316	8.14576	8.14892
1.46125	8.15429	8.1689	8.1598	8.14701	8.167	8.16993	8.15622	8.15874	8.14961	8.16514	8.1414	8.15149	8.14572	8.14975	8.15877	8.15256	8.151	8.13174	8.14413	8.15124	8.14804	8.15308	8.1404	8.13249	8.14349	8.13312	8.14243	8.14713	8.14134	8.14031	8.28193	8.16154	8.14633	8.14356	8.13445	8.151	8.13912
1.4625	8.16367	8.17028	8.16652	8.14963	8.17045	8.17565	8.14675	8.1671	8.14923	8.15695	8.14418	8.16264	8.14891	8.15216	8.15777	8.15344	8.1467	8.13322	8.14262	8.1511	8.15063	8.15421	8.14347	8.12801	8.13514	8.13295	8.15149	8.14947	8.13744	8.14952	8.28898	8.16342	8.13702	8.15011	8.13105	8.14773	8.14463
1.46375	8.15866	8.1698	8.16256	8.14468	8.17647	8.17211	8.14766	8.16044	8.14725	8.16392	8.14264	8.16632	8.15118	8.15606	8.16132	8.1551	8.1449	8.13926	8.14173	8.15593	8.15541	8.14262	8.14265	8.12756	8.14117	8.14017	8.14627	8.15284	8.1461	8.14974	8.29	8.15644	8.13971	8.14238	8.13327	8.14674	8.13517
1.465	8.1583	8.17615	8.16023	8.15024	8.17202	8.16682	8.15934	8.16287	8.14676	8.15494	8.15441	8.15613	8.15459	8.15518	8.16239	8.15906	8.14325	8.13928	8.14585	8.16184	8.14924	8.14803	8.14019	8.12609	8.14414	8.13536	8.14837	8.14926	8.14641	8.15182	8.29034	8.1547	8.13863	8.15195	8.14093	8.15148	8.14047
1.46625	8.15474	8.17266	8.16553	8.1506	8.17381	8.17648	8.15286	8.15742	8.14942	8.16604	8.15154	8.16609	8.1515	8.14786	8.14877	8.16688	8.14709	8.13523	8.14906	8.16105	8.15124	8.14962	8.14062	8.12821	8.14625	8.13539	8.14826	8.15273	8.13573	8.13932	8.28413	8.15027	8.13795	8.14389	8.14242	8.1543	8.13716
1.4675	8.16558	8.17209	8.15728	8.14979	8.17188	8.17378	8.15022	8.15467	8.14174	8.15961	8.14451	8.16454	8.15466	8.15272	8.16167	8.16212	8.14644	8.12837	8.14954	8.15056	8.14745	8.15382	8.14108	8.12397	8.12482	8.13875	8.1384	8.14857	8.13281	8.14311	8.28749	8.15302	8.14374	8.13917	8.13897	8.14629	8.13704
1.46875	8.16133	8.17666	8.1605	8.15594	8.17246	8.17243	8.15389	8.1533	8.14254	8.15787	8.13909	8.16975	8.15329	8.14755	8.15661	8.16256	8.14347	8.13376	8.144	8.15229	8.15323	8.15508	8.14179	8.12627	8.1362	8.14118	8.16136	8.15048	8.13626	8.14089	8.28094	8.15432	8.1452	8.14549	8.13517	8.15264	8.13802
1.47	8.15183	8.17217	8.15874	8.15361	8.17568	8.17001	8.15069	8.15541	8.13643	8.15962	8.14772	8.16167	8.14886	8.15259	8.15342	8.163	8.14278	8.1339	8.1422	8.15253	8.15223	8.14965	8.13917	8.12756	8.13754	8.13965	8.15074	8.15186	8.13137	8.14474	8.2906	8.15477	8.13963	8.14593	8.14229	8.14963	8.13958
1.47125	8.15815	8.17515	8.16564	8.14836	8.16562	8.16619	8.15273	8.15661	8.14054	8.16541	8.1483	8.15546	8.1483	8.14232	8.16392	8.15489	8.15115	8.13369	8.14784	8.14677	8.14812	8.14948	8.14465	8.13171	8.13436	8.1344	8.14696	8.14763	8.13513	8.1383	8.28673	8.15287	8.14503	8.13684	8.13532	8.15214	8.13749
1.4725	8.15833	8.1644	8.16278	8.1486	8.17444	8.17019	8.15066	8.1586	8.14445	8.16494	8.14482	8.15984	8.14618	8.14515	8.16003	8.16038	8.14549	8.13342	8.14017	8.14989	8.15651	8.15497	8.13819	8.12426	8.13048	8.136	8.14479	8.14636	8.14264	8.14634	8.27851	8.14882	8.14994	8.14271	8.13568	8.15866	8.13956
1.47375	8.16825	8.17046	8.16535	8.15822	8.18042	8.17401	8.14726	8.15573	8.13997	8.16377	8.15031	8.16897	8.14644	8.14935	8.15455	8.15514	8.14462	8.14001	8.15457	8.15458	8.1497	8.14893	8.14415	8.13187	8.13642	8.13722	8.14647	8.14456	8.13379	8.13884	8.29543	8.16038	8.13721	8.14338	8.14063	8.15018	8.14187
1.475	8.15163	8.18208	8.16449	8.14198	8.18139	8.17046	8.15467	8.15544	8.14537	8.15662	8.13818	8.16593	8.14887	8.14841	8.15481	8.16389	8.15156	8.13532	8.13527	8.14897	8.15461	8.15291	8.14519	8.13189	8.13846	8.1436	8.14176	8.14328	8.13837	8.14605	8.29177	8.14717	8.1368	8.14188	8.13262	8.14443	8.14081
1.47625	8.15915	8.1767	8.15536	8.15632	8.1752	8.17169	8.14135	8.16036	8.15129	8.16232	8.13795	8.1601	8.15207	8.14927	8.14558	8.14918	8.14836	8.13389	8.13128	8.16376	8.15246	8.14374	8.14029	8.12406	8.13165	8.13742	8.14263	8.14929	8.14015	8.14388	8.28954	8.15108	8.13896	8.14046	8.13972	8.15535	8.13515
1.4775	8.16517	8.17029	8.15932	8.14969	8.17664	8.16847	8.14742	8.15496	8.14846	8.15527	8.14753	8.16928	8.14915	8.15252	8.14869	8.16468	8.15049	8.13973	8.14659	8.15184	8.15411	8.1377	8.14259	8.12791	8.13425	8.14362	8.15572	8.15164	8.13923	8.14971	8.28549	8.15193	8.13917	8.1407	8.1313	8.1485	8.14843
1.47875	8.16249	8.17491	8.16151	8.14769	8.17572	8.17439	8.15232	8.15099	8.1489	8.15801	8.14797	8.16658	8.15152	8.14927	8.1551	8.16185	8.14802	8.13392	8.1531	8.15753	8.15379	8.14073	8.14472	8.12623	8.13439	8.13253	8.15843	8.15665	8.13673	8.15148	8.28607	8.14915	8.14226	8.14655	8.13913	8.15188	8.1421
1.48	8.16835	8.16692	8.16234	8.14932	8.17749	8.17403	8.14322	8.15421	8.14244	8.15383	8.13957	8.15134	8.14892	8.15083	8.1502	8.15606	8.14152	8.13891	8.1434	8.15577	8.14448	8.14854	8.14385	8.12752	8.14064	8.13559	8.15247	8.13147	8.15138	8.14331	8.27741	8.15426	8.14051	8.1415	8.14125	8.15006	8.14372
1.48125	8.16082	8.16756	8.1539	8.15469	8.17734	8.17407	8.15596	8.15907	8.1499	8.16192	8.14558	8.16968	8.15087	8.15183	8.14645	8.14855	8.14274	8.12743	8.14719	8.15272	8.14485	8.15134	8.14259	8.12476	8.1307	8.13959	8.14948	8.15322	8.14532	8.1432	8.28938	8.16285	8.14309	8.14785	8.12862	8.15156	8.13663
1.4825	8.1608	8.1786	8.16399	8.14594	8.17119	8.16869	8.14799	8.16447	8.14334	8.1684	8.13832	8.16201	8.1507	8.15599	8.15516	8.15375	8.14281	8.14245	8.14	8.15533	8.14982	8.15505	8.15539	8.12325	8.14183	8.1358	8.14021	8.15716	8.1304	8.1404	8.28583	8.15767	8.13917	8.151	8.13665	8.13853	8.13742
1.48375	8.16226	8.16621	8.16326	8.15084	8.17291	8.17063	8.15426	8.15933	8.13546	8.16919	8.1504	8.16576	8.14388	8.15801	8.15508	8.16538	8.14512	8.13627	8.14704	8.15573	8.14389	8.15605	8.14255	8.1304	8.1422	8.1436	8.14866	8.15228	8.13925	8.13982	8.2902	8.15934	8.1469	8.14531	8.13071	8.14682	8.13866
1.485	8.15873	8.16482	8.15783	8.14774	8.17377	8.16642	8.14434	8.14857	8.14542	8.16731	8.14639	8.16644	8.15513	8.15051	8.15886	8.15591	8.14454	8.13262	8.14404	8.14837	8.14709	8.15062	8.14445	8.12359	8.14531	8.14772	8.15102	8.14963	8.13773	8.15077	8.29406	8.15371	8.14894	8.14103	8.13508	8.14675	8.14468
1.48625	8.15934	8.17197	8.15465	8.15264	8.17084	8.17673	8.14844	8.15711	8.14532	8.16108	8.14411	8.16121	8.15067	8.15029	8.15629	8.16277	8.13735	8.13074	8.14666	8.15545	8.1457	8.1483	8.13817	8.12428	8.14043	8.13587	8.14289	8.14264	8.13393	8.15069	8.28443	8.15792	8.14145	8.1442	8.14218	8.15021	8.14285
1.4875	8.1596	8.18103	8.16719	8.14517	8.17502	8.17222	8.14596	8.15597	8.15788	8.1567	8.13958	8.16067	8.14737	8.14374	8.1554	8.15989	8.14013	8.1343	8.14634	8.14969	8.15477	8.14628	8.14599	8.13294	8.14343	8.14717	8.14987	8.15512	8.13832	8.14515	8.28865	8.15823	8.14451	8.14658	8.14012	8.15823	8.14388
1.48875	8.16082	8.17299	8.16535	8.15387	8.17041	8.17081	8.147	8.16046	8.14898	8.15967	8.14642	8.15544	8.14224	8.15888	8.15612	8.16234	8.13949	8.1318	8.14678	8.16455	8.15507	8.15061	8.1393	8.13082	8.13883	8.14292	8.15265	8.14917	8.1485	8.14345	8.28984	8.16061	8.13996	8.13995	8.13452	8.15293	8.14026
1.49	8.15204	8.17442	8.15909	8.14673	8.17784	8.17297	8.15219	8.15737	8.14991	8.15256	8.15463	8.16127	8.1468	8.14252	8.1517	8.15971	8.14644	8.13638	8.14413	8.14981	8.14552	8.15205	8.13567	8.12973	8.13687	8.14305	8.15084	8.14365	8.14425	8.14664	8.29598	8.15181	8.14135	8.13675	8.14792	8.14888	8.14731
1.49125	8.15908	8.17936	8.15742	8.15669	8.17437	8.16898	8.14961	8.15547	8.14904	8.15719	8.14388	8.16812	8.15227	8.15277	8.15769	8.16523	8.1446	8.14036	8.13836	8.15557	8.15008	8.15286	8.14191	8.13241	8.13855	8.12811	8.1542	8.15142	8.13807	8.14017	8.28768	8.14758	8.14404	8.13769	8.13292	8.14338	8.14081
1.4925	8.15713	8.1766	8.16513	8.15491	8.16641	8.17196	8.15304	8.14953	8.14629	8.15535	8.13549	8.17058	8.14141	8.15216	8.15557	8.15847	8.14265	8.13487	8.13938	8.15842	8.15466	8.14466	8.15155	8.1255	8.13513	8.13729	8.14592	8.14986	8.14855	8.15366	8.29392	8.15229	8.14456	8.14043	8.13865	8.14638	8.14458
1.49375	8.1571	8.17071	8.17517	8.14646	8.17221	8.17454	8.15046	8.16552	8.14307	8.15881	8.14482	8.15902	8.14378	8.15146	8.16437	8.15495	8.1449	8.1373	8.13992	8.15571	8.15495	8.14509	8.14039	8.12541	8.13273	8.14782	8.15106	8.13916	8.14172	8.14678	8.27964	8.1569	8.13716	8.13869	8.14058	8.1549	8.13939
1.495	8.15806	8.17236	8.15368	8.15314	8.17435	8.16933	8.14638	8.14682	8.14754	8.15921	8.13781	8.16111	8.14392	8.15472	8.1468	8.16481	8.14779	8.14045	8.1483	8.14652	8.1553	8.15126	8.14205	8.13727	8.13268	8.13934	8.15114	8.14129	8.13513	8.14225	8.28819	8.1546	8.14425	8.14829	8.13708	8.13419	8.14546
1.49625	8.16411	8.17707	8.17435	8.15181	8.17041	8.17689	8.14853	8.15202	8.14486	8.15766	8.14354	8.15976	8.15282	8.15102	8.15064	8.15655	8.14529	8.13997	8.14125	8.16017	8.14196	8.14802	8.14549	8.13441	8.13671	8.13426	8.15221	8.15104	8.13762	8.14613	8.28451	8.14999	8.13796	8.14212	8.13865	8.14915	8.14427
1.4975	8.15867	8.16822	8.15932	8.15744	8.16686	8.17289	8.1482	8.16357	8.14202	8.16369	8.14297	8.15936	8.15186	8.14747	8.15388	8.15946	8.13876	8.13702	8.14102	8.15153	8.1505	8.15003	8.14121	8.12855	8.13901	8.13602	8.14934	8.14796	8.13684	8.14473	8.29105	8.14944	8.14576	8.14398	8.13435	8.14635	8.14681
1.49875	8.16574	8.17442	8.16121	8.14421	8.17703	8.17799	8.14532	8.15578	8.15089	8.15441	8.14293	8.16873	8.14933	8.14594	8.15271	8.16726	8.1429	8.13852	8.14318	8.1541	8.14835	8.14214	8.13806	8.13093	8.14272	8.13889	8.14454	8.14599	8.13424	8.13894	8.27469	8.15036	8.13725	8.14763	8.1363	8.14251	8.14285
1.5	8.15263	8.17092	8.15771	8.1547	8.16898	8.1747	8.15913	8.15517	8.13605	8.15873	8.13967	8.16148	8.14662	8.14956	8.15305	8.16956	8.14907	8.13576	8.15403	8.14843	8.16154	8.14436	8.14883	8.13429	8.14128	8.13954	8.14355	8.14753	8.14027	8.14522	8.28502	8.15874	8.15251	8.14569	8.13474	8.15038	8.14225
1.50125	8.16292	8.1729	8.16344	8.16135	8.17356	8.17232	8.15206	8.15304	8.14649	8.15726	8.13688	8.16149	8.14537	8.15656	8.15098	8.15809	8.14114	8.131	8.14725	8.15458	8.14872	8.14929	8.15105	8.13056	8.13485	8.14094	8.14182	8.15915	8.14274	8.14489	8.27698	8.15945	8.14019	8.14429	8.13101	8.14847	8.1453
1.5025	8.15669	8.17055	8.17023	8.15409	8.17637	8.16466	8.1646	8.15348	8.14738	8.16732	8.14219	8.16705	8.1447	8.14953	8.15009	8.1603	8.15154	8.1339	8.14913	8.14993	8.15734	8.14792	8.14203	8.12176	8.13639	8.13963	8.14845	8.14606	8.13904	8.13947	8.28821	8.15884	8.14516	8.14733	8.14341	8.14587	8.14524
1.50375	8.15656	8.17759	8.1594	8.14975	8.17614	8.16621	8.1579	8.15216	8.14745	8.16564	8.14303	8.17022	8.15937	8.14727	8.15662	8.15701	8.14551	8.13106	8.14255	8.15392	8.15472	8.15034	8.14239	8.13215	8.13567	8.14236	8.15952	8.14911	8.14242	8.14876	8.28377	8.15214	8.14112	8.1465	8.14113	8.14986	8.1396
1.505	8.15403	8.17638	8.16854	8.14586	8.16573	8.17417	8.14981	8.15332	8.13781	8.16919	8.14384	8.16093	8.14916	8.14381	8.16067	8.15787	8.14897	8.12767	8.14719	8.14931	8.15039	8.15261	8.13927	8.135	8.13027	8.147	8.14727	8.14837	8.14116	8.14742	8.28458	8.14817	8.14855	8.14603	8.13725	8.1505	8.13683
1.50625	8.15359	8.18397	8.16704	8.14938	8.17422	8.17303	8.1479	8.1504	8.14749	8.15901	8.14656	8.15883	8.14409	8.1563	8.15356	8.1644	8.14672	8.13471	8.14233	8.14702	8.14795	8.14584	8.14495	8.12552	8.13975	8.1425	8.1508	8.14584	8.14251	8.14527	8.28703	8.14805	8.13721	8.14278	8.14166	8.14958	8.13943
1.5075	8.16531	8.17727	8.16256	8.15436	8.16915	8.17086	8.14924	8.15538	8.14458	8.16203	8.15114	8.16638	8.14611	8.15704	8.14947	8.15168	8.13128	8.12655	8.1442	8.15671	8.15426	8.1496	8.14202	8.1216	8.14369	8.14059	8.14608	8.13574	8.13268	8.14666	8.29025	8.14877	8.1439	8.14535	8.14602	8.15002	8.14975
1.50875	8.16282	8.178	8.16016	8.15242	8.17599	8.17294	8.15459	8.14534	8.13912	8.16498	8.14084	8.16391	8.15048	8.14884	8.14748	8.15694	8.1507	8.13411	8.14432	8.15442	8.14833	8.14158	8.14622	8.1223	8.14063	8.13975	8.14321	8.14515	8.13485	8.13883	8.28053	8.14586	8.14024	8.14404	8.13447	8.15199	8.14494
1.51	8.16478	8.17644	8.1546	8.14214	8.17633	8.16453	8.14609	8.16265	8.14132	8.15726	8.14585	8.16112	8.14895	8.14174	8.15422	8.1634	8.13902	8.13434	8.15269	8.14769	8.1498	8.14361	8.1375	8.12636	8.13962	8.14664	8.15289	8.15037	8.1382	8.1442	8.27984	8.15848	8.13122	8.143	8.13591	8.13925	8.14448
1.51125	8.16094	8.17958	8.16461	8.14543	8.17637	8.17045	8.1433	8.14755	8.14289	8.15907	8.13795	8.15658	8.14731	8.15813	8.14946	8.15798	8.13705	8.14209	8.1443	8.15395	8.14447	8.14617	8.14925	8.13001	8.13589	8.1398	8.15117	8.15826	8.14895	8.13806	8.28121	8.15911	8.14183	8.14538	8.13496	8.14386	8.13719
1.5125	8.15818	8.17473	8.16519	8.14485	8.17313	8.16578	8.15445	8.15281	8.14999	8.16612	8.14454	8.16299	8.15379	8.15389	8.15897	8.16197	8.14597	8.1306	8.15245	8.14901	8.15074	8.15057	8.1392	8.12741	8.13513	8.14303	8.15506	8.14509	8.13332	8.1425	8.28624	8.15617	8.13576	8.14072	8.13947	8.15713	8.14038
1.51375	8.16103	8.16652	8.16519	8.15771	8.18291	8.17208	8.14749	8.14982	8.14484	8.15829	8.14316	8.16491	8.14409	8.14858	8.14639	8.16405	8.14645	8.13722	8.1459	8.14972	8.14672	8.15745	8.14315	8.1227	8.13405	8.13089	8.15036	8.15002	8.14545	8.14891	8.29079	8.15245	8.14312	8.1442	8.13368	8.13755	8.13044
1.515	8.15726	8.17818	8.16339	8.14443	8.17247	8.18068	8.1483	8.15376	8.14044	8.16421	8.14139	8.16353	8.1509	8.1523	8.15754	8.1604	8.14275	8.13444	8.13615	8.14367	8.1461	8.14976	8.14241	8.12718	8.1416	8.13414	8.1492	8.15016	8.14256	8.14842	8.28286	8.15996	8.13836	8.14479	8.13173	8.14247	8.14261
1.51625	8.15333	8.1793	8.15357	8.14585	8.17642	8.17363	8.15187	8.15895	8.14818	8.1625	8.14352	8.16224	8.15226	8.14832	8.15202	8.16416	8.1496	8.13467	8.13845	8.15583	8.15564	8.15916	8.14421	8.11994	8.13446	8.14567	8.14882	8.14565	8.14224	8.13973	8.28592	8.15386	8.14288	8.14965	8.14121	8.1494	8.14464
1.5175	8.15503	8.17503	8.16254	8.14804	8.17288	8.17301	8.14651	8.15926	8.14323	8.1589	8.1345	8.16144	8.14819	8.14254	8.15427	8.15976	8.1307	8.13787	8.1385	8.13967	8.15237	8.1412	8.14653	8.12745	8.13457	8.13819	8.13645	8.14648	8.14209	8.13439	8.28595	8.15025	8.14647	8.1466	8.14515	8.15489	8.13976
1.51875	8.15963	8.1712	8.15935	8.15439	8.1741	8.18077	8.15369	8.16179	8.14371	8.15868	8.1465	8.16396	8.15087	8.14765	8.14507	8.16352	8.14506	8.12876	8.14509	8.15154	8.15382	8.15201	8.14906	8.12091	8.14141	8.13626	8.1443	8.14988	8.14283	8.14501	8.28618	8.15038	8.14316	8.14143	8.13768	8.14947	8.1412
1.52	8.15435	8.17719	8.1573	8.15358	8.17454	8.16679	8.15034	8.14764	8.14391	8.15441	8.15062	8.16115	8.15133	8.15361	8.15109	8.15999	8.14357	8.12629	8.14262	8.15301	8.15099	8.15192	8.13747	8.12275	8.13253	8.14018	8.14205	8.14595	8.14327	8.13368	8.29357	8.15561	8.14262	8.14827	8.13579	8.15517	8.15305
1.52125	8.15573	8.16567	8.16667	8.15155	8.17283	8.17046	8.15244	8.15492	8.14151	8.14978	8.14394	8.16424	8.14303	8.15311	8.149	8.16241	8.13353	8.13316	8.14987	8.14451	8.15039	8.151	8.14501	8.13199	8.13741	8.1466	8.14943	8.14783	8.14599	8.14396	8.29207	8.16326	8.14289	8.14183	8.12893	8.14219	8.14286
1.5225	8.15825	8.174	8.16607	8.15258	8.1635	8.16814	8.15521	8.15661	8.14559	8.16448	8.1438	8.16072	8.15597	8.15362	8.15366	8.16062	8.14405	8.13577	8.14822	8.15683	8.15928	8.1571	8.14755	8.12372	8.13979	8.13791	8.14846	8.14446	8.14328	8.14216	8.2889	8.15086	8.14587	8.14548	8.13699	8.14972	8.1312
1.52375	8.14468	8.1698	8.16057	8.15133	8.16423	8.17035	8.15305	8.16495	8.13548	8.16043	8.14572	8.15991	8.14303	8.14977	8.15424	8.15839	8.14019	8.13699	8.12778	8.15708	8.15247	8.14175	8.14512	8.12884	8.14253	8.1354	8.1485	8.15073	8.14969	8.14158	8.29172	8.15525	8.13845	8.14606	8.12982	8.15104	8.15275
1.525	8.16317	8.16653	8.16258	8.15555	8.17202	8.17341	8.15323	8.15918	8.14165	8.1539	8.13943	8.15659	8.13941	8.15415	8.15711	8.15363	8.14961	8.13768	8.13943	8.15283	8.15534	8.15622	8.14432	8.1316	8.13807	8.13461	8.14432	8.14665	8.1331	8.14813	8.28784	8.15316	8.13711	8.15105	8.13741	8.15327	8.14144
1.52625	8.15506	8.17624	8.15792	8.14695	8.17194	8.17156	8.14391	8.15859	8.14235	8.16088	8.13521	8.17024	8.13983	8.14826	8.15224	8.15945	8.14248	8.13723	8.14452	8.1564	8.15169	8.14937	8.14611	8.1226	8.13011	8.15188	8.14594	8.15192	8.14353	8.14129	8.29508	8.14616	8.13846	8.14735	8.14046	8.14876	8.14489
1.5275	8.16127	8.17449	8.15396	8.1439	8.17852	8.17516	8.16418	8.16243	8.15005	8.16284	8.1382	8.16311	8.1545	8.15401	8.1564	8.16078	8.14588	8.13467	8.14139	8.15383	8.14966	8.15307	8.15378	8.1296	8.13258	8.13807	8.15167	8.14631	8.1447	8.14802	8.29077	8.15133	8.14703	8.14903	8.14231	8.14105	8.14087
1.52875	8.15818	8.17414	8.15872	8.14747	8.16933	8.17021	8.14868	8.14563	8.15023	8.16291	8.15195	8.15814	8.15601	8.15383	8.14416	8.16611	8.14771	8.13614	8.14586	8.14909	8.15026	8.14812	8.13672	8.12804	8.13906	8.14052	8.14473	8.15451	8.135	8.14862	8.28589	8.15395	8.14427	8.15245	8.13437	8.15568	8.13989
1.53	8.16206	8.17068	8.16165	8.14825	8.16808	8.17084	8.14988	8.15953	8.14811	8.16771	8.13958	8.16121	8.15122	8.15304	8.15272	8.16029	8.15087	8.1395	8.14144	8.15117	8.15066	8.14762	8.14983	8.13182	8.141	8.14393	8.14168	8.14066	8.14804	8.1418	8.28467	8.15766	8.14284	8.14784	8.13374	8.15084	8.14181
1.53125	8.15423	8.16881	8.16559	8.14797	8.17226	8.17692	8.15392	8.16389	8.14562	8.15588	8.14799	8.16617	8.14744	8.1475	8.14693	8.16462	8.14452	8.13622	8.14771	8.15353	8.15307	8.15179	8.1433	8.12143	8.13214	8.13906	8.15077	8.15023	8.1354	8.14434	8.28697	8.15796	8.15237	8.14695	8.13464	8.15176	8.14735
1.5325	8.15824	8.17147	8.16879	8.14887	8.17073	8.16339	8.14977	8.16231	8.14697	8.1644	8.1522	8.1576	8.15226	8.15009	8.15284	8.15837	8.14419	8.13538	8.14408	8.15031	8.16217	8.15796	8.14478	8.11878	8.14121	8.14254	8.14157	8.14543	8.14982	8.14411	8.28809	8.14966	8.13934	8.14432	8.13521	8.14595	8.14382
1.53375	8.15879	8.17571	8.16239	8.16183	8.16898	8.16347	8.15545	8.16171	8.14269	8.15094	8.14312	8.1675	8.14721	8.15147	8.14552	8.16345	8.14268	8.1323	8.14448	8.1481	8.14518	8.15129	8.14872	8.12755	8.14363	8.1403	8.15066	8.1463	8.13692	8.1468	8.28638	8.15231	8.14958	8.13272	8.13696	8.14777	8.14561
1.535	8.16115	8.17305	8.16119	8.15518	8.17271	8.17136	8.1448	8.15402	8.14495	8.15799	8.14868	8.16093	8.14889	8.15626	8.14548	8.16129	8.14685	8.12641	8.14985	8.15787	8.16315	8.15489	8.14677	8.13235	8.14108	8.14319	8.14828	8.14784	8.14317	8.14754	8.27852	8.15666	8.14403	8.1472	8.13133	8.14372	8.14382
1.53625	8.1623	8.17739	8.16156	8.14647	8.17554	8.17064	8.14569	8.15177	8.14759	8.16621	8.1531	8.16316	8.14088	8.15052	8.15474	8.15249	8.14393	8.13373	8.14821	8.15034	8.1542	8.15049	8.14256	8.13076	8.14167	8.14495	8.144	8.1455	8.14576	8.14314	8.29019	8.15318	8.13969	8.1408	8.1406	8.14962	8.14524
1.5375	8.15971	8.17292	8.16928	8.15118	8.17635	8.16953	8.1466	8.16005	8.14322	8.15997	8.15058	8.15326	8.14429	8.14933	8.1595	8.16308	8.1475	8.12836	8.14304	8.15531	8.16139	8.15003	8.1454	8.13162	8.13497	8.14067	8.14719	8.13702	8.14425	8.14621	8.29351	8.15524	8.14744	8.14485	8.13828	8.14604	8.14034
1.53875	8.16414	8.17626	8.16033	8.14946	8.1689	8.16632	8.13981	8.1525	8.15003	8.16176	8.15213	8.16536	8.14626	8.14998	8.1482	8.15895	8.14918	8.13824	8.13949	8.15895	8.14534	8.15404	8.13942	8.12693	8.13424	8.14538	8.15591	8.15253	8.13559	8.14667	8.28549	8.16353	8.14983	8.14463	8.1381	8.15058	8.14486
1.54	8.15999	8.17333	8.16197	8.14916	8.16355	8.16253	8.15514	8.15164	8.14734	8.1571	8.14418	8.16636	8.15319	8.14928	8.15549	8.15627	8.14139	8.14116	8.13808	8.15551	8.14598	8.15383	8.14558	8.1242	8.13642	8.14452	8.14722	8.14843	8.14486	8.13841	8.28587	8.14762	8.14793	8.14402	8.14544	8.14679	8.1425
1.54125	8.15396	8.17595	8.16289	8.15308	8.18421	8.17328	8.14581	8.15298	8.14279	8.15881	8.14652	8.16904	8.14632	8.14349	8.16624	8.16346	8.14388	8.13589	8.14791	8.1483	8.15481	8.16018	8.13902	8.13472	8.1437	8.15156	8.13237	8.15147	8.14563	8.14449	8.2826	8.15416	8.1338	8.14675	8.14175	8.14422	8.14381
1.5425	8.15205	8.17223	8.16489	8.15244	8.17585	8.17176	8.14656	8.15285	8.14999	8.15866	8.14369	8.16681	8.15729	8.15302	8.15758	8.15784	8.14535	8.12369	8.15077	8.15094	8.1461	8.14675	8.14138	8.12758	8.13606	8.14062	8.15016	8.14776	8.14327	8.14743	8.29155	8.15545	8.14403	8.1444	8.14556	8.14869	8.14898
1.54375	8.16253	8.1662	8.17131	8.14613	8.17609	8.16484	8.14345	8.14796	8.14431	8.16545	8.147	8.1638	8.152	8.153	8.15299	8.16816	8.14154	8.1352	8.13456	8.15596	8.14919	8.15761	8.14502	8.12645	8.14568	8.14556	8.1545	8.15192	8.13963	8.15109	8.28187	8.1534	8.14043	8.14766	8.13313	8.14697	8.14102
1.545	8.16378	8.17031	8.16126	8.15647	8.16618	8.16612	8.15006	8.15827	8.13978	8.15469	8.14244	8.16087	8.14587	8.15572	8.14535	8.16684	8.14179	8.13315	8.14122	8.15601	8.15341	8.14338	8.14379	8.12344	8.13782	8.13946	8.14808	8.14477	8.13862	8.14302	8.28859	8.15516	8.14329	8.1432	8.13388	8.14656	8.14232
1.54625	8.16056	8.17295	8.16313	8.1485	8.17632	8.16996	8.14268	8.1528	8.14125	8.15511	8.14897	8.17078	8.15271	8.15344	8.1523	8.16407	8.15318	8.1331	8.14454	8.151	8.1495	8.15097	8.14052	8.11839	8.14093	8.13901	8.15582	8.15389	8.13462	8.14506	8.29785	8.15367	8.1392	8.14529	8.13601	8.16018	8.14005
1.5475	8.16194	8.16824	8.16919	8.15085	8.17286	8.1735	8.14833	8.16365	8.14255	8.16109	8.13761	8.15427	8.14996	8.15557	8.15063	8.1576	8.15107	8.1358	8.14243	8.15993	8.14971	8.15248	8.14773	8.13017	8.13398	8.13366	8.14979	8.14752	8.14312	8.15501	8.28919	8.14921	8.14788	8.14338	8.13467	8.15335	8.13602
1.54875	8.1617	8.17869	8.16102	8.14773	8.17628	8.17888	8.15152	8.15681	8.14932	8.15849	8.145	8.16469	8.15697	8.14604	8.14802	8.15543	8.14878	8.13118	8.14626	8.15355	8.15372	8.14705	8.14461	8.12514	8.14276	8.13329	8.14358	8.15076	8.14972	8.14617	8.2883	8.15346	8.14047	8.13656	8.13864	8.14046	8.14322
1.55	8.1651	8.17178	8.15197	8.1563	8.17736	8.16718	8.15555	8.15663	8.14484	8.15859	8.14887	8.16258	8.14553	8.15385	8.14785	8.1521	8.14336	8.13398	8.14553	8.14542	8.15918	8.14755	8.14032	8.12084	8.13795	8.13331	8.1445	8.14885	8.13437	8.14503	8.28298	8.15011	8.14033	8.14843	8.1309	8.15016	8.14361
1.55125	8.1592	8.17668	8.1587	8.14549	8.17352	8.16566	8.15375	8.15506	8.14388	8.1572	8.14458	8.15954	8.15945	8.15056	8.15266	8.15691	8.13447	8.12425	8.14532	8.15046	8.14641	8.15557	8.13824	8.12569	8.13881	8.1377	8.15126	8.14537	8.14544	8.14134	8.29181	8.15177	8.14385	8.14776	8.13628	8.14526	8.13601
1.5525	8.15744	8.16668	8.15694	8.14634	8.17556	8.17578	8.15751	8.15475	8.14825	8.15691	8.14124	8.16056	8.15206	8.14846	8.13962	8.15643	8.14061	8.13468	8.13659	8.15179	8.15409	8.14717	8.14201	8.13438	8.1371	8.13898	8.13699	8.1464	8.14379	8.14497	8.28885	8.1561	8.13295	8.14232	8.13658	8.14733	8.13578
1.55375	8.1639	8.17071	8.16172	8.14505	8.17338	8.17612	8.15046	8.16025	8.15366	8.15437	8.14647	8.16074	8.14991	8.14668	8.15408	8.156	8.13993	8.13233	8.13199	8.15433	8.15277	8.14967	8.14841	8.12905	8.13754	8.14079	8.14672	8.14265	8.1456	8.13947	8.28183	8.15094	8.13743	8.14909	8.14259	8.15022	8.1427
1.555	8.15463	8.17343	8.1612	8.14953	8.17493	8.17743	8.15113	8.15722	8.14578	8.15279	8.14348	8.16585	8.1516	8.14795	8.14535	8.15658	8.15401	8.13183	8.14334	8.14755	8.14136	8.15219	8.14432	8.126	8.1408	8.1458	8.15192	8.1494	8.13049	8.14395	8.28299	8.15267	8.14386	8.14643	8.13942	8.14306	8.138
1.55625	8.15259	8.1741	8.15864	8.1499	8.17144	8.17172	8.14429	8.14976	8.14816	8.17123	8.14701	8.15813	8.15102	8.15215	8.14594	8.15144	8.14786	8.13585	8.14323	8.1679	8.15196	8.14823	8.14093	8.12746	8.13861	8.14538	8.15239	8.14401	8.1344	8.1512	8.29015	8.1492	8.13639	8.15143	8.1364	8.13877	8.13757
1.5575	8.1606	8.16932	8.15886	8.15996	8.16685	8.16496	8.15358	8.15143	8.13985	8.16211	8.14242	8.15736	8.14294	8.15128	8.14417	8.15231	8.13853	8.13098	8.14844	8.14339	8.15496	8.14658	8.14757	8.12734	8.13951	8.14495	8.14831	8.14779	8.14758	8.15145	8.28816	8.15898	8.14038	8.14236	8.13416	8.15074	8.14331
1.55875	8.15586	8.18429	8.16857	8.15442	8.17218	8.16678	8.14797	8.15974	8.13426	8.15887	8.14471	8.1681	8.1458	8.15788	8.14786	8.15682	8.13997	8.13846	8.14434	8.15215	8.15187	8.15148	8.14117	8.13019	8.14172	8.14034	8.14882	8.14799	8.13774	8.14265	8.2918	8.1608	8.15096	8.14406	8.13692	8.14523	8.14539
1.56	8.15781	8.17397	8.16089	8.15605	8.16983	8.16315	8.14716	8.17051	8.15156	8.15391	8.15135	8.16076	8.15279	8.15703	8.15455	8.16126	8.14433	8.13496	8.14457	8.15779	8.15682	8.15274	8.14433	8.13486	8.13495	8.1447	8.14448	8.15043	8.13863	8.14378	8.28881	8.15853	8.14373	8.14133	8.13607	8.15098	8.14417
1.56125	8.16266	8.1759	8.1721	8.15692	8.17008	8.16943	8.15017	8.1527	8.14269	8.15448	8.14813	8.162	8.14731	8.14952	8.14759	8.16895	8.1392	8.13442	8.14163	8.16246	8.14184	8.13449	8.14889	8.1306	8.13331	8.13465	8.14274	8.14756	8.13954	8.13718	8.28473	8.14954	8.1447	8.14548	8.13537	8.15331	8.14419
1.5625	8.16305	8.17461	8.16487	8.16066	8.17786	8.16845	8.15484	8.15441	8.14245	8.15367	8.14293	8.15989	8.14689	8.15112	8.15271	8.15379	8.14771	8.13448	8.15158	8.15689	8.15197	8.15855	8.14414	8.12633	8.13694	8.14426	8.14711	8.14984	8.1408	8.15306	8.2886	8.15493	8.14166	8.15259	8.13328	8.14302	8.14927
1.56375	8.16036	8.17552	8.17256	8.15098	8.17651	8.17251	8.15012	8.15316	8.1447	8.1711	8.14401	8.16394	8.1431	8.15145	8.13948	8.15959	8.13729	8.13516	8.14062	8.15806	8.14788	8.15582	8.14187	8.12843	8.14267	8.13716	8.15301	8.14819	8.14708	8.1417	8.2876	8.1512	8.13786	8.1477	8.13743	8.13912	8.14115
1.565	8.15938	8.18692	8.16001	8.14839	8.16991	8.17186	8.14848	8.15533	8.14706	8.16064	8.14296	8.16611	8.14699	8.15456	8.14922	8.16135	8.14589	8.13809	8.14882	8.14952	8.14561	8.15178	8.14157	8.12412	8.13087	8.13975	8.14408	8.14844	8.13935	8.12849	8.28709	8.14767	8.13574	8.13893	8.1348	8.14665	8.1441
1.56625	8.16695	8.18152	8.16208	8.15028	8.18031	8.16718	8.15011	8.1549	8.14332	8.15409	8.14399	8.16395	8.15555	8.14846	8.15196	8.16235	8.14623	8.13718	8.13765	8.14518	8.15074	8.14889	8.14543	8.13312	8.13992	8.14052	8.14882	8.15044	8.13899	8.15453	8.28549	8.14853	8.14456	8.13974	8.13833	8.14759	8.1536
1.5675	8.16452	8.17032	8.16302	8.14682	8.17668	8.16875	8.15236	8.1488	8.14134	8.13893	8.1423	8.16582	8.14235	8.15716	8.15615	8.1535	8.1414	8.13384	8.14581	8.14677	8.14921	8.15163	8.14361	8.12587	8.13406	8.14032	8.15726	8.15139	8.13085	8.14421	8.28888	8.15829	8.13745	8.14754	8.13766	8.14684	8.13687
1.56875	8.16737	8.17165	8.16187	8.15297	8.17715	8.16512	8.1511	8.1625	8.14626	8.16253	8.14696	8.15122	8.15592	8.15717	8.15223	8.1591	8.14739	8.12737	8.13954	8.15019	8.15574	8.15213	8.14848	8.1335	8.13781	8.13965	8.14283	8.14759	8.12626	8.14263	8.28444	8.15354	8.13991	8.14384	8.13228	8.14894	8.14793
1.57	8.16364	8.1796	8.16314	8.16252	8.17489	8.16587	8.15708	8.15045	8.15219	8.15528	8.14642	8.17631	8.15064	8.15164	8.15215	8.16453	8.14805	8.14327	8.13915	8.15257	8.15208	8.15119	8.13899	8.12633	8.13465	8.12763	8.1463	8.14788	8.13553	8.13266	8.2896	8.15087	8.14401	8.14947	8.13499	8.15034	8.14929
1.57125	8.16156	8.17388	8.16538	8.16133	8.17816	8.16809	8.14995	8.15163	8.14164	8.16492	8.1463	8.16181	8.14815	8.15361	8.15597	8.15794	8.14846	8.13762	8.13803	8.14734	8.16026	8.15109	8.14772	8.12597	8.13625	8.14064	8.14361	8.14688	8.13462	8.14629	8.28592	8.15594	8.1405	8.14393	8.13433	8.14658	8.14297
1.5725	8.15573	8.17644	8.1655	8.15443	8.17152	8.16962	8.15281	8.16026	8.13971	8.15763	8.14554	8.16426	8.14502	8.14413	8.15268	8.16641	8.14777	8.13447	8.14165	8.14407	8.16339	8.15703	8.14487	8.12444	8.14423	8.13919	8.151	8.15249	8.14644	8.13571	8.28635	8.15698	8.15198	8.1454	8.13668	8.15648	8.13962
1.57375	8.16049	8.16711	8.16175	8.14807	8.17197	8.17219	8.14977	8.15959	8.13633	8.1576	8.14738	8.157	8.14985	8.1572	8.14801	8.16143	8.14548	8.13355	8.13982	8.15118	8.15025	8.15657	8.13852	8.12956	8.14164	8.14192	8.15048	8.14044	8.15257	8.14248	8.29051	8.1486	8.13943	8.14471	8.13527	8.1333	8.13857
1.575	8.17024	8.16929	8.16031	8.1481	8.16418	8.16986	8.14472	8.15609	8.14777	8.16562	8.16079	8.15882	8.16323	8.15179	8.14828	8.15366	8.14087	8.13291	8.13843	8.1498	8.15152	8.14068	8.14275	8.12751	8.14067	8.1358	8.14193	8.15159	8.13846	8.14645	8.2971	8.15117	8.14676	8.14682	8.14249	8.15373	8.13611
1.57625	8.16386	8.17903	8.16142	8.14806	8.16611	8.17184	8.14964	8.15575	8.14845	8.15576	8.14371	8.15962	8.1492	8.1508	8.14633	8.16901	8.1561	8.13303	8.13963	8.15539	8.14947	8.14681	8.14552	8.1279	8.13738	8.14353	8.15375	8.14713	8.13336	8.14198	8.29077	8.14918	8.14478	8.14811	8.133	8.15205	8.13787
1.5775	8.15538	8.17407	8.15522	8.14626	8.17435	8.17298	8.15708	8.15154	8.14562	8.16154	8.14124	8.16294	8.14696	8.15054	8.14562	8.15796	8.1446	8.1235	8.14338	8.15027	8.15305	8.15806	8.14398	8.12433	8.13979	8.13985	8.14514	8.14759	8.13915	8.13357	8.28715	8.15792	8.14979	8.14334	8.13697	8.14806	8.13449
1.57875	8.15584	8.16693	8.16354	8.15108	8.16808	8.1693	8.14523	8.15141	8.15445	8.16186	8.14647	8.16124	8.14281	8.1461	8.15582	8.16147	8.14416	8.13174	8.14269	8.15319	8.15676	8.14961	8.14869	8.1291	8.13872	8.14371	8.14857	8.14865	8.13747	8.14995	8.28667	8.15266	8.15205	8.14417	8.13407	8.14192	8.14224
1.58	8.16224	8.17088	8.15895	8.14685	8.17174	8.16866	8.15051	8.15659	8.1482	8.15435	8.14162	8.17111	8.14426	8.14613	8.14661	8.15777	8.14726	8.14007	8.15198	8.1494	8.15406	8.15018	8.14938	8.12814	8.13822	8.14309	8.14564	8.15272	8.14075	8.14511	8.29889	8.15634	8.14959	8.14235	8.13625	8.15153	8.14534
1.58125	8.15882	8.16998	8.15754	8.14895	8.17756	8.17223	8.14552	8.14886	8.14635	8.1599	8.1483	8.16303	8.14741	8.14619	8.14801	8.15703	8.14138	8.13417	8.14245	8.16218	8.14946	8.15338	8.14759	8.12289	8.13841	8.14857	8.14061	8.14501	8.14316	8.13635	8.28998	8.14799	8.14475	8.14673	8.13843	8.14098	8.13837
1.5825	8.16318	8.17766	8.15844	8.14947	8.16883	8.17371	8.15194	8.16254	8.15217	8.16111	8.14152	8.15488	8.15578	8.14888	8.15413	8.15847	8.1404	8.13529	8.14254	8.15277	8.15897	8.15056	8.1391	8.12265	8.14415	8.12896	8.1412	8.14886	8.13733	8.1489	8.29374	8.15306	8.14428	8.14151	8.14185	8.14899	8.14322
1.58375	8.16334	8.17393	8.15892	8.15949	8.17841	8.17122	8.15514	8.15581	8.14812	8.15659	8.14294	8.16158	8.15246	8.15323	8.1562	8.16657	8.14481	8.12709	8.14618	8.14851	8.15606	8.14973	8.14329	8.13149	8.14343	8.1425	8.1491	8.14154	8.13807	8.13855	8.28682	8.15628	8.14185	8.15247	8.13515	8.15215	8.13433
1.585	8.15881	8.18101	8.15981	8.15884	8.17	8.17375	8.14982	8.15334	8.13561	8.15998	8.14794	8.16769	8.15258	8.15234	8.15443	8.1658	8.14828	8.13365	8.14484	8.15671	8.15034	8.14364	8.15178	8.13218	8.13672	8.14583	8.14778	8.15824	8.13972	8.15194	8.28768	8.15265	8.13534	8.14241	8.14151	8.15068	8.14236
1.58625	8.15553	8.168	8.1538	8.15396	8.17206	8.17386	8.15675	8.15596	8.14217	8.15286	8.13962	8.15571	8.14962	8.14834	8.15815	8.15665	8.15339	8.13007	8.13502	8.15977	8.15639	8.1513	8.13875	8.13078	8.14105	8.13142	8.15045	8.14869	8.13836	8.13928	8.29078	8.15993	8.14909	8.1528	8.14721	8.1492	8.14002
1.5875	8.16145	8.17468	8.1631	8.15456	8.16958	8.16693	8.14577	8.15331	8.14335	8.16123	8.14121	8.16208	8.15113	8.15856	8.15403	8.15588	8.13904	8.13141	8.14403	8.15416	8.15517	8.1472	8.13452	8.12589	8.14192	8.14372	8.15794	8.14705	8.13765	8.13977	8.28651	8.15655	8.13308	8.14689	8.12605	8.1431	8.13511
1.58875	8.16438	8.17065	8.16332	8.15739	8.16849	8.16968	8.14537	8.15858	8.14239	8.15506	8.14524	8.16086	8.15734	8.14662	8.15211	8.15874	8.13868	8.13532	8.14244	8.14838	8.15898	8.15576	8.14096	8.11891	8.1441	8.14437	8.15354	8.14707	8.13359	8.14287	8.28914	8.15255	8.14294	8.14424	8.13717	8.14604	8.14366
1.59	8.16053	8.17475	8.16664	8.1441	8.17082	8.17466	8.15226	8.15453	8.14579	8.17094	8.14406	8.16058	8.14844	8.15326	8.15143	8.15919	8.14435	8.12945	8.14457	8.15071	8.15516	8.15094	8.14005	8.12886	8.13483	8.14054	8.14559	8.153	8.13707	8.14567	8.28592	8.15359	8.13873	8.14663	8.13311	8.15689	8.14611
1.59125	8.16071	8.16733	8.14818	8.14075	8.1667	8.16836	8.15688	8.1608	8.14475	8.15385	8.14221	8.16284	8.14623	8.14844	8.15906	8.16428	8.14373	8.13924	8.13766	8.1495	8.15762	8.15012	8.14464	8.14034	8.13073	8.13693	8.14328	8.13906	8.14242	8.15521	8.28801	8.15217	8.13795	8.14303	8.13455	8.146	8.15209
1.5925	8.15894	8.16319	8.15604	8.14077	8.17242	8.16633	8.14949	8.1578	8.15041	8.16095	8.14045	8.1612	8.15129	8.1466	8.1565	8.15825	8.14517	8.13238	8.14293	8.15393	8.14058	8.15501	8.13785	8.12413	8.14164	8.1361	8.14589	8.14522	8.13788	8.14709	8.28862	8.15014	8.14195	8.13808	8.14576	8.15886	8.14283
1.59375	8.16565	8.17309	8.16622	8.14922	8.17588	8.17206	8.14769	8.15922	8.14326	8.16051	8.14638	8.15337	8.15533	8.14315	8.15917	8.15665	8.14436	8.12957	8.14938	8.1446	8.15455	8.15199	8.13097	8.13031	8.14451	8.14647	8.1474	8.15117	8.13913	8.14196	8.28461	8.15976	8.14134	8.14653	8.1407	8.14792	8.14959
1.595	8.16749	8.16887	8.1573	8.15141	8.17585	8.1771	8.14618	8.15301	8.14673	8.15659	8.14692	8.16509	8.14483	8.15453	8.15904	8.16199	8.14061	8.1268	8.14695	8.14495	8.15117	8.15607	8.14574	8.12144	8.14167	8.13702	8.15504	8.14707	8.14378	8.1366	8.29708	8.15776	8.1419	8.14435	8.13078	8.1441	8.14737
1.59625	8.16087	8.17999	8.16573	8.14362	8.18397	8.17317	8.15012	8.15663	8.14816	8.16517	8.14472	8.15947	8.14551	8.15601	8.14977	8.15236	8.14425	8.13455	8.14158	8.15867	8.15656	8.15801	8.14527	8.1311	8.13908	8.13733	8.14979	8.14134	8.1498	8.13984	8.28479	8.15914	8.14745	8.14653	8.14055	8.14127	8.13858
1.5975	8.16355	8.17789	8.15612	8.15508	8.17163	8.17446	8.15031	8.16752	8.14283	8.15282	8.1411	8.16339	8.14857	8.14647	8.14754	8.16568	8.13987	8.12287	8.14355	8.1458	8.15318	8.14687	8.13719	8.125	8.13979	8.15023	8.14755	8.15121	8.1445	8.14152	8.29191	8.15502	8.14995	8.13609	8.13009	8.14683	8.13816
1.59875	8.16095	8.17119	8.15857	8.15111	8.16863	8.16471	8.15568	8.1581	8.13966	8.15798	8.14231	8.15562	8.14555	8.15044	8.15091	8.15904	8.15123	8.13276	8.13746	8.15058	8.15313	8.14647	8.15205	8.12095	8.14279	8.13434	8.1502	8.14591	8.14637	8.14482	8.29764	8.157	8.13147	8.14435	8.14028	8.14949	8.13838
1.6	8.1533	8.17272	8.16641	8.14992	8.17182	8.16763	8.14937	8.1562	8.13952	8.16767	8.14313	8.16688	8.1576	8.14896	8.15205	8.15996	8.14827	8.12804	8.14573	8.15386	8.15336	8.15723	8.14502	8.12816	8.13952	8.14644	8.14289	8.15112	8.13258	8.14027	8.28083	8.15116	8.14193	8.15058	8.12955	8.14512	8.14489
1.60125	8.15578	8.17869	8.16391	8.14939	8.17346	8.17842	8.15856	8.15907	8.14441	8.16251	8.14393	8.16415	8.14868	8.15399	8.15356	8.15969	8.14622	8.13458	8.14373	8.15736	8.15447	8.15253	8.15064	8.1326	8.14161	8.14002	8.14682	8.13703	8.14334	8.14582	8.28786	8.15344	8.1449	8.14985	8.13387	8.14456	8.14112
1.6025	8.16751	8.17699	8.15842	8.14334	8.17113	8.17227	8.148	8.15981	8.14343	8.16784	8.14698	8.16825	8.15135	8.14485	8.14404	8.15988	8.14942	8.12966	8.15389	8.15183	8.1501	8.14583	8.14009	8.12858	8.13468	8.14611	8.15255	8.14708	8.13948	8.14928	8.29449	8.15575	8.14304	8.13965	8.1403	8.14	8.14428
1.60375	8.15998	8.17309	8.16713	8.14412	8.17101	8.17353	8.14849	8.15743	8.15189	8.15133	8.14946	8.15942	8.14681	8.15051	8.15891	8.15191	8.13877	8.13162	8.13638	8.16143	8.15053	8.15073	8.14379	8.12666	8.13315	8.15106	8.13911	8.13612	8.14582	8.14376	8.27992	8.15651	8.14394	8.13909	8.14375	8.14766	8.1414
1.605	8.15778	8.17858	8.16233	8.15564	8.16409	8.16056	8.14608	8.1565	8.14675	8.1542	8.144	8.16729	8.15813	8.15791	8.15256	8.15653	8.14406	8.13564	8.14924	8.14787	8.1496	8.1509	8.14358	8.12149	8.13431	8.14982	8.15214	8.14507	8.1343	8.14582	8.28517	8.16106	8.14274	8.13944	8.13719	8.15651	8.14581
1.60625	8.15535	8.17629	8.15824	8.14456	8.17165	8.16583	8.15307	8.15435	8.14737	8.1659	8.14446	8.15977	8.14579	8.1551	8.15067	8.15765	8.14637	8.1317	8.14027	8.14902	8.16053	8.15447	8.14797	8.12527	8.13485	8.1394	8.15829	8.14553	8.1406	8.1409	8.2807	8.15935	8.14404	8.1442	8.13998	8.14298	8.13979
1.6075	8.1537	8.16848	8.1615	8.15708	8.17619	8.17386	8.14619	8.15128	8.15065	8.15576	8.14182	8.16017	8.14407	8.15102	8.15519	8.16049	8.13409	8.13724	8.13793	8.15141	8.15949	8.14317	8.14767	8.12319	8.13363	8.14296	8.14033	8.14591	8.13781	8.14738	8.28363	8.16332	8.14556	8.14702	8.13429	8.14838	8.13984
1.60875	8.15961	8.16578	8.16507	8.15172	8.17705	8.16415	8.15234	8.1591	8.14365	8.15564	8.14888	8.16436	8.15858	8.15684	8.15143	8.1615	8.14121	8.13576	8.15211	8.15447	8.16075	8.15125	8.14399	8.13461	8.13616	8.13365	8.15629	8.1447	8.13382	8.1395	8.28597	8.14699	8.14783	8.14513	8.13889	8.147	8.13816
1.61	8.15858	8.16884	8.14906	8.16016	8.17069	8.17414	8.14211	8.1579	8.14537	8.16128	8.14649	8.15956	8.1566	8.14481	8.15938	8.16263	8.14997	8.13842	8.14082	8.14613	8.15704	8.14413	8.14203	8.12854	8.13957	8.14922	8.14518	8.15025	8.13514	8.14159	8.28843	8.16067	8.14215	8.15094	8.13392	8.14429	8.14991
1.61125	8.16122	8.16882	8.1696	8.1454	8.1784	8.16862	8.14538	8.14895	8.14806	8.16358	8.1422	8.16403	8.15286	8.14723	8.15173	8.16096	8.14267	8.13862	8.14598	8.15019	8.16098	8.14799	8.14692	8.12444	8.13672	8.13526	8.1495	8.14903	8.1324	8.14139	8.29172	8.15622	8.14559	8.14699	8.14292	8.15391	8.14607
1.6125	8.15358	8.17432	8.15615	8.14753	8.17894	8.17157	8.13616	8.15238	8.14656	8.16547	8.14244	8.16012	8.14671	8.15735	8.15057	8.15461	8.13753	8.13929	8.14248	8.15882	8.15216	8.13999	8.14048	8.13095	8.13833	8.14062	8.14499	8.15019	8.14399	8.1521	8.2852	8.14733	8.13826	8.13673	8.13883	8.14535	8.14925
1.61375	8.16427	8.173	8.16123	8.14082	8.17393	8.17449	8.14995	8.15141	8.14907	8.15127	8.1494	8.16359	8.14434	8.15011	8.14798	8.16143	8.14285	8.13475	8.13651	8.15543	8.15499	8.14438	8.15431	8.12333	8.14568	8.14175	8.14323	8.14709	8.14198	8.14001	8.29008	8.15506	8.14017	8.14245	8.12979	8.14713	8.14012
1.615	8.15778	8.17406	8.16974	8.1456	8.1716	8.17747	8.15924	8.15532	8.13831	8.16337	8.14362	8.15947	8.15189	8.15093	8.14696	8.15373	8.14483	8.13498	8.14065	8.1529	8.15112	8.14807	8.14229	8.12825	8.14077	8.14547	8.14101	8.14519	8.14028	8.1498	8.28613	8.16225	8.14101	8.14447	8.14559	8.14658	8.14421
1.61625	8.15992	8.17268	8.16053	8.1461	8.17295	8.17705	8.1457	8.16057	8.13927	8.1593	8.14664	8.16166	8.15221	8.14915	8.15547	8.16165	8.14042	8.14279	8.14488	8.15389	8.15458	8.15079	8.14289	8.12844	8.1436	8.13464	8.14995	8.15047	8.13706	8.14853	8.28976	8.16052	8.13801	8.13624	8.13761	8.14629	8.1415
1.6175	8.16102	8.17869	8.16898	8.15295	8.16868	8.17365	8.15205	8.15619	8.14257	8.16529	8.14446	8.16816	8.14981	8.15244	8.15373	8.16056	8.14439	8.13493	8.14027	8.14846	8.14891	8.15893	8.14735	8.12902	8.14372	8.13549	8.14806	8.14656	8.15002	8.14865	8.28788	8.15785	8.1434	8.1406	8.14026	8.16114	8.1425
1.61875	8.15913	8.17445	8.1656	8.15	8.17386	8.16855	8.15187	8.15775	8.14861	8.15891	8.1396	8.15776	8.1522	8.14481	8.16087	8.16537	8.14401	8.13351	8.14652	8.14643	8.1575	8.15428	8.15071	8.12481	8.13946	8.14353	8.14262	8.14406	8.13727	8.14307	8.28984	8.1525	8.14383	8.14566	8.15012	8.14581	8.14343
1.62	8.16175	8.185	8.16639	8.14869	8.16916	8.17286	8.15109	8.16955	8.14473	8.16432	8.13307	8.16265	8.15118	8.151	8.15294	8.1617	8.14496	8.13604	8.15667	8.15729	8.15557	8.15484	8.13794	8.12839	8.14019	8.15231	8.14649	8.15167	8.13342	8.13792	8.29832	8.15398	8.13864	8.13943	8.14444	8.14171	8.14219
1.62125	8.15944	8.17355	8.16625	8.14767	8.17497	8.1782	8.15225	8.15093	8.14974	8.16151	8.14533	8.15698	8.14111	8.1445	8.15586	8.16543	8.13859	8.14399	8.14154	8.15589	8.15045	8.14841	8.153	8.12404	8.1328	8.14544	8.14736	8.15298	8.14896	8.15486	8.29295	8.15306	8.13595	8.1453	8.13677	8.1551	8.14921
1.6225	8.1523	8.17795	8.16874	8.15047	8.17425	8.17276	8.14578	8.15862	8.13088	8.16344	8.14223	8.161	8.13911	8.15569	8.15792	8.16386	8.14086	8.13312	8.14858	8.15574	8.1546	8.15885	8.13968	8.12293	8.13666	8.14627	8.14353	8.14569	8.13977	8.15071	8.29345	8.15647	8.14382	8.14558	8.13591	8.14155	8.14562
1.62375	8.15995	8.1773	8.15792	8.14881	8.1898	8.17732	8.14617	8.15896	8.13666	8.15428	8.14856	8.16686	8.14563	8.1469	8.14971	8.16207	8.13589	8.13304	8.14429	8.15592	8.14881	8.15018	8.15072	8.12728	8.13987	8.13299	8.15265	8.13821	8.13555	8.14947	8.296	8.15536	8.13669	8.14032	8.13956	8.15672	8.13847
1.625	8.15353	8.17111	8.16521	8.15016	8.17274	8.17073	8.14843	8.15785	8.1463	8.16158	8.14045	8.15528	8.14623	8.14819	8.15472	8.15951	8.15035	8.13487	8.14645	8.15911	8.14763	8.14851	8.15178	8.12727	8.13879	8.13623	8.1475	8.14767	8.13988	8.14217	8.28887	8.15681	8.14807	8.14512	8.1294	8.14305	8.13983
1.62625	8.15099	8.17441	8.15661	8.14349	8.17545	8.17301	8.14974	8.15634	8.13644	8.15876	8.14553	8.16511	8.14543	8.15493	8.1539	8.16286	8.13953	8.13791	8.13704	8.15968	8.15571	8.15584	8.14829	8.12901	8.13532	8.14561	8.14599	8.15207	8.13934	8.15066	8.28825	8.15406	8.13405	8.14049	8.13548	8.14608	8.14607
1.6275	8.15772	8.17444	8.1609	8.15428	8.1687	8.16731	8.15122	8.16096	8.14349	8.15257	8.15353	8.17187	8.14896	8.15334	8.15602	8.15456	8.14417	8.12725	8.14423	8.15365	8.1527	8.15508	8.13682	8.12175	8.13201	8.13664	8.14776	8.1479	8.13998	8.14606	8.28518	8.14938	8.14386	8.14406	8.13153	8.15081	8.14009
1.62875	8.16294	8.18037	8.15941	8.15231	8.17623	8.16591	8.15216	8.15605	8.14185	8.1618	8.14825	8.15231	8.13858	8.14966	8.15959	8.16079	8.1467	8.13532	8.15324	8.15616	8.14948	8.15166	8.14274	8.12857	8.13335	8.14269	8.14158	8.14514	8.14003	8.14858	8.28934	8.15597	8.14202	8.15108	8.13867	8.153	8.15186
1.63	8.15525	8.16302	8.16073	8.14996	8.17167	8.16126	8.15231	8.15272	8.14498	8.1619	8.13158	8.15585	8.15367	8.14464	8.15567	8.15487	8.14006	8.13573	8.14561	8.15283	8.15122	8.14868	8.14476	8.12355	8.14005	8.13655	8.15181	8.14794	8.13911	8.14027	8.29052	8.15438	8.14764	8.14764	8.1373	8.15016	8.13796
1.63125	8.15261	8.16896	8.15824	8.14505	8.17436	8.16769	8.14613	8.16034	8.14288	8.16321	8.13932	8.16143	8.14683	8.1508	8.1429	8.15847	8.13921	8.13401	8.14085	8.15033	8.15397	8.15452	8.13873	8.13295	8.12914	8.13953	8.15025	8.14699	8.1395	8.14443	8.28147	8.15695	8.13891	8.14142	8.13178	8.14784	8.14709
1.6325	8.15649	8.17261	8.15212	8.15289	8.18465	8.17765	8.15297	8.15683	8.13862	8.15647	8.14416	8.16776	8.14489	8.15658	8.15175	8.15796	8.13565	8.14056	8.14996	8.15906	8.15069	8.1493	8.14364	8.13188	8.13558	8.13495	8.14449	8.14631	8.14286	8.13996	8.29025	8.16273	8.13184	8.14345	8.13574	8.152	8.13839
1.63375	8.15963	8.17499	8.16609	8.15008	8.17173	8.172	8.15252	8.15073	8.14593	8.15754	8.14169	8.17169	8.14124	8.14849	8.15008	8.16325	8.14119	8.1245	8.14282	8.14382	8.15776	8.15296	8.13829	8.12714	8.1388	8.14709	8.1606	8.1566	8.14046	8.14421	8.28959	8.14841	8.14724	8.15005	8.13148	8.14971	8.13877
1.635	8.1533	8.16229	8.16526	8.15366	8.17099	8.17014	8.14342	8.16056	8.14295	8.15664	8.14552	8.16348	8.14394	8.15357	8.14872	8.16137	8.13702	8.13257	8.13798	8.15161	8.15544	8.14511	8.14932	8.12245	8.1353	8.13931	8.14654	8.15595	8.14135	8.14822	8.29315	8.15747	8.14281	8.14286	8.13686	8.13895	8.14715
1.63625	8.15606	8.16698	8.14785	8.15163	8.18204	8.17607	8.14845	8.14658	8.1419	8.1566	8.14179	8.15474	8.1511	8.14914	8.14991	8.16189	8.1341	8.13915	8.14501	8.15298	8.15145	8.15423	8.14995	8.12628	8.13861	8.13578	8.14708	8.14185	8.1444	8.13966	8.2864	8.15285	8.14721	8.14881	8.13262	8.14254	8.14707
1.6375	8.15518	8.16642	8.15953	8.14577	8.17358	8.18015	8.15237	8.14523	8.1454	8.1551	8.14108	8.15911	8.1417	8.15477	8.15377	8.1659	8.14386	8.13017	8.14514	8.15224	8.15023	8.15191	8.13451	8.12285	8.13665	8.13849	8.14591	8.14309	8.14054	8.14276	8.29386	8.15698	8.14794	8.13708	8.14293	8.15158	8.1356
1.63875	8.15634	8.17242	8.15668	8.14377	8.17151	8.16606	8.13134	8.15387	8.1382	8.16536	8.14761	8.17031	8.15254	8.14959	8.15317	8.16344	8.14662	8.13529	8.14813	8.14714	8.15495	8.14707	8.14875	8.13431	8.14627	8.13663	8.15056	8.14327	8.14131	8.13838	8.29995	8.14934	8.14451	8.15207	8.14017	8.14253	8.13845
1.64	8.16182	8.17805	8.16222	8.15075	8.17076	8.166	8.15412	8.16046	8.14925	8.16367	8.14891	8.1604	8.14831	8.14675	8.15163	8.15251	8.14184	8.12383	8.1506	8.15399	8.15464	8.14524	8.14449	8.125	8.1401	8.14947	8.14431	8.15243	8.13483	8.14206	8.29234	8.1572	8.14259	8.14187	8.12901	8.14469	8.14548
1.64125	8.15851	8.18293	8.16092	8.14795	8.17111	8.17195	8.15137	8.15856	8.1532	8.15483	8.13348	8.15545	8.15082	8.14879	8.15917	8.15535	8.14183	8.13383	8.13753	8.1578	8.15369	8.15105	8.14556	8.12909	8.14122	8.14004	8.14804	8.13738	8.14131	8.14092	8.29023	8.15456	8.1451	8.13873	8.1358	8.15127	8.14961
1.6425	8.15137	8.17725	8.16091	8.15265	8.18407	8.16795	8.15346	8.15705	8.14788	8.15739	8.147	8.16456	8.14825	8.14403	8.15537	8.15575	8.13958	8.14085	8.14512	8.15719	8.1535	8.15079	8.13588	8.12637	8.13664	8.134	8.14799	8.14826	8.13613	8.14917	8.29108	8.15299	8.14544	8.14517	8.1322	8.13705	8.14186
1.64375	8.1585	8.16753	8.16807	8.1587	8.17236	8.17287	8.15289	8.15344	8.14105	8.15714	8.14505	8.1528	8.15159	8.14988	8.15089	8.16394	8.13368	8.1299	8.13286	8.144	8.15364	8.15049	8.14552	8.13162	8.12803	8.12937	8.15559	8.15029	8.13875	8.13818	8.2904	8.15409	8.14113	8.1478	8.13803	8.15418	8.13892
1.645	8.15836	8.17007	8.15921	8.14706	8.17195	8.16601	8.14918	8.15786	8.14993	8.16162	8.14132	8.1642	8.14472	8.15483	8.15848	8.15251	8.14581	8.13646	8.13914	8.1581	8.14975	8.15041	8.15151	8.1271	8.14035	8.14097	8.14222	8.14242	8.13893	8.14536	8.28856	8.16234	8.14406	8.14722	8.13599	8.14983	8.13662
1.64625	8.15459	8.16408	8.15836	8.15171	8.17184	8.16842	8.14987	8.15581	8.14579	8.15883	8.14731	8.1635	8.15405	8.14638	8.15346	8.15314	8.14379	8.14101	8.14102	8.1494	8.1553	8.16181	8.13827	8.12586	8.13906	8.13565	8.14711	8.14984	8.13858	8.14378	8.28869	8.1551	8.13756	8.14857	8.13649	8.15199	8.13867
1.6475	8.16533	8.17384	8.15904	8.14718	8.16578	8.17833	8.15606	8.1613	8.15887	8.15342	8.14213	8.16045	8.15175	8.15399	8.15751	8.15581	8.14149	8.12836	8.14068	8.15034	8.14779	8.14676	8.13476	8.12754	8.14106	8.13881	8.15007	8.1471	8.13933	8.14814	8.28318	8.15834	8.14812	8.14709	8.12457	8.14397	8.13781
1.64875	8.16108	8.17013	8.16367	8.14112	8.1711	8.16779	8.14461	8.15352	8.14668	8.16138	8.13926	8.16266	8.1513	8.15973	8.15377	8.17326	8.14527	8.13445	8.13506	8.15709	8.15056	8.15172	8.14116	8.12735	8.1451	8.12878	8.15075	8.14904	8.13606	8.14316	8.2865	8.15585	8.14487	8.14536	8.14199	8.15155	8.14237
1.65	8.15625	8.1621	8.16358	8.15672	8.16975	8.17761	8.15822	8.15344	8.15595	8.15373	8.14686	8.15831	8.15014	8.15037	8.14399	8.15768	8.14705	8.13029	8.14105	8.15676	8.1522	8.14559	8.14146	8.13093	8.14061	8.14245	8.14998	8.1533	8.14248	8.14631	8.28671	8.14963	8.14872	8.14594	8.13702	8.1425	8.14376
1.65125	8.15777	8.1729	8.16363	8.15514	8.16851	8.16621	8.15625	8.15048	8.1523	8.16713	8.14518	8.15898	8.15084	8.1507	8.15319	8.17328	8.14216	8.13224	8.13665	8.14293	8.14686	8.14985	8.14931	8.12917	8.13911	8.13546	8.14436	8.14378	8.13644	8.14753	8.28764	8.15833	8.1412	8.13854	8.12816	8.15251	8.14695
1.6525	8.16429	8.17705	8.15678	8.14976	8.16896	8.16799	8.14105	8.16338	8.15305	8.15566	8.13894	8.16716	8.14102	8.15028	8.1595	8.16352	8.13982	8.1314	8.14503	8.14948	8.14967	8.14531	8.13997	8.12266	8.13887	8.13664	8.1534	8.1506	8.13709	8.14672	8.29243	8.14722	8.14947	8.14844	8.13881	8.15353	8.13687
1.65375	8.14639	8.18286	8.15247	8.15594	8.16935	8.17402	8.15599	8.15224	8.13854	8.15585	8.14788	8.16017	8.14938	8.15325	8.15125	8.15561	8.13761	8.13696	8.13324	8.15441	8.15027	8.14872	8.13934	8.13646	8.13338	8.13831	8.14277	8.1476	8.14512	8.13931	8.28424	8.15194	8.13738	8.14491	8.14195	8.14897	8.14181
[truncated: 2,677 more rows]

## Sheet: 1 uM
0.00125	8.37347	8.36914	8.35939	8.37878	8.39908	8.38946	8.36892	8.37177	8.3825	8.40394	8.42969	8.37471	8.40468	8.3819	8.39392	8.37984	8.38948	8.36804	8.37283	8.4209	8.41786	8.36634	8.44211	8.44242	8.42641	8.40371	8.44467	8.43699	8.42406	8.44102	8.44708	8.42263	8.41621	8.43768	8.43117	8.40866	8.42675	8.41881	8.40541	8.40232	8.40565	8.42518	8.42156	8.44945	8.45796	8.46717	8.47207	8.44722	8.45982
[truncated: 3,999 more rows]
[truncated: 26 more columns]

[truncated: 3 more sheets: 2 uM, 3 uM, 4 uM]
