# Supplementary material for: Evolutionary fine-tuning of residual helix structure in disordered proteins manifests in complex structure and lifetime
Source: Commun Biol. 2023 Jan 18;6:63. doi: 10.1038/s42003-023-04445-6 (PMC9849366; doi:10.1038/s42003-023-04445-6)
Supplement: Supplementary file 3 — Supplementary Data 1 [file 42003_2023_4445_MOESM3_ESM.zip › Supplementary Data 1/DREB2A WT/Association/kon 200 mM NaCl.xlsx]

## Sheet: 0.5 uM
0.00125	8.56563	8.60468	8.67512	8.62114	8.44696	8.48793	8.59175	8.48908	8.62746	8.58432	8.58643	8.44758	8.70192	8.60543	8.54949	8.59609	8.59498	8.70358	8.65977	8.50355	8.75	8.59568	8.65816	8.58667	8.69656	8.72948
0.0025	8.566	8.61049	8.66525	8.59686	8.40757	8.44661	8.56015	8.47273	8.60649	8.56633	8.59114	8.44494	8.68734	8.58186	8.56478	8.54456	8.55968	8.69642	8.65956	8.52953	8.69349	8.54761	8.65786	8.57549	8.65799	8.69603
0.00375	8.54195	8.60522	8.59986	8.5547	8.43015	8.52934	8.48841	8.45004	8.55734	8.58084	8.58684	8.52397	8.60748	8.59388	8.61903	8.60752	8.56853	8.6846	8.62008	8.5411	8.59261	8.52571	8.54236	8.56998	8.56982	8.60065
0.005	8.53935	8.59309	8.58016	8.55165	8.42826	8.50736	8.47409	8.45528	8.59509	8.59687	8.57566	8.49651	8.62033	8.56722	8.59845	8.59793	8.5658	8.65096	8.58836	8.5196	8.57431	8.53376	8.57709	8.5908	8.55544	8.63812
0.00625	8.53857	8.55088	8.57144	8.53914	8.39801	8.44071	8.5007	8.43077	8.57129	8.56733	8.54214	8.47305	8.66013	8.54552	8.52511	8.55274	8.53442	8.66183	8.6153	8.51796	8.62654	8.54213	8.593	8.57685	8.60627	8.67257
0.0075	8.50267	8.54901	8.55944	8.52925	8.41609	8.44603	8.47478	8.44846	8.5658	8.56803	8.5544	8.47666	8.64342	8.56871	8.55581	8.52891	8.53563	8.65118	8.58914	8.50645	8.61628	8.52908	8.5981	8.54401	8.56995	8.64173
0.00875	8.49676	8.52174	8.55786	8.50498	8.36377	8.42216	8.49439	8.40677	8.54862	8.53987	8.52341	8.46166	8.62331	8.5481	8.53928	8.54916	8.51996	8.64464	8.59077	8.4961	8.60896	8.50229	8.56115	8.55412	8.55332	8.63842
0.01	8.5061	8.51232	8.51539	8.4936	8.35683	8.42231	8.49137	8.43511	8.54283	8.49667	8.5143	8.44659	8.61594	8.5199	8.52426	8.53044	8.51543	8.62083	8.54675	8.47557	8.61173	8.50398	8.57569	8.51773	8.53136	8.61917
0.01125	8.48713	8.52617	8.51925	8.47827	8.37161	8.40323	8.46294	8.42624	8.54942	8.5337	8.49842	8.43917	8.57854	8.49331	8.514	8.52719	8.50274	8.6208	8.55437	8.46267	8.58999	8.51143	8.54948	8.50352	8.54071	8.61976
0.0125	8.46727	8.50375	8.5142	8.48294	8.35326	8.39014	8.46925	8.42407	8.53936	8.49641	8.47834	8.40407	8.59097	8.49037	8.50329	8.5091	8.47449	8.60425	8.52123	8.44352	8.58765	8.49594	8.55803	8.49052	8.55301	8.59563
0.01375	8.4529	8.51147	8.55234	8.48263	8.34875	8.40142	8.42066	8.42268	8.51153	8.50305	8.49626	8.42379	8.57976	8.4946	8.5271	8.47293	8.48597	8.62527	8.52438	8.45674	8.53735	8.4522	8.53562	8.4963	8.54577	8.56507
0.015	8.48405	8.49091	8.5034	8.46586	8.34134	8.38467	8.40312	8.433	8.51142	8.5036	8.49004	8.42261	8.55376	8.48521	8.48916	8.47511	8.49146	8.58599	8.50346	8.45452	8.54955	8.47219	8.52336	8.48973	8.49422	8.54807
0.01625	8.43115	8.45467	8.49897	8.45619	8.34418	8.37512	8.42546	8.40735	8.50417	8.50319	8.48519	8.40409	8.54319	8.44972	8.466	8.47846	8.46991	8.56426	8.50337	8.44539	8.57601	8.46031	8.51099	8.46743	8.51554	8.58272
0.0175	8.42983	8.46219	8.49323	8.45723	8.32341	8.38075	8.42325	8.39821	8.50604	8.47686	8.451	8.39437	8.57336	8.4487	8.47545	8.47722	8.47612	8.56729	8.48503	8.42166	8.54376	8.4253	8.46862	8.45269	8.4721	8.54439
0.01875	8.43879	8.44733	8.50798	8.42579	8.30116	8.35952	8.42021	8.38373	8.48137	8.51488	8.46065	8.38145	8.52969	8.44492	8.46823	8.44471	8.45537	8.5542	8.48417	8.43509	8.54108	8.41463	8.51674	8.46452	8.47379	8.5268
0.02	8.40284	8.46319	8.46693	8.43233	8.30943	8.35799	8.3948	8.38494	8.46661	8.49166	8.42577	8.37856	8.56214	8.45024	8.45551	8.46196	8.46737	8.54206	8.50757	8.42996	8.52399	8.45843	8.5013	8.45844	8.48924	8.55709
0.02125	8.4218	8.46036	8.4866	8.42283	8.30486	8.36563	8.40268	8.36279	8.46695	8.47886	8.45285	8.35143	8.52149	8.44787	8.44306	8.45449	8.4473	8.56766	8.47162	8.4306	8.50784	8.40238	8.4918	8.45181	8.46398	8.5524
0.0225	8.40947	8.44117	8.43139	8.40899	8.3023	8.30156	8.40531	8.3356	8.46282	8.44875	8.46719	8.36552	8.50655	8.43459	8.4306	8.44355	8.42684	8.57132	8.4595	8.39204	8.5307	8.3967	8.47804	8.46404	8.47159	8.52529
0.02375	8.44213	8.43636	8.45231	8.42859	8.2857	8.33057	8.39584	8.34735	8.4765	8.43929	8.4133	8.37678	8.49213	8.41708	8.45217	8.45757	8.42383	8.51682	8.45846	8.39378	8.51347	8.41082	8.47429	8.43283	8.48051	8.51628
0.025	8.42014	8.42409	8.44284	8.41234	8.28514	8.35988	8.37127	8.35912	8.45209	8.44697	8.4201	8.35947	8.50216	8.39796	8.4216	8.45349	8.45599	8.51282	8.45139	8.38905	8.48767	8.38689	8.48278	8.42978	8.47063	8.53549
0.02625	8.37595	8.39259	8.44125	8.40371	8.26177	8.33519	8.3723	8.32922	8.41948	8.46222	8.40922	8.37552	8.50628	8.4451	8.38995	8.42245	8.40875	8.48402	8.42857	8.38396	8.50983	8.41564	8.44938	8.43387	8.43675	8.49042
0.0275	8.36138	8.41184	8.45353	8.3813	8.26343	8.3085	8.36411	8.33169	8.43402	8.43621	8.42193	8.32437	8.48367	8.41041	8.40621	8.3873	8.41557	8.50106	8.44396	8.39603	8.50544	8.38971	8.44969	8.41922	8.44215	8.50669
0.02875	8.39208	8.40688	8.43384	8.39089	8.26214	8.31227	8.35828	8.31745	8.40886	8.4197	8.38402	8.33684	8.49558	8.39646	8.42126	8.39177	8.40309	8.51477	8.42149	8.389	8.49009	8.38505	8.45933	8.38948	8.44661	8.50181
0.03	8.38573	8.39017	8.4326	8.38033	8.27217	8.2992	8.33772	8.32193	8.42664	8.42544	8.40707	8.33091	8.4666	8.39909	8.39961	8.40693	8.40246	8.49778	8.44581	8.38829	8.46904	8.38445	8.43025	8.39366	8.43806	8.4953
0.03125	8.37102	8.3777	8.43404	8.37436	8.27403	8.30696	8.32093	8.30751	8.42781	8.40809	8.40188	8.34496	8.46887	8.38093	8.4107	8.40412	8.41095	8.49842	8.42735	8.3614	8.45299	8.35678	8.4304	8.37891	8.44245	8.47946
0.0325	8.35151	8.38889	8.42667	8.36655	8.27392	8.28419	8.34486	8.31031	8.43675	8.38893	8.35672	8.29415	8.46333	8.40245	8.4179	8.39883	8.38556	8.46796	8.39421	8.34553	8.44678	8.38286	8.4362	8.40536	8.4045	8.49293
0.03375	8.37153	8.38074	8.41929	8.34965	8.21493	8.28302	8.33648	8.29942	8.40723	8.42169	8.3869	8.30743	8.43857	8.39415	8.38162	8.37565	8.40942	8.50121	8.44183	8.34897	8.43373	8.40097	8.4077	8.41151	8.43178	8.50323
0.035	8.31395	8.37166	8.42219	8.36753	8.26407	8.2815	8.35229	8.2732	8.3927	8.41961	8.39538	8.30691	8.44349	8.3808	8.39833	8.41595	8.42371	8.47371	8.40758	8.3643	8.45134	8.36623	8.42658	8.39498	8.42374	8.48363
0.03625	8.37011	8.38424	8.41704	8.34654	8.24574	8.29397	8.34258	8.31245	8.40697	8.36819	8.35035	8.32229	8.39428	8.35791	8.39985	8.39803	8.37868	8.47782	8.40778	8.31178	8.41526	8.34745	8.42944	8.37411	8.3674	8.4832
0.0375	8.32714	8.35098	8.41622	8.35394	8.24076	8.29147	8.3171	8.29982	8.38164	8.40555	8.33482	8.32375	8.44214	8.37813	8.36738	8.37293	8.36331	8.45107	8.40265	8.35081	8.3941	8.34907	8.39073	8.33781	8.35933	8.4745
0.03875	8.309	8.3809	8.39541	8.33372	8.24569	8.2899	8.27966	8.26895	8.37911	8.40509	8.37297	8.26617	8.44238	8.36119	8.43067	8.38954	8.36776	8.45412	8.37559	8.3425	8.43675	8.33862	8.36875	8.32593	8.39497	8.45813
0.04	8.29615	8.38205	8.38338	8.34977	8.25268	8.25831	8.29391	8.2675	8.37547	8.3798	8.36252	8.29562	8.42829	8.35633	8.37693	8.3724	8.36304	8.46366	8.41863	8.31812	8.38697	8.3289	8.38012	8.35841	8.35971	8.45189
0.04125	8.32492	8.34588	8.38625	8.33763	8.26036	8.26678	8.2851	8.30456	8.39681	8.3501	8.34632	8.27384	8.41703	8.33265	8.38962	8.39934	8.37712	8.42177	8.38831	8.31973	8.38394	8.30779	8.37686	8.3633	8.38959	8.44972
0.0425	8.33176	8.3476	8.40785	8.31012	8.20766	8.26726	8.27931	8.25108	8.39794	8.37179	8.32257	8.2752	8.37755	8.36554	8.38475	8.36844	8.37586	8.42934	8.38907	8.3335	8.40528	8.32434	8.36829	8.37022	8.38096	8.43944
0.04375	8.30343	8.34682	8.36574	8.34686	8.22067	8.2816	8.26833	8.2399	8.34458	8.35285	8.34726	8.26531	8.39962	8.35132	8.4215	8.37812	8.35202	8.42419	8.37683	8.29503	8.36716	8.34916	8.37596	8.36613	8.36351	8.41526
0.045	8.32183	8.35755	8.37171	8.32518	8.22754	8.29462	8.27031	8.24312	8.34239	8.37951	8.31286	8.28627	8.42333	8.33221	8.39894	8.35769	8.36298	8.43205	8.36027	8.32499	8.38366	8.32228	8.37602	8.35737	8.34376	8.43636
0.04625	8.31476	8.36174	8.36125	8.31679	8.21646	8.25906	8.27633	8.24426	8.35068	8.35493	8.30465	8.27606	8.39059	8.33031	8.38148	8.3513	8.36896	8.4342	8.34287	8.30786	8.3744	8.32591	8.37796	8.34305	8.33663	8.39662
0.0475	8.30842	8.34523	8.35841	8.30135	8.21073	8.2863	8.28782	8.25033	8.33947	8.31033	8.31644	8.27807	8.38711	8.34958	8.38795	8.35229	8.33928	8.40396	8.36822	8.31536	8.35023	8.28206	8.38092	8.3315	8.33437	8.45168
0.04875	8.29593	8.33056	8.35152	8.32001	8.2186	8.25752	8.27941	8.23001	8.36991	8.36683	8.33557	8.26512	8.38644	8.34488	8.39322	8.32592	8.3598	8.39787	8.38644	8.3265	8.35331	8.25855	8.37503	8.30769	8.35153	8.40782
0.05	8.28409	8.32409	8.3588	8.31055	8.21585	8.29721	8.23693	8.23327	8.34111	8.37172	8.30921	8.24715	8.37353	8.333	8.38737	8.33354	8.34517	8.395	8.35907	8.30337	8.34434	8.306	8.36394	8.3186	8.33364	8.43087
0.05125	8.29176	8.31933	8.3495	8.28556	8.20366	8.27014	8.24214	8.22135	8.32233	8.34204	8.32027	8.29113	8.36093	8.33146	8.3565	8.34741	8.3293	8.42423	8.34823	8.28813	8.36767	8.3261	8.36064	8.31803	8.36253	8.40185
0.0525	8.30671	8.32196	8.34221	8.29147	8.20038	8.2412	8.27235	8.21123	8.31704	8.34954	8.28879	8.2609	8.3576	8.33828	8.37499	8.33667	8.34282	8.39869	8.34693	8.3118	8.38636	8.32002	8.33108	8.33877	8.35629	8.40616
0.05375	8.30042	8.32976	8.31974	8.3065	8.20654	8.29775	8.26062	8.22054	8.32609	8.33843	8.30275	8.25337	8.35677	8.32025	8.38413	8.34249	8.32943	8.36647	8.3585	8.27871	8.31278	8.26984	8.36526	8.2892	8.34515	8.40194
0.055	8.28044	8.31224	8.31931	8.29427	8.196	8.26064	8.23039	8.19545	8.31169	8.3302	8.30186	8.25964	8.33265	8.32374	8.35464	8.32918	8.3031	8.39919	8.35486	8.2838	8.34791	8.29099	8.37097	8.31859	8.34143	8.40686
0.05625	8.29246	8.32456	8.32263	8.25768	8.20253	8.26146	8.2331	8.21615	8.31517	8.3345	8.3008	8.24592	8.35084	8.31588	8.34468	8.33133	8.32745	8.39323	8.35064	8.24266	8.32626	8.2745	8.34214	8.29676	8.33529	8.37757
0.0575	8.28645	8.29714	8.3154	8.28238	8.19444	8.24933	8.21969	8.21029	8.31859	8.33343	8.28746	8.24582	8.35853	8.28696	8.37863	8.35136	8.31361	8.37941	8.34504	8.26563	8.33931	8.28535	8.33989	8.2975	8.31087	8.4263
0.05875	8.28017	8.31161	8.31505	8.25965	8.18716	8.24965	8.21352	8.19015	8.31852	8.3225	8.26456	8.26685	8.32672	8.31643	8.37561	8.33013	8.30959	8.35792	8.32704	8.3096	8.3384	8.29034	8.33837	8.31917	8.30873	8.36437
0.06	8.27884	8.30265	8.33418	8.24714	8.18719	8.25392	8.21622	8.20098	8.32205	8.30196	8.28625	8.25588	8.31615	8.32601	8.38381	8.33618	8.33841	8.3694	8.332	8.28995	8.30538	8.26958	8.3233	8.29824	8.33516	8.38309
0.06125	8.301	8.30352	8.29631	8.22796	8.17509	8.26945	8.19175	8.19455	8.33944	8.30197	8.28791	8.27794	8.32617	8.30311	8.37204	8.33328	8.30534	8.37191	8.33312	8.2835	8.32127	8.27677	8.34674	8.27668	8.29169	8.39893
0.0625	8.26995	8.28066	8.31068	8.27027	8.16858	8.23724	8.17209	8.18848	8.31716	8.32812	8.27705	8.26066	8.30987	8.3075	8.3572	8.32466	8.30307	8.35772	8.29892	8.25724	8.31017	8.27966	8.349	8.27864	8.3138	8.37766
0.06375	8.26193	8.31287	8.32089	8.29253	8.19744	8.25879	8.2002	8.15212	8.30934	8.31309	8.25493	8.2496	8.32033	8.28165	8.3423	8.32557	8.30615	8.40179	8.32562	8.26821	8.28642	8.26316	8.32133	8.31846	8.32403	8.37811
0.065	8.26144	8.27676	8.29796	8.24504	8.1835	8.22499	8.20772	8.15507	8.29497	8.30358	8.27491	8.26738	8.30199	8.33379	8.3596	8.32477	8.30468	8.36818	8.33917	8.26192	8.28062	8.23977	8.33213	8.29642	8.32234	8.38002
0.06625	8.25045	8.29724	8.27873	8.2433	8.18598	8.24715	8.2114	8.16308	8.28961	8.29275	8.24967	8.259	8.28769	8.31456	8.34683	8.3465	8.29959	8.36584	8.32547	8.25133	8.28808	8.28692	8.31013	8.28216	8.32311	8.3784
0.0675	8.25847	8.30641	8.27948	8.23821	8.17066	8.24015	8.19162	8.18495	8.29026	8.31647	8.29209	8.24225	8.30821	8.28701	8.34082	8.31769	8.28786	8.38385	8.33309	8.24123	8.28907	8.26612	8.33815	8.28978	8.28927	8.3726
0.06875	8.2546	8.30836	8.28984	8.22844	8.1942	8.25029	8.18489	8.168	8.29631	8.29429	8.25808	8.24724	8.27136	8.27734	8.34799	8.33949	8.28689	8.37227	8.32757	8.28173	8.28487	8.24717	8.29599	8.29237	8.29847	8.36014
0.07	8.26399	8.2811	8.31052	8.25178	8.19892	8.23436	8.18604	8.18137	8.28518	8.31362	8.27204	8.21541	8.33282	8.3145	8.34944	8.29985	8.30835	8.32722	8.2952	8.26515	8.27981	8.2723	8.33061	8.275	8.32358	8.36423
0.07125	8.24023	8.29334	8.27428	8.2504	8.16545	8.20383	8.20046	8.1586	8.31095	8.31721	8.23366	8.21424	8.3062	8.27475	8.3448	8.31732	8.30712	8.33972	8.29253	8.24625	8.27546	8.25025	8.33105	8.29259	8.29532	8.36809
0.0725	8.22783	8.27664	8.28418	8.24655	8.16605	8.21845	8.18163	8.15234	8.32099	8.31245	8.24087	8.21817	8.31358	8.30395	8.35285	8.32519	8.28711	8.36997	8.31408	8.24314	8.31232	8.25738	8.31739	8.28357	8.28766	8.36754
0.07375	8.25512	8.29974	8.26578	8.26726	8.16781	8.20326	8.17101	8.13997	8.27347	8.29611	8.27076	8.2417	8.30148	8.29455	8.29497	8.30604	8.29763	8.36103	8.2771	8.26727	8.28206	8.23811	8.29714	8.26944	8.2846	8.36551
0.075	8.25379	8.29314	8.26446	8.20601	8.16264	8.19723	8.15055	8.14611	8.26657	8.28609	8.2449	8.2285	8.302	8.29859	8.32329	8.3047	8.30887	8.3459	8.30711	8.23763	8.30504	8.22365	8.2916	8.27967	8.29114	8.36302
0.07625	8.25534	8.27419	8.26138	8.23098	8.19045	8.23305	8.17942	8.16186	8.27715	8.32142	8.25344	8.1996	8.29235	8.29648	8.32312	8.28988	8.28692	8.35526	8.32008	8.22691	8.26749	8.2334	8.32705	8.26796	8.29766	8.35156
0.0775	8.22669	8.28276	8.2972	8.21223	8.14222	8.2403	8.17616	8.14948	8.28104	8.30249	8.25322	8.21326	8.28733	8.27069	8.31083	8.31798	8.26532	8.31899	8.30815	8.23619	8.24218	8.22788	8.30437	8.26571	8.29223	8.34524
0.07875	8.22201	8.2737	8.30531	8.20832	8.1617	8.18315	8.15821	8.14378	8.25594	8.30974	8.25115	8.24748	8.28442	8.28095	8.29272	8.30351	8.28987	8.3237	8.27697	8.23927	8.26113	8.23115	8.33651	8.23714	8.2898	8.35058
0.08	8.22723	8.28121	8.26795	8.22239	8.15168	8.24351	8.17064	8.14116	8.29145	8.27981	8.22471	8.24866	8.29556	8.26537	8.29684	8.29651	8.28537	8.32477	8.2787	8.2681	8.2504	8.22526	8.31321	8.2184	8.26194	8.36527
0.08125	8.23753	8.28271	8.2725	8.21819	8.13576	8.21786	8.15667	8.142	8.26084	8.2831	8.2432	8.21827	8.25958	8.26018	8.33422	8.29212	8.29566	8.33195	8.28899	8.22026	8.26517	8.21179	8.2802	8.24165	8.26978	8.35656
0.0825	8.23536	8.29834	8.27639	8.21446	8.15792	8.2002	8.14389	8.1466	8.25619	8.27711	8.24718	8.23685	8.27134	8.24925	8.29663	8.29431	8.28407	8.34564	8.27414	8.26999	8.26686	8.22712	8.2895	8.24897	8.27196	8.35015
0.08375	8.23839	8.25705	8.26065	8.20557	8.15824	8.21808	8.16163	8.15202	8.26708	8.26806	8.22817	8.22665	8.27199	8.2774	8.31202	8.29628	8.26237	8.30237	8.31091	8.21044	8.26481	8.22882	8.28313	8.27773	8.29029	8.33354
0.085	8.20352	8.25879	8.23415	8.21253	8.17561	8.22696	8.16416	8.14241	8.2725	8.25792	8.22491	8.21798	8.29729	8.28687	8.30274	8.29619	8.26204	8.34472	8.27797	8.23352	8.28453	8.2442	8.30169	8.26552	8.28824	8.33566
0.08625	8.22123	8.26071	8.28743	8.203	8.14112	8.20598	8.16568	8.13391	8.23928	8.27903	8.25854	8.21897	8.26853	8.23402	8.33582	8.30565	8.27361	8.35557	8.27958	8.22943	8.2488	8.22807	8.29751	8.25415	8.26486	8.32104
0.0875	8.23204	8.23654	8.25174	8.233	8.13571	8.2006	8.16777	8.15463	8.24452	8.27555	8.24533	8.21326	8.27388	8.26483	8.3195	8.32632	8.26081	8.30139	8.28785	8.22116	8.25723	8.22656	8.29022	8.2073	8.25649	8.32953
0.08875	8.21345	8.25366	8.26338	8.19081	8.13503	8.21641	8.12047	8.12609	8.24977	8.29543	8.23475	8.19477	8.2733	8.26167	8.2937	8.27255	8.27063	8.31963	8.30069	8.23059	8.28459	8.20533	8.26974	8.21327	8.27482	8.34336
0.09	8.23542	8.24652	8.25141	8.21045	8.16074	8.1925	8.1228	8.16807	8.27405	8.27865	8.22214	8.19259	8.25859	8.2435	8.31435	8.24628	8.25703	8.30877	8.29648	8.19368	8.27181	8.2286	8.30648	8.23223	8.26306	8.36147
0.09125	8.20554	8.23102	8.25963	8.19903	8.11928	8.20914	8.14865	8.1483	8.26036	8.25976	8.22634	8.19779	8.27149	8.23777	8.28707	8.29517	8.25653	8.31872	8.28518	8.22125	8.27749	8.21802	8.28245	8.23805	8.25251	8.34257
0.0925	8.21964	8.23166	8.25151	8.20746	8.15522	8.19635	8.14394	8.14411	8.23736	8.25582	8.21027	8.20888	8.27583	8.23845	8.29364	8.28087	8.23716	8.31727	8.24763	8.20905	8.26456	8.23097	8.29423	8.25185	8.28137	8.35669
0.09375	8.1923	8.22421	8.21257	8.22826	8.12725	8.22839	8.16293	8.1028	8.26152	8.27174	8.2239	8.18591	8.27087	8.25547	8.30785	8.27571	8.2693	8.30138	8.27368	8.21019	8.22569	8.21459	8.28429	8.24048	8.24835	8.33093
0.095	8.20994	8.25266	8.22873	8.21962	8.12776	8.20274	8.12992	8.12094	8.26154	8.26209	8.199	8.20122	8.2753	8.26911	8.28325	8.26795	8.24623	8.28705	8.27324	8.20699	8.25122	8.21287	8.28209	8.23071	8.26003	8.32257
0.09625	8.22877	8.27235	8.23585	8.19967	8.13409	8.20584	8.13861	8.12772	8.23921	8.2659	8.21879	8.21774	8.23385	8.24421	8.25837	8.31118	8.255	8.32886	8.25103	8.19352	8.22625	8.20703	8.28602	8.22853	8.25584	8.33287
0.0975	8.2012	8.23046	8.23732	8.18761	8.16567	8.19231	8.14972	8.12008	8.25954	8.27051	8.23676	8.21362	8.25551	8.26464	8.29928	8.25698	8.24327	8.29487	8.2462	8.22145	8.25088	8.19571	8.26735	8.23372	8.27769	8.31381
0.09875	8.19357	8.23879	8.2224	8.20214	8.1476	8.19834	8.11997	8.14618	8.28028	8.25241	8.22535	8.24747	8.25779	8.22849	8.27354	8.29145	8.24555	8.30223	8.25889	8.22157	8.24221	8.24789	8.26913	8.25663	8.25106	8.34826
0.1	8.19578	8.2423	8.21542	8.19873	8.08512	8.20505	8.16344	8.13968	8.28032	8.2662	8.20145	8.21001	8.25122	8.22452	8.30292	8.26808	8.23938	8.29263	8.2728	8.19834	8.24745	8.194	8.29966	8.24852	8.25916	8.32198
0.10125	8.21752	8.22102	8.22689	8.18856	8.14286	8.19964	8.15766	8.13144	8.25535	8.27402	8.1855	8.20118	8.23699	8.24115	8.27215	8.2828	8.25362	8.27641	8.24768	8.20092	8.22782	8.20144	8.29488	8.23032	8.2481	8.31323
0.1025	8.23702	8.23365	8.21949	8.18614	8.1348	8.1805	8.13998	8.152	8.25398	8.26382	8.19834	8.21268	8.27117	8.23224	8.30616	8.28191	8.22341	8.31431	8.24894	8.24048	8.23575	8.18477	8.27171	8.21745	8.29023	8.34198
0.10375	8.19906	8.22423	8.21904	8.17414	8.11559	8.19341	8.16838	8.13103	8.22896	8.28387	8.21434	8.21482	8.23561	8.24979	8.28218	8.25306	8.25013	8.29889	8.27291	8.21787	8.25126	8.21055	8.29561	8.25463	8.2494	8.3365
0.105	8.1948	8.25182	8.22644	8.19555	8.12583	8.17953	8.14517	8.12915	8.25343	8.28197	8.2163	8.23216	8.23188	8.2175	8.30511	8.26307	8.23052	8.33148	8.24722	8.21349	8.23758	8.20376	8.24672	8.24707	8.23443	8.35169
0.10625	8.21043	8.21401	8.24252	8.19595	8.09749	8.18766	8.14376	8.12255	8.2746	8.23731	8.19746	8.19912	8.23394	8.23939	8.27993	8.26287	8.2486	8.30294	8.26041	8.19575	8.25055	8.21069	8.24543	8.238	8.25198	8.30813
0.1075	8.19826	8.23393	8.21931	8.17668	8.09143	8.16811	8.12494	8.12068	8.24107	8.27372	8.20447	8.22579	8.23813	8.24258	8.28155	8.24309	8.23845	8.296	8.24044	8.20763	8.21647	8.1805	8.26763	8.24333	8.22112	8.27744
0.10875	8.21859	8.24965	8.2402	8.17922	8.10276	8.14109	8.10146	8.11483	8.21723	8.24689	8.17092	8.20797	8.24214	8.21379	8.27695	8.24049	8.21623	8.24824	8.26013	8.19649	8.2072	8.20969	8.28748	8.19453	8.23595	8.31244
0.11	8.1856	8.21115	8.22022	8.18707	8.1214	8.18572	8.11876	8.12712	8.23705	8.27765	8.18009	8.19583	8.27053	8.22392	8.30179	8.26657	8.26842	8.28029	8.26058	8.18972	8.23582	8.22558	8.26203	8.19849	8.24689	8.32053
0.11125	8.18608	8.23307	8.24509	8.19344	8.1137	8.17515	8.14361	8.12919	8.25509	8.28269	8.21673	8.19824	8.23977	8.22913	8.25987	8.25556	8.24905	8.28027	8.26087	8.20007	8.20856	8.21431	8.29226	8.21398	8.26338	8.29558
0.1125	8.17907	8.20265	8.21291	8.20081	8.13749	8.16882	8.13696	8.10553	8.23113	8.24875	8.21753	8.18433	8.22124	8.20811	8.26901	8.26407	8.21532	8.30004	8.26371	8.19745	8.2331	8.17339	8.28393	8.22318	8.23493	8.31668
0.11375	8.20704	8.23219	8.24664	8.19779	8.09875	8.17907	8.08764	8.10468	8.23881	8.2582	8.18258	8.17462	8.22514	8.1858	8.28565	8.27895	8.22828	8.2813	8.25745	8.19407	8.23237	8.20599	8.25653	8.20174	8.22345	8.3149
0.115	8.20824	8.22703	8.22909	8.18051	8.12236	8.15852	8.11986	8.11266	8.23813	8.25992	8.19219	8.20471	8.24461	8.25048	8.29379	8.25854	8.23288	8.30399	8.24086	8.21754	8.22702	8.18636	8.25845	8.22812	8.2218	8.2968
0.11625	8.17993	8.22011	8.22176	8.17635	8.11737	8.20982	8.11772	8.11027	8.24677	8.26939	8.18518	8.19683	8.23067	8.21058	8.28514	8.24005	8.23556	8.27432	8.26664	8.22388	8.24175	8.19719	8.26393	8.21337	8.23502	8.29522
0.1175	8.17961	8.2363	8.23593	8.18589	8.11819	8.20514	8.10673	8.09084	8.26178	8.27829	8.17843	8.19021	8.25492	8.2303	8.26391	8.25015	8.22551	8.28688	8.24317	8.19475	8.23051	8.15711	8.26272	8.21532	8.24591	8.31481
0.11875	8.23689	8.19643	8.24252	8.16961	8.09707	8.16103	8.14281	8.11559	8.25614	8.23907	8.17645	8.21344	8.23092	8.20135	8.2994	8.24757	8.23087	8.27209	8.24647	8.20987	8.24501	8.22096	8.23213	8.22982	8.21688	8.32725
0.12	8.18625	8.23092	8.20485	8.1766	8.11291	8.14741	8.12537	8.11198	8.20767	8.25561	8.19357	8.19511	8.23987	8.22494	8.26019	8.24263	8.22473	8.30684	8.24376	8.21196	8.22622	8.18365	8.25499	8.21573	8.22239	8.31687
0.12125	8.19759	8.21607	8.22302	8.18394	8.11717	8.13121	8.12912	8.12535	8.22875	8.2481	8.20051	8.18904	8.2174	8.19971	8.26797	8.25753	8.23207	8.29463	8.26143	8.21348	8.23047	8.17399	8.26493	8.23223	8.25071	8.30735
0.1225	8.16664	8.20772	8.21262	8.18475	8.11864	8.14515	8.11502	8.13072	8.26515	8.23192	8.20062	8.15082	8.21934	8.22307	8.27381	8.2507	8.2238	8.2855	8.24594	8.20199	8.24336	8.19654	8.24889	8.23956	8.22361	8.30492
0.12375	8.18696	8.21639	8.22765	8.16184	8.09365	8.17069	8.12421	8.11839	8.24054	8.23764	8.18216	8.1492	8.22252	8.23419	8.29397	8.26449	8.2144	8.2828	8.2261	8.18732	8.2201	8.17992	8.2591	8.21852	8.21223	8.34095
0.125	8.18296	8.22007	8.23928	8.17789	8.11312	8.18158	8.11409	8.07166	8.20946	8.24826	8.19286	8.16279	8.23374	8.22052	8.29533	8.2239	8.22364	8.28678	8.27514	8.17904	8.22069	8.20078	8.27105	8.19146	8.23676	8.29194
0.12625	8.16399	8.25355	8.20922	8.18576	8.13848	8.14203	8.11277	8.10586	8.227	8.25062	8.1805	8.19148	8.23126	8.22595	8.28386	8.2505	8.22278	8.25495	8.25836	8.17842	8.2292	8.18805	8.24172	8.19323	8.21047	8.28227
0.1275	8.19027	8.21849	8.21086	8.17386	8.10791	8.16209	8.11169	8.13295	8.23339	8.22064	8.15365	8.19117	8.22192	8.2224	8.27027	8.2188	8.20876	8.3277	8.25474	8.20789	8.24735	8.18091	8.2614	8.17357	8.22432	8.27622
0.12875	8.17439	8.21245	8.22006	8.17219	8.09255	8.14524	8.12117	8.10294	8.22122	8.25979	8.19932	8.18013	8.21648	8.19341	8.29932	8.2254	8.23907	8.26589	8.21754	8.18791	8.23498	8.18511	8.26769	8.20881	8.21301	8.30355
0.13	8.17943	8.2291	8.24111	8.15952	8.09322	8.13545	8.11209	8.10882	8.23658	8.23786	8.1525	8.17455	8.23395	8.24158	8.26156	8.23294	8.21456	8.25717	8.21057	8.20432	8.22936	8.17031	8.24635	8.20887	8.22105	8.30181
0.13125	8.16875	8.22852	8.20943	8.11255	8.09267	8.12419	8.10089	8.09237	8.20951	8.24875	8.19313	8.17295	8.22886	8.19781	8.23887	8.2202	8.24835	8.28272	8.23371	8.17548	8.22972	8.19031	8.24811	8.19786	8.17731	8.29648
0.1325	8.21258	8.18023	8.20778	8.16433	8.11803	8.14957	8.12231	8.0911	8.2244	8.26933	8.16631	8.18491	8.24188	8.20404	8.26691	8.23646	8.21726	8.29266	8.22023	8.16798	8.19654	8.16338	8.28005	8.20734	8.21086	8.31481
0.13375	8.17054	8.17605	8.21851	8.14226	8.09866	8.1477	8.12251	8.09996	8.19889	8.22472	8.17325	8.15417	8.22669	8.19543	8.27419	8.26067	8.18921	8.25839	8.23347	8.16802	8.22586	8.17193	8.26018	8.20695	8.20972	8.27639
0.135	8.21375	8.18987	8.20529	8.14927	8.08693	8.15648	8.07524	8.0739	8.22843	8.22169	8.19062	8.17879	8.23751	8.21878	8.27448	8.23161	8.22132	8.26079	8.21515	8.18494	8.21636	8.20077	8.23181	8.17721	8.22727	8.27995
0.13625	8.19278	8.2066	8.20375	8.14019	8.12836	8.14785	8.10625	8.07347	8.22466	8.2478	8.17821	8.18212	8.19263	8.22685	8.24928	8.24756	8.19065	8.27495	8.22619	8.2043	8.18504	8.17797	8.22888	8.18525	8.24425	8.3096
0.1375	8.14999	8.20315	8.17539	8.16923	8.09861	8.16041	8.08877	8.09284	8.20844	8.26072	8.1829	8.17649	8.21655	8.18975	8.24013	8.25035	8.22207	8.2517	8.22018	8.16502	8.2104	8.20217	8.24749	8.19809	8.21364	8.26854
0.13875	8.19414	8.21119	8.19457	8.16683	8.07063	8.16323	8.08992	8.07241	8.23405	8.21722	8.20552	8.16291	8.22493	8.21322	8.26438	8.22549	8.19908	8.26385	8.2322	8.18606	8.21824	8.22435	8.24376	8.19243	8.18072	8.29836
0.14	8.16457	8.18853	8.20597	8.14548	8.1054	8.15907	8.10173	8.05865	8.23593	8.23719	8.17685	8.16225	8.21938	8.22311	8.28177	8.22125	8.23406	8.25054	8.21286	8.18704	8.22294	8.16954	8.22612	8.21784	8.22575	8.30738
0.14125	8.1987	8.19631	8.21163	8.14718	8.08973	8.16148	8.10295	8.09767	8.19455	8.2299	8.17576	8.18572	8.20559	8.19169	8.2675	8.22189	8.22186	8.28078	8.24263	8.18543	8.20826	8.17989	8.2595	8.21169	8.21091	8.29195
0.1425	8.17243	8.21437	8.22595	8.14799	8.10972	8.1551	8.09314	8.07182	8.21062	8.22141	8.14662	8.17482	8.21281	8.20582	8.27686	8.22653	8.22451	8.27893	8.22991	8.17362	8.22049	8.17446	8.25064	8.24659	8.2565	8.26143
0.14375	8.19689	8.18927	8.18938	8.14052	8.09955	8.15678	8.06702	8.09308	8.23987	8.21337	8.18129	8.13971	8.21665	8.21102	8.23082	8.20628	8.2301	8.25494	8.23317	8.17387	8.2015	8.16654	8.25755	8.17999	8.23256	8.2787
0.145	8.17975	8.22174	8.23	8.16912	8.10926	8.1467	8.11836	8.08809	8.22113	8.21604	8.16244	8.15518	8.22642	8.23631	8.25959	8.2238	8.20163	8.27204	8.22012	8.15481	8.18464	8.1679	8.21575	8.19723	8.19345	8.27623
0.14625	8.15254	8.21471	8.19727	8.1511	8.10164	8.15564	8.10664	8.09815	8.21985	8.22866	8.19257	8.13903	8.21206	8.20206	8.26866	8.24275	8.20675	8.28233	8.22271	8.1799	8.19252	8.13143	8.22919	8.20541	8.23527	8.30655
0.1475	8.16658	8.17183	8.19464	8.14521	8.10742	8.13732	8.11544	8.10135	8.21187	8.23826	8.16258	8.17892	8.23581	8.20666	8.2514	8.23606	8.20106	8.25779	8.23867	8.12023	8.17175	8.16813	8.2571	8.16278	8.21533	8.31281
0.14875	8.1607	8.21186	8.20267	8.16061	8.10355	8.18009	8.12191	8.06484	8.21963	8.21117	8.17098	8.16334	8.22722	8.2172	8.26136	8.2308	8.19147	8.29738	8.23199	8.17792	8.19971	8.14098	8.23049	8.19919	8.20196	8.29017
0.15	8.18775	8.20407	8.19128	8.13851	8.10905	8.15818	8.0942	8.0921	8.22615	8.25401	8.17842	8.17837	8.22029	8.18519	8.2663	8.21897	8.23161	8.26285	8.21742	8.17385	8.1877	8.17636	8.20446	8.19893	8.19546	8.29692
0.15125	8.15051	8.21272	8.19199	8.14911	8.09914	8.14208	8.09491	8.09536	8.20714	8.20608	8.17295	8.15342	8.25792	8.22452	8.24869	8.2197	8.21122	8.25827	8.20913	8.14973	8.20737	8.16269	8.23451	8.19422	8.23136	8.28662
0.1525	8.16605	8.18874	8.1991	8.15992	8.06382	8.12923	8.08289	8.08637	8.21624	8.24386	8.18236	8.16626	8.21704	8.20041	8.23542	8.24971	8.22558	8.25725	8.23895	8.1646	8.21636	8.17302	8.25069	8.1753	8.20206	8.25518
0.15375	8.18799	8.19884	8.1956	8.15197	8.10544	8.13181	8.1234	8.08516	8.22195	8.21114	8.15038	8.14622	8.2424	8.19741	8.26808	8.24854	8.2334	8.26896	8.22856	8.17144	8.21125	8.16743	8.24397	8.19844	8.17554	8.30864
0.155	8.17672	8.21766	8.16846	8.16449	8.05678	8.14814	8.09425	8.07127	8.21147	8.21771	8.16768	8.16318	8.20068	8.22558	8.25582	8.22914	8.2252	8.28338	8.22402	8.16789	8.20814	8.17622	8.22121	8.19653	8.20636	8.28948
0.15625	8.17262	8.21025	8.20071	8.16314	8.09854	8.16503	8.09337	8.05584	8.21769	8.2353	8.14404	8.16268	8.22501	8.22017	8.24035	8.23093	8.21849	8.26248	8.25135	8.1697	8.20513	8.15669	8.22223	8.21067	8.20492	8.28279
0.1575	8.16784	8.21024	8.15215	8.16587	8.06047	8.13873	8.09631	8.09344	8.18474	8.19031	8.16316	8.1343	8.20532	8.20716	8.24409	8.22171	8.21338	8.24591	8.23791	8.20861	8.20515	8.16575	8.25646	8.16896	8.23263	8.28029
0.15875	8.1698	8.20744	8.16785	8.15815	8.09997	8.12392	8.11112	8.07312	8.20006	8.2223	8.18481	8.16074	8.19723	8.20759	8.27084	8.23983	8.23821	8.26662	8.25159	8.16834	8.19502	8.14536	8.22585	8.16709	8.21425	8.29802
0.16	8.15059	8.21915	8.19095	8.14445	8.08647	8.13086	8.09188	8.09579	8.20606	8.20019	8.17999	8.13343	8.19605	8.20563	8.26481	8.2192	8.19147	8.2511	8.20295	8.18458	8.18322	8.1586	8.22778	8.20627	8.20494	8.26196
0.16125	8.18499	8.19731	8.1902	8.15161	8.11057	8.13168	8.09619	8.10622	8.18234	8.20525	8.19328	8.16119	8.21901	8.18829	8.27104	8.19705	8.17488	8.27127	8.21057	8.1824	8.19161	8.16646	8.25423	8.20516	8.22041	8.28188
0.1625	8.16103	8.17959	8.20282	8.13902	8.09219	8.15024	8.11011	8.07421	8.21506	8.23964	8.17653	8.13069	8.20757	8.23137	8.24373	8.22212	8.19495	8.26911	8.21346	8.14817	8.21042	8.17952	8.23058	8.1876	8.22709	8.29874
0.16375	8.159	8.18257	8.17188	8.12803	8.08953	8.16253	8.08078	8.07763	8.19665	8.22438	8.17731	8.1525	8.20938	8.19671	8.23406	8.22947	8.16726	8.26134	8.21766	8.17112	8.21261	8.18111	8.22315	8.18846	8.21599	8.28458
0.165	8.18218	8.18308	8.16923	8.13643	8.07965	8.14679	8.087	8.11241	8.19662	8.21096	8.17769	8.15601	8.2019	8.20913	8.24891	8.22293	8.19822	8.25738	8.19545	8.15616	8.21742	8.14653	8.23368	8.20902	8.20772	8.30323
0.16625	8.15926	8.18879	8.18444	8.12929	8.09768	8.13665	8.09013	8.0785	8.19506	8.23362	8.15132	8.15718	8.2167	8.19229	8.27843	8.22315	8.22471	8.26442	8.20341	8.18128	8.20479	8.16301	8.23103	8.20859	8.20031	8.27948
0.1675	8.18516	8.18481	8.20008	8.1599	8.09353	8.13573	8.07126	8.08147	8.20178	8.22501	8.16675	8.14524	8.19524	8.2163	8.25326	8.20907	8.22669	8.25791	8.2247	8.19496	8.19281	8.17299	8.20919	8.19593	8.20198	8.31124
0.16875	8.16595	8.18902	8.18041	8.13179	8.09562	8.13332	8.07852	8.08069	8.19674	8.18794	8.15363	8.17048	8.21689	8.19007	8.227	8.20942	8.17279	8.25601	8.23094	8.15948	8.19833	8.14219	8.22509	8.20439	8.20354	8.30661
0.17	8.16526	8.17362	8.18237	8.13766	8.1049	8.16381	8.10411	8.0611	8.18258	8.21895	8.1556	8.16181	8.20871	8.19942	8.22851	8.23859	8.19848	8.27137	8.22	8.16679	8.19433	8.14962	8.21731	8.18935	8.18603	8.2685
0.17125	8.18477	8.21356	8.16694	8.10747	8.10973	8.14516	8.13496	8.0786	8.20369	8.21495	8.18364	8.17189	8.23102	8.20921	8.24664	8.21481	8.20645	8.24831	8.22836	8.18045	8.2191	8.1725	8.20868	8.21062	8.22411	8.28961
0.1725	8.14894	8.20928	8.18723	8.12306	8.09411	8.12869	8.10048	8.07189	8.20287	8.21736	8.15751	8.18493	8.22089	8.19788	8.24598	8.18884	8.20351	8.26144	8.21774	8.1508	8.21988	8.14046	8.21004	8.22032	8.19602	8.28557
0.17375	8.18006	8.18639	8.18484	8.13944	8.09558	8.15538	8.09217	8.09692	8.18338	8.24448	8.15394	8.16244	8.21463	8.18193	8.23064	8.2224	8.21282	8.27813	8.20723	8.14947	8.17826	8.16632	8.22884	8.16124	8.19142	8.27316
0.175	8.16424	8.19491	8.14859	8.13948	8.09248	8.13834	8.10394	8.07861	8.22315	8.22829	8.16375	8.15935	8.17928	8.20746	8.24559	8.24206	8.17604	8.23838	8.23104	8.1478	8.2279	8.16073	8.22547	8.17932	8.1971	8.26765
0.17625	8.17771	8.17318	8.18602	8.14066	8.10724	8.14371	8.09883	8.0861	8.19693	8.18668	8.16648	8.12456	8.20286	8.21229	8.23075	8.1905	8.18233	8.2559	8.2094	8.16622	8.21761	8.13625	8.236	8.19263	8.19367	8.28858
0.1775	8.15859	8.17795	8.20001	8.16296	8.06	8.16224	8.09228	8.05282	8.18402	8.19645	8.17206	8.14352	8.18381	8.21052	8.22247	8.19928	8.19904	8.26226	8.23048	8.17311	8.21418	8.15007	8.21738	8.18138	8.18699	8.32647
0.17875	8.1501	8.16516	8.17624	8.11013	8.08885	8.13377	8.06417	8.04272	8.19224	8.22087	8.18541	8.15659	8.19839	8.17009	8.22281	8.22136	8.18608	8.25938	8.22446	8.14728	8.18881	8.17739	8.24582	8.1989	8.16539	8.29478
0.18	8.16703	8.1762	8.16691	8.13112	8.0717	8.10419	8.09166	8.06261	8.21034	8.21815	8.18062	8.14852	8.21298	8.19726	8.24005	8.19987	8.20588	8.25659	8.21896	8.15663	8.20809	8.16864	8.22713	8.16935	8.21157	8.28184
0.18125	8.16908	8.18672	8.17494	8.14146	8.0678	8.13017	8.10038	8.04384	8.22956	8.21129	8.15274	8.15541	8.21207	8.15814	8.25571	8.22275	8.18175	8.26983	8.21715	8.13514	8.20295	8.16648	8.20905	8.19546	8.2061	8.2764
0.1825	8.16241	8.20151	8.18019	8.14446	8.07478	8.14099	8.08289	8.075	8.19964	8.22459	8.17883	8.15293	8.21433	8.22807	8.24008	8.23206	8.18763	8.2511	8.21574	8.17035	8.1887	8.1556	8.19816	8.20012	8.18718	8.26938
0.18375	8.14973	8.17533	8.18009	8.1466	8.07206	8.13422	8.0472	8.08895	8.15823	8.20705	8.15222	8.13171	8.1862	8.19105	8.24273	8.21392	8.22042	8.26645	8.20754	8.15866	8.20036	8.15829	8.23402	8.18398	8.17908	8.30116
0.185	8.147	8.19156	8.20076	8.11399	8.10064	8.12703	8.10491	8.08478	8.20184	8.18433	8.15883	8.13357	8.24387	8.18541	8.23828	8.20773	8.22093	8.24543	8.18595	8.11298	8.18432	8.15587	8.20498	8.17817	8.21334	8.28798
0.18625	8.14148	8.1634	8.18227	8.13189	8.06367	8.12002	8.08894	8.06661	8.21215	8.2103	8.15272	8.16528	8.20003	8.19238	8.22372	8.22932	8.20495	8.25454	8.20189	8.16514	8.20081	8.18873	8.21658	8.17657	8.20999	8.26775
0.1875	8.17661	8.18189	8.17668	8.16369	8.0624	8.14508	8.08242	8.05268	8.18251	8.22385	8.17772	8.17009	8.21555	8.18003	8.26144	8.21581	8.19034	8.23972	8.18034	8.14588	8.17815	8.16117	8.24222	8.1776	8.21196	8.27856
0.18875	8.15254	8.19167	8.19019	8.14976	8.09531	8.13732	8.07318	8.06955	8.20913	8.19225	8.18367	8.138	8.21575	8.21158	8.18456	8.22568	8.20462	8.23613	8.23069	8.16628	8.16454	8.15552	8.21556	8.18846	8.18781	8.27897
0.19	8.13512	8.1858	8.18004	8.13181	8.03969	8.15399	8.06633	8.0893	8.18689	8.21198	8.15599	8.14326	8.20213	8.15609	8.23921	8.20848	8.16905	8.25649	8.18302	8.1548	8.21897	8.17558	8.23525	8.18372	8.21189	8.31543
0.19125	8.17075	8.16992	8.17289	8.1258	8.09916	8.13954	8.09066	8.04619	8.16238	8.21649	8.15041	8.17956	8.19313	8.18344	8.23866	8.22694	8.19089	8.2387	8.21278	8.15043	8.18499	8.14115	8.20722	8.16794	8.22205	8.27857
0.1925	8.15065	8.18245	8.17751	8.10893	8.09525	8.1351	8.09367	8.06137	8.18139	8.21021	8.16273	8.15757	8.19064	8.189	8.22412	8.20462	8.20912	8.23904	8.21198	8.13411	8.20084	8.17564	8.1835	8.17675	8.1892	8.25729
0.19375	8.16349	8.18144	8.136	8.13409	8.06334	8.13149	8.07519	8.06673	8.16824	8.21157	8.14698	8.16639	8.21794	8.17371	8.20801	8.20498	8.2161	8.23217	8.18953	8.15091	8.16487	8.1306	8.21671	8.20272	8.18592	8.28972
0.195	8.14824	8.18315	8.12582	8.15353	8.06761	8.09962	8.08107	8.0544	8.20476	8.2152	8.13403	8.15057	8.22404	8.15516	8.24059	8.22009	8.18921	8.21518	8.17761	8.12962	8.19288	8.14809	8.20361	8.15073	8.15809	8.25461
0.19625	8.14419	8.20691	8.18965	8.14226	8.07366	8.11189	8.08323	8.08754	8.22219	8.22604	8.14695	8.13364	8.21523	8.16304	8.22881	8.2396	8.19355	8.23515	8.19133	8.15713	8.19713	8.15657	8.20233	8.20441	8.19167	8.26872
0.1975	8.15549	8.16106	8.18942	8.13107	8.06716	8.12017	8.07188	8.0646	8.20704	8.22046	8.14684	8.14722	8.20729	8.1874	8.22576	8.20975	8.20736	8.23381	8.22779	8.16247	8.19506	8.16145	8.2211	8.18424	8.17741	8.27003
0.19875	8.12816	8.17783	8.19153	8.13161	8.08244	8.13075	8.06529	8.04751	8.20728	8.21654	8.14228	8.13792	8.20578	8.17298	8.25022	8.22478	8.17287	8.24668	8.21441	8.15883	8.18762	8.16988	8.18018	8.17406	8.17604	8.29571
0.2	8.15081	8.16901	8.15388	8.13211	8.08111	8.12262	8.07212	8.03076	8.18587	8.19788	8.16348	8.14407	8.16472	8.19909	8.20302	8.19752	8.20179	8.24008	8.20691	8.14764	8.18715	8.16378	8.22139	8.18448	8.19627	8.26754
0.20125	8.15475	8.18881	8.15148	8.15573	8.05976	8.12631	8.04782	8.04803	8.1824	8.1909	8.16442	8.14262	8.21516	8.19557	8.23595	8.21106	8.18465	8.24666	8.18027	8.13283	8.18482	8.15108	8.20725	8.16097	8.19326	8.29158
0.2025	8.15746	8.17019	8.16116	8.13829	8.06792	8.12523	8.06882	8.06709	8.17058	8.22312	8.12409	8.13037	8.19639	8.17488	8.21453	8.18914	8.17075	8.22659	8.17489	8.13343	8.19452	8.14333	8.21727	8.19506	8.19663	8.26026
0.20375	8.17509	8.18982	8.1615	8.14961	8.046	8.11765	8.08587	8.08198	8.17244	8.24007	8.15612	8.16519	8.21092	8.18235	8.23903	8.21672	8.17582	8.26646	8.23906	8.14761	8.2001	8.14889	8.24882	8.16837	8.2087	8.27047
0.205	8.16069	8.17629	8.14277	8.1507	8.07	8.12186	8.08259	8.06818	8.16204	8.21008	8.16298	8.15642	8.19703	8.18654	8.23508	8.2234	8.19294	8.24473	8.19056	8.15004	8.19628	8.14585	8.212	8.1755	8.20716	8.24478
0.20625	8.13664	8.19977	8.17281	8.12642	8.0613	8.10848	8.07063	8.08084	8.18826	8.19249	8.13932	8.15703	8.16814	8.16296	8.23591	8.20035	8.19343	8.25619	8.19178	8.14878	8.21332	8.16581	8.22218	8.16407	8.17062	8.26402
0.2075	8.13462	8.15207	8.1279	8.12906	8.04049	8.12533	8.07975	8.04964	8.21959	8.21679	8.14139	8.15122	8.18327	8.17179	8.22754	8.2078	8.19435	8.22024	8.206	8.14407	8.20555	8.14745	8.20274	8.16441	8.19451	8.24264
0.20875	8.18142	8.20093	8.1627	8.1402	8.07043	8.12053	8.08194	8.04149	8.18352	8.21365	8.17285	8.14555	8.16603	8.19038	8.2265	8.20865	8.18451	8.21744	8.21931	8.17723	8.21743	8.16825	8.16801	8.19393	8.18488	8.27499
0.21	8.15086	8.18293	8.12459	8.1038	8.07245	8.13719	8.06585	8.08003	8.19215	8.16904	8.1338	8.16443	8.20131	8.16632	8.24293	8.21963	8.20107	8.22756	8.18024	8.15026	8.17283	8.13582	8.23829	8.17881	8.20716	8.2382
0.21125	8.18598	8.18844	8.15371	8.11758	8.06153	8.09884	8.07251	8.04063	8.18214	8.21476	8.17335	8.14339	8.19817	8.18681	8.24209	8.22354	8.19878	8.24332	8.23201	8.14774	8.1776	8.17758	8.2379	8.16187	8.20862	8.24511
0.2125	8.17866	8.19332	8.15674	8.11292	8.09494	8.1243	8.09936	8.07352	8.16454	8.22399	8.16506	8.10394	8.21016	8.15911	8.21608	8.22389	8.185	8.21394	8.22173	8.14086	8.16951	8.13495	8.23952	8.18449	8.16743	8.24873
0.21375	8.16081	8.17401	8.15293	8.13319	8.08953	8.11449	8.06466	8.0808	8.18355	8.21343	8.13605	8.13939	8.20044	8.19343	8.22563	8.20923	8.20418	8.21953	8.20726	8.148	8.19432	8.15303	8.22548	8.18054	8.18791	8.2773
0.215	8.11898	8.16557	8.15237	8.1231	8.06113	8.12671	8.06666	8.05373	8.19592	8.20283	8.17455	8.14247	8.20068	8.16939	8.24057	8.18957	8.19045	8.2499	8.20381	8.10168	8.16368	8.15089	8.22198	8.18875	8.20275	8.25408
0.21625	8.13465	8.15677	8.17081	8.15239	8.05505	8.07622	8.0791	8.07335	8.20725	8.19898	8.13754	8.16155	8.20959	8.17538	8.21885	8.21822	8.20743	8.25935	8.20048	8.16649	8.18328	8.14639	8.22279	8.14755	8.20843	8.27561
0.2175	8.14711	8.1583	8.17483	8.10789	8.06905	8.11715	8.08202	8.04188	8.20326	8.21264	8.16962	8.1356	8.19857	8.18314	8.20077	8.2186	8.17922	8.25223	8.19856	8.16191	8.17805	8.14579	8.21333	8.19139	8.18035	8.26295
0.21875	8.14567	8.19415	8.14964	8.1141	8.07969	8.10681	8.07594	8.06856	8.19144	8.20495	8.15472	8.14323	8.18176	8.18047	8.25314	8.19627	8.16703	8.2444	8.23202	8.15299	8.18206	8.17757	8.19304	8.16996	8.17399	8.30257
0.22	8.16531	8.1813	8.15351	8.14198	8.06109	8.10678	8.0795	8.08074	8.19118	8.19263	8.14886	8.12392	8.2104	8.20834	8.24163	8.19502	8.15692	8.24185	8.22578	8.14044	8.16914	8.16195	8.21287	8.17604	8.18442	8.26559
0.22125	8.13002	8.19436	8.16864	8.10248	8.09133	8.14728	8.09045	8.03847	8.17097	8.21884	8.16123	8.15195	8.21396	8.20183	8.22093	8.20233	8.19182	8.2396	8.20603	8.16264	8.16082	8.15586	8.20333	8.19244	8.19166	8.26016
0.2225	8.14946	8.1894	8.17586	8.11547	8.07204	8.13838	8.07492	8.06613	8.1899	8.22245	8.12503	8.15834	8.21732	8.17805	8.232	8.19289	8.1861	8.25037	8.19448	8.1423	8.17192	8.17714	8.23459	8.15769	8.17323	8.28131
0.22375	8.14669	8.16893	8.1719	8.12846	8.06685	8.12962	8.05056	8.07237	8.1728	8.23	8.14326	8.16624	8.20891	8.16937	8.21807	8.1859	8.20995	8.25241	8.23007	8.13743	8.19281	8.14242	8.2217	8.15356	8.17641	8.26176
0.225	8.15825	8.19604	8.15836	8.10877	8.02579	8.12676	8.08412	8.07084	8.1746	8.20134	8.13966	8.12967	8.1978	8.15946	8.24456	8.20566	8.17127	8.24014	8.18284	8.14407	8.19992	8.1352	8.20644	8.1705	8.16865	8.28407
0.22625	8.14221	8.20306	8.16664	8.12439	8.08232	8.11425	8.07131	8.04349	8.16471	8.21582	8.13235	8.14063	8.17707	8.18064	8.24068	8.18006	8.19859	8.21104	8.22495	8.17481	8.18278	8.16875	8.20416	8.16641	8.20793	8.25779
0.2275	8.16006	8.17604	8.17124	8.11171	8.05353	8.14228	8.04667	8.03574	8.17142	8.21913	8.15844	8.15273	8.18096	8.17445	8.21815	8.1944	8.17802	8.26116	8.20936	8.13608	8.16844	8.16252	8.24004	8.19464	8.20288	8.25714
0.22875	8.15069	8.18937	8.14129	8.11641	8.06763	8.10169	8.07932	8.0503	8.19748	8.20867	8.14955	8.12481	8.21309	8.141	8.21544	8.20708	8.17827	8.22709	8.1863	8.14985	8.17898	8.15049	8.23063	8.15907	8.19711	8.28392
0.23	8.13767	8.16634	8.13861	8.14373	8.04034	8.12004	8.07873	8.04506	8.20091	8.20111	8.1488	8.14092	8.19475	8.17034	8.23388	8.20691	8.19136	8.25144	8.17146	8.15687	8.1877	8.13381	8.23015	8.16531	8.18895	8.28418
0.23125	8.15511	8.15796	8.14832	8.11502	8.08731	8.11233	8.0734	8.06857	8.22619	8.17256	8.14457	8.15056	8.19791	8.16378	8.24485	8.18707	8.17348	8.23252	8.20095	8.15776	8.18691	8.15579	8.22714	8.17877	8.19568	8.27242
0.2325	8.15067	8.18271	8.16843	8.11992	8.06481	8.12694	8.07009	8.0617	8.18232	8.24021	8.14209	8.12382	8.19314	8.18522	8.19032	8.18137	8.18294	8.23299	8.21573	8.15527	8.17703	8.14362	8.21431	8.15639	8.16671	8.26682
0.23375	8.1469	8.16876	8.16211	8.09103	8.06491	8.10755	8.06766	8.05262	8.17115	8.21385	8.12984	8.13022	8.23357	8.18399	8.21012	8.21405	8.21383	8.24656	8.19208	8.15437	8.17802	8.14805	8.22358	8.17585	8.18985	8.24839
0.235	8.14257	8.19535	8.17651	8.10381	8.09656	8.12244	8.08036	8.05015	8.16134	8.20368	8.15479	8.1482	8.17797	8.16565	8.22617	8.18863	8.19303	8.24015	8.20352	8.16348	8.19912	8.17083	8.19452	8.15133	8.18694	8.24565
0.23625	8.15904	8.20689	8.14379	8.12773	8.06883	8.13254	8.08783	8.05995	8.20731	8.20932	8.12403	8.12115	8.19532	8.16985	8.21036	8.20494	8.17661	8.24882	8.19201	8.14226	8.17865	8.15252	8.21357	8.18807	8.18365	8.24507
0.2375	8.13297	8.17696	8.17629	8.13836	8.07917	8.13126	8.06383	8.08317	8.21856	8.19693	8.16269	8.14662	8.19372	8.17212	8.24099	8.18106	8.18482	8.24783	8.19461	8.12131	8.18514	8.15545	8.22257	8.21692	8.16821	8.24915
0.23875	8.1437	8.1606	8.16115	8.10952	8.08733	8.11463	8.06459	8.04513	8.18428	8.18322	8.14117	8.16351	8.20672	8.20548	8.21945	8.23049	8.20009	8.21798	8.1955	8.14166	8.15702	8.1372	8.23243	8.20969	8.20181	8.26295
0.24	8.11993	8.17388	8.17858	8.12692	8.08348	8.13052	8.10055	8.05431	8.17333	8.2081	8.14425	8.13422	8.17698	8.18172	8.21209	8.21678	8.17533	8.24752	8.19789	8.1358	8.19537	8.12675	8.19213	8.16439	8.17076	8.25906
0.24125	8.15477	8.16236	8.16577	8.09491	8.06705	8.10785	8.09426	8.05983	8.16938	8.18346	8.17435	8.10451	8.18465	8.18895	8.21302	8.2049	8.1985	8.25364	8.17991	8.16895	8.18744	8.14892	8.22377	8.16359	8.20365	8.26204
0.2425	8.17877	8.18747	8.15329	8.08545	8.03309	8.11235	8.06899	8.07069	8.1854	8.20881	8.16173	8.13402	8.20764	8.17578	8.21614	8.19649	8.17953	8.24728	8.1902	8.13741	8.21783	8.14775	8.22336	8.18042	8.1718	8.27162
0.24375	8.14022	8.17053	8.16547	8.11949	8.05663	8.12363	8.08082	8.04269	8.17921	8.20633	8.11106	8.14367	8.20904	8.16304	8.22405	8.17984	8.15336	8.23422	8.19614	8.12572	8.16478	8.13438	8.19475	8.17973	8.18106	8.28358
0.245	8.15285	8.16724	8.16362	8.12896	8.05365	8.07858	8.04856	8.0345	8.16314	8.20728	8.14517	8.14037	8.20594	8.19213	8.21874	8.19853	8.16052	8.25749	8.2265	8.17002	8.17961	8.1509	8.21461	8.15446	8.18963	8.26213
0.24625	8.13344	8.16199	8.1881	8.1448	8.0526	8.13774	8.05104	8.06007	8.17999	8.19506	8.16832	8.10748	8.19714	8.15558	8.18646	8.19253	8.1857	8.23998	8.18261	8.15537	8.17671	8.16167	8.17976	8.15932	8.17613	8.3004
0.2475	8.15621	8.17949	8.1244	8.11251	8.06268	8.10334	8.07754	8.03888	8.17216	8.19269	8.17377	8.15608	8.19447	8.17619	8.23057	8.19021	8.19809	8.23493	8.16306	8.15858	8.2017	8.14867	8.23446	8.19017	8.17475	8.24607
0.24875	8.15382	8.18137	8.15626	8.11009	8.07428	8.08882	8.0819	8.06556	8.18	8.17141	8.14519	8.10674	8.18175	8.1761	8.21725	8.20303	8.18676	8.24121	8.22189	8.17394	8.1966	8.14636	8.23577	8.19295	8.19823	8.2919
0.25	8.14716	8.16829	8.16182	8.10823	8.05321	8.09909	8.05445	8.05489	8.19227	8.16792	8.15545	8.11526	8.21066	8.14775	8.24333	8.19551	8.18436	8.23195	8.18716	8.13086	8.15381	8.16159	8.21448	8.17238	8.19007	8.26231
0.25125	8.14664	8.1898	8.14579	8.12274	8.05161	8.09204	8.0765	8.05396	8.1878	8.1992	8.12716	8.15336	8.18791	8.16648	8.22397	8.17089	8.17889	8.2018	8.20463	8.15117	8.14524	8.1646	8.21167	8.15287	8.16602	8.25907
0.2525	8.13656	8.16744	8.13572	8.1023	8.05038	8.14622	8.04488	8.06023	8.19992	8.22955	8.15736	8.13374	8.20509	8.17789	8.2148	8.20696	8.1537	8.24632	8.20426	8.1339	8.17796	8.15734	8.18911	8.1925	8.19646	8.23378
0.25375	8.13015	8.169	8.13167	8.127	8.04935	8.10174	8.04124	8.06311	8.17427	8.21898	8.15553	8.14492	8.19036	8.16656	8.204	8.17778	8.18626	8.24756	8.1783	8.15626	8.17271	8.15358	8.18686	8.17795	8.16342	8.26838
0.255	8.13801	8.19263	8.14528	8.12977	8.06173	8.09654	8.07782	8.05016	8.19172	8.20765	8.14559	8.14103	8.17323	8.18767	8.2043	8.21826	8.19291	8.2108	8.2102	8.1378	8.19117	8.13901	8.20839	8.16873	8.18266	8.27884
0.25625	8.14501	8.18848	8.17906	8.10986	8.04609	8.10995	8.05761	8.06125	8.20617	8.22625	8.12945	8.11496	8.21414	8.16048	8.21731	8.18099	8.19416	8.23483	8.18593	8.15821	8.16843	8.1566	8.20999	8.17684	8.19763	8.26787
0.2575	8.13562	8.19853	8.1531	8.13489	8.07808	8.10144	8.04773	8.04627	8.18635	8.21399	8.13664	8.11947	8.17309	8.17099	8.24391	8.21043	8.21018	8.24006	8.22741	8.15735	8.16171	8.14855	8.23065	8.15929	8.15035	8.25498
0.25875	8.16472	8.16242	8.16975	8.14599	8.05144	8.12931	8.02987	8.05701	8.20921	8.21581	8.16309	8.1212	8.17244	8.1603	8.22254	8.18412	8.18078	8.26384	8.20494	8.15551	8.19201	8.13518	8.22675	8.1939	8.19304	8.27031
0.26	8.17563	8.18209	8.15872	8.12447	8.07055	8.09708	8.06702	8.06799	8.17928	8.22151	8.14293	8.1377	8.1758	8.17691	8.20136	8.22706	8.18742	8.26541	8.17159	8.1369	8.15126	8.15227	8.19135	8.16301	8.15868	8.27011
0.26125	8.14523	8.18742	8.1835	8.11621	8.04274	8.11262	8.07459	8.06328	8.18958	8.19083	8.14696	8.12598	8.173	8.17323	8.2296	8.18577	8.18747	8.21655	8.18456	8.15115	8.1727	8.1454	8.20794	8.17746	8.15349	8.27609
0.2625	8.17823	8.14563	8.15728	8.11024	8.06028	8.09916	8.07847	8.04913	8.19402	8.20519	8.15862	8.10491	8.18644	8.16983	8.22237	8.19382	8.17072	8.21049	8.20619	8.108	8.1644	8.14288	8.2249	8.16302	8.1721	8.25251
0.26375	8.15026	8.15282	8.15364	8.1125	8.03953	8.12054	8.05562	8.07407	8.21644	8.18677	8.13668	8.15086	8.19353	8.17292	8.23632	8.19922	8.16867	8.23193	8.19323	8.15709	8.17618	8.13873	8.19939	8.17686	8.16978	8.23384
0.265	8.15904	8.15023	8.16104	8.1361	8.07117	8.11215	8.05849	8.07508	8.1854	8.18653	8.17022	8.11969	8.19911	8.16176	8.21336	8.21945	8.16104	8.25983	8.2241	8.12414	8.17751	8.13225	8.21116	8.18318	8.17397	8.26395
0.26625	8.15907	8.16505	8.1501	8.07493	8.06733	8.1148	8.09765	8.04134	8.20621	8.18827	8.14489	8.15274	8.21063	8.16385	8.21102	8.17796	8.17978	8.18944	8.21197	8.14396	8.16752	8.13716	8.21051	8.15419	8.19188	8.25919
0.2675	8.15374	8.18803	8.15109	8.09618	8.06788	8.12451	8.06992	8.0365	8.19241	8.18764	8.11364	8.15742	8.20257	8.17057	8.22251	8.21652	8.19462	8.25353	8.17152	8.12961	8.17881	8.14503	8.22116	8.16142	8.19542	8.269
0.26875	8.17804	8.17332	8.15223	8.11869	8.05497	8.10354	8.07599	8.05273	8.17986	8.2028	8.15298	8.14145	8.19679	8.1622	8.23514	8.19514	8.17174	8.22196	8.18783	8.15476	8.16479	8.15524	8.21234	8.17388	8.17941	8.26407
0.27	8.16387	8.16549	8.14124	8.0937	8.06659	8.0909	8.08533	8.04585	8.17893	8.19322	8.15216	8.15346	8.18279	8.19185	8.2174	8.19647	8.18893	8.24614	8.17182	8.16841	8.17698	8.15744	8.21689	8.15078	8.1696	8.24494
0.27125	8.17048	8.18486	8.15495	8.11683	8.05477	8.10903	8.09017	8.03912	8.18604	8.19994	8.12972	8.13629	8.19935	8.16812	8.21977	8.20354	8.19007	8.25724	8.21542	8.14587	8.17252	8.15007	8.23292	8.18587	8.18334	8.26172
0.2725	8.12154	8.16404	8.13033	8.11906	8.07249	8.10413	8.03307	8.06086	8.18059	8.1963	8.16242	8.12673	8.20072	8.1747	8.22234	8.19982	8.17268	8.24687	8.20778	8.11859	8.19269	8.14714	8.24128	8.17375	8.18754	8.26338
0.27375	8.19862	8.15419	8.14805	8.11211	8.03337	8.12007	8.06883	8.03021	8.17665	8.19303	8.13709	8.14785	8.19118	8.15976	8.23275	8.18629	8.21199	8.22738	8.22099	8.13999	8.18173	8.10738	8.20544	8.15906	8.16594	8.26106
0.275	8.15138	8.18321	8.16199	8.10513	8.04786	8.08822	8.04745	8.06677	8.17967	8.18987	8.17272	8.12715	8.20367	8.13664	8.22021	8.19047	8.17837	8.23324	8.20624	8.12188	8.17896	8.15164	8.22973	8.14474	8.14762	8.27464
0.27625	8.13316	8.16586	8.12344	8.10175	8.07392	8.11026	8.06625	8.06046	8.18477	8.18944	8.16644	8.12554	8.24991	8.18055	8.21976	8.19206	8.17659	8.22662	8.19236	8.15485	8.17671	8.13731	8.20241	8.17463	8.17785	8.26805
0.2775	8.1817	8.18332	8.17474	8.12133	8.0853	8.13155	8.05369	8.05284	8.18154	8.20248	8.1455	8.10904	8.1759	8.16628	8.20609	8.19619	8.17725	8.23185	8.21371	8.12735	8.16778	8.14561	8.191	8.16643	8.17718	8.26467
0.27875	8.14559	8.17073	8.1498	8.09711	8.06544	8.12165	8.05425	8.04339	8.18534	8.19792	8.13903	8.13496	8.17979	8.17411	8.2262	8.2024	8.16521	8.22925	8.17584	8.14742	8.19769	8.14743	8.1854	8.1985	8.18772	8.25248
0.28	8.15614	8.16995	8.1316	8.10332	8.04264	8.10752	8.08898	8.05565	8.19007	8.22081	8.13823	8.13497	8.1909	8.17091	8.17867	8.16431	8.18454	8.23263	8.21132	8.14506	8.15633	8.14633	8.18745	8.15287	8.1923	8.2735
0.28125	8.15664	8.1612	8.1575	8.11132	8.06477	8.10378	8.06425	8.06545	8.16586	8.22424	8.14265	8.14618	8.1815	8.18149	8.2314	8.19462	8.16335	8.26601	8.21573	8.15514	8.18511	8.14762	8.22058	8.18729	8.1857	8.28788
0.2825	8.11711	8.17422	8.17337	8.11361	8.05301	8.10301	8.06187	8.05948	8.20456	8.21212	8.16241	8.15332	8.19701	8.19205	8.22105	8.20726	8.17913	8.21228	8.22095	8.15668	8.16284	8.15916	8.18323	8.17014	8.16474	8.27699
0.28375	8.15978	8.16058	8.15172	8.11863	8.06817	8.12026	8.08803	8.08313	8.19186	8.18176	8.14629	8.13697	8.20004	8.16847	8.21263	8.20083	8.17483	8.2281	8.16788	8.13009	8.17997	8.15168	8.21071	8.17399	8.17524	8.24557
0.285	8.10088	8.15457	8.14822	8.12139	8.07246	8.1061	8.07061	8.05086	8.18971	8.19678	8.14526	8.13526	8.2054	8.16635	8.2134	8.19242	8.19481	8.23179	8.18256	8.14982	8.13561	8.14356	8.21671	8.1559	8.20731	8.26719
0.28625	8.16108	8.16104	8.14462	8.12333	8.06439	8.09802	8.05675	8.04413	8.15436	8.18354	8.15771	8.12143	8.18876	8.16861	8.22837	8.20535	8.19963	8.20745	8.21144	8.13389	8.17201	8.12923	8.22387	8.17406	8.18648	8.2623
0.2875	8.12865	8.17934	8.14447	8.09044	8.06951	8.13816	8.07178	8.04534	8.15956	8.19751	8.16275	8.15038	8.19689	8.16574	8.21675	8.18365	8.18457	8.24511	8.20148	8.14565	8.17714	8.12742	8.22479	8.18014	8.18483	8.24108
0.28875	8.15347	8.15529	8.14748	8.12748	8.03257	8.09046	8.04647	8.02113	8.19574	8.18444	8.12403	8.13258	8.21147	8.21253	8.22889	8.16848	8.21137	8.27448	8.20863	8.14192	8.1499	8.15508	8.18882	8.18603	8.18988	8.26476
0.29	8.16875	8.17519	8.15804	8.12429	8.03396	8.10639	8.0615	8.02927	8.16573	8.21124	8.12291	8.11722	8.16192	8.17398	8.22424	8.1798	8.18421	8.24613	8.18497	8.13087	8.18209	8.15951	8.22534	8.1795	8.17332	8.27262
0.29125	8.13096	8.13853	8.1454	8.10128	8.05833	8.11506	8.0724	8.04141	8.17353	8.19585	8.14717	8.14639	8.17445	8.14689	8.18487	8.19744	8.17944	8.19937	8.20973	8.14644	8.16595	8.16046	8.18717	8.16448	8.19305	8.26422
0.2925	8.12318	8.16382	8.14013	8.11327	8.05154	8.12379	8.06646	8.04023	8.17466	8.19973	8.14793	8.13751	8.16487	8.18612	8.22649	8.19023	8.18861	8.22925	8.18658	8.11909	8.20405	8.14626	8.20071	8.17569	8.17873	8.26439
0.29375	8.15734	8.17532	8.16107	8.1382	8.04519	8.08323	8.06401	8.05044	8.19045	8.18041	8.15649	8.12015	8.19718	8.16965	8.19498	8.22286	8.19097	8.23432	8.22458	8.14647	8.20735	8.14964	8.18634	8.16962	8.17638	8.27583
0.295	8.13195	8.16175	8.12816	8.11186	8.05003	8.09469	8.05227	8.03596	8.16596	8.22258	8.16109	8.16042	8.18621	8.1538	8.23682	8.19062	8.18026	8.23743	8.22093	8.12642	8.17905	8.14689	8.19352	8.16275	8.1704	8.28273
0.29625	8.13127	8.18281	8.11821	8.10557	8.04304	8.13637	8.08335	8.01654	8.15169	8.20538	8.14035	8.13775	8.16175	8.16412	8.2085	8.19456	8.14873	8.23647	8.18166	8.14709	8.16332	8.14539	8.21636	8.1466	8.19606	8.25323
0.2975	8.13147	8.13598	8.13529	8.08056	8.04282	8.12544	8.04907	8.07518	8.18862	8.21291	8.17477	8.12634	8.19289	8.17739	8.20529	8.17085	8.1861	8.23947	8.19162	8.15384	8.18431	8.1351	8.2185	8.18038	8.16781	8.26254
0.29875	8.13774	8.16232	8.16856	8.12124	8.07977	8.09301	8.04832	8.06738	8.19461	8.2137	8.1481	8.14631	8.17893	8.17264	8.21283	8.22384	8.19536	8.24064	8.19407	8.12705	8.17494	8.14533	8.22292	8.16452	8.20076	8.26862
0.3	8.13359	8.15466	8.15309	8.1072	8.06714	8.11329	8.04966	8.04829	8.18636	8.21177	8.13147	8.12873	8.16191	8.16586	8.22715	8.18893	8.16578	8.23398	8.19365	8.12511	8.18552	8.14307	8.20466	8.15554	8.18861	8.23884
0.30125	8.13307	8.18145	8.14307	8.14153	8.04872	8.10511	8.07405	8.0344	8.18896	8.2065	8.11479	8.12153	8.16465	8.18631	8.19751	8.18329	8.1686	8.22101	8.16807	8.13458	8.18846	8.1312	8.23496	8.17143	8.18656	8.26298
0.3025	8.16061	8.16566	8.13461	8.11137	8.06327	8.1201	8.06393	8.06174	8.19291	8.18439	8.11248	8.16856	8.16145	8.18317	8.18238	8.18013	8.17202	8.22125	8.2177	8.14446	8.16425	8.16226	8.20479	8.13725	8.19293	8.21917
0.30375	8.1425	8.16649	8.133	8.09727	8.0399	8.12634	8.05911	8.03753	8.15694	8.19526	8.12935	8.14063	8.18568	8.17581	8.22285	8.20237	8.18547	8.20995	8.1951	8.13273	8.1804	8.10906	8.1985	8.15264	8.18299	8.24463
0.305	8.15735	8.15306	8.18206	8.12261	8.04675	8.08724	8.05147	8.06733	8.17854	8.18278	8.14767	8.1382	8.19546	8.17952	8.22886	8.19432	8.18403	8.20505	8.16649	8.13529	8.17134	8.15812	8.19244	8.18717	8.16667	8.25304
0.30625	8.13616	8.16003	8.15602	8.09164	8.05777	8.11545	8.04182	8.07878	8.18886	8.20746	8.15951	8.154	8.18616	8.17657	8.22809	8.21151	8.14822	8.25832	8.20635	8.10082	8.16124	8.15582	8.18838	8.17296	8.18256	8.2648
0.3075	8.12836	8.14081	8.13451	8.11626	8.08192	8.12825	8.04685	8.05777	8.16684	8.19192	8.15685	8.14913	8.18835	8.173	8.21724	8.18729	8.17647	8.2342	8.18723	8.12082	8.14894	8.12993	8.19671	8.146	8.16274	8.26872
0.30875	8.14755	8.18421	8.14116	8.11428	8.04292	8.10699	8.05156	8.05961	8.19062	8.21412	8.12236	8.14138	8.19599	8.18623	8.22667	8.18128	8.18221	8.25737	8.19171	8.11045	8.17284	8.15573	8.19814	8.15399	8.17167	8.25225
0.31	8.13394	8.18576	8.13657	8.13717	8.05114	8.084	8.00749	8.03298	8.17151	8.20274	8.14477	8.1505	8.16957	8.18313	8.22086	8.17761	8.1453	8.24402	8.20831	8.18	8.16508	8.14096	8.22165	8.15677	8.18065	8.27436
0.31125	8.15802	8.18274	8.15058	8.11892	8.06392	8.08484	8.05367	8.02604	8.2015	8.18005	8.15944	8.11986	8.16203	8.13904	8.19268	8.18891	8.17596	8.23871	8.21769	8.12286	8.16577	8.13026	8.1735	8.15679	8.15545	8.24596
0.3125	8.16718	8.16733	8.12633	8.11829	8.03844	8.13343	8.05038	8.05275	8.15779	8.20095	8.1291	8.12894	8.16918	8.17081	8.22888	8.16657	8.19872	8.20163	8.20641	8.1504	8.16114	8.13327	8.21933	8.18416	8.17884	8.25896
0.31375	8.11261	8.17037	8.14055	8.14575	8.06924	8.09344	8.05856	8.06139	8.17326	8.21285	8.12178	8.15282	8.17052	8.17893	8.21884	8.20316	8.15882	8.24208	8.20138	8.13006	8.17	8.15284	8.17135	8.17961	8.17138	8.2498
0.315	8.14341	8.18012	8.14889	8.11627	8.05533	8.13379	8.09798	8.03094	8.17116	8.16684	8.14622	8.12057	8.17213	8.18874	8.23156	8.15321	8.15191	8.23552	8.17881	8.15314	8.17447	8.14979	8.2251	8.15125	8.1906	8.25854
0.31625	8.16098	8.17939	8.14818	8.11626	8.04272	8.11372	8.06629	8.0594	8.15384	8.20048	8.1403	8.10464	8.19376	8.175	8.21947	8.21177	8.16281	8.24828	8.20878	8.167	8.16206	8.15285	8.21425	8.17637	8.18923	8.2641
0.3175	8.17233	8.1561	8.12868	8.09324	8.07292	8.1226	8.04514	8.05389	8.17359	8.19858	8.13708	8.12306	8.19107	8.17771	8.23945	8.16831	8.17172	8.22611	8.17529	8.14272	8.15617	8.15423	8.19991	8.20164	8.20517	8.25634
0.31875	8.14755	8.15673	8.15537	8.11124	8.08457	8.09003	8.04871	8.04823	8.18336	8.19215	8.13654	8.11818	8.18552	8.20137	8.21281	8.18699	8.19779	8.22813	8.20319	8.14162	8.16661	8.15731	8.17802	8.1412	8.18003	8.26643
0.32	8.13778	8.18051	8.11813	8.09058	8.05028	8.12237	8.04387	8.04252	8.17712	8.23079	8.13543	8.12296	8.15111	8.18446	8.23428	8.18253	8.18243	8.21139	8.18421	8.15469	8.15062	8.14376	8.18049	8.16967	8.18147	8.25412
0.32125	8.14843	8.15418	8.14417	8.10654	8.04898	8.10638	8.05261	8.04237	8.16826	8.20183	8.14057	8.14256	8.18068	8.17648	8.20461	8.18489	8.1656	8.25456	8.18709	8.13061	8.16191	8.13178	8.20032	8.15393	8.18884	8.27108
0.3225	8.15516	8.15562	8.12983	8.11236	8.07793	8.10029	8.08299	8.06773	8.16483	8.14859	8.14039	8.14299	8.20437	8.15267	8.23159	8.21057	8.19251	8.22431	8.18761	8.14953	8.19074	8.16927	8.1726	8.1509	8.18329	8.25572
0.32375	8.1402	8.1612	8.17521	8.11839	8.04203	8.10572	8.0463	8.02929	8.18194	8.19907	8.12418	8.11631	8.18741	8.15271	8.22199	8.21714	8.18139	8.23724	8.1775	8.12648	8.15512	8.1378	8.20165	8.14132	8.15798	8.24872
0.325	8.10936	8.19127	8.15101	8.08615	8.04912	8.13649	8.05718	8.05977	8.16968	8.21062	8.12042	8.12654	8.1901	8.16427	8.24477	8.19555	8.17495	8.2184	8.20236	8.13867	8.14682	8.12444	8.18902	8.17416	8.18347	8.24342
0.32625	8.15446	8.16546	8.14614	8.11244	8.0686	8.08601	8.06647	8.05843	8.18555	8.15626	8.12291	8.09516	8.1781	8.18782	8.19472	8.19798	8.18554	8.22976	8.19516	8.12075	8.18106	8.14322	8.19305	8.18049	8.17182	8.23708
0.3275	8.13066	8.15191	8.12401	8.10157	8.04466	8.08044	8.0436	8.05317	8.16929	8.20246	8.14232	8.13215	8.1774	8.18575	8.21884	8.21408	8.19141	8.21837	8.21549	8.13416	8.20679	8.15746	8.2278	8.16911	8.16577	8.24481
0.32875	8.14518	8.19557	8.15961	8.13276	8.02639	8.11405	8.09825	8.02721	8.20829	8.20503	8.12196	8.12502	8.19431	8.15409	8.20075	8.18824	8.17364	8.21357	8.20003	8.14767	8.14929	8.17806	8.20962	8.14749	8.15223	8.2435
0.33	8.13395	8.15545	8.13899	8.13227	8.04391	8.14478	8.0597	8.02786	8.18724	8.19045	8.13598	8.12948	8.17687	8.18163	8.25027	8.17834	8.17387	8.21114	8.21415	8.16207	8.14875	8.13879	8.19654	8.16351	8.20926	8.25926
0.33125	8.14396	8.18089	8.13335	8.12983	8.05209	8.10919	8.08328	8.03654	8.17468	8.18746	8.14623	8.1492	8.18202	8.16563	8.22318	8.19218	8.19285	8.21915	8.20344	8.14557	8.17127	8.1525	8.22531	8.17524	8.20324	8.26419
0.3325	8.13496	8.18905	8.18251	8.11553	8.07374	8.12901	8.05948	8.03108	8.1465	8.18293	8.15559	8.12958	8.17755	8.1871	8.20592	8.18314	8.18047	8.21333	8.18697	8.15424	8.14482	8.13493	8.2024	8.13495	8.17656	8.26683
0.33375	8.15796	8.15207	8.15432	8.10437	8.05831	8.1151	8.0581	8.01515	8.1599	8.19441	8.14526	8.12458	8.18125	8.18025	8.22224	8.18895	8.14661	8.21662	8.20609	8.16189	8.18553	8.14024	8.20528	8.14928	8.16596	8.2452
0.335	8.14296	8.17614	8.13595	8.10387	8.08503	8.08934	8.04436	8.06177	8.1769	8.17086	8.14586	8.13108	8.16209	8.16252	8.22291	8.18187	8.16858	8.23835	8.22131	8.14342	8.16684	8.14196	8.20663	8.17212	8.1635	8.26909
0.33625	8.15152	8.12679	8.1408	8.10978	8.05117	8.10945	8.0481	8.05579	8.18518	8.17906	8.10061	8.1361	8.20484	8.16321	8.20423	8.1979	8.17772	8.22178	8.19603	8.12786	8.13936	8.13378	8.18348	8.1748	8.1714	8.25145
0.3375	8.14256	8.16325	8.16366	8.11489	8.03179	8.12244	8.08397	8.02505	8.19582	8.19925	8.14928	8.12393	8.16639	8.15716	8.25174	8.20504	8.19372	8.23899	8.21455	8.1328	8.15048	8.14627	8.19579	8.1643	8.19676	8.25975
0.33875	8.1317	8.18795	8.1506	8.10036	8.03421	8.11822	8.06963	8.08467	8.18273	8.2042	8.11894	8.11243	8.19703	8.1818	8.214	8.1802	8.19298	8.1924	8.17589	8.14973	8.20328	8.14386	8.2324	8.14697	8.17933	8.23706
0.34	8.1524	8.15728	8.16014	8.11469	8.05099	8.08724	8.07841	8.04183	8.18394	8.19334	8.12486	8.13767	8.16185	8.16149	8.20814	8.19273	8.19392	8.23895	8.20442	8.14231	8.16557	8.16314	8.21404	8.14418	8.16669	8.24817
0.34125	8.1397	8.17017	8.17064	8.14938	8.04917	8.09381	8.03278	8.05252	8.17101	8.20941	8.10884	8.1536	8.16118	8.17551	8.19896	8.18106	8.17009	8.25849	8.19414	8.13347	8.167	8.16072	8.22275	8.17921	8.17881	8.25008
0.3425	8.14454	8.16692	8.15551	8.09593	8.05673	8.08455	8.0792	8.0065	8.16202	8.15784	8.12646	8.13295	8.17483	8.17743	8.21961	8.1647	8.22162	8.24069	8.2021	8.12181	8.14876	8.13555	8.20169	8.15298	8.16834	8.26086
0.34375	8.1311	8.16735	8.14428	8.12597	8.06856	8.11436	8.05632	8.06286	8.20363	8.20046	8.14193	8.12129	8.18191	8.16066	8.22898	8.16435	8.16638	8.2162	8.18527	8.11599	8.14227	8.15915	8.21638	8.15108	8.14879	8.26229
0.345	8.13894	8.15575	8.16557	8.1193	8.05602	8.11269	8.04803	8.06011	8.18041	8.21083	8.14649	8.12413	8.19748	8.18545	8.21077	8.19238	8.20519	8.21905	8.19476	8.15051	8.16792	8.14601	8.20897	8.16109	8.14256	8.28785
0.34625	8.16749	8.17365	8.14763	8.10382	8.02544	8.09653	8.03924	8.03757	8.16701	8.1883	8.14042	8.12361	8.18556	8.13591	8.243	8.1907	8.15382	8.23035	8.18914	8.14333	8.17004	8.14832	8.16436	8.13798	8.18892	8.23432
0.3475	8.11008	8.16222	8.14227	8.09628	8.07846	8.09134	8.07189	8.0231	8.18965	8.17266	8.13581	8.15142	8.20414	8.1514	8.20945	8.21031	8.17759	8.20569	8.19302	8.12733	8.16991	8.16301	8.19451	8.15081	8.1759	8.27102
0.34875	8.16074	8.15442	8.11781	8.08129	8.06687	8.064	8.04711	8.03033	8.17602	8.19524	8.13389	8.12117	8.18705	8.16263	8.24316	8.20614	8.18319	8.23876	8.18826	8.13708	8.19749	8.12693	8.20464	8.18152	8.15016	8.25704
0.35	8.12576	8.15566	8.14462	8.12918	8.02778	8.10993	8.05898	8.03294	8.1709	8.21422	8.08967	8.12753	8.16599	8.15361	8.22316	8.17178	8.18423	8.21941	8.1761	8.12057	8.18952	8.1457	8.20666	8.1713	8.1717	8.26183
0.35125	8.1314	8.16969	8.16949	8.12213	8.05776	8.10155	8.03907	8.05199	8.18605	8.18789	8.13945	8.11987	8.14922	8.11976	8.21345	8.19388	8.16599	8.18592	8.20607	8.11715	8.18455	8.14314	8.20097	8.16556	8.16753	8.24359
0.3525	8.14355	8.17502	8.16095	8.10411	8.05129	8.14341	8.04359	8.02598	8.19307	8.205	8.13375	8.13101	8.19793	8.14467	8.19873	8.16755	8.15477	8.24982	8.19613	8.1476	8.17115	8.14654	8.20549	8.14922	8.18042	8.26728
0.35375	8.14267	8.18235	8.13015	8.12368	8.02589	8.0736	8.05012	8.05606	8.16484	8.1741	8.14063	8.12677	8.17252	8.16769	8.24065	8.18969	8.1713	8.23262	8.17525	8.14989	8.16061	8.17174	8.20623	8.14344	8.19626	8.24659
0.355	8.11564	8.16131	8.1017	8.08727	8.05879	8.10419	8.06462	8.02209	8.16353	8.19919	8.14872	8.12628	8.17102	8.17502	8.20975	8.17038	8.16388	8.2444	8.1947	8.15235	8.16671	8.16115	8.20897	8.13274	8.15012	8.25998
0.35625	8.15285	8.16441	8.16321	8.10159	8.04944	8.09852	8.0734	8.03306	8.18227	8.22302	8.12662	8.10248	8.1789	8.15369	8.20662	8.18985	8.1909	8.23252	8.1964	8.13998	8.16007	8.13855	8.17351	8.14894	8.16143	8.23921
0.3575	8.14758	8.18422	8.1303	8.10923	8.05536	8.11332	8.04398	8.01545	8.18537	8.18308	8.16305	8.12163	8.16065	8.15777	8.22254	8.16025	8.16698	8.23067	8.18825	8.15827	8.15596	8.17144	8.19103	8.14888	8.16717	8.25533
0.35875	8.14129	8.1225	8.13323	8.10324	8.05738	8.07642	8.079	8.03686	8.2062	8.15551	8.16219	8.12307	8.18171	8.16107	8.21331	8.18497	8.17808	8.23104	8.20455	8.14496	8.17832	8.13077	8.19942	8.15295	8.18705	8.25688
0.36	8.13992	8.14453	8.1443	8.09521	8.05422	8.11318	8.06101	8.06064	8.15081	8.1784	8.10653	8.11863	8.1825	8.1445	8.2139	8.17933	8.14178	8.23171	8.2027	8.16994	8.16179	8.13999	8.18883	8.1651	8.15702	8.23001
0.36125	8.10703	8.17436	8.1548	8.12556	8.0029	8.09648	8.06762	8.03497	8.18672	8.21036	8.12889	8.12795	8.17946	8.16821	8.21387	8.19099	8.15965	8.22297	8.21478	8.1443	8.18053	8.13796	8.20201	8.16085	8.16892	8.22349
0.3625	8.14338	8.15189	8.14014	8.0955	8.04874	8.10055	8.03726	8.06687	8.21027	8.19291	8.14089	8.11214	8.17506	8.13608	8.20943	8.17696	8.18916	8.23802	8.18771	8.13143	8.18031	8.11995	8.22301	8.1651	8.18367	8.24419
0.36375	8.10597	8.16129	8.14666	8.10874	8.07227	8.11734	8.07455	8.04788	8.15482	8.19325	8.10911	8.15046	8.18108	8.14509	8.20555	8.20189	8.15245	8.20835	8.1952	8.12655	8.18177	8.15076	8.18885	8.12851	8.16249	8.25741
0.365	8.15003	8.15119	8.13943	8.11185	8.04517	8.10686	8.05362	8.03583	8.17877	8.1836	8.13721	8.13513	8.1746	8.12754	8.19727	8.20638	8.15388	8.24159	8.20471	8.14018	8.16355	8.1111	8.1817	8.14423	8.18211	8.27293
0.36625	8.15162	8.17377	8.14818	8.09052	8.05732	8.10362	8.0608	8.06288	8.17949	8.20639	8.14773	8.13033	8.16196	8.15524	8.22082	8.20064	8.16688	8.21553	8.18936	8.10149	8.15457	8.12011	8.20352	8.15574	8.14763	8.22164
0.3675	8.14825	8.188	8.14259	8.11453	8.04622	8.12487	8.03408	8.03658	8.16938	8.19234	8.15182	8.12457	8.18217	8.17702	8.2271	8.18995	8.17402	8.21983	8.18608	8.13137	8.13765	8.12697	8.19089	8.16332	8.15671	8.2662
0.36875	8.12328	8.13282	8.14724	8.10106	8.07561	8.11611	8.05552	8.02812	8.18874	8.18961	8.14991	8.11503	8.17257	8.1685	8.22695	8.18325	8.193	8.20988	8.17675	8.14636	8.15645	8.13376	8.18745	8.1635	8.15517	8.24505
0.37	8.16863	8.16283	8.149	8.10676	8.063	8.10717	8.05223	8.05956	8.19493	8.20068	8.12508	8.1536	8.182	8.16032	8.16947	8.19457	8.20852	8.2546	8.19022	8.10536	8.17431	8.15362	8.19459	8.16304	8.18931	8.25544
0.37125	8.15907	8.14319	8.1477	8.09192	8.04592	8.13228	8.07582	8.0609	8.15366	8.20153	8.12923	8.11631	8.14699	8.1666	8.20357	8.20588	8.16431	8.2456	8.1828	8.14323	8.18233	8.13457	8.1813	8.17053	8.18729	8.25806
0.3725	8.13414	8.13586	8.12997	8.11366	8.0583	8.10093	8.08889	8.04375	8.17326	8.17512	8.14871	8.1304	8.20411	8.16703	8.19349	8.1782	8.17273	8.20742	8.20275	8.14019	8.15863	8.14862	8.20646	8.15692	8.15026	8.24862
0.37375	8.14182	8.18593	8.10085	8.10942	8.05422	8.11623	8.06307	8.04892	8.16357	8.17006	8.15631	8.10584	8.17306	8.15461	8.22804	8.22667	8.17204	8.18354	8.17927	8.14641	8.16426	8.13985	8.20644	8.20842	8.15646	8.24481
0.375	8.14507	8.17574	8.13631	8.12709	8.06697	8.1021	8.05355	8.04553	8.18045	8.20238	8.14298	8.13676	8.1669	8.13903	8.21274	8.19722	8.17524	8.22248	8.16152	8.14676	8.14519	8.13262	8.19052	8.16031	8.15419	8.23352
0.37625	8.12831	8.18821	8.14492	8.10499	8.08664	8.10823	8.05929	8.057	8.18459	8.19601	8.14539	8.13588	8.14461	8.18827	8.22008	8.17367	8.14662	8.23784	8.18624	8.16853	8.19076	8.0892	8.17068	8.13724	8.16466	8.25054
0.3775	8.14346	8.181	8.11594	8.11113	8.05375	8.11696	8.06778	8.06453	8.19258	8.18927	8.13688	8.14499	8.17733	8.17451	8.19844	8.18544	8.14948	8.21127	8.18575	8.11367	8.18367	8.14613	8.19457	8.15641	8.21183	8.24713
0.37875	8.14233	8.18612	8.15423	8.09741	8.06386	8.05845	8.03333	8.03218	8.16026	8.17532	8.12873	8.10328	8.1688	8.16292	8.20142	8.1606	8.17902	8.23869	8.17005	8.15525	8.17871	8.14353	8.21456	8.13551	8.18853	8.24449
0.38	8.13083	8.1904	8.14963	8.11474	8.06812	8.08766	8.05943	8.04614	8.16897	8.18179	8.14194	8.14957	8.17265	8.17814	8.19152	8.18588	8.18819	8.23771	8.20118	8.11568	8.17815	8.12588	8.17831	8.18614	8.17739	8.25231
0.38125	8.13931	8.14727	8.12441	8.11092	8.04878	8.10462	8.05305	8.0363	8.16786	8.18331	8.1074	8.11054	8.19919	8.17373	8.24061	8.18457	8.18676	8.21656	8.17468	8.12265	8.16877	8.10742	8.22291	8.14089	8.19046	8.24031
0.3825	8.16731	8.13814	8.15647	8.11168	8.07386	8.11097	8.08033	8.05081	8.18855	8.18441	8.11528	8.13239	8.18191	8.15609	8.19797	8.20964	8.17762	8.22121	8.16025	8.12794	8.15233	8.1288	8.19184	8.15059	8.1927	8.26916
0.38375	8.1485	8.1765	8.12298	8.10368	8.06735	8.10326	8.05818	8.03338	8.14678	8.19194	8.13267	8.13383	8.18721	8.15443	8.19285	8.19471	8.15305	8.22617	8.19508	8.12966	8.18594	8.16327	8.18552	8.1489	8.16321	8.25879
0.385	8.12435	8.17137	8.14008	8.12914	8.06488	8.06682	8.05673	8.0446	8.15354	8.19132	8.13027	8.14114	8.17367	8.16222	8.21709	8.19734	8.17044	8.22591	8.18561	8.1433	8.18161	8.11765	8.20072	8.16982	8.15963	8.22622
0.38625	8.13213	8.15401	8.16791	8.12972	8.04729	8.07571	8.03139	8.02397	8.16314	8.19094	8.14659	8.1134	8.14902	8.188	8.23397	8.1813	8.16707	8.23489	8.18946	8.12947	8.13995	8.14582	8.20312	8.13649	8.15624	8.26334
0.3875	8.14293	8.17862	8.12658	8.12869	8.0401	8.10796	8.05159	8.05316	8.16714	8.19608	8.14806	8.13746	8.1685	8.16943	8.20358	8.18944	8.18356	8.23447	8.17022	8.11942	8.15891	8.14296	8.21415	8.15265	8.17109	8.25009
0.38875	8.1349	8.14544	8.12251	8.09282	8.03028	8.06772	8.07809	8.04366	8.14931	8.17614	8.11409	8.11235	8.18134	8.15691	8.21896	8.19748	8.19266	8.21543	8.19737	8.12486	8.17831	8.12162	8.18887	8.15171	8.17112	8.24712
0.39	8.12528	8.15556	8.13145	8.12598	8.03248	8.0933	8.05463	8.04702	8.17166	8.1878	8.12478	8.16692	8.21157	8.1541	8.2045	8.19055	8.18321	8.20669	8.20079	8.11189	8.17351	8.12063	8.1956	8.16887	8.18246	8.23305
0.39125	8.14666	8.16788	8.12249	8.12485	8.053	8.1044	8.05382	8.06305	8.15968	8.18789	8.13376	8.11942	8.1823	8.16789	8.2291	8.20427	8.17244	8.23296	8.2132	8.1579	8.16875	8.15539	8.21639	8.15517	8.17824	8.24104
0.3925	8.15415	8.17534	8.12245	8.08678	8.04046	8.09653	8.05706	8.02148	8.18357	8.18974	8.15488	8.11792	8.16781	8.16226	8.20932	8.20589	8.1608	8.1895	8.15796	8.11123	8.17346	8.15615	8.19565	8.14312	8.16279	8.26141
0.39375	8.1291	8.16506	8.11685	8.07987	8.04676	8.10797	8.05663	8.06094	8.18997	8.21319	8.1505	8.14436	8.16724	8.17804	8.20426	8.19067	8.16814	8.21239	8.17682	8.1238	8.16453	8.13648	8.18679	8.14649	8.15967	8.26439
0.395	8.12706	8.15775	8.1807	8.09641	8.03562	8.11873	8.06436	8.05776	8.19944	8.1879	8.10333	8.14279	8.19234	8.18531	8.18884	8.18407	8.17063	8.20978	8.20286	8.13518	8.16324	8.13661	8.21858	8.15758	8.15696	8.25064
0.39625	8.12954	8.1817	8.12715	8.12525	8.06473	8.11243	8.03823	8.01614	8.18457	8.18809	8.11994	8.11899	8.16983	8.16285	8.21455	8.17445	8.1357	8.19757	8.1829	8.14789	8.16312	8.12645	8.19664	8.15899	8.16735	8.25894
0.3975	8.12818	8.18099	8.15888	8.11865	8.02647	8.11682	8.05619	8.02692	8.17332	8.1629	8.1372	8.14295	8.17811	8.16206	8.19733	8.19021	8.15861	8.21829	8.18786	8.13255	8.15806	8.14822	8.18677	8.18454	8.18503	8.25038
0.39875	8.17616	8.17584	8.14185	8.09988	8.04753	8.12601	8.04334	8.01477	8.16134	8.22396	8.11541	8.11341	8.14553	8.1714	8.20569	8.19682	8.18677	8.19726	8.17304	8.13447	8.17292	8.13843	8.16928	8.16483	8.14736	8.25467
0.4	8.13456	8.16976	8.11393	8.09381	8.06493	8.08957	8.05063	8.02733	8.15924	8.18417	8.11916	8.13353	8.17131	8.16231	8.20087	8.18334	8.16406	8.20016	8.17754	8.14149	8.18402	8.12278	8.18629	8.15125	8.16074	8.2225
0.40125	8.13104	8.14593	8.15224	8.10439	8.06824	8.0686	8.04937	8.02274	8.17204	8.19721	8.16498	8.13839	8.16887	8.15827	8.22068	8.20345	8.20098	8.22843	8.18572	8.14684	8.15717	8.13777	8.1952	8.1632	8.1788	8.27084
0.4025	8.1499	8.145	8.15333	8.10618	8.02901	8.11072	8.07469	8.04301	8.18475	8.20204	8.16463	8.11974	8.1937	8.17038	8.22198	8.1835	8.16052	8.234	8.16578	8.12352	8.17874	8.10614	8.20196	8.16549	8.15743	8.25966
0.40375	8.16385	8.17266	8.13108	8.08542	8.02998	8.08658	8.07968	8.05233	8.17186	8.16727	8.12863	8.15454	8.16697	8.17732	8.21554	8.19093	8.19152	8.22213	8.17513	8.12194	8.15346	8.14478	8.18623	8.14528	8.17809	8.22823
0.405	8.14415	8.1535	8.13302	8.09823	8.02439	8.11258	8.05918	8.04796	8.1585	8.19934	8.138	8.15032	8.20761	8.1483	8.20551	8.18122	8.16498	8.22832	8.17211	8.13445	8.14643	8.11978	8.19749	8.12924	8.20429	8.23988
0.40625	8.15065	8.18061	8.11973	8.09584	8.05119	8.08655	8.05561	8.04319	8.16996	8.20856	8.12175	8.11547	8.15491	8.15316	8.21162	8.15498	8.18558	8.22927	8.19019	8.12219	8.17593	8.13005	8.21	8.17525	8.17226	8.25829
0.4075	8.15627	8.158	8.14613	8.07463	8.03801	8.08585	8.06171	8.04438	8.16036	8.18805	8.12982	8.11662	8.18859	8.17181	8.23215	8.18781	8.18932	8.1972	8.16423	8.11182	8.17172	8.14953	8.19693	8.14209	8.16875	8.24299
0.40875	8.14811	8.15227	8.15332	8.09666	8.05738	8.10445	8.06888	8.05425	8.15377	8.20117	8.11242	8.11578	8.17353	8.13284	8.19806	8.16621	8.16391	8.21295	8.19097	8.10829	8.16195	8.14429	8.18964	8.16629	8.13993	8.27002
0.41	8.16997	8.16389	8.13262	8.08428	8.05954	8.10757	8.04453	8.0228	8.16375	8.19374	8.10325	8.08825	8.1956	8.1686	8.22611	8.19128	8.16539	8.20893	8.1807	8.13914	8.15036	8.14159	8.21088	8.15216	8.15731	8.25426
0.41125	8.15627	8.16123	8.17013	8.08904	8.03506	8.08671	8.05184	8.04308	8.15821	8.18036	8.14924	8.12509	8.18874	8.17436	8.22553	8.20403	8.1826	8.23608	8.17045	8.12446	8.1934	8.12939	8.19016	8.15939	8.15649	8.24836
0.4125	8.15427	8.17327	8.15743	8.11596	8.05561	8.0854	8.05973	8.03673	8.19796	8.18724	8.11143	8.13127	8.16523	8.16802	8.24596	8.18573	8.14268	8.2091	8.17286	8.14761	8.1567	8.13274	8.18148	8.17969	8.18336	8.24574
0.41375	8.15773	8.16899	8.12579	8.11748	8.04623	8.11196	8.03143	8.04774	8.16552	8.17165	8.143	8.11111	8.18289	8.16924	8.20855	8.19864	8.17337	8.21772	8.16601	8.10861	8.16799	8.16734	8.189	8.14365	8.17553	8.28175
0.415	8.12313	8.17902	8.13105	8.10161	8.05885	8.10498	8.05352	8.03521	8.19468	8.201	8.13726	8.1566	8.17419	8.14574	8.21257	8.17155	8.18858	8.20706	8.20367	8.1491	8.16948	8.13983	8.19891	8.15687	8.17831	8.25156
0.41625	8.14495	8.14861	8.18804	8.10012	8.04621	8.10194	8.03713	8.06721	8.16881	8.15677	8.14	8.1398	8.18299	8.18269	8.20391	8.19018	8.17788	8.20269	8.19914	8.16232	8.18862	8.14302	8.18508	8.14478	8.19593	8.26368
0.4175	8.14667	8.1781	8.11751	8.09157	8.02654	8.09488	8.0627	8.0416	8.16673	8.19066	8.12541	8.14149	8.20528	8.16057	8.21869	8.18007	8.19413	8.21999	8.17534	8.13066	8.12757	8.12407	8.20362	8.16354	8.16533	8.26116
0.41875	8.12949	8.14859	8.13058	8.10303	8.05178	8.10684	8.04522	8.04399	8.18455	8.21374	8.1185	8.11288	8.19525	8.14079	8.20533	8.20008	8.15657	8.22268	8.175	8.13509	8.15059	8.17779	8.18003	8.14861	8.16914	8.24701
0.42	8.12163	8.16591	8.12644	8.07106	8.01958	8.11188	8.06307	8.026	8.17124	8.19436	8.13351	8.11464	8.15501	8.17558	8.23234	8.20914	8.17144	8.20422	8.16767	8.14435	8.13736	8.13454	8.1878	8.16119	8.19116	8.25791
0.42125	8.1729	8.18538	8.16184	8.08184	8.04169	8.11502	8.01463	8.06042	8.1813	8.19388	8.10069	8.11936	8.17434	8.16575	8.1923	8.17894	8.16469	8.23118	8.19235	8.12778	8.17492	8.13618	8.20039	8.17814	8.17371	8.25813
0.4225	8.14013	8.18322	8.15756	8.11506	8.05869	8.07487	8.08101	8.02516	8.18834	8.16413	8.12933	8.12496	8.17566	8.15229	8.20815	8.21344	8.15354	8.20765	8.18011	8.14361	8.1845	8.1251	8.19732	8.16206	8.16481	8.25221
0.42375	8.15855	8.16747	8.14513	8.09531	8.03927	8.11766	8.05822	8.07158	8.15531	8.19616	8.16251	8.14884	8.14325	8.1622	8.20123	8.16154	8.16628	8.22579	8.16431	8.13317	8.15937	8.13839	8.17821	8.14525	8.18048	8.24841
0.425	8.14544	8.17481	8.12215	8.13407	8.07229	8.11001	8.05627	8.02912	8.16516	8.16806	8.12842	8.10638	8.16308	8.16723	8.18712	8.20486	8.14869	8.21062	8.19638	8.134	8.18805	8.13133	8.2172	8.14585	8.1888	8.22011
0.42625	8.15386	8.13396	8.16217	8.11245	8.02268	8.13495	8.03294	8.03337	8.15785	8.19814	8.12755	8.12424	8.20289	8.16183	8.21626	8.17546	8.17937	8.2306	8.19584	8.12742	8.15641	8.1498	8.21403	8.1835	8.17065	8.23624
0.4275	8.1325	8.16419	8.14583	8.10267	8.04493	8.10801	8.0511	8.03844	8.16902	8.17183	8.13604	8.11567	8.14637	8.15636	8.17179	8.1727	8.16838	8.25695	8.20719	8.1129	8.17125	8.14775	8.19552	8.14499	8.16352	8.25766
0.42875	8.13645	8.16165	8.14447	8.08077	8.04903	8.1116	8.05151	8.01246	8.17276	8.17656	8.13477	8.12788	8.1583	8.17375	8.21202	8.19308	8.14588	8.21548	8.20554	8.13106	8.1601	8.1445	8.19496	8.14582	8.12521	8.2487
0.43	8.17281	8.16292	8.12363	8.10073	8.01516	8.10343	8.03361	8.02378	8.15924	8.18972	8.14003	8.13508	8.18447	8.15515	8.22262	8.17213	8.16778	8.20902	8.18092	8.11504	8.1732	8.14691	8.20289	8.15141	8.16898	8.22531
0.43125	8.12556	8.15723	8.16618	8.08021	8.05148	8.10999	8.03749	8.04892	8.18779	8.20502	8.14212	8.13285	8.18555	8.16547	8.19588	8.18721	8.17066	8.23514	8.21375	8.14438	8.16864	8.13389	8.20495	8.13318	8.16615	8.24809
0.4325	8.15948	8.1373	8.1356	8.08364	8.05623	8.06787	8.0742	8.0504	8.16592	8.16176	8.14689	8.11553	8.19337	8.19006	8.19936	8.2064	8.16756	8.22968	8.17472	8.14927	8.15008	8.14135	8.19089	8.1709	8.18046	8.25118
0.43375	8.14813	8.1853	8.12344	8.10061	8.02921	8.09631	8.05228	8.03604	8.1621	8.19727	8.1331	8.12528	8.18274	8.1751	8.19835	8.16182	8.18208	8.22048	8.21909	8.13507	8.18922	8.14403	8.21301	8.14422	8.18386	8.24906
0.435	8.14967	8.17074	8.13459	8.09312	8.05364	8.09062	8.03846	8.04236	8.15968	8.16097	8.14206	8.13895	8.18334	8.15138	8.20249	8.17593	8.17937	8.22523	8.21294	8.13157	8.14362	8.11848	8.22568	8.1584	8.18503	8.2515
0.43625	8.1173	8.18478	8.15131	8.08925	8.04738	8.09708	8.02366	8.06335	8.16287	8.19189	8.12533	8.1279	8.18526	8.15591	8.19777	8.17245	8.16855	8.20659	8.17437	8.14562	8.17189	8.14799	8.1737	8.1771	8.17415	8.25222
0.4375	8.13941	8.1468	8.11788	8.08296	8.03449	8.1032	8.05601	8.02465	8.15482	8.18212	8.14318	8.1399	8.17921	8.17001	8.18617	8.17219	8.16605	8.20864	8.18093	8.1352	8.18943	8.15316	8.2201	8.17342	8.1856	8.25441
0.43875	8.13774	8.14387	8.13646	8.10731	8.05815	8.11043	8.06247	8.039	8.19077	8.18258	8.13763	8.12217	8.16862	8.15511	8.21426	8.18018	8.15824	8.21594	8.21444	8.14053	8.16027	8.13792	8.20307	8.12553	8.18774	8.21788
0.44	8.14701	8.13858	8.13272	8.09095	8.07695	8.09387	8.07859	8.02386	8.16377	8.17906	8.13424	8.15094	8.17831	8.16067	8.19942	8.19631	8.15971	8.1706	8.17814	8.11081	8.15014	8.15173	8.21185	8.17293	8.13783	8.26901
0.44125	8.12328	8.15277	8.13526	8.11929	8.03247	8.13518	8.06152	8.01547	8.20335	8.20131	8.13029	8.11447	8.20171	8.16468	8.24191	8.16437	8.13395	8.22155	8.16975	8.14328	8.14678	8.10279	8.20559	8.15766	8.16038	8.24288
0.4425	8.14228	8.16847	8.16654	8.08617	8.04139	8.10711	8.04667	8.03473	8.16529	8.17661	8.13933	8.09787	8.16301	8.14347	8.21029	8.18014	8.18944	8.23716	8.16985	8.1371	8.17607	8.12569	8.18123	8.17896	8.17395	8.22283
0.44375	8.15122	8.14803	8.12173	8.11544	8.06018	8.0909	8.06091	8.02477	8.17199	8.19071	8.13796	8.13808	8.17973	8.13108	8.18956	8.19598	8.17912	8.22951	8.18815	8.13298	8.13236	8.11014	8.18119	8.17017	8.16843	8.225
0.445	8.15772	8.14594	8.12869	8.09895	8.04536	8.08469	8.04058	8.05037	8.17357	8.16989	8.15162	8.12963	8.18466	8.15867	8.20158	8.18279	8.19889	8.20538	8.16244	8.12219	8.16157	8.13161	8.18343	8.14436	8.15589	8.26837
0.44625	8.14515	8.16138	8.11801	8.07624	8.04217	8.1141	8.03445	8.03092	8.15373	8.16924	8.12922	8.10136	8.1741	8.16393	8.20803	8.1782	8.16949	8.24013	8.20876	8.14229	8.17511	8.13683	8.20462	8.16865	8.16102	8.23716
0.4475	8.14715	8.14906	8.13442	8.11726	8.04378	8.08089	8.05472	8.04696	8.15641	8.20984	8.14725	8.12829	8.16609	8.16815	8.2004	8.16066	8.15436	8.23944	8.20145	8.1265	8.14867	8.13231	8.19698	8.14979	8.155	8.23998
0.44875	8.11254	8.15047	8.13895	8.09173	8.08045	8.09189	8.06368	8.02568	8.15863	8.22795	8.13591	8.1106	8.18942	8.1783	8.21589	8.17283	8.18243	8.21498	8.19926	8.15257	8.18983	8.12473	8.19987	8.16646	8.18132	8.25677
0.45	8.16385	8.1696	8.10937	8.07991	8.0282	8.09034	8.05112	8.02669	8.17888	8.1859	8.14529	8.11581	8.17136	8.14646	8.21465	8.19252	8.1654	8.23928	8.1712	8.10766	8.17274	8.12484	8.21959	8.16414	8.18253	8.25528
0.45125	8.09885	8.16982	8.1344	8.11764	8.04051	8.07959	8.05211	8.02009	8.15923	8.17235	8.11317	8.1364	8.17515	8.15885	8.20437	8.2009	8.18368	8.21648	8.19565	8.14553	8.14887	8.11464	8.17572	8.15391	8.17744	8.24681
0.4525	8.15755	8.17154	8.14353	8.10225	8.02494	8.11979	8.06785	8.03921	8.16625	8.19934	8.17416	8.13493	8.17534	8.15127	8.19446	8.1687	8.2016	8.22531	8.17932	8.16619	8.17698	8.1519	8.20873	8.1723	8.15254	8.24547
0.45375	8.1554	8.15647	8.1337	8.08344	8.04966	8.09139	8.03862	7.99677	8.17575	8.17776	8.1493	8.11933	8.1729	8.13474	8.21171	8.18978	8.1694	8.21119	8.20171	8.15397	8.17075	8.13737	8.20491	8.17337	8.16514	8.24427
0.455	8.1562	8.13281	8.11802	8.07179	8.05034	8.12181	8.05933	8.04818	8.18687	8.16347	8.14494	8.11376	8.14994	8.14169	8.19042	8.21624	8.18216	8.23366	8.21446	8.133	8.15217	8.12423	8.22394	8.14736	8.20323	8.23381
0.45625	8.12703	8.16681	8.13787	8.11324	8.0392	8.09742	8.08178	8.0294	8.15305	8.19571	8.16248	8.10772	8.17393	8.14502	8.20786	8.16407	8.17764	8.24492	8.20034	8.1204	8.17877	8.11813	8.18169	8.16197	8.18056	8.24061
0.4575	8.1234	8.17164	8.14607	8.10985	8.03622	8.10335	8.03705	8.03285	8.17679	8.21772	8.12987	8.11812	8.15409	8.14597	8.17978	8.18783	8.15269	8.22899	8.19091	8.13469	8.16363	8.12741	8.20558	8.15958	8.16214	8.23362
0.45875	8.17204	8.15729	8.15889	8.09292	8.04649	8.06833	8.05235	8.04078	8.1883	8.19224	8.11661	8.12717	8.17774	8.18574	8.20649	8.15099	8.1658	8.22707	8.1919	8.14107	8.1583	8.13957	8.18547	8.14518	8.18962	8.27625
0.46	8.11043	8.16905	8.14752	8.09008	8.02656	8.08779	8.03944	8.04349	8.18374	8.17738	8.14809	8.13302	8.20785	8.15363	8.2226	8.16466	8.19007	8.21637	8.17853	8.13743	8.16601	8.1243	8.18134	8.15159	8.18122	8.23355
0.46125	8.11461	8.16385	8.15288	8.09937	8.07022	8.09914	8.06237	8.03518	8.16458	8.16743	8.12858	8.14588	8.17701	8.17618	8.22018	8.16728	8.16761	8.22153	8.17605	8.13558	8.14505	8.11945	8.21476	8.13402	8.16037	8.24283
0.4625	8.12965	8.15862	8.15473	8.06998	8.03146	8.07875	8.05136	8.02231	8.15981	8.19123	8.13518	8.14632	8.20312	8.1673	8.21931	8.1737	8.19757	8.20395	8.21244	8.15212	8.15314	8.14083	8.18788	8.14477	8.18643	8.21116
0.46375	8.15933	8.16395	8.12399	8.14128	8.05902	8.09215	8.04245	8.0344	8.17008	8.18762	8.15406	8.13675	8.17989	8.15923	8.19369	8.15502	8.16474	8.23659	8.13759	8.0994	8.17268	8.12537	8.20733	8.16117	8.19332	8.26983
0.465	8.11772	8.14047	8.14684	8.09128	8.04486	8.09932	8.01864	8.04162	8.16606	8.19005	8.1314	8.11754	8.15862	8.15461	8.22634	8.16212	8.15975	8.20511	8.20191	8.11715	8.19079	8.14362	8.22086	8.16695	8.17895	8.25871
0.46625	8.1143	8.14901	8.12404	8.07929	8.06519	8.08487	8.0461	8.03995	8.16664	8.1977	8.16232	8.11488	8.16623	8.13554	8.20201	8.18005	8.17538	8.2292	8.16724	8.11171	8.16135	8.15367	8.23283	8.16782	8.14383	8.24933
0.4675	8.15983	8.16531	8.12735	8.1052	8.02552	8.09369	8.04829	8.01897	8.14822	8.18022	8.13344	8.12372	8.16603	8.17176	8.23353	8.21113	8.15562	8.21486	8.18485	8.14423	8.17505	8.12083	8.22763	8.1472	8.13738	8.25305
0.46875	8.14448	8.15674	8.12561	8.09564	8.01262	8.09966	8.03003	8.03408	8.17847	8.16297	8.14125	8.10586	8.18414	8.15624	8.18276	8.1751	8.1734	8.2017	8.17144	8.10962	8.15051	8.14446	8.19317	8.1641	8.15917	8.2658
0.47	8.15376	8.16464	8.14703	8.12348	8.04439	8.10517	8.03844	8.04129	8.1906	8.16654	8.12451	8.11477	8.19554	8.16198	8.20756	8.1777	8.16775	8.2147	8.1916	8.1268	8.17073	8.13881	8.18774	8.14715	8.18329	8.2597
0.47125	8.13266	8.1696	8.14467	8.11498	8.07569	8.09426	8.03965	8.04008	8.18431	8.18294	8.13157	8.13112	8.16711	8.15622	8.20786	8.18893	8.1793	8.24097	8.19462	8.13665	8.17785	8.12141	8.22254	8.15935	8.16206	8.26625
0.4725	8.11758	8.18316	8.12324	8.08457	8.04219	8.10669	8.03676	8.04267	8.17051	8.20654	8.13026	8.10578	8.14803	8.18499	8.20985	8.18132	8.18874	8.222	8.19685	8.13602	8.18148	8.11696	8.19425	8.14836	8.17606	8.25995
0.47375	8.13539	8.16467	8.12468	8.1079	8.02922	8.11192	8.06934	8.03885	8.18125	8.18775	8.15113	8.12948	8.16149	8.17004	8.21273	8.20446	8.16191	8.20116	8.20202	8.13095	8.19521	8.11906	8.18495	8.16071	8.1816	8.22229
0.475	8.1327	8.14682	8.17215	8.11729	8.04133	8.07814	8.06069	8.04632	8.15181	8.19647	8.13906	8.13608	8.15053	8.14059	8.19764	8.17134	8.13215	8.21061	8.17888	8.12557	8.15358	8.13192	8.20272	8.17611	8.19301	8.22475
0.47625	8.15284	8.15667	8.15492	8.08016	8.05012	8.1153	8.07732	8.03366	8.1761	8.17742	8.1321	8.12243	8.1829	8.14714	8.18823	8.1669	8.19008	8.20897	8.17609	8.1471	8.16376	8.13612	8.20643	8.1816	8.18122	8.26108
0.4775	8.1546	8.16652	8.11934	8.08639	8.062	8.0814	8.03172	8.01609	8.17864	8.16978	8.15253	8.1069	8.15015	8.15362	8.21438	8.20995	8.16384	8.21802	8.18287	8.1335	8.17711	8.11698	8.21755	8.16655	8.15914	8.25772
0.47875	8.1571	8.15495	8.14155	8.07183	8.03665	8.10999	8.04733	8.04573	8.16346	8.15834	8.15455	8.12895	8.18582	8.15462	8.18706	8.1767	8.16807	8.20331	8.17086	8.12386	8.14839	8.11222	8.20989	8.18169	8.16152	8.23768
0.48	8.10118	8.1411	8.13517	8.09641	8.01907	8.09079	8.0557	8.04601	8.17508	8.17681	8.10792	8.12296	8.17863	8.15448	8.19406	8.18877	8.17944	8.20942	8.16569	8.11765	8.17433	8.15629	8.18956	8.13791	8.16116	8.23724
0.48125	8.15826	8.14635	8.13173	8.11932	8.05259	8.07273	8.06054	8.04005	8.19705	8.168	8.14515	8.10004	8.19755	8.16551	8.20361	8.17654	8.15975	8.23086	8.15714	8.1325	8.14698	8.13827	8.19539	8.14087	8.14006	8.2358
0.4825	8.14227	8.15646	8.14731	8.11728	8.01521	8.07815	8.05891	8.0337	8.17695	8.19115	8.1255	8.14371	8.16142	8.14652	8.17324	8.20248	8.16877	8.19187	8.17347	8.13986	8.14917	8.12883	8.22309	8.15587	8.1678	8.24036
0.48375	8.14363	8.17559	8.12151	8.10951	8.05785	8.08702	8.03446	8.03716	8.19332	8.20051	8.11894	8.1094	8.15307	8.1361	8.19445	8.17938	8.1827	8.21347	8.19558	8.1131	8.14965	8.1436	8.1929	8.15742	8.18789	8.24397
0.485	8.14406	8.15337	8.12086	8.07863	8.03679	8.08319	8.0555	8.03168	8.17146	8.16468	8.13354	8.10996	8.16514	8.19455	8.18369	8.18358	8.15587	8.23601	8.1747	8.15029	8.16695	8.13358	8.19142	8.14752	8.12804	8.22544
0.48625	8.12363	8.1281	8.13954	8.10344	8.02805	8.08808	8.06076	8.06832	8.18137	8.21449	8.13782	8.1505	8.1834	8.13264	8.22703	8.19927	8.13131	8.2091	8.18322	8.14942	8.1522	8.15454	8.19215	8.1824	8.14797	8.22072
0.4875	8.14664	8.18043	8.12712	8.09925	8.04504	8.10864	8.04361	8.01732	8.16245	8.18522	8.12281	8.12654	8.1729	8.15341	8.21113	8.15829	8.16245	8.19698	8.16512	8.13138	8.15904	8.11104	8.18181	8.1266	8.15629	8.2437
0.48875	8.13415	8.1305	8.13037	8.11735	8.05495	8.07735	8.06841	8.05487	8.17968	8.18922	8.12076	8.09685	8.14432	8.15795	8.20582	8.17447	8.17477	8.20362	8.17478	8.14085	8.16755	8.12704	8.22277	8.15593	8.1784	8.24099
0.49	8.16371	8.14865	8.15895	8.10984	8.01066	8.08249	8.04009	8.01735	8.15856	8.20743	8.13438	8.08437	8.1675	8.1584	8.20865	8.16692	8.1503	8.22659	8.16188	8.13801	8.16221	8.11434	8.20848	8.1441	8.16191	8.26956
0.49125	8.14104	8.1516	8.13663	8.09099	8.05295	8.08165	8.04983	8.02473	8.18141	8.19458	8.14351	8.11636	8.17128	8.15437	8.20692	8.17318	8.16834	8.24735	8.1853	8.14983	8.142	8.13435	8.18816	8.16633	8.15255	8.22684
0.4925	8.13348	8.12786	8.1496	8.08252	8.03721	8.12607	8.04576	8.03254	8.16136	8.17968	8.11785	8.12359	8.18524	8.13694	8.20429	8.16691	8.19539	8.23957	8.16376	8.12249	8.14685	8.11662	8.20066	8.14167	8.18769	8.25305
0.49375	8.13837	8.15511	8.14938	8.09503	8.03918	8.09873	8.05025	8.04387	8.17996	8.1793	8.15117	8.10638	8.18604	8.16061	8.21094	8.17516	8.1725	8.20789	8.15441	8.11702	8.17464	8.11813	8.19612	8.18163	8.16427	8.26217
0.495	8.14349	8.16323	8.13696	8.12566	8.03404	8.09232	8.03112	8.04156	8.19326	8.15377	8.1319	8.13996	8.16442	8.15511	8.2019	8.19053	8.13967	8.21955	8.15273	8.11217	8.14786	8.16009	8.20246	8.15072	8.15347	8.25567
0.49625	8.16096	8.1595	8.13701	8.09044	8.03815	8.11827	8.0472	8.0373	8.14537	8.17274	8.13518	8.11247	8.17126	8.16222	8.20651	8.17977	8.16102	8.21492	8.17033	8.12128	8.17897	8.14755	8.21717	8.14758	8.1635	8.23416
0.4975	8.1536	8.16114	8.1643	8.12526	8.06162	8.11703	8.05736	8.06031	8.15933	8.19211	8.15191	8.09352	8.17974	8.13966	8.21801	8.17905	8.17947	8.19413	8.1936	8.12168	8.14949	8.13016	8.16244	8.16144	8.14014	8.27387
0.49875	8.1346	8.17161	8.13217	8.10049	8.0557	8.11206	8.04056	8.02066	8.16908	8.1855	8.13926	8.10759	8.18388	8.15953	8.17726	8.16977	8.16204	8.21926	8.15517	8.1101	8.15785	8.12446	8.18764	8.15861	8.20727	8.25134
0.5	8.15084	8.16182	8.13561	8.07744	8.02745	8.11071	8.04412	8.01379	8.14009	8.20164	8.12446	8.10555	8.17027	8.15146	8.19867	8.16573	8.18306	8.20814	8.17759	8.11532	8.17693	8.17019	8.18687	8.12066	8.17487	8.25451
0.50125	8.13766	8.15991	8.12362	8.11042	8.05371	8.0796	8.05575	8.02903	8.19429	8.1714	8.11335	8.12678	8.14305	8.15065	8.22338	8.15575	8.15234	8.22402	8.1812	8.12328	8.16152	8.12239	8.19587	8.16011	8.17551	8.24572
0.5025	8.14277	8.15987	8.10022	8.09289	8.0594	8.09989	8.04624	8.02361	8.16703	8.21438	8.14839	8.13165	8.15724	8.14849	8.21316	8.20535	8.20213	8.20198	8.21093	8.14396	8.16228	8.09616	8.21957	8.15135	8.16643	8.23473
0.50375	8.1355	8.176	8.1112	8.09823	8.04912	8.05585	8.07261	8.03856	8.16067	8.19603	8.12674	8.135	8.18493	8.1411	8.19999	8.18495	8.149	8.22016	8.173	8.12866	8.16686	8.12838	8.16555	8.13565	8.16893	8.25592
0.505	8.12707	8.15889	8.14039	8.11323	8.0483	8.09774	8.05096	8.05118	8.15422	8.18744	8.13016	8.13748	8.1778	8.18066	8.22635	8.20015	8.17211	8.23431	8.15777	8.13092	8.13477	8.14008	8.17822	8.13133	8.17067	8.2642
0.50625	8.14403	8.14787	8.14566	8.09712	8.04235	8.09327	8.04833	8.03582	8.17456	8.18599	8.1136	8.11562	8.16384	8.14366	8.21672	8.20088	8.15928	8.24424	8.19601	8.13255	8.14585	8.11734	8.21112	8.15467	8.17508	8.26175
0.5075	8.10234	8.14411	8.13525	8.08723	8.04452	8.10788	8.05779	8.02419	8.14272	8.19062	8.13861	8.11347	8.20726	8.18172	8.20935	8.1797	8.19042	8.22038	8.19981	8.13493	8.15345	8.12433	8.20613	8.16013	8.1655	8.23909
0.50875	8.13623	8.14905	8.11761	8.09527	8.02949	8.09147	8.05696	8.00994	8.14639	8.19457	8.15743	8.10287	8.15398	8.16329	8.19567	8.1733	8.16271	8.2331	8.21674	8.10605	8.16911	8.11022	8.18302	8.16312	8.1825	8.23619
0.51	8.12729	8.15747	8.13528	8.12317	8.06813	8.10166	8.05523	8.04924	8.14176	8.19626	8.1001	8.12779	8.18326	8.16329	8.21088	8.17151	8.17381	8.23391	8.1654	8.11652	8.15063	8.11937	8.19488	8.13626	8.17624	8.2241
0.51125	8.15377	8.14769	8.11817	8.07571	8.03437	8.07022	8.04835	8.02892	8.14319	8.18987	8.15514	8.12202	8.15069	8.14628	8.24031	8.17728	8.15853	8.21737	8.19202	8.12016	8.1671	8.12136	8.18965	8.17962	8.19333	8.2645
0.5125	8.15577	8.15595	8.12823	8.08486	8.05189	8.10147	8.01522	8.0295	8.17344	8.19187	8.11432	8.13583	8.17193	8.15916	8.21951	8.17606	8.16034	8.20662	8.18405	8.10256	8.16592	8.12075	8.21161	8.16182	8.16554	8.22458
0.51375	8.13394	8.16934	8.1566	8.09378	8.03467	8.1009	8.08186	8.0252	8.18124	8.19383	8.1085	8.12593	8.17722	8.15833	8.22293	8.21034	8.14743	8.2338	8.19424	8.15058	8.16325	8.10413	8.19019	8.14863	8.1639	8.24661
0.515	8.1316	8.16236	8.15349	8.09465	8.02432	8.09872	8.06937	8.04455	8.15989	8.1798	8.125	8.12373	8.18191	8.15783	8.20213	8.20678	8.15986	8.23345	8.19196	8.10884	8.16478	8.12941	8.20344	8.14137	8.17496	8.23859
0.51625	8.14009	8.13039	8.13227	8.10051	8.06472	8.10872	8.04657	8.02129	8.13878	8.17088	8.12799	8.11741	8.14886	8.14983	8.21368	8.18632	8.15252	8.22282	8.17936	8.10838	8.12713	8.12716	8.17854	8.16297	8.16045	8.22147
0.5175	8.13596	8.14667	8.10739	8.08291	8.0962	8.09719	8.04956	8.02362	8.1758	8.1519	8.11379	8.12517	8.17029	8.17569	8.2013	8.1777	8.16276	8.20391	8.17868	8.16054	8.16202	8.14282	8.17894	8.15145	8.1801	8.21824
0.51875	8.13998	8.15287	8.13563	8.11208	8.06303	8.10641	8.05777	8.04596	8.18217	8.16836	8.11397	8.14376	8.16896	8.17895	8.20866	8.18046	8.18293	8.22052	8.17554	8.13691	8.13495	8.13514	8.20288	8.14482	8.1781	8.22224
0.52	8.13764	8.13924	8.12632	8.09462	8.04074	8.11187	8.04048	8.00519	8.16652	8.19815	8.11614	8.13095	8.21231	8.153	8.19438	8.18651	8.18943	8.20457	8.18389	8.14067	8.14666	8.13286	8.1991	8.15775	8.20676	8.26508
0.52125	8.12318	8.13904	8.14981	8.10318	8.04789	8.09429	8.06103	8.03661	8.18033	8.16679	8.09668	8.12289	8.17003	8.14788	8.22133	8.20111	8.16716	8.21297	8.1786	8.14418	8.17043	8.12328	8.16094	8.16517	8.1614	8.24623
0.5225	8.12425	8.15327	8.12628	8.10244	8.05579	8.08758	8.06663	8.03864	8.13346	8.15492	8.11084	8.14263	8.14515	8.17932	8.21347	8.19731	8.18165	8.20235	8.18747	8.12434	8.1425	8.13338	8.20238	8.13946	8.17667	8.23276
0.52375	8.13722	8.16168	8.1406	8.10694	8.03144	8.10988	8.03637	8.02239	8.15695	8.19145	8.1312	8.1316	8.16513	8.12948	8.16861	8.16949	8.17759	8.19405	8.20197	8.13261	8.17568	8.13881	8.17323	8.16778	8.16114	8.23483
0.525	8.12913	8.154	8.12653	8.09024	8.03238	8.11639	8.03228	8.01376	8.16121	8.1787	8.08348	8.11136	8.16886	8.1771	8.19874	8.18851	8.15636	8.23568	8.19335	8.10837	8.15349	8.10384	8.20237	8.13676	8.16118	8.23331
0.52625	8.12183	8.15427	8.13507	8.11393	8.03306	8.07383	8.08936	8.02366	8.15308	8.17017	8.12008	8.09904	8.1769	8.18281	8.17499	8.18008	8.1666	8.22551	8.15945	8.14158	8.14547	8.14343	8.21456	8.13253	8.14583	8.24089
0.5275	8.09717	8.16766	8.11591	8.08884	8.00955	8.07892	8.03659	8.03365	8.15263	8.16543	8.15309	8.12476	8.1682	8.14506	8.19446	8.19057	8.15923	8.25074	8.18597	8.14386	8.15601	8.11543	8.20434	8.15446	8.16848	8.24576
0.52875	8.13213	8.14741	8.18275	8.09438	8.03572	8.10399	8.05969	8.04954	8.17652	8.18234	8.10637	8.11603	8.16882	8.154	8.21696	8.1844	8.18106	8.23747	8.16127	8.1467	8.17443	8.15434	8.19282	8.16313	8.16716	8.26587
0.53	8.13306	8.15361	8.14863	8.09999	8.06106	8.12071	8.06359	8.037	8.16954	8.17461	8.09637	8.09172	8.18511	8.14797	8.21071	8.19028	8.16549	8.20605	8.18729	8.1294	8.16854	8.17666	8.21818	8.1346	8.15313	8.24621
0.53125	8.12892	8.16665	8.16427	8.1008	8.02949	8.09355	8.06182	8.04063	8.16064	8.20191	8.13265	8.09911	8.19705	8.16512	8.21815	8.18306	8.13662	8.22459	8.18071	8.11363	8.15948	8.1363	8.21048	8.1479	8.16284	8.23977
0.5325	8.14445	8.17645	8.14668	8.1016	8.03722	8.08933	8.05293	8.02295	8.14561	8.19814	8.10668	8.13012	8.16882	8.17096	8.20274	8.1881	8.15805	8.2142	8.19577	8.12621	8.15088	8.10256	8.2186	8.15258	8.15634	8.23863
0.53375	8.14762	8.18208	8.12611	8.07188	8.02777	8.11049	8.04749	8.0605	8.19607	8.16399	8.13933	8.12201	8.18106	8.15741	8.2086	8.17044	8.14114	8.22704	8.15814	8.10936	8.15174	8.13004	8.18423	8.15221	8.14215	8.23355
0.535	8.12722	8.15878	8.12323	8.08643	8.04662	8.10015	8.05974	8.05137	8.19769	8.18688	8.11725	8.09512	8.19885	8.17098	8.23314	8.18469	8.18909	8.22817	8.18507	8.16397	8.18511	8.13561	8.19551	8.1527	8.16539	8.27275
0.53625	8.15346	8.16291	8.12459	8.09344	8.0338	8.08335	8.04171	8.03001	8.17093	8.19051	8.11759	8.12851	8.17551	8.16573	8.2061	8.15112	8.14625	8.21887	8.19033	8.15222	8.13141	8.12218	8.17855	8.17809	8.19246	8.25854
0.5375	8.137	8.17672	8.10446	8.09269	8.03329	8.11394	8.06234	8.02927	8.15106	8.1864	8.11054	8.12076	8.17809	8.14462	8.19991	8.18578	8.17182	8.23347	8.15533	8.1428	8.17223	8.15127	8.21708	8.16996	8.15072	8.2354
0.53875	8.14492	8.15908	8.15974	8.10849	8.05586	8.09868	8.04837	8.05441	8.16119	8.14722	8.13385	8.14243	8.15181	8.16866	8.20055	8.16598	8.16844	8.24598	8.17502	8.11313	8.15184	8.12008	8.18448	8.1363	8.15876	8.24596
0.54	8.14457	8.15942	8.12032	8.13866	8.05141	8.07841	8.07487	8.05394	8.16524	8.18923	8.13107	8.09469	8.17931	8.16043	8.18797	8.16899	8.1559	8.19901	8.18756	8.11257	8.18041	8.13524	8.16425	8.17589	8.16413	8.25097
0.54125	8.14423	8.17484	8.15158	8.06824	8.01653	8.08578	8.03221	8.0206	8.17192	8.19484	8.14006	8.11294	8.18773	8.16642	8.22254	8.21139	8.13558	8.18034	8.184	8.13769	8.14343	8.11918	8.1923	8.16919	8.17793	8.23921
0.5425	8.14125	8.12144	8.11381	8.12334	8.01563	8.09339	8.0493	8.02449	8.142	8.17227	8.1604	8.11149	8.19508	8.16886	8.22186	8.17777	8.1678	8.22929	8.1608	8.12718	8.15213	8.12157	8.17807	8.1307	8.17188	8.2369
0.54375	8.14948	8.16194	8.13237	8.10042	8.06042	8.112	8.03866	8.03332	8.19757	8.1565	8.11573	8.08964	8.15766	8.16288	8.20915	8.17652	8.13665	8.23699	8.16787	8.12293	8.14631	8.15095	8.19993	8.14359	8.14484	8.23107
0.545	8.12921	8.14675	8.11685	8.1016	8.03651	8.11888	8.04319	8.03876	8.19424	8.19321	8.14503	8.1247	8.1927	8.13924	8.18716	8.18601	8.14589	8.20753	8.17295	8.11755	8.16486	8.12986	8.19649	8.14452	8.17862	8.23955
0.54625	8.13325	8.17744	8.16483	8.08211	8.02495	8.10173	8.06409	8.0396	8.15512	8.19225	8.13082	8.13432	8.19102	8.14964	8.2018	8.16058	8.14222	8.22439	8.17643	8.13559	8.1517	8.12063	8.20805	8.16605	8.17103	8.2538
0.5475	8.13322	8.16102	8.16147	8.06734	8.05501	8.06728	8.07392	8.03682	8.15226	8.17534	8.13632	8.1194	8.18459	8.14171	8.19175	8.19069	8.165	8.22034	8.17917	8.13268	8.16401	8.12519	8.19749	8.12444	8.15453	8.23437
0.54875	8.12351	8.14972	8.13156	8.09415	8.0778	8.07728	8.05584	8.02874	8.17324	8.17369	8.13235	8.13955	8.17814	8.16399	8.19268	8.18352	8.15855	8.22394	8.1757	8.1352	8.14628	8.13923	8.19104	8.15132	8.16173	8.27996
0.55	8.14421	8.15911	8.12449	8.08131	8.03638	8.0983	8.07227	8.02514	8.19227	8.16215	8.13671	8.1184	8.18084	8.1653	8.19927	8.16973	8.16006	8.21038	8.17744	8.10831	8.16114	8.12026	8.17065	8.15949	8.14614	8.25074
0.55125	8.15401	8.1622	8.12002	8.07718	8.01193	8.10955	8.04529	8.02871	8.1664	8.16795	8.13614	8.11626	8.1734	8.15994	8.16774	8.19579	8.15176	8.21633	8.1664	8.13535	8.1514	8.13698	8.21408	8.13348	8.16328	8.24269
0.5525	8.13027	8.15522	8.11701	8.07374	8.05598	8.06829	8.0394	8.03576	8.16402	8.2035	8.13577	8.13906	8.15917	8.16999	8.2056	8.19561	8.15255	8.21365	8.1876	8.13201	8.15498	8.13928	8.19762	8.12756	8.17364	8.23069
0.55375	8.1255	8.14915	8.14459	8.09973	8.06077	8.09191	8.04709	8.02777	8.15889	8.1846	8.14441	8.12604	8.16149	8.14488	8.21352	8.16379	8.16173	8.21771	8.17808	8.12885	8.15138	8.12447	8.18614	8.14356	8.16121	8.24369
0.555	8.14796	8.15019	8.14173	8.1071	8.06216	8.12601	8.02761	8.0448	8.16166	8.18493	8.12429	8.13456	8.16056	8.12727	8.22165	8.15774	8.14489	8.20518	8.18501	8.1186	8.16142	8.1372	8.20253	8.16836	8.15262	8.23314
0.55625	8.11934	8.16703	8.13808	8.07431	8.04918	8.08455	8.05521	8.04399	8.1692	8.18862	8.11317	8.10326	8.14474	8.14476	8.20235	8.1707	8.17772	8.19918	8.18901	8.11858	8.16975	8.11689	8.18485	8.14158	8.17182	8.2313
0.5575	8.12688	8.17631	8.12049	8.08277	8.02868	8.09632	8.06585	8.02241	8.16097	8.16722	8.10519	8.12654	8.17862	8.14076	8.21331	8.15648	8.18441	8.22085	8.1659	8.13756	8.16917	8.13909	8.18974	8.13386	8.17339	8.24062
0.55875	8.13517	8.17575	8.11227	8.10913	8.04916	8.08139	8.07491	8.0194	8.15765	8.16815	8.12634	8.09611	8.17163	8.14182	8.22034	8.21117	8.17734	8.2328	8.20753	8.13351	8.16807	8.12988	8.19936	8.1576	8.17792	8.21068
0.56	8.13889	8.14691	8.14578	8.09267	8.05049	8.07603	8.0535	8.03129	8.14946	8.1812	8.13434	8.12288	8.16845	8.16104	8.21376	8.1693	8.12616	8.23744	8.18161	8.11642	8.12984	8.12818	8.20206	8.14533	8.15578	8.25972
0.56125	8.13271	8.1521	8.13939	8.07928	8.0556	8.08088	8.04564	8.04233	8.17788	8.2079	8.12016	8.07765	8.17686	8.16923	8.19028	8.15866	8.16497	8.16895	8.18901	8.15236	8.14757	8.15108	8.17578	8.16256	8.12147	8.24864
0.5625	8.13299	8.15512	8.11357	8.07528	8.04888	8.07531	8.03401	8.02253	8.15471	8.18015	8.11978	8.11525	8.18736	8.14728	8.20047	8.16334	8.17184	8.22294	8.18172	8.146	8.1777	8.13942	8.2007	8.14935	8.18348	8.2349
0.56375	8.13425	8.14335	8.13413	8.11257	8.05434	8.06808	8.06796	8.05501	8.1721	8.1982	8.13249	8.0999	8.16889	8.14514	8.18108	8.20125	8.18419	8.2406	8.19356	8.10486	8.16531	8.13062	8.16828	8.17239	8.18774	8.23567
0.565	8.11924	8.16406	8.13039	8.10974	8.02978	8.0892	8.04542	8.02749	8.12134	8.1885	8.14497	8.15055	8.17514	8.15917	8.18488	8.19727	8.18619	8.20778	8.19038	8.13203	8.16946	8.11863	8.22097	8.17476	8.17988	8.24609
0.56625	8.12984	8.15144	8.11398	8.09715	8.03025	8.0781	8.05448	8.03522	8.17806	8.18887	8.12545	8.11708	8.17705	8.17244	8.2048	8.17129	8.155	8.21701	8.1909	8.11374	8.15916	8.10703	8.192	8.15465	8.15099	8.25095
0.5675	8.1263	8.13627	8.15015	8.0991	8.0117	8.0878	8.0753	8.02916	8.19037	8.19613	8.12181	8.07248	8.15585	8.15914	8.18069	8.15953	8.1523	8.21921	8.17803	8.13052	8.19034	8.16162	8.19727	8.1548	8.17135	8.24258
0.56875	8.13683	8.14145	8.14412	8.09678	8.04049	8.09511	8.0579	8.03019	8.14154	8.17722	8.13304	8.1197	8.1439	8.16078	8.21631	8.17654	8.16859	8.23274	8.16234	8.12717	8.15225	8.13069	8.17276	8.14611	8.1786	8.25105
0.57	8.14677	8.14264	8.13336	8.10346	8.02168	8.10389	8.05052	8.03762	8.16798	8.19776	8.12727	8.12252	8.14793	8.15506	8.21764	8.18062	8.14579	8.2112	8.1857	8.14028	8.15611	8.11369	8.20296	8.15959	8.16745	8.231
0.57125	8.14386	8.15785	8.15139	8.08397	8.0437	8.09847	8.06972	8.05515	8.17217	8.17029	8.113	8.11439	8.18788	8.14407	8.2242	8.14196	8.19967	8.19895	8.17025	8.13142	8.1994	8.12725	8.19005	8.14587	8.16527	8.25239
0.5725	8.11764	8.15045	8.11042	8.10583	8.01899	8.08816	8.02396	8.03185	8.17338	8.16596	8.11193	8.0961	8.17506	8.13958	8.19951	8.1899	8.16581	8.1826	8.18098	8.09975	8.1583	8.13638	8.19061	8.14399	8.17981	8.26374
0.57375	8.14039	8.13019	8.13042	8.09161	8.04611	8.08653	8.03754	8.03994	8.15775	8.17528	8.13397	8.11061	8.17555	8.15436	8.19046	8.15507	8.12461	8.19024	8.16846	8.12218	8.16631	8.1219	8.22568	8.17028	8.13973	8.246
0.575	8.10913	8.11787	8.12451	8.08347	8.07739	8.08842	8.02459	8.02565	8.12944	8.18791	8.15822	8.11031	8.15175	8.15053	8.21293	8.1631	8.16711	8.21803	8.14966	8.12051	8.15175	8.14039	8.19198	8.16181	8.16992	8.22523
0.57625	8.10804	8.15692	8.13379	8.08408	8.02682	8.08309	8.05925	8.00511	8.17567	8.20271	8.12698	8.14007	8.16016	8.14899	8.17038	8.16092	8.14637	8.20768	8.1591	8.14549	8.15658	8.1534	8.19694	8.14876	8.14632	8.2307
0.5775	8.14983	8.16917	8.09562	8.10905	8.04263	8.10803	8.0663	8.05607	8.164	8.17746	8.15084	8.13523	8.16805	8.15352	8.20077	8.17863	8.14095	8.23357	8.18852	8.1404	8.15766	8.13734	8.16985	8.13564	8.14219	8.23906
0.57875	8.12238	8.1351	8.14325	8.09066	8.04577	8.08335	8.04422	8.00782	8.16933	8.21027	8.12326	8.10306	8.15387	8.15037	8.18489	8.18976	8.16079	8.20882	8.19528	8.12289	8.19443	8.13004	8.15865	8.13111	8.18627	8.22793
0.58	8.13004	8.17484	8.14489	8.07966	8.02999	8.11901	8.03795	8.01158	8.14879	8.17766	8.12617	8.10637	8.18622	8.1686	8.17141	8.17036	8.16347	8.23898	8.16047	8.13667	8.13758	8.12337	8.16941	8.16264	8.15938	8.23279
0.58125	8.1485	8.13773	8.12375	8.11493	8.03591	8.09679	8.06233	8.01786	8.16737	8.19927	8.1261	8.10865	8.16113	8.14292	8.19597	8.17071	8.13991	8.20735	8.19433	8.1187	8.15695	8.12143	8.19157	8.14284	8.17643	8.269
0.5825	8.12354	8.15623	8.12343	8.0744	8.05332	8.0825	8.04668	8.02288	8.14957	8.17792	8.12133	8.12218	8.15719	8.19164	8.1997	8.16822	8.18357	8.2055	8.18585	8.11549	8.15815	8.13167	8.19645	8.16864	8.16114	8.22733
0.58375	8.12306	8.15273	8.10042	8.1063	8.03305	8.09641	8.05769	8.04475	8.16115	8.1873	8.13535	8.11545	8.17138	8.13368	8.20536	8.19111	8.16371	8.21635	8.18867	8.13056	8.16458	8.11406	8.20151	8.13079	8.17966	8.25392
0.585	8.1391	8.15697	8.11345	8.09982	8.05643	8.08489	8.04309	8.03688	8.15986	8.18429	8.14381	8.10502	8.15897	8.13894	8.18476	8.18908	8.16788	8.17903	8.18124	8.13961	8.17936	8.10916	8.20955	8.14527	8.15216	8.23671
0.58625	8.11251	8.15672	8.10739	8.09204	8.03641	8.0789	8.04155	8.02439	8.1593	8.16347	8.11892	8.12831	8.1642	8.13434	8.21263	8.18241	8.14685	8.20431	8.19009	8.12259	8.16707	8.105	8.21824	8.15168	8.18666	8.25123
0.5875	8.13132	8.15468	8.12861	8.09477	8.05504	8.10483	8.06084	8.03301	8.13847	8.17547	8.11751	8.12716	8.16511	8.1623	8.20078	8.21976	8.15341	8.22424	8.18209	8.12226	8.1494	8.1109	8.19376	8.16794	8.13002	8.24638
0.58875	8.12605	8.1658	8.11331	8.06489	8.03963	8.09975	8.03709	8.04346	8.12833	8.16698	8.10674	8.11172	8.17669	8.14198	8.1888	8.16023	8.17291	8.22131	8.15972	8.1195	8.16768	8.1351	8.18925	8.13962	8.14602	8.23248
0.59	8.12151	8.15241	8.10936	8.11153	8.03434	8.10316	8.04197	8.04156	8.16131	8.18752	8.12308	8.10917	8.18621	8.10763	8.19878	8.17069	8.15503	8.237	8.17874	8.13064	8.15806	8.12581	8.17434	8.1462	8.12079	8.20176
0.59125	8.15143	8.1477	8.1323	8.08983	8.02847	8.09201	8.04858	8.01922	8.17238	8.1986	8.12939	8.09066	8.18135	8.16667	8.23661	8.13517	8.17757	8.18421	8.19909	8.12317	8.14267	8.12554	8.17199	8.14713	8.16607	8.23228
0.5925	8.12015	8.14593	8.11676	8.1101	8.04503	8.11841	8.0521	8.04295	8.12061	8.18881	8.13694	8.11486	8.18502	8.17583	8.20936	8.18804	8.16106	8.20794	8.20205	8.13231	8.14619	8.12891	8.17795	8.17082	8.14542	8.21569
0.59375	8.13218	8.14637	8.1057	8.09523	8.0466	8.08859	8.03521	8.04243	8.16826	8.17005	8.15275	8.10995	8.1408	8.14239	8.2184	8.18881	8.15917	8.20184	8.17554	8.12909	8.16884	8.11739	8.22199	8.12153	8.17947	8.25853
0.595	8.14717	8.13092	8.1412	8.08504	8.05083	8.07687	8.00618	8.03398	8.13676	8.20744	8.12849	8.16355	8.19662	8.18118	8.19052	8.16758	8.19657	8.20843	8.17578	8.1317	8.14498	8.13114	8.19605	8.1658	8.14783	8.24158
0.59625	8.12784	8.12935	8.12628	8.08182	8.06867	8.07434	8.0258	8.0182	8.15342	8.14178	8.12921	8.11573	8.16756	8.13709	8.21113	8.19166	8.15184	8.21018	8.18627	8.11254	8.15724	8.14964	8.17702	8.12943	8.13852	8.24692
0.5975	8.12862	8.18835	8.15284	8.10333	8.0526	8.08553	8.03758	8.02831	8.17861	8.18319	8.12013	8.14181	8.16446	8.16182	8.20305	8.17547	8.15276	8.19286	8.19387	8.13083	8.15515	8.13382	8.19503	8.142	8.16277	8.22109
0.59875	8.12713	8.16952	8.14978	8.09828	8.0324	8.11125	8.0283	8.02984	8.15452	8.17079	8.13077	8.12838	8.21157	8.13075	8.19406	8.18039	8.17252	8.20608	8.16748	8.15361	8.15222	8.13777	8.19971	8.14997	8.15377	8.20501
0.6	8.15861	8.16832	8.10049	8.11942	8.02348	8.09028	8.04439	8.00567	8.18312	8.20131	8.13749	8.13018	8.19075	8.15083	8.21321	8.17452	8.13698	8.24733	8.15876	8.1244	8.13064	8.09795	8.17842	8.1473	8.1654	8.23441
0.60125	8.1467	8.17419	8.1196	8.08875	8.01587	8.1149	8.00831	8.04168	8.173	8.17234	8.14114	8.13914	8.18916	8.16229	8.20101	8.16126	8.1476	8.18114	8.2028	8.12364	8.16009	8.07966	8.17628	8.1521	8.16168	8.24268
0.6025	8.13682	8.12608	8.11031	8.08652	8.02657	8.08958	8.06372	8.03336	8.18554	8.17926	8.11604	8.12882	8.14857	8.16391	8.19254	8.195	8.18496	8.21543	8.22038	8.11921	8.17492	8.10887	8.16717	8.15899	8.15354	8.26966
0.60375	8.12782	8.16133	8.10821	8.08985	8.06121	8.13383	8.04981	8.01171	8.17772	8.18779	8.12152	8.11593	8.16269	8.15038	8.21921	8.17822	8.17056	8.23048	8.18403	8.15205	8.15689	8.13056	8.19151	8.15883	8.15959	8.26736
0.605	8.14376	8.16182	8.11218	8.11259	8.03178	8.0868	8.03121	8.01949	8.18798	8.16242	8.13908	8.14486	8.16463	8.15989	8.22269	8.16842	8.16763	8.22273	8.16372	8.10803	8.14377	8.12987	8.18896	8.15165	8.16028	8.25308
0.60625	8.13145	8.16018	8.16179	8.08453	8.04912	8.06431	8.0515	8.03235	8.14588	8.17209	8.11226	8.12146	8.15505	8.14522	8.20896	8.18442	8.17649	8.22467	8.1638	8.13879	8.17471	8.13577	8.1926	8.11876	8.15614	8.23611
0.6075	8.10272	8.16872	8.15046	8.08933	8.0337	8.11747	8.03274	8.01581	8.1704	8.15677	8.10998	8.10384	8.18645	8.15163	8.20064	8.175	8.17014	8.21736	8.16431	8.12179	8.14017	8.15009	8.16747	8.17155	8.14073	8.24045
0.60875	8.13465	8.12937	8.12986	8.11402	8.02896	8.12963	8.04052	8.03384	8.14918	8.16674	8.1487	8.09234	8.14497	8.11786	8.20252	8.19989	8.17023	8.18611	8.17404	8.12385	8.14229	8.11236	8.17089	8.14477	8.15816	8.24699
0.61	8.1306	8.16762	8.1314	8.08755	8.05463	8.10018	8.05984	8.0193	8.15571	8.1703	8.13315	8.1441	8.14651	8.16212	8.22587	8.20618	8.15553	8.19494	8.1692	8.12161	8.13273	8.14777	8.17566	8.17095	8.16616	8.26131
0.61125	8.127	8.16218	8.12225	8.08395	8.04224	8.09695	8.04827	8.0377	8.15598	8.21743	8.14551	8.11818	8.15794	8.14617	8.21138	8.1617	8.15847	8.19499	8.17393	8.10663	8.14774	8.12728	8.14236	8.13081	8.16179	8.24136
0.6125	8.14172	8.18046	8.11575	8.09733	8.01435	8.08808	8.04693	8.05733	8.16174	8.2144	8.12527	8.09258	8.17635	8.16378	8.21399	8.18081	8.14304	8.23944	8.16411	8.11457	8.15213	8.11291	8.1697	8.15507	8.17319	8.2388
0.61375	8.14481	8.15298	8.14626	8.10437	8.06721	8.07598	8.05298	8.02913	8.15073	8.17784	8.11804	8.1137	8.16837	8.13575	8.20726	8.16451	8.15133	8.22075	8.1829	8.13252	8.1663	8.11079	8.186	8.13923	8.16322	8.25944
0.615	8.14877	8.13065	8.11611	8.10139	8.04543	8.08085	8.0587	8.03516	8.15128	8.17319	8.10013	8.12341	8.18368	8.12496	8.19638	8.17269	8.16581	8.19938	8.1785	8.12177	8.14508	8.13018	8.21842	8.15129	8.13405	8.24776
0.61625	8.12441	8.14006	8.1211	8.10993	8.06491	8.07846	8.05315	8.00071	8.15511	8.18729	8.12447	8.12491	8.15541	8.14642	8.18407	8.18526	8.14598	8.19584	8.15281	8.11983	8.16593	8.10488	8.1913	8.14621	8.16935	8.25285
0.6175	8.1298	8.15239	8.11425	8.08329	8.05139	8.0769	8.01962	8.02446	8.15632	8.19661	8.08275	8.12504	8.16236	8.13469	8.18882	8.17453	8.17237	8.17664	8.17744	8.13175	8.16421	8.11234	8.17508	8.13919	8.14976	8.25783
0.61875	8.12737	8.15207	8.1264	8.07427	8.05431	8.10965	8.04319	8.02997	8.15565	8.17367	8.14829	8.1241	8.1404	8.14093	8.19992	8.19898	8.17317	8.21026	8.17201	8.14064	8.14121	8.1305	8.19033	8.14722	8.16075	8.22941
0.62	8.12519	8.13593	8.1089	8.08076	8.02034	8.08516	8.05122	8.04107	8.15274	8.1967	8.08685	8.11483	8.15792	8.14029	8.19091	8.12941	8.19378	8.22216	8.20833	8.13081	8.12749	8.13555	8.19525	8.18797	8.15543	8.28021
0.62125	8.11837	8.1548	8.13835	8.07275	8.07931	8.09173	8.04298	8.02692	8.16942	8.19174	8.1235	8.10061	8.1761	8.14217	8.18907	8.1571	8.14863	8.21642	8.17115	8.107	8.16537	8.12405	8.17657	8.13937	8.16183	8.24756
0.6225	8.13629	8.13921	8.12828	8.06754	8.04138	8.09481	8.02972	8.02291	8.18466	8.15366	8.13393	8.10686	8.16658	8.13809	8.1914	8.16361	8.1574	8.2369	8.17317	8.12798	8.16037	8.1393	8.2164	8.13713	8.16948	8.2157
0.62375	8.13967	8.16957	8.13257	8.10637	8.04214	8.09088	8.0372	8.00583	8.15224	8.19846	8.12005	8.17196	8.1849	8.1248	8.16645	8.17477	8.18377	8.2375	8.1841	8.14443	8.16244	8.12328	8.20138	8.17059	8.17171	8.22748
0.625	8.1384	8.13691	8.11989	8.08836	8.01952	8.09162	8.04762	8.01034	8.1626	8.19228	8.12655	8.15986	8.12879	8.1528	8.21097	8.17848	8.15327	8.22508	8.19476	8.14632	8.17564	8.11988	8.17866	8.16486	8.15605	8.21639
0.62625	8.11267	8.15653	8.10428	8.08319	8.05252	8.07617	8.06874	8.04236	8.17581	8.15967	8.14924	8.09927	8.17254	8.14336	8.16786	8.17711	8.18522	8.22588	8.17912	8.11611	8.1379	8.14523	8.19936	8.14336	8.15332	8.227
0.6275	8.13735	8.16492	8.12082	8.1062	8.05824	8.07707	8.03975	8.03293	8.13595	8.18054	8.11474	8.12078	8.19545	8.1466	8.19391	8.19046	8.16493	8.21292	8.16972	8.12693	8.17524	8.13235	8.18578	8.13014	8.16722	8.22329
0.62875	8.12192	8.16708	8.11769	8.08692	8.05011	8.0773	8.02006	8.02188	8.16991	8.16052	8.12849	8.11816	8.1929	8.13616	8.18911	8.17239	8.16788	8.23512	8.17716	8.15007	8.1656	8.11467	8.20335	8.14562	8.14754	8.23222
0.63	8.14284	8.16658	8.13754	8.09995	8.0272	8.09743	8.03994	8.00789	8.19585	8.17497	8.14935	8.11872	8.16374	8.15858	8.19576	8.19738	8.14129	8.1946	8.17656	8.11889	8.15728	8.12258	8.19677	8.1394	8.19164	8.21574
0.63125	8.12949	8.13753	8.12668	8.09826	8.04031	8.08893	8.0382	8.02201	8.1369	8.18209	8.12394	8.1233	8.16114	8.13276	8.1834	8.18589	8.17592	8.23188	8.16392	8.12898	8.17128	8.1119	8.2089	8.17954	8.17738	8.22831
0.6325	8.11322	8.12515	8.13027	8.0765	8.01161	8.09164	8.05224	8.03153	8.16043	8.19427	8.13092	8.11483	8.15491	8.14211	8.17997	8.17301	8.16351	8.20605	8.16159	8.10831	8.14647	8.14835	8.21001	8.12574	8.14542	8.23191
0.63375	8.13505	8.14392	8.1595	8.10266	8.01155	8.09085	8.03621	8.03903	8.15655	8.16743	8.15466	8.10622	8.16863	8.1423	8.20595	8.17029	8.15908	8.21636	8.19071	8.11263	8.15842	8.11984	8.18321	8.14116	8.19557	8.23948
0.635	8.0926	8.15437	8.1494	8.08699	8.06096	8.08707	8.04672	8.00788	8.18884	8.15582	8.10906	8.11411	8.13475	8.15408	8.17534	8.17967	8.16058	8.20161	8.18429	8.13726	8.1559	8.12818	8.18574	8.15519	8.13888	8.25281
0.63625	8.13938	8.15169	8.11929	8.08599	8.03657	8.06334	8.05157	8.0114	8.15164	8.17346	8.14082	8.10895	8.12918	8.16225	8.20444	8.14955	8.1421	8.19786	8.17923	8.12542	8.14077	8.12472	8.15483	8.15368	8.18278	8.24002
0.6375	8.1168	8.14022	8.14364	8.11237	8.04518	8.0614	8.04605	7.99547	8.1836	8.19286	8.12492	8.09409	8.1721	8.12966	8.21038	8.17741	8.15487	8.17162	8.1829	8.15442	8.16787	8.13935	8.18701	8.13563	8.14298	8.22949
0.63875	8.1087	8.14419	8.13052	8.0735	8.04031	8.08455	8.0051	8.01628	8.16301	8.19331	8.10264	8.10231	8.15182	8.15618	8.17503	8.18457	8.15409	8.21514	8.1959	8.10651	8.15494	8.08922	8.16274	8.16015	8.15282	8.24227
0.64	8.11646	8.15276	8.11868	8.08628	8.04448	8.08116	8.03782	8.03886	8.15347	8.19048	8.1143	8.1448	8.16482	8.17351	8.17053	8.18034	8.18224	8.22038	8.16988	8.112	8.15498	8.16116	8.17932	8.17767	8.15343	8.23157
0.64125	8.12452	8.15908	8.11692	8.09717	8.03397	8.09273	8.05436	8.04483	8.15023	8.21475	8.12152	8.11713	8.17386	8.1479	8.20793	8.1878	8.15887	8.22519	8.18121	8.11683	8.14349	8.16815	8.21849	8.1444	8.15851	8.21531
0.6425	8.11574	8.14651	8.1384	8.08654	8.0354	8.07992	8.0603	8.0201	8.15744	8.16628	8.13322	8.08824	8.205	8.16297	8.20629	8.18501	8.1487	8.19116	8.17025	8.10542	8.14992	8.15614	8.17901	8.11822	8.18184	8.2605
0.64375	8.15366	8.14995	8.13861	8.07414	8.04579	8.07592	8.06814	8.04903	8.16607	8.15495	8.10173	8.0857	8.17903	8.13709	8.21298	8.16593	8.14696	8.19633	8.16434	8.13883	8.15977	8.10252	8.1674	8.15784	8.16152	8.23783
0.645	8.13177	8.16724	8.1391	8.0828	8.04257	8.09551	8.05471	8.0117	8.17058	8.18804	8.15024	8.10586	8.16797	8.14268	8.1888	8.1797	8.1557	8.19778	8.17956	8.12408	8.15815	8.11962	8.16661	8.15514	8.13151	8.23553
0.64625	8.13586	8.15906	8.11769	8.10085	8.03086	8.10825	8.03983	8.01653	8.15153	8.19193	8.15209	8.15762	8.19416	8.15268	8.20268	8.17874	8.16564	8.21325	8.19195	8.10652	8.17225	8.11748	8.21015	8.1383	8.17952	8.22421
0.6475	8.13421	8.15589	8.1438	8.06991	8.01337	8.06272	8.03074	8.01623	8.1609	8.1944	8.12989	8.11659	8.19242	8.17574	8.18329	8.16993	8.15537	8.20596	8.16696	8.13951	8.15027	8.14085	8.15701	8.08878	8.17472	8.24625
0.64875	8.10909	8.13848	8.12054	8.09114	8.07479	8.08991	8.07369	8.03591	8.14156	8.19124	8.09965	8.09642	8.14207	8.13719	8.1955	8.17913	8.17007	8.18534	8.17684	8.17141	8.15066	8.09422	8.18396	8.1497	8.15978	8.26801
0.65	8.12243	8.14255	8.09616	8.06685	8.04064	8.08828	8.03564	8.02245	8.1671	8.19933	8.1379	8.12911	8.15781	8.1398	8.20393	8.1504	8.14025	8.20403	8.19293	8.1407	8.14721	8.09936	8.19095	8.16681	8.14816	8.22464
0.65125	8.13756	8.14737	8.11838	8.11814	8.0744	8.10758	8.01418	8.03545	8.17781	8.18449	8.12981	8.11867	8.17358	8.1694	8.19837	8.19249	8.1403	8.19714	8.16366	8.12926	8.16478	8.11882	8.17598	8.11269	8.14505	8.21994
0.6525	8.13807	8.13701	8.08116	8.09299	8.06185	8.09593	8.0559	8.04145	8.16678	8.16638	8.12252	8.11195	8.19466	8.16944	8.17016	8.1612	8.18376	8.18843	8.17548	8.15286	8.13352	8.13288	8.17865	8.13602	8.13838	8.2374
0.65375	8.13435	8.15011	8.13115	8.11773	8.0508	8.07311	8.02978	8.02222	8.1546	8.1693	8.11722	8.113	8.17719	8.14714	8.21448	8.18327	8.1653	8.20238	8.18579	8.12414	8.16158	8.08884	8.18928	8.14979	8.17579	8.24294
0.655	8.15301	8.14725	8.13592	8.10029	8.03617	8.09578	8.06378	8.03166	8.19834	8.15778	8.11067	8.09382	8.1501	8.17992	8.18318	8.18134	8.1957	8.20183	8.1599	8.09542	8.11899	8.14124	8.1932	8.141	8.15195	8.24439
0.65625	8.137	8.1587	8.14947	8.10129	8.05395	8.06801	8.03149	8.02389	8.13666	8.1611	8.13289	8.0977	8.17601	8.16196	8.19169	8.17368	8.14768	8.21812	8.17258	8.15663	8.11773	8.11055	8.17282	8.16642	8.1746	8.23946
0.6575	8.12443	8.16923	8.10724	8.0958	8.03558	8.11038	8.05014	8.02112	8.12559	8.14092	8.13364	8.0929	8.18356	8.14109	8.16982	8.18242	8.14607	8.21388	8.16654	8.1392	8.14491	8.10086	8.17595	8.1423	8.16282	8.21383
0.65875	8.12457	8.18094	8.11494	8.107	8.02112	8.08195	8.05518	8.05003	8.15303	8.17252	8.12436	8.08633	8.15675	8.14169	8.19218	8.16934	8.15006	8.21845	8.17499	8.13182	8.17291	8.15539	8.16226	8.15219	8.17542	8.26202
0.66	8.13619	8.17131	8.14664	8.06536	8.0257	8.09207	8.05358	8.04968	8.16126	8.17758	8.13716	8.12055	8.16113	8.15718	8.20817	8.17894	8.16387	8.21654	8.15217	8.13407	8.15753	8.14115	8.19866	8.10846	8.1739	8.22768
0.66125	8.12934	8.12357	8.10254	8.07965	8.03553	8.05781	8.04092	8.01638	8.14529	8.15402	8.10139	8.099	8.17353	8.14467	8.19168	8.17065	8.14681	8.21695	8.18427	8.11768	8.13804	8.11874	8.20176	8.1562	8.17161	8.23426
0.6625	8.1568	8.1387	8.13295	8.11062	8.04284	8.09374	8.0629	8.02446	8.16767	8.20222	8.15028	8.11891	8.18012	8.14531	8.20361	8.18595	8.1765	8.20952	8.17357	8.14404	8.15434	8.12755	8.14101	8.12046	8.16145	8.25474
0.66375	8.14209	8.1466	8.11329	8.07197	8.04113	8.10156	8.06721	8.02152	8.15676	8.19855	8.1354	8.09018	8.15471	8.14939	8.18741	8.18096	8.14526	8.19743	8.15414	8.13909	8.17338	8.13895	8.20002	8.1691	8.1584	8.22101
0.665	8.14873	8.15305	8.10867	8.07615	8.0427	8.09121	8.05789	8.02227	8.15483	8.19095	8.13516	8.1043	8.18024	8.17743	8.20726	8.16236	8.15694	8.21944	8.16117	8.1394	8.15926	8.09861	8.17635	8.15719	8.17275	8.23681
0.66625	8.12138	8.14732	8.11505	8.1006	8.02586	8.10774	8.04825	8.00329	8.17229	8.19156	8.12862	8.11488	8.18214	8.15527	8.19779	8.1896	8.15746	8.21578	8.15414	8.10943	8.16882	8.12485	8.19908	8.15233	8.15371	8.25422
0.6675	8.12943	8.12429	8.13625	8.05906	8.02035	8.07446	8.01417	8.03536	8.15711	8.18732	8.12737	8.0905	8.16859	8.15878	8.18841	8.1933	8.14521	8.208	8.20553	8.14266	8.14463	8.12337	8.17547	8.12566	8.17047	8.26732
0.66875	8.15166	8.14672	8.12656	8.10489	8.0253	8.07419	8.04781	8.03506	8.17295	8.15907	8.12197	8.12048	8.16944	8.15516	8.19464	8.18691	8.15398	8.22782	8.19062	8.12797	8.17141	8.15057	8.20348	8.13639	8.15172	8.25826
0.67	8.1393	8.14777	8.13111	8.08414	7.98447	8.07161	8.03621	8.01819	8.16172	8.1658	8.15336	8.10533	8.17015	8.13922	8.20716	8.16065	8.14804	8.21267	8.18408	8.13001	8.11942	8.11076	8.19266	8.13395	8.16733	8.2317
0.67125	8.14996	8.16282	8.12304	8.08307	8.05	8.095	8.05058	8.0366	8.16114	8.17482	8.09202	8.1468	8.15197	8.13873	8.1964	8.17842	8.14833	8.20029	8.18951	8.11397	8.16078	8.11231	8.1669	8.14511	8.14005	8.22121
0.6725	8.1235	8.16097	8.13622	8.10291	8.06105	8.0645	8.05405	8.02972	8.15585	8.18614	8.08781	8.11147	8.18054	8.13164	8.19773	8.17894	8.16073	8.23245	8.196	8.15005	8.15578	8.1183	8.19496	8.12728	8.12032	8.24449
0.67375	8.13065	8.14964	8.12208	8.07293	8.03951	8.0624	8.05223	8.02782	8.18568	8.16856	8.14206	8.10762	8.16443	8.12821	8.19511	8.17783	8.15921	8.22453	8.16146	8.11889	8.1608	8.104	8.19029	8.13506	8.1708	8.24122
0.675	8.14535	8.17065	8.1024	8.07487	8.01826	8.08212	8.03055	8.02919	8.17347	8.18312	8.1227	8.13052	8.16739	8.1485	8.20707	8.15366	8.17029	8.20549	8.16377	8.12342	8.13322	8.1165	8.19692	8.13147	8.16689	8.2487
0.67625	8.12172	8.15775	8.1332	8.1109	8.02858	8.08072	8.05461	8.03957	8.15766	8.15776	8.09818	8.1163	8.18046	8.15532	8.20764	8.19616	8.16475	8.20237	8.17505	8.13332	8.14301	8.12527	8.19128	8.17529	8.1448	8.26107
0.6775	8.12122	8.15436	8.1244	8.10831	8.04743	8.08656	8.05157	8.03065	8.16777	8.17725	8.12641	8.11244	8.16192	8.15637	8.19231	8.19921	8.17311	8.21039	8.15223	8.11846	8.14028	8.13126	8.20273	8.13786	8.14732	8.22641
0.67875	8.13964	8.16173	8.11576	8.09544	8.02982	8.07107	8.02043	8.01472	8.16274	8.17275	8.14364	8.134	8.18421	8.1424	8.19652	8.17471	8.17776	8.20463	8.1427	8.13812	8.13363	8.09778	8.16497	8.15928	8.15227	8.22967
0.68	8.13311	8.15679	8.11209	8.09208	8.04802	8.0984	8.05779	8.02789	8.16349	8.17726	8.12919	8.10241	8.15089	8.16719	8.21698	8.19247	8.16834	8.21028	8.19113	8.11544	8.15052	8.12546	8.18418	8.15996	8.16893	8.23943
0.68125	8.12787	8.16961	8.13346	8.10017	8.04786	8.09206	8.05952	8.03605	8.13669	8.17824	8.12812	8.13113	8.1786	8.12871	8.21204	8.18907	8.15656	8.21501	8.18503	8.11544	8.13737	8.16076	8.19058	8.16335	8.1864	8.23747
0.6825	8.12067	8.1887	8.11563	8.07605	8.0227	8.05502	8.00853	8.0343	8.15838	8.18066	8.11116	8.08445	8.15125	8.14215	8.21362	8.16503	8.18406	8.20115	8.17241	8.12164	8.1555	8.11301	8.16587	8.13961	8.13421	8.25606
0.68375	8.13185	8.17898	8.09455	8.08394	8.01747	8.07232	8.04997	8.04257	8.14468	8.164	8.10697	8.14203	8.1713	8.15441	8.17833	8.16588	8.14799	8.17504	8.18673	8.14153	8.15927	8.10066	8.18215	8.14704	8.16701	8.23599
0.685	8.14111	8.14281	8.11844	8.09355	8.03396	8.10572	8.02516	8.01171	8.16436	8.15759	8.11827	8.13686	8.13885	8.16467	8.21373	8.16074	8.16702	8.1852	8.19057	8.13407	8.16086	8.10343	8.18186	8.1408	8.1669	8.25558
0.68625	8.15459	8.1468	8.13497	8.09503	8.03982	8.08977	8.03816	8.00906	8.1642	8.17794	8.1277	8.10327	8.1687	8.13511	8.18661	8.17154	8.12669	8.20226	8.16198	8.17008	8.1529	8.1298	8.17872	8.14937	8.16592	8.21057
0.6875	8.1235	8.13612	8.15648	8.1095	8.0388	8.11489	8.04518	8.03959	8.1532	8.17191	8.1013	8.11532	8.17897	8.13745	8.21282	8.16794	8.15338	8.22282	8.19793	8.10106	8.15744	8.13444	8.19408	8.16059	8.17902	8.24486
0.68875	8.13453	8.1511	8.09868	8.0994	8.04768	8.06109	8.05391	8.04907	8.16278	8.17961	8.11136	8.12009	8.12273	8.1458	8.17694	8.16546	8.17002	8.19706	8.14912	8.12688	8.17211	8.10719	8.19029	8.14019	8.1855	8.22851
0.69	8.11209	8.14584	8.11258	8.08423	8.01355	8.08326	8.04274	8.03504	8.15307	8.16824	8.12263	8.11189	8.17208	8.13612	8.1921	8.17789	8.14847	8.20943	8.16072	8.12503	8.14846	8.10746	8.19255	8.16304	8.13723	8.23031
0.69125	8.10642	8.17302	8.15764	8.07531	8.04179	8.08803	8.0405	8.02613	8.15576	8.18416	8.15602	8.10025	8.15	8.15291	8.20611	8.17205	8.11979	8.18005	8.17236	8.13067	8.17554	8.11891	8.21772	8.15018	8.1563	8.20695
0.6925	8.1183	8.15629	8.10781	8.10495	8.03348	8.08429	8.0388	8.02976	8.16278	8.16593	8.15687	8.09806	8.14066	8.14115	8.20897	8.15858	8.17552	8.19352	8.19338	8.14207	8.15065	8.16538	8.18832	8.15486	8.1421	8.24171
0.69375	8.12133	8.15876	8.10823	8.08508	8.06292	8.07836	8.04834	8.02782	8.1803	8.15104	8.11512	8.10486	8.18034	8.17929	8.20965	8.17956	8.15329	8.21038	8.13645	8.14187	8.15411	8.13725	8.19003	8.1375	8.16892	8.18832
0.695	8.12309	8.14366	8.12061	8.07894	8.04105	8.09789	8.03434	8.03647	8.13081	8.20517	8.15068	8.12718	8.14671	8.16084	8.18551	8.18786	8.16794	8.22903	8.16725	8.13047	8.14853	8.16863	8.18257	8.16435	8.17004	8.25132
0.69625	8.12946	8.13711	8.12094	8.10676	8.02398	8.11413	8.06412	8.04521	8.16449	8.17192	8.13798	8.11304	8.14842	8.16278	8.16906	8.20819	8.16325	8.21738	8.15302	8.11027	8.16641	8.11831	8.18922	8.15316	8.16282	8.24323
0.6975	8.12482	8.16763	8.13436	8.11158	8.01883	8.06996	8.05499	8.01549	8.14844	8.16076	8.12384	8.10272	8.15837	8.14359	8.19002	8.16989	8.16556	8.23641	8.17261	8.11867	8.14785	8.1332	8.15498	8.17741	8.16844	8.23877
0.69875	8.11206	8.16138	8.10447	8.07661	8.04155	8.09996	8.04472	8.03393	8.1607	8.16238	8.09012	8.13038	8.17875	8.12171	8.20169	8.19231	8.15754	8.20237	8.16671	8.10675	8.1526	8.10674	8.18189	8.14317	8.1577	8.23693
0.7	8.0837	8.13314	8.1011	8.0786	8.03854	8.07146	8.0789	8.03799	8.14713	8.19921	8.10759	8.09781	8.16839	8.1343	8.20839	8.1916	8.16292	8.22098	8.1557	8.13039	8.19266	8.14326	8.16684	8.11671	8.13576	8.23935
0.70125	8.11579	8.14193	8.11837	8.09985	8.02219	8.08873	8.03322	7.98973	8.15019	8.16622	8.1143	8.09249	8.18643	8.14828	8.15841	8.16229	8.17927	8.20393	8.20093	8.12665	8.14293	8.11624	8.1966	8.15318	8.16048	8.22823
0.7025	8.14041	8.13575	8.12388	8.07869	8.06096	8.08295	8.0409	8.01762	8.15608	8.15607	8.15457	8.11497	8.1572	8.13931	8.20134	8.13897	8.15637	8.22766	8.18234	8.094	8.1498	8.14803	8.17761	8.14694	8.16216	8.24132
0.70375	8.10731	8.16588	8.13279	8.09523	8.04193	8.08103	8.04525	8.03048	8.15932	8.16789	8.1292	8.13593	8.13266	8.14344	8.18753	8.15664	8.16301	8.20745	8.1786	8.11407	8.14157	8.13959	8.182	8.16233	8.15231	8.23565
0.705	8.14797	8.1628	8.13106	8.07569	8.03584	8.09971	8.04467	8.04106	8.17373	8.15201	8.12	8.10668	8.16743	8.11759	8.21523	8.15786	8.18333	8.20649	8.16729	8.10748	8.1516	8.10227	8.18683	8.14174	8.16476	8.22823
0.70625	8.13807	8.1268	8.14856	8.08955	8.044	8.10436	8.0211	8.02413	8.1383	8.16985	8.09985	8.11488	8.14465	8.14397	8.17482	8.17638	8.17734	8.22938	8.16439	8.08367	8.16858	8.13143	8.18343	8.1258	8.16876	8.24158
0.7075	8.14164	8.1258	8.1552	8.1178	8.04549	8.06894	8.04064	8.02494	8.16118	8.17613	8.11753	8.08839	8.15248	8.15022	8.18749	8.14413	8.15552	8.18966	8.17581	8.11132	8.15098	8.13363	8.16707	8.15506	8.14951	8.23169
0.70875	8.11124	8.15533	8.14174	8.08613	8.03822	8.08799	8.0355	8.0171	8.14052	8.15813	8.14367	8.09475	8.1697	8.1309	8.20162	8.15866	8.13285	8.19613	8.17117	8.13149	8.15006	8.10074	8.18563	8.13404	8.13562	8.22505
0.71	8.11688	8.15211	8.11989	8.07364	8.03915	8.08412	8.03406	8.02048	8.16617	8.19802	8.12529	8.09354	8.18179	8.13919	8.18832	8.14169	8.1804	8.19948	8.17736	8.11557	8.13764	8.14062	8.17065	8.14169	8.15802	8.23328
0.71125	8.13912	8.14161	8.1161	8.11754	8.04015	8.10319	8.04637	8.01687	8.15565	8.17223	8.16435	8.12102	8.14299	8.1306	8.1963	8.17332	8.14765	8.24041	8.18359	8.10882	8.13774	8.1398	8.18634	8.15387	8.1685	8.23098
0.7125	8.13203	8.16783	8.12085	8.07461	8.03734	8.06943	8.03368	8.03394	8.15832	8.17124	8.13628	8.11897	8.13939	8.12562	8.18593	8.17722	8.14237	8.20504	8.17045	8.15014	8.19225	8.13178	8.18693	8.15394	8.15739	8.25189
0.71375	8.1174	8.13987	8.12509	8.09309	8.03382	8.08346	8.05152	8.05277	8.1654	8.17258	8.14332	8.10265	8.15838	8.165	8.20174	8.20044	8.1524	8.21897	8.17891	8.10871	8.14069	8.12089	8.19441	8.14758	8.15831	8.22223
0.715	8.13316	8.13364	8.11896	8.08475	8.02736	8.07823	8.01993	8.02079	8.14858	8.18504	8.1476	8.11046	8.1404	8.14416	8.20925	8.18087	8.12887	8.21487	8.14888	8.12099	8.18782	8.11015	8.20102	8.14129	8.16026	8.22569
0.71625	8.1123	8.14316	8.09301	8.08672	8.05219	8.07819	8.02765	8.00304	8.14592	8.16087	8.1409	8.11369	8.18078	8.15801	8.17501	8.16277	8.16163	8.24836	8.16728	8.14421	8.13029	8.10461	8.214	8.15045	8.16772	8.24132
0.7175	8.11563	8.12525	8.12467	8.07903	8.0231	8.10035	8.06037	8.02871	8.12683	8.15969	8.12923	8.08432	8.16492	8.15511	8.21346	8.16682	8.14528	8.20447	8.15363	8.14559	8.14258	8.1184	8.19967	8.13911	8.17574	8.21939
0.71875	8.14741	8.15796	8.13148	8.08748	8.04337	8.07223	8.04215	8.05312	8.12819	8.16462	8.10219	8.11774	8.1679	8.1393	8.19239	8.15894	8.15538	8.18444	8.17298	8.10976	8.15538	8.1343	8.17265	8.15588	8.14364	8.24407
0.72	8.12856	8.14049	8.12188	8.08927	8.0221	8.07997	8.0457	8.00204	8.14477	8.16598	8.10261	8.11259	8.17462	8.15577	8.20448	8.19342	8.15092	8.20674	8.16257	8.13759	8.14541	8.10882	8.20166	8.1673	8.15108	8.22316
0.72125	8.16252	8.16247	8.12699	8.08943	8.00806	8.09186	8.04482	8.03771	8.17061	8.1958	8.13164	8.1191	8.17436	8.17193	8.16958	8.19187	8.14839	8.24402	8.16214	8.13623	8.13712	8.13407	8.18723	8.13194	8.14981	8.2185
0.7225	8.13543	8.123	8.12021	8.10418	8.01405	8.09	8.04366	8.02429	8.14662	8.16725	8.14101	8.0974	8.16516	8.16497	8.20291	8.1624	8.17877	8.18067	8.1712	8.12761	8.15317	8.13669	8.19806	8.13958	8.13749	8.26717
0.72375	8.11426	8.11962	8.11683	8.07844	8.02937	8.09386	8.04851	8.03263	8.19126	8.19051	8.13402	8.13736	8.14768	8.11108	8.22269	8.17864	8.13401	8.2315	8.17213	8.12899	8.161	8.09772	8.18953	8.13681	8.14804	8.27117
0.725	8.12639	8.13136	8.14456	8.09162	8.02957	8.09732	8.06727	8.02366	8.15471	8.15971	8.11908	8.10778	8.17332	8.17153	8.19253	8.16476	8.13755	8.20211	8.16771	8.13089	8.14901	8.08663	8.19791	8.17628	8.1406	8.24471
0.72625	8.11585	8.14324	8.10828	8.09863	8.01859	8.11552	8.03669	8.03304	8.14642	8.18568	8.11738	8.10046	8.14644	8.13954	8.19241	8.17477	8.1383	8.21075	8.1853	8.13177	8.14798	8.10021	8.17483	8.14109	8.14567	8.22487
0.7275	8.13696	8.13985	8.13753	8.09664	8.02104	8.08321	8.0223	8.01865	8.14912	8.18296	8.13004	8.12291	8.15048	8.14994	8.19598	8.14831	8.1582	8.19922	8.16382	8.10494	8.15258	8.12538	8.17631	8.14153	8.15908	8.24124
0.72875	8.11248	8.12917	8.13726	8.10131	8.04214	8.0653	8.01439	8.01549	8.16699	8.17534	8.11737	8.11557	8.1453	8.15395	8.18196	8.14359	8.18359	8.19061	8.15784	8.1012	8.15481	8.13037	8.18098	8.13279	8.15909	8.23345
0.73	8.12023	8.13799	8.11704	8.07416	8.05061	8.08412	8.00327	8.03301	8.145	8.18591	8.12665	8.09198	8.1417	8.16095	8.19803	8.18419	8.18361	8.20191	8.16802	8.11186	8.16739	8.13344	8.18597	8.13841	8.15529	8.2388
0.73125	8.12504	8.15726	8.1285	8.08926	8.0183	8.10035	8.04032	8.02376	8.14089	8.18071	8.1225	8.09507	8.1412	8.1461	8.20772	8.17058	8.152	8.21179	8.15972	8.12105	8.14079	8.10445	8.19804	8.12585	8.16224	8.25629
0.7325	8.13147	8.13832	8.1201	8.08777	8.05252	8.10928	8.0367	8.0357	8.16369	8.20008	8.10669	8.11862	8.14816	8.14413	8.20504	8.17661	8.15646	8.20882	8.17007	8.1392	8.1493	8.11881	8.20403	8.12805	8.13848	8.25877
0.73375	8.1102	8.11688	8.10554	8.06003	8.03718	8.07889	8.02151	8.01306	8.19142	8.16586	8.13198	8.07928	8.15372	8.14575	8.17673	8.20022	8.17962	8.20467	8.15856	8.12042	8.17228	8.13566	8.19244	8.13173	8.1718	8.22622
0.735	8.15431	8.1541	8.13422	8.10479	8.02801	8.08425	8.04831	8.0245	8.14046	8.16774	8.09978	8.11511	8.14483	8.13041	8.20608	8.20226	8.18202	8.19219	8.15526	8.13042	8.13214	8.13266	8.20514	8.16752	8.17944	8.24211
0.73625	8.12767	8.12336	8.09947	8.07531	8.02632	8.11929	8.0273	8.03884	8.16434	8.19142	8.12093	8.11485	8.15758	8.15972	8.23408	8.16527	8.16864	8.20079	8.17566	8.10719	8.16825	8.12831	8.1987	8.15855	8.15914	8.22674
0.7375	8.14221	8.13272	8.10703	8.07138	8.02431	8.12002	8.04029	8.00109	8.16372	8.15839	8.13652	8.10339	8.14762	8.14511	8.18392	8.18452	8.17303	8.19247	8.14508	8.11996	8.15618	8.15257	8.15728	8.1667	8.15044	8.22944
0.73875	8.1247	8.16811	8.11578	8.08241	8.02361	8.06506	8.06116	8.04957	8.13614	8.20335	8.12892	8.11093	8.17187	8.13704	8.18231	8.16144	8.12939	8.19401	8.14029	8.13588	8.14315	8.13409	8.21471	8.1405	8.1496	8.21905
0.74	8.12755	8.12422	8.0991	8.0954	8.03275	8.11157	8.04055	8.02766	8.15821	8.16826	8.1541	8.11475	8.1258	8.12844	8.20538	8.16045	8.17322	8.20705	8.16806	8.12178	8.13408	8.10303	8.17333	8.15339	8.14357	8.22095
0.74125	8.13171	8.13468	8.11495	8.08273	8.04328	8.0688	8.0429	8.02594	8.18988	8.17726	8.1578	8.10925	8.14645	8.14567	8.18749	8.15608	8.14513	8.20248	8.15613	8.13017	8.1401	8.13257	8.18206	8.15102	8.13889	8.22052
0.7425	8.13283	8.15145	8.12578	8.07547	8.06222	8.07396	8.0333	8.03082	8.16925	8.18021	8.11093	8.08843	8.19781	8.13177	8.1839	8.14743	8.13129	8.24284	8.17751	8.1268	8.16024	8.11934	8.18115	8.13815	8.16618	8.26142
0.74375	8.14377	8.12352	8.13282	8.08836	8.04468	8.07956	8.04299	8.01762	8.15716	8.15432	8.11135	8.12866	8.16031	8.14051	8.1807	8.14709	8.18903	8.19743	8.15633	8.10213	8.13443	8.11385	8.21593	8.14512	8.16191	8.23712
0.745	8.11662	8.13706	8.10891	8.09096	8.03985	8.09287	8.05096	8.01573	8.13906	8.18232	8.11238	8.12589	8.16749	8.15782	8.21024	8.17771	8.20338	8.21651	8.18556	8.11156	8.12793	8.09535	8.18279	8.14837	8.1845	8.2244
0.74625	8.14509	8.15359	8.10654	8.09363	8.03019	8.11325	8.04453	7.99942	8.15399	8.23062	8.12607	8.10772	8.14295	8.16776	8.18807	8.1904	8.12664	8.20937	8.18655	8.12803	8.13809	8.10537	8.19047	8.14788	8.15996	8.24174
0.7475	8.10507	8.16364	8.13813	8.06975	8.03052	8.0821	8.03264	8.01187	8.16483	8.20004	8.13774	8.09092	8.14885	8.15552	8.19508	8.17319	8.17404	8.22103	8.16201	8.12681	8.1508	8.1274	8.17322	8.12295	8.13309	8.25483
0.74875	8.15246	8.15311	8.13477	8.07525	8.03718	8.08507	8.03471	8.04814	8.15389	8.17857	8.10759	8.08244	8.15123	8.16121	8.19003	8.18513	8.14703	8.19741	8.18286	8.12343	8.14682	8.12567	8.15973	8.15379	8.17398	8.2251
0.75	8.14505	8.1179	8.11552	8.074	7.99963	8.1009	8.05085	8.03309	8.12575	8.17911	8.15267	8.08664	8.14286	8.14058	8.16965	8.17225	8.15384	8.20512	8.17199	8.09208	8.14462	8.12867	8.17497	8.14388	8.16248	8.23814
0.75125	8.12877	8.1336	8.12586	8.07582	8.03346	8.07212	8.03715	8.01221	8.15726	8.17294	8.10488	8.10257	8.15064	8.14464	8.17292	8.16395	8.1578	8.22839	8.19107	8.11903	8.12072	8.10721	8.18204	8.14383	8.13905	8.22028
0.7525	8.12702	8.15001	8.10979	8.05395	8.03607	8.07971	8.04448	8.03448	8.16438	8.18929	8.10832	8.11733	8.17787	8.12373	8.19173	8.15934	8.1409	8.19026	8.1605	8.12085	8.13003	8.12264	8.1807	8.13717	8.14217	8.23593
0.75375	8.11695	8.15083	8.10436	8.06846	8.06293	8.10886	8.04704	8.0091	8.13857	8.14307	8.12859	8.10504	8.13779	8.16383	8.18382	8.18567	8.14846	8.19139	8.17867	8.08249	8.16134	8.11471	8.16075	8.12869	8.17159	8.23186
0.755	8.13894	8.1458	8.13583	8.09067	8.02993	8.12425	8.03375	8.00821	8.15508	8.14047	8.08736	8.10589	8.15783	8.15496	8.17776	8.12404	8.14787	8.21224	8.15137	8.1102	8.12915	8.13565	8.16794	8.13766	8.17149	8.21778
0.75625	8.13766	8.12406	8.12546	8.07094	8.04416	8.12185	8.05842	8.04103	8.16512	8.15479	8.12528	8.09014	8.15948	8.14745	8.18443	8.19878	8.15006	8.21134	8.17802	8.11739	8.12451	8.09672	8.15115	8.14333	8.14457	8.24487
0.7575	8.1233	8.14881	8.12612	8.10804	8.03331	8.09077	8.05746	8.00057	8.16255	8.16616	8.12484	8.09166	8.1634	8.15882	8.16375	8.17855	8.15871	8.20417	8.18167	8.10333	8.14524	8.12436	8.13031	8.14397	8.13525	8.20739
0.75875	8.12268	8.13823	8.12704	8.08573	8.01221	8.0681	8.00831	7.99057	8.14427	8.16234	8.11665	8.1023	8.16768	8.139	8.17305	8.1759	8.14709	8.22591	8.16207	8.13944	8.1436	8.12589	8.16211	8.10897	8.15048	8.23779
0.76	8.10894	8.15958	8.11169	8.08748	8.0413	8.10521	8.04348	8.01985	8.1397	8.18142	8.10404	8.10361	8.16368	8.15554	8.20198	8.16767	8.11997	8.20319	8.1747	8.11919	8.16145	8.09825	8.19363	8.12858	8.15874	8.22313
0.76125	8.11595	8.17244	8.10596	8.05971	8.0201	8.10122	8.04988	8.02894	8.12678	8.19198	8.11523	8.10265	8.15237	8.15407	8.20533	8.17753	8.1632	8.19121	8.16491	8.10083	8.1159	8.10948	8.18125	8.13681	8.14268	8.22128
0.7625	8.12594	8.13097	8.14019	8.06637	8.02647	8.05473	8.03571	8.01675	8.17155	8.17134	8.12766	8.09781	8.14242	8.16291	8.18488	8.154	8.18025	8.19666	8.17159	8.11009	8.14504	8.13342	8.17858	8.13788	8.15302	8.19703
0.76375	8.12528	8.14117	8.13228	8.07944	8.03329	8.10386	8.02	8.01612	8.14659	8.16429	8.12066	8.12052	8.16588	8.14809	8.20703	8.1819	8.15471	8.22696	8.18216	8.13091	8.13514	8.13041	8.183	8.1248	8.1407	8.25346
0.765	8.10374	8.13831	8.10261	8.09537	8.04353	8.09037	8.05025	8.00815	8.13638	8.15549	8.09043	8.13623	8.18128	8.16275	8.20591	8.16918	8.142	8.23129	8.18129	8.10491	8.18111	8.11031	8.18984	8.14089	8.15911	8.21603
0.76625	8.13655	8.12764	8.13473	8.10925	8.01315	8.07494	8.02027	8.04275	8.16322	8.15388	8.11271	8.10588	8.12349	8.10316	8.20265	8.16228	8.1313	8.20773	8.14339	8.128	8.15331	8.14257	8.17891	8.11351	8.158	8.24598
0.7675	8.14736	8.15967	8.12542	8.09576	8.02277	8.07841	8.03538	8.05706	8.13324	8.18482	8.12354	8.08794	8.14565	8.15473	8.21609	8.17227	8.16656	8.18477	8.19083	8.12251	8.12015	8.14588	8.19601	8.13714	8.14744	8.22424
0.76875	8.13063	8.13317	8.1207	8.07997	8.04876	8.07113	8.02345	8.03606	8.15574	8.14022	8.10861	8.09982	8.17229	8.13242	8.15016	8.16688	8.13142	8.19594	8.16631	8.10953	8.12415	8.12088	8.19784	8.15078	8.14971	8.22541
0.77	8.13961	8.13106	8.11048	8.0727	8.05156	8.05882	8.06	8.01484	8.15455	8.18973	8.14467	8.12778	8.17429	8.14757	8.2037	8.19799	8.16983	8.2355	8.15713	8.08831	8.13986	8.12291	8.18103	8.15764	8.15981	8.23071
0.77125	8.12568	8.12927	8.12184	8.09601	8.02287	8.08069	8.0514	8.02693	8.19604	8.17158	8.11733	8.12543	8.14678	8.15803	8.19675	8.15713	8.15417	8.20283	8.18626	8.09122	8.1599	8.12261	8.19251	8.16322	8.14639	8.21118
0.7725	8.14129	8.13585	8.13649	8.0681	8.04035	8.09466	8.02102	8.0276	8.16995	8.16786	8.1075	8.12966	8.182	8.12781	8.19557	8.17254	8.13272	8.2076	8.1351	8.12344	8.12362	8.12325	8.19997	8.13959	8.12304	8.24477
0.77375	8.13722	8.13437	8.0953	8.06518	8.04444	8.09714	8.03255	8.02032	8.13931	8.17506	8.10313	8.11676	8.18159	8.14238	8.20928	8.16593	8.1502	8.19466	8.17676	8.11949	8.17891	8.08423	8.1506	8.13029	8.12568	8.21224
0.775	8.11844	8.13601	8.12191	8.06516	8.04205	8.07962	8.0561	8.01073	8.16675	8.16609	8.12146	8.11589	8.16568	8.13942	8.2138	8.19114	8.17687	8.20736	8.17381	8.13226	8.1444	8.11427	8.16645	8.14198	8.15287	8.21959
0.77625	8.14936	8.15706	8.14575	8.09012	8.02379	8.09537	8.03877	8.05753	8.1635	8.15209	8.08794	8.12042	8.14949	8.14725	8.16498	8.16969	8.13504	8.21274	8.17089	8.09831	8.11982	8.11365	8.17904	8.13953	8.16799	8.2471
0.7775	8.12197	8.13562	8.1429	8.09856	8.03834	8.07767	8.02752	8.02542	8.12607	8.1749	8.1255	8.11063	8.18175	8.12152	8.18163	8.17367	8.16023	8.18789	8.17531	8.10792	8.15336	8.10681	8.18611	8.13359	8.13598	8.23784
0.77875	8.14458	8.12826	8.14855	8.10493	8.02079	8.07098	8.05503	8.00437	8.14584	8.17245	8.13593	8.10896	8.16241	8.17994	8.19384	8.15693	8.10932	8.1952	8.16132	8.10938	8.10843	8.13323	8.1636	8.14202	8.13571	8.2552
0.78	8.11653	8.14644	8.13059	8.09337	8.01399	8.12332	8.05126	8.03679	8.14829	8.19307	8.10557	8.1324	8.16693	8.14152	8.19757	8.16089	8.16459	8.21135	8.16432	8.13107	8.14391	8.14008	8.18633	8.12967	8.15997	8.22217
0.78125	8.1202	8.1468	8.10973	8.09387	8.01268	8.08349	8.03506	8.03243	8.16461	8.15541	8.12653	8.08989	8.16478	8.16032	8.1892	8.15738	8.1502	8.195	8.18934	8.14088	8.13835	8.13583	8.18779	8.11764	8.15023	8.2304
0.7825	8.12834	8.13835	8.14512	8.09126	8.06491	8.07125	8.03962	8.01925	8.15313	8.16486	8.10084	8.11569	8.15022	8.15319	8.19632	8.15207	8.13387	8.19823	8.1859	8.13273	8.12292	8.10359	8.18514	8.14824	8.13836	8.24859
0.78375	8.12661	8.15749	8.11102	8.09651	8.02775	8.09596	8.04575	8.01492	8.15331	8.14553	8.1027	8.08179	8.14643	8.15429	8.17559	8.17123	8.1502	8.20515	8.19494	8.12813	8.14573	8.12589	8.19119	8.15174	8.15058	8.21897
0.785	8.11528	8.15895	8.10483	8.08756	8.01426	8.06618	8.01337	8.03287	8.1559	8.18213	8.12468	8.11045	8.15844	8.13822	8.19966	8.15532	8.15429	8.2121	8.15662	8.09732	8.12734	8.12949	8.16302	8.13496	8.14512	8.25694
0.78625	8.12141	8.13318	8.11648	8.1017	8.05341	8.08992	8.04461	8.03321	8.13904	8.18551	8.10144	8.09587	8.15039	8.17062	8.18188	8.18083	8.14886	8.21174	8.20137	8.11289	8.17025	8.12678	8.17231	8.12984	8.1673	8.21535
0.7875	8.11731	8.14849	8.09952	8.08041	8.01568	8.0962	8.05715	8.02678	8.15799	8.16903	8.11355	8.11344	8.14579	8.12513	8.19316	8.15832	8.15969	8.21364	8.16816	8.09656	8.14592	8.10596	8.20309	8.12122	8.16007	8.2427
0.78875	8.13204	8.14981	8.12981	8.06003	8.01729	8.08459	8.06607	8.02362	8.16726	8.15567	8.12136	8.12149	8.17099	8.13802	8.21032	8.15288	8.14805	8.19923	8.16041	8.12236	8.1516	8.13054	8.14992	8.14773	8.13931	8.26771
0.79	8.1099	8.13761	8.12103	8.09742	8.01372	8.08382	8.05395	8.02809	8.1522	8.15928	8.11759	8.1157	8.18709	8.17539	8.20016	8.14701	8.15963	8.20017	8.18273	8.1185	8.16148	8.09889	8.14927	8.11849	8.11684	8.22264
0.79125	8.12823	8.13031	8.09698	8.10606	8.03185	8.06759	8.05302	8.03321	8.1651	8.18262	8.10171	8.1173	8.16022	8.12677	8.18166	8.15726	8.16	8.22733	8.1634	8.0932	8.17371	8.12453	8.18186	8.14512	8.1345	8.23861
0.7925	8.12095	8.15694	8.09478	8.08489	8.03358	8.09558	8.03775	8.02545	8.15469	8.17032	8.12036	8.12331	8.16423	8.13084	8.18274	8.16214	8.17096	8.20008	8.1743	8.11731	8.14646	8.12491	8.1673	8.14251	8.16265	8.21749
0.79375	8.10145	8.12961	8.12874	8.07412	8.05797	8.06756	8.02563	8.03724	8.16449	8.16612	8.11051	8.09661	8.15187	8.1459	8.16791	8.16534	8.16534	8.20915	8.178	8.11934	8.12794	8.1101	8.17035	8.15181	8.17789	8.21495
0.795	8.1462	8.13008	8.15375	8.07434	8.04206	8.10927	8.04975	8.03472	8.14016	8.19148	8.10465	8.12423	8.14803	8.14994	8.18388	8.1878	8.15339	8.24113	8.1865	8.12483	8.13151	8.08417	8.17495	8.14399	8.1408	8.2376
0.79625	8.14325	8.14069	8.12905	8.05676	8.03209	8.08257	8.0286	8.02553	8.16401	8.17323	8.13144	8.10179	8.16609	8.15308	8.18478	8.17557	8.14652	8.20045	8.17151	8.10765	8.12233	8.14012	8.17502	8.11041	8.16098	8.23376
0.7975	8.1273	8.14262	8.1158	8.11161	8.02829	8.06787	8.03602	8.0169	8.164	8.16332	8.10796	8.11687	8.14116	8.1259	8.21151	8.1649	8.14499	8.20227	8.16042	8.0757	8.09938	8.0914	8.22004	8.15296	8.16163	8.21978
0.79875	8.1356	8.14262	8.12682	8.08247	8.02614	8.05913	8.06376	8.03003	8.15119	8.16436	8.11002	8.12444	8.16586	8.14731	8.21211	8.17544	8.14858	8.21538	8.16533	8.12921	8.14393	8.14335	8.18286	8.13867	8.13993	8.26179
0.8	8.12409	8.16711	8.12193	8.06937	8.04154	8.06545	8.04874	8.01855	8.17661	8.1793	8.12196	8.12675	8.16691	8.16063	8.1808	8.1587	8.15242	8.20813	8.18984	8.12446	8.13753	8.09913	8.20426	8.14102	8.17923	8.22514
0.80125	8.12214	8.16063	8.11348	8.06603	8.04718	8.08273	8.06088	8.03954	8.14508	8.16564	8.13206	8.13249	8.17238	8.15393	8.17865	8.14637	8.14989	8.20971	8.16955	8.12978	8.13962	8.11835	8.19002	8.14851	8.1491	8.21454
0.8025	8.13702	8.13562	8.1161	8.05841	8.04264	8.06195	8.02103	7.9898	8.15994	8.15516	8.10839	8.09928	8.15075	8.17384	8.20852	8.17811	8.14951	8.20052	8.17781	8.13913	8.1372	8.1239	8.18807	8.1303	8.13626	8.25771
0.80375	8.14818	8.14226	8.11141	8.0779	8.02287	8.08353	8.04279	8.03638	8.13393	8.13604	8.11488	8.07532	8.16907	8.13758	8.19231	8.15544	8.13179	8.2109	8.17242	8.15224	8.14508	8.14879	8.1864	8.10948	8.15501	8.21165
0.805	8.11124	8.16873	8.12757	8.10872	8.03437	8.08398	8.03291	8.01584	8.16459	8.16825	8.13073	8.0928	8.14325	8.16345	8.19931	8.20806	8.14755	8.20821	8.16169	8.11286	8.1295	8.12198	8.18125	8.15128	8.13834	8.22344
0.80625	8.12752	8.12999	8.12311	8.08271	8.01337	8.07698	8.03829	8.03165	8.15777	8.16711	8.1306	8.09913	8.17447	8.16817	8.19245	8.15114	8.16305	8.19702	8.14848	8.119	8.1685	8.08003	8.18627	8.13577	8.14996	8.23004
0.8075	8.1343	8.13836	8.09574	8.11207	8.03261	8.07014	8.05096	8.03823	8.1398	8.14249	8.07969	8.08758	8.1792	8.13858	8.20388	8.16657	8.15653	8.22248	8.21937	8.1241	8.15303	8.12286	8.18028	8.12131	8.17344	8.2234
0.80875	8.11396	8.13963	8.10119	8.09108	8.05011	8.09945	8.0399	8.02337	8.16011	8.17784	8.11278	8.10931	8.17343	8.13339	8.18509	8.20085	8.15355	8.16535	8.1837	8.11967	8.14493	8.13185	8.19764	8.13034	8.15025	8.20664
0.81	8.13574	8.13319	8.09952	8.08551	8.03285	8.07733	8.03083	8.02775	8.13045	8.16247	8.11608	8.11182	8.16983	8.15261	8.18276	8.17099	8.1595	8.20118	8.19212	8.09238	8.12414	8.13519	8.1892	8.15179	8.15037	8.24657
0.81125	8.14831	8.13492	8.11844	8.0918	8.06128	8.10597	8.02109	8.01378	8.14157	8.16418	8.08522	8.09082	8.17668	8.16025	8.2192	8.17871	8.16166	8.22356	8.14153	8.13284	8.13247	8.1123	8.17012	8.12279	8.13303	8.23793
0.8125	8.12839	8.15003	8.1337	8.09319	8.04993	8.0804	8.03497	8.00193	8.15757	8.14572	8.11916	8.09678	8.1723	8.14969	8.20453	8.17144	8.16105	8.19829	8.12608	8.13792	8.14854	8.14049	8.16564	8.13185	8.15536	8.20609
0.81375	8.13711	8.1563	8.12515	8.09442	8.01351	8.06055	8.04928	8.03222	8.15697	8.13518	8.11679	8.07882	8.14928	8.15466	8.19658	8.16099	8.15539	8.21387	8.18155	8.11362	8.13772	8.1221	8.19822	8.13805	8.16255	8.25338
0.815	8.15366	8.14911	8.10133	8.09993	8.01791	8.07636	8.02937	8.03736	8.15507	8.16665	8.12203	8.12809	8.17045	8.13489	8.17921	8.16232	8.13694	8.22683	8.17224	8.12697	8.12807	8.12978	8.16749	8.16077	8.15199	8.22888
0.81625	8.12867	8.12207	8.15027	8.10531	8.02604	8.0606	8.04027	7.99428	8.15161	8.15835	8.12478	8.0841	8.16217	8.12492	8.19448	8.16962	8.16479	8.21101	8.15738	8.09611	8.16193	8.08433	8.18839	8.1379	8.16427	8.24549
0.8175	8.12313	8.11091	8.12599	8.0928	8.03493	8.07712	8.01573	8.03082	8.13827	8.14446	8.10425	8.08917	8.16137	8.15255	8.16885	8.18201	8.13976	8.20369	8.14683	8.1085	8.14832	8.135	8.18838	8.14405	8.14901	8.24335
0.81875	8.1245	8.14087	8.10325	8.07867	8.02424	8.10157	8.00986	8.03805	8.15074	8.18205	8.12838	8.12844	8.14574	8.13999	8.18164	8.16413	8.16698	8.21171	8.16195	8.13164	8.14754	8.08879	8.16377	8.13494	8.17258	8.25
0.82	8.12268	8.15903	8.08773	8.06037	8.03991	8.06893	8.04455	8.01835	8.1515	8.17536	8.1071	8.14089	8.14879	8.15621	8.185	8.15679	8.17501	8.17559	8.18509	8.12753	8.14274	8.11869	8.18933	8.14298	8.1548	8.24588
0.82125	8.14049	8.12217	8.14332	8.10573	8.0285	8.09799	8.06263	8.04877	8.15109	8.17035	8.12535	8.09012	8.13405	8.1494	8.16066	8.16267	8.13119	8.19598	8.14717	8.09181	8.15845	8.14142	8.18351	8.16607	8.1812	8.23279
0.8225	8.11262	8.15441	8.12338	8.07712	8.03732	8.0881	8.06488	8.01668	8.14478	8.1657	8.10317	8.10151	8.14499	8.15232	8.22082	8.17907	8.16502	8.22698	8.12674	8.0797	8.14688	8.13119	8.16272	8.16423	8.1828	8.21488
0.82375	8.14502	8.12928	8.13422	8.09203	8.04485	8.07907	8.04918	8.01218	8.15184	8.16905	8.088	8.10393	8.15722	8.1451	8.19474	8.15701	8.16737	8.2198	8.15664	8.0915	8.14386	8.11376	8.15809	8.13767	8.16697	8.24359
0.825	8.12366	8.13389	8.11898	8.06674	8.03181	8.08983	8.03881	8.01727	8.15874	8.16152	8.11653	8.10417	8.16294	8.14689	8.17929	8.18118	8.16005	8.20841	8.16652	8.10694	8.14646	8.12246	8.20263	8.16293	8.16283	8.25118
0.82625	8.13106	8.13731	8.11491	8.07736	8.04886	8.09996	8.0154	8.00171	8.12365	8.17865	8.11887	8.09779	8.16653	8.14598	8.17902	8.14394	8.14383	8.19987	8.16105	8.1214	8.13313	8.13782	8.18896	8.14427	8.17052	8.23524
0.8275	8.15804	8.14253	8.10478	8.08554	8.03329	8.08836	8.01735	8.00547	8.14684	8.16661	8.0981	8.09891	8.16292	8.15385	8.16754	8.15136	8.13654	8.18882	8.15966	8.106	8.12619	8.14161	8.17512	8.13382	8.18663	8.23898
0.82875	8.13935	8.14539	8.11757	8.10506	8.02275	8.05825	8.04897	8.03722	8.15042	8.18827	8.16289	8.08644	8.15513	8.13071	8.18448	8.19145	8.16404	8.19563	8.15988	8.13485	8.12253	8.10255	8.16355	8.14373	8.14097	8.22283
0.83	8.1455	8.13534	8.12057	8.09894	8.01874	8.09693	8.01401	8.0302	8.12722	8.17668	8.118	8.09781	8.14706	8.14377	8.15186	8.18034	8.1574	8.19963	8.13735	8.11518	8.12074	8.12574	8.19111	8.14412	8.12807	8.21456
0.83125	8.11834	8.14485	8.11701	8.07339	8.02438	8.06713	8.05106	8.02176	8.16514	8.15817	8.11153	8.08921	8.13691	8.10547	8.21083	8.15534	8.15165	8.20175	8.18344	8.11892	8.14162	8.10663	8.20274	8.16089	8.14909	8.25358
0.8325	8.14293	8.16382	8.11698	8.08001	8.01784	8.04883	8.03841	8.0214	8.15125	8.17507	8.12596	8.11928	8.14107	8.13123	8.18636	8.15018	8.18238	8.2017	8.16069	8.09299	8.1724	8.11769	8.16977	8.14663	8.16028	8.21697
0.83375	8.12674	8.15774	8.12942	8.07662	8.00976	8.08008	8.05457	8.00897	8.17156	8.18252	8.10963	8.11823	8.14557	8.12398	8.17515	8.20225	8.14649	8.23259	8.174	8.10755	8.14462	8.10768	8.17412	8.15516	8.17126	8.22406
0.835	8.13368	8.14493	8.13111	8.07851	8.02755	8.07939	8.02304	8.01414	8.15235	8.16601	8.1013	8.10112	8.15743	8.16654	8.18799	8.16728	8.1873	8.17217	8.16777	8.12354	8.14028	8.1377	8.20177	8.13243	8.1394	8.22262
0.83625	8.13034	8.1571	8.12129	8.07689	8.02351	8.07206	8.02978	8.02428	8.13374	8.17201	8.09732	8.09285	8.13678	8.14228	8.22732	8.20087	8.14151	8.19755	8.16764	8.11681	8.11772	8.08632	8.18666	8.14127	8.16074	8.21387
0.8375	8.13399	8.14284	8.12126	8.07333	8.03939	8.05952	8.02982	8.00657	8.14316	8.19892	8.09852	8.13703	8.15488	8.19129	8.16204	8.17697	8.13544	8.21688	8.17101	8.11338	8.12721	8.11589	8.18617	8.15246	8.1672	8.24824
0.83875	8.09828	8.16268	8.1279	8.0645	8.05968	8.0834	8.00883	8.03392	8.20183	8.18258	8.10219	8.10469	8.16048	8.15167	8.19683	8.16232	8.16043	8.18273	8.14352	8.09991	8.1296	8.13691	8.19112	8.17354	8.14547	8.22928
0.84	8.12107	8.14889	8.10827	8.07871	8.01914	8.09425	8.02048	8.03754	8.15916	8.1712	8.1272	8.12148	8.13691	8.11973	8.20867	8.19212	8.12397	8.21476	8.16926	8.1543	8.16196	8.11027	8.17523	8.15215	8.12694	8.21546
0.84125	8.12346	8.14551	8.12019	8.05294	8.02515	8.07994	8.0501	8.01898	8.15409	8.18205	8.136	8.11524	8.13443	8.16346	8.20407	8.15593	8.14716	8.19408	8.1651	8.12274	8.1546	8.11791	8.17186	8.13204	8.14583	8.24704
0.8425	8.13491	8.15035	8.11961	8.05386	8.00272	8.08786	8.05212	8.01507	8.13753	8.16783	8.13931	8.08858	8.1602	8.14843	8.18459	8.1567	8.13223	8.20625	8.17285	8.11606	8.12703	8.09649	8.17281	8.16677	8.1454	8.23859
0.84375	8.10836	8.15779	8.12951	8.05077	8.04121	8.0756	8.03055	8.04461	8.16905	8.19192	8.11849	8.09673	8.13834	8.13902	8.19705	8.16135	8.14188	8.17716	8.14247	8.12847	8.14279	8.08695	8.18698	8.15916	8.17338	8.24635
0.845	8.15423	8.13734	8.10225	8.09965	8.04427	8.10442	8.01771	8.02907	8.15771	8.16348	8.12325	8.09497	8.15685	8.14946	8.21388	8.16128	8.11938	8.1836	8.16093	8.09494	8.14396	8.10543	8.16611	8.1403	8.13079	8.25736
0.84625	8.14806	8.176	8.10956	8.09117	8.03225	8.06696	8.0718	8.04804	8.14663	8.18754	8.15005	8.09032	8.1736	8.14526	8.14791	8.13281	8.14529	8.18927	8.18783	8.11573	8.14339	8.13588	8.18782	8.16758	8.141	8.24203
0.8475	8.13029	8.15648	8.10363	8.10935	8.02274	8.07179	8.02007	8.02252	8.14443	8.17081	8.12885	8.08015	8.1487	8.13071	8.19064	8.18624	8.14281	8.21082	8.16245	8.12309	8.1615	8.12284	8.17398	8.16206	8.1597	8.23162
0.84875	8.10378	8.1357	8.11184	8.08498	8.0363	8.07622	8.02202	8.03904	8.16545	8.15243	8.10599	8.09133	8.16322	8.13281	8.19456	8.14227	8.15252	8.215	8.1856	8.10509	8.14106	8.09027	8.17509	8.14141	8.16126	8.22411
0.85	8.12878	8.12979	8.13157	8.1066	8.01325	8.07971	8.04558	8.02266	8.16931	8.19928	8.12397	8.11661	8.15826	8.16035	8.18716	8.1695	8.14062	8.18052	8.15445	8.13256	8.14613	8.1182	8.18226	8.14396	8.1526	8.22819
0.85125	8.09836	8.15271	8.15562	8.10125	8.01708	8.10123	8.03269	8.02016	8.16063	8.15459	8.12743	8.12655	8.19574	8.12623	8.20618	8.17518	8.14959	8.23481	8.14406	8.10251	8.12763	8.13026	8.16738	8.11952	8.15707	8.21654
0.8525	8.13974	8.18888	8.11555	8.08296	8.03699	8.08022	8.04125	8.03067	8.14573	8.16377	8.12709	8.08035	8.1515	8.17222	8.20374	8.17153	8.14027	8.20073	8.14134	8.10703	8.12218	8.12801	8.15897	8.15701	8.12117	8.21506
0.85375	8.14066	8.13829	8.13627	8.06091	8.01628	8.07254	8.04102	8.0372	8.15515	8.16333	8.12701	8.09223	8.19082	8.15789	8.18869	8.15554	8.16527	8.21479	8.16741	8.11367	8.16514	8.14178	8.16509	8.15098	8.1608	8.21919
0.855	8.14594	8.12871	8.09109	8.07017	8.0224	8.08141	8.05733	8.01123	8.14968	8.15281	8.12339	8.09721	8.1277	8.14049	8.18481	8.16584	8.17252	8.20309	8.16884	8.11557	8.14406	8.12473	8.17621	8.12116	8.1419	8.22447
0.85625	8.14099	8.13014	8.11986	8.07897	8.012	8.06532	8.04935	8.00486	8.15763	8.17911	8.11963	8.11745	8.16426	8.14921	8.16874	8.17191	8.15995	8.20479	8.15762	8.13305	8.15973	8.13756	8.18501	8.12176	8.15638	8.20403
0.8575	8.13858	8.13227	8.13464	8.10108	8.01481	8.07841	8.0432	8.02092	8.13321	8.17847	8.12404	8.09698	8.15876	8.13534	8.22973	8.15533	8.12319	8.18979	8.17297	8.09922	8.1507	8.1146	8.18575	8.16013	8.16727	8.21767
0.85875	8.10389	8.14033	8.13295	8.07654	8.05664	8.08663	8.02524	8.01194	8.17799	8.1789	8.10683	8.09131	8.13063	8.14731	8.19711	8.17461	8.12496	8.18295	8.1373	8.12147	8.14038	8.09868	8.19522	8.15733	8.14091	8.21795
0.86	8.12046	8.11932	8.11887	8.08457	8.03352	8.09896	8.01532	8.01823	8.14137	8.15319	8.1307	8.0814	8.16355	8.13763	8.19674	8.16054	8.1517	8.17181	8.16092	8.11592	8.16121	8.11263	8.17428	8.14703	8.11118	8.22514
0.86125	8.13982	8.15909	8.13701	8.07777	8.04133	8.08651	8.05114	8.03044	8.15518	8.153	8.12137	8.11259	8.14425	8.13168	8.17404	8.1763	8.12324	8.20208	8.164	8.11697	8.13042	8.09761	8.1873	8.12417	8.15938	8.24858
0.8625	8.15103	8.11686	8.12101	8.10811	8.0332	8.09605	8.0235	8.0253	8.1747	8.16646	8.11148	8.09461	8.12841	8.14978	8.18449	8.18354	8.12878	8.23788	8.1712	8.11221	8.13373	8.12734	8.17124	8.12425	8.15974	8.22509
0.86375	8.12848	8.13083	8.12634	8.06573	8.06256	8.0864	8.03015	8.01785	8.16348	8.16798	8.14384	8.10391	8.14948	8.1377	8.21956	8.17192	8.14168	8.20979	8.15059	8.12608	8.15172	8.12169	8.18125	8.15173	8.13257	8.20855
0.865	8.135	8.16368	8.09816	8.09428	8.02284	8.11788	8.03419	8.0004	8.14749	8.19476	8.10608	8.08208	8.16593	8.15493	8.18962	8.16128	8.14328	8.20912	8.16198	8.08505	8.1228	8.11163	8.18559	8.14189	8.14223	8.21644
0.86625	8.12676	8.15426	8.12923	8.08753	8.037	8.05161	8.01845	8.00417	8.11966	8.16644	8.09871	8.14397	8.14531	8.15109	8.19874	8.16216	8.11524	8.18872	8.18447	8.10992	8.15493	8.15171	8.1794	8.13893	8.15106	8.25993
0.8675	8.14884	8.1295	8.10063	8.07334	8.06437	8.10783	8.06413	7.98861	8.1683	8.17028	8.10082	8.09776	8.14218	8.15	8.19216	8.16904	8.17658	8.19053	8.16988	8.08899	8.14409	8.11485	8.18072	8.13593	8.16524	8.23227
0.86875	8.12953	8.13662	8.11869	8.06148	8.00636	8.08348	8.01605	8.04922	8.13893	8.17163	8.13894	8.10021	8.14772	8.13588	8.19255	8.15202	8.14725	8.19516	8.15585	8.11764	8.10963	8.12596	8.18625	8.16497	8.1509	8.25004
0.87	8.16004	8.1873	8.12302	8.06232	8.05723	8.10357	8.05461	7.9914	8.13813	8.16846	8.12469	8.09608	8.15894	8.15003	8.20771	8.16869	8.14699	8.2046	8.17631	8.12308	8.12316	8.11385	8.19536	8.13027	8.1406	8.22866
0.87125	8.09336	8.15223	8.1109	8.08772	8.04808	8.08912	8.02839	8.0199	8.1705	8.1403	8.09548	8.07246	8.16266	8.15237	8.19311	8.18511	8.13661	8.18741	8.16238	8.11451	8.14827	8.12199	8.1738	8.16339	8.1552	8.23449
0.8725	8.12788	8.14995	8.12089	8.03945	8.02748	8.10137	8.05627	8.03483	8.14486	8.18053	8.11569	8.10614	8.16849	8.15562	8.19153	8.14804	8.14944	8.18091	8.15431	8.1189	8.12212	8.14278	8.17937	8.13259	8.15048	8.22745
0.87375	8.12274	8.12352	8.1181	8.075	8.02305	8.09314	8.03993	8.03194	8.16337	8.16098	8.11076	8.08326	8.16683	8.15223	8.19385	8.15511	8.14466	8.21635	8.20626	8.07037	8.14185	8.10437	8.18023	8.15085	8.1353	8.21557
0.875	8.12758	8.13717	8.09589	8.11001	8.04047	8.05541	8.04127	8.01359	8.16961	8.18447	8.1062	8.10478	8.15031	8.14954	8.16713	8.16897	8.12614	8.19824	8.17629	8.10905	8.11781	8.0967	8.20662	8.14767	8.12816	8.22829
0.87625	8.15395	8.15248	8.11942	8.06246	8.0387	8.06316	8.03389	8.02046	8.13256	8.17228	8.11511	8.09331	8.13885	8.11038	8.15245	8.15989	8.14211	8.20633	8.16569	8.11952	8.13908	8.12556	8.16982	8.14066	8.13209	8.23346
0.8775	8.11381	8.15781	8.13258	8.06905	7.99985	8.08951	8.03221	8.02129	8.12418	8.15529	8.11166	8.11914	8.17123	8.15122	8.18716	8.16802	8.16949	8.22466	8.17444	8.12042	8.1622	8.09831	8.18666	8.12718	8.14835	8.23334
0.87875	8.12469	8.13256	8.13128	8.08782	8.03932	8.06332	8.01687	8.02589	8.15549	8.14806	8.10312	8.10312	8.14684	8.13964	8.182	8.15584	8.14551	8.19048	8.17716	8.12155	8.11675	8.1096	8.17198	8.14849	8.15114	8.25146
0.88	8.09914	8.13464	8.07383	8.05348	8.01214	8.08738	8.03183	8.01143	8.15548	8.18292	8.15474	8.12602	8.16527	8.12804	8.19337	8.1522	8.16109	8.21023	8.16129	8.0876	8.14916	8.11941	8.1877	8.11776	8.15763	8.22158
0.88125	8.13656	8.14057	8.10225	8.11613	8.02704	8.08258	8.04303	7.99464	8.1639	8.14255	8.10754	8.11679	8.14505	8.14922	8.20288	8.1655	8.16177	8.2087	8.17599	8.13367	8.13762	8.10314	8.16069	8.12848	8.18193	8.25579
0.8825	8.13307	8.11981	8.09163	8.07374	8.02955	8.08171	8.03613	8.01538	8.15789	8.15918	8.13305	8.12409	8.15374	8.15192	8.1761	8.19402	8.14776	8.20867	8.1652	8.10207	8.13141	8.1178	8.163	8.13725	8.16149	8.23929
0.88375	8.12922	8.13779	8.12965	8.07534	8.04141	8.06801	8.04428	8.02151	8.17563	8.18992	8.1267	8.11523	8.15305	8.12074	8.17954	8.1486	8.1542	8.20401	8.20552	8.12612	8.12937	8.1242	8.18599	8.13714	8.13982	8.21814
0.885	8.1342	8.13878	8.13477	8.08759	8.03201	8.10478	8.03587	8.02037	8.15578	8.17134	8.11012	8.11177	8.15666	8.11171	8.18195	8.15672	8.16231	8.21495	8.15555	8.09046	8.15681	8.11211	8.1824	8.13954	8.1468	8.23533
0.88625	8.1366	8.12832	8.15006	8.09808	8.01641	8.06757	8.05761	8.03447	8.16741	8.17153	8.11501	8.11156	8.16758	8.11221	8.202	8.14286	8.15673	8.19767	8.14266	8.09907	8.14079	8.10676	8.14533	8.14669	8.15958	8.23253
0.8875	8.11597	8.13046	8.13377	8.0778	8.04545	8.07819	8.03875	8.00804	8.13633	8.17056	8.1137	8.10047	8.18728	8.11586	8.21187	8.14651	8.12938	8.21042	8.16637	8.12017	8.14954	8.12291	8.18649	8.15663	8.14702	8.22492
0.88875	8.12721	8.13913	8.11504	8.08636	8.03906	8.07688	8.01347	8.02518	8.11528	8.16941	8.10499	8.10063	8.1717	8.15006	8.19951	8.16051	8.17552	8.17439	8.18751	8.11602	8.14013	8.11311	8.16914	8.15627	8.15451	8.23983
0.89	8.13836	8.14351	8.13068	8.09303	8.06	8.10744	8.03595	8.01796	8.12368	8.15569	8.1007	8.11553	8.15247	8.14503	8.19875	8.1685	8.15274	8.19243	8.14897	8.13956	8.1423	8.10403	8.17411	8.152	8.16258	8.22219
0.89125	8.09697	8.13535	8.12327	8.08273	8.01763	8.06928	8.05265	7.98432	8.14623	8.17333	8.10154	8.12397	8.13761	8.15043	8.18886	8.1759	8.17049	8.18276	8.17072	8.11197	8.13148	8.122	8.16752	8.1242	8.16449	8.22812
0.8925	8.14978	8.12321	8.13647	8.07484	8.00886	8.07594	8.00491	8.0166	8.14755	8.1733	8.13205	8.104	8.17021	8.14288	8.18096	8.12096	8.15237	8.19226	8.16253	8.10887	8.15266	8.1038	8.20114	8.12372	8.14838	8.23525
0.89375	8.12443	8.12286	8.14655	8.09475	8.02471	8.10046	8.05163	8.02534	8.15183	8.16398	8.11548	8.13121	8.14706	8.14423	8.20196	8.14182	8.12196	8.20061	8.18904	8.11216	8.16032	8.11294	8.18961	8.14259	8.15498	8.22868
0.895	8.13145	8.1569	8.11695	8.09479	8.03172	8.09248	8.04711	8.00568	8.13654	8.14995	8.12373	8.12202	8.16381	8.12111	8.19694	8.18338	8.13464	8.18412	8.17365	8.10264	8.12916	8.10742	8.18746	8.139	8.16062	8.22056
0.89625	8.10198	8.1452	8.1459	8.09181	8.01678	8.07046	8.03942	7.99801	8.1431	8.19096	8.09264	8.10356	8.17158	8.13992	8.21403	8.17715	8.14685	8.20197	8.19174	8.12816	8.14564	8.11456	8.15777	8.11715	8.13903	8.22941
0.8975	8.11909	8.14116	8.13568	8.06595	8.03171	8.07221	8.05004	8.03542	8.15353	8.19124	8.10821	8.12061	8.13802	8.11415	8.16023	8.13706	8.12051	8.19555	8.197	8.12925	8.14253	8.09321	8.1787	8.15754	8.14145	8.22707
0.89875	8.12992	8.13389	8.12708	8.09789	8.03122	8.05198	8.03696	8.00192	8.16072	8.16706	8.13167	8.10668	8.17204	8.14651	8.18481	8.16542	8.12547	8.19034	8.15615	8.12172	8.14198	8.12088	8.16837	8.11326	8.13147	8.23536
0.9	8.1563	8.13229	8.13343	8.05311	8.05154	8.08829	8.04569	8.01668	8.13947	8.15856	8.09131	8.10965	8.14263	8.13858	8.19019	8.20503	8.15291	8.21189	8.16389	8.11233	8.13606	8.11231	8.17744	8.14169	8.16839	8.22482
0.90125	8.11712	8.12393	8.11566	8.09681	8.03689	8.07941	8.05351	8.02122	8.15458	8.14938	8.12409	8.08966	8.15054	8.14229	8.19103	8.12872	8.15923	8.22707	8.16941	8.10692	8.13173	8.12313	8.17634	8.16462	8.14529	8.22662
0.9025	8.14725	8.15148	8.10685	8.08155	7.98002	8.0769	8.02716	8.00212	8.11834	8.16631	8.12849	8.10159	8.14619	8.1378	8.17734	8.19699	8.1558	8.18285	8.16424	8.12509	8.12757	8.1275	8.19229	8.12314	8.1556	8.25373
0.90375	8.12449	8.16828	8.09529	8.08682	8.03515	8.04755	8.00329	8.01327	8.15019	8.17885	8.12324	8.09082	8.14479	8.1326	8.21405	8.11417	8.12847	8.20717	8.17549	8.10688	8.14595	8.13877	8.19672	8.1508	8.15909	8.21469
0.905	8.14858	8.1327	8.08062	8.10956	8.04617	8.09545	8.04563	8.01637	8.13252	8.16652	8.10521	8.08919	8.11948	8.15049	8.20082	8.14146	8.16995	8.20478	8.18815	8.09955	8.14961	8.12978	8.2006	8.1253	8.13997	8.25966
0.90625	8.09904	8.13488	8.10516	8.09399	8.02632	8.07826	8.05415	8.00236	8.15306	8.17393	8.16376	8.09193	8.14686	8.1217	8.19523	8.14765	8.13381	8.19068	8.17279	8.11283	8.14367	8.12021	8.1601	8.13209	8.14365	8.216
0.9075	8.13109	8.14332	8.1349	8.10539	8.00819	8.08654	8.02923	8.02524	8.15298	8.19004	8.11888	8.10754	8.13756	8.15388	8.17885	8.16627	8.15639	8.18926	8.1727	8.11813	8.12258	8.11391	8.16659	8.13097	8.12715	8.24194
0.90875	8.11708	8.16669	8.13132	8.09738	8.02958	8.07291	8.04547	8.01061	8.12543	8.16462	8.12494	8.08684	8.16252	8.13343	8.20764	8.1552	8.14532	8.1951	8.16853	8.09849	8.13641	8.15108	8.15854	8.12827	8.1696	8.2222
0.91	8.1394	8.1406	8.13709	8.05608	8.04169	8.07005	8.05958	8.04242	8.17765	8.15267	8.10825	8.104	8.15941	8.15073	8.16918	8.17779	8.17	8.19551	8.1614	8.11807	8.13706	8.11885	8.21176	8.1325	8.147	8.22968
0.91125	8.13179	8.13034	8.09797	8.0901	8.03446	8.07068	8.03541	8.02508	8.13126	8.1288	8.10746	8.09142	8.20076	8.14451	8.17989	8.17219	8.15237	8.20259	8.15668	8.10515	8.14822	8.12066	8.18619	8.11718	8.14912	8.22689
0.9125	8.12904	8.13416	8.12061	8.07335	8.04668	8.08133	8.04538	8.01355	8.14922	8.16556	8.12311	8.10215	8.14167	8.15387	8.17437	8.18543	8.16346	8.20657	8.15925	8.09876	8.15351	8.09957	8.17183	8.12401	8.15535	8.23318
0.91375	8.14457	8.17383	8.10105	8.07797	8.01105	8.06416	8.05998	8.00032	8.12876	8.17708	8.11438	8.1016	8.15818	8.13226	8.1866	8.18501	8.14601	8.16699	8.14706	8.10328	8.15062	8.13104	8.15303	8.12449	8.15388	8.22058
0.915	8.11723	8.14188	8.10037	8.11606	8.02279	8.0755	8.05085	8.05286	8.15305	8.17236	8.12755	8.09945	8.17859	8.14282	8.18271	8.15686	8.12577	8.18327	8.18049	8.10437	8.12344	8.10788	8.18451	8.14856	8.16751	8.23492
0.91625	8.14913	8.15607	8.12052	8.06828	8.04288	8.09829	8.04534	8.00424	8.1523	8.15335	8.11156	8.11339	8.1647	8.13736	8.17973	8.15918	8.12619	8.19677	8.15269	8.11814	8.13926	8.10905	8.19025	8.16473	8.13857	8.22598
0.9175	8.11102	8.15831	8.10477	8.07711	8.02486	8.09603	8.00822	8.00468	8.15603	8.18498	8.11813	8.10568	8.1453	8.1205	8.15685	8.16098	8.13859	8.21156	8.16989	8.10594	8.15632	8.13391	8.16197	8.14017	8.14795	8.20882
0.91875	8.13575	8.14563	8.12137	8.10093	8.02909	8.04198	8.04501	8.00546	8.15643	8.16442	8.11807	8.12997	8.1697	8.15584	8.22746	8.16566	8.13859	8.1957	8.1579	8.1195	8.12716	8.11582	8.18449	8.14134	8.12757	8.23262
0.92	8.15131	8.11911	8.12601	8.07873	8.03455	8.09541	8.01531	8.01831	8.14245	8.16476	8.11056	8.12159	8.17083	8.14831	8.17393	8.12507	8.13078	8.20982	8.18641	8.07446	8.11636	8.11969	8.16706	8.15304	8.15706	8.23656
0.92125	8.13576	8.13244	8.11468	8.05196	8.03644	8.07169	8.03551	8.04736	8.15597	8.15691	8.12847	8.09291	8.14538	8.14594	8.18629	8.19415	8.14829	8.19114	8.1451	8.14047	8.13283	8.12924	8.17633	8.12882	8.1383	8.19113
0.9225	8.13916	8.09372	8.12439	8.06316	8.05019	8.09314	8.00665	8.0199	8.14357	8.16617	8.11419	8.10349	8.1385	8.13088	8.1878	8.18432	8.13045	8.19731	8.17636	8.09678	8.16483	8.12595	8.19157	8.13403	8.15002	8.23876
0.92375	8.12329	8.13616	8.12746	8.07458	8.02145	8.06778	8.02831	8.01202	8.16202	8.16221	8.12421	8.13013	8.13809	8.14771	8.20332	8.15236	8.13626	8.22712	8.19965	8.11238	8.14584	8.09127	8.16925	8.14539	8.14695	8.21564
0.925	8.1403	8.1464	8.11263	8.09627	8.01491	8.09776	8.01514	8.00244	8.16123	8.15863	8.10935	8.12805	8.13612	8.16469	8.16285	8.15905	8.1125	8.20146	8.16679	8.09684	8.12116	8.10408	8.19577	8.14848	8.14352	8.24577
0.92625	8.11293	8.15756	8.09726	8.08581	8.0231	8.07912	8.02519	8.03559	8.13553	8.17188	8.09745	8.10035	8.13647	8.11219	8.17988	8.17384	8.14728	8.18141	8.17687	8.09569	8.13299	8.10384	8.16323	8.14187	8.17021	8.23344
0.9275	8.12538	8.12829	8.10229	8.06082	8.03452	8.06787	8.02286	7.99971	8.15463	8.14756	8.08038	8.12686	8.16856	8.14664	8.1838	8.18031	8.14205	8.18611	8.14782	8.10344	8.09592	8.11328	8.157	8.14066	8.12651	8.20515
0.92875	8.14528	8.15322	8.12958	8.09431	8.03542	8.06704	8.02531	8.0134	8.15854	8.16432	8.15072	8.09837	8.13714	8.13364	8.17741	8.16454	8.17499	8.20064	8.17701	8.12376	8.1189	8.09819	8.16689	8.15695	8.14594	8.21161
0.93	8.11612	8.1734	8.12264	8.11431	7.99414	8.07782	8.0004	8.00196	8.15013	8.16758	8.12192	8.10461	8.13486	8.1177	8.17292	8.16954	8.14801	8.20873	8.14046	8.10487	8.1443	8.10072	8.19048	8.14807	8.15502	8.24698
0.93125	8.11099	8.11158	8.11682	8.05907	8.04306	8.05217	8.03883	8.01696	8.16864	8.15636	8.11696	8.10433	8.15864	8.11879	8.20447	8.18214	8.12261	8.19941	8.14622	8.09975	8.10874	8.10472	8.15662	8.13139	8.13641	8.24138
0.9325	8.14526	8.17272	8.11988	8.0732	8.01824	8.07548	8.00713	8.01842	8.13786	8.13303	8.11528	8.10205	8.1655	8.12244	8.18965	8.14055	8.14842	8.2095	8.15852	8.10974	8.13691	8.11053	8.16631	8.13244	8.13769	8.24013
0.93375	8.12968	8.13541	8.11289	8.08378	8.05062	8.08438	8.01487	8.00072	8.15986	8.14654	8.12556	8.08763	8.1445	8.14803	8.19129	8.14917	8.1368	8.20908	8.16442	8.1188	8.13941	8.12236	8.19419	8.11476	8.1504	8.24936
0.935	8.11358	8.14101	8.10379	8.10086	8.03888	8.06266	8.01157	8.01731	8.14865	8.14092	8.10545	8.14148	8.14436	8.12941	8.18756	8.1652	8.14463	8.21762	8.16058	8.1064	8.11858	8.11556	8.18003	8.13106	8.14782	8.23471
0.93625	8.1177	8.14285	8.1093	8.09105	8.02927	8.07472	8.02803	8.03354	8.14262	8.17271	8.11419	8.12399	8.17611	8.12829	8.20575	8.17264	8.15942	8.16571	8.16302	8.11294	8.13569	8.14728	8.16547	8.12777	8.15878	8.23179
0.9375	8.12242	8.1448	8.13406	8.10008	8.01602	8.10718	8.03887	8.02866	8.13488	8.16865	8.13356	8.11147	8.17615	8.1313	8.17677	8.18814	8.17292	8.19313	8.15885	8.10263	8.12933	8.13652	8.1737	8.15618	8.12326	8.24791
0.93875	8.1417	8.16917	8.10697	8.07692	8.03263	8.07341	8.03657	7.99108	8.16155	8.15637	8.11477	8.10306	8.14829	8.14679	8.20507	8.19714	8.1339	8.20458	8.15757	8.13125	8.13883	8.12161	8.18776	8.15439	8.12033	8.21859
0.94	8.13605	8.14971	8.12582	8.08248	8.01681	8.06466	8.01787	8.01221	8.15631	8.15133	8.09011	8.11864	8.15154	8.1624	8.16798	8.16031	8.16396	8.21034	8.15782	8.10812	8.13477	8.09513	8.16719	8.12103	8.11543	8.23287
0.94125	8.12819	8.11982	8.11704	8.09005	8.04958	8.02895	8.0349	8.01266	8.14831	8.19149	8.12586	8.06743	8.15578	8.13667	8.18539	8.15297	8.12225	8.19467	8.16242	8.11592	8.13726	8.09252	8.19077	8.15157	8.12481	8.20316
0.9425	8.09105	8.15341	8.127	8.0884	8.01951	8.06602	8.05873	8.02179	8.13102	8.17948	8.13144	8.07938	8.14788	8.14806	8.20281	8.1305	8.15098	8.17425	8.16486	8.11829	8.16255	8.12336	8.17631	8.14276	8.15761	8.24663
0.94375	8.13774	8.14607	8.08063	8.081	8.03443	8.1028	8.03408	8.03166	8.13503	8.17231	8.13298	8.08458	8.15036	8.12516	8.17643	8.15325	8.15366	8.1903	8.16767	8.07574	8.13974	8.11088	8.19123	8.12399	8.13264	8.23925
0.945	8.13524	8.14239	8.10213	8.10191	7.99495	8.07799	8.01018	8.00444	8.14713	8.16774	8.11648	8.10733	8.13776	8.13258	8.18881	8.16254	8.14864	8.1771	8.19956	8.09343	8.12113	8.1026	8.16793	8.1301	8.15035	8.21898
0.94625	8.09437	8.13486	8.13847	8.04779	8.01891	8.07608	8.03231	8.0313	8.15805	8.16015	8.1065	8.12193	8.15719	8.15236	8.19033	8.13938	8.15312	8.19407	8.18098	8.08926	8.15759	8.09013	8.18723	8.14228	8.15934	8.22083
0.9475	8.12782	8.15262	8.11748	8.09134	8.03752	8.08931	8.02094	8.01165	8.15217	8.17641	8.08512	8.10271	8.15243	8.12968	8.19305	8.13549	8.11492	8.1853	8.13838	8.1141	8.12275	8.12787	8.17047	8.14985	8.16307	8.22182
0.94875	8.13549	8.1316	8.10048	8.09392	8.03183	8.06192	8.03173	8.03556	8.12337	8.15746	8.11757	8.08476	8.14428	8.13438	8.17376	8.17892	8.12883	8.19488	8.16039	8.08348	8.13527	8.12467	8.13446	8.14774	8.12187	8.23329
0.95	8.11616	8.13129	8.1167	8.10238	8.01408	8.05906	8.04487	8.02131	8.14658	8.17234	8.09983	8.09834	8.13081	8.1578	8.20315	8.15408	8.17004	8.20396	8.19165	8.10114	8.11807	8.11189	8.1948	8.12212	8.15346	8.23131
0.95125	8.13355	8.13327	8.12549	8.07961	8.02008	8.11037	8.05592	8.05098	8.13445	8.16298	8.12287	8.1206	8.15736	8.14518	8.18452	8.15434	8.15669	8.19306	8.1606	8.12191	8.1314	8.10112	8.17146	8.13818	8.12593	8.22981
0.9525	8.12658	8.16964	8.12151	8.07315	8.02917	8.05218	8.00725	7.98563	8.12467	8.14528	8.13974	8.09074	8.16385	8.13894	8.17936	8.14441	8.16442	8.19016	8.1725	8.10872	8.13307	8.07556	8.17924	8.15949	8.14708	8.21107
0.95375	8.1302	8.14211	8.13162	8.07048	8.00363	8.08525	8.03251	8.00548	8.13818	8.1671	8.12578	8.09226	8.16076	8.11387	8.22599	8.16666	8.1229	8.20348	8.16935	8.10887	8.14431	8.11961	8.18369	8.13354	8.13907	8.22191
0.955	8.12354	8.15569	8.10546	8.08233	8.04144	8.09514	8.04145	8.04188	8.15283	8.18084	8.0915	8.10397	8.14504	8.13614	8.19975	8.15648	8.13623	8.16112	8.15266	8.1132	8.14397	8.08833	8.18986	8.12357	8.1476	8.21804
0.95625	8.11622	8.14207	8.1027	8.08376	8.01377	8.06929	8.03093	8.00551	8.14883	8.16185	8.13245	8.10075	8.16787	8.13424	8.1718	8.17056	8.14996	8.20699	8.1413	8.11196	8.11251	8.10059	8.17407	8.13344	8.1398	8.25395
0.9575	8.15377	8.16111	8.11	8.08125	8.03304	8.08393	8.02612	8.00296	8.15262	8.17903	8.11607	8.12079	8.15616	8.15031	8.19058	8.16551	8.16333	8.17594	8.1708	8.11893	8.13146	8.12204	8.18624	8.13821	8.16545	8.24489
0.95875	8.12882	8.13882	8.1391	8.08335	8.02871	8.06695	8.03989	8.00872	8.11258	8.19297	8.11619	8.1047	8.13214	8.1442	8.20525	8.15611	8.1719	8.19751	8.1624	8.12265	8.14151	8.08825	8.18331	8.10191	8.13733	8.22412
0.96	8.13846	8.15231	8.11891	8.08561	8.03762	8.08277	8.01584	8.0411	8.15338	8.15941	8.11195	8.11913	8.15396	8.13995	8.19674	8.1456	8.14618	8.15928	8.17505	8.1204	8.16035	8.0885	8.19957	8.15741	8.16016	8.2627
0.96125	8.1418	8.1434	8.13475	8.06958	8.02927	8.0657	8.03703	8.03993	8.14086	8.18065	8.07426	8.07949	8.17252	8.16644	8.19441	8.16749	8.15422	8.18157	8.15659	8.07529	8.16379	8.10978	8.18961	8.12262	8.11558	8.24295
0.9625	8.1282	8.15663	8.11862	8.05904	8.03424	8.07207	8.04515	8.03176	8.12851	8.16571	8.10404	8.11463	8.15861	8.12742	8.18484	8.16683	8.14209	8.21674	8.14262	8.10052	8.13618	8.11163	8.19109	8.15895	8.12865	8.23258
0.96375	8.1219	8.12838	8.09354	8.07697	8.03061	8.08184	8.03631	8.02002	8.12326	8.16363	8.09177	8.10277	8.13404	8.1425	8.19469	8.14149	8.14466	8.21994	8.14934	8.11112	8.14104	8.1134	8.17374	8.13104	8.15356	8.24289
0.965	8.12141	8.15959	8.13303	8.08057	8.01035	8.07211	8.03969	7.98986	8.1337	8.17727	8.12928	8.10062	8.14796	8.14838	8.17278	8.15515	8.13603	8.22375	8.16172	8.12688	8.1491	8.07995	8.15172	8.13748	8.1445	8.23581
0.96625	8.11876	8.14618	8.12728	8.07654	8.04053	8.07265	8.04717	8.02592	8.16258	8.16319	8.12622	8.09947	8.15259	8.14731	8.21833	8.13491	8.12601	8.19716	8.14917	8.08712	8.14173	8.1126	8.16608	8.09949	8.13475	8.22044
0.9675	8.12641	8.14166	8.11491	8.06644	8.02325	8.07688	8.02327	8.02957	8.13704	8.14423	8.10772	8.09625	8.1593	8.14727	8.175	8.17783	8.16297	8.20829	8.14955	8.08307	8.12115	8.10941	8.18387	8.13144	8.14903	8.22254
0.96875	8.11856	8.1177	8.11594	8.06945	8.02509	8.05481	8.02028	8.03043	8.16131	8.16255	8.09511	8.09336	8.15318	8.12013	8.18029	8.15066	8.15532	8.18941	8.14352	8.10201	8.1564	8.1138	8.17272	8.11578	8.12194	8.21247
0.97	8.10468	8.13835	8.12705	8.08532	8.02487	8.05986	8.02003	8.01558	8.13336	8.15622	8.14405	8.10537	8.15424	8.14552	8.20548	8.16192	8.136	8.2043	8.16991	8.11655	8.12795	8.12046	8.15986	8.12194	8.14177	8.25568
0.97125	8.12533	8.12583	8.11682	8.08921	8.02552	8.05597	8.0288	8.01447	8.14631	8.17718	8.11835	8.09256	8.1499	8.14578	8.17859	8.12013	8.16301	8.20749	8.17353	8.11214	8.12864	8.11187	8.17728	8.11676	8.14512	8.21722
0.9725	8.14127	8.11629	8.11522	8.10133	8.04946	8.06945	8.0062	8.02674	8.14095	8.17102	8.10208	8.07454	8.1465	8.1382	8.1961	8.17016	8.15832	8.18456	8.17064	8.09125	8.13691	8.1161	8.17456	8.12009	8.1278	8.23536
0.97375	8.11111	8.13931	8.11828	8.0764	8.04979	8.08339	8.05599	8.00743	8.13419	8.18229	8.1169	8.1008	8.1345	8.13554	8.18058	8.17398	8.14542	8.16816	8.17295	8.10785	8.12649	8.1137	8.17104	8.12778	8.12673	8.22775
0.975	8.14986	8.11753	8.13066	8.06753	8.03053	8.05898	8.03368	8.02282	8.14406	8.16402	8.13927	8.08494	8.18788	8.15833	8.19322	8.15625	8.15905	8.21435	8.1649	8.12266	8.14533	8.1101	8.17081	8.12805	8.13886	8.22764
0.97625	8.10505	8.13714	8.13425	8.08385	8.02312	8.10689	8.05979	8.00573	8.14201	8.17676	8.11513	8.07853	8.13318	8.13965	8.16108	8.19293	8.13217	8.1925	8.16843	8.13132	8.12004	8.0998	8.18711	8.11925	8.15154	8.25988
0.9775	8.1445	8.14925	8.12504	8.0698	8.00654	8.06123	8.02727	7.99479	8.14878	8.14225	8.10965	8.11987	8.14681	8.14735	8.17592	8.17599	8.14318	8.21351	8.15838	8.12673	8.14931	8.1273	8.16074	8.12992	8.17255	8.25437
0.97875	8.12923	8.15592	8.09224	8.08306	8.03374	8.09264	8.0288	7.99885	8.12286	8.1428	8.08811	8.12787	8.14235	8.1197	8.16986	8.18814	8.15378	8.21296	8.16695	8.12412	8.12582	8.13144	8.1714	8.13352	8.15684	8.22951
0.98	8.12286	8.12071	8.10868	8.08187	8.03543	8.07259	8.03076	8.01888	8.16133	8.17337	8.11551	8.1119	8.13785	8.1588	8.16953	8.14299	8.14859	8.17343	8.13663	8.12088	8.13708	8.10038	8.17165	8.12385	8.16717	8.23198
0.98125	8.11284	8.14084	8.11329	8.07307	8.01801	8.10889	8.02896	8.02935	8.13774	8.17226	8.10655	8.08257	8.16049	8.11623	8.19819	8.17463	8.13007	8.18227	8.15774	8.11365	8.12739	8.13095	8.19102	8.15857	8.16677	8.21531
0.9825	8.11293	8.13855	8.09313	8.06132	8.03587	8.06489	8.04931	8.0192	8.17082	8.16179	8.11116	8.09218	8.13768	8.13199	8.20642	8.17295	8.12163	8.19528	8.17498	8.10577	8.16271	8.08992	8.1722	8.15205	8.14956	8.2054
0.98375	8.1413	8.1412	8.10802	8.05317	8.01665	8.05638	8.03633	8.02405	8.14791	8.14129	8.09357	8.09927	8.15869	8.13708	8.17867	8.1657	8.14725	8.20348	8.1593	8.12614	8.14425	8.13623	8.18089	8.12299	8.15858	8.22498
0.985	8.09635	8.13123	8.12648	8.07007	8.00806	8.07819	8.01746	8.02201	8.14022	8.17707	8.12854	8.08842	8.17056	8.13763	8.17011	8.14416	8.13493	8.1817	8.13734	8.12329	8.12193	8.11786	8.16757	8.12712	8.16701	8.22271
0.98625	8.12602	8.12524	8.12237	8.0723	8.00613	8.07992	8.06152	8.00902	8.13285	8.17413	8.1105	8.10098	8.15026	8.1683	8.17481	8.15808	8.15196	8.21451	8.15482	8.0859	8.13054	8.11957	8.18484	8.13547	8.14609	8.2262
0.9875	8.1367	8.13682	8.12625	8.06612	8.00743	8.07394	8.02665	8.00907	8.15621	8.18594	8.1139	8.06252	8.15424	8.15156	8.19143	8.19544	8.14721	8.18849	8.15152	8.12812	8.12603	8.11784	8.20022	8.12586	8.11465	8.23121
0.98875	8.13274	8.14315	8.11231	8.05375	8.02212	8.06529	8.04001	8.00862	8.14923	8.14666	8.12182	8.08463	8.13556	8.12755	8.19662	8.18531	8.14675	8.21288	8.15889	8.10239	8.12012	8.10833	8.17323	8.12646	8.15913	8.24132
0.99	8.11674	8.12234	8.07869	8.09741	8.01614	8.08007	8.00782	8.01996	8.13783	8.16899	8.11354	8.09415	8.14419	8.15155	8.17915	8.20722	8.13212	8.22857	8.1444	8.09207	8.11948	8.09892	8.17354	8.13536	8.15988	8.24879
0.99125	8.1376	8.14907	8.11606	8.08849	8.04544	8.08654	8.02773	8.02087	8.13459	8.12521	8.1194	8.07818	8.13197	8.13101	8.20454	8.16402	8.15134	8.20702	8.1562	8.10266	8.16117	8.1343	8.17439	8.13764	8.15464	8.20195
0.9925	8.12198	8.12357	8.11629	8.06534	8.00653	8.07355	8.05052	8.02545	8.15018	8.17645	8.1038	8.10865	8.1284	8.14189	8.17549	8.1672	8.14046	8.1805	8.16933	8.09753	8.14396	8.11746	8.18329	8.16885	8.1494	8.22217
0.99375	8.11377	8.1061	8.10606	8.09827	8.03209	8.06795	8.02308	8.0253	8.15783	8.1658	8.12525	8.07295	8.17641	8.14937	8.16761	8.15941	8.15153	8.16473	8.17885	8.09383	8.11513	8.13283	8.17326	8.12451	8.14375	8.21842
0.995	8.1325	8.1446	8.11862	8.08056	8.06121	8.08809	8.04992	8.02565	8.15304	8.14054	8.1161	8.099	8.16569	8.12513	8.20208	8.18462	8.15281	8.21482	8.17037	8.13582	8.13573	8.10192	8.15882	8.15384	8.16016	8.24174
0.99625	8.12862	8.15075	8.13539	8.05009	8.01334	8.09546	8.01566	8.0104	8.15411	8.14444	8.11907	8.08965	8.18034	8.11869	8.17878	8.17635	8.13328	8.20136	8.17741	8.12209	8.13838	8.12735	8.17258	8.14601	8.17877	8.24821
0.9975	8.12947	8.11835	8.10308	8.09274	8.07768	8.06083	8.04932	8.02691	8.16291	8.13666	8.10471	8.09466	8.1593	8.13382	8.18718	8.17022	8.15865	8.18066	8.15592	8.12088	8.15133	8.10176	8.172	8.12878	8.13803	8.22268
0.99875	8.11513	8.12425	8.11971	8.07165	8.02913	8.09805	8.037	8.00896	8.16329	8.17988	8.08787	8.11045	8.13568	8.1234	8.17687	8.14038	8.15376	8.1881	8.15977	8.11774	8.14116	8.12068	8.17183	8.1207	8.1347	8.21492
1	8.11387	8.11131	8.09551	8.08768	8.02328	8.08715	8.03761	8.01896	8.14671	8.16021	8.10979	8.09104	8.16677	8.11806	8.17167	8.17495	8.16342	8.19799	8.17248	8.09772	8.16245	8.10248	8.17506	8.13065	8.15056	8.23389
1.00125	8.14043	8.15758	8.13022	8.06092	8.03431	8.06439	8.03399	8.00445	8.13894	8.17943	8.13378	8.10482	8.14958	8.12076	8.17621	8.18858	8.12103	8.20574	8.15694	8.0913	8.11632	8.11326	8.14853	8.14731	8.14415	8.26099
1.0025	8.13449	8.12981	8.12085	8.078	8.02992	8.09017	8.02897	8.01241	8.16193	8.18152	8.12821	8.10787	8.13061	8.1318	8.19688	8.14587	8.1662	8.16836	8.14685	8.09945	8.12333	8.13305	8.20121	8.12846	8.13036	8.23393
1.00375	8.13982	8.14632	8.10731	8.10135	8.02547	8.06684	8.03098	8.01387	8.11479	8.16066	8.12543	8.09082	8.16661	8.14131	8.19311	8.16089	8.14627	8.19236	8.14767	8.1037	8.14018	8.09961	8.16625	8.1352	8.17026	8.18271
1.005	8.10797	8.12831	8.12842	8.09364	8.02053	8.07494	8.01227	8.03825	8.14011	8.17754	8.12363	8.10931	8.15161	8.14651	8.16021	8.18187	8.15995	8.17914	8.18096	8.12378	8.13224	8.10184	8.17363	8.12027	8.14418	8.23285
1.00625	8.10042	8.16061	8.13107	8.06207	8.00122	8.0871	8.02168	8.02724	8.10525	8.15998	8.10903	8.11421	8.1655	8.16801	8.18743	8.15692	8.13666	8.22553	8.15702	8.1228	8.12433	8.13002	8.18266	8.14047	8.15809	8.24148
1.0075	8.12534	8.13431	8.11349	8.07206	8.02729	8.08912	8.05252	8.03642	8.12151	8.16439	8.11699	8.09833	8.16492	8.13176	8.18592	8.14101	8.14859	8.19343	8.13995	8.09836	8.14443	8.10982	8.18222	8.11452	8.13521	8.22438
1.00875	8.13175	8.12414	8.12111	8.05946	8.02331	8.06144	8.04082	8.01681	8.14742	8.15583	8.12084	8.07442	8.17165	8.15058	8.17373	8.17131	8.14229	8.1944	8.1159	8.09357	8.14851	8.143	8.16174	8.13914	8.14728	8.23836
1.01	8.12767	8.14075	8.12355	8.07297	8.02114	8.06817	8.01095	8.03272	8.13654	8.15464	8.13007	8.09938	8.13594	8.1207	8.17979	8.17421	8.1491	8.19456	8.15165	8.0989	8.1294	8.08509	8.16899	8.12806	8.13198	8.21454
1.01125	8.1275	8.15874	8.12356	8.07445	8.02816	8.04911	8.04512	7.99432	8.13551	8.15162	8.13449	8.10915	8.13572	8.15392	8.1969	8.15785	8.12444	8.17489	8.16999	8.11616	8.14778	8.14693	8.17537	8.11047	8.1517	8.21483
1.0125	8.13638	8.14507	8.12879	8.0549	8.04182	8.084	8.02918	8.02832	8.16156	8.17133	8.12215	8.12714	8.15115	8.12348	8.17967	8.1414	8.13355	8.17353	8.167	8.15173	8.11897	8.11826	8.17567	8.11116	8.15259	8.22291
1.01375	8.13376	8.13928	8.1242	8.08759	8.0225	8.04835	8.03646	8.02365	8.1385	8.15741	8.11039	8.07095	8.14801	8.16826	8.20489	8.1504	8.15384	8.20701	8.15727	8.11353	8.11812	8.15489	8.18232	8.14065	8.12989	8.23377
1.015	8.1405	8.14852	8.09544	8.07964	8.02034	8.06895	8.04854	8.00389	8.15479	8.12971	8.08621	8.09335	8.14761	8.15447	8.16355	8.14602	8.14871	8.18447	8.16948	8.08936	8.16037	8.11051	8.15859	8.13871	8.17058	8.22575
1.01625	8.15755	8.14999	8.10712	8.07858	8.04259	8.06687	8.02388	8.00977	8.14917	8.16731	8.11746	8.11982	8.17762	8.15473	8.1887	8.16398	8.15415	8.16946	8.13394	8.11313	8.13771	8.13818	8.1519	8.14025	8.15506	8.2081
1.0175	8.16379	8.13434	8.12135	8.09498	8.02918	8.08966	8.00624	8.00863	8.14403	8.16369	8.12436	8.07319	8.14296	8.13914	8.17761	8.1574	8.11813	8.21002	8.15464	8.11203	8.12553	8.11032	8.14605	8.12757	8.15388	8.21386
1.01875	8.12075	8.12702	8.12023	8.06764	8.03242	8.09373	8.02303	7.99244	8.14245	8.14132	8.09567	8.07542	8.11558	8.14417	8.1846	8.16002	8.16091	8.21017	8.17451	8.09909	8.14864	8.10969	8.17207	8.13955	8.13951	8.2352
1.02	8.11497	8.1341	8.11966	8.07528	8.05348	8.09171	8.02775	8.00304	8.15293	8.15873	8.12184	8.09303	8.13481	8.1136	8.20704	8.17862	8.18015	8.19476	8.17604	8.10755	8.14378	8.13103	8.16647	8.13027	8.13616	8.21186
1.02125	8.12358	8.14554	8.10831	8.07142	7.99925	8.08985	8.02328	8.00255	8.12315	8.1638	8.09875	8.09725	8.15521	8.15969	8.18436	8.15607	8.11704	8.20291	8.18971	8.10776	8.14461	8.09862	8.15868	8.12407	8.13606	8.22729
1.0225	8.11374	8.11088	8.09322	8.07258	8.04659	8.06218	8.04375	8.01554	8.12119	8.15056	8.09271	8.11028	8.15307	8.11281	8.18138	8.15758	8.13679	8.19258	8.15678	8.11172	8.13448	8.11316	8.17014	8.15502	8.1542	8.22164
1.02375	8.15135	8.11839	8.1302	8.05189	8.04069	8.06887	8.02518	8.02493	8.11964	8.17059	8.10745	8.10284	8.17049	8.14589	8.19235	8.16627	8.15321	8.19376	8.15921	8.11829	8.12307	8.07494	8.16445	8.14785	8.12959	8.23929
1.025	8.10951	8.1472	8.10916	8.03619	8.02216	8.05566	8.00943	8.00951	8.13868	8.1486	8.10086	8.06833	8.15307	8.16201	8.14393	8.17103	8.12874	8.18454	8.15205	8.11	8.13718	8.11621	8.1894	8.13902	8.11982	8.24728
1.02625	8.13586	8.13572	8.114	8.09164	8.01016	8.05848	8.01247	8.0441	8.13564	8.19124	8.12252	8.08501	8.13888	8.11635	8.18867	8.16552	8.14918	8.18448	8.18295	8.09212	8.14348	8.12119	8.18645	8.14824	8.13535	8.23119
1.0275	8.13023	8.12253	8.09644	8.0745	8.01545	8.0908	8.03419	8.03081	8.13076	8.15174	8.12165	8.1062	8.16761	8.13167	8.17732	8.17551	8.17255	8.22379	8.14491	8.12495	8.10439	8.10365	8.18186	8.1361	8.13355	8.23012
1.02875	8.13087	8.12004	8.09467	8.12378	8.05815	8.07167	8.01907	8.00931	8.15593	8.1603	8.1109	8.08385	8.13922	8.13919	8.17714	8.14793	8.16742	8.16111	8.14678	8.10394	8.15278	8.13757	8.16022	8.11348	8.15871	8.21088
1.03	8.11503	8.14156	8.12058	8.07353	8.02981	8.07152	8.02705	8.01303	8.14816	8.1735	8.11111	8.1123	8.18194	8.13295	8.20177	8.15843	8.11603	8.1876	8.14319	8.11125	8.14721	8.10488	8.18934	8.11988	8.14068	8.22323
1.03125	8.12459	8.14263	8.14068	8.05501	8.00298	8.06338	8.03611	8.01213	8.12252	8.13843	8.11083	8.10126	8.18146	8.13896	8.19385	8.16192	8.09587	8.18239	8.15542	8.10997	8.14206	8.10028	8.17717	8.14397	8.15626	8.22762
1.0325	8.15604	8.13382	8.12212	8.08004	8.01763	8.0654	8.0275	8.01376	8.1599	8.17844	8.09002	8.12108	8.17163	8.14215	8.1738	8.16421	8.12646	8.18729	8.15083	8.0897	8.10589	8.12741	8.19059	8.12613	8.12703	8.22935
1.03375	8.11304	8.12219	8.10826	8.06345	8.02392	8.1086	8.0428	8.00336	8.14267	8.1542	8.12266	8.07773	8.18073	8.13567	8.16265	8.13092	8.14129	8.2215	8.175	8.10343	8.144	8.12016	8.18361	8.11343	8.15883	8.23051
1.035	8.13214	8.13453	8.11283	8.07204	8.02984	8.08616	8.01504	8.01756	8.13003	8.14615	8.10543	8.10875	8.13893	8.13828	8.17891	8.15848	8.15696	8.17309	8.16456	8.12066	8.14841	8.10046	8.16584	8.13291	8.1577	8.23874
1.03625	8.13477	8.09488	8.10609	8.06886	8.03095	8.08447	8.03193	8.00626	8.15469	8.18201	8.12936	8.10442	8.15971	8.1229	8.17306	8.14498	8.14196	8.20925	8.14716	8.13618	8.12913	8.10617	8.15773	8.13635	8.13154	8.24051
1.0375	8.12153	8.13261	8.12423	8.06192	8.06157	8.09311	7.98941	7.99828	8.13842	8.13833	8.08691	8.10844	8.16481	8.1371	8.17622	8.16818	8.10904	8.18727	8.15664	8.09329	8.14088	8.09816	8.16693	8.12455	8.15693	8.21456
1.03875	8.10002	8.14236	8.1319	8.05705	8.02607	8.06923	8.03835	7.99835	8.14018	8.16257	8.1043	8.07398	8.14004	8.1223	8.17202	8.18289	8.15843	8.18192	8.1361	8.109	8.16504	8.09704	8.15853	8.14209	8.13156	8.21946
1.04	8.12325	8.12181	8.08552	8.07015	8.01094	8.07405	8.02023	8.00218	8.15174	8.14334	8.11332	8.10478	8.16246	8.13536	8.19377	8.15965	8.15568	8.17821	8.18077	8.14629	8.13475	8.08183	8.17286	8.12299	8.11261	8.24525
1.04125	8.11501	8.12488	8.10605	8.07244	8.0065	8.06558	8.03071	8.03525	8.14888	8.19562	8.106	8.06915	8.13704	8.11752	8.18102	8.14886	8.14243	8.20283	8.17616	8.10277	8.12621	8.10787	8.18711	8.13715	8.14134	8.22514
1.0425	8.11633	8.14182	8.11773	8.05948	8.02719	8.0873	8.00251	8.01615	8.15426	8.15159	8.11244	8.09283	8.14601	8.13802	8.19301	8.12862	8.14563	8.2122	8.13877	8.12053	8.14165	8.12116	8.18618	8.14529	8.14386	8.24606
1.04375	8.11637	8.13571	8.11199	8.08764	8.01846	8.07734	8.02083	8.00306	8.15725	8.16302	8.10273	8.12399	8.1178	8.12212	8.19279	8.15462	8.11985	8.18278	8.17264	8.09713	8.12347	8.1181	8.17946	8.14734	8.15409	8.22412
1.045	8.13269	8.13859	8.13201	8.078	8.0493	8.04943	8.04546	8.00174	8.15946	8.15955	8.12368	8.09759	8.15401	8.11849	8.19488	8.16244	8.1378	8.18773	8.15371	8.08817	8.14039	8.12066	8.15786	8.1344	8.15677	8.22661
1.04625	8.1179	8.14528	8.09798	8.06001	8.03888	8.06984	8.06828	8.0047	8.14967	8.16301	8.11001	8.0851	8.15528	8.16934	8.15772	8.14788	8.13996	8.20475	8.16034	8.12468	8.13817	8.11244	8.16697	8.14693	8.12292	8.24034
1.0475	8.11526	8.11568	8.13523	8.06431	8.03341	8.06425	8.05101	8.01233	8.15843	8.16298	8.11817	8.10668	8.16182	8.12348	8.16599	8.17384	8.13743	8.1999	8.17391	8.12418	8.11755	8.08655	8.17639	8.15796	8.14136	8.22393
1.04875	8.13629	8.1231	8.12314	8.09465	8.03993	8.09395	8.00916	8.03612	8.14354	8.1427	8.10964	8.10181	8.12952	8.12961	8.18108	8.17134	8.16333	8.19408	8.17083	8.13844	8.13871	8.11317	8.15742	8.09849	8.1265	8.24119
1.05	8.12098	8.11771	8.12093	8.1014	8.03537	8.07228	8.01483	7.99976	8.1338	8.16826	8.10943	8.10611	8.13219	8.12609	8.16431	8.16829	8.13867	8.18821	8.16608	8.10803	8.10448	8.10954	8.18862	8.10493	8.13393	8.25719
1.05125	8.12948	8.12155	8.09859	8.0554	8.03199	8.06735	8.03509	8.03453	8.14081	8.1665	8.08253	8.09844	8.1784	8.15063	8.15332	8.16748	8.13357	8.16304	8.17189	8.13321	8.13172	8.08497	8.17268	8.1176	8.13216	8.22167
1.0525	8.08853	8.14939	8.13186	8.05292	8.04398	8.04219	8.02792	8.01095	8.15079	8.19954	8.09308	8.11378	8.14856	8.12582	8.20635	8.15634	8.14223	8.18926	8.16709	8.10085	8.12164	8.11289	8.17174	8.15054	8.13731	8.24474
1.05375	8.12495	8.12572	8.08114	8.10655	8.04701	8.08001	8.02118	8.0115	8.15157	8.1417	8.11775	8.07656	8.13838	8.1504	8.17138	8.17882	8.13749	8.20289	8.15828	8.08797	8.1463	8.06714	8.17847	8.13677	8.15242	8.21568
1.055	8.13319	8.13882	8.10066	8.08706	8.02618	8.07044	8.01114	8.01232	8.14138	8.16887	8.11147	8.08903	8.19596	8.1341	8.17414	8.14292	8.1538	8.2177	8.14634	8.10597	8.1424	8.10821	8.18108	8.13015	8.16277	8.24005
1.05625	8.0927	8.10727	8.11742	8.06145	8.01148	8.07669	8.0186	8.00809	8.16871	8.1521	8.12113	8.05045	8.1338	8.14382	8.19482	8.14777	8.17018	8.18218	8.16832	8.10346	8.13243	8.10127	8.20008	8.13531	8.11692	8.22762
1.0575	8.11278	8.11368	8.09261	8.08382	8.04669	8.05808	8.0073	8.0096	8.11922	8.1524	8.08775	8.09784	8.13057	8.13617	8.17112	8.15056	8.13186	8.20673	8.13532	8.10428	8.12792	8.13388	8.19408	8.15286	8.14806	8.22674
1.05875	8.12204	8.16417	8.13542	8.06928	8.02868	8.0788	8.00539	8.02187	8.12665	8.16746	8.10582	8.09907	8.1336	8.12499	8.16689	8.16193	8.14223	8.21865	8.16232	8.10262	8.12011	8.11511	8.17399	8.13562	8.17164	8.20916
1.06	8.12479	8.11774	8.0742	8.08525	8.01083	8.07578	8.02903	7.9926	8.15429	8.18299	8.09919	8.07714	8.13344	8.11254	8.18254	8.17549	8.15999	8.22138	8.1722	8.12711	8.1154	8.09262	8.17955	8.14123	8.13895	8.19899
1.06125	8.12014	8.14863	8.09332	8.07153	8.01141	8.0652	8.04444	8.00784	8.12578	8.19867	8.11226	8.09974	8.13381	8.14746	8.17807	8.16402	8.1461	8.19988	8.14741	8.11477	8.13394	8.11402	8.17496	8.10893	8.13033	8.23398
1.0625	8.14787	8.15417	8.12023	8.04803	8.01327	8.05651	8.02274	8.0012	8.1518	8.17882	8.1151	8.10682	8.16403	8.14523	8.16098	8.18372	8.14016	8.21641	8.15146	8.10528	8.1361	8.11495	8.13102	8.1257	8.14512	8.21415
1.06375	8.134	8.12069	8.11397	8.05294	8.02341	8.06926	8.01245	8.03127	8.12996	8.16428	8.10191	8.10098	8.13984	8.12079	8.17816	8.14796	8.13293	8.20462	8.14871	8.12166	8.11179	8.11877	8.1794	8.12716	8.14329	8.23011
1.065	8.12148	8.11777	8.10457	8.0721	8.03904	8.05856	8.0133	8.00524	8.13591	8.1752	8.10243	8.10428	8.14211	8.11865	8.17782	8.16214	8.14246	8.16645	8.17602	8.10361	8.1297	8.10221	8.15155	8.11285	8.14887	8.20763
1.06625	8.12833	8.1472	8.11859	8.07639	8.01036	8.06146	8.05371	8.00302	8.16771	8.17327	8.11849	8.11554	8.14413	8.15318	8.22053	8.17642	8.14993	8.22244	8.16347	8.12002	8.11945	8.1079	8.18642	8.12705	8.15893	8.21105
1.0675	8.1112	8.13839	8.13442	8.09499	8.00475	8.06907	8.03481	8.01784	8.16526	8.13444	8.11598	8.07849	8.12024	8.1414	8.19296	8.15812	8.12786	8.19462	8.16838	8.09115	8.13893	8.10439	8.15352	8.15832	8.16676	8.22766
1.06875	8.12225	8.13467	8.12974	8.09603	8.01147	8.09123	7.98151	8.0023	8.12136	8.1626	8.12551	8.09241	8.14345	8.13346	8.1671	8.15269	8.15699	8.16655	8.15719	8.12454	8.12	8.1033	8.16802	8.13052	8.13972	8.20593
1.07	8.11535	8.13912	8.08107	8.09485	8.02076	8.06573	8.03611	8.02187	8.13909	8.15576	8.13195	8.0851	8.15358	8.12967	8.14912	8.13818	8.15953	8.2004	8.14841	8.11841	8.09296	8.11726	8.1708	8.12164	8.15116	8.2364
1.07125	8.10498	8.12424	8.086	8.10222	8.02435	8.06385	8.05418	8.02543	8.13818	8.15489	8.10415	8.11573	8.16159	8.1132	8.16819	8.14789	8.15867	8.17131	8.15777	8.1077	8.13802	8.09304	8.18021	8.12531	8.15244	8.23002
1.0725	8.11366	8.13829	8.13206	8.06028	8.01595	8.05966	8.00085	8.02662	8.12797	8.17621	8.10381	8.11268	8.14412	8.12984	8.16156	8.14247	8.14266	8.20106	8.12953	8.10095	8.10935	8.10612	8.18771	8.15525	8.1194	8.21917
1.07375	8.11114	8.14875	8.10047	8.0813	8.04608	8.0591	8.03252	8.02193	8.14609	8.15747	8.09115	8.11258	8.13997	8.12236	8.17402	8.17538	8.14779	8.17228	8.18502	8.12077	8.1312	8.11361	8.18631	8.12333	8.15737	8.21431
1.075	8.12178	8.13852	8.10648	8.07889	8.03697	8.07376	8.02906	8.02107	8.12735	8.1487	8.12791	8.08757	8.12691	8.14149	8.19308	8.16436	8.15173	8.1938	8.14263	8.10369	8.15141	8.09379	8.17575	8.12112	8.1566	8.22133
1.07625	8.11461	8.11699	8.11464	8.06733	8.01074	8.09378	8.02745	8.02725	8.13921	8.19302	8.09249	8.08545	8.13466	8.15128	8.17792	8.16978	8.15107	8.18237	8.15202	8.10401	8.14299	8.12544	8.1916	8.12957	8.14712	8.22929
1.0775	8.11522	8.15904	8.12118	8.07541	8.02414	8.07505	8.03036	8.02948	8.1274	8.1639	8.13031	8.10299	8.14196	8.1309	8.19073	8.15289	8.11889	8.22053	8.11957	8.09129	8.12461	8.10172	8.16749	8.14188	8.15213	8.22578
1.07875	8.12282	8.13076	8.1084	8.04641	8.02938	8.09905	8.01895	8.03828	8.12858	8.1831	8.09125	8.10856	8.17329	8.12837	8.18737	8.16959	8.15134	8.13912	8.17214	8.11012	8.15738	8.10165	8.17272	8.13722	8.13138	8.23294
1.08	8.10436	8.13749	8.11469	8.08826	8.03932	8.07842	8.02064	8.01657	8.13178	8.14851	8.10802	8.08613	8.15842	8.13901	8.2223	8.13959	8.14408	8.22774	8.13529	8.11394	8.13949	8.11553	8.16258	8.1494	8.16294	8.22688
1.08125	8.10783	8.15241	8.09828	8.0551	8.03526	8.07856	8.01228	8.03868	8.12548	8.16746	8.11854	8.0722	8.1352	8.15208	8.176	8.14281	8.14651	8.19428	8.16831	8.11036	8.15141	8.09585	8.18146	8.12643	8.14481	8.20165
1.0825	8.11692	8.14916	8.0977	8.07281	8.04401	8.1076	8.03493	8.03331	8.15435	8.13902	8.09742	8.08105	8.16051	8.13267	8.16933	8.16176	8.1545	8.18563	8.12191	8.1229	8.14699	8.11041	8.16668	8.09683	8.1314	8.20939
1.08375	8.12687	8.13077	8.11011	8.05316	8.0124	8.11195	8.02597	8.01935	8.17613	8.18415	8.12095	8.10053	8.14505	8.17125	8.19281	8.17816	8.13414	8.19582	8.13455	8.11453	8.13566	8.10319	8.16495	8.10962	8.13297	8.22922
1.085	8.13773	8.13178	8.0983	8.06593	8.02737	8.07293	8.01915	8.02928	8.14062	8.15492	8.10739	8.10928	8.15429	8.12754	8.16188	8.15916	8.16768	8.23317	8.13632	8.12835	8.14336	8.1019	8.18276	8.15323	8.14048	8.23671
1.08625	8.11872	8.13369	8.12543	8.072	8.0482	8.03788	8.03184	7.99996	8.15567	8.18474	8.11097	8.09349	8.16143	8.13825	8.18708	8.14464	8.13492	8.19592	8.14695	8.11447	8.1416	8.11067	8.17376	8.16442	8.17605	8.21495
1.0875	8.10519	8.15751	8.11665	8.06907	8.00494	8.07681	8.05215	7.99493	8.14145	8.14033	8.09701	8.07881	8.10425	8.14222	8.18793	8.15181	8.14255	8.20211	8.14641	8.10235	8.12086	8.1075	8.15627	8.12134	8.15243	8.20849
1.08875	8.13861	8.1378	8.11351	8.06006	8.01061	8.06612	8.0217	8.02433	8.14619	8.16697	8.11601	8.09309	8.15791	8.12681	8.15557	8.15257	8.13537	8.21255	8.12972	8.11759	8.14958	8.08413	8.15027	8.15645	8.14052	8.22256
1.09	8.14651	8.13586	8.10858	8.07995	8.01228	8.06922	8.01526	8.02836	8.15293	8.166	8.11229	8.10261	8.16182	8.16074	8.17272	8.14411	8.13294	8.19528	8.14885	8.10204	8.15034	8.11081	8.17555	8.11688	8.11637	8.21768
1.09125	8.09812	8.12478	8.11763	8.08594	8.03526	8.06764	8.02874	8.00246	8.10789	8.16163	8.0946	8.06948	8.16006	8.13804	8.19162	8.13724	8.13479	8.22883	8.15141	8.10848	8.14672	8.1203	8.14352	8.13017	8.15468	8.22927
1.0925	8.12761	8.14928	8.12191	8.07467	8.02089	8.04709	8.01248	8.02108	8.11154	8.17975	8.08026	8.09106	8.15246	8.11471	8.17255	8.13236	8.13654	8.20442	8.15662	8.10441	8.12056	8.09818	8.19639	8.13928	8.13278	8.22844
1.09375	8.12741	8.12268	8.13138	8.08937	8.02178	8.06366	8.01665	8.03601	8.15597	8.1655	8.11471	8.08826	8.1479	8.14151	8.18073	8.16682	8.12162	8.18088	8.16792	8.10518	8.12092	8.12662	8.17919	8.13136	8.14359	8.22827
1.095	8.1181	8.14184	8.09837	8.07434	8.03901	8.10175	8.01939	7.99734	8.15225	8.16218	8.08565	8.11531	8.15782	8.12399	8.18722	8.14971	8.13615	8.20922	8.17058	8.09472	8.12844	8.10677	8.18846	8.10163	8.14895	8.22731
1.09625	8.15246	8.13664	8.08629	8.08561	8.01886	8.06946	8.02889	8.02405	8.1462	8.13789	8.12672	8.10201	8.16659	8.15802	8.18136	8.14772	8.12441	8.17865	8.19232	8.10599	8.13742	8.07571	8.17772	8.1104	8.14154	8.24234
1.0975	8.09617	8.12781	8.10489	8.06037	8.0109	8.08194	8.0311	8.01533	8.16797	8.16026	8.12719	8.08751	8.16501	8.14024	8.18513	8.1606	8.14153	8.22645	8.17076	8.08908	8.11164	8.09503	8.19194	8.10613	8.15379	8.20385
1.09875	8.13102	8.14396	8.10404	8.07965	8.03019	8.08762	8.0532	8.03538	8.14487	8.16129	8.09994	8.07383	8.12464	8.15196	8.18296	8.16296	8.15129	8.18913	8.17568	8.12781	8.1568	8.09623	8.15385	8.13327	8.14457	8.23221
1.1	8.1221	8.13465	8.10828	8.06814	8.0201	8.06542	8.05843	8.01479	8.13174	8.18193	8.12369	8.0724	8.16517	8.14364	8.19501	8.14438	8.16685	8.18331	8.15598	8.09766	8.16125	8.10377	8.16976	8.12158	8.13627	8.23454
1.10125	8.11468	8.13673	8.12458	8.06225	8.02321	8.05577	8.06069	7.9792	8.12934	8.16815	8.10958	8.10778	8.12383	8.15979	8.16985	8.13989	8.15638	8.20074	8.13655	8.09458	8.11792	8.09292	8.16898	8.12443	8.15515	8.23137
1.1025	8.12714	8.14609	8.11808	8.08104	7.99562	8.06048	8.03301	8.01721	8.12868	8.17614	8.10569	8.09558	8.13438	8.12368	8.20218	8.15073	8.12992	8.16189	8.16192	8.09824	8.12323	8.11617	8.17971	8.12875	8.15573	8.19742
1.10375	8.11946	8.14569	8.11905	8.07394	8.01485	8.1001	8.03646	8.01061	8.14923	8.16193	8.13436	8.07543	8.14521	8.15167	8.19499	8.14977	8.15038	8.19276	8.14528	8.09474	8.13344	8.09697	8.18792	8.12974	8.12677	8.20642
1.105	8.10744	8.12811	8.11747	8.07352	8.03064	8.04883	8.03292	8.01868	8.14885	8.15201	8.13192	8.10355	8.15873	8.10943	8.16288	8.14077	8.15179	8.20271	8.16076	8.08954	8.13397	8.10034	8.18789	8.12712	8.10921	8.20941
1.10625	8.12951	8.14617	8.10144	8.06988	8.02466	8.10204	8.01185	8.03145	8.15026	8.14666	8.11454	8.08686	8.1513	8.15834	8.19267	8.17899	8.16893	8.17615	8.1624	8.10595	8.13604	8.07882	8.16378	8.11777	8.16207	8.22163
1.1075	8.12496	8.12086	8.095	8.0856	8.02178	8.04161	8.04458	7.98639	8.144	8.15725	8.10093	8.07532	8.11127	8.11339	8.19174	8.17813	8.16011	8.19973	8.16375	8.11198	8.14528	8.10652	8.18499	8.12687	8.13389	8.24805
1.10875	8.09124	8.11471	8.10664	8.09477	8.03511	8.06721	8.03511	8.02023	8.14706	8.14116	8.12608	8.12546	8.16187	8.12624	8.16268	8.16957	8.15498	8.20478	8.15746	8.07796	8.13779	8.13667	8.21064	8.13362	8.1334	8.233
1.11	8.13238	8.14624	8.11674	8.10144	8.02694	8.07582	8.04403	7.98911	8.14062	8.17211	8.11609	8.09508	8.1597	8.11428	8.17604	8.18175	8.13273	8.18957	8.16047	8.09478	8.12368	8.09812	8.16666	8.1136	8.14141	8.23231
1.11125	8.12663	8.11604	8.08322	8.0771	8.02164	8.06708	8.05093	8.00932	8.12311	8.17665	8.14724	8.11846	8.13632	8.13004	8.21252	8.15002	8.11771	8.20258	8.17672	8.10064	8.1288	8.11396	8.162	8.14038	8.15099	8.23326
1.1125	8.12634	8.12726	8.12554	8.08993	8.02773	8.08245	8.05381	8.0256	8.12094	8.17584	8.09949	8.12278	8.1277	8.16135	8.21138	8.13698	8.17127	8.18868	8.16809	8.12597	8.12376	8.09523	8.13562	8.14577	8.12743	8.19796
1.11375	8.10183	8.13511	8.11388	8.04988	8.01261	8.0728	8.04387	8.02077	8.16398	8.13728	8.10506	8.11187	8.16741	8.10944	8.16833	8.13786	8.12939	8.19216	8.17768	8.09519	8.14523	8.1104	8.17188	8.13706	8.1328	8.20109
1.115	8.1143	8.14206	8.11111	8.07793	8.01904	8.05312	8.02428	8.02018	8.16236	8.14006	8.0974	8.09971	8.11596	8.12278	8.19119	8.14053	8.14751	8.19293	8.1644	8.12805	8.1374	8.1058	8.15639	8.13294	8.15668	8.23964
1.11625	8.10206	8.11918	8.10597	8.07086	8.00255	8.04322	8.00034	8.02552	8.15358	8.17165	8.10812	8.10661	8.13557	8.1355	8.17493	8.19437	8.13321	8.19734	8.1609	8.14756	8.15209	8.09327	8.16998	8.12243	8.16616	8.23862
1.1175	8.10154	8.1235	8.11785	8.07785	8.02667	8.09784	8.01175	8.03039	8.14824	8.18777	8.13518	8.09417	8.1334	8.13156	8.17076	8.15429	8.12725	8.20144	8.14458	8.09436	8.13978	8.08967	8.19606	8.10755	8.13928	8.22587
1.11875	8.11386	8.12264	8.09525	8.09482	8.02535	8.06995	8.04046	7.98613	8.14656	8.15006	8.11339	8.11769	8.15897	8.14298	8.15705	8.15922	8.12974	8.2135	8.17541	8.08255	8.13132	8.10124	8.19368	8.11682	8.10439	8.20202
1.12	8.12125	8.14193	8.11943	8.07831	8.02539	8.04222	8.01525	7.99276	8.12677	8.15654	8.10109	8.12224	8.15855	8.13163	8.15845	8.15627	8.15403	8.17811	8.13867	8.1181	8.12239	8.11401	8.19976	8.12758	8.12848	8.21479
1.12125	8.13897	8.12955	8.11327	8.07754	8.0196	8.06762	8.02257	7.98944	8.15061	8.17712	8.1433	8.08024	8.14788	8.14143	8.1785	8.14329	8.12577	8.19169	8.17592	8.11036	8.11058	8.10286	8.18722	8.11107	8.1594	8.2222
1.1225	8.13706	8.14177	8.11293	8.08197	8.01079	8.0575	8.03592	8.01654	8.10782	8.14289	8.09591	8.09267	8.13271	8.12874	8.18755	8.16889	8.17976	8.19926	8.17316	8.10242	8.10223	8.11448	8.17737	8.12752	8.1524	8.25153
1.12375	8.08983	8.10972	8.09616	8.10275	8.03107	8.06572	8.04349	8.00929	8.13172	8.17366	8.10257	8.10603	8.15209	8.13716	8.18761	8.16039	8.14442	8.17323	8.16519	8.09598	8.13885	8.11763	8.15755	8.11972	8.15735	8.22091
1.125	8.12168	8.11579	8.09937	8.06197	8.03619	8.05289	8.01331	8.03035	8.12599	8.1624	8.12665	8.09579	8.1508	8.14179	8.18254	8.13699	8.15298	8.16604	8.18691	8.07786	8.1545	8.1036	8.18369	8.13252	8.12638	8.23339
1.12625	8.1226	8.12374	8.07701	8.10284	8.02021	8.07743	8.02161	7.98666	8.15358	8.14106	8.11911	8.08861	8.11655	8.10509	8.16749	8.16346	8.1496	8.17995	8.17001	8.10575	8.14635	8.1001	8.17811	8.1399	8.11518	8.23229
1.1275	8.11677	8.16367	8.09796	8.0847	8.02501	8.07611	8.01391	7.99845	8.16541	8.12743	8.12169	8.07908	8.17485	8.16	8.17153	8.16475	8.14198	8.1953	8.14623	8.12947	8.14657	8.12277	8.17538	8.14744	8.1417	8.24159
1.12875	8.13269	8.1099	8.13828	8.078	7.98749	8.07981	8.03216	7.99547	8.1465	8.17295	8.09538	8.10093	8.14551	8.13673	8.17488	8.17801	8.14339	8.17254	8.13728	8.09622	8.14075	8.12273	8.1672	8.11501	8.13588	8.22608
1.13	8.11865	8.14786	8.11739	8.08534	8.01945	8.08219	8.02868	7.99683	8.15098	8.16515	8.0999	8.10575	8.15082	8.104	8.20671	8.17653	8.13973	8.18526	8.15975	8.11071	8.13529	8.12262	8.15988	8.1285	8.12262	8.22249
1.13125	8.11381	8.12609	8.09237	8.1074	8.05698	8.08953	8.0519	8.00926	8.1817	8.18905	8.09395	8.06437	8.16039	8.11759	8.16952	8.16174	8.12733	8.17885	8.13901	8.0845	8.13541	8.10373	8.16328	8.13798	8.14289	8.23987
1.1325	8.10195	8.12119	8.10271	8.06684	8.03723	8.07929	8.0357	8.02665	8.15376	8.13451	8.13366	8.1009	8.14734	8.12655	8.19014	8.14414	8.15288	8.22501	8.17583	8.08531	8.14986	8.05896	8.17874	8.11725	8.10076	8.20893
1.13375	8.10615	8.13815	8.10826	8.04343	8.00153	8.05682	8.03647	8.0216	8.1442	8.17607	8.11034	8.09552	8.16978	8.15519	8.17024	8.15676	8.14593	8.19821	8.16014	8.12407	8.12376	8.10224	8.15528	8.16216	8.11239	8.21541
1.135	8.10667	8.11962	8.10684	8.07174	8.0072	8.08295	8.00939	8.03607	8.14247	8.15713	8.09067	8.11355	8.14498	8.15646	8.20477	8.12123	8.14433	8.20382	8.1684	8.12173	8.1063	8.12122	8.17031	8.1181	8.15015	8.234
1.13625	8.12064	8.14014	8.11825	8.08981	8.01024	8.06306	8.00264	8.0322	8.12784	8.14718	8.10617	8.10588	8.17727	8.1235	8.18421	8.17129	8.14084	8.16822	8.16387	8.0966	8.10445	8.10446	8.1603	8.1034	8.1409	8.22425
1.1375	8.11509	8.12794	8.11185	8.07961	8.00461	8.0513	8.05695	8.00385	8.15119	8.17876	8.0816	8.1001	8.14427	8.14118	8.18161	8.13882	8.14595	8.18637	8.14253	8.09773	8.12492	8.10432	8.18515	8.12383	8.13089	8.19338
1.13875	8.13076	8.13041	8.09413	8.0804	8.0297	8.08187	8.00383	8.0191	8.13953	8.1748	8.11031	8.09777	8.15079	8.13684	8.18807	8.13585	8.13695	8.20425	8.16019	8.12846	8.14326	8.08877	8.17217	8.1113	8.13432	8.22536
1.14	8.12219	8.11517	8.10608	8.05787	8.03083	8.05642	8.01632	7.99005	8.14561	8.15075	8.11779	8.07926	8.13984	8.13433	8.18717	8.15078	8.14136	8.18899	8.16606	8.10341	8.13209	8.12068	8.17708	8.11127	8.11919	8.24012
1.14125	8.12544	8.12371	8.11127	8.09591	8.0408	8.07656	8.02842	7.99267	8.14588	8.16029	8.08962	8.09519	8.17148	8.12938	8.17998	8.16036	8.14438	8.17167	8.14473	8.12495	8.13199	8.08732	8.1643	8.10191	8.1497	8.21051
1.1425	8.10559	8.13432	8.12181	8.08829	8.02049	8.07973	8.0482	8.02241	8.13453	8.15017	8.10464	8.10131	8.11714	8.13102	8.16713	8.15863	8.14199	8.15732	8.15881	8.1319	8.10095	8.09081	8.16494	8.13088	8.14139	8.20298
1.14375	8.10988	8.1451	8.10095	8.05691	8.03627	8.09106	8.04733	8.00565	8.17422	8.16453	8.09067	8.0893	8.14161	8.15542	8.17966	8.14297	8.11523	8.16586	8.14903	8.10881	8.14934	8.11868	8.16043	8.13898	8.13129	8.21873
1.145	8.11543	8.1381	8.15141	8.07295	8.04131	8.07792	8.05126	8.007	8.14361	8.16585	8.11253	8.10696	8.13007	8.16689	8.17491	8.13681	8.12533	8.20496	8.18114	8.1195	8.12736	8.1053	8.15032	8.10095	8.13796	8.20881
1.14625	8.1299	8.12557	8.11144	8.07128	8.02576	8.07755	8.01042	8.0025	8.13482	8.16414	8.11624	8.10795	8.14316	8.12132	8.1923	8.15704	8.15991	8.18746	8.17853	8.10254	8.12407	8.09013	8.15626	8.12353	8.15797	8.22816
1.1475	8.12969	8.11934	8.10741	8.05807	8.01313	8.05918	8.00056	7.97936	8.16755	8.12672	8.09065	8.07983	8.12374	8.12396	8.17657	8.16458	8.16449	8.1805	8.15251	8.12105	8.13457	8.12407	8.19829	8.1034	8.13543	8.21105
1.14875	8.10738	8.12844	8.11944	8.08446	8.00013	8.05844	8.05358	8.00325	8.13231	8.16647	8.11057	8.09238	8.14257	8.13708	8.15781	8.1592	8.14085	8.20986	8.14291	8.07806	8.14642	8.11365	8.17629	8.12263	8.14127	8.20827
1.15	8.11814	8.15611	8.10076	8.07353	8.03482	8.05967	8.01726	8.005	8.14992	8.17707	8.10031	8.08436	8.16081	8.11969	8.18349	8.15329	8.14387	8.1987	8.15969	8.08455	8.10965	8.11579	8.16775	8.11186	8.1453	8.22954
1.15125	8.12041	8.13623	8.11116	8.07009	8.04752	8.07458	8.01427	8.01736	8.13532	8.14684	8.13836	8.07708	8.12649	8.14494	8.18012	8.12875	8.14388	8.15306	8.14493	8.12339	8.12452	8.10792	8.18133	8.13101	8.13959	8.22161
1.1525	8.10616	8.15516	8.08385	8.07043	8.01434	8.06251	8.0271	8.02018	8.13002	8.18122	8.10074	8.1085	8.1441	8.13554	8.1859	8.16965	8.12108	8.21926	8.15933	8.0804	8.1116	8.08758	8.17592	8.13151	8.1363	8.23064
1.15375	8.11346	8.11218	8.10008	8.04853	8.01436	8.08514	8.01373	8.02058	8.1451	8.15516	8.1188	8.11938	8.14697	8.14288	8.17433	8.15031	8.15425	8.18939	8.20093	8.09743	8.15472	8.09822	8.16892	8.12853	8.12985	8.23112
1.155	8.1123	8.1261	8.12335	8.07422	8.01474	8.06645	8.02863	8.00453	8.14768	8.17465	8.09911	8.09514	8.14294	8.15108	8.16049	8.16637	8.1539	8.21049	8.13642	8.09743	8.12331	8.1115	8.15817	8.1411	8.13213	8.22128
1.15625	8.13972	8.12369	8.10282	8.05685	8.01871	8.05634	8.01213	7.99839	8.15215	8.15648	8.1147	8.08076	8.15403	8.13981	8.18279	8.13474	8.14547	8.19312	8.16192	8.10072	8.1352	8.08315	8.1622	8.13418	8.13649	8.24741
1.1575	8.11983	8.12991	8.13429	8.06704	7.99977	8.08699	8.0431	8.0191	8.14603	8.16611	8.11963	8.12289	8.1277	8.11942	8.15972	8.15098	8.14495	8.20345	8.18475	8.10445	8.14132	8.11149	8.1652	8.10846	8.11606	8.20201
1.15875	8.09334	8.12806	8.10233	8.09597	8.03406	8.05965	8.03156	8.00874	8.13228	8.15314	8.09262	8.08405	8.15694	8.12107	8.17975	8.1643	8.14288	8.1826	8.18359	8.11431	8.11391	8.10676	8.16038	8.12689	8.13452	8.21683
1.16	8.11535	8.13043	8.11281	8.06995	8.00602	8.07661	8.02344	7.99433	8.14575	8.15215	8.1098	8.09981	8.13734	8.15667	8.16685	8.14845	8.15113	8.20657	8.18166	8.09846	8.12018	8.10667	8.18298	8.13852	8.15942	8.22497
1.16125	8.11145	8.13329	8.09373	8.07081	8.00871	8.03908	8.01693	8.01168	8.1445	8.14676	8.11083	8.0951	8.14588	8.13807	8.20783	8.16184	8.10002	8.19673	8.16299	8.09722	8.14493	8.06488	8.18384	8.12276	8.15762	8.22108
1.1625	8.11277	8.15377	8.14103	8.10432	8.0191	8.06737	8.03539	8.00933	8.13143	8.17648	8.11046	8.07211	8.14178	8.12185	8.14539	8.14903	8.12218	8.19543	8.15563	8.11242	8.11785	8.10849	8.18326	8.13687	8.16261	8.23149
1.16375	8.12387	8.14579	8.12401	8.05223	8.03462	8.09367	8.04605	8.02417	8.11324	8.1339	8.10809	8.07584	8.13415	8.1347	8.15411	8.14143	8.15641	8.17916	8.15101	8.08462	8.12777	8.07283	8.19025	8.12039	8.11894	8.23904
1.165	8.12521	8.1281	8.10618	8.07626	7.99336	8.03281	8.02234	8.0175	8.1441	8.1499	8.08176	8.11421	8.13767	8.10688	8.15343	8.15086	8.11361	8.17997	8.16753	8.1225	8.13182	8.09791	8.12495	8.12144	8.15549	8.23161
1.16625	8.10706	8.12023	8.10969	8.06115	8.02861	8.05897	8.01627	8.00984	8.14297	8.17674	8.05904	8.0936	8.13538	8.14305	8.19849	8.19551	8.13995	8.20338	8.16531	8.11062	8.12641	8.11311	8.1883	8.11299	8.14423	8.20407
1.1675	8.11177	8.13318	8.12867	8.05805	7.98461	8.06065	8.01468	7.99916	8.15017	8.16919	8.10553	8.11091	8.12972	8.10603	8.18131	8.17574	8.10326	8.19195	8.12179	8.11534	8.13787	8.09878	8.15585	8.10222	8.15395	8.23781
1.16875	8.09708	8.11509	8.11332	8.05956	8.01532	8.05062	8.03934	8.02677	8.1385	8.19916	8.08352	8.07368	8.16233	8.13164	8.14628	8.17056	8.12488	8.21253	8.15386	8.10796	8.15172	8.10147	8.16496	8.11893	8.15053	8.20976
1.17	8.09198	8.15177	8.1154	8.1112	8.05472	8.05371	8.01046	8.00201	8.11967	8.14364	8.085	8.10264	8.14223	8.13269	8.18092	8.16884	8.13138	8.16493	8.12987	8.11198	8.13906	8.11681	8.15551	8.1459	8.11241	8.23949
1.17125	8.11622	8.16155	8.09494	8.07959	8.0353	8.09407	8.01826	7.99036	8.15944	8.17158	8.11419	8.11359	8.14174	8.12491	8.18448	8.17148	8.14719	8.19562	8.14618	8.1067	8.12488	8.10482	8.15765	8.13918	8.1733	8.21009
1.1725	8.12394	8.13268	8.12331	8.06574	8.03512	8.05355	8.03328	7.9968	8.12964	8.15409	8.11808	8.09968	8.15821	8.14552	8.17787	8.18127	8.13569	8.19314	8.12898	8.075	8.14053	8.12296	8.17751	8.16496	8.14626	8.22901
1.17375	8.10333	8.13344	8.08764	8.07664	8.01627	8.07435	8.04972	8.03004	8.15688	8.16774	8.11739	8.07186	8.14709	8.14181	8.16308	8.16345	8.16514	8.19424	8.15039	8.08484	8.12586	8.11045	8.17283	8.12415	8.14675	8.23708
1.175	8.13679	8.11476	8.07547	8.07363	8.00104	8.08512	8.02229	8.00616	8.15171	8.14375	8.11795	8.10479	8.1493	8.13002	8.17874	8.15224	8.16355	8.18668	8.15755	8.09543	8.12751	8.09805	8.18537	8.11085	8.12044	8.21044
1.17625	8.12937	8.14468	8.12702	8.04483	8.00472	8.09505	8.05902	8.00299	8.12913	8.15232	8.1193	8.0901	8.13096	8.1382	8.16875	8.158	8.15909	8.19574	8.16848	8.08002	8.12671	8.10721	8.16326	8.12019	8.13673	8.21892
1.1775	8.0997	8.12264	8.10673	8.05908	8.00116	8.08958	8.0204	7.99726	8.13435	8.16468	8.11267	8.09435	8.14797	8.13709	8.14049	8.13897	8.13026	8.17507	8.15471	8.08305	8.12899	8.10429	8.16566	8.11704	8.14685	8.19836
1.17875	8.12171	8.12348	8.09312	8.07441	8.01481	8.06913	8.01624	7.99788	8.14345	8.16143	8.12792	8.06284	8.13144	8.13114	8.1833	8.14745	8.1425	8.18913	8.18659	8.09946	8.12993	8.11094	8.17202	8.11799	8.14064	8.26455
1.18	8.11672	8.14928	8.11124	8.0519	8.01366	8.05506	8.04804	8.00806	8.152	8.18622	8.13615	8.0814	8.1586	8.16202	8.17492	8.15944	8.13586	8.19274	8.17473	8.10223	8.13854	8.08439	8.14903	8.1202	8.14282	8.20902
1.18125	8.13155	8.12267	8.09649	8.08487	8.03033	8.07216	8.02369	7.98667	8.14208	8.14966	8.09905	8.09419	8.17223	8.14618	8.16646	8.15064	8.12477	8.20473	8.1557	8.12858	8.11769	8.07171	8.16057	8.09646	8.14677	8.23487
1.1825	8.12123	8.12661	8.11377	8.08456	8.02951	8.0801	8.04477	8.02528	8.12384	8.15291	8.09317	8.12576	8.1519	8.12184	8.16222	8.17782	8.17186	8.19943	8.15369	8.10051	8.11491	8.10948	8.18179	8.14084	8.13643	8.23726
1.18375	8.09902	8.13689	8.14314	8.08773	8.00309	8.05921	8.02804	7.99944	8.11712	8.15979	8.11444	8.08417	8.12046	8.13621	8.18313	8.16298	8.14415	8.19415	8.14982	8.09679	8.11193	8.09241	8.15992	8.12067	8.12624	8.23181
1.185	8.10755	8.14253	8.11668	8.06286	8.006	8.06416	8.02402	8.0204	8.16497	8.13851	8.13679	8.08698	8.13048	8.13814	8.15739	8.15459	8.16437	8.18882	8.16212	8.12391	8.12546	8.08728	8.17378	8.14431	8.13032	8.20188
1.18625	8.12917	8.11427	8.14729	8.05221	7.99898	8.07297	8.00315	7.98868	8.13764	8.17189	8.11681	8.0796	8.14047	8.13686	8.16644	8.14575	8.129	8.19844	8.16297	8.10378	8.13808	8.09512	8.18816	8.15302	8.1357	8.23161
1.1875	8.09969	8.13458	8.10054	8.06808	8.02634	8.06474	8.02944	7.9974	8.1378	8.16452	8.09715	8.08051	8.15519	8.15224	8.19	8.13397	8.15619	8.19765	8.17053	8.07744	8.14157	8.09504	8.13511	8.13792	8.13559	8.20405
1.18875	8.11895	8.13409	8.12058	8.08437	8.02696	8.08073	8.02351	8.01231	8.15078	8.14373	8.09412	8.09333	8.14378	8.1416	8.16039	8.1261	8.12672	8.19434	8.19143	8.10496	8.14263	8.12144	8.15007	8.11038	8.13435	8.21882
1.19	8.11854	8.14014	8.09642	8.05642	8.01267	8.07843	8.0274	8.01959	8.13239	8.12412	8.1095	8.08392	8.14226	8.11832	8.17277	8.15006	8.14162	8.20102	8.1683	8.09255	8.1199	8.11631	8.17798	8.11847	8.14	8.2224
1.19125	8.11475	8.15098	8.12033	8.0697	8.00203	8.0695	8.05525	8.03887	8.12239	8.17649	8.11501	8.10447	8.13089	8.10133	8.15269	8.16275	8.12771	8.21629	8.16042	8.12098	8.1385	8.11958	8.1652	8.11751	8.15165	8.18782
1.1925	8.11647	8.14733	8.11709	8.06301	8.02046	8.08452	8.02357	8.01073	8.16435	8.16727	8.11242	8.07769	8.14136	8.10381	8.15496	8.17234	8.10943	8.17059	8.16014	8.10686	8.14686	8.12965	8.17544	8.1387	8.15116	8.19001
1.19375	8.10868	8.13848	8.11836	8.06481	7.99968	8.09089	8.02095	8.00527	8.13866	8.15976	8.09486	8.10774	8.13735	8.12166	8.21027	8.12258	8.15887	8.19975	8.14473	8.09568	8.12472	8.10959	8.16197	8.12572	8.14072	8.23998
1.195	8.1023	8.11279	8.11328	8.06063	8.00277	8.05283	8.01576	7.99208	8.13735	8.17204	8.1008	8.07553	8.16144	8.11715	8.16785	8.13277	8.1451	8.18405	8.16215	8.11968	8.15457	8.10103	8.19753	8.11757	8.13096	8.23456
1.19625	8.10374	8.14835	8.10645	8.08496	8.02663	8.07032	8.02239	7.99323	8.15009	8.12907	8.10979	8.03952	8.14711	8.12275	8.16081	8.16379	8.1545	8.18126	8.14255	8.08327	8.1269	8.08899	8.16697	8.12182	8.12006	8.21954
1.1975	8.14486	8.13095	8.09877	8.09336	8.0257	8.05879	8.01736	8.00393	8.12278	8.15832	8.11395	8.0814	8.14798	8.13614	8.20575	8.14603	8.14595	8.18091	8.12457	8.11341	8.13702	8.0987	8.17257	8.13233	8.13957	8.2279
1.19875	8.12013	8.13631	8.11153	8.06066	8.00536	8.06332	8.02881	8.03324	8.13155	8.13304	8.12733	8.11256	8.11992	8.13453	8.19698	8.1528	8.14074	8.18848	8.13923	8.11066	8.13111	8.10968	8.19339	8.12753	8.142	8.21058
1.2	8.12487	8.13324	8.10239	8.09257	7.98709	8.06609	8.02822	8.01666	8.10943	8.1593	8.09416	8.11854	8.11848	8.15241	8.19374	8.1504	8.12179	8.19008	8.14449	8.09506	8.12514	8.11187	8.16558	8.12235	8.13137	8.21493
1.20125	8.14243	8.13251	8.10775	8.11713	7.97876	8.08268	8.02965	7.98655	8.13328	8.1795	8.10777	8.09806	8.12944	8.13219	8.1825	8.17578	8.13619	8.20784	8.17702	8.08747	8.11516	8.10012	8.17902	8.14141	8.14366	8.23988
1.2025	8.11967	8.14413	8.1216	8.06291	8.01663	8.07995	8.02678	7.9976	8.13363	8.16294	8.11989	8.08292	8.14867	8.1364	8.16214	8.15798	8.14665	8.19192	8.14472	8.11607	8.11454	8.11654	8.16574	8.12362	8.12046	8.22579
1.20375	8.1094	8.1247	8.13053	8.0478	8.00825	8.05686	8.02281	8.02315	8.1166	8.15475	8.10188	8.08774	8.14932	8.1497	8.18739	8.16346	8.12137	8.18752	8.15962	8.11463	8.13648	8.11031	8.19661	8.12795	8.13168	8.25059
1.205	8.12117	8.11844	8.12218	8.0675	8.03635	8.07948	7.99343	8.00575	8.11793	8.13333	8.10666	8.06481	8.1378	8.13748	8.15416	8.16819	8.15279	8.19519	8.15216	8.1001	8.11405	8.10777	8.1895	8.10555	8.12862	8.22851
1.20625	8.14545	8.15343	8.12142	8.06351	8.03719	8.04876	8.03099	8.00763	8.13495	8.14185	8.12572	8.07775	8.157	8.13915	8.15075	8.17432	8.1406	8.18327	8.1652	8.08888	8.10952	8.09778	8.15267	8.11061	8.16058	8.2556
1.2075	8.11466	8.11907	8.09755	8.06658	8.02976	8.06453	8.00611	8.00608	8.15549	8.15728	8.11569	8.07949	8.13805	8.15745	8.16885	8.14701	8.14456	8.20268	8.13103	8.07531	8.13303	8.11039	8.1426	8.10263	8.14764	8.22112
1.20875	8.13026	8.13909	8.11627	8.06595	8.00225	8.08561	8.01815	8.02698	8.15728	8.16523	8.08301	8.0999	8.15094	8.1233	8.17666	8.15029	8.13555	8.15484	8.14953	8.09238	8.14293	8.10193	8.15669	8.12725	8.11387	8.21836
1.21	8.12521	8.1311	8.09536	8.09291	8.03744	8.06125	8.03447	8.03089	8.14456	8.1397	8.10813	8.09535	8.14156	8.13554	8.19316	8.14758	8.15356	8.1751	8.13918	8.14321	8.12793	8.10494	8.15627	8.10738	8.11418	8.22913
1.21125	8.10837	8.13726	8.07438	8.05649	8.01306	8.07174	8.02911	7.99704	8.13291	8.18204	8.10756	8.06873	8.13014	8.12303	8.15861	8.17313	8.13821	8.19357	8.14166	8.11088	8.16228	8.11218	8.15837	8.13475	8.13046	8.22186
1.2125	8.10137	8.12967	8.09535	8.05639	8.00673	8.06181	8.02106	8.01025	8.13998	8.15526	8.10542	8.07973	8.1457	8.10597	8.17503	8.14624	8.13339	8.19467	8.13902	8.09808	8.1464	8.08288	8.14939	8.15196	8.13953	8.19137
1.21375	8.125	8.15186	8.09331	8.10182	8.03048	8.05934	8.06771	8.03645	8.14519	8.13917	8.09715	8.08073	8.17585	8.12827	8.1675	8.14721	8.14522	8.21307	8.1496	8.06779	8.12565	8.09035	8.13748	8.1348	8.1178	8.23041
1.215	8.10625	8.14222	8.12017	8.06761	7.99974	8.04694	8.01158	8.00302	8.14504	8.17416	8.08877	8.09971	8.13879	8.12602	8.16986	8.15294	8.1068	8.17154	8.17328	8.0866	8.12827	8.10956	8.1713	8.10551	8.1533	8.22807
1.21625	8.10095	8.1237	8.08394	8.07478	8.01429	8.05392	7.99827	8.00941	8.13204	8.17291	8.12537	8.11994	8.16267	8.12608	8.18091	8.15807	8.11596	8.19044	8.16136	8.09868	8.11136	8.11479	8.14939	8.13271	8.13821	8.21931
1.2175	8.13736	8.13747	8.10408	8.0532	8.0136	8.08035	8.00862	8.01913	8.11821	8.18167	8.09633	8.09001	8.14642	8.14034	8.16732	8.15184	8.16186	8.18758	8.1565	8.12097	8.12482	8.08236	8.18178	8.14145	8.13638	8.23568
1.21875	8.11788	8.11516	8.11618	8.08343	8.02044	8.07087	8.01733	8.01694	8.14631	8.16192	8.11715	8.10206	8.13824	8.12774	8.17357	8.13954	8.12959	8.1921	8.18304	8.0906	8.13572	8.09217	8.1403	8.12997	8.14357	8.23855
1.22	8.11927	8.14316	8.12539	8.07538	8.03179	8.06119	8.01399	7.99268	8.1467	8.14868	8.08916	8.07538	8.13936	8.12118	8.16565	8.17159	8.14831	8.17229	8.16335	8.11927	8.14927	8.09749	8.17439	8.13734	8.1394	8.237
1.22125	8.09584	8.1169	8.11799	8.06096	7.99566	8.07069	8.00787	7.99679	8.13633	8.16218	8.09559	8.06818	8.13016	8.11261	8.1706	8.17084	8.12974	8.18879	8.16982	8.06922	8.12175	8.101	8.14551	8.11164	8.14754	8.1897
1.2225	8.1118	8.1181	8.14307	8.07032	8.0312	8.08841	8.03371	8.00473	8.14256	8.17302	8.09479	8.08446	8.14163	8.14323	8.17198	8.14921	8.14507	8.17708	8.16503	8.10725	8.11088	8.11326	8.18402	8.12472	8.11703	8.24455
1.22375	8.1094	8.12525	8.09536	8.05945	8.03234	8.06755	8.02527	8.00002	8.10636	8.18016	8.08721	8.07571	8.13869	8.14838	8.1665	8.14807	8.1404	8.18794	8.16523	8.10527	8.13691	8.11517	8.1914	8.1504	8.12739	8.2321
1.225	8.11926	8.15314	8.10023	8.08021	8.02562	8.07934	8.0355	7.99262	8.14708	8.15532	8.10068	8.09262	8.12843	8.12762	8.17416	8.12922	8.1189	8.17807	8.15388	8.08837	8.12551	8.1315	8.16687	8.13982	8.16508	8.21883
1.22625	8.09861	8.11171	8.05453	8.0912	7.99068	8.07024	8.01501	8.03377	8.15018	8.15648	8.09395	8.07202	8.14415	8.13975	8.18158	8.13476	8.13359	8.20423	8.13888	8.07324	8.1366	8.11052	8.18166	8.13868	8.11921	8.22302
1.2275	8.12698	8.15481	8.11008	8.07045	8.02816	8.07629	8.0161	8.01646	8.15986	8.18069	8.11933	8.06279	8.15011	8.12295	8.1993	8.14302	8.15529	8.20197	8.16402	8.08042	8.12101	8.08066	8.17215	8.12975	8.13104	8.21427
1.22875	8.12799	8.13986	8.10825	8.07147	8.02394	8.08204	8.01839	7.99045	8.1384	8.17289	8.09953	8.0939	8.15777	8.128	8.18516	8.15611	8.16524	8.16887	8.1432	8.07584	8.12791	8.08496	8.18312	8.10809	8.14146	8.22391
1.23	8.12743	8.12524	8.11883	8.08125	8.00824	8.07815	8.02945	8.02245	8.14231	8.16343	8.12349	8.09213	8.14995	8.12988	8.18951	8.12912	8.13488	8.19096	8.15107	8.07791	8.13247	8.10442	8.18423	8.12719	8.13482	8.22293
1.23125	8.11863	8.085	8.09645	8.0733	8.02892	8.08197	8.048	8.00934	8.13571	8.16848	8.13594	8.10094	8.15308	8.14282	8.18465	8.13876	8.12642	8.19751	8.1401	8.11905	8.12837	8.10999	8.17631	8.12205	8.15352	8.20267
1.2325	8.11897	8.10574	8.10282	8.07394	8.0195	8.06965	8.05171	8.00773	8.1652	8.15959	8.11041	8.09815	8.12995	8.12087	8.17111	8.14647	8.16907	8.21968	8.13459	8.11171	8.11525	8.1087	8.18263	8.1106	8.15063	8.19831
1.23375	8.12669	8.12827	8.10948	8.05847	8.02748	8.05891	8.00194	8.03709	8.13217	8.18327	8.129	8.10373	8.14392	8.11245	8.17536	8.15895	8.13111	8.20792	8.16208	8.10788	8.14347	8.08149	8.15904	8.10659	8.11632	8.20587
1.235	8.11694	8.16497	8.07589	8.09508	8.00918	8.08411	8.03173	7.99525	8.14435	8.18423	8.112	8.0871	8.13769	8.12892	8.18472	8.18964	8.1551	8.21577	8.15092	8.10966	8.12119	8.12593	8.18397	8.13831	8.12451	8.20051
1.23625	8.14106	8.12479	8.10904	8.06257	8.02095	8.05126	7.98492	8.02728	8.15202	8.16383	8.07879	8.0881	8.13376	8.09592	8.14887	8.1391	8.14624	8.18973	8.15334	8.11738	8.1157	8.10055	8.17859	8.10333	8.12144	8.2188
1.2375	8.11509	8.14096	8.09312	8.06726	8.00466	8.05146	8.00732	8.01043	8.13394	8.13322	8.06802	8.09256	8.14163	8.12976	8.17379	8.13128	8.12247	8.17805	8.11005	8.10306	8.12534	8.10995	8.16113	8.16623	8.13722	8.24504
1.23875	8.11783	8.13156	8.09183	8.07256	7.98961	8.08073	8.03441	8.04503	8.13789	8.15364	8.10008	8.11751	8.14283	8.12836	8.16261	8.14128	8.14307	8.18995	8.11786	8.13272	8.10829	8.12187	8.14956	8.08358	8.14067	8.23959
1.24	8.12627	8.11841	8.11954	8.08353	8.00312	8.08086	8.03346	7.97466	8.12402	8.14408	8.09338	8.06556	8.12809	8.14144	8.19058	8.16095	8.12301	8.20563	8.12562	8.08504	8.12807	8.09913	8.17188	8.10606	8.12367	8.21367
1.24125	8.10573	8.15623	8.09361	8.04407	8.01308	8.07513	8.00609	8.01233	8.12	8.15375	8.08474	8.10567	8.14146	8.1359	8.18149	8.14139	8.13231	8.18281	8.13194	8.1134	8.1514	8.09811	8.15635	8.11173	8.14679	8.21489
1.2425	8.10809	8.11904	8.10356	8.07093	8.01888	8.07371	8.00753	8.01238	8.12008	8.16404	8.10847	8.12064	8.12419	8.13462	8.14364	8.14982	8.17163	8.18195	8.13916	8.09782	8.09712	8.10715	8.17328	8.10461	8.14332	8.21412
1.24375	8.10335	8.15482	8.11491	8.09076	8.03237	8.07007	8.01396	8.02736	8.11912	8.15875	8.10204	8.11047	8.13685	8.11682	8.15882	8.12691	8.12547	8.18599	8.1347	8.08408	8.12816	8.08212	8.14619	8.13658	8.15275	8.21382
1.245	8.10001	8.12565	8.12691	8.11482	8.03177	8.06262	8.01299	7.99896	8.13265	8.13295	8.09192	8.09092	8.15023	8.10389	8.15368	8.14737	8.12112	8.1587	8.13528	8.08295	8.12762	8.09378	8.16075	8.15793	8.15015	8.23454
1.24625	8.10056	8.13658	8.10938	8.09312	8.01908	8.04394	8.00859	8.01697	8.15665	8.14651	8.12483	8.09201	8.14198	8.13605	8.1698	8.14859	8.13815	8.19153	8.14816	8.1086	8.13096	8.08013	8.16738	8.12959	8.1402	8.22319
1.2475	8.12007	8.12458	8.07859	8.09131	8.0008	8.04845	8.02207	8.01152	8.1735	8.13068	8.10672	8.05134	8.14597	8.11582	8.16308	8.16363	8.14795	8.18813	8.14851	8.11083	8.12153	8.1065	8.14112	8.13373	8.13318	8.22649
1.24875	8.10281	8.12608	8.09138	8.05101	8.0223	8.06969	7.99832	8.00901	8.14389	8.1546	8.10427	8.10758	8.15555	8.12383	8.16875	8.19757	8.15166	8.19141	8.15666	8.09367	8.12817	8.10334	8.17234	8.12019	8.15844	8.20243
1.25	8.10872	8.13224	8.08585	8.06191	8.01773	8.10672	8.02822	7.97193	8.13193	8.12864	8.11788	8.07522	8.15573	8.12387	8.19085	8.16283	8.13292	8.20849	8.13989	8.09414	8.11947	8.09572	8.14036	8.12001	8.12627	8.23476
1.25125	8.113	8.1298	8.09082	8.07242	8.01511	8.08863	8.01513	8.03427	8.12627	8.14245	8.12187	8.09	8.10903	8.15136	8.19971	8.11998	8.15365	8.2015	8.16152	8.12638	8.11403	8.08754	8.15821	8.12015	8.13248	8.20242
1.2525	8.10602	8.1275	8.11986	8.07693	8.01709	8.06071	8.01806	7.9949	8.16554	8.14598	8.10814	8.10407	8.1581	8.12587	8.18225	8.14157	8.12266	8.1812	8.16296	8.10676	8.12852	8.07897	8.16706	8.12707	8.14175	8.21645
1.25375	8.10997	8.13903	8.09318	8.0736	8.01451	8.05815	8.00905	7.99399	8.13179	8.15895	8.12088	8.10989	8.15956	8.12552	8.18967	8.14443	8.13178	8.19868	8.14889	8.13045	8.10937	8.10469	8.15144	8.12864	8.1735	8.20969
1.255	8.10856	8.11978	8.10375	8.07792	8.01251	8.06157	8.02956	8.01972	8.13681	8.1472	8.12892	8.06443	8.14162	8.13678	8.15607	8.15544	8.12589	8.17611	8.16691	8.10519	8.1106	8.11906	8.17145	8.12357	8.13861	8.22086
1.25625	8.10948	8.12616	8.11077	8.1081	8.00711	8.06529	8.04123	8.02038	8.14375	8.13261	8.09997	8.066	8.14578	8.11612	8.19124	8.16987	8.12364	8.17306	8.14911	8.09359	8.10911	8.10056	8.20595	8.13997	8.11704	8.21274
1.2575	8.12526	8.12885	8.11288	8.07971	8.02833	8.05897	8.04781	8.00963	8.13659	8.176	8.1011	8.09175	8.11484	8.15826	8.16769	8.13099	8.13091	8.18269	8.16126	8.09225	8.10888	8.09388	8.19342	8.12644	8.13919	8.23981
1.25875	8.1431	8.12383	8.09325	8.07477	8.02408	8.04944	8.03864	8.01219	8.15758	8.18163	8.09703	8.10034	8.14097	8.12996	8.21148	8.1639	8.13474	8.18201	8.16808	8.08201	8.13307	8.10931	8.16986	8.14676	8.13538	8.23038
1.26	8.13281	8.10495	8.08304	8.04191	8.00999	8.07293	7.99082	8.03113	8.12279	8.15679	8.12158	8.08828	8.14953	8.14133	8.17646	8.12496	8.11608	8.19569	8.1708	8.09598	8.12473	8.08623	8.18791	8.12313	8.13631	8.23749
1.26125	8.12009	8.13903	8.10469	8.09237	8.01596	8.06693	8.00072	8.02739	8.14486	8.16962	8.11332	8.09265	8.15777	8.15563	8.16524	8.15852	8.13182	8.17375	8.17556	8.07632	8.15113	8.10121	8.16772	8.12221	8.13999	8.21911
1.2625	8.11149	8.11649	8.11725	8.08357	8.02344	8.07172	8.01696	8.03117	8.14697	8.13805	8.08926	8.09647	8.17534	8.10565	8.16855	8.14764	8.13489	8.18552	8.15519	8.09545	8.11579	8.13439	8.15969	8.13249	8.13624	8.23365
1.26375	8.08658	8.11837	8.07959	8.06917	7.99386	8.07371	8.03417	8.01362	8.14171	8.14657	8.09105	8.09948	8.13661	8.11592	8.16814	8.15655	8.1411	8.17172	8.15906	8.10335	8.10944	8.11996	8.171	8.13196	8.13908	8.20522
1.265	8.11716	8.11266	8.09841	8.08039	8.02797	8.05477	8.00783	8.02153	8.13591	8.1511	8.08862	8.09078	8.14786	8.12612	8.17714	8.15376	8.14593	8.18794	8.16157	8.1293	8.12593	8.0959	8.12237	8.13847	8.12207	8.20427
1.26625	8.12818	8.14445	8.11368	8.08481	8.01809	8.08511	8.00579	8.02545	8.11956	8.15228	8.1145	8.095	8.15427	8.13779	8.17033	8.16813	8.12189	8.17818	8.17083	8.11913	8.12683	8.08753	8.19103	8.1195	8.11102	8.20492
1.2675	8.09578	8.11863	8.09337	8.08514	7.98818	8.07489	8.0049	7.99958	8.13879	8.16378	8.10739	8.08175	8.14045	8.1148	8.15289	8.1071	8.12862	8.17096	8.14956	8.1059	8.11882	8.11046	8.18136	8.11297	8.1151	8.21527
1.26875	8.13269	8.12248	8.10684	8.07947	8.00857	8.06509	7.99568	8.02239	8.12456	8.14102	8.08054	8.10573	8.14201	8.15006	8.1784	8.17578	8.16025	8.1811	8.15641	8.11436	8.14979	8.11597	8.15134	8.12436	8.13195	8.22688
1.27	8.11197	8.13469	8.09756	8.06145	8.00736	8.05882	8.02796	8.02667	8.15308	8.17213	8.12645	8.08376	8.14345	8.11996	8.16678	8.14716	8.15716	8.22042	8.14954	8.10341	8.15594	8.11795	8.17475	8.12951	8.11479	8.21668
1.27125	8.12638	8.11967	8.12531	8.06632	8.00959	8.06751	8.0201	8.02374	8.14547	8.15436	8.08517	8.08702	8.12839	8.12698	8.20698	8.14257	8.12465	8.19388	8.16116	8.05993	8.12266	8.10617	8.16051	8.14971	8.1212	8.20941
1.2725	8.12736	8.13369	8.1226	8.0831	7.99928	8.04769	8.03922	7.98113	8.14715	8.12155	8.09535	8.09284	8.14332	8.12136	8.18636	8.15552	8.10861	8.2026	8.16912	8.10322	8.13878	8.09719	8.15737	8.14497	8.12564	8.19267
1.27375	8.11311	8.10131	8.09977	8.05689	8.00946	8.07002	8.00623	8.01254	8.13305	8.15253	8.11576	8.10514	8.12733	8.13901	8.20036	8.14972	8.12603	8.1572	8.15593	8.07863	8.13702	8.11626	8.17663	8.11359	8.15558	8.18944
1.275	8.11784	8.1532	8.13013	8.06268	8.02411	8.07991	8.03012	7.98863	8.11601	8.14683	8.07371	8.07792	8.12055	8.12901	8.19907	8.15083	8.132	8.16471	8.15945	8.08982	8.11008	8.08653	8.18724	8.11604	8.12758	8.19089
1.27625	8.09808	8.14847	8.13092	8.06867	8.01753	8.05849	8.03302	8.00168	8.14058	8.15114	8.08565	8.08097	8.13348	8.11295	8.17729	8.14623	8.14902	8.21617	8.15809	8.10691	8.14034	8.08334	8.17465	8.10445	8.12346	8.24046
1.2775	8.09033	8.12931	8.09856	8.06901	7.98735	8.10209	8.05579	7.98202	8.11998	8.15891	8.1158	8.09303	8.1281	8.11489	8.1676	8.16483	8.13049	8.15924	8.14327	8.11947	8.14067	8.1103	8.17415	8.1406	8.136	8.24636
1.27875	8.10734	8.11714	8.11593	8.06735	8.03137	8.04072	8.0045	8.0303	8.14409	8.15984	8.0908	8.07503	8.12406	8.13073	8.17602	8.14326	8.14316	8.2073	8.17383	8.08631	8.13672	8.09786	8.2034	8.1006	8.12717	8.19474
1.28	8.11608	8.11768	8.11465	8.07977	8.03011	8.09292	8.01744	7.98898	8.14561	8.15537	8.09434	8.10507	8.17486	8.1384	8.19941	8.15209	8.15129	8.18995	8.11324	8.11971	8.14473	8.06801	8.1834	8.12689	8.11712	8.20327
1.28125	8.14355	8.15612	8.1007	8.07696	7.9954	8.05786	8.02943	8.00838	8.12942	8.16134	8.10198	8.1139	8.13684	8.13846	8.18114	8.13945	8.14535	8.19649	8.17358	8.11227	8.12412	8.08837	8.16742	8.12713	8.15459	8.21743
1.2825	8.11626	8.11269	8.1133	8.05623	7.99463	8.04924	8.03923	8.01556	8.12514	8.17092	8.0912	8.09028	8.12257	8.11519	8.17909	8.14183	8.12399	8.18439	8.16268	8.07767	8.13037	8.07002	8.17826	8.13322	8.15537	8.25105
1.28375	8.11878	8.13623	8.10936	8.06756	8.00385	8.09765	8.02212	8.0014	8.11003	8.15105	8.09422	8.11086	8.13052	8.15583	8.16057	8.18719	8.13264	8.17543	8.13709	8.08699	8.16253	8.14666	8.19173	8.1399	8.14313	8.23538
1.285	8.11203	8.11758	8.11284	8.05145	8.03297	8.06821	7.99089	8.03319	8.13623	8.13881	8.09292	8.08188	8.12906	8.13902	8.14465	8.13945	8.13675	8.20256	8.11064	8.09362	8.09711	8.11656	8.15775	8.11719	8.13147	8.24475
1.28625	8.09705	8.11093	8.09203	8.0714	8.04077	8.05424	8.02371	8.011	8.13433	8.16808	8.0907	8.1019	8.1427	8.13441	8.15749	8.16006	8.14428	8.18087	8.13216	8.09062	8.12127	8.09687	8.14922	8.13868	8.13578	8.24228
1.2875	8.09581	8.14081	8.12282	8.07828	8.03981	8.08212	8.03602	8.03715	8.13704	8.14634	8.09005	8.08524	8.13936	8.14777	8.15903	8.13952	8.1508	8.18096	8.14779	8.10903	8.12651	8.07285	8.1693	8.14901	8.16075	8.22803
1.28875	8.09361	8.11042	8.07793	8.08851	8.0035	8.04607	8.05301	8.02371	8.12351	8.14927	8.1208	8.09624	8.13133	8.15675	8.17543	8.14245	8.11141	8.18146	8.13904	8.10715	8.12732	8.10761	8.15595	8.15172	8.16076	8.23582
1.29	8.11054	8.13496	8.08886	8.07568	8.00062	8.08562	8.00377	7.99185	8.14108	8.14415	8.0946	8.05608	8.1479	8.13212	8.14212	8.16178	8.13783	8.17005	8.14416	8.13317	8.13892	8.09727	8.14459	8.12155	8.12406	8.21943
1.29125	8.09991	8.12694	8.10397	8.07153	8.03899	8.05264	7.98494	7.9835	8.17532	8.15068	8.08398	8.09557	8.14627	8.11459	8.15614	8.13592	8.14768	8.20792	8.17208	8.09312	8.12755	8.08186	8.17876	8.12054	8.13512	8.21772
1.2925	8.12578	8.10505	8.10004	8.0736	8.0222	8.07255	8.03476	8.00579	8.14235	8.13889	8.12595	8.07813	8.13135	8.12054	8.16409	8.14742	8.12804	8.18543	8.18013	8.10187	8.13351	8.09991	8.18427	8.12106	8.15228	8.22642
1.29375	8.12148	8.13351	8.09274	8.06507	7.98627	8.08793	8.03458	8.02915	8.13853	8.1389	8.09112	8.05427	8.14063	8.13034	8.19669	8.13554	8.11425	8.17471	8.14072	8.10732	8.14811	8.08546	8.18212	8.17322	8.15363	8.22437
1.295	8.13297	8.11987	8.12334	8.04638	8.01445	8.06993	8.0024	7.99476	8.13309	8.14755	8.13175	8.08575	8.16359	8.1077	8.1808	8.18802	8.1424	8.19899	8.13622	8.09626	8.11822	8.09891	8.14576	8.11152	8.14549	8.22955
1.29625	8.09513	8.10781	8.09728	8.0752	8.02546	8.05788	7.99429	7.99524	8.14939	8.16478	8.08102	8.08788	8.13941	8.13107	8.18156	8.16671	8.14908	8.18067	8.15918	8.12223	8.13896	8.10058	8.16402	8.13212	8.12252	8.22051
1.2975	8.12417	8.11986	8.12113	8.07903	8.00887	8.05914	8.05519	7.96645	8.13089	8.15223	8.08962	8.08661	8.12778	8.09602	8.1653	8.1528	8.12707	8.20747	8.1512	8.10472	8.14721	8.09826	8.19725	8.12956	8.12635	8.23147
1.29875	8.1096	8.11964	8.10974	8.05801	7.99819	8.07358	8.01705	8.0172	8.12424	8.16183	8.1045	8.06788	8.1262	8.11357	8.16241	8.17692	8.15953	8.18743	8.13813	8.09694	8.16315	8.07833	8.15376	8.13129	8.16132	8.20317
1.3	8.12348	8.1451	8.11625	8.05621	8.02207	8.07778	8.02332	8.01076	8.10939	8.16072	8.13215	8.08496	8.126	8.12914	8.18114	8.14991	8.1437	8.15703	8.16424	8.08906	8.10603	8.08905	8.17011	8.13207	8.11772	8.22873
1.30125	8.1382	8.10409	8.13133	8.06607	8.03053	8.05879	8.01041	7.98494	8.12144	8.15951	8.10144	8.09066	8.11372	8.14355	8.19232	8.14485	8.15549	8.20683	8.14109	8.09598	8.13239	8.09413	8.16125	8.105	8.12683	8.19909
1.3025	8.10873	8.11289	8.1326	8.07987	8.00914	8.06533	8.00841	8.02184	8.15405	8.15424	8.08834	8.1104	8.14148	8.13801	8.16497	8.14614	8.12482	8.21257	8.14791	8.09058	8.11859	8.1153	8.1719	8.13223	8.13232	8.23257
1.30375	8.13279	8.15296	8.11535	8.02647	8.01488	8.06087	8.02141	8.01237	8.13303	8.13605	8.12164	8.09701	8.15567	8.1236	8.14974	8.12663	8.13698	8.17993	8.18353	8.095	8.13723	8.08266	8.17008	8.11068	8.11427	8.20999
1.305	8.10475	8.12256	8.06772	8.05245	8.01635	8.08246	8.0495	8.01514	8.12694	8.16522	8.06949	8.10804	8.15508	8.12789	8.17002	8.15368	8.14271	8.21131	8.15604	8.07544	8.15784	8.1001	8.1885	8.13228	8.15163	8.22223
1.30625	8.12704	8.12387	8.11271	8.08595	8.03107	8.07698	8.03384	8.01165	8.12834	8.13262	8.10297	8.08726	8.15331	8.13235	8.17931	8.15184	8.12899	8.17641	8.15029	8.07175	8.13198	8.10614	8.16873	8.12817	8.14311	8.22213
1.3075	8.10631	8.13933	8.11842	8.04715	8.03773	8.08253	8.01767	8.01201	8.14012	8.14842	8.0955	8.09308	8.13056	8.15916	8.18978	8.14518	8.11788	8.17655	8.15502	8.10283	8.11772	8.10544	8.14644	8.13553	8.15208	8.23994
1.30875	8.14656	8.15523	8.10072	8.0693	8.02127	8.05896	8.04706	7.98499	8.13184	8.15097	8.11597	8.07095	8.17659	8.13019	8.20092	8.14516	8.14842	8.15416	8.14193	8.12224	8.1297	8.09454	8.1467	8.10577	8.11966	8.21988
1.31	8.09839	8.09677	8.10956	8.0589	8.02607	8.07458	8.01677	8.00545	8.12967	8.13412	8.08156	8.08114	8.13016	8.11183	8.17433	8.18306	8.15038	8.15686	8.15039	8.10288	8.1077	8.10228	8.16901	8.14044	8.13814	8.22402
1.31125	8.11583	8.10593	8.11444	8.1097	7.98464	8.06638	8.04024	8.02186	8.1281	8.13787	8.09215	8.10339	8.14978	8.11506	8.17544	8.13924	8.11442	8.19401	8.17708	8.09361	8.10127	8.08354	8.17859	8.12523	8.15755	8.22725
1.3125	8.11786	8.13538	8.09415	8.08437	8.01256	8.06633	8.03218	8.0283	8.14607	8.17506	8.11738	8.08877	8.14778	8.11461	8.19177	8.16841	8.10819	8.19896	8.15246	8.09652	8.11282	8.09612	8.19084	8.11493	8.12444	8.23328
1.31375	8.12564	8.1172	8.12553	8.07852	8.02338	8.07904	8.01281	8.02021	8.11245	8.1579	8.09948	8.10068	8.12882	8.12287	8.17467	8.14112	8.13249	8.20659	8.14935	8.10417	8.13568	8.06684	8.16614	8.09419	8.12117	8.21096
1.315	8.08699	8.11361	8.11923	8.0754	8.01031	8.04917	8.02544	8.0192	8.12786	8.12275	8.09935	8.0847	8.15739	8.12637	8.1764	8.14686	8.13129	8.19696	8.13831	8.1071	8.10554	8.11282	8.14821	8.13153	8.13197	8.20911
1.31625	8.13971	8.13931	8.0815	8.05174	7.98213	8.05825	8.0224	8.02491	8.14006	8.1459	8.08428	8.11441	8.15399	8.12257	8.18353	8.14983	8.14565	8.17865	8.17284	8.09893	8.13278	8.09972	8.16967	8.11079	8.12274	8.20386
1.3175	8.10719	8.13722	8.09731	8.07445	7.99248	8.08096	8.04121	8.00167	8.14864	8.17088	8.12398	8.09068	8.12555	8.11686	8.16263	8.14456	8.10691	8.16224	8.1885	8.06006	8.11825	8.07864	8.16417	8.12934	8.14101	8.22012
1.31875	8.09454	8.09914	8.09859	8.06417	8.00389	8.04823	8.01689	8.02693	8.11997	8.1276	8.09895	8.08794	8.15462	8.15098	8.18344	8.17593	8.12269	8.17689	8.16714	8.07439	8.11914	8.09435	8.16615	8.11571	8.15115	8.20261
1.32	8.1047	8.13147	8.10478	8.08102	8.01722	8.03957	8.01914	8.002	8.12317	8.15961	8.09278	8.05495	8.13028	8.14232	8.17248	8.17182	8.13428	8.19025	8.17158	8.11467	8.13748	8.09998	8.17702	8.14087	8.12533	8.21519
1.32125	8.11992	8.13695	8.09109	8.06968	7.97762	8.08502	8.00932	7.996	8.13236	8.15943	8.1318	8.05404	8.14583	8.11669	8.19279	8.15161	8.16792	8.16987	8.17203	8.09506	8.12694	8.10094	8.2031	8.10909	8.12273	8.21317
1.3225	8.09741	8.13785	8.09658	8.0883	8.03837	8.05469	8.00333	8.00303	8.13815	8.14073	8.09732	8.09531	8.1454	8.14799	8.17385	8.16149	8.11569	8.19579	8.15404	8.09447	8.11296	8.11349	8.15833	8.15617	8.1128	8.22136
1.32375	8.0855	8.12231	8.11184	8.04809	7.98961	8.0622	8.00359	8.00936	8.11752	8.16032	8.07186	8.06006	8.11893	8.13519	8.19241	8.13981	8.15743	8.18878	8.1536	8.08697	8.10459	8.10046	8.17369	8.10974	8.13737	8.21633
1.325	8.08184	8.11947	8.12387	8.07018	8.01574	8.0521	8.03236	8.0358	8.15124	8.12167	8.11649	8.07079	8.12075	8.1125	8.17887	8.13099	8.13204	8.18665	8.1699	8.09027	8.12209	8.09985	8.16316	8.12313	8.13405	8.24125
1.32625	8.10036	8.15361	8.13061	8.09225	8.01036	8.05902	8.00747	8.02028	8.12535	8.1332	8.09691	8.082	8.15262	8.1228	8.19888	8.13562	8.14584	8.1934	8.14892	8.0806	8.11748	8.07693	8.17923	8.13673	8.14861	8.19317
1.3275	8.11616	8.11432	8.09309	8.08331	8.02822	8.07006	8.02648	8.04439	8.12649	8.14565	8.10261	8.08483	8.15117	8.104	8.15163	8.14571	8.10959	8.17143	8.14478	8.08902	8.13306	8.09129	8.15838	8.12903	8.13025	8.22649
1.32875	8.1197	8.14855	8.10443	8.05941	7.99967	8.07801	8.03541	7.98185	8.11776	8.1486	8.08207	8.06497	8.15857	8.14828	8.14614	8.11929	8.12043	8.20793	8.16005	8.0944	8.11973	8.10386	8.1698	8.11997	8.12348	8.21031
1.33	8.12681	8.14054	8.06465	8.05855	8.0243	8.07123	8.03655	7.98573	8.14743	8.13501	8.08777	8.11386	8.15071	8.13864	8.15536	8.15009	8.1552	8.19097	8.15353	8.10514	8.12139	8.08918	8.17146	8.11705	8.1482	8.22398
1.33125	8.11588	8.13351	8.11823	8.09043	8.0132	8.02846	8.01495	7.99858	8.13568	8.14853	8.0698	8.0854	8.13584	8.13841	8.1751	8.15947	8.13722	8.1678	8.11994	8.12077	8.14699	8.10401	8.15372	8.11178	8.11535	8.22985
1.3325	8.0966	8.14145	8.082	8.06654	7.99367	8.07186	8.00845	8.02251	8.12205	8.14402	8.06537	8.08009	8.1526	8.13822	8.16397	8.15146	8.1207	8.15576	8.15155	8.08354	8.15058	8.09189	8.164	8.11746	8.12216	8.21763
1.33375	8.12778	8.13336	8.07768	8.06844	8.03985	8.09382	8.01655	8.01673	8.12055	8.1466	8.10877	8.0598	8.13663	8.12969	8.15055	8.14806	8.12237	8.18343	8.14641	8.09681	8.11726	8.10611	8.15483	8.13691	8.12338	8.20646
1.335	8.13504	8.11598	8.10371	8.07413	8.01362	8.06561	8.01722	7.99883	8.15041	8.13676	8.07988	8.06745	8.13211	8.12762	8.16932	8.1379	8.13925	8.18083	8.13423	8.11117	8.12409	8.10495	8.14649	8.11121	8.13053	8.25089
1.33625	8.10797	8.1374	8.11788	8.07167	8.0155	8.06486	8.04522	7.99565	8.13103	8.14396	8.10582	8.08573	8.14317	8.14451	8.18293	8.15894	8.15845	8.18927	8.13261	8.10161	8.11769	8.09972	8.17511	8.1243	8.148	8.21577
1.3375	8.12838	8.15006	8.1076	8.08208	8.0217	8.08486	8.02152	7.99313	8.17819	8.14108	8.0994	8.09224	8.12005	8.10938	8.18455	8.17233	8.12756	8.18739	8.14783	8.07265	8.12963	8.07228	8.19112	8.15326	8.13989	8.19781
1.33875	8.11541	8.12221	8.08982	8.04479	8.0307	8.05803	8.02356	7.99682	8.17182	8.14731	8.09484	8.09362	8.15359	8.10517	8.15689	8.1536	8.11428	8.19541	8.15217	8.09115	8.13156	8.11237	8.16437	8.11823	8.12963	8.19723
1.34	8.13313	8.13558	8.09626	8.08159	8.0109	8.05758	8.02261	8.00851	8.12001	8.155	8.0974	8.06688	8.13287	8.13083	8.17803	8.1604	8.13721	8.17316	8.16513	8.09842	8.11009	8.10276	8.17824	8.10276	8.15251	8.22276
1.34125	8.11612	8.12294	8.09016	8.07024	8.02327	8.06999	8.0083	7.98504	8.12737	8.15571	8.09441	8.0933	8.14834	8.12389	8.18055	8.15243	8.13384	8.22583	8.18156	8.09084	8.13489	8.10896	8.16454	8.11599	8.14147	8.21039
1.3425	8.1258	8.14771	8.10221	8.036	8.02323	8.08756	8.00176	8.00601	8.11783	8.14743	8.08925	8.08028	8.13605	8.13811	8.17963	8.13216	8.14929	8.15883	8.13907	8.11168	8.12722	8.08957	8.17404	8.11362	8.11988	8.19708
1.34375	8.13237	8.14596	8.09609	8.03948	8.02476	8.07395	8.01914	8.05059	8.1187	8.17877	8.0948	8.08497	8.14793	8.10824	8.18862	8.124	8.12022	8.1848	8.15278	8.09465	8.10956	8.10781	8.17173	8.11948	8.13785	8.22648
1.345	8.13361	8.13292	8.1012	8.06281	8.01938	8.08883	8.02302	8.01237	8.12959	8.13982	8.10468	8.07559	8.12485	8.1449	8.18508	8.12508	8.11887	8.19889	8.14709	8.13748	8.11514	8.07858	8.17201	8.09895	8.11377	8.23063
1.34625	8.1457	8.13262	8.11808	8.07465	8.02381	8.08462	8.05167	8.00473	8.14752	8.15353	8.09102	8.07525	8.13247	8.11236	8.17682	8.14802	8.11403	8.17602	8.15707	8.09165	8.10823	8.10728	8.16051	8.1069	8.13691	8.25614
1.3475	8.12175	8.14132	8.0958	8.05215	7.9928	8.04813	7.99946	8.01537	8.12664	8.13701	8.1028	8.09237	8.15372	8.15832	8.15534	8.13814	8.12719	8.18381	8.17272	8.10113	8.11567	8.12168	8.19628	8.11602	8.12182	8.23511
1.34875	8.0967	8.13259	8.09286	8.06141	8.03254	8.06744	8.03157	8.00036	8.12917	8.15903	8.0963	8.11225	8.16097	8.12521	8.1618	8.14224	8.12571	8.16301	8.1391	8.11312	8.12992	8.06381	8.17246	8.13138	8.11539	8.20517
1.35	8.12061	8.14023	8.12181	8.04716	7.99744	8.07755	8.02457	7.9964	8.11734	8.15753	8.09126	8.08178	8.13725	8.10842	8.18502	8.1631	8.11931	8.18484	8.15379	8.10003	8.14543	8.10494	8.17309	8.13541	8.12052	8.21836
1.35125	8.1019	8.11391	8.08826	8.05709	8.02701	8.09192	8.02867	8.03441	8.13632	8.15068	8.10571	8.0938	8.15334	8.12394	8.1571	8.15078	8.12402	8.18744	8.15262	8.09949	8.13815	8.08969	8.16575	8.12165	8.14775	8.22269
1.3525	8.11831	8.10608	8.1087	8.07038	8.02006	8.087	8.00496	8.00436	8.15947	8.16593	8.09932	8.07797	8.13111	8.15588	8.19269	8.16738	8.1197	8.18221	8.11979	8.12774	8.11934	8.09468	8.17561	8.14264	8.14991	8.2389
1.35375	8.11289	8.11985	8.09316	8.08498	8.01369	8.07103	8.01801	8.01025	8.09557	8.20117	8.09928	8.10338	8.13688	8.12848	8.19752	8.12639	8.15209	8.1847	8.1322	8.11767	8.13933	8.11407	8.16178	8.0955	8.15231	8.21984
1.355	8.09637	8.11788	8.1118	8.07358	7.99724	8.04341	8.02855	8.0216	8.11591	8.16255	8.09356	8.07086	8.14556	8.10952	8.18619	8.13725	8.12586	8.20484	8.1502	8.09809	8.10208	8.08614	8.16699	8.15263	8.10285	8.2078
1.35625	8.13614	8.15442	8.08621	8.07545	8.01556	8.07329	8.04318	7.9863	8.1135	8.17752	8.11356	8.08452	8.13126	8.13318	8.18277	8.13266	8.11519	8.19652	8.1418	8.06952	8.1218	8.0888	8.17251	8.12865	8.14603	8.23681
1.3575	8.11789	8.11565	8.1014	8.06937	8.02632	8.07148	7.99167	8.00908	8.12142	8.15876	8.09509	8.10572	8.11454	8.15316	8.1678	8.1602	8.11687	8.17467	8.15347	8.1039	8.12909	8.10938	8.18199	8.13254	8.13527	8.23233
1.35875	8.14687	8.12769	8.09467	8.08757	7.99859	8.05618	8.02078	8.01168	8.16147	8.13755	8.07783	8.08403	8.13966	8.12836	8.1866	8.13956	8.13833	8.17679	8.14461	8.09162	8.1506	8.1076	8.14277	8.10277	8.13951	8.22975
1.36	8.10207	8.12404	8.10627	8.05917	8.01705	8.09072	8.02004	8.01242	8.12105	8.14937	8.09914	8.08121	8.19736	8.13566	8.18271	8.17762	8.12036	8.18208	8.16138	8.09099	8.13306	8.0913	8.16369	8.10919	8.15763	8.2319
1.36125	8.10527	8.16797	8.08595	8.06933	8.03003	8.09705	8.02297	8.02767	8.11981	8.14796	8.08651	8.09078	8.13667	8.1367	8.19065	8.14829	8.14954	8.20125	8.15774	8.08885	8.11182	8.09871	8.16451	8.14774	8.13449	8.19883
1.3625	8.10383	8.12543	8.09458	8.0556	8.04193	8.04212	8.0194	8.00262	8.12161	8.14567	8.08285	8.06921	8.11959	8.11293	8.20616	8.15048	8.1337	8.16171	8.15234	8.08576	8.1312	8.10987	8.18692	8.14371	8.14409	8.22238
1.36375	8.1447	8.10655	8.10285	8.05866	8.0204	8.07296	8.0098	8.00598	8.12889	8.15469	8.0933	8.09258	8.1586	8.11509	8.19518	8.15725	8.10049	8.20892	8.13145	8.08255	8.14866	8.11322	8.14495	8.14033	8.14361	8.20827
1.365	8.07739	8.11581	8.12839	8.06363	8.03578	8.07697	8.02681	8.01446	8.15145	8.15692	8.09268	8.09786	8.15436	8.12619	8.16047	8.14848	8.10704	8.20443	8.15435	8.08245	8.11659	8.1183	8.17152	8.11763	8.12302	8.20713
1.36625	8.11121	8.1117	8.08517	8.06367	7.98729	8.05944	7.99959	8.0112	8.13396	8.15474	8.10115	8.09622	8.15186	8.13594	8.14185	8.15084	8.16172	8.17344	8.13425	8.09529	8.11228	8.08453	8.18178	8.13035	8.12166	8.23352
1.3675	8.11321	8.13065	8.10035	8.08191	8.02377	8.06573	8.00352	8.02197	8.15425	8.14973	8.11268	8.08302	8.13522	8.12866	8.16376	8.14527	8.10406	8.16453	8.16821	8.08181	8.1254	8.10119	8.16169	8.08817	8.13561	8.21875
1.36875	8.09796	8.13622	8.10158	8.07469	8.02917	8.07007	8.01871	8.01625	8.13573	8.13216	8.09733	8.10705	8.13412	8.12432	8.17417	8.17636	8.13359	8.18681	8.14204	8.10591	8.10851	8.07227	8.1794	8.10697	8.13099	8.22749
1.37	8.0988	8.13186	8.08859	8.06792	7.99674	8.04601	8.02684	8.00528	8.14145	8.16004	8.08404	8.09021	8.11068	8.13363	8.15464	8.1292	8.14174	8.18519	8.16539	8.09207	8.1303	8.09893	8.15111	8.10496	8.13218	8.21207
1.37125	8.10614	8.11796	8.10489	8.07822	8.0233	8.05684	8.0057	8.01342	8.16663	8.14879	8.09114	8.07902	8.1063	8.12977	8.16683	8.11862	8.11435	8.18565	8.16418	8.08689	8.12207	8.09921	8.13841	8.12839	8.11703	8.19112
1.3725	8.09945	8.13005	8.1158	8.08033	8.03107	8.07231	8.02157	8.0118	8.14163	8.15843	8.07301	8.08444	8.15638	8.12894	8.18321	8.14265	8.13197	8.18355	8.14956	8.11356	8.14044	8.09829	8.17529	8.10553	8.15838	8.19937
1.37375	8.11908	8.0988	8.13029	8.06999	8.02363	8.05563	8.01938	8.0226	8.13613	8.15024	8.10107	8.06912	8.15218	8.14575	8.159	8.17344	8.12011	8.17754	8.14243	8.09893	8.13852	8.09912	8.17626	8.1064	8.16944	8.22555
1.375	8.11211	8.15048	8.08805	8.07458	8.01944	8.05458	8.0008	8.01716	8.12698	8.17251	8.11248	8.09677	8.15878	8.136	8.1591	8.13827	8.1455	8.17255	8.14132	8.12102	8.09362	8.10112	8.18011	8.14567	8.12845	8.23835
1.37625	8.13288	8.16239	8.10131	8.06154	8.03148	8.04877	8.00527	7.97743	8.13382	8.15587	8.1049	8.11295	8.11162	8.12914	8.18431	8.14021	8.1336	8.20159	8.14436	8.10716	8.11833	8.1064	8.17382	8.159	8.13319	8.2342
1.3775	8.13542	8.12229	8.09583	8.0696	8.00382	8.08911	8.02606	7.96759	8.11449	8.12093	8.09435	8.09952	8.11844	8.13024	8.18558	8.15066	8.1223	8.20234	8.16379	8.09416	8.10096	8.12218	8.16266	8.11657	8.12866	8.23278
1.37875	8.13689	8.13377	8.08796	8.06629	8.0211	8.05803	8.01894	8.00646	8.12158	8.13562	8.09115	8.09534	8.11587	8.11224	8.14977	8.14067	8.12337	8.17987	8.15216	8.07005	8.0867	8.07965	8.17624	8.09595	8.11608	8.22453
1.38	8.122	8.11381	8.10539	8.07909	7.98374	8.08619	8.03368	8.02569	8.12239	8.15105	8.10741	8.09365	8.12935	8.137	8.20652	8.14193	8.13291	8.19549	8.14379	8.11817	8.09608	8.10364	8.16743	8.1065	8.10544	8.20997
1.38125	8.12797	8.15197	8.08942	8.07427	8.02534	8.0842	8.02856	7.99727	8.13492	8.12858	8.09072	8.09131	8.12434	8.08436	8.19385	8.12792	8.12033	8.18849	8.1551	8.08926	8.11504	8.08436	8.1564	8.09878	8.14508	8.20023
1.3825	8.11031	8.10307	8.11473	8.07485	8.00336	8.06756	7.99258	8.0047	8.13343	8.13377	8.06193	8.06384	8.13753	8.13853	8.1729	8.13706	8.14355	8.19767	8.16999	8.08939	8.11606	8.10624	8.1579	8.1314	8.1385	8.19917
1.38375	8.11314	8.13536	8.07543	8.09454	8.01273	8.07737	8.02191	7.97215	8.13097	8.16389	8.10545	8.0795	8.13413	8.12506	8.19315	8.15705	8.13594	8.18961	8.14143	8.07653	8.13476	8.07709	8.17941	8.1264	8.11838	8.20636
1.385	8.11264	8.1191	8.0897	8.07427	7.99257	8.0639	8.01684	8.0155	8.12672	8.1364	8.05693	8.07012	8.15034	8.14441	8.17585	8.16663	8.12802	8.18015	8.16963	8.10171	8.13428	8.06042	8.17126	8.13504	8.11212	8.21047
1.38625	8.1061	8.12212	8.11417	8.05832	8.00906	8.07221	8.02658	8.02407	8.13208	8.14495	8.10717	8.08349	8.13906	8.16046	8.17469	8.16933	8.13102	8.17669	8.12592	8.09091	8.1207	8.07595	8.16715	8.12942	8.1185	8.22821
1.3875	8.09987	8.11844	8.08389	8.04488	8.02745	8.07509	8.0309	8.0214	8.11295	8.14682	8.09799	8.07611	8.13198	8.14386	8.1703	8.15809	8.12827	8.18392	8.13979	8.09012	8.14556	8.07925	8.16351	8.10993	8.12862	8.22334
1.38875	8.08715	8.11601	8.11222	8.06706	8.00229	8.08486	8.02921	8.014	8.12469	8.17688	8.11113	8.07156	8.13263	8.12011	8.14834	8.14905	8.13731	8.1567	8.13136	8.10448	8.11637	8.11895	8.1467	8.12806	8.12619	8.20698
1.39	8.09915	8.11313	8.10845	8.05874	7.99048	8.06617	8.00694	8.01365	8.12254	8.17016	8.09387	8.10513	8.13338	8.1321	8.17136	8.11982	8.13097	8.19655	8.16938	8.10699	8.13491	8.11369	8.14738	8.1101	8.12807	8.21336
1.39125	8.11211	8.09832	8.10801	8.05545	8.04976	8.06679	8.03137	7.99866	8.1562	8.11901	8.08306	8.09708	8.13692	8.14903	8.1484	8.16033	8.14236	8.17588	8.16232	8.09869	8.1498	8.10697	8.17452	8.11877	8.15417	8.21105
1.3925	8.1155	8.12897	8.09004	8.05915	7.98694	8.06501	8.0298	7.99311	8.1538	8.15401	8.11115	8.07487	8.16174	8.1127	8.1788	8.12705	8.13402	8.16406	8.14785	8.08153	8.11641	8.09048	8.15488	8.1291	8.11408	8.20281
1.39375	8.11515	8.10339	8.08424	8.06682	8.02027	8.05285	8.04194	8.00715	8.14886	8.14056	8.12029	8.1027	8.13376	8.1196	8.16244	8.15155	8.14388	8.18384	8.12307	8.08958	8.10556	8.11236	8.17639	8.11951	8.13016	8.24436
1.395	8.10857	8.12386	8.10792	8.07379	7.99401	8.06765	8.0382	8.00288	8.11691	8.13839	8.10908	8.08204	8.15589	8.11885	8.17557	8.11268	8.16002	8.18189	8.1717	8.10426	8.10407	8.11227	8.16663	8.1002	8.12396	8.21287
1.39625	8.1186	8.13657	8.09374	8.06362	8.00878	8.03193	7.9967	8.00554	8.13022	8.14657	8.09953	8.10187	8.14173	8.14012	8.18182	8.14672	8.12042	8.1729	8.17026	8.09587	8.11803	8.1044	8.1542	8.11444	8.13919	8.22534
1.3975	8.08679	8.11127	8.09551	8.05666	8.01258	8.06006	8.02643	8.00281	8.15735	8.17452	8.11976	8.06875	8.14338	8.12758	8.15863	8.13407	8.1192	8.1822	8.17371	8.08687	8.14677	8.09674	8.16521	8.13063	8.126	8.21453
1.39875	8.11365	8.12633	8.11608	8.08357	8.00094	8.06862	7.99309	8.01226	8.11802	8.15836	8.10122	8.07287	8.13135	8.08173	8.16669	8.15042	8.12255	8.18436	8.17932	8.08303	8.14535	8.0998	8.17562	8.12901	8.14123	8.22848
1.4	8.12856	8.11331	8.08274	8.03929	8.01787	8.04006	8.00521	7.99257	8.16445	8.15723	8.09927	8.04678	8.14184	8.14106	8.19497	8.12742	8.1425	8.21924	8.13769	8.10674	8.13843	8.09474	8.17349	8.09457	8.17604	8.21041
1.40125	8.11816	8.13847	8.08882	8.09553	8.04095	8.0819	8.00541	7.99765	8.12417	8.16881	8.06401	8.07365	8.13663	8.12756	8.16972	8.16386	8.14988	8.15969	8.13911	8.10331	8.129	8.09819	8.19169	8.11743	8.13534	8.23241
1.4025	8.11098	8.13693	8.09952	8.06537	7.9948	8.04944	8.01034	7.98504	8.116	8.14102	8.09048	8.09552	8.1046	8.1138	8.16169	8.18152	8.14485	8.17569	8.1461	8.07866	8.11993	8.0987	8.18214	8.15031	8.1158	8.24391
1.40375	8.07164	8.13645	8.11977	8.0679	8.00612	8.05819	8.01991	7.99836	8.12595	8.12261	8.09304	8.05622	8.12981	8.11539	8.19459	8.154	8.12162	8.17764	8.14119	8.11615	8.10937	8.1038	8.1506	8.12449	8.12978	8.19602
1.405	8.09506	8.11967	8.10893	8.05726	8.00881	8.0562	8.02097	8.01872	8.15074	8.14456	8.07715	8.08575	8.13272	8.11806	8.16959	8.13969	8.11151	8.17616	8.15801	8.07277	8.10993	8.10646	8.17605	8.11008	8.131	8.22436
1.40625	8.09197	8.12363	8.13412	8.06392	7.9968	8.06665	8.00946	8.02601	8.13821	8.14113	8.07596	8.0903	8.12967	8.14097	8.15541	8.15446	8.13145	8.18779	8.15704	8.10814	8.11225	8.07253	8.17361	8.10438	8.12418	8.21431
1.4075	8.12961	8.12829	8.09306	8.09512	8.01222	8.06735	8.02064	7.98712	8.12716	8.14741	8.11696	8.09207	8.16415	8.15834	8.15784	8.15759	8.15155	8.18731	8.13035	8.0936	8.10897	8.09958	8.1885	8.1112	8.13716	8.179
1.40875	8.10373	8.14695	8.12182	8.08326	8.01968	8.04716	8.02604	8.01521	8.13824	8.17102	8.11255	8.08351	8.13467	8.11313	8.17334	8.15414	8.13199	8.15044	8.14493	8.10992	8.13335	8.09654	8.16106	8.11828	8.1036	8.19946
1.41	8.09718	8.12968	8.09847	8.06738	8.02975	8.05688	8.0062	8.00528	8.1363	8.14288	8.11058	8.0505	8.17945	8.114	8.17343	8.13942	8.12243	8.13919	8.15426	8.11707	8.10906	8.10628	8.14917	8.14624	8.14476	8.19699
1.41125	8.13333	8.11935	8.09267	8.06325	8.00074	8.05775	8.0296	7.98597	8.14182	8.14189	8.05354	8.07271	8.15684	8.12728	8.18462	8.13485	8.14453	8.15413	8.12166	8.09905	8.0885	8.08492	8.16153	8.11428	8.09056	8.22797
1.4125	8.08882	8.13176	8.10589	8.05287	7.99903	8.04893	8.00377	8.00327	8.14672	8.16026	8.07911	8.05803	8.1395	8.12868	8.17037	8.12167	8.13357	8.19055	8.15886	8.07106	8.11289	8.08004	8.15566	8.12825	8.16333	8.22005
1.41375	8.09945	8.12312	8.12672	8.07221	7.98609	8.04546	8.04951	8.01119	8.14872	8.13992	8.09166	8.09471	8.13116	8.1311	8.16932	8.14172	8.12157	8.18509	8.14492	8.09869	8.10476	8.11913	8.15724	8.13168	8.13539	8.22341
1.415	8.11498	8.12645	8.09869	8.0792	8.00494	8.06141	8.03343	8.02727	8.12336	8.16842	8.1208	8.10768	8.12037	8.13312	8.17274	8.12409	8.13911	8.20304	8.14947	8.09834	8.11167	8.06787	8.15774	8.12348	8.16316	8.21411
1.41625	8.11778	8.14111	8.1063	8.07072	8.01383	8.04922	7.99373	7.99007	8.13346	8.12073	8.07475	8.09911	8.15476	8.12351	8.16418	8.15425	8.11389	8.17946	8.15506	8.09175	8.12822	8.10119	8.16467	8.10446	8.11996	8.19928
1.4175	8.10204	8.09737	8.07362	8.04924	8.03631	8.04674	8.0222	8.01834	8.12222	8.15676	8.08802	8.06097	8.15124	8.10318	8.19578	8.13669	8.11277	8.15711	8.14256	8.09071	8.1112	8.11145	8.18434	8.1232	8.12572	8.21478
1.41875	8.11727	8.12084	8.09644	8.06198	8.00024	8.0767	7.99953	8.00519	8.1497	8.17815	8.10321	8.09825	8.13195	8.11439	8.17061	8.1525	8.13806	8.17982	8.15472	8.08946	8.1211	8.11182	8.13781	8.11671	8.12493	8.2342
1.42	8.0977	8.13973	8.12329	8.09518	8.03057	8.05812	8.01597	8.01421	8.12828	8.16635	8.07147	8.08332	8.13111	8.14036	8.17001	8.14166	8.11703	8.18138	8.1564	8.10944	8.1197	8.12535	8.17097	8.11071	8.13448	8.21704
1.42125	8.13947	8.11596	8.11834	8.05846	7.99309	8.03322	7.98884	8.03397	8.14203	8.16413	8.09524	8.09918	8.1462	8.12626	8.17077	8.14437	8.11483	8.20618	8.15192	8.0982	8.12959	8.0987	8.17963	8.13254	8.12162	8.20807
1.4225	8.12309	8.11102	8.1068	8.05646	7.99536	8.07588	8.04297	8.00514	8.14344	8.14866	8.08288	8.11857	8.14046	8.13646	8.16381	8.14944	8.11954	8.18895	8.15524	8.07333	8.11118	8.09861	8.19888	8.12757	8.15188	8.22131
1.42375	8.09535	8.12131	8.07841	8.03594	8.02786	8.06461	8.01739	8.00925	8.14958	8.14799	8.11524	8.09242	8.1311	8.11838	8.17505	8.13058	8.11139	8.16683	8.13484	8.09053	8.09225	8.09632	8.1758	8.09314	8.12894	8.20614
1.425	8.1133	8.11089	8.09398	8.05453	8.00034	8.0427	7.99941	8.00714	8.14378	8.17594	8.11135	8.09079	8.14028	8.09815	8.16537	8.18202	8.13232	8.18979	8.13872	8.08812	8.14873	8.104	8.14696	8.11974	8.12617	8.19467
1.42625	8.12433	8.13993	8.09547	8.0456	8.00458	8.06004	8.00779	8.00179	8.13424	8.15831	8.07552	8.07932	8.13571	8.12922	8.17188	8.15046	8.12129	8.2009	8.13218	8.08834	8.12726	8.09062	8.19599	8.14906	8.15203	8.21512
1.4275	8.10892	8.15581	8.10752	8.07176	8.01998	8.04975	8.01672	8.00095	8.11789	8.13279	8.09272	8.09116	8.14926	8.14803	8.1521	8.16855	8.12456	8.1699	8.16292	8.08374	8.12732	8.10716	8.14587	8.12572	8.13536	8.21459
1.42875	8.11521	8.12453	8.09415	8.05404	8.01981	8.05007	8.02275	8.03467	8.12982	8.15619	8.07386	8.08467	8.16727	8.1497	8.16106	8.15962	8.148	8.18051	8.14828	8.09046	8.12792	8.04939	8.15979	8.1156	8.11773	8.23573
1.43	8.09779	8.1329	8.09522	8.07317	8.03352	8.05593	8.0229	7.98759	8.142	8.17171	8.08602	8.11061	8.18127	8.11758	8.17748	8.15972	8.11896	8.18688	8.15297	8.0971	8.11566	8.11351	8.17831	8.14322	8.11885	8.23103
1.43125	8.11426	8.14138	8.10606	8.08133	8.00921	8.06055	7.99182	8.02588	8.12088	8.16716	8.09966	8.0817	8.14712	8.1268	8.15407	8.13708	8.1341	8.17904	8.12392	8.08122	8.08565	8.10739	8.16485	8.10718	8.14313	8.26126
1.4325	8.11902	8.12365	8.08865	8.06307	8.02734	8.0647	8.03912	8.00244	8.13264	8.13832	8.08456	8.05881	8.13805	8.11968	8.19834	8.13599	8.17535	8.18474	8.15346	8.11679	8.08624	8.09173	8.14033	8.14212	8.13675	8.21715
1.43375	8.13435	8.13634	8.1014	8.06183	7.97948	8.0703	8.04289	7.98681	8.1509	8.14407	8.08486	8.08919	8.17274	8.10098	8.15477	8.16512	8.13038	8.18987	8.16368	8.08174	8.15106	8.11034	8.18927	8.12918	8.13103	8.22565
1.435	8.0673	8.12765	8.09859	8.06417	8.0191	8.04362	7.99711	8.01312	8.1351	8.16295	8.1034	8.1017	8.10537	8.12294	8.19456	8.17924	8.12694	8.20605	8.1748	8.07116	8.12033	8.13791	8.16444	8.12638	8.14552	8.19981
1.43625	8.1144	8.12562	8.11827	8.06139	8.01044	8.07519	8.01784	7.99873	8.1384	8.12697	8.09899	8.06292	8.14644	8.12863	8.15587	8.13001	8.07976	8.1715	8.13937	8.07881	8.14579	8.10475	8.13343	8.12745	8.12047	8.23278
1.4375	8.12031	8.13304	8.13054	8.06846	8.01915	8.07059	8.0171	7.97626	8.14863	8.16461	8.05785	8.08968	8.1183	8.13736	8.1714	8.16491	8.12421	8.18984	8.14288	8.09406	8.13192	8.0772	8.15822	8.10504	8.13314	8.21476
1.43875	8.09906	8.13285	8.09617	8.08562	8.01515	8.0692	8.00797	7.99947	8.14976	8.14361	8.08796	8.0956	8.12895	8.11154	8.18196	8.1636	8.13643	8.17212	8.1396	8.12571	8.11981	8.09599	8.18333	8.10612	8.13721	8.22928
1.44	8.08786	8.09883	8.09028	8.0614	7.99674	8.05243	8.01075	7.9986	8.17198	8.18819	8.06553	8.09657	8.10003	8.13905	8.18289	8.1505	8.11972	8.18666	8.15762	8.10332	8.13138	8.09305	8.16448	8.13504	8.10745	8.22035
1.44125	8.13435	8.11518	8.14921	8.06585	7.99904	8.06496	8.00319	8.03033	8.13645	8.14167	8.09786	8.0974	8.165	8.11068	8.16003	8.16309	8.10711	8.17964	8.13396	8.08021	8.11655	8.10304	8.1394	8.12782	8.11579	8.2221
1.4425	8.11632	8.14156	8.093	8.05863	8.02336	8.06565	8.03908	8.01672	8.10066	8.14779	8.09602	8.08626	8.1401	8.09297	8.13846	8.13169	8.14276	8.15146	8.13628	8.09756	8.13997	8.08915	8.13508	8.13779	8.14498	8.23728
1.44375	8.11097	8.10392	8.1101	8.06929	8.0162	8.04984	8.01442	8.01731	8.14259	8.17687	8.07992	8.08336	8.13194	8.13047	8.18904	8.16196	8.14351	8.16647	8.14012	8.10807	8.10469	8.09863	8.16206	8.12675	8.12945	8.22257
1.445	8.11035	8.13593	8.10752	8.06999	8.02504	8.06905	8.01715	8.00068	8.13131	8.1234	8.10545	8.08658	8.15687	8.11793	8.20539	8.17658	8.12332	8.1957	8.16243	8.07161	8.14812	8.09178	8.13286	8.13385	8.126	8.21224
1.44625	8.09938	8.1561	8.09012	8.0707	8.01467	8.06076	7.99792	7.97698	8.12337	8.15047	8.10512	8.07834	8.13739	8.14319	8.17073	8.13998	8.14293	8.17562	8.16379	8.0993	8.10005	8.09327	8.19412	8.14259	8.13425	8.20382
1.4475	8.1194	8.11304	8.09913	8.07088	8.02427	8.08367	8.02258	8.00647	8.12719	8.15937	8.10725	8.08264	8.15696	8.12562	8.20002	8.11975	8.12442	8.17777	8.15623	8.08226	8.14891	8.11957	8.14996	8.1236	8.13506	8.22355
1.44875	8.11018	8.12266	8.11097	8.08234	8.00643	8.05119	8.01396	7.98781	8.16238	8.15836	8.09881	8.09832	8.12562	8.13719	8.16467	8.14651	8.14155	8.17485	8.14997	8.07942	8.1618	8.11474	8.18886	8.12559	8.12999	8.21834
1.45	8.12467	8.15605	8.10725	8.0657	8.00513	8.06911	8.02227	8.0216	8.13545	8.13431	8.10197	8.06755	8.15718	8.11543	8.16479	8.16195	8.14002	8.17323	8.14095	8.11651	8.10196	8.10888	8.1746	8.10934	8.10542	8.22392
1.45125	8.13398	8.11286	8.08199	8.07664	8.00503	8.08466	8.01705	8.00868	8.15109	8.13384	8.11486	8.08845	8.13132	8.14252	8.16778	8.12601	8.14569	8.18039	8.14748	8.10667	8.13803	8.08204	8.1525	8.11591	8.14049	8.21977
1.4525	8.13307	8.13078	8.07718	8.06649	7.99183	8.07274	8.02548	7.99987	8.13468	8.15103	8.10253	8.05543	8.12348	8.10557	8.15918	8.12737	8.11739	8.17396	8.14629	8.09406	8.12727	8.09531	8.14314	8.11776	8.19	8.21086
1.45375	8.11989	8.13614	8.10896	8.09188	8.00387	8.04982	8.01626	7.98058	8.12759	8.14683	8.07144	8.05218	8.11622	8.11531	8.19785	8.15311	8.14912	8.20088	8.13333	8.08955	8.11965	8.08294	8.16247	8.09664	8.1135	8.21915
1.455	8.11847	8.12067	8.10817	8.04128	8.00569	8.08869	8.04093	8.01217	8.1413	8.14098	8.10974	8.07722	8.14535	8.11917	8.18377	8.13517	8.11682	8.16861	8.13517	8.09024	8.11755	8.09494	8.18164	8.12769	8.11406	8.22327
1.45625	8.13526	8.13427	8.09808	8.05135	8.00373	8.05518	8.00274	7.98859	8.12667	8.13079	8.11024	8.11516	8.13385	8.11643	8.17711	8.1147	8.12366	8.1865	8.13581	8.11316	8.08823	8.11339	8.15809	8.09511	8.1321	8.20761
1.4575	8.12587	8.13292	8.09194	8.03907	8.01542	8.06063	8.01535	8.02776	8.11052	8.15942	8.10742	8.09785	8.14149	8.12852	8.15334	8.15443	8.12548	8.19287	8.15306	8.08758	8.12707	8.09734	8.16813	8.10093	8.12746	8.18996
1.45875	8.14021	8.08911	8.09753	8.07667	8.01077	8.08361	8.02056	8.01409	8.13402	8.15314	8.09593	8.07689	8.09592	8.12418	8.16111	8.15456	8.14032	8.17602	8.13545	8.0891	8.14109	8.10098	8.13902	8.12873	8.14444	8.23311
1.46	8.11301	8.11875	8.0835	8.0642	8.02514	8.069	8.02342	7.96923	8.13379	8.14913	8.08953	8.05401	8.14738	8.11511	8.18992	8.15567	8.14156	8.16674	8.12447	8.09823	8.10413	8.08399	8.16134	8.12644	8.12665	8.19512
1.46125	8.11244	8.12753	8.09547	8.06659	8.0043	8.04911	8.00395	8.00751	8.14461	8.15722	8.08789	8.08299	8.14263	8.11446	8.1719	8.15335	8.11999	8.16691	8.13709	8.11045	8.09748	8.11555	8.14599	8.13358	8.11834	8.24517
1.4625	8.10708	8.08252	8.08638	8.07606	7.99286	8.08394	8.02463	8.00368	8.1356	8.15932	8.09837	8.11039	8.13317	8.13333	8.16327	8.16264	8.10667	8.1994	8.13526	8.11085	8.13746	8.07281	8.17922	8.11065	8.14011	8.21631
1.46375	8.10889	8.11075	8.11475	8.07757	8.04124	8.06083	8.00406	8.03159	8.11929	8.12627	8.09188	8.07412	8.15719	8.10094	8.17518	8.14618	8.14265	8.17865	8.12833	8.08781	8.11943	8.09312	8.16347	8.14148	8.12023	8.23917
1.465	8.11946	8.11003	8.09709	8.06816	7.98415	8.07825	8.03318	7.99156	8.13119	8.15197	8.12979	8.07741	8.11895	8.11151	8.16601	8.1485	8.12234	8.1824	8.14969	8.08738	8.13022	8.0816	8.16211	8.10635	8.14412	8.21029
1.46625	8.1349	8.12814	8.10816	8.07458	8.03641	8.03204	8.02456	7.99145	8.12053	8.16186	8.0834	8.0946	8.13954	8.07785	8.18076	8.15198	8.1262	8.18699	8.13744	8.08158	8.11189	8.10048	8.14885	8.11617	8.15747	8.22313
1.4675	8.12598	8.14195	8.10576	8.07417	8.05582	8.06674	8.03028	8.00793	8.12774	8.1602	8.09156	8.08686	8.16352	8.12076	8.21394	8.15514	8.13044	8.19284	8.15363	8.09951	8.1084	8.11798	8.14951	8.1011	8.15173	8.22435
1.46875	8.09263	8.13471	8.10037	8.04395	7.99549	8.04711	8.02535	8.00651	8.14308	8.18317	8.07909	8.0854	8.15145	8.1098	8.16877	8.1535	8.12173	8.16129	8.13997	8.08421	8.11876	8.10925	8.1876	8.13172	8.14958	8.21841
1.47	8.10898	8.1108	8.11315	8.01994	8.02334	8.06404	8.00683	7.9769	8.15683	8.16572	8.09933	8.08439	8.1349	8.11066	8.20846	8.15871	8.1056	8.16567	8.15358	8.09525	8.09584	8.08556	8.1815	8.11842	8.11834	8.18051
1.47125	8.11691	8.1098	8.09647	8.07934	7.99537	8.08002	8.0337	8.00148	8.13426	8.16811	8.1	8.08307	8.15232	8.12674	8.18121	8.1445	8.13368	8.18825	8.14649	8.10426	8.1743	8.09371	8.15098	8.0996	8.1379	8.23389
1.4725	8.0994	8.13255	8.08226	8.06363	8.00548	8.07662	8.0268	8.02459	8.1225	8.14867	8.11932	8.09353	8.14911	8.11244	8.19106	8.12982	8.15451	8.16339	8.12541	8.1026	8.10148	8.07763	8.15356	8.10965	8.16057	8.20606
1.47375	8.14462	8.12646	8.09808	8.06031	7.986	8.05881	7.99626	8.01461	8.12279	8.13308	8.10553	8.07807	8.16325	8.11629	8.17785	8.16746	8.1533	8.17899	8.13897	8.09742	8.12141	8.11108	8.12941	8.13049	8.11673	8.17142
1.475	8.14058	8.12558	8.09622	8.0567	8.00794	8.04416	8.02317	8.0173	8.13716	8.14156	8.07933	8.07376	8.15786	8.11871	8.17004	8.15089	8.11381	8.19176	8.17163	8.0899	8.10959	8.13185	8.1614	8.10727	8.12504	8.19843
1.47625	8.12087	8.12981	8.12402	8.08317	8.00522	8.0522	8.00538	7.99802	8.14685	8.16838	8.08439	8.08598	8.15103	8.10805	8.18679	8.12863	8.11911	8.20957	8.11957	8.07458	8.11239	8.09768	8.15027	8.14028	8.13309	8.19129
1.4775	8.0874	8.1236	8.11587	8.04861	8.01474	8.06778	8.03172	8.00634	8.1294	8.11931	8.0819	8.07229	8.12394	8.11513	8.1684	8.14086	8.14618	8.18477	8.15588	8.06904	8.09627	8.10369	8.162	8.1245	8.13568	8.20376
1.47875	8.10033	8.11132	8.09551	8.06739	8.01222	8.05279	8.01944	7.99841	8.1089	8.14576	8.09445	8.1017	8.1558	8.13156	8.1737	8.16763	8.11895	8.16242	8.12683	8.08037	8.12031	8.09586	8.12721	8.13518	8.12436	8.21225
1.48	8.11932	8.14991	8.09453	8.06244	8.02281	8.06506	8.04497	7.9771	8.13797	8.15474	8.10142	8.07124	8.14376	8.11339	8.19097	8.14783	8.13558	8.21886	8.14635	8.08051	8.11508	8.10283	8.14239	8.11251	8.11893	8.20404
1.48125	8.1092	8.12026	8.08667	8.07761	8.00241	8.08615	8.01155	8.00875	8.1336	8.13656	8.08535	8.07895	8.132	8.10053	8.17695	8.13466	8.11548	8.19646	8.15647	8.10835	8.10734	8.10056	8.15512	8.16399	8.1295	8.21907
1.4825	8.11537	8.13619	8.11604	8.05043	7.99507	8.05234	8.03974	8.01554	8.15411	8.15761	8.09517	8.08747	8.12672	8.11433	8.14818	8.13712	8.11276	8.17699	8.15237	8.08372	8.10112	8.08919	8.16545	8.11575	8.12697	8.21118
1.48375	8.10582	8.11923	8.07729	8.06346	7.98233	8.0506	8.00561	8.01739	8.13185	8.16078	8.09877	8.11016	8.13766	8.11273	8.15855	8.12972	8.11442	8.19769	8.13851	8.08316	8.11642	8.09811	8.18003	8.109	8.137	8.20832
1.485	8.09913	8.10963	8.11404	8.04634	8.0058	8.04864	8.01598	7.99864	8.12387	8.12696	8.07243	8.08657	8.12666	8.14084	8.16579	8.13924	8.13024	8.18988	8.10685	8.09316	8.1194	8.11733	8.14861	8.10209	8.12071	8.21779
1.48625	8.13977	8.1256	8.10956	8.10123	7.98923	8.04985	8.00175	8.01201	8.11221	8.14806	8.08824	8.06556	8.16028	8.11572	8.17844	8.17729	8.11857	8.18584	8.13412	8.08422	8.10107	8.09457	8.17273	8.09879	8.13959	8.20886
1.4875	8.12275	8.16456	8.08831	8.05995	7.97842	8.05269	8.02262	7.97488	8.15274	8.13928	8.10139	8.11156	8.13443	8.11866	8.16028	8.11424	8.1222	8.1679	8.15701	8.06354	8.12081	8.10849	8.17823	8.13145	8.1288	8.20104
1.48875	8.11699	8.10709	8.1016	8.07285	8.02081	8.06176	8.01443	8.01407	8.15314	8.17064	8.07123	8.06976	8.15288	8.11494	8.17894	8.12943	8.11469	8.17013	8.12716	8.11169	8.12364	8.07913	8.15234	8.12142	8.14256	8.2336
1.49	8.07892	8.11318	8.08946	8.06208	8.02883	8.04598	8.00361	8.04386	8.14353	8.1529	8.08132	8.08208	8.15819	8.11194	8.19025	8.15002	8.12248	8.17845	8.13542	8.0935	8.12242	8.09741	8.15435	8.13332	8.14167	8.21171
1.49125	8.11056	8.11974	8.09789	8.06667	8.00851	8.06399	8.0209	7.99022	8.14099	8.13945	8.09382	8.07558	8.13849	8.11186	8.21687	8.15917	8.11361	8.19052	8.13315	8.09327	8.13125	8.10261	8.16669	8.12286	8.11593	8.21423
1.4925	8.13272	8.13798	8.09367	8.03958	8.00972	8.03178	8.01122	7.97916	8.12731	8.14288	8.09049	8.07986	8.12167	8.10916	8.17713	8.14222	8.14235	8.19476	8.14721	8.12622	8.12687	8.10578	8.16024	8.13852	8.1554	8.22069
1.49375	8.11478	8.10135	8.09385	8.06493	8.00452	8.08421	8.01443	8.01172	8.14026	8.15365	8.07786	8.09029	8.14822	8.10471	8.19549	8.13033	8.14774	8.15386	8.13432	8.11016	8.15784	8.07074	8.163	8.13528	8.12994	8.23176
1.495	8.11015	8.129	8.08408	8.08178	8.01138	8.0515	8.02234	8.00389	8.11666	8.14374	8.07674	8.06591	8.14151	8.12109	8.1589	8.15142	8.12754	8.17899	8.13777	8.08713	8.1337	8.0949	8.1501	8.10875	8.13782	8.21436
1.49625	8.11072	8.1169	8.09011	8.07001	8.04125	8.06555	8.03544	7.99501	8.14278	8.15021	8.10092	8.07541	8.1414	8.09374	8.16091	8.14423	8.1151	8.18016	8.12673	8.07871	8.12179	8.11644	8.17471	8.10682	8.15629	8.19974
1.4975	8.11952	8.12463	8.09349	8.06323	7.99757	8.07436	8.03486	7.98806	8.14173	8.16703	8.06846	8.07106	8.12425	8.12748	8.15394	8.12392	8.14789	8.21138	8.1464	8.07418	8.10065	8.09581	8.16392	8.12509	8.1171	8.21352
1.49875	8.10688	8.14461	8.10363	8.07001	8.00433	8.06436	8.0295	7.99811	8.13687	8.14446	8.06316	8.09463	8.1371	8.10888	8.1598	8.16195	8.1208	8.16708	8.15167	8.09938	8.1151	8.10676	8.15703	8.11933	8.11875	8.20228
1.5	8.1155	8.13021	8.09062	8.06976	8.00829	8.0582	8.02879	8.00115	8.11756	8.15623	8.07737	8.057	8.13453	8.14707	8.16079	8.1453	8.12308	8.19464	8.12747	8.08504	8.13194	8.0983	8.16667	8.08929	8.15168	8.18468
1.50125	8.11643	8.1431	8.09386	8.08029	7.98759	8.0781	7.99256	8.00574	8.10222	8.12227	8.10693	8.10083	8.16981	8.09952	8.16736	8.13239	8.10092	8.20489	8.16198	8.07578	8.11841	8.12623	8.17086	8.11478	8.13461	8.19671
1.5025	8.10441	8.12805	8.10407	8.07227	8.01373	8.08289	8.00401	7.98179	8.11547	8.13302	8.11708	8.09387	8.10006	8.07187	8.13489	8.13034	8.11931	8.16746	8.14007	8.10507	8.11531	8.08293	8.15471	8.12397	8.15358	8.20735
1.50375	8.07622	8.13528	8.09336	8.07085	8.02669	8.04246	8.01771	8.00775	8.10478	8.14569	8.09222	8.10527	8.14543	8.11189	8.17669	8.14756	8.14026	8.1824	8.12233	8.07324	8.1225	8.07448	8.1749	8.10255	8.15475	8.2065
1.505	8.10004	8.11232	8.09833	8.06873	8.03286	8.04773	8.01612	7.99257	8.1264	8.15639	8.07523	8.07275	8.14532	8.13767	8.17137	8.16117	8.13554	8.18332	8.13292	8.07803	8.11738	8.10223	8.14784	8.12742	8.13104	8.21238
1.50625	8.07819	8.09347	8.11952	8.03406	8.04257	8.08706	8.00987	8.01761	8.14553	8.15794	8.07262	8.05751	8.12039	8.13537	8.18469	8.14539	8.10423	8.21838	8.15817	8.1102	8.11514	8.11316	8.17758	8.13145	8.12628	8.20616
1.5075	8.13047	8.11723	8.10793	8.04545	7.99125	8.0705	8.01651	7.99475	8.11837	8.16203	8.10033	8.08044	8.13448	8.12001	8.16132	8.12608	8.11743	8.15673	8.11427	8.12119	8.0932	8.09369	8.15625	8.10404	8.13817	8.21968
1.50875	8.0695	8.12988	8.09907	8.05972	8.02483	8.05411	7.99742	8.00758	8.11661	8.1548	8.09031	8.10078	8.13815	8.12921	8.1554	8.15099	8.12897	8.1834	8.13836	8.09258	8.11299	8.09795	8.16395	8.11507	8.14128	8.18437
1.51	8.08558	8.11402	8.1041	8.04546	8.03785	8.05562	8.00158	8.00946	8.13655	8.14541	8.08341	8.07806	8.14492	8.11547	8.16615	8.13513	8.13888	8.16378	8.13357	8.08393	8.08247	8.10936	8.15291	8.1199	8.13874	8.21667
1.51125	8.08403	8.1178	8.09829	8.06703	8.0202	8.03201	8.02302	8.01196	8.14117	8.17625	8.11382	8.09275	8.15559	8.12463	8.17358	8.11863	8.09967	8.18262	8.1086	8.10884	8.15719	8.07968	8.15056	8.12305	8.10347	8.20773
1.5125	8.11611	8.12081	8.09948	8.07551	8.01956	8.07033	8.00192	8.00103	8.11945	8.15142	8.07788	8.07939	8.13758	8.11668	8.16944	8.14009	8.12936	8.17621	8.12934	8.08665	8.09713	8.08193	8.16835	8.11465	8.12611	8.20778
1.51375	8.10592	8.1181	8.10391	8.07336	8.00412	8.02269	8.01148	8.01453	8.14614	8.16287	8.11575	8.08028	8.12649	8.11874	8.17675	8.14263	8.10707	8.19658	8.14417	8.07663	8.13125	8.09483	8.16133	8.12938	8.13056	8.2089
1.515	8.07467	8.13099	8.09656	8.06351	8.05414	8.05517	8.03145	7.99094	8.13699	8.15568	8.08674	8.08204	8.14492	8.0945	8.161	8.14165	8.14759	8.16828	8.12607	8.10206	8.11019	8.10052	8.14616	8.12937	8.12124	8.19147
1.51625	8.09882	8.10692	8.08917	8.04688	7.99189	8.07247	8.01281	8.01403	8.10863	8.12527	8.08418	8.10082	8.13603	8.12724	8.17936	8.12991	8.11903	8.16878	8.16054	8.09241	8.14014	8.11528	8.1727	8.12945	8.12941	8.19955
1.5175	8.10053	8.12456	8.10434	8.06021	7.98617	8.04271	8.00796	8.01917	8.10614	8.15364	8.09695	8.08752	8.14585	8.12066	8.1827	8.14071	8.14038	8.18415	8.12548	8.08309	8.11131	8.08071	8.15132	8.14183	8.13377	8.21041
1.51875	8.10521	8.14104	8.08326	8.0596	8.02495	8.06785	7.9859	7.97153	8.09219	8.15279	8.09563	8.07995	8.13276	8.10119	8.17843	8.12423	8.13512	8.15366	8.1389	8.09104	8.13641	8.09197	8.16705	8.10155	8.12604	8.20595
1.52	8.09084	8.14267	8.10043	8.07885	8.02229	8.05267	7.99695	8.0027	8.12886	8.17026	8.08815	8.09773	8.13459	8.11552	8.17238	8.14085	8.14173	8.20943	8.15687	8.10114	8.12417	8.09044	8.15445	8.12085	8.12513	8.21003
1.52125	8.13373	8.11138	8.09225	8.059	8.00222	8.07487	8.01088	8.02151	8.12092	8.16608	8.10309	8.07783	8.13891	8.12755	8.16172	8.14631	8.1476	8.18288	8.1531	8.10788	8.11625	8.0902	8.15572	8.10022	8.12053	8.23171
1.5225	8.1124	8.13002	8.10112	8.08359	8.0043	8.05353	8.00677	8.00685	8.12118	8.17008	8.10777	8.05775	8.09004	8.12361	8.16087	8.14353	8.11213	8.21974	8.13331	8.10704	8.1474	8.10116	8.16443	8.09234	8.10438	8.20465
1.52375	8.08664	8.13443	8.14282	8.0793	8.01508	8.05609	8.00005	8.00029	8.14932	8.17599	8.10242	8.09754	8.15024	8.12868	8.14354	8.15313	8.13632	8.18541	8.15023	8.11429	8.108	8.09956	8.14011	8.08372	8.12522	8.20278
1.525	8.07146	8.15894	8.10712	8.06019	7.99918	8.06813	7.9974	7.993	8.13071	8.1147	8.09604	8.06616	8.13213	8.13972	8.17327	8.14697	8.15188	8.1507	8.14128	8.11901	8.11771	8.09264	8.15023	8.11964	8.14799	8.17579
1.52625	8.11512	8.09661	8.10291	8.06683	8.00714	8.05064	8.02706	8.01047	8.11844	8.11599	8.04573	8.09975	8.13048	8.11453	8.1949	8.14522	8.1419	8.18496	8.11213	8.07038	8.13409	8.07957	8.17353	8.12523	8.11951	8.23921
1.5275	8.0909	8.14111	8.10606	8.06021	7.99685	8.06228	7.99611	7.99781	8.12913	8.14281	8.10995	8.10525	8.12509	8.10637	8.17354	8.15824	8.13713	8.18201	8.16046	8.09521	8.13918	8.06503	8.1637	8.11807	8.13566	8.21675
1.52875	8.12097	8.13327	8.10823	8.07102	7.97839	8.03805	8.01517	8.0021	8.144	8.13548	8.09324	8.07955	8.15742	8.13505	8.16684	8.12091	8.14892	8.14583	8.14347	8.09841	8.11786	8.10713	8.1511	8.10705	8.1633	8.20758
1.53	8.10689	8.12557	8.11284	8.04645	8.02742	8.05559	8.00707	8.01707	8.1358	8.16722	8.05628	8.06474	8.12949	8.13114	8.15958	8.12384	8.12005	8.20981	8.15317	8.09912	8.15521	8.09524	8.17103	8.12994	8.11105	8.1865
1.53125	8.0975	8.13636	8.09829	8.07095	8.02252	8.06978	7.97668	7.98122	8.11507	8.15099	8.10044	8.06486	8.1305	8.13891	8.17442	8.14473	8.14317	8.19242	8.14954	8.08361	8.12863	8.11033	8.17225	8.10654	8.11982	8.22437
1.5325	8.11976	8.12898	8.08471	8.06054	7.99244	8.05376	8.02717	7.97221	8.11381	8.16512	8.07651	8.10005	8.14233	8.1173	8.1607	8.13872	8.14153	8.17673	8.14687	8.08084	8.11957	8.09026	8.1523	8.14681	8.12746	8.20678
1.53375	8.08095	8.10724	8.09534	8.10635	8.0352	8.07907	7.9942	8.01584	8.11387	8.15353	8.11656	8.0609	8.15146	8.11997	8.15766	8.14637	8.1217	8.19338	8.17116	8.10215	8.10628	8.09814	8.16546	8.13678	8.15837	8.23343
1.535	8.12097	8.11878	8.10724	8.06266	8.00684	8.05357	7.99381	7.99038	8.13496	8.13912	8.10312	8.09357	8.16306	8.12029	8.18823	8.14006	8.13709	8.20966	8.15882	8.08337	8.11739	8.08589	8.1286	8.13303	8.11913	8.22304
1.53625	8.12287	8.11335	8.12179	8.07091	8.00453	8.07393	7.97933	8.00701	8.13409	8.14858	8.09053	8.11539	8.15163	8.13625	8.16479	8.15791	8.12449	8.19109	8.15938	8.07401	8.13374	8.10941	8.16067	8.10361	8.11133	8.21708
1.5375	8.10471	8.13767	8.09894	8.05277	8.00964	8.03932	7.99826	7.99947	8.12959	8.16062	8.09502	8.10479	8.13651	8.14594	8.1258	8.13252	8.12832	8.23157	8.12501	8.09275	8.10304	8.09593	8.16374	8.11223	8.14428	8.21085
1.53875	8.13131	8.13437	8.09436	8.0717	7.98278	8.05901	8.02172	8.01858	8.1197	8.12835	8.07987	8.07055	8.14356	8.13078	8.14745	8.13005	8.11344	8.16702	8.14525	8.09943	8.10936	8.11752	8.17689	8.12205	8.13595	8.21185
1.54	8.09629	8.14276	8.07488	8.0555	8.00145	8.06966	8.01947	7.99815	8.11916	8.15353	8.07136	8.09605	8.15055	8.12745	8.16065	8.16925	8.11395	8.17993	8.14223	8.09452	8.12548	8.10526	8.15414	8.10157	8.10837	8.21327
1.54125	8.10948	8.11461	8.11598	8.08011	8.0307	8.05995	8.03936	8.00797	8.15527	8.15344	8.11217	8.07377	8.11801	8.11664	8.16592	8.16067	8.12619	8.13907	8.14883	8.07984	8.09284	8.08776	8.14818	8.1165	8.12203	8.23686
1.5425	8.11515	8.11751	8.08524	8.05127	8.0066	8.06785	7.99364	8.0161	8.11335	8.13672	8.09572	8.12143	8.11974	8.11321	8.17104	8.14058	8.12821	8.16428	8.15872	8.09887	8.11174	8.09332	8.14691	8.11722	8.15834	8.21718
1.54375	8.09452	8.14922	8.1014	8.07598	7.99776	8.06164	8.01849	8.00609	8.10541	8.14195	8.10486	8.05483	8.14627	8.11986	8.20055	8.12289	8.12154	8.19303	8.12493	8.09902	8.11607	8.09326	8.16631	8.11205	8.12081	8.21044
1.545	8.10733	8.15577	8.07181	8.0393	8.00774	8.07024	8.02351	7.9942	8.12812	8.1688	8.08803	8.0893	8.12496	8.07143	8.15893	8.15724	8.1589	8.18537	8.15407	8.08162	8.09293	8.11567	8.167	8.14192	8.12429	8.2103
1.54625	8.13354	8.12928	8.08228	8.0778	8.02619	8.06154	8.03281	8.00792	8.15267	8.1522	8.10103	8.08169	8.14409	8.12074	8.16278	8.15053	8.12097	8.19036	8.13966	8.07565	8.10154	8.09441	8.14371	8.09837	8.14682	8.23894
1.5475	8.12728	8.13158	8.11274	8.03977	8.00688	8.06915	7.98727	7.99603	8.09615	8.13712	8.08975	8.07872	8.11882	8.11751	8.1647	8.12302	8.10848	8.16918	8.15337	8.08896	8.08039	8.08176	8.159	8.11347	8.10499	8.23151
1.54875	8.09615	8.10391	8.12014	8.05854	8.00717	8.06252	8.0307	7.97379	8.17778	8.12974	8.1224	8.0553	8.15371	8.15097	8.16294	8.13329	8.13592	8.1703	8.1242	8.08998	8.12204	8.10106	8.13951	8.11161	8.11786	8.2232
1.55	8.13066	8.12103	8.11415	8.0705	8.01532	8.03697	8.04831	7.98428	8.13423	8.12729	8.10283	8.0971	8.14321	8.12627	8.16542	8.12009	8.13623	8.14411	8.12415	8.08059	8.09679	8.12738	8.20072	8.12917	8.1289	8.17652
1.55125	8.09358	8.13406	8.10276	8.05897	7.99999	8.05818	8.02943	8.025	8.17126	8.15028	8.07319	8.06935	8.14353	8.11324	8.16473	8.14201	8.11329	8.15544	8.18174	8.10507	8.09504	8.11529	8.17621	8.11461	8.10727	8.21383
1.5525	8.10766	8.14447	8.11257	8.05237	8.01361	8.06078	8.02572	8.01765	8.1347	8.1392	8.10532	8.07793	8.13419	8.13825	8.14257	8.15815	8.13729	8.19444	8.15461	8.063	8.11813	8.09895	8.15898	8.13944	8.127	8.22616
1.55375	8.1123	8.1324	8.11066	8.07906	8.01683	8.08535	8.01172	7.99758	8.13783	8.1412	8.1041	8.08864	8.12964	8.12424	8.17038	8.11913	8.13296	8.16712	8.14138	8.09903	8.10713	8.08645	8.16519	8.107	8.13475	8.2241
1.555	8.12444	8.11852	8.13722	8.06477	8.01943	8.06132	7.99449	7.97122	8.13375	8.17637	8.06709	8.07167	8.15459	8.13414	8.17347	8.14941	8.1168	8.1885	8.12977	8.09051	8.1051	8.10505	8.17854	8.10336	8.12069	8.22842
1.55625	8.13521	8.15708	8.0876	8.09135	7.99112	8.04606	8.00558	8.00712	8.12171	8.13193	8.08343	8.09543	8.1268	8.1349	8.15281	8.1308	8.14036	8.17435	8.16023	8.07057	8.11765	8.07179	8.1567	8.10467	8.14242	8.23555
1.5575	8.10759	8.14102	8.09803	8.081	8.03457	8.05582	8.0064	7.98885	8.16424	8.164	8.07486	8.09908	8.12646	8.12702	8.15146	8.1597	8.12692	8.189	8.14982	8.09055	8.14462	8.07121	8.16154	8.1309	8.12509	8.20332
1.55875	8.12188	8.13356	8.13257	8.04786	8.00094	8.0431	8.01303	8.00526	8.13723	8.15892	8.08919	8.06749	8.11261	8.1197	8.17663	8.12646	8.11886	8.19151	8.11128	8.06768	8.11979	8.08628	8.15492	8.11063	8.12765	8.22268
1.56	8.11277	8.11936	8.12782	8.07323	8.02086	8.06745	8.05466	7.99396	8.12585	8.13806	8.08058	8.08882	8.15172	8.1137	8.18924	8.14599	8.14049	8.20024	8.1307	8.08732	8.14371	8.09453	8.12606	8.11767	8.11633	8.19534
1.56125	8.10337	8.12349	8.07831	8.06243	8.02759	8.06872	8.00453	8.02496	8.15897	8.1438	8.07034	8.07718	8.11163	8.13416	8.17214	8.15307	8.13692	8.18654	8.16002	8.08911	8.12361	8.09469	8.14276	8.10892	8.12311	8.22749
1.5625	8.1179	8.14132	8.06819	8.04599	8.00741	8.04744	7.98849	8.00376	8.12585	8.16	8.10347	8.10229	8.11502	8.12111	8.1653	8.16317	8.12812	8.18712	8.14854	8.1089	8.11603	8.08179	8.14374	8.11697	8.11544	8.20223
1.56375	8.11274	8.12148	8.08018	8.06542	8.01132	8.0615	8.00896	8.00829	8.13068	8.16576	8.11161	8.09704	8.12064	8.1305	8.1455	8.12207	8.11382	8.18072	8.1443	8.10892	8.11967	8.06947	8.17664	8.10032	8.13244	8.19798
1.565	8.12778	8.13313	8.09937	8.05703	8.01228	8.04205	7.9958	8.00307	8.12846	8.15644	8.09901	8.0906	8.14007	8.12409	8.18374	8.1529	8.12297	8.16835	8.16586	8.08746	8.10298	8.07285	8.13984	8.11251	8.10718	8.18187
1.56625	8.11831	8.1207	8.0889	8.04114	7.99447	8.03879	8.00261	8.01817	8.10477	8.11769	8.10965	8.08709	8.11479	8.12414	8.19095	8.16539	8.13171	8.18155	8.13821	8.08818	8.12531	8.09313	8.15193	8.10816	8.1502	8.20681
1.5675	8.09973	8.10307	8.10248	8.063	8.00234	8.05453	7.99377	7.99693	8.14764	8.17848	8.11257	8.06075	8.14871	8.11144	8.17432	8.15379	8.12339	8.18125	8.1415	8.11186	8.12611	8.11149	8.18454	8.13679	8.1304	8.21149
1.56875	8.10937	8.11749	8.11105	8.06698	7.99247	8.07665	7.98358	7.9823	8.14098	8.15351	8.09159	8.07307	8.18619	8.13066	8.19783	8.14269	8.10313	8.15459	8.17613	8.09535	8.14413	8.10321	8.15099	8.1058	8.13943	8.21846
1.57	8.13334	8.08973	8.08814	8.05845	8.02402	8.06666	8.01567	8.02462	8.12344	8.16655	8.11563	8.09056	8.16012	8.12137	8.17133	8.14775	8.11758	8.19137	8.15975	8.07383	8.12436	8.10515	8.1348	8.12703	8.13347	8.20797
1.57125	8.09296	8.13997	8.10277	8.06231	7.99675	8.07403	8.03678	8.0108	8.12206	8.14094	8.11677	8.07311	8.1394	8.10969	8.16579	8.14535	8.12465	8.15951	8.16058	8.0837	8.14221	8.09578	8.16997	8.13017	8.13885	8.20488
1.5725	8.10451	8.12401	8.09391	8.08509	8.01174	8.08449	8.0222	7.99951	8.10766	8.13758	8.09163	8.09731	8.12294	8.11399	8.18068	8.13972	8.14763	8.172	8.15449	8.08823	8.10536	8.07519	8.13335	8.11943	8.14922	8.21853
1.57375	8.12306	8.11734	8.09318	8.05379	8.00465	8.0402	8.00469	7.98859	8.09368	8.16676	8.08414	8.08799	8.12307	8.12418	8.16849	8.17427	8.12558	8.19811	8.16809	8.11382	8.13822	8.06374	8.15723	8.12577	8.1332	8.19436
1.575	8.09797	8.106	8.11244	8.04326	8.02678	8.06443	8.01935	7.99917	8.12385	8.15425	8.09505	8.10149	8.14759	8.11842	8.15991	8.14471	8.1438	8.1851	8.13227	8.08582	8.11886	8.09889	8.17331	8.13728	8.12871	8.22767
1.57625	8.11486	8.12334	8.07582	8.04999	8.02045	8.06132	8.0035	7.98232	8.12933	8.14589	8.09823	8.11406	8.14564	8.12626	8.15931	8.13518	8.13522	8.17055	8.13049	8.10494	8.11273	8.07903	8.15369	8.10546	8.11691	8.21366
1.5775	8.12643	8.11916	8.0898	8.05854	8.00346	8.09137	8.00433	8.01654	8.11858	8.13386	8.08547	8.0773	8.12957	8.11387	8.1672	8.13868	8.11323	8.18945	8.14282	8.07707	8.09915	8.10865	8.15596	8.08644	8.12802	8.2107
1.57875	8.11896	8.13358	8.0946	8.06931	8.03066	8.07796	8.01191	7.99705	8.14458	8.15905	8.08956	8.08169	8.13363	8.12231	8.18798	8.12787	8.15643	8.18653	8.14476	8.10776	8.08643	8.0809	8.15441	8.12172	8.12	8.19089
1.58	8.09147	8.12588	8.08531	8.0687	8.02079	8.06051	8.00777	8.00674	8.14718	8.1476	8.09175	8.08925	8.14345	8.1003	8.16683	8.16826	8.12968	8.20171	8.16664	8.05346	8.12936	8.10896	8.18501	8.09844	8.12688	8.23526
1.58125	8.09363	8.12148	8.06469	8.06972	8.00744	8.04823	8.03038	8.02139	8.13108	8.11681	8.07541	8.08475	8.14496	8.11265	8.17871	8.12406	8.12064	8.17111	8.15747	8.1034	8.15471	8.10274	8.16533	8.09952	8.14729	8.23592
1.5825	8.10577	8.11879	8.11371	8.0744	7.98629	8.03507	8.02345	8.01669	8.12825	8.17445	8.0827	8.0968	8.16105	8.14619	8.17781	8.16237	8.11358	8.16876	8.16936	8.05397	8.14493	8.11201	8.18641	8.10908	8.14452	8.2001
1.58375	8.10365	8.11883	8.12372	8.07182	8.01137	8.04637	8.04183	8.00588	8.09233	8.17538	8.08397	8.08367	8.12644	8.10317	8.1666	8.15295	8.12089	8.18245	8.14224	8.08439	8.1325	8.11474	8.16179	8.12665	8.12353	8.19742
1.585	8.09755	8.11154	8.08505	8.03651	8.0439	8.06475	8.06107	8.00937	8.14334	8.15495	8.09213	8.09044	8.15343	8.14461	8.17235	8.16447	8.11555	8.18323	8.13434	8.11064	8.11897	8.06965	8.15853	8.13992	8.11963	8.19102
1.58625	8.11436	8.09589	8.09782	8.07428	8.00545	8.04015	8.02189	7.9898	8.13211	8.14713	8.10461	8.05987	8.1368	8.12953	8.17994	8.13973	8.11395	8.16631	8.13272	8.09541	8.11793	8.08583	8.09159	8.10497	8.12694	8.19746
1.5875	8.12704	8.11843	8.10116	8.06038	8.01163	8.0553	8.00718	8.00479	8.12342	8.16608	8.07123	8.08551	8.11807	8.14135	8.1787	8.12972	8.14005	8.14867	8.14155	8.10468	8.11567	8.10153	8.15533	8.11765	8.10689	8.20669
1.58875	8.12935	8.10828	8.08475	8.06292	7.99969	8.04266	8.00757	7.99022	8.14579	8.17183	8.09501	8.12845	8.14456	8.12572	8.19169	8.14073	8.13312	8.14182	8.14522	8.10053	8.11777	8.09974	8.15371	8.11559	8.13484	8.2109
1.59	8.11143	8.11198	8.08591	8.08681	7.99913	8.05435	8.0258	7.99373	8.13334	8.12392	8.12399	8.07955	8.14983	8.10783	8.18191	8.14321	8.13955	8.18336	8.1131	8.08414	8.13985	8.09386	8.16454	8.11432	8.13517	8.21237
1.59125	8.11934	8.10174	8.11205	8.08128	7.99469	8.06517	8.01276	8.00817	8.12593	8.15007	8.07684	8.107	8.13829	8.11543	8.16095	8.14908	8.13707	8.14163	8.13232	8.09152	8.10888	8.0591	8.15663	8.12419	8.13837	8.20698
1.5925	8.12843	8.12387	8.08054	8.05554	8.01845	8.04416	8.02236	8.00643	8.12745	8.14959	8.09268	8.08079	8.12256	8.12021	8.17354	8.11935	8.12803	8.17822	8.17568	8.09803	8.10717	8.08685	8.16053	8.10429	8.17188	8.21795
1.59375	8.10705	8.08798	8.08084	8.06624	8.00929	8.047	7.99517	8.0036	8.13632	8.13947	8.07565	8.06159	8.13937	8.14534	8.14837	8.14497	8.1394	8.18498	8.14339	8.12014	8.12046	8.09788	8.15676	8.10181	8.11289	8.2267
1.595	8.11286	8.12699	8.1005	8.06742	8.01705	8.06631	7.97901	8.03719	8.13399	8.16407	8.09183	8.07767	8.14315	8.13073	8.16244	8.13675	8.14923	8.1781	8.14759	8.0911	8.15157	8.09775	8.15698	8.10784	8.12865	8.20109
1.59625	8.08928	8.14426	8.13272	8.05528	8.012	8.06143	8.00655	8.00407	8.13533	8.1368	8.09435	8.07093	8.13413	8.12587	8.17801	8.14328	8.12462	8.18501	8.1515	8.11396	8.13141	8.08646	8.17274	8.10722	8.14081	8.21708
1.5975	8.12011	8.10976	8.08165	8.07329	7.99375	8.06941	8.01215	8.02608	8.13355	8.15434	8.08273	8.09519	8.1006	8.12215	8.17442	8.13611	8.143	8.18491	8.13925	8.12288	8.11624	8.13056	8.16904	8.11129	8.10325	8.20852
1.59875	8.14106	8.14322	8.1024	8.05371	7.99493	8.07456	7.99448	8.00753	8.16585	8.16129	8.08111	8.07716	8.12536	8.11794	8.16053	8.13427	8.1277	8.20581	8.14778	8.09415	8.1142	8.08133	8.18837	8.10397	8.15735	8.18999
1.6	8.11212	8.12806	8.10622	8.06324	8.01643	8.07726	8.01306	8.01847	8.12787	8.16625	8.08223	8.08239	8.12841	8.14329	8.16301	8.15632	8.136	8.17465	8.14967	8.09871	8.14081	8.08307	8.15061	8.1057	8.14194	8.22288
1.60125	8.13673	8.10847	8.10323	8.05275	8.00824	8.05487	8.02288	8.01514	8.12706	8.15026	8.06336	8.10092	8.10912	8.10434	8.17092	8.14903	8.12791	8.18771	8.1502	8.08098	8.11822	8.09137	8.16719	8.13105	8.12292	8.23223
1.6025	8.0912	8.12743	8.12909	8.06566	8.0083	8.02259	8.02591	8.00431	8.13524	8.15874	8.10093	8.08441	8.14479	8.13164	8.16426	8.15575	8.14109	8.18481	8.14907	8.08202	8.10867	8.09551	8.15431	8.14276	8.13752	8.22231
1.60375	8.09328	8.13543	8.10514	8.05568	8.02823	8.08125	7.99705	7.99593	8.14792	8.14628	8.09311	8.09208	8.13318	8.13709	8.15323	8.13761	8.14901	8.17342	8.15272	8.10331	8.12375	8.08921	8.13978	8.12191	8.13894	8.24407
1.605	8.11112	8.10017	8.10426	8.05444	8.0075	8.07483	8.00571	7.97465	8.16777	8.12634	8.07111	8.07048	8.14683	8.12512	8.16886	8.1172	8.14513	8.18581	8.15741	8.1048	8.12171	8.09364	8.14678	8.11142	8.11924	8.20821
1.60625	8.0972	8.13002	8.11357	8.07943	8.01686	8.08377	8.00214	8.00904	8.1236	8.11861	8.0837	8.0796	8.13377	8.11826	8.19136	8.11446	8.10974	8.19009	8.15639	8.06951	8.10267	8.09128	8.13638	8.10597	8.12728	8.18734
1.6075	8.11019	8.11836	8.06457	8.04312	8.01965	8.04865	8.04953	8.01553	8.14585	8.17294	8.08593	8.08852	8.13471	8.09994	8.17194	8.12347	8.13693	8.18561	8.13024	8.09216	8.13006	8.06302	8.1505	8.10549	8.13644	8.18942
1.60875	8.1054	8.11973	8.0858	8.08019	7.99163	8.05798	8.00124	7.98954	8.13582	8.13976	8.10892	8.08984	8.13001	8.12688	8.17404	8.16881	8.15836	8.17602	8.14606	8.09909	8.1098	8.09313	8.1765	8.13175	8.12684	8.19152
1.61	8.10553	8.11413	8.10017	8.08182	7.97577	8.06876	8.01528	7.99243	8.11385	8.15576	8.08408	8.08769	8.11975	8.09239	8.16656	8.1594	8.14995	8.16189	8.1341	8.09948	8.10352	8.08109	8.15891	8.12905	8.12245	8.20333
1.61125	8.1138	8.15552	8.09362	8.0826	8.0219	8.0756	8.02295	8.01651	8.09819	8.12202	8.09548	8.09862	8.1597	8.08557	8.15321	8.12726	8.13307	8.18135	8.12126	8.10916	8.15222	8.06787	8.16703	8.10946	8.11775	8.18396
1.6125	8.10479	8.13814	8.10537	8.02787	7.99107	8.07179	7.999	7.97789	8.13974	8.14788	8.11468	8.09733	8.11917	8.10475	8.16714	8.13004	8.11701	8.16983	8.16756	8.09573	8.13979	8.09863	8.187	8.12654	8.13385	8.21624
1.61375	8.09463	8.13449	8.12177	8.0554	8.00048	8.0437	8.0119	8.00333	8.1236	8.12033	8.10213	8.05341	8.13179	8.11929	8.16819	8.1491	8.12541	8.17722	8.17318	8.08287	8.10806	8.09895	8.13265	8.14128	8.11755	8.20835
1.615	8.11813	8.1242	8.1036	8.06563	8.00588	8.06184	7.99713	7.98334	8.11145	8.13295	8.09641	8.10913	8.15045	8.13409	8.17656	8.13368	8.10648	8.16547	8.13588	8.09383	8.12894	8.11952	8.14806	8.10966	8.14935	8.20111
1.61625	8.1328	8.11302	8.11333	8.04143	7.99001	8.04862	7.99709	7.99893	8.12955	8.12739	8.11549	8.07453	8.14309	8.10296	8.15327	8.11759	8.14233	8.15806	8.14093	8.09594	8.10567	8.07168	8.1449	8.11213	8.14521	8.20646
1.6175	8.14392	8.12725	8.08953	8.03977	8.0163	8.06471	7.99456	7.99333	8.11969	8.14636	8.08681	8.10467	8.13919	8.11582	8.18769	8.13144	8.11124	8.1669	8.15857	8.09463	8.11052	8.11005	8.1377	8.10988	8.1088	8.22457
1.61875	8.12252	8.10862	8.10289	8.06445	8.01469	8.04775	8.02121	7.99094	8.10637	8.15385	8.08621	8.08653	8.13275	8.12123	8.1549	8.13064	8.12055	8.18005	8.14597	8.10606	8.09683	8.0821	8.14742	8.09732	8.12637	8.21223
1.62	8.13355	8.12024	8.08941	8.04716	7.99277	8.04764	8.03693	8.00367	8.15279	8.13731	8.1057	8.06972	8.14654	8.10882	8.17195	8.13662	8.1138	8.18828	8.15529	8.09048	8.10409	8.09701	8.17907	8.15418	8.12822	8.21215
1.62125	8.11453	8.10891	8.0961	8.04035	8.03279	8.04352	8.00015	8.0009	8.14934	8.13951	8.09561	8.07238	8.12947	8.12417	8.19057	8.16367	8.11419	8.17271	8.1067	8.10479	8.12999	8.0839	8.16133	8.10506	8.11148	8.22167
1.6225	8.12331	8.11216	8.08758	8.06476	8.00037	8.07035	8.02427	8.00417	8.13305	8.18647	8.10114	8.07586	8.13141	8.11709	8.19192	8.15061	8.11839	8.18781	8.15052	8.07927	8.14058	8.0899	8.18586	8.1241	8.12183	8.20798
1.62375	8.11731	8.11963	8.08948	8.05754	7.97757	8.05251	7.9934	8.00123	8.13184	8.14561	8.09915	8.07553	8.12092	8.09406	8.16547	8.15381	8.13288	8.18333	8.14413	8.10588	8.11806	8.07532	8.13907	8.10904	8.11359	8.18912
1.625	8.08981	8.11702	8.09589	8.04717	8.02418	8.06573	7.99291	7.97725	8.12268	8.14977	8.08236	8.04657	8.13264	8.10147	8.16616	8.14196	8.12391	8.1907	8.13497	8.10354	8.12034	8.08499	8.17293	8.10183	8.14528	8.22202
1.62625	8.11752	8.12569	8.12097	8.04802	7.98437	8.04498	8.00646	7.98306	8.109	8.14282	8.10987	8.07083	8.13333	8.14148	8.15217	8.12387	8.14938	8.17601	8.12911	8.07123	8.1084	8.07858	8.19247	8.1152	8.13108	8.22604
1.6275	8.0925	8.10465	8.08714	8.0832	8.01768	8.06568	8.0192	7.99404	8.14985	8.1552	8.0894	8.06997	8.13157	8.1477	8.18176	8.1208	8.1322	8.18982	8.1615	8.07591	8.13867	8.07661	8.15837	8.11524	8.14116	8.20956
1.62875	8.11584	8.11152	8.11761	8.08336	8.02626	8.04658	8.01746	8.00269	8.13901	8.1458	8.09637	8.05894	8.13142	8.11629	8.17893	8.1464	8.13806	8.16874	8.14703	8.12858	8.09698	8.10898	8.16276	8.12972	8.16402	8.22691
1.63	8.10105	8.11127	8.09881	8.04372	7.99448	8.05846	8.01814	8.01658	8.12322	8.15409	8.09273	8.05013	8.13507	8.12345	8.17239	8.14977	8.15995	8.17728	8.11343	8.08711	8.09238	8.09073	8.13581	8.11632	8.11024	8.20269
1.63125	8.11959	8.11674	8.08799	8.05334	7.99157	8.04778	7.99799	8.00991	8.13368	8.15082	8.06113	8.07173	8.14389	8.13821	8.17071	8.13018	8.11748	8.18615	8.1315	8.08017	8.13591	8.09694	8.15615	8.09385	8.12848	8.21304
1.6325	8.13161	8.14743	8.11036	8.0508	7.981	8.0725	8.00729	8.009	8.14108	8.17441	8.07305	8.07473	8.12169	8.13388	8.15545	8.14827	8.12707	8.14793	8.15699	8.05097	8.12937	8.10338	8.15926	8.1296	8.11961	8.1827
1.63375	8.13125	8.12064	8.10969	8.0587	8.03348	8.07152	8.0308	8.0079	8.13629	8.13021	8.06922	8.09929	8.12361	8.12081	8.15775	8.13	8.13038	8.19352	8.1519	8.0882	8.10095	8.08546	8.17664	8.11177	8.11839	8.19089
1.635	8.11303	8.12824	8.08801	8.08004	7.98063	8.06933	8.02497	8.00724	8.11092	8.12668	8.0928	8.10041	8.12616	8.13598	8.17091	8.15442	8.16416	8.16801	8.13233	8.10884	8.1272	8.10308	8.15448	8.08563	8.10803	8.18788
1.63625	8.08557	8.12988	8.08078	8.06124	8.00008	8.05736	8.00742	7.99093	8.1299	8.13181	8.11749	8.08511	8.11238	8.13555	8.1794	8.15578	8.11188	8.16944	8.14761	8.07136	8.10138	8.09047	8.1901	8.07807	8.12412	8.21844
1.6375	8.0926	8.11284	8.10167	8.06112	8.03001	8.04625	8.02244	7.98419	8.11514	8.13531	8.08786	8.09733	8.14823	8.10967	8.18079	8.14637	8.1104	8.1752	8.15347	8.09633	8.11241	8.09645	8.15858	8.10819	8.15434	8.21568
1.63875	8.09947	8.1081	8.08545	8.0371	8.00525	8.05643	8.00446	8.0083	8.11513	8.13455	8.10761	8.06751	8.12049	8.13353	8.15178	8.11654	8.16717	8.1587	8.16126	8.1067	8.12409	8.10279	8.12981	8.13509	8.11381	8.22471
1.64	8.10871	8.09624	8.08907	8.08983	8.00342	8.10057	8.01682	8.02247	8.11046	8.12158	8.11355	8.07065	8.13365	8.13379	8.18071	8.13539	8.14402	8.17167	8.12894	8.08605	8.11444	8.08156	8.16729	8.1366	8.1417	8.21057
1.64125	8.12026	8.1422	8.12553	8.062	8.01519	8.06705	8.02556	7.99087	8.15337	8.14661	8.10001	8.09883	8.1459	8.12576	8.1511	8.1198	8.14778	8.17734	8.16352	8.07397	8.10784	8.12394	8.1607	8.09937	8.12446	8.20829
1.6425	8.11778	8.09901	8.12033	8.05893	8.00727	8.06417	8.01414	8.00418	8.12219	8.15595	8.12149	8.07941	8.12719	8.14534	8.14997	8.16712	8.10678	8.21305	8.18543	8.0679	8.11242	8.11388	8.16186	8.10684	8.12477	8.19096
1.64375	8.10818	8.10758	8.07281	8.07543	8.02825	8.06421	8.02878	8.00105	8.12749	8.13294	8.06706	8.08741	8.13099	8.11113	8.15089	8.12282	8.14872	8.19086	8.14363	8.08655	8.11401	8.09588	8.16553	8.1239	8.1305	8.2033
1.645	8.11626	8.10645	8.0785	8.04228	7.99967	8.04316	8.02752	7.98652	8.14224	8.12503	8.11356	8.06315	8.12702	8.11017	8.15392	8.17725	8.10828	8.17164	8.14629	8.08651	8.08038	8.09753	8.15207	8.13299	8.11769	8.19901
1.64625	8.1363	8.12255	8.08878	8.06932	7.99577	8.05407	8.02034	8.02353	8.12079	8.12803	8.09176	8.08731	8.13194	8.11106	8.18184	8.12443	8.09793	8.18802	8.14463	8.12522	8.1044	8.08805	8.14876	8.10784	8.10417	8.24058
1.6475	8.07938	8.11704	8.0873	8.0525	8.00693	8.05658	7.99832	8.00315	8.13789	8.153	8.09774	8.09688	8.15264	8.12556	8.17481	8.1517	8.1471	8.17956	8.13288	8.07597	8.12459	8.12127	8.1683	8.09872	8.1384	8.21539
1.64875	8.12687	8.10781	8.08299	8.05108	8.01411	8.02163	7.99489	7.99666	8.13331	8.17425	8.07739	8.07534	8.10617	8.10315	8.17169	8.11678	8.12504	8.17809	8.1394	8.08786	8.12926	8.08948	8.14021	8.11689	8.1316	8.22336
1.65	8.11896	8.1062	8.08645	8.07201	8.02129	8.0577	8.0183	7.99554	8.13326	8.14613	8.109	8.06261	8.11012	8.11644	8.16304	8.16034	8.07946	8.16974	8.1078	8.05266	8.10998	8.08762	8.13573	8.08321	8.11947	8.18259
1.65125	8.09124	8.13545	8.1151	8.05613	7.99249	8.06229	8.00528	8.01478	8.09445	8.13399	8.06221	8.08786	8.14752	8.10404	8.18996	8.15106	8.13503	8.18917	8.12752	8.08736	8.10089	8.09979	8.13374	8.13516	8.13534	8.17703
1.6525	8.10261	8.12032	8.09893	8.08404	8.01818	8.05404	8.02702	7.98551	8.11686	8.1299	8.07419	8.07406	8.12469	8.11606	8.17247	8.18404	8.12194	8.18967	8.14026	8.11059	8.11352	8.06908	8.15661	8.11207	8.11522	8.22186
1.65375	8.11981	8.12704	8.11302	8.08859	7.98963	8.05255	8.00207	7.96045	8.13345	8.17115	8.09792	8.08547	8.12251	8.14533	8.18325	8.15466	8.13039	8.20043	8.13712	8.09561	8.12494	8.09203	8.16134	8.07574	8.1308	8.2149
1.655	8.13014	8.13623	8.12159	8.06516	8.00332	8.04519	7.99926	7.98472	8.12591	8.15917	8.09932	8.09132	8.15619	8.09066	8.17607	8.13393	8.12292	8.17694	8.11991	8.08615	8.12116	8.0873	8.17391	8.12935	8.1244	8.19872
1.65625	8.12305	8.12582	8.11786	8.07239	7.99996	8.07715	8.02314	8.01025	8.1153	8.14617	8.11008	8.07586	8.12773	8.12572	8.15144	8.14548	8.10463	8.16758	8.12464	8.11789	8.12589	8.11386	8.17191	8.12186	8.13402	8.22373
1.6575	8.09452	8.11415	8.10814	8.06115	7.99675	8.05001	8.03453	7.99809	8.16678	8.15059	8.08107	8.06816	8.11061	8.13566	8.17599	8.13182	8.11372	8.18241	8.16673	8.07997	8.13421	8.08931	8.14984	8.14019	8.12987	8.19979
1.65875	8.11412	8.10966	8.1023	8.04889	7.99881	8.03908	8.01347	8.00051	8.10725	8.12481	8.08116	8.08022	8.12872	8.12464	8.19523	8.1493	8.12599	8.17879	8.14046	8.07794	8.13003	8.0777	8.15819	8.12439	8.11626	8.21099
1.66	8.06994	8.12379	8.12618	8.06539	8.00612	8.05112	8.01254	7.98966	8.11968	8.1272	8.10185	8.06638	8.12475	8.10179	8.1534	8.14493	8.13276	8.18661	8.15833	8.0796	8.1142	8.13092	8.1775	8.11578	8.11456	8.21679
1.66125	8.08442	8.11524	8.07519	8.04029	7.99598	8.08545	8.00747	7.98516	8.10119	8.17029	8.07225	8.089	8.14732	8.13461	8.17828	8.1405	8.13029	8.17812	8.13261	8.12649	8.12344	8.07652	8.17193	8.12838	8.11604	8.22556
1.6625	8.13795	8.12508	8.07557	8.06128	7.98448	8.10393	8.00367	7.9913	8.14066	8.14182	8.07651	8.09764	8.13785	8.13498	8.16851	8.12499	8.128	8.18155	8.14653	8.0921	8.14212	8.05359	8.18452	8.12287	8.12475	8.21463
1.66375	8.10018	8.09902	8.10572	8.06874	8.01898	8.07102	7.99387	7.9707	8.14915	8.15777	8.09258	8.07149	8.15182	8.12163	8.19317	8.16351	8.08458	8.17425	8.14651	8.10681	8.13106	8.08626	8.12072	8.10935	8.12482	8.19232
1.665	8.12468	8.12556	8.1036	8.07184	7.97816	8.04729	7.98972	7.99129	8.10684	8.16487	8.11926	8.07448	8.12312	8.09753	8.17219	8.14973	8.12448	8.15322	8.16407	8.08851	8.13064	8.09418	8.1787	8.10955	8.12325	8.19901
1.66625	8.12091	8.12785	8.09751	8.07454	8.00056	8.03699	8.01424	8.0123	8.11982	8.13532	8.09478	8.08608	8.13069	8.11414	8.16253	8.1314	8.13582	8.17365	8.12246	8.06207	8.13329	8.09212	8.1257	8.11114	8.09524	8.21518
1.6675	8.09249	8.12441	8.07936	8.04215	8.01714	8.04653	8.0013	7.99073	8.12287	8.15087	8.08576	8.11564	8.13739	8.12527	8.17076	8.11483	8.10828	8.21459	8.11908	8.10152	8.10202	8.10389	8.15871	8.1345	8.11872	8.20305
1.66875	8.09969	8.13464	8.11316	8.05837	8.00906	8.04384	8.01748	8.01589	8.1434	8.13147	8.10524	8.08226	8.14213	8.13939	8.15807	8.12988	8.12562	8.18997	8.13062	8.10045	8.08361	8.08252	8.15483	8.13895	8.12358	8.19384
1.67	8.11235	8.14522	8.1066	8.05513	8.02109	8.03667	8.01791	8.01705	8.13357	8.14638	8.0658	8.08975	8.1201	8.1369	8.16795	8.15246	8.1081	8.19233	8.1499	8.09532	8.13013	8.07375	8.15661	8.12931	8.14239	8.21144
1.67125	8.13234	8.10542	8.09056	8.09164	7.98404	8.05191	7.98952	7.99731	8.12955	8.15737	8.08502	8.06567	8.15085	8.11975	8.16406	8.13018	8.11232	8.15965	8.15238	8.07962	8.12992	8.1151	8.16574	8.13238	8.11036	8.20827
1.6725	8.12045	8.11188	8.09148	8.06841	8.0064	8.04704	8.00461	8.00387	8.11083	8.14603	8.1266	8.08473	8.12582	8.10091	8.15494	8.12497	8.14875	8.15882	8.15924	8.09749	8.12779	8.10109	8.15726	8.12219	8.10431	8.2175
1.67375	8.09998	8.12778	8.10413	8.05099	8.00919	8.05263	8.01095	8.00554	8.11642	8.13324	8.08098	8.05146	8.14595	8.09426	8.17236	8.12905	8.14255	8.16854	8.15873	8.0675	8.11845	8.09974	8.12525	8.11704	8.13099	8.21075
1.675	8.10361	8.13285	8.08485	8.05965	8.01472	8.04715	8.02881	8.00064	8.10613	8.13168	8.10502	8.0924	8.13932	8.12113	8.16125	8.15807	8.12021	8.17712	8.13732	8.11834	8.09596	8.09968	8.14859	8.12583	8.12357	8.20479
1.67625	8.09169	8.14941	8.10343	8.03717	7.98717	8.09842	8.02213	7.99853	8.11077	8.15026	8.07743	8.07886	8.13635	8.10023	8.17797	8.13143	8.12169	8.16282	8.11416	8.0837	8.13139	8.09408	8.15632	8.11287	8.12532	8.21729
1.6775	8.10416	8.11645	8.06106	8.04038	8.01325	8.06408	8.01853	7.97079	8.12796	8.13981	8.10076	8.08393	8.12699	8.12671	8.16876	8.12529	8.11497	8.161	8.13584	8.09415	8.10224	8.07192	8.17202	8.1498	8.12766	8.19495
1.67875	8.11782	8.13494	8.09357	8.04591	8.01827	8.06246	8.00213	8.0143	8.11853	8.15767	8.07725	8.06598	8.14464	8.10023	8.17966	8.12663	8.13514	8.17556	8.12882	8.08735	8.10857	8.10392	8.1619	8.10827	8.16085	8.19371
1.68	8.1062	8.14982	8.10083	8.03845	8.00867	8.05507	8.01033	8.00022	8.12668	8.1569	8.09547	8.08191	8.11237	8.0919	8.1857	8.11509	8.107	8.1731	8.16603	8.10238	8.14129	8.12174	8.16536	8.09455	8.12812	8.19381
1.68125	8.11771	8.11107	8.11477	8.04539	7.98727	8.04018	8.02888	8.0181	8.15382	8.141	8.07252	8.07615	8.12412	8.11435	8.16628	8.14961	8.12195	8.18582	8.12213	8.11632	8.13451	8.07105	8.16337	8.10983	8.12683	8.22589
1.6825	8.10281	8.13561	8.09509	8.07083	8.01114	8.04272	8.01513	8.00354	8.10571	8.16233	8.09277	8.06549	8.13563	8.10673	8.17309	8.15839	8.09949	8.16591	8.12611	8.08732	8.11951	8.09045	8.17098	8.12764	8.14749	8.20529
1.68375	8.10452	8.13508	8.10066	8.03913	7.99994	8.04322	8.00721	7.98794	8.11964	8.14426	8.08891	8.05773	8.12589	8.14303	8.15437	8.14469	8.13429	8.16249	8.15564	8.0928	8.11371	8.10304	8.12579	8.10731	8.1296	8.21578
1.685	8.10314	8.1282	8.1031	8.05908	8.01307	8.0511	8.03409	8.00535	8.12928	8.14892	8.09637	8.06803	8.15077	8.11082	8.16655	8.16279	8.12938	8.16988	8.13023	8.07128	8.11685	8.08647	8.15915	8.1087	8.11223	8.24734
1.68625	8.13909	8.11762	8.10227	8.03254	8.00652	8.04851	8.00472	8.00938	8.1167	8.14625	8.0864	8.07451	8.171	8.10127	8.16072	8.14881	8.12706	8.17883	8.14565	8.0828	8.14579	8.09335	8.15904	8.11047	8.11123	8.22004
1.6875	8.11436	8.12382	8.09947	8.03301	8.00004	8.05428	8.01499	8.00598	8.0989	8.16456	8.08477	8.07016	8.11285	8.09892	8.14907	8.12994	8.12668	8.18775	8.16984	8.10498	8.13046	8.0816	8.17084	8.12021	8.12905	8.20867
1.68875	8.10327	8.12481	8.10598	8.08401	8.00069	8.06787	8.00944	8.00304	8.15408	8.16874	8.11078	8.08158	8.15917	8.12116	8.18394	8.15395	8.11282	8.1666	8.16003	8.10874	8.12199	8.08658	8.14466	8.12367	8.14433	8.21649
1.69	8.10024	8.11818	8.11884	8.0493	8.01832	8.07965	8.03037	8.00193	8.12589	8.14552	8.09482	8.09847	8.13647	8.10167	8.17686	8.13853	8.13248	8.17649	8.14096	8.08759	8.10306	8.08704	8.19991	8.11516	8.12626	8.22075
1.69125	8.11664	8.10206	8.07603	8.07545	8.00878	8.07625	8.01919	7.99619	8.13766	8.16028	8.09341	8.08794	8.09625	8.09194	8.18579	8.15019	8.13951	8.19931	8.17842	8.10217	8.13859	8.09514	8.16307	8.10782	8.08504	8.20069
1.6925	8.13104	8.10013	8.10573	8.07355	8.00535	8.03075	8.01336	8.01284	8.09576	8.16276	8.08054	8.07882	8.154	8.09602	8.15493	8.15238	8.15052	8.17277	8.12761	8.09191	8.12298	8.11027	8.17339	8.11154	8.11484	8.24644
1.69375	8.10086	8.11592	8.08224	8.06231	8.01231	8.04088	7.99529	7.98048	8.13696	8.13393	8.07887	8.09769	8.12637	8.12212	8.14919	8.12676	8.12478	8.1741	8.13252	8.07403	8.11413	8.11208	8.17424	8.11775	8.12854	8.22626
1.695	8.12544	8.10943	8.09515	8.04965	8.02594	8.03484	8.02317	8.00283	8.12162	8.15169	8.08724	8.08331	8.14086	8.11094	8.16683	8.13854	8.1021	8.17109	8.14694	8.11101	8.10291	8.07383	8.17338	8.1058	8.12524	8.2011
1.69625	8.09413	8.11292	8.09212	8.06667	8.01083	8.06086	8.01227	7.98772	8.12239	8.14141	8.08995	8.10058	8.1388	8.08184	8.18335	8.12137	8.14363	8.18718	8.17598	8.09074	8.13696	8.08122	8.15236	8.1189	8.10981	8.17134
1.6975	8.13511	8.09457	8.07972	8.05261	7.98565	8.0471	7.99866	7.99233	8.12125	8.12921	8.08714	8.07564	8.13158	8.13074	8.17775	8.14498	8.14301	8.1783	8.11894	8.08887	8.14991	8.09094	8.1702	8.10873	8.12873	8.20228
1.69875	8.09622	8.11727	8.06705	8.03716	8.00111	8.06069	8.01882	7.99092	8.13343	8.14129	8.119	8.05879	8.13502	8.14023	8.1579	8.12709	8.14324	8.1838	8.13899	8.08338	8.15033	8.08445	8.15845	8.09796	8.11727	8.19785
1.7	8.11191	8.12998	8.10697	8.0496	8.02107	8.06144	8.03245	8.03626	8.12927	8.1471	8.11092	8.08544	8.13414	8.10737	8.15792	8.1189	8.10218	8.17509	8.13956	8.09868	8.14985	8.10775	8.15839	8.07802	8.16767	8.20814
1.70125	8.11698	8.11304	8.10149	8.04721	8.0151	8.06001	8.00782	7.96995	8.12898	8.15167	8.06504	8.08541	8.15681	8.1263	8.19053	8.11488	8.14013	8.15762	8.1391	8.10827	8.10523	8.08247	8.15539	8.12263	8.1092	8.22447
1.7025	8.10531	8.12934	8.11092	8.07637	8.00354	8.05904	7.99292	7.98569	8.11737	8.14009	8.09883	8.08783	8.1481	8.11441	8.16213	8.11766	8.09858	8.16788	8.16157	8.08294	8.10283	8.09811	8.15967	8.11835	8.11931	8.18451
1.70375	8.12894	8.11638	8.10119	8.0512	8.00078	8.06282	8.00652	8.002	8.12599	8.14574	8.07055	8.08263	8.1483	8.11333	8.17054	8.14056	8.10028	8.18908	8.1374	8.09024	8.10554	8.08085	8.17207	8.14579	8.13078	8.22276
1.705	8.12202	8.11177	8.08327	8.05757	8.04432	8.07414	8.01143	7.97502	8.10236	8.15686	8.10859	8.08879	8.10422	8.13602	8.15173	8.14609	8.14671	8.1698	8.1113	8.10773	8.14301	8.1035	8.14503	8.11967	8.14094	8.21205
1.70625	8.10535	8.10964	8.11147	8.07911	8.02389	8.06798	8.00149	8.02274	8.1092	8.1036	8.07528	8.07755	8.13831	8.14081	8.14741	8.10923	8.10838	8.16599	8.1374	8.09141	8.11479	8.08272	8.13578	8.10201	8.14699	8.20967
1.7075	8.13043	8.11307	8.09109	8.05261	8.0128	8.0541	7.99226	8.00811	8.15047	8.15237	8.10948	8.07921	8.15899	8.08914	8.15709	8.14375	8.1256	8.17524	8.14786	8.08983	8.10032	8.09252	8.16082	8.11186	8.12073	8.20622
1.70875	8.12132	8.1227	8.09873	8.04992	8.01517	8.07053	8.01457	7.99522	8.1243	8.15271	8.09961	8.0852	8.14308	8.12803	8.16232	8.16557	8.12748	8.19876	8.15677	8.08238	8.13029	8.05636	8.18072	8.10719	8.11415	8.21806
1.71	8.12384	8.11052	8.10878	8.06916	8.00204	8.04035	8.01898	8.00323	8.14051	8.14614	8.062	8.0815	8.158	8.11909	8.13947	8.1402	8.11724	8.18242	8.11318	8.07478	8.1071	8.08739	8.12097	8.10788	8.11427	8.22416
1.71125	8.12496	8.1159	8.07408	8.05301	8.00171	8.05034	8.00251	8.00381	8.11844	8.14083	8.08676	8.08622	8.11082	8.13437	8.18427	8.14208	8.12956	8.17042	8.15039	8.07671	8.11399	8.11265	8.16121	8.11395	8.10364	8.22179
1.7125	8.0838	8.12434	8.08418	8.07856	8.00282	8.05886	8.01149	7.99162	8.13007	8.15024	8.08602	8.08568	8.1366	8.12604	8.13778	8.14642	8.11734	8.14612	8.13451	8.08722	8.09031	8.10933	8.16377	8.09995	8.12163	8.20399
1.71375	8.10167	8.1186	8.0977	8.07813	8.00331	8.05049	8.00446	8.00689	8.14153	8.14059	8.07733	8.09339	8.1354	8.12266	8.17756	8.14482	8.11907	8.16117	8.1392	8.07636	8.13075	8.07663	8.16667	8.10459	8.13227	8.2143
1.715	8.11709	8.12966	8.10188	8.05552	7.99299	8.04886	8.01285	7.99409	8.11296	8.15076	8.08074	8.08744	8.13652	8.10461	8.17977	8.11781	8.13744	8.19068	8.1399	8.1008	8.12363	8.08733	8.13224	8.08653	8.12257	8.19607
1.71625	8.08232	8.11181	8.08048	8.04815	8.00508	8.03714	8.0493	7.988	8.12076	8.13239	8.07972	8.09184	8.1288	8.10537	8.14559	8.1709	8.12969	8.17959	8.13436	8.10735	8.09537	8.09547	8.18927	8.13482	8.09829	8.19858
1.7175	8.09219	8.11649	8.0926	8.03968	7.99936	8.04672	8.03484	8.00153	8.13912	8.13525	8.09116	8.06365	8.13648	8.11995	8.13797	8.11439	8.12143	8.18537	8.1337	8.10219	8.10589	8.09073	8.1587	8.11477	8.11393	8.23292
1.71875	8.07745	8.09943	8.08382	8.07074	8.00506	8.05262	8.01728	8.00368	8.1174	8.14777	8.11047	8.06167	8.1185	8.12957	8.15138	8.14612	8.1001	8.18852	8.13504	8.10894	8.10618	8.0893	8.14541	8.10524	8.13886	8.20358
1.72	8.08714	8.11157	8.10105	8.05429	8.00039	8.04886	8.02108	7.99516	8.12934	8.14183	8.10214	8.07772	8.14689	8.11616	8.17872	8.15556	8.13181	8.16766	8.14849	8.07432	8.12927	8.08685	8.15325	8.10837	8.11365	8.2017
1.72125	8.07629	8.11064	8.11351	8.03992	8.01007	8.06454	8.02431	7.99838	8.1564	8.1386	8.09971	8.08906	8.13093	8.12822	8.16962	8.1795	8.09404	8.19991	8.13711	8.08554	8.09802	8.10869	8.16833	8.11499	8.14205	8.20227
1.7225	8.09272	8.13297	8.08022	8.05618	8.01886	8.0731	8.04803	8.00353	8.13927	8.16174	8.09327	8.0868	8.10672	8.10903	8.20198	8.14587	8.14313	8.17074	8.12903	8.07881	8.11542	8.09198	8.17137	8.1358	8.13159	8.22819
1.72375	8.11099	8.10988	8.08346	8.08372	8.0325	8.03308	8.02423	8.00177	8.1362	8.14675	8.10105	8.07818	8.10914	8.11961	8.18461	8.10192	8.10642	8.16433	8.14209	8.0947	8.11558	8.07832	8.19529	8.12619	8.09457	8.222
1.725	8.07738	8.08956	8.08404	8.05296	8.00249	8.07257	8.0123	7.99056	8.1272	8.13454	8.08975	8.0925	8.12648	8.11778	8.14664	8.15291	8.13738	8.18275	8.16267	8.08131	8.10841	8.06856	8.12951	8.10784	8.13228	8.20967
1.72625	8.09341	8.11876	8.09365	8.04577	8.02155	8.06952	8.01164	7.99675	8.09839	8.13692	8.08872	8.09591	8.11276	8.11911	8.1619	8.16122	8.13335	8.17041	8.1363	8.08027	8.13075	8.10341	8.14404	8.11188	8.13288	8.23875
1.7275	8.13187	8.14039	8.09679	8.0705	8.00356	8.06072	8.00098	8.00024	8.12078	8.14857	8.07256	8.09064	8.11637	8.13895	8.16032	8.1254	8.11856	8.17953	8.14728	8.08385	8.10674	8.10093	8.14887	8.11502	8.13902	8.21029
1.72875	8.12244	8.11068	8.08635	8.06825	7.9848	8.05761	7.9957	8.01282	8.13443	8.13324	8.09153	8.08971	8.11917	8.13408	8.16812	8.13197	8.13769	8.17244	8.10986	8.09144	8.12349	8.11031	8.15841	8.08684	8.09095	8.20589
1.73	8.10847	8.12753	8.11028	8.04682	7.98758	8.05955	8.02891	8.02228	8.14305	8.14757	8.10084	8.05554	8.11874	8.11177	8.16663	8.14525	8.13319	8.16494	8.12779	8.09313	8.1046	8.08901	8.17253	8.11967	8.12016	8.19085
1.73125	8.14307	8.11982	8.10203	8.08418	7.9938	8.06402	8.04054	8.0207	8.12533	8.15115	8.10653	8.06628	8.13061	8.12246	8.15442	8.13948	8.14483	8.139	8.12182	8.08913	8.13519	8.09732	8.16896	8.11608	8.15146	8.21603
1.7325	8.11564	8.11954	8.10159	8.06362	7.99444	8.07557	8.00266	8.02677	8.12778	8.14301	8.07906	8.07103	8.12611	8.1194	8.17114	8.1467	8.10591	8.17036	8.13128	8.10259	8.11277	8.09624	8.16469	8.1234	8.12231	8.19941
1.73375	8.09993	8.12373	8.08558	8.04834	8.00711	8.0585	8.02787	7.97307	8.12939	8.1191	8.09772	8.085	8.15333	8.12547	8.16663	8.16413	8.12978	8.15691	8.14284	8.08246	8.12728	8.09465	8.15449	8.12668	8.12766	8.22476
1.735	8.12685	8.12742	8.12786	8.07889	8.00298	8.07512	8.01485	8.0344	8.11714	8.15078	8.06763	8.0605	8.1254	8.11077	8.16881	8.13799	8.11843	8.18305	8.15001	8.11837	8.11836	8.0709	8.15443	8.1049	8.12647	8.2031
1.73625	8.11758	8.12962	8.0893	8.08351	7.97767	8.06207	8.00151	7.98075	8.11619	8.12657	8.08382	8.07255	8.1319	8.14491	8.16245	8.16179	8.13872	8.15664	8.1734	8.10339	8.12264	8.11031	8.16935	8.11939	8.15421	8.2379
1.7375	8.07927	8.12874	8.09815	8.03758	8.0013	8.06531	8.02079	8.00009	8.09987	8.1412	8.11394	8.07612	8.133	8.10451	8.15172	8.15715	8.16013	8.16857	8.11781	8.0871	8.11618	8.10338	8.15827	8.10611	8.1277	8.19759
1.73875	8.12518	8.10478	8.11322	8.0418	8.00434	8.05966	7.99394	8.01579	8.09219	8.15783	8.08187	8.09008	8.12944	8.10373	8.16529	8.1331	8.10464	8.1836	8.15385	8.07015	8.11525	8.07194	8.18112	8.13515	8.12943	8.19459
1.74	8.11422	8.10257	8.1072	8.06138	8.01097	8.06734	7.99746	8.0183	8.11166	8.15204	8.10151	8.10973	8.13198	8.10944	8.17857	8.12202	8.13538	8.14937	8.15055	8.09573	8.13319	8.06873	8.15237	8.11728	8.1402	8.2174
1.74125	8.10331	8.15367	8.09955	8.07796	7.97538	8.0611	8.00035	7.9956	8.12294	8.13448	8.07399	8.08389	8.1215	8.07818	8.14149	8.1685	8.13778	8.19568	8.12073	8.09794	8.12892	8.0829	8.16683	8.10967	8.13654	8.17209
1.7425	8.11166	8.1257	8.08418	8.06688	7.98975	8.07199	7.99001	8.00412	8.1156	8.1623	8.08779	8.10656	8.13576	8.11175	8.16006	8.13783	8.11997	8.1961	8.1437	8.09217	8.1364	8.08415	8.16451	8.11609	8.15063	8.19904
1.74375	8.11846	8.12047	8.08541	8.04451	7.99084	8.04792	8.01492	8.00898	8.09376	8.13222	8.09428	8.06322	8.1126	8.10896	8.15958	8.15468	8.13235	8.15886	8.15406	8.0972	8.12325	8.09564	8.13765	8.11445	8.13582	8.24132
1.745	8.10286	8.13654	8.09887	8.05812	7.99658	8.03607	7.99022	7.97854	8.12113	8.1445	8.094	8.08766	8.12683	8.12786	8.17243	8.14826	8.11297	8.17757	8.13305	8.11028	8.10946	8.11932	8.15104	8.13614	8.07861	8.20026
1.74625	8.10848	8.12814	8.11634	8.06609	7.98503	8.05474	8.01341	8.00296	8.12846	8.13785	8.07507	8.0725	8.11874	8.08935	8.14078	8.14278	8.13748	8.15611	8.13575	8.09306	8.11411	8.08556	8.15642	8.14245	8.14247	8.18971
1.7475	8.11046	8.09981	8.0893	8.04866	8.01895	8.03624	8.0443	7.99077	8.11883	8.17814	8.10005	8.07395	8.135	8.12279	8.1751	8.17539	8.09446	8.16258	8.14735	8.09519	8.07957	8.09715	8.17526	8.12803	8.1197	8.22344
1.74875	8.09773	8.14633	8.0638	8.04638	7.99732	8.06437	8.00807	8.01784	8.1337	8.13618	8.08344	8.05483	8.12373	8.12033	8.17789	8.14002	8.14261	8.19599	8.16493	8.10221	8.06532	8.10254	8.16544	8.12162	8.13098	8.22244
1.75	8.07954	8.10055	8.05503	8.06521	8.00271	8.04326	8.00396	8.01527	8.11674	8.12947	8.08321	8.09118	8.11945	8.12283	8.15091	8.16618	8.11171	8.18279	8.13241	8.09595	8.10845	8.0685	8.16515	8.1272	8.14336	8.20929
1.75125	8.10757	8.1058	8.1051	8.04635	8.0138	8.05685	8.02724	8.00544	8.1344	8.14876	8.0626	8.10056	8.12755	8.1413	8.19741	8.14796	8.11229	8.16599	8.1405	8.06999	8.11625	8.09141	8.14319	8.09905	8.14074	8.20604
1.7525	8.1159	8.1184	8.07098	8.04767	7.98689	8.07653	8.02277	7.97533	8.11146	8.13808	8.1047	8.06285	8.11588	8.14382	8.16523	8.16121	8.12557	8.18365	8.15552	8.09291	8.10821	8.07425	8.14855	8.11115	8.13233	8.20907
1.75375	8.10351	8.09513	8.08453	8.06474	8.00886	8.07508	8.04468	7.99903	8.10948	8.15937	8.116	8.07629	8.13076	8.12288	8.13975	8.13988	8.1088	8.20304	8.14633	8.0893	8.12873	8.08017	8.19205	8.1157	8.16093	8.21099
1.755	8.07176	8.11959	8.11319	8.04745	8.00572	8.04541	8.03487	7.98595	8.11865	8.13392	8.08844	8.07612	8.13766	8.12136	8.19413	8.1299	8.14004	8.20625	8.13615	8.10649	8.12206	8.09743	8.17336	8.11981	8.13599	8.21684
1.75625	8.12157	8.13697	8.06284	8.04094	8.01045	8.05209	8.02663	7.98864	8.12863	8.1312	8.08026	8.06941	8.15157	8.09168	8.1686	8.12532	8.12362	8.16446	8.16067	8.07304	8.10476	8.10688	8.16101	8.0779	8.11686	8.19728
1.7575	8.09355	8.12964	8.07736	8.05952	8.03727	8.06431	8.01489	7.9916	8.11768	8.15238	8.0782	8.06376	8.1291	8.12741	8.15981	8.1305	8.1203	8.16531	8.12195	8.0932	8.0961	8.0873	8.15527	8.08783	8.12014	8.23547
1.75875	8.11381	8.14119	8.08947	8.04888	7.99705	8.03435	7.99354	7.99006	8.12192	8.14111	8.10357	8.07572	8.09444	8.10887	8.1323	8.13144	8.12889	8.17795	8.13303	8.09266	8.11643	8.07446	8.17439	8.0931	8.12074	8.20905
1.76	8.08665	8.11549	8.09019	8.0831	8.00274	8.03055	8.01416	7.98775	8.13185	8.13803	8.09753	8.11281	8.1092	8.11026	8.13006	8.14214	8.13246	8.14958	8.13267	8.08096	8.12286	8.08874	8.16024	8.14074	8.13145	8.18177
1.76125	8.09959	8.10034	8.08747	8.05697	8.00607	8.07196	8.01887	7.97219	8.14535	8.17227	8.09087	8.09031	8.12582	8.09644	8.15446	8.14782	8.11836	8.16856	8.11784	8.08893	8.11224	8.10283	8.15819	8.09498	8.13891	8.19787
1.7625	8.10305	8.12439	8.10631	8.06231	8.00744	8.05137	8.03155	7.97284	8.12615	8.13459	8.07945	8.09004	8.15684	8.13265	8.13663	8.09732	8.12784	8.18728	8.1442	8.09329	8.11513	8.11734	8.15374	8.12376	8.13724	8.24119
1.76375	8.11533	8.13019	8.10396	8.0558	8.00539	8.0414	8.04812	7.99014	8.12671	8.12819	8.11364	8.08897	8.1521	8.1039	8.1721	8.12178	8.11494	8.17647	8.16271	8.0856	8.12162	8.05153	8.1659	8.09316	8.13362	8.20065
1.765	8.11139	8.12446	8.08687	8.04704	7.98496	8.04712	8.01965	7.99989	8.1506	8.13113	8.07775	8.03815	8.1178	8.09663	8.15034	8.16638	8.10703	8.18251	8.14625	8.08007	8.16106	8.10971	8.1329	8.13091	8.10717	8.23242
1.76625	8.11407	8.13375	8.08263	8.04738	7.99555	8.05773	8.01109	7.94712	8.12425	8.14531	8.10093	8.10253	8.12381	8.13794	8.16911	8.17221	8.1344	8.19155	8.14417	8.09192	8.1198	8.09484	8.15275	8.12252	8.11329	8.23303
1.7675	8.10896	8.1175	8.11786	8.05597	8.0016	8.04805	8.00418	7.99707	8.12959	8.13279	8.10221	8.08997	8.11756	8.09819	8.14419	8.1401	8.15761	8.16632	8.1304	8.10992	8.11953	8.08382	8.1456	8.12693	8.11599	8.19625
1.76875	8.12401	8.1182	8.08837	8.02987	7.99651	8.03691	8.02818	7.96346	8.13438	8.14988	8.08066	8.0796	8.12937	8.11169	8.17373	8.13275	8.14269	8.18508	8.13605	8.08021	8.12179	8.10373	8.15758	8.12443	8.1328	8.20812
1.77	8.10079	8.12929	8.0816	8.05997	8.02958	8.06132	7.99191	8.01547	8.14962	8.1245	8.08972	8.04841	8.10531	8.12673	8.14683	8.13597	8.14714	8.16303	8.16908	8.09731	8.11284	8.08194	8.17676	8.13177	8.12782	8.20861
1.77125	8.07976	8.09643	8.12889	8.06786	7.99195	8.04583	8.02226	8.01369	8.11444	8.1386	8.07056	8.09908	8.14744	8.10422	8.19007	8.10752	8.13091	8.15231	8.12849	8.09093	8.11305	8.09524	8.15354	8.13063	8.12733	8.2104
1.7725	8.12683	8.1533	8.08741	8.0624	8.00974	8.04369	8.0218	7.97189	8.13088	8.13935	8.07442	8.06579	8.12219	8.10481	8.15388	8.12589	8.12732	8.18058	8.12869	8.06842	8.10662	8.05153	8.15797	8.11467	8.13525	8.22539
1.77375	8.09229	8.11563	8.08057	8.05003	7.97954	8.05827	8.01278	7.99595	8.11845	8.1813	8.0927	8.0779	8.13875	8.09075	8.16292	8.12359	8.09402	8.16475	8.13687	8.09324	8.11308	8.12021	8.1524	8.12674	8.10962	8.20442
1.775	8.11828	8.14418	8.09143	8.03598	7.99013	8.07308	8.01146	7.97166	8.10273	8.14614	8.09448	8.07278	8.09589	8.11501	8.16888	8.14729	8.12624	8.18195	8.14842	8.09214	8.11633	8.09475	8.17617	8.09968	8.13859	8.18925
1.77625	8.13498	8.10304	8.08911	8.06514	8.01781	8.07856	8.0258	7.9939	8.11903	8.16789	8.10875	8.07942	8.12565	8.14001	8.15729	8.11226	8.10879	8.17479	8.1396	8.07288	8.11533	8.10665	8.15586	8.11642	8.12297	8.24138
1.7775	8.09174	8.1344	8.09575	8.07255	8.02826	8.03988	8.02485	7.99624	8.11819	8.14635	8.1008	8.09713	8.13783	8.11439	8.14089	8.13802	8.15355	8.16996	8.11778	8.10222	8.12037	8.1004	8.16117	8.13224	8.10113	8.20752
1.77875	8.10312	8.1176	8.08544	8.05258	8.00002	8.02579	8.02156	8.00376	8.13945	8.13525	8.08356	8.06598	8.11563	8.1438	8.13438	8.15179	8.12205	8.18327	8.1229	8.07325	8.11055	8.10698	8.1498	8.105	8.12613	8.2356
1.78	8.11298	8.11445	8.0728	8.07395	8.0027	8.05205	8.00878	7.97367	8.10859	8.157	8.0792	8.03181	8.10403	8.11515	8.14755	8.13862	8.1254	8.18419	8.13843	8.11119	8.12605	8.08065	8.1688	8.11535	8.12255	8.23585
1.78125	8.09942	8.13374	8.10525	8.04352	7.98977	8.06099	8.00721	8.02887	8.10781	8.15723	8.08856	8.08427	8.16377	8.11579	8.17068	8.14683	8.12868	8.13656	8.11916	8.08912	8.10535	8.06084	8.16796	8.12144	8.11751	8.21664
1.7825	8.08962	8.14387	8.1154	8.07716	8.00356	8.05417	8.01935	7.99738	8.13011	8.12188	8.07766	8.08812	8.13572	8.13341	8.15796	8.13756	8.13693	8.18868	8.12703	8.07223	8.08844	8.09306	8.15501	8.08778	8.09545	8.20337
1.78375	8.10997	8.11798	8.10025	8.09032	8.01745	8.03337	8.01885	7.98647	8.12072	8.17179	8.0677	8.08064	8.12213	8.10986	8.16209	8.14014	8.12257	8.17445	8.13592	8.11281	8.1247	8.09927	8.17636	8.09011	8.14839	8.17863
1.785	8.10749	8.12279	8.09376	8.05427	7.99246	8.04831	8.02118	8.01854	8.10173	8.13633	8.04748	8.07753	8.13408	8.11521	8.15782	8.15954	8.11538	8.19237	8.14355	8.06674	8.13016	8.11899	8.15928	8.09767	8.12447	8.20149
1.78625	8.09252	8.08771	8.10978	8.03536	8.04957	8.06026	7.98872	7.98854	8.10225	8.15269	8.09383	8.09378	8.12665	8.1143	8.15856	8.14113	8.13971	8.17071	8.13166	8.10071	8.12668	8.10268	8.15224	8.11203	8.10411	8.17594
1.7875	8.07214	8.10721	8.10076	8.04343	7.98048	8.06608	7.99701	8.00613	8.15768	8.14124	8.09121	8.08449	8.09438	8.09503	8.1564	8.13761	8.11028	8.15883	8.12978	8.09879	8.10065	8.07082	8.16972	8.12032	8.14899	8.238
1.78875	8.11167	8.10407	8.10985	8.06338	7.99896	8.07872	8.0045	8.01024	8.14394	8.12271	8.05853	8.06665	8.1448	8.1471	8.16632	8.12188	8.13783	8.14907	8.13819	8.08675	8.11202	8.11901	8.14531	8.09965	8.10192	8.19309
1.79	8.09636	8.1556	8.09601	8.05442	7.98197	8.07682	8.01079	7.99345	8.1458	8.14932	8.07266	8.05598	8.14431	8.14094	8.18158	8.12102	8.11112	8.17588	8.15099	8.10466	8.09696	8.09944	8.15898	8.11706	8.10402	8.22207
1.79125	8.10056	8.10166	8.09682	8.04594	7.98857	8.03761	8.01811	8.02448	8.10552	8.14276	8.08729	8.07201	8.12761	8.109	8.15071	8.13465	8.0891	8.15955	8.16381	8.08652	8.10235	8.07676	8.17332	8.1186	8.12185	8.20043
1.7925	8.11217	8.12088	8.07904	8.06094	7.99882	8.06814	7.99699	8.01879	8.13864	8.15198	8.05314	8.07971	8.12986	8.12181	8.17258	8.15645	8.15086	8.18081	8.13376	8.0882	8.12048	8.08318	8.18435	8.08019	8.1497	8.18593
1.79375	8.08972	8.11752	8.10756	8.06629	8.01512	8.06401	8.00275	7.98043	8.12707	8.1475	8.08128	8.08064	8.12542	8.12455	8.17659	8.13984	8.12765	8.14077	8.17473	8.09334	8.0843	8.08642	8.1559	8.08356	8.13918	8.25174
1.795	8.10628	8.09235	8.08966	8.06123	7.99733	8.03435	8.00024	7.99544	8.12626	8.15104	8.09708	8.07855	8.13777	8.12586	8.15284	8.16323	8.13025	8.17369	8.14608	8.08745	8.09253	8.07648	8.13656	8.09832	8.12157	8.23663
1.79625	8.12492	8.08446	8.11168	8.10052	7.98812	8.05277	8.00134	8.01927	8.12498	8.1697	8.09374	8.06597	8.13112	8.12362	8.14872	8.16968	8.1316	8.19193	8.15043	8.08833	8.11224	8.08076	8.14823	8.11883	8.12409	8.2204
1.7975	8.09565	8.11604	8.09	8.07332	7.99902	8.05467	7.99462	8.00547	8.09595	8.11124	8.10172	8.05444	8.12015	8.13692	8.18324	8.14984	8.13531	8.18775	8.11559	8.10412	8.09987	8.06503	8.18313	8.11849	8.13633	8.20424
1.79875	8.12238	8.093	8.10014	8.04456	8.0076	8.04214	8.00513	7.99023	8.11539	8.12761	8.11509	8.07907	8.1109	8.11595	8.16372	8.11736	8.12906	8.1346	8.13877	8.09076	8.13748	8.08249	8.14877	8.13467	8.11915	8.22414
1.8	8.08884	8.14608	8.09179	8.06034	8.00894	8.03361	8.0116	7.98646	8.13919	8.13496	8.0604	8.07452	8.1408	8.1178	8.17206	8.14632	8.12452	8.17719	8.13765	8.08286	8.13545	8.08885	8.16321	8.13681	8.14081	8.2266
1.80125	8.11274	8.12954	8.06581	8.06212	8.00763	8.05927	7.99938	7.99768	8.13743	8.14662	8.09638	8.099	8.13102	8.13771	8.13332	8.12077	8.09977	8.16288	8.1509	8.06845	8.13781	8.07748	8.14054	8.10505	8.09767	8.20197
1.8025	8.11937	8.13348	8.10986	8.09434	7.97335	8.03824	7.98734	7.99661	8.12216	8.15726	8.0793	8.06304	8.11994	8.11059	8.16679	8.13021	8.16071	8.19022	8.1403	8.10208	8.12332	8.05872	8.13828	8.0961	8.1334	8.19913
1.80375	8.12622	8.14981	8.09114	8.03943	7.99208	8.05723	8.02163	7.98638	8.12676	8.15639	8.10344	8.07666	8.10565	8.10765	8.15608	8.13949	8.1229	8.17251	8.11844	8.08703	8.11877	8.11784	8.13917	8.09861	8.11083	8.21099
1.805	8.11139	8.11538	8.09509	8.05256	8.00974	8.05378	8.00767	7.99584	8.11168	8.15083	8.10324	8.09332	8.14351	8.11904	8.15867	8.15422	8.12731	8.1783	8.15742	8.07931	8.11808	8.08321	8.16091	8.11928	8.13723	8.19221
1.80625	8.09056	8.11412	8.08033	8.07288	8.00087	8.06501	8.00641	7.98095	8.13817	8.13549	8.05626	8.07704	8.11049	8.11076	8.1836	8.15387	8.13902	8.18711	8.13841	8.07847	8.14757	8.08895	8.1365	8.09959	8.09921	8.2127
1.8075	8.1014	8.12719	8.11277	8.08666	8.00787	8.02866	8.01372	7.99152	8.10232	8.1565	8.06613	8.08398	8.1526	8.12233	8.16665	8.13577	8.11782	8.18524	8.14854	8.0822	8.09671	8.0811	8.16923	8.1283	8.11456	8.19873
1.80875	8.13406	8.09844	8.0872	8.04862	8.00197	8.06435	8.00754	7.97806	8.14101	8.12647	8.08793	8.08902	8.12645	8.11926	8.1525	8.13624	8.12317	8.17008	8.1416	8.09731	8.09294	8.09806	8.1341	8.09607	8.12654	8.21336
1.81	8.08394	8.12661	8.08369	8.06555	7.99482	8.03867	8.01663	8.01138	8.1403	8.14379	8.07894	8.05556	8.11577	8.11194	8.13576	8.12978	8.14418	8.15177	8.17926	8.08716	8.10903	8.10339	8.14386	8.09554	8.10075	8.20442
1.81125	8.10989	8.13461	8.08257	8.06436	7.98721	8.05793	7.99056	7.99098	8.1238	8.13139	8.08769	8.05949	8.1309	8.10887	8.1571	8.14034	8.14535	8.18144	8.11972	8.10409	8.09758	8.1072	8.17479	8.12915	8.1285	8.21183
1.8125	8.09328	8.12949	8.08405	8.08059	8.01005	8.04165	8.01866	7.99089	8.15056	8.14139	8.08399	8.10206	8.14076	8.13158	8.1452	8.15543	8.1239	8.17455	8.14341	8.10015	8.10018	8.10515	8.16399	8.09223	8.11379	8.21222
1.81375	8.10549	8.11647	8.12094	8.03846	8.03555	8.02115	7.99287	7.99121	8.11701	8.15763	8.11208	8.08677	8.11623	8.12242	8.17673	8.1236	8.13889	8.17722	8.14437	8.13087	8.12631	8.10085	8.1591	8.09962	8.12553	8.18098
1.815	8.1106	8.12639	8.10798	8.03379	7.99279	8.06663	8.00901	8.01103	8.15416	8.12773	8.09224	8.0821	8.10894	8.11587	8.17228	8.13318	8.11772	8.15998	8.11875	8.08372	8.09149	8.09059	8.16662	8.11514	8.1333	8.21212
1.81625	8.11577	8.1182	8.0889	8.05768	8.0244	8.04907	8.00838	7.99969	8.13818	8.1391	8.087	8.06758	8.10753	8.10833	8.14429	8.12443	8.13383	8.15228	8.1462	8.07073	8.13486	8.09659	8.16462	8.13531	8.12112	8.19661
1.8175	8.06882	8.10686	8.10267	8.05636	8.03381	8.06013	8.01218	7.99477	8.1302	8.12211	8.06372	8.07376	8.11926	8.12678	8.1816	8.14451	8.10805	8.15786	8.11844	8.08843	8.11526	8.09229	8.17159	8.12206	8.13821	8.21456
1.81875	8.09021	8.11347	8.10034	8.04618	7.98455	8.04614	8.01785	7.99194	8.12493	8.13437	8.0708	8.06742	8.12083	8.1104	8.17167	8.122	8.11961	8.17681	8.14146	8.09923	8.12072	8.10632	8.16706	8.12697	8.12108	8.22468
1.82	8.10709	8.13339	8.11755	8.07673	8.0391	8.04475	8.01493	8.01076	8.1126	8.1542	8.07385	8.08496	8.11402	8.07878	8.16141	8.12937	8.12296	8.17991	8.13136	8.10119	8.11056	8.09005	8.16228	8.10563	8.11587	8.19346
1.82125	8.12335	8.08963	8.08831	8.05308	8.00961	8.06113	8.01456	8.00232	8.08141	8.14137	8.08109	8.08936	8.13218	8.12688	8.18762	8.14641	8.10827	8.17884	8.14319	8.08582	8.1218	8.10758	8.14854	8.08528	8.12754	8.23908
1.8225	8.11638	8.13275	8.11646	8.04519	7.99297	8.08076	8.00721	7.99385	8.12497	8.15233	8.07007	8.09876	8.13936	8.12473	8.18637	8.12584	8.13441	8.13033	8.11285	8.1014	8.09009	8.08989	8.1596	8.12478	8.12674	8.21673
1.82375	8.08328	8.1098	8.08543	8.05485	7.99248	8.03827	7.99024	7.97185	8.12037	8.14142	8.07206	8.08212	8.12629	8.08567	8.12461	8.14433	8.12384	8.17046	8.13229	8.11828	8.09918	8.10504	8.15548	8.14446	8.12829	8.23033
1.825	8.07664	8.12934	8.12472	8.04607	7.99079	8.07096	8.00201	7.99834	8.13788	8.14026	8.08647	8.05197	8.13635	8.1099	8.15923	8.12925	8.12712	8.15022	8.17944	8.09577	8.10245	8.09151	8.16104	8.09811	8.1236	8.22124
1.82625	8.09069	8.11504	8.11522	8.04986	7.99864	8.03086	8.01623	7.99625	8.12347	8.12333	8.10636	8.08002	8.11639	8.09945	8.16601	8.15279	8.12083	8.1464	8.14786	8.07698	8.11852	8.07487	8.18402	8.0888	8.11669	8.17479
1.8275	8.1147	8.11156	8.06033	8.07251	8.01376	8.05707	8.03024	8.00257	8.12113	8.13725	8.07903	8.07696	8.1262	8.12294	8.16317	8.14344	8.10846	8.18213	8.13961	8.09258	8.13693	8.10777	8.15317	8.10516	8.12272	8.21954
1.82875	8.11288	8.11785	8.10607	8.06138	7.99848	8.07069	8.02994	7.9815	8.10669	8.13834	8.101	8.08209	8.13723	8.13013	8.15804	8.13879	8.11066	8.17767	8.09999	8.08519	8.10475	8.08389	8.17929	8.12121	8.11305	8.20298
1.83	8.10448	8.13634	8.09132	8.0763	8.00433	8.03667	8.00827	8.00916	8.09711	8.15649	8.07717	8.08942	8.14401	8.0981	8.14004	8.13801	8.13814	8.16994	8.13222	8.07181	8.10999	8.11787	8.1433	8.13576	8.13163	8.21004
1.83125	8.10379	8.12881	8.10982	8.04983	8.01014	8.04232	7.99714	7.99664	8.14429	8.14224	8.07582	8.07582	8.11607	8.12677	8.1663	8.14467	8.14031	8.16903	8.13526	8.09722	8.13341	8.09938	8.15776	8.09074	8.13167	8.216
1.8325	8.11883	8.1444	8.08918	8.03777	7.99505	8.02319	8.02212	7.98623	8.13103	8.15832	8.09432	8.08172	8.12503	8.11073	8.13446	8.14328	8.12965	8.18436	8.15086	8.11614	8.11049	8.09961	8.14543	8.1174	8.13273	8.21841
1.83375	8.10083	8.11291	8.09063	8.06928	8.03159	8.06431	8.01543	7.98023	8.15272	8.15957	8.07496	8.06753	8.12302	8.14221	8.15415	8.14914	8.12175	8.18999	8.14643	8.0804	8.08698	8.07876	8.15078	8.10424	8.1272	8.23836
1.835	8.06561	8.13716	8.09268	8.0415	7.98837	8.05179	7.99387	8.01673	8.14451	8.1607	8.06739	8.07936	8.12467	8.11324	8.16297	8.13453	8.14782	8.1435	8.14594	8.05739	8.11681	8.08405	8.14292	8.10534	8.13751	8.24234
1.83625	8.10616	8.1133	8.06813	8.04576	7.99671	8.04633	8.00107	7.98174	8.11248	8.13774	8.10776	8.0518	8.12285	8.11792	8.14729	8.12754	8.1107	8.16367	8.14773	8.10272	8.12824	8.11138	8.12607	8.11499	8.10563	8.21202
1.8375	8.11101	8.11438	8.07932	8.05489	8.01779	8.05355	8.03339	7.99865	8.12111	8.15966	8.07601	8.06752	8.11199	8.12853	8.16183	8.14906	8.13847	8.1891	8.1422	8.06527	8.09748	8.07748	8.14365	8.11821	8.10685	8.20942
1.83875	8.09981	8.123	8.09288	8.03367	7.99108	8.04485	8.02148	8.0004	8.10918	8.13715	8.1193	8.04752	8.10751	8.10838	8.17676	8.13625	8.10904	8.14403	8.13347	8.07567	8.12155	8.09252	8.17096	8.11349	8.12941	8.22062
1.84	8.1	8.12771	8.10406	8.04996	7.98781	8.06017	8.04916	7.98552	8.12919	8.15177	8.06646	8.10305	8.12566	8.10622	8.14647	8.13179	8.12372	8.17781	8.12327	8.0986	8.09232	8.06205	8.17319	8.14736	8.12301	8.17474
1.84125	8.12781	8.11221	8.08681	8.05749	7.98602	8.05998	7.99337	8.01031	8.13095	8.11563	8.1104	8.06936	8.14692	8.11042	8.15451	8.13478	8.13417	8.1896	8.1627	8.08883	8.10346	8.069	8.14049	8.1188	8.13045	8.22054
1.8425	8.10853	8.10841	8.09557	8.05295	8.00425	8.07453	7.98229	7.98445	8.09977	8.13667	8.05207	8.07398	8.13257	8.10182	8.14669	8.12769	8.11664	8.16797	8.13127	8.09213	8.11948	8.09234	8.11427	8.11068	8.10284	8.18335
1.84375	8.10285	8.11606	8.09375	8.0678	7.99951	8.05985	7.9886	8.01324	8.11768	8.15559	8.08451	8.10273	8.13251	8.11441	8.18568	8.14783	8.11135	8.16307	8.14168	8.10941	8.10536	8.08472	8.16931	8.11033	8.14603	8.20366
1.845	8.09566	8.1216	8.10864	8.08226	7.99749	8.05552	7.98435	8.01176	8.12491	8.14351	8.08711	8.06387	8.12398	8.1088	8.19358	8.1516	8.11247	8.15347	8.14997	8.07199	8.13085	8.10392	8.18112	8.11484	8.13327	8.23289
1.84625	8.10552	8.11594	8.08552	8.03697	8.00171	8.06952	8.00855	7.99328	8.14558	8.14396	8.0869	8.10301	8.12214	8.13288	8.16365	8.14356	8.11296	8.15453	8.12342	8.09432	8.0933	8.09171	8.15428	8.11973	8.10695	8.20259
1.8475	8.09118	8.10451	8.08618	8.0758	8.00513	8.0763	8.03018	7.99176	8.13647	8.15115	8.07868	8.07918	8.11787	8.09482	8.13905	8.11499	8.08679	8.17694	8.14338	8.10214	8.10631	8.06843	8.16134	8.1055	8.12774	8.24056
1.84875	8.13525	8.10672	8.08688	8.0814	8.02314	8.07996	7.99806	7.99027	8.11113	8.17254	8.11506	8.07175	8.12416	8.08872	8.16241	8.13654	8.14235	8.18587	8.13113	8.1122	8.10963	8.10135	8.13493	8.10645	8.11457	8.21168
1.85	8.09737	8.10625	8.07301	8.022	8.0047	8.08003	8.05438	8.01155	8.12571	8.1562	8.10249	8.11719	8.10585	8.11788	8.1645	8.15655	8.10281	8.16714	8.13875	8.08118	8.12974	8.09243	8.15771	8.10219	8.12777	8.20432
1.85125	8.09216	8.12132	8.10294	8.05774	7.96304	8.05977	8.03458	7.97387	8.14752	8.16832	8.09059	8.08259	8.15178	8.12061	8.14433	8.13397	8.14466	8.15714	8.12295	8.08553	8.13237	8.07349	8.16333	8.08488	8.12282	8.18203
1.8525	8.10196	8.08636	8.09547	8.04933	7.99808	8.04322	8.00196	7.98613	8.11193	8.13301	8.0566	8.08237	8.1133	8.11096	8.17443	8.13683	8.11558	8.16938	8.14267	8.06291	8.11265	8.0897	8.16382	8.0989	8.13805	8.18755
1.85375	8.1053	8.1202	8.07633	8.07956	7.98226	8.07609	8.0114	7.99118	8.14148	8.14344	8.07678	8.07263	8.12955	8.11829	8.16503	8.13339	8.10782	8.15605	8.15213	8.07124	8.12498	8.09142	8.15321	8.13214	8.11297	8.1989
1.855	8.1032	8.10229	8.08325	8.04157	8.0166	8.02969	8.00026	7.97959	8.11899	8.15247	8.09243	8.07745	8.1533	8.12243	8.17305	8.12494	8.11215	8.14829	8.14441	8.11191	8.11835	8.11027	8.15075	8.11467	8.10407	8.19336
1.85625	8.0978	8.12507	8.07543	8.06033	7.99108	8.04255	8.03166	8.01274	8.12572	8.14543	8.07575	8.08791	8.15322	8.11048	8.15079	8.15858	8.11893	8.16625	8.13986	8.07063	8.11265	8.08897	8.16965	8.11964	8.11803	8.21499
1.8575	8.13015	8.14657	8.10061	8.04558	8.0004	8.05818	8.0263	7.9979	8.13011	8.17323	8.08627	8.10301	8.1422	8.11889	8.14369	8.15839	8.10993	8.18557	8.13876	8.07606	8.11299	8.1103	8.17462	8.11769	8.12539	8.19905
1.85875	8.10286	8.10368	8.10271	8.07725	8.00954	8.05892	8.0054	7.98492	8.12602	8.14448	8.04302	8.09041	8.11897	8.14226	8.17429	8.12136	8.13869	8.17595	8.13066	8.08269	8.12273	8.11423	8.14529	8.11529	8.113	8.19421
1.86	8.10963	8.12791	8.09053	8.08269	7.98742	8.02656	8.03198	7.99762	8.11556	8.13609	8.09787	8.08032	8.1301	8.08817	8.14239	8.13353	8.12429	8.14391	8.14643	8.09949	8.11	8.10491	8.15362	8.10402	8.12185	8.22456
1.86125	8.0836	8.09126	8.09251	8.02822	7.98748	8.06101	7.98948	7.98258	8.10387	8.15782	8.11758	8.07976	8.14434	8.10374	8.15754	8.1473	8.12708	8.18955	8.13307	8.08389	8.12445	8.09899	8.17089	8.12109	8.15208	8.19389
1.8625	8.11336	8.11282	8.09205	8.05427	8.0092	8.04569	8.00761	7.9901	8.09948	8.15751	8.08573	8.09111	8.13689	8.12933	8.18675	8.16473	8.13315	8.18535	8.12796	8.06437	8.11269	8.07297	8.1739	8.1201	8.13639	8.1917
1.86375	8.09204	8.13879	8.12913	8.03468	8.00206	8.08531	8.02392	7.99088	8.11019	8.1493	8.09452	8.06656	8.11596	8.14218	8.14531	8.12411	8.11794	8.1822	8.13168	8.07453	8.11548	8.08476	8.12486	8.06497	8.10579	8.21623
1.865	8.06655	8.10557	8.07318	8.0775	8.00544	8.05302	8.01554	8.00663	8.13011	8.1502	8.103	8.07627	8.11128	8.10407	8.16618	8.14102	8.12515	8.15207	8.13708	8.10454	8.10219	8.10108	8.15631	8.10251	8.12516	8.21431
1.86625	8.10256	8.11582	8.10387	8.05857	7.97062	8.066	8.01625	8.01444	8.1146	8.13277	8.08691	8.05348	8.12176	8.10384	8.13348	8.1373	8.14398	8.19013	8.10982	8.08305	8.11731	8.09093	8.15564	8.07797	8.1444	8.22419
1.8675	8.11498	8.12929	8.09187	8.06841	8.05049	8.04854	8.03254	7.96903	8.11683	8.14532	8.09318	8.10152	8.13286	8.11506	8.16589	8.14788	8.14152	8.16088	8.14121	8.12097	8.10556	8.09692	8.15573	8.10553	8.11075	8.19275
1.86875	8.10666	8.10608	8.07158	8.06558	7.99459	8.06059	7.99787	8.01931	8.10529	8.14386	8.08949	8.09373	8.10886	8.09083	8.17044	8.16236	8.13419	8.17802	8.14856	8.10532	8.12586	8.10025	8.16453	8.0957	8.08497	8.22831
1.87	8.12434	8.10573	8.08464	8.04139	7.99772	8.05834	8.01108	8.00277	8.15678	8.14747	8.11994	8.09346	8.14779	8.09976	8.15512	8.1357	8.12623	8.1472	8.14393	8.09278	8.09217	8.0975	8.15133	8.11806	8.12086	8.21831
1.87125	8.10891	8.15016	8.08259	8.0588	7.99732	8.03878	7.9992	8.00466	8.1123	8.14049	8.05866	8.05046	8.12542	8.12617	8.19692	8.14131	8.145	8.20536	8.13967	8.1129	8.10145	8.09485	8.14055	8.12854	8.11247	8.21798
1.8725	8.0909	8.12907	8.06689	8.05607	7.99516	8.06643	8.02124	7.98141	8.12565	8.15079	8.11796	8.03863	8.13976	8.09655	8.17017	8.13862	8.13672	8.18683	8.16076	8.09232	8.08307	8.11298	8.13407	8.12843	8.10696	8.17875
1.87375	8.09656	8.1115	8.06666	8.0565	8.01144	8.02805	7.99714	8.00997	8.13216	8.13389	8.08178	8.09711	8.13769	8.11836	8.13679	8.12724	8.11266	8.18021	8.15375	8.08189	8.09733	8.09822	8.14305	8.10141	8.11829	8.20269
1.875	8.11781	8.11373	8.07699	8.07288	7.98706	8.03304	8.01004	7.98233	8.13297	8.14124	8.08913	8.07718	8.13508	8.12358	8.17167	8.14164	8.13269	8.19068	8.17099	8.10258	8.12135	8.08284	8.17847	8.12121	8.12834	8.20401
1.87625	8.12812	8.10988	8.08802	8.0449	7.99151	8.03895	8.0276	7.99081	8.14306	8.15154	8.07142	8.06852	8.12991	8.11746	8.18328	8.12301	8.15065	8.19074	8.1732	8.06782	8.12545	8.09156	8.15403	8.10768	8.11202	8.19081
1.8775	8.11087	8.12199	8.12682	8.06534	8.00572	8.06236	8.01145	7.97449	8.10997	8.17821	8.08701	8.07366	8.14134	8.12675	8.16337	8.14139	8.1286	8.1671	8.13149	8.07727	8.11918	8.08488	8.18409	8.13831	8.12319	8.22224
1.87875	8.10246	8.10927	8.09521	8.04096	8.01923	8.06285	8.01937	7.97899	8.10257	8.15491	8.07993	8.05165	8.13194	8.12501	8.1572	8.1067	8.10645	8.18577	8.16521	8.10926	8.09376	8.10208	8.16455	8.12184	8.09652	8.20645
1.88	8.10488	8.13191	8.08678	8.07078	8.01138	8.06593	8.03293	7.99115	8.12178	8.13179	8.0821	8.06507	8.13228	8.11009	8.16888	8.11308	8.14735	8.15632	8.11074	8.08374	8.15459	8.08513	8.15173	8.11492	8.12354	8.19171
1.88125	8.10503	8.11418	8.11275	8.02857	8.01051	8.03152	8.00201	7.99484	8.11826	8.13881	8.07152	8.10232	8.12856	8.09719	8.14623	8.13967	8.13678	8.15057	8.13373	8.09922	8.09167	8.07967	8.12875	8.1143	8.13382	8.20841
1.8825	8.10137	8.13143	8.08157	8.04904	7.99622	8.05878	8.00601	8.01729	8.12521	8.12525	8.09892	8.07068	8.12803	8.10909	8.16335	8.11469	8.15834	8.16279	8.13736	8.06308	8.09793	8.0946	8.15616	8.08192	8.14222	8.23425
1.88375	8.11396	8.12474	8.09868	8.07258	7.99054	8.07691	7.97842	8.00364	8.12025	8.16364	8.08859	8.07826	8.10169	8.13035	8.16202	8.12848	8.16203	8.18334	8.12408	8.08498	8.09067	8.08499	8.14925	8.09678	8.12101	8.19591
1.885	8.12989	8.11816	8.05778	8.06953	7.99857	8.0465	8.00644	8.02511	8.12599	8.19387	8.0746	8.05532	8.15504	8.11766	8.16163	8.11766	8.11474	8.16804	8.13479	8.0863	8.121	8.09871	8.1366	8.10784	8.12298	8.21963
1.88625	8.12078	8.12051	8.0921	8.05525	8.00781	8.02929	7.99179	7.99875	8.10547	8.15097	8.0919	8.09157	8.1296	8.12353	8.16467	8.15797	8.13007	8.15595	8.15526	8.08239	8.11736	8.1074	8.13337	8.1319	8.12527	8.2043
1.8875	8.1252	8.09961	8.10251	8.07261	8.01775	8.02553	8.01516	7.97382	8.1067	8.14689	8.08179	8.06169	8.12896	8.10725	8.18453	8.13364	8.12078	8.15475	8.13967	8.07341	8.09561	8.09374	8.15479	8.11887	8.12312	8.17278
1.88875	8.08286	8.11804	8.09632	8.07391	7.98914	8.04997	8.02513	8.00013	8.13248	8.15805	8.0777	8.07852	8.10877	8.11785	8.15912	8.15001	8.13247	8.14783	8.1134	8.06664	8.09466	8.10681	8.14159	8.11728	8.14235	8.21912
1.89	8.05387	8.09735	8.07778	8.05671	8.01827	8.07795	8.00621	7.9618	8.12464	8.14782	8.08603	8.09416	8.14564	8.11358	8.18521	8.11073	8.12489	8.14356	8.14486	8.09179	8.10344	8.0714	8.18352	8.11992	8.09904	8.21486
1.89125	8.09824	8.1098	8.09366	8.04798	7.99917	8.05064	8.00288	8.00678	8.12124	8.1453	8.09556	8.09206	8.15876	8.11085	8.19091	8.14061	8.11384	8.15505	8.14186	8.08303	8.09925	8.08315	8.19661	8.08232	8.1134	8.17773
1.8925	8.12407	8.08046	8.10409	8.08358	8.02966	8.0577	8.03554	7.9914	8.13837	8.14352	8.0793	8.07523	8.11345	8.12017	8.14893	8.1449	8.13912	8.18895	8.16208	8.09853	8.09373	8.07959	8.16058	8.1017	8.08992	8.19283
1.89375	8.10104	8.14071	8.08061	8.05321	8.00393	8.04535	8.01566	8.0091	8.1275	8.14699	8.07503	8.08781	8.12233	8.12985	8.14939	8.12625	8.10839	8.19048	8.15458	8.09485	8.11596	8.06792	8.11098	8.09788	8.12178	8.19586
1.895	8.09514	8.10869	8.09101	8.04279	7.97586	8.0361	8.02725	7.98734	8.10331	8.14037	8.0893	8.11427	8.15067	8.12741	8.18074	8.12992	8.14943	8.16576	8.13399	8.09081	8.10348	8.07153	8.18005	8.0939	8.11886	8.20526
1.89625	8.08688	8.12857	8.08429	8.06224	7.99837	8.07573	8.02365	7.99857	8.14246	8.13272	8.08411	8.06565	8.13636	8.15238	8.14352	8.10256	8.10633	8.17309	8.16801	8.07735	8.12132	8.09606	8.13738	8.10168	8.12982	8.19632
1.8975	8.09465	8.10255	8.06507	8.0777	8.00565	8.04516	7.9967	7.97231	8.14049	8.12873	8.07955	8.0789	8.11885	8.13727	8.15727	8.12964	8.10981	8.21627	8.14297	8.10953	8.10686	8.07766	8.1463	8.1138	8.12068	8.22164
1.89875	8.11643	8.12337	8.09921	8.06701	8.00334	8.04699	8.00984	7.99109	8.13265	8.1295	8.06631	8.09762	8.12116	8.12059	8.14003	8.137	8.12307	8.17629	8.15167	8.07583	8.10458	8.07955	8.1557	8.09668	8.10264	8.22022
1.9	8.08176	8.13247	8.10215	8.07708	8.0109	8.07681	8.03646	8.00032	8.12703	8.14655	8.05666	8.07677	8.13243	8.10949	8.15573	8.1313	8.13115	8.15119	8.13179	8.09063	8.1091	8.09591	8.16591	8.13334	8.10036	8.20173
1.90125	8.11176	8.1292	8.08512	8.06013	7.99342	8.04854	7.98947	7.98718	8.13065	8.16689	8.062	8.07443	8.12547	8.08956	8.16834	8.16236	8.13209	8.16531	8.10969	8.06787	8.11585	8.10108	8.17078	8.12438	8.11198	8.21057
1.9025	8.10333	8.12901	8.10437	8.04165	8.02168	8.05433	8.00777	7.99774	8.13724	8.13054	8.09023	8.07542	8.11201	8.08323	8.17353	8.12986	8.11511	8.14825	8.13131	8.09608	8.10512	8.08423	8.17	8.13227	8.13862	8.21483
1.90375	8.13955	8.11454	8.09367	8.03551	8.01939	8.05492	8.00706	7.99337	8.13057	8.16286	8.11736	8.08625	8.13018	8.10293	8.16907	8.15888	8.13446	8.16265	8.12676	8.06579	8.0924	8.09086	8.14525	8.1	8.12471	8.20031
1.905	8.11171	8.12306	8.09328	8.04823	8.02879	8.07591	8.01176	7.99103	8.09321	8.12655	8.0791	8.08216	8.11545	8.11669	8.17867	8.1333	8.12653	8.17301	8.12103	8.08385	8.11716	8.07945	8.16883	8.12308	8.13978	8.22677
1.90625	8.07283	8.12014	8.10727	8.06281	8.00703	8.08799	8.00242	8.0222	8.13127	8.15374	8.10569	8.09947	8.11365	8.10945	8.16833	8.13545	8.11086	8.16736	8.14241	8.07815	8.12159	8.0881	8.17655	8.11673	8.13605	8.18995
1.9075	8.08482	8.13021	8.08177	8.03924	8.02058	8.04415	8.0335	7.97906	8.11958	8.11876	8.0943	8.12087	8.12886	8.10018	8.16198	8.12361	8.12831	8.17767	8.12708	8.08345	8.10571	8.10752	8.16875	8.1174	8.12496	8.19144
1.90875	8.11821	8.11945	8.10193	8.07521	7.99441	8.04011	8.01839	7.96991	8.10567	8.12349	8.05703	8.05836	8.10577	8.11673	8.15615	8.12259	8.13545	8.2028	8.15462	8.08912	8.12421	8.1087	8.16312	8.1293	8.16029	8.21757
1.91	8.07964	8.09673	8.11686	8.06691	8.01284	8.06772	7.99122	8.01737	8.12219	8.14206	8.07887	8.06634	8.13731	8.10707	8.15545	8.12898	8.14112	8.17593	8.14301	8.08689	8.09925	8.09301	8.14062	8.11624	8.14842	8.20749
1.91125	8.09138	8.11284	8.10462	8.07321	7.99791	8.05689	8.0356	8.00052	8.13391	8.14844	8.08833	8.10242	8.1333	8.10223	8.15201	8.14799	8.07935	8.16483	8.12722	8.05356	8.1096	8.07968	8.15511	8.09406	8.11772	8.21461
1.9125	8.09119	8.1123	8.08953	8.0682	8.02676	8.05824	8.00254	8.0065	8.13313	8.14778	8.08019	8.07299	8.12153	8.11148	8.13407	8.14341	8.11702	8.16679	8.13649	8.09797	8.11864	8.09169	8.15406	8.12686	8.13684	8.20105
1.91375	8.09227	8.11989	8.09305	8.05024	7.9895	8.04762	8.02269	7.99225	8.09579	8.13474	8.09532	8.0894	8.10993	8.12738	8.1653	8.14555	8.12089	8.16611	8.11745	8.06949	8.13093	8.06964	8.12918	8.10271	8.1195	8.21461
1.915	8.10265	8.11917	8.09709	8.05184	8.00579	8.04908	7.97884	7.99164	8.13704	8.11969	8.09531	8.07187	8.12065	8.13022	8.16747	8.1159	8.12084	8.19573	8.11437	8.0841	8.08292	8.0904	8.12828	8.09176	8.09081	8.18022
1.91625	8.12666	8.11595	8.1021	8.05989	7.98428	8.0377	8.03257	7.98838	8.10706	8.15061	8.06145	8.08342	8.11893	8.10759	8.13145	8.12991	8.10453	8.20807	8.13805	8.10139	8.11827	8.06061	8.1575	8.10623	8.13178	8.2384
1.9175	8.08876	8.11046	8.09382	8.05326	7.99978	8.06755	7.98811	7.9918	8.13076	8.13489	8.08131	8.06875	8.13852	8.0919	8.13866	8.12854	8.14135	8.19627	8.14436	8.08822	8.12218	8.0866	8.17152	8.11405	8.1102	8.20745
1.91875	8.08824	8.08732	8.09233	8.02384	7.99811	8.10026	7.9891	7.98686	8.13085	8.13502	8.08203	8.07404	8.13067	8.1408	8.16299	8.1395	8.09876	8.19389	8.16207	8.07632	8.13155	8.09701	8.15922	8.11579	8.10545	8.21477
1.92	8.09776	8.14126	8.11122	8.03439	8.00854	8.06927	8.00186	8.01518	8.09803	8.14742	8.06691	8.07114	8.13492	8.12436	8.16085	8.12855	8.11686	8.187	8.13943	8.09731	8.1082	8.08642	8.15452	8.07806	8.10759	8.21089
1.92125	8.11061	8.08962	8.11194	8.05056	7.98008	8.0567	8.00901	7.97911	8.12631	8.13035	8.08285	8.08363	8.11439	8.12524	8.16128	8.15774	8.10884	8.15322	8.1233	8.1019	8.10451	8.09766	8.15005	8.11141	8.11875	8.22408
1.9225	8.11668	8.10365	8.08446	8.09152	8.02748	8.03856	8.00937	8.00755	8.12943	8.15871	8.09987	8.08112	8.13907	8.09908	8.16401	8.16588	8.14558	8.16013	8.12447	8.09479	8.10114	8.10423	8.14024	8.10674	8.1205	8.21937
1.92375	8.10415	8.13532	8.09784	8.06648	8.00628	8.05831	7.9838	7.97554	8.10375	8.12882	8.07349	8.07078	8.10008	8.13396	8.15774	8.12995	8.1286	8.18583	8.15097	8.08243	8.10607	8.07437	8.17052	8.10893	8.11034	8.217
1.925	8.11061	8.08735	8.09465	8.04385	7.99972	8.03813	7.9949	7.97799	8.12322	8.1227	8.08832	8.08717	8.12808	8.12243	8.16001	8.13733	8.12066	8.15821	8.12875	8.09272	8.11561	8.09195	8.1736	8.11305	8.14384	8.24147
1.92625	8.11299	8.1028	8.10836	8.05789	8.00637	8.01636	8.05104	7.98486	8.09455	8.16028	8.08918	8.094	8.10427	8.10546	8.15143	8.13285	8.1127	8.14713	8.13894	8.07411	8.10508	8.07702	8.15685	8.1178	8.15153	8.22895
1.9275	8.11178	8.11928	8.08297	8.04894	8.00147	8.05989	8.01088	7.99314	8.11876	8.16022	8.12173	8.09034	8.12879	8.08738	8.15697	8.11965	8.11405	8.16334	8.14708	8.10273	8.10985	8.09513	8.1566	8.10707	8.13324	8.1951
1.92875	8.10225	8.11729	8.07812	8.01015	8.0198	8.06388	8.01049	7.99505	8.14056	8.15903	8.08712	8.08156	8.14019	8.08648	8.18631	8.11191	8.13459	8.18617	8.13145	8.09868	8.09647	8.08214	8.14939	8.1157	8.13621	8.24012
1.93	8.11614	8.10191	8.08609	8.06552	8.02122	8.06385	8.01123	8.00074	8.12696	8.12308	8.07184	8.08854	8.12735	8.12674	8.14423	8.13883	8.13062	8.17381	8.13206	8.08313	8.1072	8.08165	8.16499	8.08872	8.11701	8.2217
1.93125	8.09131	8.10787	8.10757	8.07966	8.01558	8.05424	7.97974	8.01427	8.10637	8.15269	8.07056	8.09195	8.12154	8.13357	8.15186	8.11705	8.10187	8.14723	8.1615	8.10337	8.10816	8.07418	8.17093	8.09683	8.12892	8.22472
1.9325	8.07524	8.10122	8.07546	8.04922	7.99746	8.04474	8.02919	7.97277	8.10831	8.12402	8.08782	8.09824	8.15216	8.12483	8.15819	8.12137	8.11914	8.18025	8.13898	8.08391	8.08764	8.0748	8.16244	8.06424	8.13167	8.21033
1.93375	8.13007	8.08831	8.06671	8.08295	8.00719	8.02109	7.98269	7.99991	8.0982	8.14682	8.07174	8.07841	8.14206	8.12228	8.1837	8.16813	8.12484	8.15837	8.13003	8.08181	8.10454	8.07018	8.17115	8.12326	8.11131	8.1912
1.935	8.12195	8.13267	8.10291	8.07358	8.00161	8.04987	8.01271	8.00905	8.13594	8.13588	8.09477	8.07677	8.13128	8.12772	8.13998	8.13908	8.11508	8.18804	8.12458	8.07659	8.10288	8.0532	8.15323	8.08926	8.13767	8.1922
1.93625	8.12514	8.09453	8.07847	8.04519	8.00858	8.04201	8.00375	8.00324	8.13023	8.16102	8.07131	8.07	8.14936	8.10572	8.17661	8.1131	8.13152	8.15315	8.14096	8.12656	8.10009	8.08988	8.15882	8.11506	8.14269	8.17913
1.9375	8.1066	8.10074	8.0867	8.0532	7.98922	8.0515	7.97859	8.00244	8.12208	8.16697	8.1008	8.08794	8.12768	8.11388	8.15224	8.12747	8.12877	8.16868	8.11228	8.08212	8.1111	8.0888	8.15956	8.12305	8.13452	8.21745
1.93875	8.08345	8.11339	8.08584	8.07517	8.00142	8.05176	8.01891	7.97729	8.11495	8.13462	8.07018	8.06167	8.11793	8.10452	8.15406	8.11514	8.14034	8.16851	8.13435	8.07858	8.11788	8.09334	8.15545	8.11686	8.1231	8.18796
1.94	8.09739	8.11277	8.0977	8.05657	7.995	8.04206	8.02959	7.96374	8.1017	8.15333	8.06903	8.06527	8.13535	8.13825	8.17755	8.14599	8.07963	8.17692	8.16213	8.07791	8.09799	8.0986	8.19082	8.09967	8.11534	8.21871
1.94125	8.10604	8.12113	8.09396	8.04795	7.98367	8.01571	7.99683	7.97863	8.11544	8.13912	8.09117	8.08703	8.13445	8.11577	8.1671	8.14456	8.10478	8.18627	8.16957	8.08656	8.10793	8.0867	8.14676	8.1159	8.11373	8.22462
1.9425	8.08637	8.12647	8.08734	8.05413	7.99975	8.04755	7.97939	7.991	8.12558	8.12559	8.09061	8.08129	8.13008	8.13481	8.14779	8.1284	8.11479	8.15339	8.11409	8.08321	8.12255	8.10146	8.13545	8.10085	8.15436	8.20175
1.94375	8.10344	8.10619	8.08949	8.05397	7.99304	8.04408	8.022	8.00683	8.12173	8.15413	8.10303	8.07482	8.12556	8.13573	8.17208	8.11276	8.12922	8.19443	8.11648	8.08806	8.08608	8.11671	8.15001	8.12003	8.11562	8.22454
1.945	8.11708	8.10551	8.09783	8.05402	7.98976	8.04452	7.99018	7.99344	8.12823	8.1515	8.09647	8.07661	8.14218	8.13428	8.14677	8.11468	8.11136	8.15789	8.1263	8.07909	8.10297	8.12547	8.14347	8.11881	8.17519	8.20103
1.94625	8.10604	8.11981	8.10848	8.07324	8.00331	8.06254	7.99858	7.99839	8.1072	8.12572	8.09014	8.05591	8.13834	8.14294	8.16512	8.13281	8.13598	8.18398	8.09564	8.07134	8.10431	8.09226	8.15613	8.12123	8.11876	8.22956
1.9475	8.11703	8.12952	8.10627	8.06101	7.98462	8.0403	8.00748	8.01116	8.10553	8.14187	8.09347	8.08062	8.15818	8.09653	8.13429	8.13805	8.11916	8.19225	8.13689	8.06628	8.11444	8.09891	8.16577	8.10935	8.11973	8.20336
1.94875	8.07194	8.10816	8.09223	8.03209	8.00497	8.02641	8.00981	8.00994	8.13461	8.14888	8.08853	8.09403	8.11996	8.10965	8.19202	8.11108	8.13452	8.18252	8.15133	8.0833	8.12505	8.11033	8.1532	8.10526	8.11456	8.19845
1.95	8.07495	8.11606	8.12006	8.0608	8.00313	8.05489	8.0006	8.02194	8.1359	8.10492	8.12141	8.08912	8.13447	8.10572	8.16325	8.14189	8.1198	8.17133	8.11944	8.06503	8.10173	8.1136	8.16036	8.10662	8.12501	8.23506
1.95125	8.08681	8.12186	8.07395	8.07879	7.9909	8.06636	7.99645	7.99944	8.13395	8.13002	8.07902	8.09346	8.11556	8.10806	8.16554	8.12617	8.11943	8.14515	8.13169	8.09876	8.11627	8.10494	8.16054	8.11732	8.11894	8.19606
1.9525	8.09283	8.12844	8.10778	8.06848	8.00247	8.0603	8.00084	7.9897	8.13672	8.15532	8.09719	8.07064	8.12596	8.09356	8.15991	8.14034	8.11601	8.14493	8.1378	8.11034	8.08381	8.09636	8.14876	8.11232	8.13862	8.19736
1.95375	8.1081	8.10614	8.10574	8.05386	7.99959	8.06604	8.02632	7.98441	8.10679	8.12186	8.08281	8.07957	8.12959	8.12358	8.16393	8.14754	8.07915	8.17321	8.14816	8.08467	8.11006	8.1173	8.15507	8.12622	8.09169	8.20632
1.955	8.09393	8.11097	8.12418	8.07333	8.00399	8.06618	8.0016	7.99786	8.11445	8.153	8.09719	8.07616	8.10254	8.12584	8.17462	8.1509	8.11549	8.17914	8.14114	8.09134	8.12906	8.09964	8.15257	8.10998	8.12029	8.19347
1.95625	8.09883	8.1204	8.10436	8.0673	8.00027	8.06923	8.00314	8.01405	8.13787	8.15172	8.07726	8.10149	8.11953	8.14617	8.16466	8.12659	8.11152	8.19031	8.16492	8.10193	8.0996	8.09565	8.16211	8.10271	8.13785	8.19019
1.9575	8.12064	8.09988	8.08866	8.04355	7.98446	8.03673	7.99234	7.97724	8.12613	8.183	8.10096	8.0742	8.13352	8.11166	8.16854	8.14762	8.08661	8.16961	8.13344	8.06582	8.0878	8.09616	8.12705	8.10805	8.15063	8.22064
1.95875	8.08109	8.12063	8.07635	8.06015	7.98666	8.08148	7.97548	8.00445	8.13388	8.15455	8.09257	8.09875	8.12165	8.11126	8.16546	8.13321	8.12813	8.17643	8.1498	8.09262	8.13725	8.07398	8.13187	8.08835	8.12972	8.22105
1.96	8.10236	8.11212	8.11793	8.05174	8.01549	8.04341	8.00549	8.04109	8.10695	8.155	8.08532	8.11077	8.09413	8.1141	8.15754	8.13415	8.10649	8.15883	8.12862	8.06124	8.08665	8.07369	8.12221	8.11161	8.12838	8.20417
1.96125	8.08357	8.12924	8.09163	8.06163	7.98042	8.04648	7.99104	7.97256	8.10682	8.11644	8.05678	8.09071	8.14394	8.11433	8.17083	8.13826	8.1309	8.18173	8.15773	8.1181	8.10939	8.09491	8.17431	8.1203	8.10651	8.1923
1.9625	8.10763	8.10325	8.09743	8.07602	7.98087	8.04137	7.99196	7.99877	8.1143	8.12713	8.09811	8.0775	8.12675	8.13356	8.1843	8.11819	8.10798	8.189	8.15034	8.07728	8.12678	8.10473	8.16023	8.10845	8.10868	8.21638
1.96375	8.10444	8.12722	8.10045	8.03218	8.01043	8.04855	8.01778	7.99886	8.11531	8.14198	8.07543	8.09021	8.10145	8.13488	8.15596	8.121	8.1388	8.16701	8.14257	8.08425	8.09468	8.09165	8.15473	8.10267	8.14122	8.17887
1.965	8.06666	8.09892	8.08012	8.0799	8.00848	8.05313	7.99293	8.00709	8.11977	8.13661	8.08827	8.0799	8.1165	8.10092	8.14568	8.13399	8.10483	8.1717	8.13929	8.07577	8.11069	8.10075	8.15159	8.08283	8.10656	8.21091
1.96625	8.07887	8.13151	8.10243	8.0433	7.9993	8.06603	8.02047	7.9871	8.11203	8.13952	8.09153	8.05331	8.09531	8.13011	8.16766	8.13365	8.10989	8.14973	8.12695	8.0768	8.08529	8.10662	8.17301	8.07579	8.13502	8.21615
1.9675	8.08108	8.10919	8.06492	8.08664	8.02132	8.05026	8.02342	7.9876	8.11587	8.16457	8.09473	8.07636	8.11671	8.11024	8.16188	8.12322	8.10903	8.19304	8.14512	8.08521	8.10414	8.09587	8.1716	8.13002	8.12359	8.19432
1.96875	8.08667	8.11006	8.07248	8.03707	8.00906	8.04362	7.99503	8.00096	8.12207	8.14821	8.09711	8.0583	8.13415	8.08491	8.1609	8.16224	8.11882	8.18441	8.1246	8.06724	8.08766	8.06352	8.16363	8.1014	8.10045	8.2321
1.97	8.10646	8.12277	8.09014	8.0565	8.00055	8.05897	7.99593	7.96668	8.12141	8.09845	8.06596	8.08122	8.12403	8.10214	8.1752	8.11885	8.11836	8.16211	8.15757	8.08941	8.1258	8.08737	8.19263	8.10998	8.12096	8.22112
1.97125	8.09827	8.10707	8.08843	8.02948	8.00485	8.06461	8.01384	8.0073	8.09913	8.14515	8.10859	8.06746	8.13035	8.1419	8.13059	8.11932	8.13869	8.16189	8.12977	8.07727	8.1126	8.08352	8.16224	8.09442	8.13592	8.23358
1.9725	8.11099	8.10018	8.09489	8.04876	8.01334	8.0578	8.00922	7.98877	8.12096	8.12651	8.10263	8.07446	8.09948	8.12642	8.14151	8.12829	8.11183	8.18461	8.1333	8.08822	8.11918	8.0829	8.15825	8.11873	8.09874	8.20562
1.97375	8.11977	8.1444	8.05738	8.03549	7.99664	8.0737	8.00632	7.99883	8.10746	8.12994	8.0989	8.07054	8.12763	8.11922	8.15831	8.12404	8.14936	8.17764	8.14793	8.07844	8.10862	8.08253	8.16286	8.09661	8.11162	8.21389
1.975	8.11344	8.12441	8.11318	8.05283	7.99101	8.07592	8.00419	8.00166	8.09907	8.13135	8.0779	8.08689	8.12806	8.12127	8.19581	8.15572	8.11145	8.17389	8.14428	8.07001	8.15125	8.11863	8.17069	8.11024	8.12813	8.19575
1.97625	8.10764	8.12812	8.06723	8.06531	8.0157	8.0507	8.00054	7.98756	8.11801	8.14269	8.07491	8.06693	8.1333	8.11756	8.1566	8.13965	8.12893	8.15113	8.13829	8.07076	8.09529	8.0799	8.13699	8.09961	8.13123	8.22401
1.9775	8.10375	8.10601	8.0823	8.09716	7.97683	8.06125	8.0347	8.00229	8.11635	8.13495	8.07251	8.12522	8.12192	8.10805	8.16178	8.11245	8.13015	8.16991	8.15507	8.05733	8.09385	8.11287	8.18691	8.11603	8.11386	8.1823
1.97875	8.08638	8.13353	8.08946	8.06682	8.01254	8.03444	8.0126	7.98006	8.12547	8.11521	8.09063	8.06193	8.10595	8.1125	8.1604	8.10984	8.14916	8.16037	8.12175	8.09335	8.08527	8.12516	8.17502	8.10218	8.1056	8.1947
1.98	8.09893	8.12048	8.10357	8.02375	8.03314	8.08408	7.99856	8.01476	8.13964	8.14123	8.09938	8.08852	8.1256	8.10258	8.17078	8.13046	8.1382	8.17278	8.15868	8.08068	8.09123	8.09707	8.1621	8.10303	8.13805	8.18548
1.98125	8.10191	8.12427	8.09387	8.04046	7.96266	8.05395	8.01221	7.98365	8.11015	8.10679	8.06755	8.06509	8.14021	8.13195	8.14118	8.12959	8.09865	8.17799	8.15748	8.0885	8.10041	8.1084	8.1638	8.11456	8.1386	8.20637
1.9825	8.10385	8.11986	8.08342	8.05046	8.00309	8.07487	8.00442	8.01355	8.12666	8.16282	8.11233	8.08284	8.10737	8.14626	8.15607	8.11708	8.11262	8.16016	8.13686	8.08518	8.1314	8.09653	8.15485	8.07914	8.14231	8.15954
1.98375	8.11669	8.11591	8.09645	8.0749	7.98966	8.02934	8.02397	7.97514	8.13046	8.14908	8.11025	8.05636	8.10108	8.06152	8.16486	8.14033	8.0944	8.17491	8.11143	8.08899	8.14254	8.10826	8.15659	8.12311	8.09711	8.21385
1.985	8.1091	8.10756	8.08918	8.04451	8.00013	8.05009	8.02271	8.01197	8.11937	8.13839	8.10476	8.07494	8.11349	8.12411	8.17966	8.1317	8.10727	8.19024	8.11336	8.10266	8.1014	8.08632	8.13585	8.11759	8.11162	8.19527
1.98625	8.08569	8.11054	8.0882	8.06552	8.02443	8.03435	8.01194	8.00289	8.14135	8.13859	8.07128	8.07725	8.09083	8.13894	8.13639	8.13683	8.12474	8.14643	8.11543	8.09332	8.10895	8.12073	8.14441	8.09689	8.11237	8.21778
1.9875	8.10976	8.11428	8.09864	8.06191	8.01876	8.0364	8.02727	7.9926	8.09992	8.15261	8.07988	8.06331	8.13992	8.12087	8.12402	8.11377	8.14988	8.15154	8.14389	8.10032	8.10915	8.07284	8.14901	8.13725	8.10255	8.22094
1.98875	8.11534	8.14527	8.08985	8.06581	8.02213	8.05402	8.00118	8.0141	8.12004	8.15017	8.1063	8.05247	8.1259	8.11365	8.17953	8.09791	8.12113	8.15814	8.13951	8.07142	8.11132	8.0763	8.1696	8.12496	8.1195	8.21897
1.99	8.11133	8.1174	8.09686	8.06392	7.9923	8.05951	7.97926	7.98237	8.12963	8.16396	8.09443	8.07008	8.12022	8.09161	8.17111	8.1519	8.13136	8.15189	8.12928	8.07761	8.10885	8.08174	8.14809	8.10903	8.12203	8.23278
1.99125	8.1396	8.10646	8.08853	8.05109	7.98301	8.06473	8.00664	7.9861	8.1435	8.09742	8.09167	8.06907	8.11771	8.13086	8.17412	8.12815	8.11907	8.16065	8.10578	8.09477	8.13419	8.07977	8.16183	8.10221	8.12161	8.21971
1.9925	8.11255	8.0835	8.1057	8.0436	8.01194	8.03871	7.99364	7.9751	8.13379	8.12978	8.08857	8.06699	8.1341	8.11794	8.16891	8.13816	8.12639	8.18593	8.12998	8.10727	8.0969	8.10285	8.12957	8.11449	8.1338	8.21434
1.99375	8.10238	8.11158	8.09217	8.04655	7.99468	8.03955	8.00486	8.00632	8.10764	8.14831	8.09914	8.08035	8.12848	8.09816	8.17085	8.12484	8.11439	8.17344	8.12526	8.10064	8.12236	8.1087	8.17106	8.13521	8.13409	8.1898
1.995	8.10727	8.11787	8.09545	8.07211	8.01701	8.04612	8.01746	8.00607	8.12217	8.10712	8.07228	8.07845	8.12931	8.11846	8.15227	8.14508	8.11442	8.15482	8.09303	8.07959	8.09414	8.07617	8.17461	8.12789	8.15228	8.19433
1.99625	8.11508	8.10915	8.08786	8.07682	7.97812	8.06214	7.98357	8.00243	8.11826	8.13664	8.08243	8.07992	8.13505	8.13414	8.14367	8.10831	8.12642	8.15069	8.15687	8.09554	8.10265	8.07813	8.11916	8.13387	8.1409	8.20847
1.9975	8.10113	8.1075	8.10236	8.05946	7.99515	8.06172	8.00613	7.97511	8.13468	8.13651	8.08861	8.07145	8.11466	8.12181	8.14771	8.14576	8.12314	8.18392	8.12944	8.09314	8.11483	8.1123	8.16508	8.1355	8.11788	8.20803
1.99875	8.11127	8.1169	8.08564	8.05306	7.99617	8.03845	8.01393	7.97252	8.1393	8.12693	8.08427	8.05932	8.10198	8.12083	8.15982	8.15921	8.11645	8.16343	8.12598	8.07095	8.12065	8.06278	8.14708	8.11897	8.11808	8.19469
2	8.1076	8.09591	8.06009	8.06832	7.98307	8.04076	8.01728	7.99258	8.11139	8.14126	8.06284	8.08487	8.13134	8.12828	8.15246	8.09263	8.12542	8.18166	8.10758	8.06752	8.11732	8.11041	8.18431	8.13299	8.13864	8.22168
2.00125	8.07791	8.11847	8.08717	8.05179	7.99479	8.04467	8.01019	7.99092	8.10485	8.13765	8.08397	8.05912	8.11625	8.09057	8.15344	8.14352	8.10606	8.18812	8.13235	8.05044	8.12841	8.08668	8.16949	8.11139	8.11735	8.20609
2.0025	8.10036	8.07501	8.1102	8.0573	7.96301	8.04905	8.00987	8.00847	8.14361	8.1535	8.06742	8.08985	8.11975	8.13776	8.16578	8.12724	8.12764	8.16183	8.15314	8.09027	8.09608	8.09523	8.14879	8.11061	8.11786	8.22017
2.00375	8.08232	8.12475	8.07572	8.04128	8.01205	8.03866	7.98954	7.99587	8.11311	8.14198	8.06811	8.07163	8.13034	8.10066	8.16188	8.09771	8.10723	8.1403	8.13543	8.08044	8.09908	8.06634	8.12921	8.09685	8.09366	8.20379
2.005	8.10362	8.11994	8.09523	8.08074	7.99638	8.02886	8.00569	8.02228	8.1096	8.15332	8.09787	8.06629	8.1035	8.12557	8.12833	8.12914	8.0924	8.16104	8.15904	8.08659	8.10618	8.07726	8.16784	8.11006	8.13103	8.20043
2.00625	8.07635	8.10304	8.09226	8.07064	7.97208	8.07581	7.99707	7.99215	8.11458	8.13889	8.08999	8.08585	8.12985	8.09626	8.15777	8.14354	8.10932	8.15611	8.14789	8.07705	8.12043	8.07919	8.15156	8.1329	8.14256	8.18716
2.0075	8.14723	8.11418	8.12808	8.04607	8.00044	8.06239	7.99761	7.99512	8.10047	8.16002	8.09376	8.05729	8.12879	8.10043	8.16945	8.10577	8.10455	8.15743	8.13118	8.11531	8.09556	8.09592	8.14299	8.11384	8.11383	8.20455
2.00875	8.09416	8.12713	8.09586	8.08651	7.99812	8.0568	7.99853	7.96838	8.11158	8.12412	8.06945	8.04557	8.09249	8.11365	8.1715	8.09548	8.11009	8.16125	8.14057	8.07006	8.09868	8.06908	8.13294	8.13977	8.13902	8.19952
2.01	8.10961	8.1154	8.10741	8.06392	8.0056	8.04677	8.03856	7.96922	8.13725	8.11894	8.09098	8.07578	8.12431	8.10565	8.15791	8.16086	8.13416	8.16497	8.13708	8.07453	8.09877	8.09495	8.15552	8.08831	8.14147	8.21689
2.01125	8.09878	8.11878	8.07924	8.04882	7.98145	8.03978	8.00043	7.98712	8.10378	8.13556	8.08677	8.06045	8.12907	8.10847	8.17528	8.11567	8.12763	8.16616	8.14201	8.11264	8.10752	8.08228	8.15415	8.09099	8.12466	8.25637
2.0125	8.09743	8.13686	8.11235	8.05952	8.01153	8.06398	8.01104	7.98743	8.10041	8.13454	8.098	8.09813	8.09624	8.12973	8.15589	8.11613	8.13526	8.15209	8.12605	8.08762	8.10167	8.09904	8.15679	8.09901	8.12313	8.18432
2.01375	8.12476	8.12732	8.06651	8.0591	8.00897	8.07632	8.01341	7.98813	8.10658	8.17077	8.09574	8.07008	8.12328	8.10431	8.14441	8.14549	8.13523	8.17634	8.12701	8.07857	8.09936	8.10406	8.13457	8.10653	8.11806	8.24268
2.015	8.08871	8.13216	8.08573	8.04591	8.00806	8.06663	8.00562	7.98834	8.12667	8.11628	8.06858	8.09161	8.14923	8.14429	8.16977	8.12911	8.13983	8.1825	8.13533	8.0922	8.1101	8.0903	8.17664	8.11425	8.11321	8.20296
2.01625	8.09866	8.12761	8.05823	8.05856	8.01291	8.07785	8.00442	7.99214	8.10028	8.13201	8.07419	8.08627	8.09227	8.09857	8.19449	8.15279	8.09385	8.18788	8.15116	8.07804	8.11639	8.09962	8.13105	8.09929	8.13415	8.23025
2.0175	8.09856	8.1267	8.10182	8.03459	8.02367	8.05132	8.02311	7.99505	8.11096	8.14199	8.07577	8.06844	8.11666	8.11582	8.14338	8.147	8.1287	8.16949	8.1157	8.1029	8.10982	8.07138	8.15542	8.07262	8.11547	8.22828
2.01875	8.09618	8.112	8.06577	8.05535	8.00079	8.0574	8.0031	8.00534	8.15216	8.09427	8.09625	8.09764	8.12553	8.12433	8.16847	8.16034	8.12419	8.17424	8.1258	8.0877	8.09553	8.06438	8.14542	8.11584	8.12411	8.22327
2.02	8.1035	8.15054	8.10592	8.04636	7.98799	8.03069	8.05885	7.99355	8.12128	8.12229	8.06969	8.06005	8.09452	8.12974	8.15717	8.12105	8.13247	8.1746	8.13102	8.09715	8.09574	8.08537	8.13789	8.09647	8.11743	8.18457
2.02125	8.10739	8.09697	8.08408	8.08247	8.00995	8.03844	7.9957	8.00978	8.12512	8.12475	8.07484	8.09278	8.11076	8.12805	8.15084	8.15076	8.11638	8.15517	8.1529	8.09681	8.11336	8.066	8.17239	8.1036	8.1202	8.23159
2.0225	8.099	8.0966	8.10561	8.05902	7.99934	8.01856	8.01348	7.97176	8.10234	8.17978	8.08725	8.10777	8.11978	8.11688	8.16894	8.14975	8.14818	8.18398	8.13641	8.09459	8.10046	8.10295	8.14363	8.11042	8.12955	8.18421
2.02375	8.11696	8.10627	8.07611	8.06276	7.97078	8.08368	7.99733	7.97717	8.14432	8.11466	8.04865	8.07936	8.12094	8.10297	8.1464	8.15287	8.135	8.16028	8.14888	8.10236	8.10223	8.04843	8.14489	8.08772	8.09618	8.21206
2.025	8.11623	8.12864	8.09312	8.02946	8.00787	8.0471	7.97411	7.98092	8.12883	8.14804	8.08516	8.07006	8.13097	8.12331	8.16454	8.14692	8.12252	8.14107	8.12362	8.07395	8.09262	8.10797	8.15704	8.09418	8.12065	8.22263
2.02625	8.09615	8.11871	8.10407	8.04419	8.00181	8.04209	7.99323	7.98424	8.1406	8.12574	8.07455	8.08526	8.10234	8.10328	8.1661	8.12091	8.10039	8.18309	8.14311	8.07812	8.09929	8.10203	8.15634	8.10463	8.10847	8.20708
2.0275	8.11791	8.12456	8.08923	8.05569	8.01773	8.05246	7.99011	7.99011	8.12706	8.13996	8.09708	8.07621	8.11985	8.09937	8.13171	8.11494	8.12007	8.18848	8.13334	8.09428	8.13036	8.08617	8.14843	8.10946	8.11966	8.19633
2.02875	8.06802	8.10511	8.11264	8.04331	7.98891	8.04965	8.00005	7.9885	8.12826	8.1612	8.09119	8.06951	8.13929	8.12131	8.17306	8.12678	8.11821	8.13884	8.14518	8.05616	8.11145	8.06693	8.14768	8.12125	8.12988	8.20002
2.03	8.08422	8.10028	8.11116	8.03805	8.0146	8.02326	8.01422	8.02925	8.1054	8.1472	8.07565	8.08537	8.12584	8.13174	8.15787	8.1265	8.12728	8.1584	8.12032	8.09777	8.10299	8.07931	8.16781	8.08082	8.13148	8.19959
2.03125	8.11255	8.11397	8.07988	8.05881	8.01163	8.0457	7.9711	7.99076	8.12385	8.13359	8.10205	8.08026	8.13434	8.09865	8.17311	8.12371	8.13043	8.19723	8.12627	8.07987	8.08152	8.07016	8.16228	8.08872	8.13782	8.22858
2.0325	8.11996	8.1144	8.07348	8.05519	8.01523	8.05294	8.00701	7.99809	8.09923	8.14074	8.06465	8.02728	8.12361	8.11025	8.15774	8.14286	8.09973	8.16091	8.15137	8.09397	8.12361	8.08164	8.13685	8.08035	8.14044	8.22445
2.03375	8.09923	8.12542	8.09156	8.04362	8.01046	8.05737	7.95807	7.98901	8.14093	8.11125	8.10295	8.08696	8.13834	8.12408	8.15129	8.12998	8.11061	8.18175	8.1503	8.08404	8.09921	8.08345	8.15066	8.10625	8.12357	8.19199
2.035	8.08854	8.12844	8.08702	8.06483	8.01368	8.04731	8.03271	7.98322	8.1291	8.12777	8.1034	8.09015	8.11577	8.12609	8.15866	8.1516	8.10489	8.1719	8.15173	8.0837	8.09213	8.06336	8.16418	8.11237	8.12099	8.21202
2.03625	8.12419	8.1244	8.09699	8.06221	8.01532	8.06821	8.03978	7.9963	8.11797	8.12512	8.10112	8.07951	8.11716	8.10134	8.16757	8.13329	8.10666	8.16311	8.11631	8.07368	8.1381	8.09492	8.12928	8.10502	8.13127	8.1911
2.0375	8.08884	8.1276	8.07421	8.04651	7.99318	8.07752	8.00362	7.96743	8.09804	8.13123	8.10573	8.08764	8.11574	8.09541	8.14612	8.14029	8.14444	8.1717	8.13068	8.08838	8.12078	8.0679	8.15277	8.1077	8.14776	8.20227
2.03875	8.06335	8.12235	8.09856	8.04989	7.97806	8.0315	8.01942	8.00109	8.11254	8.12267	8.10152	8.09435	8.14767	8.10425	8.14548	8.1335	8.09592	8.17576	8.14105	8.09155	8.1225	8.08787	8.1494	8.11794	8.11389	8.18245
2.04	8.11015	8.09768	8.10473	8.04766	8.02873	8.05361	8.00929	7.99168	8.11388	8.1562	8.09557	8.07556	8.13448	8.09161	8.14005	8.10722	8.11849	8.19231	8.11308	8.1199	8.09303	8.04793	8.14268	8.1257	8.10866	8.2028
2.04125	8.11536	8.10575	8.07221	8.03921	8.03338	8.05097	7.9699	7.99811	8.12583	8.12911	8.08868	8.08097	8.10765	8.11054	8.14001	8.14622	8.13557	8.17052	8.14622	8.07599	8.09633	8.0978	8.16094	8.10812	8.14675	8.19577
2.0425	8.07424	8.11275	8.06531	8.03599	8.00214	8.05692	8.01255	7.98333	8.11244	8.11556	8.06458	8.05686	8.10893	8.1368	8.1729	8.15328	8.08421	8.17282	8.14455	8.07944	8.12138	8.07609	8.14332	8.11876	8.11069	8.1823
2.04375	8.10332	8.10363	8.08504	8.05579	7.99711	8.0266	8.00768	7.98231	8.13572	8.15417	8.04856	8.06113	8.11287	8.11918	8.1877	8.16431	8.12361	8.17069	8.13616	8.07677	8.15436	8.0666	8.13744	8.11906	8.10841	8.19615
2.045	8.08713	8.12291	8.08438	8.04103	7.98876	8.03009	8.0309	7.99118	8.10595	8.15514	8.07714	8.06983	8.14982	8.09243	8.15281	8.11589	8.10764	8.15305	8.14296	8.0697	8.13409	8.10347	8.14598	8.13346	8.11565	8.22505
2.04625	8.09476	8.10933	8.09426	8.05863	7.99704	8.05857	7.99609	7.98928	8.12587	8.12742	8.09833	8.06669	8.1221	8.12734	8.1441	8.14452	8.09934	8.15597	8.13603	8.08828	8.13064	8.09005	8.16351	8.14038	8.11137	8.22065
2.0475	8.10186	8.11898	8.06564	8.04572	7.96905	8.04918	8.01355	8.0019	8.11467	8.14233	8.10229	8.09001	8.12887	8.12461	8.13292	8.16078	8.12343	8.1635	8.13216	8.08093	8.12333	8.08738	8.14095	8.11447	8.11573	8.19237
2.04875	8.12043	8.12443	8.08846	8.0518	8.00219	8.07183	7.9971	7.99414	8.10206	8.15759	8.07475	8.0797	8.1221	8.13413	8.15477	8.11666	8.11678	8.19061	8.16285	8.10758	8.10322	8.09484	8.16002	8.11069	8.07713	8.22361
2.05	8.10441	8.12479	8.11485	8.07862	7.99028	8.05628	8.01234	8.00123	8.1116	8.14931	8.09563	8.08615	8.1149	8.09554	8.16862	8.12191	8.12714	8.14238	8.12912	8.07752	8.11373	8.07785	8.17477	8.10467	8.13049	8.22041
2.05125	8.10653	8.09419	8.10526	8.07773	7.99309	8.06197	7.99973	7.99874	8.13714	8.13458	8.07086	8.0828	8.11082	8.10216	8.17011	8.14692	8.07846	8.18848	8.11932	8.09107	8.09626	8.06941	8.14823	8.12633	8.1199	8.22981
2.0525	8.09964	8.08629	8.10167	8.02972	7.98938	8.04309	7.98932	7.99253	8.12251	8.13574	8.07493	8.07801	8.12369	8.08355	8.12206	8.14933	8.12689	8.17294	8.13056	8.07579	8.08531	8.06472	8.1353	8.12151	8.10995	8.20334
2.05375	8.10264	8.13694	8.08924	8.05827	7.9983	8.0466	8.01429	8.01037	8.1138	8.14013	8.07689	8.07189	8.11494	8.11246	8.15864	8.12134	8.11837	8.16934	8.10754	8.10359	8.08879	8.08286	8.14422	8.11467	8.13315	8.1959
2.055	8.11796	8.10701	8.10253	8.0555	8.03001	8.05954	8.00421	7.99938	8.1191	8.14209	8.11618	8.07807	8.12991	8.14002	8.15054	8.13296	8.14227	8.17005	8.12418	8.06934	8.08848	8.06833	8.19097	8.10682	8.14072	8.21655
2.05625	8.10109	8.1127	8.0894	8.02196	7.99394	8.03452	8.0001	7.97773	8.09408	8.13101	8.08732	8.05846	8.12225	8.09783	8.16775	8.14664	8.10988	8.16462	8.10641	8.07029	8.09903	8.09167	8.16051	8.10859	8.10056	8.18319
2.0575	8.13359	8.12785	8.0896	8.06135	8.01157	8.07755	8.00971	7.98333	8.09945	8.13971	8.11829	8.05542	8.11802	8.10822	8.15864	8.16225	8.11	8.14143	8.15635	8.06859	8.13072	8.11198	8.15554	8.11386	8.12353	8.22837
2.05875	8.11988	8.13287	8.09515	8.06803	7.99259	8.06287	7.98277	7.97598	8.11916	8.14405	8.08288	8.08162	8.11725	8.10515	8.16323	8.14506	8.09262	8.17618	8.10216	8.08946	8.09815	8.08369	8.15763	8.11618	8.12035	8.21141
2.06	8.11584	8.12123	8.05492	8.05825	7.99635	8.06911	7.9956	7.98351	8.12491	8.13624	8.07029	8.06905	8.10462	8.0891	8.17033	8.11686	8.13648	8.16023	8.117	8.07036	8.11637	8.08256	8.16602	8.12067	8.11318	8.19938
2.06125	8.1087	8.09783	8.09447	8.05375	7.99942	8.03668	7.9935	8.02228	8.11044	8.13283	8.10369	8.07282	8.11561	8.1384	8.17242	8.15916	8.112	8.15598	8.12711	8.07415	8.09373	8.09842	8.15909	8.11667	8.12158	8.19333
2.0625	8.11883	8.12392	8.10883	8.05444	8.02682	8.05877	8.01113	7.99048	8.10868	8.16836	8.09318	8.06214	8.13857	8.09151	8.1644	8.13332	8.1406	8.17476	8.13774	8.0736	8.11748	8.06198	8.1539	8.10749	8.10314	8.20415
2.06375	8.0821	8.09014	8.11353	8.05812	8.01948	8.08447	7.9982	7.97232	8.1121	8.16079	8.08028	8.07927	8.10337	8.09169	8.14882	8.11746	8.09073	8.16994	8.13223	8.10686	8.10424	8.07045	8.14552	8.11238	8.13785	8.21833
2.065	8.10168	8.10525	8.07643	8.05133	8.01405	8.06562	7.99296	7.98901	8.1396	8.16183	8.08421	8.03216	8.10892	8.12862	8.12596	8.12809	8.11752	8.16178	8.13781	8.04265	8.12324	8.08103	8.1536	8.10785	8.12279	8.19263
2.06625	8.11009	8.10881	8.09866	8.04236	7.99525	8.04118	8.00113	7.98801	8.12086	8.15399	8.07997	8.09081	8.13632	8.109	8.17175	8.14257	8.13318	8.16485	8.10706	8.10093	8.10845	8.06225	8.16196	8.10167	8.11944	8.1847
2.0675	8.1336	8.10268	8.09931	8.05789	7.9825	8.0335	8.0099	7.97007	8.12523	8.11468	8.06782	8.08303	8.12901	8.08607	8.16829	8.15472	8.11159	8.16999	8.12415	8.07182	8.11233	8.09039	8.14501	8.10454	8.09645	8.21923
2.06875	8.09356	8.11505	8.08565	8.05824	8.0039	8.06278	8.00196	8.02185	8.09804	8.14115	8.09882	8.0716	8.12624	8.13025	8.15146	8.12304	8.13249	8.17608	8.14408	8.08636	8.11541	8.11008	8.14363	8.10606	8.11904	8.20884
2.07	8.09127	8.12055	8.07599	8.04688	8.01404	8.03485	7.96613	7.98014	8.14257	8.16342	8.08825	8.05191	8.14061	8.12154	8.13036	8.12675	8.1353	8.15451	8.12676	8.08969	8.11374	8.08139	8.15125	8.093	8.13012	8.1699
2.07125	8.10476	8.12881	8.10181	8.0515	8.00219	8.03205	7.99646	8.00999	8.11473	8.14764	8.07946	8.05889	8.12762	8.1144	8.14314	8.1304	8.10438	8.17168	8.1256	8.05622	8.11135	8.09876	8.12889	8.12097	8.09815	8.18715
2.0725	8.13258	8.12891	8.07199	8.0559	8.00499	8.05426	8.02795	7.99538	8.12096	8.12356	8.08952	8.08212	8.11498	8.12039	8.1557	8.14914	8.10255	8.17198	8.12187	8.08103	8.09064	8.12256	8.12091	8.10345	8.10026	8.21164
2.07375	8.07955	8.11909	8.06085	8.05021	7.98697	8.04455	8.00681	7.99805	8.12812	8.136	8.06748	8.05374	8.1473	8.12314	8.15821	8.14699	8.12511	8.18256	8.15464	8.08213	8.10827	8.08094	8.15187	8.07329	8.10614	8.21622
2.075	8.11665	8.11544	8.08798	8.03407	7.99431	8.06528	7.98135	8.00269	8.12307	8.14319	8.04209	8.05873	8.12616	8.09221	8.16315	8.16245	8.13247	8.16584	8.15143	8.05228	8.1081	8.0764	8.17301	8.10855	8.10997	8.22254
2.07625	8.09289	8.12648	8.08768	8.06289	7.99109	8.07104	8.03068	7.99079	8.12571	8.13875	8.07985	8.11444	8.12985	8.12729	8.15601	8.1409	8.1126	8.17144	8.157	8.06531	8.1058	8.08949	8.16169	8.1068	8.11734	8.16847
2.0775	8.10116	8.1022	8.10442	8.06952	7.97537	8.06407	8.00657	7.99153	8.09994	8.12152	8.09773	8.07839	8.1095	8.11617	8.16175	8.13974	8.13679	8.16632	8.12875	8.09341	8.09144	8.0729	8.15962	8.137	8.12056	8.20982
2.07875	8.11565	8.09747	8.08361	8.05631	8.01494	8.0686	8.00092	7.9687	8.12547	8.16848	8.08547	8.08175	8.11348	8.12374	8.16298	8.13869	8.12432	8.15846	8.14761	8.09712	8.07902	8.08342	8.14529	8.10713	8.13302	8.22036
2.08	8.10364	8.08473	8.0916	8.05655	8.00167	8.06098	8.00963	7.96144	8.1305	8.12518	8.06228	8.06871	8.12783	8.11627	8.17837	8.11334	8.15562	8.16784	8.13157	8.06458	8.13285	8.08743	8.14536	8.09333	8.11247	8.20426
2.08125	8.10876	8.12136	8.10671	8.05071	8.00187	8.05092	7.99394	7.95901	8.11622	8.1461	8.08965	8.08549	8.14026	8.09311	8.1369	8.10555	8.1343	8.13536	8.12072	8.07596	8.09613	8.06579	8.16599	8.11857	8.11756	8.20919
2.0825	8.08425	8.09239	8.09114	8.07892	7.97972	8.05284	8.01947	7.9785	8.12878	8.14798	8.09066	8.07004	8.12801	8.11748	8.17043	8.12755	8.11995	8.14662	8.10929	8.07517	8.08421	8.07704	8.16367	8.10827	8.10397	8.21034
2.08375	8.10436	8.11558	8.07284	8.03243	7.99151	8.04207	8.00249	7.97984	8.12388	8.13664	8.06065	8.0762	8.12617	8.12494	8.13837	8.12109	8.12596	8.14886	8.12673	8.09701	8.0804	8.08318	8.16404	8.07297	8.11642	8.21302
2.085	8.10191	8.13337	8.08199	8.08083	7.97764	8.05686	8.00365	7.96068	8.13084	8.15435	8.07471	8.06832	8.13435	8.09437	8.1762	8.13665	8.11321	8.14239	8.11797	8.09298	8.11654	8.06469	8.14744	8.11453	8.13207	8.22104
2.08625	8.11507	8.08765	8.12111	8.06263	7.9881	8.04698	7.98823	7.98322	8.12474	8.1374	8.04449	8.08506	8.14665	8.10195	8.14344	8.12965	8.13044	8.1797	8.10869	8.09704	8.10697	8.08279	8.17104	8.07891	8.11709	8.23379
2.0875	8.09233	8.11148	8.08144	8.04631	7.95926	8.05234	8.02694	7.98444	8.11887	8.13288	8.06741	8.06343	8.11265	8.1219	8.17099	8.13308	8.12417	8.18398	8.12051	8.08705	8.11665	8.08178	8.1487	8.11275	8.12012	8.19503
2.08875	8.11338	8.10991	8.07322	8.04237	8.03578	8.0428	8.02052	8.01027	8.13118	8.14354	8.08918	8.08481	8.09937	8.11816	8.16045	8.14262	8.11254	8.16247	8.15276	8.09391	8.09938	8.09942	8.15466	8.10249	8.11233	8.19918
2.09	8.07653	8.12976	8.08514	8.05599	8.01939	8.03003	8.03104	7.96637	8.0952	8.14385	8.07566	8.05593	8.12515	8.11087	8.15273	8.11476	8.14619	8.1924	8.15081	8.0942	8.09579	8.08069	8.14679	8.11624	8.14663	8.18741
2.09125	8.09295	8.10999	8.07762	8.03673	8.03613	8.07185	8.01564	7.98551	8.11238	8.14715	8.08056	8.09104	8.1058	8.11188	8.16926	8.14648	8.1054	8.16209	8.1613	8.08561	8.08672	8.1006	8.177	8.10978	8.12121	8.19546
2.0925	8.11455	8.11605	8.0902	8.02778	8.00612	8.03434	8.02696	8.00831	8.09145	8.14404	8.10682	8.08556	8.11282	8.15013	8.17664	8.12474	8.11838	8.18378	8.13717	8.08901	8.14037	8.09382	8.1608	8.14006	8.12905	8.15559
2.09375	8.11852	8.10301	8.12058	8.05797	7.99538	8.05707	8.02842	7.99697	8.13579	8.14054	8.07001	8.08278	8.12655	8.1336	8.15495	8.14765	8.11148	8.13562	8.1629	8.08299	8.104	8.07644	8.16826	8.08523	8.12182	8.19755
2.095	8.08629	8.12863	8.08999	8.0723	8.01544	8.08195	7.98676	7.97683	8.11005	8.12882	8.08407	8.07279	8.10665	8.11538	8.15708	8.1433	8.12334	8.17528	8.12745	8.06813	8.10229	8.08909	8.15537	8.0814	8.11495	8.19604
2.09625	8.10618	8.10575	8.08738	8.06418	7.98887	8.03307	8.01902	7.98259	8.12133	8.15252	8.08674	8.05889	8.13921	8.12912	8.15484	8.12822	8.13556	8.16391	8.13914	8.06753	8.10549	8.08632	8.13564	8.10633	8.12409	8.21222
2.0975	8.10712	8.13857	8.07937	8.03806	7.99422	8.05403	8.00806	7.99654	8.11836	8.14368	8.10965	8.07359	8.13424	8.09275	8.17284	8.14178	8.12343	8.19294	8.10818	8.05663	8.09473	8.08045	8.11821	8.10772	8.12609	8.20044
2.09875	8.08878	8.10499	8.08779	8.07444	7.99283	8.04871	7.98298	7.96433	8.13735	8.14546	8.07938	8.0668	8.12073	8.11108	8.17875	8.1468	8.12734	8.17801	8.1264	8.0998	8.10639	8.06862	8.14321	8.08969	8.13807	8.21769
2.1	8.09151	8.11693	8.07708	8.03395	7.97698	8.0593	7.97882	7.97781	8.10712	8.12096	8.08514	8.07404	8.10572	8.12424	8.1544	8.16403	8.10518	8.1866	8.10173	8.1067	8.12767	8.0832	8.13337	8.10204	8.13047	8.17348
2.10125	8.0845	8.10204	8.10403	8.0709	7.99701	8.02958	8.0027	7.99304	8.10315	8.15125	8.07124	8.06421	8.1483	8.12417	8.16371	8.11828	8.11551	8.15144	8.13993	8.09897	8.11812	8.06422	8.16033	8.09041	8.09749	8.19542
2.1025	8.07558	8.10037	8.10678	8.09398	7.9893	8.06249	8.00897	7.99119	8.13489	8.11629	8.10861	8.1011	8.12282	8.11539	8.15639	8.14431	8.11234	8.16481	8.14025	8.06598	8.12152	8.07287	8.15202	8.10756	8.12193	8.18589
2.10375	8.08557	8.10727	8.10595	8.03998	8.0053	8.06823	8.02138	8.02096	8.11854	8.1283	8.07629	8.05284	8.1028	8.1029	8.18418	8.15847	8.11552	8.17657	8.13584	8.0619	8.0702	8.06856	8.15892	8.10405	8.09347	8.19553
2.105	8.12773	8.11881	8.1069	8.0476	8.00657	8.03206	8.00636	8.00218	8.11926	8.12827	8.08747	8.09196	8.12976	8.13831	8.18109	8.13093	8.12547	8.17219	8.14888	8.11864	8.11605	8.04554	8.15431	8.09769	8.10018	8.19457
2.10625	8.08624	8.09913	8.07995	8.0554	7.99137	8.05286	7.99998	8.00383	8.11175	8.15885	8.08356	8.08247	8.11086	8.10684	8.15973	8.13694	8.10439	8.15277	8.15421	8.08858	8.09104	8.09164	8.139	8.09677	8.09816	8.20639
2.1075	8.10891	8.11069	8.09512	8.02862	7.97379	8.06962	7.99251	7.97482	8.15035	8.15026	8.0921	8.07969	8.15387	8.0879	8.1538	8.12797	8.10198	8.16023	8.14438	8.07724	8.10549	8.12452	8.17616	8.1214	8.1158	8.2141
2.10875	8.11203	8.12394	8.09293	8.05781	8.00074	8.08815	8.01186	8.01085	8.14111	8.15177	8.08836	8.07286	8.13354	8.1035	8.15887	8.1374	8.10808	8.15765	8.13147	8.10711	8.09264	8.11014	8.16073	8.10877	8.12694	8.19252
2.11	8.10359	8.09162	8.08341	8.04834	7.99143	8.07108	8.02946	7.98745	8.10933	8.16141	8.07344	8.06174	8.12141	8.10421	8.18586	8.13299	8.1099	8.18684	8.11925	8.07049	8.1143	8.10389	8.1717	8.10194	8.14142	8.22685
2.11125	8.10969	8.12955	8.07624	8.04203	8.02077	8.06693	8.01578	7.98365	8.10705	8.13892	8.07194	8.08154	8.15033	8.11461	8.14527	8.12383	8.11496	8.16885	8.1112	8.07356	8.09816	8.0896	8.16252	8.10189	8.12147	8.23695
2.1125	8.09271	8.10837	8.08571	8.06033	7.99741	8.06067	8.02462	7.99428	8.15296	8.13427	8.08252	8.07861	8.12071	8.09618	8.16522	8.1503	8.13276	8.16978	8.1221	8.06055	8.09435	8.08305	8.13687	8.11512	8.12304	8.20765
2.11375	8.09495	8.11795	8.07096	8.07688	7.97477	8.04887	7.98542	8.01816	8.11772	8.13186	8.09047	8.06487	8.12124	8.13844	8.18405	8.12094	8.12763	8.16058	8.15283	8.08278	8.10419	8.08573	8.16169	8.12988	8.10073	8.21984
2.115	8.11927	8.12604	8.06815	8.05596	8.00076	8.0632	8.00667	7.99171	8.12936	8.11831	8.10548	8.06096	8.11706	8.09627	8.15174	8.13733	8.10153	8.16545	8.11774	8.06356	8.11536	8.08237	8.16198	8.10385	8.10818	8.19741
2.11625	8.0939	8.14073	8.09669	8.05092	8.00652	8.0545	7.97517	8.01412	8.12901	8.14773	8.08689	8.0554	8.12326	8.10962	8.17825	8.14709	8.11773	8.19954	8.12794	8.07442	8.08236	8.07678	8.1485	8.08189	8.11073	8.20535
2.1175	8.10497	8.12816	8.07887	8.02163	8.02139	8.04188	7.9928	8.00764	8.10382	8.11773	8.10203	8.10029	8.12286	8.09625	8.16873	8.1349	8.1158	8.16484	8.14792	8.08306	8.0921	8.094	8.15024	8.09915	8.12155	8.20873
2.11875	8.09034	8.11903	8.07834	8.03994	8.00256	8.04268	7.99343	7.99154	8.1255	8.14502	8.08506	8.10719	8.10813	8.08501	8.15808	8.15277	8.11909	8.14645	8.11033	8.09338	8.11954	8.0928	8.1644	8.11889	8.1198	8.19353
2.12	8.12225	8.09265	8.09736	8.07766	7.97363	8.04615	7.98503	8.00713	8.11549	8.13755	8.07085	8.0764	8.12566	8.08556	8.13612	8.13501	8.11554	8.16195	8.15231	8.06339	8.10695	8.09206	8.15601	8.10269	8.13575	8.22651
2.12125	8.09192	8.1407	8.08404	8.02887	8.0034	8.02236	8.01663	8.02115	8.10532	8.14796	8.08532	8.07336	8.13894	8.11196	8.14969	8.11254	8.11082	8.22007	8.14766	8.08496	8.12309	8.09033	8.1419	8.12335	8.13252	8.22009
2.1225	8.10017	8.11912	8.11065	8.0473	7.9972	8.06075	7.99537	7.98348	8.12538	8.13886	8.10224	8.06206	8.12266	8.10733	8.135	8.14185	8.13132	8.16069	8.13008	8.08241	8.08986	8.10764	8.15908	8.12686	8.12697	8.23931
2.12375	8.1101	8.10977	8.06644	8.05795	8.01824	8.06576	7.99968	8.03096	8.10976	8.13668	8.08846	8.07218	8.12372	8.10695	8.14226	8.13925	8.13103	8.15689	8.13748	8.10213	8.12118	8.07773	8.17556	8.1049	8.09374	8.22185
2.125	8.11409	8.11286	8.10149	8.06406	8.00842	8.06451	7.98956	7.99747	8.11483	8.14772	8.09046	8.05099	8.11901	8.11924	8.13985	8.14973	8.13811	8.18694	8.14114	8.09042	8.07069	8.07251	8.13379	8.10462	8.12826	8.19325
2.12625	8.10347	8.12766	8.08167	8.02341	8.01548	8.03952	8.01305	7.98533	8.12162	8.11336	8.10328	8.08335	8.13718	8.11437	8.146	8.10552	8.10917	8.18951	8.13015	8.07729	8.13339	8.10239	8.15426	8.11165	8.11385	8.21353
2.1275	8.10885	8.10415	8.0419	8.04922	8.02416	8.04756	7.99847	8.00371	8.13161	8.14652	8.06434	8.08796	8.13247	8.10394	8.15565	8.14696	8.13099	8.17438	8.12798	8.09282	8.10195	8.07599	8.14418	8.09939	8.11016	8.18675
2.12875	8.11	8.10425	8.08937	8.04648	8.03633	8.07083	8.01866	7.98523	8.13873	8.11464	8.09585	8.0794	8.10769	8.11605	8.16291	8.13349	8.12951	8.18361	8.12516	8.07395	8.10595	8.05891	8.1891	8.09733	8.11139	8.2285
2.13	8.1268	8.09038	8.08667	8.07502	8.01507	8.0388	7.98903	7.97746	8.11171	8.13059	8.04873	8.07417	8.13533	8.11585	8.1427	8.15309	8.11151	8.15513	8.10873	8.06507	8.09169	8.0629	8.12443	8.11504	8.13718	8.20617
2.13125	8.111	8.10472	8.07623	8.06322	8.01152	8.04755	7.98215	7.98184	8.09625	8.15213	8.10085	8.07816	8.1125	8.11984	8.15945	8.11517	8.12232	8.174	8.13349	8.09782	8.12773	8.06659	8.14343	8.09531	8.13725	8.19154
2.1325	8.08024	8.09725	8.07476	8.03833	7.99598	8.04604	7.99341	7.99965	8.13601	8.12897	8.07163	8.07384	8.1238	8.10305	8.17054	8.125	8.13228	8.18927	8.1111	8.06629	8.1465	8.08561	8.16314	8.10418	8.12509	8.18266
2.13375	8.07908	8.11626	8.09363	8.03506	7.9935	8.04941	7.99352	7.98472	8.09104	8.12231	8.09265	8.08105	8.13747	8.09932	8.16216	8.11682	8.12134	8.15622	8.13377	8.07939	8.11907	8.1033	8.14781	8.1064	8.11478	8.21481
2.135	8.10715	8.10321	8.08163	8.01948	7.99467	8.03741	8.00709	7.98781	8.11904	8.13383	8.08957	8.0741	8.12097	8.07178	8.16666	8.14279	8.14986	8.16009	8.12392	8.0879	8.09452	8.10016	8.16182	8.1053	8.10787	8.19934
2.13625	8.08488	8.08689	8.07877	8.07113	8.03385	8.05785	8.02003	7.98887	8.15794	8.15122	8.0826	8.06063	8.14668	8.1072	8.12645	8.1268	8.117	8.14893	8.14141	8.09011	8.08614	8.08693	8.16177	8.11753	8.10832	8.18919
2.1375	8.09384	8.11117	8.09435	8.06576	7.99761	8.03971	8.00516	7.96846	8.10217	8.13991	8.071	8.07416	8.12444	8.11627	8.14352	8.10625	8.12979	8.16897	8.13605	8.09744	8.10811	8.0785	8.1489	8.11376	8.11382	8.16941
2.13875	8.11336	8.1027	8.08149	8.06758	8.00342	8.03676	7.99208	7.98624	8.12291	8.14852	8.07535	8.05256	8.11025	8.08771	8.1761	8.11461	8.11661	8.14846	8.12804	8.11216	8.10032	8.10887	8.14338	8.11157	8.09895	8.20301
2.14	8.0947	8.11967	8.07818	8.04827	8.00181	8.05924	8.03881	7.96575	8.10836	8.14922	8.10674	8.05799	8.13233	8.12473	8.13894	8.13131	8.12334	8.18307	8.11062	8.09982	8.10336	8.09192	8.14562	8.1016	8.12661	8.21291
2.14125	8.08707	8.10314	8.08012	8.05306	7.98895	8.0456	7.99525	7.99055	8.12252	8.13824	8.10606	8.09139	8.11941	8.08913	8.15375	8.14389	8.12254	8.15604	8.11865	8.08636	8.08248	8.1184	8.17691	8.10966	8.12622	8.21668
2.1425	8.09609	8.11831	8.06931	8.05402	8.00965	8.06839	7.9905	7.97313	8.08955	8.12284	8.09932	8.06103	8.11141	8.09233	8.16982	8.13184	8.11672	8.16304	8.15189	8.07133	8.11987	8.09162	8.15831	8.09658	8.12987	8.20239
2.14375	8.09233	8.11227	8.10357	8.06182	8.00272	8.04505	8.01472	7.97792	8.10049	8.15652	8.04656	8.0969	8.11983	8.10952	8.17025	8.12465	8.10249	8.18194	8.13353	8.0628	8.09406	8.05886	8.16441	8.11412	8.12096	8.2147
2.145	8.09393	8.11847	8.09551	8.0772	8.03126	8.06226	7.9964	8.0039	8.099	8.08539	8.07713	8.05997	8.13097	8.07661	8.1755	8.14268	8.10277	8.16338	8.12734	8.07095	8.10112	8.06993	8.16976	8.0981	8.13779	8.22303
2.14625	8.0801	8.10492	8.07851	8.04217	8.01509	8.06107	7.98109	7.99034	8.12436	8.14764	8.12446	8.07502	8.12166	8.10153	8.17707	8.14387	8.10907	8.16716	8.12062	8.0893	8.09428	8.07728	8.1198	8.11671	8.12438	8.23032
2.1475	8.09468	8.09798	8.09964	8.03001	8.00649	8.05429	8.00073	7.96309	8.12445	8.14186	8.07496	8.06914	8.10449	8.11465	8.15705	8.12918	8.14146	8.15641	8.12152	8.11261	8.10182	8.0879	8.14047	8.09791	8.10531	8.17735
2.14875	8.08041	8.12895	8.11215	8.04544	7.99476	8.04413	8.02798	7.9965	8.10515	8.12886	8.10752	8.06146	8.12665	8.10864	8.14965	8.12378	8.10897	8.14695	8.15039	8.08541	8.09635	8.07642	8.14854	8.10365	8.12741	8.2129
2.15	8.11266	8.13795	8.08238	8.0545	8.01834	8.07024	8.00339	8.01548	8.12823	8.10914	8.09825	8.09539	8.12919	8.11757	8.15472	8.11625	8.12377	8.16391	8.13259	8.07875	8.0969	8.09217	8.141	8.12523	8.09949	8.17911
2.15125	8.0957	8.11266	8.10231	8.07884	8.01739	8.06971	7.98735	7.9937	8.13838	8.15965	8.08229	8.05931	8.12974	8.13898	8.1456	8.16254	8.11562	8.1685	8.1081	8.07685	8.11506	8.10068	8.18118	8.11774	8.11174	8.19091
2.1525	8.09322	8.07667	8.06922	8.02013	8.00153	8.02867	7.99296	7.97466	8.10521	8.11023	8.07318	8.09945	8.13099	8.11157	8.15975	8.15312	8.10687	8.13713	8.11861	8.07896	8.11392	8.08018	8.08578	8.09456	8.10013	8.18156
2.15375	8.11792	8.11376	8.0947	8.02717	7.9758	8.06537	8.02083	7.98139	8.13587	8.13413	8.07811	8.06945	8.10629	8.13521	8.16844	8.12459	8.12122	8.17765	8.11843	8.07841	8.10567	8.11899	8.13806	8.13642	8.1027	8.22172
2.155	8.10276	8.12459	8.09549	8.06482	8.00098	8.06718	7.99462	7.99029	8.1155	8.14171	8.10459	8.09671	8.11286	8.11227	8.1772	8.16421	8.11728	8.16657	8.15078	8.07458	8.08351	8.06544	8.18584	8.09831	8.10783	8.19533
2.15625	8.09374	8.10679	8.08921	8.05634	7.99987	8.05069	7.9968	7.97246	8.10934	8.1418	8.07775	8.05902	8.10655	8.11804	8.13179	8.12062	8.11677	8.15972	8.15119	8.07804	8.09128	8.07957	8.14614	8.11356	8.12753	8.17862
2.1575	8.11926	8.11615	8.07538	8.0656	7.98599	8.06309	7.99234	7.96523	8.12108	8.16335	8.07253	8.07992	8.12462	8.11523	8.1748	8.15085	8.13366	8.16546	8.13403	8.07864	8.10049	8.08167	8.13674	8.09382	8.12876	8.20541
2.15875	8.14205	8.09904	8.09014	8.05191	7.99624	8.06115	8.00035	7.99459	8.13008	8.1469	8.10264	8.04786	8.14409	8.10252	8.16644	8.13898	8.09768	8.15692	8.13031	8.09431	8.10594	8.09134	8.16997	8.10842	8.11173	8.22612
2.16	8.07201	8.10542	8.09212	8.06463	7.97898	8.04816	7.98563	8.02604	8.08261	8.1393	8.09303	8.07794	8.10166	8.1017	8.14696	8.156	8.10528	8.13662	8.13144	8.06561	8.10348	8.08174	8.17895	8.08081	8.1006	8.2215
2.16125	8.10198	8.1034	8.08947	8.05197	7.99488	8.05173	7.97495	7.9966	8.10605	8.121	8.07202	8.07992	8.12198	8.12366	8.17202	8.15621	8.12549	8.19439	8.1193	8.05468	8.12334	8.07788	8.14866	8.09927	8.11046	8.18342
2.1625	8.10779	8.08466	8.10961	8.0454	8.01134	8.05088	8.00556	8.00999	8.11751	8.1367	8.10732	8.07837	8.13399	8.12912	8.14124	8.142	8.13893	8.18082	8.14256	8.05747	8.09611	8.11878	8.14195	8.08785	8.10592	8.19541
2.16375	8.07717	8.10676	8.08278	8.06273	7.97379	8.06926	7.97227	7.96804	8.14736	8.1723	8.07217	8.08403	8.09067	8.09344	8.17995	8.13447	8.14193	8.16084	8.11506	8.09909	8.08137	8.08144	8.1487	8.10954	8.09814	8.22021
2.165	8.09759	8.1297	8.09159	8.04933	8.00821	8.04004	8.00922	8.00912	8.10721	8.13553	8.10284	8.05953	8.12032	8.11031	8.1663	8.12257	8.09433	8.15947	8.12478	8.04751	8.07553	8.08511	8.14394	8.10454	8.11408	8.17674
2.16625	8.10751	8.12313	8.07373	8.02231	8.02758	8.02783	8.00101	8.01593	8.13082	8.13119	8.09062	8.09371	8.09689	8.1082	8.17561	8.13958	8.13719	8.17503	8.13144	8.11742	8.12213	8.08445	8.14954	8.1187	8.11265	8.19363
2.1675	8.09033	8.11589	8.10347	8.05616	7.99889	8.03403	8.00993	7.9838	8.11831	8.14248	8.08721	8.0789	8.13381	8.10017	8.15434	8.13244	8.12856	8.16168	8.15647	8.0625	8.11629	8.09178	8.16742	8.09951	8.09089	8.19851
2.16875	8.08873	8.11643	8.10397	8.04995	8.00477	8.06547	7.99974	7.99094	8.10011	8.14231	8.07792	8.06004	8.11388	8.10528	8.15508	8.14714	8.10047	8.18624	8.14985	8.08047	8.09401	8.08445	8.10914	8.13469	8.12185	8.18797
2.17	8.09533	8.10909	8.09495	8.02432	7.96782	8.03613	8.03015	8.00019	8.10549	8.14216	8.08967	8.05574	8.14011	8.09528	8.1559	8.12403	8.10986	8.1715	8.14092	8.07376	8.11205	8.06131	8.14258	8.10559	8.12458	8.22757
2.17125	8.09642	8.09184	8.11578	8.08081	8.00621	8.067	8.00687	7.98963	8.09831	8.11704	8.09122	8.07702	8.10024	8.10666	8.15749	8.13912	8.11519	8.18706	8.13334	8.08027	8.12443	8.08981	8.16204	8.10913	8.1245	8.19006
2.1725	8.10798	8.10725	8.09652	8.0595	7.98619	8.02987	8.01367	7.99805	8.10853	8.13708	8.06423	8.07143	8.12299	8.13225	8.15538	8.12659	8.12453	8.13084	8.15065	8.08234	8.05235	8.09791	8.15452	8.08816	8.1193	8.18451
2.17375	8.09767	8.0891	8.06588	8.02668	8.00589	8.04438	7.97825	7.98476	8.10888	8.14087	8.1015	8.06178	8.11306	8.12865	8.15478	8.14311	8.0844	8.17517	8.12057	8.07789	8.10206	8.08404	8.12716	8.11858	8.09297	8.1951
2.175	8.10804	8.11814	8.09264	8.06742	7.98631	8.06264	8.00485	7.99047	8.10212	8.13717	8.07429	8.07008	8.10385	8.13237	8.13418	8.12032	8.10887	8.1702	8.14128	8.07217	8.10217	8.0882	8.161	8.14343	8.11303	8.21661
2.17625	8.07633	8.1126	8.09002	8.04597	7.99144	8.05854	8.0177	7.99187	8.15642	8.11175	8.09235	8.11144	8.12265	8.11243	8.14942	8.13429	8.11941	8.16432	8.14611	8.06933	8.10288	8.1048	8.15151	8.08632	8.13643	8.21758
2.1775	8.09738	8.11479	8.0647	8.05068	7.99125	8.07744	7.99387	7.98739	8.11749	8.14346	8.09368	8.06322	8.13698	8.10947	8.1535	8.15346	8.11656	8.17126	8.13356	8.06701	8.10979	8.08516	8.1388	8.08624	8.0977	8.22179
2.17875	8.11526	8.09251	8.08033	8.015	8.00113	8.04331	8.03013	8.00797	8.09405	8.14764	8.08819	8.07027	8.14664	8.12068	8.14958	8.15101	8.10288	8.14982	8.13982	8.10847	8.10695	8.0835	8.14492	8.0819	8.10845	8.20427
2.18	8.10927	8.11201	8.09889	8.06741	7.96984	8.0246	8.02227	7.99919	8.12075	8.10504	8.09363	8.09672	8.13991	8.11982	8.16213	8.14794	8.11705	8.16102	8.12527	8.09136	8.09029	8.07962	8.18089	8.12793	8.12884	8.18047
2.18125	8.12349	8.12673	8.08994	8.0655	8.00883	8.02974	8.00818	7.96705	8.12906	8.15557	8.07213	8.08564	8.13539	8.10581	8.13996	8.12499	8.10911	8.1615	8.13757	8.09306	8.07749	8.07389	8.1562	8.1199	8.14367	8.2073
2.1825	8.06537	8.11878	8.09077	8.07848	8.0062	8.04467	8.02235	7.967	8.1443	8.15541	8.09366	8.05428	8.1529	8.09925	8.15657	8.1305	8.10379	8.16859	8.09938	8.0797	8.11355	8.10394	8.15795	8.10065	8.11252	8.20791
2.18375	8.11265	8.12676	8.09338	8.04925	8.012	8.02362	8.03389	7.97053	8.13378	8.13431	8.06877	8.07634	8.11981	8.09183	8.16559	8.12182	8.11825	8.1882	8.10655	8.07083	8.09972	8.07527	8.14624	8.11536	8.12802	8.19431
2.185	8.1115	8.12257	8.10513	8.03429	8.01687	8.06401	8.00574	7.9864	8.09342	8.12938	8.07856	8.05169	8.10248	8.08897	8.15226	8.12879	8.11454	8.15211	8.13157	8.05759	8.1006	8.08639	8.16266	8.13144	8.12728	8.216
2.18625	8.0972	8.09938	8.08291	8.03056	8.01664	8.0211	8.00295	7.97191	8.10473	8.16327	8.08856	8.05994	8.11639	8.13807	8.1417	8.13412	8.11467	8.13761	8.11479	8.07242	8.10174	8.04779	8.1217	8.11065	8.12899	8.18012
2.1875	8.07451	8.10281	8.05584	8.05167	8.00236	8.02579	8.01979	7.98974	8.09709	8.12229	8.09745	8.07762	8.11703	8.10239	8.14841	8.12548	8.10548	8.18143	8.11546	8.06571	8.1142	8.07773	8.1511	8.10461	8.11171	8.213
2.18875	8.13269	8.09919	8.10072	8.05758	8.00478	8.0409	7.99489	7.96586	8.1049	8.1236	8.10025	8.0706	8.16364	8.11483	8.1617	8.10306	8.11205	8.1704	8.11606	8.09334	8.08487	8.11454	8.13761	8.11125	8.09404	8.19774
2.19	8.08532	8.12374	8.09149	8.07148	7.97981	8.06546	8.00976	7.9802	8.10831	8.12199	8.06741	8.06485	8.10934	8.11679	8.14548	8.14127	8.11226	8.16521	8.12494	8.0673	8.08076	8.06892	8.14808	8.1088	8.11564	8.20253
2.19125	8.09682	8.11285	8.09049	8.06238	7.99048	8.04647	8.00317	8.00966	8.09995	8.13454	8.05989	8.05995	8.12484	8.12728	8.14695	8.12665	8.1504	8.16896	8.1583	8.08318	8.08418	8.05968	8.18151	8.08341	8.1224	8.18757
2.1925	8.1014	8.12027	8.09447	8.05067	8.01876	8.04236	8.01584	8.00339	8.13386	8.13573	8.08022	8.05252	8.10667	8.09035	8.16216	8.1435	8.10463	8.16898	8.12561	8.06836	8.09051	8.06481	8.11313	8.10161	8.10754	8.22132
2.19375	8.09739	8.09245	8.08461	8.05952	8.00101	8.06358	8.0037	7.97825	8.12128	8.14396	8.05496	8.08994	8.12356	8.08043	8.17531	8.12643	8.08816	8.15203	8.14227	8.081	8.10456	8.07906	8.13078	8.1135	8.12438	8.21597
2.195	8.07836	8.07374	8.0927	8.07169	7.98377	8.03109	8.01289	7.9906	8.1146	8.15389	8.06156	8.07097	8.13796	8.12459	8.16496	8.15272	8.12945	8.1617	8.14897	8.04287	8.11664	8.08068	8.13764	8.09397	8.14353	8.2041
2.19625	8.11306	8.09149	8.06037	8.03751	8.01106	8.06796	8.00922	7.99692	8.10546	8.15002	8.06707	8.06184	8.15235	8.09323	8.17674	8.1431	8.13843	8.14013	8.1296	8.10478	8.07907	8.09087	8.12255	8.07155	8.11864	8.19094
2.1975	8.10556	8.12272	8.10677	8.07345	7.97657	8.03484	7.97663	7.99001	8.11329	8.14874	8.08093	8.07767	8.12951	8.10129	8.16594	8.12303	8.11183	8.17388	8.09904	8.06899	8.1015	8.10502	8.13284	8.12398	8.10643	8.20195
2.19875	8.07306	8.10814	8.07885	8.04719	7.98368	8.04492	8.00811	7.99095	8.10792	8.14342	8.10673	8.08908	8.08374	8.12302	8.16729	8.14412	8.13844	8.17993	8.12969	8.06143	8.08282	8.07887	8.14611	8.10915	8.13358	8.21883
2.2	8.08697	8.1194	8.08511	8.0666	7.98036	8.07263	7.9875	8.01908	8.11431	8.14305	8.06115	8.07065	8.12801	8.07965	8.16269	8.13211	8.10598	8.17819	8.1224	8.09082	8.10085	8.10373	8.14538	8.08234	8.11926	8.22009
2.20125	8.08123	8.10411	8.07729	8.04707	8.01468	8.04174	7.99538	7.99419	8.13089	8.13397	8.09515	8.04828	8.15171	8.09932	8.16941	8.13563	8.11224	8.16471	8.12245	8.09011	8.10976	8.0633	8.15434	8.10012	8.13045	8.20818
2.2025	8.1092	8.09149	8.08152	8.04952	7.98131	8.07845	7.99457	7.98437	8.12927	8.1484	8.07191	8.0655	8.14229	8.09105	8.14272	8.13274	8.11659	8.15198	8.11099	8.09574	8.13118	8.10173	8.13925	8.10022	8.12419	8.20226
2.20375	8.10009	8.08059	8.0702	8.05806	7.99864	8.06189	8.00503	8.01918	8.14707	8.12864	8.07381	8.0666	8.13694	8.10657	8.14731	8.11878	8.11357	8.18188	8.1315	8.07854	8.10582	8.07865	8.16637	8.11389	8.11357	8.20753
2.205	8.11771	8.10504	8.08835	8.07429	8.02304	8.03351	7.98375	8.00529	8.10798	8.15292	8.08385	8.06362	8.13153	8.10314	8.15533	8.13991	8.08881	8.18971	8.14156	8.07871	8.11507	8.08689	8.15053	8.07384	8.1024	8.18029
2.20625	8.10324	8.11086	8.09016	8.05604	8.00645	8.04939	7.97514	7.98757	8.12414	8.15044	8.06169	8.03839	8.11703	8.09824	8.17735	8.13206	8.11864	8.15616	8.15709	8.10386	8.11578	8.08575	8.14945	8.1095	8.06869	8.18954
2.2075	8.10919	8.09983	8.09413	8.05956	8.00902	8.05017	8.01605	7.96512	8.11129	8.14662	8.07629	8.05068	8.11323	8.12309	8.16836	8.14092	8.11297	8.15517	8.17658	8.06551	8.07973	8.06691	8.15546	8.09208	8.13602	8.202
2.20875	8.11854	8.12568	8.0669	8.06888	7.98362	8.05125	7.9973	7.98874	8.13867	8.14381	8.06674	8.09545	8.1082	8.1258	8.15353	8.14199	8.11154	8.14303	8.1419	8.12177	8.12837	8.11287	8.14326	8.10549	8.15101	8.20263
2.21	8.10445	8.12754	8.09512	8.06352	8.00121	8.02804	8.00525	8.00358	8.11909	8.1329	8.08721	8.05432	8.1484	8.09389	8.15869	8.11875	8.11989	8.17822	8.11356	8.10964	8.1006	8.07634	8.14573	8.11234	8.12325	8.18324
2.21125	8.09104	8.11618	8.06458	8.05179	7.99488	8.05456	7.97879	7.98593	8.10554	8.15008	8.09953	8.06638	8.13261	8.09736	8.1686	8.15425	8.09278	8.16437	8.13936	8.09053	8.09766	8.08583	8.17169	8.0713	8.10161	8.20618
2.2125	8.10401	8.08655	8.08177	8.04613	8.00344	8.04078	7.99116	8.00832	8.13589	8.14348	8.06957	8.0469	8.13552	8.09403	8.13467	8.13628	8.11392	8.16096	8.13647	8.07166	8.11859	8.07144	8.14722	8.11277	8.10168	8.20376
2.21375	8.12083	8.13537	8.10319	8.0553	7.99028	8.05449	8.00361	7.99692	8.13783	8.13033	8.0827	8.06858	8.11178	8.11586	8.16344	8.14768	8.08928	8.17697	8.14768	8.07559	8.11753	8.08495	8.14524	8.10224	8.11611	8.22711
2.215	8.11294	8.12174	8.09459	8.03189	8.01692	8.06187	7.98679	7.99699	8.09941	8.12513	8.05627	8.0554	8.13308	8.11703	8.1834	8.13203	8.1255	8.11194	8.12925	8.08906	8.12028	8.07411	8.17129	8.09775	8.11306	8.18632
2.21625	8.09128	8.09975	8.10888	8.03162	7.98844	8.04218	8.00932	7.9948	8.11679	8.14507	8.09691	8.07509	8.11627	8.10883	8.15512	8.12518	8.12994	8.18072	8.12892	8.07517	8.08192	8.07591	8.15142	8.12285	8.12059	8.1862
2.2175	8.09592	8.12182	8.06866	8.01667	7.98844	8.04711	7.99463	7.96731	8.1186	8.1238	8.05936	8.08225	8.12523	8.13023	8.14752	8.1277	8.1423	8.18025	8.09922	8.08778	8.09888	8.07957	8.15203	8.12041	8.10868	8.21044
2.21875	8.08544	8.11235	8.07053	8.07242	7.98514	8.04215	8.00267	7.98202	8.11594	8.12673	8.10326	8.06751	8.1191	8.12138	8.17037	8.14206	8.09353	8.18038	8.14059	8.08018	8.10495	8.10858	8.13084	8.10005	8.1232	8.20919
2.22	8.11304	8.09977	8.09098	8.03587	7.98917	8.03615	8.02099	8.00733	8.1093	8.14194	8.08771	8.0716	8.10738	8.1105	8.17101	8.15049	8.10455	8.14682	8.13427	8.07903	8.11535	8.09259	8.16833	8.13393	8.13009	8.18181
2.22125	8.10367	8.13066	8.10536	8.05303	7.9899	8.04234	7.98768	7.99498	8.10217	8.11764	8.10332	8.09874	8.11977	8.1073	8.13807	8.13532	8.12053	8.17681	8.13988	8.0821	8.1049	8.08815	8.13671	8.09258	8.11486	8.156
2.2225	8.10292	8.1103	8.09511	8.06446	7.95558	8.06207	8.03234	8.02121	8.08261	8.14778	8.05136	8.04971	8.13093	8.11173	8.13775	8.12814	8.11421	8.16523	8.15061	8.09136	8.12181	8.082	8.17457	8.11361	8.1105	8.20428
2.22375	8.0679	8.12754	8.07784	8.04435	7.99823	8.03868	8.01032	8.00262	8.11788	8.14338	8.10792	8.09757	8.12795	8.11849	8.14486	8.11845	8.1238	8.16027	8.13658	8.10446	8.09927	8.07909	8.13772	8.11623	8.13127	8.22309
2.225	8.09152	8.10991	8.06808	8.02683	8.0132	8.05041	8.00892	8.00832	8.10217	8.14211	8.09802	8.06036	8.14207	8.11927	8.15651	8.15372	8.11828	8.16372	8.15129	8.08552	8.10898	8.11476	8.13667	8.12416	8.08713	8.19271
2.22625	8.09172	8.09218	8.08295	8.07846	8.03748	8.04331	8.0171	7.98634	8.1373	8.10409	8.0886	8.05772	8.11462	8.092	8.16546	8.12241	8.09264	8.16648	8.12464	8.07078	8.10906	8.08983	8.16435	8.10526	8.13011	8.19173
2.2275	8.10198	8.11482	8.07671	8.0295	8.0137	8.03808	8.00008	7.96695	8.12106	8.14108	8.08361	8.08168	8.11819	8.11258	8.17133	8.1483	8.09374	8.17912	8.15429	8.0597	8.10238	8.08363	8.15149	8.10964	8.11249	8.2018
2.22875	8.10731	8.10907	8.0677	8.08213	7.99643	8.03294	7.98975	7.98001	8.07883	8.12663	8.0579	8.07515	8.12831	8.12425	8.13186	8.1229	8.12719	8.17716	8.16042	8.09798	8.11786	8.0865	8.15463	8.10674	8.11595	8.20501
2.23	8.10205	8.12331	8.08002	8.0624	7.98081	8.02555	7.99971	7.99784	8.12478	8.15202	8.07187	8.0785	8.10294	8.14697	8.13925	8.13414	8.14006	8.16967	8.14539	8.08923	8.07894	8.10817	8.16135	8.11061	8.08881	8.19551
2.23125	8.07237	8.13049	8.08787	8.04043	8.00313	8.05469	8.0078	7.99439	8.11839	8.17372	8.03308	8.07525	8.12568	8.12056	8.16935	8.11005	8.10719	8.16524	8.10351	8.09481	8.10415	8.10999	8.15716	8.10844	8.11786	8.21447
2.2325	8.1375	8.12658	8.08696	8.05628	8.01031	8.04153	7.99552	7.97927	8.10189	8.15829	8.08266	8.06843	8.11807	8.1133	8.14949	8.12994	8.11068	8.17419	8.14874	8.10706	8.08079	8.09546	8.14261	8.10959	8.1338	8.23024
2.23375	8.10165	8.11416	8.09829	8.04623	8.00176	8.0613	7.99519	7.9821	8.10523	8.14297	8.10051	8.087	8.13226	8.08421	8.17293	8.1433	8.11895	8.16077	8.1347	8.08202	8.13428	8.10297	8.16502	8.07954	8.12269	8.17755
2.235	8.11268	8.11153	8.08649	8.05823	8.01207	8.01872	7.9803	8.00381	8.15261	8.12476	8.09035	8.07364	8.12609	8.11866	8.14446	8.15274	8.11581	8.13372	8.11023	8.09313	8.08969	8.09655	8.14749	8.10351	8.12561	8.17963
2.23625	8.11362	8.12218	8.0735	8.04923	7.98737	8.05087	7.98975	7.97649	8.12032	8.12914	8.08288	8.06216	8.12465	8.10397	8.14295	8.12918	8.09221	8.14228	8.11952	8.05621	8.10472	8.09662	8.14424	8.09012	8.10159	8.21222
2.2375	8.09807	8.11737	8.07181	8.02907	8.0191	8.03852	7.99046	8.01007	8.12521	8.16867	8.07429	8.06018	8.11205	8.1103	8.18796	8.12777	8.12055	8.18176	8.13791	8.07469	8.09475	8.09526	8.1772	8.1093	8.1306	8.21247
2.23875	8.07898	8.09542	8.0802	8.04557	8.00728	8.0722	8.04026	8.01639	8.10392	8.12338	8.0867	8.06049	8.11037	8.09771	8.14555	8.15311	8.11786	8.16073	8.13966	8.07154	8.0913	8.07	8.12818	8.11557	8.14395	8.19168
2.24	8.0678	8.10785	8.10516	8.05974	7.99812	8.04904	7.97368	7.99259	8.12738	8.13304	8.08647	8.06347	8.13655	8.08791	8.16935	8.14185	8.10686	8.18065	8.13128	8.10954	8.11807	8.07644	8.14735	8.10791	8.08584	8.19711
2.24125	8.1303	8.12139	8.08556	8.03298	7.99359	8.02606	8.00329	7.99747	8.11486	8.15688	8.08031	8.07616	8.15064	8.13388	8.13788	8.13436	8.13042	8.14555	8.14045	8.10125	8.07597	8.08087	8.14134	8.10141	8.12711	8.23277
2.2425	8.12477	8.12599	8.08227	8.05966	7.9896	8.06962	7.98313	7.97956	8.12924	8.0967	8.07091	8.06812	8.13611	8.12253	8.16046	8.14041	8.12883	8.17264	8.12738	8.07097	8.11202	8.10022	8.15053	8.07587	8.09234	8.18256
2.24375	8.10969	8.12506	8.08194	8.07379	7.99637	8.04008	7.97501	7.97463	8.10953	8.11156	8.07721	8.07772	8.10802	8.1167	8.18942	8.11958	8.08881	8.16551	8.14045	8.05612	8.1108	8.07802	8.17228	8.1024	8.0955	8.20387
2.245	8.09817	8.08695	8.08067	8.03996	7.97539	8.04172	8.01421	8.01059	8.14147	8.13552	8.08792	8.09521	8.11509	8.09886	8.15923	8.13171	8.1274	8.17577	8.1494	8.09875	8.0832	8.08249	8.16295	8.13093	8.11449	8.19982
2.24625	8.09131	8.11688	8.0718	8.02371	8.00072	8.03767	8.00383	8.00777	8.14536	8.1349	8.07926	8.06822	8.10323	8.08984	8.15828	8.12331	8.09887	8.19204	8.13471	8.08419	8.1256	8.09021	8.13625	8.09983	8.11763	8.22496
2.2475	8.07667	8.11168	8.10338	8.03453	8.00184	8.04953	8.00284	7.9892	8.10828	8.15156	8.07546	8.07008	8.13377	8.09846	8.18511	8.1241	8.1277	8.18738	8.14604	8.08308	8.09539	8.07387	8.15023	8.0782	8.11023	8.19949
2.24875	8.08272	8.11792	8.09956	8.05837	7.99159	8.03372	7.99976	8.00695	8.11848	8.13522	8.08514	8.07686	8.13599	8.10761	8.14384	8.12129	8.10637	8.14244	8.12642	8.0773	8.06935	8.08195	8.14206	8.0876	8.10204	8.19471
2.25	8.10241	8.12681	8.07867	8.06546	8.01484	8.02915	7.9998	8.02117	8.11249	8.14758	8.07882	8.05204	8.09963	8.1292	8.1674	8.13654	8.09898	8.17487	8.1488	8.08681	8.10769	8.09898	8.13625	8.10576	8.11389	8.21026
2.25125	8.11139	8.09811	8.08952	8.02393	8.0275	8.05408	8.00384	8.0002	8.11499	8.11721	8.07458	8.08767	8.1055	8.08741	8.17811	8.13572	8.11061	8.18109	8.14091	8.09866	8.09643	8.08197	8.14251	8.09338	8.1122	8.20431
2.2525	8.09598	8.13837	8.09627	8.0553	7.9904	8.05953	8.02159	7.98678	8.1253	8.12953	8.08888	8.04986	8.15703	8.0843	8.1518	8.11494	8.11463	8.17365	8.11725	8.06354	8.12221	8.08668	8.15472	8.12034	8.10998	8.21867
2.25375	8.07418	8.12617	8.07324	8.03709	8.00144	8.05192	7.99181	7.96309	8.10526	8.12362	8.05749	8.07045	8.12607	8.07323	8.13816	8.1143	8.10195	8.17645	8.15609	8.0577	8.11739	8.08905	8.15665	8.10519	8.08217	8.21753
2.255	8.0858	8.11577	8.06778	8.04567	7.97815	8.04721	8.03469	7.97867	8.145	8.14225	8.08387	8.08555	8.12046	8.11363	8.15538	8.14059	8.13657	8.13196	8.1179	8.09112	8.12491	8.0773	8.16291	8.10167	8.10238	8.18928
2.25625	8.11995	8.1248	8.08693	8.0412	7.99084	8.05964	7.99362	7.99956	8.12405	8.15125	8.10293	8.07298	8.09185	8.11039	8.17022	8.146	8.12989	8.17401	8.11942	8.1024	8.08134	8.08427	8.15863	8.10921	8.13748	8.17591
2.2575	8.08295	8.10725	8.09778	8.03691	7.98895	8.01674	8.00297	7.95838	8.10635	8.1421	8.09392	8.06818	8.13102	8.11409	8.15425	8.13156	8.10216	8.14234	8.13498	8.08896	8.11935	8.0624	8.13423	8.08759	8.10885	8.1999
2.25875	8.12123	8.12714	8.06966	8.05634	7.99685	8.05913	7.98953	8.01586	8.11706	8.14824	8.09151	8.06791	8.11557	8.11099	8.17069	8.12498	8.11672	8.18324	8.14028	8.07709	8.10839	8.06935	8.15411	8.11489	8.1187	8.19457
2.26	8.10567	8.12036	8.08111	8.06228	7.99114	8.06581	8.02023	7.98606	8.1236	8.13874	8.09005	8.08862	8.109	8.09379	8.16801	8.14948	8.13533	8.17501	8.16794	8.0724	8.12154	8.06415	8.12777	8.07983	8.0948	8.21951
2.26125	8.103	8.10822	8.08854	8.04557	7.97775	8.04981	8.02649	7.99279	8.12156	8.13307	8.06183	8.06884	8.11823	8.12095	8.16418	8.11646	8.12068	8.15839	8.10495	8.12237	8.11407	8.06914	8.16125	8.11476	8.1069	8.15352
2.2625	8.1009	8.11791	8.07419	8.03412	8.00627	8.05774	8.01126	8.00877	8.12098	8.1201	8.06693	8.08783	8.11135	8.11304	8.17335	8.13784	8.10378	8.16183	8.13522	8.09312	8.09597	8.08276	8.1355	8.11675	8.10075	8.20639
2.26375	8.09635	8.11454	8.08576	8.05105	7.99096	8.04584	8.0049	8.00385	8.11724	8.12353	8.09663	8.06661	8.12185	8.09217	8.16673	8.1273	8.10555	8.18172	8.11296	8.06244	8.08885	8.08122	8.14862	8.08924	8.10896	8.21686
2.265	8.10424	8.09056	8.1031	8.07057	7.99192	8.03148	8.01629	7.96753	8.13085	8.13101	8.08986	8.09479	8.13299	8.10775	8.1636	8.13454	8.1287	8.17276	8.12255	8.0932	8.10056	8.08392	8.16199	8.12735	8.08611	8.22909
2.26625	8.10513	8.11804	8.08837	8.05293	7.98541	8.04103	8.00399	7.98552	8.12515	8.13751	8.07719	8.09197	8.09626	8.0857	8.15769	8.10811	8.1107	8.15723	8.14202	8.07607	8.09266	8.08387	8.15654	8.09709	8.13304	8.21489
2.2675	8.10782	8.10805	8.07597	8.04708	7.95865	8.05686	7.98427	7.9987	8.13258	8.12659	8.10042	8.05511	8.13062	8.13019	8.17078	8.1187	8.12608	8.16407	8.10863	8.08922	8.10684	8.08845	8.16016	8.09025	8.12786	8.19469
2.26875	8.10411	8.1019	8.08629	8.01767	7.97885	8.08877	8.01664	7.987	8.0881	8.14063	8.09285	8.06524	8.11933	8.10107	8.15815	8.13492	8.08732	8.1599	8.13469	8.08347	8.12156	8.07619	8.15638	8.10595	8.10909	8.20263
2.27	8.10764	8.12578	8.095	8.01305	7.98333	8.02876	8.02676	7.99675	8.09653	8.16376	8.07346	8.07138	8.12023	8.11333	8.16897	8.12568	8.12802	8.16121	8.15913	8.06144	8.11399	8.07624	8.15149	8.10265	8.1194	8.19864
2.27125	8.09867	8.09363	8.08875	8.04488	8.0101	8.05758	7.9975	7.97991	8.11268	8.12053	8.07869	8.08611	8.11763	8.09767	8.14161	8.13731	8.11435	8.15031	8.11219	8.08426	8.11633	8.0848	8.11053	8.10636	8.09506	8.22267
2.2725	8.09365	8.09899	8.09057	8.03661	7.99675	8.0323	8.00184	7.97432	8.07642	8.15441	8.06051	8.0882	8.13946	8.07436	8.16949	8.1337	8.11687	8.16612	8.11915	8.05522	8.11031	8.09041	8.11771	8.09096	8.12952	8.21293
2.27375	8.09162	8.1224	8.11083	8.01256	7.99116	8.05947	8.04027	8.00121	8.11381	8.14486	8.09786	8.04243	8.12268	8.09624	8.15092	8.13202	8.1115	8.15309	8.12772	8.09904	8.09821	8.10168	8.15637	8.11754	8.11164	8.15641
2.275	8.09855	8.13357	8.07952	8.05418	8.00648	8.04903	8.00201	7.98096	8.08404	8.13291	8.07284	8.07127	8.13784	8.10437	8.15421	8.13438	8.09116	8.19652	8.1248	8.06444	8.10152	8.05187	8.11045	8.0994	8.12868	8.1991
2.27625	8.09813	8.11248	8.07468	8.0736	7.96613	8.05401	8.01831	7.97706	8.12581	8.14163	8.07375	8.07054	8.11431	8.09567	8.15862	8.14087	8.07379	8.17196	8.14378	8.0717	8.10554	8.08943	8.14755	8.11593	8.11385	8.17219
2.2775	8.06757	8.11525	8.10509	8.06229	7.98595	8.03777	7.99981	8.01775	8.11785	8.15081	8.07288	8.05837	8.09988	8.11763	8.14227	8.11628	8.1083	8.15442	8.15541	8.09003	8.11078	8.06215	8.16056	8.09685	8.10869	8.19726
2.27875	8.13061	8.13359	8.08594	8.0462	8.0111	8.06169	7.97604	7.9964	8.13829	8.15083	8.07668	8.05687	8.13004	8.11589	8.15337	8.1202	8.11167	8.17386	8.14201	8.102	8.08035	8.07337	8.14955	8.1062	8.11574	8.18871
2.28	8.09154	8.11828	8.0786	8.05841	8.00905	8.01013	7.99606	7.98649	8.12363	8.11671	8.08125	8.08436	8.1099	8.12337	8.13259	8.11098	8.10792	8.15486	8.12226	8.06719	8.09829	8.07702	8.16019	8.10086	8.09832	8.19964
2.28125	8.10671	8.10719	8.0819	8.02876	8.00266	8.06955	8.03159	7.97292	8.0988	8.12481	8.07959	8.07386	8.12518	8.1223	8.1816	8.12673	8.12351	8.15758	8.11953	8.08336	8.09221	8.09873	8.1456	8.10673	8.09124	8.20396
2.2825	8.06931	8.12435	8.07798	8.0606	8.01064	8.04996	8.02084	8.00165	8.11178	8.13446	8.12638	8.07682	8.10001	8.10074	8.17925	8.15283	8.12367	8.15271	8.10346	8.08605	8.10374	8.10684	8.12757	8.09616	8.10467	8.21984
2.28375	8.09053	8.11185	8.09186	8.04034	7.99899	8.04819	8.0229	8.00449	8.1239	8.13066	8.06356	8.12014	8.12057	8.10013	8.15951	8.13397	8.10551	8.1856	8.14016	8.081	8.10707	8.07373	8.19777	8.12894	8.10312	8.1721
2.285	8.07766	8.13644	8.07515	8.01759	7.98879	8.04219	8.00692	7.97541	8.11827	8.1389	8.09189	8.0865	8.11558	8.09948	8.15275	8.13479	8.1105	8.15643	8.14518	8.07505	8.09554	8.08156	8.13667	8.0984	8.11946	8.18921
2.28625	8.12281	8.11212	8.0996	8.08076	8.00109	8.0513	7.9984	8.01212	8.13159	8.12053	8.07925	8.08316	8.11767	8.08441	8.14172	8.13495	8.09583	8.17016	8.12206	8.07392	8.12063	8.08149	8.1638	8.11519	8.11354	8.19439
2.2875	8.11676	8.11627	8.1031	8.04345	7.99217	8.03949	7.99626	8.01	8.12253	8.10846	8.06924	8.07817	8.14353	8.11439	8.15434	8.11689	8.13815	8.16543	8.13397	8.08421	8.1258	8.07396	8.13966	8.08353	8.11164	8.20409
2.28875	8.10002	8.094	8.10429	8.02893	7.95166	8.03706	7.98478	7.98828	8.10754	8.11853	8.08329	8.07359	8.12313	8.08875	8.17342	8.10975	8.10174	8.15468	8.12992	8.08342	8.10377	8.10489	8.14728	8.09685	8.11686	8.18271
2.29	8.10608	8.12421	8.07877	8.0577	7.9818	8.0812	8.00784	7.997	8.11432	8.15047	8.0758	8.06123	8.1062	8.13836	8.16867	8.15136	8.10483	8.18397	8.1153	8.08732	8.09476	8.0562	8.1662	8.09835	8.10986	8.20996
2.29125	8.08261	8.13313	8.03419	8.05828	8.01455	8.05692	7.99898	8.00111	8.12239	8.14573	8.07518	8.08585	8.1311	8.08988	8.09895	8.11951	8.12232	8.15707	8.11907	8.05809	8.12755	8.0629	8.15442	8.12292	8.11773	8.20935
2.2925	8.10319	8.10896	8.10358	8.06065	8.00388	8.05743	8.00729	7.98591	8.11558	8.16568	8.08804	8.0645	8.12156	8.10757	8.16491	8.16448	8.10878	8.17236	8.11278	8.07857	8.10409	8.07896	8.14364	8.06912	8.08835	8.20287
2.29375	8.09121	8.12427	8.11637	8.06202	7.97814	8.06411	7.99712	8.00056	8.11202	8.1446	8.08559	8.0845	8.14249	8.11731	8.18717	8.10945	8.12701	8.17168	8.11859	8.06608	8.10353	8.07831	8.1511	8.11422	8.1028	8.21641
2.295	8.09254	8.10755	8.08335	8.02287	7.99925	8.05117	8.02519	7.98388	8.13234	8.12667	8.05761	8.06682	8.1319	8.11574	8.15197	8.11276	8.10783	8.14152	8.14445	8.08307	8.11258	8.09072	8.13297	8.07597	8.12298	8.20981
2.29625	8.07623	8.10481	8.06096	8.06318	8.01837	8.07018	7.99817	7.98085	8.12821	8.13827	8.11119	8.05893	8.11604	8.11189	8.15312	8.13364	8.11839	8.16243	8.14613	8.0892	8.05487	8.08238	8.15586	8.08955	8.10977	8.18953
2.2975	8.09846	8.12318	8.07281	8.03145	7.99232	8.05952	7.99528	7.99273	8.10541	8.1273	8.08257	8.06384	8.12087	8.0706	8.12619	8.11287	8.11536	8.16006	8.15365	8.0968	8.10241	8.08875	8.13087	8.11535	8.12828	8.21181
2.29875	8.11153	8.12517	8.08744	8.05977	7.9871	8.06504	8.00315	8.02787	8.13524	8.1618	8.09696	8.06112	8.11114	8.12567	8.16201	8.11937	8.11982	8.17693	8.1281	8.0729	8.10922	8.09713	8.14345	8.08223	8.1239	8.2104
2.3	8.09932	8.10472	8.08588	8.05276	8.01601	8.03587	7.99427	7.97949	8.09639	8.13996	8.07077	8.05776	8.12242	8.13196	8.18009	8.13234	8.09183	8.16645	8.13377	8.09727	8.09935	8.0947	8.13536	8.11233	8.12583	8.19935
2.30125	8.08181	8.08707	8.0884	8.05345	7.97377	8.04952	8.0264	8.00427	8.11598	8.13653	8.08562	8.05449	8.11758	8.11917	8.14754	8.14603	8.10321	8.18777	8.12229	8.10119	8.10212	8.08489	8.13431	8.07673	8.11325	8.1881
2.3025	8.10085	8.12707	8.097	8.05996	8.01023	8.06425	8.04025	8.02397	8.11195	8.11487	8.07063	8.06924	8.12211	8.10208	8.15908	8.11535	8.09111	8.16427	8.12398	8.07168	8.09099	8.07455	8.19055	8.10014	8.11494	8.20129
2.30375	8.09147	8.10231	8.09066	8.05831	8.03482	8.05443	8.00216	7.98331	8.10193	8.12687	8.08803	8.06348	8.11631	8.11808	8.16081	8.10403	8.10158	8.17009	8.11145	8.08023	8.0919	8.07112	8.14749	8.12122	8.12529	8.21169
2.305	8.09503	8.13894	8.069	8.0479	7.98093	8.04981	7.98818	7.98775	8.12162	8.11516	8.07487	8.09472	8.11982	8.12062	8.13621	8.11101	8.11644	8.14576	8.14395	8.07746	8.11656	8.05983	8.14812	8.11179	8.12122	8.19178
2.30625	8.11575	8.11685	8.11991	8.05015	8.00603	8.04786	8.00264	7.99762	8.14022	8.1584	8.08127	8.08374	8.12167	8.10653	8.13719	8.13103	8.1183	8.1607	8.15323	8.08208	8.09766	8.09327	8.14876	8.11952	8.09136	8.19998
2.3075	8.13285	8.11388	8.07003	8.04204	8.0035	8.02944	7.97169	7.99169	8.10943	8.12203	8.05544	8.07647	8.11304	8.10436	8.14453	8.1409	8.11374	8.17757	8.14476	8.07503	8.0981	8.08434	8.14332	8.09983	8.12337	8.18623
2.30875	8.11798	8.10633	8.08491	8.02995	7.98057	8.05105	8.0011	7.99888	8.09558	8.14654	8.06398	8.06651	8.11865	8.12745	8.14243	8.13229	8.14178	8.18065	8.12101	8.07103	8.10705	8.03974	8.15193	8.09138	8.11195	8.20464
2.31	8.10099	8.11256	8.07738	8.05846	7.99192	8.04749	7.99866	7.97962	8.14168	8.17604	8.07574	8.07409	8.12756	8.12395	8.15986	8.13756	8.11619	8.1642	8.13909	8.07264	8.09662	8.08584	8.1689	8.10438	8.10711	8.18815
2.31125	8.11692	8.11626	8.06594	8.04387	8.01149	8.0292	8.02533	8.00873	8.12489	8.15715	8.08157	8.08311	8.12381	8.1128	8.16613	8.11819	8.12191	8.17149	8.1297	8.07965	8.08737	8.07104	8.11836	8.0904	8.12962	8.18813
2.3125	8.11525	8.13061	8.08091	8.07501	7.99576	8.02958	8.01481	7.9959	8.11634	8.14375	8.08418	8.08647	8.11388	8.11243	8.12029	8.13746	8.11861	8.1441	8.13064	8.05288	8.10661	8.0807	8.15394	8.11767	8.11024	8.19654
2.31375	8.09814	8.10842	8.08694	8.04292	8.00985	8.06027	8.00686	7.99484	8.10924	8.13979	8.07541	8.07252	8.1088	8.12427	8.14728	8.12433	8.12447	8.17479	8.13659	8.09075	8.10882	8.07449	8.14494	8.12354	8.11775	8.22747
2.315	8.11834	8.12302	8.08924	8.03421	7.98602	8.01499	8.00471	7.98503	8.11822	8.13103	8.05317	8.08744	8.10115	8.09325	8.1744	8.14888	8.12018	8.16297	8.12342	8.06571	8.09186	8.06704	8.1398	8.09636	8.1295	8.21463
2.31625	8.10955	8.12563	8.08009	8.05765	7.99855	8.04167	8.01026	8.00832	8.11318	8.12089	8.09969	8.07472	8.10138	8.09787	8.15903	8.14188	8.11624	8.14313	8.12379	8.08953	8.11117	8.08342	8.18132	8.10641	8.12955	8.21994
2.3175	8.12651	8.10379	8.09448	8.07178	8.00696	8.05261	8.01677	7.98496	8.11485	8.14471	8.06994	8.08253	8.11666	8.11141	8.16162	8.11367	8.10723	8.16837	8.1335	8.0518	8.10812	8.10398	8.15581	8.10212	8.10213	8.19035
2.31875	8.11159	8.12052	8.06243	8.02984	8.00813	8.06728	8.00401	8.01115	8.11583	8.13727	8.08657	8.04915	8.13386	8.12825	8.13764	8.14833	8.09558	8.14999	8.12108	8.06086	8.11736	8.06407	8.17278	8.09478	8.10602	8.20206
2.32	8.08289	8.10577	8.08902	8.04667	7.99518	8.02165	7.98926	7.98606	8.09679	8.11118	8.09165	8.04552	8.12524	8.12049	8.15885	8.14144	8.10566	8.17965	8.13433	8.07755	8.09225	8.08635	8.14803	8.09596	8.11415	8.20707
2.32125	8.0893	8.12995	8.08323	8.04039	8.01153	8.04275	8.00042	8.00567	8.10251	8.15418	8.08383	8.03104	8.12836	8.10732	8.19192	8.15001	8.10295	8.18101	8.10625	8.07806	8.09522	8.06317	8.15141	8.093	8.12084	8.19516
2.3225	8.09386	8.08903	8.09289	8.05279	8.01164	8.06273	7.96899	8.01647	8.10262	8.14469	8.09343	8.08083	8.09501	8.0746	8.14562	8.14648	8.12048	8.18685	8.11973	8.08745	8.08151	8.10316	8.18036	8.10971	8.11179	8.2028
2.32375	8.07414	8.11366	8.09677	8.03771	8.00688	8.03123	8.00126	7.97276	8.13301	8.15366	8.07075	8.07608	8.13246	8.10935	8.14816	8.12333	8.08994	8.165	8.14622	8.05688	8.09459	8.07424	8.12561	8.11488	8.10348	8.20381
2.325	8.09381	8.14064	8.06167	8.04619	7.99885	8.00188	8.008	7.98999	8.12293	8.15309	8.08154	8.08913	8.1463	8.11857	8.15359	8.12016	8.09537	8.19447	8.11441	8.07862	8.11341	8.08393	8.16269	8.09354	8.09796	8.19992
2.32625	8.09939	8.09998	8.09183	8.05557	7.98756	8.06405	8.01223	7.97964	8.12707	8.11648	8.07331	8.07974	8.07205	8.08379	8.14156	8.107	8.10852	8.15019	8.10202	8.04548	8.12257	8.09868	8.14304	8.09274	8.11467	8.18897
2.3275	8.08212	8.11563	8.0937	8.05247	7.99901	8.05537	8.01269	7.9901	8.11303	8.13295	8.08445	8.07368	8.1069	8.11	8.1663	8.11888	8.13733	8.16509	8.14049	8.07308	8.12487	8.06745	8.16622	8.11551	8.10449	8.19939
2.32875	8.08913	8.10862	8.08885	8.05768	8.00665	8.05053	7.98428	7.97809	8.12715	8.1292	8.05184	8.05434	8.12555	8.1027	8.13011	8.12535	8.10202	8.15334	8.11611	8.06332	8.11009	8.06765	8.151	8.12474	8.12651	8.21148
2.33	8.095	8.12886	8.09253	8.06879	8.01679	8.03001	8.01398	7.96657	8.12752	8.15001	8.07703	8.06099	8.15141	8.11594	8.1488	8.11423	8.11983	8.15883	8.14668	8.10535	8.06371	8.07656	8.14837	8.09859	8.0915	8.21705
2.33125	8.09301	8.07907	8.08985	8.06114	7.97097	8.04574	8.00453	7.97953	8.13771	8.12418	8.06403	8.08322	8.12282	8.09095	8.16177	8.11538	8.11654	8.15387	8.13364	8.08307	8.07859	8.09797	8.13754	8.11017	8.10009	8.18801
[truncated: 2,135 more rows]

## Sheet: 1 uM
0.00125	8.39049	8.43956	8.35931	8.36266	8.3548	8.34395	8.4116	8.34996	8.44127	8.39226	8.23618	8.29823	8.25894	8.3061	8.29147	8.41724	8.3648	8.46445	8.39114	8.38052	8.32558	8.43336	8.37761	8.31476	8.36879	8.45535	8.45729	8.30694	8.32353	8.36501	8.51339	8.41833	8.34161	8.32952	8.42589	8.44209
[truncated: 3,999 more rows]

[truncated: 4 more sheets: 2 uM, 3 uM, 4 uM, 5 uM]
