# Supplementary material for: Evolutionary fine-tuning of residual helix structure in disordered proteins manifests in complex structure and lifetime
Source: Commun Biol. 2023 Jan 18;6:63. doi: 10.1038/s42003-023-04445-6 (PMC9849366; doi:10.1038/s42003-023-04445-6)
Supplement: Supplementary file 3 — Supplementary Data 1 [file 42003_2023_4445_MOESM3_ESM.zip › Supplementary Data 1/DREB2A WT/Association/kon 300 mM NaCl.xlsx]

## Sheet: 0.5 uM
0.00125	9.58393	9.59851	9.54749	9.53155	9.61226	9.62332	9.54622	9.51034	9.63511	9.54911	9.56032	9.43493	9.60841	9.45582	9.64856	9.77867	9.68337	9.60916	9.65697	9.61371	9.51894	9.64455	9.74652	9.7535	9.62269	9.66455	9.68822	9.53656	9.64965	9.58605	9.45846	9.67007	9.73395	9.6204	9.75296	9.64754	9.79195	9.67943	9.65197	9.70816	9.80071	9.68273	9.69465	9.70826	9.5584	9.66801	9.80721	9.64284	9.76388
0.0025	9.61543	9.63148	9.53987	9.4282	9.51376	9.49714	9.44609	9.6512	9.5607	9.70549	9.53504	9.53269	9.55467	9.80669	9.64578	9.65805	9.55067	9.73274	9.64852	9.72755	9.72027	9.61882	9.69297	9.67887	9.68623	9.55768	9.68462	9.6427	9.62409	9.6675	9.52739	9.69405	9.70626	9.77226	9.67155	9.65818	9.67524	9.76508	9.75581	9.73672	9.68271	9.7568	9.74284	9.81413	9.74131	9.79642	9.69908	9.67141	9.73976
0.00375	9.54262	9.54015	9.53118	9.39118	9.47205	9.44964	9.43922	9.58497	9.53789	9.65854	9.50487	9.5328	9.48865	9.74573	9.61201	9.66298	9.46724	9.69906	9.59348	9.71562	9.71234	9.57672	9.59299	9.62077	9.61672	9.55352	9.62545	9.61058	9.58145	9.6453	9.52638	9.65205	9.63421	9.71545	9.62707	9.66944	9.61002	9.68641	9.76218	9.70359	9.64449	9.71254	9.71134	9.77445	9.73499	9.76845	9.70082	9.66361	9.73593
0.005	9.49642	9.49902	9.46268	9.3325	9.44983	9.40443	9.36825	9.49801	9.48137	9.52881	9.45525	9.40192	9.45022	9.65306	9.55918	9.61334	9.46835	9.59582	9.53682	9.61554	9.63061	9.51498	9.64983	9.60509	9.58304	9.48734	9.5559	9.52336	9.5576	9.561	9.44048	9.58568	9.62142	9.62143	9.64057	9.58942	9.5689	9.66234	9.63834	9.6382	9.65568	9.6904	9.66303	9.68556	9.64599	9.72323	9.64469	9.58616	9.65643
0.00625	9.46203	9.45749	9.40936	9.30458	9.43721	9.36876	9.32858	9.43426	9.4414	9.4514	9.43466	9.3049	9.41757	9.55266	9.5051	9.57718	9.44834	9.52374	9.49893	9.53574	9.52103	9.48886	9.63759	9.5839	9.53614	9.43158	9.52685	9.46053	9.50313	9.47426	9.36785	9.53968	9.58357	9.53598	9.6016	9.52114	9.54958	9.61789	9.53913	9.59923	9.62765	9.64434	9.63221	9.61971	9.55809	9.61047	9.60264	9.52558	9.58527
0.0075	9.42438	9.41737	9.37133	9.26522	9.38759	9.34574	9.2754	9.39816	9.40194	9.42823	9.38514	9.29916	9.37795	9.52067	9.47969	9.51752	9.40249	9.50957	9.45845	9.51775	9.50108	9.44362	9.58586	9.53497	9.48052	9.39413	9.49454	9.42544	9.47417	9.43115	9.34067	9.50184	9.54023	9.51571	9.54335	9.49179	9.51126	9.56771	9.5241	9.57205	9.5811	9.59325	9.57892	9.59222	9.52888	9.58555	9.5717	9.48603	9.56168
0.00875	9.38229	9.37489	9.32755	9.23288	9.35247	9.2951	9.25193	9.36262	9.37054	9.39629	9.34506	9.26085	9.33922	9.47816	9.43472	9.48981	9.36267	9.45618	9.40557	9.46984	9.44672	9.41047	9.52692	9.4843	9.45273	9.36684	9.44377	9.37433	9.44208	9.40078	9.30355	9.47302	9.50315	9.47851	9.51044	9.44587	9.45948	9.52236	9.49512	9.53544	9.53043	9.55563	9.53094	9.54961	9.48597	9.54242	9.53339	9.46218	9.53192
0.01	9.3358	9.34585	9.2974	9.18928	9.31962	9.26619	9.20851	9.33579	9.34326	9.37041	9.31978	9.22652	9.29828	9.45083	9.39997	9.45475	9.32633	9.41918	9.36381	9.43851	9.41739	9.37604	9.484	9.45281	9.41331	9.32632	9.4058	9.34649	9.39685	9.36189	9.26361	9.42334	9.45874	9.45711	9.47789	9.41612	9.42593	9.47486	9.45333	9.49655	9.49745	9.51653	9.49094	9.51267	9.44516	9.52753	9.48343	9.42307	9.48056
0.01125	9.30682	9.30577	9.26735	9.15687	9.27053	9.23266	9.17976	9.29498	9.28728	9.32557	9.27888	9.19718	9.26342	9.40827	9.37091	9.41007	9.29586	9.38972	9.34413	9.42482	9.37095	9.3274	9.44611	9.39613	9.37417	9.28439	9.37213	9.32079	9.35746	9.32734	9.23533	9.39934	9.41712	9.41615	9.42746	9.37893	9.38403	9.44309	9.4088	9.46346	9.45639	9.47379	9.44911	9.48747	9.4107	9.47697	9.45125	9.4031	9.44226
0.0125	9.27623	9.27333	9.23422	9.12066	9.24311	9.19313	9.15515	9.25047	9.27023	9.30064	9.24498	9.16716	9.2331	9.37651	9.36404	9.38547	9.2581	9.3498	9.28749	9.35853	9.35053	9.30699	9.3996	9.35554	9.35161	9.2547	9.33905	9.28511	9.32863	9.29791	9.19565	9.3591	9.37898	9.37981	9.40141	9.3458	9.35294	9.40494	9.39197	9.43055	9.41475	9.43679	9.41965	9.44121	9.37587	9.47063	9.42785	9.37162	9.4095
0.01375	9.23561	9.24648	9.20331	9.0809	9.19419	9.16417	9.11301	9.21992	9.22999	9.26866	9.21182	9.1345	9.18966	9.33672	9.31302	9.33772	9.22013	9.31379	9.26287	9.32041	9.30891	9.25906	9.35895	9.32871	9.29275	9.21364	9.3031	9.23671	9.28162	9.2712	9.15258	9.31977	9.35094	9.34106	9.36033	9.31858	9.31897	9.35804	9.35647	9.3865	9.38072	9.39586	9.37664	9.39496	9.34566	9.4505	9.38473	9.31127	9.38626
0.015	9.2075	9.2142	9.18818	9.05843	9.16291	9.12956	9.08429	9.19211	9.19487	9.24229	9.18857	9.10395	9.16582	9.30954	9.27081	9.32498	9.19655	9.2722	9.21011	9.28887	9.28088	9.24179	9.33777	9.30512	9.26502	9.17731	9.27136	9.21063	9.2624	9.2289	9.13911	9.27885	9.309	9.3019	9.33114	9.27907	9.28974	9.33475	9.32686	9.36743	9.34544	9.37439	9.34861	9.37237	9.31222	9.38976	9.34628	9.29567	9.34175
0.01625	9.18388	9.18426	9.13622	9.01995	9.13849	9.09835	9.05059	9.16242	9.1597	9.20361	9.15282	9.07121	9.12639	9.26521	9.22255	9.2859	9.16052	9.25121	9.17505	9.25208	9.25899	9.20449	9.28929	9.25137	9.23694	9.15766	9.24181	9.18216	9.21832	9.20445	9.10398	9.24477	9.27782	9.27098	9.30219	9.25555	9.25355	9.31655	9.28167	9.33476	9.30302	9.32847	9.32333	9.33533	9.28102	9.35056	9.31875	9.25443	9.31459
0.0175	9.14737	9.14327	9.11135	8.99461	9.11418	9.05812	9.02194	9.13429	9.1349	9.17846	9.11595	9.04959	9.09381	9.23737	9.18643	9.25061	9.12203	9.21381	9.17178	9.23913	9.23284	9.17057	9.26136	9.2346	9.19538	9.12847	9.20704	9.15478	9.18322	9.17627	9.06789	9.21752	9.24461	9.25865	9.2689	9.21637	9.21955	9.27084	9.25656	9.30303	9.28521	9.29882	9.28938	9.29841	9.24047	9.31581	9.28664	9.23042	9.27513
0.01875	9.12204	9.11228	9.0961	8.97337	9.07685	9.04354	8.9931	9.10702	9.11463	9.15007	9.08912	9.01281	9.06366	9.21843	9.17752	9.22049	9.09553	9.19081	9.1282	9.20264	9.18319	9.14795	9.2388	9.19932	9.16327	9.10021	9.17915	9.12439	9.16399	9.15373	9.04364	9.18615	9.2237	9.20511	9.23278	9.18145	9.18613	9.23409	9.23817	9.28037	9.24406	9.2662	9.26019	9.28063	9.21067	9.28976	9.25713	9.20009	9.25541
0.02	9.08547	9.08551	9.07341	8.9542	9.04342	9.00554	8.96679	9.07709	9.07737	9.12397	9.06165	8.99781	9.04185	9.18638	9.146	9.19553	9.06307	9.1677	9.09364	9.166	9.16285	9.11244	9.20009	9.18269	9.1327	9.05852	9.14662	9.08577	9.12656	9.12045	9.0157	9.15586	9.18447	9.18501	9.20424	9.16009	9.16557	9.20887	9.19966	9.24788	9.22341	9.23549	9.21636	9.2536	9.18549	9.26254	9.21714	9.16655	9.23532
0.02125	9.05881	9.05466	9.03199	8.9218	9.01383	8.98118	8.93948	9.06143	9.05074	9.0924	9.02917	8.96789	9.00814	9.16173	9.1109	9.16354	9.03874	9.13639	9.06463	9.15798	9.14401	9.09463	9.16949	9.15984	9.10759	9.05209	9.12003	9.06988	9.10294	9.09177	8.98758	9.13066	9.1596	9.14908	9.17784	9.12076	9.15077	9.18054	9.17212	9.21274	9.18893	9.23096	9.18829	9.21375	9.15947	9.22715	9.18985	9.15051	9.21581
0.0225	9.02775	9.04078	9.01455	8.88236	8.98577	8.94906	8.91757	9.03338	9.02661	9.06308	8.99995	8.94043	8.9799	9.12899	9.08255	9.13988	9.00368	9.1133	9.0418	9.12171	9.11711	9.05462	9.15202	9.11764	9.07629	9.00917	9.09236	9.04915	9.07901	9.06218	8.96551	9.10545	9.13221	9.12315	9.13525	9.11411	9.10175	9.13669	9.14367	9.1721	9.16303	9.17784	9.1672	9.19437	9.13667	9.20649	9.17108	9.11111	9.16876
0.02375	9.00991	9.00706	8.97576	8.8635	8.95876	8.92719	8.88337	9.00283	9.01271	9.02816	8.98432	8.92573	8.95786	9.10663	9.04606	9.11341	8.98911	9.07452	9.02855	9.10533	9.08463	9.03866	9.12772	9.08001	9.05764	8.99471	9.07587	9.01506	9.05736	9.03202	8.94767	9.06855	9.10668	9.08758	9.11727	9.0859	9.07973	9.1263	9.12873	9.15209	9.13075	9.1456	9.14488	9.17363	9.12333	9.17744	9.1543	9.10765	9.14321
0.025	8.97835	8.99444	8.94909	8.83434	8.94494	8.90647	8.87101	8.9832	8.9785	9.00412	8.94826	8.89487	8.9396	9.07918	9.02773	9.09025	8.94531	9.05656	8.9875	9.07514	9.05445	9.00509	9.09575	9.06413	9.02719	8.9804	9.0421	8.98414	9.02033	9.01772	8.91988	9.04162	9.0747	9.07958	9.09487	9.06104	9.07398	9.10367	9.10079	9.10612	9.11924	9.11632	9.1165	9.14451	9.07905	9.15738	9.11338	9.07881	9.13185
0.02625	8.96609	8.96584	8.92987	8.81592	8.92344	8.88401	8.84769	8.95173	8.9573	8.98388	8.92057	8.87053	8.90693	9.06542	9.00116	9.06301	8.93574	9.02719	8.97636	9.05775	9.03232	8.9842	9.0713	9.04214	9.01159	8.94238	9.01973	8.96931	8.99721	8.99383	8.8912	9.03109	9.05385	9.04809	9.06561	9.03556	9.0228	9.07594	9.07129	9.10242	9.09777	9.09492	9.10107	9.10465	9.07277	9.13591	9.09128	9.05079	9.10754
0.0275	8.9337	8.94073	8.91694	8.79631	8.90849	8.84699	8.82983	8.9362	8.93765	8.9653	8.90906	8.83432	8.88936	9.03618	9.00003	9.04408	8.92182	9.00218	8.94431	9.0332	9.00963	8.95339	9.05186	9.02239	8.98706	8.9253	8.99166	8.94491	8.96878	8.96613	8.86763	9.00649	9.04276	9.02378	9.04479	9.00335	9.00982	9.05381	9.04213	9.07436	9.06741	9.07694	9.08045	9.08777	9.03855	9.09999	9.08022	9.01539	9.0767
0.02875	8.9123	8.92331	8.88942	8.77442	8.89938	8.82982	8.81194	8.91084	8.91331	8.93231	8.87948	8.8207	8.85784	9.00821	8.97036	9.02349	8.88915	8.96737	8.92433	9.01077	8.99227	8.92633	9.03474	9.00613	8.96931	8.90378	8.97062	8.93289	8.95671	8.94437	8.85004	8.97324	9.01733	8.98231	9.02687	8.978	8.99237	9.02323	9.00442	9.05508	9.05497	9.05985	9.05868	9.06258	9.01168	9.08713	9.04377	8.99074	9.05368
0.03	8.89134	8.89423	8.86418	8.7592	8.88387	8.80725	8.77955	8.88402	8.88952	8.89864	8.85353	8.78889	8.84948	8.9637	8.94366	9.01287	8.87844	8.9381	8.91677	8.97855	8.9543	8.90692	9.02085	8.97374	8.93606	8.8804	8.95548	8.89969	8.93556	8.92415	8.83154	8.95686	9.00009	8.95914	9.00836	8.9488	8.96257	9.00907	8.98749	9.0316	9.03287	9.03498	9.02428	9.03567	8.98692	9.07018	9.02179	8.97559	9.01498
0.03125	8.87888	8.8684	8.83776	8.73755	8.85736	8.7957	8.75968	8.85935	8.87291	8.85859	8.84063	8.75831	8.83099	8.90469	8.92031	8.98084	8.85966	8.90275	8.88662	8.94294	8.91796	8.88366	8.99932	8.96624	8.90872	8.86024	8.92892	8.87741	8.91273	8.90219	8.78421	8.91817	8.9776	8.92178	8.9961	8.93205	8.9461	8.97507	8.96373	9.00649	9.02278	9.01998	9.00167	9.0131	8.96311	9.03673	9.0015	8.94956	8.99077
0.0325	8.85293	8.85755	8.81467	8.71803	8.84559	8.77301	8.74149	8.83149	8.84519	8.84261	8.82881	8.73675	8.8049	8.87773	8.88825	8.96507	8.85594	8.88333	8.87508	8.90629	8.88126	8.86163	8.99358	8.9547	8.89322	8.8425	8.90593	8.85718	8.88927	8.8711	8.76907	8.90212	8.94897	8.90426	8.97596	8.91026	8.92028	8.95464	8.91426	8.98038	8.99911	8.98874	8.98593	8.98983	8.93645	9.00445	8.97124	8.9349	8.97755
0.03375	8.83025	8.8287	8.78609	8.70302	8.82874	8.7494	8.72097	8.79711	8.82211	8.81236	8.8077	8.69689	8.80302	8.83907	8.88194	8.94516	8.83096	8.84394	8.85371	8.88748	8.84299	8.84286	8.97953	8.93153	8.89628	8.81312	8.88065	8.83535	8.86953	8.85336	8.74673	8.89213	8.92981	8.871	8.95486	8.87422	8.91961	8.93427	8.87028	8.96562	8.98286	8.96413	8.96021	8.96237	8.90489	8.99846	8.94976	8.90145	8.95758
0.035	8.8075	8.80677	8.76968	8.69388	8.80824	8.74464	8.70047	8.78227	8.81211	8.77447	8.77856	8.67694	8.77591	8.80655	8.87196	8.92465	8.82009	8.82573	8.83203	8.87093	8.80841	8.82577	8.96591	8.90351	8.8625	8.79313	8.85823	8.80268	8.85806	8.81364	8.72122	8.86159	8.91413	8.8489	8.94243	8.86231	8.89661	8.90744	8.86476	8.93751	8.95976	8.93597	8.94221	8.94943	8.87894	8.9623	8.93804	8.86576	8.92928
0.03625	8.78534	8.80207	8.76345	8.66333	8.78576	8.73112	8.67939	8.75426	8.80195	8.75047	8.77092	8.64726	8.76114	8.78155	8.84408	8.90253	8.80625	8.80181	8.79536	8.83269	8.79021	8.79552	8.947	8.89344	8.84636	8.77635	8.85369	8.77375	8.83506	8.80237	8.71758	8.83636	8.89268	8.82293	8.91987	8.85452	8.88994	8.89034	8.84202	8.9346	8.95222	8.90991	8.9204	8.91631	8.83708	8.93396	8.92743	8.83873	8.91703
0.0375	8.76376	8.78684	8.73167	8.64656	8.77515	8.71603	8.6659	8.72645	8.78985	8.73034	8.74983	8.63426	8.74336	8.76024	8.84289	8.88561	8.77923	8.78267	8.78964	8.80663	8.7714	8.7818	8.91833	8.88049	8.81162	8.76812	8.82826	8.75574	8.81934	8.76964	8.67213	8.81968	8.87454	8.81544	8.89364	8.81952	8.86291	8.86853	8.83098	8.90592	8.94693	8.9057	8.90984	8.89923	8.82321	8.90916	8.90794	8.82804	8.89276
0.03875	8.74727	8.76257	8.70895	8.63473	8.76455	8.70247	8.64238	8.70493	8.77025	8.71938	8.74433	8.61732	8.72536	8.72954	8.81608	8.86599	8.78959	8.7558	8.77167	8.78811	8.7427	8.78192	8.9151	8.85191	8.80818	8.74667	8.80885	8.73785	8.80279	8.75241	8.65762	8.80611	8.85975	8.79241	8.88858	8.81074	8.86084	8.8416	8.79989	8.89704	8.92573	8.87283	8.89363	8.86658	8.8077	8.88605	8.88949	8.80202	8.87838
0.04	8.73233	8.75298	8.69272	8.62913	8.73918	8.67721	8.63505	8.68042	8.73332	8.69453	8.71112	8.59922	8.7271	8.70768	8.79522	8.85034	8.75177	8.73026	8.75749	8.77412	8.71	8.7465	8.8956	8.84227	8.78337	8.71405	8.78318	8.71197	8.786	8.73851	8.63575	8.78989	8.84329	8.7748	8.8756	8.78537	8.84235	8.82326	8.79527	8.86357	8.92055	8.8615	8.86361	8.84918	8.79578	8.87345	8.87029	8.78208	8.8484
0.04125	8.7171	8.74071	8.67359	8.60334	8.73333	8.6647	8.62377	8.66336	8.72414	8.67071	8.71018	8.58746	8.69826	8.69262	8.77138	8.84805	8.73939	8.72788	8.74043	8.7433	8.68067	8.74473	8.87196	8.83668	8.76301	8.71432	8.76536	8.68968	8.75883	8.73124	8.6214	8.76732	8.82714	8.74123	8.86202	8.77785	8.81715	8.80428	8.7698	8.86575	8.91036	8.8431	8.84953	8.83156	8.76759	8.83812	8.86038	8.76612	8.84062
0.0425	8.69066	8.7305	8.65293	8.5902	8.71824	8.65238	8.61347	8.64317	8.7117	8.6503	8.67758	8.5573	8.68907	8.67779	8.7497	8.82343	8.73033	8.69944	8.71631	8.72962	8.67945	8.71596	8.86816	8.82006	8.74488	8.68718	8.75545	8.67293	8.74439	8.68819	8.59231	8.74762	8.81462	8.73897	8.84705	8.75449	8.80829	8.79091	8.74626	8.83878	8.88853	8.83019	8.82903	8.80863	8.74115	8.82629	8.8324	8.75016	8.81922
0.04375	8.68987	8.71333	8.63539	8.57484	8.70634	8.64233	8.59397	8.63083	8.69749	8.63218	8.67906	8.54509	8.67504	8.63548	8.74515	8.81131	8.71478	8.67617	8.71425	8.71027	8.66926	8.69428	8.84053	8.797	8.72844	8.68505	8.74446	8.65769	8.72498	8.68426	8.58628	8.74816	8.79211	8.72208	8.82483	8.73432	8.78899	8.7666	8.72849	8.82176	8.86902	8.80992	8.81107	8.79356	8.72609	8.79721	8.81875	8.74532	8.79512
0.045	8.66769	8.68563	8.63476	8.55058	8.68101	8.63522	8.57781	8.61009	8.68789	8.6082	8.6548	8.5237	8.67014	8.63163	8.73493	8.80399	8.71435	8.67084	8.69521	8.69241	8.64684	8.6906	8.82987	8.7952	8.73039	8.67061	8.72295	8.63974	8.71023	8.66073	8.56894	8.72666	8.77439	8.70249	8.81576	8.70232	8.77985	8.7424	8.71742	8.815	8.86564	8.79358	8.80249	8.78023	8.70643	8.77425	8.80152	8.72812	8.77634
0.04625	8.65901	8.66196	8.61587	8.55518	8.66887	8.60685	8.55827	8.59596	8.65395	8.59737	8.6479	8.50803	8.64534	8.62141	8.70885	8.79315	8.68953	8.65608	8.69648	8.67848	8.62601	8.67532	8.80852	8.77244	8.71334	8.64901	8.70191	8.62534	8.70242	8.64193	8.55578	8.71168	8.75678	8.68587	8.78684	8.6954	8.76737	8.72797	8.72178	8.79751	8.8478	8.78904	8.78014	8.76008	8.69396	8.74838	8.78765	8.70583	8.77492
0.0475	8.64641	8.64866	8.59221	8.533	8.6596	8.60776	8.54545	8.57815	8.64808	8.57819	8.6233	8.50474	8.6342	8.60522	8.6926	8.78258	8.66836	8.64442	8.67158	8.66765	8.60264	8.65748	8.7993	8.75388	8.70311	8.63756	8.70526	8.6073	8.69167	8.62582	8.54187	8.70665	8.74901	8.68592	8.77693	8.68536	8.74534	8.71828	8.71655	8.77169	8.81836	8.75447	8.76588	8.75647	8.68055	8.73852	8.77059	8.68729	8.7574
0.04875	8.62668	8.62964	8.58241	8.52937	8.66289	8.58884	8.54717	8.55789	8.63844	8.56886	8.6111	8.49255	8.62411	8.58977	8.68592	8.75794	8.66401	8.63081	8.65999	8.64601	8.59359	8.65086	8.78612	8.73451	8.68125	8.62567	8.69239	8.59639	8.66823	8.60902	8.53378	8.69148	8.73539	8.66048	8.75558	8.66457	8.73245	8.71401	8.6827	8.76252	8.79519	8.73513	8.7493	8.73103	8.66831	8.72859	8.75824	8.66662	8.73818
0.05	8.61426	8.62233	8.56776	8.50644	8.63198	8.58128	8.52816	8.55283	8.6187	8.55995	8.59619	8.47376	8.61569	8.57924	8.66288	8.74224	8.64957	8.61479	8.65603	8.62704	8.57481	8.63708	8.77802	8.71577	8.66682	8.61965	8.67173	8.58243	8.65987	8.60381	8.50817	8.67966	8.71274	8.66134	8.75374	8.6608	8.72363	8.69746	8.66358	8.73714	8.79614	8.71793	8.73712	8.71939	8.6516	8.69946	8.75315	8.64789	8.72473
0.05125	8.59023	8.61218	8.55666	8.50578	8.62062	8.56961	8.50578	8.53361	8.62114	8.53253	8.60533	8.46614	8.61015	8.5617	8.65069	8.74563	8.63388	8.61446	8.66036	8.62519	8.57284	8.62788	8.75479	8.70929	8.65452	8.60106	8.65733	8.57225	8.65	8.58582	8.50348	8.67459	8.70371	8.64385	8.72943	8.64233	8.71294	8.68632	8.64797	8.72599	8.7891	8.70767	8.72622	8.7018	8.62478	8.69584	8.7351	8.64381	8.71574
0.0525	8.58432	8.59164	8.54795	8.49087	8.6114	8.56903	8.50043	8.5288	8.61075	8.52944	8.58213	8.45283	8.5841	8.54261	8.63695	8.72316	8.61237	8.59115	8.67181	8.61463	8.54855	8.6202	8.75003	8.69968	8.631	8.59542	8.64791	8.56544	8.63103	8.56809	8.48658	8.65893	8.6946	8.62034	8.71719	8.63142	8.70412	8.66797	8.63698	8.71626	8.77321	8.6999	8.71316	8.69603	8.61919	8.68051	8.7238	8.6313	8.7061
0.05375	8.57709	8.56975	8.53459	8.47327	8.5966	8.55177	8.49319	8.49674	8.60977	8.51328	8.57052	8.43813	8.57507	8.53873	8.6267	8.71098	8.61097	8.58731	8.68293	8.59879	8.53639	8.60226	8.73267	8.68483	8.62069	8.59252	8.63956	8.53849	8.62394	8.55907	8.46911	8.63772	8.67284	8.60835	8.71523	8.61636	8.697	8.64322	8.62952	8.71626	8.75922	8.68326	8.7026	8.67672	8.604	8.66156	8.70534	8.61554	8.68424
0.055	8.56279	8.56926	8.51512	8.47719	8.597	8.53315	8.48072	8.50073	8.60283	8.50747	8.56072	8.43145	8.56809	8.5287	8.6202	8.69221	8.59772	8.56635	8.67188	8.59815	8.52311	8.58798	8.71865	8.66386	8.59621	8.57433	8.6459	8.53374	8.61238	8.54355	8.4654	8.62627	8.66493	8.60324	8.70071	8.61186	8.66867	8.63675	8.61435	8.69882	8.75955	8.67504	8.67676	8.66414	8.59425	8.64231	8.69278	8.60002	8.68019
0.05625	8.55623	8.56018	8.52007	8.44476	8.58437	8.52362	8.45911	8.48152	8.56967	8.49077	8.546	8.42673	8.55865	8.51689	8.59983	8.67868	8.58981	8.56634	8.60673	8.57581	8.50225	8.58209	8.70322	8.6675	8.59695	8.55969	8.61603	8.52656	8.59242	8.53357	8.46223	8.61832	8.66036	8.58971	8.68044	8.597	8.67166	8.62745	8.60737	8.6911	8.73954	8.65726	8.66407	8.64555	8.58188	8.6344	8.6915	8.5936	8.67739
0.0575	8.543	8.54531	8.50772	8.45323	8.57479	8.50589	8.46972	8.4795	8.55573	8.47495	8.5294	8.41822	8.55505	8.5005	8.59259	8.67145	8.58383	8.54734	8.58011	8.56259	8.49538	8.55278	8.69646	8.66342	8.58784	8.56228	8.5956	8.50401	8.57964	8.52413	8.43722	8.59992	8.64011	8.58307	8.68024	8.58222	8.66352	8.60748	8.59959	8.68762	8.72118	8.63836	8.64963	8.63492	8.57505	8.61631	8.67005	8.58473	8.66904
0.05875	8.51871	8.52392	8.49863	8.43319	8.5591	8.50916	8.44917	8.46809	8.55556	8.47301	8.52501	8.40608	8.54601	8.50214	8.58342	8.66156	8.57649	8.52904	8.56792	8.5477	8.4912	8.54647	8.68627	8.63894	8.57974	8.54436	8.57719	8.48132	8.57386	8.51358	8.42064	8.58642	8.63032	8.57574	8.67752	8.57026	8.65201	8.6045	8.59284	8.6727	8.71356	8.6292	8.64511	8.63914	8.56114	8.60962	8.66605	8.56777	8.65896
0.06	8.51015	8.53572	8.47591	8.43203	8.55122	8.49414	8.43005	8.45304	8.55007	8.45295	8.52262	8.39622	8.53277	8.49312	8.57567	8.6515	8.56485	8.52206	8.5494	8.53988	8.46548	8.53451	8.66313	8.6265	8.57259	8.53939	8.58183	8.48094	8.55968	8.50668	8.4118	8.58172	8.61689	8.56883	8.67614	8.55732	8.6542	8.58422	8.56642	8.66676	8.69425	8.62361	8.63106	8.6129	8.54939	8.58546	8.65577	8.55621	8.64721
0.06125	8.49439	8.5088	8.47429	8.4212	8.54336	8.48998	8.42904	8.45108	8.54817	8.44564	8.50175	8.37402	8.52059	8.48034	8.56098	8.63474	8.54557	8.50807	8.55662	8.52447	8.45748	8.51236	8.65027	8.61471	8.55798	8.53439	8.56301	8.4664	8.55933	8.49332	8.41011	8.57336	8.6122	8.54593	8.65881	8.56323	8.63653	8.56859	8.56336	8.65613	8.69453	8.60987	8.62268	8.60501	8.54181	8.57987	8.64739	8.56396	8.6463
0.0625	8.48868	8.50546	8.45376	8.41325	8.53566	8.4767	8.42204	8.43435	8.54535	8.43505	8.49967	8.36825	8.5164	8.46875	8.54631	8.62907	8.53903	8.50577	8.55326	8.51824	8.45188	8.51126	8.65452	8.61489	8.56108	8.51862	8.54669	8.47273	8.54877	8.48508	8.40332	8.56133	8.59935	8.54049	8.65084	8.54415	8.63113	8.56693	8.54422	8.65332	8.67584	8.60138	8.60894	8.60112	8.52927	8.58158	8.64432	8.54077	8.62251
0.06375	8.48314	8.49719	8.45381	8.40568	8.52605	8.47918	8.41128	8.41829	8.54202	8.42397	8.48861	8.36789	8.5042	8.45806	8.54203	8.62232	8.52877	8.49674	8.5329	8.49817	8.45465	8.49554	8.63537	8.5998	8.54719	8.51428	8.53799	8.46048	8.53564	8.46774	8.3941	8.54862	8.58771	8.53348	8.64711	8.5427	8.62318	8.56006	8.53806	8.65886	8.67628	8.59489	8.59806	8.57779	8.52126	8.5621	8.62057	8.53068	8.61526
0.065	8.47306	8.48727	8.44449	8.39388	8.51724	8.46341	8.40615	8.411	8.53104	8.41597	8.47101	8.35842	8.50676	8.44792	8.53324	8.61531	8.51681	8.47803	8.52681	8.49815	8.4271	8.48777	8.61793	8.59468	8.53547	8.51277	8.53585	8.44199	8.52142	8.45695	8.38525	8.55359	8.5791	8.52869	8.62254	8.53945	8.60833	8.5455	8.52136	8.64169	8.66404	8.56934	8.59062	8.57059	8.51398	8.55113	8.62931	8.52516	8.60612
0.06625	8.47962	8.47147	8.44024	8.39126	8.49904	8.45528	8.40645	8.40087	8.50726	8.41536	8.47366	8.34596	8.49867	8.4455	8.52449	8.61517	8.51884	8.47227	8.52553	8.49096	8.42941	8.47969	8.60978	8.57638	8.52258	8.49779	8.53171	8.43276	8.52323	8.45215	8.38134	8.53334	8.57206	8.50475	8.62446	8.52255	8.60466	8.53284	8.51811	8.6276	8.65829	8.56334	8.58249	8.56066	8.49374	8.5413	8.61326	8.51758	8.60195
0.0675	8.4486	8.46734	8.4369	8.37196	8.49011	8.44623	8.39329	8.38631	8.50755	8.40117	8.46401	8.34741	8.47929	8.44047	8.52021	8.59835	8.51434	8.4714	8.5173	8.48048	8.42228	8.47117	8.60754	8.55824	8.51015	8.50383	8.5195	8.41614	8.51386	8.44555	8.37101	8.53334	8.5615	8.50061	8.61387	8.51998	8.5998	8.52679	8.5045	8.61258	8.64648	8.56002	8.57628	8.56068	8.4972	8.52068	8.60809	8.51355	8.58499
0.06875	8.45345	8.45317	8.41647	8.37439	8.49024	8.44886	8.38338	8.37396	8.4957	8.3936	8.45574	8.34759	8.48004	8.43602	8.50872	8.60298	8.50702	8.46159	8.52271	8.47684	8.41313	8.46306	8.58284	8.56061	8.50536	8.48468	8.50531	8.415	8.49458	8.44511	8.35115	8.52129	8.5574	8.50631	8.60816	8.50529	8.58716	8.51545	8.50074	8.61125	8.64141	8.55963	8.56646	8.54556	8.48307	8.51522	8.58122	8.50528	8.57071
0.07	8.44457	8.45392	8.41248	8.36768	8.48313	8.43714	8.38045	8.36993	8.49756	8.39355	8.46158	8.3416	8.47929	8.42801	8.50274	8.59051	8.49955	8.45831	8.53082	8.47129	8.40295	8.44714	8.58744	8.55951	8.48947	8.47793	8.49605	8.40626	8.49798	8.42916	8.34979	8.50771	8.55317	8.49072	8.59525	8.50101	8.57977	8.51464	8.49845	8.59938	8.63645	8.54615	8.56302	8.54023	8.48116	8.50381	8.59047	8.49043	8.55236
0.07125	8.43305	8.45228	8.41252	8.35419	8.4755	8.42474	8.37029	8.36346	8.48619	8.3821	8.4303	8.33496	8.45694	8.40416	8.50252	8.57718	8.49198	8.44719	8.53629	8.4604	8.3904	8.45563	8.57522	8.54204	8.49485	8.47175	8.4883	8.40618	8.48277	8.42547	8.33773	8.50753	8.54394	8.4772	8.60573	8.48386	8.57283	8.49955	8.47834	8.59495	8.63132	8.53996	8.54428	8.53246	8.47065	8.50601	8.5751	8.48437	8.55515
0.0725	8.42168	8.44303	8.39979	8.35483	8.45683	8.42044	8.36073	8.35803	8.47058	8.37978	8.41782	8.32186	8.45454	8.40256	8.48995	8.56526	8.47617	8.44209	8.55684	8.44079	8.39227	8.44214	8.57884	8.5392	8.48399	8.47743	8.47667	8.39629	8.47353	8.40935	8.33831	8.48766	8.53492	8.47257	8.58271	8.48442	8.56644	8.50045	8.47651	8.58486	8.61524	8.53255	8.54033	8.51381	8.45898	8.48961	8.58283	8.47302	8.54441
0.07375	8.41717	8.43448	8.39239	8.33933	8.46799	8.41242	8.3541	8.35803	8.46935	8.36801	8.42025	8.31556	8.43593	8.39347	8.47898	8.56977	8.47109	8.43912	8.5621	8.43775	8.37634	8.43311	8.56449	8.53301	8.47739	8.44393	8.47572	8.39678	8.46375	8.41115	8.33366	8.49143	8.5301	8.46663	8.58323	8.47937	8.56057	8.49807	8.46353	8.56132	8.60391	8.53129	8.52358	8.51345	8.45223	8.48167	8.56397	8.47177	8.545
0.075	8.39743	8.41725	8.38401	8.3445	8.45508	8.41032	8.35841	8.32795	8.4738	8.37191	8.41437	8.308	8.43442	8.38939	8.47977	8.55683	8.46762	8.43461	8.57801	8.42848	8.38144	8.41052	8.55605	8.52555	8.46718	8.4481	8.46864	8.37961	8.45703	8.39494	8.33247	8.48217	8.52367	8.46589	8.57559	8.45975	8.55077	8.47782	8.46471	8.56432	8.59903	8.51331	8.5315	8.51453	8.44531	8.48284	8.55719	8.45908	8.54297
0.07625	8.38614	8.41758	8.38631	8.33155	8.45485	8.3991	8.34183	8.32531	8.4558	8.35545	8.4049	8.29662	8.42784	8.38917	8.46519	8.54998	8.45425	8.42674	8.58577	8.42072	8.36666	8.41452	8.5455	8.51502	8.46248	8.44366	8.45744	8.37453	8.45782	8.3822	8.30801	8.48009	8.51567	8.45113	8.56727	8.45383	8.54732	8.47751	8.46006	8.54656	8.59006	8.50094	8.51785	8.50249	8.43775	8.46979	8.55018	8.46399	8.5461
0.0775	8.38824	8.4083	8.37293	8.32397	8.44641	8.39831	8.33327	8.32211	8.43845	8.3342	8.41028	8.29486	8.41922	8.39493	8.4679	8.53859	8.44057	8.41613	8.57407	8.43677	8.36451	8.40787	8.54339	8.50538	8.44529	8.43786	8.44848	8.35977	8.44334	8.39004	8.31367	8.46704	8.51072	8.44624	8.55964	8.45079	8.54103	8.46464	8.44167	8.54296	8.57948	8.51005	8.50663	8.49674	8.42735	8.4715	8.54102	8.45215	8.53202
0.07875	8.39092	8.39276	8.3606	8.32755	8.42784	8.38204	8.33072	8.32833	8.44866	8.33978	8.40164	8.29236	8.42425	8.38304	8.45009	8.52526	8.44481	8.41301	8.57492	8.41665	8.34653	8.39894	8.53036	8.51157	8.45155	8.4275	8.44624	8.35773	8.44423	8.38424	8.31089	8.4438	8.49539	8.45067	8.55621	8.44732	8.53195	8.46019	8.44475	8.5375	8.57245	8.49312	8.50879	8.49095	8.42489	8.46158	8.53415	8.44417	8.53419
0.08	8.37647	8.39063	8.35619	8.3107	8.42725	8.3748	8.33115	8.31509	8.4408	8.33249	8.39589	8.27757	8.41645	8.37339	8.45157	8.52665	8.43381	8.41258	8.55714	8.41179	8.34725	8.39585	8.53008	8.49751	8.42957	8.4225	8.43675	8.34373	8.42757	8.37395	8.29892	8.45931	8.50065	8.44702	8.54366	8.43562	8.5181	8.4654	8.42939	8.52235	8.57426	8.49103	8.4886	8.47669	8.43319	8.45277	8.5393	8.43668	8.50976
0.08125	8.37998	8.37877	8.35428	8.30587	8.43046	8.37476	8.32062	8.31193	8.43889	8.32491	8.38016	8.2797	8.40774	8.36972	8.43484	8.52062	8.43471	8.40415	8.55374	8.41236	8.33605	8.38143	8.51663	8.48913	8.44133	8.42067	8.4271	8.36072	8.43271	8.36102	8.29983	8.45888	8.48978	8.42384	8.53578	8.43226	8.50945	8.45093	8.43473	8.51746	8.56009	8.47849	8.49773	8.49074	8.41833	8.44269	8.52852	8.42487	8.50618
0.0825	8.3687	8.37272	8.34578	8.30019	8.41739	8.36737	8.32573	8.30959	8.43445	8.32168	8.37691	8.27086	8.3927	8.36301	8.44591	8.50706	8.43009	8.4003	8.54034	8.40222	8.33352	8.37277	8.51455	8.48798	8.42353	8.41275	8.41594	8.33875	8.41949	8.3601	8.29834	8.45099	8.47818	8.42717	8.53234	8.43365	8.50653	8.44288	8.4297	8.51039	8.54737	8.47502	8.47498	8.4708	8.4041	8.45109	8.53318	8.4199	8.50387
0.08375	8.36395	8.36609	8.33828	8.30541	8.4088	8.35704	8.31541	8.29895	8.41911	8.31193	8.36856	8.26314	8.40036	8.37132	8.4332	8.51	8.42216	8.39395	8.52355	8.38521	8.33713	8.37295	8.51311	8.47473	8.41524	8.40858	8.42237	8.33651	8.41249	8.35793	8.27218	8.44375	8.48561	8.41959	8.5329	8.42134	8.50726	8.43381	8.43059	8.49617	8.54955	8.46873	8.4762	8.45801	8.40241	8.42844	8.51545	8.42626	8.49319
0.085	8.35221	8.35892	8.33795	8.29465	8.41254	8.36626	8.31388	8.28876	8.41939	8.30569	8.36866	8.26098	8.392	8.35278	8.42895	8.4958	8.41515	8.38182	8.51923	8.38746	8.31707	8.37279	8.50331	8.46405	8.41816	8.41036	8.41722	8.33942	8.40375	8.35905	8.27788	8.43472	8.47856	8.40737	8.51076	8.41633	8.49991	8.43126	8.43532	8.49882	8.52981	8.46264	8.47022	8.45961	8.39566	8.43235	8.52044	8.40653	8.49186
0.08625	8.3483	8.35592	8.34192	8.28502	8.41141	8.35709	8.29916	8.28398	8.40994	8.30621	8.36897	8.26632	8.38212	8.35275	8.4212	8.49361	8.41524	8.38096	8.50349	8.39129	8.32078	8.36884	8.50019	8.46533	8.41323	8.40407	8.41117	8.32736	8.40326	8.34612	8.27518	8.4374	8.48135	8.40882	8.51845	8.41626	8.49405	8.41885	8.41086	8.50273	8.53873	8.45255	8.46834	8.458	8.39266	8.42177	8.50546	8.40988	8.50021
0.0875	8.34503	8.3556	8.32854	8.28699	8.41166	8.34785	8.29937	8.28074	8.40542	8.29481	8.35805	8.24431	8.38634	8.35118	8.41564	8.49137	8.40413	8.37893	8.48166	8.37867	8.31768	8.35558	8.48875	8.45984	8.40647	8.39498	8.40941	8.31817	8.39788	8.3462	8.26564	8.41121	8.46134	8.39996	8.50688	8.41233	8.48651	8.41989	8.41195	8.48461	8.51421	8.43895	8.45395	8.44105	8.39259	8.41962	8.4988	8.40197	8.47761
0.08875	8.35113	8.34468	8.3239	8.28659	8.39931	8.35033	8.29736	8.28098	8.40446	8.29389	8.34756	8.24714	8.37347	8.34337	8.4075	8.48917	8.39594	8.37825	8.47636	8.37527	8.31405	8.35898	8.47874	8.45319	8.39941	8.39563	8.39294	8.31831	8.39224	8.34752	8.26322	8.42163	8.46515	8.39425	8.5068	8.40981	8.48913	8.41095	8.4121	8.48402	8.52268	8.43533	8.45575	8.44468	8.38312	8.41571	8.48659	8.38686	8.47732
0.09	8.32969	8.32292	8.31837	8.27684	8.39256	8.35165	8.29353	8.28106	8.39426	8.29447	8.35133	8.24674	8.37647	8.33349	8.40011	8.48081	8.39647	8.37546	8.45682	8.37625	8.31295	8.35825	8.47959	8.44745	8.39123	8.3875	8.38856	8.319	8.38279	8.32631	8.26062	8.41254	8.45205	8.39738	8.48987	8.39884	8.47273	8.40085	8.41072	8.47501	8.5244	8.43204	8.45152	8.44015	8.38299	8.41818	8.48383	8.38833	8.47464
0.09125	8.33006	8.33399	8.31247	8.27282	8.38597	8.34066	8.28446	8.26985	8.39335	8.29119	8.34914	8.24216	8.37236	8.34233	8.40345	8.47729	8.38911	8.3655	8.4511	8.35797	8.29779	8.34115	8.47211	8.4417	8.3899	8.37924	8.3854	8.30935	8.37291	8.32746	8.23757	8.41205	8.45149	8.40105	8.49206	8.39216	8.4748	8.40057	8.40763	8.4717	8.51917	8.43469	8.44621	8.42829	8.38201	8.40591	8.48106	8.38366	8.46869
0.0925	8.32011	8.31665	8.30483	8.26454	8.3783	8.32262	8.279	8.26665	8.39535	8.29115	8.33883	8.23537	8.3604	8.32898	8.40018	8.46723	8.40182	8.36472	8.44613	8.3688	8.29705	8.34336	8.46553	8.43925	8.38524	8.36969	8.37792	8.31123	8.371	8.32196	8.25095	8.40759	8.45226	8.40123	8.48287	8.38529	8.46694	8.39951	8.41263	8.46133	8.5019	8.42382	8.45047	8.43471	8.36436	8.4039	8.48018	8.37639	8.47472
0.09375	8.33005	8.32646	8.30655	8.26678	8.37754	8.32531	8.27549	8.26354	8.38061	8.27084	8.3377	8.23382	8.35358	8.32663	8.3935	8.46285	8.38466	8.35865	8.44234	8.36495	8.29457	8.33813	8.46455	8.4367	8.37454	8.36875	8.36207	8.30514	8.37407	8.32783	8.24469	8.40195	8.44048	8.39222	8.47318	8.38629	8.47425	8.39033	8.41005	8.46888	8.49752	8.41316	8.43464	8.4238	8.36719	8.38234	8.47856	8.3737	8.46671
0.095	8.31717	8.31875	8.30129	8.2481	8.37884	8.3244	8.27249	8.25905	8.37034	8.27748	8.33614	8.22813	8.35343	8.32948	8.39245	8.46009	8.37226	8.3498	8.42916	8.3586	8.28209	8.32793	8.45722	8.43156	8.37469	8.35478	8.3715	8.2884	8.37811	8.31298	8.23821	8.39857	8.43441	8.39018	8.47291	8.38304	8.46074	8.39181	8.40819	8.45716	8.50778	8.43342	8.43536	8.41734	8.36392	8.39154	8.46799	8.37013	8.46613
0.09625	8.30814	8.31789	8.29532	8.25711	8.37265	8.32624	8.27605	8.25669	8.37582	8.27532	8.33135	8.22311	8.35454	8.31635	8.38699	8.44032	8.36321	8.34167	8.41522	8.34846	8.2898	8.32322	8.45931	8.41437	8.36269	8.36854	8.37206	8.2945	8.35895	8.31454	8.23351	8.39109	8.4338	8.37583	8.46023	8.37253	8.45658	8.38648	8.39222	8.46047	8.48082	8.40878	8.42955	8.40922	8.35937	8.38243	8.45692	8.36342	8.46498
0.0975	8.31194	8.30374	8.28509	8.25148	8.36876	8.31003	8.26382	8.25043	8.36403	8.26913	8.33166	8.22582	8.35204	8.31906	8.38315	8.44587	8.36466	8.35083	8.41043	8.34571	8.28246	8.31817	8.44647	8.41787	8.36799	8.35998	8.35954	8.28528	8.34631	8.30884	8.23205	8.39538	8.43535	8.38251	8.45808	8.3714	8.45042	8.37953	8.39551	8.4453	8.49515	8.42172	8.4256	8.41248	8.35909	8.38645	8.4607	8.36379	8.46207
0.09875	8.30666	8.30725	8.27844	8.24636	8.35257	8.32271	8.25423	8.24648	8.36282	8.26476	8.32601	8.21512	8.34449	8.31419	8.3681	8.4461	8.36735	8.34381	8.40847	8.33457	8.27881	8.30951	8.45007	8.42376	8.3674	8.36048	8.35581	8.28508	8.35596	8.29728	8.22604	8.3824	8.42122	8.37907	8.45858	8.36229	8.45419	8.38223	8.39349	8.44744	8.48985	8.40315	8.42907	8.40335	8.35179	8.38229	8.45391	8.36407	8.44737
0.1	8.30817	8.30581	8.28313	8.24252	8.36257	8.31527	8.25665	8.24265	8.35741	8.25923	8.31706	8.20992	8.3317	8.31048	8.36724	8.43868	8.35119	8.33719	8.39657	8.33685	8.28677	8.3127	8.44695	8.418	8.35251	8.353	8.35	8.27663	8.36032	8.29435	8.22692	8.37392	8.42291	8.37305	8.46237	8.35469	8.44708	8.37475	8.38845	8.448	8.4935	8.40318	8.4246	8.40401	8.34033	8.37031	8.4417	8.35864	8.4471
0.10125	8.3012	8.3018	8.28775	8.2416	8.35257	8.2984	8.2465	8.23982	8.36459	8.25708	8.31926	8.21594	8.34161	8.31136	8.37152	8.44872	8.35466	8.33123	8.39378	8.34198	8.27571	8.30589	8.43307	8.40989	8.35742	8.34583	8.35172	8.27078	8.34786	8.29805	8.2188	8.37237	8.42089	8.36302	8.44645	8.35893	8.44195	8.37942	8.38988	8.44167	8.49302	8.38908	8.41447	8.3915	8.34373	8.36804	8.44088	8.36178	8.44756
0.1025	8.29832	8.29211	8.2801	8.24629	8.3441	8.30754	8.24819	8.24055	8.35251	8.26439	8.30138	8.2109	8.32397	8.30301	8.36278	8.43709	8.35287	8.33357	8.38509	8.32959	8.27147	8.30474	8.43037	8.40094	8.35482	8.35023	8.33709	8.27458	8.33972	8.30011	8.21854	8.37388	8.41893	8.36064	8.45106	8.35397	8.42692	8.36303	8.36982	8.43576	8.47653	8.39338	8.40907	8.39323	8.34709	8.37485	8.44332	8.34537	8.43506
0.10375	8.29618	8.30155	8.27292	8.23668	8.34238	8.29903	8.24283	8.23376	8.35856	8.26283	8.30509	8.20112	8.33532	8.30004	8.36976	8.43067	8.34937	8.32337	8.37407	8.33454	8.27509	8.29839	8.4279	8.4016	8.35767	8.34503	8.3389	8.26857	8.3432	8.29166	8.21421	8.36701	8.40569	8.34989	8.44025	8.34909	8.43088	8.37072	8.37927	8.42749	8.48566	8.38792	8.40587	8.39373	8.32771	8.36506	8.42995	8.34209	8.42457
0.105	8.28986	8.28408	8.26875	8.23656	8.34584	8.29817	8.23779	8.24215	8.35442	8.24926	8.30961	8.20693	8.34248	8.29239	8.36711	8.4157	8.33299	8.32576	8.3693	8.3202	8.27438	8.285	8.41558	8.39898	8.35326	8.34703	8.33806	8.26329	8.33706	8.29039	8.20683	8.36716	8.41291	8.36094	8.44324	8.35445	8.42861	8.36255	8.37768	8.42295	8.47886	8.38339	8.39252	8.38547	8.34166	8.35763	8.44178	8.34949	8.43194
0.10625	8.28159	8.28014	8.26641	8.22974	8.34455	8.28712	8.2367	8.22722	8.33914	8.24467	8.30209	8.1932	8.31601	8.3068	8.37189	8.43169	8.34077	8.32775	8.36601	8.31391	8.25829	8.28948	8.42203	8.39905	8.33268	8.34021	8.33056	8.2663	8.33758	8.28198	8.21103	8.36235	8.39491	8.35977	8.42913	8.3489	8.43705	8.3654	8.3776	8.42993	8.47488	8.38318	8.39923	8.38879	8.32936	8.36354	8.4169	8.33373	8.42203
0.1075	8.28799	8.28379	8.25874	8.23557	8.3384	8.29238	8.2409	8.22494	8.33953	8.25632	8.30125	8.21312	8.33093	8.28668	8.3498	8.42027	8.33056	8.30809	8.36119	8.32285	8.24991	8.29747	8.42123	8.38479	8.34245	8.33287	8.33904	8.25659	8.33152	8.27852	8.20461	8.36959	8.39748	8.34719	8.43643	8.34197	8.43039	8.35424	8.3613	8.41532	8.46356	8.37941	8.40337	8.38327	8.33157	8.35347	8.43704	8.33071	8.42329
0.10875	8.27875	8.27973	8.26097	8.22896	8.32917	8.29165	8.23177	8.21518	8.32714	8.24626	8.29021	8.20813	8.30954	8.27955	8.35438	8.41063	8.33084	8.31664	8.36014	8.31144	8.24783	8.28343	8.423	8.39376	8.32931	8.32365	8.32629	8.26077	8.32847	8.27844	8.2015	8.359	8.39239	8.34968	8.42304	8.33775	8.42839	8.35545	8.35534	8.41976	8.45954	8.37846	8.4026	8.38315	8.31854	8.35687	8.42844	8.34074	8.42165
0.11	8.27238	8.27609	8.26025	8.21955	8.33061	8.27963	8.22389	8.21362	8.33677	8.24219	8.29994	8.1954	8.32123	8.28584	8.35324	8.41638	8.33476	8.30639	8.35961	8.30812	8.25127	8.2902	8.40531	8.38101	8.33516	8.32615	8.32445	8.25932	8.32712	8.28754	8.1961	8.35002	8.40823	8.33893	8.43264	8.33872	8.42853	8.35426	8.36271	8.41465	8.45507	8.38272	8.39687	8.37838	8.3209	8.34713	8.42558	8.32441	8.41428
0.11125	8.2884	8.26999	8.25543	8.21926	8.33047	8.28851	8.23108	8.21118	8.32031	8.23273	8.28787	8.19362	8.3204	8.2826	8.35297	8.41055	8.33195	8.31104	8.35139	8.31663	8.25606	8.2974	8.40632	8.37802	8.33178	8.32533	8.32186	8.25128	8.31427	8.2663	8.1932	8.34465	8.38432	8.34759	8.42474	8.33774	8.40903	8.34021	8.35051	8.411	8.45708	8.3715	8.38967	8.37273	8.31987	8.34095	8.4277	8.32419	8.40866
0.1125	8.27428	8.2635	8.25189	8.22815	8.3225	8.28077	8.22729	8.20583	8.32084	8.23408	8.28222	8.19672	8.31172	8.28407	8.35293	8.40294	8.32389	8.30933	8.35024	8.30853	8.24623	8.28426	8.40919	8.37983	8.33545	8.32465	8.32874	8.25132	8.31926	8.27289	8.19565	8.34884	8.39375	8.33796	8.41964	8.3347	8.41979	8.34764	8.35796	8.41592	8.45862	8.37162	8.38173	8.37811	8.31016	8.34703	8.4198	8.31898	8.41621
0.11375	8.26327	8.26093	8.24854	8.21056	8.31928	8.27709	8.22191	8.2136	8.32261	8.2233	8.29237	8.18799	8.31618	8.27792	8.34433	8.40462	8.33085	8.30274	8.35003	8.29986	8.23811	8.26909	8.40658	8.36996	8.33599	8.31725	8.31883	8.24997	8.31996	8.27083	8.19186	8.3512	8.38455	8.34086	8.4083	8.34073	8.41565	8.34302	8.35944	8.40497	8.4459	8.37577	8.37839	8.36057	8.32004	8.34554	8.41246	8.32779	8.40883
0.115	8.26838	8.25655	8.25	8.21675	8.31514	8.26699	8.22318	8.20178	8.32753	8.22522	8.29342	8.18655	8.29625	8.28404	8.33103	8.39956	8.31314	8.31156	8.34309	8.29868	8.22799	8.28082	8.39743	8.36944	8.32711	8.32385	8.31694	8.2486	8.30437	8.26401	8.18952	8.33901	8.38826	8.328	8.40739	8.33324	8.41052	8.33944	8.34922	8.40881	8.45394	8.36372	8.37353	8.36325	8.31906	8.32628	8.40756	8.31418	8.40525
0.11625	8.25575	8.2723	8.25015	8.21497	8.3227	8.27334	8.21629	8.19785	8.32024	8.23003	8.28182	8.19098	8.308	8.27873	8.34651	8.40111	8.30698	8.30613	8.33075	8.29201	8.2552	8.2785	8.39187	8.37387	8.30746	8.31674	8.31222	8.25218	8.32101	8.25188	8.18515	8.34213	8.38775	8.33248	8.40342	8.32902	8.41705	8.33955	8.35099	8.39418	8.44022	8.36944	8.37562	8.36717	8.30675	8.33777	8.41457	8.3141	8.39589
0.1175	8.26452	8.26086	8.24318	8.21272	8.32342	8.26784	8.21309	8.20441	8.31782	8.23061	8.29031	8.17517	8.30531	8.2802	8.34461	8.39315	8.31214	8.29045	8.33236	8.30376	8.24014	8.26898	8.39375	8.35399	8.31582	8.30863	8.30813	8.24535	8.30875	8.25987	8.19174	8.34069	8.38015	8.34274	8.41007	8.32073	8.40685	8.33609	8.33822	8.39739	8.44173	8.36792	8.37318	8.35876	8.30856	8.3335	8.40835	8.31321	8.39614
0.11875	8.25328	8.26101	8.24521	8.20119	8.32118	8.27234	8.21369	8.19403	8.31606	8.22791	8.2782	8.17175	8.29034	8.2789	8.33453	8.39145	8.30851	8.29129	8.32251	8.29828	8.23533	8.27589	8.3934	8.36724	8.32122	8.30541	8.31255	8.25039	8.30625	8.26399	8.18406	8.34612	8.37245	8.33264	8.39406	8.33042	8.39402	8.33828	8.34861	8.40351	8.43748	8.35368	8.375	8.34865	8.3039	8.32783	8.40657	8.31725	8.39817
0.12	8.25424	8.26071	8.25147	8.19892	8.30639	8.26217	8.20662	8.20267	8.31561	8.22105	8.26657	8.18082	8.30327	8.2767	8.33037	8.38268	8.31047	8.29366	8.31994	8.29129	8.22509	8.26373	8.38856	8.36443	8.31044	8.30703	8.3083	8.23671	8.30861	8.25625	8.17633	8.34473	8.38169	8.33865	8.40382	8.32291	8.39996	8.31836	8.33402	8.39066	8.43607	8.35929	8.36308	8.35672	8.30618	8.32913	8.39955	8.31015	8.38827
0.12125	8.25066	8.25767	8.23602	8.21086	8.31113	8.25565	8.2099	8.18549	8.31854	8.22152	8.27125	8.17671	8.29852	8.27678	8.33024	8.38633	8.30019	8.28869	8.32069	8.29115	8.22168	8.27241	8.38057	8.36554	8.31222	8.30271	8.30525	8.23622	8.294	8.25884	8.1645	8.33177	8.37068	8.3302	8.40764	8.31119	8.4008	8.31893	8.3467	8.3933	8.42781	8.36561	8.36039	8.35428	8.31142	8.32592	8.40158	8.30234	8.39233
0.1225	8.2631	8.25388	8.235	8.19617	8.30122	8.26438	8.21578	8.18477	8.30887	8.22114	8.27341	8.16553	8.29318	8.27497	8.33043	8.38518	8.29504	8.29047	8.31446	8.28033	8.23842	8.27394	8.37557	8.34393	8.31096	8.30665	8.31	8.24267	8.30034	8.25617	8.18486	8.33396	8.36598	8.32316	8.4007	8.32105	8.39361	8.3202	8.34021	8.39041	8.42876	8.35347	8.36033	8.36407	8.29439	8.32241	8.40954	8.30467	8.38109
0.12375	8.24974	8.25405	8.23173	8.20409	8.30399	8.2626	8.2021	8.19253	8.30243	8.21673	8.26705	8.17607	8.29659	8.2597	8.32668	8.39216	8.29105	8.28347	8.31996	8.27871	8.23388	8.26062	8.37242	8.34848	8.30738	8.30519	8.2991	8.23936	8.2891	8.25366	8.16865	8.326	8.36824	8.31975	8.38538	8.30784	8.38998	8.32351	8.34129	8.38847	8.43778	8.34814	8.36472	8.35516	8.28658	8.31038	8.40103	8.30202	8.38035
0.125	8.24372	8.25057	8.23459	8.18934	8.30511	8.26287	8.20114	8.19224	8.30559	8.22208	8.26957	8.16154	8.28388	8.26331	8.32638	8.38713	8.30893	8.28028	8.30909	8.27052	8.22502	8.25648	8.37697	8.34785	8.30755	8.30243	8.29511	8.22634	8.30131	8.25151	8.16187	8.33024	8.36658	8.31518	8.39082	8.32168	8.3952	8.31884	8.347	8.38319	8.42633	8.34377	8.35811	8.35093	8.2873	8.30106	8.39375	8.30549	8.38899
0.12625	8.2374	8.24052	8.22651	8.19041	8.29489	8.25715	8.20533	8.1842	8.30147	8.20649	8.25592	8.1714	8.28652	8.25883	8.31836	8.38986	8.29396	8.28646	8.31903	8.28042	8.23563	8.26364	8.37359	8.34857	8.2987	8.30219	8.28768	8.21993	8.29599	8.2542	8.17075	8.32835	8.36802	8.30989	8.38275	8.31111	8.38675	8.32495	8.33638	8.38206	8.43814	8.34655	8.35842	8.34464	8.28468	8.30345	8.39948	8.29862	8.38037
0.1275	8.25065	8.24446	8.23441	8.19576	8.30337	8.24314	8.20497	8.1833	8.3059	8.21316	8.24814	8.16088	8.2765	8.26683	8.32678	8.37969	8.29511	8.28796	8.31107	8.27219	8.21364	8.23929	8.36417	8.35478	8.30105	8.29804	8.30078	8.23632	8.29337	8.25069	8.17762	8.32485	8.3607	8.31729	8.39134	8.30264	8.39223	8.32656	8.34558	8.37839	8.42399	8.34923	8.36283	8.33138	8.29675	8.31174	8.38281	8.30128	8.38509
0.12875	8.2444	8.24865	8.22325	8.18303	8.29878	8.25204	8.19248	8.18806	8.29929	8.21583	8.2578	8.1616	8.28196	8.26316	8.32877	8.38296	8.29091	8.2686	8.30411	8.27569	8.22161	8.25235	8.37134	8.33501	8.29742	8.30725	8.29955	8.22843	8.29295	8.24309	8.16673	8.31806	8.36558	8.31499	8.38866	8.3035	8.3914	8.31304	8.3401	8.38608	8.41067	8.33986	8.3606	8.3413	8.29023	8.31508	8.38774	8.28665	8.38449
0.13	8.24067	8.23844	8.2292	8.18823	8.30681	8.25888	8.19456	8.18227	8.30097	8.20243	8.26289	8.15698	8.28462	8.25907	8.31269	8.37697	8.29496	8.27845	8.30366	8.26932	8.22339	8.24173	8.36058	8.3406	8.29265	8.30886	8.28856	8.21681	8.2766	8.24639	8.16846	8.3268	8.35988	8.31168	8.38894	8.30377	8.38228	8.31995	8.33527	8.37372	8.42231	8.34647	8.34839	8.34539	8.29394	8.30237	8.38392	8.29539	8.38028
0.13125	8.23946	8.24083	8.22131	8.19083	8.28485	8.2519	8.19596	8.16968	8.30099	8.21092	8.25235	8.16066	8.2812	8.25712	8.3186	8.36298	8.29028	8.2793	8.30523	8.26795	8.21739	8.25895	8.3687	8.35408	8.2906	8.29595	8.28145	8.22167	8.29235	8.24321	8.16844	8.31971	8.36357	8.31304	8.38004	8.30578	8.38723	8.31604	8.33247	8.36354	8.41833	8.34647	8.35139	8.33473	8.28466	8.30371	8.39233	8.29901	8.36637
0.1325	8.23257	8.2336	8.21395	8.17516	8.29243	8.24746	8.18558	8.17234	8.29477	8.20185	8.2493	8.16301	8.28147	8.25911	8.30847	8.37714	8.29525	8.27799	8.29671	8.27285	8.20838	8.24774	8.36962	8.33914	8.28618	8.30362	8.29198	8.22655	8.28673	8.23839	8.16804	8.31073	8.34894	8.30629	8.38035	8.2905	8.38269	8.30691	8.32313	8.3674	8.41724	8.3369	8.35355	8.33768	8.29169	8.30044	8.38857	8.29443	8.3772
0.13375	8.23102	8.2384	8.22076	8.1802	8.29669	8.24477	8.19663	8.17643	8.30141	8.20469	8.24389	8.16393	8.27767	8.25987	8.30844	8.37384	8.26996	8.27713	8.30128	8.26763	8.21336	8.24571	8.36484	8.34627	8.28852	8.29972	8.29206	8.21575	8.28103	8.23736	8.15624	8.31034	8.34878	8.30394	8.37611	8.29318	8.38642	8.30626	8.32407	8.3768	8.40502	8.34252	8.3406	8.33939	8.28751	8.29831	8.37754	8.29405	8.36082
0.135	8.22359	8.23089	8.23129	8.19352	8.29	8.24153	8.18303	8.16576	8.2961	8.19397	8.24268	8.15672	8.2757	8.2516	8.31214	8.36621	8.29062	8.26738	8.29826	8.25774	8.20636	8.23614	8.36511	8.34058	8.27826	8.29141	8.28025	8.21975	8.27023	8.23946	8.16203	8.31322	8.35322	8.30875	8.37279	8.30406	8.37766	8.30791	8.32413	8.37202	8.40583	8.33047	8.34985	8.33463	8.28206	8.30838	8.38201	8.28556	8.3651
0.13625	8.22599	8.23717	8.22349	8.18246	8.28421	8.23886	8.183	8.18085	8.29134	8.19347	8.25215	8.16322	8.27632	8.23875	8.3089	8.37332	8.27747	8.26315	8.29356	8.26298	8.20305	8.25031	8.37128	8.3431	8.27992	8.28686	8.28504	8.22959	8.27789	8.23164	8.15598	8.30173	8.34991	8.29742	8.38465	8.29334	8.38383	8.31118	8.33055	8.36787	8.41044	8.33622	8.34006	8.33832	8.2658	8.29548	8.38503	8.27749	8.35904
0.1375	8.22207	8.22789	8.21663	8.16873	8.29168	8.22785	8.17422	8.17032	8.28486	8.19468	8.24707	8.15305	8.27158	8.25737	8.32158	8.36501	8.27935	8.26996	8.29124	8.2668	8.20692	8.24026	8.35389	8.33599	8.28572	8.28552	8.2872	8.21338	8.29198	8.23472	8.16074	8.30055	8.35823	8.28673	8.37918	8.28493	8.37449	8.30541	8.32504	8.37066	8.41225	8.32985	8.34436	8.33736	8.27244	8.29709	8.37698	8.28051	8.35689
0.13875	8.22609	8.23566	8.21878	8.17677	8.28276	8.23721	8.17723	8.17072	8.29236	8.19189	8.25116	8.14769	8.27243	8.25971	8.30585	8.36371	8.27322	8.27356	8.29186	8.26035	8.21268	8.2457	8.35938	8.33378	8.27369	8.28752	8.27713	8.21581	8.27413	8.23772	8.14706	8.30915	8.3471	8.30263	8.37366	8.29832	8.36334	8.30516	8.31668	8.35884	8.40025	8.32915	8.35243	8.33011	8.27694	8.29485	8.36482	8.27807	8.35893
0.14	8.22567	8.23256	8.20997	8.17358	8.2825	8.24113	8.18972	8.16845	8.28773	8.19278	8.23731	8.14821	8.27031	8.2467	8.30787	8.37389	8.28144	8.27345	8.29368	8.25586	8.21322	8.23635	8.34624	8.32982	8.27785	8.29362	8.27013	8.19963	8.27583	8.23722	8.16587	8.31136	8.34797	8.28886	8.37124	8.29358	8.37226	8.29823	8.32362	8.36056	8.39967	8.33095	8.33792	8.32442	8.27061	8.27954	8.38195	8.27906	8.35888
0.14125	8.2173	8.22259	8.21877	8.16693	8.28326	8.23661	8.17167	8.17292	8.28642	8.18305	8.24147	8.14194	8.26636	8.2537	8.3036	8.36726	8.27835	8.26472	8.29969	8.24751	8.21103	8.23971	8.35431	8.32566	8.27172	8.29034	8.27869	8.21225	8.27527	8.23346	8.15322	8.30331	8.33438	8.30014	8.36941	8.29867	8.37331	8.29751	8.32192	8.36493	8.40998	8.32419	8.33279	8.33706	8.27466	8.29313	8.37622	8.27604	8.34936
0.1425	8.22667	8.23833	8.21406	8.1673	8.26817	8.22782	8.18734	8.16973	8.29335	8.1829	8.23638	8.15002	8.2666	8.24892	8.31277	8.36117	8.27476	8.26802	8.29461	8.25601	8.20752	8.22768	8.35911	8.3312	8.27823	8.28277	8.28187	8.21202	8.27367	8.23785	8.1461	8.29894	8.33929	8.28678	8.36516	8.28954	8.3682	8.30743	8.32757	8.35413	8.3981	8.3161	8.33793	8.32464	8.26597	8.30076	8.36962	8.26693	8.35673
0.14375	8.22256	8.20786	8.20857	8.16923	8.27687	8.22906	8.18245	8.17537	8.29242	8.18066	8.24039	8.15655	8.25619	8.24293	8.3151	8.36068	8.27637	8.27068	8.28902	8.25283	8.20639	8.2349	8.3494	8.31736	8.27701	8.28426	8.28192	8.20804	8.27686	8.24396	8.1447	8.29917	8.3445	8.29558	8.36899	8.29438	8.36535	8.3028	8.31673	8.36303	8.39952	8.32273	8.32268	8.3201	8.27645	8.29302	8.36687	8.27691	8.35722
0.145	8.21414	8.21784	8.21159	8.1701	8.27247	8.23625	8.18188	8.16392	8.29222	8.17889	8.22675	8.14862	8.26333	8.25803	8.3036	8.35725	8.26376	8.2597	8.27936	8.2504	8.20165	8.22206	8.34662	8.33176	8.27993	8.28425	8.27701	8.20174	8.26923	8.23248	8.15063	8.30306	8.34813	8.2784	8.36092	8.29074	8.36983	8.28377	8.31973	8.35867	8.40813	8.32226	8.33567	8.32029	8.26835	8.29236	8.36185	8.27157	8.3583
0.14625	8.22017	8.21461	8.20929	8.15786	8.26749	8.23393	8.17593	8.16436	8.28137	8.18713	8.23767	8.13989	8.27002	8.23861	8.30987	8.3577	8.27517	8.26452	8.27466	8.25824	8.21417	8.23464	8.35165	8.32494	8.27978	8.28648	8.28169	8.20075	8.26533	8.24006	8.15222	8.30363	8.33427	8.28486	8.35852	8.28725	8.35984	8.29473	8.32121	8.35281	8.39995	8.32839	8.33141	8.32125	8.27783	8.29574	8.36013	8.26662	8.35172
0.1475	8.21795	8.22079	8.20676	8.15916	8.2694	8.22743	8.17183	8.1682	8.28157	8.18286	8.23612	8.14038	8.2578	8.24105	8.29893	8.35687	8.26595	8.25504	8.27452	8.23922	8.20189	8.22671	8.33809	8.3152	8.2664	8.27962	8.27077	8.20073	8.26473	8.23738	8.14622	8.29258	8.33507	8.27342	8.36516	8.28672	8.38027	8.29145	8.31004	8.35085	8.39878	8.31839	8.33858	8.32689	8.27063	8.27861	8.35993	8.25657	8.34592
0.14875	8.21082	8.22006	8.20617	8.16503	8.27158	8.22592	8.17261	8.16211	8.29009	8.18706	8.23503	8.1371	8.26068	8.23991	8.2924	8.35971	8.26768	8.26548	8.2791	8.2502	8.19824	8.23495	8.34293	8.32404	8.26703	8.2897	8.27027	8.20235	8.2639	8.24045	8.1391	8.30223	8.33773	8.27731	8.36063	8.27952	8.35453	8.30024	8.31425	8.35218	8.39431	8.30892	8.32423	8.31759	8.27737	8.2788	8.37192	8.27246	8.34441
0.15	8.21058	8.22395	8.20144	8.16229	8.27538	8.22328	8.17016	8.15574	8.28319	8.18584	8.22707	8.15191	8.26188	8.25165	8.29129	8.34588	8.25992	8.25543	8.28046	8.24589	8.19344	8.22977	8.3481	8.31883	8.27055	8.27503	8.27448	8.21089	8.2644	8.2301	8.15574	8.29251	8.33632	8.27979	8.36297	8.28883	8.35584	8.2977	8.31261	8.3565	8.39728	8.31757	8.32274	8.31797	8.26852	8.27859	8.36704	8.26493	8.3586
0.15125	8.21519	8.21927	8.20217	8.16195	8.26889	8.23133	8.16509	8.15308	8.28645	8.17896	8.2399	8.13427	8.2534	8.24628	8.28749	8.35075	8.27167	8.26168	8.28189	8.23746	8.19717	8.23094	8.36093	8.3147	8.26185	8.27085	8.27545	8.19335	8.26954	8.23739	8.13737	8.30123	8.331	8.29122	8.35448	8.27243	8.36516	8.3062	8.31843	8.35387	8.40055	8.32321	8.32939	8.30839	8.26334	8.28422	8.35707	8.26875	8.35595
0.1525	8.20758	8.21166	8.20927	8.16635	8.26907	8.22258	8.16578	8.15849	8.27775	8.16697	8.22654	8.14156	8.26009	8.23912	8.29173	8.36075	8.25833	8.25255	8.28983	8.23662	8.19645	8.22561	8.34092	8.32203	8.27666	8.27232	8.27371	8.19985	8.25746	8.22912	8.14874	8.29509	8.33929	8.27857	8.36	8.28314	8.37138	8.30069	8.3028	8.35806	8.39134	8.32063	8.32831	8.31362	8.2646	8.28531	8.3532	8.26844	8.34938
0.15375	8.21139	8.2114	8.20435	8.15862	8.27298	8.22332	8.16979	8.16223	8.27794	8.17909	8.22818	8.14229	8.26254	8.24387	8.28758	8.35548	8.27065	8.26135	8.27087	8.24283	8.1945	8.22754	8.33583	8.32222	8.27099	8.27174	8.27728	8.20405	8.26707	8.23136	8.14515	8.29258	8.32705	8.27452	8.3639	8.27974	8.36615	8.2835	8.29722	8.34325	8.39116	8.3131	8.33681	8.31616	8.25869	8.27542	8.36891	8.26488	8.34224
0.155	8.21094	8.20048	8.19287	8.16531	8.26624	8.22568	8.17896	8.15509	8.27738	8.16713	8.23916	8.13941	8.25581	8.24568	8.29181	8.34416	8.26794	8.25777	8.27252	8.252	8.19293	8.22491	8.33825	8.2994	8.26731	8.27166	8.26797	8.19467	8.26918	8.22897	8.14752	8.28628	8.32295	8.27482	8.36006	8.275	8.3621	8.28887	8.30839	8.34114	8.38488	8.31805	8.32753	8.32146	8.25476	8.2817	8.35946	8.2586	8.34474
0.15625	8.21499	8.20584	8.20801	8.15524	8.26088	8.221	8.16769	8.15677	8.28016	8.17195	8.22875	8.14135	8.24526	8.23809	8.29132	8.3455	8.26127	8.25432	8.26947	8.24668	8.20197	8.22777	8.34265	8.3072	8.26507	8.27529	8.26783	8.19601	8.25705	8.23289	8.14622	8.28571	8.3371	8.28693	8.35553	8.2695	8.36158	8.27691	8.30528	8.33651	8.38801	8.31403	8.32573	8.32317	8.25599	8.2748	8.3636	8.25697	8.35055
0.1575	8.21132	8.21227	8.20375	8.16103	8.26579	8.21331	8.16529	8.15334	8.27377	8.17758	8.22191	8.14012	8.26101	8.22874	8.30006	8.34179	8.25601	8.25459	8.28435	8.23863	8.18881	8.22228	8.33273	8.32042	8.27105	8.26335	8.26153	8.19373	8.25766	8.22842	8.13431	8.28715	8.32225	8.27352	8.35349	8.27119	8.35993	8.29512	8.31486	8.33896	8.38484	8.30702	8.32078	8.31406	8.26179	8.27757	8.35593	8.25709	8.35009
0.15875	8.20875	8.2119	8.19897	8.15003	8.25693	8.22034	8.16545	8.14785	8.27782	8.16609	8.22493	8.12446	8.25992	8.23616	8.28633	8.33973	8.25822	8.25896	8.26312	8.24567	8.19334	8.21437	8.33133	8.31254	8.26139	8.27549	8.25898	8.20343	8.25559	8.22287	8.14152	8.2867	8.32329	8.27307	8.35188	8.27671	8.36151	8.28409	8.31119	8.34285	8.37965	8.30668	8.32409	8.31194	8.25708	8.27832	8.35926	8.26707	8.33769
0.16	8.21377	8.21357	8.19386	8.15945	8.2732	8.21836	8.17104	8.14956	8.26885	8.17533	8.21353	8.13021	8.2494	8.23578	8.28693	8.34599	8.26527	8.25944	8.27364	8.24774	8.19033	8.21967	8.33576	8.30396	8.2689	8.27615	8.27168	8.20407	8.25021	8.22812	8.14132	8.28924	8.33504	8.2743	8.35193	8.27158	8.35275	8.28678	8.30038	8.34956	8.37988	8.31407	8.3103	8.30557	8.24584	8.287	8.34264	8.26052	8.33997
0.16125	8.20656	8.21148	8.18804	8.16461	8.25938	8.20896	8.16273	8.14637	8.26912	8.16736	8.22974	8.14131	8.25439	8.24202	8.28998	8.34209	8.25957	8.25408	8.27626	8.25156	8.19397	8.23095	8.3287	8.30137	8.26683	8.26436	8.26034	8.18667	8.25599	8.23241	8.13369	8.29084	8.3346	8.27447	8.35373	8.2692	8.3522	8.27752	8.29293	8.3369	8.38961	8.30236	8.31871	8.30846	8.25089	8.26616	8.34751	8.25084	8.34118
0.1625	8.20277	8.20898	8.18893	8.16288	8.25251	8.21105	8.16051	8.146	8.26411	8.17065	8.2231	8.13617	8.25104	8.23171	8.28011	8.33383	8.25585	8.2648	8.27013	8.23859	8.19418	8.21922	8.33089	8.31647	8.26023	8.2817	8.25659	8.1985	8.26278	8.21929	8.1283	8.28186	8.32774	8.27503	8.36124	8.2758	8.34393	8.28942	8.30864	8.34913	8.37133	8.30358	8.31511	8.30806	8.24749	8.28192	8.34268	8.2578	8.34117
0.16375	8.2101	8.20535	8.19804	8.16163	8.25952	8.22647	8.15737	8.14313	8.27161	8.16666	8.2094	8.13199	8.25206	8.23642	8.28217	8.35709	8.24903	8.24761	8.27082	8.22879	8.18309	8.22148	8.33077	8.30731	8.25957	8.27545	8.25738	8.19316	8.25486	8.22225	8.13715	8.29134	8.31471	8.26013	8.34744	8.2632	8.35482	8.27538	8.29971	8.35019	8.38017	8.30746	8.31147	8.30083	8.2479	8.27831	8.34977	8.25124	8.34697
0.165	8.20523	8.2062	8.18993	8.15446	8.24602	8.21893	8.15896	8.14664	8.27507	8.16723	8.22867	8.13561	8.25494	8.22881	8.28667	8.34876	8.25123	8.25147	8.26296	8.24611	8.18875	8.2143	8.33285	8.30503	8.25956	8.26854	8.26194	8.18821	8.25934	8.22868	8.12636	8.27866	8.32201	8.26205	8.3617	8.27119	8.35256	8.27453	8.29668	8.34891	8.37739	8.29938	8.31384	8.30518	8.26027	8.265	8.35238	8.24701	8.33405
0.16625	8.19398	8.19388	8.18961	8.14833	8.24165	8.21933	8.15975	8.14824	8.27309	8.17301	8.21828	8.13635	8.24925	8.22641	8.27681	8.33887	8.2563	8.24867	8.27012	8.23562	8.19082	8.21571	8.33276	8.30779	8.25473	8.26644	8.26298	8.19531	8.25927	8.21695	8.13044	8.27885	8.32564	8.26978	8.34641	8.27221	8.34651	8.28209	8.29585	8.33792	8.38278	8.30386	8.31049	8.30252	8.2511	8.27786	8.35499	8.25339	8.33476
0.1675	8.20244	8.20071	8.20533	8.1555	8.24798	8.20537	8.1608	8.14658	8.27423	8.1627	8.21657	8.13709	8.2488	8.23605	8.27414	8.34038	8.25811	8.24889	8.27032	8.23427	8.18201	8.21444	8.33262	8.30699	8.25969	8.27247	8.24932	8.19125	8.25852	8.21818	8.12492	8.28581	8.32456	8.26817	8.3547	8.26732	8.3502	8.27655	8.29778	8.33974	8.37853	8.30616	8.31559	8.30235	8.25364	8.26415	8.34704	8.24994	8.34002
0.16875	8.20363	8.20357	8.18465	8.14419	8.25029	8.21896	8.16272	8.14285	8.26917	8.15507	8.22161	8.11812	8.24369	8.23656	8.27803	8.3357	8.24599	8.25144	8.27355	8.23039	8.19316	8.20788	8.31562	8.29967	8.2705	8.26667	8.2574	8.1845	8.25334	8.22511	8.1344	8.27095	8.32032	8.2662	8.34317	8.2676	8.35062	8.27451	8.28922	8.33901	8.38026	8.29638	8.31172	8.30525	8.25206	8.26892	8.343	8.25535	8.33992
0.17	8.19261	8.19284	8.19019	8.14481	8.25273	8.21165	8.16341	8.14659	8.26629	8.16022	8.20871	8.12638	8.23852	8.22501	8.27862	8.32789	8.2537	8.24953	8.26272	8.23917	8.18434	8.21239	8.33401	8.30333	8.25974	8.25011	8.25175	8.18206	8.26198	8.22147	8.13398	8.28016	8.32249	8.26638	8.33895	8.2643	8.3528	8.27371	8.29878	8.33745	8.38216	8.30589	8.30865	8.29747	8.2596	8.2682	8.34656	8.24989	8.33333
0.17125	8.1943	8.20642	8.19132	8.14137	8.25365	8.21502	8.15096	8.13829	8.26745	8.16106	8.20883	8.12056	8.24834	8.23456	8.26929	8.33518	8.25875	8.24621	8.2604	8.24024	8.18032	8.21644	8.31767	8.306	8.26104	8.26204	8.25846	8.19276	8.25511	8.22447	8.13869	8.27461	8.32162	8.26292	8.32971	8.26554	8.34917	8.27362	8.29836	8.33821	8.37926	8.3035	8.32261	8.29958	8.25165	8.27292	8.34131	8.25479	8.33592
0.1725	8.20724	8.20489	8.18868	8.15873	8.24592	8.20732	8.16166	8.14333	8.27315	8.16299	8.21623	8.11661	8.24641	8.22912	8.27484	8.32836	8.24822	8.24875	8.26021	8.23497	8.18661	8.2126	8.32625	8.29417	8.25139	8.26346	8.25902	8.18969	8.24376	8.21896	8.12517	8.28576	8.32491	8.267	8.34501	8.25842	8.34415	8.26885	8.28644	8.34194	8.37836	8.30266	8.31561	8.29319	8.24889	8.26445	8.33914	8.24545	8.33621
0.17375	8.19687	8.20436	8.19697	8.1557	8.24686	8.21688	8.15672	8.14531	8.26399	8.16249	8.22569	8.1295	8.24412	8.2208	8.27585	8.33467	8.24662	8.23659	8.26528	8.22812	8.18674	8.20584	8.3171	8.29865	8.25079	8.26872	8.25596	8.17441	8.24202	8.21944	8.12469	8.28632	8.31603	8.26079	8.34451	8.25513	8.34176	8.27084	8.29913	8.33144	8.37586	8.30284	8.30884	8.29766	8.25816	8.27149	8.33813	8.2563	8.31992
0.175	8.20436	8.19024	8.20101	8.15242	8.25432	8.20048	8.15619	8.1457	8.25952	8.15619	8.21285	8.11765	8.24114	8.22591	8.27333	8.33577	8.24699	8.25461	8.26023	8.23853	8.17498	8.20783	8.32054	8.29338	8.2494	8.25634	8.25682	8.18271	8.24861	8.21838	8.13029	8.27446	8.31764	8.26142	8.32518	8.26338	8.33883	8.27075	8.29001	8.3342	8.37448	8.29432	8.31471	8.2922	8.25235	8.26385	8.33683	8.24631	8.33113
0.17625	8.20062	8.19467	8.19256	8.15086	8.25714	8.20814	8.15517	8.14729	8.2603	8.16035	8.20768	8.12647	8.23813	8.22846	8.27608	8.33788	8.24749	8.24729	8.26277	8.2313	8.18728	8.20715	8.31742	8.30469	8.25905	8.26039	8.25646	8.1808	8.25409	8.22141	8.1253	8.27148	8.32038	8.25841	8.34603	8.2582	8.34186	8.26322	8.29597	8.3386	8.37378	8.30242	8.31334	8.28924	8.2454	8.25832	8.35176	8.2434	8.32432
0.1775	8.19472	8.19281	8.1851	8.14435	8.24257	8.20759	8.16222	8.13274	8.26639	8.15958	8.20236	8.12862	8.23866	8.22265	8.27302	8.32601	8.25655	8.2434	8.25596	8.24355	8.18001	8.21265	8.312	8.29614	8.25192	8.26527	8.25551	8.19369	8.24431	8.20846	8.12688	8.27921	8.30868	8.26845	8.34356	8.25809	8.34773	8.2643	8.29044	8.32277	8.36893	8.30073	8.31597	8.30209	8.24043	8.27308	8.32734	8.24713	8.33175
0.17875	8.19861	8.19623	8.19057	8.14379	8.25313	8.20935	8.14981	8.14415	8.2675	8.16004	8.1951	8.12432	8.24156	8.22407	8.27652	8.32591	8.25113	8.24312	8.25483	8.23764	8.18746	8.21392	8.31536	8.29583	8.24737	8.25998	8.26245	8.18376	8.2536	8.22	8.12733	8.27368	8.31711	8.27398	8.34232	8.25666	8.33621	8.27084	8.29068	8.33684	8.37449	8.29487	8.31351	8.29606	8.2544	8.26117	8.34053	8.25593	8.32902
0.18	8.18818	8.18307	8.18579	8.15278	8.2482	8.1999	8.15387	8.14145	8.2536	8.15359	8.21181	8.11877	8.23952	8.22497	8.26973	8.33181	8.25138	8.25302	8.26468	8.2268	8.17515	8.20547	8.31989	8.29282	8.2426	8.2517	8.24629	8.18598	8.23878	8.21713	8.12537	8.28064	8.31719	8.2539	8.33988	8.26203	8.34124	8.27617	8.28357	8.33626	8.36501	8.30366	8.31262	8.30646	8.24337	8.26585	8.34024	8.25115	8.32099
0.18125	8.18986	8.19492	8.18003	8.15981	8.25041	8.21411	8.15179	8.14404	8.26683	8.15164	8.21181	8.12278	8.24243	8.22838	8.26834	8.33273	8.24956	8.25272	8.25543	8.23148	8.17379	8.20329	8.32425	8.29201	8.24638	8.25429	8.2526	8.18779	8.24033	8.21901	8.12191	8.27398	8.32208	8.26268	8.3301	8.26359	8.3475	8.26787	8.28911	8.3292	8.36934	8.29861	8.31876	8.30003	8.25727	8.25751	8.34294	8.2443	8.32815
0.1825	8.2033	8.20022	8.18053	8.15553	8.24457	8.20919	8.15105	8.1453	8.25704	8.15072	8.20923	8.12866	8.23654	8.23123	8.27387	8.33284	8.2456	8.24336	8.26328	8.22484	8.18189	8.20375	8.31271	8.29045	8.25217	8.26412	8.25644	8.18407	8.23691	8.2163	8.11697	8.27432	8.30757	8.25614	8.33907	8.26789	8.33667	8.27258	8.29041	8.33562	8.37379	8.29174	8.30948	8.29177	8.24701	8.253	8.33801	8.25142	8.31699
0.18375	8.19819	8.19472	8.18382	8.14564	8.24623	8.19911	8.14966	8.13785	8.26105	8.15518	8.20772	8.1248	8.22953	8.21424	8.2668	8.33447	8.25027	8.24096	8.2557	8.22114	8.18338	8.2155	8.32638	8.30036	8.25522	8.26075	8.25196	8.18185	8.24707	8.21681	8.11564	8.27186	8.30854	8.24943	8.34343	8.25708	8.34162	8.28142	8.28983	8.32641	8.36804	8.3011	8.29775	8.30464	8.24235	8.26386	8.3389	8.24099	8.32869
0.185	8.19237	8.19798	8.19058	8.14118	8.24646	8.20515	8.15686	8.14096	8.26302	8.15191	8.20066	8.11689	8.23573	8.21816	8.27633	8.32396	8.24449	8.24522	8.24529	8.22695	8.1741	8.20805	8.31871	8.2904	8.25934	8.26102	8.25891	8.18528	8.24301	8.20815	8.13181	8.28177	8.3066	8.25139	8.33981	8.2627	8.33375	8.26916	8.28703	8.33741	8.36732	8.29492	8.31188	8.30849	8.24113	8.26521	8.33102	8.24755	8.32924
0.18625	8.18371	8.18946	8.17832	8.14963	8.2459	8.20694	8.1516	8.14411	8.25311	8.14944	8.2069	8.119	8.2428	8.21947	8.2657	8.33455	8.24317	8.24008	8.2602	8.23577	8.17798	8.20315	8.31818	8.28933	8.24313	8.26059	8.25867	8.17872	8.24582	8.21022	8.12027	8.27604	8.31898	8.25006	8.34116	8.25959	8.33534	8.2742	8.30205	8.32832	8.36425	8.29042	8.31178	8.29191	8.26466	8.26557	8.3353	8.24062	8.32859
0.1875	8.18645	8.19501	8.18914	8.15152	8.23939	8.20138	8.15326	8.13554	8.26138	8.15576	8.20839	8.11715	8.23283	8.21293	8.2741	8.33134	8.23961	8.24893	8.25918	8.21892	8.18111	8.20308	8.31245	8.29566	8.24319	8.24956	8.24896	8.18377	8.23188	8.2132	8.1307	8.27418	8.30558	8.26108	8.34512	8.25241	8.33283	8.25502	8.28687	8.32529	8.37226	8.30382	8.30832	8.29965	8.24703	8.25524	8.33827	8.23559	8.32326
0.18875	8.18716	8.19695	8.17957	8.14436	8.25359	8.20048	8.15148	8.13662	8.26426	8.14835	8.20092	8.11628	8.23388	8.22255	8.26697	8.33768	8.24793	8.25026	8.25544	8.22026	8.17783	8.20332	8.31109	8.29314	8.24616	8.25546	8.25367	8.17854	8.2378	8.21114	8.12175	8.27427	8.31703	8.25696	8.34302	8.26299	8.32751	8.26266	8.28473	8.32079	8.36758	8.28939	8.30184	8.28852	8.24498	8.25335	8.34196	8.2479	8.32123
0.19	8.19556	8.19857	8.17948	8.14616	8.24516	8.20317	8.14211	8.12799	8.2538	8.16286	8.21015	8.12948	8.22702	8.22101	8.26453	8.31939	8.25522	8.24075	8.25544	8.22359	8.1787	8.19746	8.31777	8.29959	8.25233	8.26021	8.25181	8.17643	8.23552	8.20504	8.12828	8.27066	8.31571	8.25809	8.34113	8.2614	8.34343	8.2632	8.28708	8.33279	8.37817	8.28743	8.30573	8.29116	8.23759	8.26526	8.33106	8.24312	8.32652
0.19125	8.19233	8.19447	8.1829	8.13668	8.2449	8.20987	8.15152	8.13857	8.2509	8.15618	8.20261	8.12658	8.23643	8.21453	8.26636	8.32585	8.24027	8.23812	8.26263	8.22966	8.18388	8.20184	8.31485	8.29552	8.24909	8.25162	8.25473	8.17346	8.24445	8.19391	8.12695	8.27532	8.30749	8.25546	8.32734	8.24856	8.33838	8.26704	8.28858	8.33225	8.37019	8.28602	8.29702	8.29645	8.25096	8.25652	8.32731	8.24057	8.31392
0.1925	8.19673	8.19561	8.17212	8.14234	8.24691	8.20299	8.15492	8.13674	8.25949	8.15282	8.19976	8.1223	8.22329	8.22282	8.26543	8.32993	8.25128	8.24002	8.25537	8.23044	8.17298	8.20345	8.32622	8.28974	8.24166	8.25428	8.24635	8.17649	8.24262	8.21358	8.11726	8.27217	8.30336	8.25879	8.33009	8.25057	8.32934	8.26933	8.29026	8.32573	8.36693	8.28889	8.30404	8.2898	8.24105	8.26269	8.33571	8.24254	8.31429
0.19375	8.19965	8.18175	8.17842	8.14249	8.24849	8.19653	8.15215	8.13464	8.25884	8.14523	8.21449	8.12016	8.23778	8.22684	8.26274	8.32705	8.25211	8.24281	8.25263	8.22514	8.17057	8.20388	8.30823	8.2831	8.25366	8.26639	8.24568	8.1718	8.23493	8.20487	8.12819	8.26564	8.31074	8.2584	8.33173	8.24936	8.33896	8.27272	8.28836	8.32913	8.36479	8.29362	8.30929	8.28832	8.23821	8.26837	8.33618	8.23377	8.31898
0.195	8.19229	8.18843	8.18199	8.13633	8.24474	8.20176	8.14993	8.11628	8.26222	8.14702	8.20359	8.12307	8.23752	8.21252	8.26763	8.3235	8.24961	8.23589	8.24428	8.22362	8.167	8.203	8.30222	8.29533	8.24255	8.25189	8.25444	8.17742	8.2346	8.20578	8.12589	8.2713	8.31661	8.25663	8.3296	8.25425	8.33325	8.26229	8.27993	8.32175	8.37216	8.28659	8.29549	8.28615	8.24882	8.26167	8.33411	8.23927	8.33053
0.19625	8.18312	8.19405	8.17474	8.13188	8.25058	8.20162	8.1527	8.13261	8.25248	8.16246	8.19386	8.12562	8.24212	8.21826	8.26816	8.32677	8.23642	8.24505	8.24558	8.22351	8.17373	8.2046	8.31877	8.28757	8.24914	8.25027	8.24899	8.18446	8.24411	8.21175	8.12301	8.27305	8.30577	8.24726	8.34511	8.26029	8.34303	8.26422	8.28348	8.33079	8.35836	8.29344	8.31059	8.29247	8.24293	8.26367	8.33172	8.23807	8.32959
0.1975	8.18837	8.1853	8.1836	8.13334	8.24068	8.19072	8.15031	8.14112	8.24707	8.15382	8.19925	8.11478	8.23156	8.21638	8.25934	8.32579	8.24838	8.24938	8.2499	8.23494	8.17753	8.19183	8.31993	8.29271	8.23797	8.24885	8.23999	8.17828	8.23721	8.21681	8.12049	8.26238	8.30952	8.25384	8.33371	8.25877	8.3381	8.26986	8.27677	8.32506	8.36164	8.28808	8.30593	8.28949	8.25111	8.25076	8.33462	8.24074	8.32368
0.19875	8.18766	8.18557	8.17555	8.14164	8.24113	8.19616	8.15671	8.12866	8.26414	8.14149	8.20393	8.11202	8.23143	8.22499	8.25507	8.32173	8.24435	8.2442	8.2528	8.22482	8.15974	8.20584	8.3163	8.28641	8.25102	8.25044	8.25086	8.17909	8.23042	8.21247	8.12098	8.26683	8.30799	8.24324	8.33672	8.25269	8.32596	8.27028	8.29098	8.32107	8.36398	8.29001	8.30077	8.28876	8.23992	8.26688	8.33514	8.2513	8.32946
0.2	8.18188	8.17858	8.1779	8.14175	8.22911	8.19447	8.14526	8.13334	8.25037	8.15739	8.20264	8.11721	8.23581	8.22206	8.27292	8.32768	8.2445	8.22853	8.25142	8.21422	8.16484	8.2002	8.31535	8.2902	8.24577	8.24824	8.24741	8.183	8.23998	8.21737	8.1217	8.2701	8.30722	8.24854	8.33407	8.24646	8.3304	8.2625	8.28221	8.32842	8.36863	8.29201	8.29472	8.2906	8.23942	8.25876	8.33372	8.24582	8.31333
0.20125	8.18207	8.1924	8.17743	8.14894	8.241	8.19533	8.14454	8.13765	8.26126	8.14293	8.20226	8.11109	8.2245	8.21978	8.2663	8.31954	8.24094	8.23139	8.25841	8.22693	8.16715	8.20923	8.30523	8.28116	8.24327	8.24495	8.24579	8.17604	8.23454	8.21693	8.12464	8.27211	8.30583	8.25815	8.32949	8.25882	8.32805	8.26394	8.28889	8.32803	8.35524	8.28998	8.29871	8.28777	8.25134	8.25287	8.33261	8.24406	8.32265
0.2025	8.18081	8.19552	8.17515	8.12911	8.2354	8.20816	8.14234	8.1351	8.24505	8.15259	8.197	8.11565	8.22851	8.22071	8.26268	8.32857	8.24145	8.23517	8.24743	8.21867	8.1705	8.19463	8.30931	8.28543	8.25694	8.25384	8.23699	8.18198	8.24069	8.20733	8.11557	8.26593	8.31158	8.25266	8.33647	8.25148	8.3312	8.26375	8.27989	8.32758	8.37061	8.28833	8.29659	8.28861	8.23048	8.26272	8.33206	8.2394	8.32825
0.20375	8.18933	8.19429	8.17186	8.14076	8.24688	8.19624	8.15023	8.12757	8.24655	8.15335	8.19946	8.10813	8.24339	8.21624	8.26468	8.33159	8.23574	8.24315	8.2571	8.21681	8.16626	8.19816	8.29673	8.29269	8.25069	8.25252	8.23869	8.17644	8.24396	8.20904	8.10903	8.2668	8.29631	8.25887	8.32697	8.24761	8.33948	8.26873	8.28234	8.31913	8.36389	8.28758	8.30105	8.29145	8.23075	8.25182	8.34596	8.24049	8.31969
0.205	8.19195	8.17637	8.17483	8.13802	8.23959	8.19766	8.1539	8.12613	8.2578	8.13498	8.20101	8.12271	8.22358	8.20511	8.26646	8.33047	8.23768	8.24583	8.24745	8.22483	8.17635	8.19882	8.29996	8.28353	8.24204	8.24284	8.25317	8.17843	8.23557	8.21405	8.11931	8.27482	8.29509	8.25932	8.33799	8.23968	8.32958	8.27167	8.2811	8.3294	8.35658	8.28737	8.30083	8.29191	8.2404	8.25006	8.32846	8.24618	8.32985
0.20625	8.18054	8.18349	8.17596	8.14055	8.23817	8.19669	8.15153	8.13079	8.24863	8.14403	8.19585	8.11487	8.2265	8.20858	8.25755	8.32376	8.23706	8.24399	8.23929	8.22342	8.17499	8.19182	8.31022	8.28301	8.2432	8.25613	8.24662	8.1705	8.23274	8.21311	8.12202	8.26475	8.30122	8.24948	8.33314	8.24898	8.33049	8.26613	8.28687	8.33582	8.363	8.28624	8.30826	8.28826	8.24298	8.26221	8.33048	8.23051	8.31831
0.2075	8.18463	8.18978	8.17446	8.13758	8.23779	8.20491	8.15055	8.12438	8.24866	8.15005	8.20644	8.11488	8.22822	8.22237	8.26297	8.31776	8.23955	8.23658	8.25076	8.22122	8.15982	8.20939	8.30626	8.29078	8.23625	8.24921	8.24211	8.17381	8.2341	8.20992	8.11405	8.26561	8.30342	8.2472	8.32689	8.25033	8.31415	8.26623	8.28111	8.3225	8.3571	8.28883	8.30347	8.29594	8.22786	8.25077	8.33608	8.24893	8.32375
0.20875	8.18894	8.1901	8.17735	8.14131	8.24009	8.19771	8.14622	8.14244	8.26424	8.14368	8.21129	8.12344	8.22327	8.21442	8.25837	8.3347	8.23867	8.23031	8.24853	8.22346	8.17099	8.20118	8.31009	8.27858	8.23296	8.25044	8.24349	8.17199	8.23611	8.21132	8.11568	8.27115	8.29754	8.25659	8.33866	8.25712	8.33796	8.25735	8.28564	8.32852	8.35517	8.28372	8.30372	8.28248	8.23173	8.25975	8.32464	8.23159	8.32008
0.21	8.18724	8.19966	8.18402	8.12555	8.22889	8.18607	8.14868	8.12992	8.25269	8.15722	8.20172	8.11163	8.23275	8.21446	8.25676	8.3238	8.24324	8.25278	8.25052	8.21916	8.17633	8.18622	8.30834	8.28594	8.23679	8.25691	8.25232	8.16737	8.2361	8.21621	8.10307	8.27011	8.29753	8.2534	8.32665	8.25096	8.33043	8.27109	8.28172	8.32544	8.36477	8.29091	8.30856	8.27953	8.24218	8.25152	8.32977	8.21892	8.32298
0.21125	8.18459	8.18369	8.17191	8.13327	8.23653	8.20032	8.14177	8.13955	8.25878	8.15108	8.19514	8.11443	8.23555	8.20946	8.26289	8.32214	8.23087	8.23595	8.24596	8.2126	8.16316	8.1943	8.30978	8.28495	8.24492	8.25111	8.24618	8.1702	8.23083	8.20913	8.11896	8.2706	8.3017	8.24822	8.3317	8.24862	8.32659	8.25949	8.2777	8.32132	8.35378	8.28723	8.29575	8.28842	8.23887	8.24461	8.33208	8.24042	8.31984
0.2125	8.17583	8.19001	8.17787	8.13932	8.23953	8.19294	8.15044	8.12971	8.25191	8.13796	8.20299	8.1195	8.23265	8.2079	8.2683	8.32107	8.23875	8.23805	8.25187	8.2244	8.16156	8.19735	8.31556	8.28372	8.23416	8.23931	8.24949	8.17537	8.23812	8.21404	8.11887	8.26124	8.30972	8.25678	8.32879	8.24278	8.33625	8.26401	8.27956	8.32194	8.35602	8.28798	8.29196	8.28245	8.23729	8.24419	8.32121	8.24395	8.32685
0.21375	8.19153	8.18167	8.17026	8.13105	8.24214	8.1938	8.14679	8.13284	8.25191	8.14336	8.20129	8.11354	8.22967	8.21373	8.26492	8.32764	8.23803	8.24075	8.24818	8.22041	8.16047	8.20724	8.30388	8.27834	8.24545	8.24522	8.24399	8.18351	8.23609	8.21548	8.12321	8.2632	8.30295	8.2436	8.32468	8.2492	8.32481	8.26093	8.27992	8.3191	8.34987	8.2951	8.29408	8.29155	8.24303	8.24818	8.34022	8.23708	8.31274
0.215	8.18673	8.186	8.17179	8.13627	8.24435	8.19118	8.1427	8.13063	8.24769	8.14157	8.19467	8.11269	8.2334	8.21404	8.25908	8.31656	8.2448	8.23777	8.2469	8.2157	8.16604	8.18884	8.315	8.27949	8.24374	8.25068	8.24468	8.1656	8.23905	8.20736	8.11225	8.26945	8.29984	8.24822	8.33738	8.25019	8.33269	8.26162	8.2858	8.32468	8.35425	8.28345	8.29447	8.28785	8.24889	8.25887	8.32537	8.24211	8.31713
0.21625	8.18191	8.1808	8.18034	8.12863	8.23053	8.1906	8.13669	8.13752	8.25216	8.15013	8.19179	8.10775	8.22789	8.20983	8.26127	8.32315	8.23532	8.23965	8.24974	8.21403	8.17091	8.19624	8.31571	8.28349	8.24146	8.25124	8.24107	8.16417	8.23086	8.19967	8.11692	8.26693	8.28932	8.25488	8.33937	8.24327	8.33153	8.26018	8.28028	8.32529	8.36279	8.27831	8.29033	8.29632	8.23439	8.25444	8.33141	8.24139	8.31558
0.2175	8.18349	8.18589	8.16744	8.11452	8.23663	8.19828	8.14812	8.13307	8.2586	8.13529	8.19269	8.12529	8.22241	8.21307	8.26301	8.32059	8.24839	8.24018	8.24239	8.22195	8.17119	8.19756	8.30753	8.28468	8.24036	8.24742	8.23907	8.16832	8.23499	8.20394	8.11475	8.25818	8.30204	8.24823	8.32134	8.24328	8.32087	8.26178	8.28049	8.3226	8.3485	8.28204	8.29119	8.28271	8.23223	8.2521	8.32359	8.24443	8.32304
0.21875	8.18604	8.18436	8.17439	8.14268	8.23461	8.19016	8.14911	8.12901	8.2446	8.14933	8.19987	8.1176	8.22766	8.20507	8.26234	8.32643	8.24422	8.23792	8.245	8.21448	8.17474	8.19998	8.30588	8.28414	8.23551	8.24899	8.23334	8.17981	8.24735	8.20947	8.12114	8.26857	8.30882	8.25231	8.32699	8.24904	8.331	8.24995	8.27361	8.31748	8.34946	8.29203	8.29184	8.2912	8.23979	8.26158	8.33298	8.23965	8.30861
0.22	8.1832	8.17737	8.17097	8.13321	8.2332	8.19328	8.14375	8.12451	8.25628	8.14781	8.20357	8.10078	8.2311	8.20949	8.25672	8.30985	8.23365	8.2396	8.24352	8.21709	8.16894	8.20033	8.31147	8.28029	8.23619	8.24428	8.2323	8.17336	8.23121	8.19493	8.11731	8.2603	8.29289	8.24467	8.3319	8.2609	8.32075	8.25965	8.27734	8.32868	8.35816	8.28455	8.29612	8.27621	8.23305	8.24779	8.33768	8.23272	8.31861
0.22125	8.18435	8.18982	8.17066	8.12979	8.23325	8.1989	8.14637	8.1244	8.25325	8.14369	8.1909	8.11537	8.2298	8.20869	8.26173	8.32358	8.22614	8.24357	8.24736	8.22271	8.16675	8.19975	8.31017	8.2823	8.23807	8.24923	8.24686	8.17308	8.24149	8.20853	8.11002	8.26016	8.30537	8.24563	8.33315	8.24232	8.33301	8.26105	8.28139	8.32349	8.35594	8.28989	8.29676	8.27875	8.23658	8.24578	8.33543	8.23152	8.31393
0.2225	8.17759	8.18889	8.17103	8.13108	8.24067	8.18776	8.14524	8.12878	8.24932	8.14326	8.19115	8.11474	8.2319	8.22073	8.25962	8.31769	8.23004	8.24203	8.24997	8.21158	8.16257	8.18482	8.29904	8.27165	8.23819	8.24693	8.24041	8.17798	8.23929	8.18817	8.11655	8.25984	8.28985	8.2412	8.32741	8.25267	8.33086	8.25919	8.2844	8.32392	8.34934	8.28446	8.2981	8.28065	8.24287	8.25387	8.31765	8.24412	8.31864
0.22375	8.1881	8.18019	8.16914	8.13231	8.23545	8.19042	8.15299	8.12016	8.24356	8.14826	8.20539	8.10892	8.23065	8.21963	8.26166	8.31175	8.2354	8.22949	8.24293	8.21287	8.16489	8.19387	8.3054	8.27663	8.2408	8.24457	8.24767	8.16964	8.23235	8.19377	8.1157	8.25888	8.29196	8.24432	8.32692	8.255	8.32545	8.26629	8.29113	8.30863	8.35818	8.29024	8.29846	8.28956	8.22607	8.25125	8.32922	8.23755	8.3126
0.225	8.17196	8.19696	8.17309	8.12775	8.23729	8.18788	8.14693	8.11838	8.25272	8.1401	8.19299	8.11655	8.2274	8.20996	8.25542	8.32163	8.23489	8.24024	8.23452	8.21473	8.17073	8.18839	8.29647	8.28417	8.23285	8.25048	8.23512	8.16707	8.23571	8.20837	8.11296	8.26506	8.30953	8.24789	8.31893	8.24849	8.33357	8.26053	8.2675	8.3073	8.36075	8.28256	8.29053	8.27919	8.24075	8.24053	8.32673	8.23532	8.30669
0.22625	8.17813	8.17332	8.17527	8.12488	8.24423	8.18933	8.15035	8.12718	8.25427	8.14607	8.20335	8.11527	8.22661	8.21639	8.25857	8.31976	8.22024	8.22835	8.23335	8.21604	8.15394	8.19697	8.30299	8.28887	8.23606	8.24025	8.24438	8.16371	8.23738	8.19894	8.10921	8.26553	8.30074	8.25383	8.32578	8.25526	8.32593	8.25142	8.28207	8.32981	8.35137	8.27876	8.28886	8.27769	8.2306	8.24668	8.32729	8.22976	8.31864
0.2275	8.17824	8.17186	8.17181	8.12484	8.22819	8.19155	8.14246	8.13356	8.25197	8.15032	8.19185	8.11983	8.22836	8.21628	8.25236	8.30491	8.22854	8.24586	8.25976	8.21804	8.16832	8.1917	8.3057	8.28507	8.24174	8.24566	8.23933	8.18095	8.22564	8.20265	8.1073	8.25582	8.29541	8.24636	8.32388	8.25482	8.31347	8.25541	8.27753	8.31825	8.35684	8.27661	8.28687	8.28398	8.23327	8.24304	8.32087	8.23187	8.31743
0.22875	8.18427	8.18772	8.16942	8.13414	8.22645	8.19749	8.14245	8.12371	8.25923	8.12843	8.20165	8.1068	8.2159	8.20681	8.25221	8.3271	8.23435	8.24238	8.24208	8.21973	8.16088	8.19153	8.30728	8.27732	8.22706	8.24298	8.24001	8.16641	8.21645	8.20458	8.11117	8.26079	8.29204	8.24101	8.32502	8.24081	8.32611	8.25655	8.27291	8.31968	8.35186	8.27699	8.29309	8.28532	8.22836	8.24213	8.32437	8.2293	8.31467
0.23	8.18316	8.18463	8.16458	8.13009	8.23806	8.19215	8.1385	8.1321	8.25181	8.13784	8.19942	8.11507	8.23159	8.21268	8.25742	8.31464	8.24189	8.23585	8.23726	8.21416	8.15826	8.20095	8.30109	8.27615	8.24156	8.24925	8.24741	8.16836	8.23656	8.20429	8.12694	8.25697	8.29333	8.24862	8.32267	8.24772	8.32886	8.25512	8.28401	8.32001	8.36663	8.27712	8.29523	8.29351	8.22899	8.2481	8.33284	8.22143	8.31871
0.23125	8.1749	8.18526	8.17085	8.13355	8.2298	8.17938	8.13909	8.11958	8.24533	8.14249	8.19317	8.10724	8.22533	8.21059	8.26564	8.32175	8.23997	8.23781	8.24109	8.22224	8.16191	8.19607	8.31083	8.2802	8.24139	8.24847	8.24687	8.16815	8.23778	8.19808	8.11367	8.24675	8.29824	8.25765	8.32034	8.25085	8.32519	8.25979	8.27028	8.31068	8.3526	8.27917	8.29597	8.28779	8.23363	8.24729	8.33263	8.23007	8.30831
0.2325	8.18298	8.17203	8.1703	8.13596	8.23182	8.18323	8.13504	8.11892	8.25753	8.13993	8.20769	8.11086	8.23079	8.2094	8.25787	8.32085	8.23435	8.23005	8.24953	8.22007	8.15912	8.1997	8.30025	8.27127	8.22741	8.24241	8.23518	8.16937	8.23609	8.20183	8.10924	8.26216	8.29524	8.25784	8.32379	8.23847	8.31486	8.24515	8.27341	8.31168	8.35726	8.28376	8.30108	8.2837	8.2362	8.24119	8.32653	8.22802	8.3243
0.23375	8.16987	8.18003	8.16488	8.14022	8.23438	8.18826	8.14332	8.13227	8.25365	8.14461	8.18941	8.11554	8.23442	8.21233	8.25226	8.32746	8.23372	8.23382	8.24418	8.22229	8.16482	8.19597	8.30388	8.27448	8.23665	8.23927	8.24955	8.16791	8.23307	8.2035	8.10869	8.2491	8.30268	8.25614	8.32876	8.24916	8.32546	8.25575	8.2759	8.32624	8.35483	8.27275	8.29337	8.27989	8.23125	8.24359	8.32722	8.23188	8.3165
0.235	8.17357	8.18772	8.16236	8.14104	8.24414	8.18377	8.13425	8.12749	8.23897	8.14513	8.19728	8.11124	8.22421	8.21426	8.26095	8.31797	8.22994	8.23158	8.23993	8.22093	8.16279	8.19857	8.30874	8.27584	8.23801	8.2463	8.23557	8.1722	8.23029	8.20732	8.10248	8.26486	8.29802	8.24053	8.31915	8.25349	8.32422	8.25774	8.27241	8.32014	8.35468	8.28787	8.29074	8.29026	8.23701	8.24057	8.3257	8.23596	8.3079
0.23625	8.1739	8.18104	8.17785	8.14713	8.24154	8.19045	8.14121	8.11992	8.24173	8.14064	8.19508	8.12057	8.2211	8.21087	8.25541	8.31463	8.23549	8.23648	8.24744	8.21087	8.16751	8.18716	8.29552	8.2822	8.23703	8.24485	8.23325	8.17857	8.22546	8.19999	8.11122	8.26969	8.29489	8.24665	8.32854	8.24064	8.32778	8.25746	8.277	8.32279	8.35326	8.27699	8.29032	8.28557	8.22724	8.25343	8.33512	8.22591	8.3202
0.2375	8.18368	8.18312	8.17509	8.13237	8.23218	8.1848	8.13423	8.12239	8.24381	8.13631	8.19734	8.10094	8.21654	8.20057	8.25404	8.32208	8.23025	8.24297	8.24092	8.21906	8.16609	8.18623	8.29777	8.2747	8.22857	8.24575	8.23045	8.16859	8.23309	8.20726	8.1219	8.26087	8.29416	8.24795	8.32788	8.24327	8.33284	8.25723	8.2699	8.32728	8.36072	8.29156	8.29129	8.27701	8.23548	8.24867	8.32722	8.23688	8.31067
0.23875	8.17566	8.18172	8.17058	8.14379	8.24906	8.19469	8.14024	8.12715	8.24984	8.13864	8.19228	8.1099	8.22546	8.21514	8.26128	8.31038	8.23403	8.23817	8.23967	8.2087	8.15452	8.19726	8.299	8.28314	8.23496	8.25547	8.2406	8.16558	8.23338	8.19622	8.11808	8.25986	8.29586	8.24351	8.32717	8.24572	8.31757	8.25686	8.27708	8.32072	8.34975	8.28193	8.28627	8.28048	8.23344	8.24881	8.32233	8.23821	8.31822
0.24	8.18498	8.18112	8.17427	8.13496	8.23842	8.18579	8.14096	8.13075	8.24579	8.13556	8.20109	8.11635	8.2213	8.21184	8.2597	8.31601	8.24348	8.24226	8.22994	8.21631	8.16438	8.19238	8.30366	8.27733	8.23874	8.24609	8.23171	8.16876	8.23101	8.20371	8.11242	8.2585	8.30575	8.23981	8.33028	8.24598	8.32204	8.25231	8.26855	8.32592	8.35468	8.27854	8.29575	8.28112	8.23109	8.24465	8.32666	8.23856	8.31751
0.24125	8.17996	8.17213	8.1662	8.12932	8.23342	8.18716	8.14264	8.12257	8.25305	8.13564	8.19672	8.10847	8.22538	8.20421	8.24958	8.31073	8.23158	8.24067	8.23518	8.20179	8.1569	8.19979	8.2882	8.2742	8.23635	8.24229	8.23793	8.16598	8.23466	8.20867	8.12407	8.26263	8.29556	8.24223	8.32926	8.24125	8.33095	8.25802	8.28371	8.31058	8.3487	8.27572	8.28602	8.2771	8.23937	8.24412	8.32063	8.23533	8.31684
0.2425	8.17658	8.17553	8.1699	8.13612	8.23891	8.1928	8.14474	8.12549	8.24476	8.13514	8.20803	8.11389	8.22871	8.2096	8.26165	8.30763	8.22921	8.23578	8.23463	8.21409	8.15966	8.19434	8.30034	8.28119	8.23575	8.24951	8.23988	8.16456	8.22064	8.1968	8.10903	8.25153	8.29538	8.24111	8.33346	8.24361	8.32145	8.24925	8.27368	8.32067	8.35788	8.27688	8.30066	8.2788	8.22672	8.25652	8.31973	8.23366	8.312
0.24375	8.17381	8.1714	8.16366	8.13679	8.23175	8.19386	8.13799	8.11767	8.24783	8.13505	8.19066	8.10586	8.22892	8.21758	8.25942	8.31192	8.24465	8.2327	8.23662	8.21422	8.16524	8.1864	8.29262	8.28149	8.2384	8.24644	8.23705	8.16709	8.23428	8.20205	8.11087	8.26575	8.29539	8.24728	8.32959	8.24078	8.32442	8.251	8.27851	8.31721	8.36217	8.27884	8.28773	8.28028	8.23016	8.25067	8.3292	8.22936	8.31478
0.245	8.18263	8.17734	8.16907	8.13402	8.24023	8.17608	8.14789	8.12754	8.24508	8.14	8.18924	8.10454	8.22235	8.21698	8.24846	8.3097	8.23359	8.23734	8.24135	8.20969	8.1668	8.20093	8.29965	8.2741	8.23126	8.25108	8.2362	8.17892	8.23913	8.19899	8.10819	8.25779	8.2985	8.24734	8.32609	8.24049	8.31918	8.26602	8.26695	8.31448	8.35359	8.28171	8.2893	8.27778	8.23396	8.24942	8.33014	8.22836	8.31545
0.24625	8.18251	8.18231	8.17208	8.12509	8.22282	8.19294	8.14268	8.12171	8.24199	8.14003	8.1908	8.1085	8.22035	8.21223	8.2539	8.3194	8.23162	8.23477	8.24165	8.22392	8.15628	8.18807	8.29502	8.27661	8.23236	8.24544	8.23907	8.17188	8.22935	8.20123	8.10932	8.25891	8.28575	8.25544	8.32127	8.23631	8.32258	8.25134	8.27752	8.3086	8.35147	8.28514	8.29473	8.28719	8.23118	8.25798	8.32442	8.24641	8.31293
0.2475	8.17631	8.17512	8.17086	8.12521	8.22938	8.19637	8.14358	8.12834	8.24978	8.1424	8.19286	8.11904	8.22831	8.21004	8.26337	8.31431	8.22858	8.22936	8.24206	8.22046	8.15932	8.18984	8.30029	8.28083	8.23299	8.25564	8.23218	8.17637	8.22735	8.20642	8.11384	8.25638	8.29519	8.24904	8.3295	8.24102	8.33131	8.25948	8.2645	8.32303	8.35421	8.28161	8.29592	8.269	8.22109	8.23447	8.32693	8.22779	8.3174
0.24875	8.1844	8.17693	8.16248	8.12206	8.22791	8.18773	8.14294	8.11539	8.24431	8.14567	8.19967	8.10376	8.21388	8.20569	8.25147	8.31239	8.22934	8.24017	8.2428	8.208	8.15875	8.1957	8.30689	8.26287	8.23226	8.23898	8.23833	8.17646	8.22729	8.19584	8.11066	8.26507	8.29708	8.24802	8.32626	8.24114	8.33135	8.25454	8.28211	8.31417	8.35149	8.27748	8.29109	8.28002	8.23355	8.25401	8.32757	8.23548	8.31208
0.25	8.18442	8.18391	8.16996	8.1359	8.23816	8.19384	8.14169	8.12748	8.24772	8.1399	8.18573	8.11187	8.21498	8.20544	8.25546	8.31292	8.23428	8.23925	8.242	8.21059	8.16079	8.18691	8.30213	8.27388	8.22902	8.24395	8.23064	8.18157	8.21637	8.19629	8.10329	8.25419	8.29024	8.24432	8.33107	8.24205	8.32211	8.26027	8.27332	8.30482	8.36431	8.27432	8.29711	8.27324	8.22747	8.24154	8.32128	8.244	8.3116
0.25125	8.18254	8.18455	8.17483	8.12353	8.23218	8.19192	8.13759	8.12511	8.24424	8.13239	8.19235	8.09616	8.21932	8.21716	8.25153	8.3104	8.22784	8.23993	8.25034	8.21505	8.16909	8.19751	8.29657	8.26654	8.23376	8.23933	8.23278	8.1643	8.23759	8.19554	8.09849	8.25471	8.29304	8.24406	8.32278	8.24711	8.32548	8.24821	8.28349	8.31537	8.35507	8.27703	8.29141	8.27539	8.22875	8.25231	8.3243	8.23939	8.31082
0.2525	8.18837	8.1822	8.17105	8.14165	8.23451	8.19131	8.13045	8.12449	8.23381	8.13043	8.18515	8.09974	8.22439	8.20586	8.25194	8.3062	8.23469	8.24204	8.24488	8.21623	8.15758	8.19439	8.29766	8.27901	8.23477	8.2487	8.23699	8.17045	8.21718	8.19862	8.10552	8.25425	8.28619	8.24783	8.32009	8.2447	8.32346	8.25504	8.2778	8.30838	8.35029	8.27846	8.29659	8.27927	8.23361	8.24448	8.32143	8.23413	8.31253
0.25375	8.1699	8.16864	8.17249	8.12971	8.22704	8.18114	8.14101	8.12924	8.24812	8.13573	8.19224	8.10473	8.22422	8.21004	8.26213	8.31071	8.23766	8.24365	8.23564	8.20846	8.16028	8.18195	8.29847	8.28201	8.22813	8.25071	8.23091	8.16338	8.23549	8.19389	8.10835	8.26068	8.29851	8.23912	8.32987	8.24237	8.31249	8.25716	8.26732	8.30883	8.35231	8.27546	8.29953	8.27873	8.24239	8.23971	8.33285	8.22909	8.31309
0.255	8.18129	8.1879	8.172	8.12696	8.23552	8.19187	8.14673	8.11711	8.24715	8.13371	8.19496	8.10217	8.2238	8.21148	8.26263	8.31594	8.22195	8.23367	8.23286	8.21648	8.16036	8.19951	8.29539	8.27439	8.23333	8.24671	8.23327	8.17535	8.21561	8.20285	8.11664	8.25062	8.29927	8.2303	8.32245	8.24001	8.31865	8.24869	8.27146	8.31988	8.36055	8.28123	8.28936	8.27559	8.2353	8.2406	8.32302	8.22545	8.31751
0.25625	8.17705	8.17337	8.16928	8.13103	8.22615	8.1843	8.14675	8.12767	8.23533	8.13441	8.18414	8.112	8.20724	8.2086	8.25665	8.30715	8.22698	8.23526	8.24393	8.20981	8.15547	8.19526	8.30048	8.27816	8.23862	8.24357	8.2325	8.1669	8.22248	8.19636	8.10742	8.25708	8.30402	8.24082	8.31468	8.25258	8.33136	8.25092	8.27955	8.31332	8.35481	8.27302	8.28557	8.27255	8.23344	8.24334	8.32791	8.24472	8.31282
0.2575	8.17921	8.18612	8.16847	8.13487	8.23373	8.19355	8.12984	8.13225	8.24411	8.13554	8.18193	8.11164	8.21231	8.21469	8.25734	8.31701	8.23242	8.2466	8.23599	8.2225	8.16461	8.18948	8.30469	8.27743	8.22709	8.23838	8.23775	8.17187	8.21761	8.19814	8.10698	8.26565	8.298	8.23288	8.31895	8.24061	8.32252	8.25647	8.28376	8.31408	8.35395	8.28012	8.29925	8.27977	8.23991	8.24028	8.31997	8.23965	8.3211
0.25875	8.17133	8.17047	8.1648	8.1403	8.22683	8.19218	8.13593	8.12756	8.25862	8.13425	8.19429	8.10776	8.22572	8.20353	8.26111	8.30902	8.22941	8.23979	8.24557	8.21165	8.15895	8.18782	8.3024	8.27059	8.23403	8.24271	8.23871	8.17789	8.23203	8.19982	8.11392	8.25488	8.29631	8.24035	8.32197	8.24399	8.31763	8.26187	8.26693	8.31137	8.35708	8.28387	8.28846	8.27705	8.22561	8.25231	8.33204	8.22519	8.31725
0.26	8.16839	8.17966	8.16242	8.12404	8.23327	8.18891	8.14153	8.12682	8.25343	8.13049	8.19348	8.10823	8.22338	8.21323	8.25538	8.31017	8.22628	8.24819	8.23778	8.21551	8.16135	8.1881	8.30862	8.28053	8.243	8.24501	8.25042	8.16884	8.22519	8.19409	8.10863	8.25482	8.29177	8.2422	8.32626	8.24553	8.33271	8.24879	8.27619	8.31843	8.35009	8.28149	8.2889	8.28745	8.22606	8.24069	8.32272	8.23761	8.31216
0.26125	8.17864	8.17357	8.17477	8.12864	8.23605	8.18702	8.1413	8.12746	8.24846	8.15286	8.18951	8.10459	8.21147	8.21105	8.25565	8.31502	8.23707	8.22703	8.24336	8.21116	8.15732	8.20341	8.29978	8.27338	8.23974	8.24838	8.23636	8.17675	8.22983	8.19453	8.10387	8.25533	8.28665	8.2445	8.32895	8.24534	8.33115	8.25594	8.27291	8.31781	8.34368	8.28144	8.29257	8.28829	8.23754	8.24541	8.32354	8.2278	8.31237
0.2625	8.1775	8.18194	8.16873	8.11706	8.23589	8.19217	8.14554	8.13325	8.25268	8.14045	8.18829	8.10837	8.22222	8.19642	8.25474	8.29952	8.2293	8.23726	8.23606	8.22373	8.15785	8.19502	8.29499	8.28055	8.22988	8.24516	8.22917	8.16013	8.22334	8.20361	8.10969	8.25963	8.28735	8.24212	8.32116	8.24448	8.31394	8.24575	8.27906	8.30671	8.35105	8.28205	8.28639	8.28874	8.2304	8.24419	8.3218	8.22302	8.3101
0.26375	8.17513	8.16918	8.1679	8.14195	8.22485	8.18658	8.14224	8.12814	8.24908	8.14041	8.1983	8.10383	8.22236	8.21011	8.258	8.3083	8.23268	8.2317	8.24265	8.21086	8.16338	8.19566	8.30863	8.26966	8.23786	8.24978	8.23865	8.167	8.22309	8.19581	8.10245	8.25286	8.29284	8.24114	8.31947	8.25186	8.3234	8.25982	8.26366	8.31806	8.33656	8.28468	8.28764	8.28165	8.23297	8.24013	8.31238	8.23886	8.3169
0.265	8.17109	8.17136	8.16289	8.13219	8.22334	8.19205	8.14658	8.1235	8.24075	8.13464	8.19132	8.10768	8.23128	8.21299	8.26098	8.31615	8.22215	8.23964	8.23871	8.20102	8.16702	8.19175	8.29466	8.26933	8.23048	8.24952	8.23483	8.16372	8.23043	8.19363	8.1044	8.25572	8.29368	8.24465	8.32564	8.25226	8.32087	8.24532	8.28198	8.31893	8.35644	8.27926	8.28783	8.27862	8.23079	8.24929	8.32201	8.23256	8.3113
0.26625	8.18627	8.17768	8.17039	8.12803	8.2345	8.18747	8.14087	8.12797	8.24431	8.13085	8.18834	8.10242	8.22372	8.21041	8.24765	8.32421	8.2296	8.24016	8.2366	8.21636	8.15762	8.2054	8.29787	8.27999	8.22425	8.24328	8.23622	8.168	8.21939	8.19385	8.1061	8.26189	8.29445	8.24604	8.32254	8.24236	8.31483	8.25202	8.27835	8.31463	8.35252	8.26509	8.28569	8.27699	8.23107	8.24236	8.31131	8.22887	8.3087
0.2675	8.1698	8.17576	8.16064	8.13423	8.22618	8.18243	8.14602	8.12504	8.24691	8.13885	8.19284	8.10591	8.21702	8.21208	8.25031	8.31027	8.22656	8.23432	8.23357	8.21215	8.16809	8.18388	8.29147	8.27522	8.22575	8.24732	8.23464	8.16411	8.21849	8.19744	8.11112	8.25848	8.28705	8.23618	8.31785	8.24935	8.32412	8.2537	8.27174	8.31832	8.35057	8.27588	8.2874	8.27171	8.23096	8.24567	8.32296	8.22957	8.30766
0.26875	8.17873	8.17774	8.16718	8.13211	8.2297	8.19203	8.14715	8.12971	8.25332	8.13645	8.18542	8.10222	8.22265	8.21613	8.25372	8.31376	8.22855	8.23771	8.23993	8.21029	8.16939	8.19169	8.30026	8.27862	8.23665	8.25496	8.23391	8.16343	8.22132	8.1953	8.1029	8.26543	8.29177	8.23957	8.32349	8.23612	8.32656	8.25187	8.27004	8.30603	8.34689	8.26709	8.29168	8.27541	8.22542	8.23979	8.31199	8.23659	8.30975
0.27	8.16864	8.17645	8.16184	8.1204	8.22751	8.19051	8.13939	8.1214	8.23876	8.14021	8.19649	8.097	8.21531	8.2087	8.2576	8.3099	8.23389	8.23156	8.23102	8.21035	8.15297	8.18919	8.29731	8.27771	8.24318	8.23465	8.23165	8.17186	8.22335	8.2074	8.09893	8.2551	8.28866	8.25697	8.32079	8.24862	8.32024	8.25755	8.27137	8.33113	8.35381	8.27857	8.28415	8.28145	8.22446	8.24268	8.31278	8.22718	8.30677
0.27125	8.17846	8.17932	8.16417	8.12494	8.22665	8.18568	8.14336	8.12884	8.24603	8.13812	8.19066	8.10952	8.22758	8.21154	8.25192	8.30687	8.23511	8.23371	8.2325	8.21277	8.15979	8.19451	8.30305	8.26834	8.23683	8.24038	8.22587	8.16806	8.2281	8.19675	8.10219	8.2547	8.30045	8.2397	8.32417	8.2438	8.33133	8.2528	8.27685	8.30377	8.3466	8.27408	8.2885	8.27913	8.22492	8.24405	8.31338	8.22722	8.30557
0.2725	8.17645	8.17672	8.15986	8.13219	8.22686	8.1908	8.14264	8.12399	8.23663	8.13881	8.19868	8.10631	8.2344	8.20569	8.25489	8.30974	8.23496	8.23415	8.24243	8.21951	8.16697	8.18612	8.28954	8.27784	8.22708	8.24443	8.23169	8.16564	8.24215	8.20233	8.10916	8.25502	8.29873	8.24441	8.32067	8.24235	8.31536	8.26405	8.28938	8.32557	8.34408	8.27881	8.29685	8.2764	8.22756	8.24311	8.3255	8.22431	8.30686
0.27375	8.17578	8.17162	8.17395	8.12589	8.22759	8.18162	8.13031	8.13078	8.2423	8.14468	8.18937	8.10465	8.21871	8.20906	8.25796	8.3139	8.22544	8.22219	8.23483	8.21757	8.1579	8.19098	8.3005	8.2691	8.22167	8.24126	8.22814	8.16776	8.22637	8.19338	8.10752	8.25161	8.29687	8.24573	8.32148	8.23938	8.32851	8.25371	8.27222	8.31783	8.35716	8.27367	8.29681	8.27335	8.23408	8.24291	8.31509	8.22837	8.30297
0.275	8.17996	8.18359	8.1662	8.13533	8.22884	8.18984	8.136	8.11613	8.2378	8.12755	8.19771	8.10724	8.21988	8.21422	8.2553	8.32304	8.23439	8.23719	8.23339	8.21029	8.15739	8.18946	8.29225	8.27164	8.23214	8.24498	8.23134	8.16257	8.22239	8.19725	8.10748	8.25094	8.29479	8.23835	8.31503	8.24902	8.32756	8.25588	8.28015	8.32404	8.3535	8.26946	8.30062	8.28007	8.23337	8.24355	8.31559	8.23698	8.30871
0.27625	8.16968	8.17293	8.15863	8.12131	8.22376	8.18857	8.13486	8.12758	8.2427	8.13669	8.18585	8.10162	8.22743	8.22294	8.25279	8.30576	8.22982	8.23405	8.2426	8.21402	8.15815	8.1851	8.29449	8.27376	8.22997	8.23848	8.22917	8.16568	8.22363	8.19387	8.10971	8.24558	8.30405	8.24352	8.32455	8.24205	8.3183	8.25412	8.26581	8.31317	8.34348	8.27849	8.27609	8.28815	8.23457	8.24755	8.32062	8.22207	8.31171
0.2775	8.17565	8.17211	8.1641	8.13693	8.23324	8.18695	8.14018	8.11613	8.24159	8.13034	8.17989	8.10792	8.21546	8.20077	8.2543	8.31038	8.23045	8.22936	8.22958	8.20061	8.16629	8.19598	8.30217	8.27138	8.23023	8.25043	8.22897	8.1626	8.22423	8.2076	8.11267	8.25971	8.29377	8.25141	8.32345	8.24297	8.33098	8.26013	8.27023	8.31454	8.33827	8.28626	8.29111	8.27966	8.22844	8.23816	8.31576	8.23602	8.30853
0.27875	8.16908	8.1742	8.17213	8.12518	8.22766	8.18639	8.14465	8.13019	8.24433	8.13401	8.18872	8.10967	8.21324	8.20739	8.24916	8.30497	8.23206	8.23329	8.23663	8.21395	8.16154	8.19718	8.3026	8.28159	8.21763	8.24291	8.23479	8.16495	8.23302	8.20073	8.11442	8.25782	8.30536	8.24493	8.32291	8.25258	8.31182	8.25205	8.26665	8.3209	8.34745	8.2782	8.27693	8.26254	8.22127	8.23909	8.32027	8.22347	8.31438
0.28	8.16841	8.18064	8.16854	8.12464	8.22837	8.18958	8.14548	8.12747	8.24038	8.13222	8.19077	8.1112	8.21739	8.19123	8.25087	8.30818	8.2313	8.23093	8.23351	8.20962	8.15841	8.19343	8.29301	8.2779	8.23213	8.24669	8.23203	8.15742	8.2338	8.2013	8.11289	8.25006	8.29163	8.24309	8.32521	8.24741	8.3194	8.26355	8.27147	8.31026	8.3568	8.27506	8.29649	8.28129	8.22249	8.24085	8.31951	8.23309	8.2985
0.28125	8.17798	8.17639	8.1588	8.11957	8.22896	8.18523	8.13125	8.12725	8.23415	8.13123	8.19017	8.10923	8.2238	8.20447	8.25748	8.30795	8.22356	8.24547	8.24954	8.21684	8.15668	8.18972	8.29796	8.26945	8.22954	8.24152	8.2347	8.1757	8.22002	8.18835	8.10352	8.26107	8.29197	8.23886	8.31898	8.24758	8.31695	8.25337	8.27349	8.31938	8.34793	8.28227	8.29206	8.2828	8.23411	8.2442	8.32259	8.23208	8.31467
0.2825	8.1779	8.17409	8.1671	8.12842	8.23091	8.18926	8.14105	8.12785	8.24588	8.13639	8.192	8.10708	8.21866	8.20562	8.25672	8.30627	8.22754	8.22867	8.24354	8.21065	8.15283	8.1912	8.29648	8.26419	8.23908	8.23568	8.23409	8.17178	8.23303	8.19137	8.10621	8.2468	8.29443	8.23606	8.33176	8.24518	8.32928	8.24871	8.27247	8.31836	8.35565	8.28133	8.28908	8.27497	8.22524	8.23861	8.32444	8.23231	8.31279
0.28375	8.18033	8.18047	8.16853	8.13055	8.22359	8.18823	8.13893	8.11436	8.2482	8.13165	8.19045	8.10723	8.21312	8.20116	8.24926	8.30969	8.22016	8.24089	8.23209	8.22436	8.15676	8.19043	8.29247	8.28052	8.22357	8.24013	8.22388	8.15709	8.23268	8.19641	8.11463	8.2541	8.29103	8.24545	8.32626	8.25051	8.31788	8.25119	8.26701	8.30866	8.35403	8.27754	8.29023	8.27589	8.23135	8.24407	8.3242	8.22622	8.31575
0.285	8.17122	8.17616	8.16299	8.12389	8.22482	8.17451	8.14513	8.12692	8.24496	8.1424	8.18937	8.09839	8.22546	8.2111	8.25748	8.31279	8.22549	8.22864	8.23538	8.21948	8.15654	8.18941	8.29317	8.27407	8.23175	8.24102	8.2329	8.16626	8.23536	8.1988	8.1013	8.25598	8.29775	8.24662	8.32303	8.24479	8.32408	8.25101	8.26779	8.31978	8.34605	8.2712	8.28932	8.27096	8.23503	8.2448	8.31948	8.22606	8.306
0.28625	8.16975	8.18212	8.16291	8.12873	8.23528	8.18833	8.13732	8.12767	8.23892	8.12396	8.19434	8.10775	8.21477	8.20359	8.25099	8.3194	8.21504	8.2416	8.23336	8.21194	8.15665	8.186	8.2935	8.26301	8.23274	8.24258	8.237	8.16484	8.2302	8.18604	8.10474	8.26453	8.29792	8.25201	8.32891	8.23919	8.3188	8.24441	8.27291	8.31231	8.34478	8.27562	8.28498	8.27528	8.23618	8.24713	8.31268	8.23608	8.30807
0.2875	8.17846	8.17649	8.15211	8.12529	8.23729	8.1911	8.13931	8.11814	8.23922	8.14102	8.18786	8.10293	8.22296	8.2033	8.25242	8.31639	8.23065	8.23035	8.23787	8.19365	8.16612	8.18892	8.30335	8.26768	8.22554	8.23397	8.22499	8.16926	8.22778	8.19809	8.10447	8.25828	8.30578	8.24766	8.32397	8.24519	8.32363	8.24798	8.26875	8.31058	8.34465	8.27188	8.28833	8.2836	8.23448	8.24601	8.32364	8.21978	8.30569
0.28875	8.16814	8.16689	8.15911	8.12779	8.22564	8.19122	8.14474	8.11851	8.23778	8.13154	8.19361	8.11323	8.21334	8.21017	8.25181	8.30788	8.22494	8.23764	8.23616	8.21135	8.16282	8.1861	8.28956	8.27896	8.23367	8.23349	8.22914	8.16227	8.21574	8.19646	8.10504	8.25571	8.28897	8.24181	8.32201	8.23995	8.32432	8.25551	8.26277	8.30795	8.34926	8.27423	8.29487	8.27553	8.22792	8.23424	8.31297	8.23214	8.31084
0.29	8.186	8.17681	8.16692	8.13035	8.21977	8.19223	8.13954	8.12026	8.24731	8.1416	8.19171	8.11655	8.21255	8.2039	8.25018	8.31089	8.23477	8.23705	8.24358	8.20627	8.17065	8.19437	8.29594	8.27521	8.23086	8.2408	8.2347	8.17426	8.23671	8.19932	8.11055	8.25406	8.29056	8.24313	8.31802	8.24589	8.31156	8.25008	8.27039	8.31433	8.34369	8.28828	8.29144	8.28336	8.22621	8.24906	8.32047	8.22122	8.30547
0.29125	8.17265	8.1795	8.1644	8.12957	8.22693	8.19011	8.13651	8.12206	8.24571	8.14841	8.18544	8.10465	8.22012	8.20606	8.24509	8.31263	8.23385	8.23303	8.23943	8.21288	8.15619	8.19729	8.28893	8.27715	8.22188	8.24208	8.23344	8.15429	8.22562	8.19701	8.11204	8.25055	8.29184	8.24192	8.30968	8.24164	8.32407	8.24979	8.26027	8.3097	8.36026	8.27616	8.29328	8.27403	8.23149	8.24123	8.31814	8.23028	8.30403
0.2925	8.17262	8.179	8.16608	8.12098	8.23194	8.18358	8.13016	8.12913	8.25336	8.14963	8.17748	8.11395	8.2165	8.20685	8.25337	8.3099	8.22356	8.2262	8.23573	8.21128	8.1542	8.19308	8.29534	8.26854	8.2334	8.23532	8.23558	8.16	8.23197	8.1908	8.11454	8.25733	8.29169	8.24434	8.32091	8.24184	8.32405	8.2588	8.26151	8.31859	8.34002	8.28413	8.28337	8.27079	8.23504	8.24442	8.31983	8.23807	8.30682
0.29375	8.17943	8.17897	8.16824	8.12945	8.23811	8.1881	8.14618	8.12904	8.24235	8.13162	8.18433	8.10125	8.2225	8.20872	8.24654	8.30802	8.22437	8.22414	8.23144	8.20919	8.15612	8.18811	8.30447	8.28268	8.21457	8.2445	8.22451	8.16249	8.21741	8.18652	8.10744	8.26437	8.2894	8.24318	8.32639	8.23586	8.31686	8.25346	8.27067	8.31718	8.33759	8.27986	8.28977	8.28517	8.22958	8.23587	8.30857	8.22722	8.30801
0.295	8.17437	8.18458	8.17063	8.13004	8.22435	8.18574	8.14045	8.12642	8.24322	8.13294	8.19224	8.10484	8.21439	8.20796	8.24944	8.30724	8.22742	8.20872	8.23699	8.2205	8.15928	8.18236	8.28952	8.27634	8.23894	8.24473	8.24618	8.16357	8.23215	8.19461	8.11422	8.2562	8.27908	8.23639	8.32687	8.25316	8.31332	8.24742	8.27474	8.31948	8.34094	8.26608	8.29034	8.27671	8.22846	8.24451	8.31551	8.23891	8.30552
0.29625	8.16489	8.17836	8.1678	8.12508	8.22194	8.17777	8.12863	8.12845	8.24828	8.13067	8.18795	8.09636	8.22323	8.20759	8.25737	8.31236	8.22475	8.23646	8.23915	8.19862	8.16655	8.18387	8.29495	8.26702	8.22782	8.24938	8.24203	8.16203	8.22227	8.19449	8.10911	8.26137	8.30665	8.24169	8.321	8.24559	8.32372	8.25712	8.26717	8.31388	8.34469	8.27901	8.29568	8.2757	8.23735	8.23529	8.32812	8.23845	8.31072
0.2975	8.16119	8.18756	8.167	8.13209	8.2169	8.18371	8.1391	8.12294	8.24693	8.13712	8.19383	8.1098	8.21739	8.21485	8.25084	8.31094	8.22008	8.22869	8.23498	8.20705	8.16824	8.18893	8.29844	8.26574	8.23114	8.22558	8.23576	8.16284	8.21943	8.20195	8.10424	8.24947	8.29851	8.24133	8.31289	8.23453	8.32002	8.244	8.27861	8.31533	8.34963	8.27091	8.28492	8.2751	8.23538	8.23949	8.31034	8.22415	8.31231
0.29875	8.17417	8.17038	8.16384	8.13565	8.22844	8.18534	8.14673	8.12183	8.24177	8.13789	8.19186	8.1078	8.21577	8.21074	8.25639	8.30545	8.23003	8.23428	8.23967	8.20397	8.14991	8.18611	8.29406	8.27792	8.22999	8.23584	8.22784	8.16372	8.23344	8.19075	8.11186	8.25379	8.28201	8.23757	8.31645	8.22976	8.33399	8.24779	8.26983	8.3094	8.35603	8.28178	8.2882	8.28568	8.23062	8.24965	8.33092	8.22773	8.30443
0.3	8.18025	8.16451	8.16473	8.13498	8.22614	8.18165	8.13449	8.11935	8.24289	8.14232	8.19084	8.11001	8.22424	8.21317	8.26081	8.31263	8.23552	8.2335	8.23741	8.20596	8.16283	8.19136	8.29386	8.28602	8.23368	8.24123	8.23882	8.16749	8.21523	8.19478	8.11123	8.2619	8.2985	8.23788	8.31254	8.23527	8.31624	8.25469	8.27782	8.31315	8.34942	8.27271	8.28771	8.27165	8.23446	8.24075	8.31514	8.23241	8.31062
0.30125	8.17523	8.17938	8.16539	8.12513	8.2188	8.18823	8.13417	8.11905	8.25151	8.13276	8.18215	8.09638	8.20868	8.21282	8.26386	8.3197	8.22461	8.23253	8.23263	8.20293	8.15413	8.19258	8.29151	8.27258	8.22529	8.24204	8.23533	8.16952	8.22188	8.19693	8.1066	8.25649	8.29497	8.24137	8.32446	8.23644	8.3216	8.25817	8.2723	8.31518	8.35676	8.28708	8.28203	8.28391	8.22735	8.23276	8.30582	8.23561	8.31222
0.3025	8.16366	8.17981	8.16976	8.12289	8.23766	8.18275	8.1315	8.12015	8.2499	8.13923	8.18509	8.10494	8.22136	8.20156	8.25098	8.31036	8.22522	8.23384	8.2319	8.2069	8.16656	8.18347	8.30081	8.27978	8.22765	8.24651	8.23561	8.16273	8.22812	8.19688	8.104	8.25929	8.28889	8.24847	8.31138	8.2445	8.32368	8.26027	8.26246	8.30285	8.34803	8.27913	8.28506	8.28302	8.22799	8.23815	8.31945	8.23395	8.30828
0.30375	8.17474	8.18463	8.16962	8.11896	8.2216	8.17204	8.14004	8.12661	8.24777	8.14086	8.19395	8.09692	8.21474	8.20794	8.25006	8.3149	8.21999	8.23255	8.23149	8.21017	8.1688	8.18935	8.29163	8.27959	8.24196	8.24688	8.22989	8.16781	8.21325	8.19666	8.10443	8.25474	8.29342	8.2303	8.32661	8.24042	8.32679	8.25775	8.26652	8.31372	8.35267	8.27403	8.28574	8.2823	8.22809	8.23814	8.32013	8.22248	8.30975
0.305	8.17428	8.17376	8.16319	8.12171	8.233	8.17905	8.14139	8.11739	8.24591	8.13144	8.18997	8.10578	8.21341	8.20173	8.24925	8.30454	8.23167	8.23203	8.23348	8.20243	8.16125	8.18739	8.29637	8.27525	8.23736	8.22743	8.23464	8.16654	8.21267	8.19726	8.11041	8.25273	8.28864	8.23343	8.32142	8.24984	8.32678	8.24957	8.27417	8.31019	8.35079	8.27626	8.29092	8.28689	8.23562	8.23597	8.32055	8.22174	8.31299
0.30625	8.1794	8.16424	8.16721	8.12803	8.23307	8.19332	8.13685	8.1244	8.23199	8.14025	8.18642	8.09469	8.21031	8.20068	8.25177	8.3106	8.21827	8.22493	8.23032	8.21116	8.1689	8.19131	8.30297	8.27342	8.23169	8.24618	8.22867	8.15897	8.22983	8.19983	8.11133	8.25639	8.29252	8.2368	8.32311	8.23923	8.32634	8.24898	8.27023	8.31596	8.35474	8.27225	8.2825	8.27707	8.23195	8.24551	8.31174	8.23558	8.31614
0.3075	8.16823	8.1806	8.16438	8.12695	8.23464	8.18581	8.1336	8.114	8.24804	8.13272	8.18538	8.10019	8.22696	8.20846	8.262	8.31156	8.22635	8.23841	8.23524	8.21785	8.15407	8.19102	8.28922	8.27475	8.22327	8.24893	8.23293	8.16799	8.21379	8.19157	8.10637	8.25784	8.30082	8.24719	8.31952	8.23269	8.32195	8.2515	8.26894	8.30674	8.34684	8.28197	8.27122	8.2858	8.22799	8.2318	8.31268	8.22647	8.30958
0.30875	8.17868	8.17441	8.16906	8.13084	8.22487	8.17955	8.13215	8.11718	8.24686	8.13657	8.18831	8.10298	8.20223	8.20444	8.2548	8.31532	8.23097	8.23426	8.24063	8.21218	8.15046	8.18569	8.28586	8.26831	8.23449	8.24353	8.24223	8.16002	8.22312	8.19905	8.10699	8.25158	8.28827	8.23916	8.32487	8.25173	8.31829	8.24531	8.27147	8.31049	8.35048	8.29071	8.28568	8.2835	8.2319	8.24265	8.3213	8.22373	8.31023
0.31	8.17742	8.17799	8.16134	8.12782	8.23339	8.18745	8.13747	8.12603	8.23705	8.14259	8.18306	8.10728	8.22199	8.2046	8.25531	8.31128	8.23781	8.2311	8.23731	8.21809	8.154	8.19039	8.29361	8.27057	8.22099	8.24501	8.22596	8.17238	8.22584	8.20519	8.10686	8.25618	8.28866	8.24302	8.32351	8.248	8.32196	8.25158	8.26685	8.31822	8.34131	8.27286	8.29341	8.27876	8.22888	8.24223	8.31303	8.22514	8.30563
0.31125	8.17004	8.16643	8.15659	8.13544	8.22445	8.18378	8.1335	8.11728	8.24183	8.1396	8.19146	8.09891	8.22231	8.20592	8.24699	8.3125	8.22161	8.24146	8.24297	8.21211	8.1677	8.18904	8.29046	8.27199	8.23297	8.24724	8.2319	8.16298	8.22585	8.19427	8.09797	8.24628	8.28754	8.24632	8.31955	8.23702	8.32347	8.24814	8.26781	8.30816	8.34965	8.28047	8.28103	8.27588	8.21941	8.24381	8.3223	8.22953	8.30321
0.3125	8.17358	8.17776	8.16062	8.11965	8.22536	8.18122	8.13511	8.12546	8.24182	8.13716	8.18661	8.10606	8.2222	8.20452	8.24922	8.31034	8.22317	8.2333	8.24564	8.20467	8.15692	8.18526	8.2827	8.27109	8.23134	8.24013	8.22689	8.15926	8.22434	8.19556	8.10619	8.25251	8.29765	8.24024	8.327	8.23809	8.31639	8.25005	8.27106	8.31679	8.34329	8.28268	8.29267	8.27361	8.23866	8.23451	8.31299	8.22489	8.3035
0.31375	8.16739	8.1824	8.16969	8.12178	8.22423	8.19812	8.13783	8.12085	8.23788	8.13235	8.18445	8.10309	8.21264	8.20633	8.24369	8.30711	8.22479	8.23268	8.23646	8.21994	8.16425	8.19232	8.29674	8.26805	8.2281	8.24431	8.21792	8.16697	8.21796	8.1957	8.10949	8.26398	8.29246	8.24061	8.31572	8.23882	8.32373	8.2545	8.27341	8.3057	8.34684	8.27823	8.28793	8.27405	8.2368	8.2352	8.3268	8.2313	8.31403
0.315	8.17038	8.17625	8.16157	8.12305	8.22229	8.18331	8.13277	8.12184	8.24879	8.13595	8.19515	8.10733	8.21629	8.21029	8.24301	8.29666	8.22486	8.22927	8.22471	8.20399	8.15039	8.18579	8.28649	8.2711	8.23116	8.23152	8.23391	8.16043	8.22013	8.19936	8.10362	8.25762	8.29495	8.23367	8.32104	8.24158	8.33094	8.25103	8.26645	8.31974	8.35472	8.27501	8.28731	8.28841	8.22413	8.24221	8.32717	8.2309	8.29963
0.31625	8.1836	8.17843	8.15922	8.1214	8.23321	8.1893	8.14101	8.12933	8.25084	8.12508	8.18736	8.10406	8.22121	8.21437	8.243	8.3025	8.2375	8.226	8.23367	8.2068	8.15473	8.18432	8.29661	8.28138	8.22664	8.23889	8.2348	8.16593	8.22659	8.19678	8.10303	8.25079	8.28901	8.24691	8.31881	8.24282	8.32123	8.25115	8.26925	8.30514	8.35692	8.26889	8.2894	8.28032	8.23063	8.24247	8.31265	8.22158	8.30779
0.3175	8.17559	8.17624	8.15983	8.13382	8.22379	8.18817	8.12607	8.12075	8.23494	8.12536	8.18972	8.09649	8.21691	8.20291	8.24639	8.31953	8.2235	8.23184	8.22681	8.20608	8.15074	8.19131	8.29818	8.27675	8.23196	8.23562	8.23299	8.16465	8.2263	8.20204	8.11007	8.25926	8.29597	8.24275	8.32122	8.23949	8.31582	8.24719	8.27012	8.31994	8.34989	8.27798	8.27987	8.278	8.22532	8.23583	8.32146	8.23123	8.30547
0.31875	8.16438	8.18271	8.14863	8.12616	8.22429	8.19095	8.13549	8.10792	8.24533	8.13849	8.19318	8.10623	8.21955	8.20466	8.2435	8.31231	8.23055	8.22746	8.23355	8.20365	8.15781	8.17835	8.28656	8.26791	8.23272	8.23407	8.23553	8.15972	8.2202	8.1897	8.09703	8.25909	8.30521	8.24091	8.3237	8.23616	8.31665	8.25171	8.2724	8.30856	8.34494	8.27568	8.28891	8.27237	8.23168	8.24678	8.33044	8.22902	8.30888
0.32	8.17476	8.17853	8.16176	8.12247	8.22904	8.17674	8.13849	8.11274	8.2446	8.13472	8.18291	8.11763	8.21438	8.20711	8.24286	8.30359	8.22579	8.23425	8.23237	8.20648	8.16513	8.18188	8.30168	8.27501	8.2379	8.24771	8.23333	8.15923	8.22493	8.19828	8.10538	8.25772	8.29983	8.2406	8.32211	8.23742	8.32116	8.23898	8.2691	8.31366	8.34766	8.2726	8.2848	8.27163	8.22821	8.24769	8.32784	8.2267	8.29936
0.32125	8.17745	8.18285	8.15659	8.13658	8.23907	8.18482	8.13152	8.11896	8.24263	8.12647	8.18361	8.10806	8.21585	8.21073	8.25923	8.30604	8.22745	8.22704	8.2348	8.20456	8.15867	8.18788	8.29493	8.27256	8.23046	8.23141	8.24503	8.1678	8.21998	8.19154	8.10519	8.25442	8.29101	8.24524	8.31285	8.23832	8.32323	8.24718	8.26945	8.30734	8.34422	8.27566	8.29086	8.28417	8.23693	8.24112	8.31351	8.2229	8.30001
0.3225	8.16868	8.17303	8.16298	8.12271	8.23008	8.18723	8.13301	8.12095	8.23551	8.14276	8.1908	8.10674	8.21119	8.21282	8.25463	8.30739	8.21916	8.22147	8.23508	8.20633	8.15607	8.18574	8.3051	8.27794	8.22991	8.22862	8.2418	8.16238	8.22897	8.19735	8.11088	8.25497	8.28826	8.23556	8.31907	8.24921	8.32426	8.25538	8.26415	8.31625	8.3471	8.2787	8.2853	8.27214	8.21879	8.24312	8.30694	8.22036	8.3119
0.32375	8.16049	8.17306	8.15938	8.12561	8.23033	8.18714	8.13157	8.12561	8.24091	8.12749	8.19678	8.10833	8.20615	8.20467	8.25468	8.31966	8.22768	8.23356	8.23017	8.21128	8.15699	8.18967	8.29774	8.28526	8.23594	8.24272	8.22597	8.16384	8.23363	8.19459	8.10369	8.25527	8.29447	8.23848	8.31976	8.23736	8.31252	8.25348	8.27772	8.30789	8.35194	8.28249	8.28158	8.27569	8.23084	8.23364	8.31634	8.23336	8.29721
0.325	8.17556	8.16688	8.16689	8.12217	8.22377	8.18845	8.1364	8.12451	8.24177	8.12841	8.18558	8.1089	8.21	8.21477	8.2427	8.29614	8.22117	8.22652	8.23595	8.22087	8.16226	8.19682	8.28661	8.27771	8.23127	8.2434	8.23497	8.16492	8.22147	8.19374	8.10532	8.26037	8.29231	8.241	8.31261	8.23779	8.31688	8.25642	8.2572	8.30743	8.34564	8.28367	8.29079	8.28738	8.22358	8.24942	8.317	8.22519	8.29527
0.32625	8.17493	8.17214	8.16391	8.12361	8.22875	8.18396	8.14336	8.12701	8.23692	8.13099	8.19455	8.10561	8.21559	8.20455	8.24701	8.30184	8.23016	8.23026	8.23629	8.20572	8.15948	8.18059	8.2932	8.26455	8.23152	8.24891	8.22938	8.16193	8.2209	8.19372	8.11516	8.25231	8.28766	8.23937	8.32266	8.23969	8.31938	8.25153	8.25732	8.31012	8.34624	8.27339	8.28432	8.27829	8.22348	8.24578	8.31808	8.22299	8.31421
0.3275	8.17385	8.17844	8.16211	8.12175	8.2286	8.18854	8.13366	8.1153	8.24502	8.14321	8.18622	8.09991	8.21055	8.20879	8.25745	8.3111	8.22674	8.22795	8.24216	8.20333	8.15685	8.18473	8.2939	8.26733	8.22622	8.24712	8.23013	8.16162	8.22731	8.18565	8.10824	8.25166	8.29346	8.23389	8.3095	8.24758	8.32453	8.26353	8.26745	8.31524	8.34217	8.2768	8.28347	8.27447	8.22913	8.23305	8.30689	8.22509	8.30881
0.32875	8.16786	8.17224	8.1625	8.12767	8.23049	8.17774	8.1333	8.1129	8.25268	8.13227	8.19143	8.10372	8.21836	8.21143	8.25279	8.31246	8.22463	8.2298	8.23824	8.20516	8.15195	8.18716	8.30425	8.27507	8.2296	8.23639	8.23154	8.16242	8.22428	8.19682	8.11725	8.25238	8.28752	8.23137	8.31723	8.24067	8.32732	8.26326	8.26801	8.31348	8.34611	8.27847	8.29254	8.28203	8.23072	8.24296	8.31681	8.23374	8.30735
0.33	8.17783	8.17847	8.16473	8.13302	8.23006	8.18711	8.13423	8.11049	8.23576	8.13533	8.19025	8.10249	8.22376	8.21153	8.24857	8.31912	8.23646	8.23379	8.21924	8.21318	8.16384	8.18641	8.2974	8.26333	8.23282	8.23462	8.245	8.16486	8.22133	8.20205	8.1072	8.25411	8.28991	8.23315	8.30675	8.24672	8.31686	8.25459	8.2766	8.31765	8.34365	8.2766	8.28391	8.28139	8.22205	8.23959	8.30862	8.22278	8.30763
0.33125	8.16552	8.17065	8.15912	8.13042	8.2218	8.18825	8.13718	8.11348	8.23892	8.1328	8.18721	8.10067	8.22227	8.2075	8.25181	8.31101	8.21898	8.23518	8.2322	8.21836	8.15619	8.18566	8.28986	8.2738	8.22914	8.2367	8.23573	8.14963	8.2213	8.19858	8.10476	8.25224	8.29996	8.23711	8.31448	8.23702	8.31987	8.24957	8.26129	8.30339	8.35587	8.26987	8.29219	8.28046	8.2243	8.24019	8.3102	8.2314	8.31212
0.3325	8.16802	8.16297	8.17107	8.12757	8.22042	8.18326	8.13842	8.12162	8.24699	8.1332	8.18764	8.11337	8.22056	8.20225	8.2465	8.31236	8.22027	8.23272	8.24126	8.2226	8.14311	8.18405	8.28617	8.27756	8.22829	8.22902	8.23059	8.16111	8.2131	8.19579	8.1115	8.25665	8.2913	8.24426	8.31374	8.2511	8.31793	8.2472	8.2646	8.31729	8.34952	8.27437	8.28152	8.2763	8.22118	8.23316	8.31622	8.22228	8.31
0.33375	8.17643	8.178	8.15993	8.11971	8.23396	8.1869	8.13359	8.11693	8.24682	8.14049	8.19052	8.09286	8.21874	8.20257	8.24286	8.3086	8.22779	8.23054	8.23666	8.1931	8.16837	8.19307	8.28778	8.2788	8.23162	8.23796	8.22539	8.15972	8.22029	8.19267	8.10684	8.25326	8.29253	8.23975	8.31429	8.2376	8.32102	8.24493	8.2646	8.31022	8.34414	8.2664	8.29297	8.27485	8.21648	8.24359	8.31897	8.22097	8.31029
0.335	8.16836	8.16901	8.15819	8.12111	8.22092	8.19367	8.13642	8.1239	8.24635	8.13393	8.19069	8.10202	8.22267	8.19605	8.2497	8.30911	8.22725	8.23234	8.22999	8.20924	8.15805	8.18343	8.29852	8.26523	8.22773	8.24203	8.23134	8.16082	8.22106	8.19559	8.10627	8.24708	8.27753	8.23238	8.31772	8.24934	8.32447	8.25225	8.2711	8.31478	8.34349	8.27433	8.29212	8.27761	8.22554	8.23267	8.30735	8.2263	8.30615
0.33625	8.17268	8.16427	8.16261	8.12596	8.23	8.18233	8.13333	8.12168	8.23363	8.13617	8.18476	8.10453	8.22346	8.21241	8.24954	8.30194	8.22898	8.23614	8.23489	8.21955	8.16605	8.19207	8.30751	8.27291	8.22937	8.23264	8.23499	8.16965	8.21406	8.19315	8.10861	8.24788	8.29663	8.24481	8.3204	8.23622	8.31384	8.24011	8.27483	8.32013	8.34714	8.2795	8.2864	8.27311	8.23385	8.24472	8.32021	8.22164	8.31112
0.3375	8.17469	8.1784	8.16623	8.13084	8.2209	8.18449	8.14217	8.11476	8.24506	8.1209	8.18908	8.10829	8.20646	8.20365	8.2642	8.29699	8.22704	8.22516	8.23394	8.21132	8.15736	8.1835	8.28781	8.27027	8.22762	8.24069	8.22582	8.16748	8.23489	8.19329	8.09872	8.25785	8.29652	8.24911	8.31065	8.24445	8.3238	8.24808	8.2615	8.31463	8.34401	8.27187	8.29283	8.27383	8.23263	8.24014	8.31939	8.21524	8.31385
0.33875	8.17443	8.16687	8.15615	8.112	8.2291	8.18024	8.13062	8.1241	8.24697	8.1343	8.18491	8.10044	8.22297	8.20343	8.24503	8.3118	8.23208	8.23843	8.23141	8.21866	8.15033	8.19032	8.29309	8.27378	8.23186	8.24012	8.23101	8.16272	8.22783	8.20367	8.11555	8.25834	8.28645	8.24374	8.30871	8.24155	8.31208	8.2504	8.27751	8.31067	8.34646	8.27195	8.28388	8.28232	8.23119	8.24455	8.31902	8.22462	8.30088
0.34	8.17598	8.17058	8.1611	8.12398	8.22556	8.18413	8.12345	8.11918	8.24292	8.13221	8.18611	8.10006	8.2158	8.21037	8.26247	8.30731	8.22752	8.22071	8.23524	8.20615	8.14659	8.18535	8.29327	8.27006	8.22574	8.24076	8.23009	8.15428	8.2231	8.20011	8.10912	8.25537	8.29183	8.23795	8.32431	8.2478	8.31656	8.24559	8.26035	8.31326	8.35683	8.26801	8.29631	8.27695	8.23569	8.24568	8.31389	8.23863	8.31126
0.34125	8.17336	8.17645	8.16823	8.13563	8.22648	8.18139	8.13074	8.12146	8.23975	8.12347	8.19904	8.10337	8.21557	8.20045	8.25429	8.30741	8.22279	8.22686	8.2321	8.21458	8.15405	8.18956	8.29957	8.26699	8.2353	8.24259	8.2273	8.1583	8.21828	8.20138	8.1026	8.25401	8.29665	8.24374	8.32419	8.23332	8.31433	8.24401	8.26465	8.31657	8.35732	8.27439	8.28499	8.27997	8.22778	8.23668	8.31701	8.22081	8.31212
0.3425	8.17297	8.15879	8.15356	8.1261	8.21498	8.1901	8.12642	8.10824	8.22523	8.13582	8.19789	8.09877	8.21946	8.20817	8.25981	8.30864	8.22571	8.23307	8.23105	8.2162	8.15681	8.19121	8.30104	8.26624	8.22902	8.23805	8.23288	8.16609	8.2197	8.19764	8.11917	8.255	8.29176	8.24093	8.31602	8.2453	8.32333	8.24255	8.27425	8.30786	8.34961	8.28145	8.28148	8.27433	8.22438	8.24111	8.30812	8.23029	8.30343
0.34375	8.16714	8.16486	8.17032	8.12709	8.22983	8.18613	8.14205	8.11296	8.24166	8.13452	8.19044	8.11198	8.22399	8.20874	8.25132	8.29923	8.22778	8.22745	8.23326	8.20483	8.15278	8.18074	8.29567	8.26866	8.23364	8.23572	8.22822	8.169	8.21781	8.19479	8.10551	8.25459	8.2886	8.2418	8.33134	8.24061	8.3158	8.25328	8.27015	8.31498	8.34402	8.26631	8.28169	8.26691	8.22169	8.23967	8.31045	8.23472	8.30701
0.345	8.18518	8.1672	8.15665	8.1226	8.22137	8.18439	8.13937	8.12945	8.25093	8.11368	8.18587	8.10313	8.21743	8.20643	8.254	8.31435	8.22601	8.22732	8.23188	8.2045	8.16924	8.1888	8.29761	8.27007	8.23029	8.23763	8.22493	8.1603	8.22027	8.19063	8.10101	8.25697	8.29362	8.24726	8.31208	8.23669	8.3165	8.2522	8.27113	8.30783	8.33993	8.27469	8.27449	8.28475	8.23144	8.24883	8.31752	8.22236	8.30772
0.34625	8.16591	8.17271	8.157	8.12688	8.22551	8.18587	8.13075	8.1245	8.24938	8.1387	8.18684	8.10869	8.2127	8.20372	8.25494	8.31443	8.22508	8.23596	8.23458	8.21391	8.16327	8.18723	8.29683	8.28007	8.22887	8.23199	8.22989	8.17095	8.21957	8.18779	8.11003	8.2469	8.28736	8.24363	8.31531	8.2508	8.32251	8.24904	8.27114	8.31233	8.34347	8.2791	8.28256	8.27852	8.2311	8.23191	8.31604	8.22108	8.30289
0.3475	8.17243	8.16934	8.16893	8.11919	8.22434	8.19005	8.13525	8.12291	8.23996	8.13799	8.18918	8.09875	8.21938	8.20833	8.25136	8.30645	8.22701	8.23827	8.23041	8.20461	8.15396	8.19607	8.29738	8.27604	8.22318	8.23984	8.23511	8.16532	8.21246	8.19828	8.11024	8.2528	8.28744	8.24205	8.32425	8.23347	8.31435	8.24984	8.26888	8.31294	8.34693	8.2882	8.29168	8.27958	8.22327	8.24199	8.32383	8.22855	8.30081
0.34875	8.17562	8.16494	8.16242	8.12304	8.22127	8.1847	8.12811	8.12391	8.22934	8.13272	8.19447	8.10572	8.21115	8.20325	8.25283	8.3163	8.22249	8.23829	8.23694	8.20782	8.15806	8.185	8.28891	8.27837	8.22362	8.2331	8.22817	8.16529	8.21902	8.19532	8.10181	8.24347	8.29453	8.23803	8.31507	8.24743	8.32596	8.24747	8.26648	8.31526	8.35376	8.27148	8.28392	8.27595	8.22826	8.22701	8.32053	8.22585	8.30433
0.35	8.17466	8.17566	8.16658	8.11778	8.23162	8.18317	8.1406	8.11194	8.24992	8.13633	8.18156	8.10485	8.21502	8.20022	8.24944	8.31844	8.22301	8.23406	8.23535	8.2084	8.15819	8.19147	8.2864	8.26486	8.2378	8.24125	8.22274	8.16737	8.22019	8.1949	8.10052	8.25191	8.28893	8.23316	8.31349	8.24301	8.33101	8.25899	8.26187	8.32207	8.33816	8.27413	8.28649	8.27851	8.23854	8.23304	8.31675	8.22112	8.30257
0.35125	8.17317	8.17146	8.1659	8.12011	8.22334	8.18364	8.13114	8.11366	8.23404	8.13747	8.18625	8.11508	8.21631	8.19059	8.24114	8.31583	8.22548	8.23318	8.23456	8.19664	8.1505	8.18204	8.29137	8.27814	8.22951	8.24445	8.22627	8.15731	8.2248	8.19767	8.1109	8.25141	8.29186	8.24203	8.31067	8.25117	8.32395	8.24608	8.27706	8.31191	8.34159	8.28	8.29204	8.27283	8.22299	8.24257	8.31259	8.22546	8.30983
0.3525	8.17002	8.17371	8.1568	8.13356	8.23603	8.18371	8.13656	8.12153	8.2349	8.13173	8.19109	8.10128	8.21288	8.2021	8.24508	8.30659	8.22204	8.22279	8.23364	8.21256	8.15825	8.17942	8.29739	8.27559	8.22586	8.2349	8.22939	8.16311	8.21615	8.18929	8.11047	8.25909	8.28961	8.24677	8.31559	8.23847	8.32395	8.25338	8.27252	8.31767	8.35297	8.26986	8.29306	8.27877	8.23637	8.24301	8.32117	8.22767	8.30023
0.35375	8.17707	8.16895	8.16956	8.11563	8.23005	8.19049	8.1393	8.12094	8.23898	8.13477	8.1901	8.10588	8.20577	8.1972	8.25332	8.31211	8.23024	8.23328	8.23655	8.21082	8.15917	8.18815	8.28897	8.26902	8.23418	8.23377	8.22193	8.16574	8.22983	8.19748	8.10264	8.25003	8.28394	8.23653	8.31881	8.23971	8.31814	8.25304	8.2709	8.30333	8.34686	8.26936	8.28185	8.26908	8.21801	8.23709	8.31846	8.23377	8.29448
0.355	8.17165	8.16611	8.15676	8.12425	8.21568	8.18363	8.13253	8.12182	8.24928	8.11681	8.18972	8.10099	8.21935	8.20844	8.25131	8.31468	8.21925	8.23761	8.2364	8.20919	8.16916	8.18357	8.28719	8.2686	8.23584	8.24118	8.23753	8.16075	8.21922	8.19352	8.11344	8.26294	8.29416	8.23526	8.31026	8.24022	8.31704	8.2459	8.25832	8.31716	8.34949	8.26799	8.27988	8.27927	8.22974	8.23595	8.31985	8.23135	8.30229
0.35625	8.16783	8.17628	8.1651	8.13652	8.22948	8.18762	8.14206	8.11589	8.23535	8.14429	8.19369	8.11	8.20768	8.21285	8.24777	8.31294	8.23503	8.2356	8.23519	8.1998	8.15616	8.19301	8.28681	8.26979	8.22578	8.23762	8.23644	8.16764	8.23362	8.19847	8.10737	8.24984	8.2987	8.23922	8.3121	8.23689	8.31573	8.25056	8.26246	8.3075	8.33464	8.27061	8.28577	8.28176	8.23664	8.24301	8.30968	8.22455	8.3021
0.3575	8.17356	8.16708	8.16088	8.12903	8.21869	8.19129	8.13348	8.12504	8.23883	8.13048	8.19698	8.09415	8.21814	8.2065	8.25234	8.30818	8.22659	8.23139	8.23653	8.21263	8.14569	8.18198	8.28923	8.26763	8.22715	8.23874	8.22717	8.16334	8.22292	8.19507	8.1183	8.25021	8.28234	8.24037	8.32119	8.24846	8.32338	8.25169	8.26274	8.32005	8.34815	8.27184	8.29515	8.27336	8.22852	8.23786	8.31491	8.2234	8.30532
0.35875	8.17785	8.16555	8.17126	8.12463	8.2281	8.18117	8.12536	8.12479	8.23283	8.13143	8.19208	8.10049	8.21477	8.20728	8.24404	8.30424	8.22502	8.22013	8.23389	8.2177	8.15997	8.18368	8.28684	8.26762	8.22746	8.24302	8.23245	8.16332	8.23112	8.20022	8.10019	8.26374	8.2942	8.23812	8.32129	8.23421	8.31069	8.24959	8.27311	8.31596	8.34185	8.28175	8.29435	8.27206	8.21277	8.24204	8.3186	8.23515	8.29954
0.36	8.16486	8.17188	8.15564	8.12486	8.22551	8.1881	8.13605	8.11672	8.2381	8.12699	8.18867	8.1035	8.21632	8.20281	8.24683	8.3093	8.22207	8.23748	8.23643	8.21004	8.1622	8.18961	8.29055	8.26043	8.21411	8.24377	8.2313	8.16574	8.22447	8.20139	8.10555	8.25133	8.29416	8.23168	8.31642	8.23574	8.3285	8.24831	8.26847	8.31306	8.34551	8.27014	8.28123	8.2875	8.2261	8.23228	8.32504	8.23034	8.30195
0.36125	8.16669	8.16902	8.17129	8.12248	8.22016	8.18799	8.12557	8.12194	8.24468	8.14107	8.18479	8.10133	8.21431	8.2047	8.25735	8.31457	8.22001	8.22748	8.23464	8.2072	8.1592	8.18402	8.28506	8.26952	8.22865	8.23864	8.23559	8.16276	8.22724	8.20056	8.10488	8.24954	8.29464	8.23848	8.31431	8.24529	8.30953	8.25181	8.26925	8.30577	8.35239	8.2712	8.2741	8.27486	8.22147	8.24456	8.31949	8.22042	8.30333
0.3625	8.16894	8.18022	8.1484	8.12678	8.21849	8.17413	8.1285	8.12562	8.23541	8.13282	8.19826	8.10046	8.21802	8.20176	8.24922	8.32329	8.23521	8.23577	8.23907	8.20892	8.16025	8.18026	8.28732	8.27083	8.23244	8.23363	8.23584	8.15538	8.22435	8.19264	8.10921	8.24803	8.28924	8.24485	8.33299	8.23764	8.31817	8.24749	8.2688	8.30452	8.35305	8.26814	8.28308	8.28284	8.22198	8.23931	8.31068	8.22608	8.3058
0.36375	8.16963	8.17222	8.15787	8.11744	8.21563	8.1767	8.13545	8.11675	8.24005	8.12847	8.18519	8.10887	8.21955	8.21086	8.25831	8.31141	8.226	8.22692	8.23586	8.20402	8.15725	8.18994	8.29005	8.27184	8.22738	8.2388	8.22665	8.1598	8.22104	8.18899	8.09841	8.25186	8.28887	8.23886	8.32414	8.2444	8.30637	8.24669	8.26005	8.31784	8.35216	8.26713	8.28515	8.27735	8.21961	8.24636	8.31712	8.23174	8.30573
0.365	8.16353	8.17322	8.16161	8.12223	8.21796	8.18223	8.1279	8.1164	8.24355	8.12507	8.19435	8.10841	8.22047	8.20686	8.25564	8.30902	8.23442	8.23394	8.228	8.21177	8.15483	8.18577	8.30465	8.27194	8.21366	8.23922	8.22726	8.15927	8.22395	8.18817	8.10095	8.25128	8.28407	8.24279	8.32124	8.24007	8.32463	8.25686	8.26769	8.31451	8.34235	8.26981	8.28366	8.27506	8.22846	8.23812	8.3151	8.2288	8.30294
0.36625	8.17273	8.16952	8.17046	8.13047	8.21714	8.18329	8.14038	8.12139	8.2373	8.12728	8.19032	8.1023	8.21064	8.20429	8.24903	8.30549	8.23051	8.23773	8.236	8.20992	8.14523	8.17858	8.29877	8.27833	8.22567	8.23262	8.22762	8.15823	8.20993	8.19363	8.11507	8.25917	8.29672	8.22992	8.3166	8.24026	8.31751	8.24883	8.2693	8.30932	8.3392	8.27091	8.27771	8.28129	8.21881	8.23887	8.31402	8.2166	8.31485
0.3675	8.18001	8.17632	8.15861	8.1285	8.22838	8.18324	8.13753	8.12648	8.21832	8.13075	8.17702	8.11399	8.22159	8.20424	8.24173	8.3129	8.22506	8.23113	8.2322	8.20959	8.16145	8.19249	8.28827	8.27245	8.23343	8.24993	8.23388	8.16704	8.22388	8.1866	8.11098	8.25619	8.28799	8.2346	8.31943	8.2396	8.31284	8.24859	8.26914	8.3119	8.35257	8.26026	8.27777	8.28696	8.22192	8.23206	8.31632	8.22628	8.31216
0.36875	8.16679	8.16846	8.16498	8.12119	8.22498	8.17967	8.13632	8.11089	8.2384	8.13587	8.19065	8.10042	8.21937	8.2054	8.25481	8.31591	8.23348	8.2325	8.23013	8.21438	8.16027	8.19488	8.28824	8.27352	8.23329	8.233	8.23886	8.15882	8.21967	8.19083	8.10643	8.25765	8.29551	8.23343	8.32511	8.23951	8.3166	8.25718	8.26437	8.30948	8.34944	8.27152	8.27871	8.2729	8.22577	8.24187	8.31199	8.22748	8.30387
0.37	8.17054	8.17099	8.16809	8.11035	8.22567	8.17393	8.11674	8.12878	8.24856	8.13779	8.19718	8.11107	8.2146	8.20474	8.25302	8.31415	8.22946	8.23443	8.24282	8.19978	8.15521	8.17033	8.28324	8.27051	8.22322	8.23584	8.23443	8.17122	8.21718	8.19176	8.10671	8.25206	8.28436	8.2372	8.32498	8.23957	8.31523	8.24531	8.2652	8.30893	8.3462	8.26832	8.28498	8.27531	8.21869	8.24733	8.31931	8.22534	8.29713
0.37125	8.16722	8.17129	8.16368	8.12338	8.22379	8.18652	8.12886	8.11722	8.23911	8.13702	8.19663	8.10771	8.21989	8.21618	8.25515	8.31335	8.20708	8.22374	8.2384	8.20826	8.16508	8.18963	8.28974	8.28084	8.23603	8.23351	8.23392	8.15168	8.21888	8.19714	8.11074	8.24945	8.29431	8.23043	8.32716	8.24266	8.32363	8.25104	8.26608	8.31597	8.34792	8.27584	8.28241	8.27426	8.23093	8.2424	8.32086	8.22324	8.31159
0.3725	8.17748	8.1783	8.15374	8.11544	8.22604	8.1802	8.12795	8.12308	8.24388	8.13652	8.19001	8.10786	8.21731	8.2026	8.24591	8.30796	8.2438	8.23226	8.22487	8.20783	8.1567	8.1837	8.29359	8.26923	8.21774	8.24547	8.22978	8.1691	8.22608	8.20069	8.11207	8.25845	8.28246	8.22967	8.31186	8.24015	8.32238	8.24328	8.26279	8.31719	8.34777	8.27825	8.27744	8.2724	8.22257	8.24326	8.31076	8.22384	8.29866
0.37375	8.17168	8.1714	8.16527	8.11854	8.22211	8.18467	8.13215	8.11361	8.23822	8.13556	8.18333	8.09809	8.22367	8.20193	8.25034	8.29145	8.22447	8.23916	8.23599	8.21711	8.15353	8.1854	8.29708	8.26791	8.22401	8.232	8.23193	8.16924	8.23522	8.19399	8.10335	8.25441	8.2856	8.24194	8.30937	8.24115	8.332	8.25442	8.27003	8.31567	8.34832	8.27884	8.28409	8.27236	8.22104	8.23945	8.3199	8.22301	8.31324
0.375	8.16942	8.17886	8.16453	8.12872	8.2106	8.18856	8.12817	8.11726	8.23584	8.13345	8.18922	8.0991	8.21578	8.20634	8.25098	8.29725	8.22048	8.23477	8.23901	8.21176	8.15416	8.19006	8.28901	8.2701	8.22265	8.23698	8.22915	8.16527	8.2184	8.19903	8.09938	8.25819	8.28513	8.23436	8.32084	8.23288	8.31811	8.25708	8.27235	8.30899	8.33976	8.27575	8.2823	8.28088	8.22965	8.24327	8.31751	8.22558	8.30401
0.37625	8.17545	8.17046	8.17537	8.12227	8.22269	8.18311	8.139	8.10815	8.22814	8.1264	8.18127	8.10767	8.218	8.20913	8.25853	8.3028	8.21938	8.23032	8.24849	8.21149	8.1492	8.17872	8.29062	8.27427	8.23046	8.22534	8.22428	8.15459	8.22295	8.19534	8.10833	8.25282	8.28774	8.23145	8.32189	8.24223	8.32228	8.24673	8.27708	8.30345	8.35061	8.26886	8.28883	8.27184	8.22093	8.24622	8.30792	8.22511	8.30999
0.3775	8.17051	8.16856	8.15629	8.12352	8.21737	8.17924	8.1211	8.1216	8.25013	8.13079	8.18932	8.10313	8.22602	8.20851	8.24931	8.30153	8.22829	8.22972	8.22789	8.21391	8.15287	8.18324	8.28921	8.27479	8.2238	8.24454	8.22997	8.15755	8.22165	8.19237	8.10141	8.25177	8.2812	8.2413	8.32747	8.24292	8.31313	8.24715	8.26799	8.31344	8.34693	8.2756	8.27623	8.27237	8.22122	8.23741	8.3194	8.22651	8.30886
0.37875	8.1604	8.1795	8.16333	8.13028	8.22534	8.19062	8.12301	8.11672	8.23481	8.14599	8.18416	8.10178	8.2076	8.1889	8.25213	8.31152	8.22557	8.22831	8.24008	8.20478	8.1495	8.18231	8.28755	8.27234	8.22994	8.23444	8.21287	8.1455	8.21635	8.1937	8.10175	8.25098	8.29366	8.24124	8.31753	8.24016	8.32326	8.23863	8.26659	8.31413	8.34297	8.26754	8.28079	8.28188	8.22745	8.2418	8.30917	8.22081	8.30098
0.38	8.17109	8.16994	8.15323	8.11999	8.22483	8.19198	8.13348	8.11306	8.23268	8.1322	8.18993	8.10727	8.20699	8.20045	8.24131	8.30631	8.22474	8.23369	8.23235	8.20428	8.15549	8.19029	8.28995	8.26719	8.24084	8.23212	8.22267	8.16957	8.22096	8.18596	8.11027	8.2413	8.29201	8.24011	8.31523	8.23375	8.32244	8.24378	8.26041	8.31339	8.34114	8.26788	8.2769	8.26752	8.21814	8.23193	8.31618	8.23787	8.30506
0.38125	8.17097	8.17118	8.1563	8.11702	8.22888	8.19425	8.13965	8.12256	8.23386	8.13321	8.19397	8.11595	8.22254	8.2034	8.25274	8.30124	8.22587	8.23214	8.23253	8.2135	8.15707	8.18288	8.29229	8.27182	8.23711	8.24441	8.23137	8.16766	8.22388	8.19522	8.11537	8.24804	8.29291	8.23292	8.33048	8.24573	8.31151	8.24213	8.26759	8.30639	8.34713	8.26826	8.27978	8.2718	8.23048	8.24188	8.31698	8.22573	8.29771
0.3825	8.16866	8.1673	8.15413	8.12375	8.22954	8.19392	8.14301	8.12555	8.24501	8.13911	8.19152	8.09915	8.21859	8.20023	8.2526	8.30415	8.22807	8.23229	8.22822	8.20755	8.15588	8.19135	8.29178	8.27504	8.23486	8.24114	8.23094	8.16996	8.21707	8.19815	8.10161	8.246	8.29537	8.23654	8.31997	8.23843	8.32907	8.25589	8.26471	8.31063	8.34029	8.27126	8.2654	8.27269	8.22125	8.23207	8.3103	8.23016	8.30711
0.38375	8.1746	8.18006	8.15359	8.12285	8.23257	8.18789	8.13886	8.11852	8.24233	8.13456	8.19349	8.10535	8.2113	8.20882	8.24832	8.30966	8.22323	8.22966	8.22429	8.20837	8.16221	8.18386	8.28613	8.27031	8.23176	8.22986	8.23059	8.16622	8.22138	8.20189	8.11446	8.26095	8.28584	8.24672	8.32019	8.23979	8.31515	8.25002	8.26053	8.31796	8.34443	8.2765	8.28072	8.27017	8.23075	8.23729	8.32307	8.22697	8.30651
0.385	8.16656	8.1689	8.16168	8.12744	8.21932	8.19341	8.13396	8.11577	8.24412	8.13571	8.18777	8.10309	8.20738	8.20391	8.24352	8.30786	8.21665	8.23057	8.23655	8.20472	8.15601	8.18709	8.29223	8.26745	8.23049	8.23055	8.22079	8.15493	8.22444	8.19844	8.11537	8.2506	8.28213	8.22691	8.30717	8.23256	8.32683	8.2476	8.26255	8.31013	8.34357	8.27678	8.27949	8.27149	8.21821	8.23169	8.31003	8.22529	8.30629
0.38625	8.16346	8.17485	8.15637	8.12737	8.22289	8.17546	8.12923	8.12299	8.23763	8.12297	8.19369	8.10084	8.215	8.20525	8.25445	8.29942	8.22281	8.24113	8.24138	8.19093	8.15579	8.1835	8.28836	8.2701	8.21647	8.22441	8.23797	8.1565	8.22971	8.20102	8.10059	8.25338	8.28189	8.23604	8.31041	8.24129	8.33047	8.24447	8.26966	8.31575	8.34569	8.27427	8.28938	8.27243	8.21729	8.23419	8.3183	8.21899	8.31044
0.3875	8.17306	8.17997	8.1686	8.13166	8.22041	8.19197	8.1384	8.10834	8.24079	8.11781	8.19222	8.09921	8.21541	8.20781	8.24835	8.30692	8.22504	8.22782	8.23297	8.20962	8.15528	8.17356	8.29273	8.26973	8.22203	8.24112	8.22992	8.16047	8.22397	8.1904	8.10446	8.25249	8.27987	8.23062	8.32456	8.24057	8.31059	8.24444	8.26681	8.30415	8.34025	8.27371	8.27731	8.27939	8.22875	8.22829	8.31027	8.2265	8.31185
0.38875	8.17139	8.17871	8.16127	8.12432	8.2158	8.18605	8.12869	8.11832	8.23885	8.13588	8.19211	8.10752	8.20604	8.20182	8.25469	8.31254	8.22418	8.2418	8.22991	8.21031	8.15237	8.17759	8.2872	8.2536	8.21809	8.2386	8.22684	8.16918	8.21559	8.19608	8.09943	8.25618	8.28995	8.24092	8.31239	8.2435	8.3214	8.24245	8.27297	8.3056	8.34374	8.2722	8.28174	8.27949	8.22428	8.24035	8.31184	8.22255	8.30387
0.39	8.1711	8.17034	8.16335	8.11861	8.23245	8.18239	8.14257	8.12262	8.23709	8.13166	8.17953	8.10202	8.21529	8.21421	8.24228	8.30156	8.23021	8.22402	8.23011	8.21613	8.15678	8.18286	8.29268	8.26911	8.23446	8.23931	8.23051	8.16033	8.21608	8.1858	8.10411	8.25583	8.28874	8.24552	8.31832	8.2439	8.31983	8.25279	8.27128	8.30196	8.35346	8.26322	8.28184	8.28195	8.22245	8.23878	8.31387	8.22562	8.29632
0.39125	8.16827	8.17376	8.16176	8.1256	8.23358	8.18323	8.12407	8.1123	8.23157	8.12298	8.18789	8.09727	8.2221	8.20291	8.26465	8.30657	8.23966	8.2276	8.22826	8.20666	8.15294	8.17374	8.2923	8.26826	8.22707	8.23604	8.23043	8.16245	8.2194	8.19083	8.09646	8.25275	8.28807	8.24795	8.31965	8.22041	8.33083	8.24123	8.26785	8.29825	8.35066	8.26349	8.27888	8.27359	8.22443	8.24323	8.31305	8.214	8.30816
0.3925	8.16742	8.17248	8.16008	8.12369	8.2254	8.17984	8.13619	8.12129	8.23985	8.12062	8.19196	8.10323	8.21404	8.20321	8.25075	8.31848	8.21556	8.23416	8.23269	8.20441	8.1532	8.1872	8.29241	8.26421	8.21796	8.2375	8.23069	8.16484	8.21684	8.1941	8.10679	8.25389	8.28468	8.23532	8.32539	8.2341	8.31466	8.25352	8.26576	8.30922	8.34453	8.27985	8.28168	8.28186	8.22762	8.23482	8.31577	8.22334	8.3056
0.39375	8.16962	8.1677	8.15634	8.11487	8.22333	8.18264	8.13318	8.1195	8.23702	8.12776	8.1872	8.09914	8.21865	8.20806	8.2467	8.30404	8.22323	8.24177	8.23034	8.20162	8.15446	8.18419	8.28528	8.26754	8.22444	8.23069	8.22505	8.15984	8.22614	8.18848	8.10814	8.23858	8.28803	8.23375	8.31119	8.24096	8.32584	8.25733	8.26905	8.30865	8.34001	8.2687	8.2865	8.28228	8.22493	8.24621	8.31569	8.23052	8.30745
0.395	8.17391	8.16645	8.16477	8.12504	8.22199	8.17522	8.1225	8.11868	8.23416	8.12773	8.19781	8.10232	8.21766	8.21361	8.25225	8.30116	8.22751	8.22824	8.23279	8.20928	8.15043	8.18121	8.29476	8.26977	8.22746	8.24279	8.2305	8.15849	8.22276	8.18452	8.10791	8.2479	8.28269	8.23902	8.31469	8.22897	8.31789	8.24909	8.26757	8.31592	8.34307	8.27946	8.2829	8.26685	8.21878	8.23633	8.32164	8.22098	8.30335
0.39625	8.17255	8.17212	8.15974	8.125	8.22766	8.18514	8.12894	8.1195	8.24439	8.12767	8.19044	8.10759	8.21469	8.20752	8.25354	8.3087	8.22437	8.22761	8.22973	8.1981	8.17065	8.19154	8.29458	8.26231	8.2193	8.24256	8.23317	8.15005	8.21893	8.19145	8.10264	8.25234	8.29653	8.23381	8.31336	8.2415	8.32145	8.24606	8.26599	8.30659	8.35071	8.26654	8.27875	8.28256	8.23053	8.23846	8.30968	8.235	8.30754
0.3975	8.17281	8.17958	8.1504	8.1218	8.22751	8.17964	8.13559	8.12549	8.24376	8.14116	8.18904	8.10388	8.21314	8.19218	8.24941	8.3055	8.22607	8.22244	8.22939	8.20575	8.16128	8.18023	8.29383	8.27146	8.23377	8.23471	8.22981	8.16949	8.22012	8.1845	8.11339	8.25388	8.29529	8.22904	8.32131	8.23795	8.31721	8.25662	8.26008	8.30677	8.34184	8.27032	8.29153	8.26775	8.2274	8.23777	8.31214	8.22961	8.30921
0.39875	8.17013	8.17065	8.1551	8.12427	8.22357	8.17865	8.12121	8.11336	8.24493	8.128	8.18472	8.09931	8.2143	8.20507	8.2479	8.30805	8.22844	8.23823	8.2416	8.19844	8.15347	8.18173	8.29294	8.27265	8.22534	8.23629	8.23296	8.15624	8.21315	8.18973	8.11015	8.24121	8.28762	8.24189	8.30382	8.24378	8.32022	8.25054	8.25505	8.31715	8.34726	8.27827	8.28737	8.27494	8.22342	8.23956	8.3065	8.21571	8.30742
0.4	8.1721	8.17607	8.16739	8.12199	8.22976	8.17973	8.13623	8.11767	8.23919	8.13296	8.17872	8.09881	8.22057	8.19238	8.25123	8.31091	8.22455	8.22655	8.23622	8.19736	8.16111	8.18636	8.2938	8.27166	8.23341	8.21965	8.23551	8.16494	8.22291	8.19754	8.11139	8.2381	8.28646	8.23877	8.31741	8.23418	8.31657	8.2447	8.26628	8.29773	8.34187	8.26535	8.28755	8.27404	8.22616	8.24078	8.32347	8.22572	8.3065
0.40125	8.16364	8.17685	8.16655	8.13564	8.23047	8.18496	8.13483	8.12342	8.24026	8.13671	8.18839	8.09532	8.2116	8.19638	8.24959	8.30259	8.2246	8.23226	8.23377	8.21285	8.1562	8.1812	8.28669	8.26742	8.22248	8.22701	8.21981	8.16605	8.21294	8.18539	8.10525	8.25244	8.2955	8.23745	8.31609	8.24892	8.32052	8.24885	8.26735	8.31041	8.33767	8.27405	8.28389	8.2706	8.22885	8.23749	8.31504	8.21889	8.30097
0.4025	8.16865	8.17216	8.16044	8.1242	8.21977	8.1868	8.13409	8.11365	8.24239	8.13613	8.19134	8.10814	8.21787	8.20279	8.24482	8.31296	8.2252	8.22993	8.23437	8.19963	8.15552	8.17391	8.28595	8.27111	8.22964	8.23523	8.22494	8.16755	8.22687	8.20008	8.09942	8.25482	8.2913	8.23815	8.32481	8.24492	8.31983	8.24633	8.26138	8.3046	8.34723	8.2645	8.28183	8.25941	8.21934	8.23549	8.31862	8.22112	8.30786
0.40375	8.16104	8.16818	8.16766	8.12446	8.22149	8.19504	8.13516	8.11654	8.24224	8.13721	8.18357	8.10542	8.21177	8.20204	8.24362	8.29885	8.23557	8.23541	8.2354	8.20753	8.15694	8.18119	8.2856	8.27191	8.22579	8.22651	8.21396	8.16514	8.22195	8.19572	8.1057	8.25494	8.28452	8.23016	8.31467	8.2365	8.31711	8.24935	8.271	8.32016	8.34159	8.2698	8.27583	8.27001	8.22146	8.24749	8.31637	8.23301	8.30642
0.405	8.1739	8.17263	8.1621	8.13013	8.22709	8.18357	8.13277	8.11095	8.24162	8.12969	8.1893	8.09514	8.21993	8.19648	8.24805	8.30391	8.2222	8.24084	8.22993	8.22201	8.15438	8.19	8.29096	8.26813	8.23574	8.23065	8.21913	8.16998	8.21723	8.18798	8.10019	8.25011	8.2854	8.24289	8.3181	8.23041	8.32181	8.24718	8.2706	8.30056	8.35572	8.26709	8.28369	8.26991	8.22537	8.24671	8.30449	8.22606	8.3116
0.40625	8.17144	8.16465	8.16529	8.12762	8.22583	8.18468	8.13234	8.1134	8.24485	8.13346	8.17732	8.10412	8.21058	8.20022	8.25221	8.31246	8.22677	8.22797	8.22982	8.21143	8.15601	8.19415	8.28943	8.27039	8.21772	8.23276	8.23518	8.1646	8.22126	8.18907	8.11012	8.25716	8.29431	8.2434	8.31097	8.23962	8.31667	8.24604	8.26989	8.31304	8.34756	8.27934	8.28324	8.27324	8.22583	8.23681	8.32086	8.22082	8.31319
0.4075	8.17159	8.16795	8.16287	8.11263	8.22144	8.17784	8.12777	8.11334	8.2437	8.12937	8.19225	8.10289	8.21856	8.2001	8.24228	8.31203	8.22778	8.23278	8.23632	8.21643	8.16064	8.17998	8.29484	8.27148	8.2265	8.23063	8.22751	8.15409	8.22996	8.19716	8.10216	8.25778	8.28957	8.22643	8.31761	8.24458	8.31218	8.24948	8.258	8.30177	8.34687	8.27046	8.2844	8.26808	8.2296	8.23838	8.32081	8.22324	8.31394
0.40875	8.16804	8.17237	8.15756	8.13388	8.22235	8.17714	8.13051	8.11568	8.24375	8.13447	8.17392	8.1039	8.20891	8.1951	8.25043	8.30065	8.21641	8.22319	8.23686	8.20412	8.16077	8.18663	8.28061	8.2746	8.23059	8.23983	8.22702	8.16468	8.21291	8.18974	8.11371	8.26161	8.29091	8.23825	8.31799	8.23563	8.30758	8.24962	8.27287	8.31464	8.34266	8.27712	8.28363	8.28558	8.22208	8.23701	8.30697	8.22221	8.30187
0.41	8.17894	8.17937	8.16658	8.11793	8.23485	8.1772	8.13364	8.12604	8.24598	8.13431	8.19101	8.10843	8.21129	8.20131	8.25733	8.30619	8.21775	8.22576	8.234	8.20568	8.15593	8.18927	8.28398	8.26769	8.23284	8.23431	8.23519	8.16552	8.21856	8.20024	8.1083	8.25243	8.29727	8.23848	8.31146	8.23727	8.32343	8.23804	8.26	8.31286	8.34631	8.27284	8.283	8.27483	8.22489	8.23526	8.32195	8.2201	8.30865
0.41125	8.16764	8.17281	8.162	8.12576	8.22468	8.18898	8.13096	8.11727	8.24003	8.1331	8.19128	8.10314	8.22471	8.20829	8.24947	8.30842	8.22453	8.2185	8.2372	8.20141	8.16061	8.18213	8.29423	8.27613	8.22961	8.2304	8.2371	8.1682	8.22558	8.19531	8.09921	8.25159	8.29255	8.23734	8.31053	8.2398	8.32802	8.24977	8.26804	8.30497	8.34054	8.26935	8.29312	8.2663	8.22924	8.23937	8.31255	8.21361	8.31321
0.4125	8.17502	8.16972	8.14408	8.11859	8.22548	8.18412	8.12419	8.11224	8.23451	8.13561	8.18248	8.10754	8.21165	8.20557	8.26188	8.30382	8.21555	8.23301	8.23346	8.21477	8.15755	8.1876	8.29469	8.27145	8.23356	8.23504	8.22775	8.16336	8.22556	8.1941	8.10778	8.25857	8.28928	8.22657	8.32145	8.23308	8.31326	8.25084	8.26684	8.30409	8.34586	8.26654	8.28852	8.27797	8.22612	8.24066	8.31368	8.21707	8.30646
0.41375	8.17488	8.16426	8.16215	8.12613	8.22308	8.18955	8.13164	8.10666	8.2427	8.13436	8.19097	8.10317	8.21293	8.2014	8.24908	8.31249	8.22286	8.22535	8.23067	8.2124	8.14702	8.18715	8.30109	8.26944	8.2343	8.2284	8.23267	8.1505	8.21263	8.1884	8.09634	8.2486	8.29381	8.23868	8.32082	8.24648	8.31343	8.24987	8.26088	8.30752	8.34892	8.27853	8.29186	8.28798	8.22201	8.2277	8.31404	8.22995	8.30494
0.415	8.1673	8.16731	8.16459	8.12489	8.21833	8.18024	8.13335	8.11178	8.23663	8.13628	8.18653	8.10947	8.20565	8.20434	8.25307	8.3103	8.22468	8.22495	8.23191	8.20112	8.15252	8.19328	8.28782	8.27852	8.2309	8.24044	8.22955	8.16976	8.21642	8.19028	8.10395	8.24984	8.29204	8.2371	8.3224	8.24445	8.32588	8.24936	8.26743	8.31284	8.3537	8.27861	8.29237	8.27536	8.21711	8.22991	8.32054	8.22256	8.30179
0.41625	8.17537	8.1623	8.16419	8.12624	8.21642	8.18431	8.12078	8.11869	8.23836	8.13181	8.18644	8.09898	8.21398	8.19211	8.24349	8.3006	8.2212	8.22414	8.22993	8.21287	8.15319	8.17813	8.30944	8.27056	8.22987	8.23092	8.22998	8.15941	8.22688	8.19536	8.10666	8.25345	8.28749	8.23672	8.31158	8.23379	8.32368	8.25698	8.26673	8.31313	8.34447	8.27258	8.28473	8.27621	8.21847	8.23883	8.30863	8.21501	8.30375
0.4175	8.17182	8.16244	8.1569	8.12382	8.22168	8.19271	8.12717	8.11236	8.24046	8.13072	8.17877	8.1121	8.2219	8.19285	8.24258	8.30179	8.21575	8.22511	8.23553	8.20568	8.15667	8.18405	8.29545	8.27608	8.22733	8.23968	8.2318	8.16265	8.22211	8.1998	8.11546	8.25385	8.29616	8.23507	8.31941	8.23817	8.31049	8.24185	8.26629	8.31406	8.34813	8.27213	8.27491	8.27621	8.22721	8.23747	8.31763	8.21878	8.30497
0.41875	8.17737	8.16206	8.15628	8.12512	8.22273	8.18403	8.12444	8.11933	8.23344	8.13338	8.1836	8.10052	8.21112	8.19905	8.2498	8.31124	8.2295	8.22912	8.23303	8.21299	8.1547	8.18663	8.28264	8.27096	8.22802	8.22926	8.22657	8.16617	8.22224	8.20058	8.10586	8.2463	8.29245	8.23288	8.3148	8.23466	8.31849	8.25659	8.26218	8.31713	8.34797	8.27064	8.28175	8.28667	8.21862	8.22994	8.3144	8.22065	8.3131
0.42	8.17871	8.15833	8.16175	8.11551	8.23516	8.18426	8.13338	8.12765	8.25296	8.13014	8.1748	8.09888	8.22352	8.20013	8.24993	8.30519	8.21132	8.22718	8.23222	8.20686	8.15763	8.18618	8.28958	8.2732	8.23329	8.23034	8.23	8.165	8.22086	8.19854	8.09551	8.26601	8.29067	8.23665	8.31254	8.24241	8.31508	8.25043	8.25767	8.30097	8.34491	8.2765	8.27494	8.28253	8.23084	8.24257	8.31457	8.22575	8.30124
0.42125	8.1784	8.16582	8.15972	8.12314	8.21549	8.19309	8.12614	8.11471	8.24264	8.13347	8.18657	8.09226	8.22156	8.21153	8.24779	8.30411	8.22931	8.23117	8.22905	8.21855	8.15179	8.18816	8.28893	8.26566	8.22839	8.23876	8.22818	8.15924	8.2276	8.19231	8.09954	8.25115	8.28849	8.23447	8.3081	8.23989	8.32193	8.25464	8.27449	8.305	8.35168	8.27456	8.28789	8.26818	8.23077	8.2368	8.31394	8.22622	8.30105
0.4225	8.17039	8.17775	8.15989	8.1255	8.22399	8.18523	8.1293	8.10937	8.23908	8.13454	8.1833	8.10538	8.21554	8.20362	8.24352	8.31271	8.22298	8.23554	8.22725	8.21846	8.16522	8.17959	8.29887	8.2733	8.23094	8.2322	8.22957	8.15633	8.22413	8.19482	8.10259	8.25853	8.28324	8.23981	8.30492	8.24038	8.31251	8.24231	8.26715	8.31104	8.34427	8.27239	8.29613	8.27537	8.22758	8.23496	8.31998	8.21997	8.30544
0.42375	8.16891	8.17253	8.15855	8.12255	8.21991	8.18297	8.12695	8.11937	8.22908	8.13114	8.17973	8.09724	8.2199	8.21052	8.2571	8.29822	8.22297	8.23232	8.23372	8.21089	8.15027	8.18481	8.28738	8.27681	8.22715	8.23764	8.2284	8.16431	8.21825	8.19309	8.08913	8.25856	8.28548	8.24158	8.32223	8.2329	8.32907	8.25493	8.26807	8.30586	8.35015	8.27177	8.28697	8.28463	8.22535	8.24254	8.30513	8.22194	8.30805
0.425	8.17153	8.16659	8.16344	8.13617	8.22054	8.17698	8.12524	8.11856	8.23959	8.13503	8.17554	8.10093	8.21847	8.21127	8.24906	8.30377	8.21515	8.23498	8.21655	8.21565	8.16161	8.17823	8.29587	8.27048	8.22095	8.24213	8.22289	8.16596	8.22506	8.19249	8.09501	8.25265	8.29247	8.24395	8.30862	8.22245	8.32973	8.25273	8.2749	8.31008	8.34021	8.27411	8.29689	8.27526	8.21937	8.23078	8.30405	8.22488	8.29637
0.42625	8.17801	8.17395	8.15757	8.1208	8.22976	8.18647	8.12989	8.1196	8.24017	8.1283	8.18363	8.10175	8.2151	8.21015	8.24337	8.30258	8.22333	8.22708	8.24053	8.21322	8.15881	8.18356	8.29122	8.27051	8.22401	8.23221	8.23256	8.15685	8.22132	8.18615	8.10949	8.24477	8.28781	8.23008	8.3248	8.24195	8.31018	8.24338	8.26841	8.31505	8.34233	8.26233	8.27844	8.27092	8.22242	8.2409	8.3144	8.22198	8.29526
0.4275	8.17146	8.17165	8.15628	8.11875	8.22521	8.18943	8.13153	8.11392	8.23783	8.12897	8.18245	8.09937	8.22581	8.19548	8.24195	8.2989	8.21568	8.23763	8.23142	8.20209	8.16046	8.18568	8.28691	8.27021	8.23876	8.2377	8.23205	8.15446	8.21544	8.19572	8.10705	8.25311	8.28479	8.24569	8.31635	8.24025	8.31724	8.24681	8.27604	8.30711	8.35064	8.27164	8.28886	8.27347	8.22486	8.24299	8.3078	8.22512	8.30871
0.42875	8.16455	8.16486	8.16308	8.1253	8.22297	8.18899	8.13129	8.11831	8.24412	8.12525	8.17685	8.09752	8.21627	8.20853	8.25542	8.30684	8.22278	8.2325	8.22149	8.20569	8.1568	8.18221	8.29511	8.26908	8.22304	8.23762	8.22671	8.1572	8.21566	8.20035	8.11265	8.24626	8.28078	8.24082	8.30989	8.22577	8.32208	8.24506	8.26567	8.31453	8.34079	8.27915	8.2799	8.27486	8.22951	8.24183	8.31334	8.22655	8.30782
0.43	8.16795	8.16794	8.15413	8.12891	8.21822	8.1805	8.13244	8.11427	8.22966	8.13295	8.18952	8.10507	8.21968	8.20288	8.24785	8.303	8.22049	8.22732	8.22614	8.20862	8.15993	8.1827	8.28784	8.27492	8.22407	8.2418	8.23107	8.16533	8.21833	8.19888	8.1109	8.25315	8.28574	8.23822	8.32035	8.22919	8.32769	8.2473	8.27147	8.31294	8.34035	8.28034	8.27848	8.27369	8.21563	8.23567	8.32528	8.22539	8.31363
0.43125	8.16754	8.17608	8.15947	8.12185	8.21834	8.19025	8.1317	8.12698	8.24006	8.13911	8.18269	8.09701	8.21994	8.20493	8.24686	8.30863	8.2265	8.22729	8.21707	8.21423	8.14966	8.18163	8.29599	8.27064	8.22875	8.2332	8.23389	8.16477	8.21898	8.1975	8.10473	8.24648	8.28751	8.23759	8.30761	8.24268	8.3135	8.24557	8.25307	8.31265	8.34106	8.2676	8.27531	8.2791	8.22873	8.23645	8.31006	8.22109	8.3031
0.4325	8.17732	8.17469	8.15007	8.12895	8.21954	8.18635	8.13369	8.11288	8.2351	8.13361	8.18531	8.10254	8.2107	8.19838	8.24163	8.2973	8.21987	8.23466	8.22879	8.21556	8.15254	8.18692	8.2824	8.26423	8.23103	8.23144	8.23042	8.14852	8.22272	8.19556	8.10854	8.26143	8.29165	8.24529	8.32454	8.24267	8.31129	8.24005	8.26716	8.31302	8.34775	8.26708	8.27475	8.27684	8.2173	8.23646	8.31946	8.22849	8.30466
0.43375	8.17267	8.16352	8.15643	8.12715	8.22603	8.18631	8.12374	8.12166	8.23851	8.12966	8.17692	8.10215	8.20955	8.20953	8.24039	8.3093	8.21753	8.23329	8.23438	8.2048	8.16252	8.19386	8.28968	8.2698	8.23306	8.23117	8.22534	8.16961	8.22064	8.20016	8.10113	8.25664	8.30164	8.23521	8.31452	8.23696	8.30843	8.25775	8.2631	8.31459	8.33945	8.26114	8.27668	8.26798	8.22807	8.23327	8.31333	8.22258	8.3128
0.435	8.17438	8.16981	8.15511	8.11168	8.22381	8.18402	8.13236	8.12707	8.24399	8.13843	8.18953	8.10616	8.21536	8.19394	8.25585	8.30969	8.22073	8.23434	8.22801	8.20802	8.15736	8.17913	8.2865	8.27897	8.22959	8.23442	8.231	8.14998	8.21941	8.18832	8.11051	8.2405	8.28642	8.25039	8.31554	8.23463	8.31556	8.25604	8.2605	8.31556	8.35035	8.27226	8.28386	8.26943	8.22216	8.23767	8.3121	8.22159	8.3038
0.43625	8.16815	8.17705	8.15685	8.11343	8.21785	8.1754	8.12003	8.12326	8.24345	8.13176	8.19285	8.09993	8.21068	8.19683	8.24521	8.30512	8.22047	8.22877	8.2168	8.20627	8.15725	8.18893	8.28507	8.27223	8.24118	8.24133	8.2275	8.15717	8.22275	8.19015	8.11204	8.25272	8.29154	8.2387	8.31012	8.23667	8.31494	8.25226	8.26642	8.30663	8.33988	8.27338	8.26945	8.27131	8.22919	8.2377	8.31638	8.21666	8.30588
0.4375	8.17778	8.17249	8.16451	8.12975	8.2282	8.1942	8.13191	8.12271	8.23755	8.12416	8.19497	8.10189	8.21507	8.20735	8.25492	8.29809	8.22529	8.23099	8.22102	8.19453	8.15733	8.1743	8.28892	8.2727	8.22711	8.23135	8.22364	8.16835	8.20909	8.18797	8.11114	8.23794	8.28493	8.2315	8.31404	8.2394	8.32384	8.24001	8.26764	8.30764	8.34179	8.26682	8.27774	8.27222	8.21483	8.2444	8.30546	8.22189	8.29888
0.43875	8.17116	8.17754	8.15634	8.12281	8.22599	8.18271	8.1381	8.11716	8.24028	8.13501	8.18888	8.10589	8.21759	8.209	8.24718	8.31183	8.22564	8.23236	8.22768	8.20779	8.14906	8.19164	8.28444	8.27653	8.22543	8.23286	8.22652	8.16187	8.2117	8.19718	8.09731	8.24955	8.29255	8.23936	8.31471	8.23658	8.31635	8.24688	8.26292	8.30979	8.33788	8.2735	8.28784	8.27357	8.21523	8.24	8.31818	8.22621	8.30481
0.44	8.17159	8.16935	8.15062	8.12417	8.21631	8.18521	8.13487	8.11902	8.24004	8.13663	8.1916	8.09862	8.21658	8.20014	8.23629	8.30526	8.22387	8.23982	8.23038	8.22023	8.158	8.18835	8.2892	8.26985	8.23059	8.24237	8.22759	8.16469	8.22483	8.2009	8.10032	8.24789	8.28777	8.22672	8.30687	8.24019	8.31981	8.23936	8.26837	8.3065	8.33777	8.2724	8.282	8.27509	8.22824	8.23706	8.3158	8.2259	8.31379
0.44125	8.1743	8.16951	8.16122	8.12151	8.22198	8.17968	8.12981	8.11477	8.24485	8.13332	8.19361	8.1116	8.20543	8.19278	8.25574	8.30495	8.22254	8.22159	8.23472	8.19324	8.14632	8.18264	8.28222	8.26872	8.22364	8.22339	8.23737	8.16391	8.22655	8.18952	8.09742	8.24606	8.29291	8.23122	8.31643	8.2383	8.33043	8.24114	8.26776	8.30705	8.34971	8.26793	8.27998	8.27489	8.23205	8.23926	8.31253	8.22623	8.30258
0.4425	8.171	8.16943	8.15774	8.12451	8.22347	8.18438	8.13706	8.10609	8.23864	8.12905	8.18884	8.0995	8.20824	8.20802	8.24387	8.3031	8.22646	8.23152	8.22667	8.19756	8.1534	8.18236	8.29352	8.26855	8.23035	8.2312	8.22143	8.17218	8.21807	8.20129	8.10471	8.25029	8.27288	8.22796	8.31019	8.23671	8.32044	8.24403	8.27317	8.3132	8.3359	8.27263	8.27977	8.27713	8.22171	8.23688	8.3106	8.2251	8.29992
0.44375	8.1773	8.17016	8.15531	8.13751	8.22345	8.18356	8.12929	8.12061	8.24064	8.13961	8.18875	8.09655	8.22248	8.20197	8.2428	8.30471	8.22096	8.22378	8.22785	8.21218	8.1516	8.19399	8.28362	8.26814	8.21777	8.23377	8.23059	8.15951	8.21105	8.19306	8.0996	8.25568	8.29012	8.2388	8.31026	8.23514	8.30717	8.24207	8.26707	8.30283	8.33477	8.27577	8.27341	8.2688	8.22767	8.24504	8.32267	8.22426	8.30253
0.445	8.16567	8.16463	8.16197	8.13529	8.22629	8.18351	8.12603	8.11736	8.23708	8.13732	8.18462	8.09599	8.21647	8.20774	8.25118	8.30291	8.22597	8.23601	8.23201	8.20461	8.14081	8.18113	8.29923	8.26143	8.23703	8.2378	8.23948	8.16227	8.21844	8.1934	8.10261	8.2595	8.29441	8.23453	8.31737	8.23946	8.31102	8.24059	8.26616	8.31199	8.34648	8.26623	8.28172	8.26828	8.22844	8.23312	8.31205	8.22364	8.30164
0.44625	8.16827	8.17391	8.15375	8.11991	8.22606	8.18211	8.13523	8.11152	8.23984	8.14006	8.19375	8.10582	8.22119	8.20556	8.24866	8.29983	8.22943	8.22608	8.22709	8.20883	8.15232	8.18789	8.29031	8.26939	8.22649	8.23155	8.22493	8.16748	8.22521	8.18117	8.10553	8.25628	8.28891	8.24059	8.31185	8.2437	8.32149	8.24283	8.26488	8.30158	8.34831	8.26973	8.27137	8.27439	8.22911	8.23673	8.32117	8.22432	8.30537
0.4475	8.17039	8.17129	8.1482	8.11674	8.22652	8.19236	8.12883	8.12212	8.23477	8.13263	8.19377	8.10746	8.20507	8.19997	8.23889	8.30452	8.22352	8.23266	8.24172	8.21174	8.13992	8.18788	8.28646	8.26698	8.21885	8.22652	8.23144	8.15968	8.22208	8.19122	8.10371	8.25433	8.29136	8.2315	8.30993	8.2465	8.31696	8.24458	8.26994	8.31035	8.34963	8.27103	8.28419	8.26584	8.22173	8.23762	8.31047	8.22352	8.30459
0.44875	8.16123	8.17153	8.15226	8.1252	8.22511	8.17962	8.12288	8.11888	8.24334	8.1314	8.19094	8.09293	8.21361	8.19588	8.25038	8.30714	8.22389	8.23015	8.22948	8.20882	8.15675	8.18853	8.29101	8.27239	8.22711	8.24017	8.22724	8.1537	8.22005	8.20227	8.10688	8.25124	8.29845	8.245	8.32027	8.23173	8.31842	8.25433	8.26952	8.3091	8.36108	8.27308	8.27935	8.28188	8.22598	8.23839	8.30824	8.2182	8.29912
0.45	8.17062	8.16867	8.17093	8.12348	8.22297	8.18107	8.13567	8.11789	8.23627	8.13072	8.18926	8.11036	8.20943	8.21667	8.2447	8.312	8.22386	8.22754	8.22854	8.20974	8.15343	8.17943	8.28835	8.27512	8.22872	8.22894	8.22127	8.16185	8.21863	8.19194	8.0956	8.2631	8.30258	8.23882	8.32054	8.23523	8.32252	8.24832	8.2737	8.31221	8.33515	8.27956	8.28809	8.2631	8.22354	8.2466	8.31331	8.2233	8.29515
0.45125	8.17624	8.17162	8.16706	8.12392	8.22499	8.18085	8.13908	8.11049	8.2323	8.13363	8.1905	8.0936	8.21517	8.20502	8.25121	8.29833	8.21602	8.23397	8.22972	8.20814	8.15375	8.18273	8.28939	8.26798	8.23831	8.22634	8.2316	8.16736	8.21893	8.19362	8.09728	8.24831	8.29651	8.23508	8.3188	8.23275	8.32326	8.25363	8.26855	8.3156	8.34823	8.28523	8.28644	8.27416	8.22389	8.24511	8.32017	8.21405	8.29469
0.4525	8.17361	8.16075	8.15164	8.12085	8.21773	8.18445	8.12157	8.11154	8.23809	8.1297	8.18758	8.09589	8.2211	8.20187	8.26	8.30843	8.21983	8.23156	8.23396	8.19837	8.14754	8.18039	8.28163	8.27207	8.23529	8.23977	8.22933	8.16333	8.22079	8.1847	8.09479	8.25742	8.2907	8.23931	8.31619	8.23842	8.31813	8.25458	8.26153	8.3138	8.33599	8.26797	8.27652	8.27649	8.23737	8.23851	8.32084	8.22157	8.31026
0.45375	8.17029	8.16077	8.15818	8.12494	8.20811	8.18753	8.13607	8.12034	8.23494	8.12398	8.18118	8.09382	8.22548	8.20268	8.25234	8.30207	8.22817	8.22892	8.22912	8.19757	8.15344	8.19287	8.28839	8.26554	8.23456	8.22344	8.22672	8.16441	8.22211	8.19456	8.1059	8.25255	8.29144	8.24207	8.31995	8.23804	8.30705	8.23848	8.27077	8.31375	8.33842	8.26374	8.28752	8.26465	8.21604	8.23879	8.31952	8.22799	8.31128
0.455	8.16522	8.17556	8.15042	8.13	8.22162	8.1897	8.13625	8.11165	8.23698	8.1273	8.18883	8.09641	8.2205	8.2036	8.25337	8.31061	8.22277	8.23315	8.22324	8.21708	8.15222	8.18934	8.28176	8.26648	8.22585	8.24061	8.23761	8.1674	8.22213	8.18879	8.10691	8.2495	8.28379	8.23913	8.30933	8.24181	8.313	8.24695	8.26702	8.30451	8.34828	8.27342	8.28736	8.2731	8.22857	8.23609	8.31615	8.23033	8.30965
0.45625	8.16831	8.16397	8.1586	8.11787	8.21759	8.18338	8.13866	8.11519	8.23078	8.12485	8.19054	8.09142	8.20572	8.20797	8.24342	8.31218	8.2106	8.2228	8.2254	8.20364	8.15659	8.17808	8.29064	8.25896	8.22412	8.23581	8.22427	8.16883	8.22502	8.18755	8.10431	8.25703	8.29398	8.23769	8.32236	8.23293	8.31885	8.25358	8.26428	8.30897	8.34965	8.27092	8.27711	8.2694	8.23064	8.23774	8.29795	8.22035	8.30851
0.4575	8.17031	8.16593	8.1557	8.11479	8.22611	8.18419	8.13279	8.10765	8.24008	8.13804	8.18128	8.10671	8.21793	8.20389	8.25408	8.30388	8.22418	8.24008	8.23023	8.20518	8.15285	8.17443	8.28506	8.26827	8.23188	8.23702	8.23429	8.14661	8.21953	8.19465	8.10368	8.24199	8.28651	8.24365	8.32004	8.23713	8.30302	8.25146	8.2689	8.30242	8.35709	8.26987	8.27398	8.27151	8.22742	8.2386	8.31288	8.23061	8.30387
0.45875	8.17393	8.171	8.16536	8.12762	8.22928	8.18268	8.13274	8.10985	8.24247	8.12568	8.18105	8.0995	8.21057	8.20441	8.24666	8.30195	8.23458	8.23609	8.23812	8.20423	8.15656	8.18435	8.29191	8.26944	8.22976	8.2383	8.22978	8.16224	8.21644	8.18917	8.1062	8.25389	8.2924	8.23416	8.31792	8.23525	8.324	8.24389	8.27238	8.30582	8.33416	8.27991	8.28158	8.2628	8.22004	8.23565	8.31399	8.21412	8.30491
0.46	8.16139	8.17744	8.166	8.12011	8.21665	8.17595	8.13308	8.11767	8.23629	8.13636	8.19275	8.1017	8.2193	8.20862	8.25002	8.31101	8.21439	8.22335	8.2376	8.21009	8.15877	8.18773	8.2988	8.27187	8.22207	8.23497	8.23356	8.15164	8.21872	8.20191	8.10585	8.24904	8.29943	8.2475	8.30676	8.24121	8.32864	8.24725	8.26537	8.30139	8.33695	8.27518	8.28431	8.27662	8.21383	8.23442	8.3088	8.2279	8.30587
0.46125	8.17111	8.16345	8.16157	8.13395	8.21898	8.18704	8.13131	8.11676	8.24196	8.13526	8.18839	8.10584	8.213	8.2121	8.2512	8.30544	8.23261	8.22966	8.22431	8.21023	8.14955	8.18921	8.2895	8.27382	8.23436	8.22732	8.23328	8.16425	8.23081	8.20364	8.10144	8.25003	8.29293	8.23185	8.32537	8.24307	8.32318	8.23993	8.26612	8.31348	8.35131	8.27805	8.27612	8.27365	8.23172	8.23743	8.31687	8.22964	8.30199
0.4625	8.1741	8.15831	8.15785	8.1245	8.23285	8.18321	8.12951	8.11933	8.24057	8.13195	8.18984	8.10451	8.21685	8.19927	8.25157	8.30017	8.21195	8.22524	8.2348	8.21253	8.15277	8.1766	8.28341	8.26761	8.2245	8.23953	8.23218	8.16432	8.2172	8.19265	8.11617	8.25029	8.28405	8.22916	8.32378	8.24008	8.32507	8.2531	8.2624	8.31695	8.34785	8.26617	8.27814	8.26897	8.22916	8.23973	8.31009	8.21692	8.30365
0.46375	8.16626	8.17652	8.16599	8.12988	8.21681	8.18285	8.13178	8.12275	8.25011	8.13542	8.18667	8.09891	8.21137	8.21234	8.25189	8.29918	8.22722	8.23538	8.23236	8.1975	8.15277	8.18404	8.29587	8.26752	8.22687	8.22503	8.22597	8.16117	8.22118	8.18805	8.10447	8.24619	8.28733	8.23864	8.32115	8.24014	8.32219	8.24329	8.26135	8.30938	8.34593	8.27583	8.27955	8.27496	8.23814	8.24314	8.30907	8.22548	8.29731
0.465	8.1625	8.1767	8.16632	8.12581	8.22821	8.16949	8.13822	8.11581	8.24452	8.13465	8.19717	8.09461	8.22089	8.20285	8.25264	8.31089	8.22312	8.23512	8.23227	8.21015	8.15356	8.17827	8.28475	8.2592	8.22976	8.23215	8.22519	8.1558	8.21569	8.1958	8.09578	8.24865	8.28876	8.23335	8.31038	8.23349	8.31736	8.2483	8.26421	8.31044	8.34782	8.26956	8.28133	8.28056	8.22094	8.2375	8.31734	8.21624	8.30651
0.46625	8.16347	8.16419	8.15596	8.12287	8.22665	8.19022	8.12382	8.12555	8.23505	8.13278	8.18813	8.10342	8.22148	8.20483	8.24974	8.30439	8.22863	8.22556	8.22563	8.20635	8.15846	8.18257	8.29459	8.26422	8.22784	8.23484	8.2326	8.16046	8.21692	8.19489	8.10022	8.24978	8.28671	8.24022	8.31853	8.23777	8.31934	8.24717	8.25686	8.30704	8.33734	8.26688	8.2826	8.28269	8.21785	8.24083	8.31124	8.21626	8.30797
0.4675	8.16143	8.17483	8.15867	8.12817	8.21982	8.17898	8.13007	8.12581	8.23934	8.13387	8.19067	8.09555	8.21522	8.19437	8.26287	8.30413	8.21215	8.22925	8.22365	8.21367	8.15969	8.18403	8.28887	8.25783	8.22447	8.23108	8.23375	8.15902	8.21054	8.18976	8.09952	8.25032	8.28073	8.23665	8.3118	8.2313	8.31703	8.25159	8.26744	8.31652	8.34866	8.28211	8.27816	8.27957	8.23097	8.24235	8.3128	8.23273	8.31048
0.46875	8.15668	8.17008	8.15488	8.12648	8.22582	8.18345	8.12931	8.11588	8.24275	8.13304	8.17887	8.09822	8.21943	8.20349	8.25329	8.3135	8.2204	8.22294	8.23734	8.19366	8.15917	8.18155	8.28691	8.27937	8.22548	8.23952	8.22583	8.16396	8.21423	8.1928	8.10787	8.2498	8.28682	8.22914	8.32286	8.24794	8.32218	8.2467	8.26985	8.31677	8.34518	8.2628	8.27911	8.27675	8.23089	8.2297	8.30898	8.22295	8.30569
0.47	8.15991	8.16322	8.16012	8.1212	8.22414	8.17865	8.13014	8.11679	8.24191	8.13762	8.19204	8.09808	8.2143	8.19561	8.25717	8.30141	8.22606	8.23155	8.23619	8.20634	8.14758	8.18192	8.28629	8.27046	8.22767	8.22627	8.22529	8.15895	8.22065	8.19092	8.10855	8.2488	8.2895	8.2378	8.31356	8.2339	8.30965	8.24384	8.269	8.30772	8.35251	8.2594	8.28388	8.27827	8.21985	8.23479	8.31599	8.22844	8.31373
0.47125	8.16095	8.16875	8.15124	8.11836	8.22453	8.17736	8.13344	8.11743	8.23793	8.13651	8.18057	8.09591	8.22106	8.19451	8.25335	8.31283	8.21591	8.22707	8.23172	8.20519	8.1592	8.1866	8.29631	8.27746	8.23592	8.23258	8.23374	8.15781	8.20568	8.19604	8.11158	8.24712	8.28067	8.23171	8.30914	8.24337	8.32408	8.24657	8.26604	8.3074	8.34624	8.26912	8.28407	8.26683	8.22055	8.22738	8.31182	8.21859	8.30646
0.4725	8.16356	8.16748	8.15583	8.1284	8.22631	8.17312	8.12984	8.11728	8.24125	8.12615	8.18471	8.10784	8.21911	8.19567	8.23992	8.30694	8.22017	8.22704	8.22818	8.20569	8.15072	8.18756	8.28495	8.26682	8.2295	8.23234	8.23013	8.16918	8.21519	8.192	8.10833	8.2498	8.28461	8.24111	8.31736	8.23432	8.3248	8.23672	8.2616	8.29775	8.34189	8.26944	8.27524	8.27817	8.22249	8.23392	8.30699	8.2217	8.31632
0.47375	8.16291	8.16412	8.15485	8.12431	8.21702	8.17746	8.13192	8.11353	8.2306	8.12738	8.17996	8.10197	8.202	8.20867	8.24648	8.29783	8.23253	8.23429	8.23018	8.2058	8.15486	8.18131	8.28499	8.27384	8.23	8.23835	8.2309	8.15809	8.22744	8.19232	8.10194	8.25084	8.28329	8.24245	8.31015	8.24249	8.31905	8.24134	8.26534	8.30791	8.35313	8.26869	8.29072	8.27175	8.22496	8.23745	8.31297	8.22178	8.30679
0.475	8.16649	8.16996	8.16085	8.12561	8.22365	8.1846	8.12714	8.12123	8.23637	8.13405	8.18453	8.10131	8.20818	8.2042	8.24312	8.30588	8.21915	8.23788	8.22891	8.20728	8.1576	8.17554	8.28146	8.26517	8.2198	8.22582	8.2371	8.15863	8.22572	8.18394	8.10517	8.25368	8.2962	8.23384	8.30789	8.23774	8.32384	8.24289	8.26632	8.31843	8.33837	8.274	8.28013	8.28	8.218	8.2398	8.30836	8.22523	8.30932
0.47625	8.16687	8.16365	8.15669	8.11754	8.22944	8.18023	8.1303	8.11106	8.23589	8.14364	8.18853	8.10069	8.21257	8.20023	8.25267	8.31003	8.21495	8.23167	8.23246	8.19584	8.16078	8.18163	8.29073	8.27237	8.22663	8.23081	8.22891	8.15989	8.21694	8.19005	8.10516	8.25428	8.2957	8.2304	8.30657	8.24361	8.31229	8.24592	8.27351	8.30562	8.34068	8.26879	8.27876	8.27001	8.22123	8.2297	8.32479	8.22019	8.30693
0.4775	8.16677	8.16921	8.15553	8.13304	8.22145	8.17981	8.12359	8.11178	8.24413	8.13388	8.19016	8.09509	8.22074	8.19263	8.24154	8.30518	8.22291	8.23544	8.22297	8.20074	8.1461	8.18382	8.28384	8.27382	8.23001	8.22729	8.23176	8.16756	8.22386	8.19836	8.10608	8.25588	8.2956	8.23295	8.32872	8.23143	8.31832	8.25468	8.26669	8.31072	8.35663	8.27415	8.28088	8.28244	8.2186	8.24136	8.31811	8.22636	8.30663
0.47875	8.17211	8.16697	8.16825	8.11291	8.22695	8.18506	8.13033	8.10924	8.24522	8.13397	8.18268	8.09823	8.22165	8.19216	8.25222	8.3046	8.22564	8.23258	8.2288	8.20765	8.14825	8.19214	8.29555	8.26431	8.23067	8.22355	8.23066	8.15779	8.212	8.1922	8.11655	8.25125	8.28882	8.22959	8.31586	8.25181	8.31139	8.24251	8.27135	8.30449	8.33027	8.26965	8.2849	8.27135	8.22688	8.23118	8.30639	8.21971	8.30787
0.48	8.16174	8.17583	8.14904	8.12187	8.22068	8.17666	8.13126	8.1158	8.2365	8.13835	8.18373	8.10251	8.21574	8.2031	8.2402	8.30473	8.22136	8.22791	8.23398	8.21234	8.15522	8.18962	8.2829	8.26839	8.23205	8.23309	8.23115	8.16091	8.217	8.19035	8.10103	8.25856	8.285	8.23851	8.31625	8.23394	8.32618	8.24572	8.26566	8.30545	8.3424	8.27288	8.27481	8.28007	8.22067	8.23987	8.30463	8.22356	8.30726
0.48125	8.16791	8.17355	8.15709	8.11739	8.21703	8.184	8.13228	8.1133	8.23487	8.12933	8.18895	8.10988	8.21038	8.20534	8.25061	8.31295	8.21731	8.23819	8.22745	8.20887	8.15873	8.18635	8.2869	8.26454	8.22271	8.23436	8.22584	8.16189	8.21489	8.19186	8.10982	8.25945	8.29023	8.23942	8.308	8.2394	8.32357	8.23918	8.27116	8.30828	8.35354	8.2652	8.27783	8.27143	8.22684	8.23377	8.32184	8.22998	8.29701
0.4825	8.17461	8.1654	8.15781	8.12943	8.21451	8.18328	8.13231	8.11199	8.25485	8.13538	8.18455	8.09743	8.22246	8.1995	8.24774	8.30211	8.22381	8.23305	8.23821	8.21785	8.15882	8.19333	8.29575	8.27957	8.2318	8.23756	8.23153	8.16643	8.2179	8.18383	8.10172	8.25828	8.29295	8.23129	8.3176	8.22983	8.31835	8.24055	8.26733	8.29793	8.34605	8.26517	8.27243	8.27546	8.21943	8.24153	8.3087	8.2225	8.31169
0.48375	8.16894	8.17422	8.15208	8.11473	8.22815	8.18831	8.13373	8.11203	8.24139	8.13066	8.19081	8.1	8.21353	8.20382	8.24448	8.29732	8.22822	8.22168	8.22253	8.20951	8.15641	8.18265	8.28296	8.2782	8.22584	8.23461	8.23053	8.15723	8.21054	8.18632	8.10723	8.2434	8.29592	8.2347	8.3248	8.23862	8.32323	8.23669	8.26613	8.30573	8.34707	8.27563	8.2771	8.27496	8.22233	8.23582	8.31741	8.22598	8.30959
0.485	8.15899	8.16437	8.16368	8.11274	8.22253	8.17866	8.13259	8.11407	8.23963	8.13634	8.18916	8.09453	8.22471	8.20715	8.25791	8.29859	8.21868	8.23026	8.23625	8.20423	8.16098	8.18383	8.29174	8.25874	8.22486	8.24023	8.23463	8.15808	8.21809	8.18606	8.09599	8.24566	8.28746	8.24311	8.30979	8.24329	8.3085	8.24604	8.26379	8.30864	8.35357	8.26366	8.28345	8.27111	8.22824	8.23512	8.31205	8.22181	8.29492
0.48625	8.1898	8.16776	8.15483	8.12983	8.22725	8.17738	8.12502	8.11952	8.24019	8.13125	8.19247	8.10069	8.21721	8.19958	8.24048	8.29793	8.2225	8.23527	8.23465	8.21037	8.14272	8.18034	8.29637	8.27066	8.22432	8.23665	8.23003	8.16798	8.21961	8.19625	8.11259	8.24819	8.28025	8.23051	8.31071	8.2285	8.32455	8.25763	8.26781	8.31421	8.33832	8.2759	8.27633	8.27835	8.21937	8.23062	8.31085	8.21577	8.3049
0.4875	8.17288	8.16904	8.15355	8.12895	8.22217	8.1776	8.12646	8.11058	8.23186	8.13026	8.18314	8.09782	8.21811	8.20996	8.25005	8.30636	8.23279	8.22234	8.24337	8.2029	8.16285	8.17518	8.29049	8.27698	8.22535	8.2343	8.22561	8.16097	8.22087	8.19917	8.11355	8.2374	8.28812	8.23264	8.31644	8.23226	8.31229	8.24369	8.25677	8.31069	8.3452	8.27863	8.27426	8.27015	8.23216	8.24656	8.3113	8.21757	8.30714
0.48875	8.1754	8.1734	8.15589	8.12852	8.2216	8.1901	8.13008	8.11868	8.22533	8.13542	8.1906	8.10204	8.2016	8.20733	8.25048	8.29767	8.22013	8.23267	8.22867	8.21261	8.15609	8.1842	8.28789	8.26969	8.22474	8.23145	8.22614	8.15345	8.22232	8.19174	8.09848	8.25028	8.28719	8.24126	8.32202	8.23989	8.31752	8.25348	8.26874	8.30862	8.34282	8.26915	8.27099	8.27057	8.22008	8.22786	8.31344	8.22704	8.29655
0.49	8.16744	8.15998	8.16052	8.11191	8.21889	8.17915	8.13111	8.10959	8.22572	8.13458	8.18647	8.09644	8.20966	8.20207	8.24237	8.29762	8.21763	8.23667	8.21786	8.20352	8.15465	8.18271	8.29059	8.27032	8.23318	8.22195	8.23192	8.15452	8.2136	8.19355	8.10809	8.25261	8.29103	8.23846	8.32088	8.23086	8.31424	8.25098	8.26722	8.30361	8.3499	8.26744	8.27709	8.2723	8.21496	8.22686	8.32429	8.23646	8.31159
0.49125	8.16948	8.17356	8.15819	8.12833	8.22318	8.18439	8.12908	8.09492	8.24205	8.12554	8.17481	8.09694	8.21202	8.2049	8.24976	8.31451	8.22827	8.23181	8.23044	8.2101	8.1458	8.1813	8.29964	8.26695	8.22286	8.23509	8.23618	8.16264	8.21474	8.18771	8.09862	8.24842	8.29211	8.22701	8.30488	8.23737	8.31817	8.24784	8.27155	8.30776	8.33601	8.28192	8.2811	8.26863	8.23263	8.23411	8.32533	8.21662	8.30807
0.4925	8.17288	8.16761	8.16047	8.12127	8.22669	8.17477	8.13018	8.11332	8.23395	8.12782	8.19553	8.09218	8.21346	8.21437	8.24597	8.30041	8.21437	8.2376	8.23023	8.20607	8.15842	8.1762	8.29657	8.26869	8.22748	8.23082	8.2347	8.16582	8.21084	8.19059	8.10706	8.2485	8.28798	8.2217	8.31216	8.23788	8.32322	8.24537	8.27167	8.30709	8.33891	8.28497	8.28569	8.27955	8.22656	8.22665	8.30935	8.21889	8.30131
0.49375	8.17552	8.16842	8.15615	8.12065	8.21543	8.17923	8.13173	8.13063	8.23956	8.1316	8.17675	8.10793	8.21819	8.20717	8.25343	8.31261	8.22157	8.22936	8.23001	8.20269	8.14853	8.18802	8.29327	8.26981	8.22668	8.24315	8.22298	8.15249	8.20959	8.18601	8.10797	8.24564	8.29316	8.23316	8.31306	8.24229	8.32009	8.24665	8.2646	8.31423	8.34562	8.26777	8.28358	8.267	8.22761	8.23309	8.31633	8.22134	8.30389
0.495	8.16233	8.17466	8.16161	8.12276	8.2262	8.17637	8.1325	8.12216	8.23174	8.13419	8.17787	8.09661	8.22104	8.20429	8.24828	8.29852	8.22714	8.23123	8.23932	8.21039	8.15165	8.18349	8.29726	8.26772	8.24115	8.24147	8.23408	8.15117	8.21635	8.18384	8.10293	8.24676	8.29421	8.23285	8.31133	8.23297	8.3277	8.24217	8.26125	8.3105	8.33561	8.26969	8.27235	8.26819	8.22658	8.23683	8.32455	8.21257	8.30661
0.49625	8.1782	8.17389	8.16279	8.12453	8.22494	8.18436	8.13346	8.11172	8.24963	8.14147	8.17887	8.09838	8.21414	8.19834	8.24595	8.29703	8.22581	8.23126	8.23048	8.20826	8.15508	8.1747	8.29336	8.26191	8.22106	8.22826	8.22966	8.16659	8.21091	8.1967	8.09936	8.24685	8.29209	8.23907	8.31171	8.24204	8.31345	8.248	8.26788	8.30435	8.3419	8.27719	8.27985	8.27229	8.2334	8.24071	8.3122	8.23321	8.3027
0.4975	8.17469	8.16927	8.15588	8.12749	8.21643	8.16955	8.137	8.10821	8.24422	8.13345	8.17932	8.10299	8.20808	8.20678	8.24887	8.29795	8.22013	8.2253	8.23298	8.20722	8.1492	8.18572	8.28897	8.27774	8.22574	8.24436	8.23558	8.15761	8.21049	8.18899	8.10146	8.25103	8.29525	8.23272	8.31086	8.23176	8.32001	8.24868	8.26911	8.3111	8.35506	8.27022	8.27605	8.26744	8.21981	8.2274	8.30349	8.21559	8.29983
0.49875	8.17062	8.15886	8.16266	8.12759	8.21543	8.18409	8.12975	8.11747	8.23398	8.12432	8.18637	8.10377	8.22503	8.2	8.25076	8.30164	8.22329	8.22294	8.23673	8.20187	8.15196	8.17461	8.28823	8.27242	8.22773	8.22956	8.23952	8.17823	8.22018	8.18979	8.10086	8.25177	8.28464	8.24355	8.30708	8.23485	8.31625	8.25106	8.2631	8.30248	8.34564	8.26799	8.28201	8.26779	8.22037	8.2299	8.30891	8.22552	8.30375
0.5	8.17647	8.1636	8.16116	8.12134	8.21656	8.18803	8.13861	8.11354	8.23536	8.13141	8.1814	8.1013	8.21081	8.20778	8.25712	8.30242	8.21529	8.2349	8.22324	8.20689	8.15522	8.19225	8.29268	8.26383	8.23396	8.23172	8.23008	8.16257	8.21815	8.1915	8.10327	8.24853	8.2755	8.23465	8.31012	8.24112	8.32731	8.24474	8.26686	8.31994	8.34391	8.25802	8.27258	8.27529	8.23067	8.22913	8.31146	8.22616	8.30799
0.50125	8.16133	8.16259	8.16732	8.13155	8.22182	8.18215	8.1229	8.11941	8.24462	8.11569	8.18116	8.10112	8.21115	8.20193	8.24352	8.29797	8.21316	8.22666	8.22942	8.20351	8.15569	8.18666	8.28778	8.27243	8.22852	8.24163	8.22439	8.15646	8.22083	8.19589	8.10447	8.24735	8.29594	8.23876	8.30969	8.24548	8.32078	8.24481	8.27553	8.29471	8.34314	8.26872	8.29229	8.26902	8.21612	8.22814	8.32122	8.22794	8.30943
0.5025	8.17119	8.16135	8.15288	8.12927	8.22726	8.18234	8.12069	8.10242	8.23355	8.13092	8.19359	8.0981	8.21047	8.20072	8.24916	8.30881	8.2241	8.2319	8.23257	8.20408	8.15003	8.18511	8.28093	8.26713	8.22824	8.23832	8.22395	8.15999	8.20979	8.18611	8.11479	8.24749	8.28847	8.24968	8.31147	8.23791	8.32017	8.2452	8.26298	8.30818	8.35067	8.27884	8.27119	8.27258	8.22837	8.23528	8.31379	8.22672	8.30022
0.50375	8.16201	8.18228	8.15807	8.12913	8.22133	8.17794	8.13442	8.1136	8.24425	8.13722	8.1841	8.10346	8.21561	8.21412	8.24515	8.30265	8.23119	8.21956	8.22872	8.20763	8.16055	8.17776	8.28891	8.27335	8.22996	8.23418	8.22246	8.16396	8.22131	8.19558	8.09774	8.2545	8.2865	8.2384	8.32224	8.23887	8.31994	8.23462	8.26649	8.3165	8.33377	8.26251	8.26597	8.27596	8.22413	8.23956	8.30446	8.21784	8.3032
0.505	8.17235	8.17493	8.14458	8.12459	8.21846	8.17879	8.13236	8.11836	8.23393	8.13704	8.17731	8.09731	8.21422	8.19742	8.24278	8.31086	8.21883	8.23214	8.22723	8.19873	8.1563	8.16729	8.28985	8.26673	8.22982	8.22361	8.23185	8.16656	8.21277	8.18605	8.11098	8.24374	8.28862	8.24473	8.32378	8.23665	8.31649	8.24358	8.26241	8.30574	8.34696	8.26858	8.28225	8.27247	8.22453	8.2286	8.30806	8.22616	8.30058
0.50625	8.17259	8.15943	8.1655	8.1171	8.22558	8.18013	8.13198	8.11696	8.2327	8.13279	8.1927	8.1097	8.21516	8.20634	8.25097	8.30313	8.21349	8.2309	8.23068	8.19946	8.16538	8.17393	8.28798	8.27317	8.22844	8.23207	8.23059	8.16005	8.21497	8.18423	8.10187	8.25166	8.28586	8.22306	8.31042	8.22785	8.31859	8.25584	8.26909	8.30693	8.34254	8.26268	8.27422	8.25895	8.22952	8.23115	8.30644	8.21432	8.29743
0.5075	8.16611	8.17279	8.15891	8.115	8.22661	8.17822	8.12901	8.11497	8.23693	8.12241	8.18655	8.09812	8.22199	8.19893	8.24177	8.30167	8.22262	8.23076	8.22824	8.20623	8.14764	8.17945	8.30186	8.26268	8.2211	8.23229	8.2292	8.1578	8.21677	8.19781	8.10703	8.24311	8.29795	8.23895	8.31195	8.23347	8.32403	8.25747	8.26521	8.30737	8.34266	8.27121	8.28479	8.26321	8.21808	8.23711	8.31533	8.22211	8.30398
0.50875	8.16479	8.16632	8.14659	8.12057	8.22392	8.18053	8.14012	8.11575	8.24969	8.12839	8.18804	8.1085	8.21662	8.19152	8.25313	8.31153	8.22122	8.22986	8.23136	8.19169	8.16451	8.18399	8.29037	8.26125	8.22342	8.23478	8.23414	8.16312	8.22561	8.19793	8.10592	8.2551	8.29364	8.24237	8.31597	8.24196	8.31518	8.24689	8.261	8.30642	8.34334	8.26423	8.27325	8.2647	8.22742	8.23465	8.30498	8.22028	8.29899
0.51	8.16934	8.17333	8.1517	8.13347	8.21907	8.18954	8.13434	8.12665	8.23438	8.13356	8.18723	8.10664	8.20653	8.19536	8.25044	8.3052	8.2172	8.22501	8.22428	8.19847	8.15736	8.18063	8.28508	8.27163	8.22311	8.22418	8.22502	8.16456	8.21866	8.1831	8.11141	8.25207	8.28972	8.2413	8.31597	8.23418	8.31342	8.24755	8.26241	8.31015	8.34548	8.26376	8.27437	8.27775	8.22753	8.22762	8.31329	8.226	8.3
0.51125	8.17235	8.16586	8.15866	8.12443	8.22906	8.17948	8.13081	8.10769	8.2344	8.12334	8.1848	8.10059	8.22023	8.19662	8.24865	8.30704	8.22129	8.22546	8.22715	8.21313	8.15518	8.18583	8.28394	8.26748	8.22843	8.24016	8.21893	8.16821	8.21525	8.19129	8.10957	8.24559	8.28638	8.23453	8.31459	8.23859	8.32107	8.26201	8.2633	8.30403	8.34396	8.26625	8.28112	8.28268	8.22586	8.23697	8.30798	8.21698	8.30437
0.5125	8.16434	8.17092	8.16441	8.12585	8.22488	8.18917	8.13653	8.1107	8.22954	8.13534	8.18184	8.10043	8.21341	8.19802	8.24424	8.30692	8.22229	8.24514	8.23117	8.20627	8.16047	8.18763	8.29298	8.26552	8.22936	8.23981	8.21653	8.16561	8.21072	8.1924	8.09652	8.25253	8.29368	8.2247	8.31769	8.23661	8.31498	8.24191	8.2498	8.30639	8.34649	8.26817	8.2827	8.27087	8.2241	8.22884	8.30141	8.24083	8.29543
0.51375	8.16865	8.15436	8.16463	8.12281	8.21337	8.17843	8.13271	8.10913	8.24328	8.14267	8.19698	8.09157	8.21198	8.21012	8.24458	8.30877	8.223	8.22125	8.22444	8.20676	8.14458	8.18896	8.27973	8.25923	8.22153	8.24576	8.23241	8.16213	8.21448	8.1861	8.10701	8.24795	8.28398	8.22652	8.3076	8.24196	8.316	8.24591	8.27069	8.30498	8.3465	8.27566	8.2818	8.2659	8.22004	8.23459	8.3113	8.21805	8.30038
0.515	8.1691	8.16749	8.1594	8.11545	8.22075	8.17723	8.13103	8.11798	8.2393	8.13265	8.1924	8.10449	8.20774	8.1985	8.23607	8.30823	8.23088	8.22775	8.22367	8.20916	8.14434	8.18484	8.28628	8.26409	8.23616	8.2377	8.23223	8.16809	8.22021	8.18231	8.10278	8.2415	8.29002	8.23871	8.31913	8.23669	8.3141	8.25657	8.26742	8.31739	8.34748	8.2705	8.28481	8.27055	8.22431	8.23564	8.30844	8.22814	8.30359
0.51625	8.16824	8.17251	8.16608	8.12219	8.22128	8.17687	8.1317	8.11706	8.23646	8.14304	8.18914	8.09581	8.20352	8.20575	8.23695	8.30248	8.22577	8.2281	8.23747	8.20449	8.15465	8.17772	8.29134	8.27893	8.22572	8.22877	8.22949	8.15994	8.21584	8.18593	8.09664	8.25675	8.30441	8.22639	8.31533	8.24338	8.31826	8.24633	8.26423	8.31638	8.34074	8.26262	8.28854	8.27498	8.22768	8.23156	8.3122	8.22549	8.30195
0.5175	8.16669	8.1675	8.15278	8.12485	8.2221	8.18097	8.1398	8.12086	8.2352	8.1224	8.17954	8.10609	8.2158	8.20551	8.24762	8.29453	8.21638	8.22697	8.23076	8.19974	8.15488	8.18289	8.28656	8.26048	8.22629	8.23659	8.2232	8.15075	8.22344	8.18654	8.10243	8.24832	8.29524	8.23904	8.31591	8.23757	8.32891	8.23977	8.26925	8.30423	8.33279	8.26727	8.27933	8.26445	8.221	8.23944	8.30432	8.22791	8.30487
0.51875	8.16649	8.16707	8.15339	8.12255	8.21169	8.17079	8.12735	8.11584	8.23989	8.13598	8.18417	8.10775	8.20923	8.20387	8.24192	8.30743	8.23013	8.23665	8.23327	8.20451	8.15493	8.1858	8.29009	8.27317	8.23918	8.22792	8.22669	8.158	8.22361	8.194	8.11171	8.25796	8.28743	8.23335	8.32374	8.24154	8.30724	8.24272	8.25743	8.30787	8.3499	8.26097	8.27707	8.2778	8.21936	8.23893	8.30925	8.22357	8.30523
0.52	8.17058	8.1716	8.16028	8.13047	8.22488	8.16949	8.12628	8.10819	8.23848	8.1402	8.19211	8.10044	8.20723	8.19831	8.24593	8.30182	8.21683	8.23154	8.23169	8.20338	8.15604	8.18042	8.29368	8.27816	8.23567	8.23128	8.2359	8.16104	8.21581	8.19143	8.09487	8.25118	8.2953	8.23483	8.3224	8.22937	8.31372	8.25711	8.26588	8.3103	8.34591	8.2739	8.28462	8.27175	8.22225	8.23151	8.30196	8.21912	8.30791
0.52125	8.16611	8.16929	8.1626	8.12481	8.22157	8.1776	8.13204	8.11704	8.24551	8.14165	8.18398	8.10078	8.20415	8.20681	8.24116	8.29963	8.21721	8.23025	8.23259	8.2087	8.15995	8.18041	8.28526	8.27352	8.23107	8.22979	8.2333	8.16032	8.21272	8.1909	8.1018	8.25373	8.28019	8.23315	8.31433	8.2361	8.31356	8.23111	8.27172	8.30077	8.35381	8.26821	8.28444	8.27172	8.22858	8.23075	8.30821	8.22369	8.29633
0.5225	8.17759	8.17156	8.15511	8.12649	8.22347	8.18202	8.12967	8.12273	8.24442	8.12633	8.18128	8.10218	8.20983	8.20914	8.24365	8.30665	8.21367	8.22453	8.22471	8.19415	8.14434	8.17737	8.29091	8.27039	8.22342	8.22811	8.22258	8.15313	8.22283	8.18482	8.09772	8.2405	8.28692	8.24301	8.30755	8.24183	8.31856	8.24777	8.25343	8.30718	8.32704	8.27032	8.28105	8.27585	8.22152	8.23482	8.30235	8.22312	8.30078
0.52375	8.17571	8.17466	8.16218	8.11296	8.21484	8.19298	8.14021	8.1136	8.2341	8.13208	8.18548	8.09758	8.21273	8.19744	8.2488	8.30169	8.22332	8.23093	8.21607	8.20521	8.15574	8.18606	8.29676	8.27404	8.23133	8.23184	8.22157	8.16998	8.22451	8.18849	8.11594	8.24682	8.28832	8.23155	8.31815	8.25225	8.31429	8.24913	8.25823	8.31075	8.34287	8.27065	8.27946	8.26929	8.22256	8.23687	8.32348	8.2241	8.30369
0.525	8.16795	8.16263	8.15731	8.12019	8.224	8.17794	8.12476	8.11946	8.23823	8.1285	8.18559	8.09829	8.21904	8.19437	8.24543	8.29523	8.22548	8.23463	8.23276	8.19064	8.15559	8.18456	8.29386	8.26247	8.22778	8.23192	8.22137	8.15895	8.22081	8.18727	8.09647	8.2507	8.28741	8.23745	8.31884	8.22799	8.31978	8.23186	8.26469	8.31233	8.34175	8.27412	8.28027	8.2763	8.22014	8.23676	8.31366	8.23307	8.30007
0.52625	8.17736	8.18405	8.16153	8.12182	8.22074	8.18497	8.12861	8.12353	8.22921	8.13288	8.18784	8.09647	8.2137	8.20808	8.25254	8.29845	8.21771	8.22797	8.24089	8.19592	8.15285	8.18113	8.28575	8.27498	8.22374	8.22113	8.22196	8.16905	8.21813	8.18683	8.1015	8.23864	8.29032	8.23494	8.31761	8.23342	8.33193	8.24497	8.27176	8.31259	8.34278	8.26795	8.28349	8.28093	8.22532	8.23683	8.31424	8.22594	8.30957
0.5275	8.17383	8.16042	8.15152	8.12854	8.22292	8.18808	8.13002	8.11656	8.23791	8.13288	8.18648	8.09941	8.21546	8.20019	8.24391	8.30033	8.22323	8.22995	8.22437	8.20231	8.15215	8.1841	8.29752	8.26886	8.22345	8.23565	8.23026	8.15559	8.21357	8.19701	8.10382	8.25319	8.28764	8.22739	8.31967	8.23073	8.32489	8.24629	8.26457	8.2994	8.34258	8.26968	8.28638	8.28417	8.2235	8.24316	8.30788	8.2244	8.30662
0.52875	8.17398	8.16607	8.16611	8.12563	8.22339	8.17945	8.13105	8.1109	8.2356	8.12842	8.18682	8.10198	8.20441	8.20155	8.25455	8.2956	8.22085	8.22667	8.22919	8.20473	8.14835	8.18129	8.28406	8.26891	8.22167	8.24045	8.22417	8.17112	8.22539	8.19288	8.10916	8.2482	8.29031	8.23563	8.31825	8.23479	8.31356	8.24507	8.25658	8.30877	8.33251	8.26556	8.27738	8.27876	8.22628	8.22835	8.31262	8.21792	8.30423
0.53	8.17299	8.16988	8.16211	8.11467	8.2266	8.18784	8.1331	8.11337	8.23678	8.15114	8.18503	8.1082	8.21208	8.19734	8.25531	8.3041	8.21705	8.23531	8.23061	8.19214	8.15056	8.18225	8.29659	8.25953	8.23282	8.22927	8.23094	8.16199	8.22107	8.18888	8.10213	8.25233	8.29671	8.23276	8.32118	8.23184	8.30806	8.2538	8.25882	8.3124	8.34561	8.26352	8.27733	8.27367	8.22256	8.23557	8.30791	8.22816	8.30473
0.53125	8.15635	8.17528	8.1628	8.11822	8.21522	8.18174	8.12999	8.11199	8.2377	8.13122	8.18007	8.10068	8.21375	8.20029	8.2521	8.30773	8.22929	8.228	8.23252	8.20728	8.15782	8.18561	8.29006	8.26014	8.23432	8.23985	8.22725	8.15114	8.21773	8.18469	8.09963	8.2503	8.29142	8.2317	8.31435	8.2393	8.32142	8.24664	8.26086	8.30758	8.34299	8.26736	8.27981	8.2767	8.21597	8.24143	8.31683	8.2164	8.30433
0.5325	8.18012	8.1636	8.16393	8.11061	8.22574	8.18639	8.12472	8.11833	8.23079	8.13573	8.18641	8.0985	8.21779	8.19595	8.24956	8.30366	8.21653	8.22766	8.2325	8.19964	8.15878	8.19162	8.28251	8.2652	8.22618	8.23217	8.22451	8.16229	8.21985	8.18102	8.11371	8.25362	8.28086	8.23901	8.31471	8.23375	8.31588	8.23775	8.26228	8.30847	8.34301	8.27842	8.27072	8.27353	8.22743	8.227	8.30867	8.23159	8.3034
0.53375	8.17074	8.16398	8.16305	8.11882	8.21782	8.17945	8.12594	8.1204	8.23681	8.12399	8.1764	8.0933	8.21967	8.21093	8.23638	8.2975	8.23392	8.23427	8.22899	8.21194	8.15655	8.18868	8.29555	8.26442	8.21885	8.23444	8.22366	8.15867	8.22116	8.18702	8.10902	8.25828	8.27851	8.23789	8.32545	8.23095	8.32578	8.24492	8.26342	8.31096	8.34316	8.26169	8.28971	8.27753	8.2198	8.22886	8.30607	8.22395	8.31007
0.535	8.18542	8.16886	8.16445	8.12332	8.22101	8.17895	8.1378	8.1104	8.24185	8.13627	8.18813	8.10187	8.21059	8.20616	8.24947	8.29982	8.2261	8.22746	8.23706	8.2015	8.14905	8.17896	8.28698	8.2707	8.22604	8.22568	8.22768	8.16328	8.22289	8.19756	8.10827	8.25059	8.28906	8.23662	8.3049	8.23215	8.31765	8.24293	8.26882	8.31384	8.34822	8.26858	8.27944	8.28336	8.22991	8.2505	8.31411	8.21963	8.31388
0.53625	8.16325	8.17983	8.14677	8.11895	8.21165	8.19032	8.13098	8.1122	8.24244	8.12917	8.1826	8.10252	8.21463	8.1996	8.24726	8.30956	8.21857	8.22154	8.2301	8.20808	8.15104	8.18917	8.28391	8.27232	8.22342	8.22467	8.22478	8.15926	8.21863	8.19331	8.10977	8.24678	8.28431	8.23669	8.31164	8.23224	8.30847	8.24078	8.25912	8.30167	8.34172	8.26306	8.27717	8.27765	8.21445	8.23168	8.30849	8.2164	8.30482
0.5375	8.16442	8.16628	8.15359	8.12562	8.22132	8.18028	8.14311	8.10969	8.24276	8.13236	8.18691	8.10738	8.21073	8.20518	8.25047	8.30346	8.21626	8.23266	8.22648	8.20751	8.15641	8.17351	8.29821	8.26265	8.22571	8.23069	8.22437	8.1638	8.22466	8.18891	8.10031	8.25852	8.29126	8.24449	8.31122	8.24187	8.31287	8.25183	8.26664	8.30503	8.34071	8.26872	8.29217	8.26907	8.22497	8.23596	8.32232	8.23345	8.29756
0.53875	8.16721	8.16689	8.15335	8.1188	8.21601	8.18319	8.12953	8.11902	8.23903	8.13704	8.17393	8.10392	8.21426	8.20153	8.24593	8.30392	8.21969	8.23479	8.2315	8.20839	8.15333	8.17311	8.28813	8.27232	8.23021	8.23781	8.22652	8.16393	8.22079	8.18792	8.09693	8.24604	8.28697	8.23352	8.3183	8.24066	8.31495	8.24126	8.25954	8.30715	8.34915	8.27157	8.27703	8.26833	8.22046	8.23611	8.31261	8.21431	8.30062
0.54	8.18044	8.16808	8.15769	8.12486	8.21682	8.17839	8.12897	8.11819	8.23808	8.12445	8.17897	8.09672	8.2143	8.19619	8.25099	8.29684	8.21457	8.22292	8.2304	8.20187	8.15723	8.18176	8.29084	8.25611	8.23354	8.22919	8.23311	8.15265	8.21653	8.19042	8.11871	8.2474	8.28895	8.23627	8.31165	8.23886	8.32233	8.24002	8.26694	8.29121	8.34802	8.27297	8.2839	8.27727	8.22275	8.22945	8.31335	8.22181	8.30702
0.54125	8.16121	8.16342	8.16508	8.12618	8.21841	8.1898	8.13792	8.11849	8.24768	8.12875	8.18149	8.10542	8.20883	8.1933	8.2348	8.3004	8.22551	8.22713	8.22627	8.20877	8.1451	8.18042	8.29755	8.26818	8.22446	8.23626	8.22753	8.16352	8.21199	8.1959	8.10799	8.25218	8.28905	8.23597	8.31389	8.24196	8.31473	8.24036	8.26724	8.31809	8.34474	8.26802	8.27851	8.26749	8.22249	8.22953	8.31198	8.21995	8.30571
0.5425	8.18337	8.16148	8.15454	8.11921	8.22806	8.1828	8.12721	8.11619	8.23246	8.12048	8.18578	8.10453	8.21029	8.20244	8.25019	8.29749	8.22283	8.22058	8.24324	8.20596	8.15967	8.18355	8.28343	8.26525	8.21918	8.23232	8.23302	8.1647	8.21809	8.19122	8.10936	8.25599	8.28839	8.23339	8.3158	8.24299	8.31494	8.24905	8.26006	8.29717	8.33654	8.26579	8.2724	8.27002	8.21689	8.22705	8.3079	8.22869	8.30798
0.54375	8.16566	8.16265	8.15482	8.12006	8.22964	8.1836	8.13146	8.11141	8.2405	8.13585	8.18451	8.10128	8.21562	8.19083	8.24656	8.30101	8.21871	8.23043	8.23519	8.20462	8.1542	8.17692	8.29707	8.26457	8.23572	8.23283	8.2356	8.15596	8.22077	8.19255	8.10795	8.24988	8.28956	8.23679	8.31551	8.23683	8.31283	8.24042	8.25904	8.30976	8.33369	8.26716	8.28341	8.2753	8.21947	8.24217	8.31036	8.22788	8.30857
0.545	8.16605	8.16711	8.15906	8.12399	8.22564	8.18497	8.13522	8.1144	8.24847	8.13153	8.17672	8.10869	8.21289	8.20032	8.24059	8.31114	8.22193	8.23146	8.23793	8.20547	8.15535	8.17844	8.29177	8.26894	8.21454	8.23044	8.22744	8.16464	8.21833	8.19271	8.10916	8.25513	8.2862	8.22986	8.31327	8.24111	8.32625	8.24723	8.26358	8.30782	8.33922	8.26379	8.28035	8.27728	8.22427	8.23853	8.30974	8.22543	8.28886
0.54625	8.16623	8.17407	8.15975	8.12026	8.22215	8.18008	8.12563	8.1282	8.2367	8.12053	8.18606	8.09368	8.21352	8.20073	8.25781	8.3068	8.22537	8.23903	8.22731	8.19728	8.15685	8.18286	8.28988	8.26712	8.22116	8.24009	8.23425	8.17073	8.21249	8.19748	8.10354	8.24315	8.29077	8.23401	8.32045	8.2362	8.31391	8.24541	8.26265	8.30866	8.35502	8.27584	8.28622	8.26992	8.23672	8.23225	8.30979	8.22809	8.29837
0.5475	8.1683	8.15942	8.15144	8.12125	8.22279	8.18358	8.12319	8.1147	8.23008	8.12384	8.18743	8.0885	8.21295	8.20242	8.25459	8.29861	8.21373	8.22725	8.22974	8.20652	8.15525	8.18141	8.2865	8.27114	8.2241	8.23792	8.23004	8.16879	8.21768	8.18742	8.10484	8.26182	8.28378	8.23903	8.30563	8.23549	8.32174	8.25043	8.26825	8.30355	8.35276	8.27462	8.27401	8.26699	8.23063	8.24071	8.31728	8.22773	8.30577
0.54875	8.16287	8.16129	8.15864	8.13233	8.22355	8.18503	8.12678	8.10973	8.24407	8.13111	8.18673	8.10337	8.22073	8.19067	8.24624	8.30507	8.22594	8.23293	8.22344	8.19852	8.15025	8.18467	8.30148	8.26889	8.22828	8.23367	8.23696	8.16596	8.21325	8.18403	8.10538	8.24737	8.29534	8.23297	8.31919	8.23603	8.32137	8.24417	8.26633	8.30835	8.34972	8.27284	8.27958	8.28003	8.22384	8.23503	8.31768	8.22076	8.30307
0.55	8.16513	8.16953	8.15121	8.1262	8.21205	8.182	8.13305	8.12213	8.23925	8.1341	8.18595	8.09473	8.22224	8.19772	8.24919	8.30657	8.21514	8.23693	8.23611	8.2105	8.14435	8.18688	8.28346	8.27217	8.23485	8.23437	8.22296	8.16472	8.22806	8.19545	8.09231	8.24838	8.29398	8.22925	8.32229	8.23018	8.31904	8.24619	8.26416	8.31153	8.34039	8.26738	8.28588	8.27206	8.21895	8.2318	8.30694	8.23518	8.30515
0.55125	8.17319	8.16833	8.14702	8.1157	8.22577	8.18911	8.12898	8.11698	8.23793	8.13686	8.18057	8.09696	8.20819	8.19743	8.24862	8.30745	8.21834	8.22006	8.23568	8.21472	8.15539	8.1768	8.28963	8.27161	8.22541	8.23444	8.2315	8.16558	8.21146	8.19268	8.10264	8.25197	8.2884	8.23432	8.31462	8.23677	8.31482	8.25061	8.25694	8.30863	8.34291	8.27129	8.28954	8.26737	8.2275	8.24191	8.30901	8.22127	8.30547
0.5525	8.14939	8.171	8.16381	8.12844	8.21826	8.17274	8.133	8.11899	8.23308	8.12674	8.18237	8.10297	8.21573	8.20624	8.24937	8.29744	8.22464	8.23612	8.23706	8.20705	8.1508	8.18468	8.28557	8.27003	8.2257	8.23247	8.23282	8.15206	8.21982	8.19477	8.10063	8.23601	8.28942	8.22756	8.31433	8.23726	8.31608	8.24798	8.26064	8.31484	8.34674	8.26882	8.27733	8.26795	8.22411	8.23698	8.30921	8.21668	8.30305
0.55375	8.1707	8.16126	8.16146	8.11901	8.22808	8.18347	8.12888	8.12193	8.23326	8.13126	8.18866	8.0966	8.20988	8.19682	8.25012	8.30899	8.23631	8.23385	8.23499	8.19915	8.14706	8.18456	8.2883	8.26192	8.22319	8.23206	8.22938	8.16225	8.21462	8.18541	8.09599	8.25238	8.28745	8.2417	8.31522	8.23984	8.30899	8.25068	8.26365	8.30192	8.33937	8.26575	8.2761	8.26189	8.22015	8.2349	8.30774	8.22195	8.30564
0.555	8.17557	8.16475	8.15822	8.12166	8.22443	8.18338	8.14249	8.11424	8.24447	8.1223	8.18809	8.10882	8.21329	8.19703	8.2403	8.29781	8.22424	8.23896	8.23156	8.20171	8.14682	8.18146	8.28833	8.27087	8.22802	8.23506	8.22568	8.16488	8.20817	8.18834	8.09082	8.24351	8.28653	8.24599	8.31655	8.22763	8.30759	8.23937	8.27253	8.30697	8.34702	8.27157	8.26998	8.26479	8.21898	8.2331	8.31761	8.21969	8.30018
0.55625	8.16707	8.17294	8.16339	8.13113	8.21472	8.18754	8.12342	8.11419	8.23823	8.13208	8.18195	8.11526	8.21172	8.20327	8.25096	8.2979	8.22496	8.23177	8.23483	8.2043	8.14711	8.17811	8.29132	8.27475	8.22895	8.23126	8.22324	8.15152	8.20761	8.18269	8.10549	8.24219	8.28638	8.23508	8.3158	8.23435	8.32012	8.22906	8.26591	8.30969	8.35286	8.27291	8.2686	8.28038	8.21874	8.24556	8.30435	8.22917	8.31665
0.5575	8.16577	8.17378	8.15125	8.11771	8.21902	8.1785	8.13253	8.11759	8.23532	8.13207	8.1812	8.09713	8.21224	8.20501	8.24707	8.31155	8.22216	8.23543	8.23025	8.20097	8.15152	8.18061	8.28508	8.26425	8.2272	8.2218	8.2294	8.15849	8.21744	8.18048	8.10212	8.24579	8.28909	8.24269	8.3187	8.23022	8.30382	8.24794	8.26918	8.31752	8.33943	8.27324	8.27915	8.27244	8.22101	8.24209	8.30851	8.23275	8.29429
0.55875	8.16928	8.16928	8.16021	8.11889	8.22393	8.18219	8.13791	8.10781	8.24058	8.12788	8.17901	8.0957	8.21812	8.20485	8.25548	8.30311	8.2227	8.22569	8.22371	8.2153	8.15964	8.18416	8.29456	8.27106	8.21454	8.22611	8.23399	8.15085	8.21972	8.19017	8.11312	8.24525	8.30213	8.23458	8.3113	8.23195	8.31612	8.25038	8.24796	8.31044	8.33609	8.26565	8.27445	8.27113	8.21282	8.23962	8.31587	8.21539	8.30478
0.56	8.17607	8.16492	8.15861	8.11826	8.2348	8.18675	8.12194	8.10832	8.24103	8.1292	8.18117	8.10694	8.21584	8.20122	8.24189	8.30798	8.22516	8.23336	8.22544	8.20383	8.14104	8.18351	8.28263	8.26669	8.22554	8.22253	8.22047	8.15444	8.21728	8.19129	8.10858	8.24305	8.2954	8.24066	8.31032	8.23265	8.31015	8.24229	8.25951	8.30986	8.34294	8.27103	8.28003	8.28028	8.22425	8.23523	8.30687	8.2228	8.30423
0.56125	8.16421	8.17394	8.14897	8.12026	8.23552	8.18285	8.12827	8.11673	8.24112	8.1257	8.18609	8.09072	8.21103	8.20418	8.24683	8.30162	8.21851	8.23067	8.2286	8.20062	8.14848	8.18117	8.28752	8.25762	8.2139	8.23871	8.2283	8.16746	8.22419	8.18503	8.10399	8.25199	8.30013	8.24662	8.30579	8.23273	8.31457	8.24071	8.27036	8.31464	8.34424	8.26548	8.2839	8.27303	8.21977	8.23447	8.31592	8.21593	8.30193
0.5625	8.16856	8.16752	8.15938	8.12413	8.22737	8.18309	8.12778	8.12011	8.24756	8.13508	8.17365	8.09896	8.2114	8.19701	8.2464	8.30015	8.22056	8.23176	8.22777	8.2115	8.1579	8.17962	8.28946	8.27456	8.22318	8.24423	8.22593	8.15631	8.22712	8.18792	8.09569	8.25014	8.28457	8.24086	8.30701	8.2355	8.3156	8.25183	8.27156	8.30262	8.33171	8.27573	8.28176	8.28318	8.2188	8.24428	8.30138	8.23444	8.29565
0.56375	8.16565	8.16691	8.15173	8.12275	8.21602	8.18096	8.12761	8.11437	8.23908	8.13651	8.18118	8.0942	8.22131	8.19681	8.25471	8.31739	8.21603	8.22638	8.23365	8.20187	8.15205	8.17826	8.29096	8.26209	8.22414	8.23273	8.23224	8.15937	8.21356	8.18962	8.10384	8.23664	8.28285	8.24347	8.31492	8.23944	8.31948	8.24564	8.27282	8.2983	8.34805	8.27449	8.27373	8.27785	8.21135	8.23777	8.30909	8.22076	8.30341
0.565	8.16107	8.17281	8.16426	8.12249	8.22062	8.17652	8.1354	8.11229	8.23811	8.13479	8.19099	8.10501	8.21773	8.197	8.24133	8.31786	8.22066	8.23484	8.22134	8.20359	8.14249	8.17722	8.2894	8.27153	8.22344	8.24154	8.2206	8.15459	8.22747	8.19656	8.10459	8.25188	8.28812	8.22939	8.31214	8.23139	8.31923	8.253	8.26863	8.31219	8.34416	8.2722	8.26761	8.27454	8.21936	8.22558	8.31316	8.22118	8.30813
0.56625	8.17282	8.15975	8.16113	8.12646	8.21165	8.17966	8.12661	8.11026	8.24681	8.12608	8.18099	8.0929	8.21388	8.20267	8.24387	8.29755	8.23165	8.22657	8.22568	8.19789	8.15389	8.179	8.28754	8.26286	8.22082	8.24042	8.21543	8.16885	8.2244	8.19636	8.10422	8.25076	8.28899	8.24273	8.31712	8.23556	8.31769	8.24776	8.26685	8.29998	8.33739	8.27756	8.27568	8.26642	8.22587	8.24141	8.30964	8.221	8.31141
0.5675	8.17048	8.16525	8.15973	8.11581	8.2238	8.18436	8.12855	8.12729	8.23947	8.13387	8.18455	8.09934	8.212	8.20618	8.24093	8.30533	8.22649	8.22375	8.22501	8.19986	8.16039	8.18298	8.28653	8.25568	8.22497	8.23744	8.22865	8.15986	8.21457	8.1865	8.10319	8.24784	8.28221	8.22726	8.3157	8.23279	8.31158	8.23956	8.26583	8.30488	8.34296	8.26884	8.2813	8.27395	8.22544	8.23378	8.31221	8.22202	8.29438
0.56875	8.15443	8.17036	8.15554	8.11922	8.21426	8.17865	8.13569	8.12494	8.2406	8.14218	8.18587	8.0969	8.2245	8.19963	8.25082	8.30113	8.21997	8.22718	8.23334	8.19748	8.15569	8.18738	8.29327	8.2766	8.21825	8.2378	8.23355	8.162	8.21848	8.1907	8.09679	8.25272	8.27827	8.24023	8.31154	8.24148	8.31303	8.256	8.26621	8.30513	8.3502	8.27407	8.27427	8.27297	8.23054	8.23735	8.30569	8.22507	8.30752
0.57	8.17627	8.16139	8.15624	8.12106	8.22698	8.18494	8.12839	8.11784	8.24249	8.1246	8.18998	8.09734	8.20741	8.19734	8.25132	8.30364	8.23478	8.23504	8.23281	8.20957	8.14839	8.18791	8.29025	8.26194	8.22292	8.23517	8.22561	8.15956	8.2188	8.19205	8.09683	8.24967	8.28664	8.23993	8.31997	8.24	8.31191	8.25215	8.26976	8.29677	8.34116	8.27468	8.28748	8.26993	8.22461	8.23419	8.31758	8.21716	8.30617
0.57125	8.16443	8.17826	8.16461	8.12016	8.22444	8.18385	8.12793	8.10858	8.24513	8.12216	8.1904	8.09711	8.21354	8.19748	8.2457	8.30448	8.23066	8.2455	8.23113	8.21126	8.14387	8.1809	8.28179	8.27135	8.23301	8.2305	8.23024	8.1608	8.2098	8.18981	8.10695	8.24689	8.29014	8.23717	8.30597	8.24204	8.32154	8.23543	8.26207	8.3126	8.34398	8.26118	8.28793	8.26744	8.22446	8.23528	8.31548	8.22498	8.3011
0.5725	8.16375	8.16711	8.15306	8.12035	8.21679	8.17262	8.12912	8.11282	8.23184	8.12458	8.1859	8.09886	8.20643	8.19855	8.25234	8.30901	8.22618	8.22586	8.23011	8.20281	8.14174	8.18858	8.29269	8.26046	8.23205	8.22352	8.23268	8.15208	8.20899	8.19176	8.10765	8.24836	8.28368	8.23686	8.3146	8.24807	8.31195	8.2506	8.26432	8.30822	8.34403	8.27198	8.26843	8.27643	8.23073	8.22956	8.30673	8.21445	8.3001
0.57375	8.17533	8.16661	8.15938	8.1185	8.22312	8.17706	8.13101	8.11781	8.23695	8.1292	8.18856	8.09731	8.21184	8.19824	8.25065	8.30377	8.22404	8.23561	8.2268	8.20306	8.15729	8.18842	8.2864	8.2557	8.22792	8.23411	8.23065	8.16591	8.21259	8.19182	8.10837	8.24075	8.29233	8.22804	8.31059	8.22709	8.32117	8.24301	8.26221	8.30706	8.34672	8.2761	8.28133	8.2658	8.22836	8.2312	8.30309	8.22166	8.29729
0.575	8.17483	8.16307	8.16409	8.12413	8.22053	8.18469	8.12692	8.10732	8.2501	8.13101	8.1936	8.10202	8.2178	8.1966	8.23961	8.30416	8.22196	8.22914	8.24091	8.20767	8.15144	8.17831	8.27787	8.26535	8.23158	8.22169	8.2204	8.16572	8.21657	8.18832	8.10729	8.25073	8.29239	8.2307	8.32153	8.23735	8.30783	8.24016	8.26677	8.30341	8.33619	8.27129	8.28461	8.27177	8.22374	8.23466	8.30637	8.22106	8.30493
0.57625	8.16977	8.1601	8.1583	8.11635	8.22242	8.19059	8.12168	8.11488	8.23957	8.14762	8.18933	8.0968	8.21552	8.19705	8.24811	8.31718	8.2189	8.22809	8.23256	8.20304	8.1542	8.17695	8.28509	8.27441	8.22184	8.23621	8.22341	8.16255	8.21797	8.1838	8.10017	8.24765	8.29206	8.23637	8.31695	8.23329	8.32124	8.23685	8.26625	8.30534	8.34138	8.27191	8.29544	8.27346	8.22727	8.2442	8.31417	8.22583	8.31389
0.5775	8.16731	8.16577	8.15719	8.11481	8.22666	8.17906	8.12501	8.10587	8.23187	8.13299	8.179	8.10405	8.2097	8.1955	8.24339	8.29926	8.22412	8.24691	8.22596	8.20524	8.1544	8.17883	8.28766	8.26985	8.21836	8.23519	8.2264	8.1544	8.2093	8.19309	8.11226	8.24067	8.2805	8.24153	8.32157	8.23791	8.32175	8.23625	8.26115	8.30761	8.34219	8.27325	8.2783	8.27128	8.22297	8.23509	8.30404	8.22578	8.30328
0.57875	8.16927	8.16309	8.16957	8.12329	8.23212	8.18393	8.13044	8.11642	8.24095	8.12577	8.19201	8.10447	8.21858	8.19119	8.23906	8.30783	8.21624	8.22203	8.23564	8.20885	8.1503	8.18741	8.28268	8.2645	8.22727	8.22342	8.23087	8.15913	8.22532	8.20024	8.10431	8.24843	8.28181	8.23102	8.31564	8.22992	8.3129	8.24607	8.26792	8.30375	8.33456	8.26311	8.28087	8.2702	8.22871	8.22519	8.3052	8.22165	8.30347
0.58	8.17325	8.16277	8.15	8.12304	8.23633	8.18312	8.12857	8.11622	8.24806	8.1393	8.1789	8.10384	8.21164	8.20408	8.24896	8.2991	8.21553	8.22953	8.22469	8.2027	8.16003	8.18799	8.28958	8.25937	8.22952	8.23316	8.21753	8.16409	8.21595	8.19176	8.10674	8.24327	8.299	8.23848	8.32523	8.23941	8.31445	8.24111	8.26851	8.30935	8.33311	8.26672	8.28039	8.2719	8.2297	8.23767	8.31265	8.21707	8.29871
0.58125	8.17746	8.16654	8.16378	8.11826	8.21852	8.18475	8.13741	8.11687	8.23759	8.12255	8.1943	8.09928	8.2177	8.21055	8.25475	8.31192	8.22556	8.22869	8.22889	8.21192	8.14866	8.18595	8.29149	8.26982	8.23741	8.23345	8.22345	8.15934	8.2169	8.20105	8.10085	8.23837	8.27029	8.23191	8.32107	8.227	8.31891	8.24703	8.27476	8.30998	8.33981	8.27062	8.28457	8.26766	8.21952	8.23439	8.30841	8.22428	8.30791
0.5825	8.16969	8.1633	8.16713	8.11505	8.23114	8.18854	8.13739	8.12217	8.24034	8.13563	8.17927	8.10112	8.21078	8.20022	8.24915	8.30105	8.21676	8.23208	8.23621	8.20145	8.14353	8.18026	8.29161	8.25524	8.23115	8.23076	8.22058	8.16509	8.22487	8.19207	8.10148	8.24944	8.28417	8.23498	8.31246	8.23765	8.31877	8.24601	8.27059	8.30321	8.34659	8.2622	8.28534	8.26545	8.22922	8.23584	8.30347	8.22132	8.30045
0.58375	8.17127	8.16784	8.15454	8.1182	8.21821	8.19181	8.13458	8.10884	8.2354	8.13047	8.18918	8.0972	8.21746	8.20472	8.24242	8.30213	8.22193	8.23209	8.23012	8.2123	8.14917	8.17899	8.28433	8.27769	8.23472	8.22406	8.22777	8.15533	8.21989	8.19112	8.09814	8.2414	8.27518	8.2342	8.30959	8.22721	8.31652	8.24683	8.25892	8.30504	8.34122	8.27108	8.27106	8.27228	8.2199	8.23114	8.30326	8.21893	8.30576
0.585	8.1732	8.1748	8.15435	8.12065	8.22175	8.17749	8.13403	8.11426	8.24689	8.12936	8.20106	8.09793	8.21248	8.19572	8.24183	8.30171	8.21239	8.24032	8.23072	8.20358	8.16524	8.18346	8.28869	8.26702	8.23836	8.23092	8.2293	8.15492	8.22549	8.18853	8.10098	8.2516	8.28678	8.23899	8.30872	8.23576	8.30763	8.24662	8.26249	8.3061	8.34713	8.26278	8.28544	8.28143	8.22579	8.23074	8.30915	8.217	8.30131
0.58625	8.16643	8.16553	8.1566	8.12021	8.22381	8.18108	8.12672	8.10645	8.23426	8.12581	8.18493	8.09511	8.21673	8.19749	8.24032	8.30484	8.22058	8.2364	8.22728	8.19692	8.14335	8.16618	8.2991	8.27193	8.2277	8.22907	8.22749	8.16287	8.21869	8.18998	8.09722	8.24426	8.28809	8.23394	8.30645	8.2337	8.32128	8.24825	8.26913	8.30465	8.34123	8.26178	8.28441	8.26918	8.21825	8.23155	8.31083	8.22531	8.31071
0.5875	8.16773	8.17247	8.149	8.11648	8.23363	8.19913	8.13375	8.10391	8.23539	8.12445	8.17681	8.09086	8.21238	8.19773	8.24684	8.30233	8.21558	8.23041	8.24026	8.20835	8.14377	8.17826	8.28905	8.26099	8.22433	8.22812	8.23132	8.16525	8.21003	8.1775	8.09505	8.2465	8.29222	8.23104	8.31099	8.23631	8.31576	8.23497	8.26518	8.30527	8.34299	8.27265	8.27489	8.27616	8.23086	8.23562	8.31894	8.2298	8.30019
0.58875	8.17278	8.16361	8.15984	8.12414	8.22471	8.18792	8.13517	8.10355	8.24339	8.13039	8.18881	8.10456	8.22912	8.19976	8.23974	8.30345	8.21966	8.22075	8.23452	8.19812	8.15429	8.18478	8.29667	8.27582	8.22695	8.23284	8.22584	8.16297	8.22005	8.2009	8.10163	8.23692	8.28149	8.23291	8.31661	8.23777	8.31483	8.23887	8.25656	8.30249	8.3507	8.26138	8.287	8.27251	8.21563	8.22016	8.31387	8.22537	8.3069
0.59	8.16361	8.17049	8.15727	8.11354	8.21881	8.18889	8.12935	8.11444	8.24224	8.12999	8.18925	8.1039	8.20674	8.1962	8.23792	8.30264	8.2241	8.22985	8.23267	8.20146	8.16017	8.18707	8.29463	8.2645	8.21552	8.24397	8.2235	8.16201	8.22613	8.18738	8.10381	8.23324	8.28193	8.23178	8.30474	8.24079	8.31027	8.24051	8.26407	8.31137	8.34069	8.27166	8.26861	8.26887	8.22921	8.23553	8.31306	8.21817	8.29665
0.59125	8.16197	8.16289	8.1516	8.1165	8.21793	8.18328	8.13084	8.11256	8.23699	8.13521	8.18598	8.09899	8.21522	8.20254	8.24934	8.30331	8.22662	8.23069	8.2256	8.20448	8.15108	8.18147	8.28863	8.26531	8.23418	8.23094	8.22562	8.16651	8.21502	8.19533	8.10174	8.24954	8.29671	8.23642	8.31233	8.23188	8.31736	8.25134	8.2679	8.31314	8.34036	8.26804	8.27866	8.2718	8.21772	8.23644	8.30683	8.23066	8.29794
0.5925	8.16755	8.1742	8.15882	8.12037	8.22074	8.17929	8.12489	8.11308	8.23802	8.12732	8.18487	8.09767	8.21628	8.20696	8.2356	8.31138	8.22551	8.23312	8.24022	8.21058	8.14911	8.18141	8.29371	8.27059	8.22712	8.24225	8.22761	8.16598	8.21951	8.19779	8.10547	8.25547	8.28781	8.2271	8.31211	8.23936	8.31719	8.24814	8.25552	8.30932	8.3455	8.26661	8.26923	8.2651	8.21929	8.22439	8.31619	8.22461	8.30502
0.59375	8.16261	8.1643	8.16053	8.12114	8.23331	8.18265	8.13019	8.11563	8.23983	8.1309	8.1923	8.1004	8.20508	8.20336	8.25228	8.29645	8.22387	8.22853	8.22455	8.19859	8.14613	8.18398	8.2877	8.26239	8.22585	8.23552	8.22188	8.15833	8.21044	8.19202	8.10187	8.24173	8.28266	8.23239	8.30843	8.2306	8.32343	8.25013	8.26728	8.30621	8.34294	8.27574	8.28305	8.2688	8.23149	8.23035	8.31537	8.21874	8.30132
0.595	8.17625	8.16392	8.16294	8.11366	8.22587	8.17815	8.12727	8.11688	8.22921	8.13762	8.18526	8.09876	8.20599	8.20595	8.25301	8.29453	8.21152	8.22726	8.23413	8.20158	8.15318	8.17855	8.29239	8.26133	8.23097	8.23955	8.22444	8.16847	8.22461	8.18875	8.10736	8.23981	8.29676	8.23061	8.3045	8.24532	8.31774	8.24907	8.25885	8.30112	8.34368	8.26512	8.28793	8.26993	8.22599	8.22439	8.31248	8.21961	8.30711
0.59625	8.15924	8.16564	8.15991	8.12195	8.22024	8.17532	8.13114	8.11588	8.23259	8.12135	8.18884	8.10393	8.20821	8.19858	8.24908	8.30089	8.22371	8.23558	8.24225	8.19438	8.14312	8.17695	8.28998	8.27405	8.22625	8.23685	8.23843	8.16648	8.21032	8.18864	8.10644	8.23936	8.28559	8.23342	8.32261	8.24058	8.30829	8.24888	8.26654	8.30595	8.3484	8.2634	8.28296	8.27225	8.23209	8.23339	8.30978	8.21683	8.30601
0.5975	8.16667	8.17502	8.16296	8.12272	8.21613	8.18287	8.13066	8.11339	8.23905	8.1325	8.18139	8.09649	8.22064	8.20148	8.24582	8.30234	8.22347	8.23018	8.22238	8.19643	8.14594	8.17608	8.28031	8.2753	8.22682	8.23335	8.22634	8.16675	8.2206	8.18762	8.10925	8.24176	8.28955	8.23717	8.31321	8.24411	8.30976	8.25263	8.2628	8.30678	8.34469	8.27511	8.27928	8.27372	8.22445	8.22023	8.30739	8.22169	8.2972
0.59875	8.16558	8.15923	8.15793	8.12735	8.21496	8.1896	8.13304	8.11921	8.22826	8.13148	8.19199	8.09979	8.22441	8.1986	8.24758	8.303	8.22529	8.23623	8.22555	8.19742	8.14671	8.18343	8.29136	8.26519	8.2259	8.2268	8.22833	8.15431	8.21433	8.18589	8.10887	8.24632	8.29066	8.23919	8.31495	8.2336	8.31376	8.25077	8.25625	8.31241	8.34894	8.25977	8.28817	8.27298	8.22099	8.23176	8.31084	8.22969	8.30491
0.6	8.17133	8.16855	8.15055	8.11444	8.22914	8.17081	8.12781	8.10974	8.24609	8.13007	8.18001	8.10015	8.21634	8.19706	8.24895	8.29436	8.22109	8.23652	8.22586	8.20245	8.15172	8.1747	8.29151	8.26353	8.23158	8.23551	8.23405	8.1566	8.21584	8.1962	8.10397	8.24457	8.2868	8.23753	8.31431	8.23629	8.30647	8.24874	8.26844	8.30935	8.34716	8.26844	8.27419	8.27472	8.22731	8.23391	8.31332	8.22031	8.30372
0.60125	8.16619	8.15962	8.16338	8.11698	8.22486	8.17219	8.1466	8.1162	8.22973	8.13219	8.181	8.09628	8.21061	8.19334	8.25795	8.30346	8.21944	8.23157	8.22764	8.20346	8.16487	8.17854	8.28774	8.26317	8.2275	8.23167	8.22894	8.15323	8.21129	8.20232	8.09978	8.24623	8.28218	8.22751	8.30833	8.24048	8.31953	8.2481	8.26164	8.29904	8.3419	8.26277	8.26878	8.27077	8.23239	8.23788	8.30771	8.2152	8.29803
0.6025	8.16825	8.15569	8.15739	8.11806	8.22216	8.18669	8.1374	8.11532	8.23673	8.13515	8.1844	8.10553	8.21288	8.20094	8.24329	8.30297	8.22512	8.22935	8.22032	8.1909	8.15589	8.18516	8.29045	8.26366	8.23174	8.23264	8.23356	8.16399	8.21566	8.18709	8.10566	8.25005	8.28996	8.23733	8.31636	8.2328	8.30816	8.23854	8.27206	8.31134	8.34207	8.27452	8.28236	8.27612	8.22442	8.23868	8.30796	8.22535	8.30717
0.60375	8.17159	8.16479	8.15816	8.12323	8.21973	8.18498	8.1302	8.11483	8.24523	8.13348	8.17927	8.09338	8.20844	8.20352	8.24973	8.29743	8.2186	8.21685	8.22626	8.21149	8.1573	8.17602	8.29094	8.2778	8.22325	8.22611	8.22365	8.16585	8.21434	8.18208	8.10748	8.2474	8.28892	8.23695	8.30626	8.2319	8.31321	8.23756	8.26298	8.29635	8.3426	8.26764	8.2746	8.27021	8.22554	8.2349	8.31236	8.21991	8.29786
0.605	8.15963	8.16568	8.16942	8.12001	8.22345	8.17359	8.13195	8.11431	8.2418	8.12522	8.18747	8.09492	8.21758	8.20367	8.24464	8.29741	8.22947	8.23561	8.22439	8.19484	8.15076	8.1801	8.28691	8.27197	8.22487	8.22626	8.2301	8.16702	8.22176	8.19098	8.09293	8.24637	8.27618	8.23646	8.31548	8.23678	8.31056	8.24108	8.27097	8.29911	8.34382	8.27476	8.28316	8.27279	8.22965	8.22584	8.29806	8.2212	8.29805
0.60625	8.16556	8.16759	8.15025	8.11535	8.2262	8.17738	8.13093	8.10497	8.24583	8.12517	8.18139	8.1021	8.21707	8.19509	8.24991	8.28326	8.2249	8.22583	8.23162	8.19632	8.16568	8.18222	8.28503	8.26947	8.21969	8.23609	8.22778	8.15596	8.20685	8.18875	8.09534	8.24337	8.28103	8.23531	8.31393	8.23718	8.31621	8.24987	8.25609	8.30889	8.3348	8.2765	8.27995	8.27072	8.22543	8.23786	8.31107	8.21418	8.29887
0.6075	8.16229	8.16128	8.15393	8.11194	8.21361	8.18398	8.12238	8.12067	8.24019	8.12516	8.1821	8.09561	8.20743	8.19814	8.24908	8.30239	8.22166	8.22974	8.23173	8.20123	8.15297	8.1815	8.29105	8.2773	8.22652	8.22805	8.22321	8.16405	8.21923	8.19035	8.10949	8.23895	8.27924	8.22782	8.32074	8.23862	8.31256	8.23922	8.26339	8.31029	8.33867	8.27752	8.27715	8.27195	8.23107	8.23645	8.3059	8.21614	8.30027
0.60875	8.17019	8.17545	8.15626	8.11819	8.2261	8.17924	8.13177	8.11627	8.24308	8.12582	8.19314	8.09508	8.21647	8.20857	8.24797	8.30586	8.21699	8.22942	8.22522	8.20049	8.15423	8.19024	8.28772	8.26393	8.22483	8.2342	8.23396	8.15902	8.21668	8.19658	8.10977	8.24755	8.29152	8.23378	8.30462	8.23172	8.31733	8.24646	8.25086	8.30639	8.34155	8.26691	8.28285	8.26893	8.21886	8.23651	8.31324	8.22288	8.29716
0.61	8.17326	8.16328	8.15591	8.13253	8.21798	8.18851	8.13441	8.11342	8.23493	8.12224	8.17529	8.10174	8.20875	8.20355	8.2461	8.29942	8.22616	8.22991	8.23043	8.19625	8.14749	8.17706	8.29247	8.26507	8.22179	8.2307	8.23675	8.15414	8.21593	8.20271	8.09215	8.24571	8.27737	8.23747	8.31214	8.23203	8.31738	8.23745	8.26594	8.29747	8.33687	8.27151	8.26747	8.26167	8.22991	8.23423	8.32265	8.21243	8.29793
0.61125	8.16749	8.17631	8.1631	8.13309	8.22333	8.18086	8.1307	8.11068	8.23876	8.12843	8.17555	8.10411	8.22444	8.20507	8.25446	8.29548	8.22435	8.23121	8.23119	8.20383	8.14878	8.17758	8.28204	8.26524	8.22706	8.22999	8.22478	8.16466	8.21379	8.18112	8.09248	8.23817	8.28425	8.22434	8.30189	8.2413	8.31232	8.24588	8.26205	8.30955	8.34931	8.2697	8.26817	8.28241	8.22445	8.23211	8.31553	8.22451	8.3119
0.6125	8.17237	8.15981	8.16291	8.11627	8.21369	8.18049	8.14199	8.10857	8.24136	8.14173	8.18374	8.10902	8.20556	8.19951	8.25127	8.29865	8.22542	8.23829	8.23103	8.19419	8.15668	8.18167	8.28409	8.26763	8.22547	8.22391	8.22395	8.16264	8.21523	8.19208	8.11077	8.23986	8.29434	8.22882	8.31586	8.2378	8.32405	8.23974	8.25237	8.30027	8.34585	8.26514	8.28529	8.26795	8.22412	8.23295	8.29727	8.21955	8.30259
0.61375	8.17385	8.15868	8.15646	8.11367	8.22182	8.18743	8.12365	8.11023	8.23238	8.13554	8.19214	8.10377	8.21628	8.20125	8.24191	8.30381	8.2249	8.24016	8.23182	8.20803	8.16295	8.18508	8.29416	8.26393	8.22931	8.22792	8.22278	8.16606	8.22226	8.1995	8.10512	8.26022	8.2927	8.23818	8.30897	8.23684	8.32147	8.22909	8.26312	8.30656	8.33534	8.26855	8.28049	8.27113	8.21713	8.23852	8.31214	8.2271	8.3082
0.615	8.17236	8.17487	8.16327	8.1188	8.23253	8.17275	8.13592	8.11484	8.23364	8.12528	8.18862	8.11092	8.21582	8.19169	8.2463	8.30328	8.22775	8.22619	8.23194	8.18989	8.15334	8.18518	8.28574	8.28217	8.22068	8.22847	8.22456	8.16041	8.22383	8.19118	8.09434	8.24831	8.28648	8.23792	8.30462	8.22462	8.31218	8.24109	8.26946	8.30196	8.33902	8.2637	8.27798	8.27045	8.23363	8.24076	8.31532	8.22689	8.3022
0.61625	8.17078	8.15929	8.16049	8.11783	8.22425	8.18068	8.1448	8.10675	8.2357	8.1328	8.18674	8.10277	8.20772	8.20876	8.24024	8.30043	8.22553	8.23274	8.23671	8.18987	8.15417	8.1875	8.28861	8.27838	8.22346	8.21928	8.23085	8.15657	8.21852	8.18997	8.10047	8.23948	8.28772	8.23705	8.30773	8.23286	8.31994	8.24143	8.26706	8.3022	8.34621	8.26178	8.27993	8.26994	8.22452	8.22567	8.31178	8.22131	8.3081
0.6175	8.1639	8.16275	8.16806	8.12016	8.21843	8.17869	8.12498	8.10991	8.23735	8.12251	8.18894	8.10339	8.22508	8.19989	8.24798	8.29114	8.22277	8.2241	8.23418	8.20019	8.15992	8.18326	8.28877	8.27013	8.22381	8.22723	8.22174	8.16514	8.20926	8.19539	8.10792	8.24416	8.28711	8.22816	8.31538	8.24483	8.31496	8.24844	8.26614	8.3124	8.34582	8.26948	8.27695	8.26615	8.22723	8.23142	8.30662	8.21956	8.30261
0.61875	8.17247	8.16886	8.15916	8.12186	8.22054	8.18772	8.12518	8.11102	8.23451	8.12266	8.18523	8.09711	8.22129	8.19727	8.24803	8.30694	8.22768	8.22513	8.2304	8.18997	8.15	8.18477	8.27942	8.2719	8.22612	8.22344	8.2196	8.15934	8.22303	8.18909	8.092	8.25106	8.28524	8.23594	8.32531	8.24204	8.30415	8.23975	8.26448	8.31116	8.33746	8.26385	8.27829	8.26913	8.21858	8.23125	8.31995	8.22019	8.30537
0.62	8.16628	8.16511	8.16031	8.11599	8.2288	8.1816	8.12781	8.11332	8.23607	8.12461	8.19597	8.09397	8.22397	8.19963	8.24701	8.29897	8.22789	8.22203	8.23246	8.20746	8.14811	8.17683	8.29235	8.2756	8.22513	8.22581	8.22206	8.16242	8.21097	8.19451	8.10385	8.23518	8.2843	8.22812	8.31289	8.23151	8.31574	8.23884	8.26415	8.31133	8.35085	8.26775	8.2847	8.26101	8.2227	8.23375	8.30793	8.22707	8.29843
0.62125	8.1762	8.1649	8.16433	8.1195	8.21671	8.1894	8.12972	8.1116	8.24066	8.12768	8.18349	8.09421	8.21528	8.19793	8.24608	8.30892	8.21101	8.23007	8.23415	8.2	8.14934	8.18312	8.28881	8.26627	8.22872	8.22746	8.22282	8.1627	8.21224	8.18609	8.10664	8.24567	8.2896	8.23638	8.31405	8.23062	8.32311	8.23431	8.26172	8.30945	8.33831	8.26517	8.28072	8.27055	8.21718	8.24324	8.30698	8.21483	8.3061
0.6225	8.16755	8.17001	8.14881	8.12023	8.22325	8.17159	8.12313	8.11531	8.23935	8.12291	8.17856	8.0983	8.2154	8.21083	8.25335	8.304	8.22504	8.23115	8.23249	8.19713	8.15902	8.18759	8.28162	8.28031	8.23178	8.22959	8.22143	8.16368	8.20952	8.19056	8.10621	8.25346	8.28397	8.23503	8.30732	8.23745	8.30796	8.25042	8.26355	8.30147	8.34682	8.27246	8.28307	8.26245	8.22267	8.22878	8.31587	8.22323	8.30223
0.62375	8.16838	8.16989	8.15633	8.11854	8.2169	8.1837	8.12464	8.11269	8.24145	8.13325	8.19214	8.09819	8.20755	8.20043	8.25326	8.29992	8.22211	8.22901	8.2245	8.19654	8.15886	8.18887	8.29693	8.27247	8.22637	8.23285	8.23635	8.1591	8.21667	8.1952	8.09883	8.25783	8.28296	8.23566	8.31221	8.23554	8.31802	8.25547	8.26503	8.3122	8.33868	8.27352	8.27032	8.26981	8.221	8.23397	8.31559	8.21982	8.30117
0.625	8.16112	8.1701	8.14937	8.11659	8.21259	8.18122	8.12636	8.1115	8.23606	8.1372	8.17801	8.10251	8.21845	8.20207	8.24844	8.30505	8.2202	8.23845	8.22765	8.20232	8.15214	8.18367	8.28434	8.26923	8.22245	8.23494	8.22711	8.16142	8.21442	8.18534	8.10341	8.23903	8.27993	8.23579	8.3239	8.2299	8.32301	8.24385	8.27824	8.30488	8.34511	8.26628	8.2795	8.28015	8.2271	8.22864	8.31355	8.2166	8.30968
0.62625	8.16095	8.16069	8.15699	8.12545	8.22527	8.18217	8.12235	8.1149	8.2399	8.12435	8.1916	8.09751	8.21111	8.20553	8.24678	8.29599	8.22159	8.23336	8.22618	8.20916	8.15226	8.18391	8.28477	8.26968	8.21625	8.23271	8.23222	8.15599	8.21751	8.19281	8.09728	8.24401	8.28829	8.23659	8.31131	8.2445	8.30809	8.24695	8.26298	8.30656	8.33724	8.28112	8.27252	8.27037	8.21946	8.23633	8.30997	8.21738	8.29142
0.6275	8.17081	8.1512	8.14827	8.12359	8.21572	8.18349	8.12356	8.10988	8.23677	8.13147	8.18662	8.09961	8.22518	8.19931	8.24164	8.30365	8.21692	8.23273	8.23134	8.19383	8.15729	8.18955	8.28612	8.25817	8.22078	8.22451	8.21611	8.1645	8.20824	8.18464	8.10325	8.24573	8.28517	8.23447	8.31735	8.23192	8.31866	8.23929	8.26229	8.31548	8.34414	8.26365	8.27718	8.26373	8.21259	8.2356	8.3081	8.21714	8.29169
0.62875	8.16269	8.15889	8.16685	8.11764	8.2277	8.18238	8.13287	8.10597	8.24356	8.12476	8.18605	8.09191	8.20609	8.19893	8.24977	8.30339	8.22114	8.21659	8.22226	8.19672	8.14934	8.17648	8.29781	8.26351	8.22323	8.22354	8.22814	8.14958	8.22309	8.18869	8.10376	8.2466	8.28429	8.22946	8.3175	8.22669	8.32316	8.24576	8.26379	8.30112	8.33704	8.26575	8.27138	8.27612	8.22916	8.23299	8.30541	8.22546	8.29596
0.63	8.15756	8.16571	8.15805	8.12144	8.21196	8.1822	8.13471	8.10508	8.23929	8.13422	8.18753	8.09668	8.20782	8.20094	8.24937	8.30476	8.22893	8.2352	8.23028	8.20793	8.1431	8.19353	8.28974	8.27093	8.22451	8.22004	8.23314	8.17192	8.21408	8.19063	8.09455	8.23813	8.27894	8.23062	8.31182	8.24421	8.30946	8.24016	8.26752	8.30987	8.33314	8.27732	8.28425	8.26079	8.21525	8.24481	8.31466	8.23129	8.30237
0.63125	8.16558	8.1577	8.15382	8.12415	8.22356	8.18551	8.1324	8.11042	8.23618	8.12631	8.18337	8.09563	8.22786	8.2037	8.24679	8.3095	8.21161	8.23386	8.23177	8.19963	8.14924	8.17753	8.28799	8.26304	8.22275	8.2336	8.22725	8.15145	8.21408	8.19154	8.101	8.25263	8.28544	8.23986	8.30759	8.23962	8.32035	8.24693	8.2579	8.3099	8.34747	8.27045	8.29009	8.27367	8.22699	8.23592	8.31065	8.21623	8.30409
0.6325	8.16639	8.17077	8.15372	8.13662	8.2195	8.17446	8.13071	8.1101	8.2444	8.12603	8.17172	8.09745	8.20627	8.19856	8.23777	8.30451	8.22414	8.23376	8.2303	8.19942	8.14121	8.19196	8.28787	8.26294	8.22235	8.23709	8.23916	8.15741	8.22471	8.19118	8.09981	8.24313	8.28434	8.24842	8.30714	8.23308	8.31389	8.24615	8.25701	8.30799	8.34443	8.26969	8.26925	8.28188	8.21999	8.23833	8.3258	8.21527	8.29948
0.63375	8.16964	8.16394	8.15614	8.11184	8.2197	8.18762	8.13538	8.11684	8.23037	8.12845	8.18308	8.0941	8.209	8.20262	8.25065	8.32074	8.21742	8.23503	8.23596	8.20582	8.15968	8.1816	8.29851	8.26388	8.21771	8.22426	8.22219	8.15103	8.21098	8.19474	8.0973	8.24795	8.28611	8.22343	8.31666	8.235	8.32001	8.25577	8.2675	8.30137	8.34282	8.27539	8.28378	8.26522	8.22717	8.23371	8.31408	8.22904	8.30891
0.635	8.1666	8.16113	8.15767	8.13055	8.21573	8.18095	8.12071	8.11589	8.24111	8.127	8.1815	8.10594	8.21551	8.19724	8.25115	8.30412	8.22374	8.2162	8.23201	8.19924	8.14717	8.18404	8.28775	8.26906	8.2307	8.22941	8.22672	8.15922	8.21548	8.19677	8.09481	8.25675	8.27947	8.23334	8.31279	8.23948	8.31189	8.25086	8.26593	8.30553	8.34099	8.27202	8.27566	8.26205	8.22045	8.23131	8.30931	8.22555	8.30046
0.63625	8.16736	8.16192	8.16313	8.11652	8.21423	8.17794	8.13882	8.10874	8.22586	8.12775	8.17687	8.10184	8.20311	8.19715	8.25233	8.30343	8.21673	8.22329	8.2228	8.21035	8.14855	8.17806	8.28819	8.26661	8.22376	8.22934	8.23578	8.15624	8.21575	8.19279	8.09942	8.24478	8.27793	8.23407	8.31568	8.24242	8.31816	8.2368	8.26458	8.3085	8.34224	8.26436	8.26916	8.26784	8.22031	8.2306	8.31131	8.21672	8.30115
0.6375	8.16983	8.17291	8.15864	8.11813	8.2247	8.18803	8.12726	8.11813	8.23967	8.12883	8.17962	8.09089	8.21424	8.20067	8.25183	8.29448	8.22015	8.23006	8.23476	8.20286	8.15395	8.18615	8.28198	8.25698	8.23156	8.23029	8.22821	8.15094	8.22073	8.18953	8.09821	8.24746	8.29273	8.2325	8.31374	8.23168	8.30775	8.25293	8.26989	8.29832	8.34136	8.26753	8.28096	8.2731	8.22965	8.22723	8.30671	8.21872	8.29751
0.63875	8.16568	8.1741	8.16245	8.11647	8.22714	8.17377	8.12013	8.11846	8.2371	8.12859	8.17727	8.09532	8.21507	8.19851	8.23852	8.29436	8.21241	8.22558	8.23465	8.2088	8.15028	8.18824	8.29007	8.26079	8.23287	8.22561	8.23295	8.16519	8.22083	8.18894	8.10316	8.24687	8.28383	8.23093	8.30583	8.23173	8.31777	8.2561	8.25513	8.3043	8.34202	8.26146	8.26432	8.26447	8.23118	8.23296	8.31239	8.22062	8.292
0.64	8.16936	8.16334	8.15801	8.1186	8.22001	8.18264	8.13516	8.11322	8.24079	8.13446	8.1834	8.1018	8.20803	8.19844	8.2526	8.29988	8.22276	8.24036	8.23648	8.20856	8.15323	8.17964	8.29206	8.27252	8.22537	8.224	8.22607	8.15847	8.21599	8.18844	8.10897	8.24809	8.28427	8.24294	8.30643	8.236	8.3121	8.23908	8.25777	8.30916	8.34472	8.26881	8.2676	8.27345	8.22592	8.24621	8.29964	8.21566	8.30408
0.64125	8.16889	8.16988	8.15108	8.11831	8.222	8.18165	8.12883	8.10746	8.2318	8.12777	8.20101	8.09483	8.22547	8.2101	8.25674	8.30322	8.22752	8.228	8.23548	8.20706	8.14999	8.18591	8.28487	8.27563	8.22693	8.22949	8.22672	8.15271	8.2198	8.18878	8.10333	8.2504	8.27668	8.2368	8.31165	8.24542	8.30946	8.24292	8.26283	8.30706	8.33959	8.27564	8.26808	8.26998	8.23313	8.23054	8.30693	8.22701	8.30179
0.6425	8.16368	8.17108	8.14536	8.1222	8.23192	8.17714	8.12168	8.11491	8.23281	8.13214	8.18815	8.11561	8.21708	8.19895	8.24208	8.30416	8.21932	8.23592	8.23773	8.1975	8.14855	8.17809	8.28722	8.25816	8.22799	8.22609	8.22249	8.15668	8.21853	8.19449	8.10033	8.24646	8.28869	8.22718	8.3101	8.23534	8.30879	8.2406	8.26212	8.30708	8.33356	8.26601	8.28756	8.26363	8.22818	8.2267	8.30758	8.22372	8.29755
0.64375	8.16577	8.15928	8.15877	8.11927	8.21819	8.17761	8.12247	8.12059	8.23976	8.12816	8.1843	8.09725	8.22553	8.1942	8.24123	8.29894	8.22434	8.22573	8.23331	8.2089	8.14788	8.18479	8.29227	8.25702	8.23594	8.2285	8.2233	8.16244	8.21512	8.19314	8.1033	8.25136	8.28686	8.24164	8.30506	8.23121	8.30568	8.24495	8.265	8.30268	8.34277	8.27122	8.26989	8.27289	8.2224	8.2283	8.31493	8.20937	8.29621
0.645	8.16802	8.15985	8.16289	8.11007	8.21762	8.18694	8.13427	8.10945	8.23721	8.13411	8.19172	8.10056	8.21628	8.19655	8.24824	8.30339	8.21944	8.22801	8.22785	8.20149	8.14371	8.18849	8.28904	8.27086	8.22087	8.22326	8.23343	8.15625	8.21525	8.18121	8.10416	8.24781	8.28749	8.23293	8.32287	8.22335	8.31201	8.2436	8.25879	8.30724	8.34596	8.26598	8.27915	8.26318	8.21843	8.2358	8.30519	8.22076	8.30247
0.64625	8.16438	8.16766	8.1568	8.12195	8.22154	8.17948	8.13364	8.1085	8.23218	8.12964	8.17966	8.09989	8.2088	8.20114	8.25081	8.29638	8.21755	8.23942	8.22249	8.19796	8.15566	8.17833	8.28419	8.26165	8.22055	8.21683	8.22264	8.16547	8.21333	8.18985	8.10568	8.24023	8.27884	8.23228	8.3094	8.23435	8.31367	8.24989	8.26287	8.31262	8.34076	8.27322	8.2787	8.27921	8.21919	8.23524	8.32392	8.22099	8.29751
0.6475	8.15794	8.15703	8.161	8.12813	8.22201	8.17474	8.13585	8.11399	8.23191	8.11985	8.1829	8.09992	8.22163	8.19539	8.24681	8.29967	8.21986	8.2293	8.22953	8.20563	8.15977	8.17607	8.28132	8.26732	8.22271	8.23525	8.22893	8.15936	8.22352	8.178	8.10252	8.23938	8.28971	8.23384	8.31355	8.23982	8.31336	8.24519	8.26302	8.30766	8.33822	8.27091	8.28417	8.26636	8.2244	8.23991	8.31346	8.21578	8.30082
0.64875	8.16926	8.16979	8.16148	8.11961	8.22649	8.18255	8.12517	8.11691	8.22952	8.12707	8.18358	8.08902	8.21609	8.20466	8.25272	8.30551	8.2169	8.22366	8.22998	8.19745	8.15246	8.16954	8.28905	8.26386	8.23011	8.22983	8.22326	8.16625	8.22052	8.19833	8.10686	8.2515	8.28172	8.23309	8.30704	8.24037	8.32115	8.24639	8.25462	8.29932	8.33967	8.26567	8.28009	8.26235	8.2208	8.23517	8.29879	8.22519	8.29414
0.65	8.16562	8.1658	8.1481	8.13005	8.22148	8.17494	8.13416	8.11928	8.2398	8.13729	8.19332	8.09423	8.21625	8.2076	8.25135	8.29773	8.22343	8.23311	8.22445	8.20626	8.15003	8.17379	8.29794	8.2712	8.2308	8.22721	8.23212	8.16111	8.2227	8.19298	8.10126	8.24125	8.29898	8.23024	8.30587	8.23451	8.31524	8.23596	8.25276	8.31101	8.33833	8.25991	8.28192	8.27259	8.21919	8.23678	8.31085	8.21407	8.29384
0.65125	8.16566	8.16273	8.15154	8.12689	8.21906	8.18626	8.13148	8.10898	8.2391	8.12467	8.17835	8.09776	8.21044	8.20781	8.24665	8.29677	8.22328	8.22906	8.23254	8.20922	8.15592	8.18293	8.28894	8.26191	8.22252	8.22222	8.22631	8.15607	8.21593	8.19087	8.11655	8.25096	8.28783	8.23449	8.32088	8.24476	8.306	8.2533	8.25694	8.31172	8.34583	8.27842	8.27505	8.27042	8.21759	8.23685	8.30534	8.21886	8.30335
0.6525	8.15737	8.17111	8.15564	8.118	8.22518	8.17734	8.13033	8.10796	8.23461	8.1378	8.1793	8.10721	8.21283	8.18813	8.23832	8.30038	8.20973	8.22618	8.22579	8.20707	8.15251	8.1764	8.28665	8.2588	8.22541	8.22118	8.22206	8.15054	8.20694	8.19803	8.0997	8.23858	8.28183	8.23961	8.31143	8.23442	8.30786	8.24894	8.26254	8.30757	8.34144	8.27115	8.28401	8.26549	8.22602	8.22423	8.30894	8.22175	8.30425
0.65375	8.17011	8.16754	8.16754	8.11283	8.22643	8.18856	8.13169	8.11321	8.22947	8.13205	8.18323	8.1017	8.209	8.2022	8.24565	8.30949	8.21909	8.23444	8.2358	8.20085	8.14838	8.17926	8.29317	8.26933	8.22321	8.22491	8.22567	8.15094	8.21634	8.18679	8.10559	8.24994	8.28952	8.2331	8.3173	8.23968	8.317	8.24383	8.26724	8.30473	8.35369	8.26356	8.27931	8.26655	8.22383	8.22766	8.3105	8.22496	8.30786
0.655	8.16834	8.16835	8.15625	8.12233	8.21609	8.17833	8.12474	8.10151	8.24664	8.12221	8.18167	8.10056	8.2101	8.2016	8.24946	8.29429	8.21733	8.23299	8.23134	8.2021	8.15529	8.18614	8.29427	8.26498	8.2181	8.2263	8.22357	8.15698	8.21786	8.19955	8.10632	8.25227	8.28518	8.23731	8.32478	8.23884	8.31466	8.24332	8.2601	8.30738	8.3392	8.27731	8.278	8.269	8.22776	8.23554	8.30557	8.21425	8.30114
0.65625	8.17339	8.16461	8.15593	8.12045	8.20376	8.18971	8.12725	8.11621	8.24067	8.13541	8.18888	8.11061	8.21154	8.20023	8.24096	8.30548	8.21324	8.23259	8.23188	8.20215	8.14817	8.17637	8.28572	8.26126	8.23188	8.23598	8.22518	8.15503	8.22206	8.19556	8.0989	8.2486	8.27756	8.23864	8.31195	8.23417	8.32253	8.24285	8.2563	8.30511	8.34855	8.27279	8.27332	8.26741	8.22803	8.23409	8.30659	8.21592	8.29242
0.6575	8.168	8.17253	8.15907	8.12109	8.21572	8.18264	8.13137	8.11535	8.23545	8.1266	8.19566	8.09902	8.21639	8.19426	8.24223	8.30981	8.22003	8.23134	8.23097	8.20998	8.14767	8.18446	8.28854	8.26587	8.22855	8.22756	8.22811	8.16824	8.20791	8.18698	8.09692	8.24563	8.28474	8.23168	8.31633	8.23141	8.31254	8.23469	8.26485	8.31151	8.34871	8.26796	8.27337	8.26882	8.22802	8.2395	8.31148	8.22771	8.29096
0.65875	8.16898	8.16573	8.15966	8.119	8.23032	8.18742	8.12098	8.11577	8.23325	8.13787	8.18015	8.09706	8.21382	8.19983	8.24398	8.30074	8.2191	8.24406	8.23094	8.20619	8.14647	8.18603	8.29362	8.27183	8.22766	8.22526	8.22765	8.15581	8.2136	8.18294	8.10248	8.24335	8.28887	8.23654	8.3134	8.23219	8.30481	8.24884	8.26878	8.30568	8.33436	8.26732	8.28779	8.27368	8.21304	8.23554	8.30954	8.22235	8.30131
0.66	8.17061	8.16604	8.15289	8.12226	8.21822	8.18122	8.13264	8.11198	8.2391	8.13153	8.18247	8.09492	8.21537	8.20482	8.24578	8.30552	8.22237	8.22766	8.23888	8.18779	8.15466	8.18839	8.28071	8.26537	8.22594	8.22712	8.21807	8.15521	8.21706	8.19054	8.10814	8.24344	8.28613	8.23063	8.31489	8.2402	8.31983	8.24739	8.25132	8.30552	8.33367	8.2718	8.27482	8.2698	8.21928	8.24003	8.30639	8.22206	8.29817
0.66125	8.17006	8.16394	8.15692	8.11109	8.22084	8.18167	8.12834	8.12129	8.23302	8.12909	8.16626	8.09584	8.22069	8.20446	8.24284	8.3042	8.2221	8.22092	8.22594	8.20128	8.14856	8.17588	8.29317	8.2828	8.23218	8.23053	8.23268	8.15518	8.20597	8.18831	8.10828	8.24611	8.28197	8.23825	8.3061	8.23393	8.29978	8.24087	8.26407	8.30953	8.34548	8.26685	8.27875	8.2593	8.23074	8.24011	8.30565	8.21627	8.30396
0.6625	8.16809	8.17406	8.16281	8.10791	8.22132	8.17942	8.12564	8.11386	8.23439	8.12461	8.16691	8.09302	8.20312	8.20141	8.25131	8.30341	8.22627	8.22942	8.23541	8.20623	8.15085	8.17513	8.29267	8.27581	8.2278	8.23006	8.22377	8.16048	8.21434	8.19303	8.10265	8.25511	8.26593	8.23753	8.3086	8.23317	8.30993	8.24	8.25915	8.31068	8.34118	8.27461	8.28435	8.25742	8.22307	8.23294	8.30652	8.22716	8.30415
0.66375	8.16629	8.166	8.15562	8.11643	8.22523	8.18686	8.12729	8.10986	8.2323	8.13072	8.17728	8.09764	8.20983	8.19777	8.25089	8.29913	8.21692	8.23254	8.23511	8.2028	8.1492	8.17617	8.28567	8.26631	8.2282	8.2181	8.23166	8.15736	8.2131	8.18989	8.10686	8.24012	8.27562	8.23874	8.31777	8.23084	8.30809	8.24637	8.26118	8.30832	8.33604	8.26771	8.27923	8.27586	8.22466	8.22741	8.30762	8.23049	8.29757
0.665	8.17001	8.17114	8.14786	8.11712	8.22485	8.18801	8.12059	8.11536	8.24143	8.11697	8.18514	8.1017	8.21231	8.19932	8.24918	8.30231	8.21354	8.22793	8.23279	8.20206	8.14874	8.18426	8.29628	8.27413	8.22981	8.23823	8.22908	8.15329	8.21293	8.1805	8.09664	8.25327	8.2919	8.23856	8.31655	8.23813	8.32549	8.23929	8.2658	8.30676	8.35259	8.26326	8.27875	8.26975	8.22227	8.23571	8.31561	8.22072	8.31419
0.66625	8.16816	8.16813	8.1651	8.11709	8.2198	8.17847	8.13249	8.11582	8.24653	8.12833	8.18581	8.0925	8.21408	8.20769	8.24198	8.30337	8.21983	8.2304	8.2144	8.20757	8.15728	8.18038	8.28099	8.26318	8.22597	8.23223	8.23103	8.14865	8.21988	8.19113	8.10351	8.23967	8.27718	8.2274	8.2982	8.23976	8.31147	8.24742	8.26368	8.30019	8.34368	8.26615	8.27213	8.2637	8.2217	8.23324	8.30551	8.21296	8.30739
0.6675	8.16785	8.16517	8.15143	8.12732	8.22223	8.1844	8.1282	8.11318	8.23313	8.13099	8.17862	8.09288	8.21574	8.20386	8.24408	8.30764	8.22293	8.21502	8.22729	8.20163	8.14134	8.17552	8.2955	8.26356	8.22493	8.22493	8.2346	8.16592	8.21732	8.19418	8.09859	8.24429	8.29095	8.2348	8.31725	8.23435	8.31809	8.25331	8.26707	8.31262	8.34359	8.26168	8.27887	8.27274	8.21968	8.23715	8.30792	8.21562	8.30842
0.66875	8.16563	8.17208	8.14398	8.12554	8.22591	8.18549	8.13433	8.10996	8.23141	8.13059	8.18249	8.09626	8.20744	8.18812	8.23774	8.30092	8.21825	8.23532	8.22722	8.20317	8.14764	8.17663	8.28931	8.2618	8.22859	8.2287	8.2212	8.14967	8.21615	8.18881	8.10963	8.25124	8.2998	8.23109	8.31668	8.22871	8.31499	8.24446	8.26035	8.30676	8.3393	8.27146	8.27567	8.26164	8.22979	8.22648	8.30048	8.22112	8.30918
0.67	8.16179	8.15977	8.15428	8.13073	8.2167	8.1773	8.12752	8.11453	8.22949	8.11616	8.18575	8.10168	8.21921	8.20664	8.25181	8.29742	8.22047	8.23014	8.23579	8.20045	8.14316	8.17678	8.28919	8.26091	8.21962	8.23275	8.22646	8.16105	8.22263	8.19995	8.09244	8.24673	8.28265	8.22147	8.31162	8.23106	8.31755	8.25206	8.26308	8.30902	8.33585	8.26883	8.28372	8.26682	8.22062	8.22974	8.30926	8.23476	8.29618
0.67125	8.16774	8.16988	8.16417	8.11984	8.21819	8.18025	8.12479	8.11513	8.22951	8.12719	8.1779	8.10126	8.21353	8.2034	8.24749	8.30158	8.22629	8.23152	8.23193	8.2044	8.15397	8.17491	8.28479	8.26684	8.21276	8.22456	8.21962	8.16235	8.21298	8.18235	8.10497	8.25422	8.28599	8.23819	8.31111	8.24202	8.31323	8.24224	8.27638	8.30008	8.34151	8.27406	8.27444	8.26007	8.22503	8.23848	8.30571	8.23258	8.301
0.6725	8.17844	8.16686	8.15973	8.11316	8.21104	8.17761	8.12713	8.1189	8.23934	8.1247	8.18911	8.09815	8.21799	8.2011	8.23753	8.29645	8.21285	8.23499	8.22383	8.19821	8.15153	8.18435	8.28217	8.25796	8.23298	8.23943	8.22066	8.15777	8.22199	8.18471	8.09735	8.23788	8.29172	8.22351	8.3075	8.23603	8.32581	8.24198	8.26775	8.30611	8.33726	8.26191	8.27354	8.26666	8.21296	8.23371	8.31441	8.21494	8.29534
0.67375	8.16334	8.16386	8.16021	8.12623	8.21955	8.16766	8.1339	8.12104	8.24477	8.12648	8.18619	8.10178	8.21337	8.20366	8.2405	8.29686	8.22257	8.22481	8.23278	8.19984	8.14846	8.17781	8.28043	8.26285	8.21377	8.2256	8.23098	8.16363	8.21756	8.18282	8.10988	8.25798	8.28859	8.241	8.31646	8.24315	8.31503	8.24584	8.25533	8.30656	8.35545	8.26895	8.28052	8.27034	8.21902	8.24244	8.30763	8.21113	8.29978
0.675	8.15958	8.1604	8.15739	8.12848	8.22306	8.18379	8.12551	8.11247	8.24135	8.12973	8.18038	8.09369	8.21279	8.19349	8.23568	8.30244	8.21903	8.2306	8.22641	8.20413	8.16157	8.18397	8.286	8.26426	8.22455	8.22875	8.23381	8.15513	8.20905	8.19099	8.10487	8.24395	8.28376	8.23637	8.3238	8.23489	8.32085	8.25115	8.26299	8.30968	8.3422	8.27339	8.28262	8.27071	8.22453	8.23405	8.30172	8.23049	8.29374
0.67625	8.1589	8.16952	8.16452	8.11923	8.21817	8.18597	8.13205	8.11702	8.23042	8.13433	8.18401	8.09589	8.21673	8.20187	8.24021	8.30966	8.22456	8.23416	8.23845	8.19998	8.15507	8.16976	8.29272	8.26165	8.23005	8.23406	8.22418	8.15999	8.21471	8.19714	8.10096	8.25453	8.27465	8.23029	8.31038	8.23808	8.31087	8.24876	8.26641	8.30548	8.34477	8.25177	8.27363	8.26451	8.22642	8.22414	8.31419	8.2194	8.30722
0.6775	8.17581	8.16975	8.1592	8.12128	8.21794	8.18378	8.12937	8.11881	8.23918	8.13413	8.18649	8.09726	8.21465	8.20455	8.24733	8.30076	8.22859	8.23965	8.23671	8.20016	8.15151	8.17945	8.28912	8.26777	8.22616	8.22019	8.23063	8.15713	8.22091	8.1933	8.10558	8.24167	8.28776	8.22842	8.31612	8.23741	8.30899	8.25019	8.26633	8.32169	8.34185	8.2788	8.27681	8.27504	8.22278	8.23535	8.30893	8.21731	8.29216
0.67875	8.16373	8.16229	8.16356	8.11896	8.21488	8.17498	8.12807	8.1052	8.22975	8.13325	8.18807	8.09841	8.19965	8.19779	8.2388	8.30118	8.21649	8.23064	8.2256	8.19833	8.15123	8.18348	8.28488	8.2713	8.21822	8.23461	8.23097	8.15032	8.22485	8.19238	8.10637	8.24525	8.27381	8.23476	8.30705	8.23079	8.31611	8.24514	8.27396	8.30583	8.3446	8.26898	8.27423	8.27885	8.22292	8.22152	8.30973	8.22631	8.30742
0.68	8.17389	8.16299	8.15604	8.12349	8.21944	8.17844	8.13609	8.1083	8.24504	8.12259	8.17543	8.10176	8.22302	8.19736	8.23669	8.31259	8.21812	8.22902	8.23178	8.19623	8.1413	8.17331	8.28579	8.26567	8.23588	8.23624	8.22423	8.15945	8.21289	8.19836	8.10879	8.24548	8.27567	8.22409	8.31058	8.23421	8.32516	8.2414	8.25806	8.30092	8.34065	8.27159	8.28784	8.26701	8.21404	8.23389	8.30308	8.22123	8.3071
0.68125	8.16843	8.16177	8.16447	8.10866	8.21395	8.17168	8.12412	8.11088	8.23541	8.11683	8.18905	8.09485	8.20337	8.20172	8.24471	8.3085	8.22026	8.23392	8.23938	8.20749	8.14031	8.17943	8.28581	8.26708	8.22217	8.22076	8.22629	8.15752	8.21344	8.19059	8.09586	8.24586	8.28298	8.24009	8.31987	8.24073	8.31631	8.23133	8.2654	8.29037	8.33293	8.26431	8.27681	8.26819	8.21677	8.23099	8.31734	8.22038	8.29743
0.6825	8.16936	8.1693	8.14572	8.1153	8.21821	8.17788	8.13225	8.12248	8.23094	8.12477	8.18344	8.0944	8.21458	8.19596	8.24305	8.30254	8.21983	8.23959	8.22719	8.20192	8.13766	8.1805	8.28059	8.2755	8.22252	8.23064	8.22425	8.16031	8.22967	8.18832	8.10322	8.24196	8.27734	8.23555	8.31382	8.23599	8.31114	8.24976	8.26084	8.29896	8.33888	8.26749	8.28584	8.26284	8.22065	8.23683	8.31818	8.22501	8.30344
0.68375	8.1639	8.16283	8.16119	8.11658	8.21589	8.17921	8.13928	8.10922	8.23774	8.12142	8.19572	8.09482	8.22173	8.20094	8.23975	8.30181	8.22771	8.22539	8.21981	8.20571	8.14626	8.18581	8.28174	8.26298	8.22103	8.23072	8.23308	8.15064	8.21064	8.19081	8.09734	8.24442	8.28717	8.24212	8.31472	8.24147	8.31342	8.24252	8.26544	8.29862	8.33799	8.27032	8.28595	8.27175	8.21645	8.23388	8.31969	8.21839	8.29932
0.685	8.16431	8.16138	8.15408	8.11911	8.217	8.17466	8.1312	8.10661	8.24044	8.12672	8.1825	8.09945	8.21474	8.20573	8.24335	8.31024	8.22608	8.21709	8.2296	8.20221	8.13995	8.18298	8.29591	8.27844	8.2255	8.23792	8.21819	8.16169	8.21314	8.1875	8.09777	8.24896	8.28186	8.24339	8.32193	8.23527	8.31761	8.24811	8.25826	8.30984	8.34709	8.27351	8.26601	8.27133	8.22572	8.23871	8.3123	8.21886	8.30649
0.68625	8.17064	8.1703	8.15067	8.11732	8.21628	8.17989	8.13242	8.11447	8.23329	8.12821	8.18566	8.09848	8.21691	8.1947	8.23571	8.30117	8.22803	8.23029	8.22258	8.20561	8.14822	8.18249	8.28965	8.2669	8.2344	8.22857	8.22567	8.15991	8.21836	8.19431	8.10236	8.25142	8.29098	8.23328	8.30163	8.24104	8.31812	8.2481	8.2702	8.3124	8.35006	8.27628	8.27573	8.26884	8.21606	8.23439	8.31117	8.22945	8.30078
0.6875	8.17139	8.16896	8.16492	8.11985	8.22098	8.18646	8.12723	8.10653	8.24117	8.12513	8.18481	8.09827	8.19967	8.20565	8.24938	8.30433	8.2251	8.22293	8.23525	8.20411	8.14109	8.1749	8.28869	8.26408	8.2277	8.22995	8.22146	8.15776	8.2151	8.19187	8.108	8.2508	8.28806	8.22608	8.31525	8.22995	8.30453	8.24307	8.26719	8.31002	8.34721	8.26698	8.26985	8.26571	8.22303	8.23691	8.30993	8.21435	8.29927
0.68875	8.169	8.15773	8.15254	8.12635	8.2229	8.17405	8.1323	8.11669	8.22896	8.12687	8.17221	8.09437	8.21451	8.20448	8.25019	8.31441	8.22434	8.23491	8.22954	8.20114	8.14143	8.18005	8.28226	8.27163	8.22458	8.23762	8.21407	8.15349	8.20954	8.19009	8.10162	8.25208	8.28261	8.23406	8.30258	8.23704	8.31203	8.24105	8.25728	8.30548	8.34124	8.26141	8.28181	8.26484	8.23315	8.23073	8.30014	8.23249	8.29749
0.69	8.16557	8.15658	8.15917	8.13159	8.21334	8.18611	8.13306	8.10072	8.23656	8.12723	8.18569	8.09352	8.21702	8.19637	8.24154	8.29834	8.22654	8.22608	8.23558	8.19796	8.15889	8.19213	8.29144	8.25579	8.22449	8.22922	8.22596	8.16299	8.21713	8.19429	8.107	8.24959	8.2854	8.22787	8.31067	8.23249	8.32136	8.24561	8.26777	8.31	8.3342	8.26971	8.28294	8.27032	8.21887	8.2367	8.31285	8.21342	8.2935
0.69125	8.17379	8.17206	8.15967	8.1168	8.21254	8.1789	8.13013	8.10644	8.24503	8.13416	8.18445	8.09358	8.20863	8.2004	8.25016	8.30119	8.21936	8.23888	8.23536	8.20397	8.15353	8.1882	8.28858	8.27092	8.23039	8.23548	8.22774	8.15756	8.21741	8.18902	8.09672	8.24196	8.28568	8.23754	8.31776	8.23151	8.32508	8.23685	8.26327	8.30696	8.33592	8.26521	8.28193	8.2829	8.22348	8.22697	8.31862	8.21993	8.29588
0.6925	8.17176	8.16089	8.16703	8.12686	8.2146	8.18521	8.12316	8.11916	8.24409	8.12961	8.19085	8.1008	8.22331	8.2023	8.2461	8.30529	8.22913	8.22542	8.22953	8.2046	8.15746	8.18312	8.29144	8.26539	8.22207	8.22415	8.22902	8.15822	8.21178	8.1933	8.10929	8.24794	8.27671	8.23573	8.31585	8.2393	8.29642	8.24057	8.25184	8.29199	8.33593	8.26987	8.28681	8.27058	8.21259	8.23256	8.30693	8.22677	8.29747
0.69375	8.17251	8.14924	8.1556	8.12043	8.2256	8.18517	8.12267	8.1139	8.23296	8.11765	8.17998	8.09253	8.20372	8.20382	8.2518	8.31338	8.22554	8.23984	8.21785	8.20073	8.15639	8.18464	8.2854	8.26302	8.23337	8.22441	8.23605	8.16115	8.21223	8.19044	8.09426	8.2471	8.28609	8.24215	8.3121	8.23068	8.31957	8.23697	8.25811	8.3043	8.34641	8.26405	8.27717	8.2709	8.21949	8.23942	8.31368	8.22667	8.30187
0.695	8.16616	8.16591	8.15583	8.12165	8.22249	8.18261	8.13429	8.10526	8.23214	8.12237	8.1942	8.10166	8.20568	8.19448	8.24855	8.30611	8.22269	8.23274	8.22897	8.20174	8.15433	8.18243	8.28314	8.26674	8.22438	8.23288	8.22142	8.15792	8.21586	8.1915	8.1045	8.24204	8.28459	8.22377	8.31585	8.24375	8.31376	8.2427	8.26089	8.30009	8.34019	8.27031	8.27425	8.27145	8.22423	8.24424	8.30762	8.22424	8.30282
0.69625	8.16164	8.17115	8.15728	8.12758	8.21392	8.18643	8.13755	8.11889	8.23398	8.12916	8.1737	8.09171	8.20972	8.18774	8.24862	8.29901	8.21825	8.23259	8.23416	8.20509	8.14515	8.18699	8.29373	8.26836	8.21744	8.22283	8.22276	8.16245	8.21596	8.19017	8.10685	8.25551	8.28155	8.22692	8.31551	8.24456	8.31661	8.24654	8.26835	8.31069	8.34575	8.26176	8.27055	8.27376	8.22004	8.23658	8.30437	8.21973	8.30775
0.6975	8.16571	8.16257	8.15721	8.12113	8.21731	8.17714	8.12539	8.11025	8.23839	8.12748	8.17386	8.09572	8.22556	8.21131	8.24777	8.30557	8.21843	8.22219	8.22285	8.20377	8.14643	8.17676	8.29035	8.26339	8.22654	8.23368	8.23057	8.16134	8.21058	8.19278	8.09808	8.25049	8.29904	8.23283	8.30846	8.24151	8.31736	8.23885	8.26305	8.30296	8.34429	8.2695	8.27586	8.27185	8.21714	8.2376	8.31672	8.22077	8.29758
0.69875	8.16363	8.16947	8.14865	8.12038	8.20922	8.1765	8.1356	8.11039	8.23595	8.12642	8.17879	8.10195	8.21525	8.1998	8.24404	8.2972	8.21974	8.2351	8.2261	8.19538	8.15182	8.17833	8.29093	8.26973	8.23103	8.21912	8.23242	8.15064	8.20661	8.19381	8.11266	8.24877	8.28512	8.23124	8.31359	8.23064	8.31129	8.23909	8.25036	8.29822	8.34374	8.27267	8.27168	8.27538	8.21968	8.23704	8.31388	8.21245	8.29914
0.7	8.1684	8.15357	8.15012	8.12093	8.22741	8.18154	8.12946	8.11592	8.24778	8.13196	8.18623	8.09863	8.21466	8.19823	8.24267	8.30305	8.21905	8.23078	8.23387	8.20272	8.14188	8.17811	8.2808	8.27484	8.22677	8.22197	8.22524	8.15804	8.21313	8.19295	8.09744	8.24927	8.29133	8.24265	8.31051	8.22571	8.30864	8.24578	8.25942	8.30912	8.33563	8.26983	8.27583	8.27244	8.21713	8.23642	8.3178	8.22894	8.30417
0.70125	8.17027	8.16734	8.15743	8.11408	8.2146	8.18357	8.13324	8.11432	8.24057	8.13961	8.16979	8.09195	8.21264	8.20519	8.24947	8.29957	8.23071	8.22549	8.23003	8.20545	8.15917	8.18083	8.2858	8.26718	8.21466	8.22853	8.22463	8.15716	8.21708	8.18831	8.10211	8.23767	8.2792	8.23113	8.3128	8.23103	8.32162	8.24607	8.26463	8.30532	8.34419	8.26761	8.27998	8.26569	8.21798	8.23153	8.31183	8.22496	8.30476
0.7025	8.15707	8.16386	8.14904	8.11566	8.22493	8.17717	8.12648	8.11437	8.23063	8.12423	8.1784	8.10464	8.21155	8.1988	8.25259	8.30615	8.2253	8.23023	8.22688	8.20142	8.1486	8.1814	8.28527	8.26736	8.22215	8.219	8.22552	8.15056	8.2121	8.20306	8.09982	8.24609	8.28869	8.23665	8.30249	8.23704	8.31505	8.24021	8.2564	8.30257	8.33211	8.26903	8.28029	8.27831	8.22515	8.24204	8.31257	8.22344	8.30351
0.70375	8.16172	8.16646	8.15656	8.11276	8.21761	8.18025	8.12482	8.11099	8.23706	8.12714	8.18472	8.09939	8.22212	8.19798	8.24588	8.3059	8.22227	8.23995	8.2253	8.20878	8.14625	8.17773	8.28763	8.26491	8.22747	8.22745	8.22864	8.16532	8.21333	8.19214	8.10553	8.24605	8.28346	8.2239	8.31832	8.23011	8.31551	8.23563	8.26426	8.29796	8.3367	8.26779	8.28199	8.26723	8.22079	8.22471	8.31718	8.22342	8.30563
0.705	8.16221	8.16574	8.15984	8.119	8.21787	8.18219	8.13111	8.1163	8.2355	8.12768	8.18736	8.09396	8.20819	8.19497	8.2403	8.29953	8.21508	8.22476	8.22213	8.20423	8.15022	8.17571	8.28806	8.25625	8.22155	8.22887	8.23058	8.15426	8.21627	8.19219	8.10832	8.24712	8.28497	8.23824	8.30572	8.23655	8.30577	8.24542	8.26463	8.30954	8.33676	8.26922	8.27888	8.27426	8.22677	8.23386	8.30475	8.22187	8.30069
0.70625	8.16611	8.1657	8.14596	8.11445	8.22641	8.18193	8.13771	8.10591	8.23556	8.11214	8.18244	8.09645	8.20501	8.19928	8.24162	8.29568	8.21841	8.2307	8.22748	8.20419	8.14748	8.17319	8.28374	8.26456	8.22715	8.22455	8.22803	8.1496	8.21678	8.19305	8.10782	8.24332	8.28675	8.22811	8.32187	8.23565	8.31246	8.25539	8.25939	8.30985	8.34065	8.26203	8.27787	8.26548	8.22162	8.23106	8.30328	8.2171	8.30415
0.7075	8.1632	8.16302	8.14811	8.11549	8.22486	8.1802	8.1308	8.11036	8.23671	8.12886	8.18491	8.1001	8.21107	8.19886	8.2443	8.30056	8.21826	8.22274	8.24017	8.19909	8.15145	8.17997	8.28632	8.26618	8.23686	8.21951	8.21877	8.1622	8.21775	8.18668	8.10523	8.25091	8.2837	8.2269	8.31867	8.2254	8.31461	8.24108	8.26326	8.30193	8.3453	8.2708	8.27241	8.2766	8.22499	8.23383	8.31554	8.22641	8.29688
0.70875	8.17315	8.16784	8.16012	8.11514	8.21867	8.18517	8.13093	8.11111	8.23957	8.127	8.18268	8.10308	8.21598	8.20619	8.242	8.30542	8.21431	8.23135	8.2209	8.19978	8.1419	8.18798	8.28697	8.25761	8.22411	8.2215	8.22683	8.15838	8.22385	8.19387	8.09912	8.25006	8.28935	8.23798	8.31016	8.23172	8.30674	8.24041	8.26852	8.30297	8.33761	8.26594	8.28049	8.26947	8.22367	8.23565	8.3104	8.21805	8.29651
0.71	8.16849	8.16637	8.16569	8.1232	8.22505	8.17948	8.1305	8.10525	8.23184	8.13146	8.18635	8.0902	8.20385	8.1978	8.24946	8.30156	8.22102	8.22697	8.21925	8.19882	8.15111	8.18255	8.29111	8.25964	8.2284	8.22488	8.22571	8.1665	8.21584	8.18677	8.10416	8.25542	8.28088	8.2269	8.31312	8.22968	8.30933	8.24606	8.26011	8.2995	8.33777	8.27522	8.28938	8.26437	8.21983	8.23436	8.30497	8.22466	8.315
0.71125	8.16491	8.1685	8.16691	8.11386	8.22103	8.178	8.12713	8.11138	8.23945	8.11439	8.18922	8.09362	8.20818	8.19369	8.24816	8.30768	8.21732	8.22447	8.22841	8.19473	8.14475	8.18422	8.28177	8.26748	8.2256	8.2359	8.2333	8.15644	8.21579	8.18192	8.09951	8.244	8.28307	8.23547	8.31561	8.23732	8.31861	8.24543	8.25877	8.28575	8.33965	8.27245	8.27185	8.28253	8.21231	8.23511	8.31022	8.21172	8.29784
0.7125	8.16638	8.1769	8.163	8.12106	8.20961	8.18103	8.13709	8.10118	8.23383	8.13323	8.17428	8.08853	8.22062	8.19924	8.24566	8.30448	8.2185	8.22234	8.22737	8.201	8.1585	8.17524	8.28209	8.26252	8.22975	8.2235	8.2271	8.15781	8.22047	8.18328	8.10175	8.2515	8.28939	8.2396	8.32039	8.23318	8.30886	8.24911	8.26569	8.3042	8.33314	8.26222	8.27893	8.2687	8.22814	8.23692	8.30915	8.21989	8.29701
0.71375	8.17368	8.15202	8.15021	8.1222	8.22181	8.18596	8.14005	8.11065	8.23606	8.13111	8.17969	8.09301	8.21082	8.20356	8.25024	8.29942	8.2157	8.2382	8.23285	8.19592	8.15045	8.18117	8.29194	8.26181	8.22909	8.22825	8.22075	8.16045	8.22069	8.1851	8.10079	8.23676	8.29422	8.22739	8.32072	8.23221	8.31737	8.24659	8.26041	8.30713	8.34196	8.26954	8.27768	8.27308	8.22683	8.22939	8.3099	8.22561	8.31289
0.715	8.16692	8.15779	8.16273	8.11707	8.21908	8.18217	8.12735	8.11147	8.23252	8.11698	8.17204	8.10142	8.21412	8.19549	8.2402	8.29989	8.22792	8.2334	8.23242	8.20306	8.14536	8.1791	8.28126	8.26213	8.22963	8.23026	8.22741	8.15791	8.20619	8.1881	8.10464	8.24573	8.29109	8.24078	8.31288	8.23033	8.31278	8.24177	8.25756	8.30727	8.35587	8.26937	8.2861	8.2773	8.22248	8.24124	8.31957	8.22191	8.30332
0.71625	8.17143	8.16443	8.1597	8.12052	8.21995	8.18521	8.12377	8.10861	8.23695	8.12574	8.1803	8.10133	8.21734	8.19241	8.25043	8.30562	8.21909	8.22592	8.2319	8.20808	8.14746	8.18415	8.28858	8.26601	8.21362	8.23364	8.22029	8.15625	8.21742	8.19556	8.1053	8.24044	8.28345	8.23759	8.3143	8.23286	8.31333	8.24011	8.2568	8.30473	8.34509	8.26339	8.27204	8.26423	8.21963	8.23424	8.31276	8.226	8.30505
0.7175	8.17377	8.15821	8.1633	8.11436	8.22519	8.1736	8.12879	8.10508	8.23114	8.1362	8.18285	8.09819	8.21756	8.20352	8.25242	8.30223	8.21473	8.23094	8.22896	8.19432	8.14991	8.17661	8.28709	8.25999	8.22178	8.21479	8.2332	8.15409	8.22368	8.18653	8.10242	8.24843	8.27887	8.22781	8.31904	8.24244	8.31226	8.24254	8.26481	8.31027	8.34724	8.27653	8.26733	8.26798	8.21913	8.23379	8.31439	8.22997	8.3063
0.71875	8.17581	8.16925	8.15467	8.12663	8.22823	8.1698	8.1255	8.11329	8.23956	8.12077	8.18312	8.0957	8.21874	8.2003	8.24763	8.29802	8.20851	8.24162	8.23401	8.20436	8.14345	8.18178	8.28403	8.26714	8.2309	8.22799	8.23132	8.15811	8.21841	8.18907	8.10207	8.2507	8.27471	8.23459	8.30743	8.2365	8.31599	8.25042	8.26565	8.30557	8.33437	8.25567	8.28069	8.27122	8.2177	8.23148	8.32047	8.22516	8.29547
0.72	8.15887	8.16644	8.16278	8.11759	8.21342	8.1778	8.13563	8.11209	8.23722	8.13273	8.17747	8.08471	8.21739	8.20516	8.24343	8.30672	8.22295	8.22905	8.22197	8.20038	8.15345	8.19651	8.28916	8.26895	8.21941	8.22542	8.22212	8.16356	8.21447	8.19169	8.11098	8.25186	8.27492	8.23648	8.2957	8.23777	8.31393	8.23354	8.26306	8.30346	8.34011	8.26556	8.27922	8.27442	8.22597	8.23337	8.32009	8.2258	8.3005
0.72125	8.16022	8.16506	8.16152	8.11776	8.21979	8.18286	8.13153	8.10713	8.23957	8.13024	8.18724	8.1004	8.21232	8.20124	8.25112	8.30093	8.21753	8.22951	8.21998	8.20345	8.15174	8.17365	8.28176	8.26378	8.21959	8.22839	8.22201	8.15901	8.21365	8.19266	8.09947	8.24746	8.28526	8.24117	8.31513	8.22893	8.3069	8.24174	8.26214	8.3062	8.34089	8.2685	8.28352	8.27837	8.22626	8.23651	8.31428	8.22023	8.30782
0.7225	8.16392	8.167	8.15901	8.11487	8.22081	8.17391	8.12797	8.11611	8.24013	8.12733	8.18703	8.10859	8.20484	8.19872	8.2393	8.29744	8.21795	8.2269	8.23505	8.19477	8.14985	8.17616	8.28876	8.27574	8.22686	8.23016	8.22582	8.16002	8.20607	8.18615	8.10604	8.25005	8.28913	8.23419	8.30629	8.24326	8.31826	8.23897	8.25919	8.30392	8.34899	8.28157	8.27663	8.2675	8.22064	8.2337	8.31462	8.21745	8.30762
0.72375	8.16288	8.17311	8.15546	8.11136	8.20463	8.17815	8.13607	8.11019	8.23286	8.12404	8.18488	8.09337	8.21563	8.19229	8.24964	8.3093	8.22454	8.22812	8.21772	8.19601	8.14428	8.17596	8.2828	8.26939	8.21674	8.22771	8.22433	8.16648	8.21164	8.18887	8.09878	8.24625	8.27487	8.24132	8.31353	8.22945	8.31149	8.24533	8.26035	8.30479	8.33264	8.26615	8.28348	8.26444	8.21796	8.23246	8.31216	8.22191	8.30356
0.725	8.16523	8.16602	8.16291	8.11707	8.21532	8.17363	8.13671	8.11163	8.24372	8.11675	8.19379	8.10156	8.21471	8.20472	8.25462	8.31248	8.22397	8.23213	8.22992	8.18971	8.15718	8.18425	8.27711	8.26998	8.2332	8.2382	8.22449	8.15611	8.22024	8.18775	8.09753	8.2459	8.29109	8.22467	8.3078	8.22964	8.31754	8.24646	8.26398	8.30762	8.34459	8.27263	8.27119	8.27454	8.21443	8.23381	8.31399	8.21742	8.29256
0.72625	8.17312	8.16962	8.15659	8.12175	8.22859	8.17766	8.13244	8.12237	8.23292	8.1264	8.18242	8.095	8.21262	8.19574	8.24439	8.30322	8.22999	8.23036	8.22737	8.19489	8.14642	8.18618	8.27917	8.26925	8.22304	8.22692	8.23183	8.15957	8.20754	8.18784	8.09241	8.24872	8.28502	8.23302	8.31615	8.23171	8.31856	8.24949	8.25329	8.31042	8.3417	8.25969	8.27762	8.27497	8.22017	8.22469	8.30478	8.21426	8.30348
0.7275	8.172	8.16887	8.15649	8.11821	8.21105	8.17754	8.13019	8.11378	8.23824	8.12282	8.17898	8.10537	8.20108	8.20056	8.24846	8.29099	8.22223	8.22402	8.23909	8.19578	8.1516	8.17509	8.29121	8.26248	8.22904	8.2222	8.22434	8.15291	8.22578	8.1903	8.10506	8.25338	8.28688	8.23156	8.31274	8.23046	8.31246	8.24097	8.25595	8.30577	8.33372	8.28042	8.27461	8.26787	8.21877	8.24715	8.31202	8.22418	8.3084
0.72875	8.16101	8.17031	8.156	8.12008	8.2106	8.18028	8.11779	8.12383	8.24247	8.12698	8.17986	8.098	8.21424	8.19391	8.23508	8.29751	8.21488	8.22878	8.2299	8.20226	8.157	8.18433	8.29043	8.26509	8.23186	8.22363	8.23063	8.1631	8.21705	8.18779	8.10093	8.24542	8.28362	8.23412	8.31797	8.22738	8.31331	8.24368	8.25945	8.31451	8.33786	8.26443	8.27646	8.27188	8.22402	8.22756	8.31588	8.23125	8.29622
0.73	8.16531	8.16824	8.1578	8.12303	8.22433	8.18865	8.12234	8.10568	8.23708	8.12665	8.18365	8.09172	8.22115	8.2018	8.25252	8.30271	8.21419	8.23096	8.23707	8.19955	8.15343	8.17614	8.282	8.2562	8.2309	8.22476	8.22359	8.15829	8.21664	8.18739	8.10077	8.25423	8.26507	8.22139	8.31189	8.23294	8.30929	8.23137	8.26233	8.30831	8.34115	8.27264	8.27997	8.28353	8.21843	8.23853	8.30797	8.23238	8.31081
0.73125	8.18001	8.16612	8.15687	8.11332	8.21965	8.18706	8.125	8.10752	8.24282	8.13582	8.17684	8.09863	8.20079	8.20858	8.23818	8.30059	8.21859	8.23169	8.23215	8.20106	8.14782	8.18716	8.28534	8.26862	8.2293	8.23207	8.23075	8.1577	8.20988	8.1905	8.10594	8.24104	8.2803	8.22141	8.31942	8.23255	8.30854	8.24052	8.26305	8.30914	8.34962	8.26967	8.27837	8.27137	8.23218	8.22653	8.30865	8.22098	8.30414
0.7325	8.17189	8.16654	8.15979	8.12965	8.21444	8.18435	8.13183	8.12209	8.23163	8.12042	8.17886	8.10227	8.21915	8.19835	8.2449	8.29198	8.22413	8.23338	8.22379	8.2012	8.1405	8.17639	8.27329	8.26454	8.2279	8.23057	8.22665	8.15775	8.21768	8.18561	8.10948	8.24835	8.28158	8.23842	8.31633	8.2374	8.31826	8.24403	8.26479	8.31933	8.33986	8.26781	8.27592	8.26467	8.22044	8.23448	8.29762	8.22249	8.29325
0.73375	8.15929	8.16629	8.15624	8.11879	8.21641	8.18214	8.13171	8.11343	8.23824	8.13458	8.18217	8.09773	8.21013	8.20562	8.24717	8.30247	8.2167	8.23773	8.22341	8.19381	8.14896	8.18466	8.29071	8.26664	8.22744	8.22757	8.22591	8.15279	8.22087	8.18915	8.10439	8.24917	8.28138	8.23901	8.31632	8.22588	8.30931	8.24078	8.25927	8.30829	8.33594	8.26796	8.28118	8.26838	8.2296	8.23729	8.30884	8.22394	8.30719
0.735	8.16703	8.16477	8.15929	8.11347	8.21799	8.17469	8.13887	8.10983	8.23434	8.12683	8.18347	8.08578	8.21315	8.19543	8.24796	8.31147	8.21152	8.23281	8.22335	8.20513	8.14909	8.18285	8.28438	8.26345	8.22189	8.22398	8.22891	8.15811	8.21658	8.18606	8.09846	8.24406	8.2836	8.23959	8.30956	8.23332	8.30723	8.23905	8.2665	8.30163	8.32439	8.26732	8.27454	8.26495	8.22059	8.23214	8.30468	8.22379	8.30137
0.73625	8.16543	8.17579	8.15728	8.11226	8.21786	8.18221	8.12346	8.10935	8.23914	8.13529	8.18001	8.10303	8.20895	8.19701	8.2472	8.30283	8.22846	8.24224	8.22723	8.20346	8.1575	8.17392	8.28462	8.263	8.22429	8.23058	8.22729	8.16059	8.22291	8.19321	8.10583	8.24432	8.28923	8.24755	8.31059	8.22878	8.31218	8.23699	8.25271	8.2986	8.33747	8.27709	8.27984	8.2754	8.22969	8.23425	8.31547	8.21982	8.29933
0.7375	8.17335	8.168	8.15721	8.11867	8.22162	8.17685	8.12422	8.09632	8.237	8.12068	8.18765	8.10086	8.20842	8.19254	8.24636	8.29624	8.22387	8.23673	8.23809	8.20728	8.1484	8.18113	8.27708	8.26304	8.21739	8.23038	8.22472	8.15976	8.21504	8.18815	8.09913	8.25005	8.28004	8.23884	8.30997	8.23321	8.31695	8.25222	8.26173	8.30613	8.33704	8.2609	8.27845	8.27264	8.22066	8.23055	8.30378	8.21673	8.28921
0.73875	8.16519	8.17185	8.15726	8.111	8.21955	8.17374	8.13546	8.10818	8.23477	8.11968	8.17109	8.10016	8.21465	8.19471	8.23347	8.30465	8.22187	8.23933	8.22102	8.20158	8.14858	8.17611	8.28739	8.26699	8.22709	8.22697	8.22576	8.15949	8.21809	8.18415	8.10565	8.25259	8.28497	8.23223	8.31846	8.2377	8.3125	8.24056	8.26568	8.30752	8.34047	8.26638	8.27233	8.27395	8.23123	8.21752	8.31657	8.21677	8.30237
0.74	8.16742	8.16647	8.16981	8.12482	8.21665	8.17888	8.13366	8.11193	8.2424	8.13257	8.17988	8.09749	8.20667	8.19909	8.24018	8.30277	8.22177	8.23029	8.23496	8.20138	8.14798	8.17356	8.28222	8.27273	8.22155	8.22747	8.22719	8.16151	8.22029	8.19166	8.09164	8.25023	8.27859	8.23864	8.32084	8.22503	8.31811	8.2373	8.25707	8.31504	8.3504	8.2605	8.27217	8.27491	8.22533	8.24771	8.31316	8.21537	8.30684
0.74125	8.1656	8.16635	8.15624	8.12576	8.21818	8.17258	8.13001	8.11243	8.22962	8.12401	8.18651	8.09994	8.20806	8.19841	8.24627	8.29038	8.21972	8.23169	8.22364	8.19695	8.15102	8.17401	8.28566	8.26457	8.22502	8.22917	8.22948	8.1475	8.21738	8.19334	8.10065	8.23896	8.28926	8.23834	8.31488	8.24147	8.30139	8.23596	8.25431	8.30011	8.33645	8.27428	8.27393	8.27451	8.2189	8.23892	8.31243	8.21855	8.30293
0.7425	8.17111	8.16007	8.14946	8.12134	8.22017	8.17932	8.12668	8.11237	8.23306	8.12974	8.18457	8.09537	8.21765	8.20951	8.2469	8.30199	8.22378	8.22388	8.22584	8.19816	8.15686	8.18544	8.28165	8.25168	8.22237	8.22727	8.22239	8.15655	8.21318	8.18833	8.09918	8.24487	8.28441	8.23294	8.30558	8.22933	8.31104	8.24439	8.25299	8.31356	8.35485	8.26198	8.27739	8.27588	8.22256	8.22839	8.30765	8.21987	8.30296
0.74375	8.168	8.15953	8.14705	8.1132	8.22239	8.18202	8.12189	8.10368	8.24282	8.12292	8.18449	8.08434	8.2115	8.20661	8.24144	8.30787	8.21445	8.23123	8.2285	8.19897	8.15769	8.18421	8.27978	8.25461	8.23079	8.23896	8.22795	8.16412	8.22236	8.19566	8.09722	8.24171	8.28947	8.23403	8.31324	8.228	8.31714	8.24823	8.27313	8.3132	8.34	8.27219	8.27709	8.27504	8.22478	8.23385	8.30573	8.21748	8.30515
0.745	8.16021	8.17121	8.15661	8.11637	8.20773	8.17489	8.12866	8.10955	8.22842	8.12963	8.18388	8.09188	8.21562	8.20201	8.24948	8.29809	8.21696	8.22207	8.23161	8.20052	8.15834	8.176	8.28462	8.27178	8.22539	8.21831	8.23214	8.16607	8.2106	8.18246	8.09999	8.24424	8.28665	8.23878	8.31507	8.23552	8.31077	8.23634	8.26283	8.29669	8.35009	8.26428	8.28078	8.25979	8.21592	8.23724	8.30572	8.22018	8.30135
0.74625	8.1602	8.16134	8.15017	8.11533	8.21076	8.18481	8.12149	8.10735	8.22799	8.13918	8.18704	8.0945	8.2196	8.19648	8.2469	8.29868	8.21677	8.2283	8.22691	8.20597	8.15779	8.17872	8.2808	8.26556	8.22813	8.23419	8.22073	8.16029	8.22139	8.18816	8.10551	8.25499	8.2829	8.23959	8.31016	8.23352	8.31388	8.24356	8.25983	8.31452	8.3369	8.26588	8.28016	8.27276	8.21815	8.23975	8.30689	8.21835	8.31227
0.7475	8.16577	8.17182	8.15281	8.11811	8.22622	8.19115	8.12879	8.10634	8.24331	8.129	8.17443	8.09857	8.21095	8.20752	8.2362	8.30071	8.224	8.23124	8.24025	8.20239	8.15226	8.17842	8.2882	8.26078	8.22888	8.22795	8.23518	8.15706	8.21814	8.18283	8.0992	8.23717	8.28147	8.23844	8.31673	8.23094	8.31826	8.24342	8.25878	8.30846	8.34869	8.27283	8.28269	8.2671	8.21947	8.22837	8.30844	8.21805	8.31005
0.74875	8.16524	8.16077	8.16242	8.10832	8.22693	8.18358	8.12486	8.12253	8.23083	8.13354	8.18315	8.10237	8.21851	8.20261	8.24222	8.29881	8.22452	8.23663	8.23523	8.20175	8.16041	8.17983	8.28106	8.26587	8.2105	8.22243	8.2246	8.15633	8.21341	8.18213	8.09915	8.25163	8.28975	8.2344	8.31156	8.22829	8.31803	8.24826	8.25397	8.30092	8.34036	8.26021	8.27952	8.27383	8.23289	8.22442	8.30085	8.22152	8.29976
0.75	8.16014	8.1725	8.14614	8.12118	8.2147	8.17788	8.12817	8.11066	8.24304	8.12499	8.17237	8.10279	8.21269	8.19738	8.24112	8.3032	8.22604	8.23196	8.22211	8.20088	8.13731	8.18647	8.28153	8.28096	8.22713	8.23196	8.21959	8.16512	8.22229	8.19015	8.10404	8.23931	8.29123	8.23705	8.31925	8.23664	8.3086	8.23797	8.25562	8.30855	8.32998	8.27812	8.28064	8.27303	8.21754	8.23897	8.31594	8.22143	8.30172
0.75125	8.16573	8.17015	8.15026	8.11395	8.21144	8.17247	8.12645	8.10887	8.23866	8.12957	8.18235	8.08832	8.22051	8.19559	8.24744	8.29614	8.21977	8.22262	8.23107	8.20595	8.14943	8.17563	8.29062	8.26385	8.22189	8.22641	8.2273	8.1629	8.22144	8.1958	8.10533	8.23621	8.26935	8.23639	8.31146	8.24493	8.30801	8.24147	8.26623	8.30472	8.33946	8.26528	8.27058	8.26704	8.22153	8.23737	8.30061	8.21945	8.3019
0.7525	8.17078	8.17152	8.15414	8.12038	8.21107	8.18197	8.12512	8.11934	8.23805	8.1332	8.17974	8.09942	8.20597	8.19319	8.24474	8.29904	8.22392	8.22563	8.22297	8.20492	8.14621	8.17612	8.2891	8.26332	8.22817	8.23063	8.21849	8.16311	8.22043	8.19822	8.10555	8.24036	8.28853	8.22917	8.30618	8.23122	8.3236	8.24724	8.25358	8.3094	8.33947	8.27662	8.28524	8.26575	8.21721	8.22098	8.30395	8.22356	8.29722
0.75375	8.16668	8.16678	8.15466	8.11843	8.22625	8.18209	8.12258	8.11398	8.23124	8.12273	8.16995	8.09838	8.21557	8.19693	8.25172	8.29092	8.22691	8.23423	8.2328	8.20404	8.14594	8.18338	8.2802	8.25852	8.22048	8.23466	8.21927	8.15446	8.20985	8.19099	8.10657	8.24417	8.28322	8.23906	8.31776	8.23175	8.30024	8.24785	8.25455	8.30889	8.33674	8.2713	8.28164	8.27112	8.22076	8.22717	8.31331	8.2174	8.29634
0.755	8.17511	8.16079	8.15956	8.11604	8.22199	8.17802	8.13187	8.11077	8.22759	8.11623	8.19573	8.09358	8.2161	8.18996	8.2451	8.30045	8.22826	8.23227	8.22494	8.20302	8.14689	8.17901	8.28986	8.26096	8.23152	8.2301	8.22721	8.15774	8.21467	8.18489	8.10261	8.23762	8.27822	8.24486	8.30926	8.22847	8.31475	8.24603	8.26889	8.30462	8.33513	8.2683	8.28543	8.27168	8.21696	8.22762	8.30619	8.22302	8.30154
0.75625	8.1751	8.17183	8.15572	8.11992	8.21811	8.18168	8.13431	8.10764	8.22438	8.12467	8.18422	8.1013	8.21221	8.19159	8.24999	8.29558	8.21679	8.22713	8.2242	8.19931	8.15075	8.18691	8.28492	8.26209	8.21834	8.22102	8.22356	8.15966	8.21774	8.19339	8.0951	8.2505	8.28112	8.22031	8.31528	8.24247	8.31728	8.23333	8.25513	8.30887	8.34183	8.26355	8.27291	8.26449	8.22647	8.23132	8.31263	8.21959	8.30445
0.7575	8.16756	8.16603	8.15257	8.12104	8.21474	8.18182	8.12871	8.10635	8.24271	8.12938	8.18291	8.09031	8.21395	8.19704	8.24336	8.2993	8.2224	8.23063	8.23975	8.20013	8.14056	8.18431	8.2844	8.26899	8.21994	8.22616	8.22948	8.15628	8.21927	8.18479	8.10098	8.23846	8.28854	8.22781	8.31033	8.23367	8.31456	8.23593	8.2645	8.28989	8.34333	8.26502	8.28629	8.27054	8.22484	8.22892	8.3072	8.23677	8.30557
0.75875	8.16478	8.16972	8.14549	8.11631	8.22347	8.18321	8.12212	8.10282	8.23901	8.12515	8.18239	8.08649	8.22307	8.18343	8.24133	8.30144	8.21843	8.22341	8.23011	8.2061	8.14996	8.18277	8.28536	8.27009	8.21852	8.22653	8.21786	8.15611	8.21857	8.18408	8.10309	8.24035	8.28302	8.23307	8.30413	8.23634	8.3116	8.24213	8.26161	8.30949	8.3318	8.26896	8.28503	8.27047	8.22098	8.23001	8.31172	8.21747	8.30579
0.76	8.16322	8.16279	8.16089	8.11731	8.21128	8.18698	8.13765	8.11308	8.23213	8.12085	8.18514	8.0909	8.21619	8.19886	8.26075	8.3047	8.22757	8.23206	8.23443	8.2011	8.15518	8.17645	8.28432	8.26369	8.22935	8.23375	8.22414	8.15092	8.21026	8.19379	8.10064	8.24919	8.28368	8.23603	8.30607	8.2337	8.30876	8.24679	8.26431	8.3072	8.33188	8.25398	8.27812	8.26831	8.21527	8.23697	8.30091	8.21058	8.30803
0.76125	8.15693	8.16474	8.15696	8.12185	8.21632	8.17838	8.12833	8.10856	8.23318	8.13108	8.19187	8.09217	8.22042	8.19882	8.23707	8.2988	8.20885	8.23077	8.23149	8.19519	8.14013	8.17821	8.28042	8.26541	8.22397	8.22163	8.21877	8.15974	8.22327	8.19315	8.09842	8.2455	8.27971	8.24699	8.30936	8.24065	8.30572	8.24316	8.26467	8.30827	8.33401	8.26635	8.27214	8.25824	8.21777	8.22239	8.30639	8.21656	8.30486
0.7625	8.16986	8.16129	8.15503	8.11245	8.21887	8.17443	8.13257	8.11336	8.23775	8.12561	8.19264	8.09164	8.21877	8.18955	8.2404	8.30723	8.21949	8.22844	8.22892	8.20774	8.14246	8.18018	8.27989	8.28126	8.21907	8.22364	8.21853	8.15876	8.20591	8.18942	8.10315	8.24986	8.28565	8.23302	8.31715	8.23554	8.31208	8.23494	8.26713	8.3118	8.34204	8.27114	8.28001	8.26225	8.22387	8.22989	8.31017	8.21755	8.29486
0.76375	8.1575	8.16411	8.15093	8.12344	8.22307	8.18302	8.12162	8.10868	8.23284	8.12807	8.17741	8.09739	8.22093	8.19983	8.23792	8.29911	8.22138	8.22688	8.23364	8.20078	8.15145	8.17583	8.27379	8.26418	8.24073	8.22257	8.22179	8.16368	8.21596	8.1905	8.10252	8.24725	8.28738	8.22293	8.31365	8.2379	8.31225	8.24126	8.26179	8.30726	8.33298	8.26579	8.28169	8.27327	8.22379	8.22116	8.30492	8.22805	8.29891
0.765	8.16963	8.15967	8.15867	8.11283	8.21841	8.18845	8.13703	8.10702	8.23028	8.13096	8.17754	8.09329	8.2094	8.20554	8.25498	8.30364	8.23455	8.23196	8.23025	8.20217	8.15244	8.18627	8.28898	8.27589	8.22432	8.21895	8.22017	8.16171	8.21821	8.18601	8.10206	8.23773	8.28169	8.24555	8.31082	8.24456	8.31769	8.23882	8.25243	8.29457	8.34152	8.27531	8.27317	8.26662	8.22855	8.23789	8.31592	8.21975	8.30796
0.76625	8.17066	8.168	8.16107	8.11951	8.22638	8.17433	8.1223	8.11264	8.22306	8.12479	8.18538	8.10602	8.22233	8.19312	8.24186	8.31044	8.22183	8.22746	8.23402	8.2128	8.14815	8.17648	8.28915	8.26528	8.21325	8.22531	8.22671	8.16014	8.21869	8.19175	8.09975	8.23819	8.29338	8.23564	8.31315	8.24145	8.31417	8.24428	8.26313	8.31553	8.33616	8.27955	8.27698	8.27208	8.22163	8.23624	8.30529	8.22216	8.29553
0.7675	8.17426	8.16691	8.15639	8.11949	8.21717	8.18087	8.12715	8.10223	8.228	8.13146	8.18137	8.10069	8.2173	8.20428	8.24775	8.29992	8.22086	8.23082	8.23118	8.20932	8.15086	8.18673	8.28259	8.2594	8.21347	8.22074	8.22632	8.15281	8.21806	8.18648	8.10271	8.25141	8.28341	8.22116	8.31164	8.22821	8.30851	8.25493	8.26533	8.31212	8.33714	8.26538	8.27299	8.26457	8.22034	8.22583	8.30766	8.21804	8.30108
0.76875	8.16303	8.16661	8.14426	8.11891	8.21012	8.17165	8.12606	8.11056	8.22992	8.12179	8.18334	8.09185	8.21216	8.20301	8.24207	8.29363	8.21917	8.23187	8.22331	8.20275	8.15525	8.18707	8.29015	8.26825	8.22358	8.22579	8.22793	8.14956	8.20885	8.19447	8.10581	8.23584	8.28573	8.23691	8.30671	8.23551	8.31214	8.25084	8.26275	8.31083	8.34449	8.26019	8.27543	8.26986	8.21712	8.24253	8.31318	8.23153	8.30623
0.77	8.16832	8.16856	8.16493	8.12345	8.21793	8.17526	8.12284	8.10973	8.22979	8.13304	8.17805	8.10246	8.20478	8.19635	8.24076	8.30024	8.21935	8.22804	8.23819	8.1926	8.15429	8.18024	8.28823	8.25628	8.22336	8.22694	8.23368	8.1604	8.21667	8.19353	8.09506	8.24469	8.28821	8.23153	8.31094	8.23471	8.31845	8.24745	8.26414	8.30784	8.34197	8.27225	8.28321	8.26645	8.22278	8.23117	8.31093	8.21638	8.30181
0.77125	8.16543	8.15269	8.1537	8.11682	8.21492	8.18136	8.12877	8.11806	8.22731	8.12367	8.17409	8.10974	8.21538	8.19912	8.24038	8.30677	8.2265	8.23081	8.23249	8.19515	8.13864	8.17608	8.27854	8.251	8.22331	8.21906	8.22864	8.16917	8.22307	8.18506	8.09945	8.2496	8.27469	8.23654	8.31131	8.23615	8.31388	8.24126	8.25653	8.30937	8.33461	8.26366	8.27495	8.27175	8.21976	8.22465	8.32184	8.2143	8.29477
0.7725	8.16306	8.16568	8.15356	8.1196	8.21967	8.17635	8.13313	8.10434	8.23405	8.12036	8.17718	8.09641	8.21269	8.21075	8.23914	8.30245	8.21826	8.2278	8.22439	8.20766	8.15413	8.18206	8.28561	8.26717	8.21613	8.23645	8.21847	8.15542	8.20726	8.18808	8.09868	8.25036	8.27846	8.2417	8.3187	8.2386	8.30853	8.24274	8.25181	8.30209	8.34019	8.27049	8.27703	8.26466	8.22027	8.24545	8.3176	8.21651	8.28989
0.77375	8.17732	8.1676	8.15732	8.11984	8.22412	8.17241	8.13082	8.1081	8.23214	8.12069	8.17961	8.10069	8.21723	8.20303	8.24462	8.29598	8.21989	8.22366	8.22008	8.19847	8.15784	8.17824	8.2946	8.27421	8.22769	8.22835	8.21063	8.15709	8.21352	8.18415	8.09959	8.24419	8.27654	8.23892	8.31124	8.23294	8.30807	8.25089	8.26307	8.29929	8.3428	8.26483	8.27353	8.26738	8.21785	8.23679	8.31217	8.23511	8.30661
0.775	8.17218	8.16325	8.14952	8.12238	8.22039	8.18194	8.13217	8.11361	8.236	8.12799	8.1817	8.09687	8.20915	8.19952	8.24328	8.29034	8.22814	8.23933	8.23361	8.20173	8.14899	8.1815	8.27701	8.26336	8.23095	8.22511	8.21678	8.16122	8.2182	8.18639	8.09867	8.24698	8.29337	8.23126	8.31754	8.23862	8.31549	8.24519	8.25214	8.30814	8.33958	8.27036	8.27944	8.26959	8.22222	8.23466	8.31096	8.2243	8.30148
0.77625	8.17087	8.16	8.15132	8.11524	8.22146	8.17516	8.11941	8.10343	8.23912	8.1243	8.18513	8.0939	8.21423	8.19094	8.24762	8.30098	8.22426	8.23169	8.22512	8.20149	8.15745	8.1798	8.27742	8.26253	8.22869	8.22862	8.22653	8.16388	8.21519	8.18674	8.09411	8.24149	8.2832	8.23078	8.30329	8.23069	8.31257	8.24745	8.24949	8.31221	8.3396	8.26434	8.27609	8.26999	8.21446	8.23945	8.30616	8.22579	8.29979
0.7775	8.16363	8.16816	8.16046	8.11319	8.23375	8.17597	8.12744	8.11142	8.23607	8.12667	8.18182	8.09927	8.21429	8.19649	8.24857	8.29897	8.21485	8.24655	8.22485	8.20225	8.15009	8.18193	8.2859	8.26157	8.22298	8.22575	8.22458	8.1557	8.22246	8.19303	8.09321	8.24875	8.27616	8.2359	8.3062	8.23138	8.30373	8.2403	8.26087	8.30644	8.34153	8.26532	8.26869	8.27616	8.21904	8.23861	8.30733	8.22824	8.30125
0.77875	8.16082	8.16804	8.15142	8.12011	8.22255	8.17445	8.12792	8.10511	8.24236	8.1224	8.1769	8.09871	8.21096	8.19654	8.23973	8.29734	8.21249	8.23159	8.2214	8.20654	8.14948	8.1773	8.28961	8.26273	8.22692	8.22988	8.22481	8.14478	8.21032	8.18247	8.09938	8.24568	8.28228	8.23786	8.31545	8.23314	8.31183	8.23765	8.24959	8.31198	8.34555	8.2719	8.27826	8.27293	8.22163	8.23297	8.30549	8.22226	8.30666
0.78	8.16695	8.16054	8.14976	8.12561	8.22056	8.17291	8.12581	8.1225	8.22847	8.12976	8.17863	8.09451	8.21377	8.20496	8.24153	8.29899	8.22076	8.22778	8.22299	8.20975	8.15669	8.16875	8.27351	8.26689	8.21884	8.22174	8.23168	8.16273	8.21914	8.19049	8.11576	8.25389	8.27621	8.22393	8.3054	8.23761	8.30698	8.2505	8.24821	8.30191	8.33059	8.26056	8.27058	8.2718	8.21699	8.23293	8.3172	8.21991	8.302
0.78125	8.17267	8.16649	8.15294	8.12017	8.21785	8.18438	8.13073	8.11678	8.23984	8.13045	8.1857	8.08966	8.20808	8.20585	8.25031	8.3053	8.21978	8.23633	8.22368	8.20253	8.14778	8.18533	8.28736	8.25957	8.22401	8.22548	8.22228	8.15433	8.21136	8.17683	8.09349	8.23965	8.28699	8.23015	8.31113	8.2346	8.3015	8.2408	8.26509	8.30267	8.34366	8.26993	8.27636	8.27413	8.22256	8.23596	8.30392	8.21073	8.30106
0.7825	8.1695	8.16525	8.14683	8.12525	8.22717	8.18177	8.1321	8.11134	8.23639	8.13467	8.17988	8.09331	8.2266	8.19646	8.24517	8.30219	8.21957	8.2305	8.23959	8.20594	8.15114	8.179	8.28332	8.2706	8.21817	8.22819	8.21414	8.15919	8.20536	8.18326	8.1087	8.24688	8.28079	8.23811	8.3043	8.23485	8.31179	8.24462	8.25477	8.31168	8.34663	8.26743	8.27389	8.26438	8.21874	8.2298	8.30386	8.22301	8.2944
0.78375	8.16294	8.17344	8.15586	8.1124	8.2171	8.18336	8.12491	8.1156	8.23635	8.13427	8.18155	8.09382	8.2164	8.198	8.22685	8.29731	8.23379	8.24046	8.23729	8.20398	8.14496	8.17989	8.28711	8.25387	8.22795	8.23012	8.23208	8.15554	8.20974	8.19485	8.10283	8.24724	8.2742	8.22442	8.32051	8.23781	8.31279	8.23542	8.25201	8.30375	8.34162	8.27433	8.27594	8.26568	8.21859	8.2264	8.30504	8.2199	8.30049
0.785	8.15867	8.15684	8.14333	8.12132	8.21661	8.18238	8.13441	8.11363	8.24047	8.12371	8.19631	8.09274	8.2059	8.19931	8.25761	8.29791	8.21376	8.24282	8.22305	8.19647	8.14783	8.17025	8.2795	8.2618	8.23286	8.22313	8.22495	8.15399	8.21641	8.17954	8.10625	8.24809	8.27711	8.24139	8.31735	8.23765	8.31528	8.24109	8.2594	8.31227	8.3391	8.2773	8.27253	8.27041	8.22666	8.21448	8.31055	8.22556	8.30991
0.78625	8.16129	8.1755	8.15014	8.11697	8.21122	8.18047	8.13235	8.11367	8.2368	8.13365	8.17715	8.09498	8.21627	8.19452	8.23968	8.30061	8.21334	8.23562	8.23013	8.20756	8.15456	8.1732	8.29035	8.26553	8.22532	8.21239	8.23005	8.15147	8.21656	8.19411	8.10309	8.24872	8.28393	8.24129	8.31375	8.22936	8.3177	8.2363	8.25607	8.30765	8.33813	8.26415	8.27431	8.27045	8.22251	8.2289	8.31012	8.21749	8.30312
0.7875	8.16809	8.1605	8.15777	8.10637	8.22339	8.18813	8.12724	8.11203	8.23914	8.12083	8.18095	8.09837	8.21284	8.20076	8.25126	8.29769	8.21549	8.22046	8.23282	8.1967	8.15998	8.18111	8.28924	8.26446	8.22025	8.23101	8.22863	8.14908	8.21391	8.19173	8.09789	8.24948	8.2843	8.24059	8.30844	8.2421	8.31579	8.23837	8.25119	8.30763	8.33466	8.26297	8.27744	8.26281	8.22885	8.23038	8.308	8.22971	8.30035
0.78875	8.16202	8.16138	8.1609	8.11449	8.21894	8.18147	8.1203	8.1013	8.22894	8.12928	8.18611	8.1037	8.2117	8.19326	8.24224	8.30348	8.21882	8.24511	8.22806	8.19522	8.15036	8.18603	8.28462	8.26726	8.21202	8.23101	8.24058	8.1528	8.22009	8.19941	8.10921	8.2381	8.28138	8.23652	8.30797	8.2388	8.30812	8.23355	8.2611	8.29493	8.34681	8.26249	8.27284	8.27022	8.21406	8.23709	8.29859	8.22163	8.2996
0.79	8.16965	8.16812	8.16319	8.11641	8.21453	8.18307	8.12668	8.09911	8.23042	8.12371	8.17416	8.09073	8.20774	8.18908	8.24966	8.30184	8.21053	8.24088	8.23605	8.19723	8.15452	8.17969	8.28774	8.25626	8.2245	8.22643	8.22418	8.15396	8.22354	8.19035	8.10511	8.24633	8.27815	8.23313	8.30419	8.23808	8.31363	8.2369	8.24507	8.30979	8.3447	8.26118	8.27892	8.26629	8.21804	8.23545	8.30491	8.21553	8.30142
0.79125	8.16363	8.16617	8.15437	8.11988	8.22288	8.18458	8.12802	8.11299	8.22741	8.1254	8.1774	8.10692	8.20346	8.19892	8.24277	8.30459	8.22454	8.23618	8.22712	8.19968	8.15315	8.18412	8.29089	8.26214	8.22066	8.22604	8.22561	8.15294	8.20762	8.19909	8.10238	8.25151	8.28407	8.24123	8.30989	8.23143	8.31476	8.24779	8.25151	8.29738	8.33892	8.27182	8.2695	8.26415	8.22208	8.23813	8.3018	8.2257	8.30484
0.7925	8.16625	8.17002	8.15574	8.12391	8.22044	8.17884	8.1316	8.11091	8.23837	8.1239	8.17935	8.10229	8.20986	8.20635	8.24746	8.29437	8.22331	8.23171	8.22827	8.19927	8.14691	8.17228	8.28054	8.26394	8.21923	8.22708	8.21833	8.15002	8.21931	8.1914	8.09703	8.24576	8.28962	8.22804	8.31281	8.2399	8.31352	8.24764	8.25176	8.31637	8.33781	8.27421	8.26931	8.25887	8.21901	8.22091	8.30584	8.23073	8.29452
0.79375	8.17593	8.16495	8.14824	8.11225	8.21986	8.17442	8.13294	8.1107	8.2367	8.13384	8.1749	8.09104	8.20549	8.19138	8.23469	8.3077	8.22165	8.21941	8.22504	8.20577	8.1493	8.17878	8.28691	8.27401	8.22757	8.22378	8.23228	8.14871	8.21744	8.19439	8.08751	8.24202	8.28487	8.23475	8.31242	8.23439	8.30834	8.25007	8.26224	8.31376	8.34659	8.2618	8.27099	8.2658	8.22136	8.23093	8.29922	8.21012	8.30305
0.795	8.16864	8.16281	8.14881	8.11911	8.22786	8.17811	8.12941	8.10941	8.22959	8.13098	8.18489	8.10423	8.20924	8.19592	8.24287	8.30331	8.22451	8.23112	8.23118	8.20652	8.15708	8.16915	8.29148	8.26853	8.22495	8.22445	8.22478	8.15806	8.21362	8.19113	8.09826	8.25	8.28534	8.23453	8.31676	8.2376	8.30831	8.24043	8.25693	8.31082	8.34017	8.27059	8.28029	8.26653	8.21528	8.22913	8.31162	8.21586	8.29461
0.79625	8.16472	8.17236	8.15647	8.1241	8.21734	8.17873	8.12627	8.11115	8.23545	8.13404	8.1735	8.09489	8.20361	8.20587	8.24616	8.30783	8.22734	8.22783	8.2236	8.19824	8.15144	8.18082	8.27892	8.26394	8.21904	8.238	8.22567	8.16021	8.21215	8.17289	8.09476	8.24374	8.27635	8.2396	8.30133	8.23532	8.32502	8.24696	8.25956	8.30492	8.33037	8.27417	8.27101	8.26139	8.21859	8.22785	8.31641	8.21539	8.30662
0.7975	8.15818	8.16887	8.15405	8.12492	8.21996	8.17815	8.12187	8.10425	8.23595	8.13466	8.18666	8.09236	8.21409	8.19845	8.24434	8.29767	8.22073	8.23385	8.22366	8.19522	8.14709	8.1698	8.28445	8.26586	8.22	8.22827	8.22047	8.15236	8.20735	8.18209	8.11138	8.25376	8.2767	8.23425	8.31272	8.23655	8.32259	8.24616	8.26429	8.297	8.33888	8.26988	8.27175	8.26701	8.21464	8.23929	8.31386	8.22032	8.30476
0.79875	8.16501	8.16796	8.149	8.11718	8.22205	8.17737	8.12995	8.12036	8.23602	8.12934	8.17718	8.09978	8.222	8.19146	8.24173	8.3095	8.22021	8.22371	8.22382	8.19481	8.15585	8.18561	8.28753	8.28015	8.22791	8.22153	8.23191	8.15337	8.21502	8.18822	8.10275	8.24741	8.27771	8.23485	8.31898	8.23202	8.31448	8.23918	8.26235	8.29841	8.33966	8.26864	8.28378	8.27779	8.22134	8.2318	8.30822	8.22402	8.29939
0.8	8.16886	8.16164	8.1641	8.11718	8.21571	8.18558	8.1375	8.10712	8.22431	8.12637	8.196	8.09297	8.20687	8.20508	8.23957	8.30312	8.22705	8.21883	8.22887	8.20896	8.15376	8.19021	8.2873	8.26657	8.22233	8.22186	8.21971	8.15257	8.21321	8.20046	8.1049	8.24352	8.28431	8.23775	8.31972	8.23657	8.3085	8.25131	8.24945	8.30597	8.34414	8.27506	8.27942	8.27248	8.22501	8.23417	8.30371	8.22532	8.30341
0.80125	8.16053	8.16608	8.1524	8.11461	8.21769	8.18506	8.12957	8.10341	8.23662	8.12249	8.18026	8.09694	8.21522	8.19468	8.23926	8.31011	8.21556	8.23467	8.21971	8.1995	8.14383	8.18379	8.28619	8.26546	8.22126	8.2308	8.22808	8.16017	8.21534	8.18642	8.09386	8.25367	8.28066	8.24066	8.32027	8.23032	8.3096	8.24645	8.25375	8.3022	8.3374	8.25566	8.27802	8.26909	8.22425	8.2377	8.30814	8.22082	8.30646
0.8025	8.16397	8.1579	8.16819	8.10946	8.21317	8.17842	8.12715	8.11554	8.23891	8.13005	8.17889	8.08811	8.20807	8.19239	8.24438	8.30583	8.21814	8.22742	8.22919	8.20579	8.15089	8.17852	8.30194	8.26229	8.22908	8.23538	8.22081	8.15519	8.21733	8.19519	8.09864	8.25305	8.28509	8.23381	8.29847	8.23642	8.31335	8.23597	8.25267	8.3048	8.3339	8.26438	8.27836	8.27572	8.21212	8.23293	8.31343	8.21831	8.29507
0.80375	8.16206	8.16803	8.15224	8.1203	8.23093	8.1782	8.13708	8.10249	8.23233	8.1272	8.18653	8.09453	8.217	8.18352	8.23831	8.29705	8.2214	8.2309	8.2289	8.20872	8.15097	8.17285	8.30734	8.26148	8.22111	8.22468	8.22102	8.14766	8.21018	8.1819	8.09166	8.24748	8.28576	8.23137	8.30017	8.23526	8.31409	8.23822	8.25927	8.30288	8.33175	8.27333	8.27536	8.26518	8.21108	8.23843	8.31577	8.21762	8.29428
0.805	8.15953	8.17768	8.15115	8.12114	8.22393	8.19283	8.13388	8.11111	8.23388	8.12545	8.18233	8.09909	8.20748	8.1898	8.24428	8.30688	8.21188	8.22715	8.23454	8.19664	8.14488	8.18545	8.28924	8.27131	8.23012	8.23277	8.22538	8.15404	8.22034	8.18603	8.10539	8.24319	8.28985	8.22713	8.30779	8.24493	8.31283	8.23611	8.26743	8.30274	8.34243	8.27062	8.27889	8.26745	8.22196	8.21956	8.30792	8.22043	8.29581
0.80625	8.16803	8.16072	8.15729	8.1173	8.21412	8.18621	8.12552	8.10614	8.23229	8.13035	8.17639	8.09072	8.20506	8.20387	8.24089	8.30833	8.20679	8.22906	8.23493	8.19513	8.15799	8.18146	8.28736	8.26502	8.21953	8.22352	8.22522	8.15862	8.2125	8.18998	8.09926	8.24353	8.28687	8.23627	8.31865	8.23436	8.31091	8.24079	8.26142	8.30171	8.33684	8.27087	8.26316	8.27225	8.2208	8.2331	8.31008	8.21665	8.30673
0.8075	8.16858	8.16264	8.15761	8.11494	8.21012	8.18354	8.13276	8.10637	8.24253	8.13411	8.18019	8.09027	8.21379	8.19173	8.24305	8.29583	8.22251	8.23195	8.22936	8.20869	8.15261	8.1869	8.28117	8.26921	8.22756	8.22506	8.22524	8.1593	8.21341	8.18621	8.11006	8.24646	8.29114	8.23445	8.31568	8.23374	8.31763	8.24647	8.25297	8.30268	8.34495	8.26571	8.28266	8.27381	8.21536	8.23383	8.30011	8.22338	8.30673
0.80875	8.17293	8.16361	8.15776	8.11674	8.22219	8.18421	8.13416	8.10543	8.24072	8.12294	8.18381	8.09968	8.21068	8.19473	8.2538	8.30997	8.21376	8.23866	8.22762	8.20751	8.15124	8.17988	8.28817	8.25366	8.23451	8.23296	8.23631	8.15695	8.21881	8.1855	8.10395	8.24625	8.28292	8.22965	8.30165	8.23023	8.30707	8.24218	8.2562	8.31132	8.3428	8.26949	8.2713	8.26759	8.22682	8.23669	8.31402	8.21319	8.29892
0.81	8.16368	8.17399	8.14529	8.12341	8.22297	8.18207	8.12983	8.11399	8.2407	8.1264	8.17905	8.10093	8.20962	8.19652	8.23996	8.29794	8.22682	8.22707	8.22771	8.19716	8.14735	8.17496	8.2768	8.26225	8.22834	8.21829	8.22316	8.15734	8.20474	8.18624	8.09972	8.24933	8.28079	8.23765	8.31168	8.24107	8.31559	8.2345	8.26718	8.28905	8.33815	8.27278	8.27345	8.26878	8.21601	8.22156	8.31018	8.22342	8.30017
0.81125	8.16781	8.17018	8.16016	8.11645	8.21134	8.18722	8.13342	8.11058	8.23163	8.12052	8.18698	8.09402	8.20598	8.1885	8.24665	8.30746	8.22093	8.23289	8.22722	8.21152	8.14925	8.18042	8.28399	8.26373	8.2134	8.23333	8.23069	8.15615	8.21975	8.18521	8.10519	8.23665	8.28074	8.24195	8.30996	8.23378	8.30748	8.24795	8.25497	8.31685	8.34436	8.26818	8.27281	8.25678	8.2314	8.23658	8.31019	8.22376	8.30447
0.8125	8.16501	8.15467	8.15553	8.11657	8.21418	8.17376	8.13264	8.11089	8.23744	8.12011	8.18137	8.10426	8.21778	8.20127	8.24814	8.30592	8.22412	8.22932	8.22782	8.20019	8.14399	8.18179	8.28474	8.26173	8.22042	8.22743	8.22538	8.16251	8.21791	8.19981	8.10471	8.24635	8.27766	8.23731	8.30253	8.23067	8.31171	8.24406	8.25749	8.2984	8.34059	8.25545	8.27473	8.26796	8.21239	8.23483	8.31108	8.21602	8.30009
0.81375	8.1632	8.16769	8.15068	8.11225	8.21218	8.18556	8.11821	8.11238	8.24177	8.12859	8.17655	8.0933	8.20679	8.19884	8.24602	8.29762	8.22025	8.22813	8.23521	8.203	8.15055	8.17234	8.28166	8.26543	8.21806	8.22746	8.22196	8.15659	8.21235	8.20016	8.09992	8.24191	8.27932	8.23084	8.31501	8.24437	8.31749	8.24509	8.25634	8.30589	8.33735	8.26647	8.27248	8.26775	8.21604	8.23123	8.30895	8.21829	8.28262
0.815	8.16274	8.16683	8.15779	8.11357	8.22008	8.1753	8.12421	8.11785	8.23165	8.12325	8.18158	8.10553	8.21855	8.19707	8.25303	8.28847	8.22022	8.22618	8.23757	8.19482	8.14731	8.17879	8.28049	8.26218	8.22633	8.22515	8.22007	8.15498	8.20811	8.19712	8.09763	8.23329	8.27844	8.21999	8.30336	8.23057	8.31342	8.23958	8.26044	8.30631	8.33505	8.26956	8.26821	8.27244	8.22092	8.2331	8.31327	8.21508	8.29625
0.81625	8.16855	8.1588	8.15743	8.12457	8.20889	8.18087	8.12901	8.11013	8.24563	8.13223	8.1822	8.09589	8.21037	8.19584	8.25433	8.30447	8.21812	8.2213	8.22507	8.19386	8.14929	8.17841	8.28417	8.26334	8.22701	8.22227	8.22074	8.15842	8.2121	8.1931	8.09575	8.25005	8.27535	8.23988	8.30745	8.24048	8.30169	8.24501	8.25359	8.30493	8.34122	8.26853	8.27694	8.27912	8.21771	8.23023	8.31211	8.21458	8.30802
0.8175	8.1657	8.16624	8.15505	8.11832	8.22003	8.17495	8.13462	8.11663	8.24246	8.12071	8.18417	8.10354	8.2135	8.19554	8.25696	8.30022	8.22602	8.22623	8.23051	8.20014	8.14639	8.17719	8.27751	8.26451	8.23521	8.22181	8.22291	8.15687	8.21611	8.18969	8.09957	8.23637	8.27289	8.22239	8.30513	8.24698	8.30996	8.23877	8.271	8.30232	8.35012	8.26649	8.28947	8.26742	8.21531	8.24399	8.31707	8.21218	8.29185
0.81875	8.16938	8.1597	8.1506	8.11558	8.22582	8.18323	8.13745	8.11561	8.23874	8.12608	8.17859	8.09536	8.20773	8.1972	8.24904	8.2992	8.21999	8.22479	8.23425	8.20654	8.15211	8.16922	8.28969	8.26232	8.21379	8.22551	8.22488	8.1547	8.21721	8.19043	8.10643	8.23981	8.28851	8.23192	8.31337	8.23373	8.30676	8.24329	8.26832	8.295	8.34206	8.26517	8.27926	8.2623	8.20845	8.23866	8.31281	8.22757	8.29204
0.82	8.17179	8.16847	8.1508	8.12009	8.21728	8.18022	8.12508	8.09933	8.23398	8.13516	8.1903	8.10502	8.22008	8.19043	8.24097	8.29495	8.2186	8.22949	8.23469	8.20427	8.14628	8.17389	8.29114	8.26522	8.22045	8.22674	8.22443	8.15781	8.21832	8.19156	8.09197	8.2539	8.28659	8.23742	8.30634	8.23096	8.30875	8.25133	8.26647	8.31786	8.34112	8.2685	8.26737	8.26044	8.22697	8.22277	8.30809	8.21547	8.29914
0.82125	8.16702	8.17641	8.14916	8.11656	8.21768	8.17831	8.13341	8.11051	8.23624	8.12974	8.16691	8.10284	8.21934	8.19868	8.24765	8.29603	8.22041	8.23833	8.22881	8.19765	8.14874	8.17599	8.28505	8.26438	8.2251	8.22301	8.22386	8.15218	8.2186	8.19549	8.0988	8.242	8.28493	8.23584	8.30805	8.23809	8.30693	8.23923	8.25613	8.30684	8.34368	8.27643	8.27595	8.26753	8.22183	8.22515	8.3138	8.22221	8.30304
0.8225	8.16566	8.15882	8.15625	8.12059	8.21585	8.18536	8.13432	8.1032	8.23425	8.12627	8.17751	8.09651	8.20964	8.19573	8.23753	8.30046	8.21947	8.23102	8.22308	8.20662	8.14279	8.18227	8.28523	8.25355	8.22399	8.22631	8.22226	8.15486	8.21583	8.1881	8.10514	8.24339	8.28187	8.23639	8.31341	8.23315	8.31019	8.24231	8.24812	8.29831	8.34964	8.26215	8.28067	8.26636	8.2267	8.23758	8.29983	8.21265	8.28938
0.82375	8.17206	8.1653	8.15289	8.11928	8.21987	8.18253	8.13078	8.10484	8.23619	8.12404	8.17957	8.1014	8.21942	8.2121	8.25369	8.30353	8.225	8.22816	8.22803	8.19386	8.15197	8.18286	8.27869	8.27119	8.22345	8.23902	8.22932	8.14975	8.21651	8.19497	8.10633	8.24851	8.28522	8.22631	8.30602	8.23972	8.30775	8.24434	8.26446	8.30868	8.34108	8.26132	8.2789	8.27776	8.22049	8.22989	8.31538	8.21642	8.28719
0.825	8.16793	8.16475	8.14973	8.11288	8.22319	8.17063	8.1293	8.11201	8.23329	8.13661	8.17872	8.08937	8.21559	8.19791	8.25176	8.3011	8.21201	8.23177	8.22508	8.20661	8.14411	8.18578	8.29312	8.27023	8.22097	8.2225	8.2288	8.15561	8.22094	8.18108	8.10592	8.23932	8.28969	8.23638	8.3204	8.23681	8.31385	8.23963	8.2639	8.29709	8.34647	8.26767	8.27167	8.26992	8.22608	8.23782	8.2984	8.21189	8.30109
0.82625	8.16881	8.16151	8.15274	8.11888	8.22589	8.17823	8.12989	8.124	8.23921	8.12652	8.18684	8.08619	8.21145	8.19586	8.24636	8.29789	8.22381	8.22249	8.22818	8.21258	8.15068	8.1776	8.27866	8.26882	8.22847	8.22192	8.22355	8.15698	8.20914	8.18897	8.10047	8.24866	8.2814	8.23609	8.30813	8.2323	8.31771	8.23771	8.25574	8.301	8.34445	8.26564	8.27027	8.26365	8.22062	8.23543	8.30999	8.23089	8.29097
0.8275	8.15772	8.17635	8.155	8.12142	8.22475	8.18721	8.12356	8.11216	8.24551	8.1321	8.17851	8.10481	8.20858	8.19871	8.24379	8.29397	8.22808	8.23025	8.22983	8.20518	8.14181	8.18316	8.28171	8.26371	8.22495	8.23423	8.22562	8.15176	8.22225	8.19369	8.10155	8.24659	8.28872	8.23691	8.3112	8.22959	8.30134	8.24385	8.2589	8.30194	8.34923	8.26538	8.28163	8.26729	8.21778	8.23392	8.31279	8.22288	8.29857
0.82875	8.16604	8.17089	8.15338	8.11633	8.21587	8.17684	8.13486	8.11963	8.23238	8.12747	8.1684	8.09447	8.21134	8.18905	8.24466	8.29448	8.22432	8.227	8.22789	8.20506	8.14462	8.17496	8.28718	8.26709	8.22151	8.22523	8.22702	8.16024	8.21223	8.18928	8.10022	8.25172	8.28704	8.22588	8.30956	8.22554	8.30861	8.24165	8.24099	8.30107	8.34177	8.2634	8.27224	8.26688	8.22965	8.23501	8.30891	8.22518	8.29545
0.83	8.17064	8.15607	8.16529	8.12213	8.22568	8.17805	8.13637	8.11504	8.22943	8.12405	8.18472	8.10499	8.22079	8.19627	8.24946	8.30166	8.2317	8.22599	8.22577	8.20454	8.14863	8.17896	8.28785	8.26762	8.22519	8.23283	8.22501	8.16365	8.21758	8.19579	8.10064	8.24538	8.28432	8.22522	8.31405	8.23544	8.32147	8.23189	8.26903	8.30697	8.34426	8.26694	8.27311	8.26555	8.21005	8.23482	8.30505	8.21593	8.29872
0.83125	8.16594	8.17612	8.15343	8.11506	8.21383	8.18882	8.12437	8.10768	8.2355	8.12657	8.17575	8.09456	8.21364	8.19754	8.24662	8.30415	8.22479	8.22334	8.22755	8.20069	8.14152	8.17223	8.29253	8.25942	8.22685	8.22474	8.22218	8.15264	8.22257	8.19607	8.09241	8.24563	8.29494	8.23167	8.30966	8.23143	8.30912	8.24408	8.26857	8.30211	8.3401	8.26907	8.27079	8.27253	8.21809	8.22856	8.30524	8.22071	8.29959
0.8325	8.15788	8.16617	8.15237	8.11494	8.21725	8.18216	8.12305	8.10885	8.23465	8.1248	8.1875	8.09184	8.2169	8.18055	8.24512	8.29909	8.21627	8.22988	8.22649	8.2014	8.15756	8.17795	8.28299	8.27378	8.22365	8.21845	8.21714	8.15407	8.2122	8.19226	8.10683	8.24719	8.28291	8.23609	8.317	8.23948	8.31266	8.24507	8.26006	8.30924	8.33793	8.26787	8.2769	8.27385	8.21853	8.23496	8.31034	8.21867	8.30375
0.83375	8.17152	8.16201	8.16595	8.11183	8.22513	8.18474	8.12013	8.11403	8.23711	8.12413	8.17826	8.09569	8.21073	8.20409	8.24384	8.31305	8.21653	8.24353	8.23874	8.20021	8.15191	8.18618	8.28398	8.2559	8.22302	8.23286	8.21727	8.15506	8.22091	8.20446	8.097	8.24509	8.28825	8.23223	8.31189	8.24148	8.31068	8.24323	8.25207	8.30453	8.33821	8.26286	8.27789	8.26878	8.21743	8.22235	8.30702	8.21689	8.30697
0.835	8.16806	8.16663	8.14574	8.12248	8.21936	8.18661	8.12979	8.11656	8.23136	8.13199	8.18352	8.09999	8.20383	8.19868	8.23932	8.30495	8.2179	8.23129	8.22558	8.198	8.14988	8.19224	8.28605	8.25896	8.22884	8.23777	8.21655	8.14271	8.21603	8.1784	8.10472	8.24889	8.28255	8.2302	8.31134	8.23561	8.32435	8.24162	8.26172	8.30623	8.33803	8.26732	8.27928	8.26663	8.21935	8.23046	8.3052	8.22053	8.29526
0.83625	8.17803	8.15678	8.15477	8.11825	8.21142	8.18479	8.12922	8.11405	8.24095	8.13269	8.18756	8.09026	8.21813	8.19625	8.2391	8.29531	8.21777	8.23141	8.23172	8.2042	8.13822	8.18524	8.29431	8.27184	8.21961	8.22418	8.22834	8.15215	8.2211	8.18172	8.09761	8.2444	8.27745	8.23099	8.31234	8.22461	8.30079	8.24146	8.26704	8.29836	8.34004	8.26836	8.26788	8.27265	8.21916	8.23542	8.29695	8.2149	8.30045
0.8375	8.16244	8.16525	8.15775	8.13066	8.22882	8.18324	8.126	8.11413	8.24269	8.12179	8.17938	8.09941	8.2127	8.18921	8.2456	8.3043	8.21839	8.22393	8.21589	8.20239	8.14645	8.1773	8.28022	8.26831	8.21603	8.23298	8.22242	8.15421	8.20986	8.18929	8.09861	8.25247	8.28006	8.22972	8.30965	8.23793	8.30676	8.24364	8.25805	8.29598	8.34812	8.26081	8.27641	8.26768	8.21433	8.22339	8.30169	8.2265	8.29855
0.83875	8.15934	8.15868	8.14618	8.11827	8.2171	8.1854	8.12227	8.11551	8.23023	8.13655	8.17712	8.09002	8.21189	8.19805	8.25329	8.29564	8.21323	8.22709	8.23412	8.20485	8.15888	8.17711	8.29009	8.25827	8.21585	8.22213	8.21325	8.15616	8.20603	8.19207	8.10091	8.23838	8.26787	8.2341	8.31139	8.22616	8.31722	8.24207	8.24957	8.30872	8.34445	8.26729	8.27657	8.26911	8.2181	8.23859	8.3063	8.22954	8.29777
0.84	8.15927	8.15591	8.16736	8.11303	8.22287	8.17877	8.13023	8.11885	8.2349	8.13544	8.18291	8.10671	8.21357	8.2053	8.24673	8.29306	8.21727	8.23103	8.22258	8.20273	8.15494	8.18149	8.28544	8.26226	8.21109	8.21932	8.21568	8.15631	8.21033	8.18518	8.10327	8.24297	8.28313	8.24527	8.30273	8.23125	8.30477	8.24012	8.26538	8.2925	8.3453	8.2652	8.27835	8.26198	8.22243	8.22814	8.31078	8.20888	8.30568
0.84125	8.16714	8.16426	8.16308	8.11671	8.21595	8.17589	8.12877	8.12295	8.23087	8.12495	8.17262	8.09726	8.20683	8.19563	8.23649	8.30382	8.22148	8.2265	8.23325	8.19719	8.14823	8.1801	8.28716	8.25553	8.21368	8.22173	8.23	8.15986	8.21829	8.18425	8.0993	8.24724	8.28463	8.2327	8.30232	8.23911	8.3077	8.24804	8.26195	8.30063	8.34101	8.27712	8.27391	8.27056	8.22583	8.21802	8.31516	8.2251	8.30007
0.8425	8.17036	8.16655	8.16156	8.11943	8.2157	8.19	8.12087	8.11207	8.24199	8.12694	8.17674	8.09693	8.19357	8.19798	8.24886	8.30043	8.22467	8.23747	8.22932	8.20201	8.14897	8.18207	8.28752	8.2543	8.2236	8.2262	8.22807	8.14464	8.22246	8.19073	8.09853	8.24669	8.27759	8.2361	8.30479	8.2302	8.31203	8.24002	8.26718	8.30577	8.352	8.26304	8.28064	8.25953	8.22451	8.23759	8.30622	8.22245	8.3089
0.84375	8.16535	8.17609	8.1467	8.1122	8.22927	8.1785	8.13474	8.10867	8.23291	8.12393	8.17911	8.09405	8.21307	8.18814	8.24521	8.29597	8.21798	8.23457	8.23442	8.20602	8.14575	8.18639	8.27999	8.25312	8.22432	8.22647	8.22341	8.15519	8.20342	8.191	8.10482	8.25005	8.28569	8.23299	8.31751	8.23598	8.31373	8.24612	8.25864	8.29614	8.32879	8.26998	8.2724	8.2655	8.23054	8.23097	8.30973	8.21856	8.30515
0.845	8.16182	8.17243	8.16504	8.13315	8.21281	8.18004	8.12967	8.11282	8.22421	8.13349	8.18251	8.0956	8.214	8.19666	8.24876	8.30435	8.21648	8.2291	8.2211	8.20007	8.15161	8.1786	8.28362	8.26366	8.22566	8.22847	8.22521	8.16535	8.21457	8.18662	8.10405	8.2363	8.28529	8.22812	8.30828	8.22669	8.30658	8.24083	8.25462	8.30445	8.33916	8.26464	8.2736	8.26505	8.21661	8.23284	8.30608	8.21381	8.29746
0.84625	8.15877	8.16099	8.15675	8.11067	8.21228	8.1724	8.12863	8.11128	8.23108	8.12248	8.18157	8.08425	8.21553	8.19171	8.23918	8.30431	8.21011	8.22534	8.23197	8.2057	8.15773	8.17297	8.2898	8.26597	8.22128	8.21622	8.2245	8.15744	8.20795	8.18995	8.09379	8.24273	8.28418	8.2427	8.30613	8.23695	8.30903	8.23784	8.25711	8.30646	8.33818	8.26829	8.27275	8.25445	8.21865	8.23142	8.30414	8.20852	8.28886
0.8475	8.16137	8.16447	8.15311	8.11689	8.22007	8.18245	8.12734	8.11136	8.23847	8.12083	8.18591	8.09699	8.21313	8.19918	8.2591	8.29829	8.22992	8.23007	8.22061	8.21001	8.15215	8.1818	8.28502	8.26966	8.23705	8.21856	8.21771	8.15796	8.2171	8.18892	8.09217	8.24325	8.28311	8.23023	8.31206	8.23205	8.30342	8.24132	8.2672	8.30463	8.33295	8.26992	8.27087	8.27848	8.22554	8.24009	8.30647	8.22334	8.29859
0.84875	8.16825	8.16726	8.14406	8.12019	8.21723	8.18653	8.12834	8.11188	8.23521	8.12435	8.17761	8.0852	8.21346	8.20369	8.24491	8.2993	8.21417	8.22905	8.22041	8.20019	8.1494	8.18251	8.29645	8.263	8.22326	8.22151	8.21623	8.14321	8.21655	8.19195	8.10386	8.24564	8.28415	8.23062	8.31898	8.23796	8.31446	8.24728	8.25614	8.30001	8.34873	8.27153	8.27795	8.26849	8.22798	8.2335	8.31506	8.22153	8.29816
0.85	8.16568	8.16457	8.15455	8.12445	8.21774	8.17933	8.13072	8.11046	8.23682	8.13271	8.17238	8.08492	8.21914	8.20577	8.23431	8.29497	8.21516	8.22215	8.23398	8.21438	8.15173	8.18045	8.28348	8.26932	8.227	8.22373	8.2194	8.16224	8.21456	8.19064	8.09649	8.2511	8.28541	8.24203	8.3149	8.23282	8.31303	8.24852	8.25224	8.29925	8.33652	8.27594	8.27272	8.2623	8.22021	8.23914	8.31022	8.22268	8.29925
0.85125	8.16916	8.1582	8.15417	8.1163	8.229	8.17566	8.12165	8.11101	8.23531	8.14102	8.17381	8.09836	8.21446	8.20488	8.24494	8.29359	8.2207	8.23841	8.22154	8.20126	8.15733	8.17636	8.28919	8.26861	8.22486	8.22355	8.21484	8.16696	8.2073	8.19031	8.09944	8.25085	8.28084	8.22944	8.30429	8.2403	8.30765	8.24059	8.25178	8.31189	8.3449	8.27006	8.27983	8.26626	8.22366	8.22842	8.30188	8.21524	8.30248
0.8525	8.15901	8.15069	8.16068	8.11621	8.22021	8.1691	8.12926	8.11732	8.23887	8.12964	8.16619	8.10168	8.2145	8.20511	8.25111	8.29286	8.21804	8.22635	8.22437	8.19494	8.15792	8.17947	8.28626	8.26205	8.22162	8.22978	8.22112	8.16752	8.20501	8.18276	8.09387	8.24275	8.27987	8.23524	8.32338	8.23452	8.30899	8.24377	8.26095	8.30521	8.34491	8.25777	8.27286	8.26321	8.22454	8.22587	8.30968	8.22409	8.30958
0.85375	8.16251	8.16637	8.16361	8.11013	8.20858	8.17515	8.11603	8.11296	8.23391	8.12567	8.19558	8.09433	8.2166	8.20177	8.24269	8.29871	8.21975	8.22416	8.23072	8.19123	8.15233	8.17388	8.28947	8.26383	8.22913	8.2325	8.22611	8.15975	8.21942	8.18715	8.09277	8.23985	8.28328	8.23137	8.30796	8.23477	8.3099	8.24478	8.26346	8.3074	8.3398	8.26103	8.27711	8.27195	8.23365	8.23683	8.3161	8.21445	8.29649
0.855	8.16572	8.16537	8.15398	8.12314	8.22083	8.17171	8.13225	8.10473	8.23171	8.13621	8.18142	8.10048	8.20904	8.19081	8.2421	8.29413	8.22086	8.22611	8.22438	8.19911	8.1502	8.17826	8.29752	8.26319	8.22228	8.22353	8.22212	8.16627	8.21405	8.18201	8.09905	8.25624	8.28901	8.22742	8.31286	8.23314	8.31236	8.24162	8.25776	8.29831	8.33289	8.2658	8.27186	8.27085	8.2159	8.2345	8.29655	8.21762	8.30028
0.85625	8.16323	8.17278	8.15767	8.11809	8.22072	8.17165	8.13076	8.11814	8.22665	8.13197	8.17547	8.09611	8.21864	8.20005	8.24899	8.29704	8.2093	8.21659	8.23204	8.20641	8.15358	8.1817	8.285	8.27454	8.22274	8.2304	8.21993	8.15828	8.21853	8.18605	8.10928	8.24677	8.27313	8.22839	8.31542	8.22956	8.30907	8.23938	8.25678	8.30149	8.33149	8.26584	8.26236	8.26832	8.22127	8.22723	8.31207	8.21794	8.29333
0.8575	8.16915	8.16765	8.14897	8.1109	8.21038	8.17873	8.13234	8.10987	8.23246	8.12765	8.17291	8.0906	8.21835	8.19957	8.24099	8.30184	8.22351	8.23318	8.22778	8.20289	8.15174	8.18326	8.28336	8.27128	8.22462	8.21646	8.22182	8.15326	8.21732	8.19377	8.10762	8.24327	8.28235	8.22595	8.30387	8.21974	8.32076	8.24313	8.25632	8.30963	8.33996	8.26773	8.27381	8.26627	8.22273	8.22129	8.3128	8.22418	8.29768
0.85875	8.169	8.16284	8.15095	8.11684	8.21251	8.18468	8.12382	8.12155	8.23029	8.12716	8.18553	8.09861	8.20164	8.19768	8.23923	8.30408	8.21667	8.23361	8.22349	8.21253	8.13942	8.1811	8.29042	8.26635	8.22345	8.2258	8.22228	8.15835	8.21715	8.19525	8.10085	8.23068	8.28272	8.21979	8.31216	8.23962	8.31845	8.24401	8.24922	8.30407	8.3487	8.26272	8.2721	8.2704	8.21865	8.23104	8.30618	8.22077	8.29446
0.86	8.1566	8.17097	8.1636	8.10846	8.22478	8.18034	8.13499	8.10941	8.23463	8.11688	8.17656	8.09724	8.20999	8.20616	8.23421	8.30717	8.21547	8.23357	8.22873	8.19971	8.14745	8.1834	8.27415	8.26512	8.22601	8.22387	8.22176	8.15936	8.21645	8.19012	8.09188	8.24328	8.28548	8.2285	8.31136	8.23619	8.31498	8.25259	8.25699	8.29744	8.33915	8.26984	8.27786	8.27268	8.21518	8.23419	8.3129	8.21392	8.29175
0.86125	8.15731	8.1616	8.1551	8.12469	8.20684	8.18266	8.11745	8.11097	8.23113	8.12879	8.17526	8.09222	8.21028	8.19512	8.24775	8.29601	8.21562	8.22908	8.2232	8.19676	8.14638	8.1724	8.28233	8.26124	8.22884	8.21981	8.22895	8.15901	8.20862	8.18681	8.09981	8.25098	8.28317	8.23449	8.30999	8.23495	8.3101	8.24512	8.27123	8.30822	8.33767	8.27179	8.27388	8.26475	8.22444	8.23887	8.31168	8.21835	8.30002
0.8625	8.17084	8.15844	8.15963	8.12157	8.21878	8.18109	8.12033	8.11679	8.22791	8.12467	8.17727	8.09286	8.21789	8.19415	8.24283	8.29861	8.22578	8.23997	8.2309	8.19542	8.1484	8.17441	8.29019	8.27111	8.2328	8.22552	8.21992	8.16201	8.21408	8.1842	8.09701	8.24903	8.28613	8.2269	8.29828	8.23082	8.30515	8.2411	8.26921	8.30872	8.34011	8.26298	8.27026	8.27186	8.21852	8.23106	8.31159	8.21433	8.2997
0.86375	8.1627	8.15978	8.15624	8.11258	8.21694	8.17912	8.12644	8.11479	8.22998	8.12875	8.1832	8.09483	8.21055	8.19705	8.24776	8.29893	8.22098	8.23234	8.2326	8.20254	8.15177	8.18056	8.29006	8.26256	8.21862	8.21904	8.22223	8.1585	8.21766	8.18471	8.10701	8.23838	8.27859	8.23522	8.30742	8.23749	8.30709	8.23227	8.26606	8.30294	8.34546	8.26157	8.27659	8.26805	8.21239	8.2215	8.31303	8.22062	8.30014
0.865	8.15989	8.16839	8.15745	8.11776	8.20976	8.17891	8.12476	8.11697	8.2285	8.1272	8.18214	8.09544	8.21667	8.19912	8.23655	8.31624	8.21883	8.22822	8.24365	8.19508	8.15609	8.17666	8.28766	8.26283	8.22493	8.22419	8.21841	8.14987	8.21582	8.18492	8.10063	8.25268	8.27985	8.2221	8.31386	8.22856	8.30861	8.24255	8.25636	8.30499	8.34348	8.27268	8.26852	8.26919	8.21828	8.23778	8.31552	8.21656	8.29636
0.86625	8.16839	8.17118	8.14551	8.11171	8.21726	8.16934	8.13268	8.1105	8.22121	8.12562	8.17305	8.09796	8.21392	8.19503	8.2447	8.30161	8.2124	8.23279	8.23714	8.20856	8.15249	8.18546	8.2826	8.26271	8.23044	8.22613	8.22771	8.15315	8.21767	8.19695	8.1105	8.25997	8.27959	8.22647	8.31611	8.23036	8.3067	8.23687	8.25785	8.30923	8.3433	8.271	8.26918	8.26135	8.2226	8.22865	8.30133	8.22369	8.30331
0.8675	8.16595	8.15652	8.15741	8.12278	8.22068	8.1704	8.12635	8.10886	8.22961	8.12633	8.16293	8.09022	8.20856	8.1928	8.23962	8.29073	8.22734	8.21782	8.22805	8.19937	8.15107	8.18314	8.2917	8.26872	8.21947	8.23041	8.23028	8.15833	8.20624	8.18412	8.10843	8.25079	8.27854	8.22768	8.31348	8.22206	8.30202	8.24421	8.2597	8.30975	8.34495	8.26371	8.27466	8.26178	8.22459	8.23163	8.30022	8.22289	8.2986
0.86875	8.16638	8.16718	8.15528	8.11821	8.22367	8.17638	8.12789	8.11818	8.22807	8.12588	8.17911	8.10291	8.21626	8.19503	8.24364	8.29272	8.22022	8.22782	8.23343	8.20114	8.1459	8.17176	8.29241	8.26424	8.21686	8.22072	8.22699	8.1555	8.21974	8.18443	8.09923	8.24216	8.28761	8.23183	8.31175	8.23484	8.31474	8.23654	8.25412	8.30877	8.33617	8.26015	8.28246	8.2653	8.23326	8.23709	8.303	8.21023	8.30661
0.87	8.16889	8.1707	8.14767	8.11534	8.22004	8.17328	8.12105	8.11135	8.24062	8.12976	8.17387	8.10173	8.21326	8.19971	8.23776	8.29726	8.22057	8.22568	8.22929	8.20157	8.15511	8.17863	8.27936	8.27011	8.22608	8.22368	8.22891	8.14858	8.21597	8.19607	8.09848	8.24502	8.28945	8.23315	8.31176	8.23535	8.30939	8.24831	8.26162	8.30538	8.34991	8.27142	8.27194	8.26897	8.22792	8.23497	8.29896	8.22128	8.29126
0.87125	8.16533	8.16821	8.15652	8.11512	8.2127	8.18138	8.11607	8.11461	8.22654	8.12118	8.18158	8.10423	8.21506	8.18848	8.24923	8.29243	8.22079	8.22971	8.23164	8.20457	8.14913	8.18069	8.28671	8.26071	8.21823	8.21551	8.22199	8.15792	8.21069	8.1973	8.10247	8.24005	8.28541	8.21528	8.31535	8.23023	8.31733	8.23715	8.25425	8.31268	8.34375	8.27015	8.27906	8.26873	8.21688	8.23067	8.31098	8.22596	8.29266
0.8725	8.16768	8.168	8.15318	8.11371	8.2251	8.18371	8.13327	8.10327	8.2373	8.12756	8.17535	8.09383	8.20589	8.19048	8.24075	8.29908	8.21961	8.23917	8.22768	8.19308	8.13819	8.17509	8.29082	8.26385	8.22342	8.23067	8.22519	8.15323	8.20246	8.18331	8.10213	8.25317	8.29268	8.23777	8.30873	8.23617	8.3079	8.25054	8.25458	8.30697	8.34629	8.27491	8.27588	8.27634	8.21027	8.23927	8.31446	8.22931	8.29891
0.87375	8.15724	8.16763	8.15438	8.11586	8.22468	8.18321	8.12358	8.10453	8.23172	8.12068	8.17683	8.10219	8.21199	8.19579	8.24588	8.30192	8.23178	8.23681	8.22712	8.2013	8.14528	8.18084	8.2841	8.26901	8.2275	8.22869	8.22373	8.15311	8.21539	8.19241	8.10183	8.25017	8.28239	8.23487	8.31549	8.23369	8.31149	8.24634	8.25544	8.30495	8.33721	8.26479	8.2771	8.26214	8.21876	8.23307	8.31477	8.22079	8.29203
0.875	8.16267	8.1622	8.1528	8.11275	8.21607	8.17142	8.12627	8.1095	8.23228	8.12725	8.16915	8.09506	8.21079	8.19268	8.24525	8.3002	8.2168	8.22067	8.2367	8.20138	8.1586	8.17703	8.29385	8.26736	8.22302	8.22689	8.21802	8.15513	8.21941	8.19026	8.10925	8.24212	8.28162	8.22829	8.30541	8.22758	8.31865	8.23379	8.26586	8.31092	8.34547	8.2714	8.27509	8.26093	8.21541	8.23787	8.31286	8.21956	8.29815
0.87625	8.16741	8.16974	8.15613	8.12107	8.21598	8.17709	8.12665	8.10749	8.23565	8.11996	8.18851	8.09574	8.21384	8.19855	8.23613	8.29272	8.20979	8.22363	8.22188	8.20591	8.14082	8.17364	8.28644	8.26274	8.22784	8.22674	8.21944	8.15064	8.20742	8.17673	8.09126	8.24926	8.28987	8.22683	8.3173	8.23373	8.30428	8.247	8.26223	8.3058	8.35281	8.26388	8.28649	8.27007	8.20619	8.22021	8.31426	8.22253	8.30901
0.8775	8.16477	8.15969	8.14863	8.11712	8.21375	8.19016	8.12664	8.10486	8.23187	8.12579	8.17704	8.0942	8.21796	8.19913	8.24063	8.29968	8.21896	8.22963	8.22793	8.20319	8.15338	8.18981	8.28634	8.26186	8.22846	8.22136	8.21967	8.14475	8.21905	8.19562	8.09665	8.24048	8.28552	8.23052	8.3139	8.23493	8.31907	8.23019	8.25533	8.30012	8.34611	8.26962	8.27995	8.27227	8.21743	8.22619	8.30781	8.22267	8.28859
0.87875	8.17343	8.17303	8.15428	8.10773	8.22582	8.17928	8.12284	8.11072	8.23913	8.1308	8.17355	8.09593	8.21803	8.20645	8.25466	8.29798	8.2226	8.22505	8.22541	8.19979	8.14699	8.17188	8.29205	8.26775	8.22173	8.22976	8.22355	8.15061	8.21803	8.19436	8.09571	8.2492	8.28417	8.23388	8.30443	8.23205	8.31128	8.24802	8.26359	8.30493	8.33611	8.26793	8.27183	8.26209	8.21205	8.22437	8.3244	8.23276	8.30606
0.88	8.17634	8.1646	8.14824	8.12025	8.21985	8.18415	8.13248	8.11445	8.23794	8.12074	8.18247	8.0941	8.20307	8.20063	8.25072	8.30428	8.2153	8.22935	8.23335	8.20378	8.1511	8.17384	8.28259	8.26164	8.22011	8.22491	8.21598	8.15621	8.21518	8.184	8.10383	8.24298	8.28267	8.2276	8.30404	8.23603	8.30209	8.24751	8.25942	8.29383	8.33796	8.27046	8.27245	8.26959	8.22232	8.23321	8.31412	8.22371	8.29771
0.88125	8.16114	8.1562	8.15459	8.11762	8.21326	8.17152	8.12669	8.11633	8.24157	8.12388	8.17994	8.09167	8.21175	8.19347	8.24323	8.29745	8.22828	8.2192	8.22686	8.20036	8.15094	8.17972	8.29117	8.25774	8.21857	8.22084	8.22307	8.15234	8.21115	8.18179	8.09706	8.25509	8.28151	8.24603	8.31283	8.23363	8.30993	8.24384	8.26957	8.31625	8.33516	8.27081	8.27797	8.2724	8.21897	8.23532	8.30992	8.22289	8.30252
0.8825	8.16745	8.16344	8.15379	8.11354	8.22805	8.1792	8.13294	8.10687	8.23333	8.13107	8.19279	8.09657	8.2165	8.19244	8.25013	8.30062	8.22111	8.23245	8.22833	8.20448	8.15068	8.18113	8.27327	8.25347	8.22409	8.22135	8.22958	8.15769	8.22035	8.18216	8.09872	8.23741	8.27043	8.2315	8.29729	8.23256	8.31223	8.23662	8.26939	8.30528	8.34052	8.26619	8.27877	8.26522	8.21672	8.2435	8.31369	8.21872	8.30083
0.88375	8.16823	8.16235	8.15636	8.11117	8.21698	8.18135	8.13199	8.11761	8.23722	8.12239	8.18006	8.09775	8.21087	8.18624	8.24275	8.30702	8.2188	8.22627	8.23059	8.19551	8.15105	8.18153	8.29103	8.27235	8.22114	8.22611	8.21924	8.16717	8.21519	8.19332	8.10388	8.24991	8.29492	8.22661	8.32103	8.23328	8.30485	8.25437	8.25336	8.30429	8.34467	8.26274	8.2827	8.27363	8.22091	8.24398	8.303	8.21564	8.30532
0.885	8.17037	8.16574	8.16496	8.11936	8.21786	8.17507	8.12917	8.11448	8.23629	8.13393	8.17654	8.09975	8.21449	8.1935	8.24711	8.29731	8.21775	8.2243	8.22633	8.19999	8.15104	8.18206	8.28558	8.2589	8.23475	8.22122	8.23154	8.15894	8.21533	8.18786	8.10751	8.2448	8.28328	8.24043	8.31183	8.23576	8.31394	8.24539	8.25659	8.30163	8.34582	8.26513	8.27684	8.26817	8.21848	8.2364	8.30958	8.22117	8.29416
0.88625	8.16408	8.16591	8.1489	8.1156	8.21712	8.17822	8.12955	8.10492	8.23364	8.12362	8.17532	8.09689	8.22373	8.19452	8.24515	8.29659	8.21421	8.22492	8.22079	8.20099	8.15545	8.18136	8.2826	8.2584	8.22071	8.22481	8.21435	8.15675	8.21584	8.1832	8.09793	8.24537	8.27482	8.23669	8.30588	8.2363	8.30562	8.24583	8.26889	8.29418	8.33435	8.27009	8.27619	8.26641	8.21407	8.23025	8.3181	8.22635	8.29833
0.8875	8.16671	8.17422	8.14925	8.10565	8.21794	8.17703	8.12404	8.11635	8.23193	8.12723	8.18298	8.10301	8.21276	8.19487	8.23512	8.3086	8.22455	8.22175	8.23082	8.2104	8.15201	8.18582	8.28676	8.26937	8.2212	8.2291	8.22741	8.15452	8.22624	8.18553	8.09648	8.23779	8.2779	8.23074	8.30754	8.23084	8.30994	8.24425	8.26681	8.29939	8.34678	8.26241	8.273	8.26684	8.22083	8.2247	8.31137	8.22104	8.30477
0.88875	8.16916	8.16339	8.15897	8.11834	8.21244	8.18146	8.12895	8.11428	8.23126	8.12089	8.17935	8.10345	8.21134	8.18965	8.2419	8.30616	8.22071	8.23223	8.22668	8.20223	8.15405	8.18629	8.28683	8.26955	8.22636	8.2236	8.21522	8.15284	8.21314	8.18483	8.11474	8.24493	8.28047	8.22717	8.30636	8.23427	8.30468	8.23101	8.26684	8.30798	8.34783	8.25149	8.27407	8.25544	8.22229	8.22379	8.30945	8.22327	8.30083
0.89	8.15381	8.16784	8.15186	8.1197	8.21348	8.18034	8.12102	8.10912	8.2334	8.12648	8.18562	8.09982	8.20348	8.19723	8.24071	8.29956	8.22405	8.22741	8.22769	8.19761	8.14256	8.17272	8.28027	8.25568	8.22866	8.22047	8.22651	8.15574	8.21492	8.18218	8.09979	8.23804	8.28327	8.22276	8.31847	8.23215	8.30468	8.2338	8.25535	8.3125	8.33739	8.26815	8.29344	8.26796	8.22086	8.23536	8.30617	8.2168	8.30389
0.89125	8.16867	8.16819	8.14822	8.11157	8.21427	8.17893	8.11933	8.1194	8.23519	8.11971	8.17663	8.09511	8.21946	8.21183	8.23633	8.30333	8.21856	8.23113	8.23125	8.19736	8.1539	8.18247	8.2832	8.26107	8.21671	8.22411	8.22009	8.15872	8.20503	8.18797	8.09645	8.24656	8.2774	8.22865	8.31116	8.24207	8.31804	8.23908	8.26248	8.29436	8.33962	8.2537	8.28144	8.26717	8.21898	8.22643	8.30512	8.21122	8.29731
0.8925	8.16306	8.15852	8.15781	8.12668	8.22556	8.17956	8.13326	8.10989	8.23554	8.12329	8.18642	8.09288	8.2153	8.20694	8.24489	8.29412	8.21005	8.22124	8.22824	8.196	8.15776	8.17906	8.28639	8.2684	8.22636	8.22996	8.23222	8.15555	8.21603	8.1936	8.10603	8.2435	8.28208	8.23862	8.31763	8.24342	8.31348	8.24405	8.25809	8.29709	8.33573	8.25814	8.27207	8.25681	8.22183	8.22952	8.31404	8.21001	8.29737
0.89375	8.16228	8.16932	8.15621	8.12388	8.22147	8.17806	8.12674	8.11573	8.23639	8.12657	8.18388	8.09897	8.21586	8.19817	8.24794	8.30101	8.21543	8.23409	8.23666	8.19493	8.14646	8.17868	8.29007	8.26925	8.22316	8.23307	8.21689	8.16107	8.20665	8.19255	8.1007	8.24026	8.27932	8.22821	8.31327	8.23773	8.31264	8.24451	8.25814	8.30003	8.35116	8.26933	8.27249	8.26862	8.22525	8.22868	8.31109	8.21319	8.30222
0.895	8.16136	8.17014	8.14856	8.12143	8.21536	8.17565	8.12355	8.11963	8.23885	8.12476	8.17927	8.09174	8.21223	8.1962	8.24644	8.29385	8.21941	8.22309	8.23113	8.21172	8.15645	8.18066	8.29254	8.26906	8.21983	8.22625	8.22454	8.1639	8.2183	8.18831	8.09385	8.24365	8.28451	8.22777	8.3197	8.22833	8.30543	8.23988	8.26675	8.30295	8.34057	8.27235	8.28024	8.2669	8.215	8.23353	8.30742	8.21238	8.2965
0.89625	8.17105	8.16255	8.15737	8.11323	8.22058	8.17359	8.12766	8.11125	8.24182	8.13595	8.18383	8.08638	8.22084	8.19769	8.24043	8.29592	8.21761	8.22971	8.22747	8.20501	8.14806	8.18296	8.28734	8.26292	8.22778	8.22303	8.22353	8.1539	8.22019	8.18619	8.09472	8.23354	8.28258	8.22449	8.30735	8.23913	8.31204	8.23657	8.25554	8.30932	8.33331	8.26634	8.2751	8.26564	8.22306	8.23201	8.29502	8.21637	8.30283
0.8975	8.16643	8.16904	8.15486	8.11795	8.21599	8.17693	8.13309	8.1144	8.22625	8.12729	8.17769	8.10085	8.22002	8.19065	8.24648	8.29016	8.22049	8.22849	8.22264	8.20368	8.13956	8.17937	8.284	8.27056	8.21906	8.21761	8.22078	8.15641	8.21535	8.18586	8.10234	8.24838	8.27628	8.23146	8.30675	8.23818	8.31984	8.23741	8.25515	8.30354	8.34464	8.2758	8.27658	8.26808	8.22775	8.22306	8.30819	8.2173	8.30065
0.89875	8.16334	8.16619	8.15431	8.11681	8.21622	8.17757	8.12201	8.10877	8.23638	8.12918	8.18521	8.09388	8.21839	8.20025	8.24553	8.29995	8.21844	8.23403	8.22441	8.19475	8.15279	8.17209	8.28347	8.27427	8.22184	8.22219	8.22735	8.16809	8.20393	8.1898	8.10442	8.24492	8.27895	8.23067	8.30646	8.23114	8.30548	8.24341	8.25335	8.29281	8.33952	8.27028	8.27807	8.2701	8.22203	8.22664	8.30757	8.22211	8.30288
0.9	8.1582	8.1644	8.15435	8.11067	8.2124	8.17594	8.12553	8.11326	8.23892	8.13111	8.17156	8.09938	8.21492	8.19623	8.24706	8.29731	8.2206	8.21657	8.22719	8.19135	8.14237	8.1831	8.27817	8.26642	8.23354	8.22058	8.21184	8.15796	8.21078	8.18669	8.10319	8.24736	8.28109	8.2289	8.30374	8.23133	8.30547	8.24591	8.27135	8.30681	8.34086	8.26661	8.27534	8.26479	8.2183	8.22518	8.30637	8.22524	8.29551
0.90125	8.16867	8.16449	8.164	8.11744	8.22571	8.17932	8.12005	8.11836	8.23971	8.1211	8.1833	8.09686	8.20933	8.198	8.24934	8.29767	8.21023	8.22053	8.23692	8.2038	8.15345	8.16734	8.29664	8.27136	8.22727	8.21746	8.21759	8.15332	8.22523	8.2005	8.1015	8.25099	8.2762	8.24187	8.33116	8.23165	8.31274	8.23706	8.25906	8.3158	8.33914	8.2674	8.27845	8.27045	8.22091	8.23235	8.30674	8.20931	8.3091
0.9025	8.15912	8.17124	8.15175	8.11326	8.21195	8.1715	8.13375	8.10431	8.23346	8.12282	8.18132	8.0913	8.21278	8.20121	8.2393	8.29736	8.2108	8.22198	8.23518	8.19466	8.15434	8.18232	8.28566	8.26651	8.22619	8.22171	8.213	8.16305	8.21625	8.18519	8.10345	8.23891	8.28464	8.22153	8.30858	8.23897	8.31093	8.24224	8.25055	8.30966	8.3387	8.26432	8.28467	8.27504	8.23477	8.22685	8.31317	8.22429	8.30255
0.90375	8.16752	8.17347	8.15855	8.11352	8.2184	8.1693	8.13369	8.10305	8.22296	8.11487	8.17996	8.08684	8.21607	8.1955	8.24357	8.29642	8.22394	8.23791	8.22955	8.21022	8.14761	8.17957	8.28526	8.26878	8.22369	8.22992	8.22361	8.16195	8.22144	8.19053	8.09664	8.24925	8.27932	8.22924	8.30687	8.23151	8.30383	8.23185	8.26232	8.30928	8.33963	8.26679	8.27639	8.25932	8.21125	8.23502	8.30599	8.21428	8.30079
0.905	8.16668	8.1547	8.14664	8.11605	8.21594	8.18082	8.12374	8.11213	8.23376	8.13275	8.17881	8.09747	8.2094	8.19577	8.24327	8.29528	8.2122	8.23316	8.21683	8.20375	8.15448	8.17355	8.29187	8.26894	8.22602	8.23109	8.22298	8.14114	8.21918	8.18892	8.1086	8.25519	8.28152	8.22614	8.3082	8.2323	8.30267	8.24484	8.25607	8.30973	8.34005	8.25997	8.2744	8.26262	8.23185	8.23452	8.30956	8.21721	8.30102
0.90625	8.16398	8.15445	8.151	8.11527	8.2119	8.18069	8.12902	8.10419	8.23938	8.12143	8.18335	8.09575	8.21543	8.19733	8.24292	8.29984	8.21737	8.23141	8.22489	8.20946	8.14823	8.18328	8.2892	8.26157	8.22098	8.22754	8.2343	8.15209	8.21129	8.19306	8.09279	8.24679	8.29369	8.2215	8.30676	8.23718	8.30671	8.23536	8.26379	8.30706	8.33923	8.2756	8.27995	8.26401	8.22377	8.23117	8.29303	8.22501	8.30271
0.9075	8.16004	8.15994	8.14867	8.10933	8.21786	8.17461	8.127	8.10949	8.22731	8.12534	8.18305	8.08829	8.21235	8.19308	8.24529	8.3034	8.22006	8.21856	8.24059	8.19722	8.15098	8.18261	8.28634	8.26469	8.22413	8.21998	8.21766	8.14847	8.21667	8.17677	8.09337	8.23515	8.28304	8.23262	8.30877	8.23202	8.31628	8.24596	8.25891	8.30463	8.34563	8.27226	8.26644	8.25825	8.22213	8.2268	8.30648	8.22408	8.29339
0.90875	8.17009	8.16738	8.15547	8.12029	8.21612	8.17213	8.13355	8.10832	8.23928	8.11809	8.18755	8.10212	8.21352	8.20285	8.23626	8.29478	8.21608	8.22151	8.23153	8.20527	8.16325	8.17656	8.28615	8.27176	8.22588	8.22716	8.22099	8.15658	8.21678	8.18337	8.10139	8.25193	8.28327	8.22526	8.31365	8.22747	8.32601	8.25171	8.25845	8.30229	8.33679	8.25979	8.28023	8.2599	8.22203	8.22409	8.31582	8.2196	8.28823
0.91	8.167	8.16981	8.14862	8.12126	8.21582	8.17703	8.1262	8.10835	8.22755	8.13371	8.17538	8.09762	8.20106	8.19829	8.24405	8.28574	8.21348	8.22815	8.22741	8.20455	8.15893	8.18919	8.28418	8.26647	8.21414	8.22913	8.22901	8.15672	8.21664	8.19538	8.10534	8.24119	8.26831	8.22645	8.31514	8.23332	8.30677	8.24934	8.26391	8.2973	8.34409	8.2645	8.27406	8.26763	8.21819	8.23532	8.30921	8.21783	8.28817
0.91125	8.16466	8.16404	8.16356	8.11115	8.21436	8.18108	8.12148	8.10643	8.23283	8.11706	8.16828	8.10154	8.21632	8.19677	8.24003	8.29637	8.21978	8.21876	8.23548	8.19439	8.15222	8.17872	8.287	8.25414	8.2231	8.22509	8.2255	8.16488	8.21439	8.19843	8.10309	8.23619	8.27984	8.22943	8.30454	8.23384	8.30752	8.23927	8.25037	8.299	8.33237	8.25423	8.28006	8.25922	8.21375	8.22894	8.30712	8.22315	8.30224
0.9125	8.16675	8.15989	8.13746	8.12726	8.23279	8.17695	8.13205	8.10266	8.23153	8.13641	8.17168	8.09304	8.20631	8.20327	8.24102	8.29344	8.23083	8.22188	8.23702	8.19497	8.15601	8.17793	8.29324	8.25948	8.22526	8.22297	8.21814	8.15253	8.20551	8.18823	8.08632	8.23953	8.29172	8.23559	8.31335	8.21736	8.3139	8.24091	8.26118	8.30407	8.33816	8.26239	8.27681	8.26904	8.21071	8.23867	8.31829	8.22394	8.30048
0.91375	8.16882	8.16664	8.16408	8.11107	8.21574	8.18475	8.12358	8.11368	8.24165	8.12436	8.17672	8.10216	8.21188	8.19982	8.23539	8.29349	8.22187	8.22812	8.23642	8.21477	8.14906	8.17261	8.28315	8.26053	8.22693	8.21799	8.22758	8.14331	8.20807	8.19657	8.09557	8.24976	8.2844	8.23753	8.31113	8.22933	8.31267	8.23581	8.25941	8.30483	8.34212	8.27129	8.27228	8.25916	8.21491	8.22734	8.30746	8.22286	8.30714
0.915	8.16777	8.16009	8.15665	8.11563	8.22109	8.17881	8.11968	8.1049	8.23443	8.12575	8.17932	8.08994	8.2082	8.19766	8.24515	8.29505	8.21003	8.22514	8.23214	8.20771	8.15151	8.17845	8.27437	8.26587	8.22272	8.21417	8.22839	8.15538	8.21674	8.19056	8.09847	8.23927	8.28925	8.22878	8.31438	8.23383	8.31466	8.23324	8.2658	8.29903	8.33102	8.26784	8.27712	8.26852	8.22144	8.24228	8.30836	8.21954	8.29438
0.91625	8.16989	8.17167	8.15	8.12227	8.21701	8.17553	8.12436	8.10505	8.23371	8.12164	8.18384	8.09354	8.21316	8.19534	8.25403	8.29135	8.22522	8.23573	8.22186	8.19845	8.14949	8.17913	8.29388	8.25537	8.22214	8.22806	8.22975	8.15098	8.21498	8.18824	8.09809	8.24127	8.28363	8.24427	8.30582	8.23345	8.30349	8.24432	8.26192	8.29522	8.34186	8.26483	8.27097	8.26817	8.22283	8.23172	8.30471	8.22485	8.29633
0.9175	8.16054	8.16968	8.15296	8.11699	8.23438	8.17633	8.12453	8.11126	8.2403	8.13368	8.18697	8.09722	8.21731	8.19002	8.24401	8.30639	8.21752	8.22193	8.23623	8.19798	8.14828	8.17914	8.29334	8.26815	8.22969	8.22724	8.21732	8.15397	8.20796	8.19453	8.10058	8.24547	8.28678	8.22531	8.30262	8.23653	8.30916	8.23907	8.26607	8.31179	8.33945	8.26894	8.27933	8.26235	8.21531	8.2325	8.31607	8.21523	8.30455
0.91875	8.17065	8.15845	8.16004	8.12554	8.22597	8.18779	8.13337	8.12148	8.23959	8.12328	8.17478	8.09689	8.21073	8.20514	8.24001	8.30002	8.20823	8.21944	8.22896	8.19155	8.14709	8.18334	8.28588	8.2601	8.22495	8.22062	8.22578	8.15626	8.21449	8.188	8.09495	8.24445	8.28133	8.23124	8.30448	8.23246	8.30624	8.24308	8.25619	8.29933	8.33729	8.26546	8.27077	8.27488	8.22651	8.22594	8.31339	8.2129	8.30466
0.92	8.16749	8.17286	8.14766	8.12516	8.20928	8.18406	8.1227	8.11138	8.24392	8.13136	8.1761	8.09394	8.22179	8.18962	8.25014	8.30394	8.21945	8.22761	8.2169	8.19526	8.16282	8.17543	8.28804	8.2593	8.22338	8.21992	8.21804	8.15808	8.21131	8.18816	8.09854	8.24775	8.28029	8.23635	8.30999	8.23396	8.31142	8.24037	8.24937	8.29547	8.33911	8.2621	8.28274	8.26421	8.23202	8.24261	8.31677	8.22041	8.30176
0.92125	8.16899	8.16378	8.15083	8.11672	8.20525	8.1791	8.13194	8.10271	8.22184	8.12843	8.17665	8.08625	8.21364	8.19869	8.25371	8.30242	8.21328	8.23096	8.23475	8.20749	8.15105	8.17554	8.29287	8.26752	8.22137	8.2248	8.22103	8.1565	8.21437	8.18499	8.10192	8.23503	8.28694	8.22381	8.31684	8.23342	8.31479	8.23544	8.26361	8.3012	8.33685	8.26984	8.28637	8.27133	8.23293	8.23553	8.31108	8.22629	8.30001
0.9225	8.16654	8.18043	8.15606	8.12067	8.22958	8.17449	8.12335	8.11502	8.23032	8.11243	8.17969	8.09692	8.21539	8.20111	8.25692	8.28753	8.21921	8.22866	8.22857	8.20116	8.15974	8.18076	8.28912	8.26359	8.21751	8.22547	8.22002	8.1528	8.21617	8.19014	8.09814	8.25131	8.27892	8.23803	8.30681	8.23728	8.31327	8.23627	8.27225	8.3133	8.33803	8.24951	8.27461	8.26458	8.2177	8.23809	8.31191	8.21943	8.30134
0.92375	8.16054	8.16231	8.16014	8.11039	8.22053	8.16245	8.12394	8.11341	8.23864	8.12142	8.17712	8.10136	8.21868	8.19468	8.24633	8.30821	8.2091	8.2364	8.22288	8.20146	8.15138	8.17653	8.29018	8.26486	8.22755	8.22694	8.22554	8.15376	8.21463	8.17948	8.09222	8.23976	8.28397	8.23486	8.31514	8.22423	8.30929	8.2418	8.26237	8.29816	8.33435	8.26331	8.2755	8.26029	8.22146	8.23218	8.30172	8.22024	8.29677
0.925	8.16361	8.16112	8.1492	8.11004	8.21369	8.18446	8.13136	8.10782	8.23568	8.12423	8.18112	8.09725	8.20161	8.20066	8.24466	8.30498	8.22438	8.21893	8.22551	8.20217	8.14262	8.17939	8.28287	8.25025	8.22425	8.2275	8.23167	8.15176	8.21071	8.19451	8.10353	8.23514	8.28713	8.22504	8.31489	8.23509	8.31261	8.24116	8.25776	8.29724	8.34298	8.2702	8.28016	8.26638	8.21759	8.23019	8.30718	8.21744	8.29811
0.92625	8.17119	8.15918	8.15069	8.12306	8.22203	8.17451	8.12317	8.11331	8.24296	8.11601	8.18415	8.10076	8.20578	8.20491	8.23503	8.29687	8.21887	8.2274	8.23181	8.20514	8.14961	8.1867	8.27834	8.2613	8.22261	8.22183	8.2245	8.15731	8.21498	8.18781	8.10141	8.25217	8.28212	8.22721	8.3152	8.22196	8.30751	8.23953	8.25885	8.30293	8.34433	8.26733	8.28391	8.26759	8.22313	8.24064	8.30936	8.22395	8.28974
0.9275	8.16217	8.17462	8.16511	8.11818	8.21792	8.17962	8.12685	8.11741	8.22469	8.13098	8.18199	8.09055	8.21028	8.1928	8.24433	8.3063	8.2176	8.22487	8.22923	8.20746	8.14381	8.18288	8.28502	8.25509	8.23461	8.22608	8.21803	8.1587	8.21967	8.18653	8.10915	8.24416	8.29095	8.2316	8.31396	8.23429	8.31048	8.22747	8.26015	8.31171	8.34188	8.26067	8.28296	8.27594	8.21299	8.23555	8.30915	8.22264	8.29437
0.92875	8.17193	8.17202	8.16068	8.11558	8.21997	8.16762	8.12474	8.10907	8.23589	8.12995	8.1845	8.09404	8.21256	8.20068	8.25217	8.29872	8.21681	8.22008	8.22674	8.20048	8.14862	8.17576	8.28128	8.2617	8.21859	8.2259	8.21604	8.15777	8.21337	8.18109	8.10116	8.24099	8.28674	8.22909	8.30917	8.23462	8.31289	8.24555	8.25622	8.31029	8.34081	8.26472	8.27724	8.26688	8.22691	8.23323	8.30946	8.22003	8.29595
0.93	8.16792	8.1623	8.15202	8.11236	8.21728	8.16617	8.11689	8.12239	8.23316	8.13592	8.17892	8.10083	8.21151	8.1919	8.2463	8.30208	8.2337	8.23493	8.22292	8.20825	8.14922	8.18243	8.27583	8.26909	8.21854	8.22636	8.22171	8.1625	8.21144	8.18751	8.09594	8.24459	8.28524	8.2216	8.3101	8.2359	8.30555	8.2426	8.26949	8.30791	8.33201	8.25557	8.27526	8.26023	8.21709	8.23654	8.30923	8.22642	8.30278
0.93125	8.16776	8.15988	8.1577	8.11806	8.2259	8.17838	8.1363	8.10731	8.24354	8.12945	8.1805	8.10069	8.20963	8.19564	8.24802	8.30139	8.23182	8.22742	8.22635	8.20261	8.14239	8.17435	8.28448	8.26958	8.2182	8.22551	8.22045	8.15532	8.21098	8.1933	8.10359	8.24507	8.2784	8.22639	8.3139	8.23058	8.31157	8.23269	8.25618	8.30222	8.33866	8.27366	8.26949	8.27086	8.22159	8.23934	8.31501	8.2197	8.29893
0.9325	8.16516	8.16448	8.15221	8.12179	8.21181	8.18044	8.1312	8.10967	8.22764	8.11856	8.17667	8.09435	8.21959	8.19615	8.24089	8.29912	8.22268	8.22533	8.23198	8.19924	8.14826	8.18096	8.28377	8.26667	8.21988	8.23863	8.22129	8.16423	8.21575	8.19416	8.09437	8.23933	8.28008	8.23228	8.31784	8.22644	8.31259	8.24227	8.25768	8.30376	8.34208	8.26486	8.26735	8.26822	8.21641	8.23747	8.30589	8.21728	8.31336
0.93375	8.17163	8.16803	8.15477	8.12794	8.22177	8.18052	8.13858	8.11527	8.23733	8.121	8.17913	8.09505	8.20531	8.19167	8.24032	8.29805	8.21006	8.23233	8.23216	8.19613	8.14635	8.17688	8.28734	8.26146	8.23578	8.23252	8.22686	8.14854	8.21205	8.18674	8.10145	8.25169	8.28258	8.21342	8.29969	8.24027	8.31121	8.24439	8.25487	8.29938	8.33539	8.26109	8.26674	8.26935	8.20995	8.23527	8.31938	8.21604	8.3051
0.935	8.17566	8.16723	8.15346	8.11443	8.2234	8.1851	8.13015	8.11997	8.23659	8.12409	8.17556	8.09994	8.2137	8.19437	8.23804	8.29889	8.22506	8.22441	8.21868	8.1989	8.16049	8.1843	8.2847	8.25592	8.22982	8.22576	8.22312	8.15088	8.20753	8.18964	8.09575	8.24048	8.28254	8.23164	8.31309	8.22614	8.30633	8.23984	8.26422	8.30454	8.33707	8.26694	8.27825	8.26747	8.2123	8.23851	8.30937	8.21717	8.29776
0.93625	8.16604	8.15506	8.1536	8.11841	8.22154	8.17751	8.13046	8.11145	8.23543	8.12646	8.18151	8.08865	8.21212	8.19762	8.23815	8.30022	8.21222	8.22128	8.23114	8.20984	8.16024	8.17476	8.29303	8.25279	8.2217	8.22656	8.22217	8.15197	8.20736	8.18476	8.09012	8.25006	8.28774	8.22873	8.31458	8.232	8.31777	8.23364	8.26319	8.31066	8.33364	8.26699	8.27409	8.26027	8.22429	8.2263	8.30832	8.22683	8.29222
0.9375	8.17123	8.16825	8.15022	8.11687	8.22087	8.18037	8.12206	8.11123	8.23535	8.125	8.17431	8.10036	8.22461	8.20048	8.24749	8.30068	8.21625	8.23087	8.2238	8.19273	8.14686	8.17802	8.28814	8.26643	8.20253	8.22091	8.21433	8.15831	8.21462	8.1846	8.10441	8.24759	8.27963	8.22207	8.2941	8.23093	8.30202	8.24817	8.26079	8.29774	8.33259	8.26586	8.2761	8.2667	8.21648	8.22821	8.30698	8.22564	8.29782
0.93875	8.15181	8.16317	8.15975	8.11402	8.22599	8.18211	8.12393	8.12057	8.23479	8.12504	8.17371	8.10128	8.21425	8.19707	8.24328	8.3035	8.22022	8.22431	8.22667	8.19684	8.14843	8.1701	8.2815	8.26787	8.22733	8.23423	8.22411	8.15099	8.21332	8.18152	8.09959	8.24879	8.28201	8.22452	8.31731	8.24205	8.30305	8.24444	8.25757	8.30571	8.3413	8.2679	8.26641	8.2606	8.22738	8.23153	8.30903	8.21999	8.30354
0.94	8.17067	8.15585	8.15491	8.11561	8.22289	8.17035	8.12951	8.11216	8.24128	8.12913	8.17901	8.09942	8.21027	8.20317	8.25173	8.30134	8.21323	8.22163	8.23161	8.20363	8.15394	8.17853	8.28798	8.26824	8.21767	8.23076	8.22265	8.15744	8.21131	8.17641	8.09791	8.23931	8.28723	8.23452	8.3047	8.23361	8.31087	8.25319	8.25567	8.30876	8.34076	8.26849	8.2717	8.26462	8.22379	8.23517	8.30295	8.21404	8.29548
0.94125	8.15985	8.17198	8.14781	8.11296	8.21628	8.18732	8.12529	8.1083	8.23595	8.11935	8.18793	8.08894	8.2185	8.19586	8.23933	8.30355	8.22338	8.22498	8.23136	8.20572	8.15254	8.17818	8.28924	8.25709	8.22332	8.22681	8.22525	8.14847	8.21479	8.18539	8.10031	8.24607	8.28139	8.22922	8.31433	8.24575	8.3115	8.23971	8.25374	8.30933	8.33276	8.26485	8.27521	8.26908	8.2343	8.22577	8.30045	8.21743	8.30001
0.9425	8.16922	8.16509	8.15609	8.11156	8.22465	8.18886	8.13494	8.11029	8.23708	8.12221	8.1815	8.0969	8.21244	8.20042	8.24063	8.29251	8.22037	8.22371	8.23152	8.19846	8.1478	8.16802	8.28259	8.27419	8.21941	8.22751	8.22721	8.15047	8.21038	8.18684	8.09762	8.24661	8.28213	8.23506	8.30815	8.25117	8.30174	8.25005	8.26677	8.29481	8.34278	8.26981	8.27101	8.27099	8.21346	8.23414	8.32344	8.224	8.29556
0.94375	8.16596	8.16519	8.15385	8.11116	8.21393	8.17337	8.12605	8.11654	8.24054	8.12877	8.18163	8.0908	8.20476	8.19589	8.24949	8.30298	8.20794	8.22831	8.22316	8.19399	8.14969	8.17974	8.285	8.27018	8.22216	8.23044	8.21904	8.14859	8.21511	8.17875	8.10001	8.24419	8.27884	8.22376	8.31295	8.22381	8.31542	8.24208	8.25753	8.30367	8.34336	8.26439	8.27434	8.265	8.21498	8.2248	8.3068	8.21521	8.3089
0.945	8.16318	8.17291	8.15489	8.11179	8.20551	8.18814	8.12724	8.11114	8.23441	8.12701	8.17309	8.09232	8.21273	8.20427	8.24035	8.30415	8.22172	8.22981	8.22898	8.19768	8.14599	8.17144	8.28586	8.27083	8.21765	8.22569	8.23146	8.16051	8.2088	8.18329	8.09876	8.23897	8.28182	8.24132	8.29777	8.23485	8.30768	8.24768	8.25274	8.30351	8.34043	8.27324	8.27634	8.26401	8.2242	8.22973	8.31367	8.22236	8.29727
0.94625	8.16113	8.17079	8.15398	8.11275	8.21347	8.18062	8.13136	8.10458	8.23446	8.11823	8.17861	8.0941	8.21468	8.20212	8.23828	8.3004	8.2167	8.22376	8.21823	8.19625	8.14624	8.16813	8.29302	8.25657	8.21818	8.22427	8.22316	8.14986	8.21913	8.19161	8.09337	8.2368	8.27957	8.23094	8.30329	8.23468	8.30194	8.23429	8.26049	8.30096	8.34144	8.27444	8.26872	8.25909	8.22403	8.22613	8.3026	8.21209	8.29689
0.9475	8.15194	8.15724	8.14908	8.11835	8.22353	8.18071	8.12508	8.11407	8.24257	8.12772	8.18624	8.09377	8.22049	8.20297	8.24672	8.30972	8.21861	8.2268	8.23135	8.20057	8.15909	8.16375	8.28569	8.25706	8.23011	8.22602	8.22483	8.15421	8.21019	8.18388	8.09885	8.25204	8.28482	8.23189	8.30711	8.23445	8.31544	8.24303	8.25722	8.30197	8.34337	8.27778	8.28171	8.26017	8.22469	8.23456	8.31453	8.22256	8.29998
0.94875	8.16756	8.15107	8.1603	8.11279	8.21524	8.1757	8.12858	8.10839	8.24017	8.12194	8.17572	8.09697	8.22024	8.20326	8.2404	8.30498	8.20914	8.22801	8.21911	8.19984	8.14852	8.17057	8.27429	8.26485	8.22518	8.2324	8.22292	8.14655	8.21197	8.18678	8.10399	8.24952	8.28248	8.23054	8.31004	8.23059	8.30903	8.23518	8.24673	8.3059	8.33826	8.27431	8.27433	8.2639	8.22574	8.24399	8.31101	8.21685	8.30199
0.95	8.16357	8.17212	8.16041	8.1152	8.21882	8.17352	8.13899	8.11681	8.2289	8.13176	8.17433	8.1028	8.20824	8.19885	8.24985	8.29025	8.20774	8.2277	8.22875	8.19229	8.15206	8.18324	8.28984	8.25588	8.2173	8.22353	8.22762	8.15758	8.21039	8.1974	8.10254	8.23914	8.28338	8.22994	8.30794	8.23335	8.31261	8.25006	8.25048	8.30194	8.34821	8.26408	8.27847	8.25836	8.21831	8.23858	8.29942	8.21122	8.30713
0.95125	8.17582	8.16409	8.15842	8.11732	8.21212	8.18231	8.12653	8.1017	8.23532	8.12863	8.18463	8.09291	8.21769	8.20367	8.24118	8.3082	8.22084	8.22154	8.22826	8.19141	8.15228	8.17922	8.2775	8.26223	8.2247	8.22632	8.22009	8.145	8.22229	8.18761	8.10468	8.24447	8.28271	8.22155	8.30469	8.23088	8.30809	8.24072	8.26351	8.30117	8.34547	8.26032	8.27541	8.27334	8.21813	8.23289	8.30718	8.22436	8.29767
0.9525	8.16347	8.16285	8.16064	8.10102	8.21719	8.16937	8.12716	8.10686	8.23206	8.12954	8.17783	8.09246	8.21558	8.19515	8.2473	8.29533	8.20845	8.22728	8.22032	8.20438	8.15272	8.17737	8.29367	8.26653	8.21682	8.22372	8.226	8.15395	8.21984	8.17721	8.10131	8.24441	8.27791	8.22433	8.30225	8.23048	8.30266	8.23965	8.2533	8.30178	8.34591	8.27744	8.27551	8.26893	8.21908	8.22504	8.313	8.22229	8.2967
0.95375	8.16582	8.16899	8.15432	8.11003	8.21214	8.17655	8.13307	8.10587	8.23317	8.12067	8.17546	8.09672	8.21696	8.21061	8.25134	8.30852	8.21241	8.22297	8.22816	8.20101	8.14321	8.17196	8.28499	8.263	8.22253	8.23033	8.23361	8.14878	8.20919	8.18955	8.10282	8.25223	8.27789	8.23112	8.30206	8.23845	8.3123	8.23737	8.25591	8.30165	8.3462	8.26348	8.26548	8.27013	8.21707	8.23992	8.31313	8.21935	8.31025
0.955	8.16516	8.15647	8.14996	8.10297	8.21554	8.17507	8.12626	8.10335	8.22584	8.12781	8.17902	8.0977	8.20464	8.20129	8.24521	8.29088	8.2216	8.22222	8.22325	8.1929	8.14576	8.17802	8.27824	8.25887	8.22624	8.21397	8.22425	8.14768	8.22146	8.19477	8.1083	8.243	8.28482	8.22771	8.30712	8.23882	8.31031	8.24062	8.25877	8.31392	8.34868	8.27314	8.27993	8.26455	8.22346	8.231	8.30376	8.23092	8.29783
0.95625	8.16887	8.16877	8.15507	8.11373	8.21149	8.17808	8.12973	8.11525	8.23511	8.12576	8.18069	8.08591	8.22201	8.19671	8.24372	8.28856	8.21586	8.22033	8.23369	8.19829	8.15168	8.18642	8.27886	8.26102	8.21462	8.23535	8.2111	8.14782	8.21538	8.19574	8.08838	8.24276	8.27621	8.23817	8.31239	8.2317	8.30635	8.24355	8.25838	8.30428	8.33977	8.26817	8.26943	8.25613	8.22115	8.24146	8.31876	8.21347	8.29767
0.9575	8.16507	8.17528	8.14993	8.1217	8.21635	8.18238	8.12783	8.1213	8.23234	8.1188	8.17761	8.09207	8.20583	8.20649	8.23132	8.30308	8.22268	8.22981	8.22598	8.19525	8.15813	8.18942	8.28381	8.26202	8.21522	8.23305	8.22829	8.16972	8.21202	8.19382	8.09678	8.23775	8.28495	8.23891	8.31349	8.22866	8.31325	8.24395	8.25998	8.30655	8.34141	8.26067	8.27459	8.26757	8.22449	8.24048	8.30737	8.21696	8.29241
0.95875	8.16933	8.17239	8.16406	8.12449	8.22333	8.17965	8.13868	8.11033	8.23393	8.13663	8.1789	8.08921	8.20542	8.19804	8.23226	8.29111	8.21719	8.2314	8.22347	8.19589	8.15456	8.17281	8.28564	8.26571	8.22484	8.23105	8.22231	8.15818	8.21666	8.18005	8.1	8.24367	8.28002	8.23331	8.30462	8.23518	8.31533	8.23868	8.26021	8.30925	8.34857	8.26229	8.27591	8.27428	8.22973	8.23291	8.29928	8.22453	8.30267
0.96	8.15922	8.16929	8.14453	8.11236	8.20941	8.18196	8.12818	8.11485	8.2355	8.12488	8.19662	8.10104	8.21162	8.19915	8.23714	8.297	8.21229	8.22766	8.22608	8.20818	8.14846	8.17422	8.28328	8.26715	8.22198	8.23038	8.22369	8.1612	8.20821	8.18702	8.10693	8.25104	8.28527	8.23192	8.30987	8.23443	8.31494	8.22913	8.2594	8.29322	8.32921	8.25615	8.2788	8.26551	8.2241	8.22872	8.29864	8.21749	8.30161
0.96125	8.16065	8.16001	8.15796	8.11552	8.21276	8.17781	8.13062	8.111	8.23205	8.13325	8.17047	8.09961	8.2056	8.20372	8.24168	8.28557	8.21633	8.23338	8.22959	8.20441	8.15577	8.18123	8.29853	8.27039	8.2175	8.2288	8.22751	8.16373	8.22051	8.18451	8.09642	8.25838	8.27553	8.23236	8.31533	8.23248	8.31264	8.23826	8.26525	8.30741	8.34294	8.27223	8.27857	8.26	8.21901	8.22772	8.31232	8.22347	8.29989
0.9625	8.16672	8.16804	8.15751	8.11311	8.21437	8.17219	8.1226	8.10964	8.23259	8.12113	8.17697	8.08527	8.21762	8.20304	8.23976	8.29907	8.21845	8.22146	8.22148	8.19314	8.15065	8.18589	8.29576	8.25881	8.22368	8.23457	8.22606	8.15301	8.21997	8.18744	8.0998	8.24922	8.2737	8.23197	8.31908	8.23527	8.31397	8.24726	8.26438	8.29724	8.33558	8.26769	8.27431	8.26445	8.22193	8.22638	8.30847	8.22822	8.2904
0.96375	8.16361	8.15954	8.14758	8.11057	8.21597	8.17519	8.12333	8.11561	8.2242	8.12839	8.18134	8.09707	8.22767	8.1911	8.24444	8.30665	8.21593	8.22632	8.2259	8.2046	8.15541	8.19095	8.28575	8.26258	8.21759	8.22845	8.21686	8.15541	8.22031	8.19172	8.09995	8.24674	8.28004	8.22824	8.30829	8.22485	8.30698	8.24747	8.25913	8.30752	8.34146	8.26579	8.2736	8.26867	8.21836	8.23504	8.30266	8.22142	8.29532
0.965	8.16863	8.1601	8.15703	8.1256	8.2161	8.1742	8.12827	8.11667	8.22828	8.13664	8.17323	8.10494	8.21123	8.19887	8.24586	8.30257	8.21072	8.22886	8.22407	8.20435	8.13446	8.18562	8.28813	8.26528	8.22059	8.23002	8.22141	8.16467	8.20635	8.18272	8.09536	8.25512	8.28258	8.22612	8.3141	8.22929	8.31803	8.24029	8.25249	8.30592	8.33929	8.26953	8.27561	8.26047	8.21204	8.23994	8.30602	8.21781	8.29353
0.96625	8.1677	8.16835	8.15142	8.11709	8.20791	8.18014	8.13287	8.10875	8.22922	8.1275	8.18449	8.09449	8.21269	8.19765	8.23323	8.2951	8.22046	8.22138	8.21747	8.20437	8.14681	8.17494	8.28748	8.26429	8.22211	8.23231	8.22246	8.16131	8.21349	8.1898	8.09332	8.24774	8.28481	8.22706	8.30807	8.22934	8.3138	8.2397	8.26301	8.30798	8.34728	8.26355	8.2737	8.27152	8.21529	8.23108	8.30326	8.21478	8.28729
0.9675	8.16523	8.16098	8.153	8.11767	8.22021	8.17948	8.12458	8.10403	8.23866	8.13387	8.17438	8.08977	8.21402	8.21361	8.24307	8.2933	8.20753	8.22622	8.22265	8.19913	8.14423	8.16523	8.27328	8.2695	8.2284	8.22694	8.22492	8.15755	8.21503	8.19187	8.1002	8.24771	8.2819	8.22782	8.31237	8.23589	8.30317	8.24285	8.26437	8.30173	8.34701	8.26337	8.27082	8.25552	8.22328	8.24207	8.3098	8.22046	8.30151
0.96875	8.15721	8.16	8.1525	8.11976	8.22071	8.17464	8.12896	8.10931	8.2271	8.12761	8.18418	8.09184	8.20941	8.19984	8.22762	8.29008	8.21523	8.22386	8.23557	8.20641	8.15624	8.1661	8.28897	8.26493	8.22446	8.22209	8.22933	8.15907	8.21516	8.18838	8.10997	8.25133	8.28435	8.22423	8.29765	8.23436	8.304	8.23582	8.25484	8.30153	8.34325	8.2649	8.28028	8.26671	8.2236	8.23135	8.32079	8.21972	8.30202
0.97	8.17232	8.15528	8.15447	8.11752	8.22133	8.17653	8.1391	8.10555	8.2422	8.13028	8.1767	8.09366	8.21377	8.20566	8.24368	8.29217	8.21997	8.2303	8.22161	8.20586	8.14395	8.17502	8.28732	8.26069	8.22169	8.22377	8.22828	8.15886	8.211	8.17783	8.0913	8.2481	8.28319	8.22404	8.31377	8.22511	8.30385	8.24168	8.25939	8.30683	8.32938	8.265	8.27831	8.27022	8.21996	8.22774	8.32658	8.22038	8.29082
0.97125	8.15851	8.15631	8.15082	8.12172	8.22008	8.17381	8.12234	8.11061	8.22904	8.12562	8.18165	8.09796	8.20798	8.20114	8.23947	8.29042	8.21521	8.22376	8.22471	8.19596	8.15666	8.17462	8.28466	8.27076	8.21759	8.22779	8.2261	8.14761	8.2247	8.18971	8.09139	8.24436	8.2743	8.23344	8.3039	8.22299	8.30629	8.2446	8.25981	8.30064	8.34056	8.26269	8.28103	8.27537	8.21629	8.23969	8.31236	8.22227	8.29317
0.9725	8.16335	8.16642	8.15237	8.1102	8.22108	8.18367	8.11976	8.10519	8.23414	8.12283	8.17298	8.08756	8.21426	8.19211	8.23771	8.29333	8.22356	8.22302	8.22971	8.20367	8.15152	8.17112	8.28798	8.26263	8.22065	8.21944	8.22314	8.15756	8.21767	8.17768	8.09977	8.2421	8.27849	8.23796	8.3096	8.23763	8.31511	8.24578	8.26277	8.30388	8.34154	8.2649	8.26737	8.25894	8.21338	8.2311	8.29573	8.21422	8.29249
0.97375	8.17072	8.16048	8.15112	8.11807	8.22125	8.1775	8.12919	8.1105	8.23606	8.1249	8.16749	8.09001	8.21279	8.20573	8.2483	8.30023	8.22693	8.23204	8.23021	8.19342	8.15534	8.17065	8.29058	8.2569	8.21881	8.2307	8.21896	8.16215	8.20707	8.18799	8.10388	8.24098	8.29208	8.23165	8.30288	8.23076	8.29863	8.2383	8.27756	8.3009	8.3398	8.26405	8.27376	8.27719	8.21144	8.22786	8.30759	8.22005	8.30131
0.975	8.1544	8.17043	8.15106	8.11694	8.22739	8.18383	8.12436	8.10506	8.22877	8.11951	8.17995	8.09838	8.21563	8.20512	8.23028	8.29683	8.21642	8.23277	8.22792	8.1905	8.14104	8.18422	8.29432	8.26053	8.21652	8.23488	8.22592	8.15249	8.21598	8.19004	8.10243	8.24396	8.26665	8.23751	8.30675	8.23482	8.3162	8.24711	8.26285	8.30011	8.34402	8.26781	8.2735	8.25964	8.21932	8.23025	8.30885	8.2206	8.30149
0.97625	8.15699	8.16959	8.16258	8.11071	8.22244	8.18629	8.12336	8.10316	8.23068	8.12664	8.17686	8.09205	8.21234	8.20129	8.2473	8.29718	8.21831	8.22504	8.22834	8.20298	8.1477	8.17605	8.28691	8.25739	8.22251	8.22659	8.21912	8.15851	8.21881	8.19053	8.09759	8.24255	8.27948	8.24721	8.31593	8.23445	8.31067	8.23747	8.25669	8.3073	8.33609	8.25867	8.27738	8.26579	8.22787	8.22937	8.30851	8.22193	8.30338
0.9775	8.1632	8.16716	8.14557	8.11924	8.22212	8.18234	8.1312	8.11322	8.2326	8.12364	8.18056	8.08992	8.20595	8.1996	8.24179	8.29356	8.21997	8.22725	8.23366	8.19618	8.14675	8.18138	8.29517	8.25491	8.21706	8.22109	8.2269	8.1635	8.2153	8.1969	8.1016	8.24518	8.28069	8.23292	8.31025	8.22081	8.30862	8.23703	8.25382	8.30612	8.33645	8.26736	8.27594	8.26678	8.21721	8.23168	8.30433	8.21782	8.30231
0.97875	8.16567	8.16056	8.15144	8.12093	8.22402	8.18271	8.12359	8.10965	8.23354	8.12213	8.18254	8.0919	8.21498	8.19787	8.23813	8.28828	8.21309	8.22875	8.22873	8.2073	8.14664	8.17709	8.27879	8.2633	8.22425	8.21791	8.22548	8.15602	8.20983	8.17741	8.10521	8.24176	8.28033	8.2327	8.30917	8.23156	8.31039	8.24294	8.2442	8.30077	8.33039	8.27332	8.28282	8.26902	8.22107	8.23254	8.31033	8.21807	8.3056
0.98	8.1638	8.16004	8.14388	8.11045	8.23447	8.18141	8.12615	8.11051	8.23311	8.12339	8.18549	8.09039	8.21416	8.1934	8.24714	8.30418	8.21559	8.22408	8.22173	8.20797	8.1589	8.17035	8.28017	8.26377	8.22637	8.22292	8.22112	8.14942	8.21035	8.18208	8.11	8.23678	8.28152	8.22824	8.30403	8.24008	8.30595	8.24388	8.2684	8.3049	8.34073	8.26271	8.27383	8.27317	8.22663	8.238	8.30213	8.20767	8.3009
0.98125	8.16389	8.16264	8.1501	8.11435	8.23016	8.17902	8.12267	8.10746	8.23239	8.12874	8.18646	8.08662	8.21198	8.19565	8.24261	8.30431	8.21407	8.21874	8.22508	8.19973	8.15135	8.18451	8.27651	8.26041	8.21213	8.23392	8.22419	8.16129	8.21577	8.17877	8.10241	8.23892	8.28137	8.22784	8.30736	8.22722	8.30377	8.2386	8.26047	8.29967	8.33769	8.27153	8.27127	8.26585	8.21857	8.23007	8.30951	8.22291	8.29601
0.9825	8.15974	8.15327	8.16109	8.11709	8.21063	8.18901	8.13073	8.10424	8.23622	8.12944	8.17995	8.10098	8.20447	8.18825	8.24578	8.30086	8.22451	8.23084	8.22375	8.20173	8.14832	8.17619	8.28409	8.26939	8.22224	8.21793	8.22383	8.1471	8.20828	8.18535	8.09053	8.25719	8.28528	8.23289	8.31268	8.23442	8.31545	8.23726	8.26658	8.30274	8.34355	8.26267	8.26659	8.26509	8.22465	8.23213	8.30768	8.21638	8.29956
0.98375	8.16313	8.15579	8.15383	8.10871	8.21542	8.17899	8.1321	8.11307	8.23344	8.1332	8.17895	8.08768	8.21908	8.20771	8.23991	8.30348	8.21495	8.22332	8.2215	8.20424	8.15722	8.17727	8.27918	8.27085	8.22548	8.2278	8.22494	8.16044	8.20899	8.19277	8.10122	8.23959	8.29048	8.23	8.30471	8.23347	8.31038	8.24617	8.25349	8.29938	8.3483	8.27261	8.27414	8.2708	8.2237	8.22831	8.30601	8.23164	8.30141
0.985	8.17379	8.1534	8.1553	8.11775	8.21519	8.16977	8.12935	8.11459	8.22546	8.12451	8.18166	8.09355	8.21453	8.2074	8.23989	8.29762	8.21259	8.23769	8.22447	8.192	8.14527	8.18137	8.28415	8.26291	8.22552	8.22278	8.21066	8.14713	8.20528	8.1908	8.10246	8.2454	8.27185	8.23231	8.30832	8.23248	8.31554	8.24909	8.26602	8.30219	8.33176	8.26371	8.28159	8.26666	8.22263	8.22142	8.31886	8.22726	8.29629
0.98625	8.16566	8.15734	8.15863	8.11887	8.21665	8.18618	8.12679	8.11778	8.23448	8.122	8.17888	8.08764	8.2154	8.20119	8.23647	8.29909	8.21339	8.22762	8.22966	8.20487	8.1369	8.18201	8.28602	8.26585	8.22719	8.22769	8.21613	8.14807	8.21897	8.18618	8.10657	8.25437	8.28066	8.23873	8.30651	8.23364	8.30091	8.24301	8.25688	8.30317	8.33142	8.27139	8.26872	8.27097	8.2182	8.23132	8.29979	8.22037	8.29759
0.9875	8.15858	8.16629	8.15355	8.11485	8.21785	8.18669	8.12799	8.10251	8.23227	8.12933	8.18366	8.09087	8.21942	8.19933	8.24296	8.30351	8.20899	8.22657	8.23096	8.19923	8.14816	8.17686	8.27868	8.26	8.21814	8.22911	8.22546	8.15664	8.21315	8.18237	8.11206	8.25425	8.2883	8.23075	8.31568	8.22772	8.32297	8.23591	8.27082	8.31375	8.34328	8.26431	8.27912	8.26888	8.22166	8.22633	8.3014	8.2174	8.30666
0.98875	8.16425	8.15925	8.15849	8.12528	8.224	8.18286	8.12061	8.11178	8.23141	8.12275	8.1837	8.09031	8.21554	8.19981	8.244	8.29643	8.22504	8.22005	8.23134	8.18771	8.15253	8.17475	8.2838	8.27056	8.22958	8.22132	8.22937	8.15256	8.21	8.18498	8.09996	8.23788	8.28751	8.23158	8.31208	8.23374	8.30319	8.23738	8.25725	8.29932	8.33411	8.26493	8.27732	8.26382	8.21583	8.22707	8.31006	8.22908	8.29211
0.99	8.16438	8.16156	8.15636	8.10728	8.22896	8.1726	8.12387	8.117	8.23053	8.12595	8.17727	8.0901	8.21316	8.19404	8.25884	8.29125	8.22149	8.22839	8.2136	8.20269	8.14648	8.17485	8.28241	8.25544	8.22924	8.21993	8.21574	8.14966	8.212	8.18084	8.08982	8.23876	8.28165	8.22188	8.30857	8.23893	8.31247	8.23917	8.26283	8.29739	8.34604	8.2589	8.28167	8.26777	8.21858	8.23295	8.30866	8.2229	8.30126
0.99125	8.16832	8.1678	8.15326	8.11176	8.21619	8.16725	8.12161	8.11209	8.23406	8.13009	8.17312	8.0852	8.20909	8.20216	8.24231	8.29772	8.21544	8.22842	8.23253	8.19159	8.14489	8.17627	8.28267	8.2549	8.21639	8.22318	8.21451	8.16103	8.20825	8.17924	8.10466	8.2432	8.28308	8.23051	8.30535	8.23933	8.31981	8.2435	8.26018	8.30047	8.3413	8.25868	8.2835	8.26575	8.22031	8.2261	8.31158	8.22082	8.29795
0.9925	8.16245	8.15696	8.15915	8.11247	8.21643	8.17467	8.12205	8.10431	8.23437	8.11795	8.17501	8.09997	8.20586	8.19119	8.2415	8.30131	8.22458	8.22633	8.22929	8.19171	8.15984	8.17936	8.28209	8.27447	8.22828	8.21837	8.23005	8.15166	8.21364	8.18564	8.10421	8.24182	8.28158	8.23858	8.30172	8.22903	8.31174	8.25449	8.25848	8.30351	8.34541	8.26487	8.27338	8.27359	8.21404	8.2357	8.31213	8.22049	8.29402
0.99375	8.16345	8.17205	8.15489	8.12042	8.21754	8.15741	8.13312	8.10873	8.22727	8.11467	8.17364	8.09004	8.21396	8.19111	8.24232	8.2832	8.2294	8.2422	8.21645	8.19166	8.1482	8.1777	8.2906	8.2612	8.22001	8.21975	8.22683	8.15921	8.21817	8.20169	8.09538	8.24478	8.28085	8.2337	8.31294	8.22525	8.30407	8.24241	8.2649	8.29998	8.3433	8.26181	8.26918	8.26413	8.21949	8.23319	8.31227	8.21785	8.3041
0.995	8.15718	8.16434	8.15099	8.11517	8.21665	8.18606	8.11883	8.10741	8.23602	8.13331	8.17649	8.09489	8.20519	8.20434	8.24239	8.3021	8.22993	8.23173	8.23017	8.19502	8.15267	8.17292	8.27912	8.25461	8.22079	8.23101	8.22528	8.15343	8.2183	8.1837	8.09412	8.24608	8.284	8.24454	8.30907	8.22576	8.31339	8.24204	8.26451	8.30515	8.34413	8.2664	8.27082	8.2649	8.22475	8.22252	8.31372	8.21823	8.30483
0.99625	8.16266	8.1641	8.15043	8.11878	8.21232	8.17864	8.12142	8.11283	8.22945	8.12042	8.17557	8.08728	8.21658	8.19204	8.23146	8.30009	8.21992	8.22515	8.23242	8.21002	8.15297	8.1777	8.28309	8.25821	8.22748	8.22538	8.22525	8.15622	8.21044	8.18436	8.09361	8.24442	8.2886	8.22623	8.31223	8.23525	8.31108	8.24291	8.26528	8.30927	8.33994	8.26084	8.27225	8.27295	8.22857	8.23037	8.29844	8.21688	8.29251
0.9975	8.16826	8.16717	8.16449	8.11543	8.21703	8.17717	8.12764	8.09793	8.23617	8.1257	8.17135	8.0977	8.2113	8.19753	8.25106	8.30314	8.22613	8.233	8.22645	8.20626	8.14641	8.18178	8.28528	8.25854	8.22031	8.22285	8.22062	8.14922	8.21718	8.18258	8.10229	8.245	8.28211	8.2281	8.31273	8.23331	8.30541	8.24748	8.25446	8.29925	8.33597	8.26193	8.2779	8.26386	8.21676	8.23237	8.30522	8.21655	8.29532
0.99875	8.16058	8.1666	8.15686	8.1188	8.21226	8.17354	8.13097	8.10819	8.24077	8.12971	8.17884	8.08961	8.21322	8.20298	8.2533	8.28894	8.21434	8.2285	8.22479	8.20036	8.14979	8.17975	8.28389	8.26463	8.22531	8.23086	8.22265	8.16179	8.2128	8.18404	8.10087	8.22933	8.27869	8.23074	8.3141	8.24364	8.31008	8.23947	8.25051	8.30538	8.34057	8.27471	8.28421	8.27566	8.22203	8.22873	8.31119	8.21806	8.30078
1	8.16394	8.15673	8.14974	8.11959	8.20957	8.17868	8.12276	8.11894	8.23601	8.12682	8.17402	8.09014	8.21103	8.20391	8.23785	8.29155	8.23111	8.22735	8.23268	8.19296	8.14958	8.18116	8.27092	8.26822	8.22038	8.22172	8.22074	8.15437	8.22214	8.17107	8.09906	8.24767	8.27891	8.23547	8.30866	8.22796	8.30598	8.24308	8.25683	8.29812	8.33477	8.25962	8.28027	8.26989	8.21513	8.22966	8.31078	8.22306	8.30386
1.00125	8.16088	8.15921	8.15216	8.11556	8.21747	8.18149	8.1275	8.11055	8.22671	8.12535	8.18852	8.10041	8.21532	8.19456	8.23469	8.2929	8.21692	8.22769	8.22574	8.19127	8.15194	8.18148	8.279	8.26086	8.22542	8.22346	8.21558	8.16614	8.20424	8.17671	8.09423	8.24761	8.29297	8.23362	8.31352	8.22528	8.30593	8.24587	8.25632	8.30908	8.34201	8.25889	8.28391	8.26917	8.22168	8.22816	8.30705	8.21262	8.30255
1.0025	8.15443	8.16974	8.16387	8.11694	8.21472	8.17632	8.13261	8.11784	8.22612	8.13142	8.17559	8.08508	8.20435	8.20062	8.23731	8.29294	8.21252	8.22452	8.21911	8.20262	8.14296	8.17528	8.29265	8.26192	8.22095	8.22816	8.21473	8.15987	8.20294	8.18366	8.09263	8.25304	8.28078	8.23029	8.29978	8.23873	8.31671	8.23418	8.25303	8.29802	8.35347	8.26328	8.27544	8.27165	8.21418	8.23631	8.3064	8.22167	8.30401
1.00375	8.16479	8.17019	8.15579	8.11974	8.22481	8.17642	8.1264	8.11108	8.2256	8.12118	8.16983	8.09443	8.2073	8.19532	8.23945	8.29816	8.21762	8.2224	8.23225	8.20004	8.15066	8.18004	8.27943	8.27353	8.22764	8.22689	8.2121	8.15625	8.20366	8.18185	8.10037	8.24781	8.27883	8.23837	8.31286	8.2339	8.30364	8.24322	8.27166	8.30108	8.33931	8.26171	8.27914	8.26502	8.22741	8.22611	8.30059	8.22391	8.3063
1.005	8.1623	8.15967	8.13931	8.11383	8.2175	8.17686	8.12276	8.10871	8.23648	8.141	8.18771	8.10206	8.21022	8.20087	8.24146	8.29484	8.22655	8.23309	8.22724	8.19708	8.14128	8.18167	8.28767	8.26593	8.22089	8.22064	8.22023	8.15533	8.20287	8.17782	8.10575	8.25308	8.27845	8.24068	8.31769	8.23786	8.30904	8.24741	8.25958	8.29676	8.339	8.26329	8.27011	8.26264	8.22041	8.23505	8.29715	8.21447	8.29879
1.00625	8.17103	8.17066	8.163	8.11412	8.21321	8.18068	8.12658	8.11683	8.2339	8.12407	8.17386	8.09267	8.21686	8.1896	8.23676	8.2935	8.21169	8.22745	8.22917	8.19024	8.14059	8.17614	8.29047	8.26494	8.22852	8.23822	8.2237	8.16141	8.21835	8.18204	8.09233	8.24364	8.2886	8.23159	8.29666	8.23935	8.3155	8.2395	8.25662	8.30035	8.33841	8.26693	8.27391	8.26349	8.20574	8.23397	8.30843	8.23132	8.288
1.0075	8.16525	8.16194	8.15274	8.12025	8.21322	8.17931	8.12515	8.10361	8.24606	8.12946	8.17067	8.09296	8.21403	8.19527	8.24164	8.29952	8.21582	8.23211	8.23489	8.20315	8.146	8.16737	8.28203	8.26019	8.21276	8.22928	8.20775	8.14386	8.21791	8.18466	8.10289	8.2388	8.27083	8.22665	8.31193	8.23914	8.31472	8.24691	8.26364	8.30004	8.33747	8.25723	8.28366	8.26597	8.22169	8.23287	8.30804	8.22383	8.28968
1.00875	8.16849	8.17145	8.15601	8.11538	8.21394	8.17758	8.13094	8.11335	8.22602	8.13059	8.18286	8.09339	8.20837	8.19439	8.24946	8.29545	8.21111	8.22709	8.23413	8.19338	8.14611	8.16913	8.2918	8.25433	8.21929	8.22624	8.21031	8.15378	8.22039	8.18356	8.0964	8.24126	8.2801	8.2459	8.3188	8.24286	8.31212	8.2506	8.27017	8.30286	8.34663	8.26762	8.27947	8.26331	8.22596	8.2355	8.31986	8.22363	8.30211
1.01	8.17094	8.15608	8.15416	8.11943	8.2203	8.17526	8.11925	8.11029	8.22836	8.13053	8.17457	8.08969	8.21216	8.19866	8.24582	8.2905	8.21586	8.2316	8.23372	8.1879	8.14092	8.17984	8.27459	8.26533	8.22819	8.23575	8.22192	8.15088	8.21286	8.18044	8.10641	8.23358	8.27785	8.22936	8.31467	8.22964	8.30707	8.24339	8.25378	8.30514	8.33301	8.26524	8.27358	8.25609	8.2192	8.22232	8.31793	8.22417	8.30856
1.01125	8.15325	8.16247	8.16304	8.11026	8.2256	8.17215	8.13578	8.11454	8.23772	8.13713	8.18202	8.09976	8.20942	8.19252	8.2454	8.2909	8.22357	8.22629	8.2244	8.19339	8.14237	8.1849	8.27827	8.269	8.21012	8.22473	8.21884	8.15228	8.20715	8.18565	8.10155	8.24764	8.2783	8.23359	8.30623	8.23653	8.29865	8.24372	8.25769	8.30709	8.32771	8.26589	8.28009	8.26055	8.21749	8.22785	8.30814	8.21442	8.30089
1.0125	8.15986	8.16153	8.16401	8.11967	8.22179	8.17914	8.1334	8.1038	8.2338	8.11835	8.18158	8.08395	8.22639	8.19939	8.24677	8.30203	8.22371	8.2243	8.22476	8.20436	8.15279	8.18105	8.28844	8.26965	8.21825	8.22496	8.22511	8.15685	8.20539	8.19019	8.10959	8.24373	8.28539	8.22293	8.30357	8.23349	8.30801	8.24027	8.25686	8.31209	8.33863	8.26271	8.26815	8.25833	8.2257	8.23166	8.30242	8.21674	8.30081
1.01375	8.1662	8.16582	8.1512	8.11528	8.21893	8.17943	8.12079	8.11265	8.23698	8.13284	8.1704	8.08457	8.21263	8.20777	8.23703	8.29719	8.22454	8.22165	8.22329	8.19227	8.14911	8.17453	8.28156	8.26154	8.22002	8.23101	8.22714	8.15236	8.21081	8.18806	8.10606	8.24277	8.28381	8.23973	8.31115	8.24284	8.31097	8.24099	8.26028	8.30283	8.33356	8.2722	8.26985	8.27093	8.23487	8.22451	8.30728	8.21654	8.30024
1.015	8.15281	8.15924	8.15341	8.11888	8.21056	8.18362	8.12098	8.11088	8.24247	8.13003	8.17888	8.08974	8.20839	8.19707	8.25236	8.30122	8.21896	8.21833	8.2283	8.20428	8.15859	8.17701	8.27952	8.25358	8.22823	8.22923	8.21619	8.149	8.21529	8.17907	8.10622	8.23848	8.29477	8.23469	8.30381	8.23116	8.30108	8.23273	8.26522	8.30144	8.33027	8.27376	8.27132	8.27161	8.22613	8.22977	8.30316	8.21205	8.29546
1.01625	8.15983	8.16485	8.15181	8.11161	8.21093	8.17771	8.12681	8.11805	8.23239	8.13024	8.17552	8.09852	8.21282	8.20251	8.24632	8.3019	8.20941	8.21814	8.22709	8.20513	8.14872	8.17724	8.29558	8.25731	8.21871	8.22658	8.2219	8.15483	8.21685	8.18124	8.10054	8.25527	8.28443	8.22862	8.31909	8.21978	8.30396	8.24177	8.26155	8.29922	8.33423	8.26732	8.27551	8.26851	8.20872	8.23164	8.31503	8.22781	8.29618
1.0175	8.15384	8.1545	8.15539	8.12271	8.2069	8.18083	8.13269	8.11757	8.23658	8.12352	8.17629	8.10175	8.2171	8.19516	8.24718	8.30414	8.21719	8.21297	8.23798	8.20469	8.14537	8.17747	8.28093	8.26835	8.22479	8.22631	8.21836	8.1573	8.20949	8.18464	8.09851	8.24558	8.28863	8.22018	8.31449	8.23672	8.30784	8.23531	8.25893	8.29785	8.32866	8.26354	8.27383	8.26832	8.22133	8.23054	8.30196	8.22133	8.29489
1.01875	8.16881	8.16404	8.15888	8.11275	8.21615	8.18037	8.12828	8.10445	8.22562	8.12443	8.1746	8.09283	8.20845	8.20302	8.24937	8.29479	8.22201	8.2164	8.21771	8.20339	8.14196	8.17862	8.29215	8.26384	8.21871	8.22647	8.2182	8.15811	8.21387	8.18592	8.10009	8.25193	8.27666	8.23044	8.29422	8.22664	8.29921	8.24068	8.26195	8.29802	8.34114	8.26483	8.28182	8.26561	8.222	8.22631	8.31004	8.21791	8.29289
1.02	8.16198	8.16024	8.15189	8.11988	8.21979	8.18335	8.12205	8.10397	8.22823	8.12406	8.17719	8.09577	8.21363	8.19596	8.2417	8.29071	8.22306	8.22875	8.22802	8.19937	8.15428	8.17887	8.2845	8.26771	8.22214	8.22319	8.22005	8.16089	8.21849	8.18781	8.10587	8.24654	8.28231	8.22782	8.31017	8.23973	8.3012	8.23764	8.26359	8.30859	8.33654	8.26173	8.26794	8.2643	8.21379	8.2437	8.30366	8.22406	8.30111
1.02125	8.16118	8.16224	8.15412	8.11948	8.21979	8.16899	8.12629	8.10353	8.24215	8.12925	8.18157	8.0951	8.21057	8.1837	8.23574	8.29683	8.21927	8.23055	8.21915	8.18844	8.15202	8.16905	8.28969	8.2581	8.23088	8.22936	8.21442	8.15042	8.21439	8.18991	8.09888	8.25022	8.27264	8.24332	8.30993	8.22494	8.32114	8.24583	8.26232	8.29868	8.3469	8.26968	8.28276	8.25917	8.2127	8.22922	8.29878	8.2185	8.29526
1.0225	8.15309	8.16657	8.15481	8.11927	8.21392	8.18052	8.12461	8.11228	8.23404	8.12524	8.17888	8.0947	8.20606	8.193	8.24872	8.29424	8.22292	8.22423	8.22293	8.20658	8.14886	8.17901	8.27909	8.26239	8.21887	8.22632	8.21033	8.15998	8.21379	8.19884	8.10279	8.2455	8.27962	8.23795	8.31519	8.23368	8.30561	8.251	8.26275	8.29118	8.34721	8.2657	8.28315	8.26567	8.21385	8.22887	8.30451	8.21626	8.29761
1.02375	8.15756	8.16361	8.15295	8.11358	8.21626	8.18208	8.12751	8.10108	8.23381	8.13287	8.18019	8.10539	8.20465	8.19347	8.23857	8.29783	8.20731	8.23176	8.23181	8.20426	8.13969	8.18455	8.27958	8.26083	8.21741	8.23061	8.22265	8.15207	8.21666	8.18355	8.10501	8.24334	8.28442	8.22963	8.3099	8.23802	8.31047	8.25127	8.2601	8.3084	8.33673	8.26148	8.2812	8.27148	8.21457	8.22865	8.31852	8.21221	8.29971
1.025	8.17407	8.15723	8.15318	8.11275	8.2155	8.17927	8.13544	8.10833	8.23251	8.12222	8.18055	8.09312	8.20578	8.19684	8.24228	8.29283	8.20622	8.22907	8.23199	8.20245	8.14291	8.18389	8.27632	8.26314	8.21215	8.21873	8.21413	8.14947	8.20657	8.18334	8.10024	8.25146	8.2836	8.22748	8.30571	8.22941	8.31149	8.24522	8.25831	8.3045	8.34009	8.26956	8.27387	8.26911	8.21454	8.23202	8.30369	8.21758	8.29855
1.02625	8.15714	8.16595	8.15242	8.11747	8.21787	8.18605	8.12337	8.10906	8.22899	8.12346	8.17853	8.09669	8.21572	8.20061	8.24521	8.29588	8.20539	8.22217	8.22866	8.20076	8.1563	8.18466	8.28162	8.25833	8.21428	8.22144	8.23313	8.14959	8.20369	8.18389	8.09462	8.23553	8.28696	8.23059	8.31422	8.24063	8.31636	8.23505	8.25919	8.3123	8.32866	8.26099	8.26755	8.26854	8.21141	8.22623	8.30389	8.22469	8.28897
1.0275	8.1624	8.15802	8.15069	8.11787	8.22223	8.18652	8.12525	8.10024	8.23261	8.1167	8.17598	8.09514	8.20288	8.19322	8.24638	8.2996	8.22417	8.225	8.23109	8.20631	8.14494	8.17691	8.28213	8.2653	8.21545	8.21661	8.22096	8.15096	8.21525	8.18465	8.1043	8.24791	8.28386	8.2339	8.30766	8.23491	8.31702	8.24371	8.25922	8.30833	8.34276	8.26834	8.27805	8.26673	8.22694	8.22911	8.29894	8.20981	8.29719
1.02875	8.15518	8.16866	8.15125	8.11616	8.2136	8.17805	8.12973	8.11028	8.23229	8.12554	8.17259	8.09246	8.21324	8.18944	8.24541	8.30334	8.21509	8.22513	8.21983	8.19853	8.1503	8.17452	8.28099	8.26659	8.22898	8.2301	8.21438	8.15879	8.2108	8.18923	8.09334	8.24081	8.27068	8.23481	8.30793	8.22388	8.30827	8.23539	8.26633	8.3037	8.34313	8.25711	8.27264	8.26471	8.21682	8.22938	8.29779	8.21436	8.30158
1.03	8.16485	8.16226	8.1487	8.11653	8.21758	8.18827	8.12947	8.11028	8.23906	8.12371	8.17194	8.09437	8.22049	8.19602	8.24449	8.30011	8.22571	8.22105	8.22018	8.19721	8.14902	8.17591	8.29208	8.25774	8.21566	8.23072	8.2097	8.15168	8.21547	8.19526	8.10349	8.25125	8.2765	8.23613	8.3059	8.23917	8.30361	8.23697	8.25649	8.29753	8.3323	8.26179	8.27786	8.26941	8.2255	8.22877	8.31014	8.21012	8.30291
1.03125	8.16386	8.15806	8.15413	8.11815	8.21115	8.16386	8.12796	8.11716	8.23204	8.12329	8.17919	8.08564	8.2173	8.19368	8.24084	8.2968	8.22044	8.22683	8.21976	8.19819	8.14992	8.16791	8.28136	8.26213	8.23195	8.22629	8.22727	8.15471	8.20943	8.19207	8.10011	8.23969	8.27084	8.23028	8.30069	8.22917	8.29933	8.24558	8.25119	8.30614	8.35262	8.26771	8.27451	8.25916	8.2235	8.22806	8.31304	8.22213	8.30108
1.0325	8.16939	8.16693	8.15113	8.12119	8.22677	8.17263	8.13839	8.1148	8.23988	8.13206	8.17546	8.08843	8.19784	8.19925	8.24829	8.29298	8.21759	8.22177	8.22486	8.1982	8.14139	8.17429	8.27976	8.26086	8.22272	8.22502	8.22024	8.14812	8.20754	8.186	8.10737	8.24285	8.28231	8.21869	8.30746	8.22831	8.29947	8.23617	8.26109	8.30649	8.3362	8.24994	8.2741	8.26324	8.22295	8.23098	8.30664	8.22294	8.30132
1.03375	8.16523	8.15889	8.15623	8.11455	8.2067	8.17181	8.12089	8.10769	8.23106	8.13049	8.17657	8.09056	8.21525	8.1977	8.2401	8.29857	8.21681	8.2222	8.22193	8.19034	8.15389	8.17392	8.2826	8.26102	8.21222	8.22235	8.21847	8.15852	8.2055	8.18966	8.09832	8.24716	8.27905	8.23334	8.30324	8.23036	8.30974	8.23925	8.25419	8.30216	8.33265	8.26156	8.28023	8.27939	8.21512	8.23494	8.31227	8.22352	8.30638
1.035	8.17311	8.16625	8.15947	8.11275	8.20869	8.18259	8.12318	8.10643	8.23552	8.11403	8.17885	8.1014	8.21178	8.19268	8.24942	8.30031	8.20585	8.22434	8.22194	8.19852	8.14191	8.17764	8.2847	8.2522	8.22602	8.22489	8.2291	8.15426	8.20557	8.19337	8.10036	8.24713	8.29907	8.23273	8.31548	8.24026	8.29676	8.23528	8.24658	8.30458	8.33377	8.26099	8.27403	8.2695	8.22149	8.22421	8.30973	8.22055	8.299
1.03625	8.1611	8.16877	8.14022	8.11405	8.21552	8.18499	8.13484	8.11024	8.22635	8.12814	8.18719	8.10295	8.22075	8.19595	8.24262	8.29482	8.21854	8.22789	8.23246	8.19962	8.14679	8.1743	8.28809	8.26206	8.21856	8.23039	8.22419	8.15617	8.22128	8.1786	8.10242	8.24135	8.27527	8.23007	8.3069	8.22186	8.31304	8.2441	8.26528	8.30006	8.33702	8.26551	8.26774	8.26606	8.21141	8.23125	8.31268	8.22232	8.3035
1.0375	8.16643	8.16565	8.14948	8.11815	8.21204	8.16734	8.12826	8.11435	8.23376	8.13402	8.17396	8.09384	8.22423	8.19096	8.23943	8.29741	8.2176	8.2295	8.23012	8.20153	8.15002	8.18086	8.28772	8.26059	8.21274	8.23055	8.23174	8.16481	8.21721	8.18034	8.08837	8.25041	8.28319	8.23673	8.30815	8.22381	8.30708	8.24704	8.25876	8.30604	8.33774	8.25803	8.26977	8.25926	8.22098	8.22886	8.3096	8.20195	8.29299
1.03875	8.16656	8.17275	8.15526	8.10655	8.2229	8.1737	8.12729	8.11808	8.23962	8.12863	8.1823	8.09217	8.21595	8.20301	8.24753	8.30725	8.20749	8.22126	8.22275	8.19856	8.15751	8.18679	8.27717	8.2588	8.22464	8.23313	8.22553	8.15303	8.21083	8.1905	8.10088	8.2416	8.27706	8.23331	8.30607	8.22892	8.31006	8.24783	8.25546	8.29625	8.3397	8.27063	8.2716	8.2723	8.21767	8.23856	8.30047	8.21699	8.30195
1.04	8.16595	8.15546	8.14843	8.10977	8.21858	8.1775	8.13065	8.10782	8.24367	8.1193	8.17361	8.08745	8.21731	8.19921	8.24198	8.29487	8.21368	8.22488	8.22626	8.20857	8.14684	8.18172	8.28328	8.26284	8.22503	8.22285	8.22317	8.15194	8.20516	8.18775	8.09089	8.24081	8.27979	8.23347	8.30649	8.23237	8.30485	8.24101	8.25869	8.29841	8.34025	8.26312	8.27489	8.26252	8.21813	8.23444	8.30853	8.22547	8.29385
1.04125	8.15905	8.16689	8.15504	8.11071	8.21497	8.16479	8.11734	8.10688	8.23658	8.12943	8.17677	8.10196	8.21523	8.19568	8.23388	8.29409	8.22689	8.21998	8.22785	8.19871	8.14457	8.17607	8.28544	8.26225	8.22941	8.22797	8.21961	8.14073	8.20853	8.1923	8.09888	8.23137	8.28339	8.22915	8.30743	8.23843	8.3113	8.23619	8.25413	8.30796	8.34355	8.25703	8.27501	8.27149	8.21715	8.22983	8.30618	8.21774	8.29341
1.0425	8.16768	8.17099	8.14687	8.12004	8.21531	8.17331	8.12674	8.10719	8.23422	8.12706	8.17812	8.09745	8.2093	8.2022	8.23827	8.29465	8.21063	8.22422	8.22983	8.19845	8.14275	8.17891	8.28936	8.26328	8.21883	8.22844	8.22371	8.15199	8.21216	8.18696	8.09724	8.24089	8.28393	8.22726	8.31853	8.22792	8.31178	8.23794	8.25138	8.30043	8.34767	8.26101	8.27777	8.25857	8.22129	8.22802	8.30252	8.22211	8.2936
1.04375	8.15509	8.1653	8.147	8.11264	8.21162	8.16486	8.13825	8.1157	8.23216	8.12769	8.17177	8.09554	8.20561	8.19951	8.23545	8.30341	8.21723	8.22674	8.22995	8.19467	8.14631	8.17912	8.28304	8.2634	8.21579	8.22382	8.23283	8.16153	8.21494	8.18169	8.09766	8.25108	8.28668	8.23327	8.31184	8.23443	8.31187	8.23979	8.25998	8.30395	8.33111	8.26257	8.27088	8.26557	8.2147	8.22708	8.30965	8.2226	8.28551
1.045	8.16946	8.16727	8.15663	8.11349	8.20523	8.17334	8.1378	8.10707	8.23113	8.12134	8.18394	8.1033	8.20937	8.19964	8.24401	8.29654	8.21296	8.23382	8.22981	8.21329	8.14249	8.17989	8.28095	8.27005	8.21835	8.24252	8.219	8.14852	8.20731	8.18915	8.10202	8.2443	8.27884	8.22473	8.30877	8.22961	8.30964	8.23376	8.26496	8.31124	8.34176	8.26206	8.27403	8.2646	8.22084	8.22655	8.30336	8.22265	8.30099
1.04625	8.1595	8.16216	8.16094	8.11251	8.21091	8.18395	8.13153	8.10973	8.23555	8.11086	8.18326	8.09044	8.20533	8.1918	8.2365	8.29513	8.21306	8.22171	8.22347	8.19818	8.15204	8.18421	8.2823	8.27022	8.22422	8.23946	8.21316	8.15324	8.22561	8.19405	8.10276	8.25172	8.27758	8.23561	8.30666	8.2278	8.30792	8.24092	8.26356	8.30131	8.33848	8.27393	8.28031	8.26379	8.21931	8.23649	8.31302	8.22181	8.28636
1.0475	8.1637	8.1615	8.14894	8.11216	8.21457	8.17651	8.13114	8.10016	8.23663	8.12573	8.17782	8.08561	8.20914	8.19064	8.23513	8.29596	8.22381	8.22154	8.2326	8.1959	8.15408	8.18882	8.28934	8.26331	8.2242	8.21032	8.21468	8.15121	8.2164	8.18365	8.08973	8.24326	8.27955	8.22047	8.30487	8.21262	8.29742	8.23791	8.26047	8.30357	8.34292	8.25497	8.26224	8.26774	8.22626	8.22679	8.30941	8.21275	8.29388
1.04875	8.16085	8.15381	8.15083	8.12146	8.2243	8.1761	8.11882	8.1194	8.22789	8.12704	8.18409	8.09408	8.22293	8.19619	8.24392	8.29981	8.21074	8.2284	8.23828	8.19851	8.14665	8.18051	8.28732	8.26524	8.22177	8.22447	8.21477	8.15718	8.21229	8.18523	8.10445	8.25441	8.27414	8.23288	8.30914	8.23011	8.31154	8.23784	8.25773	8.30001	8.34381	8.26444	8.26826	8.27312	8.22679	8.23332	8.30277	8.21575	8.29814
1.05	8.16953	8.16885	8.15472	8.11978	8.21977	8.179	8.12921	8.10007	8.22959	8.13472	8.18996	8.09112	8.20592	8.19274	8.23561	8.29986	8.22163	8.2164	8.22435	8.19567	8.14536	8.16714	8.2939	8.26882	8.22265	8.22819	8.21824	8.15549	8.20972	8.18485	8.10204	8.23846	8.28088	8.2261	8.30929	8.23823	8.31128	8.23927	8.25316	8.30532	8.35084	8.26354	8.27378	8.27565	8.21845	8.22447	8.30687	8.20929	8.2981
1.05125	8.15508	8.16759	8.15109	8.12097	8.21565	8.18555	8.12956	8.10387	8.23466	8.12273	8.18784	8.09487	8.21534	8.18889	8.24952	8.30234	8.21337	8.22233	8.22765	8.20297	8.13762	8.18248	8.29081	8.25938	8.21192	8.22461	8.21861	8.16321	8.21256	8.18655	8.103	8.24338	8.29039	8.22153	8.3023	8.23357	8.31189	8.24542	8.26111	8.3067	8.33592	8.25248	8.27653	8.25982	8.21221	8.22735	8.30708	8.21574	8.28723
1.0525	8.16083	8.17001	8.15809	8.11612	8.22056	8.17481	8.12766	8.11364	8.23079	8.13429	8.18283	8.10384	8.21797	8.1986	8.24179	8.2938	8.21131	8.23347	8.22163	8.19737	8.13623	8.17935	8.2875	8.25681	8.21784	8.22872	8.22581	8.16078	8.21274	8.19037	8.09888	8.24452	8.28099	8.21934	8.31309	8.23576	8.30683	8.24535	8.25765	8.30137	8.34061	8.26406	8.26845	8.26939	8.2289	8.22126	8.30386	8.22185	8.30067
1.05375	8.16633	8.16451	8.15257	8.11415	8.21684	8.1795	8.11714	8.10942	8.23033	8.11848	8.17634	8.10627	8.20924	8.20013	8.24691	8.29271	8.21876	8.22799	8.22032	8.19534	8.15091	8.18123	8.27878	8.26024	8.2191	8.23253	8.21819	8.16463	8.21443	8.18219	8.10206	8.24886	8.28397	8.23139	8.30897	8.22618	8.3006	8.24363	8.26414	8.29893	8.33031	8.26847	8.2717	8.26859	8.22071	8.23044	8.30849	8.2161	8.30742
1.055	8.15705	8.16097	8.15047	8.12309	8.22146	8.17422	8.12711	8.10127	8.2422	8.11803	8.17901	8.08895	8.2051	8.19589	8.2467	8.29127	8.22568	8.22314	8.22355	8.19916	8.1571	8.17634	8.28262	8.25731	8.21366	8.22465	8.21589	8.1429	8.21009	8.1838	8.11119	8.24794	8.28226	8.23613	8.30493	8.2417	8.30725	8.23932	8.25141	8.30499	8.33392	8.2668	8.28063	8.27845	8.21784	8.22502	8.31358	8.22126	8.29681
1.05625	8.15903	8.16378	8.1435	8.11963	8.21443	8.17858	8.12489	8.10523	8.23077	8.12678	8.18109	8.08718	8.21665	8.19137	8.23545	8.30053	8.22208	8.21697	8.22372	8.19381	8.1434	8.18243	8.28342	8.2674	8.22248	8.22663	8.22134	8.15305	8.21125	8.1727	8.1048	8.23828	8.28633	8.23694	8.29205	8.22806	8.30805	8.23568	8.26208	8.30414	8.33728	8.25591	8.28076	8.27444	8.21821	8.23803	8.30863	8.21733	8.28457
1.0575	8.16451	8.15894	8.1567	8.10878	8.22442	8.17797	8.12507	8.10623	8.23203	8.1291	8.17584	8.09856	8.21064	8.18892	8.25016	8.29239	8.22995	8.22246	8.22835	8.19355	8.1491	8.1873	8.2781	8.25766	8.23324	8.22234	8.21987	8.16243	8.2159	8.1822	8.09552	8.24308	8.28209	8.23064	8.31001	8.23813	8.31859	8.2466	8.25725	8.3039	8.33091	8.26306	8.27359	8.26566	8.21051	8.22575	8.29974	8.20795	8.29644
1.05875	8.164	8.16181	8.15075	8.12457	8.22353	8.18492	8.13312	8.10897	8.23283	8.12193	8.18771	8.09229	8.21516	8.20317	8.23988	8.29866	8.21786	8.22347	8.2213	8.20047	8.14884	8.17619	8.28023	8.26533	8.2273	8.22586	8.22421	8.16422	8.21047	8.18377	8.10219	8.25358	8.27939	8.23356	8.31182	8.22854	8.30197	8.24857	8.25781	8.29726	8.33645	8.2574	8.27738	8.25557	8.21898	8.2161	8.3039	8.217	8.30465
1.06	8.16048	8.15781	8.14938	8.11244	8.21537	8.17377	8.12654	8.10333	8.23533	8.12391	8.17647	8.08836	8.21453	8.18877	8.24414	8.28984	8.22189	8.22402	8.22274	8.19975	8.1475	8.18331	8.29036	8.25575	8.22366	8.22316	8.23021	8.16249	8.21129	8.17364	8.09896	8.25195	8.27552	8.22704	8.30802	8.23516	8.31794	8.23558	8.26711	8.30175	8.34303	8.26307	8.27698	8.25615	8.22402	8.22848	8.31531	8.21783	8.2909
1.06125	8.16749	8.15464	8.1589	8.11941	8.2272	8.16842	8.12204	8.10775	8.2393	8.11085	8.17014	8.08948	8.21619	8.19358	8.24017	8.29501	8.21656	8.23464	8.22366	8.20542	8.14402	8.17239	8.2762	8.25699	8.22023	8.22285	8.22771	8.15732	8.20797	8.18906	8.10137	8.24461	8.29132	8.2414	8.31691	8.23874	8.31187	8.23705	8.26128	8.29172	8.34052	8.26047	8.27265	8.26322	8.2182	8.2211	8.30549	8.22033	8.30291
1.0625	8.17351	8.16499	8.15948	8.1204	8.22862	8.17668	8.12547	8.10757	8.24237	8.12932	8.17873	8.09991	8.21085	8.19296	8.24377	8.29847	8.20844	8.22462	8.21902	8.19739	8.15231	8.17558	8.27906	8.2648	8.22884	8.21388	8.22146	8.15347	8.21355	8.18584	8.09211	8.23866	8.27749	8.23687	8.30665	8.23125	8.31978	8.23694	8.26455	8.29843	8.33384	8.26247	8.27424	8.27354	8.21545	8.22378	8.31113	8.21803	8.29077
1.06375	8.15816	8.168	8.14903	8.12014	8.22049	8.17928	8.12132	8.10129	8.23722	8.12418	8.17345	8.08456	8.1988	8.19805	8.23956	8.30309	8.2204	8.22902	8.23452	8.19758	8.15151	8.17959	8.28732	8.26112	8.22957	8.22778	8.22531	8.14999	8.21564	8.18005	8.10016	8.24452	8.28537	8.22716	8.31043	8.22302	8.3092	8.23874	8.25687	8.30873	8.32359	8.25633	8.27177	8.26162	8.22125	8.22884	8.30995	8.22523	8.29899
1.065	8.15959	8.16657	8.15528	8.11057	8.20956	8.17619	8.12559	8.111	8.22535	8.13074	8.18297	8.09225	8.21104	8.20174	8.23404	8.29877	8.21485	8.22677	8.21926	8.20778	8.15232	8.16597	8.28405	8.25854	8.2197	8.2249	8.2229	8.15511	8.20815	8.18652	8.10299	8.24653	8.27924	8.22595	8.31259	8.22266	8.31664	8.23696	8.26303	8.30135	8.34219	8.27479	8.26696	8.26322	8.21781	8.23169	8.30622	8.21298	8.29575
1.06625	8.15798	8.16208	8.1419	8.11266	8.2147	8.18136	8.13295	8.10834	8.22804	8.12031	8.18839	8.08761	8.20905	8.19621	8.23216	8.28252	8.22463	8.2243	8.22767	8.19699	8.14121	8.18168	8.2828	8.2707	8.22843	8.22531	8.23325	8.16158	8.21178	8.18784	8.09765	8.24818	8.27594	8.22639	8.30796	8.24074	8.30935	8.24721	8.2589	8.30027	8.34621	8.25984	8.27185	8.27115	8.21972	8.22062	8.31108	8.21838	8.29399
1.0675	8.16172	8.16344	8.15573	8.12065	8.21881	8.17956	8.11849	8.10473	8.24149	8.12499	8.18655	8.0951	8.21398	8.19407	8.24557	8.30678	8.21781	8.22759	8.22475	8.19873	8.14792	8.18329	8.28946	8.25974	8.2188	8.22799	8.22394	8.16173	8.2161	8.19294	8.08804	8.24301	8.28883	8.22436	8.30718	8.23332	8.30936	8.23966	8.24989	8.30804	8.3421	8.272	8.27928	8.25612	8.22844	8.22246	8.31093	8.2234	8.29533
1.06875	8.16609	8.15914	8.15654	8.11898	8.22183	8.1761	8.12853	8.10448	8.23648	8.12438	8.17779	8.09139	8.20811	8.19011	8.23845	8.30148	8.22884	8.224	8.2317	8.20125	8.14731	8.17717	8.281	8.26088	8.21734	8.22666	8.22698	8.14996	8.21913	8.18356	8.10117	8.23237	8.28765	8.22659	8.30375	8.22653	8.30971	8.24124	8.2671	8.30957	8.34242	8.26293	8.27668	8.26857	8.21817	8.22471	8.30244	8.21848	8.30405
1.07	8.16661	8.16084	8.15587	8.11476	8.22481	8.18266	8.11991	8.12161	8.23356	8.12575	8.17744	8.09459	8.21232	8.18702	8.24035	8.30487	8.21457	8.22619	8.23619	8.20404	8.14795	8.17309	8.28025	8.25275	8.23326	8.22168	8.22298	8.1611	8.21959	8.18985	8.09975	8.24011	8.27791	8.22994	8.30462	8.23622	8.30774	8.24078	8.25532	8.30157	8.33756	8.26479	8.26621	8.26775	8.21269	8.22744	8.31152	8.20641	8.30343
1.07125	8.16899	8.15399	8.16271	8.11249	8.20405	8.1882	8.12673	8.10534	8.22941	8.12425	8.18586	8.10176	8.21818	8.19926	8.23934	8.29511	8.20963	8.21663	8.22185	8.20619	8.15236	8.18126	8.28537	8.25572	8.22285	8.21753	8.22022	8.14751	8.21439	8.1886	8.09927	8.25669	8.28872	8.22612	8.30764	8.23842	8.30928	8.23455	8.25886	8.30779	8.33723	8.25754	8.2792	8.27179	8.21449	8.2337	8.31695	8.21575	8.30096
1.0725	8.16907	8.16747	8.15159	8.11206	8.21993	8.16473	8.12844	8.10817	8.24228	8.12827	8.17528	8.09337	8.20514	8.19787	8.24996	8.29617	8.21018	8.22763	8.21362	8.20295	8.15682	8.17397	8.28929	8.27111	8.21829	8.22246	8.22497	8.16628	8.21414	8.1822	8.10521	8.24976	8.2778	8.22324	8.3058	8.22094	8.31149	8.24454	8.27075	8.3105	8.34339	8.2628	8.26667	8.2739	8.22397	8.22832	8.32631	8.214	8.28987
1.07375	8.16368	8.16158	8.15295	8.11439	8.21662	8.16976	8.1249	8.09992	8.23823	8.12215	8.18307	8.08559	8.21361	8.2029	8.25298	8.29889	8.21737	8.22719	8.22862	8.19753	8.14243	8.17549	8.28279	8.25892	8.21971	8.21803	8.23061	8.15191	8.21831	8.18415	8.10438	8.23997	8.28571	8.23113	8.31789	8.23052	8.31715	8.24404	8.25919	8.29942	8.33302	8.26894	8.26135	8.26892	8.21108	8.23642	8.31038	8.22412	8.29309
1.075	8.16737	8.1583	8.15045	8.12454	8.21861	8.18277	8.12806	8.11006	8.22743	8.12632	8.1672	8.09001	8.20782	8.18447	8.24333	8.29465	8.21792	8.22789	8.22543	8.20024	8.14963	8.18461	8.29416	8.25416	8.22243	8.22857	8.22597	8.15975	8.21975	8.18201	8.11156	8.25407	8.28477	8.23273	8.31515	8.23409	8.30222	8.24473	8.25573	8.30202	8.3287	8.26707	8.27749	8.26863	8.22033	8.23253	8.31111	8.21385	8.30551
1.07625	8.16866	8.1608	8.15814	8.11224	8.22082	8.18213	8.13712	8.11674	8.23408	8.13584	8.17158	8.0932	8.2227	8.19813	8.24422	8.29387	8.21884	8.23049	8.2238	8.19749	8.14155	8.17171	8.29128	8.25924	8.21025	8.22313	8.22516	8.15289	8.20865	8.1843	8.09105	8.24495	8.28553	8.23448	8.31168	8.23326	8.30713	8.23708	8.2563	8.30836	8.3426	8.25748	8.27032	8.27398	8.2183	8.22791	8.29906	8.22631	8.30434
1.0775	8.15294	8.16318	8.15735	8.11916	8.22629	8.1799	8.12817	8.10558	8.22241	8.1262	8.18692	8.09391	8.21031	8.19564	8.24254	8.29656	8.22046	8.22792	8.22797	8.19609	8.15548	8.1831	8.28826	8.2534	8.22025	8.22844	8.22612	8.15343	8.21423	8.19478	8.10295	8.24084	8.28594	8.22544	8.29927	8.23027	8.31133	8.24503	8.26442	8.30022	8.34352	8.26814	8.28245	8.26524	8.21846	8.22966	8.31762	8.21693	8.29793
1.07875	8.15826	8.16676	8.1474	8.11893	8.21149	8.18387	8.12699	8.10086	8.23363	8.12423	8.17681	8.09358	8.21442	8.1954	8.24559	8.29199	8.2121	8.22936	8.23043	8.20111	8.15005	8.18378	8.28381	8.2453	8.21857	8.22913	8.22785	8.15398	8.20978	8.18839	8.09349	8.25023	8.28618	8.22804	8.31488	8.22899	8.31347	8.23817	8.26121	8.30618	8.33307	8.27022	8.27228	8.27459	8.2186	8.23029	8.30673	8.22222	8.297
1.08	8.15815	8.16793	8.15148	8.12344	8.2172	8.18242	8.12845	8.10714	8.23142	8.13154	8.16599	8.09353	8.21851	8.19266	8.24054	8.30061	8.21507	8.22534	8.2291	8.20543	8.14823	8.1793	8.28842	8.26476	8.21789	8.22856	8.22655	8.15538	8.20824	8.18244	8.10301	8.24121	8.28227	8.23238	8.31498	8.23488	8.30923	8.23986	8.25752	8.29695	8.3285	8.26671	8.27212	8.27141	8.22011	8.22914	8.31401	8.215	8.29225
1.08125	8.16571	8.16832	8.14603	8.1145	8.22025	8.17896	8.12849	8.11843	8.23254	8.12239	8.17847	8.09878	8.21777	8.19485	8.24746	8.29003	8.20756	8.22353	8.22332	8.19481	8.14879	8.1718	8.28838	8.2693	8.22139	8.22184	8.22596	8.16057	8.21196	8.17953	8.0988	8.24644	8.28124	8.22238	8.30731	8.23085	8.31428	8.24638	8.25644	8.29222	8.34025	8.26446	8.27439	8.27042	8.2188	8.23378	8.30887	8.21582	8.2933
1.0825	8.17259	8.1603	8.15648	8.10911	8.21186	8.17503	8.12574	8.10494	8.23923	8.12187	8.17623	8.09883	8.21834	8.20015	8.24959	8.28479	8.22129	8.2272	8.22343	8.20099	8.14876	8.18447	8.28218	8.26855	8.20514	8.23782	8.22321	8.15615	8.22735	8.1861	8.09973	8.24291	8.27886	8.23161	8.30023	8.22824	8.31016	8.2487	8.26374	8.29995	8.32857	8.26569	8.27722	8.26321	8.22469	8.21778	8.31433	8.21196	8.29609
1.08375	8.15371	8.16592	8.15549	8.11763	8.21291	8.1834	8.12769	8.10462	8.23631	8.13224	8.17853	8.09665	8.20833	8.20129	8.24134	8.29021	8.21847	8.22878	8.22758	8.20147	8.15763	8.17559	8.28003	8.25821	8.21739	8.22835	8.22458	8.16048	8.20424	8.18382	8.10523	8.24844	8.28634	8.23262	8.31307	8.23385	8.30717	8.24594	8.26069	8.30247	8.34152	8.2606	8.26915	8.26412	8.21793	8.23213	8.30915	8.21165	8.29672
1.085	8.17292	8.1637	8.15141	8.11045	8.21481	8.18843	8.13059	8.10905	8.22611	8.12865	8.18163	8.09838	8.21782	8.19613	8.23843	8.29435	8.22601	8.22355	8.23518	8.19531	8.14102	8.1727	8.28564	8.26357	8.22069	8.21981	8.22801	8.14525	8.19934	8.18279	8.10728	8.25111	8.27929	8.23176	8.30942	8.2405	8.30829	8.24208	8.2618	8.31202	8.34709	8.25552	8.27713	8.26198	8.21612	8.24038	8.3019	8.21616	8.30107
1.08625	8.15823	8.16823	8.16025	8.12188	8.21222	8.1737	8.1246	8.11942	8.23227	8.1224	8.18261	8.10391	8.21582	8.19574	8.24301	8.29585	8.21176	8.22349	8.23009	8.2001	8.14426	8.18265	8.2849	8.26034	8.22164	8.21592	8.22154	8.15732	8.21009	8.17283	8.10211	8.24543	8.2857	8.23676	8.30884	8.24402	8.30784	8.24125	8.26662	8.29245	8.33427	8.26176	8.28498	8.26291	8.22078	8.22841	8.31003	8.21086	8.29139
1.0875	8.16833	8.17392	8.14954	8.11272	8.20459	8.16935	8.11818	8.10288	8.23254	8.12701	8.18319	8.09225	8.20954	8.19381	8.23967	8.29371	8.21252	8.21622	8.23217	8.20088	8.15702	8.17872	8.27292	8.25289	8.22866	8.2317	8.22338	8.15561	8.21564	8.18744	8.09747	8.24777	8.28446	8.22675	8.31046	8.24543	8.29677	8.24039	8.26196	8.29716	8.3379	8.25903	8.27724	8.26405	8.21329	8.23825	8.3046	8.21386	8.30236
1.08875	8.16164	8.16229	8.15474	8.13161	8.21653	8.17795	8.12222	8.11035	8.22927	8.1362	8.1801	8.09663	8.21282	8.19487	8.24613	8.29123	8.22229	8.22817	8.23416	8.20694	8.15273	8.16359	8.28158	8.2606	8.22627	8.22482	8.22197	8.15572	8.22016	8.18653	8.10538	8.2342	8.28495	8.23806	8.31211	8.23236	8.30375	8.23784	8.25891	8.30635	8.3439	8.26638	8.2753	8.26384	8.21489	8.23225	8.30235	8.21587	8.30195
1.09	8.15636	8.16318	8.15117	8.11245	8.22116	8.18285	8.12834	8.1197	8.22617	8.12757	8.17595	8.09039	8.20594	8.20493	8.24721	8.29872	8.21967	8.21486	8.23685	8.20993	8.15761	8.17423	8.2834	8.25673	8.22769	8.23089	8.22063	8.15608	8.20887	8.18466	8.106	8.24584	8.28943	8.22033	8.30924	8.22469	8.3144	8.24398	8.2663	8.3079	8.34058	8.26731	8.27573	8.26396	8.21804	8.23956	8.30657	8.2181	8.29982
1.09125	8.15851	8.16463	8.16217	8.11066	8.21518	8.18095	8.13674	8.11106	8.24236	8.12614	8.17047	8.09594	8.20504	8.20006	8.24193	8.29733	8.21098	8.23117	8.22587	8.20582	8.14791	8.1786	8.29165	8.26519	8.21776	8.23833	8.22692	8.15229	8.21364	8.1941	8.09688	8.24409	8.27794	8.22123	8.30424	8.23615	8.30238	8.24498	8.26441	8.29289	8.33294	8.2661	8.27092	8.26559	8.21354	8.227	8.30394	8.22104	8.29139
1.0925	8.16372	8.1655	8.14985	8.11595	8.21841	8.17904	8.12853	8.11823	8.23689	8.1232	8.1832	8.09725	8.21291	8.19714	8.23686	8.29169	8.22305	8.2299	8.23362	8.19404	8.15074	8.1725	8.27898	8.2506	8.21742	8.22226	8.22748	8.14742	8.21718	8.17491	8.09701	8.24063	8.28749	8.23723	8.3061	8.23108	8.31116	8.24313	8.26653	8.29348	8.33754	8.27274	8.27434	8.26954	8.21501	8.21945	8.31488	8.21976	8.30797
1.09375	8.16681	8.16195	8.1483	8.1146	8.2099	8.1776	8.13206	8.10887	8.22429	8.11802	8.18209	8.09529	8.21734	8.19874	8.23498	8.29269	8.2203	8.23617	8.22371	8.19429	8.14562	8.18058	8.2881	8.26703	8.22097	8.22507	8.22865	8.16368	8.20537	8.18837	8.09444	8.24247	8.28384	8.23183	8.30469	8.22341	8.32042	8.23833	8.26725	8.29577	8.33433	8.25776	8.27553	8.26355	8.21839	8.21692	8.29727	8.22811	8.29707
1.095	8.16373	8.16607	8.14878	8.11615	8.21773	8.18321	8.12352	8.11042	8.23377	8.11996	8.17068	8.09232	8.21735	8.19354	8.24525	8.29467	8.20286	8.22922	8.22531	8.19722	8.14223	8.17687	8.27695	8.25846	8.22302	8.23074	8.21532	8.15433	8.20453	8.18517	8.10282	8.25361	8.28009	8.23809	8.30719	8.23359	8.30753	8.2392	8.26617	8.30767	8.34156	8.26221	8.28177	8.26032	8.21236	8.23816	8.31046	8.21877	8.3045
1.09625	8.1593	8.17249	8.15635	8.11037	8.21438	8.18706	8.13058	8.10935	8.2296	8.132	8.17606	8.10062	8.20868	8.20166	8.23609	8.2978	8.22509	8.2179	8.22052	8.19025	8.15151	8.16927	8.28849	8.26993	8.21667	8.23564	8.218	8.15444	8.2114	8.18549	8.09439	8.23411	8.27945	8.23479	8.30313	8.23862	8.30037	8.23799	8.25937	8.30605	8.34071	8.2721	8.26913	8.25987	8.22152	8.22665	8.31021	8.22204	8.29325
1.0975	8.16007	8.16294	8.1418	8.11649	8.21417	8.18643	8.1327	8.10898	8.23145	8.12516	8.17984	8.08937	8.21944	8.1985	8.24258	8.29724	8.2181	8.23293	8.22208	8.19209	8.14769	8.18723	8.2731	8.26658	8.22884	8.22719	8.22549	8.15224	8.22194	8.19788	8.09553	8.25385	8.28174	8.22826	8.30376	8.2227	8.30413	8.24603	8.25891	8.3078	8.33762	8.26897	8.27006	8.26201	8.2355	8.21998	8.30402	8.22002	8.28709
1.09875	8.1639	8.16741	8.15598	8.10312	8.21848	8.17865	8.1143	8.10252	8.2278	8.12385	8.18435	8.09264	8.2104	8.19822	8.23186	8.2886	8.21763	8.22688	8.23617	8.19392	8.14408	8.17507	8.27177	8.26735	8.22427	8.22527	8.22734	8.15265	8.21257	8.18852	8.08874	8.25662	8.27538	8.23037	8.30762	8.23641	8.30726	8.23553	8.25741	8.30837	8.34506	8.26091	8.27275	8.27382	8.21474	8.22182	8.31231	8.2177	8.29546
1.1	8.16364	8.16608	8.15083	8.10291	8.22787	8.18949	8.14403	8.11249	8.23201	8.12626	8.17494	8.09722	8.20938	8.19349	8.23879	8.29729	8.22046	8.22296	8.23283	8.20173	8.15253	8.18167	8.29224	8.25838	8.22019	8.23825	8.22846	8.15022	8.21054	8.18136	8.10029	8.25236	8.27917	8.22926	8.30607	8.22334	8.30906	8.24286	8.25958	8.30323	8.33469	8.27133	8.27648	8.25131	8.22279	8.21839	8.31337	8.22713	8.28371
1.10125	8.17408	8.16861	8.15548	8.10916	8.2262	8.16759	8.12836	8.09342	8.23849	8.12769	8.1752	8.09134	8.21715	8.19231	8.23761	8.2923	8.21428	8.22435	8.22383	8.19954	8.13737	8.18157	8.2832	8.25433	8.22273	8.23282	8.22273	8.15956	8.21278	8.18285	8.09859	8.24094	8.28639	8.23015	8.30383	8.22823	8.30852	8.23862	8.26081	8.29941	8.3375	8.26987	8.27007	8.26554	8.21767	8.23881	8.31557	8.21239	8.29937
1.1025	8.15942	8.15896	8.14882	8.11625	8.21092	8.18363	8.12172	8.11392	8.24235	8.1191	8.17249	8.08487	8.2021	8.19215	8.24821	8.29143	8.21611	8.22389	8.22785	8.2039	8.14451	8.18252	8.28255	8.26664	8.22318	8.22931	8.21753	8.1481	8.21531	8.18622	8.0965	8.23859	8.28032	8.23256	8.31242	8.24019	8.30565	8.24123	8.25153	8.29717	8.3346	8.27269	8.28027	8.2653	8.22085	8.23627	8.30655	8.22247	8.29625
1.10375	8.16306	8.17163	8.16452	8.1166	8.21016	8.17597	8.12894	8.11339	8.23863	8.12762	8.18898	8.10172	8.21437	8.20513	8.2411	8.29684	8.21955	8.22573	8.23016	8.19617	8.14303	8.18402	8.28624	8.26586	8.22066	8.23557	8.22199	8.15628	8.20486	8.18364	8.09468	8.24155	8.28639	8.22554	8.31174	8.23251	8.30111	8.24603	8.26416	8.30187	8.34199	8.26312	8.27691	8.26501	8.21816	8.23174	8.30431	8.21352	8.2906
1.105	8.16009	8.1597	8.14658	8.11199	8.21563	8.17462	8.12504	8.11442	8.23726	8.12883	8.18674	8.08614	8.20378	8.20072	8.2397	8.2989	8.21684	8.21656	8.22721	8.20734	8.15138	8.17455	8.28243	8.26127	8.22504	8.22226	8.22118	8.15194	8.21656	8.18773	8.1	8.2328	8.28389	8.22371	8.30935	8.22816	8.30327	8.2437	8.26683	8.3054	8.34626	8.26368	8.27458	8.27335	8.21466	8.22477	8.30336	8.21791	8.30413
1.10625	8.15764	8.15503	8.16584	8.11069	8.21896	8.18501	8.12897	8.11109	8.23314	8.12083	8.18311	8.09077	8.21736	8.20583	8.24469	8.29563	8.21581	8.23125	8.22433	8.19765	8.1448	8.17632	8.28105	8.25702	8.21552	8.22067	8.23023	8.15772	8.21002	8.17741	8.09672	8.23988	8.2755	8.22823	8.31371	8.2354	8.30718	8.24651	8.26841	8.30565	8.34048	8.26243	8.27714	8.26236	8.22259	8.22894	8.29458	8.21856	8.29533
1.1075	8.16483	8.16041	8.14974	8.12211	8.22888	8.17671	8.12091	8.09882	8.24103	8.12795	8.17656	8.09269	8.21639	8.19826	8.24145	8.29495	8.21165	8.21438	8.23508	8.20151	8.14017	8.16593	8.28882	8.25951	8.21607	8.23484	8.22402	8.14621	8.21023	8.19678	8.09326	8.24586	8.27517	8.23348	8.30882	8.22766	8.31413	8.22903	8.24765	8.30336	8.34182	8.25866	8.27761	8.27058	8.22236	8.24231	8.30905	8.21941	8.29847
1.10875	8.15423	8.15834	8.14729	8.12103	8.22128	8.1822	8.13124	8.11152	8.23241	8.12688	8.1828	8.09346	8.21091	8.20418	8.23699	8.28493	8.22001	8.22431	8.23063	8.18915	8.14997	8.17517	8.28561	8.26314	8.22502	8.22335	8.21853	8.16464	8.20696	8.19311	8.10195	8.23537	8.28849	8.22299	8.30997	8.24206	8.30702	8.22499	8.26097	8.30653	8.34365	8.26192	8.26972	8.25463	8.22793	8.22833	8.3008	8.21783	8.29766
1.11	8.16306	8.15869	8.14429	8.11984	8.21275	8.18853	8.12612	8.12287	8.23155	8.12841	8.18191	8.09394	8.22213	8.1862	8.23958	8.29288	8.213	8.23488	8.23164	8.20021	8.1578	8.18108	8.28777	8.26192	8.22203	8.2291	8.22544	8.15735	8.21024	8.18333	8.09901	8.23814	8.27225	8.24514	8.31343	8.22322	8.30338	8.24359	8.27203	8.30145	8.34138	8.26972	8.28017	8.25688	8.21548	8.22244	8.30342	8.21037	8.29339
1.11125	8.15979	8.16281	8.14506	8.11625	8.21288	8.17497	8.12477	8.11536	8.22881	8.12255	8.17773	8.09721	8.20575	8.18657	8.23942	8.29529	8.22283	8.22655	8.23186	8.19759	8.14169	8.1823	8.28529	8.25759	8.22838	8.22315	8.22178	8.15836	8.20513	8.18545	8.09828	8.24418	8.28038	8.22276	8.31577	8.22913	8.3091	8.23926	8.26245	8.30208	8.33423	8.26282	8.28007	8.26686	8.21732	8.22782	8.3035	8.21298	8.29274
1.1125	8.15381	8.15999	8.16705	8.12022	8.21802	8.18151	8.11474	8.11122	8.23124	8.1222	8.18377	8.08897	8.21341	8.19575	8.24441	8.30184	8.22625	8.22669	8.22811	8.20696	8.15214	8.1734	8.28567	8.26624	8.21992	8.22592	8.23107	8.13795	8.21597	8.18892	8.09559	8.23787	8.28351	8.23336	8.29882	8.23026	8.3117	8.2393	8.25943	8.29875	8.33397	8.24966	8.28473	8.26251	8.20767	8.21648	8.30286	8.2104	8.30337
1.11375	8.16611	8.15685	8.15542	8.12347	8.22036	8.18154	8.1376	8.10841	8.2224	8.12539	8.17064	8.08051	8.21409	8.19641	8.23636	8.28938	8.22123	8.2315	8.23398	8.19526	8.13756	8.17496	8.2806	8.26393	8.21786	8.21376	8.22509	8.16039	8.21874	8.18186	8.10807	8.23844	8.2818	8.22423	8.31046	8.23812	8.30404	8.22827	8.25346	8.30885	8.33629	8.26576	8.27718	8.27601	8.21612	8.22441	8.31303	8.21584	8.29578
1.115	8.16885	8.15922	8.152	8.10858	8.21794	8.1738	8.12317	8.11713	8.2392	8.12144	8.18215	8.09301	8.20851	8.2015	8.2385	8.29555	8.21507	8.22127	8.22297	8.2069	8.1472	8.17337	8.2845	8.26356	8.22034	8.23	8.22569	8.16024	8.22174	8.18784	8.10002	8.25098	8.28879	8.22758	8.30647	8.23594	8.31041	8.23926	8.25848	8.2964	8.33657	8.26679	8.27008	8.26037	8.21395	8.22282	8.30081	8.21574	8.29206
1.11625	8.16092	8.16978	8.15247	8.12482	8.21947	8.16821	8.12507	8.10798	8.23881	8.12818	8.17921	8.10392	8.206	8.1938	8.25694	8.29067	8.22379	8.22802	8.22459	8.19572	8.146	8.18148	8.2821	8.26703	8.22579	8.23038	8.2187	8.15799	8.20707	8.18244	8.11129	8.24107	8.28619	8.22611	8.30002	8.2378	8.31357	8.24327	8.26178	8.2929	8.33764	8.26606	8.27432	8.26074	8.21207	8.22748	8.31006	8.2225	8.29038
1.1175	8.16025	8.14886	8.1641	8.12095	8.21945	8.18122	8.13247	8.10441	8.22928	8.12511	8.17604	8.09763	8.21255	8.18763	8.24564	8.29559	8.21576	8.22515	8.23475	8.20151	8.14642	8.17949	8.28112	8.26354	8.22287	8.22996	8.23063	8.15049	8.20807	8.18772	8.09099	8.24822	8.27642	8.23317	8.31577	8.22647	8.31133	8.24053	8.25617	8.29585	8.32868	8.26252	8.26708	8.26999	8.21913	8.23128	8.30242	8.21572	8.29784
1.11875	8.15717	8.16066	8.15607	8.11207	8.2139	8.18009	8.13017	8.10481	8.23846	8.1221	8.18434	8.09525	8.21604	8.20665	8.24475	8.28819	8.21411	8.22219	8.23225	8.19382	8.14776	8.17933	8.28382	8.26518	8.21816	8.23206	8.2272	8.15113	8.2077	8.18525	8.09504	8.23701	8.28264	8.22803	8.30752	8.23825	8.31009	8.23477	8.26783	8.29919	8.33615	8.2602	8.27726	8.26466	8.21224	8.23374	8.30141	8.21762	8.29287
1.12	8.15865	8.15892	8.16017	8.11994	8.20812	8.17291	8.13097	8.10901	8.23996	8.12347	8.16594	8.09579	8.2087	8.19219	8.24177	8.2942	8.21342	8.21636	8.23302	8.19815	8.1525	8.17854	8.28647	8.2601	8.22063	8.22579	8.22605	8.16669	8.21061	8.19693	8.10349	8.24088	8.28744	8.23204	8.3102	8.23456	8.31182	8.23371	8.25655	8.30827	8.3335	8.26217	8.27066	8.26409	8.22186	8.22323	8.30919	8.20425	8.29559
1.12125	8.16256	8.16181	8.14889	8.10946	8.2119	8.17493	8.12707	8.11393	8.2386	8.12331	8.17509	8.09265	8.21137	8.19643	8.25319	8.30336	8.21962	8.21878	8.22025	8.19742	8.14542	8.17487	8.28845	8.25921	8.21808	8.2333	8.22472	8.15755	8.21515	8.18587	8.10292	8.23492	8.28279	8.2409	8.30609	8.23316	8.31253	8.24298	8.26147	8.29772	8.34383	8.26641	8.28023	8.26579	8.2105	8.23273	8.31101	8.21845	8.29557
1.1225	8.17063	8.16348	8.15051	8.10862	8.20898	8.18606	8.11639	8.10075	8.2312	8.12507	8.18291	8.09446	8.20891	8.19853	8.25212	8.29617	8.2141	8.22237	8.23706	8.19506	8.14917	8.18318	8.28819	8.25856	8.22301	8.22843	8.21862	8.15478	8.20296	8.19058	8.09883	8.24463	8.27864	8.22795	8.31401	8.23544	8.30934	8.23756	8.25362	8.29782	8.33649	8.25281	8.27198	8.26385	8.21486	8.23052	8.30673	8.21578	8.29898
1.12375	8.16539	8.15848	8.15847	8.11316	8.21154	8.18253	8.12625	8.11437	8.23855	8.12437	8.17833	8.09925	8.21176	8.20099	8.24375	8.29343	8.22258	8.22108	8.22094	8.1993	8.15262	8.18252	8.27254	8.26284	8.22817	8.23232	8.23283	8.15493	8.21412	8.18175	8.09997	8.25013	8.27584	8.23416	8.30452	8.22493	8.29545	8.23399	8.26305	8.3006	8.34686	8.2563	8.28113	8.26337	8.21844	8.22502	8.30608	8.21359	8.29963
1.125	8.1635	8.16491	8.15153	8.11792	8.21363	8.16579	8.12352	8.10715	8.21782	8.12974	8.18259	8.10001	8.2133	8.198	8.23408	8.29533	8.21189	8.22346	8.23009	8.20455	8.14712	8.17956	8.2949	8.26032	8.21912	8.23237	8.22293	8.15639	8.2077	8.18102	8.10763	8.2516	8.28156	8.24271	8.32135	8.24071	8.30955	8.2505	8.24907	8.29437	8.33866	8.2544	8.27089	8.2694	8.22188	8.2268	8.30172	8.21489	8.3017
1.12625	8.16932	8.16268	8.14872	8.11235	8.21498	8.18311	8.12738	8.1076	8.23539	8.11915	8.17348	8.09878	8.20468	8.18056	8.24783	8.2998	8.21337	8.21933	8.22503	8.19428	8.1552	8.17632	8.28544	8.25898	8.2311	8.23	8.2287	8.15771	8.20871	8.1856	8.09807	8.25025	8.2854	8.234	8.31553	8.22697	8.29288	8.23328	8.26793	8.30544	8.34209	8.26462	8.27576	8.26496	8.21379	8.229	8.30323	8.22261	8.29218
1.1275	8.15915	8.16058	8.16132	8.11575	8.21663	8.16616	8.12432	8.10402	8.23236	8.11897	8.17865	8.09494	8.21252	8.19161	8.24487	8.29891	8.21862	8.22507	8.23992	8.20034	8.14996	8.16229	8.27976	8.26602	8.22067	8.21994	8.22427	8.15416	8.21491	8.18297	8.10944	8.24061	8.28077	8.23315	8.30194	8.23708	8.30944	8.24003	8.25953	8.31168	8.3372	8.26284	8.26266	8.26886	8.21672	8.23813	8.30214	8.22022	8.29773
1.12875	8.16194	8.17083	8.14845	8.1135	8.21887	8.17047	8.12503	8.1009	8.23138	8.11328	8.18134	8.10352	8.21072	8.18803	8.24646	8.29863	8.21665	8.23105	8.22763	8.19294	8.14375	8.16899	8.27978	8.26179	8.22486	8.23306	8.22165	8.15877	8.21145	8.18668	8.09167	8.2357	8.28488	8.23518	8.30529	8.23197	8.30624	8.23463	8.25896	8.30144	8.33121	8.26479	8.27781	8.26929	8.21957	8.22987	8.30387	8.22608	8.2891
1.13	8.16433	8.15528	8.14929	8.11417	8.21259	8.18251	8.12275	8.10189	8.22907	8.12442	8.16914	8.09738	8.20603	8.19843	8.24103	8.29324	8.21644	8.21776	8.22813	8.19293	8.147	8.17912	8.27695	8.27314	8.22512	8.23872	8.22445	8.15502	8.21439	8.18976	8.10734	8.23866	8.27503	8.22948	8.30465	8.23203	8.30296	8.23253	8.26167	8.30341	8.32822	8.2642	8.27866	8.26533	8.21888	8.23602	8.29859	8.21969	8.2953
1.13125	8.16666	8.15935	8.14969	8.12107	8.21081	8.18465	8.14167	8.10226	8.22886	8.10511	8.18107	8.08976	8.21468	8.19014	8.24947	8.29535	8.22008	8.22457	8.23597	8.1938	8.15786	8.18053	8.28364	8.25622	8.21892	8.22677	8.23323	8.14342	8.21163	8.19084	8.10349	8.2379	8.27232	8.23343	8.315	8.23183	8.30618	8.24098	8.25906	8.29846	8.34413	8.26545	8.2781	8.25507	8.21116	8.22793	8.31478	8.22136	8.30121
1.1325	8.15392	8.16376	8.15167	8.10286	8.21265	8.17994	8.13098	8.10903	8.22476	8.12038	8.18505	8.09525	8.21754	8.1978	8.24144	8.29554	8.21162	8.21663	8.22605	8.19334	8.14265	8.16971	8.27555	8.26968	8.234	8.22215	8.21827	8.16163	8.20714	8.19289	8.10122	8.24564	8.28501	8.23328	8.31203	8.22546	8.30842	8.23449	8.26505	8.29709	8.34408	8.27227	8.26756	8.26129	8.22448	8.22986	8.31071	8.21371	8.29733
1.13375	8.16463	8.1532	8.15862	8.1197	8.21868	8.18399	8.12708	8.10224	8.22886	8.11461	8.17671	8.09668	8.20189	8.20092	8.24489	8.30036	8.2097	8.22061	8.23323	8.19463	8.15591	8.16594	8.28546	8.26346	8.20888	8.23032	8.22065	8.14458	8.20643	8.18048	8.10674	8.24458	8.28094	8.23421	8.30734	8.22572	8.31188	8.23325	8.26056	8.29664	8.33746	8.2631	8.27281	8.27403	8.21578	8.22967	8.30499	8.21642	8.29925
1.135	8.16405	8.16546	8.16103	8.11374	8.21223	8.18549	8.12867	8.11074	8.23708	8.12138	8.17983	8.09966	8.21284	8.20288	8.23432	8.29293	8.22471	8.23028	8.224	8.20226	8.14701	8.17192	8.28061	8.26143	8.2258	8.23024	8.21923	8.15011	8.20872	8.18655	8.10806	8.24769	8.28032	8.22698	8.31121	8.23257	8.30619	8.24224	8.26093	8.29584	8.33454	8.26036	8.27834	8.27135	8.21399	8.21516	8.31869	8.21993	8.29915
1.13625	8.16754	8.16485	8.14633	8.11853	8.21639	8.17239	8.1199	8.10646	8.23407	8.12416	8.18074	8.08358	8.20195	8.18637	8.24276	8.2961	8.2137	8.23205	8.22259	8.19806	8.15238	8.16891	8.28085	8.26652	8.22559	8.23635	8.22758	8.16003	8.20256	8.18346	8.10042	8.23891	8.28492	8.23748	8.30727	8.23082	8.30893	8.24629	8.25908	8.2966	8.34368	8.2549	8.2628	8.26324	8.21369	8.21868	8.31508	8.21493	8.29618
1.1375	8.16502	8.166	8.15032	8.12709	8.21869	8.16961	8.12391	8.1134	8.23537	8.12023	8.17174	8.09162	8.21602	8.20409	8.2452	8.29405	8.21824	8.20939	8.22993	8.19211	8.15025	8.1715	8.28257	8.27201	8.21371	8.21747	8.22182	8.15804	8.20462	8.18651	8.09868	8.23893	8.27824	8.22898	8.30691	8.2352	8.31129	8.23432	8.25915	8.30248	8.33684	8.26476	8.27519	8.26986	8.21932	8.23487	8.31503	8.21824	8.29455
1.13875	8.16364	8.16315	8.14809	8.11152	8.21909	8.17694	8.12569	8.11042	8.23407	8.11417	8.18649	8.09361	8.21338	8.19197	8.23231	8.28522	8.222	8.21936	8.24004	8.19628	8.1415	8.17524	8.28598	8.27022	8.22239	8.23294	8.21744	8.1455	8.21865	8.17998	8.1082	8.24739	8.27359	8.22751	8.31208	8.23192	8.30029	8.24478	8.25391	8.30323	8.34387	8.25167	8.27752	8.25696	8.21277	8.23046	8.31056	8.22109	8.30611
1.14	8.1624	8.15994	8.15466	8.11115	8.20793	8.18477	8.12427	8.10137	8.22647	8.11971	8.17128	8.09481	8.21483	8.19851	8.23742	8.28914	8.21689	8.22178	8.23564	8.19563	8.15193	8.18204	8.28299	8.26436	8.22679	8.24056	8.22395	8.14969	8.21169	8.18483	8.09774	8.24955	8.27559	8.2399	8.31477	8.22812	8.3159	8.24456	8.25729	8.30054	8.34012	8.2638	8.28532	8.26281	8.21759	8.23009	8.31019	8.218	8.30272
1.14125	8.16473	8.16927	8.16416	8.1159	8.21343	8.17573	8.1272	8.10798	8.23447	8.12517	8.17714	8.08926	8.20846	8.19586	8.24088	8.2969	8.21835	8.22358	8.23326	8.20404	8.14393	8.17028	8.27456	8.26046	8.22502	8.23095	8.21367	8.15361	8.20412	8.18803	8.09368	8.25016	8.28071	8.23365	8.31914	8.24231	8.30733	8.24144	8.26496	8.29911	8.33962	8.27024	8.26741	8.26446	8.21771	8.23298	8.3064	8.2237	8.30429
1.1425	8.15992	8.16309	8.15418	8.11052	8.20596	8.18686	8.1252	8.10438	8.23665	8.12735	8.17935	8.09308	8.21151	8.19907	8.24528	8.29872	8.21446	8.21675	8.22445	8.19945	8.15097	8.16844	8.27607	8.26444	8.21928	8.23452	8.22985	8.15513	8.21214	8.19117	8.10287	8.23932	8.27824	8.21893	8.31497	8.23365	8.31017	8.23368	8.25581	8.30185	8.34659	8.26214	8.27067	8.27768	8.21793	8.22325	8.30993	8.21821	8.30465
1.14375	8.16439	8.16065	8.15096	8.11201	8.219	8.17866	8.12702	8.10865	8.23379	8.12158	8.17168	8.08857	8.22395	8.191	8.23502	8.29309	8.2182	8.21385	8.23124	8.1996	8.14899	8.17922	8.28294	8.26699	8.22245	8.23281	8.21858	8.15758	8.21153	8.18741	8.10044	8.24161	8.27233	8.23158	8.30329	8.22822	8.31356	8.24416	8.26439	8.30191	8.33993	8.26322	8.27394	8.26171	8.2086	8.22906	8.30401	8.2221	8.30314
1.145	8.17241	8.15729	8.1576	8.1145	8.20916	8.17515	8.1261	8.10627	8.22378	8.12904	8.17597	8.09303	8.20657	8.19993	8.24268	8.30288	8.21723	8.22653	8.24123	8.19177	8.15385	8.17182	8.28471	8.26629	8.2238	8.22731	8.21509	8.15231	8.20743	8.18457	8.10489	8.25142	8.2837	8.22679	8.30357	8.2295	8.30543	8.24277	8.2564	8.3037	8.34699	8.26089	8.28292	8.269	8.21103	8.23066	8.3141	8.2101	8.30299
1.14625	8.15937	8.16094	8.14458	8.11119	8.21265	8.16233	8.12469	8.10218	8.23558	8.14062	8.17717	8.10256	8.21468	8.19563	8.24973	8.29049	8.2177	8.22196	8.2256	8.20168	8.14626	8.1695	8.27877	8.26311	8.22047	8.22365	8.22543	8.15724	8.20448	8.18804	8.09438	8.24002	8.28381	8.23417	8.30791	8.22558	8.30647	8.24566	8.2576	8.29735	8.34394	8.26651	8.27257	8.26356	8.2264	8.22572	8.30754	8.21749	8.29343
1.1475	8.16462	8.15978	8.15086	8.12271	8.21538	8.17376	8.1224	8.10913	8.23048	8.11195	8.18082	8.09006	8.21536	8.20234	8.23722	8.301	8.22105	8.22535	8.229	8.19963	8.14906	8.18366	8.28695	8.27722	8.21666	8.23466	8.21558	8.1547	8.21919	8.18807	8.09804	8.24531	8.28056	8.22935	8.30238	8.23675	8.30089	8.23315	8.25983	8.3003	8.34163	8.26744	8.27305	8.26937	8.23048	8.23799	8.30001	8.21669	8.28812
1.14875	8.17518	8.16033	8.14461	8.11433	8.21579	8.16946	8.13027	8.10871	8.22137	8.11538	8.17739	8.09784	8.21245	8.19563	8.24374	8.29916	8.2101	8.21201	8.22826	8.20365	8.14631	8.18208	8.28122	8.25531	8.21354	8.23477	8.22603	8.16254	8.21541	8.18615	8.09593	8.24263	8.27797	8.22291	8.31483	8.23609	8.30622	8.2463	8.25258	8.31199	8.34439	8.26586	8.27337	8.25943	8.21831	8.22746	8.30538	8.22404	8.29823
1.15	8.15551	8.16172	8.15472	8.10693	8.21606	8.1857	8.12981	8.09982	8.22266	8.12632	8.18574	8.08683	8.21404	8.19095	8.24673	8.29453	8.22132	8.21376	8.21903	8.20636	8.14398	8.18165	8.28129	8.26103	8.22468	8.22197	8.21931	8.15038	8.21853	8.17753	8.09982	8.24115	8.27372	8.21957	8.3095	8.22886	8.29851	8.2458	8.25173	8.31158	8.34979	8.2603	8.26584	8.26909	8.22332	8.23284	8.30638	8.22431	8.29995
1.15125	8.15989	8.16497	8.15537	8.10606	8.21005	8.17505	8.13304	8.10531	8.23068	8.12704	8.17442	8.09667	8.21266	8.20134	8.24409	8.29386	8.22786	8.22405	8.23461	8.19674	8.14935	8.18078	8.28835	8.26195	8.22106	8.23308	8.21619	8.15439	8.21434	8.17973	8.10462	8.24732	8.28478	8.22586	8.31101	8.23434	8.30573	8.23862	8.25538	8.30254	8.32837	8.26794	8.26844	8.26989	8.22136	8.23077	8.30516	8.21603	8.30301
1.1525	8.17377	8.16997	8.14849	8.11754	8.22035	8.17525	8.12058	8.10293	8.23491	8.12503	8.16694	8.09283	8.21272	8.20001	8.24963	8.29585	8.2249	8.23222	8.23149	8.20658	8.15914	8.17554	8.28799	8.26341	8.21777	8.22641	8.22769	8.16124	8.21314	8.18555	8.09281	8.23444	8.2699	8.22131	8.30748	8.23752	8.30888	8.24224	8.25982	8.30893	8.34262	8.26296	8.26856	8.26597	8.22137	8.22862	8.30792	8.21789	8.29997
1.15375	8.16734	8.17347	8.16126	8.11256	8.22388	8.17572	8.12453	8.11734	8.22767	8.12879	8.1789	8.08999	8.21102	8.18125	8.23605	8.29709	8.21784	8.22686	8.21931	8.19936	8.14285	8.16976	8.28172	8.26307	8.22182	8.23466	8.22337	8.15494	8.21257	8.18438	8.0876	8.23512	8.27318	8.22657	8.31315	8.23314	8.30336	8.23851	8.25292	8.30025	8.34188	8.26074	8.27627	8.26839	8.22007	8.22065	8.30906	8.22289	8.30241
1.155	8.16391	8.16234	8.15763	8.09966	8.21386	8.18697	8.12269	8.11125	8.22526	8.13184	8.17498	8.09669	8.20906	8.19507	8.24541	8.29567	8.22338	8.22924	8.22533	8.19905	8.1484	8.17708	8.28402	8.25789	8.2174	8.22151	8.228	8.15799	8.21944	8.18168	8.09719	8.25159	8.27905	8.2273	8.31069	8.22713	8.29875	8.23661	8.25716	8.29814	8.3403	8.26697	8.2759	8.26207	8.21946	8.22942	8.30666	8.22035	8.30725
1.15625	8.16166	8.16362	8.15637	8.10585	8.22199	8.17806	8.13495	8.10277	8.22592	8.11958	8.17662	8.08907	8.20501	8.19629	8.25194	8.29898	8.21348	8.22975	8.23808	8.20572	8.14261	8.18081	8.28472	8.26508	8.21456	8.23695	8.22392	8.14468	8.21024	8.17803	8.09732	8.23758	8.27647	8.23676	8.30482	8.23328	8.31282	8.238	8.25192	8.29746	8.35077	8.25921	8.26856	8.26381	8.22604	8.22473	8.30798	8.22259	8.29878
1.1575	8.16742	8.15241	8.14819	8.11329	8.21126	8.17234	8.12956	8.11259	8.23412	8.12992	8.18277	8.09771	8.2052	8.18533	8.23656	8.28861	8.20534	8.22709	8.21229	8.20185	8.1461	8.17205	8.28058	8.26736	8.22023	8.22772	8.22287	8.1434	8.21646	8.18847	8.10089	8.24627	8.28499	8.22652	8.30192	8.22606	8.30733	8.233	8.26175	8.30626	8.33281	8.26899	8.27324	8.26328	8.2186	8.22662	8.31253	8.22093	8.29832
1.15875	8.16291	8.16235	8.16119	8.12447	8.21307	8.17308	8.12678	8.10152	8.23136	8.12255	8.18918	8.08657	8.20988	8.19748	8.2413	8.29688	8.21413	8.22164	8.22936	8.19509	8.15875	8.16847	8.27851	8.26463	8.22392	8.23168	8.2283	8.14594	8.21224	8.19169	8.09672	8.23862	8.27826	8.22605	8.29924	8.23708	8.30792	8.23808	8.25776	8.30644	8.3329	8.26543	8.27911	8.26542	8.22323	8.22746	8.30512	8.21618	8.29627
1.16	8.16154	8.15356	8.15333	8.1194	8.21453	8.1825	8.12955	8.10589	8.22787	8.12144	8.17949	8.08912	8.21529	8.19985	8.24167	8.29438	8.21276	8.22777	8.22577	8.19438	8.14788	8.15954	8.2856	8.26744	8.21716	8.22879	8.22056	8.15778	8.20942	8.17793	8.10424	8.23604	8.27977	8.22195	8.30656	8.23926	8.30081	8.23195	8.26174	8.31334	8.3408	8.27104	8.2714	8.27865	8.21288	8.22877	8.31032	8.21826	8.3087
1.16125	8.15949	8.17258	8.16351	8.11081	8.21413	8.17745	8.12288	8.10695	8.2318	8.12501	8.17834	8.09196	8.21188	8.20246	8.23911	8.30839	8.21173	8.22976	8.22633	8.20081	8.15155	8.17497	8.28801	8.26538	8.22918	8.23276	8.21983	8.14869	8.20475	8.18799	8.10217	8.23478	8.27995	8.2252	8.31154	8.2325	8.30912	8.23745	8.25702	8.29966	8.33048	8.25974	8.27497	8.26773	8.2162	8.22703	8.3095	8.20984	8.29218
1.1625	8.15916	8.16419	8.16	8.11338	8.22443	8.18303	8.11928	8.10094	8.23177	8.13134	8.18436	8.09421	8.21407	8.19881	8.24884	8.29946	8.21609	8.22341	8.2253	8.19804	8.15082	8.17192	8.28799	8.26852	8.2262	8.22762	8.21301	8.15096	8.21277	8.17944	8.08925	8.23961	8.28922	8.22686	8.31238	8.24196	8.30905	8.24218	8.26658	8.298	8.34312	8.26535	8.27058	8.26924	8.21999	8.23084	8.30883	8.2165	8.29805
1.16375	8.16382	8.15581	8.14843	8.11801	8.21946	8.16928	8.12639	8.10471	8.22873	8.12379	8.18048	8.09459	8.21562	8.19892	8.23911	8.29675	8.21965	8.21952	8.21989	8.20278	8.14435	8.18445	8.28746	8.26113	8.22461	8.23016	8.2109	8.15501	8.21572	8.18464	8.09746	8.23742	8.27957	8.23785	8.30356	8.231	8.30989	8.22819	8.25733	8.30646	8.33971	8.26867	8.27327	8.26474	8.2161	8.22667	8.3048	8.22371	8.30668
1.165	8.16285	8.16313	8.15474	8.11452	8.22185	8.18312	8.12946	8.10123	8.22998	8.11979	8.18008	8.09195	8.21528	8.20289	8.25113	8.29636	8.21303	8.21952	8.23035	8.20207	8.14551	8.17471	8.29474	8.26213	8.21917	8.23116	8.21588	8.15773	8.21115	8.18106	8.10222	8.24327	8.29264	8.2311	8.30547	8.23325	8.30663	8.24292	8.25654	8.30664	8.3376	8.26247	8.26953	8.26106	8.2158	8.21901	8.30374	8.22042	8.30021
1.16625	8.16128	8.16205	8.14824	8.11167	8.22641	8.1715	8.12519	8.10327	8.2335	8.12888	8.17687	8.09521	8.20881	8.19493	8.24927	8.28722	8.22095	8.22325	8.2348	8.20438	8.14239	8.17171	8.28186	8.25527	8.21713	8.23286	8.22277	8.14919	8.21185	8.19939	8.09381	8.24585	8.29071	8.22829	8.30908	8.23109	8.29726	8.23309	8.26262	8.29669	8.3385	8.26164	8.26769	8.2598	8.21214	8.23353	8.31224	8.22114	8.29744
1.1675	8.16408	8.16284	8.1505	8.1116	8.22091	8.17961	8.11405	8.11527	8.23142	8.11747	8.17634	8.09006	8.21732	8.20616	8.24297	8.29716	8.21742	8.23198	8.23067	8.20727	8.15107	8.17799	8.27755	8.26383	8.22533	8.23307	8.22055	8.15047	8.21715	8.19505	8.10422	8.24403	8.28099	8.22739	8.30856	8.23964	8.30223	8.23213	8.2584	8.29802	8.34192	8.2715	8.27302	8.26972	8.21514	8.23235	8.30847	8.20311	8.28802
1.16875	8.16249	8.16167	8.15174	8.11595	8.2142	8.1735	8.12915	8.1044	8.23593	8.12257	8.18338	8.10149	8.2051	8.198	8.24496	8.29741	8.21387	8.21785	8.21938	8.18992	8.13514	8.17038	8.27991	8.25212	8.22121	8.23128	8.22553	8.15991	8.20708	8.19285	8.10289	8.23971	8.28361	8.23755	8.31771	8.22808	8.31642	8.23983	8.26036	8.29801	8.3438	8.25952	8.27282	8.26454	8.21702	8.2188	8.29031	8.21826	8.29343
1.17	8.16105	8.16089	8.14895	8.10842	8.21671	8.17434	8.1287	8.10628	8.23177	8.12495	8.1799	8.08871	8.20428	8.19365	8.24118	8.29796	8.21829	8.22515	8.22484	8.20072	8.14984	8.16744	8.27755	8.25499	8.22649	8.23067	8.21877	8.15514	8.21292	8.17913	8.10542	8.23774	8.28565	8.23446	8.30385	8.23579	8.31244	8.23579	8.262	8.29756	8.34462	8.25949	8.27796	8.26414	8.22326	8.23837	8.30209	8.21645	8.3063
1.17125	8.15274	8.15595	8.15671	8.11429	8.20778	8.16861	8.12455	8.10662	8.23122	8.1269	8.18392	8.09741	8.20173	8.20234	8.248	8.28854	8.23126	8.22625	8.23227	8.19081	8.14168	8.18072	8.28132	8.25525	8.21517	8.2284	8.22443	8.16184	8.21326	8.17258	8.10325	8.2415	8.2871	8.23266	8.30076	8.23258	8.30454	8.22725	8.26802	8.2979	8.33784	8.27106	8.2666	8.2717	8.21744	8.23408	8.29585	8.22227	8.29551
1.1725	8.16058	8.16843	8.15401	8.11726	8.21314	8.18697	8.12446	8.10716	8.23626	8.1179	8.18107	8.09555	8.21276	8.19706	8.23715	8.29294	8.20878	8.21645	8.2304	8.18529	8.1515	8.17922	8.28529	8.25532	8.22109	8.24009	8.23504	8.15625	8.21784	8.18492	8.09755	8.22873	8.28416	8.23065	8.31082	8.22453	8.31427	8.23999	8.25899	8.30081	8.3361	8.2665	8.2755	8.25365	8.22491	8.22812	8.30065	8.2118	8.30397
1.17375	8.16435	8.16357	8.1602	8.11283	8.20781	8.18298	8.12234	8.10746	8.23686	8.12537	8.18612	8.09007	8.20688	8.19622	8.23833	8.29787	8.22982	8.2291	8.23439	8.19676	8.14018	8.17402	8.27795	8.25271	8.21777	8.22913	8.22505	8.15322	8.20886	8.18595	8.09361	8.24874	8.27035	8.24018	8.30589	8.22842	8.31016	8.23605	8.26349	8.31064	8.33901	8.2624	8.27772	8.26824	8.21949	8.22849	8.30768	8.22307	8.29273
1.175	8.15948	8.16372	8.1544	8.11684	8.21338	8.17219	8.12446	8.11012	8.23288	8.12632	8.17126	8.08279	8.20576	8.19475	8.2375	8.29112	8.21744	8.2245	8.22531	8.20134	8.15043	8.17983	8.27777	8.26077	8.22586	8.2276	8.21911	8.16104	8.22013	8.18391	8.10507	8.24741	8.284	8.22283	8.29882	8.22752	8.31716	8.23506	8.26152	8.30416	8.34989	8.28308	8.27645	8.26521	8.21774	8.22529	8.30183	8.21283	8.30202
1.17625	8.15269	8.16088	8.15505	8.11808	8.21069	8.18702	8.11467	8.1134	8.23696	8.11592	8.17971	8.0873	8.20528	8.19573	8.25036	8.29219	8.22279	8.22421	8.23379	8.20286	8.1467	8.17771	8.27398	8.25018	8.2178	8.22892	8.22067	8.1518	8.2103	8.18284	8.09802	8.24273	8.27508	8.22197	8.30306	8.23735	8.30934	8.22871	8.2542	8.30546	8.33519	8.26329	8.26755	8.26623	8.2108	8.22108	8.29914	8.21515	8.30357
1.1775	8.16545	8.15774	8.1501	8.11832	8.21137	8.1728	8.12013	8.10923	8.23006	8.12947	8.17046	8.09234	8.20632	8.19777	8.24756	8.29692	8.21672	8.22462	8.23621	8.1923	8.13858	8.16801	8.29051	8.2599	8.21948	8.23492	8.22566	8.14803	8.20241	8.19519	8.09287	8.2425	8.28387	8.23652	8.31411	8.23044	8.3094	8.23142	8.26189	8.29909	8.33974	8.27416	8.2706	8.26532	8.2292	8.2274	8.30218	8.22001	8.30096
1.17875	8.15603	8.17341	8.16148	8.11464	8.2181	8.18353	8.12367	8.09706	8.23127	8.11831	8.1783	8.09411	8.21402	8.19219	8.2449	8.2924	8.20845	8.22107	8.23611	8.19567	8.15115	8.16688	8.28349	8.25499	8.21519	8.22361	8.213	8.15303	8.20938	8.18366	8.10126	8.24098	8.27928	8.23338	8.31364	8.24014	8.31099	8.23956	8.25932	8.30229	8.34586	8.26269	8.27763	8.26977	8.21923	8.22767	8.30581	8.22323	8.29583
1.18	8.16446	8.1627	8.16095	8.12183	8.21452	8.17143	8.12433	8.09873	8.22072	8.13015	8.1848	8.09464	8.22001	8.2038	8.2507	8.29434	8.21556	8.22722	8.22978	8.20086	8.14909	8.17425	8.27267	8.25636	8.22223	8.22831	8.23148	8.1533	8.21947	8.18212	8.0943	8.24543	8.28103	8.23622	8.30614	8.23678	8.31095	8.23212	8.26584	8.29566	8.33672	8.26224	8.26832	8.25973	8.23007	8.22136	8.31365	8.20539	8.29719
1.18125	8.15603	8.16547	8.15589	8.11308	8.22381	8.18199	8.13201	8.10102	8.22883	8.12371	8.18113	8.0959	8.21252	8.18685	8.24257	8.29919	8.21622	8.21556	8.22724	8.19807	8.14417	8.17368	8.28277	8.258	8.22702	8.23472	8.22743	8.15355	8.21533	8.18261	8.10085	8.24646	8.28694	8.23121	8.30898	8.23353	8.31015	8.23355	8.26538	8.29677	8.33566	8.27172	8.28082	8.26195	8.21876	8.23658	8.304	8.21742	8.29867
1.1825	8.1546	8.16716	8.15901	8.10929	8.21841	8.17959	8.12746	8.11113	8.22307	8.12636	8.17372	8.08909	8.20473	8.20064	8.24586	8.28516	8.21977	8.21509	8.2228	8.20268	8.14347	8.16955	8.29198	8.26825	8.22466	8.2253	8.22052	8.15961	8.21496	8.18365	8.09489	8.24487	8.27604	8.23118	8.31057	8.22449	8.30852	8.24162	8.26378	8.3086	8.3371	8.26599	8.26762	8.26762	8.23055	8.22733	8.29918	8.21962	8.30064
1.18375	8.16339	8.16355	8.14387	8.10625	8.20929	8.17532	8.13361	8.1028	8.23512	8.12291	8.17542	8.09305	8.21305	8.19083	8.23782	8.27378	8.21806	8.21808	8.23268	8.2019	8.14197	8.17623	8.2817	8.25707	8.21854	8.22316	8.22394	8.15389	8.22626	8.17405	8.10573	8.24163	8.27886	8.23383	8.30737	8.22494	8.30834	8.23858	8.25899	8.30848	8.33418	8.27062	8.27187	8.27052	8.21936	8.2265	8.30849	8.22014	8.2938
1.185	8.16617	8.1626	8.15961	8.11937	8.21528	8.18155	8.12388	8.10887	8.23247	8.12185	8.18503	8.09453	8.20732	8.20006	8.23652	8.29363	8.22081	8.2219	8.22451	8.20581	8.15361	8.17706	8.28588	8.25562	8.22083	8.23386	8.22252	8.1549	8.20913	8.18357	8.10713	8.23731	8.27345	8.22902	8.30804	8.23353	8.30525	8.24151	8.2562	8.30268	8.33686	8.26835	8.27779	8.2712	8.21742	8.22693	8.3048	8.21356	8.28948
1.18625	8.15967	8.16652	8.15157	8.11337	8.21265	8.183	8.11927	8.103	8.22888	8.12495	8.176	8.09091	8.21637	8.19291	8.24038	8.29685	8.21867	8.22017	8.22483	8.19956	8.14947	8.17441	8.2941	8.27543	8.21003	8.23539	8.22626	8.15646	8.20564	8.19162	8.0997	8.24104	8.28687	8.23279	8.30256	8.23151	8.30957	8.23596	8.25756	8.30811	8.34555	8.25784	8.27854	8.26742	8.22073	8.23246	8.29706	8.21449	8.29726
1.1875	8.16608	8.15806	8.156	8.12754	8.22312	8.17636	8.1276	8.10611	8.22716	8.1179	8.17237	8.08631	8.21853	8.20068	8.23652	8.29801	8.21848	8.22404	8.21279	8.20843	8.1529	8.17421	8.28428	8.26061	8.22234	8.22249	8.2208	8.15173	8.20767	8.1835	8.09455	8.24107	8.28174	8.23291	8.30173	8.23112	8.30543	8.24087	8.25886	8.29455	8.33787	8.27297	8.26653	8.26378	8.22174	8.22152	8.30134	8.21266	8.29633
1.18875	8.15786	8.15573	8.15036	8.11436	8.21168	8.18337	8.13295	8.11055	8.23509	8.12422	8.17439	8.09636	8.22649	8.18778	8.2336	8.29331	8.21581	8.21829	8.23048	8.20744	8.15879	8.17442	8.28197	8.26474	8.21638	8.22529	8.22544	8.15415	8.2211	8.18219	8.10619	8.23339	8.27912	8.23405	8.30543	8.22154	8.31223	8.24158	8.25948	8.30104	8.33569	8.25795	8.27789	8.25673	8.2201	8.22388	8.30373	8.21129	8.30143
1.19	8.16963	8.16101	8.15323	8.11644	8.21401	8.18235	8.12474	8.11581	8.23943	8.13248	8.17148	8.09356	8.21284	8.2006	8.23609	8.29413	8.22585	8.22266	8.23409	8.20143	8.14173	8.18111	8.28496	8.26538	8.2189	8.22601	8.22374	8.14732	8.20532	8.1884	8.10407	8.24719	8.27487	8.22808	8.29873	8.22834	8.31548	8.23678	8.25447	8.30634	8.33884	8.27791	8.28646	8.26143	8.21112	8.21742	8.29924	8.20986	8.29066
1.19125	8.16265	8.1609	8.155	8.1125	8.2152	8.17779	8.12661	8.10571	8.22664	8.12396	8.18729	8.0962	8.21216	8.19332	8.23212	8.28628	8.21061	8.22735	8.23082	8.19814	8.14551	8.17088	8.27547	8.25977	8.21577	8.22752	8.21681	8.15549	8.21324	8.19138	8.09681	8.23977	8.27637	8.22711	8.3011	8.21907	8.31019	8.24655	8.25467	8.2973	8.32187	8.27545	8.27855	8.27634	8.21744	8.22475	8.30363	8.2189	8.30386
1.1925	8.16459	8.15502	8.15188	8.11622	8.21867	8.17017	8.12048	8.10824	8.22512	8.12079	8.18478	8.08507	8.21186	8.19977	8.24005	8.29056	8.20979	8.21164	8.22521	8.18793	8.15635	8.16906	8.28512	8.26269	8.21569	8.2371	8.21955	8.15434	8.20654	8.18361	8.10134	8.23457	8.27719	8.22576	8.31427	8.23155	8.30007	8.24401	8.25718	8.31568	8.33487	8.26515	8.27723	8.27139	8.22548	8.22892	8.31577	8.21498	8.29921
1.19375	8.16818	8.15894	8.14853	8.10313	8.21282	8.19197	8.11615	8.09966	8.23261	8.12034	8.17362	8.09298	8.2148	8.1927	8.23492	8.29525	8.21724	8.22115	8.21831	8.18646	8.14968	8.18086	8.2893	8.25666	8.2215	8.2244	8.21196	8.15667	8.21928	8.18398	8.10256	8.24208	8.28216	8.23184	8.30546	8.23055	8.29876	8.24028	8.24661	8.29721	8.33842	8.26925	8.26812	8.26953	8.22521	8.22286	8.31066	8.22464	8.29181
1.195	8.16623	8.16595	8.14718	8.1167	8.2127	8.17998	8.12692	8.10573	8.2386	8.13405	8.18443	8.09547	8.22423	8.19635	8.25053	8.29758	8.21407	8.22822	8.22695	8.20283	8.14472	8.1771	8.29436	8.25592	8.2207	8.22503	8.22008	8.16466	8.21482	8.17724	8.09293	8.2397	8.28663	8.23313	8.30725	8.23042	8.30644	8.2409	8.25573	8.29638	8.33726	8.26076	8.27596	8.26685	8.22444	8.22084	8.3042	8.22122	8.29948
1.19625	8.16111	8.16436	8.16028	8.12734	8.21956	8.18486	8.11716	8.11077	8.22841	8.12858	8.17836	8.08886	8.21342	8.20005	8.2416	8.29595	8.21753	8.21187	8.2406	8.21422	8.13791	8.1748	8.27418	8.26252	8.21967	8.23112	8.22671	8.15675	8.2255	8.19733	8.09583	8.2372	8.28227	8.23669	8.30223	8.23227	8.3141	8.23903	8.26132	8.29362	8.33501	8.25945	8.27355	8.26176	8.22065	8.22387	8.31126	8.21888	8.29785
1.1975	8.16617	8.16877	8.15436	8.11207	8.21324	8.17752	8.13383	8.1031	8.23885	8.1227	8.18654	8.09982	8.21025	8.18747	8.23577	8.30976	8.213	8.22118	8.22466	8.20479	8.15392	8.18253	8.28458	8.26178	8.21841	8.23462	8.21969	8.14874	8.21457	8.18238	8.10144	8.24438	8.28213	8.23217	8.32073	8.23574	8.31345	8.23953	8.26246	8.2945	8.34067	8.26089	8.27553	8.26377	8.21906	8.22498	8.29726	8.20525	8.2977
1.19875	8.16314	8.16126	8.15537	8.11607	8.22475	8.18048	8.117	8.11089	8.23353	8.119	8.1817	8.09163	8.20892	8.19508	8.23885	8.30211	8.21946	8.22588	8.22573	8.20349	8.14417	8.17025	8.27555	8.26053	8.21438	8.2234	8.22477	8.15614	8.21616	8.1865	8.0984	8.24212	8.2777	8.22932	8.30781	8.23221	8.30967	8.24713	8.26064	8.29484	8.34072	8.26033	8.27357	8.26741	8.21589	8.22476	8.31431	8.21513	8.29899
1.2	8.17387	8.15745	8.15159	8.11493	8.22018	8.17561	8.12884	8.10777	8.2427	8.12858	8.16942	8.09471	8.21175	8.20017	8.25074	8.28711	8.21351	8.22044	8.22696	8.19474	8.14493	8.18097	8.28361	8.2643	8.21542	8.2234	8.2291	8.15317	8.21521	8.18691	8.10299	8.2439	8.27938	8.23127	8.30315	8.22698	8.30219	8.24626	8.26176	8.30289	8.34139	8.26168	8.27827	8.27416	8.21876	8.23202	8.30358	8.21437	8.29041
1.20125	8.15943	8.15433	8.14026	8.11189	8.20982	8.17965	8.1245	8.11044	8.23268	8.12182	8.18082	8.08966	8.2147	8.20147	8.2425	8.28641	8.21564	8.21782	8.22419	8.19926	8.1527	8.17204	8.28406	8.25977	8.21334	8.23742	8.20892	8.14543	8.2217	8.19125	8.09064	8.24692	8.26626	8.23165	8.30349	8.2441	8.31332	8.24562	8.251	8.29741	8.33505	8.25771	8.27203	8.26805	8.22299	8.23236	8.3029	8.22145	8.28881
1.2025	8.1616	8.16018	8.15493	8.11924	8.21175	8.18055	8.13135	8.10445	8.23162	8.12745	8.17583	8.08404	8.21708	8.19325	8.23483	8.30702	8.21393	8.22457	8.22975	8.19359	8.13838	8.18352	8.27673	8.27705	8.22182	8.23159	8.22511	8.15452	8.20755	8.18944	8.09795	8.23655	8.28258	8.24087	8.31287	8.23516	8.3169	8.24182	8.26482	8.29249	8.3373	8.25605	8.27497	8.27081	8.22446	8.22281	8.30711	8.22072	8.30221
1.20375	8.15577	8.15635	8.14699	8.11074	8.21759	8.18817	8.12153	8.1079	8.22947	8.12925	8.18712	8.09821	8.21187	8.19823	8.2347	8.28359	8.21813	8.22988	8.21469	8.19177	8.15093	8.18076	8.28038	8.2614	8.23014	8.23092	8.22459	8.15116	8.20359	8.18751	8.09892	8.2325	8.28812	8.22938	8.31213	8.23586	8.31039	8.24273	8.25813	8.29743	8.34909	8.26699	8.27907	8.25717	8.20573	8.23262	8.30854	8.2067	8.29686
1.205	8.16209	8.16455	8.14904	8.11046	8.21872	8.17794	8.13209	8.10922	8.23001	8.12814	8.1779	8.10124	8.22327	8.2015	8.2445	8.29255	8.21908	8.21877	8.22471	8.19132	8.14825	8.17485	8.28138	8.25952	8.22373	8.23343	8.21909	8.15638	8.22109	8.18551	8.1008	8.23727	8.28021	8.23522	8.29796	8.23131	8.31219	8.23983	8.26316	8.29935	8.34074	8.26614	8.27277	8.26466	8.22311	8.22672	8.30128	8.2191	8.29433
1.20625	8.16798	8.1721	8.14978	8.1067	8.1997	8.17962	8.12585	8.10608	8.24104	8.12342	8.17904	8.09255	8.20849	8.20125	8.23447	8.29549	8.20424	8.21421	8.2217	8.19804	8.14727	8.18409	8.27588	8.25698	8.21842	8.22726	8.22455	8.15048	8.21194	8.18927	8.08553	8.24173	8.28105	8.23246	8.31247	8.23101	8.30263	8.23259	8.26525	8.30695	8.33939	8.26289	8.27169	8.26679	8.2173	8.22674	8.30399	8.22037	8.29611
1.2075	8.15807	8.15878	8.15135	8.11667	8.22164	8.181	8.12823	8.11238	8.21864	8.12388	8.18731	8.09956	8.20998	8.19476	8.24656	8.2997	8.22014	8.21776	8.23078	8.19867	8.14115	8.18085	8.28202	8.26195	8.2243	8.23279	8.21755	8.15984	8.21868	8.18185	8.10201	8.24222	8.28573	8.23185	8.30639	8.22648	8.30714	8.22432	8.25267	8.30213	8.34462	8.25594	8.27736	8.25252	8.22513	8.22891	8.31403	8.22512	8.30171
1.20875	8.16701	8.15137	8.15399	8.11984	8.22275	8.17432	8.12814	8.10054	8.23325	8.12283	8.17502	8.08964	8.2106	8.19697	8.2441	8.29614	8.21065	8.22649	8.2215	8.19523	8.14334	8.18182	8.29496	8.2628	8.21976	8.23423	8.22542	8.15495	8.21588	8.18408	8.09816	8.23578	8.27945	8.22561	8.31365	8.22077	8.31159	8.23942	8.25333	8.29746	8.3351	8.26143	8.2748	8.27568	8.21691	8.22822	8.31274	8.22536	8.29144
1.21	8.17483	8.16195	8.14956	8.10929	8.21716	8.18589	8.12067	8.10731	8.22962	8.13303	8.1731	8.08968	8.20303	8.20412	8.24313	8.29576	8.21315	8.22098	8.22248	8.19577	8.14685	8.1819	8.28205	8.25956	8.21318	8.22932	8.22405	8.14595	8.21448	8.19571	8.09834	8.24383	8.27684	8.22142	8.30276	8.23243	8.31054	8.23193	8.26226	8.29394	8.32974	8.2629	8.28751	8.26259	8.22033	8.22501	8.30109	8.21969	8.30431
1.21125	8.1624	8.16105	8.16	8.12348	8.22142	8.17969	8.13633	8.10035	8.23237	8.11836	8.18741	8.09748	8.20705	8.19683	8.2419	8.30021	8.21821	8.22195	8.22596	8.18935	8.1489	8.16934	8.28308	8.25628	8.22214	8.23163	8.21751	8.15743	8.2131	8.17582	8.09331	8.23618	8.28339	8.22741	8.29953	8.23369	8.30445	8.23775	8.25497	8.31008	8.33937	8.2705	8.27396	8.25494	8.21877	8.22805	8.31358	8.22144	8.30114
1.2125	8.1518	8.1672	8.15003	8.11479	8.22271	8.17734	8.12999	8.11161	8.22285	8.12251	8.16911	8.10097	8.21283	8.19558	8.2412	8.28865	8.21206	8.22162	8.22459	8.19922	8.14531	8.17175	8.28461	8.26187	8.22096	8.22744	8.22085	8.15515	8.21537	8.17468	8.09724	8.23985	8.27532	8.23692	8.29629	8.2391	8.30932	8.23786	8.26014	8.30017	8.33379	8.25972	8.27374	8.25427	8.21771	8.24225	8.30666	8.21848	8.29055
1.21375	8.17181	8.15694	8.15754	8.10858	8.21254	8.16786	8.12323	8.11841	8.22799	8.12125	8.16804	8.08836	8.20746	8.18693	8.24887	8.29324	8.22208	8.21482	8.23108	8.20174	8.14698	8.16288	8.28293	8.26498	8.20947	8.22355	8.22639	8.15107	8.21784	8.18848	8.09935	8.24309	8.27878	8.23701	8.30914	8.22404	8.30846	8.2356	8.25564	8.30288	8.3437	8.26353	8.27677	8.26912	8.2169	8.23216	8.3105	8.21843	8.29036
1.215	8.1693	8.14935	8.15378	8.113	8.21834	8.17401	8.12311	8.09444	8.23797	8.12835	8.17662	8.09646	8.21447	8.19271	8.24074	8.29643	8.21319	8.21845	8.22336	8.19021	8.14593	8.17758	8.28076	8.25937	8.22451	8.23322	8.221	8.16306	8.20702	8.19127	8.09804	8.24255	8.28079	8.24317	8.30524	8.23081	8.30504	8.24059	8.26276	8.30236	8.34097	8.26429	8.2693	8.27445	8.20361	8.22315	8.313	8.21589	8.29648
1.21625	8.16231	8.1527	8.16107	8.11252	8.21078	8.17764	8.12302	8.10369	8.21911	8.12573	8.17518	8.1113	8.20638	8.19459	8.24348	8.29073	8.21942	8.21769	8.22808	8.19265	8.14286	8.176	8.28341	8.25746	8.21878	8.23663	8.21506	8.15634	8.20728	8.19639	8.08816	8.23245	8.28462	8.235	8.30949	8.23078	8.30576	8.24005	8.25246	8.29701	8.33617	8.25986	8.28079	8.25527	8.21974	8.22584	8.31015	8.21882	8.29226
1.2175	8.16264	8.15542	8.149	8.11129	8.21908	8.1768	8.12694	8.10777	8.2348	8.13039	8.18065	8.08522	8.21157	8.1874	8.2401	8.30038	8.21651	8.21593	8.21248	8.19521	8.15356	8.17746	8.28822	8.26522	8.22132	8.22915	8.21904	8.14653	8.20949	8.17613	8.08799	8.24731	8.27662	8.23186	8.29782	8.24481	8.30722	8.23956	8.25652	8.30514	8.33849	8.25605	8.27956	8.26222	8.23003	8.22026	8.30552	8.21363	8.30705
1.21875	8.15744	8.17132	8.15753	8.10873	8.21911	8.18114	8.13274	8.09563	8.22799	8.11972	8.18243	8.08986	8.21295	8.19716	8.23745	8.29386	8.21897	8.2247	8.22731	8.19365	8.14797	8.17425	8.28252	8.25746	8.21761	8.22811	8.21524	8.15189	8.21053	8.20012	8.09743	8.23856	8.27241	8.2338	8.3118	8.23363	8.29935	8.23522	8.25817	8.30439	8.34126	8.25857	8.27918	8.26631	8.23031	8.22208	8.30259	8.22119	8.30681
1.22	8.16151	8.15655	8.1509	8.10976	8.22211	8.17417	8.11989	8.10153	8.23988	8.1224	8.17773	8.08932	8.2168	8.18196	8.24676	8.2895	8.22304	8.21507	8.22568	8.19583	8.14507	8.17211	8.28095	8.26855	8.21463	8.23261	8.21319	8.15492	8.20961	8.19748	8.09507	8.25195	8.27839	8.23061	8.30836	8.23338	8.31293	8.24842	8.25279	8.30865	8.33872	8.25959	8.27572	8.26764	8.20959	8.22391	8.30549	8.22745	8.30352
1.22125	8.16156	8.16448	8.15129	8.11089	8.21522	8.18667	8.13114	8.11054	8.22661	8.11415	8.17573	8.09051	8.2165	8.20648	8.24263	8.29856	8.21953	8.22635	8.22868	8.20319	8.1446	8.16905	8.2829	8.26047	8.22181	8.22716	8.22862	8.1489	8.21332	8.19035	8.09314	8.24225	8.26956	8.23202	8.31047	8.22859	8.3043	8.23606	8.26135	8.30645	8.33928	8.25967	8.27568	8.26952	8.21301	8.23274	8.30957	8.22476	8.2978
1.2225	8.17334	8.16441	8.1592	8.12489	8.22409	8.1764	8.13103	8.10134	8.21991	8.12599	8.18806	8.09554	8.21029	8.1951	8.24039	8.29896	8.2206	8.23061	8.23585	8.19139	8.15063	8.18629	8.27778	8.25563	8.2152	8.2367	8.21697	8.1538	8.21375	8.19238	8.09888	8.24522	8.28298	8.22911	8.31718	8.23365	8.3166	8.23979	8.27071	8.29856	8.33881	8.26644	8.27229	8.26254	8.22375	8.23475	8.29973	8.21348	8.30102
1.22375	8.15708	8.17368	8.14754	8.11295	8.21645	8.17809	8.13745	8.11036	8.23691	8.1291	8.17798	8.09621	8.19594	8.19674	8.24189	8.29889	8.21305	8.22287	8.22083	8.20354	8.15072	8.17726	8.27639	8.27398	8.22369	8.22833	8.22418	8.15269	8.20949	8.19141	8.09303	8.24337	8.27709	8.22885	8.29789	8.23589	8.31262	8.23541	8.26253	8.30162	8.34922	8.25255	8.27856	8.26819	8.21702	8.23176	8.31104	8.22429	8.30122
1.225	8.16655	8.15988	8.14532	8.12218	8.22185	8.17455	8.12495	8.10216	8.23116	8.1293	8.19064	8.08643	8.21547	8.19159	8.24113	8.29523	8.2251	8.2216	8.22684	8.1943	8.14086	8.17286	8.2833	8.2664	8.21944	8.23425	8.21445	8.14971	8.21595	8.19045	8.098	8.23453	8.28085	8.22766	8.30754	8.23434	8.31425	8.23518	8.26839	8.30215	8.34035	8.26345	8.26371	8.26727	8.22732	8.22973	8.29869	8.21063	8.29281
1.22625	8.15394	8.16483	8.15261	8.11011	8.21832	8.17341	8.11813	8.11007	8.23543	8.11888	8.17322	8.09666	8.19947	8.19283	8.2437	8.29798	8.22585	8.2308	8.21507	8.19993	8.15227	8.17633	8.28203	8.25829	8.22912	8.23231	8.21977	8.14826	8.21392	8.17691	8.09395	8.24718	8.2849	8.2306	8.30623	8.23752	8.30256	8.23663	8.25704	8.2938	8.34025	8.27251	8.27395	8.26514	8.21923	8.22177	8.30849	8.21788	8.30072
1.2275	8.1648	8.16012	8.14131	8.10505	8.20866	8.17939	8.12391	8.10761	8.23267	8.1222	8.18551	8.08171	8.20569	8.19477	8.24455	8.29954	8.22362	8.22824	8.22183	8.20365	8.14061	8.18267	8.28078	8.25502	8.2226	8.22601	8.221	8.15108	8.20935	8.18778	8.09026	8.2443	8.28349	8.23216	8.31212	8.22793	8.30944	8.23183	8.26074	8.30979	8.33467	8.27303	8.28101	8.26927	8.23004	8.22405	8.31328	8.21366	8.28811
1.22875	8.16088	8.15907	8.15723	8.1142	8.21046	8.17878	8.12745	8.1023	8.23458	8.12643	8.17249	8.08999	8.20583	8.1953	8.23719	8.29632	8.22249	8.21955	8.22645	8.20765	8.15035	8.16868	8.28679	8.25924	8.21954	8.23459	8.21868	8.1552	8.21073	8.18106	8.09383	8.24646	8.2789	8.22774	8.29865	8.23542	8.30554	8.24481	8.25479	8.30076	8.34335	8.26229	8.26739	8.26599	8.21539	8.23094	8.3	8.22787	8.29775
1.23	8.16388	8.16087	8.14264	8.11656	8.21623	8.16805	8.12884	8.11098	8.23219	8.12321	8.17701	8.08951	8.20513	8.19807	8.2372	8.30801	8.22507	8.23036	8.22175	8.19949	8.15385	8.17237	8.2931	8.25957	8.22203	8.21887	8.22673	8.15225	8.20793	8.18027	8.0962	8.24901	8.28254	8.2335	8.30822	8.2409	8.31664	8.24105	8.26263	8.31316	8.33907	8.26005	8.27539	8.26855	8.22247	8.22517	8.30426	8.21322	8.29278
1.23125	8.1628	8.1579	8.15288	8.11149	8.20843	8.17926	8.12531	8.10637	8.22487	8.12685	8.16941	8.09235	8.22102	8.20101	8.23236	8.29111	8.21737	8.22977	8.21706	8.19473	8.1496	8.17739	8.29093	8.25821	8.22353	8.23276	8.22532	8.14984	8.20814	8.17984	8.08864	8.23502	8.28319	8.22468	8.31309	8.24015	8.31724	8.23513	8.25004	8.30043	8.34615	8.26729	8.27067	8.26327	8.22635	8.23196	8.30915	8.22381	8.29319
1.2325	8.16685	8.172	8.15658	8.11651	8.22114	8.17338	8.12616	8.11367	8.23334	8.12341	8.17736	8.09064	8.21879	8.20021	8.24455	8.30565	8.22334	8.23295	8.22438	8.19752	8.14139	8.17358	8.29368	8.26383	8.21572	8.24171	8.2286	8.15158	8.20945	8.18238	8.09713	8.24013	8.28156	8.2299	8.31007	8.22871	8.30448	8.23166	8.24963	8.29948	8.33791	8.26658	8.26263	8.2596	8.21309	8.23452	8.31922	8.22006	8.28979
1.23375	8.16786	8.16382	8.15381	8.10783	8.20451	8.18002	8.13394	8.09805	8.23952	8.13008	8.17061	8.08584	8.21309	8.19438	8.24233	8.29336	8.21512	8.22249	8.22791	8.20084	8.14631	8.17402	8.28183	8.2668	8.22649	8.23026	8.22274	8.15482	8.21093	8.18799	8.09519	8.2318	8.28283	8.23004	8.30654	8.22974	8.31194	8.24698	8.27017	8.29017	8.34058	8.26099	8.26775	8.26352	8.21542	8.232	8.29834	8.21896	8.29096
1.235	8.1629	8.15569	8.15749	8.11008	8.21124	8.17289	8.12456	8.11505	8.23088	8.12391	8.18357	8.09313	8.20488	8.19418	8.25006	8.29286	8.21497	8.2201	8.22264	8.19594	8.14369	8.18056	8.28034	8.25874	8.21428	8.23343	8.22038	8.16076	8.20969	8.18757	8.09247	8.24328	8.2881	8.23521	8.3004	8.23132	8.31204	8.24037	8.25282	8.30904	8.34289	8.26245	8.27671	8.26926	8.2144	8.23523	8.31623	8.22527	8.30042
1.23625	8.16981	8.16134	8.14753	8.11789	8.21447	8.17191	8.13559	8.11125	8.2317	8.1292	8.17228	8.08715	8.20269	8.18876	8.24203	8.29181	8.22132	8.21539	8.21937	8.19621	8.13984	8.16687	8.28563	8.2555	8.21535	8.22964	8.22111	8.15744	8.20754	8.18433	8.0954	8.24579	8.27696	8.22811	8.30618	8.22687	8.30945	8.23747	8.26764	8.29552	8.33641	8.26513	8.26739	8.25708	8.21934	8.22856	8.30185	8.2229	8.29096
1.2375	8.15588	8.16024	8.14137	8.11028	8.21064	8.16965	8.12816	8.109	8.23265	8.12158	8.16893	8.09424	8.21222	8.19038	8.24256	8.29733	8.20204	8.22162	8.23183	8.20704	8.14291	8.16807	8.28672	8.26344	8.22488	8.22794	8.22591	8.15628	8.21383	8.18361	8.09064	8.24309	8.28503	8.21955	8.31167	8.23395	8.31709	8.24307	8.25813	8.30487	8.33397	8.25977	8.27247	8.26122	8.21454	8.2277	8.30113	8.22476	8.29676
1.23875	8.16332	8.163	8.15703	8.12404	8.21478	8.17295	8.13053	8.10658	8.22797	8.11582	8.18374	8.08971	8.2143	8.1965	8.23678	8.30303	8.21214	8.22905	8.22093	8.19875	8.13695	8.17713	8.29491	8.2575	8.22002	8.23719	8.21879	8.15977	8.21388	8.1855	8.09979	8.23301	8.28644	8.22407	8.29387	8.24117	8.31756	8.23631	8.26116	8.3015	8.33825	8.26764	8.27662	8.25997	8.20423	8.22568	8.30833	8.21643	8.30196
1.24	8.16774	8.16059	8.15191	8.11544	8.21065	8.17269	8.12645	8.10743	8.23263	8.11726	8.17988	8.08435	8.2084	8.19492	8.2427	8.29498	8.20848	8.22345	8.22532	8.19148	8.13891	8.18571	8.28352	8.25786	8.21665	8.22977	8.22264	8.15045	8.21113	8.19125	8.09963	8.23164	8.28723	8.22987	8.31797	8.24333	8.30831	8.2303	8.26293	8.29629	8.34562	8.26659	8.26983	8.26769	8.21937	8.22779	8.30352	8.22282	8.30031
1.24125	8.17315	8.1641	8.1614	8.11407	8.21257	8.17196	8.12466	8.11447	8.22903	8.12504	8.16409	8.09188	8.20591	8.19775	8.2377	8.30812	8.21408	8.21372	8.22507	8.20762	8.14903	8.17574	8.27586	8.25758	8.21747	8.2261	8.21825	8.14528	8.21441	8.18502	8.10354	8.2518	8.27491	8.23048	8.30814	8.2307	8.3147	8.24609	8.2623	8.29847	8.34011	8.26035	8.26769	8.2623	8.22012	8.2307	8.30782	8.22028	8.29567
1.2425	8.15965	8.16179	8.14865	8.11588	8.22322	8.17079	8.11883	8.10514	8.23159	8.12008	8.18039	8.08559	8.21102	8.1925	8.24043	8.29461	8.22469	8.22365	8.21719	8.20278	8.15493	8.17293	8.28538	8.25758	8.21986	8.23063	8.22029	8.14706	8.2143	8.18106	8.08709	8.23218	8.2662	8.22365	8.30099	8.22976	8.30672	8.24442	8.25906	8.30029	8.34397	8.26224	8.27644	8.25291	8.20971	8.22593	8.29956	8.21245	8.29373
1.24375	8.15739	8.16192	8.15099	8.10881	8.21488	8.17667	8.12488	8.10146	8.22598	8.11993	8.17129	8.09663	8.21734	8.19517	8.24597	8.2891	8.2132	8.21282	8.22601	8.19901	8.14909	8.18157	8.27727	8.26192	8.2274	8.23753	8.22297	8.15913	8.21747	8.18448	8.09796	8.24519	8.28864	8.22611	8.30519	8.23865	8.31238	8.24175	8.26057	8.30837	8.33185	8.26993	8.27586	8.27183	8.21684	8.22027	8.30304	8.20944	8.29743
1.245	8.16351	8.16386	8.15378	8.11106	8.22175	8.18135	8.12621	8.10947	8.21584	8.12832	8.18092	8.09512	8.20292	8.19814	8.2451	8.29258	8.20375	8.2179	8.2219	8.20159	8.15084	8.18283	8.284	8.26074	8.2232	8.23429	8.22279	8.1484	8.22611	8.18232	8.08719	8.24153	8.28327	8.22977	8.31087	8.23701	8.30977	8.23224	8.25094	8.30945	8.34402	8.26507	8.27909	8.25959	8.22501	8.22843	8.30788	8.2145	8.30008
1.24625	8.16422	8.15455	8.15154	8.11214	8.21613	8.17376	8.12359	8.10845	8.22762	8.11524	8.18002	8.09235	8.21223	8.19349	8.24335	8.29706	8.20825	8.2307	8.22494	8.20329	8.14737	8.17421	8.28134	8.24958	8.21961	8.23362	8.22037	8.15226	8.20912	8.18588	8.09121	8.22901	8.28306	8.22918	8.30851	8.23477	8.31111	8.24037	8.26625	8.29497	8.34504	8.25541	8.27333	8.26689	8.21865	8.22681	8.30881	8.21703	8.29702
1.2475	8.16183	8.17236	8.14852	8.10992	8.21805	8.16909	8.13252	8.1065	8.22552	8.12336	8.18489	8.08806	8.20993	8.19889	8.23285	8.2871	8.21233	8.21766	8.23469	8.19905	8.14899	8.18042	8.27933	8.25649	8.21957	8.23182	8.21513	8.14938	8.21795	8.18292	8.09517	8.23023	8.27726	8.24772	8.29979	8.23082	8.31042	8.24062	8.26849	8.29746	8.34476	8.27199	8.27595	8.2656	8.21754	8.2311	8.30708	8.20795	8.30302
1.24875	8.15841	8.15972	8.14757	8.11227	8.212	8.17308	8.13685	8.11222	8.23298	8.12358	8.16479	8.08773	8.21502	8.20709	8.23794	8.29622	8.22145	8.22371	8.21779	8.19658	8.1444	8.18037	8.2807	8.25719	8.21888	8.23228	8.21743	8.16322	8.21393	8.18605	8.08903	8.24215	8.26917	8.23365	8.30655	8.23179	8.30875	8.24159	8.25523	8.30361	8.33702	8.25863	8.28577	8.26513	8.22217	8.218	8.31011	8.22127	8.29575
1.25	8.15946	8.15619	8.14969	8.12599	8.2054	8.18255	8.12632	8.11208	8.23593	8.13226	8.1791	8.09459	8.21026	8.19819	8.25167	8.2828	8.2216	8.22832	8.22139	8.19602	8.14619	8.17174	8.26932	8.25239	8.23241	8.23123	8.23002	8.15879	8.20411	8.18676	8.09577	8.24507	8.27877	8.23356	8.31713	8.23092	8.31325	8.23432	8.26399	8.29964	8.33775	8.26293	8.27714	8.26116	8.21357	8.22702	8.31189	8.21941	8.29615
1.25125	8.16818	8.16669	8.15681	8.11077	8.21808	8.17174	8.12326	8.10653	8.23109	8.12612	8.18139	8.10506	8.21463	8.19796	8.24356	8.29278	8.21757	8.22546	8.21652	8.20173	8.13759	8.17791	8.27991	8.26893	8.21908	8.22211	8.22803	8.15857	8.21396	8.18078	8.08897	8.2363	8.2769	8.22794	8.30385	8.2265	8.30628	8.2328	8.26363	8.30459	8.33825	8.26504	8.27153	8.25941	8.21525	8.23674	8.31528	8.21387	8.28652
1.2525	8.15542	8.15483	8.14487	8.11349	8.21857	8.18077	8.13026	8.11675	8.22754	8.12303	8.1807	8.08432	8.21292	8.19597	8.23874	8.29595	8.20469	8.22531	8.22487	8.20141	8.14281	8.16829	8.28517	8.25273	8.21842	8.23741	8.21996	8.1611	8.2031	8.18718	8.10081	8.24998	8.2782	8.23364	8.31068	8.22717	8.31283	8.23454	8.26244	8.29438	8.34762	8.26634	8.28406	8.27261	8.21409	8.22491	8.3074	8.2201	8.30321
1.25375	8.16735	8.15816	8.15632	8.11356	8.21939	8.17607	8.12133	8.11384	8.22737	8.1113	8.18554	8.10122	8.20767	8.19255	8.24728	8.30706	8.22813	8.22052	8.22362	8.20504	8.14022	8.17698	8.2869	8.2581	8.2164	8.24048	8.21998	8.14705	8.21066	8.18893	8.11045	8.23555	8.27559	8.22555	8.30383	8.23536	8.31073	8.23995	8.2629	8.29448	8.33799	8.27132	8.27259	8.27507	8.22426	8.22465	8.30651	8.21494	8.29635
1.255	8.15077	8.1652	8.15334	8.10805	8.21532	8.17744	8.13423	8.1101	8.23681	8.12093	8.18306	8.09784	8.21668	8.20012	8.24706	8.28175	8.22211	8.21455	8.22393	8.19701	8.15304	8.18182	8.28244	8.26283	8.21579	8.22885	8.21919	8.15585	8.21223	8.19272	8.10033	8.23833	8.2813	8.23514	8.31212	8.23272	8.30942	8.23715	8.25737	8.30405	8.33455	8.26959	8.26766	8.26446	8.21695	8.22815	8.30788	8.2131	8.29407
1.25625	8.16276	8.15228	8.15776	8.1221	8.21658	8.17269	8.13174	8.11092	8.23128	8.12516	8.17494	8.10269	8.21122	8.19856	8.24677	8.29257	8.22044	8.21896	8.23081	8.20286	8.14681	8.16761	8.28556	8.2716	8.21817	8.2344	8.22894	8.14769	8.21178	8.19261	8.09396	8.24165	8.27027	8.22203	8.30846	8.22557	8.30311	8.24181	8.25653	8.31042	8.34073	8.26226	8.27521	8.25963	8.20994	8.2249	8.31519	8.21161	8.302
[truncated: 2,995 more rows]
[truncated: 2 more columns]

## Sheet: 1 uM
0.00125	10.0888	9.98597	9.94173	9.83955	9.97283	9.77705	9.89609	9.83829	9.89878	9.88557	9.85292	9.90604	10.0302	9.91289	9.90945	9.80189	9.98677	9.83046	9.91161	9.8981	9.647	9.92321	9.84879	9.85621	9.94681	9.83347	9.91743	9.7978	9.90903	9.82036	9.84746	9.81482	9.86818	9.83339	9.99965	9.84952	9.90691	9.84856	9.90372	9.92612	9.90991	9.83591
[truncated: 3,999 more rows]

[truncated: 4 more sheets: 1.5 uM, 2 uM, 2.5 uM, 3 uM]
