# Supplementary material for: Evolutionary fine-tuning of residual helix structure in disordered proteins manifests in complex structure and lifetime
Source: Commun Biol. 2023 Jan 18;6:63. doi: 10.1038/s42003-023-04445-6 (PMC9849366; doi:10.1038/s42003-023-04445-6)
Supplement: Supplementary file 3 — Supplementary Data 1 [file 42003_2023_4445_MOESM3_ESM.zip › Supplementary Data 1/DREB2A WT/Association/kon 500 mM NaCl.xlsx]

## Sheet: 0.5 uM
0.00125	8.56077
0.0025	8.56608
0.00375	8.54507
0.005	8.54423
0.00625	8.54941
0.0075	8.54865
0.00875	8.53717
0.01	8.53367
0.01125	8.53668
0.0125	8.5305
0.01375	8.52912
0.015	8.52736
0.01625	8.51849
0.0175	8.5175
0.01875	8.51657
0.02	8.51727
0.02125	8.51293
0.0225	8.50537
0.02375	8.50431
0.025	8.50982
0.02625	8.50285
0.0275	8.49883
0.02875	8.49673
0.03	8.49702
0.03125	8.49614
0.0325	8.48862
0.03375	8.48521
0.035	8.48882
0.03625	8.48193
0.0375	8.48239
0.03875	8.47624
0.04	8.47341
0.04125	8.47521
0.0425	8.46972
0.04375	8.4745
0.045	8.46447
0.04625	8.46533
0.0475	8.46359
0.04875	8.46426
0.05	8.45677
0.05125	8.45707
0.0525	8.45754
0.05375	8.45532
0.055	8.45065
0.05625	8.45689
0.0575	8.45225
0.05875	8.44424
0.06	8.44724
0.06125	8.43881
0.0625	8.44236
0.06375	8.43836
0.065	8.43743
0.06625	8.43638
0.0675	8.436
0.06875	8.43305
0.07	8.43155
0.07125	8.42819
0.0725	8.42593
0.07375	8.42777
0.075	8.42435
0.07625	8.42674
0.0775	8.41916
0.07875	8.42329
0.08	8.41782
0.08125	8.41489
0.0825	8.41347
0.08375	8.40869
0.085	8.41063
0.08625	8.41088
0.0875	8.4094
0.08875	8.40588
0.09	8.40433
0.09125	8.40495
0.0925	8.40207
0.09375	8.40337
0.095	8.40055
0.09625	8.39959
0.0975	8.40053
0.09875	8.39218
0.1	8.38626
0.10125	8.39304
0.1025	8.3886
0.10375	8.38771
0.105	8.38415
0.10625	8.38627
0.1075	8.38166
0.10875	8.38335
0.11	8.37975
0.11125	8.38158
0.1125	8.37851
0.11375	8.37271
0.115	8.3735
0.11625	8.37772
0.1175	8.3741
0.11875	8.37156
0.12	8.37129
0.12125	8.37518
0.1225	8.36943
0.12375	8.36705
0.125	8.365
0.12625	8.36677
0.1275	8.37041
0.12875	8.36364
0.13	8.36448
0.13125	8.35688
0.1325	8.35454
0.13375	8.3573
0.135	8.35297
0.13625	8.35585
0.1375	8.3563
0.13875	8.35244
0.14	8.34913
0.14125	8.35251
0.1425	8.35226
0.14375	8.34885
0.145	8.34554
0.14625	8.34482
0.1475	8.34729
0.14875	8.3425
0.15	8.33765
0.15125	8.34592
0.1525	8.34382
0.15375	8.34547
0.155	8.33691
0.15625	8.33972
0.1575	8.34156
0.15875	8.34008
0.16	8.33855
0.16125	8.33668
0.1625	8.33187
0.16375	8.33371
0.165	8.33241
0.16625	8.33236
0.1675	8.33138
0.16875	8.33108
0.17	8.33223
0.17125	8.32573
0.1725	8.32247
0.17375	8.32725
0.175	8.32187
0.17625	8.32626
0.1775	8.32564
0.17875	8.32453
0.18	8.32394
0.18125	8.32333
0.1825	8.32177
0.18375	8.32026
0.185	8.31351
0.18625	8.31616
0.1875	8.31585
0.18875	8.31853
0.19	8.31175
0.19125	8.30997
0.1925	8.31359
0.19375	8.31243
0.195	8.30756
0.19625	8.30835
0.1975	8.31138
0.19875	8.3123
0.2	8.30822
0.20125	8.30854
0.2025	8.30765
0.20375	8.30288
0.205	8.30114
0.20625	8.29909
0.2075	8.30309
0.20875	8.30216
0.21	8.30002
0.21125	8.30233
0.2125	8.3046
0.21375	8.30043
0.215	8.29463
0.21625	8.29397
0.2175	8.29612
0.21875	8.29513
0.22	8.29725
0.22125	8.29852
0.2225	8.29822
0.22375	8.29423
0.225	8.28916
0.22625	8.29257
0.2275	8.29514
0.22875	8.29092
0.23	8.28843
0.23125	8.28879
0.2325	8.29118
0.23375	8.28765
0.235	8.28801
0.23625	8.2849
0.2375	8.28537
0.23875	8.29177
0.24	8.28816
0.24125	8.28675
0.2425	8.28502
0.24375	8.2866
0.245	8.28138
0.24625	8.28495
0.2475	8.28248
0.24875	8.28058
0.25	8.27807
0.25125	8.28271
0.2525	8.27948
0.25375	8.27537
0.255	8.27957
0.25625	8.27787
0.2575	8.27469
0.25875	8.27622
0.26	8.27684
0.26125	8.27107
0.2625	8.27454
0.26375	8.2777
0.265	8.2747
0.26625	8.27022
0.2675	8.27274
0.26875	8.26793
0.27	8.2709
0.27125	8.26853
0.2725	8.27307
0.27375	8.26954
0.275	8.2671
0.27625	8.26268
0.2775	8.26517
0.27875	8.26585
0.28	8.26387
0.28125	8.26599
0.2825	8.26496
0.28375	8.26833
0.285	8.26279
0.28625	8.26392
0.2875	8.26493
0.28875	8.26606
0.29	8.25991
0.29125	8.26063
0.2925	8.25939
0.29375	8.25762
0.295	8.26165
0.29625	8.26156
0.2975	8.26126
0.29875	8.26003
0.3	8.26143
0.30125	8.25181
0.3025	8.25842
0.30375	8.2607
0.305	8.25353
0.30625	8.25878
0.3075	8.25161
0.30875	8.2528
0.31	8.25504
0.31125	8.25977
0.3125	8.25283
0.31375	8.24927
0.315	8.25373
0.31625	8.25461
0.3175	8.25075
0.31875	8.25484
0.32	8.252
0.32125	8.24907
0.3225	8.24982
0.32375	8.25041
0.325	8.24446
0.32625	8.24955
0.3275	8.24757
0.32875	8.25565
0.33	8.24854
0.33125	8.24626
0.3325	8.24444
0.33375	8.24575
0.335	8.24375
0.33625	8.24715
0.3375	8.24592
0.33875	8.24274
0.34	8.2444
0.34125	8.2438
0.3425	8.24541
0.34375	8.24433
0.345	8.24158
0.34625	8.24417
0.3475	8.24055
0.34875	8.24311
0.35	8.24435
0.35125	8.24179
0.3525	8.24058
0.35375	8.23968
0.355	8.24466
0.35625	8.23981
0.3575	8.24313
0.35875	8.23816
0.36	8.23571
0.36125	8.24092
0.3625	8.23818
0.36375	8.23435
0.365	8.23382
0.36625	8.23728
0.3675	8.23878
0.36875	8.23798
0.37	8.2363
0.37125	8.23577
0.3725	8.23367
0.37375	8.23211
0.375	8.23314
0.37625	8.23512
0.3775	8.23066
0.37875	8.23174
0.38	8.23523
0.38125	8.23174
0.3825	8.23337
0.38375	8.23303
0.385	8.23501
0.38625	8.23274
0.3875	8.23316
0.38875	8.23089
0.39	8.22733
0.39125	8.22892
0.3925	8.22895
0.39375	8.22749
0.395	8.2255
0.39625	8.22839
0.3975	8.22725
0.39875	8.22684
0.4	8.23147
0.40125	8.22727
0.4025	8.23101
0.40375	8.23179
0.405	8.22712
0.40625	8.22972
0.4075	8.22922
0.40875	8.22526
0.41	8.22808
0.41125	8.22587
0.4125	8.22855
0.41375	8.22497
0.415	8.22273
0.41625	8.22812
0.4175	8.22315
0.41875	8.22376
0.42	8.22399
0.42125	8.21866
0.4225	8.22028
0.42375	8.22478
0.425	8.22288
0.42625	8.2262
0.4275	8.22307
0.42875	8.22199
0.43	8.21908
0.43125	8.21876
0.4325	8.22336
0.43375	8.22082
0.435	8.22009
0.43625	8.22271
0.4375	8.21747
0.43875	8.2195
0.44	8.22736
0.44125	8.22366
0.4425	8.21806
0.44375	8.21974
0.445	8.21636
0.44625	8.2196
0.4475	8.21831
0.44875	8.21973
0.45	8.21586
0.45125	8.22054
0.4525	8.21986
0.45375	8.21082
0.455	8.21522
0.45625	8.21602
0.4575	8.21534
0.45875	8.21503
0.46	8.21051
0.46125	8.21494
0.4625	8.21332
0.46375	8.21722
0.465	8.21531
0.46625	8.21505
0.4675	8.21073
0.46875	8.21755
0.47	8.21665
0.47125	8.21426
0.4725	8.21582
0.47375	8.2135
0.475	8.2122
0.47625	8.21694
0.4775	8.21319
0.47875	8.2116
0.48	8.21266
0.48125	8.21025
0.4825	8.21347
0.48375	8.20915
0.485	8.21287
0.48625	8.21257
0.4875	8.21089
0.48875	8.20903
0.49	8.20988
0.49125	8.21339
0.4925	8.21332
0.49375	8.20817
0.495	8.20907
0.49625	8.2147
0.4975	8.21002
0.49875	8.20974
0.5	8.21102
0.50125	8.21111
0.5025	8.20802
0.50375	8.21066
0.505	8.20953
0.50625	8.20505
0.5075	8.21119
0.50875	8.2129
0.51	8.20901
0.51125	8.20674
0.5125	8.20813
0.51375	8.20656
0.515	8.20706
0.51625	8.20362
0.5175	8.20672
0.51875	8.20866
0.52	8.20482
0.52125	8.20502
0.5225	8.20349
0.52375	8.20411
0.525	8.2077
0.52625	8.20741
0.5275	8.20888
0.52875	8.20468
0.53	8.20647
0.53125	8.20677
0.5325	8.2048
0.53375	8.20349
0.535	8.2016
0.53625	8.20283
0.5375	8.20304
0.53875	8.20169
0.54	8.204
0.54125	8.19958
0.5425	8.20552
0.54375	8.20513
0.545	8.20282
0.54625	8.20306
0.5475	8.20272
0.54875	8.19975
0.55	8.19937
0.55125	8.2024
0.5525	8.19679
0.55375	8.20218
0.555	8.20124
0.55625	8.20066
0.5575	8.1974
0.55875	8.20147
0.56	8.20643
0.56125	8.19653
0.5625	8.20236
0.56375	8.19936
0.565	8.20267
0.56625	8.20286
0.5675	8.20215
0.56875	8.20288
0.57	8.19887
0.57125	8.20098
0.5725	8.20193
0.57375	8.19914
0.575	8.19874
0.57625	8.20241
0.5775	8.20076
0.57875	8.2008
0.58	8.19625
0.58125	8.1994
0.5825	8.19812
0.58375	8.19895
0.585	8.19726
0.58625	8.19542
0.5875	8.19736
0.58875	8.19879
0.59	8.19562
0.59125	8.19744
0.5925	8.19669
0.59375	8.19645
0.595	8.19639
0.59625	8.19744
0.5975	8.19842
0.59875	8.19567
0.6	8.19841
0.60125	8.18979
0.6025	8.19629
0.60375	8.20354
0.605	8.19545
0.60625	8.19424
0.6075	8.19227
0.60875	8.1924
0.61	8.19538
0.61125	8.19841
0.6125	8.19547
0.61375	8.19779
0.615	8.19204
0.61625	8.19669
0.6175	8.19563
0.61875	8.19591
0.62	8.19494
0.62125	8.19256
0.6225	8.19785
0.62375	8.19395
0.625	8.19328
0.62625	8.19466
0.6275	8.19352
0.62875	8.19395
0.63	8.19477
0.63125	8.19447
0.6325	8.19715
0.63375	8.19143
0.635	8.19429
0.63625	8.19551
0.6375	8.19785
0.63875	8.1955
0.64	8.19133
0.64125	8.18863
0.6425	8.19412
0.64375	8.19108
0.645	8.19684
0.64625	8.18943
0.6475	8.18931
0.64875	8.19083
0.65	8.19192
0.65125	8.19104
0.6525	8.19194
0.65375	8.19549
0.655	8.1934
0.65625	8.19324
0.6575	8.19416
0.65875	8.19249
0.66	8.19071
0.66125	8.19163
0.6625	8.18812
0.66375	8.19207
0.665	8.19278
0.66625	8.18668
0.6675	8.18863
0.66875	8.19527
0.67	8.18687
0.67125	8.19237
0.6725	8.1889
0.67375	8.1924
0.675	8.19305
0.67625	8.18987
0.6775	8.18748
0.67875	8.18749
0.68	8.18837
0.68125	8.19136
0.6825	8.19143
0.68375	8.18364
0.685	8.18793
0.68625	8.18979
0.6875	8.19167
0.68875	8.18571
0.69	8.187
0.69125	8.18979
0.6925	8.19319
0.69375	8.18854
0.695	8.18794
0.69625	8.19082
0.6975	8.18343
0.69875	8.1865
0.7	8.1916
0.70125	8.18836
0.7025	8.18926
0.70375	8.19074
0.705	8.18857
0.70625	8.1882
0.7075	8.18837
0.70875	8.18025
0.71	8.18562
0.71125	8.18733
0.7125	8.18777
0.71375	8.184
0.715	8.18634
0.71625	8.18477
0.7175	8.18417
0.71875	8.18792
0.72	8.18755
0.72125	8.1927
0.7225	8.18336
0.72375	8.18599
0.725	8.18665
0.72625	8.1885
0.7275	8.18575
0.72875	8.18441
0.73	8.18926
0.73125	8.18384
0.7325	8.18932
0.73375	8.18587
0.735	8.19087
0.73625	8.18221
0.7375	8.18294
0.73875	8.18515
0.74	8.18203
0.74125	8.18521
0.7425	8.18348
0.74375	8.18401
0.745	8.18662
0.74625	8.18351
0.7475	8.18445
0.74875	8.18629
0.75	8.18885
0.75125	8.189
0.7525	8.18878
0.75375	8.1854
0.755	8.17869
0.75625	8.18055
0.7575	8.18882
0.75875	8.18329
0.76	8.18867
0.76125	8.18012
0.7625	8.18673
0.76375	8.18509
0.765	8.18167
0.76625	8.18568
0.7675	8.18256
0.76875	8.18031
0.77	8.1829
0.77125	8.18575
0.7725	8.18401
0.77375	8.18261
0.775	8.18228
0.77625	8.18479
0.7775	8.18648
0.77875	8.18533
0.78	8.18433
0.78125	8.18714
0.7825	8.18433
0.78375	8.18355
0.785	8.18582
0.78625	8.1812
0.7875	8.18142
0.78875	8.19321
0.79	8.18439
0.79125	8.18103
0.7925	8.18154
0.79375	8.18357
0.795	8.17733
0.79625	8.17804
0.7975	8.17832
0.79875	8.184
0.8	8.17706
0.80125	8.18079
0.8025	8.18126
0.80375	8.17925
0.805	8.17977
0.80625	8.1813
0.8075	8.17577
0.80875	8.18275
0.81	8.18042
0.81125	8.18072
0.8125	8.17929
0.81375	8.17855
0.815	8.17833
0.81625	8.18266
0.8175	8.17872
0.81875	8.18198
0.82	8.18214
0.82125	8.17932
0.8225	8.18432
0.82375	8.17955
0.825	8.18089
0.82625	8.18408
0.8275	8.17854
0.82875	8.18202
0.83	8.18275
0.83125	8.17864
0.8325	8.18293
0.83375	8.18325
0.835	8.17806
0.83625	8.17965
0.8375	8.18029
0.83875	8.17625
0.84	8.18292
0.84125	8.17912
0.8425	8.18208
0.84375	8.17585
0.845	8.17648
0.84625	8.18359
0.8475	8.17831
0.84875	8.18102
0.85	8.1815
0.85125	8.18074
0.8525	8.18081
0.85375	8.18275
0.855	8.17966
0.85625	8.1792
0.8575	8.18044
0.85875	8.1811
0.86	8.17363
0.86125	8.17771
0.8625	8.18164
0.86375	8.17774
0.865	8.18285
0.86625	8.18332
0.8675	8.17736
0.86875	8.18053
0.87	8.18054
0.87125	8.17892
0.8725	8.17885
0.87375	8.17941
0.875	8.17872
0.87625	8.17862
0.8775	8.17731
0.87875	8.17533
0.88	8.18065
0.88125	8.17874
0.8825	8.17445
0.88375	8.18041
0.885	8.17307
0.88625	8.176
0.8875	8.18532
0.88875	8.17612
0.89	8.1808
0.89125	8.17672
0.8925	8.17733
0.89375	8.17424
0.895	8.17989
0.89625	8.17742
0.8975	8.17877
0.89875	8.18191
0.9	8.17695
0.90125	8.18257
0.9025	8.17665
0.90375	8.18065
0.905	8.17763
0.90625	8.17996
0.9075	8.17263
0.90875	8.17891
0.91	8.17857
0.91125	8.17136
0.9125	8.17905
0.91375	8.17682
0.915	8.17892
0.91625	8.17642
0.9175	8.1755
0.91875	8.17936
0.92	8.17817
0.92125	8.17692
0.9225	8.17895
0.92375	8.1736
0.925	8.17817
0.92625	8.17619
0.9275	8.17495
0.92875	8.17623
0.93	8.17717
0.93125	8.17942
0.9325	8.17316
0.93375	8.17714
0.935	8.17569
0.93625	8.17983
0.9375	8.17488
0.93875	8.17585
0.94	8.17359
0.94125	8.17894
0.9425	8.17441
0.94375	8.17506
0.945	8.17535
0.94625	8.17187
0.9475	8.17379
0.94875	8.17515
0.95	8.17712
0.95125	8.18067
0.9525	8.17762
0.95375	8.17089
0.955	8.17238
0.95625	8.17428
0.9575	8.1766
0.95875	8.17351
0.96	8.17637
0.96125	8.17428
0.9625	8.17571
0.96375	8.17669
0.965	8.16963
0.96625	8.17304
0.9675	8.1735
0.96875	8.17619
0.97	8.17507
0.97125	8.17753
0.9725	8.17693
0.97375	8.17323
0.975	8.17463
0.97625	8.17085
0.9775	8.17826
0.97875	8.17763
0.98	8.1706
0.98125	8.17515
0.9825	8.17043
0.98375	8.17433
0.985	8.17575
0.98625	8.17803
0.9875	8.17372
0.98875	8.17492
0.99	8.17942
0.99125	8.17537
0.9925	8.17078
0.99375	8.17523
0.995	8.1733
0.99625	8.18242
0.9975	8.17626
0.99875	8.17293
1	8.17325
1.00125	8.17649
1.0025	8.16886
1.00375	8.17684
1.005	8.17169
1.00625	8.17422
1.0075	8.1746
1.00875	8.17708
1.01	8.17218
1.01125	8.17736
1.0125	8.17396
1.01375	8.17436
1.015	8.17486
1.01625	8.16923
1.0175	8.17812
1.01875	8.17349
1.02	8.17126
1.02125	8.17671
1.0225	8.17474
1.02375	8.17078
1.025	8.17321
1.02625	8.17103
1.0275	8.17514
1.02875	8.17639
1.03	8.1742
1.03125	8.17817
1.0325	8.17372
1.03375	8.17158
1.035	8.17496
1.03625	8.17097
1.0375	8.17196
1.03875	8.17058
1.04	8.17221
1.04125	8.17345
1.0425	8.1758
1.04375	8.17432
1.045	8.17287
1.04625	8.17292
1.0475	8.17163
1.04875	8.17161
1.05	8.17441
1.05125	8.17465
1.0525	8.17213
1.05375	8.17403
1.055	8.16776
1.05625	8.17059
1.0575	8.17607
1.05875	8.17418
1.06	8.17367
1.06125	8.17309
1.0625	8.17303
1.06375	8.17457
1.065	8.16788
1.06625	8.17203
1.0675	8.16886
1.06875	8.17371
1.07	8.17164
1.07125	8.17266
1.0725	8.17292
1.07375	8.17205
1.075	8.17007
1.07625	8.17076
1.0775	8.17431
1.07875	8.17421
1.08	8.16965
1.08125	8.17461
1.0825	8.1749
1.08375	8.1711
1.085	8.17111
1.08625	8.17195
1.0875	8.17393
1.08875	8.17438
1.09	8.17121
1.09125	8.17142
1.0925	8.17318
1.09375	8.16972
1.095	8.16957
1.09625	8.17541
1.0975	8.1746
1.09875	8.1773
1.1	8.16871
1.10125	8.17041
1.1025	8.1732
1.10375	8.16801
1.105	8.16892
1.10625	8.17399
1.1075	8.16973
1.10875	8.17035
1.11	8.16986
1.11125	8.17457
1.1125	8.1708
1.11375	8.16884
1.115	8.17081
1.11625	8.16932
1.1175	8.16584
1.11875	8.17419
1.12	8.1728
1.12125	8.16608
1.1225	8.17452
1.12375	8.17131
1.125	8.17007
1.12625	8.17365
1.1275	8.16906
1.12875	8.17391
1.13	8.17577
1.13125	8.16802
1.1325	8.17281
1.13375	8.16816
1.135	8.1694
1.13625	8.16979
1.1375	8.17339
1.13875	8.17041
1.14	8.17172
1.14125	8.17058
1.1425	8.17069
1.14375	8.16735
1.145	8.16997
1.14625	8.17196
1.1475	8.16619
1.14875	8.16864
1.15	8.16595
1.15125	8.16828
1.1525	8.17235
1.15375	8.17038
1.155	8.17392
1.15625	8.17002
1.1575	8.16756
1.15875	8.17418
1.16	8.17032
1.16125	8.17396
1.1625	8.16935
1.16375	8.16772
1.165	8.16618
1.16625	8.16179
1.1675	8.17096
1.16875	8.17024
1.17	8.16786
1.17125	8.16477
1.1725	8.17067
1.17375	8.16488
1.175	8.16816
1.17625	8.16879
1.1775	8.1691
1.17875	8.17026
1.18	8.1669
1.18125	8.16763
1.1825	8.1722
1.18375	8.17214
1.185	8.16899
1.18625	8.16838
1.1875	8.17092
1.18875	8.17534
1.19	8.17224
1.19125	8.17182
1.1925	8.17016
1.19375	8.16936
1.195	8.17162
1.19625	8.16739
1.1975	8.16885
1.19875	8.16928
1.2	8.17057
1.20125	8.16965
1.2025	8.17133
1.20375	8.17127
1.205	8.17143
1.20625	8.17023
1.2075	8.16996
1.20875	8.16937
1.21	8.16989
1.21125	8.16483
1.2125	8.17032
1.21375	8.16909
1.215	8.16957
1.21625	8.16799
1.2175	8.16545
1.21875	8.16835
1.22	8.16784
1.22125	8.16977
1.2225	8.16601
1.22375	8.1663
1.225	8.16913
1.22625	8.16485
1.2275	8.16696
1.22875	8.16998
1.23	8.16874
1.23125	8.17009
1.2325	8.16931
1.23375	8.17309
1.235	8.16751
1.23625	8.1662
1.2375	8.17325
1.23875	8.17089
1.24	8.1634
1.24125	8.16594
1.2425	8.16565
1.24375	8.16588
1.245	8.16969
1.24625	8.16724
1.2475	8.17014
1.24875	8.1645
1.25	8.16352
1.25125	8.16415
1.2525	8.17
1.25375	8.16593
1.255	8.17237
1.25625	8.16795
1.2575	8.16575
1.25875	8.1662
1.26	8.16987
1.26125	8.17252
1.2625	8.17106
1.26375	8.17199
1.265	8.16492
1.26625	8.16532
1.2675	8.17052
1.26875	8.16955
1.27	8.16391
1.27125	8.17268
1.2725	8.17082
1.27375	8.16782
1.275	8.1716
1.27625	8.17025
1.2775	8.171
1.27875	8.16862
1.28	8.17038
1.28125	8.16675
1.2825	8.16846
1.28375	8.16659
1.285	8.16688
1.28625	8.16705
1.2875	8.16517
1.28875	8.16689
1.29	8.16803
1.29125	8.16402
1.2925	8.16911
1.29375	8.16473
1.295	8.16879
1.29625	8.16437
1.2975	8.16696
1.29875	8.16813
1.3	8.16591
1.30125	8.16792
1.3025	8.16985
1.30375	8.16829
1.305	8.16967
1.30625	8.17005
1.3075	8.17151
1.30875	8.16463
1.31	8.16638
1.31125	8.16637
1.3125	8.1688
1.31375	8.1666
1.315	8.16715
1.31625	8.1626
1.3175	8.16749
1.31875	8.16158
1.32	8.16909
1.32125	8.16105
1.3225	8.16606
1.32375	8.16989
1.325	8.16213
1.32625	8.16252
1.3275	8.16692
1.32875	8.16726
1.33	8.16482
1.33125	8.16688
1.3325	8.16812
1.33375	8.16675
1.335	8.16636
1.33625	8.16317
1.3375	8.16615
1.33875	8.16558
1.34	8.16649
1.34125	8.17112
1.3425	8.16381
1.34375	8.16875
1.345	8.16611
1.34625	8.16706
1.3475	8.17028
1.34875	8.16487
1.35	8.16736
1.35125	8.16621
1.3525	8.1646
1.35375	8.16661
1.355	8.17112
1.35625	8.16498
1.3575	8.1669
1.35875	8.16735
1.36	8.16198
1.36125	8.1622
1.3625	8.16745
1.36375	8.16703
1.365	8.16714
1.36625	8.16642
1.3675	8.16378
1.36875	8.16936
1.37	8.16325
1.37125	8.16574
1.3725	8.16833
1.37375	8.16744
1.375	8.167
1.37625	8.16468
1.3775	8.16456
1.37875	8.16166
1.38	8.16988
1.38125	8.16313
1.3825	8.16529
1.38375	8.16483
1.385	8.16484
1.38625	8.16442
1.3875	8.16832
1.38875	8.16628
1.39	8.16782
1.39125	8.16757
1.3925	8.16523
1.39375	8.16397
1.395	8.16792
1.39625	8.15998
1.3975	8.16286
1.39875	8.16462
1.4	8.16459
1.40125	8.16502
1.4025	8.161
1.40375	8.16438
1.405	8.16613
1.40625	8.16332
1.4075	8.16343
1.40875	8.16255
1.41	8.16281
1.41125	8.16471
1.4125	8.16387
1.41375	8.1623
1.415	8.16404
1.41625	8.16613
1.4175	8.16875
1.41875	8.16698
1.42	8.166
1.42125	8.16326
1.4225	8.16278
1.42375	8.16909
1.425	8.16197
1.42625	8.1629
1.4275	8.16274
1.42875	8.16349
1.43	8.16159
1.43125	8.16105
1.4325	8.16217
1.43375	8.16006
1.435	8.16472
1.43625	8.16806
1.4375	8.16247
1.43875	8.16394
1.44	8.164
1.44125	8.16416
1.4425	8.16463
1.44375	8.16057
1.445	8.16771
1.44625	8.16398
1.4475	8.16282
1.44875	8.16334
1.45	8.16656
1.45125	8.16978
1.4525	8.16106
1.45375	8.1581
1.455	8.1696
1.45625	8.16798
1.4575	8.16915
1.45875	8.16314
1.46	8.16306
1.46125	8.16048
1.4625	8.16408
1.46375	8.16626
1.465	8.16803
1.46625	8.16562
1.4675	8.16163
1.46875	8.16339
1.47	8.16418
1.47125	8.16292
1.4725	8.16257
1.47375	8.16512
1.475	8.16402
1.47625	8.16346
1.4775	8.16414
1.47875	8.16771
1.48	8.16785
1.48125	8.16525
1.4825	8.16156
1.48375	8.1639
1.485	8.16727
1.48625	8.16959
1.4875	8.16256
1.48875	8.15916
1.49	8.15948
1.49125	8.16415
1.4925	8.16267
1.49375	8.16092
1.495	8.1628
1.49625	8.16302
1.4975	8.16247
1.49875	8.16642
1.5	8.15981
1.50125	8.15888
1.5025	8.1648
1.50375	8.16533
1.505	8.15794
1.50625	8.16766
1.5075	8.16328
1.50875	8.16078
1.51	8.16275
1.51125	8.16046
1.5125	8.1587
1.51375	8.16144
1.515	8.16251
1.51625	8.16749
1.5175	8.1668
1.51875	8.16603
1.52	8.1652
1.52125	8.16272
1.5225	8.16048
1.52375	8.16216
1.525	8.16556
1.52625	8.16215
1.5275	8.16669
1.52875	8.16099
1.53	8.1558
1.53125	8.16201
1.5325	8.164
1.53375	8.15949
1.535	8.16793
1.53625	8.16897
1.5375	8.16558
1.53875	8.16304
1.54	8.17126
1.54125	8.16317
1.5425	8.16136
1.54375	8.16407
1.545	8.16054
1.54625	8.15966
1.5475	8.16493
1.54875	8.16337
1.55	8.16312
1.55125	8.16729
1.5525	8.16322
1.55375	8.16254
1.555	8.16525
1.55625	8.16181
1.5575	8.16022
1.55875	8.16405
1.56	8.16601
1.56125	8.16522
1.5625	8.16209
1.56375	8.16028
1.565	8.15903
1.56625	8.16068
1.5675	8.16301
1.56875	8.16273
1.57	8.16378
1.57125	8.16107
1.5725	8.16017
1.57375	8.1601
1.575	8.16303
1.57625	8.16464
1.5775	8.15878
1.57875	8.16096
1.58	8.16366
1.58125	8.16313
1.5825	8.16103
1.58375	8.16171
1.585	8.16641
1.58625	8.15885
1.5875	8.16169
1.58875	8.1587
1.59	8.16385
1.59125	8.1611
1.5925	8.15641
1.59375	8.16662
1.595	8.16351
1.59625	8.16215
1.5975	8.16488
1.59875	8.15852
1.6	8.16228
1.60125	8.16192
1.6025	8.15972
1.60375	8.16026
1.605	8.1657
1.60625	8.16372
1.6075	8.16042
1.60875	8.1635
1.61	8.15906
1.61125	8.16004
1.6125	8.16101
1.61375	8.1614
1.615	8.16325
1.61625	8.16016
1.6175	8.16197
1.61875	8.16156
1.62	8.16558
1.62125	8.16592
1.6225	8.16064
1.62375	8.16268
1.625	8.1596
1.62625	8.16292
1.6275	8.16463
1.62875	8.16353
1.63	8.16109
1.63125	8.16029
1.6325	8.16221
1.63375	8.16327
1.635	8.16377
1.63625	8.16237
1.6375	8.16183
1.63875	8.16346
1.64	8.1601
1.64125	8.16453
1.6425	8.15937
1.64375	8.16113
1.645	8.16075
1.64625	8.1594
1.6475	8.15803
1.64875	8.15955
1.65	8.15812
1.65125	8.16018
1.6525	8.15888
1.65375	8.16392
1.655	8.16363
1.65625	8.16155
1.6575	8.16162
1.65875	8.16158
1.66	8.16226
1.66125	8.16667
1.6625	8.16038
1.66375	8.15998
1.665	8.16138
1.66625	8.16175
1.6675	8.16313
1.66875	8.15952
1.67	8.16418
1.67125	8.16142
1.6725	8.16192
1.67375	8.15974
1.675	8.16392
1.67625	8.16368
1.6775	8.16415
1.67875	8.1644
1.68	8.16169
1.68125	8.15989
1.6825	8.15813
1.68375	8.16023
1.685	8.16065
1.68625	8.16262
1.6875	8.15998
1.68875	8.16274
1.69	8.16394
1.69125	8.16409
1.6925	8.15633
1.69375	8.16342
1.695	8.15944
1.69625	8.16198
1.6975	8.16046
1.69875	8.16259
1.7	8.15778
1.70125	8.15709
1.7025	8.15922
1.70375	8.15497
1.705	8.16201
1.70625	8.16036
1.7075	8.1611
1.70875	8.16095
1.71	8.15806
1.71125	8.15852
1.7125	8.162
1.71375	8.1568
1.715	8.16123
1.71625	8.15344
1.7175	8.16046
1.71875	8.16233
1.72	8.15691
1.72125	8.1611
1.7225	8.16113
1.72375	8.16039
1.725	8.16131
1.72625	8.16017
1.7275	8.15779
1.72875	8.16109
1.73	8.16019
1.73125	8.15755
1.7325	8.15733
1.73375	8.15785
1.735	8.1605
1.73625	8.16325
1.7375	8.16151
1.73875	8.15859
1.74	8.16039
1.74125	8.16237
1.7425	8.16311
1.74375	8.16378
1.745	8.15865
1.74625	8.15783
1.7475	8.15978
1.74875	8.15856
1.75	8.16229
1.75125	8.16006
1.7525	8.1637
1.75375	8.16105
1.755	8.16088
1.75625	8.15656
1.7575	8.16055
1.75875	8.15832
1.76	8.15635
1.76125	8.15929
1.7625	8.16101
1.76375	8.16028
1.765	8.1602
1.76625	8.16516
1.7675	8.15341
1.76875	8.158
1.77	8.15781
1.77125	8.15747
1.7725	8.16079
1.77375	8.16234
1.775	8.15974
1.77625	8.15644
1.7775	8.16525
1.77875	8.15972
1.78	8.16449
1.78125	8.15974
1.7825	8.15869
1.78375	8.16516
1.785	8.15892
1.78625	8.15957
1.7875	8.16247
1.78875	8.15588
1.79	8.1583
1.79125	8.15714
1.7925	8.15825
1.79375	8.15637
1.795	8.1574
1.79625	8.15818
1.7975	8.1618
1.79875	8.15558
1.8	8.16387
1.80125	8.15965
1.8025	8.15709
1.80375	8.16237
1.805	8.16279
1.80625	8.15828
1.8075	8.16263
1.80875	8.15784
1.81	8.16102
1.81125	8.16121
1.8125	8.15592
1.81375	8.16084
1.815	8.15862
1.81625	8.16215
1.8175	8.16167
1.81875	8.16051
1.82	8.16212
1.82125	8.15692
1.8225	8.16048
1.82375	8.1573
1.825	8.16193
1.82625	8.16211
1.8275	8.15659
1.82875	8.15768
1.83	8.16326
1.83125	8.16079
1.8325	8.15941
1.83375	8.15839
1.835	8.15611
1.83625	8.15623
1.8375	8.16061
1.83875	8.15863
1.84	8.15343
1.84125	8.15748
1.8425	8.1554
1.84375	8.15829
1.845	8.15695
1.84625	8.15533
1.8475	8.15772
1.84875	8.16225
1.85	8.15954
1.85125	8.1619
1.8525	8.15864
1.85375	8.16041
1.855	8.16158
1.85625	8.16206
1.8575	8.15966
1.85875	8.15502
1.86	8.15394
1.86125	8.15767
1.8625	8.15734
1.86375	8.15705
1.865	8.15316
1.86625	8.16245
1.8675	8.16026
1.86875	8.15991
1.87	8.15875
1.87125	8.16022
1.8725	8.16116
1.87375	8.15781
1.875	8.15932
1.87625	8.15855
1.8775	8.16063
1.87875	8.15614
1.88	8.15728
1.88125	8.16176
1.8825	8.16199
1.88375	8.1592
1.885	8.15881
1.88625	8.15988
1.8875	8.1541
1.88875	8.15419
1.89	8.15694
1.89125	8.15586
1.8925	8.16394
1.89375	8.16062
1.895	8.15895
1.89625	8.1547
1.8975	8.16114
1.89875	8.15995
1.9	8.15999
1.90125	8.15559
1.9025	8.16326
1.90375	8.15692
1.905	8.15214
1.90625	8.15755
1.9075	8.15918
1.90875	8.15673
1.91	8.15718
1.91125	8.15384
1.9125	8.16354
1.91375	8.16002
1.915	8.15287
1.91625	8.1553
1.9175	8.16373
1.91875	8.15335
1.92	8.15612
1.92125	8.15807
1.9225	8.15436
1.92375	8.15431
1.925	8.16023
1.92625	8.15847
1.9275	8.15695
1.92875	8.15708
1.93	8.1668
1.93125	8.16009
1.9325	8.15545
1.93375	8.15486
1.935	8.15753
1.93625	8.15786
1.9375	8.15816
1.93875	8.15889
1.94	8.1575
1.94125	8.15292
1.9425	8.15881
1.94375	8.15847
1.945	8.15705
1.94625	8.15904
1.9475	8.16103
1.94875	8.15642
1.95	8.15792
1.95125	8.15896
1.9525	8.15874
1.95375	8.15822
1.955	8.15809
1.95625	8.15634
1.9575	8.15564
1.95875	8.15648
1.96	8.16025
1.96125	8.15589
1.9625	8.15633
1.96375	8.15922
1.965	8.15594
1.96625	8.15744
1.9675	8.16009
1.96875	8.15324
1.97	8.15761
1.97125	8.15946
1.9725	8.15627
1.97375	8.15883
1.975	8.15665
1.97625	8.15179
1.9775	8.15716
1.97875	8.15541
1.98	8.1543
1.98125	8.15568
1.9825	8.15699
1.98375	8.16306
1.985	8.15891
1.98625	8.15808
1.9875	8.1541
1.98875	8.15593
1.99	8.15865
1.99125	8.16073
1.9925	8.15599
1.99375	8.15787
1.995	8.15525
1.99625	8.15313
1.9975	8.15431
1.99875	8.15526
2	8.1556
2.00125	8.15905
2.0025	8.15604
2.00375	8.15731
2.005	8.16025
2.00625	8.15366
2.0075	8.15579
2.00875	8.15445
2.01	8.15206
2.01125	8.15807
2.0125	8.15568
2.01375	8.15562
2.015	8.15719
2.01625	8.15602
2.0175	8.15735
2.01875	8.15502
2.02	8.15639
2.02125	8.15591
2.0225	8.15748
2.02375	8.15889
2.025	8.15954
2.02625	8.15587
2.0275	8.15931
2.02875	8.15708
2.03	8.15717
2.03125	8.15468
2.0325	8.15708
2.03375	8.15948
2.035	8.15272
2.03625	8.15712
2.0375	8.15792
2.03875	8.15589
2.04	8.15545
2.04125	8.15687
2.0425	8.15863
2.04375	8.15757
2.045	8.15403
2.04625	8.15698
2.0475	8.1599
2.04875	8.15643
2.05	8.15972
2.05125	8.15833
2.0525	8.15789
2.05375	8.15944
2.055	8.15485
2.05625	8.1581
2.0575	8.15236
2.05875	8.15733
2.06	8.15699
2.06125	8.16037
2.0625	8.15731
2.06375	8.16062
2.065	8.15783
2.06625	8.1534
2.0675	8.15788
2.06875	8.15679
2.07	8.15646
2.07125	8.15642
2.0725	8.15555
2.07375	8.15056
2.075	8.15514
2.07625	8.15838
2.0775	8.15742
2.07875	8.1526
2.08	8.15202
2.08125	8.15714
2.0825	8.15688
2.08375	8.15849
2.085	8.15571
2.08625	8.15503
2.0875	8.15742
2.08875	8.1575
2.09	8.15532
2.09125	8.15371
2.0925	8.15357
2.09375	8.15891
2.095	8.15813
2.09625	8.15955
2.0975	8.15518
2.09875	8.15275
2.1	8.15778
2.10125	8.16014
2.1025	8.1525
2.10375	8.15609
2.105	8.15465
2.10625	8.15699
2.1075	8.15255
2.10875	8.15127
2.11	8.15391
2.11125	8.15358
2.1125	8.15627
2.11375	8.16056
2.115	8.15635
2.11625	8.15693
2.1175	8.15683
2.11875	8.15319
2.12	8.15736
2.12125	8.15686
2.1225	8.15621
2.12375	8.15482
2.125	8.1577
2.12625	8.15078
2.1275	8.15489
2.12875	8.15711
2.13	8.15406
2.13125	8.15687
2.1325	8.15487
2.13375	8.15498
2.135	8.15341
2.13625	8.15639
2.1375	8.15738
2.13875	8.15875
2.14	8.1548
2.14125	8.15501
2.1425	8.15876
2.14375	8.16146
2.145	8.15714
2.14625	8.15596
2.1475	8.15664
2.14875	8.15538
2.15	8.15426
2.15125	8.15704
2.1525	8.15838
2.15375	8.15561
2.155	8.15294
2.15625	8.15662
2.1575	8.15595
2.15875	8.15528
2.16	8.15011
2.16125	8.15669
2.1625	8.15938
2.16375	8.15509
2.165	8.15501
2.16625	8.15571
2.1675	8.15456
2.16875	8.15858
2.17	8.15583
2.17125	8.15671
2.1725	8.15208
2.17375	8.15699
2.175	8.15687
2.17625	8.15761
2.1775	8.14971
2.17875	8.15372
2.18	8.15159
2.18125	8.15358
2.1825	8.15542
2.18375	8.1546
2.185	8.15371
2.18625	8.15698
2.1875	8.15244
2.18875	8.15069
2.19	8.15659
2.19125	8.15528
2.1925	8.15475
2.19375	8.1512
2.195	8.15388
2.19625	8.15583
2.1975	8.15701
2.19875	8.15851
2.2	8.15296
2.20125	8.15703
2.2025	8.15927
2.20375	8.15493
2.205	8.15283
2.20625	8.15589
2.2075	8.15616
2.20875	8.15504
2.21	8.15312
2.21125	8.15603
2.2125	8.15292
2.21375	8.15477
2.215	8.1549
2.21625	8.15461
2.2175	8.15704
2.21875	8.15587
2.22	8.15496
2.22125	8.15527
2.2225	8.15534
2.22375	8.15137
2.225	8.15242
2.22625	8.15513
2.2275	8.15331
2.22875	8.15409
2.23	8.15345
2.23125	8.15184
2.2325	8.15673
2.23375	8.15237
2.235	8.15307
2.23625	8.15367
2.2375	8.15432
2.23875	8.15471
2.24	8.15546
2.24125	8.15399
2.2425	8.15394
2.24375	8.15183
2.245	8.15258
2.24625	8.15729
2.2475	8.15391
2.24875	8.15541
2.25	8.15145
2.25125	8.15611
2.2525	8.15335
2.25375	8.15656
2.255	8.15286
2.25625	8.15135
2.2575	8.15521
2.25875	8.15414
2.26	8.1548
2.26125	8.15784
2.2625	8.15479
2.26375	8.15671
2.265	8.15631
2.26625	8.15311
2.2675	8.15228
2.26875	8.14792
2.27	8.15483
2.27125	8.15685
2.2725	8.14811
2.27375	8.15463
2.275	8.15607
2.27625	8.15707
2.2775	8.15379
2.27875	8.15506
2.28	8.15212
2.28125	8.15232
2.2825	8.16063
2.28375	8.15469
2.285	8.15588
2.28625	8.15346
2.2875	8.15393
2.28875	8.15705
2.29	8.14888
2.29125	8.14759
2.2925	8.15178
2.29375	8.14899
2.295	8.15449
2.29625	8.15517
2.2975	8.15295
2.29875	8.15253
2.3	8.15459
2.30125	8.15369
2.3025	8.15728
2.30375	8.15454
2.305	8.15647
2.30625	8.14985
2.3075	8.15771
2.30875	8.15523
2.31	8.15478
2.31125	8.15517
2.3125	8.15244
2.31375	8.15123
2.315	8.15031
2.31625	8.15366
2.3175	8.15404
2.31875	8.15057
2.32	8.15033
2.32125	8.15183
2.3225	8.15074
2.32375	8.15726
2.325	8.15412
2.32625	8.14913
2.3275	8.15142
2.32875	8.15518
2.33	8.1549
2.33125	8.14863
2.3325	8.1526
2.33375	8.15543
2.335	8.15665
2.33625	8.15266
2.3375	8.15404
2.33875	8.15145
2.34	8.15457
2.34125	8.1551
2.3425	8.15138
2.34375	8.15511
2.345	8.14973
2.34625	8.15663
2.3475	8.15018
2.34875	8.15474
2.35	8.15777
2.35125	8.15203
2.3525	8.15356
2.35375	8.15357
2.355	8.15285
2.35625	8.15438
2.3575	8.15016
2.35875	8.1542
2.36	8.15745
2.36125	8.15087
2.3625	8.15675
2.36375	8.15193
2.365	8.15064
2.36625	8.15109
2.3675	8.1549
2.36875	8.15353
2.37	8.15619
2.37125	8.15493
2.3725	8.15407
2.37375	8.15234
2.375	8.15326
2.37625	8.15832
2.3775	8.14986
2.37875	8.15489
2.38	8.15316
2.38125	8.15371
2.3825	8.15185
2.38375	8.15104
2.385	8.15356
2.38625	8.15102
2.3875	8.15101
2.38875	8.15163
2.39	8.15427
2.39125	8.15209
2.3925	8.1534
2.39375	8.15117
2.395	8.15412
2.39625	8.1525
2.3975	8.15365
2.39875	8.15036
2.4	8.15451
2.40125	8.15168
2.4025	8.15226
2.40375	8.15333
2.405	8.15298
2.40625	8.15721
2.4075	8.15088
2.40875	8.15345
2.41	8.1574
2.41125	8.15224
2.4125	8.15331
2.41375	8.14964
2.415	8.15096
2.41625	8.1549
2.4175	8.15203
2.41875	8.15433
2.42	8.15283
2.42125	8.15036
2.4225	8.15647
2.42375	8.1553
2.425	8.15179
2.42625	8.15206
2.4275	8.15113
2.42875	8.15336
2.43	8.15148
2.43125	8.15647
2.4325	8.14725
2.43375	8.14724
2.435	8.14422
2.43625	8.15725
2.4375	8.15477
2.43875	8.15199
2.44	8.15315
2.44125	8.15194
2.4425	8.1592
2.44375	8.15455
2.445	8.15479
2.44625	8.15862
2.4475	8.15596
2.44875	8.15323
2.45	8.15618
2.45125	8.15405
2.4525	8.15279
2.45375	8.151
2.455	8.15409
2.45625	8.15667
2.4575	8.15546
2.45875	8.15243
2.46	8.15606
2.46125	8.15641
2.4625	8.15431
2.46375	8.15024
2.465	8.1539
2.46625	8.14788
2.4675	8.1544
2.46875	8.15418
2.47	8.15046
2.47125	8.15321
2.4725	8.15293
2.47375	8.14774
2.475	8.15248
2.47625	8.14517
2.4775	8.15082
2.47875	8.1546
2.48	8.15286
2.48125	8.15256
2.4825	8.15588
2.48375	8.14587
2.485	8.15028
2.48625	8.15558
2.4875	8.15052
2.48875	8.15409
2.49	8.1553
2.49125	8.15081
2.4925	8.15392
2.49375	8.15342
2.495	8.14645
2.49625	8.15127
2.4975	8.14986
2.49875	8.14898
2.5	8.15072
[truncated: 2,000 more rows]

## Sheet: 1 uM
0.00125	8.51264
0.0025	8.51428
0.00375	8.4968
0.005	8.49238
0.00625	8.49567
0.0075	8.48811
0.00875	8.47993
0.01	8.47939
0.01125	8.46445
0.0125	8.46249
0.01375	8.46026
0.015	8.45485
0.01625	8.44931
0.0175	8.43792
0.01875	8.43458
0.02	8.4331
0.02125	8.42846
0.0225	8.41924
0.02375	8.41891
0.025	8.41655
0.02625	8.41205
0.0275	8.40523
0.02875	8.40386
0.03	8.39831
0.03125	8.39565
0.0325	8.38297
0.03375	8.38694
0.035	8.37997
0.03625	8.37258
0.0375	8.37228
0.03875	8.36717
0.04	8.36471
0.04125	8.3583
0.0425	8.3594
0.04375	8.35303
0.045	8.34691
0.04625	8.35261
0.0475	8.34391
0.04875	8.34343
0.05	8.33832
0.05125	8.33374
0.0525	8.32985
0.05375	8.32882
0.055	8.32495
0.05625	8.31784
0.0575	8.31503
0.05875	8.31452
0.06	8.31369
0.06125	8.30859
0.0625	8.30632
0.06375	8.30084
0.065	8.29927
0.06625	8.29709
0.0675	8.29734
0.06875	8.29459
0.07	8.28908
0.07125	8.28859
0.0725	8.28205
0.07375	8.28075
0.075	8.28423
0.07625	8.27989
0.0775	8.27328
0.07875	8.27125
0.08	8.2741
0.08125	8.26789
0.0825	8.26449
0.08375	8.2688
0.085	8.26408
0.08625	8.26387
0.0875	8.25571
0.08875	8.25705
0.09	8.25407
0.09125	8.25318
0.0925	8.2458
0.09375	8.24534
0.095	8.24963
0.09625	8.24727
0.0975	8.23909
0.09875	8.23748
0.1	8.23984
0.10125	8.23653
0.1025	8.2332
0.10375	8.23174
0.105	8.23071
0.10625	8.23125
0.1075	8.22963
0.10875	8.22779
0.11	8.22583
0.11125	8.22418
0.1125	8.22156
0.11375	8.22171
0.115	8.2178
0.11625	8.22326
0.1175	8.21467
0.11875	8.21296
0.12	8.21313
0.12125	8.21223
0.1225	8.20588
0.12375	8.20769
0.125	8.19958
0.12625	8.21371
0.1275	8.20269
0.12875	8.20206
0.13	8.20899
0.13125	8.20191
0.1325	8.20006
0.13375	8.20096
0.135	8.19262
0.13625	8.19727
0.1375	8.19199
0.13875	8.19493
0.14	8.19373
0.14125	8.19291
0.1425	8.18958
0.14375	8.19023
0.145	8.18464
0.14625	8.19038
0.1475	8.18839
0.14875	8.18677
0.15	8.19047
0.15125	8.18097
0.1525	8.1776
0.15375	8.17842
0.155	8.16964
0.15625	8.18047
0.1575	8.17776
0.15875	8.18122
0.16	8.17445
0.16125	8.1733
0.1625	8.16962
0.16375	8.17134
0.165	8.17537
0.16625	8.17019
0.1675	8.16915
0.16875	8.16883
0.17	8.17025
0.17125	8.16737
0.1725	8.16565
0.17375	8.16649
0.175	8.16958
0.17625	8.16532
0.1775	8.16584
0.17875	8.16309
0.18	8.15826
0.18125	8.16061
0.1825	8.15905
0.18375	8.15518
0.185	8.15652
0.18625	8.15905
0.1875	8.16494
0.18875	8.15999
0.19	8.15664
0.19125	8.15783
0.1925	8.15527
0.19375	8.15342
0.195	8.15682
0.19625	8.15324
0.1975	8.15062
0.19875	8.15235
0.2	8.147
0.20125	8.15011
0.2025	8.15061
0.20375	8.14916
0.205	8.15013
0.20625	8.14456
0.2075	8.14612
0.20875	8.14729
0.21	8.14869
0.21125	8.14828
0.2125	8.14451
0.21375	8.14419
0.215	8.142
0.21625	8.14304
0.2175	8.14045
0.21875	8.14185
0.22	8.14189
0.22125	8.14077
0.2225	8.14292
0.22375	8.13924
0.225	8.14038
0.22625	8.1424
0.2275	8.13785
0.22875	8.13796
0.23	8.1419
0.23125	8.13514
0.2325	8.13224
0.23375	8.13697
0.235	8.13428
0.23625	8.13378
0.2375	8.13628
0.23875	8.13431
0.24	8.13636
0.24125	8.13019
0.2425	8.1331
0.24375	8.13072
0.245	8.13689
0.24625	8.13392
0.2475	8.12745
0.24875	8.12784
0.25	8.13293
0.25125	8.13063
0.2525	8.13401
0.25375	8.13389
0.255	8.13172
0.25625	8.12664
0.2575	8.13316
0.25875	8.12389
0.26	8.12832
0.26125	8.12545
0.2625	8.12808
0.26375	8.12043
0.265	8.12583
0.26625	8.1223
0.2675	8.12431
0.26875	8.12251
0.27	8.12605
0.27125	8.12579
0.2725	8.12439
0.27375	8.12199
0.275	8.12658
0.27625	8.12473
0.2775	8.121
0.27875	8.11774
0.28	8.12099
0.28125	8.12476
0.2825	8.1291
0.28375	8.12068
0.285	8.11953
0.28625	8.12328
0.2875	8.11875
0.28875	8.11549
0.29	8.11518
0.29125	8.1174
0.2925	8.11951
0.29375	8.11633
0.295	8.12039
0.29625	8.11563
0.2975	8.11791
0.29875	8.11614
0.3	8.12001
0.30125	8.11813
0.3025	8.11321
0.30375	8.12084
0.305	8.12024
0.30625	8.11466
0.3075	8.11391
0.30875	8.11699
0.31	8.1132
0.31125	8.11663
0.3125	8.11379
0.31375	8.11452
0.315	8.1186
0.31625	8.11427
0.3175	8.11606
0.31875	8.11328
0.32	8.11442
0.32125	8.11384
0.3225	8.11267
0.32375	8.11194
0.325	8.1145
0.32625	8.11045
0.3275	8.1083
0.32875	8.11008
0.33	8.11159
0.33125	8.11191
0.3325	8.11031
0.33375	8.10741
0.335	8.10889
0.33625	8.10956
0.3375	8.10815
0.33875	8.1096
0.34	8.10896
0.34125	8.11219
0.3425	8.11086
0.34375	8.11226
0.345	8.10786
0.34625	8.11106
0.3475	8.1099
0.34875	8.10792
0.35	8.10965
0.35125	8.10603
0.3525	8.1056
0.35375	8.10751
0.355	8.10542
0.35625	8.10732
0.3575	8.10488
0.35875	8.10769
0.36	8.1063
0.36125	8.10848
0.3625	8.1082
0.36375	8.10836
0.365	8.10239
0.36625	8.10575
0.3675	8.10869
0.36875	8.10807
0.37	8.10509
0.37125	8.10269
0.3725	8.10754
0.37375	8.10852
0.375	8.10508
0.37625	8.10231
0.3775	8.10269
0.37875	8.10837
0.38	8.10372
0.38125	8.1062
0.3825	8.10146
0.38375	8.10108
0.385	8.10721
0.38625	8.10278
0.3875	8.10191
0.38875	8.10603
0.39	8.10293
0.39125	8.10005
0.3925	8.10684
0.39375	8.10272
0.395	8.10303
0.39625	8.10302
0.3975	8.10148
0.39875	8.10032
0.4	8.10392
0.40125	8.10059
0.4025	8.10056
0.40375	8.10307
0.405	8.10559
0.40625	8.10127
0.4075	8.09686
0.40875	8.10161
0.41	8.09925
0.41125	8.10073
0.4125	8.10816
0.41375	8.10511
0.415	8.09842
0.41625	8.09736
0.4175	8.10201
0.41875	8.09998
0.42	8.10536
0.42125	8.10059
0.4225	8.09924
0.42375	8.10329
0.425	8.10343
0.42625	8.10014
0.4275	8.09926
0.42875	8.09924
0.43	8.09991
0.43125	8.10496
0.4325	8.09856
0.43375	8.09775
0.435	8.0994
0.43625	8.10023
0.4375	8.1042
0.43875	8.1054
0.44	8.10476
0.44125	8.09921
0.4425	8.10018
0.44375	8.09824
0.445	8.10325
0.44625	8.10102
0.4475	8.0968
0.44875	8.09698
0.45	8.0979
0.45125	8.09834
0.4525	8.09775
0.45375	8.10029
0.455	8.09553
0.45625	8.09807
0.4575	8.09544
0.45875	8.09703
0.46	8.09798
0.46125	8.10029
0.4625	8.09763
0.46375	8.09616
0.465	8.09554
0.46625	8.099
0.4675	8.10045
0.46875	8.1022
0.47	8.09908
0.47125	8.09986
0.4725	8.09674
0.47375	8.09587
0.475	8.09437
0.47625	8.09561
0.4775	8.09611
0.47875	8.09459
0.48	8.09984
0.48125	8.09781
0.4825	8.10041
0.48375	8.09778
0.485	8.10046
0.48625	8.10119
0.4875	8.09898
0.48875	8.09613
0.49	8.09338
0.49125	8.10045
0.4925	8.09908
0.49375	8.09558
0.495	8.09501
0.49625	8.0922
0.4975	8.10092
0.49875	8.09588
0.5	8.09604
0.50125	8.0986
0.5025	8.09774
0.50375	8.09414
0.505	8.09445
0.50625	8.09803
0.5075	8.09522
0.50875	8.09903
0.51	8.09332
0.51125	8.09546
0.5125	8.09625
0.51375	8.09411
0.515	8.09279
0.51625	8.10128
0.5175	8.0949
0.51875	8.09472
0.52	8.09377
0.52125	8.09598
0.5225	8.09677
0.52375	8.09481
0.525	8.09367
0.52625	8.09181
0.5275	8.09816
0.52875	8.09091
0.53	8.09155
0.53125	8.08893
0.5325	8.0921
0.53375	8.08865
0.535	8.0924
0.53625	8.09492
0.5375	8.08844
0.53875	8.09229
0.54	8.097
0.54125	8.09104
0.5425	8.093
0.54375	8.08975
0.545	8.09159
0.54625	8.09562
0.5475	8.09785
0.54875	8.09832
0.55	8.08909
0.55125	8.09325
0.5525	8.09436
0.55375	8.09603
0.555	8.09194
0.55625	8.08858
0.5575	8.09079
0.55875	8.09578
0.56	8.09278
0.56125	8.09202
0.5625	8.09394
0.56375	8.0925
0.565	8.0894
0.56625	8.09548
0.5675	8.09417
0.56875	8.09022
0.57	8.09156
0.57125	8.09584
0.5725	8.09604
0.57375	8.09196
0.575	8.09468
0.57625	8.08846
0.5775	8.09359
0.57875	8.08774
0.58	8.09343
0.58125	8.09112
0.5825	8.093
0.58375	8.09573
0.585	8.09274
0.58625	8.09299
0.5875	8.09262
0.58875	8.09548
0.59	8.09259
0.59125	8.09389
0.5925	8.0943
0.59375	8.08974
0.595	8.093
0.59625	8.09435
0.5975	8.09218
0.59875	8.09097
0.6	8.09545
0.60125	8.09184
0.6025	8.0892
0.60375	8.09003
0.605	8.09196
0.60625	8.09477
0.6075	8.09532
0.60875	8.08854
0.61	8.08635
0.61125	8.08993
0.6125	8.09033
0.61375	8.08847
0.615	8.09111
0.61625	8.09256
0.6175	8.09226
0.61875	8.08885
0.62	8.09029
0.62125	8.0902
0.6225	8.09182
0.62375	8.08859
0.625	8.09288
0.62625	8.09056
0.6275	8.091
0.62875	8.09138
0.63	8.08963
0.63125	8.09009
0.6325	8.09056
0.63375	8.08906
0.635	8.08951
0.63625	8.08939
0.6375	8.08934
0.63875	8.09386
0.64	8.09062
0.64125	8.091
0.6425	8.088
0.64375	8.08672
0.645	8.09445
0.64625	8.08911
0.6475	8.08877
0.64875	8.08468
0.65	8.09262
0.65125	8.09145
0.6525	8.08871
0.65375	8.0906
0.655	8.09381
0.65625	8.09232
0.6575	8.09001
0.65875	8.0875
0.66	8.08682
0.66125	8.08468
0.6625	8.08893
0.66375	8.09079
0.665	8.08813
0.66625	8.09406
0.6675	8.08903
0.66875	8.08814
0.67	8.09105
0.67125	8.09174
0.6725	8.08527
0.67375	8.08644
0.675	8.0878
0.67625	8.09276
0.6775	8.08731
0.67875	8.09389
0.68	8.08721
0.68125	8.09013
0.6825	8.08866
0.68375	8.08486
0.685	8.08922
0.68625	8.09026
0.6875	8.08961
0.68875	8.09253
0.69	8.08628
0.69125	8.086
0.6925	8.08925
0.69375	8.08471
0.695	8.08851
0.69625	8.0895
0.6975	8.08852
0.69875	8.09138
0.7	8.08786
0.70125	8.09122
0.7025	8.08805
0.70375	8.09282
0.705	8.08887
0.70625	8.08982
0.7075	8.08805
0.70875	8.08979
0.71	8.08685
0.71125	8.08509
0.7125	8.09008
0.71375	8.08518
0.715	8.08682
0.71625	8.08818
0.7175	8.09021
0.71875	8.08673
0.72	8.08876
0.72125	8.08126
0.7225	8.08482
0.72375	8.08713
0.725	8.09268
0.72625	8.09149
0.7275	8.08551
0.72875	8.0886
0.73	8.09327
0.73125	8.08905
0.7325	8.0892
0.73375	8.09185
0.735	8.08982
0.73625	8.08977
0.7375	8.0862
0.73875	8.08436
0.74	8.08723
0.74125	8.08897
0.7425	8.08751
0.74375	8.08696
0.745	8.09097
0.74625	8.08579
0.7475	8.08656
0.74875	8.08978
0.75	8.08743
0.75125	8.08346
0.7525	8.08759
0.75375	8.08397
0.755	8.08544
0.75625	8.08654
0.7575	8.08772
0.75875	8.09215
0.76	8.08655
0.76125	8.08755
0.7625	8.08887
0.76375	8.09092
0.765	8.08427
0.76625	8.08357
0.7675	8.08572
0.76875	8.08308
0.77	8.08436
0.77125	8.08709
0.7725	8.08307
0.77375	8.09155
0.775	8.08927
0.77625	8.08689
0.7775	8.08758
0.77875	8.08746
0.78	8.08714
0.78125	8.08166
0.7825	8.08406
0.78375	8.08575
0.785	8.08039
0.78625	8.08658
0.7875	8.08434
0.78875	8.08398
0.79	8.08879
0.79125	8.08679
0.7925	8.08516
0.79375	8.0821
0.795	8.08618
0.79625	8.08244
0.7975	8.07821
0.79875	8.08639
0.8	8.08977
0.80125	8.08137
0.8025	8.08702
0.80375	8.0814
0.805	8.08675
0.80625	8.0883
0.8075	8.087
0.80875	8.08755
0.81	8.09166
0.81125	8.08687
0.8125	8.08377
0.81375	8.0889
0.815	8.08255
0.81625	8.08668
0.8175	8.08742
0.81875	8.0833
0.82	8.08603
0.82125	8.08639
0.8225	8.08789
0.82375	8.0857
0.825	8.09262
0.82625	8.08825
0.8275	8.08831
0.82875	8.08253
0.83	8.08768
0.83125	8.08874
0.8325	8.09248
0.83375	8.0853
0.835	8.08324
0.83625	8.08342
0.8375	8.0884
0.83875	8.08166
0.84	8.08578
0.84125	8.08847
0.8425	8.08358
0.84375	8.08504
0.845	8.0898
0.84625	8.0837
0.8475	8.08641
0.84875	8.0876
0.85	8.08515
0.85125	8.08982
0.8525	8.08365
0.85375	8.08162
0.855	8.0884
0.85625	8.08731
0.8575	8.08527
0.85875	8.0856
0.86	8.08331
0.86125	8.08577
0.8625	8.08601
0.86375	8.08223
0.865	8.08512
0.86625	8.082
0.8675	8.08501
0.86875	8.08617
0.87	8.09177
0.87125	8.08796
0.8725	8.08632
0.87375	8.08423
0.875	8.08278
0.87625	8.08424
0.8775	8.0856
0.87875	8.0792
0.88	8.08206
0.88125	8.0841
0.8825	8.0849
0.88375	8.08446
0.885	8.08251
0.88625	8.08729
0.8875	8.08428
0.88875	8.08124
0.89	8.08244
0.89125	8.08278
0.8925	8.08273
0.89375	8.08305
0.895	8.08531
0.89625	8.08048
0.8975	8.07944
0.89875	8.08262
0.9	8.08096
0.90125	8.08434
0.9025	8.08454
0.90375	8.08254
0.905	8.08105
0.90625	8.07896
0.9075	8.08487
0.90875	8.08278
0.91	8.08433
0.91125	8.08431
0.9125	8.08418
0.91375	8.08692
0.915	8.07965
0.91625	8.0797
0.9175	8.08415
0.91875	8.08247
0.92	8.08449
0.92125	8.08294
0.9225	8.0817
0.92375	8.08838
0.925	8.08531
0.92625	8.08284
0.9275	8.08663
0.92875	8.08333
0.93	8.08117
0.93125	8.08198
0.9325	8.08678
0.93375	8.08564
0.935	8.08088
0.93625	8.08431
0.9375	8.08057
0.93875	8.08633
0.94	8.07988
0.94125	8.08064
0.9425	8.0839
0.94375	8.082
0.945	8.08462
0.94625	8.08165
0.9475	8.07991
0.94875	8.08044
0.95	8.08584
0.95125	8.08262
0.9525	8.08068
0.95375	8.08227
0.955	8.08224
0.95625	8.08029
0.9575	8.08788
0.95875	8.07984
0.96	8.08164
0.96125	8.08082
0.9625	8.08273
0.96375	8.08154
0.965	8.0836
0.96625	8.08287
0.9675	8.08138
0.96875	8.08079
0.97	8.07865
0.97125	8.08507
0.9725	8.08762
0.97375	8.08559
0.975	8.079
0.97625	8.08134
0.9775	8.07926
0.97875	8.08146
0.98	8.08308
0.98125	8.0833
0.9825	8.07914
0.98375	8.08495
0.985	8.07947
0.98625	8.08159
0.9875	8.08125
0.98875	8.08257
0.99	8.08428
0.99125	8.08596
0.9925	8.07959
0.99375	8.0824
0.995	8.07995
0.99625	8.08149
0.9975	8.08285
0.99875	8.08093
1	8.07907
1.00125	8.08414
1.0025	8.08191
1.00375	8.07882
1.005	8.08512
1.00625	8.07424
1.0075	8.08197
1.00875	8.07983
1.01	8.08518
1.01125	8.08427
1.0125	8.08119
1.01375	8.08091
1.015	8.08083
1.01625	8.0794
1.0175	8.0828
1.01875	8.08394
1.02	8.08169
1.02125	8.08518
1.0225	8.08097
1.02375	8.08035
1.025	8.08506
1.02625	8.07688
1.0275	8.08053
1.02875	8.07989
1.03	8.07887
1.03125	8.0816
1.0325	8.07834
1.03375	8.08006
1.035	8.0804
1.03625	8.07493
1.0375	8.07929
1.03875	8.07617
1.04	8.08013
1.04125	8.08057
1.0425	8.0802
1.04375	8.08491
1.045	8.08008
1.04625	8.08126
1.0475	8.08314
1.04875	8.07868
1.05	8.08158
1.05125	8.08012
1.0525	8.07651
1.05375	8.08212
1.055	8.08473
1.05625	8.07434
1.0575	8.07652
1.05875	8.08035
1.06	8.07986
1.06125	8.0832
1.0625	8.0803
1.06375	8.08253
1.065	8.08078
1.06625	8.08042
1.0675	8.08279
1.06875	8.08044
1.07	8.08071
1.07125	8.07735
1.0725	8.08131
1.07375	8.07798
1.075	8.07829
1.07625	8.08305
1.0775	8.07969
1.07875	8.07968
1.08	8.0822
1.08125	8.08239
1.0825	8.07835
1.08375	8.07619
1.085	8.07906
1.08625	8.08011
1.0875	8.0777
1.08875	8.08492
1.09	8.07885
1.09125	8.08274
1.0925	8.07621
1.09375	8.0784
1.095	8.07698
1.09625	8.08518
1.0975	8.07729
1.09875	8.07859
1.1	8.07761
1.10125	8.08016
1.1025	8.08006
1.10375	8.08064
1.105	8.08041
1.10625	8.07722
1.1075	8.08228
1.10875	8.07977
1.11	8.07743
1.11125	8.07801
1.1125	8.07778
1.11375	8.07684
1.115	8.08331
1.11625	8.08171
1.1175	8.08213
1.11875	8.07991
1.12	8.07656
1.12125	8.08139
1.1225	8.07487
1.12375	8.08265
1.125	8.07983
1.12625	8.07721
1.1275	8.07664
1.12875	8.07603
1.13	8.08597
1.13125	8.08694
1.1325	8.0778
1.13375	8.07697
1.135	8.08315
1.13625	8.07879
1.1375	8.07944
1.13875	8.07879
1.14	8.0771
1.14125	8.07545
1.1425	8.07693
1.14375	8.0809
1.145	8.07683
1.14625	8.07365
1.1475	8.07863
1.14875	8.07574
1.15	8.07939
1.15125	8.07772
1.1525	8.08404
1.15375	8.07762
1.155	8.08144
1.15625	8.0803
1.1575	8.07451
1.15875	8.0727
1.16	8.07417
1.16125	8.08053
1.1625	8.07865
1.16375	8.0818
1.165	8.08356
1.16625	8.07824
1.1675	8.08161
1.16875	8.08023
1.17	8.08111
1.17125	8.07639
1.1725	8.07693
1.17375	8.07854
1.175	8.07374
1.17625	8.07804
1.1775	8.08014
1.17875	8.08119
1.18	8.0792
1.18125	8.07597
1.1825	8.07328
1.18375	8.076
1.185	8.08007
1.18625	8.07919
1.1875	8.07461
1.18875	8.07689
1.19	8.08061
1.19125	8.07881
1.1925	8.07321
1.19375	8.08018
1.195	8.08039
1.19625	8.07722
1.1975	8.07415
1.19875	8.07811
1.2	8.07951
1.20125	8.08158
1.2025	8.07332
1.20375	8.07502
1.205	8.07287
1.20625	8.07961
1.2075	8.0792
1.20875	8.08216
1.21	8.07894
1.21125	8.07671
1.2125	8.07823
1.21375	8.07977
1.215	8.08142
1.21625	8.07212
1.2175	8.07968
1.21875	8.07696
1.22	8.08
1.22125	8.08194
1.2225	8.07951
1.22375	8.07803
1.225	8.07267
1.22625	8.08146
1.2275	8.07765
1.22875	8.07534
1.23	8.07773
1.23125	8.07746
1.2325	8.07541
1.23375	8.07416
1.235	8.07611
1.23625	8.0721
1.2375	8.07605
1.23875	8.07475
1.24	8.07531
1.24125	8.07822
1.2425	8.07488
1.24375	8.08025
1.245	8.07516
1.24625	8.07335
1.2475	8.07437
1.24875	8.07917
1.25	8.07992
1.25125	8.07882
1.2525	8.07628
1.25375	8.07357
1.255	8.0785
1.25625	8.07887
1.2575	8.08073
1.25875	8.07606
1.26	8.0732
1.26125	8.07492
1.2625	8.07704
1.26375	8.07986
1.265	8.07643
1.26625	8.07659
1.2675	8.07529
1.26875	8.07809
1.27	8.07697
1.27125	8.07428
1.2725	8.07886
1.27375	8.0763
1.275	8.07766
1.27625	8.07545
1.2775	8.07475
1.27875	8.07268
1.28	8.0791
1.28125	8.07197
1.2825	8.08064
1.28375	8.07238
1.285	8.07912
1.28625	8.07415
1.2875	8.07815
1.28875	8.07525
1.29	8.07333
1.29125	8.07562
1.2925	8.07287
1.29375	8.07124
1.295	8.07478
1.29625	8.0747
1.2975	8.07782
1.29875	8.07496
1.3	8.07562
1.30125	8.07198
1.3025	8.0779
1.30375	8.07418
1.305	8.08
1.30625	8.07831
1.3075	8.07235
1.30875	8.07302
1.31	8.07369
1.31125	8.0762
1.3125	8.07951
1.31375	8.07103
1.315	8.07869
1.31625	8.07207
1.3175	8.0728
1.31875	8.07328
1.32	8.07426
1.32125	8.07214
1.3225	8.07405
1.32375	8.07847
1.325	8.07464
1.32625	8.073
1.3275	8.07562
1.32875	8.07631
1.33	8.07953
1.33125	8.07275
1.3325	8.06876
1.33375	8.07593
1.335	8.07784
1.33625	8.07476
1.3375	8.07591
1.33875	8.076
1.34	8.07419
1.34125	8.07272
1.3425	8.07229
1.34375	8.07411
1.345	8.07519
1.34625	8.07436
1.3475	8.07649
1.34875	8.07411
1.35	8.07824
1.35125	8.07528
1.3525	8.0751
1.35375	8.07236
1.355	8.07461
1.35625	8.0781
1.3575	8.07342
1.35875	8.07411
1.36	8.07512
1.36125	8.07496
1.3625	8.08081
1.36375	8.07585
1.365	8.07947
1.36625	8.07437
1.3675	8.07427
1.36875	8.07176
1.37	8.07265
1.37125	8.07405
1.3725	8.07427
1.37375	8.07561
1.375	8.0725
1.37625	8.07519
1.3775	8.07467
1.37875	8.07508
1.38	8.07558
1.38125	8.07641
1.3825	8.0723
1.38375	8.07433
1.385	8.07455
1.38625	8.08059
1.3875	8.07725
1.38875	8.07621
1.39	8.07161
1.39125	8.07345
1.3925	8.07554
1.39375	8.07311
1.395	8.0776
1.39625	8.0774
1.3975	8.07612
1.39875	8.07458
1.4	8.07466
1.40125	8.07189
1.4025	8.07406
1.40375	8.0732
1.405	8.072
1.40625	8.07397
1.4075	8.07682
1.40875	8.07366
1.41	8.07448
1.41125	8.07682
1.4125	8.07399
1.41375	8.0736
1.415	8.07324
1.41625	8.0742
1.4175	8.07125
1.41875	8.07371
1.42	8.0725
1.42125	8.07425
1.4225	8.07019
1.42375	8.07542
1.425	8.07423
1.42625	8.0751
1.4275	8.07461
1.42875	8.07198
1.43	8.07878
1.43125	8.07195
1.4325	8.06908
1.43375	8.07329
1.435	8.07332
1.43625	8.0761
1.4375	8.07297
1.43875	8.0777
1.44	8.07091
1.44125	8.07362
1.4425	8.07277
1.44375	8.07388
1.445	8.07185
1.44625	8.0753
1.4475	8.07302
1.44875	8.07319
1.45	8.07717
1.45125	8.07622
1.4525	8.07292
1.45375	8.07633
1.455	8.07307
1.45625	8.0778
1.4575	8.07283
1.45875	8.07491
1.46	8.06878
1.46125	8.06989
1.4625	8.07327
1.46375	8.07375
1.465	8.06912
1.46625	8.0712
1.4675	8.0731
1.46875	8.0758
1.47	8.07765
1.47125	8.07355
1.4725	8.07644
1.47375	8.07218
1.475	8.07344
1.47625	8.07489
1.4775	8.07666
1.47875	8.07754
1.48	8.07347
1.48125	8.08161
1.4825	8.07546
1.48375	8.07761
1.485	8.07049
1.48625	8.07125
1.4875	8.07571
1.48875	8.06986
1.49	8.07206
1.49125	8.07132
1.4925	8.0715
1.49375	8.0717
1.495	8.07331
1.49625	8.06967
1.4975	8.07641
1.49875	8.07128
1.5	8.07449
1.50125	8.07003
1.5025	8.07229
1.50375	8.07574
1.505	8.07411
1.50625	8.07164
1.5075	8.07359
1.50875	8.07183
1.51	8.07184
1.51125	8.07015
1.5125	8.07634
1.51375	8.07297
1.515	8.07596
1.51625	8.07155
1.5175	8.07045
1.51875	8.07154
1.52	8.0736
1.52125	8.07221
1.5225	8.07428
1.52375	8.06641
1.525	8.0729
1.52625	8.07611
1.5275	8.07432
1.52875	8.06741
1.53	8.07345
1.53125	8.0741
1.5325	8.0691
1.53375	8.07548
1.535	8.07002
1.53625	8.07245
1.5375	8.0701
1.53875	8.06669
1.54	8.07292
1.54125	8.07426
1.5425	8.07419
1.54375	8.0699
1.545	8.07294
1.54625	8.07112
1.5475	8.06959
1.54875	8.07134
1.55	8.06782
1.55125	8.07173
1.5525	8.07401
1.55375	8.07063
1.555	8.0734
1.55625	8.06724
1.5575	8.07271
1.55875	8.06816
1.56	8.06968
1.56125	8.07257
1.5625	8.07363
1.56375	8.06931
1.565	8.07176
1.56625	8.07229
1.5675	8.07261
1.56875	8.06832
1.57	8.07384
1.57125	8.06968
1.5725	8.07005
1.57375	8.07098
1.575	8.07012
1.57625	8.06837
1.5775	8.06626
1.57875	8.07139
1.58	8.07053
1.58125	8.07173
1.5825	8.07069
1.58375	8.07149
1.585	8.06756
1.58625	8.0758
1.5875	8.07604
1.58875	8.07093
1.59	8.0694
1.59125	8.07315
1.5925	8.07
1.59375	8.06808
1.595	8.07321
1.59625	8.07439
1.5975	8.07022
1.59875	8.06833
1.6	8.06698
1.60125	8.07169
1.6025	8.0685
1.60375	8.07596
1.605	8.07358
1.60625	8.07598
1.6075	8.07036
1.60875	8.07041
1.61	8.06876
1.61125	8.06821
1.6125	8.07209
1.61375	8.07726
1.615	8.07196
1.61625	8.07075
1.6175	8.07005
1.61875	8.07152
1.62	8.07061
1.62125	8.06797
1.6225	8.07122
1.62375	8.06978
1.625	8.06756
1.62625	8.07516
1.6275	8.07231
1.62875	8.07396
1.63	8.07116
1.63125	8.0642
1.6325	8.07642
1.63375	8.07298
1.635	8.06974
1.63625	8.0683
1.6375	8.0685
1.63875	8.06921
1.64	8.07245
1.64125	8.07237
1.6425	8.07148
1.64375	8.07518
1.645	8.07574
1.64625	8.072
1.6475	8.07131
1.64875	8.06976
1.65	8.07198
1.65125	8.07127
1.6525	8.07354
1.65375	8.06778
1.655	8.07206
1.65625	8.06779
1.6575	8.06395
1.65875	8.06664
1.66	8.06847
1.66125	8.06686
1.6625	8.07232
1.66375	8.06502
1.665	8.07183
1.66625	8.06816
1.6675	8.07462
1.66875	8.06777
1.67	8.07185
1.67125	8.06946
1.6725	8.07004
1.67375	8.07205
1.675	8.06713
1.67625	8.06871
1.6775	8.06896
1.67875	8.06968
1.68	8.06758
1.68125	8.0711
1.6825	8.07246
1.68375	8.0677
1.685	8.07384
1.68625	8.06901
1.6875	8.07
1.68875	8.07053
1.69	8.069
1.69125	8.07107
1.6925	8.07357
1.69375	8.07208
1.695	8.0684
1.69625	8.07258
1.6975	8.07063
1.69875	8.06825
1.7	8.06929
1.70125	8.06995
1.7025	8.06839
1.70375	8.07014
1.705	8.07523
1.70625	8.07279
1.7075	8.07137
1.70875	8.06835
1.71	8.06971
1.71125	8.07034
1.7125	8.07386
1.71375	8.06994
1.715	8.07095
1.71625	8.06704
1.7175	8.07024
1.71875	8.06935
1.72	8.07368
1.72125	8.07017
1.7225	8.07033
1.72375	8.07227
1.725	8.06859
1.72625	8.06628
1.7275	8.0746
1.72875	8.07227
1.73	8.06931
1.73125	8.06726
1.7325	8.07141
1.73375	8.0734
1.735	8.07152
1.73625	8.07042
1.7375	8.06966
1.73875	8.07223
1.74	8.06708
1.74125	8.06926
1.7425	8.07018
1.74375	8.06952
1.745	8.0704
1.74625	8.06793
1.7475	8.06457
1.74875	8.06335
1.75	8.0695
1.75125	8.06559
1.7525	8.06839
1.75375	8.06604
1.755	8.07185
1.75625	8.06742
1.7575	8.06478
1.75875	8.07378
1.76	8.07432
1.76125	8.06847
1.7625	8.07107
1.76375	8.06874
1.765	8.0751
1.76625	8.06844
1.7675	8.06779
1.76875	8.06877
1.77	8.07432
1.77125	8.07072
1.7725	8.06829
1.77375	8.06673
1.775	8.0627
1.77625	8.06984
1.7775	8.07578
1.77875	8.06899
1.78	8.06638
1.78125	8.06854
1.7825	8.06633
1.78375	8.0667
1.785	8.0681
1.78625	8.06841
1.7875	8.07045
1.78875	8.06656
1.79	8.07145
1.79125	8.06883
1.7925	8.06997
1.79375	8.06468
1.795	8.063
1.79625	8.06352
1.7975	8.06711
1.79875	8.06915
1.8	8.0653
1.80125	8.0744
1.8025	8.06753
1.80375	8.06785
1.805	8.06971
1.80625	8.06749
1.8075	8.07074
1.80875	8.06847
1.81	8.07311
1.81125	8.0691
1.8125	8.06882
1.81375	8.06602
1.815	8.06761
1.81625	8.06849
1.8175	8.0654
1.81875	8.07135
1.82	8.07009
1.82125	8.06474
1.8225	8.06695
1.82375	8.06972
1.825	8.06609
1.82625	8.07287
1.8275	8.06535
1.82875	8.07068
1.83	8.06845
1.83125	8.07456
1.8325	8.07111
1.83375	8.06825
1.835	8.073
1.83625	8.06882
1.8375	8.06954
1.83875	8.06516
1.84	8.0608
1.84125	8.06928
1.8425	8.06411
1.84375	8.06835
1.845	8.06712
1.84625	8.06978
1.8475	8.06812
1.84875	8.07323
1.85	8.06725
1.85125	8.07351
1.8525	8.07092
1.85375	8.06698
1.855	8.06297
1.85625	8.07104
1.8575	8.06786
1.85875	8.06587
1.86	8.06678
1.86125	8.06713
1.8625	8.0675
1.86375	8.06749
1.865	8.06704
1.86625	8.06563
1.8675	8.06931
1.86875	8.07017
1.87	8.07153
1.87125	8.0684
1.8725	8.06716
1.87375	8.06821
1.875	8.06583
1.87625	8.06649
1.8775	8.06678
1.87875	8.06324
1.88	8.06697
1.88125	8.0695
1.8825	8.06517
1.88375	8.06403
1.885	8.06636
1.88625	8.06883
1.8875	8.06605
1.88875	8.06555
1.89	8.06604
1.89125	8.06713
1.8925	8.0682
1.89375	8.06892
1.895	8.06846
1.89625	8.06498
1.8975	8.06373
1.89875	8.0644
1.9	8.06672
1.90125	8.06721
1.9025	8.06617
1.90375	8.06595
1.905	8.06726
1.90625	8.06561
1.9075	8.06783
1.90875	8.06694
1.91	8.06745
1.91125	8.06641
1.9125	8.07165
1.91375	8.06632
1.915	8.06664
1.91625	8.06698
1.9175	8.06758
1.91875	8.06745
1.92	8.06713
1.92125	8.06557
1.9225	8.06817
1.92375	8.06657
1.925	8.06601
1.92625	8.06925
1.9275	8.07001
1.92875	8.071
1.93	8.06516
1.93125	8.07058
1.9325	8.06392
1.93375	8.06774
1.935	8.06365
1.93625	8.06687
1.9375	8.06815
1.93875	8.07484
1.94	8.06663
1.94125	8.06596
1.9425	8.06166
1.94375	8.06989
1.945	8.06565
1.94625	8.06685
1.9475	8.06484
1.94875	8.06483
1.95	8.06321
1.95125	8.06229
1.9525	8.06787
1.95375	8.06881
1.955	8.07175
1.95625	8.06629
1.9575	8.06525
1.95875	8.07027
1.96	8.06371
1.96125	8.07087
1.9625	8.06316
1.96375	8.06905
1.965	8.07107
1.96625	8.06865
1.9675	8.06648
1.96875	8.07033
1.97	8.06808
1.97125	8.06708
1.9725	8.06817
1.97375	8.0683
1.975	8.07051
1.97625	8.06682
1.9775	8.06645
1.97875	8.06819
1.98	8.06844
1.98125	8.0672
1.9825	8.0664
1.98375	8.06501
1.985	8.06771
1.98625	8.06855
1.9875	8.06864
1.98875	8.0568
1.99	8.06867
1.99125	8.06903
1.9925	8.07011
1.99375	8.06301
1.995	8.06732
1.99625	8.07065
1.9975	8.06617
1.99875	8.07
2	8.06474
2.00125	8.06662
2.0025	8.06647
2.00375	8.06479
2.005	8.06308
2.00625	8.0666
2.0075	8.07052
2.00875	8.0675
2.01	8.06829
2.01125	8.06349
2.0125	8.06731
2.01375	8.06573
2.015	8.06447
2.01625	8.06501
2.0175	8.06598
2.01875	8.06426
2.02	8.06575
2.02125	8.06917
2.0225	8.06944
2.02375	8.06304
2.025	8.06585
2.02625	8.061
2.0275	8.06689
2.02875	8.0695
2.03	8.06975
2.03125	8.06868
2.0325	8.06784
2.03375	8.068
2.035	8.06648
2.03625	8.06859
2.0375	8.06697
2.03875	8.06764
2.04	8.06658
2.04125	8.06867
2.0425	8.06632
2.04375	8.06366
2.045	8.06555
2.04625	8.06681
2.0475	8.06597
2.04875	8.06445
2.05	8.06233
2.05125	8.06521
2.0525	8.06373
2.05375	8.06516
2.055	8.06732
2.05625	8.06943
2.0575	8.06373
2.05875	8.06247
2.06	8.0625
2.06125	8.06713
2.0625	8.06522
2.06375	8.06528
2.065	8.06824
2.06625	8.06419
2.0675	8.06349
2.06875	8.06611
2.07	8.06384
2.07125	8.06974
2.0725	8.06507
2.07375	8.06899
2.075	8.06953
2.07625	8.06838
2.0775	8.06202
2.07875	8.06939
2.08	8.06365
2.08125	8.06369
2.0825	8.06479
2.08375	8.06546
2.085	8.06832
2.08625	8.07287
2.0875	8.06463
2.08875	8.06768
2.09	8.06913
2.09125	8.06979
2.0925	8.06917
2.09375	8.06649
2.095	8.06614
2.09625	8.06423
2.0975	8.06403
2.09875	8.06641
2.1	8.06661
2.10125	8.06445
2.1025	8.06311
2.10375	8.06435
2.105	8.06167
2.10625	8.06864
2.1075	8.06574
2.10875	8.06915
2.11	8.06424
2.11125	8.06862
2.1125	8.06569
2.11375	8.06611
2.115	8.06765
2.11625	8.06636
2.1175	8.06646
2.11875	8.07098
2.12	8.06806
2.12125	8.06353
2.1225	8.06269
2.12375	8.05972
2.125	8.06168
2.12625	8.06351
2.1275	8.06438
2.12875	8.06745
2.13	8.06209
2.13125	8.06392
2.1325	8.07364
2.13375	8.06787
2.135	8.06655
2.13625	8.06438
2.1375	8.06655
2.13875	8.06235
2.14	8.06575
2.14125	8.06629
2.1425	8.06536
2.14375	8.06188
2.145	8.06398
2.14625	8.06641
2.1475	8.06496
2.14875	8.06526
2.15	8.06392
2.15125	8.05945
2.1525	8.06356
2.15375	8.06223
2.155	8.06238
2.15625	8.06614
2.1575	8.07046
2.15875	8.06124
2.16	8.0673
2.16125	8.06547
2.1625	8.06595
2.16375	8.06662
2.165	8.06526
2.16625	8.06517
2.1675	8.06366
2.16875	8.06852
2.17	8.0649
2.17125	8.06784
2.1725	8.05859
2.17375	8.06196
2.175	8.06779
2.17625	8.06482
2.1775	8.06778
2.17875	8.06818
2.18	8.06586
2.18125	8.0643
2.1825	8.06488
2.18375	8.06392
2.185	8.06335
2.18625	8.06217
2.1875	8.06488
2.18875	8.06872
2.19	8.06264
2.19125	8.06802
2.1925	8.06458
2.19375	8.06787
2.195	8.06249
2.19625	8.06323
2.1975	8.0649
2.19875	8.0646
2.2	8.06594
2.20125	8.06186
2.2025	8.06546
2.20375	8.06546
2.205	8.06605
2.20625	8.06642
2.2075	8.0645
2.20875	8.06176
2.21	8.06035
2.21125	8.06471
2.2125	8.06301
2.21375	8.06371
2.215	8.06682
2.21625	8.06746
2.2175	8.06509
2.21875	8.05878
2.22	8.06482
2.22125	8.06246
2.2225	8.06082
2.22375	8.05898
2.225	8.06406
2.22625	8.06578
2.2275	8.06277
2.22875	8.06842
2.23	8.06674
2.23125	8.063
2.2325	8.06281
2.23375	8.06494
2.235	8.06044
2.23625	8.06334
2.2375	8.06491
2.23875	8.0607
2.24	8.06227
2.24125	8.06803
2.2425	8.06446
2.24375	8.05896
2.245	8.0596
2.24625	8.05961
2.2475	8.06692
2.24875	8.06496
2.25	8.06388
2.25125	8.06789
2.2525	8.06081
2.25375	8.06763
2.255	8.06155
2.25625	8.06127
2.2575	8.06408
2.25875	8.06407
2.26	8.06224
2.26125	8.05998
2.2625	8.06374
2.26375	8.06054
2.265	8.06194
2.26625	8.06392
2.2675	8.06377
2.26875	8.06405
2.27	8.06423
2.27125	8.06026
2.2725	8.06846
2.27375	8.06632
2.275	8.06483
2.27625	8.0637
2.2775	8.06536
2.27875	8.06394
2.28	8.05788
2.28125	8.06263
2.2825	8.06543
2.28375	8.06379
2.285	8.0631
2.28625	8.06299
2.2875	8.06793
2.28875	8.0666
2.29	8.06083
2.29125	8.05884
2.2925	8.06913
2.29375	8.06459
2.295	8.06343
2.29625	8.06053
2.2975	8.06129
2.29875	8.06329
2.3	8.05506
2.30125	8.06741
2.3025	8.06089
2.30375	8.06368
2.305	8.0618
2.30625	8.06463
2.3075	8.06549
2.30875	8.0636
2.31	8.06203
2.31125	8.06019
2.3125	8.06319
2.31375	8.06366
2.315	8.06065
2.31625	8.05953
2.3175	8.06007
2.31875	8.06142
2.32	8.06505
2.32125	8.06501
2.3225	8.05981
2.32375	8.06507
2.325	8.06046
2.32625	8.06077
2.3275	8.06286
2.32875	8.06224
2.33	8.06321
2.33125	8.06754
2.3325	8.06205
2.33375	8.06444
2.335	8.06364
2.33625	8.06182
2.3375	8.06501
2.33875	8.06487
2.34	8.06552
2.34125	8.06418
2.3425	8.05688
2.34375	8.06151
2.345	8.06309
2.34625	8.0606
2.3475	8.06267
2.34875	8.06396
2.35	8.06859
2.35125	8.06128
2.3525	8.06082
2.35375	8.06084
2.355	8.06358
2.35625	8.06475
2.3575	8.06002
2.35875	8.06171
2.36	8.063
2.36125	8.06466
2.3625	8.0627
2.36375	8.06555
2.365	8.06504
2.36625	8.06275
2.3675	8.05856
2.36875	8.05928
2.37	8.06168
2.37125	8.06178
2.3725	8.06182
2.37375	8.06251
2.375	8.06168
2.37625	8.06148
2.3775	8.06306
2.37875	8.06097
2.38	8.06155
2.38125	8.06695
2.3825	8.06632
2.38375	8.06498
2.385	8.06093
2.38625	8.06442
2.3875	8.06368
2.38875	8.05959
2.39	8.05869
2.39125	8.06335
2.3925	8.06215
2.39375	8.06001
2.395	8.06174
2.39625	8.06143
2.3975	8.06218
2.39875	8.05487
2.4	8.05777
2.40125	8.06293
2.4025	8.06454
2.40375	8.06191
2.405	8.06097
2.40625	8.05972
2.4075	8.06129
2.40875	8.06654
2.41	8.06229
2.41125	8.05999
2.4125	8.0661
2.41375	8.06137
2.415	8.06043
2.41625	8.06833
2.4175	8.0651
2.41875	8.06182
2.42	8.05978
2.42125	8.06283
2.4225	8.06147
2.42375	8.05837
2.425	8.06276
2.42625	8.06141
2.4275	8.0612
2.42875	8.06582
2.43	8.05754
2.43125	8.06613
2.4325	8.06519
2.43375	8.06229
2.435	8.06129
2.43625	8.05888
2.4375	8.05882
2.43875	8.06324
2.44	8.06594
2.44125	8.06596
2.4425	8.06589
2.44375	8.06189
2.445	8.06299
2.44625	8.06143
2.4475	8.06417
2.44875	8.06036
2.45	8.05979
2.45125	8.05992
2.4525	8.05836
2.45375	8.06291
2.455	8.0609
2.45625	8.05781
2.4575	8.06315
2.45875	8.05968
2.46	8.06079
2.46125	8.06189
2.4625	8.06662
2.46375	8.06197
2.465	8.0595
2.46625	8.05949
2.4675	8.06126
2.46875	8.06098
2.47	8.06257
2.47125	8.06522
2.4725	8.06378
2.47375	8.0596
2.475	8.05997
2.47625	8.06176
2.4775	8.06533
2.47875	8.06151
2.48	8.06032
2.48125	8.06326
2.4825	8.06202
2.48375	8.06338
2.485	8.06042
2.48625	8.06007
2.4875	8.0625
2.48875	8.06279
2.49	8.06316
2.49125	8.05658
2.4925	8.06094
2.49375	8.06343
2.495	8.06225
2.49625	8.05994
2.4975	8.06327
2.49875	8.05895
2.5	8.06382
[truncated: 2,000 more rows]

## Sheet: 2 uM
0.00125	8.52888
0.0025	8.52982
0.00375	8.5122
0.005	8.50212
0.00625	8.49699
0.0075	8.48697
0.00875	8.47163
0.01	8.46444
0.01125	8.45586
0.0125	8.44347
0.01375	8.4342
0.015	8.42252
0.01625	8.41377
0.0175	8.40676
0.01875	8.39757
0.02	8.38924
0.02125	8.38405
0.0225	8.37233
0.02375	8.36931
0.025	8.36191
0.02625	8.3554
0.0275	8.34705
0.02875	8.34233
0.03	8.33494
0.03125	8.33169
0.0325	8.3226
0.03375	8.32304
0.035	8.31459
0.03625	8.30779
0.0375	8.30346
0.03875	8.29841
0.04	8.29331
0.04125	8.28915
0.0425	8.28074
0.04375	8.27844
0.045	8.27537
0.04625	8.27206
0.0475	8.26589
0.04875	8.26609
0.05	8.25793
0.05125	8.25553
0.0525	8.24872
0.05375	8.24924
0.055	8.24423
0.05625	8.2393
0.0575	8.2395
0.05875	8.23317
0.06	8.2333
0.06125	8.22563
0.0625	8.22498
0.06375	8.22127
0.065	8.21577
0.06625	8.21966
0.0675	8.21502
0.06875	8.21245
0.07	8.20819
0.07125	8.2104
0.0725	8.20609
0.07375	8.20259
0.075	8.20014
0.07625	8.20165
0.0775	8.19919
0.07875	8.19225
0.08	8.18947
0.08125	8.1913
0.0825	8.18914
0.08375	8.1884
0.085	8.18559
0.08625	8.18099
0.0875	8.18302
0.08875	8.18128
0.09	8.17742
0.09125	8.17631
0.0925	8.17249
0.09375	8.17338
0.095	8.1784
0.09625	8.16998
0.0975	8.1719
0.09875	8.1753
0.1	8.17094
0.10125	8.16675
0.1025	8.16368
0.10375	8.16109
0.105	8.16456
0.10625	8.16814
0.1075	8.16734
0.10875	8.15803
0.11	8.16206
0.11125	8.16023
0.1125	8.16035
0.11375	8.16138
0.115	8.16219
0.11625	8.15369
0.1175	8.1538
0.11875	8.15444
0.12	8.15602
0.12125	8.15419
0.1225	8.15397
0.12375	8.15276
0.125	8.14785
0.12625	8.14897
0.1275	8.15023
0.12875	8.15021
0.13	8.14808
0.13125	8.14378
0.1325	8.14638
0.13375	8.14624
0.135	8.14509
0.13625	8.14518
0.1375	8.14371
0.13875	8.14331
0.14	8.1446
0.14125	8.14507
0.1425	8.13789
0.14375	8.14124
0.145	8.14032
0.14625	8.13949
0.1475	8.13883
0.14875	8.14226
0.15	8.14223
0.15125	8.1323
0.1525	8.13907
0.15375	8.13299
0.155	8.13298
0.15625	8.13708
0.1575	8.13453
0.15875	8.13615
0.16	8.13723
0.16125	8.14014
0.1625	8.1347
0.16375	8.1372
0.165	8.13414
0.16625	8.13337
0.1675	8.1362
0.16875	8.13191
0.17	8.13191
0.17125	8.13346
0.1725	8.12964
0.17375	8.13395
0.175	8.13084
0.17625	8.12915
0.1775	8.12878
0.17875	8.1323
0.18	8.13336
0.18125	8.13084
0.1825	8.12903
0.18375	8.1297
0.185	8.13103
0.18625	8.13364
0.1875	8.1339
0.18875	8.13038
0.19	8.13417
0.19125	8.12274
0.1925	8.13303
0.19375	8.13164
0.195	8.13026
0.19625	8.12846
0.1975	8.13186
0.19875	8.12828
0.2	8.1288
0.20125	8.12485
0.2025	8.13094
0.20375	8.12294
0.205	8.12606
0.20625	8.12945
0.2075	8.12604
0.20875	8.13056
0.21	8.12881
0.21125	8.12645
0.2125	8.13151
0.21375	8.1265
0.215	8.12726
0.21625	8.13216
0.2175	8.13026
0.21875	8.12497
0.22	8.12194
0.22125	8.12595
0.2225	8.12558
0.22375	8.1278
0.225	8.12843
0.22625	8.1256
0.2275	8.12382
0.22875	8.1252
0.23	8.12324
0.23125	8.12696
0.2325	8.12428
0.23375	8.12614
0.235	8.12706
0.23625	8.12599
0.2375	8.12086
0.23875	8.12665
0.24	8.12601
0.24125	8.12689
0.2425	8.1269
0.24375	8.12041
0.245	8.12578
0.24625	8.11977
0.2475	8.12277
0.24875	8.12361
0.25	8.12236
0.25125	8.12161
0.2525	8.12475
0.25375	8.12222
0.255	8.12796
0.25625	8.12425
0.2575	8.12749
0.25875	8.12457
0.26	8.12709
0.26125	8.12155
0.2625	8.12189
0.26375	8.12177
0.265	8.12238
0.26625	8.12917
0.2675	8.12486
0.26875	8.11965
0.27	8.12169
0.27125	8.12245
0.2725	8.12337
0.27375	8.12163
0.275	8.12467
0.27625	8.12319
0.2775	8.12484
0.27875	8.12897
0.28	8.122
0.28125	8.12562
0.2825	8.11889
0.28375	8.12019
0.285	8.12394
0.28625	8.12303
0.2875	8.12743
0.28875	8.12581
0.29	8.12189
0.29125	8.12486
0.2925	8.119
0.29375	8.12578
0.295	8.1273
0.29625	8.12017
0.2975	8.12406
0.29875	8.11802
0.3	8.12366
0.30125	8.12387
0.3025	8.12547
0.30375	8.12102
0.305	8.11792
0.30625	8.11847
0.3075	8.1183
0.30875	8.12252
0.31	8.12536
0.31125	8.11768
0.3125	8.11976
0.31375	8.12469
0.315	8.12247
0.31625	8.12128
0.3175	8.12453
0.31875	8.11892
0.32	8.12127
0.32125	8.12355
0.3225	8.11772
0.32375	8.12017
0.325	8.12503
0.32625	8.12318
0.3275	8.11823
0.32875	8.12698
0.33	8.11903
0.33125	8.12487
0.3325	8.12181
0.33375	8.11986
0.335	8.12017
0.33625	8.12211
0.3375	8.12117
0.33875	8.12094
0.34	8.12127
0.34125	8.11975
0.3425	8.1169
0.34375	8.12269
0.345	8.12215
0.34625	8.11706
0.3475	8.12213
0.34875	8.11864
0.35	8.11925
0.35125	8.11409
0.3525	8.12016
0.35375	8.12005
0.355	8.11782
0.35625	8.11839
0.3575	8.12263
0.35875	8.11615
0.36	8.11705
0.36125	8.1212
0.3625	8.11873
0.36375	8.12448
0.365	8.12017
0.36625	8.11907
0.3675	8.12229
0.36875	8.11858
0.37	8.11835
0.37125	8.12243
0.3725	8.12361
0.37375	8.1251
0.375	8.11853
0.37625	8.11625
0.3775	8.12192
0.37875	8.11784
0.38	8.12258
0.38125	8.11696
0.3825	8.11838
0.38375	8.12146
0.385	8.12171
0.38625	8.11793
0.3875	8.11613
0.38875	8.11973
0.39	8.1143
0.39125	8.12002
0.3925	8.12238
0.39375	8.11883
0.395	8.11816
0.39625	8.1187
0.3975	8.11438
0.39875	8.11861
0.4	8.11726
0.40125	8.12047
0.4025	8.11778
0.40375	8.12263
0.405	8.11957
0.40625	8.11632
0.4075	8.11801
0.40875	8.11697
0.41	8.11864
0.41125	8.11628
0.4125	8.11545
0.41375	8.11713
0.415	8.11499
0.41625	8.12173
0.4175	8.11704
0.41875	8.11868
0.42	8.11616
0.42125	8.11496
0.4225	8.11594
0.42375	8.11814
0.425	8.11544
0.42625	8.11669
0.4275	8.11616
0.42875	8.11839
0.43	8.118
0.43125	8.12083
0.4325	8.1138
0.43375	8.11567
0.435	8.1155
0.43625	8.1159
0.4375	8.11272
0.43875	8.11751
0.44	8.11943
0.44125	8.11831
0.4425	8.12144
0.44375	8.11749
0.445	8.12307
0.44625	8.11629
0.4475	8.11626
0.44875	8.11778
0.45	8.11482
0.45125	8.11715
0.4525	8.11562
0.45375	8.12063
0.455	8.12109
0.45625	8.11596
0.4575	8.11539
0.45875	8.11208
0.46	8.12091
0.46125	8.1167
0.4625	8.11812
0.46375	8.113
0.465	8.11766
0.46625	8.12057
0.4675	8.11508
0.46875	8.11609
0.47	8.1183
0.47125	8.1176
0.4725	8.11433
0.47375	8.11282
0.475	8.11997
0.47625	8.11401
0.4775	8.11512
0.47875	8.11657
0.48	8.11297
0.48125	8.11434
0.4825	8.11498
0.48375	8.11634
0.485	8.11805
0.48625	8.11347
0.4875	8.11844
0.48875	8.11648
0.49	8.11483
0.49125	8.11675
0.4925	8.11719
0.49375	8.1099
0.495	8.11915
0.49625	8.11663
0.4975	8.11496
0.49875	8.11463
0.5	8.11382
0.50125	8.11447
0.5025	8.11471
0.50375	8.11468
0.505	8.1146
0.50625	8.11784
0.5075	8.11692
0.50875	8.11182
0.51	8.11348
0.51125	8.11786
0.5125	8.1159
0.51375	8.11698
0.515	8.1174
0.51625	8.11353
0.5175	8.1151
0.51875	8.11286
0.52	8.11267
0.52125	8.11225
0.5225	8.11455
0.52375	8.116
0.525	8.11285
0.52625	8.11565
0.5275	8.11929
0.52875	8.11607
0.53	8.11755
0.53125	8.11762
0.5325	8.11246
0.53375	8.1106
0.535	8.11446
0.53625	8.11577
0.5375	8.11333
0.53875	8.11498
0.54	8.11253
0.54125	8.11121
0.5425	8.11884
0.54375	8.11477
0.545	8.11144
0.54625	8.11473
0.5475	8.11438
0.54875	8.11534
0.55	8.11258
0.55125	8.11752
0.5525	8.11272
0.55375	8.11407
0.555	8.11625
0.55625	8.10789
0.5575	8.1119
0.55875	8.11421
0.56	8.11257
0.56125	8.11167
0.5625	8.11433
0.56375	8.11422
0.565	8.11672
0.56625	8.11326
0.5675	8.11595
0.56875	8.11495
0.57	8.11485
0.57125	8.11845
0.5725	8.11336
0.57375	8.11724
0.575	8.11446
0.57625	8.11493
0.5775	8.11001
0.57875	8.11001
0.58	8.11553
0.58125	8.11364
0.5825	8.11431
0.58375	8.11277
0.585	8.11395
0.58625	8.11613
0.5875	8.11758
0.58875	8.11303
0.59	8.11654
0.59125	8.11019
0.5925	8.11382
0.59375	8.11685
0.595	8.11054
0.59625	8.11393
0.5975	8.11131
0.59875	8.11416
0.6	8.11462
0.60125	8.11452
0.6025	8.1168
0.60375	8.11546
0.605	8.10772
0.60625	8.11701
0.6075	8.11084
0.60875	8.11447
0.61	8.11019
0.61125	8.11207
0.6125	8.1148
0.61375	8.11248
0.615	8.11398
0.61625	8.11005
0.6175	8.11048
0.61875	8.11398
0.62	8.1138
0.62125	8.11599
0.6225	8.11459
0.62375	8.10945
0.625	8.11051
0.62625	8.11437
0.6275	8.11385
0.62875	8.11288
0.63	8.10911
0.63125	8.111
0.6325	8.11133
0.63375	8.11166
0.635	8.11114
0.63625	8.11251
0.6375	8.11459
0.63875	8.11039
0.64	8.11493
0.64125	8.10933
0.6425	8.11277
0.64375	8.11234
0.645	8.11211
0.64625	8.11285
0.6475	8.10696
0.64875	8.1158
0.65	8.10933
0.65125	8.11368
0.6525	8.11025
0.65375	8.10632
0.655	8.11256
0.65625	8.11491
0.6575	8.11482
0.65875	8.11173
0.66	8.10997
0.66125	8.10963
0.6625	8.10836
0.66375	8.11273
0.665	8.10944
0.66625	8.10833
0.6675	8.10975
0.66875	8.10761
0.67	8.11404
0.67125	8.11429
0.6725	8.11064
0.67375	8.11222
0.675	8.11069
0.67625	8.11376
0.6775	8.11263
0.67875	8.11222
0.68	8.11256
0.68125	8.11643
0.6825	8.10993
0.68375	8.10816
0.685	8.11186
0.68625	8.11073
0.6875	8.11025
0.68875	8.1088
0.69	8.11244
0.69125	8.11226
0.6925	8.11229
0.69375	8.10885
0.695	8.10808
0.69625	8.11009
0.6975	8.11462
0.69875	8.11305
0.7	8.10749
0.70125	8.10951
0.7025	8.11122
0.70375	8.11242
0.705	8.11416
0.70625	8.11641
0.7075	8.11026
0.70875	8.11328
0.71	8.11725
0.71125	8.10832
0.7125	8.1105
0.71375	8.10736
0.715	8.10954
0.71625	8.1102
0.7175	8.10761
0.71875	8.10953
0.72	8.11304
0.72125	8.11422
0.7225	8.11203
0.72375	8.1077
0.725	8.11363
0.72625	8.10888
0.7275	8.11284
0.72875	8.1108
0.73	8.1103
0.73125	8.10692
0.7325	8.10473
0.73375	8.10888
0.735	8.11029
0.73625	8.11154
0.7375	8.10536
0.73875	8.10793
0.74	8.11386
0.74125	8.10814
0.7425	8.11249
0.74375	8.11363
0.745	8.10851
0.74625	8.11116
0.7475	8.11375
0.74875	8.10746
0.75	8.10628
0.75125	8.11046
0.7525	8.10763
0.75375	8.10794
0.755	8.11277
0.75625	8.10676
0.7575	8.10672
0.75875	8.11167
0.76	8.10514
0.76125	8.10419
0.7625	8.10869
0.76375	8.10953
0.765	8.11083
0.76625	8.10674
0.7675	8.11144
0.76875	8.11013
0.77	8.11416
0.77125	8.11016
0.7725	8.10787
0.77375	8.10791
0.775	8.10852
0.77625	8.10789
0.7775	8.10658
0.77875	8.10676
0.78	8.10695
0.78125	8.10924
0.7825	8.1083
0.78375	8.10678
0.785	8.11061
0.78625	8.1117
0.7875	8.11013
0.78875	8.10494
0.79	8.10975
0.79125	8.10793
0.7925	8.10539
0.79375	8.10902
0.795	8.10855
0.79625	8.10539
0.7975	8.10526
0.79875	8.10782
0.8	8.10522
0.80125	8.10814
0.8025	8.10628
0.80375	8.1098
0.805	8.1094
0.80625	8.11301
0.8075	8.10736
0.80875	8.10629
0.81	8.1141
0.81125	8.10442
0.8125	8.11234
0.81375	8.11179
0.815	8.10469
0.81625	8.10762
0.8175	8.11134
0.81875	8.10708
0.82	8.10876
0.82125	8.1105
0.8225	8.1055
0.82375	8.11048
0.825	8.10729
0.82625	8.10459
0.8275	8.11309
0.82875	8.1102
0.83	8.10434
0.83125	8.10807
0.8325	8.11001
0.83375	8.10491
0.835	8.10979
0.83625	8.10658
0.8375	8.10785
0.83875	8.109
0.84	8.11415
0.84125	8.10567
0.8425	8.1102
0.84375	8.10971
0.845	8.10831
0.84625	8.10472
0.8475	8.10932
0.84875	8.11164
0.85	8.10749
0.85125	8.10803
0.8525	8.10677
0.85375	8.10575
0.855	8.10392
0.85625	8.10669
0.8575	8.105
0.85875	8.10685
0.86	8.10576
0.86125	8.10774
0.8625	8.10438
0.86375	8.11021
0.865	8.10561
0.86625	8.10491
0.8675	8.11005
0.86875	8.1093
0.87	8.10977
0.87125	8.10532
0.8725	8.107
0.87375	8.1056
0.875	8.10964
0.87625	8.10437
0.8775	8.10616
0.87875	8.10433
0.88	8.10676
0.88125	8.10419
0.8825	8.10692
0.88375	8.10644
0.885	8.10282
0.88625	8.10955
0.8875	8.10368
0.88875	8.10613
0.89	8.10617
0.89125	8.10569
0.8925	8.10672
0.89375	8.10696
0.895	8.1059
0.89625	8.10612
0.8975	8.1117
0.89875	8.1136
0.9	8.10948
0.90125	8.1081
0.9025	8.10162
0.90375	8.10659
0.905	8.10365
0.90625	8.10624
0.9075	8.10662
0.90875	8.10441
0.91	8.108
0.91125	8.10719
0.9125	8.10446
0.91375	8.10815
0.915	8.10516
0.91625	8.10589
0.9175	8.10261
0.91875	8.10997
0.92	8.10437
0.92125	8.10336
0.9225	8.10148
0.92375	8.10501
0.925	8.10024
0.92625	8.10706
0.9275	8.10698
0.92875	8.10664
0.93	8.10817
0.93125	8.10509
0.9325	8.10361
0.93375	8.10648
0.935	8.1058
0.93625	8.10864
0.9375	8.10561
0.93875	8.10293
0.94	8.10524
0.94125	8.10173
0.9425	8.10818
0.94375	8.10332
0.945	8.10659
0.94625	8.10659
0.9475	8.10895
0.94875	8.1066
0.95	8.10696
0.95125	8.10785
0.9525	8.10517
0.95375	8.10434
0.955	8.10701
0.95625	8.10668
0.9575	8.10437
0.95875	8.10927
0.96	8.10802
0.96125	8.10685
0.9625	8.10538
0.96375	8.1046
0.965	8.10511
0.96625	8.10735
0.9675	8.10316
0.96875	8.10327
0.97	8.10369
0.97125	8.11181
0.9725	8.103
0.97375	8.1067
0.975	8.10876
0.97625	8.10388
0.9775	8.10391
0.97875	8.10792
0.98	8.10489
0.98125	8.10081
0.9825	8.10056
0.98375	8.10532
0.985	8.10506
0.98625	8.10406
0.9875	8.10684
0.98875	8.10768
0.99	8.10425
0.99125	8.10074
0.9925	8.10354
0.99375	8.10384
0.995	8.10268
0.99625	8.10751
0.9975	8.10657
0.99875	8.10823
1	8.10793
1.00125	8.10398
1.0025	8.10313
1.00375	8.10305
1.005	8.09873
1.00625	8.10351
1.0075	8.10433
1.00875	8.10855
1.01	8.10507
1.01125	8.10705
1.0125	8.10114
1.01375	8.1083
1.015	8.10837
1.01625	8.10503
1.0175	8.10066
1.01875	8.10401
1.02	8.10992
1.02125	8.10646
1.0225	8.10565
1.02375	8.10948
1.025	8.10197
1.02625	8.10311
1.0275	8.10741
1.02875	8.10493
1.03	8.10735
1.03125	8.10489
1.0325	8.10694
1.03375	8.10801
1.035	8.10852
1.03625	8.10338
1.0375	8.10478
1.03875	8.10781
1.04	8.10805
1.04125	8.10604
1.0425	8.10313
1.04375	8.10304
1.045	8.10376
1.04625	8.10245
1.0475	8.10235
1.04875	8.1047
1.05	8.10587
1.05125	8.10774
1.0525	8.10898
1.05375	8.10045
1.055	8.10483
1.05625	8.10172
1.0575	8.10263
1.05875	8.10389
1.06	8.10624
1.06125	8.09745
1.0625	8.10715
1.06375	8.1022
1.065	8.10369
1.06625	8.10653
1.0675	8.10631
1.06875	8.10723
1.07	8.10063
1.07125	8.10156
1.0725	8.10353
1.07375	8.10483
1.075	8.10541
1.07625	8.10125
1.0775	8.10264
1.07875	8.10423
1.08	8.09966
1.08125	8.10435
1.0825	8.10591
1.08375	8.10403
1.085	8.1067
1.08625	8.09965
1.0875	8.10108
1.08875	8.09704
1.09	8.10329
1.09125	8.10421
1.0925	8.10474
1.09375	8.10338
1.095	8.10127
1.09625	8.10517
1.0975	8.10088
1.09875	8.10647
1.1	8.10658
1.10125	8.10498
1.1025	8.10545
1.10375	8.09915
1.105	8.10472
1.10625	8.10637
1.1075	8.10641
1.10875	8.10361
1.11	8.10589
1.11125	8.10079
1.1125	8.10391
1.11375	8.10854
1.115	8.1033
1.11625	8.10636
1.1175	8.09853
1.11875	8.10157
1.12	8.10624
1.12125	8.10316
1.1225	8.10165
1.12375	8.10579
1.125	8.10246
1.12625	8.10594
1.1275	8.09851
1.12875	8.09874
1.13	8.09948
1.13125	8.10679
1.1325	8.1031
1.13375	8.10093
1.135	8.10452
1.13625	8.10155
1.1375	8.10684
1.13875	8.10837
1.14	8.09719
1.14125	8.09979
1.1425	8.1031
1.14375	8.10196
1.145	8.10339
1.14625	8.09959
1.1475	8.10391
1.14875	8.11004
1.15	8.09801
1.15125	8.09935
1.1525	8.09739
1.15375	8.0997
1.155	8.10475
1.15625	8.10624
1.1575	8.10354
1.15875	8.10483
1.16	8.1047
1.16125	8.10142
1.1625	8.10097
1.16375	8.10324
1.165	8.1062
1.16625	8.10466
1.1675	8.10103
1.16875	8.10587
1.17	8.1014
1.17125	8.1031
1.1725	8.10092
1.17375	8.10325
1.175	8.10112
1.17625	8.10437
1.1775	8.09917
1.17875	8.10156
1.18	8.10182
1.18125	8.10158
1.1825	8.09962
1.18375	8.09529
1.185	8.1
1.18625	8.10247
1.1875	8.10361
1.18875	8.10405
1.19	8.10264
1.19125	8.10524
1.1925	8.09861
1.19375	8.10058
1.195	8.09788
1.19625	8.10167
1.1975	8.0999
1.19875	8.10216
1.2	8.10129
1.20125	8.10333
1.2025	8.10031
1.20375	8.10235
1.205	8.10044
1.20625	8.10225
1.2075	8.10532
1.20875	8.10207
1.21	8.10264
1.21125	8.10009
1.2125	8.09917
1.21375	8.09902
1.215	8.09729
1.21625	8.10346
1.2175	8.10388
1.21875	8.101
1.22	8.10049
1.22125	8.09904
1.2225	8.10002
1.22375	8.10038
1.225	8.10533
1.22625	8.09979
1.2275	8.10022
1.22875	8.10218
1.23	8.10536
1.23125	8.10351
1.2325	8.10183
1.23375	8.09874
1.235	8.09933
1.23625	8.09854
1.2375	8.09948
1.23875	8.10427
1.24	8.10644
1.24125	8.10066
1.2425	8.10331
1.24375	8.09901
1.245	8.10069
1.24625	8.10651
1.2475	8.10303
1.24875	8.1026
1.25	8.10142
1.25125	8.10293
1.2525	8.09615
1.25375	8.10335
1.255	8.10485
1.25625	8.10248
1.2575	8.10236
1.25875	8.09904
1.26	8.09809
1.26125	8.10438
1.2625	8.10456
1.26375	8.10302
1.265	8.09766
1.26625	8.10533
1.2675	8.09627
1.26875	8.10358
1.27	8.09916
1.27125	8.10048
1.2725	8.10147
1.27375	8.1049
1.275	8.10295
1.27625	8.10193
1.2775	8.10385
1.27875	8.10091
1.28	8.0981
1.28125	8.09854
1.2825	8.09423
1.28375	8.09857
1.285	8.10303
1.28625	8.09885
1.2875	8.09722
1.28875	8.09762
1.29	8.10294
1.29125	8.09915
1.2925	8.10779
1.29375	8.09811
1.295	8.09898
1.29625	8.10294
1.2975	8.10358
1.29875	8.10074
1.3	8.10248
1.30125	8.10267
1.3025	8.10085
1.30375	8.1026
1.305	8.10165
1.30625	8.09841
1.3075	8.10164
1.30875	8.09871
1.31	8.10189
1.31125	8.10549
1.3125	8.10708
1.31375	8.1005
1.315	8.09231
1.31625	8.10073
1.3175	8.09938
1.31875	8.1016
1.32	8.09992
1.32125	8.09889
1.3225	8.09691
1.32375	8.10169
1.325	8.0994
1.32625	8.09715
1.3275	8.10004
1.32875	8.09965
1.33	8.09959
1.33125	8.09832
1.3325	8.10211
1.33375	8.09706
1.335	8.09932
1.33625	8.09907
1.3375	8.09864
1.33875	8.09668
1.34	8.10039
1.34125	8.10049
1.3425	8.09888
1.34375	8.10485
1.345	8.09869
1.34625	8.10019
1.3475	8.09762
1.34875	8.10309
1.35	8.09893
1.35125	8.10055
1.3525	8.10206
1.35375	8.10113
1.355	8.09642
1.35625	8.09841
1.3575	8.10033
1.35875	8.09504
1.36	8.097
1.36125	8.09382
1.3625	8.09715
1.36375	8.09975
1.365	8.0992
1.36625	8.10213
1.3675	8.09906
1.36875	8.09634
1.37	8.09933
1.37125	8.10149
1.3725	8.09559
1.37375	8.09639
1.375	8.10609
1.37625	8.10117
1.3775	8.09857
1.37875	8.09774
1.38	8.09965
1.38125	8.10457
1.3825	8.10306
1.38375	8.09943
1.385	8.09875
1.38625	8.09676
1.3875	8.10117
1.38875	8.09995
1.39	8.09836
1.39125	8.09652
1.3925	8.09532
1.39375	8.09536
1.395	8.09606
1.39625	8.10323
1.3975	8.09783
1.39875	8.09617
1.4	8.09954
1.40125	8.09465
1.4025	8.09727
1.40375	8.09914
1.405	8.09717
1.40625	8.10032
1.4075	8.09989
1.40875	8.10452
1.41	8.10078
1.41125	8.10026
1.4125	8.10115
1.41375	8.10162
1.415	8.1011
1.41625	8.09716
1.4175	8.10091
1.41875	8.10047
1.42	8.09856
1.42125	8.10103
1.4225	8.09459
1.42375	8.10242
1.425	8.0986
1.42625	8.09764
1.4275	8.09481
1.42875	8.09962
1.43	8.09912
1.43125	8.09828
1.4325	8.10064
1.43375	8.09634
1.435	8.09856
1.43625	8.09737
1.4375	8.10362
1.43875	8.09876
1.44	8.09211
1.44125	8.10097
1.4425	8.09938
1.44375	8.09601
1.445	8.09838
1.44625	8.09608
1.4475	8.09624
1.44875	8.09994
1.45	8.09837
1.45125	8.0978
1.4525	8.10209
1.45375	8.10034
1.455	8.09399
1.45625	8.09167
1.4575	8.09734
1.45875	8.09973
1.46	8.09624
1.46125	8.09921
1.4625	8.09937
1.46375	8.10024
1.465	8.09883
1.46625	8.1008
1.4675	8.09792
1.46875	8.09863
1.47	8.09338
1.47125	8.0955
1.4725	8.09856
1.47375	8.10242
1.475	8.09731
1.47625	8.10017
1.4775	8.09567
1.47875	8.09562
1.48	8.10052
1.48125	8.0951
1.4825	8.09955
1.48375	8.0938
1.485	8.10255
1.48625	8.09479
1.4875	8.09958
1.48875	8.10177
1.49	8.09518
1.49125	8.09698
1.4925	8.09427
1.49375	8.10143
1.495	8.10783
1.49625	8.09981
1.4975	8.09829
1.49875	8.09706
1.5	8.09535
1.50125	8.09387
1.5025	8.09658
1.50375	8.10035
1.505	8.10029
1.50625	8.09992
1.5075	8.0956
1.50875	8.09814
1.51	8.0933
1.51125	8.09758
1.5125	8.09759
1.51375	8.09527
1.515	8.09723
1.51625	8.09874
1.5175	8.09175
1.51875	8.09733
1.52	8.09948
1.52125	8.09755
1.5225	8.1007
1.52375	8.09647
1.525	8.09633
1.52625	8.09549
1.5275	8.09612
1.52875	8.09703
1.53	8.09819
1.53125	8.09876
1.5325	8.09855
1.53375	8.09998
1.535	8.09964
1.53625	8.09631
1.5375	8.0991
1.53875	8.09621
1.54	8.1007
1.54125	8.09701
1.5425	8.09482
1.54375	8.09632
1.545	8.09849
1.54625	8.09424
1.5475	8.09445
1.54875	8.10341
1.55	8.0991
1.55125	8.09473
1.5525	8.09222
1.55375	8.09526
1.555	8.09686
1.55625	8.09901
1.5575	8.103
1.55875	8.09798
1.56	8.10048
1.56125	8.0972
1.5625	8.09044
1.56375	8.09672
1.565	8.09987
1.56625	8.09445
1.5675	8.09946
1.56875	8.09155
1.57	8.09709
1.57125	8.10091
1.5725	8.09734
1.57375	8.09332
1.575	8.09927
1.57625	8.09438
1.5775	8.10006
1.57875	8.09699
1.58	8.0972
1.58125	8.09434
1.5825	8.0943
1.58375	8.09441
1.585	8.09746
1.58625	8.09669
1.5875	8.10005
1.58875	8.09487
1.59	8.09707
1.59125	8.09703
1.5925	8.10355
1.59375	8.09854
1.595	8.09785
1.59625	8.09881
1.5975	8.0994
1.59875	8.0957
1.6	8.10119
1.60125	8.09746
1.6025	8.09626
1.60375	8.09376
1.605	8.09512
1.60625	8.09421
1.6075	8.10221
1.60875	8.09664
1.61	8.10127
1.61125	8.09505
1.6125	8.09507
1.61375	8.10021
1.615	8.0973
1.61625	8.10091
1.6175	8.09739
1.61875	8.09569
1.62	8.09348
1.62125	8.09411
1.6225	8.09904
1.62375	8.09379
1.625	8.09571
1.62625	8.09613
1.6275	8.1008
1.62875	8.10119
1.63	8.09818
1.63125	8.09226
1.6325	8.09825
1.63375	8.09696
1.635	8.09555
1.63625	8.0944
1.6375	8.1018
1.63875	8.09955
1.64	8.09836
1.64125	8.09058
1.6425	8.09526
1.64375	8.09624
1.645	8.0953
1.64625	8.09762
1.6475	8.09746
1.64875	8.0976
1.65	8.09838
1.65125	8.09987
1.6525	8.09467
1.65375	8.09438
1.655	8.09373
1.65625	8.09492
1.6575	8.09731
1.65875	8.10143
1.66	8.09469
1.66125	8.09565
1.6625	8.09394
1.66375	8.09429
1.665	8.09747
1.66625	8.09502
1.6675	8.09929
1.66875	8.09562
1.67	8.09563
1.67125	8.09115
1.6725	8.09156
1.67375	8.09581
1.675	8.09655
1.67625	8.09493
1.6775	8.09459
1.67875	8.09824
1.68	8.09225
1.68125	8.09463
1.6825	8.09334
1.68375	8.09687
1.685	8.09663
1.68625	8.0944
1.6875	8.09386
1.68875	8.09483
1.69	8.09616
1.69125	8.08934
1.6925	8.09298
1.69375	8.09329
1.695	8.09713
1.69625	8.09807
1.6975	8.09262
1.69875	8.09421
1.7	8.09842
1.70125	8.09943
1.7025	8.09449
1.70375	8.09586
1.705	8.09327
1.70625	8.09281
1.7075	8.09503
1.70875	8.09343
1.71	8.09141
1.71125	8.09738
1.7125	8.09795
1.71375	8.0957
1.715	8.0991
1.71625	8.09324
1.7175	8.09515
1.71875	8.08997
1.72	8.09075
1.72125	8.09526
1.7225	8.09748
1.72375	8.09058
1.725	8.09586
1.72625	8.09462
1.7275	8.09388
1.72875	8.09044
1.73	8.0946
1.73125	8.09755
1.7325	8.09441
1.73375	8.09455
1.735	8.09615
1.73625	8.09699
1.7375	8.09849
1.73875	8.09889
1.74	8.09704
1.74125	8.09599
1.7425	8.09811
1.74375	8.09706
1.745	8.09471
1.74625	8.0944
1.7475	8.09208
1.74875	8.0975
1.75	8.09684
1.75125	8.09597
1.7525	8.09548
1.75375	8.09319
1.755	8.08824
1.75625	8.09869
1.7575	8.09953
1.75875	8.09768
1.76	8.10083
1.76125	8.0945
1.7625	8.09487
1.76375	8.09181
1.765	8.09132
1.76625	8.09774
1.7675	8.09579
1.76875	8.09393
1.77	8.09482
1.77125	8.09271
1.7725	8.10097
1.77375	8.09319
1.775	8.09249
1.77625	8.09427
1.7775	8.09777
1.77875	8.09731
1.78	8.09627
1.78125	8.09356
1.7825	8.0979
1.78375	8.09163
1.785	8.09555
1.78625	8.09427
1.7875	8.09406
1.78875	8.09761
1.79	8.09769
1.79125	8.09338
1.7925	8.09293
1.79375	8.09493
1.795	8.09547
1.79625	8.09191
1.7975	8.09742
1.79875	8.0968
1.8	8.09617
1.80125	8.09552
1.8025	8.09586
1.80375	8.09659
1.805	8.0942
1.80625	8.10057
1.8075	8.09941
1.80875	8.0938
1.81	8.09298
1.81125	8.09152
1.8125	8.09738
1.81375	8.09113
1.815	8.09321
1.81625	8.09337
1.8175	8.09787
1.81875	8.0924
1.82	8.09817
1.82125	8.10126
1.8225	8.09458
1.82375	8.09236
1.825	8.09765
1.82625	8.09545
1.8275	8.09381
1.82875	8.09592
1.83	8.09991
1.83125	8.09404
1.8325	8.09461
1.83375	8.09369
1.835	8.09317
1.83625	8.09671
1.8375	8.09463
1.83875	8.09441
1.84	8.09184
1.84125	8.09374
1.8425	8.09341
1.84375	8.09442
1.845	8.09409
1.84625	8.09361
1.8475	8.09419
1.84875	8.0919
1.85	8.09554
1.85125	8.09359
1.8525	8.09926
1.85375	8.09614
1.855	8.09334
1.85625	8.09459
1.8575	8.09402
1.85875	8.09396
1.86	8.09452
1.86125	8.09704
1.8625	8.09703
1.86375	8.09264
1.865	8.09682
1.86625	8.09829
1.8675	8.09545
1.86875	8.09711
1.87	8.09492
1.87125	8.09563
1.8725	8.09175
1.87375	8.09247
1.875	8.09152
1.87625	8.08902
1.8775	8.09548
1.87875	8.09445
1.88	8.09849
1.88125	8.09054
1.8825	8.09153
1.88375	8.09121
1.885	8.09115
1.88625	8.09227
1.8875	8.0938
1.88875	8.09443
1.89	8.0931
1.89125	8.09546
1.8925	8.09439
1.89375	8.09546
1.895	8.09034
1.89625	8.09969
1.8975	8.09128
1.89875	8.09935
1.9	8.0931
1.90125	8.0903
1.9025	8.09337
1.90375	8.09501
1.905	8.09645
1.90625	8.08951
1.9075	8.09825
1.90875	8.0927
1.91	8.09277
1.91125	8.09365
1.9125	8.08965
1.91375	8.09081
1.915	8.09422
1.91625	8.09473
1.9175	8.09156
1.91875	8.09315
1.92	8.09642
1.92125	8.10156
1.9225	8.09537
1.92375	8.08812
1.925	8.08914
1.92625	8.08791
1.9275	8.08956
1.92875	8.09564
1.93	8.09439
1.93125	8.09201
1.9325	8.09004
1.93375	8.09215
1.935	8.09669
1.93625	8.09629
1.9375	8.09407
1.93875	8.09618
1.94	8.09361
1.94125	8.09568
1.9425	8.09427
1.94375	8.09483
1.945	8.09389
1.94625	8.09087
1.9475	8.09508
1.94875	8.09277
1.95	8.09267
1.95125	8.09362
1.9525	8.09104
1.95375	8.08923
1.955	8.09218
1.95625	8.08972
1.9575	8.09351
1.95875	8.08926
1.96	8.09091
1.96125	8.09444
1.9625	8.09464
1.96375	8.09405
1.965	8.09414
1.96625	8.09334
1.9675	8.08955
1.96875	8.09521
1.97	8.09508
1.97125	8.09414
1.9725	8.09488
1.97375	8.10138
1.975	8.09174
1.97625	8.09133
1.9775	8.09201
1.97875	8.09874
1.98	8.09271
1.98125	8.09265
1.9825	8.08922
1.98375	8.09117
1.985	8.09312
1.98625	8.09565
1.9875	8.09431
1.98875	8.09217
1.99	8.09193
1.99125	8.09009
1.9925	8.09241
1.99375	8.08698
1.995	8.09167
1.99625	8.09503
1.9975	8.09206
1.99875	8.09327
2	8.09661
2.00125	8.09207
2.0025	8.09205
2.00375	8.09801
2.005	8.09527
2.00625	8.09824
2.0075	8.09416
2.00875	8.09863
2.01	8.09353
2.01125	8.10111
2.0125	8.09493
2.01375	8.09391
2.015	8.09166
2.01625	8.09426
2.0175	8.08887
2.01875	8.10055
2.02	8.09072
2.02125	8.09304
2.0225	8.09594
2.02375	8.092
2.025	8.09306
2.02625	8.09073
2.0275	8.0938
2.02875	8.09317
2.03	8.09145
2.03125	8.09371
2.0325	8.08865
2.03375	8.09426
2.035	8.09527
2.03625	8.09237
2.0375	8.09502
2.03875	8.09367
2.04	8.09122
2.04125	8.09351
2.0425	8.09764
2.04375	8.08943
2.045	8.09421
2.04625	8.09835
2.0475	8.09797
2.04875	8.09192
2.05	8.09327
2.05125	8.09354
2.0525	8.09196
2.05375	8.09128
2.055	8.09251
2.05625	8.09145
2.0575	8.09028
2.05875	8.0887
2.06	8.08953
2.06125	8.08748
2.0625	8.09319
2.06375	8.09193
2.065	8.0891
2.06625	8.09122
2.0675	8.09653
2.06875	8.09258
2.07	8.0869
2.07125	8.08965
2.0725	8.09608
2.07375	8.09102
2.075	8.08911
2.07625	8.08994
2.0775	8.09466
2.07875	8.09045
2.08	8.09034
2.08125	8.09546
2.0825	8.09224
2.08375	8.09192
2.085	8.0911
2.08625	8.09433
2.0875	8.08905
2.08875	8.09304
2.09	8.08907
2.09125	8.09568
2.0925	8.09161
2.09375	8.09151
2.095	8.09325
2.09625	8.0967
2.0975	8.09017
2.09875	8.09155
2.1	8.08762
2.10125	8.09383
2.1025	8.0938
2.10375	8.09124
2.105	8.093
2.10625	8.09021
2.1075	8.09255
2.10875	8.09321
2.11	8.0885
2.11125	8.08818
2.1125	8.09463
2.11375	8.09547
2.115	8.09313
2.11625	8.09028
2.1175	8.09302
2.11875	8.08858
2.12	8.09164
2.12125	8.09003
2.1225	8.09519
2.12375	8.09657
2.125	8.09262
2.12625	8.09305
2.1275	8.0951
2.12875	8.09349
2.13	8.09085
2.13125	8.09431
2.1325	8.08655
2.13375	8.09128
2.135	8.09552
2.13625	8.08941
2.1375	8.0906
2.13875	8.08712
2.14	8.08761
2.14125	8.09159
2.1425	8.09366
2.14375	8.09885
2.145	8.0907
2.14625	8.09136
2.1475	8.08696
2.14875	8.08774
2.15	8.09475
2.15125	8.09017
2.1525	8.08731
2.15375	8.08961
2.155	8.08816
2.15625	8.09334
2.1575	8.09577
2.15875	8.09617
2.16	8.09235
2.16125	8.09229
2.1625	8.09516
2.16375	8.09336
2.165	8.09942
2.16625	8.09186
2.1675	8.09143
2.16875	8.08605
2.17	8.09374
2.17125	8.09226
2.1725	8.09201
2.17375	8.08781
2.175	8.09354
2.17625	8.09657
2.1775	8.09449
2.17875	8.0922
2.18	8.08954
2.18125	8.08968
2.1825	8.09618
2.18375	8.08962
2.185	8.0902
2.18625	8.09063
2.1875	8.08851
2.18875	8.09394
2.19	8.08954
2.19125	8.08886
2.1925	8.09351
2.19375	8.08972
2.195	8.08921
2.19625	8.08948
2.1975	8.09117
2.19875	8.09219
2.2	8.08947
2.20125	8.09357
2.2025	8.09295
2.20375	8.09257
2.205	8.09375
2.20625	8.09221
2.2075	8.0899
2.20875	8.08862
2.21	8.09265
2.21125	8.09009
2.2125	8.0973
2.21375	8.08924
2.215	8.08745
2.21625	8.0934
2.2175	8.09135
2.21875	8.08942
2.22	8.09107
2.22125	8.0869
2.2225	8.09148
2.22375	8.09484
2.225	8.094
2.22625	8.09223
2.2275	8.09315
2.22875	8.09262
2.23	8.08793
2.23125	8.08929
2.2325	8.09129
2.23375	8.08899
2.235	8.08986
2.23625	8.09213
2.2375	8.09087
2.23875	8.09128
2.24	8.0887
2.24125	8.09182
2.2425	8.09053
2.24375	8.0984
2.245	8.09243
2.24625	8.08915
2.2475	8.09161
2.24875	8.09528
2.25	8.0913
2.25125	8.08956
2.2525	8.09048
2.25375	8.09069
2.255	8.0904
2.25625	8.09093
2.2575	8.09303
2.25875	8.0887
2.26	8.09102
2.26125	8.0901
2.2625	8.0908
2.26375	8.09044
2.265	8.09221
2.26625	8.08959
2.2675	8.08951
2.26875	8.09507
2.27	8.09247
2.27125	8.08962
2.2725	8.09066
2.27375	8.09379
2.275	8.09294
2.27625	8.08784
2.2775	8.08772
2.27875	8.09111
2.28	8.08732
2.28125	8.08993
2.2825	8.08817
2.28375	8.09197
2.285	8.09691
2.28625	8.09313
2.2875	8.09036
2.28875	8.08923
2.29	8.09062
2.29125	8.08894
2.2925	8.09078
2.29375	8.08951
2.295	8.09103
2.29625	8.0905
2.2975	8.09185
2.29875	8.09293
2.3	8.09072
2.30125	8.08718
2.3025	8.08871
2.30375	8.09054
2.305	8.09421
2.30625	8.09275
2.3075	8.09359
2.30875	8.09285
2.31	8.09296
2.31125	8.09331
2.3125	8.08704
2.31375	8.09327
2.315	8.09096
2.31625	8.09209
2.3175	8.09256
2.31875	8.09138
2.32	8.09092
2.32125	8.0934
2.3225	8.09086
2.32375	8.09204
2.325	8.09377
2.32625	8.08697
2.3275	8.09548
2.32875	8.09494
2.33	8.08941
2.33125	8.09012
2.3325	8.09003
2.33375	8.09549
2.335	8.0916
2.33625	8.09131
2.3375	8.09224
2.33875	8.08986
2.34	8.09206
2.34125	8.08609
2.3425	8.0899
2.34375	8.08836
2.345	8.0892
2.34625	8.09073
2.3475	8.09369
2.34875	8.08911
2.35	8.09158
2.35125	8.08974
2.3525	8.08862
2.35375	8.09436
2.355	8.09228
2.35625	8.08679
2.3575	8.08788
2.35875	8.08801
2.36	8.08886
2.36125	8.09077
2.3625	8.09204
2.36375	8.09031
2.365	8.08924
2.36625	8.09137
2.3675	8.09231
2.36875	8.08873
2.37	8.09377
2.37125	8.09064
2.3725	8.0946
2.37375	8.09326
2.375	8.08697
2.37625	8.089
2.3775	8.09346
2.37875	8.09391
2.38	8.08627
2.38125	8.08589
2.3825	8.09377
2.38375	8.08894
2.385	8.09268
2.38625	8.09238
2.3875	8.09167
2.38875	8.09078
2.39	8.08538
2.39125	8.09096
2.3925	8.08927
2.39375	8.08632
2.395	8.09087
2.39625	8.09208
2.3975	8.09193
2.39875	8.09122
2.4	8.08702
2.40125	8.08565
2.4025	8.08966
2.40375	8.09057
2.405	8.09083
2.40625	8.0931
2.4075	8.08909
2.40875	8.08557
2.41	8.08577
2.41125	8.09071
2.4125	8.08995
2.41375	8.08744
2.415	8.08835
2.41625	8.09272
2.4175	8.09198
2.41875	8.0922
2.42	8.09064
2.42125	8.08762
2.4225	8.091
2.42375	8.09462
2.425	8.09552
2.42625	8.09018
2.4275	8.09135
2.42875	8.08923
2.43	8.08694
2.43125	8.09135
2.4325	8.08904
2.43375	8.08964
2.435	8.0822
2.43625	8.08725
2.4375	8.08664
2.43875	8.09067
2.44	8.08861
2.44125	8.08725
2.4425	8.0915
2.44375	8.09126
2.445	8.09206
2.44625	8.09148
2.4475	8.09072
2.44875	8.08544
2.45	8.08796
2.45125	8.09186
2.4525	8.0884
2.45375	8.08725
2.455	8.08417
2.45625	8.08855
2.4575	8.09003
2.45875	8.09291
2.46	8.09016
2.46125	8.08926
2.4625	8.0911
2.46375	8.08564
2.465	8.09009
2.46625	8.08555
2.4675	8.09061
2.46875	8.08827
2.47	8.08765
2.47125	8.08957
2.4725	8.08694
2.47375	8.0902
2.475	8.08737
2.47625	8.0921
2.4775	8.08899
2.47875	8.09462
2.48	8.08514
2.48125	8.08552
2.4825	8.09119
2.48375	8.09352
2.485	8.08493
2.48625	8.08818
2.4875	8.08951
2.48875	8.08668
2.49	8.08526
2.49125	8.09026
2.4925	8.08836
2.49375	8.08962
2.495	8.08815
2.49625	8.08339
2.4975	8.08675
2.49875	8.0908
2.5	8.09026
[truncated: 2,000 more rows]

## Sheet: 3 uM
0.00125	8.5769
0.0025	8.57166
0.00375	8.5306
0.005	8.52463
0.00625	8.51081
0.0075	8.49712
0.00875	8.48058
0.01	8.46801
0.01125	8.45929
0.0125	8.44112
0.01375	8.43106
0.015	8.41953
0.01625	8.40993
0.0175	8.40046
0.01875	8.39096
0.02	8.37804
0.02125	8.36304
0.0225	8.3618
0.02375	8.35263
0.025	8.34396
0.02625	8.33821
0.0275	8.33171
0.02875	8.32458
0.03	8.31576
0.03125	8.30606
0.0325	8.30561
0.03375	8.29599
0.035	8.29276
0.03625	8.28898
0.0375	8.28346
0.03875	8.27836
0.04	8.26721
0.04125	8.27504
0.0425	8.26387
0.04375	8.25784
0.045	8.2544
0.04625	8.24809
0.0475	8.24889
0.04875	8.2517
0.05	8.24097
0.05125	8.24221
0.0525	8.23761
0.05375	8.23404
0.055	8.23017
0.05625	8.23133
0.0575	8.22415
0.05875	8.22079
0.06	8.22144
0.06125	8.21856
0.0625	8.21581
0.06375	8.21846
0.065	8.21108
0.06625	8.21061
0.0675	8.20948
0.06875	8.2088
0.07	8.20747
0.07125	8.20935
0.0725	8.20518
0.07375	8.20456
0.075	8.19631
0.07625	8.1958
0.0775	8.19701
0.07875	8.19632
0.08	8.19611
0.08125	8.194
0.0825	8.1937
0.08375	8.1961
0.085	8.19457
0.08625	8.19067
0.0875	8.18898
0.08875	8.18584
0.09	8.1847
0.09125	8.19051
0.0925	8.18708
0.09375	8.18335
0.095	8.18444
0.09625	8.18596
0.0975	8.18169
0.09875	8.18586
0.1	8.1789
0.10125	8.17649
0.1025	8.18087
0.10375	8.1791
0.105	8.17897
0.10625	8.17737
0.1075	8.17917
0.10875	8.17669
0.11	8.17838
0.11125	8.17609
0.1125	8.17649
0.11375	8.1781
0.115	8.17464
0.11625	8.1759
0.1175	8.17806
0.11875	8.17744
0.12	8.17763
0.12125	8.1735
0.1225	8.17254
0.12375	8.17341
0.125	8.17729
0.12625	8.1753
0.1275	8.17372
0.12875	8.17852
0.13	8.17187
0.13125	8.17185
0.1325	8.16871
0.13375	8.16767
0.135	8.17487
0.13625	8.17082
0.1375	8.16976
0.13875	8.17482
0.14	8.16371
0.14125	8.17544
0.1425	8.17199
0.14375	8.17221
0.145	8.17376
0.14625	8.16948
0.1475	8.16601
0.14875	8.17094
0.15	8.17278
0.15125	8.16921
0.1525	8.17059
0.15375	8.16945
0.155	8.16735
0.15625	8.17113
0.1575	8.16954
0.15875	8.17351
0.16	8.17186
0.16125	8.17161
0.1625	8.16817
0.16375	8.17049
0.165	8.16858
0.16625	8.17123
0.1675	8.17092
0.16875	8.16958
0.17	8.16725
0.17125	8.16697
0.1725	8.16914
0.17375	8.17167
0.175	8.16638
0.17625	8.16702
0.1775	8.1684
0.17875	8.16963
0.18	8.17446
0.18125	8.172
0.1825	8.16681
0.18375	8.16432
0.185	8.16075
0.18625	8.16486
0.1875	8.16561
0.18875	8.16622
0.19	8.16358
0.19125	8.16706
0.1925	8.16421
0.19375	8.16839
0.195	8.16822
0.19625	8.16629
0.1975	8.16791
0.19875	8.16684
0.2	8.16992
0.20125	8.1622
0.2025	8.16614
0.20375	8.16473
0.205	8.16348
0.20625	8.16535
0.2075	8.16354
0.20875	8.16589
0.21	8.16336
0.21125	8.1663
0.2125	8.16699
0.21375	8.16948
0.215	8.16234
0.21625	8.16524
0.2175	8.17146
0.21875	8.16945
0.22	8.16532
0.22125	8.1648
0.2225	8.16287
0.22375	8.16388
0.225	8.16665
0.22625	8.16237
0.2275	8.16162
0.22875	8.16535
0.23	8.16573
0.23125	8.16325
0.2325	8.16333
0.23375	8.163
0.235	8.16484
0.23625	8.16738
0.2375	8.16017
0.23875	8.16479
0.24	8.16494
0.24125	8.16483
0.2425	8.16514
0.24375	8.16184
0.245	8.16528
0.24625	8.16451
0.2475	8.1675
0.24875	8.16534
0.25	8.16682
0.25125	8.16067
0.2525	8.16318
0.25375	8.16158
0.255	8.16386
0.25625	8.15777
0.2575	8.16091
0.25875	8.1688
0.26	8.15959
0.26125	8.16353
0.2625	8.16562
0.26375	8.16273
0.265	8.15961
0.26625	8.16256
0.2675	8.16181
0.26875	8.16512
0.27	8.16374
0.27125	8.16987
0.2725	8.16197
0.27375	8.16277
0.275	8.16385
0.27625	8.16228
0.2775	8.16555
0.27875	8.16041
0.28	8.16142
0.28125	8.16521
0.2825	8.16129
0.28375	8.16462
0.285	8.16159
0.28625	8.15761
0.2875	8.16046
0.28875	8.1646
0.29	8.16228
0.29125	8.15908
0.2925	8.16724
0.29375	8.15986
0.295	8.16312
0.29625	8.1606
0.2975	8.16075
0.29875	8.15784
0.3	8.16035
0.30125	8.16354
0.3025	8.16148
0.30375	8.16245
0.305	8.16223
0.30625	8.16265
0.3075	8.16362
0.30875	8.16391
0.31	8.16306
0.31125	8.16132
0.3125	8.1575
0.31375	8.16255
0.315	8.16249
0.31625	8.1615
0.3175	8.16594
0.31875	8.16132
0.32	8.15849
0.32125	8.1641
0.3225	8.16546
0.32375	8.16624
0.325	8.16421
0.32625	8.16045
0.3275	8.1624
0.32875	8.15997
0.33	8.16224
0.33125	8.16539
0.3325	8.16552
0.33375	8.15886
0.335	8.16161
0.33625	8.15915
0.3375	8.16091
0.33875	8.16615
0.34	8.157
0.34125	8.16144
0.3425	8.16366
0.34375	8.16542
0.345	8.15796
0.34625	8.16282
0.3475	8.16265
0.34875	8.15771
0.35	8.16469
0.35125	8.15573
0.3525	8.16083
0.35375	8.15881
0.355	8.16527
0.35625	8.16066
0.3575	8.16144
0.35875	8.16588
0.36	8.1613
0.36125	8.16317
0.3625	8.15928
0.36375	8.15684
0.365	8.1595
0.36625	8.1604
0.3675	8.15955
0.36875	8.15748
0.37	8.16283
0.37125	8.16131
0.3725	8.15916
0.37375	8.16124
0.375	8.16245
0.37625	8.15999
0.3775	8.16159
0.37875	8.15749
0.38	8.15977
0.38125	8.16294
0.3825	8.15822
0.38375	8.16247
0.385	8.16169
0.38625	8.16115
0.3875	8.16062
0.38875	8.15892
0.39	8.16029
0.39125	8.16031
0.3925	8.15955
0.39375	8.15835
0.395	8.15831
0.39625	8.15961
0.3975	8.15881
0.39875	8.16402
0.4	8.16161
0.40125	8.16296
0.4025	8.1643
0.40375	8.16156
0.405	8.16222
0.40625	8.16088
0.4075	8.16002
0.40875	8.157
0.41	8.15851
0.41125	8.1593
0.4125	8.16035
0.41375	8.16195
0.415	8.16007
0.41625	8.15709
0.4175	8.15856
0.41875	8.15808
0.42	8.15722
0.42125	8.15915
0.4225	8.16141
0.42375	8.16168
0.425	8.15994
0.42625	8.15983
0.4275	8.1588
0.42875	8.15722
0.43	8.15553
0.43125	8.16105
0.4325	8.15909
0.43375	8.16252
0.435	8.15852
0.43625	8.15978
0.4375	8.15931
0.43875	8.15672
0.44	8.15893
0.44125	8.15703
0.4425	8.16132
0.44375	8.15163
0.445	8.15497
0.44625	8.1606
0.4475	8.16028
0.44875	8.15556
0.45	8.15639
0.45125	8.15809
0.4525	8.16145
0.45375	8.15974
0.455	8.15618
0.45625	8.16021
0.4575	8.15826
0.45875	8.16035
0.46	8.15538
0.46125	8.16042
0.4625	8.15814
0.46375	8.16283
0.465	8.15842
0.46625	8.15879
0.4675	8.15719
0.46875	8.16006
0.47	8.15785
0.47125	8.16193
0.4725	8.15847
0.47375	8.15798
0.475	8.15783
0.47625	8.15759
0.4775	8.1579
0.47875	8.15824
0.48	8.15536
0.48125	8.15413
0.4825	8.15819
0.48375	8.15726
0.485	8.1572
0.48625	8.15742
0.4875	8.16134
0.48875	8.15845
0.49	8.15481
0.49125	8.15954
0.4925	8.16214
0.49375	8.15804
0.495	8.15833
0.49625	8.15743
0.4975	8.15422
0.49875	8.15692
0.5	8.16184
0.50125	8.15221
0.5025	8.15671
0.50375	8.15707
0.505	8.16074
0.50625	8.15622
0.5075	8.15884
0.50875	8.16334
0.51	8.15494
0.51125	8.15143
0.5125	8.15496
0.51375	8.15673
0.515	8.16208
0.51625	8.15808
0.5175	8.15542
0.51875	8.15798
0.52	8.15658
0.52125	8.15875
0.5225	8.15912
0.52375	8.15113
0.525	8.16113
0.52625	8.15452
0.5275	8.15589
0.52875	8.15884
0.53	8.15961
0.53125	8.15962
0.5325	8.16124
0.53375	8.15448
0.535	8.15986
0.53625	8.15164
0.5375	8.15242
0.53875	8.15653
0.54	8.1565
0.54125	8.15616
0.5425	8.15197
0.54375	8.15603
0.545	8.15706
0.54625	8.15679
0.5475	8.15802
0.54875	8.15608
0.55	8.15616
0.55125	8.16023
0.5525	8.15833
0.55375	8.15497
0.555	8.14921
0.55625	8.15474
0.5575	8.15516
0.55875	8.15338
0.56	8.15225
0.56125	8.15577
0.5625	8.15515
0.56375	8.15701
0.565	8.15497
0.56625	8.15665
0.5675	8.15568
0.56875	8.15523
0.57	8.15616
0.57125	8.15608
0.5725	8.15541
0.57375	8.154
0.575	8.15236
0.57625	8.16055
0.5775	8.15226
0.57875	8.15626
0.58	8.15566
0.58125	8.15667
0.5825	8.15787
0.58375	8.15632
0.585	8.15385
0.58625	8.15821
0.5875	8.15654
0.58875	8.15524
0.59	8.15971
0.59125	8.15202
0.5925	8.1504
0.59375	8.15453
0.595	8.15887
0.59625	8.15208
0.5975	8.15743
0.59875	8.15704
0.6	8.15665
0.60125	8.15525
0.6025	8.15505
0.60375	8.15942
0.605	8.15077
0.60625	8.15252
0.6075	8.15546
0.60875	8.15488
0.61	8.15264
0.61125	8.15583
0.6125	8.15675
0.61375	8.1592
0.615	8.15351
0.61625	8.14998
0.6175	8.15873
0.61875	8.15323
0.62	8.15584
0.62125	8.154
0.6225	8.15495
0.62375	8.15073
0.625	8.15245
0.62625	8.15598
0.6275	8.15112
0.62875	8.15401
0.63	8.15001
0.63125	8.15379
0.6325	8.1576
0.63375	8.15328
0.635	8.15668
0.63625	8.16058
0.6375	8.15838
0.63875	8.15652
0.64	8.15994
0.64125	8.15735
0.6425	8.15324
0.64375	8.15624
0.645	8.15223
0.64625	8.1564
0.6475	8.15866
0.64875	8.15504
0.65	8.15627
0.65125	8.15511
0.6525	8.15527
0.65375	8.15487
0.655	8.15479
0.65625	8.15561
0.6575	8.15693
0.65875	8.15435
0.66	8.1506
0.66125	8.15297
0.6625	8.15461
0.66375	8.15393
0.665	8.15492
0.66625	8.15881
0.6675	8.15232
0.66875	8.14975
0.67	8.15347
0.67125	8.1553
0.6725	8.15084
0.67375	8.15468
0.675	8.15852
0.67625	8.15602
0.6775	8.15137
0.67875	8.154
0.68	8.15502
0.68125	8.15499
0.6825	8.15381
0.68375	8.1535
0.685	8.15297
0.68625	8.15545
0.6875	8.15278
0.68875	8.15121
0.69	8.1492
0.69125	8.14939
0.6925	8.15057
0.69375	8.15313
0.695	8.15204
0.69625	8.14903
0.6975	8.14456
0.69875	8.15437
0.7	8.15412
0.70125	8.14844
0.7025	8.15602
0.70375	8.15061
0.705	8.15434
0.70625	8.1497
0.7075	8.15444
0.70875	8.15442
0.71	8.15538
0.71125	8.15432
0.7125	8.15344
0.71375	8.15097
0.715	8.15241
0.71625	8.15309
0.7175	8.15132
0.71875	8.15196
0.72	8.15304
0.72125	8.15149
0.7225	8.1506
0.72375	8.14682
0.725	8.15207
0.72625	8.15066
0.7275	8.15004
0.72875	8.15224
0.73	8.15096
0.73125	8.15365
0.7325	8.15402
0.73375	8.14872
0.735	8.15185
0.73625	8.15043
0.7375	8.14778
0.73875	8.15246
0.74	8.14965
0.74125	8.14872
0.7425	8.1537
0.74375	8.1509
0.745	8.14884
0.74625	8.15378
0.7475	8.15027
0.74875	8.14681
0.75	8.14978
0.75125	8.15739
0.7525	8.14714
0.75375	8.15139
0.755	8.14707
0.75625	8.15559
0.7575	8.15175
0.75875	8.14594
0.76	8.14903
0.76125	8.15269
0.7625	8.15139
0.76375	8.14657
0.765	8.1535
0.76625	8.15518
0.7675	8.15091
0.76875	8.1512
0.77	8.14978
0.77125	8.15012
0.7725	8.14718
0.77375	8.1533
0.775	8.15082
0.77625	8.15332
0.7775	8.15239
0.77875	8.1504
0.78	8.14759
0.78125	8.15077
0.7825	8.15491
0.78375	8.14725
0.785	8.15206
0.78625	8.14919
0.7875	8.14971
0.78875	8.15693
0.79	8.15124
0.79125	8.15153
0.7925	8.15233
0.79375	8.15158
0.795	8.15045
0.79625	8.14717
0.7975	8.15438
0.79875	8.15124
0.8	8.15064
0.80125	8.15231
0.8025	8.15187
0.80375	8.15065
0.805	8.15149
0.80625	8.15141
0.8075	8.14753
0.80875	8.1473
0.81	8.14845
0.81125	8.15549
0.8125	8.14895
0.81375	8.14818
0.815	8.14669
0.81625	8.15018
0.8175	8.15468
0.81875	8.15008
0.82	8.15241
0.82125	8.15339
0.8225	8.15063
0.82375	8.15367
0.825	8.14648
0.82625	8.14784
0.8275	8.1515
0.82875	8.15016
0.83	8.15099
0.83125	8.15243
0.8325	8.15
0.83375	8.14891
0.835	8.14812
0.83625	8.14729
0.8375	8.15091
0.83875	8.15346
0.84	8.14916
0.84125	8.15186
0.8425	8.15229
0.84375	8.15153
0.845	8.15488
0.84625	8.15472
0.8475	8.14322
0.84875	8.15126
0.85	8.15206
0.85125	8.14781
0.8525	8.15101
0.85375	8.14924
0.855	8.15069
0.85625	8.15043
0.8575	8.14973
0.85875	8.15002
0.86	8.14971
0.86125	8.14967
0.8625	8.15378
0.86375	8.15144
0.865	8.14839
0.86625	8.15075
0.8675	8.14649
0.86875	8.14556
0.87	8.14963
0.87125	8.15088
0.8725	8.14902
0.87375	8.14689
0.875	8.15065
0.87625	8.14891
0.8775	8.14747
0.87875	8.14781
0.88	8.14067
0.88125	8.14589
0.8825	8.14788
0.88375	8.15098
0.885	8.15268
0.88625	8.14959
0.8875	8.14708
0.88875	8.15097
0.89	8.15027
0.89125	8.15218
0.8925	8.14798
0.89375	8.14475
0.895	8.14517
0.89625	8.15395
0.8975	8.1488
0.89875	8.14893
0.9	8.14968
0.90125	8.14766
0.9025	8.14975
0.90375	8.15238
0.905	8.14859
0.90625	8.15096
0.9075	8.14803
0.90875	8.15014
0.91	8.14444
0.91125	8.14769
0.9125	8.14691
0.91375	8.14716
0.915	8.1506
0.91625	8.15445
0.9175	8.14828
0.91875	8.15029
0.92	8.15041
0.92125	8.14573
0.9225	8.14899
0.92375	8.14507
0.925	8.1495
0.92625	8.14727
0.9275	8.1473
0.92875	8.15289
0.93	8.15097
0.93125	8.15141
0.9325	8.14559
0.93375	8.14853
0.935	8.14433
0.93625	8.1463
0.9375	8.14661
0.93875	8.14592
0.94	8.14837
0.94125	8.147
0.9425	8.14783
0.94375	8.15278
0.945	8.14621
0.94625	8.15413
0.9475	8.14347
0.94875	8.14677
0.95	8.1459
0.95125	8.14592
0.9525	8.14711
0.95375	8.15377
0.955	8.14887
0.95625	8.14581
0.9575	8.14656
0.95875	8.15197
0.96	8.14327
0.96125	8.14652
0.9625	8.14873
0.96375	8.14741
0.965	8.14996
0.96625	8.14715
0.9675	8.14918
0.96875	8.15025
0.97	8.14752
0.97125	8.14937
0.9725	8.14983
0.97375	8.14813
0.975	8.1492
0.97625	8.14922
0.9775	8.14931
0.97875	8.14995
0.98	8.14442
0.98125	8.15358
0.9825	8.15363
0.98375	8.15034
0.985	8.14278
0.98625	8.1475
0.9875	8.15051
0.98875	8.14597
0.99	8.14998
0.99125	8.15101
0.9925	8.14693
0.99375	8.14476
0.995	8.14579
0.99625	8.14743
0.9975	8.14455
0.99875	8.14621
1	8.14565
1.00125	8.14641
1.0025	8.14863
1.00375	8.14367
1.005	8.1454
1.00625	8.14763
1.0075	8.14564
1.00875	8.15088
1.01	8.14742
1.01125	8.14583
1.0125	8.14812
1.01375	8.14795
1.015	8.15012
1.01625	8.14413
1.0175	8.14728
1.01875	8.14826
1.02	8.15034
1.02125	8.14806
1.0225	8.14647
1.02375	8.14747
1.025	8.14581
1.02625	8.15198
1.0275	8.14707
1.02875	8.14702
1.03	8.14736
1.03125	8.14635
1.0325	8.14587
1.03375	8.14591
1.035	8.14139
1.03625	8.14304
1.0375	8.14781
1.03875	8.14539
1.04	8.14398
1.04125	8.15156
1.0425	8.14768
1.04375	8.14351
1.045	8.149
1.04625	8.14753
1.0475	8.1461
1.04875	8.14421
1.05	8.14809
1.05125	8.14278
1.0525	8.14494
1.05375	8.14468
1.055	8.14719
1.05625	8.14675
1.0575	8.15212
1.05875	8.14262
1.06	8.14617
1.06125	8.14586
1.0625	8.14563
1.06375	8.15026
1.065	8.14061
1.06625	8.14449
1.0675	8.14998
1.06875	8.14744
1.07	8.14136
1.07125	8.14755
1.0725	8.14763
1.07375	8.14767
1.075	8.14071
1.07625	8.14661
1.0775	8.14359
1.07875	8.14868
1.08	8.14424
1.08125	8.14448
1.0825	8.14417
1.08375	8.14906
1.085	8.14518
1.08625	8.14282
1.0875	8.14582
1.08875	8.14681
1.09	8.1417
1.09125	8.14303
1.0925	8.13918
1.09375	8.13798
1.095	8.1446
1.09625	8.14367
1.0975	8.14584
1.09875	8.14718
1.1	8.14828
1.10125	8.14643
1.1025	8.1425
1.10375	8.14909
1.105	8.1465
1.10625	8.14465
1.1075	8.14585
1.10875	8.14715
1.11	8.14411
1.11125	8.14734
1.1125	8.1479
1.11375	8.14655
1.115	8.14595
1.11625	8.14197
1.1175	8.1459
1.11875	8.14561
1.12	8.14391
1.12125	8.14809
1.1225	8.14423
1.12375	8.14557
1.125	8.14555
1.12625	8.13928
1.1275	8.14252
1.12875	8.14358
1.13	8.14429
1.13125	8.14438
1.1325	8.14526
1.13375	8.14628
1.135	8.14416
1.13625	8.14667
1.1375	8.14793
1.13875	8.14765
1.14	8.14538
1.14125	8.14508
1.1425	8.14601
1.14375	8.14664
1.145	8.146
1.14625	8.1451
1.1475	8.14346
1.14875	8.14591
1.15	8.14389
1.15125	8.14316
1.1525	8.14279
1.15375	8.14805
1.155	8.14543
1.15625	8.14254
1.1575	8.14467
1.15875	8.14713
1.16	8.14548
1.16125	8.14702
1.1625	8.15042
1.16375	8.14281
1.165	8.14407
1.16625	8.14192
1.1675	8.14441
1.16875	8.14807
1.17	8.1421
1.17125	8.14504
1.1725	8.14604
1.17375	8.14338
1.175	8.14541
1.17625	8.14849
1.1775	8.15042
1.17875	8.1439
1.18	8.14362
1.18125	8.14665
1.1825	8.1473
1.18375	8.14581
1.185	8.14348
1.18625	8.14312
1.1875	8.14194
1.18875	8.14136
1.19	8.14195
1.19125	8.14126
1.1925	8.14389
1.19375	8.14524
1.195	8.14132
1.19625	8.14407
1.1975	8.14495
1.19875	8.14715
1.2	8.14542
1.20125	8.14863
1.2025	8.14075
1.20375	8.13959
1.205	8.1467
1.20625	8.14275
1.2075	8.14292
1.20875	8.14218
1.21	8.14199
1.21125	8.14661
1.2125	8.14264
1.21375	8.14529
1.215	8.14319
1.21625	8.14792
1.2175	8.14332
1.21875	8.14133
1.22	8.14659
1.22125	8.14676
1.2225	8.14263
1.22375	8.14073
1.225	8.14351
1.22625	8.13984
1.2275	8.14249
1.22875	8.1467
1.23	8.14396
1.23125	8.14507
1.2325	8.14281
1.23375	8.14696
1.235	8.13809
1.23625	8.14121
1.2375	8.14352
1.23875	8.14138
1.24	8.14229
1.24125	8.14744
1.2425	8.14379
1.24375	8.14109
1.245	8.14241
1.24625	8.14354
1.2475	8.14351
1.24875	8.14518
1.25	8.14626
1.25125	8.14495
1.2525	8.14857
1.25375	8.14616
1.255	8.1409
1.25625	8.14342
1.2575	8.14136
1.25875	8.14734
1.26	8.14595
1.26125	8.14407
1.2625	8.13824
1.26375	8.14553
1.265	8.14536
1.26625	8.14322
1.2675	8.14204
1.26875	8.14557
1.27	8.14433
1.27125	8.14341
1.2725	8.1398
1.27375	8.14112
1.275	8.14055
1.27625	8.14337
1.2775	8.14206
1.27875	8.14311
1.28	8.14646
1.28125	8.14466
1.2825	8.14305
1.28375	8.1475
1.285	8.14332
1.28625	8.14227
1.2875	8.1442
1.28875	8.14048
1.29	8.14459
1.29125	8.14575
1.2925	8.14209
1.29375	8.14295
1.295	8.14231
1.29625	8.13999
1.2975	8.1466
1.29875	8.14285
1.3	8.13929
1.30125	8.14441
1.3025	8.14174
1.30375	8.14492
1.305	8.14433
1.30625	8.14337
1.3075	8.13762
1.30875	8.14476
1.31	8.1477
1.31125	8.14809
1.3125	8.14402
1.31375	8.1462
1.315	8.14534
1.31625	8.14291
1.3175	8.14362
1.31875	8.14363
1.32	8.14029
1.32125	8.14163
1.3225	8.13892
1.32375	8.14585
1.325	8.14507
1.32625	8.14179
1.3275	8.14129
1.32875	8.14154
1.33	8.14441
1.33125	8.14725
1.3325	8.1478
1.33375	8.14184
1.335	8.14038
1.33625	8.142
1.3375	8.1455
1.33875	8.14231
1.34	8.14726
1.34125	8.13954
1.3425	8.14511
1.34375	8.14303
1.345	8.14586
1.34625	8.14355
1.3475	8.14559
1.34875	8.14087
1.35	8.14331
1.35125	8.14503
1.3525	8.14231
1.35375	8.14604
1.355	8.14123
1.35625	8.14353
1.3575	8.14197
1.35875	8.13867
1.36	8.14051
1.36125	8.14461
1.3625	8.14522
1.36375	8.1426
1.365	8.14347
1.36625	8.13883
1.3675	8.14343
1.36875	8.14692
1.37	8.14185
1.37125	8.13973
1.3725	8.14702
1.37375	8.14611
1.375	8.14103
1.37625	8.14099
1.3775	8.14442
1.37875	8.14069
1.38	8.14469
1.38125	8.14518
1.3825	8.14082
1.38375	8.1442
1.385	8.1413
1.38625	8.1437
1.3875	8.14195
1.38875	8.14564
1.39	8.13922
1.39125	8.14133
1.3925	8.14182
1.39375	8.1439
1.395	8.14195
1.39625	8.1418
1.3975	8.14062
1.39875	8.14211
1.4	8.14344
1.40125	8.13926
1.4025	8.14241
1.40375	8.138
1.405	8.14274
1.40625	8.14273
1.4075	8.13751
1.40875	8.14242
1.41	8.14213
1.41125	8.14572
1.4125	8.14035
1.41375	8.14279
1.415	8.14262
1.41625	8.14061
1.4175	8.13948
1.41875	8.14121
1.42	8.14178
1.42125	8.13837
1.4225	8.14201
1.42375	8.1416
1.425	8.14214
1.42625	8.13847
1.4275	8.14245
1.42875	8.14007
1.43	8.14505
1.43125	8.14224
1.4325	8.13991
1.43375	8.14055
1.435	8.14361
1.43625	8.14093
1.4375	8.13791
1.43875	8.14358
1.44	8.13676
1.44125	8.14092
1.4425	8.14447
1.44375	8.1414
1.445	8.14196
1.44625	8.13917
1.4475	8.14252
1.44875	8.13821
1.45	8.14402
1.45125	8.14168
1.4525	8.14301
1.45375	8.14875
1.455	8.14423
1.45625	8.1421
1.4575	8.1461
1.45875	8.1378
1.46	8.14165
1.46125	8.14247
1.4625	8.14565
1.46375	8.14565
1.465	8.14232
1.46625	8.13935
1.4675	8.14003
1.46875	8.13691
1.47	8.14009
1.47125	8.14225
1.4725	8.14322
1.47375	8.14109
1.475	8.14399
1.47625	8.14489
1.4775	8.14167
1.47875	8.13919
1.48	8.14514
1.48125	8.1374
1.4825	8.14205
1.48375	8.14069
1.485	8.1404
1.48625	8.14213
1.4875	8.14582
1.48875	8.13579
1.49	8.1379
1.49125	8.14037
1.4925	8.1413
1.49375	8.13969
1.495	8.14223
1.49625	8.14204
1.4975	8.13929
1.49875	8.14223
1.5	8.14216
1.50125	8.13593
1.5025	8.14186
1.50375	8.14179
1.505	8.14061
1.50625	8.13686
1.5075	8.14452
1.50875	8.14173
1.51	8.1441
1.51125	8.13979
1.5125	8.14119
1.51375	8.13955
1.515	8.14608
1.51625	8.14149
1.5175	8.14425
1.51875	8.14052
1.52	8.1428
1.52125	8.14097
1.5225	8.13321
1.52375	8.13813
1.525	8.14126
1.52625	8.13831
1.5275	8.13752
1.52875	8.14397
1.53	8.13824
1.53125	8.13844
1.5325	8.1418
1.53375	8.13962
1.535	8.13797
1.53625	8.13793
1.5375	8.13813
1.53875	8.13992
1.54	8.14134
1.54125	8.13938
1.5425	8.13882
1.54375	8.14031
1.545	8.1444
1.54625	8.14135
1.5475	8.14308
1.54875	8.14223
1.55	8.14267
1.55125	8.13687
1.5525	8.14312
1.55375	8.14237
1.555	8.14172
1.55625	8.14368
1.5575	8.13229
1.55875	8.14269
1.56	8.13973
1.56125	8.13582
1.5625	8.14223
1.56375	8.13643
1.565	8.14102
1.56625	8.14059
1.5675	8.14397
1.56875	8.1358
1.57	8.13684
1.57125	8.13765
1.5725	8.13839
1.57375	8.14121
1.575	8.14024
1.57625	8.13978
1.5775	8.14038
1.57875	8.14647
1.58	8.14048
1.58125	8.1398
1.5825	8.14081
1.58375	8.13873
1.585	8.1432
1.58625	8.14117
1.5875	8.13741
1.58875	8.14427
1.59	8.14191
1.59125	8.13747
1.5925	8.13863
1.59375	8.13939
1.595	8.14035
1.59625	8.14436
1.5975	8.13966
1.59875	8.13953
1.6	8.14418
1.60125	8.13976
1.6025	8.13988
1.60375	8.13902
1.605	8.13818
1.60625	8.13896
1.6075	8.1415
1.60875	8.13865
1.61	8.13807
1.61125	8.141
1.6125	8.14098
1.61375	8.13904
1.615	8.13745
1.61625	8.14109
1.6175	8.13752
1.61875	8.14021
1.62	8.14135
1.62125	8.14044
1.6225	8.13777
1.62375	8.13625
1.625	8.14349
1.62625	8.13796
1.6275	8.14132
1.62875	8.13583
1.63	8.14251
1.63125	8.14097
1.6325	8.1404
1.63375	8.13612
1.635	8.13778
1.63625	8.14134
1.6375	8.13516
1.63875	8.1406
1.64	8.14443
1.64125	8.14331
1.6425	8.14011
1.64375	8.14215
1.645	8.14172
1.64625	8.1389
1.6475	8.14037
1.64875	8.14066
1.65	8.13959
1.65125	8.14235
1.6525	8.13614
1.65375	8.14355
1.655	8.13979
1.65625	8.13972
1.6575	8.13875
1.65875	8.14045
1.66	8.14087
1.66125	8.13654
1.6625	8.1423
1.66375	8.1405
1.665	8.13534
1.66625	8.13748
1.6675	8.14025
1.66875	8.13698
1.67	8.14226
1.67125	8.13525
1.6725	8.13872
1.67375	8.13837
1.675	8.13623
1.67625	8.14264
1.6775	8.13903
1.67875	8.13928
1.68	8.13547
1.68125	8.14249
1.6825	8.13854
1.68375	8.1394
1.685	8.13646
1.68625	8.13483
1.6875	8.14048
1.68875	8.13933
1.69	8.14344
1.69125	8.14242
1.6925	8.1389
1.69375	8.13986
1.695	8.13656
1.69625	8.13832
1.6975	8.13974
1.69875	8.13845
1.7	8.14024
1.70125	8.13265
1.7025	8.14117
1.70375	8.14036
1.705	8.14164
1.70625	8.13863
1.7075	8.13864
1.70875	8.14426
1.71	8.13775
1.71125	8.13605
1.7125	8.14494
1.71375	8.13624
1.715	8.13795
1.71625	8.13674
1.7175	8.13773
1.71875	8.13875
1.72	8.13993
1.72125	8.13775
1.7225	8.13944
1.72375	8.13646
1.725	8.13803
1.72625	8.14069
1.7275	8.13702
1.72875	8.13873
1.73	8.14152
1.73125	8.13953
1.7325	8.14375
1.73375	8.13905
1.735	8.13897
1.73625	8.14114
1.7375	8.14208
1.73875	8.13816
1.74	8.13637
1.74125	8.13405
1.7425	8.13717
1.74375	8.13419
1.745	8.13822
1.74625	8.13785
1.7475	8.13883
1.74875	8.13923
1.75	8.14622
1.75125	8.14202
1.7525	8.13849
1.75375	8.14244
1.755	8.13768
1.75625	8.13789
1.7575	8.14287
1.75875	8.1389
1.76	8.13783
1.76125	8.13676
1.7625	8.13724
1.76375	8.1387
1.765	8.14058
1.76625	8.14159
1.7675	8.13644
1.76875	8.13593
1.77	8.13606
1.77125	8.13773
1.7725	8.14466
1.77375	8.14012
1.775	8.1339
1.77625	8.14052
1.7775	8.13908
1.77875	8.13918
1.78	8.13606
1.78125	8.14108
1.7825	8.13602
1.78375	8.1373
1.785	8.13601
1.78625	8.13555
1.7875	8.13437
1.78875	8.14015
1.79	8.13878
1.79125	8.14135
1.7925	8.13859
1.79375	8.13733
1.795	8.1352
1.79625	8.13604
1.7975	8.13686
1.79875	8.13668
1.8	8.13581
1.80125	8.13867
1.8025	8.13954
1.80375	8.13859
1.805	8.13676
1.80625	8.1397
1.8075	8.13514
1.80875	8.13892
1.81	8.13802
1.81125	8.13633
1.8125	8.13789
1.81375	8.14104
1.815	8.13813
1.81625	8.13912
1.8175	8.1408
1.81875	8.13471
1.82	8.13839
1.82125	8.13696
1.8225	8.13798
1.82375	8.13911
1.825	8.13958
1.82625	8.13628
1.8275	8.13672
1.82875	8.13638
1.83	8.13696
1.83125	8.13601
1.8325	8.1382
1.83375	8.13747
1.835	8.13759
1.83625	8.13857
1.8375	8.13692
1.83875	8.14067
1.84	8.13886
1.84125	8.13643
1.8425	8.14148
1.84375	8.13449
1.845	8.14051
1.84625	8.14103
1.8475	8.13799
1.84875	8.14106
1.85	8.13984
1.85125	8.13891
1.8525	8.13962
1.85375	8.13888
1.855	8.13725
1.85625	8.13577
1.8575	8.13518
1.85875	8.13691
1.86	8.14003
1.86125	8.13576
1.8625	8.13578
1.86375	8.1402
1.865	8.13884
1.86625	8.14171
1.8675	8.1351
1.86875	8.13615
1.87	8.1357
1.87125	8.13534
1.8725	8.13738
1.87375	8.136
1.875	8.13165
1.87625	8.14122
1.8775	8.13731
1.87875	8.13603
1.88	8.13714
1.88125	8.13653
1.8825	8.13839
1.88375	8.13673
1.885	8.13772
1.88625	8.13692
1.8875	8.13678
1.88875	8.13944
1.89	8.13604
1.89125	8.13983
1.8925	8.13939
1.89375	8.1397
1.895	8.13863
1.89625	8.13741
1.8975	8.13556
1.89875	8.13384
1.9	8.13885
1.90125	8.13975
1.9025	8.13694
1.90375	8.13817
1.905	8.13767
1.90625	8.1369
1.9075	8.13908
1.90875	8.14265
1.91	8.13909
1.91125	8.13527
1.9125	8.13484
1.91375	8.13912
1.915	8.13481
1.91625	8.13832
1.9175	8.13691
1.91875	8.13261
1.92	8.13725
1.92125	8.13511
1.9225	8.13947
1.92375	8.13736
1.925	8.1319
1.92625	8.13504
1.9275	8.13944
1.92875	8.13838
1.93	8.13724
1.93125	8.1385
1.9325	8.14022
1.93375	8.13204
1.935	8.13633
1.93625	8.13934
1.9375	8.13699
1.93875	8.13593
1.94	8.14002
1.94125	8.13466
1.9425	8.13249
1.94375	8.14069
1.945	8.1371
1.94625	8.13634
1.9475	8.1371
1.94875	8.13496
1.95	8.13224
1.95125	8.14007
1.9525	8.13443
1.95375	8.13201
1.955	8.13548
1.95625	8.13535
1.9575	8.13549
1.95875	8.13666
1.96	8.13394
1.96125	8.13555
1.9625	8.13389
1.96375	8.13453
1.965	8.14081
1.96625	8.13992
1.9675	8.13605
1.96875	8.13661
1.97	8.13636
1.97125	8.13772
1.9725	8.13573
1.97375	8.13657
1.975	8.13548
1.97625	8.13618
1.9775	8.13701
1.97875	8.13699
1.98	8.13582
1.98125	8.13212
1.9825	8.13488
1.98375	8.13368
1.985	8.13363
1.98625	8.14003
1.9875	8.14176
1.98875	8.14007
1.99	8.13745
1.99125	8.13926
1.9925	8.13974
1.99375	8.1335
1.995	8.13127
1.99625	8.13964
1.9975	8.13285
1.99875	8.13831
2	8.13536
2.00125	8.13294
2.0025	8.13672
2.00375	8.1374
2.005	8.13941
2.00625	8.1368
2.0075	8.13869
2.00875	8.13741
2.01	8.14322
2.01125	8.13338
2.0125	8.1362
2.01375	8.13461
2.015	8.13716
2.01625	8.13766
2.0175	8.13615
2.01875	8.13566
2.02	8.14017
2.02125	8.13911
2.0225	8.13481
2.02375	8.13714
2.025	8.13841
2.02625	8.13555
2.0275	8.13504
2.02875	8.14335
2.03	8.13569
2.03125	8.13391
2.0325	8.13429
2.03375	8.13611
2.035	8.14352
2.03625	8.13772
2.0375	8.13996
2.03875	8.13625
2.04	8.13878
2.04125	8.13365
2.0425	8.13493
2.04375	8.14032
2.045	8.13702
2.04625	8.13196
2.0475	8.13884
2.04875	8.1374
2.05	8.13426
2.05125	8.13208
2.0525	8.13697
2.05375	8.13663
2.055	8.13288
2.05625	8.13851
2.0575	8.13495
2.05875	8.13415
2.06	8.14066
2.06125	8.13478
2.0625	8.13214
2.06375	8.13466
2.065	8.13721
2.06625	8.13672
2.0675	8.1344
2.06875	8.13815
2.07	8.13851
2.07125	8.13781
2.0725	8.13298
2.07375	8.13569
2.075	8.13457
2.07625	8.13364
2.0775	8.13807
2.07875	8.13495
2.08	8.13366
2.08125	8.13385
2.0825	8.13567
2.08375	8.13672
2.085	8.13433
2.08625	8.13442
2.0875	8.13476
2.08875	8.13306
2.09	8.14164
2.09125	8.13365
2.0925	8.13474
2.09375	8.13626
2.095	8.13321
2.09625	8.13863
2.0975	8.13801
2.09875	8.13468
2.1	8.13613
2.10125	8.13723
2.1025	8.13755
2.10375	8.13692
2.105	8.1388
2.10625	8.13905
2.1075	8.14126
2.10875	8.14091
2.11	8.13527
2.11125	8.13636
2.1125	8.13658
2.11375	8.1355
2.115	8.13588
2.11625	8.13424
2.1175	8.13626
2.11875	8.13438
2.12	8.13746
2.12125	8.13745
2.1225	8.13526
2.12375	8.13647
2.125	8.13037
2.12625	8.13902
2.1275	8.13873
2.12875	8.13358
2.13	8.13538
2.13125	8.13414
2.1325	8.13375
2.13375	8.13242
2.135	8.14001
2.13625	8.13174
2.1375	8.13486
2.13875	8.13274
2.14	8.12974
2.14125	8.13307
2.1425	8.1349
2.14375	8.13547
2.145	8.13516
2.14625	8.13464
2.1475	8.1354
2.14875	8.13657
2.15	8.13455
2.15125	8.13999
2.1525	8.1399
2.15375	8.13745
2.155	8.13143
2.15625	8.13641
2.1575	8.13371
2.15875	8.13411
2.16	8.13396
2.16125	8.13758
2.1625	8.13851
2.16375	8.13549
2.165	8.13716
2.16625	8.13532
2.1675	8.13122
2.16875	8.13919
2.17	8.1384
2.17125	8.13294
2.1725	8.1378
2.17375	8.13589
2.175	8.13787
2.17625	8.13519
2.1775	8.13438
2.17875	8.13373
2.18	8.14061
2.18125	8.13893
2.1825	8.13364
2.18375	8.13569
2.185	8.13683
2.18625	8.13951
2.1875	8.13619
2.18875	8.13769
2.19	8.13801
2.19125	8.13629
2.1925	8.13336
2.19375	8.13304
2.195	8.138
2.19625	8.14201
2.1975	8.13241
2.19875	8.13721
2.2	8.13359
2.20125	8.13663
2.2025	8.13319
2.20375	8.13546
2.205	8.13554
2.20625	8.13383
2.2075	8.13702
2.20875	8.13874
2.21	8.13853
2.21125	8.13655
2.2125	8.13868
2.21375	8.13113
2.215	8.13761
2.21625	8.13398
2.2175	8.13378
2.21875	8.13743
2.22	8.13063
2.22125	8.13474
2.2225	8.13632
2.22375	8.1381
2.225	8.13229
2.22625	8.13376
2.2275	8.13643
2.22875	8.13844
2.23	8.13546
2.23125	8.13603
2.2325	8.13431
2.23375	8.13411
2.235	8.13288
2.23625	8.13596
2.2375	8.13739
2.23875	8.1378
2.24	8.13558
2.24125	8.13335
2.2425	8.1319
2.24375	8.13806
2.245	8.13457
2.24625	8.13749
2.2475	8.13795
2.24875	8.13414
2.25	8.13743
2.25125	8.13196
2.2525	8.13453
2.25375	8.13694
2.255	8.13437
2.25625	8.13305
2.2575	8.13208
2.25875	8.13467
2.26	8.13632
2.26125	8.13406
2.2625	8.13757
2.26375	8.13383
2.265	8.1353
2.26625	8.13747
2.2675	8.13762
2.26875	8.13899
2.27	8.13907
2.27125	8.13474
2.2725	8.13447
2.27375	8.13612
2.275	8.13108
2.27625	8.13365
2.2775	8.13576
2.27875	8.13879
2.28	8.13766
2.28125	8.13814
2.2825	8.13587
2.28375	8.1354
2.285	8.1329
2.28625	8.13764
2.2875	8.13387
2.28875	8.13885
2.29	8.13423
2.29125	8.13446
2.2925	8.13567
2.29375	8.13193
2.295	8.13152
2.29625	8.13795
2.2975	8.1377
2.29875	8.1365
2.3	8.13442
2.30125	8.12965
2.3025	8.12866
2.30375	8.13411
2.305	8.13568
2.30625	8.13266
2.3075	8.13534
2.30875	8.13643
2.31	8.13355
2.31125	8.13333
2.3125	8.13401
2.31375	8.12963
2.315	8.13507
2.31625	8.13476
2.3175	8.13112
2.31875	8.13616
2.32	8.13414
2.32125	8.13089
2.3225	8.13595
2.32375	8.13329
2.325	8.13596
2.32625	8.13651
2.3275	8.13599
2.32875	8.13803
2.33	8.13336
2.33125	8.13218
2.3325	8.13584
2.33375	8.13789
2.335	8.13379
2.33625	8.13257
2.3375	8.13528
2.33875	8.13649
2.34	8.14175
2.34125	8.13565
2.3425	8.13452
2.34375	8.13958
2.345	8.13215
2.34625	8.13166
2.3475	8.137
2.34875	8.13628
2.35	8.13351
2.35125	8.13577
2.3525	8.13084
2.35375	8.13552
2.355	8.1364
2.35625	8.13468
2.3575	8.12858
2.35875	8.12952
2.36	8.13626
2.36125	8.13665
2.3625	8.13245
2.36375	8.13196
2.365	8.13362
2.36625	8.13147
2.3675	8.13745
2.36875	8.13333
2.37	8.13665
2.37125	8.13717
2.3725	8.13307
2.37375	8.13556
2.375	8.13463
2.37625	8.13348
2.3775	8.13356
2.37875	8.12994
2.38	8.13201
2.38125	8.13458
2.3825	8.13695
2.38375	8.13168
2.385	8.13335
2.38625	8.13664
2.3875	8.1354
2.38875	8.13261
2.39	8.13414
2.39125	8.13224
2.3925	8.13333
2.39375	8.13032
2.395	8.13219
2.39625	8.13393
2.3975	8.1371
2.39875	8.13415
2.4	8.13318
2.40125	8.13498
2.4025	8.13367
2.40375	8.13845
2.405	8.13585
2.40625	8.13786
2.4075	8.13814
2.40875	8.13664
2.41	8.13234
2.41125	8.13635
2.4125	8.1353
2.41375	8.1394
2.415	8.12989
2.41625	8.13361
2.4175	8.13392
2.41875	8.12892
2.42	8.13124
2.42125	8.1343
2.4225	8.13114
2.42375	8.13447
2.425	8.13518
2.42625	8.13612
2.4275	8.13251
2.42875	8.13797
2.43	8.13786
2.43125	8.13445
2.4325	8.12956
2.43375	8.13285
2.435	8.13634
2.43625	8.13071
2.4375	8.12908
2.43875	8.13262
2.44	8.13536
2.44125	8.13601
2.4425	8.13598
2.44375	8.13179
2.445	8.13948
2.44625	8.13393
2.4475	8.13947
2.44875	8.13337
2.45	8.13047
2.45125	8.13326
2.4525	8.13228
2.45375	8.13672
2.455	8.13303
2.45625	8.12909
2.4575	8.13414
2.45875	8.13011
2.46	8.13914
2.46125	8.12835
2.4625	8.13023
2.46375	8.13002
2.465	8.13616
2.46625	8.13288
2.4675	8.12686
2.46875	8.13872
2.47	8.13255
2.47125	8.13488
2.4725	8.13286
2.47375	8.13452
2.475	8.13356
2.47625	8.13451
2.4775	8.13065
2.47875	8.13856
2.48	8.12998
2.48125	8.12842
2.4825	8.13447
2.48375	8.13287
2.485	8.13266
2.48625	8.13521
2.4875	8.13237
2.48875	8.13416
2.49	8.13221
2.49125	8.13987
2.4925	8.13645
2.49375	8.1294
2.495	8.13727
2.49625	8.13393
2.4975	8.13375
2.49875	8.13512
2.5	8.13623
[truncated: 2,000 more rows]

## Sheet: 4 uM
0.00125	9.0146
0.0025	8.98832
0.00375	8.96605
0.005	8.93702
0.00625	8.9327
0.0075	8.90913
0.00875	8.88918
0.01	8.86813
0.01125	8.85538
0.0125	8.83416
0.01375	8.824
0.015	8.81115
0.01625	8.79603
0.0175	8.78266
0.01875	8.76796
0.02	8.76358
0.02125	8.75146
0.0225	8.74551
0.02375	8.73302
0.025	8.72567
0.02625	8.71276
0.0275	8.70723
0.02875	8.70445
0.03	8.6992
0.03125	8.68886
0.0325	8.67799
0.03375	8.67231
0.035	8.6741
0.03625	8.66543
0.0375	8.6638
0.03875	8.65662
0.04	8.65835
0.04125	8.64746
0.0425	8.64305
0.04375	8.64872
0.045	8.63843
0.04625	8.63384
0.0475	8.62376
0.04875	8.61766
0.05	8.62266
0.05125	8.6261
0.0525	8.61882
0.05375	8.61955
0.055	8.61812
0.05625	8.60602
0.0575	8.61051
0.05875	8.60648
0.06	8.59913
0.06125	8.59881
0.0625	8.60136
0.06375	8.60177
0.065	8.59635
0.06625	8.59757
0.0675	8.60236
0.06875	8.59567
0.07	8.59711
0.07125	8.59313
0.0725	8.59286
0.07375	8.58469
0.075	8.59077
0.07625	8.59002
0.0775	8.59202
0.07875	8.58433
0.08	8.58643
0.08125	8.58729
0.0825	8.58436
0.08375	8.58839
0.085	8.58387
0.08625	8.58183
0.0875	8.581
0.08875	8.58019
0.09	8.582
0.09125	8.5795
0.0925	8.58193
0.09375	8.57581
0.095	8.57708
0.09625	8.58273
0.0975	8.58287
0.09875	8.58558
0.1	8.57463
0.10125	8.57819
0.1025	8.57896
0.10375	8.57736
0.105	8.58413
0.10625	8.57829
0.1075	8.5792
0.10875	8.57462
0.11	8.57955
0.11125	8.5787
0.1125	8.57028
0.11375	8.57755
0.115	8.56954
0.11625	8.57927
0.1175	8.57516
0.11875	8.57627
0.12	8.5831
0.12125	8.57556
0.1225	8.58069
0.12375	8.57196
0.125	8.57859
0.12625	8.57519
0.1275	8.58022
0.12875	8.58097
0.13	8.57997
0.13125	8.57583
0.1325	8.57654
0.13375	8.57893
0.135	8.57472
0.13625	8.57326
0.1375	8.57412
0.13875	8.57573
0.14	8.5769
0.14125	8.56864
0.1425	8.57389
0.14375	8.56646
0.145	8.57692
0.14625	8.58058
0.1475	8.57847
0.14875	8.57504
0.15	8.57185
0.15125	8.57506
0.1525	8.56711
0.15375	8.57434
0.155	8.57443
0.15625	8.57555
0.1575	8.57614
0.15875	8.58198
0.16	8.57054
0.16125	8.5734
0.1625	8.57132
0.16375	8.56781
0.165	8.57079
0.16625	8.57411
0.1675	8.56736
0.16875	8.57607
0.17	8.56934
0.17125	8.57149
0.1725	8.57373
0.17375	8.57666
0.175	8.57993
0.17625	8.57231
0.1775	8.57516
0.17875	8.5696
0.18	8.569
0.18125	8.57253
0.1825	8.57169
0.18375	8.56386
0.185	8.5717
0.18625	8.56994
0.1875	8.56742
0.18875	8.57884
0.19	8.57302
0.19125	8.57231
0.1925	8.57158
0.19375	8.57171
0.195	8.56755
0.19625	8.57223
0.1975	8.57213
0.19875	8.57283
0.2	8.57454
0.20125	8.57695
0.2025	8.57107
0.20375	8.57213
0.205	8.57314
0.20625	8.56754
0.2075	8.57045
0.20875	8.56488
0.21	8.56556
0.21125	8.57064
0.2125	8.56372
0.21375	8.57142
0.215	8.57191
0.21625	8.57364
0.2175	8.56901
0.21875	8.56851
0.22	8.57113
0.22125	8.56535
0.2225	8.57195
0.22375	8.57496
0.225	8.57144
0.22625	8.57607
0.2275	8.57342
0.22875	8.56841
0.23	8.56942
0.23125	8.56836
0.2325	8.57444
0.23375	8.57128
0.235	8.56728
0.23625	8.57781
0.2375	8.58119
0.23875	8.57106
0.24	8.56664
0.24125	8.57078
0.2425	8.56923
0.24375	8.56751
0.245	8.57636
0.24625	8.56372
0.2475	8.56927
0.24875	8.57357
0.25	8.56517
0.25125	8.57
0.2525	8.57429
0.25375	8.57093
0.255	8.5727
0.25625	8.56626
0.2575	8.56606
0.25875	8.56961
0.26	8.57428
0.26125	8.57458
0.2625	8.56656
0.26375	8.57586
0.265	8.57522
0.26625	8.57068
0.2675	8.56567
0.26875	8.57476
0.27	8.56737
0.27125	8.57183
0.2725	8.57237
0.27375	8.56822
0.275	8.572
0.27625	8.56586
0.2775	8.56673
0.27875	8.57195
0.28	8.57166
0.28125	8.56594
0.2825	8.56755
0.28375	8.56665
0.285	8.57006
0.28625	8.5666
0.2875	8.56768
0.28875	8.56947
0.29	8.57674
0.29125	8.56678
0.2925	8.55987
0.29375	8.56809
0.295	8.56906
0.29625	8.5691
0.2975	8.56902
0.29875	8.57001
0.3	8.56826
0.30125	8.56594
0.3025	8.56969
0.30375	8.56741
0.305	8.56512
0.30625	8.56976
0.3075	8.57673
0.30875	8.57021
0.31	8.57146
0.31125	8.5664
0.3125	8.57015
0.31375	8.56726
0.315	8.57495
0.31625	8.57416
0.3175	8.56651
0.31875	8.56575
0.32	8.57129
0.32125	8.56204
0.3225	8.56457
0.32375	8.56069
0.325	8.56872
0.32625	8.56701
0.3275	8.57376
0.32875	8.57386
0.33	8.5696
0.33125	8.56923
0.3325	8.56167
0.33375	8.56803
0.335	8.56578
0.33625	8.56347
0.3375	8.56967
0.33875	8.56561
0.34	8.56526
0.34125	8.56674
0.3425	8.56636
0.34375	8.56728
0.345	8.57538
0.34625	8.56704
0.3475	8.57183
0.34875	8.56606
0.35	8.56261
0.35125	8.5653
0.3525	8.56572
0.35375	8.56441
0.355	8.56809
0.35625	8.56669
0.3575	8.56677
0.35875	8.56675
0.36	8.56695
0.36125	8.56589
0.3625	8.56764
0.36375	8.56738
0.365	8.56484
0.36625	8.57432
0.3675	8.56103
0.36875	8.56811
0.37	8.5689
0.37125	8.5611
0.3725	8.57181
0.37375	8.56784
0.375	8.56845
0.37625	8.56295
0.3775	8.56466
0.37875	8.56525
0.38	8.56637
0.38125	8.56342
0.3825	8.56783
0.38375	8.55985
0.385	8.5672
0.38625	8.5686
0.3875	8.56839
0.38875	8.56109
0.39	8.56563
0.39125	8.56738
0.3925	8.56547
0.39375	8.56104
0.395	8.56154
0.39625	8.56075
0.3975	8.56159
0.39875	8.5684
0.4	8.56513
0.40125	8.56667
0.4025	8.56857
0.40375	8.56399
0.405	8.55954
0.40625	8.56519
0.4075	8.56382
0.40875	8.56384
0.41	8.57034
0.41125	8.55914
0.4125	8.55733
0.41375	8.56635
0.415	8.56516
0.41625	8.56724
0.4175	8.55834
0.41875	8.56403
0.42	8.5666
0.42125	8.56326
0.4225	8.56464
0.42375	8.55967
0.425	8.56409
0.42625	8.56957
0.4275	8.56835
0.42875	8.55917
0.43	8.56678
0.43125	8.56415
0.4325	8.56366
0.43375	8.5643
0.435	8.56336
0.43625	8.5664
0.4375	8.56267
0.43875	8.56141
0.44	8.56111
0.44125	8.56573
0.4425	8.55898
0.44375	8.56833
0.445	8.5599
0.44625	8.5582
0.4475	8.56268
0.44875	8.56484
0.45	8.5667
0.45125	8.5675
0.4525	8.56238
0.45375	8.55426
0.455	8.56667
0.45625	8.55901
0.4575	8.56865
0.45875	8.5644
0.46	8.55801
0.46125	8.56822
0.4625	8.56577
0.46375	8.56266
0.465	8.5646
0.46625	8.56739
0.4675	8.56689
0.46875	8.56299
0.47	8.56258
0.47125	8.56358
0.4725	8.57194
0.47375	8.5682
0.475	8.56431
0.47625	8.55914
0.4775	8.55928
0.47875	8.55808
0.48	8.5563
0.48125	8.55899
0.4825	8.56452
0.48375	8.56233
0.485	8.56339
0.48625	8.55778
0.4875	8.56015
0.48875	8.56452
0.49	8.56812
0.49125	8.56215
0.4925	8.56446
0.49375	8.56305
0.495	8.56256
0.49625	8.56285
0.4975	8.55402
0.49875	8.55844
0.5	8.56451
0.50125	8.56161
0.5025	8.55681
0.50375	8.57314
0.505	8.56127
0.50625	8.56212
0.5075	8.55869
0.50875	8.56128
0.51	8.56569
0.51125	8.55712
0.5125	8.55854
0.51375	8.5549
0.515	8.56199
0.51625	8.56195
0.5175	8.56481
0.51875	8.55721
0.52	8.56096
0.52125	8.55609
0.5225	8.56075
0.52375	8.56545
0.525	8.56132
0.52625	8.56164
0.5275	8.56435
0.52875	8.56363
0.53	8.56027
0.53125	8.56231
0.5325	8.55903
0.53375	8.56773
0.535	8.56084
0.53625	8.56601
0.5375	8.56
0.53875	8.5604
0.54	8.55422
0.54125	8.55922
0.5425	8.56341
0.54375	8.56648
0.545	8.56478
0.54625	8.56356
0.5475	8.55783
0.54875	8.56293
0.55	8.55716
0.55125	8.56131
0.5525	8.56207
0.55375	8.55803
0.555	8.55592
0.55625	8.55849
0.5575	8.55993
0.55875	8.55643
0.56	8.56167
0.56125	8.56298
0.5625	8.56599
0.56375	8.56013
0.565	8.56084
0.56625	8.55803
0.5675	8.55506
0.56875	8.55626
0.57	8.55557
0.57125	8.56307
0.5725	8.56244
0.57375	8.55967
0.575	8.5627
0.57625	8.55703
0.5775	8.56118
0.57875	8.55603
0.58	8.56102
0.58125	8.56052
0.5825	8.55655
0.58375	8.56451
0.585	8.5643
0.58625	8.56083
0.5875	8.56209
0.58875	8.5622
0.59	8.54697
0.59125	8.56671
0.5925	8.55997
0.59375	8.55374
0.595	8.56153
0.59625	8.55554
0.5975	8.55392
0.59875	8.55163
0.6	8.55535
0.60125	8.56133
0.6025	8.55851
0.60375	8.56462
0.605	8.55614
0.60625	8.55629
0.6075	8.55633
0.60875	8.55859
0.61	8.56337
0.61125	8.56336
0.6125	8.55798
0.61375	8.5602
0.615	8.56486
0.61625	8.56097
0.6175	8.56348
0.61875	8.55939
0.62	8.55897
0.62125	8.56383
0.6225	8.56265
0.62375	8.56698
0.625	8.55969
0.62625	8.55383
0.6275	8.55728
0.62875	8.55754
0.63	8.55954
0.63125	8.55552
0.6325	8.56237
0.63375	8.5604
0.635	8.5598
0.63625	8.54897
0.6375	8.55649
0.63875	8.55846
0.64	8.56089
0.64125	8.56287
0.6425	8.56676
0.64375	8.55814
0.645	8.55872
0.64625	8.55986
0.6475	8.55919
0.64875	8.55841
0.65	8.56343
0.65125	8.56307
0.6525	8.55266
0.65375	8.55782
0.655	8.55842
0.65625	8.55878
0.6575	8.55909
0.65875	8.55951
0.66	8.56444
0.66125	8.55759
0.6625	8.55429
0.66375	8.55509
0.665	8.5585
0.66625	8.56264
0.6675	8.5583
0.66875	8.55909
0.67	8.55259
0.67125	8.54808
0.6725	8.55524
0.67375	8.55903
0.675	8.55735
0.67625	8.55947
0.6775	8.55291
0.67875	8.5546
0.68	8.55521
0.68125	8.55406
0.6825	8.55428
0.68375	8.56657
0.685	8.55821
0.68625	8.55456
0.6875	8.55737
0.68875	8.55839
0.69	8.56226
0.69125	8.56287
0.6925	8.55818
0.69375	8.56208
0.695	8.56158
0.69625	8.55131
0.6975	8.56105
0.69875	8.55044
0.7	8.55488
0.70125	8.56103
0.7025	8.55483
0.70375	8.55618
0.705	8.55595
0.70625	8.55319
0.7075	8.56229
0.70875	8.5589
0.71	8.56131
0.71125	8.56045
0.7125	8.55389
0.71375	8.55511
0.715	8.55087
0.71625	8.55287
0.7175	8.55321
0.71875	8.56412
0.72	8.56022
0.72125	8.55837
0.7225	8.56008
0.72375	8.56004
0.725	8.55452
0.72625	8.55919
0.7275	8.55487
0.72875	8.55373
0.73	8.55854
0.73125	8.55959
0.7325	8.55984
0.73375	8.55197
0.735	8.55713
0.73625	8.56133
0.7375	8.55969
0.73875	8.55793
0.74	8.55214
0.74125	8.56005
0.7425	8.56657
0.74375	8.55871
0.745	8.556
0.74625	8.55648
0.7475	8.55394
0.74875	8.55381
0.75	8.55476
0.75125	8.55263
0.7525	8.55632
0.75375	8.55571
0.755	8.55323
0.75625	8.5492
0.7575	8.55722
0.75875	8.55103
0.76	8.55361
0.76125	8.55377
0.7625	8.55475
0.76375	8.55779
0.765	8.5562
0.76625	8.54766
0.7675	8.55365
0.76875	8.5588
0.77	8.56151
0.77125	8.55419
0.7725	8.55204
0.77375	8.55681
0.775	8.55781
0.77625	8.55225
0.7775	8.55704
0.77875	8.56173
0.78	8.55949
0.78125	8.55673
0.7825	8.55552
0.78375	8.55466
0.785	8.55775
0.78625	8.55188
0.7875	8.55329
0.78875	8.56344
0.79	8.55703
0.79125	8.55426
0.7925	8.55535
0.79375	8.56188
0.795	8.56023
0.79625	8.55398
0.7975	8.55813
0.79875	8.55137
0.8	8.55171
0.80125	8.55674
0.8025	8.55515
0.80375	8.55411
0.805	8.5585
0.80625	8.55401
0.8075	8.55731
0.80875	8.56037
0.81	8.55362
0.81125	8.55458
0.8125	8.5569
0.81375	8.55347
0.815	8.55004
0.81625	8.55733
0.8175	8.55888
0.81875	8.56114
0.82	8.5564
0.82125	8.55395
0.8225	8.55385
0.82375	8.55316
0.825	8.55525
0.82625	8.55879
0.8275	8.55457
0.82875	8.55901
0.83	8.55037
0.83125	8.55161
0.8325	8.55266
0.83375	8.55186
0.835	8.55663
0.83625	8.55536
0.8375	8.56344
0.83875	8.55581
0.84	8.55705
0.84125	8.55276
0.8425	8.55711
0.84375	8.55082
0.845	8.56126
0.84625	8.55119
0.8475	8.55313
0.84875	8.55329
0.85	8.55627
0.85125	8.55217
0.8525	8.55679
0.85375	8.55432
0.855	8.55999
0.85625	8.55436
0.8575	8.55551
0.85875	8.55747
0.86	8.55357
0.86125	8.55775
0.8625	8.55275
0.86375	8.54921
0.865	8.55747
0.86625	8.54837
0.8675	8.55192
0.86875	8.55453
0.87	8.5508
0.87125	8.56247
0.8725	8.55249
0.87375	8.55494
0.875	8.54756
0.87625	8.55722
0.8775	8.55972
0.87875	8.54407
0.88	8.55685
0.88125	8.56136
0.8825	8.5534
0.88375	8.54664
0.885	8.54765
0.88625	8.54864
0.8875	8.55247
0.88875	8.54991
0.89	8.5511
0.89125	8.54829
0.8925	8.55292
0.89375	8.5556
0.895	8.55648
0.89625	8.54481
0.8975	8.55263
0.89875	8.55649
0.9	8.55413
0.90125	8.5563
0.9025	8.55343
0.90375	8.55344
0.905	8.55162
0.90625	8.54845
0.9075	8.55527
0.90875	8.54684
0.91	8.54817
0.91125	8.55593
0.9125	8.564
0.91375	8.55191
0.915	8.55424
0.91625	8.55124
0.9175	8.55141
0.91875	8.5522
0.92	8.55444
0.92125	8.56053
0.9225	8.5468
0.92375	8.54994
0.925	8.55149
0.92625	8.54889
0.9275	8.5563
0.92875	8.5521
0.93	8.55145
0.93125	8.55337
0.9325	8.54397
0.93375	8.55354
0.935	8.55149
0.93625	8.55314
0.9375	8.56352
0.93875	8.55756
0.94	8.55478
0.94125	8.55842
0.9425	8.54645
0.94375	8.5546
0.945	8.55061
0.94625	8.55485
0.9475	8.54701
0.94875	8.56168
0.95	8.54521
0.95125	8.55465
0.9525	8.55721
0.95375	8.55933
0.955	8.54755
0.95625	8.55375
0.9575	8.55557
0.95875	8.55052
0.96	8.54591
0.96125	8.55393
0.9625	8.54752
0.96375	8.54849
0.965	8.55046
0.96625	8.5517
0.9675	8.55359
0.96875	8.55067
0.97	8.54785
0.97125	8.55472
0.9725	8.55156
0.97375	8.54629
0.975	8.55729
0.97625	8.55324
0.9775	8.55513
0.97875	8.54999
0.98	8.54619
0.98125	8.55001
0.9825	8.55072
0.98375	8.54848
0.985	8.55217
0.98625	8.5558
0.9875	8.54899
0.98875	8.55198
0.99	8.54901
0.99125	8.54877
0.9925	8.55452
0.99375	8.55641
0.995	8.55237
0.99625	8.5483
0.9975	8.5547
0.99875	8.55049
1	8.556
1.00125	8.54513
1.0025	8.5488
1.00375	8.55098
1.005	8.54441
1.00625	8.54472
1.0075	8.55325
1.00875	8.55509
1.01	8.54926
1.01125	8.55389
1.0125	8.5509
1.01375	8.55185
1.015	8.5508
1.01625	8.55486
1.0175	8.55215
1.01875	8.55309
1.02	8.55207
1.02125	8.54939
1.0225	8.55154
1.02375	8.55086
1.025	8.55614
1.02625	8.55114
1.0275	8.55045
1.02875	8.55331
1.03	8.54852
1.03125	8.5543
1.0325	8.55101
1.03375	8.54704
1.035	8.54803
1.03625	8.55279
1.0375	8.54765
1.03875	8.55011
1.04	8.55005
1.04125	8.54767
1.0425	8.54781
1.04375	8.54779
1.045	8.5528
1.04625	8.55382
1.0475	8.54894
1.04875	8.54386
1.05	8.55289
1.05125	8.54947
1.0525	8.54863
1.05375	8.55412
1.055	8.55181
1.05625	8.5456
1.0575	8.55236
1.05875	8.54374
1.06	8.55469
1.06125	8.55231
1.0625	8.54965
1.06375	8.54784
1.065	8.55049
1.06625	8.54872
1.0675	8.55634
1.06875	8.55047
1.07	8.54518
1.07125	8.54398
1.0725	8.55076
1.07375	8.55009
1.075	8.5528
1.07625	8.54202
1.0775	8.55039
1.07875	8.5484
1.08	8.5454
1.08125	8.55169
1.0825	8.55271
1.08375	8.55087
1.085	8.55272
1.08625	8.5489
1.0875	8.55128
1.08875	8.5549
1.09	8.54966
1.09125	8.54889
1.0925	8.54657
1.09375	8.55224
1.095	8.55381
1.09625	8.55439
1.0975	8.54768
1.09875	8.55005
1.1	8.55457
1.10125	8.55235
1.1025	8.54364
1.10375	8.55151
1.105	8.55044
1.10625	8.55788
1.1075	8.55157
1.10875	8.54822
1.11	8.54915
1.11125	8.55119
1.1125	8.55659
1.11375	8.55741
1.115	8.55021
1.11625	8.54926
1.1175	8.55609
1.11875	8.54994
1.12	8.54703
1.12125	8.55555
1.1225	8.54903
1.12375	8.55099
1.125	8.54725
1.12625	8.54475
1.1275	8.55018
1.12875	8.54588
1.13	8.55265
1.13125	8.5458
1.1325	8.55582
1.13375	8.55133
1.135	8.54536
1.13625	8.54883
1.1375	8.5557
1.13875	8.55611
1.14	8.54813
1.14125	8.55397
1.1425	8.55362
1.14375	8.55187
1.145	8.5492
1.14625	8.54652
1.1475	8.55049
1.14875	8.54303
1.15	8.54935
1.15125	8.55088
1.1525	8.54998
1.15375	8.55053
1.155	8.55283
1.15625	8.5486
1.1575	8.55052
1.15875	8.55092
1.16	8.54657
1.16125	8.5472
1.1625	8.55143
1.16375	8.55297
1.165	8.55205
1.16625	8.54898
1.1675	8.54855
1.16875	8.54336
1.17	8.55437
1.17125	8.55341
1.1725	8.55065
1.17375	8.54583
1.175	8.5454
1.17625	8.54529
1.1775	8.54322
1.17875	8.54156
1.18	8.55029
1.18125	8.54885
1.1825	8.54264
1.18375	8.55135
1.185	8.54422
1.18625	8.54663
1.1875	8.54184
1.18875	8.55189
1.19	8.55031
1.19125	8.5529
1.1925	8.54842
1.19375	8.55617
1.195	8.54217
1.19625	8.54904
1.1975	8.54802
1.19875	8.54589
1.2	8.55429
1.20125	8.55297
1.2025	8.55113
1.20375	8.53705
1.205	8.55173
1.20625	8.55346
1.2075	8.54517
1.20875	8.54544
1.21	8.54614
1.21125	8.54883
1.2125	8.55292
1.21375	8.55184
1.215	8.54966
1.21625	8.54704
1.2175	8.55198
1.21875	8.53829
1.22	8.5462
1.22125	8.54172
1.2225	8.54775
1.22375	8.55297
1.225	8.54849
1.22625	8.55142
1.2275	8.55025
1.22875	8.54055
1.23	8.55128
1.23125	8.54931
1.2325	8.54714
1.23375	8.54347
1.235	8.54527
1.23625	8.5483
1.2375	8.54361
1.23875	8.5435
1.24	8.54768
1.24125	8.55031
1.2425	8.54502
1.24375	8.55047
1.245	8.54708
1.24625	8.54729
1.2475	8.54279
1.24875	8.55502
1.25	8.5497
1.25125	8.54738
1.2525	8.54785
1.25375	8.55039
1.255	8.54597
1.25625	8.54565
1.2575	8.54261
1.25875	8.55274
1.26	8.54434
1.26125	8.54336
1.2625	8.55089
1.26375	8.54858
1.265	8.54263
1.26625	8.54447
1.2675	8.548
1.26875	8.54099
1.27	8.54876
1.27125	8.55098
1.2725	8.54456
1.27375	8.54809
1.275	8.54403
1.27625	8.5524
1.2775	8.54852
1.27875	8.54722
1.28	8.54553
1.28125	8.54555
1.2825	8.54894
1.28375	8.54888
1.285	8.54899
1.28625	8.54811
1.2875	8.54317
1.28875	8.54243
1.29	8.54513
1.29125	8.55127
1.2925	8.5485
1.29375	8.54726
1.295	8.54893
1.29625	8.5438
1.2975	8.5468
1.29875	8.55247
1.3	8.54516
1.30125	8.54371
1.3025	8.54756
1.30375	8.54646
1.305	8.5478
1.30625	8.54572
1.3075	8.54894
1.30875	8.54648
1.31	8.54415
1.31125	8.54501
1.3125	8.54539
1.31375	8.54427
1.315	8.54171
1.31625	8.54547
1.3175	8.5461
1.31875	8.54536
1.32	8.54486
1.32125	8.54916
1.3225	8.54876
1.32375	8.55021
1.325	8.54249
1.32625	8.54994
1.3275	8.54972
1.32875	8.55179
1.33	8.544
1.33125	8.54341
1.3325	8.54318
1.33375	8.5479
1.335	8.54563
1.33625	8.54883
1.3375	8.54192
1.33875	8.55551
1.34	8.53947
1.34125	8.54262
1.3425	8.54916
1.34375	8.54472
1.345	8.5487
1.34625	8.54378
1.3475	8.5463
1.34875	8.5474
1.35	8.54052
1.35125	8.54856
1.3525	8.55285
1.35375	8.54409
1.355	8.55355
1.35625	8.54492
1.3575	8.54463
1.35875	8.54518
1.36	8.54509
1.36125	8.5478
1.3625	8.54811
1.36375	8.54863
1.365	8.54661
1.36625	8.54758
1.3675	8.54752
1.36875	8.54276
1.37	8.5477
1.37125	8.54473
1.3725	8.5463
1.37375	8.54698
1.375	8.54526
1.37625	8.55241
1.3775	8.54094
1.37875	8.54478
1.38	8.54776
1.38125	8.53838
1.3825	8.53897
1.38375	8.54465
1.385	8.54376
1.38625	8.54546
1.3875	8.54548
1.38875	8.55072
1.39	8.54622
1.39125	8.55246
1.3925	8.54904
1.39375	8.55101
1.395	8.55137
1.39625	8.54423
1.3975	8.5458
1.39875	8.54225
1.4	8.54303
1.40125	8.54855
1.4025	8.54549
1.40375	8.54718
1.405	8.54725
1.40625	8.55128
1.4075	8.54984
1.40875	8.55396
1.41	8.54776
1.41125	8.55303
1.4125	8.54726
1.41375	8.54138
1.415	8.54851
1.41625	8.55067
1.4175	8.5466
1.41875	8.54556
1.42	8.55261
1.42125	8.54853
1.4225	8.5459
1.42375	8.54451
1.425	8.54852
1.42625	8.54333
1.4275	8.54324
1.42875	8.54157
1.43	8.54657
1.43125	8.54266
1.4325	8.5415
1.43375	8.54709
1.435	8.53867
1.43625	8.5497
1.4375	8.54527
1.43875	8.54179
1.44	8.54338
1.44125	8.54821
1.4425	8.5407
1.44375	8.54527
1.445	8.54092
1.44625	8.54875
1.4475	8.5396
1.44875	8.54912
1.45	8.54515
1.45125	8.5487
1.4525	8.53875
1.45375	8.54509
1.455	8.55164
1.45625	8.55557
1.4575	8.54191
1.45875	8.54475
1.46	8.54212
1.46125	8.55138
1.4625	8.55246
1.46375	8.55207
1.465	8.54691
1.46625	8.54718
1.4675	8.55441
1.46875	8.54342
1.47	8.53681
1.47125	8.54609
1.4725	8.54375
1.47375	8.54156
1.475	8.5407
1.47625	8.54985
1.4775	8.54771
1.47875	8.5395
1.48	8.54665
1.48125	8.54792
1.4825	8.53723
1.48375	8.54302
1.485	8.54545
1.48625	8.54998
1.4875	8.5449
1.48875	8.55199
1.49	8.55083
1.49125	8.54535
1.4925	8.54635
1.49375	8.54583
1.495	8.5427
1.49625	8.54395
1.4975	8.5461
1.49875	8.5426
1.5	8.55328
1.50125	8.54323
1.5025	8.54023
1.50375	8.54503
1.505	8.54537
1.50625	8.55162
1.5075	8.5449
1.50875	8.54482
1.51	8.54116
1.51125	8.54361
1.5125	8.5482
1.51375	8.54852
1.515	8.54133
1.51625	8.54274
1.5175	8.54841
1.51875	8.54073
1.52	8.54094
1.52125	8.53666
1.5225	8.54595
1.52375	8.54205
1.525	8.54818
1.52625	8.54284
1.5275	8.54912
1.52875	8.54868
1.53	8.54231
1.53125	8.54486
1.5325	8.54378
1.53375	8.54218
1.535	8.5437
1.53625	8.54285
1.5375	8.53831
1.53875	8.5396
1.54	8.53973
1.54125	8.54821
1.5425	8.54721
1.54375	8.54614
1.545	8.54972
1.54625	8.54562
1.5475	8.54406
1.54875	8.5437
1.55	8.54199
1.55125	8.53848
1.5525	8.54306
1.55375	8.54059
1.555	8.54782
1.55625	8.53924
1.5575	8.54693
1.55875	8.54528
1.56	8.54038
1.56125	8.54544
1.5625	8.55076
1.56375	8.54231
1.565	8.54401
1.56625	8.54549
1.5675	8.55179
1.56875	8.53606
1.57	8.54536
1.57125	8.54492
1.5725	8.54038
1.57375	8.5448
1.575	8.53821
1.57625	8.53607
1.5775	8.54337
1.57875	8.54846
1.58	8.54468
1.58125	8.54461
1.5825	8.53714
1.58375	8.54166
1.585	8.54471
1.58625	8.54135
1.5875	8.54776
1.58875	8.54769
1.59	8.54097
1.59125	8.55143
1.5925	8.54653
1.59375	8.54755
1.595	8.54273
1.59625	8.5453
1.5975	8.54792
1.59875	8.53863
1.6	8.53841
1.60125	8.5399
1.6025	8.53964
1.60375	8.53918
1.605	8.54552
1.60625	8.54787
1.6075	8.54284
1.60875	8.54792
1.61	8.54056
1.61125	8.54052
1.6125	8.54375
1.61375	8.54504
1.615	8.54462
1.61625	8.54898
1.6175	8.54586
1.61875	8.53932
1.62	8.53932
1.62125	8.54262
1.6225	8.54873
1.62375	8.54395
1.625	8.54893
1.62625	8.54654
1.6275	8.54555
1.62875	8.54662
1.63	8.54193
1.63125	8.54301
1.6325	8.54468
1.63375	8.5462
1.635	8.54212
1.63625	8.53944
1.6375	8.54091
1.63875	8.54135
1.64	8.54366
1.64125	8.54322
1.6425	8.54547
1.64375	8.52945
1.645	8.54386
1.64625	8.54399
1.6475	8.54026
1.64875	8.54405
1.65	8.54408
1.65125	8.53506
1.6525	8.54656
1.65375	8.53794
1.655	8.53863
1.65625	8.54761
1.6575	8.54269
1.65875	8.54692
1.66	8.54101
1.66125	8.54263
1.6625	8.54345
1.66375	8.54332
1.665	8.54557
1.66625	8.54369
1.6675	8.55007
1.66875	8.54591
1.67	8.53896
1.67125	8.54524
1.6725	8.54827
1.67375	8.54266
1.675	8.53907
1.67625	8.5408
1.6775	8.53764
1.67875	8.54399
1.68	8.53671
1.68125	8.54243
1.6825	8.53779
1.68375	8.5321
1.685	8.54025
1.68625	8.54381
1.6875	8.5384
1.68875	8.54107
1.69	8.53877
1.69125	8.54874
1.6925	8.54516
1.69375	8.54146
1.695	8.54456
1.69625	8.54324
1.6975	8.54465
1.69875	8.54139
1.7	8.54682
1.70125	8.53887
1.7025	8.53856
1.70375	8.53681
1.705	8.54037
1.70625	8.55003
1.7075	8.54738
1.70875	8.54422
1.71	8.54676
1.71125	8.53801
1.7125	8.53843
1.71375	8.53924
1.715	8.54027
1.71625	8.54182
1.7175	8.54296
1.71875	8.54366
1.72	8.54212
1.72125	8.54144
1.7225	8.54186
1.72375	8.53321
1.725	8.54885
1.72625	8.53419
1.7275	8.54224
1.72875	8.53832
1.73	8.54399
1.73125	8.54332
1.7325	8.54448
1.73375	8.54887
1.735	8.54018
1.73625	8.54054
1.7375	8.54393
1.73875	8.54255
1.74	8.54264
1.74125	8.54515
1.7425	8.54339
1.74375	8.54686
1.745	8.53907
1.74625	8.54398
1.7475	8.53659
1.74875	8.53292
1.75	8.5415
1.75125	8.5423
1.7525	8.54718
1.75375	8.54058
1.755	8.54828
1.75625	8.54315
1.7575	8.54038
1.75875	8.53913
1.76	8.54364
1.76125	8.54517
1.7625	8.53893
1.76375	8.54335
1.765	8.54338
1.76625	8.54436
1.7675	8.53749
1.76875	8.53733
1.77	8.54127
1.77125	8.54826
1.7725	8.54189
1.77375	8.5392
1.775	8.54247
1.77625	8.54175
1.7775	8.54567
1.77875	8.54167
1.78	8.54136
1.78125	8.54157
1.7825	8.54139
1.78375	8.54104
1.785	8.53914
1.78625	8.54528
1.7875	8.5413
1.78875	8.5422
1.79	8.54083
1.79125	8.5506
1.7925	8.54284
1.79375	8.54108
1.795	8.53868
1.79625	8.54111
1.7975	8.54299
1.79875	8.54345
1.8	8.53726
1.80125	8.53759
1.8025	8.54321
1.80375	8.54486
1.805	8.54099
1.80625	8.54484
1.8075	8.54064
1.80875	8.54033
1.81	8.54117
1.81125	8.54728
1.8125	8.53682
1.81375	8.54125
1.815	8.54117
1.81625	8.54524
1.8175	8.54315
1.81875	8.54767
1.82	8.54195
1.82125	8.54827
1.8225	8.54725
1.82375	8.54064
1.825	8.54486
1.82625	8.55271
1.8275	8.54258
1.82875	8.54404
1.83	8.54141
1.83125	8.53969
1.8325	8.5434
1.83375	8.53989
1.835	8.54399
1.83625	8.54546
1.8375	8.54283
1.83875	8.53651
1.84	8.54744
1.84125	8.54498
1.8425	8.54132
1.84375	8.53461
1.845	8.53533
1.84625	8.5442
1.8475	8.54097
1.84875	8.53482
1.85	8.54017
1.85125	8.53929
1.8525	8.54829
1.85375	8.53598
1.855	8.5417
1.85625	8.54057
1.8575	8.54093
1.85875	8.54601
1.86	8.55053
1.86125	8.54028
1.8625	8.54089
1.86375	8.54105
1.865	8.54044
1.86625	8.53609
1.8675	8.53992
1.86875	8.54601
1.87	8.54296
1.87125	8.5443
1.8725	8.53859
1.87375	8.53904
1.875	8.54508
1.87625	8.54154
1.8775	8.53994
1.87875	8.54685
1.88	8.55237
1.88125	8.54119
1.8825	8.54233
1.88375	8.54202
1.885	8.54985
1.88625	8.53366
1.8875	8.54296
1.88875	8.54451
1.89	8.53746
1.89125	8.54304
1.8925	8.54483
1.89375	8.54767
1.895	8.53652
1.89625	8.53901
1.8975	8.54005
1.89875	8.54449
1.9	8.53849
1.90125	8.54848
1.9025	8.54115
1.90375	8.54269
1.905	8.54664
1.90625	8.54394
1.9075	8.54471
1.90875	8.53627
1.91	8.54237
1.91125	8.53872
1.9125	8.53612
1.91375	8.53498
1.915	8.54329
1.91625	8.53973
1.9175	8.53793
1.91875	8.54441
1.92	8.53698
1.92125	8.5322
1.9225	8.53767
1.92375	8.54175
1.925	8.54254
1.92625	8.5374
1.9275	8.53805
1.92875	8.53526
1.93	8.54348
1.93125	8.54285
1.9325	8.53566
1.93375	8.54967
1.935	8.54273
1.93625	8.54154
1.9375	8.53818
1.93875	8.54159
1.94	8.53568
1.94125	8.54016
1.9425	8.53735
1.94375	8.54051
1.945	8.54259
1.94625	8.54121
1.9475	8.54131
1.94875	8.54264
1.95	8.54039
1.95125	8.54004
1.9525	8.54944
1.95375	8.53699
1.955	8.54137
1.95625	8.5412
1.9575	8.54064
1.95875	8.54573
1.96	8.54169
1.96125	8.54497
1.9625	8.54314
1.96375	8.54306
1.965	8.54064
1.96625	8.54189
1.9675	8.53541
1.96875	8.54544
1.97	8.54277
1.97125	8.53789
1.9725	8.53637
1.97375	8.53976
1.975	8.54504
1.97625	8.53714
1.9775	8.54134
1.97875	8.53521
1.98	8.53942
1.98125	8.54372
1.9825	8.53742
1.98375	8.54171
1.985	8.53667
1.98625	8.53793
1.9875	8.53742
1.98875	8.54108
1.99	8.54417
1.99125	8.54424
1.9925	8.54409
1.99375	8.54348
1.995	8.53975
1.99625	8.5382
1.9975	8.53956
1.99875	8.54427
2	8.53423
2.00125	8.53567
2.0025	8.53879
2.00375	8.5416
2.005	8.53994
2.00625	8.54003
2.0075	8.54316
2.00875	8.54426
2.01	8.54621
2.01125	8.54135
2.0125	8.54304
2.01375	8.53679
2.015	8.54368
2.01625	8.53377
2.0175	8.54015
2.01875	8.54137
2.02	8.53941
2.02125	8.54042
2.0225	8.54127
2.02375	8.53648
2.025	8.54972
2.02625	8.54259
2.0275	8.5375
2.02875	8.53471
2.03	8.53429
2.03125	8.53786
2.0325	8.53734
2.03375	8.53304
2.035	8.53863
2.03625	8.53979
2.0375	8.53883
2.03875	8.54369
2.04	8.54714
2.04125	8.54072
2.0425	8.54726
2.04375	8.53732
2.045	8.54104
2.04625	8.53135
2.0475	8.53793
2.04875	8.53922
2.05	8.54245
2.05125	8.54381
2.0525	8.5397
2.05375	8.53249
2.055	8.53649
2.05625	8.53101
2.0575	8.53792
2.05875	8.54013
2.06	8.54125
2.06125	8.53679
2.0625	8.54179
2.06375	8.53443
2.065	8.53421
2.06625	8.53317
2.0675	8.53842
2.06875	8.54255
2.07	8.53987
2.07125	8.54271
2.0725	8.54164
2.07375	8.54752
2.075	8.54429
2.07625	8.54123
2.0775	8.53603
2.07875	8.53684
2.08	8.53318
2.08125	8.53381
2.0825	8.53752
2.08375	8.54616
2.085	8.53942
2.08625	8.54015
2.0875	8.53768
2.08875	8.54313
2.09	8.53857
2.09125	8.53379
2.0925	8.53633
2.09375	8.54954
2.095	8.54108
2.09625	8.54187
2.0975	8.53707
2.09875	8.54653
2.1	8.53891
2.10125	8.54155
2.1025	8.53999
2.10375	8.53704
2.105	8.54287
2.10625	8.54349
2.1075	8.54414
2.10875	8.53903
2.11	8.53838
2.11125	8.53745
2.1125	8.53946
2.11375	8.54353
2.115	8.5425
2.11625	8.53785
2.1175	8.53858
2.11875	8.53814
2.12	8.53572
2.12125	8.54091
2.1225	8.53832
2.12375	8.53765
2.125	8.54191
2.12625	8.53927
2.1275	8.54012
2.12875	8.54478
2.13	8.53597
2.13125	8.53543
2.1325	8.53741
2.13375	8.53769
2.135	8.53344
2.13625	8.53991
2.1375	8.54156
2.13875	8.53753
2.14	8.53291
2.14125	8.53711
2.1425	8.54115
2.14375	8.541
2.145	8.54461
2.14625	8.54173
2.1475	8.54109
2.14875	8.53445
2.15	8.54139
2.15125	8.54368
2.1525	8.53563
2.15375	8.53874
2.155	8.53841
2.15625	8.53945
2.1575	8.5399
2.15875	8.53779
2.16	8.53553
2.16125	8.53646
2.1625	8.54434
2.16375	8.53745
2.165	8.53105
2.16625	8.54108
2.1675	8.53758
2.16875	8.53828
2.17	8.54771
2.17125	8.54178
2.1725	8.53914
2.17375	8.54678
2.175	8.53926
2.17625	8.53552
2.1775	8.53903
2.17875	8.54096
2.18	8.53978
2.18125	8.53821
2.1825	8.53569
2.18375	8.5366
2.185	8.54218
2.18625	8.53401
2.1875	8.54012
2.18875	8.54005
2.19	8.54408
2.19125	8.5428
2.1925	8.54174
2.19375	8.53612
2.195	8.54301
2.19625	8.54219
2.1975	8.53895
2.19875	8.53693
2.2	8.5467
2.20125	8.53614
2.2025	8.54078
2.20375	8.54193
2.205	8.54183
2.20625	8.5383
2.2075	8.54282
2.20875	8.5373
2.21	8.53672
2.21125	8.53599
2.2125	8.53772
2.21375	8.54132
2.215	8.54218
2.21625	8.54019
2.2175	8.53441
2.21875	8.54469
2.22	8.53837
2.22125	8.5379
2.2225	8.54242
2.22375	8.53388
2.225	8.54198
2.22625	8.5385
2.2275	8.54156
2.22875	8.53381
2.23	8.54039
2.23125	8.53559
2.2325	8.53438
2.23375	8.54134
2.235	8.53692
2.23625	8.54503
2.2375	8.53591
2.23875	8.53124
2.24	8.53524
2.24125	8.53984
2.2425	8.53273
2.24375	8.53554
2.245	8.54536
2.24625	8.53089
2.2475	8.53995
2.24875	8.54264
2.25	8.54201
2.25125	8.53751
2.2525	8.53207
2.25375	8.53943
2.255	8.53841
2.25625	8.5414
2.2575	8.53815
2.25875	8.54744
2.26	8.53776
2.26125	8.53935
2.2625	8.54132
2.26375	8.54287
2.265	8.53535
2.26625	8.53733
2.2675	8.53227
2.26875	8.53579
2.27	8.54354
2.27125	8.53608
2.2725	8.54151
2.27375	8.54002
2.275	8.53617
2.27625	8.54107
2.2775	8.53917
2.27875	8.5366
2.28	8.54185
2.28125	8.5339
2.2825	8.54443
2.28375	8.53995
2.285	8.54131
2.28625	8.53813
2.2875	8.5343
2.28875	8.53217
2.29	8.53584
2.29125	8.53997
2.2925	8.54278
2.29375	8.5387
2.295	8.53746
2.29625	8.53677
2.2975	8.54417
2.29875	8.53988
2.3	8.53798
2.30125	8.53518
2.3025	8.53897
2.30375	8.5416
2.305	8.53513
2.30625	8.53599
2.3075	8.54457
2.30875	8.53504
2.31	8.53737
2.31125	8.54156
2.3125	8.53553
2.31375	8.53284
2.315	8.53435
2.31625	8.53557
2.3175	8.53418
2.31875	8.53925
2.32	8.53755
2.32125	8.53918
2.3225	8.53581
2.32375	8.54115
2.325	8.54109
2.32625	8.53764
2.3275	8.53791
2.32875	8.53367
2.33	8.53496
2.33125	8.53834
2.3325	8.53483
2.33375	8.53197
2.335	8.54555
2.33625	8.54241
2.3375	8.54028
2.33875	8.53914
2.34	8.53501
2.34125	8.53729
2.3425	8.53595
2.34375	8.54212
2.345	8.53778
2.34625	8.53815
2.3475	8.54408
2.34875	8.53906
2.35	8.53506
2.35125	8.53488
2.3525	8.53646
2.35375	8.53326
2.355	8.54484
2.35625	8.53914
2.3575	8.53804
2.35875	8.53736
2.36	8.54619
2.36125	8.54254
2.3625	8.5385
2.36375	8.53987
2.365	8.54373
2.36625	8.53945
2.3675	8.54057
2.36875	8.5349
2.37	8.54467
2.37125	8.53835
2.3725	8.53835
2.37375	8.53842
2.375	8.53477
2.37625	8.53587
2.3775	8.53562
2.37875	8.53816
2.38	8.5396
2.38125	8.53682
2.3825	8.54121
2.38375	8.53826
2.385	8.5318
2.38625	8.53614
2.3875	8.53869
2.38875	8.53662
2.39	8.53971
2.39125	8.53877
2.3925	8.53675
2.39375	8.54176
2.395	8.53795
2.39625	8.54052
2.3975	8.54026
2.39875	8.53636
2.4	8.5409
2.40125	8.53832
2.4025	8.53672
2.40375	8.53611
2.405	8.53442
2.40625	8.53195
2.4075	8.54387
2.40875	8.53789
2.41	8.54167
2.41125	8.54488
2.4125	8.5422
2.41375	8.53227
2.415	8.53836
2.41625	8.53788
2.4175	8.54575
2.41875	8.53374
2.42	8.53724
2.42125	8.53303
2.4225	8.53622
2.42375	8.53817
2.425	8.53297
2.42625	8.53903
2.4275	8.53989
2.42875	8.53852
2.43	8.53521
2.43125	8.53315
2.4325	8.5365
2.43375	8.5332
2.435	8.54068
2.43625	8.53084
2.4375	8.54377
2.43875	8.5395
2.44	8.53678
2.44125	8.53776
2.4425	8.54061
2.44375	8.54112
2.445	8.54353
2.44625	8.54013
2.4475	8.53796
2.44875	8.53362
2.45	8.53309
2.45125	8.53256
2.4525	8.53807
2.45375	8.53501
2.455	8.53912
2.45625	8.53433
2.4575	8.54134
2.45875	8.54361
2.46	8.53466
2.46125	8.54317
2.4625	8.54371
2.46375	8.54254
2.465	8.53895
2.46625	8.52901
2.4675	8.538
2.46875	8.54037
2.47	8.5395
2.47125	8.53416
2.4725	8.52699
2.47375	8.53567
2.475	8.53715
2.47625	8.54112
2.4775	8.54168
2.47875	8.54116
2.48	8.52744
2.48125	8.54265
2.4825	8.53731
2.48375	8.53648
2.485	8.53635
2.48625	8.53484
2.4875	8.53515
2.48875	8.54517
2.49	8.53891
2.49125	8.53854
2.4925	8.53381
2.49375	8.53793
2.495	8.53713
2.49625	8.53831
2.4975	8.53164
2.49875	8.5337
2.5	8.53701
[truncated: 2,000 more rows]

## Sheet: 5 uM
0.00125	9.09334
0.0025	9.06752
0.00375	9.01089
0.005	8.99055
0.00625	8.98779
0.0075	8.95899
0.00875	8.9365
0.01	8.91519
0.01125	8.89853
0.0125	8.8707
0.01375	8.86352
0.015	8.84706
0.01625	8.8293
0.0175	8.82892
0.01875	8.81829
0.02	8.79562
0.02125	8.78636
0.0225	8.78243
0.02375	8.7687
0.025	8.76761
0.02625	8.75996
0.0275	8.74702
0.02875	8.7464
0.03	8.73182
0.03125	8.72597
0.0325	8.72332
0.03375	8.71628
0.035	8.71479
0.03625	8.70187
0.0375	8.70146
0.03875	8.7016
0.04	8.6968
0.04125	8.6899
0.0425	8.68182
0.04375	8.67943
0.045	8.67684
0.04625	8.67658
0.0475	8.67779
0.04875	8.6656
0.05	8.67112
0.05125	8.66052
0.0525	8.66615
0.05375	8.65778
0.055	8.66228
0.05625	8.66183
0.0575	8.66086
0.05875	8.66005
0.06	8.65921
0.06125	8.65655
0.0625	8.65102
0.06375	8.65251
0.065	8.65542
0.06625	8.65751
0.0675	8.66234
0.06875	8.65111
0.07	8.64532
0.07125	8.64855
0.0725	8.64803
0.07375	8.64994
0.075	8.64354
0.07625	8.65718
0.0775	8.64445
0.07875	8.64878
0.08	8.65131
0.08125	8.64563
0.0825	8.65175
0.08375	8.6481
0.085	8.643
0.08625	8.64822
0.0875	8.64957
0.08875	8.64502
0.09	8.64549
0.09125	8.64763
0.0925	8.65246
0.09375	8.6467
0.095	8.64899
0.09625	8.64458
0.0975	8.64967
0.09875	8.64422
0.1	8.64364
0.10125	8.65109
0.1025	8.64169
0.10375	8.64081
0.105	8.64224
0.10625	8.64165
0.1075	8.63976
0.10875	8.64492
0.11	8.64076
0.11125	8.64104
0.1125	8.64053
0.11375	8.64711
0.115	8.64529
0.11625	8.64302
0.1175	8.646
0.11875	8.646
0.12	8.64045
0.12125	8.64306
0.1225	8.64153
0.12375	8.64196
0.125	8.64227
0.12625	8.64716
0.1275	8.65025
0.12875	8.64956
0.13	8.649
0.13125	8.64694
0.1325	8.64363
0.13375	8.64339
0.135	8.64906
0.13625	8.64587
0.1375	8.64736
0.13875	8.64143
0.14	8.64307
0.14125	8.64587
0.1425	8.64794
0.14375	8.65001
0.145	8.65178
0.14625	8.64777
0.1475	8.64927
0.14875	8.64211
0.15	8.64578
0.15125	8.64963
0.1525	8.64676
0.15375	8.64659
0.155	8.64899
0.15625	8.64231
0.1575	8.64516
0.15875	8.64115
0.16	8.64633
0.16125	8.64455
0.1625	8.64325
0.16375	8.64808
0.165	8.64477
0.16625	8.64304
0.1675	8.64645
0.16875	8.65143
0.17	8.64279
0.17125	8.64237
0.1725	8.6431
0.17375	8.64487
0.175	8.64472
0.17625	8.65019
0.1775	8.6484
0.17875	8.64114
0.18	8.6467
0.18125	8.64546
0.1825	8.64752
0.18375	8.63815
0.185	8.64569
0.18625	8.64147
0.1875	8.64454
0.18875	8.64099
0.19	8.64285
0.19125	8.64333
0.1925	8.64092
0.19375	8.64389
0.195	8.6443
0.19625	8.63993
0.1975	8.63952
0.19875	8.64621
0.2	8.6407
0.20125	8.65012
0.2025	8.64742
0.20375	8.64818
0.205	8.63706
0.20625	8.64501
0.2075	8.64256
0.20875	8.6573
0.21	8.64446
0.21125	8.64131
0.2125	8.6413
0.21375	8.64297
0.215	8.64764
0.21625	8.64318
0.2175	8.63573
0.21875	8.63716
0.22	8.64204
0.22125	8.63872
0.2225	8.65098
0.22375	8.63693
0.225	8.64072
0.22625	8.64017
0.2275	8.64483
0.22875	8.64318
0.23	8.64424
0.23125	8.64417
0.2325	8.64623
0.23375	8.64294
0.235	8.64814
0.23625	8.6426
0.2375	8.63392
0.23875	8.64083
0.24	8.64412
0.24125	8.64082
0.2425	8.64407
0.24375	8.64221
0.245	8.64694
0.24625	8.64765
0.2475	8.64156
0.24875	8.64909
0.25	8.64713
0.25125	8.6393
0.2525	8.64295
0.25375	8.64568
0.255	8.64517
0.25625	8.65166
0.2575	8.63605
0.25875	8.63887
0.26	8.64325
0.26125	8.64206
0.2625	8.6481
0.26375	8.64251
0.265	8.64628
0.26625	8.63344
0.2675	8.63814
0.26875	8.63784
0.27	8.64325
0.27125	8.63744
0.2725	8.6361
0.27375	8.63515
0.275	8.63592
0.27625	8.63815
0.2775	8.6458
0.27875	8.64236
0.28	8.64502
0.28125	8.64105
0.2825	8.63801
0.28375	8.64384
0.285	8.6393
0.28625	8.64068
0.2875	8.63687
0.28875	8.64218
0.29	8.64445
0.29125	8.64154
0.2925	8.6346
0.29375	8.64329
0.295	8.64198
0.29625	8.64007
0.2975	8.64036
0.29875	8.64363
0.3	8.6391
0.30125	8.63834
0.3025	8.63614
0.30375	8.6389
0.305	8.63858
0.30625	8.6445
0.3075	8.64365
0.30875	8.64252
0.31	8.63878
0.31125	8.64091
0.3125	8.63458
0.31375	8.63731
0.315	8.65557
0.31625	8.633
0.3175	8.63567
0.31875	8.64278
0.32	8.64224
0.32125	8.63622
0.3225	8.63662
0.32375	8.64018
0.325	8.63361
0.32625	8.63258
0.3275	8.64448
0.32875	8.63918
0.33	8.64265
0.33125	8.63796
0.3325	8.63511
0.33375	8.64017
0.335	8.63399
0.33625	8.63261
0.3375	8.63716
0.33875	8.63594
0.34	8.64276
0.34125	8.64221
0.3425	8.64174
0.34375	8.64425
0.345	8.63846
0.34625	8.64252
0.3475	8.64159
0.34875	8.62974
0.35	8.63714
0.35125	8.63641
0.3525	8.63937
0.35375	8.64075
0.355	8.64805
0.35625	8.63814
0.3575	8.63858
0.35875	8.63409
0.36	8.64342
0.36125	8.63339
0.3625	8.63681
0.36375	8.63355
0.365	8.63879
0.36625	8.64054
0.3675	8.63422
0.36875	8.64098
0.37	8.63842
0.37125	8.63686
0.3725	8.63148
0.37375	8.63271
0.375	8.63872
0.37625	8.63633
0.3775	8.63691
0.37875	8.63532
0.38	8.64
0.38125	8.63932
0.3825	8.63485
0.38375	8.64006
0.385	8.63938
0.38625	8.6392
0.3875	8.64039
0.38875	8.64018
0.39	8.63545
0.39125	8.6298
0.3925	8.63536
0.39375	8.63745
0.395	8.6383
0.39625	8.63656
0.3975	8.63798
0.39875	8.63314
0.4	8.63463
0.40125	8.64223
0.4025	8.62513
0.40375	8.63426
0.405	8.62992
0.40625	8.63153
0.4075	8.63205
0.40875	8.64273
0.41	8.64243
0.41125	8.63629
0.4125	8.63617
0.41375	8.63702
0.415	8.62643
0.41625	8.64064
0.4175	8.63915
0.41875	8.63547
0.42	8.63066
0.42125	8.63192
0.4225	8.63902
0.42375	8.62584
0.425	8.63333
0.42625	8.6332
0.4275	8.63918
0.42875	8.63423
0.43	8.64094
0.43125	8.63639
0.4325	8.6303
0.43375	8.63623
0.435	8.63138
0.43625	8.63467
0.4375	8.64013
0.43875	8.6284
0.44	8.63306
0.44125	8.635
0.4425	8.63217
0.44375	8.63705
0.445	8.63456
0.44625	8.63739
0.4475	8.63865
0.44875	8.63722
0.45	8.63228
0.45125	8.62616
0.4525	8.63608
0.45375	8.63512
0.455	8.63592
0.45625	8.63583
0.4575	8.63013
0.45875	8.63658
0.46	8.63451
0.46125	8.63134
0.4625	8.63507
0.46375	8.6359
0.465	8.63569
0.46625	8.63258
0.4675	8.64156
0.46875	8.62933
0.47	8.63316
0.47125	8.63419
0.4725	8.63243
0.47375	8.6443
0.475	8.63186
0.47625	8.6313
0.4775	8.63015
0.47875	8.63167
0.48	8.62978
0.48125	8.63658
0.4825	8.6397
0.48375	8.63068
0.485	8.63636
0.48625	8.64223
0.4875	8.62916
0.48875	8.6347
0.49	8.62714
0.49125	8.6325
0.4925	8.63242
0.49375	8.63009
0.495	8.63275
0.49625	8.63497
0.4975	8.62958
0.49875	8.63377
0.5	8.63626
0.50125	8.63673
0.5025	8.62693
0.50375	8.6349
0.505	8.64363
0.50625	8.63061
0.5075	8.64142
0.50875	8.63076
0.51	8.63766
0.51125	8.63564
0.5125	8.63815
0.51375	8.62729
0.515	8.63512
0.51625	8.63422
0.5175	8.6402
0.51875	8.6323
0.52	8.63394
0.52125	8.63149
0.5225	8.63371
0.52375	8.63293
0.525	8.63476
0.52625	8.63465
0.5275	8.62923
0.52875	8.63185
0.53	8.64182
0.53125	8.63606
0.5325	8.62811
0.53375	8.62636
0.535	8.62746
0.53625	8.63452
0.5375	8.63046
0.53875	8.63554
0.54	8.63647
0.54125	8.629
0.5425	8.63605
0.54375	8.63565
0.545	8.63482
0.54625	8.63102
0.5475	8.62571
0.54875	8.63391
0.55	8.63401
0.55125	8.63385
0.5525	8.62967
0.55375	8.6332
0.555	8.63991
0.55625	8.62558
0.5575	8.62722
0.55875	8.63279
0.56	8.63001
0.56125	8.62439
0.5625	8.63475
0.56375	8.62749
0.565	8.63264
0.56625	8.63171
0.5675	8.62644
0.56875	8.63325
0.57	8.63039
0.57125	8.62868
0.5725	8.63384
0.57375	8.62866
0.575	8.62856
0.57625	8.63286
0.5775	8.62576
0.57875	8.63002
0.58	8.63142
0.58125	8.63183
0.5825	8.62532
0.58375	8.61986
0.585	8.62556
0.58625	8.63283
0.5875	8.63111
0.58875	8.63047
0.59	8.62979
0.59125	8.62999
0.5925	8.62865
0.59375	8.63402
0.595	8.63817
0.59625	8.62721
0.5975	8.63126
0.59875	8.63054
0.6	8.63242
0.60125	8.63461
0.6025	8.63312
0.60375	8.6331
0.605	8.62698
0.60625	8.63326
0.6075	8.63626
0.60875	8.63112
0.61	8.63845
0.61125	8.62399
0.6125	8.6325
0.61375	8.63335
0.615	8.62805
0.61625	8.63275
0.6175	8.63365
0.61875	8.6357
0.62	8.633
0.62125	8.63174
0.6225	8.62962
0.62375	8.62928
0.625	8.62835
0.62625	8.62882
0.6275	8.63304
0.62875	8.63312
0.63	8.63176
0.63125	8.62763
0.6325	8.62463
0.63375	8.63736
0.635	8.63406
0.63625	8.62991
0.6375	8.6322
0.63875	8.63488
0.64	8.63067
0.64125	8.63032
0.6425	8.62987
0.64375	8.63276
0.645	8.62933
0.64625	8.62706
0.6475	8.63389
0.64875	8.63497
0.65	8.64139
0.65125	8.62968
0.6525	8.63066
0.65375	8.63101
0.655	8.62812
0.65625	8.62853
0.6575	8.63203
0.65875	8.62943
0.66	8.62875
0.66125	8.62844
0.6625	8.62867
0.66375	8.63343
0.665	8.62851
0.66625	8.62689
0.6675	8.62712
0.66875	8.63015
0.67	8.62968
0.67125	8.62933
0.6725	8.63138
0.67375	8.63031
0.675	8.63162
0.67625	8.62792
0.6775	8.62838
0.67875	8.62502
0.68	8.63221
0.68125	8.62357
0.6825	8.63216
0.68375	8.62994
0.685	8.63089
0.68625	8.63284
0.6875	8.62832
0.68875	8.63272
0.69	8.62856
0.69125	8.62592
0.6925	8.62753
0.69375	8.63352
0.695	8.62776
0.69625	8.63349
0.6975	8.62868
0.69875	8.62968
0.7	8.6325
0.70125	8.63178
0.7025	8.62862
0.70375	8.63011
0.705	8.63007
0.70625	8.62992
0.7075	8.62791
0.70875	8.62992
0.71	8.63235
0.71125	8.63237
0.7125	8.62942
0.71375	8.63261
0.715	8.63099
0.71625	8.63407
0.7175	8.62397
0.71875	8.62126
0.72	8.62831
0.72125	8.62229
0.7225	8.63184
0.72375	8.62677
0.725	8.62457
0.72625	8.63216
0.7275	8.62495
0.72875	8.62003
0.73	8.63052
0.73125	8.63081
0.7325	8.6245
0.73375	8.62664
0.735	8.62976
0.73625	8.6316
0.7375	8.62652
0.73875	8.6261
0.74	8.62848
0.74125	8.62281
0.7425	8.62616
0.74375	8.63035
0.745	8.62903
0.74625	8.62229
0.7475	8.62662
0.74875	8.62733
0.75	8.62994
0.75125	8.62382
0.7525	8.6266
0.75375	8.62446
0.755	8.62854
0.75625	8.63068
0.7575	8.62426
0.75875	8.63027
0.76	8.63506
0.76125	8.62979
0.7625	8.6271
0.76375	8.62741
0.765	8.62739
0.76625	8.62775
0.7675	8.61816
0.76875	8.62589
0.77	8.61994
0.77125	8.6286
0.7725	8.62652
0.77375	8.62389
0.775	8.62355
0.77625	8.63638
0.7775	8.63071
0.77875	8.62724
0.78	8.62546
0.78125	8.61843
0.7825	8.62901
0.78375	8.62846
0.785	8.62456
0.78625	8.63177
0.7875	8.62937
0.78875	8.62361
0.79	8.63202
0.79125	8.62258
0.7925	8.62409
0.79375	8.62871
0.795	8.62191
0.79625	8.62821
0.7975	8.63241
0.79875	8.62837
0.8	8.62436
0.80125	8.62666
0.8025	8.61982
0.80375	8.62944
0.805	8.62595
0.80625	8.62632
0.8075	8.62529
0.80875	8.6296
0.81	8.62508
0.81125	8.61878
0.8125	8.62401
0.81375	8.62797
0.815	8.62917
0.81625	8.62408
0.8175	8.62442
0.81875	8.62563
0.82	8.62134
0.82125	8.62192
0.8225	8.62477
0.82375	8.62387
0.825	8.62912
0.82625	8.62834
0.8275	8.62444
0.82875	8.62238
0.83	8.62513
0.83125	8.62699
0.8325	8.62541
0.83375	8.63041
0.835	8.62738
0.83625	8.62156
0.8375	8.62902
0.83875	8.62335
0.84	8.62967
0.84125	8.6232
0.8425	8.63005
0.84375	8.6299
0.845	8.6265
0.84625	8.62589
0.8475	8.62053
0.84875	8.62628
0.85	8.62531
0.85125	8.62432
0.8525	8.62149
0.85375	8.62978
0.855	8.61957
0.85625	8.62386
0.8575	8.62187
0.85875	8.61636
0.86	8.62834
0.86125	8.62905
0.8625	8.62744
0.86375	8.61958
0.865	8.6323
0.86625	8.62148
0.8675	8.62586
0.86875	8.62918
0.87	8.63133
0.87125	8.62239
0.8725	8.62344
0.87375	8.62364
0.875	8.63018
0.87625	8.62686
0.8775	8.62432
0.87875	8.62238
0.88	8.62136
0.88125	8.62173
0.8825	8.62562
0.88375	8.61952
0.885	8.62861
0.88625	8.625
0.8875	8.62484
0.88875	8.62183
0.89	8.62084
0.89125	8.61616
0.8925	8.62695
0.89375	8.62218
0.895	8.62874
0.89625	8.61863
0.8975	8.62214
0.89875	8.62438
0.9	8.63171
0.90125	8.63388
0.9025	8.62724
0.90375	8.61881
0.905	8.62337
0.90625	8.61854
0.9075	8.62022
0.90875	8.62188
0.91	8.62473
0.91125	8.62389
0.9125	8.62242
0.91375	8.62235
0.915	8.63069
0.91625	8.62233
0.9175	8.62308
0.91875	8.61739
0.92	8.62817
0.92125	8.6213
0.9225	8.62508
0.92375	8.61789
0.925	8.6177
0.92625	8.62442
0.9275	8.62368
0.92875	8.62514
0.93	8.61932
0.93125	8.62446
0.9325	8.6267
0.93375	8.62381
0.935	8.62516
0.93625	8.62204
0.9375	8.62748
0.93875	8.62794
0.94	8.62661
0.94125	8.62499
0.9425	8.62012
0.94375	8.61953
0.945	8.62258
0.94625	8.62046
0.9475	8.6222
0.94875	8.62847
0.95	8.62605
0.95125	8.62283
0.9525	8.62495
0.95375	8.61868
0.955	8.62354
0.95625	8.61285
0.9575	8.61968
0.95875	8.61713
0.96	8.61366
0.96125	8.62899
0.9625	8.62157
0.96375	8.62349
0.965	8.62366
0.96625	8.6281
0.9675	8.62092
0.96875	8.62634
0.97	8.62619
0.97125	8.62715
0.9725	8.62462
0.97375	8.62309
0.975	8.62329
0.97625	8.62521
0.9775	8.61836
0.97875	8.62794
0.98	8.62269
0.98125	8.61985
0.9825	8.61906
0.98375	8.62256
0.985	8.6175
0.98625	8.61906
0.9875	8.62135
0.98875	8.61908
0.99	8.62696
0.99125	8.62203
0.9925	8.62491
0.99375	8.62633
0.995	8.62659
0.99625	8.61192
0.9975	8.61835
0.99875	8.62089
1	8.62085
1.00125	8.62269
1.0025	8.62244
1.00375	8.62638
1.005	8.62155
1.00625	8.62677
1.0075	8.62018
1.00875	8.6179
1.01	8.61711
1.01125	8.62234
1.0125	8.62322
1.01375	8.62579
1.015	8.61882
1.01625	8.6274
1.0175	8.62631
1.01875	8.61984
1.02	8.61627
1.02125	8.62789
1.0225	8.62643
1.02375	8.62006
1.025	8.62236
1.02625	8.62029
1.0275	8.62195
1.02875	8.6212
1.03	8.61764
1.03125	8.61972
1.0325	8.62087
1.03375	8.62551
1.035	8.6222
1.03625	8.61817
1.0375	8.6189
1.03875	8.62761
1.04	8.61853
1.04125	8.62468
1.0425	8.62503
1.04375	8.61513
1.045	8.617
1.04625	8.62367
1.0475	8.61873
1.04875	8.62162
1.05	8.62716
1.05125	8.61946
1.0525	8.62287
1.05375	8.61894
1.055	8.62609
1.05625	8.61557
1.0575	8.62233
1.05875	8.61667
1.06	8.62081
1.06125	8.62359
1.0625	8.62335
1.06375	8.61302
1.065	8.62189
1.06625	8.62362
1.0675	8.61747
1.06875	8.61837
1.07	8.61885
1.07125	8.62358
1.0725	8.61523
1.07375	8.62565
1.075	8.62192
1.07625	8.62679
1.0775	8.62748
1.07875	8.62287
1.08	8.62129
1.08125	8.61641
1.0825	8.62281
1.08375	8.62534
1.085	8.61624
1.08625	8.61927
1.0875	8.62459
1.08875	8.61847
1.09	8.62205
1.09125	8.62325
1.0925	8.62337
1.09375	8.61729
1.095	8.62289
1.09625	8.62066
1.0975	8.62043
1.09875	8.62518
1.1	8.61922
1.10125	8.61474
1.1025	8.62839
1.10375	8.62383
1.105	8.62287
1.10625	8.62003
1.1075	8.62832
1.10875	8.62615
1.11	8.62399
1.11125	8.62177
1.1125	8.62221
1.11375	8.62318
1.115	8.62325
1.11625	8.61609
1.1175	8.62464
1.11875	8.61958
1.12	8.62321
1.12125	8.62274
1.1225	8.62308
1.12375	8.62714
1.125	8.62185
1.12625	8.62488
1.1275	8.6201
1.12875	8.61677
1.13	8.6188
1.13125	8.61578
1.1325	8.61827
1.13375	8.62481
1.135	8.61746
1.13625	8.62189
1.1375	8.61457
1.13875	8.62462
1.14	8.62805
1.14125	8.61611
1.1425	8.62322
1.14375	8.62342
1.145	8.6192
1.14625	8.62586
1.1475	8.62731
1.14875	8.61187
1.15	8.62201
1.15125	8.61742
1.1525	8.61586
1.15375	8.62008
1.155	8.62431
1.15625	8.61948
1.1575	8.61358
1.15875	8.62211
1.16	8.62523
1.16125	8.62044
1.1625	8.62108
1.16375	8.6174
1.165	8.6158
1.16625	8.61975
1.1675	8.62457
1.16875	8.61992
1.17	8.61832
1.17125	8.62069
1.1725	8.62474
1.17375	8.61698
1.175	8.61773
1.17625	8.61991
1.1775	8.62017
1.17875	8.61912
1.18	8.61909
1.18125	8.62216
1.1825	8.62076
1.18375	8.62053
1.185	8.62039
1.18625	8.62193
1.1875	8.61915
1.18875	8.61498
1.19	8.61529
1.19125	8.61882
1.1925	8.62207
1.19375	8.61825
1.195	8.61343
1.19625	8.61802
1.1975	8.6175
1.19875	8.61614
1.2	8.62291
1.20125	8.62275
1.2025	8.62102
1.20375	8.62514
1.205	8.62007
1.20625	8.61218
1.2075	8.61568
1.20875	8.61677
1.21	8.61421
1.21125	8.61979
1.2125	8.61378
1.21375	8.61605
1.215	8.62361
1.21625	8.62535
1.2175	8.62281
1.21875	8.62041
1.22	8.61453
1.22125	8.61592
1.2225	8.6246
1.22375	8.61344
1.225	8.61556
1.22625	8.6201
1.2275	8.61625
1.22875	8.62224
1.23	8.62199
1.23125	8.61509
1.2325	8.61878
1.23375	8.61493
1.235	8.60899
1.23625	8.61002
1.2375	8.61815
1.23875	8.61772
1.24	8.61133
1.24125	8.61823
1.2425	8.62215
1.24375	8.62727
1.245	8.62468
1.24625	8.62439
1.2475	8.62451
1.24875	8.61453
1.25	8.61994
1.25125	8.62041
1.2525	8.61565
1.25375	8.62439
1.255	8.62444
1.25625	8.61285
1.2575	8.624
1.25875	8.62332
1.26	8.62161
1.26125	8.62008
1.2625	8.6247
1.26375	8.61305
1.265	8.61299
1.26625	8.62004
1.2675	8.61867
1.26875	8.61777
1.27	8.61811
1.27125	8.62165
1.2725	8.61916
1.27375	8.61262
1.275	8.62021
1.27625	8.61822
1.2775	8.61808
1.27875	8.62247
1.28	8.61405
1.28125	8.6254
1.2825	8.61693
1.28375	8.62282
1.285	8.61742
1.28625	8.61421
1.2875	8.62181
1.28875	8.61776
1.29	8.61891
1.29125	8.61793
1.2925	8.61407
1.29375	8.62684
1.295	8.61121
1.29625	8.61627
1.2975	8.6129
1.29875	8.62002
1.3	8.62273
1.30125	8.61589
1.3025	8.62
1.30375	8.61845
1.305	8.61447
1.30625	8.61944
1.3075	8.61932
1.30875	8.6123
1.31	8.61582
1.31125	8.61949
1.3125	8.62083
1.31375	8.61933
1.315	8.61918
1.31625	8.61688
1.3175	8.61588
1.31875	8.6231
1.32	8.6154
1.32125	8.61691
1.3225	8.62774
1.32375	8.61432
1.325	8.61913
1.32625	8.6202
1.3275	8.61468
1.32875	8.61715
1.33	8.62341
1.33125	8.61998
1.3325	8.61963
1.33375	8.61867
1.335	8.62429
1.33625	8.61691
1.3375	8.61814
1.33875	8.61349
1.34	8.6159
1.34125	8.61414
1.3425	8.61768
1.34375	8.62387
1.345	8.62507
1.34625	8.61665
1.3475	8.61708
1.34875	8.6246
1.35	8.62044
1.35125	8.60857
1.3525	8.61749
1.35375	8.62266
1.355	8.62204
1.35625	8.61477
1.3575	8.61778
1.35875	8.62633
1.36	8.61888
1.36125	8.6225
1.3625	8.6168
1.36375	8.6199
1.365	8.61395
1.36625	8.61659
1.3675	8.61298
1.36875	8.61304
1.37	8.62128
1.37125	8.62277
1.3725	8.61654
1.37375	8.62366
1.375	8.61655
1.37625	8.61349
1.3775	8.61706
1.37875	8.61917
1.38	8.61706
1.38125	8.62198
1.3825	8.61531
1.38375	8.61705
1.385	8.62283
1.38625	8.62042
1.3875	8.61113
1.38875	8.62577
1.39	8.61702
1.39125	8.61791
1.3925	8.62019
1.39375	8.61932
1.395	8.61913
1.39625	8.61853
1.3975	8.61832
1.39875	8.61716
1.4	8.61592
1.40125	8.61502
1.4025	8.61638
1.40375	8.61989
1.405	8.61813
1.40625	8.60976
1.4075	8.61506
1.40875	8.61165
1.41	8.6135
1.41125	8.61808
1.4125	8.60935
1.41375	8.61384
1.415	8.61851
1.41625	8.61873
1.4175	8.61787
1.41875	8.62163
1.42	8.61694
1.42125	8.61566
1.4225	8.61512
1.42375	8.61078
1.425	8.61479
1.42625	8.6101
1.4275	8.61589
1.42875	8.61547
1.43	8.61267
1.43125	8.61471
1.4325	8.61285
1.43375	8.61623
1.435	8.61211
1.43625	8.60944
1.4375	8.6214
1.43875	8.61807
1.44	8.61407
1.44125	8.60816
1.4425	8.61972
1.44375	8.61962
1.445	8.61123
1.44625	8.62376
1.4475	8.62562
1.44875	8.61339
1.45	8.61907
1.45125	8.62396
1.4525	8.62092
1.45375	8.61976
1.455	8.61504
1.45625	8.61989
1.4575	8.61934
1.45875	8.61301
1.46	8.6145
1.46125	8.61437
1.4625	8.61559
1.46375	8.61772
1.465	8.61439
1.46625	8.62165
1.4675	8.61963
1.46875	8.62061
1.47	8.61387
1.47125	8.61784
1.4725	8.6181
1.47375	8.61815
1.475	8.61471
1.47625	8.61694
1.4775	8.61093
1.47875	8.61744
1.48	8.61871
1.48125	8.61743
1.4825	8.61414
1.48375	8.61431
1.485	8.61933
1.48625	8.61051
1.4875	8.61481
1.48875	8.6108
1.49	8.61247
1.49125	8.62559
1.4925	8.61347
1.49375	8.61229
1.495	8.62058
1.49625	8.61531
1.4975	8.61862
1.49875	8.61358
1.5	8.61302
1.50125	8.61086
1.5025	8.61726
1.50375	8.61634
1.505	8.61371
1.50625	8.6156
1.5075	8.61193
1.50875	8.60988
1.51	8.61675
1.51125	8.61784
1.5125	8.61735
1.51375	8.61638
1.515	8.61403
1.51625	8.61805
1.5175	8.61794
1.51875	8.62025
1.52	8.61308
1.52125	8.61262
1.5225	8.61729
1.52375	8.61784
1.525	8.6099
1.52625	8.617
1.5275	8.62597
1.52875	8.61917
1.53	8.61517
1.53125	8.61123
1.5325	8.61465
1.53375	8.61742
1.535	8.61369
1.53625	8.61667
1.5375	8.61699
1.53875	8.61628
1.54	8.61274
1.54125	8.6139
1.5425	8.61575
1.54375	8.61685
1.545	8.62141
1.54625	8.62194
1.5475	8.6184
1.54875	8.61851
1.55	8.61405
1.55125	8.61881
1.5525	8.61904
1.55375	8.61578
1.555	8.61628
1.55625	8.61394
1.5575	8.61185
1.55875	8.61278
1.56	8.61906
1.56125	8.62487
1.5625	8.60994
1.56375	8.61353
1.565	8.61544
1.56625	8.61707
1.5675	8.61908
1.56875	8.61171
1.57	8.62797
1.57125	8.61401
1.5725	8.61032
1.57375	8.61775
1.575	8.61386
1.57625	8.62338
1.5775	8.61944
1.57875	8.61362
1.58	8.61663
1.58125	8.616
1.5825	8.61785
1.58375	8.61737
1.585	8.61962
1.58625	8.61403
1.5875	8.61272
1.58875	8.61713
1.59	8.62117
1.59125	8.61274
1.5925	8.62315
1.59375	8.61505
1.595	8.61369
1.59625	8.61747
1.5975	8.61316
1.59875	8.6207
1.6	8.61274
1.60125	8.61269
1.6025	8.62209
1.60375	8.61596
1.605	8.6087
1.60625	8.61558
1.6075	8.61637
1.60875	8.61096
1.61	8.61488
1.61125	8.616
1.6125	8.61495
1.61375	8.6127
1.615	8.61457
1.61625	8.61269
1.6175	8.62472
1.61875	8.61545
1.62	8.6139
1.62125	8.61696
1.6225	8.60994
1.62375	8.61201
1.625	8.61733
1.62625	8.61316
1.6275	8.61384
1.62875	8.61709
1.63	8.61553
1.63125	8.61506
1.6325	8.62169
1.63375	8.61502
1.635	8.61342
1.63625	8.61288
1.6375	8.61492
1.63875	8.61131
1.64	8.61938
1.64125	8.61462
1.6425	8.6125
1.64375	8.61037
1.645	8.62047
1.64625	8.61426
1.6475	8.61981
1.64875	8.62265
1.65	8.61834
1.65125	8.61674
1.6525	8.61738
1.65375	8.62184
1.655	8.61148
1.65625	8.61764
1.6575	8.61394
1.65875	8.62258
1.66	8.61778
1.66125	8.62367
1.6625	8.61849
1.66375	8.61536
1.665	8.61066
1.66625	8.61442
1.6675	8.61652
1.66875	8.6159
1.67	8.61478
1.67125	8.62067
1.6725	8.61803
1.67375	8.61108
1.675	8.61726
1.67625	8.61194
1.6775	8.6206
1.67875	8.60552
1.68	8.60697
1.68125	8.6103
1.6825	8.61476
1.68375	8.61515
1.685	8.6033
1.68625	8.61721
1.6875	8.6154
1.68875	8.61722
1.69	8.62003
1.69125	8.61741
1.6925	8.61748
1.69375	8.6139
1.695	8.6112
1.69625	8.61348
1.6975	8.61255
1.69875	8.61147
1.7	8.61326
1.70125	8.61222
1.7025	8.61823
1.70375	8.60475
1.705	8.61935
1.70625	8.61331
1.7075	8.6101
1.70875	8.61446
1.71	8.61566
1.71125	8.60996
1.7125	8.61441
1.71375	8.61757
1.715	8.61471
1.71625	8.62415
1.7175	8.61604
1.71875	8.61699
1.72	8.61526
1.72125	8.6153
1.7225	8.61436
1.72375	8.61867
1.725	8.61375
1.72625	8.61368
1.7275	8.6086
1.72875	8.61665
1.73	8.61369
1.73125	8.61435
1.7325	8.61133
1.73375	8.6167
1.735	8.61413
1.73625	8.60797
1.7375	8.61653
1.73875	8.60926
1.74	8.61672
1.74125	8.61301
1.7425	8.61331
1.74375	8.61611
1.745	8.6176
1.74625	8.6153
1.7475	8.60799
1.74875	8.61061
1.75	8.61181
1.75125	8.60715
1.7525	8.61066
1.75375	8.60753
1.755	8.61909
1.75625	8.62012
1.7575	8.6147
1.75875	8.615
1.76	8.61688
1.76125	8.60879
1.7625	8.6152
1.76375	8.60837
1.765	8.61025
1.76625	8.60812
1.7675	8.61695
1.76875	8.61525
1.77	8.61962
1.77125	8.61094
1.7725	8.61094
1.77375	8.6226
1.775	8.61476
1.77625	8.60838
1.7775	8.61473
1.77875	8.60734
1.78	8.61457
1.78125	8.6076
1.7825	8.61816
1.78375	8.60697
1.785	8.61222
1.78625	8.61585
1.7875	8.6173
1.78875	8.61513
1.79	8.61398
1.79125	8.61106
1.7925	8.61665
1.79375	8.6175
1.795	8.61639
1.79625	8.61193
1.7975	8.61517
1.79875	8.6131
1.8	8.61087
1.80125	8.61422
1.8025	8.61681
1.80375	8.6142
1.805	8.61201
1.80625	8.61737
1.8075	8.6146
1.80875	8.6159
1.81	8.61483
1.81125	8.60914
1.8125	8.619
1.81375	8.61315
1.815	8.60922
1.81625	8.61088
1.8175	8.61105
1.81875	8.61263
1.82	8.6168
1.82125	8.61324
1.8225	8.61506
1.82375	8.62011
1.825	8.61269
1.82625	8.6084
1.8275	8.61785
1.82875	8.60975
1.83	8.61357
1.83125	8.61469
1.8325	8.61243
1.83375	8.60942
1.835	8.61049
1.83625	8.61131
1.8375	8.6201
1.83875	8.61399
1.84	8.60939
1.84125	8.61106
1.8425	8.61268
1.84375	8.60897
1.845	8.60931
1.84625	8.61234
1.8475	8.61563
1.84875	8.6038
1.85	8.61426
1.85125	8.61571
1.8525	8.60487
1.85375	8.61868
1.855	8.6093
1.85625	8.6147
1.8575	8.61629
1.85875	8.6135
1.86	8.61545
1.86125	8.60712
1.8625	8.60604
1.86375	8.61157
1.865	8.61241
1.86625	8.60914
1.8675	8.61447
1.86875	8.61535
1.87	8.61378
1.87125	8.60599
1.8725	8.61721
1.87375	8.6085
1.875	8.60794
1.87625	8.61793
1.8775	8.60865
1.87875	8.60711
1.88	8.60809
1.88125	8.60737
1.8825	8.60707
1.88375	8.61378
1.885	8.61208
1.88625	8.6106
1.8875	8.61595
1.88875	8.61433
1.89	8.61055
1.89125	8.61397
1.8925	8.61327
1.89375	8.60494
1.895	8.61067
1.89625	8.61568
1.8975	8.6104
1.89875	8.61384
1.9	8.60801
1.90125	8.6047
1.9025	8.60891
1.90375	8.61336
1.905	8.61437
1.90625	8.61186
1.9075	8.61281
1.90875	8.61488
1.91	8.61645
1.91125	8.60993
1.9125	8.60935
1.91375	8.61557
1.915	8.60967
1.91625	8.60782
1.9175	8.61657
1.91875	8.6095
1.92	8.61953
1.92125	8.61518
1.9225	8.61602
1.92375	8.60907
1.925	8.61993
1.92625	8.61122
1.9275	8.61291
1.92875	8.61116
1.93	8.61009
1.93125	8.61411
1.9325	8.61004
1.93375	8.61837
1.935	8.60888
1.93625	8.61378
1.9375	8.61289
1.93875	8.60369
1.94	8.61357
1.94125	8.61736
1.9425	8.61022
1.94375	8.61934
1.945	8.61317
1.94625	8.61664
1.9475	8.60781
1.94875	8.60793
1.95	8.60797
1.95125	8.60368
1.9525	8.60613
1.95375	8.6142
1.955	8.61306
1.95625	8.61308
1.9575	8.6156
1.95875	8.6092
1.96	8.60519
1.96125	8.60636
1.9625	8.61546
1.96375	8.61246
1.965	8.61708
1.96625	8.61425
1.9675	8.60716
1.96875	8.61582
1.97	8.61129
1.97125	8.61742
1.9725	8.61077
1.97375	8.61265
1.975	8.61973
1.97625	8.61107
1.9775	8.60464
1.97875	8.60706
1.98	8.61112
1.98125	8.604
1.9825	8.60935
1.98375	8.6171
1.985	8.60469
1.98625	8.60999
1.9875	8.60662
1.98875	8.61609
1.99	8.61011
1.99125	8.61424
1.9925	8.61003
1.99375	8.6119
1.995	8.6142
1.99625	8.61461
1.9975	8.6083
1.99875	8.61272
2	8.61239
2.00125	8.60986
2.0025	8.61797
2.00375	8.61071
2.005	8.61298
2.00625	8.61328
2.0075	8.61264
2.00875	8.6086
2.01	8.60862
2.01125	8.61174
2.0125	8.61656
2.01375	8.60234
2.015	8.61182
2.01625	8.60962
2.0175	8.61222
2.01875	8.61279
2.02	8.61253
2.02125	8.61018
2.0225	8.61122
2.02375	8.61564
2.025	8.60487
2.02625	8.61148
2.0275	8.61289
2.02875	8.60872
2.03	8.60911
2.03125	8.61555
2.0325	8.60603
2.03375	8.60942
2.035	8.60944
2.03625	8.60702
2.0375	8.61048
2.03875	8.60877
2.04	8.60666
2.04125	8.61434
2.0425	8.61583
2.04375	8.61174
2.045	8.61066
2.04625	8.60649
2.0475	8.61323
2.04875	8.61671
2.05	8.60915
2.05125	8.613
2.0525	8.61
2.05375	8.61519
2.055	8.60637
2.05625	8.61283
2.0575	8.61175
2.05875	8.60999
2.06	8.61387
2.06125	8.61002
2.0625	8.61339
2.06375	8.61945
2.065	8.61331
2.06625	8.61564
2.0675	8.61485
2.06875	8.61573
2.07	8.60955
2.07125	8.6161
2.0725	8.60618
2.07375	8.61543
2.075	8.61811
2.07625	8.60818
2.0775	8.60447
2.07875	8.6119
2.08	8.60801
2.08125	8.61184
2.0825	8.60376
2.08375	8.60871
2.085	8.60839
2.08625	8.60669
2.0875	8.61
2.08875	8.61139
2.09	8.61162
2.09125	8.6092
2.0925	8.60683
2.09375	8.61172
2.095	8.60534
2.09625	8.61174
2.0975	8.61716
2.09875	8.60964
2.1	8.61174
2.10125	8.61526
2.1025	8.6072
2.10375	8.60786
2.105	8.61326
2.10625	8.61058
2.1075	8.60901
2.10875	8.60682
2.11	8.61402
2.11125	8.60836
2.1125	8.61434
2.11375	8.61036
2.115	8.6075
2.11625	8.61412
2.1175	8.605
2.11875	8.60767
2.12	8.61321
2.12125	8.6123
2.1225	8.60664
2.12375	8.60285
2.125	8.60642
2.12625	8.61201
2.1275	8.60899
2.12875	8.60783
2.13	8.60722
2.13125	8.60974
2.1325	8.61244
2.13375	8.61619
2.135	8.61072
2.13625	8.61121
2.1375	8.60986
2.13875	8.60246
2.14	8.61042
2.14125	8.61198
2.1425	8.61429
2.14375	8.61788
2.145	8.616
2.14625	8.60977
2.1475	8.6187
2.14875	8.61043
2.15	8.61336
2.15125	8.61143
2.1525	8.60831
2.15375	8.61389
2.155	8.60959
2.15625	8.60974
2.1575	8.60902
2.15875	8.61617
2.16	8.6021
2.16125	8.60762
2.1625	8.61264
2.16375	8.61439
2.165	8.6179
2.16625	8.60701
2.1675	8.61231
2.16875	8.61795
2.17	8.61546
2.17125	8.61267
2.1725	8.61465
2.17375	8.60943
2.175	8.60934
2.17625	8.61115
2.1775	8.61049
2.17875	8.61122
2.18	8.60393
2.18125	8.60686
2.1825	8.61176
2.18375	8.6078
2.185	8.60841
2.18625	8.60505
2.1875	8.6124
2.18875	8.61179
2.19	8.60778
2.19125	8.61201
2.1925	8.61418
2.19375	8.60511
2.195	8.61063
2.19625	8.60782
2.1975	8.61271
2.19875	8.60923
2.2	8.60986
2.20125	8.61007
2.2025	8.60666
2.20375	8.6131
2.205	8.60967
2.20625	8.61328
2.2075	8.61102
2.20875	8.6081
2.21	8.60968
2.21125	8.61073
2.2125	8.6136
2.21375	8.60433
2.215	8.60728
2.21625	8.61331
2.2175	8.60958
2.21875	8.60993
2.22	8.61065
2.22125	8.60394
2.2225	8.6107
2.22375	8.60939
2.225	8.61172
2.22625	8.61185
2.2275	8.61344
2.22875	8.60795
2.23	8.60725
2.23125	8.61415
2.2325	8.61832
2.23375	8.61426
2.235	8.60954
2.23625	8.59944
2.2375	8.60908
2.23875	8.61582
2.24	8.61216
2.24125	8.61597
2.2425	8.61161
2.24375	8.61345
2.245	8.60633
2.24625	8.61115
2.2475	8.60702
2.24875	8.61087
2.25	8.6086
2.25125	8.6096
2.2525	8.60846
2.25375	8.60214
2.255	8.61273
2.25625	8.60646
2.2575	8.60942
2.25875	8.60817
2.26	8.61194
2.26125	8.6096
2.2625	8.60788
2.26375	8.61538
2.265	8.61611
2.26625	8.60252
2.2675	8.6096
2.26875	8.61119
2.27	8.60968
2.27125	8.6099
2.2725	8.61036
2.27375	8.61058
2.275	8.61463
2.27625	8.61739
2.2775	8.61264
2.27875	8.61268
2.28	8.61128
2.28125	8.60423
2.2825	8.60566
2.28375	8.60472
2.285	8.5987
2.28625	8.60824
2.2875	8.61656
2.28875	8.60613
2.29	8.61199
2.29125	8.61093
2.2925	8.60809
2.29375	8.61022
2.295	8.61331
2.29625	8.61223
2.2975	8.61319
2.29875	8.6048
2.3	8.60679
2.30125	8.61744
2.3025	8.60484
2.30375	8.61613
2.305	8.60841
2.30625	8.61164
2.3075	8.61
2.30875	8.61211
2.31	8.60847
2.31125	8.61303
2.3125	8.6117
2.31375	8.60771
2.315	8.61313
2.31625	8.61466
2.3175	8.61094
2.31875	8.60504
2.32	8.6078
2.32125	8.61091
2.3225	8.61143
2.32375	8.61869
2.325	8.61074
2.32625	8.61213
2.3275	8.60569
2.32875	8.61107
2.33	8.62037
2.33125	8.61102
2.3325	8.61478
2.33375	8.61009
2.335	8.6092
2.33625	8.60743
2.3375	8.61154
2.33875	8.60515
2.34	8.61099
2.34125	8.61158
2.3425	8.6101
2.34375	8.60885
2.345	8.61551
2.34625	8.60928
2.3475	8.61455
2.34875	8.61108
2.35	8.60346
2.35125	8.60935
2.3525	8.61146
2.35375	8.60954
2.355	8.61493
2.35625	8.60848
2.3575	8.60544
2.35875	8.60123
2.36	8.60579
2.36125	8.6017
2.3625	8.60571
2.36375	8.60266
2.365	8.61865
2.36625	8.61304
2.3675	8.61461
2.36875	8.61682
2.37	8.61448
2.37125	8.61313
2.3725	8.60983
2.37375	8.60484
2.375	8.60671
2.37625	8.61154
2.3775	8.61208
2.37875	8.61216
2.38	8.61551
2.38125	8.61086
2.3825	8.60446
2.38375	8.61216
2.385	8.6133
2.38625	8.60562
2.3875	8.60748
2.38875	8.60991
2.39	8.60284
2.39125	8.60959
2.3925	8.61351
2.39375	8.60769
2.395	8.60909
2.39625	8.60806
2.3975	8.61135
2.39875	8.60744
2.4	8.61069
2.40125	8.60838
2.4025	8.61073
2.40375	8.60741
2.405	8.60112
2.40625	8.61746
2.4075	8.61161
2.40875	8.60934
2.41	8.61065
2.41125	8.61374
2.4125	8.61088
2.41375	8.61071
2.415	8.60222
2.41625	8.61317
2.4175	8.6165
2.41875	8.61272
2.42	8.61144
2.42125	8.60772
2.4225	8.60402
2.42375	8.60861
2.425	8.60693
2.42625	8.61107
2.4275	8.60387
2.42875	8.59754
2.43	8.60678
2.43125	8.60876
2.4325	8.61468
2.43375	8.60638
2.435	8.61455
2.43625	8.6022
2.4375	8.60416
2.43875	8.61051
2.44	8.61624
2.44125	8.60635
2.4425	8.6034
2.44375	8.6156
2.445	8.60734
2.44625	8.61125
2.4475	8.61659
2.44875	8.60493
2.45	8.60438
2.45125	8.61408
2.4525	8.61011
2.45375	8.6117
2.455	8.61372
2.45625	8.61062
2.4575	8.60587
2.45875	8.60642
2.46	8.6056
2.46125	8.61268
2.4625	8.61104
2.46375	8.60605
2.465	8.60734
2.46625	8.60965
2.4675	8.61359
2.46875	8.6073
2.47	8.61196
2.47125	8.60951
2.4725	8.60438
2.47375	8.60697
2.475	8.61075
2.47625	8.60275
2.4775	8.60653
2.47875	8.6136
2.48	8.6054
2.48125	8.60381
2.4825	8.60402
2.48375	8.60616
2.485	8.60933
2.48625	8.60743
2.4875	8.61237
2.48875	8.60705
2.49	8.60574
2.49125	8.61569
2.4925	8.60947
2.49375	8.60497
2.495	8.60923
2.49625	8.60456
2.4975	8.60648
2.49875	8.60184
2.5	8.61181
[truncated: 2,000 more rows]
