# Supplementary material for: Evolutionary fine-tuning of residual helix structure in disordered proteins manifests in complex structure and lifetime
Source: Commun Biol. 2023 Jan 18;6:63. doi: 10.1038/s42003-023-04445-6 (PMC9849366; doi:10.1038/s42003-023-04445-6)
Supplement: Supplementary file 3 — Supplementary Data 1 [file 42003_2023_4445_MOESM3_ESM.zip › Supplementary Data 1/DREB2A WT/Association/kon 800 mM NaCl.xlsx]

## Sheet: 0.5 uM
0.00125	8.34488	8.33554	8.32284	8.3098	8.31263	8.29895	8.28623	8.28439	8.26303	8.28907	8.26811	8.27548	8.26781	8.57959	8.27165	8.31811	8.31968	8.28845	8.27576	8.29385	8.27931	8.26862	8.26831	8.27144	8.2765	8.2554	8.26879	8.27936	8.2727	8.29107	8.2762	8.27163	8.29795	8.28595	8.26915	8.28302	8.29939	8.28446	8.28015	8.26703	8.27527	8.25294	8.2673	8.29639	8.28668	8.26743	8.28846	8.27417	8.28514
0.0025	8.34172	8.33014	8.32804	8.30995	8.30705	8.28632	8.28277	8.28815	8.26219	8.28232	8.27837	8.28714	8.2764	8.57849	8.26291	8.30726	8.30324	8.28708	8.27931	8.28788	8.28994	8.27216	8.27517	8.26877	8.28157	8.24605	8.26501	8.2695	8.25717	8.27363	8.26904	8.26854	8.29312	8.2912	8.27695	8.2781	8.29701	8.28577	8.28215	8.26809	8.26679	8.265	8.2762	8.2761	8.28701	8.2797	8.26792	8.28719	8.27907
0.00375	8.34094	8.3366	8.31932	8.3095	8.30471	8.28668	8.28204	8.29066	8.25988	8.28547	8.26887	8.28018	8.2822	8.58328	8.28298	8.30416	8.29922	8.28022	8.28117	8.28957	8.2789	8.27641	8.26537	8.25843	8.27912	8.25467	8.26099	8.27241	8.26726	8.27663	8.26882	8.27715	8.30024	8.29138	8.27016	8.2765	8.32303	8.28924	8.27693	8.26695	8.26342	8.26132	8.2729	8.28138	8.27059	8.27976	8.25889	8.29143	8.28555
0.005	8.34755	8.3468	8.31706	8.30872	8.314	8.30679	8.29931	8.286	8.25666	8.28638	8.26806	8.2892	8.2688	8.58896	8.27262	8.29284	8.28913	8.27709	8.27104	8.29088	8.28008	8.27816	8.26673	8.27243	8.28379	8.2434	8.26693	8.27735	8.27724	8.27228	8.27192	8.26494	8.2958	8.287	8.28259	8.27944	8.3055	8.28271	8.27063	8.27741	8.26113	8.26431	8.2698	8.2765	8.26641	8.26532	8.27459	8.27265	8.2764
0.00625	8.34857	8.34634	8.32181	8.32093	8.30332	8.29658	8.29491	8.28173	8.26117	8.27292	8.2758	8.28757	8.27624	8.63271	8.28139	8.30118	8.29524	8.26347	8.27219	8.29285	8.28549	8.27389	8.28025	8.26594	8.28222	8.25504	8.26661	8.27507	8.25952	8.26504	8.26543	8.28166	8.29317	8.27927	8.26517	8.28095	8.29064	8.28254	8.27204	8.26575	8.2561	8.26246	8.27754	8.26674	8.27041	8.27576	8.26412	8.27498	8.27677
0.0075	8.34876	8.3447	8.32589	8.31545	8.30788	8.30836	8.2891	8.2735	8.26337	8.28169	8.26492	8.29384	8.26239	8.62689	8.27435	8.29711	8.28083	8.26857	8.27124	8.29653	8.2783	8.27954	8.2681	8.26289	8.27694	8.24663	8.26773	8.26918	8.26104	8.26432	8.26697	8.27526	8.28873	8.28788	8.2825	8.28655	8.28381	8.28151	8.28797	8.27256	8.25681	8.26877	8.2863	8.25506	8.26939	8.27681	8.25582	8.2735	8.26189
0.00875	8.34887	8.33624	8.32695	8.31968	8.31258	8.29508	8.28	8.27938	8.25658	8.2946	8.26422	8.27932	8.26558	8.61649	8.3056	8.29575	8.27807	8.2666	8.26664	8.28645	8.2813	8.27659	8.2687	8.26077	8.28101	8.2445	8.26252	8.27336	8.24727	8.27304	8.25934	8.26517	8.29223	8.26892	8.26214	8.27806	8.29227	8.27296	8.27824	8.27305	8.25419	8.26603	8.28673	8.25792	8.26854	8.27466	8.24952	8.27898	8.27092
0.01	8.33823	8.32978	8.32331	8.30078	8.30764	8.28142	8.28954	8.28004	8.25536	8.28274	8.27039	8.28087	8.26326	8.61083	8.30228	8.30119	8.28229	8.26738	8.27533	8.28577	8.2819	8.27894	8.26243	8.25236	8.27818	8.24152	8.27448	8.26587	8.25599	8.27231	8.26709	8.27495	8.28414	8.28551	8.26285	8.28475	8.29693	8.27022	8.27798	8.26321	8.25773	8.25926	8.27605	8.2569	8.27533	8.27153	8.25334	8.28177	8.27376
0.01125	8.34437	8.32997	8.32488	8.31516	8.30557	8.29161	8.27971	8.28099	8.25237	8.27657	8.26398	8.27681	8.26582	8.60133	8.27751	8.29577	8.29622	8.26347	8.27251	8.28553	8.28216	8.27806	8.26525	8.26321	8.277	8.24087	8.25895	8.2742	8.26165	8.26163	8.26991	8.27313	8.28744	8.2782	8.26171	8.27282	8.29555	8.27476	8.27338	8.27012	8.25965	8.26265	8.2739	8.26007	8.26737	8.27108	8.25566	8.27496	8.28074
0.0125	8.33949	8.32913	8.32245	8.30432	8.31271	8.28866	8.28576	8.27194	8.25798	8.27833	8.2601	8.28384	8.26227	8.59841	8.29546	8.29374	8.28883	8.26715	8.27048	8.28394	8.28206	8.27454	8.26322	8.25827	8.27792	8.2437	8.26013	8.26593	8.25873	8.26658	8.26897	8.2673	8.28722	8.2767	8.26392	8.27752	8.29144	8.26657	8.27185	8.27422	8.24929	8.26822	8.26187	8.25585	8.27007	8.25819	8.24668	8.27082	8.27325
0.01375	8.342	8.33706	8.32044	8.30181	8.30079	8.2924	8.28148	8.269	8.24718	8.28169	8.2594	8.27225	8.27057	8.6	8.31349	8.29603	8.28655	8.2602	8.26517	8.28918	8.29272	8.26288	8.28368	8.25684	8.28397	8.23314	8.25646	8.27222	8.25537	8.26164	8.25549	8.26675	8.28254	8.28096	8.26213	8.27177	8.29045	8.26914	8.25245	8.27292	8.25729	8.26431	8.26436	8.26383	8.25303	8.26535	8.25167	8.27758	8.28009
0.015	8.33046	8.33429	8.32106	8.29843	8.29426	8.3014	8.27797	8.26679	8.25113	8.28113	8.26163	8.27873	8.2653	8.59996	8.31334	8.28616	8.30273	8.25679	8.27308	8.27806	8.2831	8.27104	8.27219	8.26108	8.2762	8.24206	8.25251	8.26213	8.25992	8.26598	8.25342	8.27082	8.28996	8.27414	8.26041	8.27371	8.28481	8.26826	8.26549	8.25963	8.25763	8.26648	8.26651	8.26754	8.26592	8.27012	8.25227	8.2748	8.26479
0.01625	8.34185	8.32858	8.32372	8.30177	8.3007	8.29182	8.2813	8.27415	8.25067	8.2843	8.25627	8.27842	8.25819	8.59381	8.29925	8.29048	8.29356	8.26244	8.26324	8.2715	8.28654	8.27329	8.26211	8.25888	8.26464	8.24207	8.25023	8.25891	8.25747	8.26563	8.26583	8.26772	8.28392	8.27269	8.26263	8.27857	8.2914	8.27292	8.27108	8.27334	8.24272	8.27267	8.27334	8.27522	8.26504	8.264	8.25218	8.26835	8.27302
0.0175	8.34123	8.33127	8.32734	8.29883	8.30113	8.29208	8.2699	8.27156	8.25294	8.2753	8.25414	8.28087	8.27494	8.58679	8.29732	8.28746	8.2968	8.26478	8.25727	8.28022	8.27349	8.27487	8.27145	8.25657	8.2763	8.24313	8.25436	8.27142	8.25464	8.25854	8.25765	8.26151	8.28812	8.26872	8.27374	8.2699	8.28902	8.28698	8.26616	8.27275	8.24351	8.25666	8.27021	8.26763	8.25938	8.26593	8.25487	8.26146	8.25599
0.01875	8.33673	8.33144	8.33059	8.3061	8.30729	8.29667	8.26435	8.26836	8.2555	8.28696	8.25081	8.27797	8.25927	8.58677	8.28946	8.29495	8.28822	8.26686	8.26575	8.28165	8.27569	8.2612	8.26554	8.25669	8.2757	8.24143	8.25095	8.2603	8.25367	8.27434	8.25754	8.26455	8.28763	8.26726	8.26835	8.26363	8.28569	8.2826	8.25868	8.26668	8.24814	8.2601	8.26711	8.26981	8.26025	8.26148	8.25675	8.26715	8.25859
0.02	8.32813	8.3295	8.32482	8.30492	8.29877	8.29766	8.27685	8.26495	8.24237	8.28528	8.2534	8.28279	8.26056	8.58226	8.28618	8.2893	8.28547	8.26078	8.26145	8.27322	8.2678	8.26508	8.25893	8.25263	8.26355	8.24296	8.26045	8.27403	8.25488	8.28443	8.2636	8.27157	8.27616	8.27091	8.28445	8.26575	8.28464	8.2758	8.2552	8.26555	8.24746	8.25507	8.27134	8.27001	8.26004	8.26845	8.24998	8.26155	8.26703
0.02125	8.32851	8.32081	8.31613	8.29706	8.29141	8.29275	8.27714	8.27196	8.24623	8.28042	8.25494	8.2871	8.25706	8.58417	8.28724	8.28813	8.29526	8.25967	8.26091	8.28352	8.27376	8.26407	8.27189	8.25291	8.27049	8.23062	8.25737	8.25881	8.26288	8.27625	8.26033	8.26345	8.27394	8.26642	8.27267	8.26624	8.28092	8.27816	8.25902	8.2684	8.24928	8.25941	8.27253	8.26689	8.26558	8.25906	8.24676	8.26614	8.26483
0.0225	8.33052	8.33181	8.31094	8.29994	8.2981	8.29775	8.27214	8.26861	8.24462	8.27588	8.25445	8.27869	8.25906	8.58488	8.2892	8.27917	8.29543	8.25604	8.26237	8.28072	8.28062	8.26078	8.26175	8.24923	8.25919	8.24147	8.25048	8.25518	8.25856	8.26734	8.25327	8.26644	8.27865	8.26932	8.26839	8.2581	8.28475	8.27147	8.25521	8.26287	8.24363	8.26606	8.26735	8.25862	8.25442	8.26384	8.25021	8.26517	8.25752
0.02375	8.33228	8.32391	8.30782	8.3023	8.29119	8.29914	8.27006	8.26068	8.23734	8.27209	8.24887	8.2558	8.25708	8.59048	8.27675	8.29141	8.30007	8.25496	8.26274	8.27535	8.26228	8.25996	8.25704	8.256	8.26901	8.23375	8.25247	8.26155	8.25589	8.26908	8.25807	8.26233	8.27864	8.26764	8.2604	8.2675	8.27892	8.26634	8.25738	8.27156	8.24653	8.25367	8.26972	8.26184	8.25158	8.2521	8.25063	8.26086	8.26107
0.025	8.33152	8.32376	8.30975	8.29161	8.29248	8.29473	8.26751	8.27181	8.24035	8.27693	8.25193	8.2561	8.25503	8.5893	8.27152	8.2822	8.30139	8.25106	8.2654	8.27435	8.2717	8.26689	8.26338	8.24914	8.2717	8.23838	8.25896	8.2586	8.26007	8.27126	8.25969	8.27295	8.27715	8.2631	8.26205	8.26699	8.28815	8.27416	8.25277	8.26651	8.23973	8.25483	8.2621	8.27544	8.25542	8.26001	8.24076	8.25005	8.25834
0.02625	8.32838	8.31366	8.30975	8.2946	8.28904	8.30123	8.26755	8.25712	8.24719	8.26725	8.25122	8.26243	8.25289	8.59025	8.27533	8.28688	8.2983	8.26471	8.26495	8.27594	8.26682	8.25828	8.26257	8.24994	8.27716	8.22627	8.26364	8.25519	8.25481	8.26555	8.25277	8.27097	8.27601	8.26058	8.26696	8.25853	8.28659	8.25671	8.25966	8.26716	8.23955	8.25275	8.27753	8.26413	8.26259	8.25123	8.24537	8.25364	8.26696
0.0275	8.3271	8.32966	8.31672	8.29452	8.29548	8.29145	8.27094	8.2698	8.24416	8.26978	8.25577	8.27156	8.25267	8.57878	8.27773	8.28795	8.30761	8.25552	8.27047	8.27448	8.27119	8.2652	8.26034	8.25305	8.26493	8.23265	8.26514	8.25103	8.25247	8.26623	8.24951	8.26446	8.27484	8.25722	8.2509	8.26562	8.29154	8.26707	8.26018	8.27135	8.24146	8.24913	8.25656	8.26854	8.24798	8.2458	8.24671	8.26591	8.26416
0.02875	8.33626	8.32298	8.3131	8.29281	8.2871	8.28623	8.26524	8.25877	8.23987	8.26409	8.24406	8.2595	8.25718	8.58727	8.25964	8.29678	8.30259	8.24896	8.25644	8.26632	8.27428	8.25539	8.26748	8.24342	8.26145	8.23842	8.2609	8.26944	8.24482	8.26568	8.25353	8.26545	8.27111	8.26603	8.2592	8.26125	8.27541	8.27037	8.25462	8.26543	8.2405	8.24889	8.26453	8.26914	8.24871	8.25806	8.24928	8.26416	8.25641
0.03	8.31172	8.32244	8.31227	8.29021	8.29091	8.28203	8.26499	8.26485	8.2475	8.26679	8.24236	8.26748	8.25258	8.5847	8.26767	8.28303	8.29338	8.26243	8.25919	8.27277	8.2722	8.25446	8.25687	8.24378	8.26522	8.2362	8.25765	8.25929	8.25422	8.27286	8.24687	8.25373	8.28002	8.26553	8.26111	8.25476	8.27701	8.26925	8.24993	8.26426	8.24319	8.25173	8.26196	8.26823	8.25189	8.2489	8.23905	8.252	8.26372
0.03125	8.31814	8.32355	8.30489	8.29248	8.29003	8.27699	8.27245	8.26276	8.25059	8.27798	8.25572	8.25966	8.25599	8.57404	8.24567	8.27813	8.29332	8.2601	8.25759	8.28728	8.26842	8.25174	8.24663	8.24037	8.2682	8.23431	8.24622	8.25982	8.25387	8.2598	8.24511	8.26747	8.26636	8.26097	8.25921	8.2639	8.28151	8.27507	8.25932	8.26486	8.23098	8.24118	8.25378	8.26954	8.26288	8.24713	8.24861	8.25368	8.25906
0.0325	8.3279	8.31827	8.30485	8.29346	8.28767	8.27942	8.26061	8.27336	8.24169	8.27084	8.25683	8.25303	8.25238	8.56437	8.26415	8.27894	8.28699	8.25908	8.25028	8.26704	8.26658	8.25207	8.25624	8.24345	8.25989	8.22515	8.24708	8.25464	8.24555	8.26156	8.25097	8.25541	8.27118	8.26767	8.25808	8.26295	8.28055	8.26262	8.24917	8.25679	8.24408	8.24247	8.26158	8.25469	8.25179	8.25109	8.23839	8.25915	8.25723
0.03375	8.32765	8.31871	8.3021	8.28786	8.28711	8.28194	8.25889	8.26622	8.24545	8.26238	8.25632	8.25671	8.24965	8.56062	8.26094	8.27169	8.29515	8.26496	8.25678	8.26458	8.26394	8.25355	8.25534	8.24081	8.25696	8.23425	8.25363	8.25213	8.25043	8.25026	8.25294	8.25797	8.27787	8.26067	8.25223	8.26	8.27814	8.2639	8.26338	8.25865	8.24359	8.24382	8.25639	8.26766	8.25273	8.24999	8.24176	8.2549	8.25994
0.035	8.33925	8.32948	8.30579	8.28488	8.28866	8.28302	8.25719	8.26503	8.23824	8.25013	8.25744	8.24267	8.25166	8.54435	8.26075	8.2798	8.30026	8.26211	8.24703	8.26365	8.26732	8.24998	8.24857	8.24202	8.26795	8.23722	8.24582	8.24545	8.24906	8.25252	8.25047	8.25448	8.28333	8.26478	8.25949	8.26743	8.27601	8.26686	8.2516	8.2702	8.24119	8.24304	8.25333	8.26672	8.25283	8.25215	8.24552	8.25502	8.25963
0.03625	8.33128	8.31997	8.30718	8.29093	8.28729	8.29043	8.26256	8.27122	8.2475	8.26285	8.25641	8.25625	8.25217	8.54204	8.27438	8.27308	8.29886	8.26328	8.25276	8.28281	8.26351	8.25347	8.24509	8.24196	8.2663	8.23188	8.23899	8.24359	8.25393	8.25414	8.24451	8.25386	8.29309	8.26233	8.26327	8.25248	8.2672	8.26642	8.25026	8.26037	8.25074	8.23257	8.24487	8.26894	8.25221	8.24843	8.24397	8.2521	8.258
0.0375	8.32979	8.31751	8.30228	8.29435	8.27406	8.28947	8.26741	8.26597	8.23452	8.25436	8.26151	8.26171	8.243	8.54371	8.27009	8.28061	8.30059	8.25398	8.24895	8.25655	8.26034	8.24787	8.24949	8.2354	8.25837	8.22885	8.24313	8.24996	8.25208	8.25867	8.24369	8.2565	8.26817	8.26913	8.25678	8.2608	8.2634	8.25389	8.25292	8.26611	8.24716	8.24257	8.25513	8.25761	8.25657	8.24179	8.24573	8.25225	8.24838
0.03875	8.32928	8.3099	8.30582	8.2741	8.27986	8.2839	8.26881	8.26373	8.23787	8.25671	8.25116	8.25608	8.24258	8.55204	8.27274	8.27656	8.31107	8.25447	8.24353	8.26746	8.25037	8.24624	8.25218	8.23648	8.25064	8.2294	8.24173	8.24723	8.24149	8.25277	8.24918	8.24664	8.26751	8.26213	8.25373	8.26283	8.27065	8.26905	8.25753	8.2603	8.24093	8.23028	8.24529	8.25228	8.25309	8.24756	8.24293	8.25226	8.25164
0.04	8.32219	8.30481	8.30515	8.28223	8.28093	8.28211	8.27349	8.26486	8.24605	8.25381	8.25784	8.24468	8.24041	8.53736	8.26192	8.2808	8.29104	8.25628	8.24024	8.26768	8.25872	8.2382	8.23944	8.23446	8.26197	8.22473	8.23289	8.2482	8.24077	8.25045	8.25763	8.25767	8.26241	8.26281	8.2408	8.26249	8.27207	8.25689	8.26079	8.26303	8.2415	8.24564	8.2483	8.25331	8.25593	8.24674	8.23698	8.2586	8.24921
0.04125	8.32644	8.31231	8.30244	8.28519	8.28747	8.28244	8.2653	8.26027	8.24073	8.24283	8.26069	8.26623	8.24833	8.54389	8.25886	8.2763	8.28639	8.25747	8.24479	8.26844	8.25475	8.24882	8.24652	8.23685	8.25372	8.23816	8.23526	8.25498	8.24789	8.25047	8.25026	8.25124	8.27089	8.25789	8.24717	8.25217	8.27479	8.26104	8.26156	8.26824	8.23495	8.2336	8.24017	8.24322	8.25679	8.24583	8.24617	8.24936	8.25614
0.0425	8.32085	8.31409	8.29475	8.27939	8.27798	8.27379	8.27214	8.25606	8.23609	8.24712	8.26675	8.24779	8.23744	8.53593	8.25343	8.28251	8.27046	8.2585	8.24309	8.26417	8.2467	8.23197	8.23662	8.23644	8.2543	8.23107	8.23605	8.24481	8.24366	8.25004	8.25655	8.25066	8.277	8.26917	8.24065	8.25902	8.26095	8.25429	8.27987	8.26361	8.23924	8.24411	8.2419	8.23567	8.26177	8.2391	8.23834	8.25006	8.25598
0.04375	8.32852	8.31263	8.30101	8.27779	8.28002	8.27677	8.27293	8.26272	8.24123	8.2459	8.25389	8.26831	8.23928	8.54216	8.25688	8.28486	8.27843	8.25006	8.24467	8.26234	8.26086	8.23797	8.24876	8.23321	8.25325	8.23311	8.22646	8.24799	8.23566	8.25239	8.24796	8.24928	8.26318	8.26536	8.24953	8.2558	8.2641	8.25529	8.26887	8.26294	8.23291	8.24072	8.25572	8.23551	8.26016	8.23443	8.23017	8.2622	8.24198
0.045	8.32576	8.31746	8.30078	8.29189	8.2763	8.27618	8.28082	8.26013	8.2445	8.2417	8.26508	8.25031	8.23705	8.53519	8.25735	8.29051	8.28465	8.26125	8.25163	8.26535	8.26172	8.23656	8.26242	8.23541	8.2599	8.22892	8.23138	8.24332	8.25306	8.24904	8.25944	8.24167	8.2608	8.26176	8.25391	8.25396	8.27215	8.26737	8.27681	8.25572	8.23322	8.24584	8.24921	8.23921	8.24128	8.24619	8.26194	8.2675	8.25142
0.04625	8.32919	8.3076	8.28696	8.28572	8.27796	8.27433	8.2646	8.25659	8.23268	8.24998	8.25497	8.24315	8.23177	8.54562	8.26956	8.2893	8.28611	8.24447	8.24154	8.26322	8.2657	8.23201	8.26626	8.24765	8.26322	8.22886	8.23359	8.23762	8.23948	8.24948	8.24885	8.25195	8.25381	8.25412	8.24136	8.25426	8.28527	8.26068	8.26397	8.2639	8.23387	8.23895	8.24923	8.23401	8.24402	8.23724	8.27086	8.26291	8.24366
0.0475	8.31769	8.31094	8.28588	8.28244	8.27162	8.27276	8.26912	8.25224	8.23536	8.23959	8.24664	8.24342	8.23695	8.53488	8.27218	8.27467	8.28003	8.24862	8.24834	8.26073	8.26121	8.23557	8.27929	8.23986	8.25241	8.23671	8.22638	8.2428	8.23293	8.24665	8.25497	8.25856	8.26076	8.24687	8.24605	8.25211	8.29	8.26285	8.2688	8.25139	8.24037	8.23975	8.25527	8.23298	8.24418	8.24285	8.27497	8.2524	8.25132
0.04875	8.32654	8.30725	8.29295	8.2757	8.27975	8.26469	8.27126	8.25695	8.23463	8.23451	8.25082	8.25671	8.2449	8.5277	8.27073	8.27439	8.27517	8.25094	8.24428	8.26176	8.25467	8.23045	8.29155	8.21949	8.24481	8.23758	8.23528	8.23957	8.2391	8.24784	8.25852	8.25916	8.26972	8.25455	8.25057	8.25455	8.29551	8.26604	8.2649	8.25737	8.2346	8.23814	8.26342	8.23462	8.24342	8.23963	8.28083	8.25866	8.24169
0.05	8.32059	8.29917	8.29359	8.27786	8.28269	8.26547	8.25936	8.2551	8.23659	8.23815	8.24978	8.25693	8.24009	8.53135	8.2637	8.2675	8.27226	8.25397	8.24923	8.24916	8.2516	8.23198	8.27996	8.22768	8.24273	8.24167	8.22882	8.23724	8.22906	8.25392	8.26128	8.27168	8.25774	8.2561	8.24484	8.25683	8.28012	8.2558	8.26209	8.24185	8.23594	8.23374	8.27221	8.23478	8.23455	8.23927	8.29107	8.2579	8.24283
0.05125	8.3118	8.29964	8.27627	8.27824	8.28383	8.27593	8.25946	8.25256	8.23886	8.23641	8.24975	8.25234	8.23505	8.52921	8.26659	8.27744	8.27399	8.25611	8.25551	8.26148	8.25564	8.23808	8.24658	8.22707	8.25172	8.23653	8.23712	8.23794	8.22625	8.245	8.2528	8.25712	8.25406	8.25	8.23873	8.24664	8.27949	8.25846	8.26776	8.23919	8.23726	8.23404	8.25179	8.23106	8.24501	8.24128	8.2865	8.26319	8.25051
0.0525	8.31742	8.30053	8.28784	8.27416	8.26694	8.26846	8.26322	8.25415	8.2315	8.23343	8.2537	8.25781	8.24477	8.52946	8.26561	8.27731	8.28269	8.25349	8.23145	8.25194	8.25502	8.23035	8.23773	8.23149	8.25085	8.25268	8.24362	8.24718	8.23437	8.24908	8.25246	8.2522	8.25563	8.25493	8.24277	8.24245	8.26076	8.25654	8.26369	8.2328	8.24126	8.23871	8.2464	8.22582	8.23457	8.23738	8.26261	8.26414	8.2604
0.05375	8.31953	8.29626	8.2728	8.26694	8.25926	8.26895	8.25661	8.24459	8.23359	8.24215	8.24551	8.25591	8.23407	8.53099	8.27471	8.28134	8.27257	8.26712	8.23955	8.24829	8.25025	8.22601	8.22091	8.22682	8.25194	8.24697	8.24612	8.23499	8.23462	8.25023	8.24844	8.24981	8.24732	8.2532	8.2324	8.24288	8.27304	8.25252	8.24982	8.23889	8.23909	8.23532	8.24704	8.23351	8.24452	8.23306	8.22877	8.26194	8.24936
0.055	8.30366	8.29988	8.27417	8.26347	8.2699	8.26656	8.24999	8.25409	8.22565	8.22758	8.25705	8.24587	8.24302	8.52948	8.26492	8.28087	8.26377	8.25895	8.23763	8.247	8.24665	8.23014	8.23667	8.23023	8.24337	8.24444	8.23885	8.23273	8.23247	8.24488	8.24818	8.25135	8.2513	8.25406	8.24149	8.25072	8.27001	8.24863	8.25145	8.23974	8.23013	8.22998	8.23496	8.22345	8.23281	8.22686	8.23234	8.25798	8.24006
0.05625	8.31787	8.29742	8.27403	8.26983	8.25743	8.26381	8.26438	8.2575	8.23332	8.23145	8.24805	8.23976	8.23182	8.52681	8.27289	8.27612	8.27072	8.25972	8.25195	8.25233	8.24815	8.23858	8.2218	8.22462	8.24619	8.23452	8.25324	8.22812	8.22835	8.24206	8.25746	8.24581	8.24485	8.25502	8.24463	8.24854	8.258	8.24405	8.25171	8.23055	8.23168	8.22706	8.22869	8.22784	8.23479	8.23202	8.23053	8.255	8.24272
0.0575	8.31224	8.29493	8.28258	8.2691	8.26255	8.26156	8.25149	8.25526	8.24163	8.23217	8.24572	8.23961	8.24486	8.52536	8.2591	8.28082	8.26139	8.2605	8.24689	8.25545	8.24929	8.24311	8.23179	8.23412	8.25152	8.2341	8.25295	8.22444	8.23223	8.24315	8.25663	8.24604	8.25299	8.25005	8.23279	8.24906	8.25934	8.23522	8.25536	8.23191	8.23132	8.23244	8.23744	8.23689	8.23371	8.23357	8.22311	8.24666	8.23851
0.05875	8.30265	8.29683	8.2831	8.27002	8.27899	8.26834	8.26443	8.25755	8.22637	8.23262	8.24796	8.23595	8.22796	8.52265	8.26707	8.28472	8.27699	8.25305	8.24193	8.25421	8.23916	8.23355	8.23357	8.22222	8.24112	8.22757	8.24574	8.23622	8.23189	8.23774	8.25152	8.24515	8.25643	8.24803	8.23665	8.25565	8.25769	8.24327	8.25588	8.23293	8.23989	8.22941	8.22788	8.22497	8.23811	8.23301	8.22716	8.25761	8.24682
0.06	8.30048	8.28543	8.28545	8.27361	8.26316	8.2663	8.25552	8.26484	8.2328	8.23858	8.24399	8.249	8.23213	8.52625	8.26754	8.27709	8.28064	8.24653	8.24183	8.24956	8.25218	8.23875	8.23446	8.22895	8.24452	8.22202	8.24604	8.21927	8.22703	8.22464	8.24708	8.23627	8.25726	8.24524	8.2423	8.24575	8.2704	8.2434	8.25005	8.23241	8.23719	8.23227	8.23152	8.22356	8.23683	8.23147	8.22615	8.24605	8.24151
0.06125	8.30007	8.29368	8.27254	8.2663	8.26469	8.27107	8.25631	8.26959	8.23298	8.23129	8.24397	8.24373	8.23463	8.52154	8.26315	8.2838	8.27814	8.24453	8.24459	8.2522	8.2493	8.23079	8.23706	8.21803	8.23346	8.22953	8.25234	8.22517	8.22938	8.22994	8.24771	8.23324	8.25548	8.23507	8.23444	8.24291	8.26262	8.24139	8.2406	8.23586	8.22913	8.23503	8.23134	8.23083	8.23025	8.22433	8.22899	8.2571	8.24352
0.0625	8.30262	8.28957	8.27119	8.2634	8.26597	8.27148	8.2616	8.26265	8.23059	8.2329	8.23958	8.2513	8.23532	8.51708	8.25814	8.28764	8.28666	8.23897	8.24314	8.25257	8.25224	8.22484	8.24965	8.21724	8.24068	8.22271	8.2615	8.22416	8.22441	8.23636	8.24411	8.23563	8.24671	8.24039	8.24044	8.25218	8.25572	8.23821	8.24362	8.23377	8.22588	8.2243	8.22965	8.22541	8.24	8.22184	8.23042	8.24928	8.23157
0.06375	8.31065	8.28595	8.27617	8.2659	8.25882	8.27096	8.24859	8.26279	8.23137	8.2268	8.25077	8.23723	8.22673	8.51281	8.26372	8.28829	8.27589	8.23907	8.24331	8.24887	8.24277	8.22538	8.24717	8.22618	8.24199	8.22878	8.23785	8.22191	8.22646	8.23366	8.24969	8.23029	8.24789	8.24	8.24001	8.24647	8.26871	8.2346	8.23596	8.23587	8.232	8.22721	8.22313	8.22952	8.23888	8.22725	8.22073	8.24899	8.2361
0.065	8.30274	8.29024	8.28101	8.26251	8.2625	8.26184	8.24752	8.25275	8.22342	8.22287	8.24083	8.24057	8.23304	8.51592	8.25595	8.28745	8.28922	8.23691	8.23539	8.25602	8.24594	8.22808	8.25402	8.22857	8.23803	8.22757	8.24491	8.22533	8.22431	8.22847	8.24297	8.23744	8.25274	8.2408	8.23157	8.25231	8.26124	8.23662	8.24727	8.23825	8.22458	8.22449	8.22383	8.21306	8.23764	8.23167	8.22042	8.24657	8.23804
0.06625	8.305	8.28675	8.27724	8.26103	8.26003	8.27313	8.25425	8.24228	8.2314	8.23305	8.24048	8.22698	8.23876	8.52761	8.24982	8.28424	8.27886	8.23602	8.24455	8.23834	8.2405	8.22443	8.25474	8.21702	8.24042	8.2212	8.23762	8.22794	8.23558	8.22757	8.24054	8.23644	8.25726	8.23697	8.23298	8.24318	8.26662	8.23492	8.23692	8.22879	8.2263	8.21476	8.23247	8.21589	8.24021	8.21781	8.22711	8.25031	8.23682
0.0675	8.3073	8.2928	8.27875	8.26092	8.26956	8.26541	8.25199	8.24375	8.23963	8.23144	8.25914	8.22799	8.22765	8.51546	8.25134	8.27667	8.27865	8.22755	8.24281	8.24246	8.25184	8.22464	8.25192	8.21667	8.24829	8.22648	8.23921	8.22588	8.22094	8.22188	8.2445	8.24094	8.25434	8.23965	8.2331	8.25023	8.26872	8.23421	8.24514	8.22706	8.23385	8.23029	8.22015	8.22701	8.2351	8.22893	8.24478	8.24447	8.24066
0.06875	8.30478	8.2804	8.26901	8.26163	8.26098	8.26116	8.24522	8.2406	8.23237	8.22742	8.25093	8.21938	8.22991	8.51011	8.24767	8.28739	8.27821	8.23892	8.23485	8.24572	8.24058	8.2266	8.25542	8.22303	8.24242	8.21833	8.23037	8.22088	8.22489	8.21763	8.24372	8.2445	8.23775	8.23829	8.23634	8.23822	8.26254	8.23195	8.22984	8.23355	8.22897	8.21674	8.22008	8.21557	8.23891	8.23251	8.25937	8.24438	8.23164
0.07	8.30316	8.28683	8.27721	8.26447	8.26755	8.2747	8.24751	8.24287	8.22553	8.22357	8.25391	8.2267	8.23508	8.51054	8.25403	8.27733	8.27821	8.23606	8.23848	8.24278	8.24503	8.21113	8.23182	8.21344	8.22892	8.22156	8.23506	8.20997	8.21561	8.22217	8.23914	8.23804	8.23917	8.23022	8.23639	8.2477	8.26311	8.24208	8.23139	8.21724	8.2367	8.22465	8.22393	8.21568	8.24046	8.23341	8.2528	8.23449	8.23319
0.07125	8.29727	8.28494	8.26998	8.26334	8.26391	8.27086	8.2422	8.24272	8.22439	8.2292	8.23391	8.22438	8.23242	8.51142	8.25037	8.2822	8.27649	8.23107	8.2385	8.24159	8.24344	8.23601	8.23676	8.21714	8.2277	8.2144	8.23358	8.22833	8.21424	8.22328	8.23844	8.23538	8.24372	8.2376	8.24205	8.24322	8.26651	8.23504	8.23172	8.22722	8.22804	8.22079	8.22451	8.21044	8.23501	8.21289	8.24584	8.23827	8.22773
0.0725	8.2929	8.28673	8.28012	8.26081	8.25724	8.26874	8.24371	8.24069	8.22902	8.2341	8.25558	8.21257	8.23105	8.5122	8.24956	8.28674	8.27879	8.22717	8.23664	8.24057	8.24642	8.22587	8.24163	8.21601	8.24203	8.21237	8.23844	8.21919	8.22202	8.22414	8.23657	8.23261	8.24787	8.22949	8.23389	8.2447	8.25608	8.23257	8.22972	8.22101	8.22873	8.21492	8.21998	8.21381	8.23282	8.22826	8.24804	8.23748	8.22855
0.07375	8.29068	8.28082	8.27287	8.26412	8.26385	8.26722	8.24462	8.24392	8.22562	8.22619	8.24735	8.21761	8.23797	8.52028	8.25625	8.28189	8.27118	8.22976	8.23468	8.24083	8.23661	8.22697	8.22513	8.21773	8.23478	8.21638	8.23645	8.21254	8.2282	8.2156	8.24142	8.23562	8.23547	8.23879	8.23416	8.23938	8.26406	8.24326	8.23567	8.22924	8.22307	8.21041	8.22022	8.21221	8.24467	8.23223	8.24514	8.22471	8.23212
0.075	8.29368	8.28441	8.26642	8.25772	8.26826	8.27305	8.25131	8.2419	8.22033	8.23411	8.23067	8.21253	8.23207	8.50754	8.25498	8.27101	8.27256	8.23945	8.22935	8.2436	8.2441	8.2209	8.22116	8.21002	8.2341	8.21317	8.23	8.21402	8.21987	8.21495	8.23828	8.23293	8.23727	8.23354	8.23451	8.24227	8.26052	8.23639	8.23718	8.21904	8.22321	8.21544	8.21014	8.20971	8.23834	8.23409	8.23572	8.23757	8.22032
0.07625	8.29216	8.29072	8.26588	8.25547	8.26068	8.28487	8.24684	8.22846	8.22019	8.23399	8.2433	8.21864	8.22796	8.51544	8.26819	8.28561	8.2806	8.22824	8.23438	8.24242	8.23938	8.21974	8.21893	8.21045	8.23182	8.21094	8.2328	8.21982	8.22148	8.21658	8.2319	8.22964	8.2382	8.236	8.2324	8.24018	8.26438	8.24401	8.23333	8.21842	8.23145	8.21458	8.21411	8.20856	8.24126	8.21964	8.24832	8.23486	8.22849
0.0775	8.29548	8.27922	8.26616	8.25183	8.25317	8.28144	8.24514	8.23262	8.21689	8.23545	8.23002	8.2123	8.22795	8.51469	8.2657	8.279	8.27189	8.23149	8.23408	8.23672	8.23403	8.22505	8.22011	8.21506	8.23655	8.22165	8.23838	8.20964	8.21882	8.21793	8.23433	8.2397	8.23308	8.23474	8.23474	8.23929	8.26686	8.23978	8.23317	8.22615	8.22195	8.21557	8.20746	8.20574	8.23073	8.21652	8.22449	8.2297	8.23351
0.07875	8.29156	8.28111	8.26598	8.25425	8.24852	8.28696	8.2568	8.23223	8.22259	8.22109	8.2411	8.20377	8.22308	8.50141	8.26382	8.27645	8.2656	8.23689	8.23447	8.23423	8.22901	8.22333	8.22309	8.22022	8.22676	8.20983	8.23396	8.21677	8.22464	8.22127	8.2431	8.23235	8.23603	8.23489	8.22542	8.24745	8.26421	8.23117	8.22319	8.21983	8.20946	8.21779	8.1977	8.20828	8.23483	8.21346	8.23079	8.23089	8.22576
0.08	8.28333	8.28543	8.26955	8.25201	8.2525	8.27639	8.24973	8.24113	8.21605	8.24248	8.2374	8.2208	8.22736	8.51008	8.26639	8.28357	8.26223	8.22968	8.23004	8.23483	8.22923	8.22441	8.22784	8.21539	8.24061	8.22822	8.22985	8.21354	8.22704	8.22802	8.23132	8.23303	8.22856	8.23826	8.22677	8.23395	8.26677	8.23471	8.22889	8.22022	8.22158	8.20874	8.20817	8.20109	8.23536	8.21411	8.23116	8.22542	8.22876
0.08125	8.29195	8.27428	8.26943	8.26068	8.25035	8.27774	8.24814	8.2351	8.21122	8.22153	8.24135	8.20877	8.2227	8.50428	8.25332	8.27474	8.25916	8.23223	8.23085	8.23546	8.23584	8.21571	8.22955	8.21321	8.23854	8.21169	8.23228	8.21828	8.2222	8.21874	8.23068	8.23464	8.23107	8.23754	8.235	8.23679	8.27335	8.2237	8.22304	8.22112	8.22593	8.20917	8.19621	8.20367	8.23192	8.22036	8.23355	8.22853	8.22681
0.0825	8.27542	8.28392	8.25611	8.25973	8.25035	8.27108	8.25298	8.22958	8.21074	8.24002	8.23388	8.21468	8.22708	8.50886	8.26174	8.26889	8.25604	8.23069	8.23201	8.23053	8.23064	8.21847	8.21707	8.21407	8.22782	8.21317	8.22748	8.21419	8.22205	8.22097	8.23111	8.22998	8.232	8.22853	8.22472	8.23313	8.26572	8.23524	8.22449	8.22214	8.22297	8.21261	8.2094	8.20677	8.23542	8.21274	8.22848	8.22236	8.23172
0.08375	8.28403	8.27852	8.26354	8.25166	8.2575	8.26931	8.23631	8.24351	8.22427	8.22463	8.22994	8.20795	8.21086	8.50834	8.26687	8.26495	8.24536	8.22651	8.22279	8.23484	8.23564	8.21594	8.21804	8.20446	8.23032	8.21168	8.2389	8.20782	8.23174	8.22186	8.22666	8.23096	8.24261	8.23243	8.23145	8.23341	8.26884	8.22518	8.22303	8.21578	8.21685	8.20799	8.20541	8.21486	8.23634	8.21567	8.22846	8.22474	8.22694
0.085	8.28937	8.27763	8.2701	8.25747	8.24173	8.26503	8.24872	8.22917	8.21559	8.22491	8.2322	8.20447	8.21898	8.50172	8.25798	8.25899	8.24661	8.22578	8.23123	8.23247	8.2364	8.22204	8.22338	8.21244	8.23377	8.22006	8.23277	8.20561	8.22031	8.20754	8.2304	8.23223	8.23664	8.23267	8.22397	8.23554	8.26071	8.22111	8.22245	8.2116	8.22197	8.21286	8.20391	8.21506	8.23087	8.21942	8.219	8.22861	8.22611
0.08625	8.29058	8.27193	8.26068	8.25384	8.24696	8.26734	8.24097	8.22755	8.21572	8.21895	8.22417	8.21194	8.2238	8.50693	8.25202	8.25147	8.24054	8.22698	8.23344	8.2291	8.2409	8.21329	8.22429	8.21456	8.22484	8.22017	8.2236	8.20949	8.22605	8.22157	8.23167	8.23268	8.22875	8.22629	8.23384	8.22463	8.2621	8.22417	8.21591	8.2202	8.21462	8.20564	8.20291	8.21257	8.23212	8.21338	8.21998	8.23186	8.23064
0.0875	8.28988	8.27319	8.26565	8.25201	8.24893	8.26267	8.24429	8.24399	8.22047	8.21638	8.22828	8.20717	8.21676	8.50628	8.2425	8.25654	8.24237	8.22371	8.22973	8.23149	8.23966	8.21189	8.21485	8.21705	8.23599	8.21703	8.22341	8.20536	8.22948	8.21273	8.23327	8.23435	8.23472	8.2262	8.23446	8.23434	8.25645	8.23032	8.22343	8.21093	8.21529	8.20689	8.20626	8.21542	8.24504	8.21742	8.21886	8.21642	8.22285
0.08875	8.29332	8.27448	8.26636	8.25351	8.24776	8.24907	8.24139	8.23689	8.21492	8.21433	8.21408	8.21396	8.22933	8.50733	8.24576	8.25572	8.24857	8.23465	8.23046	8.23804	8.23188	8.22024	8.22134	8.2168	8.22714	8.21929	8.22244	8.19539	8.23396	8.21993	8.23428	8.22509	8.23317	8.23287	8.22858	8.22747	8.25685	8.22171	8.20916	8.22245	8.22136	8.19932	8.20975	8.22506	8.23145	8.21236	8.22441	8.22407	8.22197
0.09	8.28186	8.27224	8.26145	8.25271	8.24074	8.25734	8.24559	8.24075	8.21325	8.21845	8.23945	8.20821	8.22196	8.4988	8.23241	8.2476	8.23658	8.22201	8.22922	8.22916	8.23049	8.21813	8.21867	8.21286	8.22352	8.2205	8.23132	8.20805	8.22735	8.21504	8.22741	8.22674	8.22147	8.22317	8.21901	8.23222	8.25945	8.2211	8.21758	8.2098	8.20445	8.19934	8.20169	8.20632	8.23141	8.21673	8.2278	8.22385	8.21775
0.09125	8.28853	8.26973	8.26099	8.25566	8.25327	8.2602	8.22945	8.2416	8.20847	8.21365	8.22798	8.20967	8.21598	8.49431	8.23537	8.25237	8.24982	8.23025	8.21474	8.21895	8.23097	8.21087	8.20838	8.2001	8.21841	8.21421	8.22514	8.20086	8.22043	8.21337	8.23589	8.22705	8.22824	8.22532	8.22151	8.2245	8.2498	8.22624	8.21741	8.21095	8.21252	8.20597	8.20105	8.2116	8.22996	8.21334	8.2145	8.22206	8.22087
0.0925	8.28292	8.27613	8.26793	8.25023	8.24044	8.25365	8.23975	8.23608	8.21887	8.21104	8.22427	8.21647	8.22522	8.50734	8.23568	8.24877	8.23836	8.22415	8.22511	8.23305	8.2268	8.21206	8.21698	8.20226	8.22374	8.22132	8.22768	8.2091	8.2241	8.20731	8.22802	8.22956	8.22938	8.22225	8.22523	8.23073	8.25806	8.21595	8.22003	8.21385	8.21214	8.20305	8.20676	8.22014	8.23601	8.20976	8.22447	8.2235	8.21463
0.09375	8.28557	8.27958	8.25665	8.25574	8.24353	8.25898	8.23426	8.23341	8.20798	8.21266	8.22523	8.20739	8.21901	8.49984	8.24556	8.2482	8.24201	8.22015	8.23368	8.22531	8.21721	8.21555	8.20715	8.20627	8.2198	8.21376	8.22832	8.20161	8.22105	8.21163	8.22114	8.23119	8.22625	8.22807	8.21288	8.23553	8.25081	8.22274	8.22425	8.21949	8.21693	8.20631	8.19458	8.20535	8.22766	8.21018	8.21737	8.21372	8.22637
0.095	8.28354	8.27979	8.26124	8.25323	8.24348	8.2586	8.23801	8.23105	8.22351	8.20928	8.23625	8.21316	8.20782	8.5091	8.23713	8.2542	8.2462	8.21976	8.22572	8.22372	8.22251	8.20643	8.20949	8.20104	8.2181	8.22168	8.21955	8.20771	8.2196	8.21207	8.21895	8.22481	8.22257	8.22617	8.22207	8.23295	8.2546	8.22286	8.21637	8.20945	8.21345	8.20976	8.21016	8.20487	8.22948	8.21096	8.2206	8.22391	8.22569
0.09625	8.28595	8.26629	8.26027	8.25314	8.24482	8.25407	8.24017	8.23661	8.2156	8.20848	8.22116	8.20748	8.21232	8.51056	8.23455	8.24593	8.24406	8.22717	8.22481	8.22142	8.2299	8.21289	8.21984	8.20861	8.22716	8.22014	8.23113	8.20022	8.21694	8.20571	8.22414	8.22098	8.23056	8.22598	8.22868	8.2286	8.24401	8.22534	8.22481	8.21949	8.20775	8.19541	8.2067	8.20567	8.22526	8.21635	8.21463	8.21458	8.21835
0.0975	8.28467	8.27138	8.25819	8.24963	8.2531	8.25047	8.22799	8.22995	8.2072	8.20884	8.22381	8.20259	8.21423	8.50366	8.23764	8.2464	8.25275	8.21911	8.22331	8.23429	8.21972	8.21369	8.21416	8.20337	8.22162	8.22839	8.22876	8.20041	8.22563	8.20222	8.2252	8.22091	8.23291	8.22709	8.21616	8.23254	8.25311	8.22179	8.22045	8.21457	8.2078	8.20431	8.20402	8.21139	8.2263	8.20806	8.2152	8.22009	8.21867
0.09875	8.27873	8.27674	8.25152	8.25249	8.2425	8.25358	8.22876	8.23896	8.2135	8.21016	8.21912	8.21082	8.2145	8.49739	8.23656	8.23102	8.23582	8.22481	8.22092	8.22738	8.22396	8.20679	8.21382	8.20628	8.22649	8.21751	8.22581	8.2101	8.21807	8.20857	8.21884	8.22183	8.22783	8.22949	8.22173	8.23277	8.24772	8.22022	8.21353	8.20877	8.20803	8.19935	8.19906	8.21282	8.2289	8.20584	8.21621	8.21297	8.22399
0.1	8.28965	8.27462	8.25534	8.25148	8.2384	8.25376	8.23176	8.23195	8.20555	8.19865	8.22441	8.20107	8.2187	8.49647	8.23079	8.2493	8.24247	8.21443	8.21701	8.22665	8.22441	8.20597	8.21772	8.20005	8.221	8.22493	8.22719	8.19256	8.22369	8.20188	8.22021	8.22747	8.22995	8.23245	8.22121	8.22173	8.24612	8.22809	8.21621	8.21124	8.21584	8.19451	8.19962	8.19936	8.22517	8.20633	8.21161	8.21554	8.22297
0.10125	8.28533	8.2777	8.25681	8.24484	8.24273	8.24851	8.23299	8.23011	8.21169	8.20635	8.23462	8.20468	8.21019	8.4985	8.2349	8.24592	8.23936	8.22207	8.21587	8.22534	8.21055	8.21148	8.21141	8.20018	8.21964	8.21758	8.22769	8.20272	8.22239	8.21376	8.22926	8.22003	8.22802	8.22195	8.21202	8.2262	8.24241	8.21961	8.22195	8.21911	8.21084	8.2046	8.20024	8.20921	8.23799	8.20799	8.21468	8.21566	8.21381
0.1025	8.27204	8.26859	8.25066	8.24825	8.24656	8.25294	8.24008	8.23287	8.2046	8.20308	8.22294	8.21527	8.21448	8.49431	8.2275	8.24467	8.2475	8.22359	8.22253	8.22226	8.22487	8.20769	8.21298	8.19576	8.21733	8.21049	8.22214	8.1977	8.22164	8.21125	8.23352	8.22572	8.21984	8.22814	8.20742	8.22879	8.24966	8.22017	8.21424	8.20972	8.20692	8.19528	8.20549	8.19802	8.22984	8.20668	8.21309	8.20543	8.21989
0.10375	8.2789	8.28109	8.25288	8.23704	8.23598	8.24452	8.23625	8.22819	8.20779	8.2008	8.22223	8.21114	8.2122	8.49482	8.23705	8.24123	8.23846	8.22096	8.22277	8.22277	8.21768	8.20585	8.20629	8.19595	8.21362	8.20765	8.21961	8.19863	8.23063	8.20812	8.21629	8.21439	8.22125	8.22935	8.20667	8.22793	8.23903	8.21207	8.2088	8.21035	8.20851	8.19999	8.19956	8.20838	8.22511	8.20707	8.20563	8.20925	8.21451
0.105	8.27411	8.27026	8.25373	8.25218	8.23456	8.25944	8.22846	8.22698	8.19823	8.20341	8.21691	8.20703	8.21308	8.49634	8.2342	8.24319	8.24092	8.2231	8.2131	8.22545	8.22493	8.20773	8.20502	8.20116	8.21904	8.21684	8.2235	8.20143	8.21159	8.20166	8.22079	8.22259	8.22586	8.21678	8.21136	8.21799	8.24531	8.21039	8.19959	8.20804	8.20722	8.19309	8.19507	8.20689	8.22028	8.19914	8.20572	8.22063	8.21666
0.10625	8.27063	8.25979	8.25936	8.24448	8.24486	8.23726	8.23535	8.21941	8.20753	8.21575	8.21929	8.21108	8.20511	8.49942	8.23244	8.24695	8.24146	8.22356	8.22344	8.22331	8.22363	8.19613	8.21229	8.19784	8.22227	8.21337	8.22384	8.1994	8.21298	8.19808	8.22183	8.21706	8.22125	8.22504	8.21102	8.22453	8.2418	8.21431	8.21707	8.20572	8.20843	8.19845	8.20117	8.20068	8.23096	8.20336	8.20294	8.2149	8.21015
0.1075	8.27905	8.26221	8.25719	8.24107	8.24514	8.24314	8.23607	8.22566	8.20452	8.19817	8.2316	8.20744	8.20595	8.5008	8.22304	8.24696	8.25023	8.21842	8.22057	8.22595	8.21727	8.19998	8.20783	8.20358	8.21964	8.20779	8.22322	8.19472	8.21139	8.19426	8.21717	8.21217	8.21918	8.21695	8.21066	8.21747	8.25448	8.21442	8.19933	8.20932	8.2097	8.19889	8.20169	8.20008	8.23105	8.20077	8.20461	8.21257	8.20607
0.10875	8.27582	8.2551	8.25487	8.24203	8.23622	8.24042	8.22944	8.22348	8.20759	8.19592	8.21967	8.20511	8.20555	8.49166	8.23226	8.24842	8.24218	8.22486	8.20967	8.21443	8.2219	8.20265	8.20598	8.19839	8.2122	8.21029	8.2173	8.19179	8.2157	8.19701	8.22316	8.21688	8.22561	8.21835	8.21235	8.22708	8.25059	8.21739	8.21776	8.20198	8.20681	8.19883	8.20061	8.20582	8.2257	8.20295	8.19655	8.21534	8.2148
0.11	8.27257	8.2663	8.2523	8.24506	8.23769	8.24416	8.22966	8.22499	8.19627	8.20246	8.218	8.20628	8.20386	8.50883	8.22315	8.23914	8.24587	8.2207	8.22123	8.21402	8.22611	8.2085	8.20493	8.19614	8.22614	8.20281	8.21704	8.19424	8.20863	8.20395	8.22145	8.219	8.22894	8.21898	8.19897	8.21411	8.24136	8.22373	8.21037	8.20377	8.21346	8.19137	8.20122	8.20544	8.2276	8.19997	8.20283	8.21484	8.21668
0.11125	8.27613	8.26194	8.25491	8.24322	8.24543	8.23455	8.22766	8.22227	8.2002	8.1999	8.21743	8.20963	8.20976	8.49488	8.22146	8.23531	8.23742	8.21914	8.20937	8.22947	8.2195	8.19762	8.20569	8.20359	8.21765	8.20621	8.21181	8.19123	8.20736	8.1983	8.2204	8.21519	8.22142	8.21254	8.20229	8.22649	8.2471	8.21104	8.2113	8.19505	8.20546	8.20056	8.19946	8.19937	8.22302	8.19598	8.20572	8.21479	8.2059
0.1125	8.27888	8.2639	8.24867	8.24072	8.23873	8.24564	8.23729	8.22277	8.20767	8.20077	8.21616	8.20133	8.20051	8.50002	8.22661	8.24449	8.23817	8.2148	8.21413	8.21729	8.21805	8.20222	8.20961	8.19491	8.21839	8.20996	8.21845	8.20303	8.2127	8.20479	8.21174	8.21276	8.21695	8.21353	8.20937	8.21713	8.23472	8.21295	8.21258	8.20642	8.20808	8.18961	8.20268	8.20375	8.21766	8.194	8.19704	8.2077	8.21063
0.11375	8.27548	8.26867	8.25663	8.23099	8.23253	8.23945	8.2321	8.22289	8.20504	8.20147	8.21844	8.20311	8.20826	8.49862	8.22655	8.23429	8.24282	8.22558	8.21714	8.21241	8.21728	8.19698	8.20165	8.19424	8.22134	8.20205	8.21389	8.20216	8.19854	8.19962	8.21716	8.20832	8.21199	8.2094	8.20465	8.22106	8.24956	8.21038	8.20835	8.20609	8.20414	8.19258	8.19261	8.19741	8.22897	8.20605	8.19355	8.21266	8.21594
0.115	8.28144	8.25889	8.2529	8.24422	8.23209	8.24649	8.22719	8.21769	8.20081	8.20006	8.21575	8.20092	8.20493	8.49918	8.22611	8.24225	8.24088	8.22653	8.20917	8.21067	8.21018	8.1992	8.20466	8.19491	8.21704	8.21037	8.22464	8.19724	8.20136	8.20024	8.21404	8.21105	8.21181	8.2099	8.20529	8.21283	8.23096	8.20847	8.20851	8.20339	8.20886	8.19893	8.19482	8.19879	8.21645	8.19275	8.1916	8.21349	8.21292
0.11625	8.27119	8.26933	8.2495	8.23064	8.23255	8.2491	8.22592	8.21647	8.19982	8.1981	8.22059	8.19779	8.20628	8.49379	8.21998	8.23887	8.23301	8.21885	8.20515	8.21871	8.22285	8.2006	8.20288	8.19389	8.21743	8.2012	8.21995	8.19034	8.20591	8.19398	8.22187	8.21793	8.21931	8.2142	8.20526	8.21559	8.23529	8.20954	8.22184	8.19744	8.21174	8.18706	8.18828	8.19607	8.21578	8.20539	8.19857	8.19768	8.19928
0.1175	8.26929	8.26018	8.23847	8.24619	8.2353	8.23712	8.23153	8.23171	8.20051	8.19976	8.21133	8.19547	8.19868	8.5007	8.22156	8.24157	8.24051	8.21118	8.2094	8.21539	8.21552	8.19082	8.21188	8.19184	8.21842	8.20377	8.22381	8.1979	8.19778	8.20359	8.20892	8.214	8.21658	8.21543	8.20254	8.22019	8.2373	8.21135	8.20349	8.19849	8.20213	8.18537	8.18487	8.19651	8.21483	8.19718	8.19473	8.21097	8.21084
0.11875	8.27396	8.26381	8.24955	8.24187	8.2388	8.23678	8.22366	8.21974	8.20488	8.20116	8.21854	8.19921	8.20072	8.49338	8.22131	8.2442	8.23272	8.21337	8.20767	8.22142	8.21877	8.19766	8.20251	8.19004	8.21592	8.19458	8.20054	8.19123	8.20298	8.19734	8.21954	8.20603	8.21729	8.20766	8.20025	8.22191	8.24204	8.21242	8.20944	8.20308	8.20547	8.18831	8.19022	8.19188	8.2216	8.19907	8.19054	8.20077	8.2047
0.12	8.26885	8.26411	8.24859	8.2392	8.22156	8.24519	8.22281	8.21868	8.19976	8.19579	8.20724	8.19563	8.2031	8.48573	8.22394	8.23428	8.23994	8.21421	8.21009	8.22892	8.20449	8.19446	8.20002	8.19041	8.20994	8.19486	8.21112	8.18987	8.20291	8.19634	8.21823	8.21289	8.21228	8.21034	8.20249	8.22276	8.23913	8.20744	8.20633	8.20427	8.20276	8.19608	8.19233	8.19826	8.21562	8.19752	8.18781	8.2059	8.20485
0.12125	8.271	8.25379	8.24784	8.24325	8.23655	8.23649	8.21908	8.21039	8.19285	8.19998	8.20881	8.19439	8.20281	8.48641	8.22407	8.22797	8.23337	8.21142	8.20946	8.20708	8.21324	8.19464	8.19738	8.18594	8.20889	8.20144	8.20741	8.19122	8.20352	8.19498	8.21868	8.22093	8.21402	8.21642	8.1979	8.21132	8.23467	8.20781	8.20547	8.20225	8.20531	8.18919	8.19063	8.19262	8.20937	8.19742	8.19771	8.20359	8.20707
0.1225	8.27334	8.25002	8.25594	8.23638	8.2272	8.23822	8.23103	8.21168	8.19167	8.19767	8.21699	8.19852	8.20484	8.48487	8.22623	8.23497	8.23675	8.20902	8.19589	8.21423	8.21573	8.19247	8.20532	8.18835	8.21354	8.19801	8.21806	8.19503	8.19493	8.19259	8.20572	8.21654	8.20922	8.21251	8.2058	8.2219	8.23709	8.21059	8.20013	8.19935	8.20209	8.19098	8.18984	8.19389	8.21092	8.20286	8.19759	8.21556	8.20692
0.12375	8.26953	8.26177	8.2443	8.23813	8.22834	8.23492	8.22938	8.20675	8.20366	8.18838	8.20531	8.19847	8.20095	8.48965	8.22727	8.24257	8.22729	8.20907	8.20435	8.21219	8.21772	8.19466	8.1998	8.18791	8.21302	8.19614	8.21044	8.19582	8.19867	8.19699	8.21487	8.20936	8.21874	8.21347	8.20266	8.21332	8.23045	8.2067	8.20936	8.20903	8.20621	8.18377	8.19109	8.19343	8.22468	8.19514	8.19198	8.20374	8.20628
0.125	8.26796	8.25953	8.25145	8.23857	8.2267	8.23552	8.22282	8.21869	8.19317	8.19434	8.21494	8.1893	8.20013	8.49121	8.21587	8.23248	8.2462	8.21684	8.21474	8.21195	8.21026	8.19739	8.19667	8.18988	8.20896	8.19865	8.2156	8.1893	8.19226	8.19194	8.21382	8.21422	8.20454	8.19823	8.205	8.21732	8.2287	8.21075	8.20335	8.19746	8.19858	8.18334	8.19577	8.19524	8.20953	8.19832	8.19489	8.20535	8.20481
0.12625	8.27359	8.25532	8.24347	8.23854	8.22365	8.22989	8.22612	8.21815	8.19404	8.19539	8.20208	8.19119	8.19889	8.49755	8.22114	8.23672	8.23005	8.21375	8.21717	8.21242	8.20598	8.19495	8.19241	8.18594	8.20784	8.19728	8.21342	8.1825	8.19855	8.19474	8.20777	8.20754	8.21646	8.20554	8.21266	8.21147	8.22389	8.20623	8.20128	8.19656	8.20525	8.20771	8.18918	8.19584	8.21888	8.19617	8.19315	8.20946	8.20667
0.1275	8.26906	8.25248	8.24753	8.23932	8.22705	8.23289	8.21931	8.20994	8.19592	8.18497	8.208	8.19048	8.19424	8.48809	8.22755	8.23364	8.23804	8.20754	8.20904	8.21383	8.20395	8.19342	8.19508	8.19268	8.21345	8.19213	8.21165	8.18617	8.19663	8.18912	8.20387	8.21094	8.21386	8.21106	8.20053	8.21495	8.22994	8.19933	8.19955	8.20874	8.20023	8.18807	8.18196	8.18809	8.2144	8.19402	8.1992	8.20412	8.20093
0.12875	8.26575	8.25095	8.2454	8.23916	8.2315	8.23148	8.21701	8.21176	8.18858	8.19402	8.20825	8.18577	8.19523	8.49014	8.21718	8.23106	8.23217	8.21513	8.20422	8.21247	8.20348	8.19904	8.19467	8.18322	8.2067	8.19246	8.20956	8.18587	8.18932	8.19627	8.21138	8.21001	8.20926	8.20525	8.1991	8.21487	8.22911	8.19825	8.2064	8.19667	8.20205	8.19265	8.19429	8.18423	8.22659	8.19919	8.1865	8.2174	8.21246
0.13	8.26334	8.25657	8.2412	8.23542	8.22321	8.2354	8.22452	8.20913	8.19185	8.18971	8.20833	8.1944	8.19623	8.49394	8.2162	8.23138	8.22393	8.21079	8.21322	8.21672	8.20946	8.19011	8.19214	8.19037	8.20397	8.19153	8.21707	8.18127	8.19801	8.19356	8.21583	8.21446	8.21137	8.2002	8.20171	8.22636	8.23164	8.19298	8.19925	8.18926	8.19833	8.19063	8.18218	8.18708	8.21623	8.19892	8.19355	8.20389	8.19643
0.13125	8.26561	8.25993	8.24004	8.2342	8.2237	8.24044	8.21906	8.20926	8.1979	8.19367	8.21274	8.19554	8.18887	8.49315	8.21538	8.22963	8.23817	8.20651	8.2126	8.2129	8.21594	8.1854	8.20084	8.19719	8.19878	8.18855	8.21438	8.19126	8.19821	8.18676	8.21094	8.2069	8.2092	8.21275	8.20273	8.21465	8.22473	8.20177	8.2065	8.20026	8.18629	8.1898	8.18336	8.18488	8.20954	8.19587	8.19423	8.21094	8.20702
0.1325	8.26861	8.25753	8.24309	8.23328	8.22534	8.23878	8.23016	8.21115	8.2001	8.19754	8.2023	8.18882	8.19569	8.48884	8.21209	8.23495	8.23897	8.21407	8.20916	8.21036	8.20508	8.19532	8.20174	8.19047	8.20389	8.1942	8.20788	8.18862	8.19286	8.1893	8.20795	8.21015	8.20382	8.20458	8.19234	8.20849	8.23131	8.19729	8.20161	8.18628	8.19485	8.19127	8.18571	8.18775	8.21474	8.18923	8.19762	8.21307	8.20928
0.13375	8.25494	8.25054	8.24083	8.23044	8.22725	8.23948	8.22467	8.21049	8.19436	8.19358	8.20651	8.19373	8.18937	8.4966	8.20984	8.22273	8.23382	8.21216	8.20773	8.20625	8.22243	8.18736	8.19796	8.18296	8.20996	8.18844	8.21021	8.18599	8.20701	8.19071	8.20987	8.21459	8.20618	8.20499	8.20092	8.19968	8.23477	8.20803	8.20003	8.18923	8.19595	8.17718	8.17864	8.19272	8.20936	8.19993	8.18503	8.20514	8.21077
0.135	8.26902	8.24898	8.2452	8.22695	8.22138	8.23766	8.21526	8.21477	8.18882	8.19438	8.20398	8.18987	8.19909	8.48809	8.20747	8.23141	8.23795	8.21063	8.20321	8.21043	8.20041	8.18324	8.19195	8.18734	8.21475	8.19665	8.2149	8.18613	8.20143	8.18816	8.21257	8.20682	8.20837	8.20442	8.18826	8.21039	8.22681	8.20389	8.19542	8.20012	8.19553	8.19259	8.18692	8.19549	8.21366	8.18882	8.18527	8.20327	8.20257
0.13625	8.26043	8.25638	8.23992	8.22997	8.213	8.23592	8.21553	8.21788	8.19329	8.18697	8.21581	8.19392	8.19029	8.48151	8.21934	8.2292	8.23316	8.20806	8.21534	8.21128	8.20619	8.18909	8.19731	8.18737	8.20873	8.1939	8.20702	8.1896	8.19464	8.18725	8.20808	8.20609	8.20902	8.20163	8.20006	8.20191	8.23662	8.20676	8.19995	8.20076	8.19284	8.18331	8.18429	8.18937	8.21299	8.19713	8.18663	8.20418	8.20462
0.1375	8.25916	8.25394	8.2429	8.22568	8.21769	8.22929	8.22148	8.20634	8.19456	8.19314	8.20853	8.20248	8.18995	8.48566	8.21697	8.22923	8.22517	8.20401	8.20414	8.20881	8.20426	8.19049	8.18705	8.18526	8.20994	8.19934	8.21161	8.18021	8.18947	8.1958	8.20785	8.19493	8.20577	8.19967	8.19986	8.20313	8.22874	8.20242	8.203	8.19585	8.19382	8.178	8.18767	8.17774	8.21095	8.186	8.18574	8.20681	8.20588
0.13875	8.26011	8.24929	8.23623	8.23115	8.21839	8.23803	8.2186	8.2075	8.19189	8.19056	8.20709	8.19184	8.19095	8.48004	8.21109	8.23584	8.23372	8.21205	8.20018	8.21567	8.20151	8.18777	8.1873	8.18657	8.1947	8.19371	8.21564	8.17758	8.19845	8.19529	8.20893	8.21103	8.20922	8.19978	8.19369	8.20923	8.22761	8.20335	8.19659	8.18807	8.18979	8.1837	8.18335	8.18193	8.20421	8.19604	8.18858	8.19596	8.19685
0.14	8.26379	8.25758	8.24014	8.22471	8.22972	8.22851	8.22295	8.21549	8.17918	8.18119	8.19987	8.19158	8.18092	8.48715	8.21502	8.22961	8.22822	8.20957	8.19857	8.19988	8.207	8.18547	8.18813	8.18569	8.20872	8.18911	8.20367	8.18516	8.18256	8.18653	8.20534	8.19997	8.19759	8.19748	8.19736	8.19452	8.22738	8.20051	8.20241	8.19796	8.18588	8.18079	8.18032	8.18676	8.20611	8.18447	8.18805	8.19486	8.20088
0.14125	8.25208	8.26027	8.23842	8.2293	8.22325	8.23137	8.21897	8.2108	8.18255	8.19335	8.20399	8.18612	8.18887	8.47964	8.20957	8.22926	8.23127	8.19876	8.19676	8.20723	8.2017	8.18219	8.18548	8.18325	8.19725	8.18795	8.20488	8.1791	8.19819	8.18723	8.20939	8.20685	8.20338	8.20664	8.18814	8.21129	8.22844	8.20425	8.20364	8.19016	8.18771	8.18232	8.1789	8.17965	8.21053	8.18792	8.18668	8.19729	8.19881
0.1425	8.26162	8.25421	8.2422	8.22713	8.21622	8.23103	8.21168	8.20566	8.18727	8.19666	8.19239	8.18564	8.18431	8.48917	8.2136	8.22463	8.23065	8.20534	8.20061	8.20699	8.19999	8.18396	8.19112	8.17611	8.20215	8.19457	8.20991	8.18084	8.19005	8.19629	8.20903	8.20503	8.20029	8.20926	8.20003	8.2091	8.22127	8.19597	8.19759	8.19504	8.19304	8.18446	8.17571	8.19283	8.21103	8.19471	8.19033	8.19678	8.19631
0.14375	8.25991	8.2528	8.23825	8.22489	8.22448	8.22492	8.2112	8.21077	8.18461	8.19221	8.1997	8.18464	8.18833	8.48511	8.20822	8.22966	8.22524	8.20411	8.19777	8.19504	8.20416	8.18362	8.18777	8.18467	8.20208	8.19351	8.20667	8.17943	8.18381	8.19472	8.20301	8.20485	8.21035	8.20014	8.18943	8.20046	8.2211	8.1916	8.19709	8.18876	8.19641	8.17867	8.18289	8.19374	8.20161	8.18069	8.18174	8.1968	8.20316
0.145	8.25671	8.25221	8.23224	8.22641	8.21801	8.2342	8.21377	8.21053	8.18429	8.17973	8.20033	8.19039	8.18292	8.4836	8.21416	8.224	8.23684	8.19943	8.19809	8.20505	8.20596	8.18299	8.18766	8.18613	8.20152	8.18964	8.20993	8.176	8.18615	8.18654	8.20167	8.20933	8.20712	8.19954	8.19361	8.20363	8.23066	8.20117	8.19204	8.18755	8.19562	8.18076	8.17954	8.17908	8.21287	8.19418	8.1811	8.19995	8.20459
0.14625	8.25254	8.24942	8.23798	8.22433	8.221	8.22156	8.21632	8.20274	8.18305	8.18139	8.20647	8.18164	8.17908	8.47269	8.20687	8.22173	8.22696	8.19198	8.19293	8.21443	8.19577	8.18339	8.19758	8.18089	8.20129	8.18748	8.20861	8.17567	8.18394	8.17925	8.19962	8.19552	8.20483	8.2054	8.19714	8.20774	8.21901	8.19639	8.20036	8.19025	8.1898	8.17441	8.17878	8.18724	8.21534	8.19204	8.17919	8.19571	8.20448
0.1475	8.25788	8.24697	8.23177	8.21838	8.21612	8.22502	8.21461	8.2097	8.19109	8.18191	8.19744	8.18465	8.18468	8.48582	8.2102	8.22922	8.2225	8.20053	8.20378	8.19992	8.20212	8.18014	8.19011	8.18658	8.19545	8.20333	8.20497	8.17688	8.18817	8.17972	8.19326	8.20162	8.20545	8.20092	8.19148	8.20228	8.21898	8.19466	8.19826	8.18988	8.19016	8.17475	8.17843	8.17293	8.20396	8.19448	8.17694	8.19395	8.1956
0.14875	8.25526	8.24977	8.23013	8.229	8.21327	8.22225	8.21657	8.20886	8.17727	8.19202	8.1981	8.19181	8.19046	8.47582	8.20559	8.23829	8.22087	8.19888	8.20027	8.20981	8.20903	8.17341	8.19125	8.18255	8.2058	8.19609	8.20115	8.1806	8.17856	8.18125	8.19883	8.2073	8.19817	8.20586	8.19296	8.20918	8.21393	8.19313	8.19898	8.18786	8.18622	8.18663	8.17358	8.17668	8.20054	8.18575	8.18325	8.19496	8.19473
0.15	8.25443	8.24419	8.23317	8.22875	8.21625	8.22771	8.21011	8.20914	8.18204	8.19107	8.1994	8.18364	8.18816	8.4843	8.20487	8.22449	8.22479	8.1937	8.20423	8.20225	8.20171	8.17981	8.18662	8.18667	8.19879	8.18906	8.19502	8.18248	8.18307	8.1825	8.20545	8.20047	8.2076	8.19946	8.1879	8.20189	8.21628	8.19545	8.18704	8.18897	8.18391	8.18311	8.18034	8.17254	8.19948	8.1915	8.1789	8.2013	8.20058
0.15125	8.24819	8.24092	8.22517	8.22105	8.2171	8.22208	8.21488	8.20179	8.17332	8.18493	8.20088	8.18371	8.18035	8.47856	8.20403	8.2221	8.2261	8.19967	8.18878	8.20185	8.20236	8.1811	8.18323	8.18658	8.19462	8.18975	8.2079	8.17539	8.18219	8.18621	8.20143	8.19786	8.20144	8.20054	8.19353	8.20162	8.22454	8.1958	8.19188	8.18207	8.1845	8.17596	8.17618	8.18359	8.20209	8.188	8.18603	8.19662	8.1979
0.1525	8.2556	8.23383	8.23269	8.23145	8.2192	8.22889	8.21082	8.20684	8.1831	8.18306	8.1933	8.18091	8.19431	8.48689	8.20507	8.22076	8.22175	8.20115	8.20163	8.20254	8.20628	8.17466	8.18149	8.18483	8.19528	8.18703	8.20667	8.18081	8.18542	8.19496	8.19839	8.19848	8.19493	8.20044	8.19295	8.199	8.21725	8.19507	8.19411	8.18792	8.189	8.16288	8.17885	8.18147	8.20222	8.18407	8.17469	8.19697	8.19265
0.15375	8.25758	8.24127	8.22805	8.23028	8.21106	8.21812	8.21622	8.21188	8.18307	8.18355	8.20155	8.18293	8.18484	8.47806	8.2173	8.22209	8.23189	8.21111	8.19598	8.20067	8.20621	8.18571	8.18177	8.18376	8.20037	8.18388	8.20218	8.17409	8.1858	8.17657	8.20243	8.19631	8.2001	8.20256	8.19139	8.19289	8.2137	8.19677	8.19138	8.18528	8.18451	8.17555	8.1783	8.18085	8.20439	8.18845	8.18275	8.19861	8.19803
0.155	8.25663	8.23781	8.2323	8.23472	8.22493	8.21758	8.21684	8.20835	8.18555	8.17854	8.20184	8.18977	8.18647	8.47082	8.21395	8.21813	8.22435	8.20227	8.19659	8.20049	8.19626	8.17666	8.18971	8.17902	8.20959	8.18991	8.19636	8.18397	8.186	8.18324	8.19761	8.19728	8.21088	8.18786	8.18971	8.20336	8.21331	8.18811	8.19301	8.18968	8.18555	8.18003	8.17256	8.17736	8.20293	8.1848	8.18318	8.18995	8.19561
0.15625	8.24721	8.2425	8.23841	8.21627	8.20905	8.21535	8.21024	8.19775	8.18699	8.18628	8.19588	8.18079	8.1827	8.47138	8.2067	8.21547	8.23184	8.20314	8.19823	8.20828	8.19892	8.1813	8.18144	8.17372	8.20128	8.17719	8.20507	8.17522	8.18302	8.17827	8.19614	8.2091	8.20645	8.193	8.19167	8.2013	8.21461	8.19304	8.17927	8.18748	8.19054	8.17554	8.16983	8.19325	8.20956	8.18703	8.18343	8.18819	8.1938
0.1575	8.25015	8.24017	8.22894	8.217	8.22655	8.21452	8.2116	8.20115	8.17972	8.19372	8.19458	8.18528	8.19107	8.4797	8.21004	8.22806	8.21913	8.20595	8.19418	8.20009	8.20051	8.17813	8.18238	8.18406	8.19857	8.18309	8.19931	8.17111	8.18216	8.17681	8.19915	8.19653	8.19244	8.19473	8.18725	8.20034	8.21791	8.1971	8.19765	8.18393	8.18703	8.17003	8.18056	8.17462	8.20583	8.18445	8.17532	8.1851	8.19382
0.15875	8.25043	8.24215	8.23064	8.22163	8.20926	8.21924	8.20918	8.19502	8.18734	8.18071	8.1963	8.1832	8.17961	8.47951	8.21027	8.21819	8.22364	8.19371	8.19825	8.20465	8.20127	8.18288	8.18294	8.17595	8.1965	8.18104	8.20193	8.18164	8.18105	8.18084	8.20312	8.20201	8.20202	8.20076	8.18152	8.20735	8.21895	8.18347	8.18524	8.19023	8.18897	8.16833	8.1791	8.17823	8.1974	8.19207	8.177	8.18471	8.19472
0.16	8.25313	8.23922	8.22911	8.21984	8.21505	8.20285	8.20829	8.19892	8.18177	8.18023	8.20599	8.18526	8.18218	8.47726	8.20752	8.21763	8.21468	8.1882	8.19838	8.18764	8.19364	8.17216	8.18433	8.17973	8.19471	8.18041	8.20477	8.18859	8.18791	8.18326	8.20051	8.18849	8.19789	8.19867	8.18723	8.19593	8.21542	8.19936	8.18835	8.18663	8.18249	8.16783	8.17442	8.18261	8.19811	8.1876	8.18327	8.18839	8.18812
0.16125	8.24814	8.24027	8.23107	8.2161	8.20715	8.22213	8.21121	8.19426	8.18161	8.1727	8.19283	8.17984	8.18318	8.48084	8.20665	8.22745	8.22392	8.19654	8.19143	8.19012	8.1918	8.17519	8.18338	8.18125	8.19872	8.18514	8.20371	8.17192	8.18484	8.18695	8.19482	8.20092	8.20809	8.18977	8.18648	8.18849	8.2163	8.19681	8.19283	8.18498	8.1848	8.17344	8.17736	8.17785	8.21336	8.18371	8.18088	8.19241	8.18504
0.1625	8.25094	8.23515	8.23296	8.22186	8.20811	8.21684	8.20493	8.18701	8.18512	8.18042	8.19331	8.1763	8.1779	8.47781	8.20971	8.21926	8.21827	8.19419	8.19002	8.1918	8.19419	8.17076	8.17463	8.18537	8.19587	8.18848	8.19402	8.1733	8.18082	8.17284	8.19585	8.20284	8.19532	8.18731	8.18833	8.19289	8.21628	8.20836	8.19464	8.18565	8.18715	8.16799	8.16831	8.17271	8.20452	8.1847	8.17525	8.18772	8.18822
0.16375	8.24816	8.2444	8.2289	8.22149	8.21258	8.21328	8.21227	8.20566	8.17646	8.18543	8.19523	8.18232	8.18258	8.48053	8.20912	8.2171	8.21659	8.20132	8.18826	8.20423	8.19709	8.18403	8.17656	8.17387	8.19486	8.17298	8.20173	8.17798	8.17937	8.18152	8.18521	8.18524	8.2026	8.19099	8.17941	8.20068	8.22204	8.19359	8.18207	8.1761	8.18862	8.17011	8.16941	8.17876	8.20554	8.1736	8.17871	8.18415	8.18513
0.165	8.25057	8.23715	8.22345	8.21813	8.2132	8.21494	8.20599	8.20231	8.17734	8.18321	8.18888	8.18522	8.17638	8.47114	8.20117	8.22258	8.23345	8.18575	8.18609	8.19777	8.20135	8.17246	8.18179	8.17556	8.19219	8.18402	8.19891	8.17105	8.18289	8.17971	8.1894	8.19891	8.19768	8.19474	8.18562	8.19919	8.21496	8.19363	8.18542	8.19271	8.17854	8.16776	8.17639	8.1672	8.20226	8.18021	8.18241	8.18235	8.19401
0.16625	8.24593	8.24179	8.22927	8.22533	8.21567	8.21791	8.20561	8.19803	8.18108	8.18102	8.19948	8.17997	8.18344	8.47178	8.20502	8.21063	8.2172	8.2005	8.19189	8.19282	8.18846	8.17867	8.18364	8.17525	8.19594	8.17899	8.19641	8.17343	8.17431	8.17557	8.20547	8.19367	8.20221	8.19619	8.19496	8.19258	8.21001	8.18466	8.18087	8.18719	8.18244	8.1644	8.16994	8.16986	8.20058	8.18395	8.18208	8.18955	8.18746
0.1675	8.24547	8.24094	8.21952	8.21593	8.21224	8.21863	8.21324	8.19349	8.18431	8.18174	8.19282	8.18295	8.17604	8.468	8.21082	8.2173	8.21488	8.19435	8.19114	8.19872	8.19681	8.17489	8.17758	8.18358	8.19815	8.18221	8.2045	8.17835	8.16491	8.18305	8.20319	8.1955	8.19638	8.19116	8.19737	8.19654	8.21886	8.19177	8.18304	8.17499	8.178	8.1715	8.17932	8.17944	8.19948	8.18871	8.18086	8.18216	8.19089
0.16875	8.2455	8.24046	8.23289	8.21655	8.21556	8.21769	8.20983	8.19746	8.17649	8.18283	8.18407	8.17703	8.17885	8.47763	8.21104	8.21844	8.22611	8.18726	8.18829	8.19821	8.196	8.1824	8.17324	8.18099	8.19428	8.18048	8.20021	8.17864	8.17833	8.17853	8.19734	8.18874	8.1927	8.19266	8.18193	8.19892	8.21206	8.18822	8.18699	8.18129	8.17973	8.17455	8.17569	8.17511	8.19985	8.18213	8.17648	8.19207	8.18878
0.17	8.24278	8.23566	8.22412	8.21589	8.20864	8.21435	8.21082	8.19225	8.16385	8.17162	8.1839	8.1774	8.17989	8.47731	8.20188	8.20827	8.21909	8.1952	8.19126	8.19637	8.19443	8.1764	8.17674	8.18035	8.19512	8.17305	8.19488	8.17403	8.17857	8.17408	8.2013	8.18713	8.20174	8.18899	8.1907	8.19403	8.21041	8.18977	8.18419	8.17818	8.17703	8.17756	8.17002	8.17674	8.19505	8.17895	8.16916	8.18431	8.17642
0.17125	8.25134	8.23775	8.22837	8.21165	8.21388	8.21676	8.20714	8.19628	8.17664	8.1799	8.1924	8.18261	8.19449	8.47169	8.19631	8.2217	8.21592	8.18933	8.19057	8.19843	8.1863	8.1758	8.18124	8.17666	8.19033	8.18247	8.19429	8.17986	8.18269	8.18146	8.1992	8.18643	8.19006	8.19647	8.18572	8.19064	8.21076	8.19496	8.18559	8.18027	8.19178	8.17986	8.16549	8.17249	8.19812	8.17377	8.17299	8.17828	8.19155
0.1725	8.25447	8.23924	8.22108	8.21507	8.20267	8.21901	8.2098	8.20057	8.16784	8.18259	8.18369	8.17912	8.17032	8.47356	8.19456	8.22236	8.22041	8.18767	8.19528	8.19963	8.19569	8.17006	8.17566	8.18105	8.19063	8.17501	8.19645	8.17008	8.18122	8.17012	8.18643	8.19268	8.18623	8.19549	8.19135	8.19282	8.21407	8.18962	8.18806	8.18264	8.18438	8.16561	8.17035	8.17193	8.19848	8.1783	8.17968	8.1889	8.18629
0.17375	8.24082	8.22827	8.228	8.21936	8.21396	8.20926	8.2077	8.19474	8.18005	8.17609	8.18613	8.16883	8.17503	8.48058	8.20424	8.21473	8.21776	8.18619	8.19744	8.19129	8.19695	8.17511	8.17589	8.18086	8.19743	8.17859	8.19543	8.17572	8.17741	8.17752	8.19476	8.18505	8.18764	8.19961	8.18244	8.19584	8.21242	8.1818	8.17741	8.17949	8.18089	8.16976	8.16753	8.17069	8.19415	8.17533	8.17891	8.18939	8.20089
0.175	8.25021	8.23853	8.22613	8.22136	8.20454	8.22036	8.20158	8.19674	8.17052	8.18093	8.18848	8.17446	8.17341	8.47055	8.20019	8.22303	8.21639	8.19191	8.18382	8.19326	8.18983	8.1763	8.18021	8.17344	8.19367	8.17787	8.19514	8.171	8.17654	8.17455	8.19251	8.19072	8.19041	8.19271	8.18161	8.19695	8.2113	8.18114	8.18992	8.1845	8.19053	8.169	8.16457	8.17846	8.19659	8.17561	8.16214	8.18786	8.18719
0.17625	8.247	8.24366	8.22283	8.22237	8.20662	8.21994	8.1981	8.19373	8.17073	8.17966	8.19478	8.16976	8.1746	8.47601	8.19722	8.21162	8.21844	8.18879	8.19182	8.19421	8.19555	8.18039	8.17453	8.17614	8.18938	8.17354	8.18986	8.17169	8.1735	8.17414	8.18535	8.19047	8.19055	8.19219	8.1831	8.19685	8.21202	8.18577	8.18045	8.18699	8.18899	8.16304	8.16491	8.17315	8.19938	8.18418	8.17159	8.18511	8.1964
0.1775	8.24331	8.22571	8.22887	8.22132	8.20868	8.21609	8.2009	8.18938	8.16977	8.17039	8.18522	8.17329	8.18168	8.46862	8.21002	8.2119	8.21815	8.18956	8.17699	8.19265	8.19234	8.16964	8.17943	8.16733	8.19356	8.17553	8.19694	8.17094	8.17708	8.1834	8.17666	8.19264	8.19602	8.19046	8.18346	8.18892	8.20841	8.18184	8.17851	8.18795	8.17411	8.16429	8.17157	8.16488	8.20511	8.16946	8.17255	8.18751	8.18809
0.17875	8.24641	8.23111	8.2291	8.21376	8.20704	8.21417	8.20293	8.19638	8.17826	8.17535	8.19847	8.17258	8.18231	8.47405	8.1953	8.21496	8.21173	8.19324	8.18985	8.19897	8.19395	8.16736	8.1821	8.17393	8.19396	8.17906	8.19422	8.17269	8.16337	8.16813	8.18996	8.18504	8.19071	8.1939	8.1754	8.19632	8.2096	8.18885	8.17879	8.18809	8.17391	8.16333	8.16671	8.17619	8.19837	8.18148	8.17243	8.18766	8.1797
0.18	8.24922	8.24222	8.22449	8.21566	8.2079	8.21883	8.19901	8.18615	8.17272	8.17423	8.20114	8.16607	8.1706	8.46624	8.19588	8.21008	8.21869	8.18801	8.18781	8.19759	8.18914	8.17246	8.17847	8.17505	8.19357	8.18101	8.19423	8.17504	8.17257	8.17516	8.19727	8.19362	8.19003	8.18954	8.18334	8.19091	8.21482	8.18684	8.17758	8.18161	8.17352	8.16828	8.16891	8.18058	8.20189	8.17005	8.17237	8.18958	8.17908
0.18125	8.24024	8.23635	8.22338	8.20917	8.20563	8.21528	8.20229	8.19456	8.17679	8.16744	8.19176	8.17443	8.17419	8.46303	8.19481	8.21535	8.20794	8.18511	8.17723	8.19543	8.19716	8.16786	8.17554	8.17549	8.19594	8.16969	8.19186	8.16707	8.17636	8.17374	8.19082	8.18503	8.19063	8.18565	8.1831	8.18978	8.20825	8.18333	8.18046	8.1707	8.16667	8.15772	8.16613	8.17398	8.20362	8.17743	8.17132	8.18106	8.17976
0.1825	8.2457	8.23724	8.22477	8.21331	8.20829	8.20742	8.19609	8.19069	8.16177	8.17612	8.18882	8.16958	8.1788	8.46809	8.19431	8.20828	8.21944	8.19631	8.18788	8.18699	8.19049	8.1745	8.17574	8.16781	8.17847	8.17889	8.19138	8.17186	8.16975	8.1718	8.19013	8.18393	8.19864	8.1858	8.17963	8.18363	8.21192	8.1943	8.18313	8.17853	8.17403	8.16883	8.16607	8.16947	8.19363	8.17668	8.17144	8.19184	8.17896
0.18375	8.24152	8.23487	8.21462	8.20835	8.21336	8.20675	8.2047	8.1866	8.17184	8.16882	8.19539	8.16217	8.17107	8.46592	8.19734	8.21945	8.21839	8.18858	8.19056	8.19147	8.18488	8.16826	8.17386	8.17434	8.19094	8.1795	8.20236	8.16832	8.18171	8.16678	8.18965	8.19092	8.18948	8.18319	8.18017	8.19068	8.21458	8.18432	8.17748	8.17007	8.17821	8.16147	8.16618	8.17129	8.18859	8.172	8.1645	8.18231	8.18752
0.185	8.23178	8.23449	8.22532	8.21175	8.20254	8.20426	8.20582	8.19048	8.17007	8.16963	8.18537	8.16487	8.18111	8.46447	8.20603	8.21624	8.21682	8.18553	8.1827	8.18912	8.18332	8.16328	8.16763	8.16616	8.18655	8.17799	8.18991	8.16991	8.17241	8.16829	8.19159	8.1888	8.19224	8.1764	8.17465	8.19298	8.20449	8.18211	8.17883	8.1821	8.17508	8.16601	8.16534	8.16567	8.19201	8.16348	8.16422	8.18077	8.18801
0.18625	8.24032	8.24009	8.23054	8.21491	8.21109	8.20379	8.20257	8.19151	8.17715	8.17539	8.18989	8.17705	8.16967	8.47167	8.19985	8.20205	8.20911	8.18487	8.18823	8.19135	8.18262	8.1701	8.17644	8.18624	8.18483	8.1824	8.1877	8.16732	8.17456	8.16535	8.18815	8.19136	8.18884	8.1873	8.16566	8.18232	8.20846	8.18312	8.18444	8.17095	8.16866	8.16611	8.16455	8.16687	8.19431	8.16936	8.17038	8.17086	8.17962
0.1875	8.23314	8.23561	8.22119	8.21948	8.20518	8.2	8.20265	8.20408	8.17157	8.17671	8.18594	8.17826	8.17692	8.45928	8.19279	8.21085	8.21736	8.18528	8.18642	8.18523	8.19174	8.16642	8.16559	8.16925	8.1919	8.17566	8.20137	8.16772	8.17674	8.17694	8.19268	8.19082	8.19309	8.18863	8.18251	8.1883	8.20631	8.18448	8.18325	8.17191	8.17557	8.16632	8.16351	8.16428	8.18869	8.17133	8.16786	8.18407	8.1934
0.18875	8.24109	8.23075	8.22229	8.21045	8.1995	8.20639	8.19166	8.18921	8.17058	8.17482	8.18575	8.169	8.17962	8.46249	8.19794	8.21069	8.21504	8.17945	8.1761	8.18532	8.18344	8.16369	8.17439	8.1752	8.18828	8.17781	8.20233	8.17027	8.17038	8.17045	8.18948	8.18622	8.18223	8.18545	8.181	8.19223	8.2158	8.17976	8.17906	8.17132	8.16976	8.16754	8.16561	8.17123	8.18641	8.17122	8.1602	8.17665	8.18013
0.19	8.23236	8.22545	8.22105	8.21437	8.20503	8.21386	8.19493	8.18871	8.17236	8.16688	8.18778	8.17503	8.17895	8.46996	8.19423	8.21971	8.21265	8.18829	8.17804	8.1944	8.18837	8.17473	8.17997	8.17442	8.18064	8.16922	8.18631	8.17588	8.1752	8.17335	8.18361	8.18873	8.19075	8.18741	8.18161	8.18665	8.21114	8.17518	8.18489	8.1782	8.18161	8.1683	8.1603	8.16473	8.19249	8.17153	8.16513	8.17176	8.18267
0.19125	8.23718	8.2369	8.21867	8.20492	8.19795	8.20678	8.19969	8.18683	8.17994	8.1709	8.18247	8.17049	8.17142	8.46802	8.1905	8.2147	8.20825	8.17753	8.18271	8.18171	8.18577	8.17232	8.16979	8.16626	8.18702	8.17803	8.19828	8.16878	8.17591	8.16435	8.18515	8.18185	8.18696	8.18643	8.16589	8.18491	8.1999	8.18948	8.17945	8.17859	8.16885	8.16163	8.16476	8.16603	8.19311	8.1663	8.17225	8.18853	8.18163
0.1925	8.23576	8.23982	8.21649	8.21121	8.20625	8.20433	8.19896	8.19132	8.17401	8.17345	8.18553	8.16744	8.17444	8.4665	8.19769	8.20982	8.20939	8.18893	8.18043	8.19245	8.18526	8.17144	8.17897	8.16704	8.18493	8.16616	8.18404	8.16717	8.16243	8.1761	8.19001	8.18275	8.19201	8.18526	8.1752	8.18884	8.20166	8.1858	8.18648	8.17396	8.16619	8.16252	8.15873	8.15487	8.19355	8.17706	8.17488	8.17834	8.18438
0.19375	8.23936	8.22482	8.21417	8.21512	8.20172	8.20629	8.19307	8.19504	8.16606	8.16827	8.18545	8.16715	8.16338	8.4603	8.19325	8.20978	8.21499	8.17913	8.17537	8.1859	8.18686	8.17425	8.17472	8.16465	8.1872	8.17953	8.19098	8.16661	8.16208	8.15617	8.18299	8.19362	8.1923	8.18492	8.17488	8.18496	8.21637	8.17914	8.18198	8.17673	8.1755	8.16033	8.16687	8.1671	8.1995	8.16431	8.17102	8.18303	8.17917
0.195	8.23947	8.22546	8.22068	8.21484	8.20168	8.20151	8.19456	8.19143	8.17043	8.16479	8.1731	8.16962	8.16741	8.45757	8.20054	8.21145	8.21402	8.18312	8.17865	8.1827	8.18456	8.16358	8.17241	8.17572	8.18699	8.18153	8.19994	8.1658	8.17067	8.16417	8.189	8.19148	8.17985	8.18975	8.17283	8.17893	8.21415	8.18517	8.17875	8.17138	8.17826	8.16148	8.1655	8.1653	8.18526	8.16665	8.16731	8.17875	8.17716
0.19625	8.24225	8.2274	8.22363	8.21241	8.19578	8.21426	8.20943	8.18607	8.17457	8.17389	8.18664	8.1621	8.17686	8.46641	8.19677	8.21378	8.20971	8.18543	8.17754	8.18813	8.1731	8.16815	8.17819	8.16882	8.18649	8.16193	8.1924	8.15831	8.17278	8.15788	8.19307	8.17819	8.19188	8.17696	8.17809	8.17936	8.20828	8.17326	8.17378	8.17443	8.1732	8.15474	8.16775	8.15937	8.18914	8.17495	8.15893	8.18287	8.1767
0.1975	8.23649	8.23608	8.2096	8.20751	8.19901	8.19569	8.18841	8.19104	8.16295	8.17089	8.1817	8.16854	8.17129	8.46433	8.19262	8.20286	8.21448	8.18264	8.1765	8.17965	8.18635	8.16285	8.18361	8.16417	8.18336	8.1733	8.19224	8.1681	8.16458	8.15802	8.18136	8.18595	8.18437	8.18401	8.17865	8.18477	8.20789	8.17632	8.18125	8.1726	8.17161	8.15918	8.16053	8.16145	8.19183	8.16647	8.16561	8.17105	8.17706
0.19875	8.24341	8.22889	8.21963	8.20578	8.19331	8.19801	8.1946	8.17776	8.16627	8.16561	8.1887	8.16096	8.17342	8.46459	8.19888	8.20696	8.21167	8.18186	8.18601	8.18471	8.18628	8.16659	8.16483	8.16823	8.18672	8.17498	8.18926	8.16434	8.17621	8.16899	8.1962	8.18303	8.18462	8.18973	8.17167	8.18327	8.19129	8.17389	8.17648	8.1784	8.16873	8.15983	8.1603	8.16386	8.19804	8.1622	8.16839	8.18091	8.18182
0.2	8.2389	8.23011	8.2131	8.21064	8.19365	8.20952	8.19333	8.18863	8.16266	8.16366	8.18089	8.15946	8.17785	8.46583	8.19943	8.20335	8.21344	8.18359	8.18051	8.1832	8.19415	8.1731	8.17297	8.17221	8.18473	8.17419	8.18588	8.16018	8.16577	8.1756	8.18394	8.18284	8.18395	8.18588	8.16743	8.18456	8.21006	8.17862	8.16537	8.17247	8.16989	8.16285	8.16429	8.16579	8.19327	8.17223	8.17392	8.18008	8.17601
0.20125	8.24225	8.23029	8.21894	8.21404	8.20215	8.20716	8.19594	8.18407	8.16883	8.165	8.18241	8.16278	8.16259	8.45764	8.19669	8.20082	8.21249	8.18357	8.18046	8.19847	8.16805	8.16285	8.18063	8.16562	8.18714	8.17364	8.1877	8.17905	8.16909	8.16633	8.1871	8.1884	8.18533	8.18101	8.17344	8.1847	8.20819	8.17837	8.17289	8.17425	8.16291	8.15361	8.15776	8.16306	8.19581	8.16267	8.17715	8.1676	8.18291
0.2025	8.23836	8.23672	8.21406	8.20265	8.19377	8.20491	8.19878	8.18648	8.16518	8.15546	8.18694	8.16874	8.16507	8.45617	8.18967	8.19665	8.20437	8.17981	8.16916	8.18457	8.19342	8.1653	8.16432	8.16334	8.17921	8.16093	8.18239	8.17173	8.16924	8.1604	8.18045	8.18275	8.17793	8.17558	8.17219	8.18604	8.20728	8.17679	8.17221	8.16521	8.16971	8.16246	8.168	8.16593	8.19769	8.1658	8.16597	8.1802	8.1786
0.20375	8.23137	8.23159	8.21146	8.20731	8.19366	8.20677	8.18624	8.1865	8.16439	8.1625	8.18199	8.1697	8.17319	8.45808	8.18514	8.20997	8.21495	8.17801	8.17742	8.1816	8.18878	8.16774	8.16964	8.16485	8.17615	8.17099	8.18301	8.16303	8.17435	8.16602	8.18674	8.18441	8.18566	8.17074	8.17681	8.18082	8.20188	8.17296	8.17339	8.16889	8.16687	8.15461	8.16364	8.1676	8.18538	8.16335	8.16318	8.18487	8.18066
0.205	8.23696	8.23147	8.21473	8.20295	8.19262	8.20332	8.17801	8.18736	8.16476	8.1664	8.17958	8.16501	8.16516	8.46323	8.1902	8.20604	8.20696	8.1866	8.18089	8.18457	8.18246	8.15995	8.16576	8.1668	8.18458	8.16793	8.18462	8.15889	8.17719	8.17508	8.18282	8.18734	8.18412	8.18357	8.17401	8.18099	8.20783	8.17792	8.17529	8.17855	8.16841	8.15444	8.16311	8.162	8.19048	8.1675	8.16278	8.17936	8.17692
0.20625	8.23364	8.22064	8.22087	8.20993	8.20073	8.19335	8.18753	8.18389	8.17359	8.16545	8.18053	8.15695	8.16544	8.45941	8.19343	8.20246	8.21263	8.18886	8.17681	8.18598	8.18775	8.16285	8.1651	8.16546	8.18017	8.16936	8.194	8.15864	8.16765	8.16734	8.17856	8.18724	8.17986	8.18061	8.16641	8.1843	8.19724	8.17529	8.16742	8.17637	8.17199	8.16193	8.15466	8.15664	8.19503	8.16684	8.15753	8.17137	8.18252
0.2075	8.23888	8.22193	8.21587	8.20002	8.20032	8.20931	8.19971	8.19196	8.15909	8.17593	8.1782	8.16118	8.1669	8.45606	8.18487	8.20635	8.21292	8.18377	8.17848	8.18136	8.18557	8.16683	8.16927	8.16934	8.17959	8.16155	8.18561	8.16159	8.16377	8.16939	8.18543	8.18429	8.18014	8.17847	8.17726	8.17743	8.19483	8.179	8.17065	8.16587	8.16761	8.15913	8.16142	8.15811	8.18434	8.16145	8.17041	8.17521	8.17264
0.20875	8.23634	8.22503	8.2063	8.19937	8.1904	8.19566	8.19818	8.18265	8.17249	8.16685	8.17256	8.16527	8.16777	8.45847	8.18888	8.19921	8.20252	8.17841	8.17901	8.18693	8.18612	8.16209	8.16832	8.16654	8.17966	8.15971	8.18658	8.15918	8.16534	8.15398	8.18336	8.18674	8.1949	8.17297	8.17249	8.18216	8.20382	8.18384	8.17092	8.17114	8.17782	8.15407	8.16057	8.17246	8.18907	8.17149	8.16547	8.17519	8.17483
0.21	8.2343	8.22778	8.22115	8.20438	8.19551	8.20745	8.19599	8.18292	8.16884	8.16681	8.18673	8.1741	8.1656	8.46511	8.18315	8.20192	8.21189	8.17877	8.17794	8.18012	8.1804	8.16319	8.17022	8.1602	8.1784	8.17465	8.18602	8.16151	8.16423	8.16236	8.18533	8.17965	8.18857	8.17233	8.17504	8.18299	8.19872	8.17268	8.17535	8.17645	8.16542	8.15815	8.15699	8.1584	8.1808	8.17064	8.15706	8.16822	8.16994
0.21125	8.23338	8.22566	8.21482	8.20739	8.19773	8.19538	8.18817	8.18488	8.16007	8.16486	8.18417	8.16457	8.15757	8.46486	8.19592	8.20428	8.20977	8.17328	8.17758	8.17735	8.18262	8.16196	8.16933	8.16794	8.19024	8.16547	8.18082	8.16129	8.16216	8.16087	8.18341	8.1728	8.18972	8.17476	8.17876	8.17909	8.21071	8.18175	8.17452	8.1766	8.17261	8.15481	8.14819	8.16295	8.19229	8.16378	8.15594	8.17192	8.1747
0.2125	8.22928	8.23018	8.21168	8.20879	8.19478	8.20484	8.18676	8.18217	8.16505	8.15879	8.17384	8.16445	8.1659	8.45845	8.19206	8.20428	8.20613	8.17552	8.17433	8.18137	8.18159	8.16183	8.16886	8.15566	8.17948	8.16216	8.19133	8.15738	8.1575	8.16808	8.18569	8.17701	8.1887	8.17674	8.17889	8.1835	8.19741	8.17612	8.17531	8.17766	8.16197	8.15013	8.16005	8.15921	8.18115	8.16062	8.15509	8.16767	8.16268
0.21375	8.23211	8.22061	8.20923	8.20202	8.19694	8.19898	8.19112	8.17744	8.16271	8.15503	8.18399	8.16462	8.16564	8.45755	8.18273	8.20745	8.20546	8.18196	8.17356	8.18262	8.18444	8.16243	8.16373	8.16838	8.18314	8.16596	8.18783	8.1636	8.15539	8.1617	8.18392	8.17142	8.1853	8.18297	8.16396	8.19025	8.20297	8.17167	8.17731	8.17067	8.1705	8.15715	8.15999	8.1543	8.18298	8.16431	8.16083	8.16241	8.17722
0.215	8.24256	8.2287	8.2042	8.1996	8.20951	8.1956	8.1932	8.18492	8.1636	8.15951	8.18023	8.16186	8.16467	8.46103	8.18342	8.1935	8.20583	8.18278	8.17104	8.17168	8.18035	8.15601	8.16703	8.15833	8.1723	8.1639	8.18828	8.15217	8.1635	8.16884	8.17889	8.17281	8.18748	8.17677	8.1714	8.19	8.20341	8.17729	8.17148	8.16478	8.1649	8.15899	8.15345	8.15799	8.18661	8.17023	8.16026	8.16618	8.16828
0.21625	8.23153	8.21905	8.20722	8.2079	8.18731	8.19217	8.18632	8.18202	8.16569	8.16673	8.1759	8.16035	8.16566	8.45296	8.18646	8.20107	8.20699	8.17883	8.16941	8.18772	8.1785	8.15222	8.16352	8.17005	8.17691	8.16235	8.17989	8.15678	8.16008	8.15843	8.17383	8.17591	8.17237	8.18551	8.17373	8.18018	8.19143	8.17797	8.17136	8.16674	8.16765	8.16007	8.15722	8.15537	8.18063	8.16861	8.15855	8.17737	8.17462
0.2175	8.23708	8.22274	8.20619	8.20901	8.1919	8.20245	8.19104	8.18388	8.16734	8.16071	8.17566	8.15555	8.16814	8.45593	8.19071	8.19744	8.21182	8.17515	8.16674	8.18297	8.1816	8.15642	8.16092	8.16066	8.17541	8.16259	8.18193	8.1639	8.16222	8.16452	8.18432	8.18479	8.18274	8.17353	8.16676	8.18308	8.19892	8.17881	8.1712	8.16873	8.16635	8.15629	8.15913	8.15118	8.18408	8.15896	8.15639	8.17392	8.16508
0.21875	8.22886	8.21838	8.2167	8.20942	8.18709	8.2024	8.19839	8.17797	8.15857	8.16208	8.18532	8.15579	8.16277	8.45228	8.1876	8.19818	8.20802	8.17925	8.1733	8.17666	8.18371	8.16547	8.16945	8.15468	8.17726	8.15905	8.18781	8.14386	8.16156	8.16504	8.17727	8.17797	8.18455	8.17585	8.16839	8.18008	8.19656	8.17422	8.16801	8.16683	8.16734	8.15663	8.15543	8.16047	8.18918	8.16864	8.15372	8.17324	8.17018
0.22	8.22478	8.22293	8.20757	8.20013	8.19115	8.19652	8.19212	8.18709	8.15139	8.1626	8.18319	8.15296	8.16074	8.45265	8.1861	8.20313	8.20706	8.17264	8.17151	8.17756	8.18333	8.1539	8.1641	8.16196	8.17113	8.16206	8.17873	8.15512	8.15564	8.16054	8.1776	8.1784	8.18083	8.18176	8.16968	8.18307	8.19328	8.16659	8.16945	8.17376	8.16961	8.15948	8.16167	8.15724	8.18153	8.16946	8.16595	8.17609	8.17077
0.22125	8.23691	8.21898	8.20672	8.21046	8.19368	8.19631	8.18449	8.1758	8.16138	8.16135	8.17181	8.1588	8.16635	8.46218	8.1938	8.20592	8.20934	8.17493	8.16458	8.18939	8.16775	8.15421	8.16859	8.16264	8.17725	8.16526	8.19104	8.14937	8.16146	8.15416	8.17661	8.16669	8.18461	8.1826	8.17391	8.1885	8.1918	8.17143	8.16479	8.16398	8.17013	8.15203	8.15039	8.1576	8.18426	8.16841	8.1572	8.17468	8.16947
0.2225	8.23602	8.21627	8.2085	8.2108	8.19522	8.19664	8.19165	8.18235	8.15412	8.15329	8.16557	8.15608	8.16967	8.44542	8.18369	8.20547	8.20474	8.17256	8.1772	8.17251	8.17972	8.15971	8.17353	8.15638	8.18303	8.16063	8.18403	8.14884	8.16581	8.16261	8.17882	8.17553	8.18175	8.17275	8.16518	8.18381	8.19705	8.17807	8.17516	8.16406	8.17168	8.15435	8.15679	8.15548	8.18548	8.15571	8.16453	8.16715	8.17571
0.22375	8.23135	8.21978	8.20412	8.19548	8.19764	8.1918	8.1885	8.19323	8.16032	8.15738	8.17439	8.15383	8.16407	8.46031	8.18389	8.19717	8.20546	8.16306	8.17989	8.18234	8.18244	8.1485	8.16253	8.15879	8.17424	8.16555	8.17659	8.14785	8.16213	8.15907	8.18164	8.17298	8.17688	8.17799	8.16319	8.17877	8.19462	8.17265	8.17176	8.15697	8.16353	8.15672	8.15543	8.15696	8.18331	8.15895	8.15608	8.16533	8.16526
0.225	8.23341	8.21659	8.20777	8.19555	8.19876	8.19691	8.19209	8.17801	8.1588	8.15481	8.17655	8.16042	8.16387	8.45938	8.18839	8.2004	8.21155	8.17707	8.17282	8.1774	8.17986	8.15042	8.16917	8.16899	8.17773	8.16559	8.17983	8.1531	8.16331	8.15755	8.1783	8.16804	8.18064	8.17214	8.17298	8.17561	8.19966	8.17001	8.17506	8.16783	8.16752	8.15633	8.15608	8.15747	8.17404	8.17016	8.15615	8.17218	8.16938
0.22625	8.22306	8.22484	8.21361	8.20127	8.18552	8.19664	8.18753	8.1809	8.16214	8.15732	8.17981	8.16175	8.1573	8.45021	8.18594	8.19923	8.20568	8.18199	8.17496	8.17924	8.17595	8.14991	8.16987	8.16125	8.16657	8.17195	8.18338	8.15421	8.16487	8.15841	8.18101	8.18132	8.18314	8.1789	8.16756	8.1768	8.19823	8.17647	8.16569	8.1651	8.16228	8.1585	8.15511	8.15791	8.18252	8.16408	8.16242	8.16462	8.17367
0.2275	8.23178	8.21581	8.20627	8.20006	8.19624	8.19994	8.1993	8.17863	8.1531	8.15579	8.16769	8.16131	8.16876	8.45251	8.18117	8.19685	8.21102	8.174	8.17148	8.18024	8.17386	8.15546	8.16457	8.16589	8.19011	8.16393	8.18037	8.14827	8.16196	8.15876	8.17747	8.18435	8.17483	8.17029	8.17279	8.17713	8.19535	8.1715	8.17186	8.166	8.15923	8.15948	8.15127	8.15075	8.17548	8.15275	8.15323	8.17315	8.17698
0.22875	8.22725	8.21481	8.19987	8.19609	8.19732	8.19325	8.18955	8.17523	8.16627	8.15916	8.17727	8.15676	8.16149	8.45584	8.1891	8.19275	8.20262	8.17721	8.17375	8.17191	8.18506	8.16547	8.17403	8.16158	8.17296	8.16776	8.17734	8.15673	8.15392	8.156	8.16905	8.17896	8.17556	8.16839	8.17535	8.17839	8.19379	8.17307	8.15679	8.16471	8.16167	8.14664	8.15793	8.15904	8.17577	8.16208	8.15871	8.16514	8.16808
0.23	8.22785	8.21791	8.20643	8.19776	8.18695	8.18837	8.1892	8.18005	8.16765	8.15751	8.17063	8.1534	8.15716	8.45322	8.17379	8.20077	8.20634	8.17896	8.17901	8.17398	8.16752	8.154	8.15904	8.1636	8.16398	8.16455	8.17744	8.15227	8.16311	8.15418	8.16829	8.17945	8.18281	8.17728	8.1672	8.1717	8.18979	8.17124	8.16672	8.15604	8.16245	8.14556	8.14445	8.15901	8.18598	8.15448	8.15869	8.16371	8.17207
0.23125	8.23415	8.21704	8.20274	8.1942	8.19486	8.19425	8.18843	8.17376	8.152	8.15967	8.17579	8.15767	8.1536	8.45252	8.17921	8.19983	8.19816	8.1824	8.17412	8.17741	8.17656	8.15657	8.16084	8.15047	8.17464	8.16144	8.17213	8.15195	8.15229	8.15841	8.16135	8.17595	8.16912	8.17743	8.16357	8.16803	8.19389	8.17453	8.16261	8.16277	8.16242	8.15538	8.15239	8.14407	8.18809	8.16302	8.15626	8.16441	8.17096
0.2325	8.2263	8.21404	8.20396	8.19986	8.18656	8.1897	8.18556	8.17581	8.1612	8.15814	8.17541	8.15844	8.1621	8.44726	8.18124	8.193	8.19791	8.18884	8.1662	8.17448	8.17971	8.15795	8.16176	8.15254	8.17664	8.16685	8.18241	8.1459	8.15551	8.15764	8.17094	8.17769	8.1731	8.17239	8.16115	8.17677	8.1913	8.1699	8.16712	8.16446	8.1641	8.15477	8.14302	8.15436	8.18653	8.16622	8.15706	8.16762	8.173
0.23375	8.23469	8.21744	8.20693	8.19331	8.18366	8.19668	8.18196	8.17493	8.14739	8.16351	8.17572	8.15712	8.15722	8.44778	8.18507	8.19805	8.19935	8.17763	8.17551	8.17662	8.16674	8.15595	8.15392	8.15874	8.1704	8.163	8.17978	8.14764	8.1628	8.15578	8.1632	8.17615	8.17665	8.1705	8.17313	8.17714	8.19382	8.17028	8.16919	8.16712	8.16072	8.13997	8.1542	8.15799	8.18776	8.15731	8.15766	8.15895	8.17078
0.235	8.22185	8.21885	8.21058	8.19962	8.18094	8.20075	8.18314	8.17273	8.16727	8.15491	8.18192	8.16102	8.16223	8.45226	8.17695	8.19396	8.2034	8.18189	8.17714	8.17485	8.18024	8.1591	8.16044	8.16409	8.16677	8.15808	8.17772	8.14748	8.16464	8.15367	8.17208	8.18044	8.16995	8.16865	8.16295	8.17601	8.19898	8.17084	8.16148	8.16665	8.15652	8.1497	8.15162	8.1565	8.18338	8.15891	8.15232	8.16838	8.16793
0.23625	8.22466	8.22169	8.20412	8.20018	8.18603	8.19122	8.18539	8.18641	8.16024	8.15385	8.18228	8.15715	8.16334	8.44581	8.18417	8.2032	8.2049	8.174	8.17186	8.18038	8.16815	8.15905	8.16604	8.15792	8.17213	8.15216	8.18382	8.14586	8.15586	8.15611	8.17393	8.16674	8.18123	8.17212	8.15629	8.17463	8.19091	8.1655	8.17008	8.15219	8.17087	8.1467	8.14592	8.15145	8.17805	8.15837	8.16011	8.16412	8.16765
0.2375	8.22131	8.21949	8.20674	8.19803	8.20039	8.18773	8.18139	8.18193	8.15524	8.15769	8.17041	8.15257	8.15939	8.44944	8.18711	8.20718	8.19717	8.18512	8.16809	8.1668	8.16592	8.15084	8.1561	8.16005	8.17652	8.15717	8.18244	8.14858	8.16075	8.15871	8.17554	8.181	8.16753	8.16745	8.16172	8.17152	8.19012	8.16488	8.16405	8.16165	8.1639	8.14284	8.14966	8.15275	8.18364	8.15274	8.15264	8.1686	8.17037
0.23875	8.22682	8.21865	8.2023	8.19971	8.18647	8.19797	8.19132	8.17996	8.15919	8.16267	8.17708	8.15536	8.16799	8.45587	8.18455	8.19817	8.19968	8.17463	8.17313	8.17535	8.1748	8.14987	8.16677	8.15169	8.17136	8.16325	8.17062	8.14732	8.15487	8.1464	8.17172	8.17433	8.18713	8.16947	8.1613	8.17677	8.19068	8.17207	8.16855	8.15813	8.15891	8.15159	8.15384	8.14578	8.1781	8.15085	8.16429	8.16948	8.17668
0.24	8.23128	8.22335	8.1998	8.20057	8.19063	8.19729	8.18233	8.17782	8.15564	8.16181	8.16936	8.15356	8.15915	8.4501	8.17972	8.19785	8.20037	8.15804	8.16852	8.17216	8.16378	8.15125	8.16307	8.15693	8.173	8.16206	8.17459	8.15515	8.16304	8.14667	8.1755	8.17277	8.17216	8.17903	8.16963	8.17349	8.18892	8.16966	8.1569	8.16387	8.16343	8.14893	8.15061	8.15335	8.17917	8.15807	8.15498	8.15396	8.16414
0.24125	8.22721	8.20745	8.20412	8.19725	8.19463	8.19335	8.17625	8.1816	8.14958	8.15329	8.17077	8.14695	8.157	8.4528	8.1789	8.18973	8.19832	8.16745	8.16828	8.1714	8.17522	8.15362	8.1628	8.16433	8.17677	8.16361	8.17035	8.15035	8.15587	8.15295	8.16932	8.16981	8.1754	8.17154	8.16139	8.17638	8.19833	8.16744	8.15937	8.15978	8.15737	8.1495	8.15359	8.14005	8.17848	8.15393	8.15517	8.15577	8.15759
0.2425	8.22397	8.21301	8.20718	8.20198	8.18773	8.19518	8.1838	8.16916	8.15464	8.15959	8.17156	8.15565	8.15689	8.44796	8.18022	8.18822	8.20167	8.17233	8.16927	8.17778	8.16767	8.1521	8.15483	8.14952	8.17143	8.1616	8.17349	8.15218	8.15408	8.16123	8.17248	8.17282	8.17761	8.16859	8.16504	8.17295	8.18633	8.16591	8.17505	8.1636	8.15347	8.14487	8.15276	8.14752	8.18243	8.15984	8.14824	8.16099	8.16879
0.24375	8.22112	8.20261	8.20083	8.19253	8.18925	8.18925	8.17828	8.16746	8.15938	8.15295	8.16778	8.15014	8.16019	8.44789	8.17101	8.18896	8.20351	8.16158	8.17598	8.17558	8.18369	8.14353	8.16019	8.1526	8.17282	8.1523	8.17944	8.15021	8.15357	8.15119	8.17101	8.181	8.16915	8.16693	8.16304	8.16725	8.19302	8.17556	8.16502	8.16569	8.15717	8.13972	8.16267	8.14859	8.1741	8.15723	8.1504	8.16444	8.17597
0.245	8.22926	8.21346	8.20435	8.19457	8.1914	8.18543	8.17341	8.1788	8.15508	8.15556	8.16582	8.15724	8.15773	8.441	8.17643	8.19505	8.19615	8.17693	8.17021	8.174	8.17373	8.14755	8.15927	8.15258	8.16496	8.14699	8.1697	8.15012	8.15459	8.15964	8.18313	8.17076	8.16817	8.16933	8.15769	8.17262	8.18869	8.17122	8.16744	8.15874	8.15586	8.14407	8.14881	8.14796	8.17072	8.15029	8.15325	8.16696	8.1607
0.24625	8.22721	8.21014	8.19554	8.18333	8.18474	8.18715	8.18707	8.17001	8.15268	8.15224	8.1707	8.14909	8.15429	8.44337	8.1687	8.19514	8.20054	8.16584	8.16609	8.17406	8.17621	8.1442	8.16122	8.15249	8.17053	8.15351	8.17433	8.15831	8.15236	8.15965	8.16407	8.16644	8.16728	8.17859	8.15937	8.16085	8.19077	8.16707	8.158	8.15775	8.16574	8.15611	8.14977	8.14606	8.17153	8.14978	8.15338	8.16228	8.15149
0.2475	8.22431	8.2084	8.20402	8.19585	8.19072	8.18746	8.18511	8.18846	8.15045	8.15474	8.16533	8.15886	8.15239	8.44835	8.17625	8.20675	8.20511	8.16313	8.16413	8.17102	8.16491	8.15052	8.15878	8.1584	8.16565	8.14861	8.17712	8.14913	8.16063	8.15182	8.16603	8.17357	8.17151	8.17507	8.16272	8.17897	8.19032	8.16034	8.16194	8.15932	8.15455	8.14782	8.15292	8.14628	8.18396	8.15657	8.15196	8.16445	8.16958
0.24875	8.21762	8.21256	8.20115	8.1944	8.1867	8.19252	8.1802	8.17982	8.14376	8.15261	8.16479	8.15143	8.14896	8.44503	8.17413	8.19643	8.19331	8.1713	8.17376	8.16539	8.17526	8.15576	8.15563	8.15503	8.16716	8.15338	8.17277	8.15056	8.15264	8.15378	8.17071	8.17296	8.17159	8.17246	8.16563	8.17535	8.18948	8.16763	8.17022	8.16017	8.15614	8.14525	8.15557	8.15068	8.17787	8.15487	8.1535	8.15965	8.16549
0.25	8.21516	8.20754	8.20294	8.19681	8.17404	8.19206	8.17963	8.17777	8.15114	8.15553	8.17977	8.15285	8.15603	8.44791	8.17923	8.19105	8.19793	8.16958	8.16249	8.1691	8.17476	8.15466	8.15966	8.15909	8.16565	8.15704	8.16759	8.14434	8.15452	8.1463	8.16784	8.17168	8.174	8.16871	8.16276	8.1687	8.18386	8.1634	8.15449	8.15078	8.15944	8.15651	8.15267	8.15759	8.18248	8.15868	8.14579	8.16465	8.16014
0.25125	8.21947	8.20783	8.19929	8.1971	8.18523	8.18169	8.18269	8.16007	8.15176	8.1497	8.17227	8.14869	8.15374	8.456	8.17734	8.19067	8.19572	8.16931	8.16341	8.16811	8.17056	8.14527	8.15667	8.15361	8.17089	8.1482	8.16958	8.15284	8.16161	8.15322	8.17116	8.17334	8.17344	8.16583	8.16807	8.17461	8.18506	8.15707	8.15885	8.1494	8.16682	8.14364	8.14664	8.13935	8.17601	8.14662	8.15302	8.16596	8.16121
0.2525	8.22248	8.21017	8.19919	8.1936	8.19155	8.19204	8.17943	8.16902	8.14968	8.157	8.16625	8.15102	8.15515	8.44602	8.17919	8.18848	8.18963	8.17164	8.15551	8.1662	8.17902	8.15545	8.1615	8.15146	8.1736	8.15772	8.17629	8.15475	8.1391	8.14949	8.1654	8.16292	8.16136	8.16949	8.15632	8.16357	8.18849	8.16191	8.16491	8.15652	8.15647	8.14157	8.15125	8.14908	8.18017	8.15138	8.14288	8.16541	8.17586
0.25375	8.22676	8.2065	8.20201	8.18717	8.19183	8.19023	8.18207	8.17516	8.15104	8.15387	8.16687	8.1561	8.15548	8.45151	8.17354	8.1886	8.20034	8.17573	8.17455	8.17161	8.16171	8.15048	8.16035	8.15199	8.17198	8.15556	8.16618	8.14944	8.14812	8.14674	8.16954	8.17044	8.17437	8.17664	8.15762	8.17491	8.18155	8.16185	8.16277	8.16012	8.16336	8.14316	8.14546	8.15171	8.17777	8.1563	8.1604	8.16418	8.1596
0.255	8.22698	8.20566	8.19563	8.19639	8.18085	8.19683	8.17938	8.17868	8.15245	8.14977	8.17223	8.15052	8.14701	8.4471	8.18705	8.19182	8.19254	8.16739	8.16171	8.16659	8.16316	8.15526	8.15519	8.15342	8.17297	8.15178	8.16302	8.14371	8.1501	8.14772	8.16738	8.17368	8.1679	8.16759	8.15507	8.17061	8.195	8.16176	8.15977	8.15054	8.15524	8.13728	8.15313	8.15155	8.17441	8.15192	8.1557	8.16352	8.16928
0.25625	8.22621	8.20289	8.20128	8.1927	8.17521	8.18641	8.17834	8.17288	8.15089	8.14862	8.16421	8.1436	8.15577	8.45039	8.16774	8.1894	8.18956	8.16021	8.17099	8.17032	8.16541	8.14572	8.15867	8.14584	8.16693	8.16089	8.1803	8.14367	8.15104	8.14511	8.16973	8.16673	8.16848	8.1677	8.15963	8.16717	8.18232	8.1674	8.15948	8.15228	8.15661	8.14197	8.14237	8.14911	8.17909	8.14703	8.16262	8.16039	8.1666
0.2575	8.22335	8.21145	8.20022	8.19139	8.17389	8.19286	8.17578	8.17029	8.15236	8.15179	8.17721	8.15003	8.15907	8.4414	8.18501	8.19437	8.19336	8.16035	8.17083	8.16824	8.16926	8.14758	8.16389	8.15449	8.16804	8.15508	8.16893	8.14429	8.15063	8.15489	8.17469	8.16892	8.1739	8.16928	8.16092	8.16622	8.18041	8.16331	8.16331	8.14984	8.15029	8.1478	8.14373	8.14868	8.18343	8.15479	8.15788	8.16632	8.15925
0.25875	8.22346	8.21008	8.19241	8.18647	8.18201	8.18245	8.18586	8.16534	8.14617	8.15812	8.17846	8.15412	8.15935	8.44402	8.17003	8.18908	8.18684	8.16705	8.15819	8.1763	8.15688	8.14454	8.15401	8.14665	8.16878	8.15958	8.17836	8.15306	8.15451	8.15334	8.16895	8.16553	8.17032	8.17	8.15715	8.16774	8.18308	8.16148	8.15971	8.15372	8.15777	8.14766	8.14506	8.14789	8.17833	8.14781	8.15057	8.16574	8.16297
0.26	8.22073	8.21735	8.19173	8.18923	8.18191	8.19007	8.18055	8.17628	8.15255	8.1576	8.16088	8.15872	8.14852	8.44743	8.1768	8.18902	8.19443	8.16572	8.17556	8.16809	8.16609	8.14568	8.16047	8.15188	8.16758	8.15316	8.17462	8.14808	8.15773	8.14854	8.1677	8.16748	8.17676	8.16124	8.1687	8.16751	8.18012	8.16794	8.15983	8.15934	8.15361	8.14579	8.14816	8.14816	8.17484	8.15076	8.15165	8.16441	8.15901
0.26125	8.21694	8.21768	8.19669	8.18524	8.18473	8.18871	8.18111	8.17052	8.14894	8.14922	8.16639	8.15865	8.14605	8.44986	8.17872	8.1921	8.1949	8.16934	8.16535	8.16386	8.17014	8.1468	8.16029	8.15479	8.16495	8.15271	8.17264	8.14804	8.15329	8.15507	8.15989	8.1735	8.17145	8.16247	8.15978	8.17181	8.18689	8.16792	8.16489	8.15486	8.15824	8.1442	8.14888	8.14269	8.17538	8.13789	8.15026	8.1621	8.16947
0.2625	8.224	8.20789	8.19433	8.19228	8.17735	8.18838	8.18239	8.17321	8.14109	8.14035	8.16229	8.14998	8.14817	8.44475	8.17634	8.1871	8.2023	8.16916	8.16164	8.16785	8.17343	8.14699	8.15417	8.14759	8.16953	8.15823	8.1754	8.14243	8.15122	8.1418	8.16237	8.16672	8.17048	8.16462	8.15132	8.1632	8.1841	8.16657	8.1529	8.15585	8.14663	8.149	8.14335	8.14313	8.1711	8.15289	8.15723	8.16088	8.16041
0.26375	8.22811	8.2106	8.18995	8.1847	8.18465	8.18324	8.18461	8.17273	8.14551	8.14885	8.16363	8.14659	8.15563	8.43617	8.17198	8.19185	8.19205	8.16919	8.16667	8.17158	8.16634	8.1487	8.16035	8.15671	8.16522	8.15568	8.16285	8.15196	8.15086	8.15468	8.16979	8.16319	8.16112	8.16417	8.15934	8.1702	8.18463	8.1634	8.15212	8.15923	8.15359	8.14264	8.13771	8.14684	8.17015	8.14881	8.15474	8.16024	8.16724
0.265	8.213	8.2103	8.19564	8.18599	8.19225	8.18595	8.17913	8.16328	8.14641	8.14525	8.16596	8.14333	8.14952	8.44558	8.18089	8.18581	8.20252	8.16698	8.1661	8.16449	8.17266	8.14653	8.14677	8.14659	8.16742	8.14283	8.16397	8.14323	8.14512	8.15155	8.16615	8.17174	8.1742	8.16634	8.15425	8.15978	8.18515	8.15883	8.16045	8.15076	8.15077	8.15216	8.14991	8.14325	8.17012	8.15595	8.15101	8.16461	8.15655
0.26625	8.22714	8.20983	8.19699	8.18195	8.17741	8.18613	8.17853	8.17144	8.14566	8.14565	8.16095	8.14734	8.15003	8.4374	8.17527	8.1889	8.19632	8.1658	8.15402	8.15743	8.16404	8.14985	8.15007	8.15158	8.17554	8.1487	8.16943	8.15092	8.15387	8.15203	8.16836	8.16466	8.17322	8.16408	8.15337	8.17286	8.19191	8.17043	8.1566	8.15258	8.15248	8.14176	8.14563	8.15411	8.17918	8.15059	8.15133	8.15761	8.15805
0.2675	8.21828	8.212	8.19374	8.19044	8.19077	8.18413	8.16935	8.17607	8.14728	8.145	8.15912	8.15047	8.14417	8.43904	8.17702	8.19084	8.19023	8.16213	8.16684	8.16321	8.16794	8.14697	8.14512	8.15948	8.16399	8.15856	8.17756	8.14338	8.14394	8.15413	8.16486	8.1643	8.16627	8.15574	8.1539	8.17063	8.18689	8.16296	8.16435	8.15219	8.15112	8.14899	8.14596	8.15142	8.17222	8.15141	8.14211	8.16341	8.16951
0.26875	8.21582	8.20508	8.20785	8.1816	8.18007	8.18187	8.17527	8.17305	8.15226	8.14461	8.1651	8.15222	8.14767	8.44321	8.16969	8.19359	8.19354	8.16503	8.15945	8.18406	8.16898	8.14701	8.16051	8.14828	8.17208	8.15351	8.16231	8.13898	8.15306	8.14401	8.1625	8.16061	8.16528	8.1674	8.15848	8.1724	8.18431	8.15795	8.1547	8.15428	8.15212	8.1477	8.13251	8.13831	8.16918	8.14505	8.14475	8.15265	8.15967
0.27	8.20986	8.20865	8.1956	8.18242	8.17723	8.17893	8.18461	8.17357	8.15025	8.15168	8.1663	8.14211	8.15076	8.43837	8.1692	8.18943	8.19834	8.16968	8.16734	8.17398	8.17152	8.14495	8.14694	8.15007	8.16945	8.1463	8.17288	8.14964	8.15	8.15489	8.1671	8.16451	8.16999	8.16159	8.15956	8.17962	8.18829	8.16468	8.15222	8.15738	8.15276	8.14416	8.14666	8.14485	8.17654	8.14727	8.14568	8.15579	8.16253
0.27125	8.22913	8.2116	8.19547	8.18405	8.18395	8.18117	8.17869	8.16919	8.1466	8.15544	8.16875	8.14337	8.1508	8.44247	8.16834	8.18595	8.19287	8.16742	8.15998	8.15779	8.16536	8.13386	8.15081	8.15228	8.15933	8.15488	8.16435	8.15118	8.14584	8.13991	8.15981	8.16266	8.16503	8.17127	8.15265	8.16022	8.1869	8.15529	8.15928	8.15009	8.14797	8.14145	8.14354	8.13792	8.17397	8.1533	8.15283	8.15798	8.1657
0.2725	8.21549	8.20915	8.19502	8.1841	8.18159	8.18762	8.18684	8.17575	8.14731	8.14493	8.16851	8.15041	8.15143	8.4402	8.16624	8.19007	8.18366	8.16177	8.16412	8.1711	8.16561	8.13934	8.15719	8.14614	8.16415	8.15489	8.16877	8.14642	8.14839	8.14536	8.1727	8.16165	8.16555	8.16828	8.14854	8.16317	8.18336	8.16431	8.15087	8.1531	8.16027	8.1456	8.1427	8.13556	8.16957	8.15043	8.14257	8.15415	8.15769
0.27375	8.219	8.21146	8.2026	8.18116	8.17868	8.18456	8.17776	8.16035	8.15228	8.15044	8.1654	8.15111	8.15636	8.4443	8.1669	8.18883	8.19059	8.16003	8.15726	8.1632	8.15846	8.14567	8.15671	8.14875	8.16603	8.15125	8.16637	8.14343	8.15229	8.14477	8.16393	8.16186	8.16723	8.16272	8.16063	8.16392	8.18748	8.15541	8.16261	8.14726	8.14952	8.14498	8.13638	8.13611	8.16953	8.14736	8.14362	8.15517	8.15736
0.275	8.21756	8.20337	8.19776	8.18166	8.17283	8.18405	8.17394	8.15943	8.14793	8.14627	8.16525	8.14411	8.15598	8.44897	8.16848	8.18329	8.18933	8.16641	8.15354	8.16328	8.16569	8.15061	8.15176	8.14365	8.15854	8.14539	8.175	8.14484	8.14556	8.13661	8.16114	8.15692	8.16202	8.15981	8.15306	8.16916	8.18177	8.16001	8.15012	8.14847	8.15318	8.14074	8.13384	8.14441	8.17515	8.15244	8.13908	8.15674	8.15279
0.27625	8.21674	8.20756	8.18665	8.1777	8.17845	8.19046	8.17777	8.16695	8.14427	8.14538	8.16467	8.14888	8.14804	8.44133	8.17564	8.18799	8.1858	8.17576	8.1611	8.16442	8.15861	8.15392	8.15408	8.14683	8.15715	8.15172	8.15993	8.13937	8.13989	8.14264	8.16232	8.16347	8.15866	8.16321	8.15026	8.1709	8.18267	8.16279	8.16367	8.15094	8.15036	8.14208	8.14104	8.1337	8.17614	8.15035	8.14224	8.152	8.15546
0.2775	8.21704	8.20465	8.19426	8.1904	8.17655	8.18942	8.17335	8.17045	8.14627	8.15541	8.16345	8.14795	8.14159	8.44446	8.16763	8.18069	8.18899	8.16883	8.16595	8.16074	8.1687	8.14043	8.15076	8.15452	8.1607	8.14622	8.16554	8.14231	8.15089	8.14364	8.15623	8.17024	8.17323	8.15703	8.14298	8.16979	8.18438	8.1565	8.16305	8.14902	8.15481	8.14053	8.14023	8.13793	8.1774	8.15251	8.14891	8.16098	8.15463
0.27875	8.2155	8.20475	8.18937	8.18034	8.17491	8.18178	8.17899	8.16283	8.1409	8.14077	8.15831	8.14136	8.15125	8.44595	8.17409	8.18791	8.19476	8.16262	8.16283	8.16471	8.16568	8.148	8.14761	8.14655	8.16481	8.15784	8.16612	8.14658	8.15117	8.14959	8.16076	8.15798	8.16389	8.16411	8.14038	8.15715	8.18172	8.16153	8.16107	8.15105	8.14884	8.14189	8.13891	8.14169	8.17052	8.1507	8.14688	8.15671	8.16749
0.28	8.21221	8.20477	8.19592	8.18729	8.17709	8.19223	8.16965	8.16351	8.15207	8.13937	8.17023	8.14867	8.1414	8.44126	8.168	8.18713	8.19377	8.15699	8.15258	8.16499	8.15621	8.15099	8.1497	8.14547	8.16368	8.14643	8.1584	8.1423	8.15226	8.14569	8.16146	8.16622	8.16081	8.16423	8.15874	8.16058	8.18571	8.16398	8.15815	8.15638	8.14939	8.1428	8.14279	8.14372	8.17249	8.14039	8.15138	8.15679	8.15724
0.28125	8.2148	8.20787	8.19353	8.18481	8.17404	8.1737	8.16868	8.17011	8.14196	8.14414	8.16843	8.13747	8.1513	8.44778	8.17351	8.184	8.19522	8.1689	8.15646	8.16173	8.15503	8.14516	8.14752	8.1461	8.16177	8.14543	8.16546	8.14473	8.14609	8.15062	8.156	8.15719	8.15463	8.15526	8.14982	8.17066	8.1836	8.1649	8.14931	8.15457	8.14492	8.14816	8.14599	8.14497	8.17379	8.14617	8.14341	8.1592	8.15463
0.2825	8.22114	8.19924	8.19358	8.17063	8.17462	8.18453	8.18076	8.16613	8.14677	8.13693	8.15805	8.14442	8.15127	8.44377	8.16692	8.18127	8.19304	8.16336	8.16018	8.15741	8.16695	8.14288	8.15066	8.14543	8.16566	8.14876	8.17207	8.14265	8.15302	8.15133	8.15848	8.16414	8.16537	8.15843	8.14788	8.16127	8.18485	8.16073	8.15486	8.14388	8.14656	8.13687	8.14634	8.14744	8.18148	8.14832	8.14887	8.1528	8.15362
0.28375	8.21109	8.20021	8.18808	8.18471	8.17212	8.1811	8.17494	8.16949	8.14072	8.14196	8.16162	8.1454	8.13965	8.43264	8.17311	8.18523	8.19248	8.15856	8.16202	8.15948	8.16248	8.14591	8.14059	8.14855	8.16203	8.14121	8.16063	8.14578	8.15406	8.14611	8.15524	8.16404	8.16209	8.16128	8.15107	8.16689	8.18336	8.14921	8.15624	8.14635	8.15087	8.13293	8.13606	8.13416	8.16579	8.14919	8.14607	8.15044	8.16422
0.285	8.21426	8.20281	8.19578	8.183	8.17407	8.17535	8.17425	8.16305	8.1425	8.14724	8.15164	8.14901	8.15338	8.44028	8.17765	8.18882	8.18129	8.16028	8.15548	8.16963	8.16378	8.14496	8.15107	8.14429	8.16524	8.14214	8.16288	8.14316	8.13992	8.15333	8.16624	8.15993	8.16194	8.15633	8.14799	8.1635	8.18053	8.16009	8.14991	8.16332	8.14609	8.14198	8.13684	8.14407	8.18137	8.14334	8.14655	8.14361	8.15425
0.28625	8.217	8.20846	8.19714	8.18257	8.17282	8.18721	8.17962	8.17082	8.14087	8.14964	8.16824	8.15347	8.14382	8.44191	8.17436	8.18948	8.18802	8.15985	8.15585	8.1606	8.15818	8.13973	8.1396	8.1397	8.16575	8.15123	8.16223	8.14051	8.15149	8.14423	8.16191	8.15934	8.17026	8.15511	8.14549	8.16559	8.17561	8.16169	8.15864	8.14546	8.14586	8.13573	8.1427	8.14305	8.17045	8.14143	8.1493	8.1544	8.15828
0.2875	8.21723	8.20318	8.19553	8.18865	8.18471	8.17614	8.17521	8.1642	8.14046	8.14914	8.15975	8.15247	8.14553	8.43172	8.16912	8.18936	8.18117	8.16499	8.16068	8.16962	8.15612	8.14673	8.15018	8.14693	8.16715	8.14744	8.16061	8.13377	8.14861	8.14849	8.15617	8.16596	8.16584	8.1638	8.14495	8.15955	8.18759	8.1483	8.15986	8.16148	8.1457	8.14176	8.14947	8.14251	8.17315	8.15131	8.14427	8.15062	8.15971
0.28875	8.21363	8.20204	8.19556	8.1808	8.17837	8.18449	8.16882	8.16657	8.14834	8.13707	8.16101	8.14795	8.14333	8.44247	8.17027	8.18429	8.19469	8.1571	8.15394	8.16961	8.16546	8.13946	8.14321	8.14154	8.15766	8.15134	8.1685	8.14298	8.14794	8.14508	8.15785	8.16146	8.16073	8.15876	8.15425	8.16838	8.17421	8.16406	8.15166	8.14515	8.1446	8.13967	8.14102	8.15015	8.16824	8.1513	8.14632	8.15067	8.15604
0.29	8.22007	8.20628	8.19357	8.18566	8.18368	8.18105	8.17906	8.16184	8.13857	8.14267	8.16329	8.14282	8.13972	8.44544	8.17375	8.18332	8.18696	8.15914	8.15895	8.16258	8.15574	8.13467	8.15583	8.14623	8.16107	8.14449	8.16661	8.14048	8.14521	8.14499	8.16356	8.15922	8.17155	8.1619	8.15647	8.16191	8.18292	8.16177	8.1489	8.14914	8.15384	8.13605	8.13968	8.14438	8.16075	8.14506	8.14151	8.14026	8.15361
0.29125	8.20981	8.21011	8.18412	8.18328	8.17251	8.18102	8.16922	8.15967	8.13218	8.14533	8.15846	8.1445	8.15154	8.43528	8.17189	8.18709	8.18452	8.16059	8.15129	8.17316	8.16453	8.13604	8.14401	8.14972	8.16604	8.14895	8.16716	8.14023	8.14292	8.13773	8.17007	8.16112	8.15769	8.1619	8.15696	8.16154	8.18393	8.15672	8.15186	8.14988	8.15224	8.14137	8.1417	8.14246	8.17988	8.15035	8.14232	8.15359	8.14853
0.2925	8.21732	8.20479	8.20134	8.18903	8.16829	8.18066	8.18195	8.15738	8.14408	8.1473	8.16179	8.13923	8.14522	8.44159	8.16305	8.18457	8.18394	8.14886	8.15411	8.15724	8.16065	8.14124	8.14804	8.13648	8.16386	8.13729	8.15635	8.14013	8.14252	8.13875	8.16365	8.15595	8.16391	8.16557	8.14677	8.16845	8.18467	8.15913	8.16303	8.1481	8.14691	8.12768	8.13312	8.13853	8.1677	8.14608	8.14939	8.15386	8.15117
0.29375	8.21345	8.19464	8.18394	8.17979	8.17198	8.18896	8.17472	8.16978	8.14403	8.13953	8.16171	8.14483	8.14558	8.43482	8.1654	8.17995	8.18767	8.1616	8.15434	8.16115	8.17462	8.1483	8.14997	8.15379	8.16091	8.14589	8.15671	8.13745	8.14691	8.14185	8.16334	8.16711	8.15927	8.15657	8.14962	8.16503	8.18187	8.15299	8.15157	8.14739	8.15276	8.14561	8.14286	8.13561	8.16647	8.14523	8.15187	8.15419	8.15453
0.295	8.2095	8.20421	8.18459	8.1753	8.18043	8.18451	8.16596	8.15955	8.13877	8.14508	8.16413	8.1478	8.13939	8.43946	8.17473	8.17502	8.19258	8.15982	8.15805	8.15845	8.15756	8.14484	8.13868	8.14214	8.15508	8.14721	8.15869	8.14545	8.14828	8.15125	8.16529	8.16202	8.16185	8.16356	8.14786	8.15986	8.18073	8.15002	8.14663	8.14747	8.1517	8.13867	8.13401	8.13267	8.167	8.14434	8.13763	8.1545	8.15887
0.29625	8.1976	8.19848	8.18795	8.18814	8.16902	8.18074	8.17504	8.16645	8.14811	8.13129	8.15529	8.13902	8.15093	8.42886	8.16543	8.18489	8.19061	8.15216	8.15394	8.15858	8.16092	8.14023	8.14344	8.14303	8.15593	8.14404	8.16006	8.13955	8.14007	8.15052	8.15723	8.16261	8.1582	8.16679	8.15196	8.16509	8.18481	8.15554	8.14508	8.14942	8.14434	8.13391	8.13971	8.14375	8.17284	8.13918	8.14556	8.15328	8.15217
0.2975	8.20977	8.20646	8.19027	8.17684	8.17539	8.17531	8.17224	8.16258	8.1427	8.14396	8.16666	8.13474	8.13977	8.42944	8.16884	8.18868	8.18365	8.1602	8.15791	8.15613	8.16218	8.13976	8.15023	8.14434	8.15764	8.14629	8.1525	8.13745	8.14888	8.13635	8.15911	8.15269	8.15434	8.16061	8.15596	8.15935	8.16746	8.15881	8.15223	8.14705	8.14717	8.13248	8.14731	8.14333	8.17054	8.14656	8.14297	8.15415	8.1562
0.29875	8.2112	8.19978	8.1801	8.18433	8.1694	8.17424	8.16721	8.16415	8.14126	8.13248	8.15746	8.14377	8.13984	8.43836	8.16657	8.18126	8.18766	8.15815	8.15204	8.16071	8.15956	8.13819	8.13901	8.13705	8.15896	8.14701	8.16434	8.13178	8.1429	8.14504	8.15846	8.16349	8.16309	8.15997	8.15574	8.15763	8.17812	8.14366	8.15152	8.14798	8.14959	8.13395	8.13328	8.1394	8.16672	8.14618	8.13546	8.15872	8.15186
0.3	8.21288	8.20427	8.18986	8.17947	8.17569	8.17107	8.16758	8.16156	8.13809	8.1404	8.1524	8.14621	8.14247	8.43039	8.17079	8.18122	8.18927	8.15466	8.14827	8.15454	8.15971	8.13458	8.14873	8.1445	8.1531	8.15045	8.16774	8.14049	8.15052	8.14418	8.15666	8.15789	8.16779	8.15663	8.15149	8.16086	8.18313	8.15629	8.15056	8.15358	8.14717	8.13949	8.12828	8.13993	8.1667	8.14891	8.14098	8.15449	8.16002
0.30125	8.21895	8.20728	8.19628	8.19376	8.17749	8.17968	8.16995	8.16134	8.1425	8.13794	8.16237	8.14079	8.14182	8.43146	8.17206	8.18185	8.18453	8.16121	8.14829	8.15176	8.16001	8.13478	8.14115	8.13782	8.1655	8.14763	8.16359	8.13787	8.14502	8.13962	8.15413	8.15792	8.15452	8.15446	8.15702	8.1627	8.17801	8.15735	8.15751	8.13773	8.14293	8.13411	8.1278	8.1405	8.16349	8.14725	8.14016	8.14405	8.15702
0.3025	8.20953	8.20485	8.18799	8.17835	8.18091	8.17971	8.17203	8.15744	8.14232	8.13677	8.16004	8.14126	8.14843	8.4247	8.16993	8.18451	8.19313	8.15698	8.14834	8.15944	8.15831	8.1377	8.15058	8.13786	8.16064	8.14482	8.15602	8.13368	8.14567	8.13745	8.15299	8.16108	8.15442	8.15594	8.14891	8.16365	8.17766	8.15606	8.15589	8.15581	8.15245	8.13933	8.13553	8.12931	8.16972	8.14052	8.13792	8.14956	8.16702
0.30375	8.21093	8.19488	8.18869	8.18388	8.17497	8.18332	8.17422	8.16271	8.13323	8.13585	8.16242	8.14132	8.14565	8.43573	8.16977	8.17261	8.18326	8.1517	8.15427	8.1543	8.1585	8.14039	8.14535	8.14527	8.1587	8.14131	8.1624	8.13579	8.14228	8.14289	8.15324	8.15924	8.15542	8.15742	8.15523	8.15859	8.17561	8.15136	8.15873	8.15107	8.14393	8.13173	8.1397	8.13945	8.17505	8.13862	8.13589	8.15683	8.14825
0.305	8.20827	8.19913	8.18172	8.17496	8.1809	8.16328	8.16776	8.1551	8.13637	8.14525	8.16766	8.1434	8.14904	8.43458	8.16593	8.18464	8.19134	8.15604	8.14737	8.1644	8.16679	8.13394	8.15105	8.13877	8.15909	8.13818	8.16251	8.13394	8.14211	8.14328	8.15739	8.15552	8.15361	8.15115	8.14892	8.15454	8.18216	8.14637	8.1485	8.14599	8.14708	8.13055	8.13749	8.13011	8.16994	8.14536	8.14737	8.14468	8.152
0.30625	8.20909	8.19323	8.18926	8.18524	8.17858	8.17715	8.16406	8.15957	8.13852	8.14001	8.154	8.13734	8.14345	8.44038	8.16667	8.17639	8.18294	8.16145	8.1584	8.1594	8.15666	8.14042	8.13699	8.14146	8.15693	8.14416	8.15888	8.13974	8.14182	8.13498	8.15861	8.15616	8.15041	8.15706	8.1445	8.15554	8.18218	8.15235	8.15084	8.14502	8.1488	8.12982	8.13963	8.13481	8.17229	8.15295	8.13646	8.14797	8.15598
0.3075	8.21073	8.20268	8.191	8.17432	8.17237	8.17732	8.16311	8.15891	8.14132	8.12998	8.16071	8.13637	8.15085	8.4407	8.15832	8.17621	8.19038	8.15249	8.15776	8.16597	8.1591	8.14583	8.15135	8.14555	8.15044	8.14252	8.16424	8.14192	8.13347	8.13818	8.15232	8.15951	8.15901	8.16026	8.14774	8.16049	8.17255	8.1577	8.14658	8.14513	8.15745	8.14061	8.13501	8.1438	8.16733	8.13679	8.13885	8.15486	8.15162
0.30875	8.21167	8.20199	8.18805	8.18113	8.16447	8.17665	8.17037	8.16387	8.13975	8.14858	8.15509	8.14169	8.1488	8.43331	8.17029	8.1782	8.18456	8.15247	8.14963	8.16186	8.16768	8.13382	8.1424	8.14725	8.15535	8.14261	8.15368	8.12973	8.13956	8.14222	8.15986	8.15076	8.15958	8.15231	8.15724	8.16076	8.17843	8.15664	8.15226	8.14191	8.14608	8.13936	8.1348	8.1324	8.1627	8.15017	8.13726	8.14678	8.14721
0.31	8.20621	8.20784	8.184	8.18672	8.17136	8.18443	8.16977	8.15669	8.14136	8.13886	8.15221	8.13319	8.13562	8.43327	8.16534	8.1864	8.18169	8.15063	8.15251	8.16574	8.15456	8.13698	8.14447	8.14093	8.15572	8.13959	8.15955	8.13471	8.13848	8.13923	8.16744	8.15023	8.15936	8.16648	8.14546	8.16054	8.17394	8.15692	8.15161	8.14239	8.14593	8.12694	8.13484	8.13384	8.15991	8.13921	8.13535	8.14826	8.14701
0.31125	8.20511	8.20055	8.18658	8.18549	8.17213	8.17396	8.17186	8.15856	8.14173	8.14236	8.15826	8.14228	8.13795	8.4325	8.16728	8.1853	8.1843	8.15951	8.15374	8.16124	8.15484	8.13823	8.1472	8.1321	8.16083	8.14498	8.1647	8.13922	8.14706	8.14149	8.15567	8.1563	8.16323	8.16015	8.15135	8.16113	8.17322	8.15365	8.1462	8.14582	8.14125	8.13613	8.1311	8.13614	8.1546	8.14147	8.14527	8.14443	8.15838
0.3125	8.21113	8.19443	8.19629	8.17271	8.16635	8.17174	8.16121	8.16278	8.1415	8.13996	8.15527	8.14284	8.14352	8.43446	8.16754	8.16984	8.18687	8.15633	8.14581	8.1603	8.15761	8.13581	8.14163	8.14216	8.15353	8.14031	8.15506	8.13651	8.13545	8.14724	8.15224	8.15545	8.1572	8.15431	8.14167	8.16088	8.17519	8.14543	8.15068	8.14346	8.14685	8.13203	8.13636	8.14209	8.17204	8.14335	8.13782	8.14847	8.14407
0.31375	8.21143	8.20033	8.18248	8.17737	8.17289	8.1791	8.16832	8.16527	8.13916	8.14003	8.15447	8.14264	8.13856	8.43661	8.16715	8.1765	8.1707	8.15979	8.16076	8.16404	8.15567	8.14072	8.13319	8.13812	8.15252	8.13975	8.16144	8.14408	8.14054	8.13731	8.15136	8.15333	8.15662	8.15467	8.15355	8.16684	8.18029	8.15881	8.14766	8.14253	8.14218	8.1289	8.13707	8.13393	8.15688	8.13688	8.13942	8.14753	8.15119
0.315	8.20894	8.19731	8.17822	8.17126	8.17364	8.17617	8.16421	8.15987	8.13653	8.13826	8.15132	8.13264	8.13836	8.4248	8.15961	8.17414	8.17646	8.1546	8.15804	8.15517	8.16375	8.1382	8.14609	8.14044	8.15868	8.13762	8.15728	8.13904	8.14144	8.14227	8.15213	8.16053	8.15513	8.15103	8.14924	8.16477	8.17865	8.16148	8.14115	8.14041	8.14245	8.12909	8.12771	8.14243	8.15987	8.15076	8.13002	8.14537	8.14858
0.31625	8.21408	8.20417	8.18146	8.17647	8.16819	8.16577	8.16274	8.15232	8.143	8.13671	8.16516	8.13309	8.13265	8.43179	8.17288	8.17718	8.18945	8.15398	8.15712	8.15832	8.16171	8.13795	8.13988	8.14577	8.14986	8.15216	8.15507	8.1389	8.13854	8.14903	8.15502	8.15479	8.1572	8.15531	8.14887	8.15338	8.16548	8.1577	8.14569	8.15101	8.14737	8.13748	8.13472	8.13644	8.16526	8.13538	8.13443	8.14776	8.145
0.3175	8.20063	8.20473	8.19414	8.17312	8.17169	8.17388	8.16567	8.16226	8.12897	8.14658	8.15145	8.1412	8.13956	8.43062	8.16076	8.17621	8.18266	8.15752	8.15162	8.1547	8.14956	8.13542	8.14005	8.1373	8.16285	8.14708	8.15584	8.13067	8.13512	8.13469	8.15537	8.15953	8.16144	8.15651	8.14039	8.16308	8.17188	8.14761	8.1469	8.14573	8.13612	8.13556	8.13061	8.13688	8.17183	8.13496	8.14021	8.15193	8.15668
0.31875	8.20981	8.19769	8.18228	8.18125	8.16473	8.17424	8.17672	8.15904	8.14046	8.14122	8.15243	8.1399	8.14164	8.43576	8.16455	8.18506	8.17931	8.15831	8.1539	8.15415	8.15003	8.12474	8.13871	8.14282	8.15808	8.14018	8.14923	8.12681	8.14058	8.13704	8.15786	8.15792	8.16111	8.15293	8.14227	8.14985	8.16973	8.14619	8.14271	8.14287	8.13913	8.12743	8.12927	8.13558	8.16142	8.14094	8.13511	8.14839	8.15179
0.32	8.20658	8.19419	8.18773	8.17603	8.17785	8.17057	8.16535	8.15883	8.13313	8.13203	8.14803	8.13461	8.1342	8.43349	8.16999	8.17461	8.17683	8.15273	8.14947	8.15174	8.15366	8.13252	8.14594	8.14469	8.15751	8.13523	8.15256	8.13776	8.13852	8.1359	8.15801	8.15671	8.16244	8.15392	8.14679	8.14866	8.17832	8.14977	8.14729	8.13747	8.13984	8.12652	8.12603	8.13161	8.16292	8.14633	8.13604	8.15587	8.1492
0.32125	8.21479	8.2008	8.1887	8.17648	8.16311	8.1755	8.1679	8.16151	8.13156	8.13779	8.15709	8.1405	8.14363	8.42983	8.15324	8.18248	8.18032	8.15403	8.14991	8.15625	8.15294	8.13879	8.14305	8.13963	8.15586	8.1418	8.16197	8.13019	8.14634	8.13652	8.15497	8.16502	8.15114	8.15167	8.14037	8.15281	8.18101	8.15062	8.14248	8.15172	8.14795	8.12272	8.12706	8.1396	8.15826	8.13773	8.13927	8.15396	8.14718
0.3225	8.20812	8.19542	8.18441	8.17945	8.16554	8.17086	8.16436	8.15712	8.12814	8.13112	8.15604	8.13685	8.13347	8.4279	8.16472	8.1802	8.18304	8.15685	8.15175	8.1498	8.15504	8.14405	8.1438	8.14183	8.15236	8.1358	8.15861	8.13552	8.1418	8.13938	8.15341	8.15377	8.16039	8.15355	8.14944	8.15886	8.1763	8.14427	8.14125	8.14355	8.14233	8.13551	8.13448	8.12706	8.15945	8.13928	8.13631	8.14631	8.15325
0.32375	8.21374	8.19531	8.17872	8.17429	8.16708	8.17249	8.16237	8.16125	8.14245	8.13432	8.15307	8.12614	8.14014	8.42925	8.15865	8.17141	8.18608	8.15571	8.15265	8.1573	8.16008	8.14401	8.14256	8.14161	8.1664	8.14028	8.1606	8.13281	8.13793	8.13759	8.14982	8.13991	8.1474	8.15878	8.14101	8.15579	8.17438	8.1468	8.14841	8.13843	8.1441	8.12907	8.13374	8.13818	8.17113	8.14058	8.13151	8.14035	8.1447
0.325	8.20932	8.20008	8.18857	8.18061	8.17176	8.18106	8.16763	8.15584	8.14131	8.14029	8.15718	8.1367	8.13916	8.43222	8.15838	8.18228	8.18821	8.15346	8.14521	8.15924	8.1528	8.13736	8.14354	8.14137	8.15902	8.13884	8.15537	8.13871	8.13549	8.14443	8.14588	8.15291	8.15825	8.15014	8.14657	8.14799	8.17705	8.14563	8.14474	8.14142	8.13644	8.13597	8.12612	8.1256	8.16716	8.14363	8.13439	8.14116	8.15329
0.32625	8.20732	8.19889	8.17867	8.18176	8.164	8.17426	8.1663	8.16403	8.13678	8.13771	8.14874	8.13775	8.14178	8.43121	8.15828	8.17227	8.17653	8.15251	8.16045	8.16273	8.15818	8.14352	8.13865	8.13863	8.14541	8.13934	8.15556	8.13533	8.13585	8.14133	8.1581	8.14895	8.16322	8.14369	8.14744	8.15334	8.17555	8.15051	8.14892	8.15043	8.13712	8.13599	8.13262	8.13118	8.15792	8.14482	8.14096	8.14058	8.14522
0.3275	8.19954	8.19976	8.19141	8.18347	8.16598	8.17266	8.17609	8.15507	8.13749	8.13584	8.14869	8.12521	8.14086	8.42363	8.15955	8.17205	8.18428	8.15872	8.14696	8.16276	8.14986	8.12711	8.14623	8.1411	8.15334	8.13577	8.15215	8.1343	8.14272	8.12946	8.15808	8.16302	8.15434	8.1465	8.13844	8.15027	8.17229	8.14853	8.15312	8.13779	8.14497	8.1276	8.13199	8.13078	8.16228	8.14501	8.13561	8.14438	8.16013
0.32875	8.2022	8.19178	8.18325	8.17957	8.16138	8.18065	8.16232	8.15705	8.13885	8.13219	8.14669	8.13601	8.14299	8.42295	8.16193	8.17689	8.18627	8.15195	8.15948	8.15258	8.14987	8.13755	8.14584	8.13654	8.15929	8.14204	8.16018	8.13006	8.13793	8.14456	8.1511	8.15859	8.15839	8.14942	8.14405	8.15192	8.17417	8.14375	8.13956	8.14145	8.1455	8.12542	8.13138	8.12951	8.17205	8.14392	8.13297	8.14126	8.14949
0.33	8.20384	8.1916	8.18692	8.18443	8.16889	8.16875	8.16641	8.15391	8.12801	8.13363	8.15892	8.13746	8.12993	8.4267	8.16458	8.17532	8.19257	8.14736	8.1457	8.15982	8.1437	8.13303	8.14368	8.14403	8.1509	8.14083	8.15479	8.12978	8.1408	8.13486	8.15811	8.15808	8.15725	8.15196	8.1535	8.1499	8.16942	8.15177	8.14916	8.14096	8.15086	8.12772	8.13029	8.12353	8.1573	8.14257	8.13862	8.14683	8.15158
0.33125	8.20963	8.19342	8.18744	8.17947	8.16064	8.16908	8.16898	8.14776	8.12899	8.13624	8.15155	8.1451	8.13663	8.43339	8.15743	8.17606	8.18143	8.1552	8.14309	8.147	8.15128	8.13643	8.13124	8.13627	8.15407	8.13626	8.15444	8.13691	8.13667	8.13693	8.15672	8.14759	8.15108	8.15596	8.14728	8.15284	8.18116	8.15351	8.13657	8.14627	8.13972	8.12647	8.13624	8.13263	8.16525	8.13974	8.14225	8.14961	8.14601
0.3325	8.2089	8.19291	8.19178	8.17159	8.16632	8.17315	8.16737	8.16042	8.13602	8.13445	8.15232	8.13314	8.13994	8.43553	8.16414	8.17412	8.18537	8.14969	8.14634	8.15451	8.15458	8.13601	8.1416	8.13058	8.15779	8.13518	8.15305	8.12928	8.14066	8.13104	8.16008	8.14819	8.16188	8.14785	8.14221	8.15603	8.1712	8.14692	8.15093	8.14248	8.14444	8.12713	8.123	8.12469	8.1524	8.14374	8.13578	8.15168	8.1455
0.33375	8.21239	8.1888	8.18541	8.17377	8.15881	8.16851	8.16806	8.15715	8.13439	8.13649	8.14567	8.13662	8.13671	8.42003	8.15706	8.1687	8.17765	8.15435	8.14732	8.15934	8.15429	8.13183	8.13768	8.1355	8.15255	8.13648	8.16008	8.13201	8.13754	8.13261	8.15759	8.15738	8.1532	8.15437	8.14651	8.14808	8.17453	8.14997	8.14243	8.14117	8.13823	8.12833	8.12608	8.1387	8.17155	8.13875	8.12722	8.13748	8.15242
0.335	8.19775	8.19296	8.18025	8.17856	8.17048	8.18423	8.17236	8.15389	8.13033	8.12761	8.15216	8.13338	8.14113	8.42352	8.15473	8.1784	8.18395	8.15105	8.14725	8.15459	8.15168	8.12653	8.1407	8.14073	8.1519	8.13562	8.15838	8.13092	8.13543	8.12805	8.14962	8.15096	8.1593	8.15117	8.1408	8.15036	8.16588	8.14904	8.14532	8.13416	8.14737	8.13706	8.12779	8.13137	8.15308	8.13612	8.13592	8.14461	8.15071
0.33625	8.20336	8.18675	8.16982	8.16418	8.16977	8.17423	8.16615	8.14944	8.12918	8.13776	8.14989	8.13733	8.13958	8.42852	8.16138	8.17513	8.17908	8.15675	8.14732	8.16299	8.15329	8.1331	8.13663	8.13371	8.15024	8.15026	8.16077	8.12948	8.13932	8.14051	8.14499	8.16034	8.15464	8.15328	8.13559	8.16055	8.16838	8.14141	8.14032	8.14338	8.15172	8.12784	8.12727	8.13849	8.15568	8.14419	8.13088	8.14535	8.14414
0.3375	8.19779	8.19787	8.19185	8.17065	8.1691	8.16615	8.1642	8.15183	8.13811	8.13692	8.15086	8.12861	8.14082	8.43787	8.15978	8.17106	8.17091	8.15478	8.14489	8.14639	8.15203	8.12883	8.14198	8.13295	8.15606	8.14654	8.15922	8.13018	8.14593	8.13439	8.15076	8.15834	8.15208	8.14568	8.13463	8.14938	8.16424	8.14722	8.15325	8.14348	8.13153	8.13089	8.12922	8.13035	8.15811	8.12978	8.13826	8.1427	8.14854
0.33875	8.19662	8.19685	8.17906	8.1742	8.16548	8.17003	8.16747	8.15714	8.13279	8.13645	8.14541	8.13982	8.13704	8.43571	8.16474	8.17861	8.184	8.15856	8.14322	8.15173	8.14637	8.13031	8.1371	8.13607	8.15351	8.12957	8.15476	8.13579	8.13724	8.13786	8.15411	8.1402	8.15416	8.14908	8.13915	8.14715	8.17292	8.14135	8.14224	8.1386	8.13175	8.13087	8.13683	8.13289	8.16704	8.14277	8.14153	8.14352	8.15183
0.34	8.20199	8.19101	8.19009	8.17044	8.16935	8.18107	8.16251	8.1554	8.13731	8.13374	8.15001	8.13496	8.1358	8.43492	8.16809	8.17576	8.17934	8.14679	8.13784	8.16032	8.14255	8.13533	8.14798	8.12825	8.15079	8.14882	8.15367	8.13953	8.13624	8.13555	8.15095	8.15445	8.15237	8.14974	8.14483	8.15067	8.16655	8.14922	8.13841	8.13593	8.13099	8.12822	8.12008	8.13736	8.16419	8.12752	8.13162	8.15144	8.14505
0.34125	8.19601	8.19281	8.17781	8.1787	8.16293	8.17433	8.16039	8.1573	8.12924	8.13437	8.13912	8.12923	8.13176	8.4257	8.16148	8.17353	8.18324	8.15025	8.14878	8.15074	8.15369	8.13489	8.13827	8.12769	8.14663	8.13649	8.14638	8.12994	8.13698	8.13472	8.15405	8.15299	8.15004	8.15518	8.13376	8.15597	8.17384	8.14589	8.14599	8.13164	8.1364	8.13078	8.13671	8.12807	8.17266	8.1349	8.12729	8.14959	8.14308
0.3425	8.20051	8.19199	8.18456	8.16899	8.16078	8.17115	8.16418	8.1503	8.13976	8.13234	8.14867	8.13388	8.13061	8.43065	8.15531	8.17405	8.17883	8.14847	8.15131	8.15392	8.15293	8.14114	8.13785	8.14167	8.1552	8.1371	8.16264	8.12565	8.13969	8.12983	8.14548	8.1529	8.15699	8.15675	8.14169	8.15159	8.17237	8.14793	8.14855	8.13704	8.1405	8.12674	8.13588	8.1278	8.16002	8.13624	8.12972	8.15067	8.14603
0.34375	8.20086	8.19941	8.18664	8.17313	8.17286	8.16956	8.16176	8.15113	8.13554	8.13383	8.15002	8.133	8.13503	8.4329	8.16269	8.16957	8.18394	8.15133	8.1443	8.14366	8.1534	8.12748	8.13167	8.13124	8.14414	8.13339	8.15371	8.1321	8.13747	8.12426	8.15562	8.15599	8.14711	8.15314	8.14275	8.15133	8.16831	8.152	8.14589	8.14799	8.14257	8.13488	8.12713	8.12424	8.16885	8.1392	8.13593	8.14415	8.1509
0.345	8.19459	8.19616	8.18688	8.17527	8.16919	8.17283	8.17158	8.15203	8.13725	8.13298	8.14571	8.12921	8.12805	8.42665	8.15667	8.17376	8.16808	8.147	8.14217	8.15649	8.1572	8.13018	8.13809	8.13864	8.15391	8.1355	8.16685	8.12535	8.13472	8.12777	8.1547	8.14787	8.15673	8.15182	8.13566	8.14728	8.16546	8.14263	8.13983	8.13921	8.13917	8.13007	8.12761	8.12957	8.15653	8.13784	8.13702	8.14285	8.14753
0.34625	8.20749	8.18194	8.18465	8.17197	8.16616	8.17448	8.16265	8.15246	8.13491	8.12947	8.14891	8.13009	8.12889	8.43769	8.15781	8.18019	8.1767	8.1518	8.15393	8.14682	8.14996	8.1352	8.12845	8.1339	8.14775	8.13798	8.14587	8.12732	8.13006	8.13439	8.14705	8.15001	8.15682	8.1481	8.14335	8.14365	8.17063	8.14475	8.13751	8.15063	8.14542	8.1302	8.13023	8.12787	8.16213	8.12679	8.13115	8.13698	8.14956
0.3475	8.19202	8.19562	8.18694	8.17687	8.15902	8.17584	8.15637	8.15596	8.13994	8.13619	8.14943	8.13052	8.14498	8.42477	8.15249	8.16496	8.17813	8.14828	8.15159	8.15379	8.15124	8.1224	8.12842	8.13353	8.14557	8.13104	8.14871	8.1388	8.13371	8.13126	8.15022	8.14926	8.15829	8.1588	8.14501	8.14533	8.1666	8.14132	8.14366	8.13109	8.14053	8.13507	8.12346	8.12171	8.15516	8.13488	8.13854	8.13555	8.15182
0.34875	8.19469	8.18443	8.18526	8.17238	8.16862	8.16298	8.16038	8.14464	8.1278	8.12278	8.14647	8.14093	8.13832	8.42776	8.15931	8.17399	8.17843	8.14429	8.14635	8.14917	8.15248	8.1386	8.1289	8.13475	8.15235	8.14249	8.158	8.13377	8.13446	8.13312	8.15846	8.14816	8.14777	8.14284	8.13351	8.15051	8.17288	8.14868	8.14388	8.13532	8.13351	8.1261	8.13337	8.13603	8.15824	8.13181	8.13735	8.14106	8.14487
0.35	8.19292	8.19089	8.18439	8.1731	8.16778	8.16301	8.16166	8.15295	8.12571	8.13764	8.14531	8.12771	8.14137	8.42721	8.15686	8.17217	8.1822	8.14925	8.1487	8.14834	8.1533	8.1252	8.13509	8.12493	8.1413	8.12901	8.1471	8.12618	8.14081	8.12896	8.15277	8.15283	8.15115	8.1479	8.14637	8.1466	8.16422	8.14293	8.13999	8.14045	8.13861	8.12641	8.12215	8.13246	8.15236	8.13392	8.1335	8.14658	8.15528
0.35125	8.20618	8.19208	8.17987	8.18095	8.17299	8.17053	8.152	8.15253	8.13154	8.13438	8.14474	8.13011	8.13606	8.4207	8.16073	8.17198	8.17523	8.15581	8.14858	8.14673	8.15052	8.13542	8.13746	8.13351	8.15394	8.13856	8.15634	8.1257	8.14358	8.12845	8.14325	8.14315	8.15416	8.14704	8.13667	8.15055	8.16889	8.14272	8.14034	8.14777	8.13758	8.12623	8.12062	8.12883	8.1617	8.13438	8.13935	8.14097	8.14651
0.3525	8.2004	8.18308	8.181	8.17497	8.16139	8.1644	8.16555	8.15049	8.12748	8.13199	8.14336	8.13078	8.13192	8.42408	8.16141	8.17995	8.17126	8.14651	8.14576	8.14883	8.14489	8.13095	8.13688	8.13369	8.1472	8.13994	8.15436	8.11856	8.13213	8.12962	8.15193	8.1502	8.15982	8.14862	8.13861	8.1496	8.17442	8.13558	8.13767	8.14066	8.14177	8.13014	8.12543	8.12378	8.15138	8.13495	8.13343	8.14272	8.15055
0.35375	8.21177	8.18115	8.16836	8.17425	8.16207	8.16677	8.16346	8.15592	8.12979	8.13262	8.14337	8.1315	8.12784	8.4298	8.1639	8.17297	8.17277	8.15063	8.14692	8.14783	8.15549	8.13033	8.13416	8.12904	8.14589	8.14601	8.15468	8.13351	8.13273	8.14074	8.149	8.14975	8.14896	8.15161	8.14265	8.15784	8.16437	8.14395	8.14373	8.13735	8.1382	8.13034	8.12605	8.13373	8.15337	8.13659	8.12838	8.1471	8.13985
0.355	8.20336	8.17768	8.17629	8.17817	8.16605	8.16666	8.16033	8.14703	8.12874	8.13803	8.14151	8.12854	8.13301	8.4225	8.15798	8.16826	8.17546	8.1607	8.14508	8.14752	8.14591	8.13342	8.13809	8.14127	8.15305	8.13393	8.14574	8.13215	8.1281	8.12662	8.14871	8.14201	8.14983	8.15283	8.14462	8.1405	8.16677	8.14566	8.14433	8.13915	8.14109	8.11943	8.12667	8.14307	8.16136	8.1272	8.13706	8.14043	8.14375
0.35625	8.20107	8.19899	8.17161	8.17324	8.16348	8.16491	8.1562	8.15254	8.1263	8.13171	8.14843	8.13381	8.13333	8.42909	8.16765	8.17536	8.18731	8.15216	8.13944	8.14909	8.14249	8.12768	8.13489	8.13869	8.14854	8.13333	8.14348	8.13474	8.13055	8.13421	8.14534	8.14306	8.15623	8.14771	8.14198	8.15182	8.16129	8.15904	8.14754	8.13975	8.14146	8.12333	8.12184	8.12742	8.15955	8.1286	8.13026	8.13916	8.14702
0.3575	8.19664	8.18976	8.17334	8.17228	8.17179	8.16671	8.15993	8.14478	8.12526	8.13482	8.1548	8.13688	8.13365	8.43049	8.15687	8.17621	8.17592	8.14491	8.14042	8.14431	8.15914	8.12975	8.13538	8.12885	8.154	8.12961	8.15413	8.12615	8.14156	8.13626	8.15013	8.15116	8.15335	8.14097	8.12958	8.15412	8.16525	8.15221	8.14155	8.13715	8.13566	8.12324	8.13022	8.11771	8.16353	8.13353	8.13209	8.13928	8.14267
0.35875	8.20369	8.18871	8.17214	8.17318	8.16739	8.1604	8.16464	8.15513	8.12034	8.12881	8.13793	8.13002	8.13319	8.4224	8.15801	8.1741	8.17286	8.15013	8.14063	8.15276	8.15377	8.12923	8.1261	8.13414	8.15127	8.14196	8.15448	8.12733	8.13654	8.12856	8.15314	8.15562	8.15437	8.14729	8.13581	8.14634	8.16618	8.14249	8.14318	8.13228	8.14155	8.12261	8.12814	8.1264	8.15912	8.13372	8.12851	8.1475	8.1412
0.36	8.19148	8.18415	8.1857	8.16835	8.16134	8.16723	8.16436	8.14717	8.12782	8.12714	8.15019	8.12255	8.13364	8.42021	8.14881	8.17666	8.17245	8.14246	8.13783	8.14913	8.14541	8.12556	8.12573	8.12963	8.15178	8.12656	8.15149	8.13145	8.14397	8.12964	8.14814	8.15135	8.15002	8.15716	8.13779	8.14985	8.1647	8.14274	8.14345	8.1415	8.12701	8.12622	8.13152	8.12103	8.14634	8.13692	8.12733	8.14269	8.14168
0.36125	8.19272	8.17733	8.17727	8.1678	8.16036	8.16663	8.16322	8.15016	8.12322	8.12331	8.1479	8.13167	8.13525	8.42711	8.16544	8.1711	8.17407	8.15076	8.14034	8.15029	8.15537	8.12869	8.13665	8.13381	8.15047	8.13989	8.15458	8.12449	8.13313	8.1247	8.15078	8.14852	8.15207	8.14386	8.14089	8.15051	8.17297	8.1414	8.13608	8.13881	8.13845	8.11378	8.12705	8.12172	8.15662	8.13336	8.13465	8.13816	8.14527
0.3625	8.19998	8.18164	8.1816	8.17328	8.16233	8.16685	8.1659	8.15189	8.13296	8.13233	8.15014	8.12847	8.132	8.43267	8.15779	8.17907	8.1763	8.14315	8.14326	8.14288	8.15963	8.12279	8.14208	8.1299	8.14906	8.12393	8.15953	8.12158	8.13675	8.12468	8.14906	8.14653	8.15447	8.15038	8.13492	8.14492	8.1626	8.14527	8.14804	8.13576	8.13695	8.12633	8.12264	8.12249	8.16016	8.13465	8.12487	8.13515	8.13639
0.36375	8.19849	8.19263	8.1846	8.16578	8.16949	8.17192	8.15917	8.15126	8.13367	8.12956	8.14094	8.13252	8.13745	8.42341	8.15571	8.1706	8.17936	8.15243	8.15152	8.14686	8.15508	8.13154	8.13299	8.14284	8.13214	8.13945	8.14918	8.12382	8.14214	8.14062	8.14677	8.14501	8.15268	8.14851	8.13457	8.14611	8.17388	8.14639	8.14157	8.13353	8.13759	8.13323	8.11667	8.12871	8.15977	8.13329	8.12925	8.14546	8.14349
0.365	8.19943	8.18553	8.18125	8.17133	8.16721	8.16133	8.15392	8.1567	8.123	8.12218	8.14266	8.131	8.13832	8.42365	8.15679	8.17236	8.17181	8.14904	8.15186	8.15005	8.15285	8.13281	8.12905	8.13273	8.15145	8.1363	8.14531	8.12314	8.13781	8.13523	8.15181	8.14671	8.14009	8.15548	8.14476	8.15187	8.16924	8.13834	8.14029	8.13122	8.13583	8.12308	8.12347	8.13742	8.15401	8.13256	8.12405	8.1349	8.13857
0.36625	8.20726	8.19577	8.18535	8.17136	8.15782	8.17118	8.16138	8.15211	8.12816	8.13672	8.15271	8.13761	8.13449	8.41805	8.14995	8.17454	8.16681	8.1511	8.1394	8.15216	8.15387	8.13069	8.13314	8.13106	8.14737	8.13181	8.15471	8.12638	8.13684	8.13198	8.14297	8.13918	8.13896	8.14898	8.14187	8.14651	8.16831	8.13877	8.13838	8.1341	8.13553	8.12614	8.12921	8.12094	8.15921	8.12648	8.12608	8.14753	8.14164
0.3675	8.19181	8.18771	8.18043	8.16442	8.16129	8.16889	8.15811	8.15171	8.13475	8.12743	8.15585	8.12839	8.13334	8.42343	8.15378	8.17468	8.17297	8.15765	8.14026	8.15007	8.15092	8.12915	8.13654	8.1285	8.15508	8.14303	8.14546	8.1268	8.13858	8.13365	8.144	8.13973	8.14546	8.14047	8.13649	8.1483	8.17258	8.14784	8.13855	8.12992	8.13177	8.13389	8.13431	8.13152	8.15448	8.14594	8.13203	8.13291	8.14286
0.36875	8.1982	8.18993	8.17141	8.17546	8.1676	8.1728	8.15563	8.1549	8.12717	8.13462	8.14352	8.12352	8.13171	8.42314	8.15152	8.17505	8.17105	8.15257	8.13761	8.14883	8.15194	8.13198	8.13942	8.13949	8.15254	8.13723	8.14363	8.13363	8.13262	8.13259	8.14431	8.14089	8.14531	8.14084	8.13606	8.14723	8.1706	8.14316	8.14228	8.12878	8.14197	8.12053	8.13	8.13166	8.15595	8.13295	8.12528	8.145	8.14353
0.37	8.1944	8.1866	8.17796	8.16297	8.15655	8.16852	8.15833	8.14317	8.12295	8.12497	8.14639	8.13381	8.13189	8.42714	8.15968	8.17093	8.17303	8.14787	8.14451	8.15859	8.1502	8.12478	8.13944	8.13066	8.15	8.13415	8.14632	8.12435	8.12433	8.12755	8.14889	8.1477	8.14925	8.14431	8.1414	8.1451	8.17227	8.14062	8.13277	8.14785	8.13019	8.12173	8.12826	8.12883	8.15606	8.13878	8.12143	8.1375	8.14467
0.37125	8.1922	8.18291	8.17945	8.17313	8.16327	8.1683	8.17146	8.14911	8.13052	8.13363	8.14425	8.12892	8.1309	8.42737	8.15633	8.17164	8.1792	8.1493	8.13602	8.14109	8.15016	8.12374	8.13187	8.12739	8.15009	8.13605	8.15109	8.12999	8.129	8.1282	8.14322	8.14857	8.15283	8.14944	8.13505	8.14923	8.1688	8.14563	8.1416	8.13847	8.13539	8.1284	8.12508	8.12525	8.1544	8.13327	8.14037	8.14092	8.13942
0.3725	8.19127	8.18308	8.17389	8.16801	8.16013	8.16791	8.16531	8.14701	8.12779	8.12435	8.14233	8.12916	8.13474	8.42128	8.14918	8.1737	8.17401	8.1412	8.14004	8.1461	8.1506	8.12227	8.13218	8.13449	8.14509	8.12825	8.14829	8.12024	8.12468	8.12609	8.14437	8.15086	8.15585	8.14621	8.13692	8.14564	8.16142	8.1455	8.13326	8.13698	8.13704	8.13051	8.13046	8.1254	8.15656	8.13103	8.12653	8.14043	8.14173
0.37375	8.20794	8.1959	8.17481	8.16295	8.17058	8.16191	8.16188	8.14896	8.12463	8.13635	8.14649	8.1208	8.13304	8.42668	8.15018	8.15947	8.17513	8.14719	8.14454	8.14084	8.15234	8.13075	8.13851	8.14032	8.15296	8.12898	8.14995	8.12112	8.1276	8.12261	8.15608	8.14249	8.14972	8.15493	8.13885	8.15196	8.1641	8.146	8.14492	8.13273	8.1237	8.12721	8.12032	8.12544	8.15265	8.12965	8.13292	8.14288	8.14426
0.375	8.19317	8.18375	8.17749	8.16964	8.16059	8.16729	8.15421	8.14032	8.13199	8.13626	8.14948	8.1343	8.12475	8.42586	8.15121	8.16476	8.17716	8.14177	8.145	8.14666	8.14533	8.13824	8.13769	8.13314	8.14709	8.13026	8.14675	8.1244	8.13244	8.12849	8.14509	8.1369	8.14061	8.15433	8.13838	8.14754	8.16263	8.14391	8.1317	8.13272	8.13351	8.12045	8.12531	8.12724	8.15757	8.13575	8.12281	8.13683	8.14487
0.37625	8.19757	8.18921	8.17752	8.16562	8.16627	8.16488	8.15579	8.14629	8.12999	8.13023	8.14567	8.12115	8.13674	8.42198	8.15103	8.1651	8.17164	8.1404	8.14704	8.14039	8.13724	8.12213	8.13154	8.12996	8.14874	8.12783	8.15198	8.13671	8.1279	8.13036	8.14145	8.14942	8.15269	8.14689	8.13663	8.1535	8.16578	8.13648	8.13947	8.13581	8.1339	8.12597	8.12135	8.1338	8.15544	8.13115	8.12312	8.13621	8.13413
0.3775	8.19402	8.19149	8.17587	8.17262	8.15842	8.16709	8.15953	8.14414	8.13095	8.12208	8.14618	8.13116	8.12066	8.42734	8.1547	8.17484	8.1703	8.14672	8.13624	8.15401	8.15123	8.13369	8.13229	8.12574	8.14935	8.12605	8.15012	8.12908	8.13589	8.12788	8.1528	8.15412	8.14896	8.14384	8.143	8.14683	8.17059	8.14453	8.13357	8.13735	8.12865	8.12252	8.12156	8.13164	8.15406	8.13662	8.12487	8.13524	8.13432
0.37875	8.20605	8.18974	8.17744	8.17287	8.15774	8.1717	8.16545	8.15319	8.1259	8.12886	8.13659	8.12731	8.12764	8.4292	8.1658	8.17035	8.17449	8.14613	8.13706	8.13934	8.14853	8.12998	8.13334	8.12866	8.13876	8.12904	8.14345	8.12116	8.12867	8.13222	8.14453	8.1432	8.14861	8.14437	8.13547	8.14552	8.16627	8.13622	8.14715	8.13536	8.12789	8.13403	8.12391	8.12612	8.15301	8.13538	8.12436	8.13794	8.14401
0.38	8.20054	8.19229	8.17277	8.16794	8.15751	8.16273	8.15591	8.14889	8.12965	8.13206	8.14255	8.12415	8.13669	8.42959	8.1524	8.16666	8.17643	8.15046	8.13438	8.15118	8.14232	8.13347	8.12993	8.13377	8.14806	8.13675	8.15372	8.12801	8.13313	8.12212	8.14278	8.14301	8.14781	8.14394	8.13437	8.14963	8.16649	8.13604	8.14332	8.12801	8.12899	8.11656	8.12115	8.12273	8.15298	8.12888	8.12829	8.14051	8.13636
0.38125	8.19013	8.18629	8.17992	8.1688	8.15517	8.17189	8.15245	8.15146	8.12182	8.13389	8.14116	8.13207	8.12544	8.41766	8.15064	8.16494	8.17781	8.13781	8.1389	8.1396	8.14178	8.1291	8.12908	8.13341	8.14231	8.12574	8.15024	8.12363	8.13122	8.12685	8.14756	8.14354	8.14906	8.14501	8.13228	8.14924	8.16695	8.1356	8.14173	8.13269	8.13093	8.12722	8.12191	8.13229	8.1567	8.1301	8.13055	8.14074	8.13865
0.3825	8.1966	8.18941	8.1735	8.16306	8.15708	8.16581	8.15195	8.15245	8.12579	8.12294	8.14049	8.13125	8.13144	8.41563	8.16087	8.16975	8.17042	8.14585	8.14296	8.14896	8.15289	8.12093	8.13027	8.12502	8.14528	8.13447	8.15166	8.11694	8.1358	8.13042	8.14306	8.14427	8.14564	8.14448	8.13694	8.14375	8.1644	8.14772	8.13838	8.14037	8.12922	8.12022	8.12241	8.12071	8.16742	8.12312	8.128	8.14588	8.13919
0.38375	8.19505	8.18277	8.17596	8.1598	8.16399	8.16399	8.15473	8.14342	8.13248	8.12671	8.14389	8.13328	8.13443	8.42261	8.15655	8.17283	8.16974	8.1406	8.13567	8.1432	8.14859	8.12734	8.13406	8.12873	8.14679	8.13442	8.14869	8.12571	8.13523	8.13721	8.14287	8.13803	8.14552	8.14491	8.13975	8.14293	8.16572	8.14228	8.14252	8.12899	8.12872	8.12452	8.1196	8.12758	8.15003	8.12759	8.12949	8.1351	8.15132
0.385	8.20887	8.18538	8.17416	8.17029	8.163	8.16569	8.16559	8.15003	8.12218	8.13143	8.1421	8.12433	8.12887	8.42249	8.15583	8.17736	8.17619	8.14437	8.1534	8.15172	8.14794	8.12473	8.13895	8.12686	8.14087	8.13233	8.1479	8.11602	8.1268	8.1332	8.13769	8.1498	8.15156	8.13585	8.14394	8.15094	8.16689	8.13475	8.13725	8.13942	8.13196	8.11718	8.11335	8.12961	8.1494	8.13131	8.13004	8.13813	8.14639
0.38625	8.19516	8.18428	8.17438	8.17291	8.15253	8.17006	8.15204	8.15539	8.1316	8.11763	8.14257	8.12853	8.12899	8.42614	8.15583	8.16842	8.16873	8.13688	8.14143	8.1473	8.14405	8.12573	8.12873	8.13209	8.13782	8.13607	8.14841	8.11581	8.13581	8.13231	8.13987	8.1498	8.14101	8.13839	8.12968	8.14589	8.17199	8.13915	8.13479	8.12788	8.13959	8.12779	8.1236	8.12013	8.15132	8.13671	8.12579	8.13888	8.14045
0.3875	8.2001	8.1867	8.17927	8.16178	8.15865	8.16536	8.15704	8.15048	8.12254	8.13421	8.14261	8.13008	8.12977	8.43823	8.1446	8.17068	8.16779	8.14036	8.14011	8.1509	8.15134	8.12969	8.1274	8.13216	8.14159	8.1266	8.14356	8.12234	8.13651	8.13369	8.14934	8.14557	8.14501	8.14516	8.13798	8.14237	8.16775	8.13667	8.14356	8.12773	8.1401	8.12479	8.1231	8.1219	8.15413	8.13534	8.1272	8.141	8.14492
0.38875	8.19916	8.19347	8.17687	8.16705	8.15915	8.17298	8.1575	8.14828	8.13038	8.13205	8.1412	8.13075	8.12574	8.42199	8.14834	8.16407	8.17329	8.14456	8.14099	8.15207	8.1445	8.13322	8.13102	8.13616	8.13829	8.12881	8.14309	8.12555	8.13219	8.12183	8.14702	8.14794	8.14794	8.14473	8.13685	8.14798	8.16009	8.14236	8.13757	8.13173	8.13382	8.13172	8.12141	8.12721	8.14295	8.12699	8.13223	8.14122	8.13247
0.39	8.19275	8.18664	8.17928	8.17344	8.16268	8.16638	8.15614	8.14785	8.12949	8.11863	8.14397	8.12578	8.13418	8.41937	8.15305	8.17276	8.17547	8.14816	8.13968	8.15094	8.14075	8.11748	8.13228	8.12844	8.14837	8.13336	8.1465	8.12266	8.12323	8.12593	8.14253	8.13683	8.14974	8.13625	8.1347	8.14604	8.1556	8.13473	8.13277	8.13239	8.13371	8.12697	8.12052	8.12382	8.15051	8.12943	8.13285	8.13463	8.14004
0.39125	8.19272	8.18292	8.18091	8.16822	8.15813	8.16006	8.15284	8.14987	8.12558	8.12958	8.13733	8.12463	8.13443	8.41331	8.15438	8.17582	8.1743	8.14536	8.14531	8.14892	8.14861	8.11867	8.12883	8.12415	8.1484	8.12634	8.14544	8.13141	8.12885	8.13378	8.14552	8.13761	8.14786	8.13715	8.13441	8.13895	8.16345	8.14662	8.13973	8.13703	8.13754	8.1218	8.12119	8.12287	8.14948	8.12677	8.11973	8.13806	8.13419
0.3925	8.1966	8.18331	8.17246	8.16648	8.15792	8.16638	8.1603	8.14992	8.12453	8.11466	8.14577	8.12384	8.13042	8.42702	8.15117	8.17152	8.17392	8.14566	8.13932	8.13495	8.15113	8.141	8.1299	8.13681	8.14963	8.1324	8.15496	8.1235	8.12144	8.12435	8.14111	8.13917	8.15385	8.14715	8.12783	8.14347	8.1647	8.1429	8.13816	8.12952	8.12879	8.12276	8.12389	8.11659	8.14984	8.1315	8.12902	8.13317	8.13991
0.39375	8.20228	8.18002	8.16949	8.17473	8.1527	8.17609	8.15521	8.1426	8.12459	8.12551	8.14307	8.12491	8.124	8.41062	8.14749	8.17281	8.16397	8.14484	8.14387	8.13794	8.13922	8.12807	8.12896	8.13225	8.141	8.13135	8.14892	8.12764	8.12423	8.13128	8.13753	8.14203	8.14801	8.14164	8.14607	8.14383	8.16523	8.14684	8.14336	8.13158	8.13787	8.12717	8.13159	8.12008	8.15038	8.12309	8.11927	8.14005	8.13231
0.395	8.20155	8.18264	8.16533	8.16747	8.15452	8.16805	8.16399	8.14876	8.12901	8.12731	8.14318	8.12547	8.133	8.42301	8.14976	8.16545	8.16379	8.14828	8.14335	8.1477	8.14141	8.12272	8.1326	8.12561	8.13724	8.12543	8.15038	8.12323	8.12508	8.12871	8.14779	8.14419	8.14844	8.14032	8.14077	8.14997	8.16184	8.13229	8.13421	8.1358	8.13851	8.11707	8.115	8.12552	8.15332	8.12289	8.1189	8.12762	8.14201
0.39625	8.19074	8.18454	8.17271	8.16722	8.16162	8.15917	8.15098	8.14268	8.12778	8.12841	8.14871	8.13205	8.13649	8.41605	8.14502	8.17151	8.16779	8.13435	8.13748	8.14328	8.15107	8.12511	8.14297	8.13731	8.13656	8.12877	8.14476	8.11919	8.13228	8.1309	8.14972	8.14769	8.13722	8.14652	8.13261	8.14706	8.16158	8.13923	8.1406	8.13594	8.12601	8.12523	8.11567	8.12	8.15581	8.13265	8.12253	8.14371	8.13451
0.3975	8.18957	8.18635	8.16937	8.16418	8.1535	8.1545	8.15539	8.1392	8.12439	8.12077	8.14818	8.1205	8.13377	8.4281	8.14481	8.16338	8.16573	8.14189	8.13468	8.14612	8.14636	8.12731	8.12162	8.11904	8.14093	8.12667	8.14773	8.12484	8.13012	8.12701	8.13941	8.14426	8.14424	8.13971	8.14144	8.14031	8.16701	8.1408	8.14461	8.12492	8.12585	8.12174	8.1192	8.11587	8.1465	8.13579	8.12238	8.13078	8.13326
0.39875	8.20321	8.18155	8.17549	8.16321	8.15407	8.1636	8.15325	8.14518	8.11493	8.12089	8.13795	8.12095	8.13012	8.4133	8.15007	8.16162	8.17248	8.14009	8.13556	8.14165	8.14406	8.12332	8.12202	8.1261	8.14179	8.1269	8.14379	8.12282	8.12892	8.12786	8.14287	8.14066	8.143	8.13697	8.12495	8.14802	8.16157	8.14755	8.13372	8.13385	8.13922	8.1258	8.11718	8.12047	8.1514	8.12678	8.1162	8.12977	8.13727
0.4	8.19	8.19037	8.16696	8.16161	8.15431	8.16107	8.16083	8.1473	8.12139	8.12212	8.14004	8.1293	8.13347	8.41786	8.14283	8.16831	8.16634	8.14172	8.14604	8.14121	8.13861	8.12243	8.1298	8.12686	8.14824	8.12847	8.13697	8.12451	8.13159	8.12761	8.14801	8.15474	8.14694	8.1478	8.13785	8.13276	8.15949	8.1355	8.13075	8.13018	8.12655	8.12634	8.12159	8.11709	8.16149	8.11803	8.12472	8.1297	8.1391
0.40125	8.18497	8.17806	8.16693	8.16391	8.15902	8.16712	8.1513	8.14289	8.12337	8.12357	8.13532	8.13207	8.12853	8.41285	8.14572	8.16587	8.16441	8.1461	8.13495	8.14184	8.14029	8.12425	8.12222	8.12703	8.14233	8.13492	8.14224	8.12616	8.12604	8.12846	8.13789	8.14975	8.15759	8.14465	8.1407	8.13294	8.1647	8.14988	8.13159	8.13702	8.12861	8.12135	8.12099	8.12581	8.15205	8.12555	8.11833	8.14599	8.14358
0.4025	8.18768	8.18782	8.17159	8.16347	8.15984	8.15637	8.15683	8.14266	8.11428	8.11367	8.13837	8.12465	8.12476	8.41652	8.14314	8.16105	8.17175	8.14003	8.13509	8.13998	8.12995	8.12575	8.12494	8.11921	8.14182	8.12627	8.14477	8.12902	8.12487	8.12239	8.14719	8.14503	8.14795	8.13571	8.13987	8.14509	8.15843	8.13489	8.14468	8.13497	8.13214	8.12806	8.11822	8.1199	8.15318	8.12391	8.12541	8.1394	8.14118
0.40375	8.19254	8.17841	8.17217	8.17389	8.15182	8.16981	8.15602	8.13669	8.1202	8.12754	8.13794	8.12581	8.12411	8.40464	8.15174	8.16247	8.16702	8.14004	8.14193	8.14365	8.14765	8.12893	8.12972	8.12525	8.14384	8.13634	8.15323	8.12274	8.12855	8.12575	8.14246	8.15322	8.14446	8.13584	8.12874	8.14293	8.16069	8.13219	8.14133	8.13303	8.13349	8.12384	8.12247	8.12134	8.14806	8.13132	8.12454	8.13607	8.13013
0.405	8.19873	8.18893	8.1853	8.16807	8.155	8.16282	8.15934	8.15367	8.12445	8.12577	8.14754	8.13078	8.12387	8.41687	8.15119	8.16042	8.17105	8.14144	8.12929	8.14748	8.14523	8.12151	8.12828	8.12757	8.13908	8.12928	8.1484	8.12922	8.12737	8.11875	8.1432	8.14809	8.14264	8.14237	8.13677	8.1385	8.15434	8.14014	8.13853	8.1282	8.13221	8.11969	8.1212	8.12037	8.15998	8.12775	8.12799	8.12562	8.13223
0.40625	8.19414	8.17834	8.17221	8.17027	8.16131	8.15707	8.15783	8.14762	8.11862	8.12754	8.14432	8.1235	8.12468	8.41965	8.14815	8.16887	8.17349	8.14134	8.1396	8.14231	8.13628	8.12967	8.12603	8.13044	8.13886	8.13286	8.14156	8.12387	8.12178	8.13116	8.1429	8.14394	8.14641	8.13288	8.1294	8.13777	8.16359	8.14425	8.128	8.13279	8.13476	8.11883	8.1251	8.12067	8.15046	8.11979	8.12785	8.14052	8.13861
0.4075	8.18946	8.18369	8.17279	8.16812	8.16463	8.15945	8.15399	8.13396	8.12117	8.12629	8.13646	8.12002	8.13408	8.41634	8.14733	8.16738	8.17078	8.14061	8.13715	8.14656	8.14187	8.12692	8.13632	8.13274	8.13899	8.13231	8.14426	8.11823	8.13018	8.12839	8.14643	8.13882	8.14899	8.13738	8.13176	8.14094	8.15898	8.14068	8.13994	8.12509	8.13788	8.10896	8.12635	8.12034	8.155	8.12798	8.12389	8.13231	8.13205
0.40875	8.18294	8.18662	8.17407	8.16815	8.15665	8.16342	8.15534	8.14044	8.11926	8.12501	8.13844	8.12805	8.13135	8.42235	8.14423	8.16444	8.16575	8.14459	8.13328	8.14033	8.14326	8.11792	8.12977	8.12462	8.13503	8.13495	8.13668	8.1257	8.12768	8.13278	8.13706	8.13554	8.14977	8.14693	8.1288	8.14504	8.1637	8.13987	8.13495	8.13089	8.13214	8.12345	8.1235	8.1247	8.15973	8.11797	8.12705	8.1308	8.12984
0.41	8.19267	8.18402	8.17445	8.16852	8.16063	8.16239	8.1627	8.14867	8.1166	8.12166	8.14389	8.12228	8.12582	8.41772	8.14079	8.16464	8.17448	8.14517	8.13541	8.14783	8.14082	8.1219	8.13461	8.12388	8.14265	8.12709	8.14132	8.12125	8.12089	8.12782	8.14815	8.13991	8.13581	8.13717	8.13264	8.14425	8.16322	8.13943	8.14436	8.12766	8.13008	8.11644	8.1167	8.12984	8.15312	8.12482	8.12321	8.13473	8.13923
0.41125	8.19652	8.1787	8.17519	8.16513	8.1596	8.16575	8.15694	8.14336	8.11903	8.12648	8.1422	8.11342	8.12136	8.40971	8.14545	8.15892	8.1763	8.13779	8.13825	8.14291	8.14169	8.12383	8.12874	8.12788	8.14183	8.13056	8.14072	8.12551	8.13388	8.12263	8.14487	8.14818	8.147	8.14156	8.12829	8.14057	8.16825	8.13436	8.14121	8.1221	8.12987	8.11265	8.12208	8.12837	8.14951	8.12502	8.12318	8.13238	8.1356
0.4125	8.18857	8.17865	8.16934	8.16586	8.16064	8.1609	8.15601	8.14078	8.12722	8.11886	8.14239	8.12417	8.127	8.41401	8.15129	8.16835	8.16874	8.1302	8.12964	8.14095	8.14647	8.12576	8.12241	8.12618	8.14233	8.12614	8.14137	8.11719	8.12831	8.12247	8.14602	8.13906	8.14427	8.1427	8.14075	8.14777	8.15763	8.13107	8.13763	8.1389	8.13	8.12009	8.11893	8.12548	8.15203	8.13227	8.11866	8.13556	8.13989
0.41375	8.18693	8.18231	8.16646	8.16777	8.16289	8.16844	8.15224	8.13332	8.11929	8.12889	8.13983	8.12495	8.13259	8.42532	8.14023	8.16747	8.16425	8.14091	8.13113	8.14092	8.14267	8.11801	8.12637	8.12508	8.13874	8.13337	8.14268	8.12637	8.12429	8.12488	8.13589	8.1351	8.15114	8.13487	8.12283	8.14181	8.15996	8.14227	8.12623	8.13377	8.12964	8.12219	8.11694	8.11426	8.15395	8.12724	8.11978	8.13716	8.13301
0.415	8.18889	8.17935	8.17179	8.1658	8.16294	8.15545	8.16605	8.14803	8.12754	8.126	8.14301	8.11564	8.13063	8.41432	8.1471	8.16267	8.16615	8.1418	8.13437	8.14257	8.13967	8.13267	8.13142	8.11904	8.13599	8.12676	8.14374	8.1253	8.12353	8.12211	8.13825	8.14285	8.15227	8.13733	8.12165	8.14093	8.15854	8.14085	8.12869	8.13437	8.12519	8.11905	8.12463	8.11263	8.1612	8.12325	8.12415	8.14022	8.1359
0.41625	8.19319	8.17758	8.17215	8.16375	8.15601	8.15576	8.15102	8.14274	8.12651	8.12814	8.14729	8.12671	8.12553	8.41077	8.14463	8.17199	8.17127	8.14346	8.13803	8.14642	8.14154	8.12022	8.12911	8.12803	8.14206	8.12566	8.14178	8.12026	8.1269	8.12256	8.13392	8.13819	8.15213	8.13831	8.13794	8.14058	8.16639	8.1368	8.13718	8.12271	8.12669	8.11428	8.11672	8.11795	8.15214	8.11691	8.13055	8.13092	8.12943
0.4175	8.18968	8.18031	8.16499	8.16278	8.15293	8.17071	8.15076	8.14503	8.12788	8.12906	8.14098	8.12677	8.12571	8.42122	8.14198	8.16028	8.16885	8.14012	8.12647	8.13671	8.14632	8.11701	8.12632	8.12503	8.13545	8.12654	8.1426	8.1235	8.12696	8.12459	8.1348	8.13318	8.14403	8.14642	8.12583	8.14836	8.16082	8.14345	8.1355	8.128	8.12442	8.12162	8.11599	8.12018	8.14334	8.13305	8.13468	8.13772	8.14145
0.41875	8.19716	8.18851	8.16903	8.15908	8.1496	8.16268	8.15	8.14032	8.11944	8.12296	8.13824	8.11771	8.12905	8.41808	8.15793	8.16682	8.16336	8.13437	8.13789	8.14406	8.13983	8.1223	8.12203	8.13104	8.14519	8.12483	8.14158	8.11736	8.13293	8.12296	8.14231	8.14319	8.14457	8.14216	8.12993	8.13956	8.15916	8.14005	8.12661	8.13263	8.12095	8.12476	8.11755	8.11375	8.15148	8.12589	8.12404	8.12936	8.13094
0.42	8.19272	8.18037	8.16985	8.17331	8.16	8.15994	8.14438	8.13782	8.1188	8.12065	8.13295	8.12176	8.12357	8.41969	8.14364	8.16887	8.16462	8.15307	8.13965	8.14143	8.14204	8.12617	8.13359	8.1274	8.1351	8.13227	8.14401	8.11907	8.11893	8.12251	8.14508	8.13561	8.13963	8.13999	8.13321	8.14826	8.15254	8.12842	8.13509	8.13831	8.12377	8.11701	8.11878	8.12301	8.13802	8.12372	8.12034	8.13502	8.13214
0.42125	8.19345	8.19368	8.17031	8.16533	8.15312	8.15576	8.16002	8.13791	8.11718	8.12698	8.13908	8.11752	8.13213	8.4252	8.1479	8.1602	8.16861	8.13262	8.14024	8.14105	8.14371	8.12565	8.1335	8.12577	8.14638	8.12521	8.14602	8.11745	8.12303	8.12838	8.1431	8.14087	8.14462	8.14452	8.13042	8.14335	8.15488	8.1359	8.12458	8.12995	8.12903	8.11606	8.12156	8.11634	8.14884	8.12879	8.1341	8.12978	8.13897
0.4225	8.19463	8.18085	8.16683	8.16844	8.15025	8.15288	8.15831	8.14572	8.13165	8.12099	8.1423	8.11963	8.12602	8.41259	8.147	8.1724	8.16879	8.14468	8.13667	8.14153	8.14277	8.1133	8.13381	8.11993	8.14005	8.12498	8.13892	8.12034	8.1319	8.12084	8.13603	8.14204	8.14326	8.13796	8.13003	8.13787	8.15652	8.13081	8.13333	8.12578	8.13314	8.12912	8.11757	8.11994	8.14164	8.11637	8.1203	8.13947	8.13618
0.42375	8.18543	8.18362	8.17171	8.16301	8.15967	8.15295	8.15098	8.14731	8.12491	8.13389	8.13239	8.11823	8.12861	8.41563	8.13956	8.16821	8.17476	8.14158	8.13539	8.13707	8.14487	8.12089	8.1352	8.12506	8.14655	8.13046	8.14266	8.11553	8.12337	8.12667	8.13858	8.13485	8.14124	8.13806	8.12904	8.13956	8.16018	8.1329	8.13522	8.13003	8.12363	8.1251	8.12157	8.11962	8.1541	8.12612	8.12454	8.13163	8.13566
0.425	8.18236	8.18496	8.16902	8.1621	8.16274	8.15912	8.14679	8.14639	8.12025	8.12687	8.14113	8.12915	8.12513	8.41359	8.14726	8.16824	8.17462	8.1351	8.13709	8.14293	8.14027	8.13035	8.123	8.11932	8.1412	8.12717	8.13749	8.11321	8.12093	8.12341	8.13346	8.14626	8.13628	8.14056	8.13988	8.14315	8.15603	8.12712	8.12983	8.12252	8.13539	8.12487	8.11877	8.11787	8.15542	8.12339	8.12697	8.12612	8.13705
0.42625	8.18553	8.17883	8.16742	8.15615	8.16016	8.16251	8.144	8.13607	8.11992	8.12393	8.14348	8.12145	8.12731	8.42128	8.13791	8.15743	8.16585	8.14244	8.12809	8.13612	8.14202	8.12324	8.12377	8.12264	8.14008	8.12942	8.14337	8.1156	8.12421	8.1249	8.13011	8.13751	8.14203	8.13291	8.13201	8.14293	8.16652	8.13531	8.12716	8.12359	8.1236	8.11846	8.11995	8.11993	8.14792	8.11727	8.12208	8.1357	8.13443
0.4275	8.18785	8.18205	8.17224	8.16596	8.14923	8.16295	8.15476	8.14549	8.13171	8.12781	8.14225	8.11172	8.11301	8.41638	8.1469	8.16087	8.16826	8.13497	8.13259	8.14371	8.1381	8.12407	8.12719	8.12992	8.14697	8.13238	8.13912	8.11561	8.12675	8.12536	8.14351	8.13662	8.13554	8.14001	8.12011	8.13861	8.15592	8.13237	8.12791	8.13069	8.12551	8.12427	8.12194	8.11789	8.15163	8.12568	8.12471	8.12787	8.13634
0.42875	8.1824	8.18297	8.16889	8.15487	8.15151	8.15501	8.14544	8.14315	8.1245	8.12664	8.13758	8.1172	8.1275	8.41789	8.15479	8.1675	8.17331	8.13886	8.12633	8.14252	8.15075	8.12066	8.12383	8.1379	8.13867	8.12354	8.14545	8.11381	8.12419	8.11189	8.13947	8.14174	8.14237	8.13558	8.13184	8.13726	8.16958	8.12849	8.13784	8.12795	8.12453	8.11682	8.12154	8.12144	8.14768	8.13295	8.11864	8.1339	8.14123
0.43	8.19599	8.18555	8.16692	8.16007	8.15363	8.15957	8.15008	8.13768	8.11824	8.12173	8.14438	8.11832	8.12653	8.40846	8.14373	8.16659	8.17962	8.14526	8.13686	8.14063	8.13785	8.1222	8.12142	8.12315	8.14051	8.12643	8.14602	8.11504	8.11932	8.11963	8.14181	8.13291	8.14723	8.13996	8.12337	8.147	8.16026	8.1333	8.1292	8.12052	8.12524	8.12275	8.12016	8.11755	8.14909	8.12361	8.11685	8.14292	8.1316
0.43125	8.18663	8.18273	8.17483	8.16121	8.1533	8.16049	8.14829	8.1442	8.11397	8.13105	8.13748	8.1213	8.12648	8.41843	8.14542	8.16296	8.1679	8.14273	8.13219	8.14636	8.14205	8.1205	8.12719	8.13297	8.13729	8.12632	8.14324	8.1098	8.11957	8.1194	8.13773	8.13804	8.13928	8.14354	8.13112	8.14797	8.1604	8.14184	8.11885	8.12982	8.12882	8.12334	8.11665	8.11498	8.14227	8.12336	8.11515	8.13572	8.13129
0.4325	8.19036	8.17737	8.16155	8.16614	8.15345	8.15869	8.15216	8.14271	8.12099	8.12424	8.13473	8.11983	8.12925	8.41179	8.14027	8.1665	8.16626	8.13948	8.13611	8.1391	8.14601	8.12255	8.12487	8.11855	8.14518	8.12222	8.13737	8.11354	8.13446	8.13097	8.14326	8.13809	8.14309	8.14311	8.12516	8.13889	8.15485	8.14043	8.13046	8.12768	8.12472	8.11413	8.12128	8.11893	8.15075	8.12831	8.12857	8.13237	8.1288
0.43375	8.19167	8.17253	8.16271	8.1617	8.14824	8.15911	8.14813	8.14256	8.11395	8.1214	8.145	8.12242	8.12088	8.41393	8.15338	8.15812	8.16565	8.14003	8.13114	8.14316	8.15141	8.11981	8.13024	8.12994	8.14269	8.12839	8.14732	8.11577	8.12842	8.12485	8.13661	8.13921	8.13946	8.13374	8.12763	8.14597	8.15261	8.13873	8.12507	8.12347	8.12732	8.11334	8.1213	8.11965	8.16181	8.11738	8.12441	8.13635	8.13737
0.435	8.19151	8.18019	8.16939	8.1536	8.14717	8.15941	8.15482	8.12766	8.12347	8.11831	8.14334	8.1259	8.12487	8.41752	8.15743	8.16683	8.16617	8.14847	8.13826	8.13605	8.14087	8.11981	8.12294	8.11867	8.14515	8.1272	8.14783	8.11945	8.12056	8.1281	8.14443	8.14558	8.13222	8.13486	8.1287	8.14061	8.15691	8.12908	8.12893	8.12918	8.1217	8.11158	8.11543	8.12229	8.13971	8.12855	8.1204	8.13136	8.13398
0.43625	8.19083	8.18008	8.16438	8.15459	8.15703	8.16146	8.15168	8.14001	8.11526	8.12196	8.14266	8.1252	8.11916	8.41559	8.14156	8.16766	8.1676	8.14148	8.13861	8.13538	8.13819	8.11792	8.12376	8.1243	8.13667	8.11697	8.1428	8.11738	8.12898	8.1288	8.14106	8.1405	8.13884	8.13528	8.12303	8.13583	8.16508	8.13106	8.12917	8.13204	8.13506	8.10947	8.11908	8.12173	8.15117	8.13131	8.12177	8.13433	8.13521
0.4375	8.18067	8.18135	8.17188	8.16422	8.15446	8.16515	8.1501	8.13318	8.12733	8.12422	8.13495	8.12525	8.12597	8.40905	8.15469	8.16109	8.16481	8.12983	8.13696	8.14879	8.13638	8.12304	8.12228	8.1194	8.13887	8.12905	8.13953	8.11968	8.12744	8.1177	8.13001	8.13863	8.14388	8.14382	8.13074	8.13491	8.16668	8.14407	8.1298	8.12854	8.12607	8.12307	8.11777	8.11794	8.14251	8.12109	8.12037	8.12895	8.13433
0.43875	8.1941	8.17997	8.17083	8.16534	8.15712	8.15788	8.15114	8.13849	8.11697	8.12113	8.13574	8.118	8.12586	8.40723	8.15293	8.16088	8.16513	8.13962	8.12802	8.14032	8.13676	8.12075	8.12468	8.1301	8.14072	8.12152	8.13856	8.11007	8.12182	8.12162	8.13072	8.14182	8.14293	8.14175	8.11884	8.14163	8.15162	8.12551	8.13048	8.12628	8.12408	8.11385	8.1183	8.12136	8.15225	8.1252	8.12522	8.12681	8.13587
0.44	8.19266	8.18323	8.16876	8.15394	8.147	8.16622	8.14538	8.14175	8.12269	8.12651	8.13142	8.11563	8.13614	8.41743	8.14514	8.15826	8.16744	8.13755	8.12943	8.14304	8.13532	8.12	8.1198	8.12452	8.13825	8.12892	8.14199	8.11327	8.11982	8.11633	8.13713	8.14009	8.13806	8.13405	8.13696	8.13311	8.16459	8.13627	8.12009	8.12798	8.12791	8.11503	8.10644	8.11667	8.14511	8.12465	8.1155	8.13446	8.12727
0.44125	8.18952	8.1773	8.16239	8.15613	8.14825	8.15448	8.14579	8.14498	8.11854	8.12449	8.1339	8.12388	8.12063	8.40899	8.14725	8.15969	8.16316	8.13722	8.13095	8.14105	8.14122	8.11502	8.118	8.11016	8.13819	8.11602	8.14189	8.11773	8.1167	8.12819	8.13396	8.13168	8.13725	8.142	8.13091	8.13959	8.14982	8.13569	8.13714	8.12203	8.13065	8.11963	8.11465	8.11802	8.14942	8.12819	8.12454	8.12468	8.13409
0.4425	8.18118	8.18263	8.17363	8.17207	8.15683	8.15503	8.15446	8.13564	8.11738	8.11969	8.13875	8.11976	8.12921	8.41663	8.14997	8.16396	8.16635	8.13504	8.13017	8.13388	8.14497	8.12114	8.12652	8.12233	8.13615	8.12938	8.13988	8.11207	8.13057	8.12323	8.1424	8.12529	8.1339	8.13066	8.13046	8.14143	8.15594	8.13311	8.1293	8.13194	8.1226	8.11124	8.12973	8.12248	8.14449	8.11809	8.12563	8.13878	8.13807
0.44375	8.18937	8.1776	8.16292	8.15746	8.14871	8.1595	8.14805	8.13657	8.12345	8.1292	8.13799	8.12158	8.12188	8.40849	8.14191	8.16372	8.16645	8.13278	8.12897	8.14648	8.13334	8.11495	8.12484	8.12891	8.13322	8.12791	8.14284	8.11649	8.12398	8.12317	8.14149	8.12732	8.1445	8.12903	8.13253	8.13481	8.16085	8.13093	8.13194	8.12019	8.12441	8.11746	8.11702	8.11965	8.13977	8.12434	8.11633	8.13545	8.13462
0.445	8.19709	8.18083	8.17221	8.16452	8.15691	8.15873	8.14923	8.1449	8.11911	8.1129	8.14205	8.12059	8.12663	8.41774	8.14778	8.16675	8.1699	8.13322	8.13417	8.13554	8.13697	8.11822	8.12856	8.12478	8.1425	8.12629	8.1447	8.12313	8.11993	8.12312	8.13728	8.13193	8.13491	8.13211	8.12294	8.1338	8.16103	8.13173	8.13784	8.1342	8.12504	8.11436	8.11765	8.12213	8.14988	8.1275	8.1319	8.12964	8.13147
0.44625	8.19201	8.17494	8.16391	8.15645	8.15171	8.15205	8.1448	8.1383	8.12045	8.12709	8.1391	8.11565	8.12898	8.40513	8.14757	8.16119	8.17062	8.13675	8.13798	8.14291	8.13745	8.1188	8.12335	8.13138	8.13708	8.13	8.13603	8.11504	8.12793	8.12163	8.13917	8.13386	8.13639	8.14541	8.12226	8.13825	8.14889	8.13882	8.12951	8.12286	8.1271	8.10932	8.11378	8.12052	8.13555	8.12617	8.12603	8.12457	8.13786
0.4475	8.17854	8.17986	8.17224	8.15621	8.15449	8.16918	8.14515	8.14751	8.11849	8.11145	8.14706	8.11675	8.13112	8.41287	8.14958	8.16042	8.15934	8.1341	8.14038	8.14257	8.13397	8.12621	8.12438	8.12268	8.13813	8.12049	8.13622	8.11527	8.11699	8.12463	8.13607	8.14031	8.1411	8.13352	8.13427	8.13904	8.15635	8.13676	8.12356	8.13134	8.1265	8.1164	8.1124	8.11394	8.15286	8.12485	8.1144	8.12739	8.12922
0.44875	8.18699	8.17915	8.16289	8.15617	8.15359	8.15497	8.14142	8.1385	8.11265	8.12881	8.13974	8.12411	8.12721	8.40619	8.14979	8.16022	8.17028	8.1366	8.13579	8.13994	8.13253	8.12547	8.12712	8.11512	8.13854	8.13261	8.14207	8.11823	8.11922	8.12839	8.13145	8.13595	8.14785	8.12655	8.13035	8.14197	8.16018	8.13419	8.12942	8.1287	8.12682	8.10874	8.11813	8.12647	8.14271	8.12316	8.11482	8.12734	8.13221
0.45	8.18692	8.17527	8.16179	8.15692	8.1478	8.16241	8.14736	8.13959	8.13224	8.11902	8.13576	8.12696	8.11901	8.41527	8.14709	8.16191	8.16763	8.13753	8.12938	8.14177	8.14337	8.11396	8.1226	8.12272	8.13497	8.12097	8.12997	8.12017	8.13105	8.12205	8.13489	8.13313	8.1322	8.14558	8.12468	8.13883	8.15148	8.1293	8.13329	8.13557	8.12078	8.11655	8.12698	8.11238	8.14899	8.11931	8.13149	8.1287	8.13039
0.45125	8.18467	8.17974	8.16428	8.15937	8.15954	8.15855	8.14327	8.13875	8.12332	8.11519	8.13534	8.11227	8.11718	8.40623	8.14424	8.15751	8.16553	8.13739	8.13054	8.1334	8.13277	8.11769	8.12375	8.12354	8.13617	8.12772	8.14475	8.11843	8.11611	8.12694	8.13788	8.1412	8.14522	8.13926	8.12514	8.14675	8.16475	8.12685	8.12488	8.11634	8.11906	8.11538	8.11411	8.11292	8.14713	8.12292	8.11664	8.1244	8.12815
0.4525	8.18751	8.17753	8.16463	8.16224	8.14791	8.15551	8.1504	8.14244	8.11821	8.12093	8.13321	8.12302	8.12337	8.40599	8.14254	8.16815	8.16447	8.13314	8.13779	8.14043	8.14361	8.11786	8.12367	8.1211	8.13573	8.12654	8.13915	8.12457	8.12334	8.12259	8.13962	8.13869	8.13168	8.13256	8.1266	8.13688	8.16595	8.12788	8.12562	8.13458	8.12083	8.12401	8.1154	8.11323	8.14489	8.12243	8.12998	8.1362	8.12473
0.45375	8.18974	8.17594	8.1713	8.16171	8.14569	8.15259	8.1401	8.13175	8.11155	8.1267	8.13599	8.12342	8.124	8.41666	8.15181	8.15807	8.17374	8.1446	8.12992	8.13521	8.14068	8.11477	8.12887	8.1259	8.12645	8.12416	8.14208	8.12538	8.12434	8.12088	8.13715	8.13344	8.13733	8.13541	8.12464	8.13124	8.1608	8.1409	8.13402	8.12797	8.1158	8.11205	8.11387	8.1109	8.1532	8.11724	8.11959	8.13094	8.13654
0.455	8.1862	8.18611	8.16874	8.15894	8.15542	8.15688	8.14759	8.13878	8.10884	8.12562	8.13335	8.11491	8.12	8.41451	8.13468	8.15466	8.16081	8.13239	8.13468	8.14419	8.13466	8.12047	8.11983	8.1173	8.14618	8.12571	8.13818	8.11724	8.1178	8.11622	8.1403	8.13036	8.14156	8.14571	8.1316	8.14667	8.15964	8.13732	8.12245	8.12389	8.125	8.11974	8.12008	8.10337	8.1489	8.11533	8.12889	8.12948	8.12839
0.45625	8.19633	8.17704	8.16572	8.15192	8.14795	8.1571	8.14337	8.13146	8.12507	8.12169	8.13597	8.1165	8.11921	8.41505	8.13965	8.15101	8.17036	8.12974	8.12177	8.12941	8.13333	8.11287	8.11786	8.117	8.13676	8.11279	8.13679	8.1177	8.12531	8.12064	8.14166	8.13631	8.14852	8.13681	8.12378	8.13921	8.14923	8.13475	8.12972	8.12048	8.12933	8.11004	8.11703	8.12358	8.14096	8.12113	8.12551	8.12547	8.13931
0.4575	8.17996	8.17017	8.1684	8.15529	8.15568	8.1565	8.14579	8.13015	8.11659	8.11714	8.13288	8.11489	8.11657	8.4189	8.13896	8.16123	8.1571	8.13842	8.13095	8.13874	8.14077	8.1235	8.12783	8.12075	8.13716	8.12912	8.14049	8.11563	8.11394	8.11794	8.13915	8.13031	8.13928	8.13399	8.1256	8.13842	8.15127	8.12891	8.12604	8.1195	8.12628	8.10853	8.10842	8.11763	8.15467	8.11905	8.12296	8.12661	8.13521
0.45875	8.18926	8.17879	8.16795	8.15936	8.16164	8.1562	8.14999	8.14379	8.12665	8.11749	8.14097	8.11219	8.12191	8.40288	8.14304	8.16043	8.16028	8.13401	8.13209	8.13984	8.13113	8.11876	8.12258	8.12454	8.13342	8.1284	8.14438	8.11503	8.12281	8.1229	8.13791	8.14556	8.13759	8.1318	8.13716	8.13538	8.14834	8.12989	8.13942	8.12067	8.12622	8.10112	8.10501	8.11939	8.14768	8.12253	8.12094	8.13478	8.12659
0.46	8.18939	8.17702	8.16796	8.16422	8.14331	8.15629	8.14496	8.14035	8.12415	8.12947	8.13043	8.1151	8.12236	8.41476	8.13924	8.1641	8.16665	8.13185	8.13026	8.14136	8.13752	8.11641	8.1268	8.12241	8.13402	8.12323	8.14727	8.11071	8.12371	8.12936	8.1367	8.13299	8.1418	8.13068	8.12987	8.13383	8.15618	8.12953	8.13265	8.13347	8.12074	8.12479	8.10953	8.10993	8.15211	8.126	8.11899	8.12625	8.13432
0.46125	8.17844	8.177	8.17091	8.1638	8.15025	8.15386	8.14763	8.13782	8.1187	8.12458	8.13699	8.11952	8.1209	8.40631	8.14243	8.15971	8.16701	8.13244	8.13566	8.13657	8.14422	8.10678	8.11505	8.12563	8.13819	8.1271	8.1408	8.11272	8.10965	8.12159	8.14534	8.13645	8.13255	8.13006	8.12707	8.13583	8.15123	8.1372	8.13362	8.13275	8.1225	8.11815	8.11646	8.10532	8.15096	8.12777	8.12097	8.13349	8.13833
0.4625	8.18673	8.18183	8.16516	8.15152	8.14658	8.15731	8.14833	8.143	8.10957	8.12369	8.12892	8.11497	8.11863	8.40794	8.14489	8.15733	8.16134	8.13744	8.14004	8.13712	8.1361	8.11916	8.11791	8.1222	8.13953	8.11971	8.14414	8.12276	8.12694	8.12834	8.1369	8.13797	8.13694	8.13833	8.12896	8.14316	8.15099	8.13375	8.12033	8.12885	8.125	8.10691	8.12138	8.11578	8.14366	8.126	8.12364	8.13742	8.1302
0.46375	8.18458	8.17778	8.17217	8.16105	8.14392	8.15122	8.15433	8.1476	8.11442	8.11845	8.13898	8.12239	8.11034	8.418	8.13595	8.16679	8.16708	8.13991	8.13604	8.13995	8.14133	8.11566	8.12308	8.11852	8.1323	8.12591	8.14732	8.12011	8.11567	8.12185	8.14048	8.14235	8.1385	8.13077	8.12875	8.13802	8.16041	8.1321	8.12522	8.11967	8.12652	8.11465	8.10792	8.10841	8.14255	8.12852	8.1209	8.12997	8.13234
0.465	8.18112	8.17026	8.1629	8.16059	8.15838	8.1608	8.15282	8.14078	8.11872	8.10891	8.13367	8.11535	8.1165	8.40131	8.14558	8.15611	8.16422	8.13428	8.12854	8.13149	8.13972	8.127	8.11853	8.12435	8.13272	8.12976	8.13392	8.12604	8.12265	8.12067	8.13898	8.13092	8.14008	8.13898	8.13027	8.1271	8.14595	8.13089	8.12612	8.12341	8.12867	8.11127	8.1186	8.11805	8.14265	8.11641	8.12081	8.12417	8.12588
0.46625	8.18125	8.17387	8.16699	8.15659	8.14388	8.16471	8.14866	8.14763	8.11325	8.12097	8.13425	8.11245	8.10953	8.41495	8.1497	8.15747	8.16906	8.13745	8.1365	8.13801	8.14007	8.11859	8.12104	8.11797	8.13245	8.12012	8.13761	8.11105	8.11611	8.12055	8.13577	8.13633	8.13821	8.13624	8.12172	8.13512	8.16003	8.13778	8.12897	8.13484	8.12585	8.11768	8.12263	8.12138	8.14763	8.11335	8.12491	8.12011	8.13414
0.4675	8.18298	8.17481	8.16595	8.15247	8.14699	8.15092	8.14834	8.13374	8.11008	8.1237	8.13501	8.11186	8.11324	8.40632	8.14771	8.15959	8.16077	8.13881	8.12586	8.13294	8.13182	8.11331	8.11932	8.12433	8.14035	8.11539	8.13997	8.11036	8.11525	8.12025	8.13378	8.13121	8.14485	8.13217	8.12057	8.13749	8.14722	8.13113	8.13023	8.1206	8.12892	8.1121	8.12431	8.12083	8.14102	8.1179	8.12129	8.12629	8.12979
0.46875	8.18886	8.17582	8.16349	8.15421	8.14786	8.15937	8.14931	8.14051	8.12915	8.12203	8.13057	8.11626	8.11414	8.41208	8.14565	8.16049	8.16279	8.13485	8.11971	8.13993	8.13871	8.11327	8.11659	8.12373	8.13796	8.12709	8.1324	8.11313	8.11639	8.12106	8.13773	8.13167	8.12462	8.14544	8.11988	8.13662	8.1543	8.1336	8.12618	8.12148	8.12585	8.1068	8.11405	8.11498	8.13354	8.12643	8.11288	8.13456	8.12788
0.47	8.18454	8.17956	8.16758	8.1546	8.15563	8.14938	8.15042	8.12781	8.11751	8.12454	8.13725	8.12336	8.11911	8.41077	8.14783	8.16377	8.16277	8.13105	8.12531	8.1319	8.1327	8.11114	8.11531	8.1164	8.12949	8.11846	8.13218	8.1165	8.11947	8.12079	8.14079	8.13994	8.12832	8.13342	8.12519	8.13598	8.1572	8.13064	8.13105	8.12228	8.12243	8.10777	8.11226	8.11692	8.14036	8.12356	8.1178	8.12616	8.12686
0.47125	8.1848	8.18047	8.16987	8.16103	8.15278	8.16096	8.15885	8.13757	8.11888	8.11075	8.12414	8.11598	8.12212	8.40612	8.14517	8.15144	8.15778	8.13018	8.13121	8.14297	8.13756	8.11138	8.12314	8.11533	8.13953	8.12272	8.13495	8.12015	8.12049	8.12287	8.14148	8.142	8.13022	8.13604	8.12395	8.13444	8.15048	8.12919	8.125	8.12164	8.12467	8.10541	8.11716	8.11361	8.14961	8.12483	8.11345	8.13044	8.12345
0.4725	8.1802	8.18326	8.16134	8.15539	8.14312	8.15172	8.1462	8.1347	8.12354	8.12233	8.12704	8.12025	8.12538	8.41015	8.14927	8.16503	8.17077	8.13681	8.13125	8.13562	8.13464	8.11965	8.12445	8.12392	8.13017	8.11897	8.13872	8.10636	8.1244	8.11946	8.13478	8.14241	8.14049	8.132	8.13657	8.13446	8.1566	8.13381	8.1379	8.124	8.12232	8.11063	8.10607	8.11157	8.14408	8.12442	8.12418	8.12455	8.1268
0.47375	8.17964	8.1647	8.16388	8.15584	8.15145	8.15348	8.14506	8.1425	8.11377	8.12127	8.13111	8.12139	8.11911	8.40752	8.14429	8.15774	8.16505	8.13202	8.1312	8.13549	8.13331	8.11836	8.12073	8.10939	8.13166	8.12474	8.13304	8.11325	8.11139	8.11917	8.13392	8.13989	8.14116	8.13729	8.12982	8.14325	8.15334	8.12548	8.12805	8.11897	8.12638	8.12176	8.11261	8.11436	8.15023	8.12436	8.1153	8.13368	8.13042
0.475	8.18558	8.16827	8.15334	8.15549	8.14774	8.15762	8.15067	8.14271	8.11311	8.1227	8.13352	8.11267	8.12484	8.39829	8.14304	8.1634	8.16265	8.14202	8.12522	8.14156	8.1421	8.11238	8.10877	8.11871	8.1374	8.12806	8.14064	8.11324	8.1204	8.11773	8.13555	8.14343	8.12664	8.12371	8.12538	8.13888	8.15656	8.13094	8.12481	8.12712	8.12134	8.1141	8.1084	8.11868	8.13684	8.12887	8.12155	8.13115	8.12766
0.47625	8.18611	8.17422	8.16617	8.15668	8.15093	8.16021	8.14498	8.13785	8.1215	8.11801	8.1278	8.11924	8.11964	8.4132	8.14661	8.16291	8.15978	8.13837	8.13014	8.13091	8.14273	8.11783	8.12431	8.11623	8.13801	8.12358	8.13758	8.12391	8.12028	8.12382	8.14443	8.14016	8.14724	8.14447	8.13187	8.13418	8.15315	8.13335	8.12361	8.1269	8.12262	8.11912	8.11402	8.10954	8.14151	8.11904	8.12255	8.13258	8.13522
0.4775	8.17771	8.171	8.1652	8.15057	8.15083	8.16052	8.14783	8.14043	8.11617	8.12278	8.14063	8.11665	8.11633	8.40136	8.14311	8.15884	8.17748	8.13774	8.1298	8.13906	8.13507	8.11501	8.11382	8.11717	8.13204	8.12395	8.13571	8.11239	8.11558	8.11874	8.12807	8.13	8.13683	8.13869	8.1163	8.12461	8.14551	8.13808	8.1302	8.11833	8.11927	8.11157	8.11127	8.10752	8.15247	8.11646	8.11339	8.12181	8.12519
0.47875	8.18592	8.17839	8.16307	8.16284	8.15723	8.14895	8.152	8.13429	8.11647	8.11712	8.13549	8.11324	8.12071	8.41949	8.14533	8.14486	8.15355	8.13787	8.12292	8.14085	8.13475	8.11296	8.12541	8.11777	8.1352	8.13394	8.13798	8.11782	8.12709	8.12042	8.13544	8.13649	8.14229	8.13595	8.13246	8.1325	8.14905	8.13847	8.12139	8.13407	8.12435	8.1102	8.1109	8.10958	8.14835	8.11568	8.12546	8.13588	8.13217
0.48	8.17872	8.18451	8.164	8.16023	8.14771	8.15339	8.14831	8.13487	8.11361	8.11399	8.14176	8.11689	8.11577	8.40278	8.14529	8.1536	8.1624	8.12388	8.12614	8.1361	8.14023	8.11356	8.12108	8.11811	8.13696	8.11402	8.13919	8.11587	8.12014	8.12335	8.14163	8.13549	8.13634	8.13163	8.12988	8.13778	8.1484	8.13608	8.13734	8.12227	8.12504	8.11258	8.107	8.11188	8.14293	8.12071	8.12289	8.11929	8.12287
0.48125	8.18911	8.17391	8.1678	8.16092	8.15536	8.15405	8.15159	8.13403	8.11189	8.11581	8.13408	8.1209	8.1125	8.40339	8.14347	8.1607	8.16377	8.13482	8.13154	8.13386	8.14324	8.11615	8.12234	8.12361	8.13175	8.1135	8.1428	8.11029	8.11945	8.11873	8.13961	8.13406	8.13451	8.13337	8.12244	8.14597	8.14961	8.14013	8.12529	8.11811	8.12321	8.10785	8.11667	8.11953	8.14585	8.11799	8.11944	8.12755	8.12635
0.4825	8.18904	8.17872	8.16298	8.16402	8.14898	8.14557	8.14541	8.14204	8.10994	8.12101	8.12952	8.1042	8.1203	8.40531	8.13779	8.16063	8.1597	8.13373	8.13243	8.13257	8.13769	8.11177	8.12391	8.12138	8.13631	8.12962	8.133	8.11287	8.121	8.11945	8.13452	8.13665	8.13823	8.13182	8.13322	8.12885	8.14761	8.13047	8.13025	8.12144	8.12537	8.10918	8.10634	8.11618	8.14151	8.11793	8.11723	8.12227	8.13947
0.48375	8.18688	8.16973	8.16142	8.15307	8.14834	8.15388	8.15	8.13873	8.11316	8.11906	8.13201	8.1192	8.11636	8.40971	8.14549	8.15053	8.16757	8.14123	8.1213	8.13763	8.13866	8.12155	8.12326	8.12187	8.13272	8.12179	8.1375	8.1113	8.11755	8.12323	8.13251	8.14311	8.1411	8.12577	8.12713	8.12779	8.15838	8.12249	8.12639	8.12598	8.12322	8.10767	8.11979	8.11355	8.14087	8.12296	8.11161	8.13204	8.12656
0.485	8.18232	8.17835	8.16847	8.16035	8.14763	8.15038	8.14105	8.13478	8.11487	8.12348	8.12902	8.113	8.11948	8.41131	8.13723	8.15061	8.16402	8.13072	8.12362	8.13646	8.137	8.12074	8.12031	8.12239	8.13508	8.12431	8.13837	8.11798	8.12012	8.12397	8.14452	8.13769	8.13025	8.13928	8.12598	8.13468	8.14883	8.1329	8.12804	8.12139	8.12757	8.11743	8.11115	8.11651	8.13776	8.12494	8.11667	8.12395	8.13508
0.48625	8.18352	8.17336	8.1704	8.15224	8.1469	8.15196	8.13723	8.13903	8.11351	8.10991	8.12817	8.11322	8.12263	8.4126	8.14429	8.14736	8.16225	8.1343	8.13263	8.13948	8.14077	8.11327	8.1186	8.12118	8.13362	8.11904	8.13912	8.10834	8.12504	8.12866	8.13631	8.12914	8.13994	8.12844	8.12338	8.1363	8.15139	8.12627	8.12629	8.12476	8.11976	8.12191	8.11288	8.10671	8.14619	8.1171	8.12164	8.12758	8.137
0.4875	8.18072	8.17542	8.16908	8.15731	8.14756	8.15689	8.14584	8.14108	8.12074	8.11837	8.11828	8.11302	8.11137	8.41405	8.14597	8.16234	8.1589	8.12855	8.12102	8.13062	8.14118	8.1155	8.12481	8.1211	8.1317	8.12458	8.13511	8.11043	8.11365	8.11456	8.14215	8.13929	8.13808	8.13747	8.12306	8.13354	8.15109	8.13055	8.12214	8.12434	8.1226	8.11192	8.11632	8.11097	8.14582	8.11423	8.11652	8.12451	8.12612
0.48875	8.18336	8.1684	8.16907	8.15232	8.1544	8.15103	8.14098	8.1359	8.10442	8.11989	8.13486	8.11249	8.12352	8.4197	8.138	8.16581	8.1642	8.13222	8.12133	8.13166	8.1388	8.11214	8.11939	8.11993	8.13412	8.11867	8.1326	8.10774	8.11625	8.11683	8.13329	8.12773	8.13654	8.13163	8.12391	8.13705	8.15243	8.13167	8.1299	8.11889	8.12085	8.11812	8.10855	8.11057	8.14585	8.13167	8.12162	8.12966	8.12861
0.49	8.18026	8.17902	8.15795	8.1532	8.14305	8.1487	8.14568	8.12731	8.119	8.1168	8.12765	8.11356	8.11401	8.40932	8.14115	8.15189	8.1679	8.12994	8.1264	8.13122	8.12583	8.11224	8.12303	8.11996	8.12683	8.13	8.14348	8.10921	8.12891	8.11397	8.13877	8.12528	8.14127	8.12722	8.12726	8.14038	8.15408	8.12557	8.13281	8.12647	8.12549	8.11881	8.10964	8.12181	8.14673	8.12053	8.12194	8.12847	8.13298
0.49125	8.18421	8.17356	8.15112	8.14573	8.14454	8.15464	8.134	8.13554	8.12026	8.12007	8.13626	8.11325	8.12163	8.40575	8.13879	8.15159	8.15897	8.13259	8.1335	8.12929	8.13801	8.11073	8.11823	8.12171	8.13014	8.11863	8.13257	8.11577	8.12774	8.11787	8.13299	8.14232	8.13838	8.1384	8.12649	8.13364	8.15256	8.12535	8.12503	8.12052	8.1315	8.11619	8.11135	8.11426	8.14489	8.12004	8.11507	8.12376	8.12245
0.4925	8.18007	8.17685	8.15685	8.15989	8.14787	8.15158	8.15431	8.13687	8.1153	8.11809	8.1381	8.11124	8.10943	8.41075	8.1368	8.1612	8.15394	8.12979	8.12259	8.13763	8.13728	8.10936	8.11801	8.12456	8.13209	8.11888	8.13559	8.11079	8.11753	8.11411	8.1347	8.13288	8.13608	8.1403	8.12192	8.13021	8.14739	8.12832	8.1322	8.11336	8.13222	8.11437	8.11669	8.11816	8.14467	8.12512	8.12151	8.12572	8.12725
0.49375	8.1824	8.18594	8.15932	8.16585	8.1449	8.15846	8.14886	8.12906	8.10275	8.12183	8.13112	8.11755	8.1218	8.4055	8.14867	8.16405	8.16173	8.13934	8.12383	8.1345	8.12597	8.11477	8.12294	8.11221	8.12788	8.12244	8.12602	8.11092	8.12096	8.12045	8.13844	8.14283	8.13871	8.13364	8.12632	8.12894	8.15574	8.11809	8.13148	8.12949	8.11943	8.10993	8.11415	8.114	8.14608	8.11647	8.121	8.1298	8.11855
0.495	8.18179	8.18105	8.16092	8.14839	8.15375	8.15705	8.14587	8.12883	8.11728	8.11039	8.12936	8.11809	8.11255	8.41323	8.14196	8.1556	8.15763	8.12961	8.12907	8.13335	8.12638	8.11494	8.12025	8.12132	8.14336	8.1183	8.12984	8.12101	8.12013	8.11211	8.1347	8.12434	8.13571	8.13955	8.11921	8.14443	8.14257	8.12303	8.12999	8.11974	8.12524	8.10717	8.10323	8.11016	8.13614	8.1236	8.12073	8.13066	8.12614
0.49625	8.18969	8.17268	8.16011	8.15675	8.14868	8.15236	8.14972	8.13826	8.11989	8.12049	8.13482	8.11943	8.12038	8.41088	8.14528	8.15408	8.15821	8.1381	8.12765	8.13523	8.13355	8.10495	8.12302	8.1199	8.12951	8.11902	8.13386	8.10487	8.1152	8.12199	8.12222	8.13964	8.13429	8.13055	8.12147	8.13842	8.1431	8.12444	8.12866	8.12774	8.12541	8.1145	8.11172	8.11167	8.1463	8.12319	8.12047	8.11802	8.12512
0.4975	8.18906	8.17198	8.15666	8.15778	8.14733	8.15927	8.14268	8.12437	8.11757	8.11498	8.1319	8.11781	8.11066	8.41109	8.14417	8.15752	8.15457	8.14132	8.13263	8.14066	8.13008	8.10694	8.11918	8.11297	8.1368	8.12623	8.13936	8.11686	8.13163	8.123	8.1311	8.13252	8.12979	8.12597	8.11048	8.12622	8.14669	8.12848	8.12529	8.13275	8.11476	8.11382	8.11427	8.10964	8.15246	8.1104	8.11547	8.13154	8.12616
0.49875	8.17389	8.17982	8.16416	8.15472	8.14483	8.15154	8.14359	8.13241	8.10909	8.12051	8.13747	8.11151	8.11927	8.40718	8.13888	8.15546	8.15965	8.13326	8.12183	8.14262	8.13445	8.11522	8.12007	8.11155	8.12983	8.12304	8.13271	8.11411	8.11521	8.11711	8.12708	8.13622	8.13077	8.13068	8.12182	8.13046	8.15008	8.13427	8.12486	8.11693	8.13086	8.11121	8.09593	8.12409	8.14356	8.11995	8.11028	8.13293	8.12608
0.5	8.17707	8.17831	8.15823	8.15454	8.14983	8.14796	8.14174	8.13855	8.11379	8.1134	8.13067	8.10977	8.11887	8.41112	8.14378	8.15495	8.15735	8.12928	8.12631	8.14311	8.12995	8.11431	8.11963	8.12264	8.13155	8.11767	8.13449	8.10934	8.11666	8.11152	8.13168	8.13028	8.13705	8.13064	8.12037	8.13577	8.14574	8.12845	8.12021	8.12001	8.12517	8.1042	8.11569	8.10058	8.14846	8.11163	8.12431	8.12896	8.12613
0.50125	8.17563	8.16952	8.16485	8.1519	8.15045	8.15102	8.14175	8.13954	8.11534	8.11596	8.13776	8.11462	8.11438	8.40481	8.13647	8.15328	8.16435	8.13736	8.13026	8.13153	8.13561	8.10342	8.11454	8.11966	8.12518	8.12002	8.12872	8.1045	8.12239	8.11942	8.12857	8.14046	8.12923	8.13038	8.12987	8.13252	8.15037	8.13134	8.12681	8.1225	8.12661	8.11899	8.11042	8.11991	8.14476	8.11627	8.10991	8.12303	8.12731
0.5025	8.17851	8.1615	8.17144	8.15382	8.15433	8.15265	8.14117	8.13934	8.12042	8.1146	8.13162	8.11753	8.12249	8.41309	8.14524	8.15321	8.16865	8.12765	8.1203	8.13288	8.13219	8.11985	8.11826	8.11329	8.13457	8.11819	8.1246	8.10861	8.11426	8.11217	8.1345	8.1193	8.136	8.13564	8.11065	8.13328	8.14696	8.12898	8.12586	8.11683	8.12298	8.11002	8.11555	8.11337	8.12999	8.12399	8.11925	8.13013	8.12146
0.50375	8.17159	8.1751	8.15865	8.15623	8.14995	8.15572	8.14096	8.1314	8.11788	8.11741	8.12665	8.11043	8.11395	8.40487	8.13531	8.15489	8.16221	8.12624	8.12317	8.13419	8.1367	8.10739	8.11421	8.12141	8.14235	8.11773	8.12918	8.12389	8.11971	8.12377	8.13581	8.13036	8.14297	8.13476	8.11813	8.13027	8.1575	8.13178	8.1303	8.12446	8.12431	8.11058	8.10356	8.10877	8.14036	8.1239	8.11312	8.12636	8.13099
0.505	8.18986	8.17329	8.15941	8.15395	8.14108	8.15452	8.13897	8.14304	8.11124	8.1191	8.13137	8.11546	8.11573	8.41061	8.14212	8.15881	8.15799	8.13315	8.12731	8.13731	8.13887	8.11893	8.1184	8.11816	8.12397	8.12696	8.13556	8.11809	8.11899	8.10611	8.12886	8.13227	8.132	8.13542	8.12676	8.13612	8.14822	8.12616	8.12723	8.12161	8.11728	8.1061	8.11986	8.1106	8.13796	8.12217	8.11162	8.12698	8.12938
0.50625	8.18238	8.17379	8.1636	8.14754	8.14002	8.14364	8.15381	8.13415	8.11834	8.11579	8.13199	8.11853	8.11344	8.41139	8.13947	8.15508	8.15752	8.1241	8.12452	8.13889	8.13591	8.10912	8.11947	8.12253	8.13542	8.11305	8.13495	8.11834	8.11934	8.10942	8.13548	8.13599	8.13754	8.13278	8.12263	8.12521	8.15686	8.12424	8.12129	8.11827	8.12617	8.10623	8.11022	8.11022	8.1392	8.10949	8.11387	8.12444	8.12556
0.5075	8.1888	8.1686	8.16509	8.16302	8.1431	8.14764	8.13705	8.13069	8.10859	8.11579	8.13906	8.12252	8.12049	8.4182	8.13508	8.15534	8.16032	8.13433	8.1257	8.12975	8.12743	8.10376	8.11685	8.1209	8.13339	8.12225	8.14272	8.11539	8.11305	8.10778	8.13657	8.12186	8.13389	8.1395	8.12264	8.13317	8.14833	8.12122	8.1263	8.12161	8.11183	8.11073	8.11565	8.12082	8.13884	8.12767	8.11471	8.12376	8.13539
0.50875	8.1788	8.16912	8.16212	8.15452	8.14607	8.16323	8.13829	8.12709	8.11026	8.11061	8.12739	8.11175	8.12098	8.40956	8.14692	8.1595	8.15588	8.13184	8.12829	8.1417	8.13795	8.11626	8.11925	8.11863	8.12974	8.12285	8.1397	8.11005	8.12257	8.11443	8.12811	8.13519	8.13206	8.13132	8.11572	8.13295	8.14458	8.12085	8.12784	8.1258	8.11998	8.11801	8.11614	8.11283	8.134	8.11384	8.11215	8.13849	8.12229
0.51	8.18681	8.16879	8.16207	8.14541	8.13876	8.15634	8.15009	8.13525	8.1129	8.11659	8.13415	8.11246	8.11551	8.39888	8.14278	8.15001	8.1599	8.1349	8.13296	8.13501	8.14426	8.11862	8.12579	8.11533	8.13216	8.11084	8.13871	8.11083	8.11223	8.12109	8.13201	8.13515	8.12502	8.136	8.1205	8.13411	8.1547	8.11847	8.12373	8.12369	8.12684	8.106	8.11151	8.11606	8.1391	8.12056	8.11655	8.13594	8.12912
0.51125	8.18481	8.17979	8.15946	8.15438	8.14406	8.15286	8.1443	8.13342	8.11576	8.11251	8.13796	8.11942	8.11398	8.40325	8.14129	8.15654	8.14678	8.12591	8.12535	8.1317	8.1322	8.11688	8.11556	8.11804	8.13657	8.11886	8.13794	8.11525	8.11954	8.11501	8.13308	8.13085	8.13508	8.12786	8.12678	8.12977	8.14808	8.11432	8.11667	8.12391	8.11606	8.10591	8.11147	8.11631	8.14118	8.11921	8.12041	8.11903	8.13658
0.5125	8.17862	8.17668	8.15708	8.14803	8.14841	8.15279	8.14161	8.1328	8.10969	8.1151	8.12707	8.12153	8.11327	8.40787	8.14577	8.15712	8.16317	8.1286	8.12537	8.127	8.13312	8.10965	8.11661	8.11307	8.12893	8.11888	8.13923	8.10061	8.11704	8.12269	8.1236	8.12575	8.14014	8.1307	8.1243	8.13156	8.15548	8.13407	8.1207	8.11294	8.12272	8.11058	8.11333	8.11488	8.1391	8.12376	8.10649	8.13006	8.13636
0.51375	8.1776	8.17456	8.16271	8.15598	8.1415	8.15186	8.14314	8.12324	8.11179	8.12317	8.12326	8.1144	8.11819	8.40552	8.14948	8.15291	8.15937	8.13476	8.12931	8.13443	8.13535	8.1135	8.11959	8.11597	8.13375	8.11729	8.13837	8.11383	8.11839	8.11803	8.12687	8.13046	8.13589	8.13144	8.12242	8.13395	8.15663	8.13321	8.11788	8.11898	8.12436	8.10184	8.10734	8.10758	8.1331	8.10735	8.11724	8.12917	8.12854
0.515	8.18397	8.16997	8.15983	8.15391	8.14641	8.15015	8.13741	8.1372	8.11302	8.1195	8.13064	8.1136	8.12459	8.40308	8.14066	8.14895	8.16961	8.12489	8.12304	8.12727	8.1355	8.11869	8.12382	8.11616	8.12715	8.11967	8.13353	8.11099	8.11577	8.11831	8.12931	8.14051	8.12625	8.13039	8.12242	8.14031	8.14684	8.12598	8.12228	8.11734	8.11905	8.1069	8.10654	8.11111	8.14249	8.1191	8.11103	8.1207	8.12316
0.51625	8.17787	8.1712	8.1511	8.14834	8.14225	8.15301	8.14289	8.13373	8.1095	8.11255	8.12764	8.11142	8.11762	8.40615	8.1395	8.15656	8.15539	8.12561	8.13006	8.13043	8.12703	8.11383	8.11454	8.11935	8.12906	8.11486	8.1296	8.11669	8.12434	8.11694	8.12336	8.12327	8.1375	8.12365	8.11723	8.12774	8.15147	8.12807	8.1268	8.12038	8.11541	8.11275	8.10879	8.11198	8.14636	8.11853	8.115	8.13042	8.12659
0.5175	8.18359	8.16232	8.16319	8.14937	8.14946	8.14422	8.13931	8.14521	8.11974	8.12345	8.13763	8.11886	8.11448	8.40378	8.14114	8.16979	8.15745	8.13315	8.1324	8.13221	8.13321	8.10182	8.11817	8.11074	8.13739	8.11816	8.13092	8.10735	8.118	8.12265	8.12586	8.13771	8.13428	8.12932	8.11572	8.12861	8.1501	8.1244	8.12838	8.11848	8.12035	8.11409	8.11595	8.10558	8.13976	8.1125	8.11145	8.11652	8.12148
0.51875	8.18689	8.16385	8.16213	8.14449	8.14315	8.15986	8.1416	8.13177	8.10736	8.12112	8.12459	8.10973	8.11089	8.40203	8.14674	8.15284	8.15797	8.12947	8.12482	8.13889	8.13398	8.11028	8.11806	8.11425	8.13167	8.12057	8.13182	8.10826	8.11218	8.12042	8.14155	8.12786	8.1363	8.12302	8.12539	8.13572	8.15179	8.13418	8.12553	8.13002	8.12323	8.10573	8.11073	8.1017	8.13673	8.12049	8.11428	8.12267	8.1286
0.52	8.18727	8.17053	8.16371	8.15234	8.13943	8.14802	8.14761	8.14093	8.11199	8.11965	8.13323	8.11716	8.11201	8.4136	8.13814	8.15577	8.15726	8.13004	8.1248	8.13215	8.13826	8.11372	8.12207	8.11397	8.11943	8.11864	8.13582	8.11613	8.11567	8.11479	8.1331	8.12279	8.12811	8.14206	8.12259	8.12609	8.15471	8.12525	8.12712	8.12629	8.11959	8.1117	8.1172	8.11603	8.13754	8.12268	8.11213	8.12679	8.1309
0.52125	8.17283	8.1667	8.1653	8.15841	8.14287	8.15336	8.14593	8.13634	8.11627	8.11064	8.13125	8.11875	8.11973	8.40202	8.14201	8.14718	8.16309	8.13402	8.12746	8.13697	8.12277	8.12122	8.11842	8.11895	8.12829	8.1193	8.13825	8.11816	8.10999	8.10842	8.13307	8.12853	8.13217	8.13168	8.11708	8.13103	8.14573	8.12583	8.1203	8.11937	8.12187	8.1098	8.09986	8.11491	8.14494	8.12858	8.11808	8.1335	8.12296
0.5225	8.17288	8.17656	8.15711	8.14309	8.14203	8.15061	8.14546	8.13503	8.10856	8.10947	8.13089	8.11546	8.11644	8.4068	8.13562	8.15856	8.15596	8.13218	8.13029	8.12521	8.13644	8.1077	8.12147	8.11392	8.12822	8.11868	8.13335	8.10964	8.11204	8.11945	8.1391	8.12643	8.13066	8.13086	8.12121	8.13386	8.15227	8.12473	8.12839	8.11494	8.12177	8.1118	8.11209	8.10767	8.14113	8.12252	8.10348	8.121	8.12792
0.52375	8.18447	8.17114	8.1641	8.15267	8.15109	8.15799	8.14431	8.13597	8.11088	8.11571	8.13355	8.10861	8.11447	8.41244	8.14286	8.15767	8.15886	8.13183	8.12595	8.12923	8.13552	8.10867	8.11883	8.12329	8.1279	8.1172	8.13086	8.11293	8.11827	8.11917	8.12555	8.13071	8.12595	8.1351	8.11563	8.12531	8.14919	8.12821	8.13245	8.11962	8.11952	8.10743	8.11889	8.10512	8.14802	8.1206	8.11783	8.1235	8.1186
0.525	8.17899	8.17144	8.15727	8.15192	8.14958	8.14701	8.14735	8.13435	8.10484	8.11277	8.12551	8.11503	8.12042	8.40691	8.14778	8.15923	8.16175	8.1256	8.12951	8.13044	8.14684	8.11513	8.11523	8.11742	8.12698	8.10781	8.13071	8.10724	8.1177	8.12226	8.13629	8.13526	8.13568	8.12828	8.11397	8.13044	8.1522	8.1255	8.11985	8.12184	8.11983	8.10897	8.10703	8.1132	8.14965	8.10819	8.11073	8.12485	8.12714
0.52625	8.17881	8.16415	8.16557	8.15268	8.14283	8.14548	8.14362	8.14408	8.11149	8.11023	8.13153	8.11873	8.11713	8.404	8.1342	8.16235	8.16126	8.13974	8.13198	8.12922	8.13434	8.11538	8.12265	8.11869	8.12422	8.1197	8.13479	8.10808	8.11786	8.11667	8.13705	8.13498	8.13044	8.13167	8.11449	8.13628	8.15522	8.12524	8.11673	8.12257	8.11492	8.10886	8.10879	8.11048	8.14363	8.11677	8.11321	8.1309	8.12474
0.5275	8.18328	8.17309	8.16279	8.14857	8.14435	8.15414	8.14259	8.13774	8.1166	8.11282	8.13181	8.11386	8.11453	8.40534	8.14418	8.15238	8.1548	8.1243	8.13011	8.13849	8.12873	8.11266	8.11751	8.12344	8.1361	8.11805	8.13917	8.10677	8.1161	8.1116	8.1335	8.12901	8.13408	8.12843	8.11229	8.1303	8.15804	8.13047	8.1198	8.1134	8.1142	8.11158	8.11343	8.11153	8.13346	8.12132	8.11895	8.12853	8.12709
0.52875	8.17066	8.17578	8.15634	8.15813	8.1378	8.15484	8.14892	8.12952	8.11195	8.117	8.12827	8.11342	8.11763	8.40581	8.14371	8.15978	8.1569	8.12947	8.12363	8.13312	8.13112	8.10561	8.11893	8.12695	8.13207	8.11209	8.13048	8.11414	8.11904	8.10717	8.13766	8.13008	8.12767	8.13742	8.12174	8.12457	8.15412	8.12171	8.11348	8.12392	8.12085	8.10535	8.10476	8.10298	8.14436	8.1144	8.10823	8.12674	8.129
0.53	8.18504	8.17354	8.15983	8.15665	8.14686	8.15623	8.12336	8.13079	8.10396	8.11927	8.12392	8.11057	8.11972	8.40595	8.13537	8.15948	8.15987	8.12785	8.11886	8.13111	8.12839	8.10863	8.10816	8.11444	8.12706	8.11367	8.12876	8.10402	8.12886	8.113	8.13781	8.13326	8.12835	8.12994	8.1185	8.1305	8.14475	8.1266	8.12107	8.117	8.1221	8.11016	8.10844	8.10893	8.13727	8.11219	8.1098	8.13288	8.13128
0.53125	8.18734	8.16625	8.16982	8.15741	8.14877	8.14894	8.14286	8.13094	8.11727	8.12149	8.12757	8.11294	8.11119	8.40786	8.14621	8.15475	8.15914	8.12594	8.1334	8.12988	8.13348	8.11457	8.12065	8.11394	8.13406	8.11976	8.13129	8.11495	8.11674	8.11546	8.13363	8.13488	8.12893	8.13344	8.12714	8.12308	8.15265	8.12287	8.13148	8.12074	8.11609	8.10519	8.1078	8.10971	8.13607	8.11374	8.11281	8.12116	8.13019
0.5325	8.17734	8.16758	8.15789	8.14469	8.13922	8.1458	8.14433	8.13492	8.11619	8.11391	8.12143	8.10794	8.11899	8.40081	8.13642	8.15699	8.15457	8.13415	8.12571	8.13058	8.12317	8.11037	8.11508	8.11426	8.13243	8.11422	8.13095	8.11358	8.10839	8.12025	8.12321	8.13144	8.1346	8.1312	8.12243	8.13597	8.15085	8.12409	8.1233	8.11734	8.11432	8.10625	8.10811	8.11936	8.13218	8.12473	8.11348	8.12287	8.11991
0.53375	8.18061	8.17262	8.15673	8.1593	8.14349	8.15324	8.13817	8.13364	8.11387	8.10938	8.12618	8.12043	8.11829	8.4162	8.13653	8.15087	8.15859	8.13285	8.12424	8.12771	8.13197	8.10464	8.1223	8.11656	8.1316	8.12089	8.13016	8.10336	8.10506	8.12421	8.13183	8.1351	8.12865	8.13034	8.12181	8.13496	8.15051	8.12615	8.11802	8.11678	8.11934	8.11268	8.10429	8.10369	8.14248	8.11207	8.11356	8.11812	8.12586
0.535	8.1695	8.16775	8.15836	8.15594	8.14382	8.1519	8.13824	8.13608	8.11188	8.11525	8.13597	8.10799	8.11279	8.40239	8.13652	8.15807	8.15942	8.13011	8.1252	8.13366	8.12705	8.11043	8.11373	8.11401	8.12747	8.11909	8.14025	8.11334	8.11403	8.11594	8.12621	8.12856	8.12827	8.12568	8.12151	8.13469	8.14178	8.12862	8.12182	8.11887	8.10922	8.10778	8.09927	8.10089	8.13609	8.10649	8.11172	8.12545	8.12871
0.53625	8.18064	8.17854	8.15963	8.15208	8.1455	8.14697	8.14222	8.13195	8.11724	8.11363	8.13072	8.10645	8.11107	8.40852	8.13699	8.1613	8.15552	8.13091	8.12478	8.13291	8.12796	8.10135	8.1199	8.11346	8.12676	8.11705	8.13583	8.1141	8.12428	8.1196	8.12877	8.13979	8.13597	8.13947	8.12263	8.13418	8.14539	8.13546	8.12114	8.12066	8.12253	8.10737	8.10383	8.10709	8.13561	8.11968	8.11457	8.12736	8.12487
0.5375	8.17891	8.16718	8.15262	8.14809	8.14141	8.1385	8.14482	8.1243	8.11263	8.10914	8.13501	8.10804	8.11089	8.40521	8.14229	8.15508	8.15917	8.13282	8.12942	8.12461	8.12105	8.11223	8.11765	8.11198	8.12351	8.12228	8.1311	8.10905	8.111	8.11462	8.13112	8.12698	8.1244	8.13768	8.12062	8.12595	8.14566	8.12839	8.10965	8.11981	8.11504	8.10585	8.10978	8.10836	8.13943	8.11162	8.10823	8.1245	8.12629
0.53875	8.1725	8.17701	8.16417	8.15411	8.14578	8.15222	8.1452	8.12639	8.11759	8.10804	8.12766	8.11294	8.10679	8.40431	8.15089	8.1543	8.16182	8.12904	8.1204	8.12944	8.13045	8.09992	8.11141	8.11185	8.12975	8.11689	8.13198	8.10975	8.12242	8.11108	8.12569	8.13701	8.12596	8.12874	8.12097	8.12866	8.14298	8.13477	8.11673	8.12237	8.12083	8.11695	8.10388	8.10174	8.14368	8.11221	8.11105	8.12646	8.11883
0.54	8.18433	8.16464	8.1629	8.15262	8.14517	8.14384	8.15032	8.14011	8.12033	8.11684	8.13148	8.11443	8.11179	8.40403	8.134	8.15417	8.15931	8.13744	8.12163	8.13137	8.13457	8.10803	8.11955	8.11795	8.13271	8.11059	8.135	8.10399	8.11251	8.12082	8.11634	8.13422	8.13211	8.12577	8.11655	8.12615	8.15433	8.12252	8.12422	8.12021	8.11699	8.11664	8.10365	8.10524	8.14127	8.10888	8.11212	8.12297	8.12515
0.54125	8.17293	8.17073	8.16329	8.15481	8.14787	8.14897	8.14129	8.12658	8.10935	8.11342	8.12213	8.11266	8.11874	8.4105	8.13691	8.15091	8.15543	8.12851	8.12945	8.13313	8.13157	8.10267	8.11726	8.10929	8.13343	8.11798	8.13079	8.11454	8.12169	8.10889	8.12832	8.12691	8.13301	8.12983	8.1276	8.12945	8.14981	8.11875	8.12248	8.11142	8.12399	8.10553	8.09813	8.10397	8.13232	8.11821	8.11086	8.12011	8.129
0.5425	8.18524	8.17327	8.16626	8.15359	8.15675	8.15434	8.13502	8.13382	8.11803	8.11567	8.12278	8.116	8.10161	8.40801	8.14929	8.15456	8.16704	8.13387	8.12029	8.1378	8.13522	8.10746	8.1178	8.12151	8.12892	8.11282	8.12646	8.11637	8.11398	8.11301	8.12995	8.13534	8.12151	8.12391	8.11856	8.12454	8.15244	8.11059	8.11827	8.11752	8.12429	8.1073	8.11157	8.10364	8.14553	8.11613	8.11024	8.11964	8.1268
0.54375	8.18181	8.1664	8.15827	8.15788	8.13697	8.14639	8.13616	8.13707	8.10721	8.10745	8.12753	8.10719	8.11342	8.40294	8.13123	8.15737	8.15744	8.13082	8.12736	8.12515	8.12911	8.11	8.10758	8.11889	8.13372	8.11733	8.13113	8.11539	8.10821	8.11664	8.13302	8.12681	8.13347	8.12969	8.12604	8.12717	8.14626	8.12472	8.12191	8.12378	8.10909	8.10951	8.11195	8.10113	8.14066	8.11874	8.11378	8.12015	8.1221
0.545	8.17066	8.17006	8.15435	8.14491	8.13926	8.156	8.12846	8.12806	8.11113	8.11291	8.13178	8.11456	8.11115	8.40021	8.13663	8.15127	8.16353	8.12929	8.12535	8.12102	8.131	8.11308	8.11715	8.11547	8.13352	8.11203	8.1265	8.10526	8.11251	8.11045	8.1307	8.1286	8.13741	8.1263	8.12248	8.12556	8.14285	8.12317	8.12304	8.11819	8.11569	8.10253	8.1078	8.11392	8.14776	8.11797	8.11544	8.11783	8.12852
0.54625	8.1888	8.1649	8.15938	8.15441	8.141	8.15183	8.14669	8.13356	8.10803	8.12465	8.13333	8.10846	8.11047	8.40584	8.1431	8.15107	8.16283	8.13163	8.12576	8.13941	8.13786	8.10993	8.12146	8.11568	8.13412	8.12275	8.13058	8.10592	8.1023	8.10995	8.12848	8.11951	8.13183	8.13055	8.11983	8.13278	8.14651	8.12269	8.11951	8.12167	8.11808	8.10562	8.10743	8.11441	8.13603	8.11828	8.11556	8.12365	8.12433
0.5475	8.17816	8.16805	8.16077	8.1491	8.14696	8.14428	8.14507	8.13974	8.10622	8.1111	8.12733	8.1103	8.11229	8.40822	8.13488	8.15188	8.15332	8.13171	8.13098	8.13078	8.137	8.11096	8.12348	8.1178	8.12395	8.11875	8.12756	8.11611	8.11729	8.11481	8.13286	8.11884	8.13182	8.13188	8.12857	8.13152	8.15671	8.11541	8.12275	8.12996	8.11905	8.09713	8.11653	8.11642	8.14088	8.11295	8.11109	8.1238	8.12976
0.54875	8.17817	8.17439	8.15665	8.15596	8.14251	8.14691	8.15019	8.13476	8.11326	8.11785	8.13384	8.11036	8.10965	8.40894	8.13761	8.14499	8.14836	8.13037	8.12389	8.12937	8.14111	8.1077	8.11544	8.11773	8.13502	8.12312	8.13434	8.11222	8.10817	8.11322	8.13265	8.13522	8.12834	8.12584	8.10793	8.12619	8.14745	8.12298	8.1262	8.11717	8.12262	8.10148	8.10602	8.1098	8.14535	8.11821	8.10784	8.11317	8.12149
0.55	8.17861	8.17053	8.16033	8.14085	8.14361	8.1455	8.13908	8.13808	8.10861	8.11747	8.12478	8.1086	8.12093	8.40645	8.1429	8.15157	8.16452	8.12937	8.12589	8.12391	8.1259	8.1136	8.11986	8.12128	8.13164	8.11392	8.12869	8.10435	8.11535	8.11386	8.12625	8.12515	8.13394	8.13254	8.11843	8.13301	8.14391	8.12567	8.11935	8.11745	8.10785	8.10256	8.09856	8.10358	8.14149	8.11452	8.11043	8.12068	8.13132
0.55125	8.17912	8.17582	8.15846	8.15658	8.14436	8.14744	8.14613	8.13121	8.11382	8.12068	8.12939	8.10608	8.10888	8.40386	8.14536	8.15522	8.15446	8.14042	8.11911	8.13436	8.129	8.10786	8.11695	8.1168	8.12627	8.11565	8.13105	8.11579	8.116	8.11668	8.13595	8.12706	8.13707	8.12747	8.11684	8.13558	8.14564	8.11904	8.11953	8.12336	8.11416	8.10414	8.10187	8.10969	8.1375	8.11586	8.11423	8.12012	8.12488
0.5525	8.18013	8.1677	8.15815	8.1476	8.13849	8.14855	8.14029	8.12603	8.11333	8.11088	8.12456	8.11713	8.11557	8.40128	8.13949	8.15067	8.15345	8.126	8.12288	8.13438	8.12941	8.11147	8.12024	8.11597	8.13077	8.11135	8.13773	8.10538	8.10914	8.10817	8.13431	8.1336	8.12505	8.1365	8.11936	8.13588	8.14586	8.12663	8.11568	8.11647	8.11937	8.10014	8.10063	8.11446	8.13365	8.11014	8.11523	8.11646	8.12175
0.55375	8.18463	8.1705	8.15773	8.14211	8.13748	8.14988	8.13687	8.12998	8.1073	8.10601	8.12643	8.11414	8.1181	8.39768	8.13797	8.15473	8.16018	8.12938	8.12783	8.12511	8.13068	8.10846	8.11749	8.11991	8.12212	8.12547	8.13583	8.10372	8.11095	8.12091	8.1311	8.12569	8.13238	8.12986	8.11649	8.13706	8.14776	8.12388	8.11518	8.12515	8.11983	8.10295	8.10895	8.11123	8.14297	8.11167	8.10845	8.12676	8.13282
0.555	8.18082	8.1682	8.16452	8.14776	8.14384	8.14398	8.14247	8.12759	8.10933	8.10537	8.12777	8.10459	8.10626	8.39596	8.13591	8.1462	8.15825	8.13171	8.12612	8.126	8.13079	8.11157	8.12352	8.12163	8.13048	8.12106	8.13371	8.10833	8.11465	8.10571	8.12892	8.13079	8.12693	8.13124	8.11691	8.12787	8.14741	8.13297	8.1206	8.11444	8.11321	8.10144	8.09984	8.10243	8.13329	8.10861	8.11039	8.11485	8.12281
0.55625	8.17539	8.17982	8.15314	8.15313	8.1432	8.14514	8.14857	8.12868	8.1103	8.11611	8.13356	8.11467	8.11246	8.40272	8.12725	8.14805	8.16775	8.12999	8.12633	8.11911	8.13174	8.1055	8.12438	8.11746	8.13148	8.11316	8.12949	8.11156	8.11263	8.11238	8.12291	8.12698	8.13352	8.13341	8.11555	8.13855	8.15563	8.12557	8.12848	8.10724	8.12539	8.107	8.10541	8.1021	8.14121	8.11244	8.10883	8.11887	8.1227
0.5575	8.17396	8.17112	8.15661	8.14495	8.14274	8.14214	8.14325	8.13183	8.1125	8.12048	8.13306	8.11322	8.1058	8.40138	8.13893	8.1556	8.16478	8.12631	8.121	8.12758	8.13052	8.11057	8.1135	8.11574	8.13009	8.12089	8.13565	8.10959	8.11879	8.11026	8.13408	8.12491	8.13134	8.1363	8.11042	8.1183	8.15223	8.12385	8.126	8.12117	8.11721	8.11193	8.09818	8.11622	8.13579	8.11515	8.11577	8.1195	8.12108
0.55875	8.17806	8.17238	8.15562	8.1463	8.14354	8.15085	8.14425	8.12648	8.11049	8.11374	8.12616	8.1038	8.11155	8.39204	8.14108	8.15759	8.16123	8.12658	8.12262	8.12801	8.12729	8.10281	8.11813	8.11355	8.12984	8.11512	8.1338	8.10956	8.11241	8.10986	8.12721	8.13278	8.13639	8.13831	8.11952	8.13705	8.14541	8.12669	8.1167	8.11353	8.10769	8.10927	8.10128	8.09856	8.14094	8.10538	8.11314	8.12508	8.12427
0.56	8.1747	8.1618	8.15396	8.1587	8.13579	8.14587	8.14668	8.12485	8.10872	8.10581	8.13114	8.11124	8.10851	8.40285	8.13928	8.15071	8.15434	8.13548	8.13151	8.12691	8.14046	8.10614	8.12583	8.11789	8.12178	8.11322	8.13137	8.11683	8.11747	8.11882	8.12121	8.13043	8.12577	8.12182	8.12415	8.12565	8.14111	8.11957	8.12682	8.11283	8.11685	8.10067	8.10535	8.113	8.13417	8.11194	8.11232	8.12391	8.1197
0.56125	8.17929	8.16673	8.15636	8.15063	8.14384	8.146	8.1367	8.13404	8.10736	8.10846	8.12266	8.10341	8.10343	8.40102	8.1403	8.1508	8.15333	8.12686	8.12018	8.12133	8.13033	8.11212	8.11901	8.11345	8.12541	8.11367	8.1232	8.10694	8.1099	8.11055	8.13079	8.13439	8.1336	8.12644	8.11377	8.12765	8.14362	8.12159	8.12073	8.11162	8.12444	8.10667	8.10694	8.10801	8.13738	8.10482	8.10721	8.13046	8.13224
0.5625	8.17262	8.16576	8.15465	8.15513	8.13316	8.1558	8.13615	8.13901	8.11757	8.12014	8.13456	8.10892	8.11455	8.40707	8.13573	8.14967	8.15381	8.13175	8.13235	8.1385	8.12376	8.10502	8.11543	8.12107	8.13872	8.11969	8.13374	8.11323	8.1066	8.10914	8.12428	8.12965	8.13317	8.12791	8.11856	8.13467	8.14161	8.13143	8.11814	8.10843	8.10913	8.10532	8.09999	8.11549	8.12958	8.11256	8.10228	8.11955	8.11658
0.56375	8.1803	8.16718	8.15633	8.15834	8.13562	8.15472	8.14392	8.13023	8.10509	8.11234	8.12948	8.11334	8.11213	8.40698	8.1387	8.15293	8.16459	8.12459	8.11685	8.12466	8.12774	8.1003	8.11567	8.11724	8.13073	8.11137	8.12804	8.11647	8.11548	8.11675	8.13052	8.12404	8.13934	8.12699	8.11894	8.13197	8.15363	8.13279	8.1192	8.11813	8.11891	8.10348	8.09867	8.10342	8.12831	8.114	8.10973	8.11501	8.12149
0.565	8.17387	8.16579	8.1562	8.14297	8.15145	8.15114	8.13732	8.13055	8.1115	8.11292	8.12367	8.10806	8.11194	8.39579	8.13311	8.15122	8.16269	8.12782	8.11802	8.12734	8.13228	8.11066	8.11995	8.10661	8.12966	8.10921	8.13082	8.10599	8.11493	8.11405	8.12571	8.13052	8.12738	8.12036	8.11676	8.13362	8.15522	8.1234	8.12323	8.11694	8.11982	8.10174	8.11093	8.1015	8.13243	8.11494	8.10784	8.12459	8.13331
0.56625	8.1714	8.16427	8.16742	8.14922	8.1445	8.14971	8.13883	8.12914	8.10569	8.11662	8.12194	8.09812	8.11618	8.40466	8.13698	8.15539	8.16655	8.12723	8.13064	8.1305	8.1398	8.11102	8.11866	8.11553	8.1257	8.11596	8.13718	8.11089	8.11705	8.1087	8.1315	8.1242	8.13048	8.13111	8.11306	8.1231	8.14279	8.11786	8.12124	8.11102	8.12416	8.10802	8.10336	8.11142	8.13757	8.11429	8.1052	8.12395	8.13476
0.5675	8.17491	8.16265	8.15186	8.14684	8.13355	8.14906	8.14172	8.12145	8.10275	8.10878	8.12586	8.10891	8.11053	8.40304	8.13774	8.16466	8.15244	8.12572	8.11944	8.14075	8.12666	8.11078	8.12288	8.11361	8.12049	8.1152	8.12607	8.09418	8.11783	8.1092	8.11767	8.12852	8.13482	8.12252	8.12018	8.12886	8.14537	8.1265	8.11523	8.12411	8.11079	8.10168	8.11088	8.09996	8.13205	8.1146	8.11552	8.11633	8.12993
0.56875	8.18523	8.1672	8.16117	8.1549	8.13703	8.14958	8.14035	8.13259	8.11299	8.10595	8.13043	8.10801	8.11951	8.40701	8.13649	8.15265	8.15221	8.12346	8.11906	8.1333	8.12965	8.11751	8.11638	8.09908	8.12329	8.10712	8.12336	8.10502	8.11634	8.10949	8.12902	8.13272	8.1265	8.12747	8.11279	8.13161	8.15067	8.1159	8.12957	8.1105	8.12008	8.10799	8.10896	8.1168	8.13356	8.1074	8.11551	8.12221	8.1225
0.57	8.17732	8.17213	8.15561	8.15398	8.13474	8.15221	8.1394	8.13156	8.11328	8.11316	8.12715	8.11256	8.10393	8.40232	8.13964	8.14609	8.14462	8.13512	8.13193	8.13221	8.13219	8.11022	8.1174	8.12093	8.12278	8.12324	8.13349	8.1123	8.10981	8.1159	8.12551	8.12241	8.1248	8.12713	8.12143	8.13277	8.14408	8.13315	8.11337	8.12132	8.12434	8.10464	8.11483	8.10177	8.14316	8.11949	8.10843	8.12096	8.11885
0.57125	8.18395	8.17278	8.15503	8.14555	8.14458	8.14868	8.14325	8.13099	8.11729	8.11001	8.12256	8.10823	8.11376	8.40943	8.12991	8.1498	8.15629	8.12564	8.12283	8.1276	8.13438	8.11435	8.11611	8.11485	8.13641	8.11569	8.13137	8.10721	8.10715	8.10642	8.13321	8.1242	8.13595	8.12741	8.11174	8.12301	8.1502	8.11948	8.11359	8.11733	8.11956	8.09871	8.10482	8.10621	8.12917	8.11417	8.11066	8.12892	8.11986
0.5725	8.16994	8.16707	8.15285	8.13943	8.14044	8.15667	8.13848	8.13064	8.10894	8.10791	8.12307	8.11046	8.12096	8.40375	8.13505	8.15252	8.14656	8.12254	8.12363	8.12452	8.13066	8.11476	8.11567	8.10638	8.12469	8.11626	8.13004	8.1029	8.11583	8.11252	8.13502	8.12946	8.12513	8.133	8.11812	8.12149	8.14781	8.11028	8.11828	8.10954	8.11361	8.09544	8.10812	8.10673	8.13572	8.11827	8.11593	8.11972	8.12072
0.57375	8.17738	8.16576	8.15717	8.14924	8.14479	8.14234	8.13315	8.12948	8.10726	8.11196	8.12191	8.11044	8.11078	8.39968	8.12989	8.15454	8.1486	8.12295	8.12299	8.12156	8.12747	8.10887	8.12009	8.10761	8.12894	8.12224	8.12905	8.1083	8.11179	8.11297	8.12018	8.12775	8.13301	8.12359	8.11325	8.11765	8.1389	8.1286	8.12364	8.1149	8.11852	8.10661	8.10721	8.10978	8.14066	8.10759	8.1163	8.11745	8.117
0.575	8.17726	8.1579	8.15008	8.15085	8.13176	8.1432	8.14008	8.13092	8.11319	8.10999	8.12955	8.10952	8.10563	8.40708	8.14498	8.1589	8.16059	8.12594	8.121	8.12953	8.13017	8.10045	8.11731	8.10999	8.12004	8.11415	8.13066	8.096	8.10655	8.11136	8.12654	8.12704	8.12778	8.12241	8.11307	8.13426	8.14502	8.11547	8.1236	8.12221	8.11183	8.10509	8.10653	8.11531	8.13799	8.11053	8.11342	8.1137	8.11759
0.57625	8.17577	8.16251	8.15061	8.14936	8.14885	8.1442	8.13915	8.13535	8.10624	8.11156	8.12202	8.10892	8.11731	8.40232	8.14385	8.15737	8.15645	8.133	8.12135	8.12555	8.13014	8.09983	8.11337	8.10593	8.12491	8.11282	8.12785	8.10621	8.11115	8.11656	8.12999	8.12909	8.13424	8.12404	8.11431	8.1387	8.14641	8.12595	8.10865	8.12111	8.11481	8.10683	8.09955	8.10995	8.14332	8.11531	8.1151	8.12555	8.12853
0.5775	8.16806	8.16445	8.16578	8.1527	8.15158	8.14664	8.13828	8.13031	8.10881	8.10676	8.1286	8.10503	8.10805	8.39237	8.13566	8.15615	8.15698	8.13116	8.12449	8.12916	8.12485	8.10295	8.11444	8.10923	8.11799	8.1174	8.12977	8.11391	8.11125	8.1075	8.12824	8.12757	8.13299	8.12501	8.12109	8.12482	8.14237	8.13156	8.1117	8.11292	8.1186	8.10086	8.09701	8.10765	8.13406	8.11163	8.11456	8.12716	8.11533
0.57875	8.17978	8.16994	8.16177	8.14308	8.13891	8.14435	8.13582	8.12777	8.11385	8.11344	8.12557	8.10705	8.10302	8.39753	8.13713	8.15826	8.15829	8.12164	8.11787	8.13333	8.12303	8.10555	8.11351	8.11155	8.12512	8.12009	8.13387	8.10566	8.11503	8.11912	8.12611	8.13859	8.13194	8.12595	8.11473	8.12897	8.14452	8.11698	8.10907	8.12158	8.11983	8.10661	8.10604	8.11004	8.13167	8.11632	8.11707	8.12378	8.11788
0.58	8.17425	8.17253	8.16002	8.15181	8.13529	8.14985	8.13479	8.13755	8.10872	8.11633	8.13331	8.10079	8.10004	8.39794	8.14066	8.15331	8.1595	8.12918	8.11822	8.13707	8.12701	8.1106	8.11801	8.10865	8.1294	8.11106	8.12756	8.10437	8.11203	8.11476	8.12295	8.12684	8.13052	8.11917	8.11993	8.11863	8.14715	8.12947	8.1237	8.11129	8.11863	8.11182	8.10607	8.09611	8.14007	8.11002	8.11438	8.12668	8.11973
0.58125	8.17845	8.168	8.1623	8.14964	8.14521	8.14068	8.13135	8.13416	8.10633	8.10342	8.11711	8.11301	8.1102	8.40133	8.13901	8.15551	8.15532	8.12123	8.12398	8.13673	8.13214	8.11028	8.10494	8.11531	8.11908	8.10993	8.1265	8.09199	8.11098	8.10165	8.12802	8.12786	8.12177	8.13269	8.12215	8.12713	8.14857	8.12758	8.12225	8.11419	8.11034	8.10601	8.12207	8.11073	8.13197	8.11273	8.10572	8.12239	8.12561
0.5825	8.17414	8.16598	8.16132	8.14279	8.14526	8.14527	8.12763	8.13305	8.10727	8.10398	8.12357	8.11308	8.10483	8.39871	8.13889	8.1547	8.16046	8.13397	8.12404	8.12384	8.13708	8.10762	8.1244	8.10386	8.12499	8.11026	8.13207	8.10806	8.11096	8.1051	8.12874	8.12825	8.13413	8.13004	8.11541	8.12529	8.14491	8.13071	8.11757	8.12143	8.12251	8.10743	8.11404	8.11483	8.13384	8.1118	8.10964	8.12248	8.12371
0.58375	8.17993	8.16761	8.16238	8.14356	8.13763	8.14572	8.13774	8.12921	8.10869	8.10845	8.12635	8.10981	8.11211	8.4061	8.13896	8.14891	8.15143	8.12182	8.12154	8.13227	8.12464	8.10526	8.11342	8.10439	8.13576	8.11289	8.13241	8.10921	8.11068	8.11457	8.13048	8.13126	8.13463	8.12495	8.12232	8.12758	8.14798	8.12614	8.12247	8.11904	8.11211	8.10493	8.10534	8.10674	8.13256	8.11398	8.11398	8.1136	8.12844
0.585	8.17793	8.16574	8.15466	8.15143	8.14287	8.15317	8.13715	8.12678	8.1018	8.10661	8.12729	8.11591	8.1063	8.3975	8.13044	8.15993	8.15211	8.12455	8.12655	8.13363	8.1353	8.11267	8.11648	8.10939	8.12556	8.11066	8.12841	8.10231	8.10736	8.11349	8.13661	8.1328	8.12972	8.12282	8.11824	8.12815	8.15124	8.12323	8.12593	8.11943	8.11322	8.11109	8.09968	8.11012	8.12914	8.11357	8.10696	8.11897	8.12167
0.58625	8.1678	8.17337	8.14635	8.14562	8.14658	8.14092	8.13808	8.13393	8.0995	8.11148	8.13943	8.10983	8.11189	8.40448	8.13592	8.15866	8.15493	8.12896	8.1183	8.12898	8.12191	8.10831	8.10586	8.10574	8.12674	8.1116	8.13194	8.10869	8.11278	8.10447	8.12661	8.12446	8.12638	8.12394	8.11911	8.13532	8.14494	8.12553	8.12219	8.1148	8.10722	8.10398	8.10944	8.11746	8.12315	8.11139	8.11142	8.12101	8.1262
0.5875	8.17562	8.16277	8.16055	8.13903	8.14509	8.14953	8.14137	8.12867	8.11278	8.10965	8.12819	8.1108	8.112	8.40812	8.13799	8.15269	8.15523	8.12982	8.12411	8.13192	8.12709	8.10494	8.11872	8.11295	8.12834	8.11438	8.11908	8.10404	8.12373	8.11339	8.1277	8.12622	8.12893	8.12387	8.1118	8.12547	8.14285	8.1173	8.11813	8.1194	8.11659	8.10148	8.1098	8.10603	8.13437	8.11823	8.1103	8.12325	8.13354
0.58875	8.17708	8.16631	8.15148	8.15547	8.13647	8.14877	8.13989	8.12972	8.11189	8.11067	8.12725	8.10937	8.11102	8.40196	8.1335	8.15376	8.15742	8.13281	8.12443	8.12898	8.12577	8.11329	8.11771	8.11626	8.11464	8.121	8.12263	8.10212	8.11594	8.10595	8.12934	8.12896	8.12862	8.12799	8.11286	8.12854	8.14711	8.12175	8.11419	8.12427	8.11072	8.1081	8.11197	8.11048	8.1395	8.11303	8.11142	8.11385	8.11829
0.59	8.17364	8.16285	8.15966	8.15013	8.1445	8.14891	8.14282	8.12726	8.10576	8.11626	8.12472	8.11411	8.11309	8.40226	8.13161	8.15204	8.15177	8.12275	8.12173	8.12853	8.13667	8.10893	8.11981	8.11347	8.12883	8.11842	8.13015	8.1014	8.11202	8.12693	8.12498	8.12576	8.13226	8.12248	8.11718	8.13163	8.15019	8.12121	8.12066	8.10956	8.1141	8.10488	8.10607	8.1076	8.13619	8.11322	8.10981	8.11229	8.12651
0.59125	8.17769	8.16582	8.16002	8.14885	8.14042	8.14301	8.13937	8.12879	8.10523	8.10847	8.12937	8.10289	8.11147	8.40399	8.13468	8.15123	8.15932	8.13369	8.12666	8.12254	8.13615	8.1178	8.11159	8.11254	8.12524	8.11617	8.12842	8.10784	8.10906	8.11095	8.12332	8.13246	8.12723	8.12534	8.11313	8.12397	8.14137	8.11931	8.12053	8.1144	8.12164	8.11049	8.10597	8.10639	8.14091	8.11951	8.10112	8.12059	8.12556
0.5925	8.16389	8.16572	8.1529	8.14597	8.13775	8.14882	8.13091	8.13203	8.10209	8.11258	8.12538	8.11246	8.11815	8.39793	8.12717	8.14925	8.14619	8.12759	8.12377	8.13325	8.13558	8.11187	8.1114	8.11708	8.13012	8.12058	8.1305	8.10514	8.11634	8.11221	8.13616	8.12902	8.13665	8.12005	8.10988	8.12429	8.138	8.13283	8.11263	8.11579	8.11318	8.10395	8.09602	8.1027	8.13622	8.10803	8.10485	8.11876	8.12371
0.59375	8.17466	8.16756	8.15832	8.14821	8.14114	8.15803	8.14117	8.13235	8.11912	8.10237	8.12665	8.11201	8.11284	8.391	8.13395	8.15321	8.14298	8.11928	8.11797	8.13994	8.13004	8.11043	8.11356	8.11436	8.12368	8.11345	8.12824	8.10061	8.11249	8.10318	8.11897	8.12793	8.12456	8.12652	8.12003	8.12822	8.13141	8.11901	8.12369	8.11683	8.11479	8.10464	8.10528	8.09779	8.14334	8.10573	8.11136	8.12335	8.12102
0.595	8.17776	8.16789	8.15273	8.14606	8.14438	8.15	8.14073	8.12778	8.10843	8.11758	8.11776	8.1088	8.11811	8.40277	8.1375	8.15231	8.15751	8.12	8.11881	8.13355	8.11894	8.10966	8.11219	8.11157	8.11327	8.117	8.11887	8.10513	8.10996	8.11027	8.12762	8.11884	8.13334	8.12593	8.11442	8.12762	8.14744	8.11893	8.11518	8.11843	8.11132	8.10802	8.10405	8.10975	8.13561	8.11089	8.10169	8.12439	8.12883
0.59625	8.17519	8.16459	8.14681	8.14355	8.14173	8.14593	8.13288	8.12606	8.1084	8.11451	8.12821	8.10879	8.11049	8.3996	8.13945	8.14974	8.1504	8.12944	8.11952	8.13	8.13179	8.11211	8.11776	8.10735	8.12852	8.11715	8.1305	8.1077	8.11764	8.11671	8.123	8.12545	8.12822	8.13461	8.11529	8.13142	8.14377	8.11808	8.12459	8.11649	8.11454	8.10183	8.09764	8.10158	8.13949	8.10935	8.10031	8.12104	8.11898
0.5975	8.17891	8.17148	8.15717	8.1499	8.14347	8.14707	8.1423	8.13213	8.11091	8.11413	8.12199	8.11076	8.10946	8.40381	8.13816	8.15199	8.15111	8.12037	8.11505	8.13188	8.12623	8.11308	8.11357	8.117	8.12421	8.11774	8.12031	8.10787	8.11368	8.11998	8.12722	8.12951	8.12841	8.12891	8.11249	8.12676	8.1466	8.12131	8.11572	8.11617	8.11269	8.10373	8.10696	8.10071	8.13477	8.11749	8.10932	8.11143	8.1238
0.59875	8.18139	8.16245	8.15996	8.14878	8.14205	8.14514	8.1417	8.12768	8.1114	8.10942	8.1242	8.11152	8.10285	8.40217	8.14679	8.15006	8.15027	8.12935	8.12202	8.12415	8.12432	8.1151	8.11185	8.12206	8.12644	8.11917	8.13015	8.10491	8.11222	8.11297	8.1206	8.1236	8.1267	8.12596	8.10705	8.12151	8.15241	8.1169	8.11621	8.11555	8.11616	8.10052	8.10676	8.09483	8.13291	8.10664	8.10205	8.11339	8.12146
0.6	8.16961	8.16482	8.15189	8.1424	8.13855	8.14379	8.13257	8.12547	8.11637	8.11278	8.12404	8.10384	8.11236	8.3945	8.13555	8.15349	8.15252	8.12048	8.12038	8.13095	8.12523	8.10661	8.11322	8.10309	8.12696	8.1163	8.12267	8.10612	8.12634	8.10528	8.12673	8.11947	8.1313	8.12133	8.11778	8.12649	8.14775	8.11647	8.11431	8.11555	8.10712	8.10871	8.10773	8.10466	8.1458	8.1144	8.1057	8.12302	8.12267
0.60125	8.18313	8.17437	8.15107	8.13872	8.13292	8.14086	8.1489	8.12766	8.11028	8.11239	8.12204	8.11366	8.10759	8.39343	8.13883	8.15529	8.15477	8.12598	8.1247	8.1277	8.13179	8.10023	8.1109	8.11808	8.12646	8.12031	8.12367	8.10589	8.11141	8.11431	8.11616	8.12439	8.12366	8.12408	8.11192	8.12218	8.14028	8.11869	8.1177	8.118	8.11276	8.11193	8.10049	8.10543	8.1341	8.11121	8.11011	8.1205	8.11786
0.6025	8.17074	8.17195	8.14852	8.1452	8.14127	8.15059	8.13803	8.12431	8.10134	8.1109	8.13093	8.10536	8.10437	8.3995	8.13302	8.14699	8.15605	8.12726	8.12017	8.13226	8.13535	8.10408	8.11448	8.11694	8.12624	8.11397	8.13214	8.11572	8.11879	8.10877	8.12445	8.12834	8.12429	8.12441	8.10939	8.13123	8.15313	8.12317	8.11276	8.11403	8.1145	8.10021	8.10106	8.11366	8.1355	8.10772	8.10541	8.11631	8.11623
0.60375	8.17758	8.16007	8.15802	8.15347	8.13778	8.14444	8.13682	8.12601	8.11185	8.10943	8.12931	8.11967	8.10739	8.40711	8.1339	8.16115	8.15078	8.12451	8.12149	8.12704	8.12668	8.10851	8.11247	8.11508	8.12376	8.11353	8.12752	8.10838	8.11138	8.10858	8.1229	8.12271	8.12927	8.12171	8.11361	8.12608	8.14885	8.11979	8.12198	8.11086	8.12133	8.1021	8.10214	8.10737	8.14034	8.1046	8.10552	8.12495	8.12094
0.605	8.1734	8.15931	8.1534	8.14754	8.14078	8.14462	8.13583	8.13187	8.11143	8.10452	8.12646	8.10474	8.10909	8.40061	8.13899	8.15014	8.1563	8.12862	8.12165	8.12602	8.13309	8.10867	8.12175	8.1104	8.13534	8.12055	8.12562	8.10871	8.11214	8.112	8.12169	8.129	8.12072	8.12361	8.11284	8.12338	8.1345	8.12327	8.11772	8.11713	8.11036	8.0997	8.10977	8.11648	8.13588	8.11443	8.10039	8.11943	8.11743
0.60625	8.17458	8.16154	8.16422	8.14571	8.14017	8.15067	8.12944	8.12546	8.11267	8.11053	8.1183	8.11463	8.10824	8.40178	8.13409	8.16055	8.15425	8.13157	8.11486	8.13046	8.12352	8.10724	8.11456	8.1111	8.12388	8.11639	8.12531	8.11157	8.11083	8.10817	8.12943	8.12433	8.12536	8.1283	8.11264	8.12352	8.14227	8.1229	8.11662	8.11513	8.11144	8.10195	8.10461	8.10884	8.13436	8.11814	8.1098	8.11806	8.11349
0.6075	8.17218	8.16797	8.15351	8.15703	8.13231	8.14284	8.14009	8.13333	8.09432	8.10366	8.11962	8.11011	8.10853	8.40397	8.13783	8.15449	8.15649	8.1276	8.12577	8.12064	8.12208	8.10374	8.11253	8.12093	8.12992	8.10731	8.12954	8.108	8.11655	8.10941	8.12924	8.12045	8.12521	8.12812	8.11067	8.13006	8.14476	8.12467	8.11758	8.12146	8.10972	8.10519	8.1069	8.11454	8.12703	8.11794	8.10959	8.12092	8.11621
0.60875	8.17645	8.16825	8.16108	8.13787	8.1415	8.14558	8.13673	8.12588	8.10566	8.1136	8.13424	8.10236	8.10767	8.40612	8.14116	8.14806	8.15254	8.12769	8.12154	8.1272	8.12679	8.1061	8.11759	8.1092	8.13181	8.10489	8.12826	8.09636	8.10843	8.1109	8.12273	8.12282	8.12551	8.12017	8.11589	8.13321	8.14467	8.11473	8.11958	8.11204	8.12411	8.10364	8.10913	8.11037	8.1349	8.10794	8.10822	8.12325	8.12039
0.61	8.17037	8.16494	8.15619	8.14356	8.13592	8.14259	8.1449	8.12819	8.10205	8.1068	8.12919	8.10596	8.11653	8.40093	8.13483	8.16442	8.15937	8.12205	8.12314	8.12594	8.1362	8.10203	8.11468	8.10545	8.1257	8.1084	8.12966	8.10093	8.10548	8.10606	8.12891	8.12653	8.12795	8.12429	8.11776	8.13051	8.14314	8.12207	8.12221	8.11259	8.11258	8.09951	8.10037	8.09926	8.13821	8.11525	8.102	8.11843	8.12401
0.61125	8.16803	8.15855	8.1588	8.15516	8.13671	8.15477	8.13027	8.13269	8.10677	8.11026	8.1245	8.10967	8.11069	8.39597	8.13394	8.15343	8.15455	8.12617	8.12283	8.12143	8.12047	8.09976	8.11407	8.1088	8.12827	8.11128	8.12346	8.10194	8.10775	8.1081	8.11929	8.12667	8.12422	8.1273	8.12968	8.12717	8.13987	8.12322	8.11773	8.10404	8.12499	8.10259	8.10434	8.10032	8.1339	8.11119	8.10618	8.12318	8.11854
0.6125	8.16453	8.16947	8.15161	8.14289	8.14956	8.14377	8.13284	8.1233	8.10706	8.111	8.11186	8.10248	8.11637	8.39603	8.13124	8.14777	8.16028	8.11622	8.11232	8.12502	8.12481	8.10074	8.1144	8.11106	8.12308	8.11826	8.12888	8.1018	8.11328	8.10882	8.1292	8.1239	8.13483	8.12464	8.11749	8.13012	8.14057	8.12144	8.11192	8.11936	8.11141	8.10395	8.10218	8.10322	8.12959	8.11753	8.10752	8.11922	8.11993
0.61375	8.17771	8.15939	8.15688	8.14858	8.13851	8.14587	8.13922	8.13021	8.10592	8.11121	8.12795	8.10125	8.11541	8.39669	8.1328	8.15265	8.16083	8.12392	8.11564	8.13822	8.12571	8.10403	8.11654	8.10853	8.10895	8.11221	8.12783	8.11151	8.1159	8.11139	8.12289	8.12879	8.11902	8.12475	8.11297	8.11792	8.14296	8.11278	8.11402	8.1122	8.11322	8.09576	8.09935	8.10444	8.14266	8.10516	8.10311	8.11252	8.11484
0.615	8.17166	8.17128	8.16051	8.14599	8.13928	8.15589	8.13293	8.12451	8.10824	8.11061	8.12643	8.10221	8.1033	8.40328	8.14334	8.15139	8.14719	8.11672	8.12138	8.12147	8.12802	8.10437	8.11734	8.10995	8.13105	8.11606	8.12828	8.09844	8.10501	8.10973	8.12422	8.12211	8.1223	8.13081	8.11034	8.12479	8.14132	8.12002	8.1121	8.11801	8.11656	8.10057	8.10696	8.10494	8.13453	8.11671	8.11635	8.11761	8.12874
0.61625	8.16683	8.16957	8.15506	8.14203	8.14287	8.13982	8.14071	8.13028	8.10518	8.11113	8.11903	8.11913	8.11401	8.40051	8.13567	8.15288	8.15793	8.1251	8.11995	8.13058	8.12288	8.1096	8.11243	8.12048	8.12808	8.11453	8.12595	8.10584	8.11386	8.11632	8.12156	8.12803	8.13167	8.12231	8.11205	8.12302	8.15071	8.1267	8.11283	8.11762	8.11933	8.10266	8.10388	8.10746	8.13026	8.10931	8.10356	8.12023	8.12391
0.6175	8.16977	8.17016	8.15229	8.14097	8.13572	8.14322	8.14155	8.13257	8.10791	8.10066	8.1244	8.10394	8.10606	8.40947	8.14046	8.14765	8.15546	8.12249	8.11147	8.13142	8.12684	8.10849	8.11279	8.11049	8.12552	8.11162	8.12106	8.10577	8.11435	8.1133	8.12188	8.13297	8.12882	8.12876	8.11215	8.12429	8.13575	8.12492	8.11456	8.11972	8.10042	8.11035	8.10207	8.11139	8.13726	8.11419	8.10614	8.11944	8.12688
0.61875	8.16898	8.16391	8.15084	8.1426	8.14647	8.14961	8.14063	8.12473	8.10886	8.11399	8.11742	8.10233	8.09915	8.39768	8.13797	8.15491	8.14793	8.12562	8.12438	8.12236	8.12639	8.11131	8.1132	8.10485	8.13349	8.11032	8.12327	8.10419	8.11438	8.10502	8.13033	8.12053	8.12383	8.12256	8.11514	8.12174	8.1321	8.11902	8.11904	8.11592	8.11007	8.09755	8.10567	8.11337	8.13787	8.11103	8.11831	8.11497	8.11492
0.62	8.1737	8.16393	8.15326	8.1513	8.14335	8.14892	8.13707	8.12969	8.11367	8.11549	8.12515	8.10978	8.11005	8.39532	8.14521	8.15439	8.15571	8.12016	8.11649	8.1185	8.11757	8.10874	8.11597	8.10362	8.12894	8.12468	8.12285	8.10125	8.10509	8.11236	8.12086	8.12936	8.12594	8.13502	8.11344	8.13144	8.14558	8.12084	8.12009	8.11225	8.11218	8.09854	8.10463	8.10232	8.14391	8.12155	8.09956	8.11503	8.11753
0.62125	8.16944	8.16435	8.15625	8.1451	8.14465	8.15228	8.14069	8.12816	8.11181	8.10196	8.13217	8.11108	8.10439	8.40339	8.13374	8.15752	8.15563	8.12828	8.12018	8.1322	8.13355	8.10345	8.11874	8.11726	8.12536	8.11383	8.12929	8.10725	8.10971	8.11029	8.12783	8.12921	8.1294	8.12364	8.11673	8.1162	8.14752	8.12121	8.11255	8.11076	8.10893	8.09779	8.10161	8.10462	8.12999	8.10824	8.10626	8.12799	8.11921
0.6225	8.17785	8.16907	8.15822	8.14277	8.14698	8.13625	8.13991	8.12767	8.09724	8.11355	8.11393	8.09915	8.1072	8.40605	8.12894	8.14631	8.14327	8.12642	8.12321	8.12958	8.13133	8.10539	8.1083	8.11025	8.11389	8.11482	8.12622	8.10774	8.10423	8.11362	8.11702	8.12637	8.12184	8.12163	8.11119	8.12602	8.15417	8.11693	8.11587	8.11172	8.11144	8.09698	8.09731	8.10987	8.13209	8.11248	8.10199	8.10959	8.12108
0.62375	8.17023	8.16784	8.15043	8.14019	8.13852	8.15071	8.13805	8.12373	8.10761	8.10409	8.11794	8.11313	8.10872	8.40318	8.1301	8.15061	8.16198	8.12966	8.12795	8.13179	8.12476	8.11072	8.10767	8.10203	8.12122	8.11259	8.11792	8.10275	8.11009	8.10692	8.13222	8.13343	8.12507	8.12841	8.11886	8.1236	8.14905	8.11014	8.11814	8.11709	8.11745	8.10806	8.09999	8.0994	8.12979	8.1112	8.10348	8.12072	8.12145
0.625	8.17027	8.16299	8.15593	8.15166	8.13428	8.14392	8.13969	8.12431	8.10667	8.11133	8.12575	8.11285	8.10675	8.40009	8.12438	8.14435	8.15098	8.12442	8.10949	8.13055	8.13267	8.11407	8.12212	8.11185	8.12495	8.11403	8.13516	8.10754	8.11197	8.11271	8.12466	8.11866	8.12625	8.1182	8.11318	8.12793	8.14733	8.12859	8.11658	8.1168	8.11596	8.09888	8.10522	8.10533	8.13801	8.10998	8.10491	8.11745	8.11596
0.62625	8.17397	8.16269	8.15064	8.14278	8.13418	8.14603	8.13014	8.13068	8.108	8.1095	8.1238	8.11117	8.10575	8.40522	8.12638	8.1527	8.1575	8.12963	8.12184	8.12683	8.13004	8.10362	8.1221	8.10858	8.1185	8.11004	8.12545	8.10334	8.11771	8.10724	8.12606	8.1298	8.12256	8.11519	8.11023	8.12461	8.14868	8.11826	8.1212	8.11466	8.10926	8.10695	8.10355	8.09932	8.14012	8.1181	8.10402	8.11621	8.11839
0.6275	8.16285	8.16325	8.15126	8.14774	8.13522	8.15198	8.13029	8.13226	8.10622	8.10972	8.12228	8.11241	8.10226	8.39827	8.13161	8.15234	8.1573	8.13576	8.11856	8.12434	8.12288	8.10199	8.11929	8.11954	8.12407	8.11328	8.12361	8.10491	8.11126	8.11712	8.1265	8.11611	8.12648	8.12459	8.11524	8.13812	8.13928	8.11447	8.10786	8.11177	8.11199	8.10715	8.10419	8.10012	8.13377	8.11403	8.10958	8.12009	8.12418
0.62875	8.1692	8.16167	8.15092	8.14349	8.13939	8.14166	8.13693	8.13331	8.1056	8.10345	8.12154	8.09256	8.10496	8.4006	8.1341	8.15262	8.15429	8.12383	8.12151	8.12275	8.12609	8.10543	8.11103	8.10848	8.11957	8.11742	8.12719	8.10448	8.10859	8.11514	8.12892	8.12515	8.13313	8.12608	8.11479	8.12763	8.13897	8.1228	8.11942	8.12107	8.11741	8.10166	8.10497	8.10469	8.12428	8.11016	8.11799	8.12291	8.12161
0.63	8.1747	8.16021	8.16382	8.14425	8.13925	8.13904	8.135	8.12177	8.10654	8.10979	8.12524	8.10369	8.11759	8.40126	8.1353	8.15938	8.15475	8.12215	8.12413	8.12368	8.12021	8.10246	8.10713	8.10506	8.1215	8.10499	8.12889	8.1063	8.11221	8.10016	8.12905	8.1153	8.12539	8.12291	8.11284	8.11678	8.14412	8.11446	8.12362	8.12105	8.10519	8.10273	8.09891	8.10356	8.13173	8.11006	8.10569	8.11556	8.11858
0.63125	8.17508	8.16741	8.14919	8.14067	8.14157	8.15081	8.13518	8.12545	8.10232	8.10752	8.12759	8.10657	8.10564	8.39927	8.13969	8.15093	8.15336	8.12437	8.12017	8.123	8.13086	8.10552	8.11127	8.10984	8.12426	8.10911	8.1279	8.10519	8.11346	8.11456	8.13598	8.12497	8.12245	8.11731	8.1152	8.12336	8.13989	8.1204	8.12043	8.12077	8.11151	8.10153	8.1017	8.08977	8.12672	8.11383	8.10845	8.11937	8.11845
0.6325	8.1717	8.16248	8.15265	8.15043	8.13615	8.13846	8.13628	8.12188	8.11461	8.10613	8.13035	8.1034	8.10946	8.40124	8.13007	8.1497	8.15538	8.12886	8.13131	8.12596	8.12871	8.11426	8.11992	8.11172	8.12173	8.11483	8.12991	8.09755	8.11903	8.10765	8.13331	8.12648	8.13073	8.13005	8.11251	8.12759	8.13877	8.13485	8.11555	8.11185	8.1139	8.10606	8.0875	8.10295	8.1322	8.10987	8.10866	8.12108	8.12086
0.63375	8.17749	8.17432	8.15486	8.13554	8.15274	8.14858	8.13294	8.12971	8.10534	8.10739	8.12647	8.10779	8.10556	8.3984	8.12839	8.15268	8.14998	8.12447	8.11701	8.11976	8.12293	8.09807	8.11986	8.10251	8.11842	8.11495	8.12276	8.09863	8.10227	8.10043	8.13134	8.12013	8.1255	8.13041	8.11003	8.12228	8.14958	8.12163	8.11804	8.11286	8.10693	8.10215	8.10512	8.10538	8.13784	8.10714	8.09755	8.11469	8.12099
0.635	8.18217	8.17973	8.15092	8.14483	8.13779	8.13989	8.13423	8.1195	8.10409	8.10674	8.1159	8.10213	8.10811	8.39808	8.13978	8.13639	8.15073	8.12669	8.12419	8.12283	8.12133	8.10151	8.11892	8.10218	8.11816	8.11022	8.12403	8.09979	8.10336	8.11162	8.12261	8.1297	8.11376	8.13404	8.11184	8.12676	8.1333	8.11929	8.11737	8.11414	8.11653	8.103	8.0978	8.10319	8.13876	8.11812	8.108	8.11125	8.11581
0.63625	8.17551	8.16533	8.15277	8.14906	8.1395	8.14895	8.13837	8.1338	8.10669	8.10947	8.11957	8.11322	8.11473	8.40745	8.13911	8.14878	8.14955	8.12745	8.11449	8.13265	8.13267	8.10891	8.11073	8.10797	8.1226	8.10605	8.13151	8.10193	8.11502	8.10526	8.12369	8.12688	8.12835	8.12368	8.11716	8.12851	8.14114	8.12239	8.11366	8.11975	8.11543	8.1032	8.09247	8.09771	8.13699	8.11349	8.10271	8.12093	8.11553
0.6375	8.17657	8.16018	8.14934	8.14034	8.14777	8.14259	8.14441	8.12307	8.10177	8.09841	8.12584	8.09582	8.1079	8.39481	8.13191	8.14672	8.15615	8.11753	8.13029	8.13147	8.12132	8.10416	8.11525	8.11108	8.12728	8.11026	8.13073	8.10365	8.11479	8.1081	8.12208	8.12185	8.1254	8.12111	8.11496	8.11413	8.14154	8.11784	8.12325	8.1058	8.11767	8.10254	8.09872	8.10249	8.13621	8.11065	8.10189	8.11654	8.11718
0.63875	8.17654	8.16692	8.15066	8.15026	8.14264	8.14792	8.13638	8.12656	8.10546	8.11047	8.1228	8.10313	8.11012	8.40366	8.12782	8.15685	8.15292	8.12373	8.12923	8.12867	8.11687	8.10989	8.11616	8.09997	8.11504	8.11193	8.13614	8.10444	8.1115	8.11473	8.12244	8.13294	8.12464	8.13444	8.11461	8.1222	8.14598	8.11487	8.12204	8.10372	8.10777	8.10094	8.10466	8.09472	8.13373	8.10989	8.11139	8.11794	8.11077
0.64	8.1718	8.15515	8.15143	8.1488	8.13693	8.14297	8.13071	8.13418	8.11176	8.10865	8.12866	8.10491	8.10876	8.40162	8.13729	8.14856	8.14771	8.1224	8.11127	8.12661	8.12233	8.11053	8.1101	8.10666	8.12983	8.10982	8.12787	8.10393	8.11199	8.11224	8.11831	8.12617	8.12789	8.12192	8.1136	8.12093	8.14057	8.12354	8.1073	8.11765	8.1119	8.09785	8.09403	8.10907	8.12161	8.11086	8.10108	8.10996	8.11889
0.64125	8.18004	8.1682	8.15196	8.14299	8.13261	8.14651	8.14393	8.12225	8.10147	8.109	8.12174	8.10864	8.11168	8.39992	8.13245	8.14529	8.14738	8.12546	8.12736	8.12386	8.11796	8.09903	8.10354	8.11695	8.13043	8.11262	8.12564	8.1032	8.10447	8.10881	8.13543	8.11304	8.13083	8.1201	8.11465	8.12321	8.14277	8.11656	8.1143	8.11498	8.11442	8.10168	8.10317	8.09987	8.13429	8.1137	8.10876	8.11483	8.12024
0.6425	8.16498	8.17029	8.15827	8.14127	8.13949	8.14502	8.13552	8.12728	8.09939	8.11502	8.12503	8.11094	8.11137	8.39331	8.14045	8.156	8.14735	8.1211	8.12144	8.12386	8.12292	8.11423	8.11342	8.10726	8.11944	8.10627	8.12611	8.10505	8.1065	8.11207	8.13601	8.12443	8.1203	8.12792	8.12048	8.12406	8.14952	8.12726	8.11529	8.11505	8.11157	8.10802	8.09996	8.10197	8.12462	8.11481	8.10435	8.12305	8.12646
0.64375	8.16853	8.15916	8.15488	8.1464	8.13936	8.15416	8.13525	8.12788	8.10874	8.11145	8.12525	8.10908	8.10827	8.3932	8.12973	8.14867	8.15248	8.13087	8.11824	8.12458	8.1248	8.11244	8.10943	8.10858	8.10981	8.11847	8.12643	8.10639	8.1082	8.11039	8.13225	8.12839	8.12844	8.11885	8.1064	8.12461	8.14268	8.11876	8.11281	8.12122	8.11543	8.10559	8.09902	8.10191	8.12676	8.11165	8.10108	8.11738	8.12877
0.645	8.16704	8.17083	8.15674	8.14282	8.12893	8.14194	8.12579	8.12974	8.10099	8.09655	8.12165	8.10875	8.10898	8.39019	8.13493	8.14698	8.14498	8.13048	8.12029	8.13382	8.12066	8.10639	8.11983	8.10947	8.12567	8.11338	8.12572	8.10346	8.10745	8.10791	8.12347	8.12391	8.12695	8.12309	8.10659	8.12761	8.14249	8.1179	8.10953	8.11114	8.11855	8.10608	8.1005	8.10119	8.12321	8.10279	8.1077	8.11011	8.12044
0.64625	8.16972	8.15748	8.15025	8.13955	8.12934	8.14389	8.13222	8.12281	8.10155	8.10781	8.1217	8.10332	8.11423	8.39766	8.12916	8.15464	8.16024	8.12429	8.11646	8.13207	8.13022	8.11229	8.1102	8.11145	8.11695	8.11295	8.12254	8.10576	8.11294	8.10722	8.11808	8.11906	8.12838	8.1286	8.11447	8.12588	8.14421	8.1179	8.11314	8.1132	8.11105	8.10543	8.09566	8.1053	8.13207	8.11546	8.10906	8.12047	8.1236
0.6475	8.16956	8.16537	8.15142	8.15122	8.13587	8.14921	8.13564	8.12457	8.10827	8.11582	8.12336	8.11088	8.11344	8.39457	8.13261	8.14948	8.15519	8.12747	8.11577	8.12749	8.12707	8.11517	8.10685	8.10612	8.12731	8.11338	8.12954	8.10537	8.1107	8.11267	8.13511	8.12849	8.12171	8.12393	8.11189	8.13085	8.14991	8.11681	8.11798	8.10801	8.11102	8.09656	8.10119	8.10284	8.13269	8.11668	8.09778	8.11155	8.12135
0.64875	8.17369	8.16486	8.14947	8.14495	8.13524	8.14782	8.14079	8.13186	8.11057	8.10659	8.12507	8.10988	8.11243	8.39684	8.13416	8.15263	8.14568	8.12338	8.12049	8.1252	8.1257	8.11653	8.11694	8.09883	8.12341	8.10727	8.12714	8.1093	8.11055	8.10791	8.12442	8.12258	8.12768	8.12374	8.11988	8.12026	8.14227	8.11587	8.1196	8.10687	8.10853	8.09613	8.10379	8.1023	8.12902	8.11166	8.11185	8.11941	8.12447
0.65	8.17432	8.1647	8.1538	8.15406	8.13569	8.14935	8.12906	8.12531	8.10468	8.11864	8.12815	8.10459	8.09897	8.39951	8.12469	8.14837	8.15775	8.12108	8.12304	8.12477	8.12337	8.10559	8.1094	8.11181	8.12803	8.10734	8.12171	8.1034	8.10546	8.10748	8.13035	8.12043	8.12506	8.12217	8.11171	8.12454	8.13768	8.12146	8.11625	8.11299	8.11477	8.09959	8.09743	8.09401	8.13361	8.11625	8.10756	8.11779	8.11865
0.65125	8.1713	8.15933	8.14651	8.14349	8.13815	8.14461	8.14104	8.13015	8.10531	8.10303	8.11633	8.10563	8.10671	8.39692	8.12826	8.14945	8.15536	8.13036	8.12187	8.13344	8.11753	8.11704	8.10964	8.11315	8.12188	8.10634	8.1184	8.10058	8.11552	8.11164	8.12166	8.13039	8.13135	8.12498	8.11033	8.12278	8.14071	8.11339	8.11527	8.11438	8.10957	8.10098	8.1018	8.1038	8.13557	8.11156	8.1049	8.1151	8.12376
0.6525	8.17567	8.15868	8.15712	8.14049	8.14173	8.14116	8.13474	8.12617	8.10655	8.10667	8.12698	8.10772	8.10327	8.40369	8.13683	8.15606	8.14425	8.1206	8.11123	8.12193	8.11404	8.10362	8.11596	8.10802	8.12333	8.1141	8.12138	8.10622	8.10642	8.10317	8.13154	8.12152	8.12193	8.12521	8.11379	8.12224	8.13914	8.11892	8.11103	8.12132	8.11973	8.10527	8.10261	8.10466	8.13403	8.10625	8.10303	8.11889	8.12552
0.65375	8.16534	8.16739	8.15558	8.14767	8.14101	8.15582	8.13337	8.12501	8.11007	8.11014	8.12562	8.1017	8.10826	8.39592	8.12349	8.15038	8.15793	8.11813	8.12371	8.12565	8.12378	8.10236	8.11313	8.11576	8.12886	8.11223	8.12304	8.10507	8.10831	8.11568	8.11578	8.12528	8.12501	8.12273	8.11871	8.12076	8.13818	8.11557	8.11677	8.11269	8.11709	8.1053	8.10525	8.09725	8.13481	8.107	8.10917	8.11484	8.11227
0.655	8.16813	8.17231	8.14577	8.14714	8.13382	8.14909	8.13585	8.12816	8.10882	8.11875	8.12465	8.10847	8.10362	8.40538	8.12636	8.15236	8.1519	8.12566	8.12141	8.12809	8.12006	8.10164	8.11707	8.10043	8.11748	8.11575	8.12376	8.10094	8.12078	8.1058	8.12228	8.12123	8.12819	8.12099	8.11069	8.12202	8.14608	8.11981	8.11404	8.11613	8.11162	8.10588	8.09496	8.10056	8.13327	8.11107	8.10199	8.11561	8.11916
0.65625	8.16851	8.15878	8.15323	8.14429	8.13461	8.14568	8.13433	8.12143	8.11014	8.11907	8.12793	8.10754	8.10272	8.40394	8.13058	8.14832	8.15543	8.1232	8.1208	8.12801	8.12734	8.10716	8.10842	8.11349	8.12663	8.11463	8.1171	8.10492	8.10873	8.1119	8.12065	8.12276	8.12309	8.12022	8.11353	8.1189	8.13382	8.11242	8.11438	8.11012	8.10654	8.11066	8.10922	8.10786	8.13431	8.10815	8.10582	8.11749	8.11968
0.6575	8.1725	8.16995	8.15744	8.14341	8.13901	8.13977	8.13296	8.12109	8.11003	8.11307	8.12778	8.10098	8.10613	8.40028	8.13668	8.14657	8.15581	8.12478	8.12381	8.12023	8.11916	8.10252	8.11382	8.10576	8.12104	8.12235	8.12221	8.10505	8.10725	8.10352	8.12425	8.12668	8.13191	8.12161	8.1096	8.12068	8.14131	8.11301	8.11857	8.12283	8.11109	8.10139	8.10569	8.10569	8.12821	8.10679	8.10933	8.11197	8.11888
0.65875	8.17332	8.16817	8.15119	8.14724	8.14057	8.14627	8.14618	8.12325	8.10987	8.10498	8.11709	8.11238	8.1121	8.39902	8.14225	8.14951	8.15348	8.12425	8.11395	8.12584	8.1209	8.10281	8.109	8.11088	8.12	8.12168	8.12409	8.10398	8.10587	8.11086	8.11377	8.1318	8.12574	8.12862	8.11103	8.12925	8.13932	8.12371	8.1111	8.12066	8.11001	8.10021	8.09653	8.09807	8.13019	8.10591	8.09798	8.12297	8.11852
0.66	8.17027	8.16591	8.15337	8.14436	8.13711	8.14124	8.13273	8.12519	8.10213	8.10966	8.12131	8.10704	8.10087	8.40361	8.1264	8.14673	8.15813	8.12746	8.11351	8.12421	8.12008	8.10902	8.10736	8.11105	8.11692	8.11758	8.11938	8.11242	8.09677	8.10848	8.12459	8.1221	8.12842	8.11308	8.11122	8.12068	8.13878	8.11477	8.11304	8.1154	8.11189	8.10281	8.10011	8.10582	8.13101	8.11254	8.10487	8.11739	8.12003
0.66125	8.16624	8.15873	8.15856	8.14255	8.14488	8.1502	8.14606	8.12718	8.11108	8.10176	8.1268	8.10773	8.10691	8.4017	8.13212	8.15106	8.15267	8.12076	8.11805	8.12926	8.12783	8.10365	8.11492	8.1099	8.12113	8.11259	8.13004	8.09397	8.10532	8.11169	8.12028	8.12441	8.12506	8.1183	8.12118	8.12367	8.13919	8.11878	8.11994	8.11116	8.1155	8.10382	8.09953	8.10219	8.13468	8.10704	8.10469	8.12333	8.12182
0.6625	8.17035	8.16406	8.15043	8.14677	8.14196	8.14545	8.13217	8.13417	8.09873	8.10955	8.12333	8.10043	8.09897	8.40226	8.12848	8.14632	8.14877	8.12271	8.1168	8.12574	8.13501	8.10563	8.10845	8.1127	8.12606	8.10865	8.11947	8.10573	8.10661	8.11157	8.11975	8.12647	8.12237	8.11939	8.11184	8.114	8.1413	8.12463	8.11499	8.1166	8.10582	8.09682	8.09774	8.11262	8.13936	8.11788	8.10282	8.11561	8.12758
0.66375	8.17051	8.15517	8.15255	8.14214	8.13376	8.13813	8.13627	8.12386	8.10565	8.10656	8.11758	8.11027	8.09918	8.40012	8.12971	8.14521	8.15194	8.12479	8.11181	8.12957	8.12366	8.09775	8.1125	8.112	8.12037	8.11133	8.12616	8.10272	8.11323	8.10409	8.12286	8.12016	8.11681	8.12362	8.11693	8.13452	8.14071	8.11355	8.11148	8.11145	8.11016	8.09267	8.10608	8.09329	8.13074	8.11546	8.11173	8.12319	8.12094
0.665	8.17092	8.15988	8.15668	8.14752	8.14834	8.14091	8.14101	8.12378	8.10775	8.10818	8.12344	8.10814	8.10193	8.39868	8.13531	8.15961	8.15596	8.13121	8.12924	8.1316	8.13053	8.10371	8.11618	8.10192	8.12375	8.1132	8.12292	8.11153	8.107	8.10615	8.12686	8.12661	8.12896	8.11347	8.11495	8.11508	8.14399	8.12492	8.11213	8.1249	8.10419	8.10374	8.10534	8.10769	8.12735	8.10985	8.09971	8.11537	8.11698
0.66625	8.17022	8.16941	8.15187	8.14297	8.13464	8.13728	8.13308	8.12749	8.10264	8.10602	8.11895	8.10511	8.10653	8.39758	8.12871	8.14727	8.14689	8.12837	8.11708	8.11695	8.12284	8.10604	8.10455	8.10784	8.11439	8.10489	8.11869	8.10584	8.11302	8.11064	8.12247	8.12056	8.12101	8.11963	8.10688	8.1194	8.14028	8.11617	8.12184	8.10954	8.11866	8.1075	8.09711	8.10143	8.13931	8.11423	8.10278	8.1148	8.11964
0.6675	8.16892	8.16672	8.15627	8.14374	8.13054	8.13107	8.12842	8.12668	8.10049	8.10153	8.12584	8.10905	8.1104	8.39852	8.13338	8.14433	8.15173	8.12736	8.11878	8.12692	8.12595	8.10072	8.11711	8.10608	8.13116	8.11013	8.12241	8.09861	8.09982	8.10564	8.12356	8.11308	8.13453	8.11894	8.1014	8.12669	8.14669	8.12132	8.12137	8.10896	8.11821	8.10837	8.10309	8.10558	8.12794	8.11522	8.09855	8.11257	8.12212
0.66875	8.1771	8.16135	8.15645	8.15537	8.14026	8.14579	8.12986	8.124	8.10762	8.09431	8.12085	8.10586	8.10592	8.40329	8.13167	8.14513	8.15133	8.11846	8.1158	8.1181	8.12095	8.10908	8.11858	8.11345	8.11705	8.11798	8.12295	8.10581	8.11293	8.10371	8.11732	8.12215	8.1258	8.12181	8.11793	8.12725	8.14715	8.11388	8.11951	8.11699	8.11058	8.10827	8.10226	8.10344	8.14109	8.12055	8.10395	8.12055	8.11047
0.67	8.17305	8.16059	8.15531	8.1394	8.13548	8.13972	8.13552	8.11942	8.09874	8.11543	8.12586	8.10476	8.10738	8.39611	8.13006	8.14796	8.14544	8.12385	8.11686	8.13392	8.12641	8.1092	8.12391	8.10579	8.12361	8.11071	8.12342	8.09966	8.11431	8.11065	8.11989	8.12331	8.12599	8.12337	8.10691	8.11896	8.13593	8.11668	8.11675	8.11076	8.11164	8.09422	8.10654	8.10269	8.1355	8.11195	8.10663	8.11752	8.11391
0.67125	8.17743	8.16827	8.14914	8.1579	8.14962	8.14334	8.13946	8.12171	8.10085	8.10796	8.11956	8.09788	8.11501	8.39451	8.13026	8.15476	8.15676	8.12104	8.11882	8.12658	8.12658	8.11506	8.1229	8.10329	8.11978	8.11421	8.1255	8.10168	8.11484	8.10747	8.12477	8.12759	8.12957	8.12076	8.11372	8.12784	8.13911	8.11687	8.1177	8.10666	8.11313	8.10126	8.09978	8.10722	8.13251	8.10226	8.10841	8.11108	8.11824
0.6725	8.16777	8.16432	8.14572	8.14205	8.13331	8.14408	8.13273	8.12309	8.10489	8.10158	8.11734	8.10395	8.10112	8.39656	8.12134	8.14041	8.14769	8.12037	8.11543	8.12639	8.12803	8.10244	8.10698	8.10924	8.12709	8.1058	8.12375	8.09521	8.09667	8.10485	8.12412	8.11591	8.12797	8.1247	8.11482	8.12519	8.14126	8.1212	8.11252	8.10022	8.11533	8.09729	8.10639	8.10272	8.12964	8.11093	8.109	8.11427	8.12102
0.67375	8.17233	8.16325	8.16022	8.14363	8.13371	8.14576	8.13629	8.13341	8.11756	8.11158	8.12811	8.09956	8.10358	8.39622	8.12855	8.15122	8.157	8.12307	8.12465	8.12735	8.11404	8.10427	8.10865	8.11137	8.11904	8.11473	8.1208	8.10615	8.09878	8.10474	8.12361	8.12	8.12184	8.12302	8.11666	8.12293	8.13869	8.11243	8.10969	8.1088	8.11153	8.09723	8.10992	8.10346	8.13314	8.10924	8.11222	8.10979	8.1245
0.675	8.16898	8.17006	8.15835	8.14868	8.13846	8.142	8.13521	8.12115	8.09692	8.10668	8.11623	8.10161	8.10334	8.3964	8.12811	8.14413	8.15682	8.12247	8.12107	8.1188	8.12229	8.09271	8.10768	8.10929	8.12103	8.11121	8.11666	8.10939	8.10568	8.11249	8.12455	8.11998	8.12466	8.11917	8.10828	8.12385	8.13704	8.12405	8.12359	8.10703	8.1161	8.09164	8.10577	8.10348	8.1296	8.10715	8.10291	8.12137	8.12971
0.67625	8.16877	8.16658	8.15185	8.13182	8.13969	8.14707	8.13496	8.13267	8.09658	8.10307	8.12516	8.10456	8.1134	8.40443	8.1259	8.14906	8.1552	8.12862	8.11209	8.12579	8.12937	8.09784	8.11347	8.10824	8.11048	8.1101	8.12668	8.1036	8.10755	8.11401	8.11766	8.11765	8.12413	8.12515	8.1167	8.12649	8.14014	8.12387	8.11355	8.11492	8.11293	8.09725	8.09855	8.10761	8.13122	8.10613	8.10832	8.11527	8.11934
0.6775	8.16969	8.15467	8.14886	8.1379	8.13776	8.15147	8.13318	8.11688	8.09784	8.10295	8.12527	8.11327	8.10104	8.40415	8.13141	8.15152	8.14813	8.12173	8.11523	8.1253	8.1268	8.10375	8.11704	8.10842	8.11946	8.1135	8.12391	8.09962	8.10497	8.10849	8.12554	8.12474	8.12463	8.12146	8.116	8.12655	8.13989	8.1166	8.11286	8.10912	8.11406	8.10032	8.10186	8.09962	8.12641	8.10677	8.10995	8.11314	8.11086
0.67875	8.17205	8.16267	8.14429	8.14663	8.13875	8.14358	8.1292	8.12021	8.10132	8.10721	8.11724	8.09383	8.10459	8.405	8.13284	8.15551	8.15246	8.12632	8.11378	8.12277	8.12944	8.09974	8.11686	8.10763	8.11887	8.11516	8.12312	8.10106	8.10461	8.10525	8.12658	8.13164	8.12508	8.11921	8.11635	8.11908	8.14396	8.12995	8.11024	8.11438	8.11542	8.1103	8.09625	8.10008	8.13316	8.10387	8.10502	8.11479	8.11737
0.68	8.1672	8.1733	8.1572	8.14752	8.13697	8.15046	8.13973	8.12822	8.10868	8.10574	8.11959	8.10529	8.10432	8.40023	8.12557	8.14705	8.15322	8.12528	8.11931	8.12038	8.12766	8.10663	8.11344	8.10935	8.12166	8.11661	8.12399	8.10079	8.11275	8.1083	8.1192	8.1277	8.11638	8.12617	8.11932	8.12221	8.14225	8.12372	8.11393	8.11429	8.11461	8.09348	8.1046	8.10448	8.13592	8.10111	8.1015	8.11361	8.11971
0.68125	8.17455	8.16388	8.15834	8.14556	8.13525	8.14381	8.13297	8.13005	8.09939	8.10843	8.11852	8.1034	8.10419	8.39547	8.12657	8.1506	8.15989	8.11753	8.10847	8.13074	8.11156	8.10222	8.10351	8.1086	8.11207	8.11246	8.12666	8.1114	8.1098	8.10519	8.11548	8.12391	8.12439	8.11882	8.10777	8.12725	8.14559	8.11886	8.11261	8.10509	8.10714	8.10306	8.10582	8.10274	8.1371	8.10104	8.10541	8.11224	8.11651
0.6825	8.1732	8.16267	8.14629	8.13679	8.13499	8.13905	8.13327	8.12574	8.10274	8.10756	8.12507	8.11509	8.10892	8.39755	8.13015	8.14402	8.1505	8.12732	8.11569	8.11908	8.1179	8.10652	8.11199	8.10495	8.11903	8.11781	8.12113	8.09838	8.10955	8.11128	8.12579	8.1229	8.11974	8.12135	8.11359	8.11908	8.14267	8.11943	8.11768	8.11809	8.11089	8.10075	8.10244	8.10616	8.13364	8.1086	8.1126	8.11503	8.1147
0.68375	8.1661	8.16377	8.15402	8.14996	8.13416	8.1379	8.1212	8.1164	8.09708	8.10557	8.1152	8.09931	8.10645	8.40026	8.12995	8.15032	8.14803	8.12464	8.11796	8.12024	8.1297	8.1052	8.11367	8.10367	8.13197	8.11042	8.11659	8.10317	8.10394	8.09735	8.13439	8.11539	8.12017	8.12395	8.11056	8.12774	8.1429	8.11627	8.11761	8.11165	8.11648	8.10566	8.10873	8.1035	8.13251	8.10893	8.10287	8.1204	8.10994
0.685	8.16299	8.15804	8.15289	8.14163	8.1361	8.14342	8.13268	8.13028	8.10455	8.10657	8.12219	8.10758	8.10313	8.40343	8.13119	8.14312	8.15089	8.11266	8.11584	8.11958	8.11825	8.10266	8.1162	8.11464	8.11715	8.10694	8.12457	8.10215	8.11021	8.09965	8.12366	8.11326	8.12706	8.12742	8.11436	8.11917	8.13615	8.11666	8.11586	8.11632	8.11901	8.10697	8.09258	8.10211	8.13297	8.107	8.10441	8.10821	8.12232
0.68625	8.18175	8.15811	8.15442	8.14502	8.14004	8.13827	8.13266	8.1242	8.11682	8.10765	8.1234	8.0993	8.11119	8.39556	8.131	8.14679	8.15339	8.13073	8.11282	8.12239	8.13064	8.10826	8.11656	8.11242	8.12403	8.10783	8.12482	8.1013	8.10673	8.11051	8.11916	8.11952	8.13217	8.12093	8.10771	8.12764	8.14208	8.12618	8.11752	8.11545	8.11159	8.09652	8.09391	8.10845	8.13175	8.11122	8.10697	8.10704	8.11469
0.6875	8.17847	8.15624	8.14892	8.14912	8.13472	8.13767	8.13856	8.12319	8.11007	8.11232	8.12272	8.10555	8.10416	8.40333	8.12946	8.15073	8.1394	8.12339	8.11346	8.11479	8.12268	8.10339	8.10425	8.11421	8.12997	8.10847	8.12634	8.09968	8.10619	8.10492	8.11485	8.12417	8.12553	8.12701	8.11374	8.11871	8.13547	8.1129	8.12472	8.10418	8.11712	8.09523	8.10128	8.10043	8.13433	8.10795	8.11425	8.11	8.12026
0.68875	8.17253	8.16825	8.14649	8.14026	8.13464	8.13315	8.13093	8.12171	8.09875	8.10867	8.11904	8.10055	8.1038	8.39374	8.12293	8.14878	8.14586	8.11438	8.11853	8.11162	8.11564	8.10338	8.11156	8.10874	8.11963	8.11353	8.12789	8.10224	8.10615	8.1038	8.11946	8.12355	8.12142	8.11988	8.10613	8.11808	8.14097	8.11656	8.11444	8.112	8.10402	8.10828	8.1018	8.10282	8.12577	8.09977	8.10081	8.12045	8.11809
0.69	8.17222	8.15981	8.14553	8.15432	8.13679	8.14518	8.12819	8.12787	8.09274	8.10325	8.12184	8.09853	8.10647	8.39929	8.12312	8.14462	8.14769	8.12564	8.11403	8.11318	8.13233	8.10924	8.10813	8.11307	8.12366	8.10719	8.13137	8.10096	8.09812	8.11234	8.11758	8.12212	8.12416	8.12024	8.10845	8.12281	8.14301	8.11334	8.10534	8.11663	8.10932	8.09725	8.08693	8.10861	8.13311	8.10227	8.10178	8.11285	8.11613
0.69125	8.17535	8.16986	8.14768	8.13933	8.13653	8.14614	8.13304	8.12518	8.10907	8.10843	8.12406	8.10022	8.1133	8.38861	8.12944	8.14052	8.1459	8.12088	8.11186	8.12806	8.12369	8.10456	8.11814	8.11039	8.12889	8.11207	8.11697	8.10847	8.10492	8.11567	8.12133	8.122	8.12565	8.12158	8.11934	8.1266	8.14705	8.11576	8.11574	8.10729	8.1076	8.10324	8.09481	8.10256	8.12906	8.1103	8.10266	8.11178	8.1163
0.6925	8.17508	8.16063	8.1562	8.14142	8.14226	8.14593	8.12411	8.12468	8.10338	8.1033	8.12146	8.10574	8.10452	8.3923	8.13462	8.15767	8.14837	8.12117	8.11179	8.12367	8.12413	8.09899	8.11316	8.10238	8.11961	8.11018	8.13124	8.10448	8.11038	8.10977	8.12645	8.12348	8.12468	8.11905	8.11184	8.12622	8.13407	8.12417	8.11609	8.10906	8.10995	8.09715	8.10033	8.09313	8.12872	8.10872	8.10383	8.11122	8.12618
0.69375	8.17625	8.16418	8.14763	8.13558	8.14051	8.14306	8.1409	8.12445	8.10864	8.11196	8.1252	8.10318	8.10958	8.38996	8.13268	8.14543	8.15344	8.1222	8.12136	8.12785	8.12893	8.10908	8.11156	8.10609	8.12439	8.11255	8.12212	8.10536	8.11467	8.11137	8.12761	8.11982	8.12293	8.1209	8.10858	8.12277	8.13781	8.11889	8.11323	8.11204	8.11405	8.10351	8.0924	8.10495	8.13878	8.10791	8.10238	8.11538	8.11935
0.695	8.17397	8.16458	8.15169	8.14533	8.13708	8.14314	8.13678	8.12427	8.10339	8.11429	8.11969	8.10387	8.09584	8.39433	8.12959	8.14193	8.15256	8.12435	8.11861	8.12617	8.12048	8.09817	8.10034	8.10378	8.12768	8.11302	8.1233	8.10046	8.11015	8.11166	8.12413	8.12418	8.11761	8.13086	8.11203	8.11896	8.14263	8.11985	8.11362	8.11243	8.11881	8.10636	8.10185	8.09528	8.13242	8.10479	8.10129	8.11286	8.11639
0.69625	8.16724	8.17082	8.14544	8.13665	8.13653	8.14289	8.13698	8.12194	8.09859	8.10517	8.12975	8.10454	8.10884	8.39448	8.1289	8.14263	8.15094	8.12452	8.11821	8.12874	8.11172	8.10722	8.10722	8.11182	8.12437	8.11367	8.12328	8.10454	8.10878	8.1034	8.11916	8.12295	8.12514	8.12067	8.11883	8.11581	8.13301	8.12336	8.1166	8.11574	8.10701	8.10449	8.09926	8.09573	8.13723	8.11172	8.1089	8.119	8.12506
0.6975	8.16997	8.16672	8.1589	8.146	8.12606	8.13761	8.13443	8.11949	8.10957	8.11102	8.12007	8.0991	8.09812	8.40066	8.12773	8.15021	8.15116	8.11872	8.12021	8.12803	8.11628	8.11118	8.11382	8.10197	8.10806	8.11547	8.12966	8.09736	8.10815	8.10984	8.11902	8.12209	8.1286	8.12193	8.11423	8.12024	8.14811	8.1237	8.11568	8.11451	8.10494	8.0981	8.10231	8.10669	8.1342	8.10579	8.10547	8.1136	8.12352
0.69875	8.16859	8.16122	8.15542	8.14216	8.13203	8.14211	8.12646	8.12416	8.10774	8.10711	8.11721	8.09687	8.10715	8.38755	8.13006	8.13377	8.15021	8.1312	8.11777	8.12549	8.12273	8.1038	8.11115	8.11164	8.11551	8.11293	8.1147	8.09974	8.10724	8.10334	8.11969	8.12956	8.12293	8.12021	8.10604	8.12053	8.13433	8.11546	8.1108	8.10577	8.11481	8.09284	8.09658	8.10239	8.12836	8.1094	8.10648	8.1095	8.11806
0.7	8.17323	8.17277	8.15207	8.14879	8.14391	8.14065	8.14163	8.12088	8.11116	8.10156	8.11703	8.10406	8.11256	8.39235	8.13737	8.15257	8.14795	8.12311	8.11909	8.12922	8.12488	8.10112	8.11536	8.10036	8.11894	8.11509	8.11791	8.10138	8.10454	8.10607	8.12125	8.13122	8.12661	8.11803	8.11257	8.11867	8.14348	8.11956	8.12338	8.11233	8.1037	8.09681	8.10335	8.09114	8.13361	8.11076	8.09795	8.12015	8.11258
0.70125	8.16603	8.15834	8.14725	8.14022	8.12849	8.1371	8.13648	8.12386	8.10994	8.10466	8.12049	8.09831	8.10543	8.40373	8.12958	8.14392	8.14859	8.1242	8.11366	8.12489	8.12435	8.1031	8.10891	8.10548	8.11923	8.11025	8.12638	8.10563	8.10176	8.10584	8.12224	8.12441	8.12002	8.12186	8.1114	8.10902	8.13554	8.11615	8.1135	8.12116	8.11348	8.10562	8.10405	8.1032	8.13174	8.10315	8.10515	8.12263	8.11667
0.7025	8.17482	8.16161	8.15132	8.15147	8.1426	8.13741	8.13612	8.12476	8.10798	8.10799	8.11162	8.10429	8.10342	8.39379	8.13735	8.1444	8.14306	8.11826	8.11965	8.12523	8.12518	8.10161	8.10667	8.10488	8.11273	8.11606	8.12673	8.10343	8.09833	8.10596	8.12443	8.12285	8.12162	8.1155	8.11137	8.11605	8.14913	8.10911	8.11697	8.10914	8.11475	8.09694	8.10333	8.10367	8.13271	8.10797	8.11105	8.11937	8.12176
0.70375	8.16715	8.15327	8.15121	8.14218	8.13269	8.14198	8.14697	8.12479	8.10559	8.10192	8.11897	8.10457	8.11206	8.40144	8.11997	8.14816	8.14911	8.12178	8.11222	8.12345	8.11671	8.10642	8.11579	8.09824	8.11707	8.11148	8.12246	8.10071	8.11239	8.10495	8.11631	8.12574	8.12349	8.11948	8.11095	8.11831	8.13903	8.11333	8.11617	8.10721	8.1073	8.10983	8.09876	8.09874	8.13213	8.11882	8.10253	8.11376	8.12166
0.705	8.17011	8.16	8.15498	8.14827	8.1381	8.14108	8.13597	8.1258	8.10224	8.1068	8.11886	8.10197	8.10738	8.39618	8.12761	8.15299	8.15839	8.12239	8.11859	8.12427	8.12101	8.09682	8.10482	8.11018	8.11846	8.10066	8.12114	8.09713	8.10612	8.10782	8.12416	8.12392	8.11545	8.11307	8.1146	8.12858	8.14617	8.11971	8.11015	8.0992	8.11086	8.10353	8.09581	8.099	8.12948	8.10968	8.10814	8.11084	8.1145
0.70625	8.17094	8.16311	8.15191	8.14911	8.13188	8.1439	8.13462	8.12564	8.11001	8.10833	8.12181	8.10593	8.10449	8.39252	8.13189	8.15105	8.15186	8.11251	8.11047	8.12183	8.11818	8.10462	8.11406	8.11025	8.11641	8.10817	8.1182	8.10016	8.11374	8.1055	8.12579	8.12204	8.11735	8.12027	8.10985	8.11662	8.14111	8.11577	8.11403	8.11589	8.10776	8.09831	8.0939	8.09814	8.12515	8.10544	8.10015	8.11796	8.11788
0.7075	8.16732	8.15599	8.15477	8.14583	8.1341	8.13465	8.12934	8.12375	8.10797	8.10473	8.12279	8.10682	8.10553	8.39344	8.12555	8.14594	8.15229	8.1213	8.10826	8.12609	8.12644	8.09932	8.10573	8.09999	8.12307	8.11338	8.11842	8.10224	8.11391	8.11132	8.114	8.12755	8.12382	8.12889	8.11913	8.1187	8.13994	8.12097	8.11918	8.10967	8.10909	8.10227	8.09847	8.10021	8.12834	8.11152	8.10149	8.11206	8.12391
0.70875	8.16875	8.15646	8.14887	8.14624	8.13981	8.14278	8.13159	8.12724	8.10682	8.10637	8.12543	8.1019	8.10619	8.38768	8.12693	8.14008	8.1534	8.11684	8.12719	8.11676	8.12054	8.09374	8.11081	8.10267	8.11504	8.10899	8.12592	8.10281	8.10659	8.10322	8.11747	8.12992	8.12267	8.12193	8.11838	8.11771	8.13712	8.11217	8.11532	8.11049	8.11017	8.09843	8.10143	8.09353	8.12649	8.10847	8.10669	8.12151	8.11622
0.71	8.17394	8.16005	8.14932	8.14005	8.14388	8.13691	8.13473	8.11599	8.10058	8.10715	8.12367	8.11046	8.09137	8.3971	8.13015	8.15607	8.14546	8.12367	8.1217	8.12211	8.12712	8.09527	8.11953	8.10393	8.12345	8.10564	8.13114	8.09558	8.10516	8.10674	8.12398	8.11895	8.1277	8.11736	8.11562	8.11858	8.13299	8.11774	8.12234	8.11107	8.11017	8.10255	8.09861	8.10628	8.12086	8.11436	8.1067	8.1148	8.11105
0.71125	8.17209	8.16389	8.14377	8.1452	8.13226	8.14501	8.12851	8.12537	8.11014	8.10481	8.12088	8.1016	8.11024	8.3916	8.13363	8.14235	8.14744	8.11897	8.11586	8.1209	8.12399	8.10767	8.10793	8.11144	8.12358	8.10892	8.12559	8.09876	8.106	8.10078	8.12174	8.12448	8.11839	8.12062	8.1107	8.12539	8.13507	8.11683	8.10973	8.11267	8.10027	8.0903	8.10015	8.10258	8.13029	8.11808	8.10103	8.12022	8.11864
0.7125	8.17847	8.15945	8.15246	8.13829	8.13506	8.1445	8.13721	8.1171	8.1066	8.10211	8.12591	8.11068	8.10536	8.39956	8.13126	8.14885	8.15547	8.12428	8.11455	8.1281	8.12428	8.09772	8.1208	8.10406	8.11911	8.09992	8.11142	8.10287	8.10021	8.10149	8.12835	8.11698	8.11913	8.12268	8.11121	8.11994	8.1358	8.1204	8.11195	8.11258	8.10708	8.10943	8.09111	8.10641	8.13744	8.1001	8.10249	8.11595	8.1108
0.71375	8.16963	8.16834	8.1474	8.15104	8.12774	8.14428	8.12836	8.11659	8.09856	8.10739	8.12147	8.09842	8.10007	8.39853	8.1377	8.14437	8.14388	8.11625	8.11241	8.11931	8.11731	8.0997	8.10477	8.10942	8.10918	8.10907	8.13032	8.09786	8.10267	8.10292	8.12819	8.12438	8.11943	8.11986	8.12049	8.11861	8.13697	8.11986	8.12356	8.11557	8.10673	8.1032	8.1035	8.11171	8.12957	8.10423	8.10067	8.11191	8.10977
0.715	8.17564	8.16122	8.14687	8.13744	8.13262	8.13824	8.13274	8.11614	8.10622	8.10806	8.11133	8.09841	8.1029	8.38635	8.1424	8.15168	8.15001	8.12647	8.1152	8.11915	8.12537	8.1042	8.1101	8.09933	8.11676	8.11259	8.11969	8.10741	8.10158	8.11246	8.12791	8.12291	8.1226	8.11671	8.1058	8.11966	8.13984	8.12033	8.11232	8.1103	8.11333	8.10336	8.09481	8.11236	8.13856	8.10336	8.10688	8.10941	8.12021
0.71625	8.17246	8.16853	8.15053	8.14896	8.13217	8.13764	8.13948	8.12361	8.10674	8.11131	8.12647	8.10408	8.10676	8.39827	8.1365	8.13697	8.15124	8.11758	8.11406	8.11835	8.11827	8.09916	8.10656	8.10295	8.11969	8.12568	8.12371	8.09453	8.09744	8.11128	8.1136	8.12807	8.12169	8.11666	8.10539	8.12183	8.14048	8.12158	8.11196	8.10691	8.1062	8.10035	8.09292	8.10684	8.12519	8.10528	8.10694	8.11774	8.12075
0.7175	8.17388	8.15623	8.1479	8.13862	8.13168	8.14665	8.12816	8.12165	8.10302	8.11387	8.12565	8.09944	8.1028	8.38912	8.13582	8.15648	8.15335	8.1199	8.11416	8.11628	8.12173	8.09314	8.10573	8.10189	8.1144	8.11126	8.12271	8.10877	8.1149	8.1069	8.12178	8.13296	8.12399	8.12039	8.11576	8.11833	8.14074	8.12184	8.11302	8.11293	8.107	8.09839	8.1068	8.09802	8.12297	8.10808	8.10502	8.10703	8.11263
0.71875	8.17376	8.16282	8.15216	8.14774	8.1313	8.14339	8.12605	8.11687	8.09858	8.10137	8.12759	8.10714	8.09461	8.39151	8.12631	8.13926	8.14923	8.109	8.11813	8.12176	8.12443	8.10418	8.10272	8.10802	8.11363	8.10555	8.12134	8.10081	8.10906	8.11246	8.12019	8.11466	8.12376	8.11446	8.10702	8.12204	8.13928	8.12255	8.10833	8.1076	8.10308	8.09968	8.09768	8.09245	8.1354	8.10527	8.10973	8.12069	8.11974
0.72	8.16504	8.16384	8.15194	8.14677	8.13397	8.14448	8.13162	8.12995	8.11287	8.112	8.11987	8.10273	8.10517	8.39892	8.13795	8.1432	8.14889	8.12137	8.11872	8.12718	8.11429	8.10403	8.10567	8.1123	8.12196	8.11167	8.11879	8.10216	8.10236	8.10332	8.12513	8.12971	8.1261	8.12507	8.11368	8.11998	8.15172	8.11274	8.11135	8.11278	8.1104	8.09713	8.1024	8.09695	8.12651	8.1068	8.09981	8.10737	8.11715
0.72125	8.16829	8.16927	8.1534	8.13646	8.13498	8.14709	8.13301	8.1235	8.09749	8.09975	8.12281	8.09909	8.1001	8.3932	8.13386	8.15075	8.14431	8.12354	8.11379	8.12384	8.1209	8.09791	8.10998	8.10517	8.12185	8.11203	8.12237	8.10017	8.10442	8.10383	8.11035	8.11901	8.1168	8.12085	8.10772	8.12117	8.13387	8.11407	8.1024	8.11302	8.11326	8.09433	8.10499	8.09991	8.12329	8.10934	8.09479	8.11643	8.12201
0.7225	8.16917	8.16123	8.14657	8.14641	8.13442	8.13697	8.13552	8.12447	8.10745	8.10628	8.1165	8.104	8.10659	8.39824	8.12699	8.14667	8.14867	8.1278	8.11062	8.11764	8.12054	8.09517	8.10266	8.11362	8.11443	8.11036	8.12163	8.10583	8.11027	8.11585	8.11831	8.12367	8.1187	8.12248	8.11281	8.12201	8.14277	8.11357	8.11771	8.10539	8.11047	8.1046	8.09785	8.1042	8.12785	8.10725	8.10847	8.10992	8.11958
0.72375	8.17411	8.16792	8.15099	8.14603	8.13281	8.15143	8.13758	8.12799	8.10898	8.10313	8.11653	8.09857	8.10034	8.39706	8.13075	8.14923	8.14942	8.12312	8.12304	8.12373	8.12479	8.10841	8.11025	8.11395	8.123	8.10794	8.12673	8.10769	8.10927	8.09664	8.11689	8.12666	8.12322	8.12037	8.1086	8.12754	8.13912	8.1241	8.11028	8.11562	8.10308	8.11211	8.0994	8.09713	8.12415	8.11347	8.10241	8.11768	8.11981
0.725	8.16224	8.15856	8.14938	8.13985	8.13252	8.14987	8.13695	8.12146	8.1063	8.10532	8.12402	8.10493	8.10583	8.39901	8.12409	8.14805	8.14904	8.12325	8.11012	8.11805	8.11579	8.09536	8.10921	8.10632	8.123	8.11458	8.12213	8.10702	8.11064	8.09977	8.12253	8.12708	8.11895	8.11899	8.11328	8.12208	8.13542	8.10907	8.11015	8.10452	8.10966	8.09735	8.10152	8.10187	8.12203	8.10545	8.09923	8.12701	8.11624
0.72625	8.17595	8.16259	8.15121	8.14056	8.13207	8.14791	8.12718	8.12506	8.10441	8.10429	8.11842	8.10566	8.10479	8.39122	8.12416	8.15314	8.1527	8.12169	8.11018	8.12333	8.11564	8.1043	8.11379	8.10346	8.11803	8.09841	8.12029	8.10136	8.11091	8.10003	8.12869	8.12041	8.13021	8.12499	8.11215	8.1113	8.14231	8.11641	8.11819	8.11009	8.10174	8.10415	8.09364	8.10541	8.13125	8.0997	8.10262	8.11969	8.11759
0.7275	8.16368	8.15862	8.15216	8.14756	8.13902	8.13741	8.13042	8.12676	8.11374	8.09967	8.12446	8.09634	8.10181	8.40083	8.13084	8.15269	8.15418	8.12523	8.11594	8.1181	8.1205	8.10024	8.10636	8.10623	8.1152	8.11031	8.12617	8.09419	8.10662	8.105	8.11633	8.12314	8.11886	8.1162	8.11286	8.12747	8.13792	8.12369	8.11133	8.10523	8.1112	8.09356	8.10071	8.09987	8.14019	8.1102	8.10552	8.11206	8.12406
0.72875	8.16162	8.15925	8.14199	8.14242	8.14035	8.14328	8.1331	8.1167	8.09875	8.11156	8.11798	8.10613	8.09922	8.40132	8.13227	8.14478	8.14815	8.12949	8.11897	8.12421	8.11961	8.09863	8.10874	8.10326	8.11775	8.11458	8.12519	8.10589	8.11216	8.10932	8.1245	8.11162	8.12037	8.11641	8.10943	8.1238	8.13055	8.1161	8.11007	8.10365	8.11136	8.09188	8.10107	8.09705	8.13334	8.10784	8.10054	8.10889	8.11566
0.73	8.17429	8.15666	8.14737	8.14158	8.14117	8.14188	8.13151	8.12355	8.10074	8.10203	8.11477	8.10324	8.10629	8.39439	8.12884	8.15412	8.14898	8.12051	8.11267	8.13181	8.12199	8.09527	8.10491	8.10616	8.1067	8.10707	8.12259	8.10227	8.1086	8.10608	8.11945	8.12581	8.12046	8.12919	8.10978	8.11593	8.13558	8.11378	8.11208	8.10716	8.10919	8.09683	8.09619	8.09096	8.13454	8.11451	8.10335	8.11599	8.11395
0.73125	8.16943	8.15668	8.15249	8.13491	8.12641	8.14701	8.13419	8.12132	8.09906	8.10571	8.1167	8.11014	8.11011	8.40446	8.1287	8.14822	8.14453	8.12743	8.11985	8.12299	8.11594	8.10793	8.11188	8.10564	8.12116	8.10921	8.12223	8.10839	8.097	8.10279	8.11486	8.12696	8.12803	8.12396	8.10784	8.12946	8.13792	8.11672	8.11685	8.10702	8.11208	8.09808	8.09759	8.09499	8.12792	8.10675	8.1028	8.11766	8.12563
0.7325	8.17062	8.15926	8.15188	8.13404	8.13884	8.13919	8.13198	8.12868	8.10865	8.10832	8.11808	8.09547	8.10783	8.40013	8.13269	8.14859	8.14663	8.11431	8.12142	8.12688	8.11611	8.11032	8.1145	8.10874	8.1204	8.10094	8.11951	8.09346	8.11585	8.12007	8.12272	8.12228	8.12274	8.11667	8.10996	8.12339	8.13358	8.11928	8.1116	8.10754	8.10784	8.10267	8.09618	8.09732	8.13506	8.11039	8.10726	8.11464	8.12214
0.73375	8.17001	8.16163	8.14164	8.15036	8.12846	8.14241	8.13725	8.12614	8.09789	8.10935	8.12398	8.09786	8.09609	8.3873	8.12942	8.14282	8.15646	8.11838	8.10809	8.11982	8.12409	8.1069	8.1131	8.10359	8.11819	8.10116	8.12245	8.10319	8.09962	8.10674	8.11362	8.127	8.11425	8.12793	8.10599	8.12063	8.12985	8.11938	8.1174	8.11528	8.1031	8.1011	8.09543	8.10104	8.12439	8.11241	8.10282	8.11951	8.12604
0.735	8.16617	8.15928	8.14337	8.12985	8.13034	8.14044	8.13871	8.11903	8.10362	8.10957	8.11715	8.09302	8.10931	8.39698	8.13046	8.15173	8.14055	8.11588	8.11939	8.12202	8.12066	8.09897	8.10104	8.10677	8.11366	8.10634	8.10988	8.10467	8.10579	8.10884	8.12544	8.11989	8.11965	8.12216	8.10944	8.12451	8.13322	8.12982	8.11475	8.11661	8.11208	8.10124	8.0988	8.09964	8.12776	8.10751	8.09746	8.11614	8.11506
0.73625	8.17074	8.16323	8.14319	8.1399	8.13401	8.14038	8.12859	8.12924	8.10627	8.10113	8.12118	8.10191	8.103	8.39709	8.13124	8.15928	8.1462	8.11891	8.1153	8.11606	8.12153	8.11016	8.11565	8.1108	8.1131	8.10791	8.12142	8.09914	8.10292	8.10395	8.11427	8.12276	8.1227	8.12864	8.1079	8.12709	8.14555	8.1203	8.11705	8.11374	8.10735	8.10907	8.09344	8.09493	8.12537	8.10649	8.10447	8.10947	8.11863
0.7375	8.16746	8.15163	8.14279	8.14093	8.12785	8.13409	8.12969	8.11883	8.10677	8.10483	8.11531	8.10255	8.10165	8.39126	8.12554	8.14475	8.15315	8.12204	8.11675	8.12607	8.12282	8.10619	8.11376	8.11001	8.12519	8.11644	8.12992	8.09997	8.10086	8.10686	8.11533	8.11671	8.12498	8.12149	8.10938	8.12102	8.14555	8.1162	8.10588	8.11246	8.11644	8.09877	8.10317	8.09098	8.12892	8.10785	8.11208	8.11665	8.11853
0.73875	8.17636	8.15844	8.15619	8.14331	8.13444	8.13742	8.1277	8.12058	8.10091	8.10557	8.12362	8.10379	8.09577	8.40119	8.13963	8.14703	8.14912	8.11996	8.11671	8.11745	8.12772	8.10983	8.11006	8.10817	8.11516	8.10064	8.12434	8.09146	8.10674	8.09664	8.1194	8.11778	8.12136	8.11731	8.11392	8.1205	8.14028	8.12217	8.1144	8.11352	8.11107	8.0971	8.09914	8.10065	8.12527	8.10881	8.10121	8.11571	8.11717
0.74	8.17225	8.16065	8.15208	8.13648	8.13677	8.14523	8.13566	8.11978	8.11252	8.11231	8.12426	8.10337	8.10997	8.39495	8.13283	8.1409	8.15431	8.12169	8.10606	8.12368	8.11691	8.10458	8.11229	8.10255	8.11502	8.10784	8.11543	8.09978	8.0986	8.11031	8.1176	8.11704	8.11687	8.12127	8.11128	8.12023	8.13704	8.11833	8.11221	8.11332	8.11059	8.09759	8.10516	8.10226	8.12692	8.10025	8.09843	8.11654	8.11522
0.74125	8.16254	8.15702	8.15542	8.14696	8.13189	8.14262	8.13264	8.11962	8.1015	8.1084	8.11272	8.10874	8.10715	8.39456	8.13169	8.14404	8.1518	8.11928	8.1125	8.12159	8.13301	8.10178	8.11011	8.09683	8.11435	8.10487	8.11844	8.09182	8.10683	8.1021	8.12217	8.12387	8.11829	8.11517	8.11718	8.11071	8.1449	8.11988	8.11207	8.10454	8.11169	8.09932	8.10062	8.10434	8.11968	8.10807	8.10456	8.12149	8.11214
0.7425	8.16786	8.16006	8.14163	8.14028	8.13836	8.13826	8.13083	8.12433	8.09803	8.09911	8.12277	8.10314	8.09301	8.40056	8.13482	8.15387	8.1557	8.12083	8.11438	8.12626	8.12295	8.10164	8.10557	8.10506	8.12048	8.10495	8.1173	8.10816	8.10264	8.10331	8.12168	8.12842	8.12697	8.12475	8.10985	8.11268	8.14654	8.11359	8.11693	8.11679	8.11061	8.10044	8.1014	8.10431	8.12498	8.10992	8.09554	8.11375	8.12131
0.74375	8.16331	8.1516	8.14585	8.14902	8.13676	8.13432	8.12604	8.12293	8.10296	8.10191	8.12278	8.10177	8.09894	8.40059	8.13612	8.13983	8.13537	8.12643	8.11337	8.1198	8.12466	8.10458	8.11474	8.10955	8.11878	8.11155	8.12057	8.10755	8.10729	8.10007	8.13057	8.12778	8.11995	8.12869	8.1091	8.11848	8.13881	8.10986	8.11191	8.09876	8.10344	8.1006	8.09385	8.1034	8.13295	8.10435	8.10173	8.11775	8.12156
0.745	8.16067	8.16027	8.14423	8.14237	8.12781	8.13781	8.13186	8.12558	8.09021	8.10173	8.12288	8.10178	8.10503	8.3988	8.1328	8.14527	8.15934	8.12423	8.11668	8.12549	8.11798	8.10773	8.10795	8.10553	8.12528	8.10421	8.11521	8.10197	8.10311	8.10543	8.12493	8.11607	8.12063	8.11888	8.1069	8.11901	8.14144	8.11401	8.11467	8.1053	8.11118	8.10594	8.09951	8.10464	8.12275	8.10101	8.09917	8.12302	8.11339
0.74625	8.17552	8.16994	8.14939	8.14665	8.13377	8.13492	8.12219	8.1228	8.10372	8.09767	8.11745	8.10153	8.0996	8.39796	8.12104	8.14377	8.15337	8.12804	8.11443	8.12098	8.12763	8.10096	8.1028	8.10586	8.10555	8.11321	8.11874	8.08936	8.10156	8.10549	8.13321	8.12179	8.1211	8.12169	8.10848	8.1139	8.1389	8.12153	8.11126	8.11357	8.11676	8.09706	8.10115	8.10505	8.12943	8.09844	8.10393	8.11889	8.11907
0.7475	8.16455	8.16226	8.14109	8.13867	8.13167	8.14851	8.13624	8.11595	8.09906	8.1095	8.11853	8.09388	8.11079	8.39693	8.12655	8.15181	8.14904	8.11456	8.11234	8.12713	8.12025	8.10968	8.10888	8.1012	8.12256	8.11191	8.1193	8.10063	8.10336	8.09704	8.11634	8.11954	8.12537	8.12595	8.1106	8.12098	8.13931	8.11751	8.11647	8.11224	8.10781	8.09553	8.09485	8.09848	8.1214	8.11399	8.11205	8.12645	8.1043
0.74875	8.16919	8.14962	8.14844	8.13941	8.13893	8.14812	8.134	8.12259	8.10454	8.10013	8.1145	8.10256	8.09552	8.3976	8.1289	8.14259	8.14812	8.12732	8.10672	8.12306	8.12005	8.09699	8.11282	8.09886	8.12127	8.10803	8.12501	8.09667	8.11421	8.10765	8.11202	8.12163	8.12619	8.11707	8.10631	8.12828	8.13816	8.12102	8.1133	8.1137	8.09974	8.10171	8.09406	8.09831	8.13197	8.10598	8.10724	8.11272	8.11335
0.75	8.16904	8.16043	8.151	8.14616	8.1285	8.14061	8.13363	8.12084	8.10525	8.11173	8.1197	8.09892	8.10549	8.39664	8.1235	8.1483	8.15089	8.12479	8.11361	8.1253	8.11964	8.0954	8.11871	8.11325	8.11473	8.10389	8.12633	8.10239	8.10256	8.11306	8.12862	8.12401	8.12372	8.12191	8.10658	8.10945	8.14279	8.12456	8.11365	8.11207	8.10755	8.09302	8.0938	8.09817	8.12462	8.10786	8.10464	8.11396	8.1153
0.75125	8.16893	8.15969	8.14092	8.14206	8.13281	8.13978	8.13477	8.11031	8.10738	8.10436	8.11754	8.09816	8.09692	8.4023	8.13361	8.14161	8.15697	8.13033	8.113	8.11879	8.12015	8.09971	8.10923	8.1065	8.11715	8.1071	8.12747	8.10154	8.10274	8.1018	8.11317	8.11925	8.12572	8.11946	8.10697	8.11451	8.13523	8.11454	8.1137	8.11124	8.09971	8.0958	8.09959	8.10113	8.12867	8.10264	8.10164	8.10425	8.11419
0.7525	8.17151	8.16775	8.14918	8.14539	8.14009	8.13519	8.1288	8.1237	8.10396	8.11187	8.12429	8.10967	8.10444	8.40149	8.12749	8.14627	8.15683	8.12248	8.11617	8.11399	8.10907	8.1026	8.10343	8.10504	8.11655	8.10661	8.1185	8.09986	8.09645	8.10554	8.1215	8.11444	8.11827	8.12431	8.11258	8.11631	8.1386	8.11418	8.11376	8.11189	8.11172	8.10252	8.10419	8.10212	8.12542	8.10376	8.09916	8.11473	8.11736
0.75375	8.16435	8.15758	8.15191	8.13159	8.12544	8.13868	8.13296	8.12254	8.09406	8.10218	8.11841	8.10502	8.10407	8.39645	8.13354	8.14995	8.15038	8.12467	8.11187	8.12714	8.11608	8.10252	8.1071	8.108	8.11916	8.10289	8.11495	8.10056	8.09789	8.11424	8.12107	8.11695	8.12561	8.12035	8.10687	8.11826	8.14145	8.10154	8.11793	8.1146	8.1126	8.10123	8.09141	8.10086	8.12853	8.11425	8.09832	8.11338	8.10774
0.755	8.17672	8.16073	8.14561	8.14221	8.14041	8.14327	8.13719	8.11669	8.10621	8.09748	8.11578	8.10299	8.10163	8.39862	8.12202	8.14457	8.15266	8.11745	8.11963	8.13019	8.11863	8.10276	8.10765	8.11119	8.11477	8.11218	8.12694	8.09701	8.1094	8.11147	8.11458	8.12417	8.12682	8.12023	8.11295	8.11888	8.13853	8.11522	8.11897	8.11139	8.11356	8.09335	8.09602	8.10506	8.12904	8.10788	8.10595	8.11314	8.12273
0.75625	8.165	8.15435	8.14873	8.13947	8.13805	8.14124	8.13041	8.12586	8.11289	8.10662	8.12322	8.09849	8.10082	8.39526	8.12496	8.14293	8.15462	8.11652	8.11379	8.11704	8.12191	8.09951	8.11016	8.10302	8.11255	8.11312	8.12259	8.10126	8.10859	8.11044	8.11706	8.12044	8.11682	8.1191	8.10626	8.11861	8.14063	8.11833	8.1127	8.11437	8.11493	8.10229	8.09612	8.09722	8.13395	8.10613	8.11031	8.11542	8.11538
0.7575	8.16811	8.16191	8.15192	8.14665	8.14852	8.1435	8.13541	8.12293	8.09577	8.10858	8.1243	8.10224	8.10502	8.38896	8.13207	8.15647	8.1487	8.11929	8.11583	8.11371	8.12128	8.10701	8.10683	8.10249	8.11811	8.10006	8.11345	8.09777	8.10271	8.10367	8.11769	8.12265	8.13033	8.12571	8.11093	8.12591	8.14694	8.11517	8.10927	8.11585	8.10453	8.10594	8.09078	8.10006	8.13304	8.1178	8.10958	8.09884	8.10806
0.75875	8.17168	8.15742	8.14532	8.13709	8.1419	8.14889	8.13092	8.12353	8.10629	8.1101	8.1231	8.10117	8.10681	8.40077	8.12659	8.14978	8.15809	8.12049	8.10612	8.12366	8.11779	8.10062	8.11387	8.10466	8.11427	8.10998	8.12252	8.10468	8.10601	8.1084	8.11793	8.11515	8.12371	8.12467	8.11763	8.12581	8.13628	8.1174	8.10665	8.10994	8.10877	8.09655	8.09131	8.09286	8.13382	8.11575	8.10782	8.11279	8.11612
0.76	8.16799	8.16254	8.1493	8.14213	8.14014	8.1384	8.13097	8.13066	8.10732	8.09899	8.12592	8.1038	8.08948	8.39614	8.1324	8.15352	8.15596	8.11824	8.10846	8.11087	8.11876	8.10205	8.11009	8.10689	8.11515	8.11467	8.12119	8.09978	8.09776	8.10856	8.11829	8.11502	8.12063	8.11637	8.10128	8.11717	8.14211	8.12408	8.11159	8.10713	8.11433	8.09581	8.10126	8.09729	8.12406	8.10679	8.10434	8.10539	8.11476
0.76125	8.16447	8.16607	8.14259	8.14479	8.13591	8.13753	8.13062	8.12819	8.1049	8.10094	8.12466	8.10951	8.1012	8.40034	8.13065	8.14655	8.14189	8.11879	8.1216	8.12747	8.12478	8.10499	8.11113	8.10558	8.12125	8.11626	8.12687	8.09572	8.1031	8.10457	8.11564	8.12798	8.12202	8.11955	8.11328	8.12393	8.14208	8.11741	8.10618	8.1098	8.10477	8.10257	8.09343	8.09287	8.12237	8.10292	8.10096	8.10705	8.12051
0.7625	8.16406	8.16038	8.14799	8.14379	8.14191	8.14308	8.14042	8.12099	8.10076	8.10256	8.1205	8.1005	8.10168	8.392	8.14024	8.14279	8.14267	8.11917	8.12378	8.1202	8.125	8.10141	8.10726	8.09735	8.12372	8.11262	8.11942	8.0966	8.10287	8.10614	8.11305	8.1144	8.11143	8.11999	8.1016	8.10921	8.13216	8.11698	8.11514	8.10947	8.1068	8.09859	8.09808	8.09738	8.12897	8.10396	8.10501	8.11083	8.11659
0.76375	8.1721	8.15739	8.14654	8.1357	8.13575	8.14295	8.13905	8.12054	8.10498	8.1	8.11526	8.1062	8.10216	8.40469	8.12712	8.14953	8.14932	8.12572	8.11577	8.1199	8.12563	8.10141	8.10991	8.10559	8.11285	8.10927	8.118	8.10185	8.10771	8.10412	8.1236	8.12522	8.12854	8.11684	8.10888	8.12158	8.14294	8.12062	8.11072	8.10501	8.11002	8.10424	8.09492	8.09543	8.13305	8.11344	8.09375	8.11454	8.11407
0.765	8.16212	8.16172	8.1495	8.14518	8.14063	8.13886	8.13366	8.1198	8.10543	8.09883	8.12159	8.09322	8.10843	8.39456	8.12754	8.14093	8.14526	8.11558	8.11608	8.11573	8.12124	8.10844	8.11247	8.10053	8.1178	8.1137	8.12336	8.09512	8.10528	8.11421	8.11429	8.12101	8.12526	8.11991	8.11345	8.11325	8.14957	8.10924	8.11757	8.10312	8.11113	8.09937	8.09904	8.09719	8.12291	8.10859	8.09584	8.116	8.1119
0.76625	8.17521	8.15648	8.15243	8.14281	8.12416	8.13869	8.13429	8.12496	8.09431	8.10371	8.12156	8.09371	8.09565	8.39826	8.13004	8.14717	8.14733	8.12625	8.12325	8.11614	8.11812	8.09454	8.09941	8.10818	8.1187	8.10645	8.11698	8.09649	8.10031	8.09776	8.12057	8.12591	8.12215	8.12005	8.1103	8.11855	8.13054	8.1158	8.10647	8.10671	8.11036	8.10091	8.09676	8.10498	8.12473	8.10703	8.10179	8.12069	8.11026
0.7675	8.15634	8.16539	8.15209	8.13483	8.12546	8.1304	8.12929	8.1246	8.10494	8.10821	8.11826	8.10521	8.10507	8.39301	8.13152	8.14026	8.14676	8.12315	8.11609	8.11719	8.12241	8.10711	8.10231	8.12109	8.11481	8.09248	8.11808	8.09796	8.10207	8.09843	8.11996	8.1196	8.12212	8.11938	8.1062	8.11242	8.14288	8.12087	8.10159	8.1047	8.10818	8.10346	8.09479	8.09873	8.12953	8.10199	8.10472	8.11833	8.11393
0.76875	8.16624	8.16527	8.14332	8.13393	8.13241	8.14559	8.1324	8.12999	8.0985	8.10023	8.12134	8.10204	8.10332	8.39759	8.12996	8.14413	8.15746	8.11636	8.11376	8.12299	8.12234	8.10282	8.10781	8.10456	8.11804	8.10553	8.12582	8.0971	8.10283	8.11279	8.11051	8.12999	8.12924	8.1246	8.11301	8.12119	8.13593	8.12971	8.10709	8.10743	8.11601	8.10137	8.0938	8.0973	8.12497	8.11148	8.10406	8.11414	8.11249
0.77	8.16091	8.15566	8.14711	8.13969	8.13	8.1398	8.12991	8.11567	8.09815	8.10439	8.11662	8.10413	8.10105	8.39503	8.12497	8.13985	8.1487	8.11903	8.11976	8.11984	8.11985	8.10915	8.10447	8.10576	8.11698	8.11139	8.12059	8.09557	8.10537	8.09949	8.1195	8.11799	8.11541	8.12258	8.11065	8.12147	8.13664	8.11577	8.11463	8.10524	8.11314	8.10114	8.09149	8.1021	8.13461	8.09999	8.10803	8.11941	8.11532
0.77125	8.16745	8.16271	8.15345	8.14276	8.13747	8.14237	8.12474	8.11749	8.09753	8.09769	8.11253	8.10549	8.09792	8.39821	8.12306	8.14107	8.14196	8.11759	8.10679	8.11999	8.11133	8.09424	8.10718	8.10124	8.11622	8.10604	8.12448	8.09783	8.10387	8.10999	8.12476	8.12749	8.11521	8.12105	8.1131	8.12119	8.13904	8.11783	8.10814	8.10246	8.10806	8.09536	8.09981	8.09837	8.12996	8.11504	8.10315	8.11028	8.11282
0.7725	8.16086	8.15983	8.1473	8.14387	8.13126	8.13866	8.13101	8.11574	8.10639	8.10299	8.10856	8.10019	8.09622	8.39657	8.13685	8.14972	8.15419	8.12241	8.11912	8.13087	8.11292	8.1	8.10363	8.10264	8.11539	8.11541	8.1177	8.10434	8.11038	8.09598	8.1184	8.11321	8.12426	8.11783	8.10781	8.12776	8.13745	8.10696	8.10558	8.10541	8.10477	8.09653	8.09884	8.09217	8.13324	8.10651	8.09942	8.10825	8.11671
0.77375	8.17281	8.15913	8.15032	8.14285	8.13033	8.13551	8.12661	8.11468	8.0897	8.10884	8.12689	8.10122	8.10417	8.39607	8.13034	8.13732	8.14779	8.12436	8.11572	8.11919	8.11721	8.0995	8.10567	8.09837	8.11835	8.10402	8.12299	8.09879	8.10052	8.10675	8.12014	8.12589	8.11868	8.12382	8.10378	8.12183	8.13093	8.1181	8.11449	8.10513	8.10973	8.08738	8.0966	8.10591	8.13696	8.11221	8.10166	8.11699	8.11131
0.775	8.15724	8.16443	8.14977	8.13614	8.13525	8.13809	8.13477	8.12396	8.10055	8.10348	8.12537	8.09826	8.09561	8.39977	8.13283	8.14067	8.1459	8.11871	8.10989	8.11578	8.11738	8.09975	8.10695	8.10839	8.11817	8.1164	8.12088	8.10099	8.10541	8.10729	8.11813	8.1144	8.11868	8.11888	8.11165	8.11532	8.14341	8.12069	8.1202	8.10727	8.10821	8.0939	8.10101	8.08822	8.12873	8.10528	8.09859	8.12084	8.11448
0.77625	8.17366	8.14724	8.14088	8.14047	8.13765	8.14216	8.1249	8.11617	8.10604	8.11299	8.11905	8.10744	8.10069	8.39298	8.13161	8.14032	8.15233	8.11674	8.11754	8.11655	8.11874	8.10277	8.10604	8.10462	8.1166	8.11603	8.11129	8.09738	8.1043	8.10512	8.12174	8.11665	8.12201	8.11611	8.11046	8.11791	8.1395	8.11486	8.11735	8.10167	8.11082	8.09967	8.10351	8.09688	8.12642	8.1096	8.10748	8.11625	8.11601
0.7775	8.17051	8.16097	8.14697	8.1424	8.13951	8.13954	8.12951	8.12191	8.10608	8.10511	8.12066	8.10058	8.09823	8.40502	8.12345	8.14778	8.152	8.11481	8.11659	8.12453	8.12734	8.10541	8.10756	8.1026	8.11832	8.10738	8.11401	8.10429	8.1043	8.10569	8.11995	8.1261	8.12633	8.12672	8.11542	8.11856	8.13413	8.12037	8.11444	8.09742	8.10562	8.1082	8.09622	8.09422	8.12115	8.1083	8.10344	8.10941	8.1138
0.77875	8.1668	8.1614	8.14132	8.14254	8.13311	8.13832	8.12773	8.12052	8.09486	8.10966	8.1195	8.1042	8.10124	8.39137	8.12777	8.15127	8.15111	8.11336	8.10773	8.1251	8.11727	8.10085	8.1099	8.1015	8.1161	8.10721	8.12511	8.09153	8.10214	8.10631	8.1164	8.12319	8.12401	8.11732	8.1021	8.11084	8.13416	8.11205	8.11232	8.11006	8.10187	8.09199	8.09926	8.09984	8.11975	8.11263	8.10573	8.11613	8.11349
0.78	8.17002	8.16593	8.15373	8.14708	8.13054	8.14386	8.12652	8.11761	8.09762	8.10182	8.12597	8.10745	8.10426	8.39412	8.12523	8.14845	8.15712	8.11859	8.1201	8.12478	8.12938	8.10456	8.10763	8.10625	8.11894	8.11085	8.12506	8.08757	8.10511	8.10925	8.12645	8.11546	8.12259	8.11856	8.09931	8.11901	8.14152	8.11744	8.11681	8.10232	8.10111	8.09596	8.09668	8.09225	8.13776	8.10335	8.10408	8.10972	8.11779
0.78125	8.17374	8.16215	8.1478	8.1396	8.1374	8.14037	8.12995	8.11568	8.10832	8.10481	8.11962	8.11367	8.10187	8.39392	8.13224	8.14043	8.15374	8.11495	8.11005	8.12122	8.1203	8.10566	8.10161	8.10666	8.12575	8.10627	8.11603	8.10237	8.10685	8.10115	8.11293	8.12248	8.1185	8.12612	8.10891	8.12864	8.14244	8.11818	8.11146	8.11273	8.10659	8.10202	8.09245	8.09718	8.12776	8.1137	8.1162	8.1133	8.12002
0.7825	8.16939	8.15387	8.14631	8.14023	8.13861	8.13953	8.12872	8.12765	8.10129	8.10457	8.11686	8.10329	8.10282	8.39611	8.12141	8.14661	8.14662	8.12776	8.1105	8.12047	8.11889	8.10272	8.1036	8.10239	8.10549	8.10621	8.12572	8.09838	8.10542	8.09356	8.1182	8.11529	8.1239	8.12268	8.09632	8.12013	8.13939	8.10794	8.11913	8.10688	8.11456	8.09484	8.09823	8.09773	8.13359	8.10892	8.10132	8.11318	8.10205
0.78375	8.176	8.16329	8.15335	8.13727	8.12912	8.13662	8.12913	8.12426	8.1031	8.11039	8.11779	8.10653	8.10442	8.39054	8.13064	8.14685	8.14751	8.12195	8.10923	8.12261	8.12217	8.09957	8.11001	8.10085	8.12254	8.10595	8.12214	8.10012	8.10525	8.10394	8.11311	8.12114	8.1198	8.12128	8.10428	8.10984	8.13246	8.11308	8.10957	8.10877	8.11209	8.0968	8.10008	8.09551	8.12179	8.10845	8.10458	8.11295	8.11098
0.785	8.16643	8.15432	8.14581	8.13091	8.14	8.14148	8.12766	8.1299	8.10299	8.10505	8.11588	8.08705	8.10121	8.3966	8.13651	8.14395	8.15586	8.12217	8.12361	8.12159	8.12337	8.10178	8.1033	8.10189	8.10716	8.10357	8.12307	8.0891	8.10692	8.09929	8.11581	8.11721	8.12439	8.11868	8.09752	8.11517	8.13399	8.11817	8.10537	8.09945	8.10043	8.09679	8.09443	8.10081	8.1253	8.1059	8.10569	8.11244	8.11061
0.78625	8.16271	8.15634	8.15409	8.14829	8.13169	8.13841	8.13419	8.12384	8.09885	8.10365	8.11371	8.10909	8.10541	8.39275	8.12714	8.15255	8.15316	8.12023	8.10972	8.1148	8.11699	8.10383	8.10776	8.10668	8.12388	8.10612	8.11172	8.09977	8.10669	8.10025	8.11854	8.12015	8.11662	8.11364	8.10458	8.12667	8.13592	8.12029	8.1192	8.11786	8.1108	8.10109	8.09794	8.09805	8.12929	8.10715	8.10028	8.10511	8.11791
0.7875	8.17025	8.15382	8.14368	8.13558	8.13641	8.14275	8.12346	8.12004	8.09674	8.10307	8.11926	8.10812	8.10471	8.39719	8.12274	8.13895	8.14589	8.12219	8.11648	8.12886	8.11609	8.09521	8.11262	8.10604	8.11268	8.10331	8.11834	8.09973	8.10594	8.10712	8.10699	8.11906	8.12154	8.11513	8.10572	8.12787	8.14012	8.11386	8.11552	8.10957	8.11182	8.1002	8.09255	8.10303	8.13596	8.10469	8.10483	8.11365	8.1136
0.78875	8.16805	8.16043	8.1465	8.13914	8.12588	8.14108	8.12345	8.11589	8.10259	8.11031	8.11555	8.10055	8.09864	8.39695	8.13379	8.14404	8.14859	8.11915	8.1122	8.11902	8.11922	8.0936	8.10584	8.10259	8.11352	8.1106	8.11988	8.10226	8.10578	8.10194	8.12132	8.11465	8.12419	8.12774	8.10564	8.11975	8.13524	8.11171	8.11689	8.10801	8.1064	8.0966	8.0966	8.10153	8.12916	8.10716	8.10433	8.11594	8.11087
0.79	8.17263	8.15942	8.14387	8.13733	8.13661	8.14199	8.13266	8.11969	8.1007	8.10381	8.11261	8.09711	8.10128	8.40096	8.13125	8.14728	8.14217	8.11855	8.10567	8.11891	8.12637	8.09836	8.11329	8.10904	8.11393	8.11165	8.13003	8.09266	8.10076	8.09767	8.11845	8.1183	8.12453	8.12011	8.10495	8.11304	8.1331	8.11185	8.11842	8.11014	8.11154	8.09389	8.09963	8.09913	8.1318	8.11256	8.10062	8.11014	8.11728
0.79125	8.17042	8.16545	8.15739	8.1369	8.13585	8.14461	8.13392	8.12446	8.10545	8.11215	8.12325	8.09935	8.09559	8.38551	8.12654	8.15416	8.14543	8.11432	8.10943	8.11722	8.12278	8.11276	8.10721	8.10785	8.1135	8.11215	8.12565	8.10214	8.11192	8.11059	8.11957	8.1145	8.11851	8.12337	8.10472	8.12711	8.13349	8.11493	8.11391	8.10623	8.10916	8.08921	8.10364	8.09324	8.13148	8.11016	8.10903	8.11067	8.11744
0.7925	8.17404	8.15725	8.15098	8.14305	8.14253	8.14186	8.13264	8.11851	8.09834	8.1019	8.11561	8.10313	8.10147	8.39343	8.13019	8.14673	8.15345	8.12428	8.10954	8.11798	8.12218	8.10209	8.10021	8.09634	8.1206	8.10188	8.11552	8.10611	8.10499	8.10735	8.11546	8.11347	8.11746	8.12525	8.11039	8.11877	8.13651	8.11448	8.10798	8.11302	8.1066	8.09904	8.097	8.10109	8.1306	8.10794	8.10271	8.11109	8.11466
0.79375	8.16417	8.15639	8.14914	8.14067	8.13051	8.13673	8.12395	8.11762	8.10633	8.09928	8.12103	8.09801	8.09712	8.39327	8.12752	8.14576	8.15273	8.11714	8.11421	8.12093	8.11069	8.10224	8.10344	8.10967	8.12267	8.10901	8.12296	8.10267	8.10893	8.11313	8.11598	8.1258	8.1184	8.1082	8.10745	8.12628	8.13672	8.11784	8.11057	8.11104	8.10092	8.0938	8.09534	8.09916	8.13177	8.10639	8.10372	8.11547	8.11741
0.795	8.16973	8.16103	8.14203	8.14305	8.13527	8.13321	8.13484	8.12179	8.10552	8.10566	8.11252	8.0976	8.09666	8.39233	8.13129	8.15045	8.15208	8.10952	8.1073	8.12916	8.11994	8.09664	8.10913	8.1076	8.11283	8.11623	8.11484	8.09868	8.10098	8.10682	8.11744	8.11421	8.11727	8.12272	8.11463	8.12198	8.13676	8.11663	8.10764	8.11347	8.10938	8.10069	8.09845	8.10536	8.12932	8.11056	8.10394	8.11672	8.1155
0.79625	8.17309	8.16496	8.15197	8.13587	8.13804	8.1389	8.1357	8.10969	8.09401	8.10945	8.1232	8.0921	8.10149	8.38649	8.12092	8.14262	8.14846	8.12177	8.11136	8.11576	8.11961	8.10532	8.11446	8.10013	8.12302	8.11075	8.11257	8.105	8.10226	8.10669	8.11849	8.13105	8.11931	8.1127	8.11091	8.11653	8.13312	8.10743	8.11	8.10223	8.11099	8.09619	8.10131	8.09301	8.12763	8.10507	8.10124	8.11247	8.11703
0.7975	8.15727	8.16232	8.145	8.14514	8.12646	8.13443	8.13309	8.12315	8.10614	8.10473	8.11637	8.10348	8.10171	8.39922	8.13452	8.14693	8.14374	8.11467	8.11823	8.1153	8.12005	8.09356	8.10553	8.11012	8.11856	8.11387	8.1181	8.10458	8.09167	8.10154	8.11959	8.1226	8.12564	8.11985	8.1115	8.11794	8.1312	8.11804	8.10757	8.11115	8.11221	8.09926	8.09773	8.099	8.13158	8.09363	8.09553	8.11329	8.10926
0.79875	8.16502	8.1643	8.15344	8.13479	8.13849	8.13396	8.1249	8.12939	8.10415	8.10742	8.11861	8.09703	8.09721	8.393	8.12849	8.145	8.13425	8.11785	8.11792	8.12769	8.1158	8.09569	8.10593	8.10349	8.11508	8.10251	8.12534	8.09527	8.09947	8.10299	8.11928	8.11639	8.11743	8.11648	8.10856	8.1167	8.13723	8.11504	8.10407	8.10521	8.09717	8.09733	8.09332	8.09927	8.12738	8.10824	8.10464	8.11019	8.11673
0.8	8.165	8.1549	8.1507	8.13585	8.13173	8.13765	8.14079	8.12015	8.09626	8.10375	8.11793	8.10044	8.09256	8.39484	8.12173	8.15132	8.14754	8.113	8.12325	8.12022	8.12159	8.0963	8.10391	8.10418	8.11496	8.1125	8.12092	8.09873	8.10403	8.10405	8.12038	8.11947	8.11904	8.11183	8.10636	8.12041	8.13293	8.11367	8.11681	8.11154	8.11335	8.09749	8.10039	8.09643	8.12365	8.10303	8.09827	8.12086	8.11548
0.80125	8.16886	8.16028	8.15475	8.14157	8.12857	8.14674	8.13754	8.11723	8.09864	8.10814	8.12141	8.09478	8.10367	8.39469	8.13726	8.15783	8.15239	8.1135	8.12057	8.13178	8.12589	8.09225	8.10507	8.10787	8.11621	8.09718	8.11596	8.10144	8.10289	8.10748	8.1299	8.12385	8.12087	8.12377	8.10847	8.11745	8.13713	8.11794	8.1107	8.10429	8.09609	8.10099	8.09778	8.10159	8.12683	8.10754	8.09924	8.11285	8.11075
0.8025	8.15833	8.15747	8.15224	8.14065	8.13399	8.13715	8.12275	8.11771	8.09382	8.10258	8.11366	8.09562	8.10741	8.39341	8.13142	8.14541	8.14776	8.1208	8.11172	8.12055	8.12411	8.10254	8.11249	8.11467	8.11472	8.10675	8.11858	8.10106	8.09882	8.096	8.11687	8.12065	8.12206	8.11546	8.11098	8.11453	8.1346	8.1135	8.10778	8.10944	8.10693	8.09396	8.09647	8.10615	8.12817	8.10606	8.10591	8.11927	8.118
0.80375	8.16937	8.16481	8.14686	8.13546	8.13404	8.1423	8.13548	8.11791	8.10336	8.10186	8.1203	8.10295	8.09517	8.39681	8.13373	8.15065	8.14706	8.12333	8.11205	8.11961	8.12368	8.09992	8.10749	8.10286	8.12209	8.11162	8.12129	8.10195	8.10862	8.09901	8.12649	8.12152	8.11079	8.1196	8.10551	8.11921	8.142	8.11523	8.11597	8.11327	8.1087	8.10162	8.09391	8.10649	8.12263	8.10808	8.10815	8.11552	8.10889
0.805	8.16987	8.15109	8.15179	8.1433	8.13314	8.14741	8.1355	8.12582	8.09799	8.10337	8.12141	8.10717	8.10153	8.39772	8.13278	8.13821	8.14168	8.1258	8.11018	8.1183	8.12057	8.10246	8.10819	8.12334	8.11981	8.1086	8.12617	8.10173	8.10738	8.10525	8.12074	8.1173	8.11432	8.10994	8.11062	8.11997	8.14024	8.11268	8.12198	8.10862	8.10429	8.09032	8.09646	8.09943	8.13335	8.10767	8.10201	8.11848	8.11428
0.80625	8.17041	8.15622	8.14982	8.14217	8.14399	8.13649	8.12722	8.11494	8.1013	8.10629	8.11528	8.1037	8.09121	8.39296	8.12903	8.14075	8.15272	8.11954	8.1154	8.12823	8.12194	8.10526	8.11033	8.10807	8.11464	8.11459	8.11055	8.10122	8.09627	8.10562	8.11843	8.11497	8.12435	8.11526	8.11262	8.11967	8.13647	8.11545	8.11027	8.10954	8.10503	8.08659	8.08743	8.08798	8.12797	8.10651	8.09607	8.10259	8.11566
0.8075	8.16032	8.14848	8.14684	8.13303	8.13357	8.1366	8.13213	8.12499	8.09913	8.10322	8.11231	8.10288	8.09997	8.38105	8.1287	8.1427	8.15156	8.12647	8.11281	8.12018	8.1203	8.09979	8.10971	8.10809	8.12254	8.1123	8.11571	8.10581	8.10346	8.10195	8.11231	8.11665	8.11444	8.1193	8.10966	8.11813	8.13386	8.11258	8.10548	8.10351	8.10695	8.09778	8.10139	8.097	8.13175	8.10699	8.10301	8.11497	8.11642
0.80875	8.16458	8.16159	8.14117	8.13781	8.13005	8.13702	8.12493	8.10765	8.10128	8.09947	8.11397	8.1011	8.10096	8.39073	8.12585	8.14283	8.14533	8.11803	8.10665	8.12127	8.12573	8.09245	8.108	8.1048	8.10633	8.10769	8.11913	8.09546	8.10671	8.10212	8.11969	8.11439	8.11689	8.11655	8.11378	8.12314	8.14425	8.11468	8.11176	8.10439	8.10251	8.1003	8.09903	8.1001	8.12609	8.10337	8.10555	8.11001	8.11577
0.81	8.16751	8.15522	8.14332	8.13858	8.12435	8.14677	8.13551	8.12224	8.09833	8.09737	8.11541	8.11208	8.1033	8.38929	8.12575	8.14776	8.14313	8.11792	8.11366	8.11616	8.12543	8.09516	8.10625	8.10009	8.11621	8.09968	8.12328	8.09321	8.09413	8.11098	8.11761	8.1246	8.11675	8.11615	8.11097	8.12653	8.13227	8.11897	8.10805	8.10333	8.10934	8.09676	8.09862	8.09132	8.12799	8.10335	8.09427	8.10751	8.12602
0.81125	8.16151	8.15156	8.14647	8.13683	8.1404	8.13943	8.13355	8.1185	8.09995	8.10538	8.12256	8.10115	8.10114	8.40101	8.11829	8.14877	8.14877	8.12622	8.101	8.12864	8.13146	8.10532	8.09922	8.10319	8.11646	8.11906	8.11786	8.0987	8.09552	8.10341	8.121	8.11594	8.1191	8.12188	8.11621	8.12009	8.13251	8.10493	8.11448	8.09844	8.1055	8.09883	8.09527	8.09325	8.12914	8.11022	8.10184	8.11582	8.11998
0.8125	8.16272	8.15789	8.14426	8.14043	8.12684	8.14036	8.13088	8.11719	8.10185	8.1021	8.11048	8.09897	8.09812	8.39134	8.12926	8.14231	8.15101	8.1234	8.10384	8.11617	8.11315	8.1026	8.10357	8.10553	8.11713	8.11464	8.12122	8.09286	8.10803	8.09723	8.12097	8.11426	8.12115	8.11138	8.10109	8.10791	8.14249	8.11924	8.10326	8.10706	8.10373	8.09639	8.09089	8.09876	8.12706	8.09644	8.10931	8.11894	8.10961
0.81375	8.16684	8.16274	8.14341	8.13996	8.14006	8.14807	8.1274	8.11445	8.10015	8.1097	8.11798	8.10293	8.09832	8.40021	8.13416	8.13687	8.14949	8.1143	8.11822	8.12321	8.11582	8.1019	8.10741	8.09432	8.11226	8.10505	8.118	8.10063	8.10312	8.10483	8.11835	8.12168	8.1237	8.12024	8.1078	8.11794	8.13327	8.11659	8.10844	8.102	8.10387	8.10021	8.09668	8.09723	8.13281	8.10194	8.10044	8.11338	8.11864
0.815	8.16954	8.15653	8.14717	8.14089	8.12936	8.1439	8.13674	8.12224	8.09944	8.0992	8.11429	8.09996	8.09983	8.39771	8.13103	8.15391	8.15164	8.11806	8.1111	8.11891	8.12294	8.09194	8.1051	8.10009	8.11652	8.10921	8.11671	8.09394	8.10431	8.11048	8.11886	8.11649	8.1193	8.12567	8.11182	8.11637	8.13724	8.12694	8.11248	8.09966	8.10876	8.0935	8.09682	8.09225	8.12385	8.11349	8.09758	8.11165	8.10782
0.81625	8.17306	8.15988	8.14664	8.13218	8.13394	8.15163	8.13803	8.11837	8.09545	8.09951	8.11246	8.10355	8.09973	8.38029	8.1268	8.15077	8.15321	8.11533	8.11487	8.12257	8.11779	8.09531	8.10147	8.105	8.12155	8.11492	8.12096	8.10301	8.11006	8.09577	8.11357	8.11671	8.11322	8.1176	8.10805	8.11513	8.13592	8.11399	8.11125	8.11182	8.10162	8.09935	8.09961	8.10861	8.12942	8.10126	8.09659	8.12493	8.11146
0.8175	8.16264	8.15736	8.14733	8.14359	8.14062	8.13699	8.12889	8.12028	8.10247	8.11065	8.12129	8.09162	8.10144	8.40195	8.12899	8.15019	8.15142	8.11553	8.10951	8.1191	8.11942	8.09966	8.11102	8.10959	8.11878	8.11219	8.11382	8.09896	8.10441	8.10972	8.12135	8.12	8.11459	8.12309	8.10648	8.12048	8.13214	8.11501	8.10826	8.10572	8.10074	8.10086	8.09497	8.10483	8.12504	8.10678	8.11509	8.11403	8.10951
0.81875	8.16346	8.16752	8.14886	8.14036	8.14403	8.13918	8.12295	8.12378	8.09871	8.10243	8.12057	8.10349	8.10755	8.40679	8.13434	8.13828	8.14634	8.11633	8.11753	8.12744	8.12013	8.10019	8.11308	8.10343	8.12485	8.11631	8.11122	8.09397	8.10655	8.1022	8.11716	8.12185	8.12515	8.11335	8.1173	8.12001	8.12866	8.11232	8.11233	8.10095	8.10431	8.10726	8.09616	8.10699	8.13562	8.09666	8.10096	8.11117	8.11626
0.82	8.16984	8.15379	8.14724	8.14146	8.12583	8.13724	8.12319	8.11306	8.0977	8.0855	8.11529	8.09857	8.09702	8.39704	8.13588	8.14397	8.13872	8.1256	8.10776	8.12364	8.11255	8.10033	8.11427	8.10828	8.10942	8.11257	8.11388	8.1004	8.09721	8.10595	8.11814	8.11735	8.11979	8.11501	8.10781	8.12141	8.14354	8.11857	8.12092	8.10776	8.10147	8.09346	8.1007	8.09164	8.12261	8.10955	8.09879	8.10451	8.10418
0.82125	8.16708	8.15553	8.14772	8.12987	8.1302	8.14137	8.12624	8.12193	8.09639	8.10616	8.11723	8.10381	8.09898	8.3946	8.13297	8.14334	8.15055	8.12121	8.11428	8.12171	8.11829	8.09458	8.09694	8.10874	8.11944	8.10577	8.11487	8.09409	8.1031	8.10512	8.11551	8.11336	8.11962	8.12332	8.10743	8.1192	8.13055	8.1141	8.12103	8.10195	8.10554	8.1041	8.09245	8.10067	8.12812	8.10885	8.1045	8.11078	8.11392
0.8225	8.16831	8.15198	8.13907	8.14449	8.13	8.14525	8.1318	8.1233	8.09397	8.10266	8.11724	8.09087	8.10619	8.39852	8.13167	8.14936	8.14677	8.1137	8.11471	8.12079	8.11981	8.09891	8.10146	8.10825	8.12344	8.1066	8.11474	8.1017	8.09763	8.1018	8.11585	8.11261	8.12229	8.11964	8.10519	8.11015	8.13494	8.11168	8.10615	8.10215	8.109	8.09444	8.09435	8.09687	8.13643	8.10437	8.10901	8.11337	8.11435
0.82375	8.17139	8.15528	8.15429	8.13798	8.13578	8.13307	8.13171	8.12116	8.10696	8.0983	8.12214	8.10215	8.09888	8.39966	8.13577	8.13946	8.14748	8.1167	8.11219	8.12449	8.11228	8.09461	8.10361	8.10347	8.10808	8.1002	8.12315	8.09818	8.10519	8.10807	8.12207	8.11032	8.11971	8.13212	8.10708	8.11641	8.13309	8.12403	8.11327	8.09743	8.10939	8.09584	8.09846	8.10407	8.13448	8.10152	8.10022	8.10923	8.11817
0.825	8.16534	8.15912	8.15123	8.12943	8.13238	8.13845	8.12827	8.11732	8.10201	8.09968	8.12012	8.10329	8.11049	8.3917	8.13259	8.14542	8.14559	8.11798	8.11899	8.12571	8.11642	8.09561	8.10403	8.11237	8.11588	8.11208	8.11613	8.0998	8.11202	8.10038	8.11979	8.11655	8.11699	8.12071	8.09931	8.11199	8.13335	8.11348	8.10686	8.10681	8.10308	8.09905	8.10648	8.0937	8.12723	8.10742	8.10239	8.11779	8.1128
0.82625	8.16864	8.15739	8.15176	8.14229	8.13252	8.13609	8.13357	8.11757	8.09019	8.11241	8.11297	8.10184	8.10492	8.38825	8.12389	8.15125	8.14417	8.11466	8.11567	8.12238	8.1149	8.11132	8.11433	8.11147	8.10913	8.11102	8.11877	8.10277	8.1052	8.10174	8.11529	8.12385	8.12224	8.12055	8.10827	8.12312	8.13292	8.11486	8.11345	8.10859	8.10921	8.09908	8.08624	8.09714	8.11869	8.10092	8.10094	8.11679	8.11272
0.8275	8.16486	8.15978	8.14501	8.14158	8.13681	8.13069	8.13315	8.12165	8.09176	8.09859	8.11821	8.09141	8.09713	8.38524	8.12551	8.14656	8.14795	8.11344	8.11428	8.12254	8.12445	8.09845	8.1083	8.0994	8.12505	8.10551	8.11604	8.10033	8.09824	8.10794	8.11711	8.11354	8.10928	8.12399	8.11315	8.12373	8.1342	8.1146	8.10553	8.1023	8.11255	8.09169	8.09589	8.09663	8.13667	8.10964	8.10582	8.11392	8.11548
0.82875	8.1727	8.15368	8.14749	8.14423	8.12769	8.14353	8.12748	8.12193	8.10501	8.09384	8.12302	8.09832	8.10103	8.39235	8.13451	8.14477	8.1465	8.12003	8.10886	8.12108	8.12114	8.09513	8.11317	8.09706	8.11708	8.105	8.12352	8.09375	8.10444	8.10739	8.12699	8.11897	8.1242	8.12506	8.09929	8.12472	8.13683	8.11245	8.12019	8.10275	8.10646	8.0887	8.10108	8.09143	8.14103	8.10919	8.10367	8.11908	8.10989
0.83	8.1588	8.15908	8.14162	8.12954	8.13051	8.14051	8.13887	8.11318	8.10456	8.10786	8.12359	8.09951	8.10201	8.38447	8.13344	8.1465	8.13858	8.1258	8.10958	8.11784	8.11784	8.10348	8.108	8.10448	8.11751	8.10362	8.12331	8.10157	8.09814	8.09733	8.12302	8.12213	8.12995	8.11915	8.10961	8.11471	8.13706	8.11262	8.11185	8.11058	8.10782	8.09401	8.09459	8.09234	8.1273	8.10494	8.09405	8.1048	8.11879
0.83125	8.17391	8.16387	8.1489	8.14784	8.13043	8.13316	8.13779	8.12202	8.10002	8.10289	8.10681	8.10261	8.09695	8.38406	8.13008	8.1416	8.15733	8.12795	8.10965	8.1186	8.112	8.09788	8.11288	8.09786	8.11447	8.10306	8.11883	8.10269	8.10706	8.09947	8.12013	8.121	8.11645	8.12553	8.09703	8.11558	8.12862	8.10838	8.10739	8.10602	8.10731	8.09829	8.09775	8.09395	8.13049	8.10062	8.09675	8.11312	8.10882
0.8325	8.16645	8.16396	8.14061	8.13979	8.13062	8.13806	8.13434	8.11627	8.10679	8.1027	8.12236	8.09872	8.10199	8.39605	8.12584	8.14263	8.14058	8.12033	8.11361	8.11919	8.1183	8.09436	8.10188	8.10427	8.11349	8.10583	8.1278	8.09997	8.10201	8.09915	8.12623	8.10585	8.11016	8.12468	8.11049	8.11507	8.13707	8.11329	8.112	8.10023	8.1045	8.09993	8.09522	8.10031	8.12782	8.11035	8.10876	8.11175	8.11995
0.83375	8.16648	8.16165	8.14495	8.14157	8.13428	8.14039	8.13085	8.12406	8.10135	8.10994	8.12657	8.10184	8.09999	8.38605	8.12306	8.14923	8.13354	8.12153	8.11432	8.12048	8.11772	8.10736	8.10348	8.1036	8.11309	8.11147	8.12346	8.09983	8.10899	8.10276	8.11658	8.11867	8.11879	8.11374	8.10551	8.12101	8.13862	8.1136	8.09971	8.1016	8.10449	8.09179	8.10103	8.10877	8.12751	8.10461	8.10549	8.10967	8.11185
0.835	8.15822	8.16525	8.13898	8.13727	8.13203	8.13434	8.13118	8.11736	8.09689	8.10141	8.12009	8.10076	8.10077	8.38705	8.13284	8.13861	8.15536	8.11757	8.11395	8.11793	8.11123	8.09481	8.10645	8.10617	8.10743	8.09799	8.11238	8.09465	8.10024	8.10188	8.11524	8.12707	8.11295	8.1057	8.10999	8.11492	8.14398	8.11611	8.11169	8.11655	8.10559	8.1005	8.09201	8.09141	8.12263	8.10341	8.10287	8.1063	8.1068
0.83625	8.16813	8.17115	8.14682	8.1319	8.1455	8.14073	8.12591	8.11744	8.10773	8.10883	8.11107	8.09732	8.09803	8.39003	8.13514	8.14503	8.15458	8.1172	8.11106	8.11492	8.11817	8.10141	8.10815	8.09711	8.1199	8.10578	8.11373	8.10233	8.10471	8.09985	8.1201	8.11708	8.12419	8.12274	8.10257	8.12161	8.13543	8.11279	8.10804	8.10613	8.11137	8.10308	8.09177	8.09546	8.12605	8.10272	8.09947	8.10852	8.11119
0.8375	8.16203	8.16774	8.14068	8.1428	8.12613	8.13966	8.1284	8.11978	8.10539	8.095	8.12086	8.10846	8.09768	8.38955	8.12993	8.14918	8.14854	8.12248	8.11945	8.12283	8.11624	8.10187	8.10409	8.1082	8.11712	8.10519	8.10966	8.09725	8.09707	8.10811	8.11472	8.11614	8.11537	8.12114	8.1124	8.12267	8.13276	8.11403	8.10977	8.117	8.10646	8.09799	8.09636	8.09257	8.12202	8.10694	8.0913	8.11028	8.11241
0.83875	8.17261	8.15486	8.14716	8.13241	8.12769	8.13871	8.12916	8.12101	8.10547	8.11063	8.11672	8.09692	8.10526	8.39959	8.12822	8.14942	8.1525	8.11728	8.10953	8.11779	8.11519	8.09428	8.10662	8.10328	8.11669	8.09991	8.11444	8.09295	8.09424	8.11043	8.1114	8.11904	8.11826	8.13123	8.10667	8.11092	8.13622	8.11148	8.10679	8.10759	8.09622	8.09493	8.09347	8.09674	8.12964	8.10703	8.09894	8.10827	8.12102
0.84	8.16999	8.15257	8.14872	8.13373	8.1309	8.15137	8.12772	8.12069	8.10173	8.09918	8.12515	8.10385	8.09977	8.3891	8.12813	8.1435	8.14205	8.10741	8.11537	8.12438	8.12436	8.10259	8.10135	8.1067	8.1106	8.10185	8.12038	8.09668	8.10008	8.10451	8.11335	8.12471	8.11255	8.1135	8.09936	8.11982	8.14995	8.11752	8.11367	8.10612	8.10919	8.10231	8.09102	8.09439	8.12741	8.1092	8.10153	8.11054	8.1116
0.84125	8.16653	8.15387	8.13503	8.14074	8.13783	8.14324	8.13236	8.1255	8.09763	8.10392	8.11246	8.10118	8.10153	8.38591	8.12852	8.14808	8.14441	8.12265	8.10689	8.1291	8.12093	8.10628	8.10886	8.10529	8.11035	8.11141	8.11552	8.10416	8.10586	8.10412	8.11723	8.12056	8.12085	8.12161	8.11593	8.11825	8.13891	8.11958	8.11635	8.1058	8.10257	8.0994	8.09202	8.09583	8.11769	8.10642	8.10272	8.10861	8.12235
0.8425	8.15909	8.15966	8.14389	8.14075	8.12923	8.14036	8.12996	8.1153	8.10244	8.09652	8.1137	8.09822	8.1001	8.38315	8.12188	8.14045	8.14762	8.1169	8.10616	8.11952	8.11572	8.10402	8.10878	8.10784	8.11086	8.10873	8.11932	8.09171	8.10324	8.1066	8.12254	8.11384	8.12723	8.11625	8.10765	8.11392	8.14475	8.11215	8.10982	8.10165	8.11712	8.09301	8.10349	8.0939	8.12487	8.09561	8.10279	8.10932	8.12038
0.84375	8.15843	8.1596	8.1449	8.13412	8.13132	8.13667	8.13592	8.11131	8.10319	8.10111	8.12018	8.09682	8.09515	8.39414	8.12765	8.14716	8.14903	8.12271	8.11069	8.12188	8.12208	8.08912	8.10865	8.1031	8.11324	8.11071	8.11751	8.0957	8.09814	8.10568	8.1181	8.11687	8.11654	8.12111	8.11009	8.11537	8.13765	8.12086	8.10667	8.09776	8.10729	8.09701	8.08798	8.09454	8.12441	8.10271	8.10288	8.10237	8.1094
0.845	8.16903	8.16059	8.13923	8.13811	8.13319	8.13213	8.12981	8.12278	8.09988	8.10032	8.11884	8.09899	8.09733	8.38962	8.12269	8.13772	8.15454	8.12057	8.10699	8.12566	8.12204	8.09285	8.1111	8.10745	8.12671	8.09966	8.13166	8.09293	8.10639	8.09838	8.11825	8.11654	8.11685	8.11694	8.10433	8.11732	8.14334	8.11035	8.12107	8.09856	8.10986	8.09696	8.08999	8.10254	8.12824	8.10829	8.10048	8.11077	8.11821
0.84625	8.17214	8.1556	8.14594	8.14566	8.13315	8.14847	8.12873	8.11671	8.09328	8.10207	8.12237	8.0976	8.09248	8.38931	8.13062	8.14233	8.13912	8.12232	8.11614	8.12143	8.1165	8.10034	8.11366	8.10555	8.12138	8.10144	8.11345	8.0969	8.10312	8.10339	8.12688	8.11242	8.11886	8.11853	8.10387	8.11701	8.14169	8.11551	8.11089	8.09954	8.10737	8.09967	8.09401	8.10033	8.12469	8.11027	8.10376	8.11457	8.11082
0.8475	8.16253	8.16492	8.1393	8.13373	8.12389	8.14133	8.13085	8.12284	8.09959	8.10085	8.11022	8.09693	8.10243	8.40644	8.12051	8.14366	8.14297	8.12183	8.1147	8.12924	8.12174	8.10213	8.10506	8.10952	8.11644	8.10159	8.11824	8.09289	8.09888	8.09912	8.12491	8.12035	8.1214	8.11645	8.10773	8.11512	8.13868	8.10845	8.11489	8.10889	8.10238	8.09184	8.09572	8.08629	8.1227	8.10607	8.10296	8.10489	8.11331
0.84875	8.1697	8.15976	8.14412	8.13878	8.13234	8.13497	8.12442	8.12156	8.10338	8.10123	8.12035	8.10585	8.0933	8.3986	8.13895	8.1401	8.14621	8.11583	8.10911	8.12317	8.11422	8.09462	8.10563	8.09774	8.11679	8.11336	8.11762	8.10172	8.10118	8.10278	8.11961	8.10941	8.11521	8.11962	8.10462	8.11909	8.12547	8.11485	8.11441	8.11205	8.10311	8.0978	8.09036	8.09706	8.12312	8.09817	8.10185	8.10763	8.11357
0.85	8.16912	8.14647	8.13881	8.13879	8.13816	8.13304	8.13083	8.12556	8.10062	8.10635	8.119	8.10185	8.09681	8.39571	8.13186	8.13952	8.14316	8.11974	8.10872	8.12262	8.12136	8.09908	8.10041	8.1074	8.11419	8.105	8.10971	8.09313	8.10013	8.10073	8.11808	8.10836	8.11477	8.11378	8.11278	8.11795	8.13198	8.11418	8.11	8.10758	8.1022	8.09939	8.08893	8.09378	8.12258	8.1023	8.1055	8.10488	8.11722
0.85125	8.16423	8.15738	8.14827	8.139	8.13034	8.13796	8.1201	8.12203	8.09911	8.10951	8.11211	8.09538	8.10593	8.38542	8.12782	8.14483	8.14334	8.11449	8.1043	8.11685	8.11656	8.1022	8.10898	8.10043	8.1154	8.10864	8.11988	8.0999	8.10845	8.10292	8.11369	8.11188	8.1111	8.12334	8.10645	8.12516	8.14018	8.11499	8.10463	8.10724	8.10321	8.0909	8.09822	8.09606	8.1215	8.10307	8.0943	8.11207	8.11122
0.8525	8.17333	8.15623	8.14033	8.14129	8.12722	8.13714	8.12959	8.12132	8.0944	8.0981	8.12226	8.09852	8.10224	8.39706	8.12541	8.13886	8.14659	8.11919	8.10962	8.10947	8.11139	8.10049	8.1028	8.10135	8.12186	8.1105	8.11995	8.09889	8.0935	8.10184	8.11226	8.11081	8.12027	8.11774	8.10505	8.11814	8.13595	8.11823	8.10143	8.1057	8.10236	8.09561	8.09543	8.10112	8.13477	8.10865	8.10271	8.11121	8.10464
0.85375	8.16937	8.16392	8.13945	8.13456	8.134	8.13837	8.13162	8.11658	8.10233	8.10328	8.11373	8.09656	8.103	8.39871	8.12512	8.14492	8.14688	8.10883	8.11359	8.11138	8.12291	8.10122	8.1013	8.09882	8.12228	8.10904	8.11591	8.09115	8.10672	8.10669	8.12449	8.11738	8.12477	8.12572	8.11177	8.1166	8.14026	8.1165	8.11475	8.09839	8.10351	8.09181	8.09748	8.09146	8.11974	8.10471	8.1058	8.09973	8.10921
0.855	8.1648	8.16414	8.14756	8.1378	8.13323	8.14274	8.12449	8.11934	8.09781	8.11045	8.11415	8.09677	8.10141	8.38096	8.13333	8.14302	8.15042	8.11638	8.11495	8.11677	8.1162	8.09342	8.10547	8.09798	8.11659	8.10928	8.11652	8.09802	8.11078	8.10001	8.11206	8.11799	8.1176	8.12425	8.1034	8.12718	8.13116	8.11905	8.10947	8.106	8.10176	8.10367	8.09857	8.10306	8.12758	8.10646	8.10632	8.10925	8.11704
0.85625	8.16905	8.15539	8.14652	8.14186	8.14423	8.13929	8.12699	8.12073	8.10636	8.11048	8.1181	8.09894	8.1013	8.39134	8.12759	8.14716	8.14927	8.12178	8.1166	8.11673	8.11407	8.09804	8.10358	8.10163	8.11812	8.11236	8.12719	8.10008	8.09687	8.09721	8.12119	8.12129	8.10903	8.11588	8.11536	8.11506	8.14043	8.11056	8.11329	8.10606	8.10711	8.0937	8.09473	8.09667	8.12999	8.10602	8.09654	8.09919	8.11368
0.8575	8.16071	8.15411	8.14771	8.12882	8.13048	8.12693	8.12483	8.11996	8.09708	8.09222	8.11522	8.08973	8.10292	8.38799	8.12833	8.14626	8.15213	8.1188	8.10459	8.11642	8.11808	8.09443	8.10513	8.09794	8.11641	8.11699	8.11859	8.09617	8.1039	8.1102	8.12142	8.1315	8.12379	8.11693	8.10935	8.12476	8.13553	8.11376	8.10967	8.10546	8.10308	8.10068	8.09476	8.10445	8.12433	8.10221	8.10249	8.10974	8.11623
0.85875	8.16701	8.16651	8.15221	8.14199	8.13143	8.13252	8.1306	8.11938	8.10219	8.09792	8.11485	8.09598	8.10082	8.40223	8.13306	8.14216	8.14676	8.12197	8.11421	8.11867	8.11641	8.0961	8.10357	8.09907	8.11515	8.10466	8.11736	8.09375	8.09824	8.10356	8.1073	8.11235	8.1097	8.11325	8.10692	8.11964	8.12971	8.11388	8.11239	8.10397	8.10208	8.09889	8.09077	8.09291	8.12732	8.10501	8.09412	8.10326	8.11337
0.86	8.16811	8.15714	8.15121	8.13914	8.13682	8.13787	8.13331	8.12014	8.10213	8.0985	8.12146	8.08948	8.10163	8.3879	8.13027	8.14429	8.14381	8.11169	8.10702	8.11976	8.12524	8.09343	8.10894	8.10075	8.11689	8.09645	8.1171	8.09651	8.11121	8.09867	8.11835	8.12228	8.11368	8.12625	8.10697	8.11602	8.1407	8.11052	8.10667	8.10517	8.11074	8.09416	8.0968	8.09775	8.1287	8.09663	8.11132	8.1149	8.11214
0.86125	8.16465	8.16226	8.14498	8.14328	8.14358	8.13778	8.12706	8.12243	8.10245	8.11001	8.11743	8.09785	8.09457	8.38748	8.12412	8.14615	8.1508	8.11873	8.11186	8.12584	8.12218	8.09822	8.10328	8.1019	8.11361	8.11654	8.11654	8.10279	8.10026	8.10186	8.11931	8.11469	8.11345	8.12255	8.10858	8.12101	8.13275	8.11804	8.11266	8.10737	8.10475	8.09009	8.10349	8.1028	8.13044	8.10309	8.10103	8.10839	8.1094
0.8625	8.16246	8.15034	8.14709	8.13056	8.13236	8.1409	8.13197	8.11189	8.09398	8.10201	8.11095	8.09921	8.10097	8.39103	8.122	8.15307	8.1408	8.11643	8.11623	8.11198	8.12183	8.09454	8.09872	8.1068	8.11979	8.1009	8.12	8.09952	8.109	8.10913	8.12115	8.1099	8.11493	8.11449	8.10266	8.12115	8.13785	8.11215	8.11262	8.10184	8.10354	8.09839	8.08965	8.09268	8.12653	8.10253	8.10109	8.10467	8.10656
0.86375	8.16153	8.15131	8.1435	8.15617	8.12971	8.13844	8.14286	8.11734	8.10221	8.09834	8.11407	8.09992	8.10161	8.39349	8.13405	8.14738	8.14919	8.11551	8.11565	8.1234	8.10999	8.09529	8.10432	8.10817	8.10408	8.10881	8.11483	8.09246	8.10288	8.10354	8.11345	8.11886	8.12293	8.12156	8.10365	8.1153	8.1405	8.11529	8.10506	8.10179	8.10372	8.0883	8.10421	8.09676	8.12111	8.09857	8.10386	8.10494	8.10992
0.865	8.16019	8.15861	8.13558	8.14738	8.12728	8.1403	8.12907	8.12325	8.10561	8.10805	8.12226	8.1032	8.09325	8.38869	8.1287	8.14134	8.14859	8.1252	8.11054	8.11967	8.11981	8.09666	8.10577	8.09549	8.10993	8.10359	8.11566	8.09515	8.10312	8.10995	8.11882	8.12233	8.11043	8.11944	8.10461	8.12675	8.13338	8.10936	8.10623	8.10198	8.10167	8.09736	8.10044	8.09664	8.123	8.10164	8.10128	8.11379	8.1125
0.86625	8.16687	8.15753	8.14749	8.14031	8.13659	8.12888	8.13264	8.12211	8.09691	8.1027	8.11471	8.10645	8.10444	8.39124	8.12996	8.14101	8.14636	8.11968	8.10429	8.11678	8.12262	8.10155	8.10912	8.10497	8.11078	8.10718	8.11257	8.09363	8.10533	8.10702	8.12468	8.11992	8.12205	8.11739	8.10974	8.11264	8.14693	8.11341	8.11308	8.10606	8.10908	8.09816	8.08949	8.10483	8.12777	8.10533	8.10285	8.11236	8.11186
0.8675	8.16249	8.15914	8.14921	8.1413	8.13582	8.13781	8.12335	8.11872	8.09713	8.09997	8.11578	8.09841	8.09732	8.3948	8.12835	8.14247	8.14944	8.11275	8.11226	8.11378	8.11886	8.09801	8.10472	8.10407	8.11165	8.10204	8.1151	8.10269	8.10074	8.09334	8.1183	8.12064	8.11469	8.12744	8.10077	8.12101	8.13214	8.11572	8.1091	8.10721	8.11198	8.10351	8.09777	8.08901	8.1289	8.10939	8.1024	8.10639	8.09876
0.86875	8.17234	8.16112	8.14541	8.14347	8.14004	8.14406	8.1246	8.11957	8.09977	8.10796	8.11009	8.09932	8.1092	8.39458	8.12871	8.1424	8.14116	8.10843	8.11592	8.11039	8.11765	8.09609	8.09797	8.10351	8.12085	8.09919	8.12448	8.09088	8.10019	8.10458	8.11854	8.11295	8.12054	8.11748	8.10694	8.11797	8.12993	8.1143	8.11947	8.10225	8.10908	8.1036	8.09774	8.10063	8.119	8.10263	8.09742	8.10385	8.11495
0.87	8.16428	8.16531	8.14692	8.14755	8.12611	8.14134	8.12938	8.11483	8.10086	8.11197	8.11122	8.09014	8.10405	8.38359	8.13214	8.1401	8.14124	8.1184	8.1137	8.11164	8.1181	8.09672	8.1015	8.09901	8.11717	8.09893	8.11447	8.09439	8.09586	8.10227	8.11276	8.10991	8.11244	8.11913	8.10112	8.12276	8.13775	8.10854	8.10962	8.10856	8.10459	8.09799	8.09584	8.09397	8.12782	8.10736	8.10247	8.11496	8.11243
0.87125	8.15807	8.15382	8.14762	8.14299	8.13391	8.13707	8.1294	8.12281	8.09246	8.10077	8.12287	8.10051	8.102	8.38942	8.12229	8.14701	8.15522	8.12487	8.1141	8.11496	8.11938	8.10029	8.11007	8.10974	8.11451	8.11533	8.11882	8.09922	8.10092	8.09489	8.11544	8.10892	8.12752	8.11606	8.11334	8.11865	8.13839	8.11715	8.1217	8.10131	8.10052	8.09719	8.08531	8.09198	8.12188	8.09799	8.11372	8.10925	8.10895
0.8725	8.16371	8.15891	8.14167	8.12948	8.12801	8.14446	8.13486	8.11292	8.08913	8.10274	8.11802	8.09456	8.09347	8.3877	8.12538	8.14481	8.14694	8.11909	8.11545	8.11896	8.11665	8.09164	8.1088	8.1035	8.11221	8.11175	8.11913	8.09739	8.1005	8.10151	8.11729	8.11663	8.11649	8.11365	8.11334	8.11633	8.14129	8.11577	8.10686	8.10494	8.10545	8.09597	8.08548	8.09571	8.11712	8.11323	8.09787	8.10189	8.10588
0.87375	8.16105	8.15229	8.14579	8.14226	8.12711	8.13971	8.12884	8.11192	8.10091	8.10849	8.11503	8.10287	8.09993	8.3932	8.12344	8.14404	8.14469	8.1161	8.11043	8.11851	8.10894	8.10944	8.11442	8.10447	8.10882	8.11449	8.11038	8.0983	8.09912	8.10647	8.11049	8.1095	8.11796	8.12449	8.10845	8.12204	8.14589	8.11564	8.11209	8.10609	8.10807	8.10133	8.08953	8.10114	8.13282	8.11289	8.10067	8.11042	8.10331
0.875	8.17324	8.16637	8.13718	8.14048	8.138	8.13456	8.13172	8.11846	8.09194	8.10708	8.11471	8.10232	8.09227	8.38627	8.12681	8.13762	8.13569	8.12261	8.10683	8.11408	8.1107	8.10209	8.10719	8.09872	8.11107	8.10693	8.11443	8.09786	8.09245	8.10369	8.11775	8.11428	8.10583	8.11702	8.11001	8.11511	8.13683	8.1127	8.10402	8.10858	8.10542	8.10372	8.09809	8.09243	8.11818	8.10499	8.10515	8.10062	8.12021
0.87625	8.156	8.16374	8.14979	8.14462	8.12584	8.13887	8.12783	8.11902	8.10106	8.09461	8.11701	8.10687	8.09782	8.39552	8.12502	8.14496	8.14866	8.11096	8.10607	8.11593	8.11732	8.09986	8.10288	8.09689	8.11018	8.11597	8.11559	8.10336	8.10748	8.10216	8.12034	8.12257	8.12347	8.1157	8.10762	8.11746	8.14124	8.11127	8.11403	8.11241	8.11544	8.10065	8.08857	8.09905	8.12154	8.10956	8.09911	8.10414	8.11892
0.8775	8.16922	8.15921	8.15049	8.13811	8.13464	8.14526	8.13335	8.12039	8.10139	8.10011	8.12378	8.11011	8.09579	8.39694	8.13138	8.15006	8.14454	8.11562	8.11706	8.12073	8.11862	8.0993	8.10198	8.1049	8.10941	8.10182	8.11273	8.09759	8.09867	8.10056	8.12113	8.11589	8.11362	8.12405	8.10627	8.10044	8.13619	8.11073	8.11561	8.10731	8.10686	8.08983	8.10166	8.09481	8.11899	8.09556	8.09957	8.11041	8.11057
0.87875	8.167	8.15849	8.14677	8.1368	8.13297	8.13986	8.13029	8.12398	8.10044	8.09777	8.11662	8.09866	8.10303	8.39101	8.12874	8.14335	8.14058	8.11421	8.11555	8.11204	8.11845	8.10423	8.10809	8.09601	8.11005	8.10538	8.11874	8.0948	8.09935	8.10493	8.11053	8.12024	8.11235	8.1094	8.11414	8.12033	8.14317	8.11973	8.11414	8.10613	8.10842	8.1048	8.09555	8.09394	8.12695	8.10255	8.09867	8.10837	8.11498
0.88	8.16394	8.15726	8.148	8.14169	8.12747	8.14186	8.12443	8.12399	8.10291	8.10497	8.11167	8.09947	8.09694	8.39628	8.12779	8.14589	8.14733	8.11516	8.11592	8.13203	8.11984	8.09447	8.10511	8.10944	8.11096	8.10021	8.12345	8.10512	8.10283	8.10241	8.11503	8.11438	8.11236	8.11086	8.10357	8.11036	8.13306	8.1153	8.10665	8.10397	8.10689	8.10469	8.09606	8.09316	8.13016	8.10556	8.10326	8.10753	8.11361
0.88125	8.1629	8.15113	8.14652	8.13543	8.12996	8.1368	8.13102	8.11471	8.10186	8.09755	8.1197	8.1046	8.09476	8.39041	8.13362	8.14114	8.14569	8.12082	8.10776	8.11585	8.12326	8.09575	8.10771	8.10433	8.11378	8.10623	8.1099	8.09535	8.10546	8.09731	8.11858	8.12027	8.11464	8.1207	8.10423	8.11267	8.13747	8.10824	8.10233	8.10947	8.10577	8.10035	8.09102	8.09153	8.12708	8.09989	8.0973	8.10747	8.10958
0.8825	8.16329	8.15504	8.14928	8.13598	8.13082	8.12764	8.1281	8.11673	8.09788	8.10468	8.11381	8.09718	8.09497	8.39829	8.12248	8.14679	8.15156	8.11274	8.10962	8.11598	8.11532	8.09814	8.1031	8.10251	8.12095	8.1035	8.12481	8.09417	8.10439	8.09869	8.12152	8.10941	8.11463	8.12374	8.09892	8.11879	8.13428	8.11121	8.10774	8.11179	8.10433	8.10179	8.10017	8.09863	8.12363	8.10474	8.10734	8.10476	8.10455
0.88375	8.16861	8.16234	8.14862	8.13455	8.13641	8.13571	8.12966	8.12309	8.10677	8.10176	8.11017	8.09291	8.10324	8.39324	8.13051	8.14991	8.1483	8.11505	8.11131	8.11492	8.11784	8.10342	8.11061	8.10685	8.11949	8.11148	8.11603	8.10153	8.09798	8.09654	8.11652	8.12102	8.12093	8.11382	8.10308	8.12195	8.12953	8.11654	8.11188	8.11211	8.10741	8.09464	8.10319	8.10029	8.12268	8.09644	8.10758	8.11068	8.12212
0.885	8.16482	8.16118	8.14394	8.13502	8.14044	8.14182	8.1285	8.11508	8.09496	8.10868	8.11226	8.09556	8.10008	8.39308	8.12601	8.14345	8.14182	8.11963	8.11144	8.12538	8.11505	8.10245	8.10857	8.10559	8.1143	8.10846	8.12167	8.10652	8.09989	8.09143	8.12157	8.10816	8.11342	8.11807	8.10216	8.11876	8.13573	8.11446	8.10578	8.10699	8.11231	8.1001	8.09722	8.10395	8.12526	8.10822	8.09917	8.10222	8.10573
0.88625	8.15697	8.15405	8.14962	8.13037	8.14033	8.13103	8.12787	8.11282	8.10176	8.10167	8.11437	8.10292	8.09237	8.39041	8.1326	8.14304	8.1506	8.11218	8.11245	8.11209	8.1175	8.10477	8.11245	8.11338	8.1211	8.10452	8.12165	8.09935	8.09704	8.10382	8.11743	8.11315	8.12	8.12039	8.104	8.11703	8.13682	8.1178	8.10456	8.10239	8.10142	8.10675	8.0926	8.09242	8.12617	8.10379	8.10334	8.10645	8.11537
0.8875	8.16474	8.14462	8.14289	8.14026	8.12765	8.14498	8.13028	8.11712	8.09903	8.10254	8.12157	8.10432	8.09868	8.39486	8.12714	8.13717	8.14765	8.11244	8.10831	8.11893	8.11571	8.09185	8.1117	8.10569	8.11518	8.11324	8.11679	8.09702	8.10097	8.08812	8.12311	8.11598	8.12458	8.1183	8.10664	8.11707	8.1404	8.11447	8.10682	8.10531	8.10307	8.08972	8.08945	8.1044	8.12479	8.09808	8.09965	8.11597	8.1149
0.88875	8.17066	8.157	8.13967	8.14184	8.1326	8.14072	8.13121	8.11562	8.09389	8.10645	8.11265	8.10208	8.09633	8.38828	8.13143	8.14228	8.14034	8.1157	8.11143	8.12021	8.10811	8.10882	8.10449	8.10213	8.11657	8.10468	8.11821	8.08833	8.10209	8.10668	8.10966	8.10774	8.11909	8.1174	8.11288	8.12284	8.13166	8.10758	8.11348	8.10377	8.10285	8.09936	8.09758	8.09332	8.13051	8.10722	8.09837	8.10001	8.11689
0.89	8.16099	8.15993	8.13886	8.14368	8.12831	8.13401	8.12903	8.10977	8.09628	8.1014	8.11443	8.0987	8.09995	8.39433	8.13563	8.14596	8.14939	8.1146	8.11192	8.11865	8.11448	8.10016	8.09795	8.10513	8.11657	8.10104	8.11993	8.09592	8.09997	8.09875	8.12059	8.11484	8.12255	8.11994	8.10719	8.11167	8.1319	8.10688	8.10848	8.10539	8.09875	8.09718	8.09245	8.09619	8.12806	8.10217	8.09952	8.11633	8.1136
0.89125	8.17131	8.15382	8.1521	8.13821	8.13177	8.1326	8.12768	8.12403	8.10103	8.10357	8.11682	8.09882	8.10133	8.39112	8.1326	8.14427	8.14845	8.11781	8.10869	8.10746	8.12494	8.1079	8.10079	8.11097	8.11656	8.10122	8.11278	8.09763	8.09851	8.09954	8.11889	8.11854	8.12663	8.11495	8.11211	8.11659	8.13404	8.11664	8.11208	8.10167	8.10242	8.08622	8.0983	8.09443	8.13004	8.09663	8.10267	8.10471	8.10918
0.8925	8.16193	8.15358	8.14645	8.13985	8.13273	8.13708	8.12715	8.10954	8.09387	8.10254	8.11812	8.09801	8.09454	8.38767	8.11916	8.139	8.1465	8.1144	8.12039	8.12137	8.12203	8.10222	8.10819	8.10191	8.11469	8.09905	8.11559	8.09967	8.09592	8.10788	8.11992	8.11624	8.1193	8.11667	8.0988	8.11975	8.13124	8.1184	8.11306	8.10478	8.1005	8.09209	8.09204	8.09937	8.12362	8.10336	8.10786	8.11361	8.11638
0.89375	8.16332	8.15871	8.14554	8.13678	8.12828	8.13565	8.12318	8.11624	8.10142	8.09571	8.1149	8.1068	8.09957	8.39218	8.12841	8.14252	8.14738	8.11936	8.11093	8.11624	8.12457	8.10024	8.11361	8.10226	8.11477	8.11178	8.10978	8.09904	8.1029	8.09675	8.11471	8.12548	8.11813	8.11914	8.10999	8.12172	8.1412	8.10897	8.10974	8.10756	8.10271	8.09062	8.09882	8.10306	8.13445	8.10441	8.10539	8.10362	8.12315
0.895	8.17243	8.16028	8.13833	8.13389	8.13214	8.13049	8.12332	8.1187	8.10469	8.10854	8.10804	8.10681	8.09635	8.38747	8.12651	8.14716	8.14792	8.11626	8.11245	8.11556	8.11445	8.09621	8.10743	8.10516	8.1125	8.11084	8.11833	8.09781	8.09984	8.10859	8.11813	8.12509	8.11379	8.11701	8.10394	8.11758	8.13876	8.11663	8.11358	8.10694	8.10927	8.08763	8.09534	8.09253	8.13097	8.10424	8.10364	8.11347	8.10666
0.89625	8.1639	8.15821	8.14977	8.14495	8.1291	8.13602	8.12825	8.12024	8.09681	8.09771	8.11587	8.09593	8.10607	8.39229	8.12488	8.14587	8.14507	8.11679	8.10819	8.12553	8.11676	8.09714	8.10032	8.10337	8.10343	8.11537	8.1161	8.09385	8.09463	8.0963	8.12317	8.12002	8.12463	8.11227	8.11384	8.12015	8.13977	8.11471	8.11326	8.103	8.09998	8.09582	8.0968	8.10201	8.12729	8.10059	8.09381	8.11362	8.11437
0.8975	8.16243	8.15493	8.14145	8.12313	8.12609	8.14516	8.12337	8.12057	8.1043	8.09382	8.11611	8.09542	8.10819	8.39267	8.13141	8.1441	8.15747	8.10618	8.10852	8.11847	8.1193	8.09257	8.11341	8.11253	8.11404	8.09604	8.11119	8.0936	8.09739	8.10072	8.11608	8.11663	8.11895	8.1245	8.11495	8.1204	8.13461	8.11202	8.10482	8.10855	8.10594	8.10297	8.09626	8.09319	8.12927	8.10884	8.099	8.10491	8.10702
0.89875	8.16015	8.15813	8.15415	8.14455	8.12792	8.1401	8.12885	8.11915	8.09304	8.09834	8.12023	8.09274	8.08807	8.40032	8.11607	8.14464	8.14797	8.11377	8.11682	8.12015	8.117	8.09877	8.1031	8.1099	8.11249	8.10019	8.11498	8.09449	8.1102	8.10755	8.12832	8.10397	8.11832	8.11423	8.10929	8.12249	8.13712	8.10556	8.1065	8.10988	8.10253	8.09272	8.09506	8.09525	8.12718	8.10713	8.09872	8.11377	8.10774
0.9	8.16617	8.14521	8.14099	8.13842	8.13007	8.13516	8.12456	8.11709	8.09433	8.09263	8.12109	8.10518	8.10218	8.39013	8.12636	8.15203	8.13612	8.11767	8.11648	8.12112	8.12014	8.10428	8.10758	8.10855	8.11204	8.10145	8.12022	8.09677	8.0987	8.11173	8.11543	8.11031	8.11465	8.11484	8.10956	8.11896	8.1434	8.1052	8.10613	8.10682	8.10508	8.10716	8.09512	8.09378	8.12721	8.10535	8.10034	8.11213	8.11004
0.90125	8.16987	8.15198	8.13613	8.14214	8.12885	8.12995	8.12289	8.11224	8.09128	8.10754	8.11148	8.0899	8.09609	8.39065	8.12424	8.14613	8.14941	8.12004	8.11215	8.11734	8.11948	8.0998	8.10275	8.09698	8.11119	8.10276	8.12255	8.09388	8.10439	8.09537	8.12223	8.11452	8.12258	8.11795	8.10649	8.12627	8.13115	8.1032	8.10926	8.09986	8.11067	8.10357	8.10083	8.09634	8.12108	8.09985	8.0915	8.11107	8.11546
0.9025	8.16207	8.16004	8.15113	8.13907	8.12485	8.14053	8.13488	8.12622	8.10379	8.10445	8.11291	8.11232	8.1057	8.39276	8.12177	8.14367	8.15025	8.11026	8.11159	8.12505	8.11195	8.10207	8.11009	8.10497	8.11211	8.10066	8.11463	8.08484	8.10359	8.09731	8.11742	8.10795	8.11204	8.11808	8.10122	8.10426	8.13473	8.11669	8.11457	8.10401	8.1116	8.09637	8.10143	8.09342	8.11833	8.10493	8.09358	8.11093	8.11441
0.90375	8.16381	8.15258	8.15262	8.13261	8.13254	8.14566	8.13437	8.11671	8.09878	8.102	8.11596	8.10199	8.09194	8.3922	8.11789	8.14795	8.14531	8.12426	8.11173	8.11843	8.11112	8.09512	8.10365	8.10667	8.11679	8.10767	8.11796	8.10627	8.10483	8.10172	8.11629	8.10973	8.11707	8.11675	8.10967	8.1093	8.13236	8.10674	8.11272	8.10662	8.10684	8.09826	8.09184	8.10233	8.12087	8.09729	8.0987	8.10418	8.11529
0.905	8.16325	8.1541	8.14317	8.14195	8.13474	8.13673	8.12406	8.11888	8.09946	8.10529	8.11765	8.09202	8.10466	8.38329	8.12394	8.13712	8.14015	8.12149	8.12012	8.11489	8.12113	8.1013	8.11707	8.10118	8.12209	8.11357	8.11255	8.09953	8.09956	8.10237	8.11719	8.11821	8.12045	8.11938	8.10186	8.1123	8.13679	8.12059	8.11705	8.10097	8.11004	8.09919	8.09137	8.10229	8.12559	8.1036	8.09643	8.11502	8.10479
0.90625	8.17191	8.15085	8.1413	8.13002	8.13509	8.14103	8.12572	8.11217	8.10259	8.09953	8.11693	8.10049	8.09528	8.38642	8.12918	8.14725	8.14516	8.12176	8.11563	8.11621	8.12111	8.0971	8.11243	8.10457	8.12091	8.10144	8.12406	8.09703	8.1032	8.10014	8.11488	8.113	8.10978	8.11432	8.10077	8.11704	8.13853	8.11184	8.10967	8.10854	8.10368	8.09607	8.09449	8.09269	8.12429	8.10654	8.11168	8.11904	8.11334
0.9075	8.15971	8.1538	8.142	8.14465	8.13215	8.13889	8.13353	8.11585	8.09419	8.10146	8.11775	8.10028	8.09475	8.38513	8.12233	8.14177	8.14704	8.11606	8.11977	8.1183	8.1198	8.10036	8.10978	8.1056	8.10872	8.10524	8.1048	8.09199	8.10288	8.09026	8.11687	8.12007	8.12693	8.12523	8.10689	8.11655	8.13055	8.11243	8.11203	8.10551	8.10898	8.09558	8.09325	8.09532	8.12251	8.10078	8.10448	8.11084	8.11884
0.90875	8.16692	8.15496	8.14434	8.13776	8.1291	8.14119	8.13403	8.11866	8.10124	8.10885	8.11417	8.10264	8.0913	8.39512	8.12513	8.14389	8.14839	8.11309	8.10817	8.11775	8.11966	8.09643	8.09859	8.10177	8.11553	8.10147	8.11137	8.09533	8.09425	8.10398	8.11222	8.11786	8.11918	8.11196	8.10382	8.12116	8.14825	8.11037	8.1019	8.10801	8.10229	8.09149	8.09248	8.09866	8.13021	8.09356	8.09944	8.1155	8.10895
0.91	8.16479	8.15455	8.14003	8.14274	8.12772	8.13576	8.12119	8.11679	8.09834	8.10639	8.11409	8.09373	8.09521	8.39485	8.12872	8.14221	8.1537	8.12535	8.11235	8.1147	8.12236	8.08995	8.11314	8.10618	8.11855	8.10853	8.12233	8.08979	8.10701	8.10503	8.11837	8.11788	8.118	8.11884	8.1131	8.1201	8.13437	8.11365	8.11142	8.09977	8.10988	8.09712	8.09974	8.09204	8.12717	8.09948	8.09723	8.11437	8.11253
0.91125	8.1561	8.15775	8.14366	8.13201	8.14225	8.14272	8.12377	8.11368	8.10345	8.09944	8.11291	8.09468	8.09452	8.38946	8.13088	8.15344	8.14697	8.11428	8.10688	8.12001	8.11927	8.10409	8.11562	8.10981	8.12204	8.10712	8.11391	8.09067	8.09443	8.09762	8.12071	8.11482	8.1216	8.11352	8.1104	8.11374	8.13509	8.11898	8.11313	8.10754	8.10074	8.09334	8.10232	8.10008	8.12041	8.1062	8.09777	8.10983	8.10739
0.9125	8.167	8.15892	8.14448	8.14044	8.12341	8.14471	8.12628	8.1246	8.09437	8.10863	8.10574	8.10213	8.09836	8.38346	8.12712	8.14731	8.14695	8.11616	8.10979	8.11556	8.12052	8.09887	8.1215	8.10851	8.11207	8.114	8.11854	8.09924	8.09831	8.09508	8.10657	8.11117	8.10898	8.11709	8.10971	8.11819	8.1352	8.11478	8.12041	8.10052	8.10077	8.09852	8.09639	8.09289	8.12601	8.09381	8.0936	8.10605	8.11902
0.91375	8.16938	8.15343	8.14471	8.1386	8.13222	8.14061	8.12583	8.11775	8.10124	8.10179	8.11339	8.10032	8.09855	8.3894	8.12689	8.14561	8.14135	8.11851	8.11552	8.11183	8.12066	8.09788	8.09626	8.10815	8.12221	8.11053	8.11943	8.0964	8.09138	8.09881	8.12193	8.1223	8.12278	8.12325	8.10123	8.11844	8.14094	8.12138	8.10676	8.10284	8.10155	8.09499	8.09344	8.10137	8.12049	8.10409	8.10694	8.10931	8.10028
0.915	8.16619	8.15269	8.14539	8.14237	8.13092	8.1394	8.12422	8.12103	8.09137	8.10758	8.11311	8.09915	8.09157	8.38235	8.12172	8.14812	8.14137	8.11316	8.11635	8.11716	8.11986	8.09478	8.10058	8.10311	8.10332	8.10424	8.11292	8.10188	8.09825	8.09839	8.10956	8.11814	8.11114	8.11839	8.10647	8.11724	8.13026	8.11009	8.10838	8.10125	8.09506	8.09477	8.09747	8.09652	8.1286	8.10159	8.09626	8.11337	8.10604
0.91625	8.16404	8.16206	8.14293	8.13889	8.13461	8.14092	8.12519	8.11678	8.09478	8.09943	8.11341	8.10114	8.09801	8.3968	8.12203	8.1428	8.14949	8.10933	8.11491	8.11663	8.11671	8.09696	8.10753	8.10611	8.11009	8.10223	8.11292	8.09582	8.10593	8.10139	8.11988	8.11916	8.11963	8.11607	8.09979	8.11453	8.13091	8.11895	8.10685	8.10556	8.10643	8.09431	8.09801	8.09576	8.12658	8.09924	8.10357	8.11052	8.10521
0.9175	8.16715	8.16274	8.14828	8.13348	8.12644	8.13691	8.12889	8.12309	8.09401	8.10023	8.1126	8.10644	8.09397	8.38571	8.13081	8.15073	8.14796	8.11898	8.11878	8.1157	8.11366	8.08855	8.10674	8.09497	8.11145	8.10595	8.11901	8.08706	8.09998	8.11334	8.11699	8.11194	8.11737	8.11333	8.11233	8.10524	8.13908	8.11944	8.11172	8.10422	8.10822	8.09578	8.09543	8.09565	8.12489	8.1023	8.08588	8.11187	8.11521
0.91875	8.17117	8.15158	8.14886	8.1358	8.12838	8.13313	8.12778	8.12581	8.10302	8.08802	8.11733	8.10115	8.09817	8.39118	8.12426	8.14359	8.14978	8.12134	8.11183	8.12208	8.12011	8.09828	8.10442	8.10821	8.11467	8.10747	8.1226	8.08909	8.10727	8.10055	8.11422	8.12275	8.12437	8.12196	8.11323	8.1189	8.12405	8.1137	8.10746	8.11091	8.10867	8.09991	8.09949	8.08877	8.12746	8.09961	8.10257	8.1101	8.10744
0.92	8.17118	8.1576	8.13896	8.14264	8.12846	8.14024	8.126	8.12255	8.09793	8.09284	8.11268	8.10036	8.09465	8.39415	8.12754	8.14809	8.14935	8.12027	8.11617	8.11731	8.12516	8.09333	8.10358	8.09955	8.10903	8.10749	8.11316	8.08798	8.09248	8.09749	8.11656	8.1092	8.11725	8.1119	8.10444	8.11569	8.1339	8.11549	8.1061	8.10004	8.10073	8.10138	8.09312	8.09093	8.11844	8.0994	8.09738	8.11168	8.10683
0.92125	8.16805	8.15765	8.13894	8.13489	8.13892	8.12297	8.12645	8.11544	8.10587	8.10715	8.122	8.09702	8.10108	8.39744	8.12375	8.1467	8.15104	8.11004	8.11728	8.11965	8.12717	8.10095	8.11583	8.10575	8.11453	8.09921	8.11371	8.09839	8.10027	8.09672	8.11895	8.11621	8.12179	8.11456	8.10639	8.12372	8.12845	8.1124	8.11239	8.1003	8.10597	8.0992	8.10058	8.09418	8.11834	8.10573	8.10141	8.10238	8.10869
0.9225	8.15556	8.1563	8.14522	8.13856	8.12558	8.13284	8.11955	8.1269	8.09945	8.11017	8.11225	8.10426	8.09754	8.38934	8.12474	8.14789	8.14439	8.11564	8.11894	8.11136	8.12293	8.10505	8.10754	8.1023	8.11927	8.11095	8.11409	8.09891	8.10249	8.09764	8.11369	8.11525	8.11338	8.11502	8.10926	8.10665	8.13018	8.1179	8.10765	8.10903	8.10673	8.09805	8.0936	8.0911	8.12896	8.10786	8.0905	8.10809	8.11121
0.92375	8.17113	8.15784	8.14153	8.13535	8.12004	8.14044	8.1176	8.11987	8.09381	8.10403	8.11652	8.10136	8.09509	8.39141	8.12362	8.14875	8.14231	8.11987	8.11145	8.11985	8.12077	8.10109	8.10483	8.10247	8.11575	8.10606	8.11965	8.09791	8.10573	8.09949	8.12636	8.11551	8.11803	8.11797	8.10303	8.12053	8.13128	8.11451	8.11201	8.10461	8.10825	8.08921	8.09032	8.09499	8.12319	8.09317	8.09614	8.11746	8.11861
0.925	8.16596	8.1504	8.13821	8.13847	8.13162	8.13797	8.12124	8.11858	8.09958	8.09979	8.11129	8.10258	8.10527	8.38689	8.12525	8.14175	8.13955	8.11936	8.11169	8.12153	8.11492	8.10254	8.10593	8.10025	8.1172	8.10891	8.11677	8.09579	8.09108	8.11013	8.11668	8.1209	8.11451	8.12232	8.11275	8.11188	8.13438	8.11218	8.10437	8.09683	8.10596	8.09911	8.09392	8.08769	8.11907	8.09979	8.10425	8.11172	8.11659
0.92625	8.15428	8.15211	8.14236	8.14092	8.12617	8.13807	8.13625	8.11167	8.10112	8.09592	8.11839	8.09322	8.09684	8.39021	8.12259	8.14377	8.14746	8.11599	8.11305	8.11713	8.11642	8.11007	8.10487	8.10045	8.11925	8.10292	8.12526	8.09693	8.10083	8.09804	8.11776	8.11756	8.12259	8.12172	8.10471	8.11975	8.13582	8.11687	8.11365	8.08821	8.10457	8.09871	8.09733	8.09343	8.13261	8.0967	8.10283	8.11394	8.11709
0.9275	8.16459	8.16322	8.14216	8.13686	8.12883	8.13	8.13081	8.12054	8.10221	8.10404	8.1082	8.10486	8.09384	8.39071	8.13425	8.13927	8.136	8.11261	8.1124	8.12208	8.11605	8.09244	8.10192	8.09983	8.11067	8.10647	8.11957	8.09039	8.09696	8.09595	8.12714	8.11489	8.12457	8.12345	8.10454	8.11567	8.13448	8.11726	8.10979	8.1083	8.10868	8.0961	8.09604	8.09397	8.12438	8.10036	8.10216	8.11805	8.11281
0.92875	8.15991	8.15776	8.15108	8.14396	8.12782	8.13006	8.12398	8.11565	8.10297	8.10063	8.10755	8.10006	8.09774	8.39897	8.12202	8.13838	8.14525	8.11151	8.11177	8.12046	8.11218	8.09117	8.09956	8.10034	8.11131	8.11301	8.11815	8.09983	8.10217	8.10174	8.12451	8.11907	8.11826	8.11665	8.09745	8.1179	8.13669	8.11519	8.10538	8.09428	8.10752	8.0959	8.09632	8.10063	8.12884	8.11201	8.09731	8.10972	8.11133
0.93	8.1605	8.14999	8.14287	8.13772	8.13002	8.13297	8.12672	8.11568	8.10715	8.10289	8.11456	8.10709	8.10006	8.38769	8.11893	8.14136	8.14374	8.12298	8.10932	8.11356	8.12128	8.1024	8.10342	8.10044	8.10913	8.10678	8.11628	8.10198	8.09801	8.10195	8.11927	8.11533	8.11411	8.11857	8.11826	8.11955	8.14398	8.11699	8.10962	8.09637	8.1128	8.09861	8.09485	8.09772	8.13221	8.10129	8.10002	8.10588	8.10929
0.93125	8.16586	8.14943	8.14515	8.14112	8.13097	8.13684	8.12334	8.11032	8.09656	8.10316	8.12022	8.10098	8.08983	8.38689	8.12527	8.1402	8.15371	8.11827	8.12165	8.11908	8.11573	8.09542	8.10387	8.10101	8.10927	8.11017	8.123	8.09156	8.09338	8.0983	8.11972	8.11374	8.12979	8.12212	8.10595	8.11526	8.13532	8.11017	8.11182	8.10149	8.1013	8.09528	8.10161	8.08601	8.12872	8.10693	8.11324	8.10047	8.11827
0.9325	8.16604	8.15306	8.1471	8.12567	8.13939	8.14045	8.13183	8.12607	8.10617	8.10325	8.11807	8.09755	8.09376	8.38777	8.12757	8.15029	8.14869	8.11123	8.11005	8.11861	8.11257	8.09613	8.10904	8.103	8.11103	8.10767	8.1129	8.0937	8.09892	8.09503	8.12013	8.11583	8.11324	8.11926	8.09997	8.11354	8.14131	8.11959	8.11433	8.11361	8.1024	8.08972	8.09164	8.09802	8.12411	8.10933	8.10209	8.10941	8.11329
0.93375	8.16695	8.15514	8.14866	8.13765	8.13792	8.14214	8.11884	8.12371	8.0993	8.10397	8.1143	8.09999	8.09761	8.38232	8.12914	8.1492	8.14272	8.11292	8.11897	8.1119	8.11144	8.09532	8.09944	8.10686	8.11232	8.10684	8.12675	8.08966	8.09867	8.10625	8.10851	8.11567	8.11737	8.10926	8.10509	8.11368	8.1343	8.11253	8.11198	8.11011	8.10238	8.09324	8.08704	8.10058	8.1295	8.10027	8.10136	8.11706	8.10911
0.935	8.15919	8.15679	8.14416	8.14147	8.13079	8.13078	8.12524	8.11728	8.10022	8.09689	8.11283	8.10304	8.09881	8.38906	8.12205	8.14117	8.14528	8.11741	8.11305	8.12172	8.12259	8.09692	8.11148	8.10239	8.11646	8.10039	8.11622	8.09446	8.09438	8.10302	8.12193	8.11845	8.11639	8.11302	8.11672	8.11352	8.12768	8.11621	8.10414	8.11016	8.09838	8.0889	8.09523	8.09843	8.12173	8.09966	8.09667	8.10602	8.11299
0.93625	8.17002	8.1612	8.13791	8.13899	8.13571	8.13761	8.12996	8.11782	8.09107	8.09306	8.1194	8.09666	8.08521	8.38799	8.12144	8.13777	8.14819	8.11312	8.11337	8.12082	8.11659	8.0987	8.09217	8.09622	8.11706	8.11126	8.11158	8.09461	8.10468	8.10399	8.11209	8.11834	8.11459	8.10997	8.10288	8.12021	8.12491	8.11451	8.10482	8.10044	8.10891	8.09806	8.0908	8.09884	8.11961	8.10793	8.10235	8.10615	8.10964
0.9375	8.17524	8.16677	8.13938	8.14302	8.12675	8.13992	8.12502	8.12371	8.10748	8.10055	8.1164	8.08784	8.0933	8.39201	8.13278	8.14245	8.14072	8.11608	8.10654	8.11736	8.1077	8.0994	8.09798	8.10229	8.11685	8.0955	8.11193	8.09074	8.11034	8.09538	8.12251	8.11917	8.12522	8.12509	8.10892	8.1117	8.13702	8.11231	8.1117	8.10566	8.10061	8.09579	8.09014	8.09225	8.12762	8.10542	8.09399	8.1094	8.11009
0.93875	8.15822	8.15741	8.1469	8.13401	8.13363	8.13678	8.12897	8.12301	8.10388	8.10312	8.11145	8.10058	8.09831	8.39447	8.12848	8.13792	8.14187	8.11445	8.10466	8.1212	8.11843	8.09111	8.10053	8.1126	8.11629	8.1031	8.11703	8.09245	8.10462	8.09578	8.11405	8.11329	8.11683	8.11553	8.1021	8.11628	8.13837	8.11038	8.113	8.09813	8.10139	8.09899	8.09514	8.09455	8.12263	8.10414	8.10569	8.11105	8.1054
0.94	8.1565	8.15854	8.14781	8.13539	8.12795	8.13362	8.12563	8.1147	8.09762	8.10067	8.11041	8.09047	8.09484	8.395	8.13051	8.14535	8.15849	8.11982	8.10896	8.11308	8.11994	8.09547	8.10576	8.09976	8.11188	8.10964	8.11989	8.09822	8.09593	8.10576	8.11853	8.10818	8.11121	8.10936	8.10583	8.11565	8.13779	8.11627	8.1126	8.10863	8.10946	8.09986	8.09628	8.0917	8.1194	8.10493	8.09527	8.10998	8.11876
0.94125	8.16417	8.15649	8.13706	8.14354	8.13077	8.13451	8.13428	8.12378	8.0894	8.09736	8.12119	8.10272	8.09704	8.39157	8.12696	8.14243	8.15723	8.11834	8.12136	8.11042	8.11992	8.09593	8.10058	8.11009	8.11005	8.10223	8.11718	8.09446	8.10584	8.11037	8.11986	8.11946	8.10938	8.1141	8.11143	8.11153	8.14243	8.11068	8.1083	8.10885	8.10056	8.10011	8.10102	8.0918	8.1262	8.10771	8.09993	8.09901	8.12068
0.9425	8.15201	8.15813	8.13965	8.13461	8.12635	8.14623	8.13398	8.12358	8.10083	8.10269	8.11962	8.09902	8.09838	8.38289	8.12236	8.13963	8.1393	8.12495	8.10967	8.11572	8.12146	8.09639	8.0981	8.10369	8.12006	8.09483	8.11807	8.09494	8.10627	8.10747	8.11673	8.11251	8.12257	8.12338	8.11049	8.11143	8.14007	8.10935	8.11741	8.09708	8.10194	8.08958	8.09427	8.09793	8.12322	8.1031	8.09218	8.10901	8.11545
0.94375	8.15565	8.15111	8.14692	8.13866	8.12714	8.14456	8.12551	8.11546	8.10092	8.11204	8.11275	8.10189	8.0955	8.38778	8.12862	8.14161	8.14746	8.11522	8.11141	8.1216	8.122	8.09241	8.10048	8.10618	8.11784	8.10192	8.11356	8.09676	8.10638	8.10493	8.12106	8.11088	8.10652	8.12121	8.11124	8.11324	8.13778	8.11177	8.10874	8.10913	8.09972	8.09614	8.09647	8.09473	8.11586	8.10246	8.09769	8.1063	8.10867
0.945	8.16489	8.15655	8.15233	8.13223	8.12644	8.13476	8.13102	8.1244	8.10001	8.10485	8.10098	8.09549	8.1011	8.39005	8.12981	8.13778	8.14561	8.11503	8.10458	8.12164	8.12327	8.09149	8.10412	8.11143	8.11037	8.10286	8.11789	8.09732	8.10878	8.09536	8.12059	8.11528	8.1179	8.12116	8.10142	8.11619	8.13772	8.11204	8.11133	8.09557	8.10711	8.10387	8.10435	8.09975	8.11883	8.1081	8.10432	8.11169	8.11516
0.94625	8.17325	8.15043	8.14482	8.13545	8.12526	8.14579	8.12961	8.12053	8.09296	8.10336	8.1158	8.09647	8.10621	8.38729	8.13275	8.14488	8.15236	8.12313	8.11044	8.11636	8.1184	8.10029	8.09846	8.10597	8.10611	8.11245	8.11332	8.09521	8.09941	8.09346	8.12132	8.11472	8.11607	8.11976	8.09992	8.112	8.13513	8.10187	8.11245	8.11633	8.10666	8.09586	8.09319	8.09427	8.12907	8.10457	8.10594	8.10531	8.11384
0.9475	8.16774	8.15141	8.15282	8.13113	8.1297	8.13512	8.12378	8.12024	8.09848	8.10353	8.11376	8.10079	8.09877	8.38441	8.12179	8.1459	8.15241	8.11585	8.11038	8.11853	8.11942	8.09367	8.10389	8.09786	8.10749	8.10377	8.11239	8.09591	8.09922	8.09686	8.11395	8.11395	8.1153	8.11591	8.09927	8.11587	8.13324	8.11177	8.10867	8.10456	8.10871	8.10047	8.0954	8.09362	8.12502	8.1084	8.09596	8.10956	8.10762
0.94875	8.15937	8.16364	8.13865	8.1308	8.1305	8.13031	8.12205	8.1233	8.10168	8.10948	8.10867	8.10081	8.09172	8.389	8.12459	8.13188	8.15022	8.1217	8.11184	8.11676	8.11837	8.09826	8.10677	8.10682	8.11701	8.10829	8.11733	8.09442	8.10553	8.09718	8.11404	8.12055	8.11235	8.11776	8.10378	8.11738	8.13874	8.10879	8.11109	8.11016	8.09661	8.0964	8.09058	8.09495	8.12907	8.10346	8.10222	8.11174	8.0994
0.95	8.1565	8.15227	8.14191	8.13266	8.1321	8.13889	8.13184	8.11671	8.09351	8.11301	8.10503	8.10052	8.11088	8.39647	8.123	8.14049	8.14159	8.12201	8.1126	8.12579	8.11175	8.09183	8.10292	8.10203	8.10631	8.10112	8.1209	8.10241	8.10096	8.09244	8.12564	8.11833	8.11311	8.11784	8.10982	8.11374	8.13946	8.11284	8.11277	8.10898	8.10804	8.09594	8.09895	8.09989	8.12522	8.10338	8.09834	8.10809	8.11015
0.95125	8.16411	8.15876	8.14427	8.1478	8.12441	8.13559	8.13548	8.12022	8.10122	8.10426	8.11661	8.09917	8.09671	8.38923	8.12009	8.1434	8.14464	8.11949	8.10597	8.11146	8.10882	8.09836	8.10772	8.1043	8.10993	8.10262	8.12601	8.09751	8.11136	8.09673	8.116	8.1108	8.13028	8.11648	8.1053	8.1114	8.12408	8.1162	8.11102	8.10406	8.09666	8.09143	8.09206	8.09818	8.12839	8.10175	8.10172	8.11429	8.10646
0.9525	8.17077	8.15629	8.1434	8.14293	8.12945	8.13689	8.12415	8.12848	8.09507	8.10169	8.11474	8.09869	8.0983	8.38734	8.12798	8.14649	8.15116	8.11738	8.11203	8.11627	8.11258	8.10472	8.10259	8.10611	8.10955	8.10642	8.11409	8.09758	8.0971	8.10779	8.11875	8.11822	8.11851	8.11264	8.10943	8.1199	8.13909	8.10891	8.10818	8.09629	8.10886	8.09518	8.0868	8.09546	8.12312	8.10091	8.10342	8.11155	8.11731
0.95375	8.17234	8.1631	8.1487	8.13588	8.12831	8.13562	8.13033	8.11915	8.09234	8.10302	8.11722	8.08945	8.09518	8.39792	8.11939	8.13947	8.14169	8.10878	8.11331	8.11537	8.1106	8.09731	8.09922	8.10255	8.11475	8.10703	8.11687	8.09473	8.10894	8.1101	8.11376	8.1238	8.11381	8.11542	8.10424	8.12354	8.13462	8.11446	8.11602	8.10355	8.10396	8.1032	8.09862	8.08977	8.13611	8.09759	8.09901	8.10713	8.11115
0.955	8.16308	8.1526	8.14691	8.1417	8.12873	8.13583	8.12906	8.11666	8.09687	8.09991	8.11016	8.0901	8.09868	8.39152	8.12254	8.1379	8.14005	8.11876	8.10888	8.11707	8.11609	8.09133	8.10607	8.10163	8.11408	8.10449	8.11171	8.09468	8.09802	8.09599	8.11701	8.11904	8.11823	8.11575	8.10112	8.10978	8.13296	8.11266	8.11375	8.10328	8.10516	8.08984	8.1016	8.09825	8.1234	8.10097	8.10159	8.10627	8.11336
0.95625	8.16649	8.15804	8.15132	8.13247	8.12939	8.13853	8.13245	8.11397	8.09244	8.10493	8.10834	8.10071	8.09737	8.39025	8.12785	8.14665	8.14263	8.10774	8.12079	8.11191	8.11625	8.09969	8.10656	8.10578	8.10598	8.10091	8.1148	8.09599	8.10565	8.10068	8.10814	8.10386	8.11537	8.11539	8.10729	8.11992	8.12419	8.10689	8.10541	8.10488	8.10581	8.09624	8.09706	8.09396	8.13099	8.09887	8.0955	8.10681	8.10846
0.9575	8.16351	8.15571	8.15118	8.13437	8.13884	8.13574	8.12189	8.1211	8.09882	8.10389	8.11283	8.09572	8.09974	8.39008	8.12173	8.14512	8.15047	8.11789	8.11789	8.1153	8.11543	8.10261	8.10139	8.10771	8.11085	8.10109	8.12075	8.09482	8.10224	8.094	8.11421	8.10571	8.12265	8.11453	8.10578	8.11851	8.13388	8.11207	8.10403	8.10264	8.10448	8.09641	8.09389	8.10594	8.12838	8.09766	8.10032	8.11104	8.10892
0.95875	8.16971	8.15328	8.15269	8.13917	8.12474	8.13167	8.12974	8.12152	8.09433	8.09594	8.10609	8.1	8.09223	8.39026	8.12487	8.14227	8.14509	8.1102	8.1075	8.11828	8.11273	8.09807	8.10133	8.10486	8.11498	8.1077	8.11388	8.09324	8.09626	8.09959	8.11771	8.12106	8.11477	8.11904	8.11137	8.1264	8.12738	8.10634	8.10216	8.1017	8.10132	8.08664	8.09677	8.09838	8.12227	8.10294	8.10355	8.11262	8.10746
0.96	8.1619	8.16505	8.1404	8.13785	8.13434	8.13297	8.11844	8.11626	8.09616	8.10055	8.11171	8.09967	8.0891	8.40236	8.12892	8.13679	8.15313	8.1167	8.11194	8.11729	8.11079	8.10174	8.10602	8.09996	8.12466	8.10604	8.12257	8.08906	8.09463	8.09962	8.11866	8.12481	8.11166	8.11335	8.09898	8.11513	8.1353	8.12001	8.10335	8.09992	8.10797	8.09374	8.09843	8.10102	8.11681	8.09458	8.09689	8.10794	8.11408
0.96125	8.1606	8.15511	8.14046	8.13815	8.12868	8.13841	8.13857	8.12092	8.09814	8.09481	8.11464	8.09829	8.10492	8.38868	8.12624	8.14666	8.15269	8.12619	8.11138	8.11989	8.11933	8.09286	8.1036	8.10796	8.11535	8.10433	8.11119	8.09374	8.10133	8.09703	8.11524	8.1172	8.10996	8.1126	8.10349	8.10419	8.1302	8.11695	8.11139	8.11829	8.10186	8.09062	8.08772	8.10031	8.1238	8.10255	8.09471	8.10912	8.11091
0.9625	8.16438	8.16046	8.13945	8.14241	8.12782	8.13243	8.11583	8.1152	8.09349	8.09488	8.11052	8.09167	8.1005	8.39221	8.12771	8.14604	8.14947	8.11572	8.10866	8.11637	8.12033	8.08773	8.10134	8.10196	8.1181	8.09901	8.11242	8.09342	8.10854	8.0958	8.11455	8.11916	8.11471	8.11374	8.10833	8.11965	8.13578	8.11134	8.10752	8.09419	8.09875	8.09631	8.09436	8.09956	8.1285	8.10224	8.09132	8.10752	8.10955
0.96375	8.16739	8.16453	8.13852	8.13618	8.13115	8.13712	8.13477	8.11268	8.10248	8.10052	8.11567	8.10143	8.09918	8.38694	8.13166	8.1464	8.14791	8.11925	8.11394	8.12039	8.11721	8.09025	8.10994	8.11102	8.12214	8.10605	8.11008	8.1019	8.09996	8.10412	8.12022	8.10995	8.12123	8.11816	8.11083	8.11665	8.14277	8.10787	8.11241	8.10922	8.10598	8.09144	8.09144	8.10201	8.12675	8.10817	8.09791	8.10613	8.11669
0.965	8.16865	8.15056	8.14537	8.13507	8.13427	8.13216	8.13118	8.11914	8.1032	8.09302	8.11222	8.09731	8.09421	8.39286	8.13026	8.13896	8.1538	8.10708	8.11406	8.11514	8.11278	8.09214	8.1111	8.10845	8.11306	8.11246	8.11755	8.09403	8.10064	8.10763	8.10811	8.11016	8.11076	8.1116	8.09951	8.11455	8.13517	8.10819	8.10768	8.10551	8.09718	8.09419	8.08928	8.09861	8.12329	8.10963	8.09656	8.11002	8.11362
0.96625	8.16913	8.15962	8.13968	8.13533	8.13475	8.13494	8.12263	8.11753	8.09988	8.10484	8.11449	8.09009	8.09824	8.38846	8.13076	8.13757	8.14643	8.1116	8.11308	8.11737	8.10948	8.09763	8.1136	8.10038	8.11252	8.10935	8.1205	8.09582	8.1024	8.09367	8.10803	8.10863	8.11461	8.11908	8.09961	8.122	8.13468	8.11331	8.11505	8.10011	8.1071	8.09881	8.09691	8.09706	8.13826	8.10513	8.09746	8.11069	8.11116
0.9675	8.16409	8.14468	8.15663	8.13627	8.13146	8.13254	8.11919	8.11769	8.09754	8.10089	8.10943	8.10558	8.10216	8.3969	8.12994	8.14655	8.14768	8.12118	8.10762	8.11687	8.11709	8.09394	8.11106	8.109	8.11406	8.102	8.11032	8.09857	8.10716	8.09309	8.11656	8.11833	8.11192	8.11793	8.11405	8.11323	8.1296	8.10934	8.11593	8.11623	8.10288	8.09792	8.08362	8.09707	8.12916	8.10255	8.09945	8.11049	8.11397
0.96875	8.16501	8.14948	8.14438	8.13167	8.13116	8.14176	8.12946	8.1214	8.08841	8.09632	8.11668	8.09423	8.09863	8.38995	8.12369	8.14168	8.1403	8.10417	8.11468	8.11806	8.1147	8.09976	8.10621	8.10653	8.1156	8.10738	8.11842	8.09504	8.10051	8.08901	8.11776	8.11816	8.11032	8.12981	8.10306	8.11643	8.14215	8.10989	8.10702	8.0992	8.10143	8.09413	8.0934	8.08862	8.11789	8.10465	8.09423	8.10539	8.1048
0.97	8.16993	8.15361	8.14412	8.14711	8.13264	8.13634	8.12763	8.11526	8.08698	8.11062	8.11063	8.10024	8.10506	8.39209	8.12555	8.1432	8.13945	8.11516	8.1179	8.1165	8.11477	8.10423	8.10068	8.0958	8.11398	8.10372	8.10683	8.09436	8.09754	8.10241	8.11144	8.11913	8.11444	8.10983	8.10325	8.11412	8.1375	8.11106	8.10743	8.10329	8.10322	8.09919	8.10132	8.09662	8.12453	8.11174	8.09963	8.10419	8.11403
0.97125	8.16915	8.15348	8.15313	8.14156	8.12574	8.13682	8.12923	8.11129	8.09999	8.09835	8.11099	8.09348	8.10515	8.39437	8.13152	8.13383	8.15116	8.11517	8.1074	8.11551	8.12471	8.09237	8.11407	8.10402	8.10982	8.1038	8.12232	8.09611	8.09293	8.09061	8.11613	8.11799	8.10906	8.11064	8.09877	8.11793	8.13975	8.11188	8.10779	8.10619	8.10636	8.09159	8.09028	8.09317	8.12392	8.10038	8.09787	8.10467	8.11587
0.9725	8.17042	8.15977	8.14743	8.13947	8.13094	8.13564	8.13163	8.12463	8.09731	8.09978	8.11441	8.08869	8.10331	8.39362	8.12099	8.14986	8.14052	8.116	8.11063	8.10723	8.11563	8.09102	8.10949	8.10591	8.1118	8.10273	8.11928	8.09831	8.10085	8.10453	8.1123	8.11118	8.12759	8.11036	8.10138	8.1127	8.13953	8.11125	8.11064	8.10001	8.09668	8.09902	8.08947	8.09199	8.13044	8.11253	8.09846	8.10411	8.10773
0.97375	8.17416	8.15569	8.14724	8.1323	8.13648	8.13923	8.11511	8.12623	8.09166	8.10289	8.12175	8.0989	8.09601	8.39368	8.12974	8.14337	8.14443	8.10799	8.11078	8.11694	8.12	8.10159	8.09951	8.10006	8.10305	8.10539	8.12469	8.09825	8.10163	8.09955	8.11544	8.10992	8.12075	8.12145	8.10596	8.11801	8.13227	8.10694	8.11193	8.10395	8.10509	8.09631	8.09248	8.09596	8.12582	8.10019	8.09904	8.10925	8.11568
0.975	8.16402	8.16253	8.14407	8.13755	8.13753	8.14125	8.1315	8.11939	8.10681	8.1049	8.11619	8.09632	8.09955	8.38248	8.12946	8.14134	8.14428	8.11769	8.11253	8.11998	8.12083	8.08971	8.10044	8.10891	8.11682	8.10577	8.11557	8.10311	8.09913	8.10031	8.12339	8.11843	8.11178	8.10677	8.10602	8.11735	8.1339	8.11575	8.10764	8.10664	8.10006	8.10044	8.08177	8.0897	8.12096	8.10421	8.10081	8.10387	8.10722
0.97625	8.16212	8.15594	8.14281	8.13479	8.133	8.14814	8.12391	8.12063	8.10313	8.09865	8.11423	8.09479	8.09731	8.39465	8.12584	8.14114	8.14197	8.10768	8.11101	8.11868	8.11493	8.09273	8.09839	8.10932	8.12235	8.09167	8.11702	8.09453	8.10456	8.10318	8.10896	8.12052	8.12025	8.11948	8.10912	8.12032	8.13188	8.11891	8.10748	8.10176	8.09898	8.09042	8.09372	8.09036	8.12943	8.09824	8.10261	8.10107	8.10259
0.9775	8.16838	8.15735	8.14134	8.1319	8.13428	8.12723	8.13077	8.12294	8.09524	8.0974	8.11831	8.10212	8.09689	8.39699	8.12953	8.14127	8.14907	8.12232	8.11494	8.11723	8.11642	8.08987	8.10703	8.10944	8.11817	8.10539	8.12028	8.09852	8.0958	8.10645	8.11566	8.115	8.11683	8.12027	8.10231	8.11663	8.12808	8.11172	8.10514	8.10288	8.09719	8.09378	8.09719	8.09459	8.13169	8.09281	8.09559	8.1114	8.1055
0.97875	8.17418	8.1594	8.15194	8.13676	8.12642	8.13575	8.12101	8.12615	8.10181	8.09925	8.11024	8.10184	8.0978	8.38177	8.11803	8.14105	8.15272	8.11281	8.11666	8.11192	8.11401	8.09758	8.10075	8.10268	8.10655	8.10105	8.11856	8.10085	8.0994	8.09955	8.12192	8.11089	8.10822	8.12173	8.10214	8.11313	8.14194	8.11005	8.09939	8.10488	8.10299	8.0978	8.08768	8.09595	8.13113	8.09769	8.09727	8.10779	8.10728
0.98	8.16243	8.15963	8.14845	8.13653	8.12754	8.1438	8.12436	8.11832	8.0931	8.09757	8.11114	8.10857	8.10366	8.395	8.12369	8.14465	8.14632	8.1147	8.11928	8.11939	8.12345	8.09358	8.10618	8.10645	8.12037	8.10328	8.11345	8.10187	8.10277	8.10393	8.12251	8.11725	8.11441	8.12195	8.11058	8.10403	8.12914	8.10151	8.10449	8.09694	8.10481	8.09713	8.09824	8.09443	8.12798	8.10754	8.10112	8.11703	8.10831
0.98125	8.16025	8.15753	8.14015	8.14061	8.12494	8.13505	8.12962	8.11692	8.10036	8.10085	8.10303	8.09991	8.08562	8.38511	8.11812	8.14378	8.15388	8.11825	8.11012	8.11899	8.11743	8.09287	8.11494	8.10751	8.11423	8.10738	8.11353	8.0951	8.10416	8.10252	8.11605	8.11702	8.1145	8.11035	8.10514	8.11159	8.13872	8.10775	8.10585	8.10119	8.10496	8.10118	8.09657	8.09959	8.12779	8.0938	8.10287	8.1114	8.11466
0.9825	8.1665	8.15321	8.14731	8.14672	8.12972	8.13466	8.12219	8.11968	8.09615	8.10586	8.11577	8.08992	8.10031	8.39014	8.11746	8.13943	8.1493	8.1115	8.11147	8.12045	8.11777	8.09951	8.10407	8.09877	8.11917	8.10842	8.1127	8.08816	8.10131	8.09485	8.12029	8.10771	8.12291	8.10951	8.10983	8.12091	8.12614	8.10107	8.10544	8.10301	8.10449	8.08758	8.10244	8.09892	8.11536	8.10848	8.09524	8.10463	8.11095
0.98375	8.16082	8.15793	8.14223	8.13672	8.13038	8.13287	8.12537	8.12179	8.09381	8.0977	8.11148	8.10092	8.08877	8.39689	8.12377	8.14253	8.14422	8.11409	8.11662	8.11666	8.12007	8.09321	8.11026	8.09919	8.1038	8.10345	8.12254	8.1006	8.09802	8.10378	8.123	8.11402	8.11635	8.12193	8.10728	8.11341	8.13679	8.1148	8.11821	8.09814	8.10163	8.09431	8.09504	8.09591	8.12613	8.09868	8.09077	8.10585	8.10969
0.985	8.16718	8.15956	8.14706	8.13455	8.12762	8.13396	8.1165	8.11942	8.10885	8.09442	8.11121	8.0948	8.09336	8.39034	8.12655	8.14529	8.15269	8.11697	8.116	8.11512	8.11323	8.09371	8.10413	8.10148	8.12197	8.10161	8.11792	8.09761	8.10106	8.10515	8.11906	8.11149	8.11169	8.1179	8.11166	8.11432	8.13329	8.11122	8.11014	8.10943	8.10361	8.10005	8.09385	8.09307	8.11946	8.10369	8.09657	8.11099	8.10783
0.98625	8.16221	8.16138	8.1443	8.14106	8.12822	8.14077	8.1215	8.11353	8.08672	8.09482	8.11385	8.10307	8.09373	8.3897	8.11833	8.1379	8.14233	8.11614	8.1174	8.11	8.11315	8.10588	8.10616	8.11173	8.11053	8.1152	8.10753	8.09195	8.0984	8.10145	8.12095	8.11493	8.11308	8.11726	8.10451	8.12332	8.13127	8.12154	8.11423	8.09611	8.10518	8.0955	8.10083	8.10601	8.11969	8.10035	8.09228	8.10699	8.11396
0.9875	8.15957	8.15504	8.14132	8.13456	8.13052	8.14222	8.13053	8.12202	8.09812	8.10177	8.11259	8.09098	8.09583	8.38923	8.11938	8.13925	8.13901	8.1102	8.11098	8.11644	8.11485	8.09762	8.09971	8.10687	8.10879	8.11647	8.10474	8.091	8.09863	8.09567	8.11289	8.11173	8.1204	8.11551	8.10624	8.11682	8.13705	8.11925	8.10278	8.10743	8.10416	8.0942	8.0985	8.09546	8.12756	8.10595	8.09818	8.11528	8.11373
0.98875	8.166	8.14293	8.15088	8.14008	8.13221	8.13675	8.12435	8.11744	8.08648	8.0984	8.11134	8.10605	8.09267	8.38408	8.11686	8.14334	8.14699	8.11381	8.11304	8.11127	8.11227	8.09961	8.1088	8.09673	8.11246	8.11544	8.11549	8.09417	8.09296	8.09725	8.12185	8.11519	8.11301	8.11129	8.10421	8.11247	8.1294	8.11721	8.10536	8.09942	8.11078	8.09169	8.08072	8.09252	8.12163	8.09815	8.10074	8.11107	8.10483
0.99	8.1655	8.15919	8.1431	8.13981	8.1258	8.13736	8.11731	8.11285	8.09859	8.10409	8.11516	8.0974	8.10134	8.38673	8.1195	8.13474	8.14639	8.11286	8.10893	8.11422	8.116	8.09539	8.09706	8.09672	8.11826	8.11381	8.11795	8.0975	8.1078	8.106	8.11486	8.12098	8.11691	8.11407	8.10233	8.1218	8.12784	8.11188	8.10783	8.10358	8.10954	8.09794	8.09383	8.09732	8.12727	8.0959	8.10049	8.10981	8.11257
0.99125	8.16378	8.16602	8.14303	8.13313	8.13512	8.13216	8.12242	8.12069	8.10296	8.10103	8.10852	8.10077	8.10188	8.39381	8.12791	8.13339	8.14907	8.11622	8.10411	8.1157	8.11876	8.09915	8.10276	8.09902	8.11691	8.11201	8.11889	8.09805	8.09744	8.0926	8.11166	8.11576	8.12077	8.12321	8.10177	8.12198	8.13621	8.10385	8.11738	8.09691	8.09221	8.0975	8.09443	8.09934	8.11729	8.09808	8.09955	8.10233	8.10359
0.9925	8.16465	8.1564	8.14323	8.14143	8.12935	8.13378	8.12517	8.11371	8.0901	8.09568	8.1194	8.09753	8.10256	8.39367	8.13648	8.1431	8.1379	8.12133	8.11308	8.11692	8.11863	8.09875	8.09968	8.10786	8.11246	8.09906	8.11336	8.09929	8.10068	8.09685	8.118	8.1144	8.11588	8.12195	8.10632	8.11319	8.13731	8.10957	8.10719	8.11188	8.10562	8.09144	8.09522	8.09421	8.12092	8.11088	8.0936	8.09675	8.10784
0.99375	8.16299	8.15508	8.15463	8.13934	8.12498	8.1411	8.11729	8.11196	8.09013	8.10018	8.11342	8.09278	8.11327	8.38762	8.12335	8.13703	8.14615	8.11974	8.11914	8.12239	8.10362	8.09614	8.10663	8.10262	8.11603	8.10834	8.11322	8.09576	8.10068	8.10704	8.11999	8.11544	8.11343	8.11058	8.09934	8.11638	8.12921	8.1125	8.10925	8.10104	8.09755	8.08877	8.08903	8.09029	8.12176	8.09542	8.09921	8.11502	8.10674
0.995	8.16461	8.15445	8.14492	8.12907	8.12067	8.13358	8.12696	8.11788	8.09423	8.10337	8.10865	8.09793	8.10427	8.3863	8.12306	8.14621	8.15012	8.11427	8.10907	8.12228	8.11346	8.09644	8.1129	8.10448	8.11567	8.11261	8.12048	8.09975	8.10217	8.09925	8.11773	8.10978	8.11474	8.10918	8.10167	8.12182	8.13455	8.11542	8.11143	8.10835	8.09707	8.08966	8.09944	8.09342	8.1312	8.09909	8.09861	8.10908	8.11317
0.99625	8.16366	8.16028	8.14663	8.13508	8.12443	8.13848	8.12312	8.10994	8.09674	8.09502	8.11193	8.09046	8.09265	8.3908	8.11985	8.14906	8.15098	8.11494	8.1186	8.12249	8.11328	8.0903	8.11038	8.09275	8.11672	8.10404	8.1164	8.09412	8.09106	8.09414	8.12645	8.12213	8.11253	8.11416	8.10241	8.11662	8.13328	8.11327	8.10915	8.10603	8.09879	8.09788	8.09617	8.09654	8.12346	8.1048	8.09711	8.09933	8.10966
0.9975	8.16364	8.15494	8.14729	8.13271	8.13331	8.13742	8.12034	8.1184	8.10233	8.10463	8.11864	8.09663	8.09707	8.38822	8.13467	8.13654	8.14742	8.11915	8.11446	8.11889	8.1141	8.08641	8.09772	8.10379	8.11601	8.10507	8.11294	8.09828	8.09591	8.10153	8.10739	8.11785	8.11747	8.12226	8.09879	8.11726	8.13873	8.10949	8.10193	8.10266	8.10221	8.0936	8.1036	8.09373	8.12719	8.09973	8.09959	8.10227	8.11892
0.99875	8.168	8.15626	8.1409	8.14111	8.12696	8.12564	8.12551	8.11501	8.09521	8.09189	8.11814	8.09667	8.09396	8.39096	8.12843	8.1505	8.14956	8.11868	8.11362	8.12112	8.11245	8.09141	8.1019	8.09995	8.10707	8.10965	8.1074	8.09585	8.10231	8.1001	8.11062	8.11121	8.11471	8.11483	8.11238	8.11611	8.13679	8.11953	8.10373	8.10267	8.11452	8.09587	8.1103	8.09668	8.1326	8.10587	8.09585	8.10783	8.11262
1	8.15286	8.15412	8.14724	8.14735	8.12407	8.12395	8.11952	8.11521	8.09056	8.09996	8.11322	8.0973	8.1002	8.39402	8.13134	8.14364	8.14793	8.12388	8.10984	8.12857	8.11647	8.09485	8.1045	8.09544	8.12714	8.10651	8.11178	8.09332	8.10473	8.10534	8.11813	8.11416	8.1192	8.11475	8.10779	8.11025	8.14204	8.11153	8.11118	8.10465	8.10177	8.09454	8.0996	8.09335	8.12625	8.09694	8.09966	8.10851	8.10871
1.00125	8.16261	8.16233	8.14366	8.13401	8.12536	8.12747	8.11923	8.1197	8.1006	8.10733	8.11128	8.09606	8.10194	8.39724	8.12078	8.14706	8.1416	8.11666	8.107	8.12776	8.11166	8.09244	8.10112	8.09873	8.11134	8.1002	8.11748	8.09345	8.10056	8.09776	8.12461	8.12199	8.12033	8.1194	8.10345	8.11556	8.13726	8.10394	8.1056	8.10728	8.10952	8.09524	8.09275	8.09311	8.12106	8.1083	8.09518	8.10963	8.10938
1.0025	8.16499	8.15491	8.14378	8.13984	8.12838	8.13519	8.12296	8.11984	8.09822	8.09772	8.1133	8.09511	8.10064	8.38591	8.13089	8.14116	8.1411	8.11859	8.11601	8.1211	8.10996	8.10136	8.10281	8.10596	8.11672	8.10045	8.11858	8.09458	8.099	8.09679	8.11317	8.11225	8.11041	8.11516	8.10304	8.11069	8.12967	8.11208	8.11234	8.10764	8.10723	8.0975	8.09394	8.0957	8.12412	8.09487	8.09708	8.09897	8.11663
1.00375	8.16052	8.15818	8.14554	8.13914	8.12553	8.13295	8.13009	8.11277	8.09888	8.09329	8.12114	8.0932	8.09042	8.39184	8.12373	8.1415	8.13705	8.11576	8.10999	8.11161	8.11549	8.09893	8.10529	8.10412	8.11502	8.09928	8.11369	8.09393	8.10327	8.09542	8.11423	8.1177	8.12237	8.10912	8.1066	8.11627	8.12982	8.11826	8.11211	8.11013	8.10276	8.09418	8.09537	8.09417	8.12746	8.11064	8.09692	8.1082	8.10964
1.005	8.15784	8.15334	8.13556	8.14364	8.12994	8.13665	8.12268	8.115	8.10486	8.09629	8.11405	8.09416	8.10336	8.38576	8.13412	8.15046	8.13589	8.11023	8.10299	8.11811	8.11156	8.10807	8.10389	8.10671	8.11354	8.10964	8.11827	8.10306	8.0985	8.09768	8.1151	8.11682	8.11642	8.12041	8.10818	8.12397	8.13802	8.10703	8.1091	8.10112	8.10177	8.09483	8.09214	8.09751	8.12646	8.10516	8.10632	8.1076	8.10957
1.00625	8.1659	8.16313	8.13747	8.1326	8.13339	8.13798	8.13124	8.12536	8.09773	8.09436	8.11535	8.08675	8.09798	8.39224	8.11737	8.14505	8.15569	8.11254	8.11517	8.11695	8.11964	8.09338	8.10355	8.0939	8.11408	8.11046	8.11056	8.09411	8.09177	8.09785	8.1139	8.10525	8.11005	8.10683	8.10542	8.11734	8.1395	8.10788	8.10238	8.10439	8.09682	8.09159	8.09625	8.08518	8.12786	8.1035	8.09411	8.09664	8.11139
1.0075	8.16333	8.15846	8.13849	8.14845	8.1201	8.13635	8.12827	8.11177	8.09116	8.10319	8.11505	8.10085	8.09561	8.38494	8.12194	8.14447	8.14992	8.1127	8.11174	8.11989	8.11489	8.09453	8.10061	8.10291	8.10764	8.11002	8.10916	8.09289	8.10069	8.09977	8.11804	8.11631	8.1115	8.12189	8.09788	8.11759	8.1352	8.11687	8.11022	8.10109	8.09851	8.092	8.09537	8.09492	8.1219	8.09907	8.09415	8.11346	8.11062
1.00875	8.16305	8.16452	8.14483	8.13571	8.12621	8.13948	8.12665	8.11516	8.0977	8.10104	8.1103	8.09604	8.09201	8.38688	8.1243	8.14096	8.14724	8.11179	8.10892	8.1196	8.12031	8.09239	8.09921	8.10225	8.10698	8.11391	8.11762	8.10183	8.09995	8.10245	8.11217	8.11225	8.11614	8.10878	8.10346	8.11319	8.13373	8.10801	8.10419	8.09721	8.10286	8.09742	8.09608	8.09494	8.1295	8.09849	8.08981	8.11519	8.10592
1.01	8.15646	8.15035	8.14593	8.13791	8.13021	8.14549	8.12855	8.11189	8.09561	8.10384	8.10206	8.10349	8.09701	8.38185	8.12971	8.14369	8.14986	8.11464	8.11024	8.1184	8.11987	8.08703	8.1093	8.09917	8.11	8.10918	8.11785	8.09406	8.1057	8.09579	8.11895	8.12026	8.12169	8.11785	8.10525	8.11585	8.13624	8.10642	8.10984	8.10872	8.10883	8.09633	8.10139	8.09814	8.11915	8.09594	8.10043	8.10854	8.10843
1.01125	8.1621	8.15165	8.14325	8.14224	8.12979	8.13434	8.13173	8.1229	8.09968	8.10528	8.11035	8.10754	8.09374	8.37772	8.1204	8.14919	8.14264	8.11666	8.10649	8.11931	8.10438	8.0946	8.10309	8.10388	8.12049	8.11406	8.11842	8.09509	8.09543	8.09654	8.12039	8.12237	8.11764	8.11772	8.10995	8.12479	8.13622	8.1099	8.11024	8.09773	8.09933	8.09573	8.08978	8.09196	8.12158	8.10661	8.09426	8.10605	8.10308
1.0125	8.16368	8.14932	8.15329	8.13612	8.13524	8.13899	8.129	8.11296	8.09811	8.09206	8.11158	8.08969	8.10246	8.38832	8.12604	8.13662	8.1441	8.11997	8.10246	8.12607	8.11106	8.09939	8.10312	8.11009	8.11124	8.09724	8.11029	8.09588	8.10006	8.09321	8.11982	8.10997	8.11599	8.11024	8.10546	8.11798	8.13517	8.10912	8.10847	8.10413	8.0991	8.08959	8.09151	8.1025	8.12608	8.10716	8.10626	8.11342	8.1068
1.01375	8.15589	8.15655	8.14459	8.13721	8.13065	8.13964	8.13028	8.11867	8.09706	8.09734	8.11961	8.09331	8.09499	8.3955	8.12294	8.13809	8.15494	8.11491	8.10469	8.11366	8.1086	8.09271	8.11416	8.10697	8.10626	8.10872	8.1121	8.09268	8.09845	8.10248	8.11682	8.11094	8.106	8.11589	8.11145	8.1182	8.13331	8.10229	8.10136	8.09867	8.10243	8.10307	8.09182	8.09619	8.12693	8.09933	8.09772	8.11355	8.11268
1.015	8.16995	8.15921	8.14416	8.13562	8.13356	8.13425	8.12797	8.11417	8.09853	8.0956	8.11164	8.10201	8.09512	8.39167	8.12641	8.14433	8.14546	8.12032	8.11192	8.11869	8.1194	8.09834	8.10587	8.09966	8.11928	8.10674	8.11288	8.10299	8.09779	8.09964	8.11367	8.11619	8.11876	8.10758	8.10201	8.11178	8.13651	8.11189	8.11145	8.10742	8.10409	8.09234	8.0967	8.10095	8.12533	8.09914	8.09645	8.11092	8.11147
1.01625	8.16378	8.15546	8.14511	8.14174	8.13297	8.13662	8.12991	8.12347	8.08676	8.09238	8.10462	8.08709	8.09657	8.38842	8.12732	8.14251	8.15596	8.11726	8.10413	8.12428	8.11389	8.10655	8.10236	8.10252	8.10259	8.09939	8.11611	8.09494	8.09939	8.10842	8.11448	8.10807	8.12039	8.11822	8.10314	8.11762	8.13544	8.10976	8.10635	8.10236	8.11085	8.1019	8.09583	8.08965	8.1217	8.09489	8.09134	8.11622	8.10764
1.0175	8.15824	8.15281	8.14653	8.13955	8.1389	8.12854	8.12145	8.12067	8.09456	8.10484	8.11591	8.10312	8.10196	8.38032	8.12704	8.13994	8.14806	8.12207	8.10839	8.11682	8.11504	8.09599	8.09641	8.10367	8.11074	8.10022	8.10873	8.10337	8.11097	8.09712	8.11836	8.11961	8.11587	8.11563	8.10112	8.12263	8.13578	8.11032	8.10117	8.10097	8.10364	8.09629	8.09129	8.09798	8.12492	8.11009	8.10229	8.1065	8.10868
1.01875	8.15973	8.15417	8.14734	8.14414	8.13183	8.13355	8.12328	8.11698	8.09055	8.10187	8.11654	8.09665	8.10023	8.38559	8.1222	8.13552	8.15174	8.11303	8.11307	8.11765	8.11888	8.09794	8.10241	8.10693	8.11231	8.10621	8.11714	8.09008	8.09635	8.10293	8.1158	8.11468	8.11079	8.11993	8.10038	8.11374	8.13597	8.11233	8.1083	8.09894	8.10295	8.09748	8.10225	8.09716	8.12835	8.10976	8.09569	8.10651	8.10874
1.02	8.15888	8.15288	8.14708	8.13439	8.12926	8.14017	8.12391	8.11964	8.0974	8.09846	8.11203	8.09021	8.10141	8.38532	8.11956	8.14168	8.14719	8.11353	8.12346	8.12156	8.11217	8.09075	8.10607	8.09083	8.11833	8.10572	8.11321	8.09881	8.09654	8.09455	8.11587	8.11116	8.11101	8.10846	8.10479	8.11961	8.12523	8.11475	8.11017	8.10447	8.11012	8.08868	8.09451	8.09637	8.12162	8.10903	8.09881	8.11409	8.10348
1.02125	8.17064	8.14827	8.14348	8.13437	8.13036	8.13925	8.12901	8.11535	8.09606	8.10195	8.11203	8.08745	8.09412	8.39231	8.12678	8.14383	8.14119	8.11205	8.11683	8.11269	8.11998	8.10686	8.10688	8.10011	8.11418	8.1057	8.12635	8.08516	8.10518	8.09885	8.11475	8.10472	8.11462	8.10754	8.10641	8.10933	8.13245	8.10344	8.11073	8.11044	8.09978	8.09393	8.09541	8.10212	8.13009	8.09854	8.09826	8.10383	8.1046
1.0225	8.16349	8.15513	8.14456	8.13231	8.12824	8.13774	8.12974	8.10999	8.10104	8.10102	8.11954	8.10028	8.1009	8.39326	8.11986	8.14312	8.148	8.12076	8.11515	8.10914	8.11526	8.10063	8.11414	8.1027	8.11332	8.10546	8.12507	8.09692	8.09907	8.09923	8.11319	8.11545	8.11518	8.11519	8.10676	8.11801	8.13041	8.1141	8.10041	8.11358	8.10247	8.09306	8.09391	8.0952	8.12247	8.09521	8.09985	8.10438	8.10245
1.02375	8.16222	8.15635	8.1457	8.13792	8.13294	8.12637	8.12782	8.11503	8.09989	8.09825	8.11345	8.09624	8.09732	8.39246	8.12922	8.1529	8.13836	8.10784	8.11029	8.11915	8.1123	8.09525	8.09691	8.09916	8.12716	8.1035	8.11704	8.09696	8.09852	8.10723	8.11165	8.11749	8.11718	8.11603	8.10951	8.11011	8.135	8.11376	8.10395	8.10315	8.10812	8.09019	8.09529	8.09363	8.12337	8.10953	8.08872	8.10509	8.10831
1.025	8.16777	8.15828	8.14207	8.14127	8.13084	8.1385	8.12222	8.1105	8.08879	8.10686	8.11481	8.09559	8.09538	8.39016	8.13216	8.1306	8.14707	8.11802	8.10845	8.12094	8.11861	8.09412	8.09736	8.10878	8.10895	8.10207	8.11338	8.10035	8.10625	8.09846	8.11556	8.11768	8.1182	8.10939	8.10528	8.11359	8.12891	8.10983	8.10574	8.09846	8.10458	8.08863	8.08998	8.09587	8.12411	8.11344	8.08845	8.10736	8.10965
1.02625	8.16159	8.15387	8.15028	8.13677	8.13373	8.13865	8.12421	8.11656	8.10835	8.10592	8.11572	8.09886	8.09742	8.39634	8.13697	8.14153	8.13994	8.1144	8.11192	8.1216	8.11332	8.09044	8.10176	8.10396	8.10753	8.10006	8.12017	8.09473	8.10158	8.10146	8.10992	8.11289	8.10784	8.11475	8.10354	8.12055	8.14167	8.11158	8.10534	8.10966	8.10157	8.09217	8.09896	8.09647	8.12599	8.09221	8.0937	8.11369	8.11377
1.0275	8.16374	8.15043	8.14121	8.15161	8.12212	8.13898	8.12848	8.11715	8.09778	8.11369	8.1142	8.09994	8.09447	8.38166	8.12456	8.14032	8.14651	8.11195	8.10258	8.11782	8.11614	8.10098	8.10407	8.10183	8.11512	8.10058	8.11791	8.09246	8.09476	8.10452	8.12071	8.10697	8.1184	8.11671	8.10398	8.12288	8.1373	8.10386	8.11021	8.10018	8.10679	8.09322	8.08945	8.0879	8.12566	8.10351	8.10286	8.10806	8.10103
1.02875	8.15991	8.16199	8.13745	8.13884	8.13046	8.13136	8.1221	8.12069	8.09687	8.10492	8.11012	8.09806	8.09527	8.38679	8.12758	8.13848	8.14555	8.10877	8.10268	8.10863	8.10935	8.09356	8.10242	8.10335	8.10989	8.11074	8.11619	8.09159	8.10582	8.11078	8.11575	8.11188	8.1151	8.12114	8.10348	8.11412	8.14083	8.11423	8.10581	8.10231	8.10399	8.09216	8.10142	8.09176	8.12526	8.09965	8.10348	8.11391	8.11359
1.03	8.16347	8.1554	8.14661	8.13595	8.12858	8.13757	8.13235	8.11456	8.09249	8.10723	8.11369	8.09577	8.09862	8.3955	8.12771	8.1384	8.14114	8.11896	8.10317	8.11028	8.11562	8.09616	8.1021	8.10657	8.10855	8.10577	8.11886	8.10673	8.09628	8.09419	8.1204	8.10846	8.12005	8.10653	8.10135	8.11565	8.12703	8.10995	8.10578	8.10399	8.10188	8.08863	8.09403	8.09593	8.12712	8.10621	8.1123	8.10438	8.10482
1.03125	8.17512	8.1541	8.13952	8.13141	8.13458	8.13512	8.1247	8.1175	8.09752	8.10006	8.1185	8.09485	8.0903	8.39222	8.13436	8.14443	8.1494	8.11748	8.11074	8.11039	8.11449	8.09784	8.10665	8.10377	8.11117	8.10731	8.11889	8.09977	8.10484	8.10794	8.11446	8.11335	8.11285	8.11924	8.09793	8.11478	8.13426	8.11271	8.10722	8.10451	8.10165	8.09406	8.09266	8.08936	8.13216	8.10789	8.09656	8.10569	8.10359
1.0325	8.16025	8.15433	8.14537	8.1413	8.12613	8.13654	8.12141	8.11186	8.09475	8.10798	8.11603	8.1021	8.09147	8.38907	8.11544	8.14102	8.14615	8.11269	8.1108	8.10963	8.12282	8.0995	8.10395	8.10072	8.10603	8.10534	8.11193	8.10226	8.10205	8.10294	8.11413	8.10715	8.12095	8.11299	8.11251	8.11765	8.13224	8.11976	8.10524	8.10936	8.09873	8.09902	8.09791	8.1058	8.12334	8.09612	8.09379	8.10356	8.113
1.03375	8.17258	8.15592	8.14596	8.13235	8.13502	8.13425	8.12586	8.12234	8.09891	8.09116	8.12505	8.09376	8.10229	8.38529	8.13059	8.14143	8.14621	8.11177	8.11607	8.11948	8.11019	8.10358	8.09702	8.10707	8.11125	8.10063	8.12115	8.08977	8.10472	8.10969	8.11509	8.109	8.11674	8.1149	8.10586	8.11398	8.12502	8.1133	8.10875	8.09752	8.10983	8.10041	8.09735	8.09142	8.11743	8.09991	8.10248	8.10035	8.10714
1.035	8.16378	8.16147	8.14043	8.13968	8.13075	8.14028	8.13707	8.1055	8.10321	8.09974	8.10364	8.0977	8.09891	8.39234	8.13056	8.14876	8.13833	8.11553	8.11564	8.11377	8.11773	8.08423	8.10634	8.11106	8.11223	8.1031	8.10789	8.09385	8.102	8.09222	8.11231	8.1099	8.11018	8.1213	8.11022	8.1139	8.13808	8.10824	8.1101	8.10779	8.10968	8.09278	8.09557	8.08699	8.12621	8.10108	8.0948	8.10912	8.11276
1.03625	8.17219	8.16249	8.15138	8.13559	8.12789	8.13376	8.12628	8.12058	8.09363	8.09668	8.11269	8.09689	8.09871	8.38323	8.12519	8.14208	8.14751	8.10839	8.1173	8.11567	8.11353	8.08895	8.11	8.10926	8.11774	8.1102	8.11445	8.09595	8.09773	8.10383	8.11137	8.11125	8.11627	8.11635	8.10424	8.11205	8.13608	8.10495	8.11279	8.10323	8.10073	8.10319	8.09723	8.09532	8.12533	8.10668	8.09878	8.10986	8.11732
1.0375	8.16139	8.15448	8.13832	8.14017	8.12561	8.14142	8.1319	8.12254	8.09697	8.10518	8.11691	8.0965	8.1012	8.3887	8.12971	8.14483	8.14286	8.11507	8.11458	8.11278	8.11408	8.09158	8.10111	8.09757	8.10751	8.10812	8.11011	8.08784	8.10232	8.10148	8.11266	8.1226	8.11765	8.12143	8.10291	8.11321	8.13165	8.11188	8.11071	8.10335	8.10015	8.09773	8.08114	8.09567	8.12684	8.10527	8.10437	8.10105	8.11014
1.03875	8.17061	8.1553	8.14222	8.13825	8.12359	8.13004	8.11941	8.11659	8.09716	8.09687	8.11103	8.09535	8.09619	8.38977	8.13259	8.1455	8.14184	8.11576	8.10958	8.11215	8.11187	8.09577	8.09387	8.10036	8.11919	8.1103	8.11674	8.09468	8.09941	8.09405	8.11141	8.11415	8.11253	8.11542	8.10048	8.10729	8.13616	8.11009	8.10925	8.09722	8.09858	8.08605	8.09858	8.09763	8.1224	8.09988	8.09693	8.09741	8.10843
1.04	8.15654	8.15359	8.14816	8.12817	8.13304	8.13666	8.12039	8.11227	8.10069	8.10078	8.11126	8.09697	8.09385	8.39338	8.13422	8.14001	8.14712	8.10813	8.10976	8.11944	8.11923	8.10208	8.09988	8.09851	8.10138	8.11299	8.11421	8.09188	8.10591	8.10522	8.11352	8.11063	8.11606	8.11586	8.09687	8.11284	8.13241	8.11141	8.10678	8.10046	8.10533	8.09417	8.09808	8.09754	8.1327	8.10396	8.10595	8.10505	8.11032
1.04125	8.16641	8.15949	8.1484	8.13564	8.13095	8.12859	8.12718	8.11778	8.09827	8.10316	8.10938	8.09298	8.09485	8.3894	8.12479	8.13819	8.1449	8.11359	8.11426	8.11279	8.11574	8.10652	8.09693	8.10113	8.1173	8.1086	8.12534	8.09123	8.10013	8.09889	8.10865	8.11434	8.11241	8.11078	8.10815	8.11672	8.13883	8.11707	8.10551	8.10001	8.10511	8.1009	8.10044	8.09674	8.12821	8.10046	8.10044	8.10362	8.10633
1.0425	8.16231	8.15024	8.14397	8.14447	8.12617	8.13772	8.12615	8.12216	8.10162	8.10221	8.11193	8.09562	8.09881	8.39316	8.12393	8.14772	8.1455	8.11447	8.11458	8.12084	8.12182	8.09146	8.09985	8.09956	8.11394	8.1044	8.11532	8.10064	8.10049	8.10289	8.11604	8.11606	8.11189	8.11865	8.10222	8.11129	8.13765	8.11098	8.10155	8.10032	8.11028	8.0983	8.09467	8.10207	8.12856	8.09467	8.09555	8.10895	8.10903
1.04375	8.15551	8.16052	8.15236	8.14256	8.12387	8.13848	8.13145	8.11701	8.09815	8.10656	8.11872	8.10013	8.09708	8.39754	8.12498	8.1386	8.1449	8.12701	8.10348	8.12703	8.11913	8.09749	8.10503	8.10507	8.11644	8.10913	8.12078	8.10216	8.10363	8.09558	8.11559	8.11668	8.10851	8.11661	8.10433	8.11785	8.13637	8.11243	8.10899	8.10509	8.11072	8.0863	8.0938	8.08714	8.12943	8.09909	8.0965	8.1097	8.1038
1.045	8.16235	8.15212	8.14558	8.13357	8.13146	8.13359	8.12723	8.11327	8.0966	8.09846	8.1067	8.0968	8.09667	8.38808	8.12519	8.1428	8.14877	8.12412	8.1109	8.11377	8.11612	8.09981	8.09377	8.10368	8.1145	8.10952	8.11268	8.09605	8.10269	8.10129	8.11996	8.12012	8.11422	8.11594	8.10538	8.118	8.13475	8.11319	8.10029	8.11158	8.09544	8.08793	8.08986	8.08938	8.12862	8.0991	8.09123	8.11288	8.10726
1.04625	8.16609	8.15926	8.14857	8.13675	8.12559	8.13039	8.12424	8.11732	8.09348	8.10191	8.11521	8.09468	8.09691	8.39827	8.12602	8.13339	8.14836	8.11365	8.1125	8.11215	8.10895	8.09268	8.10598	8.10371	8.11274	8.1127	8.11477	8.09707	8.10197	8.10025	8.12297	8.11432	8.11804	8.11939	8.1087	8.11635	8.1348	8.11036	8.09956	8.09852	8.0946	8.09618	8.09557	8.09522	8.13238	8.10245	8.10158	8.10916	8.10685
1.0475	8.16469	8.15786	8.13523	8.13941	8.12151	8.14219	8.12359	8.13091	8.09166	8.10204	8.10818	8.08811	8.09777	8.39194	8.12628	8.14618	8.14499	8.10935	8.11312	8.11298	8.12299	8.10552	8.10805	8.11005	8.11272	8.10879	8.11008	8.09677	8.09756	8.09798	8.11724	8.11341	8.11155	8.11219	8.10507	8.11455	8.1373	8.11115	8.10842	8.10535	8.10786	8.09493	8.08782	8.10028	8.12539	8.09461	8.10348	8.1092	8.10971
1.04875	8.16714	8.15645	8.14794	8.13879	8.13095	8.13105	8.11754	8.12085	8.09405	8.10275	8.11296	8.09613	8.10018	8.39621	8.12166	8.1407	8.14686	8.1118	8.10448	8.11556	8.12137	8.1032	8.10447	8.10079	8.11282	8.10456	8.11551	8.09663	8.0949	8.09636	8.11506	8.10968	8.11605	8.11758	8.10299	8.11287	8.13095	8.12176	8.11641	8.09962	8.09449	8.09559	8.09332	8.09708	8.12512	8.10709	8.09503	8.09996	8.12093
1.05	8.16558	8.15283	8.14466	8.14038	8.12809	8.13067	8.12471	8.11869	8.09522	8.10619	8.11887	8.09977	8.09594	8.38768	8.12112	8.14434	8.15128	8.11806	8.11593	8.11743	8.114	8.10104	8.10665	8.09486	8.11447	8.10735	8.108	8.10205	8.10326	8.10579	8.11937	8.11669	8.1219	8.11072	8.10815	8.11301	8.13625	8.11473	8.10318	8.10115	8.10666	8.0928	8.09315	8.08968	8.12128	8.10121	8.09546	8.10931	8.10096
1.05125	8.16412	8.15871	8.14257	8.13747	8.13036	8.13484	8.1202	8.11791	8.1001	8.09647	8.11719	8.09528	8.10541	8.39056	8.11834	8.13739	8.14084	8.11383	8.11265	8.11602	8.11463	8.10009	8.10546	8.10373	8.11191	8.10297	8.11864	8.09255	8.09886	8.10147	8.1078	8.10828	8.12294	8.11425	8.10043	8.10291	8.12934	8.12019	8.10825	8.10933	8.10935	8.08239	8.09383	8.1048	8.12038	8.1013	8.09519	8.10764	8.10218
1.0525	8.16568	8.16052	8.16058	8.13419	8.12786	8.14686	8.12509	8.11624	8.09208	8.09784	8.1044	8.10336	8.0992	8.39594	8.12054	8.14458	8.14246	8.10822	8.10328	8.11485	8.11587	8.10047	8.10732	8.09754	8.11409	8.10257	8.1105	8.09681	8.10075	8.09953	8.12476	8.10814	8.12436	8.10851	8.11142	8.1148	8.13196	8.10752	8.10253	8.10458	8.10352	8.08403	8.08573	8.098	8.12903	8.09863	8.09406	8.11242	8.11044
1.05375	8.16989	8.15058	8.14358	8.14109	8.13221	8.13547	8.12461	8.12022	8.08908	8.10207	8.11783	8.09225	8.09628	8.38887	8.12773	8.13645	8.13929	8.12104	8.10889	8.11066	8.12065	8.09765	8.10928	8.10577	8.10541	8.11288	8.11555	8.0925	8.10529	8.09928	8.11596	8.11142	8.11817	8.1164	8.10195	8.11042	8.13168	8.11114	8.11025	8.10364	8.10835	8.09339	8.09725	8.10398	8.12243	8.09872	8.10743	8.11027	8.10724
1.055	8.15616	8.16131	8.14524	8.13853	8.12863	8.13916	8.12144	8.11817	8.09313	8.10547	8.11197	8.09801	8.09191	8.39046	8.12521	8.14717	8.14591	8.11236	8.10419	8.11216	8.11325	8.09304	8.10819	8.09746	8.11135	8.10301	8.11172	8.09963	8.09995	8.09901	8.11537	8.11227	8.11221	8.11392	8.10699	8.11647	8.13488	8.10312	8.09805	8.10323	8.10817	8.10016	8.09616	8.08306	8.12661	8.10783	8.09702	8.10886	8.10627
1.05625	8.16393	8.1629	8.14963	8.13859	8.12891	8.13361	8.11975	8.12126	8.09673	8.09322	8.1111	8.09561	8.09477	8.39453	8.13073	8.14931	8.15118	8.1129	8.10696	8.11724	8.13011	8.08954	8.10198	8.09922	8.11018	8.11228	8.11131	8.0804	8.09127	8.09628	8.1146	8.11565	8.12025	8.1175	8.11085	8.12211	8.13861	8.11345	8.10298	8.0988	8.09988	8.09379	8.10041	8.09379	8.11952	8.102	8.10531	8.10137	8.11041
1.0575	8.16687	8.15034	8.15083	8.1357	8.12879	8.14018	8.12665	8.11629	8.08983	8.10559	8.10932	8.09801	8.09895	8.38994	8.11968	8.14838	8.14401	8.10873	8.11385	8.11648	8.10999	8.08645	8.10376	8.09943	8.11275	8.09713	8.10897	8.0953	8.09705	8.10444	8.10937	8.11251	8.11736	8.11011	8.10848	8.1222	8.14046	8.11088	8.10876	8.09725	8.10137	8.0921	8.08692	8.09524	8.12438	8.09667	8.09363	8.11187	8.11541
1.05875	8.16021	8.1547	8.1486	8.13427	8.13396	8.13065	8.12746	8.11752	8.10356	8.10341	8.11556	8.10013	8.09527	8.3875	8.11815	8.13732	8.14156	8.11033	8.10716	8.12133	8.10978	8.10509	8.10564	8.09883	8.11483	8.101	8.11126	8.08943	8.09552	8.10297	8.1158	8.11581	8.11506	8.11257	8.10769	8.11754	8.13077	8.10269	8.11381	8.10314	8.0995	8.09787	8.098	8.09223	8.1301	8.10127	8.09832	8.10911	8.10851
1.06	8.16264	8.15474	8.1455	8.12585	8.12593	8.13121	8.12903	8.1157	8.09153	8.09514	8.11249	8.09461	8.10502	8.39322	8.11817	8.14366	8.15121	8.11163	8.10545	8.11872	8.11281	8.10218	8.10421	8.09836	8.10914	8.1005	8.11615	8.08951	8.09359	8.11109	8.11244	8.11201	8.11346	8.11339	8.10302	8.10988	8.12783	8.1028	8.10495	8.10815	8.10625	8.09997	8.0905	8.09063	8.12729	8.10488	8.1032	8.10674	8.11052
1.06125	8.1636	8.14689	8.14156	8.14023	8.12731	8.13863	8.13545	8.10934	8.09386	8.09395	8.12173	8.10316	8.09529	8.38314	8.12142	8.15118	8.13389	8.11301	8.11358	8.1224	8.12125	8.10235	8.10406	8.1047	8.11165	8.10875	8.11764	8.10191	8.09811	8.10118	8.11905	8.11767	8.11525	8.11445	8.11011	8.11599	8.13667	8.11797	8.09784	8.11479	8.10312	8.08395	8.09416	8.10158	8.12566	8.10441	8.08796	8.11449	8.10629
1.0625	8.16623	8.14939	8.14653	8.14061	8.13103	8.14841	8.12944	8.11929	8.09524	8.09333	8.11256	8.09391	8.10686	8.39964	8.12439	8.14864	8.15003	8.10624	8.10162	8.12186	8.11304	8.09624	8.10542	8.09636	8.11813	8.10625	8.1117	8.09237	8.1045	8.10084	8.1106	8.11146	8.12218	8.09908	8.10493	8.10927	8.13753	8.1063	8.1029	8.1062	8.11188	8.09486	8.09232	8.09326	8.12613	8.09981	8.10467	8.10877	8.10189
1.06375	8.1584	8.15164	8.14066	8.14621	8.12527	8.12954	8.12449	8.11869	8.09435	8.101	8.11458	8.10019	8.09398	8.38735	8.12058	8.1466	8.14075	8.11246	8.11007	8.12077	8.12358	8.09636	8.10225	8.10703	8.10474	8.1013	8.11574	8.09645	8.09478	8.1076	8.11203	8.11888	8.11043	8.1163	8.10615	8.11522	8.12573	8.1191	8.11417	8.10822	8.10555	8.08331	8.09455	8.09484	8.1241	8.09665	8.09435	8.09873	8.10768
1.065	8.16659	8.15513	8.14687	8.12811	8.12384	8.13961	8.12502	8.12011	8.09878	8.09826	8.11056	8.10178	8.09063	8.38156	8.12397	8.14173	8.14903	8.11744	8.11337	8.11976	8.11595	8.08811	8.10921	8.09741	8.11242	8.09974	8.11442	8.09586	8.09506	8.10274	8.1203	8.12059	8.1135	8.11081	8.09935	8.12055	8.12925	8.10996	8.10959	8.09739	8.09824	8.09957	8.08958	8.10121	8.12215	8.11009	8.096	8.10905	8.11316
1.06625	8.17291	8.15574	8.14856	8.13927	8.12222	8.13885	8.12354	8.11894	8.0942	8.09103	8.10736	8.09326	8.09262	8.3962	8.12777	8.14165	8.13785	8.11377	8.09765	8.11579	8.12443	8.09306	8.1034	8.10664	8.10628	8.10282	8.11979	8.09964	8.09487	8.10446	8.12102	8.10612	8.12088	8.11265	8.10958	8.11524	8.12506	8.10308	8.11113	8.10586	8.1058	8.09312	8.08987	8.10267	8.11963	8.09462	8.09974	8.10903	8.10568
1.0675	8.15793	8.14584	8.15291	8.13357	8.12622	8.13831	8.12683	8.11412	8.0965	8.09992	8.11428	8.10259	8.09757	8.38078	8.1272	8.13663	8.14227	8.11725	8.10992	8.1197	8.12171	8.09827	8.10211	8.09915	8.10931	8.10441	8.11891	8.09447	8.09572	8.09786	8.12615	8.11148	8.11267	8.10937	8.09908	8.10868	8.13023	8.10758	8.11496	8.10191	8.10273	8.09355	8.0811	8.09139	8.1275	8.108	8.09811	8.11057	8.10546
1.06875	8.15618	8.15175	8.14059	8.13499	8.1293	8.13991	8.11545	8.11452	8.09268	8.09921	8.11188	8.09645	8.09747	8.39215	8.1224	8.1375	8.1438	8.11272	8.10518	8.11743	8.10883	8.09419	8.10794	8.09541	8.11504	8.1032	8.11363	8.10181	8.09809	8.09782	8.11785	8.11358	8.11598	8.11591	8.10901	8.11999	8.13733	8.11005	8.10957	8.10836	8.1009	8.09787	8.09282	8.09398	8.12132	8.10269	8.0967	8.10235	8.10599
1.07	8.16353	8.15275	8.14649	8.13266	8.13474	8.14639	8.12941	8.11625	8.0934	8.10876	8.11238	8.09136	8.1061	8.39098	8.1185	8.14056	8.14503	8.1228	8.10759	8.11366	8.11438	8.09416	8.10208	8.10025	8.11395	8.09634	8.11032	8.10175	8.09507	8.09982	8.10197	8.10977	8.11448	8.11527	8.10622	8.11819	8.12375	8.10966	8.11113	8.10718	8.10022	8.08774	8.08556	8.09324	8.1264	8.09964	8.09266	8.10904	8.11585
1.07125	8.17312	8.15425	8.14184	8.1333	8.13038	8.1358	8.12811	8.11672	8.09956	8.10319	8.11235	8.09389	8.08957	8.38605	8.12527	8.14067	8.13979	8.11896	8.11002	8.11691	8.11699	8.08671	8.10185	8.10045	8.11306	8.10899	8.1204	8.09104	8.09581	8.09274	8.11802	8.11364	8.12232	8.11559	8.10919	8.12375	8.1361	8.10479	8.10184	8.10103	8.09999	8.10294	8.08182	8.09569	8.12216	8.09351	8.10045	8.10759	8.11031
1.0725	8.16775	8.15648	8.1465	8.13557	8.13039	8.13397	8.12201	8.11262	8.09802	8.1011	8.11627	8.09633	8.09371	8.39082	8.12156	8.13759	8.13769	8.11529	8.10802	8.11888	8.11715	8.10462	8.10053	8.09502	8.11496	8.10803	8.1109	8.09822	8.10155	8.09351	8.12082	8.11958	8.1202	8.11254	8.10491	8.10797	8.13739	8.11037	8.10697	8.09882	8.09223	8.0953	8.09376	8.09148	8.12419	8.09628	8.09484	8.11045	8.11321
1.07375	8.16638	8.15661	8.13933	8.13747	8.13129	8.13681	8.13491	8.12046	8.0897	8.09667	8.11382	8.0883	8.10115	8.38659	8.1214	8.14219	8.14711	8.11853	8.10287	8.11824	8.11734	8.09519	8.1004	8.0971	8.10442	8.10041	8.11458	8.09962	8.1053	8.09542	8.11224	8.11353	8.11988	8.11415	8.11025	8.10951	8.13685	8.11873	8.1102	8.10662	8.09529	8.0959	8.09877	8.09615	8.12613	8.12143	8.10619	8.10867	8.10241
1.075	8.1655	8.1496	8.14928	8.14051	8.13559	8.14243	8.12641	8.11919	8.09814	8.09412	8.11008	8.09612	8.09823	8.38079	8.1252	8.13238	8.14616	8.10729	8.1124	8.11597	8.11978	8.09828	8.09991	8.09513	8.12656	8.10686	8.11489	8.09854	8.0968	8.10009	8.12003	8.12114	8.10483	8.11459	8.09832	8.1157	8.13784	8.10836	8.10607	8.11118	8.09881	8.10556	8.093	8.09284	8.12788	8.09251	8.09635	8.10674	8.10225
1.07625	8.15823	8.15783	8.15218	8.13442	8.1337	8.13528	8.11925	8.11455	8.09904	8.09376	8.11236	8.1038	8.0915	8.38485	8.12928	8.13908	8.14244	8.11243	8.10551	8.11247	8.11287	8.09026	8.1082	8.09798	8.11347	8.10653	8.11666	8.09918	8.10571	8.09312	8.11239	8.11889	8.11264	8.11351	8.10552	8.1132	8.13592	8.10063	8.11175	8.10498	8.10417	8.09658	8.09574	8.08781	8.12891	8.10118	8.10701	8.11297	8.10601
1.0775	8.16565	8.15072	8.14406	8.13599	8.12665	8.14057	8.13044	8.11839	8.09672	8.09888	8.11455	8.09387	8.09404	8.38944	8.12131	8.13917	8.14597	8.1125	8.10731	8.113	8.11665	8.09745	8.10622	8.10157	8.11528	8.09821	8.12148	8.0932	8.09414	8.09548	8.11595	8.11751	8.10888	8.1079	8.09617	8.11278	8.13678	8.11725	8.11104	8.09916	8.10367	8.09701	8.09596	8.0899	8.12236	8.1053	8.10395	8.1094	8.11022
1.07875	8.16993	8.15888	8.13417	8.13973	8.13185	8.14421	8.1274	8.12258	8.09326	8.10498	8.10684	8.09274	8.09058	8.3939	8.12805	8.14175	8.14165	8.11734	8.1091	8.12167	8.12298	8.09921	8.09543	8.09888	8.11277	8.10585	8.10894	8.0914	8.09804	8.09686	8.11741	8.11546	8.10992	8.11474	8.10231	8.11794	8.13082	8.11256	8.11081	8.10903	8.10402	8.09578	8.10069	8.10229	8.12365	8.0942	8.10101	8.10281	8.11276
1.08	8.16032	8.14767	8.14391	8.14128	8.12452	8.13755	8.11898	8.11196	8.09324	8.0948	8.1174	8.09773	8.09185	8.39281	8.12612	8.14184	8.14588	8.10895	8.11385	8.11797	8.11577	8.09282	8.09855	8.10747	8.10248	8.10475	8.11569	8.08919	8.10135	8.10238	8.12123	8.1187	8.1123	8.11665	8.09709	8.11421	8.13791	8.11216	8.11697	8.09885	8.10965	8.09891	8.10091	8.09325	8.12862	8.09706	8.10219	8.10328	8.10471
1.08125	8.16615	8.14376	8.15393	8.139	8.12628	8.14286	8.12032	8.1226	8.09249	8.09686	8.10822	8.09081	8.09774	8.38983	8.12274	8.14606	8.14534	8.10776	8.11436	8.12311	8.12333	8.09906	8.10306	8.09409	8.10922	8.09927	8.11181	8.08742	8.10398	8.09926	8.12079	8.11223	8.11351	8.11446	8.10011	8.11912	8.12567	8.11077	8.12122	8.10718	8.10247	8.09597	8.09614	8.08922	8.12069	8.10248	8.09921	8.10991	8.10183
1.0825	8.16087	8.15484	8.14506	8.13893	8.12079	8.1417	8.12293	8.11852	8.10218	8.10469	8.09948	8.10393	8.10052	8.39015	8.11933	8.13975	8.14494	8.10915	8.09721	8.10895	8.11893	8.09351	8.1047	8.09846	8.11385	8.11243	8.10946	8.08945	8.09364	8.09803	8.11272	8.11288	8.10906	8.11398	8.10041	8.11393	8.12675	8.10888	8.10258	8.09992	8.10309	8.08349	8.08986	8.09113	8.12762	8.10148	8.10137	8.11545	8.10398
1.08375	8.16885	8.15804	8.14762	8.1382	8.13072	8.13688	8.12367	8.12038	8.08914	8.10096	8.11069	8.09451	8.0964	8.38814	8.13058	8.13744	8.15271	8.1114	8.10275	8.11728	8.11672	8.09956	8.10429	8.103	8.12003	8.09402	8.117	8.08922	8.09868	8.10237	8.1209	8.11396	8.11484	8.11828	8.10836	8.1178	8.12827	8.11309	8.11054	8.0962	8.1102	8.08244	8.09059	8.08796	8.12827	8.09997	8.09678	8.1103	8.105
1.085	8.16052	8.14973	8.13375	8.13863	8.13167	8.1363	8.12207	8.11703	8.09866	8.09442	8.1094	8.09972	8.09862	8.39162	8.12887	8.14374	8.14448	8.11313	8.11531	8.11669	8.11883	8.09018	8.10149	8.10846	8.11444	8.11132	8.11014	8.09662	8.1061	8.10285	8.11685	8.11694	8.11866	8.11255	8.10987	8.11142	8.1365	8.11276	8.10568	8.10212	8.09756	8.08145	8.08839	8.10561	8.13006	8.10412	8.10177	8.10252	8.11222
1.08625	8.16735	8.15117	8.13643	8.13821	8.12338	8.13815	8.12691	8.11665	8.09514	8.105	8.10944	8.0943	8.10452	8.38867	8.12796	8.14782	8.13292	8.11541	8.11051	8.12202	8.12336	8.09458	8.1057	8.10024	8.11579	8.10568	8.11238	8.08339	8.09171	8.10335	8.11869	8.10967	8.11571	8.11567	8.09634	8.11676	8.13131	8.11547	8.1077	8.09271	8.1158	8.09633	8.08857	8.0904	8.12258	8.10185	8.09342	8.10903	8.11146
1.0875	8.15655	8.15287	8.14311	8.13656	8.12587	8.14592	8.12554	8.11534	8.09992	8.08986	8.11277	8.10346	8.09012	8.39368	8.12712	8.13564	8.1392	8.11231	8.1105	8.11657	8.10727	8.09709	8.11509	8.10378	8.11167	8.10484	8.11542	8.10259	8.10149	8.1069	8.11827	8.11552	8.11207	8.11529	8.1016	8.11044	8.12992	8.10899	8.10498	8.09794	8.10265	8.08697	8.09235	8.09782	8.12564	8.09778	8.09593	8.10003	8.11402
1.08875	8.16567	8.14987	8.14016	8.1384	8.12773	8.13218	8.13119	8.12388	8.09464	8.10381	8.11688	8.09606	8.10221	8.38579	8.12589	8.13211	8.14124	8.11449	8.1043	8.13034	8.10575	8.09257	8.10063	8.09404	8.11665	8.10875	8.11807	8.08895	8.08914	8.08983	8.10877	8.11661	8.11732	8.11401	8.10247	8.11714	8.13481	8.11703	8.10866	8.10886	8.10264	8.09821	8.10015	8.08059	8.12546	8.10053	8.0876	8.11566	8.10647
1.09	8.16415	8.15873	8.13874	8.13903	8.12972	8.13159	8.12299	8.12485	8.10004	8.10198	8.11924	8.09361	8.09527	8.38591	8.12601	8.14537	8.14635	8.11209	8.11107	8.11861	8.11837	8.09836	8.10391	8.10233	8.10743	8.10097	8.10887	8.0908	8.10313	8.09912	8.12007	8.11365	8.10747	8.11785	8.10451	8.11818	8.13658	8.11472	8.10367	8.10107	8.10326	8.09274	8.09655	8.09416	8.13067	8.09119	8.09715	8.10865	8.10402
1.09125	8.17164	8.15135	8.14209	8.13737	8.13182	8.13115	8.12326	8.1137	8.08509	8.10533	8.11928	8.10337	8.10192	8.39727	8.12624	8.14663	8.14401	8.11105	8.1108	8.11351	8.11143	8.08964	8.10696	8.09988	8.11063	8.10531	8.11195	8.09848	8.10719	8.10101	8.12299	8.11808	8.11151	8.11991	8.10668	8.12248	8.13858	8.11435	8.10646	8.10662	8.09778	8.09882	8.09016	8.08174	8.1242	8.09027	8.09811	8.11014	8.10369
1.0925	8.16866	8.15232	8.13771	8.13171	8.1271	8.13285	8.12198	8.11419	8.09215	8.10254	8.10202	8.09773	8.10059	8.39425	8.12499	8.1494	8.13614	8.11222	8.10817	8.11349	8.11456	8.09009	8.10196	8.10376	8.11946	8.10164	8.10939	8.09306	8.09689	8.10068	8.11343	8.10959	8.11337	8.10891	8.09664	8.11475	8.12585	8.11057	8.11552	8.10046	8.10606	8.09447	8.0898	8.09543	8.12889	8.10411	8.09851	8.10067	8.11209
1.09375	8.1625	8.15261	8.13628	8.13733	8.12401	8.1352	8.13499	8.11115	8.09505	8.09625	8.12677	8.09513	8.09353	8.38609	8.12378	8.13277	8.13937	8.10447	8.11409	8.11831	8.12148	8.09925	8.09846	8.10085	8.11337	8.10544	8.11277	8.09519	8.10367	8.10081	8.10918	8.10952	8.11834	8.10767	8.09743	8.11428	8.13165	8.11491	8.10902	8.11123	8.10339	8.10121	8.09091	8.0913	8.1236	8.09623	8.0967	8.10804	8.11366
1.095	8.17271	8.15245	8.14562	8.13077	8.13506	8.13333	8.1244	8.11543	8.0897	8.09698	8.11325	8.0967	8.10038	8.39095	8.12193	8.13668	8.15157	8.10384	8.11565	8.12294	8.11685	8.09449	8.11388	8.10689	8.11527	8.10905	8.11562	8.09273	8.10195	8.10663	8.11795	8.12224	8.10911	8.10872	8.10561	8.12356	8.13448	8.11657	8.10824	8.09945	8.10134	8.0892	8.09025	8.09719	8.1297	8.09836	8.09329	8.1094	8.10362
1.09625	8.16315	8.16519	8.14593	8.1344	8.13437	8.13247	8.12719	8.11846	8.09182	8.10629	8.10638	8.10007	8.1008	8.38884	8.11643	8.14402	8.15856	8.11623	8.10804	8.11392	8.11159	8.09704	8.11127	8.094	8.11174	8.10345	8.11453	8.10297	8.10105	8.09625	8.1197	8.11772	8.11976	8.11623	8.10384	8.11327	8.12676	8.10236	8.10227	8.10108	8.10181	8.09615	8.0846	8.09442	8.13238	8.102	8.0953	8.10511	8.09975
1.0975	8.1657	8.16121	8.13468	8.13725	8.13221	8.13709	8.12521	8.1212	8.09417	8.10187	8.10767	8.09541	8.10176	8.39046	8.12206	8.14158	8.15009	8.11429	8.1169	8.12428	8.12138	8.09256	8.10508	8.0963	8.11755	8.10513	8.12068	8.08799	8.09962	8.10166	8.11746	8.11526	8.11471	8.11397	8.10303	8.11165	8.13725	8.10703	8.1049	8.10164	8.09375	8.09151	8.0905	8.09856	8.12406	8.10028	8.09559	8.09919	8.1062
1.09875	8.15715	8.16032	8.14097	8.14527	8.12536	8.13832	8.12416	8.12353	8.09983	8.10673	8.11579	8.09892	8.0939	8.38809	8.12464	8.14511	8.15046	8.11347	8.11339	8.11728	8.11635	8.08835	8.11341	8.10336	8.10899	8.09877	8.10906	8.09119	8.0978	8.09283	8.11415	8.10839	8.11132	8.10269	8.11131	8.11114	8.13561	8.11596	8.11232	8.10055	8.10858	8.09469	8.09447	8.0945	8.12971	8.10011	8.09494	8.10965	8.10098
1.1	8.16714	8.14764	8.14226	8.14152	8.13251	8.13253	8.11997	8.11513	8.09487	8.10173	8.10841	8.09449	8.10195	8.3944	8.12556	8.13315	8.14289	8.11523	8.1112	8.11269	8.11551	8.09501	8.09988	8.10991	8.10433	8.10783	8.11343	8.0978	8.10263	8.09691	8.11452	8.11266	8.10433	8.11499	8.10468	8.11892	8.13756	8.10543	8.10264	8.1012	8.10369	8.08939	8.09937	8.10045	8.11987	8.10633	8.09663	8.09816	8.10397
1.10125	8.16169	8.15688	8.14373	8.13479	8.12495	8.13799	8.12727	8.12202	8.0937	8.09621	8.11092	8.10431	8.09769	8.38735	8.12099	8.14637	8.14953	8.11888	8.11272	8.12188	8.10669	8.09951	8.10333	8.10417	8.10997	8.10021	8.11573	8.08898	8.10261	8.09999	8.11129	8.11082	8.11596	8.11576	8.1039	8.11267	8.13217	8.11467	8.10675	8.0964	8.10582	8.09594	8.09494	8.09288	8.12784	8.09279	8.09902	8.10815	8.10873
1.1025	8.15178	8.15533	8.14488	8.14045	8.13059	8.13189	8.12846	8.11057	8.09647	8.09448	8.11321	8.09728	8.10507	8.39551	8.12611	8.14015	8.1459	8.11164	8.10886	8.11953	8.12126	8.08979	8.10999	8.10259	8.11419	8.10613	8.11213	8.08799	8.09476	8.10013	8.10831	8.11225	8.10667	8.11741	8.09595	8.1231	8.13251	8.11162	8.11199	8.10044	8.10323	8.09789	8.09049	8.09516	8.13019	8.10313	8.10007	8.1025	8.11333
1.10375	8.16322	8.15314	8.1373	8.14085	8.12722	8.13729	8.1259	8.12059	8.10305	8.10206	8.11392	8.09753	8.09451	8.39566	8.12579	8.13614	8.14404	8.11703	8.10963	8.11376	8.11242	8.09478	8.10337	8.09265	8.11406	8.10394	8.099	8.09406	8.10647	8.10215	8.11989	8.12015	8.11569	8.11521	8.09699	8.11229	8.13826	8.11284	8.10825	8.10702	8.11003	8.09437	8.07948	8.09388	8.12337	8.09826	8.10441	8.10269	8.10415
1.105	8.15588	8.15411	8.1384	8.13765	8.12414	8.13824	8.12175	8.11136	8.09189	8.09985	8.10394	8.09325	8.10298	8.38616	8.12689	8.14682	8.13453	8.12173	8.11172	8.10965	8.11236	8.09681	8.10712	8.09898	8.11341	8.10774	8.11814	8.09341	8.10268	8.10181	8.11936	8.11747	8.11248	8.12378	8.09698	8.11108	8.12975	8.10175	8.10717	8.11362	8.09883	8.0975	8.09581	8.09623	8.12001	8.10447	8.09622	8.11979	8.10506
1.10625	8.15465	8.15213	8.14816	8.13328	8.13686	8.13806	8.12601	8.11746	8.1004	8.09493	8.12523	8.09629	8.09371	8.39176	8.12856	8.14763	8.14833	8.1145	8.11684	8.12239	8.11153	8.09966	8.10203	8.10468	8.11455	8.10522	8.11775	8.08949	8.09681	8.10441	8.11865	8.11349	8.12547	8.1136	8.10603	8.113	8.13316	8.10758	8.10782	8.1047	8.10381	8.09131	8.08996	8.09309	8.12584	8.10104	8.08989	8.11389	8.11544
1.1075	8.15996	8.15192	8.13821	8.13148	8.12784	8.13767	8.12645	8.11205	8.09801	8.10049	8.11357	8.097	8.09489	8.38959	8.12507	8.1422	8.14808	8.11061	8.10958	8.12163	8.11164	8.09071	8.1085	8.10297	8.10738	8.10463	8.11621	8.09224	8.09826	8.09566	8.11862	8.11831	8.11872	8.11793	8.09848	8.11795	8.13172	8.11138	8.10986	8.09745	8.1062	8.09279	8.08906	8.09526	8.13217	8.10472	8.09779	8.11732	8.10446
1.10875	8.1609	8.14608	8.14467	8.14234	8.1262	8.14058	8.12447	8.11129	8.09425	8.09187	8.11177	8.1005	8.0935	8.38924	8.12362	8.14053	8.14173	8.10877	8.10576	8.11885	8.1252	8.0992	8.10348	8.09803	8.11627	8.10678	8.11551	8.09558	8.0993	8.10183	8.11664	8.1189	8.1177	8.11179	8.1006	8.11995	8.13842	8.10881	8.10643	8.11081	8.10266	8.08831	8.09753	8.08943	8.12407	8.1009	8.09696	8.10752	8.10525
1.11	8.16679	8.1576	8.13783	8.1374	8.12031	8.13882	8.12009	8.11928	8.10161	8.10024	8.11506	8.09184	8.08806	8.3937	8.12925	8.13296	8.14921	8.11902	8.1123	8.11924	8.1114	8.09019	8.10106	8.10512	8.1066	8.10718	8.11684	8.09422	8.08993	8.09505	8.11734	8.11128	8.12415	8.10897	8.10359	8.1163	8.13353	8.10991	8.10985	8.10512	8.1035	8.09189	8.09227	8.08928	8.12576	8.09346	8.09649	8.11208	8.12011
1.11125	8.16839	8.15613	8.13415	8.14337	8.13354	8.1362	8.13153	8.11735	8.09319	8.09052	8.11115	8.10198	8.09298	8.38074	8.12138	8.137	8.1438	8.11393	8.10769	8.12128	8.11394	8.08953	8.09732	8.10925	8.10446	8.10771	8.11277	8.0988	8.09623	8.09245	8.11557	8.11241	8.11712	8.11685	8.10369	8.11543	8.13566	8.10533	8.10894	8.09999	8.09699	8.09982	8.09583	8.08955	8.12848	8.10126	8.0945	8.11216	8.10626
1.1125	8.16178	8.15217	8.14274	8.12995	8.12916	8.14815	8.12787	8.12226	8.09684	8.10133	8.11866	8.10319	8.10146	8.38977	8.13063	8.13236	8.14574	8.11628	8.10881	8.11178	8.11265	8.09669	8.1081	8.09369	8.11393	8.10564	8.10756	8.09015	8.10251	8.10046	8.11802	8.11013	8.10891	8.11173	8.10572	8.11698	8.12284	8.10629	8.10186	8.10026	8.10862	8.09437	8.08689	8.09455	8.1265	8.09681	8.0933	8.10952	8.1132
1.11375	8.16946	8.15732	8.14583	8.14732	8.13393	8.13615	8.11804	8.11305	8.09283	8.09597	8.10931	8.09416	8.09343	8.39178	8.1213	8.14746	8.14598	8.11787	8.1143	8.11612	8.11825	8.0927	8.09887	8.09469	8.10727	8.10489	8.11894	8.09754	8.09652	8.10103	8.11703	8.11059	8.11687	8.12258	8.10092	8.10868	8.12968	8.10837	8.1109	8.10201	8.10382	8.09052	8.09996	8.09636	8.1298	8.10374	8.08698	8.10845	8.10751
1.115	8.1693	8.14855	8.14465	8.1373	8.12551	8.13023	8.13131	8.11009	8.09123	8.09468	8.11299	8.09863	8.09886	8.39713	8.12789	8.1413	8.13774	8.109	8.11098	8.11435	8.11535	8.09312	8.10573	8.09612	8.11314	8.10508	8.11186	8.09114	8.10146	8.08962	8.10764	8.11876	8.1156	8.11908	8.10903	8.1202	8.13331	8.10747	8.11349	8.10716	8.10609	8.09541	8.0919	8.097	8.12585	8.10105	8.10074	8.10171	8.11226
1.11625	8.15411	8.154	8.14549	8.14152	8.12947	8.13636	8.12761	8.11509	8.09698	8.09403	8.11197	8.1005	8.09399	8.38799	8.12824	8.14047	8.14353	8.11593	8.10846	8.10774	8.11487	8.10278	8.10864	8.10383	8.10938	8.10137	8.11672	8.10002	8.09939	8.10087	8.1256	8.12092	8.11999	8.10775	8.09583	8.11284	8.1342	8.10818	8.11206	8.09865	8.1033	8.09503	8.09389	8.09194	8.12966	8.10365	8.09175	8.105	8.1074
1.1175	8.16463	8.15612	8.14686	8.13358	8.13043	8.12663	8.12426	8.11513	8.0927	8.08766	8.11145	8.10094	8.0973	8.39271	8.12651	8.13519	8.14126	8.11699	8.11109	8.1122	8.11526	8.09132	8.08838	8.09825	8.11246	8.09984	8.10805	8.08715	8.09638	8.10326	8.11144	8.11734	8.12056	8.11644	8.09995	8.11644	8.13039	8.11211	8.10923	8.09821	8.10881	8.09153	8.09319	8.09169	8.1234	8.09891	8.09785	8.10964	8.10021
1.11875	8.15931	8.15014	8.14114	8.13929	8.13997	8.14517	8.12206	8.12105	8.09653	8.10235	8.11909	8.10503	8.09598	8.38984	8.11967	8.13367	8.14825	8.12335	8.1041	8.11892	8.11104	8.09398	8.10411	8.10223	8.11026	8.105	8.11386	8.10025	8.09295	8.10254	8.11739	8.11176	8.11854	8.10782	8.1088	8.11341	8.13268	8.11359	8.10459	8.1091	8.10279	8.10126	8.09962	8.08558	8.11937	8.1069	8.10373	8.10704	8.10009
1.12	8.16401	8.1566	8.14399	8.14052	8.12821	8.13503	8.11177	8.1188	8.09338	8.09392	8.10504	8.09473	8.09404	8.38925	8.12593	8.13595	8.14271	8.11698	8.1095	8.12319	8.11159	8.09994	8.10046	8.10411	8.11863	8.10785	8.11076	8.10081	8.09544	8.09785	8.10679	8.11781	8.11512	8.11355	8.10818	8.10983	8.1437	8.10789	8.11474	8.10877	8.10571	8.09579	8.09573	8.09833	8.12096	8.10417	8.09936	8.09805	8.10726
1.12125	8.15907	8.15855	8.1403	8.13183	8.1304	8.13326	8.12265	8.11948	8.10216	8.09857	8.11102	8.09738	8.09512	8.39367	8.1228	8.14486	8.14811	8.1201	8.11377	8.11528	8.11805	8.08487	8.09778	8.09976	8.11088	8.10279	8.11294	8.10246	8.09357	8.09494	8.1156	8.11273	8.10266	8.10824	8.09571	8.11921	8.128	8.10664	8.09781	8.09504	8.09847	8.08623	8.08596	8.08612	8.12978	8.09974	8.09354	8.10367	8.10928
1.1225	8.15645	8.15086	8.14171	8.13276	8.12916	8.13776	8.12072	8.11402	8.09649	8.09924	8.11102	8.10058	8.09674	8.3918	8.12441	8.14273	8.13816	8.11834	8.1116	8.12492	8.11296	8.10164	8.09952	8.10325	8.11572	8.11042	8.1177	8.08749	8.09807	8.10044	8.11061	8.11557	8.12336	8.11712	8.10437	8.11645	8.12762	8.11007	8.10721	8.09571	8.10937	8.08528	8.09588	8.09886	8.1203	8.10196	8.10706	8.10229	8.11768
1.12375	8.16044	8.15857	8.14718	8.13675	8.13342	8.13436	8.12463	8.12104	8.09138	8.09105	8.10748	8.09877	8.09766	8.3937	8.12385	8.14231	8.14832	8.11074	8.11739	8.11897	8.12293	8.10084	8.08862	8.10385	8.10724	8.09981	8.11168	8.08717	8.10339	8.10008	8.12658	8.10889	8.11779	8.10856	8.09925	8.11223	8.13031	8.1104	8.10032	8.10257	8.10616	8.09419	8.09994	8.0842	8.13384	8.09758	8.10155	8.107	8.11322
1.125	8.15646	8.15619	8.14367	8.12342	8.13274	8.13958	8.11919	8.11477	8.09919	8.09428	8.10998	8.0998	8.10151	8.38007	8.12076	8.13387	8.14193	8.11725	8.11039	8.11005	8.10904	8.0981	8.1037	8.09552	8.10898	8.10144	8.10529	8.08658	8.09338	8.1	8.11449	8.11504	8.11388	8.11604	8.10893	8.11244	8.12299	8.10879	8.11902	8.10048	8.10454	8.09742	8.09625	8.0911	8.12709	8.10324	8.0936	8.1072	8.10463
1.12625	8.16542	8.15356	8.14797	8.1332	8.12808	8.13539	8.12752	8.12416	8.09537	8.10412	8.11225	8.09323	8.10189	8.39004	8.12252	8.13477	8.14163	8.11261	8.113	8.11196	8.11898	8.09664	8.10289	8.11143	8.10848	8.09909	8.11339	8.09725	8.10215	8.09184	8.11296	8.11326	8.11589	8.10986	8.10717	8.11769	8.12989	8.11795	8.11004	8.09909	8.10323	8.08892	8.09417	8.09126	8.13247	8.09934	8.09779	8.11339	8.09551
1.1275	8.15969	8.15915	8.15452	8.13111	8.12569	8.13382	8.12429	8.10598	8.09355	8.0944	8.10886	8.09705	8.09684	8.39417	8.11927	8.13878	8.14008	8.11636	8.12084	8.12407	8.114	8.10416	8.10932	8.10467	8.10316	8.09623	8.10982	8.09268	8.09843	8.09324	8.11426	8.11464	8.11026	8.11955	8.10246	8.11272	8.13977	8.1028	8.10687	8.09732	8.10064	8.09229	8.09309	8.09932	8.12452	8.10268	8.09391	8.10806	8.10149
1.12875	8.17049	8.14894	8.13656	8.14051	8.12194	8.1425	8.1301	8.11873	8.09738	8.10384	8.10961	8.10232	8.10627	8.38999	8.11847	8.14139	8.14236	8.11245	8.10341	8.12065	8.11386	8.09286	8.094	8.09198	8.11643	8.10734	8.11231	8.09107	8.09551	8.10199	8.10907	8.11459	8.11383	8.12278	8.09892	8.11834	8.13064	8.10946	8.1063	8.10339	8.0993	8.0931	8.08649	8.08793	8.13214	8.10238	8.09497	8.10028	8.10426
1.13	8.15883	8.15798	8.1405	8.13596	8.13106	8.13987	8.12027	8.12634	8.09787	8.10864	8.10747	8.10113	8.0946	8.39034	8.12445	8.13986	8.14277	8.11273	8.10576	8.11866	8.11717	8.09933	8.11129	8.10897	8.11324	8.10014	8.11275	8.09911	8.09935	8.10338	8.10642	8.11505	8.10722	8.116	8.10471	8.12441	8.12081	8.11175	8.10857	8.09758	8.11064	8.08903	8.09097	8.09124	8.12652	8.09741	8.10102	8.10769	8.10058
1.13125	8.16003	8.15712	8.13663	8.13269	8.12302	8.13167	8.12067	8.1168	8.09175	8.10022	8.10006	8.09413	8.09843	8.38817	8.11973	8.1371	8.14785	8.11674	8.10403	8.11173	8.11037	8.09787	8.10644	8.10399	8.11392	8.10411	8.11236	8.09726	8.0996	8.09891	8.10325	8.11339	8.10761	8.11835	8.09956	8.11452	8.12742	8.11113	8.10842	8.104	8.10326	8.09477	8.09332	8.09518	8.1162	8.10881	8.09626	8.11492	8.1104
1.1325	8.15739	8.15876	8.14879	8.13555	8.13046	8.13626	8.13005	8.1205	8.10141	8.10271	8.11767	8.0979	8.09818	8.39074	8.12437	8.13535	8.14753	8.11305	8.10546	8.1221	8.11949	8.0918	8.10368	8.09797	8.11044	8.09814	8.11994	8.09349	8.10094	8.0952	8.11756	8.11026	8.1071	8.11041	8.10414	8.12108	8.13694	8.10998	8.10695	8.09301	8.1017	8.10257	8.09499	8.09209	8.12308	8.10852	8.09332	8.1111	8.11153
1.13375	8.15806	8.15529	8.14333	8.14129	8.12695	8.13434	8.12487	8.11703	8.09208	8.09135	8.11102	8.1001	8.09051	8.39325	8.13023	8.13892	8.15324	8.10883	8.11258	8.1121	8.11376	8.10111	8.1015	8.09554	8.11453	8.10758	8.10318	8.09323	8.09873	8.08624	8.11304	8.10811	8.11537	8.12034	8.11	8.10987	8.1336	8.11129	8.10832	8.11187	8.10125	8.09132	8.09545	8.0935	8.12803	8.10477	8.10065	8.11485	8.10737
1.135	8.15731	8.15919	8.14105	8.13463	8.13001	8.14008	8.12276	8.11751	8.09197	8.09845	8.11055	8.09971	8.09009	8.38767	8.12836	8.14186	8.14482	8.12132	8.11338	8.12146	8.12425	8.09498	8.0996	8.09934	8.10944	8.10453	8.11007	8.09451	8.10557	8.10001	8.11629	8.12002	8.11062	8.11554	8.10546	8.11678	8.13483	8.10813	8.10498	8.09608	8.1057	8.09029	8.08759	8.09407	8.12361	8.09022	8.09658	8.11012	8.11658
1.13625	8.16412	8.15013	8.13538	8.13598	8.12921	8.13384	8.12773	8.11839	8.10046	8.09114	8.12137	8.09885	8.10021	8.38845	8.12017	8.14398	8.1484	8.11535	8.10814	8.11644	8.11027	8.09432	8.09126	8.10896	8.10876	8.10169	8.1142	8.08908	8.09457	8.10081	8.11394	8.11389	8.11577	8.1092	8.10824	8.11213	8.1329	8.11869	8.10533	8.11042	8.1055	8.09438	8.08265	8.08874	8.1238	8.11074	8.09271	8.10303	8.12234
1.1375	8.16898	8.15666	8.14477	8.13174	8.13555	8.1318	8.12117	8.11742	8.0908	8.09762	8.10545	8.09277	8.09574	8.39322	8.12555	8.1367	8.14879	8.11849	8.11711	8.12108	8.11062	8.0949	8.10092	8.09556	8.11647	8.11327	8.11397	8.09467	8.09023	8.10581	8.11987	8.11966	8.11371	8.1193	8.10445	8.1155	8.13068	8.10505	8.11103	8.10148	8.10087	8.09339	8.09271	8.10075	8.12696	8.09562	8.10047	8.11345	8.10652
1.13875	8.16113	8.15878	8.13839	8.13925	8.13587	8.13798	8.12386	8.11056	8.09612	8.10114	8.10863	8.09522	8.09563	8.38547	8.12744	8.14622	8.14391	8.12097	8.11555	8.12368	8.11778	8.09795	8.09824	8.09713	8.11061	8.10812	8.10864	8.09061	8.09638	8.10163	8.1149	8.11405	8.11544	8.11865	8.10572	8.1127	8.13038	8.11106	8.11143	8.09662	8.1	8.10015	8.09511	8.09379	8.12671	8.09885	8.09479	8.10582	8.10282
1.14	8.16466	8.15232	8.13965	8.13095	8.12414	8.13355	8.12287	8.10843	8.09936	8.09585	8.10832	8.10179	8.09466	8.39402	8.12647	8.13372	8.14197	8.11666	8.12162	8.11105	8.11472	8.088	8.09781	8.10169	8.10816	8.09953	8.1212	8.09601	8.08844	8.0956	8.11334	8.11412	8.10964	8.117	8.09591	8.11079	8.13776	8.11059	8.11139	8.09575	8.10528	8.09118	8.09618	8.09419	8.12659	8.09534	8.09488	8.10385	8.10818
1.14125	8.16023	8.15079	8.14935	8.13194	8.13202	8.13174	8.11877	8.10992	8.09327	8.09164	8.11584	8.10458	8.09335	8.39497	8.12411	8.12862	8.14932	8.11353	8.10779	8.11875	8.1142	8.08668	8.10844	8.1008	8.11328	8.10984	8.12242	8.09234	8.09689	8.10557	8.11015	8.11061	8.12434	8.1146	8.10622	8.11662	8.13324	8.11279	8.11006	8.10588	8.10755	8.09818	8.09303	8.09691	8.1259	8.10311	8.09876	8.10297	8.11478
1.1425	8.15786	8.15785	8.14493	8.13668	8.13371	8.14441	8.12714	8.11149	8.0893	8.10485	8.11701	8.09533	8.10044	8.39687	8.11854	8.14144	8.14943	8.11047	8.10366	8.11678	8.11692	8.09127	8.10903	8.10964	8.10984	8.10183	8.1184	8.08839	8.09837	8.09391	8.11347	8.1199	8.11129	8.11609	8.09841	8.11255	8.1294	8.10499	8.10986	8.09426	8.09772	8.08533	8.08967	8.0905	8.12726	8.10331	8.09858	8.10952	8.11473
1.14375	8.15781	8.15697	8.14086	8.14069	8.13087	8.12863	8.11739	8.11822	8.09278	8.10718	8.11473	8.09682	8.10583	8.38383	8.12602	8.15087	8.14925	8.11113	8.10104	8.1141	8.10707	8.10175	8.10616	8.10299	8.10883	8.1033	8.11277	8.09477	8.09286	8.1002	8.12037	8.10812	8.11799	8.11423	8.10364	8.11758	8.12352	8.11073	8.10671	8.09279	8.103	8.09413	8.09096	8.09043	8.11829	8.09662	8.09718	8.11739	8.11559
1.145	8.16029	8.1534	8.1416	8.13915	8.12337	8.14122	8.12299	8.11991	8.09692	8.09203	8.12	8.1012	8.09739	8.39495	8.13348	8.14739	8.14764	8.11121	8.11308	8.12154	8.11841	8.09681	8.10349	8.09932	8.11303	8.10586	8.12147	8.09478	8.0871	8.09859	8.11736	8.11555	8.11453	8.12325	8.09937	8.11877	8.13048	8.11432	8.10896	8.09252	8.10682	8.09364	8.09097	8.09439	8.11702	8.09238	8.09854	8.1015	8.10342
1.14625	8.15881	8.15729	8.13251	8.12834	8.12031	8.13213	8.12779	8.11507	8.09895	8.09658	8.1174	8.10042	8.09306	8.3898	8.12561	8.14143	8.1375	8.10661	8.11166	8.11211	8.11718	8.08721	8.10307	8.11023	8.11852	8.10356	8.11552	8.09624	8.09452	8.09867	8.11172	8.11144	8.1153	8.11657	8.1047	8.11364	8.13133	8.11563	8.10794	8.1018	8.10893	8.09322	8.09584	8.08804	8.12252	8.10051	8.09406	8.11585	8.10247
1.1475	8.16481	8.15786	8.14573	8.13234	8.131	8.13617	8.12018	8.11733	8.09032	8.10507	8.12317	8.09952	8.09633	8.38303	8.13293	8.14568	8.14594	8.11824	8.10883	8.11873	8.11907	8.09819	8.09913	8.09915	8.11313	8.10838	8.11226	8.09418	8.09588	8.099	8.12256	8.11359	8.11951	8.12664	8.09612	8.11006	8.13601	8.10889	8.10613	8.09799	8.10309	8.08578	8.08786	8.10117	8.12361	8.09175	8.09541	8.09808	8.09747
1.14875	8.16079	8.15018	8.14246	8.13236	8.12549	8.13815	8.12598	8.1155	8.08941	8.09682	8.10012	8.09889	8.0973	8.38842	8.11631	8.14473	8.15124	8.11829	8.11266	8.11988	8.11707	8.09479	8.09101	8.1016	8.10118	8.10422	8.11419	8.09274	8.09511	8.09522	8.11404	8.11357	8.11518	8.11694	8.10302	8.11355	8.1362	8.11666	8.10354	8.10304	8.10811	8.09266	8.08709	8.08859	8.12159	8.09598	8.08823	8.10531	8.11016
1.15	8.16941	8.1497	8.14725	8.15266	8.1282	8.13881	8.12748	8.11991	8.09229	8.10095	8.11096	8.09382	8.09462	8.38912	8.1242	8.14268	8.14367	8.10685	8.10719	8.11382	8.10851	8.10129	8.10062	8.09609	8.1081	8.11497	8.1091	8.09649	8.09155	8.09885	8.11591	8.11506	8.11901	8.11471	8.09321	8.1167	8.13648	8.12171	8.09836	8.09458	8.09832	8.08748	8.09124	8.10142	8.13173	8.10364	8.10337	8.10737	8.10365
1.15125	8.15867	8.15459	8.13552	8.12518	8.12607	8.14427	8.12237	8.11313	8.09614	8.10401	8.11731	8.10096	8.09513	8.38238	8.12375	8.13543	8.14035	8.11012	8.11037	8.10883	8.12045	8.08988	8.11305	8.10343	8.10969	8.10661	8.11789	8.09343	8.09641	8.09413	8.12042	8.11689	8.12008	8.1087	8.09896	8.11711	8.13058	8.11034	8.10089	8.09855	8.10322	8.0938	8.09438	8.09376	8.12084	8.09813	8.0954	8.10552	8.10375
1.1525	8.15896	8.15428	8.14047	8.13747	8.13013	8.138	8.1209	8.12395	8.09619	8.09075	8.10661	8.09617	8.09226	8.38517	8.1213	8.13961	8.14591	8.10673	8.10765	8.11761	8.11252	8.09243	8.10212	8.09813	8.11679	8.10481	8.11223	8.09535	8.10141	8.10169	8.11185	8.10721	8.12227	8.1121	8.0999	8.11254	8.13507	8.11751	8.11018	8.10704	8.095	8.08987	8.08656	8.08829	8.12021	8.10219	8.09147	8.10761	8.10773
1.15375	8.16442	8.14765	8.14469	8.13253	8.12404	8.13474	8.12753	8.12016	8.09866	8.10682	8.10804	8.10025	8.09688	8.38641	8.11715	8.14245	8.14781	8.11196	8.10522	8.10872	8.10393	8.09087	8.09897	8.10279	8.12393	8.1073	8.11845	8.08836	8.10015	8.09783	8.10985	8.11101	8.11133	8.115	8.10109	8.11402	8.13786	8.10953	8.10686	8.09745	8.09604	8.09449	8.09557	8.09351	8.1229	8.1084	8.09909	8.10822	8.10981
1.155	8.15898	8.15058	8.14477	8.13096	8.13034	8.13366	8.12814	8.12279	8.09617	8.09458	8.11249	8.09578	8.0976	8.39276	8.13817	8.13528	8.14929	8.11355	8.10894	8.12305	8.11483	8.09094	8.10507	8.10157	8.11189	8.10287	8.11635	8.09486	8.0972	8.09536	8.11695	8.11325	8.11833	8.10737	8.10516	8.1183	8.137	8.1064	8.11095	8.10171	8.1004	8.0927	8.09277	8.10135	8.12415	8.09775	8.09422	8.1072	8.1069
1.15625	8.1563	8.15759	8.14583	8.13339	8.12469	8.12703	8.12465	8.11786	8.09205	8.10009	8.11084	8.09664	8.09189	8.39203	8.12831	8.14121	8.15009	8.11062	8.10875	8.11717	8.11078	8.09235	8.10012	8.1008	8.10567	8.10464	8.12165	8.0907	8.10638	8.10262	8.11609	8.11136	8.11733	8.12004	8.1059	8.10712	8.13326	8.11306	8.10393	8.10047	8.10817	8.09577	8.09049	8.08794	8.12366	8.09369	8.10249	8.10813	8.10716
1.1575	8.16221	8.15353	8.14457	8.13403	8.12851	8.12582	8.12774	8.1131	8.09187	8.1045	8.10728	8.0983	8.0898	8.3866	8.12008	8.13891	8.14416	8.10985	8.11552	8.11402	8.12189	8.09204	8.09578	8.10267	8.11129	8.10732	8.12001	8.0883	8.10381	8.09622	8.1076	8.11188	8.1183	8.1082	8.09503	8.10992	8.13383	8.10623	8.10176	8.10961	8.10016	8.09297	8.09468	8.08532	8.13487	8.10533	8.09607	8.10665	8.1122
1.15875	8.1581	8.15476	8.1447	8.14375	8.12565	8.13738	8.12416	8.12064	8.10173	8.09821	8.09808	8.08992	8.10081	8.38771	8.12164	8.13897	8.15357	8.12114	8.10421	8.1157	8.10765	8.10075	8.10465	8.0956	8.11296	8.09911	8.1167	8.10003	8.09905	8.09102	8.1205	8.12069	8.11971	8.11051	8.10238	8.11918	8.13041	8.11271	8.10607	8.10747	8.11308	8.0932	8.08739	8.09492	8.11852	8.10048	8.09605	8.10351	8.10922
1.16	8.15516	8.1543	8.13719	8.12718	8.11898	8.13131	8.1306	8.12059	8.1025	8.1056	8.11588	8.0982	8.09419	8.39386	8.12315	8.13755	8.14015	8.1151	8.10934	8.11458	8.11152	8.09781	8.10772	8.10883	8.10084	8.09129	8.10421	8.08827	8.0969	8.09297	8.1183	8.11081	8.11065	8.11282	8.10364	8.11798	8.13255	8.11705	8.1092	8.10884	8.10407	8.10546	8.09594	8.09703	8.13012	8.09658	8.09378	8.10988	8.11046
1.16125	8.16124	8.15407	8.1433	8.14371	8.13183	8.13244	8.12713	8.12033	8.09511	8.09337	8.10598	8.09799	8.08941	8.38577	8.12906	8.1351	8.14447	8.10623	8.10953	8.11934	8.10281	8.09272	8.09995	8.10304	8.11303	8.10429	8.11472	8.08687	8.10539	8.09661	8.11737	8.11427	8.11538	8.11509	8.10449	8.11438	8.13449	8.1021	8.10633	8.09715	8.1035	8.09415	8.0942	8.09239	8.12675	8.09398	8.10479	8.10698	8.10448
1.1625	8.16165	8.15515	8.14591	8.13192	8.12532	8.13904	8.12171	8.11504	8.0964	8.09875	8.10688	8.1019	8.10548	8.38661	8.1236	8.14858	8.14614	8.11716	8.12001	8.10873	8.11392	8.09834	8.10074	8.10426	8.11574	8.112	8.11985	8.09366	8.09627	8.09331	8.11454	8.1086	8.1107	8.10877	8.10785	8.10809	8.13857	8.1046	8.11047	8.10246	8.09574	8.08724	8.10065	8.08512	8.12529	8.09897	8.09825	8.11104	8.10658
1.16375	8.17338	8.15057	8.14472	8.13468	8.12597	8.13575	8.12234	8.1085	8.10487	8.09719	8.10985	8.09244	8.10386	8.38078	8.1181	8.13305	8.1464	8.11195	8.09843	8.11995	8.11572	8.09504	8.10954	8.09497	8.10788	8.103	8.11646	8.08994	8.10293	8.09204	8.12773	8.11484	8.10867	8.11852	8.0941	8.11033	8.13684	8.11018	8.10846	8.10346	8.10109	8.09841	8.08163	8.08024	8.11436	8.09917	8.09934	8.10595	8.10296
1.165	8.17254	8.15085	8.13664	8.13712	8.12685	8.13587	8.12494	8.11819	8.08808	8.10006	8.1057	8.09692	8.09175	8.38361	8.12201	8.13472	8.13952	8.11732	8.10627	8.11091	8.11394	8.09604	8.09787	8.10903	8.11207	8.10381	8.11462	8.10119	8.0944	8.10602	8.11877	8.11914	8.12064	8.11496	8.09686	8.11588	8.13412	8.11251	8.10905	8.10168	8.09988	8.10391	8.08728	8.08447	8.12468	8.09424	8.10514	8.10879	8.11803
1.16625	8.15777	8.1521	8.13462	8.13624	8.12861	8.13814	8.12479	8.11916	8.10358	8.09857	8.11968	8.10452	8.09885	8.38655	8.11694	8.13644	8.14358	8.11141	8.1143	8.11026	8.11269	8.09752	8.09777	8.09636	8.10942	8.10391	8.10942	8.09892	8.08359	8.09583	8.12051	8.12296	8.11705	8.11388	8.10307	8.12003	8.13531	8.10194	8.10709	8.10511	8.1031	8.08973	8.09655	8.09414	8.12921	8.10331	8.09498	8.10615	8.10509
1.1675	8.16122	8.16476	8.14962	8.13521	8.13513	8.13874	8.12477	8.11188	8.09211	8.09386	8.11235	8.09514	8.09435	8.38777	8.12297	8.14396	8.13901	8.11393	8.10766	8.11212	8.10872	8.0936	8.10992	8.10027	8.10898	8.10845	8.10418	8.08845	8.09121	8.10158	8.11299	8.11873	8.10857	8.1184	8.11313	8.11194	8.12917	8.11545	8.09977	8.10133	8.10461	8.09927	8.08843	8.08954	8.13339	8.09859	8.09908	8.10952	8.11367
1.16875	8.16407	8.15157	8.14993	8.13315	8.12738	8.13334	8.12572	8.11525	8.08745	8.0985	8.11736	8.09953	8.09356	8.38275	8.1303	8.13394	8.13745	8.11388	8.10588	8.11196	8.11728	8.08588	8.10719	8.09708	8.10354	8.10551	8.11277	8.09174	8.09146	8.1042	8.11406	8.10946	8.11249	8.12153	8.10469	8.10875	8.12918	8.10448	8.12267	8.1006	8.1014	8.09517	8.09108	8.097	8.12872	8.10306	8.10011	8.10929	8.10567
1.17	8.16091	8.15866	8.14246	8.14191	8.13746	8.12731	8.1221	8.11291	8.09247	8.0958	8.10399	8.10419	8.09591	8.3916	8.11571	8.13577	8.14325	8.11367	8.11181	8.11471	8.11275	8.09408	8.1045	8.09841	8.11997	8.10452	8.11175	8.09909	8.0962	8.09987	8.11746	8.11374	8.11928	8.11053	8.10742	8.11531	8.12127	8.10876	8.11245	8.0943	8.10358	8.09141	8.08242	8.09699	8.12234	8.10019	8.10275	8.10342	8.10648
1.17125	8.15973	8.15622	8.14886	8.1382	8.13388	8.13546	8.11509	8.11739	8.09439	8.08578	8.11467	8.09391	8.09888	8.39541	8.12011	8.15117	8.1519	8.11194	8.11386	8.11246	8.1184	8.08692	8.09646	8.09956	8.11365	8.10006	8.11095	8.09496	8.09716	8.0977	8.11005	8.10945	8.11017	8.11391	8.10448	8.12459	8.13404	8.11367	8.10871	8.10137	8.10224	8.09072	8.09768	8.08755	8.12957	8.10121	8.09637	8.1056	8.11413
1.1725	8.15704	8.14647	8.14707	8.12985	8.13152	8.12932	8.12056	8.11631	8.0928	8.09159	8.10948	8.09186	8.09627	8.3824	8.12328	8.14437	8.15351	8.11089	8.1039	8.10715	8.10999	8.09928	8.10996	8.1021	8.10439	8.09711	8.10956	8.10054	8.10318	8.09273	8.11425	8.11746	8.11084	8.11287	8.09643	8.11148	8.12958	8.11428	8.10268	8.09734	8.10161	8.10381	8.09348	8.09899	8.12339	8.09563	8.10417	8.10099	8.1083
1.17375	8.16369	8.15579	8.1401	8.12887	8.13087	8.13835	8.12977	8.11245	8.08568	8.10753	8.11201	8.10983	8.09257	8.38176	8.11949	8.13685	8.14523	8.1112	8.11085	8.11703	8.1148	8.09584	8.09618	8.10535	8.10882	8.10806	8.11736	8.09662	8.08669	8.09565	8.1191	8.11615	8.11378	8.11245	8.10325	8.11448	8.13321	8.11142	8.1121	8.09842	8.10413	8.09311	8.09318	8.09832	8.12158	8.10621	8.09947	8.10128	8.11345
1.175	8.15952	8.14898	8.14519	8.12633	8.12261	8.13373	8.12167	8.11653	8.09494	8.09835	8.11657	8.09565	8.0959	8.3857	8.13088	8.1344	8.15046	8.10051	8.10647	8.11505	8.10721	8.09041	8.10937	8.09627	8.11017	8.10531	8.10617	8.09505	8.10368	8.10203	8.11187	8.11519	8.10958	8.10853	8.10181	8.11227	8.13171	8.1019	8.10079	8.10649	8.10908	8.09659	8.08513	8.09285	8.11859	8.10529	8.1006	8.10649	8.10282
1.17625	8.16221	8.14973	8.14917	8.13923	8.12769	8.14258	8.1226	8.1106	8.08952	8.09846	8.10756	8.09703	8.09806	8.40017	8.1239	8.14376	8.14005	8.11774	8.10599	8.12295	8.12221	8.08946	8.10114	8.10111	8.12554	8.10782	8.10508	8.09735	8.1022	8.09545	8.10903	8.10768	8.10908	8.1191	8.10235	8.11186	8.13342	8.10534	8.111	8.109	8.11942	8.08959	8.09445	8.09291	8.12874	8.09977	8.09466	8.10665	8.10513
1.1775	8.15612	8.14977	8.13786	8.13734	8.12625	8.13613	8.127	8.11947	8.09133	8.10078	8.10497	8.09633	8.09197	8.38801	8.12315	8.14734	8.15047	8.11329	8.11065	8.12178	8.11191	8.09896	8.10375	8.09518	8.11093	8.10598	8.1131	8.09204	8.10536	8.10444	8.11861	8.11575	8.1155	8.1144	8.10721	8.11384	8.13236	8.10396	8.10526	8.10873	8.10663	8.09915	8.09378	8.08341	8.12979	8.09903	8.09097	8.11106	8.10095
1.17875	8.1704	8.157	8.14291	8.13676	8.13454	8.13498	8.12569	8.11941	8.09469	8.10004	8.1119	8.09027	8.09766	8.38893	8.13216	8.13842	8.14675	8.10661	8.11293	8.12623	8.10947	8.09339	8.10296	8.09671	8.11065	8.10498	8.11678	8.09616	8.0957	8.09853	8.11529	8.10623	8.11125	8.10707	8.10433	8.11418	8.12894	8.10621	8.10819	8.10976	8.1078	8.09195	8.08928	8.09454	8.12637	8.1014	8.09736	8.10562	8.10538
1.18	8.16757	8.15941	8.14001	8.12774	8.13532	8.13567	8.11798	8.11738	8.09607	8.10689	8.10951	8.09932	8.10349	8.38801	8.12063	8.14001	8.14232	8.11818	8.11489	8.11483	8.12096	8.09956	8.09355	8.09005	8.10221	8.09905	8.11261	8.08875	8.0904	8.09379	8.11386	8.12068	8.11618	8.11674	8.1036	8.11115	8.12843	8.11206	8.10055	8.10134	8.10673	8.09517	8.09561	8.09544	8.12251	8.10079	8.09285	8.11228	8.11045
1.18125	8.15643	8.15783	8.14046	8.13312	8.13324	8.13568	8.12915	8.11477	8.09965	8.10146	8.10761	8.08901	8.0934	8.38002	8.12468	8.14409	8.14238	8.11596	8.10846	8.11155	8.10732	8.10007	8.10128	8.09751	8.1172	8.10045	8.11371	8.0936	8.0983	8.09407	8.11451	8.11381	8.12105	8.11007	8.10421	8.11213	8.13405	8.10962	8.10445	8.09878	8.10192	8.09527	8.09119	8.09055	8.12239	8.10419	8.09456	8.10876	8.1074
1.1825	8.16231	8.15296	8.1519	8.13602	8.12068	8.14388	8.12466	8.11741	8.09806	8.09545	8.11161	8.09914	8.09427	8.38453	8.1251	8.1317	8.14689	8.11332	8.10572	8.12225	8.11563	8.09345	8.09984	8.10318	8.10534	8.10147	8.11178	8.09086	8.09515	8.09182	8.10875	8.11196	8.12006	8.10805	8.10184	8.10841	8.13516	8.11411	8.1005	8.10548	8.10426	8.09433	8.09112	8.09181	8.12382	8.10654	8.09025	8.11135	8.10574
1.18375	8.15728	8.15565	8.13994	8.13293	8.12994	8.12829	8.12521	8.11503	8.0953	8.09893	8.10935	8.08922	8.1035	8.3904	8.13408	8.13182	8.1435	8.1157	8.1056	8.12134	8.12082	8.08233	8.10704	8.10077	8.10421	8.09586	8.11091	8.09539	8.09257	8.09494	8.10868	8.11648	8.1087	8.11268	8.09658	8.11947	8.13663	8.10108	8.10703	8.10386	8.09886	8.09693	8.09146	8.10419	8.12619	8.09954	8.10345	8.11551	8.11132
1.185	8.15729	8.15653	8.14287	8.13863	8.1314	8.14057	8.12563	8.11307	8.10215	8.10243	8.11954	8.10219	8.0923	8.3886	8.12227	8.15089	8.14201	8.11817	8.11047	8.1154	8.11101	8.09525	8.10598	8.10429	8.11439	8.10228	8.1126	8.09456	8.09567	8.10127	8.10996	8.11045	8.11164	8.11246	8.09779	8.1071	8.12804	8.10999	8.10002	8.10348	8.10227	8.0914	8.08239	8.08818	8.12598	8.10243	8.09814	8.10166	8.10358
1.18625	8.16919	8.14825	8.1386	8.13035	8.12784	8.13892	8.12409	8.11577	8.09528	8.10253	8.12155	8.09599	8.10026	8.39455	8.12722	8.1459	8.14315	8.11097	8.10274	8.11502	8.11052	8.0954	8.1038	8.10955	8.11694	8.09733	8.1113	8.10237	8.0886	8.09979	8.11064	8.10411	8.11038	8.12628	8.10987	8.11723	8.12568	8.10961	8.10678	8.09994	8.10527	8.10275	8.09421	8.0954	8.12603	8.10587	8.09996	8.10642	8.10401
1.1875	8.16391	8.14512	8.13688	8.13585	8.13041	8.13331	8.11856	8.11485	8.09054	8.1076	8.10847	8.09251	8.09625	8.38541	8.12672	8.13471	8.13543	8.10963	8.10631	8.11317	8.11174	8.09225	8.10064	8.10851	8.11275	8.10461	8.11365	8.09872	8.10136	8.11192	8.11342	8.12447	8.11472	8.11277	8.09428	8.11224	8.12643	8.10942	8.10537	8.10346	8.09296	8.09244	8.10055	8.08887	8.13414	8.09754	8.09252	8.10304	8.10454
1.18875	8.16277	8.15154	8.1398	8.13597	8.12762	8.13755	8.12571	8.10885	8.09928	8.09831	8.1162	8.09307	8.10359	8.39133	8.1205	8.14377	8.14303	8.11514	8.11504	8.11024	8.11133	8.09778	8.10701	8.10132	8.11535	8.10275	8.1134	8.09489	8.10203	8.10183	8.11643	8.11732	8.11498	8.11249	8.10294	8.10887	8.13538	8.10065	8.11005	8.11161	8.09643	8.0898	8.08268	8.08924	8.12186	8.10047	8.09737	8.11553	8.1175
1.19	8.16166	8.15211	8.14095	8.13989	8.12858	8.13814	8.12292	8.11162	8.09185	8.10283	8.10666	8.09073	8.09511	8.38939	8.12314	8.13781	8.14563	8.1189	8.10548	8.11639	8.11291	8.10438	8.10523	8.10462	8.12527	8.10557	8.1158	8.09518	8.09445	8.10761	8.11328	8.1113	8.11283	8.10638	8.09897	8.11345	8.13313	8.1114	8.10153	8.10431	8.09524	8.08836	8.09033	8.09161	8.13055	8.10084	8.09728	8.09697	8.11941
1.19125	8.16636	8.15423	8.13549	8.13566	8.12282	8.13518	8.11879	8.10483	8.09223	8.09958	8.1164	8.09114	8.09871	8.38719	8.12526	8.14621	8.13796	8.11348	8.10628	8.11661	8.11514	8.0974	8.09763	8.09843	8.10946	8.11055	8.11075	8.09252	8.09591	8.0917	8.11121	8.10895	8.10956	8.11524	8.10854	8.11235	8.1334	8.1058	8.1033	8.10678	8.09594	8.09233	8.08974	8.09428	8.1278	8.10437	8.09778	8.1099	8.10232
1.1925	8.16625	8.16228	8.14393	8.12914	8.1285	8.13437	8.12575	8.11376	8.09737	8.09436	8.11592	8.09681	8.09546	8.3965	8.12209	8.14143	8.13929	8.11327	8.10616	8.1143	8.11351	8.09101	8.10375	8.10091	8.11086	8.10777	8.11049	8.09299	8.09207	8.09649	8.11627	8.1202	8.12085	8.1186	8.09767	8.11424	8.13382	8.11909	8.10298	8.10421	8.09915	8.09882	8.08481	8.10225	8.13438	8.09479	8.08996	8.10235	8.1044
1.19375	8.16031	8.15234	8.14003	8.13213	8.12515	8.13552	8.126	8.11003	8.09039	8.0966	8.11065	8.09064	8.09928	8.38416	8.11501	8.1419	8.14397	8.1108	8.11424	8.11174	8.11926	8.08984	8.10597	8.10446	8.10468	8.10771	8.10757	8.09613	8.09591	8.09931	8.10937	8.11035	8.11216	8.11914	8.10259	8.11166	8.12704	8.10912	8.10699	8.10153	8.09595	8.09501	8.09311	8.09367	8.11785	8.10242	8.08667	8.11253	8.11246
1.195	8.15179	8.15221	8.14895	8.13441	8.12479	8.13865	8.12011	8.11484	8.09228	8.09431	8.10897	8.0927	8.09488	8.39652	8.1224	8.13732	8.14464	8.11595	8.10987	8.12319	8.11835	8.09822	8.10255	8.10324	8.10659	8.10711	8.11519	8.09046	8.11129	8.09739	8.11023	8.11333	8.10513	8.11477	8.10539	8.10786	8.1281	8.10538	8.10673	8.10006	8.10153	8.09897	8.09199	8.09214	8.12688	8.09879	8.09422	8.09855	8.11211
1.19625	8.16202	8.15185	8.14241	8.13971	8.12948	8.13388	8.11472	8.11661	8.09144	8.10056	8.09659	8.0903	8.09915	8.39147	8.12363	8.13878	8.14046	8.11489	8.11529	8.1171	8.1156	8.09246	8.10386	8.10698	8.11391	8.10311	8.11906	8.09643	8.09744	8.09216	8.11025	8.12053	8.11516	8.11025	8.10191	8.11849	8.13703	8.1176	8.11613	8.09939	8.10532	8.08758	8.09543	8.08403	8.12816	8.0995	8.1016	8.10542	8.11718
1.1975	8.16259	8.15853	8.13919	8.13565	8.13068	8.13152	8.12604	8.11186	8.09416	8.10541	8.11681	8.08837	8.08896	8.38301	8.12446	8.13812	8.1432	8.11009	8.11807	8.10767	8.11082	8.08999	8.10709	8.10578	8.10219	8.10171	8.11856	8.08953	8.09527	8.10285	8.11034	8.11335	8.11056	8.10285	8.09739	8.11741	8.12527	8.10662	8.10054	8.10145	8.10266	8.09214	8.09672	8.09859	8.12986	8.10022	8.10261	8.10344	8.09997
1.19875	8.1581	8.15371	8.14408	8.13447	8.13423	8.13281	8.12187	8.11349	8.09384	8.10009	8.11137	8.09567	8.09364	8.38692	8.12589	8.1468	8.14501	8.11094	8.11228	8.11534	8.11609	8.10063	8.10297	8.09936	8.11547	8.10397	8.10854	8.09444	8.10056	8.10137	8.11933	8.1137	8.11052	8.11037	8.10302	8.11539	8.12936	8.11003	8.10713	8.10358	8.09825	8.09203	8.08982	8.08454	8.1275	8.09781	8.09101	8.10696	8.1009
1.2	8.15476	8.15057	8.13887	8.13474	8.13178	8.14196	8.12679	8.12121	8.10555	8.09703	8.10873	8.09534	8.09879	8.39199	8.12578	8.13714	8.14393	8.117	8.10774	8.11481	8.12003	8.09774	8.10312	8.1006	8.11691	8.10146	8.11101	8.0844	8.10212	8.09907	8.11828	8.11871	8.10371	8.11015	8.10607	8.1146	8.12788	8.10652	8.11061	8.10542	8.10206	8.09706	8.09088	8.09068	8.12087	8.1066	8.10056	8.11239	8.10986
1.20125	8.1614	8.15222	8.13758	8.14187	8.13605	8.14738	8.1189	8.11226	8.08972	8.09492	8.11963	8.09368	8.09784	8.39342	8.12165	8.14456	8.1405	8.11649	8.10738	8.11801	8.11406	8.08722	8.10132	8.10451	8.10733	8.10752	8.11281	8.09549	8.10168	8.09393	8.11131	8.12738	8.11209	8.12144	8.10365	8.12109	8.13267	8.11266	8.11142	8.09565	8.11093	8.09583	8.09098	8.09392	8.12632	8.0977	8.09843	8.09969	8.10953
1.2025	8.16392	8.14332	8.14105	8.1387	8.13057	8.13731	8.11986	8.1256	8.09279	8.08816	8.11872	8.09333	8.09373	8.38785	8.1139	8.15148	8.14018	8.11962	8.11252	8.11511	8.12547	8.0934	8.11004	8.09228	8.10923	8.1018	8.11385	8.09706	8.0981	8.09655	8.11053	8.11072	8.11602	8.11919	8.10479	8.11429	8.12632	8.11328	8.10057	8.10412	8.09771	8.09292	8.09365	8.09912	8.12297	8.09596	8.10097	8.10706	8.1173
1.20375	8.15814	8.1491	8.15026	8.14012	8.1335	8.13455	8.12638	8.1167	8.09395	8.10003	8.11289	8.10285	8.10923	8.39556	8.12072	8.14406	8.13905	8.11492	8.10721	8.11547	8.12075	8.08994	8.09814	8.09569	8.10386	8.10802	8.10226	8.09193	8.09881	8.10726	8.12304	8.1118	8.11457	8.12024	8.10106	8.11816	8.13813	8.11514	8.09927	8.10996	8.10606	8.10402	8.09065	8.09675	8.13062	8.09889	8.09981	8.10249	8.10463
1.205	8.16224	8.15018	8.13749	8.13562	8.12353	8.13121	8.12878	8.1153	8.09369	8.09325	8.10828	8.09632	8.09695	8.38599	8.12532	8.13509	8.15129	8.10993	8.10858	8.11326	8.11416	8.10457	8.10897	8.1074	8.10888	8.11384	8.10768	8.09603	8.09592	8.09863	8.11543	8.11342	8.11467	8.11334	8.10136	8.12312	8.13834	8.0937	8.10568	8.10244	8.09868	8.08239	8.09478	8.09546	8.12691	8.0938	8.09424	8.10678	8.11275
1.20625	8.16681	8.1529	8.14464	8.13389	8.12547	8.1422	8.1241	8.11574	8.09077	8.09798	8.11353	8.10754	8.09292	8.38451	8.13131	8.15112	8.14079	8.11248	8.1139	8.11583	8.11331	8.0952	8.11012	8.0923	8.11384	8.10156	8.11286	8.09915	8.09701	8.1011	8.11819	8.10924	8.11414	8.11384	8.11173	8.11977	8.13427	8.11321	8.11145	8.09139	8.09902	8.0939	8.08744	8.09182	8.1313	8.09863	8.0963	8.10803	8.10951
1.2075	8.16169	8.15469	8.14633	8.12894	8.12302	8.13244	8.12795	8.12279	8.09415	8.09327	8.11707	8.09898	8.09389	8.39526	8.12087	8.13851	8.14712	8.10492	8.10827	8.11846	8.11777	8.09061	8.10038	8.10568	8.10298	8.10719	8.11762	8.08602	8.09355	8.09396	8.10846	8.11428	8.10748	8.12346	8.0976	8.11294	8.13714	8.11072	8.10909	8.10244	8.0961	8.08853	8.08844	8.09129	8.12646	8.09992	8.09873	8.10101	8.11234
1.20875	8.16076	8.15018	8.13749	8.14282	8.12579	8.13876	8.12645	8.11769	8.09318	8.09896	8.11815	8.09833	8.09708	8.38927	8.12294	8.13936	8.14606	8.11171	8.11005	8.11249	8.11039	8.10619	8.10048	8.10146	8.11622	8.10764	8.11124	8.09303	8.09923	8.11129	8.12089	8.10804	8.12354	8.11277	8.11133	8.10812	8.13171	8.11082	8.10537	8.09936	8.09737	8.09271	8.09417	8.09693	8.12667	8.10191	8.09656	8.10886	8.1097
1.21	8.16018	8.15059	8.143	8.1358	8.12653	8.13261	8.11833	8.1174	8.08218	8.09666	8.11443	8.08969	8.09893	8.39242	8.12454	8.13671	8.14333	8.11061	8.10979	8.10932	8.11674	8.09624	8.10352	8.11133	8.11187	8.10728	8.10777	8.09937	8.1009	8.10493	8.11453	8.11046	8.10738	8.12083	8.10625	8.11525	8.13634	8.11118	8.11103	8.10197	8.09895	8.08816	8.09652	8.08674	8.12708	8.0979	8.09753	8.10732	8.09739
1.21125	8.15706	8.15756	8.13924	8.14443	8.12367	8.14791	8.12654	8.12183	8.0971	8.09363	8.10492	8.09394	8.09477	8.393	8.12319	8.14534	8.14007	8.11504	8.11373	8.116	8.1103	8.09846	8.10071	8.10402	8.10704	8.11194	8.11685	8.09298	8.10269	8.09605	8.11375	8.11742	8.1219	8.1192	8.11062	8.11102	8.13838	8.11602	8.10498	8.10719	8.09783	8.09211	8.09537	8.08983	8.11973	8.0927	8.10011	8.09836	8.10443
1.2125	8.15559	8.15467	8.14895	8.13822	8.13029	8.13942	8.12062	8.10846	8.09576	8.09927	8.12082	8.09924	8.08759	8.3812	8.12353	8.13809	8.15505	8.11831	8.10906	8.12003	8.11119	8.0914	8.10092	8.09921	8.11115	8.10007	8.12111	8.10149	8.10139	8.10177	8.1145	8.11431	8.11281	8.12036	8.10842	8.11011	8.12602	8.10401	8.09801	8.09896	8.10529	8.08582	8.09424	8.08589	8.12967	8.10257	8.10385	8.11053	8.10122
1.21375	8.15943	8.16146	8.14394	8.1306	8.12898	8.14187	8.13278	8.10862	8.09456	8.09896	8.10947	8.09962	8.10095	8.39088	8.12174	8.14404	8.14399	8.11659	8.10596	8.11863	8.11074	8.09583	8.10195	8.10277	8.11568	8.10329	8.11769	8.10181	8.08788	8.10005	8.11598	8.11426	8.10835	8.11448	8.10208	8.11621	8.13002	8.11852	8.10703	8.10731	8.0883	8.09579	8.09669	8.10201	8.12605	8.09375	8.08937	8.10493	8.10675
1.215	8.16616	8.14389	8.13729	8.12756	8.13817	8.13747	8.11835	8.11905	8.08586	8.09674	8.11428	8.09615	8.09781	8.38992	8.12148	8.13465	8.14942	8.10897	8.11052	8.11753	8.11169	8.09895	8.10303	8.09279	8.09981	8.10071	8.11533	8.08911	8.09458	8.09704	8.11004	8.11228	8.11052	8.10874	8.10041	8.11168	8.1247	8.11115	8.10419	8.09105	8.09576	8.09163	8.09047	8.09611	8.12028	8.10077	8.09452	8.10254	8.10279
1.21625	8.15457	8.16224	8.14354	8.13665	8.13251	8.13547	8.13044	8.11981	8.10253	8.09834	8.11501	8.10302	8.10207	8.39372	8.13031	8.14328	8.13426	8.11207	8.10027	8.11025	8.10884	8.09355	8.10038	8.10194	8.11402	8.1052	8.11898	8.09132	8.10742	8.10301	8.10784	8.11686	8.10878	8.10497	8.09318	8.11613	8.13	8.11304	8.10588	8.10509	8.10125	8.08565	8.09808	8.09023	8.12187	8.10305	8.09766	8.10778	8.12483
1.2175	8.16184	8.15048	8.14698	8.13591	8.13181	8.1341	8.12436	8.11425	8.08291	8.10814	8.10963	8.09638	8.09384	8.38279	8.12203	8.14392	8.14092	8.11468	8.10613	8.12257	8.11304	8.0953	8.10038	8.09858	8.10944	8.10904	8.09943	8.09136	8.10011	8.09557	8.11596	8.11487	8.10165	8.11346	8.10598	8.10861	8.1306	8.10719	8.11704	8.10649	8.10758	8.09386	8.09117	8.09075	8.12097	8.10478	8.10511	8.10725	8.10939
1.21875	8.15804	8.15761	8.1444	8.13277	8.12947	8.13131	8.12994	8.12419	8.09428	8.09759	8.1085	8.09369	8.10198	8.38772	8.12909	8.1442	8.14087	8.10683	8.10916	8.11148	8.1127	8.09659	8.10125	8.09279	8.11125	8.10484	8.12183	8.08176	8.10428	8.09893	8.11517	8.1227	8.11547	8.11502	8.10428	8.11506	8.13002	8.1083	8.10737	8.08971	8.10335	8.0842	8.09212	8.0986	8.12989	8.10812	8.09918	8.10419	8.11108
1.22	8.15169	8.14649	8.14898	8.14052	8.12233	8.13171	8.12054	8.11584	8.08885	8.09779	8.11059	8.09938	8.10321	8.39506	8.13005	8.14604	8.14269	8.11455	8.11289	8.11247	8.11152	8.09242	8.10772	8.1046	8.1112	8.1017	8.11055	8.09504	8.09988	8.10305	8.11162	8.1079	8.11452	8.10582	8.10737	8.11152	8.14032	8.11221	8.09907	8.10324	8.10346	8.08877	8.08816	8.09115	8.12	8.10384	8.09921	8.10531	8.11369
1.22125	8.16076	8.15575	8.14917	8.12932	8.12626	8.14072	8.11746	8.11948	8.10242	8.0934	8.1157	8.09894	8.09727	8.38612	8.12524	8.14525	8.14082	8.10691	8.11419	8.12294	8.11307	8.08532	8.112	8.09988	8.11068	8.10383	8.10818	8.09849	8.09398	8.08665	8.11276	8.11121	8.11336	8.11721	8.10684	8.11081	8.13119	8.10835	8.10428	8.10187	8.10862	8.09458	8.087	8.08877	8.12104	8.10523	8.0923	8.10183	8.10695
1.2225	8.16298	8.15751	8.14171	8.13994	8.1275	8.13573	8.11644	8.12397	8.09142	8.09987	8.10695	8.09152	8.09556	8.38969	8.12342	8.14375	8.14396	8.10815	8.11418	8.11576	8.11518	8.10037	8.10603	8.1003	8.12425	8.10201	8.11343	8.09104	8.09751	8.10371	8.11609	8.12252	8.11503	8.10788	8.10301	8.10968	8.13437	8.11101	8.11287	8.09736	8.10173	8.09967	8.08727	8.10027	8.12549	8.09523	8.10167	8.10405	8.11005
1.22375	8.15283	8.14889	8.14614	8.13815	8.13263	8.13934	8.11914	8.11649	8.09398	8.10248	8.10723	8.09596	8.09797	8.38712	8.12297	8.14611	8.1481	8.10609	8.11444	8.12011	8.1105	8.09682	8.10222	8.10515	8.10755	8.09943	8.11542	8.10085	8.09813	8.0938	8.11889	8.113	8.10336	8.10824	8.10333	8.11445	8.12399	8.0984	8.10272	8.09768	8.09811	8.08577	8.09474	8.08873	8.12383	8.10133	8.10206	8.10348	8.10501
1.225	8.15086	8.16049	8.13426	8.12999	8.12585	8.13791	8.12615	8.11582	8.09749	8.09901	8.11071	8.0929	8.0968	8.38604	8.11804	8.13446	8.1426	8.11409	8.1064	8.11636	8.11856	8.09699	8.09471	8.09753	8.11521	8.10354	8.11401	8.08659	8.09877	8.09887	8.10954	8.10831	8.115	8.10669	8.10063	8.12325	8.13709	8.10807	8.10356	8.09823	8.1061	8.09661	8.09523	8.09857	8.12837	8.1004	8.09013	8.10841	8.11666
1.22625	8.16018	8.1495	8.14134	8.13317	8.12184	8.12968	8.11831	8.11972	8.09409	8.10309	8.1084	8.09216	8.10314	8.38194	8.12496	8.13805	8.13492	8.11247	8.10881	8.11638	8.11468	8.09503	8.10188	8.1099	8.1114	8.10275	8.11081	8.09533	8.0885	8.09288	8.11503	8.11045	8.10357	8.11089	8.10117	8.1177	8.13543	8.11269	8.11125	8.09289	8.09807	8.09141	8.09198	8.08617	8.12213	8.09091	8.08777	8.09989	8.11621
1.2275	8.15353	8.15473	8.14144	8.13427	8.14005	8.15013	8.11998	8.11687	8.10616	8.09659	8.10992	8.09641	8.09144	8.39502	8.12998	8.13461	8.13907	8.11751	8.10948	8.11287	8.11628	8.093	8.10168	8.09732	8.10553	8.10342	8.10932	8.09513	8.09959	8.09674	8.11655	8.1132	8.11155	8.10883	8.10868	8.11309	8.14153	8.10674	8.1121	8.1046	8.10984	8.09009	8.08442	8.09446	8.12865	8.10165	8.10067	8.10814	8.1019
1.22875	8.15279	8.14837	8.13346	8.14421	8.12133	8.14323	8.11582	8.12203	8.09367	8.10369	8.11659	8.10313	8.08825	8.38363	8.12968	8.13749	8.14804	8.11065	8.11216	8.12168	8.11672	8.10174	8.10245	8.10036	8.11453	8.11031	8.12027	8.10635	8.10098	8.09062	8.11252	8.11762	8.11126	8.11588	8.10182	8.11869	8.13265	8.1045	8.10279	8.0968	8.10551	8.09805	8.08794	8.0899	8.12197	8.09361	8.09688	8.1103	8.1028
1.23	8.17222	8.15821	8.14245	8.14156	8.12787	8.12899	8.12205	8.12073	8.1007	8.09968	8.1094	8.09819	8.10394	8.38897	8.12241	8.14702	8.14923	8.12152	8.10693	8.11511	8.11033	8.10036	8.09792	8.10076	8.10836	8.10484	8.10756	8.09	8.10122	8.0941	8.10715	8.11614	8.11643	8.11053	8.0992	8.11271	8.12446	8.11822	8.10271	8.09862	8.1084	8.10217	8.09095	8.09025	8.12381	8.09721	8.09719	8.10598	8.10928
1.23125	8.16351	8.15793	8.14153	8.13842	8.12991	8.141	8.12444	8.11686	8.08614	8.10055	8.10735	8.08983	8.10565	8.3863	8.13013	8.13206	8.14228	8.11656	8.10074	8.10757	8.11523	8.08909	8.09504	8.10607	8.11328	8.10493	8.11408	8.09943	8.10072	8.10317	8.11576	8.1189	8.11156	8.10106	8.10267	8.11162	8.14215	8.11982	8.1119	8.10509	8.10342	8.09022	8.09097	8.10219	8.12295	8.10145	8.09263	8.10067	8.10718
1.2325	8.16669	8.15053	8.14189	8.13304	8.12389	8.13382	8.12829	8.11249	8.08799	8.09355	8.11322	8.09784	8.08771	8.38854	8.12198	8.13773	8.14457	8.10803	8.11329	8.11305	8.10603	8.09862	8.10861	8.10118	8.10964	8.10087	8.11137	8.087	8.10254	8.09799	8.11369	8.11388	8.11864	8.11794	8.11077	8.10954	8.13407	8.12029	8.10907	8.09879	8.09704	8.09852	8.08142	8.0859	8.13276	8.09538	8.10526	8.10517	8.10413
1.23375	8.16718	8.15593	8.14148	8.14101	8.12696	8.13752	8.12607	8.11464	8.08942	8.089	8.11543	8.08962	8.09563	8.39095	8.12904	8.14225	8.14	8.10532	8.11267	8.114	8.10776	8.09441	8.09577	8.09669	8.11162	8.1158	8.10688	8.0887	8.09928	8.08508	8.12268	8.11305	8.11866	8.11533	8.10558	8.11283	8.13381	8.1072	8.10275	8.10615	8.09725	8.08938	8.09109	8.09709	8.12246	8.09935	8.09537	8.10534	8.10611
1.235	8.15578	8.14769	8.13814	8.13175	8.12204	8.13038	8.12631	8.12095	8.09398	8.09195	8.11319	8.08498	8.09884	8.39239	8.12084	8.13548	8.13805	8.12181	8.11008	8.11441	8.1161	8.09645	8.10046	8.10511	8.10975	8.10711	8.11506	8.09561	8.10475	8.09493	8.11571	8.11095	8.11788	8.11391	8.10737	8.11608	8.14138	8.10945	8.10958	8.10071	8.10084	8.09467	8.08547	8.08695	8.12871	8.1041	8.09232	8.10265	8.10356
1.23625	8.16351	8.15161	8.13856	8.13514	8.12969	8.1345	8.12364	8.11218	8.10116	8.09474	8.11292	8.09145	8.09702	8.37747	8.12523	8.13665	8.14633	8.11389	8.1048	8.1089	8.12518	8.08646	8.10449	8.09821	8.1064	8.1015	8.10916	8.09488	8.10077	8.09434	8.11788	8.12042	8.11856	8.10552	8.10195	8.10011	8.12957	8.1054	8.10156	8.10496	8.10002	8.0931	8.09325	8.09384	8.12162	8.09132	8.09478	8.10586	8.11357
1.2375	8.16534	8.16261	8.14277	8.13195	8.12913	8.13295	8.12289	8.12145	8.10081	8.09987	8.11586	8.09551	8.09089	8.38441	8.12491	8.13927	8.1436	8.11761	8.1096	8.11213	8.1193	8.0973	8.10629	8.09039	8.10631	8.10541	8.11338	8.08837	8.09995	8.09706	8.11374	8.11318	8.12026	8.11407	8.10719	8.10513	8.13569	8.10598	8.10851	8.10093	8.10087	8.09251	8.09029	8.09205	8.12549	8.11074	8.10293	8.10468	8.10513
1.23875	8.16404	8.15915	8.13791	8.13102	8.12616	8.13734	8.11511	8.11573	8.09154	8.10313	8.11258	8.0819	8.08923	8.38264	8.12361	8.13086	8.14857	8.11102	8.11125	8.11684	8.12954	8.09144	8.10793	8.09413	8.1101	8.09953	8.114	8.0953	8.10147	8.09393	8.12117	8.11085	8.11344	8.10545	8.10337	8.11166	8.13207	8.11301	8.10856	8.10375	8.09935	8.09413	8.0858	8.09912	8.11685	8.09661	8.10003	8.10425	8.11205
1.24	8.16118	8.15719	8.13579	8.13741	8.1254	8.1378	8.12356	8.10923	8.09599	8.09949	8.10748	8.09883	8.09248	8.39494	8.12521	8.13972	8.14979	8.12034	8.11057	8.11913	8.11364	8.09394	8.10703	8.10396	8.11154	8.10237	8.11894	8.09472	8.09368	8.09774	8.11574	8.11216	8.11411	8.1112	8.10263	8.11774	8.12821	8.11553	8.10569	8.09845	8.10557	8.08951	8.08663	8.0889	8.12651	8.10457	8.10486	8.11166	8.1136
1.24125	8.16379	8.15167	8.14764	8.13182	8.12693	8.14082	8.12679	8.1159	8.09503	8.09721	8.10667	8.09473	8.09196	8.3864	8.12174	8.13889	8.14513	8.10973	8.11867	8.12468	8.11788	8.09242	8.10217	8.09528	8.11009	8.1039	8.10793	8.09669	8.1006	8.09837	8.10971	8.11499	8.1117	8.11016	8.09802	8.11491	8.13516	8.11238	8.1118	8.09991	8.10336	8.09426	8.09114	8.09331	8.12241	8.09498	8.0904	8.09793	8.1119
1.2425	8.16377	8.15638	8.13653	8.13387	8.1228	8.13841	8.11908	8.11452	8.10158	8.0994	8.10988	8.10003	8.09551	8.38846	8.12448	8.14148	8.14705	8.11571	8.11984	8.12024	8.10517	8.09685	8.10095	8.10224	8.11737	8.10996	8.12227	8.09176	8.10372	8.1036	8.1115	8.11092	8.10049	8.10775	8.10515	8.11489	8.13938	8.10691	8.10772	8.10173	8.11045	8.09111	8.08485	8.09885	8.13008	8.09682	8.09991	8.09713	8.11212
1.24375	8.16323	8.14364	8.14479	8.13164	8.12007	8.13327	8.12441	8.11459	8.08639	8.10308	8.10451	8.09438	8.09896	8.39367	8.1158	8.13416	8.1454	8.10882	8.11102	8.11542	8.11812	8.09448	8.10499	8.10482	8.1099	8.10304	8.10716	8.09284	8.10557	8.10439	8.11705	8.11031	8.11929	8.11961	8.10915	8.11812	8.12822	8.10287	8.10522	8.09208	8.10202	8.08884	8.0896	8.08921	8.12264	8.10085	8.09295	8.10461	8.11741
1.245	8.17349	8.15274	8.14163	8.13603	8.13026	8.13409	8.12483	8.119	8.09471	8.08992	8.11436	8.09968	8.09175	8.38985	8.123	8.1421	8.14669	8.10946	8.1147	8.11267	8.11522	8.08941	8.09716	8.09929	8.11015	8.10587	8.11795	8.08751	8.0957	8.08994	8.11217	8.10621	8.12549	8.11074	8.10291	8.11321	8.13517	8.10801	8.10805	8.09609	8.10061	8.08358	8.08828	8.08353	8.12149	8.09754	8.091	8.09932	8.10704
1.24625	8.16126	8.15352	8.14107	8.14298	8.12734	8.14367	8.12729	8.10991	8.08741	8.10134	8.10183	8.09655	8.09497	8.38599	8.13417	8.14069	8.146	8.11181	8.10778	8.11618	8.10975	8.08974	8.09748	8.09838	8.11028	8.10979	8.11076	8.08937	8.10044	8.1007	8.12335	8.12037	8.11608	8.11076	8.10312	8.11427	8.13035	8.10907	8.10887	8.10968	8.10342	8.09493	8.08881	8.09138	8.12564	8.09711	8.09937	8.11512	8.10735
1.2475	8.15321	8.1567	8.13785	8.13841	8.13019	8.14067	8.12804	8.11567	8.08465	8.09678	8.1087	8.09581	8.10266	8.39392	8.12843	8.13792	8.14841	8.1081	8.11036	8.11553	8.11452	8.09102	8.10771	8.09902	8.10874	8.10084	8.12038	8.09074	8.09852	8.10241	8.11443	8.11631	8.11197	8.11396	8.10013	8.11181	8.12987	8.10863	8.10558	8.10374	8.09513	8.08941	8.08951	8.09811	8.12158	8.09963	8.09163	8.09974	8.10319
1.24875	8.16065	8.14556	8.14407	8.13705	8.12439	8.13681	8.12484	8.12179	8.0969	8.10252	8.11615	8.0855	8.09505	8.3904	8.12569	8.14689	8.14579	8.11065	8.10527	8.12173	8.12441	8.09652	8.10125	8.10258	8.11117	8.10307	8.11223	8.09595	8.1059	8.09877	8.11279	8.11306	8.10898	8.11539	8.10109	8.11685	8.12441	8.11153	8.11677	8.09829	8.10521	8.10012	8.09939	8.09099	8.11959	8.09671	8.10949	8.1025	8.10659
1.25	8.16341	8.14839	8.1371	8.14159	8.12878	8.13804	8.12305	8.12167	8.09658	8.09922	8.1139	8.09057	8.09279	8.39428	8.12785	8.14001	8.1427	8.11526	8.09311	8.10852	8.11002	8.08307	8.10625	8.09838	8.10774	8.10772	8.10822	8.09728	8.09321	8.08898	8.11135	8.11578	8.10936	8.11573	8.10361	8.10801	8.12447	8.10122	8.10706	8.10042	8.09635	8.08771	8.09525	8.09099	8.12477	8.09989	8.10056	8.11063	8.10899
1.25125	8.16781	8.14789	8.1415	8.13726	8.1358	8.13685	8.12898	8.12012	8.10858	8.09918	8.11714	8.09809	8.09899	8.39148	8.1184	8.14021	8.14338	8.10509	8.10339	8.10883	8.10934	8.09486	8.09648	8.09234	8.10685	8.10493	8.11181	8.09125	8.09118	8.10085	8.1088	8.12275	8.11475	8.10985	8.0984	8.12086	8.13018	8.11625	8.11288	8.104	8.10682	8.09639	8.08887	8.09189	8.13034	8.0972	8.09129	8.11809	8.11182
1.2525	8.16651	8.15593	8.14269	8.13634	8.12828	8.14001	8.1206	8.10984	8.09207	8.09583	8.1218	8.09839	8.09479	8.39042	8.12401	8.1474	8.14051	8.10657	8.11177	8.11484	8.11322	8.09464	8.10837	8.10347	8.11718	8.10532	8.11021	8.08806	8.09631	8.10608	8.11104	8.11816	8.11044	8.11353	8.10022	8.1106	8.13043	8.10966	8.10852	8.10282	8.10272	8.10041	8.09755	8.08986	8.13042	8.09404	8.10083	8.11034	8.1101
1.25375	8.15768	8.14959	8.15001	8.14433	8.13238	8.12988	8.13027	8.1149	8.09703	8.08857	8.10719	8.10638	8.09481	8.37796	8.11822	8.14357	8.14172	8.1168	8.10622	8.10357	8.11724	8.0956	8.10041	8.11123	8.10938	8.10579	8.11451	8.10085	8.10178	8.10373	8.11071	8.11175	8.11722	8.10962	8.10542	8.11241	8.12555	8.11559	8.10031	8.10078	8.09767	8.09832	8.08845	8.09883	8.12234	8.09416	8.09739	8.10357	8.10312
1.255	8.15866	8.1497	8.14358	8.13649	8.12746	8.13424	8.1234	8.11859	8.09528	8.09266	8.11489	8.09829	8.09876	8.38609	8.1215	8.13805	8.14516	8.11703	8.11316	8.11156	8.11238	8.09884	8.10588	8.10761	8.11237	8.10303	8.11656	8.09161	8.10002	8.10171	8.11234	8.11693	8.11896	8.12493	8.09937	8.10722	8.13905	8.10827	8.10624	8.09798	8.09593	8.10061	8.08981	8.08977	8.12378	8.09644	8.0953	8.10341	8.10431
1.25625	8.16076	8.15717	8.13997	8.13336	8.12652	8.13847	8.12153	8.11315	8.0972	8.09292	8.11103	8.09018	8.10457	8.38717	8.12856	8.13731	8.14279	8.11441	8.10304	8.1164	8.11514	8.09919	8.09988	8.10018	8.1184	8.11711	8.11215	8.09223	8.0951	8.09952	8.12097	8.10953	8.11504	8.10302	8.0992	8.11553	8.13803	8.11272	8.10607	8.10149	8.10987	8.09054	8.09731	8.0927	8.12528	8.09992	8.10264	8.10808	8.11062
[truncated: 2,995 more rows]
[truncated: 2 more columns]

## Sheet: 1.5 uM
0.00125	7.99454	7.99051	7.9776	8.00627	7.9793	7.98552	7.97829	7.97082	7.98276	7.95678	7.9533	7.95956	7.9807	7.98846	8.02802	8.01031	7.99251	8.0007	7.98628	7.9828	7.99422	7.97871	7.97259	7.97737	7.96471	7.96937	7.96791	7.94465	7.94131	7.96232	7.96579	7.94856	8.02397	7.96532	7.94846	7.96845	7.97431	7.96168	7.9772	7.94992	7.96883	7.97396	7.95886	7.97116
[truncated: 3,999 more rows]

[truncated: 2 more sheets: 2 uM, 2.5 uM]
