# Supplementary material for: Evolutionary fine-tuning of residual helix structure in disordered proteins manifests in complex structure and lifetime
Source: Commun Biol. 2023 Jan 18;6:63. doi: 10.1038/s42003-023-04445-6 (PMC9849366; doi:10.1038/s42003-023-04445-6)
Supplement: Supplementary file 3 — Supplementary Data 1 [file 42003_2023_4445_MOESM3_ESM.zip › Supplementary Data 1/DREB2A WT/Dissociation/koff WT 200 mM NaCl.xlsx]

## Sheet: 1.5 uM
0.0075	7.89648	7.92782	7.90801	7.92114	7.90312	7.90436	7.88641	7.93547	7.92984	7.92065	7.90153	7.93866	7.92084	7.95999	7.9028	7.98328	7.89775	7.96196
0.015	7.89846	7.93117	7.91575	7.92326	7.90847	7.89978	7.90053	7.93009	7.93004	7.90954	7.89375	7.91945	7.934	7.96318	7.92516	7.98982	7.90231	7.95156
0.0225	7.89571	7.92921	7.91571	7.91706	7.9169	7.90277	7.88439	7.94298	7.93034	7.91566	7.89445	7.92445	7.93109	7.95843	7.91646	7.98121	7.89432	7.95204
0.03	7.90165	7.92863	7.92334	7.92277	7.90247	7.90725	7.89692	7.93322	7.9357	7.91494	7.90603	7.92046	7.94518	7.96454	7.91436	7.9786	7.90714	7.95609
0.0375	7.88322	7.93728	7.90389	7.91167	7.89591	7.90055	7.88845	7.93773	7.93128	7.90271	7.89495	7.93285	7.94174	7.95979	7.91835	7.96854	7.89684	7.96255
0.045	7.88046	7.95408	7.90029	7.91574	7.9004	7.90628	7.8823	7.92942	7.92138	7.89699	7.90428	7.94014	7.93206	7.95957	7.91847	7.97822	7.89752	7.94845
0.0525	7.89057	7.96306	7.88806	7.90532	7.89221	7.90463	7.88144	7.9329	7.92982	7.90213	7.9012	7.95222	7.93211	7.95106	7.92148	7.98202	7.89882	7.93206
0.06	7.8873	7.96479	7.89545	7.89717	7.88161	7.91539	7.88032	7.92185	7.93972	7.89006	7.90133	7.95014	7.92368	7.95142	7.94536	7.98504	7.88768	7.9316
0.0675	7.89137	7.96392	7.89218	7.90334	7.88962	7.9127	7.88769	7.91706	7.9235	7.90493	7.89333	7.93568	7.93584	7.94836	7.93268	7.97482	7.89428	7.93497
0.075	7.8888	7.98564	7.88164	7.88556	7.89052	7.9134	7.8949	7.92771	7.9288	7.8904	7.87711	7.94997	7.91268	7.95823	7.93824	7.96558	7.89763	7.94105
0.0825	7.88988	7.97604	7.88356	7.88884	7.8897	7.91537	7.889	7.93858	7.92855	7.89388	7.89267	7.94655	7.92824	7.9556	7.94628	7.97152	7.89333	7.9385
0.09	7.89333	7.97268	7.89094	7.89561	7.88206	7.9127	7.89222	7.93067	7.93392	7.89996	7.88831	7.93905	7.93101	7.95518	7.94514	7.97607	7.90017	7.95017
0.0975	7.88791	7.98305	7.8919	7.90941	7.88745	7.91989	7.88963	7.933	7.92701	7.89269	7.89121	7.95023	7.92038	7.95461	7.95208	7.98572	7.89893	7.93356
0.105	7.89935	7.98571	7.88694	7.90935	7.8939	7.93667	7.88418	7.9407	7.92911	7.90221	7.88942	7.94742	7.92717	7.95782	7.95465	7.97187	7.90681	7.93912
0.1125	7.88963	7.99756	7.88062	7.89976	7.89461	7.92572	7.88652	7.93756	7.93031	7.89109	7.89304	7.95856	7.93213	7.95801	7.94501	7.98506	7.91507	7.93038
0.12	7.89605	7.98132	7.88057	7.89964	7.89845	7.91342	7.89452	7.93054	7.94155	7.90166	7.90034	7.95352	7.93178	7.95339	7.9489	7.97393	7.90156	7.94643
0.1275	7.89997	7.98434	7.89826	7.89426	7.90117	7.91893	7.89448	7.94754	7.93671	7.89056	7.88926	7.95043	7.92138	7.95776	7.9401	7.97736	7.9094	7.95244
0.135	7.89654	7.99032	7.89505	7.91547	7.90713	7.92458	7.89722	7.94181	7.93318	7.90355	7.89387	7.95176	7.92616	7.9628	7.95043	7.97353	7.90898	7.94208
0.1425	7.89518	7.98506	7.89042	7.90985	7.89989	7.93437	7.89894	7.93	7.93557	7.90356	7.88983	7.95892	7.92363	7.96383	7.94234	7.98419	7.9179	7.94291
0.15	7.89176	7.98782	7.90573	7.89598	7.89526	7.92967	7.9031	7.94404	7.95061	7.90359	7.90496	7.95268	7.92214	7.964	7.95594	7.97653	7.91955	7.9362
0.1575	7.90881	7.99662	7.90072	7.91248	7.89791	7.92831	7.89544	7.92855	7.93558	7.90296	7.908	7.95712	7.92858	7.96611	7.94193	7.98971	7.91465	7.93953
0.165	7.90362	7.98654	7.90125	7.89682	7.90613	7.93192	7.88943	7.95285	7.94235	7.89884	7.89964	7.95167	7.92706	7.95228	7.96191	7.99082	7.91494	7.93794
0.1725	7.90378	7.99418	7.90576	7.91972	7.90079	7.93411	7.90158	7.94744	7.94116	7.89363	7.90194	7.97002	7.92709	7.96044	7.95402	7.97241	7.91062	7.95021
0.18	7.91133	8.00147	7.89226	7.92014	7.90169	7.9401	7.89965	7.94474	7.94387	7.90138	7.90797	7.96127	7.93996	7.96562	7.94835	7.98822	7.90956	7.95166
0.1875	7.90673	7.99667	7.9022	7.91196	7.89897	7.93262	7.90117	7.93784	7.94034	7.90841	7.90697	7.95601	7.93291	7.95732	7.9667	7.98235	7.91028	7.9489
0.195	7.91253	7.99446	7.91115	7.91731	7.90389	7.93566	7.88974	7.95496	7.94666	7.91021	7.89826	7.97206	7.94562	7.96635	7.95684	7.99129	7.91171	7.9504
0.2025	7.90546	7.99731	7.9092	7.92663	7.89966	7.94259	7.90231	7.95046	7.93546	7.9037	7.90822	7.96208	7.94339	7.97211	7.97018	7.99259	7.90531	7.94756
0.21	7.90914	8.00758	7.89424	7.91706	7.91001	7.93425	7.90564	7.94952	7.95468	7.91781	7.90399	7.97063	7.93938	7.97342	7.97279	7.98868	7.91947	7.94689
0.2175	7.90628	7.99774	7.9098	7.91037	7.90609	7.94151	7.91196	7.95228	7.94571	7.92181	7.90826	7.96244	7.94503	7.96486	7.96621	7.9917	7.91679	7.9478
0.225	7.90369	7.9999	7.90328	7.92179	7.90516	7.94465	7.90506	7.95147	7.95562	7.91045	7.91642	7.96906	7.94549	7.97808	7.96737	7.98604	7.91568	7.95401
0.2325	7.90741	8.00833	7.90995	7.91819	7.91106	7.93912	7.91118	7.95566	7.94356	7.91526	7.9058	7.97629	7.95183	7.95961	7.97609	7.99426	7.92021	7.96043
0.24	7.91152	8.00053	7.91051	7.9223	7.9276	7.94481	7.90657	7.95789	7.95068	7.92856	7.91692	7.96838	7.93214	7.97096	7.96436	7.98938	7.92878	7.9494
0.2475	7.90833	8.00752	7.91093	7.92049	7.91607	7.94852	7.90748	7.96496	7.95347	7.91793	7.90903	7.96898	7.93734	7.96655	7.965	7.98776	7.92725	7.95188
0.255	7.90281	8.00536	7.92021	7.92712	7.91036	7.93991	7.90282	7.95024	7.95689	7.91562	7.90894	7.96759	7.93889	7.9809	7.97323	7.99384	7.94413	7.955
0.2625	7.92044	8.01218	7.90706	7.91715	7.9242	7.94107	7.91372	7.94885	7.94677	7.91722	7.91911	7.97375	7.94039	7.97606	7.96283	7.98792	7.9372	7.96235
0.27	7.91829	8.01128	7.90812	7.92812	7.92904	7.946	7.90655	7.96385	7.94727	7.91653	7.91009	7.97367	7.95658	7.97642	7.97993	8.00068	7.92315	7.95868
0.2775	7.90391	8.00179	7.91765	7.92826	7.91322	7.94024	7.90424	7.96333	7.95524	7.91877	7.91409	7.97954	7.93646	7.97269	7.97724	7.98978	7.92908	7.96912
0.285	7.92013	7.99389	7.9085	7.93314	7.91461	7.94258	7.90652	7.94948	7.95728	7.91397	7.91427	7.9807	7.94775	7.9724	7.97581	7.99436	7.92985	7.94695
0.2925	7.92054	8.01389	7.91584	7.93081	7.91521	7.93621	7.91627	7.96821	7.95708	7.92467	7.92483	7.98738	7.95519	7.98289	7.97067	7.99551	7.92649	7.97069
0.3	7.90897	8.00747	7.92478	7.93001	7.91517	7.94285	7.92492	7.95117	7.9598	7.93336	7.91796	7.97632	7.94065	7.97569	7.97304	7.99786	7.91857	7.96438
0.3075	7.91996	8.01024	7.92401	7.92323	7.91686	7.95723	7.91128	7.95594	7.95308	7.91638	7.92254	7.98423	7.94631	7.98262	7.98014	7.99813	7.93405	7.97182
0.315	7.91502	8.00273	7.91636	7.93813	7.91713	7.95211	7.90036	7.96467	7.96589	7.92241	7.91526	7.97924	7.95198	7.97273	7.9757	8.00424	7.93219	7.97024
0.3225	7.92546	8.01483	7.91253	7.9355	7.92871	7.95467	7.91378	7.9735	7.96037	7.93335	7.9144	7.98264	7.95698	7.98819	7.9797	8.00343	7.92506	7.96237
0.33	7.91384	8.01413	7.91064	7.92663	7.91745	7.94741	7.91033	7.96218	7.95859	7.92402	7.92049	7.97311	7.95343	7.98299	7.98612	7.99248	7.93768	7.95277
0.3375	7.91032	8.02995	7.91996	7.92626	7.91693	7.96295	7.91982	7.96177	7.967	7.92123	7.91545	7.9802	7.94717	7.99136	7.98367	8.00173	7.93495	7.96034
0.345	7.92422	8.00697	7.91873	7.94857	7.929	7.95146	7.91199	7.9705	7.96267	7.91998	7.92525	7.98456	7.95712	7.9736	7.97651	8.00406	7.93319	7.95836
0.3525	7.91874	8.02127	7.9235	7.93903	7.92773	7.95196	7.91717	7.9667	7.9583	7.92794	7.92291	7.98155	7.94374	7.98577	7.98222	8.00993	7.93199	7.97013
0.36	7.92052	8.00536	7.92521	7.92878	7.92083	7.95678	7.91988	7.96986	7.96265	7.91628	7.92361	7.9909	7.96127	7.9798	7.99004	8.00141	7.93607	7.97081
0.3675	7.93461	8.01717	7.91842	7.93051	7.92332	7.95711	7.93016	7.96366	7.96852	7.91807	7.92142	7.98924	7.9585	7.98653	7.98306	8.01463	7.93523	7.95999
0.375	7.91532	8.03351	7.92974	7.94271	7.92455	7.95834	7.93262	7.97552	7.96396	7.93231	7.91475	7.99004	7.95899	7.98093	7.99345	8.00442	7.94593	7.96548
0.3825	7.93635	8.02923	7.92686	7.94057	7.92514	7.96336	7.92645	7.96352	7.97027	7.93087	7.93038	7.99998	7.95714	7.9886	7.98393	8.0174	7.95033	7.97162
0.39	7.92916	8.02273	7.92889	7.93392	7.92443	7.9565	7.9221	7.98553	7.97316	7.93317	7.9242	7.98242	7.96584	7.98009	8.00082	8.01869	7.95516	7.9722
0.3975	7.92797	8.01882	7.93365	7.9409	7.92332	7.95496	7.92563	7.96968	7.96907	7.92919	7.92331	8.00185	7.96268	7.98623	7.98234	8.00752	7.94314	7.96985
0.405	7.92178	8.02841	7.93129	7.94691	7.92066	7.95988	7.92979	7.96974	7.97193	7.93518	7.92124	7.99427	7.9639	7.99173	7.98772	8.00435	7.94719	7.97032
0.4125	7.91451	8.03197	7.92151	7.94399	7.92426	7.95686	7.92651	7.97675	7.97574	7.93341	7.92948	7.99391	7.95998	7.9957	7.98224	8.00162	7.93914	7.97415
0.42	7.92845	8.02583	7.93277	7.94806	7.93501	7.96434	7.93677	7.97676	7.96846	7.93038	7.91896	7.9948	7.9663	7.99084	7.97904	8.01908	7.94854	7.97064
0.4275	7.9286	8.02649	7.92452	7.93544	7.94027	7.9608	7.91817	7.99074	7.97602	7.93146	7.92812	7.99402	7.96045	7.99642	7.9839	8.01209	7.93962	7.96888
0.435	7.92598	8.03067	7.93167	7.93786	7.93757	7.96825	7.94394	7.97336	7.97333	7.94484	7.92909	7.99301	7.97171	7.98901	7.99699	8.01732	7.94315	7.98067
0.4425	7.93789	8.03593	7.92137	7.94615	7.93026	7.95116	7.92525	7.98206	7.98218	7.9424	7.93639	7.98252	7.96711	8.00388	7.99712	8.01257	7.95024	7.98241
0.45	7.93114	8.03911	7.93269	7.93934	7.93646	7.96632	7.93126	7.98449	7.97877	7.93782	7.93046	8.00234	7.95689	7.99375	7.98843	8.01237	7.9508	7.98279
0.4575	7.93052	8.0242	7.94017	7.94326	7.94511	7.97022	7.92789	7.96773	7.96864	7.93907	7.92784	7.99624	7.97315	8.00572	7.98499	8.015	7.94348	7.983
0.465	7.94359	8.03934	7.9332	7.95014	7.94306	7.96617	7.92983	7.9799	7.97636	7.93736	7.93929	7.99951	7.96465	7.994	7.99574	8.01151	7.95063	7.98203
0.4725	7.93665	8.0278	7.9336	7.93997	7.93306	7.95741	7.92146	7.97451	7.97709	7.92924	7.93029	7.98521	7.97499	8.01261	8.00995	8.02059	7.94741	7.9882
0.48	7.93154	8.04278	7.94069	7.96277	7.93968	7.96651	7.92964	7.98277	7.98217	7.94594	7.93292	7.99825	7.97089	7.99854	8.00777	8.01776	7.95707	7.97168
0.4875	7.92799	8.0386	7.9353	7.96524	7.93865	7.95491	7.94097	7.98755	7.97325	7.9418	7.9337	8.0061	7.97132	7.99693	7.99744	8.01098	7.95342	7.9853
0.495	7.93825	8.03538	7.93638	7.93712	7.92992	7.96786	7.93845	7.98799	7.97978	7.93776	7.92835	7.99601	7.96244	7.99704	7.9957	8.02187	7.94207	7.98151
0.5025	7.94541	8.03655	7.92501	7.96153	7.9373	7.966	7.92682	7.98554	7.9741	7.9327	7.92794	7.99739	7.97913	8.01327	8.00316	8.01804	7.96105	7.99366
0.51	7.9348	8.02746	7.93352	7.95082	7.93506	7.97169	7.93758	7.9926	7.96938	7.93926	7.93857	7.99608	7.97251	7.99047	7.99706	8.01637	7.95105	7.98229
0.5175	7.94549	8.03828	7.93058	7.95677	7.95498	7.97381	7.93771	7.97965	7.9794	7.94271	7.94195	7.99308	7.96796	7.9939	7.99399	8.01236	7.96056	7.98438
0.525	7.93406	8.0339	7.92663	7.9488	7.94111	7.98185	7.93155	7.98746	7.97965	7.93998	7.95062	8.00146	7.97224	8.00232	8.00688	8.02284	7.95443	7.98866
0.5325	7.93489	8.02857	7.9353	7.95824	7.93898	7.97816	7.93461	7.98972	7.97854	7.9461	7.92534	8.00223	7.97006	8.00566	7.99739	8.01507	7.95498	7.98961
0.54	7.9484	8.03758	7.93388	7.95337	7.93232	7.98393	7.94281	7.98757	7.98492	7.93394	7.94575	8.01075	7.97766	7.99661	7.99668	8.01829	7.95532	7.97748
0.5475	7.93574	8.04551	7.94391	7.94916	7.94914	7.9719	7.9465	7.98714	7.99936	7.95298	7.94188	8.00351	7.9801	7.99448	8.01137	8.02059	7.95034	7.98615
0.555	7.95095	8.04972	7.94192	7.95654	7.93736	7.9796	7.94563	7.99243	7.98218	7.94126	7.94764	8.0066	7.97745	7.99477	8.00695	8.02364	7.96503	7.99479
0.5625	7.9435	8.03982	7.9347	7.94985	7.93661	7.9808	7.93733	7.98188	7.98693	7.93787	7.95186	7.99253	7.98397	8.00451	8.00279	8.02274	7.95972	7.99122
0.57	7.94025	8.04573	7.93708	7.9662	7.95486	7.98112	7.94052	7.99078	7.98613	7.94299	7.95225	8.00735	7.98305	8.01167	8.00447	8.03024	7.95596	7.98309
0.5775	7.94674	8.04367	7.94838	7.96615	7.94318	7.97603	7.94698	7.9829	7.98554	7.94719	7.96489	8.00426	7.97257	8.00823	8.0056	8.04286	7.96179	7.9872
0.585	7.94183	8.04189	7.94881	7.95494	7.93582	7.97404	7.93663	7.99157	7.99325	7.94499	7.941	8.01182	7.98214	8.00608	8.00757	8.0231	7.96651	7.98606
0.5925	7.94607	8.03093	7.94203	7.95772	7.94798	7.98255	7.9512	7.99427	7.99507	7.94237	7.9369	7.99951	7.99527	8.00463	8.0126	8.03464	7.96164	7.98379
0.6	7.94936	8.04309	7.93863	7.95587	7.95992	7.9811	7.95621	7.99066	7.99013	7.95437	7.94939	8.01524	7.98209	8.01192	8.01147	8.03683	7.95251	7.99323
0.6075	7.94353	8.05435	7.93521	7.96059	7.95099	7.97649	7.9435	7.99249	7.98914	7.95112	7.94316	8.01132	7.98617	8.00973	8.01582	8.03568	7.96776	7.98601
0.615	7.9483	8.04638	7.92464	7.97066	7.94218	7.9893	7.94025	7.99898	7.99237	7.95587	7.94919	8.01843	7.99508	8.00747	8.01973	8.03578	7.97304	7.99158
0.6225	7.94361	8.05448	7.94629	7.95669	7.94104	7.98618	7.94732	8.00339	7.98487	7.94884	7.94402	8.0115	7.99135	8.00618	8.01059	8.0205	7.95525	8.00582
0.63	7.94728	8.0439	7.94672	7.96539	7.95655	7.97425	7.94839	7.99806	7.982	7.94965	7.95463	8.01304	7.97632	8.0117	8.01765	8.03043	7.96584	7.9937
0.6375	7.94912	8.04349	7.96448	7.96014	7.95946	7.97674	7.9527	7.99826	7.99482	7.95876	7.94595	8.0146	7.98713	8.00407	7.99966	8.02554	7.95757	7.99578
0.645	7.95346	8.05658	7.95733	7.96039	7.94819	7.98812	7.95323	7.99503	7.98002	7.96647	7.95082	8.01264	7.98613	8.01092	8.00864	8.02325	7.96579	7.99688
0.6525	7.94772	8.06234	7.95033	7.96115	7.94829	7.9813	7.95636	8.00329	7.98163	7.94948	7.95745	8.01001	7.98222	8.01702	8.01829	8.0174	7.96197	7.99467
0.66	7.95424	8.05288	7.95017	7.96506	7.9532	7.99499	7.94262	7.99301	7.99597	7.95657	7.96237	8.01383	7.99425	8.01001	8.01917	8.03676	7.95516	8.00183
0.6675	7.94839	8.06696	7.94293	7.96258	7.95387	7.98048	7.94546	8.0054	7.99129	7.95186	7.96259	8.02283	7.98881	8.01391	8.00368	8.02588	7.96382	7.9992
0.675	7.95772	8.05114	7.96217	7.96258	7.96043	7.98276	7.94692	8.00417	7.9876	7.96502	7.95941	8.0122	7.9882	8.01437	8.01572	8.02404	7.96738	7.99899
0.6825	7.95313	8.05448	7.95607	7.97327	7.95901	7.98974	7.95187	7.99419	7.9933	7.97134	7.95181	8.01595	7.98673	8.01288	8.02969	8.04657	7.96628	8.00908
0.69	7.95003	8.06565	7.95742	7.9885	7.94755	7.99431	7.94453	8.00303	8.00673	7.95987	7.95864	8.02559	7.98253	8.00814	8.02544	8.03949	7.97462	8.00423
0.6975	7.95163	8.05583	7.95057	7.9697	7.94962	7.9921	7.95331	7.99488	7.99493	7.95904	7.94344	8.00448	7.98535	8.02125	8.01471	8.04112	7.98378	8.00185
0.705	7.94883	8.05535	7.96286	7.97204	7.9616	7.97563	7.94704	8.00486	8.00873	7.96599	7.96002	8.02219	7.9814	8.01691	8.01717	8.04974	7.9676	8.00302
0.7125	7.95522	8.04951	7.95629	7.97461	7.96091	7.99393	7.96333	8.00163	8.00146	7.95782	7.95166	8.0123	7.983	8.02213	8.01381	8.04836	7.96374	8.0022
0.72	7.95407	8.05007	7.95458	7.97198	7.96537	7.9913	7.94626	8.00754	8.00117	7.95523	7.94456	8.02238	7.99985	8.02239	8.01273	8.03287	7.97099	7.99625
0.7275	7.95779	8.04696	7.95976	7.97081	7.95806	7.99202	7.95546	8.00564	8.00843	7.97146	7.96402	8.01838	7.99226	8.00796	8.01882	8.04019	7.98661	8.0051
0.735	7.95066	8.05997	7.95155	7.97973	7.96408	7.98609	7.94441	8.0024	7.99805	7.95107	7.96065	8.02063	7.98574	8.02228	8.01854	8.04271	7.97245	8.00031
0.7425	7.95956	8.0609	7.95499	7.97412	7.94971	7.99879	7.96061	7.99201	7.99659	7.95504	7.96154	8.03562	7.99034	8.01651	8.03118	8.04066	7.97384	8.00361
0.75	7.95875	8.06054	7.96325	7.97007	7.94222	7.9861	7.95965	8.00292	8.00429	7.96657	7.97539	8.01203	7.99702	8.03142	8.01486	8.04612	7.9678	7.98976
0.7575	7.95558	8.0659	7.94526	7.97706	7.96739	7.98384	7.96211	8.00341	8.00372	7.95959	7.96373	8.02553	7.98589	8.01634	8.027	8.03482	7.98005	8.01016
0.765	7.95654	8.07416	7.9559	7.97459	7.96123	8.00217	7.96607	7.99716	8.01183	7.97117	7.95272	8.02065	7.99301	8.0193	8.02194	8.04722	7.9753	8.00972
0.7725	7.96211	8.0578	7.95917	7.98342	7.96383	7.99419	7.95112	8.00859	8.00334	7.96304	7.96907	8.02304	7.99845	8.0216	8.02341	8.04501	7.96935	8.02181
0.78	7.96588	8.06708	7.96973	7.96814	7.96174	7.99798	7.95862	7.99082	8.01034	7.9793	7.96247	8.01784	7.99007	8.02131	8.01364	8.04097	7.98039	8.00159
0.7875	7.96406	8.06791	7.95678	7.97522	7.96106	7.97964	7.95621	8.00245	8.00614	7.96479	7.96493	8.03157	8.00456	8.02795	8.02808	8.0451	7.97748	8.00469
0.795	7.96409	8.06232	7.96453	7.97221	7.97091	7.98982	7.96407	8.01808	8.00052	7.95412	7.96141	8.02492	7.99857	8.03564	8.0262	8.04594	7.97047	8.01032
0.8025	7.96714	8.07423	7.96739	7.97461	7.96958	7.9994	7.9575	8.0071	8.01327	7.97076	7.96278	8.0238	8.00316	8.02764	8.02882	8.03761	7.98986	7.99269
0.81	7.96537	8.06835	7.96042	7.97593	7.97507	7.99985	7.97267	8.00664	8.0021	7.96659	7.95993	8.03253	7.99395	8.03151	8.02691	8.05058	7.98362	8.00187
0.8175	7.96924	8.07299	7.9741	7.97518	7.95388	7.9993	7.95737	8.01644	8.0034	7.9721	7.97186	8.03217	8.00498	8.03239	8.02606	8.03762	7.97237	8.02337
0.825	7.96455	8.06863	7.96976	7.98505	7.96157	8.00017	7.96711	8.00426	8.00313	7.97533	7.96208	8.03264	8.00234	8.02433	8.02373	8.04425	7.98036	8.03129
0.8325	7.97029	8.06803	7.9748	7.98199	7.97574	7.99671	7.96382	8.01228	8.00951	7.96594	7.95838	8.04232	8.00511	8.02569	8.02289	8.04896	7.99263	8.02102
0.84	7.97436	8.07017	7.96217	7.983	7.96283	8.00125	7.96937	8.01038	8.0155	7.97074	7.96635	8.04228	8.0005	8.02575	8.02991	8.04716	7.97611	8.01306
0.8475	7.97635	8.05939	7.96439	7.98276	7.96801	7.99389	7.97009	8.01126	8.01324	7.96223	7.97127	8.03533	8.01128	8.02365	8.03622	8.03928	7.97776	8.01672
0.855	7.97304	8.06843	7.97129	7.97919	7.96843	8.00267	7.97001	8.01423	8.01684	7.96501	7.97297	8.0341	7.99943	8.02481	8.03116	8.04424	7.98746	8.01468
0.8625	7.96401	8.05788	7.96152	7.98358	7.97144	7.99942	7.96936	8.0085	8.01578	7.9765	7.97904	8.03786	8.00064	8.02518	8.02551	8.0539	7.99185	8.00967
0.87	7.96787	8.07562	7.96423	7.98742	7.96429	7.995	7.96572	8.02006	8.02415	7.97437	7.97562	8.03329	8.00668	8.03916	8.03924	8.04025	7.977	8.01702
0.8775	7.9676	8.07155	7.97165	7.98147	7.96267	8.01165	7.96273	8.02292	8.01554	7.97748	7.96105	8.02848	8.00356	8.03826	8.03293	8.04499	7.98865	8.00615
0.885	7.97397	8.06	7.97199	7.98239	7.97214	7.99277	7.96337	8.01055	8.01343	7.969	7.96308	8.03133	8.01049	8.02678	8.02833	8.05382	7.98379	8.00691
0.8925	7.97309	8.06549	7.97721	8.00482	7.97541	8.01199	7.97169	8.01778	8.01696	7.97383	7.97392	8.03571	8.00769	8.05105	8.03773	8.05548	7.99966	8.01874
0.9	7.96311	8.07755	7.98169	7.98466	7.97356	8.00504	7.97176	8.00899	8.00486	7.97367	7.97154	8.04058	8.00207	8.03345	8.03825	8.05698	7.98804	8.01201
0.9075	7.97541	8.07477	7.98522	7.99737	7.99034	7.99736	7.97853	8.01864	8.01219	7.966	7.98185	8.03433	8.00055	8.02863	8.03047	8.04475	7.99168	8.02139
0.915	7.98045	8.073	7.96778	7.99645	7.97656	8.00146	7.97587	8.00695	8.02377	7.9864	7.96552	8.03649	8.00759	8.03842	8.03088	8.05158	7.99949	8.02103
0.9225	7.98242	8.07237	7.96726	7.99077	7.97371	8.00975	7.95989	8.0197	8.01517	7.98463	7.9692	8.04099	8.01524	8.03062	8.03359	8.04923	7.9801	8.01433
0.93	7.9738	8.06163	7.96522	7.97561	7.98097	8.00429	7.97114	8.01057	8.01313	7.9771	7.97612	8.03766	8.01117	8.04161	8.02803	8.0606	7.99367	8.01172
0.9375	7.96998	8.08452	7.97228	7.99163	7.98023	8.00894	7.97364	8.01626	8.02022	7.98782	7.97823	8.04095	8.01402	8.03741	8.03484	8.05127	7.99113	8.02194
0.945	7.98121	8.07043	7.97668	7.99884	7.97467	8.01559	7.96591	8.02006	8.01659	7.98036	7.97336	8.04217	8.01341	8.04414	8.03655	8.05941	7.98697	8.0229
0.9525	7.976	8.0717	7.96853	7.98806	7.97236	8.00772	7.97331	8.01342	8.02269	7.97494	7.99025	8.04204	8.01326	8.02939	8.03986	8.05497	7.98897	8.03314
0.96	7.98778	8.07761	7.98433	7.99188	7.97896	8.01135	7.97449	8.02464	8.01356	7.98234	7.97967	8.0495	8.01038	8.04284	8.04273	8.05909	7.99996	8.02081
0.9675	7.97118	8.08234	7.97806	7.9914	7.97568	8.00671	7.98077	8.0254	8.01642	7.99574	7.97315	8.04476	8.00714	8.03949	8.04744	8.06259	7.99249	8.03685
0.975	7.97895	8.07761	7.96337	7.99876	7.979	8.00078	7.96405	8.01775	8.01906	7.97972	7.98205	8.03502	8.01867	8.04114	8.03983	8.06576	7.99272	8.01817
0.9825	7.97342	8.076	7.97335	7.99578	7.97589	8.01643	7.98244	8.01625	8.0245	7.97522	7.9877	8.03864	8.0045	8.04332	8.04596	8.05376	7.99035	8.02112
0.99	7.96952	8.08066	7.9722	7.99774	7.99023	8.01281	7.98024	8.01632	8.01742	7.98287	7.97466	8.04228	8.02691	8.0524	8.04302	8.06005	7.99427	8.02983
0.9975	7.98833	8.07752	7.98459	8.00551	7.9867	8.01305	7.97326	8.02	8.01889	7.98492	7.97808	8.0349	8.01447	8.03301	8.04213	8.05903	8.004	8.02418
1.005	7.97814	8.08054	7.97241	7.98665	7.98439	8.01965	7.98393	8.02289	8.02238	7.99072	7.97095	8.03942	8.02652	8.04527	8.03928	8.0622	7.99028	8.03597
1.0125	7.97987	8.07986	7.98248	7.99233	7.9773	8.01332	7.97762	8.01455	8.02853	7.98797	7.97983	8.04472	8.01403	8.03507	8.03942	8.06657	7.99857	8.02084
1.02	7.98828	8.08366	7.98435	8.00581	7.97619	8.01025	7.97561	8.01758	8.02608	8.00177	7.98224	8.04545	8.02558	8.04345	8.03377	8.04778	8.00783	8.02917
1.0275	7.99387	8.08778	7.97172	7.99342	7.98753	8.01441	7.99366	8.03261	8.04029	7.99147	7.98123	8.03963	8.01311	8.05019	8.04377	8.07546	7.99341	8.0341
1.035	7.98373	8.07842	7.97555	7.99932	7.97655	8.01849	7.98332	8.02921	8.01977	7.97468	7.97954	8.03262	8.02157	8.03163	8.05362	8.05987	8.00624	8.03672
1.0425	7.97364	8.08379	7.98248	7.99804	7.99067	8.02899	7.97632	8.02628	8.03037	7.99138	7.98465	8.03847	8.01868	8.05044	8.04438	8.06968	7.98525	8.0271
1.05	7.98907	8.08343	7.99083	7.99556	7.98055	8.01869	7.97856	8.03234	8.02303	7.99606	7.98199	8.0446	8.00507	8.0458	8.03734	8.0578	8.00368	8.03383
1.0575	7.98713	8.08993	7.98609	8.00213	7.98039	8.01611	8.00012	8.02028	8.02246	7.99759	7.98943	8.04707	8.02195	8.05133	8.05071	8.07086	8.00218	8.02943
1.065	7.98723	8.08718	7.98386	8.00402	7.97962	8.02022	7.98321	8.02504	8.02495	7.99497	7.98433	8.04605	8.02769	8.05398	8.04296	8.07011	8.00217	8.03743
1.0725	7.98801	8.07909	7.98082	7.99884	7.99058	8.02356	7.98561	8.03511	8.02667	7.99169	7.98163	8.03195	8.01558	8.04485	8.04869	8.06711	7.99744	8.03719
1.08	7.98404	8.08608	7.9796	7.98671	7.98886	8.0106	7.98619	8.03803	8.0255	7.99568	7.98754	8.04953	8.02191	8.05125	8.04503	8.07277	7.99913	8.02674
1.0875	7.98357	8.075	7.9821	8.00403	7.98725	8.02273	7.98556	8.03203	8.03098	8.00195	7.99538	8.05149	8.0217	8.04623	8.04408	8.07286	7.98379	8.03976
1.095	7.9905	8.08155	7.97917	8.00516	7.99509	8.02764	7.97442	8.02591	8.03473	7.99807	7.98816	8.04849	8.03511	8.05898	8.04302	8.07704	7.99605	8.03619
1.1025	7.9862	8.09146	7.98233	8.00357	7.99205	8.02449	7.99562	8.02839	8.039	7.97978	7.98875	8.04992	8.02114	8.056	8.04852	8.06489	7.99418	8.02423
1.11	7.98878	8.09434	7.98156	8.00032	7.99967	8.03177	7.98002	8.03021	8.02949	7.99461	7.98972	8.05774	8.00634	8.05805	8.04633	8.07651	8.00935	8.02757
1.1175	7.99298	8.07622	7.98813	8.00598	7.98865	8.02149	7.99519	8.03606	8.03336	7.9915	7.9842	8.05877	8.03696	8.04852	8.05821	8.06509	8.00267	8.02648
1.125	7.9888	8.08193	7.98871	7.99816	7.99318	8.02915	7.98532	8.03496	8.02558	7.99471	7.98225	8.04933	8.03556	8.04615	8.06119	8.06963	8.00081	8.02485
1.1325	7.99399	8.089	7.99201	8.00523	7.99958	8.02109	7.98003	8.03927	8.03867	7.99153	8.00858	8.0512	8.01609	8.03213	8.05275	8.07804	7.99925	8.03232
1.14	7.99586	8.08581	7.99581	8.01172	7.99709	8.02363	7.98916	8.02823	8.03184	7.99176	8.00381	8.0368	8.00853	8.04598	8.06071	8.07609	8.01354	8.04389
1.1475	7.99563	8.08951	7.98597	8.00489	7.98622	8.02365	7.99119	8.03327	8.03564	7.98905	7.99175	8.06336	8.0338	8.0745	8.04971	8.0676	8.00017	8.03373
1.155	7.99396	8.09573	7.9787	8.00259	7.99539	8.02984	7.98526	8.03315	8.0355	8.00247	7.98555	8.06061	8.02303	8.06087	8.0427	8.06405	8.00879	8.04061
1.1625	7.98459	8.09476	7.99479	8.00685	7.98779	8.03024	7.98997	8.03537	8.03245	7.99689	7.99914	8.06181	8.04065	8.06248	8.04964	8.07548	8.00395	8.03369
1.17	7.99868	8.09864	7.98872	8.00899	7.99204	8.02087	7.9883	8.04252	8.04074	8.0066	7.9928	8.06229	8.02204	8.06198	8.04703	8.0843	8.01338	8.0443
1.1775	7.99941	8.08941	7.98963	8.0021	7.9966	8.0344	7.99003	8.03125	8.0429	7.99936	8.00677	8.05822	8.02312	8.0521	8.05451	8.08295	8.0074	8.04469
1.185	7.99757	8.09019	7.9944	8.00766	8.00485	8.02019	7.99502	8.04227	8.04126	7.99933	7.99669	8.0522	8.02867	8.0536	8.0575	8.06865	8.0042	8.03781
1.1925	7.99262	8.09499	7.98936	8.01692	7.99966	8.03762	7.99337	8.03985	8.02844	7.99225	7.98609	8.04994	8.03528	8.06116	8.06233	8.0765	8.02221	8.04884
1.2	7.99971	8.09417	8.00245	8.00887	8.0006	8.02931	7.98117	8.04218	8.03785	7.99559	7.99597	8.05378	8.03335	8.05178	8.05276	8.07975	8.00141	8.04296
1.2075	7.98593	8.08118	7.99615	8.00832	7.99787	8.03114	7.99019	8.0423	8.03699	7.9953	8.00242	8.06276	8.02564	8.05726	8.06543	8.07049	8.01416	8.03826
1.215	7.99778	8.09314	7.99897	8.01109	7.98495	8.03407	7.99528	8.04398	8.0408	8.00921	7.99025	8.06204	8.02329	8.04735	8.05723	8.07557	8.01329	8.0462
1.2225	7.99407	8.08976	7.99409	8.01731	7.99391	8.03753	7.99252	8.04751	8.02606	8.0076	7.99842	8.06197	8.02803	8.0576	8.04848	8.07162	7.99939	8.03745
1.23	8.00213	8.09391	7.9891	8.01325	8.00959	8.03731	7.99048	8.03482	8.04274	7.99938	8.01252	8.0579	8.03861	8.05507	8.06266	8.07009	8.01639	8.03474
1.2375	7.99345	8.09633	7.99138	8.0064	8.00294	8.03999	7.99463	8.03946	8.05586	8.01882	7.99668	8.05223	8.03007	8.06395	8.05818	8.07008	8.00588	8.04515
1.245	8.0001	8.10682	7.993	8.00987	7.98789	8.03311	8.00002	8.04173	8.03743	8.00578	8.00108	8.06048	8.03567	8.05419	8.05966	8.08155	8.01088	8.0465
1.2525	7.99055	8.09354	7.99666	8.00902	8.00012	8.03293	8.00692	8.04638	8.05215	7.9956	7.99958	8.05912	8.03475	8.05471	8.06599	8.08831	8.02032	8.04465
1.26	8.01488	8.08562	8.00122	8.01319	8.00371	8.0311	7.99777	8.03994	8.04337	8.00561	7.99271	8.07067	8.02986	8.05463	8.05295	8.08524	8.02622	8.04233
1.2675	7.99993	8.09552	7.9993	8.01976	8.00992	8.03733	8.00025	8.05258	8.04641	8.01074	8.00354	8.07006	8.04123	8.06342	8.07048	8.08082	8.0077	8.03664
1.275	7.99884	8.10184	7.99166	8.01126	8.00199	8.0229	8.00195	8.04925	8.04378	8.01028	8.00122	8.06381	8.03162	8.06667	8.06332	8.08442	8.01164	8.04981
1.2825	8.00304	8.09166	8.00474	8.01465	7.9984	8.04035	8.00942	8.04767	8.03778	8.00667	7.99891	8.06881	8.02917	8.0638	8.06736	8.07098	8.01067	8.04081
1.29	7.99609	8.08472	8.00747	8.02024	8.00226	8.02874	7.99653	8.04132	8.05676	8.00316	7.99532	8.05326	8.03115	8.06617	8.06351	8.08111	8.01193	8.03189
1.2975	8.00331	8.10493	7.99538	8.02275	8.01317	8.04509	7.99425	8.03305	8.04223	8.00607	8.00362	8.06858	8.05056	8.06142	8.06918	8.08445	8.00774	8.05087
1.305	8.00384	8.09326	8.0099	8.0106	8.01241	8.03101	8.00306	8.05175	8.04384	8.00392	8.00017	8.06251	8.03802	8.06781	8.06468	8.07447	8.00911	8.04741
1.3125	8.01061	8.10294	7.99547	8.01531	7.99898	8.03919	7.99031	8.03669	8.0474	8.00797	7.99939	8.06213	8.0426	8.05944	8.06828	8.08443	8.016	8.0458
1.32	8.00674	8.10906	7.99553	8.01912	8.00571	8.03533	8.00577	8.04172	8.03972	8.01621	8.00625	8.06074	8.03747	8.07073	8.06729	8.07534	8.02114	8.05031
1.3275	7.99741	8.10725	7.98975	8.02153	8.01119	8.04322	8.00616	8.04686	8.04321	8.00421	8.00795	8.05974	8.03249	8.06364	8.07434	8.08614	8.01961	8.05246
1.335	8.00269	8.10129	8.0028	8.02559	8.00881	8.03084	7.99809	8.05676	8.0531	8.01896	8.00204	8.07056	8.01827	8.07566	8.06891	8.08209	8.01892	8.04273
1.3425	8.01355	8.10052	8.00154	8.01568	7.99846	8.02805	8.00673	8.06064	8.04927	8.01186	8.00748	8.06543	8.04645	8.05948	8.07358	8.08811	8.01528	8.05241
1.35	8.00797	8.10348	8.0087	8.01616	8.00093	8.03456	8.01298	8.05152	8.0579	8.01178	8.00631	8.07591	8.03472	8.06273	8.07068	8.08854	8.02848	8.047
1.3575	8.00426	8.09843	8.00231	8.01824	8.00539	8.04069	8.00831	8.04988	8.04884	8.00907	8.00011	8.06179	8.04053	8.06772	8.06668	8.0855	8.02925	8.04376
1.365	8.00213	8.10192	8.00856	8.02259	8.01384	8.04614	7.99633	8.0459	8.05318	8.01189	8.01191	8.06267	8.04439	8.06652	8.07591	8.08883	8.0147	8.05276
1.3725	7.99899	8.10824	8.00443	8.01325	8.00722	8.03574	8.00578	8.05357	8.05934	8.01086	8.00923	8.0614	8.05003	8.05501	8.06673	8.08717	8.01263	8.05227
1.38	8.00279	8.10511	8.00923	8.01958	7.99769	8.03774	8.00362	8.0463	8.0541	8.01195	8.00116	8.07027	8.04709	8.07315	8.06485	8.0913	8.02345	8.04758
1.3875	8.00107	8.10335	7.99203	8.0156	8.01769	8.04691	8.00412	8.05315	8.05588	8.01469	8.00585	8.06584	8.03162	8.06843	8.07585	8.09753	8.03216	8.05066
1.395	8.01766	8.09391	8.01221	8.02248	8.01418	8.03842	8.0144	8.05191	8.04854	8.01007	8.00042	8.06537	8.03386	8.07575	8.07921	8.09759	8.01851	8.04364
1.4025	8.00886	8.10359	7.99977	8.00938	8.0155	8.04787	8.00298	8.04965	8.05589	8.00634	8.00134	8.07164	8.04241	8.07888	8.08466	8.08902	8.03465	8.05242
1.41	8.01723	8.10629	8.00405	8.02862	8.00492	8.03739	8.0099	8.04904	8.05594	8.01423	8.00539	8.07369	8.03563	8.07788	8.0763	8.08405	8.02906	8.05684
1.4175	8.01374	8.11271	8.00723	8.02205	8.01451	8.03849	8.01403	8.05649	8.05759	8.0173	8.01019	8.07454	8.04345	8.06628	8.06728	8.09798	8.01417	8.05797
1.425	8.001	8.10077	7.99589	8.01853	8.01485	8.05049	8.01852	8.04749	8.04932	8.01648	8.00314	8.07106	8.04945	8.07073	8.08229	8.09131	8.02103	8.05725
1.4325	8.00241	8.10414	8.00333	8.02751	8.00346	8.03613	8.01838	8.03967	8.04164	8.00615	8.01788	8.06896	8.04027	8.07777	8.0754	8.0965	8.04081	8.05891
1.44	8.00641	8.09556	8.00387	8.02285	8.01252	8.04109	8.01008	8.05343	8.05968	8.00718	8.0126	8.07454	8.03702	8.0743	8.07869	8.10009	8.03135	8.05599
1.4475	8.00914	8.11883	8.01665	8.01958	8.01232	8.0558	8.00428	8.05059	8.05793	8.02315	8.00853	8.0674	8.04686	8.08216	8.07931	8.08792	8.03842	8.04734
1.455	8.01463	8.10638	8.00588	8.02572	8.01922	8.05009	7.99706	8.05586	8.05682	8.01966	8.01589	8.08002	8.04095	8.07256	8.07575	8.09516	8.03126	8.04896
1.4625	8.01077	8.11262	8.00546	8.02884	8.0146	8.04756	8.00626	8.07182	8.05431	8.01403	8.01324	8.07806	8.04631	8.07171	8.08364	8.09064	8.03273	8.05621
1.47	8.00952	8.11451	8.00848	8.02542	8.01113	8.05872	8.0091	8.05303	8.0586	8.02089	8.01166	8.08083	8.05022	8.07742	8.08533	8.08874	8.01858	8.05355
1.4775	8.0185	8.11028	8.00073	8.02787	8.03096	8.04396	8.01879	8.06114	8.0533	8.02328	8.01151	8.07477	8.0418	8.07549	8.077	8.083	8.03924	8.05762
1.485	8.02522	8.10916	8.01815	8.02147	8.01632	8.04159	8.00741	8.05168	8.05524	8.01947	8.00594	8.07758	8.05152	8.08117	8.06757	8.08315	8.02784	8.04518
1.4925	8.01868	8.11476	8.01737	8.03421	8.00622	8.04564	8.01852	8.05527	8.0583	8.02386	8.00697	8.08187	8.04095	8.07453	8.08118	8.08784	8.03133	8.05535
1.5	8.01173	8.11713	8.01571	8.02481	8.0213	8.06022	8.01767	8.0664	8.05753	8.01815	8.01035	8.08056	8.04185	8.07518	8.07566	8.09213	8.02917	8.05522
1.5075	8.02143	8.10608	8.00257	8.02973	8.01406	8.04641	8.01213	8.06787	8.05575	8.01053	8.02388	8.07411	8.05768	8.08305	8.08172	8.08812	8.03104	8.05946
1.515	8.01651	8.11641	8.00525	8.02582	8.01365	8.05015	8.01405	8.06509	8.05678	8.02488	8.01541	8.08554	8.05669	8.07599	8.07574	8.09196	8.03246	8.06073
1.5225	8.0192	8.09448	8.02051	8.03018	8.01851	8.05241	8.00734	8.05131	8.05534	8.02094	8.01382	8.07609	8.04417	8.08486	8.08256	8.09188	8.02828	8.05288
1.53	8.02524	8.12661	8.01241	8.03929	8.02137	8.04884	8.0088	8.06286	8.0653	8.02077	8.01781	8.08639	8.05189	8.08184	8.08263	8.09815	8.02413	8.05817
1.5375	8.01958	8.11256	8.01654	8.03235	8.01857	8.03758	8.0202	8.05701	8.06071	8.02342	8.00921	8.08935	8.03666	8.07536	8.08425	8.09753	8.02778	8.06158
1.545	8.0192	8.10555	8.01778	8.02083	8.01113	8.0595	8.02606	8.06824	8.04684	8.02408	8.01879	8.08174	8.04659	8.07574	8.07933	8.10213	8.0375	8.069
1.5525	8.01786	8.11362	8.01194	8.03667	8.02107	8.0445	8.01731	8.05599	8.05346	8.00853	8.02024	8.0837	8.06254	8.07992	8.07603	8.09865	8.03152	8.06759
1.56	8.01272	8.12128	8.01474	8.02492	8.00849	8.05152	8.02069	8.06529	8.05373	8.04121	8.02212	8.07338	8.0564	8.09103	8.07632	8.10237	8.02859	8.05938
1.5675	8.01664	8.12382	8.02415	8.03584	8.00858	8.05922	8.01455	8.05694	8.05828	8.02777	8.01868	8.07107	8.05099	8.08031	8.08056	8.08545	8.02814	8.05826
1.575	8.00867	8.11297	8.01888	8.02738	8.01641	8.04946	8.01309	8.06355	8.04888	8.02491	8.01139	8.08382	8.05591	8.07416	8.08015	8.09423	8.03641	8.06344
1.5825	8.01184	8.10966	8.02895	8.04072	8.02318	8.06466	8.02015	8.07021	8.06547	8.03754	8.01563	8.07511	8.04986	8.09097	8.07679	8.09318	8.02593	8.06172
1.59	8.02352	8.11578	8.02475	8.03397	8.02795	8.04443	8.0238	8.04986	8.05803	8.02758	8.01536	8.08589	8.05037	8.08312	8.0738	8.09742	8.04212	8.06471
1.5975	8.0277	8.11873	8.019	8.03533	8.02554	8.0495	8.0212	8.06833	8.06535	8.01916	8.03074	8.09124	8.04924	8.08224	8.08455	8.09763	8.02383	8.0679
1.605	8.02092	8.11312	8.01179	8.02969	8.02378	8.05243	8.02383	8.06253	8.06058	8.0321	8.02948	8.07467	8.05403	8.07575	8.08179	8.0969	8.04059	8.06345
1.6125	8.01878	8.12417	8.01756	8.03021	8.02377	8.04193	8.01749	8.0667	8.06033	8.02993	8.01771	8.0843	8.0552	8.08912	8.08376	8.10246	8.04241	8.06901
1.62	8.01633	8.11435	8.01557	8.04779	8.01034	8.06639	8.03212	8.07138	8.05635	8.01876	8.02411	8.08694	8.05902	8.07156	8.07795	8.10964	8.03318	8.06083
1.6275	8.01446	8.11226	8.02346	8.03979	8.0214	8.05943	8.0235	8.06575	8.0623	8.01502	8.01784	8.09287	8.05849	8.08865	8.09051	8.09123	8.04481	8.05612
1.635	8.02401	8.11374	8.0181	8.0369	8.0212	8.06035	8.01786	8.0659	8.06836	8.03028	8.01865	8.08421	8.05332	8.0654	8.08809	8.09148	8.03774	8.0691
1.6425	8.02436	8.11628	8.03037	8.03524	8.0217	8.05255	8.02188	8.05578	8.06475	8.02809	8.02491	8.07849	8.06522	8.08579	8.08764	8.10699	8.04361	8.06664
1.65	8.02873	8.11572	8.01649	8.0402	8.01617	8.05909	8.01023	8.05369	8.06782	8.02982	8.01977	8.08403	8.05624	8.08386	8.08591	8.12053	8.03535	8.06875
1.6575	8.01169	8.11577	8.01845	8.03305	8.02226	8.06014	8.01875	8.07595	8.07147	8.02664	8.03074	8.09566	8.07123	8.07904	8.08956	8.10213	8.04465	8.05912
1.665	8.01258	8.1153	8.00744	8.02241	8.02298	8.05954	8.02284	8.05961	8.05646	8.03774	8.03723	8.09181	8.04584	8.07827	8.08101	8.09941	8.03737	8.06638
1.6725	8.0269	8.11606	8.0204	8.03301	8.02138	8.05378	8.02405	8.07888	8.05917	8.03155	8.01485	8.08071	8.05245	8.08101	8.08437	8.10197	8.04331	8.07354
1.68	8.00467	8.12418	8.02318	8.04183	8.02119	8.05928	8.02329	8.08094	8.05582	8.03178	8.02269	8.09115	8.06597	8.07886	8.08737	8.10096	8.03903	8.0802
1.6875	8.0334	8.12496	8.02495	8.03848	8.03109	8.05068	8.02442	8.07419	8.06162	8.03871	8.03591	8.08385	8.05351	8.08907	8.08816	8.09558	8.04339	8.08028
1.695	8.02825	8.12497	8.02374	8.0265	8.02229	8.04984	8.03268	8.06469	8.05636	8.01595	8.02723	8.09607	8.06567	8.09937	8.0814	8.10245	8.04634	8.07107
1.7025	8.0282	8.11344	8.02029	8.02805	8.02804	8.05523	8.01656	8.07941	8.07293	8.03487	8.03164	8.08813	8.07548	8.10736	8.09065	8.10924	8.04376	8.06884
1.71	8.01786	8.11891	8.02615	8.04092	8.03371	8.05067	8.02649	8.06968	8.06242	8.02936	8.02424	8.09362	8.05962	8.0894	8.09872	8.10765	8.03871	8.05995
1.7175	8.02337	8.12294	8.02434	8.0448	8.01199	8.06314	8.01675	8.06193	8.07532	8.0276	8.02049	8.08615	8.0531	8.08987	8.08548	8.11034	8.05016	8.0748
1.725	8.02463	8.13536	8.00722	8.03812	8.02119	8.05983	8.02756	8.07882	8.07329	8.03213	8.03016	8.07602	8.0565	8.09088	8.08116	8.1083	8.04093	8.07526
1.7325	8.02467	8.12453	8.02865	8.0394	8.02899	8.05802	8.02654	8.07105	8.07035	8.02981	8.03648	8.09889	8.06049	8.08763	8.08356	8.1057	8.04147	8.08913
1.74	8.02497	8.131	8.02428	8.04109	8.03923	8.05222	8.02472	8.06872	8.06883	8.03363	8.02977	8.09105	8.07528	8.08535	8.09153	8.1122	8.04319	8.0689
1.7475	8.01965	8.1207	8.02987	8.03745	8.02715	8.05145	8.02887	8.0714	8.06973	8.03485	8.03018	8.08985	8.06561	8.09048	8.0815	8.10736	8.03971	8.0696
1.755	8.03659	8.12009	8.02555	8.04796	8.03525	8.06098	8.03965	8.07491	8.06403	8.03706	8.02422	8.08947	8.05753	8.08351	8.09713	8.11023	8.0464	8.07131
1.7625	8.02496	8.12806	8.02005	8.04564	8.02757	8.06547	8.02079	8.07715	8.07015	8.03632	8.03495	8.09261	8.06432	8.08716	8.10397	8.1035	8.04829	8.07279
1.77	8.02141	8.13459	8.02123	8.04303	8.03355	8.06222	8.0243	8.08561	8.07408	8.02772	8.03634	8.09117	8.05678	8.08701	8.08919	8.09865	8.03847	8.07497
1.7775	8.02131	8.13186	8.01675	8.03534	8.02158	8.06331	8.03143	8.07056	8.07594	8.03482	8.02692	8.10063	8.05784	8.09261	8.0982	8.10461	8.04111	8.06201
1.785	8.03129	8.12068	8.02496	8.04132	8.03197	8.06858	8.01929	8.07973	8.06929	8.03145	8.03774	8.09376	8.05941	8.09257	8.09582	8.10884	8.04655	8.07362
1.7925	8.0229	8.12607	8.03088	8.0547	8.02429	8.06652	8.04106	8.08281	8.06952	8.0423	8.0324	8.10032	8.05559	8.09488	8.08981	8.10098	8.03836	8.07231
1.8	8.02842	8.1247	8.02845	8.04274	8.03606	8.05919	8.02353	8.0728	8.06243	8.03016	8.03286	8.09483	8.05524	8.08718	8.10084	8.10808	8.04398	8.07187
1.8075	8.02453	8.11854	8.03674	8.04866	8.03463	8.06919	8.02641	8.0754	8.06004	8.04046	8.03304	8.094	8.06173	8.09526	8.09059	8.11341	8.04451	8.06394
1.815	8.03346	8.12889	8.03454	8.04091	8.04858	8.06194	8.03679	8.08199	8.06754	8.03242	8.04371	8.09474	8.06473	8.08626	8.09067	8.10943	8.05024	8.08035
1.8225	8.04074	8.12366	8.0244	8.05027	8.03059	8.0581	8.02246	8.05148	8.07012	8.03383	8.02703	8.10524	8.06537	8.09718	8.09037	8.10597	8.04691	8.07432
1.83	8.02523	8.11468	8.0315	8.05181	8.0363	8.06317	8.02405	8.06696	8.08066	8.03586	8.03544	8.0769	8.06922	8.09282	8.0896	8.10735	8.02937	8.07223
1.8375	8.03112	8.1294	8.02802	8.0412	8.02632	8.06347	8.02789	8.07013	8.0696	8.03179	8.0281	8.09429	8.06781	8.09878	8.09549	8.10697	8.04801	8.07055
1.845	8.03019	8.11743	8.01902	8.05283	8.03769	8.06627	8.03383	8.06948	8.068	8.03884	8.0295	8.10345	8.07881	8.09457	8.09338	8.11617	8.03646	8.08708
1.8525	8.02936	8.12875	8.03514	8.03952	8.03613	8.06849	8.04029	8.07024	8.08324	8.04155	8.03301	8.09906	8.06845	8.08951	8.09061	8.11856	8.04718	8.07515
1.86	8.03163	8.1274	8.02117	8.0507	8.03185	8.07751	8.02723	8.08096	8.07809	8.03591	8.03766	8.10496	8.0717	8.09151	8.0971	8.10955	8.04775	8.06357
1.8675	8.02767	8.12804	8.03054	8.04915	8.0405	8.0669	8.03029	8.07525	8.07936	8.03045	8.03688	8.09848	8.05848	8.08669	8.10062	8.10552	8.05115	8.07747
1.875	8.02403	8.12936	8.02788	8.0504	8.03224	8.06784	8.03329	8.07729	8.0742	8.04278	8.03462	8.10408	8.06237	8.08755	8.08825	8.11368	8.05529	8.07558
1.8825	8.0304	8.12719	8.03751	8.04183	8.04457	8.07553	8.03296	8.06936	8.07559	8.03674	8.03184	8.09563	8.05552	8.09436	8.0915	8.11517	8.04376	8.07831
1.89	8.02977	8.12019	8.02982	8.05202	8.04632	8.0723	8.02525	8.07354	8.06451	8.03944	8.03861	8.0981	8.06849	8.10466	8.09781	8.11632	8.05101	8.07634
1.8975	8.03297	8.12481	8.02839	8.04113	8.03935	8.06509	8.04298	8.0746	8.07987	8.03384	8.035	8.0961	8.06655	8.1025	8.09053	8.11407	8.06109	8.07432
1.905	8.0369	8.12971	8.02558	8.05158	8.03533	8.07495	8.03596	8.0705	8.08162	8.02898	8.04535	8.10051	8.05221	8.09745	8.1054	8.11211	8.04632	8.0778
1.9125	8.04087	8.12758	8.03082	8.05228	8.02501	8.05889	8.02751	8.07051	8.07262	8.02494	8.02554	8.10942	8.06367	8.09423	8.08601	8.10561	8.0423	8.0765
1.92	8.03809	8.1298	8.03552	8.04081	8.04177	8.06579	8.042	8.08412	8.07627	8.03271	8.03186	8.09955	8.06353	8.0976	8.10005	8.12277	8.03531	8.08004
1.9275	8.0348	8.13357	8.01853	8.04701	8.04135	8.06873	8.03574	8.08515	8.08822	8.03358	8.04422	8.09279	8.06703	8.09159	8.10744	8.11171	8.05912	8.07636
1.935	8.02702	8.13173	8.03197	8.05318	8.03463	8.06786	8.03044	8.07638	8.07129	8.04499	8.03695	8.10128	8.07019	8.10003	8.10492	8.11475	8.05981	8.09341
1.9425	8.04006	8.13682	8.03648	8.05266	8.04432	8.07031	8.03265	8.07424	8.08422	8.05453	8.03997	8.09247	8.06539	8.10672	8.09937	8.11309	8.04443	8.07603
1.95	8.03849	8.13472	8.02494	8.04941	8.0458	8.06273	8.04036	8.07528	8.07516	8.03499	8.0411	8.1006	8.07479	8.10476	8.10604	8.1184	8.06158	8.07999
1.9575	8.03835	8.13942	8.0274	8.04265	8.03922	8.06994	8.04156	8.08973	8.07247	8.0485	8.03086	8.09397	8.07706	8.09908	8.10058	8.12008	8.0532	8.08249
1.965	8.03283	8.13482	8.03773	8.05419	8.03862	8.07034	8.02943	8.07968	8.09017	8.04138	8.04485	8.09752	8.0713	8.10373	8.09485	8.12754	8.03833	8.07741
1.9725	8.0392	8.13555	8.03395	8.05062	8.03391	8.06445	8.03818	8.09229	8.07561	8.05435	8.02903	8.09927	8.07232	8.09098	8.10661	8.12462	8.04843	8.08158
1.98	8.03752	8.12974	8.03773	8.044	8.02119	8.06997	8.03264	8.0882	8.08005	8.0446	8.04083	8.09677	8.08304	8.09413	8.10145	8.11986	8.04987	8.08342
1.9875	8.04064	8.1232	8.02835	8.04779	8.04163	8.05963	8.03513	8.08974	8.08098	8.03748	8.02433	8.10814	8.07301	8.09554	8.09136	8.12741	8.0476	8.06716
1.995	8.03783	8.13122	8.04572	8.04832	8.03801	8.06786	8.03932	8.08493	8.06914	8.03677	8.04167	8.09909	8.07038	8.10912	8.09775	8.11137	8.04877	8.07293
2.0025	8.03051	8.12935	8.02974	8.0515	8.04189	8.07477	8.03292	8.08529	8.07708	8.03086	8.03431	8.10389	8.06893	8.10838	8.09827	8.11021	8.05615	8.08375
2.01	8.03442	8.13793	8.02529	8.04435	8.03866	8.07072	8.03547	8.07385	8.08584	8.04192	8.04101	8.09275	8.06704	8.09703	8.09917	8.13118	8.05687	8.08382
2.0175	8.03403	8.13977	8.03197	8.06502	8.04169	8.07674	8.04118	8.08401	8.08451	8.03682	8.0339	8.11158	8.07169	8.09748	8.09646	8.12147	8.05292	8.084
2.025	8.03146	8.12785	8.02942	8.05153	8.04219	8.07767	8.02462	8.08278	8.07337	8.04582	8.03742	8.10653	8.07835	8.09211	8.10235	8.11783	8.0519	8.07394
2.0325	8.04305	8.13832	8.0368	8.04571	8.04536	8.06909	8.04831	8.08008	8.08475	8.04155	8.04171	8.10164	8.06184	8.10392	8.10055	8.12093	8.05181	8.08813
2.04	8.03538	8.13145	8.03379	8.05234	8.04538	8.06763	8.0431	8.0825	8.08043	8.04604	8.03954	8.10147	8.07049	8.10438	8.091	8.11383	8.05604	8.09623
2.0475	8.03916	8.13268	8.03946	8.05537	8.03848	8.07884	8.0445	8.08669	8.08236	8.03882	8.02729	8.10339	8.06853	8.1093	8.10537	8.11819	8.05964	8.09305
2.055	8.03448	8.14025	8.03647	8.04704	8.03549	8.08525	8.04087	8.08384	8.06693	8.03616	8.03367	8.10712	8.07797	8.10971	8.0927	8.11968	8.05655	8.08647
2.0625	8.04182	8.14061	8.03489	8.06641	8.04102	8.06641	8.0486	8.08978	8.07308	8.05046	8.03094	8.10394	8.07545	8.11315	8.10119	8.11865	8.0506	8.07712
2.07	8.05775	8.13177	8.03826	8.053	8.02806	8.07646	8.04686	8.09016	8.08139	8.05106	8.03721	8.11061	8.06076	8.10948	8.09463	8.12564	8.05863	8.08476
2.0775	8.04383	8.1244	8.03745	8.05387	8.04533	8.07601	8.04182	8.09066	8.08476	8.04744	8.04392	8.11671	8.07253	8.10993	8.09551	8.12378	8.05523	8.07421
2.085	8.02995	8.13931	8.04749	8.06061	8.04289	8.07728	8.04176	8.09016	8.07919	8.04957	8.03463	8.10995	8.07042	8.10423	8.1046	8.12193	8.04441	8.08318
2.0925	8.02947	8.12344	8.04681	8.05793	8.04347	8.07324	8.03738	8.08859	8.08447	8.05662	8.05025	8.0963	8.07601	8.10229	8.09456	8.12405	8.05444	8.07896
2.1	8.03526	8.13219	8.04193	8.05538	8.04288	8.07199	8.05141	8.09099	8.09096	8.04795	8.03859	8.10312	8.06601	8.11568	8.10135	8.12298	8.05829	8.09471
2.1075	8.04297	8.13191	8.03516	8.0584	8.05118	8.08302	8.05256	8.08772	8.08917	8.04164	8.04871	8.11094	8.08579	8.11262	8.09984	8.12057	8.06125	8.09161
2.115	8.0308	8.14377	8.04305	8.05575	8.04794	8.08393	8.03899	8.092	8.08617	8.03321	8.04663	8.11478	8.08622	8.10866	8.11191	8.13269	8.05173	8.09027
2.1225	8.04741	8.14538	8.03903	8.05594	8.04319	8.07151	8.04793	8.09445	8.07867	8.04273	8.04181	8.10516	8.08277	8.10039	8.10499	8.12696	8.05412	8.08653
2.13	8.05273	8.1314	8.04523	8.06415	8.03547	8.07592	8.0393	8.09108	8.09582	8.0503	8.03717	8.1085	8.06706	8.10631	8.11102	8.12427	8.0568	8.08477
2.1375	8.05097	8.13209	8.04517	8.05818	8.03807	8.07192	8.04672	8.0978	8.09107	8.05963	8.05358	8.11951	8.08559	8.09947	8.10472	8.1318	8.06559	8.09398
2.145	8.03924	8.13169	8.03217	8.05386	8.04167	8.08791	8.04502	8.09166	8.08416	8.05306	8.03527	8.09773	8.0884	8.11191	8.09935	8.11491	8.05609	8.08935
2.1525	8.04601	8.15039	8.03677	8.06433	8.04269	8.06906	8.04362	8.0881	8.08632	8.05541	8.04104	8.10752	8.06414	8.10359	8.10297	8.11443	8.05447	8.09302
2.16	8.03043	8.13853	8.0353	8.06125	8.04556	8.08247	8.03768	8.07613	8.0947	8.05935	8.04057	8.10818	8.08543	8.10755	8.09954	8.13146	8.05446	8.08576
2.1675	8.03774	8.13587	8.04109	8.05176	8.0457	8.08697	8.04103	8.08903	8.08499	8.05023	8.04299	8.09338	8.06649	8.1032	8.10561	8.12848	8.05886	8.08464
2.175	8.03831	8.14313	8.05189	8.06556	8.03382	8.07127	8.0502	8.08451	8.09645	8.05455	8.0402	8.11894	8.07203	8.11451	8.10555	8.135	8.05298	8.08197
2.1825	8.04676	8.1405	8.04445	8.06344	8.05213	8.06903	8.05245	8.08786	8.07904	8.04775	8.0536	8.12543	8.07399	8.10867	8.11314	8.12678	8.05737	8.08879
2.19	8.0517	8.14645	8.03632	8.06454	8.04402	8.07731	8.05136	8.07842	8.07385	8.03955	8.05172	8.11408	8.0726	8.10692	8.11508	8.1293	8.06624	8.08225
2.1975	8.03957	8.13587	8.04128	8.06312	8.03149	8.07595	8.04035	8.08014	8.08578	8.0526	8.04368	8.11126	8.0769	8.11	8.11135	8.12905	8.05935	8.08852
2.205	8.04709	8.13626	8.04389	8.05915	8.03796	8.08345	8.04588	8.08596	8.08391	8.05555	8.05118	8.11077	8.07987	8.11558	8.11269	8.12838	8.06116	8.08642
2.2125	8.04355	8.13373	8.05587	8.0586	8.04874	8.10482	8.04485	8.09653	8.0899	8.05173	8.04629	8.11434	8.09245	8.11295	8.11169	8.12612	8.05985	8.08804
2.22	8.04852	8.14078	8.04808	8.06379	8.04726	8.07485	8.04688	8.09398	8.08263	8.04935	8.04912	8.11276	8.07481	8.09628	8.10261	8.13824	8.06688	8.09324
2.2275	8.04552	8.14565	8.04552	8.06682	8.04944	8.07585	8.0464	8.08802	8.08909	8.05228	8.04255	8.10746	8.08589	8.11152	8.11731	8.12569	8.05497	8.09247
2.235	8.04738	8.14782	8.04616	8.05778	8.0384	8.08407	8.05178	8.10107	8.08174	8.0524	8.04419	8.12361	8.07889	8.10354	8.10449	8.13905	8.06118	8.0977
2.2425	8.03748	8.13622	8.04312	8.05998	8.05898	8.08014	8.04324	8.08875	8.10071	8.05285	8.05586	8.11335	8.07943	8.10461	8.11162	8.12938	8.05976	8.08393
2.25	8.04989	8.14856	8.05527	8.05276	8.04865	8.08634	8.05137	8.09705	8.09643	8.05543	8.03476	8.11876	8.08833	8.10548	8.10814	8.12778	8.06028	8.08709
2.2575	8.05102	8.14245	8.04601	8.05624	8.03449	8.08268	8.04918	8.08596	8.09239	8.05505	8.04298	8.1189	8.07456	8.11851	8.11039	8.11945	8.059	8.0935
2.265	8.0418	8.14275	8.05179	8.06284	8.05131	8.07721	8.04308	8.09166	8.07872	8.05226	8.04993	8.11425	8.07978	8.10928	8.09935	8.13109	8.06579	8.08273
2.2725	8.04474	8.14977	8.04626	8.05571	8.0419	8.08468	8.04264	8.0824	8.08897	8.0537	8.05227	8.1172	8.07118	8.10721	8.11877	8.12567	8.06192	8.09042
2.28	8.04307	8.14571	8.045	8.06564	8.0456	8.07328	8.04046	8.09123	8.07326	8.05317	8.0393	8.12203	8.07928	8.11726	8.11098	8.13165	8.05555	8.09803
2.2875	8.05171	8.13106	8.03937	8.06401	8.0524	8.07744	8.04654	8.10039	8.08743	8.05135	8.055	8.11498	8.07581	8.10639	8.11639	8.12211	8.06447	8.09066
2.295	8.04798	8.14267	8.05095	8.07022	8.05925	8.08423	8.04006	8.09155	8.08848	8.05474	8.05875	8.12158	8.07546	8.11299	8.11454	8.13242	8.05652	8.09396
2.3025	8.05567	8.14261	8.04246	8.06576	8.04314	8.09186	8.0374	8.10871	8.09121	8.04941	8.05463	8.10417	8.08003	8.09953	8.12104	8.12027	8.05709	8.09337
2.31	8.03785	8.14408	8.04631	8.07391	8.0478	8.08303	8.04667	8.08941	8.08838	8.05439	8.03823	8.10158	8.07851	8.12027	8.11594	8.13609	8.06801	8.08645
2.3175	8.03801	8.15854	8.0519	8.06649	8.04118	8.08413	8.0427	8.1043	8.0917	8.05674	8.05189	8.10531	8.07632	8.11448	8.10688	8.1321	8.05568	8.08592
2.325	8.05273	8.14235	8.04268	8.07486	8.04035	8.08347	8.0501	8.09584	8.09016	8.06461	8.04767	8.11505	8.08688	8.11332	8.11922	8.131	8.05891	8.10052
2.3325	8.06495	8.14548	8.04922	8.0637	8.05214	8.08204	8.04372	8.09145	8.09719	8.06083	8.06089	8.11444	8.07689	8.11016	8.11547	8.14025	8.07172	8.08744
2.34	8.04447	8.14709	8.03954	8.06495	8.0581	8.09046	8.05332	8.09431	8.08858	8.05078	8.0529	8.10246	8.07816	8.10979	8.11098	8.13366	8.06652	8.1004
2.3475	8.04905	8.13709	8.04747	8.06968	8.04809	8.0786	8.05203	8.0983	8.09023	8.07174	8.04994	8.12052	8.09101	8.11672	8.1127	8.13192	8.06862	8.09066
2.355	8.05531	8.15228	8.04645	8.07233	8.04996	8.08351	8.04683	8.09142	8.09265	8.058	8.05727	8.11366	8.0855	8.11742	8.10567	8.13225	8.07511	8.09786
2.3625	8.0534	8.15223	8.04892	8.07119	8.04477	8.08999	8.04187	8.10547	8.09277	8.05983	8.05175	8.12528	8.08212	8.12046	8.11436	8.13679	8.07015	8.08684
2.37	8.04778	8.15421	8.04124	8.05845	8.06342	8.09523	8.04949	8.09987	8.08956	8.0465	8.05132	8.11857	8.08638	8.10919	8.11345	8.13007	8.05818	8.09826
2.3775	8.05614	8.1412	8.04652	8.05627	8.04911	8.07367	8.05234	8.0935	8.09123	8.05139	8.05075	8.11247	8.08449	8.10875	8.10087	8.12121	8.07041	8.09453
2.385	8.07163	8.15423	8.04449	8.057	8.04661	8.08476	8.05299	8.10375	8.09025	8.05859	8.04122	8.12489	8.08565	8.1132	8.10889	8.13524	8.06862	8.09826
2.3925	8.05261	8.15271	8.0452	8.0654	8.05293	8.07809	8.04618	8.09598	8.10182	8.06065	8.06604	8.11874	8.08277	8.10347	8.11219	8.13402	8.07383	8.08966
2.4	8.05744	8.14512	8.04432	8.06861	8.06051	8.07932	8.05009	8.10592	8.09248	8.04548	8.04608	8.11517	8.08657	8.10904	8.12139	8.12895	8.06622	8.09707
2.4075	8.04865	8.14374	8.04531	8.06818	8.05299	8.08504	8.06206	8.10909	8.09271	8.05977	8.05956	8.11133	8.07533	8.11524	8.11603	8.13528	8.06059	8.09744
2.415	8.06143	8.15693	8.05391	8.07049	8.05448	8.09046	8.05161	8.09217	8.09446	8.05032	8.05683	8.11466	8.08596	8.11138	8.1125	8.12503	8.0736	8.08837
2.4225	8.05095	8.15128	8.05441	8.07652	8.05375	8.07476	8.05548	8.1015	8.09561	8.05756	8.0536	8.1137	8.08029	8.11791	8.11461	8.13322	8.07125	8.08515
2.43	8.04896	8.14344	8.04686	8.06445	8.06007	8.07915	8.04862	8.09401	8.09428	8.05701	8.04971	8.1144	8.08126	8.11437	8.10607	8.12996	8.07487	8.11097
2.4375	8.05011	8.14669	8.04927	8.07023	8.05778	8.09016	8.05676	8.10195	8.10392	8.0581	8.05172	8.11804	8.0926	8.10622	8.10755	8.12364	8.06718	8.09844
2.445	8.04388	8.15585	8.04551	8.06745	8.05025	8.08907	8.05655	8.10499	8.09508	8.05453	8.06559	8.10781	8.07597	8.11623	8.10681	8.13957	8.06256	8.08759
2.4525	8.0508	8.1479	8.04506	8.06349	8.05636	8.0891	8.0474	8.10501	8.10424	8.05353	8.0581	8.1198	8.09915	8.11676	8.11661	8.14086	8.07315	8.08818
2.46	8.05333	8.15274	8.05087	8.06091	8.0549	8.09068	8.05405	8.09982	8.10567	8.04803	8.05006	8.10876	8.09793	8.11519	8.11298	8.1349	8.06964	8.08648
2.4675	8.05365	8.14103	8.05104	8.0724	8.05491	8.09495	8.04179	8.0983	8.09197	8.05621	8.05866	8.11196	8.08551	8.11312	8.12292	8.12907	8.07494	8.09692
2.475	8.05818	8.1528	8.04597	8.05701	8.04834	8.08935	8.04726	8.09853	8.10049	8.05606	8.0662	8.11205	8.08415	8.12471	8.11817	8.13827	8.06782	8.08122
2.4825	8.05441	8.15123	8.04461	8.07459	8.06576	8.0812	8.05287	8.0996	8.09818	8.053	8.05163	8.10078	8.08702	8.11713	8.1192	8.12761	8.07082	8.11397
2.49	8.06054	8.14125	8.05755	8.07183	8.05777	8.08312	8.05804	8.11279	8.08726	8.05746	8.04953	8.10827	8.08493	8.1201	8.11448	8.14912	8.06669	8.09536
2.4975	8.05881	8.15103	8.06056	8.06279	8.06097	8.07868	8.05171	8.0949	8.09464	8.06365	8.0626	8.11891	8.08807	8.11955	8.11736	8.13144	8.07257	8.09779
2.505	8.06441	8.14177	8.05009	8.07401	8.05736	8.0863	8.05347	8.0993	8.09122	8.05356	8.05621	8.12106	8.08526	8.11819	8.11639	8.13976	8.06797	8.09446
2.5125	8.06253	8.14318	8.05146	8.06592	8.06003	8.09401	8.0546	8.10604	8.10334	8.05818	8.05214	8.11351	8.08227	8.11414	8.11399	8.13689	8.0693	8.09684
2.52	8.05985	8.1451	8.04136	8.07181	8.04556	8.08091	8.06058	8.10234	8.10098	8.06272	8.05772	8.11838	8.07823	8.12266	8.11614	8.14173	8.07854	8.0937
2.5275	8.0457	8.15623	8.04612	8.07115	8.05174	8.08761	8.05846	8.09734	8.11421	8.05806	8.05184	8.11773	8.09164	8.1104	8.11577	8.13773	8.07306	8.09595
2.535	8.06427	8.14582	8.0552	8.0794	8.06609	8.08765	8.0598	8.09976	8.1084	8.06128	8.05981	8.10536	8.08639	8.1102	8.1171	8.14283	8.07992	8.10557
2.5425	8.04713	8.1459	8.04412	8.06626	8.05988	8.10124	8.05271	8.09444	8.10257	8.05454	8.0605	8.12742	8.09366	8.11876	8.11195	8.13975	8.08014	8.09119
2.55	8.04932	8.1585	8.06166	8.07108	8.0584	8.08543	8.05581	8.09454	8.10005	8.06984	8.05975	8.12365	8.07764	8.1132	8.10412	8.14257	8.06932	8.09452
2.5575	8.06541	8.15239	8.0554	8.06482	8.05768	8.0796	8.06265	8.10842	8.09241	8.07171	8.05957	8.12915	8.09535	8.12563	8.11771	8.13122	8.06913	8.09969
2.565	8.05838	8.14606	8.04742	8.08333	8.05695	8.08921	8.06133	8.09683	8.10879	8.06268	8.05344	8.10799	8.09191	8.12968	8.12063	8.14173	8.07857	8.10267
2.5725	8.05253	8.14441	8.05239	8.06849	8.06381	8.07966	8.06126	8.09305	8.09635	8.06032	8.04491	8.11583	8.08791	8.11157	8.12073	8.13083	8.06736	8.08837
2.58	8.06074	8.1479	8.04343	8.07322	8.04789	8.09319	8.05553	8.10076	8.10297	8.06013	8.05328	8.11399	8.09537	8.12271	8.12101	8.14441	8.06723	8.0989
2.5875	8.05559	8.15412	8.0461	8.07533	8.05306	8.09356	8.05273	8.10329	8.10101	8.06461	8.06928	8.11523	8.09409	8.12858	8.10919	8.14369	8.07375	8.08456
2.595	8.05583	8.1542	8.04566	8.07189	8.05456	8.08023	8.06791	8.11246	8.09337	8.06831	8.05073	8.11463	8.08453	8.11179	8.1206	8.14417	8.07507	8.09523
2.6025	8.05909	8.15081	8.05122	8.07571	8.05606	8.08996	8.0528	8.0883	8.10701	8.06228	8.06646	8.12722	8.08611	8.11871	8.12375	8.13881	8.07269	8.09638
2.61	8.06096	8.15673	8.04225	8.07735	8.06145	8.08115	8.07118	8.10147	8.10111	8.06525	8.0558	8.11615	8.08364	8.11508	8.11828	8.14276	8.07426	8.09971
2.6175	8.05504	8.14823	8.04549	8.06258	8.06114	8.08493	8.06343	8.10238	8.10066	8.0691	8.05461	8.12077	8.10294	8.11873	8.12557	8.13983	8.08053	8.09582
2.625	8.05777	8.16083	8.05445	8.07357	8.04908	8.08727	8.05376	8.10667	8.10658	8.06155	8.06006	8.11766	8.09865	8.11485	8.10718	8.11739	8.06962	8.09253
2.6325	8.05493	8.15998	8.05569	8.08648	8.05522	8.09289	8.05531	8.1036	8.10072	8.05889	8.062	8.10773	8.08981	8.12943	8.11422	8.13639	8.07206	8.08897
2.64	8.05652	8.16043	8.04936	8.07527	8.05525	8.09151	8.05437	8.11035	8.10044	8.05646	8.05867	8.12025	8.09235	8.10779	8.12438	8.13762	8.07552	8.09945
2.6475	8.06062	8.14566	8.05904	8.06902	8.04738	8.09377	8.06102	8.09635	8.09724	8.05626	8.05744	8.12628	8.09443	8.11893	8.12273	8.13859	8.06805	8.09773
2.655	8.05876	8.1515	8.04937	8.08456	8.06936	8.08777	8.06082	8.11311	8.10492	8.06099	8.06778	8.11499	8.09022	8.11355	8.1244	8.13893	8.08995	8.10151
2.6625	8.06204	8.14473	8.06214	8.06556	8.0666	8.09641	8.06175	8.09869	8.11484	8.06199	8.06084	8.12324	8.08583	8.11879	8.1101	8.15949	8.08058	8.09922
2.67	8.0535	8.15773	8.062	8.06785	8.06055	8.08568	8.05529	8.10615	8.10296	8.06141	8.06261	8.12077	8.0902	8.11765	8.1167	8.14224	8.06599	8.10345
2.6775	8.05306	8.16444	8.05276	8.07192	8.06858	8.08772	8.05495	8.09568	8.1013	8.06631	8.05357	8.1236	8.08712	8.12568	8.11525	8.15146	8.07228	8.10111
2.685	8.06685	8.16539	8.05268	8.07723	8.06362	8.08814	8.05788	8.10508	8.10638	8.06187	8.05359	8.12316	8.09756	8.12299	8.1211	8.13335	8.08065	8.1058
2.6925	8.06287	8.15388	8.05914	8.05802	8.05806	8.08364	8.05956	8.10314	8.09344	8.06591	8.06239	8.11683	8.09143	8.13347	8.1259	8.12998	8.06993	8.10465
2.7	8.06808	8.15789	8.05797	8.07417	8.0689	8.08647	8.05647	8.11108	8.11106	8.06072	8.0589	8.12234	8.09329	8.1217	8.12002	8.13397	8.07468	8.10236
2.7075	8.05513	8.15153	8.05368	8.07383	8.05635	8.10297	8.05264	8.11131	8.11333	8.07088	8.05125	8.12613	8.09536	8.12141	8.10542	8.13846	8.07524	8.10651
2.715	8.05506	8.15122	8.04618	8.06363	8.06221	8.09872	8.05963	8.10573	8.10806	8.05739	8.06842	8.11996	8.0809	8.11376	8.12978	8.1358	8.0641	8.10232
2.7225	8.05244	8.15555	8.05073	8.0591	8.0605	8.10115	8.05961	8.10517	8.11572	8.07074	8.06654	8.12429	8.09416	8.11407	8.12958	8.14221	8.07259	8.11309
2.73	8.05917	8.15773	8.0631	8.0875	8.05161	8.08995	8.05054	8.11319	8.10346	8.06627	8.06122	8.12659	8.08964	8.1097	8.12361	8.13849	8.08326	8.09696
2.7375	8.05486	8.14888	8.05502	8.07135	8.0546	8.09339	8.06131	8.11144	8.11573	8.05038	8.06437	8.12499	8.09406	8.12416	8.13582	8.13799	8.06478	8.09325
2.745	8.05548	8.16297	8.06352	8.07897	8.06148	8.09165	8.05569	8.09756	8.099	8.06329	8.05743	8.12773	8.09151	8.11903	8.11673	8.15189	8.07059	8.10958
2.7525	8.05769	8.15829	8.0583	8.07356	8.06089	8.0895	8.05397	8.11209	8.09541	8.06881	8.06557	8.11803	8.0871	8.12707	8.12863	8.14318	8.06869	8.09976
2.76	8.066	8.15985	8.05586	8.07461	8.05426	8.09225	8.04877	8.11501	8.12199	8.07258	8.06398	8.11772	8.10544	8.13277	8.13338	8.13986	8.06731	8.11135
2.7675	8.05153	8.15326	8.06259	8.07634	8.06439	8.09865	8.06115	8.10738	8.10652	8.06124	8.07334	8.13026	8.08062	8.12136	8.13058	8.14934	8.06901	8.08926
2.775	8.06675	8.15349	8.05996	8.07624	8.06587	8.08989	8.05937	8.11001	8.10537	8.06596	8.06491	8.11959	8.09451	8.12126	8.1213	8.12518	8.06668	8.1129
2.7825	8.06483	8.15791	8.06137	8.07217	8.05294	8.09586	8.04949	8.10822	8.10685	8.0732	8.06681	8.11771	8.08936	8.12351	8.12729	8.13829	8.07808	8.09414
2.79	8.06626	8.16009	8.06278	8.0697	8.07088	8.09247	8.05718	8.11117	8.111	8.05966	8.05761	8.11945	8.10317	8.13028	8.12269	8.13227	8.07919	8.10878
2.7975	8.05819	8.15172	8.07265	8.08207	8.05372	8.09692	8.06225	8.10447	8.10201	8.06775	8.06329	8.12327	8.08826	8.12436	8.12132	8.14176	8.08099	8.11349
2.805	8.05899	8.15464	8.06099	8.07639	8.05346	8.09767	8.07122	8.1165	8.11212	8.06392	8.06618	8.12941	8.09695	8.12395	8.12425	8.14869	8.08508	8.10377
2.8125	8.06615	8.15235	8.06152	8.06635	8.06816	8.0922	8.05227	8.09424	8.10542	8.07054	8.06855	8.12193	8.09349	8.12197	8.11679	8.14945	8.07821	8.1015
2.82	8.07185	8.15314	8.06503	8.07152	8.06874	8.09151	8.05893	8.09163	8.09997	8.06877	8.06769	8.12815	8.09799	8.12078	8.12817	8.14649	8.08559	8.10456
2.8275	8.06167	8.16199	8.06852	8.08434	8.06108	8.0945	8.05275	8.11411	8.09929	8.07464	8.06152	8.11891	8.10649	8.11777	8.1288	8.13581	8.08167	8.09825
2.835	8.07794	8.14706	8.06582	8.06828	8.05737	8.10228	8.0633	8.11007	8.10242	8.06438	8.06514	8.12185	8.10155	8.11444	8.13019	8.15063	8.09438	8.09784
2.8425	8.05535	8.15981	8.05616	8.0768	8.05908	8.09333	8.05653	8.10475	8.10379	8.07072	8.07168	8.12209	8.09807	8.1296	8.10288	8.15025	8.08593	8.10348
2.85	8.07118	8.16065	8.05489	8.07525	8.07433	8.09502	8.05999	8.11004	8.11444	8.07147	8.08091	8.10846	8.09429	8.12493	8.1224	8.14866	8.0813	8.10383
2.8575	8.0601	8.1602	8.0572	8.07533	8.05833	8.09823	8.06228	8.11216	8.10685	8.06549	8.045	8.1247	8.08681	8.12697	8.14319	8.14135	8.06496	8.10688
2.865	8.07376	8.15427	8.05793	8.08805	8.06518	8.09693	8.05847	8.09846	8.10438	8.07594	8.06294	8.1194	8.09308	8.12714	8.11492	8.15096	8.07405	8.09924
2.8725	8.06219	8.15476	8.05986	8.09219	8.05709	8.09188	8.06634	8.10935	8.10873	8.06719	8.06807	8.12694	8.1024	8.12012	8.12245	8.15022	8.06495	8.11372
2.88	8.06288	8.1688	8.05865	8.07591	8.06537	8.09899	8.06148	8.09883	8.11838	8.07092	8.07263	8.12507	8.09997	8.12512	8.12093	8.13561	8.07502	8.1087
2.8875	8.07589	8.15821	8.06324	8.08307	8.06278	8.08848	8.06782	8.11176	8.11345	8.08546	8.07704	8.11609	8.09105	8.13338	8.12209	8.14237	8.08497	8.09815
2.895	8.05452	8.15187	8.06038	8.07703	8.06439	8.09018	8.06088	8.10501	8.11154	8.06759	8.06291	8.12966	8.10302	8.12046	8.11965	8.13797	8.08441	8.09645
2.9025	8.0588	8.16379	8.0602	8.08126	8.06935	8.09479	8.0624	8.09478	8.11513	8.06325	8.0731	8.13173	8.09058	8.12727	8.11172	8.14357	8.08079	8.10717
2.91	8.06156	8.16682	8.05855	8.0813	8.06353	8.09242	8.05271	8.11066	8.10819	8.06375	8.06612	8.12385	8.09067	8.13003	8.13207	8.15227	8.07284	8.10471
2.9175	8.05141	8.15576	8.06121	8.08842	8.07297	8.09815	8.05807	8.10622	8.10897	8.07432	8.07181	8.12511	8.09403	8.12445	8.12589	8.14784	8.07725	8.10681
2.925	8.05173	8.15557	8.04355	8.07754	8.06202	8.0875	8.05781	8.11055	8.10372	8.05984	8.05342	8.13188	8.09774	8.12475	8.13428	8.14622	8.08034	8.10532
2.9325	8.05869	8.1585	8.05437	8.08355	8.06614	8.09809	8.06471	8.10836	8.10411	8.07063	8.0694	8.12335	8.0928	8.11987	8.14679	8.14777	8.08556	8.10035
2.94	8.07333	8.14943	8.06572	8.08434	8.04349	8.09419	8.05883	8.11047	8.10244	8.07835	8.06512	8.12383	8.09693	8.12335	8.11595	8.14492	8.0699	8.11177
2.9475	8.06454	8.15607	8.05588	8.08747	8.05782	8.09213	8.06475	8.10491	8.11555	8.0737	8.06317	8.12925	8.10278	8.12879	8.1234	8.15705	8.0711	8.10387
2.955	8.0708	8.1648	8.06318	8.07822	8.06574	8.09227	8.06126	8.10506	8.11035	8.08818	8.06212	8.12841	8.09339	8.12572	8.13133	8.14375	8.07528	8.11213
2.9625	8.06263	8.15166	8.05978	8.07992	8.06364	8.09473	8.05602	8.11178	8.11046	8.06817	8.06712	8.13594	8.09821	8.12927	8.12272	8.14163	8.07768	8.10653
2.97	8.05532	8.15153	8.05458	8.07674	8.06365	8.09109	8.06163	8.1055	8.10972	8.06409	8.06449	8.1209	8.10067	8.13198	8.12226	8.15305	8.08812	8.10183
2.9775	8.05115	8.15485	8.05827	8.07701	8.07123	8.10172	8.05802	8.10509	8.11379	8.0709	8.07323	8.1243	8.10202	8.1247	8.12175	8.1457	8.07156	8.10748
2.985	8.05868	8.15236	8.06144	8.07922	8.0668	8.09874	8.06777	8.10473	8.11611	8.07309	8.06701	8.12698	8.10285	8.11933	8.1246	8.14674	8.0724	8.11465
2.9925	8.06465	8.16809	8.05832	8.07022	8.06641	8.08915	8.05676	8.11733	8.10673	8.08639	8.06184	8.12501	8.10293	8.12346	8.12004	8.14506	8.07982	8.10631
3	8.06172	8.16849	8.05692	8.08116	8.06444	8.09602	8.0806	8.1106	8.11248	8.07378	8.07248	8.12512	8.10264	8.11945	8.13101	8.15073	8.07889	8.0962
3.0075	8.0737	8.16553	8.0608	8.08091	8.06753	8.09834	8.05142	8.10073	8.11544	8.07022	8.06942	8.12939	8.09342	8.12791	8.13187	8.14077	8.07237	8.11686
3.015	8.06883	8.17148	8.06493	8.0683	8.06071	8.09198	8.06229	8.11511	8.11606	8.0723	8.05951	8.144	8.09791	8.11692	8.14092	8.14564	8.0787	8.11826
3.0225	8.05701	8.15612	8.05548	8.08904	8.07315	8.09043	8.06448	8.11051	8.10473	8.07294	8.07772	8.12533	8.09221	8.13734	8.12828	8.14459	8.07605	8.10272
3.03	8.05901	8.16795	8.0738	8.07184	8.07746	8.1094	8.06437	8.10582	8.11751	8.06823	8.06805	8.12508	8.10289	8.12129	8.14699	8.14669	8.0802	8.10523
3.0375	8.06629	8.16536	8.06483	8.08926	8.05777	8.09552	8.0705	8.11458	8.11266	8.06832	8.06605	8.12958	8.09773	8.13934	8.12537	8.14788	8.07858	8.11787
3.045	8.06503	8.15361	8.06165	8.08393	8.06524	8.0929	8.06951	8.11198	8.11496	8.07288	8.06382	8.12604	8.10268	8.12332	8.12085	8.14201	8.07336	8.11268
3.0525	8.0659	8.16241	8.06353	8.08304	8.06336	8.10283	8.06905	8.11473	8.1055	8.0679	8.06788	8.13341	8.10579	8.13888	8.13505	8.14686	8.08396	8.10795
3.06	8.06255	8.1477	8.07258	8.07511	8.06754	8.09385	8.05817	8.11117	8.11825	8.07909	8.07343	8.12666	8.09239	8.13132	8.1177	8.15316	8.07914	8.10587
3.0675	8.06205	8.16119	8.06009	8.07431	8.06445	8.09121	8.06541	8.10217	8.12124	8.07575	8.07222	8.13346	8.09815	8.13923	8.13285	8.14717	8.07188	8.11155
3.075	8.06677	8.15885	8.06736	8.07375	8.07862	8.10125	8.05993	8.11092	8.10383	8.07273	8.07311	8.13691	8.09495	8.12195	8.13283	8.13942	8.07778	8.11166
3.0825	8.07494	8.15491	8.07757	8.08565	8.07142	8.10522	8.07446	8.10397	8.11118	8.06628	8.06683	8.13136	8.09688	8.12397	8.1235	8.15222	8.07763	8.10594
3.09	8.0699	8.16336	8.07066	8.08408	8.06598	8.10359	8.05252	8.10323	8.11079	8.07912	8.0788	8.11314	8.10934	8.12646	8.12956	8.14879	8.08043	8.10632
3.0975	8.07345	8.16434	8.05254	8.08179	8.05882	8.10596	8.06606	8.11696	8.10807	8.07714	8.06709	8.12822	8.0926	8.12863	8.12833	8.14495	8.08535	8.11043
3.105	8.08058	8.16252	8.0643	8.09127	8.07894	8.09304	8.0698	8.10411	8.11081	8.07309	8.0732	8.12154	8.09761	8.12717	8.13513	8.15114	8.07731	8.10416
3.1125	8.06344	8.16355	8.07127	8.08521	8.06565	8.1046	8.0613	8.10769	8.10426	8.06863	8.06765	8.13126	8.09351	8.12623	8.11978	8.14745	8.08203	8.11154
3.12	8.07067	8.16224	8.06206	8.074	8.07147	8.09732	8.0716	8.10829	8.10333	8.08068	8.07094	8.12425	8.10534	8.12612	8.12845	8.15908	8.08304	8.11358
3.1275	8.07949	8.16574	8.07323	8.08187	8.06513	8.09954	8.07307	8.11991	8.10529	8.07545	8.07496	8.13076	8.09218	8.13645	8.12789	8.14885	8.0837	8.11584
3.135	8.07596	8.16616	8.07369	8.07823	8.07137	8.08982	8.07244	8.10569	8.11297	8.06819	8.08197	8.12095	8.0987	8.12688	8.12547	8.15104	8.0825	8.10912
3.1425	8.06597	8.16118	8.06672	8.08159	8.0769	8.1029	8.06092	8.12448	8.10532	8.07308	8.07716	8.13549	8.10762	8.14205	8.12752	8.15186	8.07418	8.11089
3.15	8.0627	8.1645	8.06218	8.08944	8.08026	8.10294	8.06514	8.11769	8.12082	8.07559	8.0761	8.14169	8.10079	8.14657	8.13058	8.1472	8.08967	8.11441
3.1575	8.06792	8.15961	8.05856	8.07905	8.05985	8.09827	8.07752	8.10779	8.11554	8.08021	8.08056	8.1408	8.10738	8.13281	8.14155	8.14624	8.08871	8.10526
3.165	8.08009	8.16173	8.07074	8.08038	8.07671	8.09674	8.071	8.1207	8.10756	8.0647	8.07536	8.13437	8.09538	8.12212	8.12677	8.14448	8.07897	8.10232
3.1725	8.06781	8.15597	8.07023	8.08139	8.07453	8.09947	8.05744	8.11383	8.11211	8.07243	8.06858	8.12529	8.09123	8.13188	8.12661	8.15595	8.09915	8.10681
3.18	8.06886	8.16434	8.0575	8.0859	8.07082	8.09981	8.06807	8.10924	8.10862	8.07527	8.07398	8.13663	8.10525	8.13009	8.12693	8.1509	8.08214	8.11312
3.1875	8.06809	8.16	8.06137	8.07789	8.0801	8.10567	8.06932	8.11492	8.11597	8.06717	8.06475	8.11903	8.10253	8.13359	8.13691	8.16119	8.08591	8.10382
3.195	8.06884	8.15826	8.06516	8.0799	8.0576	8.08974	8.06521	8.1135	8.11548	8.07193	8.07526	8.12687	8.10453	8.14218	8.12558	8.14543	8.08746	8.10404
3.2025	8.07989	8.16159	8.06282	8.08473	8.07407	8.10404	8.07203	8.10976	8.11463	8.07897	8.07144	8.13271	8.10897	8.12963	8.13689	8.15556	8.08505	8.11416
3.21	8.08179	8.16509	8.06639	8.07846	8.07881	8.09744	8.0575	8.12793	8.11309	8.0719	8.08402	8.13195	8.10062	8.12542	8.1219	8.14821	8.08823	8.11398
3.2175	8.06946	8.1634	8.05911	8.0891	8.07132	8.10215	8.067	8.1105	8.11685	8.07375	8.08264	8.12608	8.10188	8.1243	8.13111	8.15299	8.08761	8.11168
3.225	8.06388	8.15856	8.06254	8.08003	8.07521	8.10277	8.0596	8.1043	8.11519	8.07796	8.07583	8.13412	8.09999	8.12308	8.13521	8.1533	8.08602	8.11958
3.2325	8.06912	8.17044	8.06587	8.07543	8.06681	8.09605	8.06922	8.11208	8.1158	8.07876	8.07704	8.13892	8.09217	8.13341	8.12742	8.14775	8.07765	8.10838
3.24	8.06351	8.16608	8.06248	8.08334	8.07051	8.10472	8.06601	8.11777	8.10921	8.06322	8.07674	8.13213	8.09823	8.14378	8.13146	8.15187	8.09331	8.12322
3.2475	8.06721	8.17142	8.06651	8.0817	8.06857	8.10338	8.05363	8.10887	8.11715	8.0725	8.07528	8.14065	8.09939	8.14054	8.13273	8.14083	8.0908	8.11653
3.255	8.0675	8.16469	8.06601	8.07915	8.08192	8.11051	8.06063	8.1167	8.11106	8.07141	8.07357	8.13446	8.10203	8.1291	8.12091	8.14322	8.08659	8.10264
3.2625	8.06411	8.1626	8.07191	8.08232	8.06879	8.10439	8.06893	8.10864	8.11467	8.08599	8.07262	8.12802	8.10567	8.12676	8.13231	8.14789	8.08516	8.12192
3.27	8.07113	8.1669	8.06769	8.07827	8.07188	8.10471	8.06626	8.11148	8.11774	8.07053	8.07685	8.14211	8.08985	8.13568	8.12767	8.13716	8.07621	8.11606
3.2775	8.05776	8.16892	8.06643	8.08452	8.07461	8.09389	8.07011	8.10642	8.1172	8.07337	8.07376	8.13335	8.09987	8.13026	8.13757	8.1471	8.08332	8.11482
3.285	8.07776	8.16556	8.06154	8.07622	8.07334	8.09913	8.07237	8.09877	8.12027	8.07889	8.07453	8.12834	8.10532	8.12513	8.13922	8.15538	8.08817	8.10606
3.2925	8.06917	8.16412	8.06937	8.07725	8.06783	8.10357	8.06729	8.10795	8.11565	8.08182	8.07544	8.13076	8.0928	8.12666	8.13554	8.15403	8.07924	8.10741
3.3	8.06959	8.17528	8.06612	8.08197	8.07467	8.10225	8.06855	8.12353	8.10814	8.08239	8.08718	8.1381	8.10572	8.14479	8.14315	8.15471	8.08305	8.10735
3.3075	8.07005	8.16948	8.0641	8.08669	8.0733	8.10718	8.06971	8.11642	8.11479	8.07636	8.0748	8.13326	8.09822	8.14158	8.13572	8.15137	8.09082	8.11187
3.315	8.07336	8.16681	8.06827	8.09055	8.06356	8.10458	8.08112	8.11161	8.11838	8.07353	8.07299	8.13506	8.09876	8.1339	8.14051	8.14705	8.07987	8.1147
3.3225	8.07334	8.16448	8.07304	8.08607	8.06436	8.101	8.0733	8.10931	8.11017	8.06671	8.07587	8.12372	8.09909	8.13529	8.14143	8.14856	8.07573	8.12091
3.33	8.07079	8.16298	8.05663	8.08715	8.06732	8.10721	8.07178	8.11254	8.12075	8.08617	8.07418	8.1414	8.09447	8.13921	8.14392	8.15444	8.08639	8.11378
3.3375	8.07064	8.16399	8.07193	8.08431	8.07379	8.1056	8.07045	8.11139	8.11917	8.0799	8.07613	8.14473	8.10047	8.12618	8.13129	8.16185	8.0883	8.11408
3.345	8.06883	8.16918	8.07401	8.0801	8.07337	8.10624	8.06372	8.11733	8.11474	8.07571	8.08432	8.12699	8.11279	8.13562	8.13699	8.14692	8.09674	8.11267
3.3525	8.07535	8.18287	8.07083	8.07928	8.07723	8.10066	8.08354	8.1191	8.1173	8.08085	8.06953	8.12931	8.10601	8.12699	8.12781	8.14095	8.09029	8.1056
3.36	8.08121	8.16402	8.07261	8.08642	8.07268	8.10367	8.07839	8.12086	8.10953	8.07696	8.08203	8.13382	8.11309	8.13317	8.12519	8.15178	8.0856	8.11069
3.3675	8.07042	8.16418	8.07635	8.07857	8.06567	8.1085	8.0741	8.11459	8.11839	8.08206	8.07903	8.13342	8.10398	8.13378	8.12679	8.15508	8.07784	8.11736
3.375	8.06957	8.15934	8.07177	8.08539	8.07178	8.10591	8.08152	8.11901	8.12019	8.07178	8.07234	8.1312	8.0994	8.14047	8.13283	8.1639	8.07957	8.1104
3.3825	8.08043	8.17192	8.05825	8.08442	8.08027	8.11323	8.06805	8.12394	8.10645	8.06825	8.08209	8.14126	8.10319	8.12244	8.13613	8.14789	8.08347	8.11014
3.39	8.08015	8.16767	8.07277	8.09227	8.07458	8.09765	8.08169	8.09904	8.11493	8.06926	8.07344	8.1418	8.10436	8.13615	8.1401	8.1483	8.08138	8.12893
3.3975	8.06754	8.17017	8.07002	8.07684	8.08725	8.09753	8.07168	8.1137	8.11688	8.07767	8.08018	8.13958	8.09459	8.12564	8.1304	8.15018	8.08635	8.11271
3.405	8.0676	8.16963	8.07248	8.0799	8.06657	8.12646	8.07291	8.12264	8.12112	8.07869	8.0765	8.12329	8.09868	8.13959	8.14151	8.16076	8.08155	8.11128
3.4125	8.07018	8.17179	8.06973	8.08931	8.09031	8.10841	8.06964	8.11683	8.11892	8.07389	8.07453	8.12209	8.09689	8.13251	8.14419	8.1503	8.08973	8.11047
3.42	8.06012	8.1782	8.07575	8.08034	8.07601	8.09987	8.07068	8.11438	8.11515	8.08505	8.06944	8.13335	8.10912	8.12836	8.14201	8.14377	8.08321	8.11544
3.4275	8.0674	8.15746	8.06687	8.07458	8.0709	8.10531	8.06315	8.1108	8.1182	8.07912	8.07094	8.14591	8.09001	8.12663	8.13558	8.14973	8.08417	8.11701
3.435	8.07056	8.16445	8.06714	8.08598	8.07852	8.10777	8.06988	8.12606	8.12123	8.06769	8.07851	8.13097	8.0905	8.13335	8.13928	8.15069	8.09982	8.11419
3.4425	8.0691	8.16844	8.07029	8.09153	8.06622	8.10938	8.06904	8.11399	8.11745	8.07538	8.07154	8.1386	8.10957	8.13859	8.13206	8.14802	8.07936	8.12068
3.45	8.07694	8.16554	8.06815	8.08498	8.0681	8.10854	8.07065	8.12693	8.12052	8.07045	8.07135	8.12867	8.10424	8.13974	8.12872	8.15288	8.10027	8.11532
3.4575	8.06701	8.16289	8.06665	8.08533	8.06927	8.10369	8.07243	8.11438	8.11944	8.0778	8.07688	8.13559	8.1032	8.12278	8.14178	8.1563	8.07895	8.11439
3.465	8.05655	8.16922	8.07285	8.09224	8.06893	8.10642	8.07066	8.1097	8.11492	8.0819	8.08075	8.1273	8.10894	8.12911	8.14061	8.15137	8.09115	8.10631
3.4725	8.0642	8.16492	8.05916	8.08315	8.08101	8.11333	8.07602	8.10837	8.11461	8.08363	8.07456	8.13029	8.10833	8.13616	8.13019	8.15673	8.09314	8.1237
3.48	8.0661	8.17282	8.06883	8.08015	8.0834	8.10684	8.06211	8.11647	8.11251	8.07151	8.08032	8.12241	8.10578	8.13635	8.14432	8.16011	8.08033	8.09671
3.4875	8.07971	8.16643	8.07271	8.08405	8.07054	8.11003	8.06976	8.11667	8.11822	8.07701	8.07679	8.13918	8.09952	8.13167	8.13717	8.15392	8.10023	8.10949
3.495	8.07816	8.17492	8.06509	8.07648	8.08576	8.10841	8.07338	8.11558	8.11529	8.07827	8.08351	8.13705	8.09365	8.1468	8.1352	8.15768	8.07659	8.11132
3.5025	8.06575	8.16274	8.07395	8.07684	8.08682	8.10492	8.08131	8.12208	8.12283	8.08427	8.08337	8.12982	8.10825	8.12492	8.13211	8.14907	8.08033	8.119
3.51	8.08248	8.17037	8.07575	8.08704	8.06905	8.1075	8.06744	8.124	8.12436	8.07601	8.08035	8.14154	8.10062	8.12299	8.12933	8.14025	8.09293	8.1167
3.5175	8.07496	8.16686	8.07109	8.08904	8.08704	8.10555	8.0694	8.11684	8.1132	8.07639	8.08742	8.13279	8.09298	8.1321	8.12998	8.16341	8.07594	8.11833
3.525	8.08095	8.1656	8.07599	8.08334	8.07844	8.1095	8.07077	8.10862	8.11217	8.08678	8.07966	8.13234	8.09036	8.14082	8.12728	8.16397	8.09115	8.11036
3.5325	8.07897	8.16846	8.07407	8.09194	8.07945	8.11727	8.06694	8.12292	8.1181	8.07945	8.07045	8.1314	8.11152	8.13568	8.13148	8.15908	8.08118	8.10962
3.54	8.07428	8.17566	8.07537	8.09686	8.07556	8.10502	8.07346	8.10657	8.11014	8.08494	8.07881	8.14348	8.11264	8.14261	8.12897	8.15023	8.08537	8.11711
3.5475	8.07274	8.17802	8.07026	8.10033	8.06598	8.10664	8.07512	8.12032	8.11409	8.07588	8.07836	8.14268	8.10174	8.13777	8.12931	8.15959	8.08187	8.10726
3.555	8.07829	8.15846	8.0708	8.0794	8.07755	8.10136	8.07594	8.12882	8.11553	8.08561	8.07396	8.13373	8.11106	8.13714	8.14489	8.15394	8.08716	8.11568
3.5625	8.08236	8.17918	8.07018	8.09382	8.08924	8.1097	8.05955	8.12105	8.11796	8.08549	8.07064	8.14614	8.10094	8.13813	8.12828	8.1437	8.07783	8.10961
3.57	8.0761	8.1686	8.06949	8.07589	8.0695	8.09873	8.06822	8.10987	8.11559	8.08678	8.08878	8.13406	8.10433	8.13484	8.14282	8.15403	8.08781	8.11055
3.5775	8.08723	8.16547	8.07989	8.09093	8.07979	8.10753	8.07629	8.11841	8.11777	8.08657	8.08208	8.15174	8.11078	8.1392	8.13899	8.14823	8.08889	8.11723
3.585	8.079	8.16179	8.07901	8.07549	8.07089	8.11571	8.07972	8.12524	8.11012	8.08175	8.0837	8.14613	8.10446	8.13548	8.14301	8.15008	8.08443	8.11551
3.5925	8.08203	8.17774	8.06448	8.09175	8.08356	8.0951	8.07655	8.11843	8.12843	8.07158	8.08451	8.14194	8.09459	8.13881	8.13481	8.15966	8.08437	8.12021
3.6	8.0719	8.16025	8.07168	8.07819	8.07458	8.0997	8.06242	8.11295	8.11468	8.08658	8.06927	8.14599	8.1069	8.1339	8.14025	8.14626	8.08787	8.12092
3.6075	8.07704	8.1562	8.0713	8.08881	8.0801	8.11089	8.06538	8.12279	8.12671	8.08481	8.08502	8.1372	8.09772	8.1402	8.13853	8.14653	8.08825	8.12396
3.615	8.06717	8.16878	8.06923	8.09519	8.08261	8.10317	8.06824	8.11796	8.12684	8.08012	8.07143	8.12434	8.10642	8.14496	8.13503	8.14938	8.09393	8.11147
3.6225	8.07571	8.17248	8.06796	8.08796	8.07721	8.11061	8.06811	8.1132	8.11201	8.07779	8.0886	8.13289	8.09805	8.13622	8.12824	8.15197	8.07802	8.11293
3.63	8.08311	8.1624	8.07662	8.07606	8.0716	8.10453	8.06876	8.1132	8.10629	8.07336	8.09022	8.13667	8.11837	8.13442	8.14493	8.16183	8.09105	8.1197
3.6375	8.07373	8.15346	8.06433	8.10111	8.06368	8.11241	8.08157	8.12302	8.11728	8.07803	8.09868	8.12983	8.11211	8.1371	8.13294	8.16475	8.0899	8.1241
3.645	8.07976	8.17298	8.07096	8.07541	8.07725	8.11646	8.07279	8.10715	8.12374	8.0757	8.08659	8.14373	8.10534	8.13549	8.13125	8.15529	8.08589	8.12168
3.6525	8.07601	8.1594	8.0793	8.09441	8.07242	8.11189	8.07613	8.11399	8.10978	8.07998	8.08599	8.13622	8.10948	8.15288	8.1436	8.1568	8.09582	8.11537
3.66	8.07623	8.16018	8.08146	8.09718	8.09186	8.11094	8.0711	8.10466	8.11328	8.08293	8.08759	8.14624	8.09734	8.13903	8.14036	8.15585	8.08444	8.12487
3.6675	8.08377	8.17642	8.06404	8.09344	8.07448	8.10421	8.07165	8.1226	8.11967	8.08706	8.0753	8.14265	8.09974	8.14502	8.14548	8.14118	8.09673	8.11197
3.675	8.07526	8.17697	8.06929	8.09686	8.08047	8.1016	8.07631	8.10767	8.11225	8.08183	8.08925	8.13841	8.10621	8.14542	8.12951	8.14242	8.09786	8.12597
3.6825	8.07784	8.16996	8.07198	8.08722	8.0659	8.1044	8.07134	8.1094	8.12371	8.08682	8.08098	8.1431	8.10697	8.13623	8.13327	8.15098	8.08678	8.10956
3.69	8.07786	8.17729	8.06763	8.08826	8.08813	8.10583	8.08151	8.12315	8.11803	8.07558	8.08023	8.1341	8.10518	8.14633	8.1337	8.15811	8.08355	8.12179
3.6975	8.08321	8.17754	8.06593	8.08671	8.0792	8.112	8.0683	8.12604	8.1161	8.07906	8.08468	8.13499	8.10186	8.13845	8.14091	8.15414	8.08409	8.10808
3.705	8.08799	8.16913	8.0624	8.08875	8.06934	8.11037	8.06023	8.1193	8.12474	8.08819	8.07601	8.13713	8.09939	8.14264	8.13363	8.15694	8.09379	8.12048
3.7125	8.08346	8.1738	8.06389	8.08156	8.07945	8.11518	8.08527	8.12306	8.11614	8.0871	8.08101	8.13938	8.10605	8.13734	8.1409	8.14792	8.08881	8.12006
3.72	8.0797	8.17286	8.07739	8.09223	8.07373	8.10998	8.0767	8.12938	8.12355	8.08075	8.08591	8.13646	8.10688	8.13486	8.14235	8.15588	8.08236	8.11659
3.7275	8.08111	8.15889	8.06782	8.09757	8.07526	8.11783	8.07277	8.11758	8.11499	8.08097	8.07285	8.14581	8.09411	8.13447	8.128	8.15653	8.08763	8.10565
3.735	8.08763	8.16563	8.07106	8.07864	8.07986	8.11478	8.06824	8.12701	8.11576	8.08422	8.08507	8.14353	8.11418	8.1541	8.13745	8.15392	8.09588	8.11904
3.7425	8.08624	8.17729	8.07131	8.09144	8.08716	8.11376	8.07167	8.11737	8.11657	8.0902	8.08476	8.12835	8.10869	8.14876	8.14257	8.15969	8.08688	8.12428
3.75	8.08454	8.17925	8.07145	8.08465	8.06674	8.10355	8.06793	8.11808	8.11427	8.07425	8.07971	8.13611	8.10881	8.13613	8.13688	8.15899	8.09341	8.10745
3.7575	8.08078	8.17085	8.07918	8.08054	8.07885	8.11256	8.06955	8.11946	8.12702	8.07557	8.07421	8.14724	8.10195	8.1434	8.13945	8.15091	8.08781	8.12217
3.765	8.06329	8.15938	8.07104	8.091	8.07779	8.1081	8.06673	8.11537	8.12842	8.07592	8.07975	8.13853	8.10662	8.14038	8.1366	8.16486	8.08751	8.11662
3.7725	8.07384	8.17857	8.07264	8.08956	8.0749	8.11665	8.07275	8.11217	8.13384	8.07854	8.09484	8.13779	8.10555	8.13987	8.14054	8.15418	8.08518	8.11766
3.78	8.0781	8.17389	8.06618	8.08814	8.08555	8.1049	8.07591	8.12258	8.11739	8.0871	8.08328	8.14994	8.10461	8.14096	8.13964	8.17006	8.08981	8.12161
3.7875	8.07761	8.17852	8.07331	8.0904	8.07481	8.11443	8.0733	8.11553	8.11977	8.07723	8.07635	8.13718	8.10023	8.13867	8.13821	8.14942	8.0855	8.11941
3.795	8.07142	8.16299	8.07108	8.09055	8.07161	8.10738	8.07778	8.12051	8.12535	8.07904	8.09113	8.14006	8.12055	8.13291	8.13895	8.16152	8.09813	8.12386
3.8025	8.08202	8.18168	8.06914	8.09096	8.08329	8.11395	8.07342	8.11777	8.1225	8.08247	8.07695	8.12745	8.11342	8.141	8.14221	8.15926	8.08824	8.12906
3.81	8.06883	8.16462	8.07158	8.08173	8.08072	8.10999	8.07531	8.11755	8.11908	8.07993	8.07982	8.1307	8.10507	8.12532	8.14097	8.14409	8.09426	8.11909
3.8175	8.08199	8.17271	8.07163	8.06941	8.07951	8.107	8.07652	8.1215	8.12472	8.08887	8.08732	8.13687	8.09711	8.14434	8.1373	8.15338	8.08175	8.12105
3.825	8.08733	8.1751	8.0772	8.08851	8.08307	8.10119	8.07133	8.1152	8.11865	8.08219	8.09033	8.14179	8.11682	8.13868	8.13944	8.15423	8.09559	8.10923
3.8325	8.08349	8.17128	8.07161	8.08635	8.0776	8.1219	8.07109	8.1302	8.13589	8.08296	8.08574	8.13944	8.11008	8.13726	8.13788	8.16739	8.09136	8.11506
3.84	8.07838	8.17653	8.06126	8.08248	8.08363	8.10829	8.0668	8.11258	8.11582	8.08805	8.09153	8.12958	8.10474	8.13314	8.14766	8.14767	8.10347	8.11373
3.8475	8.08105	8.16391	8.05942	8.09211	8.08171	8.09543	8.06845	8.12484	8.12707	8.08513	8.07957	8.13461	8.11367	8.13907	8.14127	8.14933	8.08827	8.11646
3.855	8.0863	8.16532	8.07548	8.09441	8.07756	8.10547	8.07148	8.11808	8.1162	8.08693	8.08372	8.14408	8.11211	8.13795	8.15004	8.1593	8.09056	8.12531
3.8625	8.08206	8.16636	8.06589	8.08844	8.09192	8.11381	8.07702	8.12055	8.12746	8.08069	8.08683	8.13695	8.10958	8.14791	8.14814	8.15449	8.09844	8.13249
3.87	8.06744	8.17238	8.06569	8.0864	8.08281	8.10816	8.06648	8.12276	8.11503	8.0792	8.08604	8.14403	8.11627	8.14697	8.141	8.15813	8.08595	8.11679
3.8775	8.08044	8.17843	8.079	8.08694	8.08322	8.11462	8.07517	8.12179	8.12438	8.08984	8.08019	8.14016	8.10085	8.13437	8.13415	8.15152	8.0831	8.11493
3.885	8.07165	8.16958	8.08442	8.08967	8.07879	8.10626	8.07903	8.1241	8.11298	8.07923	8.07997	8.14765	8.11063	8.1331	8.134	8.16713	8.08339	8.11658
3.8925	8.09064	8.16646	8.0821	8.09395	8.08034	8.106	8.07188	8.11642	8.12623	8.07653	8.08426	8.14511	8.11277	8.13372	8.13652	8.16055	8.09222	8.12939
3.9	8.08012	8.17734	8.08057	8.08627	8.08076	8.1139	8.07634	8.12725	8.12065	8.07618	8.07247	8.13854	8.10647	8.1306	8.14048	8.16353	8.09861	8.11841
3.9075	8.07549	8.16704	8.07517	8.09656	8.08014	8.10863	8.07443	8.12315	8.12021	8.07208	8.06885	8.13572	8.10565	8.13943	8.14431	8.16325	8.08994	8.11848
3.915	8.05943	8.17224	8.07524	8.08889	8.08841	8.10407	8.07223	8.12187	8.11687	8.08336	8.08418	8.14098	8.10784	8.14334	8.15012	8.16728	8.08855	8.11456
3.9225	8.07421	8.1701	8.07636	8.09098	8.08369	8.10391	8.07859	8.12072	8.12674	8.07766	8.08081	8.14278	8.1095	8.13026	8.13933	8.16116	8.09926	8.11656
3.93	8.06804	8.15866	8.0722	8.08674	8.07636	8.11057	8.06188	8.12337	8.11994	8.08534	8.07609	8.13292	8.10142	8.13833	8.13904	8.16446	8.08794	8.1203
3.9375	8.07788	8.17731	8.08017	8.07998	8.07594	8.11992	8.07726	8.11344	8.12775	8.07611	8.08865	8.15298	8.11145	8.13664	8.12632	8.15208	8.09171	8.12248
3.945	8.07434	8.18971	8.07247	8.08117	8.07505	8.12123	8.07334	8.11487	8.11355	8.06656	8.08238	8.14128	8.10791	8.12872	8.14705	8.14743	8.09104	8.11983
3.9525	8.08596	8.16892	8.06181	8.09803	8.08393	8.10137	8.06407	8.12513	8.11425	8.08125	8.08187	8.13907	8.10223	8.13176	8.13266	8.16378	8.08572	8.12569
3.96	8.08056	8.16081	8.07292	8.09962	8.06908	8.09471	8.0722	8.11603	8.12115	8.07702	8.07987	8.13706	8.09651	8.13142	8.13938	8.15269	8.0952	8.11772
3.9675	8.08776	8.1699	8.07965	8.08833	8.08327	8.11143	8.07372	8.11573	8.1195	8.07777	8.07599	8.13853	8.09518	8.13769	8.13154	8.14533	8.09829	8.11605
3.975	8.08489	8.17574	8.07075	8.07305	8.07573	8.11537	8.0815	8.12445	8.123	8.08302	8.08143	8.14344	8.11624	8.12733	8.14873	8.15923	8.08508	8.12526
3.9825	8.08605	8.16876	8.07143	8.08114	8.08262	8.11336	8.06913	8.11909	8.11836	8.08522	8.07296	8.14465	8.10709	8.14517	8.14025	8.16042	8.10295	8.12821
3.99	8.08397	8.17792	8.07304	8.09517	8.08038	8.1084	8.08628	8.12045	8.11491	8.08623	8.08087	8.15132	8.10832	8.14155	8.14573	8.15256	8.09501	8.12781
3.9975	8.08312	8.17897	8.06771	8.0913	8.07877	8.11471	8.06952	8.13019	8.12668	8.08554	8.09803	8.13266	8.10102	8.13436	8.1374	8.16244	8.09299	8.122
4.005	8.08218	8.17276	8.07703	8.09705	8.0801	8.10973	8.08727	8.11665	8.1189	8.06786	8.07104	8.13592	8.11109	8.12891	8.14178	8.15582	8.08377	8.12377
4.0125	8.07518	8.16888	8.07149	8.09556	8.07919	8.12151	8.08204	8.11851	8.12454	8.08695	8.08094	8.14319	8.10593	8.1461	8.13761	8.1607	8.09585	8.11427
4.02	8.0782	8.17747	8.08505	8.0812	8.08879	8.1134	8.07429	8.12951	8.12098	8.07738	8.08866	8.14774	8.10699	8.13988	8.13873	8.16762	8.1081	8.11937
4.0275	8.07349	8.1709	8.06762	8.08068	8.08329	8.11301	8.07495	8.12325	8.12559	8.08121	8.08581	8.13917	8.11017	8.14155	8.13243	8.15948	8.08709	8.11524
4.035	8.08845	8.1703	8.0843	8.09354	8.08454	8.12254	8.07054	8.12992	8.11239	8.07685	8.08404	8.1411	8.09936	8.14068	8.13342	8.16333	8.0878	8.11729
4.0425	8.07545	8.17845	8.06682	8.09942	8.08448	8.11166	8.07433	8.12035	8.11832	8.08674	8.08256	8.14107	8.10963	8.14297	8.13784	8.15365	8.0994	8.11103
4.05	8.0736	8.17407	8.08035	8.0873	8.07951	8.11596	8.07536	8.1221	8.12668	8.08952	8.09422	8.1425	8.11878	8.14241	8.12506	8.15311	8.10452	8.12903
4.0575	8.07827	8.17874	8.07316	8.08784	8.07954	8.10898	8.07638	8.1101	8.12092	8.08624	8.08878	8.1339	8.11229	8.13521	8.14303	8.15195	8.09286	8.11975
4.065	8.07893	8.17209	8.07393	8.09398	8.08231	8.11713	8.0875	8.11827	8.12914	8.09103	8.07693	8.14236	8.11569	8.13693	8.1415	8.16463	8.09813	8.11917
4.0725	8.0734	8.17212	8.0752	8.08886	8.08094	8.11976	8.08217	8.11673	8.12069	8.09116	8.09176	8.14375	8.10398	8.12874	8.14632	8.16147	8.09429	8.12673
4.08	8.07815	8.16361	8.07447	8.08758	8.07573	8.11308	8.07864	8.11452	8.12383	8.09287	8.08113	8.14267	8.10781	8.14014	8.12644	8.16163	8.08833	8.12743
4.0875	8.07474	8.17811	8.06871	8.09563	8.08955	8.11198	8.06984	8.13038	8.11945	8.08357	8.07893	8.15049	8.10836	8.13943	8.14622	8.15591	8.10179	8.12663
4.095	8.08753	8.17557	8.07614	8.08538	8.07982	8.11205	8.08282	8.12565	8.11411	8.08974	8.08688	8.13876	8.10673	8.14197	8.12959	8.14705	8.09384	8.11862
4.1025	8.07129	8.17084	8.07358	8.08563	8.08786	8.10804	8.08307	8.12403	8.11488	8.08433	8.09787	8.14669	8.10519	8.14303	8.14465	8.1632	8.09685	8.11626
4.11	8.07214	8.17589	8.08759	8.09602	8.0814	8.12173	8.07437	8.12383	8.12376	8.08047	8.07824	8.13902	8.10927	8.14279	8.14093	8.15506	8.08239	8.11274
4.1175	8.07723	8.1773	8.07296	8.08269	8.08916	8.1149	8.06229	8.1211	8.12127	8.08168	8.08033	8.14415	8.10676	8.14889	8.14026	8.16228	8.09138	8.11083
4.125	8.08415	8.17498	8.07363	8.10771	8.08268	8.11263	8.07698	8.12052	8.12803	8.08227	8.08003	8.13298	8.10198	8.13575	8.14203	8.16829	8.08312	8.12075
4.1325	8.08436	8.17515	8.07218	8.08709	8.08447	8.12297	8.07583	8.12259	8.13331	8.08765	8.08023	8.14783	8.10831	8.14911	8.14631	8.15017	8.09542	8.1246
4.14	8.09042	8.1714	8.08469	8.08586	8.07981	8.11444	8.08053	8.12469	8.12332	8.08635	8.08201	8.12997	8.10554	8.13797	8.14328	8.16278	8.08266	8.12606
4.1475	8.08056	8.1702	8.07015	8.10136	8.07939	8.10688	8.07972	8.13079	8.12041	8.09203	8.08462	8.14427	8.09988	8.14504	8.12803	8.15812	8.07887	8.11831
4.155	8.07983	8.18149	8.08044	8.09372	8.07321	8.10787	8.0713	8.119	8.12874	8.07501	8.07515	8.14676	8.11904	8.1405	8.12928	8.14778	8.094	8.11493
4.1625	8.08293	8.16167	8.07624	8.10167	8.08465	8.10537	8.07566	8.1342	8.13083	8.08679	8.0867	8.1506	8.1073	8.14157	8.13314	8.15611	8.09042	8.1149
4.17	8.08416	8.17829	8.07739	8.09265	8.07391	8.11642	8.08239	8.12896	8.125	8.09869	8.07784	8.14	8.10926	8.14489	8.14391	8.15678	8.09289	8.12572
4.1775	8.08122	8.18301	8.07366	8.08538	8.09069	8.10342	8.08853	8.12439	8.1213	8.08786	8.08609	8.14862	8.10686	8.14658	8.13644	8.16837	8.09079	8.11889
4.185	8.08514	8.18064	8.0749	8.09623	8.08214	8.11581	8.07468	8.11841	8.13616	8.08103	8.08478	8.13674	8.10373	8.13453	8.1333	8.1646	8.09737	8.11517
4.1925	8.0764	8.17222	8.07616	8.09494	8.07677	8.12221	8.07581	8.11048	8.13066	8.08725	8.0868	8.13607	8.10198	8.14675	8.13313	8.1577	8.08079	8.11244
4.2	8.07151	8.18121	8.0685	8.08482	8.07537	8.12048	8.076	8.13029	8.10732	8.08374	8.09238	8.14559	8.12437	8.14112	8.13881	8.15526	8.0933	8.12541
4.2075	8.08106	8.1806	8.0826	8.09298	8.08852	8.1185	8.07716	8.12465	8.12814	8.07798	8.08453	8.14232	8.1124	8.14556	8.14225	8.15671	8.09358	8.11817
4.215	8.07165	8.16744	8.07956	8.09009	8.08494	8.11408	8.0781	8.11617	8.11856	8.08574	8.08501	8.13864	8.11577	8.13812	8.14013	8.16419	8.08391	8.13428
4.2225	8.07607	8.18299	8.07659	8.10166	8.07696	8.11491	8.07913	8.13658	8.12002	8.0913	8.09735	8.1487	8.10255	8.14982	8.13553	8.16835	8.09863	8.13022
4.23	8.07995	8.17546	8.09271	8.09748	8.0939	8.10945	8.0759	8.1241	8.12411	8.08927	8.07986	8.13607	8.11013	8.14509	8.1397	8.16315	8.09917	8.12295
4.2375	8.08106	8.17518	8.07815	8.0973	8.08867	8.11915	8.0781	8.12233	8.1276	8.0822	8.08347	8.13864	8.11375	8.14909	8.14179	8.15792	8.09145	8.12103
4.245	8.08762	8.18444	8.08196	8.09436	8.07758	8.11808	8.0841	8.13543	8.12326	8.09167	8.08621	8.15058	8.09888	8.13981	8.13074	8.16482	8.09921	8.12063
4.2525	8.09011	8.16753	8.08212	8.09077	8.08261	8.12205	8.07629	8.11695	8.12384	8.07848	8.07853	8.15793	8.10661	8.14219	8.13807	8.17085	8.0864	8.12705
4.26	8.08669	8.16676	8.07008	8.09103	8.08581	8.10612	8.0745	8.12041	8.12339	8.09708	8.08012	8.13655	8.11093	8.14089	8.14115	8.16665	8.08717	8.1176
4.2675	8.07178	8.17264	8.09044	8.09615	8.07866	8.12606	8.0773	8.12039	8.12224	8.08167	8.08876	8.13121	8.1096	8.14297	8.14867	8.15783	8.10166	8.12266
4.275	8.08467	8.17882	8.07877	8.09294	8.07205	8.11337	8.07306	8.12428	8.12217	8.09242	8.08848	8.1479	8.10885	8.13794	8.13491	8.1684	8.08911	8.10974
4.2825	8.07439	8.18471	8.07788	8.09901	8.08393	8.10287	8.08498	8.12039	8.11772	8.08569	8.08643	8.14623	8.10556	8.14082	8.14172	8.16153	8.10523	8.10606
4.29	8.0856	8.17794	8.07107	8.08865	8.07971	8.09879	8.06699	8.11976	8.12105	8.08696	8.08823	8.14373	8.10711	8.14648	8.13316	8.16111	8.10054	8.11831
4.2975	8.08053	8.17735	8.07843	8.0978	8.08929	8.10364	8.07572	8.11635	8.11943	8.08245	8.08829	8.14773	8.11451	8.14275	8.15771	8.16089	8.09002	8.12254
4.305	8.08083	8.16529	8.08082	8.08949	8.0763	8.11686	8.07436	8.12118	8.12078	8.08082	8.0854	8.14673	8.10584	8.13824	8.13156	8.16585	8.09453	8.1218
4.3125	8.07601	8.17856	8.06766	8.0881	8.08297	8.12706	8.07632	8.12894	8.11328	8.08893	8.08229	8.13309	8.11628	8.1403	8.13455	8.16372	8.08625	8.12643
4.32	8.07395	8.17963	8.07176	8.0965	8.07578	8.1119	8.07828	8.12714	8.12559	8.09826	8.08675	8.14628	8.1004	8.13592	8.13948	8.16808	8.10361	8.12931
4.3275	8.07054	8.18048	8.08014	8.0994	8.08909	8.11663	8.07667	8.13163	8.13506	8.10131	8.08457	8.13386	8.11182	8.13926	8.1352	8.16355	8.09316	8.12104
4.335	8.08023	8.16384	8.0732	8.10282	8.07438	8.11015	8.08879	8.11636	8.11928	8.07638	8.08372	8.15145	8.11776	8.1336	8.13114	8.15454	8.09276	8.1279
4.3425	8.06768	8.18339	8.07928	8.09785	8.0789	8.11844	8.07655	8.12333	8.12318	8.08321	8.07922	8.14445	8.11871	8.13883	8.14332	8.14959	8.09844	8.11351
4.35	8.0705	8.15962	8.06784	8.0894	8.08657	8.1096	8.06832	8.12763	8.12196	8.08086	8.08077	8.14486	8.11439	8.14132	8.14648	8.16135	8.09692	8.12261
4.3575	8.08197	8.17192	8.08343	8.0944	8.07745	8.12485	8.08597	8.12031	8.11802	8.09555	8.09227	8.14708	8.11256	8.15851	8.14309	8.15092	8.10331	8.11445
4.365	8.07055	8.18159	8.08349	8.09643	8.08759	8.11714	8.07451	8.11551	8.11261	8.0923	8.06885	8.13128	8.12374	8.14789	8.13765	8.16202	8.09026	8.12236
4.3725	8.08147	8.17429	8.08669	8.09123	8.07155	8.12165	8.07515	8.1302	8.12578	8.08073	8.08417	8.14019	8.10795	8.14552	8.141	8.16066	8.08555	8.13146
4.38	8.08692	8.17132	8.07024	8.09073	8.09067	8.11442	8.07534	8.13202	8.12892	8.08828	8.08475	8.1396	8.11852	8.14632	8.13108	8.1625	8.09865	8.11666
4.3875	8.07729	8.17797	8.08324	8.09657	8.07081	8.10836	8.08034	8.11877	8.13551	8.08273	8.09805	8.14133	8.11052	8.14021	8.145	8.1561	8.09822	8.12444
4.395	8.08308	8.1708	8.0795	8.10146	8.08527	8.11864	8.06951	8.12814	8.11791	8.08876	8.07969	8.13708	8.10762	8.14206	8.13416	8.15852	8.08723	8.12244
4.4025	8.08991	8.17276	8.07962	8.08672	8.08052	8.12487	8.08803	8.1323	8.12039	8.0819	8.07412	8.15741	8.1143	8.14827	8.14021	8.16077	8.08245	8.11688
4.41	8.08198	8.17043	8.08447	8.0976	8.08378	8.12079	8.08545	8.12702	8.12354	8.07635	8.08845	8.1433	8.1192	8.14566	8.14455	8.17033	8.10155	8.12008
4.4175	8.08104	8.18239	8.07481	8.09327	8.07045	8.12135	8.07281	8.12655	8.12376	8.08574	8.08041	8.14954	8.10203	8.15376	8.13885	8.15757	8.10503	8.10795
4.425	8.08577	8.17154	8.07439	8.09265	8.08967	8.12482	8.07001	8.12913	8.12295	8.09112	8.0767	8.14761	8.11389	8.1458	8.14786	8.15609	8.10248	8.12677
4.4325	8.07259	8.1735	8.08569	8.09961	8.08612	8.1098	8.06743	8.12975	8.11243	8.09867	8.08413	8.14702	8.11779	8.13977	8.14557	8.15216	8.09643	8.12314
4.44	8.08202	8.16964	8.07721	8.09912	8.07279	8.11877	8.06631	8.11784	8.12238	8.0817	8.08959	8.14983	8.10612	8.13238	8.14752	8.16776	8.09571	8.11692
4.4475	8.07771	8.17148	8.07983	8.10314	8.08953	8.11105	8.06621	8.12767	8.12974	8.08376	8.0845	8.14846	8.11552	8.13599	8.14082	8.16415	8.08946	8.12649
4.455	8.0801	8.17039	8.06227	8.09112	8.08742	8.11646	8.08039	8.12862	8.12103	8.09832	8.07398	8.15671	8.11871	8.14299	8.13609	8.15445	8.09724	8.117
4.4625	8.0762	8.17773	8.07358	8.08317	8.07459	8.12772	8.07705	8.11958	8.12815	8.10046	8.09423	8.13865	8.10383	8.1422	8.13595	8.15726	8.08922	8.12702
4.47	8.07696	8.17694	8.0797	8.08759	8.07856	8.11239	8.07929	8.11886	8.12137	8.08899	8.0843	8.15027	8.10503	8.13862	8.15158	8.16645	8.09085	8.12084
4.4775	8.08576	8.18434	8.09069	8.09496	8.09824	8.12193	8.08258	8.12074	8.12458	8.09048	8.08208	8.14136	8.11731	8.14942	8.1484	8.1679	8.0873	8.11678
4.485	8.0765	8.17649	8.07564	8.08812	8.07813	8.1071	8.07826	8.12594	8.11538	8.08289	8.07496	8.14615	8.10206	8.14143	8.13887	8.16519	8.09639	8.116
4.4925	8.07837	8.17614	8.0648	8.09122	8.07032	8.11253	8.07533	8.1241	8.12786	8.08471	8.08352	8.15015	8.11327	8.14218	8.13956	8.16268	8.09481	8.11773
4.5	8.08243	8.1867	8.07666	8.09519	8.08502	8.10814	8.0778	8.1271	8.12465	8.07991	8.08067	8.14502	8.12156	8.13471	8.14564	8.16593	8.08554	8.12717
4.5075	8.07621	8.18748	8.07061	8.09019	8.08276	8.11457	8.08221	8.12041	8.12808	8.09064	8.08844	8.14682	8.11084	8.14507	8.13371	8.15975	8.09793	8.1159
4.515	8.08359	8.17808	8.07428	8.10388	8.07363	8.11772	8.09119	8.11263	8.13281	8.08577	8.0916	8.13736	8.10893	8.14414	8.13946	8.16059	8.09854	8.12168
4.5225	8.07634	8.17657	8.08613	8.0846	8.07264	8.12444	8.07966	8.12202	8.12492	8.09009	8.08455	8.14345	8.11129	8.13887	8.14974	8.16633	8.1036	8.12022
4.53	8.08241	8.18666	8.07427	8.09534	8.0787	8.1194	8.08295	8.1292	8.11192	8.08364	8.08561	8.14967	8.12991	8.1413	8.14702	8.15928	8.1025	8.115
4.5375	8.07596	8.17153	8.07612	8.10008	8.08897	8.10745	8.07532	8.13845	8.11445	8.09096	8.07934	8.14997	8.1088	8.145	8.1509	8.1599	8.11176	8.11543
4.545	8.07965	8.1813	8.09151	8.08847	8.07332	8.11265	8.07586	8.11784	8.12621	8.08301	8.09194	8.14684	8.11579	8.13124	8.14574	8.17023	8.09856	8.12463
4.5525	8.09365	8.17247	8.0798	8.08667	8.07643	8.12308	8.07646	8.10937	8.11992	8.08937	8.08675	8.14459	8.11123	8.14445	8.14296	8.16639	8.1113	8.13057
4.56	8.09102	8.17964	8.07871	8.0892	8.08323	8.11811	8.08578	8.12233	8.12196	8.07649	8.09154	8.145	8.12138	8.15294	8.14081	8.16765	8.10422	8.12268
4.5675	8.08244	8.18152	8.08742	8.10103	8.08168	8.11816	8.08416	8.11891	8.11912	8.0815	8.09218	8.1487	8.11812	8.14168	8.13373	8.16916	8.09482	8.12075
4.575	8.08919	8.17589	8.07214	8.09039	8.08027	8.11388	8.08199	8.13727	8.11585	8.08439	8.08738	8.14532	8.11325	8.15055	8.15148	8.1568	8.09752	8.12377
4.5825	8.08117	8.17646	8.09385	8.09004	8.07865	8.122	8.0747	8.12989	8.11886	8.08601	8.07316	8.14617	8.1111	8.1374	8.13667	8.167	8.09806	8.1184
4.59	8.08315	8.18184	8.08408	8.09699	8.08541	8.11171	8.06598	8.14911	8.12982	8.09179	8.09115	8.13284	8.11577	8.15015	8.14769	8.15811	8.09329	8.13458
4.5975	8.08024	8.16928	8.07041	8.10808	8.07915	8.12828	8.08134	8.13083	8.12578	8.08115	8.08932	8.14707	8.11596	8.15569	8.14944	8.16737	8.10736	8.12593
4.605	8.08568	8.18357	8.06972	8.07792	8.08103	8.11341	8.08097	8.13014	8.11753	8.08243	8.08103	8.12516	8.11553	8.14918	8.1387	8.17523	8.09171	8.11618
4.6125	8.08672	8.17146	8.07491	8.09493	8.0715	8.11449	8.07654	8.11669	8.12611	8.09011	8.08389	8.15041	8.11455	8.13923	8.14387	8.16907	8.09547	8.12074
4.62	8.08636	8.17909	8.081	8.09283	8.08174	8.11948	8.08739	8.12867	8.11636	8.08655	8.08134	8.13775	8.11779	8.13653	8.14102	8.16607	8.08642	8.12569
4.6275	8.08806	8.17497	8.07718	8.09426	8.0845	8.11696	8.08522	8.12207	8.13084	8.09056	8.09135	8.1436	8.09605	8.14279	8.14132	8.16201	8.09744	8.12784
4.635	8.08876	8.17722	8.08179	8.09198	8.07369	8.11794	8.08357	8.1261	8.12488	8.08763	8.08941	8.13575	8.11004	8.1476	8.13773	8.15289	8.0901	8.12698
4.6425	8.08957	8.18027	8.08196	8.08992	8.08784	8.11847	8.07661	8.13271	8.11409	8.0945	8.08709	8.13805	8.12107	8.14781	8.14111	8.16888	8.08901	8.12455
4.65	8.07958	8.17244	8.0915	8.10058	8.08052	8.11862	8.08535	8.11726	8.10172	8.0915	8.07652	8.14784	8.11238	8.14172	8.14489	8.15488	8.09769	8.1152
4.6575	8.08039	8.17423	8.08061	8.0925	8.07975	8.11485	8.08112	8.11615	8.13225	8.0902	8.08919	8.14037	8.11645	8.13806	8.13831	8.16	8.09813	8.1196
4.665	8.07803	8.17367	8.08218	8.08843	8.07919	8.10681	8.09007	8.12252	8.1168	8.09142	8.09425	8.14349	8.11778	8.14828	8.13967	8.16109	8.10517	8.12816
4.6725	8.09005	8.18503	8.07635	8.09767	8.08309	8.11979	8.08045	8.12372	8.1244	8.07947	8.08219	8.14837	8.11549	8.13809	8.13702	8.15957	8.09214	8.12393
4.68	8.09102	8.16715	8.07324	8.08397	8.07789	8.11577	8.07077	8.12167	8.12612	8.07948	8.08692	8.13824	8.11969	8.13613	8.13964	8.16171	8.11502	8.11721
4.6875	8.08366	8.17641	8.07778	8.09675	8.07134	8.12258	8.08558	8.12985	8.12322	8.09805	8.09657	8.14964	8.10266	8.15013	8.14393	8.1545	8.10623	8.12687
4.695	8.08345	8.17737	8.0747	8.08249	8.08078	8.11514	8.07755	8.11969	8.12496	8.08083	8.09025	8.15183	8.09716	8.14585	8.14766	8.16511	8.09832	8.11699
4.7025	8.0768	8.16122	8.08049	8.10241	8.08577	8.11592	8.07863	8.126	8.12075	8.08867	8.08951	8.1476	8.11959	8.1438	8.13862	8.16514	8.09467	8.13563
4.71	8.08021	8.1765	8.07091	8.10159	8.08086	8.10817	8.08019	8.1274	8.13079	8.09859	8.08157	8.14803	8.11546	8.15089	8.14914	8.1585	8.09219	8.13945
4.7175	8.08531	8.18196	8.06867	8.09112	8.07793	8.12206	8.07983	8.12704	8.12048	8.09144	8.09363	8.1359	8.10671	8.14471	8.13987	8.16641	8.10156	8.12642
4.725	8.08993	8.17608	8.08196	8.09313	8.08507	8.12075	8.07454	8.11324	8.1281	8.08958	8.09166	8.14063	8.11229	8.14338	8.14385	8.16532	8.09952	8.12544
4.7325	8.08282	8.17535	8.07739	8.09235	8.09242	8.11412	8.08606	8.12385	8.12585	8.09249	8.0922	8.13889	8.11446	8.13516	8.14977	8.16963	8.09143	8.12898
4.74	8.08	8.17334	8.08602	8.08932	8.07264	8.1082	8.0833	8.11127	8.1061	8.09299	8.07955	8.13827	8.11123	8.13968	8.12893	8.16675	8.09941	8.11748
4.7475	8.09508	8.18049	8.08048	8.10552	8.0837	8.1095	8.08242	8.11327	8.12931	8.09168	8.10517	8.14586	8.1058	8.15509	8.13663	8.16124	8.09594	8.13484
4.755	8.08781	8.17077	8.08201	8.09055	8.07927	8.1099	8.07219	8.12721	8.12077	8.08421	8.08187	8.14277	8.11418	8.15493	8.14595	8.17054	8.10753	8.1339
4.7625	8.07034	8.18437	8.08648	8.09657	8.08504	8.12008	8.08143	8.12587	8.12123	8.09075	8.07545	8.14529	8.1109	8.14539	8.14251	8.16269	8.09682	8.12005
4.77	8.08154	8.17387	8.08226	8.09167	8.08206	8.10555	8.08301	8.12089	8.11517	8.09234	8.08665	8.14682	8.11243	8.12739	8.1453	8.1715	8.09757	8.12214
4.7775	8.07428	8.17824	8.09743	8.09245	8.08646	8.11662	8.07858	8.12934	8.11731	8.09864	8.08704	8.14289	8.11692	8.14654	8.14297	8.15179	8.09702	8.1205
4.785	8.08311	8.1696	8.07911	8.10065	8.08133	8.11588	8.081	8.1216	8.12148	8.08821	8.0994	8.14141	8.11491	8.13672	8.14561	8.15505	8.09332	8.11952
4.7925	8.09352	8.17478	8.08523	8.08871	8.08899	8.1115	8.08106	8.13388	8.1297	8.09083	8.07707	8.14029	8.1138	8.13545	8.14195	8.17008	8.08918	8.13946
4.8	8.08287	8.17383	8.07739	8.08832	8.07467	8.13068	8.08026	8.12452	8.12791	8.08111	8.08344	8.14469	8.10439	8.14881	8.14258	8.16105	8.09686	8.12841
4.8075	8.08075	8.17051	8.06853	8.09504	8.07518	8.12163	8.0825	8.12854	8.12594	8.08889	8.09827	8.14004	8.11516	8.14873	8.14128	8.16394	8.08604	8.10566
4.815	8.07647	8.17223	8.09153	8.09619	8.09394	8.11297	8.08747	8.12874	8.12239	8.09037	8.09093	8.14696	8.10972	8.15126	8.13655	8.16514	8.09723	8.12358
4.8225	8.06781	8.16881	8.07749	8.08275	8.08854	8.113	8.0751	8.13119	8.12354	8.08154	8.08492	8.15467	8.11199	8.15519	8.13974	8.15827	8.10165	8.12739
4.83	8.07991	8.17287	8.08036	8.08727	8.0899	8.11741	8.07555	8.1274	8.1179	8.09134	8.08266	8.14459	8.11439	8.14255	8.1411	8.16475	8.08658	8.11971
4.8375	8.08751	8.1784	8.07568	8.08938	8.07541	8.11798	8.09463	8.11563	8.12137	8.07305	8.07997	8.1488	8.11874	8.14462	8.13799	8.16297	8.10129	8.12741
4.845	8.0824	8.17909	8.08944	8.09406	8.07383	8.13857	8.08205	8.11271	8.11892	8.09366	8.09042	8.13597	8.11617	8.1396	8.14067	8.168	8.09325	8.1167
4.8525	8.08438	8.18015	8.07896	8.08469	8.08936	8.10957	8.09641	8.13502	8.12469	8.08979	8.08398	8.14445	8.12548	8.1396	8.14612	8.16429	8.10594	8.12009
4.86	8.08824	8.1797	8.05872	8.09948	8.07555	8.11958	8.08047	8.13142	8.12387	8.1024	8.08684	8.14033	8.11479	8.1435	8.13563	8.16766	8.1017	8.1202
4.8675	8.08055	8.18517	8.07572	8.09589	8.08791	8.10605	8.08828	8.11335	8.12231	8.0924	8.1018	8.14788	8.1194	8.14031	8.13677	8.16567	8.09498	8.11708
4.875	8.08565	8.18479	8.07549	8.09559	8.08124	8.11161	8.08844	8.11964	8.1297	8.09301	8.08126	8.137	8.10642	8.14577	8.15349	8.15228	8.10237	8.11708
4.8825	8.0869	8.16783	8.09177	8.09762	8.06879	8.11147	8.08618	8.12185	8.132	8.06959	8.07715	8.14494	8.12334	8.13843	8.15113	8.16851	8.09379	8.12372
4.89	8.08583	8.18309	8.07139	8.09293	8.07865	8.12193	8.08095	8.12339	8.12179	8.08309	8.08032	8.138	8.11299	8.14626	8.15518	8.1587	8.09419	8.12168
4.8975	8.0857	8.17669	8.08033	8.08911	8.0744	8.12002	8.07924	8.13011	8.12961	8.08656	8.07666	8.14921	8.11333	8.14996	8.14528	8.15882	8.09427	8.12918
4.905	8.08556	8.17469	8.07045	8.09491	8.08662	8.11569	8.07694	8.12513	8.11952	8.09043	8.09422	8.15467	8.10881	8.15249	8.14216	8.1626	8.10454	8.12181
4.9125	8.08792	8.1813	8.08205	8.09512	8.09173	8.11531	8.07746	8.11885	8.12826	8.0885	8.09249	8.14285	8.1205	8.14817	8.14937	8.16504	8.0983	8.12713
4.92	8.08104	8.17223	8.0743	8.08742	8.08724	8.11795	8.08981	8.10961	8.12678	8.08876	8.10248	8.13598	8.11153	8.15258	8.1391	8.15759	8.09596	8.1249
4.9275	8.08208	8.17329	8.08199	8.10367	8.09177	8.12512	8.08804	8.14016	8.1269	8.09357	8.09904	8.13979	8.10867	8.14624	8.13432	8.15981	8.10442	8.12353
4.935	8.09794	8.17672	8.06215	8.09811	8.08067	8.1135	8.07635	8.13121	8.11949	8.08813	8.09107	8.15293	8.11668	8.14187	8.14861	8.16549	8.1073	8.12933
4.9425	8.09421	8.17258	8.07729	8.10123	8.07367	8.11344	8.08724	8.12574	8.12766	8.087	8.09123	8.14543	8.11264	8.15193	8.14649	8.16514	8.09331	8.12842
4.95	8.08971	8.1804	8.0702	8.09684	8.07923	8.11904	8.08159	8.11728	8.11832	8.09053	8.08451	8.14213	8.11654	8.15076	8.15386	8.15975	8.09743	8.12732
4.9575	8.09055	8.18076	8.07854	8.09447	8.08407	8.12468	8.08782	8.12554	8.1267	8.08497	8.08916	8.1498	8.11395	8.13756	8.13633	8.17621	8.09992	8.12015
4.965	8.07326	8.17424	8.07727	8.10634	8.0775	8.10925	8.07714	8.13313	8.11203	8.08733	8.07448	8.14186	8.11854	8.14887	8.14676	8.17107	8.08337	8.12098
4.9725	8.07592	8.18248	8.08426	8.10063	8.07697	8.11589	8.08295	8.12968	8.12227	8.08697	8.08963	8.13982	8.11662	8.14222	8.14495	8.17066	8.09346	8.12921
4.98	8.07646	8.17993	8.074	8.09696	8.07479	8.12255	8.08965	8.12518	8.12522	8.08185	8.11022	8.1503	8.11936	8.13523	8.15379	8.15957	8.09538	8.1262
4.9875	8.08411	8.17939	8.0776	8.09457	8.08241	8.12248	8.08606	8.12807	8.13713	8.09593	8.08824	8.14086	8.11529	8.14837	8.14797	8.1749	8.10742	8.13304
4.995	8.08998	8.18011	8.07738	8.09839	8.08482	8.11829	8.07934	8.12112	8.11676	8.08521	8.08451	8.14716	8.12245	8.14104	8.14311	8.17252	8.09079	8.12251
5.0025	8.0868	8.18579	8.07703	8.09785	8.093	8.12125	8.09132	8.13066	8.13232	8.08394	8.08181	8.15019	8.11637	8.14899	8.14755	8.17338	8.09207	8.11917
5.01	8.07774	8.18046	8.07878	8.09977	8.08489	8.12168	8.08313	8.1298	8.13049	8.07978	8.09698	8.15205	8.11159	8.14574	8.15473	8.17452	8.10297	8.13009
5.0175	8.0777	8.17494	8.06845	8.10975	8.07969	8.11924	8.08315	8.14101	8.12042	8.08417	8.0971	8.13955	8.10212	8.14779	8.14382	8.16325	8.09475	8.12781
5.025	8.08589	8.18275	8.0863	8.08248	8.07496	8.12976	8.07459	8.12332	8.12943	8.09242	8.09277	8.14448	8.12334	8.14807	8.14615	8.15607	8.08906	8.1308
5.0325	8.08884	8.18488	8.08085	8.09431	8.08663	8.12369	8.09056	8.13132	8.12173	8.09583	8.09256	8.14002	8.12098	8.13481	8.14757	8.17158	8.09365	8.11813
5.04	8.08315	8.18354	8.07474	8.09518	8.08208	8.11741	8.08753	8.13376	8.12393	8.08945	8.09123	8.14337	8.11293	8.14812	8.13881	8.16952	8.09647	8.13356
5.0475	8.09855	8.183	8.07771	8.0967	8.07561	8.11422	8.08266	8.13141	8.12712	8.08676	8.08529	8.13706	8.11629	8.14136	8.15243	8.16283	8.0937	8.12658
5.055	8.08335	8.17435	8.07838	8.08877	8.08213	8.12125	8.0928	8.13836	8.1175	8.07028	8.08257	8.14417	8.11744	8.14862	8.15164	8.15747	8.09897	8.12681
5.0625	8.09678	8.17639	8.08216	8.08976	8.08069	8.1222	8.07458	8.1216	8.12729	8.08793	8.0849	8.14029	8.11551	8.14646	8.14361	8.16923	8.10798	8.12981
5.07	8.09114	8.16926	8.08224	8.08996	8.08796	8.12227	8.07706	8.13285	8.12158	8.0922	8.08985	8.14905	8.10761	8.14233	8.15345	8.16394	8.10371	8.12757
5.0775	8.08811	8.17773	8.09054	8.08882	8.075	8.11718	8.07247	8.12271	8.1316	8.0914	8.08455	8.15005	8.11426	8.16014	8.14799	8.16009	8.10989	8.12583
5.085	8.08091	8.17623	8.07627	8.09164	8.07261	8.11834	8.08923	8.12809	8.12947	8.1068	8.0812	8.15088	8.12288	8.13848	8.13892	8.16893	8.08992	8.11372
5.0925	8.08844	8.17781	8.07332	8.09055	8.08818	8.1176	8.0862	8.12222	8.12653	8.09192	8.0856	8.14381	8.10766	8.14017	8.14839	8.16184	8.10489	8.11347
5.1	8.0908	8.1797	8.08178	8.10219	8.08398	8.12372	8.08666	8.11842	8.12844	8.09391	8.09811	8.14171	8.11811	8.14678	8.13949	8.16358	8.10483	8.11541
5.1075	8.09383	8.18715	8.07599	8.10075	8.08148	8.12057	8.08911	8.13449	8.13337	8.07931	8.09188	8.1484	8.11064	8.14078	8.1469	8.1589	8.09514	8.11543
5.115	8.08661	8.18254	8.08045	8.09723	8.09181	8.11936	8.08316	8.12941	8.12701	8.08695	8.08938	8.13969	8.10709	8.1387	8.15518	8.16656	8.1035	8.12555
5.1225	8.08624	8.17831	8.07215	8.09522	8.08968	8.1267	8.09627	8.1345	8.12285	8.07886	8.08198	8.14171	8.10164	8.14469	8.14398	8.15722	8.08669	8.12513
5.13	8.08848	8.18162	8.08653	8.0953	8.08114	8.11202	8.08019	8.12421	8.13193	8.07636	8.08681	8.15801	8.11339	8.14223	8.14343	8.17444	8.0993	8.1183
5.1375	8.07835	8.18075	8.08678	8.09018	8.09133	8.11792	8.07991	8.13373	8.12862	8.08926	8.08615	8.14127	8.09957	8.14104	8.14005	8.15519	8.09802	8.12315
5.145	8.09628	8.165	8.07667	8.10132	8.08844	8.11828	8.07524	8.12005	8.12796	8.08194	8.09153	8.14024	8.11392	8.14909	8.14193	8.17168	8.10524	8.12625
5.1525	8.07646	8.18161	8.0937	8.09671	8.08432	8.12555	8.08536	8.12843	8.12586	8.09885	8.08938	8.13561	8.1217	8.14851	8.14384	8.16008	8.10055	8.11887
5.16	8.08387	8.18041	8.07266	8.09466	8.09349	8.11044	8.08184	8.11639	8.12664	8.0923	8.08825	8.14865	8.11602	8.1419	8.14937	8.16821	8.10207	8.13351
5.1675	8.0944	8.17522	8.08822	8.11025	8.08712	8.11805	8.08135	8.12008	8.12167	8.08288	8.0918	8.14561	8.11516	8.14609	8.14594	8.15021	8.10218	8.11907
5.175	8.08351	8.17844	8.06649	8.09218	8.08846	8.11726	8.0768	8.13393	8.13131	8.08429	8.09068	8.14288	8.10858	8.15538	8.14312	8.15044	8.10013	8.11014
5.1825	8.09013	8.18471	8.08747	8.09353	8.07427	8.11932	8.0835	8.12974	8.13118	8.09219	8.0923	8.14318	8.10468	8.14026	8.14448	8.15866	8.09501	8.12299
5.19	8.08287	8.17562	8.07491	8.09403	8.08256	8.11204	8.08176	8.12172	8.11714	8.08285	8.09606	8.16604	8.10488	8.14582	8.13577	8.16541	8.1058	8.13349
5.1975	8.08138	8.19023	8.08641	8.1	8.08705	8.12059	8.08517	8.12351	8.13222	8.09393	8.09646	8.14444	8.11891	8.14674	8.14803	8.16779	8.10108	8.1291
5.205	8.08326	8.17652	8.07198	8.09486	8.07765	8.11903	8.08314	8.14447	8.12399	8.09155	8.10158	8.14145	8.10676	8.14506	8.14131	8.16091	8.09615	8.14056
5.2125	8.10104	8.18934	8.07518	8.10617	8.07997	8.12051	8.09206	8.13137	8.12092	8.09168	8.09447	8.14907	8.11584	8.1439	8.14473	8.18203	8.09533	8.12745
5.22	8.08531	8.173	8.08846	8.09329	8.07844	8.12591	8.08654	8.12731	8.13305	8.09521	8.08888	8.13902	8.11416	8.13388	8.1476	8.15776	8.08588	8.12932
5.2275	8.09544	8.18765	8.08016	8.09094	8.08765	8.12016	8.08118	8.13966	8.12241	8.0938	8.07897	8.15329	8.11331	8.15123	8.14333	8.16516	8.09274	8.11609
5.235	8.08799	8.18409	8.08564	8.10131	8.08371	8.12297	8.07674	8.13115	8.12846	8.09151	8.08797	8.13649	8.11087	8.14842	8.13524	8.17113	8.10048	8.12005
5.2425	8.08185	8.17937	8.07539	8.0977	8.08688	8.10882	8.07092	8.12774	8.11761	8.07975	8.09574	8.13981	8.10596	8.14027	8.1552	8.17236	8.10244	8.11529
5.25	8.08475	8.17321	8.08037	8.10627	8.07791	8.10871	8.08581	8.13557	8.12702	8.09588	8.07793	8.15319	8.11944	8.15187	8.15363	8.16139	8.10081	8.13131
5.2575	8.07791	8.18453	8.0852	8.09491	8.08943	8.11197	8.08688	8.12752	8.12295	8.09055	8.07916	8.15218	8.11744	8.14684	8.14316	8.16633	8.10441	8.13005
5.265	8.08405	8.19138	8.08815	8.10347	8.09167	8.12605	8.08978	8.12631	8.13317	8.08921	8.09414	8.13986	8.12349	8.13008	8.14592	8.16064	8.09567	8.12581
5.2725	8.08457	8.17294	8.08633	8.09847	8.07395	8.11501	8.07388	8.1316	8.13042	8.09087	8.09506	8.15633	8.11274	8.13899	8.14512	8.17264	8.09903	8.12941
5.28	8.07708	8.19258	8.08422	8.10018	8.09125	8.12401	8.07933	8.11938	8.13041	8.09954	8.08842	8.13916	8.10691	8.14034	8.14563	8.1609	8.10827	8.13361
5.2875	8.09071	8.18366	8.07918	8.10669	8.08628	8.12093	8.07802	8.13415	8.12837	8.09095	8.08876	8.14851	8.11034	8.12596	8.15229	8.16841	8.09626	8.11437
5.295	8.08829	8.16862	8.08322	8.09283	8.09319	8.11633	8.08502	8.12127	8.12905	8.09324	8.09829	8.14727	8.12464	8.13806	8.15786	8.172	8.09334	8.12876
5.3025	8.08154	8.1839	8.09121	8.10081	8.08216	8.12601	8.09207	8.13153	8.13008	8.09355	8.09459	8.14524	8.10665	8.14764	8.15236	8.1637	8.09426	8.1164
5.31	8.08827	8.16993	8.08105	8.1022	8.07894	8.12085	8.08259	8.12833	8.123	8.07795	8.08705	8.14922	8.12242	8.15538	8.14624	8.15793	8.09945	8.12116
5.3175	8.08248	8.19241	8.0913	8.09768	8.08111	8.11064	8.0803	8.12735	8.12487	8.08849	8.08994	8.14731	8.12242	8.13938	8.13881	8.16287	8.09231	8.12424
5.325	8.0856	8.17432	8.08218	8.09015	8.08955	8.12213	8.08252	8.13787	8.12213	8.08539	8.09833	8.15335	8.1139	8.14955	8.14758	8.17162	8.10834	8.11668
5.3325	8.08313	8.17857	8.0854	8.08919	8.08348	8.12936	8.08131	8.1301	8.12533	8.08501	8.09739	8.15012	8.11713	8.15165	8.15542	8.16088	8.105	8.13619
5.34	8.08646	8.18506	8.0836	8.10142	8.08754	8.11342	8.08211	8.1278	8.12987	8.0977	8.09866	8.14539	8.11538	8.15304	8.14358	8.17328	8.11237	8.13126
5.3475	8.09052	8.17607	8.07793	8.10373	8.0846	8.11348	8.0823	8.12322	8.12915	8.08917	8.08991	8.15069	8.12461	8.14744	8.14885	8.17027	8.11039	8.124
5.355	8.08907	8.1877	8.08006	8.09081	8.08262	8.12416	8.08614	8.12508	8.13875	8.09989	8.09295	8.1407	8.1149	8.13872	8.14741	8.16319	8.09623	8.11879
5.3625	8.08372	8.16761	8.08983	8.09446	8.08845	8.11867	8.0937	8.12986	8.12295	8.09744	8.08701	8.14651	8.1099	8.14932	8.14458	8.16428	8.09684	8.11477
5.37	8.08251	8.18227	8.08632	8.09527	8.07448	8.10895	8.08162	8.12582	8.13039	8.08514	8.10208	8.15083	8.11381	8.14359	8.13966	8.16618	8.09542	8.12032
5.3775	8.09953	8.17031	8.08072	8.09174	8.08952	8.11844	8.07529	8.12562	8.12802	8.09639	8.08586	8.15344	8.11221	8.14635	8.14845	8.17128	8.09727	8.12582
5.385	8.08885	8.18204	8.07404	8.09881	8.0868	8.11737	8.08811	8.12488	8.13581	8.09659	8.08838	8.1487	8.11356	8.13588	8.13669	8.15355	8.09791	8.12592
5.3925	8.09238	8.18145	8.07345	8.08979	8.08395	8.12046	8.07028	8.11547	8.12663	8.08067	8.09588	8.14974	8.10654	8.15026	8.14224	8.16479	8.10007	8.12618
5.4	8.09556	8.18449	8.08284	8.10173	8.08806	8.11957	8.08221	8.13321	8.14266	8.08346	8.09054	8.15252	8.12046	8.13575	8.14013	8.15878	8.09413	8.12763
5.4075	8.08881	8.18566	8.08624	8.10084	8.09185	8.12099	8.08197	8.13023	8.12753	8.09127	8.0886	8.1461	8.116	8.1459	8.15326	8.1623	8.10172	8.12423
5.415	8.0856	8.18383	8.08642	8.0952	8.09094	8.11182	8.07189	8.12941	8.13326	8.08157	8.09313	8.1449	8.11279	8.14473	8.14849	8.17292	8.10603	8.12871
5.4225	8.08766	8.18331	8.0781	8.10921	8.07738	8.11881	8.08556	8.12126	8.13417	8.08446	8.09995	8.14636	8.11684	8.14633	8.14015	8.16146	8.09731	8.13331
5.43	8.09396	8.18147	8.08452	8.09119	8.09044	8.12264	8.09117	8.1261	8.13445	8.09109	8.08903	8.14532	8.10825	8.14165	8.14639	8.16677	8.09538	8.12326
5.4375	8.09356	8.18314	8.08004	8.10289	8.08424	8.11606	8.0864	8.13157	8.13672	8.08184	8.10031	8.14643	8.10598	8.14076	8.15856	8.16368	8.10848	8.1178
5.445	8.07996	8.18658	8.07675	8.09399	8.07227	8.10724	8.07925	8.12695	8.12976	8.0896	8.0977	8.14541	8.11336	8.14351	8.15034	8.17612	8.09544	8.11552
5.4525	8.08705	8.1851	8.07641	8.10249	8.09029	8.11934	8.09283	8.12627	8.13056	8.08461	8.09018	8.15359	8.10982	8.15085	8.13946	8.17114	8.10027	8.12171
5.46	8.09166	8.18693	8.09156	8.10386	8.08432	8.11474	8.08058	8.12842	8.13134	8.07652	8.09076	8.14428	8.10883	8.13409	8.14474	8.16996	8.1019	8.12174
5.4675	8.07434	8.1784	8.07709	8.09484	8.07448	8.10731	8.08124	8.12906	8.11613	8.08481	8.09423	8.14872	8.11247	8.14892	8.14512	8.16768	8.09222	8.12849
5.475	8.09023	8.17849	8.08175	8.08296	8.08657	8.1175	8.08943	8.13346	8.12656	8.09444	8.09331	8.14163	8.11335	8.15016	8.14635	8.17285	8.10298	8.13015
5.4825	8.09581	8.182	8.07884	8.09279	8.08515	8.12675	8.07363	8.13504	8.12193	8.09968	8.08584	8.14394	8.12408	8.13754	8.14666	8.1625	8.10113	8.13143
5.49	8.08856	8.17491	8.08015	8.09734	8.08884	8.12564	8.08011	8.12574	8.1276	8.092	8.10449	8.14361	8.11886	8.15384	8.1373	8.16489	8.09813	8.1277
5.4975	8.08172	8.18455	8.0892	8.09241	8.08135	8.12462	8.07341	8.13555	8.12697	8.08897	8.10022	8.14119	8.10204	8.15242	8.13903	8.1696	8.10141	8.12264
5.505	8.0921	8.18058	8.07841	8.09435	8.07622	8.12425	8.08111	8.11911	8.13914	8.08754	8.08559	8.14498	8.11127	8.15441	8.14109	8.16016	8.09372	8.13103
5.5125	8.08951	8.17799	8.07839	8.10473	8.08576	8.11562	8.08208	8.13978	8.13704	8.08021	8.09734	8.14817	8.11667	8.14804	8.15241	8.15456	8.09433	8.12493
5.52	8.08111	8.17895	8.07623	8.09371	8.08125	8.1264	8.08106	8.12317	8.13244	8.09553	8.09294	8.15829	8.1074	8.15193	8.1488	8.167	8.0992	8.12997
5.5275	8.09124	8.17761	8.08052	8.08081	8.0903	8.11933	8.08009	8.13054	8.12507	8.09055	8.09503	8.1447	8.11469	8.15344	8.14132	8.16091	8.09718	8.13033
5.535	8.0812	8.19079	8.079	8.10036	8.0775	8.12629	8.0714	8.13818	8.12192	8.08557	8.09351	8.15457	8.11178	8.14111	8.1418	8.16321	8.10435	8.11944
5.5425	8.09066	8.17334	8.08507	8.08689	8.09272	8.12325	8.09358	8.12672	8.11632	8.07902	8.08654	8.15335	8.11795	8.14146	8.15871	8.16268	8.10368	8.12099
5.55	8.08641	8.18755	8.0889	8.09399	8.0753	8.11293	8.07737	8.14094	8.13782	8.09059	8.09487	8.14568	8.11942	8.14315	8.15604	8.16844	8.08809	8.11592
5.5575	8.0965	8.18402	8.08788	8.09995	8.09382	8.11575	8.08055	8.13531	8.12654	8.0844	8.08172	8.15481	8.1227	8.13723	8.13826	8.16003	8.08782	8.13246
5.565	8.10242	8.1944	8.07869	8.08603	8.09268	8.1172	8.08138	8.1289	8.13358	8.08568	8.08259	8.15235	8.1222	8.14069	8.14998	8.16819	8.10134	8.13185
5.5725	8.08533	8.18004	8.08061	8.09594	8.08121	8.11294	8.0878	8.13999	8.11654	8.0834	8.096	8.15408	8.10762	8.14567	8.1501	8.16133	8.10157	8.1291
5.58	8.0881	8.17944	8.07664	8.09383	8.08083	8.11814	8.0827	8.12709	8.12361	8.08419	8.09233	8.14972	8.11318	8.15824	8.13637	8.1669	8.1026	8.12845
5.5875	8.08915	8.17546	8.0847	8.10007	8.08069	8.11687	8.07616	8.12976	8.13303	8.08604	8.09945	8.14861	8.11241	8.14349	8.14836	8.15899	8.08979	8.12046
5.595	8.0855	8.17907	8.0839	8.10249	8.09271	8.11861	8.08235	8.12134	8.1206	8.09537	8.0898	8.13725	8.11852	8.13866	8.14761	8.15945	8.11052	8.13165
5.6025	8.08567	8.17593	8.07351	8.10035	8.10317	8.12345	8.07771	8.12976	8.11544	8.08688	8.09164	8.15476	8.11136	8.1535	8.15105	8.16399	8.09341	8.12205
5.61	8.0951	8.17658	8.07958	8.09945	8.0853	8.12141	8.0829	8.12686	8.13382	8.08786	8.10237	8.14237	8.11268	8.16404	8.14778	8.15926	8.0963	8.11348
5.6175	8.08419	8.18316	8.08447	8.09311	8.08367	8.12564	8.08617	8.1275	8.13634	8.09649	8.08923	8.14755	8.10888	8.14232	8.14717	8.15331	8.10191	8.12266
5.625	8.09666	8.18179	8.08623	8.10215	8.08633	8.10866	8.06855	8.12693	8.1213	8.09491	8.09483	8.15447	8.11711	8.13966	8.15077	8.16655	8.09616	8.12322
5.6325	8.08888	8.17523	8.08153	8.10174	8.07535	8.1222	8.08505	8.1347	8.11961	8.10027	8.0945	8.15802	8.10618	8.14455	8.13321	8.15313	8.10055	8.12868
5.64	8.08291	8.17168	8.08939	8.09184	8.0902	8.12088	8.07683	8.12844	8.13095	8.09294	8.10068	8.14778	8.12324	8.13764	8.14992	8.16554	8.10229	8.12026
5.6475	8.09586	8.18719	8.08262	8.09053	8.0956	8.13576	8.08094	8.12859	8.12336	8.10459	8.08414	8.14423	8.11505	8.1418	8.15248	8.15658	8.09793	8.11918
5.655	8.08863	8.17789	8.09145	8.09701	8.08247	8.11157	8.07739	8.12865	8.12872	8.08219	8.08966	8.14437	8.12037	8.14353	8.14971	8.16735	8.10366	8.13001
5.6625	8.09049	8.16795	8.0915	8.09459	8.08095	8.1108	8.08252	8.13151	8.131	8.08856	8.09344	8.14594	8.12219	8.13734	8.15467	8.16661	8.09869	8.13562
5.67	8.08584	8.1784	8.08059	8.10006	8.0843	8.11325	8.08234	8.14241	8.12149	8.09399	8.09133	8.14703	8.11702	8.14212	8.13908	8.16312	8.10328	8.11899
5.6775	8.08393	8.17638	8.0888	8.09259	8.07632	8.12208	8.08227	8.12511	8.12123	8.07712	8.09435	8.14815	8.11186	8.15258	8.14445	8.16208	8.10347	8.12396
5.685	8.09519	8.17305	8.07871	8.09605	8.09084	8.12145	8.08337	8.1269	8.12883	8.09342	8.08808	8.14256	8.11275	8.14258	8.14291	8.17191	8.09728	8.11489
5.6925	8.1021	8.17612	8.08762	8.09319	8.08894	8.12565	8.07869	8.1259	8.12209	8.09241	8.09222	8.14951	8.11339	8.13433	8.13504	8.17166	8.10168	8.12014
5.7	8.07776	8.17918	8.078	8.10728	8.09302	8.11862	8.08726	8.12354	8.11862	8.09307	8.09357	8.15146	8.11173	8.13751	8.14469	8.15919	8.10636	8.12426
5.7075	8.07329	8.16827	8.08612	8.10245	8.09957	8.12095	8.08144	8.11717	8.12405	8.08589	8.09144	8.1398	8.11469	8.13775	8.14965	8.16675	8.09871	8.12752
5.715	8.08364	8.18488	8.09236	8.09418	8.07643	8.11791	8.07897	8.13573	8.13134	8.0861	8.0936	8.14536	8.1226	8.14097	8.13851	8.17085	8.11042	8.13668
5.7225	8.08418	8.18517	8.07966	8.09733	8.07509	8.11906	8.07489	8.13303	8.12764	8.08327	8.09512	8.14965	8.11925	8.15183	8.15211	8.14957	8.09353	8.12824
5.73	8.08532	8.17089	8.08131	8.09979	8.08802	8.1177	8.09187	8.12908	8.12751	8.08484	8.09796	8.15081	8.11187	8.14018	8.16475	8.17111	8.09653	8.12499
5.7375	8.09138	8.1781	8.08249	8.09217	8.08153	8.11107	8.08827	8.12233	8.12366	8.08541	8.08351	8.1457	8.11493	8.14781	8.14203	8.17301	8.10258	8.12732
5.745	8.08373	8.18295	8.07945	8.09266	8.08279	8.11439	8.08146	8.13171	8.12065	8.08039	8.0895	8.14481	8.12598	8.15055	8.1546	8.17214	8.09063	8.12896
5.7525	8.08824	8.18756	8.0905	8.08376	8.08875	8.11905	8.08578	8.13073	8.13216	8.07963	8.09547	8.1517	8.12157	8.14224	8.13791	8.16488	8.10635	8.12806
5.76	8.08384	8.17155	8.08451	8.10402	8.08395	8.1081	8.07922	8.13033	8.13052	8.0812	8.09395	8.14319	8.12187	8.14412	8.13978	8.16613	8.09999	8.12331
5.7675	8.09307	8.18844	8.07452	8.0918	8.086	8.12451	8.08792	8.12357	8.11828	8.08821	8.09829	8.15186	8.11549	8.1508	8.14754	8.16227	8.09451	8.13001
5.775	8.08596	8.18187	8.08021	8.09721	8.09069	8.12429	8.07906	8.13613	8.1226	8.07949	8.07983	8.14308	8.12154	8.1469	8.15159	8.16519	8.10311	8.12276
5.7825	8.09012	8.18858	8.08165	8.10868	8.09083	8.11324	8.0857	8.11783	8.12755	8.08979	8.08651	8.14103	8.11551	8.15289	8.13688	8.16803	8.09817	8.12321
5.79	8.08743	8.18625	8.08048	8.09649	8.07586	8.12608	8.07737	8.12373	8.12151	8.09074	8.09609	8.1459	8.11977	8.14905	8.1487	8.16835	8.09814	8.12692
5.7975	8.08952	8.18949	8.07656	8.10077	8.09241	8.11473	8.084	8.12287	8.13753	8.09044	8.09156	8.14907	8.11287	8.15692	8.1414	8.16588	8.10016	8.12677
5.805	8.08427	8.17807	8.07863	8.09808	8.09063	8.11196	8.08312	8.13371	8.1251	8.09039	8.10089	8.14281	8.10737	8.14392	8.15413	8.16307	8.10582	8.13054
5.8125	8.08122	8.17508	8.08775	8.09051	8.09294	8.12841	8.08648	8.12972	8.12336	8.08361	8.08844	8.1404	8.11361	8.13476	8.15053	8.15895	8.09156	8.12985
5.82	8.08714	8.18813	8.08941	8.09029	8.08717	8.11484	8.07396	8.12399	8.13094	8.08885	8.08687	8.1491	8.11828	8.14201	8.14889	8.16141	8.09339	8.12856
5.8275	8.08581	8.18708	8.08189	8.10246	8.0895	8.12697	8.0799	8.12536	8.13369	8.09498	8.09674	8.13657	8.11022	8.1381	8.15245	8.16798	8.09952	8.12072
5.835	8.08744	8.17743	8.08138	8.09507	8.0873	8.11947	8.08061	8.13868	8.12836	8.09143	8.09336	8.14534	8.11752	8.13513	8.15235	8.17262	8.09972	8.12049
5.8425	8.07671	8.17945	8.07992	8.0919	8.08804	8.11644	8.08273	8.13224	8.13181	8.09968	8.09541	8.14287	8.11388	8.15368	8.15295	8.17083	8.08736	8.12092
5.85	8.08915	8.17542	8.09144	8.10401	8.08141	8.12555	8.07813	8.13457	8.12819	8.09016	8.08846	8.14712	8.10794	8.14449	8.15141	8.16333	8.10489	8.13329
5.8575	8.08247	8.19178	8.08655	8.09012	8.08148	8.11754	8.09446	8.12927	8.13653	8.08261	8.08814	8.14487	8.11742	8.14523	8.1476	8.16351	8.09911	8.1371
5.865	8.07594	8.17656	8.07424	8.09172	8.08809	8.11438	8.08949	8.13117	8.12537	8.09582	8.10251	8.13962	8.11306	8.1477	8.14373	8.16349	8.11055	8.12954
5.8725	8.09064	8.18451	8.08638	8.08499	8.08993	8.11909	8.08265	8.12989	8.13869	8.09056	8.09459	8.1463	8.11879	8.14393	8.14641	8.17126	8.09752	8.1213
5.88	8.07446	8.17979	8.08984	8.09902	8.09502	8.11214	8.07935	8.13374	8.12774	8.09065	8.08339	8.13607	8.11055	8.15014	8.14933	8.1696	8.09472	8.12202
5.8875	8.08681	8.18675	8.0885	8.09445	8.08716	8.11996	8.08412	8.1249	8.12864	8.09385	8.09001	8.14177	8.11084	8.14245	8.15336	8.16838	8.10359	8.12911
5.895	8.08578	8.1827	8.08708	8.09656	8.093	8.12252	8.07942	8.12804	8.12581	8.09373	8.08972	8.14543	8.11989	8.13856	8.15342	8.16465	8.10461	8.11807
5.9025	8.08622	8.18466	8.08498	8.09341	8.09203	8.12735	8.0834	8.13084	8.12343	8.09606	8.09098	8.13837	8.12187	8.14398	8.16202	8.16773	8.10018	8.1363
5.91	8.07587	8.1871	8.09112	8.08078	8.08791	8.11958	8.07819	8.13676	8.1432	8.08526	8.10373	8.14173	8.11934	8.13002	8.14579	8.16517	8.10164	8.12829
5.9175	8.08998	8.17339	8.09883	8.08687	8.09026	8.11358	8.08643	8.13631	8.13089	8.08421	8.09238	8.14049	8.12638	8.15509	8.15379	8.16755	8.09945	8.12222
5.925	8.08488	8.17235	8.092	8.10302	8.07769	8.11866	8.07931	8.13312	8.12669	8.09451	8.09277	8.13867	8.10823	8.14931	8.13975	8.17567	8.1033	8.12771
5.9325	8.08681	8.18635	8.07743	8.0935	8.07483	8.12151	8.08678	8.13001	8.11937	8.08725	8.09032	8.13775	8.106	8.14534	8.14959	8.16994	8.10969	8.12706
5.94	8.08628	8.1867	8.08754	8.09587	8.07989	8.11442	8.07435	8.12904	8.12953	8.08066	8.1055	8.14628	8.12161	8.1453	8.14183	8.17055	8.10037	8.11942
5.9475	8.07969	8.18446	8.08457	8.10182	8.07846	8.11348	8.08493	8.12481	8.13152	8.08655	8.09494	8.146	8.12608	8.14387	8.14849	8.16943	8.10625	8.13664
5.955	8.07971	8.18327	8.0871	8.10629	8.09599	8.11144	8.07805	8.12454	8.13101	8.08885	8.09063	8.15328	8.11785	8.14831	8.15231	8.16724	8.10377	8.12635
5.9625	8.0824	8.18357	8.07971	8.09451	8.07903	8.11791	8.08365	8.12286	8.12575	8.09105	8.0979	8.15187	8.11388	8.13514	8.14277	8.16923	8.1104	8.12121
5.97	8.09056	8.17775	8.08074	8.09763	8.08869	8.11294	8.07243	8.12448	8.12709	8.09725	8.09435	8.1499	8.10977	8.15045	8.15197	8.16048	8.10285	8.13226
5.9775	8.09368	8.18853	8.07917	8.09363	8.08908	8.11686	8.08759	8.12875	8.11152	8.09177	8.0862	8.15155	8.10394	8.15214	8.145	8.16684	8.09737	8.12918
5.985	8.09003	8.18569	8.08347	8.10405	8.0834	8.13247	8.07556	8.12561	8.1112	8.08535	8.09032	8.14754	8.12083	8.14817	8.14054	8.1667	8.09222	8.13332
5.9925	8.07706	8.18222	8.09575	8.09891	8.08106	8.10429	8.08368	8.13926	8.12909	8.09651	8.08606	8.15896	8.10994	8.14796	8.14529	8.16052	8.09485	8.12676
6	8.08929	8.17859	8.07528	8.10188	8.07916	8.12348	8.07488	8.12547	8.12931	8.08585	8.08682	8.15334	8.11116	8.13953	8.15027	8.16736	8.09937	8.12415
6.0075	8.09333	8.18577	8.08329	8.09761	8.08368	8.11771	8.08705	8.13473	8.13513	8.09092	8.08628	8.15377	8.11797	8.1438	8.14233	8.15851	8.09729	8.12452
6.015	8.09047	8.18372	8.08664	8.09444	8.08923	8.12448	8.09007	8.12885	8.12309	8.08515	8.0915	8.14241	8.11888	8.13872	8.14203	8.16244	8.09644	8.12171
6.0225	8.08923	8.18071	8.07355	8.09424	8.08849	8.10874	8.08429	8.12555	8.13119	8.08786	8.09627	8.15216	8.11567	8.15083	8.14444	8.16213	8.10515	8.12797
6.03	8.09803	8.18631	8.0788	8.0841	8.09684	8.12527	8.08966	8.12904	8.12594	8.08891	8.09428	8.14675	8.10668	8.1471	8.13934	8.16315	8.09783	8.13127
6.0375	8.09253	8.17531	8.08212	8.09331	8.09887	8.11806	8.08987	8.11647	8.12694	8.09017	8.08752	8.16002	8.10756	8.14277	8.14777	8.16184	8.09097	8.1319
6.045	8.08399	8.18399	8.07877	8.10903	8.09575	8.11629	8.08311	8.13249	8.12258	8.10462	8.09459	8.14129	8.12708	8.15518	8.14894	8.1638	8.08921	8.12829
6.0525	8.08845	8.18739	8.0837	8.08823	8.09136	8.119	8.08369	8.13762	8.11786	8.09258	8.09134	8.14153	8.11841	8.14645	8.1514	8.17446	8.09815	8.12123
6.06	8.08957	8.17048	8.08088	8.09249	8.07759	8.12034	8.07223	8.12681	8.12553	8.09286	8.0922	8.14984	8.11728	8.14953	8.14648	8.17777	8.10572	8.12601
6.0675	8.09382	8.1843	8.07958	8.099	8.09476	8.12547	8.07999	8.13062	8.13104	8.08936	8.09637	8.15195	8.11674	8.14094	8.13583	8.15471	8.09346	8.12858
6.075	8.09054	8.17055	8.07956	8.09641	8.08277	8.11793	8.0831	8.13186	8.13089	8.10435	8.10119	8.14211	8.12539	8.15167	8.14623	8.15968	8.09529	8.12351
6.0825	8.08795	8.17874	8.08405	8.1045	8.09019	8.11799	8.09017	8.13457	8.13369	8.08788	8.09778	8.14737	8.11776	8.14877	8.1559	8.16474	8.10267	8.12364
6.09	8.08834	8.18402	8.08757	8.09636	8.09437	8.1155	8.09302	8.12042	8.12802	8.09972	8.0937	8.13797	8.11653	8.14139	8.15558	8.17565	8.10233	8.13487
6.0975	8.10215	8.18404	8.0816	8.09965	8.09352	8.1193	8.08219	8.12755	8.12529	8.1008	8.0823	8.14326	8.12158	8.15431	8.14557	8.16854	8.09811	8.12017
6.105	8.09047	8.18524	8.07473	8.09952	8.08113	8.11559	8.09116	8.1297	8.12368	8.09025	8.09965	8.14163	8.11824	8.14898	8.14286	8.15748	8.10347	8.13438
6.1125	8.08794	8.1791	8.08519	8.08757	8.08684	8.12172	8.10433	8.12867	8.13762	8.08532	8.08686	8.15381	8.11832	8.14048	8.13963	8.17863	8.08795	8.12271
6.12	8.07819	8.18167	8.06777	8.08734	8.08311	8.12311	8.08103	8.12734	8.12742	8.08685	8.09707	8.14473	8.12038	8.14972	8.14816	8.16923	8.11028	8.13204
6.1275	8.08783	8.17184	8.08948	8.1007	8.09359	8.1188	8.08704	8.12726	8.12641	8.0875	8.10498	8.15604	8.11271	8.15916	8.15433	8.16825	8.09357	8.1304
6.135	8.08629	8.17535	8.07783	8.09949	8.09353	8.11893	8.08338	8.1298	8.13096	8.08924	8.08864	8.15826	8.12407	8.14992	8.13903	8.16947	8.11028	8.11752
6.1425	8.0998	8.18394	8.08316	8.09702	8.08802	8.12701	8.07877	8.12911	8.11989	8.0957	8.09525	8.14815	8.11615	8.13659	8.14855	8.15924	8.10346	8.12024
6.15	8.08537	8.17036	8.08074	8.10347	8.08981	8.12099	8.07142	8.12174	8.11948	8.08687	8.0785	8.14832	8.11406	8.14031	8.15745	8.17929	8.10537	8.12119
6.1575	8.07771	8.17972	8.08599	8.10325	8.08944	8.123	8.08132	8.12919	8.13056	8.09046	8.08977	8.15159	8.11485	8.13717	8.14649	8.16942	8.10741	8.12003
6.165	8.09075	8.16814	8.07767	8.09582	8.08978	8.11271	8.07341	8.12357	8.12051	8.08785	8.09986	8.15395	8.11373	8.14925	8.14526	8.1668	8.10232	8.12465
6.1725	8.09508	8.18458	8.08417	8.09652	8.09363	8.11705	8.08973	8.12562	8.1319	8.08207	8.08801	8.14308	8.11939	8.1415	8.13769	8.16118	8.10408	8.11588
6.18	8.08765	8.18056	8.07388	8.09262	8.09435	8.12339	8.08302	8.13032	8.13163	8.08736	8.09794	8.14834	8.11141	8.15374	8.1443	8.15759	8.09927	8.12476
6.1875	8.09541	8.18136	8.08105	8.09581	8.08261	8.12006	8.08501	8.12979	8.12905	8.08734	8.08972	8.13037	8.1082	8.14349	8.1469	8.16747	8.10577	8.12548
6.195	8.09838	8.17282	8.09849	8.10574	8.08848	8.12309	8.08014	8.13081	8.12281	8.08868	8.08739	8.14643	8.10972	8.14933	8.14332	8.17177	8.10713	8.12474
6.2025	8.09179	8.1768	8.0725	8.09269	8.09749	8.12315	8.0778	8.12593	8.11967	8.08892	8.09766	8.15143	8.11412	8.14778	8.14627	8.16366	8.09141	8.12781
6.21	8.08707	8.18596	8.08682	8.10398	8.08383	8.12005	8.08689	8.12478	8.12417	8.08582	8.0927	8.13693	8.11807	8.14196	8.15226	8.17291	8.10617	8.12807
6.2175	8.07602	8.19329	8.07352	8.09057	8.0891	8.12687	8.07851	8.12739	8.13276	8.08805	8.09501	8.15543	8.11347	8.13838	8.15194	8.16899	8.10398	8.12803
6.225	8.08187	8.17494	8.08343	8.09938	8.08622	8.11237	8.08315	8.13376	8.12488	8.08572	8.08581	8.1427	8.10406	8.14815	8.14928	8.16768	8.10027	8.12858
6.2325	8.08638	8.18464	8.08189	8.09583	8.08752	8.12001	8.07594	8.13427	8.11752	8.0828	8.09484	8.15227	8.12608	8.13772	8.15224	8.16648	8.09345	8.11612
6.24	8.08982	8.17158	8.07512	8.09951	8.09078	8.11897	8.07176	8.12076	8.1313	8.08751	8.0938	8.1461	8.1107	8.14835	8.13451	8.16426	8.1011	8.12645
6.2475	8.09163	8.17978	8.08488	8.10244	8.08936	8.11938	8.08502	8.11243	8.12774	8.08206	8.0982	8.14085	8.10425	8.15113	8.14851	8.16047	8.10728	8.13153
6.255	8.09073	8.1809	8.08682	8.09296	8.08274	8.11197	8.0852	8.12292	8.12273	8.08773	8.08432	8.13678	8.124	8.15203	8.1477	8.16215	8.1043	8.12945
6.2625	8.08884	8.16667	8.09101	8.09153	8.0814	8.11186	8.08814	8.11444	8.12489	8.08856	8.09475	8.14798	8.1145	8.13813	8.15776	8.16665	8.10229	8.11408
6.27	8.08496	8.18622	8.08897	8.09499	8.08016	8.12636	8.08994	8.13109	8.13575	8.08272	8.09256	8.15608	8.11779	8.13703	8.1402	8.16706	8.09816	8.11723
6.2775	8.09228	8.18193	8.07893	8.10205	8.08602	8.11845	8.08637	8.12363	8.12844	8.09248	8.10437	8.15214	8.10436	8.1405	8.14954	8.16815	8.10404	8.11801
6.285	8.09556	8.18429	8.0899	8.10806	8.08674	8.11944	8.07319	8.13375	8.13762	8.0786	8.10442	8.14984	8.11859	8.14897	8.14526	8.17034	8.09748	8.12578
6.2925	8.09318	8.18214	8.08038	8.09162	8.09289	8.11994	8.07872	8.13259	8.12835	8.09687	8.09379	8.14824	8.10227	8.14365	8.14188	8.15453	8.09382	8.12838
6.3	8.08991	8.1684	8.07711	8.08994	8.09159	8.1188	8.08148	8.12488	8.12799	8.10573	8.09106	8.1406	8.09998	8.14638	8.14251	8.16595	8.10082	8.11284
6.3075	8.08706	8.18341	8.07546	8.10004	8.08434	8.11618	8.08536	8.12572	8.13212	8.08758	8.09556	8.16424	8.10928	8.14961	8.14081	8.17185	8.10046	8.12486
6.315	8.08743	8.18319	8.08806	8.09945	8.07895	8.12526	8.08854	8.13349	8.12874	8.08905	8.09966	8.1388	8.12796	8.14571	8.15064	8.16392	8.09258	8.131
6.3225	8.09716	8.18394	8.08962	8.09416	8.08458	8.11984	8.07811	8.13566	8.1173	8.09698	8.08751	8.14902	8.1191	8.15253	8.14591	8.16793	8.10263	8.13667
6.33	8.08329	8.18854	8.09128	8.0925	8.08434	8.1279	8.08994	8.13321	8.13532	8.08826	8.09091	8.14381	8.11876	8.15855	8.14368	8.17033	8.10953	8.11529
6.3375	8.09031	8.17819	8.08307	8.09835	8.08575	8.12627	8.08676	8.12341	8.13184	8.09495	8.09737	8.14942	8.11511	8.15318	8.14557	8.16486	8.0945	8.11925
6.345	8.09345	8.18474	8.09314	8.09816	8.09198	8.11786	8.10375	8.13021	8.12243	8.08296	8.09497	8.1462	8.10487	8.13867	8.14689	8.16202	8.10206	8.12652
6.3525	8.0741	8.19442	8.08403	8.09892	8.09662	8.11542	8.08386	8.13499	8.13585	8.09649	8.09136	8.14936	8.12248	8.14692	8.14276	8.16467	8.10542	8.11969
6.36	8.08985	8.18066	8.08497	8.10056	8.08975	8.11258	8.08645	8.1272	8.12634	8.08349	8.09608	8.15069	8.11064	8.13849	8.15567	8.17622	8.09893	8.14033
6.3675	8.08431	8.19691	8.08854	8.0975	8.08616	8.12143	8.08148	8.11918	8.12872	8.08135	8.09739	8.15441	8.11465	8.14336	8.14669	8.16506	8.09939	8.13207
6.375	8.08967	8.17543	8.08588	8.10324	8.08309	8.13991	8.08047	8.13025	8.12555	8.08753	8.10178	8.14525	8.12109	8.15512	8.15128	8.16666	8.10634	8.12184
6.3825	8.09708	8.18057	8.08084	8.09173	8.08925	8.12595	8.07309	8.13179	8.12203	8.09586	8.0978	8.15317	8.11957	8.1477	8.15524	8.16197	8.10773	8.12206
6.39	8.0823	8.19617	8.08148	8.0972	8.09048	8.11444	8.07728	8.12165	8.13127	8.08705	8.0922	8.15091	8.11209	8.15224	8.14972	8.1648	8.10212	8.12122
6.3975	8.0894	8.17967	8.07854	8.09828	8.09304	8.12401	8.08406	8.13116	8.11911	8.08458	8.10026	8.15413	8.12137	8.13843	8.14996	8.16051	8.10188	8.11347
6.405	8.09293	8.17489	8.08555	8.0951	8.07819	8.11446	8.07241	8.12954	8.12761	8.09888	8.09213	8.15196	8.12126	8.15226	8.13361	8.16684	8.09857	8.12623
6.4125	8.08657	8.18078	8.0795	8.09616	8.09955	8.11834	8.08154	8.13481	8.12161	8.08767	8.09807	8.13919	8.11961	8.14385	8.15404	8.16248	8.09572	8.14375
6.42	8.08678	8.17009	8.07828	8.09428	8.09611	8.11209	8.08545	8.13271	8.11861	8.09509	8.08936	8.13556	8.1229	8.15339	8.13908	8.16768	8.10455	8.1278
6.4275	8.09321	8.17027	8.0763	8.09903	8.08713	8.12989	8.07796	8.12728	8.12409	8.09477	8.08095	8.15148	8.12559	8.13062	8.15218	8.16804	8.10339	8.1326
6.435	8.0902	8.18471	8.079	8.0961	8.07968	8.11009	8.09519	8.1308	8.13546	8.0968	8.10408	8.14538	8.11082	8.14825	8.15348	8.17974	8.09612	8.12889
6.4425	8.09016	8.1896	8.0829	8.10036	8.0926	8.11954	8.0831	8.13999	8.12708	8.09874	8.09467	8.14676	8.12221	8.14842	8.15263	8.15965	8.10072	8.12092
6.45	8.09062	8.18357	8.08119	8.09752	8.09225	8.12872	8.09127	8.1202	8.11911	8.09051	8.0989	8.14861	8.10831	8.14498	8.15252	8.16773	8.09327	8.12512
6.4575	8.07568	8.17645	8.07799	8.10688	8.08549	8.12576	8.09408	8.13779	8.13037	8.09054	8.0944	8.15117	8.10784	8.14292	8.14017	8.15583	8.1029	8.12757
6.465	8.09481	8.17567	8.08971	8.11159	8.0946	8.11729	8.08753	8.12879	8.12426	8.08988	8.08681	8.15436	8.11103	8.14323	8.14546	8.16677	8.10919	8.13172
6.4725	8.0803	8.18145	8.08849	8.08978	8.08959	8.12171	8.08615	8.13019	8.12886	8.09887	8.08801	8.14892	8.11585	8.14752	8.14882	8.17374	8.10267	8.13175
6.48	8.08319	8.1829	8.07473	8.10441	8.08089	8.12647	8.07235	8.12966	8.12408	8.08564	8.093	8.15175	8.11498	8.14386	8.13805	8.17654	8.09987	8.13064
6.4875	8.08456	8.17649	8.07961	8.09533	8.08847	8.13422	8.0787	8.11874	8.12944	8.09368	8.09776	8.14222	8.1102	8.14117	8.15986	8.16466	8.09599	8.12291
6.495	8.07651	8.19336	8.09669	8.10258	8.09177	8.11769	8.0875	8.12376	8.1233	8.09752	8.0804	8.14812	8.11085	8.15238	8.15628	8.17124	8.10661	8.1238
6.5025	8.09351	8.18163	8.085	8.09822	8.08924	8.12689	8.08438	8.13222	8.12413	8.09403	8.09524	8.15127	8.11372	8.1459	8.14714	8.16898	8.10182	8.1178
6.51	8.09525	8.17993	8.087	8.08657	8.07976	8.12862	8.08004	8.1248	8.12297	8.09019	8.09894	8.14962	8.11795	8.15196	8.14255	8.16205	8.10397	8.12235
6.5175	8.09152	8.18284	8.08503	8.09766	8.09285	8.12294	8.08003	8.13632	8.12987	8.08977	8.08864	8.14259	8.11337	8.14998	8.15122	8.16239	8.09375	8.12512
6.525	8.09299	8.17016	8.08795	8.10576	8.09047	8.11934	8.09225	8.13228	8.13902	8.08276	8.08958	8.15133	8.11598	8.15232	8.13482	8.17207	8.10608	8.13196
6.5325	8.08565	8.1849	8.09069	8.09951	8.08861	8.10966	8.07888	8.13016	8.12153	8.08934	8.08838	8.14476	8.11606	8.14452	8.15299	8.15955	8.09809	8.13502
6.54	8.08337	8.17126	8.08505	8.10209	8.08759	8.12177	8.07983	8.12698	8.1334	8.09294	8.09605	8.14526	8.12475	8.14367	8.14388	8.16197	8.10092	8.12065
6.5475	8.08403	8.17876	8.07695	8.0992	8.0861	8.12065	8.08854	8.12538	8.1322	8.09578	8.10297	8.15076	8.11369	8.14937	8.15645	8.15527	8.10716	8.11159
6.555	8.08492	8.18388	8.0865	8.09517	8.08585	8.12237	8.09218	8.12945	8.1408	8.09242	8.08529	8.14438	8.10697	8.14564	8.15447	8.15986	8.09989	8.12663
6.5625	8.07442	8.18139	8.08192	8.09586	8.0893	8.11898	8.07818	8.12329	8.12669	8.0996	8.09018	8.14689	8.12478	8.15076	8.14895	8.15991	8.10961	8.13278
6.57	8.08399	8.17247	8.0825	8.08811	8.10576	8.11709	8.0861	8.12921	8.13829	8.08829	8.09229	8.14867	8.11772	8.15422	8.14861	8.16747	8.10869	8.12227
6.5775	8.10038	8.17958	8.07972	8.09315	8.08941	8.12894	8.08264	8.1286	8.13764	8.08463	8.11086	8.15244	8.11834	8.14668	8.15926	8.16087	8.09926	8.12838
6.585	8.07646	8.18633	8.0898	8.09301	8.09069	8.11609	8.08087	8.1315	8.12426	8.09143	8.08738	8.155	8.12236	8.15453	8.14831	8.16076	8.10206	8.11706
6.5925	8.09124	8.18185	8.08107	8.0929	8.08459	8.11713	8.0836	8.13016	8.13202	8.09465	8.10281	8.16293	8.11288	8.13892	8.15388	8.16656	8.10467	8.12527
6.6	8.09092	8.18437	8.09225	8.08893	8.08203	8.11911	8.08303	8.12679	8.13458	8.09811	8.09126	8.14371	8.11291	8.14043	8.1513	8.1634	8.10617	8.13807
6.6075	8.08793	8.1847	8.09341	8.09288	8.07992	8.12554	8.0742	8.13412	8.12286	8.09341	8.09673	8.14223	8.11208	8.15756	8.15997	8.15967	8.10399	8.13262
6.615	8.08702	8.17844	8.08748	8.10609	8.09156	8.12412	8.08344	8.12669	8.12361	8.0797	8.09355	8.13762	8.12012	8.14593	8.14031	8.16456	8.1011	8.1373
6.6225	8.07827	8.17733	8.08036	8.08845	8.09352	8.11413	8.08498	8.12541	8.13668	8.09004	8.09528	8.14203	8.10817	8.13945	8.14425	8.17003	8.09952	8.11757
6.63	8.07588	8.18731	8.08484	8.0998	8.08415	8.11797	8.08809	8.12624	8.12883	8.09446	8.078	8.13631	8.11463	8.15101	8.14154	8.15997	8.09423	8.1302
6.6375	8.0871	8.17538	8.08997	8.09967	8.09727	8.11872	8.08271	8.12977	8.12991	8.08435	8.08988	8.14775	8.11792	8.14822	8.14948	8.17104	8.09584	8.1179
6.645	8.08429	8.19523	8.08012	8.10416	8.0871	8.11516	8.08327	8.11959	8.13301	8.09062	8.08779	8.14372	8.11183	8.14867	8.1335	8.16319	8.10803	8.12713
6.6525	8.08637	8.17076	8.08726	8.0987	8.0867	8.11646	8.08091	8.13665	8.12401	8.09452	8.09533	8.15344	8.11006	8.14894	8.14693	8.16903	8.08491	8.13551
6.66	8.08808	8.18071	8.09614	8.09641	8.08653	8.12453	8.07832	8.14058	8.13789	8.0993	8.09673	8.14927	8.12721	8.14959	8.14704	8.17164	8.09414	8.1217
6.6675	8.08405	8.16717	8.0933	8.10506	8.08223	8.11514	8.09262	8.13031	8.14	8.09011	8.09246	8.14128	8.12023	8.1511	8.13803	8.1671	8.09873	8.12855
6.675	8.08454	8.16642	8.07453	8.10698	8.08482	8.13262	8.08783	8.13597	8.11987	8.09808	8.10117	8.1467	8.1252	8.1444	8.1353	8.16109	8.10016	8.11934
6.6825	8.08395	8.17439	8.08614	8.10755	8.07912	8.11916	8.08935	8.12279	8.12993	8.09073	8.0881	8.14256	8.11601	8.13974	8.15185	8.16331	8.09399	8.13459
6.69	8.08373	8.17881	8.08738	8.09906	8.08607	8.12384	8.07274	8.13296	8.14024	8.08037	8.10058	8.14194	8.1239	8.15148	8.15461	8.178	8.09338	8.12948
6.6975	8.09487	8.17088	8.09855	8.10316	8.07213	8.11481	8.08033	8.12812	8.13842	8.08655	8.08547	8.14417	8.11653	8.14299	8.16101	8.1718	8.10591	8.11721
6.705	8.08365	8.17225	8.08385	8.09818	8.09084	8.12284	8.0806	8.11879	8.11669	8.08829	8.0892	8.1465	8.10631	8.14755	8.15035	8.16269	8.09524	8.13098
6.7125	8.08084	8.17674	8.09484	8.10077	8.08514	8.12741	8.07494	8.13006	8.12897	8.09156	8.10956	8.13794	8.10369	8.15549	8.14682	8.1765	8.0947	8.12287
6.72	8.08242	8.1852	8.08623	8.09593	8.08294	8.12039	8.07924	8.14181	8.12249	8.08628	8.0973	8.15404	8.11107	8.13899	8.14772	8.15886	8.10282	8.12515
6.7275	8.08948	8.18304	8.08424	8.10822	8.0994	8.11935	8.08893	8.13382	8.1333	8.08684	8.09553	8.1567	8.10717	8.1554	8.14516	8.16494	8.10178	8.13043
6.735	8.09374	8.18095	8.08339	8.09445	8.08313	8.12318	8.08157	8.12588	8.12863	8.08264	8.09693	8.14252	8.12011	8.15019	8.14511	8.15341	8.09616	8.11444
6.7425	8.09482	8.18201	8.08562	8.10687	8.0936	8.11829	8.08056	8.13957	8.14159	8.10137	8.09561	8.14033	8.1107	8.15824	8.14977	8.15958	8.10382	8.12432
6.75	8.09503	8.19421	8.07794	8.09814	8.09454	8.12178	8.07824	8.12327	8.1298	8.09142	8.09599	8.14389	8.11587	8.15447	8.14679	8.16559	8.09715	8.12763
6.7575	8.09015	8.1773	8.0835	8.10358	8.08698	8.11828	8.09226	8.13185	8.12753	8.08979	8.10047	8.1474	8.10803	8.1407	8.15363	8.17089	8.09194	8.12515
6.765	8.09179	8.17013	8.08144	8.10241	8.0893	8.11085	8.07405	8.13617	8.14542	8.0881	8.10073	8.1488	8.11383	8.13748	8.15067	8.16814	8.09861	8.12664
6.7725	8.08012	8.17576	8.09372	8.10262	8.08634	8.11781	8.08455	8.12608	8.13254	8.08951	8.09931	8.15834	8.1241	8.14722	8.14069	8.17043	8.09855	8.11819
6.78	8.08323	8.17519	8.07391	8.0955	8.09609	8.12942	8.08033	8.13355	8.13357	8.08888	8.0894	8.15984	8.12045	8.14146	8.14885	8.1692	8.10154	8.12451
6.7875	8.08765	8.18477	8.08528	8.0922	8.08846	8.11567	8.08811	8.13144	8.11445	8.08476	8.1018	8.13755	8.10716	8.14267	8.13961	8.15595	8.09308	8.14245
6.795	8.09379	8.17965	8.09634	8.10371	8.0854	8.11361	8.07714	8.12978	8.13259	8.09635	8.0978	8.14617	8.10405	8.14277	8.14505	8.1538	8.10239	8.12331
6.8025	8.08864	8.17131	8.08918	8.10408	8.09597	8.1183	8.07779	8.13637	8.13807	8.08379	8.09587	8.14726	8.11426	8.15584	8.14361	8.17036	8.10177	8.12332
6.81	8.0893	8.17897	8.07615	8.10332	8.09517	8.11629	8.0802	8.13056	8.12121	8.09062	8.09043	8.14726	8.12595	8.15245	8.14582	8.14714	8.10509	8.11684
6.8175	8.08552	8.17928	8.08176	8.0935	8.09057	8.13402	8.08313	8.13405	8.12932	8.09263	8.09904	8.14829	8.11175	8.15047	8.15441	8.16969	8.08569	8.12629
6.825	8.08927	8.18251	8.08119	8.10765	8.0894	8.11407	8.08922	8.13112	8.1263	8.08224	8.10487	8.14403	8.10457	8.15717	8.15024	8.16509	8.09619	8.12708
6.8325	8.08956	8.18984	8.08801	8.10417	8.08572	8.11989	8.08109	8.12945	8.12205	8.09591	8.11037	8.14299	8.11472	8.14763	8.14719	8.16531	8.1049	8.13087
6.84	8.09776	8.18927	8.08368	8.10317	8.09064	8.11983	8.09313	8.13168	8.13589	8.08729	8.08466	8.15611	8.12496	8.14517	8.13534	8.15395	8.1023	8.11175
6.8475	8.08525	8.19329	8.08208	8.098	8.08936	8.12245	8.08021	8.12724	8.13952	8.08935	8.08957	8.14646	8.123	8.15255	8.15261	8.16464	8.09926	8.11877
6.855	8.088	8.17239	8.08492	8.09992	8.09061	8.12375	8.08563	8.13359	8.11626	8.09412	8.09752	8.13889	8.11797	8.1453	8.14007	8.15729	8.0981	8.12885
6.8625	8.09679	8.18167	8.08197	8.10299	8.08389	8.11706	8.08615	8.13257	8.12619	8.08778	8.10305	8.1484	8.1148	8.14679	8.15049	8.16782	8.09538	8.12657
6.87	8.08911	8.18254	8.07969	8.10131	8.08168	8.12342	8.08246	8.13482	8.13715	8.09249	8.10164	8.14939	8.11712	8.15186	8.14887	8.17125	8.09022	8.11446
6.8775	8.08912	8.18871	8.07732	8.10935	8.09103	8.12282	8.08015	8.12857	8.12396	8.08777	8.09183	8.13955	8.11541	8.14627	8.15175	8.17193	8.10663	8.12684
6.885	8.09139	8.1759	8.07224	8.10015	8.09383	8.1071	8.08016	8.12799	8.11998	8.08603	8.09125	8.14531	8.11005	8.13869	8.15779	8.15779	8.10542	8.13396
6.8925	8.08973	8.17404	8.07276	8.09277	8.08712	8.12259	8.08886	8.11896	8.12779	8.09063	8.10272	8.1545	8.13123	8.14856	8.15162	8.17246	8.09573	8.11437
6.9	8.08973	8.17717	8.08028	8.096	8.09625	8.12114	8.09	8.11873	8.13073	8.0867	8.08098	8.14673	8.11735	8.14854	8.14897	8.1575	8.09088	8.13417
6.9075	8.08965	8.1798	8.089	8.09984	8.08875	8.12252	8.07184	8.12412	8.13288	8.08953	8.09562	8.13824	8.11093	8.15249	8.15276	8.16708	8.09494	8.12363
6.915	8.07798	8.18736	8.08332	8.10577	8.091	8.10997	8.09309	8.13217	8.12317	8.0858	8.09783	8.14691	8.11294	8.14535	8.14755	8.1711	8.0965	8.11663
6.9225	8.09004	8.18042	8.08409	8.10316	8.09075	8.12079	8.0922	8.12449	8.11739	8.08944	8.08875	8.15527	8.12089	8.14519	8.15545	8.17329	8.09402	8.13007
6.93	8.0932	8.18993	8.07914	8.10041	8.08891	8.1108	8.07505	8.11435	8.13993	8.09765	8.0886	8.15065	8.10563	8.15332	8.14402	8.1662	8.09222	8.11085
6.9375	8.08809	8.17765	8.07209	8.10086	8.09757	8.11531	8.08371	8.13479	8.12544	8.09273	8.0838	8.14963	8.12363	8.15173	8.13895	8.16932	8.09736	8.12245
6.945	8.09801	8.18818	8.08658	8.10203	8.09073	8.12309	8.09057	8.13547	8.13886	8.09266	8.09512	8.13859	8.11492	8.14704	8.15521	8.16999	8.10945	8.11595
6.9525	8.09459	8.17816	8.08542	8.09697	8.09684	8.11289	8.08623	8.12488	8.1455	8.09134	8.0873	8.14005	8.1152	8.14836	8.14643	8.16447	8.09039	8.12978
6.96	8.09485	8.17899	8.08789	8.09609	8.08446	8.12154	8.08089	8.12881	8.13458	8.09293	8.0887	8.1449	8.11828	8.13454	8.15689	8.17041	8.10276	8.11717
6.9675	8.09178	8.17956	8.08085	8.10623	8.08488	8.12197	8.08293	8.12569	8.12385	8.09892	8.10171	8.14752	8.11898	8.14298	8.14683	8.16252	8.09293	8.1208
6.975	8.08045	8.18728	8.08699	8.09663	8.08998	8.11656	8.09636	8.12793	8.13642	8.09368	8.10225	8.14932	8.12357	8.15617	8.13883	8.16593	8.10265	8.13047
6.9825	8.08708	8.18733	8.09651	8.10284	8.09286	8.12219	8.07866	8.12571	8.13756	8.09813	8.08958	8.14387	8.1233	8.138	8.15177	8.16519	8.10221	8.11532
6.99	8.08537	8.1901	8.07669	8.09091	8.07555	8.10892	8.09417	8.13747	8.13478	8.08903	8.08576	8.15168	8.10396	8.14956	8.14573	8.16613	8.10501	8.11842
6.9975	8.09834	8.1894	8.08766	8.10152	8.0882	8.11918	8.10053	8.13103	8.12802	8.09107	8.09705	8.15134	8.11508	8.14385	8.14765	8.1586	8.105	8.12654
7.005	8.07631	8.18223	8.08245	8.09261	8.08895	8.11451	8.0855	8.12738	8.12744	8.08513	8.09537	8.14159	8.11377	8.1422	8.153	8.15646	8.11707	8.12183
7.0125	8.08604	8.19731	8.08231	8.10331	8.07967	8.11342	8.07983	8.13781	8.12125	8.07968	8.09817	8.14165	8.11998	8.15002	8.14795	8.16884	8.10643	8.11895
7.02	8.08526	8.17774	8.07968	8.10008	8.08587	8.11226	8.08635	8.12588	8.13563	8.09023	8.0941	8.14462	8.11588	8.14022	8.15011	8.16816	8.10196	8.11811
7.0275	8.08251	8.18664	8.08683	8.09222	8.08466	8.11547	8.08471	8.13666	8.12652	8.0838	8.098	8.16373	8.12047	8.14595	8.15072	8.16478	8.10171	8.12213
7.035	8.08754	8.17504	8.07893	8.08596	8.08463	8.11967	8.07864	8.11899	8.12602	8.09961	8.10221	8.16153	8.11075	8.15106	8.13623	8.16604	8.10222	8.13207
7.0425	8.07578	8.18617	8.08002	8.10435	8.09367	8.12109	8.07913	8.13217	8.13001	8.08021	8.09537	8.15003	8.1214	8.14471	8.13387	8.1623	8.10867	8.12286
7.05	8.0897	8.17617	8.07627	8.09162	8.09427	8.11628	8.08088	8.12918	8.12737	8.0983	8.10631	8.1466	8.11335	8.14313	8.15078	8.1569	8.09236	8.12885
7.0575	8.09735	8.1808	8.08467	8.10346	8.09147	8.12342	8.0824	8.13138	8.11888	8.0845	8.09604	8.1338	8.12213	8.1434	8.14726	8.16443	8.09035	8.12342
7.065	8.09212	8.19138	8.0816	8.09029	8.08873	8.1087	8.08015	8.12978	8.13252	8.09768	8.09795	8.14587	8.11618	8.14903	8.15231	8.16593	8.10083	8.13077
7.0725	8.08004	8.1812	8.08697	8.09331	8.08852	8.11728	8.08594	8.13321	8.1308	8.08985	8.10072	8.14769	8.12323	8.14156	8.15098	8.18491	8.10039	8.10997
7.08	8.09016	8.18216	8.0887	8.08726	8.08749	8.11643	8.08549	8.13314	8.13216	8.09848	8.08298	8.14468	8.1067	8.15933	8.15541	8.16661	8.10429	8.12849
7.0875	8.08205	8.1848	8.09654	8.09505	8.08403	8.12101	8.09062	8.13903	8.12418	8.08708	8.09885	8.14527	8.11457	8.15207	8.15173	8.17414	8.10331	8.12529
7.095	8.08567	8.18825	8.09109	8.08854	8.09349	8.12699	8.08358	8.1435	8.12597	8.08907	8.0939	8.14679	8.10686	8.14053	8.15122	8.1694	8.09988	8.12303
7.1025	8.09582	8.18242	8.09274	8.09728	8.08276	8.11972	8.07994	8.13195	8.13799	8.09763	8.09184	8.14708	8.12089	8.14688	8.13984	8.16342	8.09779	8.12468
7.11	8.08501	8.18066	8.08602	8.09671	8.09441	8.11067	8.07966	8.12624	8.12432	8.10105	8.09649	8.14764	8.11087	8.15949	8.13812	8.15512	8.09789	8.12086
7.1175	8.10355	8.17938	8.07975	8.09091	8.08906	8.13026	8.08316	8.13308	8.12655	8.08723	8.09338	8.13825	8.12319	8.13923	8.15681	8.16772	8.09459	8.12601
7.125	8.0902	8.18585	8.078	8.09117	8.08652	8.11072	8.08387	8.1343	8.12869	8.09303	8.09062	8.14917	8.10919	8.14649	8.15533	8.16963	8.09607	8.12402
7.1325	8.08246	8.18759	8.08403	8.10196	8.0843	8.11729	8.07044	8.12262	8.13079	8.08441	8.07974	8.14295	8.11905	8.1489	8.14711	8.17129	8.10095	8.12354
7.14	8.09658	8.17554	8.07612	8.10471	8.08779	8.11625	8.0946	8.13099	8.1305	8.08638	8.09174	8.15543	8.10795	8.15051	8.14024	8.15694	8.10384	8.12695
7.1475	8.0877	8.17296	8.07108	8.08505	8.08578	8.10575	8.08548	8.11813	8.13358	8.08642	8.08851	8.16279	8.10001	8.14261	8.15405	8.17156	8.10409	8.11497
7.155	8.09375	8.18805	8.09127	8.09826	8.08558	8.12431	8.07844	8.14395	8.13183	8.0818	8.09187	8.13991	8.11154	8.1441	8.16025	8.15494	8.10338	8.12565
7.1625	8.08713	8.1792	8.08481	8.09833	8.09638	8.12027	8.09077	8.11559	8.14546	8.08038	8.1008	8.13963	8.11129	8.15055	8.15881	8.17764	8.10216	8.11784
7.17	8.09608	8.18086	8.08544	8.09636	8.09925	8.12431	8.0865	8.12721	8.13064	8.09036	8.08166	8.15868	8.11031	8.14489	8.14447	8.16612	8.10427	8.13619
7.1775	8.08015	8.17298	8.07733	8.09364	8.08416	8.12106	8.08733	8.11527	8.13282	8.08049	8.07721	8.14933	8.12407	8.14007	8.14619	8.16724	8.10111	8.12747
7.185	8.09017	8.1731	8.0777	8.10826	8.08995	8.12134	8.09116	8.12662	8.1344	8.09659	8.08741	8.14522	8.12685	8.15155	8.14882	8.16283	8.09739	8.12122
7.1925	8.08545	8.18226	8.08113	8.1002	8.08993	8.11826	8.08754	8.13442	8.13115	8.08561	8.08612	8.15496	8.11091	8.15421	8.14787	8.15874	8.10345	8.12885
7.2	8.07628	8.1854	8.075	8.09423	8.08696	8.11222	8.0845	8.12739	8.13093	8.10381	8.08895	8.14385	8.11644	8.14865	8.15398	8.15986	8.10172	8.12742
7.2075	8.08085	8.18016	8.08087	8.0999	8.0898	8.12074	8.07272	8.13231	8.13851	8.09289	8.09345	8.1502	8.12143	8.1491	8.14904	8.17183	8.09568	8.12856
7.215	8.09695	8.17903	8.09319	8.101	8.09402	8.12617	8.08605	8.13578	8.12574	8.09582	8.08642	8.14344	8.1304	8.14436	8.15291	8.16121	8.09886	8.12973
7.2225	8.07889	8.19685	8.08096	8.09774	8.0874	8.12859	8.08154	8.13154	8.14091	8.08232	8.08856	8.14512	8.1065	8.15752	8.14717	8.15824	8.09907	8.13242
7.23	8.08258	8.1715	8.0779	8.0926	8.09784	8.11744	8.07508	8.13075	8.13895	8.08701	8.09202	8.14684	8.12926	8.14821	8.14701	8.17287	8.10413	8.1215
7.2375	8.08446	8.18268	8.08495	8.10123	8.09271	8.11358	8.07096	8.13048	8.12307	8.07852	8.09268	8.14322	8.11445	8.15314	8.14525	8.16377	8.09701	8.12248
7.245	8.08755	8.16759	8.08849	8.09791	8.08266	8.11923	8.07923	8.12635	8.13013	8.09113	8.09232	8.14989	8.11655	8.1457	8.14568	8.16481	8.09325	8.12538
7.2525	8.08804	8.18647	8.08163	8.10525	8.09685	8.11853	8.07988	8.12161	8.13201	8.09407	8.09942	8.15834	8.11073	8.14769	8.14219	8.16889	8.10029	8.1201
7.26	8.08525	8.17718	8.07399	8.10011	8.09855	8.12585	8.08959	8.12827	8.13302	8.0877	8.09749	8.1473	8.11174	8.13839	8.14973	8.16403	8.09492	8.12184
7.2675	8.09523	8.1763	8.08471	8.09069	8.09302	8.12306	8.08415	8.12916	8.13879	8.0876	8.09379	8.1386	8.10959	8.15323	8.15003	8.17021	8.08468	8.11744
7.275	8.08888	8.17933	8.08632	8.10199	8.08593	8.10849	8.08211	8.12281	8.12634	8.09195	8.0929	8.16358	8.12007	8.15352	8.15836	8.16359	8.10303	8.12182
7.2825	8.09311	8.17823	8.08221	8.10861	8.088	8.11768	8.08471	8.13412	8.14743	8.10466	8.09244	8.146	8.11652	8.15912	8.14889	8.16177	8.10117	8.12365
7.29	8.08539	8.18158	8.08071	8.09825	8.08738	8.12585	8.07449	8.13727	8.13603	8.09174	8.09552	8.15016	8.11286	8.15836	8.1457	8.15925	8.09888	8.11939
7.2975	8.08847	8.18094	8.09251	8.09051	8.09052	8.11791	8.0712	8.12723	8.1291	8.0847	8.094	8.14022	8.12087	8.14636	8.14933	8.1661	8.10049	8.12852
7.305	8.08026	8.17537	8.08599	8.10418	8.07906	8.1292	8.08322	8.12111	8.12084	8.09055	8.098	8.14471	8.10843	8.14681	8.15633	8.16215	8.10669	8.13217
7.3125	8.08792	8.17273	8.08302	8.09927	8.09234	8.12666	8.07869	8.12795	8.12589	8.09509	8.1002	8.15209	8.10996	8.1442	8.1503	8.16412	8.09593	8.1332
7.32	8.08823	8.16547	8.09648	8.10485	8.07671	8.12513	8.08618	8.12667	8.13843	8.08522	8.08852	8.15312	8.11818	8.14079	8.15036	8.15437	8.09058	8.1315
7.3275	8.08373	8.19013	8.07856	8.10277	8.08225	8.09916	8.08727	8.12021	8.12142	8.07801	8.08772	8.14415	8.12801	8.15408	8.14611	8.15963	8.09963	8.12353
7.335	8.08803	8.17544	8.08318	8.10955	8.09467	8.11312	8.08187	8.13181	8.14238	8.09144	8.09935	8.1415	8.11831	8.15445	8.1423	8.17012	8.1029	8.12316
7.3425	8.08869	8.18741	8.08029	8.09878	8.07707	8.12838	8.08462	8.13091	8.13389	8.08587	8.1048	8.14691	8.11462	8.15021	8.15074	8.16054	8.10541	8.11511
7.35	8.09689	8.17715	8.08428	8.10007	8.0867	8.11018	8.09863	8.13507	8.13003	8.08956	8.10126	8.15182	8.11446	8.15361	8.14844	8.16329	8.09946	8.11873
7.3575	8.08549	8.18507	8.08563	8.09679	8.08474	8.11876	8.07936	8.13109	8.12654	8.09587	8.09352	8.15916	8.11275	8.15382	8.162	8.16792	8.0891	8.12596
7.365	8.08319	8.17748	8.08893	8.10136	8.08403	8.12021	8.08157	8.12583	8.12911	8.08254	8.09966	8.15155	8.11145	8.14857	8.15616	8.16822	8.1052	8.11763
7.3725	8.08982	8.17196	8.07859	8.09945	8.07943	8.1205	8.07406	8.14073	8.12789	8.0798	8.10846	8.15201	8.10398	8.15088	8.14659	8.15676	8.10108	8.11638
7.38	8.07663	8.19001	8.07634	8.10253	8.08437	8.11918	8.08036	8.13457	8.12582	8.0828	8.10504	8.14188	8.12028	8.15049	8.14948	8.16958	8.09606	8.12527
7.3875	8.09377	8.17156	8.076	8.10511	8.09283	8.11851	8.07579	8.12524	8.12086	8.09044	8.10069	8.14686	8.11712	8.15976	8.1447	8.16434	8.10729	8.13356
7.395	8.09138	8.18726	8.08816	8.10511	8.09082	8.11745	8.08448	8.11717	8.12257	8.08988	8.08307	8.13712	8.10937	8.15185	8.14652	8.1725	8.08623	8.12891
7.4025	8.0878	8.18374	8.08073	8.09377	8.0843	8.10574	8.08473	8.13941	8.12103	8.1051	8.08711	8.14395	8.11565	8.15011	8.15465	8.16909	8.09762	8.12541
7.41	8.07664	8.16868	8.09645	8.08925	8.09208	8.11759	8.08774	8.12429	8.11845	8.0902	8.08907	8.14832	8.11958	8.15068	8.15476	8.17052	8.09593	8.13441
7.4175	8.08747	8.17839	8.07973	8.09868	8.07452	8.12764	8.08303	8.13053	8.12739	8.08331	8.08643	8.14397	8.13173	8.13831	8.14949	8.16512	8.09956	8.12801
7.425	8.08669	8.18402	8.08694	8.10003	8.08028	8.12138	8.0905	8.13649	8.13224	8.09924	8.09053	8.14751	8.11184	8.1399	8.14391	8.16298	8.09746	8.12342
7.4325	8.08674	8.17781	8.08167	8.10398	8.0845	8.12107	8.09157	8.12433	8.12397	8.09045	8.09716	8.16066	8.10989	8.15694	8.14691	8.17281	8.09908	8.11752
7.44	8.09477	8.18416	8.09432	8.09782	8.09109	8.12834	8.08561	8.13099	8.13953	8.08189	8.08307	8.14905	8.11545	8.13804	8.14765	8.15745	8.10692	8.124
7.4475	8.10135	8.18469	8.08563	8.10908	8.08612	8.12039	8.09085	8.13213	8.12295	8.0815	8.09212	8.14088	8.11465	8.14759	8.14973	8.17214	8.10554	8.11773
7.455	8.0888	8.17674	8.08625	8.10128	8.09423	8.11932	8.08736	8.1399	8.13688	8.09468	8.07965	8.14416	8.10622	8.15239	8.15435	8.17716	8.10282	8.12504
7.4625	8.0757	8.18182	8.0783	8.09911	8.08711	8.12123	8.09519	8.13025	8.13114	8.09424	8.08271	8.14763	8.10878	8.15277	8.14531	8.16276	8.10827	8.13406
7.47	8.0945	8.16966	8.08781	8.10222	8.07698	8.13041	8.08405	8.1367	8.12698	8.0754	8.08832	8.14639	8.10886	8.14806	8.14038	8.16333	8.0941	8.12562
7.4775	8.08519	8.18394	8.08118	8.09511	8.08013	8.11912	8.07822	8.12464	8.12337	8.08678	8.07351	8.14793	8.11537	8.14204	8.14487	8.16872	8.10505	8.13705
7.485	8.08527	8.18765	8.09074	8.10229	8.08377	8.11286	8.08506	8.13948	8.12288	8.08636	8.10007	8.14751	8.12534	8.15337	8.14815	8.16279	8.08773	8.13645
7.4925	8.08283	8.18098	8.08003	8.11294	8.09186	8.11615	8.07654	8.13022	8.12776	8.08784	8.08799	8.14661	8.11618	8.15207	8.13894	8.16115	8.09086	8.12214
7.5	8.09078	8.18809	8.08393	8.09562	8.09735	8.12439	8.08982	8.13303	8.12728	8.09562	8.09081	8.15058	8.12019	8.14856	8.14944	8.16645	8.0869	8.13888
7.5075	8.08573	8.17295	8.09238	8.10651	8.08546	8.12621	8.08805	8.13882	8.13432	8.09073	8.10048	8.15623	8.10627	8.13311	8.14182	8.16509	8.10079	8.14081
7.515	8.09714	8.17454	8.08239	8.09772	8.0742	8.11699	8.08383	8.13473	8.14079	8.0823	8.09857	8.14549	8.11622	8.15279	8.13914	8.16486	8.10013	8.13712
7.5225	8.08778	8.17773	8.07417	8.1003	8.09891	8.1208	8.07694	8.13549	8.13407	8.09634	8.09607	8.14735	8.12061	8.14522	8.15058	8.16932	8.10083	8.12708
7.53	8.08357	8.18165	8.06915	8.09492	8.09665	8.11853	8.0782	8.11547	8.12971	8.08782	8.08299	8.1493	8.11572	8.14475	8.14651	8.17154	8.10073	8.12886
7.5375	8.09117	8.16682	8.08799	8.0991	8.08147	8.1193	8.09281	8.13339	8.12468	8.088	8.09408	8.13908	8.11376	8.14853	8.13892	8.15675	8.1124	8.13221
7.545	8.08122	8.17912	8.06974	8.09656	8.08488	8.12803	8.07596	8.13424	8.13212	8.09216	8.10201	8.14883	8.10773	8.14382	8.14648	8.16614	8.09498	8.13769
7.5525	8.0908	8.17422	8.08627	8.09347	8.09113	8.12251	8.08547	8.12331	8.1291	8.08677	8.10293	8.14666	8.11225	8.13883	8.14607	8.17083	8.09954	8.11556
7.56	8.09527	8.16745	8.08224	8.0882	8.08132	8.11987	8.08549	8.12303	8.12588	8.08061	8.08154	8.15016	8.11595	8.15821	8.13423	8.17089	8.09933	8.1347
7.5675	8.08092	8.18363	8.08445	8.09489	8.08541	8.11451	8.08121	8.12054	8.12814	8.08447	8.10515	8.15231	8.1202	8.14901	8.13907	8.15518	8.10201	8.11346
7.575	8.08324	8.18402	8.07424	8.09562	8.08335	8.11169	8.08178	8.12601	8.12168	8.08624	8.08957	8.14426	8.12707	8.15827	8.14199	8.1704	8.09826	8.13031
7.5825	8.09178	8.17832	8.09168	8.08705	8.0823	8.12121	8.07604	8.12851	8.1181	8.08877	8.10057	8.15007	8.10705	8.1482	8.1412	8.16307	8.09604	8.11848
7.59	8.09302	8.17876	8.07801	8.09494	8.09657	8.11564	8.08888	8.12627	8.12383	8.08389	8.08698	8.1437	8.11569	8.14492	8.12879	8.18169	8.0998	8.13317
7.5975	8.08669	8.18249	8.08791	8.08975	8.08826	8.12831	8.07366	8.12865	8.12979	8.09807	8.09399	8.1487	8.10583	8.14974	8.1492	8.17649	8.09247	8.12711
7.605	8.08578	8.17851	8.09036	8.08931	8.0956	8.12196	8.08029	8.13119	8.12972	8.0826	8.09038	8.14846	8.12438	8.15941	8.14033	8.1545	8.09553	8.1297
7.6125	8.07626	8.17901	8.08248	8.09839	8.09168	8.11555	8.08529	8.13499	8.12969	8.09434	8.0927	8.13942	8.12097	8.14521	8.14044	8.17052	8.10872	8.13147
7.62	8.09268	8.18443	8.08359	8.10744	8.09119	8.12632	8.07786	8.1258	8.14055	8.09294	8.09155	8.14399	8.1151	8.15103	8.1484	8.17373	8.09872	8.13358
7.6275	8.08986	8.17784	8.07792	8.10176	8.08343	8.12448	8.08829	8.12024	8.1243	8.09844	8.0964	8.15208	8.11756	8.16369	8.14815	8.17371	8.09778	8.12349
7.635	8.0786	8.17655	8.07533	8.11186	8.08081	8.10474	8.07933	8.12881	8.12679	8.09077	8.09654	8.14832	8.1196	8.14278	8.15309	8.16691	8.10873	8.11393
7.6425	8.08924	8.17888	8.08547	8.10048	8.07942	8.12594	8.07114	8.12318	8.11551	8.09117	8.0948	8.14551	8.11497	8.14507	8.14592	8.17297	8.0934	8.12387
7.65	8.08832	8.1833	8.07598	8.10132	8.08233	8.12336	8.07556	8.12855	8.11564	8.08414	8.08557	8.14785	8.12006	8.1397	8.14767	8.17259	8.0986	8.11462
7.6575	8.09408	8.17448	8.09093	8.10255	8.09238	8.12739	8.08418	8.12788	8.13785	8.10175	8.08526	8.13984	8.112	8.16069	8.14575	8.15985	8.10501	8.12371
7.665	8.08757	8.1906	8.08573	8.10357	8.08961	8.12265	8.08574	8.1362	8.1269	8.07645	8.09552	8.15281	8.12816	8.14498	8.13945	8.16693	8.10421	8.13139
7.6725	8.09163	8.17227	8.0777	8.10557	8.07919	8.12909	8.08035	8.12952	8.12722	8.09241	8.09646	8.1435	8.12158	8.15124	8.14904	8.16428	8.09939	8.12938
7.68	8.08858	8.18393	8.07416	8.08859	8.09147	8.12216	8.08084	8.13097	8.12685	8.07995	8.09148	8.15931	8.10561	8.14253	8.14587	8.16654	8.08916	8.11963
7.6875	8.09693	8.18354	8.08718	8.10002	8.10029	8.12496	8.07797	8.13338	8.1232	8.08952	8.09493	8.15706	8.11801	8.15265	8.13272	8.1697	8.10582	8.12781
7.695	8.08618	8.17402	8.08432	8.10735	8.08803	8.12516	8.0896	8.12816	8.13222	8.07242	8.08949	8.14804	8.114	8.15454	8.13023	8.15796	8.10158	8.12909
7.7025	8.09051	8.17917	8.09018	8.10183	8.08768	8.12593	8.07702	8.13101	8.13223	8.08668	8.09506	8.14108	8.12366	8.15114	8.14608	8.15907	8.10604	8.13312
7.71	8.07822	8.17896	8.08091	8.09479	8.08464	8.1157	8.0763	8.12087	8.12934	8.08999	8.09539	8.13933	8.12052	8.13629	8.14637	8.16487	8.09991	8.1316
7.7175	8.08953	8.18262	8.08363	8.10526	8.07838	8.12874	8.08907	8.13053	8.12712	8.07833	8.09579	8.13957	8.10735	8.13244	8.14557	8.15895	8.1023	8.12412
7.725	8.0851	8.20145	8.09134	8.09447	8.0821	8.11912	8.08199	8.13219	8.13033	8.07883	8.09667	8.1411	8.12938	8.15622	8.14712	8.16042	8.09286	8.11581
7.7325	8.08712	8.17794	8.08932	8.10508	8.07764	8.1174	8.08937	8.12791	8.13083	8.10291	8.08434	8.15278	8.10658	8.15624	8.14371	8.1636	8.10178	8.12096
7.74	8.08496	8.17225	8.07736	8.10113	8.09461	8.12168	8.08249	8.13218	8.13165	8.09291	8.10418	8.15146	8.11274	8.15236	8.14167	8.16648	8.10044	8.12669
7.7475	8.07858	8.18203	8.08905	8.09997	8.09607	8.12008	8.07925	8.1302	8.12271	8.08941	8.08995	8.14398	8.1113	8.14425	8.14774	8.17398	8.10157	8.12874
7.755	8.09294	8.18243	8.08286	8.1088	8.09015	8.1213	8.08133	8.13808	8.12145	8.08772	8.09314	8.14956	8.10969	8.15008	8.15291	8.16148	8.1101	8.14023
7.7625	8.08784	8.18725	8.07819	8.09844	8.07943	8.13017	8.08402	8.12641	8.13103	8.07135	8.0944	8.14228	8.11141	8.14102	8.13867	8.16751	8.10153	8.12727
7.77	8.07841	8.17394	8.08618	8.09959	8.08768	8.12309	8.08078	8.13381	8.1289	8.09243	8.09106	8.15585	8.12372	8.14913	8.15491	8.16518	8.09698	8.13302
7.7775	8.08892	8.1753	8.08424	8.09369	8.08391	8.11971	8.07845	8.12132	8.12121	8.09244	8.09635	8.14844	8.11058	8.15282	8.1468	8.16654	8.10053	8.13078
7.785	8.08051	8.1788	8.08636	8.09618	8.08114	8.12081	8.09528	8.12712	8.11855	8.09176	8.09211	8.13537	8.10962	8.15312	8.14343	8.17353	8.11421	8.12625
7.7925	8.08295	8.17631	8.08879	8.10141	8.08382	8.11883	8.08885	8.13106	8.1273	8.08513	8.09084	8.15801	8.10371	8.1427	8.14463	8.16797	8.09799	8.12473
7.8	8.07467	8.17183	8.08449	8.10594	8.08745	8.11506	8.07911	8.12088	8.13111	8.0882	8.08414	8.1533	8.11363	8.13564	8.14029	8.18084	8.10684	8.11966
7.8075	8.09878	8.18308	8.07859	8.11328	8.08368	8.11362	8.08824	8.11932	8.12902	8.09238	8.09424	8.14244	8.11558	8.15416	8.14508	8.17442	8.09325	8.1227
7.815	8.09384	8.18625	8.07921	8.09211	8.09126	8.12322	8.0799	8.12673	8.13643	8.09455	8.10579	8.15764	8.10763	8.15443	8.13613	8.16939	8.09362	8.13033
7.8225	8.0839	8.18929	8.0948	8.09667	8.08688	8.10569	8.0855	8.13339	8.13688	8.08754	8.10335	8.15057	8.11692	8.14256	8.15352	8.16705	8.09638	8.13223
7.83	8.09119	8.17962	8.08271	8.10701	8.09722	8.12638	8.08003	8.1281	8.12402	8.09794	8.10193	8.14993	8.10891	8.14607	8.15196	8.15892	8.11194	8.12714
7.8375	8.0787	8.17154	8.09458	8.10129	8.09096	8.12435	8.08003	8.11989	8.13909	8.08912	8.0999	8.14046	8.1081	8.14308	8.14723	8.14778	8.10021	8.1316
7.845	8.08711	8.18098	8.0924	8.09851	8.08164	8.10631	8.09388	8.12113	8.13935	8.09842	8.09626	8.15474	8.10069	8.14172	8.14682	8.16748	8.10116	8.12438
7.8525	8.08813	8.17774	8.08611	8.10613	8.07777	8.11987	8.08492	8.12172	8.13229	8.09196	8.09025	8.16	8.11497	8.15153	8.151	8.16118	8.09614	8.12368
7.86	8.09905	8.18399	8.0712	8.09828	8.09018	8.11402	8.08422	8.11975	8.13101	8.08015	8.08176	8.14811	8.1145	8.15273	8.13688	8.16635	8.09833	8.12156
7.8675	8.09552	8.19009	8.08369	8.10437	8.08426	8.11635	8.08907	8.13118	8.13301	8.09405	8.08636	8.15568	8.11445	8.13671	8.14447	8.16728	8.10032	8.12735
7.875	8.09223	8.17019	8.07623	8.1023	8.09401	8.11709	8.08428	8.12428	8.12282	8.09968	8.09179	8.1474	8.11224	8.16423	8.14069	8.1702	8.09781	8.12397
7.8825	8.08455	8.18078	8.09568	8.09863	8.08739	8.11096	8.08376	8.12673	8.13704	8.08587	8.09185	8.13666	8.11814	8.14371	8.15209	8.1626	8.09814	8.12964
7.89	8.08879	8.17673	8.08149	8.09867	8.08932	8.12603	8.08725	8.13643	8.13515	8.09556	8.09696	8.15731	8.11494	8.15246	8.1459	8.15798	8.10861	8.13465
7.8975	8.08859	8.1824	8.07895	8.09864	8.0827	8.12126	8.07301	8.12615	8.12543	8.09672	8.09563	8.15142	8.12001	8.15162	8.15008	8.16884	8.09315	8.1259
7.905	8.09145	8.18497	8.08665	8.09749	8.08994	8.11775	8.09087	8.13989	8.12637	8.10259	8.09695	8.14559	8.11139	8.1544	8.14782	8.16649	8.09604	8.12558
7.9125	8.09066	8.19234	8.09185	8.10223	8.08894	8.11989	8.08672	8.1313	8.11376	8.08832	8.09997	8.1348	8.1098	8.14793	8.15007	8.15914	8.09596	8.12299
7.92	8.0971	8.18409	8.08473	8.08912	8.09359	8.12198	8.07436	8.13042	8.13621	8.09879	8.08624	8.14807	8.11374	8.1371	8.14847	8.16215	8.09539	8.1175
7.9275	8.0912	8.18613	8.07898	8.09537	8.0761	8.12261	8.0914	8.12936	8.13712	8.07963	8.09276	8.14427	8.11553	8.14863	8.15339	8.16306	8.08441	8.13199
7.935	8.08953	8.18245	8.08707	8.10257	8.09384	8.12176	8.08924	8.12672	8.13751	8.08958	8.10002	8.14341	8.10388	8.14536	8.14133	8.16885	8.10489	8.133
7.9425	8.07814	8.17992	8.08289	8.1046	8.09092	8.14255	8.0693	8.131	8.13743	8.09401	8.10724	8.15322	8.10706	8.14322	8.1464	8.16044	8.09516	8.12667
7.95	8.0838	8.17544	8.08253	8.08842	8.08112	8.12986	8.0764	8.13796	8.13404	8.08382	8.10024	8.14814	8.11867	8.14763	8.14773	8.16875	8.10533	8.1332
7.9575	8.08847	8.16713	8.08461	8.10065	8.09497	8.1197	8.07939	8.12596	8.11614	8.09109	8.09111	8.15214	8.11497	8.1544	8.14958	8.16604	8.10906	8.11847
7.965	8.09075	8.1871	8.07863	8.09308	8.08602	8.1155	8.08591	8.13453	8.13559	8.08549	8.08084	8.14606	8.12312	8.14477	8.13953	8.16147	8.1071	8.11469
7.9725	8.08683	8.17569	8.07485	8.10369	8.09301	8.12272	8.07781	8.1246	8.12328	8.09249	8.09825	8.159	8.10982	8.14977	8.14445	8.16652	8.09866	8.12131
7.98	8.08548	8.17471	8.08021	8.09202	8.09124	8.12939	8.07932	8.11872	8.13729	8.09057	8.09688	8.15133	8.11307	8.14253	8.14142	8.16225	8.09667	8.11627
7.9875	8.09632	8.17717	8.08454	8.10302	8.08007	8.11312	8.08587	8.12987	8.12996	8.09739	8.08792	8.15143	8.11245	8.14733	8.13944	8.16336	8.09127	8.11655
7.995	8.07654	8.17899	8.08152	8.10014	8.07867	8.11599	8.08696	8.12568	8.12479	8.09208	8.09184	8.14775	8.10606	8.14383	8.14794	8.1628	8.10109	8.11996
8.0025	8.09573	8.181	8.08026	8.10704	8.09481	8.11964	8.08265	8.12643	8.12927	8.08903	8.08804	8.14857	8.12142	8.14221	8.14301	8.15785	8.11106	8.13342
8.01	8.07961	8.1781	8.08382	8.09204	8.08869	8.12516	8.08472	8.12594	8.13401	8.09223	8.0828	8.14635	8.12506	8.13995	8.14885	8.16798	8.08996	8.13433
8.0175	8.08241	8.17759	8.0891	8.10233	8.07814	8.12025	8.07517	8.1276	8.12956	8.08559	8.09786	8.13246	8.11168	8.15918	8.14956	8.15834	8.09338	8.13537
8.025	8.08942	8.18382	8.0843	8.0985	8.08819	8.12147	8.08207	8.12868	8.13166	8.08652	8.08997	8.15698	8.12643	8.14157	8.15302	8.16405	8.09003	8.12139
8.0325	8.08686	8.17325	8.08462	8.09308	8.08924	8.12346	8.08143	8.12856	8.13022	8.09303	8.08706	8.15382	8.11151	8.13746	8.15701	8.16131	8.10353	8.12171
8.04	8.08171	8.17864	8.07734	8.09116	8.07759	8.11437	8.08247	8.13386	8.12492	8.09301	8.0941	8.14767	8.12306	8.14921	8.14038	8.16611	8.09948	8.11739
8.0475	8.08305	8.18049	8.08201	8.09159	8.09107	8.11691	8.07687	8.12658	8.12588	8.08832	8.0901	8.1444	8.10993	8.14072	8.15595	8.15835	8.09209	8.12701
8.055	8.08462	8.18305	8.08659	8.09826	8.08615	8.12174	8.07704	8.11668	8.11497	8.08348	8.10886	8.14698	8.11369	8.14436	8.14631	8.17175	8.09619	8.12249
8.0625	8.08587	8.18187	8.07412	8.09868	8.09683	8.12212	8.08782	8.13405	8.11846	8.09332	8.087	8.14177	8.1185	8.14705	8.15063	8.1706	8.09068	8.11715
8.07	8.08506	8.17883	8.084	8.10055	8.08426	8.12206	8.08009	8.1315	8.1202	8.08473	8.0829	8.14373	8.1186	8.14239	8.1501	8.17079	8.10013	8.12686
8.0775	8.08375	8.17789	8.07966	8.09922	8.0835	8.12079	8.08201	8.13184	8.12403	8.10177	8.09523	8.15141	8.12358	8.14404	8.14694	8.18089	8.09941	8.13363
8.085	8.08073	8.18111	8.08938	8.10804	8.07968	8.12261	8.0786	8.12977	8.12722	8.08839	8.08499	8.14107	8.11947	8.14917	8.158	8.15808	8.09629	8.13452
8.0925	8.08659	8.18614	8.07811	8.09449	8.08339	8.11159	8.09335	8.13455	8.12875	8.09437	8.09942	8.15714	8.1142	8.13525	8.15408	8.16554	8.1031	8.12429
8.1	8.08435	8.17635	8.08312	8.09353	8.08867	8.12116	8.07737	8.1308	8.13461	8.08645	8.08074	8.13939	8.1252	8.15155	8.1516	8.16681	8.10838	8.12609
8.1075	8.09243	8.17479	8.08377	8.1076	8.08856	8.12603	8.08077	8.12239	8.13203	8.08454	8.08382	8.15776	8.10909	8.14846	8.1383	8.15719	8.10641	8.12879
8.115	8.08853	8.17422	8.08497	8.10261	8.09011	8.11848	8.08563	8.12496	8.13775	8.09496	8.09636	8.14865	8.11406	8.14617	8.14391	8.17535	8.10442	8.13037
8.1225	8.08651	8.18666	8.08757	8.08852	8.10535	8.12271	8.08579	8.12886	8.13434	8.09318	8.09044	8.1522	8.11516	8.14088	8.14267	8.17455	8.10533	8.11737
8.13	8.08736	8.18843	8.08259	8.09428	8.08247	8.11252	8.08607	8.12961	8.13229	8.09569	8.08121	8.15291	8.11192	8.14212	8.15083	8.16044	8.09037	8.12726
8.1375	8.08059	8.18575	8.08577	8.08958	8.08076	8.11711	8.07952	8.1295	8.12973	8.08991	8.08673	8.14612	8.12319	8.14656	8.13986	8.16318	8.10131	8.12311
8.145	8.08713	8.1771	8.08096	8.10132	8.08299	8.1091	8.08545	8.13852	8.12861	8.08537	8.09518	8.14909	8.11273	8.15167	8.13949	8.17594	8.09855	8.12799
8.1525	8.08648	8.17551	8.07939	8.10143	8.08788	8.11898	8.07921	8.11778	8.12806	8.08763	8.09394	8.14933	8.10312	8.14941	8.1465	8.16458	8.09522	8.1272
8.16	8.08776	8.18797	8.07919	8.10769	8.08345	8.12045	8.09194	8.13178	8.12805	8.08825	8.10059	8.15068	8.10951	8.14744	8.15174	8.15897	8.09578	8.12561
8.1675	8.08932	8.17269	8.07812	8.09908	8.09511	8.1153	8.08605	8.11863	8.11791	8.0873	8.10574	8.15399	8.1285	8.15848	8.14429	8.16884	8.09221	8.12217
8.175	8.08222	8.18236	8.07459	8.10193	8.09926	8.12168	8.08577	8.12718	8.12257	8.09867	8.09984	8.15614	8.10872	8.15343	8.13597	8.16331	8.11189	8.12356
8.1825	8.09303	8.17814	8.07102	8.09246	8.08931	8.11804	8.08144	8.13096	8.1335	8.10011	8.10451	8.1461	8.11595	8.14573	8.14984	8.15661	8.08354	8.12564
8.19	8.08144	8.18369	8.0841	8.09312	8.08375	8.12318	8.08068	8.13384	8.13206	8.08738	8.08048	8.14024	8.11851	8.13436	8.15052	8.16054	8.105	8.12101
8.1975	8.08497	8.17343	8.08096	8.10161	8.09104	8.12406	8.08179	8.132	8.11561	8.08475	8.08673	8.15147	8.11225	8.15259	8.15661	8.16724	8.10416	8.11862
8.205	8.08793	8.18604	8.09129	8.10074	8.08527	8.11983	8.08726	8.12794	8.12239	8.09121	8.08934	8.15195	8.11494	8.14696	8.14606	8.16503	8.10268	8.13495
8.2125	8.08328	8.18904	8.07795	8.09337	8.08576	8.11496	8.07957	8.11994	8.11514	8.08288	8.10269	8.1515	8.11744	8.14669	8.14668	8.16656	8.10803	8.11735
8.22	8.09823	8.18237	8.08141	8.10613	8.08743	8.11996	8.08211	8.12425	8.12757	8.09507	8.08864	8.13592	8.1062	8.14086	8.14492	8.16784	8.09421	8.13349
8.2275	8.0889	8.17771	8.07935	8.09612	8.09072	8.10721	8.08994	8.13426	8.11653	8.08934	8.08123	8.15743	8.11056	8.14559	8.14853	8.15604	8.11101	8.1287
8.235	8.0774	8.181	8.0845	8.09442	8.08439	8.11193	8.08376	8.12135	8.1266	8.0898	8.09043	8.13941	8.10732	8.15228	8.14491	8.17018	8.10096	8.12486
8.2425	8.07894	8.17584	8.08346	8.10206	8.07824	8.116	8.08302	8.13015	8.12207	8.0846	8.09087	8.13101	8.11257	8.15418	8.14338	8.16201	8.10927	8.11749
8.25	8.08473	8.1889	8.0868	8.10744	8.07838	8.12136	8.07591	8.11927	8.11705	8.08593	8.08431	8.14473	8.10658	8.149	8.16097	8.16171	8.09764	8.12978
8.2575	8.08966	8.19131	8.08045	8.10603	8.09361	8.12065	8.08938	8.13157	8.13897	8.08599	8.09756	8.14408	8.11267	8.14191	8.14274	8.17369	8.09587	8.12996
8.265	8.09147	8.18468	8.08677	8.11102	8.08146	8.11638	8.08042	8.13371	8.12074	8.09674	8.09267	8.14653	8.09849	8.15033	8.15412	8.15747	8.09032	8.12246
8.2725	8.09132	8.18401	8.08043	8.09201	8.09874	8.10242	8.08646	8.1211	8.12902	8.08819	8.09722	8.13943	8.11848	8.14206	8.14941	8.17398	8.08438	8.12116
8.28	8.08288	8.1846	8.07964	8.10598	8.09875	8.10686	8.08527	8.14199	8.12828	8.08434	8.09216	8.13717	8.12216	8.15492	8.13693	8.16758	8.11087	8.12701
8.2875	8.07874	8.17752	8.0827	8.09327	8.08137	8.10499	8.07331	8.13258	8.12793	8.09494	8.08783	8.14856	8.11896	8.15005	8.15176	8.16072	8.0975	8.12309
8.295	8.08868	8.17836	8.08932	8.09127	8.09818	8.11335	8.07783	8.12819	8.12974	8.08649	8.08984	8.15902	8.1153	8.14952	8.13996	8.16334	8.11482	8.12833
8.3025	8.09065	8.18413	8.0894	8.09393	8.08976	8.12396	8.08008	8.13059	8.13783	8.08484	8.10457	8.1458	8.12003	8.1517	8.1442	8.16624	8.09197	8.12622
8.31	8.08379	8.17401	8.09515	8.10077	8.08889	8.11941	8.08072	8.14542	8.13299	8.09745	8.09623	8.15013	8.1037	8.15287	8.14818	8.15654	8.10777	8.12408
8.3175	8.08381	8.18181	8.08843	8.10715	8.08577	8.11502	8.09434	8.1265	8.12426	8.08201	8.09197	8.15678	8.10563	8.146	8.15154	8.1713	8.09885	8.13118
8.325	8.09032	8.17848	8.07852	8.09205	8.08325	8.11822	8.0827	8.13445	8.12733	8.08453	8.09216	8.15116	8.11935	8.15174	8.14089	8.16246	8.10154	8.12428
8.3325	8.08614	8.17248	8.08026	8.10658	8.08269	8.11506	8.08013	8.12533	8.12382	8.0881	8.09268	8.14466	8.11918	8.14861	8.14812	8.15507	8.10589	8.13006
8.34	8.08636	8.17997	8.08884	8.10535	8.08571	8.12112	8.07115	8.13861	8.11522	8.0916	8.08709	8.1495	8.10925	8.13707	8.14878	8.17135	8.09716	8.12937
8.3475	8.08784	8.18611	8.08454	8.09227	8.08657	8.11511	8.07791	8.12767	8.13339	8.09045	8.08932	8.14482	8.11147	8.14681	8.14222	8.16028	8.09619	8.12863
8.355	8.10015	8.16752	8.06955	8.10382	8.09177	8.12729	8.07905	8.12807	8.12665	8.09569	8.08754	8.13722	8.11451	8.15103	8.15535	8.1571	8.10055	8.11685
8.3625	8.07771	8.17254	8.08659	8.10175	8.08574	8.10457	8.0927	8.13698	8.12442	8.0916	8.08452	8.15072	8.10816	8.15169	8.1548	8.16137	8.09736	8.1332
8.37	8.08871	8.17852	8.07337	8.10216	8.08175	8.12218	8.07867	8.13711	8.12179	8.08779	8.09395	8.14051	8.10614	8.14601	8.14455	8.16619	8.09286	8.12337
8.3775	8.09856	8.1784	8.08597	8.09554	8.08594	8.12195	8.08638	8.12479	8.12607	8.08622	8.09642	8.14318	8.10892	8.14483	8.14461	8.15363	8.09142	8.12462
8.385	8.08681	8.17929	8.07474	8.09357	8.08302	8.11053	8.08015	8.12356	8.12786	8.09542	8.10188	8.15483	8.12582	8.15238	8.14858	8.17141	8.09767	8.13183
8.3925	8.09107	8.17447	8.08591	8.09136	8.09404	8.11622	8.08363	8.12876	8.14097	8.09509	8.09398	8.13956	8.11451	8.14286	8.13982	8.16088	8.10241	8.12779
8.4	8.08008	8.17553	8.08457	8.10688	8.08878	8.10926	8.09076	8.12344	8.12657	8.09465	8.10135	8.14045	8.10767	8.15262	8.14635	8.16506	8.09947	8.12402
8.4075	8.08525	8.17916	8.07827	8.09629	8.0881	8.1088	8.08169	8.13615	8.12259	8.08976	8.09351	8.15703	8.11863	8.14327	8.15021	8.16056	8.0991	8.13558
8.415	8.08298	8.17949	8.08134	8.10359	8.09064	8.11487	8.07927	8.12438	8.13507	8.09429	8.0988	8.14743	8.11355	8.15257	8.14433	8.17054	8.09936	8.13748
8.4225	8.08315	8.17626	8.09174	8.09068	8.08839	8.11644	8.08848	8.13301	8.12931	8.09059	8.09565	8.14388	8.10804	8.13753	8.1479	8.16708	8.09916	8.12622
8.43	8.08897	8.1774	8.09141	8.09425	8.09059	8.11731	8.08297	8.12842	8.13197	8.0881	8.09106	8.13869	8.1232	8.14533	8.13907	8.15863	8.09574	8.12167
8.4375	8.09637	8.1878	8.07343	8.09486	8.08183	8.11779	8.08133	8.12983	8.12122	8.08739	8.0946	8.14316	8.10727	8.15186	8.14997	8.16139	8.09267	8.12708
8.445	8.08424	8.18403	8.07838	8.10266	8.09203	8.12749	8.08996	8.12725	8.13138	8.08345	8.10047	8.15065	8.13407	8.13214	8.15103	8.16258	8.10472	8.12199
8.4525	8.08281	8.17848	8.07922	8.10057	8.07751	8.11002	8.08815	8.12539	8.12931	8.08645	8.08924	8.1416	8.11378	8.14586	8.14139	8.15904	8.10475	8.12879
8.46	8.08422	8.18322	8.08361	8.10338	8.0933	8.12826	8.08672	8.13976	8.13055	8.08474	8.08971	8.13714	8.11954	8.15099	8.15242	8.16617	8.09917	8.13436
8.4675	8.08488	8.18983	8.08362	8.09996	8.08757	8.11379	8.0894	8.13426	8.12785	8.08912	8.09495	8.14815	8.12218	8.14074	8.14892	8.17355	8.09857	8.12333
8.475	8.08697	8.17875	8.08496	8.10226	8.08385	8.11623	8.07873	8.11862	8.13606	8.09574	8.08535	8.15436	8.10608	8.148	8.14758	8.1684	8.1007	8.13197
8.4825	8.08398	8.18699	8.08162	8.08769	8.08987	8.10577	8.08298	8.13109	8.13149	8.09449	8.09608	8.13782	8.11176	8.14169	8.14323	8.15715	8.09546	8.11905
8.49	8.08612	8.17953	8.08548	8.08253	8.08455	8.11025	8.09056	8.12813	8.12401	8.09433	8.09518	8.1459	8.1133	8.14944	8.14571	8.16574	8.0849	8.12949
8.4975	8.08783	8.18603	8.08081	8.09712	8.0942	8.11282	8.08967	8.11737	8.12146	8.08494	8.08828	8.14627	8.11938	8.14784	8.15228	8.16665	8.08937	8.12262
8.505	8.08594	8.1732	8.077	8.10384	8.08757	8.12489	8.08093	8.13109	8.12338	8.08323	8.10005	8.14984	8.11939	8.13401	8.13986	8.17583	8.09969	8.13696
8.5125	8.08154	8.18236	8.07063	8.10048	8.0828	8.11163	8.09186	8.13597	8.12673	8.10173	8.08909	8.15503	8.11904	8.15228	8.15259	8.16525	8.10927	8.11331
8.52	8.07694	8.16868	8.08169	8.09585	8.08792	8.12894	8.07879	8.13631	8.1326	8.08637	8.08776	8.14357	8.10951	8.1496	8.14089	8.16406	8.10377	8.12491
8.5275	8.08115	8.17998	8.08372	8.08718	8.07792	8.12336	8.07434	8.13231	8.1254	8.09554	8.09338	8.13526	8.11742	8.1527	8.14158	8.15373	8.10147	8.13036
8.535	8.08114	8.18112	8.08263	8.10823	8.07804	8.11606	8.07954	8.12378	8.13563	8.08274	8.09958	8.15204	8.11984	8.14612	8.15261	8.16245	8.10082	8.12598
8.5425	8.08601	8.18212	8.08056	8.0997	8.07639	8.12325	8.07288	8.13267	8.1259	8.08546	8.09165	8.14514	8.11493	8.15063	8.15561	8.1692	8.10061	8.1261
8.55	8.08131	8.16963	8.0828	8.10173	8.08786	8.12439	8.07466	8.12536	8.12525	8.08618	8.09588	8.14885	8.11253	8.14623	8.13447	8.17355	8.09867	8.11878
8.5575	8.08553	8.18543	8.08516	8.09871	8.08888	8.10734	8.08143	8.12996	8.12824	8.08659	8.09886	8.14709	8.11759	8.14673	8.1547	8.15697	8.09966	8.12629
8.565	8.09088	8.17768	8.07546	8.10151	8.09049	8.11932	8.08368	8.12569	8.13317	8.09687	8.09246	8.14744	8.11833	8.14784	8.15145	8.16377	8.10246	8.13545
8.5725	8.08963	8.17266	8.08769	8.10203	8.08301	8.11702	8.08076	8.12771	8.12279	8.08982	8.08893	8.16059	8.10678	8.14014	8.15514	8.16752	8.10992	8.12453
8.58	8.08785	8.18624	8.07808	8.09972	8.08875	8.12113	8.07148	8.11173	8.13306	8.09382	8.09596	8.14159	8.11762	8.15186	8.14315	8.17374	8.09939	8.12
8.5875	8.09091	8.17665	8.07709	8.10378	8.07505	8.12344	8.08789	8.13375	8.12391	8.08925	8.09651	8.14806	8.11661	8.15285	8.15643	8.15668	8.10249	8.11681
8.595	8.08659	8.17618	8.08183	8.10265	8.08425	8.11411	8.09508	8.13561	8.12627	8.08544	8.0908	8.13382	8.11907	8.14949	8.14896	8.15723	8.08835	8.11999
8.6025	8.07593	8.18472	8.08694	8.1083	8.08823	8.11287	8.07856	8.13252	8.12552	8.08511	8.09497	8.16102	8.11544	8.15189	8.14865	8.17209	8.10105	8.12274
8.61	8.08363	8.17414	8.07648	8.10541	8.0906	8.11065	8.08325	8.12845	8.1335	8.0838	8.09442	8.15423	8.10262	8.14429	8.14078	8.15513	8.10272	8.12101
8.6175	8.09068	8.17892	8.07436	8.10412	8.074	8.12295	8.08276	8.13397	8.13496	8.08853	8.09763	8.14524	8.11741	8.1414	8.14849	8.16093	8.10082	8.12608
8.625	8.08293	8.17225	8.07482	8.10381	8.08656	8.13408	8.07874	8.12555	8.12773	8.08535	8.08685	8.1425	8.11905	8.14581	8.14497	8.16405	8.09755	8.12159
8.6325	8.08389	8.17803	8.0781	8.09515	8.09923	8.1227	8.08167	8.12806	8.13483	8.09379	8.087	8.14777	8.11452	8.14308	8.15164	8.16863	8.09674	8.11864
8.64	8.08398	8.18118	8.07595	8.11219	8.08516	8.12015	8.08988	8.12778	8.12213	8.08119	8.0971	8.14372	8.10956	8.14753	8.15093	8.17414	8.0953	8.12195
8.6475	8.09585	8.17556	8.09242	8.10861	8.08861	8.12114	8.07508	8.13425	8.12887	8.10054	8.10062	8.14965	8.11795	8.14999	8.14824	8.17658	8.1062	8.10784
8.655	8.08789	8.18379	8.07871	8.09128	8.07935	8.12168	8.09855	8.11327	8.12837	8.08766	8.08654	8.14874	8.11282	8.14507	8.13879	8.15353	8.10508	8.11045
8.6625	8.08077	8.18066	8.08778	8.09917	8.07414	8.114	8.07761	8.11819	8.13385	8.09688	8.0941	8.14502	8.1261	8.15493	8.13886	8.16043	8.10014	8.12929
8.67	8.07411	8.17666	8.07285	8.10753	8.09592	8.11328	8.0818	8.12141	8.12613	8.08776	8.10238	8.15156	8.11268	8.14015	8.15121	8.16239	8.09602	8.12259
8.6775	8.09155	8.1768	8.08546	8.09916	8.09578	8.11774	8.08766	8.13136	8.12274	8.09038	8.09791	8.15038	8.11858	8.15077	8.15336	8.15903	8.09228	8.1268
8.685	8.0863	8.18053	8.072	8.08497	8.09167	8.11984	8.07817	8.12434	8.12161	8.07698	8.08648	8.15044	8.11707	8.14525	8.14367	8.16161	8.09841	8.11072
8.6925	8.09379	8.17914	8.07564	8.08969	8.08323	8.12134	8.07847	8.12586	8.12683	8.09494	8.09346	8.15689	8.11387	8.14898	8.15293	8.16981	8.0961	8.13143
8.7	8.09244	8.1859	8.09694	8.09091	8.0711	8.11666	8.09135	8.12927	8.12417	8.09875	8.0879	8.158	8.1032	8.15124	8.14397	8.16943	8.10434	8.12073
8.7075	8.08407	8.16564	8.09074	8.09677	8.08719	8.11803	8.08731	8.1299	8.12218	8.0819	8.10119	8.13492	8.11792	8.15937	8.14216	8.17104	8.09551	8.11851
8.715	8.08186	8.16179	8.09278	8.10526	8.08583	8.11842	8.0814	8.12803	8.12705	8.09072	8.10169	8.15254	8.11224	8.15056	8.15291	8.14958	8.09394	8.12462
8.7225	8.07978	8.17683	8.08263	8.10563	8.07888	8.118	8.07921	8.12613	8.13272	8.09094	8.10344	8.14108	8.10699	8.14812	8.14469	8.16835	8.0928	8.13149
8.73	8.07627	8.17391	8.08019	8.09897	8.083	8.11374	8.08874	8.13463	8.14382	8.07961	8.10095	8.14752	8.10657	8.15687	8.1478	8.16842	8.08717	8.12665
8.7375	8.07936	8.19145	8.07727	8.10225	8.0931	8.11176	8.08126	8.136	8.11848	8.08297	8.09362	8.15312	8.12463	8.15174	8.15275	8.1647	8.09006	8.11866
8.745	8.09108	8.17468	8.09328	8.1031	8.07973	8.10826	8.08347	8.12616	8.12879	8.08332	8.09951	8.1543	8.10891	8.15909	8.15012	8.16993	8.09166	8.12111
8.7525	8.08649	8.17044	8.07429	8.10214	8.09583	8.11361	8.08091	8.12843	8.13173	8.09235	8.0855	8.13883	8.11877	8.15038	8.1451	8.16593	8.09202	8.12454
8.76	8.08885	8.18719	8.08018	8.09483	8.08986	8.11786	8.07881	8.13004	8.12679	8.0861	8.09634	8.14808	8.11902	8.14786	8.1494	8.16537	8.09813	8.12587
8.7675	8.08712	8.18577	8.08207	8.09226	8.08705	8.11476	8.07808	8.12529	8.12847	8.08896	8.09056	8.15217	8.11275	8.13392	8.14882	8.15306	8.08723	8.13138
8.775	8.08551	8.17732	8.08885	8.08881	8.09884	8.12268	8.08456	8.12279	8.12626	8.08795	8.08944	8.14381	8.11704	8.15071	8.14418	8.15421	8.09854	8.12266
8.7825	8.09478	8.18518	8.07723	8.1042	8.08945	8.11112	8.08002	8.1347	8.1307	8.08692	8.10117	8.15235	8.10236	8.15425	8.1338	8.1635	8.09723	8.12038
8.79	8.08425	8.17963	8.08459	8.0981	8.09048	8.11799	8.08292	8.11864	8.12393	8.09138	8.09287	8.14426	8.11254	8.13491	8.15704	8.16019	8.08474	8.12781
8.7975	8.08854	8.16792	8.07251	8.10979	8.09581	8.12834	8.08617	8.13671	8.13279	8.0954	8.09687	8.1447	8.10796	8.14585	8.15661	8.16543	8.0991	8.1235
8.805	8.08833	8.18401	8.08004	8.09602	8.09263	8.11701	8.08906	8.1332	8.11657	8.09795	8.09142	8.14379	8.11321	8.15474	8.14745	8.16402	8.09764	8.12169
8.8125	8.07655	8.17781	8.08198	8.10126	8.09613	8.12178	8.08078	8.12678	8.13233	8.09607	8.09968	8.14657	8.11108	8.14678	8.14132	8.1681	8.08178	8.11846
8.82	8.087	8.18921	8.07552	8.10568	8.08207	8.12839	8.08228	8.1231	8.13141	8.09309	8.0925	8.1436	8.12243	8.14703	8.1378	8.15586	8.09426	8.13121
8.8275	8.08562	8.18593	8.07413	8.09951	8.08297	8.1188	8.07999	8.13779	8.12387	8.09949	8.08869	8.15105	8.10638	8.14415	8.14694	8.16494	8.09896	8.12441
8.835	8.08626	8.18233	8.08188	8.09993	8.08775	8.12124	8.07837	8.14152	8.13008	8.09605	8.09583	8.1532	8.11547	8.14269	8.14495	8.16103	8.10954	8.12035
8.8425	8.0927	8.17553	8.07273	8.10367	8.07788	8.1156	8.09004	8.11115	8.12252	8.09616	8.09953	8.15442	8.11729	8.135	8.13855	8.1643	8.09529	8.13231
8.85	8.08537	8.18533	8.0776	8.09046	8.0873	8.12192	8.08433	8.1358	8.13537	8.08366	8.08779	8.15345	8.10731	8.14478	8.14027	8.16979	8.10633	8.12428
8.8575	8.09589	8.18272	8.07442	8.10384	8.08995	8.11671	8.07051	8.12821	8.13427	8.09787	8.08731	8.14464	8.11988	8.14407	8.1513	8.17267	8.10424	8.13111
8.865	8.07066	8.17611	8.09182	8.0914	8.0987	8.11415	8.07957	8.12631	8.12203	8.09383	8.10124	8.14053	8.11693	8.14694	8.15285	8.1737	8.09182	8.12821
8.8725	8.08945	8.18852	8.07369	8.0985	8.08085	8.11616	8.07677	8.12117	8.12461	8.08314	8.10692	8.1568	8.11152	8.14665	8.14549	8.15927	8.1137	8.12331
8.88	8.10443	8.18395	8.07095	8.09683	8.08266	8.1158	8.08353	8.12181	8.12551	8.08162	8.09798	8.14287	8.11032	8.15619	8.14256	8.15408	8.10134	8.1139
8.8875	8.09011	8.1811	8.08007	8.10063	8.08674	8.11952	8.07715	8.124	8.12796	8.08661	8.0999	8.14145	8.11843	8.15215	8.15901	8.16401	8.10156	8.11994
8.895	8.08208	8.175	8.09081	8.09997	8.09118	8.12162	8.08039	8.12308	8.12936	8.09971	8.09061	8.14574	8.11218	8.15298	8.15626	8.16899	8.08832	8.13566
8.9025	8.08136	8.17056	8.09173	8.10368	8.09037	8.13059	8.08683	8.11997	8.13136	8.09608	8.07812	8.14494	8.12429	8.14352	8.13909	8.16022	8.10212	8.12422
8.91	8.07915	8.18219	8.083	8.10639	8.08155	8.11469	8.07712	8.12408	8.12145	8.08407	8.09533	8.14153	8.11071	8.13491	8.13977	8.1611	8.09114	8.11977
8.9175	8.0805	8.1823	8.08082	8.09719	8.07638	8.11422	8.08001	8.12409	8.12615	8.10118	8.0893	8.15052	8.11826	8.13851	8.14911	8.16627	8.09079	8.12602
8.925	8.09028	8.18812	8.07681	8.09744	8.08439	8.11289	8.09453	8.12398	8.13757	8.09124	8.0903	8.14472	8.11972	8.15152	8.1429	8.15818	8.09248	8.11045
8.9325	8.08639	8.18278	8.08975	8.09265	8.07838	8.11653	8.08704	8.12682	8.13244	8.07742	8.09662	8.13832	8.11824	8.13968	8.14051	8.17732	8.10361	8.12151
8.94	8.08959	8.18769	8.0758	8.09071	8.08357	8.12391	8.0847	8.12641	8.12077	8.08391	8.09813	8.15363	8.11164	8.15737	8.15522	8.16243	8.10008	8.12121
8.9475	8.08708	8.17989	8.0847	8.10164	8.08289	8.11351	8.08506	8.11806	8.12156	8.08303	8.09946	8.14977	8.11278	8.14684	8.15238	8.15681	8.0926	8.12778
8.955	8.08953	8.1747	8.0776	8.093	8.0875	8.12696	8.08698	8.12614	8.12838	8.0865	8.10347	8.13771	8.11487	8.1486	8.13951	8.16111	8.09948	8.12325
8.9625	8.09824	8.16604	8.0886	8.08785	8.08919	8.11978	8.0849	8.13086	8.12373	8.0905	8.09465	8.14185	8.11292	8.13356	8.13933	8.16188	8.09621	8.12361
8.97	8.09291	8.17617	8.08356	8.09546	8.08439	8.1176	8.07789	8.12221	8.13485	8.09433	8.08658	8.13859	8.11454	8.14799	8.1423	8.16132	8.0961	8.12722
8.9775	8.08382	8.18784	8.09398	8.09282	8.0929	8.12368	8.08829	8.14053	8.12745	8.08729	8.09327	8.15288	8.10829	8.14933	8.15057	8.17047	8.09667	8.11602
8.985	8.08834	8.17553	8.08451	8.10133	8.08252	8.10979	8.08086	8.12534	8.13107	8.0899	8.09731	8.15293	8.10809	8.1437	8.14217	8.1735	8.09243	8.12088
8.9925	8.08758	8.17502	8.07795	8.09396	8.08418	8.10828	8.08039	8.13588	8.13451	8.08452	8.08985	8.14851	8.10658	8.14978	8.13809	8.16129	8.09479	8.12655
9	8.09469	8.17902	8.08961	8.09239	8.08311	8.11326	8.07582	8.12698	8.13298	8.09665	8.09638	8.14247	8.12326	8.13976	8.13727	8.16901	8.10297	8.126
9.0075	8.08757	8.16638	8.08145	8.09774	8.09158	8.11806	8.08935	8.13113	8.12281	8.08823	8.10488	8.15458	8.10835	8.14808	8.14268	8.16025	8.10814	8.12099
9.015	8.09138	8.1737	8.0835	8.10063	8.0833	8.11332	8.09016	8.11933	8.12451	8.09017	8.09674	8.15556	8.12379	8.14456	8.14242	8.16346	8.09075	8.12309
9.0225	8.09245	8.18787	8.07706	8.08901	8.08704	8.11628	8.07588	8.12593	8.12389	8.09072	8.09647	8.15373	8.11324	8.14022	8.14251	8.16825	8.10155	8.12121
9.03	8.08063	8.1667	8.07393	8.08864	8.079	8.11455	8.08586	8.13797	8.12278	8.0865	8.09056	8.14726	8.11075	8.13692	8.13497	8.1658	8.11048	8.12354
9.0375	8.09015	8.17618	8.08278	8.09734	8.08693	8.10535	8.08366	8.12382	8.12012	8.09226	8.08497	8.1462	8.1125	8.15339	8.15261	8.17193	8.09938	8.12652
9.045	8.08622	8.1816	8.07374	8.09521	8.0868	8.1211	8.08242	8.12315	8.13539	8.08796	8.09929	8.15427	8.11454	8.14395	8.14293	8.15528	8.0998	8.12986
9.0525	8.09084	8.18014	8.08377	8.10167	8.0811	8.11399	8.08909	8.14146	8.12638	8.08839	8.10161	8.13979	8.1156	8.14717	8.15062	8.1647	8.08683	8.12523
9.06	8.07686	8.17375	8.07902	8.10021	8.09757	8.11466	8.08627	8.12229	8.12976	8.08461	8.09733	8.13959	8.1101	8.14876	8.1453	8.16191	8.10231	8.12685
9.0675	8.08368	8.16927	8.09026	8.1032	8.09821	8.12084	8.08286	8.12489	8.12996	8.09544	8.1043	8.14748	8.10714	8.14655	8.13829	8.15366	8.09636	8.1153
9.075	8.07709	8.18516	8.07337	8.09592	8.08381	8.12737	8.08501	8.14194	8.12879	8.09464	8.08839	8.14588	8.10718	8.134	8.15754	8.16693	8.10427	8.12912
9.0825	8.08242	8.16683	8.08285	8.10355	8.09144	8.11916	8.07451	8.13874	8.12531	8.07902	8.09353	8.1587	8.1254	8.15088	8.15165	8.16854	8.0884	8.13144
9.09	8.08596	8.18281	8.08905	8.09042	8.08883	8.11834	8.08477	8.12877	8.14618	8.09918	8.09445	8.144	8.10703	8.14053	8.14667	8.16319	8.089	8.11376
9.0975	8.08905	8.17759	8.08736	8.09184	8.08626	8.12287	8.0772	8.12806	8.13082	8.08186	8.08879	8.14676	8.12093	8.15393	8.14601	8.16338	8.08866	8.12344
9.105	8.08923	8.1832	8.07267	8.09481	8.08771	8.11576	8.07759	8.13177	8.11836	8.08595	8.09134	8.14402	8.10469	8.14218	8.14812	8.16844	8.09468	8.12629
9.1125	8.07893	8.18354	8.08939	8.0856	8.08965	8.13014	8.08073	8.1319	8.12506	8.10051	8.08741	8.14631	8.11765	8.15588	8.14675	8.17383	8.08754	8.12478
9.12	8.08699	8.18907	8.07835	8.09139	8.08932	8.12296	8.08643	8.13457	8.11623	8.08636	8.09592	8.15294	8.12582	8.15838	8.15338	8.15941	8.09321	8.12448
9.1275	8.08404	8.18768	8.08031	8.10997	8.08899	8.12186	8.08186	8.12384	8.13074	8.09109	8.095	8.1373	8.12125	8.14691	8.13767	8.16662	8.09951	8.12546
9.135	8.08533	8.17591	8.08068	8.09752	8.08257	8.12111	8.082	8.12867	8.13268	8.08011	8.08586	8.1519	8.11685	8.15187	8.1456	8.17241	8.09784	8.12073
9.1425	8.09096	8.17994	8.0815	8.09944	8.0864	8.11621	8.08952	8.12296	8.12758	8.08279	8.09817	8.15574	8.11283	8.14553	8.13969	8.1732	8.09122	8.12188
9.15	8.07856	8.17992	8.08703	8.09471	8.08835	8.1065	8.08998	8.12788	8.12037	8.09664	8.10319	8.14739	8.11042	8.13894	8.14245	8.15758	8.08912	8.12791
9.1575	8.08393	8.18855	8.08713	8.09241	8.08653	8.1109	8.08234	8.12983	8.12585	8.0977	8.10938	8.14091	8.11584	8.13815	8.14086	8.16509	8.09876	8.13305
9.165	8.076	8.18418	8.07304	8.09438	8.09785	8.11899	8.06091	8.13224	8.1311	8.08288	8.08603	8.15129	8.1141	8.15237	8.14732	8.16595	8.09566	8.11155
9.1725	8.07939	8.17877	8.07107	8.10174	8.08662	8.11857	8.08081	8.1308	8.11662	8.09122	8.09034	8.13993	8.11517	8.14777	8.14399	8.16402	8.09972	8.11502
9.18	8.08666	8.17091	8.07783	8.10361	8.09115	8.11458	8.09281	8.1294	8.13132	8.10372	8.08877	8.14655	8.11403	8.14137	8.14889	8.15292	8.09775	8.12401
9.1875	8.07893	8.18767	8.08376	8.09414	8.08498	8.10934	8.07992	8.11899	8.13564	8.07632	8.08316	8.14377	8.10908	8.14003	8.14948	8.15699	8.10029	8.12041
9.195	8.09689	8.17573	8.08917	8.09319	8.08659	8.11678	8.07766	8.1299	8.12603	8.08693	8.10127	8.1524	8.11287	8.14878	8.14689	8.16093	8.09982	8.13345
9.2025	8.07821	8.17626	8.08007	8.09468	8.07972	8.12051	8.08739	8.11794	8.12841	8.08659	8.10455	8.14439	8.11672	8.15871	8.15178	8.16364	8.09574	8.13322
9.21	8.08253	8.172	8.08576	8.09357	8.08016	8.11921	8.07689	8.12183	8.13808	8.09175	8.0862	8.14872	8.1196	8.15275	8.14981	8.1578	8.0921	8.12016
9.2175	8.08096	8.17945	8.07511	8.09175	8.08727	8.12266	8.07276	8.12169	8.12762	8.09587	8.08819	8.14445	8.11262	8.14345	8.13649	8.16089	8.09074	8.12242
9.225	8.08204	8.18049	8.07709	8.09754	8.08277	8.11859	8.08592	8.12224	8.11864	8.09546	8.08947	8.14073	8.11372	8.15284	8.14412	8.17234	8.08817	8.12878
9.2325	8.08652	8.18707	8.08189	8.1036	8.07916	8.11936	8.07717	8.12992	8.12963	8.08691	8.09815	8.15102	8.11767	8.14134	8.13742	8.17029	8.09739	8.10564
9.24	8.0827	8.18181	8.08342	8.10213	8.09064	8.12253	8.08187	8.13177	8.12812	8.08904	8.08307	8.1389	8.11135	8.15236	8.13924	8.15992	8.10106	8.11749
9.2475	8.0894	8.18333	8.07981	8.10022	8.08515	8.12507	8.08703	8.12041	8.13696	8.09317	8.09068	8.13271	8.11592	8.15735	8.14656	8.16597	8.09246	8.12889
9.255	8.08005	8.17246	8.07802	8.08783	8.09427	8.11828	8.08849	8.12574	8.12918	8.08816	8.09196	8.14716	8.11068	8.14148	8.14604	8.16122	8.07925	8.12355
9.2625	8.09016	8.1742	8.07828	8.10583	8.08257	8.12417	8.08814	8.13448	8.12147	8.08491	8.09909	8.13164	8.11412	8.14056	8.15133	8.16171	8.09126	8.1274
9.27	8.08023	8.17428	8.0717	8.09297	8.08894	8.11575	8.07969	8.13138	8.12176	8.08741	8.0896	8.13551	8.10655	8.15102	8.14291	8.16747	8.10038	8.12541
9.2775	8.08948	8.17131	8.07717	8.09942	8.08448	8.12362	8.07619	8.13172	8.13461	8.0807	8.08974	8.15696	8.10826	8.14543	8.14185	8.17019	8.10355	8.1382
9.285	8.08137	8.18938	8.08382	8.0901	8.09437	8.12831	8.08542	8.13368	8.1311	8.09137	8.0835	8.14408	8.10009	8.15561	8.14501	8.16119	8.08867	8.12719
9.2925	8.08875	8.18558	8.09088	8.09098	8.1007	8.11106	8.08618	8.12794	8.13135	8.09226	8.10281	8.14282	8.11058	8.14814	8.1509	8.15943	8.08713	8.12622
9.3	8.08842	8.17398	8.08185	8.10154	8.08301	8.11455	8.07945	8.12677	8.13424	8.07791	8.09482	8.15957	8.11985	8.1488	8.16167	8.16863	8.09711	8.12263
9.3075	8.07449	8.18237	8.08947	8.09697	8.08329	8.11265	8.074	8.12456	8.12623	8.09104	8.10146	8.1434	8.11603	8.14642	8.15711	8.17077	8.09699	8.12353
9.315	8.09204	8.17949	8.08105	8.10324	8.08066	8.11576	8.08462	8.12977	8.13753	8.0937	8.08437	8.14728	8.11528	8.14969	8.14676	8.15749	8.0922	8.12318
9.3225	8.08371	8.17913	8.08478	8.09619	8.07816	8.1267	8.08305	8.13398	8.12864	8.08209	8.09467	8.15573	8.1131	8.14938	8.15282	8.16071	8.09275	8.12222
9.33	8.09191	8.16867	8.07592	8.08108	8.09078	8.12291	8.08847	8.11399	8.13115	8.08497	8.09358	8.14435	8.11996	8.14697	8.15077	8.15915	8.09185	8.13651
9.3375	8.07409	8.16734	8.08474	8.09648	8.09795	8.10839	8.08906	8.13379	8.11906	8.09254	8.09646	8.14281	8.10455	8.15517	8.13764	8.15471	8.10299	8.1197
9.345	8.0857	8.18666	8.07679	8.09722	8.09144	8.11282	8.07609	8.1308	8.12672	8.09755	8.087	8.15071	8.10767	8.15154	8.14815	8.17211	8.09169	8.12099
9.3525	8.08234	8.18446	8.08095	8.09274	8.09461	8.12406	8.08567	8.13335	8.11245	8.08924	8.09865	8.14857	8.11342	8.13605	8.15053	8.16572	8.09836	8.12435
9.36	8.0828	8.1727	8.08374	8.10185	8.08897	8.12237	8.07878	8.12724	8.12203	8.09389	8.09522	8.14054	8.1222	8.14768	8.1558	8.15282	8.09763	8.12793
9.3675	8.09098	8.18289	8.08776	8.08775	8.08385	8.11838	8.0899	8.13033	8.12656	8.09808	8.09349	8.14259	8.10408	8.14719	8.14837	8.15641	8.09803	8.12158
9.375	8.08406	8.18919	8.0842	8.08851	8.08681	8.11381	8.08739	8.12369	8.12712	8.07757	8.103	8.1435	8.1153	8.13865	8.15536	8.16681	8.10325	8.12035
9.3825	8.09088	8.17754	8.07638	8.09853	8.09482	8.11555	8.08433	8.12391	8.1351	8.08406	8.09655	8.15335	8.11318	8.14786	8.15444	8.15691	8.10297	8.13419
9.39	8.08118	8.18551	8.08503	8.09849	8.09121	8.11477	8.09004	8.11881	8.12756	8.0859	8.1028	8.14504	8.10423	8.14971	8.15047	8.1609	8.08683	8.12064
9.3975	8.08059	8.17548	8.08726	8.09875	8.08123	8.10571	8.08751	8.13493	8.14206	8.0939	8.08932	8.14356	8.10952	8.15222	8.14551	8.16362	8.0955	8.1234
9.405	8.08262	8.18103	8.0787	8.10546	8.08959	8.12508	8.08796	8.1403	8.13665	8.07453	8.09674	8.13816	8.11395	8.14494	8.14094	8.16058	8.09648	8.12163
9.4125	8.08539	8.16506	8.08248	8.09905	8.08801	8.11419	8.08573	8.12031	8.12897	8.09966	8.09498	8.14062	8.11014	8.15376	8.15254	8.14829	8.10107	8.13049
9.42	8.08394	8.18116	8.07774	8.09637	8.08551	8.11017	8.07513	8.13597	8.12201	8.08888	8.09734	8.13684	8.11177	8.14946	8.13798	8.16739	8.08945	8.13568
9.4275	8.09073	8.17964	8.07466	8.10136	8.08913	8.11325	8.08892	8.13423	8.12987	8.08955	8.0911	8.14977	8.10483	8.14963	8.14536	8.15722	8.09986	8.12711
9.435	8.08105	8.17657	8.07743	8.1017	8.08953	8.12556	8.08633	8.13528	8.12745	8.08997	8.10501	8.14168	8.11256	8.14408	8.14254	8.15136	8.08689	8.11932
9.4425	8.08402	8.17977	8.08136	8.09246	8.0818	8.11886	8.0832	8.13701	8.13205	8.10285	8.10376	8.1481	8.10993	8.14021	8.15302	8.16393	8.09443	8.1276
9.45	8.08101	8.17033	8.08516	8.09139	8.08195	8.11725	8.06866	8.12915	8.12348	8.09371	8.10629	8.14205	8.11236	8.14699	8.14388	8.15778	8.10244	8.11899
9.4575	8.08889	8.17626	8.08258	8.10065	8.0765	8.12103	8.08172	8.12201	8.12912	8.08452	8.09222	8.13682	8.1201	8.14222	8.15003	8.16624	8.09912	8.13119
9.465	8.07871	8.1704	8.08562	8.10185	8.0843	8.11637	8.08262	8.12903	8.12179	8.09267	8.09113	8.15057	8.12338	8.14363	8.1553	8.15882	8.09585	8.13776
9.4725	8.08417	8.17448	8.08538	8.09357	8.07907	8.11079	8.08571	8.13035	8.12151	8.08644	8.08502	8.13901	8.11788	8.15312	8.1531	8.1573	8.09139	8.12604
9.48	8.08489	8.17569	8.08867	8.09222	8.0902	8.11744	8.08504	8.12613	8.14045	8.09532	8.09852	8.1493	8.11259	8.14192	8.13847	8.16385	8.09519	8.13171
9.4875	8.09372	8.1798	8.08721	8.10578	8.08304	8.11473	8.08639	8.12125	8.12822	8.09056	8.10476	8.14408	8.10818	8.14035	8.15448	8.16377	8.09347	8.1193
9.495	8.09545	8.17423	8.08018	8.10275	8.09083	8.11012	8.07846	8.11801	8.12481	8.10019	8.09222	8.14296	8.12404	8.14469	8.13729	8.1599	8.09986	8.13292
9.5025	8.0887	8.17391	8.07622	8.09174	8.09608	8.11325	8.08064	8.12634	8.12379	8.08766	8.09025	8.14736	8.11682	8.14612	8.14389	8.17236	8.09823	8.13106
9.51	8.08868	8.17702	8.08023	8.09567	8.09223	8.11634	8.0876	8.12377	8.13092	8.08209	8.09285	8.14651	8.11012	8.14102	8.14476	8.16472	8.09094	8.13004
9.5175	8.08388	8.168	8.07821	8.08537	8.08716	8.11998	8.07113	8.12835	8.12256	8.08316	8.09754	8.14331	8.12419	8.14784	8.14978	8.15683	8.08873	8.14297
9.525	8.07395	8.17643	8.08112	8.08432	8.07473	8.1004	8.074	8.12958	8.12903	8.08948	8.09402	8.14905	8.11291	8.153	8.14215	8.16106	8.0959	8.13044
9.5325	8.08878	8.18137	8.07901	8.10254	8.09576	8.11392	8.07939	8.12478	8.12661	8.07635	8.09841	8.13566	8.10571	8.14794	8.14347	8.15795	8.10127	8.12796
9.54	8.07767	8.17376	8.08124	8.10308	8.08597	8.11788	8.09521	8.126	8.12389	8.08545	8.10166	8.13951	8.11536	8.134	8.15589	8.1538	8.09476	8.12138
9.5475	8.08652	8.16947	8.08076	8.09305	8.09202	8.12889	8.09245	8.13827	8.11727	8.08624	8.09231	8.13912	8.11354	8.15169	8.14648	8.15186	8.09039	8.11933
9.555	8.08597	8.17821	8.07462	8.09821	8.08253	8.11516	8.08274	8.1255	8.13473	8.09084	8.10286	8.14456	8.11695	8.15862	8.15424	8.15751	8.09258	8.1257
9.5625	8.09125	8.18896	8.07965	8.08613	8.09208	8.1131	8.08839	8.12788	8.1229	8.09318	8.08635	8.14406	8.10559	8.14868	8.14206	8.1537	8.09364	8.1184
9.57	8.08224	8.17087	8.08723	8.10101	8.08664	8.1128	8.07893	8.12629	8.13338	8.09425	8.09481	8.14584	8.11268	8.14733	8.15739	8.16249	8.10169	8.12395
9.5775	8.08144	8.17883	8.08649	8.09361	8.08694	8.12191	8.07225	8.1183	8.12237	8.08717	8.09636	8.13449	8.10583	8.13791	8.14577	8.15139	8.09846	8.11676
9.585	8.0857	8.18685	8.08231	8.09652	8.08537	8.12347	8.07946	8.11286	8.11715	8.07932	8.09057	8.14078	8.11717	8.15454	8.15313	8.15894	8.09374	8.1328
9.5925	8.07624	8.18814	8.08388	8.09591	8.09249	8.11358	8.07672	8.12099	8.12228	8.08954	8.08834	8.14334	8.11403	8.15314	8.14598	8.16522	8.0862	8.12536
9.6	8.08272	8.17918	8.0878	8.09179	8.08842	8.11596	8.0852	8.12881	8.121	8.08076	8.09319	8.14087	8.11462	8.14629	8.1437	8.16156	8.09304	8.12357
9.6075	8.08356	8.1811	8.08014	8.0911	8.0876	8.11524	8.07456	8.12297	8.12044	8.08495	8.08946	8.13811	8.11598	8.14582	8.13815	8.16861	8.09263	8.12059
9.615	8.09113	8.18204	8.08086	8.08742	8.08589	8.11161	8.0815	8.12906	8.13163	8.08977	8.09706	8.1433	8.11286	8.14132	8.1487	8.16177	8.10561	8.11797
9.6225	8.08903	8.17882	8.08031	8.09575	8.09257	8.11833	8.09087	8.13092	8.1111	8.08968	8.09147	8.15114	8.10666	8.14828	8.14352	8.16296	8.08366	8.12709
9.63	8.08913	8.18283	8.07965	8.08715	8.07892	8.12592	8.086	8.13717	8.13007	8.09327	8.0998	8.14501	8.1147	8.14618	8.15035	8.16019	8.09459	8.12042
9.6375	8.08506	8.17584	8.08479	8.08863	8.08189	8.12331	8.07805	8.1337	8.11836	8.10577	8.10218	8.14907	8.11226	8.15499	8.14354	8.16167	8.10193	8.12097
9.645	8.0776	8.17616	8.07801	8.10166	8.09381	8.12222	8.08681	8.12269	8.12547	8.09141	8.09031	8.15243	8.10965	8.1368	8.14065	8.17179	8.08993	8.12246
9.6525	8.07683	8.17951	8.08313	8.09398	8.08971	8.12081	8.07738	8.11638	8.12814	8.07849	8.10007	8.13493	8.11961	8.1497	8.1433	8.15387	8.08131	8.12864
9.66	8.08077	8.17174	8.07751	8.09486	8.09076	8.12069	8.08736	8.12472	8.13185	8.08036	8.09498	8.14144	8.11738	8.15449	8.14612	8.17879	8.09025	8.11514
9.6675	8.07748	8.18128	8.08379	8.09816	8.08835	8.1151	8.08549	8.12244	8.11634	8.07269	8.09063	8.15308	8.11861	8.15443	8.13675	8.16027	8.10662	8.12937
9.675	8.08787	8.17274	8.07796	8.0949	8.09296	8.13115	8.07745	8.11785	8.124	8.08517	8.09738	8.15702	8.11014	8.13738	8.14835	8.14928	8.08587	8.1196
9.6825	8.09514	8.15699	8.08194	8.097	8.0871	8.10799	8.07127	8.12109	8.11764	8.09552	8.08905	8.14296	8.12306	8.14083	8.14734	8.15446	8.09671	8.12236
9.69	8.08144	8.16718	8.09295	8.09463	8.0929	8.11492	8.07722	8.13732	8.13176	8.0887	8.09344	8.13983	8.10545	8.14609	8.15749	8.1644	8.09913	8.13212
9.6975	8.08122	8.17604	8.07132	8.08762	8.08743	8.12289	8.07317	8.13089	8.11987	8.08186	8.08261	8.14009	8.10996	8.14737	8.15548	8.15944	8.09185	8.13152
9.705	8.08138	8.171	8.07506	8.09387	8.09329	8.11746	8.07569	8.12425	8.12516	8.09121	8.09686	8.14882	8.1145	8.13067	8.14414	8.16003	8.08974	8.13392
9.7125	8.08645	8.17509	8.07388	8.09847	8.0849	8.11337	8.08003	8.123	8.11804	8.09044	8.09256	8.14666	8.11946	8.14346	8.14956	8.16545	8.09565	8.12673
9.72	8.07893	8.19291	8.07949	8.10061	8.09018	8.11343	8.07867	8.12453	8.11979	8.09262	8.09842	8.14851	8.09691	8.14296	8.14012	8.16127	8.08594	8.12427
9.7275	8.07716	8.17062	8.0807	8.09221	8.08544	8.10889	8.06948	8.12889	8.13247	8.08156	8.08981	8.1416	8.11852	8.14284	8.1503	8.16842	8.09879	8.11561
9.735	8.09507	8.17295	8.07037	8.09258	8.08091	8.11494	8.08251	8.12456	8.13135	8.0981	8.08596	8.14496	8.10846	8.14816	8.1373	8.16398	8.09296	8.13001
9.7425	8.07904	8.17491	8.08302	8.09106	8.09608	8.09966	8.08135	8.12529	8.12945	8.09496	8.09709	8.15608	8.12523	8.15193	8.14879	8.15316	8.10227	8.11654
9.75	8.09644	8.18695	8.07961	8.09084	8.09561	8.11651	8.08345	8.1292	8.12929	8.08593	8.09584	8.14132	8.11904	8.14412	8.14876	8.16138	8.08854	8.11724
9.7575	8.09317	8.17414	8.09198	8.09533	8.07902	8.1131	8.07511	8.12234	8.13608	8.0975	8.08283	8.14102	8.1147	8.15022	8.14949	8.15079	8.09273	8.1128
9.765	8.07747	8.17512	8.08958	8.0938	8.09328	8.11415	8.08037	8.13061	8.12563	8.09834	8.09606	8.13758	8.1175	8.13778	8.14052	8.16323	8.09929	8.13507
9.7725	8.07989	8.17653	8.0849	8.09079	8.07581	8.11654	8.08461	8.12279	8.13031	8.09719	8.09183	8.14105	8.10594	8.13539	8.14325	8.16014	8.10188	8.12657
9.78	8.0736	8.18024	8.08272	8.09132	8.08357	8.11403	8.0846	8.12072	8.13461	8.07474	8.08179	8.15329	8.11082	8.14899	8.13443	8.16477	8.09939	8.10999
9.7875	8.08225	8.16542	8.08499	8.08506	8.08356	8.11365	8.07193	8.12682	8.12063	8.08512	8.09687	8.13773	8.10908	8.14963	8.15503	8.1576	8.09281	8.13123
9.795	8.08974	8.17242	8.08544	8.09812	8.08858	8.11779	8.08615	8.1258	8.12831	8.08761	8.09268	8.14739	8.10507	8.14859	8.14758	8.16679	8.09147	8.13417
9.8025	8.08669	8.1716	8.07391	8.10466	8.08576	8.11803	8.0849	8.13106	8.12192	8.08982	8.09618	8.14769	8.10764	8.14281	8.14081	8.15415	8.08653	8.13079
9.81	8.0805	8.17473	8.08754	8.09439	8.096	8.11661	8.08373	8.12371	8.12367	8.08428	8.1061	8.15706	8.11631	8.14914	8.14621	8.15475	8.08378	8.1161
9.8175	8.08323	8.17842	8.08572	8.09296	8.08091	8.11435	8.08052	8.12657	8.12467	8.08588	8.09152	8.14678	8.11334	8.14975	8.13763	8.1625	8.10564	8.11553
9.825	8.08178	8.17153	8.08572	8.09369	8.08918	8.1131	8.08756	8.12872	8.12871	8.07251	8.09363	8.13272	8.10491	8.14743	8.14987	8.1611	8.09857	8.12614
9.8325	8.08593	8.17233	8.07973	8.09566	8.09454	8.12061	8.08055	8.1282	8.12711	8.08209	8.09833	8.14436	8.1164	8.13552	8.14822	8.15279	8.08773	8.11819
9.84	8.08117	8.17687	8.09046	8.08722	8.08684	8.124	8.08607	8.14182	8.11137	8.09202	8.07965	8.14891	8.12335	8.14483	8.15162	8.15599	8.09812	8.12708
9.8475	8.07627	8.17384	8.07939	8.0915	8.0832	8.10685	8.08916	8.1242	8.1258	8.08213	8.09445	8.14327	8.10418	8.15199	8.13905	8.16858	8.10541	8.11978
9.855	8.07746	8.18651	8.08235	8.09412	8.07626	8.11883	8.09261	8.12917	8.1345	8.08592	8.09154	8.15036	8.11081	8.14158	8.14389	8.15373	8.0978	8.12033
9.8625	8.07857	8.17325	8.06897	8.0959	8.07921	8.11934	8.08385	8.11636	8.12034	8.08794	8.09135	8.14525	8.11811	8.14631	8.15368	8.16423	8.09565	8.11501
9.87	8.07408	8.1873	8.08638	8.10024	8.08083	8.11789	8.08663	8.13137	8.14101	8.08085	8.08952	8.14369	8.1088	8.14273	8.14343	8.16083	8.1029	8.11021
9.8775	8.08791	8.17405	8.08817	8.09082	8.09149	8.1121	8.08732	8.13133	8.1205	8.09428	8.09785	8.1398	8.10909	8.13856	8.14715	8.16797	8.08941	8.12659
9.885	8.09089	8.16544	8.09341	8.09596	8.08721	8.11067	8.07573	8.1309	8.12959	8.08507	8.10053	8.14679	8.11305	8.14571	8.14002	8.16047	8.09754	8.11905
9.8925	8.07401	8.1842	8.07539	8.10254	8.08378	8.1167	8.08296	8.12315	8.13666	8.07669	8.09043	8.14827	8.11284	8.14634	8.13738	8.168	8.0996	8.12541
9.9	8.08926	8.18283	8.0749	8.09057	8.08976	8.10652	8.08251	8.12131	8.11492	8.09065	8.08907	8.14952	8.11583	8.14547	8.15399	8.17152	8.09225	8.1252
9.9075	8.08496	8.1703	8.08242	8.10639	8.09696	8.11373	8.08014	8.12364	8.11694	8.08896	8.09134	8.15261	8.1187	8.13914	8.15434	8.15952	8.09421	8.12375
9.915	8.07371	8.18441	8.08297	8.09431	8.07088	8.11403	8.08062	8.12956	8.12421	8.08611	8.0868	8.1454	8.11237	8.14848	8.1536	8.15612	8.09788	8.11566
9.9225	8.08771	8.1741	8.08479	8.08967	8.08148	8.11184	8.08016	8.12102	8.12517	8.08706	8.09172	8.14219	8.11901	8.15454	8.15179	8.16296	8.09547	8.12507
9.93	8.07991	8.17944	8.08887	8.09738	8.08105	8.12329	8.07969	8.13523	8.11576	8.09254	8.09762	8.14331	8.11339	8.14871	8.15229	8.17256	8.09946	8.12761
9.9375	8.09513	8.18103	8.07985	8.0809	8.09135	8.11209	8.0748	8.13504	8.12459	8.09505	8.0947	8.13569	8.10286	8.13882	8.14005	8.16041	8.09988	8.11718
9.945	8.07975	8.18656	8.08867	8.09564	8.06905	8.10854	8.09065	8.12607	8.12964	8.09934	8.09671	8.14657	8.10115	8.14731	8.14584	8.16373	8.09699	8.11684
9.9525	8.08014	8.18246	8.07473	8.09484	8.08664	8.11943	8.0741	8.11962	8.11484	8.07654	8.10075	8.13463	8.10369	8.14455	8.13833	8.16078	8.08222	8.12087
9.96	8.0833	8.17604	8.0746	8.09867	8.08738	8.11601	8.08249	8.11643	8.13358	8.09463	8.10683	8.14487	8.11197	8.14971	8.14967	8.15796	8.08863	8.11709
9.9675	8.08918	8.17695	8.07805	8.09277	8.07725	8.11915	8.08457	8.12171	8.12019	8.09458	8.0888	8.13184	8.11143	8.14878	8.15506	8.16055	8.09579	8.11951
9.975	8.08933	8.18123	8.07803	8.09436	8.08626	8.12695	8.07764	8.1271	8.127	8.08632	8.09064	8.14476	8.10926	8.14746	8.15331	8.1574	8.09711	8.12495
9.9825	8.07649	8.18069	8.07723	8.084	8.097	8.123	8.09112	8.12335	8.12747	8.08874	8.0992	8.13958	8.11198	8.14518	8.15202	8.15868	8.1053	8.12089
9.99	8.07183	8.17264	8.08784	8.09548	8.08661	8.11995	8.07027	8.12588	8.12278	8.07815	8.0948	8.15559	8.11363	8.14716	8.15094	8.16563	8.10142	8.10699
9.9975	8.0868	8.17391	8.08801	8.09932	8.08013	8.11591	8.07588	8.13841	8.11492	8.0853	8.0848	8.1381	8.10235	8.14304	8.1418	8.16076	8.10043	8.11785
10.005	8.09448	8.18104	8.0885	8.08589	8.0812	8.1137	8.07003	8.11275	8.12067	8.0862	8.0976	8.14693	8.11591	8.14309	8.14167	8.16461	8.101	8.1223
10.0125	8.08345	8.18446	8.08358	8.1012	8.08359	8.11383	8.08168	8.12836	8.124	8.08488	8.08973	8.14665	8.11339	8.14654	8.14605	8.16332	8.09685	8.11354
10.02	8.08766	8.19737	8.08451	8.08797	8.08773	8.13262	8.08627	8.12926	8.12504	8.09505	8.09147	8.15406	8.10667	8.14732	8.15213	8.16343	8.09414	8.12266
10.0275	8.08835	8.18492	8.08982	8.08936	8.0977	8.11946	8.08575	8.13019	8.13119	8.08534	8.09392	8.1453	8.1135	8.13589	8.14214	8.16378	8.09502	8.13157
10.035	8.08794	8.18648	8.08485	8.08292	8.08302	8.10248	8.08203	8.12578	8.12823	8.08328	8.09555	8.15126	8.10008	8.14253	8.15296	8.16667	8.10714	8.13714
10.0425	8.07591	8.17158	8.07769	8.08787	8.0872	8.10817	8.09259	8.12512	8.11788	8.08571	8.09484	8.13925	8.12365	8.14939	8.15008	8.16513	8.08575	8.12249
10.05	8.07189	8.17328	8.08446	8.09046	8.08361	8.11628	8.07023	8.12551	8.13324	8.08313	8.08833	8.14779	8.11692	8.14154	8.14724	8.16029	8.09024	8.12155
10.0575	8.09019	8.1834	8.08078	8.09031	8.08564	8.12277	8.0815	8.13067	8.12291	8.08113	8.09286	8.1354	8.10972	8.15379	8.13985	8.15964	8.09308	8.12582
10.065	8.07714	8.16976	8.0795	8.09705	8.07988	8.1311	8.07915	8.12692	8.13169	8.08874	8.0942	8.15689	8.11761	8.13828	8.15235	8.16146	8.10001	8.12894
10.0725	8.08325	8.17617	8.07301	8.09829	8.08317	8.13211	8.08292	8.13446	8.12539	8.09498	8.08972	8.14555	8.11551	8.14939	8.14568	8.16728	8.09512	8.12627
10.08	8.07701	8.17277	8.07083	8.08345	8.07903	8.12074	8.07912	8.11911	8.1301	8.07859	8.09828	8.14966	8.11296	8.14641	8.1369	8.16477	8.10077	8.12454
10.0875	8.08475	8.17814	8.07346	8.0921	8.07814	8.11371	8.06701	8.12894	8.11846	8.09178	8.08735	8.14847	8.11239	8.13704	8.15034	8.16446	8.10478	8.11483
10.095	8.08203	8.1755	8.08493	8.09167	8.08199	8.11581	8.07751	8.12358	8.10841	8.09407	8.0884	8.14165	8.118	8.13763	8.1454	8.16598	8.09912	8.1253
10.1025	8.08067	8.17503	8.07982	8.09267	8.09167	8.11419	8.07215	8.13409	8.11767	8.08292	8.08628	8.15363	8.11947	8.13951	8.13724	8.16058	8.0939	8.13644
10.11	8.09239	8.17859	8.07981	8.10184	8.09261	8.11534	8.07356	8.12566	8.12363	8.08721	8.09282	8.13113	8.1112	8.14376	8.14497	8.16629	8.10395	8.12317
10.1175	8.08966	8.16823	8.07054	8.09013	8.08568	8.11196	8.08468	8.12628	8.13172	8.08446	8.08757	8.15738	8.11754	8.14084	8.14141	8.15719	8.08827	8.13367
10.125	8.07519	8.18752	8.07724	8.10247	8.07936	8.11917	8.09074	8.13252	8.12654	8.08833	8.09104	8.14384	8.11122	8.15323	8.14049	8.16999	8.09789	8.12046
10.1325	8.07325	8.17597	8.08232	8.09459	8.09552	8.12384	8.07812	8.13791	8.1253	8.0863	8.08232	8.13884	8.11744	8.14485	8.14195	8.15839	8.10461	8.1173
10.14	8.08111	8.18401	8.08948	8.08371	8.10039	8.12386	8.07543	8.13449	8.117	8.09051	8.09515	8.1389	8.11076	8.14548	8.14253	8.17015	8.09245	8.12075
10.1475	8.09481	8.17252	8.06798	8.11006	8.0862	8.1217	8.08483	8.1369	8.1263	8.09373	8.09289	8.14822	8.10702	8.13477	8.13641	8.16426	8.0835	8.1139
10.155	8.09168	8.1764	8.08644	8.09527	8.09225	8.11952	8.07388	8.12728	8.12184	8.08026	8.09792	8.14597	8.11878	8.14882	8.1427	8.15377	8.08979	8.13532
10.1625	8.09659	8.163	8.08126	8.10072	8.08735	8.12466	8.0863	8.13416	8.13366	8.08045	8.08766	8.14541	8.10811	8.14994	8.1496	8.15882	8.08401	8.12869
10.17	8.08993	8.18178	8.07972	8.09297	8.0913	8.11418	8.09417	8.12881	8.12334	8.09157	8.09387	8.15198	8.11195	8.1526	8.14376	8.16581	8.10414	8.11478
10.1775	8.08397	8.17539	8.07935	8.10289	8.09302	8.11556	8.07209	8.12239	8.13095	8.09799	8.08671	8.15969	8.11318	8.13939	8.15009	8.17111	8.10708	8.13003
10.185	8.07926	8.17856	8.08427	8.09144	8.0883	8.11746	8.08255	8.12102	8.12258	8.09023	8.09059	8.14515	8.10912	8.14387	8.1383	8.15845	8.08857	8.11536
10.1925	8.07727	8.1802	8.07717	8.09722	8.09297	8.11863	8.07313	8.12966	8.1271	8.07987	8.09337	8.14015	8.11789	8.13328	8.14189	8.16791	8.08868	8.11995
10.2	8.08921	8.17851	8.08263	8.09053	8.08179	8.12725	8.07931	8.10676	8.11539	8.08523	8.09919	8.14797	8.10876	8.14279	8.15588	8.15602	8.09027	8.111
10.2075	8.08172	8.16956	8.07339	8.09511	8.07532	8.10281	8.07403	8.12177	8.11978	8.10038	8.09359	8.15317	8.11051	8.13892	8.14162	8.16854	8.09319	8.11409
10.215	8.08444	8.17606	8.07284	8.10059	8.08493	8.12046	8.07837	8.11902	8.125	8.0815	8.09753	8.13174	8.10078	8.14378	8.14787	8.15386	8.08163	8.11421
10.2225	8.07919	8.17758	8.09108	8.09534	8.08414	8.11419	8.08284	8.12722	8.13437	8.1058	8.10091	8.14025	8.11988	8.15402	8.14732	8.16642	8.0935	8.11489
10.23	8.08249	8.18975	8.07973	8.10591	8.09065	8.11745	8.07777	8.11724	8.12871	8.08337	8.08811	8.15477	8.11726	8.13969	8.14584	8.16297	8.11024	8.11883
10.2375	8.08118	8.18115	8.07337	8.09337	8.08267	8.11479	8.0776	8.12268	8.13325	8.08513	8.08849	8.1524	8.10115	8.14285	8.16093	8.15511	8.09239	8.12844
10.245	8.07562	8.17763	8.08112	8.09047	8.08563	8.12461	8.08528	8.1122	8.12045	8.08499	8.09655	8.15624	8.11328	8.14885	8.1519	8.15932	8.08876	8.13243
10.2525	8.08451	8.17714	8.08439	8.09622	8.09635	8.11299	8.07936	8.11985	8.11275	8.08487	8.09418	8.14321	8.11329	8.14652	8.14398	8.15584	8.09733	8.12582
10.26	8.0835	8.184	8.08197	8.09345	8.09485	8.1121	8.06875	8.13013	8.13079	8.08437	8.0921	8.13741	8.10748	8.14541	8.14244	8.15665	8.10337	8.12675
10.2675	8.08553	8.17662	8.08556	8.08549	8.08167	8.11487	8.08419	8.12418	8.12506	8.08378	8.09507	8.13418	8.10983	8.15006	8.14597	8.15897	8.09971	8.12404
10.275	8.08265	8.18176	8.08862	8.09708	8.08818	8.11516	8.07237	8.11633	8.11895	8.07403	8.09174	8.14669	8.11002	8.13477	8.13363	8.15696	8.08998	8.13001
10.2825	8.0758	8.1894	8.08239	8.10552	8.08293	8.10953	8.07701	8.13151	8.12873	8.08741	8.0914	8.14606	8.12231	8.14079	8.14527	8.17179	8.10924	8.11854
10.29	8.07004	8.18154	8.08403	8.09653	8.09949	8.12561	8.08703	8.13041	8.11477	8.07871	8.08902	8.14375	8.11757	8.13572	8.14566	8.16491	8.09639	8.12035
10.2975	8.0873	8.18167	8.07805	8.09781	8.08616	8.11324	8.08298	8.13293	8.12685	8.0822	8.09101	8.13538	8.11428	8.14343	8.14959	8.17323	8.09803	8.11718
10.305	8.07216	8.18019	8.0835	8.09637	8.08278	8.12171	8.06942	8.12473	8.12091	8.08447	8.09208	8.13777	8.1055	8.1356	8.13933	8.15192	8.08613	8.1219
10.3125	8.09161	8.17996	8.08274	8.09029	8.09095	8.11938	8.08498	8.124	8.11279	8.09012	8.09779	8.14839	8.10504	8.13906	8.14725	8.16059	8.08974	8.12099
10.32	8.0888	8.18326	8.07704	8.09163	8.07582	8.12339	8.09518	8.1351	8.12587	8.07744	8.09104	8.14227	8.10246	8.14559	8.14412	8.16556	8.09053	8.11857
10.3275	8.0786	8.17774	8.07622	8.09202	8.0818	8.1125	8.08937	8.13234	8.12387	8.08934	8.08573	8.15594	8.1099	8.14826	8.13774	8.16611	8.09968	8.11987
10.335	8.07941	8.18242	8.0829	8.08372	8.07493	8.11313	8.0832	8.12324	8.12829	8.0828	8.09389	8.13805	8.10721	8.13986	8.13884	8.15523	8.09217	8.11645
10.3425	8.08019	8.16745	8.07645	8.0856	8.08558	8.12059	8.07977	8.13245	8.13118	8.08412	8.08761	8.15279	8.10953	8.14188	8.14912	8.16007	8.09497	8.12218
10.35	8.10073	8.18208	8.09898	8.09664	8.07748	8.11528	8.07095	8.12209	8.12031	8.08829	8.08421	8.13867	8.1143	8.14478	8.14262	8.16275	8.08982	8.12212
10.3575	8.0892	8.17677	8.08755	8.09548	8.09468	8.12368	8.07896	8.1257	8.12355	8.09067	8.08497	8.14407	8.10711	8.14899	8.14638	8.16307	8.09152	8.12655
10.365	8.08354	8.18088	8.07931	8.08392	8.09006	8.12599	8.07477	8.12775	8.12959	8.09197	8.08508	8.14196	8.11139	8.13545	8.14142	8.15539	8.08483	8.11822
10.3725	8.09225	8.17768	8.09056	8.09114	8.08287	8.11546	8.08635	8.12114	8.13143	8.09174	8.08642	8.14421	8.10905	8.13993	8.13993	8.16141	8.09824	8.12226
10.38	8.07167	8.18033	8.08683	8.09268	8.09086	8.12378	8.08679	8.12336	8.12239	8.09036	8.09064	8.14188	8.11363	8.14193	8.14427	8.15656	8.09196	8.12967
10.3875	8.08164	8.17904	8.08107	8.101	8.07496	8.11587	8.06669	8.12915	8.11933	8.09445	8.0936	8.15532	8.10224	8.14911	8.13927	8.15845	8.09519	8.13545
10.395	8.08344	8.18098	8.08534	8.09266	8.07972	8.11639	8.06931	8.14068	8.10812	8.08387	8.10009	8.15672	8.11413	8.14126	8.15401	8.16056	8.09369	8.12375
10.4025	8.08566	8.16736	8.08925	8.09257	8.08206	8.12461	8.08853	8.11905	8.13451	8.0869	8.10082	8.14843	8.10203	8.13785	8.14175	8.17018	8.08916	8.11617
10.41	8.07611	8.17422	8.07827	8.08226	8.07957	8.1092	8.0857	8.13476	8.12212	8.08575	8.09298	8.14156	8.10538	8.14401	8.15087	8.16996	8.10162	8.11187
10.4175	8.0801	8.17377	8.08215	8.09023	8.07791	8.12551	8.08572	8.13563	8.12533	8.08853	8.0903	8.14631	8.12006	8.13732	8.15837	8.15928	8.0959	8.12579
10.425	8.08267	8.19443	8.0899	8.08928	8.08539	8.1223	8.07834	8.12632	8.1328	8.08715	8.08958	8.1435	8.09841	8.14193	8.14234	8.1732	8.10383	8.12146
10.4325	8.0831	8.17378	8.08773	8.09172	8.08671	8.1233	8.09	8.12738	8.12236	8.07969	8.08924	8.14918	8.116	8.13628	8.14315	8.17292	8.09503	8.12327
10.44	8.08366	8.17214	8.0724	8.09185	8.08422	8.11209	8.06821	8.13328	8.13019	8.08541	8.09349	8.14956	8.10327	8.13047	8.14506	8.16259	8.09569	8.12288
10.4475	8.08426	8.16753	8.07588	8.09333	8.08532	8.11817	8.07839	8.11969	8.11643	8.09184	8.08056	8.15489	8.10706	8.14485	8.12713	8.15394	8.09231	8.1315
10.455	8.08774	8.17531	8.07778	8.09538	8.0891	8.12359	8.0723	8.11963	8.11628	8.08868	8.08149	8.14511	8.12177	8.14373	8.14375	8.15851	8.09581	8.11386
10.4625	8.06845	8.1804	8.0825	8.08355	8.07712	8.12366	8.0822	8.13274	8.12873	8.08636	8.08762	8.13855	8.11125	8.14766	8.14756	8.16534	8.08848	8.12735
10.47	8.08896	8.19056	8.09278	8.09429	8.09231	8.12078	8.0869	8.12782	8.12109	8.08434	8.09283	8.14223	8.11182	8.13729	8.15093	8.16738	8.09742	8.11482
10.4775	8.07117	8.17404	8.08033	8.09481	8.08733	8.11944	8.08249	8.13181	8.1291	8.0845	8.08534	8.13903	8.12001	8.14538	8.14383	8.14989	8.08989	8.11638
10.485	8.08223	8.17386	8.07973	8.09375	8.08534	8.11829	8.08366	8.1105	8.12995	8.08489	8.08842	8.14367	8.10551	8.13082	8.14832	8.16299	8.09461	8.12235
10.4925	8.07221	8.16698	8.08465	8.09263	8.08024	8.11228	8.08668	8.11939	8.13056	8.08187	8.09425	8.14131	8.11447	8.14674	8.14512	8.14736	8.10475	8.12702
10.5	8.06965	8.17669	8.08894	8.09035	8.08089	8.11304	8.07725	8.13209	8.12146	8.08604	8.10013	8.14296	8.10506	8.13809	8.14027	8.15945	8.08773	8.1227
10.5075	8.09438	8.1824	8.08822	8.09366	8.08522	8.11606	8.08265	8.12836	8.1254	8.08118	8.1012	8.15776	8.11069	8.14913	8.14522	8.16475	8.09606	8.12205
10.515	8.07713	8.17736	8.08013	8.09197	8.08568	8.11562	8.07977	8.12669	8.12334	8.09288	8.09576	8.14395	8.11064	8.13405	8.14406	8.16764	8.09798	8.11397
10.5225	8.08553	8.18249	8.06701	8.09089	8.08241	8.12189	8.07965	8.1216	8.12966	8.09137	8.08889	8.14833	8.11088	8.13244	8.13878	8.16625	8.10024	8.11099
10.53	8.08942	8.17875	8.08621	8.08988	8.07252	8.11727	8.09493	8.12961	8.12761	8.08976	8.08664	8.14031	8.10747	8.1467	8.13267	8.1669	8.09586	8.12628
10.5375	8.07973	8.1805	8.08263	8.09786	8.07884	8.10662	8.07887	8.12631	8.12624	8.08225	8.09113	8.14702	8.1018	8.14542	8.13855	8.15929	8.09648	8.1213
10.545	8.08628	8.1744	8.07332	8.07994	8.08935	8.12466	8.08282	8.13222	8.12474	8.09124	8.08104	8.1368	8.10465	8.14945	8.15163	8.15933	8.09698	8.12155
10.5525	8.08778	8.18143	8.08603	8.09299	8.08691	8.10859	8.08267	8.12141	8.12358	8.08138	8.07738	8.14508	8.10809	8.13364	8.13013	8.16261	8.09055	8.12397
10.56	8.07248	8.17223	8.08078	8.08325	8.08333	8.11676	8.08255	8.12936	8.12967	8.08495	8.0924	8.14934	8.11753	8.14639	8.14392	8.17171	8.08974	8.11588
10.5675	8.07387	8.17327	8.0821	8.09769	8.08624	8.10889	8.07664	8.11747	8.13117	8.08594	8.08942	8.1527	8.10431	8.13798	8.14402	8.16932	8.08736	8.1147
10.575	8.08215	8.17791	8.08215	8.08665	8.08189	8.11658	8.07607	8.12996	8.12507	8.07925	8.10149	8.14772	8.10584	8.1433	8.14323	8.15743	8.09063	8.12007
10.5825	8.07382	8.17371	8.06984	8.08898	8.08462	8.12089	8.08137	8.12283	8.13914	8.08317	8.08769	8.14022	8.11693	8.14223	8.14322	8.16346	8.0984	8.11587
10.59	8.08948	8.17457	8.08818	8.08955	8.07837	8.10141	8.0765	8.13239	8.13726	8.09641	8.08756	8.13508	8.1145	8.15056	8.13051	8.16642	8.09906	8.12202
10.5975	8.08914	8.17886	8.09051	8.0965	8.08167	8.11864	8.08005	8.12464	8.13155	8.07783	8.08828	8.14374	8.11338	8.12349	8.14063	8.15413	8.09337	8.11775
10.605	8.08506	8.16924	8.09258	8.09064	8.09643	8.10968	8.08357	8.1251	8.1267	8.08627	8.08194	8.13508	8.11361	8.12869	8.15343	8.17087	8.09646	8.12865
10.6125	8.07321	8.17351	8.08613	8.09231	8.08097	8.11122	8.07743	8.115	8.13206	8.08292	8.10269	8.13013	8.11036	8.13871	8.14672	8.1617	8.09497	8.1281
10.62	8.0792	8.17712	8.07611	8.09352	8.09226	8.12104	8.07608	8.12526	8.12286	8.08591	8.10606	8.14151	8.10473	8.14156	8.14887	8.15331	8.09669	8.11303
10.6275	8.08316	8.17627	8.06294	8.08563	8.0832	8.1153	8.07848	8.12885	8.1216	8.07611	8.08168	8.13668	8.11836	8.14001	8.1398	8.17051	8.08909	8.12848
10.635	8.07953	8.17702	8.08853	8.08685	8.08768	8.1109	8.08581	8.11345	8.13081	8.08635	8.094	8.14068	8.11842	8.14578	8.14639	8.17447	8.09078	8.12602
10.6425	8.07749	8.17535	8.08589	8.08451	8.08265	8.11255	8.07641	8.11936	8.12383	8.08769	8.09515	8.14465	8.12136	8.13169	8.13567	8.15841	8.09216	8.12014
10.65	8.09266	8.184	8.07615	8.09479	8.07241	8.12415	8.08672	8.11753	8.11908	8.08939	8.0885	8.1422	8.11538	8.14057	8.13881	8.15419	8.09266	8.12734
10.6575	8.08231	8.17405	8.08065	8.09755	8.08265	8.1215	8.08169	8.12352	8.13008	8.08852	8.09221	8.14823	8.1198	8.14221	8.1475	8.1562	8.08905	8.12271
10.665	8.09294	8.18284	8.08296	8.10479	8.085	8.11305	8.0805	8.12119	8.12302	8.0846	8.08941	8.14536	8.11128	8.14757	8.14296	8.15301	8.10119	8.1233
10.6725	8.09132	8.18395	8.08578	8.09619	8.08105	8.11459	8.07411	8.11998	8.13427	8.08564	8.08499	8.14412	8.11153	8.15261	8.14022	8.16531	8.09932	8.12403
10.68	8.07277	8.18127	8.07841	8.10722	8.08433	8.11761	8.07372	8.11368	8.11355	8.08056	8.09	8.14148	8.1014	8.13941	8.14928	8.16773	8.09595	8.11351
10.6875	8.07397	8.17623	8.08257	8.10266	8.08719	8.1345	8.07355	8.12494	8.12234	8.07966	8.09883	8.14202	8.10338	8.15482	8.14245	8.16535	8.08744	8.1206
10.695	8.08185	8.17945	8.08892	8.08515	8.08801	8.10861	8.07388	8.13607	8.12229	8.09229	8.09682	8.15234	8.11582	8.13654	8.1341	8.16265	8.10089	8.11989
10.7025	8.08518	8.17713	8.0895	8.09758	8.08653	8.1073	8.07644	8.12622	8.12844	8.07915	8.08006	8.1498	8.12027	8.14885	8.14209	8.15648	8.09839	8.12212
10.71	8.08794	8.17869	8.08613	8.0834	8.07331	8.10666	8.07438	8.11258	8.12745	8.09241	8.09769	8.1501	8.10087	8.14461	8.1553	8.16456	8.09112	8.11818
10.7175	8.08188	8.17734	8.09737	8.08962	8.07979	8.11535	8.08718	8.12468	8.1287	8.08945	8.09462	8.14217	8.11026	8.14469	8.13375	8.16048	8.0946	8.11709
10.725	8.08082	8.17867	8.09046	8.10149	8.09502	8.11402	8.07821	8.11753	8.12621	8.08896	8.08797	8.14264	8.10409	8.14217	8.14735	8.15539	8.0921	8.12896
10.7325	8.09406	8.18787	8.08608	8.07018	8.0927	8.1186	8.0798	8.13178	8.11932	8.08856	8.09818	8.13404	8.10765	8.13748	8.14774	8.1566	8.091	8.12316
10.74	8.07999	8.17497	8.07748	8.09712	8.0892	8.11995	8.09628	8.1178	8.12833	8.09016	8.08681	8.14292	8.11042	8.14375	8.14083	8.1613	8.09392	8.12584
10.7475	8.07959	8.17112	8.095	8.10106	8.08205	8.1144	8.07297	8.12261	8.13056	8.07935	8.08954	8.14115	8.11849	8.14433	8.14406	8.14797	8.08989	8.1247
10.755	8.08837	8.17988	8.0864	8.0966	8.09719	8.12379	8.0807	8.11857	8.1179	8.09063	8.09661	8.13623	8.10551	8.14205	8.15117	8.15983	8.09707	8.12129
10.7625	8.09164	8.17469	8.07594	8.09918	8.08484	8.1153	8.08165	8.13041	8.11728	8.09654	8.09318	8.13543	8.11179	8.14822	8.14087	8.16901	8.09198	8.11475
10.77	8.07209	8.17844	8.0859	8.08067	8.08912	8.11029	8.07483	8.12455	8.12209	8.08689	8.09807	8.13815	8.11578	8.1443	8.13854	8.15878	8.09349	8.13028
10.7775	8.08035	8.18126	8.08292	8.08427	8.08683	8.11399	8.07482	8.12427	8.12504	8.10245	8.08466	8.14231	8.1214	8.14296	8.14623	8.16313	8.09075	8.13519
10.785	8.08474	8.18463	8.07621	8.09063	8.08171	8.11763	8.07479	8.12374	8.11993	8.09156	8.09348	8.1422	8.11784	8.1558	8.13755	8.16864	8.09699	8.11287
10.7925	8.07703	8.1788	8.08324	8.10012	8.08196	8.11633	8.08474	8.13169	8.1124	8.08012	8.07835	8.13985	8.10563	8.14293	8.1315	8.1629	8.09317	8.11888
10.8	8.0838	8.18042	8.0759	8.09472	8.09482	8.10463	8.07713	8.1166	8.12522	8.09054	8.08929	8.14537	8.11095	8.13831	8.14092	8.15735	8.09495	8.11923
10.8075	8.08082	8.17891	8.08158	8.09122	8.08901	8.11397	8.07526	8.13077	8.12514	8.0886	8.09729	8.14798	8.10946	8.13714	8.1486	8.15966	8.09917	8.12559
10.815	8.08013	8.17622	8.07946	8.09242	8.08379	8.11424	8.08739	8.12055	8.13114	8.08954	8.09624	8.14971	8.1057	8.14421	8.13922	8.1635	8.09062	8.12656
10.8225	8.08544	8.17841	8.08713	8.09139	8.07722	8.11298	8.08161	8.12035	8.12643	8.09492	8.09848	8.14856	8.11082	8.13828	8.13933	8.16696	8.09501	8.11846
10.83	8.08722	8.16079	8.08382	8.08791	8.08031	8.11543	8.08377	8.12714	8.12141	8.07996	8.0935	8.14528	8.11407	8.14981	8.15398	8.16296	8.10209	8.12293
10.8375	8.08915	8.17936	8.07987	8.08686	8.08525	8.10763	8.07198	8.12352	8.11812	8.08808	8.0878	8.14696	8.11104	8.15031	8.13262	8.15879	8.08436	8.11724
10.845	8.08397	8.1736	8.08626	8.09057	8.08293	8.11657	8.08051	8.12787	8.132	8.09026	8.085	8.14068	8.11419	8.1413	8.15068	8.14945	8.09217	8.11422
10.8525	8.08174	8.18945	8.08206	8.08786	8.08674	8.11274	8.07426	8.12589	8.12117	8.0769	8.09609	8.13917	8.10264	8.14115	8.1423	8.16126	8.11302	8.12769
10.86	8.07531	8.18316	8.07532	8.0908	8.08152	8.11409	8.07515	8.12728	8.1215	8.08506	8.09311	8.13205	8.11437	8.13171	8.14551	8.16063	8.09353	8.12349
10.8675	8.08674	8.1725	8.08587	8.09539	8.08505	8.11089	8.07893	8.12293	8.12485	8.08399	8.09068	8.1373	8.10624	8.15015	8.13944	8.15852	8.10213	8.1297
10.875	8.07729	8.17974	8.08702	8.09544	8.09148	8.11809	8.07448	8.11111	8.1215	8.07671	8.09946	8.13933	8.11138	8.13681	8.13907	8.15078	8.09229	8.12922
10.8825	8.07825	8.17887	8.07699	8.09152	8.0872	8.11026	8.07866	8.13127	8.122	8.09241	8.10534	8.14381	8.11884	8.14428	8.14291	8.16034	8.09819	8.12305
10.89	8.07405	8.17259	8.08617	8.08872	8.0891	8.11283	8.07648	8.12486	8.12586	8.09065	8.08616	8.13519	8.11645	8.13986	8.15073	8.16427	8.09671	8.1194
10.8975	8.08672	8.18076	8.07654	8.09637	8.0866	8.11309	8.08518	8.12004	8.12969	8.09316	8.08351	8.13482	8.10916	8.15255	8.13913	8.16175	8.09627	8.12327
10.905	8.08437	8.18821	8.07887	8.0761	8.0803	8.11639	8.0812	8.11492	8.12727	8.09284	8.09265	8.13753	8.12116	8.13644	8.14298	8.14697	8.09126	8.11954
10.9125	8.08844	8.17492	8.09043	8.09677	8.08536	8.12308	8.0684	8.12942	8.13553	8.08353	8.08906	8.1427	8.109	8.13733	8.14258	8.16932	8.08427	8.11914
10.92	8.07682	8.18793	8.0936	8.08897	8.07845	8.12164	8.08438	8.1234	8.12696	8.09467	8.10141	8.14236	8.10837	8.14435	8.14982	8.15354	8.07506	8.12124
10.9275	8.08309	8.17628	8.08615	8.08745	8.08081	8.1118	8.07842	8.12651	8.12376	8.08666	8.09179	8.15072	8.09962	8.14866	8.14573	8.16766	8.09253	8.12336
10.935	8.08045	8.17642	8.08497	8.09035	8.08757	8.11278	8.07005	8.12012	8.12669	8.08766	8.08634	8.1381	8.10711	8.14572	8.13638	8.14799	8.09416	8.1255
10.9425	8.08731	8.16845	8.09015	8.09964	8.08177	8.11986	8.07464	8.11954	8.12631	8.0858	8.08328	8.14284	8.11159	8.13775	8.13966	8.15571	8.09488	8.11539
10.95	8.07804	8.18081	8.08452	8.10723	8.08926	8.11877	8.08179	8.11761	8.12007	8.08713	8.09381	8.14064	8.11164	8.14154	8.15145	8.16415	8.09051	8.12152
10.9575	8.06995	8.17132	8.09342	8.08635	8.07912	8.11001	8.08174	8.12277	8.11646	8.09053	8.09149	8.14233	8.12033	8.14829	8.13184	8.16499	8.09487	8.12728
10.965	8.08255	8.18399	8.08374	8.08591	8.0832	8.09858	8.06619	8.12197	8.1156	8.07841	8.09033	8.15079	8.10925	8.15104	8.14326	8.16194	8.09879	8.1221
10.9725	8.0942	8.16889	8.09122	8.09151	8.08634	8.10633	8.08555	8.12047	8.12092	8.08232	8.10438	8.13548	8.10732	8.15168	8.13118	8.16271	8.08698	8.12175
10.98	8.08164	8.18045	8.07684	8.08083	8.09324	8.12583	8.07303	8.11955	8.1351	8.08265	8.08516	8.14554	8.10561	8.15158	8.14293	8.16995	8.09466	8.10813
10.9875	8.07406	8.1719	8.07714	8.09187	8.08305	8.12164	8.08448	8.12408	8.12582	8.08605	8.08158	8.13941	8.0965	8.1426	8.13929	8.15358	8.09827	8.11644
10.995	8.07613	8.17689	8.09958	8.08901	8.08292	8.11523	8.08545	8.11861	8.12307	8.08493	8.08568	8.13848	8.1069	8.13299	8.13286	8.16275	8.09036	8.12541
11.0025	8.07966	8.18315	8.08748	8.09262	8.08228	8.11224	8.07803	8.10323	8.1235	8.07622	8.08592	8.14937	8.11146	8.14764	8.13489	8.1564	8.08834	8.12067
11.01	8.0773	8.17871	8.08142	8.09102	8.09	8.11989	8.07278	8.13304	8.11857	8.08453	8.09739	8.13901	8.11258	8.14004	8.12862	8.16118	8.09858	8.11207
11.0175	8.08365	8.18291	8.08126	8.08836	8.09177	8.11328	8.07708	8.12077	8.12437	8.09405	8.08325	8.13458	8.1151	8.14728	8.14	8.1626	8.08963	8.10915
11.025	8.07841	8.1798	8.08533	8.0975	8.07561	8.11651	8.0611	8.11685	8.13196	8.08427	8.08398	8.14078	8.11514	8.14939	8.14622	8.16366	8.10145	8.11395
11.0325	8.08591	8.18	8.08325	8.08891	8.08332	8.10688	8.06687	8.13516	8.13163	8.08942	8.09182	8.14418	8.09865	8.14662	8.14324	8.15363	8.09214	8.1244
11.04	8.08134	8.17021	8.08014	8.09422	8.08664	8.11707	8.07974	8.1277	8.12812	8.08486	8.08319	8.13772	8.10495	8.14404	8.15062	8.15781	8.09501	8.12123
11.0475	8.07818	8.16587	8.08905	8.09054	8.0864	8.10489	8.07591	8.12505	8.12151	8.09347	8.08879	8.14567	8.10385	8.15015	8.13412	8.14915	8.08086	8.11397
11.055	8.07575	8.18059	8.07425	8.09018	8.08039	8.11047	8.06859	8.12606	8.11787	8.0862	8.07754	8.13513	8.11029	8.15257	8.14588	8.1659	8.09233	8.12474
11.0625	8.08451	8.17116	8.07828	8.09006	8.0808	8.11857	8.07365	8.12695	8.13524	8.08363	8.08575	8.14301	8.11785	8.13727	8.1415	8.1591	8.08367	8.12497
11.07	8.08408	8.17976	8.08001	8.09215	8.08207	8.10806	8.07328	8.12632	8.13556	8.0862	8.09414	8.14838	8.11733	8.1448	8.14994	8.16298	8.09498	8.12327
11.0775	8.07929	8.17539	8.08489	8.08763	8.08168	8.12822	8.07024	8.11895	8.12642	8.09186	8.08665	8.13231	8.11003	8.1516	8.147	8.16525	8.08586	8.12012
11.085	8.08819	8.19135	8.09379	8.09517	8.09019	8.11384	8.0744	8.12738	8.11579	8.08939	8.08705	8.14789	8.1159	8.13448	8.13941	8.14951	8.08875	8.11486
11.0925	8.0722	8.17397	8.08042	8.07899	8.07695	8.12146	8.0725	8.12008	8.13024	8.0771	8.09105	8.14256	8.10091	8.14773	8.15614	8.14885	8.08182	8.11237
11.1	8.08731	8.17982	8.08419	8.08528	8.09035	8.11922	8.07979	8.11418	8.1282	8.08603	8.09932	8.14377	8.10646	8.15236	8.13315	8.16358	8.09706	8.11113
11.1075	8.07941	8.17199	8.08085	8.09891	8.0936	8.10623	8.0765	8.12258	8.12443	8.08757	8.08904	8.13137	8.10652	8.1394	8.13514	8.15795	8.09749	8.1209
11.115	8.08651	8.16375	8.08275	8.09776	8.09172	8.11976	8.07925	8.11242	8.1278	8.07896	8.09652	8.14626	8.10869	8.1434	8.13541	8.15847	8.09025	8.12004
11.1225	8.07502	8.17881	8.08411	8.08234	8.08983	8.10446	8.08163	8.1262	8.12667	8.08718	8.08307	8.13021	8.11021	8.15292	8.14701	8.16363	8.10551	8.12571
11.13	8.08205	8.17548	8.09871	8.09474	8.08919	8.11423	8.07758	8.1234	8.12543	8.08677	8.09727	8.13196	8.11831	8.14402	8.13731	8.15595	8.09875	8.12675
11.1375	8.07944	8.18603	8.09047	8.07695	8.08028	8.11165	8.08072	8.13477	8.12879	8.08723	8.07525	8.13731	8.09403	8.14308	8.13055	8.16005	8.10365	8.11277
11.145	8.08719	8.17555	8.09586	8.08813	8.08175	8.11702	8.07772	8.12081	8.13	8.08425	8.09208	8.14427	8.10532	8.14854	8.14613	8.15617	8.09238	8.11101
11.1525	8.08576	8.17699	8.08328	8.07896	8.08864	8.11479	8.08278	8.12284	8.11768	8.08092	8.0794	8.14736	8.11583	8.13513	8.14879	8.15914	8.10451	8.12336
11.16	8.08223	8.18256	8.08145	8.09057	8.08776	8.12438	8.07379	8.12341	8.11868	8.08961	8.08586	8.14673	8.10394	8.12675	8.14568	8.16701	8.0932	8.11566
11.1675	8.09128	8.17061	8.07945	8.09382	8.08331	8.1148	8.0808	8.1167	8.11916	8.07939	8.09086	8.14368	8.11465	8.14155	8.13447	8.16216	8.09831	8.12294
11.175	8.08286	8.17665	8.08875	8.08891	8.07887	8.11702	8.08511	8.12933	8.12417	8.07627	8.08689	8.14536	8.11553	8.14409	8.14931	8.15674	8.09074	8.11183
11.1825	8.0842	8.16831	8.07729	8.09409	8.07876	8.12502	8.08556	8.1241	8.11029	8.0811	8.08829	8.1442	8.10348	8.1363	8.14566	8.14928	8.0835	8.11441
11.19	8.08267	8.17397	8.08842	8.08798	8.07845	8.11715	8.07548	8.12274	8.12273	8.08248	8.0833	8.14383	8.11161	8.14184	8.14613	8.17977	8.0834	8.11848
11.1975	8.07637	8.17057	8.08411	8.0866	8.08502	8.11903	8.08269	8.12683	8.11755	8.09198	8.09669	8.14932	8.10372	8.14039	8.13002	8.16107	8.0942	8.12058
11.205	8.09043	8.16829	8.07619	8.08304	8.08718	8.11265	8.08041	8.12636	8.12248	8.09367	8.09515	8.14089	8.11106	8.13783	8.13507	8.15894	8.08416	8.11269
11.2125	8.08767	8.17837	8.07096	8.09365	8.07861	8.10412	8.07989	8.11613	8.1284	8.07908	8.08641	8.13995	8.11407	8.1473	8.13664	8.16321	8.09144	8.11535
11.22	8.08466	8.17945	8.08135	8.09252	8.07219	8.11959	8.08379	8.12828	8.12457	8.08921	8.08885	8.13997	8.10481	8.13855	8.1398	8.15534	8.08138	8.13063
11.2275	8.07677	8.17231	8.09065	8.08281	8.07699	8.10519	8.07774	8.11984	8.12565	8.09542	8.09261	8.13244	8.11473	8.14071	8.13595	8.15825	8.09675	8.12247
11.235	8.09658	8.18139	8.0953	8.08868	8.08829	8.11535	8.07953	8.12587	8.1282	8.09626	8.07957	8.14993	8.11317	8.1401	8.1471	8.15985	8.09074	8.12379
11.2425	8.07566	8.1852	8.06822	8.09539	8.07956	8.11618	8.0833	8.12972	8.12406	8.10275	8.09343	8.13975	8.09895	8.14028	8.13156	8.15905	8.09586	8.12053
11.25	8.08358	8.17895	8.08337	8.09431	8.08111	8.1173	8.07822	8.1248	8.12109	8.09476	8.09645	8.13548	8.10942	8.12702	8.15152	8.16108	8.09418	8.11776
11.2575	8.08498	8.18368	8.07584	8.08635	8.07749	8.11677	8.07468	8.12633	8.12068	8.07049	8.08452	8.15073	8.10922	8.15099	8.14127	8.16135	8.09091	8.11843
11.265	8.07779	8.17597	8.07342	8.08301	8.08722	8.12393	8.076	8.12618	8.11856	8.08045	8.08776	8.13535	8.10933	8.12953	8.14423	8.17089	8.10186	8.12976
11.2725	8.07789	8.17925	8.08534	8.08926	8.07597	8.12376	8.08071	8.12241	8.12552	8.08839	8.07972	8.14252	8.11155	8.14057	8.14962	8.17063	8.08984	8.12583
11.28	8.08614	8.17837	8.07364	8.08804	8.09223	8.1197	8.08164	8.12554	8.12054	8.09175	8.08849	8.1429	8.11474	8.14192	8.13802	8.17107	8.107	8.11743
11.2875	8.07496	8.17733	8.09068	8.0933	8.08799	8.12602	8.08144	8.13656	8.1229	8.07957	8.09118	8.14749	8.11825	8.1395	8.13936	8.15156	8.10153	8.1145
11.295	8.09039	8.1631	8.0821	8.0887	8.09401	8.1155	8.07399	8.13118	8.11925	8.08656	8.09018	8.14547	8.10292	8.14206	8.13905	8.16334	8.09219	8.10739
11.3025	8.07736	8.183	8.08717	8.10155	8.08406	8.11238	8.06411	8.1307	8.12313	8.07674	8.07964	8.15576	8.11371	8.13337	8.14597	8.15254	8.09721	8.12739
11.31	8.07783	8.17452	8.08715	8.09641	8.08215	8.10888	8.07713	8.11542	8.13111	8.0833	8.09847	8.1427	8.11351	8.13932	8.13673	8.14999	8.09535	8.10754
11.3175	8.08864	8.18113	8.08575	8.09068	8.08904	8.11086	8.07827	8.12787	8.1197	8.08339	8.09328	8.14334	8.10686	8.14049	8.14149	8.15831	8.08549	8.11853
11.325	8.0863	8.16823	8.0855	8.10435	8.08569	8.11672	8.06684	8.12187	8.1212	8.08903	8.08947	8.1448	8.10818	8.14067	8.13949	8.15686	8.09969	8.11561
11.3325	8.07908	8.17372	8.08069	8.08813	8.08791	8.12058	8.08025	8.12401	8.1315	8.08312	8.07567	8.14658	8.11322	8.13065	8.14342	8.16586	8.07942	8.11627
11.34	8.07976	8.16464	8.07639	8.08611	8.07829	8.10623	8.07837	8.131	8.12187	8.0895	8.09165	8.14601	8.11376	8.14404	8.14921	8.16	8.09015	8.12492
11.3475	8.09297	8.17798	8.07746	8.09605	8.08615	8.12213	8.07167	8.13145	8.12977	8.08377	8.09155	8.14314	8.11107	8.14206	8.14378	8.15142	8.09849	8.11454
11.355	8.07938	8.17131	8.0743	8.09081	8.0848	8.11083	8.08606	8.12852	8.12735	8.08774	8.0896	8.13891	8.10669	8.13701	8.14142	8.16095	8.10064	8.12764
11.3625	8.08506	8.18009	8.08577	8.09831	8.08302	8.12829	8.07971	8.11786	8.11401	8.08121	8.09148	8.14843	8.11531	8.14552	8.14793	8.15472	8.0921	8.11971
11.37	8.08117	8.18347	8.07129	8.09227	8.0815	8.11052	8.07138	8.11598	8.1346	8.082	8.09256	8.13945	8.11145	8.14539	8.13742	8.15936	8.08311	8.12139
11.3775	8.08054	8.17181	8.07624	8.09267	8.07964	8.11108	8.07965	8.1127	8.13026	8.08751	8.09637	8.13861	8.11249	8.13144	8.14012	8.15044	8.10307	8.11101
11.385	8.08612	8.18103	8.08095	8.08548	8.07885	8.10407	8.07039	8.13179	8.126	8.08685	8.08638	8.14757	8.10825	8.14556	8.14499	8.17368	8.10998	8.11493
11.3925	8.07773	8.18419	8.08092	8.09622	8.07739	8.12117	8.08452	8.12107	8.11839	8.08652	8.08781	8.14245	8.10967	8.14259	8.14954	8.15789	8.10067	8.1193
11.4	8.07928	8.17898	8.08114	8.08632	8.08472	8.1193	8.08103	8.12663	8.13001	8.08366	8.08174	8.1377	8.11762	8.14541	8.14443	8.15783	8.09121	8.11396
11.4075	8.08402	8.17589	8.07583	8.09836	8.08788	8.11412	8.08366	8.12559	8.13214	8.0832	8.08414	8.14413	8.10255	8.15208	8.13905	8.16144	8.10447	8.10916
11.415	8.08854	8.17234	8.08449	8.09657	8.0833	8.12361	8.08178	8.12252	8.13099	8.07461	8.09267	8.14183	8.11176	8.14064	8.13659	8.15561	8.097	8.1277
11.4225	8.08657	8.16987	8.07421	8.09403	8.08161	8.10833	8.07259	8.12382	8.13239	8.07968	8.08992	8.15201	8.11037	8.14678	8.15403	8.16046	8.08757	8.10942
11.43	8.08684	8.18346	8.09085	8.09344	8.07802	8.11944	8.07926	8.11571	8.13305	8.08816	8.09015	8.14797	8.11447	8.15201	8.14634	8.16446	8.0894	8.11489
11.4375	8.07772	8.17963	8.08659	8.09704	8.07881	8.11105	8.07693	8.12375	8.12473	8.09284	8.0825	8.15058	8.12197	8.14371	8.14454	8.15944	8.0903	8.11464
11.445	8.09001	8.17035	8.08649	8.09269	8.08077	8.11195	8.07887	8.13087	8.13675	8.0859	8.09198	8.14406	8.11249	8.14434	8.13801	8.15238	8.08475	8.12336
11.4525	8.07946	8.17749	8.08422	8.0903	8.08151	8.10739	8.07798	8.11657	8.11088	8.08308	8.08049	8.14367	8.10963	8.15548	8.14132	8.1487	8.1005	8.12331
11.46	8.08137	8.17443	8.08457	8.09251	8.07057	8.10749	8.07935	8.11012	8.11787	8.07868	8.0851	8.15967	8.11067	8.13742	8.13771	8.16085	8.09955	8.12208
11.4675	8.08682	8.17497	8.07952	8.09955	8.09054	8.10947	8.07952	8.12323	8.12161	8.08102	8.09378	8.14357	8.11589	8.13728	8.13853	8.15656	8.08538	8.12991
11.475	8.08344	8.16751	8.07999	8.10068	8.08111	8.11728	8.06833	8.11175	8.12562	8.07698	8.08831	8.14593	8.10869	8.14053	8.14618	8.15946	8.09007	8.12771
11.4825	8.08249	8.17171	8.09023	8.10033	8.0822	8.12442	8.08032	8.12909	8.13613	8.0826	8.08422	8.14154	8.10806	8.14135	8.13909	8.15936	8.09614	8.12574
11.49	8.09745	8.17461	8.08023	8.09631	8.08699	8.11269	8.08511	8.12787	8.11951	8.08686	8.0831	8.14754	8.11043	8.14404	8.14255	8.17101	8.09897	8.10723
11.4975	8.07735	8.18596	8.08171	8.08501	8.0754	8.11514	8.08202	8.12483	8.12203	8.08309	8.0915	8.1391	8.1074	8.1431	8.14414	8.15895	8.08782	8.12396
11.505	8.07558	8.18582	8.08138	8.09174	8.08362	8.10552	8.07689	8.12375	8.13013	8.09018	8.08575	8.14493	8.10854	8.14133	8.13782	8.16381	8.09537	8.12518
11.5125	8.07944	8.17118	8.08306	8.08794	8.07465	8.11285	8.06641	8.11545	8.12356	8.08023	8.08725	8.13389	8.11129	8.13875	8.13896	8.15952	8.0937	8.12597
11.52	8.08843	8.1658	8.07169	8.09858	8.07815	8.10748	8.07596	8.12676	8.13412	8.08597	8.09563	8.13555	8.11105	8.14457	8.15023	8.15648	8.08949	8.13068
11.5275	8.0835	8.16946	8.07979	8.08763	8.07841	8.1103	8.08215	8.13752	8.13031	8.06952	8.08269	8.13964	8.12101	8.15059	8.13526	8.15432	8.08733	8.12197
11.535	8.08419	8.171	8.07952	8.10172	8.08565	8.11219	8.08077	8.12304	8.13388	8.08748	8.08577	8.13287	8.11292	8.13751	8.13994	8.16223	8.08689	8.1183
11.5425	8.07646	8.17111	8.09078	8.09056	8.07913	8.11012	8.07527	8.11862	8.12802	8.08244	8.09229	8.14853	8.10438	8.13686	8.13673	8.15138	8.09277	8.12417
11.55	8.08397	8.17816	8.09	8.10184	8.0805	8.11239	8.08708	8.12779	8.12227	8.09439	8.09249	8.1581	8.10543	8.14615	8.14857	8.15659	8.09515	8.12688
11.5575	8.08627	8.17447	8.07342	8.10118	8.07992	8.10932	8.0777	8.13167	8.12981	8.09081	8.09659	8.14127	8.10347	8.13607	8.14169	8.16267	8.09791	8.12265
11.565	8.0877	8.17715	8.08105	8.10346	8.09298	8.10858	8.07051	8.11772	8.11949	8.07754	8.0881	8.13888	8.11438	8.15698	8.14099	8.15436	8.08833	8.11277
11.5725	8.07517	8.17632	8.0856	8.08989	8.08088	8.11076	8.06977	8.13009	8.12507	8.08788	8.09605	8.14294	8.10552	8.14385	8.14186	8.1567	8.09937	8.12934
11.58	8.08138	8.1728	8.08119	8.09591	8.08543	8.12624	8.08998	8.12143	8.1211	8.08645	8.08496	8.14526	8.11196	8.13997	8.13788	8.1627	8.09683	8.12698
11.5875	8.08388	8.1811	8.06996	8.09449	8.07187	8.11537	8.07037	8.11534	8.12039	8.09056	8.09262	8.13664	8.1055	8.14794	8.1446	8.1521	8.10176	8.124
11.595	8.08606	8.17296	8.08528	8.09898	8.0917	8.11681	8.07928	8.12179	8.12428	8.08974	8.085	8.14346	8.11477	8.14167	8.1448	8.15016	8.09609	8.12299
11.6025	8.09349	8.17327	8.08613	8.09432	8.0854	8.11565	8.06728	8.11779	8.13446	8.08417	8.08534	8.14013	8.11823	8.13865	8.13857	8.16139	8.10219	8.12441
11.61	8.07824	8.17427	8.08148	8.0884	8.0926	8.11791	8.07616	8.12149	8.133	8.07294	8.08548	8.13848	8.0996	8.15187	8.1474	8.16033	8.09033	8.11837
11.6175	8.08605	8.17978	8.0795	8.08307	8.08091	8.11812	8.07645	8.12083	8.12585	8.09088	8.09208	8.14082	8.11298	8.13883	8.14069	8.16443	8.1031	8.12589
11.625	8.07351	8.16883	8.08177	8.09171	8.07843	8.11335	8.06706	8.11372	8.12484	8.07873	8.09076	8.13901	8.11228	8.14364	8.14675	8.1561	8.09289	8.12942
11.6325	8.07562	8.17832	8.07645	8.09258	8.07751	8.10277	8.07759	8.12595	8.14076	8.07968	8.08748	8.13983	8.10948	8.14549	8.13761	8.15313	8.08481	8.12993
11.64	8.08249	8.18129	8.07793	8.10114	8.07974	8.11498	8.07627	8.12731	8.12367	8.07792	8.08324	8.14092	8.10615	8.14436	8.14213	8.15017	8.08839	8.11502
11.6475	8.0828	8.1739	8.07824	8.09537	8.07817	8.11341	8.08037	8.11308	8.13563	8.08895	8.0924	8.14454	8.11374	8.1363	8.13022	8.15371	8.09251	8.13432
11.655	8.08187	8.17619	8.07881	8.09404	8.07178	8.10289	8.07734	8.11296	8.11944	8.08815	8.08747	8.13719	8.11037	8.12795	8.13683	8.15924	8.09082	8.1166
11.6625	8.087	8.18357	8.07931	8.08799	8.08742	8.11272	8.07457	8.124	8.12402	8.07893	8.08689	8.1393	8.10207	8.15388	8.16084	8.15864	8.09427	8.1242
11.67	8.07516	8.18224	8.07137	8.08315	8.08023	8.11138	8.07609	8.12333	8.11842	8.08906	8.09609	8.14013	8.10911	8.14162	8.12557	8.16003	8.10113	8.12701
11.6775	8.07442	8.17838	8.07118	8.08347	8.08236	8.1189	8.07812	8.11641	8.12477	8.07884	8.08382	8.15275	8.10611	8.13866	8.13153	8.14906	8.0928	8.10983
11.685	8.08351	8.17079	8.08702	8.08014	8.07853	8.11438	8.07426	8.12441	8.12062	8.08522	8.08848	8.13739	8.1118	8.13901	8.14093	8.16018	8.08996	8.12682
11.6925	8.08359	8.18051	8.07026	8.10058	8.0828	8.11302	8.07998	8.1324	8.11286	8.0848	8.08845	8.1473	8.11556	8.14822	8.13917	8.15155	8.08833	8.12805
11.7	8.08003	8.18001	8.09295	8.08497	8.08902	8.11654	8.07971	8.11742	8.12671	8.10192	8.09283	8.14627	8.11841	8.13838	8.14114	8.15705	8.10248	8.12273
11.7075	8.08088	8.17793	8.07896	8.09764	8.08899	8.11817	8.07776	8.12697	8.11596	8.07913	8.0853	8.13609	8.10898	8.1471	8.14199	8.15325	8.09446	8.11482
11.715	8.0935	8.16841	8.08332	8.08835	8.07411	8.12225	8.07781	8.12595	8.13427	8.0817	8.08892	8.12944	8.10116	8.13783	8.14087	8.15541	8.09136	8.11851
11.7225	8.07417	8.17412	8.08074	8.09484	8.06781	8.10993	8.07997	8.12324	8.12755	8.09271	8.10154	8.14099	8.10277	8.14178	8.13473	8.15267	8.0874	8.12112
11.73	8.09266	8.17811	8.07606	8.07969	8.07336	8.12026	8.07752	8.12518	8.11456	8.08287	8.08383	8.13639	8.11129	8.14027	8.13382	8.15518	8.08611	8.13164
11.7375	8.07478	8.18286	8.08678	8.08309	8.06908	8.11668	8.08368	8.13227	8.12095	8.08551	8.07956	8.13785	8.11371	8.14276	8.14725	8.15346	8.10423	8.10986
11.745	8.07746	8.17202	8.08797	8.09696	8.07838	8.10397	8.07553	8.12679	8.12008	8.06951	8.08757	8.13943	8.11825	8.13689	8.14052	8.16409	8.10177	8.10849
11.7525	8.08965	8.16657	8.07339	8.08574	8.08697	8.12144	8.07274	8.1242	8.12667	8.08465	8.10158	8.13868	8.12359	8.14854	8.15022	8.16286	8.09557	8.12815
11.76	8.08454	8.16971	8.08211	8.07734	8.09263	8.10609	8.07944	8.13791	8.13341	8.09522	8.09218	8.13793	8.11725	8.14112	8.13658	8.16086	8.08424	8.11461
11.7675	8.08421	8.16513	8.07694	8.09105	8.07857	8.10858	8.07647	8.12411	8.11629	8.0842	8.08714	8.14457	8.10012	8.13881	8.13545	8.15413	8.08362	8.12929
11.775	8.08165	8.17875	8.08266	8.10335	8.08282	8.11458	8.06965	8.12394	8.12716	8.09671	8.09094	8.14812	8.09851	8.13854	8.14364	8.16321	8.09316	8.11851
11.7825	8.08244	8.19122	8.079	8.08418	8.07774	8.11617	8.07472	8.11987	8.124	8.09315	8.08554	8.13554	8.10504	8.13581	8.15487	8.15259	8.08972	8.12018
11.79	8.08876	8.17916	8.08206	8.08794	8.07842	8.11221	8.08148	8.13605	8.11917	8.08492	8.09325	8.14155	8.11413	8.15273	8.13466	8.15515	8.08727	8.12389
11.7975	8.08305	8.16631	8.09484	8.09254	8.07903	8.12068	8.07368	8.1297	8.12929	8.07584	8.09777	8.13607	8.10084	8.1506	8.14277	8.16263	8.10286	8.11516
11.805	8.07706	8.17262	8.07399	8.09224	8.0757	8.11954	8.07645	8.12169	8.12888	8.08305	8.09025	8.1471	8.1056	8.1543	8.14287	8.1591	8.09926	8.12605
11.8125	8.076	8.18663	8.07905	8.10297	8.07286	8.11909	8.08305	8.13376	8.12356	8.07514	8.08711	8.1433	8.10583	8.14299	8.14543	8.16302	8.07902	8.11789
11.82	8.0883	8.18628	8.08815	8.08871	8.07081	8.10447	8.0721	8.12175	8.12418	8.08186	8.07943	8.13859	8.10204	8.13942	8.15265	8.15971	8.08385	8.12841
11.8275	8.08362	8.18457	8.09227	8.09616	8.08302	8.10938	8.08453	8.12394	8.13702	8.06621	8.08772	8.15181	8.11024	8.14279	8.1363	8.16104	8.09311	8.12627
11.835	8.0819	8.1751	8.08257	8.09486	8.07551	8.10505	8.08449	8.12742	8.12761	8.08375	8.09308	8.14736	8.09932	8.14704	8.14041	8.16855	8.09338	8.12275
11.8425	8.08056	8.17032	8.08665	8.09895	8.08432	8.10984	8.09539	8.12395	8.11294	8.08784	8.07983	8.13654	8.10465	8.14921	8.13638	8.15953	8.1037	8.12647
11.85	8.07888	8.17386	8.08943	8.09215	8.09096	8.11665	8.06691	8.12107	8.11665	8.09036	8.08351	8.149	8.11604	8.14953	8.14482	8.15338	8.09307	8.13015
11.8575	8.08861	8.17146	8.08467	8.08891	8.0848	8.11293	8.07332	8.12255	8.12436	8.08253	8.09226	8.14773	8.10361	8.13428	8.13453	8.16773	8.09012	8.1104
11.865	8.09012	8.16898	8.09527	8.0927	8.08646	8.11513	8.07232	8.12179	8.11845	8.09832	8.09024	8.14805	8.10806	8.1385	8.13018	8.15061	8.07936	8.11474
11.8725	8.08232	8.17908	8.08139	8.08649	8.08434	8.1311	8.07571	8.11717	8.12459	8.08568	8.09617	8.13687	8.10532	8.13776	8.1436	8.17235	8.08981	8.12713
11.88	8.07173	8.17764	8.09311	8.08983	8.08406	8.12315	8.08681	8.12505	8.1261	8.09613	8.08981	8.15551	8.11496	8.14166	8.14038	8.15649	8.08999	8.11108
11.8875	8.08865	8.17846	8.08409	8.08692	8.07534	8.11409	8.08043	8.12942	8.11902	8.08748	8.08265	8.15038	8.10806	8.13519	8.13341	8.16367	8.0889	8.12165
11.895	8.07865	8.17464	8.07149	8.09696	8.08401	8.1139	8.07584	8.11513	8.12528	8.09096	8.0891	8.12939	8.11196	8.1511	8.13838	8.16048	8.10243	8.11166
11.9025	8.08059	8.17325	8.08117	8.09403	8.06709	8.10785	8.08187	8.13363	8.12744	8.07644	8.09336	8.14903	8.11047	8.12811	8.13701	8.15588	8.08817	8.11707
11.91	8.08035	8.18132	8.06985	8.09877	8.0757	8.12284	8.07953	8.11993	8.11909	8.09036	8.10149	8.14656	8.11303	8.13435	8.13628	8.15719	8.0925	8.13066
11.9175	8.08073	8.17438	8.07486	8.09431	8.08322	8.10546	8.07459	8.12167	8.12429	8.08582	8.08974	8.14293	8.1044	8.1354	8.14964	8.16159	8.09791	8.11915
11.925	8.0853	8.17676	8.08832	8.09455	8.07415	8.10846	8.07544	8.11339	8.11246	8.08235	8.08867	8.13893	8.11349	8.1416	8.12767	8.16501	8.08739	8.13513
11.9325	8.08354	8.17459	8.08701	8.09321	8.08917	8.11827	8.07081	8.12994	8.1143	8.08582	8.08863	8.14112	8.10716	8.13991	8.12974	8.159	8.0944	8.12269
11.94	8.07723	8.17246	8.08159	8.08646	8.0932	8.10923	8.07229	8.10918	8.12527	8.07449	8.09708	8.13736	8.10248	8.14294	8.13857	8.16112	8.09072	8.10871
11.9475	8.08413	8.16775	8.08572	8.09196	8.0837	8.11952	8.07417	8.11797	8.11841	8.079	8.08883	8.1419	8.10202	8.13319	8.13538	8.15876	8.08943	8.12435
11.955	8.08342	8.17743	8.07995	8.09793	8.08992	8.11493	8.07702	8.11686	8.11757	8.08544	8.0888	8.14599	8.10744	8.1294	8.13686	8.15751	8.0897	8.11519
11.9625	8.08143	8.17571	8.078	8.09248	8.07686	8.11384	8.06287	8.12047	8.11646	8.07658	8.08108	8.14541	8.1044	8.13978	8.15023	8.16137	8.08407	8.12024
11.97	8.08395	8.1711	8.08174	8.08184	8.08848	8.10979	8.07624	8.12379	8.11964	8.07941	8.08773	8.13951	8.11094	8.14328	8.13413	8.16309	8.10067	8.12314
11.9775	8.08244	8.16679	8.08798	8.0972	8.08162	8.12091	8.07388	8.13334	8.12365	8.07611	8.0826	8.14105	8.10439	8.14753	8.1379	8.15777	8.08742	8.11764
11.985	8.08319	8.17571	8.0858	8.10271	8.07978	8.10793	8.07059	8.12101	8.1288	8.08999	8.086	8.14584	8.10901	8.13922	8.14592	8.1563	8.09043	8.11979
11.9925	8.08139	8.17521	8.07601	8.09087	8.07596	8.11676	8.06745	8.12208	8.12961	8.09507	8.09011	8.14538	8.10514	8.14263	8.14678	8.15974	8.09687	8.1111
12	8.07826	8.1671	8.07927	8.09507	8.08034	8.11071	8.07386	8.13232	8.12469	8.08414	8.09149	8.14134	8.12011	8.13977	8.14914	8.15779	8.08809	8.12327
12.0075	8.07604	8.18038	8.08028	8.09376	8.07632	8.10534	8.07563	8.12148	8.11182	8.09307	8.09283	8.14466	8.10946	8.13804	8.13428	8.16282	8.08762	8.12258
12.015	8.08398	8.176	8.09325	8.10265	8.06703	8.10945	8.08064	8.12723	8.12216	8.07639	8.08638	8.13582	8.1241	8.13381	8.15129	8.15702	8.08903	8.12559
12.0225	8.07505	8.1699	8.0776	8.08534	8.08746	8.10328	8.08465	8.12026	8.1265	8.08326	8.08717	8.14451	8.10709	8.14721	8.13696	8.17666	8.10036	8.12256
12.03	8.08807	8.17205	8.07878	8.09448	8.07887	8.12113	8.07541	8.13383	8.12386	8.09079	8.07915	8.13993	8.1076	8.13364	8.14651	8.16805	8.0839	8.1133
12.0375	8.07791	8.17344	8.09292	8.08576	8.08223	8.11221	8.06863	8.12276	8.1211	8.09081	8.08599	8.13415	8.10619	8.1318	8.13602	8.1528	8.09099	8.12173
12.045	8.08376	8.18201	8.08776	8.09049	8.09452	8.10339	8.06704	8.11528	8.11944	8.084	8.09285	8.12864	8.11398	8.1424	8.14548	8.15285	8.08325	8.13163
12.0525	8.07405	8.18562	8.09102	8.09547	8.08201	8.11882	8.06791	8.1149	8.13069	8.08679	8.08511	8.15106	8.10916	8.14583	8.15214	8.1506	8.08678	8.12702
12.06	8.0797	8.173	8.07727	8.08849	8.07659	8.11588	8.08052	8.12044	8.12	8.09123	8.09104	8.14613	8.10314	8.14999	8.13191	8.15495	8.0853	8.12296
12.0675	8.07607	8.18901	8.08056	8.09418	8.07502	8.11442	8.06876	8.11563	8.12946	8.08947	8.09615	8.14334	8.10343	8.1308	8.14498	8.16468	8.0823	8.11992
12.075	8.08104	8.17276	8.09545	8.08165	8.08634	8.1051	8.07818	8.11754	8.13748	8.07616	8.0809	8.13057	8.10642	8.14853	8.14102	8.15456	8.09047	8.12349
12.0825	8.08359	8.16057	8.0759	8.1014	8.08469	8.10188	8.08292	8.11781	8.13514	8.08181	8.10015	8.13508	8.10812	8.13164	8.13654	8.15634	8.09088	8.11691
12.09	8.07733	8.17481	8.07048	8.08727	8.08196	8.1142	8.08476	8.12131	8.12379	8.08656	8.08107	8.14229	8.09471	8.13477	8.14448	8.16225	8.08867	8.1103
12.0975	8.07895	8.16551	8.07991	8.08652	8.08089	8.11194	8.08122	8.1169	8.1352	8.07613	8.08585	8.1364	8.10879	8.14552	8.13396	8.15013	8.09371	8.11296
12.105	8.08483	8.18997	8.08934	8.09064	8.07846	8.11691	8.07621	8.12506	8.11818	8.08638	8.09533	8.14239	8.11406	8.14261	8.13402	8.15962	8.09607	8.11825
12.1125	8.07623	8.17966	8.08571	8.083	8.07152	8.11188	8.07114	8.12022	8.11301	8.07954	8.08095	8.14444	8.11434	8.14566	8.14073	8.16286	8.10198	8.11485
12.12	8.08536	8.17816	8.08625	8.07947	8.07337	8.12182	8.07595	8.1097	8.1168	8.07907	8.08698	8.13426	8.11482	8.13617	8.1443	8.1573	8.08716	8.1128
12.1275	8.07796	8.17637	8.06921	8.09728	8.0758	8.11678	8.06333	8.12417	8.12352	8.0816	8.08011	8.13279	8.10252	8.14585	8.13037	8.14761	8.08945	8.11001
12.135	8.07178	8.1806	8.07444	8.08557	8.06567	8.10935	8.08238	8.1262	8.11743	8.08712	8.08325	8.14422	8.11065	8.13587	8.14397	8.15444	8.08339	8.11875
12.1425	8.09309	8.17828	8.07503	8.09239	8.08992	8.11635	8.0741	8.11638	8.13127	8.08342	8.08772	8.14269	8.10288	8.1397	8.14756	8.14986	8.09848	8.12527
12.15	8.07617	8.17372	8.0815	8.08923	8.07259	8.11777	8.07816	8.12227	8.12816	8.07872	8.08128	8.14206	8.10968	8.14378	8.13929	8.1492	8.09468	8.11503
12.1575	8.08761	8.17489	8.08484	8.08987	8.08401	8.12152	8.08261	8.11826	8.1258	8.07208	8.07885	8.13715	8.11407	8.14371	8.13905	8.1572	8.09153	8.11982
12.165	8.07876	8.1702	8.07782	8.09242	8.07874	8.11993	8.06826	8.11976	8.13185	8.06895	8.08216	8.14262	8.116	8.14561	8.14618	8.16691	8.08283	8.12009
12.1725	8.08179	8.17609	8.07972	8.09502	8.08021	8.11801	8.07879	8.12333	8.13328	8.08546	8.09975	8.13815	8.10742	8.13662	8.14254	8.15093	8.09865	8.12138
12.18	8.0911	8.18174	8.08696	8.10056	8.07557	8.11215	8.0761	8.13097	8.13767	8.0823	8.08609	8.13162	8.11174	8.14443	8.13599	8.15237	8.09204	8.12568
12.1875	8.07583	8.17261	8.07887	8.09796	8.0809	8.11388	8.08791	8.12797	8.13562	8.0824	8.07898	8.14661	8.09509	8.13962	8.14188	8.15393	8.09732	8.12135
12.195	8.07947	8.16763	8.08097	8.09225	8.08033	8.11348	8.0751	8.11943	8.1179	8.08626	8.08371	8.1359	8.0987	8.14027	8.13359	8.15654	8.09591	8.13087
12.2025	8.0755	8.17386	8.08749	8.09254	8.08719	8.11374	8.06888	8.12349	8.13577	8.09053	8.09122	8.13844	8.1002	8.12346	8.13803	8.15099	8.09229	8.12881
12.21	8.08279	8.18351	8.08001	8.09655	8.07225	8.11347	8.07214	8.13014	8.12007	8.09481	8.08392	8.14272	8.0953	8.13792	8.14627	8.15829	8.09443	8.1102
12.2175	8.07745	8.17523	8.08209	8.08539	8.0829	8.11654	8.07547	8.12499	8.12334	8.07588	8.07785	8.13778	8.12467	8.14869	8.14411	8.15275	8.08763	8.12218
12.225	8.0936	8.18055	8.07843	8.07972	8.07722	8.10705	8.07947	8.12275	8.12916	8.08587	8.08795	8.13964	8.11189	8.14554	8.13677	8.15408	8.0932	8.11689
12.2325	8.0743	8.1757	8.07519	8.09043	8.07032	8.10187	8.0732	8.12183	8.12248	8.08039	8.09583	8.13958	8.10985	8.13861	8.14639	8.15781	8.08307	8.11048
12.24	8.08535	8.16695	8.08184	8.10085	8.07012	8.1171	8.07005	8.11292	8.13025	8.07368	8.09516	8.1517	8.10899	8.14292	8.13148	8.15599	8.08209	8.13089
12.2475	8.08372	8.18006	8.06615	8.09529	8.07254	8.10947	8.07789	8.1138	8.12033	8.09145	8.08675	8.14646	8.10675	8.15065	8.13369	8.15971	8.0987	8.12372
12.255	8.0936	8.18346	8.07486	8.07861	8.08303	8.11396	8.07337	8.11975	8.12801	8.08496	8.08753	8.14628	8.10993	8.15642	8.14097	8.14994	8.09752	8.11184
12.2625	8.07599	8.16902	8.08983	8.08304	8.09046	8.11516	8.06892	8.1152	8.12263	8.09276	8.079	8.14898	8.10882	8.15111	8.14241	8.14803	8.08728	8.10632
12.27	8.08525	8.17527	8.0732	8.0938	8.08033	8.10864	8.07133	8.11991	8.12968	8.08265	8.07912	8.14664	8.10295	8.13679	8.13468	8.15706	8.08656	8.12
12.2775	8.08346	8.18105	8.07995	8.09043	8.08564	8.11249	8.0808	8.11655	8.11544	8.09313	8.08102	8.1441	8.11053	8.14486	8.13407	8.16276	8.10183	8.11305
12.285	8.08132	8.18935	8.07718	8.09451	8.07426	8.11237	8.07055	8.1161	8.12385	8.07745	8.08967	8.14206	8.10229	8.14481	8.14409	8.15332	8.08432	8.10639
12.2925	8.08604	8.1872	8.08101	8.08785	8.08057	8.10945	8.083	8.11738	8.12539	8.08303	8.0844	8.12781	8.09715	8.14168	8.14486	8.16891	8.08722	8.10732
12.3	8.07962	8.17613	8.07324	8.08425	8.08344	8.10538	8.07065	8.12501	8.11388	8.0748	8.08846	8.13796	8.12107	8.14383	8.14434	8.15414	8.09256	8.11795
12.3075	8.08427	8.17626	8.06608	8.0928	8.07675	8.11593	8.07733	8.12552	8.12054	8.08006	8.0849	8.14818	8.10852	8.12636	8.14631	8.16498	8.08053	8.12687
12.315	8.08771	8.18763	8.08812	8.08795	8.09113	8.11799	8.07965	8.11766	8.1199	8.08736	8.0892	8.13863	8.10935	8.13776	8.15152	8.15697	8.07688	8.13073
12.3225	8.08538	8.18302	8.07653	8.10098	8.08014	8.11275	8.08586	8.12306	8.12783	8.08294	8.08437	8.14014	8.10845	8.13786	8.13949	8.15893	8.09978	8.12439
12.33	8.0835	8.16998	8.08239	8.09803	8.07249	8.11512	8.07712	8.12024	8.13363	8.09379	8.09116	8.14527	8.10838	8.14963	8.13152	8.15525	8.09133	8.09917
12.3375	8.08463	8.16786	8.08661	8.09449	8.07264	8.11571	8.07518	8.12576	8.13222	8.07147	8.09465	8.13205	8.10782	8.14648	8.13392	8.16139	8.08984	8.12304
12.345	8.08949	8.1821	8.07625	8.095	8.08673	8.0976	8.07295	8.12133	8.12128	8.09046	8.08684	8.1437	8.10673	8.13714	8.14277	8.1588	8.09037	8.12125
12.3525	8.08822	8.16482	8.08315	8.0929	8.06883	8.12399	8.08093	8.12624	8.11968	8.08415	8.08686	8.14361	8.11173	8.14299	8.14562	8.1611	8.09096	8.12548
12.36	8.07536	8.17536	8.0783	8.09236	8.0952	8.11133	8.08201	8.11844	8.13173	8.08536	8.08558	8.14084	8.11122	8.14091	8.14797	8.16742	8.07866	8.12022
12.3675	8.08014	8.175	8.0755	8.09602	8.0846	8.10386	8.08239	8.12442	8.13596	8.08477	8.09106	8.13606	8.10968	8.13703	8.1382	8.14845	8.08871	8.1115
12.375	8.08364	8.16886	8.08482	8.1026	8.06905	8.11197	8.07488	8.12145	8.12154	8.08492	8.09012	8.13676	8.11091	8.14885	8.14284	8.15881	8.07812	8.1224
12.3825	8.08521	8.17232	8.07797	8.08673	8.08587	8.11351	8.08503	8.12238	8.12664	8.09019	8.09327	8.13943	8.10664	8.13511	8.142	8.15762	8.09161	8.11725
12.39	8.08341	8.18828	8.07327	8.08967	8.06849	8.12301	8.07939	8.12402	8.10597	8.08767	8.08035	8.14516	8.10286	8.13919	8.13266	8.15785	8.10687	8.11665
12.3975	8.07209	8.18676	8.08314	8.09632	8.08169	8.11795	8.06687	8.10974	8.11996	8.08297	8.09352	8.14595	8.10806	8.13193	8.13866	8.15473	8.0881	8.12424
12.405	8.08174	8.18295	8.08209	8.08462	8.07932	8.11653	8.0705	8.11424	8.13723	8.07755	8.07655	8.14379	8.10862	8.14207	8.14306	8.16099	8.09904	8.11817
12.4125	8.07821	8.17928	8.08214	8.08663	8.08228	8.12197	8.07016	8.11466	8.12614	8.09522	8.08741	8.14035	8.11229	8.15106	8.13647	8.15302	8.09418	8.11658
12.42	8.07644	8.17154	8.07867	8.08627	8.07323	8.11646	8.08488	8.12197	8.11949	8.0699	8.07878	8.1359	8.10003	8.12376	8.13468	8.14834	8.0858	8.11365
12.4275	8.08215	8.1714	8.08832	8.08664	8.08531	8.10848	8.08057	8.12218	8.13642	8.0772	8.0768	8.14012	8.10331	8.1365	8.13939	8.15556	8.08971	8.11199
12.435	8.08769	8.17465	8.08322	8.09127	8.08906	8.11624	8.07689	8.12151	8.12792	8.09408	8.08788	8.12964	8.12	8.1473	8.13544	8.15873	8.09616	8.12226
12.4425	8.08879	8.16992	8.06752	8.09616	8.08321	8.11885	8.06775	8.12124	8.13542	8.09054	8.0827	8.14046	8.11051	8.14006	8.14148	8.1614	8.09561	8.1206
12.45	8.09003	8.16558	8.08597	8.07876	8.08484	8.11589	8.0784	8.1377	8.12384	8.08264	8.09294	8.13235	8.1086	8.14348	8.13566	8.16384	8.09144	8.11812
12.4575	8.08113	8.17283	8.07843	8.07859	8.08023	8.1161	8.07678	8.11999	8.11975	8.07986	8.07984	8.14131	8.1134	8.13581	8.12793	8.16187	8.09144	8.11876
12.465	8.08699	8.17396	8.08317	8.09204	8.07534	8.11863	8.07576	8.11483	8.11497	8.07549	8.08498	8.14364	8.10441	8.1377	8.13949	8.14975	8.08711	8.11914
12.4725	8.08998	8.17523	8.07645	8.08887	8.07891	8.11018	8.07647	8.12369	8.12065	8.08998	8.08853	8.13228	8.10332	8.13696	8.14538	8.15204	8.0875	8.12108
12.48	8.07675	8.17883	8.07616	8.08547	8.07406	8.10989	8.07157	8.12431	8.13225	8.06953	8.09045	8.14619	8.11769	8.12938	8.13462	8.15754	8.09566	8.11381
12.4875	8.08289	8.17659	8.072	8.09832	8.09424	8.12197	8.07355	8.11242	8.12423	8.08532	8.0888	8.13011	8.11634	8.14741	8.14255	8.15316	8.08911	8.11549
12.495	8.09204	8.16987	8.07449	8.09248	8.08108	8.10257	8.07367	8.11706	8.13599	8.08336	8.08089	8.1447	8.098	8.14425	8.14186	8.15453	8.08351	8.11354
12.5025	8.0682	8.17282	8.06984	8.09344	8.08101	8.10892	8.0766	8.12177	8.11275	8.08154	8.08896	8.14986	8.1117	8.14165	8.13749	8.16023	8.09226	8.11794
12.51	8.08246	8.17418	8.08105	8.08848	8.07345	8.11513	8.0863	8.12574	8.11557	8.09199	8.08235	8.13318	8.1031	8.13432	8.14419	8.15182	8.09032	8.11539
12.5175	8.06988	8.17361	8.08561	8.08844	8.07844	8.11119	8.07576	8.11682	8.11769	8.08101	8.08894	8.14236	8.10303	8.14282	8.13774	8.1556	8.08609	8.12689
12.525	8.07177	8.18073	8.07384	8.09689	8.07277	8.11994	8.07105	8.12016	8.1372	8.07952	8.08065	8.12995	8.11168	8.14379	8.14221	8.16854	8.09465	8.12862
12.5325	8.06984	8.18003	8.07775	8.09214	8.08484	8.11095	8.06797	8.13054	8.12767	8.08559	8.0897	8.14663	8.10759	8.13916	8.13334	8.1461	8.09946	8.12258
12.54	8.06993	8.17348	8.07894	8.08979	8.07077	8.11163	8.07341	8.12891	8.12418	8.07864	8.08515	8.1326	8.1125	8.14803	8.14078	8.15411	8.08294	8.11992
12.5475	8.08035	8.17557	8.08088	8.08105	8.089	8.11104	8.07533	8.11672	8.11885	8.08907	8.07423	8.1489	8.12215	8.13349	8.12774	8.1546	8.09147	8.11312
12.555	8.07442	8.17678	8.0771	8.08502	8.07463	8.11314	8.08415	8.11798	8.12114	8.07321	8.09332	8.13627	8.10892	8.14184	8.13866	8.16173	8.08457	8.11039
12.5625	8.08672	8.17527	8.07658	8.09145	8.08309	8.10364	8.0732	8.12242	8.12569	8.08417	8.07914	8.14022	8.11674	8.14314	8.1398	8.15999	8.08272	8.11272
12.57	8.0807	8.17036	8.08899	8.08967	8.06959	8.11707	8.07793	8.11843	8.1264	8.0982	8.08832	8.13328	8.11072	8.13733	8.12624	8.16503	8.08439	8.12356
12.5775	8.07617	8.16547	8.08448	8.08985	8.079	8.10858	8.07143	8.12987	8.12631	8.07769	8.08534	8.1366	8.11204	8.14004	8.12744	8.15368	8.08794	8.12746
12.585	8.07917	8.1672	8.08165	8.09642	8.07086	8.10452	8.07705	8.13249	8.11211	8.08773	8.07544	8.13163	8.1052	8.13984	8.14435	8.15671	8.09085	8.11166
12.5925	8.07925	8.17666	8.07349	8.0979	8.08536	8.12221	8.08633	8.12539	8.13179	8.08301	8.08557	8.13766	8.09914	8.13454	8.13719	8.14156	8.09845	8.12244
12.6	8.08004	8.17788	8.0702	8.08881	8.07899	8.11796	8.0741	8.11879	8.12077	8.07626	8.09517	8.13757	8.10414	8.14526	8.13067	8.15751	8.07922	8.11548
12.6075	8.08097	8.16936	8.06817	8.09174	8.07701	8.11262	8.0902	8.10864	8.12818	8.09044	8.09217	8.13117	8.09574	8.1418	8.14244	8.16534	8.08587	8.12044
12.615	8.08386	8.17442	8.07015	8.09095	8.06598	8.10486	8.07407	8.11197	8.11909	8.09105	8.08983	8.13473	8.10922	8.14301	8.14759	8.14902	8.08893	8.10891
12.6225	8.08219	8.1683	8.07565	8.08988	8.07726	8.10426	8.08017	8.12044	8.12353	8.08612	8.07745	8.1348	8.10956	8.14039	8.14839	8.15346	8.09187	8.12294
12.63	8.0808	8.18222	8.0839	8.09978	8.07741	8.11511	8.07477	8.1175	8.13069	8.08134	8.08927	8.14667	8.09603	8.14036	8.14307	8.1451	8.08505	8.11893
12.6375	8.07782	8.17704	8.08086	8.0997	8.07445	8.12089	8.06985	8.12203	8.1207	8.07476	8.09059	8.1381	8.11404	8.14363	8.1364	8.14972	8.09301	8.11444
12.645	8.06455	8.18442	8.07395	8.08567	8.08006	8.11287	8.07378	8.1187	8.12302	8.08195	8.0931	8.15181	8.1045	8.14548	8.15364	8.16111	8.08829	8.11613
12.6525	8.08874	8.16455	8.07584	8.09051	8.08413	8.11871	8.07765	8.13109	8.12584	8.08711	8.08805	8.13272	8.10954	8.12783	8.13673	8.15572	8.09588	8.11411
12.66	8.07951	8.17167	8.07812	8.07762	8.07661	8.11498	8.0772	8.12011	8.1245	8.07551	8.0895	8.14101	8.09792	8.15083	8.14079	8.16109	8.08568	8.11824
12.6675	8.0807	8.17191	8.08465	8.09132	8.07805	8.1038	8.06363	8.11647	8.1244	8.08255	8.0891	8.14616	8.10365	8.13313	8.12728	8.15901	8.09587	8.10695
12.675	8.08155	8.17284	8.0668	8.094	8.07539	8.11969	8.06911	8.12506	8.12435	8.08078	8.08056	8.14797	8.1054	8.14749	8.14365	8.15251	8.09748	8.11307
12.6825	8.08595	8.17658	8.08519	8.0967	8.07335	8.11679	8.08004	8.11822	8.1357	8.08571	8.08081	8.14085	8.10427	8.14389	8.13274	8.1592	8.08176	8.10743
12.69	8.08781	8.18294	8.08932	8.0915	8.08342	8.11623	8.06998	8.13182	8.12757	8.08799	8.0833	8.12816	8.10605	8.14172	8.1375	8.16085	8.08471	8.11805
12.6975	8.07826	8.17733	8.07281	8.08692	8.07823	8.12162	8.06544	8.12515	8.1184	8.08804	8.09037	8.1322	8.10919	8.14012	8.13516	8.14551	8.09179	8.11141
12.705	8.07007	8.1667	8.07983	8.09196	8.07073	8.10693	8.07473	8.10992	8.11974	8.07866	8.08975	8.14882	8.10617	8.13988	8.13199	8.15499	8.08814	8.10656
12.7125	8.08885	8.1725	8.07028	8.09188	8.06984	8.11929	8.07231	8.12097	8.11302	8.08431	8.09189	8.12802	8.10261	8.13791	8.14295	8.16096	8.08121	8.11864
12.72	8.07905	8.17171	8.07207	8.08825	8.073	8.11323	8.06715	8.11435	8.1265	8.0918	8.0872	8.14501	8.10682	8.13854	8.14343	8.15773	8.09157	8.11265
12.7275	8.08239	8.17369	8.07575	8.08673	8.06967	8.11169	8.08047	8.1208	8.12368	8.08042	8.08181	8.14993	8.09917	8.14825	8.15073	8.16066	8.09826	8.11846
12.735	8.07141	8.17062	8.07773	8.08275	8.08307	8.10894	8.08177	8.12233	8.12346	8.08244	8.0901	8.13542	8.09973	8.14074	8.14586	8.15642	8.09737	8.11682
12.7425	8.08295	8.17552	8.07098	8.08365	8.07924	8.11274	8.07415	8.11917	8.12753	8.07181	8.09596	8.14908	8.11475	8.13586	8.13463	8.15785	8.09724	8.11923
12.75	8.08681	8.16681	8.08631	8.09303	8.0864	8.11865	8.06826	8.1116	8.11817	8.08069	8.08387	8.14318	8.10377	8.13931	8.14098	8.15461	8.0933	8.11961
12.7575	8.06946	8.17434	8.07108	8.08649	8.07642	8.12425	8.07146	8.11783	8.1267	8.07633	8.08145	8.15051	8.11602	8.14026	8.13929	8.15791	8.09579	8.1258
12.765	8.07743	8.17402	8.07919	8.09766	8.07892	8.11791	8.08172	8.11582	8.11446	8.08012	8.08269	8.13868	8.09941	8.13861	8.13709	8.14943	8.09062	8.11911
12.7725	8.08277	8.16022	8.08097	8.09117	8.07306	8.11775	8.0747	8.11457	8.12068	8.08311	8.08598	8.13854	8.10987	8.14587	8.14125	8.15703	8.08868	8.11812
12.78	8.08129	8.17598	8.07703	8.08502	8.08318	8.1098	8.08299	8.12377	8.11631	8.06833	8.08669	8.13664	8.11296	8.14603	8.14337	8.15024	8.09942	8.11105
12.7875	8.08337	8.1769	8.07533	8.08772	8.07104	8.12118	8.06492	8.12164	8.12661	8.09153	8.08832	8.13427	8.10124	8.14755	8.13556	8.16731	8.08719	8.12364
12.795	8.08934	8.17628	8.08036	8.0895	8.07168	8.10683	8.07773	8.11369	8.13095	8.07335	8.08714	8.14669	8.10364	8.1339	8.13838	8.14743	8.08982	8.11114
12.8025	8.07918	8.16296	8.08042	8.09057	8.0763	8.11375	8.07164	8.11876	8.11367	8.06977	8.0841	8.14213	8.1026	8.1326	8.1327	8.15269	8.09307	8.12585
12.81	8.08381	8.16982	8.06814	8.09564	8.07272	8.11146	8.07628	8.12726	8.1191	8.08502	8.07396	8.13021	8.11638	8.15612	8.13486	8.15071	8.09602	8.12986
12.8175	8.07848	8.16333	8.0849	8.08496	8.0703	8.11024	8.0739	8.11292	8.12829	8.08262	8.08157	8.14163	8.11566	8.15152	8.1348	8.15584	8.08312	8.12892
12.825	8.07814	8.16848	8.07454	8.08678	8.07289	8.11917	8.08466	8.11746	8.11753	8.08292	8.09212	8.1272	8.10787	8.14532	8.13829	8.16274	8.09648	8.1115
12.8325	8.07419	8.17695	8.08065	8.09433	8.07608	8.11648	8.08335	8.11733	8.13381	8.08588	8.08256	8.1325	8.10393	8.13741	8.14089	8.14293	8.08878	8.12222
12.84	8.07562	8.17746	8.08624	8.07837	8.06323	8.12668	8.06573	8.12047	8.12511	8.08383	8.08049	8.13969	8.10847	8.13435	8.13736	8.14527	8.09518	8.12785
12.8475	8.07879	8.18359	8.0839	8.09257	8.07395	8.11206	8.07835	8.11658	8.12752	8.0867	8.08741	8.13877	8.10562	8.13342	8.13377	8.16121	8.0763	8.11933
12.855	8.07499	8.15802	8.08043	8.08859	8.07895	8.11252	8.08033	8.11706	8.11593	8.08487	8.08143	8.14485	8.10618	8.13772	8.13743	8.15192	8.0801	8.11328
12.8625	8.08449	8.16702	8.08173	8.08434	8.07523	8.114	8.07453	8.12969	8.11379	8.08352	8.07839	8.14032	8.10713	8.13729	8.1358	8.16442	8.09201	8.11195
12.87	8.07827	8.17459	8.08649	8.09044	8.07785	8.12811	8.0836	8.12551	8.11829	8.08491	8.08872	8.14314	8.11051	8.13549	8.14492	8.16057	8.0899	8.11496
12.8775	8.0783	8.1695	8.08631	8.08052	8.07764	8.11343	8.06282	8.11527	8.12668	8.08981	8.0846	8.14879	8.10732	8.1317	8.13366	8.15848	8.08108	8.11637
12.885	8.08514	8.17396	8.07768	8.10097	8.07613	8.10757	8.07737	8.11836	8.12242	8.07159	8.08808	8.14312	8.12262	8.13845	8.14007	8.15733	8.08857	8.12019
12.8925	8.07679	8.17426	8.06756	8.09457	8.08273	8.11132	8.09046	8.11751	8.12342	8.09639	8.08191	8.14662	8.10163	8.14014	8.1429	8.15384	8.09387	8.11268
12.9	8.07289	8.16844	8.0888	8.08663	8.08619	8.12472	8.0856	8.12379	8.13916	8.07547	8.08875	8.1334	8.11188	8.14298	8.14586	8.16681	8.08744	8.1233
12.9075	8.07353	8.17177	8.07417	8.09542	8.08511	8.11844	8.07642	8.123	8.12422	8.08652	8.07763	8.13709	8.11033	8.13748	8.14371	8.15838	8.08328	8.11759
12.915	8.08487	8.16598	8.07506	8.08846	8.08273	8.1125	8.07759	8.11692	8.11977	8.07972	8.06847	8.12946	8.11187	8.13554	8.1345	8.15153	8.0885	8.11923
12.9225	8.08337	8.17196	8.07927	8.10066	8.06754	8.1178	8.06653	8.11376	8.12252	8.07909	8.07479	8.14953	8.09618	8.151	8.13809	8.16085	8.09478	8.11959
12.93	8.08352	8.16505	8.08345	8.08701	8.08107	8.1247	8.07019	8.11007	8.11739	8.09092	8.07952	8.14374	8.10187	8.15481	8.13624	8.15208	8.08913	8.11828
12.9375	8.07635	8.17413	8.07504	8.09184	8.09159	8.11104	8.07927	8.1194	8.11489	8.07679	8.09081	8.14982	8.1054	8.12793	8.13539	8.1586	8.09475	8.12134
12.945	8.08248	8.16844	8.07889	8.09442	8.07921	8.11141	8.07752	8.12203	8.11195	8.08154	8.09258	8.13779	8.10451	8.1254	8.13588	8.15211	8.09134	8.11033
12.9525	8.07865	8.16883	8.08486	8.09108	8.07847	8.10752	8.07623	8.11887	8.12504	8.08804	8.09072	8.14274	8.1025	8.14467	8.13668	8.15815	8.09775	8.12488
12.96	8.07385	8.1755	8.07813	8.08991	8.07975	8.11956	8.09075	8.11413	8.12562	8.08833	8.07757	8.12745	8.11916	8.13912	8.13251	8.14762	8.08609	8.12815
12.9675	8.08637	8.18364	8.0854	8.08992	8.08391	8.11245	8.07083	8.12668	8.1315	8.08639	8.08551	8.13437	8.11677	8.14378	8.13587	8.16859	8.085	8.11897
12.975	8.07524	8.17215	8.06983	8.09117	8.0761	8.12668	8.08596	8.13282	8.11872	8.08361	8.08066	8.14075	8.09589	8.13706	8.13284	8.15843	8.08962	8.13073
12.9825	8.06857	8.16868	8.07991	8.09132	8.07688	8.10938	8.0766	8.12324	8.12406	8.08971	8.07675	8.14774	8.10547	8.13167	8.13932	8.14851	8.08663	8.1178
12.99	8.09024	8.17312	8.07513	8.10052	8.06988	8.12278	8.07325	8.11621	8.11888	8.08338	8.0921	8.13972	8.09995	8.13555	8.13573	8.14567	8.08879	8.10124
12.9975	8.07413	8.17049	8.06889	8.08681	8.07447	8.11343	8.07115	8.11458	8.11974	8.08701	8.07962	8.14266	8.11447	8.12681	8.13885	8.15983	8.08814	8.12583
13.005	8.07838	8.17825	8.07708	8.09109	8.07059	8.11414	8.07396	8.11453	8.128	8.07041	8.08069	8.13778	8.10744	8.13967	8.12095	8.16079	8.07478	8.11107
13.0125	8.08081	8.17083	8.08522	8.08101	8.08345	8.10778	8.06758	8.13052	8.11935	8.0816	8.08857	8.1417	8.10966	8.13863	8.12816	8.17634	8.08667	8.11084
13.02	8.08297	8.16691	8.08752	8.08644	8.07318	8.11092	8.07801	8.12739	8.119	8.07695	8.08578	8.13846	8.10859	8.12844	8.14035	8.16925	8.08994	8.10573
13.0275	8.08562	8.17298	8.0841	8.08614	8.07708	8.11126	8.06981	8.11288	8.12284	8.0711	8.09347	8.13603	8.1141	8.13919	8.13899	8.15312	8.08701	8.11071
13.035	8.07845	8.16676	8.07528	8.09151	8.07332	8.11309	8.078	8.12309	8.12244	8.08695	8.08232	8.14273	8.11321	8.14419	8.13761	8.15213	8.09538	8.12564
13.0425	8.07943	8.17921	8.08117	8.08369	8.07736	8.11522	8.07067	8.13113	8.12504	8.0774	8.08344	8.13492	8.10828	8.14497	8.14376	8.14908	8.08575	8.12134
13.05	8.08253	8.16998	8.07043	8.09506	8.07095	8.11392	8.07846	8.1189	8.11879	8.08637	8.0848	8.13713	8.11453	8.14562	8.14001	8.15931	8.09021	8.12452
13.0575	8.0842	8.18016	8.08198	8.09588	8.0837	8.11067	8.07155	8.11015	8.11486	8.08035	8.089	8.13344	8.10228	8.13797	8.14536	8.15902	8.09267	8.1279
13.065	8.08296	8.17651	8.085	8.08539	8.07708	8.10824	8.07336	8.11788	8.12304	8.08153	8.08623	8.14169	8.11302	8.1441	8.13207	8.16477	8.08167	8.12015
13.0725	8.08135	8.16949	8.07394	8.09385	8.07237	8.12272	8.08208	8.11758	8.13886	8.07758	8.09328	8.14546	8.11028	8.13561	8.14331	8.14997	8.09471	8.12561
13.08	8.07927	8.17607	8.08925	8.10742	8.06977	8.11243	8.06616	8.10808	8.12265	8.08918	8.07741	8.13743	8.10817	8.13632	8.13755	8.15956	8.08339	8.12175
13.0875	8.09035	8.16131	8.07898	8.08895	8.07429	8.11288	8.06053	8.12209	8.12399	8.08306	8.08072	8.13498	8.11005	8.14386	8.13293	8.15673	8.07646	8.10931
13.095	8.08339	8.1656	8.07292	8.09383	8.0754	8.10854	8.06505	8.11525	8.12479	8.06999	8.0726	8.13454	8.10563	8.14425	8.144	8.15005	8.08717	8.10836
13.1025	8.07544	8.17332	8.07803	8.08585	8.08558	8.10442	8.08065	8.12774	8.13282	8.08568	8.08749	8.14207	8.10939	8.14222	8.13126	8.16438	8.07974	8.1191
13.11	8.08371	8.16658	8.08494	8.08438	8.07663	8.10709	8.06798	8.11329	8.12858	8.08214	8.08113	8.14426	8.10426	8.13552	8.12281	8.15826	8.08202	8.12418
13.1175	8.08004	8.16702	8.07897	8.07711	8.07597	8.10912	8.06848	8.11173	8.12714	8.08765	8.07704	8.14065	8.10562	8.14468	8.14662	8.15669	8.09226	8.11714
13.125	8.08202	8.16288	8.08476	8.08605	8.07015	8.10886	8.07324	8.11197	8.12733	8.08797	8.08232	8.13954	8.11257	8.14886	8.13306	8.15305	8.09559	8.12482
13.1325	8.07695	8.1821	8.07765	8.09646	8.0763	8.10164	8.07223	8.1188	8.11618	8.08422	8.08548	8.14739	8.11504	8.13926	8.12938	8.15522	8.09143	8.12604
13.14	8.07978	8.17609	8.08664	8.09254	8.07672	8.11425	8.07597	8.11338	8.11289	8.07715	8.08042	8.13352	8.10269	8.139	8.14213	8.16776	8.08809	8.1237
13.1475	8.08654	8.17305	8.08036	8.091	8.06585	8.10553	8.08762	8.12557	8.1241	8.07758	8.08089	8.12907	8.1176	8.14412	8.1399	8.14571	8.0931	8.11805
13.155	8.08387	8.17557	8.08962	8.09534	8.08506	8.10725	8.07	8.12078	8.10656	8.08459	8.08183	8.13636	8.10677	8.14063	8.13019	8.15454	8.08833	8.12029
13.1625	8.07808	8.1752	8.08422	8.09438	8.07856	8.11297	8.07633	8.11492	8.12118	8.0797	8.08488	8.13376	8.11005	8.13042	8.14066	8.16418	8.09537	8.11444
13.17	8.08156	8.17064	8.0719	8.07957	8.0889	8.10877	8.0788	8.12258	8.1335	8.07185	8.07918	8.1353	8.10841	8.14289	8.12663	8.15071	8.09086	8.11503
13.1775	8.07984	8.1664	8.08287	8.07356	8.07296	8.1067	8.07152	8.12435	8.12321	8.07583	8.07627	8.13508	8.10134	8.13257	8.14249	8.15025	8.08522	8.12949
13.185	8.07843	8.16982	8.07825	8.08598	8.08426	8.11785	8.07411	8.1259	8.12968	8.08031	8.07359	8.13301	8.10591	8.14151	8.1391	8.16061	8.09026	8.11086
13.1925	8.07798	8.17398	8.08425	8.09466	8.0719	8.10495	8.0794	8.1217	8.12219	8.08576	8.08336	8.1451	8.10741	8.12857	8.13403	8.15533	8.08614	8.10987
13.2	8.07983	8.18118	8.07024	8.08624	8.07252	8.10562	8.0644	8.12176	8.12911	8.07673	8.08416	8.13053	8.0969	8.13921	8.14835	8.16465	8.0916	8.12735
13.2075	8.08353	8.16813	8.0746	8.08452	8.08476	8.10807	8.08787	8.13067	8.12505	8.07641	8.08355	8.13174	8.11847	8.14017	8.1371	8.1603	8.08934	8.11944
13.215	8.07057	8.15808	8.08397	8.0865	8.06973	8.10371	8.08111	8.11601	8.11674	8.07801	8.08136	8.13559	8.11131	8.13771	8.14348	8.15469	8.08908	8.11509
13.2225	8.07685	8.1675	8.08125	8.09204	8.07461	8.11556	8.07994	8.12763	8.11934	8.08377	8.0857	8.14585	8.09514	8.1482	8.13484	8.15845	8.09114	8.11874
13.23	8.06832	8.17017	8.0696	8.08341	8.08425	8.10826	8.07221	8.11703	8.12261	8.08206	8.07642	8.14249	8.10912	8.14272	8.13541	8.16118	8.08953	8.12337
13.2375	8.07368	8.1719	8.08511	8.08875	8.07176	8.10683	8.08448	8.12067	8.12461	8.07816	8.08067	8.15072	8.10049	8.13389	8.14907	8.15692	8.09784	8.12081
13.245	8.07857	8.16788	8.08156	8.09221	8.07291	8.10968	8.06742	8.11613	8.12716	8.07869	8.07775	8.13561	8.10799	8.13601	8.1374	8.15981	8.08246	8.12017
13.2525	8.07692	8.16728	8.08076	8.08131	8.08593	8.12626	8.0677	8.11188	8.12133	8.08233	8.09594	8.1357	8.10231	8.1295	8.14194	8.14123	8.09305	8.11427
13.26	8.08293	8.1663	8.07553	8.08366	8.07385	8.11468	8.07859	8.12235	8.12387	8.07409	8.09079	8.12778	8.10774	8.1375	8.13914	8.15587	8.08028	8.1163
13.2675	8.07591	8.17386	8.071	8.09347	8.08312	8.11608	8.08127	8.1313	8.1305	8.07849	8.07573	8.14149	8.11526	8.13423	8.14217	8.16186	8.08601	8.11491
13.275	8.08739	8.17053	8.07794	8.08322	8.07569	8.11615	8.07841	8.11071	8.10901	8.0849	8.07977	8.14961	8.10828	8.13655	8.14006	8.15581	8.08584	8.12255
13.2825	8.08165	8.16959	8.07504	8.08798	8.07411	8.11438	8.07251	8.11746	8.11739	8.07168	8.0765	8.14245	8.10683	8.1392	8.14184	8.15523	8.08649	8.11399
13.29	8.0742	8.17217	8.07291	8.08272	8.06792	8.11247	8.06702	8.12407	8.11694	8.08589	8.07701	8.13642	8.10184	8.14589	8.14353	8.15805	8.09046	8.11248
13.2975	8.0767	8.16628	8.07899	8.09109	8.07715	8.11406	8.06832	8.12277	8.11055	8.08748	8.07628	8.14072	8.10607	8.15017	8.14151	8.15622	8.08766	8.12341
13.305	8.07086	8.1792	8.08078	8.09289	8.07589	8.11285	8.06735	8.12721	8.12142	8.08491	8.06861	8.14017	8.10756	8.13597	8.13597	8.15993	8.09402	8.12212
13.3125	8.08359	8.16566	8.0639	8.09187	8.07164	8.10579	8.06132	8.12046	8.11557	8.07564	8.08227	8.13176	8.11667	8.1239	8.134	8.14915	8.09363	8.11388
13.32	8.08057	8.17011	8.06755	8.0872	8.0769	8.11358	8.07638	8.106	8.1149	8.07222	8.07887	8.13667	8.10707	8.13935	8.13656	8.1504	8.08792	8.11101
13.3275	8.07934	8.17199	8.07864	8.09306	8.08033	8.10541	8.06968	8.12765	8.12546	8.07636	8.08425	8.13634	8.10711	8.1326	8.12935	8.1598	8.09058	8.12902
13.335	8.08463	8.1728	8.07906	8.09571	8.07426	8.11218	8.07534	8.11406	8.12958	8.08155	8.07702	8.13695	8.10345	8.121	8.13928	8.15054	8.08074	8.12946
13.3425	8.07683	8.17322	8.07513	8.09126	8.06768	8.11084	8.0728	8.12016	8.12697	8.07737	8.08296	8.1425	8.10129	8.14533	8.12997	8.15467	8.0867	8.12416
13.35	8.07058	8.16536	8.08582	8.08712	8.08148	8.11228	8.0734	8.12296	8.11511	8.08288	8.08753	8.15101	8.1116	8.13964	8.14217	8.15897	8.09132	8.11309
13.3575	8.07692	8.17339	8.07789	8.10176	8.06297	8.10645	8.06307	8.11985	8.12586	8.07742	8.07919	8.13284	8.0975	8.13885	8.13441	8.16305	8.08352	8.11416
13.365	8.07264	8.17246	8.0837	8.09474	8.07072	8.10864	8.07311	8.11328	8.11179	8.08083	8.07844	8.14234	8.11844	8.13569	8.12986	8.16526	8.09665	8.12004
13.3725	8.07393	8.16565	8.07431	8.08572	8.07897	8.09899	8.08313	8.12065	8.11144	8.08158	8.08352	8.15162	8.10211	8.12586	8.13041	8.15573	8.10192	8.12262
13.38	8.08295	8.17189	8.07878	8.09014	8.08696	8.11004	8.08989	8.12446	8.1179	8.08323	8.09135	8.14104	8.10365	8.14063	8.13226	8.15012	8.08871	8.11494
13.3875	8.07712	8.16652	8.08104	8.07523	8.0772	8.10671	8.07275	8.11819	8.11691	8.08608	8.08547	8.15454	8.10799	8.14172	8.1386	8.1606	8.08938	8.11837
13.395	8.07717	8.16739	8.0854	8.09356	8.07158	8.10979	8.07592	8.11312	8.12573	8.08738	8.08459	8.13426	8.10203	8.1479	8.13059	8.16187	8.09368	8.13661
13.4025	8.08176	8.17018	8.08431	8.09768	8.08621	8.10301	8.07358	8.11738	8.12581	8.08364	8.08085	8.1431	8.11297	8.12781	8.13291	8.14652	8.08634	8.12159
13.41	8.064	8.17327	8.07852	8.08174	8.07922	8.11198	8.0676	8.11654	8.12086	8.09239	8.08229	8.12878	8.0957	8.14776	8.14063	8.15836	8.0967	8.12384
13.4175	8.07174	8.16546	8.08193	8.0964	8.06692	8.1023	8.08326	8.12836	8.11514	8.07993	8.08819	8.14625	8.10741	8.14696	8.13868	8.15223	8.0861	8.12925
13.425	8.07399	8.16939	8.07285	8.09152	8.07441	8.11086	8.07794	8.12599	8.11992	8.09459	8.08253	8.14004	8.09981	8.13827	8.13918	8.16874	8.08532	8.11605
13.4325	8.08202	8.16611	8.07317	8.09616	8.08535	8.10244	8.06528	8.11838	8.11397	8.08146	8.08542	8.1343	8.09849	8.12865	8.13132	8.15272	8.10551	8.12103
13.44	8.09637	8.17002	8.07047	8.09222	8.07472	8.10224	8.08321	8.11351	8.11138	8.07935	8.08812	8.14129	8.1002	8.14287	8.13587	8.16077	8.09197	8.11533
13.4475	8.08243	8.17162	8.08236	8.09232	8.07278	8.11588	8.07246	8.11849	8.11127	8.08287	8.08455	8.13873	8.09848	8.14367	8.14747	8.15467	8.07286	8.11815
13.455	8.0915	8.16996	8.07629	8.09845	8.06019	8.10933	8.08087	8.12204	8.12521	8.0784	8.08672	8.13759	8.10781	8.13628	8.14922	8.13631	8.08961	8.11361
13.4625	8.07669	8.17526	8.07315	8.09135	8.07766	8.10835	8.07596	8.12165	8.11049	8.08857	8.09156	8.13627	8.1096	8.13893	8.13492	8.15021	8.08178	8.11791
13.47	8.07863	8.16269	8.08554	8.09155	8.07553	8.10491	8.07783	8.11339	8.1137	8.0827	8.07784	8.14346	8.10559	8.13869	8.13709	8.1498	8.08092	8.11927
13.4775	8.08074	8.17205	8.07733	8.09093	8.07516	8.12248	8.0742	8.12764	8.11825	8.09778	8.0828	8.1463	8.12134	8.14424	8.13868	8.15004	8.09522	8.11032
13.485	8.0769	8.16329	8.0838	8.09366	8.07094	8.11415	8.0726	8.12684	8.12905	8.08808	8.0853	8.13874	8.11143	8.1493	8.1332	8.15731	8.0933	8.12426
13.4925	8.07453	8.16914	8.07526	8.08393	8.06466	8.10235	8.06562	8.12247	8.11511	8.08125	8.0958	8.13653	8.10132	8.15193	8.14318	8.15665	8.08177	8.11691
13.5	8.07296	8.17123	8.07971	8.08613	8.08358	8.11617	8.07815	8.11807	8.12654	8.0817	8.0898	8.13776	8.10347	8.13027	8.13893	8.14713	8.08744	8.10819
13.5075	8.08078	8.187	8.07195	8.10069	8.07704	8.10921	8.07528	8.11253	8.12284	8.0831	8.08384	8.14316	8.10488	8.14292	8.14883	8.16118	8.08211	8.11632
13.515	8.08423	8.17508	8.07822	8.09323	8.07835	8.10929	8.07389	8.12523	8.13031	8.08267	8.07667	8.13475	8.10671	8.13975	8.13986	8.16238	8.08205	8.11676
13.5225	8.08445	8.16391	8.07517	8.08676	8.06976	8.11599	8.07597	8.11698	8.12345	8.08261	8.08821	8.13043	8.11141	8.14551	8.14221	8.15258	8.0879	8.11354
13.53	8.08236	8.18549	8.0627	8.09113	8.08255	8.1088	8.07325	8.13204	8.1143	8.072	8.07899	8.14355	8.10715	8.12941	8.1373	8.15198	8.09482	8.11594
13.5375	8.07492	8.15918	8.07252	8.09895	8.06929	8.1079	8.06734	8.11607	8.12473	8.08781	8.08632	8.14207	8.1003	8.14011	8.14223	8.15201	8.09119	8.12124
13.545	8.09376	8.17139	8.07501	8.07981	8.0764	8.10465	8.07223	8.1224	8.12579	8.07952	8.09175	8.14377	8.10166	8.14442	8.14457	8.15168	8.09054	8.12101
13.5525	8.08431	8.17597	8.0745	8.09091	8.07213	8.12102	8.07785	8.124	8.12584	8.07915	8.08813	8.13495	8.11067	8.1391	8.12613	8.16062	8.07188	8.11017
13.56	8.08356	8.1715	8.07784	8.09659	8.07557	8.11354	8.0679	8.1237	8.12043	8.0771	8.07494	8.14613	8.09971	8.13338	8.13779	8.15041	8.09765	8.10586
13.5675	8.07712	8.17989	8.07498	8.098	8.07042	8.11953	8.06304	8.14126	8.11552	8.08663	8.0825	8.14656	8.10465	8.13023	8.13886	8.15219	8.0947	8.11164
13.575	8.08575	8.1727	8.07838	8.08933	8.07654	8.1252	8.07071	8.11682	8.12783	8.07996	8.07579	8.13854	8.09911	8.14734	8.1375	8.1569	8.09706	8.11947
13.5825	8.07959	8.17908	8.08109	8.09078	8.07455	8.10311	8.09063	8.12225	8.11741	8.08676	8.07088	8.13267	8.10771	8.13624	8.13791	8.16379	8.08581	8.1156
13.59	8.0862	8.16689	8.09423	8.07768	8.08169	8.10866	8.07057	8.11205	8.12676	8.07775	8.0848	8.1368	8.1133	8.13072	8.1352	8.17071	8.08163	8.11305
13.5975	8.0693	8.16978	8.07045	8.0943	8.0831	8.11801	8.0755	8.12739	8.13228	8.08285	8.09146	8.13848	8.108	8.13049	8.13456	8.16667	8.08045	8.11664
13.605	8.08485	8.17554	8.08139	8.08939	8.0697	8.10064	8.07694	8.12768	8.11455	8.0819	8.08144	8.13377	8.11701	8.12917	8.13101	8.14979	8.08173	8.1206
13.6125	8.07576	8.17634	8.08358	8.08835	8.0759	8.11043	8.07516	8.12423	8.12661	8.07373	8.08334	8.13703	8.10791	8.14976	8.12891	8.15486	8.07098	8.12201
13.62	8.07734	8.17014	8.07879	8.09827	8.07391	8.10394	8.06597	8.12925	8.12003	8.076	8.08769	8.13205	8.10673	8.13582	8.12779	8.16024	8.0772	8.11332
13.6275	8.07299	8.17266	8.08067	8.08776	8.07832	8.10893	8.07596	8.12328	8.11225	8.08139	8.08827	8.13309	8.10999	8.13924	8.13454	8.15014	8.09228	8.11543
13.635	8.09089	8.16996	8.07875	8.09011	8.09581	8.11495	8.07093	8.12575	8.11547	8.07045	8.08695	8.13857	8.10735	8.14374	8.13477	8.16557	8.08972	8.1191
13.6425	8.07614	8.16465	8.07425	8.09274	8.07049	8.1157	8.07543	8.11661	8.12468	8.08426	8.08214	8.13705	8.1	8.13344	8.13646	8.1606	8.09364	8.10248
13.65	8.08888	8.1775	8.08257	8.09157	8.07183	8.11117	8.07568	8.12703	8.11691	8.06714	8.07933	8.13624	8.11239	8.14192	8.14264	8.15771	8.08405	8.11437
13.6575	8.08607	8.16244	8.07048	8.09687	8.07026	8.12081	8.07655	8.1236	8.12105	8.0769	8.08277	8.14261	8.11099	8.14288	8.12366	8.14169	8.08347	8.1189
13.665	8.07722	8.16772	8.07994	8.09183	8.08089	8.12059	8.08286	8.12354	8.12503	8.0863	8.08141	8.14467	8.10757	8.13638	8.13562	8.16644	8.0892	8.12738
13.6725	8.07761	8.17726	8.07946	8.08545	8.08544	8.11615	8.08266	8.10982	8.12893	8.07973	8.08766	8.1448	8.11322	8.13964	8.14762	8.15584	8.07697	8.12125
13.68	8.07102	8.17146	8.07176	8.08928	8.07198	8.11483	8.08605	8.11967	8.12903	8.07807	8.07721	8.14576	8.1115	8.14408	8.13728	8.15488	8.08931	8.11905
13.6875	8.0737	8.17106	8.06884	8.09771	8.06882	8.10938	8.07084	8.12269	8.13372	8.08267	8.08069	8.13752	8.10608	8.14979	8.12959	8.14518	8.08256	8.11731
13.695	8.07679	8.18107	8.06527	8.09536	8.07521	8.12041	8.06398	8.10965	8.11606	8.06713	8.07697	8.14626	8.10308	8.13887	8.12929	8.16222	8.07841	8.12105
13.7025	8.08802	8.18231	8.08992	8.08849	8.07525	8.11005	8.05725	8.11626	8.13049	8.06809	8.07858	8.14091	8.10259	8.14371	8.14197	8.15387	8.09133	8.12949
13.71	8.08269	8.17652	8.08247	8.08677	8.06979	8.11537	8.07027	8.10944	8.12284	8.09018	8.08219	8.14056	8.10975	8.13881	8.12167	8.14674	8.08409	8.11281
13.7175	8.08395	8.17165	8.0842	8.09219	8.08581	8.11121	8.06377	8.11993	8.12197	8.08345	8.07977	8.14685	8.1036	8.14682	8.13558	8.15016	8.0867	8.12032
13.725	8.07868	8.16533	8.07904	8.09678	8.06604	8.11024	8.07251	8.12194	8.12702	8.07932	8.09443	8.13849	8.09804	8.13401	8.13275	8.15469	8.08623	8.11883
13.7325	8.09369	8.17617	8.07385	8.08657	8.07585	8.12616	8.0797	8.11581	8.11851	8.08203	8.08277	8.12435	8.10378	8.14188	8.13692	8.14242	8.09908	8.12821
13.74	8.06935	8.16883	8.08141	8.08806	8.08307	8.10257	8.0797	8.1273	8.12323	8.08595	8.08146	8.12999	8.10891	8.14778	8.12864	8.1524	8.07915	8.11189
13.7475	8.0784	8.19417	8.0811	8.08979	8.07857	8.10995	8.07044	8.10947	8.12443	8.08306	8.07589	8.12795	8.10521	8.1422	8.13104	8.16384	8.09305	8.11808
13.755	8.0711	8.1725	8.07827	8.07763	8.0717	8.10504	8.06906	8.12089	8.11717	8.0828	8.08532	8.14028	8.10699	8.13245	8.13698	8.14669	8.09189	8.1184
13.7625	8.08216	8.17729	8.07885	8.08757	8.0871	8.11896	8.07543	8.11826	8.11795	8.08882	8.08451	8.14659	8.1032	8.13885	8.13974	8.15069	8.09297	8.11596
13.77	8.07804	8.16803	8.06754	8.09161	8.08213	8.1089	8.07813	8.10868	8.11659	8.0747	8.07297	8.13362	8.1078	8.14262	8.13735	8.14935	8.08856	8.11083
13.7775	8.0795	8.18279	8.07779	8.08635	8.07536	8.10425	8.07183	8.12323	8.12445	8.08031	8.07623	8.1376	8.10379	8.13904	8.15322	8.15618	8.09017	8.10371
13.785	8.09194	8.17674	8.0816	8.08921	8.08943	8.12053	8.07995	8.1241	8.12077	8.08903	8.08447	8.14055	8.10421	8.13255	8.14483	8.15828	8.08979	8.12185
13.7925	8.08367	8.17438	8.07895	8.08302	8.07961	8.1182	8.06747	8.11616	8.12287	8.08396	8.08675	8.13281	8.10938	8.143	8.13266	8.15557	8.0914	8.09797
13.8	8.07553	8.18246	8.08512	8.09064	8.07854	8.11206	8.07429	8.1254	8.12318	8.07121	8.08239	8.12799	8.10776	8.13191	8.15078	8.15444	8.08386	8.11302
13.8075	8.07555	8.17572	8.0855	8.08486	8.08072	8.11942	8.06487	8.12568	8.1201	8.07672	8.08279	8.13787	8.10683	8.14357	8.14229	8.15538	8.08645	8.11668
13.815	8.07125	8.1676	8.06732	8.08859	8.08216	8.12335	8.06891	8.11686	8.12497	8.08619	8.08345	8.15031	8.10773	8.13797	8.14173	8.1586	8.08652	8.11715
13.8225	8.07169	8.17967	8.07757	8.09428	8.07981	8.10443	8.073	8.1098	8.12518	8.08009	8.09242	8.14316	8.10929	8.13496	8.13801	8.15197	8.08449	8.09974
13.83	8.07858	8.17567	8.08132	8.09266	8.07994	8.10859	8.07606	8.11995	8.11804	8.0842	8.08334	8.13776	8.11388	8.13144	8.13908	8.14767	8.08707	8.11674
13.8375	8.09073	8.17298	8.07239	8.08875	8.0608	8.1079	8.07096	8.11253	8.12441	8.07623	8.09567	8.13646	8.10043	8.1427	8.13532	8.1633	8.08294	8.11679
13.845	8.07961	8.17799	8.06956	8.08061	8.0724	8.11182	8.07764	8.11679	8.12427	8.07722	8.08262	8.14672	8.10301	8.14339	8.13231	8.14671	8.08808	8.11705
13.8525	8.07994	8.16896	8.08111	8.09453	8.07575	8.1079	8.07301	8.11876	8.12913	8.08192	8.07915	8.13509	8.10058	8.13884	8.1241	8.14651	8.09765	8.11415
13.86	8.08696	8.16678	8.07953	8.08454	8.07217	8.11321	8.06708	8.10982	8.11874	8.08102	8.07386	8.13483	8.11535	8.14855	8.13092	8.14814	8.08412	8.10869
13.8675	8.07599	8.17106	8.06177	8.09377	8.08655	8.1173	8.06599	8.12049	8.11638	8.08243	8.07858	8.14041	8.11204	8.14598	8.12498	8.16408	8.07964	8.11746
13.875	8.07108	8.17425	8.07755	8.09812	8.08376	8.11205	8.07949	8.11622	8.11896	8.08231	8.09076	8.14257	8.10547	8.13394	8.1425	8.16427	8.09863	8.11571
13.8825	8.0774	8.167	8.0766	8.09578	8.07903	8.11151	8.07376	8.12183	8.12692	8.08188	8.09006	8.13858	8.10777	8.13618	8.13483	8.15125	8.09358	8.11009
13.89	8.07746	8.18101	8.07809	8.08261	8.07658	8.1039	8.06866	8.1194	8.12238	8.08194	8.07802	8.13922	8.1062	8.13712	8.13018	8.15458	8.09714	8.11658
13.8975	8.07522	8.18378	8.08775	8.08359	8.08352	8.10784	8.07593	8.11631	8.12358	8.0779	8.07974	8.13078	8.09738	8.14174	8.13449	8.16368	8.09033	8.12052
13.905	8.0705	8.17245	8.07325	8.07957	8.07627	8.10753	8.0781	8.12298	8.11716	8.08299	8.08718	8.142	8.09297	8.14168	8.13316	8.15536	8.08667	8.10495
13.9125	8.07914	8.17641	8.07327	8.09502	8.08546	8.11649	8.08595	8.1189	8.13034	8.08784	8.09005	8.14212	8.10409	8.13733	8.13357	8.15972	8.08481	8.12484
13.92	8.07251	8.17929	8.07707	8.08712	8.08699	8.11552	8.0766	8.11418	8.13157	8.08084	8.07659	8.1369	8.11077	8.13954	8.14314	8.15291	8.08454	8.11125
13.9275	8.07886	8.16857	8.08504	8.08811	8.0764	8.1119	8.06984	8.11727	8.12399	8.08624	8.07562	8.13887	8.11007	8.13259	8.13507	8.16098	8.08433	8.11427
13.935	8.08669	8.18085	8.07758	8.09209	8.07394	8.10601	8.08317	8.11498	8.13327	8.08307	8.08048	8.13736	8.11619	8.13695	8.14473	8.1534	8.08763	8.10592
13.9425	8.08361	8.1878	8.06644	8.0904	8.0713	8.10688	8.08279	8.11314	8.10965	8.08279	8.08021	8.1423	8.10071	8.14391	8.13213	8.15902	8.09153	8.12055
13.95	8.06783	8.17361	8.07139	8.08581	8.08461	8.1112	8.0758	8.12346	8.12738	8.09541	8.07471	8.12511	8.11079	8.13577	8.13234	8.16309	8.08248	8.12026
13.9575	8.07379	8.17065	8.06604	8.08234	8.07078	8.11312	8.06837	8.11663	8.118	8.0858	8.08892	8.14072	8.10814	8.13119	8.13879	8.16494	8.0948	8.12
13.965	8.07994	8.17577	8.06634	8.08858	8.08227	8.11825	8.07945	8.12522	8.11599	8.07483	8.08692	8.13324	8.10223	8.1309	8.14561	8.15857	8.09373	8.10157
13.9725	8.08573	8.17528	8.0781	8.0897	8.08042	8.11744	8.07779	8.11181	8.12099	8.08777	8.08704	8.13426	8.10328	8.13699	8.14636	8.14447	8.08605	8.11378
13.98	8.07514	8.166	8.06725	8.08489	8.08	8.1081	8.0597	8.11378	8.11821	8.06952	8.08022	8.14017	8.10949	8.14927	8.13796	8.14958	8.08024	8.11351
13.9875	8.08261	8.16687	8.07215	8.09694	8.07221	8.10953	8.074	8.12136	8.12736	8.0738	8.08455	8.13632	8.1048	8.14785	8.1428	8.15137	8.09555	8.11727
13.995	8.07463	8.17599	8.07997	8.08776	8.07341	8.11312	8.07649	8.11234	8.12037	8.08343	8.08531	8.14376	8.10057	8.1295	8.14113	8.14813	8.08796	8.1194
14.0025	8.07337	8.17004	8.07592	8.09061	8.07755	8.09457	8.07847	8.11374	8.1054	8.08464	8.07323	8.13917	8.09525	8.12398	8.14569	8.15172	8.08155	8.12034
14.01	8.07637	8.17341	8.07986	8.08887	8.07873	8.11662	8.06913	8.11015	8.1214	8.07574	8.07729	8.13986	8.10774	8.13553	8.13051	8.14834	8.08776	8.12942
14.0175	8.0735	8.16155	8.07679	8.08248	8.07601	8.1133	8.08056	8.11667	8.12291	8.07444	8.07763	8.14595	8.10088	8.14292	8.11885	8.16083	8.08608	8.11617
14.025	8.08751	8.18225	8.08232	8.07964	8.0729	8.11601	8.0728	8.11939	8.12348	8.07199	8.08615	8.13811	8.10948	8.1403	8.1405	8.1547	8.07951	8.12416
14.0325	8.07013	8.16417	8.06628	8.08499	8.08437	8.10541	8.07994	8.11104	8.1341	8.09285	8.08187	8.13918	8.11561	8.13622	8.1447	8.15219	8.08462	8.12066
14.04	8.07938	8.17581	8.06426	8.09142	8.08436	8.11799	8.07629	8.11703	8.11439	8.07656	8.07222	8.14299	8.09904	8.13728	8.13723	8.15318	8.08544	8.11363
14.0475	8.07755	8.17623	8.07037	8.0937	8.07804	8.10985	8.06764	8.11525	8.12701	8.08065	8.08493	8.14432	8.10758	8.14571	8.13644	8.15586	8.08653	8.12771
14.055	8.07872	8.17325	8.07189	8.09284	8.07445	8.10581	8.07436	8.1204	8.12853	8.07892	8.08216	8.14485	8.11149	8.13679	8.13253	8.1543	8.08595	8.1216
14.0625	8.06857	8.16783	8.0724	8.08905	8.08117	8.10713	8.0793	8.10767	8.12747	8.08173	8.08974	8.12967	8.10868	8.12831	8.13522	8.14496	8.09013	8.1226
14.07	8.08254	8.17714	8.06841	8.08239	8.08909	8.11427	8.07552	8.11858	8.11855	8.07532	8.07958	8.14764	8.11404	8.13723	8.13949	8.14561	8.0855	8.11379
14.0775	8.07776	8.1707	8.07686	8.084	8.0642	8.11262	8.06987	8.11911	8.1219	8.08635	8.07933	8.13297	8.09657	8.139	8.1305	8.15156	8.08894	8.10328
14.085	8.08208	8.18126	8.07494	8.08114	8.07094	8.11774	8.06128	8.12804	8.12312	8.08653	8.08297	8.13202	8.10281	8.13634	8.13295	8.15481	8.08841	8.11175
14.0925	8.08027	8.17634	8.07079	8.08665	8.07264	8.10551	8.08237	8.12579	8.10978	8.08784	8.08506	8.15435	8.11399	8.12757	8.13074	8.16348	8.0798	8.11264
14.1	8.06945	8.1811	8.08241	8.07784	8.07465	8.11064	8.07264	8.12174	8.12015	8.08601	8.07052	8.1399	8.10604	8.13547	8.12842	8.16829	8.09052	8.11099
14.1075	8.07743	8.16381	8.07537	8.09638	8.06972	8.11571	8.07166	8.12931	8.12809	8.07164	8.07813	8.14534	8.1188	8.13788	8.12523	8.14678	8.08732	8.1239
14.115	8.06721	8.17155	8.06161	8.08012	8.07809	8.12046	8.07427	8.10934	8.11698	8.07228	8.07955	8.14117	8.09894	8.1431	8.14481	8.15962	8.08825	8.11839
14.1225	8.08493	8.18323	8.06181	8.08411	8.06875	8.10592	8.06461	8.11559	8.12069	8.08269	8.07476	8.14436	8.10897	8.14094	8.14754	8.15245	8.08687	8.11486
14.13	8.07283	8.17287	8.06234	8.09802	8.0808	8.1175	8.07839	8.12655	8.11157	8.08118	8.07663	8.15092	8.10758	8.12601	8.13206	8.15414	8.09301	8.10924
14.1375	8.06715	8.17355	8.0729	8.08937	8.07373	8.10764	8.0669	8.11863	8.12332	8.07746	8.07086	8.14235	8.09646	8.13692	8.1357	8.14838	8.08251	8.11296
14.145	8.07196	8.16497	8.07134	8.07844	8.0838	8.11764	8.07133	8.11434	8.12849	8.08177	8.0778	8.13956	8.09829	8.12856	8.13556	8.15745	8.07809	8.10851
14.1525	8.07041	8.17127	8.07883	8.09685	8.07857	8.11515	8.06647	8.11294	8.11549	8.08519	8.08319	8.12915	8.1141	8.12737	8.14185	8.13692	8.09253	8.11205
14.16	8.07706	8.17828	8.07436	8.08217	8.0808	8.11516	8.06126	8.12829	8.11259	8.08213	8.07509	8.13787	8.09917	8.14085	8.14121	8.15562	8.07753	8.10732
14.1675	8.07171	8.16662	8.08215	8.08037	8.07155	8.11195	8.06308	8.12392	8.12278	8.09686	8.09285	8.14899	8.10257	8.13632	8.12809	8.14947	8.07463	8.11378
14.175	8.07784	8.16365	8.06076	8.07888	8.08034	8.11001	8.06798	8.12762	8.11556	8.07509	8.10593	8.13362	8.09908	8.14025	8.14106	8.15218	8.08593	8.11316
14.1825	8.0732	8.17733	8.07164	8.08686	8.09747	8.12378	8.08208	8.11406	8.11873	8.07535	8.08969	8.14707	8.09601	8.12995	8.13884	8.16504	8.0889	8.10845
14.19	8.06983	8.1618	8.08042	8.08917	8.08867	8.11403	8.0755	8.11729	8.12102	8.07542	8.08671	8.13953	8.10594	8.13117	8.13103	8.14791	8.08523	8.12056
14.1975	8.0648	8.16193	8.07102	8.08128	8.06852	8.11894	8.06057	8.12052	8.11616	8.08744	8.07859	8.13104	8.10718	8.13693	8.14504	8.1655	8.08959	8.11723
14.205	8.08307	8.17655	8.07668	8.09392	8.08046	8.11155	8.06843	8.1196	8.11541	8.07079	8.07876	8.15082	8.1001	8.13412	8.13295	8.15582	8.08951	8.11664
14.2125	8.06769	8.17206	8.07749	8.08679	8.08001	8.11381	8.06284	8.11345	8.10903	8.07619	8.08853	8.14079	8.1034	8.1356	8.13056	8.16228	8.09065	8.1202
14.22	8.09212	8.16481	8.07714	8.09224	8.07278	8.12052	8.0786	8.12087	8.11979	8.07932	8.06788	8.14954	8.09284	8.14027	8.13812	8.16306	8.08468	8.11641
14.2275	8.07257	8.16773	8.06538	8.09279	8.08333	8.1034	8.07812	8.1175	8.12209	8.08443	8.07639	8.14431	8.10924	8.1433	8.12747	8.1511	8.08938	8.11577
14.235	8.07059	8.17472	8.07223	8.08323	8.07767	8.10961	8.07232	8.11752	8.12227	8.07697	8.08085	8.13835	8.10544	8.12881	8.12965	8.15257	8.08773	8.11973
14.2425	8.07649	8.1602	8.06882	8.07782	8.07557	8.10619	8.07359	8.1134	8.11791	8.08635	8.07977	8.13349	8.10773	8.14272	8.13898	8.15124	8.08311	8.12239
14.25	8.08208	8.17048	8.07007	8.08338	8.07609	8.10942	8.07242	8.121	8.11441	8.07978	8.08469	8.14197	8.10492	8.13244	8.1429	8.1519	8.07982	8.1271
14.2575	8.06643	8.17865	8.05955	8.08575	8.07969	8.10239	8.0774	8.12157	8.13347	8.07531	8.08813	8.13497	8.10365	8.14876	8.13171	8.15697	8.08242	8.11991
14.265	8.07394	8.16425	8.0769	8.08429	8.08247	8.10245	8.0717	8.10968	8.11402	8.07919	8.07024	8.13821	8.09968	8.14422	8.13595	8.14318	8.07761	8.12556
14.2725	8.07865	8.16976	8.07114	8.08659	8.06783	8.09749	8.06924	8.12177	8.12622	8.08047	8.08717	8.14324	8.10638	8.14129	8.13153	8.1578	8.07676	8.10768
14.28	8.08154	8.16736	8.07912	8.09152	8.07371	8.11373	8.08381	8.11583	8.11183	8.07773	8.07119	8.13592	8.10579	8.12612	8.12591	8.14839	8.08364	8.12151
14.2875	8.07374	8.17023	8.08024	8.08647	8.07693	8.10518	8.07393	8.11891	8.12535	8.07525	8.08114	8.14531	8.108	8.13958	8.13763	8.15225	8.08674	8.11409
14.295	8.0914	8.17151	8.07157	8.08732	8.07207	8.10369	8.07202	8.11368	8.12015	8.07443	8.07642	8.13615	8.10378	8.14002	8.12721	8.15774	8.08331	8.10783
14.3025	8.07917	8.1696	8.07763	8.08424	8.07615	8.11382	8.07957	8.12478	8.11692	8.08418	8.07593	8.12423	8.1041	8.13734	8.1435	8.15657	8.09513	8.10364
14.31	8.06941	8.16379	8.06996	8.08442	8.0746	8.09996	8.06954	8.11759	8.12302	8.0751	8.07333	8.13427	8.10334	8.14147	8.13898	8.15487	8.07708	8.12237
14.3175	8.07763	8.17662	8.08163	8.08645	8.07433	8.10925	8.07391	8.11038	8.11991	8.08553	8.07365	8.13666	8.11378	8.1404	8.14164	8.15227	8.08731	8.10927
14.325	8.07343	8.16065	8.0636	8.08149	8.0843	8.11682	8.0748	8.12035	8.1105	8.08413	8.0666	8.13824	8.10091	8.1344	8.13285	8.15502	8.09742	8.11318
14.3325	8.08352	8.16183	8.07424	8.08871	8.07114	8.10551	8.07335	8.12693	8.11947	8.07525	8.08387	8.13257	8.10584	8.1383	8.1283	8.15806	8.08249	8.10867
14.34	8.0754	8.16792	8.06444	8.09039	8.07208	8.11357	8.07334	8.12369	8.11158	8.08436	8.07904	8.14133	8.10797	8.13301	8.14005	8.14729	8.08727	8.12257
14.3475	8.08603	8.17514	8.07369	8.08443	8.0712	8.11018	8.07859	8.11754	8.11538	8.07578	8.08021	8.13265	8.10556	8.14435	8.13392	8.14258	8.0805	8.12106
14.355	8.07176	8.18115	8.08108	8.08219	8.07846	8.11678	8.06216	8.11742	8.111	8.07888	8.07286	8.13949	8.10548	8.13289	8.13005	8.14812	8.0796	8.11421
14.3625	8.07828	8.1796	8.06384	8.08297	8.06985	8.11076	8.08578	8.10668	8.12145	8.08502	8.0842	8.13737	8.11592	8.1301	8.13163	8.15562	8.09422	8.11316
14.37	8.07756	8.18629	8.07002	8.08616	8.0686	8.10795	8.06692	8.12127	8.10267	8.07984	8.06976	8.14423	8.10724	8.1355	8.13794	8.15075	8.09181	8.11535
14.3775	8.07217	8.17782	8.08069	8.08642	8.07408	8.10501	8.06826	8.12423	8.12111	8.07293	8.06518	8.13445	8.10751	8.14294	8.13367	8.14728	8.08022	8.11014
14.385	8.08142	8.17251	8.06636	8.0886	8.07251	8.10363	8.07535	8.1123	8.12553	8.08669	8.08762	8.13911	8.10689	8.13816	8.13006	8.1494	8.0891	8.11575
14.3925	8.08272	8.17449	8.07362	8.08945	8.07212	8.10847	8.06923	8.11198	8.11973	8.08856	8.08812	8.14827	8.10417	8.13632	8.14411	8.15667	8.08235	8.11829
14.4	8.08374	8.17022	8.07652	8.08307	8.0769	8.10931	8.06272	8.12745	8.12371	8.08963	8.08928	8.13197	8.10249	8.13613	8.13953	8.14981	8.10177	8.11725
14.4075	8.08048	8.17907	8.08072	8.08829	8.0884	8.10527	8.06853	8.12674	8.12474	8.07175	8.08876	8.13335	8.11095	8.14116	8.14203	8.15412	8.08855	8.11688
14.415	8.07927	8.18394	8.0718	8.08649	8.06794	8.10665	8.07068	8.12797	8.1237	8.07998	8.07808	8.144	8.10777	8.13739	8.13942	8.15083	8.08345	8.1241
14.4225	8.07016	8.17832	8.0649	8.08941	8.07612	8.11293	8.06402	8.11675	8.129	8.07262	8.07091	8.14467	8.11219	8.13982	8.13479	8.15648	8.09579	8.11411
14.43	8.07411	8.16072	8.06278	8.09001	8.07688	8.11391	8.08102	8.11687	8.11469	8.07855	8.08136	8.13972	8.10578	8.13278	8.13358	8.15501	8.08063	8.10902
14.4375	8.07063	8.17267	8.07558	8.0831	8.07605	8.10318	8.0679	8.12189	8.1122	8.07242	8.0751	8.13832	8.1114	8.12881	8.13335	8.14209	8.08383	8.09995
14.445	8.07488	8.17375	8.07343	8.08395	8.08929	8.11992	8.07716	8.10836	8.11892	8.07222	8.07988	8.13348	8.1051	8.14109	8.13343	8.14502	8.08523	8.11167
14.4525	8.07885	8.17562	8.06282	8.08588	8.07474	8.11356	8.06899	8.11166	8.12103	8.07466	8.07664	8.13837	8.1058	8.13597	8.12667	8.1528	8.07471	8.10642
14.46	8.08475	8.17115	8.0835	8.08624	8.06898	8.10563	8.07139	8.11747	8.12144	8.08583	8.07673	8.14394	8.10704	8.12332	8.13006	8.16546	8.08748	8.10058
14.4675	8.07509	8.16593	8.07243	8.08151	8.08164	8.10597	8.07409	8.11862	8.11464	8.08051	8.07976	8.13812	8.11286	8.13696	8.12874	8.1484	8.09407	8.1197
14.475	8.08626	8.18151	8.06966	8.08907	8.07337	8.11206	8.06603	8.12373	8.12594	8.08308	8.08399	8.14184	8.10134	8.12512	8.14699	8.1582	8.08242	8.11181
14.4825	8.07316	8.17209	8.07006	8.09051	8.07386	8.10112	8.0664	8.10431	8.10754	8.08017	8.08765	8.13399	8.11104	8.12922	8.13996	8.16051	8.08794	8.11365
14.49	8.06866	8.17745	8.06135	8.09321	8.07966	8.11347	8.06851	8.1163	8.11507	8.07787	8.07164	8.13952	8.10024	8.13293	8.14228	8.14751	8.07378	8.11883
14.4975	8.07759	8.16619	8.0728	8.08362	8.07473	8.10134	8.08068	8.1185	8.118	8.07876	8.08154	8.13866	8.09618	8.13096	8.12843	8.14776	8.08488	8.12751
14.505	8.07705	8.15738	8.07576	8.09046	8.07233	8.10176	8.07354	8.11678	8.12042	8.08617	8.0802	8.13685	8.10936	8.12617	8.13994	8.1603	8.09825	8.11001
14.5125	8.07546	8.1764	8.06251	8.08706	8.07924	8.10963	8.06407	8.11616	8.12606	8.07563	8.06965	8.13872	8.10669	8.13794	8.14372	8.14631	8.08701	8.12318
14.52	8.06683	8.17539	8.06492	8.07963	8.07754	8.10727	8.07126	8.11648	8.12164	8.07627	8.08971	8.1463	8.09346	8.13509	8.12917	8.15471	8.08971	8.11779
14.5275	8.06846	8.16951	8.06244	8.08684	8.07981	8.11881	8.06825	8.11717	8.12276	8.07375	8.08103	8.13312	8.11065	8.13236	8.1356	8.15385	8.08445	8.12912
14.535	8.06489	8.16842	8.06965	8.09542	8.08539	8.10447	8.07016	8.11286	8.12094	8.0793	8.07413	8.13862	8.10273	8.12808	8.12999	8.15847	8.08322	8.10999
14.5425	8.07263	8.18005	8.06785	8.09211	8.07681	8.1117	8.07313	8.11763	8.10998	8.0741	8.07901	8.13391	8.1158	8.13037	8.13554	8.1552	8.09429	8.11326
14.55	8.06492	8.17265	8.07372	8.09592	8.08562	8.11589	8.08572	8.10806	8.11979	8.07618	8.08024	8.13012	8.10766	8.13713	8.13527	8.14471	8.07404	8.11489
14.5575	8.07562	8.16458	8.07075	8.08029	8.07266	8.10637	8.0688	8.11084	8.11758	8.08125	8.08231	8.13758	8.11233	8.14457	8.13294	8.14952	8.0828	8.12132
14.565	8.08806	8.17415	8.0766	8.08705	8.07667	8.10088	8.07809	8.12783	8.12088	8.0766	8.07253	8.14349	8.11024	8.14308	8.12364	8.15465	8.0848	8.11178
14.5725	8.06583	8.16725	8.07648	8.08535	8.06887	8.11436	8.06789	8.12064	8.12034	8.07699	8.08537	8.13914	8.10308	8.13307	8.13758	8.16243	8.09254	8.11949
14.58	8.08457	8.1741	8.07217	8.09064	8.07526	8.11177	8.07788	8.12484	8.11873	8.0824	8.08656	8.1377	8.10534	8.14122	8.1414	8.15619	8.08282	8.11762
14.5875	8.07253	8.17128	8.07031	8.07635	8.07819	8.10318	8.06785	8.12208	8.12459	8.06921	8.07925	8.13214	8.10472	8.13868	8.12582	8.15129	8.08512	8.11998
14.595	8.07979	8.16632	8.07341	8.08602	8.08028	8.10664	8.07453	8.10997	8.11353	8.08083	8.07669	8.15725	8.109	8.14855	8.12747	8.15663	8.07974	8.11458
14.6025	8.08124	8.17786	8.07034	8.08486	8.09071	8.11254	8.0761	8.12358	8.12464	8.09133	8.07388	8.12794	8.10308	8.13929	8.1387	8.15525	8.09248	8.11497
14.61	8.08009	8.17164	8.06529	8.09307	8.08003	8.10692	8.06787	8.11592	8.13459	8.07962	8.0799	8.14143	8.1089	8.146	8.14118	8.1596	8.07974	8.11775
14.6175	8.08295	8.17887	8.07884	8.08321	8.06808	8.10618	8.07455	8.12117	8.1193	8.08556	8.08209	8.13815	8.10253	8.14086	8.13646	8.14674	8.08034	8.11722
14.625	8.08158	8.16368	8.07724	8.07487	8.07286	8.11703	8.07298	8.12173	8.11453	8.083	8.07237	8.12999	8.11229	8.14062	8.13292	8.15162	8.08078	8.10868
14.6325	8.09772	8.18168	8.07757	8.09051	8.0794	8.10377	8.07515	8.10981	8.11703	8.08346	8.07442	8.14357	8.10552	8.13553	8.12704	8.15282	8.08061	8.11618
14.64	8.08804	8.17022	8.06149	8.08778	8.07448	8.10381	8.07643	8.11972	8.124	8.07876	8.08342	8.14388	8.09752	8.14761	8.13098	8.15773	8.09595	8.12397
14.6475	8.08553	8.17104	8.07914	8.08511	8.07428	8.11547	8.0734	8.10901	8.12219	8.08238	8.08694	8.13929	8.0912	8.13594	8.13398	8.15359	8.08921	8.10788
14.655	8.07898	8.16921	8.06158	8.09115	8.06499	8.10753	8.07796	8.12416	8.12481	8.07761	8.08108	8.13509	8.10223	8.13795	8.13897	8.15023	8.08841	8.11896
14.6625	8.07574	8.17382	8.06865	8.08948	8.06798	8.10336	8.06664	8.10987	8.11787	8.07838	8.08015	8.13308	8.09278	8.13534	8.1323	8.14878	8.0716	8.11815
14.67	8.07236	8.17202	8.06181	8.07807	8.07932	8.09388	8.07524	8.11302	8.12199	8.06999	8.06831	8.13149	8.10183	8.13119	8.1304	8.1533	8.09237	8.1128
14.6775	8.08781	8.17436	8.0693	8.08154	8.07616	8.11022	8.07063	8.12573	8.12626	8.08393	8.08447	8.14351	8.10235	8.137	8.13947	8.14943	8.07972	8.12128
14.685	8.07187	8.1677	8.07975	8.0813	8.07397	8.09956	8.06442	8.10844	8.11494	8.0822	8.08336	8.13987	8.1018	8.14343	8.13964	8.14761	8.0898	8.10479
14.6925	8.08019	8.16669	8.0676	8.08628	8.07327	8.1115	8.07699	8.12	8.11831	8.07732	8.08479	8.14027	8.1035	8.14393	8.13507	8.14813	8.09207	8.12293
14.7	8.07991	8.16564	8.05534	8.08826	8.0806	8.10427	8.08698	8.12254	8.13416	8.0876	8.08184	8.14274	8.10772	8.13485	8.13735	8.15659	8.0807	8.1133
14.7075	8.07243	8.17464	8.07036	8.07739	8.06532	8.11742	8.07338	8.12133	8.13445	8.08269	8.06952	8.13737	8.10071	8.1376	8.12723	8.15472	8.08769	8.11579
14.715	8.08092	8.16911	8.07198	8.09947	8.07807	8.09376	8.0812	8.12456	8.10927	8.07868	8.07626	8.12649	8.10276	8.13422	8.14617	8.16214	8.08804	8.10576
14.7225	8.07631	8.16877	8.07486	8.08901	8.07243	8.10533	8.05883	8.12632	8.12634	8.08757	8.07901	8.13878	8.10189	8.14483	8.1431	8.15432	8.08805	8.10708
14.73	8.07075	8.16777	8.06522	8.08454	8.08555	8.09948	8.07372	8.11	8.11737	8.07932	8.0789	8.13544	8.10682	8.13119	8.13619	8.14821	8.08112	8.12316
14.7375	8.08088	8.17135	8.08015	8.08867	8.07961	8.10882	8.07428	8.13076	8.13199	8.07011	8.08174	8.14637	8.08936	8.1345	8.13565	8.14486	8.09135	8.11807
14.745	8.06916	8.16952	8.07221	8.08219	8.07191	8.11488	8.07313	8.12243	8.12801	8.07499	8.07683	8.14001	8.10382	8.12959	8.12663	8.1511	8.09351	8.12194
14.7525	8.06973	8.17152	8.07417	8.09179	8.07514	8.11326	8.06316	8.11509	8.1107	8.08253	8.07218	8.14374	8.10154	8.13486	8.13962	8.14231	8.08841	8.10538
14.76	8.07582	8.17469	8.07273	8.08459	8.0651	8.1103	8.0581	8.12961	8.11333	8.08576	8.08019	8.13004	8.10079	8.13638	8.13275	8.13909	8.08936	8.1135
14.7675	8.0777	8.16573	8.05958	8.07817	8.07489	8.10646	8.07341	8.11984	8.11668	8.07683	8.07765	8.14075	8.10552	8.12966	8.11757	8.15523	8.08812	8.10887
14.775	8.08361	8.17597	8.07578	8.08202	8.0707	8.10183	8.06879	8.12506	8.12722	8.09382	8.07124	8.14216	8.10747	8.13837	8.12776	8.15687	8.08486	8.11307
14.7825	8.08401	8.16871	8.06802	8.09572	8.08523	8.10832	8.0776	8.11536	8.12861	8.07872	8.0737	8.14425	8.10477	8.13552	8.12785	8.15453	8.09399	8.12131
14.79	8.08426	8.16929	8.07365	8.0786	8.07085	8.11099	8.07009	8.12171	8.11057	8.06723	8.07856	8.13508	8.10671	8.13259	8.13206	8.15364	8.07957	8.12245
14.7975	8.08607	8.182	8.0745	8.08422	8.06623	8.09395	8.08288	8.11283	8.11068	8.09346	8.08745	8.1313	8.10209	8.13638	8.13764	8.14549	8.08905	8.10916
14.805	8.07438	8.1764	8.06642	8.08959	8.07392	8.10303	8.07648	8.11167	8.12193	8.079	8.082	8.13717	8.11039	8.14326	8.12753	8.15005	8.08646	8.12216
14.8125	8.08885	8.16707	8.07074	8.08593	8.06766	8.10617	8.07498	8.12232	8.11245	8.07129	8.08294	8.14192	8.10815	8.13231	8.12466	8.14002	8.08652	8.11566
14.82	8.08186	8.16241	8.0716	8.08256	8.0761	8.11229	8.07409	8.12673	8.11707	8.07751	8.0762	8.13193	8.09751	8.13381	8.14095	8.15502	8.08204	8.11753
14.8275	8.08376	8.16326	8.05544	8.09136	8.06978	8.10587	8.07653	8.11667	8.12083	8.08098	8.07908	8.13598	8.09835	8.13791	8.14135	8.15684	8.08355	8.1207
14.835	8.08062	8.16994	8.07108	8.08001	8.06886	8.11066	8.07263	8.11617	8.11763	8.08072	8.08178	8.14204	8.10137	8.13649	8.1367	8.14291	8.08063	8.10053
14.8425	8.07586	8.1812	8.08188	8.08323	8.0829	8.10633	8.08401	8.12361	8.1137	8.08776	8.0735	8.14342	8.10347	8.13163	8.14736	8.16032	8.10165	8.1139
14.85	8.07097	8.17297	8.06469	8.0816	8.08079	8.10462	8.06198	8.12701	8.11506	8.08104	8.07762	8.13517	8.11164	8.13008	8.12221	8.15232	8.09496	8.12384
14.8575	8.07954	8.18321	8.08053	8.08642	8.07364	8.10615	8.07605	8.11313	8.12045	8.0854	8.06274	8.13415	8.11046	8.13594	8.12698	8.16168	8.08113	8.116
14.865	8.08307	8.16952	8.07455	8.0906	8.08167	8.10679	8.08662	8.10509	8.12232	8.07381	8.08365	8.14054	8.1027	8.12944	8.13478	8.16943	8.08665	8.12226
14.8725	8.07503	8.16444	8.07713	8.07938	8.08322	8.11804	8.08153	8.11802	8.11866	8.0789	8.07835	8.13565	8.0935	8.13969	8.13244	8.15946	8.09066	8.10876
14.88	8.07667	8.1675	8.07561	8.08909	8.07303	8.1155	8.07069	8.11043	8.11147	8.0751	8.07375	8.14145	8.09889	8.13923	8.13924	8.1573	8.08426	8.11509
14.8875	8.07358	8.17098	8.07873	8.07716	8.08433	8.10666	8.07378	8.11226	8.10699	8.077	8.08547	8.14188	8.10384	8.13651	8.12584	8.15075	8.08467	8.12289
14.895	8.07345	8.16561	8.07338	8.07961	8.07033	8.10306	8.06158	8.12312	8.11936	8.07283	8.08732	8.1475	8.10598	8.12973	8.13444	8.14781	8.09472	8.12904
14.9025	8.07749	8.17728	8.06269	8.08781	8.07685	8.09227	8.0724	8.11528	8.13347	8.06916	8.08227	8.13477	8.1039	8.13784	8.13284	8.15123	8.09708	8.10487
14.91	8.07465	8.16649	8.07708	8.08889	8.08012	8.11204	8.07128	8.11871	8.11826	8.08044	8.08758	8.14012	8.09897	8.13288	8.14333	8.15133	8.07086	8.11082
14.9175	8.07613	8.16003	8.06111	8.09579	8.08743	8.10262	8.07248	8.11346	8.11163	8.08385	8.08762	8.13881	8.09868	8.13257	8.13737	8.15436	8.09101	8.11554
14.925	8.07835	8.16681	8.06524	8.08798	8.07743	8.10925	8.07036	8.11157	8.11377	8.08438	8.0809	8.13384	8.09808	8.13686	8.13887	8.14631	8.08181	8.12537
14.9325	8.07622	8.16168	8.06535	8.08704	8.09072	8.10691	8.06818	8.1249	8.12178	8.07856	8.08101	8.13506	8.10772	8.13824	8.13208	8.15884	8.08921	8.10996
14.94	8.08204	8.16837	8.06697	8.08246	8.08154	8.10908	8.07035	8.11304	8.12507	8.07803	8.07579	8.1413	8.09949	8.13127	8.14499	8.14809	8.08831	8.10413
14.9475	8.07836	8.16503	8.07358	8.08033	8.07348	8.11295	8.07822	8.11913	8.12265	8.0714	8.08251	8.13275	8.09973	8.13806	8.12758	8.15256	8.08418	8.11001
14.955	8.08293	8.17089	8.06637	8.07343	8.08088	8.09927	8.0773	8.12548	8.11416	8.06756	8.08364	8.13792	8.09036	8.1336	8.13971	8.1646	8.08707	8.11559
14.9625	8.07885	8.16125	8.07424	8.07958	8.06595	8.113	8.0668	8.11662	8.11247	8.0747	8.07737	8.12644	8.11227	8.13426	8.13643	8.15168	8.08808	8.11153
14.97	8.08196	8.17568	8.07836	8.0948	8.07133	8.10865	8.07086	8.10753	8.12257	8.07909	8.07779	8.14015	8.10354	8.12525	8.13787	8.14972	8.09872	8.1129
14.9775	8.07383	8.17087	8.07607	8.08518	8.07691	8.11746	8.06991	8.11744	8.11922	8.07317	8.07891	8.13668	8.09685	8.13118	8.13747	8.14429	8.08508	8.11292
14.985	8.07493	8.17227	8.06761	8.0884	8.08127	8.1068	8.07682	8.11343	8.11459	8.07778	8.083	8.13018	8.09788	8.14138	8.13103	8.15256	8.08564	8.12406
14.9925	8.0762	8.16774	8.07292	8.0874	8.06956	8.10795	8.08011	8.11911	8.12257	8.06811	8.07006	8.1339	8.10327	8.13471	8.11995	8.15278	8.09077	8.11306
15	8.06857	8.17034	8.07522	8.09028	8.07681	8.10894	8.06014	8.11439	8.11634	8.08907	8.08817	8.1458	8.10189	8.13313	8.13208	8.15477	8.08541	8.11563
[truncated: 2,000 more rows]

## Sheet: 2.5 uM
0.0075	7.96645	7.9562	7.91175	7.97582	7.92858	7.96253	7.97419	7.94099	7.90483	7.97441	7.94951	8.05351	7.92893	8.02281	7.93002	7.97766	7.93786
0.015	7.93973	7.9378	7.91139	7.98069	7.927	7.96103	7.9774	7.94823	7.91331	7.96143	7.95929	8.04346	7.93287	8.00755	7.93144	7.97274	7.9625
0.0225	7.96234	7.93247	7.92673	7.97337	7.91958	7.94727	7.98962	7.95799	7.92195	7.95707	7.93778	8.04783	7.9342	8.00544	7.93763	7.95986	7.96235
0.03	7.94106	7.93382	7.91325	7.96538	7.9318	7.96396	7.98027	7.95748	7.91839	7.96725	7.95021	8.04618	7.92696	8.01338	7.93389	7.96755	7.96709
0.0375	7.93717	7.92432	7.92095	7.96001	7.93067	7.95067	7.98958	7.96403	7.92357	7.95244	7.95504	8.05665	7.91959	8.01221	7.93217	7.97067	7.95116
0.045	7.92849	7.94818	7.91789	7.95393	7.94531	7.9446	7.99578	7.97187	7.919	7.96041	7.95751	8.04798	7.92527	8.00808	7.92368	7.97211	7.95319
0.0525	7.93527	7.94378	7.91065	7.946	7.92494	7.95292	7.99995	7.96885	7.93127	7.96284	7.94962	8.04774	7.92062	8.01803	7.93759	7.98474	7.95572
0.06	7.91409	7.94485	7.92418	7.94806	7.94422	7.95397	8.00482	7.98723	7.92663	7.96763	7.94173	8.04913	7.91746	8.01993	7.93727	7.9863	7.94435
0.0675	7.92598	7.94913	7.9188	7.955	7.95526	7.9511	8.01181	7.9843	7.93799	7.9704	7.95573	8.0499	7.89903	8.0211	7.93276	7.98374	7.93843
0.075	7.92879	7.95191	7.91613	7.95036	7.94684	7.96194	8.00314	7.99077	7.93345	7.96661	7.94981	8.04078	7.90118	8.02236	7.92234	7.984	7.94661
0.0825	7.9227	7.94	7.92742	7.92839	7.9529	7.96156	8.00688	7.98841	7.95127	7.97252	7.94857	8.03696	7.91073	8.01547	7.94417	7.9899	7.94991
0.09	7.91725	7.95227	7.92895	7.95379	7.94703	7.95809	8.00115	7.9979	7.94753	7.97359	7.94914	8.03571	7.91799	8.01197	7.93094	8.00284	7.94861
0.0975	7.93571	7.95444	7.93222	7.9524	7.94886	7.96043	8.01159	7.99995	7.93405	7.96805	7.95292	8.04958	7.90228	8.02128	7.94941	7.99734	7.94933
0.105	7.93188	7.96028	7.92767	7.94828	7.95665	7.95453	8.00882	7.98689	7.94663	7.97953	7.95112	8.06179	7.91136	8.02694	7.93657	7.99977	7.95656
0.1125	7.92546	7.95591	7.92772	7.95662	7.9584	7.95678	8.011	7.98637	7.94661	7.96831	7.95945	8.03611	7.91393	8.01898	7.94333	8.00362	7.94915
0.12	7.93749	7.94	7.93524	7.95585	7.96187	7.95807	8.01845	7.99065	7.94086	7.97906	7.95813	8.04742	7.91383	8.02519	7.93605	8.00542	7.94376
0.1275	7.93653	7.95565	7.92259	7.95309	7.9542	7.972	8.01319	8.00565	7.95108	7.98183	7.95993	8.05707	7.91592	8.03302	7.94518	7.99423	7.95962
0.135	7.93017	7.95105	7.93581	7.94674	7.96245	7.96763	8.01269	8.00087	7.94512	7.98249	7.96155	8.05102	7.91835	8.02459	7.94747	8.005	7.96081
0.1425	7.94362	7.97151	7.93922	7.95458	7.96952	7.96865	8.0154	8.00186	7.95076	7.9852	7.96233	8.05133	7.90926	8.02488	7.94477	8.00056	7.94869
0.15	7.9355	7.95137	7.93733	7.95687	7.96232	7.96676	8.01933	7.99947	7.95247	7.98321	7.95391	8.05711	7.92236	8.02977	7.95659	8.00443	7.96311
0.1575	7.93233	7.9584	7.93757	7.96208	7.96338	7.96951	8.02349	8.00548	7.95214	7.98935	7.98267	8.05548	7.92173	8.03825	7.94666	8.01664	7.95503
0.165	7.94991	7.96056	7.94827	7.96454	7.97134	7.97704	8.01217	8.00069	7.96807	7.99204	7.96949	8.0481	7.91221	8.03371	7.95036	8.0048	7.96837
0.1725	7.93661	7.95256	7.93701	7.955	7.96917	7.95926	8.02004	7.99533	7.9577	7.99078	7.96359	8.05908	7.92342	8.04157	7.95796	7.99867	7.96109
0.18	7.94664	7.96007	7.94201	7.96648	7.97764	7.96972	8.02361	8.01638	7.96009	7.98482	7.96883	8.04854	7.91377	8.03635	7.95288	8.01415	7.96623
0.1875	7.94377	7.95832	7.94354	7.95966	7.96852	7.96729	8.02813	8.00041	7.95781	7.98564	7.97059	8.0535	7.92922	8.0506	7.95729	8.01773	7.96375
0.195	7.93976	7.96038	7.93929	7.96658	7.97389	7.98727	8.00394	8.00551	7.94346	7.99537	7.96448	8.05447	7.92213	8.05505	7.94036	8.02014	7.96746
0.2025	7.94194	7.97056	7.94265	7.95948	7.97817	7.97303	8.02613	8.01195	7.9583	7.99007	7.96413	8.05435	7.92726	8.03766	7.95598	8.01818	7.96041
0.21	7.95932	7.97505	7.9459	7.97467	7.9639	7.97773	8.02753	8.00707	7.97157	7.98666	7.97991	8.06434	7.93369	8.03343	7.95216	8.00398	7.97131
0.2175	7.94199	7.96481	7.95093	7.95947	7.97284	7.9892	8.02794	8.00434	7.96671	8.00213	7.97006	8.05408	7.9193	8.05037	7.95425	8.02116	7.96311
0.225	7.93467	7.95658	7.94373	7.97093	7.97656	7.9849	8.02761	8.00222	7.98261	7.99279	7.97947	8.06476	7.9378	8.04112	7.95575	8.02472	7.9627
0.2325	7.95027	7.96366	7.95801	7.96375	7.96887	7.97804	8.02478	8.00943	7.96105	7.98927	7.96995	8.06346	7.92924	8.04698	7.94686	8.02102	7.97211
0.24	7.94596	7.97321	7.94133	7.96702	7.96535	7.98372	8.03144	8.00855	7.96905	8.00307	7.98186	8.055	7.93456	8.04362	7.96852	8.02146	7.96503
0.2475	7.94674	7.97118	7.95441	7.97035	7.97911	7.98687	8.02665	8.0124	7.96848	7.98765	7.98183	8.06259	7.93955	8.0502	7.96646	8.0191	7.97752
0.255	7.94804	7.97104	7.94194	7.96571	7.98446	7.98716	8.02484	8.01167	7.95833	7.98555	7.9683	8.06583	7.94094	8.05084	7.97312	8.0299	7.97155
0.2625	7.95099	7.97188	7.95292	7.97175	7.9775	7.98026	8.02183	8.02587	7.96579	7.99142	7.97772	8.06432	7.93011	8.04433	7.97121	8.03069	7.97238
0.27	7.94647	7.96343	7.9522	7.97309	7.9833	7.98454	8.03917	8.01774	7.96502	7.99409	7.97914	8.06226	7.9487	8.05241	7.96797	8.01755	7.98297
0.2775	7.94136	7.98364	7.95529	7.97099	7.98182	7.98372	8.03507	8.01799	7.97853	8.00237	7.97757	8.07589	7.94331	8.04207	7.96152	8.03259	7.98453
0.285	7.95431	7.97567	7.95396	7.97046	7.98028	7.98682	8.03442	8.02157	7.96899	8.0137	7.97633	8.07222	7.93019	8.0467	7.95862	8.02671	7.97233
0.2925	7.95081	7.96917	7.94853	7.97274	7.98582	7.98135	8.03795	8.01874	7.97754	7.99261	7.97873	8.07119	7.93294	8.04087	7.96475	8.02023	7.98126
0.3	7.96255	7.98717	7.95555	7.97309	7.98548	7.99703	8.03346	8.02611	7.97637	7.99529	7.9767	8.06295	7.94517	8.06003	7.9795	8.03397	7.98312
0.3075	7.9522	7.98505	7.95379	7.98432	7.98515	7.98541	8.03036	8.0234	7.98017	8.00228	7.98085	8.07442	7.9434	8.0577	7.98419	8.02364	7.97878
0.315	7.96515	7.98018	7.95985	7.9789	7.9891	7.99276	8.02946	8.02746	7.99072	8.00249	7.98082	8.08838	7.93346	8.05972	7.97706	8.01729	7.98367
0.3225	7.96293	7.98589	7.94845	7.9803	7.99201	7.99588	8.0383	8.02767	7.97847	8.00636	7.97901	8.08294	7.94648	8.0504	7.97717	8.02817	7.97082
0.33	7.95286	7.98744	7.96597	7.99055	7.99277	8.00269	8.04263	8.03781	7.97958	8.00734	7.98723	8.07525	7.9561	8.05881	7.97969	8.03607	7.98149
0.3375	7.96236	7.97789	7.96414	7.98497	7.9964	7.98396	8.04137	8.02606	7.97031	8.01144	7.99121	8.06883	7.95277	8.05894	7.97664	8.03636	7.99152
0.345	7.97466	7.9888	7.95988	7.97419	8.00468	7.987	8.04823	8.03141	7.98243	8.00659	7.99613	8.07256	7.94769	8.05586	7.96926	8.0363	7.99843
0.3525	7.96646	7.98089	7.96057	7.98361	8.00509	7.98372	8.05885	8.02788	7.97981	8.01219	7.98589	8.07688	7.95309	8.07669	7.97676	8.0368	7.98318
0.36	7.96283	7.9839	7.96217	7.99706	8.00531	8.00403	8.05481	8.02165	7.98901	8.01864	7.98594	8.08692	7.95459	8.04969	7.97578	8.03938	7.99182
0.3675	7.95942	7.98238	7.95642	7.97939	7.999	7.99969	8.04224	8.02994	7.98329	8.02819	7.98558	8.0842	7.95489	8.07796	7.9784	8.04187	7.9919
0.375	7.96918	7.9926	7.9704	7.97926	7.996	8.00524	8.04142	8.02415	7.98842	8.02034	8.00075	8.08512	7.95176	8.05194	7.9843	8.02789	7.99413
0.3825	7.96346	7.98081	7.97173	7.99289	7.98924	8.00397	8.05223	8.02969	7.99316	8.016	8.00017	8.07868	7.94607	8.07188	7.96646	8.04088	7.98064
0.39	7.96682	7.9955	7.96801	7.99158	7.99916	7.99922	8.05111	8.03402	7.98595	8.02053	7.99623	8.09168	7.94808	8.06978	7.97614	8.02629	7.97474
0.3975	7.96822	7.99991	7.96875	8.00302	7.98908	8.00264	8.04682	8.03405	7.98754	8.01096	8.00827	8.08477	7.95238	8.06277	7.97384	8.03903	7.99025
0.405	7.96154	7.99756	7.96944	7.99449	8.00357	7.99838	8.04748	8.0299	7.98306	8.01138	8.00634	8.0826	7.96577	8.06243	7.97433	8.04833	7.99089
0.4125	7.97521	8.00266	7.97653	7.98868	7.99953	8.00094	8.04844	8.04797	7.99356	8.01697	8.00232	8.09277	7.96319	8.06871	7.97762	8.052	7.99158
0.42	7.9808	7.99776	7.98045	7.98197	8.01232	7.99844	8.05204	8.03822	7.98916	8.01115	8.00765	8.08911	7.95552	8.06845	7.99298	8.04208	7.99301
0.4275	7.97471	7.99342	7.96727	7.99709	8.001	7.99295	8.05827	8.04196	7.99853	8.03091	7.99224	8.08424	7.95784	8.06728	7.97977	8.05746	7.99192
0.435	7.97167	7.99158	7.97651	8.00483	8.00443	8.0121	8.05495	8.04405	7.99247	8.02538	8.00157	8.1006	7.95606	8.06701	7.99784	8.04052	8.00462
0.4425	7.97688	7.99254	7.97363	7.99347	8.00286	8.00851	8.05791	8.0452	7.98473	8.01592	8.00383	8.08212	7.94908	8.06758	7.99265	8.05004	8.00238
0.45	7.97628	7.9944	7.98116	7.99857	8.00061	8.00916	8.06592	8.03958	8.0021	8.02082	8.00718	8.09424	7.95593	8.08924	7.98884	8.04854	7.99923
0.4575	7.96981	7.99589	7.98265	8.00999	8.01929	8.01827	8.05222	8.05103	7.99383	8.01961	8.00188	8.08678	7.96104	8.07094	7.99613	8.0509	7.9987
0.465	7.9834	7.99403	7.97336	8.00226	8.00381	8.01468	8.05057	8.05552	8.00343	8.02834	8.00888	8.08647	7.96576	8.07239	7.99568	8.06233	7.99454
0.4725	7.97957	7.98307	7.9758	7.9958	8.0076	7.99779	8.055	8.03965	7.98666	8.02299	8.00796	8.09999	7.97163	8.08201	7.98561	8.06001	8.00824
0.48	7.97429	8.00554	7.97537	8.00523	7.9992	8.01969	8.06663	8.03502	8.00292	8.02757	8.00693	8.09853	7.96302	8.06953	7.99204	8.05574	8.00568
0.4875	7.97723	7.99359	7.98873	8.01102	8.02022	8.02224	8.06443	8.04967	7.99954	8.02022	8.01078	8.09659	7.96382	8.07996	7.98343	8.04974	8.00354
0.495	7.98364	8.00686	7.96853	8.00054	8.01967	8.01621	8.06093	8.05849	8.00065	8.02471	7.9999	8.10587	7.9672	8.07584	7.99727	8.05172	8.00938
0.5025	7.97807	7.99587	7.978	8.01466	8.01467	7.99947	8.0615	8.05087	8.00519	8.03199	8.00477	8.10258	7.96196	8.08886	7.98251	8.04494	7.99937
0.51	7.97719	7.99874	7.98394	7.99945	8.00471	8.01608	8.05806	8.05763	8.02107	8.03326	8.01503	8.10262	7.96375	8.08986	7.99869	8.06605	7.99512
0.5175	7.99009	8.00667	7.99025	8.01204	8.00974	8.01775	8.06848	8.05428	8.00348	8.0288	8.01955	8.10323	7.96904	8.08434	8.00331	8.04545	8.00447
0.525	7.97981	8.00465	7.98641	8.00626	8.01649	8.02553	8.06796	8.05583	8.00213	8.01971	8.01666	8.1062	7.9699	8.08332	7.99719	8.06407	8.00766
0.5325	7.99113	8.00534	7.98872	8.00634	8.01363	8.01765	8.075	8.04541	8.01009	8.05008	8.01634	8.09821	7.96413	8.08743	8.00885	8.05557	8.00911
0.54	7.99409	8.00999	7.98191	8.00814	8.01575	8.02459	8.08095	8.06165	8.00953	8.0281	8.01683	8.11808	7.96651	8.08278	7.99925	8.04782	8.02308
0.5475	7.99494	8.01133	7.98564	8.01353	8.02101	8.02587	8.07522	8.05847	8.00895	8.03295	8.01328	8.09884	7.96151	8.06995	8.00305	8.0516	8.01558
0.555	7.99395	8.00682	7.98305	8.01031	8.02671	8.03423	8.06383	8.04744	8.01213	8.03491	8.01459	8.10301	7.9772	8.08146	8.00454	8.05755	8.01436
0.5625	7.98691	8.01886	7.97778	8.01975	8.02578	8.02442	8.0739	8.05782	8.00269	8.02552	8.00572	8.10501	7.98386	8.0821	8.00651	8.05596	8.02365
0.57	7.98992	8.01788	7.98565	8.02189	8.02002	8.01373	8.07587	8.06622	8.02112	8.04256	8.01797	8.10044	7.98499	8.09502	8.00498	8.0615	8.00751
0.5775	7.99174	8.00652	7.98655	8.00945	8.02227	8.01973	8.07539	8.05756	8.01587	8.04202	8.01213	8.10499	7.98535	8.0895	8.01161	8.06824	8.00666
0.585	7.9973	7.99795	7.99826	8.01651	8.02615	8.02954	8.05882	8.04905	8.00846	8.03286	8.01815	8.11285	7.9757	8.08611	8.00702	8.06321	8.01454
0.5925	7.9903	8.00829	7.99584	8.01785	8.01767	8.01216	8.07096	8.06113	8.01674	8.02968	8.0161	8.1038	7.97276	8.09056	8.00676	8.06678	8.01603
0.6	8.00093	8.01107	8.00028	8.0106	8.03723	8.02883	8.08316	8.06975	8.01737	8.04382	8.02598	8.10885	7.98739	8.09874	8.00655	8.0729	8.01226
0.6075	7.98749	8.01869	7.99267	8.0181	8.0275	8.02546	8.06505	8.0661	8.01623	8.03399	8.03031	8.11267	7.99279	8.08163	8.00124	8.0715	8.01538
0.615	7.99373	8.01947	8.00172	8.01832	8.03209	8.02076	8.07964	8.05806	8.01794	8.03134	8.02656	8.10711	7.97723	8.09517	8.00521	8.06515	8.01053
0.6225	7.99609	8.01323	7.9931	8.02062	8.02116	8.0332	8.0696	8.06429	8.01449	8.05295	8.02289	8.11249	7.99044	8.09866	8.01031	8.06812	8.02679
0.63	7.98295	8.03134	8.00076	8.01234	8.02886	8.03506	8.07917	8.06522	8.01455	8.03483	8.03055	8.10944	7.99021	8.09362	8.01153	8.07009	8.03702
0.6375	7.99271	8.01443	8.00159	8.01692	8.03073	8.02764	8.08382	8.05658	8.00845	8.0551	8.02083	8.10967	7.98139	8.10192	8.01468	8.07102	8.01375
0.645	7.99944	8.02824	8.00132	8.01274	8.03339	8.02261	8.0735	8.05907	8.01316	8.04899	8.02518	8.1234	7.99823	8.09735	8.00607	8.06279	8.02983
0.6525	8.00415	8.01814	7.99806	8.01816	8.02869	8.03074	8.0798	8.05657	8.0164	8.05026	8.01348	8.1193	7.98127	8.09992	8.00336	8.0737	8.02526
0.66	8.00395	8.01019	7.99711	8.01027	8.03374	8.03255	8.07937	8.04719	8.01104	8.05025	8.02612	8.10922	7.98562	8.10688	8.02968	8.07483	8.03526
0.6675	8.00306	8.02277	8.00219	8.0251	8.03496	8.03644	8.07984	8.06811	8.0302	8.04753	8.02991	8.10941	7.98281	8.09214	8.0032	8.07105	8.02519
0.675	8.00161	8.00762	8.02044	8.01834	8.01966	8.02972	8.0936	8.08299	8.01656	8.05458	8.03112	8.11308	7.9934	8.08816	8.00486	8.07088	8.03276
0.6825	7.99706	8.02374	7.99441	8.03179	8.03152	8.02267	8.08024	8.06981	8.01986	8.05212	8.02311	8.12109	7.98781	8.09168	8.01101	8.07616	8.03584
0.69	8.00745	8.02317	8.00511	8.03201	8.03687	8.03264	8.08945	8.06722	8.02195	8.05981	8.02948	8.11762	7.98311	8.0977	8.00318	8.08751	8.02428
0.6975	8.009	8.02377	7.99525	8.02259	8.02802	8.04858	8.08622	8.07061	8.02456	8.0538	8.03524	8.12644	7.99337	8.10173	8.01624	8.08009	8.03266
0.705	8.00607	8.01606	8.00255	8.03355	8.03806	8.0451	8.09308	8.07058	8.03349	8.04937	8.04062	8.11816	7.98821	8.10438	8.00655	8.07684	8.02664
0.7125	8.01359	8.02183	8.00009	8.02264	8.03988	8.04278	8.07919	8.08038	8.0197	8.06135	8.02649	8.11907	7.99596	8.09624	8.02063	8.07521	8.03762
0.72	8.01419	8.0316	8.01104	8.02382	8.03689	8.04049	8.0892	8.06898	8.02553	8.05127	8.03098	8.12038	7.99162	8.1073	8.01581	8.07949	8.03356
0.7275	7.99744	8.02578	8.00631	8.0281	8.03922	8.04291	8.07895	8.05713	8.02499	8.05068	8.03485	8.12979	7.98666	8.1117	8.02433	8.08382	8.02354
0.735	8	8.02823	8.00601	8.03133	8.0442	8.04404	8.08188	8.07652	8.02291	8.05526	8.03374	8.11414	7.98853	8.10795	8.01309	8.08769	8.02806
0.7425	8.00916	8.03199	8.00949	8.0257	8.0389	8.04304	8.09539	8.06837	8.02691	8.05639	8.04562	8.12576	7.9965	8.11004	8.01694	8.09042	8.02952
0.75	8.01576	8.03916	8.02192	8.02674	8.03539	8.05286	8.08939	8.06494	8.03646	8.05692	8.03794	8.13048	7.98679	8.10209	8.02046	8.08249	8.03782
0.7575	8.00456	8.03278	8.0081	8.0356	8.04623	8.04874	8.08292	8.0829	8.03379	8.06398	8.04309	8.12397	7.99975	8.10951	8.02663	8.08545	8.03491
0.765	8.00544	8.03033	8.0071	8.04675	8.04268	8.04512	8.10224	8.08172	8.03053	8.05542	8.03911	8.13257	8.00757	8.1097	8.03105	8.08578	8.03839
0.7725	8.0021	8.01877	8.01732	8.03583	8.04975	8.04344	8.10166	8.08528	8.03072	8.06594	8.03884	8.13308	7.99668	8.11502	8.03336	8.08399	8.04058
0.78	8.01107	8.03703	8.01406	8.04153	8.05578	8.04239	8.08841	8.08002	8.03812	8.06579	8.05031	8.12752	8.0008	8.11192	8.03143	8.08192	8.0425
0.7875	8.01597	8.03869	8.01718	8.03848	8.04008	8.05512	8.09405	8.08603	8.03238	8.06861	8.03492	8.11716	8.00779	8.10454	8.02252	8.0793	8.03657
0.795	8.00925	8.03753	8.01104	8.0364	8.05353	8.05287	8.09112	8.08462	8.03906	8.06385	8.05262	8.13363	8.00072	8.11188	8.02905	8.08508	8.04732
0.8025	8.0147	8.02452	8.01371	8.03903	8.03013	8.04611	8.0969	8.08552	8.03793	8.06273	8.04534	8.12049	8.01028	8.11955	8.0279	8.08894	8.03764
0.81	8.00784	8.04174	8.01018	8.03891	8.04249	8.05299	8.10033	8.08271	8.05071	8.07013	8.03222	8.13371	8.00776	8.1209	8.04263	8.08331	8.04348
0.8175	8.01108	8.03357	8.01924	8.03666	8.05197	8.05096	8.10466	8.08317	8.03915	8.07477	8.04218	8.12806	7.99729	8.116	8.03562	8.09858	8.04359
0.825	8.02395	8.04654	8.01506	8.03057	8.05212	8.0483	8.09511	8.08782	8.04556	8.06287	8.04779	8.13586	8.00733	8.12544	8.03063	8.08258	8.04871
0.8325	8.01177	8.04454	8.01396	8.03482	8.05263	8.05037	8.10374	8.09438	8.03848	8.07392	8.05243	8.11995	8.00199	8.12869	8.02123	8.08569	8.04841
0.84	8.02215	8.03004	8.02374	8.0479	8.03926	8.05982	8.10779	8.0909	8.03799	8.07102	8.04626	8.13905	8.01186	8.11481	8.02991	8.09313	8.04068
0.8475	8.02431	8.04889	8.02128	8.04671	8.04816	8.05427	8.1055	8.07738	8.04638	8.06595	8.03447	8.13405	8.01454	8.12876	8.03442	8.09262	8.04383
0.855	8.0167	8.04022	8.01591	8.04384	8.05198	8.05804	8.10104	8.08955	8.02852	8.07466	8.04672	8.11689	8.00803	8.11821	8.02083	8.09914	8.04602
0.8625	8.02028	8.0475	8.01877	8.04395	8.06797	8.04896	8.09653	8.0824	8.04857	8.06808	8.04335	8.14243	8.00882	8.11998	8.02058	8.10524	8.04246
0.87	8.02366	8.04539	8.02316	8.04112	8.06414	8.05977	8.09974	8.09013	8.03844	8.07223	8.0542	8.14185	8.0032	8.11753	8.03091	8.08633	8.0528
0.8775	8.01844	8.03764	8.01442	8.04589	8.05091	8.05182	8.10125	8.08905	8.04395	8.06897	8.05172	8.14717	8.01253	8.11586	8.02637	8.093	8.04477
0.885	8.01153	8.04079	8.02814	8.0246	8.04527	8.0719	8.09616	8.08845	8.04872	8.07164	8.04502	8.12715	8.01059	8.12275	8.02874	8.09999	8.05936
0.8925	8.02485	8.05101	8.02628	8.04955	8.0595	8.06111	8.09051	8.08542	8.04003	8.0706	8.05226	8.1403	8.01842	8.12096	8.02517	8.09245	8.05242
0.9	8.02463	8.04484	8.02277	8.05255	8.0629	8.07104	8.10745	8.08924	8.04363	8.0701	8.04391	8.1419	8.01604	8.12913	8.04047	8.10748	8.05497
0.9075	8.0234	8.05418	8.0329	8.051	8.04645	8.0595	8.1067	8.09945	8.04528	8.07857	8.05317	8.14309	8.01271	8.12865	8.04728	8.08958	8.04885
0.915	8.03188	8.04098	8.02981	8.05332	8.06133	8.07736	8.11156	8.08839	8.04677	8.07824	8.05884	8.13305	8.00624	8.12229	8.04354	8.10189	8.05516
0.9225	8.02432	8.04044	8.0274	8.04797	8.0629	8.05045	8.09766	8.09901	8.05644	8.07567	8.05437	8.14939	8.00951	8.12876	8.03745	8.10114	8.04834
0.93	8.03501	8.05862	8.03633	8.05797	8.06168	8.05326	8.11116	8.0951	8.04535	8.07068	8.06315	8.14044	8.00785	8.123	8.04609	8.10192	8.0521
0.9375	8.02766	8.04204	8.02888	8.05212	8.05991	8.07364	8.1069	8.09721	8.0371	8.08335	8.05598	8.14384	8.02098	8.11811	8.0345	8.10436	8.04908
0.945	8.02522	8.04771	8.02947	8.04922	8.06001	8.05293	8.11105	8.09298	8.05609	8.07959	8.0465	8.14877	8.00726	8.12213	8.03744	8.10755	8.05768
0.9525	8.02902	8.04704	8.04444	8.05025	8.05282	8.06997	8.10162	8.10433	8.0522	8.09163	8.06423	8.14092	8.02892	8.13372	8.03433	8.09227	8.05777
0.96	8.02957	8.05851	8.02921	8.05524	8.0595	8.05944	8.11154	8.10026	8.05207	8.06817	8.0721	8.15361	8.03341	8.14044	8.04479	8.11666	8.05981
0.9675	8.04627	8.04595	8.04113	8.053	8.06706	8.06074	8.10381	8.09563	8.04939	8.07406	8.05833	8.14957	8.02038	8.12692	8.039	8.10433	8.06472
0.975	8.02905	8.05447	8.02956	8.06594	8.06652	8.05684	8.11626	8.09992	8.04828	8.07063	8.05865	8.14591	8.01386	8.13645	8.05681	8.11185	8.0543
0.9825	8.02377	8.06154	8.02294	8.06176	8.0632	8.07351	8.11131	8.10357	8.04573	8.08554	8.05722	8.14605	8.02147	8.13351	8.03879	8.10835	8.04389
0.99	8.03773	8.05596	8.03243	8.06385	8.06056	8.06033	8.10108	8.09855	8.06034	8.08024	8.06098	8.15677	8.0216	8.13801	8.0505	8.1144	8.05929
0.9975	8.02343	8.06055	8.04264	8.05437	8.06238	8.0754	8.11841	8.09567	8.05246	8.07723	8.05665	8.15182	8.02063	8.13697	8.05112	8.09638	8.05097
1.005	8.03948	8.05641	8.04794	8.04775	8.0657	8.07448	8.1276	8.09938	8.05966	8.09089	8.0733	8.14929	8.02302	8.12375	8.06032	8.10649	8.05269
1.0125	8.03551	8.06434	8.0481	8.0732	8.06878	8.07028	8.11805	8.10316	8.06021	8.08015	8.07332	8.14849	8.02147	8.12465	8.04519	8.1057	8.07069
1.02	8.0354	8.05452	8.03695	8.05336	8.06937	8.0694	8.12771	8.10111	8.05895	8.07949	8.06498	8.15549	8.02362	8.13261	8.04998	8.10475	8.05649
1.0275	8.03054	8.06094	8.04624	8.05105	8.07268	8.05692	8.12656	8.10694	8.06526	8.08661	8.06927	8.16025	8.0231	8.13796	8.05167	8.11696	8.05742
1.035	8.03719	8.06757	8.0267	8.0592	8.06432	8.07096	8.13155	8.09711	8.05536	8.0874	8.07439	8.1674	8.02079	8.13086	8.04732	8.10812	8.06007
1.0425	8.04607	8.04986	8.0368	8.06119	8.06249	8.07967	8.12366	8.10276	8.04992	8.09747	8.07385	8.15053	8.02596	8.14117	8.04436	8.11485	8.04952
1.05	8.04039	8.06914	8.03859	8.06084	8.06785	8.0799	8.12066	8.10353	8.06477	8.07608	8.06937	8.15188	8.02844	8.1354	8.06054	8.11878	8.05536
1.0575	8.03681	8.0597	8.04893	8.0652	8.07942	8.07609	8.12102	8.10953	8.04901	8.09276	8.07711	8.15368	8.02142	8.13875	8.05665	8.10454	8.07459
1.065	8.04175	8.05803	8.0418	8.05853	8.07627	8.07442	8.12595	8.10768	8.04407	8.09362	8.07372	8.15535	8.04209	8.13075	8.05518	8.1197	8.07143
1.0725	8.04547	8.05328	8.04406	8.06441	8.07103	8.06871	8.11482	8.10924	8.06353	8.09926	8.06536	8.15465	8.01937	8.14099	8.06071	8.11463	8.07608
1.08	8.04232	8.05523	8.04464	8.06431	8.0645	8.06665	8.1271	8.11047	8.06372	8.09742	8.069	8.1489	8.02774	8.14661	8.05633	8.11321	8.05576
1.0875	8.03383	8.06351	8.04676	8.06763	8.06079	8.08455	8.12616	8.11541	8.06408	8.10298	8.07222	8.16832	8.02709	8.13648	8.05469	8.11754	8.06981
1.095	8.05065	8.06565	8.04261	8.06268	8.08015	8.07747	8.12402	8.10212	8.06795	8.0863	8.07312	8.15692	8.0395	8.13584	8.05653	8.12543	8.06906
1.1025	8.05221	8.06115	8.03872	8.07665	8.07616	8.0879	8.12857	8.11522	8.06092	8.084	8.06599	8.15719	8.03469	8.14036	8.05493	8.11811	8.07436
1.11	8.04368	8.0641	8.04793	8.06284	8.08799	8.07709	8.12595	8.10229	8.05999	8.09673	8.07776	8.16436	8.03836	8.13359	8.05072	8.12142	8.06098
1.1175	8.05318	8.06295	8.04104	8.0673	8.07462	8.08115	8.11889	8.11781	8.07373	8.09615	8.07653	8.15902	8.0436	8.15163	8.05006	8.12669	8.07145
1.125	8.03747	8.05951	8.05075	8.06371	8.07417	8.07811	8.1389	8.11847	8.06862	8.08632	8.07512	8.16063	8.02635	8.14601	8.06381	8.11522	8.08257
1.1325	8.04522	8.07408	8.03837	8.06186	8.08069	8.07229	8.13177	8.11883	8.0841	8.09317	8.07328	8.15687	8.02861	8.13181	8.05457	8.11125	8.07667
1.14	8.04938	8.05742	8.04044	8.07255	8.08039	8.07664	8.1199	8.11584	8.06756	8.09802	8.06763	8.17636	8.03238	8.14102	8.06572	8.12495	8.07791
1.1475	8.04248	8.07253	8.04999	8.06696	8.08239	8.07597	8.12721	8.11658	8.06809	8.08671	8.08022	8.16254	8.0296	8.13828	8.04835	8.12599	8.07178
1.155	8.04122	8.06462	8.0463	8.07034	8.08239	8.08028	8.13433	8.11152	8.07023	8.10186	8.07303	8.16608	8.03864	8.14536	8.07041	8.1245	8.08382
1.1625	8.05892	8.07346	8.03453	8.07672	8.0693	8.08048	8.12845	8.11574	8.07199	8.09696	8.07298	8.1618	8.03989	8.1487	8.07581	8.12002	8.08044
1.17	8.045	8.06642	8.05623	8.07405	8.08062	8.0825	8.12318	8.12508	8.07163	8.10383	8.07821	8.1641	8.04603	8.14963	8.06334	8.12679	8.08438
1.1775	8.04859	8.07504	8.04356	8.07758	8.0888	8.07645	8.12873	8.12554	8.07305	8.08679	8.06947	8.16864	8.04404	8.1498	8.07591	8.12202	8.07786
1.185	8.04808	8.08506	8.05179	8.07658	8.08504	8.09054	8.14184	8.11589	8.07592	8.1082	8.08046	8.1702	8.04222	8.14202	8.06052	8.11037	8.07766
1.1925	8.04294	8.07893	8.0456	8.08442	8.08724	8.08645	8.12654	8.11598	8.0735	8.10079	8.08433	8.17083	8.04918	8.14717	8.06355	8.12938	8.08043
1.2	8.06473	8.07203	8.04968	8.07413	8.07519	8.09084	8.12722	8.11815	8.07147	8.09543	8.0815	8.1592	8.04062	8.14622	8.06749	8.12894	8.0815
1.2075	8.04765	8.07931	8.04926	8.06123	8.08024	8.08755	8.14213	8.11721	8.06977	8.10965	8.07873	8.17047	8.04494	8.14955	8.06702	8.13336	8.08494
1.215	8.05701	8.07946	8.06166	8.07345	8.08936	8.08619	8.12952	8.1383	8.07671	8.10211	8.07625	8.17151	8.03904	8.14333	8.07465	8.12027	8.07574
1.2225	8.05431	8.07071	8.05651	8.08194	8.08808	8.09239	8.1294	8.12441	8.0775	8.10235	8.08743	8.16685	8.02127	8.1457	8.06996	8.12025	8.08019
1.23	8.05237	8.07976	8.06278	8.0734	8.08268	8.07972	8.13964	8.12209	8.07912	8.10633	8.07552	8.17386	8.04278	8.15345	8.06633	8.12267	8.08665
1.2375	8.04908	8.07705	8.04723	8.07679	8.08741	8.09336	8.13681	8.12329	8.08379	8.10163	8.0907	8.17446	8.04373	8.14257	8.06245	8.1315	8.08978
1.245	8.05079	8.08618	8.05802	8.08492	8.07531	8.08898	8.14524	8.11696	8.09245	8.10742	8.09435	8.16469	8.04054	8.1591	8.06277	8.12527	8.08641
1.2525	8.06752	8.06684	8.05431	8.07835	8.08759	8.09522	8.13394	8.1239	8.07501	8.10485	8.09257	8.1782	8.04334	8.15204	8.06474	8.13279	8.09229
1.26	8.05746	8.07636	8.06972	8.0794	8.08793	8.08855	8.14758	8.12125	8.07926	8.11627	8.08946	8.16025	8.04803	8.15971	8.07528	8.13068	8.08338
1.2675	8.05882	8.08113	8.05256	8.07021	8.08303	8.08966	8.14351	8.13059	8.07012	8.10499	8.09148	8.16687	8.03547	8.15675	8.06059	8.12368	8.08857
1.275	8.05388	8.08739	8.0689	8.07463	8.08325	8.09317	8.13534	8.12668	8.08825	8.10227	8.08978	8.17221	8.04478	8.15626	8.07279	8.12531	8.08075
1.2825	8.05315	8.07057	8.05888	8.09272	8.09056	8.09351	8.1516	8.12113	8.07722	8.09852	8.08363	8.17677	8.04839	8.15972	8.07132	8.13984	8.08001
1.29	8.06795	8.08215	8.06376	8.09548	8.0916	8.08865	8.14498	8.1269	8.07706	8.10972	8.09504	8.1694	8.05604	8.15397	8.07195	8.14181	8.08402
1.2975	8.06106	8.07692	8.05512	8.07528	8.09196	8.09582	8.1448	8.14043	8.06415	8.10709	8.08306	8.18325	8.04451	8.15611	8.07963	8.13184	8.07466
1.305	8.04778	8.08741	8.0607	8.08001	8.1001	8.09477	8.1424	8.11558	8.08486	8.10202	8.09137	8.17516	8.06016	8.15954	8.07472	8.13507	8.08123
1.3125	8.06372	8.08165	8.06799	8.07415	8.08547	8.09775	8.14386	8.12449	8.08625	8.10604	8.09354	8.18015	8.0378	8.16421	8.08025	8.1341	8.09474
1.32	8.05326	8.09085	8.06477	8.08707	8.08196	8.10064	8.15662	8.14018	8.079	8.11706	8.07696	8.17606	8.04901	8.15713	8.08222	8.13396	8.08605
1.3275	8.05605	8.08998	8.05956	8.0761	8.09315	8.0984	8.13411	8.12704	8.09049	8.11448	8.08716	8.17631	8.04578	8.17066	8.07591	8.14182	8.08776
1.335	8.06314	8.08372	8.06481	8.08704	8.09233	8.09542	8.15127	8.13747	8.07493	8.11512	8.08983	8.19021	8.05084	8.16673	8.07607	8.13767	8.09066
1.3425	8.05859	8.08045	8.05597	8.07961	8.09429	8.09727	8.14644	8.1276	8.10277	8.11337	8.09238	8.18894	8.04828	8.16878	8.07202	8.14194	8.09209
1.35	8.07223	8.07436	8.06834	8.08243	8.08969	8.09328	8.14837	8.13149	8.09174	8.1201	8.09796	8.17658	8.04899	8.16621	8.08669	8.14046	8.09403
1.3575	8.06383	8.08859	8.06197	8.08729	8.10059	8.09534	8.14626	8.12976	8.09041	8.12043	8.10229	8.17174	8.05688	8.16096	8.07183	8.13355	8.08196
1.365	8.06528	8.08862	8.05596	8.08322	8.10336	8.09937	8.14596	8.12457	8.09332	8.11815	8.10192	8.18296	8.05565	8.16097	8.07631	8.13511	8.08805
1.3725	8.06808	8.08327	8.06692	8.09566	8.09713	8.09948	8.14909	8.12795	8.08219	8.11843	8.09179	8.19495	8.04937	8.17161	8.07951	8.15078	8.10113
1.38	8.06293	8.07909	8.06464	8.08138	8.09146	8.10981	8.1436	8.14305	8.08632	8.117	8.08999	8.17758	8.05245	8.1602	8.09153	8.15042	8.08631
1.3875	8.07046	8.08578	8.06686	8.08832	8.10502	8.1067	8.14155	8.13555	8.08272	8.10658	8.09447	8.18443	8.04639	8.16667	8.06837	8.14569	8.09879
1.395	8.07141	8.09275	8.06818	8.08283	8.0968	8.09609	8.14525	8.13462	8.09534	8.11525	8.09607	8.18993	8.0504	8.16985	8.0907	8.14065	8.08797
1.4025	8.07125	8.08504	8.07101	8.0776	8.09574	8.10166	8.15246	8.13507	8.08746	8.11481	8.10394	8.18766	8.05777	8.1657	8.07951	8.14296	8.09401
1.41	8.06618	8.0871	8.06334	8.10066	8.09628	8.10524	8.14662	8.1418	8.10095	8.11315	8.09601	8.18565	8.05223	8.1749	8.07389	8.14787	8.09767
1.4175	8.05967	8.07967	8.08347	8.09842	8.10013	8.10902	8.14584	8.1401	8.09176	8.1287	8.09707	8.18765	8.05605	8.17334	8.0934	8.14475	8.09359
1.425	8.05562	8.10912	8.07265	8.08575	8.10073	8.11182	8.14448	8.12697	8.0859	8.11742	8.10064	8.18186	8.05344	8.17572	8.07624	8.13764	8.08517
1.4325	8.07216	8.09564	8.07769	8.09486	8.11092	8.10327	8.15128	8.13801	8.08995	8.12255	8.10344	8.18526	8.05341	8.1728	8.0804	8.1405	8.10171
1.44	8.07093	8.07633	8.07311	8.09664	8.10501	8.10911	8.14728	8.13417	8.09124	8.11534	8.09278	8.18858	8.06357	8.17486	8.07925	8.14952	8.09028
1.4475	8.06274	8.09359	8.07407	8.09953	8.10276	8.10965	8.15192	8.13267	8.08472	8.1168	8.09811	8.18756	8.0563	8.16689	8.09003	8.15247	8.10366
1.455	8.07197	8.09228	8.07563	8.09283	8.10282	8.09844	8.15558	8.14258	8.09101	8.12087	8.10493	8.18557	8.05781	8.1678	8.08568	8.14353	8.10265
1.4625	8.07485	8.09401	8.07567	8.09054	8.10071	8.10651	8.15279	8.14379	8.09334	8.1165	8.09465	8.1991	8.06723	8.16788	8.08464	8.14379	8.10782
1.47	8.07415	8.09611	8.0825	8.08754	8.10865	8.10896	8.15809	8.14231	8.10305	8.12379	8.10183	8.19177	8.06263	8.17064	8.08414	8.15238	8.09352
1.4775	8.07403	8.09482	8.07177	8.10782	8.11802	8.10885	8.15484	8.13726	8.09032	8.12524	8.09963	8.19423	8.06618	8.17794	8.08834	8.13796	8.10231
1.485	8.06606	8.10077	8.06762	8.09338	8.10231	8.1122	8.1466	8.13446	8.10316	8.13145	8.11106	8.1983	8.05435	8.17759	8.09464	8.13592	8.09937
1.4925	8.06904	8.09708	8.07926	8.10013	8.10892	8.09964	8.15679	8.15092	8.09863	8.11921	8.11641	8.19388	8.07561	8.18208	8.10457	8.14227	8.09661
1.5	8.07234	8.09196	8.08232	8.09567	8.10888	8.10736	8.16031	8.13545	8.09508	8.12543	8.10296	8.18068	8.06359	8.17306	8.09101	8.15126	8.09167
1.5075	8.08228	8.09447	8.07522	8.09725	8.10716	8.11646	8.14794	8.15281	8.09252	8.11881	8.09849	8.18815	8.07447	8.16483	8.08671	8.15032	8.09623
1.515	8.07814	8.10384	8.08061	8.10292	8.10343	8.10587	8.15333	8.15114	8.10152	8.12888	8.09885	8.19318	8.06131	8.18912	8.09597	8.15219	8.09666
1.5225	8.07318	8.09483	8.08965	8.10281	8.10308	8.11512	8.1678	8.15008	8.09131	8.12805	8.1056	8.17492	8.06127	8.17974	8.09583	8.13956	8.10922
1.53	8.08039	8.08908	8.07815	8.09065	8.11186	8.10236	8.14992	8.14616	8.09441	8.1316	8.09514	8.19641	8.06237	8.17586	8.0898	8.15133	8.11086
1.5375	8.07093	8.10258	8.08062	8.09016	8.10553	8.11092	8.16042	8.13681	8.08778	8.13265	8.09692	8.20253	8.06215	8.1722	8.10236	8.1578	8.09645
1.545	8.0853	8.1018	8.08022	8.10049	8.11668	8.11923	8.16311	8.1451	8.10199	8.12365	8.11202	8.20131	8.07259	8.17624	8.08957	8.14811	8.10222
1.5525	8.07064	8.10281	8.08041	8.10186	8.10215	8.11022	8.17242	8.13275	8.0935	8.11578	8.10311	8.18294	8.06154	8.17493	8.09104	8.15032	8.10126
1.56	8.07714	8.09045	8.07821	8.09941	8.10979	8.11144	8.1469	8.16142	8.09402	8.12918	8.11164	8.19427	8.06248	8.18117	8.1074	8.14889	8.11216
1.5675	8.07149	8.09773	8.07737	8.09408	8.11271	8.10709	8.15523	8.14318	8.10695	8.11722	8.10539	8.20522	8.07066	8.17826	8.091	8.14594	8.10321
1.575	8.06028	8.10069	8.08607	8.10382	8.11151	8.11214	8.16854	8.14313	8.10562	8.1262	8.11218	8.19692	8.0728	8.18213	8.09626	8.15969	8.10273
1.5825	8.07998	8.10155	8.08306	8.10597	8.10769	8.10693	8.1602	8.1412	8.10279	8.13454	8.10209	8.19566	8.08348	8.1856	8.09579	8.15348	8.10708
1.59	8.08772	8.09699	8.08307	8.11232	8.106	8.11443	8.17498	8.13955	8.09872	8.12684	8.11285	8.1967	8.07211	8.17994	8.0943	8.16319	8.10539
1.5975	8.07559	8.09916	8.09218	8.10341	8.1035	8.11379	8.16181	8.14077	8.10161	8.12702	8.1151	8.18736	8.06297	8.1779	8.09718	8.15346	8.11145
1.605	8.07946	8.10033	8.07319	8.09499	8.10265	8.11809	8.16727	8.15047	8.09592	8.12562	8.11471	8.20491	8.07266	8.17907	8.09824	8.15914	8.10011
1.6125	8.08359	8.10853	8.07472	8.10438	8.10053	8.11102	8.1675	8.14954	8.1049	8.13757	8.10603	8.19133	8.06135	8.17199	8.09637	8.15864	8.10556
1.62	8.09044	8.10864	8.08441	8.09858	8.11528	8.12326	8.17179	8.1535	8.10671	8.12127	8.109	8.18897	8.07254	8.18463	8.09489	8.15794	8.11029
1.6275	8.09113	8.1059	8.07316	8.10851	8.10659	8.10802	8.16801	8.14557	8.1103	8.12696	8.11346	8.20161	8.06294	8.18884	8.09245	8.14661	8.10491
1.635	8.08546	8.10603	8.08915	8.09559	8.10847	8.11189	8.16449	8.14479	8.11208	8.14173	8.10853	8.19818	8.06469	8.17265	8.08754	8.1628	8.10099
1.6425	8.08404	8.09479	8.08769	8.1006	8.1215	8.10501	8.16822	8.15402	8.10646	8.13718	8.11577	8.1929	8.07639	8.18374	8.10308	8.17098	8.11733
1.65	8.08815	8.1126	8.08137	8.11367	8.11943	8.11758	8.16595	8.14449	8.10115	8.12953	8.11822	8.20226	8.07559	8.17976	8.08916	8.15353	8.10859
1.6575	8.08229	8.10828	8.08727	8.10259	8.1074	8.12378	8.1678	8.15177	8.1201	8.1322	8.11571	8.20515	8.08112	8.18286	8.08802	8.15317	8.10972
1.665	8.08361	8.10903	8.08843	8.10206	8.11654	8.12125	8.16076	8.1537	8.10966	8.1375	8.11784	8.19522	8.08027	8.17899	8.10985	8.15509	8.11489
1.6725	8.08498	8.10408	8.07807	8.10874	8.11491	8.12336	8.1607	8.1553	8.10402	8.13653	8.11449	8.20254	8.0794	8.18829	8.1038	8.1556	8.10124
1.68	8.08627	8.10573	8.08321	8.1092	8.12224	8.12497	8.1692	8.14955	8.11046	8.13545	8.10668	8.18907	8.07386	8.17107	8.09465	8.15324	8.10946
1.6875	8.08527	8.12809	8.07952	8.09864	8.11358	8.12012	8.17964	8.15073	8.10705	8.13138	8.11668	8.21651	8.0612	8.18275	8.08941	8.16447	8.10678
1.695	8.0754	8.1168	8.08748	8.11446	8.11149	8.12264	8.16036	8.16061	8.09475	8.13199	8.11868	8.21443	8.06785	8.18805	8.08344	8.16495	8.10524
1.7025	8.08997	8.11511	8.0869	8.11223	8.12424	8.1314	8.17453	8.1492	8.11143	8.13666	8.13748	8.19221	8.0693	8.18672	8.11319	8.16673	8.11742
1.71	8.08799	8.11158	8.08704	8.10782	8.12819	8.12535	8.17399	8.15933	8.1052	8.13675	8.11081	8.2058	8.07843	8.19655	8.10573	8.15956	8.10944
1.7175	8.09089	8.10974	8.09236	8.11099	8.13415	8.12199	8.17675	8.16116	8.11152	8.14377	8.12127	8.20184	8.07846	8.17826	8.10687	8.16426	8.11368
1.725	8.09045	8.09905	8.0884	8.1097	8.12465	8.12059	8.16771	8.15737	8.11673	8.13164	8.12155	8.19865	8.07584	8.18431	8.09997	8.16395	8.12293
1.7325	8.08412	8.0934	8.08657	8.11976	8.11499	8.11845	8.18562	8.15028	8.11419	8.1367	8.12895	8.21321	8.07792	8.18608	8.10688	8.16623	8.1166
1.74	8.08991	8.10119	8.09319	8.11703	8.12315	8.12777	8.1803	8.16126	8.11727	8.14245	8.12321	8.2054	8.07678	8.19499	8.10426	8.16167	8.1249
1.7475	8.10106	8.10843	8.08552	8.10823	8.12685	8.12023	8.17815	8.17103	8.12031	8.13541	8.12463	8.20854	8.07667	8.19172	8.10256	8.16452	8.11653
1.755	8.08789	8.12171	8.09159	8.11128	8.12494	8.12404	8.16915	8.15452	8.1111	8.13676	8.12678	8.20102	8.07663	8.17837	8.10684	8.16747	8.11301
1.7625	8.09422	8.10868	8.09223	8.11851	8.13646	8.1173	8.16329	8.15767	8.10896	8.14609	8.11648	8.21258	8.07703	8.19763	8.10898	8.16665	8.11181
1.77	8.09222	8.1155	8.09285	8.09794	8.12593	8.1333	8.18333	8.14723	8.10451	8.13538	8.12403	8.2175	8.0802	8.1887	8.11166	8.16581	8.11959
1.7775	8.0928	8.10633	8.1028	8.12249	8.12	8.11478	8.17257	8.15388	8.11608	8.14494	8.12744	8.2127	8.08073	8.18267	8.11201	8.17838	8.11564
1.785	8.09503	8.1112	8.1005	8.10732	8.12717	8.14132	8.17455	8.16647	8.11439	8.14474	8.12594	8.21319	8.08216	8.19196	8.10053	8.17816	8.11076
1.7925	8.10025	8.1098	8.09705	8.12156	8.13696	8.13448	8.17953	8.15568	8.11702	8.14479	8.12167	8.2232	8.08722	8.19607	8.10942	8.17222	8.11993
1.8	8.10024	8.10811	8.08349	8.10292	8.13285	8.12318	8.17591	8.16431	8.11574	8.14587	8.11625	8.21544	8.08656	8.19905	8.11147	8.16547	8.11327
1.8075	8.09863	8.13179	8.09326	8.11299	8.13017	8.13104	8.17712	8.16125	8.10954	8.13541	8.13218	8.21702	8.08447	8.18636	8.10951	8.16576	8.11766
1.815	8.09807	8.12525	8.09771	8.11761	8.13601	8.12874	8.18478	8.1603	8.11398	8.14293	8.13008	8.21872	8.07888	8.20043	8.117	8.16801	8.11657
1.8225	8.1007	8.10836	8.0941	8.12386	8.14412	8.12187	8.18004	8.16358	8.11697	8.14296	8.11595	8.21501	8.0893	8.17871	8.12273	8.16377	8.12972
1.83	8.08338	8.10901	8.10371	8.12253	8.12229	8.13067	8.17157	8.16028	8.11008	8.14215	8.12686	8.21048	8.07821	8.18731	8.11297	8.16418	8.11997
1.8375	8.10096	8.10635	8.09515	8.1272	8.1292	8.12964	8.17641	8.16269	8.11248	8.1511	8.13904	8.20961	8.07796	8.18975	8.10658	8.1788	8.12118
1.845	8.09654	8.11374	8.09506	8.11605	8.1276	8.13741	8.18785	8.15676	8.11981	8.13791	8.12341	8.20658	8.08434	8.19265	8.10421	8.17227	8.11959
1.8525	8.09249	8.11035	8.09644	8.1261	8.13242	8.12695	8.18419	8.1628	8.12089	8.14153	8.12016	8.22153	8.06717	8.19129	8.10189	8.18384	8.13263
1.86	8.10098	8.11684	8.08813	8.11609	8.12249	8.13114	8.17228	8.16661	8.11581	8.1518	8.13031	8.20999	8.08717	8.19255	8.11547	8.17099	8.11923
1.8675	8.09845	8.10938	8.09828	8.12129	8.12581	8.12344	8.17502	8.15905	8.12715	8.14082	8.12329	8.22525	8.07187	8.18142	8.1063	8.162	8.12611
1.875	8.09468	8.11638	8.09579	8.11695	8.11977	8.13692	8.18449	8.16181	8.1222	8.13922	8.12527	8.22115	8.08219	8.19582	8.12121	8.17631	8.11993
1.8825	8.09474	8.11847	8.09762	8.10735	8.12132	8.12862	8.1742	8.16801	8.12869	8.14698	8.13585	8.21305	8.08935	8.18987	8.1277	8.17877	8.12943
1.89	8.09421	8.1166	8.10438	8.11558	8.13954	8.13246	8.18699	8.18032	8.11754	8.14015	8.11876	8.22302	8.09856	8.19796	8.12158	8.18137	8.13255
1.8975	8.10536	8.109	8.10388	8.1199	8.13525	8.1296	8.17794	8.15898	8.11875	8.14624	8.12392	8.21765	8.0801	8.20325	8.10422	8.16514	8.12445
1.905	8.09179	8.12675	8.09236	8.10923	8.12612	8.12599	8.18851	8.16374	8.11647	8.14731	8.13914	8.21637	8.0871	8.20271	8.10537	8.17186	8.1323
1.9125	8.09713	8.12262	8.09839	8.12306	8.14002	8.13084	8.18584	8.17216	8.12183	8.1353	8.1269	8.22693	8.08571	8.19929	8.11605	8.1801	8.13182
1.92	8.0997	8.11296	8.10212	8.12098	8.13572	8.13193	8.18468	8.17442	8.11447	8.14282	8.13211	8.21013	8.09433	8.18979	8.10754	8.17278	8.11938
1.9275	8.09929	8.11211	8.10646	8.13966	8.13064	8.13783	8.18183	8.17763	8.12154	8.15086	8.13189	8.21297	8.08373	8.20212	8.1076	8.1743	8.13048
1.935	8.09269	8.12378	8.10533	8.1338	8.12652	8.13802	8.18681	8.17069	8.12779	8.15584	8.13061	8.2095	8.08606	8.20751	8.10578	8.1745	8.12745
1.9425	8.10224	8.12212	8.10339	8.12576	8.13152	8.13215	8.18177	8.17101	8.12234	8.14874	8.13217	8.22446	8.08851	8.20825	8.11949	8.17253	8.12021
1.95	8.10015	8.12696	8.10682	8.11935	8.14378	8.12934	8.2042	8.17583	8.12363	8.13822	8.12935	8.21947	8.08402	8.20597	8.11745	8.17502	8.1289
1.9575	8.10721	8.12985	8.09527	8.13382	8.12929	8.12815	8.19459	8.16935	8.12531	8.16233	8.13198	8.20966	8.07916	8.20749	8.11706	8.17539	8.13113
1.965	8.09221	8.12199	8.11721	8.13129	8.12731	8.14289	8.1867	8.16695	8.1312	8.15432	8.13152	8.22067	8.09779	8.2075	8.12447	8.18077	8.12769
1.9725	8.10881	8.12679	8.09334	8.11603	8.13384	8.12699	8.19003	8.17426	8.1246	8.14088	8.13063	8.22046	8.07647	8.20423	8.12275	8.16995	8.12305
1.98	8.11349	8.12043	8.10851	8.1227	8.13981	8.12987	8.17177	8.17477	8.12278	8.14783	8.13419	8.2179	8.09379	8.21142	8.10852	8.1821	8.11641
1.9875	8.10459	8.12788	8.11001	8.12268	8.12937	8.13858	8.18743	8.17552	8.12226	8.15245	8.13463	8.21854	8.08737	8.2026	8.11187	8.18443	8.12542
1.995	8.10341	8.12912	8.11122	8.13091	8.13547	8.14811	8.19744	8.16644	8.1384	8.15874	8.14334	8.22164	8.07661	8.20427	8.126	8.18418	8.13083
2.0025	8.11116	8.11687	8.10824	8.12732	8.14174	8.13338	8.18635	8.17907	8.12049	8.16327	8.14449	8.21932	8.0928	8.20339	8.12384	8.18291	8.1361
2.01	8.10244	8.11661	8.10948	8.12941	8.1475	8.13792	8.18377	8.17492	8.12115	8.14902	8.13022	8.224	8.09867	8.20601	8.10567	8.18327	8.12694
2.0175	8.10576	8.12749	8.10456	8.11773	8.13614	8.14204	8.17779	8.18194	8.12851	8.15913	8.14266	8.22911	8.09629	8.21558	8.11514	8.18437	8.1303
2.025	8.11094	8.12842	8.09402	8.12216	8.1326	8.14452	8.1814	8.17226	8.11927	8.1495	8.13678	8.21295	8.08766	8.19913	8.11522	8.17368	8.13111
2.0325	8.10573	8.13162	8.10238	8.12446	8.12982	8.13074	8.18891	8.17752	8.1235	8.16066	8.14088	8.22009	8.09035	8.19409	8.11115	8.17864	8.12722
2.04	8.10827	8.13793	8.10997	8.12254	8.13198	8.14449	8.18707	8.17477	8.13003	8.1627	8.13865	8.23089	8.09223	8.20577	8.12894	8.186	8.13198
2.0475	8.10824	8.13553	8.11069	8.12204	8.13661	8.1436	8.18872	8.17757	8.1226	8.15877	8.14425	8.23093	8.09942	8.20191	8.12315	8.18614	8.14193
2.055	8.10718	8.12978	8.10189	8.13274	8.13543	8.15212	8.19498	8.18361	8.12536	8.16334	8.14158	8.22392	8.11198	8.20945	8.12634	8.18577	8.14545
2.0625	8.11041	8.13167	8.10629	8.13094	8.13456	8.14517	8.18974	8.17427	8.12365	8.15773	8.1359	8.22842	8.09488	8.20218	8.13652	8.19118	8.13507
2.07	8.10497	8.13649	8.09856	8.13506	8.15	8.14563	8.17928	8.18094	8.12917	8.15056	8.1443	8.22751	8.08498	8.20094	8.12376	8.17694	8.13171
2.0775	8.11415	8.1198	8.10729	8.13621	8.13803	8.13831	8.19233	8.18034	8.12031	8.16392	8.13484	8.23338	8.10491	8.20537	8.11739	8.17898	8.14075
2.085	8.10761	8.13899	8.10558	8.12385	8.14786	8.1523	8.20204	8.17808	8.14104	8.15107	8.12979	8.22467	8.0984	8.19852	8.11994	8.18707	8.12617
2.0925	8.10373	8.1269	8.11168	8.12381	8.14962	8.15162	8.18179	8.18471	8.13686	8.15325	8.14577	8.22769	8.09879	8.20133	8.1277	8.19439	8.13185
2.1	8.10709	8.13038	8.10694	8.13839	8.13976	8.1442	8.20154	8.1802	8.13603	8.15452	8.13293	8.22773	8.09861	8.19946	8.13178	8.18376	8.13435
2.1075	8.10627	8.12889	8.11246	8.13353	8.14034	8.14371	8.1952	8.17871	8.13608	8.15489	8.1475	8.2287	8.09092	8.20919	8.1205	8.18577	8.13128
2.115	8.09669	8.1352	8.11106	8.1261	8.14693	8.14717	8.20619	8.18006	8.13366	8.15908	8.14353	8.23107	8.09277	8.21524	8.13154	8.17776	8.13976
2.1225	8.1117	8.13542	8.11475	8.13309	8.14388	8.14308	8.20062	8.17955	8.13921	8.17414	8.15174	8.2323	8.09176	8.21226	8.12268	8.19346	8.14551
2.13	8.10161	8.13185	8.10548	8.13217	8.14102	8.15567	8.20012	8.18204	8.13538	8.17358	8.13781	8.22781	8.1016	8.20858	8.13005	8.18933	8.13361
2.1375	8.1281	8.12532	8.12029	8.12738	8.14073	8.14458	8.1992	8.18345	8.12744	8.16945	8.13783	8.22013	8.10787	8.21443	8.11687	8.1922	8.14297
2.145	8.11047	8.13354	8.12007	8.1313	8.14322	8.14161	8.19018	8.16971	8.13988	8.15839	8.13391	8.22867	8.09638	8.21882	8.11682	8.17466	8.14385
2.1525	8.12128	8.12872	8.11986	8.13094	8.14435	8.14167	8.19137	8.18431	8.1337	8.16179	8.13126	8.22725	8.09541	8.22302	8.12605	8.19389	8.14382
2.16	8.10203	8.14111	8.11023	8.13988	8.1497	8.16503	8.18616	8.17394	8.12574	8.16998	8.14478	8.23059	8.09103	8.21164	8.11784	8.18952	8.13928
2.1675	8.10997	8.14662	8.11235	8.13109	8.15003	8.13756	8.19893	8.18381	8.12921	8.16532	8.1424	8.22999	8.09663	8.22643	8.13065	8.1873	8.13801
2.175	8.11581	8.12681	8.10806	8.141	8.1382	8.14341	8.18893	8.18299	8.12701	8.16609	8.14027	8.23004	8.09272	8.222	8.13207	8.19349	8.139
2.1825	8.10519	8.13279	8.11382	8.14087	8.13959	8.14299	8.20285	8.18347	8.13764	8.17373	8.14263	8.2278	8.08887	8.21151	8.12734	8.17824	8.13893
2.19	8.10833	8.12942	8.10953	8.13178	8.14769	8.1533	8.19024	8.18734	8.13743	8.16657	8.14205	8.24349	8.09148	8.21027	8.13694	8.18168	8.14372
2.1975	8.11155	8.13608	8.11806	8.13439	8.14739	8.15664	8.19565	8.18722	8.14451	8.14945	8.14491	8.23228	8.09494	8.21734	8.13412	8.20038	8.14072
2.205	8.11529	8.13252	8.11676	8.12635	8.14744	8.13723	8.20348	8.17471	8.12868	8.15222	8.14094	8.224	8.09487	8.20955	8.12599	8.19046	8.14209
2.2125	8.11504	8.13351	8.11296	8.13816	8.14999	8.13964	8.19019	8.17562	8.13602	8.15683	8.14478	8.21829	8.10386	8.21262	8.12343	8.19165	8.13719
2.22	8.12043	8.13578	8.10789	8.14699	8.15704	8.14568	8.20922	8.18188	8.13181	8.16832	8.1383	8.24025	8.10101	8.21116	8.1354	8.18034	8.15239
2.2275	8.12048	8.14491	8.11681	8.13817	8.1473	8.14969	8.19538	8.17934	8.14468	8.16953	8.14864	8.23559	8.10709	8.21545	8.12561	8.19469	8.13506
2.235	8.11878	8.1393	8.12019	8.1385	8.14056	8.15036	8.21019	8.20069	8.14203	8.15252	8.15515	8.23274	8.11074	8.20539	8.12286	8.17877	8.13203
2.2425	8.11588	8.14315	8.118	8.13958	8.14918	8.1451	8.19726	8.19013	8.13821	8.17104	8.14698	8.24287	8.10402	8.21735	8.13525	8.18348	8.14702
2.25	8.11957	8.13537	8.1254	8.13615	8.15196	8.14605	8.19975	8.17529	8.14122	8.16101	8.14112	8.24059	8.10699	8.21125	8.12542	8.20141	8.14381
2.2575	8.12279	8.13388	8.11169	8.1304	8.14679	8.14332	8.20994	8.19978	8.12722	8.154	8.13663	8.22602	8.10489	8.2192	8.13624	8.19219	8.13828
2.265	8.11266	8.1427	8.11818	8.13994	8.15072	8.14406	8.20333	8.18146	8.14253	8.17826	8.14716	8.23681	8.10288	8.21813	8.12778	8.19165	8.14565
2.2725	8.1149	8.12732	8.11584	8.1304	8.15141	8.1326	8.20465	8.18888	8.13655	8.16523	8.14255	8.24209	8.11468	8.22306	8.12389	8.19103	8.14924
2.28	8.12578	8.14587	8.12103	8.13805	8.14885	8.14877	8.20343	8.1885	8.13518	8.16869	8.14035	8.23662	8.10525	8.21784	8.12886	8.18761	8.1417
2.2875	8.1104	8.13023	8.12426	8.13538	8.14717	8.15336	8.20527	8.18752	8.14357	8.15979	8.15339	8.22732	8.09462	8.22682	8.12524	8.19501	8.13904
2.295	8.12179	8.14548	8.10307	8.14004	8.1548	8.15282	8.19274	8.18845	8.13433	8.16722	8.14556	8.23021	8.10722	8.20275	8.13393	8.1832	8.15088
2.3025	8.11165	8.13211	8.12316	8.14398	8.14964	8.16277	8.20819	8.19291	8.14539	8.1725	8.15269	8.24487	8.1143	8.21434	8.1364	8.18404	8.1406
2.31	8.12193	8.14434	8.12331	8.14754	8.15549	8.15868	8.20618	8.18996	8.13065	8.17133	8.14308	8.23163	8.10381	8.23355	8.14577	8.19947	8.13945
2.3175	8.10932	8.14267	8.11851	8.14711	8.14707	8.14707	8.18744	8.18722	8.14582	8.17838	8.15164	8.23797	8.10488	8.22476	8.13767	8.18675	8.15948
2.325	8.11411	8.12977	8.12114	8.1462	8.15281	8.15455	8.20792	8.19378	8.12457	8.18086	8.1464	8.23283	8.10945	8.22161	8.13295	8.1905	8.15037
2.3325	8.11642	8.13892	8.12852	8.14629	8.15586	8.15989	8.20631	8.18897	8.14456	8.16768	8.15579	8.23139	8.1066	8.22128	8.14818	8.2033	8.14936
2.34	8.11247	8.13822	8.11265	8.14281	8.15113	8.15175	8.20244	8.18561	8.14617	8.16905	8.15689	8.24011	8.10809	8.21059	8.14482	8.19911	8.14901
2.3475	8.11611	8.13182	8.1181	8.14817	8.16028	8.14392	8.20987	8.1886	8.14051	8.16486	8.15268	8.23706	8.08794	8.2051	8.14032	8.20173	8.15283
2.355	8.12536	8.14619	8.1218	8.13568	8.14085	8.15367	8.20768	8.18901	8.14448	8.1663	8.15582	8.2286	8.10466	8.22835	8.12968	8.19388	8.15724
2.3625	8.12538	8.13934	8.13176	8.13002	8.14619	8.15143	8.20163	8.18258	8.14542	8.17385	8.14982	8.24811	8.11044	8.22049	8.13731	8.18946	8.14201
2.37	8.12032	8.1416	8.12364	8.13994	8.1615	8.15155	8.21066	8.18961	8.15179	8.16444	8.15009	8.24129	8.11189	8.21295	8.13284	8.18996	8.15038
2.3775	8.13526	8.14228	8.11657	8.14147	8.15029	8.15087	8.21128	8.19719	8.14797	8.17207	8.1549	8.23684	8.11649	8.22014	8.14042	8.19261	8.14785
2.385	8.12367	8.1413	8.12677	8.14533	8.15883	8.16009	8.21281	8.17909	8.15009	8.18167	8.15499	8.24528	8.11265	8.22569	8.13494	8.20097	8.1497
2.3925	8.11918	8.13565	8.1195	8.15686	8.14845	8.15255	8.20736	8.19279	8.14848	8.17719	8.15098	8.23622	8.11245	8.2202	8.13936	8.19439	8.15392
2.4	8.12134	8.13699	8.1198	8.13466	8.15417	8.15937	8.20573	8.18477	8.13971	8.17449	8.15793	8.24909	8.11637	8.22004	8.13689	8.2049	8.1509
2.4075	8.12623	8.14216	8.12461	8.14254	8.16145	8.15871	8.20886	8.19816	8.14156	8.16614	8.14608	8.23114	8.1233	8.2234	8.13506	8.20259	8.14281
2.415	8.12956	8.15369	8.12604	8.14862	8.15065	8.15527	8.20071	8.19847	8.14359	8.17378	8.15381	8.2437	8.10863	8.23892	8.13937	8.19549	8.14446
2.4225	8.13411	8.14543	8.12486	8.14517	8.15665	8.15183	8.20325	8.18663	8.13517	8.16835	8.14981	8.2444	8.10985	8.22265	8.14194	8.1932	8.14937
2.43	8.11463	8.14711	8.12231	8.14043	8.15544	8.15991	8.20911	8.20089	8.15166	8.17548	8.1572	8.24046	8.11141	8.2227	8.13648	8.18614	8.14007
2.4375	8.12225	8.15789	8.12507	8.15165	8.15856	8.14953	8.2113	8.18627	8.15793	8.17267	8.15235	8.25259	8.11382	8.22051	8.14248	8.20931	8.15196
2.445	8.11135	8.13069	8.12509	8.1371	8.16207	8.16811	8.21544	8.18818	8.14416	8.17678	8.15755	8.24498	8.12739	8.22098	8.1398	8.2073	8.15244
2.4525	8.13331	8.13945	8.11892	8.1392	8.16238	8.15265	8.20413	8.19167	8.14043	8.18516	8.15226	8.24265	8.11501	8.23704	8.14658	8.19132	8.15483
2.46	8.11906	8.14321	8.11557	8.14256	8.14826	8.15887	8.19336	8.18727	8.15413	8.16602	8.14886	8.24149	8.11059	8.21932	8.14239	8.20261	8.15222
2.4675	8.12321	8.15096	8.11161	8.15382	8.16589	8.16779	8.21307	8.18996	8.15319	8.18071	8.14598	8.23841	8.11595	8.22272	8.13504	8.20415	8.15836
2.475	8.12567	8.15257	8.12588	8.16406	8.1541	8.15043	8.21111	8.18928	8.14197	8.18169	8.16254	8.23959	8.09951	8.22533	8.13303	8.19851	8.14679
2.4825	8.12348	8.14498	8.14114	8.14771	8.15114	8.17344	8.2114	8.19607	8.15497	8.17264	8.1633	8.23582	8.1116	8.2231	8.13822	8.19861	8.14319
2.49	8.12578	8.14841	8.13668	8.14761	8.15533	8.16221	8.20232	8.20279	8.13978	8.18323	8.15271	8.2365	8.11436	8.23078	8.14188	8.19581	8.14255
2.4975	8.12049	8.14468	8.13106	8.13567	8.15368	8.1709	8.2066	8.19566	8.14987	8.17263	8.16014	8.23268	8.11353	8.22565	8.1381	8.21325	8.14379
2.505	8.11893	8.14966	8.13	8.13927	8.16378	8.15664	8.21039	8.18822	8.15123	8.17437	8.1625	8.24306	8.11281	8.21251	8.14036	8.19813	8.14971
2.5125	8.12039	8.14987	8.11717	8.14432	8.16354	8.16031	8.21528	8.21131	8.14879	8.17967	8.16338	8.24325	8.1201	8.2266	8.14615	8.19591	8.15033
2.52	8.13307	8.14579	8.12817	8.15184	8.16586	8.15598	8.20984	8.20195	8.1513	8.16639	8.15375	8.25026	8.11411	8.23149	8.13567	8.19335	8.15103
2.5275	8.12456	8.14277	8.13092	8.15246	8.16438	8.15782	8.2119	8.20361	8.14317	8.18129	8.15952	8.25362	8.12633	8.2328	8.1475	8.199	8.15218
2.535	8.13052	8.14959	8.11752	8.14321	8.15954	8.15904	8.22658	8.19313	8.14232	8.17642	8.1701	8.23812	8.10459	8.22576	8.14863	8.20514	8.15792
2.5425	8.12553	8.15387	8.11753	8.1452	8.16026	8.15204	8.20968	8.19411	8.14647	8.17243	8.16174	8.23794	8.11128	8.22186	8.13553	8.20569	8.15759
2.55	8.13636	8.14747	8.1314	8.14209	8.14967	8.16061	8.2152	8.20803	8.1504	8.17317	8.1689	8.24638	8.10908	8.22659	8.1462	8.20762	8.15646
2.5575	8.13412	8.15174	8.13695	8.14964	8.15255	8.14903	8.20149	8.19936	8.14235	8.18931	8.15686	8.24411	8.1205	8.23355	8.14411	8.18811	8.15165
2.565	8.13291	8.15508	8.13376	8.15655	8.17612	8.16333	8.21663	8.19545	8.14895	8.1822	8.15756	8.24736	8.11222	8.22525	8.13523	8.19105	8.14724
2.5725	8.13192	8.15205	8.12621	8.14596	8.16255	8.15627	8.21421	8.19981	8.15499	8.17403	8.16097	8.25093	8.11788	8.2339	8.13754	8.20008	8.15657
2.58	8.12815	8.13946	8.12361	8.155	8.16421	8.1603	8.20913	8.20192	8.15384	8.17247	8.16415	8.24414	8.12228	8.23182	8.15233	8.20598	8.15711
2.5875	8.12897	8.15296	8.13578	8.15361	8.15338	8.15993	8.2162	8.20316	8.15918	8.17587	8.16049	8.24302	8.12278	8.23001	8.14052	8.20629	8.17078
2.595	8.13747	8.14711	8.12912	8.14354	8.15651	8.17075	8.22055	8.20474	8.1567	8.18563	8.15972	8.23632	8.12555	8.22737	8.14635	8.21093	8.15195
2.6025	8.12409	8.14755	8.13657	8.15288	8.17052	8.16167	8.22687	8.19612	8.15015	8.17117	8.16327	8.24511	8.12228	8.22552	8.14071	8.21091	8.15472
2.61	8.12752	8.15179	8.12846	8.1386	8.16209	8.16821	8.21471	8.19841	8.14839	8.17141	8.1714	8.24515	8.12172	8.24329	8.15216	8.20014	8.15544
2.6175	8.12014	8.1428	8.12645	8.14887	8.15432	8.15838	8.21353	8.1912	8.1574	8.17955	8.15845	8.24991	8.12509	8.22462	8.13738	8.20039	8.16251
2.625	8.13945	8.15991	8.1308	8.15436	8.17033	8.15765	8.21126	8.20106	8.14158	8.18082	8.17977	8.2525	8.12653	8.23985	8.14865	8.19422	8.16015
2.6325	8.13387	8.15182	8.13322	8.16046	8.16238	8.16006	8.2177	8.20371	8.15951	8.1876	8.16134	8.24252	8.122	8.22986	8.14501	8.20482	8.1586
2.64	8.13101	8.15121	8.13148	8.15889	8.16365	8.16785	8.22291	8.20292	8.15875	8.17591	8.16216	8.24579	8.11586	8.23242	8.14395	8.20178	8.16461
2.6475	8.13261	8.13848	8.1391	8.15446	8.1549	8.16354	8.21614	8.19529	8.14783	8.1758	8.17257	8.24323	8.11322	8.22534	8.14369	8.20074	8.15424
2.655	8.12011	8.1434	8.1391	8.16056	8.15932	8.15013	8.21874	8.20548	8.13835	8.18178	8.15901	8.24358	8.12771	8.22512	8.15111	8.20776	8.15086
2.6625	8.13411	8.14855	8.1289	8.15236	8.16154	8.16434	8.2164	8.20936	8.15182	8.17773	8.17286	8.24357	8.12346	8.24354	8.15058	8.21142	8.15767
2.67	8.12907	8.16109	8.13344	8.14879	8.15385	8.15892	8.21231	8.19791	8.15658	8.1923	8.15205	8.24641	8.12094	8.22509	8.15365	8.21549	8.15989
2.6775	8.13795	8.15393	8.12518	8.15013	8.16481	8.16516	8.20767	8.19978	8.15442	8.17828	8.15285	8.25836	8.12983	8.23479	8.14497	8.20278	8.15592
2.685	8.12263	8.15861	8.13458	8.15981	8.16078	8.17128	8.21475	8.2	8.15469	8.18752	8.15434	8.24787	8.12817	8.22505	8.14867	8.21108	8.16588
2.6925	8.12383	8.15598	8.14128	8.14925	8.1652	8.17434	8.21232	8.20817	8.14266	8.19149	8.16188	8.23785	8.12076	8.2291	8.15118	8.21273	8.16618
2.7	8.13817	8.15114	8.139	8.15874	8.17174	8.17247	8.22203	8.19821	8.14497	8.17404	8.16174	8.26118	8.12811	8.23766	8.14552	8.21025	8.16744
2.7075	8.13235	8.14602	8.13808	8.16351	8.17448	8.16538	8.22286	8.20111	8.14005	8.18234	8.16385	8.25074	8.11778	8.23741	8.14534	8.20737	8.16729
2.715	8.12356	8.15265	8.13628	8.14377	8.16197	8.16686	8.21318	8.20354	8.15255	8.17776	8.15332	8.24614	8.12118	8.2329	8.14379	8.20735	8.14938
2.7225	8.13056	8.14917	8.13392	8.16163	8.16574	8.17316	8.22618	8.19678	8.15337	8.18343	8.16232	8.24954	8.11482	8.23071	8.15664	8.19888	8.15365
2.73	8.14228	8.17246	8.12563	8.15978	8.1636	8.15893	8.22035	8.20097	8.15922	8.18554	8.16555	8.25044	8.11787	8.22986	8.14787	8.20793	8.15163
2.7375	8.13681	8.15644	8.13454	8.15935	8.18143	8.16312	8.21955	8.19839	8.15734	8.18873	8.16298	8.24434	8.13017	8.23375	8.14553	8.21192	8.14938
2.745	8.1343	8.14476	8.14586	8.1464	8.15604	8.16662	8.20958	8.21226	8.15766	8.17568	8.15866	8.25055	8.12188	8.23702	8.14812	8.21003	8.15111
2.7525	8.13736	8.15147	8.14304	8.15732	8.17241	8.16771	8.21855	8.20114	8.15269	8.1928	8.17323	8.24565	8.11842	8.24055	8.14872	8.20725	8.16329
2.76	8.12471	8.15278	8.14414	8.15516	8.1667	8.16468	8.21995	8.20401	8.14817	8.18754	8.16098	8.24446	8.13136	8.23388	8.14576	8.21321	8.16448
2.7675	8.12969	8.16149	8.14202	8.1671	8.16332	8.17019	8.21351	8.19885	8.15602	8.19411	8.16139	8.26007	8.11481	8.23042	8.14948	8.19873	8.16273
2.775	8.14523	8.15593	8.13572	8.15917	8.17091	8.16866	8.20893	8.20115	8.16282	8.19134	8.16838	8.261	8.12627	8.2407	8.14977	8.21466	8.16319
2.7825	8.13681	8.15666	8.14599	8.16369	8.15627	8.17568	8.21831	8.21691	8.1584	8.1735	8.16496	8.2551	8.131	8.23574	8.14143	8.20902	8.16491
2.79	8.13701	8.16363	8.13224	8.15222	8.16655	8.17169	8.2299	8.20428	8.15646	8.1871	8.17446	8.25664	8.12509	8.22784	8.15023	8.20676	8.16712
2.7975	8.14633	8.15931	8.14012	8.16022	8.16459	8.15411	8.22594	8.2135	8.16375	8.18432	8.17967	8.25505	8.139	8.23748	8.14413	8.21362	8.16562
2.805	8.12136	8.16476	8.13666	8.16333	8.17236	8.17173	8.22454	8.21073	8.1701	8.19618	8.1675	8.27086	8.13234	8.23319	8.15316	8.20616	8.15744
2.8125	8.12446	8.15425	8.12694	8.16408	8.17549	8.16722	8.21323	8.21346	8.15307	8.19281	8.16546	8.27063	8.13342	8.23374	8.14976	8.21436	8.15286
2.82	8.13486	8.14996	8.14169	8.16408	8.17805	8.18196	8.2278	8.21405	8.15915	8.18141	8.17342	8.24955	8.13307	8.25118	8.15909	8.20991	8.16438
2.8275	8.13392	8.15789	8.14709	8.15232	8.17869	8.16743	8.21615	8.20387	8.15443	8.18594	8.17373	8.26065	8.12896	8.22459	8.15906	8.2147	8.16448
2.835	8.13148	8.15481	8.13977	8.15557	8.1622	8.17273	8.21112	8.20732	8.15376	8.19018	8.16714	8.25512	8.11905	8.23901	8.1563	8.20603	8.16678
2.8425	8.13457	8.14777	8.14156	8.16725	8.17183	8.16814	8.21452	8.19622	8.16118	8.18271	8.17829	8.25104	8.12993	8.22895	8.15884	8.2094	8.16814
2.85	8.12808	8.14889	8.1427	8.1708	8.17822	8.17017	8.22799	8.21734	8.15228	8.18986	8.18465	8.26777	8.13439	8.23687	8.1587	8.22045	8.16561
2.8575	8.13321	8.16921	8.14054	8.16979	8.17247	8.16507	8.22719	8.20987	8.15933	8.18856	8.16944	8.25572	8.12035	8.24071	8.16088	8.21804	8.16084
2.865	8.14428	8.14674	8.14244	8.15408	8.16734	8.16749	8.21588	8.2015	8.15757	8.18903	8.16104	8.26309	8.1256	8.23275	8.16116	8.20904	8.16304
2.8725	8.13116	8.16433	8.1327	8.16296	8.16455	8.16969	8.21944	8.21719	8.16359	8.18479	8.18403	8.25275	8.13856	8.24401	8.16147	8.20446	8.15734
2.88	8.14006	8.15903	8.13252	8.16008	8.17496	8.16863	8.22701	8.21882	8.15533	8.19256	8.16755	8.25554	8.12088	8.23855	8.14908	8.21774	8.17831
2.8875	8.14099	8.15518	8.13519	8.16505	8.16742	8.16902	8.22289	8.19476	8.15315	8.19217	8.16667	8.26148	8.12543	8.24551	8.14445	8.205	8.16872
2.895	8.14478	8.16164	8.1356	8.15863	8.1544	8.17541	8.22734	8.20334	8.16467	8.19381	8.16255	8.26635	8.1354	8.23772	8.15321	8.21493	8.17035
2.9025	8.1476	8.15715	8.14104	8.16836	8.17576	8.18499	8.21632	8.20954	8.1645	8.19052	8.17675	8.26249	8.13539	8.24718	8.15651	8.21451	8.17016
2.91	8.13727	8.15922	8.14549	8.1571	8.17687	8.16822	8.23283	8.20579	8.15508	8.19008	8.16428	8.25858	8.13636	8.24402	8.142	8.21425	8.15634
2.9175	8.14286	8.15971	8.13281	8.16565	8.16899	8.18306	8.22535	8.22221	8.16138	8.18495	8.17316	8.25188	8.13149	8.23659	8.15546	8.21255	8.1786
2.925	8.14392	8.15071	8.13972	8.16832	8.17188	8.17468	8.2211	8.20505	8.16009	8.19559	8.17408	8.25423	8.11306	8.23512	8.16525	8.21677	8.16455
2.9325	8.14173	8.15601	8.14189	8.16761	8.1771	8.1837	8.23147	8.21084	8.16242	8.17948	8.16192	8.26111	8.12049	8.24048	8.14736	8.20844	8.16955
2.94	8.13814	8.15962	8.13031	8.16227	8.17615	8.1767	8.22207	8.20792	8.16277	8.18761	8.17311	8.2531	8.11536	8.23961	8.15747	8.21929	8.16507
2.9475	8.13839	8.1527	8.14403	8.16654	8.16202	8.17911	8.22397	8.20834	8.16587	8.18962	8.16864	8.26573	8.12526	8.24023	8.15955	8.21641	8.17071
2.955	8.15164	8.16405	8.13095	8.17073	8.18188	8.17031	8.23179	8.20584	8.1603	8.18696	8.17284	8.26604	8.11636	8.22787	8.16354	8.21265	8.16566
2.9625	8.14072	8.15491	8.14121	8.15009	8.17069	8.18242	8.23671	8.21824	8.17066	8.18312	8.16798	8.25301	8.13156	8.24289	8.15778	8.21026	8.16215
2.97	8.1334	8.15809	8.15101	8.15448	8.16889	8.17931	8.21653	8.21087	8.17064	8.19706	8.17709	8.2642	8.13117	8.2369	8.15752	8.21572	8.17382
2.9775	8.13217	8.15752	8.14809	8.1748	8.17802	8.17153	8.22441	8.22566	8.15238	8.18476	8.17102	8.25172	8.12831	8.24653	8.15702	8.21919	8.15848
2.985	8.13293	8.16678	8.14229	8.17521	8.17374	8.17808	8.23013	8.21619	8.16469	8.20192	8.16821	8.25399	8.12741	8.23261	8.15507	8.21319	8.17213
2.9925	8.14346	8.15395	8.15553	8.16201	8.17215	8.16708	8.23007	8.21605	8.15557	8.19542	8.17811	8.26003	8.12398	8.23592	8.16324	8.21826	8.1678
3	8.15697	8.165	8.13117	8.16711	8.16433	8.1778	8.22659	8.21251	8.14972	8.18447	8.17835	8.26054	8.13087	8.24464	8.15671	8.21546	8.1765
3.0075	8.14385	8.16221	8.14995	8.17007	8.17574	8.17137	8.21341	8.21485	8.17014	8.19866	8.15367	8.2532	8.12741	8.25155	8.15422	8.20931	8.16506
3.015	8.13192	8.157	8.14017	8.17009	8.1752	8.1772	8.22601	8.22703	8.16659	8.18875	8.17144	8.26488	8.12493	8.23491	8.15474	8.21099	8.16342
3.0225	8.14773	8.1531	8.15292	8.17028	8.17361	8.17763	8.2197	8.20705	8.15317	8.18385	8.17066	8.24596	8.13767	8.24946	8.15832	8.21203	8.16621
3.03	8.14005	8.15429	8.14701	8.16399	8.18237	8.1729	8.21738	8.21787	8.17436	8.19213	8.17322	8.26679	8.13888	8.24686	8.15636	8.21591	8.16908
3.0375	8.14502	8.16028	8.15288	8.15779	8.17929	8.18309	8.22598	8.19956	8.16858	8.20041	8.16579	8.26939	8.12581	8.24313	8.16066	8.22557	8.16107
3.045	8.14323	8.16311	8.14312	8.16745	8.16591	8.17392	8.22577	8.2161	8.16565	8.18399	8.16574	8.27588	8.14203	8.23685	8.15902	8.21515	8.17337
3.0525	8.14605	8.15485	8.14072	8.16329	8.18071	8.18417	8.22635	8.21551	8.16291	8.19809	8.16586	8.25959	8.12862	8.25294	8.16171	8.21891	8.16241
3.06	8.1458	8.17288	8.14864	8.17235	8.16666	8.17791	8.22184	8.20893	8.1575	8.19702	8.17197	8.26621	8.12681	8.25625	8.15464	8.22549	8.17009
3.0675	8.13947	8.17419	8.13832	8.16338	8.16478	8.16764	8.23963	8.20886	8.1695	8.19072	8.17339	8.27712	8.13733	8.25074	8.14705	8.21102	8.16384
3.075	8.14977	8.14906	8.14157	8.16063	8.17392	8.18644	8.23062	8.21382	8.15667	8.18896	8.16654	8.25581	8.11514	8.24341	8.15656	8.21847	8.1673
3.0825	8.1509	8.1625	8.14703	8.16117	8.16713	8.17779	8.22007	8.20637	8.16978	8.19093	8.17943	8.26142	8.1331	8.25497	8.1618	8.22943	8.17551
3.09	8.13513	8.16142	8.15109	8.16471	8.16664	8.18942	8.21981	8.21883	8.16829	8.18727	8.17444	8.25436	8.12869	8.24217	8.15499	8.21532	8.1688
3.0975	8.14389	8.16274	8.14212	8.16333	8.17932	8.18362	8.21375	8.22126	8.16354	8.19962	8.17551	8.27523	8.13664	8.23835	8.1653	8.21922	8.17146
3.105	8.15374	8.1637	8.15524	8.17174	8.17069	8.17348	8.219	8.21806	8.17715	8.19868	8.17632	8.27012	8.1263	8.2445	8.15514	8.22791	8.17054
3.1125	8.13807	8.16583	8.15535	8.17073	8.16584	8.1707	8.22846	8.21318	8.177	8.19072	8.18669	8.27271	8.13138	8.23506	8.15308	8.22736	8.174
3.12	8.13756	8.17161	8.1482	8.1689	8.18089	8.16859	8.22587	8.21512	8.15792	8.20272	8.17248	8.27475	8.12928	8.24141	8.16172	8.23477	8.17446
3.1275	8.14199	8.16123	8.14462	8.178	8.17834	8.16579	8.22328	8.22006	8.16779	8.18544	8.17452	8.27073	8.13201	8.24395	8.17005	8.21614	8.17373
3.135	8.14862	8.16042	8.15785	8.16297	8.17418	8.18868	8.22431	8.20867	8.16664	8.18624	8.18164	8.25984	8.13068	8.24213	8.15268	8.22145	8.1681
3.1425	8.14454	8.16203	8.14709	8.16424	8.18027	8.17468	8.22442	8.20754	8.16532	8.19316	8.17702	8.27037	8.14559	8.24366	8.16584	8.22481	8.18618
3.15	8.14914	8.17879	8.13877	8.17171	8.18148	8.18204	8.2312	8.21117	8.16562	8.20053	8.17592	8.26057	8.12631	8.25103	8.15695	8.2199	8.16747
3.1575	8.14398	8.16863	8.15954	8.17378	8.17523	8.17403	8.23078	8.21361	8.17156	8.19409	8.17023	8.26149	8.14052	8.24383	8.16652	8.22161	8.16646
3.165	8.14445	8.1636	8.13874	8.17641	8.17889	8.19238	8.22513	8.21182	8.1667	8.19469	8.17624	8.26559	8.13556	8.24738	8.14944	8.21943	8.18386
3.1725	8.15144	8.15597	8.14475	8.17686	8.17314	8.18923	8.2158	8.20821	8.18129	8.19779	8.17154	8.27081	8.137	8.25492	8.16182	8.22258	8.17359
3.18	8.14492	8.16542	8.14754	8.1696	8.17673	8.18202	8.23957	8.21698	8.15988	8.19137	8.17224	8.25843	8.13081	8.24482	8.16875	8.22397	8.17706
3.1875	8.15449	8.15968	8.15432	8.17334	8.18476	8.18191	8.22763	8.21901	8.16351	8.19871	8.1787	8.25919	8.12996	8.2648	8.15377	8.21925	8.1676
3.195	8.14296	8.1698	8.13656	8.15838	8.19203	8.18073	8.22631	8.21304	8.18416	8.1887	8.18072	8.26066	8.14167	8.24859	8.16343	8.21148	8.18523
3.2025	8.15912	8.1692	8.13581	8.15611	8.18204	8.17769	8.22663	8.21093	8.15554	8.19521	8.16781	8.26049	8.13082	8.23879	8.1705	8.22452	8.17347
3.21	8.13634	8.16111	8.143	8.16598	8.18907	8.1753	8.23418	8.21844	8.17213	8.20387	8.18303	8.26762	8.14878	8.25885	8.16506	8.21658	8.18101
3.2175	8.15426	8.17111	8.14436	8.1751	8.17948	8.17707	8.22006	8.21663	8.17683	8.19778	8.16997	8.26134	8.14588	8.2539	8.16323	8.22118	8.17947
3.225	8.15658	8.16889	8.15901	8.182	8.17122	8.18318	8.22608	8.21719	8.16626	8.19994	8.17582	8.26332	8.13486	8.25654	8.15664	8.2286	8.17339
3.2325	8.13858	8.17572	8.15115	8.16831	8.17678	8.19325	8.23587	8.21469	8.1609	8.19664	8.1867	8.26307	8.13776	8.23532	8.15806	8.22126	8.18371
3.24	8.13866	8.17765	8.14645	8.16467	8.19041	8.1768	8.21441	8.20931	8.16327	8.19591	8.18307	8.26824	8.13414	8.24795	8.14984	8.22633	8.16699
3.2475	8.14999	8.18235	8.14533	8.16849	8.18896	8.18383	8.23135	8.21996	8.16676	8.19453	8.18216	8.26618	8.13126	8.24665	8.15813	8.22275	8.18222
3.255	8.1492	8.166	8.14233	8.17105	8.1707	8.18686	8.22751	8.21602	8.17397	8.19739	8.18532	8.26034	8.13741	8.25824	8.16566	8.2197	8.18312
3.2625	8.14279	8.17277	8.15782	8.17772	8.18867	8.18596	8.23744	8.21564	8.16434	8.20384	8.17903	8.26572	8.13684	8.25186	8.15072	8.21556	8.17447
3.27	8.15091	8.17414	8.15584	8.16381	8.17771	8.181	8.23422	8.2259	8.16478	8.18615	8.18674	8.26925	8.13668	8.26417	8.15383	8.22542	8.17873
3.2775	8.1597	8.1593	8.14826	8.16779	8.17688	8.18924	8.22541	8.21925	8.16857	8.19815	8.174	8.27385	8.1354	8.24318	8.16796	8.2165	8.16817
3.285	8.15899	8.17319	8.16671	8.17736	8.18583	8.18641	8.23588	8.21831	8.17805	8.20086	8.1765	8.27218	8.13424	8.25209	8.16662	8.22333	8.17161
3.2925	8.13685	8.16843	8.14721	8.17999	8.17906	8.18321	8.22681	8.22376	8.16911	8.19184	8.17859	8.26069	8.12813	8.25179	8.17011	8.22431	8.17355
3.3	8.14853	8.175	8.1468	8.16958	8.19103	8.18804	8.23688	8.21211	8.1615	8.19784	8.1788	8.28299	8.13709	8.24705	8.16758	8.22366	8.17646
3.3075	8.15015	8.16903	8.15464	8.17301	8.18063	8.19283	8.24948	8.21718	8.17825	8.19861	8.18064	8.26689	8.12802	8.24613	8.16792	8.22825	8.187
3.315	8.15073	8.16229	8.14752	8.1744	8.17277	8.18414	8.23028	8.22009	8.17811	8.1932	8.17346	8.27237	8.13035	8.24714	8.16768	8.22536	8.19709
3.3225	8.15097	8.17917	8.15981	8.17997	8.18658	8.18654	8.21809	8.21837	8.18006	8.20268	8.1727	8.26475	8.13425	8.24632	8.16251	8.22198	8.1774
3.33	8.14903	8.17354	8.15689	8.17112	8.18241	8.18576	8.2351	8.2123	8.16157	8.20592	8.18357	8.2698	8.12687	8.24646	8.16951	8.2282	8.17728
3.3375	8.15586	8.17705	8.14874	8.18095	8.17834	8.18222	8.24518	8.22664	8.16416	8.19578	8.1922	8.271	8.13905	8.25549	8.15897	8.21497	8.17854
3.345	8.1437	8.15841	8.14929	8.16668	8.19033	8.17124	8.23307	8.21758	8.17793	8.19911	8.17814	8.26551	8.14434	8.24263	8.16357	8.22227	8.16908
3.3525	8.14788	8.17631	8.15327	8.1829	8.1862	8.18601	8.23521	8.20453	8.16647	8.20545	8.17998	8.2658	8.13837	8.24828	8.17393	8.21573	8.17003
3.36	8.13734	8.17147	8.143	8.16477	8.18281	8.18441	8.24306	8.2318	8.17736	8.1972	8.1792	8.26953	8.13896	8.25862	8.17085	8.22668	8.18646
3.3675	8.14412	8.17623	8.16198	8.16825	8.18704	8.18223	8.24109	8.21886	8.17136	8.20594	8.17622	8.26713	8.13983	8.24548	8.1617	8.23471	8.19374
3.375	8.15517	8.17646	8.14568	8.17762	8.17869	8.17336	8.23038	8.22307	8.17809	8.19722	8.18659	8.26308	8.14008	8.2463	8.15941	8.22937	8.17089
3.3825	8.1425	8.17975	8.14684	8.1765	8.18537	8.18917	8.23534	8.22861	8.16982	8.21266	8.18294	8.26431	8.12841	8.25486	8.16668	8.21395	8.18592
3.39	8.15322	8.17112	8.15859	8.18479	8.18099	8.19463	8.2358	8.22169	8.17296	8.20297	8.19098	8.27525	8.14072	8.25027	8.16306	8.22658	8.18989
3.3975	8.14586	8.16531	8.15831	8.17024	8.18814	8.18056	8.23354	8.2287	8.18118	8.21502	8.18087	8.2784	8.13949	8.25496	8.15308	8.23068	8.18249
3.405	8.15546	8.17625	8.15595	8.16385	8.18862	8.18127	8.23966	8.22974	8.17102	8.19783	8.18912	8.2726	8.13865	8.25481	8.16564	8.22361	8.18586
3.4125	8.15624	8.17288	8.1425	8.17718	8.19046	8.19592	8.23309	8.23266	8.16271	8.20441	8.19384	8.28573	8.13389	8.23843	8.15364	8.23398	8.17959
3.42	8.15324	8.16861	8.15159	8.17782	8.18726	8.17491	8.2297	8.22808	8.18063	8.19511	8.18049	8.27221	8.1455	8.25792	8.18039	8.23341	8.18525
3.4275	8.14991	8.17339	8.15815	8.16876	8.18387	8.18798	8.22876	8.23342	8.18369	8.19995	8.18353	8.28315	8.13636	8.25052	8.16311	8.22782	8.19248
3.435	8.14243	8.17626	8.15242	8.17432	8.18129	8.18961	8.24261	8.21045	8.18091	8.20219	8.17507	8.27356	8.14531	8.25954	8.16363	8.22879	8.18029
3.4425	8.14393	8.17604	8.15303	8.17813	8.18358	8.19028	8.2421	8.22337	8.17683	8.19252	8.19106	8.27484	8.13803	8.24581	8.17729	8.22004	8.18547
3.45	8.15184	8.1617	8.15627	8.16553	8.18519	8.18087	8.2341	8.22462	8.17424	8.1978	8.18937	8.265	8.14019	8.24978	8.16579	8.21885	8.18702
3.4575	8.14583	8.16929	8.15429	8.17239	8.18847	8.18069	8.23047	8.22609	8.18522	8.20398	8.18858	8.27785	8.13655	8.25397	8.17266	8.22283	8.18794
3.465	8.14588	8.1876	8.15285	8.18334	8.1878	8.18075	8.24748	8.22154	8.17449	8.212	8.17849	8.27875	8.12669	8.25159	8.16837	8.22743	8.18469
3.4725	8.14243	8.17743	8.15886	8.17428	8.18412	8.18546	8.22756	8.22281	8.18148	8.19767	8.1815	8.26581	8.13567	8.24589	8.16371	8.22267	8.18685
3.48	8.14755	8.19204	8.16055	8.17354	8.19127	8.18822	8.23873	8.22478	8.17421	8.19203	8.17376	8.27112	8.13831	8.24467	8.15989	8.23128	8.18906
3.4875	8.1534	8.16838	8.16507	8.18655	8.19351	8.18502	8.24189	8.2211	8.17913	8.20323	8.18789	8.27255	8.14326	8.24981	8.16537	8.21832	8.19231
3.495	8.14602	8.18231	8.16168	8.16364	8.19199	8.18262	8.23706	8.23015	8.1639	8.20131	8.17907	8.27068	8.13992	8.2505	8.17082	8.22485	8.16967
3.5025	8.14819	8.16476	8.16343	8.17601	8.18275	8.18884	8.23991	8.22462	8.17212	8.20127	8.18708	8.26492	8.14689	8.24993	8.16573	8.22618	8.17541
3.51	8.1467	8.17165	8.14798	8.17625	8.18185	8.18081	8.22805	8.22076	8.17631	8.20938	8.1904	8.26954	8.13496	8.26141	8.16392	8.23241	8.18239
3.5175	8.15378	8.17201	8.16111	8.17377	8.18963	8.18861	8.2313	8.22299	8.16515	8.20457	8.18743	8.27317	8.14669	8.26112	8.17308	8.21666	8.18505
3.525	8.16006	8.18144	8.15462	8.17185	8.18046	8.19188	8.24586	8.24002	8.19068	8.20271	8.17574	8.27422	8.14439	8.25602	8.16401	8.2226	8.18378
3.5325	8.15507	8.16205	8.16752	8.17773	8.19259	8.18699	8.23406	8.23075	8.16977	8.1938	8.1836	8.26789	8.14546	8.25659	8.16788	8.22726	8.17062
3.54	8.15719	8.186	8.16418	8.1793	8.18249	8.18631	8.23515	8.23043	8.16837	8.21585	8.1837	8.27248	8.14839	8.25059	8.16916	8.23977	8.19525
3.5475	8.15751	8.18145	8.15947	8.17334	8.18183	8.19152	8.24208	8.22462	8.18315	8.21042	8.18636	8.28188	8.13704	8.25823	8.15859	8.23389	8.17248
3.555	8.15105	8.17488	8.16117	8.1746	8.19349	8.18787	8.24003	8.21896	8.17478	8.20332	8.18459	8.27408	8.1425	8.24394	8.17162	8.23175	8.18298
3.5625	8.15095	8.17897	8.15613	8.18182	8.18904	8.19078	8.23765	8.21174	8.1675	8.19715	8.1811	8.26647	8.14849	8.25086	8.16941	8.22678	8.17959
3.57	8.15903	8.17562	8.15344	8.17961	8.19253	8.18571	8.22491	8.21977	8.18829	8.21272	8.17959	8.27458	8.14293	8.2626	8.16188	8.24623	8.1906
3.5775	8.15145	8.17813	8.15811	8.18461	8.17957	8.1844	8.23505	8.22466	8.17713	8.21067	8.1843	8.26902	8.13951	8.25382	8.18107	8.22646	8.18377
3.585	8.14544	8.17865	8.15673	8.17091	8.19368	8.18968	8.24672	8.22719	8.18051	8.1931	8.19844	8.27505	8.14777	8.25807	8.1595	8.22522	8.1756
3.5925	8.1486	8.17399	8.14707	8.18073	8.19281	8.18016	8.23003	8.22631	8.16611	8.20541	8.19793	8.2791	8.14273	8.26038	8.1579	8.23617	8.17141
3.6	8.14826	8.17617	8.15884	8.17104	8.18393	8.18285	8.23814	8.21356	8.18424	8.19457	8.18784	8.26734	8.14199	8.24606	8.16314	8.22954	8.16797
3.6075	8.15268	8.16418	8.15472	8.18126	8.18031	8.18502	8.23229	8.2257	8.18938	8.20938	8.19098	8.2643	8.14237	8.26272	8.16144	8.2225	8.19091
3.615	8.15327	8.1748	8.15579	8.1863	8.18273	8.18701	8.23193	8.21469	8.18229	8.20523	8.18665	8.27939	8.14816	8.25314	8.17411	8.22917	8.18497
3.6225	8.16455	8.18252	8.14997	8.1662	8.19738	8.18022	8.24901	8.21845	8.18091	8.20489	8.18596	8.27588	8.13841	8.25734	8.17146	8.22566	8.18464
3.63	8.16076	8.17787	8.15055	8.18316	8.1954	8.19759	8.24272	8.21751	8.18428	8.19919	8.1912	8.26985	8.14014	8.25374	8.17221	8.23461	8.18969
3.6375	8.15695	8.17647	8.15009	8.18538	8.19062	8.18524	8.23618	8.22979	8.18328	8.2152	8.18255	8.27224	8.14598	8.24587	8.17416	8.22841	8.18991
3.645	8.15957	8.17384	8.14868	8.16801	8.17099	8.19741	8.23989	8.22111	8.18735	8.20137	8.18345	8.27757	8.13731	8.24697	8.16832	8.22664	8.19229
3.6525	8.15466	8.17078	8.1561	8.1795	8.19227	8.18922	8.24195	8.22235	8.17978	8.20306	8.18021	8.27243	8.14488	8.25246	8.17919	8.23152	8.18713
3.66	8.15023	8.17589	8.16134	8.18384	8.18681	8.19541	8.24256	8.21724	8.17774	8.19761	8.18305	8.27022	8.13939	8.24418	8.16999	8.22123	8.17696
3.6675	8.16374	8.18345	8.16003	8.19087	8.19172	8.19207	8.23582	8.22348	8.17282	8.20594	8.17765	8.27508	8.14139	8.25666	8.16838	8.22563	8.18817
3.675	8.15387	8.16917	8.14445	8.17076	8.19406	8.19149	8.24828	8.24263	8.17569	8.20265	8.18516	8.26994	8.15262	8.26515	8.17271	8.2269	8.17918
3.6825	8.15256	8.17309	8.15297	8.17983	8.18655	8.188	8.24763	8.20969	8.18617	8.21219	8.18233	8.28184	8.15397	8.26758	8.1856	8.24317	8.18848
3.69	8.15844	8.18523	8.15957	8.18531	8.19538	8.18876	8.23845	8.23349	8.18058	8.2032	8.18585	8.2884	8.14207	8.25857	8.17059	8.23248	8.1848
3.6975	8.15684	8.17733	8.15857	8.18775	8.18724	8.1914	8.23592	8.22574	8.18666	8.20661	8.19118	8.28082	8.15094	8.25885	8.17661	8.224	8.18794
3.705	8.15543	8.1751	8.16614	8.16651	8.18786	8.19215	8.23585	8.22293	8.18118	8.21378	8.19594	8.27871	8.15112	8.25308	8.17805	8.24108	8.18715
3.7125	8.15933	8.17099	8.16278	8.17908	8.18825	8.1926	8.23139	8.23286	8.18118	8.20435	8.19107	8.27373	8.15443	8.25098	8.17976	8.2448	8.17276
3.72	8.1533	8.18161	8.16668	8.18012	8.18056	8.20157	8.25304	8.22519	8.17533	8.20326	8.1884	8.2762	8.14763	8.25622	8.17084	8.24339	8.19235
3.7275	8.158	8.18296	8.15657	8.18227	8.19558	8.19277	8.23809	8.22675	8.17832	8.20832	8.1788	8.28689	8.15076	8.24919	8.17579	8.23111	8.18412
3.735	8.1665	8.17339	8.14439	8.1793	8.20285	8.19528	8.23629	8.22851	8.18358	8.20521	8.17777	8.27777	8.15486	8.25861	8.17801	8.21677	8.17783
3.7425	8.1508	8.18089	8.15548	8.17948	8.18256	8.19328	8.23729	8.21871	8.18887	8.21776	8.19586	8.26428	8.15202	8.26034	8.16023	8.23572	8.18396
3.75	8.16122	8.17846	8.15547	8.19065	8.19619	8.18755	8.24103	8.22048	8.18802	8.20661	8.18872	8.27031	8.14785	8.25278	8.16958	8.22772	8.18938
3.7575	8.15089	8.18032	8.14854	8.17771	8.19838	8.19446	8.24625	8.22174	8.18275	8.20819	8.19314	8.286	8.1506	8.24739	8.18193	8.2363	8.17896
3.765	8.16151	8.1809	8.15783	8.18111	8.18863	8.18659	8.25413	8.2464	8.16338	8.21019	8.18831	8.28094	8.14363	8.26706	8.18022	8.23337	8.18832
3.7725	8.15178	8.17862	8.15606	8.18334	8.20273	8.1899	8.24587	8.22421	8.19084	8.20975	8.17849	8.27426	8.14981	8.26405	8.1694	8.24298	8.19609
3.78	8.15194	8.18563	8.15237	8.18636	8.19795	8.19362	8.24248	8.22603	8.18644	8.20178	8.19945	8.27091	8.14636	8.26521	8.17351	8.23321	8.18556
3.7875	8.15593	8.17418	8.16123	8.1908	8.19017	8.20375	8.24292	8.23233	8.1699	8.20169	8.19354	8.27823	8.15178	8.25157	8.17634	8.22893	8.18763
3.795	8.16643	8.17733	8.16079	8.18611	8.20205	8.19216	8.24016	8.22801	8.18066	8.20794	8.1827	8.28165	8.15073	8.26782	8.17203	8.23328	8.18381
3.8025	8.15852	8.18274	8.15771	8.18119	8.19545	8.18207	8.24001	8.21026	8.18793	8.20851	8.18638	8.26765	8.1573	8.2598	8.17655	8.23285	8.19688
3.81	8.1569	8.18081	8.15491	8.19128	8.19051	8.20068	8.23903	8.22395	8.18366	8.21471	8.18416	8.26718	8.14254	8.25511	8.17599	8.22611	8.19762
3.8175	8.15449	8.17884	8.16451	8.18573	8.19607	8.18267	8.2418	8.23248	8.18577	8.20226	8.18653	8.27697	8.14601	8.26433	8.16949	8.23996	8.18639
3.825	8.15548	8.17241	8.15248	8.18574	8.19491	8.1978	8.24616	8.24002	8.18957	8.2085	8.17596	8.27635	8.14995	8.26058	8.17454	8.23297	8.19552
3.8325	8.16023	8.18771	8.16257	8.17802	8.19133	8.19226	8.24191	8.23691	8.18126	8.2127	8.18028	8.281	8.15228	8.26166	8.17284	8.22564	8.18212
3.84	8.16119	8.18523	8.16959	8.1703	8.19204	8.19794	8.2391	8.21626	8.18704	8.20722	8.18929	8.28129	8.14418	8.26499	8.172	8.23538	8.1832
3.8475	8.16592	8.17848	8.15608	8.18977	8.18806	8.19631	8.23099	8.22405	8.18144	8.22123	8.20659	8.2812	8.15152	8.25957	8.17674	8.24383	8.18588
3.855	8.15598	8.17947	8.16589	8.1908	8.19816	8.19974	8.24743	8.2348	8.1861	8.21163	8.1918	8.28023	8.15394	8.2548	8.17953	8.23167	8.18245
3.8625	8.16338	8.19032	8.16097	8.18502	8.18288	8.20148	8.24133	8.23276	8.17983	8.21342	8.19142	8.2733	8.14795	8.26387	8.17139	8.23075	8.19749
3.87	8.15511	8.18442	8.16173	8.19346	8.18859	8.2	8.25562	8.24497	8.1883	8.20104	8.18969	8.28018	8.14425	8.26511	8.1855	8.23962	8.18676
3.8775	8.1704	8.17625	8.16817	8.17382	8.19862	8.19748	8.23376	8.22712	8.19074	8.20363	8.18452	8.28552	8.14743	8.25751	8.17358	8.23108	8.1813
3.885	8.15788	8.1739	8.15376	8.18231	8.19467	8.19148	8.2466	8.22921	8.17714	8.22726	8.18504	8.28794	8.14636	8.24148	8.1778	8.24385	8.19281
3.8925	8.16086	8.18161	8.16767	8.18723	8.18531	8.18983	8.23908	8.22679	8.18806	8.20053	8.19288	8.28072	8.14652	8.26685	8.17427	8.24472	8.18917
3.9	8.15706	8.17063	8.1545	8.18184	8.20366	8.19768	8.25032	8.23285	8.18334	8.21629	8.20049	8.27252	8.15282	8.25723	8.17091	8.24608	8.19463
3.9075	8.17583	8.17994	8.16028	8.18705	8.18163	8.19296	8.24716	8.24396	8.19187	8.2085	8.2005	8.27417	8.14754	8.26756	8.17336	8.24189	8.19355
3.915	8.1589	8.18941	8.16685	8.1846	8.18472	8.19705	8.23216	8.22954	8.18264	8.2201	8.18924	8.28146	8.1511	8.25023	8.17359	8.23773	8.19313
3.9225	8.15525	8.18253	8.16472	8.18747	8.19098	8.1937	8.24308	8.21367	8.18626	8.21032	8.18787	8.27984	8.15318	8.26673	8.18079	8.22745	8.18403
3.93	8.16513	8.18563	8.17005	8.18198	8.18991	8.19435	8.24307	8.22115	8.18494	8.21233	8.19227	8.28491	8.15705	8.26108	8.18005	8.23066	8.1906
3.9375	8.1517	8.19184	8.16043	8.17626	8.19334	8.18678	8.24118	8.23686	8.17602	8.21307	8.1895	8.27867	8.15624	8.26894	8.17557	8.23621	8.19382
3.945	8.14773	8.18657	8.16848	8.17695	8.19501	8.1931	8.23893	8.22389	8.1838	8.20717	8.19198	8.28752	8.15282	8.26495	8.18068	8.23511	8.18164
3.9525	8.16027	8.18784	8.15011	8.1849	8.18991	8.19436	8.25671	8.22552	8.19737	8.2145	8.18811	8.28798	8.1474	8.25649	8.17119	8.2372	8.19563
3.96	8.15016	8.18039	8.16094	8.18361	8.20223	8.18724	8.25195	8.23017	8.19543	8.21296	8.19377	8.28064	8.14495	8.2656	8.18622	8.2412	8.18728
3.9675	8.16111	8.175	8.16354	8.18907	8.19709	8.18603	8.24494	8.22998	8.18853	8.20527	8.18556	8.26428	8.16099	8.26259	8.17861	8.24649	8.20013
3.975	8.15775	8.18902	8.16771	8.19525	8.1946	8.20285	8.23554	8.23054	8.18326	8.20832	8.1916	8.28052	8.15367	8.26515	8.17699	8.24112	8.17803
3.9825	8.16845	8.18365	8.16247	8.18048	8.18876	8.19205	8.23736	8.23691	8.18877	8.21374	8.20501	8.27557	8.14947	8.25505	8.17838	8.22826	8.19816
3.99	8.16655	8.1841	8.1635	8.19581	8.19559	8.19978	8.24666	8.24032	8.19177	8.20628	8.20031	8.28165	8.14435	8.26191	8.18109	8.2373	8.19932
3.9975	8.15843	8.1831	8.15981	8.18761	8.19725	8.19096	8.23886	8.22998	8.19665	8.21291	8.1847	8.27533	8.1532	8.26125	8.16982	8.23927	8.18369
4.005	8.16542	8.16924	8.16133	8.19586	8.18949	8.18857	8.24678	8.22898	8.18296	8.20943	8.19193	8.2844	8.15476	8.26668	8.18265	8.23734	8.19552
4.0125	8.16106	8.19212	8.16111	8.19039	8.18952	8.19246	8.23909	8.23805	8.18844	8.20313	8.18539	8.27727	8.14601	8.25905	8.18175	8.23701	8.19066
4.02	8.16284	8.17961	8.15998	8.19635	8.19942	8.1911	8.23852	8.24287	8.19207	8.21172	8.19379	8.27048	8.14684	8.25806	8.19131	8.23602	8.18306
4.0275	8.16253	8.18491	8.16406	8.19411	8.19199	8.1979	8.23398	8.22915	8.19479	8.21798	8.18353	8.28694	8.14757	8.25312	8.17566	8.22964	8.18057
4.035	8.17251	8.17546	8.17404	8.19151	8.20156	8.21065	8.24146	8.22452	8.19193	8.22097	8.19637	8.29305	8.1554	8.25931	8.18234	8.23829	8.18883
4.0425	8.16531	8.19376	8.16052	8.18573	8.19464	8.20323	8.24535	8.22852	8.17728	8.21049	8.19277	8.27609	8.14939	8.25385	8.17485	8.24877	8.19202
4.05	8.16401	8.17904	8.16303	8.18627	8.20113	8.19071	8.24965	8.23626	8.18557	8.21661	8.19094	8.27859	8.1494	8.26341	8.18384	8.23312	8.18296
4.0575	8.16633	8.18055	8.15928	8.19406	8.19488	8.19863	8.25852	8.24045	8.18601	8.21559	8.19051	8.27448	8.15341	8.25974	8.18025	8.23621	8.18541
4.065	8.16497	8.18909	8.17107	8.19754	8.20321	8.19691	8.24699	8.24091	8.18497	8.22351	8.18672	8.28896	8.16318	8.26107	8.17833	8.25232	8.19136
4.0725	8.1635	8.17943	8.15796	8.17895	8.19481	8.19026	8.24461	8.23444	8.18609	8.20592	8.20185	8.27967	8.15812	8.26413	8.17951	8.23178	8.18517
4.08	8.16032	8.18762	8.16221	8.19145	8.19669	8.19473	8.25505	8.2334	8.18547	8.2192	8.19476	8.28265	8.14857	8.26085	8.18745	8.24917	8.18358
4.0875	8.16007	8.18656	8.16643	8.18916	8.19636	8.2094	8.24325	8.22302	8.1968	8.21908	8.19861	8.26918	8.14301	8.2642	8.18084	8.23678	8.18079
4.095	8.15967	8.191	8.16774	8.20572	8.20114	8.19172	8.24455	8.22889	8.20024	8.21911	8.19893	8.28148	8.15612	8.25862	8.18163	8.24572	8.1889
4.1025	8.16277	8.18696	8.15853	8.19069	8.19361	8.19386	8.24446	8.22958	8.18543	8.2109	8.19291	8.28533	8.1459	8.26372	8.17932	8.23594	8.20678
4.11	8.16793	8.18025	8.16535	8.19187	8.1896	8.20071	8.25199	8.22179	8.18559	8.22872	8.20378	8.27818	8.15461	8.25893	8.17851	8.23504	8.19971
4.1175	8.1579	8.17767	8.16382	8.19552	8.19106	8.20611	8.24722	8.23391	8.16958	8.2211	8.18481	8.27888	8.14705	8.27522	8.18861	8.23911	8.19229
4.125	8.15699	8.19085	8.16272	8.18901	8.19572	8.19072	8.25756	8.23012	8.18053	8.20435	8.18459	8.28899	8.16189	8.26755	8.18629	8.24688	8.20342
4.1325	8.16265	8.18184	8.16694	8.19059	8.19681	8.20311	8.25182	8.23586	8.1819	8.21763	8.191	8.28316	8.15589	8.25926	8.17911	8.24235	8.19182
4.14	8.16056	8.19422	8.16269	8.18899	8.19384	8.20721	8.24858	8.23549	8.19175	8.20805	8.19459	8.27777	8.15096	8.27044	8.18032	8.23601	8.19499
4.1475	8.16465	8.18575	8.16695	8.18819	8.20215	8.20587	8.24682	8.23349	8.19168	8.21347	8.20033	8.28605	8.15947	8.26657	8.17994	8.23277	8.20063
4.155	8.16572	8.18202	8.1687	8.18281	8.20369	8.20267	8.25172	8.22899	8.18357	8.21929	8.18927	8.28547	8.14218	8.25338	8.17288	8.24922	8.18217
4.1625	8.15628	8.19323	8.16741	8.183	8.19539	8.20731	8.24902	8.23558	8.19048	8.21846	8.18805	8.29453	8.15169	8.27003	8.19056	8.24077	8.20003
4.17	8.16437	8.18347	8.1754	8.17622	8.20084	8.20133	8.25427	8.23705	8.18246	8.22124	8.19948	8.28398	8.15503	8.2683	8.18717	8.23218	8.19601
4.1775	8.16912	8.18577	8.17227	8.19659	8.19647	8.19308	8.24538	8.23608	8.18764	8.21931	8.19221	8.27685	8.14737	8.27054	8.17774	8.23781	8.18458
4.185	8.15701	8.19554	8.16615	8.19249	8.19962	8.19296	8.2416	8.24026	8.1944	8.21742	8.19952	8.27675	8.15483	8.26382	8.18715	8.24674	8.19683
4.1925	8.15894	8.18583	8.17245	8.17575	8.20194	8.19343	8.24168	8.23603	8.1915	8.22908	8.19797	8.29595	8.15943	8.25463	8.17664	8.23996	8.18703
4.2	8.17267	8.18279	8.17447	8.19162	8.19448	8.19338	8.24449	8.22323	8.18584	8.20886	8.19947	8.28897	8.16103	8.26719	8.1747	8.24192	8.19246
4.2075	8.16504	8.18067	8.15912	8.18893	8.19807	8.20473	8.24705	8.23568	8.18758	8.21613	8.18762	8.287	8.15233	8.26198	8.18707	8.2473	8.18974
4.215	8.16589	8.17912	8.16769	8.19323	8.19596	8.19219	8.24076	8.24577	8.18694	8.21896	8.19739	8.29943	8.15865	8.26677	8.18371	8.23382	8.2013
4.2225	8.16201	8.19195	8.16687	8.18201	8.20164	8.19839	8.2423	8.23421	8.17954	8.21653	8.1865	8.27906	8.1498	8.26201	8.17927	8.23422	8.20523
4.23	8.16482	8.18576	8.16576	8.19389	8.20222	8.198	8.24619	8.23342	8.18813	8.22057	8.19664	8.28176	8.15396	8.26903	8.18187	8.23946	8.18475
4.2375	8.16288	8.18887	8.16339	8.18405	8.19821	8.20035	8.24481	8.23962	8.19039	8.21234	8.18913	8.27692	8.15704	8.26683	8.18312	8.23227	8.19567
4.245	8.16733	8.18165	8.16065	8.19754	8.20739	8.1963	8.25114	8.22994	8.18237	8.21865	8.19051	8.28844	8.15794	8.25949	8.19157	8.23776	8.2107
4.2525	8.16165	8.1823	8.16684	8.19716	8.2008	8.19143	8.24154	8.23636	8.17352	8.21058	8.19727	8.28779	8.14774	8.26426	8.17259	8.23933	8.20359
4.26	8.17594	8.1952	8.16781	8.19026	8.20118	8.18718	8.2474	8.23468	8.17895	8.21556	8.18536	8.2809	8.1551	8.26089	8.17254	8.23794	8.19302
4.2675	8.162	8.19065	8.1736	8.18459	8.19723	8.18614	8.25488	8.23579	8.17904	8.20761	8.19806	8.27387	8.15871	8.25347	8.18462	8.24424	8.19084
4.275	8.16375	8.18635	8.17248	8.18345	8.19069	8.20814	8.24791	8.2397	8.18181	8.2201	8.19913	8.27968	8.15404	8.259	8.16647	8.24505	8.19816
4.2825	8.15287	8.18596	8.16111	8.195	8.20118	8.20921	8.24256	8.23416	8.18142	8.21226	8.1852	8.28388	8.14466	8.26621	8.17435	8.25083	8.19281
4.29	8.17003	8.18283	8.16799	8.19745	8.20256	8.20272	8.25171	8.23542	8.19691	8.22492	8.17979	8.26925	8.15821	8.26214	8.1694	8.25361	8.19543
4.2975	8.16096	8.17525	8.17519	8.18834	8.19732	8.20058	8.24767	8.23595	8.19413	8.21422	8.20105	8.28332	8.16545	8.27399	8.1753	8.24351	8.18746
4.305	8.17005	8.1896	8.16755	8.18435	8.19392	8.18609	8.26043	8.24306	8.18989	8.21395	8.1995	8.2866	8.15148	8.26322	8.17586	8.23877	8.19578
4.3125	8.16993	8.17562	8.1632	8.19344	8.19188	8.20454	8.24415	8.23977	8.17978	8.21807	8.19792	8.27876	8.15266	8.26861	8.19359	8.24328	8.20062
4.32	8.16838	8.19646	8.17225	8.1893	8.20111	8.19579	8.24684	8.23628	8.18437	8.23292	8.19325	8.28907	8.15695	8.25929	8.17918	8.23739	8.19518
4.3275	8.16537	8.19125	8.16796	8.19935	8.19011	8.2048	8.24368	8.22471	8.18473	8.22385	8.20202	8.29044	8.1527	8.25831	8.17836	8.24225	8.19038
4.335	8.16527	8.18088	8.15653	8.20651	8.1942	8.20263	8.25481	8.23599	8.17833	8.22657	8.18507	8.29214	8.16087	8.27838	8.18481	8.24529	8.19582
4.3425	8.15871	8.18768	8.16875	8.18403	8.18774	8.19773	8.24646	8.23545	8.18772	8.22555	8.19552	8.28561	8.15623	8.26208	8.18451	8.23464	8.1891
4.35	8.16662	8.19094	8.16563	8.18778	8.20153	8.19308	8.25721	8.24422	8.17849	8.21145	8.19777	8.28816	8.15789	8.26557	8.18558	8.24983	8.19901
4.3575	8.15955	8.1906	8.17521	8.19551	8.20189	8.20691	8.25272	8.23421	8.19235	8.21525	8.19602	8.2887	8.15405	8.2692	8.18448	8.2485	8.19622
4.365	8.16779	8.20041	8.17079	8.20453	8.20305	8.19359	8.2552	8.24114	8.20071	8.21129	8.19375	8.28702	8.15392	8.26988	8.18032	8.24301	8.20515
4.3725	8.16301	8.18721	8.17233	8.19087	8.20066	8.2097	8.24907	8.23491	8.19421	8.21762	8.19263	8.282	8.15371	8.26947	8.18096	8.24991	8.1968
4.38	8.16742	8.18174	8.16874	8.18865	8.19828	8.19711	8.24442	8.22683	8.18718	8.20915	8.18423	8.28792	8.1562	8.2624	8.18888	8.24955	8.18845
4.3875	8.16897	8.18136	8.16798	8.18628	8.20548	8.19585	8.24759	8.24193	8.17351	8.21682	8.21081	8.29502	8.16138	8.26557	8.1851	8.23795	8.19312
4.395	8.15822	8.19262	8.16924	8.18101	8.20574	8.20588	8.23489	8.23669	8.19239	8.21303	8.1838	8.29897	8.16094	8.27376	8.18586	8.23993	8.19471
4.4025	8.17335	8.19032	8.16815	8.19063	8.19405	8.2003	8.2581	8.23295	8.18575	8.21916	8.20031	8.28627	8.16867	8.26478	8.1831	8.24316	8.20328
4.41	8.1702	8.18936	8.17695	8.18975	8.2056	8.19104	8.25131	8.23553	8.18903	8.21489	8.19444	8.29688	8.15021	8.26998	8.19668	8.24414	8.19429
4.4175	8.1628	8.19268	8.16897	8.19504	8.19809	8.20822	8.25687	8.23876	8.18699	8.22272	8.20371	8.28248	8.15007	8.2562	8.18803	8.24826	8.20926
4.425	8.17061	8.17897	8.15885	8.17815	8.19213	8.20222	8.25343	8.25077	8.18368	8.21201	8.20617	8.2706	8.15228	8.25989	8.18955	8.24034	8.2038
4.4325	8.16584	8.19247	8.17384	8.19344	8.20098	8.19952	8.25195	8.24018	8.19499	8.22278	8.20051	8.28121	8.15635	8.2651	8.18603	8.23661	8.19505
4.44	8.15994	8.18655	8.17171	8.18687	8.18971	8.20007	8.24836	8.23437	8.19476	8.21412	8.1895	8.28523	8.15654	8.26546	8.18512	8.24459	8.20594
4.4475	8.16051	8.19539	8.1615	8.19283	8.20224	8.1997	8.25618	8.23851	8.19007	8.22799	8.19973	8.28527	8.1601	8.26304	8.1799	8.24567	8.18293
4.455	8.16464	8.18789	8.16166	8.19702	8.20518	8.20457	8.24684	8.24082	8.20408	8.21525	8.20071	8.28753	8.15879	8.26974	8.1842	8.2501	8.19308
4.4625	8.16398	8.19185	8.16862	8.19278	8.1981	8.19042	8.24017	8.23346	8.19176	8.21908	8.20198	8.28255	8.15828	8.27658	8.19077	8.24787	8.19405
4.47	8.16386	8.19687	8.17114	8.19228	8.20015	8.20028	8.25255	8.24602	8.18735	8.21153	8.19836	8.28039	8.15323	8.26471	8.19823	8.2391	8.19064
4.4775	8.17293	8.18745	8.17052	8.18587	8.19728	8.19841	8.24841	8.24505	8.1849	8.22694	8.20887	8.2968	8.15197	8.25605	8.19026	8.24565	8.19823
4.485	8.17186	8.18473	8.16856	8.17696	8.19979	8.19902	8.26221	8.24261	8.18083	8.21634	8.19578	8.27887	8.14806	8.27003	8.18039	8.2394	8.20747
4.4925	8.16676	8.19033	8.16814	8.1943	8.20317	8.19899	8.25651	8.23605	8.18321	8.21694	8.20415	8.28288	8.15935	8.25501	8.19805	8.23558	8.20171
4.5	8.1637	8.18353	8.17682	8.19212	8.21378	8.20819	8.24901	8.23146	8.19699	8.2169	8.19341	8.29179	8.15805	8.26592	8.18329	8.23696	8.19831
4.5075	8.16992	8.1963	8.1702	8.1949	8.20268	8.20112	8.24353	8.24449	8.20123	8.21435	8.19789	8.29316	8.1554	8.27394	8.18217	8.23834	8.2079
4.515	8.17239	8.18609	8.16908	8.20305	8.20356	8.19688	8.25064	8.23483	8.18927	8.22522	8.20128	8.29262	8.15689	8.27675	8.18315	8.24108	8.19339
4.5225	8.17157	8.19018	8.16644	8.1906	8.2019	8.20425	8.25457	8.23976	8.20234	8.21373	8.20914	8.2855	8.16036	8.26787	8.18354	8.24421	8.20372
4.53	8.17066	8.18345	8.17845	8.20087	8.20265	8.21202	8.24994	8.23155	8.1961	8.20977	8.20453	8.27904	8.1571	8.25165	8.18567	8.24256	8.2059
4.5375	8.16596	8.19389	8.1806	8.19623	8.21303	8.2025	8.25135	8.23399	8.18335	8.21238	8.20596	8.28622	8.16054	8.26158	8.1879	8.24349	8.1974
4.545	8.1719	8.19404	8.16841	8.2063	8.20347	8.20936	8.25139	8.23373	8.18821	8.21906	8.19173	8.28146	8.15368	8.26177	8.18884	8.23214	8.19742
4.5525	8.17402	8.18543	8.17607	8.19642	8.21017	8.1942	8.24916	8.25582	8.1864	8.22001	8.19641	8.29305	8.16384	8.26712	8.18774	8.23789	8.19308
4.56	8.16125	8.18762	8.17606	8.1969	8.19841	8.19913	8.2499	8.23717	8.1947	8.21553	8.20714	8.28201	8.15049	8.26713	8.18407	8.25095	8.18446
4.5675	8.17085	8.18974	8.16701	8.20295	8.20098	8.19702	8.24537	8.23956	8.19159	8.22264	8.20666	8.28495	8.16095	8.27024	8.18449	8.24587	8.19923
4.575	8.166	8.18363	8.16686	8.19321	8.20673	8.20433	8.26366	8.23465	8.18829	8.21254	8.19373	8.28724	8.15852	8.26837	8.18447	8.23703	8.20188
4.5825	8.17164	8.18905	8.16182	8.1977	8.20622	8.2034	8.24952	8.25114	8.20045	8.22851	8.20168	8.2889	8.16377	8.26882	8.1905	8.24331	8.19569
4.59	8.16713	8.18974	8.17299	8.18823	8.2147	8.20564	8.25377	8.24603	8.19557	8.21486	8.20681	8.29787	8.16507	8.27692	8.19907	8.23864	8.19989
4.5975	8.17809	8.19123	8.17688	8.19509	8.2063	8.19658	8.25064	8.24304	8.19418	8.23529	8.19257	8.29283	8.15621	8.26282	8.1852	8.25156	8.19121
4.605	8.14969	8.18644	8.17537	8.18963	8.20398	8.20913	8.26053	8.24198	8.19975	8.22841	8.20067	8.29052	8.16187	8.26716	8.18278	8.24529	8.19928
4.6125	8.17005	8.1919	8.17948	8.20046	8.198	8.20695	8.24893	8.22948	8.19028	8.22351	8.20199	8.30198	8.14959	8.26841	8.18337	8.24389	8.19996
4.62	8.17308	8.19217	8.17501	8.19809	8.19641	8.20662	8.25901	8.23942	8.20858	8.21131	8.20091	8.29573	8.15967	8.27292	8.19657	8.24929	8.19314
4.6275	8.17914	8.1924	8.17598	8.19237	8.2081	8.20714	8.2516	8.24198	8.19851	8.2207	8.2037	8.28532	8.14602	8.26862	8.18984	8.23404	8.19671
4.635	8.16228	8.19048	8.16568	8.19152	8.19204	8.20551	8.25356	8.23886	8.18959	8.21304	8.19122	8.2867	8.15152	8.27104	8.18244	8.2606	8.19344
4.6425	8.16248	8.18951	8.17158	8.19774	8.19213	8.19847	8.25691	8.25215	8.19678	8.22221	8.2001	8.30139	8.15655	8.26839	8.1915	8.2584	8.18951
4.65	8.17144	8.19115	8.16999	8.19249	8.19776	8.20157	8.2541	8.23714	8.19374	8.2293	8.19908	8.28614	8.15644	8.25796	8.18972	8.24752	8.18928
4.6575	8.17137	8.18703	8.1697	8.19095	8.19223	8.20388	8.25024	8.23884	8.19344	8.21893	8.20244	8.28032	8.15484	8.26967	8.19849	8.23365	8.19166
4.665	8.15737	8.18453	8.15761	8.1863	8.20229	8.20774	8.25368	8.22249	8.1872	8.2094	8.18847	8.28907	8.16305	8.2738	8.1815	8.25177	8.19302
4.6725	8.15758	8.19931	8.16685	8.19369	8.19704	8.20208	8.25749	8.24434	8.198	8.21739	8.19783	8.28749	8.16728	8.27196	8.16941	8.248	8.19571
4.68	8.17255	8.18403	8.1697	8.19961	8.20957	8.20326	8.24888	8.23694	8.18086	8.21848	8.21252	8.28318	8.15876	8.26618	8.1946	8.2449	8.19934
4.6875	8.16385	8.18866	8.17469	8.19353	8.2141	8.21103	8.25373	8.2433	8.18941	8.22542	8.2126	8.2847	8.15509	8.27428	8.18488	8.24514	8.19863
4.695	8.15991	8.19362	8.17669	8.18914	8.19846	8.20742	8.25622	8.23701	8.18191	8.21825	8.19153	8.302	8.16971	8.2667	8.20217	8.25606	8.20934
4.7025	8.17533	8.18813	8.17511	8.19181	8.19198	8.19851	8.25193	8.24353	8.19329	8.22561	8.19128	8.29715	8.1603	8.27839	8.18521	8.24811	8.19917
4.71	8.1642	8.18796	8.1801	8.19408	8.19684	8.19423	8.2566	8.24278	8.18157	8.22628	8.20388	8.29831	8.15803	8.27272	8.19178	8.24981	8.19286
4.7175	8.17858	8.17795	8.17566	8.18631	8.20522	8.19337	8.25982	8.23667	8.19793	8.23403	8.19997	8.2905	8.15375	8.28008	8.18211	8.24751	8.19815
4.725	8.16876	8.19201	8.17333	8.18929	8.20207	8.20466	8.2476	8.24188	8.19984	8.22333	8.20691	8.29333	8.1615	8.2588	8.18762	8.24719	8.18386
4.7325	8.17505	8.20728	8.16925	8.18282	8.19871	8.20707	8.2475	8.24318	8.19529	8.22315	8.21833	8.28625	8.15724	8.28089	8.18321	8.24906	8.19611
4.74	8.1767	8.18648	8.16998	8.20135	8.19848	8.20432	8.25951	8.2396	8.18781	8.21939	8.20305	8.29202	8.16441	8.26607	8.18157	8.25156	8.20285
4.7475	8.17891	8.19231	8.17336	8.18332	8.20848	8.21743	8.25767	8.23236	8.18845	8.21619	8.19475	8.29604	8.16021	8.26981	8.19022	8.24505	8.18321
4.755	8.16677	8.19629	8.17563	8.19454	8.21372	8.20081	8.25194	8.24907	8.19584	8.21997	8.19726	8.28578	8.1583	8.27248	8.18533	8.2471	8.19352
4.7625	8.16646	8.18931	8.16716	8.19274	8.20069	8.20704	8.2475	8.23698	8.18166	8.22358	8.1898	8.30254	8.16202	8.26495	8.19694	8.2479	8.19992
4.77	8.15425	8.19859	8.17708	8.20037	8.19961	8.20899	8.2595	8.23484	8.19335	8.2226	8.20134	8.28919	8.163	8.26559	8.18355	8.24826	8.20368
4.7775	8.16433	8.19704	8.17511	8.19726	8.20706	8.19951	8.25364	8.23082	8.19598	8.22313	8.20983	8.28889	8.15364	8.27972	8.19456	8.24403	8.19334
4.785	8.17567	8.19642	8.17943	8.17996	8.20411	8.19453	8.24908	8.23741	8.19344	8.2199	8.19812	8.29348	8.16073	8.27369	8.18869	8.2548	8.19748
4.7925	8.16187	8.19078	8.17415	8.2004	8.19985	8.20076	8.252	8.25125	8.18896	8.21954	8.19643	8.28294	8.1566	8.27214	8.17691	8.25219	8.19588
4.8	8.15883	8.1983	8.17488	8.18975	8.21299	8.20637	8.25683	8.22762	8.20273	8.22365	8.20647	8.28586	8.15889	8.2688	8.18793	8.2453	8.20112
4.8075	8.1645	8.19446	8.1724	8.18766	8.20039	8.20694	8.26017	8.24082	8.2019	8.22441	8.19634	8.29162	8.16124	8.28202	8.17914	8.24278	8.19501
4.815	8.15274	8.18851	8.16742	8.19706	8.20384	8.19787	8.25378	8.25129	8.18589	8.22706	8.19151	8.28464	8.1578	8.27872	8.18999	8.24979	8.19619
4.8225	8.17341	8.20195	8.17156	8.18882	8.20615	8.19719	8.26064	8.24708	8.19413	8.20835	8.1974	8.2878	8.14621	8.28204	8.18885	8.2534	8.20618
4.83	8.16878	8.19256	8.16912	8.19706	8.19947	8.2084	8.24279	8.23902	8.19177	8.22072	8.20458	8.28875	8.15904	8.27341	8.19619	8.25483	8.20001
4.8375	8.17028	8.2009	8.16699	8.18913	8.20845	8.19806	8.24816	8.22826	8.19168	8.22157	8.21286	8.29705	8.16203	8.27538	8.19388	8.24316	8.21152
4.845	8.16793	8.19835	8.17653	8.19742	8.21034	8.20639	8.25095	8.24864	8.19814	8.2139	8.19841	8.30433	8.17411	8.26314	8.17906	8.25134	8.20182
4.8525	8.17241	8.1912	8.17143	8.19541	8.21356	8.21226	8.25306	8.25269	8.20045	8.2216	8.1968	8.28352	8.16443	8.27082	8.1931	8.24462	8.19688
4.86	8.16953	8.19297	8.17497	8.19527	8.19044	8.19978	8.25214	8.239	8.18452	8.21379	8.20012	8.29497	8.15518	8.27605	8.19005	8.2531	8.20378
4.8675	8.17583	8.20125	8.17493	8.18711	8.21022	8.19602	8.25928	8.23655	8.1936	8.21482	8.21157	8.29638	8.15627	8.26681	8.18058	8.25307	8.20766
4.875	8.16648	8.18847	8.17872	8.18581	8.20039	8.20624	8.24927	8.24847	8.19795	8.21494	8.19317	8.29686	8.15208	8.266	8.1901	8.2472	8.20699
4.8825	8.17139	8.19882	8.16944	8.18965	8.19788	8.20664	8.25332	8.23274	8.18545	8.22396	8.21158	8.28464	8.16229	8.28055	8.18597	8.24536	8.20858
4.89	8.1663	8.18418	8.17097	8.18746	8.21765	8.20575	8.25998	8.24784	8.19486	8.22426	8.20632	8.28165	8.16631	8.25851	8.18862	8.26128	8.19658
4.8975	8.16448	8.20425	8.17114	8.19136	8.20162	8.20604	8.25725	8.2427	8.19014	8.21408	8.19951	8.29293	8.15821	8.26249	8.18142	8.25548	8.19946
4.905	8.17278	8.19774	8.18287	8.19836	8.21015	8.21674	8.25109	8.24531	8.1901	8.21347	8.18889	8.29692	8.14272	8.27326	8.19417	8.24838	8.20618
4.9125	8.17182	8.20604	8.1752	8.19335	8.20636	8.20261	8.25459	8.23396	8.20344	8.22166	8.19929	8.29497	8.15351	8.27175	8.19433	8.25127	8.2062
4.92	8.166	8.19138	8.17183	8.2028	8.20417	8.20821	8.25958	8.24743	8.18491	8.2233	8.19821	8.2954	8.16766	8.26968	8.18527	8.25825	8.19537
4.9275	8.16258	8.19135	8.16325	8.19079	8.20619	8.21225	8.24831	8.24073	8.18975	8.22319	8.20785	8.29064	8.1518	8.26836	8.19358	8.23853	8.20734
4.935	8.16496	8.19854	8.17741	8.20286	8.20375	8.20122	8.25014	8.23892	8.19209	8.22364	8.20588	8.28293	8.14746	8.27148	8.19387	8.25064	8.19478
4.9425	8.18445	8.18752	8.18027	8.18766	8.20575	8.20925	8.26134	8.23049	8.19728	8.21624	8.19788	8.30089	8.1593	8.26536	8.19883	8.25373	8.19639
4.95	8.17369	8.19643	8.17881	8.19079	8.20728	8.20198	8.2577	8.24891	8.19547	8.21516	8.2039	8.2931	8.15493	8.27501	8.18701	8.24345	8.19098
4.9575	8.16281	8.19623	8.16838	8.19962	8.20423	8.20369	8.25156	8.23245	8.19764	8.21356	8.20672	8.28905	8.1561	8.27292	8.18854	8.24553	8.19992
4.965	8.16588	8.19192	8.16975	8.20219	8.21104	8.20706	8.25935	8.24313	8.19217	8.22016	8.20522	8.30126	8.1614	8.27603	8.20135	8.2455	8.20142
4.9725	8.17063	8.18233	8.18275	8.19093	8.20291	8.20658	8.26237	8.24915	8.19763	8.22715	8.19325	8.28436	8.15431	8.2729	8.18048	8.25233	8.20333
4.98	8.16915	8.19038	8.17222	8.1922	8.21072	8.20027	8.26058	8.24676	8.20588	8.22429	8.20746	8.28821	8.1532	8.27266	8.18344	8.25467	8.21336
4.9875	8.18028	8.19214	8.17366	8.20418	8.20574	8.20794	8.26566	8.24782	8.20383	8.22101	8.2067	8.29965	8.15075	8.26857	8.1833	8.23806	8.2044
4.995	8.16455	8.19166	8.17528	8.18658	8.21508	8.2105	8.243	8.24131	8.19157	8.22081	8.1994	8.28548	8.1613	8.28415	8.19124	8.25836	8.20533
5.0025	8.17177	8.1793	8.17349	8.18144	8.21514	8.2075	8.24818	8.24731	8.1969	8.22283	8.20064	8.29458	8.15981	8.27197	8.18992	8.2521	8.19374
5.01	8.17731	8.19346	8.17567	8.20513	8.20352	8.20551	8.24296	8.24289	8.19198	8.2193	8.20444	8.28227	8.15803	8.27376	8.18662	8.2532	8.19509
5.0175	8.16673	8.19806	8.17574	8.19801	8.20354	8.21147	8.25933	8.24784	8.19416	8.21187	8.20515	8.29398	8.16566	8.2787	8.19918	8.25198	8.20344
5.025	8.16662	8.18913	8.17693	8.19342	8.20522	8.20267	8.26337	8.23606	8.18109	8.23392	8.20742	8.2971	8.16442	8.27978	8.1896	8.24763	8.2089
5.0325	8.17374	8.19153	8.17203	8.19648	8.20337	8.19785	8.25429	8.24399	8.20075	8.20873	8.20282	8.29624	8.17147	8.27421	8.18879	8.25942	8.19346
5.04	8.17557	8.18796	8.16933	8.19282	8.21693	8.20968	8.25119	8.24451	8.2021	8.23244	8.21154	8.30066	8.15935	8.27332	8.19593	8.24913	8.20438
5.0475	8.16948	8.19023	8.17547	8.19642	8.20549	8.20558	8.2608	8.24769	8.19808	8.21038	8.2027	8.28935	8.15561	8.27823	8.1974	8.24813	8.20004
5.055	8.17498	8.19464	8.17042	8.19544	8.2036	8.20145	8.25966	8.23392	8.19121	8.23249	8.20712	8.29328	8.17428	8.26612	8.19593	8.25186	8.19102
5.0625	8.16717	8.19263	8.17538	8.19925	8.21009	8.21453	8.25114	8.24014	8.2003	8.22296	8.19394	8.29319	8.16588	8.2665	8.18902	8.25078	8.19533
5.07	8.18045	8.2018	8.18138	8.19677	8.20182	8.19954	8.25205	8.24794	8.1945	8.21901	8.19239	8.29028	8.17265	8.27178	8.19385	8.24429	8.19612
5.0775	8.17609	8.19028	8.1761	8.19123	8.21169	8.20302	8.26081	8.23814	8.18411	8.22549	8.20932	8.29222	8.16127	8.27227	8.17582	8.24658	8.20254
5.085	8.17169	8.19141	8.17432	8.20412	8.20877	8.19788	8.2565	8.23429	8.1909	8.22637	8.19367	8.29463	8.15583	8.27696	8.17884	8.24923	8.20187
5.0925	8.16142	8.18825	8.17547	8.19755	8.2014	8.21755	8.25215	8.25025	8.19278	8.22279	8.21805	8.28266	8.16517	8.27143	8.19453	8.24668	8.21879
5.1	8.18712	8.18687	8.17949	8.20041	8.19986	8.218	8.24654	8.24044	8.19211	8.21625	8.19792	8.28982	8.15476	8.27765	8.19049	8.24842	8.1943
5.1075	8.17059	8.19462	8.17179	8.1836	8.20454	8.20957	8.25572	8.2416	8.20267	8.23399	8.19905	8.28394	8.15463	8.27691	8.19183	8.24853	8.20651
5.115	8.17623	8.19173	8.19205	8.19534	8.19923	8.20889	8.25784	8.24676	8.20213	8.22608	8.20378	8.29918	8.15896	8.26746	8.18455	8.25603	8.19769
5.1225	8.17906	8.19733	8.17096	8.2031	8.20222	8.20762	8.25836	8.2385	8.1932	8.22813	8.21637	8.29262	8.16385	8.26436	8.18417	8.24146	8.20763
5.13	8.16466	8.19179	8.1681	8.20369	8.20998	8.2111	8.26076	8.24266	8.20507	8.22434	8.2091	8.30127	8.15585	8.26963	8.18213	8.25081	8.20868
5.1375	8.18007	8.18942	8.1764	8.19361	8.20227	8.21453	8.25574	8.24926	8.21129	8.23527	8.20551	8.28714	8.17147	8.26966	8.19163	8.25293	8.20251
5.145	8.17347	8.19779	8.17226	8.20356	8.21192	8.20078	8.26409	8.24262	8.20021	8.22426	8.20499	8.29241	8.17134	8.278	8.18997	8.25227	8.1998
5.1525	8.15447	8.20324	8.17327	8.18964	8.21125	8.20333	8.26116	8.251	8.18104	8.22313	8.21079	8.28105	8.16086	8.271	8.18544	8.24691	8.20184
5.16	8.17022	8.19287	8.18076	8.19191	8.21073	8.20357	8.24005	8.24012	8.19434	8.21004	8.20959	8.29943	8.16557	8.28155	8.19267	8.25037	8.20093
5.1675	8.16431	8.18177	8.18049	8.19686	8.21306	8.21396	8.24504	8.2445	8.19522	8.22906	8.20043	8.28587	8.15158	8.27065	8.19382	8.257	8.20951
5.175	8.17451	8.19233	8.17312	8.18716	8.20639	8.2032	8.2589	8.23848	8.19756	8.22181	8.20346	8.29465	8.16977	8.26791	8.18378	8.24913	8.21193
5.1825	8.16818	8.18238	8.18388	8.19934	8.21271	8.207	8.26331	8.23749	8.19537	8.22102	8.20585	8.29587	8.15951	8.27329	8.19056	8.25366	8.20707
5.19	8.17815	8.19236	8.1773	8.19462	8.21654	8.2119	8.25882	8.23834	8.18503	8.22405	8.20963	8.29475	8.16797	8.27281	8.19311	8.24777	8.20359
5.1975	8.18285	8.19256	8.16781	8.19221	8.22301	8.20469	8.25506	8.24866	8.19829	8.21778	8.20161	8.29719	8.16569	8.27295	8.18586	8.24255	8.20499
5.205	8.17455	8.1858	8.17099	8.19772	8.20859	8.19513	8.25865	8.24191	8.20338	8.22831	8.19934	8.29561	8.15968	8.27228	8.1893	8.24576	8.19579
5.2125	8.17121	8.19148	8.17347	8.19433	8.20634	8.21741	8.25428	8.24212	8.19695	8.22258	8.20001	8.2954	8.15596	8.28295	8.18675	8.25458	8.19572
5.22	8.17677	8.19419	8.1841	8.20184	8.21749	8.20797	8.24651	8.24257	8.19079	8.22132	8.2017	8.2921	8.163	8.27467	8.20416	8.25275	8.20469
5.2275	8.17364	8.18813	8.17923	8.18728	8.21729	8.198	8.26137	8.25305	8.19836	8.22051	8.21374	8.30197	8.16288	8.27871	8.18255	8.24572	8.20471
5.235	8.17595	8.20544	8.16763	8.20204	8.20631	8.20852	8.26108	8.24474	8.19564	8.23489	8.21146	8.29944	8.15485	8.28298	8.18611	8.24801	8.20629
5.2425	8.1748	8.19086	8.17222	8.19059	8.21169	8.20962	8.25548	8.23915	8.19576	8.23104	8.20577	8.30653	8.16205	8.26863	8.20132	8.24295	8.20258
5.25	8.16453	8.20403	8.17805	8.20418	8.21321	8.20056	8.25016	8.24259	8.19792	8.22339	8.19637	8.29409	8.15965	8.27365	8.19422	8.255	8.20474
5.2575	8.16266	8.19843	8.17692	8.20563	8.20819	8.21286	8.26078	8.23434	8.19362	8.22548	8.21028	8.29322	8.16945	8.27564	8.17894	8.24959	8.21442
5.265	8.18139	8.19309	8.18746	8.18976	8.20807	8.20021	8.2474	8.24372	8.18797	8.22365	8.21011	8.30955	8.15639	8.27402	8.19481	8.24728	8.19594
5.2725	8.17374	8.19041	8.16858	8.20663	8.21381	8.21322	8.26291	8.23391	8.20115	8.22942	8.20532	8.30483	8.16846	8.28205	8.18715	8.25056	8.19789
5.28	8.16744	8.18379	8.17917	8.18393	8.20392	8.20194	8.2638	8.24842	8.20118	8.22409	8.20627	8.30444	8.15744	8.26286	8.19053	8.25846	8.20817
[truncated: 3,296 more rows]

## Sheet: 5 uM
0.0075	8.04834	7.95702	7.89214	7.99398	7.89913	8.02919	8.02288	7.96927	8.0362	8.03632	7.90233	7.97854	7.94078	8.0103	7.96771	7.99222	8.08285
[truncated: 3,999 more rows]

[truncated: 2 more sheets: 10 uM, 15 uM]
