# Supplementary material for: Evolutionary fine-tuning of residual helix structure in disordered proteins manifests in complex structure and lifetime
Source: Commun Biol. 2023 Jan 18;6:63. doi: 10.1038/s42003-023-04445-6 (PMC9849366; doi:10.1038/s42003-023-04445-6)
Supplement: Supplementary file 3 — Supplementary Data 1 [file 42003_2023_4445_MOESM3_ESM.zip › Supplementary Data 1/DREB2A WT/Dissociation/koff WT 100 mM NaCl.xlsx]

## Sheet: 2.5 uM
0.00375	-1.10917	-1.01901	-1.11961	-1.08497	-1.06581	-1.12817	-1.13282	-1.07151	-1.09611	-1.11222	-1.07549	-1.0858	-1.07671	-1.1062	-1.08305	-1.09931	-1.1092	5,77551*
0.0075	-1.11744	-1.01669	-1.11328	-1.08728	-1.10652	-1.1344	-1.09577	-1.12119	-1.09311	-1.10918	-1.06991	-1.0966	-1.09928	-1.13634	-1.10781	-1.0712	-1.13007	5,75852*
0.01125	-1.04777	-0.99123	-1.07688	-1.08255	-1.07566	-1.09614	-1.10565	-1.08681	-1.03265	-1.10392	-1.04577	-1.08473	-1.06997	-1.1087	-1.11375	-1.06256	-1.12445	5,77661*
0.015	-1.08294	-0.98693	-1.07692	-1.08946	-1.08799	-1.09685	-1.06927	-1.07624	-1.11029	-1.12484	-1.06816	-1.13046	-1.13315	-1.09788	-1.09452	-1.06328	-1.13596	5,77114*
0.01875	-1.08297	-0.98103	-1.08426	-1.08201	-1.04114	-1.12405	-1.0545	-1.08907	-1.12302	-1.08714	-1.09017	-1.08872	-1.07172	-1.08179	-1.10706	-1.09535	-1.1154	5,77277*
0.0225	-1.10133	-1.01813	-1.1375	-1.06669	-1.09581	-1.1577	-1.09089	-1.10422	-1.11399	-1.13741	-1.09806	-1.12745	-1.12799	-1.09344	-1.12745	-1.06937	-1.13435	5,75216*
0.02625	-1.05368	-1.02803	-1.08504	-1.08224	-1.07106	-1.12221	-1.07701	-1.09334	-1.1183	-1.11238	-1.07384	-1.11244	-1.11698	-1.08666	-1.11334	-1.04093	-1.1311	5,76608*
0.03	-1.06344	-0.99147	-1.09056	-1.06638	-1.07383	-1.10689	-1.09628	-1.11116	-1.04318	-1.08565	-1.07172	-1.06789	-1.09337	-1.086	-1.11608	-1.07051	-1.13513	5,76377*
0.03375	-1.08003	-0.95991	-1.08284	-1.0577	-1.04963	-1.10844	-1.06363	-1.08255	-1.01683	-1.07017	-1.03913	-1.06718	-1.08154	-1.07844	-1.08321	-1.05943	-1.14208	5,77581*
0.0375	-1.07741	-0.98274	-1.1063	-1.06106	-1.0335	-1.09741	-1.06896	-1.07897	-1.0691	-1.09089	-1.0401	-1.0565	-1.05825	-1.11217	-1.07336	-1.06174	-1.09471	5,78261*
0.04125	-1.06008	-0.97818	-1.11067	-0.98639	-1.0551	-1.09667	-1.06482	-1.0723	-1.05449	-1.02215	-1.01945	-1.06434	-1.05936	-1.08799	-1.05776	-1.07804	-1.09836	5,79355*
0.045	-1.03239	-0.93639	-1.082	-0.96763	-0.98884	-1.06471	-1.02003	-1.0387	-1.05102	-1.03031	-0.99387	-1.03262	-1.03667	-1.05917	-1.06077	-1.04738	-1.05738	5,81232*
0.04875	-1.05581	-0.92308	-1.06417	-1.00305	-1.02772	-1.06125	-1.05767	-1.07087	-1.04554	-1.01816	-1.02189	-1.06565	-1.02128	-1.0628	-1.03058	-1.04919	-1.04352	5,79727*
0.0525	-1.04708	-0.89086	-1.07518	-0.98574	-0.98747	-1.03706	-1.03622	-1.0919	-1.05241	-1.01476	-0.9785	-1.01786	-1.00847	-1.01949	-1.02234	-1.03833	-1.04122	5,81041*
0.05625	-1.0516	-0.93047	-1.10288	-0.98607	-1.01965	-1.07353	-1.03285	-1.08031	-1.02836	-1.03426	-1.00129	-1.05958	-1.0244	-1.0474	-1.08902	-1.05613	-1.057	5,79548*
0.06	-1.03608	-0.87605	-1.08582	-0.9641	-1.00826	-1.03964	-1.0012	-1.06992	-1.0431	-1.0123	-0.99411	-1.02736	-1.00473	-1.0535	-1.05086	-1.04563	-1.0421	5,80876*
0.06375	-1.07178	-0.93957	-1.07736	-0.99359	-0.98113	-1.07711	-1.0549	-1.08743	-1.04064	-1.01171	-1.01139	-1.06533	-0.99709	-1.05619	-1.07143	-1.06349	-1.07975	5,78884*
0.0675	-1.0664	-0.9922	-1.0921	-0.99236	-0.99811	-1.02463	-1.03485	-1.0902	-1.03365	-1.03211	-1.01447	-1.06523	-0.96398	-1.03901	-1.04589	-1.05198	-1.06598	5,78569*
0.07125	-1.05268	-0.93994	-1.06291	-0.94349	-1.00492	-1.02324	-1.0236	-1.06101	-1.01153	-1.01357	-0.96035	-1.02247	-0.98174	-1.02561	-1.06022	-1.03356	-1.05241	5,79992*
0.075	-1.05341	-0.94315	-1.0662	-0.96209	-1.01213	-1.03724	-1.01145	-1.08282	-1.03378	-0.99573	-0.97889	-1.04463	-1.00181	-1.06205	-1.04296	-1.04699	-1.06469	5,78975*
0.07875	-0.99453	-0.88657	-1.04477	-0.93878	-0.95911	-1.01823	-1.02392	-1.03348	-1.01125	-0.99889	-0.95665	-1.01736	-0.96574	-1.01729	-1.02254	-1.04045	-1.04788	5,81531*
0.0825	-1.02407	-0.94624	-1.04965	-0.94698	-0.98161	-0.99	-1.01262	-1.04604	-1.00153	-1.00676	-0.97932	-1.03017	-0.98257	-1.03992	-1.01283	-1.02169	-1.0318	5,805*
0.08625	-1.0427	-0.92686	-1.07763	-0.94145	-0.96513	-1.04326	-1.01305	-1.05822	-1.03533	-1.02182	-0.96343	-1.05105	-0.9813	-1.06759	-1.03953	-1.04415	-1.03429	5,7944*
0.09	-1.00055	-0.94473	-1.06738	-0.9051	-0.9345	-1.00451	-0.9957	-1.05464	-1.00158	-0.97605	-0.96395	-1.01459	-0.95174	-1.01982	-1.01157	-1.00898	-1.00925	5,81813*
0.09375	-1.04904	-0.92997	-1.04256	-0.97419	-0.99411	-1.01201	-1.01964	-1.04543	-1.02593	-0.99522	-0.95864	-1.04453	-0.98865	-1.04644	-0.99813	-1.06025	-1.03752	5,79583*
0.0975	-1.02735	-0.91673	-1.07248	-0.93976	-0.95954	-0.99218	-0.99989	-1.04552	-1.03269	-1.02078	-0.97134	-0.99957	-0.99103	-1.04393	-1.04201	-1.04207	-1.01971	5,79877*
0.10125	-1.03251	-0.91213	-1.04114	-0.94702	-0.96282	-1.00311	-1.01673	-1.04254	-0.9968	-0.99379	-0.97548	-1.0321	-1.00169	-1.07807	-1.01413	-1.02525	-1.02116	5,7962*
0.105	-1.0003	-0.89804	-1.06514	-0.90093	-0.97328	-1.00312	-0.99848	-1.03639	-1.01485	-0.97538	-0.97274	-1.02992	-0.97811	-1.03573	-0.99266	-1.00438	-1.05524	5,80383*
0.10875	-1.01339	-0.90036	-1.04186	-0.92894	-0.95518	-1.02379	-1.00521	-1.04849	-0.9786	-0.97325	-0.99607	-1.02585	-0.99578	-1.01547	-1.03384	-1.01665	-1.01356	5,80152*
0.1125	-1.0439	-0.91141	-1.03992	-0.95425	-0.95706	-1.03283	-1.02281	-1.05429	-1.02161	-0.98818	-0.9703	-1.05496	-1.01418	-1.03774	-1.02409	-1.0706	-1.03419	5,78338*
0.11625	-1.03465	-0.87414	-1.03635	-0.93715	-0.97606	-0.99809	-0.99769	-1.06114	-0.99786	-0.96587	-0.92282	-1.00526	-0.97375	-1.02149	-0.9932	-1.01712	-1.03966	5,80311*
0.12	-1.00882	-0.86512	-1.05203	-0.9383	-0.9715	-0.97889	-0.99499	-1.03634	-0.98112	-0.9604	-0.96506	-1.00482	-0.94431	-1.03994	-1.02368	-1.00168	-1.01576	5,80501*
0.12375	-0.99933	-0.8697	-1.05005	-0.96838	-0.98255	-1.01426	-1.03763	-1.05335	-1.00806	-0.97055	-0.95222	-0.99052	-0.98714	-1.02662	-1.0072	-1.02594	-1.00214	5,79574*
0.1275	-0.98365	-0.83643	-1.00813	-0.92404	-0.94084	-1.00547	-0.97654	-1.02366	-0.97738	-0.9812	-0.96752	-0.99845	-0.94481	-1.01481	-1.00002	-1.04631	-1.01417	5,80592*
0.13125	-0.9855	-0.85942	-1.04608	-0.92678	-0.97721	-1.01118	-1.0097	-1.05829	-0.99136	-1.01475	-0.95031	-1.02076	-0.97529	-1.03841	-1.04862	-1.02383	-1.03454	5,78718*
0.135	-1.04847	-0.88073	-1.05444	-0.92276	-0.94273	-1.00021	-0.98109	-1.03439	-1.00371	-0.99909	-0.97206	-1.0019	-0.96386	-1.04244	-1.02653	-1.04617	-1.02428	5,78685*
0.13875	-1.00854	-0.82646	-1.01864	-0.91996	-0.92974	-1.00432	-0.96357	-1.00449	-0.96758	-0.97225	-0.93907	-1.01749	-0.94551	-1.00813	-0.98305	-1.02294	-0.97772	5,80758*
0.1425	-0.98871	-0.79957	-1.0206	-0.93587	-0.95747	-0.9834	-0.96005	-1.03144	-0.98223	-0.98577	-0.96766	-1.00395	-0.96414	-1.02227	-1.00618	-1.0332	-0.99746	5,80772*
0.14625	-1.00779	-0.81321	-1.02579	-0.91579	-0.91505	-0.96196	-1.00665	-1.01288	-0.95799	-0.94903	-0.92484	-1.00726	-0.94686	-1.00509	-1.00498	-0.97992	-0.98064	5,81049*
0.15	-1.00379	-0.85297	-1.02128	-0.91715	-0.96142	-0.99857	-1.00574	-1.00747	-0.96079	-0.9637	-0.92775	-0.98972	-0.96917	-1.01462	-0.99684	-1.0466	-1.01434	5,79765*
0.15375	-0.99258	-0.8289	-1.02401	-0.93124	-0.92659	-0.94058	-0.98225	-1.00749	-0.98255	-0.96498	-0.9873	-1.02528	-0.95342	-1.02161	-0.99179	-1.00242	-1.01634	5,8012*
0.1575	-1.01146	-0.83307	-1.02866	-0.94777	-0.95141	-0.99842	-0.99465	-1.0352	-1.00989	-0.96215	-0.94576	-1.01277	-0.95016	-1.03234	-1.0248	-1.01311	-1.01419	5,78655*
0.16125	-0.98821	-0.80888	-1.03265	-0.91731	-0.94041	-0.98867	-0.97407	-1.01436	-0.96975	-0.9532	-0.93977	-0.99785	-0.94267	-0.98552	-0.98278	-1.00449	-0.95897	5,80239*
0.165	-0.97868	-0.80883	-1.03929	-0.9217	-0.9233	-0.95763	-0.97934	-1.01195	-0.96663	-0.96052	-0.91908	-0.99634	-0.95336	-1.01772	-1.0121	-1.00008	-1.00892	5,80228*
0.16875	-0.98331	-0.78434	-1.02795	-0.90865	-0.92879	-0.96288	-0.97824	-1.02773	-0.96745	-0.95934	-0.93589	-0.98646	-0.95511	-0.99425	-0.98914	-1.01356	-0.98793	5,80448*
0.1725	-0.99302	-0.78909	-0.98577	-0.89105	-0.93365	-0.97861	-0.97046	-1.00886	-0.96889	-0.96261	-0.93956	-0.98296	-0.93723	-0.99382	-0.97802	-0.9943	-0.99821	5,80855*
0.17625	-0.98028	-0.8101	-1.00482	-0.91911	-0.94647	-0.99575	-0.96278	-1.02965	-0.98023	-0.96641	-0.93854	-0.99764	-0.92305	-1.0286	-0.99255	-1.00921	-0.98426	5,79251*
0.18	-1.00865	-0.82363	-1.00463	-0.89776	-0.91679	-0.96654	-0.96753	-1.00532	-0.95406	-0.94463	-0.93601	-0.98373	-0.94007	-1.00637	-0.99945	-0.99548	-0.94935	5,80605*
0.18375	-0.98526	-0.79456	-1.03567	-0.92464	-0.93858	-0.96644	-0.98458	-0.9986	-0.95575	-0.96701	-0.94668	-0.97629	-0.92872	-0.98991	-0.99368	-0.98889	-0.98583	5,79668*
0.1875	-0.98325	-0.79952	-1.00197	-0.9249	-0.9362	-0.97905	-0.93882	-1.0227	-0.96301	-0.93978	-0.94947	-0.98433	-0.94562	-1.00915	-0.97453	-1.00446	-0.9808	5,80044*
0.19125	-0.98511	-0.80597	-1.00047	-0.93831	-0.94042	-1.00839	-0.99155	-0.99659	-0.97168	-0.96745	-0.97452	-0.97598	-0.97371	-1.02556	-1.01197	-1.00686	-1.01273	5,78868*
0.195	-1.00117	-0.83705	-1.03768	-0.8976	-0.94362	-0.95435	-0.97108	-1.00581	-0.95759	-0.96576	-0.93396	-1.00672	-0.93593	-0.97858	-0.98597	-0.99773	-1.00864	5,79029*
0.19875	-0.98227	-0.84005	-1.0113	-0.9093	-0.91575	-0.93905	-0.97827	-1.00326	-0.9621	-0.95896	-0.94981	-0.98274	-0.91746	-0.99866	-0.97203	-0.99831	-0.99922	5,79728*
0.2025	-0.95113	-0.78683	-1.00463	-0.88587	-0.91985	-0.9599	-0.97782	-0.98218	-0.95765	-0.94801	-0.90114	-0.99111	-0.91816	-1.02501	-0.98409	-0.97535	-0.99701	5,80131*
0.20625	-0.97849	-0.80816	-1.01752	-0.89122	-0.9508	-0.98662	-0.97111	-1.00919	-0.94124	-0.9449	-0.93444	-0.99659	-0.95519	-1.00664	-0.96663	-0.99719	-0.97612	5,79439*
0.21	-0.97821	-0.777	-0.98278	-0.87326	-0.91155	-0.95435	-0.9545	-0.98595	-0.95365	-0.89791	-0.91955	-0.98036	-0.92564	-1.0318	-0.94576	-0.98848	-0.97367	5,81222*
0.21375	-0.95462	-0.76434	-1.00561	-0.90972	-0.91815	-0.95391	-0.95591	-0.97937	-0.9587	-0.94958	-0.92513	-0.98683	-0.93643	-0.98999	-0.95313	-0.9854	-0.97045	5,80159*
0.2175	-0.98893	-0.8056	-1.01004	-0.93245	-0.95101	-0.99148	-0.95368	-1.01081	-0.96399	-0.93846	-0.93304	-0.95446	-0.91485	-0.9972	-0.95213	-1.00242	-0.9405	5,79104*
0.22125	-0.95223	-0.81431	-1.00005	-0.91708	-0.93334	-0.97825	-0.94668	-0.9979	-0.92513	-0.94102	-0.9278	-0.98081	-0.9097	-0.9773	-0.97342	-0.97503	-0.97131	5,80079*
0.225	-0.95079	-0.77454	-0.97271	-0.88224	-0.90003	-0.94061	-0.9377	-0.98348	-0.94983	-0.92303	-0.91571	-0.95782	-0.92089	-0.9581	-0.95001	-0.98072	-0.95089	5,81196*
0.22875	-0.97928	-0.78547	-1.00451	-0.89696	-0.9297	-0.95776	-0.94497	-0.97864	-0.92809	-0.94146	-0.90617	-0.96465	-0.88786	-0.97502	-0.96431	-0.99665	-0.95219	5,80006*
0.2325	-0.97223	-0.80469	-0.99578	-0.87726	-0.90705	-0.96749	-0.99172	-0.99023	-0.95146	-0.9424	-0.91535	-0.9649	-0.9334	-0.97982	-0.98032	-0.99255	-0.97947	5,79425*
0.23625	-0.95829	-0.79749	-0.98966	-0.90409	-0.91893	-0.96438	-0.94814	-0.99604	-0.95101	-0.94138	-0.90582	-0.99029	-0.94497	-1.00804	-0.95185	-0.94941	-0.96352	5,79848*
0.24	-0.96533	-0.78217	-0.97055	-0.88548	-0.92463	-0.96027	-0.9566	-0.99179	-0.94287	-0.92343	-0.92016	-0.95565	-0.93549	-0.98362	-0.93816	-0.97277	-0.9672	5,7987*
0.24375	-0.95858	-0.80297	-0.96249	-0.90344	-0.94467	-0.94444	-0.96371	-0.9942	-0.96639	-0.94395	-0.89222	-0.95726	-0.90484	-0.99263	-0.94856	-1.0041	-0.9746	5,79552*
0.2475	-0.97655	-0.77146	-0.98586	-0.90237	-0.92518	-0.93649	-0.95015	-0.98408	-0.94151	-0.90512	-0.93251	-0.97445	-0.93533	-0.99012	-0.95518	-0.98789	-0.96855	5,79016*
0.25125	-0.97255	-0.78631	-0.9827	-0.88973	-0.90748	-0.95373	-0.94138	-0.99562	-0.92022	-0.9354	-0.90211	-0.97652	-0.95149	-0.96739	-0.94183	-0.9612	-0.95594	5,8002*
0.255	-0.95079	-0.78729	-0.99938	-0.90019	-0.9197	-0.94434	-0.94619	-0.98308	-0.93135	-0.90985	-0.8867	-0.95428	-0.92182	-0.96758	-0.96132	-0.96089	-0.97069	5,80104*
0.25875	-0.94796	-0.78351	-0.97543	-0.85999	-0.89816	-0.93042	-0.93612	-0.97755	-0.98743	-0.90537	-0.90775	-0.94517	-0.92343	-0.96101	-0.95774	-0.96419	-0.92135	5,79844*
0.2625	-0.95185	-0.75583	-0.98969	-0.89294	-0.89909	-0.96199	-0.94052	-0.97356	-0.93259	-0.9233	-0.91992	-0.97138	-0.92329	-0.99699	-0.94535	-0.98272	-0.96161	5,80183*
0.26625	-0.94745	-0.75725	-0.95974	-0.87824	-0.89503	-0.92821	-0.94619	-0.97233	-0.9061	-0.91336	-0.92125	-0.96133	-0.93096	-0.96767	-0.94549	-0.96955	-0.95146	5,8004*
0.27	-0.95427	-0.76972	-0.98715	-0.90326	-0.90062	-0.92789	-0.93452	-0.97638	-0.91248	-0.91197	-0.9025	-0.93127	-0.91219	-0.95538	-0.95555	-0.96188	-0.94133	5,80469*
0.27375	-0.93904	-0.77726	-0.9744	-0.8951	-0.8912	-0.95052	-0.97238	-0.97082	-0.93472	-0.9497	-0.9	-0.95859	-0.8794	-0.95444	-0.92092	-0.94922	-0.93163	5,80326*
0.2775	-0.95439	-0.75925	-0.95598	-0.8712	-0.87645	-0.91225	-0.9337	-0.9799	-0.9089	-0.91301	-0.87165	-0.94247	-0.9121	-0.94663	-0.994	-0.99616	-0.95078	5,79973*
0.28125	-0.95935	-0.76707	-0.95844	-0.89598	-0.85809	-0.93423	-0.93021	-0.97225	-0.92171	-0.89878	-0.8938	-0.9582	-0.8803	-0.97116	-0.92349	-0.96357	-0.94034	5,80449*
0.285	-0.97586	-0.7756	-0.95988	-0.87249	-0.90586	-0.93914	-0.9289	-1.00956	-0.92162	-0.91937	-0.90337	-0.95559	-0.92426	-0.95723	-0.9259	-0.95454	-0.95993	5,78765*
0.28875	-0.9317	-0.75115	-0.9552	-0.88987	-0.88486	-0.91049	-0.9296	-0.96109	-0.93629	-0.88162	-0.87145	-0.94725	-0.87837	-0.95088	-0.91588	-0.95646	-0.94538	5,81059*
0.2925	-0.97119	-0.7703	-0.97651	-0.85342	-0.91507	-0.93536	-0.95308	-0.99149	-0.9082	-0.9293	-0.89586	-0.97314	-0.92368	-0.97664	-0.94974	-0.98066	-0.9533	5,792*
0.29625	-0.93426	-0.74511	-0.9926	-0.85884	-0.90836	-0.97322	-0.92192	-0.96962	-0.92139	-0.89926	-0.89559	-0.94933	-0.91728	-0.95793	-0.9697	-0.94834	-0.925	5,79962*
0.3	-0.94246	-0.7491	-0.96127	-0.86898	-0.90278	-0.91375	-0.92531	-0.95591	-0.93305	-0.90509	-0.86709	-0.94886	-0.9165	-0.94465	-0.93572	-0.95029	-0.97772	5,8022*
0.30375	-0.9469	-0.76776	-0.96261	-0.87429	-0.87606	-0.96287	-0.93597	-0.92857	-0.92594	-0.89301	-0.87929	-0.93728	-0.90881	-0.95591	-0.92895	-0.92666	-0.93409	5,80596*
0.3075	-0.99552	-0.80105	-0.96841	-0.88141	-0.88086	-0.9231	-0.91573	-0.96703	-0.9339	-0.88341	-0.89026	-0.95086	-0.91091	-0.96817	-0.95682	-0.95556	-0.93289	5,79136*
0.31125	-0.95463	-0.76189	-0.96356	-0.85087	-0.88029	-0.92488	-0.92388	-0.96429	-0.89991	-0.91362	-0.87623	-0.94526	-0.8921	-0.97806	-0.9183	-0.95088	-0.93635	5,81031*
0.315	-0.93269	-0.76089	-0.99061	-0.8871	-0.92065	-0.91787	-0.91001	-0.94744	-0.92702	-0.93003	-0.89337	-0.97616	-0.92273	-0.9711	-0.94624	-0.94534	-0.96926	5,79119*
0.31875	-0.95342	-0.73876	-0.93488	-0.87815	-0.89399	-0.90705	-0.92642	-0.95176	-0.91326	-0.92744	-0.87834	-0.94617	-0.9099	-0.95276	-0.94455	-0.93533	-0.97329	5,79438*
0.3225	-0.96096	-0.77519	-0.971	-0.89688	-0.91512	-0.92343	-0.9303	-0.9571	-0.93366	-0.90958	-0.91305	-0.94361	-0.89988	-0.96298	-0.92442	-0.96391	-0.93782	5,78797*
0.32625	-0.93361	-0.74232	-0.94928	-0.87434	-0.86801	-0.91265	-0.93783	-0.95326	-0.90283	-0.91443	-0.90413	-0.95596	-0.8731	-0.96033	-0.93224	-0.91382	-0.92451	5,80381*
0.33	-0.90618	-0.72451	-0.95814	-0.85948	-0.87943	-0.91267	-0.88919	-0.97361	-0.92974	-0.88008	-0.88122	-0.93393	-0.88373	-0.97673	-0.91779	-0.92031	-0.93228	5,80867*
0.33375	-0.9317	-0.73828	-0.96559	-0.88092	-0.92224	-0.89283	-0.91392	-0.97177	-0.91434	-0.89028	-0.8944	-0.94914	-0.90724	-0.9848	-0.92972	-0.94782	-0.92823	5,79068*
0.3375	-0.91927	-0.74602	-0.95936	-0.84981	-0.89319	-0.93217	-0.93345	-0.95487	-0.9091	-0.89747	-0.8723	-0.93312	-0.88906	-0.93667	-0.91673	-0.93702	-0.8893	5,80666*
0.34125	-0.94155	-0.74091	-0.9553	-0.82642	-0.86721	-0.88392	-0.89272	-0.94515	-0.90316	-0.89107	-0.86184	-0.94998	-0.86715	-0.95807	-0.92061	-0.93319	-0.9325	5,80731*
0.345	-0.91577	-0.73424	-0.97217	-0.84885	-0.87707	-0.92768	-0.88587	-0.9255	-0.87571	-0.88701	-0.88769	-0.92988	-0.90199	-0.93538	-0.93191	-0.95704	-0.92567	5,7987*
0.34875	-0.91897	-0.74133	-0.95685	-0.8185	-0.89922	-0.9186	-0.93041	-0.9463	-0.88538	-0.9131	-0.87655	-0.92408	-0.87117	-0.94585	-0.94588	-0.93423	-0.92403	5,80175*
0.3525	-0.9283	-0.71998	-0.95495	-0.85078	-0.88128	-0.9076	-0.88992	-0.94883	-0.92037	-0.89285	-0.88712	-0.92388	-0.87156	-0.9731	-0.94052	-0.92199	-0.93867	5,80381*
0.35625	-0.92912	-0.74836	-0.95391	-0.84906	-0.88272	-0.91151	-0.92068	-0.93427	-0.90398	-0.87314	-0.86792	-0.88872	-0.87333	-0.94308	-0.87943	-0.93451	-0.91012	5,79728*
0.36	-0.94138	-0.75328	-0.97755	-0.82937	-0.90863	-0.93185	-0.91654	-0.90926	-0.92672	-0.89947	-0.86148	-0.94406	-0.88152	-0.95248	-0.90266	-0.96605	-0.92911	5,79313*
0.36375	-0.9171	-0.7224	-0.92707	-0.84862	-0.86284	-0.92656	-0.88158	-0.95985	-0.91414	-0.90138	-0.87104	-0.90451	-0.87349	-0.94292	-0.89927	-0.94461	-0.90726	5,80455*
0.3675	-0.91828	-0.72539	-0.92497	-0.83385	-0.87223	-0.90244	-0.86469	-0.91232	-0.87219	-0.89288	-0.84453	-0.88178	-0.8612	-0.91771	-0.913	-0.9107	-0.92153	5,81651*
0.37125	-0.90735	-0.7379	-0.93143	-0.83736	-0.89319	-0.90708	-0.8863	-0.9371	-0.87629	-0.87673	-0.87116	-0.91234	-0.85786	-0.89828	-0.92717	-0.92307	-0.91352	5,80403*
0.375	-0.87845	-0.74434	-0.91506	-0.83861	-0.86839	-0.88496	-0.89489	-0.94063	-0.92186	-0.89619	-0.85802	-0.91201	-0.8923	-0.90357	-0.92512	-0.9195	-0.90585	5,80401*
0.37875	-0.91721	-0.73262	-0.95858	-0.85643	-0.89642	-0.90106	-0.88598	-0.94159	-0.88259	-0.89138	-0.85627	-0.92786	-0.88873	-0.93322	-0.94557	-0.94874	-0.93558	5,7907*
0.3825	-0.89924	-0.72012	-0.92816	-0.8517	-0.88599	-0.90306	-0.92953	-0.91497	-0.90426	-0.86921	-0.8543	-0.94537	-0.86344	-0.96206	-0.90354	-0.94459	-0.92863	5,79412*
0.38625	-0.95355	-0.73609	-0.96935	-0.83621	-0.8762	-0.91506	-0.93324	-0.94598	-0.90787	-0.87894	-0.84782	-0.91166	-0.88114	-0.95308	-0.91593	-0.93601	-0.94058	5,78686*
0.39	-0.8964	-0.71032	-0.93033	-0.8357	-0.8433	-0.88458	-0.90143	-0.93528	-0.87341	-0.85839	-0.84321	-0.91279	-0.85089	-0.9067	-0.89759	-0.89275	-0.90702	5,80927*
0.39375	-0.92198	-0.75974	-0.99127	-0.85636	-0.86632	-0.89202	-0.90573	-0.93841	-0.88898	-0.90278	-0.873	-0.93304	-0.88406	-0.94754	-0.92137	-0.9334	-0.93716	5,78868*
0.3975	-0.92488	-0.75149	-0.93953	-0.83416	-0.85	-0.89327	-0.90936	-0.93231	-0.8963	-0.87791	-0.85595	-0.91842	-0.87633	-0.93789	-0.89739	-0.93051	-0.90303	5,79372*
0.40125	-0.90578	-0.73848	-0.94991	-0.86106	-0.86891	-0.90686	-0.90249	-0.94645	-0.88816	-0.85707	-0.864	-0.90885	-0.9048	-0.92663	-0.916	-0.94663	-0.89757	5,79695*
0.405	-0.92667	-0.72799	-0.94845	-0.84697	-0.85854	-0.9361	-0.87758	-0.90548	-0.9083	-0.85797	-0.89131	-0.89322	-0.85619	-0.93336	-0.88474	-0.94142	-0.90607	5,79808*
0.40875	-0.92516	-0.74545	-0.96253	-0.8538	-0.85819	-0.88905	-0.88582	-0.92856	-0.90125	-0.90044	-0.87679	-0.96163	-0.88811	-0.96643	-0.92957	-0.92763	-0.92435	5,78388*
0.4125	-0.91558	-0.69796	-0.95426	-0.8567	-0.85101	-0.87209	-0.89795	-0.92571	-0.88145	-0.84467	-0.84515	-0.90981	-0.86712	-0.94023	-0.90438	-0.93209	-0.90534	5,79968*
0.41625	-0.89116	-0.72077	-0.92151	-0.81395	-0.84758	-0.88641	-0.88413	-0.90617	-0.87231	-0.87912	-0.83467	-0.87502	-0.83415	-0.90611	-0.87801	-0.90067	-0.88074	5,809*
0.42	-0.89437	-0.73121	-0.93523	-0.8263	-0.84032	-0.9195	-0.91435	-0.92807	-0.89849	-0.86596	-0.85234	-0.94181	-0.89283	-0.92795	-0.89707	-0.93731	-0.92734	5,79379*
0.42375	-0.90822	-0.73542	-0.92741	-0.85405	-0.8418	-0.88961	-0.89228	-0.93405	-0.90156	-0.87612	-0.87407	-0.91612	-0.83012	-0.93197	-0.92592	-0.91838	-0.91031	5,7954*
0.4275	-0.8935	-0.73158	-0.90839	-0.83199	-0.85435	-0.8437	-0.8818	-0.91027	-0.84158	-0.86565	-0.82035	-0.88031	-0.8458	-0.91856	-0.84405	-0.9003	-0.8963	5,80486*
0.43125	-0.9245	-0.74937	-0.93872	-0.82492	-0.83218	-0.89858	-0.88522	-0.92985	-0.87674	-0.89426	-0.87854	-0.91688	-0.88083	-0.92905	-0.90609	-0.92765	-0.90032	5,78361*
0.435	-0.90031	-0.71474	-0.94331	-0.80609	-0.83183	-0.87414	-0.89301	-0.94596	-0.91411	-0.86512	-0.86307	-0.92666	-0.85934	-0.95076	-0.86557	-0.91047	-0.91638	5,79787*
0.43875	-0.92767	-0.72206	-0.92945	-0.83896	-0.85968	-0.86414	-0.89721	-0.92117	-0.90198	-0.87323	-0.84863	-0.8885	-0.86318	-0.92509	-0.91251	-0.9046	-0.90977	5,79607*
0.4425	-0.90589	-0.68806	-0.91908	-0.80784	-0.86992	-0.86594	-0.87688	-0.91498	-0.86014	-0.86781	-0.82299	-0.93038	-0.85528	-0.91802	-0.87865	-0.91628	-0.90676	5,80097*
0.44625	-0.90283	-0.71608	-0.91493	-0.81037	-0.85757	-0.90637	-0.89434	-0.92611	-0.87481	-0.88132	-0.83174	-0.88902	-0.86835	-0.92891	-0.90759	-0.92311	-0.91602	5,78658*
0.45	-0.90664	-0.7045	-0.93459	-0.82769	-0.85238	-0.86138	-0.89219	-0.92445	-0.87997	-0.86233	-0.86477	-0.89709	-0.86232	-0.93899	-0.90224	-0.9073	-0.87785	5,79309*
0.45375	-0.87088	-0.70716	-0.93534	-0.82395	-0.83187	-0.83652	-0.87329	-0.92035	-0.85686	-0.86637	-0.84021	-0.88924	-0.82298	-0.91057	-0.89576	-0.92555	-0.90535	5,8024*
0.4575	-0.87954	-0.68844	-0.91397	-0.82061	-0.85597	-0.86008	-0.89107	-0.90979	-0.89238	-0.85194	-0.81269	-0.8739	-0.84926	-0.90857	-0.87777	-0.90567	-0.90923	5,80533*
0.46125	-0.9237	-0.72576	-0.91082	-0.8204	-0.88648	-0.90097	-0.85995	-0.91932	-0.86833	-0.87015	-0.87571	-0.91015	-0.85098	-0.91515	-0.88582	-0.92638	-0.92783	5,78604*
0.465	-0.89916	-0.71132	-0.92228	-0.8262	-0.86113	-0.88439	-0.88851	-0.90637	-0.89368	-0.85855	-0.85634	-0.90551	-0.83976	-0.90326	-0.91126	-0.9109	-0.91982	5,79972*
0.46875	-0.8689	-0.70726	-0.92766	-0.76931	-0.82385	-0.88837	-0.87741	-0.9166	-0.88385	-0.84418	-0.84475	-0.87019	-0.83567	-0.8978	-0.90068	-0.90464	-0.88864	5,80873*
0.4725	-0.89217	-0.7205	-0.91856	-0.8164	-0.87228	-0.89513	-0.87048	-0.91936	-0.8781	-0.87611	-0.8335	-0.88681	-0.87724	-0.90135	-0.89598	-0.9072	-0.91383	5,7887*
0.47625	-0.8813	-0.68089	-0.92948	-0.8015	-0.8495	-0.90123	-0.86319	-0.90266	-0.86199	-0.81714	-0.84004	-0.86894	-0.84535	-0.87485	-0.84955	-0.88361	-0.84049	5,80687*
0.48	-0.87596	-0.71694	-0.91001	-0.80182	-0.83151	-0.88168	-0.86425	-0.91117	-0.85271	-0.82948	-0.83001	-0.89764	-0.83988	-0.90747	-0.8959	-0.88804	-0.88037	5,80004*
0.48375	-0.85927	-0.71261	-0.90175	-0.81239	-0.83233	-0.87488	-0.83216	-0.86749	-0.85127	-0.84562	-0.80712	-0.89863	-0.81694	-0.92018	-0.86812	-0.88459	-0.88703	5,80718*
0.4875	-0.88195	-0.72236	-0.91523	-0.76233	-0.85638	-0.86523	-0.87011	-0.91881	-0.85003	-0.81823	-0.84967	-0.86216	-0.84296	-0.9196	-0.90235	-0.89139	-0.87378	5,80027*
0.49125	-0.89655	-0.70497	-0.88975	-0.80174	-0.82537	-0.87929	-0.88086	-0.91405	-0.87019	-0.84338	-0.83506	-0.88724	-0.84713	-0.91759	-0.86155	-0.8885	-0.88481	5,80039*
0.495	-0.85443	-0.7003	-0.90138	-0.8152	-0.84873	-0.87791	-0.85214	-0.8917	-0.85221	-0.8406	-0.80761	-0.88523	-0.81883	-0.87403	-0.88612	-0.88476	-0.8841	5,80438*
0.49875	-0.89035	-0.70718	-0.90023	-0.82022	-0.83065	-0.87786	-0.84823	-0.91866	-0.8529	-0.85304	-0.83368	-0.86469	-0.82923	-0.89927	-0.88705	-0.8952	-0.88782	5,80267*
0.5025	-0.8643	-0.69332	-0.89662	-0.79875	-0.83391	-0.85232	-0.87568	-0.90473	-0.82878	-0.83566	-0.81898	-0.87815	-0.83703	-0.8732	-0.89141	-0.8701	-0.89378	5,80723*
0.50625	-0.86777	-0.69312	-0.89207	-0.81211	-0.83561	-0.88491	-0.87037	-0.92959	-0.87402	-0.84194	-0.79627	-0.8656	-0.82987	-0.91673	-0.86275	-0.88816	-0.86197	5,79192*
0.51	-0.8487	-0.69273	-0.9223	-0.79057	-0.81198	-0.86783	-0.84639	-0.88724	-0.84928	-0.84311	-0.78014	-0.88067	-0.83226	-0.89866	-0.87331	-0.89117	-0.86947	5,80933*
0.51375	-0.87162	-0.68506	-0.91889	-0.80204	-0.83482	-0.84133	-0.88493	-0.87476	-0.8831	-0.83989	-0.8591	-0.86232	-0.85515	-0.88504	-0.86366	-0.91286	-0.88636	5,78951*
0.5175	-0.89861	-0.70283	-0.89996	-0.77948	-0.82532	-0.85376	-0.83276	-0.91258	-0.86154	-0.835	-0.8242	-0.86937	-0.83025	-0.89854	-0.86178	-0.89067	-0.86452	5,80244*
0.52125	-0.90191	-0.70367	-0.91788	-0.80094	-0.85115	-0.84591	-0.86173	-0.89671	-0.86062	-0.8253	-0.83853	-0.86613	-0.81589	-0.91093	-0.89844	-0.90802	-0.86933	5,79848*
0.525	-0.88109	-0.69607	-0.89623	-0.8103	-0.83121	-0.84241	-0.85305	-0.9302	-0.84612	-0.82923	-0.81296	-0.86823	-0.81434	-0.89921	-0.87742	-0.91411	-0.87835	5,79505*
0.52875	-0.87297	-0.69841	-0.91105	-0.80769	-0.82035	-0.84388	-0.83582	-0.86416	-0.82779	-0.82118	-0.84732	-0.86098	-0.83002	-0.90549	-0.86087	-0.86475	-0.86885	5,80203*
0.5325	-0.89801	-0.66519	-0.89475	-0.83081	-0.83095	-0.84236	-0.86401	-0.88527	-0.8635	-0.81581	-0.83855	-0.87332	-0.83599	-0.88495	-0.89548	-0.88045	-0.85744	5,79562*
0.53625	-0.87686	-0.68215	-0.89056	-0.79495	-0.82091	-0.83964	-0.82962	-0.87901	-0.83424	-0.79365	-0.7744	-0.86478	-0.80094	-0.85826	-0.83882	-0.86175	-0.8291	5,81298*
0.54	-0.87537	-0.67793	-0.88528	-0.80541	-0.79959	-0.84896	-0.85533	-0.87865	-0.84437	-0.79718	-0.79204	-0.86204	-0.80104	-0.86019	-0.85688	-0.85759	-0.85313	5,81001*
0.54375	-0.86719	-0.67818	-0.91451	-0.78169	-0.77528	-0.8489	-0.85729	-0.86997	-0.81067	-0.84684	-0.83813	-0.88304	-0.78875	-0.87761	-0.85719	-0.86532	-0.83619	5,80519*
0.5475	-0.87086	-0.68635	-0.87859	-0.81665	-0.79786	-0.84001	-0.8319	-0.87748	-0.84782	-0.8433	-0.82438	-0.8889	-0.83197	-0.88503	-0.85201	-0.86367	-0.85369	5,7971*
0.55125	-0.86077	-0.65828	-0.87695	-0.79165	-0.81196	-0.83761	-0.83275	-0.88763	-0.84814	-0.83722	-0.81729	-0.86648	-0.80469	-0.86518	-0.84187	-0.8424	-0.84262	5,8057*
0.555	-0.86984	-0.6909	-0.88595	-0.7847	-0.80189	-0.84774	-0.8462	-0.87923	-0.84645	-0.8207	-0.80055	-0.86875	-0.82451	-0.88359	-0.83637	-0.88516	-0.86878	5,80128*
0.55875	-0.88225	-0.65448	-0.87837	-0.80116	-0.79434	-0.84924	-0.84218	-0.91582	-0.84449	-0.82529	-0.81465	-0.86479	-0.82815	-0.88835	-0.86299	-0.89111	-0.88157	5,7936*
0.5625	-0.8298	-0.70691	-0.88807	-0.7694	-0.82362	-0.84451	-0.83989	-0.90077	-0.84122	-0.81287	-0.79529	-0.85059	-0.80162	-0.8864	-0.83324	-0.87666	-0.85289	5,80087*
0.56625	-0.88119	-0.66534	-0.89323	-0.78741	-0.84106	-0.83893	-0.83527	-0.91381	-0.84358	-0.77811	-0.78552	-0.87124	-0.81889	-0.86964	-0.88901	-0.88347	-0.85039	5,80209*
0.57	-0.8677	-0.69265	-0.89047	-0.79425	-0.81744	-0.85413	-0.85064	-0.87074	-0.85425	-0.83414	-0.81045	-0.85057	-0.82185	-0.89567	-0.84289	-0.85755	-0.86399	5,79249*
0.57375	-0.84792	-0.67113	-0.88607	-0.78186	-0.80666	-0.84866	-0.86208	-0.88045	-0.85167	-0.82346	-0.81998	-0.86797	-0.82397	-0.87874	-0.85811	-0.88728	-0.84854	5,79533*
0.5775	-0.8651	-0.68462	-0.89751	-0.77889	-0.80143	-0.83584	-0.83812	-0.89367	-0.86903	-0.81447	-0.81928	-0.84702	-0.80214	-0.88033	-0.85085	-0.87944	-0.83571	5,79856*
0.58125	-0.89057	-0.67994	-0.89538	-0.8059	-0.82061	-0.86752	-0.83466	-0.90069	-0.84105	-0.83875	-0.81104	-0.87499	-0.79639	-0.87838	-0.857	-0.90277	-0.85651	5,78709*
0.585	-0.85019	-0.6684	-0.86952	-0.7754	-0.81199	-0.85828	-0.8008	-0.88571	-0.8359	-0.82234	-0.84643	-0.8655	-0.79542	-0.87031	-0.87289	-0.84886	-0.85118	5,80178*
0.58875	-0.83199	-0.62403	-0.88569	-0.80126	-0.80683	-0.86142	-0.81895	-0.85773	-0.80433	-0.80609	-0.77394	-0.86296	-0.7831	-0.91026	-0.86772	-0.84959	-0.84561	5,80366*
0.5925	-0.84412	-0.68823	-0.87505	-0.75247	-0.78749	-0.83682	-0.84611	-0.86279	-0.81321	-0.83765	-0.77555	-0.82759	-0.82965	-0.8663	-0.86227	-0.8477	-0.84259	5,80349*
0.59625	-0.86539	-0.70601	-0.86966	-0.79984	-0.82751	-0.83823	-0.85738	-0.90842	-0.82012	-0.82427	-0.81555	-0.89169	-0.80405	-0.88395	-0.85972	-0.88858	-0.84999	5,78731*
0.6	-0.84322	-0.64318	-0.86839	-0.78567	-0.80265	-0.83199	-0.82138	-0.85252	-0.82523	-0.81748	-0.79557	-0.8831	-0.79316	-0.87151	-0.84047	-0.83775	-0.8263	5,80907*
0.60375	-0.84674	-0.67793	-0.8582	-0.73372	-0.81955	-0.83648	-0.8441	-0.89224	-0.83527	-0.80128	-0.80084	-0.8495	-0.80134	-0.87394	-0.84542	-0.85647	-0.85237	5,7958*
0.6075	-0.83732	-0.67399	-0.8979	-0.77852	-0.80261	-0.82506	-0.8515	-0.84864	-0.82797	-0.8058	-0.81055	-0.84759	-0.79754	-0.87047	-0.8336	-0.88281	-0.84603	5,80455*
0.61125	-0.83392	-0.65491	-0.89412	-0.79811	-0.82312	-0.85898	-0.84199	-0.87551	-0.82876	-0.789	-0.80504	-0.81213	-0.80798	-0.85908	-0.85805	-0.84793	-0.84465	5,802*
0.615	-0.84972	-0.66035	-0.88553	-0.75628	-0.79377	-0.83918	-0.81767	-0.85858	-0.82206	-0.80321	-0.79088	-0.86259	-0.81316	-0.89176	-0.84352	-0.8887	-0.84975	5,79879*
0.61875	-0.86122	-0.62241	-0.89741	-0.805	-0.80125	-0.81251	-0.83005	-0.86566	-0.82344	-0.78868	-0.75728	-0.89177	-0.79345	-0.8786	-0.82549	-0.85363	-0.84982	5,79787*
0.6225	-0.86007	-0.68905	-0.87058	-0.78252	-0.80052	-0.84931	-0.83896	-0.84567	-0.81804	-0.83117	-0.79437	-0.85693	-0.8145	-0.87101	-0.83648	-0.85018	-0.84217	5,79746*
0.62625	-0.83654	-0.65415	-0.8732	-0.75369	-0.81944	-0.84612	-0.82316	-0.8697	-0.81907	-0.81395	-0.80631	-0.83526	-0.80843	-0.87257	-0.82388	-0.86056	-0.8731	5,80267*
0.63	-0.85006	-0.64717	-0.84055	-0.78554	-0.79225	-0.8268	-0.81524	-0.8646	-0.81886	-0.81993	-0.76997	-0.83837	-0.80198	-0.83948	-0.80931	-0.85658	-0.85438	5,80521*
0.63375	-0.85884	-0.65051	-0.89663	-0.76906	-0.80103	-0.8102	-0.81775	-0.88433	-0.82575	-0.81514	-0.79915	-0.84384	-0.83343	-0.85992	-0.84554	-0.86754	-0.83746	5,7945*
0.6375	-0.84127	-0.65224	-0.89952	-0.77417	-0.7888	-0.83713	-0.84561	-0.8606	-0.83403	-0.7738	-0.77977	-0.83553	-0.76689	-0.86411	-0.84326	-0.86598	-0.83695	5,7988*
0.64125	-0.80497	-0.66901	-0.88407	-0.77034	-0.81455	-0.83257	-0.80176	-0.84833	-0.80396	-0.80104	-0.7641	-0.83387	-0.78848	-0.84863	-0.83506	-0.86685	-0.85354	5,79738*
0.645	-0.88244	-0.67926	-0.86802	-0.76117	-0.80686	-0.82414	-0.83528	-0.87351	-0.83027	-0.80487	-0.77516	-0.84318	-0.81418	-0.87854	-0.85755	-0.83593	-0.83715	5,79285*
0.64875	-0.8347	-0.6663	-0.85219	-0.75074	-0.79304	-0.83677	-0.8473	-0.87149	-0.81988	-0.83197	-0.74639	-0.86139	-0.78954	-0.85703	-0.85387	-0.85597	-0.84824	5,79542*
0.6525	-0.86026	-0.64463	-0.86785	-0.76505	-0.80628	-0.81552	-0.82561	-0.85574	-0.81605	-0.79149	-0.76799	-0.84924	-0.80231	-0.84211	-0.83455	-0.86655	-0.83557	5,80206*
0.65625	-0.828	-0.61627	-0.84658	-0.74956	-0.74943	-0.82218	-0.82902	-0.85455	-0.81017	-0.80439	-0.74407	-0.82184	-0.77549	-0.85812	-0.80837	-0.84914	-0.81482	5,81551*
0.66	-0.83182	-0.63989	-0.83305	-0.73867	-0.79101	-0.84888	-0.81358	-0.85776	-0.81736	-0.79534	-0.76492	-0.83004	-0.81153	-0.88977	-0.8172	-0.82668	-0.82736	5,80847*
0.66375	-0.83572	-0.63204	-0.84591	-0.75167	-0.76729	-0.79719	-0.80712	-0.84372	-0.77648	-0.75094	-0.78643	-0.84765	-0.7697	-0.84404	-0.82046	-0.84794	-0.8217	5,81277*
0.6675	-0.81589	-0.65828	-0.8687	-0.74713	-0.77284	-0.81151	-0.8088	-0.8533	-0.81597	-0.8137	-0.73852	-0.84606	-0.82051	-0.84938	-0.83234	-0.85272	-0.8115	5,80063*
0.67125	-0.82927	-0.6473	-0.84609	-0.73976	-0.78531	-0.81086	-0.80408	-0.85527	-0.77531	-0.77787	-0.76909	-0.85037	-0.78438	-0.85998	-0.77884	-0.85168	-0.81913	5,80683*
0.675	-0.8343	-0.64326	-0.85862	-0.72569	-0.75895	-0.79553	-0.82314	-0.81625	-0.81501	-0.78125	-0.78134	-0.82985	-0.79645	-0.84211	-0.84141	-0.8497	-0.83887	5,80091*
0.67875	-0.79186	-0.64009	-0.85128	-0.7123	-0.74463	-0.81117	-0.79229	-0.83811	-0.81479	-0.81285	-0.77183	-0.83692	-0.78301	-0.83346	-0.79614	-0.81241	-0.82114	5,80444*
0.6825	-0.80755	-0.64849	-0.84753	-0.74282	-0.74088	-0.79886	-0.77419	-0.85064	-0.78366	-0.78925	-0.77995	-0.83316	-0.77347	-0.82173	-0.83469	-0.8152	-0.79757	5,80948*
0.68625	-0.82048	-0.65146	-0.87236	-0.77023	-0.78759	-0.83232	-0.80864	-0.8312	-0.81218	-0.79832	-0.79633	-0.81244	-0.79114	-0.85309	-0.86707	-0.85739	-0.84286	5,78988*
0.69	-0.84322	-0.65036	-0.85461	-0.741	-0.77563	-0.82236	-0.81562	-0.87618	-0.82374	-0.80439	-0.76597	-0.82163	-0.82184	-0.84867	-0.81167	-0.83751	-0.82645	5,79615*
0.69375	-0.79505	-0.64115	-0.82901	-0.72116	-0.73386	-0.81427	-0.77453	-0.82922	-0.80053	-0.79128	-0.73611	-0.80946	-0.7825	-0.8351	-0.79991	-0.8218	-0.80404	5,81473*
0.6975	-0.83174	-0.6763	-0.85772	-0.77572	-0.78909	-0.81715	-0.79825	-0.8889	-0.8193	-0.79206	-0.8132	-0.85785	-0.76962	-0.85606	-0.83983	-0.84801	-0.83144	5,78133*
0.70125	-0.83656	-0.62677	-0.87649	-0.77314	-0.77189	-0.77177	-0.80919	-0.81906	-0.79327	-0.80422	-0.7604	-0.8359	-0.78928	-0.82821	-0.80014	-0.83908	-0.81348	5,80309*
0.705	-0.80471	-0.63917	-0.81107	-0.73102	-0.759	-0.80837	-0.81693	-0.83086	-0.81231	-0.79792	-0.76398	-0.84982	-0.76267	-0.84848	-0.82244	-0.82263	-0.82597	5,80159*
0.70875	-0.84176	-0.62851	-0.83875	-0.75289	-0.75386	-0.81371	-0.80607	-0.86595	-0.80136	-0.78298	-0.76587	-0.81669	-0.76224	-0.83786	-0.80566	-0.795	-0.83282	5,80017*
0.7125	-0.82184	-0.64205	-0.83327	-0.737	-0.75998	-0.80638	-0.80086	-0.85005	-0.81154	-0.77499	-0.76894	-0.80829	-0.78262	-0.8701	-0.82655	-0.82173	-0.81496	5,80266*
0.71625	-0.84718	-0.64782	-0.84006	-0.75086	-0.75356	-0.83668	-0.79127	-0.80837	-0.79028	-0.78363	-0.74192	-0.79938	-0.78005	-0.83123	-0.79357	-0.83085	-0.80459	5,80356*
0.72	-0.81874	-0.63486	-0.85681	-0.75072	-0.75615	-0.81085	-0.80974	-0.83447	-0.78538	-0.78158	-0.74783	-0.83023	-0.77085	-0.8113	-0.7973	-0.83175	-0.81146	5,80656*
0.72375	-0.82312	-0.6577	-0.83002	-0.74408	-0.74268	-0.77532	-0.80039	-0.81982	-0.78461	-0.79359	-0.7659	-0.84597	-0.7825	-0.83442	-0.80665	-0.82648	-0.84012	5,80424*
0.7275	-0.82755	-0.63853	-0.836	-0.73449	-0.78419	-0.79577	-0.79831	-0.84791	-0.77306	-0.77501	-0.77078	-0.82022	-0.74405	-0.83761	-0.79996	-0.82946	-0.81118	5,80466*
0.73125	-0.81896	-0.63726	-0.86653	-0.74654	-0.76021	-0.80012	-0.7801	-0.8518	-0.82672	-0.76821	-0.76508	-0.83001	-0.7778	-0.82211	-0.80677	-0.83689	-0.81817	5,79804*
0.735	-0.77832	-0.6065	-0.81367	-0.73077	-0.73182	-0.80076	-0.78162	-0.82338	-0.76869	-0.78743	-0.76132	-0.76937	-0.74157	-0.83427	-0.7819	-0.81108	-0.79021	5,81573*
0.73875	-0.81933	-0.60901	-0.82323	-0.73652	-0.7652	-0.78502	-0.80679	-0.82329	-0.79596	-0.78526	-0.74476	-0.83336	-0.75903	-0.82306	-0.80176	-0.85406	-0.83939	5,80077*
0.7425	-0.79948	-0.59269	-0.83126	-0.71635	-0.74122	-0.77793	-0.81071	-0.82218	-0.7877	-0.78546	-0.76514	-0.78648	-0.76066	-0.83524	-0.77578	-0.80191	-0.82245	5,80917*
0.74625	-0.81006	-0.65894	-0.84699	-0.75028	-0.78841	-0.80619	-0.79903	-0.87336	-0.80152	-0.78193	-0.78347	-0.82087	-0.77811	-0.85356	-0.83889	-0.82603	-0.80408	5,78778*
0.75	-0.81242	-0.63449	-0.85601	-0.75525	-0.76561	-0.78198	-0.78453	-0.84629	-0.79911	-0.79366	-0.76171	-0.8107	-0.77756	-0.84433	-0.79281	-0.82887	-0.81928	5,79844*
0.75375	-0.81828	-0.62985	-0.82533	-0.73511	-0.74725	-0.81018	-0.79013	-0.85013	-0.79802	-0.77241	-0.74297	-0.82548	-0.74112	-0.82549	-0.79083	-0.82995	-0.81303	5,80089*
0.7575	-0.83428	-0.63608	-0.82629	-0.73743	-0.78855	-0.80895	-0.78073	-0.83381	-0.79621	-0.79062	-0.74403	-0.80471	-0.7573	-0.83409	-0.79625	-0.83089	-0.79648	5,79494*
0.76125	-0.82319	-0.62949	-0.82656	-0.76381	-0.78968	-0.82325	-0.78673	-0.83029	-0.80764	-0.78342	-0.78827	-0.81067	-0.74981	-0.84009	-0.82471	-0.8299	-0.79939	5,79131*
0.765	-0.77552	-0.62943	-0.83479	-0.72566	-0.76602	-0.77947	-0.81811	-0.82614	-0.8058	-0.76707	-0.74243	-0.80051	-0.77	-0.81606	-0.81134	-0.81185	-0.80217	5,80544*
0.76875	-0.82108	-0.62632	-0.82104	-0.73666	-0.77432	-0.78095	-0.80025	-0.85964	-0.79715	-0.77563	-0.7595	-0.82442	-0.75913	-0.82956	-0.81053	-0.83992	-0.82116	5,79411*
0.7725	-0.80795	-0.64455	-0.8362	-0.72269	-0.75168	-0.79018	-0.78894	-0.79517	-0.78746	-0.77003	-0.76496	-0.80866	-0.79353	-0.81297	-0.79646	-0.80645	-0.81498	5,79567*
0.77625	-0.79557	-0.63629	-0.82707	-0.74202	-0.74305	-0.78037	-0.77946	-0.81717	-0.73931	-0.74347	-0.73486	-0.78662	-0.75154	-0.81102	-0.79227	-0.80599	-0.78609	5,81014*
0.78	-0.80322	-0.59478	-0.81648	-0.70317	-0.74531	-0.75734	-0.77041	-0.81145	-0.7623	-0.78058	-0.74257	-0.78372	-0.73103	-0.83639	-0.76325	-0.79195	-0.78565	5,80585*
0.78375	-0.80503	-0.62614	-0.83955	-0.71996	-0.75367	-0.80013	-0.78825	-0.83792	-0.77331	-0.7687	-0.75303	-0.79695	-0.74329	-0.8063	-0.79178	-0.83286	-0.79979	5,80136*
0.7875	-0.78949	-0.62695	-0.82991	-0.70646	-0.76742	-0.75462	-0.78121	-0.84516	-0.78116	-0.76558	-0.74394	-0.80385	-0.76717	-0.80974	-0.78935	-0.80809	-0.81673	5,7993*
0.79125	-0.82828	-0.65424	-0.83114	-0.72641	-0.77024	-0.82055	-0.79766	-0.84783	-0.77808	-0.77176	-0.73728	-0.80658	-0.74341	-0.81769	-0.81878	-0.84572	-0.80034	5,78555*
0.795	-0.79082	-0.61173	-0.84499	-0.72303	-0.75146	-0.7941	-0.78982	-0.8268	-0.75916	-0.74808	-0.75698	-0.81169	-0.75166	-0.82459	-0.79723	-0.81125	-0.80364	5,80026*
0.79875	-0.79514	-0.61119	-0.79617	-0.7111	-0.7646	-0.77513	-0.78318	-0.80518	-0.77301	-0.72399	-0.71619	-0.76924	-0.73968	-0.79838	-0.79146	-0.79862	-0.79739	5,81148*
0.8025	-0.78683	-0.63468	-0.79679	-0.71039	-0.72829	-0.77461	-0.74012	-0.79948	-0.74143	-0.76961	-0.73848	-0.81339	-0.72629	-0.82947	-0.7862	-0.78008	-0.79191	5,81132*
0.80625	-0.78541	-0.59686	-0.80895	-0.72322	-0.74509	-0.7684	-0.78198	-0.80392	-0.77425	-0.76815	-0.73219	-0.77861	-0.73646	-0.84127	-0.7826	-0.8124	-0.75802	5,79761*
0.81	-0.81413	-0.62358	-0.79186	-0.7213	-0.71571	-0.75205	-0.78108	-0.80622	-0.75417	-0.74352	-0.70942	-0.77638	-0.72805	-0.80106	-0.79344	-0.80611	-0.77959	5,81422*
0.81375	-0.81615	-0.58018	-0.82446	-0.72799	-0.76923	-0.76656	-0.77435	-0.79695	-0.7436	-0.76955	-0.73728	-0.78362	-0.73489	-0.82764	-0.75601	-0.81286	-0.78849	5,80285*
0.8175	-0.78775	-0.59485	-0.83815	-0.70104	-0.73707	-0.75783	-0.7603	-0.79959	-0.74729	-0.7431	-0.73612	-0.78261	-0.73109	-0.78597	-0.78263	-0.79654	-0.76442	5,80892*
0.82125	-0.79753	-0.60378	-0.79226	-0.73687	-0.73649	-0.79141	-0.77225	-0.79984	-0.75216	-0.75224	-0.7547	-0.80803	-0.77084	-0.83488	-0.77239	-0.82344	-0.80548	5,79557*
0.825	-0.76213	-0.59692	-0.81137	-0.6951	-0.74462	-0.73785	-0.76012	-0.81598	-0.75059	-0.74618	-0.71247	-0.80105	-0.72644	-0.79985	-0.76515	-0.79533	-0.76988	5,81002*
0.82875	-0.80233	-0.60744	-0.83822	-0.72652	-0.73651	-0.79273	-0.75921	-0.80525	-0.78525	-0.75928	-0.67677	-0.75562	-0.73813	-0.80539	-0.78092	-0.7866	-0.78117	5,80531*
0.8325	-0.80749	-0.62514	-0.81889	-0.75153	-0.74035	-0.782	-0.78738	-0.81283	-0.76312	-0.77235	-0.72904	-0.79101	-0.74907	-0.81953	-0.81748	-0.78282	-0.78143	5,79142*
0.83625	-0.76677	-0.60969	-0.79189	-0.73264	-0.75911	-0.78733	-0.75181	-0.79757	-0.76225	-0.76689	-0.76052	-0.77308	-0.76436	-0.79224	-0.7768	-0.83173	-0.80822	5,79721*
0.84	-0.76346	-0.60541	-0.79857	-0.70032	-0.73686	-0.76992	-0.76973	-0.82332	-0.76412	-0.74251	-0.71449	-0.76393	-0.75411	-0.78978	-0.75597	-0.80839	-0.77713	5,80954*
0.84375	-0.80685	-0.60267	-0.82762	-0.73705	-0.71448	-0.79432	-0.77143	-0.8072	-0.78718	-0.74785	-0.75208	-0.79923	-0.75911	-0.82928	-0.79471	-0.76223	-0.79519	5,78781*
0.8475	-0.79913	-0.62174	-0.8285	-0.70647	-0.75585	-0.77265	-0.7609	-0.83529	-0.76784	-0.74961	-0.75612	-0.78501	-0.75861	-0.81333	-0.78147	-0.80916	-0.79785	5,78927*
0.85125	-0.80026	-0.604	-0.83798	-0.74542	-0.72174	-0.78873	-0.76203	-0.82765	-0.76069	-0.76	-0.74542	-0.77774	-0.71068	-0.79681	-0.79598	-0.81033	-0.79195	5,79093*
0.855	-0.7635	-0.60366	-0.79428	-0.71253	-0.72551	-0.77064	-0.78061	-0.79727	-0.735	-0.74444	-0.72037	-0.76032	-0.72858	-0.78382	-0.77835	-0.80384	-0.76636	5,80104*
0.85875	-0.77776	-0.57625	-0.78832	-0.70952	-0.70787	-0.76139	-0.75509	-0.80034	-0.7394	-0.72804	-0.71693	-0.74334	-0.71283	-0.82295	-0.75403	-0.78645	-0.75624	5,80725*
0.8625	-0.73861	-0.59218	-0.77669	-0.69897	-0.6919	-0.75579	-0.77181	-0.7843	-0.76617	-0.72722	-0.68528	-0.7738	-0.72171	-0.75869	-0.77985	-0.77644	-0.75912	5,81328*
0.86625	-0.79692	-0.60963	-0.81499	-0.72155	-0.71955	-0.77329	-0.76405	-0.81898	-0.75999	-0.73864	-0.761	-0.77935	-0.73627	-0.82317	-0.76279	-0.80446	-0.7929	5,79332*
0.87	-0.78351	-0.59064	-0.80824	-0.72933	-0.71604	-0.76127	-0.74734	-0.79241	-0.74405	-0.74295	-0.70854	-0.77908	-0.7149	-0.79436	-0.76381	-0.7715	-0.77304	5,81113*
0.87375	-0.74482	-0.5885	-0.78677	-0.6953	-0.72542	-0.75798	-0.78008	-0.8067	-0.77432	-0.74483	-0.74132	-0.75392	-0.73204	-0.81012	-0.78383	-0.79874	-0.75953	5,7952*
0.8775	-0.79821	-0.59185	-0.81063	-0.69639	-0.72557	-0.76076	-0.80232	-0.79997	-0.77104	-0.75331	-0.72532	-0.8068	-0.73773	-0.79761	-0.76551	-0.79704	-0.78036	5,79538*
0.88125	-0.75487	-0.61318	-0.81111	-0.68337	-0.69954	-0.77866	-0.75731	-0.79944	-0.76727	-0.71972	-0.7136	-0.78364	-0.73276	-0.76453	-0.75282	-0.79639	-0.77187	5,80408*
0.885	-0.76104	-0.58458	-0.80745	-0.72761	-0.70022	-0.78071	-0.74738	-0.81764	-0.75062	-0.75668	-0.75231	-0.79755	-0.72707	-0.79748	-0.76075	-0.79093	-0.79252	5,79475*
0.88875	-0.77039	-0.58262	-0.80573	-0.71921	-0.74533	-0.75899	-0.7691	-0.81172	-0.75762	-0.72644	-0.7211	-0.77705	-0.74877	-0.79361	-0.74055	-0.79094	-0.77956	5,79672*
0.8925	-0.78671	-0.62637	-0.8544	-0.70155	-0.74083	-0.79198	-0.76224	-0.81758	-0.75044	-0.74061	-0.731	-0.78248	-0.74372	-0.77219	-0.75856	-0.77587	-0.77171	5,78819*
0.89625	-0.7833	-0.60906	-0.80154	-0.69838	-0.71966	-0.77192	-0.74679	-0.79844	-0.74472	-0.72353	-0.73613	-0.77599	-0.72337	-0.78229	-0.77011	-0.79702	-0.75848	5,80513*
0.9	-0.78125	-0.57277	-0.77781	-0.67537	-0.69443	-0.74296	-0.75701	-0.77187	-0.73718	-0.71714	-0.67871	-0.73537	-0.70925	-0.78496	-0.73618	-0.76466	-0.76651	5,81595*
0.90375	-0.79529	-0.59933	-0.79646	-0.70113	-0.71339	-0.77182	-0.75634	-0.79464	-0.76925	-0.76812	-0.72734	-0.79104	-0.73799	-0.79278	-0.76062	-0.7964	-0.7819	5,79301*
0.9075	-0.78655	-0.58843	-0.78236	-0.69201	-0.70778	-0.77432	-0.75267	-0.79145	-0.7435	-0.71993	-0.68469	-0.77275	-0.72293	-0.79533	-0.74452	-0.77555	-0.78738	5,80441*
0.91125	-0.75408	-0.56625	-0.7962	-0.6766	-0.71132	-0.73425	-0.73792	-0.77545	-0.73893	-0.71685	-0.70242	-0.76664	-0.72484	-0.80377	-0.75963	-0.77305	-0.73699	5,81081*
0.915	-0.74393	-0.57344	-0.75626	-0.67758	-0.7235	-0.74292	-0.74167	-0.77775	-0.70039	-0.74423	-0.67193	-0.76318	-0.70903	-0.76705	-0.75107	-0.78566	-0.72963	5,81079*
0.91875	-0.74784	-0.54894	-0.78432	-0.68644	-0.67366	-0.72899	-0.72794	-0.78845	-0.71823	-0.73442	-0.70269	-0.77026	-0.7392	-0.77518	-0.73982	-0.74753	-0.7531	5,81008*
0.9225	-0.77544	-0.57543	-0.8037	-0.69423	-0.72916	-0.75163	-0.73464	-0.77718	-0.7599	-0.71651	-0.70585	-0.77864	-0.74711	-0.78046	-0.75378	-0.79935	-0.75191	5,80032*
0.92625	-0.7577	-0.59946	-0.78977	-0.66586	-0.72785	-0.754	-0.73723	-0.79749	-0.75893	-0.73875	-0.70349	-0.77273	-0.71709	-0.80081	-0.7644	-0.762	-0.74115	5,80264*
0.93	-0.80337	-0.55559	-0.78622	-0.6976	-0.71245	-0.72688	-0.74137	-0.77057	-0.74059	-0.72649	-0.69013	-0.78402	-0.73648	-0.74643	-0.76372	-0.75018	-0.79529	5,79974*
0.93375	-0.76507	-0.57317	-0.79431	-0.67573	-0.70897	-0.75752	-0.74823	-0.79017	-0.73004	-0.70701	-0.70484	-0.76025	-0.71795	-0.79616	-0.78218	-0.76551	-0.75548	5,80269*
0.9375	-0.78439	-0.57522	-0.77116	-0.71315	-0.73566	-0.73044	-0.71795	-0.81209	-0.75564	-0.71426	-0.68766	-0.73219	-0.70499	-0.7778	-0.75378	-0.75014	-0.75471	5,80163*
0.94125	-0.76782	-0.56817	-0.78488	-0.67504	-0.71279	-0.75541	-0.72754	-0.75104	-0.74714	-0.71329	-0.69043	-0.74909	-0.70774	-0.78074	-0.78188	-0.76078	-0.75843	5,80488*
0.945	-0.73257	-0.56748	-0.79236	-0.69256	-0.69855	-0.73174	-0.75608	-0.75214	-0.72389	-0.70839	-0.67261	-0.76401	-0.69379	-0.77384	-0.74631	-0.77404	-0.75119	5,80559*
0.94875	-0.80228	-0.58828	-0.78151	-0.69887	-0.71347	-0.76163	-0.73854	-0.74294	-0.75977	-0.73847	-0.70977	-0.78278	-0.7417	-0.77607	-0.77216	-0.76194	-0.74713	5,78826*
0.9525	-0.7678	-0.55566	-0.81465	-0.69149	-0.72521	-0.75852	-0.73292	-0.77775	-0.72118	-0.72018	-0.69404	-0.7567	-0.69211	-0.75315	-0.73314	-0.77435	-0.74033	5,8012*
0.95625	-0.758	-0.56527	-0.79164	-0.68955	-0.72919	-0.75367	-0.75177	-0.77683	-0.71911	-0.71678	-0.70896	-0.76938	-0.70813	-0.82388	-0.73663	-0.73788	-0.7746	5,79127*
0.96	-0.74762	-0.59658	-0.79831	-0.69024	-0.72085	-0.76463	-0.70367	-0.75575	-0.75304	-0.76983	-0.68794	-0.762	-0.69724	-0.77661	-0.72537	-0.77977	-0.73082	5,80341*
0.96375	-0.764	-0.59347	-0.79655	-0.71003	-0.69946	-0.74657	-0.72675	-0.76473	-0.72808	-0.7179	-0.70075	-0.76215	-0.6856	-0.77187	-0.73871	-0.78264	-0.74911	5,79537*
0.9675	-0.77181	-0.62313	-0.79343	-0.69298	-0.70928	-0.74537	-0.74526	-0.79963	-0.73156	-0.73498	-0.7363	-0.77717	-0.71628	-0.77404	-0.73251	-0.77982	-0.77137	5,78338*
0.97125	-0.73352	-0.54471	-0.79926	-0.67577	-0.70019	-0.739	-0.76463	-0.76382	-0.74254	-0.7221	-0.67418	-0.7652	-0.67748	-0.76805	-0.73262	-0.76689	-0.73853	5,80458*
0.975	-0.73558	-0.55356	-0.7992	-0.65618	-0.69043	-0.76925	-0.73638	-0.78429	-0.74128	-0.72009	-0.69831	-0.76868	-0.69335	-0.74937	-0.73818	-0.75302	-0.7201	5,79691*
0.97875	-0.71861	-0.5591	-0.76099	-0.67356	-0.7135	-0.71003	-0.73391	-0.77246	-0.74245	-0.71554	-0.69594	-0.76764	-0.71132	-0.76009	-0.74942	-0.75322	-0.73715	5,79836*
0.9825	-0.75171	-0.58676	-0.77473	-0.64854	-0.70611	-0.73988	-0.71927	-0.77855	-0.73349	-0.70605	-0.67562	-0.75754	-0.70957	-0.73023	-0.74849	-0.73635	-0.74324	5,80316*
0.98625	-0.76801	-0.55323	-0.78072	-0.66937	-0.70997	-0.75121	-0.73049	-0.76987	-0.71647	-0.7212	-0.68424	-0.7681	-0.70457	-0.76445	-0.73692	-0.76831	-0.74297	5,79591*
0.99	-0.75764	-0.56262	-0.78679	-0.67042	-0.65988	-0.73943	-0.73238	-0.77862	-0.69486	-0.70903	-0.67733	-0.73422	-0.70134	-0.75394	-0.72195	-0.73319	-0.73828	5,81224*
0.99375	-0.72552	-0.56137	-0.77929	-0.64629	-0.71266	-0.72451	-0.7173	-0.77828	-0.73888	-0.69938	-0.68673	-0.72786	-0.68028	-0.77335	-0.7321	-0.72874	-0.75222	5,8075*
0.9975	-0.74402	-0.60134	-0.75706	-0.67071	-0.68762	-0.7287	-0.71862	-0.77431	-0.72028	-0.71327	-0.71751	-0.72044	-0.69789	-0.78192	-0.75894	-0.75774	-0.73296	5,79916*
1.00125	-0.74239	-0.59111	-0.78745	-0.68205	-0.69056	-0.72839	-0.73191	-0.79106	-0.73184	-0.70686	-0.67227	-0.73451	-0.70959	-0.76335	-0.73646	-0.76893	-0.76948	5,79528*
1.005	-0.7463	-0.57619	-0.77263	-0.67699	-0.69379	-0.72787	-0.73082	-0.75896	-0.74264	-0.67673	-0.68627	-0.73844	-0.67331	-0.77653	-0.71873	-0.73061	-0.76319	5,80206*
1.00875	-0.74294	-0.56692	-0.77929	-0.67595	-0.68168	-0.74043	-0.73912	-0.7752	-0.72556	-0.7247	-0.69224	-0.77402	-0.724	-0.77833	-0.75	-0.76137	-0.75473	5,79635*
1.0125	-0.71022	-0.57314	-0.7443	-0.65073	-0.6901	-0.72603	-0.72462	-0.76313	-0.73507	-0.6956	-0.68187	-0.72954	-0.69326	-0.76914	-0.70713	-0.76424	-0.72769	5,8019*
1.01625	-0.74506	-0.56263	-0.78852	-0.67508	-0.66714	-0.72014	-0.7366	-0.74065	-0.69909	-0.69335	-0.69001	-0.74133	-0.69245	-0.73583	-0.72155	-0.73406	-0.72111	5,80819*
1.02	-0.74644	-0.55422	-0.77422	-0.66176	-0.71492	-0.7218	-0.71464	-0.76253	-0.70246	-0.69044	-0.66585	-0.74149	-0.70048	-0.76684	-0.71825	-0.74305	-0.74243	5,8038*
1.02375	-0.74036	-0.5479	-0.76674	-0.65669	-0.65568	-0.71166	-0.71986	-0.7539	-0.69117	-0.70619	-0.7018	-0.7326	-0.69735	-0.76847	-0.72677	-0.70346	-0.72152	5,80391*
1.0275	-0.74169	-0.56781	-0.76776	-0.68349	-0.66525	-0.74628	-0.69876	-0.75864	-0.70194	-0.69848	-0.67231	-0.72632	-0.68331	-0.75343	-0.74996	-0.73675	-0.74057	5,80457*
1.03125	-0.75287	-0.56583	-0.78559	-0.64284	-0.71054	-0.7441	-0.72277	-0.77495	-0.69142	-0.69603	-0.67482	-0.77716	-0.68245	-0.74817	-0.72715	-0.81116	-0.72992	5,79196*
1.035	-0.71933	-0.57556	-0.7737	-0.68913	-0.65924	-0.71366	-0.71221	-0.74865	-0.71885	-0.748	-0.70991	-0.71586	-0.71204	-0.76673	-0.73334	-0.72916	-0.74127	5,79675*
1.03875	-0.74102	-0.58105	-0.77215	-0.67421	-0.69035	-0.73222	-0.73647	-0.76992	-0.72442	-0.69879	-0.70244	-0.74064	-0.69191	-0.76776	-0.75519	-0.74644	-0.73531	5,79262*
1.0425	-0.73657	-0.55437	-0.77599	-0.64268	-0.66598	-0.73568	-0.69937	-0.7364	-0.72251	-0.70547	-0.6666	-0.73931	-0.69225	-0.74483	-0.72912	-0.75038	-0.72473	5,80306*
1.04625	-0.77008	-0.55645	-0.79741	-0.68016	-0.68662	-0.73857	-0.71604	-0.76687	-0.73816	-0.70854	-0.70201	-0.71642	-0.69447	-0.74541	-0.71668	-0.74605	-0.75002	5,78945*
1.05	-0.72285	-0.52015	-0.75101	-0.6349	-0.68785	-0.71296	-0.68258	-0.70629	-0.67001	-0.65234	-0.65778	-0.6938	-0.67624	-0.7563	-0.68562	-0.7267	-0.70595	5,82322*
1.05375	-0.73952	-0.54538	-0.75517	-0.662	-0.6976	-0.73193	-0.73664	-0.7546	-0.7302	-0.69777	-0.66343	-0.75115	-0.68488	-0.78417	-0.74405	-0.7619	-0.73586	5,78411*
1.0575	-0.70116	-0.56888	-0.7584	-0.6776	-0.72144	-0.71811	-0.75911	-0.76424	-0.7053	-0.6968	-0.68494	-0.73777	-0.69089	-0.76915	-0.74457	-0.77406	-0.72537	5,79045*
1.06125	-0.75537	-0.55344	-0.75446	-0.65523	-0.7043	-0.71599	-0.71522	-0.76512	-0.68945	-0.69778	-0.67875	-0.70969	-0.7016	-0.75921	-0.71477	-0.74125	-0.70847	5,79944*
1.065	-0.72641	-0.55301	-0.77031	-0.65246	-0.68949	-0.733	-0.72099	-0.74987	-0.74338	-0.69374	-0.68316	-0.74431	-0.6991	-0.74867	-0.75178	-0.74957	-0.71595	5,79441*
1.06875	-0.75972	-0.54882	-0.7404	-0.6438	-0.68364	-0.71781	-0.70521	-0.77443	-0.70958	-0.68242	-0.68035	-0.7193	-0.67899	-0.74155	-0.73053	-0.7369	-0.71323	5,79953*
1.0725	-0.73217	-0.56187	-0.78801	-0.64532	-0.69832	-0.74762	-0.73428	-0.77558	-0.71969	-0.68842	-0.69012	-0.74346	-0.70274	-0.74046	-0.74571	-0.7599	-0.72827	5,78245*
1.07625	-0.72529	-0.52891	-0.7363	-0.62662	-0.66556	-0.69589	-0.70793	-0.73728	-0.66215	-0.65627	-0.64198	-0.71367	-0.64422	-0.74169	-0.72146	-0.71887	-0.68335	5,82004*
1.08	-0.71909	-0.49975	-0.75266	-0.62062	-0.66315	-0.70908	-0.66935	-0.72624	-0.69245	-0.67052	-0.68414	-0.70687	-0.67287	-0.74622	-0.71099	-0.73501	-0.69585	5,8181*
1.08375	-0.72516	-0.55598	-0.74381	-0.65033	-0.67336	-0.71045	-0.68833	-0.74097	-0.71126	-0.68066	-0.67709	-0.70304	-0.6823	-0.7625	-0.71503	-0.74854	-0.73641	5,79669*
1.0875	-0.76786	-0.57323	-0.74063	-0.62528	-0.65309	-0.73524	-0.71254	-0.75541	-0.69911	-0.71719	-0.68788	-0.71821	-0.68756	-0.7604	-0.73726	-0.74713	-0.71673	5,79384*
1.09125	-0.74283	-0.56033	-0.73401	-0.62323	-0.69814	-0.73056	-0.71477	-0.75054	-0.6818	-0.67298	-0.67997	-0.7024	-0.69422	-0.7312	-0.72532	-0.70838	-0.73481	5,79828*
1.095	-0.70083	-0.51723	-0.73515	-0.64005	-0.68095	-0.7121	-0.69958	-0.73865	-0.69539	-0.69475	-0.67721	-0.69969	-0.66885	-0.67902	-0.70358	-0.72981	-0.70995	5,80398*
1.09875	-0.74454	-0.54961	-0.71556	-0.66019	-0.65972	-0.69807	-0.70177	-0.76713	-0.71947	-0.71815	-0.68836	-0.71954	-0.69059	-0.73155	-0.6881	-0.7452	-0.72467	5,79221*
1.1025	-0.72123	-0.54769	-0.74806	-0.63002	-0.66655	-0.71578	-0.68392	-0.742	-0.68871	-0.66826	-0.65944	-0.71468	-0.65679	-0.72473	-0.68946	-0.72737	-0.68579	5,81098*
1.10625	-0.70553	-0.53843	-0.72301	-0.65065	-0.68424	-0.70717	-0.6949	-0.74924	-0.68273	-0.66387	-0.65825	-0.67737	-0.70008	-0.72895	-0.74827	-0.72136	-0.69945	5,80106*
1.11	-0.7152	-0.52846	-0.76352	-0.60928	-0.67593	-0.67709	-0.68617	-0.72783	-0.67209	-0.64074	-0.63933	-0.74281	-0.67064	-0.73301	-0.68731	-0.69511	-0.71501	5,8068*
1.11375	-0.7135	-0.51484	-0.72981	-0.62415	-0.66788	-0.71402	-0.67688	-0.71339	-0.7055	-0.68618	-0.66413	-0.74314	-0.67444	-0.74534	-0.67471	-0.71482	-0.71356	5,80794*
1.1175	-0.7557	-0.56461	-0.74924	-0.63476	-0.68536	-0.70998	-0.70027	-0.74705	-0.72233	-0.70348	-0.66206	-0.74103	-0.66649	-0.73647	-0.7323	-0.75793	-0.71944	5,78639*
1.12125	-0.72776	-0.55867	-0.75386	-0.65165	-0.67299	-0.69447	-0.69403	-0.75276	-0.69474	-0.68975	-0.68431	-0.72685	-0.68076	-0.77254	-0.72895	-0.73171	-0.7314	5,78688*
1.125	-0.70117	-0.54079	-0.7144	-0.65597	-0.66732	-0.68705	-0.68934	-0.72066	-0.6928	-0.67363	-0.66289	-0.70698	-0.65199	-0.73478	-0.70789	-0.72809	-0.70991	5,80551*
1.12875	-0.71265	-0.555	-0.73046	-0.62855	-0.66081	-0.71292	-0.7011	-0.72272	-0.67211	-0.68895	-0.683	-0.72698	-0.66987	-0.74565	-0.70582	-0.72546	-0.74265	5,79665*
1.1325	-0.74465	-0.54203	-0.74666	-0.63851	-0.67099	-0.71863	-0.70393	-0.75295	-0.69209	-0.69908	-0.66047	-0.7113	-0.67594	-0.72571	-0.72689	-0.741	-0.72059	5,78759*
1.13625	-0.70571	-0.52498	-0.71136	-0.6302	-0.64228	-0.71527	-0.68124	-0.7241	-0.6766	-0.70793	-0.65659	-0.69516	-0.66372	-0.71235	-0.69474	-0.75572	-0.71536	5,80406*
1.14	-0.7099	-0.53165	-0.72531	-0.63759	-0.64356	-0.70577	-0.67738	-0.71707	-0.68363	-0.67215	-0.63335	-0.6877	-0.66586	-0.72871	-0.71764	-0.71831	-0.69075	5,81025*
1.14375	-0.70218	-0.5331	-0.71136	-0.62451	-0.67066	-0.70559	-0.70597	-0.73996	-0.68797	-0.65866	-0.65139	-0.70427	-0.67887	-0.71783	-0.70821	-0.68948	-0.69292	5,80414*
1.1475	-0.72958	-0.54203	-0.72235	-0.61563	-0.66798	-0.69906	-0.66824	-0.7159	-0.66642	-0.66646	-0.64828	-0.6986	-0.67791	-0.72258	-0.69676	-0.71979	-0.69584	5,81062*
1.15125	-0.70537	-0.52851	-0.74043	-0.63706	-0.63848	-0.71563	-0.71101	-0.7483	-0.67376	-0.70294	-0.66443	-0.73523	-0.68088	-0.74307	-0.72699	-0.7477	-0.7155	5,78744*
1.155	-0.71208	-0.53818	-0.71984	-0.63072	-0.64815	-0.65833	-0.6781	-0.71615	-0.68218	-0.66332	-0.63532	-0.68487	-0.64946	-0.71869	-0.68876	-0.71068	-0.68124	5,80737*
1.15875	-0.68891	-0.52883	-0.7446	-0.6268	-0.64912	-0.7162	-0.71423	-0.74005	-0.69535	-0.70449	-0.65114	-0.74031	-0.64558	-0.73541	-0.71314	-0.72192	-0.6851	5,79208*
1.1625	-0.68758	-0.52049	-0.7314	-0.64514	-0.68066	-0.73335	-0.70507	-0.73973	-0.69146	-0.68649	-0.65598	-0.70519	-0.64495	-0.72824	-0.68688	-0.71044	-0.72636	5,79054*
1.16625	-0.69003	-0.51832	-0.74256	-0.62012	-0.65151	-0.66794	-0.69766	-0.74874	-0.69063	-0.66208	-0.642	-0.72193	-0.64561	-0.70892	-0.72079	-0.73325	-0.70887	5,79977*
1.17	-0.73199	-0.53215	-0.73194	-0.62873	-0.64422	-0.66109	-0.70766	-0.72634	-0.69038	-0.67689	-0.64999	-0.69641	-0.66711	-0.7346	-0.68651	-0.7309	-0.71798	5,79973*
1.17375	-0.71661	-0.51466	-0.73065	-0.64409	-0.66473	-0.69826	-0.70591	-0.76816	-0.70736	-0.70315	-0.64732	-0.70271	-0.68451	-0.74742	-0.70486	-0.73838	-0.71564	5,78538*
1.1775	-0.70465	-0.53078	-0.7018	-0.60168	-0.6416	-0.6652	-0.67976	-0.72137	-0.66081	-0.64924	-0.62709	-0.71836	-0.65834	-0.69572	-0.70862	-0.70262	-0.68495	5,80308*
1.18125	-0.69905	-0.54203	-0.73716	-0.63857	-0.67477	-0.68499	-0.70105	-0.75807	-0.67372	-0.66802	-0.66668	-0.73091	-0.65143	-0.72555	-0.71709	-0.72069	-0.70167	5,78517*
1.185	-0.69912	-0.5276	-0.71504	-0.62364	-0.63923	-0.68631	-0.71076	-0.74712	-0.68319	-0.66925	-0.67403	-0.71713	-0.63065	-0.7195	-0.68356	-0.73041	-0.7179	5,78867*
1.18875	-0.68696	-0.51819	-0.72996	-0.63319	-0.6405	-0.66218	-0.67533	-0.72251	-0.64472	-0.65476	-0.63146	-0.699	-0.64508	-0.70502	-0.70533	-0.6888	-0.6845	5,80283*
1.1925	-0.70014	-0.55622	-0.69765	-0.6461	-0.65726	-0.6636	-0.67031	-0.72068	-0.68983	-0.66625	-0.65974	-0.71235	-0.61794	-0.7293	-0.67953	-0.70957	-0.72141	5,79735*
1.19625	-0.72125	-0.5252	-0.75007	-0.64333	-0.64875	-0.69813	-0.69211	-0.74874	-0.678	-0.64705	-0.65428	-0.69212	-0.67598	-0.72342	-0.72023	-0.7295	-0.72269	5,78951*
1.2	-0.67622	-0.48747	-0.70947	-0.62572	-0.65033	-0.69475	-0.65758	-0.72741	-0.65408	-0.66412	-0.65114	-0.68634	-0.64634	-0.74595	-0.69345	-0.73135	-0.69227	5,80466*
1.20375	-0.70421	-0.50819	-0.73351	-0.61806	-0.61618	-0.67585	-0.68385	-0.72243	-0.68075	-0.64654	-0.64292	-0.67693	-0.63107	-0.72209	-0.67888	-0.70321	-0.6685	5,80449*
1.2075	-0.69068	-0.53751	-0.69871	-0.63157	-0.62788	-0.68755	-0.69188	-0.72274	-0.67401	-0.64491	-0.65653	-0.69408	-0.63564	-0.6964	-0.68503	-0.73288	-0.68767	5,79846*
1.21125	-0.68145	-0.50117	-0.73392	-0.61192	-0.63174	-0.67242	-0.68214	-0.69124	-0.64595	-0.65109	-0.63439	-0.68773	-0.6262	-0.70076	-0.69983	-0.71176	-0.69605	5,80524*
1.215	-0.6899	-0.53874	-0.71064	-0.60617	-0.62578	-0.68013	-0.67334	-0.70163	-0.66526	-0.65617	-0.62114	-0.70029	-0.6451	-0.72051	-0.64546	-0.73235	-0.68251	5,80633*
1.21875	-0.70017	-0.5194	-0.70139	-0.59654	-0.65126	-0.65624	-0.68866	-0.71346	-0.67898	-0.66672	-0.66427	-0.68913	-0.64579	-0.72919	-0.64612	-0.71404	-0.68479	5,80474*
1.2225	-0.68511	-0.53106	-0.70163	-0.61375	-0.63163	-0.65753	-0.63299	-0.67966	-0.64146	-0.65349	-0.62552	-0.67948	-0.64731	-0.71462	-0.69718	-0.7056	-0.67605	5,8081*
1.22625	-0.66661	-0.52527	-0.7187	-0.60461	-0.66212	-0.67993	-0.65908	-0.71969	-0.6475	-0.65194	-0.62813	-0.68285	-0.63058	-0.70576	-0.68342	-0.67474	-0.68284	5,8058*
1.23	-0.68697	-0.52797	-0.68401	-0.58899	-0.6335	-0.6761	-0.64538	-0.7442	-0.67451	-0.65482	-0.63692	-0.67921	-0.65486	-0.73119	-0.67533	-0.68728	-0.66905	5,80214*
1.23375	-0.68779	-0.53575	-0.72853	-0.60327	-0.6412	-0.6735	-0.67964	-0.72742	-0.65927	-0.64564	-0.65814	-0.69536	-0.65686	-0.71658	-0.70476	-0.71761	-0.6824	5,79244*
1.2375	-0.69884	-0.48439	-0.76289	-0.60443	-0.6273	-0.68143	-0.67954	-0.70113	-0.64654	-0.65824	-0.62616	-0.68122	-0.61956	-0.68266	-0.67221	-0.70755	-0.66577	5,80299*
1.24125	-0.69612	-0.51158	-0.70712	-0.61207	-0.63455	-0.66387	-0.70869	-0.69486	-0.66096	-0.65787	-0.63316	-0.71883	-0.6527	-0.68165	-0.66204	-0.71006	-0.70398	5,80001*
1.245	-0.67757	-0.54003	-0.69581	-0.58352	-0.63243	-0.63597	-0.66602	-0.70958	-0.63861	-0.63554	-0.61216	-0.6683	-0.65803	-0.6813	-0.65664	-0.69613	-0.66269	5,81147*
1.24875	-0.69937	-0.51609	-0.7223	-0.61074	-0.64339	-0.67593	-0.67065	-0.716	-0.69826	-0.66033	-0.65493	-0.69187	-0.65427	-0.752	-0.70389	-0.72953	-0.68538	5,79214*
1.2525	-0.69917	-0.48519	-0.71119	-0.59709	-0.63285	-0.67044	-0.64547	-0.70271	-0.64725	-0.64876	-0.60741	-0.67319	-0.63144	-0.70378	-0.68562	-0.69926	-0.65792	5,80503*
1.25625	-0.69371	-0.50316	-0.69745	-0.61487	-0.64299	-0.66426	-0.66985	-0.70143	-0.66064	-0.62968	-0.62829	-0.68293	-0.61268	-0.70227	-0.65773	-0.68637	-0.6717	5,80256*
1.26	-0.69319	-0.53916	-0.71513	-0.61858	-0.62142	-0.66877	-0.66226	-0.73669	-0.67483	-0.64191	-0.61293	-0.67554	-0.65406	-0.67495	-0.691	-0.71607	-0.65502	5,78719*
1.26375	-0.69465	-0.48575	-0.67865	-0.60479	-0.64113	-0.64079	-0.61462	-0.68875	-0.65107	-0.62482	-0.6317	-0.66884	-0.63442	-0.67559	-0.66791	-0.674	-0.68515	5,81062*
1.2675	-0.68384	-0.50806	-0.73038	-0.61667	-0.65537	-0.6583	-0.66537	-0.70469	-0.67689	-0.6695	-0.64581	-0.71498	-0.63901	-0.74262	-0.71094	-0.69375	-0.69183	5,78437*
1.27125	-0.68351	-0.5079	-0.68167	-0.60208	-0.62151	-0.65196	-0.64903	-0.70381	-0.63498	-0.64853	-0.64142	-0.66766	-0.64392	-0.68942	-0.66163	-0.7003	-0.66282	5,80164*
1.275	-0.68251	-0.52357	-0.71458	-0.60695	-0.6645	-0.65476	-0.66448	-0.70827	-0.66629	-0.63751	-0.64297	-0.67912	-0.64187	-0.73416	-0.68315	-0.70797	-0.68363	5,79401*
1.27875	-0.67136	-0.52452	-0.68825	-0.59532	-0.61482	-0.67935	-0.67469	-0.69701	-0.64885	-0.60762	-0.62803	-0.68492	-0.62088	-0.67171	-0.67335	-0.68491	-0.65274	5,80277*
1.2825	-0.70724	-0.51722	-0.72463	-0.59368	-0.61253	-0.68741	-0.66659	-0.71992	-0.65317	-0.64341	-0.64028	-0.68016	-0.62182	-0.6791	-0.67401	-0.68683	-0.70511	5,79664*
1.28625	-0.68546	-0.54464	-0.70313	-0.61932	-0.61513	-0.65314	-0.68317	-0.70019	-0.65549	-0.64598	-0.60775	-0.67828	-0.63058	-0.69966	-0.66762	-0.67784	-0.66241	5,79905*
1.29	-0.69265	-0.56644	-0.70278	-0.58767	-0.63229	-0.67472	-0.66393	-0.70143	-0.65609	-0.65341	-0.63405	-0.68598	-0.64604	-0.69283	-0.67959	-0.69146	-0.70169	5,78913*
1.29375	-0.65583	-0.5404	-0.68537	-0.6155	-0.63887	-0.69042	-0.66762	-0.70406	-0.68238	-0.63129	-0.62702	-0.71224	-0.61579	-0.71819	-0.68104	-0.67527	-0.6761	5,79152*
1.2975	-0.69629	-0.51059	-0.6922	-0.58976	-0.6275	-0.67105	-0.65928	-0.68912	-0.6806	-0.64359	-0.60197	-0.70145	-0.61179	-0.69817	-0.67114	-0.69176	-0.67497	5,79069*
1.30125	-0.70372	-0.49008	-0.65939	-0.58686	-0.63372	-0.66861	-0.67265	-0.70226	-0.64144	-0.65021	-0.63372	-0.65211	-0.60614	-0.65856	-0.65347	-0.68096	-0.6731	5,80269*
1.305	-0.69647	-0.53514	-0.70956	-0.61503	-0.62913	-0.64095	-0.68007	-0.70827	-0.63936	-0.64391	-0.61888	-0.71141	-0.63704	-0.67288	-0.69301	-0.68915	-0.69377	5,79098*
1.30875	-0.697	-0.50176	-0.72242	-0.61784	-0.61877	-0.65805	-0.67089	-0.6738	-0.65522	-0.62429	-0.60612	-0.67476	-0.6381	-0.70601	-0.65518	-0.68121	-0.67873	5,7952*
1.3125	-0.64041	-0.48793	-0.67686	-0.58372	-0.60656	-0.66949	-0.63595	-0.70957	-0.6456	-0.60524	-0.61483	-0.65496	-0.63521	-0.69878	-0.65204	-0.66332	-0.65074	5,80741*
1.31625	-0.65177	-0.48832	-0.67878	-0.57641	-0.59623	-0.63263	-0.63515	-0.65826	-0.63594	-0.60733	-0.60469	-0.65729	-0.57253	-0.67359	-0.63396	-0.68452	-0.67915	5,81222*
1.32	-0.67847	-0.53582	-0.72105	-0.60608	-0.63849	-0.68161	-0.68951	-0.71199	-0.67431	-0.64657	-0.62387	-0.66624	-0.64477	-0.68216	-0.66887	-0.68424	-0.65605	5,78419*
1.32375	-0.64134	-0.50808	-0.66736	-0.60292	-0.62744	-0.63161	-0.64141	-0.72263	-0.64408	-0.61658	-0.59459	-0.63012	-0.64481	-0.70129	-0.642	-0.70329	-0.66372	5,8029*
1.3275	-0.68266	-0.53747	-0.72224	-0.64084	-0.65546	-0.68148	-0.68985	-0.67752	-0.64577	-0.64694	-0.62127	-0.66225	-0.65838	-0.70886	-0.66648	-0.69397	-0.67124	5,78512*
1.33125	-0.66678	-0.50132	-0.66017	-0.58633	-0.58181	-0.63266	-0.63836	-0.66978	-0.62684	-0.61252	-0.60574	-0.66193	-0.59871	-0.65651	-0.64593	-0.66995	-0.65611	5,80993*
1.335	-0.63293	-0.49868	-0.69844	-0.60336	-0.612	-0.63407	-0.63948	-0.71205	-0.61117	-0.62884	-0.59668	-0.65893	-0.6052	-0.65622	-0.65284	-0.64876	-0.65037	5,80638*
1.33875	-0.671	-0.47087	-0.70196	-0.58759	-0.62178	-0.64555	-0.66515	-0.67988	-0.65235	-0.6222	-0.59386	-0.67472	-0.597	-0.66289	-0.6505	-0.67023	-0.65618	5,8094*
1.3425	-0.67499	-0.51939	-0.70368	-0.62463	-0.63303	-0.65004	-0.64182	-0.68151	-0.65755	-0.67237	-0.60465	-0.67469	-0.61388	-0.68237	-0.67126	-0.67815	-0.6647	5,79081*
1.34625	-0.66554	-0.50551	-0.69063	-0.56823	-0.5878	-0.62239	-0.62782	-0.65892	-0.61853	-0.58877	-0.58113	-0.65344	-0.6024	-0.66939	-0.6117	-0.65193	-0.65156	5,80641*
1.35	-0.65749	-0.49369	-0.68218	-0.57738	-0.6146	-0.62952	-0.64455	-0.66032	-0.63328	-0.61939	-0.59141	-0.63746	-0.60706	-0.67176	-0.64592	-0.65942	-0.65351	5,80831*
1.35375	-0.67867	-0.51904	-0.69206	-0.60872	-0.61108	-0.66952	-0.64002	-0.69576	-0.62748	-0.63082	-0.6365	-0.66218	-0.58979	-0.70139	-0.69207	-0.69797	-0.68132	5,78477*
1.3575	-0.6443	-0.50131	-0.68704	-0.59274	-0.59562	-0.62982	-0.61952	-0.66858	-0.65182	-0.60492	-0.59722	-0.66777	-0.60205	-0.6929	-0.63254	-0.66885	-0.62828	5,80366*
1.36125	-0.64207	-0.47224	-0.70088	-0.55119	-0.57909	-0.62514	-0.65938	-0.68133	-0.60392	-0.61401	-0.58465	-0.66598	-0.60294	-0.66738	-0.63922	-0.67555	-0.66505	5,80829*
1.365	-0.67259	-0.48568	-0.67826	-0.58552	-0.63122	-0.61923	-0.65791	-0.66379	-0.62839	-0.60792	-0.60537	-0.63521	-0.5855	-0.66399	-0.62532	-0.64283	-0.64473	5,8084*
1.36875	-0.66287	-0.46352	-0.67881	-0.5787	-0.59889	-0.63919	-0.63368	-0.69783	-0.61597	-0.6172	-0.6013	-0.65314	-0.5965	-0.68885	-0.63522	-0.70043	-0.6557	5,79462*
1.3725	-0.63703	-0.47165	-0.68245	-0.53857	-0.61122	-0.62052	-0.6327	-0.65488	-0.6137	-0.61137	-0.59596	-0.65546	-0.58047	-0.6489	-0.62262	-0.66776	-0.6394	5,81183*
1.37625	-0.63383	-0.47335	-0.66881	-0.57142	-0.59745	-0.61632	-0.63568	-0.64336	-0.60762	-0.5917	-0.57854	-0.63706	-0.60839	-0.673	-0.63322	-0.65369	-0.62822	5,8126*
1.38	-0.67234	-0.45172	-0.66092	-0.58019	-0.59752	-0.60986	-0.62143	-0.66623	-0.60225	-0.58446	-0.5728	-0.62649	-0.60961	-0.66641	-0.63143	-0.6501	-0.60857	5,81396*
1.38375	-0.62876	-0.4549	-0.66726	-0.56566	-0.59349	-0.64315	-0.64954	-0.6907	-0.5955	-0.6159	-0.57843	-0.65487	-0.58853	-0.6695	-0.62182	-0.66492	-0.60941	5,81013*
1.3875	-0.65648	-0.46039	-0.67948	-0.55622	-0.58643	-0.63347	-0.64579	-0.65997	-0.63212	-0.61879	-0.58091	-0.64882	-0.5918	-0.68368	-0.6176	-0.6666	-0.67648	5,80513*
1.39125	-0.64706	-0.48579	-0.67133	-0.58286	-0.63922	-0.62961	-0.63279	-0.6868	-0.61645	-0.6035	-0.60235	-0.65991	-0.59971	-0.6488	-0.62997	-0.69807	-0.6674	5,7918*
1.395	-0.65005	-0.45337	-0.6578	-0.57845	-0.59927	-0.64129	-0.63705	-0.66664	-0.58313	-0.59004	-0.58635	-0.65762	-0.59359	-0.6761	-0.63172	-0.64835	-0.61993	5,80917*
1.39875	-0.63086	-0.47889	-0.63115	-0.54364	-0.55344	-0.61146	-0.60378	-0.65068	-0.60573	-0.56504	-0.57996	-0.6042	-0.58813	-0.6665	-0.60333	-0.63131	-0.61929	5,82303*
1.4025	-0.61965	-0.47672	-0.6726	-0.5784	-0.58557	-0.61452	-0.62277	-0.67369	-0.59139	-0.6172	-0.57255	-0.62938	-0.60943	-0.6475	-0.64142	-0.62176	-0.61102	5,81428*
1.40625	-0.64361	-0.48498	-0.70212	-0.60013	-0.61626	-0.66031	-0.63141	-0.66779	-0.63383	-0.64485	-0.61218	-0.65892	-0.57313	-0.65168	-0.65451	-0.67059	-0.63987	5,79429*
1.41	-0.65869	-0.50424	-0.68652	-0.58346	-0.59895	-0.64217	-0.63109	-0.69333	-0.63516	-0.59917	-0.59718	-0.65324	-0.63746	-0.64236	-0.63168	-0.65534	-0.64259	5,79653*
1.41375	-0.65536	-0.49755	-0.6912	-0.58786	-0.61744	-0.64882	-0.60111	-0.69192	-0.61433	-0.62397	-0.61161	-0.64544	-0.5892	-0.67145	-0.66309	-0.64893	-0.64694	5,79412*
1.4175	-0.62703	-0.46971	-0.67884	-0.58823	-0.59243	-0.6216	-0.62381	-0.68358	-0.61732	-0.59437	-0.56265	-0.64892	-0.58918	-0.66199	-0.63687	-0.66601	-0.62754	5,80332*
1.42125	-0.63103	-0.50586	-0.67897	-0.57057	-0.61219	-0.62763	-0.60877	-0.65846	-0.63091	-0.6075	-0.56037	-0.63792	-0.58146	-0.63862	-0.62618	-0.66674	-0.65571	5,80285*
1.425	-0.65101	-0.50688	-0.69492	-0.58036	-0.57684	-0.66318	-0.6239	-0.67498	-0.6215	-0.57904	-0.60358	-0.62008	-0.62973	-0.69507	-0.62173	-0.63498	-0.64136	5,79575*
1.42875	-0.66761	-0.48885	-0.68403	-0.59415	-0.60463	-0.62957	-0.65037	-0.63437	-0.58935	-0.63438	-0.60976	-0.63804	-0.61152	-0.69043	-0.62414	-0.6506	-0.64795	5,7963*
1.4325	-0.65687	-0.47846	-0.64309	-0.56644	-0.58598	-0.61592	-0.60453	-0.64199	-0.57212	-0.57746	-0.56931	-0.62392	-0.58475	-0.6382	-0.62878	-0.66479	-0.6388	5,81959*
1.43625	-0.66601	-0.47906	-0.67563	-0.54496	-0.55677	-0.6496	-0.61633	-0.68371	-0.60888	-0.59506	-0.58676	-0.61401	-0.59532	-0.6631	-0.63027	-0.66476	-0.64551	5,79986*
1.44	-0.6746	-0.50837	-0.67562	-0.59432	-0.63528	-0.62836	-0.62539	-0.65223	-0.61161	-0.63298	-0.57691	-0.64762	-0.60216	-0.67857	-0.61622	-0.66523	-0.6234	5,7965*
1.44375	-0.65089	-0.49099	-0.69012	-0.57181	-0.57858	-0.61007	-0.62741	-0.67862	-0.62548	-0.6016	-0.57343	-0.66268	-0.61279	-0.65318	-0.61045	-0.65105	-0.64643	5,7918*
1.4475	-0.61665	-0.45943	-0.6455	-0.56086	-0.57859	-0.63824	-0.61376	-0.65436	-0.62439	-0.61242	-0.56305	-0.63751	-0.61518	-0.64306	-0.62459	-0.62786	-0.63398	5,80173*
1.45125	-0.64266	-0.47644	-0.65128	-0.56652	-0.58257	-0.63323	-0.64469	-0.65402	-0.64752	-0.6241	-0.57757	-0.62901	-0.58414	-0.65428	-0.63735	-0.6646	-0.64849	5,79705*
1.455	-0.65522	-0.46575	-0.67526	-0.52968	-0.60981	-0.62609	-0.61705	-0.64054	-0.60525	-0.59232	-0.56258	-0.64687	-0.57688	-0.65196	-0.62584	-0.62053	-0.62165	5,7992*
1.45875	-0.63384	-0.45579	-0.65874	-0.53827	-0.58553	-0.61596	-0.62698	-0.65817	-0.6106	-0.56539	-0.56959	-0.62471	-0.57818	-0.64163	-0.63059	-0.66159	-0.63749	5,80851*
1.4625	-0.62869	-0.48838	-0.66895	-0.53807	-0.58204	-0.64009	-0.61519	-0.62089	-0.6129	-0.58359	-0.55525	-0.65025	-0.59001	-0.62608	-0.64645	-0.5858	-0.63392	5,80598*
1.46625	-0.64755	-0.47348	-0.65938	-0.54739	-0.5908	-0.61815	-0.62686	-0.66811	-0.64252	-0.58066	-0.57763	-0.6399	-0.5741	-0.64319	-0.59548	-0.65489	-0.62334	5,80556*
1.47	-0.66683	-0.48853	-0.68034	-0.55905	-0.60043	-0.64318	-0.62864	-0.68611	-0.60249	-0.58992	-0.57212	-0.62595	-0.59828	-0.68112	-0.6251	-0.6468	-0.63694	5,79157*
1.47375	-0.63182	-0.46875	-0.64868	-0.53287	-0.58188	-0.62716	-0.60757	-0.64027	-0.59355	-0.61279	-0.59496	-0.63857	-0.61759	-0.6447	-0.63421	-0.6497	-0.6355	5,80551*
1.4775	-0.64181	-0.48497	-0.65973	-0.54732	-0.58523	-0.5992	-0.62497	-0.64847	-0.61622	-0.61776	-0.61886	-0.62965	-0.56112	-0.66733	-0.61643	-0.64061	-0.6267	5,80086*
1.48125	-0.6462	-0.49343	-0.68216	-0.53932	-0.55758	-0.61761	-0.6063	-0.65346	-0.57885	-0.60323	-0.56177	-0.615	-0.60012	-0.63538	-0.6117	-0.65336	-0.60517	5,79785*
1.485	-0.65783	-0.49972	-0.63567	-0.52447	-0.59032	-0.60838	-0.62762	-0.67552	-0.62372	-0.6258	-0.57503	-0.63973	-0.59781	-0.67179	-0.62665	-0.64255	-0.63424	5,79355*
1.48875	-0.62612	-0.46895	-0.68622	-0.57407	-0.5624	-0.62093	-0.62894	-0.64327	-0.60881	-0.59599	-0.56112	-0.61707	-0.58911	-0.63915	-0.62513	-0.64194	-0.63305	5,80181*
1.4925	-0.6151	-0.46173	-0.63267	-0.53205	-0.55617	-0.63344	-0.61383	-0.64231	-0.60682	-0.60599	-0.56708	-0.65209	-0.56888	-0.651	-0.58917	-0.66411	-0.61118	5,80415*
1.49625	-0.632	-0.47202	-0.65085	-0.55485	-0.56054	-0.62403	-0.61273	-0.65948	-0.58141	-0.60704	-0.56365	-0.61738	-0.55932	-0.63898	-0.63352	-0.62714	-0.58856	5,80516*
1.5	-0.61672	-0.45428	-0.64959	-0.54639	-0.58058	-0.62288	-0.60083	-0.64766	-0.61289	-0.59157	-0.56943	-0.63926	-0.57927	-0.63969	-0.61024	-0.63978	-0.64939	5,79831*
1.50375	-0.61606	-0.47093	-0.63687	-0.56255	-0.54973	-0.64244	-0.63582	-0.63305	-0.62332	-0.56752	-0.55237	-0.63411	-0.55207	-0.62726	-0.6346	-0.61682	-0.62696	5,79906*
1.5075	-0.6409	-0.45424	-0.62422	-0.51653	-0.5499	-0.63777	-0.63204	-0.66124	-0.58758	-0.59131	-0.58718	-0.64835	-0.5722	-0.64183	-0.58182	-0.61855	-0.61068	5,80706*
1.51125	-0.61596	-0.48274	-0.66091	-0.54546	-0.56818	-0.60889	-0.59879	-0.65237	-0.58117	-0.59496	-0.5726	-0.63731	-0.60227	-0.65743	-0.59178	-0.61606	-0.63488	5,80001*
1.515	-0.62249	-0.4624	-0.6351	-0.56567	-0.56392	-0.62208	-0.60105	-0.66472	-0.58737	-0.57755	-0.56406	-0.64635	-0.60688	-0.63014	-0.62105	-0.65706	-0.63339	5,79149*
1.51875	-0.61284	-0.45216	-0.63557	-0.57777	-0.56768	-0.60468	-0.59586	-0.61009	-0.58834	-0.5468	-0.55045	-0.62475	-0.5643	-0.6502	-0.64099	-0.64531	-0.58707	5,80982*
1.5225	-0.60756	-0.43753	-0.65769	-0.56339	-0.55099	-0.58897	-0.61324	-0.62643	-0.57818	-0.57318	-0.54596	-0.60377	-0.59198	-0.63258	-0.60548	-0.61682	-0.59911	5,81201*
1.52625	-0.64616	-0.48729	-0.62825	-0.53002	-0.57394	-0.61165	-0.6238	-0.63365	-0.57899	-0.58135	-0.57	-0.6115	-0.61014	-0.66027	-0.63842	-0.64761	-0.60549	5,79838*
1.53	-0.64622	-0.47112	-0.65908	-0.5545	-0.56112	-0.62028	-0.60054	-0.61671	-0.58613	-0.61491	-0.5601	-0.61413	-0.58174	-0.62226	-0.60879	-0.63051	-0.63631	5,80146*
1.53375	-0.59748	-0.47559	-0.64316	-0.53264	-0.56162	-0.57952	-0.58965	-0.65288	-0.57976	-0.59224	-0.54863	-0.59291	-0.56792	-0.62118	-0.60501	-0.63244	-0.61234	5,80591*
1.5375	-0.62525	-0.47436	-0.67499	-0.53878	-0.58112	-0.61565	-0.61836	-0.66389	-0.60009	-0.59253	-0.59544	-0.67401	-0.54894	-0.6389	-0.62373	-0.65445	-0.63755	5,78019*
1.54125	-0.60608	-0.44447	-0.61187	-0.54527	-0.55223	-0.60642	-0.58951	-0.62902	-0.58274	-0.57117	-0.56167	-0.58651	-0.58664	-0.61227	-0.59996	-0.60546	-0.5916	5,81051*
1.545	-0.61562	-0.4481	-0.62441	-0.53646	-0.55586	-0.60873	-0.62561	-0.65091	-0.61807	-0.59493	-0.56312	-0.57357	-0.58726	-0.65172	-0.6369	-0.62987	-0.61943	5,79904*
1.54875	-0.59493	-0.42796	-0.66203	-0.5476	-0.56505	-0.61187	-0.56357	-0.62841	-0.56384	-0.58282	-0.55252	-0.62095	-0.56779	-0.61171	-0.5971	-0.6163	-0.60728	5,79741*
1.5525	-0.63355	-0.46016	-0.65316	-0.54653	-0.57035	-0.61467	-0.64705	-0.63851	-0.60865	-0.61311	-0.59473	-0.63175	-0.59729	-0.63002	-0.64097	-0.63217	-0.63072	5,78739*
1.55625	-0.61619	-0.45583	-0.63966	-0.54109	-0.54838	-0.58369	-0.61848	-0.60511	-0.61144	-0.55702	-0.54296	-0.61039	-0.55026	-0.62026	-0.61	-0.61869	-0.63627	5,80497*
1.56	-0.63284	-0.47913	-0.65359	-0.53544	-0.53303	-0.59231	-0.59835	-0.62546	-0.59901	-0.60019	-0.56654	-0.61034	-0.58947	-0.62463	-0.58943	-0.61343	-0.59757	5,80017*
1.56375	-0.63049	-0.43057	-0.65754	-0.53332	-0.56708	-0.62939	-0.59668	-0.61755	-0.57992	-0.55849	-0.5284	-0.61395	-0.57016	-0.62724	-0.61869	-0.65111	-0.61079	5,79713*
1.5675	-0.62573	-0.4694	-0.64576	-0.549	-0.55523	-0.62791	-0.61871	-0.64861	-0.61504	-0.58136	-0.5627	-0.62654	-0.57667	-0.65412	-0.60996	-0.63066	-0.63924	5,7923*
1.57125	-0.60107	-0.43853	-0.63755	-0.51971	-0.53444	-0.59028	-0.59081	-0.65246	-0.57311	-0.54937	-0.56251	-0.61033	-0.5554	-0.64754	-0.63439	-0.62876	-0.63997	5,80448*
1.575	-0.60762	-0.4709	-0.63671	-0.5155	-0.57008	-0.59325	-0.58844	-0.61426	-0.59799	-0.58535	-0.5414	-0.6277	-0.5685	-0.61334	-0.61561	-0.61148	-0.60223	5,79407*
1.57875	-0.61172	-0.43185	-0.61557	-0.54327	-0.53094	-0.59854	-0.5749	-0.62871	-0.61236	-0.59443	-0.5617	-0.60719	-0.56949	-0.60811	-0.58447	-0.6238	-0.62511	5,79973*
1.5825	-0.58881	-0.47014	-0.64624	-0.50486	-0.50791	-0.56625	-0.55464	-0.60397	-0.58064	-0.56318	-0.56121	-0.62018	-0.54122	-0.62115	-0.59784	-0.62541	-0.61621	5,80853*
1.58625	-0.59878	-0.44808	-0.63102	-0.52894	-0.53983	-0.56717	-0.58007	-0.62205	-0.57992	-0.56022	-0.54199	-0.61011	-0.55501	-0.65391	-0.58847	-0.61027	-0.59349	5,80017*
1.59	-0.60615	-0.41933	-0.63369	-0.51476	-0.52599	-0.58162	-0.59335	-0.62692	-0.56429	-0.58249	-0.54064	-0.57845	-0.55503	-0.64099	-0.60848	-0.6284	-0.61873	5,80092*
1.59375	-0.60002	-0.4334	-0.58994	-0.5002	-0.54516	-0.58468	-0.5439	-0.61176	-0.56216	-0.52587	-0.53757	-0.59234	-0.50677	-0.57323	-0.56948	-0.59092	-0.5923	5,82147*
1.5975	-0.58945	-0.43452	-0.63328	-0.5213	-0.53603	-0.5605	-0.55358	-0.58166	-0.5602	-0.56838	-0.57146	-0.57407	-0.55994	-0.62196	-0.58383	-0.61965	-0.59133	5,81215*
1.60125	-0.58677	-0.42788	-0.63224	-0.4859	-0.5303	-0.58242	-0.55168	-0.61284	-0.52283	-0.5411	-0.53049	-0.6126	-0.5644	-0.62386	-0.58221	-0.58962	-0.57934	5,81513*
1.605	-0.60683	-0.43739	-0.62024	-0.5209	-0.54007	-0.56792	-0.56859	-0.62812	-0.58055	-0.53345	-0.54434	-0.6044	-0.55325	-0.6142	-0.63211	-0.61009	-0.59129	5,80759*
1.60875	-0.60847	-0.47075	-0.63375	-0.51118	-0.55988	-0.58702	-0.57966	-0.62613	-0.55177	-0.54975	-0.53227	-0.62088	-0.55919	-0.60295	-0.58877	-0.6322	-0.5901	5,80178*
1.6125	-0.58833	-0.43949	-0.63971	-0.53374	-0.52386	-0.60566	-0.60266	-0.60116	-0.57082	-0.55345	-0.50013	-0.58288	-0.52601	-0.59167	-0.57224	-0.61426	-0.59115	5,80934*
1.61625	-0.58472	-0.45251	-0.60216	-0.51284	-0.53993	-0.57588	-0.58101	-0.60328	-0.55876	-0.54593	-0.53307	-0.58382	-0.53256	-0.59226	-0.57551	-0.62092	-0.60138	5,80657*
1.62	-0.58041	-0.45863	-0.61761	-0.522	-0.5436	-0.54942	-0.59127	-0.61985	-0.60154	-0.56226	-0.55608	-0.5938	-0.55527	-0.59432	-0.60962	-0.59948	-0.61565	5,80349*
1.62375	-0.59005	-0.46085	-0.61544	-0.52563	-0.53394	-0.60129	-0.56934	-0.63759	-0.56068	-0.55085	-0.53598	-0.59972	-0.56361	-0.60591	-0.57968	-0.60719	-0.58937	5,79791*
1.6275	-0.59348	-0.41764	-0.62157	-0.50856	-0.51054	-0.57157	-0.58459	-0.60687	-0.55353	-0.54643	-0.52327	-0.61313	-0.5446	-0.60914	-0.58442	-0.6118	-0.58164	5,80523*
1.63125	-0.58855	-0.43932	-0.61607	-0.53602	-0.54978	-0.57958	-0.56599	-0.63388	-0.60149	-0.57083	-0.5281	-0.5847	-0.54775	-0.59562	-0.56367	-0.60916	-0.58476	5,80359*
1.635	-0.58654	-0.44692	-0.6528	-0.52512	-0.55567	-0.57291	-0.58225	-0.62631	-0.55479	-0.55398	-0.51446	-0.58154	-0.54822	-0.60767	-0.57357	-0.60026	-0.59362	5,79696*
1.63875	-0.59992	-0.43822	-0.61304	-0.51558	-0.54777	-0.5711	-0.58485	-0.60207	-0.56634	-0.55844	-0.50633	-0.58901	-0.51049	-0.62252	-0.55793	-0.59221	-0.59682	5,8065*
1.6425	-0.62179	-0.42839	-0.64134	-0.53088	-0.53898	-0.58199	-0.58171	-0.60266	-0.62871	-0.57871	-0.5502	-0.62566	-0.54887	-0.64067	-0.57962	-0.62011	-0.57344	5,79373*
1.64625	-0.62125	-0.44651	-0.62784	-0.53938	-0.52561	-0.58474	-0.61205	-0.61348	-0.59206	-0.57705	-0.55398	-0.5927	-0.56069	-0.61562	-0.61647	-0.63335	-0.60893	5,79235*
1.65	-0.59625	-0.4542	-0.58737	-0.50136	-0.54414	-0.59201	-0.5677	-0.60477	-0.55542	-0.55585	-0.55171	-0.60682	-0.56304	-0.60249	-0.55799	-0.57244	-0.62319	5,80829*
1.65375	-0.61218	-0.44344	-0.65337	-0.5348	-0.58744	-0.58617	-0.59175	-0.64118	-0.58447	-0.55545	-0.55482	-0.62803	-0.55379	-0.61949	-0.61697	-0.60819	-0.59778	5,78285*
1.6575	-0.59875	-0.43794	-0.62738	-0.53008	-0.53058	-0.56961	-0.58046	-0.65419	-0.60068	-0.53349	-0.56528	-0.61355	-0.55019	-0.60749	-0.61827	-0.6446	-0.61201	5,78868*
1.66125	-0.60368	-0.4225	-0.62895	-0.50368	-0.54855	-0.57895	-0.57614	-0.61461	-0.5632	-0.54456	-0.52565	-0.62159	-0.56353	-0.58912	-0.5935	-0.60137	-0.57097	5,80087*
1.665	-0.57038	-0.45644	-0.62714	-0.50482	-0.51838	-0.56834	-0.58767	-0.59107	-0.55512	-0.51426	-0.5476	-0.60245	-0.51924	-0.58878	-0.57241	-0.56327	-0.57741	5,80368*
1.66875	-0.56241	-0.41452	-0.6134	-0.51454	-0.50923	-0.57561	-0.56803	-0.5919	-0.51776	-0.52526	-0.52523	-0.57955	-0.52395	-0.5868	-0.56404	-0.5677	-0.54857	5,81816*
1.6725	-0.62085	-0.44906	-0.6401	-0.51415	-0.5452	-0.55722	-0.5778	-0.65076	-0.54487	-0.54962	-0.54341	-0.59553	-0.52095	-0.61298	-0.61449	-0.60344	-0.5851	5,79451*
1.67625	-0.638	-0.42662	-0.60632	-0.48661	-0.51117	-0.57883	-0.56822	-0.59724	-0.57237	-0.5321	-0.50187	-0.54332	-0.52819	-0.58202	-0.58039	-0.58363	-0.5909	5,8124*
1.68	-0.54631	-0.45273	-0.63277	-0.51271	-0.51446	-0.56802	-0.57289	-0.60105	-0.56201	-0.52543	-0.52582	-0.58429	-0.5466	-0.6104	-0.6069	-0.59497	-0.57613	5,81059*
1.68375	-0.58584	-0.41303	-0.61306	-0.50341	-0.51901	-0.54867	-0.56041	-0.59949	-0.56174	-0.56157	-0.52437	-0.57604	-0.52282	-0.60731	-0.56731	-0.60115	-0.58091	5,80558*
1.6875	-0.55658	-0.44322	-0.60213	-0.51312	-0.51905	-0.55876	-0.53394	-0.615	-0.53941	-0.55374	-0.50875	-0.60359	-0.52819	-0.55749	-0.5768	-0.57785	-0.59258	5,8101*
1.69125	-0.57319	-0.44823	-0.61957	-0.48472	-0.53138	-0.5778	-0.57316	-0.60812	-0.57424	-0.54155	-0.5087	-0.60064	-0.52737	-0.57814	-0.58623	-0.58216	-0.59453	5,79593*
1.695	-0.58898	-0.43154	-0.60889	-0.52125	-0.56154	-0.57695	-0.59079	-0.60696	-0.55561	-0.55374	-0.51784	-0.59114	-0.52723	-0.58575	-0.5855	-0.5866	-0.56835	5,80705*
1.69875	-0.58509	-0.42011	-0.62461	-0.50451	-0.52484	-0.56607	-0.57995	-0.61228	-0.54524	-0.52108	-0.48622	-0.59228	-0.53241	-0.5847	-0.58289	-0.56352	-0.54763	5,80167*
1.7025	-0.58056	-0.39069	-0.6022	-0.51112	-0.5251	-0.55917	-0.55351	-0.58352	-0.56188	-0.53337	-0.49851	-0.5659	-0.49574	-0.57796	-0.55057	-0.60699	-0.5859	5,80717*
1.70625	-0.58885	-0.43846	-0.58779	-0.46363	-0.50868	-0.55904	-0.57774	-0.60291	-0.53236	-0.52464	-0.52106	-0.56423	-0.57614	-0.59832	-0.54836	-0.58841	-0.58156	5,80646*
1.71	-0.58148	-0.43871	-0.59061	-0.49616	-0.51252	-0.56342	-0.52085	-0.59974	-0.55197	-0.5359	-0.50582	-0.59485	-0.52022	-0.61403	-0.58513	-0.6032	-0.543	5,80387*
1.71375	-0.58878	-0.42576	-0.61737	-0.46382	-0.49169	-0.56553	-0.56406	-0.57792	-0.57482	-0.51524	-0.52932	-0.57453	-0.53066	-0.60441	-0.57363	-0.60817	-0.57271	5,80495*
1.7175	-0.6093	-0.41746	-0.62482	-0.5011	-0.51613	-0.54325	-0.52934	-0.58009	-0.57325	-0.53247	-0.49153	-0.58924	-0.53134	-0.60989	-0.5575	-0.61179	-0.56598	5,8001*
1.72125	-0.58701	-0.43935	-0.59289	-0.51623	-0.5144	-0.55421	-0.57472	-0.60674	-0.56137	-0.55797	-0.52812	-0.63745	-0.56045	-0.63284	-0.58931	-0.58923	-0.57337	5,7877*
1.725	-0.5681	-0.44158	-0.5713	-0.49496	-0.52357	-0.55115	-0.54063	-0.57079	-0.55938	-0.54433	-0.5118	-0.56672	-0.51609	-0.59575	-0.57625	-0.56442	-0.54446	5,80627*
1.72875	-0.5725	-0.43186	-0.60482	-0.51338	-0.52552	-0.58325	-0.54953	-0.60438	-0.54663	-0.53653	-0.52282	-0.5665	-0.51104	-0.58973	-0.55982	-0.56789	-0.60628	5,80108*
1.7325	-0.56408	-0.39179	-0.59694	-0.4912	-0.55193	-0.55116	-0.56159	-0.58411	-0.53086	-0.5259	-0.49734	-0.56645	-0.52245	-0.58614	-0.5597	-0.5915	-0.55806	5,80168*
1.73625	-0.55642	-0.41009	-0.56282	-0.48701	-0.5163	-0.55117	-0.55564	-0.60921	-0.53771	-0.52557	-0.48653	-0.56305	-0.5275	-0.56824	-0.53661	-0.6003	-0.55332	5,81324*
1.74	-0.58624	-0.41085	-0.60889	-0.49065	-0.53205	-0.56467	-0.56083	-0.61048	-0.54953	-0.50602	-0.50438	-0.57695	-0.54033	-0.61059	-0.5562	-0.59703	-0.54786	5,79998*
1.74375	-0.58117	-0.41389	-0.59854	-0.49103	-0.51772	-0.5577	-0.52244	-0.58215	-0.52557	-0.52397	-0.48762	-0.56422	-0.51862	-0.5534	-0.55141	-0.555	-0.56774	5,81161*
1.7475	-0.57251	-0.43599	-0.61457	-0.51425	-0.54285	-0.5684	-0.56112	-0.58774	-0.52779	-0.53057	-0.51725	-0.56012	-0.53993	-0.6002	-0.57667	-0.57362	-0.59908	5,79185*
1.75125	-0.59004	-0.42994	-0.61002	-0.50685	-0.53928	-0.57179	-0.53875	-0.57743	-0.57294	-0.54442	-0.54292	-0.57996	-0.52422	-0.59505	-0.57623	-0.60226	-0.58355	5,78713*
1.755	-0.5916	-0.4344	-0.58265	-0.48479	-0.5367	-0.5464	-0.56225	-0.5838	-0.53251	-0.58831	-0.52428	-0.54897	-0.53227	-0.57716	-0.60601	-0.57596	-0.60364	5,79178*
1.75875	-0.60796	-0.42454	-0.60915	-0.46993	-0.53359	-0.5536	-0.54984	-0.59796	-0.55539	-0.53885	-0.52016	-0.58358	-0.51628	-0.58973	-0.58372	-0.57564	-0.57994	5,79902*
1.7625	-0.54815	-0.41874	-0.59244	-0.4632	-0.49979	-0.55627	-0.54513	-0.58948	-0.53463	-0.54379	-0.48293	-0.5936	-0.5023	-0.60549	-0.60485	-0.54055	-0.59647	5,80155*
1.76625	-0.55968	-0.39819	-0.60105	-0.47835	-0.50981	-0.57777	-0.52892	-0.57653	-0.53841	-0.54024	-0.50725	-0.57625	-0.53567	-0.58712	-0.55862	-0.58681	-0.57145	5,80096*
1.77	-0.57651	-0.40554	-0.59108	-0.50581	-0.53175	-0.54516	-0.58207	-0.60281	-0.54865	-0.54688	-0.51934	-0.56114	-0.53252	-0.58061	-0.58186	-0.56594	-0.59471	5,7959*
1.77375	-0.59431	-0.40401	-0.61088	-0.50417	-0.5402	-0.58322	-0.56765	-0.58474	-0.55383	-0.51338	-0.52088	-0.57845	-0.54598	-0.56858	-0.56494	-0.58314	-0.56828	5,79066*
1.7775	-0.57076	-0.42769	-0.59361	-0.50898	-0.48993	-0.57706	-0.5536	-0.60865	-0.53501	-0.50482	-0.49934	-0.54974	-0.48622	-0.58641	-0.53856	-0.57072	-0.57199	5,80456*
1.78125	-0.57427	-0.41779	-0.57696	-0.47245	-0.5292	-0.5545	-0.54949	-0.6148	-0.54835	-0.51823	-0.49398	-0.567	-0.52781	-0.58631	-0.56911	-0.55277	-0.57985	5,79386*
1.785	-0.556	-0.40962	-0.60156	-0.48272	-0.49819	-0.53308	-0.54578	-0.57203	-0.52275	-0.52497	-0.50729	-0.57105	-0.51833	-0.58092	-0.57746	-0.59466	-0.5664	5,80013*
1.78875	-0.58486	-0.43993	-0.62742	-0.51186	-0.51661	-0.54372	-0.54176	-0.63758	-0.55539	-0.55244	-0.51258	-0.57657	-0.54023	-0.58896	-0.56639	-0.57046	-0.57777	5,78662*
1.7925	-0.5789	-0.41483	-0.56403	-0.47475	-0.50219	-0.53542	-0.55856	-0.57355	-0.54929	-0.51367	-0.48793	-0.56316	-0.50327	-0.57862	-0.56402	-0.59542	-0.5465	5,80452*
1.79625	-0.58003	-0.42598	-0.60313	-0.48934	-0.50899	-0.52223	-0.5587	-0.59659	-0.51901	-0.53334	-0.47396	-0.55385	-0.52923	-0.59352	-0.55411	-0.55602	-0.57276	5,8013*
1.8	-0.56269	-0.41233	-0.5959	-0.49297	-0.51228	-0.55017	-0.54147	-0.57825	-0.51729	-0.51909	-0.49975	-0.58278	-0.50877	-0.581	-0.55762	-0.57667	-0.53706	5,80228*
1.80375	-0.57141	-0.41911	-0.55711	-0.46656	-0.50674	-0.54915	-0.55414	-0.57556	-0.52846	-0.5357	-0.5288	-0.56108	-0.51736	-0.59029	-0.57045	-0.58704	-0.55809	5,79803*
1.8075	-0.54143	-0.41771	-0.60644	-0.50825	-0.52365	-0.53894	-0.53955	-0.60033	-0.54037	-0.53133	-0.50396	-0.57422	-0.52052	-0.55965	-0.58964	-0.559	-0.57328	5,79662*
1.81125	-0.58202	-0.40582	-0.58743	-0.49036	-0.50764	-0.54052	-0.55022	-0.5902	-0.53587	-0.54273	-0.50836	-0.58897	-0.53281	-0.55967	-0.56018	-0.5362	-0.54899	5,80471*
1.815	-0.57122	-0.40383	-0.56875	-0.49021	-0.51219	-0.52469	-0.54306	-0.58574	-0.56103	-0.52035	-0.48049	-0.55986	-0.51462	-0.55968	-0.52749	-0.58209	-0.54256	5,80567*
1.81875	-0.58751	-0.39727	-0.61007	-0.50138	-0.49798	-0.57814	-0.57373	-0.59706	-0.53437	-0.52426	-0.51878	-0.5835	-0.52609	-0.60362	-0.58409	-0.59864	-0.55715	5,78621*
1.8225	-0.53692	-0.41324	-0.5878	-0.47421	-0.51089	-0.54105	-0.56229	-0.57454	-0.54781	-0.5333	-0.49923	-0.57455	-0.50578	-0.58856	-0.5537	-0.58538	-0.55567	5,7938*
1.82625	-0.54987	-0.41241	-0.58415	-0.47627	-0.49888	-0.54379	-0.53171	-0.58417	-0.52804	-0.4945	-0.51023	-0.54025	-0.49561	-0.58696	-0.56023	-0.56988	-0.52949	5,80276*
1.83	-0.5707	-0.416	-0.62757	-0.48985	-0.52273	-0.57159	-0.54248	-0.58789	-0.53708	-0.53549	-0.52569	-0.5749	-0.55319	-0.56767	-0.57161	-0.59363	-0.57275	5,78342*
1.83375	-0.54592	-0.41598	-0.57913	-0.4649	-0.50599	-0.53766	-0.53675	-0.55546	-0.52625	-0.5389	-0.47858	-0.5537	-0.51171	-0.56781	-0.50297	-0.55541	-0.56364	5,80427*
1.8375	-0.56173	-0.40299	-0.593	-0.5046	-0.48754	-0.56626	-0.55161	-0.60224	-0.55275	-0.53969	-0.50956	-0.55779	-0.49597	-0.59157	-0.5585	-0.60168	-0.55823	5,78711*
1.84125	-0.54052	-0.3782	-0.56156	-0.46741	-0.48114	-0.49891	-0.51215	-0.53674	-0.49525	-0.47125	-0.46817	-0.54102	-0.46615	-0.55311	-0.53593	-0.54088	-0.51444	5,82231*
1.845	-0.55034	-0.35307	-0.5651	-0.48018	-0.50945	-0.53253	-0.54115	-0.54411	-0.53073	-0.52126	-0.50414	-0.55045	-0.47619	-0.59993	-0.55449	-0.55279	-0.56957	5,80733*
1.84875	-0.57951	-0.41211	-0.58482	-0.47032	-0.52027	-0.53385	-0.53875	-0.59015	-0.53687	-0.55099	-0.51139	-0.57763	-0.50041	-0.54266	-0.54238	-0.58941	-0.57035	5,79589*
1.8525	-0.5722	-0.37124	-0.57862	-0.46778	-0.4906	-0.52806	-0.51804	-0.54114	-0.52337	-0.52411	-0.47239	-0.55071	-0.52433	-0.5593	-0.52139	-0.54274	-0.56451	5,80917*
1.85625	-0.57906	-0.40363	-0.60319	-0.5023	-0.50778	-0.5491	-0.54188	-0.59843	-0.54022	-0.55592	-0.52505	-0.57223	-0.51883	-0.60067	-0.5917	-0.58108	-0.57436	5,78476*
1.86	-0.53474	-0.40393	-0.56307	-0.47622	-0.5091	-0.5167	-0.55769	-0.57976	-0.50139	-0.54945	-0.51027	-0.54896	-0.48376	-0.57245	-0.53603	-0.56562	-0.52423	5,80671*
1.86375	-0.52239	-0.3603	-0.58082	-0.4529	-0.47808	-0.52048	-0.48978	-0.58361	-0.524	-0.48995	-0.48935	-0.55398	-0.46806	-0.57298	-0.52048	-0.53941	-0.51497	5,81645*
1.8675	-0.52875	-0.40894	-0.57353	-0.47574	-0.52288	-0.51356	-0.54489	-0.58003	-0.50776	-0.50996	-0.47726	-0.51042	-0.51403	-0.57092	-0.53861	-0.56394	-0.52756	5,8053*
1.87125	-0.5201	-0.39047	-0.59658	-0.47929	-0.48906	-0.5449	-0.49252	-0.56894	-0.5346	-0.50859	-0.51707	-0.54334	-0.49353	-0.56415	-0.53081	-0.55604	-0.56562	5,80179*
1.875	-0.52431	-0.40177	-0.58319	-0.49076	-0.48092	-0.5501	-0.56255	-0.57992	-0.53243	-0.50822	-0.49117	-0.56837	-0.50548	-0.57879	-0.5455	-0.56943	-0.55759	5,79947*
1.87875	-0.56266	-0.41754	-0.59508	-0.51868	-0.49206	-0.55042	-0.57098	-0.58487	-0.55243	-0.50258	-0.50692	-0.5681	-0.50596	-0.56675	-0.55522	-0.56351	-0.54282	5,78761*
1.8825	-0.57725	-0.37826	-0.56766	-0.466	-0.52221	-0.52054	-0.54054	-0.57433	-0.51921	-0.53592	-0.49438	-0.54132	-0.50728	-0.56127	-0.56617	-0.55463	-0.56402	5,79549*
1.88625	-0.54542	-0.41829	-0.57	-0.48084	-0.47242	-0.53079	-0.52561	-0.60785	-0.53147	-0.48863	-0.49271	-0.56344	-0.48211	-0.57327	-0.52908	-0.53846	-0.52962	5,79884*
1.89	-0.57052	-0.39231	-0.58065	-0.46434	-0.50489	-0.52749	-0.51563	-0.55893	-0.48806	-0.49954	-0.48436	-0.52601	-0.50822	-0.57872	-0.50957	-0.54598	-0.54246	5,80039*
1.89375	-0.54256	-0.3955	-0.56886	-0.45344	-0.48391	-0.53258	-0.53654	-0.57	-0.52855	-0.50471	-0.49183	-0.56935	-0.4839	-0.55223	-0.53698	-0.54855	-0.5248	5,79791*
1.8975	-0.4987	-0.38032	-0.56739	-0.45755	-0.45811	-0.54373	-0.5073	-0.55507	-0.52076	-0.50101	-0.47567	-0.51822	-0.46881	-0.5683	-0.53473	-0.53657	-0.53014	5,80543*
1.90125	-0.53809	-0.38949	-0.56654	-0.47805	-0.49981	-0.53769	-0.55266	-0.55402	-0.52758	-0.52073	-0.47925	-0.55489	-0.49643	-0.57598	-0.52824	-0.56956	-0.56274	5,79303*
1.905	-0.53874	-0.40385	-0.56444	-0.4674	-0.51655	-0.53717	-0.52237	-0.56281	-0.52291	-0.51361	-0.484	-0.56267	-0.48939	-0.56402	-0.54649	-0.55472	-0.55075	5,79592*
1.90875	-0.55449	-0.39594	-0.55273	-0.47796	-0.48383	-0.51588	-0.54075	-0.57246	-0.54289	-0.53283	-0.46441	-0.54139	-0.48873	-0.58148	-0.52827	-0.54818	-0.52135	5,79077*
1.9125	-0.55672	-0.37757	-0.5856	-0.46747	-0.49184	-0.53996	-0.52358	-0.57119	-0.52779	-0.49852	-0.48845	-0.57129	-0.49742	-0.55087	-0.53911	-0.57559	-0.55363	5,78883*
1.91625	-0.526	-0.38442	-0.55568	-0.448	-0.48575	-0.53237	-0.53062	-0.52779	-0.48885	-0.50232	-0.45084	-0.54892	-0.50351	-0.54251	-0.55137	-0.52331	-0.5432	5,80453*
1.92	-0.53371	-0.38504	-0.57255	-0.47949	-0.48855	-0.54585	-0.54898	-0.57425	-0.51314	-0.52076	-0.47209	-0.55359	-0.47601	-0.55775	-0.54734	-0.56581	-0.51433	5,79089*
1.92375	-0.56063	-0.38199	-0.57239	-0.4819	-0.50753	-0.52932	-0.54886	-0.5601	-0.52147	-0.52203	-0.47692	-0.54606	-0.49572	-0.57156	-0.5472	-0.57214	-0.54257	5,78969*
1.9275	-0.53126	-0.3912	-0.59364	-0.46359	-0.4694	-0.50852	-0.51311	-0.55275	-0.52103	-0.49352	-0.48468	-0.55398	-0.50252	-0.57204	-0.53788	-0.54557	-0.54051	5,80313*
1.93125	-0.51975	-0.37443	-0.56028	-0.45312	-0.50999	-0.55119	-0.4874	-0.53928	-0.50882	-0.52621	-0.47091	-0.56363	-0.47452	-0.54165	-0.51688	-0.53324	-0.55965	5,80149*
1.935	-0.50954	-0.3597	-0.55049	-0.407	-0.49064	-0.50833	-0.52698	-0.53922	-0.49641	-0.49748	-0.51057	-0.54416	-0.47114	-0.53211	-0.5036	-0.55654	-0.52555	5,80979*
1.93875	-0.49786	-0.35677	-0.51691	-0.44657	-0.44487	-0.49515	-0.48505	-0.57327	-0.49937	-0.47534	-0.4505	-0.51079	-0.45512	-0.54644	-0.52874	-0.54999	-0.52347	5,811*
1.9425	-0.53036	-0.38805	-0.58184	-0.46737	-0.49468	-0.55941	-0.51645	-0.55204	-0.50583	-0.50927	-0.4523	-0.53776	-0.47032	-0.55397	-0.52138	-0.53695	-0.54689	5,80463*
1.94625	-0.53584	-0.36832	-0.57733	-0.47138	-0.47136	-0.52382	-0.5364	-0.55964	-0.51245	-0.48675	-0.50555	-0.51758	-0.47285	-0.55054	-0.51836	-0.5509	-0.52841	5,79424*
1.95	-0.5751	-0.38347	-0.54575	-0.46892	-0.47951	-0.50314	-0.50887	-0.53376	-0.50599	-0.49131	-0.45572	-0.53817	-0.47642	-0.55395	-0.50812	-0.53939	-0.55145	5,79754*
1.95375	-0.52815	-0.35806	-0.58414	-0.47993	-0.50344	-0.54699	-0.52397	-0.52888	-0.48736	-0.48762	-0.47504	-0.54441	-0.48784	-0.54139	-0.53465	-0.53799	-0.52665	5,79885*
1.9575	-0.54527	-0.39365	-0.56757	-0.43463	-0.49556	-0.53006	-0.53061	-0.54711	-0.51849	-0.4785	-0.46029	-0.53667	-0.43875	-0.53942	-0.53984	-0.52023	-0.5227	5,80294*
1.96125	-0.56698	-0.39538	-0.57966	-0.45321	-0.47285	-0.51186	-0.5112	-0.54737	-0.49806	-0.49586	-0.4687	-0.5332	-0.47389	-0.57468	-0.52971	-0.5317	-0.52506	5,79032*
1.965	-0.52563	-0.36638	-0.56081	-0.43472	-0.46761	-0.49504	-0.526	-0.57998	-0.51238	-0.51085	-0.42949	-0.51015	-0.45328	-0.5631	-0.51334	-0.54385	-0.51196	5,80515*
1.96875	-0.51863	-0.37724	-0.51759	-0.45235	-0.4793	-0.5019	-0.49656	-0.52561	-0.46708	-0.49091	-0.45185	-0.5036	-0.46737	-0.52078	-0.51646	-0.52277	-0.52603	5,81202*
1.9725	-0.54763	-0.37155	-0.55348	-0.45648	-0.49316	-0.52015	-0.51721	-0.53477	-0.52208	-0.5096	-0.48009	-0.52275	-0.49875	-0.53657	-0.50584	-0.51846	-0.52783	5,79736*
1.97625	-0.52366	-0.35272	-0.53332	-0.42761	-0.49656	-0.53185	-0.51184	-0.55833	-0.49966	-0.48874	-0.47412	-0.52382	-0.46982	-0.55111	-0.48616	-0.53235	-0.51205	5,79813*
1.98	-0.52871	-0.36495	-0.56357	-0.44172	-0.48355	-0.49723	-0.48838	-0.58139	-0.48717	-0.48825	-0.47223	-0.52823	-0.46601	-0.53028	-0.50509	-0.54217	-0.52859	5,80464*
1.98375	-0.52978	-0.36578	-0.56402	-0.46178	-0.45782	-0.49973	-0.52087	-0.52361	-0.49185	-0.5	-0.48519	-0.49453	-0.48464	-0.55546	-0.50773	-0.5554	-0.50775	5,80491*
1.9875	-0.52948	-0.33139	-0.52831	-0.46204	-0.46156	-0.53112	-0.46435	-0.53896	-0.49541	-0.47103	-0.46391	-0.51919	-0.4737	-0.53164	-0.51319	-0.51179	-0.5033	5,80033*
1.99125	-0.53765	-0.4241	-0.59201	-0.47538	-0.47004	-0.5085	-0.53794	-0.59071	-0.51818	-0.49856	-0.5037	-0.56788	-0.49333	-0.57738	-0.51722	-0.56391	-0.55682	5,77884*
1.995	-0.55066	-0.39602	-0.52951	-0.45837	-0.49855	-0.48874	-0.51511	-0.53832	-0.48757	-0.48754	-0.46208	-0.53203	-0.47666	-0.53095	-0.51506	-0.54797	-0.53747	5,79495*
1.99875	-0.53377	-0.39149	-0.58056	-0.44904	-0.46462	-0.5022	-0.54227	-0.52643	-0.50051	-0.49913	-0.47678	-0.57096	-0.47478	-0.55078	-0.5135	-0.54603	-0.52656	5,78568*
2.0025	-0.54689	-0.37612	-0.55351	-0.44353	-0.45557	-0.5081	-0.53371	-0.55999	-0.46813	-0.48876	-0.48497	-0.5782	-0.47675	-0.54857	-0.52766	-0.55802	-0.53426	5,78804*
2.00625	-0.53744	-0.38832	-0.54331	-0.44741	-0.46383	-0.51681	-0.49964	-0.52701	-0.52256	-0.48514	-0.42352	-0.51727	-0.46063	-0.53913	-0.5378	-0.5131	-0.50854	5,80049*
2.01	-0.51472	-0.36315	-0.53843	-0.43179	-0.46837	-0.49432	-0.52378	-0.53935	-0.52118	-0.47174	-0.46444	-0.52043	-0.46335	-0.54865	-0.49691	-0.52875	-0.52368	5,79697*
2.01375	-0.51611	-0.35147	-0.55169	-0.46441	-0.45752	-0.48605	-0.49923	-0.52688	-0.52209	-0.4961	-0.41786	-0.53799	-0.45329	-0.57657	-0.51733	-0.51995	-0.55592	5,80273*
2.0175	-0.53843	-0.35212	-0.54776	-0.43255	-0.45445	-0.48844	-0.50463	-0.55259	-0.49162	-0.49041	-0.43436	-0.534	-0.49006	-0.50834	-0.49199	-0.49545	-0.51671	5,80292*
2.02125	-0.55246	-0.34232	-0.50669	-0.44162	-0.43145	-0.48909	-0.50539	-0.54375	-0.49202	-0.47782	-0.45196	-0.49069	-0.46317	-0.53436	-0.51807	-0.52768	-0.49819	5,80204*
2.025	-0.52716	-0.35909	-0.55829	-0.45562	-0.46097	-0.55055	-0.49404	-0.54297	-0.50681	-0.49599	-0.45324	-0.50725	-0.46245	-0.51884	-0.5164	-0.53867	-0.48419	5,8023*
2.02875	-0.54552	-0.3687	-0.56295	-0.4394	-0.46569	-0.48932	-0.52755	-0.54365	-0.50212	-0.47926	-0.43852	-0.51941	-0.47701	-0.53664	-0.5024	-0.52388	-0.49839	5,79635*
2.0325	-0.51379	-0.35978	-0.57002	-0.44571	-0.46512	-0.50888	-0.48853	-0.50274	-0.48668	-0.46276	-0.43833	-0.52468	-0.45802	-0.52799	-0.50976	-0.55282	-0.49797	5,80674*
2.03625	-0.53241	-0.3549	-0.55764	-0.40051	-0.47202	-0.53371	-0.51866	-0.55178	-0.51727	-0.46657	-0.47316	-0.50917	-0.47612	-0.54063	-0.52583	-0.52456	-0.53658	5,79592*
2.04	-0.50941	-0.39349	-0.52857	-0.44509	-0.46255	-0.53191	-0.50488	-0.51493	-0.51348	-0.46359	-0.45494	-0.51862	-0.46935	-0.52113	-0.53875	-0.53134	-0.5267	5,79632*
2.04375	-0.49713	-0.35118	-0.52176	-0.39899	-0.46226	-0.48037	-0.49227	-0.52766	-0.49474	-0.45707	-0.44032	-0.49122	-0.44832	-0.52815	-0.51489	-0.53635	-0.51409	5,81092*
2.0475	-0.53929	-0.37593	-0.53573	-0.41271	-0.44097	-0.53753	-0.49088	-0.53004	-0.48175	-0.48341	-0.46789	-0.52129	-0.49477	-0.55011	-0.51271	-0.52763	-0.52237	5,79659*
2.05125	-0.52533	-0.34056	-0.53795	-0.43365	-0.45269	-0.50208	-0.48777	-0.5357	-0.49092	-0.46846	-0.44236	-0.51638	-0.46066	-0.54112	-0.50405	-0.51131	-0.47793	5,79937*
2.055	-0.50803	-0.33889	-0.53633	-0.4305	-0.4703	-0.51178	-0.50936	-0.53307	-0.48947	-0.49214	-0.4709	-0.51112	-0.44094	-0.51616	-0.51391	-0.52892	-0.49286	5,79846*
2.05875	-0.53096	-0.39208	-0.51003	-0.434	-0.44407	-0.51585	-0.49515	-0.52921	-0.50854	-0.48629	-0.44198	-0.5042	-0.43005	-0.547	-0.52845	-0.53255	-0.49464	5,7996*
2.0625	-0.51682	-0.34222	-0.54195	-0.41651	-0.46241	-0.50624	-0.47836	-0.52362	-0.4747	-0.45501	-0.43976	-0.50777	-0.45914	-0.51986	-0.53725	-0.51732	-0.47758	5,80158*
2.06625	-0.52402	-0.36683	-0.56425	-0.42753	-0.48391	-0.48704	-0.52213	-0.53324	-0.48661	-0.47227	-0.44165	-0.50951	-0.44341	-0.53084	-0.48967	-0.53592	-0.49387	5,79974*
2.07	-0.4815	-0.34388	-0.4842	-0.42973	-0.43552	-0.46347	-0.47304	-0.54656	-0.46815	-0.46739	-0.44654	-0.50041	-0.44053	-0.53264	-0.4692	-0.49918	-0.50518	5,81273*
2.07375	-0.4971	-0.34445	-0.53571	-0.42727	-0.47985	-0.49593	-0.50329	-0.52766	-0.49501	-0.47412	-0.446	-0.49181	-0.49276	-0.54004	-0.51544	-0.51518	-0.49617	5,79424*
2.0775	-0.5084	-0.37039	-0.5532	-0.43528	-0.48046	-0.51376	-0.51828	-0.54022	-0.48553	-0.47872	-0.44429	-0.5169	-0.47734	-0.53646	-0.50989	-0.5345	-0.53089	5,78862*
2.08125	-0.48272	-0.32947	-0.52644	-0.43818	-0.47978	-0.50876	-0.49898	-0.56229	-0.47992	-0.49108	-0.46051	-0.52236	-0.43665	-0.52506	-0.4825	-0.52854	-0.49023	5,7992*
2.085	-0.50528	-0.35538	-0.5276	-0.39873	-0.44444	-0.48925	-0.4701	-0.53712	-0.47348	-0.47327	-0.44436	-0.53684	-0.45821	-0.51306	-0.51714	-0.50822	-0.50031	5,8022*
2.08875	-0.50164	-0.35049	-0.54592	-0.41158	-0.4434	-0.4847	-0.47555	-0.51483	-0.49462	-0.48304	-0.47602	-0.54078	-0.42612	-0.51709	-0.50366	-0.49594	-0.50373	5,7969*
2.0925	-0.4766	-0.32927	-0.48454	-0.39389	-0.44729	-0.469	-0.48507	-0.52976	-0.49109	-0.4527	-0.42033	-0.4966	-0.47163	-0.5071	-0.47398	-0.50197	-0.4726	5,80659*
2.09625	-0.48608	-0.34707	-0.50859	-0.41996	-0.43334	-0.46495	-0.48886	-0.51658	-0.48884	-0.47218	-0.44504	-0.52778	-0.45791	-0.52967	-0.52695	-0.49146	-0.51177	5,80286*
2.1	-0.51219	-0.37292	-0.54749	-0.41013	-0.46732	-0.5049	-0.48345	-0.54405	-0.47929	-0.48499	-0.46984	-0.47772	-0.47265	-0.53291	-0.50776	-0.50058	-0.51553	5,79185*
2.10375	-0.51063	-0.37887	-0.56742	-0.43097	-0.44338	-0.47726	-0.48671	-0.5382	-0.46377	-0.44967	-0.4203	-0.53615	-0.46077	-0.51326	-0.47464	-0.50861	-0.52034	5,79686*
2.1075	-0.52918	-0.38472	-0.53984	-0.43818	-0.45332	-0.5071	-0.48798	-0.50853	-0.49924	-0.46984	-0.40783	-0.51728	-0.48236	-0.51866	-0.50556	-0.52517	-0.49278	5,78988*
2.11125	-0.48439	-0.33109	-0.53159	-0.40461	-0.44043	-0.47378	-0.47969	-0.52961	-0.49168	-0.45921	-0.45854	-0.46646	-0.44136	-0.50067	-0.49723	-0.49729	-0.49015	5,80896*
2.115	-0.46977	-0.35578	-0.53369	-0.42629	-0.44203	-0.4656	-0.46753	-0.5192	-0.45591	-0.44255	-0.42347	-0.4913	-0.43092	-0.48209	-0.48321	-0.48105	-0.49528	5,80777*
2.11875	-0.50211	-0.35597	-0.51391	-0.40384	-0.47079	-0.46435	-0.47725	-0.51187	-0.49081	-0.44304	-0.42507	-0.50855	-0.46145	-0.50309	-0.50406	-0.49482	-0.47854	5,79943*
2.1225	-0.5184	-0.35254	-0.51668	-0.44155	-0.44882	-0.48016	-0.47863	-0.51803	-0.46976	-0.43933	-0.4524	-0.48229	-0.44436	-0.52967	-0.47994	-0.4764	-0.45884	5,80576*
2.12625	-0.49574	-0.37059	-0.55321	-0.45038	-0.45031	-0.489	-0.50911	-0.55244	-0.49496	-0.47429	-0.43606	-0.52634	-0.46334	-0.53779	-0.50804	-0.53139	-0.52513	5,7811*
2.13	-0.49495	-0.34687	-0.55826	-0.45034	-0.4701	-0.5037	-0.48788	-0.55164	-0.45999	-0.48485	-0.44033	-0.51092	-0.42758	-0.52778	-0.45328	-0.52748	-0.51309	5,7921*
2.13375	-0.50846	-0.35159	-0.56152	-0.42974	-0.47078	-0.48349	-0.47268	-0.51703	-0.46993	-0.46382	-0.46248	-0.51241	-0.48109	-0.52064	-0.51553	-0.51179	-0.51302	5,78448*
2.1375	-0.50418	-0.34802	-0.50757	-0.44047	-0.45637	-0.46847	-0.49154	-0.51632	-0.47584	-0.46385	-0.43752	-0.51995	-0.46619	-0.52759	-0.48748	-0.50911	-0.48161	5,79686*
2.14125	-0.47708	-0.32166	-0.53064	-0.41677	-0.41749	-0.47207	-0.47415	-0.50859	-0.47229	-0.45384	-0.44795	-0.50551	-0.45454	-0.5327	-0.47695	-0.51719	-0.50243	5,80092*
2.145	-0.50611	-0.36026	-0.54707	-0.42578	-0.44445	-0.50326	-0.46246	-0.48529	-0.4845	-0.4651	-0.42708	-0.46686	-0.44726	-0.52637	-0.49337	-0.53121	-0.51222	5,79101*
2.14875	-0.49512	-0.32116	-0.48497	-0.41059	-0.45256	-0.48581	-0.46536	-0.49556	-0.4738	-0.44381	-0.45109	-0.50048	-0.4199	-0.49785	-0.49311	-0.4867	-0.4836	5,80309*
2.1525	-0.52244	-0.3385	-0.5079	-0.39195	-0.45189	-0.44708	-0.47504	-0.51416	-0.49111	-0.44417	-0.40643	-0.48945	-0.43866	-0.50022	-0.45406	-0.51081	-0.50549	5,80795*
2.15625	-0.48168	-0.34707	-0.50522	-0.4121	-0.43862	-0.45132	-0.4557	-0.51903	-0.4392	-0.43447	-0.43472	-0.47367	-0.42506	-0.47107	-0.48569	-0.48182	-0.4779	5,80761*
2.16	-0.46368	-0.32358	-0.51398	-0.40361	-0.43268	-0.46251	-0.46637	-0.51951	-0.47104	-0.40886	-0.42391	-0.48662	-0.42842	-0.52433	-0.48894	-0.48909	-0.48769	5,8086*
2.16375	-0.48923	-0.33674	-0.50875	-0.40126	-0.42382	-0.48035	-0.47051	-0.51883	-0.49694	-0.43373	-0.43909	-0.47109	-0.46342	-0.48525	-0.49419	-0.48353	-0.47781	5,80147*
2.1675	-0.5082	-0.32665	-0.55548	-0.42311	-0.45432	-0.44432	-0.46543	-0.52571	-0.46635	-0.45535	-0.43532	-0.50741	-0.44152	-0.53858	-0.50712	-0.5169	-0.49781	5,78815*
2.17125	-0.47929	-0.32754	-0.49966	-0.40335	-0.41138	-0.45494	-0.46506	-0.50117	-0.46607	-0.43783	-0.41044	-0.4984	-0.42521	-0.48451	-0.46472	-0.49508	-0.49036	5,81212*
2.175	-0.47731	-0.31051	-0.52168	-0.3914	-0.42212	-0.46081	-0.46075	-0.50861	-0.48346	-0.42402	-0.3855	-0.49753	-0.42299	-0.48818	-0.46535	-0.48464	-0.46287	5,81009*
2.17875	-0.50509	-0.37313	-0.49093	-0.41274	-0.43596	-0.4458	-0.46298	-0.5018	-0.48806	-0.4898	-0.44495	-0.49037	-0.4519	-0.53907	-0.4629	-0.51919	-0.51152	5,79101*
2.1825	-0.52432	-0.34105	-0.51369	-0.39217	-0.46645	-0.47033	-0.4673	-0.52737	-0.45124	-0.47619	-0.44366	-0.5004	-0.45743	-0.51509	-0.4787	-0.52342	-0.46822	5,79383*
2.18625	-0.50674	-0.3349	-0.48424	-0.40555	-0.42513	-0.45954	-0.45515	-0.48099	-0.48792	-0.44798	-0.43102	-0.52104	-0.44671	-0.52112	-0.48778	-0.47445	-0.47016	5,8032*
2.19	-0.49595	-0.33121	-0.55211	-0.41252	-0.39976	-0.46637	-0.46068	-0.51129	-0.49186	-0.45447	-0.42998	-0.47189	-0.4458	-0.53556	-0.48606	-0.48758	-0.48816	5,796*
2.19375	-0.49122	-0.33112	-0.5205	-0.41091	-0.43224	-0.48002	-0.48035	-0.50289	-0.46245	-0.48635	-0.43809	-0.55332	-0.44039	-0.51615	-0.49354	-0.52821	-0.50662	5,7838*
2.1975	-0.47244	-0.32205	-0.51953	-0.40164	-0.41909	-0.46415	-0.44478	-0.52693	-0.46449	-0.41354	-0.42205	-0.48949	-0.44152	-0.5045	-0.46576	-0.50111	-0.46141	5,80472*
2.20125	-0.45129	-0.31529	-0.50143	-0.41854	-0.42344	-0.48449	-0.46773	-0.49517	-0.43059	-0.43287	-0.41992	-0.46852	-0.4043	-0.50107	-0.44734	-0.49535	-0.48976	5,80778*
2.205	-0.47581	-0.30498	-0.52015	-0.39767	-0.43532	-0.47617	-0.48619	-0.51549	-0.44914	-0.44637	-0.43251	-0.48828	-0.428	-0.52291	-0.48123	-0.4919	-0.4736	5,79526*
2.20875	-0.47542	-0.32307	-0.5236	-0.38808	-0.46781	-0.49302	-0.47684	-0.51291	-0.47353	-0.40034	-0.4023	-0.50828	-0.42101	-0.50798	-0.45048	-0.50221	-0.46497	5,80111*
2.2125	-0.45855	-0.32956	-0.49773	-0.40745	-0.38561	-0.47881	-0.45026	-0.50831	-0.45423	-0.46204	-0.40323	-0.47546	-0.43673	-0.49319	-0.44648	-0.47263	-0.46224	5,80886*
2.21625	-0.4922	-0.32369	-0.50278	-0.40592	-0.44008	-0.46012	-0.48432	-0.48469	-0.46733	-0.46805	-0.41884	-0.49166	-0.42674	-0.50452	-0.47064	-0.49562	-0.48018	5,80019*
2.22	-0.48169	-0.31038	-0.49885	-0.37708	-0.41005	-0.46162	-0.4442	-0.50047	-0.45046	-0.41055	-0.42922	-0.47449	-0.4234	-0.45517	-0.47058	-0.47704	-0.4631	5,80977*
2.22375	-0.50304	-0.35704	-0.52458	-0.39755	-0.43542	-0.46198	-0.46191	-0.50292	-0.4311	-0.46122	-0.42103	-0.47966	-0.45092	-0.49098	-0.50291	-0.48585	-0.45618	5,79866*
2.2275	-0.47804	-0.31439	-0.50604	-0.41519	-0.4513	-0.50265	-0.44767	-0.51222	-0.4688	-0.44349	-0.41691	-0.49834	-0.40948	-0.49034	-0.47392	-0.48565	-0.44761	5,79256*
2.23125	-0.47371	-0.31375	-0.51056	-0.38428	-0.42594	-0.4621	-0.46036	-0.51227	-0.4395	-0.43534	-0.3914	-0.44312	-0.40314	-0.47612	-0.45745	-0.48889	-0.46772	5,80556*
2.235	-0.46129	-0.31804	-0.49733	-0.36946	-0.44161	-0.47062	-0.41344	-0.48803	-0.46568	-0.43092	-0.383	-0.45842	-0.40553	-0.50983	-0.47186	-0.46963	-0.45442	5,80887*
2.23875	-0.48617	-0.33505	-0.51414	-0.41638	-0.45043	-0.47662	-0.45991	-0.47112	-0.46473	-0.45131	-0.44415	-0.46568	-0.45527	-0.49828	-0.46207	-0.47041	-0.48778	5,79156*
2.2425	-0.4774	-0.34838	-0.53215	-0.38399	-0.39706	-0.446	-0.44578	-0.48933	-0.45911	-0.41027	-0.42542	-0.48647	-0.45558	-0.50097	-0.47764	-0.49698	-0.46405	5,79879*
2.24625	-0.47298	-0.30442	-0.51804	-0.3664	-0.41106	-0.45226	-0.44856	-0.4941	-0.43258	-0.47334	-0.42019	-0.47721	-0.43248	-0.4997	-0.47141	-0.51067	-0.47141	5,79721*
2.25	-0.45405	-0.30238	-0.47474	-0.39623	-0.36976	-0.48023	-0.45278	-0.50079	-0.40781	-0.42454	-0.39954	-0.4333	-0.40196	-0.46698	-0.45367	-0.4593	-0.4729	5,81362*
2.25375	-0.47514	-0.30709	-0.49872	-0.39621	-0.41165	-0.48658	-0.45056	-0.48982	-0.42657	-0.4292	-0.43025	-0.5053	-0.447	-0.49046	-0.45957	-0.48851	-0.47136	5,80432*
2.2575	-0.48173	-0.35275	-0.49533	-0.38296	-0.43713	-0.48259	-0.45435	-0.50044	-0.45719	-0.43669	-0.42549	-0.49738	-0.42307	-0.51327	-0.45889	-0.49849	-0.46013	5,79561*
2.26125	-0.475	-0.32903	-0.49832	-0.38268	-0.39966	-0.44278	-0.45861	-0.46859	-0.46405	-0.44517	-0.43159	-0.47978	-0.43215	-0.49404	-0.44287	-0.48239	-0.44554	5,8049*
2.265	-0.45508	-0.32847	-0.4737	-0.39549	-0.39436	-0.43093	-0.44276	-0.45701	-0.42832	-0.38824	-0.3993	-0.46882	-0.42153	-0.46327	-0.43982	-0.4831	-0.43759	5,81161*
2.26875	-0.50329	-0.31887	-0.47257	-0.4214	-0.38007	-0.44824	-0.44546	-0.47084	-0.45324	-0.43021	-0.39531	-0.43546	-0.39867	-0.46552	-0.45328	-0.48073	-0.45713	5,8072*
2.2725	-0.46787	-0.31532	-0.49324	-0.3878	-0.41507	-0.45455	-0.46257	-0.45599	-0.45849	-0.43729	-0.39957	-0.46503	-0.39439	-0.47037	-0.48074	-0.49055	-0.46923	5,80281*
2.27625	-0.47439	-0.29341	-0.5059	-0.39366	-0.4444	-0.4414	-0.43878	-0.50172	-0.43051	-0.43142	-0.4143	-0.46109	-0.44229	-0.4902	-0.4715	-0.50459	-0.49981	5,79612*
2.28	-0.46449	-0.33647	-0.51222	-0.38409	-0.42499	-0.49639	-0.43927	-0.50729	-0.42945	-0.43274	-0.41414	-0.46999	-0.42802	-0.50719	-0.43548	-0.47884	-0.44779	5,79446*
2.28375	-0.48247	-0.29995	-0.4877	-0.42742	-0.42473	-0.44528	-0.45569	-0.50545	-0.4398	-0.41847	-0.39724	-0.46967	-0.42138	-0.48769	-0.46438	-0.48593	-0.47054	5,80435*
2.2875	-0.49379	-0.31364	-0.5013	-0.39839	-0.3935	-0.42911	-0.42974	-0.46121	-0.45775	-0.42378	-0.40721	-0.47462	-0.41652	-0.49101	-0.45133	-0.4722	-0.47857	5,80451*
2.29125	-0.47023	-0.32918	-0.50835	-0.38189	-0.41927	-0.4525	-0.41622	-0.49316	-0.4735	-0.43131	-0.39316	-0.43976	-0.39375	-0.48204	-0.44489	-0.47721	-0.46419	5,7996*
2.295	-0.44165	-0.30778	-0.47681	-0.39197	-0.40871	-0.43205	-0.45411	-0.49412	-0.43574	-0.43718	-0.41992	-0.47201	-0.43161	-0.48698	-0.4632	-0.47279	-0.45955	5,79838*
2.29875	-0.45978	-0.28275	-0.49936	-0.36302	-0.42844	-0.42794	-0.41821	-0.4712	-0.42352	-0.41811	-0.40348	-0.42618	-0.40578	-0.47946	-0.44867	-0.44403	-0.45958	5,82005*
2.3025	-0.44577	-0.30618	-0.51124	-0.38949	-0.38827	-0.44595	-0.44051	-0.49538	-0.43134	-0.42036	-0.40859	-0.46465	-0.40846	-0.47725	-0.45248	-0.48962	-0.489	5,79264*
2.30625	-0.47161	-0.31296	-0.49074	-0.37587	-0.42471	-0.45338	-0.41281	-0.48935	-0.42083	-0.44088	-0.40461	-0.46891	-0.39902	-0.48997	-0.44683	-0.49093	-0.48947	5,80023*
2.31	-0.48917	-0.32067	-0.53169	-0.36529	-0.44919	-0.46748	-0.46025	-0.52201	-0.48322	-0.43277	-0.3969	-0.4875	-0.43392	-0.48777	-0.49361	-0.47951	-0.48674	5,78358*
2.31375	-0.46847	-0.31157	-0.48266	-0.36906	-0.39984	-0.458	-0.45893	-0.48968	-0.4355	-0.42363	-0.3957	-0.44422	-0.41327	-0.49196	-0.46634	-0.48129	-0.46393	5,79849*
2.3175	-0.46512	-0.29725	-0.45539	-0.38186	-0.39941	-0.44648	-0.41398	-0.49837	-0.44478	-0.43727	-0.39687	-0.45495	-0.43394	-0.47185	-0.44228	-0.47808	-0.4282	5,7994*
2.32125	-0.47049	-0.30444	-0.46199	-0.41812	-0.44122	-0.46426	-0.47275	-0.48762	-0.43868	-0.42976	-0.39797	-0.47676	-0.39468	-0.48105	-0.43063	-0.49455	-0.42141	5,79778*
2.325	-0.43097	-0.31456	-0.48266	-0.3852	-0.43591	-0.46129	-0.45756	-0.50715	-0.45413	-0.4279	-0.44806	-0.47984	-0.42054	-0.46343	-0.45738	-0.4507	-0.47338	5,79564*
2.32875	-0.46577	-0.30607	-0.47949	-0.39009	-0.40642	-0.42408	-0.44642	-0.51745	-0.42666	-0.4008	-0.3987	-0.47133	-0.4117	-0.46749	-0.41542	-0.45389	-0.42804	5,80708*
2.3325	-0.46761	-0.30297	-0.49576	-0.38703	-0.40392	-0.44301	-0.46124	-0.48753	-0.43589	-0.41504	-0.41561	-0.43742	-0.39378	-0.46882	-0.45192	-0.4734	-0.47573	5,79961*
2.33625	-0.46388	-0.27625	-0.47754	-0.36418	-0.37352	-0.42808	-0.44703	-0.48242	-0.44547	-0.41696	-0.38454	-0.44202	-0.4238	-0.48391	-0.42722	-0.46406	-0.4511	5,80539*
2.34	-0.47676	-0.34388	-0.49202	-0.36695	-0.4302	-0.41296	-0.45576	-0.46896	-0.43678	-0.42024	-0.35973	-0.4665	-0.40795	-0.48854	-0.4587	-0.48355	-0.48509	5,79592*
2.34375	-0.44168	-0.30833	-0.48827	-0.36947	-0.43016	-0.4567	-0.43109	-0.46736	-0.43422	-0.39694	-0.37697	-0.47253	-0.39627	-0.47598	-0.4503	-0.44542	-0.46929	5,80053*
2.3475	-0.46417	-0.32389	-0.49673	-0.39414	-0.37965	-0.44265	-0.44548	-0.49924	-0.41892	-0.42808	-0.38783	-0.44968	-0.39811	-0.45863	-0.43917	-0.50713	-0.44862	5,79912*
2.35125	-0.46218	-0.2952	-0.50661	-0.36795	-0.40816	-0.43421	-0.42153	-0.49326	-0.43418	-0.4264	-0.39222	-0.46653	-0.39923	-0.47051	-0.44125	-0.47956	-0.44344	5,79293*
2.355	-0.46659	-0.28447	-0.48382	-0.37522	-0.42114	-0.45606	-0.41854	-0.46461	-0.42293	-0.40905	-0.39962	-0.43296	-0.41327	-0.43314	-0.45602	-0.43967	-0.48982	5,80853*
2.35875	-0.45704	-0.31169	-0.48289	-0.36661	-0.3987	-0.44656	-0.44987	-0.4768	-0.44025	-0.41093	-0.39854	-0.45328	-0.42791	-0.48001	-0.42424	-0.453	-0.44816	5,80273*
2.3625	-0.43714	-0.31401	-0.47464	-0.39003	-0.39485	-0.44676	-0.44975	-0.45703	-0.42953	-0.44134	-0.40034	-0.45169	-0.42293	-0.47938	-0.46865	-0.46735	-0.44991	5,79533*
2.36625	-0.44017	-0.30272	-0.47953	-0.34947	-0.3634	-0.40319	-0.43949	-0.47947	-0.39828	-0.4175	-0.36359	-0.44238	-0.39215	-0.45041	-0.43714	-0.43154	-0.41779	5,81719*
2.37	-0.47874	-0.29393	-0.48767	-0.40167	-0.39424	-0.44027	-0.42265	-0.49081	-0.43636	-0.4468	-0.41685	-0.47105	-0.42	-0.46089	-0.44668	-0.46216	-0.49841	5,7938*
2.37375	-0.47082	-0.28885	-0.48924	-0.38017	-0.39533	-0.42398	-0.45081	-0.48424	-0.43886	-0.41324	-0.38852	-0.45486	-0.38751	-0.48273	-0.44558	-0.47571	-0.44042	5,793*
2.3775	-0.49358	-0.33078	-0.50197	-0.3778	-0.43163	-0.46396	-0.42646	-0.48061	-0.40754	-0.40427	-0.375	-0.45774	-0.38896	-0.46293	-0.42299	-0.45241	-0.47879	5,79466*
2.38125	-0.44743	-0.29966	-0.49314	-0.35768	-0.38912	-0.44124	-0.45818	-0.48853	-0.42433	-0.42028	-0.39395	-0.47184	-0.42812	-0.46787	-0.46641	-0.473	-0.45969	5,79585*
2.385	-0.47134	-0.3406	-0.46152	-0.33514	-0.40412	-0.44216	-0.43309	-0.48583	-0.45334	-0.41498	-0.41016	-0.45691	-0.39488	-0.47003	-0.4389	-0.46006	-0.45681	5,79297*
2.38875	-0.40945	-0.28379	-0.45914	-0.38397	-0.38365	-0.44494	-0.43473	-0.45254	-0.40658	-0.3951	-0.36832	-0.44082	-0.37909	-0.46037	-0.42351	-0.44901	-0.4273	5,80373*
2.3925	-0.43852	-0.2782	-0.46549	-0.36785	-0.41958	-0.41532	-0.42664	-0.45729	-0.40648	-0.40932	-0.37411	-0.47349	-0.39404	-0.43428	-0.44215	-0.45753	-0.46288	5,79866*
2.39625	-0.44693	-0.30559	-0.48609	-0.37026	-0.40322	-0.44513	-0.38629	-0.48097	-0.43095	-0.38349	-0.39049	-0.44337	-0.36884	-0.45235	-0.43441	-0.44179	-0.42615	5,80431*
2.4	-0.44642	-0.2686	-0.43829	-0.32786	-0.38372	-0.42574	-0.40264	-0.46837	-0.40214	-0.37265	-0.36888	-0.42338	-0.40648	-0.44447	-0.41961	-0.41654	-0.40138	5,81978*
2.40375	-0.48447	-0.30403	-0.4812	-0.40089	-0.40456	-0.45683	-0.45496	-0.47601	-0.41347	-0.41837	-0.39147	-0.46938	-0.40278	-0.50194	-0.4523	-0.47956	-0.49697	5,78352*
2.4075	-0.44988	-0.30211	-0.49485	-0.37938	-0.38554	-0.43554	-0.43081	-0.45758	-0.40871	-0.41325	-0.40887	-0.4402	-0.37959	-0.46365	-0.4413	-0.45137	-0.42936	5,79711*
2.41125	-0.44064	-0.2954	-0.49486	-0.37888	-0.3674	-0.45131	-0.44507	-0.45751	-0.42083	-0.38619	-0.36225	-0.45417	-0.37432	-0.47807	-0.45225	-0.43949	-0.43263	5,80037*
2.415	-0.42514	-0.31419	-0.44875	-0.37497	-0.42507	-0.46514	-0.42217	-0.46598	-0.43404	-0.41696	-0.39028	-0.42483	-0.39045	-0.4561	-0.43579	-0.44488	-0.43631	5,79508*
2.41875	-0.45416	-0.29238	-0.44684	-0.38564	-0.361	-0.40103	-0.42232	-0.48568	-0.44196	-0.38049	-0.36818	-0.43923	-0.38735	-0.45398	-0.40907	-0.44592	-0.39701	5,80616*
2.4225	-0.42387	-0.28256	-0.47831	-0.39039	-0.38074	-0.43991	-0.41318	-0.47179	-0.4047	-0.4346	-0.36869	-0.46277	-0.38641	-0.44449	-0.4421	-0.44576	-0.43724	5,80334*
2.42625	-0.43567	-0.30057	-0.47724	-0.35265	-0.37772	-0.40851	-0.45714	-0.47557	-0.433	-0.39383	-0.39043	-0.43328	-0.36349	-0.46671	-0.42638	-0.45424	-0.45174	5,80362*
2.43	-0.41868	-0.29699	-0.47066	-0.35927	-0.38525	-0.43205	-0.41738	-0.45107	-0.42545	-0.37099	-0.35154	-0.45789	-0.39585	-0.44113	-0.44091	-0.44233	-0.42707	5,79729*
2.43375	-0.43061	-0.27578	-0.45133	-0.3481	-0.39267	-0.41034	-0.43552	-0.45942	-0.42627	-0.42763	-0.36585	-0.42464	-0.37557	-0.43514	-0.44773	-0.4557	-0.4196	5,8023*
2.4375	-0.46378	-0.3187	-0.46093	-0.38448	-0.39494	-0.4559	-0.44045	-0.46747	-0.43129	-0.41405	-0.37292	-0.44957	-0.40306	-0.45778	-0.42995	-0.46162	-0.44188	5,78902*
2.44125	-0.41709	-0.24202	-0.46427	-0.37014	-0.38835	-0.40884	-0.43066	-0.45446	-0.39483	-0.35647	-0.3652	-0.43598	-0.37181	-0.44935	-0.41261	-0.43647	-0.42728	5,81044*
2.445	-0.43726	-0.2935	-0.45251	-0.3567	-0.39195	-0.40711	-0.42697	-0.46434	-0.40731	-0.37757	-0.37796	-0.45031	-0.37326	-0.4335	-0.4282	-0.46745	-0.45581	5,80221*
2.44875	-0.43193	-0.28849	-0.47052	-0.32339	-0.38779	-0.43135	-0.43637	-0.44039	-0.42668	-0.37893	-0.36775	-0.44408	-0.35937	-0.46011	-0.41415	-0.45075	-0.43636	5,80148*
2.4525	-0.44792	-0.31717	-0.47031	-0.36022	-0.38594	-0.42254	-0.40474	-0.48552	-0.42608	-0.40153	-0.38287	-0.46375	-0.37689	-0.43981	-0.43689	-0.46555	-0.41442	5,79345*
2.45625	-0.43785	-0.29344	-0.43309	-0.34984	-0.38029	-0.41605	-0.39503	-0.41588	-0.41284	-0.40381	-0.38871	-0.41255	-0.38132	-0.44658	-0.41867	-0.45514	-0.40728	5,80255*
2.46	-0.44989	-0.25765	-0.49221	-0.37508	-0.40662	-0.45299	-0.43812	-0.44317	-0.39439	-0.41416	-0.38227	-0.4585	-0.39737	-0.45365	-0.43556	-0.4749	-0.44797	5,78957*
2.46375	-0.42973	-0.2658	-0.45228	-0.31892	-0.40097	-0.39161	-0.39409	-0.44598	-0.39618	-0.39519	-0.36181	-0.43672	-0.37056	-0.45049	-0.3985	-0.4422	-0.42381	5,8061*
2.4675	-0.4456	-0.3006	-0.48874	-0.35188	-0.38744	-0.42227	-0.43844	-0.47411	-0.41722	-0.39772	-0.40365	-0.43224	-0.38255	-0.4532	-0.43173	-0.46393	-0.42464	5,78873*
2.47125	-0.45131	-0.27319	-0.43353	-0.36157	-0.37954	-0.38975	-0.42962	-0.46662	-0.41208	-0.40776	-0.35369	-0.45978	-0.3792	-0.44948	-0.43383	-0.41691	-0.41061	5,8067*
2.475	-0.42647	-0.26309	-0.44526	-0.34099	-0.38593	-0.39384	-0.40213	-0.45286	-0.41744	-0.38093	-0.37159	-0.4045	-0.40642	-0.4268	-0.3965	-0.43892	-0.43634	5,80843*
2.47875	-0.46221	-0.26546	-0.4596	-0.36285	-0.38081	-0.41148	-0.38831	-0.48366	-0.4172	-0.37913	-0.36912	-0.44371	-0.36038	-0.46662	-0.40114	-0.47328	-0.42923	5,79714*
2.4825	-0.4529	-0.30349	-0.45427	-0.37041	-0.36268	-0.43132	-0.44541	-0.45672	-0.43856	-0.37092	-0.35543	-0.43025	-0.39879	-0.44157	-0.41126	-0.43461	-0.45359	5,7958*
2.48625	-0.42637	-0.30058	-0.46249	-0.35987	-0.35183	-0.40879	-0.40754	-0.44256	-0.41001	-0.40891	-0.36115	-0.45054	-0.38542	-0.45616	-0.42563	-0.45349	-0.42083	5,80186*
2.49	-0.44599	-0.29484	-0.44617	-0.36739	-0.40089	-0.42019	-0.44128	-0.45464	-0.37713	-0.37323	-0.37505	-0.44795	-0.37852	-0.44903	-0.41763	-0.46836	-0.40463	5,79358*
2.49375	-0.43112	-0.28951	-0.48876	-0.33116	-0.39627	-0.42519	-0.44513	-0.45911	-0.41084	-0.36451	-0.37486	-0.45065	-0.40573	-0.44831	-0.42727	-0.44024	-0.46144	5,7943*
2.4975	-0.44439	-0.25833	-0.47	-0.31515	-0.35803	-0.39632	-0.42352	-0.43928	-0.40339	-0.39672	-0.36442	-0.42206	-0.39696	-0.4568	-0.38904	-0.41638	-0.42011	5,80252*
2.50125	-0.45239	-0.2729	-0.45015	-0.37244	-0.40772	-0.42743	-0.39368	-0.45708	-0.40242	-0.39989	-0.38261	-0.44253	-0.37792	-0.47557	-0.43254	-0.43763	-0.45555	5,79617*
2.505	-0.42588	-0.26277	-0.4441	-0.34706	-0.37723	-0.39772	-0.43255	-0.4346	-0.39024	-0.38725	-0.36541	-0.41669	-0.35634	-0.43198	-0.38699	-0.42724	-0.41603	5,81146*
2.50875	-0.42696	-0.25191	-0.42046	-0.3007	-0.35321	-0.36243	-0.40142	-0.4181	-0.38369	-0.38194	-0.33711	-0.41504	-0.36044	-0.45293	-0.38273	-0.4167	-0.42147	5,81812*
2.5125	-0.41584	-0.28782	-0.43842	-0.34826	-0.36641	-0.41413	-0.41479	-0.46403	-0.42252	-0.38991	-0.37969	-0.44036	-0.38784	-0.44382	-0.41795	-0.44608	-0.44461	5,79927*
2.51625	-0.43217	-0.28911	-0.46386	-0.3596	-0.37935	-0.39672	-0.4052	-0.4725	-0.40112	-0.36464	-0.35974	-0.42922	-0.37076	-0.45182	-0.42706	-0.46795	-0.4228	5,7964*
2.52	-0.41762	-0.32023	-0.4769	-0.38102	-0.36481	-0.42242	-0.4202	-0.42104	-0.41579	-0.39673	-0.40546	-0.41342	-0.38508	-0.43684	-0.41892	-0.45074	-0.41061	5,7935*
2.52375	-0.42737	-0.302	-0.44919	-0.32474	-0.37293	-0.37726	-0.38861	-0.43513	-0.38438	-0.38224	-0.35463	-0.42521	-0.37074	-0.45628	-0.4104	-0.41302	-0.42509	5,80213*
2.5275	-0.46244	-0.26223	-0.45661	-0.32102	-0.35781	-0.40678	-0.41143	-0.43116	-0.43423	-0.39044	-0.38797	-0.43884	-0.36597	-0.42856	-0.4284	-0.43859	-0.43105	5,79984*
2.53125	-0.42081	-0.27143	-0.44833	-0.36548	-0.36652	-0.40474	-0.4405	-0.43623	-0.40725	-0.41504	-0.37593	-0.44421	-0.38693	-0.46528	-0.379	-0.43149	-0.40514	5,79974*
2.535	-0.42427	-0.24968	-0.46806	-0.33327	-0.37007	-0.39285	-0.3992	-0.42561	-0.40839	-0.38452	-0.34343	-0.41808	-0.37487	-0.41424	-0.41417	-0.42363	-0.39874	5,80695*
2.53875	-0.45511	-0.27591	-0.45808	-0.37963	-0.36248	-0.40879	-0.40753	-0.4352	-0.38884	-0.38348	-0.35953	-0.40897	-0.38126	-0.4372	-0.42893	-0.41632	-0.402	5,80493*
2.5425	-0.41984	-0.29508	-0.431	-0.38713	-0.38455	-0.42032	-0.40173	-0.46207	-0.44261	-0.38622	-0.38237	-0.43188	-0.3794	-0.46119	-0.40543	-0.42165	-0.44923	5,79154*
2.54625	-0.41164	-0.27322	-0.47248	-0.31882	-0.33814	-0.41348	-0.3955	-0.45106	-0.38432	-0.37857	-0.35612	-0.42463	-0.38036	-0.43876	-0.38992	-0.42556	-0.4271	5,80147*
2.55	-0.43216	-0.25837	-0.43915	-0.34702	-0.37575	-0.41811	-0.40326	-0.46386	-0.36825	-0.37093	-0.31749	-0.4181	-0.34595	-0.41013	-0.42992	-0.41845	-0.37861	5,80871*
2.55375	-0.41427	-0.26011	-0.4503	-0.35086	-0.39523	-0.38351	-0.39914	-0.44194	-0.38514	-0.37403	-0.34864	-0.43262	-0.34672	-0.43509	-0.42549	-0.42179	-0.42386	5,80121*
2.5575	-0.42632	-0.28289	-0.44111	-0.33579	-0.3935	-0.44864	-0.42067	-0.44055	-0.40768	-0.4134	-0.36429	-0.42471	-0.38389	-0.4603	-0.41603	-0.45551	-0.4316	5,78493*
2.56125	-0.45107	-0.26271	-0.45896	-0.33891	-0.37983	-0.40707	-0.40494	-0.46033	-0.39384	-0.39987	-0.36915	-0.43493	-0.35346	-0.44043	-0.40456	-0.42179	-0.41337	5,79768*
2.565	-0.45361	-0.27394	-0.44295	-0.38298	-0.37088	-0.41557	-0.41229	-0.41486	-0.41059	-0.39828	-0.36546	-0.4071	-0.35552	-0.42999	-0.43013	-0.42336	-0.46171	5,7953*
2.56875	-0.41306	-0.26736	-0.48167	-0.36093	-0.36672	-0.39983	-0.39017	-0.48348	-0.41205	-0.39778	-0.40468	-0.40404	-0.37151	-0.42968	-0.42105	-0.45329	-0.43215	5,78328*
2.5725	-0.42233	-0.25854	-0.46135	-0.32936	-0.36357	-0.3946	-0.41171	-0.45781	-0.39954	-0.37711	-0.37567	-0.41536	-0.38459	-0.43946	-0.41397	-0.43909	-0.43435	5,79185*
2.57625	-0.41215	-0.25326	-0.43685	-0.36079	-0.33543	-0.40497	-0.375	-0.40602	-0.37283	-0.34748	-0.33814	-0.39776	-0.35511	-0.40477	-0.40751	-0.42652	-0.39797	5,81091*
2.58	-0.40536	-0.24751	-0.43093	-0.33374	-0.36162	-0.37495	-0.37911	-0.44529	-0.38839	-0.39181	-0.3378	-0.39816	-0.3572	-0.45367	-0.39906	-0.39758	-0.41958	5,8027*
2.58375	-0.4249	-0.24613	-0.43271	-0.31701	-0.36704	-0.41368	-0.3875	-0.42717	-0.37114	-0.36186	-0.33541	-0.41118	-0.34998	-0.43842	-0.38277	-0.42891	-0.40188	5,8011*
2.5875	-0.41208	-0.27288	-0.44766	-0.33453	-0.34878	-0.41033	-0.40281	-0.44329	-0.42136	-0.3794	-0.34892	-0.42129	-0.38665	-0.43835	-0.41941	-0.44069	-0.41944	5,79266*
2.59125	-0.40786	-0.26464	-0.46328	-0.33965	-0.369	-0.40584	-0.40492	-0.44849	-0.39676	-0.34956	-0.36031	-0.41277	-0.36192	-0.43998	-0.39315	-0.42059	-0.38582	5,80094*
2.595	-0.41789	-0.25265	-0.46571	-0.31562	-0.33451	-0.38993	-0.36424	-0.39697	-0.3587	-0.38565	-0.34125	-0.38446	-0.35345	-0.41234	-0.38291	-0.42231	-0.41427	5,81042*
2.59875	-0.41479	-0.24339	-0.43216	-0.33459	-0.35397	-0.38033	-0.3763	-0.44381	-0.40938	-0.35529	-0.33629	-0.42145	-0.36781	-0.41202	-0.39811	-0.40335	-0.42908	5,80364*
2.6025	-0.43561	-0.27672	-0.46263	-0.34494	-0.35272	-0.37295	-0.38546	-0.4307	-0.37221	-0.40069	-0.37111	-0.39304	-0.32353	-0.42227	-0.38067	-0.40861	-0.40923	5,80035*
2.60625	-0.41382	-0.26988	-0.43749	-0.32521	-0.35618	-0.38043	-0.39215	-0.42882	-0.37875	-0.36265	-0.36108	-0.41792	-0.36793	-0.42947	-0.37314	-0.42275	-0.4285	5,80194*
2.61	-0.39279	-0.21982	-0.4209	-0.31274	-0.33264	-0.36107	-0.36799	-0.39701	-0.37973	-0.35778	-0.35795	-0.39533	-0.34081	-0.38359	-0.38714	-0.41101	-0.39007	5,81884*
2.61375	-0.41794	-0.25022	-0.45214	-0.30728	-0.36406	-0.39064	-0.39297	-0.41231	-0.4121	-0.35622	-0.33706	-0.42158	-0.37534	-0.38537	-0.39395	-0.41775	-0.40743	5,80329*
2.6175	-0.41598	-0.27504	-0.43945	-0.36126	-0.40246	-0.40573	-0.43483	-0.43821	-0.40276	-0.38981	-0.35332	-0.40951	-0.37366	-0.45419	-0.40238	-0.41121	-0.40259	5,79279*
2.62125	-0.41742	-0.24722	-0.433	-0.36478	-0.35313	-0.38608	-0.4136	-0.43617	-0.4076	-0.35491	-0.34469	-0.41029	-0.36736	-0.44197	-0.39531	-0.4181	-0.41388	5,80011*
2.625	-0.39367	-0.22275	-0.38657	-0.31084	-0.35358	-0.37132	-0.3691	-0.41704	-0.3619	-0.3829	-0.2994	-0.39453	-0.3562	-0.43712	-0.37142	-0.40337	-0.39727	5,81629*
2.62875	-0.37593	-0.26053	-0.42893	-0.30703	-0.32596	-0.38465	-0.37098	-0.41183	-0.37052	-0.36822	-0.33876	-0.40143	-0.34483	-0.42408	-0.37726	-0.39431	-0.37955	5,81322*
2.6325	-0.42316	-0.26383	-0.41396	-0.31518	-0.35014	-0.38888	-0.40685	-0.42228	-0.36796	-0.34959	-0.3484	-0.39731	-0.34124	-0.41568	-0.40119	-0.44252	-0.39631	5,79853*
2.63625	-0.42548	-0.26141	-0.44613	-0.32724	-0.34581	-0.40218	-0.4009	-0.41584	-0.37068	-0.37918	-0.33586	-0.40847	-0.33075	-0.41818	-0.4035	-0.42451	-0.42413	5,7952*
2.64	-0.40956	-0.25088	-0.44809	-0.31333	-0.35495	-0.39462	-0.39956	-0.44378	-0.42325	-0.365	-0.36843	-0.42402	-0.35968	-0.42295	-0.41037	-0.43095	-0.3808	5,79339*
2.64375	-0.42328	-0.25907	-0.44503	-0.34542	-0.36733	-0.41414	-0.41054	-0.43355	-0.36697	-0.38594	-0.33655	-0.3789	-0.35432	-0.44459	-0.39367	-0.39224	-0.37817	5,79381*
2.6475	-0.41351	-0.22614	-0.4077	-0.33131	-0.32995	-0.39827	-0.38754	-0.40519	-0.36913	-0.35053	-0.33686	-0.37912	-0.35645	-0.41601	-0.37915	-0.416	-0.37944	5,80914*
2.65125	-0.41491	-0.25777	-0.43713	-0.32634	-0.38733	-0.37974	-0.40592	-0.44793	-0.38599	-0.3614	-0.34635	-0.41751	-0.35517	-0.42104	-0.38393	-0.44908	-0.41344	5,79351*
2.655	-0.42544	-0.23703	-0.42674	-0.3109	-0.34244	-0.39274	-0.38071	-0.43613	-0.38884	-0.3642	-0.34882	-0.42341	-0.37283	-0.42482	-0.4143	-0.42884	-0.40413	5,79421*
2.65875	-0.41686	-0.26388	-0.42276	-0.34853	-0.3643	-0.38841	-0.38989	-0.40655	-0.40125	-0.36028	-0.33812	-0.41111	-0.35465	-0.42016	-0.43233	-0.3981	-0.41508	5,78605*
2.6625	-0.39302	-0.26854	-0.43225	-0.29959	-0.32802	-0.36258	-0.40192	-0.42428	-0.37442	-0.34431	-0.35121	-0.39608	-0.34008	-0.39484	-0.38783	-0.39593	-0.40963	5,79921*
2.66625	-0.40823	-0.25051	-0.45133	-0.33808	-0.35167	-0.37257	-0.36632	-0.40142	-0.39664	-0.37719	-0.34621	-0.41687	-0.3697	-0.41681	-0.41578	-0.41348	-0.39868	5,79125*
2.67	-0.41108	-0.25108	-0.43405	-0.32983	-0.32953	-0.38548	-0.36708	-0.39855	-0.36478	-0.36722	-0.35284	-0.42153	-0.35052	-0.43586	-0.40714	-0.43005	-0.36162	5,79418*
2.67375	-0.41077	-0.23531	-0.43639	-0.34583	-0.31456	-0.36152	-0.36599	-0.39355	-0.36164	-0.32553	-0.36505	-0.38185	-0.34391	-0.40538	-0.35285	-0.43659	-0.37935	5,8091*
2.6775	-0.41229	-0.24767	-0.45971	-0.33544	-0.34997	-0.39503	-0.41892	-0.4216	-0.37508	-0.37856	-0.3331	-0.39131	-0.35186	-0.41371	-0.36958	-0.42162	-0.38891	5,79122*
2.68125	-0.38267	-0.23482	-0.43416	-0.33865	-0.32589	-0.39417	-0.36882	-0.40019	-0.38299	-0.37736	-0.34159	-0.40197	-0.32207	-0.41576	-0.42089	-0.39136	-0.39163	5,80495*
2.685	-0.392	-0.25165	-0.4246	-0.36191	-0.32351	-0.36045	-0.39668	-0.42367	-0.35801	-0.37533	-0.34109	-0.41315	-0.33072	-0.43944	-0.38434	-0.4073	-0.37641	5,79875*
2.68875	-0.38492	-0.23286	-0.43374	-0.31116	-0.32156	-0.38464	-0.37086	-0.42522	-0.33793	-0.37843	-0.33782	-0.36161	-0.34388	-0.40319	-0.37476	-0.3877	-0.36805	5,80072*
2.6925	-0.40584	-0.27832	-0.4405	-0.30118	-0.3574	-0.42546	-0.39634	-0.4177	-0.39247	-0.36984	-0.35288	-0.39607	-0.34163	-0.44156	-0.42435	-0.40348	-0.40931	5,78229*
2.69625	-0.40111	-0.24376	-0.44278	-0.32846	-0.3405	-0.40446	-0.38862	-0.39846	-0.40835	-0.36753	-0.32151	-0.37957	-0.32018	-0.41529	-0.37587	-0.41897	-0.40184	5,79008*
2.7	-0.39813	-0.26226	-0.40162	-0.31916	-0.33319	-0.37134	-0.3706	-0.41098	-0.33758	-0.35879	-0.28893	-0.36623	-0.34311	-0.38645	-0.36145	-0.37421	-0.37038	5,80248*
2.70375	-0.39246	-0.26343	-0.45718	-0.30485	-0.34497	-0.38623	-0.39034	-0.43074	-0.37049	-0.33869	-0.31549	-0.3896	-0.32831	-0.36278	-0.37157	-0.38561	-0.38727	5,80462*
2.7075	-0.45551	-0.23169	-0.42291	-0.31561	-0.35592	-0.38528	-0.38531	-0.42351	-0.40685	-0.34403	-0.31169	-0.40131	-0.35843	-0.43699	-0.40036	-0.39886	-0.38259	5,78789*
2.71125	-0.41342	-0.24347	-0.45964	-0.31458	-0.34593	-0.3937	-0.40573	-0.42012	-0.37483	-0.3491	-0.3346	-0.39592	-0.34802	-0.4114	-0.36842	-0.40953	-0.38556	5,79207*
2.715	-0.41065	-0.26148	-0.43051	-0.33091	-0.34757	-0.3901	-0.38201	-0.44178	-0.39397	-0.36411	-0.33846	-0.38942	-0.37557	-0.42786	-0.38947	-0.44245	-0.42056	5,78462*
2.71875	-0.43818	-0.198	-0.41949	-0.29553	-0.32066	-0.38187	-0.37139	-0.44538	-0.35999	-0.33622	-0.34934	-0.37467	-0.3496	-0.38039	-0.41814	-0.39466	-0.39159	5,8007*
2.7225	-0.39516	-0.24811	-0.45093	-0.33291	-0.32062	-0.37634	-0.39885	-0.41585	-0.38641	-0.35612	-0.34439	-0.38384	-0.33292	-0.41113	-0.39928	-0.39513	-0.379	5,79347*
2.72625	-0.39042	-0.21619	-0.41465	-0.28738	-0.31751	-0.35539	-0.36338	-0.41657	-0.3573	-0.36706	-0.32281	-0.3659	-0.36137	-0.39241	-0.37388	-0.39833	-0.40486	5,80471*
2.73	-0.38959	-0.24017	-0.3966	-0.29787	-0.32943	-0.35282	-0.37702	-0.39893	-0.34493	-0.34745	-0.31755	-0.39501	-0.32125	-0.40651	-0.36789	-0.38527	-0.35486	5,807*
2.73375	-0.37382	-0.24897	-0.4218	-0.30641	-0.31322	-0.36036	-0.3731	-0.40489	-0.34951	-0.357	-0.3275	-0.38256	-0.31684	-0.38245	-0.36906	-0.39723	-0.36747	5,80487*
2.7375	-0.3755	-0.23752	-0.40199	-0.31636	-0.34487	-0.35462	-0.36306	-0.43895	-0.38648	-0.33545	-0.35364	-0.40024	-0.3394	-0.40985	-0.35759	-0.39613	-0.387	5,79484*
2.74125	-0.39174	-0.24433	-0.40373	-0.33093	-0.34771	-0.38484	-0.37695	-0.39906	-0.3796	-0.3548	-0.32331	-0.39016	-0.35543	-0.42635	-0.35953	-0.41504	-0.36565	5,79163*
2.745	-0.43906	-0.26082	-0.39744	-0.28395	-0.36744	-0.3705	-0.37294	-0.40467	-0.3842	-0.34672	-0.34628	-0.39397	-0.32054	-0.42229	-0.41443	-0.38317	-0.40776	5,78977*
2.74875	-0.38688	-0.22697	-0.39885	-0.31689	-0.32474	-0.35383	-0.36041	-0.43185	-0.3731	-0.35703	-0.32319	-0.39884	-0.35214	-0.40725	-0.37239	-0.39335	-0.40258	5,80305*
2.7525	-0.37764	-0.23271	-0.42153	-0.31891	-0.36778	-0.38984	-0.37333	-0.41364	-0.39399	-0.38487	-0.30857	-0.37112	-0.31232	-0.43086	-0.40519	-0.39419	-0.37725	5,79283*
2.75625	-0.40784	-0.23448	-0.41433	-0.29257	-0.31546	-0.36454	-0.33593	-0.37995	-0.33367	-0.35735	-0.3067	-0.34952	-0.31866	-0.39022	-0.33689	-0.38742	-0.36332	5,80611*
2.76	-0.39597	-0.2758	-0.42525	-0.32963	-0.3417	-0.40643	-0.37143	-0.41729	-0.37622	-0.3415	-0.34272	-0.3989	-0.34535	-0.38292	-0.40397	-0.41642	-0.38574	5,7834*
2.76375	-0.36845	-0.26454	-0.42638	-0.33179	-0.35552	-0.37514	-0.38881	-0.39856	-0.37788	-0.34915	-0.34636	-0.37738	-0.35066	-0.42537	-0.38705	-0.40527	-0.40054	5,79534*
2.7675	-0.39044	-0.22959	-0.40804	-0.29422	-0.32171	-0.35385	-0.37208	-0.41205	-0.3516	-0.32802	-0.3152	-0.39572	-0.32604	-0.40439	-0.34048	-0.38372	-0.36212	5,79888*
2.77125	-0.364	-0.26902	-0.40858	-0.3103	-0.32852	-0.35708	-0.35423	-0.42888	-0.36376	-0.34445	-0.32871	-0.37546	-0.32696	-0.39517	-0.37165	-0.3908	-0.40319	5,7961*
2.775	-0.38627	-0.21645	-0.41988	-0.28736	-0.33048	-0.34689	-0.33606	-0.37288	-0.33758	-0.34675	-0.29784	-0.37335	-0.29939	-0.38235	-0.36465	-0.37156	-0.33279	5,81443*
2.77875	-0.38049	-0.23297	-0.41402	-0.30539	-0.30991	-0.36057	-0.3834	-0.35896	-0.3601	-0.35384	-0.28493	-0.36873	-0.3526	-0.39147	-0.36158	-0.40812	-0.38842	5,79525*
2.7825	-0.36077	-0.24348	-0.42781	-0.27249	-0.33768	-0.37445	-0.36956	-0.39568	-0.37239	-0.34203	-0.32707	-0.38918	-0.31327	-0.41794	-0.38514	-0.39386	-0.40771	5,79619*
2.78625	-0.37815	-0.25286	-0.42502	-0.3073	-0.34371	-0.32756	-0.36728	-0.4211	-0.38542	-0.35787	-0.33468	-0.42076	-0.36054	-0.38394	-0.36984	-0.38182	-0.39062	5,79422*
2.79	-0.36529	-0.22848	-0.44831	-0.30084	-0.3427	-0.34968	-0.35899	-0.39139	-0.32741	-0.34765	-0.3136	-0.39292	-0.32965	-0.3921	-0.35296	-0.40048	-0.36516	5,79776*
2.79375	-0.40246	-0.23435	-0.43991	-0.29589	-0.328	-0.34597	-0.34941	-0.39575	-0.33731	-0.3498	-0.32282	-0.3608	-0.33729	-0.38541	-0.37752	-0.38969	-0.39313	5,79993*
2.7975	-0.38674	-0.21669	-0.4374	-0.3024	-0.31558	-0.37698	-0.37615	-0.36932	-0.38177	-0.33996	-0.31899	-0.3912	-0.34103	-0.41171	-0.35078	-0.40605	-0.37462	5,79423*
2.80125	-0.37085	-0.21863	-0.38527	-0.31574	-0.33087	-0.37406	-0.37588	-0.40051	-0.3483	-0.32516	-0.30651	-0.3842	-0.31938	-0.37745	-0.38663	-0.36859	-0.36745	5,8024*
2.805	-0.34527	-0.23932	-0.41759	-0.30427	-0.30843	-0.33873	-0.34893	-0.36342	-0.34353	-0.35316	-0.33145	-0.35138	-0.2769	-0.38624	-0.33957	-0.37312	-0.36036	5,81027*
2.80875	-0.35403	-0.21144	-0.38887	-0.28178	-0.32512	-0.36367	-0.34664	-0.36945	-0.3607	-0.34839	-0.30546	-0.37067	-0.35483	-0.35903	-0.3602	-0.37886	-0.36951	5,80493*
2.8125	-0.38352	-0.20602	-0.41068	-0.29957	-0.29199	-0.37101	-0.36634	-0.40262	-0.36225	-0.32798	-0.33664	-0.38187	-0.33524	-0.39109	-0.36933	-0.40815	-0.39769	5,79121*
2.81625	-0.39444	-0.21876	-0.39739	-0.31034	-0.31932	-0.34139	-0.36246	-0.38551	-0.36158	-0.3351	-0.30197	-0.36652	-0.30799	-0.38435	-0.36638	-0.39202	-0.36078	5,799*
2.82	-0.38419	-0.23215	-0.40951	-0.26834	-0.3165	-0.37051	-0.33611	-0.39113	-0.3457	-0.33596	-0.29294	-0.36333	-0.33755	-0.37951	-0.3403	-0.39328	-0.38693	5,80239*
2.82375	-0.39461	-0.22007	-0.42111	-0.27929	-0.30925	-0.34889	-0.33412	-0.38337	-0.3525	-0.31817	-0.30138	-0.39037	-0.31983	-0.38485	-0.36595	-0.41844	-0.37866	5,80288*
2.8275	-0.37044	-0.22496	-0.40521	-0.29822	-0.32319	-0.36955	-0.32355	-0.38677	-0.32174	-0.32512	-0.28772	-0.35943	-0.30804	-0.38111	-0.32287	-0.38749	-0.35475	5,80768*
2.83125	-0.37596	-0.23478	-0.39479	-0.294	-0.32283	-0.3672	-0.35442	-0.38959	-0.35743	-0.32806	-0.30187	-0.37737	-0.32038	-0.39849	-0.34687	-0.34361	-0.38063	5,80372*
2.835	-0.38271	-0.23679	-0.45537	-0.28627	-0.33392	-0.37899	-0.36992	-0.38308	-0.36068	-0.32852	-0.30966	-0.38164	-0.32707	-0.37151	-0.36503	-0.39791	-0.35746	5,79329*
2.83875	-0.36492	-0.22454	-0.37786	-0.27537	-0.30533	-0.34123	-0.3837	-0.40649	-0.36223	-0.31998	-0.30561	-0.37045	-0.2929	-0.40645	-0.34272	-0.3939	-0.37933	5,80204*
2.8425	-0.38523	-0.22416	-0.39436	-0.29228	-0.31613	-0.36595	-0.35379	-0.40979	-0.3656	-0.33946	-0.33875	-0.39391	-0.36288	-0.40027	-0.36496	-0.38654	-0.3729	5,78668*
2.84625	-0.40627	-0.26559	-0.39521	-0.298	-0.33978	-0.36785	-0.37567	-0.39571	-0.34333	-0.33858	-0.32365	-0.39353	-0.33555	-0.42776	-0.38289	-0.37117	-0.34378	5,78796*
2.85	-0.37528	-0.23952	-0.38756	-0.30091	-0.30118	-0.32259	-0.39381	-0.40816	-0.37565	-0.3406	-0.31044	-0.35714	-0.32551	-0.40258	-0.38544	-0.40427	-0.37617	5,79193*
2.85375	-0.39691	-0.24519	-0.38656	-0.29983	-0.31177	-0.3775	-0.34818	-0.41752	-0.36389	-0.31895	-0.2967	-0.37861	-0.31765	-0.40138	-0.37628	-0.38633	-0.39253	5,78739*
2.8575	-0.37761	-0.21503	-0.37494	-0.28299	-0.29016	-0.35702	-0.36876	-0.38157	-0.32872	-0.31337	-0.30077	-0.34434	-0.34121	-0.38237	-0.36655	-0.36479	-0.36971	5,80781*
2.86125	-0.37438	-0.23162	-0.41272	-0.31254	-0.31574	-0.358	-0.35066	-0.40069	-0.35602	-0.3376	-0.28097	-0.34095	-0.31061	-0.37599	-0.37691	-0.36608	-0.35977	5,80235*
2.865	-0.40135	-0.22327	-0.40494	-0.30029	-0.34426	-0.35293	-0.36301	-0.41054	-0.33665	-0.36634	-0.32223	-0.36335	-0.32355	-0.38522	-0.3488	-0.41995	-0.36974	5,78648*
2.86875	-0.37348	-0.20899	-0.37651	-0.28842	-0.29478	-0.33443	-0.36614	-0.39526	-0.36374	-0.31932	-0.33104	-0.35807	-0.29686	-0.3976	-0.36943	-0.3792	-0.36677	5,80075*
2.8725	-0.35761	-0.20766	-0.42473	-0.28092	-0.31974	-0.34093	-0.36265	-0.40766	-0.34627	-0.32933	-0.29735	-0.36974	-0.32177	-0.37031	-0.36151	-0.36309	-0.38644	5,79638*
2.87625	-0.35608	-0.22968	-0.36665	-0.28604	-0.29791	-0.33954	-0.33663	-0.35367	-0.31417	-0.30926	-0.28318	-0.35817	-0.30608	-0.38005	-0.32645	-0.37459	-0.38672	5,80403*
2.88	-0.35467	-0.18289	-0.40171	-0.30514	-0.31829	-0.35173	-0.34607	-0.4046	-0.31509	-0.33917	-0.29864	-0.33368	-0.29973	-0.37791	-0.37747	-0.37141	-0.35438	5,80189*
2.88375	-0.36507	-0.23028	-0.40157	-0.30816	-0.32385	-0.34359	-0.36221	-0.38999	-0.34766	-0.32746	-0.29587	-0.37465	-0.30491	-0.3865	-0.33839	-0.39047	-0.37611	5,80022*
2.8875	-0.33114	-0.2071	-0.4033	-0.30027	-0.2901	-0.33937	-0.34146	-0.38052	-0.34827	-0.32436	-0.31245	-0.38339	-0.30774	-0.37928	-0.3634	-0.36292	-0.34302	5,80068*
2.89125	-0.36326	-0.1947	-0.41278	-0.28875	-0.31177	-0.34916	-0.3487	-0.3715	-0.32914	-0.35015	-0.30985	-0.36896	-0.29667	-0.39488	-0.36502	-0.35844	-0.34722	5,80073*
2.895	-0.38621	-0.22899	-0.4035	-0.28665	-0.32691	-0.37663	-0.35818	-0.37485	-0.3455	-0.36624	-0.31341	-0.38961	-0.33225	-0.40734	-0.39583	-0.37447	-0.37582	5,78755*
2.89875	-0.37594	-0.21533	-0.3744	-0.26428	-0.29291	-0.32626	-0.33305	-0.38169	-0.33346	-0.31851	-0.28342	-0.37071	-0.30159	-0.40451	-0.34435	-0.36802	-0.36988	5,81049*
2.9025	-0.38935	-0.22247	-0.40167	-0.26367	-0.33162	-0.34439	-0.31315	-0.39884	-0.34559	-0.31624	-0.3123	-0.38193	-0.29631	-0.40269	-0.34577	-0.37573	-0.36768	5,7961*
2.90625	-0.35022	-0.19747	-0.39725	-0.28568	-0.27802	-0.31883	-0.35516	-0.40354	-0.30837	-0.31301	-0.29897	-0.38781	-0.32221	-0.34833	-0.35797	-0.35446	-0.36984	5,80179*
2.91	-0.34444	-0.19941	-0.41399	-0.28295	-0.27346	-0.35666	-0.33564	-0.37726	-0.32671	-0.30937	-0.29835	-0.33875	-0.30096	-0.35422	-0.31502	-0.37259	-0.33742	5,80024*
2.91375	-0.36621	-0.24187	-0.41665	-0.2804	-0.31696	-0.36037	-0.34555	-0.36594	-0.33647	-0.30111	-0.31147	-0.36169	-0.326	-0.36792	-0.36031	-0.33457	-0.36564	5,79712*
2.9175	-0.38675	-0.2083	-0.37953	-0.29344	-0.31769	-0.38077	-0.33483	-0.37511	-0.32496	-0.33365	-0.32277	-0.39346	-0.27757	-0.33976	-0.34498	-0.39018	-0.38064	5,79093*
2.92125	-0.37943	-0.21433	-0.40301	-0.27629	-0.2997	-0.35411	-0.33109	-0.40283	-0.35184	-0.33464	-0.29651	-0.35682	-0.33741	-0.3564	-0.35256	-0.3682	-0.37187	5,79252*
2.925	-0.33089	-0.20691	-0.38407	-0.29648	-0.28754	-0.36056	-0.37158	-0.39831	-0.33252	-0.3354	-0.31125	-0.34452	-0.31169	-0.4028	-0.36277	-0.39405	-0.36863	5,79055*
2.92875	-0.38641	-0.22758	-0.37935	-0.29295	-0.31327	-0.37566	-0.32157	-0.40842	-0.33697	-0.3384	-0.34717	-0.37954	-0.32361	-0.36676	-0.35129	-0.41212	-0.37638	5,78143*
2.9325	-0.36749	-0.22389	-0.39454	-0.29762	-0.30985	-0.34958	-0.34741	-0.4052	-0.36878	-0.30644	-0.32044	-0.3822	-0.33113	-0.36827	-0.36725	-0.36304	-0.37194	5,78466*
2.93625	-0.37319	-0.20613	-0.37232	-0.27359	-0.31822	-0.34523	-0.33711	-0.37419	-0.3222	-0.30696	-0.28543	-0.37939	-0.32416	-0.35036	-0.3514	-0.39523	-0.34743	5,79861*
2.94	-0.35345	-0.20695	-0.38368	-0.27576	-0.31688	-0.34629	-0.32132	-0.40268	-0.33567	-0.29581	-0.30085	-0.37277	-0.32937	-0.38271	-0.38864	-0.33334	-0.34149	5,79721*
2.94375	-0.36978	-0.1983	-0.39333	-0.29785	-0.35207	-0.35533	-0.3397	-0.38867	-0.31876	-0.30409	-0.33601	-0.35432	-0.33586	-0.40502	-0.33777	-0.36766	-0.35054	5,79067*
2.9475	-0.35251	-0.19941	-0.3868	-0.28945	-0.31989	-0.35581	-0.3687	-0.40775	-0.34907	-0.31593	-0.31046	-0.35068	-0.32167	-0.38839	-0.3481	-0.39787	-0.36237	5,78586*
2.95125	-0.35999	-0.18118	-0.37192	-0.25351	-0.27475	-0.33958	-0.34687	-0.3602	-0.32936	-0.30442	-0.29026	-0.32426	-0.2985	-0.38465	-0.3462	-0.35222	-0.31866	5,80623*
2.955	-0.38383	-0.2235	-0.36556	-0.25685	-0.32962	-0.32842	-0.32772	-0.36391	-0.34053	-0.31006	-0.29138	-0.37268	-0.31183	-0.37701	-0.34349	-0.35881	-0.37257	5,79697*
2.95875	-0.37025	-0.19867	-0.36554	-0.29604	-0.29264	-0.35293	-0.32904	-0.35487	-0.33481	-0.31337	-0.29127	-0.33677	-0.30546	-0.37124	-0.33998	-0.35366	-0.34024	5,79824*
2.9625	-0.36193	-0.1997	-0.37394	-0.27309	-0.2957	-0.3257	-0.35182	-0.3857	-0.31541	-0.3125	-0.30622	-0.34975	-0.31425	-0.33227	-0.33901	-0.36796	-0.35266	5,79649*
2.96625	-0.37208	-0.17879	-0.39548	-0.27435	-0.27585	-0.3203	-0.31076	-0.35968	-0.31902	-0.29537	-0.24349	-0.36847	-0.31021	-0.34097	-0.32727	-0.34283	-0.33171	5,81138*
2.97	-0.37524	-0.22572	-0.38986	-0.25699	-0.3252	-0.34259	-0.32405	-0.38236	-0.31667	-0.32427	-0.29055	-0.3482	-0.30813	-0.40972	-0.3414	-0.3964	-0.33938	5,79098*
2.97375	-0.34904	-0.21951	-0.39373	-0.27783	-0.29599	-0.36137	-0.33524	-0.38905	-0.32469	-0.34691	-0.30068	-0.39446	-0.31502	-0.36852	-0.35421	-0.36707	-0.37253	5,78545*
2.9775	-0.36497	-0.20912	-0.3863	-0.28538	-0.27269	-0.32652	-0.31535	-0.37335	-0.33357	-0.28254	-0.31087	-0.3642	-0.29201	-0.35207	-0.31809	-0.34823	-0.32881	5,79267*
2.98125	-0.37276	-0.1748	-0.35077	-0.24685	-0.2705	-0.3116	-0.33212	-0.35865	-0.28742	-0.29141	-0.28573	-0.3318	-0.31707	-0.36011	-0.36323	-0.32584	-0.3375	5,8029*
2.985	-0.38595	-0.24004	-0.38778	-0.28232	-0.31698	-0.33132	-0.35245	-0.37943	-0.32701	-0.33274	-0.27964	-0.38708	-0.32184	-0.35905	-0.36445	-0.38307	-0.32905	5,79022*
2.98875	-0.35829	-0.2036	-0.39762	-0.26844	-0.29763	-0.35292	-0.34195	-0.36847	-0.31167	-0.30364	-0.30532	-0.35057	-0.2766	-0.3838	-0.33553	-0.37181	-0.3581	5,79631*
2.9925	-0.3396	-0.19933	-0.38318	-0.25757	-0.31789	-0.32895	-0.31078	-0.37413	-0.33807	-0.29184	-0.28278	-0.34539	-0.28146	-0.36054	-0.33313	-0.37719	-0.30907	5,79737*
2.99625	-0.34666	-0.19142	-0.39613	-0.28859	-0.30199	-0.3283	-0.33135	-0.39178	-0.33746	-0.30985	-0.30839	-0.33818	-0.31791	-0.37335	-0.36085	-0.38279	-0.38752	5,78617*
3	-0.37685	-0.18369	-0.405	-0.28325	-0.29852	-0.34313	-0.34081	-0.34265	-0.32255	-0.31988	-0.31027	-0.3463	-0.31089	-0.36075	-0.3517	-0.35226	-0.34767	5,79296*
3.00375	-0.34912	-0.21535	-0.39161	-0.29722	-0.29228	-0.32768	-0.3566	-0.39824	-0.33638	-0.3199	-0.27256	-0.38169	-0.31384	-0.38575	-0.34532	-0.36309	-0.36068	5,78959*
3.0075	-0.3427	-0.19908	-0.35883	-0.31057	-0.26767	-0.34497	-0.35785	-0.39191	-0.31159	-0.33747	-0.28434	-0.37516	-0.28717	-0.39789	-0.3506	-0.3545	-0.34158	5,79049*
3.01125	-0.32733	-0.19609	-0.38342	-0.28158	-0.28954	-0.30166	-0.32648	-0.35985	-0.30423	-0.31869	-0.29664	-0.33193	-0.27382	-0.37288	-0.31445	-0.34425	-0.31111	5,80052*
3.015	-0.33083	-0.18708	-0.35982	-0.25466	-0.3098	-0.35475	-0.30346	-0.34098	-0.3076	-0.31422	-0.30409	-0.31649	-0.29773	-0.33582	-0.33947	-0.37682	-0.33476	5,79959*
3.01875	-0.34871	-0.19579	-0.36066	-0.24347	-0.29852	-0.321	-0.31176	-0.33663	-0.30212	-0.29899	-0.27774	-0.30093	-0.29034	-0.36947	-0.33791	-0.33964	-0.33671	5,8082*
3.0225	-0.34342	-0.2014	-0.34562	-0.28345	-0.26627	-0.31087	-0.32893	-0.34929	-0.30511	-0.31713	-0.30179	-0.35551	-0.30859	-0.36373	-0.30368	-0.34471	-0.28949	5,79839*
3.02625	-0.32857	-0.18928	-0.37046	-0.26707	-0.28741	-0.33502	-0.3022	-0.35329	-0.29485	-0.30611	-0.28625	-0.33668	-0.31811	-0.33707	-0.32349	-0.33233	-0.316	5,80826*
3.03	-0.35799	-0.19684	-0.40273	-0.24715	-0.29029	-0.31903	-0.33123	-0.36564	-0.31843	-0.30801	-0.30666	-0.37509	-0.31334	-0.38096	-0.3361	-0.33597	-0.33492	5,79529*
3.03375	-0.36265	-0.19865	-0.36694	-0.24248	-0.29496	-0.3292	-0.34169	-0.35819	-0.30653	-0.31749	-0.27717	-0.33335	-0.3158	-0.3692	-0.33767	-0.34637	-0.33991	5,79581*
3.0375	-0.35952	-0.20243	-0.38506	-0.28659	-0.27828	-0.32652	-0.31881	-0.34137	-0.31603	-0.28026	-0.27312	-0.34193	-0.28077	-0.35579	-0.34474	-0.33028	-0.34567	5,79949*
3.04125	-0.36666	-0.1942	-0.37698	-0.28134	-0.29972	-0.35875	-0.34999	-0.38384	-0.32502	-0.33163	-0.29371	-0.34261	-0.29184	-0.36846	-0.32213	-0.37552	-0.36199	5,78952*
3.045	-0.35049	-0.20235	-0.35762	-0.24745	-0.28388	-0.34709	-0.30492	-0.31757	-0.30945	-0.28999	-0.25858	-0.35056	-0.26059	-0.36776	-0.3364	-0.35599	-0.36794	5,80275*
3.04875	-0.34181	-0.20711	-0.40804	-0.27527	-0.28917	-0.33287	-0.35114	-0.36711	-0.32727	-0.31309	-0.29294	-0.36316	-0.27614	-0.35568	-0.3377	-0.37405	-0.35336	5,78703*
3.0525	-0.32857	-0.23968	-0.35576	-0.26403	-0.30543	-0.31136	-0.34375	-0.36302	-0.31926	-0.27203	-0.26903	-0.31516	-0.30882	-0.35733	-0.33664	-0.37705	-0.33929	5,79745*
3.05625	-0.34552	-0.20677	-0.37913	-0.28077	-0.25715	-0.30293	-0.30007	-0.3546	-0.29933	-0.28312	-0.29801	-0.32998	-0.3088	-0.38305	-0.32277	-0.34773	-0.33902	5,79143*
3.06	-0.37732	-0.1904	-0.35624	-0.2472	-0.29471	-0.31838	-0.34993	-0.36578	-0.33337	-0.29726	-0.28849	-0.34382	-0.2932	-0.33853	-0.32224	-0.36207	-0.33652	5,79068*
3.06375	-0.33146	-0.17604	-0.37588	-0.2545	-0.28365	-0.34578	-0.30747	-0.3457	-0.31349	-0.31423	-0.27838	-0.33223	-0.28535	-0.34422	-0.32753	-0.34662	-0.32765	5,80216*
3.0675	-0.34188	-0.16802	-0.34774	-0.25636	-0.26127	-0.3121	-0.29714	-0.34472	-0.27078	-0.30421	-0.26854	-0.32546	-0.28897	-0.33585	-0.31584	-0.32484	-0.34636	5,8069*
3.07125	-0.35151	-0.18776	-0.35204	-0.27105	-0.26245	-0.31462	-0.32171	-0.35935	-0.29618	-0.28274	-0.30918	-0.32671	-0.30795	-0.37071	-0.32528	-0.35098	-0.33066	5,8*
3.075	-0.33084	-0.18771	-0.3511	-0.24563	-0.28485	-0.30324	-0.30011	-0.35476	-0.30673	-0.28317	-0.27909	-0.33592	-0.28638	-0.35078	-0.32881	-0.34085	-0.31385	5,80432*
3.07875	-0.35677	-0.20771	-0.35517	-0.24589	-0.26728	-0.32636	-0.32651	-0.33222	-0.29618	-0.30134	-0.27406	-0.33386	-0.27197	-0.35594	-0.31921	-0.33961	-0.34644	5,7982*
3.0825	-0.3415	-0.19889	-0.38179	-0.25386	-0.28115	-0.34281	-0.34806	-0.38355	-0.3015	-0.32736	-0.27858	-0.36183	-0.2798	-0.36821	-0.33471	-0.3375	-0.34241	5,7872*
3.08625	-0.34113	-0.16188	-0.36218	-0.27405	-0.27087	-0.30866	-0.27057	-0.36093	-0.33497	-0.30581	-0.29718	-0.34057	-0.28998	-0.3428	-0.31604	-0.34253	-0.34535	5,79848*
3.09	-0.30561	-0.16423	-0.35016	-0.24995	-0.27661	-0.30168	-0.28846	-0.33631	-0.30587	-0.27812	-0.24743	-0.35959	-0.28847	-0.33691	-0.32175	-0.36982	-0.36022	5,80319*
3.09375	-0.33354	-0.17335	-0.36887	-0.26402	-0.2619	-0.31114	-0.31013	-0.37575	-0.29821	-0.31066	-0.26948	-0.34385	-0.2679	-0.34052	-0.31261	-0.34058	-0.30558	5,80216*
3.0975	-0.333	-0.16782	-0.36455	-0.24192	-0.27093	-0.29599	-0.29797	-0.36439	-0.30018	-0.30494	-0.2506	-0.33663	-0.29059	-0.35199	-0.31521	-0.33931	-0.3156	5,80539*
3.10125	-0.31784	-0.15894	-0.37149	-0.22998	-0.24098	-0.3149	-0.31413	-0.3427	-0.29666	-0.28286	-0.27511	-0.32524	-0.2736	-0.34098	-0.30613	-0.35281	-0.31949	5,80545*
3.105	-0.31195	-0.19003	-0.35237	-0.24703	-0.27239	-0.28035	-0.33073	-0.36634	-0.2962	-0.26621	-0.26448	-0.29833	-0.27372	-0.33849	-0.31283	-0.32925	-0.32276	5,80843*
3.10875	-0.34414	-0.19179	-0.34021	-0.25694	-0.29694	-0.33523	-0.35831	-0.33601	-0.30504	-0.31096	-0.28209	-0.35233	-0.3177	-0.32252	-0.32774	-0.34054	-0.33252	5,79265*
3.1125	-0.33405	-0.20939	-0.35522	-0.25964	-0.28077	-0.34821	-0.30165	-0.34657	-0.30594	-0.2847	-0.28452	-0.34606	-0.27536	-0.34882	-0.35576	-0.34369	-0.34038	5,7986*
3.11625	-0.31232	-0.17115	-0.39065	-0.24782	-0.29887	-0.30277	-0.33258	-0.36936	-0.30101	-0.30315	-0.27412	-0.33344	-0.2677	-0.34816	-0.31039	-0.33931	-0.34813	5,79277*
3.12	-0.33402	-0.17739	-0.37493	-0.24251	-0.28408	-0.28958	-0.30906	-0.34037	-0.29781	-0.28962	-0.24026	-0.3081	-0.24966	-0.33093	-0.31737	-0.34588	-0.30073	5,80325*
3.12375	-0.33861	-0.20429	-0.34994	-0.23075	-0.26576	-0.30138	-0.29135	-0.34367	-0.31119	-0.27138	-0.26674	-0.33646	-0.25346	-0.36134	-0.28437	-0.3225	-0.33492	5,80383*
3.1275	-0.31517	-0.18287	-0.35329	-0.23813	-0.24987	-0.29122	-0.30278	-0.34212	-0.30198	-0.27924	-0.26634	-0.33994	-0.26624	-0.34658	-0.30085	-0.34669	-0.28071	5,80563*
3.13125	-0.34811	-0.19449	-0.35229	-0.24762	-0.30231	-0.33274	-0.3191	-0.34438	-0.34458	-0.28633	-0.29242	-0.3351	-0.28007	-0.33012	-0.31988	-0.36324	-0.32862	5,79187*
3.135	-0.29921	-0.17954	-0.38026	-0.26503	-0.25102	-0.32543	-0.30962	-0.35932	-0.27361	-0.28684	-0.2798	-0.32049	-0.27887	-0.3333	-0.31349	-0.33756	-0.33902	5,79951*
3.13875	-0.32797	-0.16038	-0.33626	-0.23429	-0.26673	-0.30646	-0.30068	-0.34115	-0.31497	-0.26411	-0.26647	-0.31134	-0.27884	-0.36467	-0.30793	-0.29556	-0.32046	5,80608*
3.1425	-0.31764	-0.1786	-0.33619	-0.22894	-0.2666	-0.30394	-0.31193	-0.34705	-0.2635	-0.28338	-0.25597	-0.31367	-0.24634	-0.28805	-0.29965	-0.33507	-0.30256	5,80572*
3.14625	-0.33442	-0.18021	-0.38592	-0.24776	-0.28736	-0.31964	-0.33498	-0.34767	-0.28346	-0.28462	-0.25857	-0.35298	-0.29638	-0.36007	-0.32224	-0.34699	-0.3311	5,79011*
3.15	-0.3481	-0.14845	-0.34124	-0.25453	-0.29661	-0.32631	-0.34588	-0.36784	-0.29349	-0.2867	-0.29742	-0.34689	-0.28433	-0.35048	-0.32062	-0.34824	-0.3419	5,7927*
3.15375	-0.31149	-0.20037	-0.35738	-0.23463	-0.23125	-0.29372	-0.27962	-0.3258	-0.27592	-0.27293	-0.26723	-0.26982	-0.26286	-0.34845	-0.3014	-0.2985	-0.29978	5,80419*
3.1575	-0.31117	-0.18178	-0.33089	-0.25721	-0.30056	-0.31734	-0.31931	-0.34055	-0.30152	-0.29474	-0.28311	-0.32597	-0.24877	-0.36589	-0.31986	-0.35199	-0.29732	5,79023*
3.16125	-0.33099	-0.1824	-0.3823	-0.22849	-0.30321	-0.29475	-0.29209	-0.3406	-0.30869	-0.2841	-0.2744	-0.31922	-0.29133	-0.3355	-0.29108	-0.3274	-0.33882	5,79342*
3.165	-0.32294	-0.19207	-0.35078	-0.22241	-0.26013	-0.28525	-0.32508	-0.34474	-0.25324	-0.27604	-0.24572	-0.32534	-0.273	-0.35072	-0.31841	-0.29944	-0.2786	5,80613*
3.16875	-0.30188	-0.17284	-0.37342	-0.2379	-0.24854	-0.31629	-0.29136	-0.33184	-0.28629	-0.29406	-0.26476	-0.3207	-0.26105	-0.32449	-0.3297	-0.33185	-0.31821	5,79977*
3.1725	-0.31623	-0.15722	-0.35041	-0.24542	-0.25535	-0.30782	-0.30789	-0.32097	-0.28195	-0.27109	-0.26568	-0.30496	-0.25126	-0.34004	-0.29077	-0.31385	-0.30774	5,80697*
3.17625	-0.32614	-0.16396	-0.37499	-0.25852	-0.29903	-0.32853	-0.32018	-0.35509	-0.2879	-0.26969	-0.29577	-0.3117	-0.27851	-0.33151	-0.27065	-0.34704	-0.33773	5,78736*
3.18	-0.32044	-0.14113	-0.36498	-0.24927	-0.23661	-0.28237	-0.28194	-0.35765	-0.29586	-0.297	-0.27161	-0.31412	-0.23543	-0.32299	-0.2894	-0.33109	-0.31811	5,80019*
3.18375	-0.31107	-0.16805	-0.33902	-0.24083	-0.23021	-0.24504	-0.28769	-0.33091	-0.24659	-0.27065	-0.24533	-0.29921	-0.25006	-0.29467	-0.30338	-0.33606	-0.3084	5,81264*
3.1875	-0.33401	-0.1676	-0.34292	-0.22931	-0.27327	-0.30187	-0.31255	-0.33314	-0.29748	-0.26269	-0.24738	-0.33733	-0.26152	-0.31954	-0.28264	-0.33726	-0.36653	5,79797*
3.19125	-0.34005	-0.17701	-0.34591	-0.20816	-0.25746	-0.33503	-0.29555	-0.35157	-0.2879	-0.29158	-0.27321	-0.3338	-0.27167	-0.35636	-0.30408	-0.36164	-0.33278	5,79336*
3.195	-0.32091	-0.17804	-0.34986	-0.24205	-0.27562	-0.30952	-0.31057	-0.33264	-0.29171	-0.30641	-0.26124	-0.3379	-0.28243	-0.32944	-0.31928	-0.32419	-0.30599	5,79362*
3.19875	-0.34608	-0.17101	-0.36069	-0.2397	-0.26143	-0.2882	-0.31095	-0.3476	-0.3072	-0.30749	-0.27235	-0.34197	-0.27554	-0.3568	-0.32731	-0.34363	-0.31932	5,78613*
3.2025	-0.33337	-0.1827	-0.36987	-0.23323	-0.28309	-0.35146	-0.32738	-0.33582	-0.30832	-0.29966	-0.27945	-0.34385	-0.27081	-0.34352	-0.32279	-0.34501	-0.33307	5,78074*
3.20625	-0.32922	-0.13232	-0.36421	-0.24696	-0.25353	-0.29501	-0.31949	-0.33406	-0.28459	-0.28529	-0.24738	-0.3368	-0.25616	-0.34004	-0.30987	-0.33341	-0.31731	5,79874*
3.21	-0.31185	-0.15345	-0.32945	-0.24648	-0.26384	-0.31384	-0.29855	-0.3379	-0.29622	-0.27293	-0.26027	-0.30219	-0.24682	-0.30907	-0.29588	-0.32312	-0.29504	5,79837*
3.21375	-0.31717	-0.15014	-0.35152	-0.27442	-0.25273	-0.28987	-0.28368	-0.32625	-0.31745	-0.29083	-0.27261	-0.32301	-0.24098	-0.29194	-0.30527	-0.31985	-0.31465	5,8026*
3.2175	-0.33253	-0.16212	-0.35883	-0.223	-0.25623	-0.29735	-0.31782	-0.36613	-0.30384	-0.29443	-0.26813	-0.30517	-0.27855	-0.31928	-0.29927	-0.3169	-0.32535	5,79538*
3.22125	-0.30658	-0.16741	-0.33591	-0.22111	-0.26568	-0.29924	-0.31605	-0.34283	-0.29324	-0.27773	-0.25563	-0.29741	-0.2641	-0.30853	-0.29222	-0.33416	-0.31432	5,80192*
3.225	-0.31626	-0.17724	-0.33279	-0.21754	-0.2649	-0.29199	-0.26867	-0.35719	-0.28122	-0.25496	-0.22607	-0.32268	-0.2923	-0.32782	-0.31228	-0.3263	-0.32222	5,79968*
3.22875	-0.29903	-0.15733	-0.33839	-0.24195	-0.24768	-0.29684	-0.29323	-0.30479	-0.30035	-0.24807	-0.22867	-0.30519	-0.24828	-0.31508	-0.29418	-0.31419	-0.29621	5,81141*
3.2325	-0.31116	-0.19325	-0.39217	-0.22951	-0.2636	-0.2998	-0.28648	-0.31797	-0.27678	-0.26175	-0.26899	-0.31932	-0.2699	-0.3225	-0.33694	-0.33134	-0.29211	5,79431*
3.23625	-0.3218	-0.18414	-0.33402	-0.23975	-0.25916	-0.29836	-0.29702	-0.35338	-0.33394	-0.29602	-0.24887	-0.30308	-0.2467	-0.34787	-0.28448	-0.34799	-0.32571	5,79353*
3.24	-0.3276	-0.1771	-0.32846	-0.22245	-0.25002	-0.30787	-0.30352	-0.30482	-0.26774	-0.25733	-0.26639	-0.3092	-0.25359	-0.34547	-0.30017	-0.31514	-0.28523	5,80226*
3.24375	-0.32491	-0.17319	-0.3542	-0.23263	-0.26646	-0.32259	-0.3011	-0.31181	-0.30288	-0.30425	-0.23019	-0.31055	-0.27524	-0.34434	-0.31223	-0.31213	-0.34319	5,78933*
3.2475	-0.31169	-0.16524	-0.32573	-0.21514	-0.2721	-0.28742	-0.30598	-0.30442	-0.24937	-0.2889	-0.2357	-0.2967	-0.20823	-0.29587	-0.27233	-0.30115	-0.28399	5,81043*
3.25125	-0.31783	-0.16301	-0.32714	-0.24282	-0.23947	-0.29872	-0.31333	-0.32792	-0.26922	-0.26488	-0.22842	-0.30742	-0.24482	-0.31749	-0.2995	-0.33309	-0.28253	5,79943*
3.255	-0.32396	-0.16121	-0.32966	-0.21479	-0.24186	-0.3089	-0.30717	-0.32471	-0.27164	-0.24731	-0.25697	-0.33462	-0.25334	-0.31734	-0.33073	-0.30815	-0.29387	5,79396*
3.25875	-0.3282	-0.18089	-0.33453	-0.252	-0.25073	-0.31518	-0.30941	-0.33308	-0.27313	-0.28204	-0.26047	-0.29054	-0.26614	-0.33589	-0.28098	-0.33425	-0.33656	5,78469*
3.2625	-0.28308	-0.13574	-0.35892	-0.2377	-0.24863	-0.29385	-0.27943	-0.3402	-0.26759	-0.23422	-0.21154	-0.2897	-0.21709	-0.31499	-0.277	-0.32302	-0.30693	5,80424*
3.26625	-0.33816	-0.15869	-0.32642	-0.22907	-0.26986	-0.30174	-0.28862	-0.32869	-0.31091	-0.3012	-0.24343	-0.30459	-0.2485	-0.34061	-0.28398	-0.32835	-0.32188	5,78979*
3.27	-0.327	-0.16702	-0.36094	-0.25577	-0.26159	-0.28205	-0.28533	-0.32905	-0.31548	-0.26428	-0.23965	-0.31923	-0.22343	-0.31719	-0.32075	-0.33295	-0.27411	5,78981*
3.27375	-0.28799	-0.15606	-0.34071	-0.22725	-0.26709	-0.29304	-0.29852	-0.332	-0.2885	-0.27876	-0.24823	-0.30746	-0.22869	-0.3553	-0.30431	-0.33411	-0.32607	5,79413*
3.2775	-0.31942	-0.17948	-0.34181	-0.24332	-0.22078	-0.31167	-0.26049	-0.34909	-0.28871	-0.29222	-0.27536	-0.31542	-0.24478	-0.32609	-0.28768	-0.34397	-0.2892	5,78798*
3.28125	-0.29394	-0.17165	-0.33269	-0.22059	-0.28477	-0.29846	-0.27459	-0.31683	-0.27541	-0.26799	-0.24597	-0.30426	-0.26508	-0.30157	-0.28178	-0.33617	-0.30642	5,79638*
3.285	-0.32403	-0.17197	-0.3321	-0.2488	-0.27617	-0.32209	-0.27536	-0.34129	-0.26451	-0.28783	-0.26096	-0.33524	-0.2452	-0.33174	-0.30244	-0.32635	-0.30701	5,79251*
3.28875	-0.31358	-0.16552	-0.339	-0.25206	-0.24841	-0.31631	-0.30113	-0.34886	-0.27797	-0.2672	-0.25421	-0.31754	-0.2741	-0.32354	-0.2848	-0.3345	-0.28647	5,79307*
3.2925	-0.26599	-0.1536	-0.35667	-0.20527	-0.24576	-0.30299	-0.28119	-0.31384	-0.28757	-0.27737	-0.2466	-0.29806	-0.24614	-0.31822	-0.29457	-0.28949	-0.26975	5,8068*
3.29625	-0.30536	-0.13463	-0.30328	-0.21291	-0.23295	-0.28908	-0.26862	-0.31613	-0.26912	-0.23557	-0.24665	-0.29411	-0.23266	-0.30977	-0.28118	-0.30015	-0.27172	5,80746*
3.3	-0.27709	-0.17312	-0.32755	-0.23954	-0.26058	-0.28198	-0.27571	-0.31288	-0.25819	-0.25498	-0.25058	-0.27866	-0.2372	-0.33499	-0.27772	-0.3211	-0.28556	5,8026*
3.30375	-0.29944	-0.16712	-0.33789	-0.22581	-0.22153	-0.28431	-0.30038	-0.33003	-0.2874	-0.27442	-0.21762	-0.27499	-0.25295	-0.32431	-0.30266	-0.32513	-0.32592	5,79799*
3.3075	-0.30782	-0.1492	-0.35021	-0.20294	-0.23652	-0.28534	-0.26807	-0.3237	-0.2953	-0.27375	-0.24563	-0.298	-0.24178	-0.30933	-0.28996	-0.31987	-0.30477	5,79217*
3.31125	-0.32407	-0.16296	-0.3362	-0.25181	-0.25137	-0.3063	-0.29564	-0.34229	-0.29201	-0.24175	-0.22733	-0.32027	-0.27603	-0.34617	-0.30118	-0.32826	-0.29124	5,789*
3.315	-0.30863	-0.13782	-0.33144	-0.22072	-0.27539	-0.3098	-0.28047	-0.32176	-0.24122	-0.26549	-0.22712	-0.29792	-0.24109	-0.32914	-0.26169	-0.31599	-0.30158	5,80417*
3.31875	-0.3056	-0.16756	-0.36044	-0.23334	-0.25727	-0.30217	-0.27061	-0.35526	-0.26848	-0.28193	-0.22722	-0.3189	-0.28419	-0.36298	-0.29883	-0.33304	-0.29973	5,78608*
3.3225	-0.28001	-0.15745	-0.31049	-0.23819	-0.24965	-0.29414	-0.29613	-0.31394	-0.27707	-0.27015	-0.26038	-0.26499	-0.24211	-0.33665	-0.28014	-0.28959	-0.31206	5,79421*
3.32625	-0.29973	-0.15038	-0.352	-0.21681	-0.24085	-0.29681	-0.29302	-0.32633	-0.258	-0.2487	-0.23266	-0.31357	-0.23055	-0.3162	-0.26261	-0.33765	-0.27998	5,79911*
3.33	-0.30524	-0.15112	-0.35363	-0.23346	-0.24236	-0.26434	-0.2577	-0.31464	-0.27275	-0.25271	-0.24592	-0.27122	-0.23909	-0.29528	-0.28281	-0.29697	-0.27321	5,80531*
3.33375	-0.28968	-0.14149	-0.34417	-0.20723	-0.25184	-0.30761	-0.30377	-0.31874	-0.25494	-0.24958	-0.23479	-0.3014	-0.2453	-0.31146	-0.27933	-0.3045	-0.28977	5,79748*
3.3375	-0.31256	-0.1561	-0.32992	-0.24588	-0.24835	-0.31692	-0.31563	-0.33789	-0.25524	-0.23578	-0.24645	-0.28239	-0.26334	-0.33136	-0.29555	-0.29827	-0.30559	5,78715*
3.34125	-0.29303	-0.15959	-0.33918	-0.22265	-0.24759	-0.27483	-0.28686	-0.35808	-0.27439	-0.28684	-0.27394	-0.30572	-0.24835	-0.30037	-0.29729	-0.32984	-0.33097	5,79373*
3.345	-0.33162	-0.15016	-0.3426	-0.24098	-0.2432	-0.2813	-0.24986	-0.33273	-0.28406	-0.26653	-0.22949	-0.27578	-0.21176	-0.31763	-0.27423	-0.2605	-0.29983	5,79261*
3.34875	-0.28752	-0.14016	-0.31576	-0.23778	-0.24757	-0.2487	-0.29878	-0.34839	-0.28306	-0.23415	-0.2425	-0.31891	-0.24486	-0.2966	-0.27174	-0.30815	-0.26961	5,7999*
3.3525	-0.27908	-0.14444	-0.32531	-0.22874	-0.23284	-0.30611	-0.29551	-0.32059	-0.29462	-0.27516	-0.2471	-0.3148	-0.23331	-0.30574	-0.27184	-0.30867	-0.28822	5,79522*
3.35625	-0.31832	-0.16449	-0.34664	-0.20171	-0.27012	-0.30302	-0.28712	-0.30337	-0.27659	-0.25704	-0.22571	-0.29926	-0.24484	-0.31739	-0.26465	-0.30293	-0.30997	5,79444*
3.36	-0.34166	-0.16571	-0.3433	-0.25552	-0.27539	-0.29752	-0.30787	-0.33441	-0.27973	-0.28447	-0.22616	-0.30919	-0.25028	-0.30913	-0.32355	-0.30752	-0.29108	5,78091*
3.36375	-0.30049	-0.12574	-0.30296	-0.20443	-0.23371	-0.25432	-0.27713	-0.31628	-0.26169	-0.24916	-0.21806	-0.291	-0.22849	-0.30671	-0.27992	-0.3002	-0.25548	5,80109*
3.3675	-0.31378	-0.15363	-0.29167	-0.19629	-0.21743	-0.28043	-0.27028	-0.30837	-0.26324	-0.26191	-0.21039	-0.29294	-0.2357	-0.30845	-0.25499	-0.30608	-0.30641	5,79725*
3.37125	-0.26707	-0.15466	-0.32137	-0.17765	-0.2111	-0.28587	-0.27463	-0.31865	-0.24778	-0.227	-0.18446	-0.27655	-0.21628	-0.2732	-0.25632	-0.28292	-0.26096	5,81622*
3.375	-0.31159	-0.20006	-0.33598	-0.22331	-0.24321	-0.26748	-0.26146	-0.31217	-0.27211	-0.25565	-0.21918	-0.26591	-0.25468	-0.29072	-0.24834	-0.28517	-0.28018	5,79368*
3.37875	-0.31663	-0.14417	-0.32652	-0.21647	-0.25708	-0.27972	-0.27903	-0.32316	-0.27033	-0.25609	-0.23588	-0.26759	-0.23553	-0.32119	-0.27391	-0.31382	-0.31741	5,79009*
3.3825	-0.28962	-0.11156	-0.31406	-0.19591	-0.22673	-0.27321	-0.27926	-0.30183	-0.28896	-0.25343	-0.22262	-0.29658	-0.23113	-0.2882	-0.281	-0.27707	-0.28218	5,80002*
3.38625	-0.31095	-0.12593	-0.28316	-0.23093	-0.25201	-0.28361	-0.27081	-0.3056	-0.26977	-0.20017	-0.22593	-0.31102	-0.2297	-0.32406	-0.27359	-0.29977	-0.28676	5,79816*
3.39	-0.2913	-0.16497	-0.33823	-0.19765	-0.23932	-0.26736	-0.28604	-0.29539	-0.27573	-0.22403	-0.22049	-0.28042	-0.23282	-0.30794	-0.25202	-0.31091	-0.26798	5,8033*
3.39375	-0.32851	-0.17069	-0.31225	-0.21165	-0.25591	-0.28129	-0.26577	-0.30779	-0.27541	-0.26424	-0.25852	-0.29949	-0.23537	-0.3082	-0.28202	-0.28774	-0.30547	5,78673*
3.3975	-0.2811	-0.13669	-0.29737	-0.21831	-0.22747	-0.28798	-0.27301	-0.30277	-0.24962	-0.25394	-0.21333	-0.30997	-0.21216	-0.29809	-0.25277	-0.28489	-0.26446	5,81057*
3.40125	-0.27763	-0.12021	-0.32138	-0.17165	-0.20066	-0.23165	-0.26186	-0.27873	-0.24765	-0.21487	-0.23179	-0.28222	-0.20611	-0.28139	-0.23979	-0.29252	-0.25642	5,80991*
3.405	-0.29406	-0.13126	-0.28755	-0.16297	-0.20551	-0.26568	-0.2828	-0.29687	-0.26096	-0.24296	-0.23766	-0.25166	-0.21858	-0.31076	-0.243	-0.28439	-0.26688	5,81397*
3.40875	-0.28906	-0.12221	-0.30443	-0.22683	-0.24317	-0.26443	-0.25294	-0.31984	-0.25783	-0.2352	-0.25964	-0.301	-0.22425	-0.28462	-0.2945	-0.30776	-0.28153	5,7979*
3.4125	-0.22534	-0.0848	-0.29719	-0.17022	-0.22258	-0.2385	-0.21069	-0.28932	-0.21676	-0.23276	-0.20207	-0.26068	-0.21156	-0.26954	-0.2636	-0.25953	-0.2626	5,8225*
3.41625	-0.31052	-0.18048	-0.32773	-0.20049	-0.27269	-0.28013	-0.28405	-0.28862	-0.26632	-0.27488	-0.24137	-0.32754	-0.27251	-0.32365	-0.27855	-0.30441	-0.27381	5,78412*
3.42	-0.28079	-0.13347	-0.29249	-0.17841	-0.19157	-0.27037	-0.28405	-0.30085	-0.25037	-0.24275	-0.23909	-0.29105	-0.24558	-0.27994	-0.30788	-0.28078	-0.26074	5,80301*
3.42375	-0.28382	-0.15594	-0.32135	-0.20291	-0.22389	-0.27392	-0.25686	-0.30513	-0.27933	-0.23944	-0.20571	-0.29261	-0.2209	-0.28205	-0.29462	-0.30225	-0.29112	5,79587*
3.4275	-0.30121	-0.17677	-0.32312	-0.19672	-0.23127	-0.25847	-0.2437	-0.32366	-0.25701	-0.27717	-0.24059	-0.30051	-0.23315	-0.2994	-0.26903	-0.30549	-0.28024	5,7921*
3.43125	-0.27381	-0.11966	-0.31821	-0.1872	-0.2348	-0.29238	-0.27547	-0.30956	-0.26093	-0.26274	-0.24867	-0.28886	-0.21804	-0.29573	-0.26465	-0.27362	-0.26786	5,80317*
3.435	-0.30342	-0.15021	-0.3259	-0.18042	-0.23286	-0.2702	-0.25434	-0.33304	-0.26328	-0.24351	-0.21528	-0.2896	-0.24838	-0.28979	-0.26267	-0.28745	-0.31627	5,79369*
3.43875	-0.29102	-0.14988	-0.32783	-0.21006	-0.24241	-0.26028	-0.26632	-0.29694	-0.25507	-0.26382	-0.2055	-0.29613	-0.22113	-0.29146	-0.24886	-0.28792	-0.26767	5,79162*
3.4425	-0.28006	-0.14279	-0.28902	-0.22127	-0.23823	-0.27179	-0.26927	-0.27672	-0.27121	-0.25284	-0.24678	-0.255	-0.22869	-0.30094	-0.27089	-0.28796	-0.25663	5,80004*
3.44625	-0.26428	-0.13645	-0.3049	-0.19354	-0.22124	-0.25417	-0.25196	-0.3172	-0.24175	-0.2429	-0.20566	-0.26676	-0.25654	-0.287	-0.26467	-0.28511	-0.28822	5,80308*
3.45	-0.28795	-0.14964	-0.32421	-0.20755	-0.25063	-0.28772	-0.28952	-0.31505	-0.25495	-0.21946	-0.20907	-0.26816	-0.22653	-0.30116	-0.28621	-0.27349	-0.28943	5,79334*
3.45375	-0.30007	-0.15482	-0.30163	-0.18697	-0.22045	-0.24735	-0.26391	-0.3087	-0.25596	-0.20157	-0.21712	-0.29239	-0.2411	-0.27514	-0.28391	-0.27297	-0.29488	5,80152*
3.4575	-0.25894	-0.10073	-0.31372	-0.20313	-0.23404	-0.26359	-0.26106	-0.28792	-0.25866	-0.21761	-0.21307	-0.28608	-0.23468	-0.29677	-0.27471	-0.29831	-0.32217	5,79751*
3.46125	-0.297	-0.10295	-0.327	-0.21237	-0.21488	-0.26376	-0.27058	-0.31385	-0.28109	-0.24773	-0.19212	-0.29421	-0.21085	-0.29803	-0.27252	-0.25742	-0.25204	5,79204*
3.465	-0.26326	-0.14464	-0.31519	-0.21758	-0.21619	-0.26633	-0.27319	-0.34702	-0.25127	-0.2573	-0.23857	-0.29013	-0.24625	-0.31021	-0.27466	-0.30242	-0.29934	5,78853*
3.46875	-0.28072	-0.14909	-0.30384	-0.19527	-0.21982	-0.23538	-0.23724	-0.27657	-0.24882	-0.24427	-0.21907	-0.25687	-0.21842	-0.28101	-0.26676	-0.28427	-0.27675	5,80043*
3.4725	-0.30421	-0.13578	-0.32541	-0.20253	-0.22592	-0.23382	-0.27168	-0.29939	-0.2651	-0.24507	-0.22348	-0.29395	-0.2308	-0.27507	-0.28214	-0.30049	-0.30605	5,79187*
3.47625	-0.31597	-0.14643	-0.30649	-0.2342	-0.23934	-0.2776	-0.24507	-0.32938	-0.29074	-0.25044	-0.23206	-0.29349	-0.19295	-0.33043	-0.28484	-0.31275	-0.28795	5,78068*
3.48	-0.25184	-0.10141	-0.30489	-0.17227	-0.22796	-0.25667	-0.23525	-0.29024	-0.23936	-0.23696	-0.1804	-0.28058	-0.19338	-0.27368	-0.2477	-0.26074	-0.29569	5,81355*
3.48375	-0.29291	-0.10392	-0.31801	-0.18265	-0.21575	-0.2645	-0.2666	-0.29823	-0.26945	-0.19985	-0.20047	-0.2654	-0.23134	-0.29552	-0.27113	-0.27555	-0.28013	5,80084*
3.4875	-0.25985	-0.12909	-0.29694	-0.18524	-0.21755	-0.27675	-0.25115	-0.33212	-0.2563	-0.23877	-0.19756	-0.2693	-0.21587	-0.31755	-0.26958	-0.29415	-0.28072	5,79623*
3.49125	-0.24108	-0.09475	-0.28126	-0.18568	-0.23439	-0.26384	-0.24902	-0.29502	-0.26092	-0.22725	-0.22343	-0.28282	-0.25287	-0.27562	-0.28385	-0.27634	-0.25391	5,80618*
3.495	-0.29445	-0.14423	-0.30659	-0.22062	-0.21386	-0.26994	-0.22774	-0.30549	-0.24469	-0.2249	-0.23518	-0.28145	-0.20052	-0.31965	-0.26391	-0.31189	-0.27707	5,7918*
3.49875	-0.2589	-0.14848	-0.27506	-0.19104	-0.20489	-0.26075	-0.24415	-0.28055	-0.22512	-0.23071	-0.17404	-0.25405	-0.21551	-0.28498	-0.23877	-0.26797	-0.27999	5,80422*
3.5025	-0.30934	-0.13753	-0.31511	-0.18933	-0.19893	-0.24731	-0.22393	-0.28101	-0.23209	-0.2103	-0.19311	-0.26472	-0.2007	-0.26652	-0.26976	-0.26533	-0.25306	5,80302*
3.50625	-0.26434	-0.12739	-0.31729	-0.17343	-0.20424	-0.24903	-0.23807	-0.29361	-0.24338	-0.22592	-0.2035	-0.27069	-0.21308	-0.29098	-0.26798	-0.26194	-0.24537	5,80131*
3.51	-0.25918	-0.12666	-0.31732	-0.23799	-0.2505	-0.26847	-0.26884	-0.28262	-0.25082	-0.23706	-0.2439	-0.26787	-0.26549	-0.33228	-0.25422	-0.30999	-0.26307	5,78868*
3.51375	-0.25577	-0.11654	-0.30009	-0.18424	-0.25237	-0.24789	-0.2473	-0.31968	-0.25108	-0.23149	-0.19101	-0.28193	-0.212	-0.29422	-0.27922	-0.26001	-0.28103	5,79511*
3.5175	-0.27391	-0.114	-0.27397	-0.18929	-0.21049	-0.26669	-0.26376	-0.30732	-0.25249	-0.23962	-0.19831	-0.28836	-0.23234	-0.26756	-0.23634	-0.30388	-0.29546	5,79679*
3.52125	-0.24448	-0.07839	-0.29099	-0.19609	-0.20471	-0.25597	-0.22611	-0.24886	-0.24911	-0.22557	-0.17411	-0.2625	-0.23463	-0.25277	-0.24688	-0.29844	-0.26772	5,79961*
3.525	-0.27666	-0.11787	-0.28572	-0.18973	-0.19455	-0.25964	-0.24969	-0.27948	-0.24924	-0.19971	-0.18225	-0.24052	-0.2266	-0.27419	-0.26374	-0.309	-0.26881	5,79688*
3.52875	-0.2632	-0.12118	-0.31967	-0.20463	-0.19561	-0.28951	-0.2561	-0.31112	-0.2368	-0.23598	-0.22013	-0.27439	-0.22655	-0.28232	-0.26731	-0.27466	-0.25131	5,79232*
3.5325	-0.29452	-0.12651	-0.27418	-0.21073	-0.19505	-0.25161	-0.2476	-0.3066	-0.25949	-0.25767	-0.19353	-0.30666	-0.21735	-0.30927	-0.22728	-0.27966	-0.26521	5,79529*
3.53625	-0.28034	-0.11111	-0.30975	-0.19985	-0.24421	-0.25005	-0.26098	-0.28943	-0.23645	-0.22567	-0.20884	-0.26554	-0.19884	-0.27292	-0.27009	-0.29851	-0.26776	5,79492*
3.54	-0.27931	-0.09491	-0.27704	-0.19802	-0.2155	-0.23305	-0.25988	-0.28739	-0.25855	-0.21546	-0.20229	-0.24099	-0.21537	-0.25718	-0.23629	-0.31918	-0.26793	5,80441*
3.54375	-0.26121	-0.12674	-0.28131	-0.16182	-0.16955	-0.24249	-0.25377	-0.27649	-0.26556	-0.23121	-0.20195	-0.26452	-0.18576	-0.28449	-0.23515	-0.27208	-0.23259	5,80924*
3.5475	-0.2874	-0.11564	-0.26644	-0.21365	-0.18101	-0.25841	-0.27959	-0.30913	-0.24567	-0.22571	-0.20152	-0.30165	-0.21929	-0.30319	-0.27371	-0.25681	-0.28065	5,79029*
3.55125	-0.24714	-0.0995	-0.27798	-0.16966	-0.20344	-0.23992	-0.22714	-0.26328	-0.23563	-0.19848	-0.1614	-0.26413	-0.20596	-0.26508	-0.25134	-0.26989	-0.22643	5,81783*
3.555	-0.27858	-0.08727	-0.29176	-0.17253	-0.1966	-0.226	-0.23466	-0.2891	-0.23529	-0.23252	-0.19371	-0.26082	-0.19638	-0.26239	-0.23175	-0.26882	-0.24936	5,80684*
3.55875	-0.26091	-0.12043	-0.29121	-0.18597	-0.21864	-0.24176	-0.27145	-0.29286	-0.25098	-0.24429	-0.1848	-0.25802	-0.19891	-0.28099	-0.25011	-0.27375	-0.27197	5,7951*
3.5625	-0.27634	-0.13964	-0.3098	-0.19563	-0.21645	-0.22999	-0.28676	-0.29097	-0.24788	-0.21251	-0.22491	-0.26871	-0.20163	-0.27991	-0.24705	-0.29296	-0.26201	5,79073*
3.56625	-0.28433	-0.10471	-0.2816	-0.14286	-0.22122	-0.22028	-0.27243	-0.28337	-0.23599	-0.24626	-0.20683	-0.25516	-0.18725	-0.28735	-0.22332	-0.28338	-0.25273	5,79827*
3.57	-0.26399	-0.10424	-0.2829	-0.19585	-0.24863	-0.2591	-0.26856	-0.30468	-0.25127	-0.25965	-0.22906	-0.2739	-0.222	-0.29699	-0.2715	-0.25865	-0.26631	5,78967*
3.57375	-0.24846	-0.11762	-0.27181	-0.15333	-0.22785	-0.22033	-0.23311	-0.28283	-0.21215	-0.21839	-0.1684	-0.23218	-0.19492	-0.26568	-0.24634	-0.25225	-0.21141	5,80915*
3.5775	-0.28734	-0.10039	-0.27021	-0.16482	-0.24238	-0.23015	-0.24568	-0.2734	-0.25603	-0.2143	-0.2203	-0.25979	-0.20369	-0.23205	-0.24793	-0.26815	-0.24084	5,8021*
3.58125	-0.26226	-0.08127	-0.31869	-0.17721	-0.18908	-0.25127	-0.22069	-0.3033	-0.2261	-0.21779	-0.19306	-0.28391	-0.19307	-0.25516	-0.24838	-0.29038	-0.2835	5,79996*
3.585	-0.28119	-0.13595	-0.29783	-0.16896	-0.18876	-0.27217	-0.24773	-0.31933	-0.24036	-0.23342	-0.19422	-0.2622	-0.17978	-0.29922	-0.25287	-0.26949	-0.24046	5,79325*
3.58875	-0.2275	-0.10105	-0.28379	-0.16758	-0.19249	-0.24602	-0.2489	-0.26755	-0.21551	-0.20587	-0.17417	-0.2539	-0.20096	-0.26597	-0.24518	-0.23671	-0.22864	5,81149*
3.5925	-0.25195	-0.11171	-0.29153	-0.16941	-0.1875	-0.22224	-0.23564	-0.29118	-0.22029	-0.22609	-0.17944	-0.25567	-0.20018	-0.27939	-0.25976	-0.25727	-0.26392	5,79831*
3.59625	-0.25278	-0.11494	-0.28663	-0.18827	-0.19322	-0.24432	-0.22654	-0.26004	-0.23509	-0.22068	-0.18736	-0.25824	-0.18249	-0.25987	-0.24993	-0.23738	-0.22561	5,80769*
3.6	-0.25147	-0.12196	-0.27837	-0.15988	-0.22596	-0.22295	-0.25323	-0.27135	-0.24555	-0.23592	-0.17769	-0.2457	-0.19734	-0.28394	-0.25672	-0.26699	-0.27099	5,8052*
3.60375	-0.28467	-0.09758	-0.26413	-0.20431	-0.19663	-0.24668	-0.26274	-0.27492	-0.18957	-0.20992	-0.19003	-0.28149	-0.21656	-0.27117	-0.23225	-0.23813	-0.27285	5,80132*
3.6075	-0.23761	-0.11952	-0.29585	-0.17309	-0.19753	-0.2485	-0.24353	-0.26566	-0.24996	-0.24323	-0.20867	-0.27575	-0.20781	-0.29169	-0.24371	-0.2607	-0.30839	5,79134*
3.61125	-0.25595	-0.12223	-0.27996	-0.16944	-0.19285	-0.22701	-0.24475	-0.29995	-0.21636	-0.20578	-0.19364	-0.26105	-0.20615	-0.26339	-0.25671	-0.27571	-0.26759	5,79575*
3.615	-0.25847	-0.12874	-0.2486	-0.15366	-0.20098	-0.24762	-0.24943	-0.26813	-0.23807	-0.20448	-0.21189	-0.26578	-0.19341	-0.27176	-0.23532	-0.257	-0.23386	5,79733*
3.61875	-0.26699	-0.10487	-0.28382	-0.18838	-0.19386	-0.26994	-0.24533	-0.27575	-0.22857	-0.18025	-0.20957	-0.26327	-0.18467	-0.27615	-0.23517	-0.2483	-0.24423	5,80288*
3.6225	-0.25028	-0.12578	-0.27902	-0.14485	-0.22546	-0.23376	-0.22519	-0.30095	-0.21384	-0.21183	-0.18184	-0.26408	-0.21685	-0.25869	-0.2418	-0.27357	-0.26041	5,79798*
3.62625	-0.29301	-0.13322	-0.28756	-0.18596	-0.2239	-0.23243	-0.23781	-0.28418	-0.23501	-0.24563	-0.19499	-0.26482	-0.22437	-0.25717	-0.25796	-0.27856	-0.23473	5,78609*
3.63	-0.26144	-0.1212	-0.28013	-0.15903	-0.20173	-0.22084	-0.22101	-0.29756	-0.22835	-0.23687	-0.17756	-0.26689	-0.19305	-0.25973	-0.25743	-0.29707	-0.26208	5,79061*
3.63375	-0.24299	-0.09229	-0.29318	-0.17334	-0.18157	-0.23757	-0.21078	-0.27803	-0.23629	-0.20764	-0.17563	-0.24529	-0.19166	-0.24642	-0.2081	-0.24895	-0.2371	5,80649*
3.6375	-0.23136	-0.12555	-0.28965	-0.16638	-0.21149	-0.22836	-0.23553	-0.295	-0.23393	-0.20812	-0.18698	-0.25776	-0.16863	-0.26803	-0.21103	-0.24726	-0.22126	5,80269*
3.64125	-0.24511	-0.12116	-0.27683	-0.15577	-0.20434	-0.24628	-0.23842	-0.2544	-0.21355	-0.207	-0.17524	-0.24311	-0.22026	-0.26088	-0.26267	-0.2596	-0.24329	5,79993*
3.645	-0.25314	-0.10717	-0.3102	-0.17278	-0.2094	-0.25722	-0.23194	-0.2919	-0.22594	-0.1812	-0.21784	-0.22685	-0.174	-0.25538	-0.24837	-0.25993	-0.25121	5,7929*
3.64875	-0.26785	-0.09375	-0.28184	-0.20322	-0.222	-0.26282	-0.22983	-0.2674	-0.229	-0.21866	-0.18038	-0.23714	-0.19928	-0.26292	-0.24212	-0.27584	-0.24444	5,79882*
3.6525	-0.24475	-0.11077	-0.27369	-0.17717	-0.1924	-0.25536	-0.2418	-0.24948	-0.22567	-0.21071	-0.15773	-0.24182	-0.19344	-0.27917	-0.25964	-0.22759	-0.23258	5,80417*
3.65625	-0.26692	-0.10766	-0.27567	-0.19063	-0.19585	-0.22756	-0.23956	-0.29404	-0.21453	-0.19104	-0.21	-0.27989	-0.20102	-0.27432	-0.22223	-0.25039	-0.218	5,79811*
3.66	-0.24719	-0.11193	-0.25494	-0.15934	-0.20378	-0.26574	-0.23416	-0.27638	-0.23193	-0.19867	-0.18629	-0.26028	-0.19435	-0.2362	-0.22305	-0.28044	-0.26287	5,79427*
3.66375	-0.22255	-0.06211	-0.28286	-0.13072	-0.17267	-0.20927	-0.22153	-0.26266	-0.19254	-0.18669	-0.16718	-0.23206	-0.20056	-0.25774	-0.23104	-0.25315	-0.22582	5,81565*
3.6675	-0.26769	-0.09347	-0.26611	-0.1604	-0.20024	-0.24915	-0.25669	-0.28977	-0.2203	-0.20684	-0.16626	-0.24873	-0.19622	-0.28188	-0.23305	-0.23748	-0.23372	5,80108*
3.67125	-0.2203	-0.0938	-0.28257	-0.17408	-0.20465	-0.21963	-0.23148	-0.2625	-0.21571	-0.22102	-0.15988	-0.23308	-0.20146	-0.25605	-0.22914	-0.26778	-0.24698	5,79966*
3.675	-0.22662	-0.13586	-0.27185	-0.15878	-0.18927	-0.22268	-0.23803	-0.26754	-0.19565	-0.20002	-0.20823	-0.26245	-0.21285	-0.24462	-0.22972	-0.26091	-0.25069	5,80031*
3.67875	-0.2653	-0.11279	-0.2903	-0.17327	-0.22452	-0.23293	-0.24793	-0.29325	-0.25025	-0.23359	-0.20086	-0.26649	-0.21298	-0.27327	-0.2489	-0.25029	-0.25681	5,78715*
3.6825	-0.25072	-0.10106	-0.25274	-0.17528	-0.19239	-0.23573	-0.23679	-0.27574	-0.23934	-0.17606	-0.21424	-0.25485	-0.20525	-0.25815	-0.21822	-0.27051	-0.24461	5,79673*
3.68625	-0.24578	-0.08608	-0.27757	-0.15814	-0.19441	-0.21457	-0.2338	-0.27248	-0.21234	-0.20874	-0.16504	-0.26204	-0.19479	-0.25018	-0.21251	-0.22671	-0.23136	5,80153*
3.69	-0.23041	-0.10352	-0.27047	-0.20206	-0.21122	-0.22444	-0.24967	-0.25699	-0.23769	-0.21601	-0.20886	-0.24319	-0.18398	-0.27187	-0.23155	-0.27116	-0.23262	5,79769*
3.69375	-0.24756	-0.11384	-0.26938	-0.1645	-0.20079	-0.20242	-0.21846	-0.2731	-0.19757	-0.18796	-0.15623	-0.27069	-0.19526	-0.27964	-0.26519	-0.23748	-0.22038	5,80007*
3.6975	-0.25743	-0.10754	-0.26068	-0.16717	-0.18761	-0.23501	-0.22016	-0.25742	-0.22388	-0.20661	-0.2015	-0.24864	-0.18172	-0.25437	-0.24529	-0.24448	-0.2173	5,80107*
3.70125	-0.25773	-0.11331	-0.28478	-0.15682	-0.19614	-0.2344	-0.23747	-0.273	-0.19747	-0.22	-0.19606	-0.25035	-0.22892	-0.24156	-0.23076	-0.24694	-0.26032	5,78841*
3.705	-0.25481	-0.09546	-0.30041	-0.17023	-0.17884	-0.23035	-0.24171	-0.27956	-0.22573	-0.24044	-0.21129	-0.24923	-0.20796	-0.25361	-0.2587	-0.25674	-0.23536	5,79354*
3.70875	-0.26038	-0.0951	-0.26417	-0.17291	-0.20294	-0.22137	-0.21146	-0.27249	-0.22207	-0.20762	-0.1848	-0.23708	-0.19823	-0.28546	-0.17901	-0.24167	-0.25655	5,79882*
3.7125	-0.25486	-0.0939	-0.27184	-0.15143	-0.17265	-0.20846	-0.25195	-0.26311	-0.19724	-0.20333	-0.14915	-0.22848	-0.18028	-0.25869	-0.21054	-0.22464	-0.24281	5,8016*
3.71625	-0.21128	-0.06498	-0.23847	-0.13617	-0.15898	-0.21206	-0.20783	-0.26522	-0.20566	-0.20102	-0.16077	-0.25283	-0.16999	-0.23985	-0.21764	-0.23649	-0.2331	5,81763*
3.72	-0.24728	-0.09128	-0.2793	-0.1612	-0.18596	-0.21222	-0.23198	-0.25116	-0.23507	-0.22358	-0.19196	-0.25176	-0.1988	-0.25115	-0.21443	-0.23743	-0.24683	5,80047*
3.72375	-0.23643	-0.09437	-0.31453	-0.17753	-0.16257	-0.21386	-0.24048	-0.26837	-0.22052	-0.17147	-0.18259	-0.23341	-0.17762	-0.25224	-0.21899	-0.23376	-0.22621	5,80292*
3.7275	-0.24068	-0.10091	-0.25999	-0.17913	-0.2126	-0.19492	-0.23151	-0.26495	-0.2077	-0.19376	-0.16895	-0.24531	-0.24062	-0.26302	-0.2349	-0.24904	-0.22362	5,79118*
3.73125	-0.25632	-0.09224	-0.26015	-0.12876	-0.18134	-0.22163	-0.21598	-0.25849	-0.17094	-0.18331	-0.19402	-0.23126	-0.17403	-0.26599	-0.24258	-0.24015	-0.25113	5,80377*
3.735	-0.23212	-0.1013	-0.27333	-0.1886	-0.19138	-0.21809	-0.23563	-0.24123	-0.22699	-0.20611	-0.19928	-0.24795	-0.20657	-0.26621	-0.22553	-0.25784	-0.21631	5,7949*
3.73875	-0.25808	-0.09312	-0.2956	-0.19543	-0.17602	-0.22259	-0.24115	-0.26621	-0.20504	-0.23081	-0.16355	-0.26352	-0.18916	-0.24786	-0.24716	-0.24808	-0.20487	5,79436*
3.7425	-0.26867	-0.08763	-0.25761	-0.15869	-0.18655	-0.21247	-0.23263	-0.26026	-0.224	-0.20827	-0.15398	-0.24591	-0.20827	-0.25989	-0.22601	-0.26841	-0.24095	5,80007*
3.74625	-0.23729	-0.08474	-0.29692	-0.13973	-0.17256	-0.24899	-0.24106	-0.27792	-0.19708	-0.20229	-0.16108	-0.25591	-0.21328	-0.2609	-0.22469	-0.26416	-0.25334	5,79435*
3.75	-0.24121	-0.08537	-0.2891	-0.15915	-0.16151	-0.24135	-0.19668	-0.25091	-0.20054	-0.1996	-0.15657	-0.21434	-0.16116	-0.25358	-0.23983	-0.23593	-0.20128	5,80162*
3.75375	-0.26386	-0.09683	-0.25415	-0.17784	-0.18292	-0.20725	-0.22667	-0.29036	-0.20879	-0.21111	-0.15951	-0.20118	-0.20974	-0.2619	-0.22996	-0.25526	-0.23147	5,79855*
3.7575	-0.25366	-0.08701	-0.26939	-0.14231	-0.19596	-0.20869	-0.23223	-0.24649	-0.17069	-0.17105	-0.15774	-0.24116	-0.17231	-0.25743	-0.23722	-0.26444	-0.25688	5,79705*
3.76125	-0.23939	-0.09899	-0.2591	-0.16185	-0.1796	-0.20947	-0.21195	-0.26834	-0.21975	-0.19778	-0.15509	-0.2434	-0.17382	-0.23412	-0.22593	-0.25449	-0.20908	5,79841*
3.765	-0.22653	-0.10588	-0.29126	-0.13421	-0.16245	-0.22245	-0.22481	-0.27196	-0.20605	-0.18982	-0.15818	-0.23911	-0.17785	-0.255	-0.25047	-0.26441	-0.25037	5,79733*
3.76875	-0.20782	-0.08964	-0.28489	-0.14867	-0.17654	-0.22161	-0.21122	-0.24731	-0.20269	-0.19846	-0.15169	-0.22951	-0.16806	-0.2486	-0.20077	-0.26528	-0.20995	5,80491*
3.7725	-0.21653	-0.07394	-0.25164	-0.15897	-0.2137	-0.23067	-0.20619	-0.27481	-0.19913	-0.19994	-0.1831	-0.24285	-0.20628	-0.22958	-0.24261	-0.21868	-0.27762	5,79379*
3.77625	-0.22879	-0.0571	-0.2428	-0.13462	-0.17267	-0.18857	-0.19852	-0.24314	-0.17104	-0.18839	-0.16523	-0.23641	-0.1771	-0.25393	-0.20332	-0.21787	-0.21446	5,81178*
3.78	-0.22276	-0.10901	-0.30408	-0.17199	-0.2068	-0.23192	-0.25068	-0.27047	-0.22391	-0.20294	-0.17586	-0.23779	-0.1883	-0.25731	-0.21322	-0.23382	-0.24519	5,78911*
3.78375	-0.26604	-0.06445	-0.27411	-0.17633	-0.18486	-0.21395	-0.2073	-0.23623	-0.22906	-0.17719	-0.15745	-0.2159	-0.19436	-0.25701	-0.19254	-0.26825	-0.19567	5,79639*
3.7875	-0.26771	-0.10888	-0.28339	-0.16387	-0.17959	-0.2391	-0.2412	-0.27128	-0.21123	-0.20823	-0.21455	-0.25925	-0.19435	-0.25592	-0.24175	-0.26818	-0.26409	5,77679*
3.79125	-0.25196	-0.10152	-0.30277	-0.1678	-0.1716	-0.21788	-0.21368	-0.25266	-0.21444	-0.18189	-0.18476	-0.22739	-0.19695	-0.25285	-0.21864	-0.2544	-0.21547	5,794*
3.795	-0.23039	-0.1334	-0.24413	-0.17335	-0.18671	-0.23795	-0.19063	-0.24622	-0.17322	-0.2007	-0.14495	-0.24398	-0.22021	-0.24662	-0.24365	-0.25696	-0.26134	5,78839*
3.79875	-0.26492	-0.08898	-0.26053	-0.19149	-0.15137	-0.2333	-0.24952	-0.26393	-0.24016	-0.21182	-0.17325	-0.22741	-0.18885	-0.26402	-0.23301	-0.25295	-0.24807	5,78911*
3.8025	-0.23055	-0.06648	-0.2703	-0.13073	-0.15825	-0.21056	-0.22631	-0.23587	-0.2229	-0.16229	-0.18157	-0.20858	-0.18478	-0.23593	-0.24039	-0.23029	-0.23332	5,79626*
3.80625	-0.2506	-0.10779	-0.28597	-0.16818	-0.20702	-0.21852	-0.24108	-0.26273	-0.21651	-0.20394	-0.18586	-0.25104	-0.19776	-0.25075	-0.22318	-0.25631	-0.27671	5,78701*
3.81	-0.24387	-0.10168	-0.28554	-0.15387	-0.1717	-0.23596	-0.20866	-0.25189	-0.2015	-0.20192	-0.19254	-0.25607	-0.20648	-0.24976	-0.21455	-0.23733	-0.25235	5,78405*
3.81375	-0.21875	-0.06995	-0.24117	-0.15593	-0.18028	-0.22651	-0.2229	-0.23329	-0.20429	-0.17569	-0.1654	-0.24908	-0.18021	-0.22073	-0.23694	-0.23577	-0.20858	5,80337*
3.8175	-0.23652	-0.09018	-0.26504	-0.16506	-0.19129	-0.2129	-0.22462	-0.28972	-0.2049	-0.19178	-0.14263	-0.23697	-0.2078	-0.27065	-0.22472	-0.25781	-0.23592	5,78813*
3.82125	-0.21628	-0.07051	-0.25485	-0.15165	-0.19556	-0.21158	-0.20783	-0.23555	-0.17706	-0.20624	-0.19847	-0.19117	-0.18073	-0.22532	-0.25234	-0.22244	-0.24468	5,80107*
3.825	-0.19901	-0.0753	-0.24995	-0.16491	-0.18805	-0.21134	-0.21014	-0.24364	-0.18371	-0.19073	-0.12912	-0.2298	-0.17778	-0.25029	-0.21429	-0.25189	-0.20516	5,79974*
3.82875	-0.18943	-0.07782	-0.24397	-0.1527	-0.18783	-0.23506	-0.203	-0.25586	-0.22557	-0.1616	-0.17875	-0.19753	-0.17579	-0.22649	-0.20037	-0.2368	-0.25263	5,80478*
3.8325	-0.22964	-0.07411	-0.25847	-0.17211	-0.18168	-0.21145	-0.22503	-0.23082	-0.21234	-0.21057	-0.1416	-0.23865	-0.18623	-0.25316	-0.22623	-0.23519	-0.22343	5,7931*
3.83625	-0.27411	-0.08677	-0.2657	-0.15242	-0.15666	-0.20522	-0.22514	-0.25305	-0.19988	-0.21081	-0.16941	-0.22269	-0.19274	-0.25519	-0.22545	-0.21968	-0.21669	5,79239*
3.84	-0.23515	-0.11941	-0.28065	-0.14976	-0.19047	-0.2124	-0.20242	-0.28209	-0.20512	-0.19008	-0.19819	-0.24041	-0.1868	-0.22852	-0.21477	-0.2425	-0.24531	5,78584*
3.84375	-0.22257	-0.08377	-0.26974	-0.14891	-0.19011	-0.20727	-0.22847	-0.24435	-0.21212	-0.17365	-0.18334	-0.26716	-0.1955	-0.24705	-0.20545	-0.27242	-0.24533	5,79227*
3.8475	-0.23641	-0.06995	-0.20328	-0.10094	-0.1424	-0.20252	-0.17842	-0.2143	-0.19682	-0.19744	-0.13529	-0.22091	-0.17346	-0.24436	-0.19536	-0.22557	-0.1968	5,81828*
3.85125	-0.22253	-0.08584	-0.26178	-0.1619	-0.16378	-0.22682	-0.20908	-0.25145	-0.18621	-0.18428	-0.14937	-0.22298	-0.1777	-0.24011	-0.21322	-0.2443	-0.20974	5,79211*
3.855	-0.20521	-0.04975	-0.25388	-0.12244	-0.16626	-0.15896	-0.20498	-0.22306	-0.17567	-0.17401	-0.15743	-0.19348	-0.16485	-0.26347	-0.19586	-0.21104	-0.21532	5,80905*
3.85875	-0.2421	-0.06872	-0.26316	-0.14187	-0.19147	-0.19483	-0.20577	-0.25114	-0.18965	-0.22833	-0.19251	-0.21774	-0.18236	-0.21926	-0.22961	-0.23579	-0.22647	5,7928*
3.8625	-0.26127	-0.06489	-0.23458	-0.13852	-0.17499	-0.20791	-0.20453	-0.2387	-0.20323	-0.1934	-0.1519	-0.22183	-0.15591	-0.2521	-0.19957	-0.25928	-0.23962	5,80327*
3.86625	-0.23177	-0.09756	-0.26171	-0.12457	-0.15811	-0.22611	-0.2192	-0.24109	-0.1701	-0.20279	-0.17891	-0.21974	-0.16552	-0.25974	-0.21673	-0.2386	-0.23848	5,79692*
3.87	-0.2067	-0.06091	-0.27253	-0.18491	-0.13616	-0.20793	-0.22333	-0.2346	-0.20114	-0.16968	-0.15153	-0.23744	-0.16888	-0.25545	-0.2322	-0.21812	-0.20657	5,78899*
3.87375	-0.19902	-0.07358	-0.26108	-0.1266	-0.14846	-0.18407	-0.18706	-0.22472	-0.1854	-0.17281	-0.1322	-0.22446	-0.16277	-0.21664	-0.21604	-0.25485	-0.22654	5,8041*
3.8775	-0.23919	-0.08376	-0.26475	-0.11978	-0.16672	-0.20052	-0.22792	-0.24163	-0.18927	-0.19097	-0.15355	-0.23355	-0.16872	-0.24156	-0.18879	-0.2327	-0.20559	5,7931*
3.88125	-0.21856	-0.10015	-0.25771	-0.13237	-0.18365	-0.21606	-0.2208	-0.23875	-0.18719	-0.19546	-0.15681	-0.24154	-0.16252	-0.2177	-0.21039	-0.25394	-0.21673	5,79178*
3.885	-0.18512	-0.09273	-0.24319	-0.11989	-0.15162	-0.19723	-0.2337	-0.22952	-0.19476	-0.17289	-0.12893	-0.22878	-0.15203	-0.22905	-0.21479	-0.20847	-0.20924	5,80555*
3.88875	-0.21384	-0.0521	-0.24133	-0.14668	-0.16687	-0.20932	-0.18674	-0.2607	-0.20385	-0.1739	-0.13242	-0.20082	-0.12921	-0.23064	-0.20091	-0.22732	-0.16789	5,81023*
3.8925	-0.23268	-0.05122	-0.27307	-0.17015	-0.15252	-0.22523	-0.19825	-0.23504	-0.17846	-0.15604	-0.16114	-0.21177	-0.17219	-0.21816	-0.20198	-0.2393	-0.21948	5,79857*
3.89625	-0.22466	-0.08199	-0.27141	-0.12658	-0.15369	-0.20556	-0.20789	-0.22904	-0.18666	-0.16973	-0.16162	-0.18244	-0.18407	-0.25436	-0.21578	-0.2229	-0.20667	5,80178*
3.9	-0.22518	-0.06974	-0.25709	-0.11616	-0.17643	-0.18548	-0.20048	-0.22043	-0.19705	-0.18294	-0.16657	-0.23098	-0.15281	-0.22765	-0.20576	-0.1975	-0.19524	5,80557*
3.90375	-0.22759	-0.06062	-0.23553	-0.13143	-0.14661	-0.18499	-0.20254	-0.23988	-0.17155	-0.20199	-0.18035	-0.21595	-0.14869	-0.25924	-0.20984	-0.24268	-0.19549	5,79795*
3.9075	-0.22687	-0.05291	-0.26322	-0.15552	-0.16447	-0.19382	-0.19626	-0.23345	-0.18596	-0.1827	-0.1404	-0.22411	-0.16791	-0.23015	-0.22219	-0.22606	-0.2352	5,7942*
3.91125	-0.22003	-0.06147	-0.25692	-0.13075	-0.15951	-0.21802	-0.16688	-0.24263	-0.20191	-0.16766	-0.16179	-0.20513	-0.13544	-0.24065	-0.21142	-0.22349	-0.20329	5,80418*
3.915	-0.23813	-0.06502	-0.25329	-0.18131	-0.2258	-0.21099	-0.23018	-0.23032	-0.17839	-0.16449	-0.19805	-0.24202	-0.18357	-0.21899	-0.21863	-0.24125	-0.22663	5,78734*
3.91875	-0.22688	-0.08603	-0.27765	-0.13207	-0.17481	-0.19614	-0.19132	-0.21549	-0.2015	-0.16551	-0.14371	-0.19832	-0.17689	-0.24034	-0.18714	-0.21714	-0.23333	5,79956*
3.9225	-0.25489	-0.05424	-0.26023	-0.12415	-0.16841	-0.17555	-0.18385	-0.26246	-0.18728	-0.20557	-0.13793	-0.23229	-0.14587	-0.23262	-0.20871	-0.21387	-0.21173	5,80179*
3.92625	-0.2044	-0.05313	-0.25984	-0.1357	-0.13911	-0.2025	-0.20583	-0.22725	-0.2123	-0.17866	-0.17614	-0.21349	-0.16963	-0.23455	-0.20897	-0.20426	-0.20147	5,79424*
3.93	-0.2257	-0.07701	-0.25679	-0.15153	-0.15724	-0.2506	-0.19871	-0.24226	-0.20166	-0.18269	-0.16155	-0.21359	-0.16255	-0.22999	-0.21547	-0.22042	-0.23156	5,79384*
3.93375	-0.22697	-0.07558	-0.24062	-0.157	-0.14903	-0.18915	-0.18868	-0.23185	-0.17127	-0.16464	-0.14432	-0.2314	-0.16944	-0.23249	-0.2207	-0.22314	-0.2119	5,80094*
3.9375	-0.21081	-0.04751	-0.26098	-0.12438	-0.18037	-0.19926	-0.18751	-0.22367	-0.19058	-0.19876	-0.13128	-0.21733	-0.18299	-0.24541	-0.22626	-0.20653	-0.21417	5,79885*
3.94125	-0.24551	-0.06049	-0.24338	-0.16656	-0.14089	-0.24088	-0.2311	-0.24159	-0.20228	-0.19337	-0.15921	-0.24541	-0.16048	-0.23969	-0.20136	-0.23131	-0.23487	5,7854*
3.945	-0.24534	-0.10119	-0.26504	-0.16378	-0.16151	-0.18853	-0.2256	-0.23612	-0.18402	-0.18817	-0.15102	-0.24394	-0.16553	-0.23937	-0.20967	-0.23329	-0.20417	5,78662*
3.94875	-0.1943	-0.06588	-0.2351	-0.14667	-0.16446	-0.21285	-0.18766	-0.25669	-0.18184	-0.17079	-0.1564	-0.1962	-0.13566	-0.23158	-0.19068	-0.21062	-0.2183	5,80107*
3.9525	-0.2177	-0.06013	-0.26094	-0.16634	-0.16177	-0.21392	-0.20157	-0.27018	-0.18988	-0.18733	-0.13547	-0.22394	-0.16556	-0.22191	-0.19235	-0.22953	-0.22596	5,79741*
3.95625	-0.21686	-0.05866	-0.24426	-0.14114	-0.16092	-0.20569	-0.20172	-0.2229	-0.18689	-0.15939	-0.10955	-0.21398	-0.15859	-0.19681	-0.18579	-0.23414	-0.21988	5,80592*
3.96	-0.20843	-0.07648	-0.23797	-0.14527	-0.1743	-0.24121	-0.19739	-0.22234	-0.15537	-0.19948	-0.16966	-0.20851	-0.14973	-0.2389	-0.21315	-0.23242	-0.2071	5,79408*
3.96375	-0.22102	-0.05265	-0.24337	-0.14851	-0.16591	-0.18414	-0.20147	-0.24088	-0.2307	-0.17563	-0.12713	-0.23795	-0.17612	-0.24189	-0.19691	-0.2239	-0.21393	5,7928*
3.9675	-0.24347	-0.07236	-0.27652	-0.13784	-0.17535	-0.21662	-0.19362	-0.25885	-0.16772	-0.18428	-0.15608	-0.23017	-0.18216	-0.22188	-0.19301	-0.24914	-0.23244	5,78716*
3.97125	-0.21178	-0.06392	-0.21423	-0.12097	-0.15198	-0.1915	-0.20288	-0.24778	-0.20952	-0.15608	-0.14248	-0.19949	-0.17002	-0.23337	-0.21539	-0.20485	-0.19279	5,79926*
3.975	-0.18725	-0.0679	-0.22527	-0.11449	-0.1482	-0.15056	-0.17982	-0.22435	-0.17543	-0.15015	-0.15665	-0.23066	-0.13091	-0.22664	-0.20497	-0.21987	-0.22513	5,80007*
3.97875	-0.2234	-0.05476	-0.2155	-0.13179	-0.15341	-0.18311	-0.16945	-0.25173	-0.19605	-0.16401	-0.16331	-0.23116	-0.17364	-0.23499	-0.21411	-0.19527	-0.20492	5,79663*
3.9825	-0.24545	-0.08712	-0.24968	-0.15369	-0.18395	-0.23797	-0.17056	-0.25587	-0.20533	-0.18933	-0.17747	-0.22881	-0.19619	-0.23831	-0.21394	-0.25071	-0.20749	5,78478*
3.98625	-0.2067	-0.04181	-0.23981	-0.1465	-0.15804	-0.18406	-0.18637	-0.23115	-0.20231	-0.16564	-0.15344	-0.26283	-0.18704	-0.23113	-0.20279	-0.20874	-0.21264	5,79519*
3.99	-0.21417	-0.06041	-0.24973	-0.12329	-0.16325	-0.19421	-0.19252	-0.26139	-0.19642	-0.15781	-0.16525	-0.22621	-0.1634	-0.20952	-0.1905	-0.21869	-0.19887	5,79186*
3.99375	-0.23076	-0.06839	-0.2404	-0.15566	-0.16838	-0.20254	-0.22382	-0.24851	-0.20396	-0.18204	-0.18095	-0.22349	-0.17596	-0.25291	-0.20981	-0.23126	-0.20297	5,78453*
3.9975	-0.22781	-0.04504	-0.21254	-0.12048	-0.15554	-0.15327	-0.20222	-0.20333	-0.17936	-0.18365	-0.15298	-0.20848	-0.1427	-0.22187	-0.19482	-0.23418	-0.19464	5,80099*
4.00125	-0.21293	-0.05441	-0.2652	-0.15191	-0.15273	-0.18592	-0.18122	-0.2469	-0.19787	-0.16711	-0.15206	-0.20344	-0.19223	-0.21279	-0.23079	-0.22923	-0.19215	5,79037*
4.005	-0.18708	-0.04537	-0.22304	-0.14493	-0.14025	-0.20014	-0.20815	-0.22979	-0.20171	-0.16926	-0.14158	-0.23807	-0.16789	-0.21714	-0.18638	-0.24153	-0.16089	5,80033*
4.00875	-0.21974	-0.06841	-0.23141	-0.13558	-0.14533	-0.18403	-0.20475	-0.20869	-0.17141	-0.16934	-0.156	-0.20794	-0.16477	-0.22617	-0.19613	-0.20865	-0.17572	5,79667*
4.0125	-0.22261	-0.06781	-0.2332	-0.10366	-0.14523	-0.18093	-0.18537	-0.23819	-0.16993	-0.15687	-0.1405	-0.19516	-0.15719	-0.2345	-0.17579	-0.22011	-0.19813	5,80005*
4.01625	-0.19255	-0.05241	-0.24249	-0.11812	-0.13053	-0.1884	-0.20519	-0.22795	-0.17856	-0.16017	-0.14257	-0.20463	-0.16285	-0.22283	-0.20078	-0.21239	-0.20055	5,79542*
4.02	-0.25068	-0.07861	-0.24188	-0.12439	-0.20076	-0.21068	-0.1857	-0.24427	-0.14998	-0.15612	-0.1614	-0.21325	-0.18748	-0.2291	-0.21263	-0.20439	-0.21453	5,78406*
4.02375	-0.19505	-0.04881	-0.23609	-0.13298	-0.14407	-0.19432	-0.17029	-0.22729	-0.16141	-0.14763	-0.1465	-0.19283	-0.13592	-0.21957	-0.19556	-0.21471	-0.19851	5,80175*
4.0275	-0.1991	-0.03835	-0.21506	-0.1343	-0.14739	-0.18087	-0.17001	-0.22524	-0.15889	-0.15466	-0.14209	-0.1919	-0.1704	-0.18524	-0.1817	-0.19028	-0.20622	5,80456*
4.03125	-0.22063	-0.06387	-0.26699	-0.11543	-0.16798	-0.20671	-0.18273	-0.23055	-0.16971	-0.15922	-0.13275	-0.18829	-0.15713	-0.207	-0.19841	-0.20401	-0.19888	5,79392*
4.035	-0.21282	-0.07077	-0.2513	-0.11671	-0.14285	-0.20859	-0.19692	-0.24773	-0.19306	-0.1842	-0.14717	-0.20887	-0.14576	-0.22537	-0.17267	-0.22795	-0.20311	5,79683*
4.03875	-0.21717	-0.04932	-0.22336	-0.10445	-0.15565	-0.17683	-0.21982	-0.20516	-0.19704	-0.143	-0.13007	-0.23232	-0.1507	-0.20574	-0.20436	-0.2114	-0.22348	5,79814*
4.0425	-0.22206	-0.03923	-0.22463	-0.13191	-0.1748	-0.20317	-0.20078	-0.21269	-0.17196	-0.18021	-0.16652	-0.19877	-0.14934	-0.20316	-0.18522	-0.21303	-0.21644	5,798*
4.04625	-0.22684	-0.03574	-0.21724	-0.10173	-0.13516	-0.16701	-0.16442	-0.23544	-0.16077	-0.17257	-0.14163	-0.2052	-0.12958	-0.20552	-0.14146	-0.17232	-0.20374	5,80529*
4.05	-0.21648	-0.03996	-0.24897	-0.12701	-0.13543	-0.20231	-0.18327	-0.25224	-0.17852	-0.14334	-0.11819	-0.21504	-0.16638	-0.24334	-0.20159	-0.1916	-0.1935	5,79366*
4.05375	-0.19685	-0.03952	-0.21958	-0.13215	-0.15797	-0.1954	-0.15303	-0.20306	-0.17589	-0.15084	-0.16345	-0.17694	-0.14618	-0.22741	-0.16325	-0.20585	-0.19595	5,80333*
4.0575	-0.18178	-0.0478	-0.20291	-0.12635	-0.15545	-0.16585	-0.16348	-0.22513	-0.18078	-0.18109	-0.16254	-0.20206	-0.14784	-0.19158	-0.18396	-0.22885	-0.18951	5,80107*
4.06125	-0.21415	-0.09167	-0.22873	-0.16511	-0.14479	-0.20857	-0.20764	-0.2163	-0.17034	-0.15367	-0.15631	-0.20751	-0.17933	-0.212	-0.20975	-0.23163	-0.19207	5,78487*
4.065	-0.20561	-0.0467	-0.24296	-0.10449	-0.13231	-0.16375	-0.18076	-0.24635	-0.16221	-0.1805	-0.1201	-0.17322	-0.13636	-0.2012	-0.19795	-0.21853	-0.19456	5,79376*
4.06875	-0.20433	-0.04787	-0.21753	-0.10076	-0.14861	-0.17364	-0.17428	-0.21549	-0.15743	-0.14845	-0.15128	-0.18711	-0.14881	-0.22368	-0.1758	-0.20435	-0.19413	5,79422*
4.0725	-0.16971	0.003401	-0.25516	-0.13669	-0.14601	-0.17641	-0.17269	-0.20004	-0.1715	-0.16493	-0.15861	-0.20494	-0.15492	-0.21018	-0.18248	-0.22555	-0.19695	5,80408*
4.07625	-0.22379	-0.06739	-0.25054	-0.14002	-0.14789	-0.20548	-0.2339	-0.21444	-0.19623	-0.15141	-0.16198	-0.25074	-0.15257	-0.22479	-0.17622	-0.25272	-0.22882	5,78269*
4.08	-0.2254	-0.06006	-0.24938	-0.13322	-0.14587	-0.16374	-0.21837	-0.18825	-0.19776	-0.17245	-0.15396	-0.21851	-0.12993	-0.22885	-0.16901	-0.21545	-0.20168	5,78976*
4.08375	-0.22858	-0.06108	-0.19791	-0.06732	-0.12491	-0.17921	-0.16838	-0.20794	-0.17491	-0.15691	-0.09854	-0.18296	-0.1395	-0.19321	-0.20091	-0.21323	-0.19672	5,80027*
4.0875	-0.20401	-0.03611	-0.22163	-0.12626	-0.11817	-0.17597	-0.16556	-0.21841	-0.17123	-0.15623	-0.13641	-0.20705	-0.16643	-0.25074	-0.16692	-0.19684	-0.18257	5,79501*
4.09125	-0.20266	-0.03988	-0.23834	-0.12754	-0.14634	-0.1632	-0.18446	-0.2406	-0.18439	-0.12868	-0.15152	-0.21147	-0.16094	-0.20545	-0.1692	-0.21279	-0.20062	5,80255*
4.095	-0.19356	-0.03594	-0.20787	-0.11364	-0.11827	-0.16728	-0.1722	-0.2153	-0.15596	-0.13702	-0.14177	-0.20427	-0.15816	-0.17218	-0.17619	-0.2058	-0.18661	5,80572*
4.09875	-0.21283	-0.01645	-0.21338	-0.11787	-0.13658	-0.1844	-0.16929	-0.19677	-0.14862	-0.16238	-0.13109	-0.20283	-0.14389	-0.21528	-0.18457	-0.19744	-0.19036	5,79932*
4.1025	-0.18482	-0.04468	-0.21293	-0.11517	-0.11416	-0.1906	-0.16592	-0.24449	-0.14699	-0.13849	-0.10458	-0.19769	-0.13044	-0.20882	-0.1755	-0.16104	-0.20558	5,80554*
4.10625	-0.1975	-0.07248	-0.24405	-0.12737	-0.1569	-0.19018	-0.19052	-0.19703	-0.14292	-0.17352	-0.15882	-0.2126	-0.17324	-0.2233	-0.19719	-0.18381	-0.17152	5,7884*
4.11	-0.20698	-0.05066	-0.22245	-0.09361	-0.14177	-0.17446	-0.17796	-0.18997	-0.17044	-0.16448	-0.10855	-0.19183	-0.12596	-0.2061	-0.19112	-0.20261	-0.18818	5,79987*
4.11375	-0.20153	-0.06492	-0.2285	-0.10446	-0.12791	-0.17112	-0.17571	-0.19652	-0.15743	-0.17214	-0.14224	-0.191	-0.10353	-0.20232	-0.19336	-0.16412	-0.17017	5,80171*
4.1175	-0.22062	-0.09114	-0.25149	-0.13036	-0.16475	-0.20103	-0.21518	-0.23558	-0.19038	-0.15499	-0.15587	-0.18682	-0.17359	-0.25942	-0.19751	-0.21082	-0.21412	5,77671*
4.12125	-0.20609	-0.05452	-0.22785	-0.12883	-0.17853	-0.19234	-0.15794	-0.22947	-0.2078	-0.16597	-0.16367	-0.21528	-0.1496	-0.22853	-0.17518	-0.18935	-0.23814	5,78661*
4.125	-0.18424	-0.04183	-0.23803	-0.09471	-0.14813	-0.17843	-0.18697	-0.19456	-0.16875	-0.156	-0.12678	-0.1831	-0.12716	-0.19443	-0.19199	-0.18539	-0.19399	5,80157*
4.12875	-0.20769	-0.05288	-0.21246	-0.11281	-0.10372	-0.17563	-0.16437	-0.21207	-0.15477	-0.14324	-0.13859	-0.19434	-0.14117	-0.19999	-0.1492	-0.19343	-0.19274	5,80221*
4.1325	-0.18575	-0.02706	-0.22148	-0.1351	-0.14361	-0.16752	-0.19519	-0.24737	-0.15289	-0.17461	-0.13224	-0.19044	-0.11999	-0.18732	-0.19817	-0.19322	-0.18095	5,79402*
4.13625	-0.16914	-0.00555	-0.21166	-0.10035	-0.10567	-0.17657	-0.18286	-0.18659	-0.17664	-0.14383	-0.13609	-0.21299	-0.12687	-0.23505	-0.14848	-0.18723	-0.17668	5,80088*
4.14	-0.16278	-0.03522	-0.21136	-0.11738	-0.13923	-0.18183	-0.17612	-0.18852	-0.1662	-0.14254	-0.13091	-0.17107	-0.14183	-0.19525	-0.17965	-0.18475	-0.17198	5,79632*
4.14375	-0.22872	-0.05367	-0.22172	-0.1205	-0.13517	-0.18506	-0.18142	-0.22673	-0.13257	-0.17044	-0.13871	-0.20102	-0.16285	-0.18636	-0.18409	-0.22605	-0.21695	5,78648*
4.1475	-0.20094	-0.03084	-0.20958	-0.09808	-0.15148	-0.1501	-0.19229	-0.19766	-0.13532	-0.13635	-0.16001	-0.18395	-0.11661	-0.21335	-0.15515	-0.19778	-0.17294	5,80355*
4.15125	-0.18326	-0.0172	-0.22288	-0.12091	-0.12627	-0.13825	-0.15429	-0.17618	-0.13959	-0.1197	-0.0977	-0.21289	-0.14581	-0.16532	-0.13474	-0.15065	-0.16612	5,80873*
4.155	-0.20218	-0.02609	-0.21228	-0.1234	-0.12907	-0.19147	-0.16352	-0.22724	-0.16844	-0.15803	-0.15392	-0.20741	-0.1598	-0.19917	-0.20922	-0.23214	-0.21684	5,78578*
4.15875	-0.188	-0.03219	-0.20965	-0.08705	-0.12855	-0.1709	-0.1791	-0.19431	-0.15758	-0.16703	-0.12868	-0.18807	-0.1318	-0.19222	-0.16953	-0.18348	-0.18524	5,79828*
4.1625	-0.19591	-0.04448	-0.21305	-0.08762	-0.12297	-0.12528	-0.16327	-0.22835	-0.15127	-0.12999	-0.10487	-0.19996	-0.13566	-0.18566	-0.15065	-0.18648	-0.20821	5,80199*
4.16625	-0.21194	-0.06177	-0.22397	-0.12037	-0.14398	-0.1777	-0.16513	-0.21475	-0.13308	-0.16081	-0.11795	-0.20355	-0.12922	-0.20489	-0.16185	-0.23273	-0.20701	5,78988*
4.17	-0.19114	-0.01352	-0.22854	-0.09344	-0.11101	-0.14412	-0.18044	-0.18064	-0.14682	-0.13901	-0.0843	-0.18788	-0.13039	-0.183	-0.15725	-0.19515	-0.1907	5,8058*
4.17375	-0.2019	-0.06518	-0.21001	-0.11757	-0.1222	-0.18547	-0.15163	-0.20547	-0.15386	-0.16508	-0.12566	-0.19686	-0.14053	-0.19077	-0.2006	-0.20789	-0.187	5,7892*
4.1775	-0.18276	-0.01669	-0.19119	-0.07601	-0.09745	-0.1438	-0.14478	-0.18789	-0.13718	-0.1263	-0.12866	-0.17522	-0.11485	-0.18771	-0.15898	-0.20917	-0.18092	5,80521*
4.18125	-0.16508	-0.03135	-0.20232	-0.09781	-0.11102	-0.14689	-0.16994	-0.22532	-0.13844	-0.13519	-0.11186	-0.14747	-0.10286	-0.20784	-0.19092	-0.1907	-0.16029	5,80962*
4.185	-0.21641	-0.05201	-0.20985	-0.10322	-0.13685	-0.17803	-0.20295	-0.20629	-0.16697	-0.14208	-0.12651	-0.20571	-0.15496	-0.18203	-0.17771	-0.18403	-0.20091	5,78966*
4.18875	-0.17113	-0.05094	-0.21023	-0.11287	-0.11152	-0.14291	-0.17594	-0.21114	-0.17324	-0.13188	-0.1064	-0.20997	-0.12019	-0.19525	-0.15334	-0.1787	-0.17183	5,80652*
4.1925	-0.18478	-0.01933	-0.21864	-0.08839	-0.14864	-0.16008	-0.17335	-0.17163	-0.17059	-0.15215	-0.10837	-0.18425	-0.10403	-0.19362	-0.1345	-0.16998	-0.15916	5,80632*
4.19625	-0.19653	-0.09289	-0.21555	-0.11592	-0.14809	-0.2096	-0.19503	-0.20473	-0.18688	-0.17181	-0.13605	-0.21574	-0.15996	-0.20112	-0.18536	-0.19721	-0.19877	5,7873*
4.2	-0.16246	-0.00219	-0.21271	-0.10724	-0.14512	-0.15501	-0.15466	-0.20158	-0.1248	-0.1366	-0.08608	-0.16232	-0.09056	-0.16962	-0.14794	-0.15637	-0.15339	5,81054*
4.20375	-0.18539	-0.03779	-0.2509	-0.113	-0.17153	-0.20378	-0.17657	-0.21779	-0.17489	-0.14698	-0.12533	-0.23753	-0.12611	-0.25036	-0.18907	-0.17623	-0.23898	5,78377*
4.2075	-0.18667	-0.05549	-0.19375	-0.1187	-0.14418	-0.1761	-0.16702	-0.24766	-0.19012	-0.14504	-0.14024	-0.21684	-0.16363	-0.21565	-0.20609	-0.19215	-0.20556	5,78564*
4.21125	-0.21044	-0.05151	-0.23696	-0.11959	-0.14807	-0.16032	-0.18302	-0.18553	-0.15469	-0.15897	-0.13524	-0.19796	-0.1395	-0.19432	-0.15337	-0.21169	-0.17562	5,78814*
4.215	-0.17996	-0.03731	-0.20432	-0.13086	-0.11379	-0.157	-0.1774	-0.177	-0.13066	-0.13651	-0.11578	-0.16772	-0.12529	-0.17364	-0.14825	-0.19188	-0.17535	5,80052*
4.21875	-0.17697	-0.01159	-0.22261	-0.09658	-0.13947	-0.18148	-0.16189	-0.22636	-0.14258	-0.15581	-0.13767	-0.17015	-0.11787	-0.18358	-0.16317	-0.18072	-0.17116	5,79793*
4.2225	-0.19164	-0.02293	-0.20999	-0.11447	-0.12812	-0.18859	-0.17853	-0.19945	-0.16357	-0.13253	-0.13054	-0.19678	-0.13575	-0.21157	-0.16975	-0.18519	-0.18858	5,79081*
4.22625	-0.20361	-0.0395	-0.23617	-0.09041	-0.13604	-0.14427	-0.13949	-0.19168	-0.15247	-0.13261	-0.10997	-0.17111	-0.1246	-0.16575	-0.17511	-0.16446	-0.17137	5,80212*
4.23	-0.18134	-0.03987	-0.20855	-0.09618	-0.14794	-0.19538	-0.17376	-0.19755	-0.18846	-0.14438	-0.14764	-0.20051	-0.14136	-0.20225	-0.18052	-0.22435	-0.20159	5,78985*
4.23375	-0.18461	-0.01545	-0.1814	-0.08542	-0.10192	-0.17767	-0.16382	-0.21338	-0.17997	-0.13608	-0.11432	-0.17339	-0.16156	-0.22602	-0.17969	-0.16303	-0.17157	5,80001*
4.2375	-0.1981	-0.02892	-0.19167	-0.10669	-0.12106	-0.12446	-0.15051	-0.19567	-0.17396	-0.11605	-0.08693	-0.1842	-0.11826	-0.17058	-0.13408	-0.17374	-0.17936	5,80004*
4.24125	-0.1606	-0.0285	-0.18246	-0.09006	-0.11816	-0.13166	-0.15729	-0.17819	-0.14342	-0.11917	-0.09305	-0.16812	-0.11459	-0.21207	-0.17655	-0.17466	-0.13999	5,8032*
4.245	-0.17588	-0.04818	-0.20964	-0.09562	-0.1184	-0.12712	-0.15383	-0.19381	-0.1468	-0.09621	-0.10069	-0.17099	-0.13309	-0.1744	-0.15334	-0.1856	-0.15986	5,79999*
4.24875	-0.181	-0.03569	-0.20825	-0.10109	-0.1407	-0.17377	-0.17388	-0.17996	-0.1247	-0.13666	-0.13201	-0.15903	-0.13593	-0.22192	-0.17179	-0.18517	-0.16403	5,79486*
4.2525	-0.17813	-0.04557	-0.20996	-0.11313	-0.15296	-0.14334	-0.13973	-0.20267	-0.1434	-0.14644	-0.09943	-0.1583	-0.10893	-0.21636	-0.17824	-0.20071	-0.18752	5,79236*
4.25625	-0.18508	-0.03245	-0.21592	-0.10146	-0.11483	-0.14967	-0.1562	-0.20812	-0.19573	-0.15287	-0.13606	-0.16591	-0.13748	-0.20494	-0.13885	-0.19798	-0.18046	5,79309*
4.26	-0.16134	-0.06599	-0.22329	-0.10728	-0.13854	-0.17712	-0.1813	-0.20684	-0.16305	-0.14018	-0.132	-0.20116	-0.1234	-0.18416	-0.17791	-0.17347	-0.16769	5,7878*
4.26375	-0.19713	-0.01784	-0.21772	-0.09972	-0.13015	-0.163	-0.18594	-0.20044	-0.17376	-0.17904	-0.1426	-0.20812	-0.14259	-0.17533	-0.14828	-0.1768	-0.14923	5,78798*
4.2675	-0.18118	-0.03347	-0.22289	-0.10735	-0.12102	-0.16517	-0.15445	-0.20798	-0.13966	-0.15326	-0.09483	-0.20306	-0.11874	-0.17512	-0.15096	-0.19295	-0.15482	5,80109*
4.27125	-0.16766	-0.0077	-0.20658	-0.07145	-0.12068	-0.15016	-0.16908	-0.21284	-0.16131	-0.11801	-0.10946	-0.14995	-0.09457	-0.19574	-0.14866	-0.16947	-0.17504	5,80793*
4.275	-0.18129	-0.01864	-0.21005	-0.08792	-0.144	-0.16807	-0.1429	-0.19238	-0.13619	-0.13052	-0.11635	-0.17562	-0.11005	-0.2029	-0.18461	-0.19936	-0.15729	5,79871*
4.27875	-0.20781	-0.06291	-0.23403	-0.10756	-0.15993	-0.17785	-0.18475	-0.21154	-0.18757	-0.13944	-0.13069	-0.15793	-0.1264	-0.17897	-0.18458	-0.21427	-0.18028	5,78341*
4.2825	-0.16928	-0.00696	-0.19659	-0.10393	-0.13392	-0.15538	-0.13402	-0.19012	-0.13075	-0.15743	-0.11259	-0.17954	-0.11708	-0.17406	-0.14452	-0.15823	-0.16124	5,80336*
4.28625	-0.20176	-0.0199	-0.23613	-0.09567	-0.11755	-0.1773	-0.15743	-0.16803	-0.15204	-0.11655	-0.10285	-0.17894	-0.10643	-0.17596	-0.1378	-0.1887	-0.17426	5,79169*
4.29	-0.19381	-0.05566	-0.22173	-0.09854	-0.12555	-0.16554	-0.18374	-0.21869	-0.13822	-0.14036	-0.09598	-0.20066	-0.1097	-0.18985	-0.16183	-0.19971	-0.17361	5,79217*
4.29375	-0.14545	-0.01263	-0.23135	-0.0902	-0.14511	-0.16206	-0.13622	-0.21414	-0.15657	-0.13011	-0.11998	-0.18757	-0.10719	-0.17615	-0.17632	-0.14431	-0.14503	5,79935*
4.2975	-0.15477	-0.01525	-0.22814	-0.0905	-0.12604	-0.14562	-0.1474	-0.19068	-0.13938	-0.12501	-0.11032	-0.16817	-0.12432	-0.21009	-0.15762	-0.17251	-0.1789	5,79536*
4.30125	-0.17047	-0.00961	-0.19504	-0.10053	-0.08151	-0.1551	-0.13401	-0.18153	-0.19725	-0.11732	-0.12112	-0.15138	-0.12407	-0.17136	-0.15948	-0.17979	-0.14958	5,80001*
4.305	-0.17653	-0.01259	-0.20381	-0.09279	-0.09549	-0.14447	-0.13384	-0.15684	-0.11259	-0.10067	-0.09604	-0.1711	-0.09059	-0.14434	-0.14906	-0.15299	-0.14636	5,80842*
4.30875	-0.19165	0.013089	-0.20675	-0.08587	-0.13089	-0.12928	-0.14166	-0.19709	-0.12681	-0.10886	-0.08276	-0.16097	-0.12336	-0.19681	-0.14096	-0.17321	-0.1478	5,80507*
4.3125	-0.18084	-0.00877	-0.20582	-0.05451	-0.09832	-0.16207	-0.14697	-0.19098	-0.14494	-0.1155	-0.10847	-0.137	-0.08609	-0.18093	-0.13139	-0.19298	-0.16318	5,79923*
4.31625	-0.18237	-0.00043	-0.17694	-0.07322	-0.12469	-0.14354	-0.16991	-0.19111	-0.15601	-0.13343	-0.10144	-0.1561	-0.12774	-0.19129	-0.16166	-0.1908	-0.15986	5,80118*
4.32	-0.1831	-0.01564	-0.18906	-0.09001	-0.07395	-0.14812	-0.13852	-0.17449	-0.12616	-0.10952	-0.08086	-0.14585	-0.10786	-0.1661	-0.14145	-0.17522	-0.14634	5,80592*
4.32375	-0.14079	0.016096	-0.20669	-0.08586	-0.10585	-0.16202	-0.12894	-0.1596	-0.13781	-0.12877	-0.07967	-0.15221	-0.10323	-0.14611	-0.14598	-0.17088	-0.1394	5,80431*
4.3275	-0.15958	-0.0538	-0.19275	-0.09694	-0.11288	-0.13982	-0.15656	-0.17219	-0.1299	-0.11079	-0.13491	-0.1662	-0.08268	-0.15737	-0.15358	-0.19634	-0.16582	5,80713*
4.33125	-0.18465	-0.03198	-0.20965	-0.08454	-0.12164	-0.18345	-0.1465	-0.21613	-0.17212	-0.13974	-0.1295	-0.17771	-0.16515	-0.17911	-0.17148	-0.20097	-0.16521	5,78674*
4.335	-0.16712	-0.02987	-0.18879	-0.09089	-0.06547	-0.174	-0.16473	-0.17623	-0.11949	-0.16174	-0.12587	-0.16285	-0.13133	-0.17281	-0.15025	-0.16847	-0.16938	5,79762*
4.33875	-0.18789	-0.01355	-0.23141	-0.07462	-0.10205	-0.16636	-0.14973	-0.16863	-0.15374	-0.11199	-0.08297	-0.16122	-0.10171	-0.18908	-0.15699	-0.18065	-0.15753	5,79589*
4.3425	-0.1739	-0.04226	-0.22918	-0.05167	-0.11105	-0.13313	-0.15883	-0.17593	-0.12866	-0.14532	-0.10026	-0.1384	-0.12451	-0.1909	-0.16755	-0.19058	-0.16423	5,79767*
4.34625	-0.18191	-0.02146	-0.22383	-0.1045	-0.12794	-0.15169	-0.13681	-0.20562	-0.15131	-0.14344	-0.12614	-0.14935	-0.09968	-0.17534	-0.14714	-0.16216	-0.17697	5,79747*
4.35	-0.17076	-0.03532	-0.19763	-0.10012	-0.15108	-0.18125	-0.16919	-0.1914	-0.17034	-0.12136	-0.11273	-0.16383	-0.10546	-0.18729	-0.15456	-0.15001	-0.17966	5,78811*
4.35375	-0.18776	0.00133	-0.20609	-0.08792	-0.12769	-0.16942	-0.17226	-0.22009	-0.1393	-0.10516	-0.09683	-0.16454	-0.11951	-0.15776	-0.15099	-0.1665	-0.16724	5,79271*
4.3575	-0.163	-0.01015	-0.19113	-0.07705	-0.1187	-0.17671	-0.16455	-0.20084	-0.12339	-0.11153	-0.10135	-0.1902	-0.11446	-0.19148	-0.14775	-0.16232	-0.15904	5,79289*
4.36125	-0.17009	-0.02842	-0.22262	-0.08887	-0.12265	-0.15559	-0.17927	-0.2027	-0.15202	-0.13267	-0.11971	-0.15028	-0.12047	-0.17939	-0.16864	-0.19796	-0.17819	5,78655*
4.365	-0.19347	-0.03755	-0.20942	-0.09885	-0.11045	-0.15159	-0.1679	-0.15953	-0.16336	-0.13494	-0.09614	-0.17043	-0.11747	-0.19032	-0.16234	-0.17998	-0.17224	5,78856*
4.36875	-0.16591	0.008718	-0.16898	-0.06755	-0.09343	-0.16493	-0.1411	-0.18776	-0.13797	-0.14486	-0.08747	-0.15575	-0.10447	-0.1731	-0.12477	-0.19383	-0.11268	5,80482*
4.3725	-0.17751	-0.02541	-0.19935	-0.09135	-0.11186	-0.14443	-0.15432	-0.18333	-0.15941	-0.14315	-0.05283	-0.15992	-0.1149	-0.16101	-0.14186	-0.17768	-0.13959	5,79093*
4.37625	-0.15886	0.014352	-0.20902	-0.06528	-0.09899	-0.13506	-0.13311	-0.17903	-0.12698	-0.1041	-0.09673	-0.14316	-0.08953	-0.17083	-0.11064	-0.16556	-0.14564	5,81005*
4.38	-0.17004	-0.00241	-0.19518	-0.03899	-0.10667	-0.13838	-0.14028	-0.17947	-0.1412	-0.1262	-0.06237	-0.14492	-0.10834	-0.19531	-0.10132	-0.19768	-0.16988	5,79757*
4.38375	-0.15056	-0.00043	-0.19721	-0.07589	-0.1021	-0.15623	-0.14973	-0.15003	-0.10721	-0.11829	-0.08279	-0.15196	-0.10184	-0.15608	-0.13782	-0.1523	-0.11837	5,81183*
4.3875	-0.18949	-0.01718	-0.20607	-0.08442	-0.13086	-0.15705	-0.11736	-0.19123	-0.11948	-0.11832	-0.09537	-0.19865	-0.12214	-0.19157	-0.14619	-0.16865	-0.18781	5,78458*
4.39125	-0.16247	-0.01439	-0.19914	-0.07914	-0.09247	-0.12116	-0.12925	-0.19023	-0.13022	-0.10286	-0.09104	-0.13417	-0.09512	-0.16563	-0.14672	-0.16618	-0.14739	5,8071*
4.395	-0.15561	0.007222	-0.18446	-0.06463	-0.10594	-0.16806	-0.16655	-0.155	-0.1629	-0.11923	-0.069	-0.14063	-0.09682	-0.16424	-0.13562	-0.15189	-0.18229	5,80392*
4.39875	-0.15848	0.002524	-0.19193	-0.08992	-0.09869	-0.13993	-0.12302	-0.201	-0.12171	-0.15681	-0.09759	-0.16451	-0.07797	-0.15203	-0.16375	-0.16496	-0.16975	5,79602*
4.4025	-0.1784	-0.01221	-0.23405	-0.09113	-0.1092	-0.1293	-0.14086	-0.19178	-0.12684	-0.11279	-0.1027	-0.15724	-0.12195	-0.14598	-0.14509	-0.15188	-0.14581	5,79502*
4.40625	-0.16011	-0.01454	-0.19054	-0.10917	-0.08864	-0.12542	-0.17449	-0.20606	-0.12753	-0.11276	-0.10125	-0.17495	-0.10534	-0.16982	-0.15524	-0.17817	-0.15745	5,79335*
4.41	-0.18273	0.002202	-0.18898	-0.06386	-0.07977	-0.16225	-0.09669	-0.17617	-0.11516	-0.09949	-0.08883	-0.15744	-0.1043	-0.17415	-0.1407	-0.17753	-0.17824	5,80288*
4.41375	-0.16527	-0.03197	-0.18799	-0.09591	-0.07263	-0.14747	-0.14759	-0.17724	-0.14226	-0.12188	-0.11529	-0.16734	-0.1233	-0.19268	-0.12361	-0.16955	-0.14873	5,79576*
4.4175	-0.11691	0.035461	-0.16844	-0.07979	-0.07854	-0.12245	-0.13599	-0.19164	-0.13866	-0.09643	-0.07433	-0.13445	-0.08997	-0.17264	-0.15072	-0.15815	-0.12568	5,81168*
4.42125	-0.13612	-0.00487	-0.19227	-0.07914	-0.08979	-0.13286	-0.14696	-0.18162	-0.10821	-0.0837	-0.10054	-0.14491	-0.11114	-0.1668	-0.12638	-0.16483	-0.13097	5,80479*
4.425	-0.15343	0.011149	-0.21819	-0.08071	-0.09279	-0.14043	-0.15014	-0.16816	-0.14099	-0.11277	-0.12817	-0.16199	-0.11433	-0.173	-0.15389	-0.14632	-0.1453	5,7907*
4.42875	-0.14972	-0.00145	-0.18048	-0.11237	-0.0846	-0.12857	-0.14211	-0.17198	-0.1226	-0.10843	-0.10313	-0.14731	-0.10366	-0.15343	-0.12372	-0.14453	-0.1498	5,79856*
4.4325	-0.13249	-0.01078	-0.19294	-0.08805	-0.10142	-0.13198	-0.13078	-0.17938	-0.12624	-0.10636	-0.08952	-0.17754	-0.08872	-0.15865	-0.16006	-0.14004	-0.14834	5,79742*
4.43625	-0.14302	0.016767	-0.1691	-0.05045	-0.08749	-0.10279	-0.1204	-0.17645	-0.09846	-0.08626	-0.06353	-0.12067	-0.08572	-0.14455	-0.15079	-0.14202	-0.12586	5,81875*
4.44	-0.1325	0.023365	-0.16421	-0.05056	-0.04707	-0.12871	-0.10964	-0.15825	-0.10651	-0.11444	-0.06769	-0.13167	-0.09814	-0.14398	-0.09688	-0.13978	-0.10345	5,81317*
4.44375	-0.1546	0.00877	-0.19154	-0.0839	-0.11076	-0.11324	-0.14811	-0.18939	-0.13989	-0.11278	-0.09663	-0.16556	-0.09875	-0.18754	-0.12448	-0.18451	-0.13044	5,78971*
4.4475	-0.1524	-0.04494	-0.22675	-0.06835	-0.12653	-0.15251	-0.16668	-0.21369	-0.15441	-0.12679	-0.08915	-0.1669	-0.11039	-0.18679	-0.14753	-0.18003	-0.16462	5,78029*
4.45125	-0.13025	-0.029	-0.16375	-0.08777	-0.09679	-0.13794	-0.12855	-0.17962	-0.1593	-0.13787	-0.07719	-0.14918	-0.09231	-0.16727	-0.15543	-0.13768	-0.1434	5,79816*
4.455	-0.1525	0.007889	-0.16056	-0.08567	-0.08546	-0.12222	-0.12946	-0.18358	-0.12349	-0.10124	-0.08043	-0.15491	-0.09818	-0.18296	-0.14743	-0.15821	-0.16217	5,8009*
4.45875	-0.14187	0.009226	-0.1886	-0.08007	-0.10617	-0.146	-0.14077	-0.15141	-0.13451	-0.11038	-0.09525	-0.17034	-0.10318	-0.18914	-0.14287	-0.17045	-0.1505	5,79343*
4.4625	-0.21793	-0.04279	-0.19567	-0.06777	-0.11863	-0.14511	-0.13747	-0.17863	-0.13074	-0.14838	-0.10297	-0.14469	-0.09331	-0.17287	-0.15532	-0.1598	-0.18245	5,79089*
4.46625	-0.14869	0.010861	-0.19809	-0.03468	-0.08937	-0.13545	-0.14612	-0.17542	-0.13689	-0.09329	-0.05488	-0.16147	-0.11742	-0.16974	-0.12078	-0.16043	-0.14956	5,79688*
4.47	-0.13837	-0.01559	-0.20631	-0.07284	-0.111	-0.13638	-0.12596	-0.16534	-0.1433	-0.12502	-0.0631	-0.15308	-0.09421	-0.16358	-0.1667	-0.14837	-0.13776	5,79304*
4.47375	-0.14842	0.005968	-0.20005	-0.08933	-0.10979	-0.1526	-0.14407	-0.18619	-0.1158	-0.12199	-0.09194	-0.16284	-0.10486	-0.16975	-0.13877	-0.18489	-0.12645	5,79334*
4.4775	-0.13058	-0.01311	-0.20428	-0.06688	-0.10628	-0.12956	-0.14025	-0.2069	-0.1321	-0.0933	-0.06335	-0.17104	-0.10851	-0.16448	-0.15321	-0.16728	-0.17386	5,78868*
4.48125	-0.16686	0.01177	-0.16365	-0.09344	-0.10363	-0.14826	-0.13069	-0.18722	-0.12743	-0.12033	-0.10651	-0.18827	-0.12089	-0.17101	-0.11648	-0.17775	-0.16898	5,78946*
4.485	-0.15423	-0.02272	-0.18149	-0.05125	-0.09967	-0.13921	-0.13446	-0.19989	-0.14301	-0.12028	-0.06718	-0.17633	-0.08589	-0.16082	-0.11722	-0.1642	-0.12996	5,79573*
4.48875	-0.1633	0.016172	-0.17442	-0.08128	-0.08343	-0.1238	-0.13995	-0.17115	-0.09861	-0.06753	-0.06652	-0.15004	-0.07409	-0.12921	-0.17453	-0.14966	-0.14966	5,80543*
4.4925	-0.13239	-0.01958	-0.15921	-0.07096	-0.0888	-0.10571	-0.12611	-0.16368	-0.12385	-0.10632	-0.06348	-0.16837	-0.10465	-0.19375	-0.13414	-0.15576	-0.15123	5,7918*
4.49625	-0.14677	-0.00619	-0.20494	-0.07942	-0.08614	-0.12704	-0.11377	-0.17149	-0.11924	-0.115	-0.07654	-0.14551	-0.11056	-0.16261	-0.1371	-0.15235	-0.13747	5,79792*
4.5	-0.12668	0.022662	-0.18071	-0.0656	-0.08178	-0.10312	-0.11462	-0.12863	-0.12859	-0.10626	-0.08474	-0.14925	-0.09706	-0.14518	-0.13394	-0.13015	-0.13212	5,80512*
4.50375	-0.11719	-0.01401	-0.17317	-0.07601	-0.08795	-0.10957	-0.12652	-0.13476	-0.10286	-0.1183	-0.07332	-0.14528	-0.08362	-0.13257	-0.11246	-0.15434	-0.13036	5,81004*
4.5075	-0.15276	-0.01799	-0.16657	-0.08475	-0.09754	-0.13512	-0.14386	-0.18428	-0.11772	-0.08455	-0.07384	-0.16265	-0.10065	-0.16105	-0.13314	-0.15954	-0.14494	5,79907*
4.51125	-0.11087	-0.00568	-0.20254	-0.10856	-0.10846	-0.12895	-0.1662	-0.15003	-0.12042	-0.09144	-0.07862	-0.15728	-0.10615	-0.15214	-0.15083	-0.1403	-0.1452	5,79256*
4.515	-0.13671	-0.04304	-0.17499	-0.07623	-0.09387	-0.11976	-0.11072	-0.1857	-0.12327	-0.13462	-0.10781	-0.17085	-0.0996	-0.16767	-0.11425	-0.17451	-0.16079	5,79065*
4.51875	-0.1374	0.04736	-0.13784	-0.05961	-0.07524	-0.08293	-0.11348	-0.15703	-0.08964	-0.06911	-0.06604	-0.12175	-0.0744	-0.13673	-0.09174	-0.12184	-0.11527	5,81637*
4.5225	-0.1557	0.018055	-0.1601	-0.04988	-0.0921	-0.12571	-0.13033	-0.17036	-0.12537	-0.08979	-0.07886	-0.13989	-0.06151	-0.13081	-0.12227	-0.10791	-0.14899	5,80513*
4.52625	-0.15478	0.000443	-0.17054	-0.09241	-0.10737	-0.13478	-0.1213	-0.1524	-0.10042	-0.08536	-0.10722	-0.15705	-0.07788	-0.18863	-0.13411	-0.15392	-0.13544	5,79229*
4.53	-0.14883	0.005813	-0.20261	-0.06284	-0.10035	-0.09546	-0.12649	-0.14759	-0.13969	-0.12071	-0.06573	-0.15704	-0.12235	-0.16099	-0.12678	-0.15628	-0.13017	5,79615*
4.53375	-0.15512	0.038729	-0.18249	-0.0247	-0.0653	-0.11042	-0.07408	-0.15698	-0.07894	-0.09597	-0.05258	-0.11482	-0.10094	-0.13843	-0.14596	-0.14577	-0.14325	5,80882*
4.5375	-0.14037	0.016075	-0.19982	-0.05106	-0.11373	-0.15424	-0.10426	-0.1812	-0.11048	-0.09241	-0.07942	-0.13559	-0.09976	-0.16536	-0.13176	-0.15962	-0.13352	5,80004*
4.54125	-0.13988	0.036891	-0.16734	-0.03651	-0.0754	-0.1089	-0.15252	-0.15684	-0.10604	-0.08781	-0.11285	-0.13827	-0.07085	-0.1473	-0.13418	-0.1361	-0.15102	5,79992*
4.545	-0.13329	0.009637	-0.1468	-0.05678	-0.06659	-0.09153	-0.07938	-0.13699	-0.11029	-0.0875	-0.06451	-0.11746	-0.06122	-0.13225	-0.12367	-0.11885	-0.13514	5,81106*
4.54875	-0.13475	0.014109	-0.19395	-0.01621	-0.10075	-0.10923	-0.10595	-0.16865	-0.11784	-0.10481	-0.10421	-0.12539	-0.08296	-0.16618	-0.13288	-0.15909	-0.15687	5,8009*
4.5525	-0.16268	-0.01011	-0.18453	-0.07901	-0.08778	-0.15502	-0.13603	-0.18902	-0.12994	-0.10745	-0.0718	-0.16546	-0.11176	-0.12935	-0.1698	-0.14836	-0.1454	5,78983*
4.55625	-0.17907	0.007007	-0.16091	-0.03385	-0.08032	-0.14329	-0.12499	-0.17051	-0.08926	-0.07341	-0.06779	-0.14365	-0.06636	-0.17028	-0.11465	-0.1497	-0.13564	5,79379*
4.56	-0.1264	0.01387	-0.16198	-0.06364	-0.09405	-0.13084	-0.12351	-0.15619	-0.11188	-0.07722	-0.06805	-0.15112	-0.08123	-0.17773	-0.12852	-0.14098	-0.12294	5,79889*
4.56375	-0.1519	0.005436	-0.16802	-0.03369	-0.06864	-0.13729	-0.07166	-0.17344	-0.10151	-0.11048	-0.07353	-0.15812	-0.09208	-0.11814	-0.1169	-0.13816	-0.15612	5,79977*
4.5675	-0.11378	0.005033	-0.16768	-0.06156	-0.05655	-0.14836	-0.13473	-0.17603	-0.08962	-0.08735	-0.08114	-0.15145	-0.09155	-0.14663	-0.09608	-0.14298	-0.13905	5,79601*
4.57125	-0.14746	0.006188	-0.17171	-0.06519	-0.07841	-0.12937	-0.11253	-0.14432	-0.10236	-0.10291	-0.06534	-0.12718	-0.06982	-0.1586	-0.12391	-0.1213	-0.11204	5,80847*
4.575	-0.14049	0.016233	-0.15788	-0.0719	-0.10509	-0.15844	-0.16075	-0.1492	-0.11294	-0.0757	-0.08942	-0.14284	-0.10679	-0.16648	-0.1331	-0.143	-0.17308	5,7952*
4.57875	-0.16099	0.023062	-0.1686	-0.05905	-0.05906	-0.10582	-0.09932	-0.16855	-0.08409	-0.07329	-0.07573	-0.12723	-0.08148	-0.13929	-0.1029	-0.14608	-0.11963	5,8139*
4.5825	-0.11291	0.038987	-0.15691	-0.0709	-0.0474	-0.13091	-0.13796	-0.14992	-0.11183	-0.11944	-0.10193	-0.15692	-0.07151	-0.15258	-0.14527	-0.15892	-0.1384	5,7952*
4.58625	-0.15223	0.012649	-0.14797	-0.06131	-0.10927	-0.13408	-0.14127	-0.16353	-0.11967	-0.07713	-0.08984	-0.13277	-0.11541	-0.12862	-0.12789	-0.16695	-0.13784	5,79756*
4.59	-0.1217	0.014341	-0.17864	-0.04834	-0.07385	-0.11061	-0.1141	-0.1496	-0.10047	-0.11068	-0.0957	-0.13048	-0.06247	-0.14658	-0.13258	-0.14729	-0.12002	5,8017*
4.59375	-0.15549	0.018081	-0.14494	-0.05497	-0.06303	-0.12081	-0.11311	-0.16164	-0.11626	-0.09714	-0.07508	-0.14571	-0.07287	-0.14023	-0.14461	-0.12665	-0.1335	5,80465*
4.5975	-0.15323	-0.00472	-0.16853	-0.0657	-0.0604	-0.13958	-0.12401	-0.1404	-0.12296	-0.10933	-0.09069	-0.14131	-0.09429	-0.15447	-0.12037	-0.13801	-0.1275	5,78757*
4.60125	-0.12892	0.02985	-0.18098	-0.04216	-0.09714	-0.10475	-0.12819	-0.15976	-0.12457	-0.12158	-0.07469	-0.12468	-0.09913	-0.17389	-0.13795	-0.14304	-0.16319	5,80157*
4.605	-0.14304	-0.0006	-0.15002	-0.04968	-0.07118	-0.1115	-0.11569	-0.15427	-0.09259	-0.07708	-0.05985	-0.1384	-0.05673	-0.13461	-0.10505	-0.13551	-0.09599	5,8085*
4.60875	-0.16333	0.004097	-0.16477	-0.08313	-0.08698	-0.12573	-0.12374	-0.18817	-0.08355	-0.09973	-0.09034	-0.14867	-0.09988	-0.16679	-0.12452	-0.15673	-0.13381	5,7833*
4.6125	-0.14614	-0.01456	-0.16052	-0.09642	-0.09781	-0.09595	-0.13246	-0.14852	-0.14659	-0.10662	-0.07899	-0.14434	-0.08104	-0.1392	-0.11402	-0.13539	-0.12259	5,795*
4.61625	-0.144	0.006358	-0.18796	-0.0779	-0.09614	-0.1048	-0.12622	-0.15501	-0.10194	-0.10845	-0.07569	-0.16856	-0.09809	-0.14595	-0.10955	-0.14304	-0.12758	5,78651*
4.62	-0.13547	-0.00262	-0.17048	-0.06466	-0.09953	-0.1417	-0.12606	-0.14214	-0.15531	-0.11619	-0.08066	-0.13126	-0.09071	-0.12997	-0.12215	-0.13337	-0.16298	5,79673*
4.62375	-0.15044	0.003679	-0.18648	-0.06657	-0.08929	-0.10401	-0.11901	-0.16932	-0.10321	-0.09589	-0.07141	-0.11119	-0.07216	-0.15529	-0.1244	-0.1828	-0.14382	5,79335*
4.6275	-0.16998	0.003825	-0.15885	-0.05681	-0.06468	-0.12939	-0.15513	-0.154	-0.12358	-0.0621	-0.06919	-0.12085	-0.09921	-0.14169	-0.11361	-0.14531	-0.132	5,79183*
4.63125	-0.0926	0.015733	-0.12675	-0.04604	-0.07792	-0.09536	-0.0949	-0.13511	-0.12365	-0.0841	-0.06226	-0.10997	-0.09346	-0.12861	-0.08398	-0.10644	-0.12927	5,80859*
4.635	-0.1064	0.005817	-0.15482	-0.04597	-0.05014	-0.11583	-0.10006	-0.1499	-0.09989	-0.10118	-0.05342	-0.12526	-0.08234	-0.16159	-0.11199	-0.10381	-0.12182	5,80012*
4.63875	-0.14387	0.030147	-0.14	-0.02934	-0.08965	-0.10422	-0.09717	-0.14438	-0.10338	-0.10526	-0.05488	-0.14416	-0.08212	-0.17156	-0.15478	-0.15983	-0.14842	5,79766*
4.6425	-0.14175	0.003001	-0.15975	-0.05825	-0.07494	-0.10928	-0.1302	-0.18013	-0.12313	-0.09752	-0.07231	-0.16405	-0.09366	-0.16003	-0.11966	-0.14195	-0.13787	5,7928*
4.64625	-0.12573	0.069531	-0.14154	-0.01845	-0.06205	-0.07911	-0.1063	-0.12628	-0.08781	-0.09924	-0.02878	-0.11908	-0.05479	-0.13478	-0.09667	-0.11836	-0.08078	5,81793*
4.65	-0.12852	0.034274	-0.18506	-0.04648	-0.09197	-0.12068	-0.09594	-0.19285	-0.08213	-0.0729	-0.05311	-0.14553	-0.07898	-0.15846	-0.13815	-0.12655	-0.12533	5,79786*
4.65375	-0.13333	0.04453	-0.17494	-0.03747	-0.0322	-0.10463	-0.09814	-0.16762	-0.09113	-0.08166	-0.06327	-0.10381	-0.05529	-0.14001	-0.11988	-0.13114	-0.11077	5,80927*
4.6575	-0.12255	-0.00993	-0.16915	-0.06462	-0.04967	-0.08025	-0.10511	-0.15113	-0.12955	-0.07767	-0.07815	-0.13466	-0.08854	-0.14469	-0.09034	-0.14078	-0.1207	5,80316*
4.66125	-0.15332	-0.0019	-0.13903	-0.05043	-0.0507	-0.09512	-0.09715	-0.15855	-0.08993	-0.10956	-0.06618	-0.12143	-0.057	-0.14264	-0.10048	-0.14818	-0.14244	5,80448*
4.665	-0.1266	0.031382	-0.17364	-0.06543	-0.07595	-0.1128	-0.1215	-0.159	-0.12839	-0.09595	-0.09034	-0.12435	-0.06701	-0.13373	-0.10608	-0.10509	-0.12979	5,79448*
4.66875	-0.1431	0.00584	-0.1463	-0.05368	-0.05315	-0.11319	-0.10611	-0.15926	-0.12784	-0.06725	-0.06002	-0.1292	-0.06028	-0.15209	-0.13858	-0.13453	-0.12483	5,79994*
4.6725	-0.16495	0.00018	-0.16327	-0.07812	-0.08412	-0.1435	-0.11818	-0.15095	-0.13758	-0.09214	-0.05353	-0.12488	-0.10258	-0.16346	-0.10938	-0.15163	-0.15815	5,78829*
4.67625	-0.14191	0.029298	-0.13444	-0.047	-0.05518	-0.10044	-0.12335	-0.16464	-0.13328	-0.09588	-0.05327	-0.12118	-0.06341	-0.12565	-0.12717	-0.14366	-0.12736	5,79879*
4.68	-0.16639	-0.00338	-0.19106	-0.10911	-0.09182	-0.1175	-0.13848	-0.13955	-0.12116	-0.10202	-0.09196	-0.14506	-0.09438	-0.19279	-0.11963	-0.16086	-0.18457	5,77939*
4.68375	-0.12038	0.019027	-0.14755	-0.03384	-0.05066	-0.07797	-0.1159	-0.139	-0.10869	-0.08083	-0.08931	-0.10156	-0.06529	-0.12388	-0.11703	-0.14046	-0.09914	5,80375*
4.6875	-0.09015	0.011196	-0.12619	-0.04423	-0.05612	-0.11438	-0.0822	-0.1682	-0.12675	-0.07499	-0.04772	-0.12192	-0.0708	-0.13318	-0.11212	-0.10698	-0.14052	5,80538*
4.69125	-0.13463	0.059016	-0.15911	-0.06425	-0.05583	-0.10219	-0.10217	-0.14842	-0.11934	-0.09134	-0.05195	-0.12326	-0.09175	-0.13991	-0.07668	-0.14147	-0.10674	5,80033*
4.695	-0.12759	0.024425	-0.13932	-0.03223	-0.09713	-0.11933	-0.09817	-0.10904	-0.11236	-0.06986	-0.07312	-0.12499	-0.066	-0.12919	-0.11164	-0.1237	-0.13209	5,80163*
4.69875	-0.10614	0.010628	-0.14947	-0.06375	-0.07022	-0.11811	-0.10852	-0.1628	-0.0735	-0.07488	-0.05326	-0.11609	-0.05698	-0.1216	-0.12286	-0.11893	-0.12508	5,80314*
4.7025	-0.12014	0.026847	-0.17105	-0.05216	-0.08499	-0.12002	-0.10301	-0.15314	-0.11968	-0.08916	-0.09223	-0.13004	-0.08557	-0.1499	-0.13407	-0.14782	-0.13956	5,78283*
4.70625	-0.12811	0.010246	-0.14442	-0.06621	-0.04263	-0.12388	-0.13384	-0.11448	-0.07425	-0.12359	-0.05869	-0.10966	-0.07085	-0.12243	-0.09091	-0.11045	-0.14153	5,79687*
4.71	-0.12779	0.045496	-0.1437	-0.0473	-0.06877	-0.08932	-0.09588	-0.14483	-0.11272	-0.07674	-0.07204	-0.08509	-0.11008	-0.12535	-0.10053	-0.12437	-0.11449	5,80411*
4.71375	-0.16102	0.037819	-0.1612	-0.04925	-0.08822	-0.10164	-0.10683	-0.18236	-0.10016	-0.08644	-0.05933	-0.15819	-0.098	-0.13876	-0.12034	-0.15338	-0.11709	5,78911*
4.7175	-0.12377	-0.00114	-0.15766	-0.04189	-0.01993	-0.13201	-0.11717	-0.12331	-0.1025	-0.08093	-0.07326	-0.15192	-0.05751	-0.1234	-0.1329	-0.15889	-0.11555	5,80647*
4.72125	-0.06459	0.030929	-0.143	-0.04194	-0.08258	-0.12268	-0.11656	-0.1461	-0.10287	-0.06499	-0.05768	-0.11254	-0.08641	-0.12724	-0.10859	-0.12758	-0.09848	5,80306*
4.725	-0.10768	0.032188	-0.1577	-0.04236	-0.07867	-0.07405	-0.12787	-0.1379	-0.10545	-0.06539	-0.07974	-0.11474	-0.07013	-0.11642	-0.10519	-0.15619	-0.09397	5,79723*
4.72875	-0.12307	-0.01063	-0.14372	-0.05747	-0.06652	-0.11423	-0.12023	-0.14031	-0.07568	-0.07235	-0.07654	-0.1105	-0.05493	-0.1367	-0.09104	-0.12009	-0.11142	5,79067*
4.7325	-0.14697	0.000754	-0.15822	-0.07028	-0.06435	-0.09882	-0.09744	-0.15375	-0.09963	-0.07516	-0.04788	-0.09954	-0.05406	-0.14011	-0.1209	-0.1435	-0.09192	5,79653*
4.73625	-0.12495	0.025195	-0.17571	-0.07116	-0.06753	-0.10232	-0.12807	-0.15514	-0.10622	-0.09256	-0.05541	-0.10466	-0.07424	-0.1176	-0.12726	-0.15724	-0.1389	5,7881*
4.74	-0.10885	0.029668	-0.18766	-0.03245	-0.06068	-0.12705	-0.07455	-0.12293	-0.09193	-0.08868	-0.0799	-0.13594	-0.09346	-0.13814	-0.08746	-0.12425	-0.12715	5,79677*
4.74375	-0.10901	0.049782	-0.13663	-0.02522	-0.07037	-0.09158	-0.11025	-0.14276	-0.07656	-0.06577	-0.01033	-0.10862	-0.06841	-0.13368	-0.0886	-0.11174	-0.13414	5,80831*
4.7475	-0.11135	0.051355	-0.14294	-0.03694	-0.04969	-0.05876	-0.07284	-0.10822	-0.08459	-0.07141	-0.02603	-0.13257	-0.06451	-0.15223	-0.08969	-0.1127	-0.12284	5,81126*
4.75125	-0.15499	0.013917	-0.17316	-0.07465	-0.10361	-0.12185	-0.11222	-0.18867	-0.10083	-0.12545	-0.11417	-0.12276	-0.07897	-0.15968	-0.11778	-0.14463	-0.12045	5,78381*
4.755	-0.10542	0.04924	-0.16001	-0.03547	-0.06047	-0.07048	-0.08866	-0.15312	-0.10926	-0.06876	-0.05319	-0.11433	-0.04342	-0.0961	-0.13193	-0.12989	-0.15114	5,80398*
4.75875	-0.12568	-0.00718	-0.18933	-0.06598	-0.07851	-0.1053	-0.124	-0.14186	-0.09605	-0.06989	-0.09068	-0.10404	-0.07949	-0.14828	-0.12074	-0.14182	-0.13073	5,78946*
4.7625	-0.13392	0.035629	-0.11727	-0.04253	-0.10261	-0.10254	-0.11304	-0.12947	-0.06107	-0.05456	-0.05726	-0.08292	-0.0878	-0.12713	-0.115	-0.13565	-0.10403	5,79696*
4.76625	-0.1295	0.021051	-0.16532	-0.05184	-0.06576	-0.13866	-0.09985	-0.17155	-0.11555	-0.08608	-0.04511	-0.14278	-0.06767	-0.15293	-0.12729	-0.13763	-0.1066	5,78518*
4.77	-0.09067	0.042347	-0.16482	-0.03768	-0.08258	-0.09422	-0.08937	-0.14833	-0.07299	-0.06703	-0.04186	-0.10185	-0.05983	-0.16337	-0.1185	-0.11913	-0.1258	5,79755*
4.77375	-0.12496	0.021483	-0.15233	-0.0305	-0.0646	-0.0903	-0.09338	-0.12917	-0.08971	-0.06941	-0.05737	-0.13402	-0.0334	-0.13016	-0.06883	-0.11384	-0.10143	5,8013*
4.7775	-0.13994	0.014395	-0.11854	-0.01582	-0.0753	-0.10173	-0.09698	-0.16436	-0.08533	-0.05806	-0.07042	-0.11506	-0.04838	-0.12614	-0.10603	-0.11515	-0.12094	5,80279*
4.78125	-0.11535	0.011326	-0.14381	-0.06001	-0.06104	-0.11213	-0.093	-0.1511	-0.08384	-0.08466	-0.07744	-0.11959	-0.07002	-0.11058	-0.09584	-0.14307	-0.1136	5,79611*
4.785	-0.13293	0.001948	-0.18895	-0.06434	-0.03474	-0.10072	-0.12287	-0.1415	-0.11752	-0.10228	-0.08009	-0.15801	-0.07453	-0.14318	-0.12442	-0.13892	-0.14077	5,78265*
4.78875	-0.11491	0.028853	-0.15321	-0.01901	-0.06028	-0.11196	-0.10527	-0.14358	-0.09234	-0.09258	-0.05509	-0.11163	-0.07309	-0.14469	-0.09161	-0.11899	-0.14249	5,79031*
4.7925	-0.1135	0.042261	-0.1315	-0.04262	-0.03773	-0.09934	-0.0739	-0.14226	-0.09641	-0.07468	-0.06193	-0.11895	-0.04512	-0.14264	-0.10242	-0.10871	-0.09036	5,80532*
4.79625	-0.12874	0.041242	-0.13884	-0.03641	-0.05731	-0.10295	-0.08893	-0.14551	-0.09845	-0.07602	-0.06184	-0.08191	-0.07048	-0.11929	-0.09185	-0.1045	-0.1044	5,80446*
4.8	-0.10896	0.035295	-0.15105	0.001274	-0.06066	-0.05678	-0.12357	-0.11154	-0.10545	-0.04712	-0.06457	-0.10361	-0.0847	-0.12723	-0.11074	-0.10422	-0.12072	5,80123*
4.80375	-0.10022	0.020352	-0.1562	-0.03849	-0.06578	-0.08562	-0.10162	-0.15403	-0.10308	-0.08356	-0.04659	-0.11762	-0.071	-0.10072	-0.08959	-0.12546	-0.12366	5,79319*
4.8075	-0.09211	0.038632	-0.13243	-0.04949	-0.04946	-0.087	-0.08201	-0.13087	-0.04912	-0.04544	-0.03713	-0.07464	-0.03263	-0.10897	-0.08581	-0.08453	-0.08637	5,81493*
4.81125	-0.12594	0.005699	-0.13941	-0.02683	-0.05832	-0.12151	-0.09075	-0.10477	-0.07166	-0.06035	-0.04437	-0.10409	-0.05621	-0.14744	-0.13252	-0.11653	-0.11239	5,79463*
4.815	-0.1392	0.025697	-0.13532	-0.02211	-0.0732	-0.0811	-0.10322	-0.11042	-0.08195	-0.06537	-0.05887	-0.11623	-0.04696	-0.13366	-0.08423	-0.09095	-0.08694	5,8027*
4.81875	-0.12075	0.048875	-0.11967	-0.03931	-0.05786	-0.09742	-0.09233	-0.11402	-0.06448	-0.05507	-0.05169	-0.11636	-0.0619	-0.14733	-0.09649	-0.0961	-0.12419	5,79644*
4.8225	-0.10457	0.044745	-0.12994	-0.04462	-0.02693	-0.09256	-0.10009	-0.12867	-0.08096	-0.06737	-0.03389	-0.08135	-0.03828	-0.09139	-0.10262	-0.13284	-0.10008	5,80887*
4.82625	-0.08086	0.026287	-0.16512	-0.0128	-0.04021	-0.08619	-0.09042	-0.09488	-0.10361	-0.0744	-0.05067	-0.09194	-0.06519	-0.10818	-0.09684	-0.15826	-0.10533	5,79692*
4.83	-0.14312	0.014072	-0.12813	-0.02039	-0.07565	-0.10179	-0.09226	-0.10047	-0.07357	-0.1015	-0.07246	-0.10189	-0.04963	-0.13403	-0.08438	-0.09311	-0.08864	5,80379*
4.83375	-0.11355	0.035083	-0.14061	-0.03428	-0.0769	-0.08928	-0.11214	-0.12141	-0.09159	-0.09523	-0.05568	-0.09152	-0.05333	-0.09005	-0.1102	-0.12385	-0.10561	5,79896*
4.8375	-0.09467	0.057126	-0.13562	-0.03795	-0.06161	-0.0905	-0.09883	-0.11199	-0.06482	-0.0614	-0.01914	-0.08902	-0.08451	-0.11433	-0.10971	-0.10942	-0.12134	5,80171*
4.84125	-0.11331	0.07706	-0.13356	-0.03885	-0.01577	-0.10538	-0.08757	-0.13894	-0.0944	-0.08805	-0.01567	-0.0946	-0.01517	-0.12549	-0.11509	-0.12118	-0.07509	5,80524*
4.845	-0.14564	0.055358	-0.13812	-0.02194	-0.04894	-0.11165	-0.08731	-0.10774	-0.07467	-0.04935	-0.05991	-0.11525	-0.04214	-0.1313	-0.09858	-0.12447	-0.08805	5,79972*
4.84875	-0.11946	0.045563	-0.15688	-0.03213	-0.03071	-0.09471	-0.07738	-0.13726	-0.0943	-0.05527	-0.05256	-0.11352	-0.03706	-0.11957	-0.12884	-0.11512	-0.1071	5,79748*
4.8525	-0.07079	0.019113	-0.13575	-0.03393	-0.03613	-0.07838	-0.08801	-0.14046	-0.08215	-0.07311	-0.05812	-0.12773	-0.06313	-0.11806	-0.09544	-0.13932	-0.11125	5,80099*
4.85625	-0.10519	0.050223	-0.08171	-0.01467	-0.07412	-0.10343	-0.09196	-0.13476	-0.08257	-0.07171	-0.03277	-0.10562	-0.02797	-0.12661	-0.07782	-0.10588	-0.09736	5,80597*
4.86	-0.09061	0.062306	-0.1514	-0.02309	-0.01728	-0.10371	-0.10774	-0.11712	-0.07963	-0.06299	-0.02442	-0.08177	-0.05451	-0.13812	-0.09572	-0.09887	-0.09674	5,80387*
4.86375	-0.10561	0.049269	-0.12657	-0.05232	-0.02738	-0.07913	-0.08569	-0.08401	-0.06638	-0.04764	-0.04716	-0.08859	-0.02838	-0.09821	-0.07486	-0.08907	-0.08105	5,80986*
4.8675	-0.09235	-0.01349	-0.15414	-0.03449	-0.05516	-0.11104	-0.08819	-0.14329	-0.09851	-0.05856	-0.07861	-0.11291	-0.07609	-0.102	-0.11173	-0.10057	-0.12392	5,78393*
4.87125	-0.09898	0.041264	-0.11987	-0.02374	-0.04266	-0.08025	-0.06599	-0.13846	-0.07924	-0.05575	-0.04703	-0.09214	-0.05609	-0.11357	-0.10941	-0.11659	-0.09678	5,80177*
4.875	-0.12738	0.01395	-0.16162	-0.04851	-0.08295	-0.09663	-0.1105	-0.13809	-0.10452	-0.06239	-0.0461	-0.12373	-0.05827	-0.15722	-0.10699	-0.1211	-0.1108	5,78493*
4.87875	-0.13436	0.067435	-0.13051	-0.021	-0.05405	-0.08094	-0.05309	-0.10969	-0.06118	-0.03804	-0.04491	-0.10656	-0.04855	-0.12532	-0.09867	-0.10396	-0.0751	5,80445*
4.8825	-0.10684	0.015437	-0.13282	-0.03672	-0.02343	-0.0805	-0.0669	-0.12847	-0.06669	-0.075	-0.04488	-0.09024	-0.02404	-0.11726	-0.09837	-0.09255	-0.10357	5,80452*
4.88625	-0.09031	0.083695	-0.12539	0.014224	0.002641	-0.07744	-0.08385	-0.11623	-0.07144	-0.03727	-0.04062	-0.10058	-0.05416	-0.11901	-0.07834	-0.09398	-0.09708	5,81511*
4.89	-0.12463	0.015095	-0.15048	-0.03456	-0.0499	-0.12363	-0.11536	-0.1486	-0.11291	-0.07562	-0.03907	-0.102	-0.07914	-0.1253	-0.11121	-0.11218	-0.11007	5,78649*
4.89375	-0.10252	0.026756	-0.11905	-0.00134	-0.0479	-0.07444	-0.07634	-0.13305	-0.06898	-0.02628	-0.01287	-0.1124	-0.06389	-0.10533	-0.04549	-0.07817	-0.06133	5,80941*
4.8975	-0.11677	0.039657	-0.17643	-0.0106	-0.06134	-0.10582	-0.10676	-0.16121	-0.09398	-0.0824	-0.02688	-0.10359	-0.06719	-0.11167	-0.12618	-0.11267	-0.10863	5,79076*
4.90125	-0.13003	0.043744	-0.12697	-0.03268	-0.07629	-0.10666	-0.12207	-0.12378	-0.09057	-0.03373	-0.05741	-0.11661	-0.04438	-0.10063	-0.0961	-0.11605	-0.06925	5,7959*
4.905	-0.09421	0.059563	-0.15976	0.015754	-0.02707	-0.09852	-0.11863	-0.13031	-0.0658	-0.06086	-0.04739	-0.10566	-0.05373	-0.09619	-0.09203	-0.10742	-0.1033	5,79867*
4.90875	-0.09201	0.067524	-0.13792	-0.01648	-0.04656	-0.07554	-0.11173	-0.10052	-0.05275	-0.06122	-0.01701	-0.07884	-0.01188	-0.09935	-0.0624	-0.1089	-0.08877	5,81082*
4.9125	-0.1098	0.041291	-0.1616	-0.02823	-0.04022	-0.1113	-0.09749	-0.14089	-0.07451	-0.06964	-0.07524	-0.08979	-0.05375	-0.12596	-0.08229	-0.13769	-0.11869	5,7885*
4.91625	-0.08878	0.060133	-0.13124	-0.01325	-0.04847	-0.07213	-0.10068	-0.13329	-0.06018	-0.05641	-0.04549	-0.10263	-0.01787	-0.10817	-0.07415	-0.11693	-0.09785	5,80674*
4.92	-0.09314	0.040427	-0.17018	-0.02829	-0.03948	-0.08825	-0.1097	-0.10838	-0.07923	-0.07944	-0.05831	-0.11082	-0.06177	-0.11509	-0.05981	-0.11116	-0.10909	5,79105*
4.92375	-0.1142	0.012432	-0.14498	-0.00366	-0.04912	-0.08433	-0.07784	-0.10699	-0.05489	-0.05075	-0.05237	-0.09684	-0.05206	-0.1298	-0.12536	-0.10782	-0.10507	5,7931*
4.9275	-0.08446	0.052877	-0.10215	-0.0242	-0.06935	-0.09705	-0.07831	-0.11565	-0.11227	-0.07507	-0.04346	-0.09229	-0.05626	-0.11821	-0.08496	-0.10541	-0.08451	5,79493*
4.93125	-0.08528	0.069221	-0.10963	-0.04102	-0.04418	-0.06962	-0.09114	-0.14769	-0.07907	-0.05041	-0.07882	-0.09154	-0.06998	-0.1419	-0.09768	-0.09349	-0.0732	5,79442*
4.935	-0.1256	0.012717	-0.12678	-0.04898	-0.04116	-0.08152	-0.08888	-0.12961	-0.05502	-0.08198	-0.04755	-0.11228	-0.06187	-0.12964	-0.08084	-0.1336	-0.10513	5,78994*
4.93875	-0.11129	0.054123	-0.12102	-0.01654	-0.03674	-0.09343	-0.07772	-0.13502	-0.0667	-0.08354	-0.05173	-0.11142	-0.03689	-0.11341	-0.09772	-0.10536	-0.09519	5,79508*
4.9425	-0.11269	0.064479	-0.10947	-0.00601	-0.0324	-0.08945	-0.073	-0.11855	-0.08529	-0.04273	-0.04794	-0.11596	-0.02957	-0.10858	-0.08262	-0.10459	-0.10223	5,79854*
4.94625	-0.09062	0.034708	-0.15304	-0.01893	-0.01594	-0.0808	-0.11406	-0.13045	-0.06253	-0.07704	-0.00421	-0.131	-0.06914	-0.11054	-0.09989	-0.0968	-0.07755	5,7947*
4.95	-0.09884	0.082453	-0.12256	0.001743	-0.02128	-0.06071	-0.04608	-0.14168	-0.06172	-0.07136	-0.01122	-0.05272	-0.06194	-0.12693	-0.08686	-0.12837	-0.09125	5,80563*
4.95375	-0.11334	0.05655	-0.14066	-0.02624	-0.03252	-0.06616	-0.11241	-0.12559	-0.065	-0.07269	-0.04894	-0.09586	-0.06522	-0.14427	-0.10296	-0.1338	-0.10458	5,78908*
4.9575	-0.10212	0.061544	-0.15358	-0.01475	-0.02774	-0.05883	-0.08118	-0.10656	-0.06178	-0.05841	-0.01862	-0.07977	-0.056	-0.09816	-0.10941	-0.10655	-0.09251	5,79759*
4.96125	-0.12414	0.031564	-0.14137	-0.01465	-0.05852	-0.11149	-0.07498	-0.12566	-0.0732	-0.09354	-0.04968	-0.08556	-0.08519	-0.10789	-0.09673	-0.11111	-0.08085	5,79087*
4.965	-0.12158	0.062748	-0.1353	-0.02209	-0.06286	-0.10715	-0.08209	-0.11373	-0.09855	-0.0441	0.003131	-0.11377	-0.05596	-0.09928	-0.10517	-0.11292	-0.09465	5,79963*
4.96875	-0.06817	0.085042	-0.10998	-0.0082	-0.03054	-0.07173	-0.08562	-0.11282	-0.06883	-0.04387	-0.03196	-0.12132	-0.03445	-0.09429	-0.08101	-0.10314	-0.10276	5,80837*
4.9725	-0.11915	0.050036	-0.1476	-0.039	-0.0456	-0.07079	-0.09638	-0.1052	-0.08475	-0.05146	-0.04207	-0.10817	-0.02374	-0.11417	-0.10618	-0.09188	-0.06276	5,79372*
4.97625	-0.08469	0.082204	-0.1193	-0.02934	-0.03274	-0.09165	-0.03683	-0.112	-0.06792	-0.04304	-0.03148	-0.10491	-0.05478	-0.10782	-0.0745	-0.1136	-0.09098	5,80689*
4.98	-0.10443	0.071447	-0.11507	0.00852	-0.03028	-0.08265	-0.07287	-0.11732	-0.06096	-0.071	-0.03494	-0.08773	-0.04623	-0.07654	-0.0495	-0.10805	-0.09309	5,80713*
4.98375	-0.08128	0.082817	-0.10289	0.012992	-0.02184	-0.05038	-0.06698	-0.08546	-0.0602	-0.01289	-0.03897	-0.10548	-0.04588	-0.10747	-0.05721	-0.07384	-0.10134	5,80783*
4.9875	-0.12346	0.065993	-0.09554	0.007012	-0.04293	-0.05768	-0.0798	-0.14097	-0.06619	-0.04338	-0.03073	-0.09639	-0.01875	-0.09779	-0.09368	-0.12147	-0.06864	5,8028*
4.99125	-0.08613	0.055177	-0.14858	-0.02405	-0.02911	-0.07489	-0.07318	-0.12305	-0.05768	-0.0583	-0.03845	-0.11809	-0.03672	-0.10694	-0.0934	-0.12559	-0.08708	5,79477*
4.995	-0.09514	0.051023	-0.12036	-0.00596	-0.0138	-0.08043	-0.09659	-0.12172	-0.09399	-0.05645	-0.01679	-0.07912	-0.02294	-0.08424	-0.06835	-0.1147	-0.09035	5,80437*
4.99875	-0.08533	0.030037	-0.12296	-0.01692	-0.05922	-0.07582	-0.07101	-0.1333	-0.08109	-0.07882	-0.01802	-0.09128	-0.05043	-0.09819	-0.08239	-0.08889	-0.0782	5,79862*
5.0025	-0.10189	0.042757	-0.13657	-0.02259	-0.07319	-0.08461	-0.05594	-0.11471	-0.09185	-0.05741	-0.01791	-0.09704	-0.05062	-0.08697	-0.06039	-0.0743	-0.09077	5,79472*
5.00625	-0.10511	0.032684	-0.12688	-0.01148	-0.04074	-0.09132	-0.0891	-0.11149	-0.08488	-0.06335	-0.01553	-0.06651	-0.07676	-0.11533	-0.10133	-0.07562	-0.10355	5,79343*
5.01	-0.08742	0.041987	-0.12795	-0.0239	-0.06716	-0.08858	-0.08609	-0.12582	-0.06266	-0.05896	-0.06269	-0.11886	-0.03902	-0.12155	-0.0882	-0.12324	-0.10927	5,78923*
5.01375	-0.10384	0.049287	-0.10998	0.012183	-0.02837	-0.08207	-0.07814	-0.12307	-0.05338	-0.05951	-0.02683	-0.06984	-0.06349	-0.1217	-0.07388	-0.12522	-0.07773	5,79952*
5.0175	-0.09197	0.039063	-0.13633	0.01221	-0.06059	-0.08379	-0.06436	-0.12592	-0.07502	-0.05521	-0.04344	-0.09025	-0.03034	-0.0896	-0.09092	-0.08627	-0.08513	5,79499*
5.02125	-0.0759	0.060195	-0.1361	-0.00608	-0.04326	-0.1113	-0.07721	-0.1292	-0.07603	-0.04856	-0.03104	-0.1186	-0.0362	-0.11097	-0.09244	-0.09741	-0.07706	5,79219*
5.025	-0.10647	0.064611	-0.16505	-0.01528	-0.07041	-0.07622	-0.09097	-0.1467	-0.06436	-0.06497	-0.05618	-0.12554	-0.02323	-0.09646	-0.10263	-0.12828	-0.10684	5,78309*
5.02875	-0.06892	0.011808	-0.12128	-0.0344	-0.03803	-0.07113	-0.06369	-0.09975	-0.06339	-0.02833	-0.03731	-0.08441	-0.01842	-0.11017	-0.09124	-0.09761	-0.07264	5,79816*
5.0325	-0.08976	0.077605	-0.12672	-0.01616	-0.05193	-0.06862	-0.09228	-0.11963	-0.10426	-0.07124	-0.03825	-0.10485	-0.02972	-0.12003	-0.10953	-0.11089	-0.11357	5,78484*
5.03625	-0.06729	0.062159	-0.1288	-0.01375	-0.06409	-0.1025	-0.07598	-0.13746	-0.07996	-0.07342	-0.02597	-0.09325	-0.02418	-0.09936	-0.07502	-0.11434	-0.07684	5,78669*
5.04	-0.08655	0.042904	-0.14465	-0.03551	-0.03715	-0.08401	-0.09469	-0.11774	-0.0968	-0.08287	-0.03069	-0.09393	-0.0487	-0.0924	-0.10745	-0.11286	-0.08755	5,79685*
5.04375	-0.12505	0.052569	-0.1499	-0.01734	-0.0569	-0.09897	-0.09367	-0.12257	-0.0901	-0.07759	-0.03361	-0.08987	-0.02672	-0.13124	-0.10272	-0.10904	-0.08203	5,79013*
5.0475	-0.08442	0.054072	-0.10605	-0.01452	-0.04415	-0.07558	-0.05311	-0.10601	-0.05012	-0.04215	0.001586	-0.0933	-0.05446	-0.10022	-0.05838	-0.0901	-0.06824	5,80153*
5.05125	-0.1072	0.062842	-0.11775	-0.02213	-0.02337	-0.04372	-0.05212	-0.09671	-0.05842	-0.09122	-0.00847	-0.08995	-0.0026	-0.0945	-0.08127	-0.08463	-0.07264	5,80331*
5.055	-0.10535	0.052719	-0.1105	-0.01863	-0.03682	-0.09972	-0.07355	-0.16348	-0.06982	-0.05647	-0.03856	-0.10056	-0.02803	-0.05548	-0.09553	-0.10141	-0.09186	5,79032*
5.05875	-0.08982	0.059321	-0.13542	-0.01223	-0.04715	-0.08676	-0.07256	-0.11062	-0.04749	-0.07087	-0.00968	-0.08842	-0.05518	-0.09431	-0.07207	-0.10624	-0.08382	5,79506*
5.0625	-0.10074	0.038501	-0.11845	0.0078	0.007661	-0.06761	-0.06778	-0.12335	-0.04218	-0.05031	-0.01411	-0.09662	-0.04681	-0.10679	-0.08481	-0.1043	-0.0748	5,80147*
5.06625	-0.09036	0.062752	-0.1349	-0.0153	-0.07636	-0.0796	-0.09353	-0.12948	-0.07705	-0.05385	-0.05066	-0.10496	-0.02657	-0.0956	-0.08648	-0.08151	-0.07656	5,78483*
5.07	-0.09815	0.074255	-0.09445	-0.02285	-0.04471	-0.0604	-0.0668	-0.13348	-0.07543	-0.06063	-0.01163	-0.09491	-0.03287	-0.12348	-0.06727	-0.10695	-0.07593	5,80205*
5.07375	-0.09071	0.073192	-0.11812	0.022918	-0.02864	-0.05633	-0.06258	-0.10109	-0.0548	-0.05249	0.00064	-0.1106	-0.02496	-0.07781	-0.02359	-0.06635	-0.09616	5,80414*
5.0775	-0.12605	0.059916	-0.14392	-0.00382	-0.04021	-0.07899	-0.07499	-0.12198	-0.07374	-0.06227	-0.00406	-0.08097	-0.02777	-0.11542	-0.08899	-0.11011	-0.06252	5,79707*
5.08125	-0.1029	0.046223	-0.15339	-0.0065	-0.0144	-0.07149	-0.07677	-0.10873	-0.04569	-0.0675	-0.02014	-0.10157	-0.03481	-0.07684	-0.09848	-0.1091	-0.08531	5,79008*
5.085	-0.09715	0.0443	-0.14011	-0.00233	-0.0623	-0.09748	-0.08793	-0.10474	-0.06002	-0.06968	-0.0365	-0.08258	-0.06036	-0.07869	-0.07276	-0.10287	-0.07932	5,79196*
5.08875	-0.12965	0.059103	-0.11961	0.003414	-0.02711	-0.07746	-0.08254	-0.12445	-0.07572	-0.02868	-0.0466	-0.09705	-0.04091	-0.11639	-0.07131	-0.10024	-0.10564	5,79093*
5.0925	-0.11043	0.057166	-0.13687	-0.01601	-0.04951	-0.08385	-0.07329	-0.10454	-0.07009	-0.05152	-0.00682	-0.07109	-0.04645	-0.10638	-0.09382	-0.08854	-0.09426	5,79265*
5.09625	-0.11617	0.05163	-0.14402	-0.03051	-0.03824	-0.07654	-0.10113	-0.11852	-0.07313	-0.04719	-0.03011	-0.09266	-0.08073	-0.09235	-0.10721	-0.08779	-0.11025	5,78799*
5.1	-0.06176	0.067079	-0.09423	0.018375	-0.02749	-0.07238	-0.08777	-0.10579	-0.03564	-0.03957	0.012443	-0.05633	-0.03093	-0.11536	-0.08148	-0.10253	-0.08514	5,79953*
5.10375	-0.10102	0.063804	-0.12477	0.016607	-0.01317	-0.05327	-0.0795	-0.11481	-0.09162	-0.04971	-0.02704	-0.10321	-0.04518	-0.09244	-0.09184	-0.11463	-0.07411	5,79013*
5.1075	-0.10289	0.092638	-0.12632	-0.0025	-0.01057	-0.07795	-0.0709	-0.10323	-0.04424	-0.03824	-0.01002	-0.07785	-0.02097	-0.06343	-0.06627	-0.10927	-0.0648	5,80004*
5.11125	-0.07574	0.075717	-0.11707	0.011875	-0.05652	-0.06059	-0.06291	-0.10455	-0.06272	-0.03526	-0.01449	-0.07538	-0.03507	-0.10172	-0.0849	-0.09492	-0.05612	5,80579*
5.115	-0.066	0.055219	-0.13398	0.010425	-0.03473	-0.06574	-0.04547	-0.10848	-0.06465	-0.05691	-0.01355	-0.07179	-0.02892	-0.09796	-0.04978	-0.08891	-0.06691	5,80799*
5.11875	-0.07806	0.024292	-0.11178	0.001324	-0.01856	-0.07594	-0.06418	-0.11029	-0.0495	-0.05177	-0.03047	-0.0906	-0.02648	-0.09416	-0.08997	-0.09716	-0.10778	5,79475*
5.1225	-0.09336	0.053156	-0.13852	-0.00238	-0.02668	-0.05428	-0.07469	-0.10529	-0.09202	-0.04239	-0.01323	-0.10877	-0.04955	-0.0979	-0.08139	-0.07956	-0.07893	5,7927*
5.12625	-0.0875	0.082882	-0.10891	0.009507	-0.04492	-0.07434	-0.06246	-0.11873	-0.05608	-0.04528	-0.07634	-0.09716	-0.03502	-0.09467	-0.0911	-0.08214	-0.11145	5,79215*
5.13	-0.09876	0.084141	-0.11846	-0.00255	-0.06501	-0.0516	-0.08279	-0.09496	-0.03491	-0.03451	-0.0393	-0.0901	-0.0158	-0.10055	-0.09303	-0.08929	-0.06037	5,79364*
5.13375	-0.06832	0.091897	-0.09906	-0.00106	-0.0248	-0.04423	-0.04438	-0.13278	-0.07198	-0.05885	-0.0206	-0.06384	-0.02807	-0.07668	-0.05554	-0.10469	-0.04643	5,8031*
5.1375	-0.06096	0.071543	-0.10784	-0.0054	-0.03704	-0.08037	-0.09312	-0.12939	-0.06349	-0.05787	-0.01203	-0.10245	-0.06655	-0.10757	-0.09155	-0.09546	-0.07299	5,78943*
5.14125	-0.11091	0.082954	-0.11004	-0.02071	-0.02352	-0.05144	-0.05275	-0.08779	-0.04718	-0.02893	-0.04117	-0.07443	-0.02052	-0.10161	-0.05639	-0.08426	-0.08759	5,80369*
5.145	-0.08876	0.078233	-0.0776	0.028432	-0.0375	-0.06061	-0.07981	-0.08691	-0.06803	-0.04656	-0.02094	-0.08288	-0.03526	-0.0932	-0.06899	-0.09838	-0.08893	5,79999*
5.14875	-0.06836	0.07192	-0.09306	0.024644	-0.00728	-0.06207	-0.06892	-0.07321	-0.06237	-0.03203	0.004764	-0.07136	-0.03173	-0.07835	-0.06717	-0.07191	-0.06968	5,80599*
5.1525	-0.0973	0.053004	-0.12501	-0.00535	-0.04415	-0.07869	-0.08547	-0.13501	-0.07976	-0.03979	-0.05545	-0.09666	-0.01806	-0.10576	-0.11581	-0.10299	-0.07606	5,78338*
5.15625	-0.07513	0.057862	-0.11622	0.015163	-0.02205	-0.04208	-0.06861	-0.12676	-0.07654	-0.0416	-0.01727	-0.11471	-0.0085	-0.09862	-0.06201	-0.1016	-0.09643	5,79474*
5.16	-0.09219	0.072313	-0.11953	0.000239	-0.01578	-0.07361	-0.04656	-0.0861	-0.04911	-0.05115	0.001162	-0.06223	-0.00055	-0.0584	-0.06702	-0.07629	-0.07123	5,79962*
5.16375	-0.07248	0.075098	-0.11563	0.014663	-0.02861	-0.05394	-0.08646	-0.08938	-0.06908	-0.03625	-0.01071	-0.08549	-0.00717	-0.12875	-0.09739	-0.09148	-0.06682	5,79655*
5.1675	-0.10154	0.096631	-0.09793	-0.0053	-0.02053	-0.08541	-0.08989	-0.0809	-0.07882	-0.04107	-0.01714	-0.08033	-0.02583	-0.06425	-0.06773	-0.03279	-0.06172	5,80083*
5.17125	-0.07717	0.083446	-0.12452	-0.01594	-0.03021	-0.07838	-0.04884	-0.12919	-0.04493	-0.06083	-0.01774	-0.0926	-0.02354	-0.09248	-0.09113	-0.10166	-0.07806	5,79521*
5.175	-0.10255	0.050156	-0.15193	-0.01282	-0.01197	-0.08456	-0.07275	-0.12126	-0.06731	-0.07009	-0.00993	-0.08957	-0.01179	-0.09121	-0.10819	-0.12144	-0.09078	5,78827*
5.17875	-0.08986	0.083352	-0.11115	0.012934	-0.01438	-0.08952	-0.055	-0.09814	-0.00763	-0.03432	-0.03051	-0.08954	-0.01313	-0.05954	-0.06449	-0.09218	-0.07207	5,79683*
5.1825	-0.08282	0.110189	-0.11175	-0.01319	-0.0169	-0.07097	-0.04798	-0.11791	-0.07837	-0.05712	-0.02181	-0.08877	-0.03339	-0.0881	-0.0665	-0.0863	-0.07543	5,78835*
5.18625	-0.06203	0.069474	-0.12048	0.020007	-0.01951	-0.07725	-0.04845	-0.10921	-0.04716	0.004943	-0.02417	-0.07379	-0.00914	-0.09258	-0.06388	-0.09208	-0.06165	5,8041*
5.19	-0.07751	0.076367	-0.10833	-0.00146	-0.01698	-0.05976	-0.04991	-0.10247	-0.05741	-0.05798	-0.03193	-0.08039	-0.03259	-0.0771	-0.05533	-0.07737	-0.06207	5,79514*
5.19375	-0.0546	0.066655	-0.11441	-0.01196	-0.03487	-0.09268	-0.07003	-0.08256	-0.04994	-0.04459	-0.01189	-0.08811	-0.00615	-0.08172	-0.06435	-0.1232	-0.07393	5,79206*
5.1975	-0.09597	0.070521	-0.06996	0.013976	-0.01166	-0.0716	-0.0337	-0.09105	-0.03646	-0.05542	-0.01783	-0.07246	-0.00245	-0.0765	-0.05229	-0.08658	-0.0943	5,79788*
5.20125	-0.0681	0.072175	-0.15032	0.007545	-0.01381	-0.04682	-0.04124	-0.08886	-0.05388	-0.03987	-0.01932	-0.09956	-0.03794	-0.07096	-0.06994	-0.073	-0.09554	5,79794*
5.205	-0.05146	0.048526	-0.11722	0.020901	-0.01878	-0.073	-0.07155	-0.10155	-0.01594	-0.04741	-0.0018	-0.1044	-0.03829	-0.10304	-0.07843	-0.08928	-0.07923	5,79053*
5.20875	-0.08058	0.056641	-0.1237	-0.00282	-0.02581	-0.06602	-0.06014	-0.10078	-0.04827	-0.04696	-0.0323	-0.09601	0.004866	-0.11021	-0.07031	-0.11629	-0.05961	5,79086*
5.2125	-0.09169	0.07794	-0.12304	0.00392	-0.03687	-0.07924	-0.095	-0.10431	-0.06405	-0.0508	-0.00982	-0.06355	-0.02392	-0.12262	-0.07166	-0.08432	-0.09041	5,78631*
5.21625	-0.06202	0.099954	-0.08831	-0.00472	0.001868	-0.04813	-0.02666	-0.11076	-0.01431	-0.04421	0.012283	-0.05441	-0.01733	-0.07431	-0.05483	-0.08972	-0.0593	5,80687*
5.22	-0.08213	0.072679	-0.08884	-0.01158	-0.01842	-0.05024	-0.0772	-0.09675	-0.06439	-0.05285	-0.0331	-0.09404	-0.0477	-0.09049	-0.08017	-0.05231	-0.0686	5,7944*
5.22375	-0.06499	0.051209	-0.11901	0.002043	-0.02367	-0.06806	-0.07812	-0.09672	-0.05943	-0.04196	-0.02904	-0.0366	-0.05896	-0.08692	-0.06945	-0.09851	-0.07398	5,78798*
5.2275	-0.05488	0.082367	-0.09959	0.018479	0.01109	-0.05897	-0.06649	-0.10057	-0.03067	-0.00876	0.022438	-0.04853	-0.00751	-0.07524	-0.07541	-0.06209	-0.06435	5,81077*
5.23125	-0.06712	0.074369	-0.10648	0.011872	0.005782	-0.05331	-0.04835	-0.10931	-0.04905	-0.03038	-0.01168	-0.10435	-0.03762	-0.06763	-0.08098	-0.07192	-0.09114	5,80117*
5.235	-0.09637	0.058454	-0.10624	-0.0031	-0.00889	-0.07275	-0.06509	-0.11313	-0.07064	0.011837	-0.00499	-0.05899	-0.01145	-0.09182	-0.07455	-0.05321	-0.08095	5,79277*
5.23875	-0.08377	0.054416	-0.08225	0.018223	-0.02952	-0.04407	-0.06386	-0.09813	-0.02232	-0.0307	0.022772	-0.06042	-0.04266	-0.09961	-0.06334	-0.06441	-0.06756	5,79858*
5.2425	-0.07926	0.063952	-0.1048	0.022453	-0.02467	-0.0794	-0.05456	-0.12266	-0.05012	-0.03662	-0.00444	-0.0683	-0.00603	-0.08219	-0.05478	-0.05967	-0.07034	5,79387*
5.24625	-0.03281	0.065461	-0.11248	0.020326	0.001019	-0.03572	-0.03889	-0.11727	-0.00041	-0.03378	-0.01014	-0.03678	0.002246	-0.07775	-0.05821	-0.07614	-0.04465	5,80461*
5.25	-0.05521	0.077179	-0.09795	0.031261	0.011859	-0.05587	-0.03984	-0.07585	-0.01175	-0.01097	0.020906	-0.07989	-0.02352	-0.07016	-0.07259	-0.09875	-0.07446	5,80943*
5.25375	-0.0931	0.073783	-0.1146	0.015706	-0.00763	-0.06407	-0.05812	-0.09457	-0.01723	-0.04098	-0.0044	-0.0805	-0.01688	-0.0911	-0.06053	-0.05383	-0.06335	5,79699*
5.2575	-0.08194	0.104275	-0.08202	-0.01765	-0.00837	-0.04971	-0.07623	-0.09656	-0.01429	-0.0045	-0.00113	-0.08336	-0.00932	-0.08408	-0.04386	-0.08838	-0.06213	5,79859*
5.26125	-0.07247	0.079253	-0.1054	0.009614	-0.02162	-0.06904	-0.06528	-0.06444	-0.01686	-0.04168	-0.0159	-0.04768	0.001038	-0.0722	-0.07589	-0.08625	-0.04836	5,79712*
5.265	-0.07082	0.077736	-0.08978	0.032768	0.02216	-0.03902	-0.05019	-0.08728	-0.02786	-0.01823	0.011928	-0.06503	0.048724	-0.05919	-0.05039	-0.09353	-0.03788	5,81283*
5.26875	-0.07027	0.083491	-0.10889	0.005137	0.001807	-0.02622	-0.05193	-0.0938	-0.06486	-0.0562	-0.0038	-0.12143	-0.02029	-0.07154	-0.06392	-0.06453	-0.05724	5,78563*
5.2725	-0.1071	0.099713	-0.13134	0.019513	-0.0034	-0.06176	-0.06099	-0.09965	-0.01893	-0.0547	0.000219	-0.08202	-0.01176	-0.08742	-0.06911	-0.09042	-0.06653	5,78932*
5.27625	-0.06411	0.10429	-0.0714	0.015638	0.002086	-0.0495	-0.04552	-0.0678	0.00218	0.002197	-0.00347	-0.06191	0.016436	-0.07412	-0.05498	-0.07042	-0.06478	5,81239*
5.28	-0.06239	0.071597	-0.11818	0.028273	-0.0343	-0.09266	-0.06145	-0.10197	-0.05305	-0.03087	0.036408	-0.06226	-0.01575	-0.04371	-0.03761	-0.10522	-0.06836	5,79495*
5.28375	-0.06626	0.097138	-0.0971	0.000797	0.005621	-0.02856	-0.06733	-0.09815	-0.0242	-0.04198	0.017695	-0.04881	-0.01571	-0.05511	-0.03861	-0.07997	-0.07078	5,80228*
5.2875	-0.06782	0.069753	-0.12303	0.02111	-0.0349	-0.06309	-0.07075	-0.08831	-0.01105	-0.07839	-0.01016	-0.07452	-0.02691	-0.0855	-0.03545	-0.09545	-0.04558	5,79117*
5.29125	-0.04104	0.10443	-0.09692	0.014562	-0.024	-0.01229	-0.06051	-0.08051	-0.02423	-0.00103	0.001069	-0.06209	0.023586	-0.06871	-0.06162	-0.07726	-0.0533	5,8032*
5.295	-0.06863	0.081784	-0.08476	0.053148	-0.0036	-0.06145	-0.02879	-0.07684	-0.04875	-0.01132	-0.01296	-0.04778	-0.00227	-0.07654	-0.06494	-0.0452	-0.03109	5,79911*
5.29875	-0.09183	0.091538	-0.09907	0.025508	-0.01771	-0.06242	-0.04597	-0.09218	-0.04849	-0.004	-0.01969	-0.06523	0.01174	-0.07055	-0.0678	-0.04951	-0.079	5,79771*
5.3025	-0.08732	0.07231	-0.1137	0.001875	-0.00156	-0.07079	-0.05798	-0.10643	-0.03555	-0.02872	0.000218	-0.0752	-0.02835	-0.10432	-0.05482	-0.08567	-0.09388	5,78521*
5.30625	-0.08114	0.082493	-0.11589	-0.00731	-0.04404	-0.04729	-0.06888	-0.10395	-0.04078	-0.03796	-0.01158	-0.07146	-0.02644	-0.04695	-0.05304	-0.07444	-0.08425	5,78864*
5.31	-0.07227	0.067425	-0.14331	-0.00086	0.002273	-0.06311	-0.04283	-0.08617	-0.03901	-0.01707	-0.02976	-0.08117	-0.02766	-0.08712	-0.06404	-0.05794	-0.08308	5,78698*
5.31375	-0.0679	0.089583	-0.10719	0.03504	-0.00312	-0.0572	-0.03072	-0.08892	-0.02589	-0.0069	0.013967	-0.07163	0.008999	-0.06574	-0.02955	-0.07492	-0.04469	5,80838*
5.3175	-0.08755	0.048	-0.11058	-0.01487	-0.01865	-0.05353	-0.02116	-0.09878	-0.04388	-0.01967	0.018792	-0.06202	-0.03298	-0.06012	-0.03263	-0.08771	-0.10222	5,79209*
5.32125	-0.07105	0.101629	-0.06058	0.014822	-0.01072	-0.04864	-0.04996	-0.07715	-0.03977	0.003385	0.003141	-0.03635	0.002909	-0.04835	-0.03317	-0.0736	-0.03435	5,80204*
5.325	-0.08283	0.063872	-0.12121	0.025863	-0.00958	-0.08032	-0.07165	-0.10136	-0.05932	-0.06962	-0.0392	-0.05398	-0.01465	-0.1013	-0.03868	-0.08822	-0.05892	5,7858*
5.32875	-0.08559	0.111443	-0.07389	0.03866	-0.0136	-0.03576	-0.03889	-0.10403	-0.03268	-0.0216	-0.01747	-0.07731	0.004205	-0.05089	-0.05426	-0.06134	-0.05887	5,79616*
5.3325	-0.1034	0.105032	-0.10455	0.02814	-0.0062	-0.06404	-0.04348	-0.09728	-0.02076	-0.00057	0.001683	-0.06871	0.005985	-0.06248	-0.03924	-0.05135	-0.07693	5,79689*
5.33625	-0.07133	0.086844	-0.08666	0.003588	-0.00993	-0.02882	-0.05169	-0.08192	-0.05357	-0.04313	-0.01294	-0.06432	-0.01216	-0.06905	-0.05741	-0.07626	-0.04946	5,79414*
5.34	-0.03961	0.079043	-0.08146	0.046614	-0.00753	-0.03282	-0.01432	-0.07272	-0.02847	-0.06239	-0.01731	-0.06262	-0.00679	-0.04702	-0.05306	-0.04997	-0.08045	5,80143*
5.34375	-0.06586	0.076012	-0.14927	0.013414	0.015451	-0.0556	-0.06701	-0.10856	-0.04391	-0.04362	-0.03674	-0.07056	0.010143	-0.07855	-0.07948	-0.07718	-0.05799	5,78767*
5.3475	-0.03534	0.08788	-0.10037	0.021627	-0.01491	-0.06675	-0.054	-0.10297	-0.0317	-0.01285	0.01644	-0.07036	0.011329	-0.0482	-0.05159	-0.07367	-0.05403	5,79748*
5.35125	-0.05837	0.09311	-0.09378	0.027521	-0.02368	-0.03563	-0.05541	-0.08294	-0.0488	-0.02879	0.001979	-0.02672	-0.01307	-0.0693	-0.07696	-0.06577	-0.06296	5,8008*
5.355	-0.05257	0.065353	-0.06754	0.003595	-0.0077	-0.07268	-0.05774	-0.11124	-0.03711	-0.03797	-0.00674	-0.08457	-0.00699	-0.04541	-0.05219	-0.07553	-0.04734	5,79649*
5.35875	-0.07921	0.102967	-0.07969	0.007562	4.48e-05	-0.07574	-0.04045	-0.10191	-0.08269	-0.00217	0.00076	-0.06922	0.000806	-0.06878	-0.03989	-0.04927	-0.05956	5,79686*
5.3625	-0.05522	0.100025	-0.07761	0.012137	-0.00336	-0.04577	-0.03532	-0.10442	-0.02995	-0.01046	0.002683	-0.02765	-0.008	-0.06213	-0.05688	-0.04038	-0.04725	5,81309*
5.36625	-0.05097	0.087512	-0.07823	0.019865	-0.00966	-0.04264	-0.05091	-0.08997	-0.04552	-0.01528	0.001534	-0.08007	-0.02576	-0.05943	-0.07998	-0.07554	-0.04515	5,79168*
5.37	-0.05713	0.110641	-0.06862	0.019474	0.014981	-0.04406	-0.01888	-0.09137	-0.04716	-0.0015	0.009091	-0.04123	-0.00726	-0.08574	-0.05515	-0.09031	-0.02613	5,80398*
5.37375	-0.06735	0.090591	-0.08855	0.000145	0.018422	-0.05006	-0.04365	-0.07789	-0.05802	-0.02505	-0.03024	-0.05618	-0.00593	-0.09378	-0.06298	-0.09821	-0.03858	5,79195*
5.3775	-0.076	0.069024	-0.09609	0.057612	0.010225	-0.0419	-0.00699	-0.08709	-0.02702	0.007978	-0.00264	-0.04311	0.021637	-0.08071	-0.0533	-0.07782	-0.05996	5,80293*
5.38125	-0.06944	0.092321	-0.07624	0.052701	0.008061	-0.05307	-0.01426	-0.0978	-0.00767	0.01969	-0.0126	-0.07129	-0.01557	-0.07902	-0.04714	-0.03658	-0.02907	5,8017*
5.385	-0.06538	0.069439	-0.10445	0.028995	-0.0203	-0.03721	-0.0398	-0.10963	-0.02696	-0.01559	-0.00756	-0.05922	-0.02217	-0.0529	-0.0292	-0.0766	-0.06698	5,79188*
5.38875	-0.05122	0.063714	-0.05164	0.025478	0.024604	-0.04483	-0.03559	-0.09675	-0.0094	-0.0342	-0.00329	-0.05031	-0.02507	-0.06336	-0.0767	-0.06622	-0.05526	5,79561*
5.3925	-0.06494	0.083641	-0.08337	0.024959	-0.00082	-0.06598	-0.03017	-0.0967	-0.04711	-0.01419	0.004458	-0.04966	-0.01936	-0.08601	-0.0613	-0.06096	-0.0764	5,78906*
5.39625	-0.06621	0.089237	-0.08149	0.021784	0.00502	-0.02212	-0.05608	-0.08713	-0.05626	0.004911	-0.00234	-0.07575	0.01243	-0.05684	-0.03375	-0.05581	-0.04743	5,80283*
5.4	-0.04533	0.074626	-0.0797	0.009448	-0.00184	-0.06894	-0.04366	-0.08565	-0.01967	0.007228	0.008153	-0.04889	-0.02676	-0.05782	-0.03792	-0.05011	-0.08519	5,80076*
5.40375	-0.05718	0.065301	-0.08778	0.029292	-0.01345	-0.06717	-0.03254	-0.0764	-0.00777	0.003833	0.025559	-0.03594	0.00477	-0.039	-0.04172	-0.05487	-0.03106	5,80492*
5.4075	-0.05735	0.097128	-0.08309	0.036571	-0.03321	-0.02939	-0.06308	-0.06842	-0.04935	0.024201	0.015307	-0.06947	-0.00689	-0.04056	-0.05343	-0.07257	-0.05767	5,79315*
5.41125	-0.08104	0.099139	-0.10174	0.027439	-0.01237	-0.01278	-0.06855	-0.0812	-0.0394	-0.01635	-0.01402	-0.07028	0.003205	-0.04841	-0.05219	-0.06071	-0.07151	5,78748*
5.415	-0.07177	0.075997	-0.11006	0.066364	-0.00255	-0.04611	-0.03186	-0.09649	-0.02802	-0.02919	-0.02591	-0.03204	0.00658	-0.06438	-0.06373	-0.04807	-0.08032	5,79544*
5.41875	-0.06207	0.108351	-0.09704	0.032907	0.00653	-0.01366	-0.03455	-0.08583	-0.03058	-0.02218	0.018626	-0.04669	0.008454	-0.06656	-0.05983	-0.07542	-0.07042	5,79838*
5.4225	-0.06346	0.085939	-0.07362	0.029255	0.015293	-0.0488	-0.03677	-0.08027	-0.0456	-0.03282	0.007991	-0.05658	0.013949	-0.05538	-0.04169	-0.0371	-0.03758	5,80367*
5.42625	-0.04947	0.072751	-0.06318	0.025507	-0.00072	-0.03793	-0.06412	-0.07187	-0.04112	-0.04821	0.003587	-0.04918	-0.04231	-0.06304	-0.00869	-0.05651	-0.05947	5,79516*
5.43	-0.08552	0.09774	-0.09014	0.026753	-0.00827	-0.06503	-0.05366	-0.08379	-0.04134	-0.00535	-0.00186	-0.06375	-0.0035	-0.05795	-0.03616	-0.07799	-0.02791	5,78971*
5.43375	-0.05974	0.083675	-0.08093	0.004958	0.013403	-0.03724	-0.05461	-0.09125	-0.03986	-0.03287	-0.01406	-0.06787	-0.01412	-0.04949	-0.04534	-0.04322	-0.04537	5,79071*
5.4375	-0.05647	0.094762	-0.07156	-0.00299	-0.00961	-0.03548	-0.04685	-0.07989	-0.00744	-0.01733	-0.00933	0.000217	0.011453	-0.0908	-0.01259	-0.06247	-0.03598	5,7936*
5.44125	-0.07274	0.119921	-0.07927	0.029114	0.001009	-0.03593	-0.02208	-0.065	-0.0281	0.009962	-1.34e-05	-0.03928	-0.01105	-0.08919	-0.04313	-0.07274	-0.04165	5,79706*
5.445	-0.09443	0.098532	-0.09942	0.005651	-0.01595	-0.06374	-0.0827	-0.07463	-0.02552	-0.02313	-0.01482	-0.07576	-7.15e-05	-0.07865	-0.06098	-0.09762	-0.04726	5,78402*
5.44875	-0.03241	0.072672	-0.07107	0.023901	-0.00924	-0.01909	-0.04797	-0.09195	-0.02566	-0.00188	-0.00301	-0.05442	-0.02437	-0.07528	-0.0161	-0.06384	-0.06299	5,79569*
5.4525	-0.03783	0.116923	-0.09079	0.027188	0.020106	-0.02908	-0.02724	-0.08686	-0.02692	-0.02532	0.039184	-0.06032	0.009907	-0.05536	-0.02369	-0.03999	-0.05956	5,79978*
5.45625	-0.05892	0.097972	-0.06931	0.03928	0.001816	-0.05126	-0.03659	-0.09145	-0.02385	-0.01886	-0.02488	-0.03587	-0.00848	-0.03648	-0.03261	-0.06671	-0.03803	5,79928*
5.46	-0.05453	0.098267	-0.07106	0.060833	0.01038	-0.01947	-0.00656	-0.05648	-0.02429	-0.00368	0.008606	-0.04912	0.029985	-0.06031	-0.00642	-0.08731	0.010429	5,80954*
5.46375	-0.02775	0.101517	-0.03621	0.05915	0.02693	-0.02594	-0.03212	-0.06255	-0.0362	-0.01732	0.028832	-0.03083	0.022728	-0.05248	-0.03372	-0.02836	-0.00626	5,80903*
5.4675	-0.04905	0.115849	-0.10455	0.037364	0.004233	-0.04337	-0.0321	-0.06697	-0.06297	-0.01464	-0.01523	-0.0436	-0.02476	-0.07124	-0.02661	-0.06041	-0.05177	5,79352*
5.47125	-0.06139	0.126223	-0.09164	0.011721	-0.00044	-0.04103	-0.04917	-0.05543	-0.03143	-0.0153	0.013439	-0.05137	0.031431	-0.07522	-0.0686	-0.06266	-0.04658	5,79655*
5.475	-0.05819	0.037396	-0.09477	0.04207	-0.04092	-0.02898	-0.03945	-0.08675	-0.04502	-0.02064	0.001665	-0.07682	-0.00095	-0.08385	-0.06079	-0.08169	-0.05406	5,77717*
5.47875	-0.05714	0.100936	-0.08519	0.063366	0.026588	-0.03228	-0.02232	-0.066	-0.0474	0.006652	-0.00038	-0.06375	0.019107	-0.0647	-0.03092	-0.07557	-0.07338	5,79662*
5.4825	-0.04916	0.089874	-0.08498	0.010079	0.029804	-0.02969	-0.02471	-0.099	0.005686	-0.02034	0.014285	-0.03988	0.011017	-0.06835	-0.05628	-0.07293	-0.0763	5,79098*
5.48625	-0.05823	0.080385	-0.08938	0.02586	0.023459	-0.03832	-0.02348	-0.12144	-0.03631	-0.04352	0.018017	-0.08265	-0.0087	-0.08773	-0.05853	-0.07356	-0.03653	5,78769*
5.49	-0.05463	0.128556	-0.07915	0.024613	0.016928	-0.05329	-0.03025	-0.07557	-0.04821	-0.01919	0.023885	-0.06176	0.004756	-0.03241	-0.04816	-0.06272	-0.04713	5,79677*
5.49375	-0.04962	0.096617	-0.06225	0.038982	0.010749	-0.04839	-0.00934	-0.04386	-0.02924	-0.02121	0.003107	-0.04025	-0.00027	-0.06037	-0.03493	-0.04065	-0.02366	5,80309*
5.4975	-0.05563	0.103021	-0.09931	0.007576	-0.01906	-0.01699	-0.01829	-0.10402	-0.03951	-0.02891	0.029913	-0.06408	0.000824	-0.09474	-0.05503	-0.06219	-0.05415	5,79081*
5.50125	-0.03384	0.110061	-0.06526	0.038749	0.023457	0.0015	0.007691	-0.08814	0.012048	-0.02398	0.035579	-0.01486	0.030532	-0.02636	-0.0179	-0.02082	-0.03608	5,8109*
5.505	-0.0956	0.102807	-0.07328	0.042815	0.011255	-0.02535	-0.04294	-0.07217	-0.0447	-0.03466	-0.00683	-0.04326	-0.00019	-0.04681	-0.03752	-0.03785	-0.04324	5,79505*
5.50875	-0.06178	0.107965	-0.08159	0.049663	-0.01546	-0.04572	-0.05066	-0.0975	-0.04853	-0.0086	0.007558	-0.064	-0.01933	-0.07496	-0.05372	-0.05516	-0.0735	5,78738*
5.5125	-0.0197	0.110796	-0.07789	0.039506	0.036564	-0.00906	-0.02923	-0.07045	-0.00946	0.0126	0.039619	-0.03807	0.005674	-0.0421	-0.02792	-0.05672	-0.01866	5,80698*
5.51625	-0.08045	0.063179	-0.06496	0.016954	0.003042	-0.04979	-0.05123	-0.08834	-0.03877	-0.01407	-0.01372	-0.04162	-0.00114	-0.07123	-0.05587	-0.05222	-0.04832	5,79331*
5.52	-0.05978	0.116253	-0.06793	0.004847	-0.00999	-0.03219	-0.03192	-0.09928	-0.01073	-0.04006	0.034833	-0.03371	0.010019	-0.0391	-0.0402	-0.06154	-0.05853	5,79614*
5.52375	-0.07287	0.094879	-0.05015	0.020257	-0.0083	-0.04358	-0.03533	-0.08449	-0.04173	-0.00944	0.028119	-0.05033	0.010771	-0.06354	-0.03362	-0.08656	-0.04089	5,7935*
5.5275	-0.04689	0.128152	-0.03735	0.034824	0.01618	-0.01867	-0.00573	-0.05281	-0.02195	0.015385	0.031054	-0.04138	0.04142	-0.04985	-0.03201	-0.04217	-0.02419	5,81559*
5.53125	-0.04612	0.092565	-0.07931	0.060186	-0.00495	-0.02432	-0.01379	-0.0482	-0.03895	-0.00013	0.010387	-0.02365	0.008578	-0.0535	-0.03231	-0.0457	-0.02474	5,80043*
5.535	-0.03953	0.106781	-0.09569	0.021888	-0.00236	-0.02677	-0.02873	-0.09679	-0.0393	-0.00339	0.025347	-0.06883	-0.00806	-0.06772	-0.01874	-0.07975	-0.01475	5,79217*
5.53875	-0.05004	0.081395	-0.07255	0.025314	-0.00457	-0.04179	-0.04965	-0.07523	-0.02034	-0.04269	-0.0138	-0.08164	-0.0043	-0.0712	-0.02422	-0.06517	-0.03277	5,79415*
5.5425	-0.04556	0.07771	-0.08611	0.033283	0.016142	-0.02001	-0.06734	-0.07126	-0.03801	-0.02457	0.000293	-0.0337	0.016719	-0.05697	-0.04703	-0.06256	-0.03132	5,79299*
5.54625	-0.05304	0.105908	-0.09371	0.050644	0.011338	-0.01322	-0.01958	-0.06292	-0.04603	-0.00825	0.037582	-0.04604	-0.01473	-0.05469	-0.03853	-0.04508	0.007957	5,7987*
5.55	-0.06061	0.100817	-0.07958	0.032662	0.004636	-0.00623	-0.02872	-0.06045	0.002379	0.00528	0.044581	-0.0202	0.03945	-0.02641	-0.0215	-0.08474	-0.01831	5,803*
5.55375	-0.03704	0.116753	-0.05567	0.021168	0.015526	-0.02507	0.013629	-0.05894	-0.00492	0.017175	0.016696	-0.02672	0.039914	-0.02576	-0.01909	-0.0043	-0.03116	5,80651*
5.5575	-0.05566	0.12212	-0.05057	0.03529	0.010037	-0.014	-0.00298	-0.07938	-0.02636	-0.03776	0.05077	-0.03215	0.028267	-0.07259	-0.0241	-0.06141	-0.03088	5,80047*
5.56125	-0.0308	0.10915	-0.09097	0.021608	0.038347	-0.03298	-0.00943	-0.06125	-0.00867	0.019944	0.015668	-0.06962	0.031317	-0.05192	-0.04442	-0.03396	-0.0206	5,80121*
5.565	-0.03841	0.105598	-0.05504	0.052896	0.03201	-0.03756	-0.01601	-0.07801	0.008172	0.037438	0.033427	-0.0288	0.027841	-0.02055	-0.02645	-0.04932	-0.02454	5,81279*
5.56875	-0.05605	0.10906	-0.08716	0.036463	0.013535	-0.03982	-0.03942	-0.04681	-0.03803	-0.01293	0.040668	-0.01267	0.0284	-0.01581	-0.02529	-0.04236	0.000696	5,79653*
5.5725	-0.07004	0.125422	-0.06649	0.034508	0.02623	-0.03553	-0.0309	-0.08335	-0.03024	0.009796	0.018771	-0.04504	0.001371	-0.04776	-0.04643	-0.00729	-0.04824	5,79871*
5.57625	-0.04826	0.093244	-0.06539	0.022436	0.003487	-0.0426	-0.02907	-0.07604	-0.05598	0.023673	0.005663	-0.03162	-0.00906	-0.05203	-0.04909	-0.04321	-0.04681	5,7909*
5.58	-0.06812	0.095224	-0.07363	0.011142	0.015245	-0.03439	-0.03363	-0.08701	-0.01529	-0.0253	-0.03178	-0.03475	-0.0004	-0.08075	-0.03896	-0.04681	-0.06101	5,78458*
5.58375	-0.05653	0.098639	-0.07198	0.013769	0.023712	-0.01085	0.002895	-0.07128	-0.01867	0.023417	0.00565	-0.02328	0.01039	-0.04691	-0.04531	-0.05913	-0.0406	5,79871*
5.5875	-0.06243	0.114019	-0.08147	0.057013	0.019538	-0.01286	-0.00082	-0.04428	-0.04241	-0.00623	0.008084	-0.05806	-0.01412	-0.07412	-0.01542	-0.02826	-0.06849	5,7921*
5.59125	-0.04471	0.104971	-0.09392	0.052737	-0.0017	-0.02231	-0.01607	-0.0593	-0.0053	-0.00504	-0.00722	-0.0279	0.032878	-0.03696	-0.03619	-0.04374	-0.04291	5,79446*
5.595	-0.08579	0.118975	-0.05303	0.019619	-0.0001	0.004461	-0.04118	-0.06246	-0.00312	-0.00232	0.025026	-0.04025	0.012759	-0.0283	-0.04396	-0.025	-0.05223	5,79588*
5.59875	-0.0493	0.12972	-0.02424	0.043551	0.052338	-0.01342	-0.00733	-0.04879	-0.01984	0.011025	0.016028	-0.01795	0.037674	-0.04558	-0.00278	-0.0175	-0.03384	5,80885*
5.6025	-0.03216	0.110162	-0.09116	0.035647	0.030824	-0.03581	-0.01651	-0.0588	0.011054	0.040921	0.035216	-0.02435	0.012898	-0.02507	-0.03609	-0.01156	-0.04367	5,80151*
5.60625	-0.04129	0.130188	-0.0559	0.035399	0.029461	-0.03153	-0.00564	-0.08661	-0.02772	-0.00434	0.026581	-0.03426	0.014595	-0.04896	-0.0516	-0.04395	-0.04458	5,79142*
5.61	-0.0463	0.103373	-0.05315	0.038536	0.013864	-0.06061	-0.01372	-0.07543	0.007001	0.031062	0.012785	-0.05594	0.024651	-0.04252	-0.02347	-0.02185	-0.03689	5,80189*
5.61375	-0.04919	0.100557	-0.08087	0.058497	0.029388	-0.02347	-0.00982	-0.05971	-0.00805	0.007751	0.043829	-0.00886	0.036412	-0.0456	0.002522	-0.02559	-0.0255	5,79834*
5.6175	-0.05184	0.138352	-0.0646	0.039941	0.024547	-0.01607	-0.01458	-0.0391	0.035523	0.031646	0.01604	-0.05867	0.0109	-0.0474	-0.01828	-0.04747	0.003171	5,8028*
5.62125	-0.03168	0.117133	-0.05474	0.02882	0.03497	-0.04837	-0.01692	-0.05396	-0.01225	0.008948	0.044903	-0.06088	0.014352	-0.06183	-0.02447	-0.0227	-0.02984	5,79927*
5.625	-0.03041	0.12068	-0.03418	0.037288	0.016539	-0.01817	-0.03481	-0.07636	-0.03662	0.024651	0.025701	-0.05105	0.045971	-0.05353	-0.01267	-0.0318	-0.01662	5,80981*
5.62875	-0.01798	0.117176	-0.06375	0.024254	-0.00504	-0.01969	-0.00675	-0.06545	-0.01656	0.000986	0.033273	-0.04479	0.013986	-0.06008	-0.05087	-0.03912	-0.04238	5,79314*
5.6325	-0.0518	0.099719	-0.04962	0.025802	0.032989	-0.03193	0.004022	-0.0698	-0.01424	0.012515	-0.00279	-0.04594	-0.00066	-0.04077	-0.00521	-0.04873	-0.06552	5,79653*
5.63625	-0.01566	0.121734	-0.02781	0.04805	0.032496	-0.00082	-0.00385	-0.04571	0.020956	0.013817	0.04096	-0.04194	0.011278	-0.0502	0.007206	-0.03269	-0.01927	5,8064*
5.64	-0.03279	0.106469	-0.04505	0.03492	-0.00281	-0.05156	-0.02179	-0.07275	0.00736	0.004485	0.000971	-0.02292	0.007579	-0.06265	-0.03358	-0.04659	-0.05763	5,79141*
5.64375	-0.04374	0.117094	-0.0801	0.032105	0.008508	-0.02919	-0.02649	-0.06751	-0.05584	-0.00777	0.037209	-0.0572	-0.00406	-0.0519	-0.02976	-0.02533	-0.05048	5,78793*
5.6475	-0.01118	0.142061	-0.02986	0.060595	0.047881	0.026959	-0.00595	-0.04522	0.038609	0.022826	0.03831	-0.00862	0.037144	-0.01453	-0.02233	-0.05765	0.007294	5,80932*
5.65125	-0.0255	0.145824	-0.03075	0.0651	0.003922	-0.01344	-0.01654	-0.05224	-0.00412	0.02937	0.07432	-0.00139	0.049485	-0.02507	-0.02534	-0.05411	-0.00096	5,81577*
5.655	-0.03572	0.119066	-0.0685	0.035695	0.015507	-0.02111	-0.01846	-0.05348	0.002642	0.020799	0.065847	-0.02009	0.009469	-0.04578	0.005466	-0.02586	-0.02422	5,79886*
5.65875	-0.08571	0.113317	-0.06404	0.064507	0.017778	-0.01371	-0.00239	-0.05147	0.005863	0.021217	0.020193	-0.03123	0.041663	-0.00159	-0.03966	-0.02869	-0.02832	5,80013*
5.6625	-0.048	0.127714	-0.07391	0.028574	0.028915	0.0256	0.014743	-0.07253	-0.02899	-0.03417	0.015695	-0.04105	0.018802	-0.07061	-0.02888	-0.0179	-0.04297	5,79401*
5.66625	-0.0511	0.125027	-0.0672	0.05879	0.014072	-0.02055	-0.01385	-0.05382	-0.01976	-0.0259	0.030374	-0.05097	0.029729	-0.0331	-0.01539	-0.0542	0.006065	5,80018*
5.67	-0.04037	0.119689	-0.07521	0.042276	0.009594	-0.01021	0.002048	-0.06132	-0.03087	0.012515	0.038112	-0.03341	0.012627	-0.0353	-0.01031	-0.04203	-0.03594	5,79329*
5.67375	-0.04628	0.084985	-0.05175	0.006023	0.000275	-0.01329	-0.02773	-0.06626	-0.02662	0.011499	0.042373	-0.0483	0.022489	-0.06351	-0.0024	-0.02178	-0.04646	5,79511*
5.6775	-0.05412	0.059544	-0.08335	0.028219	-0.00431	-0.04905	-0.03287	-0.05599	-0.01583	-0.01635	0.006924	-0.03854	-0.00624	-0.05443	-0.04232	-0.04937	-0.04252	5,7829*
5.68125	-0.04724	0.078442	-0.07597	0.047976	0.02524	-0.02988	-0.04255	-0.04901	0.008771	-0.00257	-0.02495	-0.03245	0.004831	-0.04712	-0.04116	-0.06704	-0.04964	5,78544*
5.685	-0.02763	0.134167	-0.09443	0.052175	0.014244	-0.0165	-0.04481	-0.04235	-0.00158	0.00666	0.023178	-0.03959	0.049648	-0.02144	-0.01072	-0.0198	-0.02412	5,79862*
5.68875	-0.02415	0.139925	-0.04124	0.066941	0.016076	-0.03387	-0.01832	-0.01927	0.006809	0.008356	0.023539	-0.03461	0.045424	-0.03891	-0.03552	-0.027	-0.002	5,80662*
5.6925	-0.05472	0.128864	-0.07247	0.01832	0.019974	-0.01513	-0.02716	-0.09609	-0.04079	0.018406	0.0128	-0.07025	0.005767	-0.04602	-0.02648	-0.03763	-0.04822	5,78505*
5.69625	-0.03656	0.09974	-0.08075	0.032444	0.027357	-0.04724	-0.02466	-0.03365	-0.00488	0.016288	0.025877	-0.05171	0.022903	-0.05222	-0.03829	-0.06637	-0.04176	5,78876*
5.7	-0.04402	0.124963	-0.07153	0.006603	0.043243	-3.05e-05	-0.01981	-0.0434	-0.02502	0.01671	0.032855	-0.03858	0.017682	-0.03998	-0.03643	-0.03979	-0.02365	5,7911*
5.70375	-0.04711	0.108479	-0.04612	0.073228	0.039979	-0.02589	0.014598	-0.09695	-7.53e-05	0.006005	0.053371	-0.02116	0.037894	-0.051	-0.02601	-0.03878	-0.02604	5,78861*
5.7075	-0.03809	0.135077	-0.08315	0.061746	0.021383	-0.00104	-0.02335	-0.07518	-0.02455	0.013759	0.027592	-0.03625	0.021025	-0.04726	-0.01141	-0.06168	-0.03229	5,79598*
5.71125	-0.0515	0.116634	-0.08574	0.020441	0.025364	-0.00927	-0.01546	-0.04551	0.000164	-0.00873	0.019755	-0.02688	0.011162	-0.05874	-0.05184	-0.02359	-0.01543	5,79718*
5.715	-0.02527	0.140639	-0.05282	0.058219	0.030868	-0.02703	-0.01476	-0.01152	0.024983	0.019062	0.056662	-0.03408	0.035525	0.002138	-0.01162	-0.01713	-0.03611	5,81051*
5.71875	-0.02335	0.120272	-0.0619	0.063086	-0.00329	-0.02794	-0.03273	-0.06071	-0.03569	0.021665	0.018833	0.004497	-0.00434	-0.0254	-0.03502	-0.01831	-0.05001	5,79394*
5.7225	-0.02987	0.133742	-0.0534	0.036387	0.048818	-0.02012	-0.0282	-0.05833	-0.01126	-0.03255	0.048036	-0.02399	0.014701	-0.06504	-0.03566	-0.00032	-0.02512	5,79318*
5.72625	-0.01447	0.143789	-0.02768	0.044257	0.023457	-0.02761	-0.02863	-0.04626	-0.01382	-0.00874	0.021169	-0.03275	0.012129	-0.04144	-0.03554	-0.0413	-0.01299	5,80049*
5.73	-0.07573	0.121084	-0.08852	0.049657	0.009915	-0.0193	-0.01418	-0.02994	0.006648	0.015945	0.001958	-0.02981	-0.00967	-0.05971	-0.0156	-0.0232	-0.05678	5,79474*
5.73375	-0.04212	0.13054	-0.07832	0.030454	0.02394	-0.035	-0.01446	-0.07592	0.002109	0.010982	0.053635	-0.01864	0.008178	-0.04398	-0.01223	-0.05631	-0.03505	5,78411*
5.7375	-0.01628	0.125307	-0.05187	0.095738	0.044207	-0.02415	0.001146	-0.0592	0.00556	0.001137	0.048101	-0.02692	0.004324	-0.01341	-0.02159	-0.01182	0.01598	5,80119*
5.74125	-0.00728	0.118245	-0.01699	0.049384	0.002781	-0.03934	0.005507	-0.04058	0.014626	0.013746	0.045271	0.002805	0.056937	-0.02568	0.011752	-0.02823	-0.00925	5,8054*
5.745	-0.03883	0.108319	-0.07718	0.024501	0.025292	-0.04063	-0.00612	-0.03858	-0.01965	0.004884	0.033142	-0.03951	0.027412	-0.04487	-0.0372	-0.04514	0.014373	5,79486*
5.74875	-0.00755	0.112565	-0.06879	0.070184	0.041685	-0.01616	-0.05085	-0.04391	-0.01334	0.041216	0.044817	-0.01869	0.024668	-0.02201	0.021524	-0.02785	-0.0108	5,80105*
5.7525	-0.02542	0.134815	-0.05587	0.078032	0.028095	0.01144	-0.00115	-0.04684	0.003803	0.027624	0.062306	0.001574	-0.00889	-0.06278	-0.01216	-0.02413	0.002477	5,80063*
5.75625	-0.03504	0.106864	-0.02733	0.102062	0.019483	-0.00151	-0.00942	-0.05551	-0.00032	0.013598	0.026079	-0.02423	0.026008	-0.00616	-0.01427	-0.03397	-0.01171	5,80048*
5.76	-0.03232	0.108299	-0.07669	0.075294	0.00221	-0.0431	-0.04115	-0.04147	0.003201	-0.0074	0.033896	-0.04744	0.052068	-0.02124	-0.0387	-0.0378	-0.01836	5,78991*
5.76375	-0.04597	0.109227	-0.04457	0.050325	0.046219	-0.00722	0.020258	-0.0242	-0.00671	0.030515	0.065891	-0.04648	0.029853	-0.03336	0.004031	-0.0305	-0.00063	5,79996*
5.7675	-0.02355	0.121529	-0.04526	0.034304	0.050002	-0.01547	-0.02266	-0.01387	0.010984	0.043284	0.053926	-0.04903	0.056435	-0.03184	-0.01025	-0.03507	-0.03097	5,80559*
5.77125	-0.03417	0.099396	-0.04777	0.03868	0.028787	-0.00537	-0.01462	-0.03914	-0.01382	-0.00618	0.035667	-0.056	0.056715	-0.03337	-0.0172	-0.04744	-0.01377	5,79271*
5.775	-0.01445	0.141193	-0.05063	0.04747	0.054489	0.000373	0.014941	-0.05436	0.027355	0.000103	0.040967	-0.00816	0.030719	-0.03	-0.01185	-0.00839	-0.0073	5,80692*
5.77875	-0.02722	0.132941	-0.0361	0.050628	0.018625	-0.01201	0.019921	-0.06986	-0.02359	0.019535	0.038137	0.001723	0.024785	-0.01704	-0.02287	-0.02071	0.008616	5,79705*
5.7825	-0.04751	0.124713	-0.07507	0.048754	0.024058	-0.0435	-0.04843	-0.03597	-0.00534	-0.01532	0.003285	-0.03712	0.042118	-0.00257	-0.0322	-0.00997	-0.01784	5,78782*
5.78625	-0.02926	0.128716	-0.07387	0.070448	0.061394	-0.01457	0.006088	-0.04106	0.014645	0.031036	0.056755	-0.03807	0.034602	-0.0003	-0.03032	-0.01561	0.00552	5,81323*
5.79	-0.0391	0.122857	-0.07217	0.056268	-0.0008	0.002389	-0.009	-0.07049	-0.00402	-0.01126	0.033756	-0.02212	0.034702	-0.03509	-0.01503	-0.04572	-0.04941	5,78546*
5.79375	0.005245	0.124343	-0.03658	0.04513	0.041947	0.000336	0.016407	-0.03562	0.024698	0.028002	0.055613	-0.0363	0.056131	-0.03274	-0.02352	-0.04707	0.006289	5,79988*
5.7975	-0.03872	0.131761	-0.06549	0.054424	0.029567	0.00249	-0.02041	-0.03773	0.010434	0.036674	0.047206	-0.01845	0.037979	-0.01355	-0.01395	-0.02557	-0.01826	5,79818*
5.80125	0.000813	0.167809	-0.05815	0.05228	0.036754	-0.02499	-0.00014	-0.08127	-0.00188	0.039512	0.047542	-0.01856	0.039878	-0.05985	-0.00308	0.012586	-0.00079	5,79852*
5.805	0.010034	0.110574	-0.07119	0.078689	0.025968	-0.0078	0.024983	-0.04275	-0.00121	0.009536	0.024431	-0.02015	0.044713	-0.03407	-0.02065	-0.04971	-0.01437	5,79875*
5.80875	-0.01945	0.120886	-0.04499	0.057363	0.014764	-0.02049	-0.00365	-0.06085	0.026485	0.005586	0.018136	-0.01168	0.03164	-0.01618	8.49e-05	-0.01889	-0.00623	5,79775*
5.8125	-0.02341	0.114487	-0.06861	0.07213	0.021129	-0.00755	-0.00297	-0.08298	-0.02338	-0.00866	0.047359	-0.02704	0.0004	-0.03485	-0.04956	-0.04744	-0.0091	5,7894*
5.81625	-0.00845	0.136615	-0.03954	0.076613	0.062954	-0.00378	0.006842	-0.03904	0.009779	0.040101	0.04018	-0.0032	0.044774	-0.02975	0.00808	-0.04469	-0.00771	5,80906*
5.82	-0.04657	0.120524	-0.04075	0.047636	0.030177	-0.008	0.017128	-0.04262	-0.01766	0.036213	0.038441	-0.02471	0.025726	-0.04244	-0.00076	-0.02485	-0.02604	5,7957*
5.82375	-0.04916	0.127873	-0.06237	0.038638	0.034406	-0.01668	-0.00439	-0.06752	0.00251	0.003368	0.010985	-0.04189	0.024988	-0.02595	-0.01608	-0.01739	-0.00385	5,78662*
5.8275	-0.01654	0.140568	-0.0325	0.078936	0.032	0.014801	0.005449	-0.00617	0.035577	0.025678	0.077212	-0.01324	0.058264	-0.00763	-0.01364	0.004886	0.001843	5,80777*
5.83125	-0.00689	0.137266	-0.0629	0.076856	0.01401	-0.0066	0.023402	-0.03117	-0.00047	0.034143	0.070712	-0.01463	0.055321	-0.02101	4.58e-05	-0.03364	-0.01766	5,80011*
5.835	-0.04419	0.108653	-0.03789	0.041832	0.017755	-0.01961	0.008008	-0.0678	-0.00258	0.011633	0.054943	-0.03209	0.042603	-0.0245	0.000256	-0.01268	-0.01056	5,79117*
5.83875	-0.04563	0.138182	-0.04023	0.027663	0.036509	-0.02974	-0.00717	-0.0602	-0.03422	-0.01565	0.043425	-0.04053	0.02635	-0.0469	-0.03873	-0.02952	-0.02564	5,78501*
5.8425	-0.00886	0.17041	-0.01251	0.078542	0.060049	0.003652	0.010737	-0.04011	0.011326	0.038562	0.077482	0.006907	0.037465	-0.02036	0.000236	-0.00436	-0.00309	5,80661*
5.84625	-0.0028	0.127625	-0.03146	0.072456	0.026825	-0.0045	-0.00614	-0.04854	0.009051	0.019439	0.046264	-0.0169	0.059616	-0.01379	-0.0119	-0.04663	-0.02387	5,80306*
5.85	0.018578	0.148645	-0.06551	0.091999	0.041843	0.009913	-0.01599	-0.0405	0.012208	0.038466	0.036812	-0.01301	0.032398	-0.02223	0.006393	-0.02205	-0.00759	5,80669*
5.85375	-0.02323	0.106404	-0.05062	0.076444	0.034001	0.005161	-0.01604	-0.05068	0.031284	0.000988	0.035496	-0.02196	0.037413	-0.05168	0.000715	-0.01364	-0.0267	5,79665*
5.8575	-0.03168	0.134199	-0.06256	0.040516	0.043419	-0.02365	-0.00814	-0.0467	-0.00788	0.005077	0.047172	-0.02126	0.024672	-0.04481	0.007039	-0.0406	-0.01714	5,78727*
5.86125	-0.01949	0.11129	-0.07081	0.064411	0.021546	0.033871	-0.00069	-0.05042	-0.00254	0.035539	0.059381	-0.03413	0.039931	0.00363	0.011453	-0.02602	0.01024	5,80005*
5.865	-0.00238	0.145301	-0.06807	0.049465	0.016545	-0.01105	0.007546	-0.06476	0.006707	0.019018	0.07484	-0.03226	0.034034	-0.03664	-0.03631	-0.0377	0.005587	5,79498*
5.86875	-0.02908	0.173258	-0.03577	0.098853	0.047802	0.024248	0.013849	-0.01801	0.017246	0.042618	0.044354	-0.01515	0.052876	-0.04136	-0.02186	-0.00453	0.020289	5,8039*
5.8725	-0.02532	0.13559	-0.04447	0.044868	0.02757	0.013619	0.003613	-0.04592	0.015599	0.023832	0.041026	-0.01011	0.047546	-0.0542	-0.00183	-0.04395	0.00969	5,79458*
5.87625	-0.02621	0.146656	-0.04345	0.071607	0.064821	0.008988	0.004334	-0.04514	-0.00516	0.056993	0.067501	-0.02548	0.030975	-0.03395	-0.01789	-0.02364	0.007957	5,80258*
5.88	-0.01937	0.140882	-0.04606	0.088041	0.040596	0.038903	-0.01241	-0.02415	0.00864	0.031063	0.060473	-0.0068	0.042456	-0.01225	0.002871	-0.01852	-0.02414	5,802*
5.88375	-0.04167	0.132953	-0.03805	0.026891	0.015956	-0.00659	-0.03955	-0.09329	-0.00748	-0.00692	0.038348	-0.0326	0.006966	-0.0434	-0.01877	-0.01366	-0.02737	5,78008*
5.8875	-0.05431	0.151094	-0.05091	0.053056	0.046022	0.006702	0.012718	-0.05773	-0.00054	0.007527	0.045685	-0.03565	0.031249	-0.02381	-0.02839	-0.04387	-0.04298	5,78906*
5.89125	-0.03384	0.116639	-0.04041	0.035974	0.016902	-0.0263	0.002939	-0.05795	-0.01084	0.018446	0.026857	-0.0542	0.054313	-0.03273	0.002007	-0.00191	-0.01674	5,78986*
5.895	-0.02389	0.116114	-0.0399	0.079998	0.03929	-0.00747	0.022247	-0.03895	0.007771	-0.00615	0.075725	-0.01073	0.039171	-0.06023	-0.01154	-0.0126	-0.00121	5,79477*
5.89875	-0.00534	0.131434	-0.01379	0.075086	0.046657	-0.00122	-0.0139	-0.04594	-0.00142	0.029557	0.039567	-0.00444	0.029335	-0.00871	0.001903	-0.02593	-0.00959	5,80009*
5.9025	-0.00648	0.151043	-0.06026	0.043871	0.02596	0.004245	0.018382	-0.04826	0.02923	0.039077	0.042811	-0.01634	0.023374	-0.02213	-0.00914	-0.02517	0.002527	5,79061*
5.90625	-0.05119	0.175091	-0.06254	0.090499	0.036597	-0.03847	0.00106	-0.03496	0.017877	0.003588	0.041025	-0.02669	0.00072	-0.03831	-0.0108	-0.04663	-0.01974	5,79029*
5.91	-0.04958	0.140824	-0.05973	0.055948	0.035802	0.013051	-0.01456	-0.04026	0.02122	0.031651	0.051496	-0.02242	0.057699	-0.05898	-0.00279	-0.02167	-0.0254	5,78787*
5.91375	-0.03162	0.160663	-0.01988	0.088077	0.047759	0.021318	-0.00238	0.001806	0.03781	0.041854	0.038604	-0.02111	0.062248	-0.02524	0.014443	-0.01308	-0.02196	5,808*
5.9175	-0.01045	0.150383	-0.03188	0.041508	0.052485	-0.01228	0.016461	-0.03396	0.030768	0.031665	0.069275	0.000616	0.01787	-0.00966	0.005461	0.024482	-0.02707	5,80669*
5.92125	0.00326	0.163288	-0.03256	0.068843	0.037447	0.003866	-0.01074	-0.05435	0.021757	0.055794	0.064048	-0.02193	0.039594	-0.01461	-0.00707	-0.01595	0.002417	5,80158*
5.925	-0.02091	0.130788	-0.00736	0.070081	0.022787	-0.00477	0.014166	-0.02969	-0.00162	0.03965	0.082557	-0.05077	0.039042	-0.01749	-0.003	-0.03669	-0.00156	5,79615*
5.92875	-0.00486	0.13897	-0.00673	0.093051	0.07581	0.039732	0.040998	-0.02738	-0.00404	0.053529	0.057848	-0.02613	0.052085	0.000113	0.020968	-0.02322	0.00541	5,8169*
5.9325	-0.00547	0.124589	-0.05247	0.093441	0.050532	-0.00078	-0.0127	0.005045	0.036801	0.042579	0.061091	-0.02057	0.07603	-0.00541	0.020512	0.016872	0.013117	5,80701*
5.93625	0.004524	0.121609	-0.01451	0.098252	0.04653	-0.00145	0.016536	-0.0226	0.022381	0.038301	0.068485	-0.00054	0.07153	-0.02168	-0.00102	-0.00255	-0.03882	5,7975*
5.94	-0.03152	0.140618	-0.03256	0.075918	0.02791	0.004761	0.011758	-0.01605	0.008446	0.032004	0.020573	-0.01617	0.0256	-0.04141	-0.01659	-0.01393	-0.0235	5,79684*
5.94375	-0.01044	0.124791	-0.04707	0.054815	0.040851	-0.02884	-0.02286	-0.06191	0.017177	0.02905	0.054881	-0.01363	0.031919	0.003199	-0.00288	-0.01696	-0.03594	5,78793*
5.9475	0.016548	0.148337	-0.04065	0.05729	0.022216	0.010488	-0.00317	-0.00928	0.038156	0.00835	0.065239	0.004231	0.044815	0.000699	1.91e-06	-0.00869	-0.02491	5,79857*
5.95125	-0.06133	0.14195	-0.07288	0.074429	0.025141	0.004445	0.017704	-0.04602	-0.01546	0.019444	0.048265	-0.04491	0.037491	-0.0277	-0.04502	-0.02499	0.002007	5,78779*
5.955	-0.00548	0.135472	-0.03292	0.068068	0.040813	0.016321	0.0035	-0.04567	0.020723	0.036449	0.099595	-0.01109	0.040878	-0.03872	-0.0137	0.018409	-0.01066	5,80015*
5.95875	0.026865	0.153575	-0.05426	0.059544	0.072213	-0.01199	0.008411	-0.03886	0.005748	0.053021	0.053268	0.005775	0.070424	-0.00159	0.0053	-0.02007	-0.00904	5,80647*
5.9625	0.008416	0.140265	-0.01414	0.061942	0.070846	-0.01093	0.000855	-0.0305	0.001201	0.022595	0.045011	0.008289	0.035202	-0.03612	0.007052	0.001952	0.010586	5,80102*
5.96625	-0.01047	0.147166	-0.06626	0.082578	0.057208	-0.00258	0.022038	-0.01426	0.04937	0.039758	0.084134	0.004571	0.047725	-0.02923	0.025229	-0.00734	0.006736	5,80775*
5.97	-0.02626	0.132239	-0.04791	0.079059	0.064658	-0.01978	0.030634	-0.03641	0.050786	0.0494	0.052684	0.002723	0.048211	-0.02108	-0.01243	-0.02433	0.020744	5,79961*
5.97375	-0.0124	0.160171	-0.00946	0.080096	0.027791	-0.01506	0.032919	-0.01373	-0.00561	0.045753	0.046671	-0.01927	0.067569	-0.00518	0.01054	-0.00204	-0.01863	5,80644*
5.9775	-0.0095	0.16169	-0.03718	0.079767	0.054736	0.018697	0.042398	-0.05594	0.020989	0.023437	0.068312	-0.00042	0.018188	-0.00829	-0.01252	-0.02403	0.011973	5,80523*
5.98125	0.005911	0.148907	-0.03998	0.069292	0.060103	0.02092	-0.00354	-0.04013	0.017231	0.018869	0.078168	-0.02509	0.058168	-0.0221	0.022311	-0.01861	0.017286	5,80159*
5.985	-0.01511	0.189948	-0.03503	0.09917	0.051593	0.005913	0.030283	-0.04387	0.036697	0.035919	0.041575	0.023295	0.01327	-0.00913	0.050801	0.027186	-0.01827	5,81166*
5.98875	0.011478	0.148641	-0.06927	0.059485	0.046696	5.53e-05	0.021941	-0.01127	0.020876	0.032263	0.065718	-0.03664	0.046098	-0.03431	0.003246	-0.00138	0.013959	5,79628*
5.9925	-0.01229	0.14744	-0.00815	0.06778	0.074011	0.033207	0.032386	-0.02026	0.02384	0.048605	0.072561	-0.00968	0.062584	-0.02251	0.007068	-0.02991	-0.00473	5,80552*
5.99625	-0.00393	0.150156	-0.04684	0.071031	0.07991	-0.00322	0.011665	-0.01239	0.02316	0.042719	0.083239	-0.01969	0.061442	0.006948	0.002327	-0.01652	0.024687	5,80225*
6	-0.00458	0.111074	-0.05898	0.082215	0.033774	-0.00286	0.012353	-0.03791	0.009522	0.058355	0.072819	-0.04463	0.055936	-0.03903	-0.01043	-0.04731	-0.00917	5,79034*
6.00375	0.014241	0.146386	-0.02756	0.08881	0.068317	-0.0099	0.035536	-0.02485	0.020413	0.03169	0.08156	0.005705	0.050616	0.00163	0.036864	0.023528	0.018156	5,80285*
6.0075	-0.01619	0.118761	-0.06814	0.071844	0.021899	0.001124	-0.01746	-0.04747	0.023584	0.028885	0.038889	-0.02298	0.040574	-0.01749	-0.00225	-0.02085	-0.01575	5,78789*
6.01125	-0.01627	0.126918	-0.06346	0.087659	0.026685	0.00881	0.013903	-0.04128	-0.00499	0.033855	0.060772	-0.02912	0.055161	0.005914	0.004565	-0.01767	-0.01172	5,79289*
6.015	-0.01609	0.128437	-0.02018	0.075533	0.057958	-0.00035	0.011699	-0.0531	0.024598	0.017931	0.049829	-0.00287	0.051836	-0.03396	0.004165	-0.0335	0.01075	5,79526*
6.01875	-0.03	0.155651	-0.03247	0.064516	0.021044	0.001799	0.013737	-0.03161	0.009318	-0.00068	0.044504	-0.00999	0.029975	-0.0235	-0.00578	-0.00263	-0.00154	5,78936*
6.0225	0.011172	0.155303	-0.03582	0.080113	0.066753	0.029656	0.014163	-0.01502	0.003922	0.019203	0.043961	-0.00811	0.04369	0.000358	0.017366	-0.02616	0.018776	5,80113*
6.02625	-0.00338	0.118172	-0.06435	0.057165	0.043333	0.011047	0.016435	-0.03412	-0.00455	0.031207	0.047385	-0.01711	0.063979	-0.01671	-0.00074	-0.0518	0.009938	5,78841*
6.03	0.017166	0.125401	-0.05233	0.072706	0.052421	0.01097	0.01475	-0.04235	0.045069	0.026886	0.045757	-0.01167	0.019685	-0.00704	-0.01895	-0.03454	-0.01005	5,79205*
6.03375	-0.00262	0.170197	-0.00319	0.087032	0.065314	-0.01113	0.009807	-0.02885	0.024978	0.017175	0.054926	0.027833	0.021799	0.019927	0.005332	0.011455	-0.02515	5,79879*
6.0375	-0.00187	0.131672	-0.04755	0.05111	0.038179	0.003918	-0.00174	-0.03309	0.021516	0.044869	0.097524	-0.00451	0.064257	0.006515	0.00688	0.013588	0.037074	5,80067*
6.04125	0.001724	0.156861	-0.0147	0.077565	0.037628	0.011211	0.011832	-0.04299	0.038847	0.042454	0.004726	0.001472	0.040541	-0.01419	0.006134	-0.00062	0.023797	5,79463*
6.045	0.017105	0.17408	-0.01424	0.068581	0.041601	0.033312	0.020026	-0.01112	0.033981	0.058937	0.049397	-0.01467	0.05455	-0.00518	0.004901	-0.02915	-0.00462	5,8003*
6.04875	-0.00314	0.159506	-0.02931	0.076279	0.051989	0.005793	0.008554	-0.01381	0.030135	0.050955	0.042536	-0.01731	0.047111	-0.02052	-0.01081	0.003193	0.010389	5,79574*
6.0525	-0.04779	0.152318	-0.02581	0.080687	0.057672	0.01702	0.010431	-0.03994	0.01356	0.025151	0.053556	-0.01388	0.050757	-0.00459	0.030271	0.001998	0.00538	5,8013*
6.05625	-0.0111	0.171957	-0.01549	0.116028	0.05015	0.035869	0.004634	-0.02558	0.041031	0.053386	0.061194	0.018101	0.097902	0.009628	0.020525	-0.0023	0.007088	5,8089*
6.06	-0.00385	0.161412	-0.02376	0.085595	0.038006	0.018589	-0.01177	-0.02367	0.018707	0.022862	0.0489	-0.02403	0.060151	0.000374	0.044175	-0.03181	-0.00376	5,79552*
6.06375	-0.00163	0.136959	-0.03034	0.096716	0.044416	0.032356	0.006866	0.007936	0.015813	0.062726	0.080984	0.028465	0.087576	-0.0268	-0.00137	-0.00871	0.019388	5,8021*
6.0675	0.011763	0.174093	-0.07586	0.050449	0.03074	-0.00132	-0.01701	-0.03473	0.014797	0.013926	0.036123	-0.00899	0.05833	-0.02229	-0.02841	-0.02203	-0.01966	5,78605*
6.07125	-0.02669	0.116273	-0.04421	0.086586	0.060859	0.001442	-0.01027	-0.03742	0.009728	0.002554	0.063911	-0.03879	0.049038	-0.02466	0.029227	-0.01091	-0.02249	5,7841*
6.075	0.010882	0.16677	-0.03279	0.107941	0.060458	0.030746	0.0291	-0.03373	0.025362	0.058038	0.0787	0.00417	0.090121	0.003779	0.057513	-0.01944	0.012049	5,80532*
6.07875	-0.00132	0.142266	-0.03734	0.06165	0.05976	0.005948	0.016587	-0.02694	-0.00695	0.04608	0.079277	-0.01072	0.063371	-0.00446	0.000302	0.006131	-0.00016	5,79655*
6.0825	-0.00729	0.123699	-0.02667	0.067002	0.05004	-0.03005	0.008115	-0.04147	0.025914	0.025902	0.053909	-0.01715	0.047278	0.00196	0.002859	0.009881	-0.02189	5,79214*
6.08625	0.011579	0.175716	-0.02013	0.099182	0.080174	0.039518	0.037068	-0.02067	0.068068	0.037852	0.060804	0.006281	0.040533	-0.01487	0.014109	0.000161	0.014048	5,80803*
6.09	-0.02011	0.142143	-0.05145	0.098803	0.083967	0.015498	0.067211	-0.02793	0.035008	0.042836	0.064043	-0.01126	0.069006	-0.01766	0.010507	-0.00747	0.008929	5,80044*
6.09375	-0.01132	0.176977	-0.03213	0.11003	0.041369	0.045615	-0.0003	0.008224	0.058688	0.064292	0.069303	0.018395	0.069284	0.015604	0.009569	-0.0023	0.050637	5,81065*
6.0975	0.011331	0.127309	-0.06066	0.103875	0.061753	0.026458	0.023412	-0.03295	0.041675	0.043094	0.031959	0.022912	0.022436	0.035892	0.024405	-0.00956	-0.00452	5,7964*
6.10125	-0.01081	0.13768	-0.04921	0.067211	0.05588	-0.00355	0.048206	-0.01637	0.028841	0.025066	0.044706	-0.00544	0.056191	-0.00972	-0.01454	0.006581	-0.02176	5,79146*
6.105	-0.01576	0.140822	-0.02197	0.093069	0.035235	0.010466	0.033328	-0.04313	0.011791	0.02196	0.058295	-0.02371	0.065824	-0.04716	-0.01859	-0.03185	0.002305	5,78546*
6.10875	0.044047	0.180833	-0.02027	0.081644	0.071208	0.059659	-0.00781	0.006249	0.039605	0.063472	0.083701	0.006221	0.074673	-0.0204	0.034247	0.004312	0.046894	5,81319*
6.1125	-0.00553	0.141571	-0.02817	0.075893	0.048279	0.006805	0.011755	-0.021	0.037764	0.005435	0.078616	-0.01004	0.059753	0.001025	0.012896	-0.02066	-0.00356	5,79372*
6.11625	-0.03069	0.14703	-0.04698	0.073502	0.040094	0.040715	0.00046	-0.02436	0.010658	0.043471	0.073426	-0.00941	0.023588	-0.01812	-0.00895	-0.03717	0.006587	5,79264*
6.12	-0.01151	0.13691	-0.05791	0.071614	0.036229	0.012384	0.030848	-0.06143	0.059779	0.056037	0.042566	-0.04662	0.047767	-7.53e-05	0.017418	0.033984	0.00871	5,79548*
6.12375	-0.0224	0.153653	-0.04656	0.065194	0.08423	-0.00788	0.022419	-0.02603	0.021421	0.039299	0.098866	-0.02963	0.075714	-0.00803	0.024124	-0.01441	0.007335	5,7936*
6.1275	-0.00332	0.189622	-0.01979	0.091126	0.069015	0.039692	0.032774	-0.01889	0.028436	0.037531	0.077382	0.008643	0.085854	0.010044	0.049326	0.019163	0.027491	5,8032*
6.13125	-0.01194	0.180385	-0.02319	0.06658	0.043117	0.031659	-0.00848	-0.03188	0.006615	0.022604	0.048878	-0.00503	0.039571	-0.03441	0.010399	-0.01459	0.005952	5,79209*
6.135	0.013625	0.152596	-0.04361	0.11028	0.078585	0.016196	1.81e-05	-0.02342	0.018228	0.041665	0.052918	-0.03189	0.059694	-0.02837	0.037422	-0.01333	0.026403	5,79664*
6.13875	0.012107	0.158274	-0.01551	0.070613	0.073214	0.026388	0.055784	-0.02739	0.045025	0.021662	0.081171	0.002937	0.073879	0.023418	0.031223	-0.00416	0.033695	5,80075*
6.1425	0.007409	0.165708	-0.06446	0.078103	0.031891	0.001892	0.048997	-0.02663	0.035653	0.045519	0.056658	0.003438	0.044467	-0.00359	0.035873	-0.00615	0.043439	5,79367*
6.14625	0.00279	0.145258	-0.04343	0.097132	0.066743	0.020456	0.041523	-0.01368	0.009754	0.007345	0.085728	0.007932	0.057678	-0.01646	0.021388	-0.01684	-0.00269	5,79172*
6.15	0.033605	0.117482	-0.04125	0.118166	0.073237	0.008186	0.05076	0.018978	-5.91e-05	0.047337	0.082588	-0.007	0.05624	0.00297	0.026071	0.031063	0.007257	5,806*
6.15375	-0.00691	0.162711	-0.00882	0.062805	0.02214	0.041184	0.025086	-0.03645	0.026922	0.030675	0.059999	-0.01508	0.089479	-0.00646	-0.00207	-0.00836	0.017512	5,79946*
6.1575	0.021883	0.186592	-0.0281	0.075796	0.077418	0.038247	0.041305	-0.00621	0.05789	0.063848	0.055557	-0.01852	0.045906	-0.01384	0.006608	0.017114	-0.00692	5,8041*
6.16125	0.021007	0.166186	-0.04511	0.097709	0.041219	0.004111	-0.00892	-0.02899	0.021874	0.026803	0.080146	0.017788	0.054486	-0.00218	0.029143	-0.03134	-0.00332	5,79479*
6.165	0.005684	0.176764	-0.02707	0.073191	0.072731	0.010122	0.04365	-0.04962	0.025452	0.065027	0.102402	0.004856	0.070213	-0.00856	0.044605	-0.00074	0.009919	5,80128*
6.16875	-0.00822	0.177064	-0.01801	0.10544	0.073278	0.034337	0.010242	-0.00748	0.021378	0.042421	0.080807	-0.02619	0.091377	-0.03095	0.030302	0.016172	0.038813	5,80432*
6.1725	0.035914	0.143532	-0.05032	0.106512	0.064073	0.049173	0.03826	-0.02969	0.032476	0.047715	0.070405	-0.00204	0.020335	0.020231	0.031074	0.015109	0.027995	5,80222*
6.17625	-0.02216	0.148446	-0.0255	0.070632	0.065504	0.037108	0.021303	-0.039	0.005611	0.037909	0.059139	0.026342	0.040647	0.004266	0.003841	0.019252	0.013047	5,78968*
6.18	0.030913	0.157975	-0.00476	0.109254	0.065667	0.0216	0.035865	-0.02658	0.025282	0.058976	0.047336	-0.0098	0.046539	-0.00386	0.003844	0.021442	0.033816	5,80217*
6.18375	-0.02435	0.149664	-0.00324	0.073081	0.083257	0.036339	0.01334	-0.01365	0.055414	0.025452	0.079649	0.000693	0.065453	0.01432	-0.00586	-0.00866	0.007627	5,80363*
6.1875	-0.0023	0.154277	-0.04432	0.057481	0.038128	0.012514	0.025073	-0.02809	0.002465	0.050827	0.084418	-0.00823	0.03305	-0.02328	0.023166	-0.02634	0.021129	5,78974*
6.19125	0.000877	0.163342	-0.02898	0.088775	0.076128	0.028556	0.023084	0.010741	0.0015	0.070504	0.072393	-0.00838	0.037635	-7.34e-05	0.018861	0.008392	0.017085	5,7943*
6.195	0.015446	0.178178	-0.02219	0.082917	0.064694	0.036567	0.022409	0.004163	0.05308	0.054963	0.090757	0.004557	0.081092	-0.01655	0.039509	0.013948	0.023138	5,80019*
6.19875	0.035985	0.153054	-0.00603	0.101357	0.077086	0.016236	0.039612	-0.01886	0.054347	0.031529	0.078167	0.032263	0.079989	0.020934	0.054904	-0.00445	0.03316	5,80706*
6.2025	-0.01689	0.149238	-0.01947	0.078862	0.055056	0.01803	0.030551	-0.01955	0.023238	0.034768	0.05932	0.014584	0.052671	0.006778	0.024726	0.01858	0.007627	5,79348*
6.20625	0.016065	0.164741	-0.0283	0.124515	0.035781	0.032479	0.047511	-0.00438	0.017415	0.075759	0.092197	0.016756	0.101203	0.042034	0.021043	0.005748	0.024493	5,80873*
6.21	0.047202	0.166574	-0.00121	0.092845	0.09327	0.020141	-0.02103	-0.01499	0.065442	0.044601	0.066406	0.004216	0.055275	0.021826	0.055147	-0.0002	-0.0013	5,79674*
6.21375	0.027144	0.140193	-0.02298	0.096769	0.060935	0.012215	0.026448	-0.06474	0.04638	0.06173	0.070911	-0.00463	0.05303	-0.01251	0.014525	-0.01413	0.009108	5,78581*
6.2175	-0.01217	0.177895	-0.00781	0.115438	0.086697	0.020354	0.064531	-0.01359	0.042669	0.015569	0.071041	0.019766	0.053453	0.009033	0.037993	-0.00741	0.001944	5,79932*
6.22125	0.00946	0.135094	-0.04881	0.101317	0.064529	0.017764	0.058986	0.019811	0.045093	0.080417	0.066449	0.01483	0.063448	-0.00043	0.022855	0.035959	0.003488	5,80079*
6.225	0.008724	0.192998	-0.01166	0.098027	0.063708	0.047639	0.038695	-0.02435	0.021669	0.090022	0.081417	0.004629	0.064902	-0.00722	0.004017	-0.00453	0.046356	5,79929*
6.22875	0.027484	0.180253	-0.04244	0.10183	0.070258	0.042642	0.032609	-0.00945	0.049273	0.049187	0.067481	0.028487	0.090252	0.020767	0.042193	0.027062	0.014224	5,79783*
6.2325	-0.01367	0.159633	-0.03923	0.109757	0.048561	0.033555	0.026421	-0.01653	0.01377	0.040475	0.053814	0.020069	0.048647	0.014995	0.009475	0.016822	0.027906	5,79299*
6.23625	0.016488	0.171933	-0.02445	0.107803	0.073013	0.031739	0.042452	0.029158	0.024688	0.054162	0.097207	0.024049	0.073201	0.039524	0.009463	0.007775	0.007914	5,80432*
6.24	0.001993	0.163887	-0.00174	0.097069	0.077762	0.038447	0.039472	-0.00054	0.034223	0.046497	0.077059	0.015184	0.081417	-0.01334	0.041097	0.002284	0.006875	5,79247*
6.24375	-0.02776	0.164948	-0.03028	0.093091	0.066159	0.056546	0.006095	-0.02865	0.040696	0.019529	0.06593	0.03056	0.070508	0.002877	0.002153	-0.00921	0.004708	5,79314*
6.2475	0.013357	0.146853	-0.02443	0.059063	0.061619	0.021203	0.001516	-0.01335	0.031697	0.055143	0.062643	0.027973	0.062552	0.016352	0.005701	0.00872	-0.00034	5,79043*
6.25125	-0.00927	0.145184	-0.04198	0.053234	0.087338	0.001331	0.032707	-0.0225	0.020453	0.015243	0.072696	0.011777	0.084869	-0.02102	0.018619	0.003186	0.013163	5,78409*
6.255	0.016753	0.166323	-0.0145	0.082552	0.061515	0.023534	0.034988	0.014896	0.012018	0.05492	0.082899	0.01368	0.065936	-0.02632	0.041443	-0.00832	0.023826	5,79408*
6.25875	0.017284	0.186981	-0.00751	0.118216	0.084769	0.025845	0.038283	-0.01996	0.052349	0.082242	0.100723	0.031646	0.096219	0.024853	0.056362	0.019346	0.021402	5,80986*
6.2625	-0.00341	0.162404	-0.04251	0.086751	0.046598	0.014543	0.026619	-0.00946	0.02044	0.035678	0.071289	0.007517	0.038416	-0.00943	0.015851	-0.00797	0.00922	5,78488*
6.26625	0.02221	0.16842	-0.02077	0.090619	0.042516	0.045842	0.042748	-0.00428	0.03096	0.082151	0.08073	0.040651	0.088387	0.024603	-0.00218	-0.00776	0.015396	5,80665*
6.27	0.002833	0.156362	-0.0298	0.093371	0.061708	0.035296	0.02314	-0.02854	0.059695	0.035214	0.073929	0.020141	0.072371	-0.00883	0.038753	0.016807	0.005219	5,79217*
6.27375	0.005086	0.150689	-0.03081	0.083191	0.089753	0.013173	0.047895	-0.02654	0.03923	0.047502	0.071012	0.01167	0.083011	-0.0077	0.004592	0.000913	0.02568	5,80017*
6.2775	0.02272	0.158756	0.003297	0.075777	0.046497	0.038424	0.040274	-0.02639	0.036511	0.046468	0.087605	0.031428	0.06444	0.001962	0.020687	0.006175	0.0318	5,79935*
6.28125	0.008647	0.151731	-0.04134	0.089803	0.075212	0.060306	0.022079	-0.01146	0.049743	0.046536	0.083971	-0.0173	0.09289	0.002702	0.022957	0.012981	0.031019	5,80177*
6.285	0.030467	0.157013	-0.03065	0.096417	0.072659	0.020005	0.005601	-0.00453	0.016908	0.03923	0.065877	0.029692	0.04986	-0.00099	0.01151	-0.00715	0.008251	5,79044*
6.28875	-0.02381	0.1588	-0.05255	0.063252	0.087334	0.024811	0.042568	-0.00435	0.032503	0.057457	0.076137	0.033428	0.063963	0.01053	0.02902	0.025505	0.014536	5,80197*
6.2925	0.002983	0.149114	-0.02445	0.100693	0.053291	0.057072	0.038044	-0.02146	0.038255	0.038326	0.06716	-0.01261	0.076117	0.033103	0.023931	0.002941	0.008107	5,79457*
6.29625	0.008731	0.168322	-0.04567	0.084194	0.061676	5.91e-05	0.016856	0.001763	0.056618	0.056364	0.067131	0.00853	0.023972	0.024203	0.03104	-0.01648	0.006667	5,78856*
6.3	0.004644	0.185779	0.009064	0.074189	0.096478	0.036951	0.032663	-0.02724	0.061525	0.041245	0.057855	0.009306	0.052426	0.029177	0.019998	0.016445	0.022003	5,79812*
6.30375	-0.00049	0.151614	0.010334	0.08714	0.055223	0.036462	0.046401	-0.00873	0.039641	0.069045	0.071576	0.015776	0.0747	-0.02145	0.020158	0.040947	0.027863	5,79795*
6.3075	0.007489	0.170562	-0.05168	0.102968	0.051523	-0.00303	0.03832	0.001529	0.020356	0.039997	0.078284	-0.00298	0.083265	-0.01367	-0.00218	0.01529	0.030086	5,79226*
6.31125	0.03814	0.179448	0.008902	0.113502	0.063091	0.017536	0.027223	0.004047	0.070286	0.065601	0.08124	0.031804	0.093989	0.01995	0.036633	0.033906	0.038029	5,81199*
6.315	0.037761	0.165843	-0.01447	0.097525	0.083045	0.026045	0.037602	-0.01032	0.062801	0.061637	0.082709	0.00393	0.075053	0.011571	0.029882	0.023301	0.034999	5,79793*
6.31875	0.021695	0.152631	-0.02796	0.108717	0.070186	0.025397	0.053634	-0.00938	0.031926	0.064132	0.107755	-0.00411	0.066899	-0.04321	0.058267	0.020074	0.010186	5,79479*
6.3225	0.004983	0.152692	-0.00062	0.103902	0.068912	0.074222	0.028516	-0.01999	0.030223	0.087262	0.056737	0.042676	0.075492	0.00327	0.046334	-0.008	-0.01202	5,80007*
6.32625	0.007625	0.172132	-0.01201	0.075542	0.067531	0.029591	0.02354	-0.02044	0.022225	0.07125	0.063159	0.026977	0.071748	-0.02606	0.012983	-0.0099	0.034335	5,78862*
6.33	0.015065	0.173033	-0.00706	0.118732	0.077208	0.027189	0.019032	-0.01007	0.067446	0.088793	0.072645	0.024015	0.075698	-0.01875	0.012904	0.006796	0.017371	5,79755*
6.33375	0.018718	0.161534	-0.03492	0.119346	0.065536	0.031005	0.036395	-0.00011	0.053211	0.087916	0.083832	0.0202	0.076673	0.008711	0.017552	0.021062	0.029121	5,79675*
6.3375	0.039582	0.187894	0.003304	0.107855	0.069521	0.05746	0.060129	0.025426	0.039505	0.081097	0.080529	0.04984	0.085828	0.033493	0.017107	0.03414	0.03049	5,80859*
6.34125	0.001786	0.163484	-0.01641	0.075237	0.058606	0.025561	0.027469	-0.01839	0.052105	0.065213	0.060606	-0.00023	0.062263	0.028388	0.029226	0.029379	0.026959	5,78898*
6.345	0.0246	0.185148	-0.00438	0.106664	0.044013	0.047355	0.037385	-0.02665	0.046659	0.05609	0.093491	0.036203	0.070653	0.006515	0.035702	-0.00341	0.013614	5,79602*
6.34875	0.023751	0.175855	0.012636	0.106259	0.075777	0.027367	0.060534	-0.00132	0.044795	0.063858	0.099699	0.019692	0.077904	0.031862	0.023382	0.013989	0.020811	5,80102*
6.3525	8.68e-05	0.180511	-0.0042	0.097722	0.050654	0.013503	-0.012	-0.0273	0.028153	0.031409	0.082574	0.003152	0.081568	-0.02832	0.044559	-0.00368	0.013713	5,7808*
6.35625	0.02678	0.165345	-0.01964	0.098847	0.093184	0.064216	0.043149	0.006431	0.022871	0.071894	0.093833	0.006777	0.079885	0.064916	0.027946	0.004893	0.021126	5,80228*
6.36	0.006154	0.141614	-0.05393	0.082949	0.071849	0.009847	0.034004	-0.03386	0.040529	0.030469	0.065701	-0.0107	0.037816	0.010537	0.029541	0.004746	0.012844	5,77837*
6.36375	0.01129	0.157736	-0.00833	0.082686	0.069992	0.035271	0.027075	-0.00826	0.046936	0.051535	0.110768	-0.00159	0.053496	0.020942	0.019298	0.02211	0.031562	5,79844*
6.3675	0.012614	0.15182	-0.03638	0.100392	0.065562	0.018432	0.037608	-0.0141	0.024159	0.038205	0.078147	0.00082	0.051522	0.002769	0.001535	-0.0062	0.001123	5,78298*
6.37125	0.057062	0.182975	0.008554	0.105906	0.078411	0.019424	0.045185	0.019764	0.048305	0.070336	0.113828	0.051652	0.070764	0.047291	0.021707	0.01706	0.030004	5,80618*
6.375	0.029716	0.178642	0.009113	0.119623	0.090199	0.040597	0.065031	0.017561	0.076689	0.052753	0.105948	0.075895	0.078936	0.013771	0.068597	0.059113	0.030426	5,81296*
6.37875	0.027233	0.180508	0.012168	0.107822	0.077507	0.054159	0.039799	-0.02924	0.033136	0.087106	0.127825	0.030835	0.112723	0.030497	0.038359	0.040251	0.030951	5,80255*
6.3825	0.044093	0.157081	-0.00592	0.104303	0.059038	0.04059	0.055464	0.000559	0.046287	0.082689	0.106859	0.041013	0.060098	0.024241	0.045647	-0.00415	0.02502	5,80384*
6.38625	0.034534	0.179492	-0.03132	0.108991	0.049396	0.041339	0.031987	0.009147	0.068458	0.067051	0.089439	0.063638	0.081811	0.022022	0.039136	0.039544	0.015616	5,80303*
6.39	0.005095	0.176439	-0.00668	0.124423	0.085948	0.053284	0.053999	0.009027	0.039768	0.05795	0.079284	0.018819	0.065424	0.036433	0.052508	0.010219	0.022164	5,80371*
6.39375	0.036573	0.174097	0.00257	0.151263	0.059089	0.059344	0.028385	-0.01708	0.055557	0.057968	0.119654	0.047395	0.09081	0.023785	0.05661	0.039239	0.030555	5,81098*
6.3975	0.039069	0.147703	-0.01075	0.115561	0.053141	0.016137	-0.00174	-0.02047	0.053356	0.059778	0.06445	0.006745	0.081642	-0.01894	0.005287	0.002292	0.016934	5,78748*
6.40125	0.011894	0.185022	-0.04187	0.086455	0.073114	0.049119	0.024868	0.016711	0.043278	0.055545	0.10291	0.025642	0.065237	0.004249	0.065098	0.025862	0.037535	5,80047*
6.405	-0.01985	0.151868	-0.05563	0.108485	0.090329	0.025785	0.02383	-0.02026	0.036923	0.03848	0.062694	0.024452	0.071444	0.021054	-0.01007	0.014753	0.053432	5,78415*
6.40875	0.027739	0.15485	0.012936	0.111924	0.088747	0.05418	0.011801	-0.00964	0.044487	0.064987	0.092188	0.029057	0.079684	0.019869	0.034366	0.015231	0.029184	5,79636*
6.4125	0.006813	0.122195	0.00516	0.100534	0.057945	0.021986	0.036042	-0.00524	0.059609	0.04281	0.111215	0.029023	0.07813	-0.00948	0.013719	0.000573	0.016231	5,78722*
6.41625	0.011001	0.163909	-0.00832	0.121862	0.096997	0.039079	0.031969	0.005868	0.067352	0.068414	0.086152	0.068138	0.07661	0.009749	0.061592	0.001693	0.034617	5,798*
6.42	0.020415	0.177869	-0.01083	0.100779	0.061335	0.026088	0.040851	-0.04895	0.067355	0.094659	0.120946	0.028649	0.089648	-0.00399	0.037797	0.023447	0.03283	5,80206*
6.42375	0.033271	0.172214	-0.02425	0.114394	0.056739	0.067466	0.048941	-0.00945	0.044005	0.052177	0.094934	0.023757	0.068339	0.008246	0.045097	0.00799	0.041057	5,79446*
6.4275	0.01428	0.178728	0.018921	0.109621	0.072361	0.038372	0.079243	0.051941	0.039383	0.073161	0.119229	0.015249	0.0839	0.041021	0.042772	0.041815	0.027739	5,80254*
6.43125	0.01162	0.202402	0.002272	0.144336	0.10747	0.079496	0.060986	0.018362	0.087564	0.050167	0.126721	0.034716	0.113627	0.023795	0.02143	0.042299	0.040316	5,80725*
6.435	0.012979	0.171823	-0.02815	0.094112	0.104341	0.027711	0.030507	-0.00508	0.021325	0.051178	0.088267	-0.00394	0.074494	0.003821	0.023998	0.016603	0.045625	5,78871*
6.43875	-0.01015	0.15171	-0.01887	0.122259	0.077125	0.050271	0.0461	-0.01404	0.071444	0.042656	0.095613	0.031946	0.104578	-0.00855	0.03025	0.035233	0.054521	5,79527*
6.4425	0.024826	0.169215	-0.03944	0.106565	0.085763	0.067112	0.02562	-0.01979	0.059955	0.0887	0.110068	0.019363	0.080055	0.005204	0.032762	0.000409	0.042803	5,79896*
6.44625	0.010981	0.181337	-0.01876	0.098758	0.086962	0.020898	0.029601	-0.02429	0.025523	0.034321	0.078529	-0.0048	0.04842	0.016344	0.044905	0.019537	-0.00497	5,78222*
6.45	0.038356	0.166865	-0.02337	0.101448	0.094677	0.034368	0.042134	0.021873	0.078757	0.073258	0.058777	0.069058	0.109492	0.04904	0.023904	0.007543	0.037485	5,79835*
6.45375	0.043785	0.186293	-0.00425	0.125422	0.0792	0.048528	0.050221	0.027415	0.068835	0.067555	0.063113	0.047843	0.0621	0.023424	0.05014	0.021459	0.011654	5,80186*
6.4575	0.020148	0.15231	-0.0238	0.097053	0.083627	0.039244	0.025065	0.000184	0.052647	0.060082	0.070067	0.001978	0.07202	0.013778	0.03578	0.01038	0.007233	5,79216*
6.46125	0.021482	0.20339	0.03617	0.130857	0.090756	0.113432	0.071838	0.031219	0.085617	0.084099	0.119922	0.044133	0.107534	0.026151	0.045075	0.026487	0.038224	5,82101*
6.465	0.032205	0.19037	0.009015	0.096871	0.082619	0.022324	0.034168	-0.00362	0.06908	0.094629	0.083037	0.047853	0.088936	0.019377	0.02904	0.020149	0.044866	5,79938*
6.46875	0.049384	0.208076	0.00488	0.137725	0.095532	0.074728	0.047034	0.012763	0.069425	0.094737	0.140177	0.062738	0.115775	0.027749	0.046094	0.06969	0.077004	5,81771*
6.4725	0.026594	0.148418	-0.00897	0.10422	0.095958	0.049629	0.061781	-0.00734	0.038614	0.054086	0.082369	0.010846	0.068884	0.015936	0.006098	0.019349	0.029985	5,79621*
6.47625	0.052982	0.217853	-0.0012	0.123792	0.100999	0.074201	0.060984	0.044053	0.060789	0.070498	0.081899	0.043545	0.121667	0.040841	0.058156	0.051361	0.043761	5,81437*
6.48	0.039142	0.168414	0.017695	0.137543	0.109171	0.049892	0.068276	0.007994	0.061272	0.060285	0.098745	0.059184	0.10736	0.036852	0.067358	0.055521	0.051189	5,81157*
6.48375	0.029904	0.199395	-0.02111	0.099505	0.099196	0.057334	0.073314	-0.00478	0.02735	0.064483	0.090591	0.030803	0.100501	0.016599	0.040175	-0.01329	0.03865	5,79294*
6.4875	0.017074	0.179545	0.015419	0.108456	0.08469	0.055638	0.051503	0.020244	0.041397	0.074292	0.109742	0.032219	0.077508	0.030154	0.05696	0.001831	0.044471	5,79997*
6.49125	0.016402	0.18424	0.017772	0.111178	0.069701	0.081056	0.045742	0.011181	0.051016	0.063827	0.067998	0.031619	0.064773	0.035433	0.022469	0.036206	0.042697	5,79249*
6.495	0.029474	0.185073	0.0015	0.091027	0.092692	0.024859	0.036254	-0.02559	0.048386	0.080743	0.081369	0.024696	0.077882	0.028956	0.055959	0.034398	0.017299	5,79243*
6.49875	0.022484	0.174723	0.001303	0.133485	0.078531	0.052443	0.051258	0.019189	0.070606	0.066747	0.07839	0.055734	0.095658	0.006905	0.031899	0.033423	0.031558	5,79945*
6.5025	0.021032	0.191791	-0.00838	0.155281	0.10622	0.075882	0.03727	0.008246	0.057262	0.092075	0.11041	0.037826	0.059198	0.005273	0.037266	0.021786	0.015258	5,79838*
6.50625	0.020921	0.152329	-0.00363	0.099133	0.080036	0.033652	0.018221	0.010089	0.053835	0.079712	0.06942	0.044811	0.079912	-0.00691	0.037973	0.008418	0.007801	5,79019*
6.51	0.04071	0.186751	0.002739	0.122467	0.10516	0.06354	0.049069	0.022505	0.057226	0.075588	0.079729	0.036813	0.081934	0.021642	0.049469	0.031635	0.047403	5,80215*
6.51375	0.022922	0.203343	0.010134	0.101156	0.071951	0.046296	0.041341	-0.00622	0.078215	0.040268	0.093288	0.019446	0.087008	0.023988	0.062137	0.013942	0.041606	5,79229*
6.5175	0.036338	0.222842	0.035032	0.123949	0.095805	0.052941	0.057335	0.008031	0.078798	0.087553	0.119676	0.011382	0.120325	0.047414	0.060859	0.068013	0.020604	5,80417*
6.52125	0.061609	0.20862	0.019571	0.138679	0.12103	0.037582	0.047954	0.014575	0.070891	0.092655	0.098428	0.045242	0.074523	0.051048	0.062645	0.047955	0.040594	5,80465*
6.525	0.05172	0.184873	-0.01803	0.115397	0.078192	0.020699	0.044277	0.024105	0.0576	0.08278	0.093378	0.026457	0.070766	0.028673	0.043724	0.009161	0.073367	5,80235*
6.52875	0.03707	0.19364	0.021586	0.124313	0.077999	0.075372	0.047794	0.014866	0.054458	0.066381	0.116838	0.025735	0.115743	0.014713	0.057303	0.012487	0.039733	5,80719*
6.5325	0.023939	0.18139	-0.01662	0.098789	0.066011	0.037801	0.018792	0.027841	0.02101	0.095159	0.07827	0.043842	0.079797	-0.01453	0.044448	0.033013	0.024876	5,78891*
6.53625	0.064382	0.179894	0.013521	0.142678	0.071824	0.032689	0.038566	0.032623	0.027634	0.07447	0.097276	0.043194	0.064548	-0.00409	0.017205	0.01125	0.041562	5,80374*
6.54	0.039958	0.166863	-0.01984	0.106546	0.069006	0.048871	0.013802	0.029872	0.033853	0.059655	0.097713	0.020984	0.073942	0.014279	0.057909	0.033816	0.017549	5,78434*
6.54375	0.0089	0.203485	0.003448	0.095554	0.081447	0.052264	0.039431	-0.00577	0.065844	0.088131	0.113258	0.012019	0.095186	0.031847	0.037388	0.045544	0.028385	5,79487*
6.5475	0.022537	0.18664	0.005662	0.126221	0.098848	0.02866	0.050125	-0.01487	0.029394	0.060406	0.093026	0.036889	0.086703	0.022761	0.040065	0.00397	0.011571	5,78877*
6.55125	0.069698	0.188003	0.018259	0.118338	0.101694	0.047916	0.052156	0.005268	0.048352	0.085145	0.107409	0.042775	0.091838	0.054401	0.034616	0.054983	0.035359	5,80543*
6.555	0.04724	0.192368	0.011289	0.139066	0.078823	0.047277	0.031713	0.020345	0.070132	0.12795	0.133592	0.039261	0.096056	0.034919	0.034177	0.041644	0.036953	5,81073*
6.55875	0.020145	0.228317	0.031859	0.121268	0.110363	0.062559	0.068701	0.049557	0.103731	0.077622	0.115398	0.04701	0.112734	0.03438	0.045528	0.035476	0.074079	5,81093*
6.5625	0.048753	0.184757	0.046979	0.129045	0.096956	0.044386	0.055916	-0.0016	0.074802	0.087663	0.071697	0.022537	0.085688	0.001968	0.030068	0.031098	0.055389	5,80336*
6.56625	0.023589	0.197774	0.032128	0.119483	0.09138	0.080169	0.053858	0.025033	0.077467	0.077627	0.098766	0.047665	0.136808	0.02828	0.064087	0.043143	0.054597	5,81014*
6.57	0.002764	0.191163	-0.00483	0.126987	0.090248	0.053633	0.050944	0.002831	0.047298	0.076694	0.101006	0.032826	0.105188	0.010601	0.025234	0.026584	0.05693	5,79627*
6.57375	0.046969	0.21238	0.022179	0.117904	0.083983	0.047958	0.071608	0.007761	0.059335	0.067841	0.107473	0.019609	0.094622	0.036975	0.033694	0.033696	0.071055	5,80301*
6.5775	0.012863	0.177337	-0.00251	0.132558	0.1	0.044637	0.049258	0.009534	0.056283	0.066684	0.095337	0.069841	0.103998	0.012306	0.039423	0.033703	0.047846	5,79322*
6.58125	0.035049	0.197015	0.023657	0.116106	0.070596	0.058523	0.095856	-0.0106	0.059667	0.072672	0.108953	0.031886	0.099801	0.0397	0.07046	0.026998	0.014423	5,8033*
6.585	0.043031	0.204089	0.009171	0.169614	0.107867	0.039394	0.060782	0.039455	0.103566	0.073917	0.126063	0.043682	0.125768	0.071836	0.043502	0.044742	0.07786	5,8146*
6.58875	0.047569	0.160744	-0.03416	0.105984	0.091405	0.050369	0.046722	0.015217	0.029089	0.073171	0.094686	0.058342	0.12837	0.023644	0.047102	0.053182	0.029688	5,79993*
6.5925	0.020125	0.178039	-0.00752	0.119595	0.10169	0.069402	0.01697	0.020769	0.060694	0.071783	0.068549	0.053189	0.110884	0.027445	0.037688	0.046536	0.047987	5,79482*
6.59625	0.014494	0.143682	0.010674	0.147178	0.088995	0.015768	0.048364	0.026357	0.037296	0.079669	0.105613	0.037124	0.081308	0.028385	0.05298	0.054119	0.01995	5,79113*
6.6	0.011025	0.202277	0.013153	0.114748	0.108662	0.069865	0.064039	0.005276	0.059644	0.098114	0.085794	0.027782	0.110263	0.03842	0.045864	0.049582	0.039407	5,79368*
6.60375	0.014964	0.190739	-0.01293	0.136335	0.08253	0.059534	0.040107	-0.01653	0.056304	0.080446	0.085653	0.036585	0.115196	0.016275	0.026723	0.042654	0.038638	5,78997*
6.6075	0.051448	0.170477	-0.00693	0.11265	0.103567	0.033341	0.013813	0.038157	0.066069	0.089109	0.112276	0.054882	0.096744	0.034613	0.034582	0.042098	0.077135	5,80095*
6.61125	0.041057	0.202	0.014556	0.134709	0.118363	0.046213	0.042419	0.04065	0.096015	0.087245	0.145251	0.049616	0.125339	0.035825	0.025469	0.069171	0.077587	5,80352*
6.615	0.042883	0.167302	-0.01829	0.119062	0.06238	0.018385	0.067804	0.049378	0.06002	0.082711	0.059511	0.070694	0.090403	0.032186	0.034727	0.0529	0.013635	5,79163*
6.61875	0.037642	0.164441	-0.00656	0.093198	0.087967	0.081457	0.051486	0.001939	0.04981	0.08258	0.131241	0.017287	0.102266	0.043304	0.038911	0.031896	0.04812	5,79381*
6.6225	0.03631	0.20182	-0.01826	0.120684	0.083249	0.054116	0.03691	0.011434	0.062145	0.070392	0.100025	0.045169	0.098572	0.0288	0.042195	0.044117	0.037752	5,79784*
6.62625	0.069897	0.207649	0.020415	0.11563	0.095571	0.076244	0.083986	0.017571	0.098865	0.100777	0.11088	0.041765	0.090336	0.032486	0.050098	0.024612	0.047322	5,80622*
6.63	0.039341	0.180004	-0.00849	0.099741	0.111825	0.064932	0.064857	0.018562	0.057386	0.064716	0.103732	0.04261	0.107918	0.021904	0.067572	0.042216	0.032069	5,79628*
6.63375	0.066805	0.212707	0.048257	0.122585	0.100479	0.064046	0.054936	0.003791	0.064355	0.083612	0.098681	0.036482	0.086513	0.029974	0.063283	0.027837	0.051492	5,80204*
6.6375	0.03607	0.196291	0.013854	0.091896	0.081266	0.033403	0.062343	0.02862	0.054833	0.073099	0.106694	0.032396	0.084186	0.025942	0.051418	0.041185	0.037905	5,79619*
6.64125	0.051327	0.21316	0.007418	0.109363	0.066807	0.072245	0.053026	0.019377	0.076409	0.110192	0.125098	0.041126	0.136826	0.031924	0.07332	0.027725	0.046938	5,79917*
6.645	0.042335	0.164166	-0.00088	0.101876	0.079917	0.059744	0.049886	-0.00028	0.055746	0.054906	0.092059	0.015262	0.066159	0.031466	0.024945	0.008758	0.02856	5,79077*
6.64875	0.00703	0.209881	-0.00767	0.125155	0.101885	0.050007	0.08154	0.028561	0.082279	0.118502	0.139652	0.058224	0.10738	0.027556	0.053125	0.029291	0.05927	5,80887*
6.6525	0.022429	0.226176	0.012104	0.135339	0.099843	0.051682	0.073338	0.025982	0.056545	0.083527	0.094024	0.053932	0.091639	0.012023	0.034052	0.040796	0.071409	5,79989*
6.65625	0.03407	0.21124	0.014827	0.128702	0.094526	0.059352	0.027599	0.02496	0.085733	0.087969	0.111066	0.047904	0.102083	0.002699	0.075824	0.036568	0.045502	5,79989*
6.66	0.003179	0.189288	0.023403	0.118508	0.075573	0.077309	0.046331	-0.00688	0.042467	0.100963	0.113135	0.022435	0.09435	0.029364	0.038192	0.023772	0.055211	5,78842*
6.66375	0.014104	0.168612	0.005734	0.084154	0.068956	0.053945	0.045889	-0.02144	0.092023	0.089735	0.066537	0.006956	0.090837	0.005405	0.031601	0.009568	0.009691	5,78159*
6.6675	0.04723	0.198405	-0.00726	0.097496	0.07375	0.04771	0.068239	0.052157	0.072614	0.063813	0.121758	0.019939	0.097248	0.050163	0.036805	0.040628	0.043109	5,79541*
6.67125	0.042262	0.203877	0.012487	0.145329	0.118181	0.068746	0.038899	0.047085	0.080551	0.122648	0.11968	0.034842	0.122805	0.049085	0.052567	0.034885	0.03985	5,79928*
6.675	0.036575	0.20448	0.011855	0.125981	0.144974	0.096203	0.099561	0.012295	0.082132	0.106093	0.101933	0.06445	0.128003	0.043718	0.044974	0.020172	0.053932	5,80896*
6.67875	0.04923	0.190862	0.030443	0.143456	0.105852	0.096268	0.051601	0.04194	0.081144	0.090507	0.119373	0.054337	0.126602	0.052999	0.052355	0.019858	0.058728	5,80694*
6.6825	0.041927	0.213571	-0.00509	0.144079	0.088573	0.074657	0.072257	0.011502	0.071847	0.075577	0.116056	0.036701	0.135262	0.067506	0.02045	0.047154	0.05615	5,80045*
6.68625	0.045363	0.214411	0.005719	0.125257	0.102746	0.053876	0.078725	0.024134	0.076853	0.047849	0.134696	0.01998	0.105046	0.061461	0.059128	0.013349	0.060266	5,79446*
6.69	0.046808	0.200567	-0.01305	0.126131	0.13416	0.049788	0.063562	-0.00593	0.094581	0.095245	0.119968	0.029603	0.109755	0.028158	0.045589	0.055782	0.034806	5,79627*
6.69375	0.056903	0.206443	0.023262	0.120817	0.104134	0.084179	0.057743	0.024896	0.070267	0.09965	0.135307	0.056282	0.115496	0.050047	0.042611	0.037277	0.038689	5,80869*
6.6975	0.042814	0.177347	0.01329	0.109973	0.088653	0.041823	0.061968	0.022837	0.060779	0.096716	0.126316	0.018406	0.104176	0.031492	0.053131	0.061981	0.027744	5,79665*
6.70125	0.066501	0.176841	0.032689	0.161538	0.09475	0.064622	0.071309	0.037046	0.083932	0.120921	0.107699	0.035034	0.112947	0.062472	0.086074	0.069925	0.060256	5,80725*
6.705	0.056152	0.200274	0.028302	0.119101	0.104588	0.05626	0.039894	0.016544	0.048138	0.090965	0.122875	0.027151	0.114841	0.053256	0.052437	0.062997	0.046447	5,80129*
6.70875	0.044513	0.185965	0.034393	0.11244	0.091702	0.052023	0.04849	0.028719	0.070108	0.077747	0.121576	0.027877	0.103634	0.042135	0.035211	0.024565	0.023794	5,79308*
6.7125	0.040076	0.190534	0.006667	0.149014	0.116328	0.056613	0.062017	0.028155	0.052009	0.116392	0.116936	0.050265	0.108285	0.014243	0.056064	0.054331	0.089122	5,80124*
6.71625	0.035468	0.227525	0.019076	0.148599	0.08423	0.0544	0.084249	0.042855	0.085533	0.080345	0.102336	0.064417	0.094629	0.067154	0.067103	0.052888	0.046574	5,80167*
6.72	0.031778	0.231915	0.020213	0.159986	0.077416	0.082948	0.087564	0.035434	0.099737	0.081368	0.099393	0.045697	0.099232	0.0481	0.067744	0.077553	0.054686	5,80908*
6.72375	0.035497	0.190127	0.003818	0.156478	0.093235	0.078324	0.072747	-0.00224	0.058933	0.088189	0.111362	0.032679	0.119851	0.031827	0.062244	0.071191	0.039092	5,79333*
6.7275	0.025419	0.193348	0.01656	0.139847	0.10899	0.082307	0.073168	0.035536	0.094905	0.082836	0.100571	0.067129	0.11745	0.075417	0.064869	0.057204	0.069225	5,80663*
6.73125	0.055116	0.193391	0.014151	0.135678	0.100516	0.072188	0.074054	0.02426	0.069317	0.106093	0.114205	0.084541	0.112567	0.051112	0.08975	0.040731	0.062572	5,80044*
6.735	-0.00265	0.195951	0.008981	0.101109	0.072961	0.049233	0.01896	0.006079	0.061641	0.091599	0.111401	0.017023	0.084805	0.040589	0.05085	0.037828	0.054212	5,78469*
6.73875	0.038182	0.231301	0.05379	0.131394	0.114429	0.060518	0.049587	0.011609	0.074328	0.086946	0.106301	0.055158	0.103177	0.039246	0.081021	0.055514	0.068236	5,80325*
6.7425	0.037128	0.190407	0.015609	0.140969	0.10379	0.032355	0.05003	0.010609	0.075295	0.089166	0.089304	0.034124	0.073263	0.010912	0.043865	0.057845	0.057163	5,78967*
6.74625	0.064597	0.201279	0.013253	0.108253	0.128367	0.088278	0.064721	0.055082	0.108151	0.08362	0.123121	0.063874	0.121673	0.046708	0.097248	0.072192	0.058748	5,80856*
6.75	0.022986	0.189232	0.021914	0.136935	0.090621	0.053074	0.056596	0.026152	0.10001	0.083603	0.062591	0.064666	0.096611	0.038416	0.046304	0.048439	0.039863	5,78908*
6.75375	0.041798	0.204814	0.017885	0.129836	0.136703	0.057493	0.060685	0.033797	0.078723	0.099547	0.116894	0.072076	0.076673	0.019544	0.080413	0.048959	0.066347	5,80171*
6.7575	0.058039	0.230087	0.01492	0.130464	0.112141	0.073689	0.099297	0.012256	0.096304	0.073139	0.141426	0.028683	0.104479	0.019718	0.07312	0.059049	0.052483	5,80384*
6.76125	0.063101	0.220495	0.004007	0.122921	0.114754	0.052892	0.07628	0.017918	0.064199	0.062064	0.103052	0.060826	0.119226	0.039239	0.069907	0.032703	0.053544	5,8055*
6.765	0.0483	0.206522	0.014666	0.137133	0.09738	0.080492	0.044622	0.00944	0.05641	0.104191	0.095266	0.04155	0.117668	0.079329	0.028147	0.022808	0.069364	5,79557*
6.76875	0.028881	0.205887	0.051346	0.132461	0.120994	0.037916	0.047165	0.026558	0.065962	0.097786	0.138321	0.04215	0.10049	0.063379	0.057736	0.048404	0.028321	5,80026*
6.7725	0.033398	0.196568	0.02076	0.086749	0.090626	0.060428	0.040039	0.012555	0.070344	0.082309	0.09795	0.044308	0.095947	0.03415	0.071351	0.013843	0.027078	5,78764*
6.77625	0.044692	0.206725	0.025593	0.142594	0.105586	0.08428	0.040149	0.017573	0.08625	0.074151	0.105256	0.033699	0.114698	0.039466	0.059377	0.052215	0.055443	5,798*
6.78	0.047547	0.211198	-0.01368	0.112506	0.104032	0.063417	0.066306	0.023341	0.056912	0.086122	0.117535	0.050993	0.109464	0.028868	0.048662	0.056305	0.016618	5,78527*
6.78375	0.05183	0.237735	0.031291	0.103729	0.102715	0.048182	0.038248	0.046275	0.07212	0.072122	0.111468	0.038949	0.096132	0.048234	0.042313	0.048345	0.045327	5,7974*
6.7875	0.052542	0.216803	0.013176	0.126817	0.101058	0.067975	0.079841	0.033244	0.050882	0.095838	0.111645	0.067471	0.102587	0.048898	0.073003	0.033444	0.066248	5,79864*
6.79125	0.060458	0.190465	0.021932	0.115306	0.119253	0.061602	0.076313	0.018045	0.058476	0.105465	0.09919	0.04152	0.116127	0.061341	0.082447	0.042764	0.061136	5,78977*
6.795	0.068921	0.220329	0.037056	0.14474	0.087229	0.067158	0.054616	0.037941	0.043387	0.101488	0.091071	0.05926	0.12513	0.033608	0.059256	0.03799	0.061464	5,7999*
6.79875	0.02941	0.24318	0.014745	0.145889	0.099345	0.066877	0.060672	0.035226	0.058824	0.08184	0.090012	0.059076	0.103431	0.040489	0.042663	0.067972	0.028493	5,7994*
6.8025	0.043678	0.182039	0.011528	0.155121	0.099408	0.052898	0.037108	0.032107	0.094053	0.083229	0.103737	0.055057	0.1149	0.049703	0.05629	0.045321	0.050666	5,79265*
6.80625	0.050178	0.200097	-0.01336	0.106037	0.092689	0.068179	0.062107	0.010936	0.054407	0.112616	0.111508	0.078318	0.08503	0.032111	0.090693	0.073488	0.055676	5,79747*
6.81	0.04383	0.198524	0.004826	0.123444	0.075097	0.089822	0.073543	0.011718	0.045138	0.095841	0.147003	0.015187	0.082143	0.039395	0.054442	0.043047	0.038867	5,78923*
6.81375	0.02507	0.224371	0.057104	0.12413	0.118731	0.05908	0.047932	0.035144	0.116395	0.073278	0.0957	0.074348	0.096762	0.049112	0.078449	0.053158	0.043263	5,79047*
6.8175	0.025577	0.196785	0.008633	0.147403	0.094606	0.052664	0.047138	0.019457	0.064906	0.072692	0.106833	0.037904	0.108106	0.037674	0.076674	0.035338	0.052527	5,78509*
6.82125	0.047741	0.201734	0.043494	0.156138	0.142452	0.114729	0.078618	0.034357	0.08576	0.121984	0.15036	0.067684	0.137494	0.048993	0.094021	0.060098	0.083196	5,81029*
6.825	0.049785	0.214866	0.02297	0.11883	0.089762	0.043772	0.026109	0.047953	0.094437	0.114883	0.088196	0.064113	0.093663	0.037828	0.049683	0.048322	0.047804	5,79737*
6.82875	0.058774	0.211038	-0.0014	0.159261	0.08741	0.044732	0.063457	0.02819	0.073338	0.074737	0.131525	0.023928	0.126782	0.060081	0.062756	0.00549	0.060544	5,79554*
6.8325	0.068802	0.224316	0.0241	0.168478	0.115374	0.103015	0.096411	0.054315	0.104349	0.086129	0.11307	0.055021	0.123895	0.036301	0.050355	0.027732	0.064246	5,80824*
6.83625	0.026777	0.192562	0.013659	0.128353	0.145736	0.05878	0.07329	0.028917	0.095707	0.083311	0.118814	0.061537	0.110023	0.037632	0.071734	0.073992	0.055022	5,79442*
6.84	0.032077	0.226294	0.020317	0.158362	0.114655	0.08286	0.089327	0.065703	0.100199	0.082441	0.138669	0.036966	0.134084	0.056282	0.047517	0.066551	0.050752	5,80735*
6.84375	0.058266	0.198889	0.04563	0.147616	0.124491	0.069984	0.080846	0.043022	0.073916	0.11136	0.152568	0.041613	0.119113	0.054349	0.075185	0.085713	0.066683	5,80652*
6.8475	0.04424	0.186621	0.013103	0.128004	0.12327	0.061379	0.0588	0.044136	0.063774	0.09531	0.104063	0.045436	0.081778	0.037097	0.055331	0.050656	0.078504	5,78942*
6.85125	0.041632	0.205941	0.048755	0.118152	0.098621	0.058277	0.081656	0.007552	0.05516	0.076286	0.111823	0.056084	0.114868	0.078003	0.05819	0.057923	0.051291	5,79822*
6.855	0.052496	0.179158	0.00806	0.12657	0.107685	0.056778	0.053186	0.023663	0.068135	0.074782	0.134846	0.046791	0.094194	0.028551	0.051056	0.034325	0.027294	5,79223*
6.85875	0.040375	0.183171	0.046976	0.147617	0.08971	0.108216	0.058355	0.041952	0.078621	0.101122	0.103779	0.053246	0.125679	0.054333	0.057113	0.042561	0.050072	5,79801*
6.8625	0.022702	0.241901	0.02985	0.14973	0.08797	0.075941	0.074898	0.03046	0.075676	0.09908	0.097753	0.086057	0.108052	0.061766	0.045092	0.033662	0.066529	5,79891*
6.86625	0.050908	0.201898	0.027143	0.144164	0.12935	0.064472	0.083039	0.021838	0.047971	0.077953	0.136174	0.062532	0.099137	0.078864	0.06512	0.042553	0.084178	5,80493*
6.87	0.050538	0.244059	0.030418	0.162522	0.12564	0.054192	0.056657	0.036205	0.097284	0.094198	0.139679	0.055332	0.150568	0.031899	0.065392	0.073859	0.079464	5,7936*
6.87375	0.088029	0.220559	0.046164	0.159814	0.11664	0.073547	0.05984	0.054141	0.091463	0.091549	0.140342	0.019001	0.147096	0.050668	0.047298	0.062737	0.053968	5,80402*
6.8775	0.07226	0.198414	0.012416	0.147755	0.126692	0.059824	0.091386	0.025363	0.064115	0.128103	0.147069	0.044138	0.120955	0.043455	0.067123	0.061115	0.080356	5,80392*
6.88125	0.055594	0.216945	0.025107	0.117534	0.112623	0.064912	0.080025	0.055692	0.065415	0.093982	0.151242	0.065896	0.121778	0.038682	0.051215	0.025891	0.062173	5,79813*
6.885	0.031658	0.203279	0.031068	0.160765	0.11612	0.085577	0.091057	0.025139	0.053451	0.095161	0.123034	0.039963	0.149746	0.056082	0.070474	0.037879	0.083896	5,80297*
6.88875	0.055359	0.193133	0.003655	0.116949	0.114184	0.083606	0.089528	-0.00497	0.065088	0.087564	0.131417	0.069768	0.09652	0.059436	0.069006	0.013552	0.024203	5,79158*
6.8925	0.052111	0.241387	0.016218	0.143185	0.11764	0.092987	0.062005	0.025132	0.103233	0.123499	0.123951	0.051779	0.118986	0.074303	0.064739	0.030528	0.069638	5,80313*
6.89625	0.049003	0.22296	0.022203	0.131433	0.118819	0.061987	0.086412	0.047055	0.09436	0.1326	0.13304	0.039915	0.135922	0.045209	0.092576	0.091521	0.073934	5,80425*
6.9	0.090223	0.216083	0.032186	0.127245	0.152247	0.106403	0.075061	0.050526	0.086834	0.113153	0.136654	0.059205	0.134505	0.06243	0.066434	0.080082	0.076853	5,80164*
6.90375	0.047069	0.215017	0.018949	0.141082	0.126339	0.09085	0.052921	0.068939	0.052527	0.096315	0.11682	0.068619	0.126672	0.073475	0.083857	0.046627	0.055363	5,79893*
6.9075	0.043124	0.229192	0.028454	0.153397	0.111426	0.067144	0.061423	0.020663	0.066632	0.082809	0.106179	0.057332	0.139661	0.037959	0.078874	0.048463	0.031974	5,79347*
6.91125	0.048533	0.230083	0.004813	0.163922	0.096954	0.064825	0.114101	0.051971	0.100364	0.114537	0.153186	0.044311	0.087843	0.061883	0.056038	0.016769	0.064361	5,79744*
6.915	0.071115	0.235968	0.058659	0.156244	0.140547	0.070177	0.120656	0.028356	0.109724	0.122143	0.141588	0.052853	0.13995	0.06848	0.098604	0.048285	0.087015	5,81011*
6.91875	0.055298	0.196656	0.041466	0.12593	0.072037	0.063045	0.074126	0.024353	0.07315	0.086923	0.096984	0.086603	0.124372	0.031076	0.091712	0.021776	0.060035	5,79483*
6.9225	0.044752	0.23288	0.040066	0.163752	0.11971	0.101463	0.069449	0.043808	0.078533	0.09148	0.1442	0.064578	0.119328	0.064618	0.058666	0.065954	0.10494	5,80864*
6.92625	0.067329	0.244515	0.006398	0.198024	0.141414	0.100711	0.094574	0.044595	0.097216	0.094847	0.136331	0.071498	0.128036	0.064666	0.098507	0.070519	0.059032	5,81213*
6.93	0.070641	0.22665	0.023178	0.130072	0.145985	0.055531	0.057066	0.033818	0.080683	0.119305	0.134936	0.044125	0.137898	0.040944	0.056769	0.037778	0.09223	5,79847*
6.93375	0.026246	0.202753	0.02597	0.125509	0.09802	0.053474	0.063211	0.048587	0.039784	0.094316	0.148392	0.049021	0.120517	0.042338	0.068147	0.038219	0.028524	5,78529*
6.9375	0.085653	0.203699	0.007534	0.15682	0.092204	0.069849	0.098805	0.033716	0.114792	0.09335	0.146085	0.046558	0.116798	0.069613	0.08441	0.050703	0.079523	5,80595*
6.94125	0.056683	0.199841	0.028227	0.125091	0.133118	0.049314	0.050037	0.003862	0.088747	0.13484	0.133276	0.06072	0.130986	0.066986	0.084456	0.043211	0.078264	5,802*
6.945	0.047788	0.225103	0.016626	0.14327	0.110735	0.062695	0.078493	0.047821	0.100844	0.094269	0.166941	0.038093	0.114707	0.035789	0.057068	0.064102	0.065662	5,79758*
6.94875	0.074349	0.212756	0.029075	0.160525	0.13709	0.085783	0.067781	0.059464	0.085616	0.088029	0.139396	0.059252	0.126062	0.056062	0.10697	0.065871	0.067663	5,80936*
6.9525	0.039301	0.217414	0.052475	0.120626	0.111918	0.107913	0.071525	0.043865	0.106932	0.108456	0.119127	0.061604	0.10353	0.063095	0.065841	0.030376	0.062468	5,79486*
6.95625	0.057963	0.221482	0.008571	0.12711	0.099379	0.078068	0.075969	0.020718	0.061137	0.113446	0.130342	0.03286	0.096425	0.035874	0.082025	0.06939	0.07808	5,79028*
6.96	0.024026	0.223366	0.02515	0.166876	0.081294	0.092784	0.099143	0.019496	0.077981	0.100973	0.103009	0.045684	0.125932	0.053459	0.107196	0.030914	0.03999	5,79761*
6.96375	0.057684	0.228111	0.022883	0.16202	0.133984	0.049748	0.07078	0.039176	0.084106	0.108612	0.122684	0.042697	0.125891	0.069868	0.075942	0.083661	0.072831	5,80692*
6.9675	0.077278	0.200181	0.034405	0.163558	0.128624	0.09693	0.089336	0.056982	0.088369	0.112709	0.124029	0.071395	0.130609	0.037717	0.076417	0.081841	0.080213	5,8079*
6.97125	0.056655	0.186505	0.016408	0.119107	0.127819	0.071449	0.074739	0.041375	0.083127	0.093803	0.11961	0.072757	0.128253	0.056643	0.064409	0.0574	0.060566	5,79168*
6.975	0.082609	0.215704	0.028978	0.170048	0.102673	0.100023	0.073035	0.062183	0.105369	0.11459	0.12044	0.062595	0.150817	0.057402	0.110232	0.098211	0.069117	5,80904*
6.97875	0.046699	0.224423	0.03017	0.107329	0.10758	0.07274	0.080129	0.058043	0.094243	0.098332	0.085961	0.063487	0.095796	0.022414	0.058878	0.065744	0.067633	5,79032*
6.9825	0.053962	0.22796	0.027455	0.11899	0.111661	0.090322	0.080394	0.03508	0.063764	0.093959	0.115865	0.052838	0.123219	0.003522	0.066344	0.082923	0.064367	5,79343*
6.98625	0.080857	0.214571	0.048473	0.134294	0.129838	0.053986	0.076691	0.064931	0.117356	0.109159	0.157841	0.034607	0.112691	0.051024	0.068964	0.050628	0.098024	5,8022*
6.99	0.084827	0.225427	0.038272	0.163295	0.117373	0.081095	0.078705	0.063489	0.087523	0.1181	0.140628	0.049929	0.112226	0.064822	0.079477	0.04473	0.0512	5,80167*
6.99375	0.057942	0.217425	0.007627	0.124929	0.14922	0.096961	0.073712	0.051106	0.089371	0.082797	0.13828	0.053146	0.14805	0.058377	0.068272	0.060761	0.093236	5,8028*
6.9975	0.021185	0.228377	0.03953	0.165462	0.079145	0.076584	0.111123	0.024596	0.081973	0.09905	0.159922	0.067028	0.111465	0.060442	0.073902	0.070496	0.09136	5,79782*
7.00125	0.063041	0.248259	0.05216	0.13039	0.127599	0.071552	0.067284	0.010407	0.078157	0.082325	0.119531	0.056721	0.11401	0.062617	0.063984	0.043134	0.078474	5,78911*
7.005	0.089249	0.220474	0.029569	0.16064	0.139222	0.081265	0.084027	0.039939	0.092949	0.108503	0.133633	0.072788	0.133653	0.063597	0.08391	0.103025	0.063968	5,81161*
7.00875	0.065291	0.220149	0.03398	0.16105	0.120766	0.064333	0.085452	0.040436	0.097506	0.114754	0.137059	0.078037	0.121197	0.035032	0.095789	0.030215	0.072381	5,80318*
7.0125	0.045063	0.218559	0.019653	0.169657	0.09311	0.052918	0.10624	0.061532	0.095693	0.097209	0.137655	0.086612	0.141097	0.05305	0.069873	0.063001	0.068597	5,79965*
7.01625	0.07904	0.208519	0.058257	0.14351	0.174699	0.090606	0.105273	0.033399	0.106634	0.118514	0.118675	0.059947	0.141873	0.050456	0.07747	0.068643	0.088462	5,80374*
7.02	0.08011	0.226314	0.03405	0.124866	0.127747	0.09803	0.109484	0.071281	0.111005	0.136914	0.141947	0.044345	0.134289	0.065964	0.066552	0.080746	0.080495	5,81263*
7.02375	0.052644	0.20153	0.025129	0.135285	0.138461	0.076974	0.079838	0.036883	0.076563	0.098418	0.128339	0.058093	0.107135	0.068091	0.061594	0.028591	0.034843	5,79303*
7.0275	0.065188	0.210443	0.00515	0.126108	0.104306	0.05215	0.057423	0.015343	0.055542	0.070429	0.123281	0.075193	0.122761	0.034793	0.088478	0.04487	0.079792	5,78947*
7.03125	0.055244	0.213897	0.044821	0.14979	0.135032	0.048712	0.110637	0.021853	0.109296	0.111426	0.135325	0.081657	0.109574	0.05962	0.082918	0.069499	0.067036	5,79879*
7.035	0.051601	0.20188	0.051401	0.134679	0.177499	0.059591	0.094477	0.054709	0.083329	0.091373	0.143995	0.063731	0.138891	0.076847	0.054777	0.06152	0.077773	5,79579*
7.03875	0.037926	0.275324	0.043103	0.159264	0.144589	0.098875	0.080678	0.071606	0.097253	0.104387	0.150593	0.069456	0.119044	0.050973	0.101694	0.071432	0.07725	5,80487*
7.0425	0.046386	0.245788	0.01419	0.177703	0.133662	0.08842	0.0719	0.039791	0.08496	0.120737	0.126846	0.052264	0.1228	0.05706	0.066702	0.066507	0.072254	5,79529*
7.04625	0.056565	0.205223	0.049169	0.146333	0.145421	0.093557	0.088752	0.035511	0.116597	0.122214	0.143953	0.071338	0.131783	0.067826	0.088471	0.089088	0.073533	5,80321*
7.05	0.105893	0.2314	0.017484	0.127417	0.124056	0.10698	0.082579	0.027124	0.092358	0.10665	0.119295	0.074911	0.108046	0.068193	0.09816	0.051423	0.039141	5,79846*
7.05375	0.068789	0.214806	-0.01742	0.148561	0.141904	0.105474	0.106981	0.048908	0.074508	0.102288	0.122055	0.066346	0.100843	0.036581	0.091785	0.052802	0.060586	5,7961*
7.0575	0.065776	0.253889	0.020522	0.131027	0.132803	0.106902	0.104292	0.05872	0.110676	0.128855	0.142147	0.04964	0.133067	0.039417	0.089273	0.0626	0.071897	5,79868*
7.06125	0.055315	0.218778	0.04543	0.169616	0.162589	0.099764	0.099317	0.056625	0.102055	0.115935	0.115019	0.058126	0.092752	0.057345	0.060785	0.028196	0.084269	5,79729*
7.065	0.052147	0.226981	0.016482	0.119697	0.108582	0.05491	0.060015	0.008266	0.078975	0.11758	0.134491	0.060512	0.117179	0.085287	0.05543	0.066751	0.046614	5,78991*
7.06875	0.057342	0.245007	0.040397	0.158453	0.114382	0.094999	0.061808	0.034068	0.079266	0.093092	0.122696	0.081476	0.147969	0.035095	0.108009	0.043405	0.097598	5,79452*
7.0725	0.074091	0.244694	0.026705	0.131677	0.134098	0.074338	0.109449	0.024368	0.10397	0.117456	0.131021	0.055969	0.170626	0.035105	0.047947	0.071053	0.076332	5,80484*
7.07625	0.073524	0.250947	0.060948	0.182195	0.136201	0.07047	0.103	0.051654	0.105052	0.13438	0.128293	0.052193	0.145629	0.052015	0.054428	0.046452	0.061099	5,80138*
7.08	0.05803	0.222544	0.036919	0.137074	0.120048	0.102132	0.084662	0.035457	0.112365	0.103233	0.114621	0.063441	0.15716	0.07095	0.093838	0.062285	0.110039	5,79203*
7.08375	0.052123	0.194153	0.0295	0.128247	0.119321	0.094832	0.077591	0.028472	0.100348	0.098414	0.133005	0.046407	0.149308	0.047317	0.078875	0.059703	0.080847	5,79591*
7.0875	0.044671	0.226156	0.030997	0.160029	0.103811	0.087502	0.068859	0.045091	0.075092	0.132087	0.105633	0.077709	0.121022	0.063238	0.071909	0.076498	0.075739	5,79978*
7.09125	0.074981	0.207006	0.056832	0.149406	0.110716	0.08632	0.073741	0.004947	0.107993	0.078117	0.119823	0.072249	0.095109	0.090402	0.089192	0.050387	0.084192	5,79217*
7.095	0.054821	0.251371	0.023108	0.13925	0.130053	0.082996	0.084382	0.03872	0.095668	0.096926	0.130616	0.056751	0.139587	0.03929	0.0766	0.048248	0.087022	5,79247*
7.09875	0.098439	0.259102	0.051032	0.164209	0.163363	0.109597	0.08036	0.045561	0.116671	0.13928	0.145901	0.080065	0.163999	0.098977	0.112971	0.066488	0.104916	5,81358*
7.1025	0.099698	0.2672	0.063247	0.137235	0.145359	0.116156	0.063169	0.045335	0.101828	0.12887	0.146617	0.0849	0.145901	0.095269	0.088294	0.089531	0.073704	5,81046*
7.10625	0.04729	0.223936	0.048933	0.133103	0.138766	0.097565	0.081933	0.071809	0.093286	0.140216	0.151485	0.076832	0.136011	0.046639	0.06377	0.065624	0.092823	5,80106*
7.11	0.086078	0.239497	0.04478	0.149218	0.101618	0.100645	0.093499	0.039372	0.087962	0.114791	0.145765	0.081725	0.130584	0.073496	0.104271	0.088273	0.095582	5,80649*
7.11375	0.054031	0.235117	0.030774	0.131561	0.117014	0.080327	0.114436	0.063151	0.086938	0.125991	0.177049	0.073143	0.138891	0.078984	0.106737	0.099762	0.106956	5,80768*
7.1175	0.051333	0.189938	0.034808	0.16051	0.089534	0.079754	0.080751	0.069832	0.077194	0.115698	0.147719	0.051464	0.136624	0.052224	0.05684	0.04585	0.052302	5,79506*
7.12125	0.064248	0.220232	0.025714	0.147517	0.133163	0.058854	0.111437	0.050165	0.090736	0.121688	0.150657	0.05425	0.115703	0.075501	0.067134	0.086037	0.063212	5,80218*
7.125	0.061714	0.221886	0.017978	0.15637	0.115156	0.096352	0.110859	0.067518	0.083886	0.141479	0.152174	0.069319	0.126044	0.08865	0.069517	0.080926	0.060172	5,80413*
7.12875	0.072576	0.220634	0.018464	0.14979	0.11871	0.110862	0.057878	0.076104	0.099603	0.116035	0.149699	0.062898	0.100418	0.064077	0.055113	0.054084	0.074921	5,79681*
7.1325	0.059209	0.210601	0.024449	0.128226	0.111947	0.094219	0.071974	0.054088	0.066457	0.104773	0.127107	0.07308	0.106747	0.020222	0.102858	0.085663	0.100029	5,79034*
7.13625	0.077062	0.251972	0.044813	0.169699	0.126994	0.078216	0.089912	0.069878	0.100844	0.113496	0.153341	0.094584	0.144424	0.060268	0.067534	0.070932	0.1038	5,80034*
7.14	0.054808	0.241846	0.045055	0.152779	0.157576	0.088553	0.095169	0.054966	0.084868	0.098436	0.143898	0.071785	0.108334	0.030378	0.061637	0.078315	0.089149	5,79739*
7.14375	0.102966	0.26346	0.055534	0.164488	0.149409	0.123967	0.1142	0.074358	0.147159	0.119442	0.151407	0.056728	0.154129	0.070264	0.095528	0.096005	0.107301	5,81507*
7.1475	0.079438	0.235806	0.043286	0.159315	0.128469	0.097848	0.085449	0.054417	0.098446	0.131035	0.14516	0.082792	0.109476	0.081159	0.090279	0.088524	0.094462	5,80438*
7.15125	0.047859	0.195415	-0.03276	0.138048	0.078034	0.064147	0.069398	0.059382	0.083478	0.093482	0.10131	0.039181	0.101684	0.031237	0.094585	0.038685	0.064511	5,78029*
7.155	0.031285	0.215831	0.040435	0.154623	0.136583	0.092118	0.07131	0.034387	0.078506	0.118902	0.124752	0.062097	0.138808	0.061371	0.068866	0.067021	0.073152	5,79129*
7.15875	0.093103	0.247268	0.043078	0.160407	0.113587	0.107375	0.087772	0.04089	0.105906	0.118812	0.148789	0.091944	0.135291	0.086651	0.113916	0.074306	0.094988	5,80368*
7.1625	0.09137	0.266422	0.043402	0.15109	0.147129	0.108503	0.071503	0.018351	0.117152	0.121363	0.152068	0.065632	0.151678	0.051421	0.108381	0.098924	0.069354	5,80001*
7.16625	0.077129	0.236435	0.058298	0.168334	0.119905	0.084663	0.11537	0.046535	0.114077	0.133382	0.128989	0.07318	0.127884	0.065341	0.102954	0.069146	0.082989	5,80462*
7.17	0.089507	0.21084	0.03222	0.161142	0.114109	0.093876	0.110121	0.071035	0.093805	0.124462	0.144544	0.09101	0.121786	0.085636	0.113165	0.117676	0.086935	5,80006*
7.17375	0.060472	0.202091	0.023205	0.20023	0.139052	0.10638	0.085652	0.061706	0.100269	0.097532	0.150298	0.08036	0.12995	0.051245	0.101521	0.061253	0.072456	5,7951*
7.1775	0.049097	0.262395	0.048744	0.134343	0.102556	0.10071	0.086114	0.018328	0.12597	0.084708	0.155807	0.097392	0.145202	0.10535	0.095292	0.063014	0.081849	5,79872*
7.18125	0.070009	0.240835	0.035924	0.146396	0.153557	0.107875	0.093459	0.026222	0.123895	0.114828	0.170472	0.078637	0.168727	0.051861	0.091559	0.078987	0.083062	5,79632*
7.185	0.090026	0.269777	0.049104	0.191229	0.138931	0.104414	0.080014	0.065485	0.090799	0.097438	0.15115	0.074755	0.125178	0.093126	0.096829	0.070368	0.083996	5,80379*
7.18875	0.081671	0.236567	0.038982	0.168391	0.12017	0.0833	0.085753	0.048961	0.093859	0.096076	0.13789	0.088405	0.144382	0.063121	0.078696	0.066209	0.095696	5,79123*
7.1925	0.060256	0.194608	0.024926	0.179987	0.145913	0.102189	0.056947	0.050732	0.094286	0.118272	0.146027	0.072594	0.147985	0.078305	0.075358	0.091056	0.068341	5,79629*
7.19625	0.076367	0.195418	0.051896	0.15978	0.130728	0.095833	0.056004	0.037293	0.104823	0.12407	0.127853	0.089089	0.125679	0.106028	0.080437	0.0738	0.059018	5,79611*
7.2	0.062973	0.238029	0.049335	0.186919	0.152907	0.097564	0.09721	0.053614	0.14518	0.10419	0.142886	0.109672	0.137341	0.063304	0.112414	0.073751	0.113	5,80796*
7.20375	0.080349	0.262614	0.061439	0.173382	0.100554	0.10917	0.111514	0.055595	0.105204	0.137308	0.159252	0.078369	0.153223	0.080828	0.109341	0.10898	0.091251	5,80599*
7.2075	0.043288	0.23744	0.030285	0.165392	0.116116	0.09719	0.084302	0.051001	0.085645	0.11479	0.140872	0.106251	0.090206	0.078113	0.068604	0.072575	0.070267	5,79877*
7.21125	0.116284	0.238291	0.037969	0.149317	0.131325	0.0902	0.12529	0.096604	0.123568	0.150166	0.144567	0.101135	0.15661	0.083195	0.086542	0.110465	0.113022	5,80719*
7.215	0.06289	0.264948	0.042712	0.187989	0.153442	0.097874	0.111947	0.042356	0.099552	0.136564	0.13434	0.08713	0.136407	0.062715	0.084398	0.087234	0.081151	5,80383*
7.21875	0.098897	0.22257	0.052302	0.146721	0.151476	0.12821	0.109147	0.065805	0.102479	0.108644	0.143319	0.076826	0.115593	0.07248	0.096167	0.05905	0.073487	5,79779*
7.2225	0.092182	0.230698	0.027831	0.173581	0.132882	0.091991	0.122936	0.070067	0.128458	0.087498	0.125581	0.103446	0.10391	0.081647	0.069908	0.072954	0.08842	5,79931*
7.22625	0.101846	0.250495	0.045547	0.155604	0.130638	0.050473	0.121181	0.079775	0.08756	0.160989	0.13875	0.099609	0.118419	0.063632	0.079378	0.067588	0.103332	5,79784*
7.23	0.098267	0.2431	0.05703	0.169721	0.160875	0.081615	0.105233	0.076122	0.091187	0.125399	0.168364	0.060314	0.152295	0.082842	0.086208	0.080013	0.10181	5,81229*
7.23375	0.065448	0.240251	0.04688	0.164443	0.115661	0.098147	0.08191	0.094295	0.104814	0.125033	0.164901	0.101071	0.147422	0.075107	0.11107	0.088003	0.094802	5,80167*
7.2375	0.046759	0.263103	0.08313	0.164625	0.135941	0.095139	0.091584	0.055697	0.104092	0.123514	0.15151	0.097529	0.130198	0.044003	0.100009	0.082447	0.111688	5,79128*
7.24125	0.085271	0.243259	0.062789	0.172924	0.140199	0.092456	0.096511	0.056152	0.104713	0.136813	0.152184	0.061678	0.152963	0.104237	0.098466	0.049756	0.122249	5,80522*
7.245	0.102163	0.26734	0.057447	0.195681	0.153145	0.110707	0.107262	0.045507	0.129406	0.15111	0.150537	0.089222	0.152722	0.089766	0.10239	0.077847	0.120959	5,80714*
7.24875	0.083052	0.232772	0.020477	0.171403	0.142182	0.091742	0.095257	0.069055	0.09063	0.11568	0.146604	0.096441	0.145613	0.070856	0.102949	0.087272	0.115575	5,80504*
7.2525	0.066979	0.212887	0.040387	0.151656	0.143851	0.103881	0.104049	0.044828	0.131701	0.121487	0.138605	0.056187	0.147806	0.070642	0.068176	0.089323	0.094993	5,79677*
7.25625	0.07113	0.227251	0.045594	0.141795	0.151348	0.082438	0.135424	0.039862	0.111327	0.120169	0.171507	0.080584	0.146699	0.094914	0.100602	0.073769	0.091078	5,80066*
7.26	0.095353	0.243855	0.055803	0.173397	0.164579	0.119162	0.142439	0.083003	0.105011	0.11806	0.162015	0.122604	0.151661	0.083174	0.086506	0.090828	0.122448	5,82074*
7.26375	0.047143	0.235357	0.034417	0.169276	0.132579	0.106725	0.093708	0.026943	0.108761	0.083327	0.122688	0.089239	0.124023	0.090989	0.066303	0.061367	0.08263	5,78742*
7.2675	0.073442	0.266383	0.063394	0.16606	0.170732	0.111814	0.103659	0.069878	0.115763	0.147131	0.153453	0.07823	0.136108	0.095726	0.117137	0.072908	0.064451	5,80827*
7.27125	0.103919	0.262775	0.083147	0.151157	0.160728	0.097551	0.121614	0.050934	0.117475	0.131819	0.173611	0.064005	0.127511	0.108421	0.12611	0.066137	0.093547	5,81094*
7.275	0.104458	0.22718	0.073525	0.155014	0.13707	0.098347	0.078495	0.069528	0.129236	0.093834	0.134735	0.090542	0.120499	0.031982	0.123784	0.050721	0.098998	5,80128*
7.27875	0.101026	0.251073	0.060405	0.181327	0.150218	0.11937	0.112342	0.082469	0.094108	0.110158	0.169948	0.099987	0.133351	0.080674	0.115085	0.075363	0.127225	5,80515*
7.2825	0.095912	0.235439	0.027558	0.158717	0.10077	0.11685	0.094025	0.075399	0.118772	0.110969	0.139089	0.110069	0.125922	0.124443	0.09213	0.095369	0.124643	5,80529*
7.28625	0.078677	0.240926	0.044634	0.125798	0.139859	0.101686	0.102154	0.043346	0.117086	0.098848	0.127801	0.06669	0.111832	0.069999	0.061453	0.07985	0.10854	5,79137*
7.29	0.097751	0.263187	0.084774	0.166892	0.135448	0.097131	0.120709	0.056657	0.108349	0.10719	0.173285	0.070817	0.140506	0.089399	0.096004	0.057582	0.098531	5,8021*
7.29375	0.074152	0.253637	0.054398	0.165021	0.14054	0.104829	0.118087	0.078014	0.118721	0.120774	0.126334	0.085377	0.154308	0.081797	0.123693	0.092627	0.119002	5,80269*
7.2975	0.094902	0.211436	0.027089	0.128511	0.111581	0.076366	0.098599	0.045151	0.088581	0.099484	0.14542	0.058031	0.145557	0.063391	0.076257	0.099383	0.091606	5,79009*
7.30125	0.103243	0.242575	0.046519	0.151993	0.161849	0.077387	0.099209	0.066077	0.099848	0.117643	0.154986	0.087668	0.133193	0.066754	0.067817	0.052899	0.102518	5,79852*
7.305	0.082679	0.239118	0.041116	0.155872	0.144268	0.099455	0.083659	0.059067	0.100656	0.127236	0.164	0.069081	0.152411	0.087091	0.114555	0.092588	0.094319	5,80482*
7.30875	0.078255	0.226568	0.031431	0.172688	0.118497	0.094221	0.103937	0.07139	0.099525	0.136391	0.141664	0.104726	0.132412	0.067725	0.097814	0.100988	0.044837	5,79884*
7.3125	0.074443	0.231017	0.053439	0.179986	0.133895	0.112137	0.112245	0.069284	0.112324	0.150688	0.131277	0.113317	0.113868	0.091534	0.093623	0.069724	0.069274	5,80248*
7.31625	0.069095	0.242137	0.025665	0.187701	0.17275	0.097728	0.133129	0.060951	0.121408	0.145713	0.161283	0.102025	0.132233	0.099594	0.113328	0.097191	0.107226	5,80716*
7.32	0.096304	0.246113	0.064047	0.19201	0.149509	0.089767	0.12817	0.128317	0.151459	0.133749	0.160237	0.091262	0.137985	0.105949	0.07529	0.077253	0.104124	5,81352*
7.32375	0.122609	0.253043	0.088145	0.173753	0.163192	0.125078	0.122915	0.064813	0.128445	0.152301	0.146625	0.062547	0.176207	0.109244	0.106229	0.079415	0.109193	5,81242*
7.3275	0.079174	0.211533	0.045569	0.145173	0.135189	0.098562	0.095541	0.071281	0.077325	0.108551	0.121885	0.069548	0.126016	0.067811	0.117668	0.044032	0.042606	5,78274*
7.33125	0.092637	0.247963	0.035315	0.14151	0.120344	0.081501	0.106121	0.03071	0.079057	0.124055	0.160774	0.090126	0.122855	0.072065	0.089439	0.082302	0.11228	5,79179*
7.335	0.090611	0.218235	0.063602	0.169486	0.116939	0.083284	0.124598	0.067821	0.115028	0.119606	0.151407	0.095566	0.158573	0.07542	0.073237	0.077466	0.093432	5,80247*
7.33875	0.058695	0.266758	0.066789	0.174084	0.153116	0.085458	0.096181	0.069742	0.11354	0.138003	0.149903	0.087881	0.131502	0.08838	0.094952	0.089721	0.122355	5,79857*
7.3425	0.060207	0.229183	0.015684	0.137552	0.133289	0.103107	0.093316	0.057283	0.09431	0.098059	0.141734	0.064459	0.131103	0.065446	0.090546	0.060713	0.094631	5,79074*
7.34625	0.075769	0.256656	0.075391	0.19152	0.140346	0.081129	0.108528	0.066436	0.113538	0.128917	0.148928	0.082504	0.173725	0.102337	0.124043	0.071446	0.10914	5,80663*
7.35	0.072408	0.228774	0.045515	0.192273	0.134253	0.084902	0.127133	0.059896	0.093148	0.147778	0.199665	0.095359	0.141436	0.093251	0.127862	0.086903	0.105208	5,80822*
7.35375	0.119119	0.228457	0.059536	0.174764	0.147766	0.094589	0.093501	0.046805	0.119871	0.100121	0.160447	0.109309	0.136546	0.075141	0.110615	0.07475	0.103368	5,80215*
7.3575	0.081214	0.258787	0.076858	0.182831	0.160292	0.116728	0.124229	0.069165	0.083536	0.150911	0.162784	0.113268	0.172163	0.096073	0.114221	0.08861	0.082092	5,80319*
7.36125	0.101917	0.239619	0.082431	0.161858	0.154098	0.109324	0.099898	0.067858	0.108882	0.103965	0.167959	0.094441	0.145253	0.092934	0.116935	0.064527	0.121464	5,80191*
7.365	0.064151	0.23081	0.032263	0.171954	0.124529	0.056593	0.074749	0.055353	0.098066	0.11657	0.159344	0.073118	0.108286	0.076422	0.097733	0.052607	0.09217	5,79069*
7.36875	0.075765	0.250105	0.035279	0.194276	0.173945	0.094293	0.104476	0.062438	0.113829	0.114285	0.155145	0.081833	0.11887	0.107873	0.103131	0.057578	0.083489	5,80453*
7.3725	0.088514	0.260456	0.053153	0.141839	0.142469	0.060224	0.108298	0.052566	0.107771	0.112421	0.117086	0.085058	0.139791	0.085077	0.072495	0.080338	0.098057	5,79*
7.37625	0.069443	0.249207	0.070886	0.12008	0.193495	0.105836	0.093944	0.088873	0.118011	0.116107	0.152527	0.085713	0.154616	0.081041	0.128015	0.085711	0.093063	5,79777*
7.38	0.058244	0.252995	0.092215	0.17433	0.13719	0.083839	0.075548	0.06025	0.142448	0.129526	0.121027	0.099693	0.134418	0.032416	0.113379	0.102747	0.086206	5,79481*
7.38375	0.100428	0.260516	0.095061	0.173811	0.140438	0.118033	0.122815	0.052268	0.105882	0.105833	0.172749	0.119549	0.150236	0.11226	0.12331	0.094317	0.096877	5,80376*
7.3875	0.081069	0.212693	0.041465	0.184284	0.156089	0.104304	0.111895	0.089927	0.127744	0.130626	0.141149	0.080449	0.111642	0.091877	0.112466	0.084209	0.097953	5,8029*
7.39125	0.096224	0.221356	0.03569	0.171981	0.143154	0.083106	0.105703	0.044382	0.101275	0.117426	0.150025	0.112543	0.13642	0.077304	0.08037	0.061822	0.106628	5,79072*
7.395	0.08585	0.241412	0.089132	0.153187	0.185007	0.091349	0.120697	0.044374	0.139846	0.122708	0.176262	0.111726	0.159641	0.119398	0.142717	0.0949	0.094712	5,80906*
7.39875	0.079923	0.246028	0.0628	0.195816	0.175748	0.120518	0.116912	0.075986	0.125253	0.151423	0.201281	0.100354	0.155112	0.075442	0.118894	0.088665	0.092108	5,80616*
7.4025	0.108627	0.243173	0.086737	0.168885	0.159044	0.121394	0.102119	0.081342	0.12172	0.122211	0.152973	0.089585	0.172809	0.074674	0.09385	0.09475	0.100359	5,80316*
7.40625	0.099889	0.259627	0.050715	0.172563	0.124473	0.081222	0.105363	0.065962	0.095436	0.117929	0.140558	0.072186	0.156477	0.085341	0.112269	0.099552	0.084155	5,79656*
7.41	0.119697	0.235335	0.067451	0.176009	0.168518	0.124267	0.118785	0.053704	0.071893	0.122884	0.157647	0.097098	0.160761	0.068234	0.12709	0.097328	0.085336	5,79554*
7.41375	0.064466	0.237098	0.04984	0.164608	0.134644	0.101003	0.111663	0.066482	0.097764	0.160368	0.10928	0.073751	0.118073	0.056232	0.081824	0.05781	0.071723	5,78729*
7.4175	0.095821	0.274882	0.053515	0.169393	0.138572	0.081368	0.116771	0.056816	0.092454	0.153474	0.165588	0.112309	0.137449	0.082734	0.085067	0.08354	0.066797	5,79304*
7.42125	0.083925	0.23134	0.084003	0.144112	0.142138	0.105528	0.097946	0.058443	0.094483	0.150799	0.178157	0.107205	0.144032	0.089933	0.103884	0.093127	0.091832	5,79627*
7.425	0.07224	0.23191	0.074038	0.189873	0.158773	0.090075	0.083263	0.080893	0.119601	0.135727	0.153804	0.117064	0.147898	0.086283	0.116787	0.095009	0.128519	5,80496*
7.42875	0.073187	0.206611	0.039075	0.162696	0.13036	0.095679	0.08085	0.060498	0.110483	0.12839	0.130449	0.082369	0.145622	0.077613	0.082466	0.095472	0.068929	5,7858*
7.4325	0.119741	0.268168	0.069406	0.169127	0.174302	0.114955	0.153402	0.102426	0.138446	0.141623	0.154733	0.086115	0.200332	0.106769	0.130251	0.097521	0.11568	5,81355*
7.43625	0.071222	0.242146	0.071103	0.183035	0.131395	0.12387	0.083538	0.058142	0.101369	0.119818	0.116189	0.103724	0.121506	0.10607	0.099934	0.091112	0.096846	5,79481*
7.44	0.068231	0.248595	0.074708	0.177703	0.15216	0.12504	0.085692	0.067704	0.155084	0.141141	0.162643	0.121047	0.133157	0.119181	0.097301	0.087748	0.087965	5,7965*
7.44375	0.097952	0.26664	0.102464	0.175517	0.151745	0.120531	0.138715	0.08947	0.132644	0.137865	0.205412	0.133006	0.131226	0.115853	0.105097	0.091455	0.116571	5,81481*
7.4475	0.082817	0.245054	0.077391	0.163885	0.135315	0.104393	0.142294	0.05553	0.115563	0.105309	0.155087	0.094227	0.133163	0.095621	0.123847	0.081262	0.101866	5,79937*
7.45125	0.066689	0.275748	0.091703	0.166467	0.13786	0.113538	0.121303	0.090929	0.134998	0.138937	0.184077	0.113645	0.156659	0.101651	0.117605	0.055004	0.130139	5,80646*
7.455	0.086083	0.24954	0.070447	0.148438	0.158807	0.127304	0.091406	0.047133	0.08473	0.113815	0.124921	0.095928	0.136944	0.095928	0.092716	0.04056	0.085403	5,78934*
7.45875	0.10922	0.219858	0.080421	0.191796	0.157689	0.125687	0.095605	0.091176	0.128668	0.146815	0.170089	0.099135	0.142463	0.104972	0.095994	0.104707	0.109897	5,80304*
7.4625	0.096282	0.239564	0.031034	0.175684	0.158822	0.097163	0.10454	0.087203	0.111192	0.111757	0.164593	0.061184	0.144914	0.081051	0.118547	0.056541	0.104981	5,7891*
7.46625	0.109395	0.26496	0.043021	0.164716	0.139961	0.118983	0.110932	0.058244	0.129243	0.136046	0.140157	0.123912	0.15718	0.110705	0.126281	0.053126	0.098842	5,80217*
7.47	0.099693	0.243416	0.076007	0.169935	0.121307	0.103765	0.099627	0.08792	0.108613	0.113832	0.129981	0.078839	0.13822	0.066737	0.086206	0.060036	0.083645	5,78755*
7.47375	0.099931	0.267373	0.091618	0.193039	0.165038	0.112005	0.112276	0.096853	0.109606	0.134594	0.161427	0.102238	0.140179	0.07082	0.136213	0.101223	0.125152	5,80809*
7.4775	0.106257	0.254699	0.042062	0.163254	0.160213	0.10083	0.124244	0.07285	0.101989	0.134438	0.202787	0.084577	0.179637	0.113231	0.093837	0.09092	0.061382	5,80344*
7.48125	0.136497	0.252715	0.058952	0.179703	0.190507	0.108258	0.136693	0.063455	0.134803	0.127042	0.177289	0.118459	0.171759	0.118493	0.122619	0.075579	0.10115	5,8145*
7.485	0.111577	0.281326	0.113994	0.191721	0.196423	0.120025	0.109779	0.090133	0.1106	0.166278	0.181529	0.121778	0.145601	0.102845	0.150298	0.111505	0.13625	5,8165*
7.48875	0.09186	0.246811	0.058691	0.192405	0.148051	0.080668	0.095278	0.067265	0.10567	0.142942	0.140516	0.12188	0.155916	0.080586	0.100556	0.083576	0.102329	5,79619*
7.4925	0.103717	0.259156	0.052676	0.150015	0.129347	0.102341	0.118847	0.075177	0.102139	0.120919	0.134765	0.097755	0.140069	0.075398	0.113233	0.073816	0.132952	5,79564*
7.49625	0.093749	0.240753	0.067997	0.176891	0.159278	0.084035	0.087975	0.069327	0.125921	0.126017	0.168598	0.089796	0.151347	0.086936	0.116156	0.083322	0.101096	5,79555*
7.5	0.085595	0.269958	0.073606	0.184217	0.129744	0.117035	0.118776	0.065891	0.096275	0.141846	0.146717	0.106417	0.140353	0.071545	0.103229	0.066189	0.098396	5,80495*
[truncated: 6,000 more rows]

## Sheet: 5 uM
0.00375	-1.05194	-0.9996	-1.19495	-1.14753	-1.09252	-1.16242	-1.08641	-1.10687	-1.07061	-1.12819	-1.11338	-1.14826	-1.08453	-1.06338	-1.16113	-1.08677	-1.13741	-1.10674
0.0075	-1.04945	-1.08259	-1.16486	-1.15696	-1.0876	-1.1508	-1.10065	-1.09545	-1.09361	-1.12489	-1.14963	-1.1873	-1.09897	-1.09817	-1.14026	-1.129	-1.13938	-1.11936
0.01125	-1.04907	-1.04561	-1.12432	-1.12502	-1.07529	-1.1234	-1.08538	-1.0397	-1.05943	-1.09101	-1.12114	-1.12918	-1.09542	-1.07818	-1.11856	-1.0944	-1.12064	-1.08587
0.015	-1.03428	-1.06076	-1.12502	-1.14119	-1.0857	-1.12469	-1.08305	-1.06649	-1.03787	-1.11599	-1.1704	-1.14419	-1.04012	-1.10604	-1.11318	-1.11409	-1.10432	-1.11798
0.01875	-1.00212	-1.01815	-1.11125	-1.14703	-1.09172	-1.14609	-1.11027	-1.05753	-1.0465	-1.10155	-1.13202	-1.1214	-1.04697	-1.08568	-1.10344	-1.07701	-1.12367	-1.09857
0.0225	-1.04405	-1.08052	-1.13769	-1.155	-1.11488	-1.15662	-1.11435	-1.06912	-1.08579	-1.1338	-1.13437	-1.1435	-1.08742	-1.14175	-1.14517	-1.10233	-1.11287	-1.12079
0.02625	-1.03604	-1.03336	-1.14063	-1.15966	-1.07856	-1.13595	-1.09158	-1.03207	-1.08816	-1.09567	-1.12795	-1.08543	-1.06404	-1.11762	-1.12077	-1.11732	-1.10481	-1.11941
0.03	-1.02936	-1.03279	-1.15021	-1.13528	-1.08949	-1.1331	-1.07975	-1.0647	-1.07515	-1.08175	-1.12618	-1.11664	-1.04299	-1.10233	-1.15029	-1.09144	-1.10946	-1.12912
0.03375	-1.02058	-1.02175	-1.12361	-1.13772	-1.04596	-1.13452	-1.0598	-1.0617	-1.0545	-1.07121	-1.11374	-1.12981	-1.05218	-1.06368	-1.11191	-1.09394	-1.12306	-1.09564
0.0375	-1.03033	-1.00824	-1.119	-1.09476	-1.03799	-1.12341	-1.06002	-1.04822	-1.04052	-1.10809	-1.07978	-1.15157	-1.05686	-1.09763	-1.1086	-1.04574	-1.0687	-1.09849
0.04125	-1.00898	-1.01497	-1.13482	-1.10508	-1.0483	-1.08495	-1.06453	-1.08607	-1.06479	-1.09273	-1.07327	-1.14288	-1.03776	-1.05469	-1.11173	-1.04664	-1.06358	-1.09818
0.045	-0.9879	-0.97439	-1.13312	-1.06699	-1.03314	-1.10776	-1.0312	-1.01703	-1.04018	-1.02947	-1.05658	-1.09645	-1.01705	-1.02196	-1.08527	-1.02048	-1.06517	-1.06637
0.04875	-0.99492	-1.02581	-1.14058	-1.0557	-1.03694	-1.10762	-1.0465	-1.03892	-1.01143	-1.06953	-1.05532	-1.11842	-1.04101	-1.06354	-1.12724	-1.02211	-1.0605	-1.05482
0.0525	-0.97043	-0.97602	-1.09553	-1.08436	-1.0139	-1.09319	-1.00597	-1.01449	-1.02422	-1.01949	-1.03625	-1.09886	-1.03515	-1.0149	-1.08776	-1.01026	-1.04342	-1.05921
0.05625	-0.99495	-1.02425	-1.09884	-1.1004	-1.07405	-1.09751	-1.06276	-1.04113	-1.05933	-1.10429	-1.05726	-1.10129	-1.05437	-1.05762	-1.11725	-1.04375	-1.06238	-1.08022
0.06	-0.98474	-1.00517	-1.08799	-1.08059	-1.01794	-1.06946	-1.04801	-1.03608	-1.05647	-1.05397	-1.03483	-1.07626	-1.0201	-0.99787	-1.09867	-0.99699	-1.06743	-1.06023
0.06375	-0.98131	-1.05085	-1.10045	-1.09454	-1.02238	-1.09421	-1.05415	-1.0493	-1.07189	-1.09994	-1.04599	-1.1234	-1.05664	-1.04076	-1.10899	-1.00704	-1.06293	-1.08618
0.0675	-0.9664	-1.03866	-1.14026	-1.09185	-1.05836	-1.07467	-1.02825	-1.03398	-1.07461	-1.10689	-1.0175	-1.11873	-1.03171	-1.04086	-1.11186	-1.02355	-1.08668	-1.09333
0.07125	-0.95401	-1.00936	-1.09364	-1.07597	-1.04263	-1.08784	-1.02272	-1.06328	-1.02643	-1.05691	-1.04308	-1.06762	-1.04463	-1.00373	-1.08549	-0.98783	-1.04153	-1.07515
0.075	-0.9792	-1.01757	-1.14135	-1.07541	-1.03576	-1.08414	-1.02348	-1.08641	-1.03941	-1.06125	-1.04668	-1.08774	-1.03756	-0.99553	-1.10984	-0.98029	-1.03489	-1.10861
0.07875	-0.95712	-0.97519	-1.07497	-1.07115	-1.02113	-1.07	-1.00239	-1.03696	-1.01235	-1.0421	-1.01949	-1.09168	-1.01314	-0.98765	-1.06925	-0.93691	-1.02477	-1.05692
0.0825	-0.96536	-0.99339	-1.10608	-1.06751	-1.02823	-1.04676	-1.03086	-1.01799	-1.03947	-1.06152	-0.99599	-1.06837	-1.01292	-0.98695	-1.07524	-0.94697	-1.06176	-1.06567
0.08625	-0.96866	-1.00172	-1.10926	-1.06255	-1.0187	-1.0796	-1.03754	-1.06338	-1.03485	-1.04707	-1.00751	-1.07826	-1.04409	-0.99813	-1.109	-0.94711	-1.04563	-1.05389
0.09	-0.95707	-0.98737	-1.09796	-1.04676	-1.0211	-1.0549	-1.00938	-1.04357	-1.01042	-1.0309	-0.98083	-1.05433	-1.00564	-0.9987	-1.04781	-0.90834	-1.04138	-1.01963
0.09375	-0.96522	-1.00477	-1.07434	-1.06082	-1.04598	-1.11355	-1.02972	-1.05033	-1.01372	-1.07093	-1.02564	-1.09922	-1.01609	-1.01029	-1.06561	-0.92234	-1.06314	-1.0801
0.0975	-0.96793	-0.99868	-1.0943	-1.05832	-1.03258	-1.05301	-1.02286	-1.03463	-1.01475	-1.01838	-1.01414	-1.09099	-1.02613	-0.98399	-1.06456	-0.96092	-1.03122	-1.10496
0.10125	-0.93497	-0.99337	-1.10562	-1.02971	-1.03682	-1.0661	-1.04345	-1.01514	-1.02592	-1.07337	-0.99366	-1.07293	-1.02809	-1.0093	-1.07573	-0.96141	-1.01768	-1.06497
0.105	-0.93322	-0.97803	-1.10016	-1.00975	-1.02273	-1.04774	-0.99724	-1.01159	-1.05284	-1.05085	-0.99172	-1.06042	-1.01846	-1.02646	-1.07552	-0.95899	-1.00478	-1.04129
0.10875	-0.96133	-0.97949	-1.07554	-1.03395	-0.99488	-1.04917	-1.00445	-1.03427	-0.99898	-1.05736	-1.01313	-1.05567	-1.01697	-0.97488	-1.05898	-0.95235	-1.04712	-1.05425
0.1125	-0.96475	-1.0145	-1.12546	-1.04145	-0.98385	-1.05001	-1.00389	-1.03654	-1.00897	-1.0641	-0.99516	-1.09724	-1.01107	-1.00122	-1.1022	-0.95277	-1.01313	-1.08254
0.11625	-0.9225	-0.99578	-1.07946	-1.02124	-1.00729	-1.04421	-0.99744	-1.03044	-1.00144	-1.04258	-0.97871	-1.05908	-1.00088	-0.99013	-1.03506	-0.94515	-1.03586	-1.01298
0.12	-0.91574	-0.97111	-1.08375	-1.02657	-0.98201	-1.05095	-1.00658	-1.00574	-1.015	-1.00564	-0.9773	-1.07332	-1.00002	-1.03129	-1.04096	-0.95057	-1.02281	-1.07506
0.12375	-0.94112	-0.96904	-1.08078	-1.04533	-0.99345	-1.05431	-0.98682	-1.02677	-1.01694	-1.05654	-0.982	-1.05448	-1.00051	-0.98588	-1.03827	-0.97604	-1.0382	-1.02112
0.1275	-0.91234	-0.97259	-1.07491	-1.02988	-0.9761	-1.0678	-0.98737	-0.97366	-1.00741	-1.02593	-0.99828	-1.06908	-0.97995	-0.98496	-1.07165	-0.94914	-1.03436	-1.02285
0.13125	-0.9542	-0.99961	-1.06933	-1.04451	-1.02689	-1.07744	-1.01824	-1.02896	-0.99848	-1.06337	-1.00436	-1.04888	-1.01809	-1.01927	-1.05712	-0.96705	-1.02449	-1.03567
0.135	-0.95175	-0.97881	-1.08725	-1.05875	-0.99205	-1.03769	-1.01521	-1.03807	-1.01283	-1.05686	-0.99742	-1.07383	-1.00093	-1.00332	-1.07191	-0.96605	-1.05352	-1.04605
0.13875	-0.90902	-0.95623	-1.07549	-1.03363	-0.95527	-1.03024	-0.96804	-1.01314	-0.9883	-1.04271	-1.00066	-1.05031	-1.01101	-0.99232	-1.05562	-0.94142	-1.01204	-1.03242
0.1425	-0.91492	-0.97385	-1.06478	-1.02194	-1.00166	-1.02574	-0.96584	-1.01175	-1.00379	-1.02954	-0.97805	-1.06331	-0.96624	-0.99729	-1.01095	-0.94657	-1.00783	-1.04287
0.14625	-0.93827	-0.9487	-1.06265	-1.0205	-0.99316	-1.0458	-0.97749	-1.02383	-0.99387	-0.99117	-0.97162	-1.0494	-1.01628	-0.97685	-1.06312	-0.92468	-1.02476	-1.03634
0.15	-0.94088	-0.97812	-1.05902	-1.0323	-0.99142	-1.06575	-0.97812	-1.00537	-0.97595	-1.02745	-0.99844	-1.04048	-0.99798	-1.00366	-1.0901	-0.93802	-0.99541	-1.02001
0.15375	-0.92904	-0.97948	-1.06233	-1.02519	-0.97825	-1.0307	-0.96181	-1.00431	-0.99344	-1.02701	-1.0039	-1.0617	-0.99686	-0.97428	-1.06703	-0.94056	-0.99229	-1.03574
0.1575	-0.95166	-0.95125	-1.06808	-1.05184	-0.98623	-1.03601	-1.00029	-0.98955	-0.9971	-1.03618	-0.96446	-1.06278	-1.02326	-1.00741	-1.06997	-0.91885	-1.01395	-1.05782
0.16125	-0.96372	-0.97577	-1.05806	-1.01692	-0.97625	-1.04615	-0.98386	-0.99382	-0.99174	-1.02602	-0.98079	-1.0345	-1.0111	-0.98852	-1.04381	-0.92498	-0.99632	-1.01309
0.165	-0.92193	-0.95609	-1.03107	-1.055	-0.97093	-1.00075	-0.98675	-1.00811	-0.96047	-1.01883	-0.9849	-1.06404	-1.01157	-0.99119	-1.02287	-0.92159	-1.01523	-1.00603
0.16875	-0.92071	-0.94318	-1.05925	-0.99834	-0.96668	-1.03118	-0.98115	-1.01508	-0.95982	-1.01982	-0.95676	-1.06065	-0.97588	-0.97065	-1.03769	-0.93046	-0.99964	-0.98348
0.1725	-0.89419	-0.95939	-1.0535	-1.0081	-0.98423	-1.04262	-0.95844	-0.98345	-0.94717	-1.0047	-0.98232	-1.04294	-0.98883	-0.96756	-1.03789	-0.88505	-0.96762	-1.01835
0.17625	-0.95827	-0.96502	-1.08136	-1.0164	-0.98331	-1.03814	-0.9835	-0.99319	-0.98387	-1.01666	-0.96676	-1.02607	-0.98433	-0.99134	-1.02556	-0.94622	-1.029	-1.019
0.18	-0.94413	-0.97632	-1.06259	-1.02382	-0.94834	-1.02811	-0.9269	-0.99197	-0.96909	-1.00209	-0.95283	-1.04834	-0.95339	-0.97855	-1.02512	-0.9205	-1.00459	-1.02591
0.18375	-0.9342	-0.96848	-1.05056	-1.01783	-0.93976	-1.04313	-0.97265	-0.99577	-0.98716	-1.00798	-0.93383	-1.02974	-0.96509	-0.96559	-1.04841	-0.93945	-0.97893	-1.0267
0.1875	-0.91027	-0.93574	-1.0256	-0.99687	-0.96686	-1.02365	-0.95714	-0.98078	-0.96835	-1.02039	-0.98039	-1.04605	-0.99133	-0.98215	-1.02742	-0.91783	-0.99866	-0.98273
0.19125	-0.9225	-0.95818	-1.04539	-1.01135	-1.00082	-1.02856	-0.96674	-0.99622	-0.97413	-1.01434	-0.96514	-1.05112	-0.98644	-0.9737	-1.04353	-0.91977	-1.03043	-1.0135
0.195	-0.93224	-0.98493	-1.0635	-1.00253	-0.96267	-1.03079	-0.96654	-0.97662	-0.96966	-1.01592	-0.95261	-1.03664	-0.98047	-0.9667	-1.06512	-0.92337	-1.01793	-1.02825
0.19875	-0.89686	-0.94025	-1.06687	-1.01535	-0.97385	-1.02238	-0.94431	-0.97081	-0.97681	-1.01139	-0.92944	-1.0589	-0.97281	-0.95202	-1.02869	-0.92154	-1.0043	-1.00761
0.2025	-0.92415	-0.93287	-1.04621	-1.00382	-0.95973	-1.00915	-0.97394	-0.97665	-0.97443	-1.03473	-0.96233	-1.05169	-0.97556	-0.94974	-1.02275	-0.92807	-0.97308	-1.00025
0.20625	-0.93608	-0.94749	-1.04927	-1.02474	-0.97348	-1.02149	-0.97332	-0.95672	-0.96187	-1.0382	-0.93703	-1.01833	-0.98684	-0.95021	-1.03973	-0.90838	-0.99933	-1.01704
0.21	-0.89544	-0.96452	-1.02159	-0.98913	-0.95994	-1.01388	-0.93878	-0.97555	-0.97412	-0.98498	-0.94359	-0.99994	-0.97275	-0.94475	-1.00729	-0.89544	-0.97991	-0.99043
0.21375	-0.92421	-0.96074	-1.02715	-1.00767	-0.94299	-1.01643	-0.94656	-0.97805	-0.9753	-0.97776	-0.96184	-1.0432	-0.96373	-0.94037	-1.05219	-0.90033	-0.99652	-0.96544
0.2175	-0.93308	-0.94606	-1.04578	-1.01055	-0.96875	-1.02918	-0.97108	-0.97137	-0.99219	-1.00063	-0.96035	-1.05608	-0.972	-0.95273	-1.03709	-0.89902	-0.9882	-1.01392
0.22125	-0.87294	-0.92687	-1.02471	-1.00126	-0.95702	-0.98677	-0.94946	-0.96286	-0.96674	-0.99197	-0.92874	-1.02127	-0.96225	-0.95847	-1.00672	-0.8984	-1.01186	-1.0006
0.225	-0.91294	-0.89518	-1.0087	-0.97924	-0.92707	-1.04372	-0.93218	-0.96335	-0.94757	-0.98339	-0.92063	-1.02261	-0.94033	-0.91797	-1.00711	-0.91572	-0.98464	-0.99691
0.22875	-0.87993	-0.93862	-1.02163	-0.99011	-0.9582	-1.007	-0.93867	-0.97982	-0.97453	-0.9982	-0.9419	-1.01402	-0.96344	-0.9644	-1.0242	-0.86569	-0.98801	-0.9793
0.2325	-0.89909	-0.93904	-1.03483	-1.0195	-0.95526	-0.99851	-0.9289	-0.97942	-0.98084	-0.97633	-0.96888	-1.02177	-0.95793	-0.9606	-1.04028	-0.89464	-0.98675	-1.00293
0.23625	-0.92688	-0.94008	-1.05222	-1.00687	-0.98171	-1.02846	-0.95504	-0.97089	-0.95098	-1.01171	-0.9294	-0.99637	-0.96281	-0.93436	-1.03139	-0.91505	-0.95487	-0.97993
0.24	-0.90662	-0.96307	-1.03302	-0.98723	-0.97942	-0.99376	-0.93073	-0.97602	-0.94474	-1.00442	-0.93163	-1.00906	-0.96814	-0.96163	-1.02458	-0.88617	-0.96746	-0.97563
0.24375	-0.92477	-0.94058	-1.05702	-1.00271	-0.93911	-0.9978	-0.97124	-0.96043	-0.93702	-1.01095	-0.96663	-1.0145	-0.97878	-0.92534	-1.01238	-0.88909	-0.96474	-1.00594
0.2475	-0.90334	-0.95285	-1.04079	-0.99554	-0.95334	-1.01242	-0.96031	-0.98007	-0.95427	-0.98364	-0.95323	-1.02957	-0.99077	-0.98377	-1.02283	-0.91006	-0.9837	-0.96572
0.25125	-0.89118	-0.95212	-1.01342	-0.96486	-0.96188	-0.98999	-0.94856	-0.95915	-0.94036	-0.98151	-0.93686	-1.01678	-0.97105	-0.95363	-0.99634	-0.90003	-0.96928	-0.99206
0.255	-0.90521	-0.92271	-1.03631	-0.9692	-0.95607	-0.97614	-0.92903	-0.96229	-0.93115	-0.97907	-0.94388	-1.01068	-0.96694	-0.92407	-1.02151	-0.87177	-0.94259	-0.97641
0.25875	-0.90971	-0.91123	-1.0181	-0.98993	-0.93806	-0.99827	-0.92751	-0.95242	-0.95159	-1.00264	-0.93898	-1.00484	-0.94385	-0.93174	-1.04709	-0.87767	-0.99369	-0.97109
0.2625	-0.8932	-0.91962	-1.01319	-0.97093	-0.94597	-0.97124	-0.94812	-0.96392	-0.91877	-0.95307	-0.93119	-1.00987	-0.93783	-0.93183	-1.01287	-0.89638	-0.98959	-0.95603
0.26625	-0.89883	-0.93694	-1.01221	-0.95903	-0.94223	-0.98891	-0.95105	-0.95016	-0.91568	-0.98985	-0.93971	-1.0297	-0.95449	-0.93526	-0.9919	-0.88751	-0.97841	-0.9588
0.27	-0.88094	-0.90738	-1.02751	-0.98512	-0.94756	-1.00791	-0.94047	-0.94972	-0.93703	-0.96775	-0.94748	-1.03685	-0.94884	-0.94619	-1.02462	-0.87879	-0.95928	-0.95247
0.27375	-0.87575	-0.93254	-0.99496	-0.97797	-0.91958	-0.9833	-0.94217	-0.94484	-0.93397	-0.97948	-0.93096	-1.01502	-0.927	-0.93924	-0.98613	-0.88743	-0.95295	-0.9446
0.2775	-0.89849	-0.9047	-1.00102	-0.96297	-0.93317	-0.9807	-0.94882	-0.92721	-0.96768	-0.99106	-0.90928	-1.00976	-0.94428	-0.93202	-1.02249	-0.90106	-0.97816	-0.97265
0.28125	-0.91083	-0.94704	-1.04194	-0.9715	-0.95024	-0.98999	-0.92763	-0.93617	-0.9233	-0.99083	-0.93342	-0.99924	-0.97202	-0.92401	-1.00444	-0.8604	-0.94953	-0.95447
0.285	-0.91824	-0.90672	-1.0072	-1.00564	-0.94466	-1.00803	-0.94186	-0.9516	-0.97017	-0.9814	-0.94186	-1.02225	-0.96156	-0.94189	-1.02482	-0.8637	-0.97969	-0.96391
0.28875	-0.88648	-0.9046	-0.99195	-0.96407	-0.91612	-1.00017	-0.9015	-0.93501	-0.94386	-0.97883	-0.90529	-0.99178	-0.9185	-0.92038	-0.98344	-0.86635	-0.91979	-0.95092
0.2925	-0.90042	-0.91592	-1.00924	-0.9908	-0.9302	-1.01044	-0.92935	-0.94884	-0.9534	-0.96746	-0.96052	-1.00936	-0.95497	-0.93127	-0.97601	-0.86525	-0.93959	-0.97796
0.29625	-0.8699	-0.92845	-1.00896	-0.95627	-0.8979	-0.95918	-0.90901	-0.92678	-0.97001	-0.95464	-0.92059	-0.99807	-0.91902	-0.93588	-0.99074	-0.86824	-0.97048	-0.97584
0.3	-0.88445	-0.91415	-1.02384	-0.96653	-0.92191	-0.9887	-0.93419	-0.96036	-0.91532	-0.96868	-0.95028	-0.9952	-0.90001	-0.91774	-1.01434	-0.8777	-0.95684	-0.96796
0.30375	-0.87882	-0.90505	-0.97869	-0.95374	-0.92483	-0.95873	-0.93131	-0.93269	-0.91198	-0.98667	-0.89278	-0.98848	-0.93541	-0.91128	-0.99103	-0.85732	-0.9549	-0.96015
0.3075	-0.89828	-0.93037	-1.0284	-0.93598	-0.95122	-1.00195	-0.92209	-0.93908	-0.93313	-0.97771	-0.91746	-0.98519	-0.94742	-0.91559	-1.02089	-0.86858	-0.94307	-0.9727
0.31125	-0.87813	-0.936	-0.97	-0.95558	-0.90946	-0.97047	-0.9028	-0.91987	-0.93164	-0.97999	-0.90109	-0.9883	-0.93332	-0.89133	-0.99791	-0.8639	-0.92563	-0.9687
0.315	-0.88428	-0.89569	-1.03827	-0.9607	-0.90453	-0.97129	-0.95815	-0.961	-0.93419	-0.98374	-0.93021	-0.99607	-0.95315	-0.93824	-0.95976	-0.88163	-0.96801	-0.98905
0.31875	-0.88139	-0.91495	-1.00289	-0.93729	-0.95028	-1.01111	-0.93458	-0.91733	-0.93932	-0.95414	-0.90619	-1.01682	-0.93585	-0.92334	-1.00076	-0.8564	-0.98328	-0.95883
0.3225	-0.87644	-0.92427	-0.97634	-0.98496	-0.93001	-0.99445	-0.93686	-0.94291	-0.92817	-0.97719	-0.92383	-1.00725	-0.943	-0.93461	-1.00437	-0.87038	-0.96164	-0.96642
0.32625	-0.86092	-0.89869	-0.99541	-0.9716	-0.90616	-0.96548	-0.8943	-0.9211	-0.94442	-0.94358	-0.90308	-1.00233	-0.9143	-0.91384	-0.98573	-0.8543	-0.95904	-0.97146
0.33	-0.87569	-0.87769	-0.95242	-0.9374	-0.9246	-0.95015	-0.92533	-0.95135	-0.9347	-0.94838	-0.89857	-0.97815	-0.89181	-0.87516	-0.98099	-0.86413	-0.94128	-0.96789
0.33375	-0.89289	-0.90846	-1.02495	-0.9529	-0.93684	-0.99683	-0.92197	-0.9543	-0.99131	-0.94346	-0.91127	-0.99465	-0.95548	-0.94621	-0.99009	-0.9007	-0.94819	-0.976
0.3375	-0.85117	-0.89578	-1.02588	-0.9432	-0.8961	-0.97013	-0.92175	-0.91346	-0.90972	-0.95604	-0.88376	-0.9777	-0.93617	-0.89694	-0.99066	-0.83889	-0.9216	-0.95821
0.34125	-0.84499	-0.90503	-0.98894	-0.953	-0.90729	-0.96235	-0.89107	-0.92877	-0.92661	-0.93521	-0.91698	-0.98624	-0.91491	-0.8792	-0.95996	-0.85324	-0.95892	-0.92526
0.345	-0.87493	-0.85914	-1.00964	-0.93713	-0.91687	-0.94024	-0.90934	-0.95143	-0.93635	-0.95366	-0.91977	-0.99021	-0.92565	-0.89478	-0.97867	-0.89194	-0.91494	-0.92502
0.34875	-0.85326	-0.87674	-0.98179	-0.93724	-0.89482	-0.96269	-0.89448	-0.89888	-0.90675	-0.97423	-0.90012	-1.00473	-0.93916	-0.89987	-0.99829	-0.85131	-0.9362	-0.92858
0.3525	-0.85955	-0.89742	-1.00419	-0.94069	-0.88638	-0.95355	-0.92416	-0.93759	-0.90886	-0.95389	-0.91623	-0.98926	-0.92189	-0.90132	-0.97873	-0.85207	-0.91846	-0.95705
0.35625	-0.8518	-0.89104	-0.99589	-0.95228	-0.91591	-0.97058	-0.88843	-0.96441	-0.929	-0.95599	-0.90937	-0.9726	-0.92395	-0.92637	-1.00467	-0.85798	-0.90942	-0.94109
0.36	-0.87439	-0.90924	-0.99122	-0.93047	-0.9095	-0.98482	-0.91059	-0.91181	-0.93578	-0.95577	-0.89559	-0.98613	-0.9213	-0.88744	-0.98219	-0.86151	-0.94411	-0.97338
0.36375	-0.8445	-0.8699	-0.9655	-0.95201	-0.87978	-0.95916	-0.90024	-0.92449	-0.90136	-0.92723	-0.90558	-0.99019	-0.89733	-0.88499	-0.96459	-0.82459	-0.93635	-0.95164
0.3675	-0.83356	-0.8642	-0.97245	-0.9504	-0.89869	-0.94379	-0.92625	-0.89934	-0.86947	-0.95495	-0.88402	-0.96681	-0.88404	-0.8848	-0.9705	-0.83943	-0.90046	-0.92366
0.37125	-0.87609	-0.85366	-0.9967	-0.94395	-0.88734	-0.93579	-0.90136	-0.88787	-0.89227	-0.96725	-0.87867	-0.94979	-0.91152	-0.90094	-0.95656	-0.83157	-0.96077	-0.93241
0.375	-0.84397	-0.87443	-0.98122	-0.93034	-0.90639	-0.98133	-0.92043	-0.92004	-0.88666	-0.94516	-0.88402	-0.98825	-0.92223	-0.89138	-0.97312	-0.84654	-0.92623	-0.95516
0.37875	-0.85706	-0.90555	-1.00082	-0.9297	-0.92357	-0.96981	-0.93018	-0.90644	-0.92308	-0.9425	-0.89603	-0.98322	-0.91431	-0.88034	-0.98009	-0.84766	-0.93619	-0.92541
0.3825	-0.83145	-0.89967	-0.99306	-0.94236	-0.8818	-0.96562	-0.93427	-0.87911	-0.90517	-0.94289	-0.9043	-0.97458	-0.94244	-0.90542	-0.96713	-0.81112	-0.93589	-0.93997
0.38625	-0.84647	-0.90427	-1.005	-0.95074	-0.91195	-0.9693	-0.92058	-0.93474	-0.90417	-0.97153	-0.88995	-0.96815	-0.93673	-0.90519	-0.98311	-0.83789	-0.95386	-0.94987
0.39	-0.84256	-0.88449	-1.00194	-0.93151	-0.87345	-0.93257	-0.8908	-0.89868	-0.90855	-0.92929	-0.89377	-0.94189	-0.90974	-0.88616	-0.96417	-0.8484	-0.93366	-0.91048
0.39375	-0.86143	-0.8975	-0.9947	-0.95028	-0.89926	-0.93368	-0.90541	-0.92895	-0.92544	-0.96193	-0.91644	-0.98824	-0.91778	-0.92943	-1.00742	-0.84914	-0.90976	-0.94937
0.3975	-0.88077	-0.90414	-0.96969	-0.92577	-0.917	-0.95134	-0.89289	-0.90685	-0.90341	-0.95695	-0.87867	-0.97959	-0.94747	-0.90238	-0.97579	-0.8259	-0.92229	-0.92987
0.40125	-0.84461	-0.88268	-0.97563	-0.94651	-0.88792	-0.98056	-0.9049	-0.92279	-0.90119	-0.9229	-0.88836	-0.95504	-0.92032	-0.89975	-0.9883	-0.85276	-0.9231	-0.90748
0.405	-0.8629	-0.88541	-0.95983	-0.8956	-0.88665	-0.96607	-0.90422	-0.90376	-0.91886	-0.94779	-0.8791	-0.96645	-0.90745	-0.87925	-0.9464	-0.85584	-0.92504	-0.94573
0.40875	-0.84047	-0.89489	-0.95651	-0.95271	-0.9114	-0.95288	-0.88792	-0.92242	-0.92052	-0.95047	-0.88635	-0.98753	-0.92845	-0.88802	-0.97709	-0.84673	-0.95471	-0.94693
0.4125	-0.84887	-0.85635	-0.96447	-0.9303	-0.88722	-0.94065	-0.90803	-0.93172	-0.90677	-0.94415	-0.88522	-0.9824	-0.89582	-0.89069	-0.963	-0.86061	-0.92667	-0.94431
0.41625	-0.85736	-0.86926	-0.9401	-0.91564	-0.86282	-0.95257	-0.87003	-0.91347	-0.8879	-0.90449	-0.87224	-0.93168	-0.89276	-0.87628	-0.95861	-0.81086	-0.9152	-0.92491
0.42	-0.83329	-0.88413	-0.96322	-0.92909	-0.9006	-0.94411	-0.86694	-0.90733	-0.93837	-0.93265	-0.87778	-0.99468	-0.91078	-0.92821	-0.98497	-0.82618	-0.89668	-0.93522
0.42375	-0.82818	-0.86569	-0.93921	-0.91701	-0.89152	-0.95426	-0.85301	-0.9001	-0.88983	-0.92842	-0.8759	-0.97578	-0.91207	-0.876	-0.96683	-0.83932	-0.91077	-0.92029
0.4275	-0.81913	-0.8944	-0.9672	-0.94771	-0.85603	-0.93333	-0.88129	-0.88683	-0.86156	-0.89698	-0.88182	-0.9498	-0.9048	-0.88074	-0.96352	-0.81955	-0.88754	-0.89506
0.43125	-0.85006	-0.8736	-0.95057	-0.94944	-0.89538	-0.96745	-0.90694	-0.9129	-0.89946	-0.94318	-0.90588	-0.97299	-0.91907	-0.88717	-0.9707	-0.82951	-0.96871	-0.92124
0.435	-0.85019	-0.88349	-0.95726	-0.92404	-0.88326	-0.93055	-0.9038	-0.88807	-0.88299	-0.9284	-0.86887	-0.97464	-0.91795	-0.90097	-0.96015	-0.82144	-0.88832	-0.92157
0.43875	-0.83095	-0.87964	-0.97565	-0.92384	-0.87082	-0.92565	-0.87372	-0.91812	-0.88004	-0.92038	-0.89085	-0.93693	-0.90296	-0.89768	-0.96146	-0.81557	-0.90904	-0.91836
0.4425	-0.82846	-0.8444	-0.92901	-0.94568	-0.89306	-0.95012	-0.88891	-0.90477	-0.84609	-0.90539	-0.88959	-0.98153	-0.88907	-0.9031	-0.92736	-0.80471	-0.90314	-0.88789
0.44625	-0.83562	-0.88964	-0.97276	-0.91834	-0.89596	-0.94462	-0.90835	-0.91156	-0.88944	-0.9402	-0.86413	-0.95503	-0.87454	-0.8957	-0.95776	-0.87675	-0.9307	-0.9586
0.45	-0.82935	-0.90291	-0.97091	-0.91536	-0.85786	-0.93898	-0.87969	-0.91285	-0.91004	-0.93551	-0.85996	-0.95149	-0.88961	-0.86069	-0.93499	-0.8399	-0.90763	-0.94172
0.45375	-0.85054	-0.85376	-0.94202	-0.90044	-0.85998	-0.95357	-0.85554	-0.88038	-0.86404	-0.91819	-0.90394	-0.93223	-0.89479	-0.87741	-0.94427	-0.81867	-0.90675	-0.89454
0.4575	-0.81626	-0.86164	-0.98151	-0.9099	-0.85858	-0.94272	-0.89016	-0.87712	-0.87344	-0.90767	-0.8694	-0.92622	-0.87216	-0.85168	-0.95244	-0.8197	-0.88333	-0.89
0.46125	-0.82568	-0.85761	-0.95106	-0.92869	-0.91525	-0.94162	-0.88249	-0.88411	-0.85585	-0.94407	-0.8623	-0.95844	-0.91941	-0.87218	-0.9265	-0.83017	-0.93068	-0.92131
0.465	-0.82076	-0.86799	-0.9485	-0.88706	-0.89713	-0.94489	-0.91435	-0.8695	-0.8905	-0.92034	-0.86611	-0.94876	-0.87154	-0.84737	-0.92518	-0.8426	-0.89999	-0.8926
0.46875	-0.8221	-0.85447	-0.94774	-0.92228	-0.83937	-0.94313	-0.84998	-0.88102	-0.85737	-0.91038	-0.85711	-0.94792	-0.86902	-0.8588	-0.93326	-0.785	-0.88694	-0.91929
0.4725	-0.83987	-0.86275	-0.9877	-0.91026	-0.88478	-0.92956	-0.87926	-0.89946	-0.88181	-0.93039	-0.87607	-0.96818	-0.88336	-0.84922	-0.96807	-0.8527	-0.92877	-0.91092
0.47625	-0.81903	-0.83388	-0.93515	-0.90426	-0.88034	-0.92276	-0.86132	-0.86996	-0.85398	-0.89069	-0.85318	-0.90982	-0.89262	-0.85609	-0.93357	-0.79142	-0.90044	-0.90557
0.48	-0.82386	-0.82529	-0.94704	-0.90911	-0.86253	-0.93815	-0.8829	-0.88677	-0.84382	-0.94415	-0.87989	-0.95886	-0.83994	-0.87131	-0.93904	-0.80793	-0.90288	-0.89902
0.48375	-0.81179	-0.82579	-0.96706	-0.89011	-0.87134	-0.89127	-0.85106	-0.89315	-0.85333	-0.90887	-0.85177	-0.92518	-0.87068	-0.83998	-0.95068	-0.81159	-0.8839	-0.92271
0.4875	-0.83565	-0.84836	-0.93842	-0.90573	-0.8602	-0.92493	-0.87468	-0.86414	-0.8993	-0.91028	-0.89301	-0.92999	-0.87497	-0.8714	-0.94632	-0.81768	-0.88893	-0.89338
0.49125	-0.82443	-0.85057	-0.94088	-0.90512	-0.81891	-0.90417	-0.85987	-0.88025	-0.84341	-0.91257	-0.84417	-0.94777	-0.87055	-0.87442	-0.88843	-0.78636	-0.87408	-0.87995
0.495	-0.79389	-0.85685	-0.92008	-0.87589	-0.89073	-0.91772	-0.86126	-0.86871	-0.84323	-0.91582	-0.87165	-0.93876	-0.8806	-0.8907	-0.92974	-0.79769	-0.8952	-0.90597
0.49875	-0.80751	-0.82155	-0.94322	-0.86116	-0.86467	-0.9176	-0.87235	-0.85682	-0.87848	-0.91261	-0.866	-0.89853	-0.87754	-0.83758	-0.94379	-0.81439	-0.87274	-0.89212
0.5025	-0.79662	-0.8481	-0.96286	-0.88809	-0.87966	-0.93215	-0.83896	-0.85231	-0.87774	-0.91271	-0.85152	-0.90458	-0.88093	-0.84487	-0.93119	-0.80946	-0.90432	-0.87625
0.50625	-0.82185	-0.83964	-0.96272	-0.9191	-0.86383	-0.92777	-0.87826	-0.87866	-0.85586	-0.91976	-0.86547	-0.94426	-0.8679	-0.87501	-0.92795	-0.81392	-0.90127	-0.87698
0.51	-0.78952	-0.8397	-0.91567	-0.86199	-0.82586	-0.91671	-0.83357	-0.85289	-0.86623	-0.88465	-0.81929	-0.92413	-0.90442	-0.84027	-0.91047	-0.77824	-0.87641	-0.90715
0.51375	-0.79564	-0.8404	-0.94754	-0.91025	-0.85785	-0.87407	-0.85493	-0.89595	-0.88792	-0.8987	-0.85921	-0.94134	-0.90193	-0.85889	-0.94406	-0.83038	-0.89308	-0.91046
0.5175	-0.81931	-0.85851	-0.93174	-0.87808	-0.86348	-0.89529	-0.8579	-0.84621	-0.88521	-0.90172	-0.87139	-0.90196	-0.87393	-0.88728	-0.90914	-0.78882	-0.88791	-0.91311
0.52125	-0.77971	-0.84141	-0.93076	-0.89323	-0.86428	-0.9235	-0.85747	-0.85718	-0.85674	-0.90828	-0.85179	-0.91569	-0.86521	-0.86457	-0.92288	-0.81023	-0.88491	-0.89789
0.525	-0.8192	-0.86518	-0.94821	-0.89673	-0.86908	-0.92796	-0.84391	-0.87215	-0.87926	-0.88846	-0.86047	-0.93189	-0.85928	-0.85916	-0.9153	-0.80789	-0.89667	-0.87011
0.52875	-0.83906	-0.81029	-0.94224	-0.88266	-0.87361	-0.90933	-0.8291	-0.86185	-0.8435	-0.90664	-0.82273	-0.93419	-0.88205	-0.85447	-0.92055	-0.7845	-0.88646	-0.89199
0.5325	-0.78092	-0.8411	-0.96465	-0.89704	-0.86503	-0.92852	-0.87541	-0.86339	-0.8528	-0.89922	-0.85905	-0.93467	-0.85076	-0.85722	-0.93568	-0.79749	-0.88458	-0.89854
0.53625	-0.79426	-0.80862	-0.93058	-0.86047	-0.84269	-0.89099	-0.82751	-0.83837	-0.84061	-0.89832	-0.8214	-0.89335	-0.84373	-0.85446	-0.88697	-0.77999	-0.85308	-0.85784
0.54	-0.79431	-0.83234	-0.93479	-0.88861	-0.85737	-0.90576	-0.83067	-0.86549	-0.86386	-0.86619	-0.83844	-0.88639	-0.8659	-0.83482	-0.90781	-0.78676	-0.88629	-0.9062
0.54375	-0.80156	-0.811	-0.9151	-0.87801	-0.85082	-0.90444	-0.85034	-0.87634	-0.84147	-0.89376	-0.81816	-0.92714	-0.88451	-0.8519	-0.90802	-0.7891	-0.88069	-0.87754
0.5475	-0.80082	-0.80477	-0.94356	-0.88338	-0.85098	-0.89765	-0.86741	-0.86828	-0.82348	-0.89333	-0.82968	-0.93718	-0.86227	-0.86654	-0.91119	-0.78682	-0.88924	-0.89565
0.55125	-0.77041	-0.84358	-0.92076	-0.88298	-0.82797	-0.8825	-0.83906	-0.86066	-0.84646	-0.90086	-0.82086	-0.92132	-0.85894	-0.8586	-0.89502	-0.81708	-0.86372	-0.89399
0.555	-0.7679	-0.82292	-0.91621	-0.86698	-0.85581	-0.87345	-0.84013	-0.84647	-0.85317	-0.89432	-0.84381	-0.93885	-0.87607	-0.82778	-0.90163	-0.79289	-0.86012	-0.86183
0.55875	-0.8101	-0.81223	-0.95144	-0.88213	-0.84082	-0.92355	-0.80957	-0.86719	-0.86742	-0.90028	-0.84165	-0.93589	-0.86576	-0.8524	-0.93991	-0.78315	-0.85988	-0.88674
0.5625	-0.78862	-0.8348	-0.93426	-0.87725	-0.82298	-0.89483	-0.84432	-0.85878	-0.84619	-0.89238	-0.80358	-0.9196	-0.83958	-0.85891	-0.86736	-0.78015	-0.87819	-0.85971
0.56625	-0.76934	-0.81517	-0.91177	-0.87055	-0.84393	-0.90043	-0.85863	-0.85863	-0.84024	-0.87811	-0.81735	-0.92352	-0.87268	-0.82664	-0.9071	-0.77878	-0.88376	-0.86125
0.57	-0.81179	-0.82056	-0.95254	-0.9161	-0.85361	-0.88368	-0.83663	-0.86988	-0.84907	-0.90789	-0.8392	-0.92739	-0.85455	-0.87837	-0.92429	-0.78407	-0.88834	-0.8857
0.57375	-0.78126	-0.83182	-0.93473	-0.87806	-0.83478	-0.87314	-0.87152	-0.86583	-0.85906	-0.87306	-0.84931	-0.91392	-0.85746	-0.85821	-0.93149	-0.79415	-0.86778	-0.90715
0.5775	-0.77072	-0.82175	-0.92436	-0.85039	-0.84134	-0.88598	-0.86191	-0.85134	-0.85872	-0.87619	-0.85438	-0.91196	-0.83335	-0.79403	-0.90034	-0.78625	-0.88108	-0.90148
0.58125	-0.82429	-0.87546	-0.92026	-0.89127	-0.85484	-0.91938	-0.84544	-0.85812	-0.853	-0.90249	-0.84053	-0.92307	-0.87426	-0.84244	-0.915	-0.81226	-0.87588	-0.87321
0.585	-0.79372	-0.82984	-0.91488	-0.81951	-0.8649	-0.90289	-0.8437	-0.84594	-0.81611	-0.87972	-0.82292	-0.92164	-0.8687	-0.80592	-0.89294	-0.81048	-0.86136	-0.86416
0.58875	-0.7929	-0.83122	-0.95085	-0.85992	-0.83045	-0.91114	-0.83296	-0.8584	-0.82197	-0.85178	-0.82187	-0.9198	-0.84711	-0.80171	-0.90035	-0.80252	-0.85967	-0.85989
0.5925	-0.80046	-0.80271	-0.9003	-0.87031	-0.81977	-0.88573	-0.81187	-0.83043	-0.84868	-0.87281	-0.82086	-0.93328	-0.83178	-0.83215	-0.89116	-0.76675	-0.85469	-0.8753
0.59625	-0.80111	-0.83211	-0.93559	-0.89118	-0.85867	-0.93487	-0.85217	-0.85828	-0.82707	-0.89019	-0.83565	-0.92164	-0.85688	-0.84466	-0.92088	-0.78691	-0.87201	-0.8912
0.6	-0.77989	-0.81428	-0.90366	-0.86338	-0.81457	-0.89665	-0.80377	-0.84164	-0.80429	-0.89395	-0.813	-0.88858	-0.83327	-0.80788	-0.90269	-0.71736	-0.84354	-0.86461
0.60375	-0.80174	-0.81089	-0.90042	-0.86272	-0.85539	-0.88916	-0.84225	-0.82862	-0.83099	-0.88069	-0.86737	-0.90414	-0.85413	-0.81375	-0.9327	-0.76511	-0.86152	-0.84822
0.6075	-0.75287	-0.8225	-0.9329	-0.86332	-0.83162	-0.88755	-0.82485	-0.85324	-0.82985	-0.8616	-0.84175	-0.91387	-0.84284	-0.83905	-0.89572	-0.74558	-0.85703	-0.85723
0.61125	-0.77753	-0.80723	-0.88623	-0.90293	-0.80382	-0.89624	-0.82808	-0.82209	-0.84186	-0.86536	-0.83216	-0.90064	-0.85336	-0.84315	-0.88982	-0.76388	-0.83273	-0.87468
0.615	-0.77732	-0.83295	-0.87978	-0.88259	-0.8151	-0.87386	-0.83344	-0.85357	-0.83996	-0.87986	-0.8219	-0.90281	-0.85198	-0.81987	-0.88964	-0.76526	-0.8806	-0.8829
0.61875	-0.76676	-0.82323	-0.9171	-0.86067	-0.84488	-0.87296	-0.82938	-0.86196	-0.81881	-0.87209	-0.82367	-0.88667	-0.85399	-0.82736	-0.88868	-0.76539	-0.84652	-0.86151
0.6225	-0.79868	-0.82886	-0.89849	-0.84193	-0.85199	-0.88185	-0.82642	-0.84328	-0.83813	-0.83917	-0.80467	-0.91858	-0.83634	-0.84468	-0.89244	-0.77454	-0.86313	-0.84596
0.62625	-0.75269	-0.80853	-0.86962	-0.86232	-0.84521	-0.88291	-0.80771	-0.84246	-0.8253	-0.86132	-0.82661	-0.87539	-0.82866	-0.83075	-0.88962	-0.75095	-0.8663	-0.84538
0.63	-0.77375	-0.80506	-0.89257	-0.83631	-0.83482	-0.88451	-0.81492	-0.81749	-0.81658	-0.88536	-0.82311	-0.91223	-0.83656	-0.8167	-0.88643	-0.74319	-0.85876	-0.84579
0.63375	-0.78178	-0.81373	-0.89592	-0.86521	-0.81248	-0.9104	-0.83884	-0.83316	-0.84029	-0.87707	-0.7988	-0.88968	-0.84311	-0.82209	-0.90416	-0.77046	-0.84861	-0.88164
0.6375	-0.77917	-0.81311	-0.8902	-0.84897	-0.8303	-0.88092	-0.82338	-0.84096	-0.82353	-0.86635	-0.80998	-0.85252	-0.84948	-0.82172	-0.90447	-0.74797	-0.85845	-0.86575
0.64125	-0.76521	-0.81059	-0.93074	-0.86788	-0.81716	-0.86996	-0.82412	-0.82705	-0.86026	-0.87821	-0.82119	-0.88077	-0.82993	-0.81566	-0.87703	-0.77631	-0.88768	-0.86406
0.645	-0.78021	-0.80683	-0.89303	-0.8727	-0.84402	-0.8998	-0.84052	-0.82859	-0.82538	-0.87129	-0.81442	-0.89778	-0.85006	-0.84529	-0.88411	-0.74083	-0.86634	-0.87605
0.64875	-0.75963	-0.81798	-0.90704	-0.86907	-0.81663	-0.89868	-0.81827	-0.85869	-0.85403	-0.83026	-0.78049	-0.90304	-0.85312	-0.82086	-0.90158	-0.76006	-0.82469	-0.85329
0.6525	-0.7774	-0.80441	-0.92105	-0.85443	-0.81244	-0.84577	-0.82099	-0.83497	-0.83134	-0.86389	-0.80484	-0.85491	-0.84886	-0.78006	-0.89658	-0.75274	-0.85165	-0.83717
0.65625	-0.76154	-0.78961	-0.88858	-0.85923	-0.82063	-0.85532	-0.79229	-0.82286	-0.83268	-0.82596	-0.80111	-0.8747	-0.81138	-0.79541	-0.86073	-0.77072	-0.85391	-0.82708
0.66	-0.77915	-0.77613	-0.87672	-0.86261	-0.80116	-0.87248	-0.79944	-0.83488	-0.82317	-0.84938	-0.8208	-0.89094	-0.83297	-0.78768	-0.87619	-0.77169	-0.86089	-0.83152
0.66375	-0.74851	-0.76331	-0.89762	-0.84713	-0.78384	-0.85489	-0.81643	-0.79918	-0.80154	-0.812	-0.79108	-0.86317	-0.82954	-0.79894	-0.86436	-0.74737	-0.82692	-0.85369
0.6675	-0.78427	-0.80778	-0.91475	-0.86245	-0.8235	-0.85852	-0.82519	-0.81531	-0.8308	-0.8715	-0.80662	-0.86589	-0.81512	-0.82135	-0.863	-0.74256	-0.84348	-0.84171
0.67125	-0.73028	-0.79827	-0.87649	-0.83603	-0.81687	-0.85269	-0.83282	-0.8229	-0.82506	-0.84392	-0.79994	-0.85296	-0.80946	-0.81208	-0.87489	-0.73419	-0.81429	-0.85031
0.675	-0.77192	-0.78494	-0.9231	-0.85763	-0.80323	-0.8936	-0.81025	-0.83263	-0.81884	-0.85232	-0.81845	-0.89469	-0.8235	-0.81267	-0.89184	-0.76194	-0.86622	-0.83765
0.67875	-0.75153	-0.8036	-0.87557	-0.82699	-0.80892	-0.8739	-0.81449	-0.80655	-0.83841	-0.83269	-0.80897	-0.86619	-0.80429	-0.7846	-0.88325	-0.74994	-0.812	-0.83431
0.6825	-0.75166	-0.79114	-0.88655	-0.85444	-0.7773	-0.87335	-0.80049	-0.83717	-0.80662	-0.86293	-0.77683	-0.86762	-0.80223	-0.8326	-0.86598	-0.73117	-0.83881	-0.85065
0.68625	-0.79522	-0.80528	-0.91492	-0.86246	-0.79906	-0.87465	-0.79897	-0.82708	-0.79191	-0.83125	-0.84532	-0.89798	-0.85209	-0.82996	-0.9085	-0.77461	-0.82343	-0.85881
0.69	-0.76933	-0.80697	-0.8983	-0.84447	-0.81859	-0.85639	-0.83239	-0.82773	-0.81744	-0.85435	-0.7947	-0.88642	-0.85193	-0.83038	-0.86158	-0.74666	-0.82203	-0.85354
0.69375	-0.74638	-0.75909	-0.90521	-0.80768	-0.80971	-0.84919	-0.77901	-0.78735	-0.81044	-0.80633	-0.77759	-0.87344	-0.81313	-0.76025	-0.8621	-0.74392	-0.84018	-0.7978
0.6975	-0.7533	-0.81333	-0.89048	-0.83723	-0.81984	-0.88193	-0.82041	-0.83337	-0.84446	-0.85604	-0.80673	-0.88413	-0.84922	-0.85637	-0.85993	-0.77465	-0.84193	-0.83997
0.70125	-0.75666	-0.80586	-0.88051	-0.82752	-0.78419	-0.83074	-0.81194	-0.83511	-0.81708	-0.83558	-0.80229	-0.87391	-0.80158	-0.78916	-0.86288	-0.74048	-0.82451	-0.84393
0.705	-0.75474	-0.78114	-0.87289	-0.86213	-0.79696	-0.86722	-0.80624	-0.79916	-0.79502	-0.80975	-0.79687	-0.87581	-0.80972	-0.81114	-0.88408	-0.73513	-0.80633	-0.86205
0.70875	-0.73977	-0.77457	-0.89801	-0.82765	-0.77908	-0.86873	-0.80107	-0.81529	-0.80136	-0.8415	-0.79843	-0.88307	-0.78853	-0.81338	-0.89206	-0.72045	-0.84386	-0.83589
0.7125	-0.74299	-0.77155	-0.87453	-0.83086	-0.79875	-0.83723	-0.79838	-0.8102	-0.79551	-0.82646	-0.7982	-0.8909	-0.81305	-0.79057	-0.85438	-0.74961	-0.84769	-0.83545
0.71625	-0.75422	-0.78582	-0.88415	-0.82029	-0.78841	-0.85235	-0.79804	-0.7805	-0.79476	-0.84394	-0.78112	-0.85949	-0.80329	-0.79202	-0.86724	-0.73781	-0.81376	-0.82359
0.72	-0.76238	-0.76954	-0.89382	-0.82187	-0.77882	-0.85803	-0.75722	-0.80167	-0.8073	-0.85602	-0.77122	-0.84633	-0.78771	-0.7982	-0.84375	-0.74512	-0.8071	-0.84943
0.72375	-0.78081	-0.78625	-0.82975	-0.85347	-0.7961	-0.84423	-0.80521	-0.82101	-0.81514	-0.83435	-0.78962	-0.86411	-0.79228	-0.78155	-0.85586	-0.74137	-0.8414	-0.82003
0.7275	-0.76286	-0.76954	-0.86133	-0.80654	-0.79131	-0.82846	-0.7875	-0.79475	-0.78984	-0.82506	-0.76778	-0.8921	-0.79632	-0.77728	-0.85538	-0.7145	-0.82992	-0.83889
0.73125	-0.76972	-0.75141	-0.84941	-0.82508	-0.80437	-0.81751	-0.81707	-0.79427	-0.78373	-0.84023	-0.77178	-0.87469	-0.79611	-0.78984	-0.84821	-0.72958	-0.83716	-0.81895
0.735	-0.71691	-0.76952	-0.85614	-0.81636	-0.75738	-0.86065	-0.76563	-0.79056	-0.81183	-0.81228	-0.78245	-0.8685	-0.80755	-0.76596	-0.82144	-0.71563	-0.79049	-0.7945
0.73875	-0.75266	-0.78187	-0.88245	-0.82474	-0.78618	-0.83664	-0.79872	-0.83636	-0.78581	-0.82833	-0.81344	-0.87818	-0.82077	-0.8078	-0.85897	-0.72067	-0.82574	-0.83078
0.7425	-0.73347	-0.77157	-0.87278	-0.8152	-0.80295	-0.84762	-0.77257	-0.80154	-0.78845	-0.82383	-0.75132	-0.85722	-0.77823	-0.76507	-0.81946	-0.76271	-0.81412	-0.82709
0.74625	-0.7472	-0.80066	-0.88978	-0.86883	-0.80358	-0.83503	-0.77462	-0.83475	-0.83069	-0.86743	-0.77557	-0.86926	-0.80944	-0.81325	-0.87594	-0.73894	-0.82933	-0.85983
0.75	-0.74474	-0.78413	-0.85765	-0.8223	-0.78612	-0.83667	-0.77891	-0.79802	-0.81707	-0.83271	-0.75501	-0.8674	-0.78286	-0.79634	-0.8431	-0.74606	-0.82781	-0.8339
0.75375	-0.71571	-0.75441	-0.86954	-0.83778	-0.78278	-0.83816	-0.77659	-0.79193	-0.80601	-0.82132	-0.76128	-0.85565	-0.81622	-0.78873	-0.85014	-0.6932	-0.81068	-0.82609
0.7575	-0.73494	-0.78272	-0.85801	-0.82002	-0.78861	-0.86151	-0.79214	-0.82358	-0.76946	-0.81728	-0.7601	-0.86811	-0.7921	-0.79673	-0.85448	-0.72843	-0.83163	-0.8288
0.76125	-0.74825	-0.7885	-0.86759	-0.83066	-0.80803	-0.86784	-0.79179	-0.80864	-0.80775	-0.84482	-0.78329	-0.85255	-0.79361	-0.7841	-0.85948	-0.73766	-0.85062	-0.87489
0.765	-0.73297	-0.75082	-0.8636	-0.78563	-0.78285	-0.83751	-0.79947	-0.79336	-0.78852	-0.82704	-0.75554	-0.83273	-0.76986	-0.76767	-0.87851	-0.70377	-0.82655	-0.80074
0.76875	-0.73089	-0.75261	-0.88379	-0.8161	-0.76575	-0.87327	-0.78775	-0.82267	-0.79117	-0.81066	-0.77475	-0.86312	-0.80855	-0.78359	-0.83946	-0.68916	-0.81705	-0.82824
0.7725	-0.74371	-0.75988	-0.8727	-0.83049	-0.78365	-0.84045	-0.80408	-0.80769	-0.78892	-0.82542	-0.76034	-0.85925	-0.82362	-0.7802	-0.85737	-0.72501	-0.81674	-0.84845
0.77625	-0.73007	-0.74399	-0.8694	-0.78634	-0.77567	-0.84819	-0.7781	-0.77434	-0.76156	-0.81467	-0.7688	-0.85007	-0.77386	-0.7509	-0.83739	-0.69678	-0.80725	-0.7834
0.78	-0.76224	-0.76466	-0.84748	-0.81365	-0.77231	-0.84073	-0.76713	-0.78554	-0.80098	-0.80434	-0.78992	-0.86616	-0.78448	-0.72265	-0.82443	-0.7339	-0.8099	-0.83348
0.78375	-0.7413	-0.76586	-0.85164	-0.83484	-0.75931	-0.85751	-0.78739	-0.77526	-0.76625	-0.83234	-0.7642	-0.87683	-0.78792	-0.78405	-0.85226	-0.74457	-0.80374	-0.78529
0.7875	-0.73518	-0.74025	-0.86699	-0.84687	-0.74779	-0.84855	-0.77633	-0.77156	-0.78469	-0.82157	-0.7693	-0.85137	-0.77367	-0.77875	-0.85535	-0.72371	-0.79021	-0.80265
0.79125	-0.75252	-0.75106	-0.86085	-0.81413	-0.80865	-0.86623	-0.7915	-0.80083	-0.81237	-0.8409	-0.76776	-0.88225	-0.82974	-0.79627	-0.84455	-0.72872	-0.83065	-0.82905
0.795	-0.74284	-0.76872	-0.85601	-0.8032	-0.78141	-0.8118	-0.78378	-0.79819	-0.76797	-0.80737	-0.75253	-0.86169	-0.77487	-0.76721	-0.85223	-0.7323	-0.79638	-0.82848
0.79875	-0.7155	-0.75983	-0.84613	-0.79992	-0.77163	-0.83356	-0.75763	-0.78567	-0.76624	-0.81103	-0.75157	-0.82135	-0.80184	-0.73381	-0.84241	-0.71022	-0.82222	-0.80858
0.8025	-0.73758	-0.74558	-0.82498	-0.79928	-0.77104	-0.81305	-0.74556	-0.77255	-0.78936	-0.81791	-0.75402	-0.82079	-0.80229	-0.74271	-0.82239	-0.73384	-0.81117	-0.7923
0.80625	-0.73994	-0.75281	-0.87076	-0.82434	-0.80263	-0.85109	-0.75676	-0.82457	-0.78526	-0.81992	-0.73867	-0.86647	-0.7962	-0.76271	-0.86294	-0.7073	-0.82566	-0.81758
0.81	-0.72518	-0.73405	-0.82861	-0.81682	-0.73644	-0.83703	-0.76402	-0.75637	-0.77456	-0.80127	-0.75377	-0.84704	-0.77056	-0.75931	-0.8111	-0.67452	-0.79338	-0.79923
0.81375	-0.69939	-0.73819	-0.85549	-0.78923	-0.76446	-0.82433	-0.75257	-0.79729	-0.763	-0.81244	-0.76427	-0.81203	-0.78674	-0.8127	-0.82449	-0.68775	-0.81832	-0.81987
0.8175	-0.73017	-0.72982	-0.84541	-0.78408	-0.79714	-0.82637	-0.77919	-0.78341	-0.73144	-0.83138	-0.75532	-0.82184	-0.76394	-0.77473	-0.83155	-0.70146	-0.79713	-0.79752
0.82125	-0.73352	-0.75428	-0.84629	-0.81961	-0.76205	-0.83974	-0.75281	-0.78833	-0.80038	-0.80167	-0.78651	-0.85537	-0.79071	-0.76383	-0.84896	-0.73244	-0.82268	-0.81823
0.825	-0.75117	-0.75877	-0.83164	-0.80842	-0.74792	-0.81596	-0.77234	-0.77404	-0.76277	-0.81817	-0.72649	-0.81715	-0.75776	-0.75306	-0.83466	-0.67634	-0.78575	-0.78771
0.82875	-0.72455	-0.75733	-0.80284	-0.83102	-0.75478	-0.83167	-0.75545	-0.78272	-0.76788	-0.82478	-0.74887	-0.83858	-0.77346	-0.73125	-0.79995	-0.71773	-0.78956	-0.79746
0.8325	-0.72487	-0.75534	-0.85698	-0.82146	-0.76551	-0.79896	-0.78392	-0.77604	-0.77176	-0.81296	-0.76047	-0.84807	-0.7704	-0.77511	-0.82783	-0.71597	-0.78261	-0.8203
0.83625	-0.7314	-0.7617	-0.86011	-0.78993	-0.77094	-0.8211	-0.74582	-0.78513	-0.79846	-0.80563	-0.72781	-0.84096	-0.77043	-0.74633	-0.8325	-0.68846	-0.79674	-0.78962
0.84	-0.70266	-0.73995	-0.83456	-0.79847	-0.74814	-0.82729	-0.7496	-0.73328	-0.76558	-0.80793	-0.75784	-0.84127	-0.75885	-0.75449	-0.83904	-0.69177	-0.81285	-0.79377
0.84375	-0.74112	-0.75639	-0.8451	-0.82455	-0.79475	-0.81647	-0.76338	-0.79172	-0.77835	-0.80743	-0.76806	-0.84165	-0.76297	-0.75388	-0.84272	-0.7266	-0.80858	-0.83899
0.8475	-0.71954	-0.76505	-0.86363	-0.81278	-0.7938	-0.829	-0.75012	-0.78307	-0.78493	-0.801	-0.76978	-0.85185	-0.78596	-0.78056	-0.85214	-0.70746	-0.806	-0.79723
0.85125	-0.72175	-0.76517	-0.84101	-0.83376	-0.74702	-0.8438	-0.79371	-0.7775	-0.79165	-0.81569	-0.7716	-0.86674	-0.76714	-0.79051	-0.82855	-0.6955	-0.80012	-0.81467
0.855	-0.70611	-0.72584	-0.85265	-0.77916	-0.76236	-0.80674	-0.74777	-0.78178	-0.73482	-0.81301	-0.74413	-0.86381	-0.75655	-0.74933	-0.83266	-0.69373	-0.79083	-0.81181
0.85875	-0.70804	-0.76091	-0.81713	-0.77846	-0.743	-0.80021	-0.73538	-0.76033	-0.76324	-0.80674	-0.7433	-0.81837	-0.74016	-0.74131	-0.80768	-0.67667	-0.78936	-0.77722
0.8625	-0.70894	-0.75398	-0.84774	-0.78401	-0.73799	-0.77284	-0.73747	-0.7742	-0.75982	-0.7704	-0.73699	-0.83052	-0.75392	-0.76436	-0.83497	-0.69892	-0.77773	-0.7751
0.86625	-0.70657	-0.7644	-0.84573	-0.80031	-0.77433	-0.84541	-0.75951	-0.77164	-0.75756	-0.8028	-0.73869	-0.83064	-0.76696	-0.74477	-0.84148	-0.70066	-0.78974	-0.79498
0.87	-0.69193	-0.72177	-0.8339	-0.77619	-0.76176	-0.80049	-0.75393	-0.75879	-0.75652	-0.76419	-0.72781	-0.81426	-0.76188	-0.7281	-0.79881	-0.70443	-0.76069	-0.79586
0.87375	-0.69897	-0.72868	-0.86233	-0.76961	-0.76359	-0.82437	-0.77336	-0.74731	-0.7688	-0.81046	-0.7482	-0.81359	-0.82198	-0.79447	-0.85257	-0.71052	-0.7772	-0.81366
0.8775	-0.72289	-0.74351	-0.84588	-0.77642	-0.78187	-0.80669	-0.73466	-0.75665	-0.8003	-0.78624	-0.75596	-0.82821	-0.76216	-0.73881	-0.84101	-0.72839	-0.77626	-0.77066
0.88125	-0.68019	-0.74087	-0.83621	-0.78459	-0.7561	-0.7905	-0.76156	-0.75365	-0.77063	-0.79521	-0.74025	-0.82636	-0.78215	-0.74639	-0.81613	-0.69249	-0.80416	-0.80242
0.885	-0.68696	-0.7399	-0.86609	-0.81614	-0.75749	-0.82018	-0.76603	-0.75128	-0.78177	-0.81869	-0.76186	-0.83699	-0.77154	-0.74073	-0.82003	-0.68029	-0.795	-0.78596
0.88875	-0.69523	-0.75964	-0.82553	-0.78218	-0.73133	-0.80413	-0.72049	-0.76994	-0.72458	-0.7742	-0.76455	-0.83821	-0.76777	-0.75723	-0.80664	-0.72774	-0.76324	-0.78592
0.8925	-0.71659	-0.75088	-0.82992	-0.79604	-0.77073	-0.81342	-0.76092	-0.75908	-0.75698	-0.82834	-0.74764	-0.85236	-0.80697	-0.76111	-0.80467	-0.72874	-0.79808	-0.78773
0.89625	-0.69763	-0.75441	-0.84322	-0.77042	-0.74113	-0.8364	-0.71339	-0.76828	-0.75578	-0.78353	-0.74316	-0.80632	-0.75268	-0.75323	-0.81594	-0.67167	-0.77192	-0.79146
0.9	-0.68811	-0.71143	-0.79735	-0.78136	-0.73068	-0.79131	-0.74662	-0.7361	-0.74002	-0.79679	-0.6983	-0.81353	-0.75093	-0.71084	-0.80278	-0.67197	-0.77018	-0.78405
0.90375	-0.70624	-0.73464	-0.80882	-0.79968	-0.75784	-0.83854	-0.76742	-0.78193	-0.77595	-0.78586	-0.73111	-0.85485	-0.76448	-0.7647	-0.82751	-0.71491	-0.80236	-0.807
0.9075	-0.69771	-0.69719	-0.81696	-0.78761	-0.73843	-0.81106	-0.72538	-0.75388	-0.76589	-0.79714	-0.77061	-0.80355	-0.74822	-0.70944	-0.83095	-0.70727	-0.77622	-0.79652
0.91125	-0.68384	-0.69659	-0.80062	-0.77427	-0.74931	-0.79018	-0.75145	-0.7382	-0.72613	-0.78167	-0.70322	-0.83077	-0.75738	-0.72261	-0.81094	-0.66561	-0.76754	-0.77694
0.915	-0.6822	-0.7237	-0.8153	-0.7729	-0.74753	-0.76352	-0.74714	-0.74755	-0.74426	-0.77972	-0.73569	-0.8014	-0.75741	-0.7384	-0.76297	-0.68777	-0.77854	-0.79856
0.91875	-0.66813	-0.71151	-0.79903	-0.77232	-0.71252	-0.79154	-0.73769	-0.73777	-0.75348	-0.78558	-0.703	-0.8152	-0.76075	-0.72812	-0.8149	-0.6553	-0.76598	-0.76896
0.9225	-0.68999	-0.69859	-0.82762	-0.78881	-0.72813	-0.79104	-0.73872	-0.73808	-0.74612	-0.76828	-0.74885	-0.82879	-0.76309	-0.74185	-0.81746	-0.67972	-0.77539	-0.77722
0.92625	-0.68878	-0.7365	-0.82566	-0.77413	-0.73731	-0.78428	-0.7511	-0.77904	-0.75199	-0.76098	-0.74384	-0.82841	-0.75006	-0.71412	-0.8232	-0.67367	-0.74125	-0.75627
0.93	-0.70124	-0.7176	-0.80693	-0.77793	-0.73384	-0.78932	-0.75606	-0.72724	-0.76395	-0.80614	-0.73218	-0.81754	-0.77683	-0.75091	-0.8076	-0.66241	-0.79556	-0.75167
0.93375	-0.65736	-0.75858	-0.82177	-0.79037	-0.74606	-0.78679	-0.72807	-0.7446	-0.74606	-0.79067	-0.72904	-0.80337	-0.7432	-0.72355	-0.81637	-0.67698	-0.74248	-0.75052
0.9375	-0.6728	-0.74006	-0.8202	-0.75651	-0.73698	-0.81009	-0.76633	-0.74773	-0.72796	-0.77522	-0.72309	-0.79483	-0.73567	-0.73393	-0.84557	-0.6711	-0.78872	-0.78408
0.94125	-0.68162	-0.69802	-0.79692	-0.75667	-0.72082	-0.76541	-0.73217	-0.74762	-0.75098	-0.81038	-0.75315	-0.82073	-0.75686	-0.73975	-0.77798	-0.65928	-0.73764	-0.77229
0.945	-0.67695	-0.71899	-0.83752	-0.74737	-0.71657	-0.75683	-0.71353	-0.73648	-0.73885	-0.77244	-0.72401	-0.80334	-0.76085	-0.71319	-0.77677	-0.66003	-0.79028	-0.77185
0.94875	-0.70938	-0.70688	-0.82719	-0.77939	-0.73496	-0.81581	-0.73919	-0.74461	-0.74695	-0.76305	-0.74689	-0.80129	-0.77515	-0.74581	-0.81038	-0.67011	-0.79694	-0.7915
0.9525	-0.68726	-0.71178	-0.82804	-0.79359	-0.7489	-0.76372	-0.73706	-0.7288	-0.73798	-0.77734	-0.70464	-0.8236	-0.74736	-0.72049	-0.76881	-0.69502	-0.76576	-0.77215
0.95625	-0.69809	-0.71443	-0.81573	-0.77359	-0.72402	-0.83049	-0.76924	-0.75649	-0.74498	-0.78657	-0.72538	-0.80634	-0.75003	-0.72925	-0.81283	-0.69989	-0.77164	-0.79078
0.96	-0.70663	-0.69715	-0.80626	-0.75996	-0.71826	-0.78729	-0.71902	-0.7149	-0.73006	-0.75825	-0.76067	-0.81508	-0.74228	-0.74712	-0.79863	-0.69062	-0.74955	-0.75896
0.96375	-0.68545	-0.72555	-0.81191	-0.79548	-0.72079	-0.78516	-0.75397	-0.7197	-0.72442	-0.76762	-0.72155	-0.80231	-0.75278	-0.74927	-0.81427	-0.6859	-0.78875	-0.76768
0.9675	-0.68944	-0.73067	-0.81365	-0.79691	-0.75273	-0.7901	-0.76403	-0.77527	-0.72968	-0.8079	-0.7418	-0.82469	-0.75718	-0.75193	-0.78971	-0.69082	-0.77428	-0.77684
0.97125	-0.66375	-0.68689	-0.81463	-0.76106	-0.72403	-0.7733	-0.73431	-0.75562	-0.74117	-0.77121	-0.7191	-0.80171	-0.74718	-0.71031	-0.80236	-0.67228	-0.75482	-0.76331
0.975	-0.70427	-0.73292	-0.80228	-0.74552	-0.73369	-0.78294	-0.74217	-0.74585	-0.75079	-0.7611	-0.72472	-0.77348	-0.7608	-0.71253	-0.81771	-0.68529	-0.74173	-0.76814
0.97875	-0.66218	-0.69806	-0.81668	-0.78315	-0.73645	-0.79076	-0.74662	-0.74007	-0.72822	-0.76246	-0.70861	-0.80357	-0.72878	-0.72345	-0.82383	-0.68071	-0.76058	-0.80794
0.9825	-0.65458	-0.69741	-0.80008	-0.75108	-0.7011	-0.79882	-0.71672	-0.74509	-0.72691	-0.771	-0.6746	-0.79551	-0.73422	-0.69882	-0.79072	-0.6867	-0.74779	-0.74952
0.98625	-0.70057	-0.73138	-0.83043	-0.78329	-0.73762	-0.78239	-0.73848	-0.74145	-0.7501	-0.74941	-0.71691	-0.77756	-0.75118	-0.72255	-0.8024	-0.68461	-0.77893	-0.76402
0.99	-0.6486	-0.69891	-0.81436	-0.77652	-0.68613	-0.77896	-0.69767	-0.70505	-0.71791	-0.73206	-0.70586	-0.81125	-0.71829	-0.71541	-0.78072	-0.62089	-0.7395	-0.76025
0.99375	-0.67883	-0.7108	-0.80085	-0.78365	-0.72985	-0.80504	-0.72199	-0.74072	-0.74317	-0.76919	-0.69913	-0.76774	-0.71037	-0.72324	-0.78031	-0.63276	-0.75414	-0.72629
0.9975	-0.67467	-0.73793	-0.78867	-0.75727	-0.71441	-0.80348	-0.75004	-0.73616	-0.73657	-0.7538	-0.67936	-0.77821	-0.74703	-0.73077	-0.79571	-0.63376	-0.74037	-0.74343
1.00125	-0.67551	-0.71707	-0.79192	-0.76299	-0.73305	-0.77412	-0.72443	-0.73244	-0.73629	-0.77805	-0.69555	-0.80243	-0.73607	-0.74588	-0.80861	-0.67492	-0.76433	-0.7904
1.005	-0.66542	-0.6886	-0.8269	-0.71159	-0.73544	-0.77809	-0.7266	-0.73381	-0.73074	-0.73298	-0.72803	-0.78107	-0.72395	-0.72117	-0.78512	-0.6508	-0.74968	-0.7502
1.00875	-0.68504	-0.69369	-0.81827	-0.73043	-0.72956	-0.77676	-0.72601	-0.72236	-0.73925	-0.77944	-0.70519	-0.79009	-0.69649	-0.71992	-0.77234	-0.68339	-0.74401	-0.746
1.0125	-0.66827	-0.70246	-0.78421	-0.75533	-0.6942	-0.75251	-0.70068	-0.73742	-0.71472	-0.77254	-0.72484	-0.79527	-0.72996	-0.70907	-0.76224	-0.64749	-0.74085	-0.7504
1.01625	-0.64506	-0.69405	-0.77933	-0.75852	-0.70979	-0.77134	-0.72427	-0.7173	-0.72664	-0.73883	-0.69713	-0.78947	-0.70825	-0.70989	-0.79672	-0.64902	-0.74337	-0.73665
1.02	-0.68984	-0.69359	-0.80185	-0.75857	-0.7411	-0.78333	-0.74182	-0.75405	-0.73707	-0.75239	-0.67706	-0.79788	-0.72662	-0.70492	-0.77873	-0.66391	-0.7404	-0.74371
1.02375	-0.67659	-0.69492	-0.79896	-0.76141	-0.73243	-0.74563	-0.71711	-0.73556	-0.67998	-0.74794	-0.69084	-0.79555	-0.72036	-0.68076	-0.79727	-0.67043	-0.78347	-0.75973
1.0275	-0.65909	-0.7062	-0.76426	-0.72442	-0.70905	-0.73277	-0.70414	-0.735	-0.70461	-0.74686	-0.70678	-0.78171	-0.70046	-0.74593	-0.77198	-0.68764	-0.76409	-0.74582
1.03125	-0.69628	-0.70483	-0.81475	-0.77432	-0.71452	-0.74456	-0.7043	-0.72289	-0.72845	-0.74019	-0.71143	-0.8006	-0.72455	-0.73153	-0.78661	-0.6546	-0.74999	-0.75213
1.035	-0.63364	-0.69319	-0.79696	-0.75157	-0.69215	-0.76799	-0.7286	-0.73864	-0.71893	-0.75859	-0.70094	-0.78716	-0.70854	-0.7164	-0.7657	-0.63671	-0.77028	-0.78253
1.03875	-0.66764	-0.73819	-0.81793	-0.77117	-0.72907	-0.80348	-0.69926	-0.71733	-0.73024	-0.76384	-0.71955	-0.79803	-0.73505	-0.72407	-0.81081	-0.65358	-0.74565	-0.73033
1.0425	-0.66768	-0.69729	-0.768	-0.74952	-0.71042	-0.78385	-0.69217	-0.69915	-0.72648	-0.75526	-0.69272	-0.78332	-0.72554	-0.70102	-0.78168	-0.64633	-0.7253	-0.75881
1.04625	-0.67181	-0.67799	-0.85007	-0.75637	-0.71493	-0.81335	-0.70544	-0.7441	-0.75126	-0.74641	-0.69925	-0.805	-0.72836	-0.68179	-0.79483	-0.65729	-0.75322	-0.74004
1.05	-0.65539	-0.64439	-0.80019	-0.69868	-0.66721	-0.7662	-0.70872	-0.69386	-0.64994	-0.75063	-0.67442	-0.74799	-0.6855	-0.6545	-0.75518	-0.62682	-0.70615	-0.71625
1.05375	-0.69184	-0.69469	-0.80782	-0.77114	-0.72409	-0.79218	-0.7226	-0.73302	-0.74285	-0.7967	-0.73425	-0.79399	-0.72301	-0.72772	-0.758	-0.66828	-0.76829	-0.76074
1.0575	-0.65599	-0.69222	-0.76159	-0.78522	-0.72949	-0.77902	-0.70016	-0.73577	-0.70733	-0.77163	-0.69669	-0.81477	-0.74058	-0.7166	-0.78174	-0.64207	-0.75075	-0.74401
1.06125	-0.6482	-0.72547	-0.77339	-0.73359	-0.73167	-0.72583	-0.68022	-0.72093	-0.71872	-0.7484	-0.71755	-0.8034	-0.71581	-0.72153	-0.76868	-0.66543	-0.73888	-0.73918
1.065	-0.65052	-0.68607	-0.79873	-0.73397	-0.72219	-0.7991	-0.72986	-0.71482	-0.71728	-0.75413	-0.7011	-0.76857	-0.71434	-0.69303	-0.75721	-0.6273	-0.75197	-0.73826
1.06875	-0.62783	-0.69091	-0.76266	-0.75057	-0.71387	-0.73599	-0.69934	-0.70917	-0.69918	-0.74898	-0.72258	-0.78029	-0.74382	-0.71729	-0.77898	-0.62899	-0.74133	-0.75577
1.0725	-0.66244	-0.68494	-0.79211	-0.76552	-0.68563	-0.77203	-0.70406	-0.74282	-0.74002	-0.74247	-0.7424	-0.80983	-0.73968	-0.74003	-0.79688	-0.65815	-0.7701	-0.74878
1.07625	-0.63228	-0.64923	-0.76735	-0.71751	-0.70948	-0.75103	-0.65067	-0.68927	-0.68058	-0.74024	-0.6548	-0.74586	-0.68258	-0.68113	-0.74243	-0.62079	-0.73472	-0.70315
1.08	-0.62911	-0.65309	-0.76644	-0.71187	-0.72928	-0.77641	-0.6794	-0.6835	-0.7006	-0.72627	-0.66675	-0.7676	-0.70196	-0.69141	-0.77046	-0.63351	-0.70302	-0.71596
1.08375	-0.67163	-0.68394	-0.77828	-0.74184	-0.69671	-0.76085	-0.71066	-0.7118	-0.72643	-0.75293	-0.69478	-0.75736	-0.70773	-0.70454	-0.78636	-0.65062	-0.72424	-0.75925
1.0875	-0.65061	-0.67604	-0.79876	-0.75321	-0.68485	-0.76779	-0.68482	-0.7401	-0.71949	-0.75919	-0.70698	-0.78248	-0.71735	-0.68143	-0.77701	-0.67367	-0.71565	-0.73328
1.09125	-0.63476	-0.69067	-0.77893	-0.73188	-0.6775	-0.77374	-0.6787	-0.68754	-0.71152	-0.75098	-0.7049	-0.78012	-0.73288	-0.70088	-0.79219	-0.62347	-0.74789	-0.73652
1.095	-0.63393	-0.67819	-0.78011	-0.70635	-0.67238	-0.74135	-0.69952	-0.69828	-0.71223	-0.75266	-0.6598	-0.77949	-0.70618	-0.70177	-0.77417	-0.6375	-0.71851	-0.72728
1.09875	-0.65498	-0.67914	-0.80515	-0.71088	-0.71355	-0.76039	-0.7037	-0.70316	-0.6986	-0.73827	-0.68387	-0.75355	-0.70354	-0.70649	-0.77839	-0.64939	-0.72316	-0.75645
1.1025	-0.64494	-0.65818	-0.73109	-0.7137	-0.69786	-0.76339	-0.66586	-0.69017	-0.68231	-0.75174	-0.69472	-0.77726	-0.71221	-0.66635	-0.76416	-0.61523	-0.72154	-0.71459
1.10625	-0.63751	-0.70428	-0.79122	-0.71961	-0.67797	-0.75198	-0.69777	-0.69588	-0.68171	-0.73404	-0.70893	-0.76826	-0.71353	-0.69505	-0.77221	-0.63687	-0.71125	-0.73856
1.11	-0.62254	-0.68084	-0.72934	-0.73522	-0.69222	-0.73784	-0.67478	-0.68607	-0.66622	-0.70432	-0.66862	-0.75912	-0.69158	-0.65787	-0.73987	-0.60579	-0.6995	-0.71883
1.11375	-0.63477	-0.6713	-0.76051	-0.72813	-0.67543	-0.74101	-0.66274	-0.69047	-0.70377	-0.72845	-0.67754	-0.7685	-0.68939	-0.66731	-0.74302	-0.64794	-0.70144	-0.71306
1.1175	-0.66802	-0.685	-0.80329	-0.75167	-0.70221	-0.75382	-0.69709	-0.72531	-0.7154	-0.75506	-0.70053	-0.75309	-0.71623	-0.69757	-0.80413	-0.64759	-0.7362	-0.71965
1.12125	-0.6562	-0.70066	-0.78089	-0.7244	-0.7034	-0.74965	-0.66753	-0.70289	-0.71095	-0.76228	-0.68267	-0.77979	-0.70589	-0.69226	-0.74491	-0.65993	-0.74802	-0.74875
1.125	-0.63768	-0.67267	-0.74716	-0.69097	-0.68298	-0.72177	-0.6914	-0.68996	-0.68795	-0.73094	-0.65964	-0.75475	-0.6994	-0.66965	-0.74322	-0.637	-0.71007	-0.74177
1.12875	-0.66489	-0.66764	-0.78387	-0.75015	-0.71783	-0.77331	-0.69107	-0.72729	-0.73213	-0.71055	-0.69941	-0.78375	-0.73817	-0.66018	-0.79668	-0.65498	-0.74026	-0.72293
1.1325	-0.63608	-0.69958	-0.7849	-0.74009	-0.70693	-0.76875	-0.74453	-0.70621	-0.69265	-0.74538	-0.66193	-0.78722	-0.69556	-0.69553	-0.74978	-0.64014	-0.74004	-0.74059
1.13625	-0.64028	-0.65337	-0.77341	-0.7289	-0.6921	-0.7508	-0.65807	-0.67778	-0.68431	-0.73564	-0.66459	-0.75949	-0.7036	-0.69074	-0.74938	-0.59538	-0.69421	-0.71885
1.14	-0.6744	-0.66544	-0.78385	-0.69831	-0.67685	-0.71854	-0.68287	-0.69507	-0.67957	-0.7146	-0.63524	-0.75505	-0.69437	-0.67359	-0.76062	-0.64087	-0.72695	-0.70981
1.14375	-0.63098	-0.69895	-0.76227	-0.72424	-0.67793	-0.73779	-0.65537	-0.72699	-0.67825	-0.71702	-0.67372	-0.73001	-0.71503	-0.69636	-0.75254	-0.63088	-0.70684	-0.70197
1.1475	-0.62123	-0.65298	-0.73209	-0.70575	-0.64919	-0.73993	-0.66924	-0.69103	-0.70152	-0.71299	-0.66358	-0.75913	-0.69762	-0.67876	-0.75459	-0.60984	-0.67911	-0.71014
1.15125	-0.65875	-0.66558	-0.77272	-0.74265	-0.71908	-0.75226	-0.70485	-0.72624	-0.70359	-0.74185	-0.67637	-0.76314	-0.73253	-0.69427	-0.75027	-0.63766	-0.70292	-0.74872
1.155	-0.61735	-0.65072	-0.75384	-0.70142	-0.66896	-0.73071	-0.68542	-0.70785	-0.66005	-0.70118	-0.64807	-0.74775	-0.68703	-0.67272	-0.75378	-0.60223	-0.68447	-0.72313
1.15875	-0.64036	-0.66003	-0.78097	-0.74923	-0.66869	-0.73793	-0.67339	-0.69008	-0.689	-0.74758	-0.6819	-0.75225	-0.71839	-0.69666	-0.7804	-0.64177	-0.71561	-0.725
1.1625	-0.62319	-0.6839	-0.76977	-0.72237	-0.66931	-0.75214	-0.6968	-0.71706	-0.6885	-0.72281	-0.66417	-0.7637	-0.68594	-0.69718	-0.77657	-0.6271	-0.70489	-0.74688
1.16625	-0.62463	-0.667	-0.76165	-0.70571	-0.67627	-0.7384	-0.70927	-0.6956	-0.70674	-0.70048	-0.67026	-0.75911	-0.67481	-0.65517	-0.75019	-0.62978	-0.7279	-0.71142
1.17	-0.63143	-0.67444	-0.76806	-0.70502	-0.66857	-0.72639	-0.69629	-0.69594	-0.71447	-0.71896	-0.68052	-0.75958	-0.74403	-0.68721	-0.76976	-0.63306	-0.72664	-0.72041
1.17375	-0.63371	-0.68509	-0.77259	-0.74502	-0.68593	-0.7488	-0.69131	-0.69463	-0.70257	-0.74494	-0.67725	-0.74529	-0.71988	-0.6744	-0.75954	-0.62765	-0.71998	-0.71347
1.1775	-0.63597	-0.64921	-0.74804	-0.71109	-0.66368	-0.74034	-0.68454	-0.66433	-0.66249	-0.7217	-0.67721	-0.75887	-0.68952	-0.66731	-0.72474	-0.60447	-0.70881	-0.7255
1.18125	-0.64674	-0.6708	-0.7525	-0.69071	-0.67436	-0.77033	-0.69952	-0.70078	-0.70816	-0.71321	-0.69362	-0.77538	-0.6954	-0.69416	-0.76359	-0.65131	-0.71587	-0.74397
1.185	-0.62539	-0.64056	-0.78086	-0.71112	-0.67875	-0.75745	-0.69177	-0.72763	-0.68943	-0.73885	-0.69747	-0.76164	-0.71862	-0.65148	-0.75542	-0.61238	-0.7063	-0.75073
1.18875	-0.58927	-0.66801	-0.72912	-0.70173	-0.68828	-0.71711	-0.66199	-0.69238	-0.64074	-0.70415	-0.6461	-0.76104	-0.68092	-0.65242	-0.75872	-0.6099	-0.69181	-0.72375
1.1925	-0.60695	-0.63919	-0.74501	-0.72692	-0.67024	-0.73078	-0.66734	-0.68303	-0.68532	-0.68356	-0.66692	-0.73166	-0.7226	-0.6563	-0.7303	-0.61271	-0.71079	-0.73142
1.19625	-0.62747	-0.667	-0.75782	-0.72791	-0.68136	-0.73439	-0.68887	-0.68069	-0.7032	-0.71833	-0.66295	-0.7701	-0.71613	-0.67068	-0.73744	-0.62341	-0.72641	-0.73849
1.2	-0.622	-0.62511	-0.73026	-0.69346	-0.68277	-0.72188	-0.68769	-0.71318	-0.67639	-0.70337	-0.6158	-0.76956	-0.70288	-0.62861	-0.75104	-0.60386	-0.68864	-0.71235
1.20375	-0.603	-0.65927	-0.73149	-0.71141	-0.68872	-0.69494	-0.64199	-0.68863	-0.68955	-0.71643	-0.66873	-0.72837	-0.65055	-0.63375	-0.70999	-0.59597	-0.71347	-0.70901
1.2075	-0.62326	-0.65927	-0.75738	-0.68709	-0.69129	-0.71056	-0.67769	-0.66551	-0.67283	-0.70714	-0.66877	-0.75517	-0.67768	-0.68581	-0.70526	-0.61544	-0.68953	-0.71107
1.21125	-0.60461	-0.66477	-0.75605	-0.69849	-0.63568	-0.7176	-0.62971	-0.63813	-0.68592	-0.70303	-0.66483	-0.70948	-0.68009	-0.66998	-0.72046	-0.61685	-0.70238	-0.71257
1.215	-0.61749	-0.66311	-0.73127	-0.71713	-0.66168	-0.73296	-0.6509	-0.67728	-0.66414	-0.69938	-0.65934	-0.70954	-0.70428	-0.64429	-0.70283	-0.57485	-0.69621	-0.71752
1.21875	-0.63692	-0.63694	-0.75159	-0.71352	-0.62174	-0.70631	-0.66	-0.66698	-0.66774	-0.7155	-0.66297	-0.72262	-0.66521	-0.66616	-0.72495	-0.60925	-0.69325	-0.7242
1.2225	-0.58858	-0.665	-0.73641	-0.70558	-0.65247	-0.71785	-0.65796	-0.66846	-0.658	-0.71167	-0.6368	-0.71813	-0.66703	-0.63549	-0.72582	-0.58091	-0.70004	-0.69268
1.22625	-0.59486	-0.63531	-0.73524	-0.70707	-0.64485	-0.70998	-0.65218	-0.68595	-0.65531	-0.68582	-0.66135	-0.73431	-0.6619	-0.64995	-0.70288	-0.59597	-0.69379	-0.68709
1.23	-0.61082	-0.64732	-0.76036	-0.69978	-0.65138	-0.71939	-0.65514	-0.69017	-0.6672	-0.69773	-0.64154	-0.73342	-0.68386	-0.67398	-0.74222	-0.62	-0.69296	-0.69337
1.23375	-0.61392	-0.66968	-0.75527	-0.70952	-0.65601	-0.6988	-0.70646	-0.69799	-0.68126	-0.71485	-0.68374	-0.74672	-0.69233	-0.65659	-0.7377	-0.61163	-0.7291	-0.70863
1.2375	-0.62886	-0.63954	-0.75872	-0.7026	-0.62732	-0.73422	-0.6423	-0.68698	-0.67638	-0.71617	-0.63796	-0.70771	-0.68544	-0.66479	-0.7272	-0.58607	-0.65831	-0.68701
1.24125	-0.62055	-0.63746	-0.7436	-0.70803	-0.64391	-0.6988	-0.67253	-0.68489	-0.64555	-0.70415	-0.66117	-0.73006	-0.66618	-0.65323	-0.72658	-0.58514	-0.69131	-0.68388
1.245	-0.59241	-0.64172	-0.71808	-0.68011	-0.63808	-0.73028	-0.65831	-0.68886	-0.63816	-0.6961	-0.63496	-0.73057	-0.64601	-0.62015	-0.7341	-0.58608	-0.66115	-0.66868
1.24875	-0.64415	-0.6479	-0.74645	-0.69234	-0.67205	-0.71259	-0.66448	-0.70363	-0.67831	-0.73923	-0.66001	-0.74188	-0.68001	-0.67604	-0.72971	-0.63833	-0.70275	-0.69843
1.2525	-0.57715	-0.63491	-0.74102	-0.70991	-0.66323	-0.7193	-0.64479	-0.66657	-0.63017	-0.69686	-0.64993	-0.70097	-0.65242	-0.67742	-0.74918	-0.5889	-0.67595	-0.67332
1.25625	-0.60156	-0.63363	-0.75122	-0.68154	-0.63397	-0.7195	-0.63904	-0.6654	-0.63055	-0.7093	-0.62399	-0.72782	-0.66211	-0.63877	-0.72478	-0.60332	-0.67025	-0.70393
1.26	-0.60692	-0.67273	-0.76631	-0.72276	-0.68552	-0.71792	-0.67172	-0.68934	-0.693	-0.69366	-0.63427	-0.74046	-0.69117	-0.65166	-0.73991	-0.60837	-0.68603	-0.68102
1.26375	-0.5667	-0.64456	-0.72271	-0.70124	-0.65317	-0.69216	-0.65036	-0.6457	-0.65635	-0.71279	-0.66054	-0.6971	-0.66877	-0.63913	-0.74309	-0.5715	-0.65849	-0.68469
1.2675	-0.58768	-0.67245	-0.73863	-0.68357	-0.64734	-0.73528	-0.67605	-0.66616	-0.69199	-0.71788	-0.64355	-0.72986	-0.6872	-0.67594	-0.73977	-0.6281	-0.72463	-0.69509
1.27125	-0.58502	-0.63326	-0.72941	-0.66746	-0.63985	-0.74237	-0.65933	-0.64654	-0.64214	-0.69238	-0.60945	-0.73046	-0.6467	-0.63868	-0.71906	-0.56332	-0.69337	-0.66829
1.275	-0.60557	-0.62846	-0.72949	-0.68351	-0.65345	-0.70816	-0.67931	-0.68223	-0.66738	-0.7104	-0.661	-0.7284	-0.67393	-0.65435	-0.70164	-0.60413	-0.71007	-0.7001
1.27875	-0.60043	-0.62716	-0.72789	-0.68237	-0.64908	-0.69116	-0.68151	-0.66841	-0.64777	-0.70047	-0.66019	-0.71788	-0.67353	-0.63544	-0.72015	-0.5858	-0.67909	-0.67629
1.2825	-0.59676	-0.63615	-0.74937	-0.68991	-0.64953	-0.70181	-0.6451	-0.65152	-0.69038	-0.69817	-0.65266	-0.70683	-0.68006	-0.65175	-0.71186	-0.60204	-0.68151	-0.67641
1.28625	-0.61141	-0.62354	-0.72854	-0.71203	-0.66712	-0.6967	-0.61761	-0.67004	-0.65529	-0.70769	-0.61974	-0.73502	-0.66696	-0.6364	-0.6996	-0.58536	-0.6558	-0.67118
1.29	-0.59601	-0.65807	-0.75182	-0.69211	-0.63774	-0.69381	-0.64744	-0.68698	-0.66344	-0.69797	-0.66493	-0.75763	-0.67138	-0.63977	-0.72116	-0.59387	-0.69921	-0.6981
1.29375	-0.60025	-0.63067	-0.74813	-0.71914	-0.66858	-0.73131	-0.64176	-0.66444	-0.66763	-0.73586	-0.62686	-0.73791	-0.66369	-0.63989	-0.7408	-0.59735	-0.68248	-0.71027
1.2975	-0.59318	-0.65116	-0.7352	-0.67439	-0.67018	-0.74759	-0.66063	-0.66626	-0.66079	-0.71555	-0.62643	-0.70401	-0.64332	-0.6609	-0.72124	-0.61544	-0.6889	-0.67681
1.30125	-0.57296	-0.6018	-0.69413	-0.67919	-0.63739	-0.72273	-0.65383	-0.64532	-0.60305	-0.65571	-0.62706	-0.72026	-0.65233	-0.61958	-0.70501	-0.56922	-0.66562	-0.67094
1.305	-0.62268	-0.63033	-0.74855	-0.69059	-0.65094	-0.71689	-0.6602	-0.67724	-0.67243	-0.69356	-0.64159	-0.72833	-0.68308	-0.65428	-0.74112	-0.60323	-0.69064	-0.68496
1.30875	-0.60614	-0.64973	-0.7603	-0.69284	-0.63131	-0.71531	-0.62439	-0.68152	-0.66833	-0.68846	-0.65627	-0.67456	-0.64207	-0.64113	-0.71416	-0.60568	-0.69691	-0.70128
1.3125	-0.56724	-0.62621	-0.71807	-0.67597	-0.6411	-0.7013	-0.63994	-0.66814	-0.65998	-0.65067	-0.61396	-0.71269	-0.65768	-0.63723	-0.70132	-0.55527	-0.64189	-0.6742
1.31625	-0.56497	-0.58988	-0.71464	-0.66107	-0.64566	-0.70819	-0.61531	-0.63086	-0.6455	-0.65094	-0.60771	-0.713	-0.65833	-0.63126	-0.68536	-0.57215	-0.6612	-0.65222
1.32	-0.59525	-0.65326	-0.74951	-0.67298	-0.66865	-0.69725	-0.65467	-0.67393	-0.67387	-0.69534	-0.63584	-0.73153	-0.66762	-0.63292	-0.73941	-0.63906	-0.70979	-0.68774
1.32375	-0.5591	-0.62522	-0.70646	-0.64892	-0.6313	-0.69822	-0.61916	-0.62167	-0.65548	-0.67391	-0.64189	-0.71007	-0.64659	-0.63174	-0.68383	-0.56515	-0.65779	-0.66817
1.3275	-0.60228	-0.62814	-0.73651	-0.69724	-0.63383	-0.7141	-0.63678	-0.66192	-0.65504	-0.70673	-0.62753	-0.74117	-0.63784	-0.66786	-0.70922	-0.59951	-0.69789	-0.71391
1.33125	-0.59143	-0.61484	-0.70815	-0.69032	-0.6301	-0.68357	-0.61372	-0.63417	-0.62506	-0.66964	-0.61307	-0.68113	-0.66159	-0.60533	-0.68532	-0.56315	-0.66557	-0.66463
1.335	-0.59321	-0.62054	-0.71309	-0.6504	-0.60313	-0.70757	-0.64572	-0.65214	-0.64125	-0.66361	-0.64424	-0.71954	-0.63735	-0.60867	-0.71336	-0.58512	-0.67035	-0.66941
1.33875	-0.61486	-0.60873	-0.70348	-0.66231	-0.61984	-0.66405	-0.65205	-0.6634	-0.65175	-0.66698	-0.60851	-0.70379	-0.61825	-0.62082	-0.70096	-0.56208	-0.65815	-0.67472
1.3425	-0.59878	-0.64113	-0.72271	-0.66385	-0.65725	-0.72394	-0.63057	-0.67131	-0.66793	-0.69169	-0.62967	-0.70172	-0.66241	-0.62558	-0.68983	-0.57901	-0.6659	-0.67753
1.34625	-0.57704	-0.62587	-0.72866	-0.66337	-0.62629	-0.70074	-0.62539	-0.61893	-0.64831	-0.6706	-0.62273	-0.67494	-0.64778	-0.60571	-0.6861	-0.55238	-0.65662	-0.67666
1.35	-0.56539	-0.61507	-0.6722	-0.64879	-0.65373	-0.67261	-0.58699	-0.64238	-0.61727	-0.64311	-0.59504	-0.72707	-0.62293	-0.62327	-0.68513	-0.54971	-0.63644	-0.67194
1.35375	-0.60259	-0.63642	-0.74128	-0.69515	-0.63238	-0.69204	-0.60732	-0.67065	-0.65213	-0.72199	-0.62664	-0.76493	-0.63363	-0.63963	-0.73005	-0.5842	-0.68609	-0.66566
1.3575	-0.57194	-0.60137	-0.69879	-0.67864	-0.59939	-0.69971	-0.60834	-0.6344	-0.63693	-0.67025	-0.60072	-0.69778	-0.64957	-0.63446	-0.68227	-0.58174	-0.66454	-0.65456
1.36125	-0.57414	-0.62192	-0.71103	-0.66662	-0.61512	-0.68381	-0.6107	-0.63037	-0.61566	-0.66862	-0.6357	-0.69667	-0.62377	-0.60561	-0.68571	-0.53223	-0.66006	-0.65511
1.365	-0.55748	-0.62486	-0.72088	-0.65208	-0.6354	-0.66874	-0.61384	-0.63757	-0.61999	-0.63928	-0.62609	-0.70151	-0.61885	-0.64785	-0.70931	-0.57676	-0.66642	-0.65196
1.36875	-0.57698	-0.63681	-0.70256	-0.67109	-0.67278	-0.66323	-0.62913	-0.63912	-0.65129	-0.68334	-0.6065	-0.67473	-0.63953	-0.62498	-0.68997	-0.5908	-0.6882	-0.71829
1.3725	-0.5639	-0.58617	-0.67424	-0.62967	-0.62828	-0.66405	-0.61196	-0.64215	-0.61356	-0.66312	-0.59221	-0.70688	-0.63589	-0.5934	-0.71896	-0.58021	-0.63117	-0.66746
1.37625	-0.5702	-0.6107	-0.70578	-0.63543	-0.60189	-0.65313	-0.61292	-0.62497	-0.61968	-0.69832	-0.57996	-0.69638	-0.6317	-0.59555	-0.68843	-0.56509	-0.62996	-0.64967
1.38	-0.57226	-0.60753	-0.73117	-0.66419	-0.61736	-0.65195	-0.63854	-0.63598	-0.60221	-0.65956	-0.59199	-0.68101	-0.60817	-0.59719	-0.71064	-0.56154	-0.67747	-0.65221
1.38375	-0.54346	-0.60735	-0.68535	-0.66812	-0.60919	-0.66146	-0.59962	-0.64505	-0.63506	-0.65527	-0.62493	-0.6948	-0.62559	-0.59993	-0.70245	-0.5461	-0.67166	-0.62625
[truncated: 7,631 more rows]

## Sheet: 7.5 uM
0.00375	-1.43565	-1.47035	-1.42376	-1.50117	-1.47009	-1.39096	-1.44164	-1.45417	-1.37575	-1.46167	-1.41763	-1.45088	-1.43951	-1.39978	-1.38901	-1.47551	-1.45531	-1.38274
[truncated: 7,999 more rows]

[truncated: 3 more sheets: 10 uM, 12.5 uM, 16 uM]
