# Supplementary material for: Evolutionary fine-tuning of residual helix structure in disordered proteins manifests in complex structure and lifetime
Source: Commun Biol. 2023 Jan 18;6:63. doi: 10.1038/s42003-023-04445-6 (PMC9849366; doi:10.1038/s42003-023-04445-6)
Supplement: Supplementary file 3 — Supplementary Data 1 [file 42003_2023_4445_MOESM3_ESM.zip › Supplementary Data 1/DREB2A WT/Dissociation/koff WT 500 mM NaCl.xlsx]

## Sheet: 3 uM
0.0075	7.85142	7.86929	7.85355	7.91621	7.84782	7.98338	7.87433	7.90777	7.83087	7.90767	7.85439	7.86559	7.90814	7.91441	7.83588	7.80484	7.85198
0.015	7.86895	7.87246	7.85882	7.90802	7.84714	7.96654	7.8846	7.90106	7.84523	7.90229	7.85257	7.8768	7.89775	7.92703	7.82604	7.84387	7.86437
0.0225	7.86276	7.87236	7.86189	7.91219	7.83883	7.96759	7.88296	7.89811	7.84912	7.90334	7.84699	7.86626	7.90516	7.93832	7.83774	7.85154	7.86009
0.03	7.86635	7.88235	7.85918	7.91438	7.84516	7.97466	7.88079	7.91546	7.85787	7.89151	7.85647	7.87586	7.90598	7.91988	7.83148	7.83789	7.875
0.0375	7.84798	7.87874	7.88482	7.89815	7.87782	7.9615	7.88744	7.90519	7.85387	7.88837	7.85682	7.86903	7.90622	7.93075	7.83606	7.83457	7.86401
0.045	7.83327	7.88444	7.90379	7.88406	7.88805	7.9407	7.8891	7.88714	7.86452	7.87473	7.86088	7.88109	7.89713	7.92512	7.84885	7.83395	7.86971
0.0525	7.84421	7.89386	7.92246	7.89102	7.91016	7.93058	7.89241	7.89452	7.87098	7.86412	7.8531	7.87948	7.89772	7.92448	7.85204	7.84281	7.86087
0.06	7.84195	7.88615	7.92238	7.89247	7.9158	7.922	7.89006	7.89373	7.88202	7.86307	7.85697	7.87754	7.88817	7.92452	7.8579	7.84032	7.87322
0.0675	7.84851	7.89242	7.91243	7.8868	7.93122	7.90669	7.88675	7.89308	7.88177	7.87102	7.85764	7.8878	7.8958	7.93843	7.86634	7.84086	7.86865
0.075	7.8412	7.89828	7.92265	7.89773	7.93104	7.92124	7.89299	7.893	7.88644	7.88413	7.85446	7.89734	7.88595	7.93815	7.86554	7.84632	7.87826
0.0825	7.85233	7.89329	7.92042	7.88025	7.92686	7.92733	7.89395	7.89342	7.88963	7.86606	7.87058	7.89707	7.88725	7.93914	7.87067	7.8444	7.86546
0.09	7.84978	7.89329	7.91368	7.88643	7.9306	7.92681	7.9054	7.88677	7.89045	7.89183	7.85868	7.88592	7.89325	7.94279	7.8647	7.85019	7.87829
0.0975	7.85472	7.89624	7.92531	7.8995	7.93153	7.91697	7.89635	7.90928	7.90507	7.87773	7.85983	7.89946	7.89339	7.93145	7.87897	7.85735	7.88605
0.105	7.85157	7.90698	7.93251	7.89228	7.93758	7.92041	7.89215	7.90213	7.91091	7.88353	7.86613	7.9017	7.90423	7.94014	7.87403	7.85678	7.87893
0.1125	7.856	7.91363	7.92426	7.90172	7.93791	7.9298	7.89791	7.89471	7.90437	7.88806	7.88304	7.89591	7.90466	7.94377	7.8803	7.86502	7.88076
0.12	7.86256	7.90876	7.93242	7.90695	7.94662	7.93194	7.90825	7.90815	7.89984	7.8918	7.87325	7.89902	7.90069	7.93935	7.87791	7.85847	7.87577
0.1275	7.86615	7.90846	7.94255	7.91276	7.94394	7.92742	7.90832	7.92009	7.91144	7.90297	7.87413	7.90854	7.90533	7.95221	7.87803	7.85584	7.87511
0.135	7.87245	7.91666	7.93782	7.90689	7.94947	7.93795	7.90852	7.90668	7.90491	7.89049	7.87889	7.90058	7.92001	7.95997	7.88669	7.87014	7.88236
0.1425	7.87257	7.91101	7.93986	7.91209	7.9499	7.93638	7.91292	7.92219	7.92311	7.90387	7.88222	7.90241	7.91582	7.94273	7.89921	7.86691	7.88915
0.15	7.86737	7.91355	7.93775	7.90704	7.94255	7.94314	7.92035	7.90971	7.91506	7.8937	7.88158	7.90456	7.92176	7.95928	7.89451	7.87368	7.89962
0.1575	7.87829	7.92158	7.94675	7.9118	7.95381	7.94533	7.9164	7.92935	7.92659	7.90303	7.88118	7.91111	7.91981	7.95103	7.89938	7.87359	7.89329
0.165	7.87746	7.9312	7.94338	7.91842	7.95792	7.93829	7.92429	7.91378	7.92131	7.92436	7.88883	7.90924	7.91841	7.95641	7.89727	7.8635	7.89657
0.1725	7.87277	7.9266	7.93836	7.92069	7.96193	7.93832	7.9304	7.92215	7.92776	7.90229	7.88214	7.91633	7.91191	7.95857	7.88715	7.88156	7.90344
0.18	7.88352	7.92011	7.94539	7.91522	7.96875	7.94193	7.92568	7.93068	7.92679	7.90702	7.89326	7.91425	7.93266	7.97519	7.89376	7.88359	7.90717
0.1875	7.87891	7.9288	7.95457	7.93074	7.96928	7.95364	7.91729	7.91996	7.91852	7.90432	7.89427	7.92459	7.9284	7.96381	7.90301	7.88342	7.90187
0.195	7.88566	7.92958	7.95429	7.93357	7.9585	7.95537	7.93325	7.92559	7.93006	7.90891	7.89681	7.91824	7.92746	7.96633	7.9054	7.89835	7.90677
0.2025	7.88693	7.92924	7.96148	7.93101	7.97059	7.95302	7.92611	7.92807	7.94062	7.92036	7.89656	7.92555	7.93507	7.97517	7.90447	7.88033	7.91224
0.21	7.88809	7.9414	7.95928	7.9211	7.96148	7.95799	7.93463	7.95256	7.9264	7.91784	7.90181	7.92268	7.94043	7.96472	7.92189	7.8863	7.90716
0.2175	7.88155	7.9411	7.94881	7.93015	7.96698	7.96644	7.93894	7.93852	7.93972	7.91819	7.89598	7.92623	7.92693	7.97529	7.91574	7.89098	7.90317
0.225	7.89644	7.94979	7.96135	7.93507	7.96749	7.95782	7.93547	7.929	7.94466	7.91594	7.90066	7.92833	7.93875	7.96957	7.91346	7.89293	7.91866
0.2325	7.87769	7.9368	7.96643	7.93599	7.97478	7.96332	7.92935	7.92719	7.94664	7.9204	7.90303	7.9313	7.93498	7.97136	7.91235	7.88809	7.90889
0.24	7.89389	7.9337	7.96924	7.94511	7.9831	7.96818	7.93376	7.94334	7.95584	7.93442	7.90303	7.93823	7.92928	7.97476	7.91867	7.89051	7.91927
0.2475	7.90228	7.95368	7.95462	7.94391	7.97577	7.96602	7.95454	7.93322	7.94583	7.93524	7.90789	7.93813	7.93928	7.97865	7.91147	7.89733	7.91424
0.255	7.89848	7.94428	7.97937	7.94206	7.97459	7.97292	7.9396	7.94947	7.9519	7.93982	7.91559	7.94331	7.94663	7.98493	7.92024	7.89739	7.92231
0.2625	7.90551	7.95347	7.98341	7.94772	7.97745	7.96478	7.95068	7.94586	7.94716	7.93318	7.91737	7.94039	7.95327	7.9859	7.9106	7.90129	7.92489
0.27	7.90275	7.95297	7.97296	7.93509	7.98339	7.97587	7.94812	7.9461	7.95487	7.92889	7.91206	7.95063	7.9451	7.99024	7.91079	7.90879	7.91631
0.2775	7.91356	7.9569	7.97783	7.95291	7.98412	7.96983	7.94326	7.95274	7.94594	7.93313	7.91423	7.95019	7.94271	7.99121	7.92178	7.91062	7.92832
0.285	7.91365	7.94811	7.98074	7.95866	7.98132	7.97857	7.95058	7.952	7.95556	7.93446	7.90053	7.95615	7.95105	7.98672	7.93239	7.91236	7.92833
0.2925	7.91992	7.96452	7.96899	7.95189	7.98563	7.97093	7.9498	7.956	7.95144	7.93575	7.91298	7.95299	7.96035	7.98928	7.91946	7.91292	7.93319
0.3	7.9091	7.96609	7.98251	7.96033	7.98876	7.98095	7.961	7.95239	7.96087	7.94147	7.92825	7.95092	7.97034	7.98064	7.93992	7.91892	7.93328
0.3075	7.91668	7.95459	7.97996	7.95143	7.99263	7.97805	7.95543	7.96535	7.96535	7.93691	7.92782	7.96046	7.94761	7.99356	7.94236	7.9113	7.92627
0.315	7.92514	7.96735	7.9856	7.96034	7.99373	7.98962	7.95077	7.95673	7.96289	7.94573	7.93219	7.96004	7.97657	7.99835	7.94104	7.91649	7.93601
0.3225	7.91135	7.96321	7.98915	7.9607	8.00578	7.99516	7.96159	7.96454	7.97226	7.94809	7.92508	7.95723	7.95495	7.99816	7.94964	7.92692	7.9325
0.33	7.9066	7.95853	7.99028	7.96793	7.9953	7.98937	7.96659	7.95993	7.97366	7.95896	7.92289	7.95981	7.96755	8.00974	7.93057	7.9134	7.93213
0.3375	7.90901	7.96561	7.99873	7.95851	8.00525	7.98716	7.96025	7.96675	7.97247	7.94679	7.94035	7.96889	7.96788	7.99925	7.93189	7.92842	7.94583
0.345	7.92634	7.96333	7.98739	7.96908	7.99693	7.9937	7.96445	7.96877	7.96776	7.95643	7.92844	7.96167	7.95521	8.00339	7.94925	7.92008	7.94373
0.3525	7.9279	7.96214	7.99431	7.96072	7.99369	7.99996	7.96419	7.96284	7.97323	7.96011	7.93738	7.95533	7.96821	8.01576	7.94216	7.91723	7.94901
0.36	7.92322	7.97344	7.98106	7.9745	8.0055	7.99254	7.9705	7.96992	7.97877	7.96609	7.94229	7.9582	7.96331	8.0041	7.94349	7.92968	7.94744
0.3675	7.93315	7.97176	7.98535	7.96924	8.00082	7.99206	7.96682	7.9791	7.95929	7.96239	7.93517	7.97169	7.97628	8.00455	7.94381	7.9202	7.94655
0.375	7.93006	7.9698	7.99847	7.9689	8.01029	8.00251	7.97154	7.97872	7.96961	7.9575	7.93781	7.97406	7.95934	8.00418	7.95146	7.93443	7.95501
0.3825	7.92603	7.98209	8.00375	7.98106	8.004	8.00826	7.96862	7.979	7.97416	7.957	7.94708	7.96833	7.97011	8.02051	7.95896	7.92817	7.95691
0.39	7.92679	7.97362	7.98957	7.96822	8.00723	7.99966	7.97169	7.97016	7.98065	7.95983	7.93724	7.96736	7.97141	8.01251	7.94592	7.93299	7.94609
0.3975	7.92582	7.97217	8.01145	7.97077	8.01011	8.00472	7.99	7.97519	7.97759	7.95052	7.94185	7.96656	7.98134	8.01505	7.95839	7.93116	7.94824
0.405	7.92903	7.98306	8.00445	7.97539	8.01115	8.00232	7.97908	7.99096	7.98439	7.96239	7.95111	7.97721	7.97292	8.01547	7.94785	7.93612	7.95737
0.4125	7.9321	7.9878	8.00131	7.97369	8.01897	8.00073	7.98095	7.97816	7.98293	7.98067	7.94961	7.98235	7.98245	8.01864	7.95623	7.93499	7.96393
0.42	7.94516	7.98654	8.00261	7.97775	8.02341	8.01692	7.97835	7.99215	7.98028	7.96914	7.95646	7.99722	7.98818	8.02389	7.95904	7.94461	7.9559
0.4275	7.93553	7.98695	8.008	7.98767	8.01564	8.01365	7.9955	7.97951	7.99832	7.96428	7.94536	7.97893	7.98995	8.01227	7.94849	7.93908	7.94635
0.435	7.94454	7.98105	8.01783	7.97587	8.02028	8.01058	7.98214	7.97858	7.98903	7.97421	7.94672	7.98275	7.98047	8.02026	7.95309	7.94999	7.9594
0.4425	7.93238	7.99057	8.00915	7.97769	8.01705	8.00945	7.97586	7.99155	7.9861	7.96884	7.95535	7.97657	7.99441	8.0204	7.97174	7.9514	7.96564
0.45	7.94402	7.98519	8.01637	7.98424	8.02491	8.00873	7.98694	7.99625	7.98896	7.97851	7.94924	7.98371	7.98962	8.01534	7.97331	7.95575	7.96435
0.4575	7.95795	7.98987	8.01186	7.98674	8.01392	8.01114	8.00278	7.99968	7.99851	7.9703	7.9596	7.98246	7.99169	8.03794	7.9636	7.94522	7.96131
0.465	7.9438	7.98953	8.02258	7.98773	8.03718	8.02582	7.99013	7.99308	7.99934	7.98092	7.9606	7.99003	7.99827	8.02755	7.97026	7.94641	7.96219
0.4725	7.95132	7.99038	8.00027	7.99252	8.02589	8.01454	7.99337	7.99653	7.98788	7.97726	7.95804	7.98678	7.99067	8.02313	7.96234	7.94802	7.96748
0.48	7.94766	8.00376	8.00536	7.99681	8.03183	8.02442	7.99555	8.00298	8.00464	7.98135	7.95531	7.98898	7.99682	8.02836	7.96739	7.94975	7.97023
0.4875	7.95437	7.9942	8.02507	7.99521	8.03082	8.01926	7.9946	7.98731	8.00005	7.97729	7.96057	7.99574	7.99911	8.03187	7.96531	7.95475	7.97204
0.495	7.96109	7.99587	8.02404	7.99018	8.02073	8.03083	8.0078	7.98531	7.99734	7.98771	7.97378	7.99622	8.001	8.03386	7.97332	7.9552	7.96881
0.5025	7.95652	7.9951	8.03236	8.00348	8.03417	8.02966	7.99584	8.00494	7.99886	7.99351	7.96064	7.98965	8.00144	8.03147	7.9762	7.95693	7.9721
0.51	7.94351	8.00549	8.02513	8.00094	8.02633	8.02378	8.00033	8.00508	7.99225	7.99427	7.96996	7.99802	7.99931	8.03844	7.9776	7.96571	7.97934
0.5175	7.95421	7.99982	8.02312	8.00941	8.03427	8.02688	8.00172	8.01175	8.00575	7.97764	7.95708	7.99158	7.99367	8.04294	7.97527	7.9518	7.97742
0.525	7.96092	7.99525	8.03285	7.99518	8.03835	8.02541	8.00375	7.99482	7.99961	7.98682	7.97815	8.00373	7.99977	8.03301	7.97386	7.95033	7.98725
0.5325	7.96361	7.9943	8.01799	8.00345	8.04692	8.03613	7.98968	8.00512	8.0079	7.99353	7.9785	7.99845	7.99776	8.03502	7.98316	7.96297	7.99244
0.54	7.94957	8.012	8.03841	8.00532	8.05129	8.02254	7.99745	8.01341	8.01447	7.98505	7.9779	7.99306	7.99649	8.03841	7.97112	7.96322	7.98185
0.5475	7.96809	8.00085	8.03219	8.00093	8.04844	8.01234	8.00057	8.0099	8.01105	7.98886	7.96724	8.00308	8.00419	8.04442	7.97204	7.96472	7.97658
0.555	7.96387	8.01184	8.03521	8.00333	8.05009	8.02971	8.01119	8.0201	8.00794	7.98725	7.9703	8.00421	8.00602	8.04138	7.98538	7.95583	7.98009
0.5625	7.95942	8.02081	8.04391	8.0189	8.0433	8.03018	8.01403	8.01427	8.00637	8.00852	7.98189	8.00794	8.01845	8.03454	7.99505	7.97714	7.98369
0.57	7.96461	8.00474	8.03772	8.01071	8.04831	8.03424	8.00172	8.00089	8.01407	7.9934	7.98076	8.00481	8.01096	8.04848	7.98456	7.9686	7.98245
0.5775	7.96688	8.02233	8.01924	8.01382	8.05132	8.03707	8.00702	7.99992	8.01336	7.99197	7.97063	8.0098	7.99816	8.05618	7.98523	7.96656	7.99836
0.585	7.97138	8.02513	8.03689	8.01745	8.03222	8.03521	8.01114	8.01093	8.01472	7.99614	7.97418	7.99874	8.01764	8.05195	7.98956	7.9657	7.99192
0.5925	7.97439	8.01548	8.04361	8.01239	8.05118	8.03992	8.02117	8.01136	8.02048	8.00712	7.97905	8.00924	8.00688	8.05137	7.98546	7.97012	7.9919
0.6	7.96572	8.01381	8.0479	8.01211	8.04335	8.04684	8.02085	8.02066	8.02628	7.99942	7.98636	8.0152	8.00825	8.05391	7.98316	7.96679	7.99312
0.6075	7.96702	8.02206	8.03772	8.01068	8.04382	8.02728	8.01001	8.02584	8.02295	8.005	7.99333	8.0315	8.01899	8.05232	7.99704	7.97859	7.9905
0.615	7.96045	8.02404	8.03464	8.01476	8.05316	8.03194	8.01411	8.01752	8.02239	8.00271	7.9756	8.00614	8.01577	8.05732	7.99759	7.97735	7.99216
0.6225	7.96501	8.02507	8.04146	8.01692	8.05593	8.04997	8.01708	8.01994	8.01632	8.0077	7.99436	8.01147	8.01486	8.06229	7.99474	7.96603	7.99359
0.63	7.97109	8.02118	8.04913	8.02468	8.05201	8.04481	8.01415	8.01625	8.01977	7.99795	7.97176	8.01602	8.0255	8.05754	7.99822	7.98113	8.00619
0.6375	7.96478	8.01528	8.04627	8.01252	8.04969	8.04172	8.02457	8.01661	8.02176	7.99508	7.98572	8.01959	8.02112	8.06225	7.99119	7.97399	7.98986
0.645	7.97706	8.0237	8.04646	8.01575	8.05152	8.04746	8.00966	8.01507	8.01333	8.00585	7.97888	8.02524	8.02702	8.05975	8.00231	7.97294	7.99737
0.6525	7.96659	8.01965	8.05541	8.01843	8.04641	8.04182	8.02089	8.01868	8.02585	8.00764	7.97856	8.01839	8.02307	8.06071	8.00126	7.98099	7.99242
0.66	7.98217	8.02065	8.05344	8.02971	8.05844	8.04943	8.02847	8.02853	8.02854	8.0044	7.9875	8.01	8.02502	8.05923	7.99531	7.9784	8.00299
0.6675	7.9778	8.03119	8.04805	8.03204	8.0637	8.05347	8.02304	8.02585	8.02606	8.00728	8.00229	8.01417	8.01418	8.06215	7.99968	7.97886	8.00162
0.675	7.987	8.01975	8.04447	8.01523	8.06026	8.05679	8.01834	8.02157	8.01792	8.01411	7.9841	8.01782	8.02711	8.0645	7.99319	7.98003	7.99863
0.6825	7.98513	8.02943	8.05352	8.03954	8.04959	8.05294	8.02127	8.01607	8.0329	8.01075	7.997	8.03089	8.03647	8.06091	8.00772	7.99316	8.00479
0.69	7.97936	8.02775	8.05648	8.02657	8.05945	8.05565	8.02161	8.02954	8.02756	8.00784	7.98547	8.01787	8.03707	8.06689	8.01192	7.98961	8.01988
0.6975	7.99189	8.01127	8.06087	8.023	8.0664	8.04868	8.02582	8.03771	8.03669	8.01791	7.9945	8.02391	8.03313	8.05824	7.99871	7.99269	8.00104
0.705	7.9787	8.03332	8.0547	8.02572	8.06291	8.05157	8.02206	8.02898	8.03211	8.01439	7.9985	8.01924	8.02759	8.07279	8.00029	7.99524	8.00664
0.7125	7.9854	8.03213	8.05708	8.02737	8.06814	8.05528	8.02935	8.03347	8.03002	8.01463	7.99331	8.0312	8.02993	8.07021	8.00698	7.98395	8.00149
0.72	7.97833	8.03799	8.05352	8.02338	8.06974	8.05244	8.02909	8.0415	8.03569	8.0167	8.00394	8.02606	8.03067	8.07696	8.00241	7.99423	8.01919
0.7275	7.98672	8.03104	8.05639	8.03061	8.05867	8.048	8.0336	8.03159	8.0512	8.02099	8.00036	8.02703	8.03922	8.0669	8.00728	7.99141	8.01408
0.735	7.98508	8.03676	8.05745	8.03747	8.07943	8.06252	8.03626	8.02556	8.03703	8.01295	7.99366	8.03672	8.0448	8.06826	8.01167	7.98558	8.01003
0.7425	7.9829	8.03321	8.0679	8.03448	8.07272	8.07092	8.03486	8.02963	8.04212	8.02568	7.99742	8.04206	8.04031	8.07168	8.0134	7.99813	8.00901
0.75	7.98998	8.03442	8.05531	8.04047	8.07767	8.06437	8.03836	8.04466	8.03835	8.02643	7.99791	8.03727	8.03647	8.07932	8.01687	7.9998	8.0172
0.7575	7.99668	8.03618	8.0658	8.04498	8.07009	8.05384	8.02755	8.02943	8.04206	8.0188	7.99515	8.02628	8.03732	8.08033	8.01465	7.99062	8.01118
0.765	7.99399	8.03122	8.06346	8.02435	8.06628	8.05553	8.04223	8.03713	8.03774	8.02362	8.00618	8.04275	8.03664	8.07036	8.00483	7.98599	8.01704
0.7725	7.98899	8.04371	8.06171	8.04118	8.06984	8.06781	8.04167	8.04312	8.04799	8.01822	8.00427	8.0364	8.04199	8.06636	8.01206	7.99158	8.01912
0.78	8.00538	8.03863	8.05491	8.04504	8.07009	8.0737	8.04139	8.03875	8.03696	8.02322	8.00678	8.03936	8.04238	8.07346	8.01714	7.98537	8.01203
0.7875	7.98401	8.04484	8.06883	8.04407	8.07966	8.06199	8.04076	8.04122	8.0491	8.02599	7.99905	8.04044	8.04132	8.0763	8.00777	7.98827	8.02012
0.795	7.98369	8.05159	8.06877	8.03884	8.08469	8.06258	8.04391	8.0395	8.04243	8.03415	8.00951	8.04797	8.03984	8.08092	8.0094	7.99828	8.01097
0.8025	8.00327	8.0434	8.07423	8.03023	8.0682	8.0652	8.04531	8.04257	8.03906	8.02858	8.00406	8.04258	8.03866	8.08051	8.01566	8.01242	8.01941
0.81	7.99191	8.03896	8.05684	8.02973	8.06681	8.07474	8.04645	8.04383	8.05092	8.03268	8.00108	8.04456	8.04427	8.07878	8.01388	7.99866	8.01778
0.8175	7.99795	8.03807	8.06872	8.04925	8.08078	8.0719	8.05245	8.04176	8.04454	8.02351	8.01206	8.04541	8.04984	8.07108	8.01682	7.99534	8.02452
0.825	7.99486	8.05011	8.06482	8.0399	8.07303	8.0718	8.04774	8.04783	8.05091	8.02409	8.01195	8.04462	8.04348	8.08957	8.01931	8.00327	8.02166
0.8325	8.00085	8.04491	8.07308	8.04652	8.078	8.06659	8.04921	8.04109	8.05025	8.0351	8.01534	8.04092	8.04622	8.08583	8.02552	8.00458	8.01887
0.84	8.00054	8.04621	8.06682	8.04877	8.08141	8.06849	8.04501	8.05226	8.03777	8.0343	8.00517	8.04446	8.05196	8.0891	8.01958	8.00248	8.02758
0.8475	8.00516	8.05474	8.07092	8.04609	8.0789	8.06791	8.05359	8.05241	8.05146	8.02723	8.00929	8.04007	8.04513	8.08636	8.01459	8.01213	8.0244
0.855	8.00249	8.04903	8.06773	8.04982	8.08877	8.07393	8.0546	8.05194	8.04951	8.0497	8.00846	8.0487	8.05051	8.08676	8.01774	8.00078	8.00872
0.8625	7.99871	8.05373	8.08021	8.05407	8.07578	8.07004	8.0398	8.05171	8.04925	8.02614	8.01588	8.05695	8.0419	8.09233	8.02703	8.01583	8.02701
0.87	7.9961	8.05304	8.09295	8.05356	8.0779	8.07001	8.05282	8.05132	8.052	8.04168	8.01505	8.05157	8.05823	8.0931	8.01275	8.00376	8.02153
0.8775	7.99613	8.04926	8.06937	8.05403	8.07737	8.07894	8.05551	8.0526	8.05255	8.03289	8.0255	8.04428	8.04128	8.09587	8.03576	8.00312	8.03064
0.885	8.00519	8.04857	8.07275	8.05372	8.07849	8.07565	8.05076	8.06362	8.04707	8.04355	8.01647	8.05283	8.05067	8.0951	8.02632	8.0035	8.02443
0.8925	7.99353	8.04315	8.06739	8.05796	8.0816	8.07826	8.05206	8.04542	8.04783	8.03079	8.02082	8.05032	8.04112	8.09744	8.04067	8.00736	8.02792
0.9	8.00499	8.06444	8.07966	8.05813	8.08407	8.07728	8.05078	8.05596	8.05322	8.04788	8.02037	8.04269	8.05368	8.087	8.02524	8.01021	8.04067
0.9075	7.99865	8.04879	8.07603	8.0553	8.08554	8.07338	8.05237	8.05306	8.04658	8.05009	8.01508	8.04307	8.04476	8.08173	8.03185	8.00347	8.01963
0.915	8.01371	8.05881	8.0813	8.05217	8.08661	8.08208	8.05382	8.05616	8.04778	8.03788	8.02415	8.05508	8.04421	8.08583	8.03385	8.01156	8.03155
0.9225	8.01111	8.05462	8.08774	8.06606	8.08795	8.07765	8.05412	8.05919	8.05501	8.04305	8.02987	8.05506	8.06352	8.09799	8.02891	8.00187	8.04268
0.93	7.99703	8.05549	8.07788	8.04764	8.09384	8.07313	8.04302	8.05769	8.06247	8.04894	8.00976	8.04795	8.05365	8.09634	8.03993	8.01191	8.03002
0.9375	7.99477	8.05667	8.08323	8.04894	8.0996	8.07957	8.05169	8.0472	8.05688	8.03604	8.02938	8.05531	8.05121	8.09252	8.04115	8.01162	8.03299
0.945	8.0163	8.06011	8.08774	8.06345	8.08804	8.07007	8.0629	8.06185	8.064	8.04519	8.02385	8.05235	8.05717	8.09682	8.02504	8.01325	8.03161
0.9525	8.0007	8.06141	8.0954	8.06259	8.08477	8.07185	8.05739	8.06334	8.05815	8.05181	8.01866	8.06208	8.06044	8.09406	8.03243	8.00421	8.02602
0.96	8.01247	8.05577	8.08833	8.04955	8.09241	8.08943	8.05997	8.05595	8.06614	8.03765	8.03114	8.06034	8.07066	8.08856	8.03531	8.01572	8.03229
0.9675	7.99929	8.06355	8.08265	8.05841	8.09019	8.08919	8.05696	8.06403	8.06388	8.04274	8.02497	8.06515	8.06675	8.10112	8.03187	8.01548	8.03166
0.975	8.00953	8.0578	8.08165	8.05251	8.08798	8.08467	8.06006	8.05712	8.06841	8.04184	8.02761	8.05159	8.05643	8.10585	8.03242	8.0153	8.04213
0.9825	8.01583	8.06026	8.08218	8.05862	8.09975	8.08864	8.0561	8.06094	8.06421	8.05344	8.02558	8.06262	8.0603	8.0954	8.03113	8.02651	8.039
0.99	8.01915	8.05977	8.08859	8.05261	8.09687	8.08743	8.04874	8.06491	8.06333	8.04309	8.02122	8.06653	8.06115	8.09727	8.04032	8.01567	8.03635
0.9975	8.00675	8.05672	8.08605	8.05441	8.10014	8.08328	8.06719	8.06171	8.06098	8.04701	8.02292	8.05292	8.06242	8.09456	8.03459	8.02644	8.03291
1.005	8.01346	8.06027	8.0781	8.05934	8.10029	8.09137	8.05846	8.06224	8.07008	8.04641	8.02539	8.06204	8.05751	8.09614	8.04163	8.02313	8.0303
1.0125	8.01842	8.06263	8.09363	8.06581	8.0974	8.07764	8.05994	8.0549	8.06503	8.04544	8.02566	8.0655	8.06684	8.10846	8.04546	8.02841	8.04932
1.02	8.01783	8.06001	8.09168	8.07026	8.09604	8.07799	8.0733	8.06872	8.06864	8.0372	8.02633	8.06589	8.05427	8.10519	8.02505	8.01878	8.03099
1.0275	8.0157	8.06357	8.085	8.07211	8.09916	8.0791	8.07159	8.05913	8.06326	8.04443	8.03391	8.06997	8.06664	8.097	8.05404	8.0163	8.03382
1.035	8.0245	8.06274	8.0906	8.06203	8.09797	8.08945	8.06287	8.05482	8.0751	8.05017	8.02852	8.065	8.06188	8.10416	8.04136	8.01839	8.04425
1.0425	8.01085	8.07095	8.09009	8.06364	8.10234	8.09817	8.07175	8.06965	8.07019	8.07026	8.03475	8.06348	8.07595	8.09527	8.04689	8.02928	8.04401
1.05	8.02201	8.0597	8.08977	8.06906	8.10012	8.08779	8.068	8.07375	8.07025	8.04784	8.02959	8.06294	8.07709	8.10271	8.02596	8.03153	8.03764
1.0575	8.02471	8.06071	8.10154	8.06197	8.10565	8.09525	8.07506	8.06997	8.06412	8.05754	8.03858	8.06656	8.06706	8.09998	8.04019	8.01613	8.04136
1.065	8.01561	8.0729	8.08968	8.06506	8.10377	8.0954	8.06175	8.06406	8.06755	8.05746	8.04151	8.05901	8.06263	8.094	8.03684	8.01962	8.04649
1.0725	8.01942	8.07543	8.0975	8.06991	8.10679	8.09225	8.06969	8.06308	8.06434	8.05916	8.03801	8.06992	8.0658	8.10694	8.03611	8.03163	8.04633
1.08	8.01691	8.06788	8.09141	8.06299	8.09748	8.08824	8.07694	8.07207	8.06991	8.05687	8.04543	8.06353	8.06753	8.11513	8.04137	8.01956	8.04237
1.0875	8.01981	8.07084	8.10428	8.06662	8.10155	8.09881	8.07288	8.07289	8.07081	8.05632	8.03449	8.06874	8.06789	8.11148	8.04752	8.03098	8.04395
1.095	8.01306	8.0654	8.10173	8.07348	8.09387	8.09932	8.07597	8.07374	8.07744	8.05931	8.02753	8.07133	8.07896	8.11244	8.03864	8.02766	8.04481
1.1025	8.02187	8.07949	8.09466	8.0647	8.09848	8.10155	8.06449	8.07146	8.07268	8.06454	8.03939	8.06946	8.06763	8.11184	8.04233	8.02687	8.04638
1.11	8.01204	8.07217	8.10023	8.07711	8.10686	8.1023	8.06461	8.06978	8.07472	8.04903	8.03712	8.07536	8.0775	8.10842	8.05512	8.02665	8.0481
1.1175	8.02919	8.06967	8.09206	8.06879	8.10396	8.09283	8.07022	8.07161	8.08043	8.06743	8.03895	8.06755	8.06374	8.11651	8.04567	8.03713	8.05638
1.125	8.02485	8.07676	8.08751	8.07594	8.09736	8.08847	8.07366	8.07754	8.07457	8.05707	8.04172	8.06984	8.07004	8.11428	8.04444	8.03375	8.04468
1.1325	8.03139	8.06438	8.10041	8.07734	8.10424	8.08707	8.07409	8.06779	8.08148	8.05607	8.03761	8.07066	8.07336	8.11115	8.0466	8.03868	8.05388
1.14	8.01161	8.07054	8.10131	8.07865	8.1098	8.09425	8.08052	8.07042	8.08682	8.05697	8.04157	8.06991	8.07524	8.11012	8.04598	8.02915	8.04729
1.1475	8.03012	8.07363	8.09176	8.07512	8.10068	8.10312	8.0751	8.07973	8.07736	8.07097	8.03728	8.06636	8.07042	8.11895	8.04236	8.03703	8.0451
1.155	8.01581	8.0711	8.08289	8.07224	8.1061	8.09574	8.06514	8.07554	8.07605	8.0463	8.04287	8.07062	8.08158	8.09779	8.04614	8.02818	8.04966
1.1625	8.02887	8.0804	8.09027	8.05972	8.11721	8.1065	8.08587	8.06656	8.06727	8.06262	8.03956	8.07831	8.07103	8.11002	8.03871	8.03323	8.05117
1.17	8.03169	8.07781	8.10127	8.073	8.11239	8.09516	8.07437	8.07149	8.07764	8.0609	8.04185	8.06099	8.07559	8.12273	8.05726	8.03081	8.04638
1.1775	8.03234	8.07542	8.10677	8.06494	8.11199	8.10341	8.077	8.07164	8.08025	8.06791	8.04112	8.07389	8.0684	8.11351	8.04689	8.03179	8.04395
1.185	8.02615	8.07635	8.1077	8.07855	8.10567	8.10375	8.0806	8.07477	8.07811	8.06629	8.04559	8.07822	8.07143	8.11366	8.05507	8.02635	8.05133
1.1925	8.02736	8.07003	8.10746	8.07039	8.12106	8.10422	8.07221	8.08804	8.08048	8.06288	8.03824	8.08186	8.07257	8.11226	8.05918	8.02942	8.05004
1.2	8.03879	8.08553	8.09779	8.07703	8.11197	8.10411	8.07131	8.08103	8.0841	8.06112	8.04214	8.0809	8.07274	8.11984	8.04792	8.02885	8.0487
1.2075	8.02818	8.0874	8.10141	8.08207	8.1177	8.09794	8.06803	8.08693	8.0813	8.05304	8.04463	8.07966	8.08354	8.1138	8.04983	8.0464	8.05597
1.215	8.03053	8.07588	8.10401	8.08025	8.11169	8.1027	8.07408	8.07949	8.07265	8.05897	8.04145	8.07711	8.07685	8.10892	8.0533	8.02844	8.0482
1.2225	8.0287	8.08589	8.09913	8.06843	8.10562	8.10268	8.07158	8.07803	8.09093	8.06597	8.0429	8.08325	8.07919	8.11069	8.03923	8.02822	8.06266
1.23	8.03147	8.07489	8.09494	8.07497	8.11456	8.09989	8.0752	8.08024	8.08099	8.0646	8.04582	8.07874	8.07841	8.11658	8.056	8.04114	8.05304
1.2375	8.02906	8.08438	8.12175	8.06964	8.1113	8.10714	8.07673	8.08372	8.08756	8.07017	8.04375	8.06661	8.08695	8.1166	8.06114	8.03811	8.05932
1.245	8.03395	8.07754	8.10924	8.08371	8.11883	8.0963	8.08352	8.07875	8.06997	8.06508	8.05253	8.071	8.07859	8.11544	8.05236	8.04066	8.0562
1.2525	8.03691	8.08032	8.10263	8.08207	8.11768	8.10532	8.08736	8.08403	8.078	8.06297	8.04623	8.07914	8.07864	8.11688	8.06008	8.03862	8.05943
1.26	8.04296	8.09252	8.11553	8.08549	8.11168	8.1076	8.07866	8.08409	8.08788	8.06834	8.05149	8.07098	8.07907	8.11903	8.05982	8.04876	8.04963
1.2675	8.0268	8.0732	8.10202	8.07796	8.11346	8.10579	8.08736	8.07946	8.09013	8.06133	8.04207	8.07553	8.09304	8.11928	8.05872	8.04039	8.0642
1.275	8.03521	8.07534	8.10724	8.08946	8.12483	8.1029	8.08195	8.09516	8.07906	8.05525	8.0488	8.08646	8.08174	8.11818	8.0483	8.0408	8.05476
1.2825	8.03276	8.08416	8.11283	8.07022	8.11453	8.09209	8.07851	8.08206	8.09003	8.06595	8.04528	8.07442	8.08779	8.12355	8.05758	8.03871	8.05108
1.29	8.03252	8.07483	8.10379	8.08468	8.10912	8.1032	8.07997	8.09157	8.09301	8.07256	8.04477	8.08063	8.0678	8.12081	8.04898	8.04071	8.0689
1.2975	8.0292	8.08077	8.10883	8.08786	8.11612	8.10643	8.08686	8.07975	8.07769	8.05784	8.05265	8.07518	8.07896	8.12034	8.04545	8.03824	8.05604
1.305	8.0389	8.09132	8.11112	8.07847	8.10669	8.10388	8.08568	8.08329	8.07734	8.06977	8.03507	8.07029	8.07767	8.12344	8.05634	8.03895	8.05273
1.3125	8.03768	8.09299	8.10456	8.07912	8.10814	8.09748	8.07685	8.08569	8.08124	8.06487	8.04902	8.08211	8.09195	8.11823	8.06222	8.05197	8.07475
1.32	8.02915	8.07996	8.10589	8.077	8.10855	8.10093	8.07979	8.07894	8.08695	8.07469	8.0443	8.08096	8.07626	8.12162	8.0686	8.04779	8.05287
1.3275	8.04258	8.08339	8.11653	8.08781	8.12052	8.10145	8.09409	8.07566	8.08234	8.06077	8.05124	8.08626	8.084	8.12579	8.05541	8.04319	8.05767
1.335	8.04584	8.08542	8.11297	8.0851	8.12949	8.10444	8.08855	8.08692	8.08759	8.07423	8.04683	8.08249	8.09246	8.12098	8.05657	8.04904	8.05645
1.3425	8.02707	8.09319	8.1094	8.07856	8.10929	8.10938	8.08511	8.08512	8.08398	8.07149	8.04583	8.08127	8.07771	8.11958	8.06091	8.03732	8.06381
1.35	8.04399	8.08255	8.11372	8.09587	8.1167	8.11515	8.07545	8.0773	8.07902	8.06197	8.05103	8.08336	8.08115	8.11844	8.06418	8.04795	8.06029
1.3575	8.04664	8.08941	8.09407	8.08576	8.12165	8.10677	8.0805	8.08697	8.08574	8.08072	8.0564	8.07687	8.08503	8.12085	8.06108	8.04145	8.0586
1.365	8.03428	8.0895	8.12333	8.08107	8.11678	8.10926	8.09297	8.08361	8.08588	8.07721	8.04454	8.08378	8.07895	8.13034	8.0573	8.05374	8.07176
1.3725	8.0394	8.08722	8.10375	8.08451	8.12488	8.10631	8.08831	8.0913	8.10259	8.06649	8.04836	8.08682	8.08528	8.12938	8.05934	8.04238	8.05744
1.38	8.03347	8.10059	8.11702	8.07436	8.12427	8.12162	8.08432	8.08373	8.09048	8.07211	8.0576	8.08705	8.08717	8.12993	8.06991	8.04345	8.05742
1.3875	8.04038	8.07672	8.11307	8.07886	8.12894	8.12287	8.0819	8.08669	8.08088	8.07016	8.05161	8.07344	8.08546	8.12779	8.06483	8.03776	8.0689
1.395	8.05029	8.08656	8.11808	8.06934	8.11947	8.11644	8.0902	8.09145	8.0819	8.06491	8.04469	8.08618	8.09441	8.12986	8.04692	8.02408	8.06876
1.4025	8.04286	8.08747	8.10561	8.0836	8.12385	8.1154	8.08757	8.07885	8.07662	8.07294	8.05454	8.08367	8.08613	8.11847	8.04449	8.05084	8.0546
1.41	8.03864	8.08435	8.11954	8.08881	8.12183	8.11736	8.08535	8.08978	8.08865	8.06974	8.05395	8.09076	8.08583	8.12328	8.05536	8.04798	8.06125
1.4175	8.0443	8.09127	8.11217	8.08385	8.11676	8.11176	8.09145	8.08475	8.09486	8.07371	8.05143	8.07179	8.09829	8.12993	8.05855	8.0472	8.06585
1.425	8.03067	8.08849	8.11251	8.09572	8.12733	8.11405	8.0926	8.09101	8.0932	8.07124	8.05542	8.08681	8.09101	8.12321	8.05511	8.04743	8.06427
1.4325	8.03612	8.09166	8.11748	8.09798	8.13092	8.11062	8.09095	8.08937	8.10077	8.07785	8.05428	8.0881	8.08717	8.12745	8.06923	8.04518	8.08088
1.44	8.03147	8.08991	8.12001	8.09149	8.12129	8.1137	8.09322	8.08872	8.09289	8.07939	8.05825	8.08122	8.08254	8.12742	8.06352	8.03402	8.06475
1.4475	8.04836	8.08058	8.11932	8.09116	8.12058	8.11559	8.08768	8.09682	8.09863	8.0704	8.05188	8.09042	8.07997	8.11976	8.06828	8.04813	8.0626
1.455	8.03641	8.09848	8.11524	8.08591	8.11526	8.11983	8.09034	8.09068	8.09414	8.07945	8.05478	8.0883	8.09107	8.12073	8.06768	8.04366	8.07279
1.4625	8.04427	8.0937	8.11375	8.08761	8.12255	8.11569	8.08907	8.07768	8.09636	8.07986	8.06808	8.09257	8.08133	8.126	8.0707	8.04405	8.05736
1.47	8.04325	8.08433	8.11041	8.09688	8.13873	8.1104	8.0837	8.08867	8.09166	8.08286	8.06384	8.09357	8.10261	8.12797	8.07816	8.04291	8.06757
1.4775	8.03792	8.09756	8.11404	8.09439	8.12064	8.11535	8.09933	8.08303	8.09791	8.06876	8.05547	8.07701	8.09199	8.12769	8.07054	8.06105	8.07187
1.485	8.04056	8.0903	8.11772	8.09458	8.11876	8.11895	8.08303	8.09358	8.09842	8.07819	8.05516	8.08903	8.096	8.13368	8.06783	8.04763	8.06824
1.4925	8.04864	8.086	8.12649	8.09623	8.12813	8.11134	8.08706	8.08524	8.09809	8.06144	8.04811	8.08153	8.09276	8.13566	8.07331	8.05455	8.07413
1.5	8.04675	8.09678	8.11399	8.08798	8.1337	8.11493	8.09516	8.09443	8.09744	8.06508	8.06683	8.0906	8.10919	8.1286	8.0731	8.04365	8.07105
1.5075	8.03778	8.09558	8.119	8.10058	8.12474	8.11842	8.0845	8.10205	8.10083	8.07389	8.06092	8.08735	8.08846	8.1298	8.06787	8.04686	8.06198
1.515	8.0483	8.09169	8.11853	8.09677	8.12148	8.1091	8.09663	8.09012	8.09529	8.08329	8.06309	8.09935	8.08984	8.12597	8.06261	8.05249	8.0733
1.5225	8.04758	8.09739	8.10856	8.09355	8.13131	8.11577	8.09327	8.09243	8.09387	8.08035	8.05718	8.08161	8.09403	8.14246	8.07824	8.05334	8.07678
1.53	8.03928	8.09827	8.11936	8.09133	8.12701	8.12139	8.09518	8.08663	8.10676	8.07411	8.0586	8.09354	8.09684	8.14074	8.07027	8.04645	8.07202
1.5375	8.04827	8.09135	8.12921	8.09119	8.11516	8.11941	8.09639	8.08822	8.09033	8.07632	8.06305	8.09062	8.0936	8.13493	8.07106	8.04975	8.06136
1.545	8.04597	8.09007	8.12012	8.08865	8.12914	8.13109	8.09018	8.08744	8.09635	8.07892	8.06026	8.08996	8.09641	8.13338	8.06912	8.04404	8.07054
1.5525	8.05001	8.09982	8.11334	8.08872	8.11085	8.11183	8.09963	8.09548	8.10089	8.08484	8.06201	8.08928	8.09438	8.13091	8.06215	8.0477	8.0616
1.56	8.04795	8.08892	8.11385	8.09755	8.13675	8.11029	8.10037	8.09543	8.1014	8.07718	8.05764	8.09449	8.09705	8.1364	8.06404	8.05001	8.07213
1.5675	8.04482	8.09667	8.12527	8.08933	8.13285	8.11279	8.0951	8.10198	8.09253	8.07745	8.06641	8.09241	8.09104	8.14357	8.06834	8.04719	8.0688
1.575	8.03694	8.09742	8.11982	8.09628	8.13969	8.11351	8.09847	8.09696	8.11067	8.06613	8.06286	8.08559	8.09366	8.13296	8.07406	8.05338	8.0613
1.5825	8.04096	8.11072	8.12301	8.09616	8.13149	8.12769	8.09221	8.09239	8.10043	8.07731	8.06326	8.09635	8.08118	8.13237	8.06897	8.04778	8.06698
1.59	8.04174	8.10335	8.12013	8.09845	8.12865	8.11923	8.0931	8.09789	8.10186	8.08183	8.0671	8.10176	8.09749	8.1344	8.06339	8.05042	8.07048
1.5975	8.05531	8.09425	8.1208	8.0987	8.13151	8.12623	8.09089	8.09986	8.10069	8.08543	8.06384	8.0916	8.08958	8.12514	8.06016	8.0452	8.06846
1.605	8.05222	8.09837	8.11955	8.10653	8.12755	8.12763	8.10208	8.10319	8.0993	8.06976	8.05735	8.09986	8.09792	8.14283	8.05872	8.0594	8.06492
1.6125	8.04583	8.10132	8.13047	8.09764	8.13309	8.11729	8.09493	8.10048	8.10514	8.08395	8.06627	8.09404	8.10236	8.13617	8.06421	8.05282	8.07684
1.62	8.05473	8.10229	8.12675	8.09752	8.12685	8.11061	8.09772	8.09604	8.101	8.0783	8.05978	8.10125	8.0971	8.14123	8.06974	8.03942	8.07541
1.6275	8.04981	8.0948	8.1178	8.09816	8.12343	8.12542	8.10194	8.11478	8.10134	8.07383	8.05972	8.09069	8.09729	8.13048	8.06697	8.042	8.06484
1.635	8.04982	8.10189	8.11985	8.09749	8.13646	8.12328	8.09272	8.1012	8.11793	8.09727	8.05845	8.08909	8.09694	8.13812	8.06749	8.06005	8.07322
1.6425	8.05808	8.09474	8.12602	8.09373	8.12618	8.11684	8.10455	8.09878	8.10007	8.09484	8.0635	8.09809	8.09225	8.13192	8.07516	8.06557	8.06718
1.65	8.05615	8.0918	8.12243	8.09852	8.12657	8.11535	8.10091	8.10284	8.10459	8.09148	8.05218	8.09473	8.10146	8.1251	8.06761	8.06034	8.07247
1.6575	8.0534	8.09742	8.12147	8.10757	8.13748	8.12954	8.10064	8.09637	8.10268	8.08791	8.06466	8.08977	8.10246	8.13932	8.07192	8.06338	8.06761
1.665	8.05509	8.10295	8.12252	8.09004	8.13392	8.12682	8.10619	8.10106	8.09672	8.0785	8.07311	8.09479	8.10294	8.1328	8.07588	8.05333	8.08352
1.6725	8.04893	8.09497	8.11979	8.09599	8.13311	8.12402	8.08846	8.08844	8.11374	8.09123	8.06925	8.10888	8.10938	8.13631	8.06838	8.06247	8.09401
1.68	8.05289	8.09542	8.12465	8.09246	8.13508	8.12012	8.09992	8.09351	8.09683	8.08457	8.06429	8.08816	8.09751	8.12949	8.08263	8.05655	8.07408
1.6875	8.05217	8.10346	8.12202	8.10239	8.13455	8.11767	8.09637	8.09246	8.09838	8.07951	8.06055	8.0947	8.09141	8.1378	8.07226	8.05915	8.07688
1.695	8.05642	8.10331	8.11772	8.10444	8.12673	8.13531	8.08637	8.1004	8.10461	8.08621	8.06926	8.09678	8.09722	8.13952	8.08098	8.05328	8.08605
1.7025	8.05716	8.10009	8.12741	8.08589	8.13001	8.12783	8.10057	8.10316	8.10299	8.09401	8.06967	8.0987	8.08959	8.14103	8.07166	8.05987	8.06643
1.71	8.05474	8.10038	8.12233	8.1005	8.12776	8.12903	8.10433	8.09442	8.10716	8.09006	8.06684	8.09885	8.09651	8.13968	8.06479	8.06367	8.0707
1.7175	8.06726	8.10662	8.1274	8.0974	8.13329	8.11978	8.09585	8.10167	8.10965	8.09058	8.06245	8.09702	8.09918	8.13246	8.07771	8.05704	8.07871
1.725	8.05248	8.09952	8.11622	8.10975	8.13496	8.13573	8.09244	8.09523	8.0955	8.0888	8.06449	8.10191	8.09815	8.1278	8.07219	8.05511	8.08078
1.7325	8.05955	8.10804	8.12451	8.10539	8.12774	8.13571	8.10319	8.10615	8.10915	8.08412	8.07176	8.10157	8.10582	8.1396	8.07498	8.05405	8.07947
1.74	8.05777	8.10437	8.12681	8.10368	8.12833	8.12863	8.10713	8.10049	8.11123	8.09008	8.05888	8.10036	8.10125	8.13974	8.07271	8.06376	8.08008
1.7475	8.04932	8.09506	8.13265	8.10648	8.14043	8.1233	8.10038	8.10873	8.10182	8.07569	8.06326	8.08696	8.09997	8.13826	8.06823	8.05975	8.07201
1.755	8.05746	8.10771	8.12087	8.10795	8.12916	8.13315	8.10919	8.11083	8.09946	8.06904	8.06419	8.09283	8.09746	8.12369	8.08217	8.05794	8.07599
1.7625	8.04673	8.09554	8.11716	8.09432	8.12945	8.12855	8.0978	8.08954	8.10468	8.0835	8.07115	8.09541	8.09154	8.14734	8.07615	8.06351	8.07675
1.77	8.05186	8.10318	8.11974	8.09435	8.13044	8.12741	8.10168	8.09883	8.10322	8.09181	8.06735	8.09301	8.10027	8.1409	8.0727	8.06557	8.08083
1.7775	8.0493	8.10143	8.12862	8.10676	8.13198	8.12481	8.09661	8.09601	8.10312	8.09769	8.06607	8.10133	8.10234	8.1447	8.07399	8.0616	8.08636
1.785	8.0536	8.10371	8.136	8.10926	8.14025	8.12643	8.10005	8.10865	8.1035	8.0904	8.06283	8.09828	8.09601	8.13981	8.08147	8.05707	8.07483
1.7925	8.06095	8.10007	8.12797	8.11206	8.14486	8.12089	8.10721	8.10712	8.10437	8.07856	8.06761	8.10219	8.10938	8.14117	8.07171	8.06231	8.0758
1.8	8.05901	8.11003	8.12807	8.08276	8.12288	8.12263	8.10517	8.09774	8.09959	8.08704	8.07217	8.09716	8.09633	8.13584	8.08113	8.05477	8.08352
1.8075	8.04953	8.10619	8.13267	8.10089	8.13792	8.13113	8.09985	8.10563	8.11399	8.08807	8.05864	8.10329	8.09758	8.13155	8.08551	8.06444	8.06717
1.815	8.0621	8.10474	8.12149	8.09583	8.13648	8.12981	8.09649	8.09754	8.11007	8.09663	8.07711	8.10388	8.10861	8.13371	8.07685	8.05823	8.07668
1.8225	8.06179	8.10736	8.11623	8.11143	8.13733	8.13252	8.099	8.10468	8.0972	8.09096	8.0677	8.09307	8.0985	8.14173	8.08496	8.05125	8.08074
1.83	8.06335	8.10783	8.12246	8.10267	8.14249	8.13293	8.10441	8.10316	8.10861	8.09217	8.06618	8.10143	8.10396	8.13814	8.08648	8.0633	8.08007
1.8375	8.05098	8.10205	8.12726	8.10916	8.13519	8.12347	8.10508	8.10221	8.10335	8.09831	8.07359	8.09941	8.10079	8.14418	8.07642	8.06351	8.07981
1.845	8.04337	8.10155	8.12185	8.10023	8.13576	8.12911	8.10979	8.1092	8.10959	8.09919	8.06127	8.10021	8.10853	8.13895	8.07578	8.05579	8.07454
1.8525	8.05516	8.10624	8.1293	8.09144	8.12922	8.11925	8.09996	8.09721	8.10829	8.09575	8.07541	8.09811	8.09793	8.14582	8.07177	8.057	8.08113
1.86	8.06178	8.10604	8.12501	8.09962	8.13443	8.12236	8.09976	8.09491	8.09815	8.0847	8.08002	8.09859	8.11757	8.14603	8.08047	8.07003	8.08099
1.8675	8.05634	8.10135	8.12778	8.11811	8.13729	8.1298	8.09936	8.12023	8.09806	8.08542	8.06328	8.11304	8.09249	8.1444	8.08534	8.06517	8.08229
1.875	8.05655	8.10433	8.12928	8.10995	8.14305	8.1347	8.10843	8.09463	8.11899	8.09673	8.06995	8.10039	8.09985	8.14347	8.07233	8.05941	8.07934
1.8825	8.06735	8.10834	8.12514	8.11222	8.14122	8.13048	8.10232	8.10818	8.10911	8.09275	8.07331	8.10447	8.10682	8.13678	8.0842	8.05509	8.07705
1.89	8.05341	8.10334	8.13313	8.10536	8.12679	8.13629	8.11064	8.10787	8.11527	8.09285	8.07294	8.09599	8.11044	8.14166	8.09102	8.05643	8.08779
1.8975	8.05898	8.10085	8.12672	8.10587	8.14184	8.11786	8.10089	8.10557	8.09479	8.07922	8.07154	8.10654	8.10554	8.14441	8.0871	8.05415	8.07943
1.905	8.07277	8.095	8.12533	8.10189	8.13384	8.12646	8.10765	8.09474	8.10558	8.09539	8.06908	8.10753	8.10131	8.13534	8.0884	8.06207	8.08007
1.9125	8.06769	8.10839	8.12633	8.10077	8.13572	8.11617	8.10661	8.1002	8.1065	8.08069	8.06468	8.09543	8.09304	8.14239	8.07561	8.0534	8.07352
1.92	8.06241	8.10455	8.12734	8.10034	8.13681	8.13172	8.11254	8.1166	8.10804	8.08622	8.07023	8.096	8.10279	8.1503	8.08385	8.05826	8.08481
1.9275	8.04829	8.1041	8.14542	8.11306	8.1415	8.12336	8.11611	8.11722	8.11003	8.09079	8.06942	8.08101	8.10539	8.14031	8.08391	8.06284	8.0762
1.935	8.05519	8.10829	8.13199	8.10743	8.14349	8.12416	8.10072	8.10587	8.10813	8.09884	8.07235	8.09901	8.11624	8.13669	8.07662	8.0724	8.08756
1.9425	8.05932	8.1191	8.13132	8.10752	8.1345	8.12341	8.09705	8.10851	8.09819	8.09302	8.07244	8.10445	8.11205	8.13651	8.07705	8.07331	8.08711
1.95	8.06066	8.11059	8.13799	8.09766	8.13622	8.14473	8.10457	8.10162	8.11467	8.09317	8.0727	8.09977	8.10762	8.14604	8.0773	8.0736	8.08628
1.9575	8.05614	8.10249	8.13399	8.11183	8.12287	8.12189	8.11732	8.09729	8.11234	8.1035	8.07822	8.10181	8.10067	8.1533	8.09053	8.0553	8.0794
1.965	8.06568	8.11993	8.134	8.10599	8.1372	8.12885	8.09896	8.10208	8.11185	8.08652	8.06866	8.10631	8.11725	8.14643	8.07892	8.05973	8.07787
1.9725	8.05305	8.11454	8.13044	8.10049	8.13876	8.12881	8.10695	8.10298	8.1128	8.09589	8.06774	8.11153	8.09633	8.13497	8.08229	8.05803	8.07563
1.98	8.06084	8.09532	8.13273	8.11286	8.13259	8.12315	8.09409	8.10355	8.1139	8.0881	8.08004	8.10504	8.09816	8.13966	8.08369	8.07119	8.07507
1.9875	8.06242	8.11277	8.11829	8.0898	8.13877	8.13195	8.1137	8.11609	8.10608	8.09367	8.08178	8.10379	8.10694	8.13461	8.09105	8.06844	8.07893
1.995	8.05812	8.09973	8.13896	8.10447	8.14242	8.13435	8.09936	8.10287	8.1053	8.09021	8.07942	8.10615	8.10931	8.13588	8.08078	8.06693	8.08338
2.0025	8.05611	8.11671	8.13342	8.10469	8.14006	8.13755	8.10587	8.11032	8.10606	8.09546	8.08315	8.09983	8.10622	8.14751	8.08141	8.06507	8.08665
2.01	8.06425	8.09723	8.12629	8.11184	8.13907	8.13007	8.10149	8.10888	8.11391	8.10161	8.07846	8.09761	8.10298	8.14771	8.07568	8.06122	8.08264
2.0175	8.05694	8.1059	8.12273	8.10573	8.13032	8.13439	8.10713	8.10323	8.11449	8.09422	8.07791	8.11635	8.10427	8.1461	8.08021	8.07245	8.08576
2.025	8.05856	8.10443	8.13483	8.10803	8.14959	8.13407	8.11329	8.11911	8.11193	8.10072	8.06343	8.10625	8.10265	8.13941	8.07386	8.06358	8.08397
2.0325	8.06952	8.11183	8.1302	8.11378	8.13601	8.12815	8.11382	8.10408	8.11241	8.0934	8.06926	8.10549	8.1049	8.14712	8.0812	8.06989	8.07891
2.04	8.05789	8.10956	8.12937	8.10967	8.15056	8.13108	8.10907	8.11142	8.10953	8.09629	8.08074	8.09598	8.11665	8.14203	8.08401	8.06146	8.07947
2.0475	8.05827	8.11007	8.12925	8.10296	8.13439	8.12277	8.10333	8.10848	8.11829	8.08703	8.07691	8.09361	8.11645	8.1396	8.086	8.06182	8.0781
2.055	8.06047	8.10795	8.12969	8.10961	8.13349	8.12486	8.10488	8.10627	8.1102	8.09264	8.07856	8.10882	8.10887	8.14444	8.08026	8.06475	8.0797
2.0625	8.06498	8.11096	8.13679	8.11612	8.13481	8.14435	8.10397	8.10257	8.09957	8.08497	8.07057	8.09951	8.10834	8.14368	8.07771	8.06231	8.08368
2.07	8.0528	8.11084	8.12881	8.11893	8.1401	8.13769	8.10336	8.11096	8.11618	8.08914	8.08661	8.10958	8.10591	8.1409	8.08278	8.06305	8.08268
2.0775	8.06012	8.10572	8.12672	8.10399	8.13305	8.13368	8.09996	8.108	8.11632	8.09565	8.08735	8.10354	8.10456	8.15056	8.07489	8.06051	8.0772
2.085	8.0636	8.09963	8.12118	8.10728	8.14627	8.12884	8.1075	8.1073	8.10749	8.08846	8.07832	8.09872	8.11387	8.14983	8.08407	8.06932	8.08466
2.0925	8.06212	8.12168	8.12334	8.10522	8.14194	8.12886	8.09997	8.11819	8.11661	8.09266	8.07618	8.09871	8.1025	8.1476	8.07537	8.05709	8.08898
2.1	8.06252	8.11911	8.13582	8.10747	8.14429	8.13671	8.1137	8.10342	8.10915	8.09225	8.06316	8.10151	8.10338	8.14284	8.08914	8.07405	8.07299
2.1075	8.06647	8.10873	8.13138	8.10308	8.14972	8.13262	8.10446	8.11483	8.10824	8.08886	8.07068	8.10752	8.10204	8.14685	8.08513	8.07037	8.08328
2.115	8.0619	8.11057	8.13429	8.10677	8.15484	8.13984	8.10728	8.09803	8.10413	8.09596	8.07068	8.09185	8.10671	8.14895	8.08045	8.05313	8.07069
2.1225	8.07814	8.10146	8.13362	8.11451	8.1357	8.12564	8.11453	8.11493	8.11183	8.08724	8.07393	8.10634	8.09803	8.14025	8.08999	8.06982	8.09955
2.13	8.06124	8.11412	8.13994	8.1104	8.15181	8.13061	8.10665	8.10813	8.10765	8.10328	8.07389	8.11613	8.11286	8.15691	8.07997	8.06955	8.08803
2.1375	8.06053	8.11491	8.12758	8.10218	8.13802	8.1301	8.10312	8.10434	8.11374	8.10795	8.0742	8.10629	8.11087	8.13971	8.07718	8.07206	8.08957
2.145	8.04555	8.10853	8.1273	8.11404	8.13874	8.13653	8.11285	8.0993	8.1187	8.09139	8.07708	8.0972	8.11064	8.14153	8.08522	8.06315	8.08909
2.1525	8.0644	8.11701	8.13746	8.1054	8.1509	8.13985	8.10616	8.11668	8.1066	8.10357	8.08872	8.11525	8.10372	8.14582	8.0871	8.0645	8.08271
2.16	8.06336	8.10098	8.12754	8.11081	8.1448	8.13822	8.11248	8.11491	8.11333	8.09491	8.07423	8.10684	8.10669	8.13891	8.08083	8.06289	8.08283
2.1675	8.06138	8.10854	8.1345	8.09799	8.14561	8.14169	8.10446	8.11814	8.10752	8.09545	8.08441	8.10887	8.11822	8.13478	8.08169	8.0699	8.08921
2.175	8.06175	8.11275	8.11545	8.11158	8.1445	8.14317	8.10266	8.11568	8.1102	8.10116	8.07599	8.10724	8.11528	8.15376	8.10402	8.06559	8.08352
2.1825	8.06257	8.10648	8.13666	8.1256	8.14471	8.1346	8.1116	8.12171	8.11796	8.08166	8.07535	8.10171	8.11402	8.13585	8.08684	8.0632	8.08008
2.19	8.06793	8.11473	8.13771	8.09821	8.144	8.12809	8.11094	8.09876	8.11564	8.08952	8.0748	8.11099	8.11049	8.14634	8.0964	8.07821	8.08792
2.1975	8.06569	8.10025	8.13113	8.10697	8.14184	8.13431	8.10556	8.11697	8.11041	8.09647	8.08141	8.1089	8.11478	8.15385	8.08596	8.07043	8.09161
2.205	8.06053	8.10343	8.12885	8.11164	8.13742	8.1448	8.10925	8.12055	8.11156	8.10014	8.06681	8.11023	8.11776	8.14916	8.08826	8.06539	8.08576
2.2125	8.05689	8.10535	8.1342	8.10304	8.13684	8.13649	8.10889	8.10879	8.1148	8.0935	8.06412	8.10883	8.1142	8.15613	8.08665	8.07676	8.08441
2.22	8.07217	8.11553	8.12814	8.10871	8.15	8.14464	8.11392	8.10438	8.10695	8.09075	8.072	8.10148	8.10452	8.13896	8.08637	8.07602	8.09723
2.2275	8.07447	8.11914	8.1408	8.10199	8.14077	8.12989	8.10561	8.11338	8.11735	8.09582	8.06897	8.10961	8.11889	8.14841	8.09178	8.05865	8.07795
2.235	8.06091	8.10481	8.13509	8.11033	8.14031	8.13637	8.10531	8.11132	8.11802	8.10083	8.084	8.10556	8.10601	8.15377	8.06753	8.07975	8.08235
2.2425	8.07643	8.11067	8.13781	8.11375	8.13683	8.13575	8.10569	8.10912	8.11547	8.10105	8.08042	8.10168	8.08434	8.1533	8.08745	8.06761	8.08689
2.25	8.06936	8.10583	8.14297	8.11144	8.13792	8.12514	8.1065	8.10569	8.12328	8.10587	8.07798	8.1039	8.11332	8.15576	8.08413	8.06909	8.08085
2.2575	8.06993	8.11312	8.13553	8.11103	8.14554	8.13991	8.10509	8.11763	8.11378	8.10429	8.06718	8.1138	8.10568	8.15418	8.09104	8.07127	8.08284
2.265	8.06613	8.11048	8.13972	8.10737	8.1477	8.14579	8.11797	8.1117	8.1096	8.09485	8.07468	8.1105	8.11152	8.1485	8.08493	8.06079	8.07928
2.2725	8.06825	8.11313	8.13082	8.10489	8.15322	8.13035	8.11511	8.10873	8.12147	8.09473	8.08385	8.11478	8.12244	8.15205	8.09057	8.07562	8.0829
2.28	8.06347	8.11719	8.12877	8.11063	8.15338	8.14079	8.10016	8.1164	8.10796	8.10282	8.08446	8.10015	8.10974	8.14268	8.08764	8.07586	8.07563
2.2875	8.07295	8.11178	8.14257	8.10875	8.13836	8.12843	8.10794	8.10798	8.11902	8.09943	8.07082	8.10548	8.11358	8.14692	8.08696	8.06956	8.08526
2.295	8.0615	8.1126	8.13686	8.10246	8.14588	8.1395	8.11606	8.11315	8.11304	8.09687	8.07109	8.10915	8.11544	8.14803	8.07697	8.0668	8.07791
2.3025	8.06503	8.11252	8.14086	8.10655	8.14173	8.13088	8.11234	8.11442	8.11181	8.09817	8.0813	8.10958	8.11254	8.1612	8.08883	8.05855	8.09048
2.31	8.06417	8.11338	8.13507	8.11176	8.1378	8.13699	8.11457	8.11075	8.11335	8.0956	8.08476	8.10362	8.1203	8.15287	8.09444	8.07394	8.08003
2.3175	8.06695	8.10854	8.13905	8.11378	8.14141	8.13406	8.10982	8.1186	8.10758	8.09664	8.08231	8.10838	8.11784	8.14522	8.07709	8.06118	8.07903
2.325	8.06423	8.1065	8.13178	8.11286	8.15214	8.13725	8.12151	8.10703	8.10391	8.08954	8.08282	8.1003	8.12013	8.14807	8.08892	8.07257	8.09121
2.3325	8.07143	8.10493	8.14294	8.10682	8.14166	8.13209	8.11349	8.12177	8.12166	8.10388	8.07534	8.11939	8.11518	8.15191	8.08638	8.07284	8.08372
2.34	8.06733	8.11555	8.14352	8.10513	8.1466	8.13901	8.10373	8.12067	8.11382	8.09625	8.08333	8.10922	8.11537	8.14582	8.07954	8.06482	8.08443
2.3475	8.07841	8.10297	8.14248	8.12596	8.14595	8.13574	8.1112	8.1153	8.11001	8.09553	8.07966	8.1067	8.10431	8.15469	8.08404	8.06745	8.08639
2.355	8.06523	8.12246	8.13574	8.11641	8.14056	8.13847	8.10194	8.11166	8.11492	8.09917	8.08715	8.10531	8.12142	8.15168	8.08766	8.0595	8.10029
2.3625	8.06409	8.11674	8.1298	8.11168	8.13433	8.13708	8.11488	8.10519	8.11483	8.1012	8.06888	8.11064	8.11388	8.15118	8.08461	8.07278	8.08039
2.37	8.06644	8.1214	8.13634	8.10814	8.14849	8.13345	8.10839	8.11766	8.12354	8.08554	8.0788	8.11648	8.10982	8.14547	8.0904	8.069	8.09029
2.3775	8.06839	8.11102	8.13588	8.10643	8.14317	8.13322	8.12085	8.11382	8.10443	8.09047	8.07025	8.11172	8.12625	8.14412	8.07923	8.06022	8.09117
2.385	8.06094	8.10638	8.13397	8.11249	8.15707	8.13969	8.11477	8.11035	8.12324	8.09368	8.07703	8.11941	8.11234	8.15493	8.10031	8.06144	8.08899
2.3925	8.06913	8.11842	8.13765	8.10915	8.15898	8.13656	8.1094	8.11648	8.12191	8.09583	8.07512	8.10557	8.11173	8.14391	8.08633	8.0771	8.08785
2.4	8.06763	8.12024	8.13604	8.11433	8.15131	8.13634	8.11462	8.11586	8.11908	8.09897	8.08273	8.11295	8.11435	8.13531	8.08716	8.06769	8.10216
2.4075	8.06721	8.11751	8.1383	8.10738	8.14568	8.13551	8.11631	8.10933	8.11871	8.10112	8.07566	8.10864	8.1055	8.15498	8.08285	8.06148	8.09127
2.415	8.07341	8.10126	8.12209	8.11468	8.14094	8.1398	8.10847	8.10832	8.12821	8.10271	8.06784	8.11273	8.10476	8.14632	8.08894	8.06321	8.0853
2.4225	8.07054	8.10979	8.1315	8.11664	8.16162	8.13602	8.11559	8.10505	8.11686	8.09253	8.086	8.11371	8.1139	8.14496	8.08755	8.06845	8.08699
2.43	8.0759	8.11044	8.14015	8.11851	8.15095	8.12881	8.11049	8.11477	8.11544	8.09614	8.0775	8.11393	8.11211	8.15229	8.09064	8.07255	8.09613
2.4375	8.06484	8.1158	8.12427	8.10838	8.14076	8.14051	8.12045	8.11632	8.11076	8.10198	8.07168	8.12224	8.11454	8.14935	8.09065	8.07023	8.07957
2.445	8.07295	8.11594	8.13062	8.11338	8.13975	8.13397	8.11415	8.11391	8.11971	8.09867	8.08129	8.1117	8.11737	8.14065	8.08366	8.07876	8.09631
2.4525	8.06507	8.11305	8.14879	8.106	8.14681	8.14157	8.12738	8.12197	8.11324	8.10013	8.06757	8.11812	8.11562	8.14096	8.08744	8.06874	8.08461
2.46	8.06832	8.10926	8.13822	8.10907	8.15088	8.13912	8.10905	8.11676	8.12796	8.09591	8.07602	8.12559	8.11243	8.14994	8.09325	8.07299	8.08009
2.4675	8.06814	8.11212	8.14126	8.10745	8.14536	8.14159	8.10618	8.11246	8.11554	8.10181	8.08304	8.112	8.11867	8.14986	8.10006	8.06723	8.08759
2.475	8.07467	8.12022	8.14414	8.1127	8.14475	8.13832	8.10541	8.12224	8.11308	8.10377	8.07751	8.10756	8.1086	8.15143	8.09647	8.07245	8.09066
2.4825	8.05789	8.11533	8.14329	8.10383	8.14218	8.14337	8.11783	8.11485	8.11906	8.10349	8.07189	8.10753	8.11797	8.14197	8.09288	8.07317	8.08364
2.49	8.06989	8.12106	8.12411	8.10577	8.14756	8.1459	8.0997	8.10603	8.11692	8.09869	8.0766	8.10917	8.11723	8.16051	8.08179	8.06977	8.10149
2.4975	8.07689	8.1173	8.14163	8.11715	8.14304	8.14709	8.11031	8.11199	8.12215	8.10556	8.08025	8.11551	8.11127	8.15628	8.0883	8.07171	8.08515
2.505	8.06065	8.11045	8.14372	8.12456	8.15276	8.13172	8.12231	8.12352	8.1084	8.10923	8.0805	8.10779	8.1119	8.15284	8.08398	8.07086	8.0816
2.5125	8.07917	8.11539	8.14346	8.11255	8.13533	8.14076	8.11956	8.11404	8.12694	8.09457	8.08537	8.10647	8.11201	8.14541	8.09984	8.077	8.08629
2.52	8.07067	8.1124	8.13881	8.10751	8.13706	8.13941	8.12054	8.11073	8.12172	8.09939	8.08975	8.11556	8.10108	8.14763	8.09336	8.07609	8.08026
2.5275	8.06736	8.12126	8.13495	8.11219	8.13819	8.13145	8.11248	8.10923	8.11265	8.09884	8.08422	8.10419	8.10754	8.14634	8.08607	8.06507	8.08536
2.535	8.06824	8.12251	8.12225	8.11094	8.1406	8.13403	8.11154	8.11664	8.11327	8.09889	8.05977	8.11116	8.11216	8.15763	8.09299	8.08235	8.08743
2.5425	8.06666	8.10746	8.13787	8.11617	8.14847	8.14775	8.11401	8.11013	8.11806	8.09197	8.0843	8.11249	8.10724	8.15335	8.08379	8.06717	8.09564
2.55	8.06438	8.11937	8.13423	8.10791	8.1403	8.13469	8.10962	8.11344	8.11874	8.09938	8.08753	8.11614	8.11267	8.14493	8.08088	8.06911	8.08613
2.5575	8.07797	8.11038	8.14073	8.11258	8.14482	8.13984	8.11474	8.10703	8.11565	8.09823	8.0689	8.10741	8.10992	8.14429	8.09966	8.071	8.08898
2.565	8.06811	8.10416	8.13119	8.12102	8.13888	8.1422	8.10709	8.11591	8.11015	8.10643	8.07903	8.11603	8.10987	8.15372	8.09361	8.07715	8.08943
2.5725	8.07314	8.125	8.13591	8.11089	8.14206	8.13228	8.11442	8.12213	8.11243	8.10517	8.07971	8.10219	8.11917	8.15664	8.08306	8.06676	8.08248
2.58	8.07509	8.11356	8.13952	8.11234	8.14137	8.14279	8.11756	8.10671	8.11536	8.09604	8.08915	8.1121	8.10903	8.15321	8.10029	8.08099	8.08741
2.5875	8.07031	8.11982	8.14375	8.11608	8.14362	8.14329	8.12325	8.12184	8.11314	8.1079	8.07867	8.1044	8.11511	8.159	8.08871	8.06887	8.09237
2.595	8.06423	8.1097	8.13333	8.10188	8.14926	8.13048	8.11706	8.10974	8.12512	8.09726	8.0809	8.09401	8.127	8.14628	8.07982	8.07622	8.08936
2.6025	8.06726	8.12017	8.1367	8.11945	8.14298	8.14596	8.11704	8.12325	8.12274	8.10382	8.07299	8.11162	8.10313	8.15098	8.09486	8.06987	8.0862
2.61	8.0652	8.11179	8.14484	8.11412	8.14559	8.13319	8.11593	8.11006	8.11469	8.09138	8.06796	8.11919	8.1086	8.15819	8.09856	8.07128	8.08769
2.6175	8.05923	8.11843	8.14929	8.11084	8.15337	8.14908	8.10207	8.11903	8.11266	8.09794	8.08625	8.11945	8.1161	8.14955	8.09482	8.07667	8.09485
2.625	8.0676	8.11269	8.13944	8.11413	8.1348	8.13809	8.12256	8.12128	8.11814	8.10764	8.08375	8.12091	8.11398	8.15627	8.10047	8.0741	8.08735
2.6325	8.07434	8.10389	8.14204	8.11618	8.14774	8.13483	8.10895	8.1162	8.11629	8.09959	8.08249	8.10556	8.11404	8.15088	8.08827	8.07562	8.07746
2.64	8.07556	8.11419	8.146	8.11726	8.1327	8.13746	8.12299	8.11768	8.11574	8.10495	8.08397	8.10231	8.11264	8.15136	8.09656	8.08456	8.09433
2.6475	8.06266	8.10592	8.12572	8.11641	8.15789	8.12784	8.11444	8.11341	8.1186	8.0996	8.0752	8.10957	8.10871	8.15629	8.0898	8.07968	8.09286
2.655	8.06274	8.11504	8.14281	8.1116	8.14058	8.13406	8.1155	8.1165	8.11837	8.10497	8.08849	8.11122	8.12166	8.15895	8.09093	8.07636	8.0922
2.6625	8.07246	8.11996	8.14508	8.11192	8.14726	8.13593	8.11242	8.1138	8.11357	8.0935	8.07942	8.11061	8.11231	8.15092	8.09015	8.06526	8.08061
2.67	8.07488	8.10761	8.14744	8.11249	8.15097	8.14413	8.11436	8.10514	8.12257	8.10828	8.08047	8.11788	8.12057	8.157	8.08662	8.07168	8.08574
2.6775	8.07586	8.11256	8.12536	8.11505	8.14045	8.14049	8.11242	8.11596	8.11149	8.0978	8.08622	8.10747	8.12215	8.1358	8.09406	8.0698	8.08788
2.685	8.07414	8.11345	8.13485	8.11102	8.13833	8.13984	8.12938	8.10852	8.1138	8.09832	8.0801	8.1068	8.10996	8.14856	8.09251	8.06545	8.09313
2.6925	8.06014	8.11812	8.13359	8.12274	8.1488	8.14352	8.11102	8.11478	8.11445	8.1006	8.08569	8.11508	8.12017	8.1471	8.09124	8.07852	8.08299
2.7	8.07401	8.12289	8.13527	8.11573	8.14533	8.1361	8.11868	8.11403	8.11733	8.09238	8.07782	8.10373	8.12482	8.1551	8.07838	8.07138	8.0911
2.7075	8.07306	8.11734	8.13376	8.11661	8.14751	8.14374	8.11802	8.12033	8.11284	8.09508	8.08498	8.11513	8.11556	8.15219	8.08763	8.07215	8.09822
2.715	8.06056	8.11768	8.13429	8.10941	8.14793	8.14963	8.10315	8.11644	8.10975	8.09795	8.08601	8.12814	8.10785	8.15886	8.08555	8.08209	8.08042
2.7225	8.0743	8.11478	8.13948	8.12123	8.15699	8.1432	8.09695	8.11259	8.12174	8.10802	8.07261	8.10833	8.10831	8.14594	8.08727	8.06097	8.08687
2.73	8.06908	8.11672	8.14258	8.12227	8.13942	8.14427	8.10829	8.11806	8.1108	8.09161	8.07825	8.11366	8.12113	8.16218	8.09443	8.07204	8.08495
2.7375	8.06871	8.11379	8.15198	8.10759	8.14518	8.1208	8.11829	8.12032	8.13053	8.0995	8.07976	8.1035	8.10981	8.14725	8.08092	8.07005	8.08837
2.745	8.0718	8.11931	8.13024	8.11541	8.14144	8.13705	8.11432	8.12278	8.12946	8.1035	8.07616	8.11819	8.11767	8.1521	8.09685	8.07	8.08475
2.7525	8.08038	8.11011	8.13798	8.10912	8.15211	8.14022	8.11326	8.12476	8.11122	8.10326	8.07238	8.10826	8.1167	8.15749	8.09731	8.07346	8.09999
2.76	8.07462	8.12462	8.13616	8.10955	8.14938	8.13875	8.10917	8.11983	8.12083	8.10672	8.08142	8.10226	8.11948	8.1534	8.09172	8.07774	8.08738
2.7675	8.06093	8.11875	8.14307	8.1218	8.15756	8.14666	8.11843	8.11508	8.12568	8.10715	8.0738	8.10731	8.10291	8.15284	8.08931	8.07803	8.08786
2.775	8.06641	8.11233	8.13824	8.10993	8.15141	8.1459	8.11565	8.12265	8.11337	8.09653	8.08106	8.11069	8.12166	8.1504	8.09984	8.06848	8.09311
2.7825	8.0662	8.11494	8.14243	8.11588	8.14209	8.13591	8.10775	8.12426	8.1152	8.10205	8.08322	8.11014	8.11166	8.14944	8.09014	8.07641	8.0927
2.79	8.05885	8.12189	8.13771	8.11317	8.14561	8.14394	8.10903	8.10756	8.11376	8.10475	8.08674	8.10258	8.11863	8.1466	8.09261	8.0714	8.09047
2.7975	8.07302	8.11381	8.13906	8.11507	8.14519	8.1371	8.11186	8.11487	8.12755	8.08841	8.0766	8.11037	8.12603	8.1572	8.09166	8.07417	8.08687
2.805	8.0698	8.10936	8.13491	8.11717	8.13763	8.14302	8.11525	8.1172	8.12327	8.10887	8.07634	8.10539	8.11758	8.14242	8.08354	8.07253	8.09858
2.8125	8.07446	8.12388	8.13635	8.12298	8.15024	8.13848	8.12873	8.1107	8.11674	8.09366	8.08484	8.1088	8.11217	8.16198	8.0922	8.06599	8.0964
2.82	8.07265	8.11212	8.14095	8.11154	8.14004	8.14868	8.10218	8.12757	8.12582	8.09163	8.08412	8.1163	8.12554	8.14669	8.08513	8.07438	8.09031
2.8275	8.06828	8.1061	8.13973	8.10462	8.14407	8.13846	8.11586	8.1203	8.12571	8.10385	8.09666	8.10904	8.12151	8.16424	8.0841	8.07243	8.08102
2.835	8.06953	8.12282	8.14011	8.11415	8.15181	8.14246	8.11802	8.11864	8.12459	8.09229	8.08284	8.11288	8.11639	8.15172	8.09929	8.06473	8.09146
2.8425	8.06302	8.12347	8.142	8.12031	8.15702	8.14505	8.12182	8.11577	8.11954	8.10649	8.08383	8.10852	8.10884	8.1552	8.09696	8.07701	8.09233
2.85	8.07873	8.12474	8.14171	8.11496	8.14579	8.1379	8.11885	8.12209	8.11659	8.10575	8.08408	8.11695	8.12028	8.15222	8.09573	8.08591	8.09417
2.8575	8.06573	8.12445	8.13683	8.11659	8.15022	8.13954	8.10902	8.11843	8.12098	8.10003	8.08382	8.1166	8.12435	8.16292	8.08836	8.06142	8.09374
2.865	8.06803	8.10861	8.14052	8.10931	8.14932	8.14495	8.11026	8.1243	8.11335	8.09534	8.08027	8.11175	8.10584	8.15367	8.09657	8.06416	8.0877
2.8725	8.08479	8.11966	8.15019	8.11134	8.15159	8.13889	8.11939	8.11228	8.12224	8.10766	8.09071	8.1169	8.13224	8.15016	8.09196	8.06876	8.08458
2.88	8.07207	8.11301	8.15211	8.11918	8.14661	8.1414	8.11925	8.11297	8.11884	8.10122	8.06965	8.10115	8.12136	8.15639	8.08895	8.07165	8.09184
2.8875	8.07641	8.11862	8.13836	8.11017	8.14499	8.13953	8.10916	8.12029	8.1115	8.10132	8.08059	8.13157	8.11618	8.15264	8.08545	8.06209	8.07781
2.895	8.06662	8.12101	8.1363	8.11625	8.14952	8.13805	8.11727	8.11696	8.12074	8.10631	8.08202	8.11004	8.1274	8.15882	8.09473	8.07953	8.08336
2.9025	8.0755	8.1248	8.14893	8.11317	8.15279	8.1444	8.10684	8.11348	8.1221	8.10112	8.08559	8.11002	8.11626	8.14723	8.0813	8.07877	8.09597
2.91	8.06445	8.11944	8.13874	8.1212	8.15489	8.1432	8.11571	8.11688	8.12527	8.10622	8.07643	8.1107	8.10955	8.14972	8.08687	8.07554	8.08983
2.9175	8.07331	8.11108	8.14764	8.11221	8.14827	8.13557	8.11026	8.12085	8.12234	8.10489	8.0806	8.11475	8.11661	8.15148	8.10231	8.07805	8.09184
2.925	8.06375	8.11825	8.14373	8.11273	8.14559	8.14194	8.11332	8.11767	8.1237	8.09956	8.07937	8.11273	8.1039	8.15528	8.08479	8.07468	8.09591
2.9325	8.05935	8.11454	8.13915	8.11036	8.14518	8.13373	8.11571	8.11673	8.11069	8.098	8.08302	8.10476	8.12547	8.15583	8.10018	8.06515	8.09488
2.94	8.05971	8.12531	8.12761	8.11073	8.15022	8.13264	8.1107	8.13078	8.1199	8.09156	8.07852	8.11071	8.11429	8.1541	8.09318	8.0708	8.08687
2.9475	8.06598	8.1194	8.13966	8.1181	8.15249	8.14075	8.11987	8.13239	8.12862	8.10181	8.08003	8.10958	8.11052	8.16744	8.07986	8.07538	8.08602
2.955	8.05927	8.12021	8.14392	8.11928	8.14916	8.13345	8.12044	8.10597	8.1266	8.10548	8.07848	8.11701	8.1185	8.14705	8.09159	8.0781	8.10087
2.9625	8.07481	8.11558	8.14165	8.11447	8.14497	8.14952	8.11314	8.10976	8.11207	8.10024	8.08115	8.10212	8.1243	8.15526	8.08004	8.06923	8.09953
2.97	8.0705	8.11783	8.14882	8.12059	8.14832	8.13315	8.11416	8.11901	8.12295	8.10751	8.07402	8.11724	8.11359	8.15716	8.098	8.07321	8.09773
2.9775	8.07485	8.12125	8.13712	8.11637	8.14265	8.13586	8.10953	8.11503	8.11004	8.10218	8.09139	8.11664	8.11185	8.16165	8.08013	8.06416	8.08632
2.985	8.06556	8.11876	8.14298	8.11014	8.14731	8.1428	8.12181	8.11911	8.12817	8.09787	8.07764	8.11082	8.12318	8.15378	8.08867	8.07727	8.09428
2.9925	8.07092	8.12822	8.14243	8.11112	8.1537	8.13936	8.11913	8.11643	8.11122	8.09709	8.07238	8.11201	8.11144	8.14478	8.09326	8.07448	8.09133
3	8.06378	8.10985	8.13128	8.10625	8.15043	8.1456	8.11459	8.11652	8.12333	8.09553	8.08072	8.11664	8.11781	8.15255	8.09584	8.07069	8.09264
3.0075	8.06042	8.11896	8.13865	8.12554	8.15732	8.14623	8.11299	8.11105	8.11615	8.10122	8.08358	8.10736	8.12012	8.15182	8.0925	8.07043	8.09597
3.015	8.07091	8.12492	8.14714	8.10708	8.14492	8.14213	8.10742	8.11994	8.12737	8.10286	8.08549	8.10908	8.1173	8.15159	8.09708	8.06437	8.09607
3.0225	8.07491	8.1269	8.14555	8.10444	8.14629	8.13655	8.12109	8.12243	8.11615	8.10051	8.08251	8.10827	8.11874	8.15107	8.09455	8.07952	8.09058
3.03	8.06569	8.11919	8.15076	8.12044	8.14337	8.13138	8.11719	8.12762	8.11916	8.10033	8.09065	8.11817	8.1153	8.1534	8.09058	8.07424	8.09976
3.0375	8.07989	8.11583	8.1391	8.11541	8.13822	8.14574	8.1204	8.11766	8.11473	8.10368	8.08334	8.11757	8.11798	8.15489	8.09783	8.07705	8.08859
3.045	8.07272	8.11279	8.14393	8.12608	8.14367	8.14647	8.11724	8.12221	8.11774	8.10079	8.08322	8.11313	8.10515	8.14719	8.09681	8.08247	8.09745
3.0525	8.07584	8.11914	8.13828	8.12489	8.14834	8.14597	8.1173	8.10706	8.11103	8.10372	8.0765	8.11389	8.11391	8.15429	8.09268	8.07426	8.09854
3.06	8.06118	8.12249	8.12951	8.10196	8.14658	8.14084	8.13152	8.12369	8.10844	8.09958	8.07911	8.11546	8.12284	8.15142	8.08135	8.07912	8.09197
3.0675	8.07563	8.11402	8.13467	8.12065	8.163	8.14008	8.11308	8.11506	8.12196	8.10112	8.08791	8.10654	8.10553	8.15694	8.09721	8.07253	8.08507
3.075	8.07446	8.11893	8.14515	8.11545	8.14401	8.14108	8.11338	8.11405	8.12119	8.1033	8.07796	8.1108	8.12388	8.15717	8.09384	8.08364	8.10474
3.0825	8.07939	8.11215	8.14541	8.10706	8.15049	8.12886	8.113	8.11872	8.12102	8.1055	8.08148	8.12288	8.11479	8.16408	8.08549	8.07193	8.08901
3.09	8.05736	8.11022	8.13926	8.10492	8.14341	8.14368	8.11689	8.11356	8.12793	8.09896	8.08489	8.12354	8.1173	8.15294	8.0812	8.08093	8.08335
3.0975	8.07124	8.11872	8.13878	8.11154	8.15116	8.14361	8.11746	8.13042	8.12516	8.11222	8.08784	8.11177	8.11582	8.14858	8.09274	8.07349	8.08919
3.105	8.06547	8.1134	8.14207	8.1139	8.15366	8.1353	8.11604	8.12009	8.11536	8.10202	8.08388	8.1137	8.11108	8.16558	8.08674	8.06962	8.09374
3.1125	8.0611	8.12139	8.13679	8.1153	8.14843	8.14191	8.11377	8.12673	8.12117	8.10633	8.09143	8.11053	8.11823	8.15024	8.08884	8.07359	8.08173
3.12	8.07284	8.11524	8.1451	8.12209	8.14569	8.13848	8.11108	8.1254	8.1237	8.11176	8.08298	8.11355	8.12428	8.15398	8.09912	8.07284	8.09786
3.1275	8.07496	8.11442	8.1453	8.12396	8.13976	8.14507	8.1195	8.11555	8.1172	8.10728	8.07965	8.11626	8.10459	8.15901	8.08871	8.06843	8.09105
3.135	8.06311	8.13418	8.13643	8.10742	8.14512	8.12972	8.10749	8.11963	8.11197	8.10714	8.09033	8.11215	8.11087	8.156	8.08706	8.06436	8.09143
3.1425	8.07429	8.11637	8.14563	8.10855	8.14585	8.13414	8.12813	8.11784	8.12889	8.10387	8.09071	8.11354	8.11515	8.16552	8.08298	8.07798	8.08528
3.15	8.08534	8.11191	8.13431	8.11563	8.14993	8.14092	8.12717	8.12057	8.12953	8.10351	8.07815	8.1156	8.12103	8.15543	8.08441	8.07726	8.09585
3.1575	8.08075	8.11748	8.15383	8.12299	8.1487	8.14507	8.12121	8.11719	8.11786	8.09628	8.07697	8.11396	8.11298	8.15436	8.09859	8.07984	8.09424
3.165	8.06471	8.11809	8.13992	8.11815	8.14706	8.1461	8.11609	8.1175	8.11866	8.11001	8.07365	8.10803	8.10646	8.14948	8.09481	8.0767	8.07851
3.1725	8.06552	8.12329	8.13216	8.12	8.14779	8.14662	8.11298	8.11916	8.1154	8.11492	8.07876	8.11971	8.11882	8.15384	8.0849	8.0668	8.09682
3.18	8.07934	8.12807	8.15266	8.12144	8.1596	8.14113	8.11387	8.13365	8.11578	8.1076	8.09469	8.11572	8.12011	8.15945	8.09142	8.09	8.09431
3.1875	8.07953	8.1211	8.15049	8.09971	8.13944	8.13117	8.11927	8.125	8.11627	8.10717	8.07968	8.12238	8.12541	8.14407	8.0883	8.06511	8.08826
3.195	8.07833	8.12226	8.13345	8.12478	8.14684	8.14081	8.11065	8.1193	8.1159	8.10164	8.08233	8.11206	8.11187	8.14735	8.09021	8.06551	8.09593
3.2025	8.07163	8.12385	8.13614	8.1208	8.14474	8.14917	8.11481	8.12678	8.12427	8.09134	8.07471	8.11645	8.12068	8.14188	8.08988	8.07255	8.09811
3.21	8.06455	8.11447	8.14414	8.11834	8.14446	8.1436	8.11141	8.11805	8.11186	8.09091	8.08177	8.1211	8.11243	8.16226	8.09906	8.06826	8.08665
3.2175	8.06888	8.12589	8.14103	8.1172	8.15297	8.13495	8.13141	8.11351	8.1173	8.10436	8.08533	8.11454	8.11157	8.15693	8.08693	8.07686	8.08759
3.225	8.0754	8.11714	8.14426	8.11364	8.15994	8.14487	8.12394	8.11446	8.11709	8.10794	8.06962	8.11598	8.11344	8.1466	8.07617	8.07778	8.08897
3.2325	8.0769	8.12032	8.13812	8.12829	8.14133	8.13762	8.12507	8.12672	8.12595	8.10724	8.09179	8.11263	8.10797	8.15666	8.09026	8.07752	8.10106
3.24	8.06751	8.1192	8.14435	8.11825	8.1517	8.1295	8.12088	8.12614	8.1174	8.10623	8.09512	8.12046	8.12131	8.1579	8.09451	8.07735	8.08873
3.2475	8.05747	8.12513	8.14609	8.12106	8.14736	8.13726	8.11462	8.11298	8.11781	8.101	8.07722	8.11973	8.12881	8.16205	8.0834	8.07723	8.09689
3.255	8.08117	8.12726	8.12993	8.10838	8.15481	8.14512	8.11932	8.12835	8.12053	8.10176	8.08698	8.1088	8.12079	8.16578	8.09244	8.06625	8.08345
3.2625	8.072	8.12549	8.13626	8.11162	8.15619	8.12989	8.11582	8.10743	8.12175	8.10333	8.08785	8.10768	8.11405	8.15016	8.09294	8.0818	8.09303
3.27	8.07418	8.11629	8.15212	8.11388	8.1434	8.14043	8.11582	8.12501	8.12118	8.10819	8.08862	8.11291	8.10692	8.15486	8.09139	8.0784	8.09029
3.2775	8.06689	8.11996	8.14029	8.1139	8.15148	8.13817	8.11635	8.11901	8.12996	8.09101	8.07834	8.11433	8.11073	8.14726	8.0857	8.07289	8.09227
3.285	8.07294	8.11773	8.14114	8.12416	8.15099	8.13934	8.11778	8.12447	8.12331	8.10094	8.07253	8.11537	8.11127	8.15017	8.08678	8.065	8.10578
3.2925	8.07776	8.12005	8.13867	8.11943	8.16332	8.12767	8.11011	8.12128	8.12137	8.09873	8.07358	8.10574	8.11516	8.15701	8.09992	8.0716	8.09824
3.3	8.06898	8.12226	8.15124	8.11448	8.15118	8.14262	8.12439	8.10791	8.11332	8.09507	8.08872	8.12096	8.10953	8.15489	8.09496	8.07675	8.09643
3.3075	8.07789	8.12721	8.13489	8.12508	8.14681	8.14688	8.12171	8.12525	8.11929	8.10369	8.08097	8.10576	8.11767	8.14792	8.09825	8.07036	8.09609
3.315	8.07247	8.11572	8.14202	8.1167	8.15852	8.12483	8.1218	8.11914	8.11382	8.10588	8.089	8.10828	8.13074	8.15479	8.08973	8.0733	8.08485
3.3225	8.08307	8.12102	8.13386	8.12402	8.14718	8.14474	8.10671	8.11978	8.116	8.10314	8.08548	8.1122	8.12262	8.16105	8.09821	8.08157	8.09331
3.33	8.06837	8.1117	8.14747	8.11777	8.14308	8.13645	8.11833	8.1304	8.11111	8.10688	8.07957	8.11661	8.11554	8.15049	8.09275	8.07715	8.09651
3.3375	8.07337	8.1264	8.15557	8.12052	8.15041	8.14989	8.11029	8.10981	8.11291	8.10591	8.07736	8.10933	8.11347	8.14863	8.0929	8.07795	8.08801
3.345	8.06981	8.13084	8.14586	8.10883	8.14476	8.14318	8.1136	8.12313	8.12073	8.09354	8.10081	8.11374	8.12079	8.16298	8.07764	8.06838	8.08963
3.3525	8.07136	8.10719	8.14574	8.11749	8.15839	8.13503	8.11032	8.11942	8.10553	8.10297	8.08582	8.11439	8.11462	8.14048	8.08861	8.07984	8.09211
3.36	8.06432	8.12045	8.13777	8.10878	8.15272	8.13744	8.12651	8.12101	8.12329	8.10542	8.08145	8.11635	8.11991	8.15698	8.08943	8.067	8.09287
3.3675	8.06956	8.11917	8.13643	8.1216	8.15576	8.13518	8.11984	8.12289	8.1232	8.11379	8.08368	8.12082	8.11305	8.15538	8.0868	8.06471	8.0929
3.375	8.07709	8.12468	8.13754	8.11909	8.15036	8.14212	8.12498	8.11808	8.1221	8.09606	8.08993	8.10986	8.12006	8.15821	8.10141	8.07222	8.09188
3.3825	8.08033	8.1289	8.13726	8.10683	8.14421	8.15039	8.12191	8.10935	8.11758	8.09203	8.08432	8.11675	8.12177	8.1579	8.08394	8.07123	8.09705
3.39	8.0822	8.12745	8.13887	8.11182	8.14156	8.14818	8.1151	8.11861	8.11838	8.09848	8.08105	8.12747	8.12194	8.16197	8.11157	8.07142	8.09529
3.3975	8.07315	8.11503	8.14509	8.11174	8.14728	8.14513	8.11324	8.12541	8.12687	8.10153	8.08177	8.12043	8.10985	8.15891	8.10019	8.07914	8.08651
3.405	8.07036	8.11347	8.14515	8.126	8.14524	8.14136	8.11573	8.10959	8.12831	8.10806	8.07666	8.12552	8.11355	8.16196	8.09179	8.06971	8.10105
3.4125	8.06429	8.1262	8.13665	8.11321	8.15804	8.14532	8.12312	8.12673	8.11415	8.10205	8.07839	8.12136	8.1195	8.1572	8.09715	8.07397	8.09663
3.42	8.07671	8.11997	8.149	8.11483	8.15341	8.13845	8.11408	8.11557	8.13158	8.09845	8.07856	8.11571	8.12861	8.16564	8.09436	8.08025	8.09112
3.4275	8.06861	8.11768	8.14708	8.11545	8.16115	8.13684	8.11701	8.12249	8.1214	8.10303	8.08636	8.11276	8.11281	8.15897	8.08898	8.07276	8.09628
3.435	8.06794	8.12313	8.15486	8.10957	8.14906	8.14619	8.11759	8.12539	8.11449	8.09928	8.0944	8.11813	8.10318	8.15356	8.09334	8.07496	8.09635
3.4425	8.07602	8.12111	8.13887	8.11459	8.15137	8.14313	8.11883	8.13181	8.13002	8.09894	8.0935	8.12232	8.11767	8.14946	8.10106	8.07484	8.09169
3.45	8.06566	8.11923	8.14507	8.11729	8.14393	8.14432	8.1253	8.12141	8.12839	8.117	8.07996	8.11057	8.11594	8.15731	8.09301	8.09181	8.09193
3.4575	8.06991	8.11751	8.14544	8.10995	8.167	8.14238	8.11685	8.12732	8.11945	8.1046	8.08614	8.1174	8.12209	8.15925	8.09594	8.06617	8.09681
3.465	8.07802	8.12087	8.1471	8.11943	8.15552	8.14619	8.12627	8.11227	8.11491	8.1156	8.08502	8.11944	8.12439	8.15145	8.09806	8.07937	8.08345
3.4725	8.07497	8.11191	8.13835	8.11601	8.15811	8.15493	8.1219	8.11862	8.1251	8.10033	8.08572	8.10499	8.11857	8.15559	8.09754	8.06943	8.08041
3.48	8.07774	8.12118	8.14776	8.11697	8.15182	8.13708	8.12097	8.11988	8.12193	8.10479	8.07994	8.11499	8.11777	8.1519	8.09603	8.07718	8.09735
3.4875	8.08135	8.12465	8.14712	8.123	8.14958	8.15025	8.12114	8.12873	8.11567	8.09652	8.0819	8.11166	8.11521	8.16335	8.09456	8.08737	8.08825
3.495	8.06318	8.12311	8.14311	8.11567	8.15657	8.13569	8.11819	8.12499	8.12046	8.11662	8.09167	8.12056	8.12977	8.15659	8.0902	8.07617	8.09198
3.5025	8.07627	8.12656	8.14054	8.11227	8.16024	8.14276	8.1173	8.12087	8.12141	8.10521	8.08491	8.12915	8.10823	8.15513	8.09014	8.07348	8.09137
3.51	8.07392	8.12328	8.1398	8.11406	8.1562	8.13179	8.11685	8.11851	8.11763	8.11055	8.09968	8.10933	8.11397	8.1608	8.08666	8.06464	8.0879
3.5175	8.05968	8.12037	8.1443	8.11474	8.14739	8.14052	8.11445	8.12054	8.12121	8.10155	8.08528	8.11266	8.10676	8.16101	8.08837	8.08139	8.10362
3.525	8.06248	8.12895	8.14616	8.12083	8.14487	8.13594	8.11856	8.11053	8.12192	8.10156	8.09303	8.11067	8.11934	8.15345	8.10455	8.0663	8.09813
3.5325	8.06824	8.12329	8.13926	8.12264	8.15896	8.14441	8.11213	8.11372	8.12248	8.09866	8.08694	8.12022	8.10557	8.14881	8.09234	8.07804	8.09175
3.54	8.07956	8.11557	8.13661	8.11149	8.15381	8.13654	8.11733	8.12863	8.12901	8.10439	8.08721	8.11691	8.12147	8.14262	8.08645	8.0783	8.08545
3.5475	8.0732	8.11314	8.13626	8.11296	8.14601	8.14446	8.12111	8.11946	8.12306	8.0978	8.08366	8.11735	8.10941	8.16223	8.08113	8.07471	8.08989
3.555	8.07543	8.12278	8.13763	8.11998	8.15532	8.14659	8.12484	8.11978	8.1204	8.10616	8.07942	8.11805	8.12463	8.15506	8.09221	8.07475	8.08505
3.5625	8.07699	8.12474	8.14478	8.12268	8.15947	8.13286	8.11577	8.11479	8.13258	8.10839	8.08001	8.12534	8.12841	8.14308	8.1075	8.08634	8.08715
3.57	8.07643	8.13094	8.14939	8.11187	8.15062	8.15739	8.11479	8.10823	8.12148	8.10324	8.08606	8.10958	8.11523	8.15989	8.09542	8.07007	8.08738
3.5775	8.07226	8.11476	8.14759	8.11686	8.1478	8.13997	8.11026	8.11775	8.12672	8.09866	8.08569	8.11265	8.11235	8.14325	8.09057	8.08086	8.09957
3.585	8.06468	8.10375	8.13431	8.11381	8.14985	8.13666	8.10929	8.13259	8.12596	8.08882	8.08028	8.11307	8.11472	8.15277	8.09367	8.08002	8.0994
3.5925	8.07745	8.11499	8.14559	8.12225	8.15455	8.13941	8.13017	8.11414	8.12046	8.10929	8.0753	8.10813	8.11763	8.15133	8.09056	8.07073	8.0898
3.6	8.06416	8.12392	8.15237	8.11975	8.16035	8.1504	8.12868	8.12247	8.11292	8.09792	8.09152	8.12473	8.1292	8.15063	8.0985	8.07189	8.10566
3.6075	8.07725	8.12399	8.14345	8.11094	8.15294	8.13878	8.12066	8.11195	8.11779	8.10358	8.08845	8.11697	8.11705	8.14737	8.09	8.07275	8.0976
3.615	8.07318	8.11439	8.1454	8.11191	8.14482	8.14376	8.11209	8.11852	8.12081	8.09467	8.08383	8.11791	8.11787	8.15479	8.10016	8.07823	8.09183
3.6225	8.05898	8.11375	8.13365	8.11301	8.14904	8.14462	8.11379	8.12817	8.1236	8.10992	8.07922	8.11226	8.12317	8.15036	8.10241	8.07033	8.09502
3.63	8.06852	8.11775	8.14353	8.11734	8.14983	8.14777	8.122	8.1221	8.11854	8.10226	8.0878	8.10517	8.1198	8.14403	8.08682	8.07845	8.09049
3.6375	8.0706	8.11796	8.12854	8.12162	8.15173	8.15404	8.11685	8.11687	8.13264	8.11182	8.0811	8.11575	8.13096	8.16453	8.09909	8.0799	8.09586
3.645	8.0642	8.11654	8.14347	8.11711	8.14466	8.14151	8.11903	8.11595	8.13097	8.10175	8.07547	8.12387	8.1168	8.14933	8.09494	8.07067	8.09825
3.6525	8.06497	8.12008	8.14647	8.11654	8.14621	8.14632	8.12245	8.11382	8.11953	8.09665	8.08895	8.11589	8.1185	8.14211	8.08269	8.08205	8.08778
3.66	8.06425	8.12754	8.14655	8.13139	8.14676	8.13336	8.12314	8.11055	8.12902	8.1001	8.08091	8.11518	8.11558	8.15645	8.09983	8.08231	8.09266
3.6675	8.07232	8.12044	8.14462	8.11855	8.16485	8.13917	8.11056	8.11471	8.11781	8.10671	8.08471	8.12125	8.10731	8.15174	8.09583	8.07319	8.09281
3.675	8.06993	8.11267	8.13571	8.11569	8.15926	8.1454	8.11574	8.12069	8.11514	8.10724	8.08375	8.11181	8.12542	8.16921	8.09791	8.06969	8.08597
3.6825	8.06973	8.11915	8.1393	8.11888	8.15376	8.13081	8.12733	8.12032	8.12114	8.10169	8.08407	8.11035	8.11408	8.1643	8.08556	8.07685	8.08308
3.69	8.07602	8.11761	8.15002	8.11723	8.14988	8.13763	8.1222	8.11602	8.12029	8.10332	8.08919	8.11258	8.11192	8.15997	8.0884	8.07541	8.08873
3.6975	8.08237	8.12834	8.148	8.12152	8.15698	8.14268	8.10527	8.12521	8.12196	8.09899	8.08068	8.12237	8.11862	8.14754	8.091	8.07577	8.09297
3.705	8.07996	8.12853	8.14473	8.11155	8.15835	8.15155	8.10921	8.11662	8.12315	8.09941	8.08158	8.12113	8.11113	8.14964	8.10237	8.07723	8.09321
3.7125	8.06992	8.11507	8.13064	8.11013	8.14953	8.14109	8.11331	8.11944	8.11829	8.10581	8.08924	8.10245	8.12126	8.15683	8.08561	8.07668	8.09236
3.72	8.0565	8.11798	8.14609	8.10356	8.13868	8.15362	8.12788	8.10795	8.12256	8.10171	8.0884	8.11773	8.12653	8.14903	8.09069	8.06138	8.10015
3.7275	8.06815	8.11973	8.13862	8.11442	8.15167	8.14943	8.11599	8.11481	8.12317	8.10125	8.07834	8.11419	8.11809	8.1512	8.08983	8.07939	8.09636
3.735	8.06486	8.11146	8.13646	8.10884	8.16158	8.13866	8.12706	8.1256	8.1186	8.10432	8.0989	8.11719	8.11186	8.15228	8.09434	8.08234	8.08932
3.7425	8.07824	8.11498	8.14124	8.12157	8.14892	8.13488	8.11409	8.1254	8.12263	8.11124	8.07588	8.11596	8.1168	8.16328	8.08805	8.07473	8.08692
3.75	8.08792	8.11091	8.13504	8.10888	8.15237	8.1459	8.1115	8.11655	8.12185	8.11137	8.08127	8.12132	8.12015	8.15161	8.0962	8.07717	8.09923
3.7575	8.07474	8.12556	8.15747	8.12722	8.15402	8.14706	8.11134	8.11871	8.12483	8.10269	8.08253	8.11309	8.11761	8.15181	8.09386	8.07722	8.08923
3.765	8.0793	8.12077	8.15048	8.11842	8.15146	8.138	8.11665	8.11439	8.1287	8.0901	8.08816	8.11875	8.12013	8.14906	8.09422	8.07345	8.0901
3.7725	8.07466	8.11407	8.14294	8.12563	8.15908	8.14743	8.12125	8.12595	8.12904	8.10272	8.09043	8.11172	8.10839	8.15647	8.09857	8.08047	8.09662
3.78	8.07322	8.12033	8.13603	8.10587	8.15523	8.1404	8.11075	8.11579	8.12399	8.10154	8.08087	8.11928	8.11899	8.16414	8.09115	8.07037	8.09431
3.7875	8.07405	8.11493	8.14204	8.11911	8.1603	8.14254	8.11728	8.11655	8.11792	8.10534	8.07042	8.10867	8.11446	8.15016	8.09202	8.06927	8.09006
3.795	8.07811	8.12544	8.1323	8.11737	8.14932	8.14311	8.11119	8.11985	8.13073	8.10647	8.07066	8.11761	8.12043	8.1606	8.09992	8.08169	8.08436
3.8025	8.06664	8.11608	8.15699	8.1261	8.14674	8.1412	8.12001	8.11968	8.12103	8.09927	8.08928	8.11576	8.12401	8.14786	8.0937	8.07997	8.10209
3.81	8.08033	8.12267	8.13944	8.11	8.15178	8.14043	8.12372	8.11949	8.12635	8.10241	8.08544	8.11496	8.11051	8.1587	8.09711	8.06394	8.09778
3.8175	8.06219	8.12117	8.13704	8.12583	8.15358	8.13785	8.11506	8.12017	8.12553	8.11024	8.08461	8.11717	8.11222	8.1553	8.09591	8.08021	8.09276
3.825	8.06998	8.1093	8.14752	8.1099	8.15182	8.15038	8.10906	8.12237	8.1228	8.11426	8.09033	8.11056	8.11152	8.15959	8.08808	8.08833	8.09395
3.8325	8.08127	8.12474	8.14779	8.11137	8.15054	8.14055	8.12496	8.11997	8.12478	8.09844	8.08722	8.12705	8.12554	8.1693	8.09937	8.0841	8.10045
3.84	8.07803	8.12351	8.13645	8.11928	8.15107	8.14426	8.11362	8.12691	8.11839	8.10499	8.08346	8.11376	8.11892	8.15379	8.09346	8.07602	8.08963
3.8475	8.06555	8.118	8.14093	8.11363	8.14426	8.14263	8.11619	8.11777	8.11712	8.10635	8.08524	8.11979	8.11627	8.14546	8.0964	8.07875	8.08732
3.855	8.0736	8.11462	8.13346	8.1122	8.15166	8.14221	8.12579	8.1222	8.12864	8.10233	8.08458	8.11459	8.12175	8.16389	8.10036	8.07265	8.09661
3.8625	8.07689	8.11294	8.15023	8.10653	8.14917	8.14156	8.11351	8.12931	8.11335	8.10951	8.08252	8.10594	8.13229	8.15152	8.09335	8.07595	8.09359
3.87	8.08032	8.11993	8.13879	8.1132	8.15211	8.1479	8.12227	8.10985	8.12546	8.09927	8.07939	8.11198	8.12169	8.15024	8.09396	8.06962	8.09435
3.8775	8.07251	8.11393	8.13574	8.11195	8.15463	8.14877	8.12299	8.1196	8.12648	8.10723	8.08683	8.1091	8.12506	8.15997	8.0873	8.07714	8.09547
3.885	8.07201	8.1206	8.13987	8.11436	8.15343	8.14269	8.11953	8.10872	8.1244	8.10578	8.08232	8.12324	8.11274	8.14814	8.09186	8.07769	8.09278
3.8925	8.07754	8.11255	8.14829	8.11585	8.14329	8.13476	8.11007	8.11612	8.1274	8.11051	8.09484	8.11673	8.11821	8.1587	8.09439	8.07919	8.10248
3.9	8.07051	8.12481	8.14082	8.10696	8.15508	8.14001	8.12242	8.12388	8.12574	8.11006	8.08553	8.12498	8.1169	8.14821	8.09626	8.06886	8.08911
3.9075	8.07544	8.1306	8.14609	8.11896	8.15475	8.13232	8.10386	8.11791	8.11844	8.10774	8.08371	8.11948	8.11441	8.14451	8.09839	8.09013	8.08254
3.915	8.08366	8.10813	8.14766	8.11574	8.15124	8.14686	8.13145	8.12309	8.12356	8.10871	8.0805	8.11367	8.12552	8.16155	8.0841	8.06871	8.10079
3.9225	8.06811	8.12052	8.1494	8.11947	8.14679	8.13761	8.12173	8.11779	8.12598	8.09878	8.08988	8.10902	8.11167	8.16342	8.0863	8.08408	8.09025
3.93	8.07073	8.12542	8.14537	8.11232	8.14966	8.13307	8.12106	8.11498	8.11532	8.10787	8.0908	8.12945	8.1215	8.15909	8.08837	8.07219	8.09307
3.9375	8.07193	8.12212	8.14207	8.12329	8.14755	8.14568	8.12493	8.12278	8.12065	8.0962	8.07642	8.12182	8.11323	8.15085	8.08351	8.06739	8.08921
3.945	8.07665	8.11636	8.14571	8.11088	8.14456	8.14242	8.10715	8.11343	8.1146	8.10126	8.08661	8.1184	8.11629	8.15688	8.08446	8.08398	8.08444
3.9525	8.07348	8.10787	8.14857	8.11462	8.14985	8.15201	8.1285	8.11628	8.10056	8.10241	8.08046	8.11393	8.11064	8.14502	8.09835	8.07256	8.09576
3.96	8.07847	8.11887	8.15041	8.11589	8.16099	8.13503	8.10995	8.11928	8.11962	8.10644	8.08861	8.11689	8.12242	8.14688	8.10182	8.06134	8.10156
3.9675	8.07136	8.11339	8.13695	8.10116	8.15492	8.14678	8.1241	8.11742	8.12356	8.10722	8.08746	8.12178	8.11384	8.16603	8.09241	8.08725	8.08662
3.975	8.06719	8.13279	8.14266	8.10949	8.14906	8.14501	8.11454	8.12307	8.12622	8.10581	8.07752	8.10544	8.12382	8.14946	8.09142	8.08159	8.08774
3.9825	8.0821	8.11393	8.14578	8.11714	8.15024	8.14196	8.10421	8.1183	8.13208	8.10311	8.0822	8.10307	8.11628	8.14781	8.0915	8.06687	8.09907
3.99	8.07668	8.11763	8.1398	8.11782	8.1564	8.15017	8.11536	8.12358	8.118	8.10596	8.08411	8.11466	8.11786	8.15452	8.08496	8.08284	8.0946
3.9975	8.07032	8.11786	8.14617	8.11375	8.14858	8.1409	8.11849	8.11428	8.12623	8.08756	8.0852	8.1174	8.12279	8.16094	8.09941	8.0818	8.09241
4.005	8.07709	8.1239	8.13929	8.11413	8.15021	8.13469	8.12456	8.12009	8.12318	8.1075	8.08964	8.11667	8.11177	8.1554	8.08736	8.07333	8.09129
4.0125	8.08157	8.12442	8.14896	8.12086	8.15275	8.13739	8.10912	8.119	8.11231	8.1078	8.08543	8.10901	8.11835	8.1628	8.09839	8.06974	8.08698
4.02	8.07316	8.11704	8.15011	8.11563	8.16363	8.14884	8.12266	8.11945	8.1211	8.09975	8.08648	8.12321	8.10958	8.16459	8.09623	8.08873	8.10099
4.0275	8.06698	8.12529	8.14789	8.12145	8.16115	8.14179	8.12372	8.11626	8.13191	8.09963	8.08885	8.11708	8.1333	8.14642	8.09774	8.07763	8.10182
4.035	8.08023	8.11674	8.14881	8.11875	8.1585	8.14125	8.12529	8.11611	8.11715	8.10081	8.07951	8.12039	8.11657	8.15397	8.1014	8.0796	8.10484
4.0425	8.06307	8.12424	8.14778	8.11471	8.14168	8.143	8.11414	8.11181	8.1208	8.09687	8.08189	8.11539	8.12376	8.15035	8.09211	8.087	8.09463
4.05	8.06638	8.11759	8.14861	8.10585	8.15133	8.14423	8.12213	8.11517	8.1229	8.09642	8.08272	8.10293	8.11582	8.1579	8.09806	8.082	8.09685
4.0575	8.07591	8.13233	8.1432	8.11605	8.15574	8.14678	8.12292	8.12267	8.12404	8.10038	8.08304	8.11662	8.12126	8.14467	8.09539	8.08112	8.10757
4.065	8.08339	8.12252	8.1417	8.12282	8.15103	8.14996	8.11755	8.11538	8.12111	8.10126	8.09064	8.11857	8.10611	8.16943	8.09777	8.06268	8.09375
4.0725	8.08018	8.12525	8.14651	8.11439	8.1594	8.13064	8.12244	8.12275	8.12001	8.10421	8.08681	8.12075	8.11912	8.15607	8.08669	8.07941	8.09712
4.08	8.07797	8.12646	8.14525	8.11204	8.14368	8.14331	8.12313	8.12066	8.12081	8.10591	8.08784	8.11469	8.12455	8.15594	8.10181	8.08651	8.09093
4.0875	8.08161	8.12188	8.1495	8.115	8.14723	8.15019	8.1165	8.11829	8.11627	8.10073	8.07871	8.11712	8.12211	8.14738	8.09773	8.06805	8.08858
4.095	8.0737	8.11378	8.14322	8.11197	8.15459	8.1414	8.11289	8.12348	8.1144	8.09904	8.08598	8.11698	8.12984	8.155	8.0962	8.07916	8.0978
4.1025	8.07417	8.13054	8.14591	8.11118	8.15267	8.14011	8.11858	8.11447	8.12006	8.10177	8.08665	8.11619	8.11384	8.15514	8.09377	8.0763	8.08875
4.11	8.07409	8.13124	8.14171	8.10171	8.14809	8.14517	8.11539	8.11014	8.12335	8.10281	8.08754	8.11498	8.11545	8.14246	8.09097	8.08107	8.09773
4.1175	8.07023	8.12193	8.1625	8.11108	8.14411	8.16146	8.1161	8.11877	8.11905	8.10494	8.07771	8.11297	8.12985	8.14498	8.09329	8.07625	8.09529
4.125	8.07083	8.1171	8.14567	8.10975	8.1456	8.13838	8.11624	8.12726	8.12951	8.10511	8.08766	8.11116	8.12211	8.15186	8.0987	8.07537	8.09225
4.1325	8.08068	8.12663	8.14747	8.11224	8.14794	8.13848	8.11983	8.12106	8.12402	8.11421	8.08438	8.1223	8.10772	8.16406	8.09099	8.08197	8.09676
4.14	8.06618	8.11044	8.14473	8.11227	8.14855	8.13826	8.1055	8.12846	8.13785	8.1076	8.08578	8.11721	8.10968	8.15782	8.10144	8.07751	8.09341
4.1475	8.07116	8.1328	8.14748	8.1123	8.15349	8.14495	8.1188	8.11703	8.11304	8.10851	8.08416	8.1158	8.12411	8.15324	8.09059	8.07786	8.10138
4.155	8.07109	8.12721	8.14083	8.12516	8.14354	8.14672	8.12422	8.12312	8.11612	8.10974	8.08239	8.1264	8.11833	8.15948	8.08865	8.07907	8.10594
4.1625	8.07669	8.11945	8.14153	8.11278	8.14857	8.13316	8.11189	8.11041	8.11965	8.11526	8.09104	8.11077	8.11976	8.16469	8.09284	8.0797	8.07741
4.17	8.07526	8.11271	8.14049	8.11543	8.15473	8.14259	8.12381	8.11819	8.13063	8.10447	8.08178	8.1123	8.10756	8.16085	8.08875	8.07955	8.09703
4.1775	8.06447	8.12322	8.14469	8.11283	8.1525	8.14222	8.12848	8.11653	8.12451	8.11286	8.08064	8.12016	8.1222	8.1468	8.09159	8.0702	8.10793
4.185	8.06518	8.12126	8.1434	8.11891	8.16413	8.14179	8.1215	8.1183	8.11942	8.11102	8.08992	8.12646	8.12657	8.15665	8.0933	8.07794	8.09984
4.1925	8.07691	8.11565	8.14048	8.11282	8.15179	8.14502	8.11315	8.11198	8.11055	8.10038	8.08587	8.10963	8.1259	8.15097	8.10435	8.06606	8.09539
4.2	8.06989	8.12425	8.13768	8.1225	8.14181	8.13167	8.12057	8.12563	8.11922	8.10758	8.08861	8.11867	8.11613	8.14938	8.09047	8.07503	8.09334
4.2075	8.07576	8.11552	8.1435	8.11956	8.15809	8.13816	8.11616	8.1221	8.128	8.10124	8.09045	8.11604	8.11579	8.16196	8.08909	8.06693	8.08767
4.215	8.06745	8.12539	8.14146	8.11496	8.14507	8.14537	8.11414	8.11961	8.12341	8.10792	8.09007	8.1134	8.1272	8.15352	8.08047	8.07633	8.08739
4.2225	8.07742	8.12944	8.14569	8.12761	8.15481	8.15089	8.11898	8.12509	8.12845	8.10261	8.0789	8.12277	8.12098	8.15938	8.09611	8.07703	8.1004
4.23	8.07651	8.12858	8.14694	8.11436	8.1534	8.14271	8.1157	8.12782	8.11613	8.11777	8.07755	8.11878	8.10234	8.14165	8.09968	8.07711	8.09759
4.2375	8.06773	8.12587	8.13327	8.12106	8.14777	8.13628	8.11862	8.11634	8.12212	8.10212	8.08547	8.11534	8.11697	8.14918	8.08804	8.07971	8.09971
4.245	8.07868	8.11159	8.14854	8.12001	8.15332	8.14124	8.12165	8.1145	8.12174	8.10509	8.08775	8.11842	8.11523	8.16881	8.0849	8.07106	8.08979
4.2525	8.0729	8.11015	8.14618	8.10895	8.1463	8.14973	8.11841	8.12088	8.13	8.10374	8.08974	8.11951	8.12054	8.15292	8.09096	8.06463	8.09429
4.26	8.07498	8.11748	8.14126	8.12327	8.15126	8.14025	8.11679	8.11506	8.1204	8.09716	8.09074	8.11203	8.13199	8.15755	8.08275	8.08274	8.09204
4.2675	8.06731	8.12771	8.14418	8.12291	8.1521	8.14331	8.10861	8.12126	8.12029	8.11356	8.09056	8.11887	8.12124	8.14088	8.09071	8.08066	8.08645
4.275	8.06602	8.11962	8.14033	8.12146	8.14149	8.1479	8.12176	8.12264	8.12009	8.11386	8.09059	8.11271	8.12783	8.15705	8.10119	8.07448	8.09898
4.2825	8.07512	8.12839	8.1462	8.11767	8.15249	8.15074	8.12128	8.11651	8.13124	8.10803	8.09478	8.10766	8.1124	8.15232	8.09603	8.07847	8.09761
4.29	8.06282	8.12575	8.14784	8.12312	8.1497	8.12348	8.12882	8.13179	8.11077	8.10329	8.07884	8.10509	8.10845	8.14455	8.09466	8.07694	8.09043
4.2975	8.07445	8.11889	8.13824	8.12666	8.15304	8.14486	8.10935	8.12974	8.12381	8.09825	8.0872	8.10717	8.11981	8.15517	8.09029	8.08342	8.09183
4.305	8.0788	8.12183	8.15336	8.10989	8.15545	8.13864	8.1225	8.11592	8.12206	8.10558	8.08144	8.11813	8.12241	8.15158	8.10472	8.06948	8.08817
4.3125	8.06729	8.10917	8.14084	8.11217	8.14969	8.1416	8.11114	8.10048	8.12649	8.10378	8.09219	8.11498	8.12197	8.16581	8.08395	8.07099	8.08514
4.32	8.08242	8.12045	8.14947	8.12113	8.15161	8.13992	8.12049	8.12011	8.11007	8.1064	8.07195	8.10428	8.12073	8.15124	8.10747	8.06649	8.09166
4.3275	8.0622	8.12179	8.14221	8.12127	8.15196	8.13867	8.11478	8.13016	8.12489	8.09329	8.08027	8.11553	8.1081	8.15933	8.09603	8.06807	8.10779
4.335	8.07342	8.10934	8.14425	8.10979	8.1482	8.13837	8.11909	8.12296	8.12245	8.1026	8.09411	8.11934	8.10744	8.14995	8.09456	8.07586	8.08635
4.3425	8.07279	8.13573	8.14859	8.11839	8.14805	8.13868	8.1284	8.12749	8.1179	8.10709	8.08587	8.11425	8.11847	8.15029	8.1069	8.07537	8.08815
4.35	8.06879	8.12462	8.14335	8.11907	8.16558	8.14932	8.11178	8.11149	8.12889	8.10754	8.07693	8.11475	8.10954	8.15737	8.08611	8.08218	8.092
4.3575	8.07299	8.12081	8.14081	8.11582	8.14898	8.14368	8.12366	8.12167	8.1218	8.10592	8.07919	8.11915	8.122	8.15753	8.09159	8.07047	8.09604
4.365	8.06432	8.12164	8.14957	8.11153	8.16256	8.15049	8.11478	8.11908	8.12092	8.11366	8.08609	8.1167	8.11962	8.16043	8.09632	8.08115	8.0988
4.3725	8.07688	8.10918	8.14557	8.10913	8.16051	8.13393	8.1206	8.13063	8.11941	8.09382	8.08681	8.11743	8.1074	8.15349	8.09684	8.08285	8.09354
4.38	8.07339	8.12956	8.13403	8.11386	8.16029	8.13412	8.11478	8.11942	8.12354	8.11131	8.08087	8.10537	8.11447	8.1381	8.08912	8.07634	8.09144
4.3875	8.07079	8.13005	8.15103	8.11756	8.15536	8.13908	8.12721	8.11874	8.12626	8.10759	8.07463	8.12676	8.11754	8.1515	8.09313	8.07703	8.09626
4.395	8.07244	8.12858	8.1458	8.12338	8.16512	8.1413	8.1218	8.12007	8.1132	8.10305	8.08884	8.11867	8.11589	8.16439	8.08732	8.07317	8.09715
4.4025	8.08272	8.12586	8.14072	8.13293	8.15726	8.14166	8.10752	8.1261	8.13501	8.10219	8.08749	8.12005	8.11395	8.16235	8.10569	8.06835	8.09253
4.41	8.08279	8.12991	8.14237	8.11966	8.14491	8.13764	8.11221	8.1268	8.12563	8.10423	8.07598	8.1145	8.11564	8.15656	8.09118	8.09149	8.09353
4.4175	8.08047	8.12093	8.14945	8.11319	8.14356	8.14139	8.11078	8.13001	8.11662	8.1032	8.08693	8.11168	8.11479	8.1601	8.08539	8.0753	8.09825
4.425	8.06391	8.10991	8.13354	8.10364	8.15296	8.13755	8.12775	8.11506	8.11872	8.11022	8.08333	8.1152	8.11443	8.15648	8.09705	8.07854	8.08743
4.4325	8.07538	8.11976	8.1492	8.11408	8.14045	8.14044	8.10812	8.12572	8.13332	8.11331	8.08441	8.11913	8.12335	8.14757	8.09072	8.06814	8.08919
4.44	8.07811	8.12406	8.13941	8.11782	8.15089	8.13067	8.12645	8.12411	8.1263	8.10633	8.08834	8.10112	8.12425	8.1594	8.09227	8.07218	8.09883
4.4475	8.08113	8.11823	8.14055	8.11927	8.14485	8.14183	8.12295	8.10809	8.12263	8.10012	8.08542	8.11607	8.1137	8.14887	8.09379	8.09153	8.08806
4.455	8.08041	8.11668	8.14555	8.12525	8.15436	8.13923	8.10899	8.12016	8.11811	8.09911	8.08864	8.12324	8.12153	8.16241	8.09617	8.07311	8.09752
4.4625	8.07182	8.1193	8.14518	8.10817	8.14598	8.14413	8.10697	8.11521	8.11624	8.10525	8.08796	8.11667	8.12947	8.15088	8.09291	8.06578	8.09111
4.47	8.08119	8.1235	8.15075	8.10965	8.16782	8.14041	8.12411	8.12386	8.12331	8.09856	8.07817	8.10804	8.12156	8.1702	8.10252	8.07683	8.10663
4.4775	8.078	8.12083	8.15055	8.1166	8.13998	8.13604	8.11929	8.11898	8.12306	8.09784	8.07964	8.11981	8.13413	8.1554	8.08833	8.07716	8.09148
4.485	8.07369	8.11558	8.14185	8.10718	8.15311	8.1343	8.12166	8.12364	8.13029	8.10697	8.08389	8.11324	8.11665	8.1479	8.0949	8.0701	8.09755
4.4925	8.06828	8.1117	8.1492	8.11772	8.15829	8.13348	8.12375	8.12363	8.12243	8.10078	8.07655	8.11233	8.11323	8.14943	8.09267	8.07768	8.09424
4.5	8.07688	8.12172	8.14674	8.11703	8.16097	8.13592	8.11252	8.13184	8.12116	8.10523	8.07878	8.12406	8.1167	8.14814	8.09014	8.07998	8.08924
4.5075	8.07463	8.11643	8.13464	8.11261	8.16361	8.14017	8.11132	8.13333	8.12538	8.10417	8.08778	8.11086	8.1128	8.16291	8.10089	8.08536	8.09791
4.515	8.06929	8.11527	8.15927	8.12731	8.1463	8.13198	8.1318	8.1193	8.12348	8.11527	8.09128	8.1216	8.11692	8.15319	8.09467	8.07321	8.10646
4.5225	8.0747	8.11722	8.15002	8.11941	8.14905	8.14619	8.1149	8.11448	8.12808	8.10013	8.08687	8.11655	8.11918	8.1498	8.10181	8.07907	8.10144
4.53	8.08141	8.12247	8.13696	8.10427	8.15257	8.14057	8.11709	8.11689	8.1235	8.10515	8.08144	8.12575	8.12005	8.15914	8.10014	8.08048	8.08754
4.5375	8.07179	8.1235	8.13052	8.11085	8.15634	8.13638	8.10585	8.11532	8.12655	8.11066	8.08299	8.12408	8.11834	8.15446	8.10288	8.0953	8.09405
4.545	8.0715	8.1139	8.13981	8.11102	8.14895	8.14514	8.11315	8.12249	8.1193	8.10859	8.07894	8.11155	8.12226	8.15193	8.09162	8.07839	8.09692
4.5525	8.07596	8.12307	8.14356	8.12155	8.14696	8.1314	8.11642	8.11266	8.12841	8.1057	8.0804	8.12122	8.12716	8.15724	8.09858	8.05741	8.09871
4.56	8.07327	8.11791	8.13748	8.11439	8.14299	8.14511	8.11337	8.11638	8.11154	8.11039	8.07708	8.10927	8.11448	8.15012	8.08993	8.07035	8.09186
4.5675	8.07068	8.12079	8.1471	8.11899	8.15375	8.13609	8.12344	8.12314	8.12323	8.10254	8.08259	8.11438	8.11412	8.1528	8.09261	8.06991	8.10494
4.575	8.06761	8.11765	8.14548	8.11934	8.15252	8.14354	8.12259	8.11528	8.12081	8.10249	8.09183	8.11816	8.11438	8.15238	8.09666	8.0583	8.09036
4.5825	8.07147	8.12471	8.13507	8.11238	8.1476	8.15162	8.12161	8.10905	8.11936	8.09765	8.08213	8.12171	8.12473	8.16549	8.10202	8.0627	8.09371
4.59	8.07241	8.1209	8.14208	8.11097	8.1559	8.14024	8.1179	8.12175	8.1174	8.10416	8.0786	8.11016	8.12381	8.16108	8.09225	8.07159	8.10027
4.5975	8.08363	8.11302	8.13896	8.11786	8.14738	8.1451	8.11393	8.12741	8.12596	8.10652	8.09334	8.11509	8.12761	8.16052	8.0837	8.07527	8.10106
4.605	8.07739	8.11845	8.13552	8.12126	8.14283	8.13305	8.11745	8.11225	8.13165	8.11428	8.08278	8.11878	8.10405	8.14666	8.09205	8.07814	8.09351
4.6125	8.08407	8.12628	8.14151	8.12528	8.15319	8.14605	8.12573	8.12072	8.11594	8.11292	8.08405	8.12041	8.12167	8.15576	8.10335	8.0805	8.0872
4.62	8.08062	8.12167	8.14602	8.11189	8.14795	8.1372	8.12014	8.11728	8.11501	8.10235	8.09272	8.11364	8.11961	8.15695	8.09793	8.07665	8.08879
4.6275	8.07976	8.1186	8.14824	8.11638	8.14992	8.14728	8.11086	8.13392	8.12343	8.1128	8.08839	8.10879	8.11867	8.14628	8.0911	8.07839	8.10114
4.635	8.06588	8.11772	8.14622	8.11125	8.15483	8.14586	8.11675	8.10609	8.12471	8.10364	8.08069	8.1164	8.11607	8.15483	8.10387	8.07917	8.09806
4.6425	8.07493	8.11008	8.14455	8.12079	8.13779	8.1425	8.11978	8.11056	8.12592	8.10464	8.09551	8.11064	8.11111	8.15255	8.08534	8.07844	8.09431
4.65	8.06869	8.12519	8.1426	8.11512	8.15898	8.14077	8.11267	8.11359	8.12143	8.10949	8.08524	8.11899	8.11198	8.16061	8.09386	8.08455	8.09516
4.6575	8.06205	8.11716	8.14153	8.11509	8.15991	8.14925	8.11298	8.11639	8.12604	8.11415	8.09241	8.11708	8.11667	8.14612	8.08972	8.08218	8.093
4.665	8.06088	8.12851	8.13842	8.12097	8.15626	8.15091	8.11883	8.12667	8.1118	8.10589	8.08698	8.11558	8.12554	8.16802	8.09469	8.0823	8.08941
4.6725	8.07303	8.10706	8.1322	8.12222	8.14509	8.13933	8.11104	8.11237	8.11603	8.10533	8.08463	8.11865	8.1171	8.15609	8.09917	8.07346	8.09556
4.68	8.07557	8.11918	8.14587	8.11734	8.1482	8.15385	8.11428	8.12069	8.13074	8.10325	8.08073	8.10902	8.11417	8.15836	8.09217	8.07693	8.09656
4.6875	8.07003	8.1202	8.13752	8.12717	8.15114	8.14729	8.11498	8.12942	8.12126	8.10251	8.08434	8.11867	8.12376	8.15043	8.09166	8.0813	8.08916
4.695	8.07386	8.11357	8.14929	8.11765	8.14179	8.1388	8.12157	8.11718	8.12264	8.09628	8.0881	8.10598	8.12064	8.16214	8.10063	8.06748	8.09769
4.7025	8.06862	8.1201	8.14223	8.11228	8.15331	8.15176	8.11593	8.12159	8.12701	8.11318	8.07323	8.1116	8.12371	8.15246	8.09351	8.08045	8.08944
4.71	8.06425	8.12585	8.15033	8.12049	8.15634	8.14924	8.11599	8.12366	8.13019	8.09939	8.09618	8.11948	8.11995	8.15741	8.09909	8.08125	8.09579
4.7175	8.06639	8.12186	8.14222	8.11699	8.14632	8.14125	8.1177	8.13242	8.12751	8.11195	8.0754	8.11091	8.12067	8.16158	8.09482	8.06878	8.09853
4.725	8.06962	8.12114	8.14161	8.11858	8.14625	8.15079	8.12379	8.11206	8.119	8.10932	8.0767	8.10522	8.13435	8.15796	8.09512	8.07633	8.10826
4.7325	8.06913	8.11966	8.14367	8.11277	8.14424	8.14773	8.11686	8.12096	8.12323	8.10588	8.09091	8.11502	8.11447	8.14833	8.08968	8.07964	8.0964
4.74	8.0714	8.11381	8.14716	8.1141	8.15038	8.13322	8.12427	8.12919	8.1116	8.10298	8.08355	8.11625	8.11939	8.16356	8.08417	8.08256	8.08787
4.7475	8.07076	8.11019	8.14211	8.12037	8.16063	8.1374	8.11182	8.12209	8.12428	8.1136	8.09093	8.11467	8.11659	8.16681	8.09659	8.07511	8.09946
4.755	8.06416	8.11898	8.14635	8.11682	8.14291	8.13814	8.1166	8.12571	8.11664	8.10125	8.08908	8.11661	8.11334	8.16347	8.08836	8.07097	8.09381
4.7625	8.0833	8.12633	8.14205	8.11377	8.14933	8.14328	8.1229	8.11664	8.12438	8.10286	8.08334	8.11266	8.11601	8.15076	8.09599	8.07023	8.09827
4.77	8.06638	8.1225	8.14149	8.11327	8.15077	8.14253	8.11191	8.11806	8.12106	8.10271	8.0914	8.10641	8.12502	8.15248	8.08767	8.07322	8.10735
4.7775	8.07336	8.11898	8.14885	8.1089	8.1544	8.13467	8.13225	8.12206	8.11602	8.10073	8.08395	8.11507	8.11888	8.14611	8.09123	8.07433	8.09301
4.785	8.07217	8.12021	8.1521	8.1182	8.15314	8.14293	8.11938	8.116	8.11606	8.09639	8.08319	8.11817	8.11428	8.14604	8.10153	8.0739	8.09526
4.7925	8.07448	8.11296	8.13499	8.11844	8.15524	8.1435	8.12931	8.10946	8.11903	8.09835	8.0838	8.1082	8.12315	8.15681	8.08959	8.08659	8.10031
4.8	8.07049	8.12595	8.14391	8.11613	8.15243	8.14503	8.11422	8.1161	8.12525	8.10109	8.07647	8.11054	8.12046	8.15519	8.09019	8.08044	8.09111
4.8075	8.07145	8.12139	8.14427	8.115	8.15098	8.13583	8.12419	8.12033	8.12776	8.09883	8.09138	8.11819	8.11569	8.15512	8.08842	8.0849	8.09849
4.815	8.07483	8.10878	8.15354	8.11669	8.15304	8.14577	8.11298	8.12396	8.12569	8.09517	8.08198	8.11715	8.1108	8.15058	8.08882	8.07325	8.09083
4.8225	8.07311	8.1227	8.13831	8.11135	8.15505	8.14548	8.12264	8.12271	8.12819	8.10374	8.08536	8.11937	8.11488	8.14306	8.10203	8.07827	8.09081
4.83	8.06972	8.12114	8.15311	8.11002	8.14838	8.14633	8.11862	8.11744	8.12293	8.10015	8.0853	8.12449	8.11689	8.16605	8.09383	8.06681	8.09061
4.8375	8.06925	8.11283	8.14269	8.12071	8.16119	8.13399	8.11375	8.1253	8.13132	8.09971	8.0844	8.10386	8.12108	8.15706	8.09997	8.06368	8.09766
4.845	8.07876	8.12818	8.14245	8.11116	8.15431	8.15356	8.11816	8.10758	8.12147	8.10332	8.08123	8.12325	8.1101	8.15341	8.09829	8.07842	8.0925
4.8525	8.07359	8.11341	8.13748	8.11725	8.15725	8.14441	8.12114	8.12022	8.10957	8.09836	8.07876	8.10843	8.11971	8.14553	8.09292	8.07416	8.0894
4.86	8.08329	8.11016	8.1349	8.11308	8.15875	8.14044	8.12027	8.12076	8.11479	8.10463	8.08731	8.10941	8.12061	8.1464	8.10264	8.07867	8.08962
4.8675	8.0754	8.12061	8.14116	8.1124	8.15364	8.15271	8.13154	8.11982	8.12862	8.09671	8.09217	8.11659	8.12944	8.15001	8.09829	8.08807	8.09747
4.875	8.07436	8.12056	8.14674	8.1175	8.14896	8.14605	8.11556	8.12047	8.12192	8.10568	8.08537	8.11752	8.11519	8.15106	8.09176	8.06914	8.09177
4.8825	8.0782	8.11547	8.14352	8.13128	8.15566	8.1478	8.11513	8.12112	8.12409	8.1008	8.08176	8.12269	8.11548	8.15448	8.09224	8.06863	8.08759
4.89	8.06924	8.11465	8.14223	8.11181	8.15084	8.14598	8.11462	8.11855	8.12352	8.10578	8.07389	8.10516	8.11898	8.15106	8.09041	8.07479	8.09714
4.8975	8.08343	8.11375	8.14776	8.12279	8.14219	8.14484	8.12561	8.12227	8.12544	8.10848	8.09044	8.10828	8.11219	8.15641	8.09357	8.07584	8.09803
4.905	8.07839	8.11093	8.13364	8.11592	8.14987	8.14633	8.12029	8.11802	8.12692	8.10021	8.07896	8.10928	8.11656	8.14566	8.09718	8.07614	8.09345
4.9125	8.07473	8.11828	8.1386	8.12106	8.15807	8.14269	8.1209	8.11144	8.12525	8.10433	8.09239	8.11378	8.12201	8.14481	8.09036	8.08206	8.10113
4.92	8.06948	8.12083	8.13402	8.1195	8.14505	8.1231	8.13202	8.12063	8.12877	8.09917	8.08426	8.12111	8.11408	8.15825	8.10157	8.07443	8.09574
4.9275	8.0572	8.12526	8.13614	8.10231	8.15083	8.13767	8.11489	8.12661	8.11412	8.11178	8.09515	8.11736	8.11646	8.14658	8.08957	8.07707	8.08959
4.935	8.07455	8.11964	8.14482	8.11132	8.14657	8.13506	8.11105	8.1162	8.12538	8.10865	8.08022	8.11104	8.11559	8.14844	8.10223	8.06545	8.09076
4.9425	8.07323	8.11866	8.15571	8.11877	8.15311	8.13952	8.11666	8.122	8.12355	8.10069	8.08691	8.11398	8.11524	8.1451	8.10944	8.07498	8.08812
4.95	8.06147	8.12317	8.14241	8.12036	8.14781	8.14825	8.11216	8.11577	8.11719	8.11249	8.08864	8.10896	8.11326	8.16097	8.09294	8.0834	8.09653
4.9575	8.07055	8.12914	8.1432	8.11898	8.15231	8.14673	8.11124	8.12839	8.13141	8.10443	8.08262	8.10792	8.1107	8.15308	8.09835	8.07123	8.09845
4.965	8.07779	8.12757	8.13102	8.12038	8.1421	8.14285	8.12424	8.11563	8.12628	8.1001	8.08253	8.12411	8.1182	8.1517	8.10041	8.07817	8.09588
4.9725	8.07201	8.11266	8.15023	8.11252	8.14734	8.14222	8.11514	8.12301	8.12296	8.1076	8.08314	8.11698	8.10678	8.15629	8.08741	8.08537	8.09348
4.98	8.07841	8.12563	8.14835	8.12098	8.14559	8.15253	8.11369	8.12019	8.12439	8.09689	8.08002	8.12043	8.11873	8.15839	8.09958	8.08279	8.08906
4.9875	8.07224	8.12768	8.15006	8.11338	8.14777	8.14941	8.11761	8.12175	8.1221	8.10711	8.07456	8.11894	8.11714	8.14728	8.08705	8.07448	8.09188
4.995	8.07988	8.12518	8.14202	8.11947	8.14082	8.13616	8.12001	8.11938	8.12474	8.09892	8.08368	8.11038	8.11173	8.15125	8.09423	8.07922	8.08796
5.0025	8.08112	8.10703	8.15203	8.12508	8.15025	8.133	8.11963	8.1157	8.11535	8.1018	8.06994	8.11106	8.11987	8.15673	8.09951	8.07193	8.08826
5.01	8.07644	8.11496	8.14536	8.12796	8.15427	8.14867	8.12026	8.12111	8.12224	8.10269	8.08549	8.1225	8.1111	8.14785	8.09606	8.07082	8.09038
5.0175	8.07003	8.12952	8.14778	8.1106	8.15169	8.13569	8.11106	8.12135	8.11585	8.10871	8.08342	8.12194	8.11806	8.15433	8.09535	8.08818	8.09742
5.025	8.06491	8.12421	8.1445	8.12543	8.14945	8.15009	8.10881	8.1216	8.11683	8.10547	8.0826	8.10671	8.10485	8.16309	8.08358	8.07429	8.09377
5.0325	8.07267	8.11834	8.13755	8.11412	8.14829	8.14434	8.11236	8.13007	8.11071	8.10784	8.08173	8.1195	8.12363	8.16022	8.09795	8.08332	8.08812
5.04	8.06895	8.11838	8.1588	8.11726	8.15238	8.13278	8.1221	8.12405	8.12769	8.10861	8.08095	8.11829	8.10986	8.14787	8.096	8.07437	8.08757
5.0475	8.06559	8.10803	8.14767	8.12304	8.15154	8.13599	8.12632	8.12345	8.12824	8.10548	8.08383	8.10838	8.12874	8.15781	8.10135	8.0699	8.1024
5.055	8.07316	8.10783	8.13215	8.12482	8.15356	8.13065	8.12073	8.13531	8.12106	8.11479	8.09166	8.12199	8.12075	8.15276	8.09964	8.06668	8.102
5.0625	8.07439	8.12331	8.13478	8.11427	8.14587	8.13998	8.12227	8.12164	8.12257	8.11027	8.0916	8.11262	8.1158	8.15619	8.09269	8.07683	8.08798
5.07	8.07925	8.1268	8.14441	8.11693	8.15642	8.14956	8.11929	8.12136	8.11732	8.09382	8.08601	8.11381	8.11913	8.16153	8.09438	8.07505	8.08961
5.0775	8.07939	8.12786	8.13729	8.12772	8.15397	8.14135	8.11361	8.11607	8.11784	8.09251	8.08236	8.12162	8.12149	8.16397	8.09504	8.08059	8.09838
5.085	8.06535	8.12802	8.14616	8.12068	8.15484	8.13856	8.11232	8.11746	8.11173	8.10786	8.07679	8.11515	8.11854	8.15768	8.09456	8.07913	8.10208
5.0925	8.06646	8.10645	8.14361	8.11586	8.15658	8.13716	8.12247	8.11749	8.12706	8.10334	8.088	8.11694	8.10624	8.16356	8.0959	8.08007	8.09157
5.1	8.06332	8.12049	8.13906	8.11781	8.154	8.14049	8.10833	8.12001	8.13387	8.10648	8.09292	8.11088	8.11103	8.1502	8.11024	8.07317	8.08265
5.1075	8.06862	8.12361	8.14364	8.11248	8.14312	8.13499	8.12549	8.12264	8.11679	8.10257	8.08512	8.11747	8.12925	8.16083	8.10112	8.07228	8.09052
5.115	8.07317	8.1166	8.14183	8.13114	8.1582	8.14276	8.11116	8.11664	8.12174	8.1051	8.08332	8.11539	8.11415	8.15525	8.08548	8.07334	8.09502
5.1225	8.08984	8.12139	8.14561	8.10675	8.1542	8.13333	8.13044	8.12299	8.12807	8.1024	8.08268	8.10885	8.13328	8.15429	8.08999	8.08261	8.10474
5.13	8.07907	8.11565	8.15203	8.12349	8.14522	8.14419	8.11931	8.11526	8.12242	8.10733	8.0889	8.11969	8.11578	8.15944	8.08447	8.06788	8.09468
5.1375	8.08019	8.12953	8.14061	8.1149	8.14989	8.14511	8.12103	8.11532	8.12743	8.10311	8.08402	8.11184	8.11737	8.15669	8.09517	8.07277	8.09922
5.145	8.08557	8.11502	8.14187	8.12385	8.14954	8.1441	8.11645	8.11051	8.11847	8.11028	8.08904	8.1049	8.11658	8.15953	8.09478	8.0777	8.09424
5.1525	8.0718	8.1181	8.13426	8.11438	8.14848	8.13919	8.11455	8.11511	8.13042	8.1135	8.08977	8.11214	8.10878	8.15575	8.09915	8.08253	8.08681
5.16	8.07806	8.12172	8.14238	8.11774	8.14531	8.14782	8.10169	8.11909	8.13711	8.09464	8.08197	8.11105	8.12275	8.1622	8.10225	8.06719	8.10217
5.1675	8.07452	8.12095	8.15585	8.12886	8.15285	8.14109	8.1154	8.12007	8.13424	8.09919	8.08255	8.11892	8.11853	8.15194	8.10064	8.07661	8.08267
5.175	8.08703	8.11897	8.15235	8.11847	8.1562	8.13909	8.11362	8.1156	8.12014	8.09633	8.08244	8.11475	8.11713	8.15485	8.08423	8.08414	8.09851
5.1825	8.06824	8.11781	8.13965	8.13347	8.14266	8.13678	8.12594	8.13102	8.12376	8.10645	8.08687	8.12043	8.12053	8.14785	8.09534	8.0772	8.0916
5.19	8.07194	8.12247	8.1386	8.119	8.14713	8.14624	8.11721	8.11721	8.11763	8.1044	8.08485	8.10725	8.12627	8.15163	8.09872	8.07944	8.08981
5.1975	8.07588	8.12766	8.14082	8.122	8.14154	8.15121	8.11553	8.12601	8.12236	8.10163	8.09355	8.11117	8.10423	8.1556	8.09483	8.07992	8.10608
5.205	8.07129	8.11388	8.1435	8.12603	8.15279	8.13265	8.12763	8.12363	8.12472	8.10126	8.07784	8.10921	8.11274	8.16223	8.09149	8.07474	8.08895
5.2125	8.07419	8.12323	8.13724	8.11691	8.15373	8.15256	8.1232	8.10676	8.11793	8.10541	8.09729	8.12035	8.12184	8.1551	8.09352	8.07259	8.08479
5.22	8.06664	8.11846	8.1425	8.12159	8.14839	8.14461	8.12273	8.13207	8.12216	8.10196	8.08076	8.12049	8.11211	8.14255	8.08684	8.07248	8.08755
5.2275	8.07394	8.1198	8.14962	8.12096	8.15346	8.14243	8.12138	8.12249	8.12174	8.1009	8.09066	8.11157	8.11526	8.15006	8.09475	8.07959	8.09681
5.235	8.07942	8.10486	8.13788	8.11882	8.15499	8.15264	8.12057	8.10962	8.12263	8.10594	8.08573	8.11556	8.11903	8.16307	8.09576	8.07963	8.09378
5.2425	8.08055	8.11877	8.13379	8.11127	8.1383	8.13768	8.12784	8.11321	8.12443	8.10564	8.08497	8.11223	8.12558	8.1464	8.09421	8.07147	8.09317
5.25	8.08085	8.11825	8.14676	8.12025	8.15432	8.12855	8.12085	8.12548	8.12479	8.10612	8.09344	8.11411	8.1114	8.14419	8.09534	8.07776	8.08933
5.2575	8.07319	8.11525	8.14433	8.11197	8.162	8.14639	8.11619	8.11822	8.11572	8.10386	8.08254	8.11851	8.11347	8.15894	8.09055	8.07986	8.10672
5.265	8.07366	8.11932	8.13367	8.11409	8.16225	8.13359	8.12241	8.11889	8.11887	8.09787	8.08814	8.12297	8.12533	8.15541	8.10333	8.08379	8.10406
5.2725	8.0719	8.11764	8.14791	8.11338	8.14765	8.14613	8.11615	8.12067	8.11907	8.11195	8.09179	8.12018	8.12157	8.1596	8.08966	8.075	8.10673
5.28	8.07839	8.12668	8.14219	8.12386	8.15483	8.14426	8.12016	8.12059	8.11705	8.10187	8.07139	8.10554	8.11699	8.1509	8.09237	8.06962	8.09762
5.2875	8.07366	8.13068	8.15132	8.11602	8.1452	8.13448	8.11659	8.12004	8.12353	8.10332	8.08969	8.11278	8.10612	8.15637	8.09697	8.07349	8.08505
5.295	8.07451	8.1138	8.14869	8.12205	8.15035	8.14387	8.12199	8.12068	8.12481	8.10053	8.07747	8.1132	8.11696	8.15943	8.10078	8.07358	8.10103
5.3025	8.0786	8.11607	8.12911	8.11665	8.15388	8.14652	8.12063	8.10905	8.12852	8.10875	8.08737	8.10726	8.12123	8.15106	8.08789	8.0669	8.09083
5.31	8.06609	8.13032	8.15589	8.11826	8.14396	8.1401	8.11729	8.1172	8.12626	8.10216	8.09987	8.11358	8.12322	8.16601	8.10868	8.068	8.0847
5.3175	8.07162	8.12297	8.14053	8.11919	8.14012	8.1453	8.12067	8.13341	8.12502	8.09708	8.09704	8.10979	8.11672	8.16198	8.08793	8.07463	8.08891
5.325	8.06359	8.11505	8.14251	8.12157	8.15301	8.14229	8.12743	8.12123	8.12989	8.10782	8.08398	8.10755	8.11995	8.14831	8.09086	8.07133	8.09733
5.3325	8.08157	8.11878	8.13797	8.10535	8.14986	8.14188	8.11894	8.11678	8.12736	8.11801	8.08225	8.11899	8.12466	8.14919	8.09526	8.08004	8.10003
5.34	8.0795	8.11915	8.13432	8.0971	8.15407	8.13615	8.11693	8.12393	8.11891	8.10448	8.08613	8.10553	8.11421	8.16129	8.08349	8.07364	8.0924
5.3475	8.07322	8.10439	8.14856	8.11413	8.13829	8.14395	8.11847	8.12528	8.11581	8.11012	8.08897	8.10796	8.11761	8.15652	8.08647	8.06948	8.08968
5.355	8.06944	8.11718	8.14089	8.10652	8.15343	8.14593	8.11583	8.12182	8.11844	8.09265	8.08412	8.10501	8.11942	8.14464	8.09875	8.08078	8.09304
5.3625	8.06777	8.11913	8.15117	8.1074	8.1428	8.1406	8.12744	8.11618	8.12412	8.11095	8.08778	8.11754	8.11518	8.1613	8.09283	8.06954	8.09476
5.37	8.06826	8.13079	8.14563	8.11398	8.15635	8.1398	8.11721	8.11785	8.13055	8.09864	8.08511	8.11288	8.11999	8.1531	8.09344	8.08431	8.08918
5.3775	8.07332	8.11945	8.14988	8.11397	8.14873	8.14384	8.11321	8.11831	8.11828	8.11219	8.08838	8.11487	8.11074	8.14807	8.09548	8.07347	8.09313
5.385	8.07871	8.11782	8.13768	8.12101	8.14492	8.13334	8.12488	8.12366	8.12127	8.10243	8.07619	8.11407	8.11874	8.15304	8.08602	8.07258	8.09623
5.3925	8.07232	8.12161	8.14723	8.10794	8.15434	8.14081	8.10599	8.12122	8.12436	8.11249	8.08614	8.11551	8.11332	8.15672	8.09871	8.06855	8.08977
5.4	8.06669	8.11559	8.14495	8.11305	8.15149	8.14166	8.1207	8.12206	8.12284	8.10698	8.07467	8.1165	8.10776	8.16086	8.09307	8.08117	8.09486
5.4075	8.06873	8.12472	8.1349	8.11524	8.14959	8.13951	8.12214	8.10749	8.12963	8.10502	8.08836	8.12352	8.1212	8.15365	8.0985	8.08334	8.08412
5.415	8.08446	8.11396	8.14283	8.11645	8.15184	8.14711	8.11186	8.1203	8.1265	8.10438	8.08129	8.12389	8.11105	8.14591	8.08928	8.07302	8.08552
5.4225	8.08192	8.11199	8.14452	8.10973	8.15104	8.14305	8.1227	8.1109	8.12297	8.10927	8.09224	8.11908	8.12562	8.15216	8.09348	8.07744	8.09318
5.43	8.06822	8.1118	8.14127	8.10964	8.15201	8.13743	8.12672	8.11544	8.12047	8.10922	8.08882	8.10628	8.10611	8.15474	8.08789	8.07558	8.09435
5.4375	8.06873	8.11386	8.14507	8.12162	8.15505	8.14971	8.12227	8.1214	8.12398	8.10437	8.08494	8.10645	8.12646	8.16033	8.08973	8.07382	8.08824
5.445	8.07301	8.12291	8.14319	8.11507	8.13556	8.13565	8.12204	8.11696	8.13336	8.11071	8.08849	8.09967	8.11676	8.15588	8.07848	8.0752	8.09615
5.4525	8.08167	8.11156	8.14189	8.11187	8.13862	8.15087	8.11337	8.11688	8.12274	8.09735	8.08554	8.12073	8.12147	8.15078	8.09518	8.07327	8.09384
5.46	8.06914	8.12122	8.13401	8.12063	8.15221	8.14698	8.12055	8.12865	8.12217	8.09481	8.06898	8.114	8.12302	8.1463	8.09556	8.07024	8.09515
5.4675	8.07118	8.12619	8.13717	8.11437	8.15287	8.13455	8.12294	8.11558	8.12159	8.10226	8.07913	8.11653	8.11444	8.15444	8.08896	8.07572	8.08645
5.475	8.06952	8.1227	8.14813	8.10695	8.14744	8.14861	8.12217	8.12615	8.11808	8.09575	8.08215	8.11802	8.1198	8.1485	8.08549	8.07027	8.10228
5.4825	8.07934	8.1195	8.15339	8.11577	8.14491	8.15113	8.12389	8.1237	8.13266	8.10872	8.08686	8.11689	8.10367	8.15478	8.08582	8.07803	8.09919
5.49	8.07283	8.12889	8.13999	8.1138	8.1537	8.13901	8.12287	8.13385	8.11885	8.09505	8.09372	8.11067	8.11314	8.14704	8.10398	8.07485	8.09618
5.4975	8.07846	8.12168	8.14197	8.11628	8.14836	8.14144	8.12255	8.12261	8.11989	8.1179	8.08311	8.10528	8.11729	8.15169	8.08507	8.06858	8.08992
5.505	8.07013	8.1193	8.14443	8.11648	8.15727	8.13126	8.11012	8.11825	8.11458	8.10353	8.08049	8.11284	8.12239	8.15676	8.09037	8.07733	8.08809
5.5125	8.0856	8.12298	8.1425	8.10615	8.15668	8.15621	8.11378	8.11855	8.12861	8.09516	8.08107	8.10994	8.11703	8.1645	8.08276	8.08602	8.08641
5.52	8.08739	8.11627	8.14951	8.11036	8.14131	8.12877	8.11833	8.13078	8.11594	8.10126	8.0858	8.11229	8.12452	8.14478	8.09464	8.07686	8.09156
5.5275	8.0698	8.12671	8.13904	8.12152	8.15162	8.13814	8.11346	8.11415	8.11393	8.10699	8.07961	8.11615	8.12631	8.15162	8.09497	8.07067	8.09468
5.535	8.07646	8.12581	8.1506	8.11594	8.15191	8.14115	8.10678	8.11658	8.12524	8.10174	8.08109	8.12269	8.12223	8.15357	8.08386	8.07476	8.09286
5.5425	8.07191	8.1156	8.15131	8.11802	8.15392	8.13447	8.12369	8.12058	8.12038	8.09685	8.08796	8.12461	8.11938	8.16225	8.09348	8.07239	8.09543
5.55	8.0748	8.11929	8.14393	8.11078	8.15864	8.14546	8.11342	8.11537	8.11464	8.10717	8.08124	8.11077	8.12766	8.151	8.10245	8.06725	8.08796
5.5575	8.06601	8.11803	8.14182	8.11438	8.14928	8.14786	8.12278	8.12476	8.12571	8.11085	8.08161	8.11285	8.11992	8.1617	8.09795	8.0627	8.08831
5.565	8.07461	8.1231	8.14236	8.11203	8.15134	8.1526	8.12204	8.11577	8.12281	8.10799	8.08246	8.1173	8.12504	8.1469	8.08745	8.07554	8.09365
5.5725	8.07724	8.11357	8.13975	8.12171	8.15445	8.13576	8.11938	8.12219	8.12727	8.10702	8.09144	8.12771	8.12202	8.15058	8.09571	8.07103	8.08836
5.58	8.06485	8.11961	8.13997	8.11885	8.14763	8.14208	8.11261	8.12321	8.1262	8.10936	8.08153	8.11287	8.1122	8.15545	8.09295	8.06992	8.09914
5.5875	8.07779	8.11291	8.14735	8.11325	8.14351	8.14464	8.11773	8.11678	8.12063	8.10419	8.08465	8.11814	8.11672	8.15267	8.09419	8.07343	8.09733
5.595	8.07241	8.12232	8.13753	8.11593	8.15366	8.14253	8.11816	8.11822	8.12373	8.10426	8.07058	8.1242	8.11925	8.16065	8.09794	8.07176	8.09012
5.6025	8.08173	8.11563	8.14594	8.1172	8.14399	8.135	8.12231	8.11669	8.11151	8.09416	8.08279	8.10175	8.11196	8.15265	8.09677	8.06915	8.09474
5.61	8.0744	8.12591	8.14517	8.0986	8.13582	8.14596	8.11499	8.12914	8.12594	8.10493	8.08382	8.11271	8.12479	8.1582	8.09264	8.06217	8.09103
5.6175	8.07034	8.11273	8.14525	8.11908	8.14705	8.13822	8.12029	8.12153	8.11685	8.08916	8.06928	8.1086	8.12651	8.1544	8.09878	8.08436	8.09451
5.625	8.08036	8.1188	8.14107	8.13639	8.15853	8.13998	8.12591	8.12417	8.1207	8.1101	8.06742	8.11788	8.12073	8.15291	8.08594	8.0691	8.09484
5.6325	8.07806	8.11335	8.14794	8.11365	8.1497	8.14365	8.11041	8.12503	8.12808	8.09979	8.08465	8.11514	8.11811	8.14625	8.09773	8.0811	8.09447
5.64	8.07468	8.12015	8.13876	8.11565	8.13848	8.13763	8.1157	8.12067	8.12119	8.10362	8.08101	8.1185	8.1174	8.15799	8.0831	8.07042	8.10037
5.6475	8.08024	8.12156	8.13695	8.11053	8.14773	8.15062	8.13034	8.12068	8.11767	8.09974	8.07829	8.10476	8.1162	8.1608	8.09065	8.07988	8.09191
5.655	8.07801	8.11824	8.14203	8.12424	8.15522	8.13906	8.12364	8.11199	8.1202	8.09678	8.08396	8.10492	8.11913	8.15387	8.09235	8.07712	8.09913
5.6625	8.06387	8.11997	8.14183	8.11991	8.15057	8.13876	8.11762	8.11358	8.11763	8.11044	8.08601	8.12449	8.11936	8.14878	8.08953	8.07394	8.09187
5.67	8.07107	8.11638	8.13997	8.12074	8.15513	8.13986	8.11815	8.11606	8.12486	8.09935	8.08131	8.11592	8.1083	8.15051	8.09018	8.06845	8.10093
5.6775	8.07225	8.12925	8.14396	8.11845	8.15802	8.12982	8.11845	8.11946	8.12782	8.10396	8.07543	8.13256	8.11486	8.14586	8.09226	8.07421	8.09734
5.685	8.07169	8.1261	8.13587	8.1207	8.14573	8.14157	8.11468	8.12889	8.11975	8.10581	8.08661	8.11213	8.10685	8.14092	8.10526	8.07496	8.08427
5.6925	8.07309	8.11196	8.12901	8.11378	8.15353	8.14074	8.11412	8.11513	8.1214	8.11048	8.09022	8.11361	8.11986	8.14925	8.08893	8.07809	8.09314
5.7	8.06105	8.11103	8.14014	8.11564	8.15375	8.15166	8.11548	8.1167	8.11138	8.10357	8.07606	8.1167	8.11387	8.16108	8.09127	8.0703	8.088
5.7075	8.06714	8.1199	8.151	8.11113	8.13758	8.1469	8.10552	8.12712	8.11896	8.11037	8.08412	8.11796	8.12051	8.1514	8.09318	8.08139	8.08577
5.715	8.07143	8.11673	8.13805	8.11491	8.14542	8.14323	8.12041	8.12285	8.12296	8.10559	8.07446	8.1131	8.11477	8.16916	8.08913	8.07982	8.09102
5.7225	8.06646	8.11312	8.13984	8.10576	8.15971	8.13909	8.12751	8.12376	8.11797	8.10583	8.08922	8.1127	8.11395	8.14626	8.09129	8.06866	8.11339
5.73	8.06174	8.12622	8.14764	8.11907	8.14655	8.13733	8.11746	8.11925	8.12859	8.10992	8.07902	8.10964	8.12551	8.14778	8.09721	8.08113	8.09879
5.7375	8.0689	8.11499	8.14044	8.11115	8.14842	8.13718	8.11872	8.12515	8.13025	8.09552	8.0796	8.11648	8.11405	8.15789	8.09705	8.0806	8.09873
5.745	8.08109	8.11653	8.13814	8.12229	8.15788	8.14874	8.11881	8.12031	8.11087	8.10619	8.08455	8.11369	8.12285	8.14968	8.09413	8.07633	8.09606
5.7525	8.07323	8.10753	8.15449	8.12476	8.15543	8.1503	8.11186	8.10956	8.12313	8.10064	8.08539	8.11446	8.11941	8.15299	8.09483	8.07563	8.08838
5.76	8.06169	8.11694	8.14347	8.11843	8.15889	8.14719	8.11469	8.10752	8.11326	8.11009	8.0729	8.12279	8.11997	8.14416	8.09467	8.07273	8.08851
5.7675	8.06076	8.11922	8.14259	8.11126	8.14963	8.14461	8.12037	8.11633	8.10714	8.09909	8.07393	8.11893	8.11934	8.15985	8.09354	8.07272	8.10739
5.775	8.07559	8.12432	8.13816	8.1128	8.15674	8.13581	8.11792	8.12506	8.11477	8.10134	8.08304	8.11391	8.11329	8.17214	8.09285	8.07967	8.09123
5.7825	8.06497	8.12558	8.14496	8.12092	8.138	8.14188	8.1153	8.12485	8.11842	8.11218	8.0925	8.10616	8.11477	8.16693	8.09378	8.07395	8.10624
5.79	8.06225	8.11035	8.14112	8.11979	8.14854	8.14007	8.11919	8.12032	8.12198	8.09735	8.08535	8.10272	8.1186	8.15281	8.08734	8.0786	8.09876
5.7975	8.07704	8.12084	8.14902	8.11424	8.15858	8.14891	8.12025	8.12564	8.12327	8.10245	8.09573	8.11064	8.11197	8.14764	8.08824	8.07106	8.09901
5.805	8.06932	8.11285	8.13625	8.12027	8.1509	8.14735	8.11823	8.12508	8.11623	8.10921	8.0886	8.1153	8.12606	8.15705	8.09125	8.07813	8.09471
5.8125	8.06786	8.12253	8.14536	8.11031	8.1539	8.14613	8.11354	8.11653	8.12241	8.10658	8.08129	8.11515	8.1207	8.14455	8.08283	8.07549	8.10433
5.82	8.06321	8.111	8.15153	8.11527	8.14944	8.13929	8.116	8.12045	8.1115	8.09303	8.10073	8.11279	8.10841	8.13933	8.09852	8.06855	8.08084
5.8275	8.0691	8.13593	8.15053	8.1191	8.1488	8.14513	8.11845	8.12067	8.11823	8.09795	8.08217	8.12173	8.12431	8.14248	8.08677	8.07729	8.08366
5.835	8.0769	8.11613	8.15102	8.12028	8.16041	8.14486	8.1117	8.1235	8.11931	8.10403	8.08812	8.1167	8.12587	8.15927	8.10458	8.07863	8.09153
5.8425	8.07669	8.11951	8.13702	8.11366	8.14203	8.13821	8.11583	8.11901	8.11368	8.10496	8.06941	8.11557	8.11394	8.15406	8.09545	8.08267	8.10253
5.85	8.06906	8.12378	8.14149	8.11767	8.1453	8.15062	8.11673	8.11537	8.11608	8.08868	8.08745	8.11306	8.11724	8.15545	8.09941	8.06964	8.09761
5.8575	8.06409	8.10936	8.14063	8.10763	8.15143	8.14901	8.12366	8.11636	8.12406	8.09792	8.08538	8.11594	8.11682	8.14818	8.09664	8.07667	8.10106
5.865	8.07281	8.12446	8.14192	8.10648	8.149	8.13818	8.11885	8.12137	8.11282	8.10764	8.08465	8.11045	8.12388	8.15431	8.0919	8.07974	8.09601
5.8725	8.06768	8.11838	8.1442	8.11734	8.14906	8.13558	8.12385	8.12004	8.11661	8.10849	8.0813	8.11085	8.10964	8.15833	8.09029	8.07185	8.09209
5.88	8.06372	8.11903	8.15308	8.12818	8.14845	8.1399	8.11759	8.11872	8.11933	8.10409	8.0837	8.10313	8.11683	8.15803	8.084	8.05992	8.09191
5.8875	8.07875	8.11284	8.14303	8.11412	8.14738	8.13973	8.11431	8.11532	8.12433	8.11503	8.09304	8.11307	8.11782	8.16143	8.08368	8.0717	8.09321
5.895	8.0715	8.11755	8.14167	8.10716	8.15003	8.13283	8.11475	8.11683	8.118	8.11106	8.07834	8.11471	8.11707	8.15887	8.08731	8.06749	8.09689
5.9025	8.0701	8.1199	8.13486	8.11347	8.15149	8.14247	8.11681	8.12166	8.12252	8.11257	8.08105	8.12032	8.12107	8.14798	8.08652	8.08073	8.09456
5.91	8.07503	8.12452	8.14876	8.11391	8.14606	8.14768	8.11067	8.11622	8.11748	8.09964	8.0804	8.10762	8.11975	8.15735	8.09027	8.07097	8.09635
5.9175	8.07472	8.12026	8.14354	8.11534	8.15378	8.14375	8.11884	8.11216	8.12096	8.09909	8.0895	8.11737	8.11457	8.15845	8.09662	8.0808	8.08482
5.925	8.07139	8.11918	8.14109	8.11137	8.14677	8.13157	8.12573	8.11595	8.12009	8.09417	8.08404	8.11994	8.11765	8.1538	8.09051	8.08222	8.09058
5.9325	8.0656	8.12202	8.14321	8.10834	8.14482	8.14151	8.11179	8.125	8.12015	8.10432	8.08081	8.11348	8.12238	8.15897	8.08566	8.07561	8.09694
5.94	8.07337	8.12722	8.14727	8.12934	8.15629	8.1411	8.11712	8.12082	8.11358	8.11281	8.08469	8.11446	8.10166	8.16261	8.10126	8.07435	8.0882
5.9475	8.07493	8.12025	8.14382	8.11365	8.13954	8.13141	8.11533	8.1137	8.11899	8.10527	8.08035	8.11947	8.11649	8.1473	8.09948	8.06361	8.09359
5.955	8.06961	8.126	8.16024	8.11926	8.15536	8.13194	8.10943	8.11776	8.12502	8.08976	8.07544	8.11288	8.12255	8.14845	8.08997	8.07373	8.09574
5.9625	8.07738	8.11288	8.14035	8.12592	8.14766	8.15014	8.12031	8.11502	8.12141	8.11342	8.0909	8.11052	8.10444	8.1541	8.09587	8.06429	8.09591
5.97	8.06698	8.1192	8.14411	8.11159	8.14265	8.13891	8.11544	8.11272	8.12261	8.09888	8.0794	8.11183	8.11235	8.14976	8.09346	8.07208	8.09558
5.9775	8.06203	8.12205	8.14404	8.12399	8.14708	8.13764	8.12417	8.12294	8.12109	8.09999	8.08191	8.11732	8.11758	8.14702	8.09628	8.07583	8.09113
5.985	8.05919	8.12813	8.14704	8.11368	8.14988	8.15112	8.1172	8.11356	8.12594	8.10208	8.0922	8.11783	8.12241	8.14883	8.09805	8.08197	8.08931
5.9925	8.07416	8.11536	8.14521	8.12278	8.14468	8.14438	8.11254	8.12209	8.11578	8.10464	8.08556	8.1161	8.12032	8.16237	8.08906	8.08044	8.08311
6	8.07764	8.10491	8.13996	8.11582	8.15619	8.14432	8.11569	8.12179	8.12466	8.11533	8.0917	8.11694	8.1228	8.15758	8.08845	8.06714	8.08571
6.0075	8.07597	8.12316	8.14202	8.10862	8.14971	8.13509	8.12072	8.11591	8.11708	8.11319	8.0849	8.11755	8.11497	8.15332	8.10289	8.07562	8.09085
6.015	8.07562	8.12246	8.1333	8.12049	8.14208	8.15072	8.1072	8.1112	8.12029	8.09444	8.08314	8.11603	8.13096	8.14531	8.08679	8.0785	8.08699
6.0225	8.08223	8.11923	8.14643	8.12236	8.15249	8.14943	8.11526	8.11837	8.11823	8.10156	8.07042	8.11542	8.10599	8.14787	8.08948	8.0805	8.08848
6.03	8.07455	8.11915	8.14384	8.12473	8.15468	8.14583	8.11408	8.12727	8.13142	8.10692	8.07911	8.12316	8.12411	8.15408	8.09495	8.07193	8.09466
6.0375	8.07109	8.1165	8.14453	8.12157	8.1524	8.14123	8.11695	8.10962	8.11644	8.10803	8.0921	8.11644	8.11499	8.15687	8.09722	8.07675	8.08183
6.045	8.07691	8.11643	8.13856	8.12169	8.14326	8.13622	8.11325	8.11765	8.11689	8.10278	8.08017	8.11253	8.11537	8.1685	8.09414	8.06843	8.09586
6.0525	8.0724	8.12136	8.13657	8.11657	8.15215	8.14849	8.11177	8.11504	8.1155	8.10618	8.08792	8.12119	8.12045	8.15326	8.08907	8.07106	8.09211
6.06	8.06473	8.1232	8.13789	8.11955	8.15105	8.15037	8.12022	8.11267	8.12432	8.10344	8.08521	8.10706	8.10966	8.14803	8.09413	8.0625	8.09135
6.0675	8.0732	8.10393	8.14277	8.11489	8.15095	8.13391	8.11431	8.11363	8.11792	8.10715	8.08299	8.11429	8.11555	8.16155	8.09059	8.07307	8.10636
6.075	8.07142	8.1051	8.13622	8.11894	8.15492	8.14477	8.1205	8.11812	8.12424	8.0956	8.09106	8.11318	8.11979	8.15907	8.09237	8.07491	8.09643
6.0825	8.08197	8.12196	8.13401	8.11381	8.14495	8.14777	8.12501	8.11778	8.1203	8.10153	8.08373	8.1264	8.11193	8.14886	8.08363	8.08459	8.09917
6.09	8.06475	8.11581	8.13493	8.11229	8.15674	8.12347	8.11857	8.10953	8.12835	8.10828	8.07687	8.10888	8.1302	8.15941	8.09264	8.07478	8.09558
6.0975	8.05929	8.11649	8.13354	8.11518	8.14638	8.14168	8.11576	8.10819	8.11322	8.1049	8.08246	8.11466	8.11498	8.15364	8.08802	8.06669	8.08297
6.105	8.0683	8.11543	8.1456	8.10763	8.14857	8.14324	8.12052	8.11845	8.12483	8.10743	8.07404	8.12145	8.11981	8.15553	8.09254	8.06593	8.09062
6.1125	8.06639	8.11825	8.14596	8.12052	8.1496	8.14211	8.1108	8.1213	8.1246	8.10816	8.08331	8.11585	8.12274	8.13922	8.08949	8.06	8.09674
6.12	8.07548	8.11759	8.14071	8.11828	8.14709	8.12913	8.12125	8.12083	8.13009	8.1076	8.0781	8.1082	8.1252	8.15671	8.09402	8.08646	8.09887
6.1275	8.06817	8.11274	8.13045	8.11898	8.14914	8.14509	8.12655	8.11854	8.12072	8.09751	8.07789	8.10593	8.10902	8.14954	8.08295	8.06681	8.0897
6.135	8.07209	8.11465	8.14207	8.12079	8.15061	8.13966	8.12596	8.11629	8.12318	8.10951	8.0952	8.11643	8.10763	8.16775	8.0877	8.07086	8.08858
6.1425	8.07495	8.11526	8.1442	8.11792	8.14624	8.14329	8.11326	8.11538	8.1172	8.10799	8.08271	8.11016	8.12097	8.14977	8.10164	8.08063	8.10227
6.15	8.05962	8.12354	8.13769	8.12311	8.14417	8.1379	8.10867	8.11891	8.11099	8.11353	8.08377	8.11575	8.11981	8.1492	8.08979	8.07925	8.09521
6.1575	8.07404	8.12637	8.14727	8.11088	8.15639	8.15127	8.11322	8.11134	8.12023	8.10198	8.0937	8.11194	8.11702	8.15391	8.09754	8.07741	8.09722
6.165	8.07211	8.1184	8.15153	8.12152	8.14809	8.13134	8.11286	8.11653	8.11284	8.10042	8.08697	8.11408	8.11073	8.16402	8.0956	8.0688	8.08313
6.1725	8.06663	8.12144	8.13518	8.11721	8.15602	8.13847	8.11857	8.11896	8.13142	8.10601	8.08188	8.09671	8.12056	8.15349	8.08289	8.082	8.0953
6.18	8.07887	8.10894	8.13758	8.11306	8.15324	8.14263	8.1215	8.10917	8.11778	8.10283	8.08226	8.10909	8.10677	8.16234	8.08753	8.07175	8.08981
6.1875	8.07127	8.11822	8.14332	8.11473	8.15047	8.14041	8.10981	8.11957	8.13144	8.0963	8.0743	8.1158	8.1199	8.14935	8.09232	8.0712	8.09983
6.195	8.06885	8.11076	8.14499	8.11366	8.15745	8.14431	8.11183	8.11681	8.12782	8.10001	8.08443	8.10664	8.12175	8.15209	8.09825	8.07286	8.08894
6.2025	8.07202	8.12389	8.14105	8.1173	8.14317	8.13779	8.11339	8.12217	8.12365	8.10921	8.08404	8.10469	8.11781	8.1524	8.08282	8.06765	8.09011
6.21	8.07385	8.12184	8.14407	8.11441	8.14811	8.14617	8.11348	8.10971	8.12287	8.09898	8.07744	8.10924	8.11929	8.15953	8.0958	8.07071	8.08996
6.2175	8.06398	8.11998	8.13653	8.11446	8.14807	8.14073	8.10861	8.12658	8.11539	8.10396	8.08957	8.10483	8.11109	8.15447	8.084	8.07951	8.09178
6.225	8.07346	8.10895	8.14555	8.12371	8.15884	8.14735	8.13014	8.11894	8.11549	8.10274	8.0726	8.1177	8.12203	8.15969	8.08952	8.08222	8.10025
6.2325	8.06342	8.1238	8.1313	8.12391	8.14406	8.13753	8.11378	8.11672	8.11732	8.10924	8.08642	8.11515	8.11229	8.14587	8.08419	8.08074	8.09571
6.24	8.07167	8.12381	8.14462	8.11763	8.15935	8.14358	8.11225	8.1106	8.12259	8.09967	8.08868	8.11247	8.10885	8.16197	8.08963	8.08273	8.09575
6.2475	8.07151	8.13021	8.13546	8.11944	8.15381	8.13122	8.11035	8.11077	8.10247	8.10555	8.08593	8.12001	8.11938	8.14911	8.09244	8.06455	8.09568
6.255	8.07428	8.12546	8.13917	8.10123	8.14426	8.13319	8.11611	8.12447	8.12424	8.09521	8.08455	8.11043	8.13296	8.15543	8.09287	8.07439	8.08881
6.2625	8.08392	8.11983	8.13827	8.11768	8.15752	8.15534	8.11859	8.12076	8.12441	8.10215	8.08671	8.1122	8.11166	8.15222	8.09575	8.07619	8.10004
6.27	8.07833	8.13043	8.13763	8.12751	8.14442	8.14445	8.13216	8.12504	8.12901	8.10624	8.08352	8.11235	8.12168	8.1458	8.09438	8.05771	8.09416
6.2775	8.06433	8.11896	8.1363	8.11402	8.14342	8.13127	8.12744	8.11306	8.11301	8.09549	8.07255	8.1103	8.1132	8.15941	8.08551	8.06567	8.09255
6.285	8.06952	8.11783	8.12811	8.11535	8.14829	8.13592	8.12205	8.12143	8.11821	8.10402	8.08414	8.10556	8.11552	8.15216	8.09581	8.06778	8.10508
6.2925	8.06499	8.11117	8.15964	8.11658	8.15501	8.14255	8.12253	8.11689	8.12081	8.10329	8.07784	8.11581	8.11089	8.15274	8.09347	8.074	8.09313
6.3	8.0672	8.1244	8.14418	8.11453	8.15409	8.13679	8.10891	8.11816	8.11804	8.10032	8.08901	8.10599	8.11647	8.15092	8.10084	8.07372	8.09363
6.3075	8.06802	8.12881	8.13226	8.11875	8.15025	8.14312	8.11795	8.11686	8.12224	8.10095	8.0859	8.11297	8.10748	8.14724	8.09182	8.0808	8.09711
6.315	8.07235	8.11849	8.14408	8.1163	8.15338	8.14468	8.10929	8.11181	8.12246	8.10756	8.08009	8.10658	8.11756	8.14918	8.09463	8.08455	8.08207
6.3225	8.07459	8.11308	8.13407	8.1129	8.14397	8.14134	8.11224	8.12021	8.11836	8.10564	8.08073	8.11192	8.11266	8.15065	8.08575	8.07236	8.09243
6.33	8.06946	8.11648	8.14026	8.11801	8.16216	8.13635	8.11574	8.11847	8.12347	8.11359	8.08697	8.12798	8.11816	8.14973	8.0998	8.08284	8.08594
6.3375	8.06498	8.11837	8.13479	8.11626	8.14222	8.13975	8.11483	8.12301	8.12267	8.10234	8.08223	8.11275	8.11344	8.16102	8.08846	8.06811	8.09827
6.345	8.06987	8.11206	8.14279	8.10559	8.13784	8.14527	8.11294	8.11839	8.11524	8.1075	8.07794	8.11782	8.12138	8.1475	8.08527	8.07982	8.09009
6.3525	8.07809	8.11874	8.13891	8.10999	8.1487	8.14831	8.11954	8.1138	8.12572	8.11002	8.08893	8.10906	8.1217	8.15597	8.09626	8.07102	8.09331
6.36	8.07921	8.11967	8.13735	8.11188	8.14261	8.14803	8.10871	8.12589	8.12012	8.10163	8.07864	8.11102	8.11382	8.14683	8.08715	8.0798	8.09103
6.3675	8.07364	8.1141	8.14425	8.10909	8.14771	8.15288	8.10792	8.12126	8.12833	8.10259	8.08711	8.10804	8.10936	8.14615	8.08909	8.08231	8.09063
6.375	8.0747	8.13173	8.1384	8.10715	8.15913	8.14266	8.10698	8.11299	8.11725	8.09637	8.07498	8.10762	8.12448	8.15434	8.09795	8.08474	8.07661
6.3825	8.06994	8.12729	8.14461	8.10858	8.14089	8.14026	8.10095	8.12526	8.12345	8.10873	8.08293	8.11313	8.11854	8.15908	8.09147	8.07619	8.0881
6.39	8.06918	8.11569	8.14285	8.11478	8.13671	8.14587	8.11648	8.11436	8.12622	8.09749	8.08475	8.10276	8.11878	8.15375	8.09227	8.07365	8.08573
6.3975	8.06693	8.12019	8.14664	8.10962	8.15263	8.14568	8.10884	8.10953	8.11342	8.09838	8.08943	8.11597	8.11231	8.15371	8.09571	8.06711	8.09354
6.405	8.07895	8.11687	8.14225	8.12891	8.15138	8.14529	8.10517	8.11492	8.11559	8.09719	8.08315	8.10509	8.11652	8.15662	8.09438	8.06332	8.09054
6.4125	8.07219	8.12629	8.1322	8.1071	8.15075	8.14639	8.11554	8.11956	8.11906	8.10322	8.0752	8.11873	8.11876	8.14451	8.10219	8.08024	8.09789
6.42	8.07134	8.12238	8.13504	8.11307	8.15249	8.14543	8.12246	8.11275	8.13097	8.10128	8.07772	8.11667	8.11688	8.15001	8.08653	8.0725	8.09964
6.4275	8.07564	8.10975	8.14152	8.11283	8.14058	8.14227	8.1167	8.1229	8.10401	8.10252	8.08024	8.10929	8.12117	8.15367	8.09615	8.06982	8.09282
6.435	8.07901	8.12471	8.14093	8.11965	8.14727	8.13264	8.12311	8.11306	8.11789	8.10155	8.0786	8.11391	8.10919	8.16378	8.08636	8.0692	8.08479
6.4425	8.07714	8.11203	8.14381	8.11003	8.1421	8.13916	8.11057	8.11226	8.11714	8.10427	8.08122	8.10977	8.12003	8.15418	8.08912	8.0589	8.0904
6.45	8.0648	8.12458	8.14407	8.11128	8.14642	8.14796	8.11399	8.11926	8.13859	8.1035	8.08007	8.1024	8.10353	8.15288	8.09776	8.06933	8.08262
6.4575	8.05846	8.11111	8.13653	8.11315	8.14163	8.12974	8.11154	8.11485	8.12027	8.09948	8.089	8.11908	8.11193	8.14541	8.09066	8.07453	8.0987
6.465	8.07095	8.11715	8.13949	8.10838	8.15242	8.14384	8.11971	8.11143	8.11185	8.10617	8.07999	8.10326	8.11795	8.15918	8.1009	8.07798	8.09144
6.4725	8.06358	8.11268	8.14323	8.10719	8.15318	8.13959	8.11184	8.10275	8.13373	8.10057	8.07321	8.11232	8.10457	8.14936	8.10006	8.0781	8.09944
6.48	8.07605	8.10668	8.15008	8.12064	8.1493	8.13798	8.10978	8.11238	8.11718	8.1078	8.08575	8.12393	8.11426	8.15243	8.09249	8.07335	8.09227
6.4875	8.05998	8.11616	8.13697	8.1124	8.13909	8.1344	8.11354	8.1158	8.11857	8.11098	8.07507	8.11658	8.11477	8.14825	8.09454	8.08277	8.08439
6.495	8.0676	8.11107	8.14257	8.11041	8.15152	8.13383	8.12089	8.11553	8.1268	8.10371	8.08561	8.11552	8.11257	8.16061	8.10019	8.07442	8.09636
6.5025	8.07193	8.11407	8.14621	8.12226	8.14719	8.13986	8.11262	8.11633	8.12505	8.10777	8.07836	8.10927	8.12018	8.15113	8.09677	8.06835	8.08964
6.51	8.07574	8.10827	8.14245	8.11565	8.14279	8.14467	8.1214	8.10935	8.12413	8.09928	8.07686	8.11609	8.12228	8.15833	8.08199	8.07998	8.09525
6.5175	8.06982	8.11314	8.13919	8.10933	8.15404	8.14452	8.11694	8.12595	8.12053	8.09163	8.08787	8.12083	8.11711	8.14271	8.10311	8.06789	8.09705
6.525	8.06208	8.11812	8.1376	8.11871	8.14143	8.15118	8.12575	8.11611	8.12452	8.09674	8.08433	8.11688	8.1157	8.15775	8.09865	8.06867	8.08161
6.5325	8.07428	8.11887	8.13223	8.11989	8.14418	8.14065	8.10977	8.11655	8.11055	8.10051	8.08663	8.1188	8.11275	8.14554	8.08788	8.07877	8.08644
6.54	8.07687	8.11624	8.12584	8.1102	8.15258	8.13564	8.11051	8.11613	8.11906	8.10591	8.08382	8.10703	8.10402	8.15149	8.08872	8.07466	8.0878
6.5475	8.07484	8.11752	8.14628	8.11329	8.14413	8.13331	8.1163	8.12428	8.12068	8.10185	8.07855	8.10713	8.11172	8.1525	8.1008	8.06827	8.08562
6.555	8.07883	8.10693	8.13507	8.11257	8.15166	8.14231	8.12014	8.12887	8.12047	8.09668	8.07724	8.10246	8.11133	8.15059	8.09362	8.07459	8.09013
6.5625	8.07508	8.12109	8.14126	8.10138	8.14352	8.13128	8.11362	8.11081	8.1129	8.10322	8.07811	8.1124	8.11243	8.15923	8.09933	8.07711	8.08697
6.57	8.07424	8.12339	8.13556	8.1065	8.14893	8.13514	8.12086	8.11608	8.12016	8.09615	8.07825	8.11415	8.11882	8.15149	8.09228	8.06057	8.09684
6.5775	8.07036	8.11908	8.14534	8.11589	8.15734	8.15139	8.12126	8.11249	8.12315	8.09879	8.07509	8.1068	8.11767	8.15347	8.097	8.07755	8.09655
6.585	8.07776	8.11042	8.13995	8.11248	8.14811	8.13538	8.11659	8.11957	8.12134	8.0986	8.08565	8.11601	8.10287	8.15001	8.09329	8.07831	8.0943
6.5925	8.08132	8.12187	8.13499	8.11028	8.14811	8.14944	8.12141	8.11915	8.11808	8.1111	8.07469	8.10739	8.1079	8.14736	8.10017	8.07242	8.08907
6.6	8.07998	8.10772	8.14318	8.12403	8.14594	8.14188	8.11701	8.12157	8.12374	8.114	8.08458	8.11656	8.10978	8.14359	8.10375	8.07381	8.10293
6.6075	8.07371	8.11914	8.13703	8.11647	8.14734	8.14602	8.11051	8.12142	8.12963	8.09899	8.08279	8.11434	8.1103	8.15055	8.10099	8.07469	8.08904
6.615	8.07673	8.11407	8.15485	8.11368	8.1428	8.14456	8.12051	8.12014	8.12085	8.102	8.08194	8.11802	8.11761	8.15763	8.09155	8.07837	8.09577
6.6225	8.06818	8.12383	8.14536	8.12152	8.15677	8.14143	8.11665	8.12419	8.11597	8.09788	8.0787	8.11971	8.12084	8.15249	8.08786	8.0714	8.09932
6.63	8.07668	8.11982	8.13518	8.11679	8.15086	8.14152	8.11578	8.11645	8.1171	8.09371	8.08871	8.10878	8.11633	8.15441	8.08594	8.06812	8.09991
6.6375	8.07279	8.12081	8.13462	8.12141	8.13747	8.13932	8.11834	8.10567	8.11905	8.09888	8.08394	8.11102	8.11279	8.14337	8.09331	8.06859	8.0867
6.645	8.07308	8.11733	8.1385	8.11136	8.15122	8.13906	8.1083	8.11863	8.11846	8.10208	8.07704	8.11318	8.10613	8.15361	8.09237	8.07709	8.08797
6.6525	8.06917	8.11401	8.14246	8.10906	8.14881	8.13303	8.11909	8.12601	8.1241	8.10689	8.08936	8.10954	8.11442	8.15595	8.08595	8.08312	8.10246
6.66	8.06475	8.11995	8.14552	8.12631	8.14362	8.12967	8.11398	8.12759	8.1139	8.09537	8.08414	8.11727	8.11295	8.14683	8.09571	8.06384	8.08951
6.6675	8.08173	8.12702	8.13854	8.11472	8.14931	8.13689	8.11113	8.12371	8.12376	8.10419	8.08005	8.11282	8.10802	8.15459	8.1065	8.07813	8.09246
6.675	8.05692	8.11967	8.13132	8.10724	8.15177	8.13699	8.11076	8.11196	8.12338	8.10246	8.07134	8.10752	8.11192	8.14711	8.09928	8.07127	8.09116
6.6825	8.08031	8.1192	8.13736	8.1126	8.14615	8.14653	8.11843	8.12048	8.12498	8.09952	8.07721	8.11733	8.11717	8.14633	8.09402	8.07756	8.08182
6.69	8.07558	8.11453	8.13979	8.111	8.14344	8.14441	8.12247	8.11879	8.11915	8.10519	8.07584	8.09991	8.10596	8.15695	8.08271	8.07018	8.08957
6.6975	8.07127	8.124	8.13932	8.11923	8.15113	8.13899	8.13302	8.11484	8.11675	8.09875	8.08428	8.12114	8.118	8.15235	8.08767	8.07451	8.08871
6.705	8.07509	8.12315	8.13989	8.11788	8.1427	8.13935	8.10347	8.12116	8.11747	8.10233	8.07506	8.11223	8.11224	8.15644	8.09431	8.06068	8.10221
6.7125	8.07275	8.11915	8.13619	8.11432	8.14974	8.1481	8.10449	8.12145	8.10876	8.10467	8.09042	8.11066	8.12272	8.14549	8.09605	8.06935	8.09167
6.72	8.07268	8.10964	8.14233	8.11416	8.14867	8.13726	8.11284	8.11635	8.11793	8.09666	8.07113	8.11373	8.10917	8.15526	8.08521	8.07103	8.08759
6.7275	8.07064	8.11571	8.13428	8.11574	8.15363	8.13185	8.11844	8.11479	8.10777	8.10058	8.08788	8.11457	8.1155	8.15657	8.09395	8.08016	8.0934
6.735	8.07574	8.11199	8.14484	8.11434	8.15221	8.1396	8.11021	8.11428	8.12463	8.10847	8.07979	8.10633	8.12009	8.14842	8.09327	8.06136	8.09404
6.7425	8.07409	8.12504	8.1362	8.11606	8.1505	8.13496	8.11692	8.1148	8.12807	8.09867	8.08525	8.11053	8.118	8.14713	8.09866	8.07039	8.10108
6.75	8.07288	8.1218	8.13703	8.10806	8.14187	8.13041	8.10922	8.11373	8.12256	8.10281	8.08337	8.10706	8.10813	8.15427	8.0917	8.07342	8.08293
6.7575	8.07482	8.11988	8.1405	8.1196	8.14345	8.13322	8.11819	8.11846	8.12092	8.09604	8.08904	8.1284	8.11246	8.15654	8.09414	8.07016	8.0793
6.765	8.0673	8.12474	8.12618	8.11929	8.14342	8.13988	8.11433	8.11063	8.1244	8.10095	8.07775	8.10738	8.11744	8.14342	8.08556	8.07763	8.09419
6.7725	8.05988	8.11469	8.15206	8.10547	8.15291	8.13333	8.11216	8.10676	8.11282	8.10234	8.08731	8.12296	8.11674	8.16686	8.09344	8.07978	8.09499
6.78	8.06914	8.11179	8.13956	8.10806	8.14927	8.13259	8.11648	8.11613	8.12308	8.10192	8.09228	8.11728	8.12068	8.15513	8.09295	8.07043	8.08866
6.7875	8.06097	8.11586	8.12649	8.113	8.15091	8.1354	8.11222	8.11682	8.11454	8.10346	8.08323	8.11836	8.12197	8.15385	8.10208	8.06731	8.08977
6.795	8.06943	8.11035	8.13927	8.11483	8.142	8.13385	8.1202	8.1097	8.11745	8.1062	8.08993	8.11042	8.10617	8.15736	8.10022	8.07211	8.09403
6.8025	8.07366	8.11479	8.14288	8.11162	8.14309	8.14546	8.11527	8.1207	8.12432	8.10251	8.08606	8.11899	8.11263	8.15607	8.08391	8.07798	8.08941
6.81	8.07269	8.1139	8.13174	8.1163	8.14721	8.14332	8.10881	8.1297	8.11934	8.09686	8.07904	8.09827	8.123	8.15974	8.09196	8.082	8.0941
6.8175	8.07134	8.11414	8.1381	8.1085	8.14331	8.14262	8.1168	8.12513	8.13035	8.1039	8.07808	8.11272	8.11972	8.16435	8.09237	8.07762	8.07656
6.825	8.06972	8.11292	8.1416	8.10675	8.14497	8.13635	8.12441	8.11733	8.12271	8.09858	8.08386	8.10465	8.11338	8.14827	8.09198	8.07559	8.08354
6.8325	8.07573	8.12079	8.14884	8.10797	8.15137	8.13943	8.1149	8.12134	8.11131	8.10244	8.06738	8.11726	8.11985	8.15624	8.09051	8.07612	8.10016
6.84	8.06269	8.12059	8.14867	8.1036	8.15156	8.15093	8.12018	8.12094	8.12083	8.09742	8.07986	8.11734	8.10467	8.14846	8.08866	8.07887	8.08712
6.8475	8.07232	8.12842	8.15206	8.11114	8.14816	8.14776	8.12079	8.11056	8.12673	8.11066	8.07721	8.1112	8.11682	8.14488	8.08995	8.07996	8.09822
6.855	8.06596	8.11986	8.14612	8.1113	8.14772	8.13491	8.11112	8.11916	8.11599	8.10532	8.08773	8.10768	8.10627	8.14334	8.09972	8.07196	8.09171
6.8625	8.07755	8.10634	8.13707	8.09874	8.15527	8.14373	8.11065	8.11636	8.11574	8.099	8.08655	8.10227	8.1113	8.14165	8.07964	8.07362	8.09669
6.87	8.06805	8.12006	8.13663	8.1128	8.15445	8.14048	8.11906	8.12036	8.12127	8.1004	8.07347	8.10843	8.11164	8.1521	8.0884	8.06429	8.08921
6.8775	8.07559	8.11573	8.14075	8.10855	8.14877	8.13319	8.11526	8.10922	8.12193	8.09754	8.07146	8.12389	8.11873	8.1544	8.0861	8.07476	8.09393
6.885	8.07927	8.12516	8.13786	8.12117	8.1403	8.13585	8.10501	8.10469	8.11909	8.09896	8.07398	8.11522	8.11568	8.15994	8.08779	8.07029	8.08955
6.8925	8.07247	8.12002	8.14247	8.1113	8.1483	8.13077	8.10517	8.11725	8.12312	8.09639	8.08471	8.11589	8.10731	8.14956	8.09174	8.07228	8.08227
6.9	8.0715	8.1139	8.14675	8.10986	8.13623	8.13583	8.10966	8.11351	8.11626	8.10443	8.07393	8.10667	8.10781	8.15412	8.09562	8.07701	8.0839
6.9075	8.06928	8.12549	8.14377	8.10324	8.15178	8.14352	8.10531	8.11142	8.11743	8.09324	8.09762	8.10652	8.10759	8.14946	8.09883	8.07467	8.09205
6.915	8.07185	8.11122	8.13474	8.12137	8.1435	8.13788	8.10993	8.11029	8.12377	8.1003	8.07963	8.11236	8.11252	8.15058	8.08697	8.06857	8.09203
6.9225	8.07218	8.12008	8.13256	8.10982	8.15212	8.13547	8.10851	8.10682	8.11675	8.10601	8.07956	8.11362	8.10794	8.16179	8.0866	8.07168	8.08961
6.93	8.06392	8.13317	8.14513	8.11003	8.13752	8.12802	8.11596	8.11671	8.12545	8.10108	8.0813	8.10549	8.11695	8.15604	8.09833	8.0793	8.08853
6.9375	8.06802	8.11234	8.13958	8.12233	8.14929	8.13977	8.12064	8.1247	8.11979	8.09676	8.08249	8.10985	8.11633	8.156	8.09668	8.07064	8.10252
6.945	8.07139	8.11771	8.14864	8.11349	8.14375	8.13249	8.10696	8.10928	8.11485	8.10891	8.08661	8.10984	8.10797	8.15381	8.09147	8.06782	8.09243
6.9525	8.06671	8.11393	8.12391	8.11403	8.14754	8.13451	8.11124	8.11219	8.11343	8.10223	8.08908	8.11316	8.11911	8.15381	8.09339	8.07106	8.09645
6.96	8.07155	8.11852	8.13505	8.10759	8.15636	8.13486	8.10379	8.12012	8.12698	8.10216	8.08269	8.11156	8.10828	8.14771	8.09647	8.08071	8.09729
6.9675	8.06702	8.1113	8.14876	8.11822	8.15113	8.14429	8.12289	8.1081	8.10969	8.09679	8.07778	8.10785	8.11084	8.14937	8.09161	8.07882	8.09217
6.975	8.06897	8.10373	8.13167	8.11125	8.15249	8.14809	8.12055	8.11487	8.10479	8.09928	8.0828	8.1102	8.11048	8.14909	8.0843	8.06575	8.0856
6.9825	8.07421	8.13043	8.14721	8.11776	8.1491	8.14491	8.1158	8.11281	8.11358	8.09525	8.08109	8.12325	8.11772	8.15805	8.09863	8.08458	8.09572
6.99	8.07876	8.10768	8.14078	8.10873	8.15065	8.12279	8.11092	8.11535	8.12275	8.10481	8.08431	8.11132	8.12168	8.14794	8.09551	8.07254	8.09106
6.9975	8.08482	8.12128	8.13494	8.10495	8.1405	8.14234	8.12212	8.10276	8.12141	8.10432	8.07686	8.1119	8.11327	8.15298	8.0939	8.06591	8.0837
7.005	8.06305	8.11441	8.12773	8.12364	8.1403	8.14717	8.11503	8.11621	8.12517	8.10177	8.08737	8.11621	8.11051	8.13453	8.08206	8.07186	8.07797
7.0125	8.07653	8.13059	8.14156	8.11805	8.14478	8.13031	8.11436	8.11899	8.11303	8.10285	8.08169	8.10728	8.11706	8.15847	8.0807	8.07603	8.0908
7.02	8.0743	8.11227	8.14677	8.11465	8.15006	8.13052	8.12415	8.11648	8.11688	8.10233	8.07277	8.12294	8.12126	8.16339	8.08559	8.07675	8.09338
7.0275	8.07257	8.11538	8.13465	8.11817	8.14931	8.13759	8.12116	8.11057	8.11541	8.10176	8.07244	8.11463	8.1147	8.14472	8.10061	8.07446	8.0963
7.035	8.07029	8.12248	8.12994	8.12015	8.15143	8.13704	8.1058	8.11515	8.11364	8.10246	8.08413	8.11646	8.12333	8.14638	8.08987	8.07906	8.10263
7.0425	8.0824	8.12477	8.13803	8.11938	8.14775	8.15001	8.11583	8.11883	8.12116	8.09984	8.08224	8.11198	8.12324	8.14953	8.08705	8.08232	8.08195
7.05	8.07069	8.12483	8.14572	8.11015	8.15478	8.13658	8.11954	8.10782	8.13239	8.09661	8.08118	8.11469	8.10741	8.16333	8.08722	8.06915	8.0816
7.0575	8.07531	8.12279	8.14063	8.10018	8.14501	8.15171	8.1168	8.11482	8.11596	8.09908	8.08481	8.11843	8.11582	8.1593	8.08201	8.07255	8.08819
7.065	8.07421	8.12791	8.15223	8.12698	8.14217	8.1344	8.11915	8.10745	8.12563	8.09974	8.08396	8.1187	8.11674	8.15219	8.09456	8.0758	8.09526
7.0725	8.06665	8.11693	8.13913	8.0983	8.14476	8.14293	8.11806	8.12311	8.12331	8.10228	8.08068	8.10733	8.1122	8.14893	8.09123	8.07613	8.08868
7.08	8.06648	8.12167	8.13879	8.11707	8.16136	8.12986	8.11556	8.12228	8.1215	8.10379	8.09431	8.10965	8.11389	8.14773	8.08832	8.07305	8.09626
7.0875	8.0652	8.11429	8.13564	8.09857	8.15892	8.14557	8.10675	8.12515	8.10889	8.09471	8.07913	8.09986	8.10527	8.14878	8.0816	8.0742	8.09838
7.095	8.05876	8.12591	8.15277	8.10752	8.14105	8.15237	8.11695	8.11491	8.11728	8.1069	8.09085	8.12011	8.11827	8.14416	8.09647	8.0694	8.08724
7.1025	8.07759	8.1191	8.13303	8.10968	8.14105	8.14408	8.11512	8.12648	8.12488	8.09906	8.08424	8.10574	8.11907	8.15289	8.09361	8.07042	8.08942
7.11	8.06606	8.12538	8.14753	8.11359	8.15507	8.14477	8.11772	8.11802	8.12881	8.10543	8.08314	8.10662	8.1162	8.15712	8.09867	8.0748	8.09006
7.1175	8.0678	8.11489	8.14516	8.10908	8.14513	8.14742	8.12941	8.12102	8.12859	8.09778	8.08127	8.11167	8.11516	8.1531	8.08539	8.08115	8.1011
7.125	8.07722	8.11837	8.13797	8.1078	8.15349	8.1368	8.11075	8.11615	8.11085	8.09037	8.07616	8.11394	8.11454	8.15855	8.10005	8.07668	8.08796
7.1325	8.07244	8.12137	8.13217	8.11273	8.14728	8.13878	8.10357	8.1126	8.1249	8.10803	8.0858	8.10506	8.11576	8.14615	8.08926	8.06975	8.09114
7.14	8.06942	8.11662	8.13722	8.10786	8.14511	8.13494	8.11327	8.12041	8.11768	8.09969	8.08246	8.11032	8.11872	8.15166	8.09068	8.0627	8.08344
7.1475	8.06588	8.1223	8.13956	8.10223	8.15177	8.13093	8.11717	8.11655	8.12756	8.10994	8.07853	8.11046	8.11482	8.14684	8.09236	8.08065	8.08706
7.155	8.06258	8.12497	8.13829	8.10927	8.15351	8.13798	8.12103	8.10984	8.11962	8.10215	8.08071	8.10514	8.10918	8.15134	8.09293	8.07599	8.08781
7.1625	8.07113	8.12543	8.14074	8.11094	8.14259	8.14209	8.11636	8.10806	8.11732	8.10556	8.07905	8.10835	8.11632	8.15806	8.08986	8.07314	8.0863
7.17	8.07133	8.12565	8.14073	8.12114	8.15143	8.14089	8.11903	8.11793	8.11679	8.09542	8.09377	8.11817	8.11161	8.15051	8.09013	8.08134	8.08943
7.1775	8.07415	8.12309	8.14699	8.11247	8.14774	8.13785	8.11002	8.11505	8.11592	8.10105	8.08272	8.11528	8.10146	8.15351	8.09931	8.07662	8.09027
7.185	8.07753	8.11974	8.13071	8.1136	8.14975	8.13488	8.10923	8.10629	8.11379	8.09549	8.07927	8.10606	8.11185	8.15448	8.09237	8.0674	8.09325
7.1925	8.07166	8.11165	8.13389	8.11185	8.14214	8.14139	8.1048	8.12429	8.12095	8.10105	8.08491	8.10243	8.11022	8.14386	8.1043	8.072	8.09488
7.2	8.07573	8.11156	8.13871	8.10962	8.13948	8.13219	8.11495	8.10715	8.1257	8.09278	8.08734	8.11086	8.11352	8.15001	8.09349	8.07584	8.09421
7.2075	8.07163	8.11964	8.14073	8.10777	8.14433	8.14723	8.121	8.11579	8.11953	8.10831	8.07117	8.10471	8.12274	8.15056	8.09023	8.07169	8.08503
7.215	8.06806	8.11195	8.14025	8.1117	8.15286	8.14212	8.11753	8.11673	8.10839	8.10289	8.07804	8.11182	8.1115	8.14395	8.09355	8.08003	8.0906
7.2225	8.07705	8.10636	8.13893	8.12041	8.14396	8.13235	8.12007	8.11158	8.12344	8.10139	8.07566	8.11216	8.1114	8.15227	8.09784	8.08093	8.08898
7.23	8.06672	8.11501	8.142	8.11889	8.14236	8.14272	8.11463	8.11768	8.12399	8.09847	8.08629	8.1051	8.11872	8.15683	8.10527	8.07471	8.09349
7.2375	8.06858	8.12064	8.13915	8.10981	8.1471	8.13863	8.11321	8.10272	8.12695	8.09373	8.0759	8.1082	8.1118	8.15724	8.09929	8.07011	8.09545
7.245	8.06655	8.11555	8.1481	8.12186	8.15046	8.15064	8.11498	8.11521	8.11809	8.10008	8.09076	8.12086	8.1263	8.15214	8.09688	8.07342	8.09205
7.2525	8.06672	8.11624	8.1431	8.11168	8.15691	8.137	8.10532	8.11649	8.12564	8.09916	8.07479	8.11005	8.11451	8.15469	8.09762	8.0748	8.09193
7.26	8.07338	8.10992	8.14445	8.11303	8.15761	8.13373	8.12982	8.10536	8.11687	8.09949	8.08818	8.11678	8.11619	8.13617	8.08992	8.07048	8.0898
7.2675	8.06354	8.11887	8.1467	8.11494	8.1469	8.13658	8.11622	8.11896	8.11119	8.10165	8.08555	8.10388	8.10829	8.15143	8.0898	8.07473	8.09062
7.275	8.07975	8.1122	8.13605	8.11917	8.14156	8.13825	8.10688	8.10629	8.12328	8.11063	8.089	8.11238	8.11885	8.15127	8.09267	8.08088	8.08402
7.2825	8.07656	8.1147	8.14449	8.1073	8.14018	8.13463	8.11687	8.10969	8.12051	8.10725	8.08852	8.10975	8.12165	8.15	8.08947	8.08306	8.08148
7.29	8.07181	8.11769	8.13825	8.10385	8.13645	8.13497	8.11725	8.12098	8.11402	8.09585	8.08669	8.11276	8.11587	8.1496	8.08442	8.06852	8.0786
7.2975	8.07122	8.11863	8.14202	8.12296	8.15463	8.13524	8.13001	8.11524	8.11475	8.09636	8.06606	8.11088	8.11792	8.15198	8.09263	8.07175	8.09124
7.305	8.06757	8.12077	8.13326	8.10659	8.15823	8.14053	8.11182	8.12393	8.11742	8.10533	8.08463	8.11952	8.12118	8.15393	8.09925	8.07225	8.0923
7.3125	8.06707	8.11176	8.15906	8.11071	8.15838	8.14398	8.11237	8.11399	8.12745	8.10304	8.07558	8.11118	8.11968	8.14623	8.08678	8.07359	8.08578
7.32	8.07085	8.1187	8.13454	8.10816	8.1475	8.13038	8.12436	8.11373	8.1123	8.10377	8.08027	8.11478	8.1137	8.14735	8.08667	8.06956	8.07794
7.3275	8.06415	8.10554	8.13423	8.11158	8.15546	8.13413	8.11423	8.11547	8.11714	8.09549	8.08394	8.10216	8.10648	8.14948	8.09379	8.07272	8.08827
7.335	8.06927	8.1193	8.13914	8.1262	8.16085	8.13158	8.10792	8.11051	8.11625	8.10404	8.08041	8.10682	8.11997	8.14577	8.08617	8.07326	8.09237
7.3425	8.06815	8.11533	8.14222	8.11268	8.14736	8.13437	8.10803	8.11127	8.11587	8.10923	8.07977	8.11687	8.11224	8.15419	8.09102	8.07516	8.08067
7.35	8.06933	8.11314	8.14437	8.11541	8.1479	8.14378	8.11265	8.11366	8.11482	8.09723	8.08326	8.10775	8.11205	8.15064	8.08153	8.06259	8.09367
7.3575	8.06334	8.11612	8.13513	8.12284	8.14803	8.13948	8.12763	8.1071	8.12784	8.09103	8.08571	8.11115	8.11161	8.14293	8.09707	8.06666	8.09096
7.365	8.0679	8.11977	8.12089	8.10875	8.14703	8.14584	8.10893	8.12206	8.11609	8.1033	8.07354	8.10991	8.10956	8.16068	8.09149	8.06805	8.09143
7.3725	8.07553	8.11576	8.14778	8.10114	8.14443	8.13649	8.11506	8.12696	8.11384	8.10052	8.07777	8.114	8.12737	8.155	8.09225	8.07165	8.10159
7.38	8.07148	8.11453	8.1471	8.1241	8.14753	8.13936	8.11306	8.10765	8.11957	8.09944	8.08219	8.11473	8.11443	8.14637	8.08746	8.06677	8.08802
7.3875	8.07703	8.10881	8.14169	8.10896	8.1543	8.13895	8.12055	8.12005	8.11952	8.10022	8.08004	8.12552	8.12465	8.15843	8.09043	8.07366	8.08783
7.395	8.07104	8.11238	8.14216	8.12269	8.13605	8.13631	8.11886	8.11707	8.12034	8.11116	8.06722	8.116	8.11366	8.14559	8.0935	8.06968	8.09316
7.4025	8.07347	8.11579	8.13514	8.12023	8.14207	8.14387	8.10747	8.11497	8.11548	8.10215	8.08088	8.12026	8.11962	8.14523	8.08387	8.06682	8.0955
7.41	8.0669	8.11036	8.13808	8.1144	8.14031	8.14013	8.11583	8.10948	8.11484	8.10307	8.08352	8.10765	8.118	8.15056	8.08924	8.06653	8.08798
7.4175	8.07307	8.12676	8.14429	8.11269	8.14273	8.13866	8.11704	8.11447	8.1216	8.1009	8.08313	8.12311	8.1115	8.14859	8.08976	8.07135	8.07998
7.425	8.07902	8.12051	8.1278	8.11037	8.15179	8.13343	8.11949	8.11361	8.12101	8.09884	8.08439	8.11188	8.13061	8.14994	8.09554	8.06493	8.09639
7.4325	8.06688	8.11794	8.15125	8.11296	8.14467	8.14263	8.10944	8.11921	8.12823	8.09862	8.07487	8.11637	8.11133	8.15227	8.09474	8.07731	8.08703
7.44	8.06826	8.11344	8.13968	8.11671	8.14442	8.1347	8.1243	8.1174	8.11929	8.1049	8.0845	8.105	8.11165	8.15009	8.08594	8.07495	8.08531
7.4475	8.07271	8.12275	8.13262	8.09617	8.14516	8.14705	8.10887	8.11792	8.13171	8.10695	8.07797	8.11595	8.11477	8.14004	8.08761	8.06717	8.0811
7.455	8.06781	8.11664	8.13825	8.11376	8.14158	8.13464	8.10811	8.10876	8.12142	8.08696	8.08031	8.10758	8.12356	8.14999	8.08064	8.07441	8.07975
7.4625	8.07089	8.12129	8.13645	8.10457	8.147	8.1347	8.11103	8.11382	8.1155	8.10302	8.09217	8.11099	8.11136	8.15073	8.09627	8.07738	8.09888
7.47	8.07609	8.12399	8.13835	8.11216	8.15692	8.13467	8.11956	8.1149	8.123	8.09106	8.09267	8.11294	8.11713	8.14759	8.08797	8.07361	8.09623
7.4775	8.06925	8.10797	8.13746	8.11081	8.13944	8.13985	8.1157	8.10729	8.11306	8.09842	8.08083	8.1083	8.1119	8.1309	8.09453	8.07534	8.08956
7.485	8.06509	8.11358	8.13054	8.10843	8.14856	8.14101	8.12118	8.11967	8.11272	8.10265	8.07477	8.10602	8.11206	8.15028	8.09133	8.08152	8.09618
7.4925	8.06589	8.1226	8.13388	8.11313	8.14185	8.1345	8.11882	8.116	8.11382	8.10048	8.08341	8.1202	8.10485	8.15051	8.07932	8.06824	8.08528
7.5	8.06964	8.11586	8.13228	8.11037	8.1467	8.13426	8.10522	8.11742	8.11745	8.11577	8.08375	8.11101	8.11407	8.14781	8.10254	8.07938	8.09408
7.5075	8.07471	8.12387	8.13437	8.1179	8.14766	8.14458	8.11695	8.11249	8.113	8.1013	8.08463	8.10308	8.11914	8.14262	8.08698	8.07018	8.09435
7.515	8.07806	8.10797	8.1454	8.1109	8.15417	8.14035	8.1151	8.10986	8.11938	8.10777	8.08095	8.11468	8.11664	8.1433	8.08267	8.0798	8.10141
7.5225	8.06806	8.11499	8.14706	8.10879	8.1413	8.13874	8.10658	8.10772	8.11627	8.10218	8.08802	8.12528	8.11407	8.14703	8.08648	8.07011	8.09446
7.53	8.06356	8.11495	8.1344	8.1211	8.13618	8.12623	8.10639	8.11871	8.12781	8.10383	8.08185	8.10941	8.10688	8.16407	8.08507	8.0607	8.09938
7.5375	8.07062	8.11954	8.14209	8.10474	8.14085	8.14547	8.11114	8.1103	8.12966	8.10405	8.09154	8.11693	8.11431	8.15823	8.0883	8.06896	8.0982
7.545	8.06973	8.11987	8.13695	8.11507	8.14895	8.14309	8.11358	8.11109	8.12625	8.09405	8.08376	8.11549	8.10761	8.14737	8.10022	8.07518	8.0924
7.5525	8.07266	8.11084	8.13971	8.11222	8.15139	8.13422	8.11274	8.11995	8.12131	8.10081	8.07892	8.10654	8.11084	8.15305	8.08789	8.06027	8.08556
7.56	8.07412	8.11799	8.13549	8.11398	8.15144	8.14036	8.10908	8.1208	8.11917	8.10289	8.07825	8.11789	8.10538	8.15025	8.08524	8.0796	8.09082
7.5675	8.0676	8.11627	8.1375	8.10687	8.13852	8.13345	8.11207	8.12056	8.1167	8.09633	8.0873	8.11383	8.1145	8.1608	8.08333	8.07019	8.0836
7.575	8.06696	8.12186	8.13996	8.10952	8.14912	8.13601	8.10806	8.11655	8.11796	8.0922	8.08214	8.12029	8.11964	8.14896	8.08725	8.0618	8.08828
7.5825	8.07162	8.12866	8.13701	8.10631	8.16269	8.12718	8.11432	8.11378	8.11758	8.10044	8.08961	8.10936	8.12002	8.14796	8.08632	8.07312	8.08461
7.59	8.06846	8.1137	8.13865	8.10954	8.15856	8.14411	8.11511	8.11073	8.12111	8.10217	8.07698	8.11005	8.11848	8.15006	8.09566	8.07778	8.0979
7.5975	8.06865	8.10636	8.13275	8.10121	8.15127	8.13523	8.11841	8.11351	8.12126	8.10502	8.08374	8.12993	8.11241	8.14907	8.08599	8.07526	8.09143
7.605	8.0685	8.11709	8.13987	8.11255	8.13361	8.12392	8.11254	8.1171	8.12013	8.10149	8.07827	8.11274	8.11521	8.14689	8.08787	8.07674	8.09743
7.6125	8.07001	8.12201	8.13348	8.10414	8.13632	8.1404	8.11684	8.1179	8.12066	8.10317	8.07195	8.12088	8.10903	8.16016	8.09061	8.07669	8.09452
7.62	8.06405	8.12101	8.1339	8.10429	8.14648	8.13439	8.10772	8.11688	8.12932	8.09818	8.07579	8.10421	8.11892	8.14636	8.09524	8.07837	8.08729
7.6275	8.07321	8.11161	8.14395	8.11632	8.14227	8.13465	8.11938	8.11338	8.12681	8.10377	8.07372	8.09882	8.1105	8.15568	8.08746	8.06426	8.09563
7.635	8.06567	8.12147	8.14807	8.11067	8.14429	8.1379	8.11803	8.12052	8.11768	8.10787	8.09518	8.11607	8.11589	8.14783	8.08404	8.06587	8.07343
7.6425	8.07213	8.12056	8.1403	8.11105	8.14823	8.13129	8.11884	8.12049	8.11601	8.10871	8.06874	8.10293	8.12245	8.14447	8.08961	8.05708	8.09456
7.65	8.07889	8.11831	8.14651	8.11582	8.15248	8.13544	8.11552	8.10954	8.1305	8.09688	8.07305	8.10743	8.12195	8.15477	8.08394	8.0724	8.08759
7.6575	8.07676	8.12039	8.14021	8.10506	8.13801	8.14179	8.12014	8.11805	8.1108	8.10219	8.08625	8.11162	8.11903	8.15176	8.09031	8.06985	8.0981
7.665	8.05353	8.12256	8.14437	8.09905	8.15228	8.13769	8.1164	8.11284	8.11718	8.10779	8.08987	8.12292	8.10884	8.14004	8.08452	8.07712	8.08213
7.6725	8.06372	8.11445	8.14702	8.10517	8.15004	8.1336	8.11586	8.12109	8.11172	8.09927	8.08681	8.10904	8.11446	8.14894	8.08984	8.06951	8.07729
7.68	8.0628	8.11565	8.13604	8.11721	8.14846	8.13397	8.10695	8.11504	8.12191	8.10157	8.08719	8.11685	8.12333	8.14906	8.09694	8.07363	8.09078
7.6875	8.07143	8.11565	8.14404	8.1125	8.14213	8.13075	8.10945	8.11091	8.11491	8.10226	8.07453	8.11637	8.10827	8.14674	8.08778	8.07333	8.08131
7.695	8.06663	8.11075	8.138	8.10963	8.15187	8.12796	8.12302	8.11141	8.11789	8.10042	8.08779	8.10719	8.12421	8.15108	8.09307	8.07524	8.08365
7.7025	8.06627	8.10986	8.13806	8.09956	8.15186	8.12862	8.11881	8.12197	8.12591	8.10398	8.07957	8.11428	8.11415	8.1505	8.08577	8.07164	8.08086
7.71	8.06448	8.11359	8.12726	8.11787	8.14647	8.13743	8.11684	8.1195	8.11421	8.10579	8.08485	8.11904	8.11661	8.15283	8.09167	8.06655	8.09319
7.7175	8.07573	8.117	8.14797	8.10812	8.13374	8.14275	8.12438	8.12162	8.10668	8.10565	8.07097	8.11578	8.11118	8.14715	8.08873	8.06986	8.09423
7.725	8.06338	8.11275	8.13028	8.11259	8.13689	8.13185	8.11605	8.11584	8.11795	8.10277	8.08319	8.10298	8.11542	8.14318	8.09621	8.07659	8.09302
7.7325	8.06882	8.11528	8.1366	8.10491	8.14453	8.13734	8.11723	8.12029	8.113	8.10066	8.07364	8.11462	8.12028	8.15248	8.09263	8.06357	8.0814
7.74	8.06643	8.09966	8.14796	8.11313	8.14814	8.13196	8.1181	8.12217	8.11593	8.10234	8.08193	8.11709	8.11366	8.14596	8.08835	8.07899	8.08747
7.7475	8.07608	8.11478	8.13435	8.11202	8.15286	8.14457	8.11027	8.11554	8.11868	8.10628	8.07846	8.10992	8.11398	8.15758	8.08395	8.06931	8.09061
7.755	8.0584	8.11732	8.13764	8.10723	8.13922	8.12344	8.10749	8.12027	8.1273	8.0923	8.08546	8.11644	8.09923	8.16098	8.08416	8.06872	8.08815
7.7625	8.07308	8.12137	8.12519	8.11355	8.15462	8.13506	8.12625	8.12671	8.11771	8.10141	8.0678	8.10957	8.11082	8.15439	8.08857	8.06688	8.08568
7.77	8.06558	8.11939	8.13733	8.11486	8.14752	8.13628	8.10636	8.11382	8.12221	8.10888	8.07614	8.1152	8.11508	8.15279	8.09976	8.06682	8.0894
7.7775	8.07336	8.11231	8.14127	8.10462	8.15178	8.14922	8.11414	8.11581	8.1131	8.09678	8.08934	8.1169	8.11837	8.15471	8.09211	8.06744	8.09527
7.785	8.06734	8.11617	8.14577	8.1149	8.14236	8.13335	8.11212	8.1104	8.12665	8.09902	8.08102	8.10966	8.10716	8.14674	8.08642	8.07421	8.0955
7.7925	8.06423	8.11016	8.13969	8.10531	8.15374	8.13488	8.1194	8.12998	8.12135	8.10706	8.08054	8.1097	8.11039	8.14795	8.09346	8.07235	8.09142
7.8	8.0748	8.12969	8.14507	8.11293	8.16208	8.14954	8.11502	8.11633	8.117	8.09512	8.07834	8.09402	8.11515	8.14155	8.09152	8.0738	8.08659
7.8075	8.07581	8.11637	8.14528	8.11459	8.14985	8.1417	8.1088	8.12003	8.11539	8.1018	8.07877	8.12653	8.11023	8.14277	8.0837	8.07026	8.08563
7.815	8.06759	8.11899	8.13746	8.1143	8.13962	8.13912	8.11207	8.12051	8.11705	8.10425	8.07019	8.11879	8.12012	8.15772	8.08919	8.07166	8.08734
7.8225	8.07029	8.11391	8.13957	8.10438	8.14388	8.14462	8.11001	8.10331	8.11669	8.09112	8.08338	8.1161	8.11601	8.15525	8.0872	8.07044	8.09295
7.83	8.05793	8.11609	8.14277	8.11616	8.14084	8.14481	8.12234	8.11398	8.12541	8.10037	8.06933	8.11894	8.12367	8.15941	8.07437	8.07421	8.08496
7.8375	8.06507	8.11257	8.14021	8.11234	8.14874	8.14018	8.13041	8.12037	8.12332	8.09827	8.07489	8.1144	8.11081	8.14948	8.08515	8.07045	8.09119
7.845	8.07745	8.12307	8.13446	8.11559	8.14214	8.13622	8.11542	8.11614	8.12027	8.10123	8.07291	8.10798	8.1082	8.16097	8.08854	8.07635	8.0756
7.8525	8.07428	8.1164	8.13522	8.11293	8.13775	8.13145	8.11572	8.12149	8.12001	8.10762	8.07063	8.1156	8.11779	8.14176	8.08328	8.07786	8.08239
7.86	8.0756	8.10836	8.14197	8.10416	8.15184	8.13712	8.11954	8.10831	8.11796	8.09146	8.07713	8.10714	8.11078	8.16065	8.09051	8.06237	8.08732
7.8675	8.07314	8.10816	8.13684	8.10447	8.15299	8.14158	8.11227	8.11377	8.10945	8.112	8.07359	8.11966	8.13171	8.16054	8.08475	8.07051	8.08179
7.875	8.06378	8.11788	8.15038	8.1185	8.14141	8.14469	8.10796	8.11213	8.11425	8.09273	8.08255	8.11856	8.1108	8.15157	8.09621	8.08648	8.09551
7.8825	8.06544	8.12174	8.13833	8.10478	8.14858	8.14412	8.11499	8.1021	8.11787	8.10021	8.08661	8.1041	8.10418	8.14654	8.08678	8.07405	8.09651
7.89	8.05694	8.11906	8.13878	8.11523	8.14363	8.13825	8.11421	8.10571	8.11678	8.09488	8.08081	8.10924	8.11611	8.14421	8.08578	8.07513	8.08956
7.8975	8.06478	8.11618	8.14434	8.11599	8.15474	8.12561	8.12372	8.12931	8.10903	8.09716	8.08298	8.1052	8.11559	8.14958	8.08936	8.07662	8.09743
7.905	8.07729	8.11232	8.14324	8.11176	8.14337	8.13398	8.11793	8.12266	8.12156	8.09428	8.08395	8.10445	8.11436	8.14849	8.09849	8.07558	8.08858
7.9125	8.06462	8.11588	8.12763	8.10752	8.15982	8.14304	8.11485	8.12231	8.11463	8.09652	8.08153	8.11969	8.11937	8.14119	8.08655	8.06888	8.09588
7.92	8.0779	8.10772	8.13663	8.11826	8.16154	8.14695	8.11182	8.12406	8.11206	8.09124	8.08804	8.11677	8.11451	8.13811	8.08234	8.06854	8.09972
7.9275	8.06625	8.11074	8.14509	8.10696	8.1587	8.13862	8.11235	8.11639	8.11491	8.10723	8.07926	8.10951	8.11417	8.15188	8.09279	8.07174	8.09303
7.935	8.06607	8.11794	8.14326	8.10311	8.14477	8.13181	8.11636	8.11752	8.12354	8.10052	8.07458	8.11027	8.11637	8.14725	8.09382	8.06773	8.10188
7.9425	8.06822	8.11972	8.14763	8.1067	8.1528	8.14021	8.11677	8.10598	8.11451	8.10195	8.07832	8.11817	8.12194	8.14485	8.08649	8.08088	8.09095
7.95	8.06634	8.1096	8.14485	8.10621	8.13859	8.14576	8.11874	8.10644	8.12667	8.09874	8.08798	8.11819	8.11363	8.15663	8.09066	8.06712	8.0812
7.9575	8.06299	8.11446	8.13994	8.10783	8.15881	8.14227	8.1215	8.10783	8.11613	8.08175	8.07842	8.11729	8.11387	8.16319	8.07693	8.06319	8.08404
7.965	8.06355	8.11648	8.13947	8.11017	8.14811	8.14459	8.1194	8.1148	8.1171	8.11365	8.08157	8.11328	8.11014	8.14761	8.09427	8.07402	8.09371
7.9725	8.06472	8.11375	8.13829	8.10495	8.15041	8.14133	8.11381	8.12453	8.11908	8.09784	8.07726	8.10474	8.11665	8.14859	8.09276	8.06597	8.08524
7.98	8.06834	8.12335	8.13904	8.11089	8.15291	8.14466	8.11327	8.11029	8.11063	8.10834	8.08408	8.1126	8.10774	8.13811	8.09312	8.07289	8.09323
7.9875	8.07338	8.11999	8.14673	8.11675	8.1528	8.14375	8.11763	8.11098	8.11037	8.10259	8.08195	8.11314	8.11827	8.16244	8.09584	8.06149	8.09085
7.995	8.06346	8.10859	8.13712	8.11085	8.14291	8.14216	8.12016	8.10914	8.11843	8.0968	8.08905	8.10967	8.12071	8.15257	8.09707	8.06343	8.09919
8.0025	8.08186	8.12194	8.13997	8.11424	8.1545	8.13607	8.11626	8.11903	8.11879	8.09669	8.08534	8.11511	8.12226	8.15714	8.09395	8.06539	8.09631
8.01	8.0622	8.10149	8.13729	8.10756	8.15004	8.13694	8.10943	8.10703	8.11537	8.09922	8.08064	8.10457	8.11058	8.14791	8.09144	8.06804	8.09197
8.0175	8.05643	8.12415	8.13368	8.12011	8.14513	8.14679	8.11301	8.11805	8.12005	8.10064	8.07743	8.0985	8.11277	8.14908	8.09356	8.06473	8.09145
8.025	8.06856	8.10644	8.14087	8.1075	8.14876	8.13514	8.10577	8.12307	8.11533	8.09814	8.07243	8.1115	8.1078	8.15994	8.09614	8.0778	8.08827
8.0325	8.08014	8.11783	8.14048	8.12172	8.15199	8.13846	8.11928	8.12886	8.12395	8.09114	8.0967	8.1093	8.11365	8.1528	8.08478	8.07498	8.09155
8.04	8.05914	8.11913	8.1402	8.11238	8.13894	8.14045	8.11873	8.11033	8.10894	8.10567	8.0767	8.10729	8.10577	8.14624	8.08986	8.07001	8.09758
8.0475	8.07025	8.11375	8.13645	8.11383	8.14766	8.13785	8.11698	8.11398	8.12509	8.105	8.07248	8.09706	8.11571	8.15164	8.08549	8.06465	8.07589
8.055	8.07374	8.11999	8.14555	8.10869	8.13826	8.12924	8.12602	8.12558	8.11406	8.10346	8.0734	8.10992	8.11998	8.15273	8.09069	8.07764	8.09275
8.0625	8.06817	8.10894	8.12831	8.11545	8.13832	8.13262	8.10651	8.11421	8.10964	8.10394	8.08749	8.10788	8.1019	8.15119	8.09268	8.06401	8.09073
8.07	8.07024	8.12222	8.13547	8.1104	8.15159	8.14305	8.11011	8.12675	8.10637	8.09923	8.07079	8.10996	8.12004	8.15216	8.09396	8.07211	8.09692
8.0775	8.06953	8.10843	8.13275	8.10401	8.14329	8.14489	8.11344	8.10749	8.11798	8.10441	8.07685	8.10335	8.12023	8.15482	8.09186	8.0732	8.08139
8.085	8.07835	8.1103	8.13961	8.11	8.14897	8.14349	8.11252	8.12582	8.10727	8.09536	8.08016	8.11222	8.1108	8.15163	8.08658	8.0686	8.08341
8.0925	8.07325	8.11851	8.12377	8.11408	8.14889	8.12931	8.11268	8.12181	8.1142	8.09182	8.07864	8.12037	8.11217	8.14239	8.0891	8.06704	8.08793
8.1	8.07146	8.11804	8.14146	8.11798	8.1536	8.13209	8.11465	8.11912	8.11963	8.10078	8.0884	8.10374	8.11701	8.1539	8.10693	8.07795	8.09635
8.1075	8.06896	8.1247	8.12373	8.10814	8.15641	8.13537	8.10898	8.11807	8.12355	8.10487	8.07136	8.11047	8.10908	8.14574	8.09678	8.07627	8.07986
8.115	8.06676	8.12285	8.13835	8.11389	8.16078	8.14032	8.11922	8.11023	8.12545	8.09506	8.08121	8.11089	8.10335	8.14322	8.08991	8.0758	8.09072
8.1225	8.06178	8.11399	8.1463	8.11022	8.14713	8.12991	8.11976	8.11752	8.10761	8.0976	8.07786	8.1084	8.10899	8.15713	8.09443	8.07315	8.08023
8.13	8.06638	8.11147	8.13316	8.11943	8.15493	8.1342	8.11913	8.1127	8.10905	8.09485	8.08375	8.10884	8.12354	8.14545	8.09299	8.06384	8.09292
8.1375	8.06915	8.11738	8.13205	8.10622	8.16326	8.13556	8.1063	8.10295	8.12534	8.09042	8.08017	8.10725	8.11436	8.14277	8.09124	8.05759	8.09327
8.145	8.07439	8.11375	8.13946	8.11717	8.14383	8.1424	8.11108	8.11167	8.11456	8.09693	8.06987	8.11778	8.12276	8.14103	8.09276	8.06896	8.08332
8.1525	8.07304	8.12216	8.13877	8.10927	8.14291	8.13012	8.10956	8.1077	8.11896	8.1101	8.08008	8.111	8.11256	8.14737	8.08405	8.07587	8.09278
8.16	8.06887	8.11395	8.14713	8.10801	8.15952	8.13568	8.1262	8.1157	8.11919	8.09265	8.07211	8.10844	8.10061	8.15092	8.08756	8.07318	8.08683
8.1675	8.07117	8.12956	8.14144	8.11862	8.13522	8.13507	8.11275	8.11266	8.12938	8.09612	8.0848	8.10792	8.118	8.15264	8.08603	8.08552	8.08713
8.175	8.07361	8.12519	8.12992	8.1061	8.16228	8.14208	8.11429	8.10834	8.11148	8.10017	8.08272	8.10855	8.1202	8.15273	8.08742	8.07287	8.08277
8.1825	8.08097	8.11964	8.13729	8.10867	8.14708	8.14247	8.11032	8.1034	8.10881	8.09671	8.07677	8.11288	8.11713	8.14792	8.08218	8.07857	8.09527
8.19	8.07933	8.12257	8.13566	8.11189	8.16162	8.12751	8.11245	8.11316	8.11855	8.10111	8.08947	8.11016	8.1078	8.15351	8.0896	8.0722	8.09211
8.1975	8.0542	8.11115	8.14326	8.11059	8.14756	8.13234	8.12162	8.12129	8.11634	8.09782	8.07718	8.10379	8.11494	8.15773	8.08622	8.0762	8.08678
8.205	8.06836	8.10487	8.13742	8.11648	8.13526	8.14968	8.11405	8.1219	8.11147	8.11076	8.0825	8.1097	8.11878	8.15038	8.09142	8.07496	8.09598
8.2125	8.06801	8.10855	8.13969	8.10922	8.14236	8.13915	8.11499	8.11611	8.11101	8.10742	8.07876	8.11409	8.10821	8.15065	8.07557	8.07556	8.08885
8.22	8.08393	8.11685	8.13879	8.10329	8.14949	8.12557	8.1089	8.11275	8.11297	8.09966	8.08296	8.11164	8.10803	8.14706	8.09477	8.07808	8.08377
8.2275	8.07438	8.1055	8.14055	8.11257	8.14993	8.14741	8.12235	8.11122	8.11728	8.10608	8.08409	8.13005	8.11137	8.15248	8.08543	8.0815	8.09271
8.235	8.07328	8.11058	8.14033	8.10734	8.14961	8.13376	8.11556	8.10993	8.10819	8.10221	8.07811	8.11144	8.10352	8.14172	8.09389	8.06801	8.08697
8.2425	8.07565	8.12374	8.13786	8.09939	8.13124	8.13864	8.11915	8.11727	8.1103	8.08801	8.0875	8.12361	8.11616	8.14928	8.08026	8.07029	8.09344
8.25	8.07455	8.11692	8.13986	8.09969	8.14631	8.13397	8.11684	8.11174	8.1248	8.11231	8.08385	8.1138	8.11434	8.14745	8.09372	8.07564	8.09218
8.2575	8.06454	8.12007	8.13122	8.11474	8.14228	8.13531	8.11431	8.11592	8.11172	8.09572	8.08547	8.11774	8.11302	8.15626	8.08652	8.07351	8.09696
8.265	8.06631	8.1133	8.1417	8.1083	8.1407	8.14831	8.12075	8.11506	8.11597	8.10637	8.07981	8.1054	8.11207	8.14566	8.07977	8.07531	8.087
8.2725	8.07113	8.11339	8.14044	8.10751	8.14762	8.13667	8.10338	8.1114	8.11664	8.0918	8.08106	8.09921	8.1128	8.15875	8.08498	8.06334	8.09291
8.28	8.08259	8.1206	8.12803	8.11326	8.14553	8.13542	8.11471	8.11632	8.12516	8.10399	8.08477	8.10875	8.10901	8.15898	8.0899	8.06467	8.0851
8.2875	8.06955	8.1201	8.14371	8.11104	8.14883	8.13605	8.11427	8.12351	8.11371	8.09569	8.08771	8.11277	8.11313	8.14873	8.07934	8.06986	8.09495
8.295	8.05282	8.10365	8.13871	8.10995	8.1339	8.14218	8.12261	8.10028	8.11255	8.09716	8.07817	8.11255	8.11633	8.15947	8.10069	8.07646	8.08825
8.3025	8.06788	8.11441	8.13207	8.10827	8.15888	8.13728	8.11461	8.1043	8.11455	8.08974	8.085	8.10594	8.11761	8.14767	8.08952	8.06834	8.09052
8.31	8.06862	8.11636	8.14682	8.10782	8.14051	8.12475	8.11614	8.11465	8.11486	8.09617	8.09403	8.12157	8.11404	8.15007	8.08712	8.06297	8.08695
8.3175	8.06011	8.12009	8.14997	8.11267	8.13572	8.15183	8.11618	8.12127	8.11316	8.0874	8.09288	8.10343	8.10231	8.15551	8.08922	8.06488	8.08512
8.325	8.06244	8.12013	8.14711	8.11022	8.14891	8.11623	8.11692	8.11413	8.11857	8.0995	8.06959	8.10884	8.11394	8.15758	8.09396	8.06693	8.08661
8.3325	8.06372	8.1094	8.14269	8.11159	8.14347	8.13934	8.10652	8.11958	8.12011	8.10644	8.08788	8.11175	8.11167	8.13817	8.09018	8.0716	8.08182
8.34	8.07536	8.1053	8.14331	8.10645	8.14885	8.1238	8.11607	8.12039	8.11392	8.10257	8.08038	8.10392	8.11559	8.15603	8.08484	8.06765	8.09546
8.3475	8.07088	8.11655	8.14022	8.10485	8.14344	8.13867	8.11635	8.1228	8.1223	8.09468	8.07714	8.10902	8.11532	8.14513	8.09598	8.06896	8.08999
8.355	8.07456	8.10529	8.13431	8.11037	8.14363	8.13176	8.10591	8.10981	8.11232	8.10301	8.07421	8.1057	8.11759	8.15346	8.09385	8.0754	8.08504
8.3625	8.07632	8.10978	8.13528	8.10966	8.14164	8.13886	8.10976	8.11831	8.11957	8.10034	8.08752	8.11532	8.11867	8.1445	8.08134	8.06339	8.08465
8.37	8.07259	8.11271	8.13659	8.11191	8.15139	8.14281	8.12548	8.11807	8.11272	8.08783	8.0808	8.13266	8.10205	8.14846	8.0901	8.07508	8.08784
8.3775	8.06709	8.12103	8.14754	8.09335	8.14374	8.14937	8.10841	8.11656	8.12311	8.10244	8.08503	8.11387	8.11268	8.14604	8.09325	8.07192	8.09058
8.385	8.06306	8.11509	8.13049	8.10503	8.14553	8.13852	8.10581	8.12094	8.12426	8.09482	8.0831	8.10618	8.11675	8.15601	8.08142	8.0748	8.0999
8.3925	8.07448	8.11235	8.13773	8.12071	8.1386	8.13361	8.11608	8.11624	8.11434	8.10559	8.08399	8.11709	8.11508	8.14626	8.09738	8.07048	8.10095
8.4	8.06762	8.12526	8.13795	8.11655	8.15254	8.12496	8.114	8.11472	8.12146	8.11085	8.08488	8.10532	8.10905	8.14898	8.08034	8.07113	8.07813
8.4075	8.0687	8.10854	8.13536	8.10499	8.14923	8.12879	8.10534	8.1113	8.11239	8.10155	8.09832	8.1139	8.11831	8.15166	8.09966	8.07169	8.0803
8.415	8.06723	8.11573	8.14309	8.11481	8.15936	8.13083	8.11795	8.1107	8.11598	8.10347	8.08286	8.10128	8.11743	8.15006	8.08889	8.07405	8.08548
8.4225	8.06991	8.12441	8.13444	8.1144	8.1523	8.13759	8.1185	8.10846	8.11358	8.10036	8.08201	8.0925	8.11982	8.16025	8.08298	8.07653	8.08567
8.43	8.06941	8.11212	8.13861	8.11895	8.1481	8.13275	8.10742	8.12334	8.12015	8.09989	8.07476	8.11493	8.10539	8.13209	8.08572	8.06409	8.08445
8.4375	8.07215	8.12901	8.13278	8.11728	8.14906	8.13058	8.11639	8.11022	8.11012	8.09121	8.07726	8.11858	8.11907	8.14258	8.08822	8.08469	8.08961
8.445	8.07157	8.11306	8.13629	8.11521	8.14772	8.14366	8.11414	8.11809	8.10921	8.09788	8.06762	8.11648	8.11031	8.1497	8.08858	8.08002	8.09054
8.4525	8.06806	8.11325	8.14115	8.11043	8.14491	8.13609	8.11236	8.12044	8.11528	8.10166	8.0796	8.11215	8.10891	8.1533	8.08566	8.06452	8.09307
8.46	8.07948	8.1098	8.13142	8.11059	8.14937	8.15111	8.12067	8.11594	8.1259	8.09408	8.08117	8.11754	8.11661	8.14964	8.08396	8.07084	8.09215
8.4675	8.06749	8.11781	8.13424	8.1142	8.13936	8.13882	8.10998	8.10989	8.12181	8.11145	8.07559	8.1162	8.11202	8.15058	8.09716	8.07732	8.08521
8.475	8.06795	8.10591	8.14199	8.10668	8.14226	8.13236	8.1121	8.12127	8.13345	8.09161	8.07329	8.1106	8.10723	8.15147	8.08951	8.07177	8.08468
8.4825	8.06979	8.11543	8.13664	8.11312	8.13776	8.15338	8.1143	8.10832	8.11107	8.09259	8.09287	8.1145	8.11575	8.15318	8.08091	8.07605	8.0934
8.49	8.06829	8.10889	8.14068	8.11272	8.15039	8.13963	8.11278	8.11918	8.12473	8.09299	8.06758	8.10981	8.11472	8.15524	8.10274	8.07171	8.09042
8.4975	8.07804	8.10865	8.14104	8.11286	8.13455	8.13374	8.12145	8.11761	8.11066	8.10005	8.08522	8.10371	8.11467	8.14481	8.09528	8.06478	8.09049
8.505	8.06598	8.10984	8.13806	8.11464	8.14758	8.12857	8.11037	8.11699	8.1113	8.10009	8.07724	8.11336	8.12767	8.15159	8.09162	8.06329	8.09824
8.5125	8.06568	8.11994	8.13395	8.11281	8.14979	8.14757	8.10191	8.11581	8.11263	8.09643	8.08824	8.12079	8.12503	8.15275	8.08437	8.0749	8.09411
8.52	8.0759	8.11128	8.12403	8.10886	8.14	8.13729	8.11085	8.11996	8.11874	8.09098	8.07018	8.10619	8.11405	8.1403	8.09531	8.05904	8.08459
8.5275	8.06824	8.10864	8.143	8.11254	8.13514	8.12914	8.12887	8.11616	8.12216	8.10928	8.07926	8.11604	8.11662	8.14773	8.09459	8.06364	8.07997
8.535	8.06919	8.10614	8.14056	8.11559	8.14404	8.12791	8.11229	8.11388	8.12526	8.10154	8.0873	8.11575	8.10651	8.15167	8.09329	8.05898	8.08077
8.5425	8.05954	8.10388	8.13899	8.10226	8.15482	8.14013	8.11071	8.11443	8.11012	8.09742	8.09301	8.10833	8.10962	8.14533	8.07983	8.07992	8.08659
8.55	8.06488	8.10412	8.14238	8.09235	8.14488	8.1355	8.10641	8.11333	8.11276	8.10241	8.08793	8.10457	8.1099	8.15217	8.08659	8.07444	8.09007
8.5575	8.07711	8.1219	8.13754	8.11186	8.1345	8.14229	8.11462	8.11633	8.11557	8.10415	8.06605	8.11079	8.1096	8.15515	8.09351	8.07011	8.07598
8.565	8.06678	8.11821	8.13852	8.10764	8.14707	8.13769	8.10859	8.11551	8.12317	8.11122	8.08239	8.09964	8.11591	8.15223	8.0877	8.07214	8.07635
8.5725	8.07064	8.10903	8.14264	8.10586	8.14197	8.1336	8.10934	8.11909	8.1255	8.10182	8.08005	8.10295	8.11112	8.14483	8.09396	8.06286	8.09263
8.58	8.06739	8.11524	8.13791	8.11035	8.14858	8.13645	8.11456	8.11362	8.11545	8.09932	8.08291	8.10452	8.1114	8.14568	8.08886	8.0655	8.09147
8.5875	8.07374	8.12454	8.13397	8.11423	8.14844	8.1383	8.10829	8.1132	8.12012	8.10979	8.08535	8.10994	8.1197	8.14679	8.09668	8.06754	8.09126
8.595	8.06418	8.11396	8.12706	8.11283	8.13853	8.13539	8.12324	8.11199	8.12348	8.10659	8.07912	8.10637	8.11956	8.14815	8.07479	8.08111	8.09329
8.6025	8.06859	8.10997	8.14164	8.10835	8.1417	8.13963	8.10682	8.11706	8.10993	8.09951	8.07285	8.10969	8.12232	8.14376	8.09759	8.07507	8.09163
8.61	8.06773	8.12267	8.12822	8.11353	8.14927	8.13496	8.10751	8.1078	8.11441	8.0998	8.07983	8.09996	8.09136	8.15644	8.0875	8.07043	8.08565
8.6175	8.06737	8.1202	8.13485	8.106	8.15212	8.13387	8.1095	8.10609	8.12018	8.10875	8.07594	8.10685	8.11722	8.15422	8.09693	8.06683	8.09271
8.625	8.0654	8.10521	8.14565	8.10254	8.13718	8.13605	8.11183	8.10535	8.10801	8.10913	8.08197	8.09977	8.1066	8.14824	8.0793	8.07536	8.09462
8.6325	8.07069	8.12756	8.13817	8.10386	8.14647	8.13685	8.10061	8.10711	8.11775	8.08982	8.06965	8.11555	8.10274	8.16069	8.09425	8.0583	8.08543
8.64	8.07076	8.11562	8.12948	8.12108	8.14773	8.13427	8.1193	8.12027	8.11875	8.10077	8.07519	8.1131	8.10806	8.15299	8.08857	8.07773	8.09124
8.6475	8.06895	8.11172	8.13883	8.11479	8.1466	8.14135	8.10633	8.11924	8.12015	8.0991	8.08088	8.09698	8.11349	8.14358	8.0869	8.07252	8.08636
8.655	8.0654	8.11733	8.13826	8.10405	8.14855	8.13253	8.11808	8.11351	8.11886	8.09951	8.07775	8.11476	8.1132	8.14964	8.08744	8.07495	8.09512
8.6625	8.07632	8.11493	8.13908	8.11535	8.15227	8.12576	8.11366	8.11569	8.12462	8.10429	8.08448	8.11546	8.11088	8.14535	8.0806	8.07689	8.09318
8.67	8.07437	8.11574	8.12596	8.10497	8.14232	8.13475	8.11388	8.12272	8.11942	8.08959	8.08327	8.11133	8.1154	8.15949	8.08742	8.07461	8.09523
8.6775	8.07227	8.13049	8.13363	8.11958	8.14306	8.15121	8.12088	8.11761	8.11442	8.09647	8.07661	8.10055	8.10869	8.15712	8.09456	8.05932	8.0905
8.685	8.07478	8.11331	8.13772	8.10747	8.14794	8.14289	8.1167	8.12162	8.11423	8.09741	8.07771	8.10574	8.11061	8.13841	8.07451	8.06656	8.09984
8.6925	8.07298	8.11416	8.14171	8.11499	8.13872	8.1358	8.1061	8.11445	8.10736	8.09279	8.08765	8.10768	8.11186	8.15597	8.08655	8.07672	8.08257
8.7	8.06416	8.11166	8.13079	8.10675	8.13838	8.13904	8.11979	8.11349	8.11792	8.10243	8.07874	8.11212	8.1064	8.14861	8.08927	8.07361	8.09508
8.7075	8.07635	8.11042	8.13055	8.11025	8.14335	8.13797	8.10883	8.10844	8.11812	8.10418	8.08276	8.10732	8.10146	8.15707	8.09347	8.07041	8.08738
8.715	8.06318	8.11577	8.14421	8.11395	8.1481	8.14741	8.11738	8.11416	8.1167	8.10164	8.08276	8.10189	8.10959	8.15561	8.08285	8.07002	8.08517
8.7225	8.07128	8.11765	8.1408	8.11567	8.13923	8.1358	8.10926	8.10999	8.12657	8.09707	8.07233	8.10078	8.11472	8.14205	8.08966	8.05612	8.09257
8.73	8.06524	8.11704	8.13625	8.11397	8.14004	8.13722	8.11487	8.11303	8.12327	8.09706	8.08101	8.11535	8.11762	8.14658	8.09177	8.07476	8.08237
8.7375	8.07041	8.11707	8.13085	8.12095	8.13917	8.13739	8.11091	8.11815	8.11157	8.09335	8.08022	8.1106	8.11497	8.14999	8.08893	8.07366	8.09072
8.745	8.07236	8.13012	8.13612	8.12003	8.14984	8.13644	8.12227	8.11782	8.11657	8.09643	8.08131	8.11113	8.10401	8.14593	8.09256	8.06826	8.07624
8.7525	8.05734	8.11452	8.14001	8.10322	8.14411	8.13576	8.1041	8.1164	8.12281	8.09818	8.07952	8.10583	8.11438	8.14588	8.0838	8.06964	8.07919
8.76	8.07289	8.111	8.14374	8.12003	8.14594	8.12393	8.11337	8.1053	8.12365	8.09411	8.0909	8.1138	8.11084	8.15249	8.08154	8.08478	8.08733
8.7675	8.06701	8.11089	8.14476	8.10832	8.14145	8.13451	8.11014	8.11351	8.11304	8.09843	8.08231	8.11842	8.10943	8.14951	8.07986	8.07171	8.07814
8.775	8.06412	8.1168	8.14428	8.10932	8.13427	8.13606	8.11751	8.11395	8.10374	8.10387	8.06871	8.1144	8.11023	8.15258	8.08542	8.07068	8.08719
8.7825	8.06171	8.11995	8.13528	8.11151	8.1405	8.13241	8.11083	8.11977	8.11475	8.10915	8.08738	8.11432	8.10259	8.14638	8.09226	8.06493	8.09992
8.79	8.07107	8.11429	8.146	8.10645	8.14629	8.13162	8.1105	8.11883	8.12458	8.10971	8.0831	8.10493	8.1103	8.15293	8.08342	8.0655	8.08547
8.7975	8.06948	8.10744	8.14437	8.10453	8.14062	8.1388	8.11348	8.11294	8.11988	8.10581	8.07961	8.10899	8.10914	8.15332	8.09841	8.07159	8.08931
8.805	8.07073	8.12377	8.14421	8.11453	8.15116	8.14604	8.11862	8.11058	8.12265	8.09703	8.08241	8.11664	8.11011	8.14811	8.07623	8.06042	8.09185
8.8125	8.0792	8.11589	8.12574	8.11617	8.14266	8.13908	8.10398	8.11618	8.10747	8.09237	8.08209	8.10982	8.11386	8.15116	8.10266	8.07234	8.08217
8.82	8.05988	8.10913	8.13312	8.1161	8.14936	8.12974	8.10863	8.11371	8.12451	8.09107	8.0671	8.10666	8.11567	8.15918	8.09611	8.06957	8.09646
8.8275	8.07166	8.11708	8.1477	8.10421	8.14072	8.1323	8.10725	8.10049	8.11112	8.0969	8.07977	8.10654	8.11412	8.15009	8.0839	8.06783	8.08934
8.835	8.07001	8.11248	8.12303	8.11479	8.1532	8.1383	8.11329	8.11693	8.11789	8.09538	8.07567	8.10606	8.11733	8.15044	8.08588	8.06576	8.08917
8.8425	8.06235	8.12171	8.13499	8.11347	8.13727	8.13193	8.10791	8.11074	8.1255	8.10121	8.07515	8.11198	8.11667	8.14369	8.09023	8.07791	8.09008
8.85	8.06063	8.11226	8.13242	8.11304	8.1469	8.14398	8.11419	8.11774	8.10556	8.09896	8.08391	8.11555	8.11109	8.15264	8.0916	8.07208	8.08617
8.8575	8.06495	8.1152	8.14127	8.10157	8.1397	8.13307	8.11289	8.11116	8.12293	8.0935	8.07123	8.10991	8.11147	8.15232	8.08589	8.06571	8.08834
8.865	8.06414	8.11437	8.13778	8.10516	8.14259	8.1407	8.12055	8.1127	8.12367	8.09993	8.07831	8.10288	8.11381	8.14121	8.08163	8.07549	8.0888
8.8725	8.06545	8.1169	8.13264	8.10782	8.13473	8.13534	8.10733	8.111	8.11399	8.10937	8.07644	8.11185	8.10508	8.14802	8.08846	8.07146	8.09434
8.88	8.07842	8.11223	8.13251	8.1078	8.13883	8.12849	8.11759	8.11186	8.11406	8.08529	8.07413	8.10421	8.11612	8.14279	8.08298	8.06458	8.09153
8.8875	8.06774	8.12365	8.12891	8.10024	8.13887	8.12917	8.11997	8.12376	8.12064	8.09986	8.07202	8.09709	8.11315	8.15086	8.09402	8.07448	8.08934
8.895	8.07656	8.11363	8.14164	8.10516	8.15079	8.13389	8.10144	8.11571	8.12076	8.09191	8.07838	8.10656	8.11596	8.14277	8.09498	8.07069	8.08948
8.9025	8.06898	8.11966	8.13551	8.10273	8.1424	8.13476	8.10285	8.12253	8.11946	8.10215	8.08043	8.11499	8.10856	8.14118	8.08896	8.08515	8.0923
8.91	8.06647	8.11461	8.12964	8.10107	8.14161	8.13264	8.10933	8.11273	8.11449	8.09511	8.07845	8.10323	8.113	8.15505	8.08952	8.07038	8.08626
8.9175	8.06522	8.1142	8.14261	8.11207	8.1419	8.14796	8.10625	8.10971	8.11604	8.09586	8.06917	8.11031	8.11146	8.14035	8.08136	8.07554	8.09871
8.925	8.06731	8.11649	8.13702	8.11417	8.15253	8.1455	8.11127	8.11417	8.11571	8.09047	8.08205	8.11105	8.109	8.14272	8.08211	8.07133	8.08762
8.9325	8.06436	8.11446	8.13384	8.10436	8.14053	8.13047	8.1143	8.12275	8.11294	8.1098	8.08189	8.12074	8.11473	8.15366	8.08333	8.06347	8.09064
8.94	8.07136	8.1175	8.13882	8.1063	8.14643	8.1365	8.1048	8.10732	8.10855	8.10096	8.07277	8.10921	8.12857	8.15042	8.08945	8.07253	8.09312
8.9475	8.06234	8.12164	8.13177	8.10906	8.15256	8.13911	8.12014	8.11521	8.11702	8.09115	8.0736	8.10631	8.11898	8.14321	8.08828	8.06718	8.08186
8.955	8.07276	8.12014	8.14172	8.10669	8.14637	8.13686	8.11964	8.11238	8.11229	8.09792	8.06939	8.11249	8.11684	8.14928	8.08813	8.0671	8.07887
8.9625	8.0683	8.11359	8.14342	8.10789	8.14736	8.14289	8.11011	8.11099	8.11625	8.0945	8.08174	8.11111	8.10101	8.14064	8.08087	8.07878	8.08887
8.97	8.07294	8.10972	8.13437	8.11385	8.14033	8.13232	8.11505	8.12744	8.11507	8.09829	8.07999	8.10204	8.12499	8.15204	8.09077	8.06919	8.10126
8.9775	8.06678	8.11155	8.14022	8.10748	8.14358	8.12931	8.10661	8.10828	8.11765	8.1039	8.0698	8.10892	8.11222	8.14727	8.08411	8.06361	8.08539
8.985	8.06048	8.10487	8.13368	8.10425	8.14334	8.14327	8.11148	8.10619	8.11784	8.09926	8.07369	8.11176	8.11968	8.15912	8.09168	8.07145	8.08923
8.9925	8.05972	8.1169	8.12987	8.10619	8.16004	8.14629	8.11611	8.1176	8.10377	8.08726	8.07011	8.10874	8.11158	8.15563	8.08741	8.06644	8.09212
9	8.0728	8.10404	8.13714	8.11237	8.1438	8.14228	8.11795	8.11228	8.11215	8.10126	8.07552	8.1157	8.11412	8.14773	8.08353	8.07353	8.07614
9.0075	8.06525	8.11752	8.13117	8.10732	8.14351	8.14052	8.10639	8.11995	8.11233	8.09817	8.07308	8.10808	8.09828	8.15111	8.08709	8.06305	8.09181
9.015	8.08402	8.1134	8.14432	8.10863	8.15175	8.13195	8.10859	8.10471	8.1149	8.09527	8.08119	8.11101	8.11954	8.15222	8.08005	8.05339	8.08931
9.0225	8.07569	8.10961	8.13008	8.10252	8.14545	8.12688	8.1022	8.11247	8.13094	8.08883	8.08332	8.11005	8.10599	8.14608	8.08264	8.07101	8.09779
9.03	8.0648	8.1063	8.11954	8.10542	8.13716	8.13438	8.11564	8.11902	8.10924	8.0905	8.08881	8.11533	8.10579	8.15037	8.08527	8.07045	8.08794
9.0375	8.06941	8.11409	8.12675	8.11145	8.15072	8.13462	8.11847	8.11712	8.10974	8.09685	8.08611	8.11016	8.09828	8.14205	8.08464	8.06884	8.08991
9.045	8.07268	8.10493	8.13529	8.10399	8.1458	8.13105	8.11488	8.12037	8.11166	8.10158	8.07193	8.1126	8.11511	8.15189	8.09772	8.07105	8.09111
9.0525	8.07168	8.10842	8.13957	8.11159	8.15121	8.13802	8.11421	8.1121	8.10869	8.09108	8.08218	8.11567	8.12875	8.14002	8.08563	8.05709	8.08567
9.06	8.06166	8.10769	8.13503	8.108	8.13746	8.13526	8.11784	8.11316	8.1122	8.10046	8.06989	8.10537	8.11863	8.15325	8.08799	8.07673	8.08637
9.0675	8.06674	8.11841	8.13528	8.10958	8.13892	8.13788	8.116	8.1104	8.11599	8.09625	8.0789	8.12267	8.11183	8.13508	8.09381	8.07558	8.07847
9.075	8.07201	8.11287	8.13069	8.11427	8.14734	8.12768	8.10598	8.12079	8.1202	8.09983	8.07993	8.10306	8.10644	8.15077	8.09059	8.07203	8.08444
9.0825	8.07315	8.11761	8.1355	8.1145	8.14295	8.13675	8.12325	8.11964	8.12689	8.10491	8.07161	8.11141	8.11551	8.14959	8.09392	8.07703	8.09357
9.09	8.07342	8.11091	8.13678	8.10677	8.14055	8.13498	8.10346	8.11573	8.11065	8.09464	8.07363	8.10643	8.1056	8.15588	8.08958	8.0548	8.09376
9.0975	8.06528	8.11173	8.12192	8.10944	8.1484	8.14527	8.11761	8.11819	8.11732	8.10196	8.08677	8.11057	8.10886	8.15333	8.0915	8.07188	8.08365
9.105	8.06998	8.1231	8.13202	8.09921	8.145	8.13191	8.11466	8.11541	8.11015	8.10539	8.08146	8.10416	8.10573	8.14593	8.09133	8.06104	8.09684
9.1125	8.0612	8.10309	8.14175	8.10336	8.14892	8.13909	8.11567	8.11473	8.1284	8.0931	8.07651	8.11942	8.11885	8.15215	8.08946	8.06898	8.08376
9.12	8.0647	8.11417	8.13964	8.11066	8.14754	8.13481	8.11256	8.11954	8.11317	8.10205	8.08845	8.10514	8.10837	8.14628	8.0873	8.06811	8.0818
9.1275	8.06831	8.11602	8.14225	8.10509	8.14357	8.13489	8.11225	8.11816	8.11761	8.10532	8.07859	8.09493	8.11349	8.15102	8.0834	8.06737	8.0844
9.135	8.06574	8.11549	8.13971	8.10521	8.14443	8.1387	8.10957	8.12484	8.11713	8.09389	8.07568	8.10591	8.123	8.16175	8.08379	8.0624	8.08051
9.1425	8.06748	8.11735	8.12863	8.10995	8.14708	8.13632	8.12596	8.1074	8.11859	8.10982	8.07301	8.09781	8.1126	8.14909	8.09096	8.06411	8.0838
9.15	8.0637	8.10777	8.13062	8.10517	8.14227	8.13307	8.11237	8.10756	8.10544	8.09268	8.0759	8.11207	8.11175	8.14551	8.07793	8.07374	8.09032
9.1575	8.07097	8.11019	8.12961	8.10597	8.1519	8.14004	8.10888	8.11357	8.11586	8.09699	8.07462	8.10573	8.09968	8.15613	8.08699	8.06882	8.09064
9.165	8.06897	8.10725	8.13612	8.11411	8.13896	8.13526	8.111	8.10529	8.11751	8.09638	8.08419	8.11322	8.10764	8.14462	8.09713	8.0701	8.09285
9.1725	8.05415	8.10986	8.12924	8.10362	8.13541	8.13444	8.1116	8.11769	8.11851	8.08133	8.08134	8.11435	8.10786	8.15533	8.07942	8.07031	8.07735
9.18	8.06839	8.10889	8.14029	8.11146	8.13786	8.13322	8.11195	8.11203	8.12508	8.09889	8.0806	8.10634	8.10363	8.15191	8.08804	8.07616	8.07858
9.1875	8.06432	8.11382	8.13232	8.11426	8.14585	8.13173	8.10945	8.1075	8.11542	8.10879	8.07804	8.1102	8.11508	8.14271	8.08265	8.06868	8.08958
9.195	8.07035	8.11273	8.13708	8.11894	8.15289	8.12918	8.11803	8.1031	8.12659	8.10642	8.0738	8.10267	8.11493	8.1534	8.08189	8.06853	8.09112
9.2025	8.07621	8.10272	8.13621	8.10147	8.14628	8.14214	8.11303	8.11125	8.11063	8.09022	8.08105	8.10368	8.12141	8.14563	8.07426	8.05738	8.09489
9.21	8.07409	8.11669	8.13872	8.11378	8.13439	8.14244	8.11858	8.11317	8.10946	8.10192	8.07826	8.09775	8.11641	8.14005	8.07561	8.07386	8.08348
9.2175	8.06847	8.12092	8.12998	8.11421	8.13851	8.13041	8.10829	8.10263	8.11611	8.09814	8.06989	8.10732	8.11412	8.15626	8.0848	8.06288	8.08144
9.225	8.06117	8.12123	8.13965	8.11541	8.14755	8.14089	8.10444	8.12002	8.11247	8.08935	8.07964	8.10181	8.10662	8.14559	8.07933	8.0549	8.09977
9.2325	8.06899	8.11358	8.13733	8.11006	8.13502	8.13871	8.10604	8.10478	8.1102	8.09832	8.07452	8.10399	8.11914	8.15408	8.08982	8.06861	8.08318
9.24	8.06079	8.11359	8.12525	8.09991	8.15161	8.13829	8.11648	8.11089	8.11985	8.09694	8.07807	8.11348	8.11754	8.12926	8.07536	8.06452	8.08798
9.2475	8.07093	8.11529	8.13586	8.10804	8.14843	8.13749	8.10452	8.10761	8.12154	8.1054	8.08241	8.10776	8.11296	8.14812	8.08741	8.06146	8.09173
9.255	8.06208	8.12028	8.14288	8.11455	8.14095	8.13625	8.11828	8.11923	8.12594	8.10062	8.07923	8.10995	8.11699	8.1406	8.09288	8.0586	8.08028
9.2625	8.06127	8.11007	8.13274	8.11103	8.1484	8.13385	8.11668	8.10749	8.12334	8.09086	8.08796	8.11032	8.10462	8.14321	8.09736	8.06582	8.0887
9.27	8.07368	8.10602	8.1436	8.10944	8.14321	8.13176	8.11425	8.10379	8.12351	8.0979	8.08182	8.10424	8.11547	8.15547	8.08862	8.05319	8.08959
9.2775	8.06555	8.10998	8.14115	8.11975	8.14626	8.13555	8.11127	8.11963	8.11382	8.10309	8.08101	8.11078	8.119	8.15479	8.0903	8.06972	8.0874
9.285	8.06551	8.10004	8.12831	8.10072	8.14704	8.13001	8.10974	8.11559	8.11606	8.09256	8.0821	8.10029	8.10477	8.15327	8.09442	8.07092	8.09084
9.2925	8.06556	8.10051	8.14117	8.11592	8.14305	8.13258	8.11318	8.10882	8.10687	8.09546	8.07676	8.11613	8.11568	8.15237	8.08116	8.07002	8.08789
9.3	8.0717	8.11309	8.14209	8.11532	8.14754	8.13976	8.10986	8.10856	8.10939	8.09692	8.07434	8.12084	8.1052	8.14786	8.09359	8.06692	8.08289
9.3075	8.06836	8.11777	8.13217	8.10859	8.14516	8.1373	8.11193	8.1154	8.10917	8.10386	8.07891	8.10684	8.11129	8.15389	8.0813	8.0686	8.08968
9.315	8.06814	8.12065	8.13758	8.10879	8.13906	8.13568	8.10655	8.11334	8.12397	8.09751	8.08351	8.10122	8.11898	8.15291	8.09013	8.06997	8.08092
9.3225	8.07288	8.11969	8.12339	8.1083	8.14709	8.13749	8.10171	8.11631	8.1189	8.09695	8.08758	8.10765	8.11393	8.14365	8.083	8.06876	8.09689
9.33	8.06174	8.11821	8.12975	8.11514	8.1542	8.13895	8.11414	8.11022	8.12158	8.09879	8.06841	8.11071	8.11927	8.14333	8.0876	8.06128	8.08881
9.3375	8.06073	8.10591	8.13963	8.10896	8.14154	8.13591	8.11117	8.11403	8.12012	8.11255	8.07687	8.1071	8.10712	8.14625	8.08877	8.0715	8.08627
9.345	8.06674	8.11499	8.13212	8.11272	8.13601	8.1382	8.10374	8.11575	8.12481	8.09283	8.07514	8.10418	8.1149	8.14465	8.08656	8.06808	8.08943
9.3525	8.05876	8.10782	8.12642	8.11088	8.13855	8.13674	8.10528	8.10678	8.11209	8.09634	8.0789	8.1123	8.10159	8.14784	8.07897	8.0646	8.08877
9.36	8.06942	8.11485	8.13364	8.10571	8.14818	8.14294	8.10785	8.10611	8.12156	8.08868	8.08003	8.10636	8.1132	8.1489	8.0817	8.06723	8.07911
9.3675	8.06833	8.1134	8.12673	8.11128	8.13788	8.13045	8.1209	8.11016	8.12479	8.09566	8.08574	8.10219	8.11502	8.15002	8.09494	8.06194	8.08261
9.375	8.06326	8.11192	8.13996	8.11203	8.13646	8.13172	8.1092	8.11173	8.11494	8.09657	8.0813	8.10987	8.10634	8.14722	8.0823	8.06317	8.07454
9.3825	8.0692	8.10106	8.13452	8.11102	8.14498	8.13485	8.10572	8.10752	8.11947	8.08574	8.08022	8.11371	8.10751	8.14353	8.09543	8.06269	8.09086
9.39	8.07019	8.1195	8.12719	8.1127	8.14476	8.14427	8.11854	8.10966	8.11419	8.09847	8.0809	8.09856	8.1162	8.14154	8.08858	8.0703	8.08403
9.3975	8.05901	8.11676	8.1316	8.09396	8.14086	8.1307	8.10809	8.1035	8.10794	8.10212	8.0712	8.10386	8.11334	8.14938	8.08341	8.06527	8.08898
9.405	8.06884	8.10751	8.13564	8.11032	8.14641	8.13429	8.11109	8.10624	8.10695	8.09652	8.077	8.11105	8.11761	8.14203	8.07748	8.07373	8.0866
9.4125	8.0567	8.11712	8.13628	8.11354	8.1509	8.13578	8.10198	8.11492	8.11139	8.09112	8.06944	8.12136	8.10192	8.14689	8.08932	8.06428	8.08669
9.42	8.07572	8.12507	8.11972	8.12512	8.14689	8.14104	8.1112	8.11352	8.11885	8.10146	8.08667	8.11085	8.10036	8.13955	8.08167	8.06324	8.08815
9.4275	8.06871	8.11281	8.14592	8.10043	8.14174	8.13819	8.10825	8.11859	8.11079	8.09729	8.08539	8.10908	8.11337	8.13861	8.08977	8.0711	8.08442
9.435	8.05737	8.11251	8.13706	8.11141	8.14343	8.13276	8.10447	8.11752	8.11143	8.10022	8.0827	8.11115	8.11192	8.14676	8.07913	8.06908	8.08661
9.4425	8.0669	8.10475	8.13734	8.11412	8.14498	8.12717	8.10989	8.11277	8.11628	8.09592	8.07749	8.11425	8.10729	8.15229	8.08185	8.07298	8.08636
9.45	8.05646	8.12236	8.14584	8.10627	8.15166	8.14348	8.1093	8.11288	8.12441	8.09444	8.07586	8.10486	8.11197	8.14434	8.08116	8.06691	8.07868
9.4575	8.05819	8.12033	8.13343	8.10833	8.13129	8.13762	8.1146	8.12471	8.12404	8.09915	8.07723	8.10464	8.10734	8.14892	8.07372	8.07226	8.08405
9.465	8.06603	8.09981	8.13182	8.10529	8.14721	8.1427	8.11703	8.12224	8.10821	8.0916	8.08352	8.10205	8.11099	8.15668	8.08525	8.06502	8.08392
9.4725	8.06732	8.11605	8.13798	8.0963	8.14708	8.14671	8.10913	8.11014	8.12134	8.09204	8.07485	8.10902	8.1008	8.15087	8.08865	8.06229	8.09536
9.48	8.06955	8.1082	8.13612	8.09858	8.14721	8.13071	8.11152	8.11642	8.11435	8.09879	8.0795	8.11649	8.10557	8.13777	8.08808	8.07829	8.08057
9.4875	8.06439	8.11079	8.13991	8.11171	8.15572	8.13406	8.11865	8.1183	8.12272	8.09019	8.08178	8.10886	8.10305	8.15833	8.08677	8.06256	8.09515
9.495	8.07266	8.1144	8.13758	8.10877	8.14316	8.13212	8.11796	8.11261	8.11689	8.09121	8.08683	8.0978	8.12175	8.14355	8.07681	8.06999	8.09138
9.5025	8.06377	8.12175	8.14001	8.10709	8.15249	8.133	8.10289	8.11056	8.11308	8.09616	8.07691	8.10828	8.10748	8.15424	8.07993	8.05968	8.09362
9.51	8.06538	8.11038	8.13468	8.10951	8.14924	8.14033	8.11128	8.12314	8.12087	8.09875	8.07642	8.09575	8.10355	8.16029	8.08619	8.05742	8.09554
9.5175	8.06695	8.10222	8.13516	8.10106	8.146	8.13122	8.10916	8.11829	8.12305	8.0906	8.07868	8.10525	8.11092	8.15466	8.08499	8.07632	8.09306
9.525	8.06729	8.11089	8.14333	8.11985	8.14492	8.13459	8.11415	8.11142	8.10924	8.09846	8.08218	8.10789	8.11247	8.1376	8.08329	8.06298	8.08797
9.5325	8.06866	8.11895	8.1445	8.11477	8.15534	8.13911	8.11159	8.11751	8.11638	8.0937	8.08023	8.10525	8.10901	8.14274	8.09907	8.0795	8.09631
9.54	8.06312	8.11462	8.13424	8.11165	8.14292	8.13189	8.11097	8.10524	8.12003	8.09818	8.08471	8.10891	8.10154	8.14895	8.09123	8.07429	8.09279
9.5475	8.06416	8.11627	8.13922	8.11126	8.1515	8.13357	8.1068	8.11292	8.11679	8.11304	8.07017	8.10818	8.10445	8.14077	8.08236	8.06869	8.08986
9.555	8.0665	8.10182	8.13115	8.11244	8.1398	8.13214	8.10554	8.12464	8.11852	8.1134	8.06984	8.099	8.10956	8.15109	8.08679	8.07271	8.09013
9.5625	8.06975	8.11352	8.13423	8.10571	8.14574	8.12911	8.11076	8.12242	8.11854	8.10107	8.07658	8.11024	8.11545	8.1386	8.08122	8.07003	8.09809
9.57	8.05927	8.11946	8.13185	8.11363	8.1452	8.1444	8.11317	8.11011	8.11604	8.1025	8.07349	8.10643	8.09879	8.15251	8.09743	8.06199	8.09079
9.5775	8.06434	8.11522	8.142	8.10714	8.13558	8.1308	8.10887	8.11558	8.10588	8.10525	8.07658	8.09854	8.10711	8.15004	8.09371	8.07085	8.08141
9.585	8.07336	8.11478	8.14271	8.11067	8.15351	8.13025	8.11404	8.11301	8.11084	8.09539	8.08252	8.09513	8.11041	8.15055	8.08596	8.07276	8.08319
9.5925	8.05665	8.11953	8.12939	8.1127	8.15447	8.13091	8.11273	8.11384	8.11082	8.09749	8.07244	8.10649	8.09467	8.152	8.09826	8.07038	8.09153
9.6	8.0675	8.11796	8.14001	8.11723	8.14025	8.14012	8.11131	8.1159	8.10324	8.09155	8.07195	8.10416	8.10439	8.14668	8.09053	8.06494	8.0899
9.6075	8.06701	8.10527	8.13464	8.10905	8.15541	8.1309	8.11692	8.12078	8.11241	8.08953	8.07436	8.12337	8.1074	8.14989	8.092	8.07462	8.07997
9.615	8.06578	8.11103	8.13779	8.11083	8.14812	8.136	8.11808	8.11145	8.11421	8.08972	8.07353	8.11521	8.11109	8.14149	8.08826	8.08288	8.08984
9.6225	8.06763	8.11147	8.12907	8.10919	8.13922	8.14077	8.1144	8.11475	8.1194	8.09646	8.07169	8.10472	8.11087	8.15645	8.07339	8.07422	8.0963
9.63	8.06808	8.11557	8.13629	8.11335	8.14612	8.13452	8.10703	8.10125	8.11871	8.09464	8.08328	8.11285	8.11131	8.14474	8.07791	8.06345	8.07767
9.6375	8.06322	8.11735	8.14055	8.11002	8.14654	8.1328	8.10421	8.12041	8.11788	8.09808	8.08115	8.11213	8.10363	8.14701	8.08469	8.07339	8.08243
9.645	8.06724	8.10038	8.1324	8.10691	8.13305	8.13537	8.1153	8.11658	8.11136	8.10137	8.08146	8.10021	8.10517	8.14289	8.08525	8.06557	8.08731
9.6525	8.05861	8.11401	8.1476	8.10602	8.13386	8.13727	8.11505	8.11415	8.1203	8.09592	8.07177	8.11566	8.11283	8.14602	8.09069	8.0681	8.08547
9.66	8.06708	8.11914	8.14006	8.10516	8.14228	8.12961	8.11832	8.1104	8.11118	8.09208	8.08334	8.10687	8.10491	8.1475	8.08597	8.07002	8.09139
9.6675	8.06353	8.10391	8.13257	8.10486	8.1488	8.13799	8.11378	8.10514	8.10778	8.08544	8.07545	8.09852	8.1008	8.14588	8.07853	8.07532	8.09236
9.675	8.0671	8.11342	8.13206	8.10585	8.14102	8.14923	8.10512	8.10326	8.11607	8.09471	8.08292	8.11893	8.11135	8.14711	8.08386	8.0607	8.07411
9.6825	8.07115	8.10789	8.1359	8.10155	8.14311	8.12741	8.10784	8.11177	8.11053	8.09384	8.08355	8.09986	8.10734	8.15209	8.08584	8.07579	8.08973
9.69	8.07435	8.11138	8.14018	8.1171	8.1524	8.13733	8.11276	8.11178	8.11777	8.09432	8.08318	8.09934	8.11476	8.14583	8.09113	8.07417	8.09557
9.6975	8.05371	8.10963	8.13517	8.11975	8.1378	8.13105	8.11922	8.10638	8.12576	8.09389	8.06925	8.10687	8.1195	8.13439	8.08363	8.07947	8.08422
9.705	8.0693	8.11402	8.14389	8.10433	8.14783	8.14784	8.1156	8.11326	8.11672	8.1015	8.07008	8.1061	8.1131	8.13766	8.0836	8.06714	8.08802
9.7125	8.06581	8.10917	8.14219	8.10843	8.14416	8.13301	8.11289	8.1263	8.11656	8.10246	8.07932	8.10955	8.09914	8.13826	8.07973	8.06784	8.09607
9.72	8.06138	8.11763	8.12803	8.103	8.14825	8.12923	8.10476	8.11665	8.12223	8.09983	8.07763	8.11151	8.10993	8.147	8.08979	8.06953	8.07711
9.7275	8.06239	8.11439	8.13942	8.11455	8.14422	8.13548	8.11428	8.11461	8.11535	8.1003	8.07764	8.10365	8.10111	8.14252	8.08428	8.06157	8.08192
9.735	8.07004	8.11508	8.1409	8.10004	8.15411	8.14526	8.10857	8.12046	8.12379	8.09132	8.07858	8.11003	8.10665	8.1453	8.09179	8.06946	8.09184
9.7425	8.05965	8.10652	8.13951	8.11237	8.15108	8.12909	8.10649	8.11792	8.11323	8.09748	8.07791	8.10168	8.12361	8.1523	8.08184	8.06233	8.0837
9.75	8.06162	8.1123	8.13242	8.10162	8.14158	8.12766	8.10565	8.10283	8.12083	8.10145	8.06854	8.10325	8.10512	8.14731	8.09401	8.07138	8.09491
9.7575	8.06425	8.12448	8.12426	8.114	8.14406	8.1333	8.10886	8.10209	8.10724	8.10508	8.06596	8.10676	8.1055	8.15123	8.07919	8.06333	8.08211
9.765	8.06825	8.10322	8.12066	8.10634	8.13813	8.13344	8.11708	8.10644	8.11987	8.09598	8.07004	8.10915	8.11507	8.15104	8.087	8.07581	8.08699
9.7725	8.06108	8.11202	8.13885	8.10391	8.14629	8.13156	8.12201	8.10854	8.12473	8.09076	8.08325	8.12487	8.11714	8.15292	8.09122	8.06419	8.08161
9.78	8.05109	8.10832	8.13274	8.10624	8.14383	8.13974	8.10937	8.11664	8.11446	8.10275	8.0803	8.11218	8.11217	8.14139	8.08384	8.07184	8.08475
9.7875	8.06968	8.11885	8.13982	8.10842	8.15095	8.12459	8.10693	8.1055	8.11514	8.1041	8.07788	8.10672	8.10338	8.16215	8.07977	8.06385	8.07839
9.795	8.05852	8.11627	8.14036	8.10923	8.12913	8.13588	8.11336	8.11587	8.1106	8.09802	8.07542	8.10263	8.12139	8.14425	8.07983	8.06767	8.09468
9.8025	8.07577	8.1237	8.13957	8.11735	8.12835	8.13608	8.10339	8.10884	8.11256	8.10091	8.06874	8.10193	8.10672	8.1383	8.08532	8.07019	8.09
9.81	8.06104	8.11034	8.13549	8.1105	8.1404	8.13554	8.11599	8.10965	8.11945	8.09542	8.08044	8.11209	8.10388	8.14879	8.09272	8.05865	8.09801
9.8175	8.06515	8.11074	8.13514	8.10877	8.1487	8.13109	8.10267	8.11266	8.11628	8.08751	8.08371	8.10922	8.10661	8.1537	8.07921	8.07771	8.08218
9.825	8.05789	8.11596	8.14029	8.10718	8.14919	8.13604	8.10715	8.11285	8.12222	8.09169	8.07737	8.10576	8.11854	8.14784	8.08258	8.0605	8.09131
9.8325	8.06287	8.10365	8.14063	8.10957	8.14363	8.13635	8.1141	8.11453	8.11868	8.09921	8.06788	8.1166	8.09807	8.14643	8.08583	8.07675	8.09265
9.84	8.07115	8.1142	8.12709	8.10075	8.14376	8.13121	8.1196	8.10747	8.12209	8.09445	8.08641	8.10555	8.11183	8.14794	8.08965	8.0529	8.08816
9.8475	8.0653	8.11611	8.14043	8.10853	8.15862	8.12584	8.10992	8.10159	8.10613	8.10011	8.08913	8.10196	8.11062	8.14231	8.09413	8.05522	8.08076
9.855	8.07395	8.111	8.13581	8.10507	8.15892	8.13493	8.10424	8.107	8.11069	8.09615	8.07073	8.10928	8.11334	8.15544	8.09151	8.06946	8.09032
9.8625	8.06525	8.11341	8.13813	8.11997	8.14289	8.1317	8.12167	8.11732	8.10947	8.1104	8.07564	8.09871	8.10487	8.14579	8.09287	8.06628	8.08056
9.87	8.07115	8.11648	8.13023	8.10592	8.14449	8.13089	8.10465	8.10904	8.11473	8.09352	8.07185	8.1138	8.09232	8.13741	8.08376	8.06219	8.08887
9.8775	8.06957	8.11934	8.14543	8.11126	8.14645	8.13442	8.10738	8.11453	8.10514	8.09467	8.0806	8.11095	8.10793	8.14674	8.08885	8.06957	8.08348
9.885	8.06701	8.11525	8.13123	8.10849	8.13373	8.13367	8.11346	8.11463	8.12028	8.10278	8.08602	8.10641	8.10999	8.14459	8.07551	8.06707	8.07376
9.8925	8.06058	8.11909	8.14376	8.11452	8.15726	8.14391	8.11208	8.11071	8.12431	8.09256	8.08027	8.11548	8.10297	8.15668	8.09088	8.06466	8.0777
9.9	8.07652	8.10971	8.13298	8.10626	8.15017	8.14108	8.11777	8.10988	8.11256	8.09281	8.07851	8.10868	8.10658	8.14739	8.08144	8.06637	8.08566
9.9075	8.06664	8.11095	8.14574	8.11314	8.14107	8.13163	8.12964	8.11235	8.12313	8.10106	8.07237	8.10243	8.11254	8.15109	8.08674	8.0771	8.08807
9.915	8.0525	8.11501	8.12882	8.10451	8.12963	8.13601	8.11562	8.12388	8.10832	8.10549	8.07132	8.1144	8.10605	8.13945	8.1037	8.06237	8.0777
9.9225	8.05048	8.11703	8.14193	8.09603	8.14282	8.11722	8.11275	8.11387	8.11134	8.10003	8.07319	8.10038	8.11679	8.14011	8.08248	8.06738	8.08625
9.93	8.07152	8.11362	8.14119	8.1162	8.14536	8.1344	8.11366	8.10331	8.11721	8.10068	8.06564	8.10966	8.11301	8.13902	8.08787	8.06559	8.08843
9.9375	8.07116	8.11415	8.1456	8.10483	8.1362	8.13846	8.10696	8.10505	8.11984	8.08282	8.07428	8.10359	8.10567	8.15509	8.09298	8.06816	8.08866
9.945	8.05541	8.10432	8.13405	8.10769	8.15121	8.12995	8.12147	8.11266	8.11404	8.10703	8.06779	8.10421	8.10852	8.15706	8.09685	8.06929	8.08026
9.9525	8.06863	8.1104	8.1341	8.1055	8.15191	8.13612	8.10852	8.11151	8.10992	8.09396	8.08194	8.10679	8.11273	8.15215	8.08627	8.06896	8.08556
9.96	8.06299	8.12038	8.14223	8.10614	8.13717	8.1313	8.1161	8.09491	8.11727	8.08946	8.08017	8.11939	8.10503	8.14581	8.08204	8.06176	8.08482
9.9675	8.06214	8.11422	8.13207	8.10323	8.14467	8.13278	8.113	8.11128	8.11736	8.09945	8.07497	8.11362	8.11527	8.14432	8.08544	8.06568	8.08954
9.975	8.06147	8.1064	8.13869	8.11963	8.13841	8.136	8.11611	8.11876	8.11751	8.10267	8.08179	8.11147	8.10791	8.13606	8.08484	8.06629	8.08063
9.9825	8.06756	8.10838	8.12792	8.09281	8.14055	8.12371	8.11658	8.1131	8.1211	8.09972	8.07076	8.11381	8.11292	8.13962	8.08768	8.0661	8.0927
9.99	8.06186	8.1102	8.13718	8.12179	8.14904	8.13266	8.10928	8.11083	8.11373	8.10128	8.07357	8.10781	8.11108	8.13689	8.09154	8.05759	8.09003
9.9975	8.06149	8.10898	8.13143	8.11047	8.14528	8.12947	8.10909	8.1012	8.12831	8.09381	8.06794	8.10299	8.11018	8.14248	8.09125	8.05744	8.08471
10.005	8.06125	8.12253	8.13596	8.11055	8.14169	8.12623	8.10694	8.11621	8.11578	8.09798	8.06979	8.1027	8.1043	8.14509	8.09316	8.06401	8.0949
10.0125	8.06681	8.11719	8.12346	8.10322	8.14105	8.14013	8.1069	8.1099	8.11544	8.08866	8.06323	8.10569	8.10611	8.15293	8.08133	8.06356	8.0994
10.02	8.06816	8.11009	8.13884	8.10716	8.14806	8.14837	8.11302	8.11906	8.12481	8.09571	8.09001	8.10822	8.10452	8.14501	8.0834	8.07063	8.09044
10.0275	8.06284	8.12259	8.13046	8.11033	8.14384	8.13918	8.11588	8.11577	8.12741	8.10209	8.07097	8.09948	8.10753	8.14253	8.08028	8.0706	8.08685
10.035	8.06594	8.10985	8.13171	8.10012	8.13531	8.13869	8.1044	8.11351	8.11369	8.08834	8.08444	8.11339	8.11355	8.1563	8.0847	8.05926	8.08473
10.0425	8.07072	8.11564	8.1221	8.10477	8.13652	8.13275	8.10921	8.11609	8.10971	8.08684	8.0812	8.11709	8.09107	8.14668	8.08794	8.06571	8.08134
10.05	8.06866	8.1042	8.13256	8.10344	8.13904	8.13924	8.11513	8.11924	8.11543	8.10163	8.0746	8.09787	8.11435	8.15403	8.0748	8.06042	8.08481
10.0575	8.06472	8.10936	8.12941	8.11161	8.1324	8.14034	8.11711	8.11354	8.10383	8.09684	8.07563	8.09719	8.11198	8.13274	8.08975	8.07056	8.08448
10.065	8.06068	8.1205	8.1278	8.10659	8.1481	8.14681	8.10267	8.11755	8.10802	8.09883	8.06948	8.11478	8.10724	8.1482	8.08373	8.0709	8.08859
10.0725	8.07514	8.11876	8.14258	8.10914	8.14794	8.12759	8.11748	8.11036	8.13236	8.09553	8.07903	8.10899	8.11868	8.13258	8.08415	8.0653	8.09689
10.08	8.05829	8.12618	8.1289	8.1005	8.14367	8.12844	8.09601	8.11084	8.11074	8.09656	8.07491	8.11838	8.10736	8.1441	8.08762	8.0541	8.08297
10.0875	8.07223	8.10363	8.13376	8.10223	8.15601	8.1405	8.11769	8.11334	8.10897	8.09975	8.08403	8.10812	8.10855	8.14052	8.08288	8.07502	8.08874
10.095	8.0678	8.10358	8.13647	8.10888	8.14992	8.13103	8.11113	8.107	8.12137	8.09152	8.06507	8.11174	8.11048	8.15239	8.07928	8.07237	8.08507
10.1025	8.06872	8.11637	8.12124	8.10835	8.14141	8.13088	8.10587	8.10314	8.11282	8.09774	8.07466	8.10422	8.10368	8.15029	8.09043	8.07347	8.07525
10.11	8.07141	8.11335	8.13834	8.10998	8.14643	8.13167	8.11518	8.11698	8.11897	8.10178	8.07776	8.10891	8.10981	8.15002	8.07953	8.07919	8.08864
10.1175	8.07256	8.10647	8.13591	8.10427	8.13818	8.14161	8.11753	8.11532	8.11642	8.0943	8.08079	8.10894	8.12014	8.13554	8.07782	8.06314	8.08562
10.125	8.07972	8.10602	8.1305	8.11195	8.14397	8.12409	8.1176	8.11995	8.11416	8.07745	8.08044	8.1054	8.11159	8.14697	8.08568	8.07008	8.09199
10.1325	8.0555	8.10865	8.13861	8.09691	8.14245	8.135	8.12298	8.10499	8.10896	8.08709	8.08079	8.1039	8.11121	8.14533	8.08773	8.06362	8.10052
10.14	8.05644	8.11473	8.14284	8.1147	8.13795	8.14511	8.11467	8.11313	8.11508	8.08685	8.07323	8.10427	8.11185	8.15351	8.08229	8.06505	8.08849
10.1475	8.0649	8.11787	8.13486	8.10742	8.1401	8.12515	8.10207	8.11984	8.12488	8.09415	8.08169	8.10349	8.10667	8.14621	8.0851	8.06315	8.08164
10.155	8.06603	8.11289	8.13067	8.10889	8.13542	8.12808	8.0963	8.11096	8.1155	8.10534	8.07903	8.11906	8.11606	8.14593	8.08269	8.07048	8.08835
10.1625	8.06884	8.10647	8.12843	8.10466	8.14237	8.13565	8.10158	8.11085	8.11371	8.09681	8.07098	8.11341	8.10095	8.15267	8.0883	8.06849	8.08373
10.17	8.0638	8.11463	8.13182	8.10659	8.14299	8.13744	8.1087	8.11505	8.11084	8.10231	8.07786	8.11077	8.1128	8.14253	8.09138	8.06847	8.08073
10.1775	8.06606	8.12053	8.13052	8.10076	8.14291	8.1299	8.11419	8.11697	8.11003	8.09231	8.0712	8.11652	8.12124	8.15579	8.08846	8.06599	8.08618
10.185	8.06932	8.10907	8.13531	8.09568	8.14888	8.14935	8.11803	8.11019	8.12656	8.08975	8.08261	8.09954	8.10752	8.13731	8.09108	8.06393	8.08105
10.1925	8.06347	8.11039	8.12565	8.10706	8.14173	8.13676	8.1133	8.10907	8.10945	8.09525	8.07575	8.10208	8.11196	8.1514	8.06813	8.0629	8.08594
10.2	8.06337	8.1066	8.13367	8.10895	8.14036	8.14321	8.10887	8.11098	8.12323	8.09248	8.07759	8.10725	8.11515	8.14728	8.07388	8.07716	8.07665
10.2075	8.06625	8.11715	8.14489	8.11214	8.145	8.13542	8.11667	8.10306	8.11275	8.095	8.07737	8.0941	8.10974	8.14352	8.0759	8.07183	8.08517
10.215	8.06914	8.11811	8.13323	8.11816	8.1405	8.13334	8.10711	8.11109	8.11389	8.0981	8.06788	8.11071	8.11415	8.1389	8.08771	8.06659	8.08776
10.2225	8.0762	8.10957	8.12738	8.10585	8.1405	8.14962	8.1122	8.10419	8.11909	8.10049	8.08013	8.1032	8.1138	8.14652	8.0899	8.06007	8.0896
10.23	8.06704	8.11446	8.1277	8.10069	8.1382	8.13224	8.11938	8.11257	8.10127	8.1025	8.06583	8.11238	8.11549	8.13441	8.09326	8.06847	8.07956
10.2375	8.06237	8.11171	8.13547	8.10294	8.15032	8.12037	8.09912	8.10588	8.1238	8.09846	8.06919	8.1048	8.10659	8.15271	8.08668	8.0524	8.09884
10.245	8.06639	8.11101	8.13337	8.10427	8.13359	8.1449	8.11612	8.10817	8.11449	8.09579	8.06383	8.10494	8.11524	8.14853	8.0786	8.06734	8.07996
10.2525	8.05824	8.11872	8.13049	8.10766	8.14532	8.12727	8.11085	8.10763	8.13075	8.08455	8.08316	8.10243	8.11408	8.15229	8.07768	8.05983	8.08778
10.26	8.05915	8.11638	8.13715	8.11119	8.14233	8.13717	8.1138	8.11283	8.10947	8.10039	8.07761	8.11091	8.11687	8.14764	8.08732	8.06225	8.08218
10.2675	8.05853	8.11195	8.12968	8.10927	8.15021	8.14095	8.10352	8.11728	8.1077	8.09409	8.06766	8.10534	8.12364	8.15358	8.08904	8.07237	8.09049
10.275	8.06556	8.11871	8.14541	8.10351	8.13808	8.1424	8.10534	8.11875	8.10829	8.0886	8.08549	8.11125	8.10842	8.14785	8.08216	8.0774	8.07823
10.2825	8.06377	8.11537	8.13926	8.11266	8.14669	8.13846	8.10601	8.11025	8.11253	8.09662	8.0623	8.09668	8.12036	8.13857	8.08571	8.06704	8.08911
10.29	8.06113	8.10741	8.13191	8.09808	8.13765	8.13753	8.11717	8.11131	8.11498	8.09416	8.08178	8.10376	8.10911	8.14966	8.08254	8.06736	8.0809
10.2975	8.06199	8.1112	8.12792	8.11071	8.15076	8.15144	8.1167	8.11376	8.12391	8.08928	8.06557	8.10038	8.10377	8.1443	8.0876	8.0729	8.09335
10.305	8.06097	8.1176	8.13449	8.09952	8.14645	8.12732	8.11556	8.11759	8.11925	8.09231	8.08354	8.10719	8.11115	8.14413	8.08682	8.07602	8.07883
10.3125	8.07148	8.10794	8.13668	8.10634	8.14832	8.12732	8.10892	8.11793	8.11642	8.10827	8.08255	8.11488	8.11166	8.14414	8.09176	8.06713	8.09127
10.32	8.06042	8.11574	8.13494	8.10315	8.13902	8.13886	8.10763	8.09749	8.10479	8.09688	8.08829	8.10713	8.10748	8.15135	8.08876	8.06635	8.0935
10.3275	8.06936	8.11608	8.14138	8.11246	8.14499	8.12993	8.11496	8.11054	8.10435	8.09099	8.07743	8.1163	8.11947	8.14104	8.09432	8.06903	8.08528
10.335	8.06147	8.11192	8.13009	8.11179	8.14846	8.12942	8.11053	8.12064	8.12388	8.09869	8.06395	8.10579	8.10631	8.14193	8.084	8.06322	8.08226
10.3425	8.06999	8.11455	8.13253	8.10752	8.14631	8.14713	8.11734	8.11069	8.10348	8.09083	8.07778	8.09961	8.10637	8.14368	8.08727	8.06329	8.0841
10.35	8.05378	8.11478	8.13711	8.10271	8.14672	8.13612	8.11667	8.10563	8.11303	8.0867	8.08597	8.10546	8.10811	8.14846	8.08533	8.07554	8.08174
10.3575	8.06423	8.12348	8.12776	8.10588	8.14778	8.14025	8.10691	8.11403	8.1124	8.09862	8.07809	8.10392	8.10493	8.15652	8.07757	8.06249	8.07936
10.365	8.07272	8.10107	8.13705	8.10822	8.14937	8.13445	8.10919	8.11281	8.10951	8.09724	8.0683	8.10228	8.10092	8.14381	8.0898	8.07033	8.08981
10.3725	8.06287	8.11498	8.13923	8.10605	8.149	8.12539	8.09857	8.12077	8.11877	8.09686	8.08507	8.1072	8.11754	8.14482	8.08338	8.07571	8.07964
10.38	8.06578	8.115	8.12992	8.10835	8.14675	8.12829	8.11589	8.10227	8.11595	8.10099	8.08239	8.11543	8.10872	8.14711	8.0845	8.07448	8.08113
10.3875	8.06673	8.11462	8.13259	8.11	8.14837	8.1321	8.11551	8.11981	8.11875	8.09969	8.07853	8.09869	8.10862	8.14636	8.08104	8.06959	8.07825
10.395	8.06219	8.10233	8.13368	8.1002	8.14937	8.14018	8.10902	8.11185	8.11827	8.09295	8.07394	8.11262	8.11699	8.14474	8.09718	8.07443	8.0902
10.4025	8.06335	8.11423	8.13583	8.11362	8.14148	8.13825	8.11738	8.1148	8.11139	8.08859	8.08292	8.1014	8.10618	8.14714	8.08841	8.07001	8.07568
10.41	8.07387	8.11393	8.11978	8.10884	8.15414	8.13714	8.11713	8.11399	8.10203	8.09046	8.07152	8.10708	8.11159	8.14305	8.08366	8.06228	8.0846
10.4175	8.06847	8.10016	8.12601	8.09718	8.13382	8.13605	8.10435	8.11346	8.12256	8.10131	8.07724	8.11769	8.11691	8.14362	8.08318	8.06508	8.09091
10.425	8.06391	8.12381	8.1237	8.10404	8.14449	8.12811	8.11661	8.11288	8.11257	8.09607	8.07657	8.11105	8.10448	8.1472	8.08418	8.06547	8.08802
10.4325	8.07458	8.11487	8.12876	8.11173	8.14225	8.12782	8.11367	8.10814	8.11878	8.09359	8.07245	8.10561	8.09755	8.13972	8.07837	8.06114	8.08605
10.44	8.06135	8.09978	8.14109	8.10423	8.14611	8.13476	8.11297	8.10487	8.10694	8.09036	8.07941	8.11099	8.10313	8.1517	8.08488	8.06719	8.08345
10.4475	8.0746	8.1197	8.14329	8.10613	8.13265	8.12576	8.11191	8.1079	8.10961	8.09072	8.07208	8.0993	8.10139	8.13569	8.08726	8.06753	8.07969
10.455	8.05877	8.10592	8.13564	8.10398	8.14902	8.1306	8.10223	8.11394	8.11358	8.09579	8.07406	8.11486	8.10493	8.15043	8.08398	8.07102	8.08144
10.4625	8.06012	8.11082	8.13777	8.11072	8.1362	8.13408	8.10644	8.10671	8.11396	8.09632	8.08198	8.09726	8.10478	8.13256	8.08535	8.07178	8.09513
10.47	8.06256	8.10987	8.13126	8.11431	8.13825	8.13211	8.1104	8.10636	8.11649	8.11194	8.07542	8.11406	8.10977	8.15203	8.08537	8.06429	8.09295
10.4775	8.06483	8.11819	8.1311	8.11038	8.14133	8.13852	8.10617	8.10725	8.12304	8.09424	8.07665	8.11177	8.10611	8.15073	8.08652	8.07452	8.08983
10.485	8.05333	8.10673	8.14229	8.10452	8.13911	8.1364	8.11663	8.12505	8.11815	8.09077	8.0825	8.11668	8.10652	8.14386	8.08823	8.06458	8.09262
10.4925	8.06373	8.11235	8.1306	8.10325	8.14091	8.12969	8.09644	8.10574	8.11736	8.09942	8.07277	8.102	8.10439	8.14098	8.09113	8.07257	8.08436
10.5	8.07303	8.11331	8.13597	8.10301	8.14303	8.13437	8.10988	8.10957	8.11437	8.09377	8.07677	8.09937	8.10248	8.12982	8.07645	8.06405	8.07556
10.5075	8.06577	8.10968	8.1387	8.09749	8.14797	8.13154	8.10827	8.1063	8.11391	8.09218	8.0829	8.10598	8.10578	8.15898	8.0738	8.07696	8.09561
10.515	8.06165	8.11349	8.13803	8.10692	8.13515	8.12848	8.10515	8.11322	8.12363	8.0997	8.06853	8.10057	8.10365	8.15874	8.0881	8.0767	8.09144
10.5225	8.06539	8.10016	8.1367	8.10266	8.13811	8.13226	8.11049	8.11541	8.10024	8.10223	8.07284	8.11129	8.10526	8.14528	8.08455	8.05805	8.0837
10.53	8.06737	8.09912	8.14017	8.10814	8.15319	8.13301	8.10925	8.12135	8.11617	8.09381	8.06693	8.11334	8.10957	8.14709	8.07993	8.06255	8.08694
10.5375	8.06026	8.10538	8.13106	8.10884	8.14627	8.13223	8.1095	8.12971	8.10665	8.08431	8.06755	8.11183	8.10978	8.14554	8.08473	8.06241	8.08892
10.545	8.06339	8.11481	8.13249	8.10821	8.14921	8.13015	8.10723	8.12786	8.11469	8.09715	8.06633	8.10806	8.10919	8.1486	8.08675	8.06164	8.08959
10.5525	8.06518	8.11437	8.13982	8.10699	8.14217	8.12483	8.10265	8.1073	8.11698	8.09979	8.07894	8.11102	8.10624	8.13888	8.09039	8.0658	8.07773
10.56	8.07668	8.10921	8.1343	8.1028	8.14335	8.12399	8.11465	8.11235	8.12651	8.09634	8.07362	8.10841	8.10857	8.15247	8.08752	8.06092	8.08507
10.5675	8.06697	8.11921	8.13207	8.11517	8.14421	8.13155	8.10966	8.10601	8.11884	8.10346	8.07454	8.11682	8.09309	8.14922	8.08069	8.06574	8.08774
10.575	8.08054	8.1161	8.13799	8.10304	8.14175	8.11847	8.10373	8.10508	8.12179	8.09184	8.07573	8.10689	8.09806	8.13917	8.07539	8.0682	8.09309
10.5825	8.07081	8.10394	8.12787	8.11176	8.15059	8.13707	8.10116	8.11717	8.09909	8.10072	8.07194	8.10515	8.11229	8.14504	8.08667	8.06882	8.09681
10.59	8.06125	8.10816	8.14263	8.10535	8.13587	8.13315	8.10442	8.10699	8.11198	8.1046	8.07111	8.1021	8.11377	8.15142	8.0884	8.06127	8.08967
10.5975	8.05769	8.11367	8.13525	8.11119	8.14018	8.12537	8.10757	8.11414	8.10899	8.09687	8.07718	8.10153	8.10804	8.14317	8.08376	8.07102	8.08118
10.605	8.06774	8.12282	8.13299	8.10193	8.14305	8.1421	8.11192	8.11245	8.11417	8.10421	8.07763	8.11364	8.11513	8.15216	8.0767	8.07411	8.09792
10.6125	8.06394	8.10506	8.12341	8.10625	8.13137	8.13446	8.11223	8.11088	8.11142	8.09936	8.06915	8.10226	8.11196	8.14423	8.08695	8.05958	8.0883
10.62	8.06216	8.1005	8.13324	8.09494	8.13967	8.13433	8.10426	8.10571	8.10958	8.10271	8.07459	8.10394	8.10715	8.14559	8.07566	8.07104	8.09233
10.6275	8.06914	8.11475	8.13842	8.10888	8.13392	8.13973	8.10131	8.12142	8.11918	8.0959	8.07199	8.11192	8.10007	8.14833	8.07647	8.06955	8.09456
10.635	8.06827	8.11076	8.13985	8.09656	8.14114	8.13913	8.09399	8.11756	8.11039	8.09171	8.08274	8.10637	8.10765	8.14073	8.08148	8.068	8.09229
10.6425	8.07361	8.11132	8.1347	8.10861	8.13875	8.13419	8.11365	8.11124	8.10733	8.08945	8.07356	8.10218	8.10685	8.15481	8.08356	8.0686	8.08269
10.65	8.0672	8.11516	8.14093	8.095	8.13525	8.13504	8.10823	8.10944	8.10445	8.09275	8.06388	8.09928	8.10184	8.14318	8.06815	8.06875	8.07985
10.6575	8.06396	8.09958	8.13018	8.0997	8.14742	8.1256	8.09687	8.10744	8.1184	8.09114	8.07786	8.1125	8.10162	8.13933	8.08554	8.06415	8.08988
10.665	8.06446	8.11176	8.14668	8.09958	8.1469	8.12881	8.10718	8.11225	8.10395	8.09547	8.076	8.10679	8.10223	8.15974	8.08222	8.05802	8.093
10.6725	8.05565	8.11754	8.14358	8.10979	8.14338	8.12779	8.10663	8.10862	8.11536	8.10022	8.07678	8.10216	8.11054	8.15123	8.07971	8.06869	8.10183
10.68	8.05736	8.12192	8.13764	8.10733	8.14897	8.1194	8.10677	8.11193	8.10746	8.09141	8.06785	8.10811	8.10557	8.15553	8.07423	8.0629	8.08051
10.6875	8.07202	8.10516	8.13898	8.10773	8.14914	8.13123	8.11028	8.10689	8.11505	8.0996	8.07893	8.10675	8.11633	8.14518	8.0846	8.06718	8.06561
10.695	8.05631	8.10226	8.13711	8.10511	8.14465	8.12927	8.10284	8.11801	8.12275	8.10442	8.07705	8.10554	8.11196	8.14375	8.09185	8.06185	8.07985
10.7025	8.0602	8.10601	8.12398	8.11515	8.13645	8.1366	8.10111	8.11872	8.11278	8.10025	8.08532	8.09821	8.11008	8.1516	8.08236	8.06256	8.0827
10.71	8.07707	8.10812	8.13691	8.10811	8.14362	8.14163	8.10757	8.11833	8.1082	8.09496	8.06899	8.10478	8.1091	8.14249	8.0813	8.06642	8.08359
10.7175	8.06428	8.1049	8.12969	8.09354	8.14837	8.13716	8.1131	8.11487	8.12778	8.09743	8.07335	8.10493	8.10887	8.1432	8.08047	8.07269	8.07707
10.725	8.06676	8.10269	8.13417	8.10409	8.14295	8.12663	8.11097	8.10429	8.12484	8.09357	8.07807	8.09591	8.10732	8.14514	8.08778	8.07044	8.07162
10.7325	8.06932	8.10831	8.13019	8.10948	8.14359	8.1294	8.10658	8.10355	8.10945	8.09514	8.07374	8.10501	8.10838	8.14849	8.08852	8.07003	8.08335
10.74	8.06852	8.11382	8.13391	8.11084	8.15186	8.13939	8.10531	8.11323	8.10873	8.0951	8.07599	8.1005	8.10494	8.14618	8.09028	8.07344	8.08994
10.7475	8.05898	8.10812	8.12965	8.10937	8.13766	8.13229	8.10858	8.11001	8.11029	8.08624	8.07724	8.10888	8.09727	8.13275	8.06826	8.05693	8.08089
10.755	8.06842	8.10777	8.13533	8.10668	8.14589	8.12553	8.11049	8.11697	8.11897	8.09769	8.08643	8.10674	8.11306	8.13934	8.09573	8.0621	8.0881
10.7625	8.06584	8.12418	8.15044	8.1014	8.12828	8.13569	8.10945	8.106	8.10691	8.09308	8.08962	8.10864	8.10797	8.14716	8.0821	8.07575	8.08522
10.77	8.05055	8.10964	8.13743	8.11358	8.13811	8.13349	8.10658	8.10954	8.10795	8.09609	8.07656	8.10527	8.11181	8.13636	8.0717	8.0652	8.08424
10.7775	8.06249	8.10685	8.13336	8.10778	8.14127	8.13244	8.10482	8.10777	8.11059	8.10054	8.07607	8.09737	8.11138	8.13906	8.08785	8.07362	8.07662
10.785	8.05231	8.11102	8.14949	8.09121	8.14697	8.13152	8.10732	8.11015	8.11142	8.08367	8.07526	8.10581	8.10653	8.13837	8.08883	8.0667	8.0723
10.7925	8.06903	8.10904	8.1294	8.10111	8.14143	8.13245	8.10889	8.11427	8.11309	8.09183	8.08184	8.11453	8.10013	8.14119	8.08829	8.07129	8.08844
10.8	8.06683	8.11347	8.13314	8.11325	8.13568	8.13661	8.11157	8.12019	8.10968	8.10147	8.08147	8.10155	8.10276	8.15633	8.0838	8.06878	8.09016
10.8075	8.06486	8.10846	8.13853	8.09965	8.14091	8.1398	8.09999	8.10028	8.1156	8.09798	8.06229	8.10275	8.11368	8.14864	8.09586	8.07101	8.09036
10.815	8.06835	8.10748	8.13014	8.11503	8.14652	8.11961	8.1039	8.11123	8.10766	8.09593	8.08526	8.10998	8.10485	8.13529	8.07685	8.06219	8.08553
10.8225	8.07624	8.12439	8.13519	8.10933	8.13081	8.12563	8.11963	8.11874	8.12618	8.09309	8.07115	8.10297	8.10853	8.14182	8.07796	8.06424	8.08714
10.83	8.06273	8.11649	8.12719	8.09259	8.13282	8.12737	8.11195	8.11669	8.1125	8.08385	8.06935	8.11592	8.10489	8.14554	8.09438	8.06546	8.0888
10.8375	8.05809	8.10939	8.13818	8.1094	8.14412	8.14227	8.11132	8.11407	8.12426	8.09861	8.07175	8.10794	8.11136	8.13975	8.07619	8.07205	8.07893
10.845	8.06876	8.11151	8.12869	8.09391	8.13359	8.13129	8.10528	8.11405	8.10997	8.09702	8.08178	8.10323	8.10689	8.129	8.08232	8.07928	8.08725
10.8525	8.07565	8.10384	8.13158	8.09998	8.14358	8.13913	8.11715	8.10712	8.11786	8.09455	8.06897	8.10906	8.1017	8.14041	8.08305	8.05934	8.0804
10.86	8.06011	8.0977	8.12851	8.09564	8.13691	8.14343	8.11016	8.11329	8.11165	8.09944	8.08958	8.11491	8.10576	8.14287	8.07427	8.07032	8.07825
10.8675	8.06154	8.10983	8.13726	8.11113	8.1549	8.12656	8.11027	8.10831	8.11344	8.10136	8.07638	8.10658	8.1045	8.14025	8.07817	8.0679	8.08995
10.875	8.06273	8.11011	8.13177	8.10709	8.14021	8.13081	8.10697	8.11581	8.10511	8.10558	8.08155	8.10255	8.10534	8.13033	8.08813	8.06426	8.08195
10.8825	8.06247	8.1063	8.13571	8.10538	8.13763	8.12825	8.10552	8.11405	8.11901	8.08796	8.07084	8.10687	8.11557	8.14321	8.08108	8.06537	8.087
10.89	8.06049	8.11003	8.12776	8.10271	8.14651	8.12315	8.10597	8.11537	8.10143	8.09623	8.07979	8.10271	8.10614	8.14227	8.08159	8.06277	8.09241
10.8975	8.05758	8.1006	8.1342	8.11438	8.1345	8.13181	8.1117	8.11014	8.11573	8.09182	8.06934	8.09706	8.10364	8.14773	8.08221	8.07584	8.08854
10.905	8.05596	8.11377	8.13102	8.10795	8.14699	8.12333	8.10702	8.11124	8.1134	8.08786	8.06401	8.10186	8.11775	8.13581	8.07515	8.0588	8.08421
10.9125	8.06413	8.11724	8.13315	8.10598	8.13216	8.12841	8.09384	8.10668	8.10346	8.09983	8.08399	8.11166	8.11746	8.14743	8.08818	8.06353	8.10086
10.92	8.06208	8.10775	8.13042	8.09827	8.14196	8.14045	8.12088	8.12025	8.11308	8.09147	8.07757	8.11302	8.11105	8.14419	8.083	8.06512	8.08616
10.9275	8.05749	8.12242	8.13644	8.10777	8.14368	8.12178	8.10337	8.10733	8.11676	8.09253	8.06924	8.09948	8.09783	8.13867	8.08402	8.07005	8.07443
10.935	8.06984	8.12001	8.1259	8.10723	8.14348	8.12793	8.10897	8.11498	8.11358	8.09694	8.07666	8.09578	8.10254	8.14594	8.08701	8.06298	8.08372
10.9425	8.06314	8.10661	8.13768	8.10004	8.1454	8.13262	8.10988	8.11072	8.10535	8.1066	8.07612	8.09973	8.10799	8.15091	8.08938	8.06716	8.09184
10.95	8.06396	8.11236	8.13383	8.10456	8.1447	8.12768	8.11328	8.10481	8.12124	8.09835	8.081	8.10862	8.10302	8.15071	8.07264	8.06372	8.08337
10.9575	8.06101	8.10722	8.12717	8.10329	8.13391	8.13166	8.10769	8.12349	8.11666	8.09519	8.07341	8.10676	8.10859	8.14208	8.09086	8.05961	8.09154
10.965	8.06553	8.10957	8.13029	8.09758	8.13937	8.13189	8.11477	8.11387	8.10528	8.09795	8.07034	8.10935	8.1063	8.15117	8.08605	8.0585	8.07803
10.9725	8.06021	8.11188	8.14672	8.113	8.14227	8.12374	8.0994	8.12347	8.11714	8.09347	8.08499	8.09331	8.1015	8.14194	8.08426	8.06808	8.09366
10.98	8.06366	8.10664	8.13214	8.10436	8.1374	8.13239	8.11147	8.11173	8.11508	8.09502	8.06992	8.10489	8.10712	8.1405	8.08466	8.07045	8.08437
10.9875	8.06526	8.10386	8.13476	8.10878	8.13768	8.12196	8.10145	8.10941	8.11232	8.10559	8.08271	8.10626	8.10079	8.14527	8.09563	8.06672	8.08324
10.995	8.0714	8.10913	8.13473	8.1074	8.1489	8.13879	8.10235	8.10489	8.11403	8.08885	8.07289	8.10804	8.11299	8.13682	8.08282	8.06829	8.07587
11.0025	8.07582	8.11353	8.13617	8.11053	8.13744	8.12796	8.10716	8.11317	8.1159	8.088	8.07471	8.11649	8.10526	8.1367	8.07845	8.08055	8.07928
11.01	8.06688	8.11181	8.13626	8.11116	8.13696	8.12753	8.10348	8.10197	8.12278	8.09985	8.0742	8.10497	8.10709	8.13986	8.09157	8.06351	8.08288
11.0175	8.0577	8.10776	8.14033	8.1015	8.13501	8.13293	8.10393	8.10941	8.12127	8.09325	8.07477	8.10762	8.10798	8.14163	8.08937	8.06969	8.07802
11.025	8.06377	8.11383	8.13363	8.11124	8.1412	8.14293	8.11898	8.10263	8.11577	8.08827	8.0749	8.11044	8.09719	8.15215	8.07795	8.07051	8.08926
11.0325	8.06705	8.11508	8.13936	8.1112	8.13758	8.14323	8.10257	8.1048	8.11369	8.09738	8.07035	8.10261	8.10732	8.14786	8.08039	8.06199	8.08723
11.04	8.06343	8.11584	8.1201	8.10684	8.14348	8.1416	8.10471	8.10822	8.11747	8.09058	8.0614	8.10203	8.11989	8.1432	8.09267	8.06616	8.08218
11.0475	8.06344	8.11392	8.13886	8.10069	8.14415	8.14852	8.10918	8.10471	8.11331	8.09169	8.06958	8.10025	8.10758	8.14735	8.08357	8.05644	8.0809
11.055	8.06572	8.10482	8.12959	8.09874	8.13811	8.12967	8.10347	8.10599	8.1048	8.09102	8.07271	8.09812	8.11154	8.14472	8.0833	8.06682	8.09245
11.0625	8.06195	8.11166	8.14148	8.10166	8.13828	8.12975	8.10645	8.10702	8.10341	8.06926	8.08735	8.10296	8.11321	8.13224	8.07638	8.06117	8.08558
11.07	8.05661	8.10277	8.13677	8.11018	8.14983	8.12485	8.114	8.12022	8.11405	8.09214	8.07959	8.11303	8.10416	8.14185	8.10271	8.06944	8.08804
11.0775	8.06811	8.09904	8.13454	8.10486	8.13515	8.13139	8.12073	8.11159	8.10587	8.09318	8.07974	8.10342	8.10767	8.1346	8.08803	8.06502	8.07396
11.085	8.04678	8.11723	8.13201	8.10215	8.14228	8.12213	8.11462	8.10615	8.10669	8.09029	8.07349	8.10708	8.10849	8.14115	8.0844	8.07314	8.08275
11.0925	8.06666	8.0994	8.13194	8.09322	8.14447	8.12556	8.11152	8.10785	8.11562	8.08808	8.07675	8.09516	8.11313	8.14619	8.09163	8.06538	8.0874
11.1	8.06169	8.11534	8.13013	8.11354	8.15909	8.13442	8.09875	8.11384	8.11452	8.09116	8.07769	8.10075	8.1043	8.14699	8.0742	8.0682	8.08377
11.1075	8.07009	8.1157	8.13483	8.10247	8.13595	8.1358	8.10633	8.11623	8.11902	8.09285	8.07227	8.10853	8.1032	8.15014	8.08577	8.05928	8.08613
11.115	8.07457	8.10852	8.12911	8.10271	8.14266	8.12912	8.10477	8.11078	8.11427	8.09506	8.06928	8.11723	8.12107	8.14216	8.09144	8.06905	8.08749
11.1225	8.06837	8.10893	8.13726	8.11565	8.14988	8.13164	8.11222	8.10989	8.11267	8.09502	8.07193	8.10554	8.10697	8.15006	8.0929	8.0662	8.08361
11.13	8.06528	8.1125	8.13405	8.10524	8.14985	8.13254	8.11425	8.11435	8.11776	8.09459	8.07096	8.11023	8.10669	8.1602	8.08352	8.06798	8.08464
11.1375	8.06567	8.10998	8.1272	8.10979	8.1487	8.13226	8.10577	8.10205	8.11583	8.08719	8.06952	8.10666	8.11512	8.15782	8.08403	8.06881	8.08136
11.145	8.07449	8.11541	8.13092	8.10355	8.14503	8.12759	8.10383	8.10419	8.11953	8.08571	8.06399	8.09713	8.10748	8.1401	8.07796	8.06788	8.08706
11.1525	8.07499	8.10557	8.12741	8.11564	8.12845	8.12642	8.11659	8.11755	8.11799	8.08807	8.06866	8.0974	8.10029	8.15725	8.08176	8.06763	8.08415
11.16	8.07031	8.10468	8.13016	8.1063	8.13673	8.13598	8.10463	8.10902	8.11349	8.09101	8.08545	8.10733	8.11538	8.14277	8.08908	8.05923	8.08195
11.1675	8.05859	8.11949	8.13259	8.10647	8.13571	8.13264	8.11913	8.1061	8.12159	8.08664	8.0766	8.12132	8.10346	8.14751	8.08386	8.05672	8.0867
11.175	8.07031	8.11499	8.14194	8.10664	8.15029	8.13206	8.1181	8.12246	8.10755	8.10612	8.07174	8.10625	8.10386	8.14771	8.08776	8.07361	8.08423
11.1825	8.05621	8.11723	8.13817	8.10658	8.1411	8.13309	8.09988	8.1102	8.11983	8.09305	8.07998	8.11584	8.10895	8.13191	8.08115	8.06834	8.08796
11.19	8.06799	8.11369	8.12894	8.11719	8.13949	8.12677	8.11227	8.10966	8.10363	8.10568	8.07714	8.10258	8.10727	8.13145	8.08328	8.06895	8.08749
11.1975	8.0648	8.10525	8.12753	8.09995	8.13354	8.12891	8.10431	8.11414	8.11711	8.09055	8.07022	8.10624	8.10624	8.13561	8.09063	8.06266	8.08199
11.205	8.06665	8.11229	8.13459	8.10543	8.1344	8.12806	8.10554	8.10052	8.10624	8.09019	8.06929	8.10417	8.11758	8.14431	8.0817	8.06683	8.09221
11.2125	8.05987	8.11648	8.12682	8.11286	8.13261	8.11789	8.1088	8.11289	8.12115	8.09797	8.07483	8.10317	8.11502	8.14398	8.08359	8.06268	8.08995
11.22	8.05187	8.11146	8.12731	8.10465	8.13851	8.13477	8.10597	8.11545	8.11283	8.0966	8.07398	8.10528	8.11781	8.14949	8.08414	8.06847	8.07862
11.2275	8.05844	8.10591	8.14295	8.10194	8.14131	8.13474	8.10387	8.10671	8.10564	8.08297	8.07498	8.10032	8.09578	8.15496	8.08615	8.06378	8.08947
11.235	8.06626	8.11429	8.1376	8.11526	8.13998	8.1373	8.10285	8.09489	8.11413	8.09409	8.07536	8.09698	8.10179	8.15441	8.08799	8.06876	8.08426
11.2425	8.06678	8.09743	8.13625	8.1104	8.14371	8.13033	8.10611	8.12291	8.10564	8.09296	8.07733	8.10073	8.10305	8.14419	8.07963	8.07254	8.07659
11.25	8.05904	8.11594	8.12832	8.10958	8.13729	8.13421	8.10892	8.10792	8.10063	8.08759	8.06142	8.09744	8.11627	8.14941	8.07394	8.06623	8.08738
11.2575	8.05499	8.11013	8.12252	8.10042	8.14678	8.12898	8.10896	8.10702	8.11155	8.08579	8.07652	8.10657	8.1064	8.14518	8.09343	8.0654	8.08768
11.265	8.06614	8.11373	8.14342	8.11059	8.14136	8.13293	8.11905	8.10409	8.12134	8.09554	8.07468	8.10348	8.10302	8.13577	8.08327	8.06067	8.08333
11.2725	8.07185	8.1069	8.13206	8.09484	8.1417	8.13361	8.10652	8.10846	8.11231	8.09519	8.07198	8.1055	8.11334	8.14478	8.08729	8.0625	8.07006
11.28	8.06758	8.11725	8.12457	8.0943	8.14414	8.12513	8.11627	8.1083	8.12247	8.09882	8.0693	8.11582	8.10765	8.13984	8.07761	8.07345	8.08417
11.2875	8.06833	8.11327	8.12658	8.11059	8.1408	8.12906	8.09781	8.11386	8.11549	8.09026	8.07595	8.10411	8.10233	8.15148	8.08556	8.07139	8.08113
11.295	8.06406	8.11804	8.13248	8.10535	8.14814	8.13613	8.10375	8.11011	8.10422	8.08294	8.08415	8.09816	8.10527	8.14203	8.09734	8.06548	8.0801
11.3025	8.05493	8.10655	8.12383	8.09977	8.14123	8.13269	8.1049	8.11933	8.1116	8.09455	8.07347	8.10867	8.11134	8.14348	8.08762	8.05949	8.09077
11.31	8.05828	8.11791	8.13376	8.10264	8.15071	8.12986	8.09889	8.10943	8.11179	8.09527	8.06834	8.10131	8.11149	8.14717	8.07519	8.07495	8.08799
11.3175	8.07369	8.09945	8.12662	8.10928	8.14776	8.13951	8.11382	8.12096	8.11204	8.08649	8.08447	8.11565	8.10169	8.14451	8.08875	8.0561	8.08327
11.325	8.06944	8.10045	8.12622	8.10718	8.14572	8.13734	8.10821	8.10421	8.10952	8.08804	8.08384	8.10322	8.10897	8.1482	8.08523	8.06301	8.08718
11.3325	8.05903	8.11464	8.12702	8.11664	8.14505	8.12838	8.11453	8.10997	8.11958	8.09136	8.08125	8.11527	8.10707	8.1396	8.08484	8.06061	8.09704
11.34	8.06322	8.11182	8.13784	8.10948	8.14202	8.12862	8.12062	8.11929	8.10073	8.0928	8.07989	8.10321	8.10521	8.14888	8.08254	8.07032	8.07311
11.3475	8.06488	8.11048	8.1288	8.11052	8.13807	8.12911	8.10268	8.11107	8.11959	8.09216	8.07909	8.1092	8.11339	8.14677	8.0846	8.05872	8.08081
11.355	8.05646	8.10965	8.13126	8.1081	8.13195	8.13808	8.11123	8.11115	8.10189	8.09784	8.07982	8.10592	8.10997	8.14377	8.075	8.07168	8.08946
11.3625	8.06244	8.10696	8.13499	8.10799	8.14567	8.12813	8.10412	8.10762	8.10544	8.09554	8.07294	8.09309	8.11448	8.13713	8.09115	8.05924	8.08956
11.37	8.06056	8.11149	8.13304	8.11494	8.14944	8.12976	8.10064	8.10039	8.11185	8.09647	8.07309	8.10089	8.10151	8.14381	8.08726	8.07159	8.08916
11.3775	8.06477	8.10174	8.12374	8.12063	8.14299	8.12465	8.11664	8.12165	8.12504	8.0933	8.06469	8.09779	8.10672	8.13957	8.09023	8.06911	8.08704
11.385	8.06044	8.10911	8.13791	8.10841	8.143	8.13113	8.10879	8.10834	8.11141	8.09624	8.0738	8.10484	8.11251	8.14417	8.07848	8.06012	8.07835
11.3925	8.07485	8.09991	8.13882	8.11066	8.1517	8.13321	8.10904	8.10764	8.11067	8.09546	8.0639	8.10447	8.10336	8.14872	8.09161	8.06262	8.09223
11.4	8.06736	8.11029	8.12187	8.1209	8.14253	8.12991	8.10819	8.10146	8.10414	8.09679	8.07685	8.10197	8.09699	8.14421	8.08054	8.06134	8.08945
11.4075	8.06954	8.11112	8.1387	8.10085	8.14002	8.12781	8.09624	8.1148	8.10762	8.09344	8.08188	8.11276	8.10756	8.13459	8.07537	8.06408	8.08728
11.415	8.05782	8.09806	8.13239	8.09776	8.13998	8.13873	8.10682	8.09954	8.11687	8.08972	8.07971	8.10106	8.1076	8.1485	8.09093	8.0655	8.0964
11.4225	8.06199	8.11053	8.1357	8.10927	8.13814	8.1171	8.10494	8.11679	8.11032	8.08845	8.07187	8.11079	8.10503	8.13774	8.0939	8.07211	8.07942
11.43	8.0645	8.11109	8.13271	8.10749	8.13816	8.12491	8.10785	8.11617	8.11861	8.09886	8.0764	8.09937	8.1047	8.1437	8.07561	8.06424	8.07067
11.4375	8.06696	8.10595	8.13357	8.1107	8.1487	8.13093	8.10588	8.10965	8.10872	8.09826	8.07644	8.10201	8.10748	8.12855	8.08462	8.06981	8.08159
11.445	8.05635	8.12077	8.1235	8.11245	8.1437	8.13658	8.11191	8.10798	8.10653	8.09848	8.066	8.10634	8.10634	8.14729	8.08464	8.07239	8.08914
11.4525	8.06436	8.11647	8.13124	8.10868	8.14061	8.12912	8.10704	8.10438	8.10871	8.10014	8.07936	8.10433	8.10699	8.14843	8.08829	8.07632	8.0908
11.46	8.06992	8.11299	8.12927	8.11133	8.14261	8.1307	8.10003	8.11471	8.10546	8.0878	8.06575	8.11354	8.11486	8.15516	8.08448	8.06774	8.08427
11.4675	8.06308	8.10983	8.13195	8.09895	8.13926	8.13198	8.10509	8.10569	8.12315	8.09212	8.07681	8.09531	8.09792	8.15373	8.08632	8.07019	8.0773
11.475	8.07649	8.11564	8.13981	8.10647	8.14165	8.12554	8.10391	8.10568	8.11182	8.09631	8.07836	8.09661	8.10611	8.1504	8.08734	8.06019	8.07111
11.4825	8.06577	8.09882	8.13425	8.0998	8.14715	8.11577	8.11119	8.09874	8.11844	8.08251	8.07709	8.12281	8.11213	8.1319	8.08372	8.05769	8.08214
11.49	8.06238	8.10919	8.12772	8.1202	8.14134	8.12581	8.10399	8.10303	8.10946	8.10002	8.07125	8.10886	8.09844	8.1384	8.08445	8.06204	8.08496
11.4975	8.07649	8.11163	8.13613	8.10418	8.15199	8.13538	8.10563	8.11172	8.11005	8.09414	8.07628	8.10259	8.10249	8.13781	8.0827	8.07214	8.08902
11.505	8.05685	8.1196	8.13296	8.1049	8.13511	8.13	8.12047	8.10804	8.11187	8.10112	8.07742	8.10676	8.10583	8.14758	8.07232	8.06156	8.07845
11.5125	8.07118	8.10736	8.12912	8.1062	8.13497	8.12539	8.11396	8.09799	8.12322	8.09915	8.07176	8.09579	8.11775	8.14055	8.08882	8.06263	8.07917
11.52	8.05896	8.11141	8.1367	8.10388	8.1426	8.13348	8.10402	8.10602	8.10769	8.08179	8.07402	8.10163	8.11105	8.14723	8.07888	8.05478	8.07966
11.5275	8.06115	8.10732	8.13777	8.10649	8.14294	8.13049	8.10729	8.10534	8.11362	8.09532	8.07128	8.10302	8.09652	8.15298	8.07293	8.05607	8.08587
11.535	8.06588	8.11027	8.12728	8.10756	8.1455	8.12682	8.11203	8.10793	8.11137	8.08207	8.07806	8.0994	8.10905	8.14671	8.07872	8.06891	8.08669
11.5425	8.06767	8.10745	8.1436	8.1108	8.13767	8.12647	8.10203	8.10399	8.1127	8.09135	8.07754	8.10797	8.10687	8.13809	8.08132	8.06588	8.09079
11.55	8.06642	8.1104	8.13797	8.11226	8.14275	8.13607	8.1072	8.10993	8.10662	8.08968	8.08419	8.09751	8.11618	8.13833	8.08266	8.0664	8.08729
11.5575	8.06507	8.10281	8.13639	8.11205	8.14976	8.12774	8.10435	8.11017	8.1115	8.08659	8.08843	8.10936	8.10722	8.14204	8.08401	8.06259	8.07002
11.565	8.06175	8.11583	8.12875	8.10962	8.14847	8.13681	8.10403	8.10649	8.1058	8.09844	8.07851	8.10148	8.10546	8.13294	8.0857	8.06541	8.0803
11.5725	8.05561	8.11238	8.12809	8.1148	8.13135	8.13527	8.10288	8.11001	8.12067	8.08757	8.08176	8.09288	8.09892	8.14906	8.08964	8.05816	8.07607
11.58	8.07118	8.11017	8.12256	8.1057	8.14197	8.12669	8.10999	8.11079	8.10961	8.09762	8.07279	8.1051	8.09668	8.14743	8.08236	8.05473	8.08134
11.5875	8.07065	8.10384	8.12701	8.10939	8.13583	8.13089	8.10911	8.10794	8.11145	8.08525	8.07541	8.09499	8.10528	8.14578	8.08789	8.06921	8.08561
11.595	8.06271	8.10468	8.12923	8.09671	8.1453	8.12497	8.1044	8.10865	8.10946	8.08882	8.08596	8.08889	8.1109	8.13479	8.08767	8.06405	8.07764
11.6025	8.0638	8.11046	8.12898	8.09735	8.14104	8.14153	8.11105	8.10776	8.11038	8.09674	8.07238	8.1053	8.09912	8.14586	8.08327	8.0619	8.08156
11.61	8.05732	8.10565	8.13092	8.10581	8.1427	8.12075	8.12093	8.11663	8.10976	8.08716	8.07151	8.10245	8.11727	8.14559	8.08082	8.06358	8.08705
11.6175	8.06552	8.11162	8.1278	8.11514	8.1462	8.12887	8.11111	8.10748	8.10689	8.09013	8.07534	8.09998	8.10525	8.13634	8.07558	8.06289	8.08116
11.625	8.06559	8.10782	8.13803	8.10087	8.15112	8.13155	8.10701	8.11733	8.1145	8.09802	8.06863	8.09482	8.11509	8.13861	8.08666	8.06893	8.08106
11.6325	8.06569	8.10642	8.1317	8.11447	8.14187	8.11708	8.11275	8.10279	8.11312	8.08492	8.07912	8.10302	8.10772	8.15046	8.07941	8.06563	8.08632
11.64	8.06006	8.10518	8.1387	8.11136	8.14199	8.13019	8.10319	8.10057	8.11817	8.1019	8.08	8.09477	8.09072	8.1333	8.07916	8.0717	8.09254
11.6475	8.06305	8.09697	8.12287	8.10831	8.13286	8.13018	8.11349	8.1063	8.1032	8.08997	8.08238	8.10209	8.09762	8.13592	8.08714	8.06724	8.08527
11.655	8.06019	8.11214	8.13803	8.10506	8.14591	8.1398	8.10452	8.10638	8.11409	8.09579	8.0793	8.10995	8.09888	8.13904	8.08232	8.05039	8.08094
11.6625	8.05202	8.10389	8.13074	8.10096	8.14083	8.12384	8.10814	8.09881	8.1108	8.1028	8.08008	8.10177	8.11121	8.139	8.08106	8.06222	8.08774
11.67	8.06453	8.11164	8.1451	8.10946	8.14192	8.12433	8.10956	8.10859	8.11832	8.0941	8.07331	8.10501	8.11106	8.14383	8.09033	8.06729	8.08773
11.6775	8.06499	8.118	8.13419	8.11355	8.13873	8.12732	8.10568	8.11677	8.10502	8.10282	8.07457	8.10206	8.10595	8.14318	8.07912	8.06505	8.07581
11.685	8.05346	8.11442	8.14162	8.11662	8.14356	8.12945	8.10467	8.1117	8.10866	8.09085	8.07382	8.11077	8.10414	8.14646	8.07659	8.05938	8.08018
11.6925	8.06833	8.10757	8.12715	8.09795	8.14848	8.13046	8.11229	8.11129	8.11372	8.08613	8.07713	8.1031	8.10818	8.13892	8.08409	8.06758	8.08738
11.7	8.06371	8.11128	8.1265	8.11053	8.14201	8.12804	8.09734	8.10421	8.11351	8.09006	8.07259	8.10928	8.09651	8.14614	8.08232	8.0627	8.08315
11.7075	8.06939	8.12199	8.14582	8.09872	8.15265	8.12966	8.11011	8.11687	8.1117	8.09016	8.07482	8.10372	8.09878	8.1494	8.08223	8.0636	8.08439
11.715	8.06863	8.10949	8.12609	8.09659	8.14399	8.12551	8.10898	8.10436	8.10915	8.09119	8.07405	8.09441	8.0982	8.15464	8.08394	8.05854	8.08698
11.7225	8.07202	8.11002	8.13103	8.09811	8.14403	8.13609	8.11021	8.10098	8.11419	8.09041	8.07726	8.11036	8.0957	8.1483	8.08652	8.0753	8.0861
11.73	8.07524	8.11004	8.12901	8.11936	8.13048	8.13368	8.10003	8.1094	8.11959	8.09777	8.07285	8.11314	8.10851	8.13893	8.07713	8.0654	8.0886
11.7375	8.06403	8.11099	8.13258	8.11012	8.13164	8.12767	8.09731	8.10523	8.1148	8.09605	8.06014	8.10381	8.10054	8.13622	8.07174	8.06553	8.07847
11.745	8.05536	8.09857	8.13379	8.10645	8.13825	8.13462	8.10588	8.11582	8.11082	8.09721	8.07439	8.11163	8.10995	8.14015	8.08636	8.06726	8.09035
11.7525	8.07807	8.10478	8.12635	8.09879	8.14069	8.12859	8.11583	8.10897	8.10982	8.09336	8.08194	8.10582	8.11454	8.13154	8.08587	8.0618	8.07208
11.76	8.06729	8.10491	8.12288	8.1019	8.13669	8.13147	8.10724	8.10587	8.10873	8.08312	8.06712	8.10792	8.11568	8.14491	8.07844	8.06606	8.07866
11.7675	8.05402	8.11947	8.12131	8.10248	8.13934	8.14182	8.1142	8.10723	8.11277	8.10533	8.0763	8.11942	8.10157	8.1463	8.0855	8.06057	8.08165
11.775	8.07254	8.09977	8.13619	8.10988	8.13789	8.13769	8.11714	8.10453	8.11399	8.0927	8.06345	8.10697	8.12054	8.13894	8.07625	8.06095	8.07977
11.7825	8.07437	8.12056	8.13563	8.09323	8.13661	8.12603	8.0993	8.10789	8.11957	8.09298	8.06519	8.09824	8.10512	8.13873	8.08934	8.05947	8.08735
11.79	8.06516	8.11079	8.13411	8.11213	8.14145	8.12876	8.11428	8.10281	8.12479	8.0817	8.0795	8.10444	8.11508	8.14242	8.08691	8.06486	8.08907
11.7975	8.05876	8.10662	8.12269	8.10159	8.14548	8.13124	8.11921	8.11425	8.1262	8.1022	8.06977	8.11543	8.11062	8.15059	8.09707	8.05698	8.09448
11.805	8.06636	8.11494	8.13915	8.10312	8.13461	8.13662	8.10227	8.10879	8.11524	8.08451	8.07334	8.11073	8.10348	8.13625	8.09058	8.06713	8.08178
11.8125	8.05905	8.10746	8.13012	8.10492	8.1525	8.12449	8.11634	8.11291	8.11186	8.09951	8.07178	8.10923	8.11127	8.13147	8.06627	8.05844	8.08728
11.82	8.05806	8.09509	8.134	8.10312	8.15037	8.13219	8.11247	8.11139	8.11181	8.09678	8.08147	8.10098	8.0933	8.15264	8.08791	8.0641	8.08495
11.8275	8.06821	8.11708	8.13203	8.10291	8.13922	8.12051	8.11098	8.10022	8.11246	8.09596	8.08194	8.10693	8.11636	8.16019	8.08014	8.06704	8.08049
11.835	8.05741	8.10594	8.1353	8.10456	8.14127	8.1364	8.11018	8.11052	8.10176	8.08812	8.08092	8.10474	8.10954	8.14425	8.08135	8.05592	8.08171
11.8425	8.05145	8.11102	8.11685	8.0999	8.12508	8.12	8.1105	8.10634	8.11565	8.09625	8.062	8.10305	8.11129	8.14489	8.08622	8.06655	8.08589
11.85	8.06341	8.11398	8.12746	8.09791	8.1466	8.13459	8.10943	8.10149	8.11867	8.0889	8.07347	8.10576	8.11273	8.13913	8.07833	8.05954	8.08815
11.8575	8.06764	8.10412	8.1368	8.11363	8.13497	8.12743	8.11204	8.10537	8.10439	8.09482	8.07595	8.11419	8.11009	8.14457	8.08163	8.06017	8.07856
11.865	8.06516	8.11285	8.1299	8.10524	8.14046	8.13177	8.0988	8.11219	8.11223	8.10386	8.0764	8.10404	8.10826	8.14507	8.08083	8.05754	8.07747
11.8725	8.0738	8.1017	8.13716	8.10698	8.14397	8.12387	8.10601	8.10249	8.11909	8.0964	8.08146	8.09493	8.10471	8.13958	8.08027	8.05815	8.07977
11.88	8.06117	8.10847	8.12826	8.1088	8.13637	8.13754	8.10352	8.11603	8.10475	8.09744	8.06981	8.09697	8.10642	8.14072	8.09212	8.06353	8.08271
11.8875	8.05068	8.1169	8.12925	8.10147	8.13929	8.12568	8.10265	8.1088	8.10492	8.09394	8.08047	8.10937	8.10498	8.14018	8.0813	8.07374	8.07476
11.895	8.05086	8.09909	8.13495	8.10678	8.1461	8.12771	8.11458	8.10911	8.10636	8.09196	8.06465	8.10207	8.10751	8.13791	8.08243	8.06029	8.08875
11.9025	8.061	8.11245	8.13206	8.10635	8.12839	8.13735	8.10681	8.1023	8.12405	8.09062	8.07078	8.11072	8.11444	8.14622	8.08752	8.06224	8.08626
11.91	8.06576	8.09849	8.13783	8.10258	8.13628	8.12579	8.11219	8.10769	8.10849	8.09723	8.07627	8.09814	8.11292	8.14592	8.08148	8.05827	8.07493
11.9175	8.07137	8.09815	8.13464	8.10442	8.14956	8.12655	8.1045	8.11512	8.11574	8.09528	8.07417	8.10925	8.10231	8.13866	8.08231	8.06495	8.08432
11.925	8.0687	8.10585	8.13539	8.10419	8.14045	8.12105	8.1067	8.11686	8.1139	8.09941	8.0794	8.09924	8.09547	8.15202	8.08327	8.06391	8.08328
11.9325	8.0637	8.11055	8.13467	8.10287	8.14158	8.13476	8.10317	8.10235	8.109	8.10171	8.06839	8.11474	8.11213	8.15053	8.07892	8.06295	8.08141
11.94	8.06701	8.10552	8.13815	8.10473	8.1389	8.12725	8.11236	8.09943	8.12253	8.09552	8.07861	8.10003	8.10338	8.14994	8.08202	8.06263	8.07998
11.9475	8.07006	8.10386	8.13458	8.11202	8.13022	8.14123	8.11104	8.09891	8.09832	8.09808	8.0824	8.09363	8.11167	8.14391	8.08963	8.06744	8.07802
11.955	8.06354	8.10445	8.13683	8.09286	8.1421	8.13081	8.10956	8.10635	8.1037	8.09654	8.07335	8.11168	8.09935	8.13464	8.08544	8.0571	8.08638
11.9625	8.06545	8.11497	8.12618	8.10061	8.13832	8.13209	8.111	8.10843	8.11326	8.09617	8.06942	8.10834	8.09732	8.13815	8.08186	8.06847	8.08294
11.97	8.06134	8.11875	8.12817	8.10998	8.13347	8.12772	8.10881	8.11195	8.10971	8.08869	8.06958	8.10674	8.10432	8.13355	8.09043	8.06549	8.07843
11.9775	8.06082	8.107	8.13813	8.10013	8.13872	8.14039	8.11082	8.11414	8.1181	8.09656	8.08305	8.10559	8.11168	8.14199	8.08725	8.05573	8.08672
11.985	8.05885	8.11354	8.12452	8.10377	8.13935	8.12609	8.10281	8.11001	8.10535	8.08342	8.07462	8.10026	8.09646	8.14463	8.08109	8.08441	8.07565
11.9925	8.06538	8.10432	8.1348	8.10226	8.15321	8.1294	8.1089	8.10935	8.11586	8.09396	8.06137	8.1068	8.11483	8.12945	8.07738	8.06312	8.08941
12	8.05966	8.10991	8.13153	8.10093	8.14882	8.1359	8.10442	8.11567	8.11241	8.0927	8.07736	8.1022	8.11872	8.13785	8.08151	8.05763	8.0829
12.0075	8.05699	8.11519	8.11776	8.10704	8.14007	8.13637	8.1113	8.11521	8.10719	8.09009	8.08086	8.1017	8.11289	8.1417	8.0815	8.05994	8.08382
12.015	8.05005	8.10073	8.13897	8.09953	8.14357	8.12623	8.10765	8.11681	8.11117	8.0874	8.06925	8.11338	8.09814	8.13021	8.07316	8.0538	8.08321
12.0225	8.05854	8.10655	8.13044	8.10716	8.14858	8.13777	8.11504	8.09268	8.11759	8.10072	8.07833	8.10447	8.10658	8.13567	8.07839	8.05648	8.07924
12.03	8.0653	8.11368	8.12484	8.09599	8.13642	8.12292	8.10316	8.11242	8.11368	8.10363	8.0767	8.10639	8.10366	8.13562	8.08415	8.0544	8.07293
12.0375	8.05681	8.10964	8.13654	8.10464	8.13304	8.13374	8.09652	8.11564	8.11102	8.0974	8.07861	8.1128	8.10524	8.13842	8.08739	8.07009	8.09328
12.045	8.05377	8.11043	8.12604	8.11247	8.13073	8.1325	8.10432	8.10653	8.12014	8.0985	8.06784	8.09775	8.10793	8.14463	8.0836	8.07075	8.07525
12.0525	8.05416	8.11385	8.12687	8.10367	8.14081	8.13413	8.0952	8.10662	8.10952	8.10523	8.06783	8.10605	8.10252	8.14592	8.08312	8.06316	8.07648
12.06	8.0659	8.10606	8.13502	8.09812	8.13863	8.12007	8.11234	8.11026	8.11376	8.09235	8.07526	8.09865	8.10717	8.14088	8.0834	8.06435	8.07956
12.0675	8.0578	8.109	8.1302	8.10499	8.15172	8.13656	8.10377	8.09905	8.10984	8.09052	8.08265	8.11369	8.1057	8.13518	8.08743	8.06735	8.08118
12.075	8.05099	8.1168	8.13553	8.10271	8.14365	8.13969	8.09642	8.10788	8.10521	8.09625	8.07482	8.1051	8.11205	8.14454	8.0857	8.07443	8.08316
12.0825	8.0501	8.10274	8.1221	8.10682	8.13906	8.12994	8.10291	8.10649	8.11209	8.09906	8.08065	8.09732	8.10455	8.13525	8.07682	8.0604	8.09192
12.09	8.07435	8.09977	8.13732	8.10003	8.13287	8.12379	8.10678	8.10549	8.11116	8.086	8.07123	8.09837	8.10513	8.14453	8.07277	8.06867	8.09039
12.0975	8.05779	8.10765	8.12948	8.10369	8.13612	8.13602	8.10144	8.10454	8.10953	8.08309	8.07646	8.09836	8.105	8.13966	8.09	8.05936	8.0823
12.105	8.06017	8.11102	8.13508	8.10555	8.14176	8.12825	8.0958	8.11423	8.11344	8.10174	8.08096	8.1056	8.11657	8.14702	8.08401	8.07052	8.08591
12.1125	8.06379	8.10467	8.12503	8.09826	8.12579	8.13565	8.10775	8.10463	8.11499	8.09166	8.07248	8.10497	8.10836	8.14693	8.08002	8.06518	8.08459
12.12	8.05866	8.10891	8.12964	8.10518	8.13493	8.12502	8.11248	8.11071	8.10735	8.0943	8.06046	8.1043	8.10124	8.14102	8.07073	8.06933	8.0719
12.1275	8.0582	8.10447	8.13369	8.10139	8.15034	8.13985	8.10769	8.1107	8.11197	8.08886	8.08002	8.0977	8.09617	8.13547	8.08582	8.05567	8.08801
12.135	8.06053	8.10667	8.13212	8.10068	8.13348	8.1341	8.10628	8.10745	8.10886	8.08643	8.07461	8.10302	8.10119	8.14533	8.09171	8.07076	8.08287
12.1425	8.05373	8.11026	8.12346	8.09507	8.13911	8.1259	8.11561	8.10676	8.10672	8.0946	8.07608	8.10257	8.1114	8.15118	8.0866	8.05624	8.0833
12.15	8.06508	8.10331	8.13554	8.09966	8.15155	8.13061	8.10843	8.10583	8.11058	8.10651	8.07372	8.10027	8.11028	8.1417	8.08048	8.05948	8.07718
12.1575	8.07355	8.11381	8.12251	8.09938	8.14569	8.12925	8.1057	8.10469	8.1154	8.08864	8.07303	8.11417	8.10832	8.14153	8.08678	8.05542	8.08026
12.165	8.06357	8.11304	8.13947	8.09728	8.15062	8.12946	8.10108	8.11089	8.10044	8.09538	8.06649	8.11247	8.10658	8.1418	8.09015	8.05154	8.07927
12.1725	8.07073	8.10983	8.13216	8.10512	8.14173	8.13704	8.09475	8.10709	8.10564	8.10148	8.07152	8.10443	8.09952	8.1384	8.08285	8.0578	8.08264
12.18	8.05529	8.11127	8.14287	8.10165	8.13722	8.13742	8.10265	8.11709	8.10376	8.0913	8.07865	8.10027	8.10181	8.14561	8.07982	8.0703	8.0819
12.1875	8.0616	8.10308	8.1406	8.11083	8.13993	8.12819	8.1101	8.10328	8.1131	8.09609	8.07752	8.11313	8.10204	8.1424	8.07734	8.07274	8.0809
12.195	8.04551	8.11516	8.13365	8.10729	8.14503	8.12287	8.09522	8.10906	8.11819	8.0927	8.07252	8.0922	8.11176	8.12893	8.08279	8.05516	8.08171
12.2025	8.06706	8.11307	8.12057	8.10585	8.1542	8.12738	8.10794	8.10537	8.09535	8.09805	8.07868	8.10301	8.10339	8.14102	8.08035	8.06955	8.07438
12.21	8.06245	8.10269	8.13686	8.10709	8.12789	8.13115	8.10851	8.1074	8.11273	8.09387	8.09312	8.09663	8.0978	8.14874	8.07134	8.07183	8.08462
12.2175	8.0635	8.10917	8.12671	8.10499	8.1394	8.13287	8.10909	8.10958	8.1146	8.09767	8.07295	8.11444	8.10502	8.15406	8.08441	8.06594	8.08515
12.225	8.06313	8.10971	8.13683	8.11287	8.13462	8.13886	8.10352	8.11041	8.10946	8.09998	8.07709	8.10047	8.11063	8.14241	8.07682	8.06434	8.07837
12.2325	8.06059	8.11618	8.13786	8.09061	8.12949	8.12814	8.1045	8.10484	8.11969	8.1003	8.07122	8.11076	8.11442	8.13871	8.08686	8.05918	8.0973
12.24	8.06256	8.11307	8.13261	8.10759	8.13082	8.12669	8.1025	8.11812	8.1097	8.10226	8.06985	8.1101	8.09256	8.14846	8.08175	8.06693	8.07896
12.2475	8.06313	8.10385	8.1373	8.10826	8.14097	8.12584	8.11067	8.10003	8.11058	8.08719	8.06917	8.1068	8.11029	8.13503	8.08287	8.06276	8.0897
12.255	8.05791	8.10966	8.13793	8.10223	8.13932	8.13224	8.11412	8.10203	8.12087	8.09094	8.06554	8.10378	8.10944	8.14232	8.07943	8.05604	8.08372
12.2625	8.06971	8.10493	8.12796	8.1055	8.12619	8.13003	8.10686	8.11193	8.11087	8.09434	8.07823	8.11354	8.09633	8.14042	8.07777	8.06837	8.08149
12.27	8.05167	8.10375	8.13256	8.10374	8.13535	8.12946	8.10531	8.11051	8.12264	8.09692	8.07055	8.10474	8.10939	8.14104	8.08649	8.0567	8.07289
12.2775	8.06391	8.11293	8.14143	8.10771	8.13376	8.12113	8.10544	8.11091	8.11315	8.09168	8.07823	8.10793	8.10088	8.13849	8.08437	8.05309	8.08122
12.285	8.0549	8.10891	8.13323	8.10286	8.13785	8.12992	8.11166	8.10476	8.11223	8.09022	8.07338	8.09593	8.09754	8.14216	8.0815	8.05501	8.07565
12.2925	8.06055	8.10924	8.13303	8.10719	8.14307	8.13324	8.10584	8.10993	8.10584	8.09365	8.06922	8.09375	8.10895	8.1398	8.08159	8.07035	8.08097
12.3	8.05509	8.10359	8.12626	8.10774	8.13638	8.13549	8.12079	8.10636	8.10783	8.08626	8.07221	8.10678	8.10359	8.14525	8.08085	8.05789	8.07136
12.3075	8.05881	8.11091	8.13021	8.10965	8.13876	8.13105	8.10303	8.09493	8.11103	8.09315	8.0675	8.0978	8.11182	8.14259	8.07496	8.06615	8.06903
12.315	8.05956	8.11015	8.12986	8.0969	8.13585	8.13189	8.10903	8.10952	8.10522	8.08329	8.07992	8.10068	8.09998	8.14536	8.08134	8.06044	8.08241
12.3225	8.06273	8.09634	8.13068	8.10017	8.13711	8.13254	8.10951	8.10866	8.10438	8.09396	8.06991	8.10759	8.10958	8.13999	8.08632	8.05428	8.07798
12.33	8.06097	8.11518	8.13011	8.10086	8.13858	8.13115	8.11267	8.11128	8.10553	8.09284	8.07526	8.0894	8.1081	8.14262	8.08093	8.06235	8.08793
12.3375	8.05496	8.1075	8.12069	8.11103	8.13506	8.12654	8.11024	8.11277	8.10364	8.09052	8.07249	8.1089	8.09228	8.14165	8.0826	8.06007	8.08889
12.345	8.05657	8.11159	8.12805	8.1015	8.13408	8.1356	8.10846	8.10764	8.10725	8.10006	8.0726	8.10478	8.10862	8.1461	8.08748	8.05778	8.07879
12.3525	8.06829	8.11158	8.12819	8.1022	8.13456	8.14146	8.10922	8.10732	8.11258	8.09163	8.07916	8.10485	8.11085	8.14687	8.07819	8.05955	8.07977
12.36	8.06265	8.10164	8.1181	8.10074	8.13178	8.13791	8.10564	8.12172	8.10209	8.09112	8.0685	8.10801	8.10665	8.14152	8.08153	8.05632	8.08086
12.3675	8.07038	8.1149	8.13507	8.11172	8.14162	8.14221	8.1036	8.10873	8.10959	8.0921	8.07642	8.11748	8.1159	8.1415	8.08224	8.05316	8.07865
12.375	8.06798	8.11672	8.13065	8.09884	8.14049	8.13249	8.10918	8.10428	8.10907	8.08516	8.06758	8.0957	8.1084	8.1379	8.09178	8.06086	8.09129
12.3825	8.06821	8.10328	8.12548	8.09878	8.14799	8.13573	8.10344	8.10737	8.11142	8.0924	8.06364	8.10112	8.10485	8.14325	8.0876	8.0662	8.08317
12.39	8.05819	8.1122	8.13162	8.0935	8.13657	8.12399	8.10096	8.11038	8.09591	8.08813	8.07326	8.10702	8.10383	8.13748	8.08691	8.05947	8.0785
12.3975	8.05624	8.10378	8.13194	8.10116	8.13962	8.13765	8.11072	8.10268	8.10966	8.09931	8.07117	8.1051	8.10334	8.14833	8.09211	8.06055	8.07741
12.405	8.06991	8.1139	8.1335	8.10418	8.1431	8.11532	8.1069	8.10368	8.10928	8.09427	8.06801	8.10846	8.1046	8.14379	8.07441	8.0624	8.0926
12.4125	8.05714	8.10241	8.13805	8.09803	8.13799	8.12378	8.10733	8.109	8.10635	8.09503	8.07011	8.10038	8.10254	8.14444	8.08056	8.06158	8.0783
12.42	8.06397	8.11945	8.13039	8.10509	8.13288	8.13224	8.10904	8.11229	8.10919	8.08581	8.06868	8.09801	8.10133	8.14656	8.0885	8.05934	8.08013
12.4275	8.0613	8.10811	8.12508	8.10256	8.12724	8.12474	8.11066	8.10677	8.10673	8.09164	8.0658	8.10996	8.10712	8.14324	8.07898	8.06612	8.08001
12.435	8.05312	8.10365	8.1285	8.09833	8.13591	8.13448	8.11402	8.11168	8.11238	8.09453	8.06879	8.10166	8.1029	8.13666	8.08611	8.06057	8.07851
12.4425	8.06355	8.1124	8.12256	8.11161	8.13587	8.13278	8.11128	8.10798	8.10126	8.09504	8.0752	8.09966	8.11584	8.14326	8.08638	8.06025	8.09652
12.45	8.06688	8.10636	8.13745	8.10286	8.13448	8.1279	8.10771	8.10231	8.09261	8.09542	8.07798	8.1126	8.10966	8.14099	8.09231	8.05938	8.07449
12.4575	8.0677	8.1135	8.12945	8.10235	8.14253	8.12278	8.10539	8.1078	8.115	8.08397	8.07049	8.09942	8.10352	8.14398	8.08826	8.07749	8.07537
12.465	8.05823	8.11438	8.13132	8.10568	8.13959	8.11931	8.10216	8.10363	8.11618	8.09275	8.06776	8.0935	8.10767	8.14941	8.07397	8.07146	8.09571
12.4725	8.05443	8.11312	8.13225	8.11083	8.13892	8.13351	8.10623	8.10147	8.10878	8.09945	8.07766	8.10021	8.10865	8.15051	8.08298	8.06343	8.08906
12.48	8.06838	8.1063	8.12664	8.10765	8.13173	8.14782	8.10067	8.10801	8.11257	8.09878	8.07606	8.09635	8.10873	8.13988	8.0802	8.06046	8.07824
12.4875	8.0591	8.10017	8.13665	8.10307	8.14181	8.12884	8.11718	8.1182	8.11056	8.08782	8.06872	8.10471	8.1033	8.1308	8.07607	8.06397	8.08009
12.495	8.0641	8.10352	8.133	8.10056	8.12676	8.12899	8.09709	8.10742	8.10553	8.08932	8.06684	8.10334	8.09932	8.14275	8.08433	8.06354	8.09565
12.5025	8.05109	8.10278	8.13006	8.11262	8.13746	8.13491	8.10376	8.10451	8.09405	8.08568	8.07557	8.10944	8.11245	8.13698	8.07479	8.05579	8.08424
12.51	8.06522	8.10499	8.13409	8.11745	8.13853	8.12592	8.11259	8.1049	8.11903	8.09132	8.06244	8.10522	8.10801	8.13552	8.07878	8.06238	8.07785
12.5175	8.05797	8.11542	8.12642	8.10013	8.14846	8.12155	8.10784	8.10285	8.10721	8.10012	8.07165	8.10009	8.10346	8.14145	8.07713	8.05972	8.08221
12.525	8.06112	8.09929	8.13296	8.10438	8.14633	8.11621	8.10241	8.10554	8.11449	8.09598	8.06803	8.10909	8.11395	8.15101	8.08263	8.06968	8.08348
12.5325	8.06007	8.10525	8.12684	8.10695	8.13899	8.12588	8.11101	8.10653	8.12292	8.08691	8.06605	8.10231	8.11261	8.15346	8.07878	8.0674	8.08683
12.54	8.05627	8.10995	8.13304	8.09161	8.13881	8.14108	8.0935	8.10145	8.11417	8.08314	8.07083	8.10523	8.10784	8.14353	8.07722	8.06018	8.08606
12.5475	8.06651	8.09783	8.13109	8.10735	8.13436	8.12536	8.10709	8.1024	8.11162	8.09116	8.07529	8.10102	8.10507	8.14783	8.08247	8.05139	8.08213
12.555	8.06638	8.10267	8.12978	8.10098	8.14369	8.14444	8.10595	8.09817	8.1048	8.08606	8.07092	8.10949	8.10834	8.14184	8.0752	8.07007	8.09231
12.5625	8.05261	8.10741	8.13181	8.10022	8.15284	8.12834	8.11513	8.10582	8.09905	8.08486	8.07558	8.0995	8.1084	8.14017	8.08863	8.06518	8.08528
12.57	8.05009	8.11211	8.13418	8.11263	8.13627	8.12885	8.10982	8.11356	8.107	8.10275	8.07768	8.1083	8.10005	8.14184	8.07674	8.07106	8.09414
12.5775	8.05557	8.10778	8.13716	8.10134	8.14211	8.14001	8.1229	8.11476	8.10732	8.08507	8.07854	8.11219	8.10294	8.14424	8.07183	8.08341	8.09293
12.585	8.05597	8.10804	8.14385	8.10486	8.14268	8.13463	8.1137	8.1037	8.10987	8.10043	8.06773	8.10701	8.10915	8.15275	8.08432	8.07029	8.073
12.5925	8.06152	8.10146	8.12697	8.10061	8.14078	8.13271	8.09754	8.11425	8.11574	8.09117	8.07865	8.10443	8.106	8.13714	8.08282	8.06069	8.07547
12.6	8.06786	8.10258	8.12859	8.11554	8.14044	8.12912	8.10398	8.11757	8.11074	8.09093	8.07427	8.10545	8.1072	8.13622	8.07394	8.05631	8.07559
12.6075	8.05939	8.11162	8.12965	8.11167	8.14073	8.12165	8.10967	8.10378	8.10419	8.0817	8.07406	8.10128	8.10723	8.14936	8.0856	8.06307	8.08227
12.615	8.06527	8.11228	8.13165	8.09817	8.13261	8.13224	8.10425	8.10669	8.10323	8.08948	8.07293	8.10382	8.09704	8.14273	8.08457	8.06728	8.0744
12.6225	8.06056	8.10899	8.12851	8.10937	8.14033	8.12812	8.10992	8.1043	8.12688	8.10182	8.07357	8.10945	8.1066	8.12857	8.0784	8.06755	8.0806
12.63	8.05856	8.09465	8.13251	8.09975	8.14359	8.1435	8.11721	8.11058	8.10146	8.08479	8.06488	8.10328	8.10672	8.13928	8.08312	8.06977	8.08444
12.6375	8.06059	8.10855	8.13377	8.10447	8.13838	8.13111	8.11216	8.10687	8.11159	8.09322	8.06392	8.09525	8.09955	8.13354	8.07363	8.06504	8.08324
12.645	8.06523	8.09872	8.13945	8.10379	8.13929	8.13416	8.10856	8.10807	8.1157	8.09234	8.06251	8.10877	8.10608	8.14199	8.07886	8.05875	8.07553
12.6525	8.0604	8.1085	8.12325	8.09836	8.14196	8.13918	8.10814	8.10062	8.11486	8.0926	8.07813	8.10277	8.10065	8.1412	8.07487	8.06152	8.08453
12.66	8.06413	8.0919	8.14135	8.10401	8.14145	8.13138	8.10389	8.10887	8.11193	8.08912	8.07857	8.10991	8.10064	8.13309	8.08701	8.05763	8.08635
12.6675	8.07253	8.11072	8.12654	8.11055	8.13582	8.12151	8.11131	8.11232	8.10201	8.09268	8.07292	8.09824	8.10606	8.14157	8.07159	8.06061	8.07431
12.675	8.06224	8.11065	8.12323	8.09569	8.14658	8.12464	8.10829	8.10299	8.10611	8.09634	8.08467	8.10027	8.10757	8.15579	8.07425	8.0574	8.07696
12.6825	8.06563	8.1094	8.13493	8.09982	8.14359	8.12848	8.10485	8.11343	8.10387	8.08574	8.08728	8.10433	8.10934	8.13584	8.08404	8.05297	8.07615
12.69	8.06307	8.10788	8.11826	8.09844	8.14533	8.1339	8.1099	8.10678	8.11328	8.08825	8.07401	8.10963	8.10537	8.13991	8.07499	8.06434	8.08085
12.6975	8.05926	8.1081	8.13962	8.10701	8.13983	8.12719	8.10956	8.10981	8.11075	8.08498	8.06888	8.11434	8.10705	8.13161	8.0741	8.06323	8.08619
12.705	8.06686	8.10454	8.1301	8.10459	8.15029	8.13395	8.10644	8.1004	8.11237	8.08748	8.07291	8.10339	8.10983	8.14165	8.07859	8.05503	8.08549
12.7125	8.0598	8.10761	8.13572	8.10598	8.13544	8.13157	8.09763	8.11488	8.11108	8.08075	8.08509	8.1065	8.10649	8.14383	8.08433	8.05741	8.08174
12.72	8.06807	8.10787	8.13894	8.10086	8.14557	8.13129	8.10475	8.10908	8.11252	8.08873	8.06762	8.10036	8.11129	8.13655	8.08848	8.0607	8.07827
12.7275	8.07307	8.10376	8.13178	8.10221	8.14279	8.13227	8.107	8.10587	8.11534	8.09944	8.06589	8.10737	8.10251	8.13626	8.07075	8.06709	8.08133
12.735	8.06269	8.11166	8.13974	8.10897	8.13398	8.13955	8.1011	8.11574	8.10613	8.09816	8.06857	8.10315	8.10147	8.13989	8.08997	8.05759	8.092
12.7425	8.06749	8.10021	8.12772	8.10051	8.14133	8.12585	8.09743	8.10093	8.10876	8.08887	8.074	8.09859	8.11051	8.14468	8.06558	8.07039	8.07763
12.75	8.05849	8.10442	8.13095	8.10026	8.14182	8.13193	8.10116	8.11057	8.12325	8.07685	8.07956	8.1018	8.10065	8.13348	8.07557	8.05719	8.08247
12.7575	8.04987	8.11392	8.13489	8.10485	8.14601	8.12204	8.10278	8.10841	8.10445	8.08892	8.06432	8.10132	8.09908	8.14229	8.07374	8.05675	8.08238
12.765	8.06133	8.10262	8.13348	8.09229	8.13459	8.12032	8.10848	8.1133	8.11346	8.09471	8.07038	8.10556	8.11133	8.13745	8.08965	8.06713	8.08378
12.7725	8.06001	8.10667	8.13479	8.10216	8.13028	8.13738	8.10492	8.10377	8.11085	8.09323	8.0826	8.10464	8.10499	8.1392	8.07478	8.0491	8.08225
12.78	8.05623	8.11664	8.12915	8.1014	8.13849	8.12968	8.11247	8.108	8.10174	8.10212	8.06699	8.1053	8.0981	8.14391	8.0846	8.0484	8.07682
12.7875	8.06913	8.11021	8.12237	8.10293	8.13525	8.13399	8.10349	8.1098	8.1099	8.09049	8.0697	8.10654	8.10294	8.14109	8.08723	8.05379	8.08871
12.795	8.05719	8.10693	8.12587	8.10124	8.13733	8.13514	8.10382	8.11025	8.10956	8.08768	8.07239	8.10374	8.10415	8.14504	8.08408	8.0584	8.09258
12.8025	8.05783	8.10717	8.13086	8.10544	8.13623	8.12585	8.10295	8.10735	8.11235	8.09466	8.06777	8.1007	8.10444	8.14186	8.08288	8.06324	8.07461
12.81	8.058	8.10759	8.12804	8.09351	8.13737	8.14055	8.10292	8.11636	8.11468	8.07598	8.06617	8.11397	8.0995	8.13755	8.09379	8.06263	8.08726
12.8175	8.06349	8.11489	8.1402	8.10521	8.1423	8.12482	8.10541	8.10484	8.10475	8.09035	8.07498	8.10473	8.11475	8.15151	8.08928	8.06061	8.07509
12.825	8.06153	8.10825	8.13397	8.10652	8.13715	8.12967	8.10955	8.10193	8.10319	8.09159	8.06823	8.0945	8.09702	8.14665	8.08005	8.06084	8.08014
12.8325	8.0564	8.11411	8.12925	8.10273	8.12886	8.12677	8.09882	8.11877	8.10373	8.08884	8.07137	8.10695	8.0986	8.14315	8.07348	8.0622	8.08335
12.84	8.06499	8.10497	8.11873	8.10482	8.13629	8.12134	8.10529	8.10431	8.11951	8.09598	8.0831	8.09563	8.09589	8.14577	8.08378	8.06826	8.08536
12.8475	8.05856	8.1062	8.13617	8.1119	8.14212	8.14259	8.0996	8.10438	8.0977	8.0867	8.06367	8.09878	8.10742	8.14858	8.0765	8.05661	8.08065
12.855	8.06428	8.0991	8.12934	8.10696	8.13953	8.11976	8.10411	8.11441	8.10271	8.09263	8.06848	8.10197	8.1087	8.12949	8.07628	8.05969	8.07454
12.8625	8.05646	8.11684	8.13282	8.09673	8.14517	8.12252	8.10809	8.11295	8.11216	8.09489	8.06492	8.10493	8.11097	8.13504	8.08424	8.05465	8.08468
12.87	8.05843	8.10388	8.13554	8.10262	8.14016	8.12603	8.09987	8.11025	8.10446	8.08342	8.05575	8.1074	8.10474	8.1487	8.08069	8.06828	8.07874
12.8775	8.06011	8.10123	8.12923	8.09642	8.14673	8.12124	8.10299	8.1219	8.10287	8.09172	8.06966	8.11759	8.09889	8.12805	8.08214	8.05943	8.08729
12.885	8.06426	8.11252	8.12497	8.10101	8.13213	8.12462	8.11144	8.09536	8.10744	8.08842	8.0634	8.10063	8.10216	8.13899	8.07734	8.06667	8.06923
12.8925	8.06027	8.10876	8.13704	8.09453	8.15053	8.13352	8.10869	8.1127	8.10804	8.09648	8.07574	8.1011	8.10753	8.14135	8.07456	8.06418	8.0847
12.9	8.06604	8.09656	8.13906	8.10448	8.12974	8.12827	8.10692	8.09689	8.0991	8.08881	8.07596	8.10748	8.09831	8.13551	8.08381	8.06078	8.07655
12.9075	8.06518	8.11423	8.13482	8.09269	8.14399	8.1175	8.10607	8.1145	8.10455	8.09384	8.07038	8.10474	8.10577	8.13629	8.07907	8.06345	8.07722
12.915	8.06059	8.10767	8.13751	8.1039	8.14637	8.13645	8.11053	8.11425	8.10918	8.09424	8.06563	8.10771	8.10092	8.1443	8.07034	8.06448	8.08455
12.9225	8.0613	8.1007	8.13299	8.10104	8.1331	8.11875	8.11313	8.11215	8.10537	8.0949	8.08467	8.10186	8.10035	8.14691	8.08324	8.06436	8.09003
12.93	8.05749	8.09719	8.12579	8.10761	8.13829	8.12974	8.09495	8.10309	8.11083	8.09422	8.0792	8.09442	8.10567	8.14815	8.08505	8.06719	8.07515
12.9375	8.06168	8.10095	8.11606	8.10094	8.14506	8.12799	8.10681	8.1225	8.10182	8.08041	8.0708	8.0977	8.10638	8.14054	8.07611	8.06623	8.08411
12.945	8.05278	8.11389	8.13583	8.10698	8.14377	8.12265	8.10262	8.09745	8.11258	8.10115	8.07081	8.09768	8.11433	8.13176	8.07369	8.05331	8.08382
12.9525	8.05755	8.1123	8.1301	8.10785	8.13468	8.1267	8.09863	8.11311	8.10989	8.08435	8.07091	8.1053	8.10534	8.13595	8.08473	8.06721	8.07592
12.96	8.0622	8.1073	8.13177	8.10135	8.14347	8.13669	8.10877	8.11297	8.10892	8.09191	8.07311	8.0962	8.10628	8.14275	8.08643	8.0666	8.08627
12.9675	8.06525	8.10712	8.1218	8.10313	8.14342	8.12254	8.11584	8.09701	8.11253	8.08728	8.06648	8.10526	8.10643	8.13435	8.07986	8.06436	8.07889
12.975	8.05176	8.10855	8.13482	8.10236	8.13082	8.1266	8.10856	8.11479	8.10548	8.09369	8.07035	8.10089	8.10205	8.14845	8.09037	8.05931	8.08463
12.9825	8.05881	8.11018	8.1414	8.10703	8.13252	8.13053	8.10655	8.10178	8.11008	8.09211	8.06157	8.10015	8.1074	8.13166	8.07091	8.06193	8.07718
12.99	8.05639	8.10659	8.12354	8.11176	8.15061	8.13372	8.10716	8.108	8.10895	8.10333	8.06862	8.11012	8.10232	8.14233	8.07273	8.06553	8.09088
12.9975	8.05382	8.11445	8.12932	8.10304	8.14505	8.12382	8.10112	8.10442	8.10886	8.08707	8.07442	8.09374	8.10522	8.14972	8.07936	8.05619	8.08205
13.005	8.0721	8.10251	8.12894	8.10716	8.13054	8.12881	8.10526	8.1116	8.11052	8.08625	8.06727	8.10376	8.09947	8.14599	8.07668	8.06318	8.0898
13.0125	8.07191	8.11116	8.1199	8.10186	8.143	8.13428	8.12018	8.10287	8.1032	8.09688	8.07125	8.10445	8.11428	8.13922	8.08357	8.06817	8.08095
13.02	8.06131	8.10968	8.1164	8.10033	8.12906	8.13813	8.10364	8.10917	8.11203	8.09466	8.07054	8.08968	8.09924	8.13993	8.08292	8.07043	8.09103
13.0275	8.05467	8.10795	8.12286	8.09831	8.14283	8.12496	8.10519	8.10025	8.11287	8.08707	8.07817	8.10721	8.10652	8.14671	8.0791	8.0644	8.08684
13.035	8.04634	8.10531	8.14457	8.10046	8.1413	8.12965	8.10167	8.1034	8.10719	8.08001	8.06726	8.10199	8.09472	8.14763	8.08264	8.0655	8.07373
13.0425	8.0645	8.11594	8.12521	8.11187	8.13598	8.13558	8.10838	8.10333	8.11193	8.0846	8.07791	8.09638	8.10071	8.15245	8.0818	8.06874	8.08423
13.05	8.06111	8.09582	8.12984	8.1006	8.13531	8.13582	8.10315	8.09217	8.09822	8.10199	8.07954	8.10348	8.09844	8.13323	8.08296	8.06184	8.08449
13.0575	8.0699	8.10849	8.14193	8.10151	8.14699	8.12321	8.10309	8.11589	8.10371	8.09216	8.06836	8.10941	8.09338	8.13721	8.07804	8.06277	8.07431
13.065	8.05785	8.09815	8.13031	8.10037	8.14698	8.12304	8.10082	8.10999	8.09455	8.08909	8.0725	8.10759	8.10872	8.14316	8.08063	8.06614	8.07636
13.0725	8.05238	8.11119	8.13853	8.10894	8.14367	8.13085	8.11077	8.11697	8.10628	8.08918	8.07135	8.10747	8.10778	8.14315	8.08588	8.06205	8.08044
13.08	8.06742	8.11243	8.12606	8.10278	8.1412	8.1433	8.102	8.10361	8.11549	8.09203	8.06526	8.10329	8.10869	8.15361	8.07944	8.04092	8.08447
13.0875	8.05574	8.09156	8.13217	8.0968	8.13331	8.12356	8.10555	8.10481	8.10435	8.09984	8.07032	8.10351	8.10655	8.14265	8.08137	8.05159	8.07226
13.095	8.05411	8.10083	8.13029	8.10393	8.13943	8.13032	8.11447	8.11075	8.10743	8.09575	8.07351	8.10368	8.11002	8.133	8.07969	8.07111	8.08108
13.1025	8.05246	8.1084	8.13437	8.09263	8.13582	8.12676	8.10186	8.10893	8.10645	8.08547	8.0826	8.10961	8.1108	8.14328	8.08135	8.06016	8.07787
13.11	8.0581	8.1136	8.1296	8.10255	8.13312	8.132	8.09959	8.11114	8.11394	8.07904	8.07088	8.09934	8.09979	8.14214	8.09023	8.0646	8.08076
13.1175	8.06429	8.11529	8.13439	8.10579	8.1416	8.12503	8.11131	8.11065	8.10357	8.0889	8.07741	8.10647	8.10029	8.14132	8.08869	8.05991	8.07108
13.125	8.05934	8.10398	8.13143	8.09862	8.1353	8.12705	8.09944	8.10575	8.10153	8.10187	8.06246	8.1068	8.10938	8.14019	8.07958	8.06625	8.08259
13.1325	8.04799	8.09724	8.12461	8.11373	8.13592	8.13049	8.10298	8.10717	8.11794	8.09515	8.06961	8.10074	8.1079	8.13733	8.07651	8.05888	8.08734
13.14	8.07438	8.12042	8.13573	8.09975	8.1398	8.12987	8.10751	8.11455	8.09025	8.09216	8.07262	8.09493	8.11053	8.14208	8.08621	8.05905	8.0675
13.1475	8.06862	8.1032	8.12339	8.10149	8.13476	8.13203	8.09761	8.10561	8.10038	8.08936	8.07745	8.09261	8.10169	8.14102	8.08588	8.05656	8.07862
13.155	8.0632	8.10141	8.13487	8.09906	8.13274	8.12595	8.10279	8.09987	8.10785	8.08707	8.06973	8.09809	8.1039	8.13716	8.06652	8.0545	8.08162
13.1625	8.05244	8.10975	8.12304	8.10391	8.13352	8.1385	8.10368	8.09983	8.1075	8.08843	8.07671	8.10172	8.10547	8.12955	8.07112	8.06635	8.09311
13.17	8.0565	8.11438	8.14036	8.10025	8.14615	8.12587	8.10399	8.09663	8.10535	8.09398	8.07445	8.10077	8.09784	8.14485	8.09012	8.06532	8.07801
13.1775	8.05887	8.1054	8.12918	8.10284	8.13527	8.13219	8.10504	8.1026	8.10368	8.08773	8.07102	8.09563	8.10433	8.13905	8.07481	8.05108	8.07845
13.185	8.06337	8.11073	8.13921	8.09832	8.13882	8.13629	8.10313	8.11271	8.10281	8.09104	8.07302	8.1094	8.10021	8.12915	8.08533	8.05424	8.08527
13.1925	8.06907	8.09839	8.12598	8.09702	8.13751	8.12712	8.1072	8.10987	8.10011	8.09133	8.0608	8.10425	8.10205	8.13687	8.08427	8.05876	8.07139
13.2	8.05101	8.10735	8.13033	8.10048	8.1404	8.12435	8.11453	8.09523	8.10928	8.09047	8.07457	8.10996	8.10347	8.14085	8.08615	8.06668	8.0756
13.2075	8.0651	8.10744	8.12416	8.09305	8.13943	8.12741	8.10326	8.10733	8.10596	8.09342	8.07612	8.10888	8.10513	8.13997	8.07285	8.05861	8.08523
13.215	8.05795	8.10402	8.13584	8.10268	8.14315	8.13101	8.10262	8.10852	8.10692	8.07775	8.0695	8.10596	8.10065	8.14105	8.09134	8.04667	8.07119
13.2225	8.05895	8.11351	8.13468	8.10828	8.13762	8.13689	8.09708	8.09734	8.11452	8.09649	8.07663	8.09392	8.08753	8.1421	8.08363	8.06553	8.06926
13.23	8.0662	8.10944	8.12688	8.08801	8.13308	8.14481	8.10626	8.1114	8.10769	8.0962	8.07529	8.10923	8.10188	8.13575	8.0852	8.06608	8.07965
13.2375	8.06015	8.1087	8.13375	8.1002	8.13778	8.12207	8.1061	8.10398	8.11208	8.09767	8.06846	8.10326	8.09353	8.14563	8.08223	8.06326	8.07764
13.245	8.06007	8.10234	8.13787	8.10156	8.1367	8.13559	8.11704	8.10764	8.10389	8.09967	8.0809	8.1028	8.10436	8.13713	8.07575	8.06186	8.08691
13.2525	8.05705	8.10918	8.12435	8.09752	8.13556	8.1389	8.11397	8.10979	8.10958	8.08434	8.06606	8.0994	8.09925	8.14414	8.09114	8.05732	8.09236
13.26	8.06059	8.10321	8.13189	8.1017	8.128	8.13018	8.10324	8.10331	8.118	8.09533	8.06449	8.09802	8.10802	8.1439	8.07188	8.06687	8.07143
13.2675	8.05864	8.11475	8.12792	8.09884	8.13874	8.13358	8.09655	8.09216	8.10508	8.08854	8.08456	8.112	8.09889	8.13556	8.08381	8.074	8.06808
13.275	8.06504	8.09494	8.12944	8.09636	8.13106	8.13143	8.09989	8.10923	8.10034	8.087	8.06836	8.11051	8.10565	8.13928	8.07862	8.04893	8.07643
13.2825	8.05586	8.1083	8.12796	8.10933	8.13041	8.13843	8.10717	8.11201	8.11174	8.0881	8.06812	8.09983	8.10708	8.148	8.07624	8.05947	8.07973
13.29	8.05504	8.11304	8.13191	8.09996	8.133	8.11717	8.1095	8.1037	8.11194	8.09738	8.05909	8.10946	8.09543	8.13822	8.08278	8.05444	8.08504
13.2975	8.06401	8.10729	8.13236	8.10789	8.13974	8.127	8.10818	8.108	8.11236	8.09579	8.06925	8.10634	8.08813	8.13377	8.08437	8.06309	8.08299
13.305	8.07278	8.10394	8.13462	8.09959	8.13538	8.12537	8.10442	8.10596	8.1099	8.08764	8.06347	8.10719	8.09786	8.14182	8.07037	8.05495	8.07334
13.3125	8.06435	8.09423	8.12867	8.09968	8.13825	8.12356	8.10953	8.09987	8.11313	8.09919	8.06566	8.09651	8.10476	8.15004	8.08499	8.05976	8.07707
13.32	8.06455	8.10824	8.13395	8.09429	8.13381	8.13715	8.10227	8.11382	8.10849	8.0967	8.07013	8.10025	8.11314	8.14542	8.08827	8.06275	8.08102
13.3275	8.06234	8.11365	8.12783	8.1046	8.15064	8.13238	8.09868	8.10939	8.10273	8.08354	8.0707	8.10153	8.10697	8.14444	8.07441	8.06988	8.0779
13.335	8.0607	8.1053	8.13204	8.10396	8.13993	8.1262	8.10986	8.10609	8.10771	8.10121	8.06246	8.08795	8.11692	8.12945	8.08225	8.05809	8.08651
13.3425	8.06174	8.09644	8.1278	8.09963	8.14658	8.12333	8.10388	8.10895	8.11194	8.09606	8.07388	8.10256	8.10603	8.14853	8.07291	8.05466	8.08479
13.35	8.05824	8.10711	8.12909	8.09387	8.12605	8.12377	8.10541	8.10527	8.10819	8.09962	8.07772	8.10534	8.10123	8.1504	8.07648	8.06078	8.07887
13.3575	8.05602	8.09918	8.14376	8.10089	8.13221	8.13353	8.10171	8.10804	8.11543	8.08567	8.0689	8.1087	8.09856	8.14435	8.09324	8.06466	8.07672
13.365	8.05835	8.10427	8.13049	8.09918	8.13302	8.12356	8.10717	8.10393	8.11175	8.09281	8.07512	8.09952	8.09539	8.14419	8.07329	8.05378	8.08094
13.3725	8.05472	8.1119	8.14389	8.10601	8.12781	8.12631	8.12075	8.11752	8.10707	8.0946	8.07095	8.09588	8.11117	8.13948	8.08908	8.06863	8.07849
13.38	8.05752	8.09742	8.11833	8.0904	8.13974	8.13037	8.09996	8.10101	8.11061	8.0816	8.07493	8.09886	8.10731	8.13826	8.08073	8.05827	8.07544
13.3875	8.06005	8.10454	8.12817	8.10714	8.14835	8.12579	8.10996	8.10318	8.10075	8.08965	8.07155	8.10207	8.1063	8.14673	8.07831	8.05413	8.0786
13.395	8.05401	8.10258	8.11863	8.10203	8.14501	8.131	8.08963	8.10837	8.10741	8.0846	8.07636	8.10345	8.09805	8.14061	8.07745	8.05174	8.08253
13.4025	8.06625	8.11434	8.13012	8.10908	8.13976	8.12342	8.10499	8.09642	8.11342	8.09812	8.08091	8.10512	8.10115	8.13401	8.07162	8.06197	8.0802
13.41	8.05594	8.10871	8.14264	8.09133	8.14077	8.13416	8.10551	8.10813	8.10413	8.09428	8.07923	8.09637	8.11048	8.14297	8.07923	8.05696	8.07938
13.4175	8.04967	8.09993	8.12098	8.09534	8.14383	8.12196	8.10336	8.09204	8.10548	8.0845	8.06441	8.09739	8.10413	8.13829	8.07286	8.06405	8.08288
13.425	8.05584	8.10643	8.12947	8.09614	8.14225	8.13542	8.09528	8.10677	8.10174	8.0935	8.07178	8.10406	8.10214	8.1392	8.08276	8.0602	8.0847
13.4325	8.0475	8.10718	8.13013	8.0936	8.13374	8.12614	8.1063	8.10984	8.10966	8.09673	8.07508	8.10874	8.10555	8.13322	8.08791	8.06111	8.08149
13.44	8.06875	8.10855	8.13004	8.09589	8.14239	8.12761	8.09665	8.10375	8.1091	8.0877	8.06624	8.09848	8.09405	8.13649	8.09071	8.05674	8.07952
13.4475	8.06384	8.09954	8.13251	8.10137	8.13106	8.13751	8.1111	8.11228	8.10636	8.09398	8.07417	8.09788	8.10212	8.14318	8.08549	8.06629	8.07951
13.455	8.05907	8.10879	8.13016	8.09665	8.13028	8.12204	8.10229	8.09999	8.10495	8.08511	8.07122	8.10675	8.098	8.14285	8.07333	8.05646	8.06696
13.4625	8.05633	8.10155	8.13393	8.11209	8.13278	8.11793	8.11595	8.11598	8.10123	8.08655	8.07972	8.11107	8.09915	8.133	8.08504	8.06931	8.08288
13.47	8.05812	8.11222	8.13736	8.09829	8.14238	8.13365	8.09947	8.10585	8.10645	8.098	8.0688	8.10978	8.11482	8.14829	8.08682	8.06868	8.07728
13.4775	8.06871	8.11106	8.1327	8.09846	8.14367	8.12272	8.10011	8.10681	8.10374	8.08661	8.06899	8.09956	8.10403	8.13649	8.08338	8.05399	8.07609
13.485	8.06575	8.11103	8.12992	8.09845	8.14964	8.13134	8.10608	8.10525	8.11088	8.08783	8.07472	8.08802	8.10003	8.14035	8.08137	8.05946	8.07542
13.4925	8.05877	8.1172	8.13184	8.09333	8.13462	8.12538	8.09952	8.11172	8.11129	8.10059	8.07001	8.10752	8.09969	8.13788	8.07318	8.06294	8.08562
13.5	8.06675	8.1235	8.12301	8.09195	8.13169	8.12196	8.10209	8.10863	8.10263	8.08832	8.0822	8.10834	8.09998	8.14124	8.07873	8.03729	8.07153
13.5075	8.05103	8.12205	8.12808	8.10057	8.13945	8.12659	8.09739	8.10751	8.10725	8.09127	8.06339	8.10542	8.09433	8.14831	8.07683	8.05183	8.08175
13.515	8.04939	8.10146	8.13083	8.09507	8.14262	8.13523	8.10095	8.10836	8.10763	8.08267	8.07135	8.09561	8.10232	8.14035	8.07942	8.06008	8.08294
13.5225	8.05325	8.09903	8.12724	8.10378	8.13609	8.13206	8.10962	8.1118	8.12043	8.1011	8.07273	8.09568	8.10089	8.14893	8.07675	8.06182	8.06953
13.53	8.06391	8.11576	8.12741	8.08855	8.13197	8.12372	8.11765	8.10876	8.10393	8.1003	8.07205	8.1113	8.10849	8.15457	8.08006	8.06065	8.08127
13.5375	8.05224	8.10584	8.11932	8.09984	8.14863	8.12343	8.1004	8.09809	8.10632	8.09214	8.07244	8.10151	8.10242	8.14497	8.08423	8.05774	8.07602
13.545	8.06091	8.10384	8.12965	8.09818	8.14273	8.13718	8.11	8.09889	8.09965	8.08786	8.06725	8.10098	8.09448	8.15085	8.07488	8.07133	8.08847
13.5525	8.06443	8.11625	8.12929	8.10033	8.14362	8.13726	8.10341	8.11164	8.10921	8.09158	8.07775	8.09941	8.10079	8.14115	8.07478	8.05905	8.08744
13.56	8.05658	8.11218	8.12193	8.09107	8.13846	8.12826	8.11008	8.10292	8.11193	8.08332	8.07109	8.09849	8.10922	8.13764	8.08426	8.06137	8.08434
13.5675	8.06338	8.10726	8.13899	8.08974	8.14044	8.12998	8.09943	8.09612	8.11599	8.08637	8.07094	8.11345	8.10824	8.14445	8.08251	8.06317	8.0787
13.575	8.05776	8.11128	8.13963	8.10011	8.13386	8.12524	8.10391	8.09537	8.11078	8.08219	8.0744	8.09875	8.11148	8.13894	8.08489	8.07671	8.08137
13.5825	8.05482	8.10644	8.12929	8.09379	8.12318	8.12676	8.10258	8.09457	8.11139	8.09441	8.06608	8.1096	8.10297	8.13363	8.08636	8.06348	8.08866
13.59	8.06366	8.10925	8.13491	8.09761	8.1297	8.12562	8.10246	8.10566	8.10743	8.08847	8.07217	8.11056	8.10582	8.1392	8.0655	8.06367	8.07464
13.5975	8.0648	8.10623	8.11882	8.10192	8.1453	8.13153	8.11136	8.10031	8.11401	8.09784	8.0751	8.10337	8.10844	8.13411	8.07829	8.0584	8.07666
13.605	8.05723	8.11106	8.13222	8.10429	8.13831	8.12006	8.11284	8.09831	8.11269	8.08575	8.0717	8.11143	8.11356	8.1443	8.072	8.05934	8.08037
13.6125	8.06212	8.09719	8.12918	8.09362	8.13954	8.13479	8.0961	8.1082	8.10006	8.09222	8.06701	8.10225	8.1067	8.14227	8.08319	8.05992	8.08207
13.62	8.06666	8.09648	8.13565	8.09978	8.13113	8.12827	8.09934	8.1062	8.10367	8.09537	8.06597	8.09873	8.10238	8.13188	8.07223	8.06486	8.07059
13.6275	8.05904	8.10278	8.12931	8.09812	8.14026	8.12456	8.09511	8.09787	8.10891	8.08885	8.07407	8.10275	8.10063	8.13754	8.06857	8.06619	8.08564
13.635	8.05855	8.10563	8.13381	8.10484	8.13538	8.12703	8.10359	8.10537	8.10628	8.08867	8.06135	8.1026	8.1101	8.14058	8.08178	8.05593	8.08645
13.6425	8.06178	8.10547	8.12778	8.10858	8.13704	8.13184	8.11332	8.1075	8.11237	8.08772	8.06766	8.1017	8.10175	8.14274	8.08837	8.06575	8.08528
13.65	8.06425	8.10658	8.13739	8.10012	8.14234	8.13023	8.09957	8.09482	8.10854	8.08847	8.0725	8.10729	8.09267	8.14204	8.07583	8.05573	8.07985
13.6575	8.06528	8.10351	8.13256	8.10577	8.12879	8.13215	8.1127	8.10315	8.10703	8.08776	8.07555	8.09787	8.10469	8.14835	8.08639	8.06545	8.06967
13.665	8.06262	8.12133	8.12636	8.1122	8.1388	8.12983	8.10845	8.11214	8.10917	8.08535	8.06877	8.0877	8.10201	8.14193	8.08696	8.06088	8.08687
13.6725	8.06247	8.10619	8.1258	8.10887	8.14296	8.1307	8.09648	8.114	8.0936	8.09394	8.07458	8.10798	8.10295	8.13412	8.08782	8.0541	8.07568
13.68	8.07126	8.1077	8.14242	8.09817	8.13479	8.13036	8.10731	8.11813	8.11249	8.08205	8.06726	8.10091	8.10867	8.1409	8.08205	8.06046	8.08564
13.6875	8.06061	8.11148	8.13784	8.10929	8.13729	8.13012	8.11438	8.10574	8.1094	8.08302	8.07402	8.1	8.09805	8.13604	8.0782	8.05118	8.07246
13.695	8.06398	8.1094	8.12785	8.10025	8.13634	8.13156	8.10794	8.10636	8.11456	8.09232	8.0651	8.09651	8.11091	8.14385	8.08192	8.05467	8.06961
13.7025	8.06888	8.10817	8.13643	8.1127	8.13613	8.12453	8.11747	8.10942	8.10633	8.10177	8.07014	8.10491	8.10512	8.15507	8.08685	8.06363	8.0751
13.71	8.06568	8.10941	8.1292	8.10519	8.14032	8.13059	8.10368	8.10252	8.09569	8.0952	8.07075	8.09947	8.10692	8.127	8.0702	8.05886	8.07162
13.7175	8.0781	8.1098	8.12981	8.10598	8.13506	8.13731	8.10991	8.09409	8.10061	8.09396	8.05965	8.08718	8.10013	8.14102	8.07607	8.05613	8.08415
13.725	8.07154	8.10616	8.13547	8.0909	8.13713	8.12073	8.10618	8.10164	8.11157	8.08413	8.06271	8.09478	8.10646	8.14301	8.08927	8.05721	8.08231
13.7325	8.05889	8.10218	8.13065	8.10244	8.13566	8.12279	8.10009	8.11001	8.10595	8.08479	8.07055	8.102	8.09922	8.13594	8.09932	8.06365	8.08617
13.74	8.06489	8.10244	8.12589	8.10079	8.13997	8.12716	8.10914	8.09711	8.10384	8.09362	8.07605	8.09115	8.09306	8.14151	8.07815	8.06034	8.08007
13.7475	8.05462	8.10441	8.12367	8.09798	8.141	8.12385	8.10451	8.10704	8.11232	8.08648	8.06405	8.10411	8.10809	8.14633	8.06354	8.05844	8.07902
13.755	8.05716	8.10999	8.12445	8.102	8.13744	8.12428	8.10241	8.10822	8.10305	8.07946	8.07076	8.08937	8.10565	8.12563	8.08317	8.067	8.07875
13.7625	8.05838	8.10851	8.12947	8.09466	8.13119	8.129	8.11032	8.09808	8.10406	8.09444	8.07217	8.09973	8.10278	8.14102	8.08197	8.06934	8.07671
13.77	8.05624	8.11158	8.13586	8.10875	8.14918	8.12383	8.10538	8.11489	8.10616	8.08457	8.06953	8.10544	8.08956	8.15111	8.0804	8.05194	8.08843
13.7775	8.05417	8.10563	8.13302	8.09455	8.13379	8.12027	8.11408	8.10938	8.1102	8.0946	8.059	8.10132	8.09007	8.1496	8.08043	8.06772	8.07941
13.785	8.05369	8.1112	8.13815	8.10347	8.13447	8.13347	8.10342	8.10136	8.10415	8.09762	8.08107	8.10091	8.09483	8.12728	8.08302	8.06272	8.08908
13.7925	8.06629	8.10928	8.1259	8.0918	8.14	8.12673	8.09699	8.10163	8.11414	8.09387	8.0701	8.10126	8.09991	8.13869	8.08472	8.06563	8.07646
13.8	8.06274	8.10546	8.13161	8.10641	8.13194	8.12217	8.11014	8.10306	8.10538	8.09418	8.06427	8.10371	8.10682	8.14909	8.07524	8.0569	8.08721
13.8075	8.05569	8.11062	8.12279	8.09793	8.13389	8.13656	8.10629	8.11131	8.10699	8.09015	8.07418	8.09532	8.09259	8.1384	8.08748	8.06454	8.08614
13.815	8.05266	8.1067	8.13468	8.09872	8.12935	8.11905	8.10603	8.1078	8.11446	8.09161	8.07342	8.09534	8.10357	8.13244	8.08107	8.05974	8.07302
13.8225	8.05382	8.09485	8.13189	8.09801	8.13871	8.13719	8.102	8.10443	8.09928	8.09618	8.07305	8.10138	8.10137	8.13977	8.08559	8.05757	8.08618
13.83	8.05625	8.11019	8.12108	8.10094	8.13733	8.13067	8.10311	8.10631	8.10872	8.0803	8.06323	8.09271	8.10007	8.14951	8.07724	8.05178	8.08926
13.8375	8.05049	8.10792	8.13343	8.09927	8.13995	8.12433	8.10803	8.10361	8.1047	8.10102	8.05878	8.09451	8.09408	8.15281	8.08267	8.06154	8.08171
13.845	8.06398	8.11307	8.13276	8.10457	8.1328	8.13204	8.0982	8.10552	8.09581	8.08708	8.06509	8.1058	8.09975	8.13598	8.08001	8.07224	8.08446
13.8525	8.05738	8.1077	8.12883	8.10631	8.14015	8.12453	8.10377	8.10247	8.11471	8.09254	8.07365	8.10349	8.08973	8.13981	8.07761	8.06446	8.0878
13.86	8.06047	8.11443	8.11729	8.10673	8.13875	8.13068	8.10878	8.10356	8.11288	8.09576	8.06478	8.10183	8.10209	8.13684	8.08247	8.06332	8.08064
13.8675	8.05982	8.11162	8.12475	8.1013	8.14675	8.1238	8.10509	8.1096	8.10563	8.08706	8.07186	8.10443	8.10013	8.1357	8.0751	8.05967	8.08255
13.875	8.05952	8.10728	8.13898	8.10142	8.1484	8.12749	8.10339	8.09899	8.10784	8.09733	8.06243	8.09699	8.09285	8.1405	8.07847	8.05955	8.07084
13.8825	8.05069	8.10648	8.12037	8.10105	8.13969	8.12486	8.10354	8.10522	8.10522	8.09042	8.07681	8.09801	8.11194	8.13774	8.08736	8.06894	8.08162
13.89	8.04543	8.106	8.12165	8.08837	8.13775	8.11725	8.10925	8.10774	8.11537	8.09665	8.06831	8.10859	8.10746	8.14742	8.0671	8.05633	8.0822
13.8975	8.05715	8.10653	8.12531	8.10145	8.12809	8.12012	8.10936	8.10828	8.09937	8.09469	8.07688	8.09552	8.10211	8.14022	8.08491	8.06684	8.08001
13.905	8.05938	8.09792	8.13379	8.09962	8.1336	8.12822	8.1074	8.10794	8.11451	8.09197	8.07446	8.09444	8.10239	8.13327	8.07844	8.0605	8.07936
13.9125	8.06387	8.11339	8.12157	8.10078	8.12693	8.12009	8.10585	8.10303	8.10833	8.08354	8.07314	8.10177	8.09078	8.14191	8.08673	8.06847	8.09381
13.92	8.06167	8.10456	8.12439	8.09901	8.13556	8.13115	8.09906	8.10282	8.1009	8.09972	8.06102	8.10479	8.10702	8.1378	8.07143	8.06806	8.07966
13.9275	8.06532	8.10523	8.12836	8.1	8.13103	8.13055	8.11097	8.11161	8.11296	8.08893	8.08004	8.09781	8.09643	8.14072	8.07507	8.0554	8.08713
13.935	8.05659	8.10156	8.13175	8.10123	8.13692	8.12825	8.09981	8.10923	8.11163	8.09685	8.07783	8.09582	8.10345	8.13773	8.07638	8.06411	8.08316
13.9425	8.05641	8.09927	8.13423	8.11034	8.1437	8.12808	8.10063	8.11103	8.11258	8.07694	8.06743	8.09757	8.10061	8.1244	8.07798	8.05269	8.09384
13.95	8.06072	8.11042	8.12343	8.10316	8.13675	8.1234	8.09633	8.11057	8.11055	8.09884	8.06719	8.0978	8.10403	8.13476	8.08506	8.06061	8.08348
13.9575	8.0655	8.10219	8.12906	8.10492	8.14879	8.1305	8.09888	8.09632	8.10704	8.08603	8.06704	8.10174	8.10151	8.13094	8.08175	8.05765	8.07642
13.965	8.04783	8.1071	8.13598	8.10005	8.15009	8.12701	8.09961	8.10516	8.10326	8.10189	8.06212	8.10374	8.10409	8.14642	8.07703	8.06389	8.08287
13.9725	8.06547	8.10319	8.129	8.1097	8.13578	8.13068	8.10126	8.11879	8.09952	8.08321	8.05889	8.09838	8.09532	8.14139	8.08167	8.06071	8.07663
13.98	8.0531	8.10054	8.12616	8.09956	8.14104	8.12516	8.10033	8.10462	8.09846	8.09279	8.05997	8.11475	8.11197	8.13995	8.07891	8.05198	8.09036
13.9875	8.06268	8.10591	8.12488	8.09945	8.13237	8.12474	8.09833	8.10534	8.09989	8.0932	8.06562	8.09938	8.09092	8.13547	8.08603	8.05844	8.08423
13.995	8.06016	8.10437	8.1332	8.10058	8.12858	8.1318	8.09004	8.0965	8.1001	8.08635	8.07226	8.10656	8.10406	8.13625	8.07488	8.05976	8.08169
14.0025	8.05585	8.10233	8.13659	8.09436	8.13852	8.1394	8.10372	8.09618	8.11505	8.09568	8.071	8.1027	8.09951	8.14959	8.08939	8.05004	8.08176
14.01	8.04879	8.1076	8.13068	8.09858	8.13353	8.12641	8.1205	8.10163	8.11009	8.09168	8.07267	8.08602	8.09605	8.1396	8.07826	8.06192	8.06886
14.0175	8.05205	8.10697	8.131	8.09851	8.14968	8.13074	8.09542	8.10048	8.11273	8.08914	8.07981	8.10764	8.09057	8.14237	8.06873	8.05477	8.08014
14.025	8.05416	8.10771	8.12381	8.09735	8.1426	8.12865	8.10613	8.10256	8.10978	8.08482	8.0716	8.09523	8.11027	8.13124	8.06517	8.06072	8.07465
14.0325	8.06399	8.1029	8.12252	8.09837	8.13807	8.12142	8.09891	8.10914	8.10313	8.09658	8.0667	8.10469	8.09913	8.13589	8.07372	8.06216	8.0777
14.04	8.06252	8.1058	8.12104	8.1051	8.13426	8.12945	8.11117	8.10382	8.10357	8.08425	8.0761	8.09919	8.09122	8.13496	8.08727	8.0662	8.07819
14.0475	8.05008	8.10855	8.12337	8.09661	8.14681	8.12317	8.11233	8.10538	8.09834	8.08527	8.06815	8.09999	8.10081	8.14439	8.07995	8.06199	8.07663
14.055	8.06699	8.11059	8.12115	8.09276	8.12466	8.12684	8.09573	8.09898	8.10596	8.09898	8.07402	8.10027	8.10729	8.13822	8.08934	8.0555	8.07872
14.0625	8.06608	8.10483	8.13443	8.10423	8.14374	8.11886	8.09774	8.09435	8.10452	8.0938	8.06514	8.10222	8.10276	8.14105	8.08813	8.06257	8.0741
14.07	8.05677	8.11498	8.12383	8.09887	8.13946	8.13845	8.10617	8.10493	8.09668	8.08636	8.05925	8.09823	8.09096	8.14634	8.07096	8.04938	8.08006
14.0775	8.05339	8.10874	8.13248	8.09064	8.1423	8.1352	8.10726	8.10261	8.10503	8.09443	8.06371	8.10873	8.10485	8.15182	8.0778	8.06285	8.08062
14.085	8.06242	8.10945	8.12064	8.09768	8.13391	8.12931	8.10309	8.10135	8.11414	8.08329	8.07351	8.10921	8.09765	8.13769	8.07069	8.04995	8.08244
14.0925	8.06431	8.10442	8.11978	8.09722	8.1376	8.1343	8.09426	8.10555	8.10308	8.08908	8.06882	8.09927	8.1028	8.15069	8.07304	8.06194	8.07607
14.1	8.06499	8.10331	8.11922	8.09106	8.1466	8.12521	8.09572	8.11135	8.11452	8.09311	8.08293	8.10308	8.11512	8.14033	8.07337	8.05926	8.0786
14.1075	8.05658	8.10487	8.12853	8.09126	8.13066	8.12612	8.11295	8.10451	8.10797	8.08301	8.06197	8.1011	8.10735	8.13217	8.07906	8.06616	8.07721
14.115	8.07067	8.10114	8.12364	8.09808	8.13996	8.12384	8.10219	8.10492	8.10482	8.09297	8.06838	8.093	8.09572	8.13986	8.07647	8.04902	8.08112
14.1225	8.06197	8.10418	8.12923	8.09977	8.1362	8.13591	8.09751	8.10367	8.1046	8.09797	8.06394	8.08424	8.10639	8.14266	8.0916	8.06153	8.08353
14.13	8.06296	8.1046	8.12031	8.09885	8.13564	8.13609	8.11008	8.09671	8.10454	8.08972	8.07038	8.11063	8.10651	8.13357	8.07405	8.05989	8.07761
14.1375	8.06304	8.10528	8.126	8.10307	8.14506	8.12946	8.1098	8.1086	8.11147	8.084	8.07747	8.0924	8.10656	8.12781	8.07418	8.06542	8.09015
14.145	8.05858	8.09379	8.12888	8.10188	8.13412	8.13042	8.10315	8.09995	8.09951	8.09249	8.08147	8.09282	8.10243	8.14448	8.0745	8.06162	8.0837
14.1525	8.06165	8.1056	8.13159	8.09985	8.13237	8.12957	8.109	8.09485	8.10579	8.09018	8.07247	8.10123	8.09858	8.13076	8.07844	8.05676	8.07779
14.16	8.0501	8.09414	8.12611	8.09181	8.1396	8.12174	8.08663	8.10034	8.10389	8.08675	8.06935	8.10574	8.10525	8.13417	8.08154	8.06552	8.08525
14.1675	8.05542	8.09794	8.1241	8.09867	8.13317	8.12385	8.10447	8.11026	8.10224	8.10159	8.07598	8.10497	8.10557	8.13621	8.0723	8.05858	8.0879
14.175	8.05923	8.11228	8.12795	8.10138	8.13578	8.13181	8.09817	8.10086	8.10625	8.09763	8.07914	8.101	8.10682	8.12913	8.08022	8.06233	8.08177
14.1825	8.05651	8.10532	8.12411	8.09285	8.13358	8.13966	8.10336	8.10606	8.1104	8.09438	8.06931	8.109	8.10697	8.13977	8.07488	8.06968	8.07126
14.19	8.06027	8.1008	8.12819	8.11066	8.13795	8.12626	8.1021	8.11969	8.10265	8.08438	8.06573	8.09907	8.10706	8.13672	8.07607	8.05974	8.07644
14.1975	8.05643	8.11628	8.12415	8.09627	8.14189	8.12847	8.10182	8.10798	8.0985	8.0957	8.07081	8.10268	8.11209	8.13997	8.08558	8.06058	8.07242
14.205	8.06632	8.10088	8.12184	8.09884	8.13558	8.12981	8.11049	8.10768	8.119	8.09155	8.07147	8.10371	8.1031	8.13248	8.07609	8.05536	8.08386
14.2125	8.05315	8.11047	8.12908	8.097	8.12682	8.13293	8.10924	8.1115	8.10933	8.08188	8.06056	8.10041	8.11131	8.13875	8.08596	8.06168	8.08311
14.22	8.05967	8.11043	8.13073	8.10368	8.13502	8.11687	8.09785	8.10371	8.10803	8.09352	8.07029	8.11025	8.09851	8.13842	8.07559	8.05854	8.08046
14.2275	8.05217	8.1047	8.13246	8.08987	8.13825	8.13867	8.09925	8.09027	8.10721	8.09706	8.06834	8.10063	8.09969	8.1344	8.084	8.05387	8.07609
14.235	8.0628	8.09834	8.12181	8.10267	8.13987	8.12313	8.10027	8.11179	8.10797	8.07951	8.06497	8.10233	8.09913	8.13441	8.07836	8.06404	8.07981
14.2425	8.04997	8.11037	8.13729	8.09494	8.12927	8.1334	8.10145	8.1125	8.11291	8.09815	8.07029	8.10229	8.10077	8.13901	8.07978	8.06865	8.06806
14.25	8.05397	8.10356	8.12888	8.09369	8.12738	8.12603	8.11131	8.10679	8.10191	8.09399	8.06558	8.09581	8.1004	8.13784	8.07268	8.06314	8.07381
14.2575	8.06237	8.10142	8.13224	8.10527	8.1309	8.12734	8.11188	8.10195	8.11846	8.09432	8.07066	8.09094	8.10111	8.13212	8.08573	8.05469	8.08154
14.265	8.06126	8.11064	8.13183	8.10247	8.1351	8.13387	8.10069	8.10467	8.09339	8.09001	8.06216	8.09954	8.08857	8.13326	8.07306	8.05441	8.07179
14.2725	8.05792	8.10172	8.12719	8.10035	8.13057	8.12708	8.10254	8.09706	8.10072	8.08689	8.06424	8.10221	8.1067	8.14094	8.07505	8.05761	8.08321
14.28	8.06293	8.10657	8.13302	8.09144	8.13549	8.13186	8.11131	8.0987	8.11063	8.09754	8.0671	8.10176	8.09825	8.13408	8.07696	8.06081	8.079
14.2875	8.06208	8.10283	8.1199	8.10196	8.1356	8.12975	8.09906	8.09806	8.10707	8.08089	8.07537	8.09387	8.09856	8.12594	8.088	8.06514	8.0824
14.295	8.05471	8.10235	8.12873	8.11037	8.14235	8.12119	8.09808	8.10662	8.10102	8.09186	8.07823	8.10767	8.11088	8.13345	8.08397	8.05458	8.07962
14.3025	8.05546	8.09508	8.13469	8.09287	8.13514	8.12574	8.10336	8.1023	8.11192	8.09494	8.06762	8.09297	8.11086	8.13728	8.08146	8.06386	8.07793
14.31	8.06028	8.10188	8.13124	8.08969	8.14593	8.12261	8.09997	8.11146	8.10918	8.0885	8.06844	8.09209	8.09124	8.14803	8.08488	8.05551	8.08189
14.3175	8.06003	8.10058	8.12407	8.09637	8.14895	8.12594	8.10684	8.09262	8.10331	8.08537	8.06963	8.10284	8.09744	8.13089	8.08702	8.05405	8.08633
14.325	8.0506	8.10434	8.12483	8.0963	8.13815	8.11828	8.09449	8.10526	8.10604	8.08502	8.06527	8.08794	8.10706	8.15079	8.08062	8.05582	8.07279
14.3325	8.05458	8.09216	8.12852	8.09156	8.13691	8.12691	8.10818	8.09336	8.10517	8.08121	8.06842	8.09815	8.10048	8.1424	8.06993	8.06505	8.08036
14.34	8.05944	8.10057	8.13476	8.10483	8.14316	8.12317	8.10467	8.09863	8.1066	8.09227	8.05992	8.10554	8.10956	8.14447	8.08136	8.05945	8.06559
14.3475	8.0596	8.10204	8.12872	8.08708	8.13485	8.12533	8.10035	8.10762	8.11858	8.08698	8.0665	8.09929	8.1155	8.13981	8.08561	8.05574	8.07472
14.355	8.05833	8.10526	8.12325	8.09195	8.13809	8.11978	8.10384	8.11072	8.11137	8.09699	8.07951	8.10405	8.09264	8.13579	8.07842	8.06484	8.07661
14.3625	8.06084	8.10849	8.1233	8.09396	8.13406	8.12913	8.10996	8.1158	8.10885	8.08871	8.06488	8.09675	8.09631	8.14621	8.07681	8.05341	8.07937
14.37	8.06711	8.10657	8.13496	8.08837	8.12829	8.12543	8.11194	8.10443	8.10639	8.08577	8.06466	8.09877	8.1046	8.12995	8.08098	8.06047	8.07104
14.3775	8.06492	8.10185	8.13799	8.08657	8.13604	8.12514	8.10359	8.10764	8.1085	8.09499	8.06777	8.09888	8.10864	8.14272	8.07382	8.06482	8.08766
14.385	8.0559	8.10254	8.1278	8.09793	8.13455	8.13446	8.11155	8.10661	8.10031	8.08761	8.06754	8.09445	8.09946	8.14186	8.07591	8.04306	8.0767
14.3925	8.05918	8.09893	8.12098	8.09664	8.13594	8.1275	8.09424	8.09306	8.10426	8.09323	8.06617	8.09373	8.1009	8.14919	8.07246	8.05557	8.08116
14.4	8.05335	8.09739	8.12349	8.10504	8.14164	8.13788	8.11352	8.10229	8.10755	8.09762	8.06888	8.10619	8.1074	8.13862	8.06977	8.06103	8.08133
14.4075	8.05637	8.10735	8.12083	8.09552	8.13404	8.12652	8.09511	8.09676	8.09852	8.09421	8.07007	8.09771	8.1017	8.13892	8.07745	8.06172	8.07802
14.415	8.05548	8.10018	8.12374	8.09286	8.13374	8.12504	8.09654	8.10756	8.10666	8.09456	8.07991	8.09191	8.10382	8.14699	8.08661	8.06008	8.07185
14.4225	8.05774	8.10074	8.12783	8.09975	8.1329	8.12186	8.10048	8.10918	8.08922	8.08714	8.06128	8.10382	8.10108	8.14299	8.08612	8.05774	8.08114
14.43	8.05542	8.09956	8.12067	8.10525	8.13119	8.12351	8.09715	8.10793	8.10446	8.08969	8.07132	8.09944	8.09769	8.13906	8.0788	8.06932	8.07664
14.4375	8.05474	8.11399	8.11966	8.089	8.12729	8.13565	8.0996	8.09912	8.10767	8.09035	8.07186	8.10354	8.10519	8.13518	8.07801	8.06326	8.08312
14.445	8.04789	8.11505	8.12764	8.11038	8.14042	8.14	8.10604	8.09215	8.11568	8.09212	8.0588	8.09961	8.09631	8.13513	8.08135	8.06046	8.07177
14.4525	8.05759	8.10814	8.13935	8.09479	8.14167	8.1149	8.10235	8.10605	8.10151	8.09532	8.07506	8.09525	8.09226	8.15022	8.08824	8.06404	8.07538
14.46	8.05042	8.11085	8.12032	8.09672	8.13411	8.12979	8.1118	8.09041	8.11026	8.10009	8.06792	8.10652	8.11282	8.13712	8.07462	8.0631	8.0802
14.4675	8.05947	8.10333	8.12037	8.10489	8.13216	8.11627	8.11197	8.11293	8.08997	8.08165	8.07352	8.09997	8.10419	8.13766	8.08476	8.05587	8.09369
14.475	8.05873	8.09586	8.1228	8.10278	8.13242	8.11701	8.10332	8.11264	8.11754	8.09779	8.06661	8.10761	8.10194	8.13938	8.08364	8.06027	8.08547
14.4825	8.06204	8.09952	8.13278	8.09922	8.13177	8.13055	8.10559	8.10176	8.09848	8.08768	8.06587	8.10853	8.0971	8.13542	8.07151	8.06829	8.0793
14.49	8.05695	8.10571	8.13613	8.09514	8.13838	8.13243	8.11335	8.10779	8.1032	8.0785	8.06747	8.0951	8.10303	8.13809	8.07086	8.0575	8.0689
14.4975	8.05987	8.10092	8.12723	8.10254	8.13678	8.13395	8.09159	8.10705	8.10558	8.09114	8.07415	8.09936	8.10318	8.14125	8.08099	8.05709	8.07493
14.505	8.0501	8.11722	8.13432	8.10139	8.1389	8.13425	8.09804	8.10548	8.10093	8.08641	8.0652	8.109	8.10357	8.14091	8.07742	8.06086	8.08993
14.5125	8.0628	8.09316	8.1302	8.09511	8.1412	8.13209	8.09704	8.10815	8.11237	8.08517	8.0672	8.10201	8.09751	8.14255	8.077	8.05924	8.06965
14.52	8.06154	8.10848	8.12858	8.09555	8.13224	8.12725	8.10584	8.1021	8.11477	8.08968	8.07016	8.09569	8.10365	8.1455	8.07853	8.05252	8.07471
14.5275	8.05427	8.11311	8.12804	8.10236	8.14618	8.13143	8.10105	8.10378	8.10643	8.08908	8.06928	8.10282	8.10525	8.14282	8.07398	8.06294	8.06917
14.535	8.06622	8.11121	8.13168	8.10748	8.13055	8.11566	8.08397	8.09131	8.0966	8.09513	8.06719	8.09142	8.10511	8.15003	8.08475	8.0414	8.07427
14.5425	8.06403	8.09241	8.12181	8.09871	8.14006	8.1149	8.0984	8.10658	8.10677	8.09512	8.06371	8.10052	8.11039	8.1319	8.07192	8.05447	8.06528
14.55	8.06841	8.10172	8.12292	8.09559	8.13798	8.12933	8.09943	8.09992	8.09824	8.07885	8.06844	8.10272	8.09871	8.14214	8.07103	8.05875	8.08087
14.5575	8.06253	8.10248	8.12722	8.10847	8.13651	8.13354	8.10325	8.1028	8.10901	8.08018	8.07037	8.1012	8.1018	8.14513	8.07139	8.06699	8.07959
14.565	8.05395	8.09847	8.11583	8.10888	8.12444	8.12731	8.09266	8.10177	8.10153	8.08519	8.07925	8.10606	8.10023	8.13581	8.07845	8.06581	8.07673
14.5725	8.05851	8.10591	8.12994	8.10217	8.1328	8.12519	8.10492	8.10343	8.10434	8.0872	8.05647	8.10499	8.09011	8.13515	8.08709	8.06126	8.07897
14.58	8.06348	8.10954	8.12741	8.10109	8.14164	8.12739	8.10844	8.09918	8.1087	8.07906	8.07814	8.10127	8.09597	8.13096	8.0807	8.05907	8.07581
14.5875	8.05248	8.10831	8.13783	8.09604	8.13724	8.12869	8.09476	8.09597	8.10879	8.08556	8.06439	8.09903	8.097	8.14094	8.08162	8.06325	8.07532
14.595	8.06138	8.10395	8.12678	8.09364	8.12926	8.13283	8.10943	8.10489	8.10654	8.08353	8.06466	8.10644	8.10915	8.13641	8.08578	8.05891	8.07571
14.6025	8.05629	8.11475	8.12762	8.11224	8.14185	8.12773	8.1085	8.10074	8.09575	8.08553	8.07791	8.09264	8.10392	8.13925	8.07342	8.05797	8.07513
14.61	8.06251	8.10429	8.12522	8.09489	8.14182	8.12675	8.09625	8.10291	8.1094	8.0943	8.07351	8.09413	8.10291	8.14731	8.08067	8.05288	8.09208
14.6175	8.06339	8.10723	8.12932	8.09753	8.13738	8.12169	8.10779	8.09956	8.11029	8.0897	8.07145	8.10485	8.10668	8.1344	8.07157	8.05928	8.08177
14.625	8.05769	8.09185	8.13049	8.09614	8.14127	8.12163	8.10005	8.11282	8.11526	8.08915	8.06876	8.09952	8.10525	8.13676	8.0721	8.0587	8.07865
14.6325	8.05603	8.09166	8.13036	8.09449	8.13768	8.12432	8.09975	8.10024	8.10681	8.08364	8.06844	8.10951	8.09414	8.13736	8.07765	8.05711	8.06966
14.64	8.05734	8.10907	8.13296	8.10083	8.13212	8.12523	8.09217	8.10595	8.11472	8.09993	8.06007	8.09374	8.10964	8.14534	8.08239	8.06139	8.07611
14.6475	8.05618	8.1075	8.12661	8.08923	8.13521	8.11627	8.10257	8.10259	8.10437	8.086	8.0641	8.09564	8.10818	8.14107	8.08194	8.06955	8.07943
14.655	8.06208	8.10444	8.12506	8.10077	8.12426	8.12306	8.09597	8.09508	8.1098	8.09133	8.07214	8.10107	8.10691	8.14242	8.07897	8.06706	8.07091
14.6625	8.0494	8.10579	8.12093	8.10707	8.13935	8.14108	8.10841	8.10162	8.1111	8.08409	8.07482	8.08962	8.09815	8.13143	8.0769	8.05817	8.08383
14.67	8.05457	8.11155	8.12584	8.10585	8.13196	8.12568	8.09984	8.1079	8.10778	8.09087	8.07213	8.09596	8.095	8.13987	8.0836	8.0603	8.07089
14.6775	8.07066	8.09984	8.13802	8.08702	8.13221	8.12232	8.10518	8.10321	8.11346	8.08575	8.06732	8.10323	8.09786	8.13869	8.0766	8.05459	8.06818
14.685	8.06132	8.09853	8.13701	8.10393	8.13452	8.12048	8.11373	8.10062	8.11362	8.09626	8.07482	8.09244	8.10066	8.133	8.08099	8.06026	8.07535
14.6925	8.05695	8.11149	8.13405	8.09695	8.14482	8.1264	8.09875	8.10538	8.1089	8.09129	8.06886	8.0979	8.09677	8.13407	8.07266	8.05605	8.07852
14.7	8.05776	8.0969	8.12687	8.09209	8.14069	8.11895	8.10133	8.10069	8.10358	8.0915	8.06383	8.09545	8.1066	8.12689	8.07757	8.06357	8.07211
14.7075	8.06203	8.11024	8.1308	8.10029	8.13592	8.13218	8.10575	8.10362	8.10699	8.09039	8.06901	8.10869	8.0964	8.12934	8.07864	8.05787	8.07894
14.715	8.06212	8.09393	8.13336	8.10599	8.12675	8.12337	8.10347	8.10768	8.10303	8.09367	8.06452	8.10089	8.10343	8.1274	8.07689	8.06032	8.08758
14.7225	8.06736	8.10624	8.12334	8.10266	8.12926	8.12413	8.10825	8.10667	8.11131	8.0938	8.06601	8.10302	8.10773	8.14022	8.08374	8.05519	8.07137
14.73	8.05408	8.09478	8.1247	8.09478	8.13563	8.12309	8.10014	8.10347	8.10619	8.09972	8.07845	8.10255	8.10931	8.14802	8.08447	8.05408	8.09377
14.7375	8.06217	8.10093	8.12358	8.10167	8.14168	8.12248	8.1005	8.10054	8.10133	8.08854	8.06663	8.09948	8.09281	8.13565	8.07927	8.06282	8.07657
14.745	8.06809	8.10584	8.13165	8.09685	8.14254	8.12084	8.10961	8.10941	8.10533	8.0899	8.06078	8.10694	8.10219	8.13935	8.08744	8.05915	8.07629
14.7525	8.05805	8.09956	8.1247	8.09488	8.13425	8.12783	8.10556	8.10474	8.10823	8.08472	8.06993	8.09799	8.09371	8.13718	8.07951	8.05496	8.0763
14.76	8.05644	8.119	8.1299	8.10204	8.13728	8.12915	8.10122	8.10265	8.1215	8.08979	8.07755	8.09453	8.09837	8.14198	8.08026	8.05267	8.07452
14.7675	8.05648	8.10063	8.13482	8.09656	8.12867	8.1273	8.10141	8.106	8.11172	8.08838	8.06485	8.10822	8.09466	8.14458	8.07231	8.06339	8.08114
14.775	8.05302	8.10628	8.13546	8.09525	8.13661	8.13188	8.10455	8.1081	8.10405	8.08007	8.07014	8.10499	8.09656	8.1318	8.08649	8.06507	8.0871
14.7825	8.05757	8.11068	8.12688	8.10045	8.14087	8.12326	8.10222	8.09729	8.10216	8.08121	8.065	8.10235	8.09275	8.14149	8.07289	8.06247	8.07122
14.79	8.0567	8.10304	8.12941	8.0958	8.13354	8.12296	8.10443	8.11287	8.10986	8.08812	8.07845	8.10235	8.10367	8.14341	8.08959	8.05373	8.07446
14.7975	8.05415	8.1026	8.12889	8.09993	8.14579	8.13401	8.09654	8.10672	8.11232	8.09374	8.07286	8.09567	8.10663	8.12654	8.07524	8.05699	8.07332
14.805	8.05811	8.10696	8.12471	8.09068	8.13794	8.13248	8.0919	8.09529	8.10818	8.08697	8.06707	8.1036	8.09747	8.14037	8.08541	8.05887	8.07559
14.8125	8.05594	8.091	8.12183	8.10285	8.12463	8.1171	8.10198	8.1036	8.10482	8.09177	8.07415	8.10565	8.10603	8.1346	8.07099	8.06131	8.07795
14.82	8.0582	8.10284	8.12123	8.09477	8.14042	8.13936	8.09833	8.10337	8.10052	8.09172	8.06412	8.1027	8.10317	8.1405	8.07669	8.05957	8.07183
14.8275	8.05445	8.10179	8.12952	8.10667	8.13227	8.12724	8.10223	8.10252	8.1005	8.0847	8.06577	8.10434	8.10095	8.13906	8.07012	8.05974	8.08324
14.835	8.05283	8.10357	8.1216	8.09825	8.13964	8.13129	8.10004	8.09122	8.10843	8.07318	8.06669	8.10686	8.09288	8.14525	8.08664	8.05351	8.07567
14.8425	8.05635	8.09981	8.13247	8.09249	8.14626	8.12282	8.10207	8.10034	8.09818	8.08733	8.08017	8.09213	8.11214	8.14399	8.07626	8.05872	8.07177
14.85	8.05446	8.09951	8.12801	8.09454	8.14403	8.1347	8.10028	8.10408	8.11139	8.08318	8.06885	8.10193	8.10005	8.1421	8.08731	8.06015	8.07889
14.8575	8.05834	8.09919	8.12419	8.10189	8.13485	8.13296	8.1046	8.10992	8.09764	8.08417	8.07123	8.11123	8.09344	8.14125	8.09126	8.05773	8.07513
14.865	8.06198	8.09675	8.11949	8.09747	8.13983	8.12538	8.09077	8.1083	8.10497	8.09903	8.06713	8.10239	8.10441	8.13074	8.0746	8.04978	8.06458
14.8725	8.05913	8.11074	8.13393	8.08344	8.14307	8.12196	8.10879	8.10747	8.09455	8.07985	8.06265	8.10127	8.09346	8.13366	8.07685	8.05515	8.07749
14.88	8.04113	8.11537	8.12248	8.09655	8.13239	8.12802	8.10061	8.10342	8.10037	8.09279	8.07517	8.097	8.09474	8.14674	8.08567	8.06088	8.08143
14.8875	8.05633	8.10131	8.12249	8.09549	8.14322	8.12139	8.09921	8.1104	8.1104	8.10272	8.07218	8.09358	8.09906	8.13612	8.07643	8.05594	8.06466
14.895	8.07142	8.10784	8.13193	8.09376	8.14267	8.12704	8.10318	8.09921	8.10239	8.08607	8.0737	8.08805	8.09929	8.14284	8.07242	8.05563	8.06612
14.9025	8.06573	8.0951	8.13751	8.10269	8.1473	8.12297	8.10632	8.09994	8.09982	8.07599	8.07337	8.10526	8.10843	8.14054	8.0925	8.0562	8.08749
14.91	8.04741	8.11022	8.12125	8.0949	8.13527	8.11143	8.10376	8.11541	8.11051	8.09686	8.07563	8.11149	8.10012	8.13549	8.08162	8.05016	8.08018
14.9175	8.05068	8.09264	8.13755	8.09652	8.12738	8.10766	8.10838	8.09887	8.10718	8.08696	8.06213	8.09215	8.10386	8.13216	8.0734	8.04767	8.07107
14.925	8.05611	8.10645	8.12408	8.09274	8.13858	8.12973	8.11336	8.10754	8.10399	8.07465	8.06776	8.09709	8.09848	8.13092	8.07916	8.05379	8.08265
14.9325	8.0664	8.10416	8.1263	8.10945	8.14192	8.12663	8.10739	8.1003	8.10294	8.09097	8.0764	8.0994	8.08894	8.14735	8.07633	8.05812	8.07446
14.94	8.07017	8.09451	8.13637	8.09562	8.13474	8.13318	8.10624	8.10968	8.09083	8.08587	8.05736	8.09585	8.11529	8.14027	8.08072	8.05744	8.07811
14.9475	8.06115	8.10178	8.12916	8.0946	8.13253	8.1199	8.10584	8.09911	8.1055	8.08711	8.06574	8.10555	8.09157	8.14363	8.08169	8.05484	8.08404
14.955	8.05951	8.10423	8.11396	8.09995	8.13295	8.12356	8.10028	8.09933	8.10227	8.08731	8.07586	8.1036	8.09064	8.14125	8.08031	8.06183	8.07764
14.9625	8.05992	8.09915	8.13039	8.10395	8.13839	8.13278	8.10614	8.10982	8.11276	8.08957	8.06972	8.10041	8.09622	8.14105	8.08545	8.05818	8.07676
14.97	8.05423	8.11038	8.12871	8.09578	8.14404	8.12506	8.10111	8.10634	8.10862	8.0961	8.07887	8.10269	8.10399	8.13262	8.07702	8.05257	8.07428
14.9775	8.05594	8.10438	8.12452	8.0931	8.13854	8.1242	8.09925	8.1078	8.10263	8.08493	8.07376	8.09929	8.10521	8.13491	8.08125	8.06168	8.07701
14.985	8.04944	8.10335	8.12025	8.09043	8.13679	8.11672	8.09752	8.09509	8.10001	8.09317	8.06608	8.09349	8.09212	8.13816	8.0797	8.05493	8.07986
14.9925	8.05836	8.1017	8.13081	8.09939	8.13079	8.12062	8.10405	8.10149	8.10456	8.08123	8.08071	8.08801	8.10396	8.14307	8.07156	8.05623	8.0712
15	8.05513	8.11309	8.13011	8.08469	8.13098	8.12717	8.10293	8.09096	8.1008	8.0761	8.07156	8.10396	8.09325	8.14188	8.0696	8.05255	8.07951
[truncated: 2,000 more rows]

## Sheet: 5 uM
0.0075	7.9533	7.91284	7.89381	7.82992	7.9014	7.9726	7.96585	7.93024	7.90757	7.85403	7.80438	7.87511	7.91961	7.92537	7.90702	7.95615	7.90102	7.93474
0.015	7.93485	7.90377	7.92955	7.83283	7.90327	7.96583	7.96207	7.92681	7.90216	7.85719	7.82772	7.88097	7.91879	7.91706	7.91808	7.95694	7.8975	7.91863
0.0225	7.94854	7.91054	7.92758	7.83452	7.89956	7.95022	7.96327	7.93313	7.91338	7.86468	7.81176	7.87975	7.91332	7.91393	7.91011	7.95636	7.88268	7.919
0.03	7.94336	7.91878	7.91535	7.84415	7.90835	7.94117	7.95939	7.93534	7.91135	7.85662	7.82101	7.87715	7.92596	7.92634	7.90078	7.96975	7.88889	7.93119
0.0375	7.92345	7.92134	7.90921	7.8384	7.90046	7.97329	7.95435	7.94193	7.9109	7.85284	7.81498	7.88552	7.92253	7.92148	7.9071	7.95708	7.90364	7.93293
0.045	7.90913	7.92958	7.91967	7.83425	7.90625	7.95662	7.95585	7.94524	7.90443	7.8549	7.82014	7.88646	7.93788	7.90386	7.90874	7.95158	7.90695	7.94181
0.0525	7.90229	7.93645	7.92692	7.83755	7.91208	7.96925	7.95389	7.92504	7.9018	7.86568	7.82369	7.88998	7.94387	7.91158	7.91876	7.95815	7.91189	7.94276
0.06	7.90479	7.94503	7.93641	7.83921	7.92674	7.9579	7.96064	7.93645	7.90626	7.86075	7.82343	7.89095	7.9356	7.90911	7.9327	7.94493	7.91928	7.95785
0.0675	7.90997	7.9442	7.94086	7.86109	7.91812	7.96434	7.95683	7.94036	7.90302	7.8572	7.81309	7.8958	7.94178	7.92263	7.92823	7.95361	7.92954	7.94838
0.075	7.9109	7.93319	7.95538	7.86409	7.91965	7.95993	7.96364	7.94708	7.9116	7.86927	7.82565	7.90317	7.94891	7.92097	7.93097	7.95441	7.93026	7.95331
0.0825	7.91501	7.95093	7.94352	7.85582	7.93105	7.97436	7.96557	7.93767	7.91032	7.87177	7.83142	7.90489	7.94195	7.91961	7.937	7.95283	7.93063	7.95467
0.09	7.91687	7.93919	7.95171	7.87457	7.93919	7.96424	7.9623	7.9474	7.91409	7.88059	7.84811	7.91071	7.95077	7.91729	7.93669	7.95169	7.92941	7.96333
0.0975	7.92875	7.94843	7.95636	7.86997	7.94087	7.97157	7.96197	7.9569	7.91959	7.88276	7.8312	7.904	7.95759	7.9205	7.93797	7.95341	7.93941	7.95515
0.105	7.92469	7.94896	7.94466	7.87471	7.93856	7.99257	7.972	7.95619	7.91609	7.88602	7.83867	7.91183	7.95034	7.92568	7.95042	7.9624	7.94259	7.96572
0.1125	7.92871	7.95917	7.95065	7.87807	7.94976	7.98577	7.97883	7.95371	7.92104	7.89007	7.83351	7.91863	7.96153	7.92795	7.9443	7.9677	7.94886	7.96664
0.12	7.93354	7.95739	7.95921	7.8859	7.94505	7.98308	7.97506	7.9539	7.93049	7.87581	7.84418	7.92117	7.95834	7.93387	7.95473	7.95563	7.95206	7.96621
0.1275	7.94867	7.95977	7.96687	7.8821	7.95387	7.97339	7.97693	7.96586	7.93681	7.88567	7.85324	7.90974	7.96029	7.92985	7.9479	7.97472	7.94764	7.97623
0.135	7.93819	7.96121	7.96311	7.88107	7.9506	7.98553	7.9789	7.95199	7.93189	7.89488	7.85576	7.92141	7.961	7.93928	7.94489	7.97256	7.95147	7.97842
0.1425	7.94591	7.96433	7.96515	7.89269	7.93699	7.9911	7.98712	7.97235	7.92719	7.90546	7.86606	7.92928	7.96376	7.9386	7.95653	7.96869	7.96332	7.97315
0.15	7.93904	7.96833	7.97678	7.88682	7.95855	7.99441	7.98605	7.9646	7.93863	7.90858	7.85054	7.92972	7.9605	7.93921	7.96007	7.97471	7.94937	7.98261
0.1575	7.94064	7.97264	7.97942	7.89425	7.9601	7.99924	7.98442	7.96969	7.94458	7.89711	7.8541	7.93063	7.97962	7.94887	7.95325	7.99826	7.95641	7.97966
0.165	7.95134	7.969	7.97546	7.89511	7.96241	7.99567	7.98981	7.97704	7.94839	7.90926	7.8698	7.93193	7.97584	7.9509	7.96277	7.98189	7.95571	7.9782
0.1725	7.94623	7.97873	7.97588	7.90915	7.95754	8.00186	8.00297	7.98142	7.93939	7.91156	7.86638	7.93408	7.98226	7.9496	7.96937	7.98911	7.96859	7.98703
0.18	7.9501	7.97999	7.9873	7.90186	7.97615	7.99625	7.99332	7.98129	7.95158	7.90632	7.86148	7.94482	7.9853	7.9395	7.96097	7.99005	7.95943	7.9883
0.1875	7.96387	7.97656	7.99564	7.90551	7.96494	8.00184	7.99314	7.98427	7.95705	7.89185	7.87151	7.95022	7.98034	7.96622	7.97441	7.99121	7.968	7.99917
0.195	7.95937	7.98236	7.98259	7.88591	7.98383	8.00397	7.99907	7.98623	7.95271	7.90036	7.86382	7.94185	7.99312	7.94586	7.96067	7.99047	7.96974	7.99599
0.2025	7.96628	7.97412	7.99439	7.90346	7.95869	8.00466	7.99962	7.98463	7.96002	7.91389	7.8693	7.94687	7.9958	7.95285	7.96935	7.99098	7.97742	8.00637
0.21	7.95923	7.98789	7.98244	7.91296	7.97676	7.9996	7.99692	7.99121	7.95434	7.92783	7.87717	7.95386	7.9946	7.96388	7.97298	7.99387	7.97379	7.99166
0.2175	7.96019	7.98074	7.99528	7.90537	7.97848	8.02564	7.99387	7.99463	7.96695	7.92653	7.87488	7.9427	7.99245	7.95593	7.9701	7.99212	7.97641	8.00099
0.225	7.96614	7.98402	7.99367	7.92408	7.98655	8.0183	8.01327	8.00123	7.97669	7.92698	7.87595	7.95137	7.98401	7.96726	7.96741	8.00553	7.97664	7.9952
0.2325	7.96983	8.00029	7.99507	7.91036	7.97516	8.02238	8.00807	7.99232	7.96317	7.92531	7.88149	7.9504	8.00834	7.9642	7.98143	8.01035	7.97689	8.0039
0.24	7.96744	8.00238	8.01086	7.93114	7.99077	8.01716	8.00934	8.00236	7.97347	7.91456	7.89082	7.96242	7.9957	7.96943	7.97381	7.99221	7.98517	8.01303
0.2475	7.96669	7.99725	8.00167	7.92619	7.9794	8.01388	8.00517	7.98729	7.98606	7.93051	7.88347	7.95791	8.00585	7.97834	7.99275	8.01708	7.97357	8.01622
0.255	7.97028	7.99573	8.00036	7.92954	7.98193	8.02374	8.01396	7.99903	7.97907	7.93438	7.8899	7.96856	7.99545	7.97105	7.99255	8.01432	7.98693	8.00438
0.2625	7.98296	7.99632	8.01332	7.92432	7.99812	8.0314	8.01909	8.00919	7.97657	7.94445	7.89187	7.96351	8.0033	7.97831	7.98999	8.00916	7.99695	8.01701
0.27	7.99247	8.0098	8.011	7.91439	8.00032	8.02515	8.01889	8.01384	7.9849	7.93511	7.89601	7.9594	8.01179	7.99213	7.97887	8.0093	7.99239	8.02803
0.2775	7.98298	8.00673	8.01562	7.92433	7.98452	8.03725	8.02945	8.00396	7.98495	7.9362	7.90017	7.96457	8.00898	7.97991	7.99144	8.01489	8.0029	8.01156
0.285	7.97436	8.00086	8.0229	7.92255	8.00738	8.02626	8.02343	8.00631	7.98527	7.93087	7.89607	7.97315	8.01571	7.98252	7.99608	8.01305	8.00151	8.0247
0.2925	7.97873	8.00217	8.02152	7.93161	7.98627	8.03629	8.02716	8.00113	7.97677	7.93416	7.89579	7.97547	8.01169	7.97864	8.00409	8.02033	7.99736	8.0134
0.3	7.99162	8.0208	8.01989	7.92427	7.99307	8.03795	8.02451	8.02011	7.99271	7.9431	7.89719	7.97445	8.01063	7.97625	8.00099	8.02487	8.00092	8.02044
0.3075	7.99234	8.02166	8.03003	7.94345	8.00179	8.02772	8.03703	8.015	7.98837	7.94505	7.89961	7.98005	8.01125	7.98682	8.00141	8.03233	8.01418	8.02758
0.315	7.99855	8.01878	8.02066	7.94053	8.00181	8.05166	8.02918	8.01709	8.00055	7.94936	7.90312	7.98148	8.01891	7.98089	8.01302	8.03042	8.00932	8.02852
0.3225	7.99756	8.02076	8.02734	7.94727	8.00593	8.03677	8.03513	8.01248	7.99857	7.95574	7.90949	7.97112	8.02896	7.99744	7.99828	8.02315	8.00618	8.03298
0.33	7.99722	8.02	8.02995	7.95232	8.01374	8.04838	8.03634	8.01335	7.99926	7.95959	7.91078	7.9812	8.02452	7.99285	8.00557	8.03684	8.00769	8.04064
0.3375	7.99458	8.02087	8.03144	7.93961	8.0109	8.05292	8.03518	8.00904	7.98689	7.94211	7.91372	7.99592	8.02717	7.98678	7.99768	8.02804	8.01285	8.02411
0.345	8.00965	8.02089	8.0291	7.94664	8.00626	8.05327	8.04325	8.02745	8.01783	7.94924	7.90514	7.98714	8.02896	8.00236	8.01885	8.03245	8.01328	8.04081
0.3525	7.99485	8.02326	8.03044	7.9472	8.01808	8.0489	8.04752	8.04078	7.99852	7.95425	7.91484	8.00094	8.02461	8.00058	8.00859	8.03565	8.01267	8.0356
0.36	8.01065	8.02561	8.02491	7.96396	8.01863	8.04579	8.04913	8.02562	8.00032	7.95695	7.91526	7.98988	8.03244	7.99929	8.02593	8.03052	8.02293	8.03731
0.3675	7.99749	8.03759	8.03045	7.95133	8.0312	8.05541	8.05743	8.0375	8.01136	7.9628	7.90519	7.99307	8.03495	7.98747	8.01202	8.04606	8.02411	8.04782
0.375	8.00277	8.03673	8.0404	7.9591	8.01487	8.04559	8.04257	8.03629	8.0075	7.96297	7.9234	7.98565	8.02847	8.00361	8.03071	8.04474	8.01824	8.04578
0.3825	8.01679	8.0448	8.03863	7.95363	8.02895	8.05646	8.04057	8.03014	8.01187	7.96359	7.9224	7.98957	8.03234	8.01312	8.02114	8.03808	8.03615	8.05171
0.39	8.01344	8.03481	8.0336	7.97021	8.0167	8.05262	8.05172	8.0376	8.00962	7.96954	7.91966	7.99762	8.04274	8.00848	8.01509	8.04005	8.02576	8.03966
0.3975	8.01619	8.0406	8.04403	7.97504	8.01496	8.06238	8.0482	8.03626	8.01053	7.96982	7.92282	7.98261	8.04316	8.01514	8.03722	8.05242	8.0251	8.0555
0.405	7.99951	8.04418	8.04983	7.9607	8.0164	8.0599	8.05949	8.04401	8.00605	7.97158	7.92679	8.00016	8.04408	8.01489	8.04463	8.04991	8.01017	8.04104
0.4125	8.02579	8.04277	8.04032	7.968	8.02836	8.06419	8.05812	8.04371	8.0068	7.98044	7.93344	8.00418	8.04023	8.01164	8.02259	8.04087	8.0358	8.05421
0.42	8.02508	8.04933	8.05305	7.96416	8.02267	8.07016	8.06125	8.04402	8.02531	7.96814	7.92697	7.99592	8.04797	8.01788	8.02999	8.06027	8.0352	8.0568
0.4275	8.01584	8.0396	8.04523	7.96656	8.02466	8.06744	8.05802	8.04105	8.02096	7.9634	7.92783	8.00657	8.03987	8.02061	8.03294	8.04597	8.03131	8.05295
0.435	8.02211	8.03747	8.04435	7.95823	8.04269	8.06818	8.06821	8.04245	8.01565	7.98174	7.94	8.00907	8.04346	8.02359	8.04974	8.05662	8.03513	8.06194
0.4425	8.02932	8.05647	8.05792	7.9639	8.04242	8.06716	8.05971	8.05955	8.02847	7.98029	7.93896	8.016	8.06818	8.02001	8.04672	8.05013	8.03322	8.05639
0.45	8.0248	8.04932	8.05741	7.96065	8.03422	8.07036	8.06417	8.05851	8.02214	7.97998	7.9316	8.00164	8.04376	8.0326	8.03895	8.06029	8.04496	8.05697
0.4575	8.03345	8.05276	8.06126	7.97037	8.03944	8.07468	8.07552	8.05075	8.01971	7.9806	7.93659	8.00764	8.04772	8.02358	8.03536	8.06043	8.0404	8.06372
0.465	8.03841	8.05477	8.05769	7.96302	8.04034	8.06934	8.08433	8.06934	8.0299	7.9953	7.95011	8.01993	8.06322	8.02484	8.03833	8.05907	8.0457	8.06282
0.4725	8.02269	8.05134	8.05456	7.98874	8.05103	8.06771	8.0732	8.05907	8.02928	7.98587	7.95202	8.01214	8.06703	8.0251	8.03578	8.06131	8.04229	8.07257
0.48	8.03227	8.05103	8.06365	7.97164	8.03827	8.07302	8.06657	8.05178	8.03541	7.98406	7.94597	8.01791	8.06101	8.03037	8.04446	8.07492	8.04435	8.0693
0.4875	8.02841	8.05953	8.06882	7.97595	8.04535	8.0838	8.07346	8.05664	8.03651	7.98542	7.93565	8.02148	8.05365	8.03677	8.04372	8.06891	8.04603	8.07725
0.495	8.04406	8.05737	8.07309	7.9912	8.04463	8.08043	8.06667	8.05937	8.03597	7.9919	7.94784	8.0179	8.05829	8.03877	8.05202	8.07109	8.05098	8.07814
0.5025	8.04457	8.05708	8.06768	7.98202	8.05413	8.08537	8.07185	8.05368	8.0234	7.99128	7.93883	8.02508	8.07421	8.02797	8.0535	8.05733	8.04862	8.07651
0.51	8.04598	8.0565	8.07197	7.98164	8.04454	8.09046	8.07605	8.06514	8.04118	7.98581	7.95908	8.03711	8.05627	8.03932	8.05281	8.07047	8.04731	8.07003
0.5175	8.03599	8.05887	8.0708	7.99512	8.05994	8.08723	8.09313	8.06271	8.02745	7.99342	7.96077	8.01941	8.06575	8.03404	8.06403	8.07755	8.05905	8.0841
0.525	8.04519	8.07247	8.07943	7.98168	8.06657	8.09427	8.06822	8.07021	8.0483	7.99304	7.95884	8.02665	8.06088	8.04032	8.05369	8.06768	8.06012	8.08299
0.5325	8.04291	8.05308	8.07138	7.98393	8.05165	8.09451	8.08205	8.06407	8.04572	7.99062	7.95423	8.03977	8.05998	8.02673	8.0684	8.07475	8.06062	8.08545
0.54	8.04832	8.07915	8.08813	7.99015	8.05233	8.09584	8.08102	8.06787	8.04302	7.98898	7.95112	8.02591	8.06328	8.03962	8.05425	8.0658	8.04798	8.07849
0.5475	8.04888	8.06528	8.07764	7.99114	8.04414	8.09384	8.08902	8.07138	8.03493	7.98478	7.95365	8.0275	8.06871	8.03985	8.05294	8.08018	8.06833	8.08018
0.555	8.04465	8.07778	8.07658	7.99028	8.06067	8.08976	8.08171	8.06782	8.04947	7.99365	7.96107	8.02551	8.07836	8.04834	8.05391	8.07341	8.04871	8.07988
0.5625	8.05221	8.07614	8.07671	7.99405	8.05511	8.0853	8.0877	8.07972	8.05036	8.00299	7.96843	8.03997	8.07431	8.04124	8.06416	8.0803	8.06645	8.07076
0.57	8.05425	8.06621	8.07788	8.00378	8.06538	8.09611	8.08861	8.07859	8.04418	8.00457	7.96854	8.03886	8.06906	8.0513	8.06882	8.09006	8.05503	8.09207
0.5775	8.04523	8.07569	8.08845	7.98808	8.06638	8.09144	8.08339	8.08527	8.04852	8.01239	7.96691	8.05195	8.0826	8.04421	8.07556	8.0841	8.05961	8.09338
0.585	8.04846	8.07505	8.08795	8.00106	8.06449	8.10028	8.09313	8.07241	8.05478	8.00641	7.97622	8.02371	8.09375	8.04275	8.07071	8.08586	8.07352	8.09712
0.5925	8.05902	8.08279	8.07856	8.00172	8.07776	8.09673	8.10274	8.07967	8.05532	8.0021	7.96362	8.04308	8.08218	8.05578	8.0718	8.08638	8.06652	8.08851
0.6	8.05079	8.077	8.08914	8.00648	8.06744	8.10415	8.10488	8.07575	8.0583	8.0131	7.96923	8.04528	8.08749	8.06156	8.07146	8.09026	8.06809	8.1025
0.6075	8.06132	8.0741	8.08455	8.0036	8.06517	8.10961	8.09138	8.08595	8.05318	8.01061	7.96724	8.04557	8.07403	8.06038	8.07519	8.08801	8.07741	8.10093
0.615	8.05675	8.08099	8.09258	8.00244	8.07391	8.10099	8.09819	8.08201	8.05782	8.00423	7.98008	8.04315	8.07284	8.05085	8.0721	8.0897	8.07425	8.0914
0.6225	8.0566	8.08125	8.08425	8.01089	8.07123	8.11311	8.09811	8.09064	8.06402	8.01799	7.97476	8.04328	8.08477	8.0636	8.06114	8.09077	8.0723	8.09635
0.63	8.05692	8.07381	8.104	8.01407	8.07404	8.09381	8.10376	8.07978	8.05669	8.00929	7.96793	8.04788	8.08314	8.05202	8.07948	8.08402	8.07475	8.10411
0.6375	8.07394	8.09123	8.09249	8.00987	8.08094	8.10191	8.10662	8.0972	8.0601	8.01435	7.96978	8.05074	8.08561	8.05573	8.07246	8.09553	8.07843	8.09126
0.645	8.06848	8.08559	8.09014	7.99736	8.07663	8.10647	8.1059	8.09275	8.06314	8.01052	7.97429	8.04764	8.09621	8.05375	8.07959	8.09338	8.07481	8.09796
0.6525	8.06607	8.0772	8.09842	8.01196	8.07815	8.11458	8.10003	8.0898	8.06203	8.02202	7.97118	8.05283	8.09238	8.0513	8.08544	8.09927	8.07718	8.1045
0.66	8.06622	8.09268	8.09418	8.01784	8.08749	8.11798	8.10481	8.09541	8.06377	8.01627	7.98274	8.0505	8.08873	8.06733	8.0826	8.08524	8.07526	8.10651
0.6675	8.06168	8.08793	8.10521	8.00917	8.07493	8.11006	8.11724	8.08103	8.0605	8.02032	7.97336	8.0467	8.09348	8.06823	8.0713	8.1039	8.07409	8.09797
0.675	8.06858	8.08841	8.09645	8.02655	8.08458	8.12319	8.09874	8.09122	8.06548	8.02379	7.97918	8.05839	8.10031	8.06782	8.07691	8.11029	8.08013	8.11839
0.6825	8.06331	8.09695	8.09943	8.00734	8.07766	8.11006	8.10146	8.10135	8.07881	8.02307	7.98627	8.05769	8.09768	8.06039	8.08329	8.10026	8.09281	8.10915
0.69	8.07103	8.09719	8.09873	8.01815	8.0892	8.12222	8.11046	8.10458	8.07022	8.03319	7.99835	8.06855	8.10747	8.06768	8.07859	8.11139	8.08963	8.09017
0.6975	8.07105	8.09662	8.10806	8.02486	8.08549	8.11647	8.11201	8.09489	8.07108	8.03264	7.9864	8.05487	8.10375	8.069	8.09026	8.1036	8.08467	8.10447
0.705	8.08235	8.09896	8.10766	8.02374	8.08343	8.12154	8.11532	8.09557	8.06993	8.02555	7.98545	8.05472	8.10822	8.06776	8.07822	8.10405	8.08699	8.1186
0.7125	8.07785	8.10562	8.10903	8.02483	8.08535	8.11908	8.12927	8.10561	8.08342	8.03617	7.99311	8.05754	8.09589	8.07159	8.10007	8.10597	8.08657	8.11602
0.72	8.07413	8.10208	8.10259	8.01689	8.08876	8.13612	8.12387	8.09074	8.08703	8.03436	7.99192	8.05916	8.10285	8.06386	8.09057	8.10715	8.09167	8.10835
0.7275	8.08064	8.1005	8.1072	8.0271	8.08894	8.1215	8.12022	8.10968	8.07421	8.03875	7.99266	8.05667	8.11152	8.07273	8.0871	8.11395	8.09132	8.11525
0.735	8.07609	8.10787	8.10985	8.02526	8.08567	8.11689	8.13263	8.10427	8.08548	8.02603	7.99323	8.06386	8.10146	8.08461	8.08589	8.11017	8.0882	8.10615
0.7425	8.08618	8.0977	8.11483	8.01754	8.08928	8.13277	8.12146	8.09163	8.08035	8.02906	8.00311	8.06132	8.08942	8.07438	8.08971	8.12482	8.09511	8.11162
0.75	8.08514	8.09876	8.1153	8.02984	8.10264	8.13973	8.12064	8.10987	8.0914	8.04075	7.98784	8.06249	8.11083	8.08015	8.09267	8.11433	8.09536	8.11608
0.7575	8.08352	8.10906	8.11285	8.03451	8.08333	8.12379	8.10629	8.10458	8.08624	8.03085	8.00154	8.06014	8.10944	8.08165	8.09844	8.11838	8.09457	8.1224
0.765	8.0788	8.10899	8.12284	8.03317	8.09569	8.12869	8.11667	8.11122	8.08668	8.03611	7.98823	8.07191	8.11349	8.08129	8.09635	8.11893	8.08221	8.12077
0.7725	8.07782	8.10998	8.107	8.03201	8.09919	8.1357	8.12791	8.10904	8.07795	8.04004	7.98951	8.07275	8.11679	8.08896	8.0933	8.1272	8.09175	8.1138
0.78	8.09281	8.11253	8.11796	8.02283	8.10397	8.12005	8.12024	8.10894	8.09065	8.03377	7.99345	8.07236	8.10906	8.07291	8.10402	8.12285	8.09699	8.12
0.7875	8.08531	8.10702	8.11129	8.0344	8.10206	8.12612	8.13121	8.10991	8.09035	8.0443	7.99148	8.0676	8.10895	8.0875	8.1009	8.12744	8.10246	8.12785
0.795	8.08523	8.09945	8.11708	8.04219	8.10214	8.12757	8.12736	8.12912	8.09051	8.04484	8.00505	8.07607	8.11537	8.09328	8.10303	8.12104	8.10811	8.14317
0.8025	8.09773	8.11404	8.12559	8.04129	8.09609	8.12876	8.12444	8.11873	8.08906	8.0392	8.00155	8.08301	8.11904	8.0863	8.1076	8.12542	8.10989	8.12515
0.81	8.09095	8.11487	8.12304	8.03353	8.10129	8.14594	8.13113	8.11234	8.08665	8.04508	7.99884	8.07134	8.11864	8.09457	8.1095	8.12582	8.10183	8.1302
0.8175	8.08168	8.10627	8.12263	8.03795	8.11162	8.133	8.13457	8.12129	8.09723	8.05466	8.00734	8.07146	8.11407	8.08976	8.10371	8.122	8.10295	8.13278
0.825	8.08887	8.1102	8.11644	8.04689	8.09757	8.13332	8.12831	8.11415	8.09385	8.05233	8.01042	8.09461	8.12361	8.09848	8.10074	8.12716	8.11329	8.13189
0.8325	8.09031	8.12294	8.12244	8.03532	8.11781	8.12979	8.12691	8.11013	8.09158	8.04432	8.00633	8.09397	8.11333	8.08044	8.09994	8.13191	8.11192	8.13129
0.84	8.09842	8.11484	8.1281	8.03935	8.10933	8.14183	8.12797	8.12165	8.08994	8.0489	8.01268	8.08186	8.12783	8.09736	8.10944	8.13424	8.1057	8.12802
0.8475	8.08326	8.11759	8.11407	8.05573	8.10644	8.14917	8.12493	8.11904	8.09588	8.04396	8.00581	8.09015	8.12397	8.09372	8.1145	8.13108	8.10503	8.13445
0.855	8.0923	8.11492	8.13627	8.03733	8.12082	8.13897	8.13481	8.12467	8.09424	8.0474	8.01085	8.08367	8.12067	8.09097	8.10723	8.13539	8.10987	8.14847
0.8625	8.10708	8.1177	8.13183	8.03629	8.10563	8.14097	8.13987	8.12631	8.09873	8.057	8.01206	8.08326	8.12523	8.09795	8.09197	8.12269	8.10751	8.14648
0.87	8.09112	8.12038	8.13382	8.04061	8.10564	8.13669	8.13431	8.11469	8.09666	8.04592	8.00364	8.08948	8.1311	8.09342	8.11998	8.12468	8.10128	8.14104
0.8775	8.10256	8.11869	8.13423	8.04165	8.11476	8.14502	8.12864	8.12725	8.10393	8.0411	8.01495	8.08447	8.12228	8.09688	8.11222	8.1347	8.11528	8.13793
0.885	8.10594	8.11769	8.12727	8.03765	8.10361	8.13867	8.13897	8.1333	8.11488	8.05923	8.01173	8.08648	8.12608	8.08662	8.10926	8.13853	8.11032	8.1489
0.8925	8.10185	8.1267	8.13924	8.0423	8.11674	8.14518	8.14736	8.11966	8.09891	8.05113	8.0134	8.08544	8.12771	8.10389	8.11208	8.1279	8.11723	8.13466
0.9	8.09987	8.12094	8.12476	8.04793	8.1245	8.14792	8.14189	8.12522	8.10941	8.06277	8.00667	8.08128	8.12033	8.10139	8.119	8.13497	8.11553	8.14054
0.9075	8.1031	8.12069	8.12898	8.04546	8.11186	8.15337	8.13465	8.12728	8.10877	8.04614	8.01276	8.08146	8.12399	8.10047	8.11615	8.13469	8.13255	8.14468
0.915	8.10016	8.12119	8.13839	8.05643	8.11566	8.15969	8.15477	8.12531	8.09585	8.05975	8.01683	8.07797	8.1301	8.09541	8.12235	8.14194	8.12097	8.13748
0.9225	8.09019	8.12409	8.15179	8.04783	8.11213	8.16127	8.14742	8.12369	8.10036	8.0693	8.01604	8.08544	8.13523	8.09995	8.11206	8.13219	8.12447	8.14998
0.93	8.11419	8.12979	8.13249	8.05458	8.10351	8.15021	8.14505	8.13523	8.12038	8.06115	8.01516	8.09364	8.13972	8.09961	8.11403	8.14309	8.11445	8.13846
0.9375	8.09755	8.12603	8.13731	8.06298	8.11838	8.14699	8.14458	8.13383	8.1035	8.06188	8.0166	8.0912	8.13176	8.10005	8.12168	8.14283	8.11868	8.14378
0.945	8.10429	8.12464	8.14023	8.0526	8.11897	8.16111	8.15121	8.12709	8.09874	8.06959	8.02365	8.09799	8.13279	8.09587	8.11652	8.13546	8.11098	8.13626
0.9525	8.11102	8.13377	8.14443	8.06628	8.11874	8.14981	8.14578	8.13391	8.10193	8.05771	8.02522	8.09852	8.13831	8.10907	8.12702	8.14836	8.12497	8.15308
0.96	8.11609	8.13379	8.13984	8.04683	8.12443	8.15516	8.15187	8.12572	8.11298	8.06257	8.02692	8.09656	8.1327	8.09509	8.12294	8.14748	8.12225	8.14363
0.9675	8.11697	8.12859	8.14476	8.05146	8.10878	8.15848	8.14626	8.13622	8.11424	8.05688	8.02439	8.09366	8.13453	8.10691	8.12946	8.14171	8.11864	8.15152
0.975	8.10909	8.13159	8.14048	8.05447	8.12763	8.1588	8.14563	8.13901	8.10421	8.06157	8.02522	8.09507	8.14449	8.10701	8.12254	8.15325	8.13339	8.16092
0.9825	8.10917	8.13202	8.13654	8.05927	8.12855	8.14787	8.15583	8.13248	8.11097	8.07045	8.02921	8.08703	8.13552	8.11926	8.11544	8.14943	8.12682	8.14843
0.99	8.11093	8.13705	8.15094	8.06047	8.12829	8.15669	8.15348	8.13885	8.12542	8.06628	8.02818	8.10066	8.13965	8.10676	8.11764	8.15196	8.12768	8.15104
0.9975	8.10977	8.13512	8.13366	8.06412	8.12203	8.15238	8.14838	8.13756	8.12012	8.06938	8.02863	8.09692	8.13445	8.1132	8.1294	8.15253	8.12727	8.15364
1.005	8.10853	8.14477	8.15482	8.06448	8.11663	8.14911	8.1497	8.13116	8.12365	8.0524	8.02376	8.08899	8.14714	8.10241	8.13132	8.13587	8.13417	8.15079
1.0125	8.11151	8.13825	8.1406	8.0614	8.13632	8.16206	8.13717	8.13482	8.1147	8.06656	8.03391	8.10794	8.14602	8.1093	8.12868	8.15711	8.13833	8.15486
1.02	8.12399	8.13678	8.14897	8.06523	8.13421	8.16691	8.16387	8.14988	8.11513	8.06309	8.03762	8.10668	8.14287	8.11773	8.12496	8.14956	8.13051	8.14303
1.0275	8.11915	8.13031	8.14649	8.05684	8.13584	8.15603	8.16358	8.14177	8.11434	8.07598	8.02818	8.09195	8.14746	8.11912	8.12013	8.15773	8.13726	8.15721
1.035	8.1185	8.13724	8.14726	8.06127	8.13124	8.15901	8.16108	8.13431	8.12117	8.07047	8.03499	8.10631	8.12464	8.10817	8.12723	8.15335	8.12712	8.15978
1.0425	8.1304	8.14778	8.14534	8.05492	8.12456	8.15623	8.16091	8.14723	8.12411	8.07147	8.03382	8.11237	8.14511	8.11329	8.13284	8.15304	8.13255	8.15247
1.05	8.13315	8.14805	8.14639	8.06528	8.13137	8.15659	8.16333	8.14754	8.11749	8.07324	8.03083	8.10652	8.15087	8.12595	8.13685	8.15232	8.13902	8.1478
1.0575	8.10759	8.14546	8.15224	8.06316	8.13088	8.1665	8.16425	8.14478	8.12128	8.07828	8.02776	8.09741	8.16504	8.11768	8.12038	8.14209	8.13595	8.15773
1.065	8.12548	8.13791	8.16463	8.06721	8.13944	8.16888	8.16172	8.14785	8.11931	8.07119	8.01982	8.1072	8.14121	8.12837	8.12951	8.15771	8.13728	8.15245
1.0725	8.12808	8.14549	8.15412	8.07054	8.11875	8.1697	8.16945	8.14969	8.12508	8.08048	8.03205	8.10218	8.14968	8.1239	8.13283	8.15508	8.13297	8.1636
1.08	8.11922	8.13842	8.1485	8.06845	8.15108	8.17056	8.16776	8.15183	8.11451	8.07718	8.03006	8.10347	8.15312	8.11839	8.12492	8.1508	8.13589	8.16777
1.0875	8.1271	8.13511	8.14994	8.06606	8.13687	8.17393	8.16109	8.14458	8.13275	8.07671	8.0357	8.11422	8.14712	8.13248	8.1327	8.16051	8.14379	8.16263
1.095	8.12354	8.14977	8.15556	8.072	8.13268	8.16789	8.15999	8.1547	8.12905	8.08464	8.04082	8.11024	8.15982	8.12954	8.14501	8.15934	8.13158	8.15721
1.1025	8.12006	8.13663	8.16063	8.06311	8.14325	8.17291	8.16499	8.15294	8.12076	8.06701	8.03619	8.10451	8.15775	8.11685	8.13563	8.1564	8.14425	8.15445
1.11	8.12668	8.14042	8.1531	8.07263	8.14415	8.17225	8.15672	8.14222	8.12688	8.07346	8.04118	8.1162	8.14311	8.12458	8.13862	8.15993	8.14414	8.16261
1.1175	8.1219	8.14993	8.15175	8.06774	8.14603	8.1684	8.16918	8.14887	8.12317	8.08574	8.04136	8.11934	8.1465	8.12096	8.1304	8.16108	8.13808	8.16276
1.125	8.12225	8.1377	8.16853	8.07762	8.13502	8.16745	8.1621	8.16576	8.11856	8.07106	8.03425	8.1117	8.15716	8.1289	8.14233	8.16229	8.14503	8.17256
1.1325	8.12318	8.15361	8.16331	8.07353	8.14276	8.17736	8.16268	8.14348	8.12582	8.07756	8.03768	8.10904	8.15093	8.12246	8.12622	8.16471	8.13498	8.1604
1.14	8.11961	8.14388	8.16362	8.08136	8.1437	8.17002	8.15711	8.14203	8.13864	8.07426	8.04393	8.11385	8.1531	8.1231	8.14581	8.15824	8.13845	8.16344
1.1475	8.13254	8.15861	8.15665	8.06207	8.14538	8.17351	8.17512	8.16252	8.1261	8.08497	8.04634	8.10686	8.15576	8.1162	8.13611	8.16408	8.13088	8.17072
1.155	8.12285	8.15084	8.15865	8.07433	8.14131	8.17752	8.17069	8.15506	8.13323	8.07969	8.04688	8.11371	8.16413	8.13168	8.14379	8.16575	8.1571	8.17226
1.1625	8.13044	8.16449	8.15809	8.07216	8.13734	8.17274	8.17577	8.15533	8.12841	8.09076	8.0387	8.11006	8.16453	8.12608	8.13916	8.16547	8.14107	8.16199
1.17	8.13225	8.15945	8.15805	8.07381	8.14267	8.17174	8.17784	8.16345	8.12882	8.0874	8.04501	8.13574	8.16515	8.13752	8.13478	8.16802	8.14284	8.17713
1.1775	8.1361	8.16165	8.16169	8.07273	8.13829	8.17299	8.18108	8.16223	8.12578	8.08422	8.0419	8.11715	8.16141	8.13484	8.15195	8.17437	8.15005	8.17304
1.185	8.1293	8.15001	8.17493	8.07771	8.14159	8.18083	8.17449	8.16142	8.1275	8.08011	8.0405	8.10652	8.15402	8.13509	8.14183	8.1672	8.14772	8.17183
1.1925	8.14088	8.162	8.1632	8.08447	8.14755	8.17716	8.16955	8.14853	8.13307	8.08576	8.04182	8.12018	8.16487	8.12851	8.15179	8.16932	8.13526	8.17061
1.2	8.12951	8.15782	8.1673	8.08751	8.14463	8.17487	8.18179	8.15953	8.12922	8.09587	8.04398	8.11735	8.15186	8.1303	8.15324	8.17188	8.15887	8.17655
1.2075	8.13964	8.15215	8.16862	8.07978	8.1498	8.18206	8.16578	8.16837	8.13527	8.07765	8.03981	8.12768	8.1677	8.12427	8.13535	8.16663	8.15184	8.16275
1.215	8.12885	8.16285	8.16415	8.07837	8.14135	8.16722	8.16481	8.1644	8.13208	8.08587	8.05649	8.12886	8.16227	8.1298	8.15106	8.17478	8.13311	8.15848
1.2225	8.13371	8.15784	8.17195	8.08304	8.14433	8.18472	8.17496	8.1501	8.13544	8.08521	8.03857	8.12892	8.16045	8.132	8.14934	8.17869	8.14729	8.16891
1.23	8.1296	8.15088	8.17614	8.07739	8.15058	8.18255	8.17402	8.16752	8.1371	8.0899	8.0303	8.11717	8.16208	8.1317	8.13796	8.16475	8.15361	8.17222
1.2375	8.14633	8.15931	8.17082	8.08206	8.15937	8.18202	8.18373	8.16131	8.1323	8.09669	8.05281	8.12788	8.16031	8.13345	8.15509	8.16663	8.14931	8.17321
1.245	8.14118	8.1577	8.16846	8.08718	8.14557	8.18255	8.18394	8.16275	8.13801	8.08956	8.04392	8.1344	8.16924	8.1323	8.14286	8.16185	8.14802	8.16968
1.2525	8.13363	8.16498	8.17717	8.08424	8.15164	8.18439	8.18661	8.1645	8.14102	8.0889	8.03932	8.12548	8.16982	8.13193	8.15	8.17215	8.14254	8.17794
1.26	8.1384	8.1561	8.1706	8.08883	8.14798	8.18639	8.18873	8.16173	8.14506	8.09452	8.04695	8.13371	8.16249	8.13884	8.15753	8.1639	8.148	8.18187
1.2675	8.13319	8.16133	8.17484	8.09476	8.14994	8.17891	8.19387	8.16958	8.13139	8.08031	8.05581	8.12465	8.1673	8.14423	8.15114	8.17319	8.15663	8.17061
1.275	8.14422	8.15822	8.16604	8.09283	8.15645	8.18983	8.17819	8.16493	8.14482	8.0935	8.05282	8.12344	8.16672	8.13888	8.15622	8.17038	8.1511	8.16205
1.2825	8.14507	8.1703	8.16616	8.08659	8.15308	8.18459	8.18794	8.16588	8.12658	8.10329	8.04751	8.12842	8.15151	8.13891	8.14911	8.17598	8.1503	8.17274
1.29	8.14499	8.16581	8.16913	8.08776	8.1574	8.18873	8.16633	8.15984	8.13982	8.09575	8.06712	8.12913	8.17218	8.13531	8.14358	8.16205	8.1609	8.18294
1.2975	8.15156	8.17146	8.17222	8.07976	8.15963	8.18908	8.18107	8.15176	8.13852	8.09359	8.06169	8.12919	8.17256	8.14065	8.15218	8.17882	8.16143	8.17713
1.305	8.14527	8.168	8.18089	8.09096	8.15414	8.18668	8.17634	8.16839	8.14378	8.09979	8.04506	8.12593	8.1738	8.12547	8.15182	8.18005	8.15558	8.18708
1.3125	8.14753	8.15034	8.17715	8.08463	8.15224	8.19905	8.19162	8.17306	8.13449	8.10026	8.04947	8.13412	8.15966	8.13038	8.15625	8.19054	8.14883	8.16008
1.32	8.13828	8.16111	8.18538	8.09303	8.15849	8.19109	8.17158	8.16979	8.13908	8.09623	8.06419	8.12542	8.16298	8.13845	8.16122	8.17408	8.15798	8.17947
1.3275	8.14024	8.16302	8.17968	8.09002	8.15615	8.19481	8.1843	8.16884	8.13616	8.09772	8.05862	8.13535	8.17101	8.13799	8.16108	8.18211	8.15925	8.18337
1.335	8.14058	8.17206	8.17593	8.08456	8.14847	8.19311	8.18263	8.17015	8.14463	8.11038	8.05215	8.12496	8.17087	8.14137	8.15729	8.18299	8.16107	8.18873
1.3425	8.14732	8.16869	8.1685	8.08799	8.15946	8.19176	8.18421	8.16563	8.14109	8.10085	8.06659	8.1253	8.17696	8.14898	8.15879	8.17658	8.16459	8.18232
1.35	8.14982	8.18456	8.17696	8.08767	8.15323	8.19105	8.17811	8.17398	8.14947	8.09577	8.04572	8.122	8.1704	8.14824	8.15904	8.17588	8.1492	8.18074
1.3575	8.13948	8.15804	8.18005	8.07775	8.16991	8.19075	8.18694	8.1757	8.1468	8.10145	8.05319	8.12804	8.16792	8.13859	8.17216	8.18005	8.15575	8.18033
1.365	8.14462	8.16617	8.17976	8.09071	8.16253	8.18753	8.18328	8.17523	8.15075	8.09965	8.05152	8.12059	8.17594	8.14681	8.14698	8.1759	8.1685	8.19365
1.3725	8.14792	8.16351	8.17955	8.09733	8.15744	8.2013	8.19131	8.16661	8.1399	8.09528	8.05969	8.13284	8.17763	8.14533	8.15237	8.18024	8.15843	8.184
1.38	8.15597	8.1589	8.18768	8.09333	8.15247	8.1844	8.1866	8.17278	8.15032	8.10018	8.06579	8.13607	8.17539	8.14229	8.15196	8.18995	8.14474	8.18341
1.3875	8.15034	8.18365	8.17487	8.09558	8.16013	8.19687	8.1774	8.16309	8.14774	8.09838	8.05348	8.13566	8.16992	8.14686	8.14818	8.18281	8.15901	8.18385
1.395	8.15217	8.17652	8.1852	8.09704	8.16176	8.18286	8.18599	8.17608	8.14656	8.11711	8.07158	8.14066	8.17257	8.13995	8.16982	8.17895	8.15637	8.18255
1.4025	8.14363	8.17472	8.17334	8.10232	8.14632	8.18602	8.19372	8.17727	8.14776	8.11557	8.0632	8.12806	8.17649	8.15471	8.16596	8.18466	8.16513	8.18571
1.41	8.13998	8.17776	8.17991	8.10334	8.1751	8.18839	8.18683	8.17619	8.15564	8.1045	8.0644	8.13788	8.17505	8.14592	8.16793	8.19159	8.16543	8.1853
1.4175	8.1544	8.16914	8.1838	8.10718	8.15489	8.18477	8.18731	8.18229	8.15467	8.10013	8.06449	8.14116	8.17209	8.14618	8.1626	8.18931	8.15759	8.18841
1.425	8.14885	8.16591	8.17589	8.0868	8.16368	8.20311	8.19235	8.17729	8.14474	8.09735	8.06466	8.13383	8.16356	8.15439	8.16048	8.18959	8.16479	8.18907
1.4325	8.15405	8.17623	8.17451	8.09181	8.16506	8.1904	8.18147	8.18061	8.15672	8.10528	8.07377	8.13895	8.18679	8.15338	8.15966	8.18182	8.16465	8.18622
1.44	8.15001	8.1867	8.1835	8.09479	8.16488	8.19988	8.1948	8.18161	8.1421	8.11106	8.0653	8.13112	8.17194	8.15037	8.17295	8.18123	8.15979	8.19121
1.4475	8.15224	8.17326	8.1806	8.09012	8.17126	8.19682	8.18267	8.17587	8.16578	8.10294	8.0647	8.14321	8.16835	8.14031	8.16262	8.19375	8.16561	8.18765
1.455	8.1432	8.16196	8.17857	8.0977	8.17958	8.20402	8.18843	8.18021	8.16467	8.10838	8.07323	8.14022	8.18035	8.15065	8.1555	8.18852	8.15919	8.19835
1.4625	8.15339	8.18146	8.17952	8.09883	8.17145	8.20839	8.18979	8.17851	8.15874	8.10623	8.05824	8.1329	8.16688	8.14281	8.1605	8.17777	8.17049	8.18201
1.47	8.14655	8.1684	8.18207	8.08779	8.17332	8.19335	8.19209	8.17908	8.14921	8.11267	8.06131	8.13689	8.189	8.14654	8.17039	8.18447	8.17288	8.1862
1.4775	8.15728	8.17944	8.191	8.09089	8.15943	8.19431	8.18165	8.16627	8.16065	8.11554	8.06756	8.12793	8.19106	8.15407	8.17179	8.18309	8.16002	8.19881
1.485	8.15816	8.18081	8.18537	8.11028	8.17084	8.19029	8.19207	8.18057	8.15899	8.10371	8.07367	8.13648	8.17857	8.15659	8.165	8.17956	8.16605	8.1967
1.4925	8.15832	8.18296	8.18303	8.10474	8.16235	8.19846	8.19733	8.18795	8.16207	8.09965	8.05968	8.12972	8.17727	8.15068	8.16191	8.19473	8.16938	8.19027
1.5	8.15892	8.18644	8.17065	8.08815	8.16348	8.1978	8.1945	8.17669	8.15861	8.11771	8.06454	8.14002	8.18364	8.1549	8.17107	8.18626	8.16316	8.1915
1.5075	8.15334	8.17657	8.17266	8.10423	8.18071	8.2043	8.18851	8.17419	8.15575	8.11857	8.06079	8.14131	8.19119	8.16048	8.16573	8.17716	8.1653	8.19588
1.515	8.15455	8.17947	8.18739	8.09151	8.17189	8.19417	8.20764	8.18908	8.15879	8.1125	8.06984	8.13559	8.17823	8.16425	8.16947	8.20446	8.17714	8.19779
1.5225	8.14844	8.16661	8.18794	8.0996	8.16379	8.20288	8.19722	8.18038	8.16883	8.1046	8.05615	8.14959	8.17451	8.14928	8.16723	8.18128	8.17675	8.18452
1.53	8.15452	8.16601	8.18891	8.12065	8.18217	8.19851	8.1921	8.1741	8.15484	8.11646	8.05937	8.14217	8.18645	8.16321	8.16711	8.19479	8.16961	8.18929
1.5375	8.16266	8.17913	8.17647	8.11689	8.16545	8.20171	8.19541	8.185	8.15244	8.11441	8.07206	8.15074	8.18214	8.16512	8.16874	8.19392	8.18005	8.20268
1.545	8.15622	8.16872	8.18756	8.10373	8.16302	8.20405	8.20167	8.17863	8.15636	8.11997	8.06511	8.1384	8.18911	8.16788	8.16659	8.18926	8.1743	8.19288
1.5525	8.15778	8.1881	8.18204	8.09699	8.17273	8.19826	8.18717	8.19068	8.15788	8.10864	8.07477	8.14171	8.18014	8.16077	8.16306	8.18304	8.16892	8.20518
1.56	8.16062	8.18015	8.18261	8.10616	8.17698	8.19956	8.198	8.18732	8.16327	8.10464	8.06313	8.14505	8.18871	8.15666	8.18033	8.18857	8.16863	8.19336
1.5675	8.15804	8.17461	8.17555	8.10693	8.182	8.20017	8.20133	8.18447	8.1408	8.1115	8.07108	8.13381	8.19467	8.15826	8.17075	8.19346	8.1763	8.19141
1.575	8.15661	8.18085	8.18007	8.10627	8.17459	8.20372	8.21347	8.18566	8.15595	8.11726	8.06782	8.14907	8.17924	8.1565	8.16866	8.19882	8.17329	8.1879
1.5825	8.15994	8.16767	8.19088	8.10998	8.16601	8.2004	8.19981	8.17984	8.15292	8.10997	8.07434	8.13399	8.1825	8.17044	8.18147	8.20379	8.17417	8.20114
1.59	8.1514	8.18745	8.18809	8.105	8.17501	8.21263	8.20127	8.17797	8.15331	8.11667	8.06477	8.1554	8.19443	8.16262	8.18356	8.19277	8.16763	8.19964
1.5975	8.16875	8.18353	8.19854	8.11368	8.17048	8.20362	8.19755	8.19157	8.15568	8.11439	8.05774	8.14115	8.19367	8.1556	8.18498	8.19408	8.18483	8.1914
1.605	8.16052	8.17463	8.18663	8.10684	8.16294	8.19495	8.194	8.18305	8.16476	8.11613	8.06686	8.14731	8.18445	8.15949	8.17535	8.19396	8.18153	8.19855
1.6125	8.17118	8.18032	8.19624	8.10593	8.17275	8.21391	8.191	8.18923	8.16395	8.12178	8.08256	8.15296	8.19183	8.16346	8.18046	8.20166	8.18145	8.20239
1.62	8.15466	8.19574	8.20166	8.12071	8.17485	8.20778	8.20263	8.18444	8.15384	8.11975	8.07107	8.14615	8.17584	8.15732	8.1713	8.19521	8.16551	8.19663
1.6275	8.15935	8.17441	8.18386	8.1172	8.17506	8.20636	8.21045	8.18546	8.16049	8.12248	8.06784	8.14872	8.1821	8.15457	8.1839	8.20215	8.17418	8.19672
1.635	8.15967	8.19313	8.18576	8.1118	8.16994	8.20982	8.18882	8.18817	8.17155	8.116	8.08006	8.14897	8.19798	8.16108	8.17913	8.19824	8.16326	8.19892
1.6425	8.17409	8.18404	8.19283	8.11098	8.17268	8.21095	8.20853	8.19201	8.16551	8.1187	8.07456	8.14323	8.18297	8.14971	8.17441	8.19993	8.17683	8.19518
1.65	8.1588	8.18619	8.19888	8.11796	8.17575	8.20955	8.20497	8.19332	8.15889	8.11754	8.07403	8.15267	8.1795	8.15798	8.16453	8.1946	8.18087	8.2155
1.6575	8.16549	8.18182	8.20417	8.11374	8.18104	8.20305	8.20025	8.18971	8.17348	8.11651	8.07011	8.14454	8.1892	8.16626	8.17035	8.19685	8.16909	8.19401
1.665	8.16898	8.1935	8.19545	8.10748	8.18535	8.20374	8.19438	8.18834	8.15658	8.11643	8.07237	8.15331	8.19461	8.17465	8.16806	8.20287	8.18098	8.1924
1.6725	8.15991	8.19885	8.19133	8.10894	8.17912	8.20241	8.19201	8.19684	8.15977	8.11328	8.07682	8.15423	8.19067	8.16413	8.17633	8.18714	8.18117	8.20343
1.68	8.16647	8.18437	8.1964	8.10955	8.1809	8.21375	8.21331	8.20035	8.15991	8.12699	8.06849	8.16601	8.18385	8.17677	8.1833	8.19381	8.17966	8.20374
1.6875	8.16254	8.19178	8.19549	8.11176	8.18748	8.21446	8.20726	8.194	8.15826	8.11725	8.07514	8.1569	8.19514	8.16534	8.17555	8.21175	8.18211	8.19291
1.695	8.14894	8.18733	8.19477	8.11953	8.17068	8.21721	8.19904	8.19568	8.15966	8.122	8.08219	8.16002	8.19118	8.17047	8.17144	8.19543	8.179	8.19892
1.7025	8.16638	8.18671	8.19332	8.1137	8.1776	8.22547	8.2011	8.18276	8.16454	8.10853	8.07569	8.15904	8.18104	8.15531	8.17107	8.20471	8.18249	8.20487
1.71	8.16858	8.18016	8.20538	8.11328	8.17519	8.21607	8.20542	8.19862	8.16871	8.12269	8.07321	8.1474	8.20192	8.16609	8.18081	8.18719	8.18819	8.20275
1.7175	8.1616	8.18056	8.19849	8.11267	8.17877	8.21298	8.21223	8.19804	8.16362	8.11238	8.0805	8.15682	8.18934	8.16049	8.17106	8.20404	8.1889	8.20685
1.725	8.16077	8.18994	8.19721	8.11872	8.18383	8.22331	8.2116	8.19629	8.16517	8.11859	8.07515	8.14808	8.19672	8.16663	8.17902	8.20702	8.17235	8.20165
1.7325	8.16925	8.1988	8.19731	8.11501	8.19115	8.21262	8.21282	8.17921	8.15945	8.12499	8.08845	8.15718	8.19409	8.16533	8.17777	8.1965	8.16968	8.20218
1.74	8.16852	8.18965	8.20564	8.10495	8.17484	8.22464	8.19221	8.18651	8.16749	8.12561	8.08465	8.15539	8.19644	8.15866	8.17719	8.20117	8.18961	8.20634
1.7475	8.16986	8.1917	8.20482	8.13818	8.17477	8.20981	8.20549	8.18305	8.16105	8.12	8.07491	8.15891	8.19273	8.16025	8.17683	8.20691	8.18587	8.20314
1.755	8.17398	8.19676	8.19452	8.1151	8.18216	8.21725	8.21052	8.19536	8.15963	8.11741	8.07884	8.15234	8.20125	8.17562	8.18554	8.2086	8.1764	8.19909
1.7625	8.16742	8.19529	8.19698	8.12633	8.19163	8.21478	8.1984	8.1927	8.16457	8.12272	8.08467	8.15724	8.20412	8.15963	8.1755	8.2073	8.18108	8.21007
1.77	8.16914	8.19023	8.19987	8.12417	8.17602	8.22066	8.20973	8.18851	8.16939	8.14028	8.08491	8.16318	8.1931	8.1635	8.18227	8.20292	8.17928	8.20396
1.7775	8.16811	8.19809	8.20481	8.10726	8.18752	8.22715	8.2097	8.18985	8.16402	8.12739	8.0721	8.15009	8.19347	8.16691	8.17711	8.2015	8.18346	8.21849
1.785	8.16759	8.19295	8.19683	8.10141	8.17843	8.20675	8.20417	8.19581	8.16725	8.1249	8.0785	8.15852	8.18509	8.1637	8.18483	8.19628	8.18673	8.20169
1.7925	8.17167	8.19425	8.20508	8.11517	8.17802	8.21398	8.20923	8.18955	8.16995	8.11427	8.07965	8.15739	8.20105	8.17208	8.18747	8.19541	8.17345	8.20186
1.8	8.17721	8.19477	8.19765	8.11377	8.18267	8.20517	8.21041	8.20173	8.16599	8.12214	8.0846	8.14613	8.18822	8.16702	8.18476	8.18945	8.18542	8.20913
1.8075	8.16286	8.18857	8.19808	8.12219	8.17451	8.21211	8.2042	8.19246	8.17002	8.11636	8.0796	8.15188	8.19825	8.15937	8.18603	8.20212	8.18296	8.19746
1.815	8.16956	8.19196	8.20138	8.11683	8.18435	8.21404	8.20454	8.20045	8.16888	8.13166	8.07848	8.15123	8.20181	8.16835	8.18756	8.19782	8.19071	8.21296
1.8225	8.15781	8.19298	8.19843	8.12926	8.18161	8.2121	8.20672	8.19791	8.16723	8.11552	8.08361	8.16126	8.19642	8.16687	8.18063	8.21362	8.1782	8.20388
1.83	8.17409	8.19008	8.20256	8.10898	8.18031	8.22583	8.21373	8.19264	8.17765	8.12965	8.08833	8.15726	8.19839	8.17392	8.18422	8.20968	8.19294	8.20185
1.8375	8.16491	8.19693	8.20064	8.11724	8.19308	8.2177	8.20756	8.19878	8.18011	8.12361	8.09333	8.16646	8.19423	8.16635	8.18765	8.19687	8.1881	8.20032
1.845	8.17658	8.18925	8.20414	8.12274	8.17844	8.20583	8.21374	8.19226	8.1669	8.13155	8.0902	8.1537	8.19886	8.16638	8.17905	8.20606	8.18688	8.19879
1.8525	8.17134	8.19157	8.19402	8.10798	8.19028	8.22243	8.21177	8.19866	8.16253	8.1292	8.0942	8.15585	8.19169	8.16363	8.1811	8.20934	8.17775	8.21312
1.86	8.17699	8.19635	8.19521	8.11416	8.17763	8.21017	8.20474	8.19037	8.16119	8.1204	8.08271	8.14837	8.20405	8.15517	8.18858	8.21346	8.17923	8.21877
1.8675	8.18388	8.20064	8.20087	8.12038	8.18716	8.22076	8.2129	8.20425	8.17105	8.12923	8.08419	8.15614	8.19924	8.17541	8.18602	8.21103	8.18839	8.21101
1.875	8.16214	8.19741	8.19634	8.11705	8.1889	8.21024	8.21067	8.19437	8.16248	8.12718	8.08469	8.16623	8.20234	8.16681	8.18815	8.21154	8.19164	8.20763
1.8825	8.18655	8.20389	8.2027	8.12072	8.17752	8.22854	8.21835	8.20408	8.17321	8.11544	8.08451	8.16108	8.2009	8.17474	8.18576	8.20379	8.18632	8.19931
1.89	8.18602	8.19921	8.20616	8.11925	8.18763	8.21553	8.2184	8.20354	8.18231	8.13128	8.09226	8.1581	8.19921	8.17381	8.18939	8.21025	8.18874	8.20973
1.8975	8.168	8.19285	8.19825	8.11425	8.19306	8.21016	8.20173	8.19511	8.1617	8.13248	8.08396	8.15806	8.20907	8.17831	8.18174	8.19876	8.18375	8.20376
1.905	8.17972	8.19247	8.20421	8.11805	8.19025	8.20767	8.22174	8.20765	8.17186	8.12142	8.08619	8.15918	8.20812	8.17904	8.18655	8.21392	8.18608	8.22035
1.9125	8.16753	8.19997	8.19024	8.10659	8.18253	8.22123	8.22304	8.20542	8.17429	8.12629	8.09257	8.1689	8.2015	8.17037	8.18799	8.2021	8.19575	8.2202
1.92	8.1691	8.19242	8.2085	8.11402	8.17469	8.21947	8.21039	8.19466	8.17816	8.13242	8.09261	8.15905	8.19692	8.18507	8.1814	8.21306	8.18915	8.21013
1.9275	8.17622	8.19515	8.19817	8.13203	8.18637	8.22224	8.21928	8.19394	8.1831	8.12224	8.0828	8.15907	8.19495	8.1691	8.17841	8.20582	8.17872	8.21438
1.935	8.17996	8.19796	8.20348	8.13301	8.19094	8.22108	8.20946	8.19936	8.17724	8.11475	8.09427	8.16524	8.20634	8.1725	8.186	8.20665	8.18859	8.20462
1.9425	8.18716	8.204	8.20373	8.11709	8.18469	8.21016	8.21111	8.20656	8.17605	8.13085	8.0975	8.16583	8.2029	8.17302	8.18315	8.21173	8.19119	8.21008
1.95	8.17405	8.19152	8.20803	8.12309	8.18749	8.22133	8.21378	8.20539	8.17264	8.13613	8.09563	8.16618	8.18906	8.17277	8.19084	8.21339	8.18806	8.22199
1.9575	8.17321	8.20534	8.21228	8.13199	8.18677	8.22565	8.22705	8.20508	8.18381	8.12874	8.08458	8.16492	8.21157	8.16821	8.18389	8.2006	8.18056	8.22011
1.965	8.17398	8.20457	8.20514	8.12662	8.18042	8.22111	8.22334	8.20622	8.169	8.13628	8.09278	8.16423	8.20185	8.17524	8.18631	8.2102	8.18242	8.21356
1.9725	8.17221	8.20245	8.19934	8.12288	8.18939	8.22911	8.21994	8.20191	8.17373	8.13595	8.08125	8.15326	8.20551	8.16626	8.18132	8.20071	8.18601	8.21987
1.98	8.16876	8.18642	8.20157	8.12528	8.18476	8.22394	8.20887	8.20168	8.16753	8.13671	8.09257	8.16187	8.20192	8.18583	8.19316	8.20849	8.19829	8.2097
1.9875	8.17903	8.20958	8.20454	8.12938	8.18459	8.21596	8.21926	8.20802	8.18143	8.13184	8.09244	8.15984	8.2065	8.17307	8.19573	8.20325	8.19858	8.21475
1.995	8.17926	8.20481	8.21053	8.12271	8.18622	8.22403	8.21708	8.20506	8.18012	8.12171	8.08544	8.16181	8.20378	8.17323	8.18956	8.22245	8.19951	8.21471
2.0025	8.18003	8.18362	8.21256	8.12237	8.18212	8.22018	8.2108	8.20447	8.18353	8.12793	8.09435	8.16424	8.20471	8.17988	8.1956	8.22321	8.18588	8.21745
2.01	8.18006	8.20036	8.20903	8.1097	8.188	8.21812	8.20968	8.21037	8.18032	8.13174	8.09059	8.15931	8.20175	8.16282	8.19843	8.21173	8.18726	8.22278
2.0175	8.18447	8.19629	8.21328	8.12494	8.18106	8.22641	8.22073	8.19269	8.16571	8.13003	8.09683	8.17006	8.19892	8.17117	8.18326	8.21283	8.19283	8.21653
2.025	8.17999	8.20318	8.20249	8.12909	8.18303	8.22826	8.21556	8.20646	8.17298	8.12022	8.08736	8.16493	8.20717	8.18014	8.18557	8.21632	8.18469	8.2151
2.0325	8.19013	8.19908	8.20305	8.12624	8.18939	8.21688	8.21791	8.193	8.1715	8.12989	8.08735	8.16411	8.19948	8.17233	8.18211	8.20018	8.19861	8.22102
2.04	8.18191	8.19837	8.21226	8.12657	8.18765	8.21529	8.22654	8.2038	8.17131	8.12306	8.09344	8.16738	8.20353	8.1701	8.19023	8.21991	8.19263	8.21564
2.0475	8.17534	8.2123	8.21424	8.12843	8.18164	8.21955	8.22604	8.20625	8.17227	8.13804	8.08272	8.16287	8.21412	8.18996	8.18794	8.20597	8.1891	8.21735
2.055	8.17873	8.20534	8.212	8.12106	8.18383	8.22232	8.22615	8.20179	8.17821	8.12976	8.08242	8.15753	8.21095	8.17202	8.19382	8.19655	8.19435	8.208
2.0625	8.17999	8.20495	8.2145	8.12513	8.19803	8.21805	8.22149	8.2032	8.18321	8.13747	8.09062	8.16595	8.21363	8.17809	8.1822	8.21053	8.19888	8.21323
2.07	8.18225	8.1995	8.21357	8.1225	8.19327	8.21709	8.21342	8.20292	8.17653	8.12895	8.09754	8.16916	8.20066	8.17778	8.19822	8.21486	8.1907	8.21228
2.0775	8.17053	8.19899	8.21329	8.12486	8.19271	8.2188	8.21991	8.20516	8.1808	8.13688	8.09869	8.1766	8.20559	8.17813	8.18533	8.2202	8.20845	8.2165
2.085	8.17136	8.21399	8.21102	8.12633	8.20335	8.21534	8.21079	8.20832	8.17502	8.11929	8.09583	8.16807	8.2007	8.16719	8.18411	8.22258	8.19877	8.2137
2.0925	8.17643	8.20289	8.20794	8.13374	8.19914	8.22201	8.22558	8.21797	8.18236	8.13918	8.08855	8.15108	8.20671	8.17501	8.1924	8.2146	8.20446	8.21311
2.1	8.18709	8.20523	8.21117	8.12704	8.19342	8.22786	8.22082	8.2159	8.19468	8.1352	8.09484	8.16976	8.21273	8.17924	8.1954	8.20663	8.20104	8.21754
2.1075	8.17573	8.20689	8.19754	8.11289	8.19174	8.22774	8.21371	8.20418	8.18308	8.12631	8.09775	8.16693	8.20347	8.18123	8.19362	8.21448	8.19139	8.20503
2.115	8.18628	8.19971	8.21196	8.12703	8.19946	8.2365	8.21659	8.20876	8.17316	8.14383	8.09398	8.17848	8.20551	8.18111	8.18559	8.2155	8.1824	8.22041
2.1225	8.17873	8.19319	8.21322	8.12256	8.18502	8.21799	8.22702	8.20201	8.18089	8.13496	8.09192	8.1583	8.2001	8.18427	8.19169	8.21505	8.18224	8.22524
2.13	8.16677	8.2085	8.21146	8.13	8.19022	8.22624	8.22136	8.21172	8.18168	8.13653	8.08752	8.1676	8.21668	8.18285	8.19542	8.21514	8.1909	8.21977
2.1375	8.17693	8.2013	8.21079	8.11938	8.1899	8.23343	8.21651	8.19339	8.181	8.13744	8.0911	8.16416	8.20641	8.18207	8.19489	8.21181	8.18622	8.22537
2.145	8.18755	8.20554	8.21585	8.13462	8.19476	8.22222	8.22655	8.19946	8.19374	8.1358	8.09133	8.16326	8.21428	8.18468	8.19392	8.21493	8.18778	8.22267
2.1525	8.18271	8.19509	8.21699	8.13076	8.19973	8.22113	8.23046	8.2117	8.18438	8.12627	8.0977	8.17413	8.21137	8.1783	8.19245	8.21262	8.19446	8.23105
2.16	8.17261	8.20187	8.20714	8.12191	8.1943	8.22245	8.21959	8.19675	8.16828	8.13079	8.09352	8.1682	8.20805	8.17909	8.19966	8.2214	8.20688	8.20184
2.1675	8.18631	8.20201	8.21614	8.11768	8.1963	8.23102	8.21593	8.20937	8.18639	8.12575	8.09691	8.16563	8.21674	8.18283	8.19686	8.20713	8.19669	8.21204
2.175	8.1786	8.19492	8.22508	8.12743	8.18657	8.21509	8.21628	8.19843	8.18163	8.12459	8.09064	8.16203	8.20941	8.18252	8.20013	8.21301	8.1888	8.22493
2.1825	8.18826	8.20722	8.21678	8.1244	8.1929	8.22367	8.20452	8.20715	8.18335	8.13973	8.09469	8.16582	8.20376	8.18359	8.1995	8.21738	8.20189	8.21899
2.19	8.184	8.1996	8.21115	8.1391	8.19702	8.23216	8.22454	8.21168	8.18246	8.13489	8.09352	8.16637	8.20884	8.18512	8.18815	8.21526	8.20039	8.21548
2.1975	8.18447	8.20241	8.22064	8.1321	8.19846	8.22707	8.22593	8.20868	8.1831	8.12679	8.09744	8.16335	8.217	8.19241	8.19641	8.2218	8.18299	8.22304
2.205	8.1953	8.2026	8.20936	8.12764	8.20824	8.2232	8.22516	8.20891	8.1672	8.14266	8.09862	8.1574	8.20753	8.19051	8.19208	8.21809	8.19139	8.20254
2.2125	8.18018	8.20768	8.20659	8.13033	8.19872	8.22497	8.22204	8.21561	8.18653	8.13818	8.10272	8.16901	8.20445	8.17516	8.19358	8.21593	8.19526	8.21915
2.22	8.18243	8.2093	8.21982	8.1263	8.19376	8.24064	8.22025	8.20366	8.19221	8.13607	8.0963	8.16735	8.21555	8.18463	8.19113	8.21657	8.20461	8.21539
2.2275	8.17797	8.19961	8.20228	8.13719	8.19564	8.23266	8.22944	8.20764	8.17794	8.14933	8.09147	8.16622	8.20677	8.17454	8.19924	8.2255	8.19909	8.22049
2.235	8.1884	8.20479	8.21417	8.12694	8.19487	8.23878	8.22384	8.21371	8.17942	8.14721	8.09797	8.16338	8.20117	8.17578	8.1952	8.20691	8.19324	8.23096
2.2425	8.19133	8.21678	8.21333	8.13819	8.20631	8.22499	8.21688	8.20865	8.18895	8.14376	8.09908	8.18028	8.21718	8.17832	8.19321	8.22379	8.19303	8.21447
2.25	8.17894	8.20195	8.22241	8.13558	8.19174	8.23017	8.22958	8.20606	8.18989	8.14583	8.09356	8.16522	8.22465	8.17942	8.19931	8.2208	8.20976	8.21894
2.2575	8.16876	8.2069	8.21677	8.13498	8.19744	8.22882	8.21518	8.2035	8.18617	8.12943	8.09944	8.17726	8.21042	8.19503	8.19505	8.21092	8.19468	8.21625
2.265	8.17561	8.20878	8.21516	8.14395	8.19673	8.2286	8.22081	8.21407	8.18755	8.13884	8.09799	8.16826	8.21452	8.17881	8.19859	8.21161	8.19659	8.22338
2.2725	8.18365	8.20637	8.22199	8.12292	8.19495	8.23047	8.22301	8.21295	8.17854	8.14334	8.09173	8.17445	8.20515	8.18348	8.19476	8.22858	8.19415	8.23087
2.28	8.17873	8.20814	8.21904	8.12453	8.18843	8.22957	8.22306	8.20501	8.17099	8.13796	8.09701	8.17176	8.20465	8.19465	8.19339	8.22116	8.20102	8.22308
2.2875	8.18409	8.21227	8.22053	8.12076	8.19591	8.22303	8.22288	8.21238	8.18342	8.13302	8.1009	8.1692	8.21476	8.19283	8.20024	8.21583	8.19503	8.20947
2.295	8.18214	8.2057	8.22209	8.13675	8.18758	8.22903	8.21593	8.20493	8.18893	8.13277	8.10161	8.17263	8.21896	8.18158	8.18731	8.21709	8.19345	8.21925
2.3025	8.17639	8.20985	8.2154	8.13603	8.2048	8.23399	8.23234	8.21292	8.17904	8.12911	8.09029	8.17427	8.21429	8.18289	8.20236	8.22287	8.20692	8.21795
2.31	8.19025	8.21934	8.21827	8.13018	8.1906	8.24048	8.21318	8.21688	8.17724	8.12601	8.09968	8.17055	8.21567	8.18097	8.19523	8.22046	8.19772	8.21516
2.3175	8.19144	8.20831	8.21402	8.13829	8.20055	8.22214	8.23188	8.21109	8.1884	8.13687	8.0965	8.17344	8.21068	8.19529	8.19484	8.22003	8.1936	8.22361
2.325	8.18935	8.20888	8.21541	8.1261	8.2006	8.22302	8.22607	8.21493	8.1825	8.14175	8.09966	8.1737	8.20547	8.17776	8.19555	8.22391	8.19841	8.22981
2.3325	8.17268	8.21832	8.22741	8.13741	8.19736	8.22562	8.22139	8.20881	8.18925	8.13695	8.10709	8.17813	8.22143	8.1898	8.19264	8.22117	8.20297	8.23572
2.34	8.18439	8.21121	8.22312	8.1252	8.20067	8.21946	8.22593	8.22097	8.18943	8.13364	8.10421	8.16977	8.21099	8.18856	8.19973	8.21714	8.19655	8.22118
2.3475	8.18003	8.20701	8.20988	8.14024	8.20319	8.22842	8.23537	8.20656	8.17707	8.14224	8.09655	8.17608	8.21797	8.1696	8.20625	8.21853	8.20012	8.22451
2.355	8.17718	8.21204	8.21924	8.1321	8.19692	8.22239	8.22448	8.20727	8.1842	8.13612	8.09496	8.16984	8.21632	8.17164	8.21118	8.21366	8.21076	8.22866
2.3625	8.18632	8.2213	8.21782	8.12428	8.20964	8.21431	8.22369	8.21155	8.18239	8.13472	8.10451	8.17012	8.22254	8.18076	8.18888	8.22249	8.20185	8.21827
2.37	8.19438	8.20796	8.21756	8.13012	8.20493	8.231	8.22259	8.2179	8.17952	8.14037	8.10286	8.15755	8.22178	8.18362	8.19295	8.22229	8.1953	8.21878
2.3775	8.18094	8.2259	8.2217	8.13669	8.19658	8.22301	8.22647	8.2049	8.18746	8.14627	8.1018	8.16961	8.21246	8.18632	8.1967	8.20819	8.19757	8.22195
2.385	8.19191	8.20566	8.20389	8.13247	8.19647	8.22433	8.21925	8.2116	8.18847	8.1364	8.11167	8.16178	8.21436	8.1912	8.20593	8.21724	8.19373	8.22198
2.3925	8.18751	8.20742	8.20845	8.13384	8.20835	8.2323	8.22409	8.2042	8.18488	8.15034	8.10369	8.16398	8.20997	8.18124	8.19119	8.21567	8.20398	8.2243
2.4	8.19083	8.20708	8.2183	8.13406	8.20363	8.23344	8.22922	8.21394	8.16606	8.14642	8.10256	8.16887	8.21985	8.18622	8.19826	8.22255	8.2001	8.22729
2.4075	8.2005	8.21497	8.22094	8.13044	8.2102	8.23333	8.2248	8.21232	8.19206	8.1411	8.10066	8.17346	8.20807	8.18739	8.18992	8.20878	8.20626	8.22559
2.415	8.18155	8.2194	8.23161	8.13011	8.20307	8.23591	8.22296	8.20928	8.18906	8.14841	8.09458	8.16746	8.21587	8.18973	8.19291	8.22617	8.19725	8.22257
2.4225	8.18582	8.21018	8.21903	8.128	8.19522	8.22076	8.23445	8.22821	8.17896	8.14672	8.09709	8.17767	8.21055	8.18927	8.19931	8.22588	8.2021	8.22171
2.43	8.18926	8.20891	8.21988	8.14868	8.18953	8.23598	8.2239	8.20827	8.18576	8.14598	8.09894	8.1774	8.20834	8.1783	8.20618	8.22888	8.2056	8.22183
2.4375	8.18437	8.21261	8.21242	8.12642	8.20737	8.23357	8.22971	8.21684	8.18362	8.14126	8.10029	8.17894	8.2104	8.19814	8.20869	8.22248	8.20836	8.22332
2.445	8.19007	8.20609	8.22518	8.13012	8.20566	8.2314	8.22885	8.22317	8.1829	8.13609	8.09941	8.16608	8.22082	8.18297	8.19319	8.21683	8.20188	8.2203
2.4525	8.1896	8.21765	8.21416	8.13923	8.20531	8.23139	8.23085	8.21495	8.18795	8.1419	8.09442	8.17868	8.21601	8.18342	8.20872	8.21282	8.19687	8.2206
2.46	8.19538	8.21548	8.20661	8.13585	8.20331	8.22846	8.22163	8.21817	8.18716	8.14209	8.1158	8.18302	8.21863	8.18194	8.20072	8.22651	8.21117	8.2309
2.4675	8.18475	8.21136	8.22553	8.12596	8.20315	8.23361	8.23113	8.20909	8.1951	8.15071	8.10198	8.16767	8.20997	8.17088	8.19	8.22252	8.20211	8.21913
2.475	8.18931	8.22494	8.21796	8.13362	8.20288	8.23495	8.21692	8.21003	8.18993	8.13628	8.09825	8.18126	8.20704	8.1761	8.19327	8.21845	8.20957	8.22233
2.4825	8.18741	8.2049	8.23315	8.13472	8.19624	8.24363	8.23082	8.20598	8.19603	8.14551	8.09444	8.17683	8.21461	8.18577	8.1965	8.23181	8.20645	8.22915
2.49	8.20172	8.20812	8.22533	8.12763	8.20785	8.24266	8.23137	8.21273	8.19846	8.14661	8.11143	8.17143	8.21063	8.19402	8.20223	8.20878	8.19341	8.23068
2.4975	8.18696	8.2126	8.21639	8.14509	8.21054	8.23624	8.22605	8.20416	8.19531	8.13916	8.10648	8.18387	8.22446	8.19267	8.21242	8.21639	8.20436	8.22382
2.505	8.19577	8.22834	8.2308	8.13246	8.19271	8.22932	8.22538	8.20885	8.18685	8.1425	8.10067	8.17989	8.23734	8.18248	8.20483	8.22093	8.19359	8.2327
2.5125	8.18639	8.21916	8.21317	8.14469	8.20942	8.22883	8.2353	8.2206	8.19152	8.14106	8.09916	8.18406	8.21467	8.18791	8.19513	8.2219	8.21107	8.22839
2.52	8.18809	8.21623	8.22704	8.12824	8.20572	8.24152	8.23166	8.21049	8.18477	8.15431	8.09997	8.16869	8.20726	8.18538	8.19183	8.22178	8.20308	8.21841
2.5275	8.1821	8.20628	8.22279	8.1381	8.19582	8.22752	8.22942	8.21759	8.1895	8.15311	8.10631	8.17278	8.21756	8.19455	8.1983	8.22272	8.20446	8.22865
2.535	8.19172	8.21287	8.2137	8.1395	8.20421	8.23527	8.22923	8.22239	8.17704	8.14994	8.11493	8.17729	8.21017	8.18606	8.19908	8.21945	8.19978	8.2364
2.5425	8.19576	8.20284	8.21993	8.13849	8.20227	8.22781	8.23608	8.2091	8.19589	8.13868	8.10557	8.17169	8.21942	8.18085	8.2047	8.22361	8.20818	8.23238
2.55	8.18897	8.20797	8.21474	8.1419	8.21315	8.23496	8.23208	8.21527	8.19944	8.1445	8.10328	8.17339	8.22087	8.18225	8.19557	8.22668	8.20417	8.21889
2.5575	8.18856	8.21515	8.22196	8.13974	8.19176	8.23593	8.22216	8.21737	8.18355	8.1433	8.10435	8.18221	8.2166	8.19306	8.20141	8.22189	8.2047	8.23239
2.565	8.20664	8.21641	8.21804	8.13416	8.19954	8.24213	8.23568	8.20588	8.19505	8.14339	8.10658	8.18322	8.20347	8.19425	8.19977	8.22232	8.21078	8.2351
2.5725	8.194	8.21342	8.22742	8.13589	8.20988	8.23526	8.22965	8.22445	8.1891	8.14656	8.09884	8.18267	8.21298	8.19194	8.19538	8.22138	8.20575	8.23506
2.58	8.18688	8.22085	8.22853	8.13718	8.19382	8.24044	8.22972	8.21648	8.19587	8.13131	8.105	8.17407	8.21507	8.18682	8.19484	8.22957	8.1989	8.21983
2.5875	8.19335	8.21366	8.22739	8.13483	8.19491	8.24042	8.23236	8.21379	8.18943	8.15308	8.10748	8.18072	8.21942	8.18769	8.19941	8.22577	8.19622	8.22277
2.595	8.18572	8.20836	8.22221	8.13969	8.19894	8.2267	8.23737	8.22098	8.19746	8.13801	8.11053	8.16508	8.21018	8.18668	8.20695	8.22945	8.20866	8.22852
2.6025	8.19156	8.20796	8.21817	8.1383	8.20681	8.2282	8.23529	8.22272	8.19568	8.13563	8.11097	8.18067	8.21831	8.19156	8.20957	8.22427	8.21141	8.23388
2.61	8.18381	8.21022	8.22033	8.13523	8.20284	8.24691	8.22965	8.22454	8.18863	8.15086	8.10263	8.17382	8.21531	8.19014	8.21153	8.22277	8.20452	8.22427
2.6175	8.20869	8.20681	8.21939	8.13077	8.20744	8.24442	8.23262	8.22738	8.19244	8.13187	8.11607	8.17448	8.2214	8.18834	8.20325	8.22785	8.20126	8.2298
2.625	8.19803	8.20821	8.21838	8.13451	8.21037	8.24068	8.22861	8.21821	8.18268	8.13879	8.11224	8.1813	8.21506	8.19473	8.20074	8.2203	8.20969	8.23091
2.6325	8.1949	8.21485	8.22227	8.12894	8.20531	8.24549	8.24007	8.22004	8.18952	8.13744	8.09906	8.17375	8.22309	8.1925	8.20829	8.22619	8.2014	8.22131
2.64	8.19329	8.20989	8.22186	8.13631	8.20635	8.23483	8.23536	8.23079	8.18785	8.13542	8.10649	8.16899	8.22572	8.19343	8.20684	8.22281	8.20079	8.22004
2.6475	8.19224	8.22547	8.22648	8.14173	8.19693	8.2311	8.2248	8.20911	8.18744	8.14797	8.09972	8.19133	8.21518	8.18801	8.20122	8.21473	8.19932	8.23199
2.655	8.18759	8.20751	8.2301	8.13912	8.20198	8.24091	8.23545	8.22355	8.19346	8.13999	8.10122	8.17531	8.20753	8.1906	8.20337	8.22581	8.21149	8.21835
2.6625	8.18709	8.21596	8.22651	8.1391	8.1982	8.25096	8.23838	8.22205	8.18924	8.14492	8.10076	8.18048	8.2151	8.19457	8.20912	8.21865	8.2044	8.22062
2.67	8.19236	8.21306	8.2284	8.14285	8.21208	8.2451	8.22791	8.21224	8.17969	8.14322	8.11216	8.17408	8.2207	8.1936	8.20834	8.23465	8.21384	8.22326
2.6775	8.18266	8.21855	8.21745	8.14	8.20956	8.24005	8.2272	8.22239	8.18825	8.15084	8.1066	8.1853	8.21733	8.19376	8.20357	8.22191	8.20613	8.23257
2.685	8.18603	8.2235	8.23179	8.13374	8.21272	8.23064	8.23341	8.21945	8.18549	8.15404	8.09225	8.17421	8.21444	8.19581	8.21718	8.22746	8.2007	8.2352
2.6925	8.18831	8.21396	8.2174	8.13403	8.20939	8.22902	8.23634	8.22007	8.19246	8.14535	8.09659	8.17039	8.2263	8.1858	8.20199	8.22956	8.20699	8.23442
2.7	8.19242	8.20855	8.2291	8.14026	8.19783	8.23713	8.23638	8.2142	8.1864	8.14209	8.09671	8.16948	8.22064	8.19989	8.2014	8.22712	8.21622	8.23474
2.7075	8.18758	8.21499	8.2252	8.14716	8.20806	8.24099	8.23307	8.21897	8.19271	8.14469	8.0969	8.18463	8.22565	8.18765	8.20166	8.22447	8.21375	8.22526
2.715	8.19144	8.2117	8.22038	8.13542	8.20257	8.2432	8.23501	8.21434	8.19316	8.1521	8.11163	8.18305	8.21427	8.18892	8.20656	8.23505	8.20381	8.22552
2.7225	8.1984	8.21581	8.22229	8.13779	8.20709	8.23825	8.23193	8.22128	8.1804	8.13794	8.10227	8.18567	8.22384	8.18991	8.20213	8.22778	8.20001	8.22753
2.73	8.18747	8.22099	8.22282	8.14066	8.20358	8.23423	8.22527	8.21744	8.19477	8.15255	8.09245	8.18523	8.2162	8.19913	8.20482	8.22659	8.204	8.22581
2.7375	8.18877	8.2094	8.21791	8.13644	8.19975	8.24346	8.2416	8.22201	8.1943	8.15559	8.09836	8.18194	8.23031	8.18853	8.20049	8.22016	8.20833	8.22804
2.745	8.19296	8.21406	8.22085	8.14074	8.20287	8.23374	8.231	8.22295	8.1751	8.13214	8.09661	8.18891	8.21205	8.19106	8.20372	8.23419	8.20636	8.22897
2.7525	8.19214	8.20452	8.22133	8.1419	8.20163	8.2225	8.21787	8.21052	8.1973	8.14505	8.10941	8.1767	8.22358	8.18339	8.2067	8.2196	8.21407	8.22945
2.76	8.19855	8.20664	8.21814	8.13625	8.19532	8.23536	8.22855	8.21257	8.19708	8.14919	8.10792	8.18082	8.20747	8.19133	8.19727	8.22051	8.20604	8.23317
2.7675	8.19083	8.22024	8.21298	8.13599	8.20261	8.23561	8.25053	8.21462	8.19127	8.14739	8.10589	8.18727	8.21416	8.1983	8.2107	8.2323	8.2069	8.2359
2.775	8.19023	8.22423	8.21965	8.14512	8.2034	8.23855	8.23932	8.22668	8.18411	8.14497	8.11835	8.16705	8.21567	8.19726	8.21075	8.22478	8.2048	8.23439
2.7825	8.19582	8.21325	8.22657	8.13575	8.20459	8.23775	8.23589	8.22458	8.19116	8.1482	8.10336	8.18283	8.21378	8.18003	8.19775	8.21267	8.21018	8.22771
2.79	8.19795	8.21127	8.23556	8.13613	8.21222	8.22835	8.23691	8.21525	8.19283	8.14201	8.11281	8.18422	8.21205	8.19628	8.18946	8.22683	8.21485	8.23885
2.7975	8.19172	8.20776	8.2261	8.13301	8.2052	8.2343	8.22283	8.22012	8.19405	8.14911	8.09808	8.18362	8.21705	8.19299	8.20989	8.22281	8.19651	8.22165
2.805	8.19455	8.22107	8.22255	8.14141	8.20342	8.24093	8.22824	8.22472	8.20045	8.1403	8.09868	8.176	8.2165	8.19081	8.20228	8.23162	8.20821	8.223
2.8125	8.19608	8.21653	8.23228	8.13572	8.20631	8.23377	8.24353	8.21482	8.19535	8.14111	8.11026	8.17859	8.22598	8.19273	8.19443	8.21017	8.20773	8.22896
2.82	8.1843	8.21089	8.23548	8.14659	8.21369	8.24614	8.23589	8.22133	8.18759	8.15185	8.11442	8.17429	8.22186	8.20097	8.20747	8.22023	8.21117	8.22403
2.8275	8.18871	8.21015	8.22731	8.13756	8.21381	8.23456	8.23713	8.21793	8.19659	8.15404	8.1091	8.18027	8.21891	8.18368	8.20116	8.22645	8.19581	8.23034
2.835	8.18514	8.22233	8.226	8.13518	8.20094	8.23709	8.22888	8.21597	8.19696	8.15641	8.09474	8.17328	8.226	8.19215	8.20724	8.22287	8.20834	8.23823
2.8425	8.19889	8.21075	8.22647	8.14278	8.2071	8.2325	8.23356	8.21462	8.19436	8.13858	8.10558	8.17657	8.21843	8.20245	8.20826	8.22643	8.2082	8.235
2.85	8.19617	8.21533	8.23077	8.13943	8.20947	8.2493	8.24424	8.22012	8.18265	8.14388	8.10221	8.17206	8.22985	8.19438	8.20863	8.24008	8.21693	8.23335
2.8575	8.18923	8.22264	8.22894	8.14992	8.20957	8.24183	8.23958	8.22587	8.18521	8.14539	8.09979	8.18431	8.20854	8.1928	8.19679	8.22641	8.20299	8.22481
2.865	8.19431	8.2138	8.2136	8.13232	8.21571	8.2382	8.22828	8.22279	8.19416	8.15424	8.09928	8.18535	8.22623	8.18282	8.20421	8.21811	8.20651	8.23144
2.8725	8.19864	8.20402	8.22163	8.14471	8.20601	8.24577	8.23782	8.23009	8.19257	8.14838	8.09989	8.17756	8.21746	8.19248	8.19287	8.22504	8.20944	8.23473
2.88	8.20272	8.21843	8.22282	8.1429	8.21261	8.23497	8.23044	8.22009	8.19665	8.14473	8.1056	8.18255	8.22445	8.19272	8.19151	8.22316	8.21908	8.2363
2.8875	8.19088	8.21089	8.2229	8.13926	8.21428	8.23529	8.24195	8.21654	8.19128	8.14141	8.10344	8.17727	8.22064	8.19212	8.2011	8.2274	8.20858	8.23379
2.895	8.20233	8.21968	8.21863	8.15149	8.2092	8.23469	8.23621	8.22825	8.17705	8.15446	8.11032	8.17037	8.21672	8.1868	8.20307	8.22753	8.20996	8.22911
2.9025	8.1874	8.21646	8.22185	8.14788	8.20713	8.23875	8.22614	8.21726	8.18742	8.14723	8.1121	8.18173	8.20845	8.19381	8.20751	8.22455	8.20458	8.22938
2.91	8.1794	8.22814	8.22608	8.14801	8.21449	8.23623	8.23389	8.21496	8.18463	8.15162	8.10518	8.18092	8.21373	8.18908	8.20591	8.22535	8.2031	8.23326
2.9175	8.19807	8.20988	8.21709	8.14044	8.21044	8.23817	8.23876	8.22897	8.18843	8.15873	8.11165	8.17294	8.22503	8.19875	8.20281	8.21954	8.20951	8.24256
2.925	8.19728	8.21516	8.22293	8.14047	8.20943	8.23958	8.24255	8.23217	8.19037	8.14566	8.10658	8.18014	8.22989	8.1883	8.2067	8.22884	8.20087	8.22093
2.9325	8.19308	8.21064	8.22099	8.13706	8.20707	8.23667	8.22955	8.21625	8.18285	8.14403	8.10756	8.19334	8.21325	8.19159	8.21351	8.22851	8.21094	8.23912
2.94	8.1825	8.21175	8.22008	8.14312	8.19202	8.24456	8.23351	8.22502	8.19607	8.1519	8.11281	8.18008	8.22169	8.19055	8.20385	8.22395	8.2103	8.23165
2.9475	8.20251	8.22207	8.22544	8.14009	8.19752	8.22052	8.22741	8.22196	8.18956	8.16453	8.10824	8.17105	8.22462	8.19843	8.19723	8.2269	8.19827	8.22954
2.955	8.17885	8.213	8.23579	8.1393	8.20133	8.24135	8.23188	8.22286	8.18566	8.15254	8.11463	8.1806	8.23113	8.19286	8.20947	8.2381	8.21011	8.22683
2.9625	8.18693	8.22106	8.22505	8.14241	8.20128	8.23839	8.23372	8.22712	8.19339	8.15142	8.10868	8.18461	8.21991	8.18739	8.20595	8.22675	8.21572	8.22628
2.97	8.19691	8.2182	8.22316	8.14186	8.21876	8.23594	8.23403	8.22093	8.19419	8.14925	8.10395	8.18032	8.22031	8.19026	8.20578	8.2267	8.21762	8.2322
2.9775	8.19119	8.21811	8.23361	8.14575	8.20706	8.23982	8.25183	8.219	8.19423	8.16179	8.10116	8.18862	8.22018	8.19099	8.20119	8.22948	8.21679	8.22796
2.985	8.19162	8.20893	8.21571	8.13885	8.20722	8.25081	8.23608	8.22008	8.1847	8.14705	8.11107	8.18372	8.21383	8.20153	8.21089	8.2307	8.21144	8.23258
2.9925	8.19841	8.22319	8.22825	8.14411	8.21053	8.23732	8.23086	8.21348	8.1979	8.15986	8.10866	8.18164	8.22302	8.19667	8.20442	8.22546	8.21209	8.23377
3	8.19159	8.20612	8.22246	8.14152	8.20244	8.23934	8.23363	8.21656	8.20427	8.15095	8.10489	8.18032	8.21383	8.19232	8.20315	8.2344	8.20864	8.24191
3.0075	8.18965	8.21252	8.23388	8.13609	8.21456	8.22944	8.22628	8.22601	8.195	8.14386	8.11932	8.17407	8.21117	8.18743	8.20797	8.23334	8.197	8.22493
3.015	8.19822	8.20864	8.23767	8.15134	8.2071	8.24193	8.23364	8.23052	8.19495	8.14917	8.11619	8.18194	8.22911	8.19179	8.20474	8.22174	8.20701	8.22899
3.0225	8.19059	8.21119	8.22837	8.13183	8.21218	8.24459	8.2351	8.22105	8.19601	8.15131	8.11663	8.18767	8.21944	8.18905	8.21196	8.2362	8.21524	8.23109
3.03	8.20545	8.21882	8.2333	8.14305	8.20608	8.24988	8.25152	8.22281	8.18652	8.15806	8.11212	8.18628	8.21683	8.18834	8.21074	8.22341	8.21815	8.23371
3.0375	8.19894	8.22242	8.22421	8.14158	8.2092	8.23432	8.23143	8.2146	8.19167	8.14859	8.09846	8.18196	8.22654	8.18517	8.21613	8.22458	8.2033	8.22711
3.045	8.20422	8.22327	8.22855	8.13068	8.19998	8.23651	8.23246	8.22207	8.19531	8.15493	8.09912	8.18333	8.22595	8.192	8.19884	8.23752	8.19863	8.23478
3.0525	8.20329	8.21749	8.2292	8.1378	8.20196	8.23486	8.24359	8.21255	8.19302	8.15493	8.10893	8.18648	8.22132	8.1957	8.21115	8.22569	8.21737	8.24724
3.06	8.19237	8.22737	8.2347	8.1392	8.2134	8.24199	8.23279	8.22433	8.19821	8.14929	8.11188	8.18025	8.21913	8.20013	8.21243	8.2416	8.2118	8.23146
3.0675	8.19175	8.21688	8.23034	8.14788	8.20208	8.2397	8.24388	8.21626	8.19392	8.14296	8.10207	8.18094	8.22676	8.18841	8.20473	8.2347	8.2144	8.23486
3.075	8.19082	8.21972	8.22497	8.14103	8.20913	8.24892	8.2301	8.22122	8.19917	8.151	8.10407	8.18187	8.21497	8.19046	8.21666	8.2338	8.2135	8.22222
3.0825	8.18808	8.21579	8.2391	8.14641	8.20933	8.24086	8.23991	8.21811	8.19436	8.14754	8.10291	8.16674	8.22489	8.20485	8.20825	8.22851	8.20544	8.22392
3.09	8.19027	8.22287	8.22157	8.13947	8.2157	8.24222	8.23246	8.21583	8.19304	8.14935	8.1054	8.17337	8.21737	8.19394	8.21747	8.21899	8.20329	8.23483
3.0975	8.19424	8.2137	8.2226	8.14178	8.20366	8.23865	8.22913	8.22526	8.19012	8.15281	8.10365	8.18128	8.22819	8.19624	8.2049	8.22713	8.20984	8.22881
3.105	8.19274	8.21775	8.22429	8.14983	8.21167	8.23841	8.23642	8.23049	8.19262	8.1424	8.09918	8.17839	8.21781	8.20255	8.20545	8.22805	8.21548	8.22095
3.1125	8.18513	8.20911	8.22775	8.15039	8.20086	8.23635	8.23904	8.22394	8.19487	8.15207	8.11157	8.1836	8.2123	8.20413	8.20992	8.22437	8.21736	8.22659
3.12	8.19122	8.2245	8.22573	8.1424	8.2158	8.24959	8.24267	8.22366	8.19836	8.15728	8.11112	8.17888	8.23178	8.19379	8.20739	8.23703	8.21431	8.23353
3.1275	8.19918	8.22644	8.22874	8.14237	8.20282	8.2429	8.23542	8.21632	8.20445	8.15382	8.10964	8.18084	8.22298	8.20879	8.21111	8.23055	8.21644	8.22748
3.135	8.19874	8.21834	8.23395	8.14312	8.21381	8.23504	8.23147	8.21484	8.19472	8.15196	8.10788	8.17832	8.2212	8.19002	8.20166	8.23796	8.214	8.23019
3.1425	8.19589	8.22058	8.23182	8.14715	8.20909	8.23855	8.24137	8.22208	8.20583	8.15479	8.10308	8.18686	8.22096	8.19222	8.20298	8.22417	8.20756	8.22652
3.15	8.20187	8.21844	8.22882	8.15003	8.20257	8.24073	8.23708	8.22515	8.20124	8.15632	8.11683	8.18736	8.21521	8.18907	8.21481	8.22903	8.20084	8.22782
3.1575	8.20158	8.21478	8.21815	8.13975	8.21782	8.2385	8.24449	8.22342	8.19524	8.15158	8.11773	8.17741	8.223	8.19319	8.19719	8.2338	8.20679	8.23903
3.165	8.19828	8.21497	8.22676	8.14861	8.20857	8.24386	8.22879	8.2166	8.19766	8.15299	8.10952	8.1922	8.22941	8.19278	8.20373	8.23496	8.20984	8.22709
3.1725	8.19805	8.21401	8.23257	8.13672	8.20397	8.24275	8.23881	8.22552	8.19371	8.15473	8.10863	8.18655	8.22989	8.19216	8.21201	8.24406	8.20816	8.23116
3.18	8.19842	8.22206	8.23049	8.13808	8.20469	8.24862	8.24524	8.22295	8.1945	8.14472	8.1056	8.17702	8.23482	8.1989	8.21483	8.2327	8.21404	8.23724
3.1875	8.20183	8.2163	8.22541	8.15025	8.21041	8.24649	8.23958	8.22061	8.19333	8.15523	8.11572	8.17888	8.23335	8.19402	8.2038	8.22727	8.21159	8.23373
3.195	8.19868	8.2142	8.22507	8.13358	8.20418	8.23283	8.24037	8.22169	8.18584	8.1487	8.11009	8.17512	8.21983	8.19297	8.21004	8.22698	8.2265	8.23055
3.2025	8.20768	8.21596	8.23061	8.14644	8.21185	8.22969	8.23438	8.22669	8.18283	8.15546	8.12266	8.17636	8.22292	8.19362	8.20042	8.22576	8.22699	8.23348
3.21	8.20392	8.21982	8.2259	8.15886	8.20694	8.235	8.24028	8.2184	8.19757	8.1493	8.1227	8.17844	8.22629	8.1948	8.2107	8.22608	8.1993	8.23298
3.2175	8.20903	8.21319	8.2271	8.14895	8.21266	8.24194	8.23897	8.2138	8.19941	8.15078	8.10558	8.19548	8.2247	8.19259	8.20352	8.23775	8.20353	8.22308
3.225	8.19948	8.2229	8.23588	8.14588	8.21886	8.24853	8.23088	8.21773	8.19745	8.15171	8.11441	8.17645	8.23164	8.18554	8.20631	8.22385	8.21208	8.22983
3.2325	8.19031	8.21986	8.22747	8.1434	8.20952	8.24327	8.24298	8.21579	8.19442	8.15281	8.11545	8.18615	8.23234	8.1936	8.2027	8.2335	8.22676	8.23093
3.24	8.19971	8.22961	8.22345	8.14592	8.20344	8.24343	8.23764	8.22397	8.19897	8.16177	8.11689	8.18259	8.23209	8.19242	8.20211	8.23562	8.20957	8.2327
3.2475	8.19938	8.21945	8.22301	8.1403	8.21305	8.23632	8.23215	8.22213	8.19522	8.15246	8.10665	8.18336	8.22907	8.2063	8.21907	8.22819	8.21741	8.22933
3.255	8.18905	8.21604	8.23016	8.13952	8.20411	8.24599	8.2476	8.22883	8.19744	8.15239	8.11141	8.18769	8.21793	8.20015	8.21881	8.22776	8.20934	8.23314
3.2625	8.19665	8.21634	8.21921	8.14411	8.21491	8.24582	8.24047	8.22882	8.20038	8.149	8.09955	8.18561	8.2095	8.19594	8.20825	8.23059	8.21225	8.23193
3.27	8.19809	8.21229	8.22259	8.14898	8.20427	8.23972	8.23645	8.2232	8.19758	8.15419	8.09924	8.19287	8.22239	8.19295	8.21331	8.2372	8.20766	8.22904
3.2775	8.19808	8.21909	8.22534	8.13788	8.20423	8.24123	8.24547	8.2255	8.20449	8.1523	8.10182	8.1727	8.22051	8.19106	8.20922	8.22731	8.21014	8.2298
3.285	8.1938	8.22286	8.2337	8.13863	8.20914	8.24242	8.23067	8.22658	8.19867	8.15574	8.10399	8.19058	8.21742	8.19172	8.20129	8.22897	8.2055	8.23923
3.2925	8.19414	8.21636	8.21957	8.14419	8.21507	8.24944	8.2314	8.23242	8.20405	8.15434	8.111	8.17538	8.23294	8.19623	8.21252	8.23153	8.20377	8.23837
3.3	8.18711	8.21898	8.22928	8.14381	8.20931	8.243	8.23332	8.23092	8.20385	8.15509	8.11674	8.18799	8.21822	8.1983	8.21901	8.23617	8.21578	8.23488
3.3075	8.19062	8.22637	8.2249	8.13952	8.21911	8.24117	8.23991	8.22142	8.18722	8.15535	8.10562	8.18348	8.21762	8.19178	8.2159	8.22477	8.2053	8.23239
3.315	8.1949	8.2306	8.22652	8.13958	8.20553	8.23768	8.24829	8.22621	8.19906	8.1493	8.1097	8.17792	8.23863	8.19301	8.20745	8.2373	8.20783	8.24568
3.3225	8.1967	8.21856	8.22821	8.13027	8.20995	8.24075	8.2347	8.22914	8.20045	8.14176	8.11508	8.18895	8.22324	8.1934	8.2049	8.23304	8.21195	8.23436
3.33	8.20874	8.22838	8.2262	8.15115	8.20895	8.24604	8.22599	8.21739	8.19761	8.16467	8.10752	8.19644	8.22584	8.19646	8.20978	8.23604	8.2133	8.24003
3.3375	8.19488	8.21568	8.23258	8.14232	8.20728	8.23951	8.23868	8.22493	8.19435	8.15305	8.11119	8.17545	8.23645	8.19633	8.20965	8.23337	8.21311	8.24373
3.345	8.20204	8.2313	8.2278	8.13744	8.21176	8.23976	8.23479	8.22818	8.19754	8.15199	8.11811	8.18961	8.22287	8.19609	8.22107	8.22662	8.20956	8.23592
3.3525	8.19539	8.22823	8.23389	8.13893	8.20611	8.24103	8.23256	8.22203	8.20019	8.15253	8.11522	8.17642	8.22342	8.19103	8.20985	8.23061	8.21988	8.23835
3.36	8.19856	8.22586	8.23497	8.14954	8.2064	8.2485	8.24218	8.22584	8.2033	8.14969	8.11033	8.18563	8.22277	8.1907	8.21277	8.23099	8.20742	8.23479
3.3675	8.19098	8.21757	8.23577	8.14673	8.20714	8.2398	8.24123	8.22681	8.20027	8.14894	8.10902	8.18119	8.22134	8.19081	8.21685	8.22038	8.21697	8.2327
3.375	8.19662	8.21614	8.22245	8.14058	8.20888	8.25071	8.24346	8.22341	8.19094	8.14568	8.10778	8.19509	8.22796	8.18987	8.22037	8.22396	8.20935	8.24771
3.3825	8.19919	8.21951	8.22255	8.14503	8.21705	8.24621	8.23998	8.23479	8.18807	8.14903	8.10952	8.17915	8.22983	8.19503	8.2111	8.21536	8.2174	8.23512
3.39	8.19579	8.22633	8.2295	8.14955	8.21634	8.23971	8.23303	8.22636	8.20292	8.14531	8.11037	8.1839	8.22796	8.19365	8.21036	8.23671	8.21051	8.2323
3.3975	8.19311	8.22415	8.22769	8.14196	8.21444	8.24618	8.23508	8.22342	8.20254	8.15678	8.11985	8.17753	8.22789	8.20243	8.20679	8.23906	8.20855	8.23051
3.405	8.19142	8.22722	8.22867	8.14706	8.20931	8.23556	8.23715	8.21412	8.19232	8.15636	8.11511	8.17489	8.22681	8.19391	8.21043	8.23608	8.2152	8.24297
3.4125	8.20393	8.21857	8.22343	8.14218	8.21437	8.25033	8.24293	8.22584	8.2016	8.1536	8.11803	8.18709	8.23115	8.19758	8.20435	8.23733	8.20319	8.24106
3.42	8.19838	8.22204	8.22264	8.14313	8.20977	8.24045	8.23695	8.22234	8.19869	8.15722	8.10878	8.1886	8.22791	8.20618	8.20765	8.22111	8.21265	8.24062
3.4275	8.19849	8.21422	8.233	8.14657	8.20633	8.24032	8.23128	8.23518	8.19742	8.15468	8.11695	8.1701	8.22724	8.19398	8.20595	8.22778	8.21383	8.2369
3.435	8.19748	8.22072	8.22779	8.1497	8.21707	8.24922	8.2336	8.22625	8.20001	8.15998	8.11224	8.18526	8.22787	8.19075	8.21159	8.24311	8.21824	8.24426
3.4425	8.20156	8.2166	8.23801	8.14499	8.21326	8.24823	8.24377	8.2164	8.19919	8.15553	8.10617	8.18628	8.22881	8.19959	8.20891	8.23516	8.21907	8.23426
3.45	8.20037	8.22845	8.23065	8.15031	8.2177	8.24618	8.23925	8.22011	8.19317	8.14423	8.11098	8.19773	8.22208	8.18491	8.2074	8.22866	8.20999	8.23783
3.4575	8.19645	8.22846	8.23059	8.15022	8.20885	8.24683	8.23173	8.21838	8.20436	8.15035	8.11032	8.18795	8.23648	8.19756	8.21039	8.23578	8.21828	8.22904
3.465	8.18592	8.21896	8.23204	8.14395	8.21267	8.23912	8.22224	8.21953	8.19557	8.1489	8.11361	8.19153	8.2275	8.19445	8.21723	8.22791	8.21449	8.23177
3.4725	8.19821	8.23386	8.2259	8.14158	8.21453	8.24437	8.23905	8.22008	8.2074	8.1607	8.11315	8.17382	8.23107	8.20835	8.20389	8.22598	8.20815	8.23379
3.48	8.19934	8.22872	8.24012	8.15314	8.21572	8.23999	8.24102	8.22146	8.19356	8.15621	8.10751	8.1817	8.23017	8.19416	8.21009	8.23231	8.21233	8.23476
3.4875	8.19842	8.21717	8.2338	8.13639	8.2157	8.25401	8.23885	8.22563	8.19158	8.15736	8.12191	8.19568	8.2307	8.21166	8.209	8.23327	8.22707	8.23404
3.495	8.18571	8.22456	8.23052	8.13653	8.20983	8.23998	8.2356	8.21819	8.20113	8.16141	8.11573	8.18941	8.21442	8.19725	8.22534	8.22169	8.21856	8.25042
3.5025	8.19413	8.22153	8.21784	8.14455	8.21422	8.24402	8.24462	8.22969	8.20111	8.14355	8.11199	8.18339	8.22969	8.20071	8.20318	8.22409	8.21514	8.23432
3.51	8.20818	8.21927	8.23213	8.14483	8.21604	8.24559	8.24118	8.23066	8.19843	8.15536	8.10979	8.18845	8.23008	8.20792	8.21643	8.24513	8.21952	8.23625
3.5175	8.19018	8.22386	8.23252	8.14136	8.2104	8.24137	8.23061	8.21735	8.19032	8.14773	8.11611	8.19335	8.22111	8.18995	8.19841	8.22965	8.20564	8.23494
3.525	8.19149	8.22232	8.23385	8.14377	8.21028	8.23846	8.22594	8.23121	8.19192	8.15433	8.11391	8.17986	8.22668	8.19721	8.20727	8.22999	8.2139	8.23453
3.5325	8.19267	8.22078	8.22402	8.14854	8.21348	8.24708	8.24198	8.21769	8.19484	8.16262	8.12751	8.18398	8.22	8.19715	8.20433	8.23677	8.20734	8.24163
3.54	8.18212	8.22128	8.2319	8.13624	8.2001	8.25339	8.25119	8.22693	8.19565	8.16364	8.11055	8.18785	8.21195	8.1882	8.21431	8.22444	8.20954	8.23489
3.5475	8.18496	8.22547	8.22555	8.15085	8.21518	8.25715	8.24041	8.23673	8.19759	8.14497	8.10993	8.1827	8.23415	8.19359	8.20248	8.22465	8.20774	8.22762
3.555	8.19465	8.20592	8.23336	8.15036	8.21907	8.24372	8.23753	8.22281	8.20035	8.1506	8.10896	8.19087	8.22639	8.19884	8.21761	8.22753	8.21114	8.22073
3.5625	8.19893	8.22628	8.22046	8.14074	8.21369	8.23867	8.24463	8.22257	8.20376	8.15463	8.12121	8.19319	8.21722	8.20372	8.21337	8.24035	8.21012	8.24222
3.57	8.19664	8.2327	8.23029	8.13305	8.20351	8.24561	8.22896	8.22204	8.19077	8.16638	8.11792	8.18153	8.23044	8.19967	8.20162	8.23151	8.20597	8.22557
3.5775	8.20526	8.21844	8.22042	8.14909	8.2119	8.24801	8.24424	8.22298	8.19347	8.16184	8.10273	8.19017	8.22976	8.19278	8.21548	8.23059	8.21134	8.23158
3.585	8.19076	8.22478	8.22841	8.14667	8.20648	8.24044	8.24625	8.2197	8.19169	8.1594	8.11006	8.18506	8.22587	8.1997	8.20875	8.23252	8.20735	8.22913
3.5925	8.19311	8.23084	8.23383	8.1523	8.21338	8.24601	8.23478	8.22156	8.20549	8.16281	8.11482	8.19472	8.22832	8.19705	8.21169	8.23375	8.21193	8.23642
3.6	8.20075	8.22387	8.23136	8.15219	8.22605	8.25142	8.23489	8.23458	8.21176	8.1594	8.11341	8.17897	8.22083	8.18391	8.2148	8.22581	8.20188	8.23029
3.6075	8.20226	8.21586	8.239	8.14328	8.19832	8.24682	8.23591	8.23343	8.19765	8.14294	8.11902	8.18001	8.2256	8.19509	8.20807	8.23523	8.21237	8.21743
3.615	8.19326	8.22505	8.23626	8.14249	8.20852	8.24251	8.23698	8.22342	8.19295	8.14988	8.11246	8.18078	8.22999	8.19625	8.21443	8.23669	8.21493	8.23684
3.6225	8.18674	8.22098	8.22136	8.14637	8.21388	8.24627	8.24339	8.22754	8.20448	8.15912	8.1066	8.19469	8.23266	8.18922	8.20714	8.22991	8.21914	8.23932
3.63	8.21177	8.22451	8.20864	8.14563	8.20698	8.2411	8.23389	8.2232	8.19916	8.14451	8.12037	8.19094	8.23273	8.19901	8.21621	8.23689	8.21736	8.2334
3.6375	8.21672	8.22729	8.23482	8.1418	8.21067	8.25142	8.24189	8.22096	8.19568	8.14993	8.12046	8.17947	8.22979	8.20784	8.2098	8.23164	8.2102	8.24774
3.645	8.19887	8.21938	8.22897	8.14587	8.20267	8.24758	8.2414	8.23062	8.19566	8.1503	8.11457	8.18871	8.22431	8.19389	8.21325	8.23448	8.22151	8.23632
3.6525	8.19674	8.22234	8.22727	8.14597	8.20202	8.24824	8.23276	8.22506	8.19906	8.16277	8.11629	8.18329	8.22659	8.20593	8.21548	8.23757	8.22248	8.24283
3.66	8.18947	8.23111	8.22576	8.14524	8.21364	8.2446	8.2345	8.23109	8.20214	8.15438	8.11915	8.1925	8.22139	8.19772	8.20755	8.23614	8.21832	8.23815
3.6675	8.18255	8.21716	8.22892	8.14624	8.21773	8.2453	8.24287	8.22738	8.19038	8.15655	8.10255	8.19096	8.22861	8.20506	8.20635	8.24504	8.20478	8.23062
3.675	8.19003	8.22199	8.23551	8.14711	8.2138	8.25674	8.23806	8.22641	8.19684	8.14981	8.11643	8.18356	8.2368	8.1958	8.2073	8.22885	8.20406	8.23854
3.6825	8.20098	8.22021	8.24041	8.14384	8.20942	8.24803	8.23607	8.23814	8.20029	8.14591	8.10979	8.19226	8.22612	8.20504	8.21248	8.23841	8.22388	8.23252
3.69	8.1921	8.22538	8.2376	8.15138	8.20624	8.23987	8.23407	8.22806	8.20258	8.16744	8.1135	8.18193	8.23174	8.20286	8.21607	8.23051	8.21456	8.24156
3.6975	8.19769	8.2173	8.23277	8.15215	8.21482	8.23993	8.22537	8.22952	8.20037	8.16295	8.11623	8.18809	8.22219	8.20522	8.20434	8.23626	8.21594	8.23058
3.705	8.20322	8.22946	8.22863	8.14108	8.21883	8.23997	8.25067	8.23322	8.2042	8.15679	8.11607	8.19127	8.2268	8.19616	8.20723	8.2325	8.21292	8.22997
3.7125	8.20225	8.2138	8.23603	8.13514	8.21062	8.24242	8.23428	8.2198	8.19641	8.15837	8.11702	8.18332	8.23375	8.20189	8.21918	8.23346	8.21416	8.2322
3.72	8.20741	8.22753	8.22569	8.14313	8.21118	8.24327	8.23999	8.22282	8.19282	8.16113	8.10386	8.18301	8.22079	8.1886	8.21583	8.23266	8.21041	8.22439
3.7275	8.2014	8.22642	8.22505	8.14308	8.21304	8.24083	8.24016	8.22728	8.20349	8.14684	8.11002	8.20023	8.23349	8.19435	8.21804	8.2173	8.21412	8.23823
3.735	8.19853	8.21551	8.21753	8.14813	8.20818	8.24614	8.23426	8.22667	8.19757	8.15357	8.11787	8.17799	8.23032	8.21129	8.21608	8.23822	8.21221	8.22989
3.7425	8.20001	8.22658	8.23577	8.14621	8.21743	8.24361	8.25446	8.22095	8.20148	8.14593	8.11476	8.19661	8.23121	8.19993	8.21787	8.23346	8.21106	8.23248
3.75	8.1985	8.21446	8.22424	8.1447	8.21087	8.24888	8.23773	8.2174	8.20501	8.14662	8.11018	8.1977	8.23537	8.20305	8.21134	8.22949	8.21312	8.23484
3.7575	8.19625	8.21867	8.22917	8.15607	8.21301	8.23761	8.2386	8.23107	8.1941	8.16652	8.11176	8.18643	8.22978	8.20313	8.21841	8.23932	8.21569	8.23859
3.765	8.2001	8.22801	8.21853	8.15312	8.20915	8.24882	8.24198	8.23685	8.20103	8.15492	8.10729	8.17802	8.22661	8.19967	8.21645	8.23098	8.21714	8.23784
3.7725	8.19562	8.21156	8.23652	8.14953	8.20922	8.2438	8.23662	8.23978	8.19993	8.15132	8.10776	8.19354	8.22531	8.19444	8.20048	8.23381	8.21086	8.23183
3.78	8.19607	8.21601	8.22392	8.14003	8.2137	8.24152	8.24626	8.23046	8.20592	8.15299	8.10985	8.1783	8.2326	8.19093	8.21472	8.22125	8.21087	8.23927
3.7875	8.20894	8.22108	8.2358	8.14784	8.21424	8.24636	8.24081	8.2301	8.21157	8.15798	8.10576	8.18781	8.23318	8.19832	8.21355	8.22428	8.20334	8.24278
3.795	8.20385	8.21627	8.23248	8.15286	8.20843	8.24809	8.24029	8.236	8.20093	8.16593	8.11574	8.18968	8.23037	8.20411	8.20487	8.24087	8.20001	8.24675
3.8025	8.20521	8.2154	8.23232	8.15481	8.20853	8.24502	8.24499	8.22178	8.19631	8.15054	8.12098	8.1874	8.22952	8.1988	8.22029	8.23352	8.23057	8.24226
3.81	8.19756	8.22441	8.23331	8.15042	8.20929	8.24175	8.24358	8.22707	8.19943	8.15597	8.10586	8.1925	8.22741	8.20595	8.2118	8.23917	8.21613	8.23745
3.8175	8.19378	8.2082	8.23107	8.1571	8.206	8.2348	8.24811	8.22017	8.18838	8.1606	8.11301	8.19559	8.22399	8.19394	8.20927	8.23516	8.21168	8.22725
3.825	8.19152	8.2189	8.2453	8.14523	8.21581	8.23892	8.24154	8.22172	8.19564	8.15878	8.11226	8.1868	8.21362	8.19077	8.21458	8.23845	8.21416	8.22647
3.8325	8.1998	8.21041	8.22901	8.14635	8.21	8.24568	8.24106	8.22477	8.19899	8.16339	8.11086	8.18869	8.22488	8.20242	8.20274	8.23279	8.20885	8.23557
3.84	8.19389	8.2106	8.21989	8.14565	8.2066	8.24296	8.23505	8.23201	8.19759	8.16023	8.11366	8.19267	8.23709	8.2049	8.2166	8.2281	8.21899	8.23864
3.8475	8.19076	8.2276	8.24081	8.13782	8.20962	8.25283	8.24052	8.22551	8.20035	8.15676	8.11413	8.18772	8.23014	8.19597	8.20899	8.228	8.21926	8.24201
3.855	8.19653	8.22471	8.22178	8.14807	8.21134	8.24122	8.24744	8.22959	8.21418	8.15342	8.10933	8.19898	8.22894	8.19591	8.21609	8.23628	8.21922	8.2267
3.8625	8.19891	8.21985	8.23609	8.1528	8.20973	8.24374	8.23482	8.23161	8.18363	8.14652	8.11751	8.19214	8.23203	8.20218	8.2027	8.23263	8.21635	8.234
3.87	8.19949	8.20928	8.23246	8.14813	8.21672	8.24039	8.24237	8.22399	8.20086	8.15826	8.10632	8.18132	8.22077	8.19877	8.20945	8.2404	8.2099	8.2299
3.8775	8.2066	8.21925	8.22502	8.14766	8.21259	8.24819	8.24527	8.23392	8.20111	8.15524	8.11531	8.18462	8.23087	8.20064	8.21683	8.23725	8.23101	8.23887
3.885	8.19299	8.21194	8.22985	8.14262	8.2106	8.24751	8.23512	8.23407	8.19836	8.1504	8.11726	8.18306	8.22867	8.19579	8.21407	8.23269	8.21046	8.24528
3.8925	8.20038	8.22179	8.23078	8.15784	8.21321	8.24088	8.23671	8.22027	8.20116	8.15927	8.12063	8.18336	8.23367	8.1943	8.21499	8.22506	8.22146	8.23467
3.9	8.20362	8.21929	8.23332	8.15056	8.21496	8.24565	8.23285	8.22759	8.20067	8.14874	8.12654	8.19167	8.21874	8.20205	8.22038	8.2344	8.2142	8.23407
3.9075	8.20696	8.21436	8.22868	8.14815	8.20711	8.25221	8.23403	8.22156	8.20071	8.1695	8.11643	8.18097	8.22241	8.19118	8.20037	8.23062	8.21743	8.23554
3.915	8.19853	8.22249	8.22837	8.14491	8.2134	8.25968	8.23497	8.22205	8.20043	8.15511	8.11565	8.19323	8.21634	8.18856	8.20565	8.23436	8.22631	8.23461
3.9225	8.19958	8.21981	8.22773	8.13984	8.20152	8.24914	8.23788	8.22411	8.20316	8.14732	8.10913	8.19071	8.21994	8.20568	8.2137	8.23424	8.21413	8.23451
3.93	8.19869	8.22986	8.23359	8.15423	8.21159	8.24873	8.23221	8.23504	8.19264	8.15739	8.10483	8.1794	8.23406	8.20332	8.21429	8.23412	8.22935	8.23739
3.9375	8.20491	8.22423	8.23976	8.1455	8.22323	8.23837	8.23887	8.22424	8.1988	8.15066	8.10397	8.18543	8.22394	8.20177	8.20588	8.22773	8.20926	8.24139
3.945	8.19637	8.22	8.22905	8.14433	8.20681	8.24543	8.24775	8.21753	8.19871	8.15102	8.10438	8.18955	8.2269	8.20203	8.21319	8.22524	8.21836	8.22522
3.9525	8.20948	8.21466	8.23421	8.14947	8.21058	8.24411	8.24115	8.22328	8.20089	8.14963	8.11554	8.18978	8.23083	8.19889	8.2269	8.22623	8.20768	8.24229
3.96	8.20751	8.21579	8.23106	8.156	8.20752	8.24126	8.23816	8.22892	8.19771	8.15202	8.11524	8.18564	8.22301	8.19528	8.20842	8.23697	8.215	8.23696
3.9675	8.20361	8.21892	8.23935	8.14316	8.21281	8.24644	8.24515	8.23265	8.20729	8.15848	8.10993	8.18734	8.22624	8.20011	8.21976	8.23259	8.20214	8.24183
3.975	8.18704	8.21633	8.22999	8.14125	8.20811	8.24952	8.23884	8.21526	8.20296	8.1457	8.11303	8.18705	8.22936	8.20494	8.2161	8.22675	8.21979	8.24099
3.9825	8.19337	8.22256	8.23395	8.1412	8.21744	8.25262	8.24329	8.23055	8.20242	8.15227	8.10993	8.18769	8.22421	8.19948	8.22001	8.23337	8.21919	8.23811
3.99	8.20047	8.21537	8.23202	8.15716	8.21053	8.23958	8.23192	8.22803	8.19158	8.1502	8.11177	8.18852	8.22899	8.19761	8.21568	8.22608	8.21482	8.23829
3.9975	8.19163	8.21168	8.22614	8.1396	8.2175	8.24308	8.2529	8.22499	8.20696	8.16338	8.11144	8.19427	8.22157	8.19974	8.21723	8.23995	8.21679	8.23881
4.005	8.19948	8.22386	8.24843	8.15245	8.20942	8.24	8.23195	8.22938	8.20179	8.14444	8.11773	8.17742	8.24193	8.20796	8.20661	8.23408	8.21212	8.23713
4.0125	8.19983	8.21322	8.23149	8.14068	8.21881	8.24463	8.23072	8.23698	8.20156	8.15361	8.11275	8.18052	8.21863	8.1999	8.22153	8.23326	8.20687	8.24341
4.02	8.19575	8.21506	8.22682	8.13336	8.20058	8.24032	8.22298	8.22782	8.20374	8.15981	8.1102	8.18507	8.21763	8.20749	8.20528	8.22421	8.20643	8.23733
4.0275	8.20624	8.20765	8.23517	8.14119	8.21492	8.25234	8.24045	8.232	8.20145	8.15636	8.11374	8.18839	8.24443	8.19792	8.23181	8.23236	8.21947	8.24445
4.035	8.1992	8.24111	8.23353	8.15811	8.21196	8.23645	8.2368	8.22474	8.19575	8.14762	8.11957	8.18005	8.22568	8.19629	8.21499	8.23184	8.21762	8.24657
4.0425	8.19575	8.2168	8.2304	8.14491	8.219	8.2377	8.2502	8.23642	8.20814	8.16493	8.11129	8.19289	8.23183	8.19953	8.21559	8.23547	8.22185	8.22605
4.05	8.1985	8.21526	8.22311	8.1398	8.2086	8.2394	8.24366	8.22173	8.19417	8.157	8.11632	8.17555	8.22579	8.21131	8.22123	8.23476	8.21268	8.24
4.0575	8.20062	8.21926	8.23059	8.13954	8.21735	8.24243	8.23802	8.22863	8.21163	8.15517	8.10907	8.19325	8.21744	8.19857	8.21268	8.22286	8.21641	8.23063
4.065	8.19825	8.21683	8.22455	8.14623	8.21323	8.24238	8.24061	8.22793	8.20313	8.15645	8.10284	8.19142	8.22318	8.19628	8.20629	8.23589	8.21793	8.22709
4.0725	8.21428	8.2175	8.22898	8.15123	8.21115	8.24966	8.24932	8.22823	8.20671	8.16033	8.10868	8.18041	8.22241	8.20099	8.22044	8.23033	8.22371	8.2411
4.08	8.20627	8.22105	8.21838	8.1609	8.2148	8.2417	8.23811	8.22044	8.19659	8.14342	8.11679	8.18693	8.22942	8.2002	8.21716	8.22029	8.21389	8.2425
4.0875	8.19467	8.22354	8.22834	8.14587	8.21745	8.24491	8.23403	8.22688	8.19684	8.16093	8.11337	8.18911	8.2285	8.19636	8.21051	8.25218	8.20926	8.24512
4.095	8.19873	8.23062	8.23225	8.15212	8.2132	8.24184	8.25141	8.22153	8.20421	8.15405	8.11522	8.18237	8.23153	8.20436	8.19125	8.23254	8.20948	8.22815
4.1025	8.20152	8.215	8.24024	8.14438	8.21166	8.24353	8.23638	8.22412	8.19896	8.15619	8.11324	8.17541	8.22789	8.19459	8.21633	8.22614	8.21855	8.23757
4.11	8.1985	8.21862	8.2208	8.14553	8.21674	8.24672	8.23675	8.22215	8.19563	8.1552	8.11312	8.19408	8.22676	8.19662	8.20104	8.23641	8.22189	8.23389
4.1175	8.20408	8.23053	8.23271	8.14768	8.22819	8.25142	8.23573	8.23569	8.20567	8.15644	8.11503	8.18375	8.23077	8.20501	8.20915	8.2388	8.21869	8.23542
4.125	8.19308	8.22112	8.22403	8.14623	8.21635	8.24688	8.24383	8.23811	8.19613	8.16302	8.11305	8.18566	8.22855	8.19494	8.20942	8.23435	8.21689	8.24265
4.1325	8.20476	8.22184	8.23708	8.14014	8.21371	8.24903	8.24056	8.24274	8.20302	8.1591	8.1192	8.1899	8.23069	8.19318	8.20564	8.22379	8.2138	8.22566
4.14	8.19974	8.22762	8.23228	8.14048	8.21755	8.25565	8.24019	8.23182	8.19947	8.14579	8.10533	8.18021	8.23551	8.21117	8.21132	8.23447	8.21412	8.23577
4.1475	8.19161	8.22866	8.24215	8.16396	8.20718	8.24182	8.2383	8.22819	8.20318	8.15762	8.11206	8.18234	8.22132	8.18091	8.21546	8.23491	8.20884	8.2396
4.155	8.20346	8.22427	8.23926	8.14283	8.21211	8.24044	8.2435	8.22104	8.19346	8.14611	8.11873	8.17877	8.23184	8.20002	8.20465	8.22881	8.21632	8.2291
4.1625	8.20444	8.22343	8.23112	8.15598	8.22304	8.23836	8.25466	8.22526	8.20342	8.16902	8.10457	8.18695	8.22599	8.19241	8.21097	8.22622	8.21888	8.2418
4.17	8.19719	8.22644	8.23472	8.14831	8.21125	8.24399	8.23814	8.23211	8.19406	8.14523	8.11699	8.18777	8.23184	8.19653	8.21142	8.23175	8.21445	8.22972
4.1775	8.20047	8.2206	8.24098	8.14915	8.21509	8.24849	8.24879	8.22715	8.20132	8.1527	8.10668	8.19267	8.22346	8.1943	8.21345	8.24096	8.21082	8.24928
4.185	8.20088	8.21923	8.23441	8.1424	8.21604	8.24398	8.2419	8.22999	8.20255	8.16612	8.11088	8.18258	8.23428	8.19966	8.21391	8.22983	8.21704	8.23417
4.1925	8.19444	8.21169	8.21294	8.14919	8.21325	8.24213	8.24242	8.22219	8.20593	8.16056	8.11121	8.18554	8.22979	8.19982	8.21993	8.23425	8.21251	8.25619
4.2	8.20314	8.2214	8.22354	8.15709	8.22026	8.24379	8.24694	8.21882	8.20519	8.15528	8.11739	8.17891	8.22577	8.19031	8.20942	8.2353	8.21613	8.23056
4.2075	8.20313	8.23434	8.2323	8.14142	8.22662	8.24967	8.23937	8.23095	8.1979	8.14589	8.1141	8.20319	8.22789	8.20624	8.21586	8.24957	8.21805	8.23442
4.215	8.21111	8.21828	8.23153	8.14331	8.20645	8.25674	8.24844	8.22876	8.19644	8.13963	8.11383	8.1792	8.23212	8.1988	8.205	8.22625	8.20808	8.24165
4.2225	8.20522	8.21987	8.23261	8.14427	8.20558	8.24137	8.24558	8.22742	8.20901	8.15808	8.10828	8.18314	8.22764	8.20379	8.21575	8.23692	8.20443	8.22491
4.23	8.19081	8.22792	8.22022	8.153	8.20759	8.24664	8.24433	8.22962	8.19808	8.13663	8.11629	8.19187	8.2338	8.20063	8.21538	8.22721	8.22976	8.22926
4.2375	8.209	8.22565	8.23083	8.14939	8.21878	8.25149	8.24743	8.21961	8.20402	8.15682	8.11271	8.18946	8.22994	8.20514	8.21339	8.24553	8.21883	8.23918
4.245	8.2126	8.21569	8.23688	8.14752	8.21427	8.24493	8.2451	8.22956	8.21028	8.14961	8.11317	8.18873	8.22847	8.20455	8.22177	8.22717	8.20226	8.24255
4.2525	8.19501	8.21245	8.23333	8.14797	8.21341	8.25034	8.22615	8.23212	8.20381	8.15089	8.12554	8.1888	8.22753	8.19668	8.22367	8.23189	8.20765	8.23156
4.26	8.20201	8.21243	8.23546	8.1503	8.21607	8.25293	8.24441	8.22765	8.19738	8.15372	8.11876	8.19614	8.23239	8.19548	8.21336	8.23401	8.22516	8.22994
4.2675	8.1999	8.2226	8.23312	8.14177	8.2115	8.25005	8.24392	8.2219	8.20662	8.16194	8.11152	8.19699	8.23597	8.19663	8.22052	8.22676	8.22926	8.2289
4.275	8.20651	8.22132	8.22332	8.14859	8.20847	8.2496	8.24323	8.23137	8.20099	8.14565	8.11762	8.19544	8.2382	8.19048	8.21197	8.24133	8.20934	8.23939
4.2825	8.18846	8.22309	8.23132	8.13866	8.21214	8.24465	8.24455	8.22505	8.21263	8.15822	8.11346	8.178	8.22596	8.19069	8.21613	8.23226	8.224	8.24074
4.29	8.2	8.22727	8.22855	8.14384	8.21296	8.24988	8.25252	8.21879	8.20579	8.14345	8.11345	8.18491	8.23074	8.18505	8.21103	8.22389	8.20158	8.24193
4.2975	8.19666	8.21255	8.22509	8.14476	8.2047	8.24385	8.24223	8.2309	8.19468	8.15636	8.10958	8.18752	8.22894	8.19507	8.21178	8.23356	8.20546	8.23597
4.305	8.1968	8.21903	8.24462	8.14327	8.21498	8.24554	8.23615	8.22705	8.20169	8.15152	8.12038	8.18492	8.24339	8.19903	8.21737	8.22955	8.21473	8.23342
4.3125	8.20522	8.23369	8.24088	8.13916	8.21762	8.25008	8.23665	8.23292	8.19623	8.16097	8.10315	8.18233	8.23633	8.20527	8.20373	8.22436	8.20948	8.23545
4.32	8.18809	8.224	8.23687	8.15514	8.2137	8.2525	8.23919	8.23289	8.19963	8.15215	8.12433	8.19705	8.23662	8.1918	8.21528	8.24165	8.21023	8.22866
4.3275	8.20501	8.22194	8.22314	8.15399	8.20332	8.23937	8.24677	8.22068	8.19693	8.16139	8.11382	8.18146	8.22215	8.2014	8.20984	8.22276	8.20529	8.23298
4.335	8.19805	8.22261	8.22932	8.15429	8.2231	8.24509	8.22994	8.23466	8.19898	8.1566	8.1175	8.18846	8.23725	8.20212	8.22164	8.2429	8.22059	8.23744
4.3425	8.19488	8.21453	8.23335	8.15051	8.20562	8.24949	8.24114	8.21656	8.20714	8.16184	8.11245	8.18945	8.22507	8.19539	8.21309	8.23168	8.21875	8.23967
4.35	8.20717	8.22148	8.22519	8.16153	8.22017	8.25489	8.23536	8.22379	8.19728	8.15259	8.10973	8.18412	8.2167	8.19852	8.22427	8.23605	8.22283	8.25222
4.3575	8.19379	8.22094	8.2305	8.14842	8.21248	8.25208	8.23446	8.22217	8.20179	8.15023	8.11455	8.19308	8.22406	8.18782	8.21542	8.22557	8.212	8.23696
4.365	8.19508	8.22627	8.23498	8.14644	8.20294	8.25297	8.24155	8.2237	8.20347	8.15452	8.11403	8.193	8.22625	8.20278	8.20398	8.23723	8.20945	8.22626
4.3725	8.20177	8.21347	8.22936	8.14094	8.22086	8.25069	8.2409	8.22161	8.20844	8.15946	8.12188	8.19603	8.22432	8.20031	8.2145	8.23716	8.20772	8.23882
4.38	8.20057	8.21293	8.23505	8.14118	8.20862	8.25162	8.24569	8.21739	8.1911	8.15696	8.11774	8.18236	8.22719	8.19488	8.21702	8.22422	8.20817	8.23361
4.3875	8.20897	8.2258	8.23381	8.14913	8.21715	8.23893	8.24459	8.22669	8.2074	8.16091	8.11761	8.19416	8.22941	8.19751	8.22872	8.23789	8.20708	8.23835
4.395	8.19872	8.22103	8.2374	8.14731	8.21396	8.24127	8.25142	8.23684	8.19622	8.15802	8.11761	8.19057	8.228	8.19417	8.2185	8.23152	8.21367	8.23713
4.4025	8.19349	8.22617	8.2373	8.14546	8.22159	8.2462	8.24121	8.22852	8.20267	8.15978	8.10936	8.18889	8.22833	8.19416	8.21319	8.23769	8.2259	8.23298
4.41	8.20022	8.22122	8.2312	8.15434	8.20849	8.24587	8.24867	8.23299	8.20285	8.15626	8.1188	8.19396	8.22219	8.19684	8.2069	8.23691	8.20818	8.24831
4.4175	8.18796	8.229	8.23814	8.14548	8.21608	8.25715	8.24552	8.22911	8.20367	8.15712	8.12676	8.18961	8.229	8.19695	8.21613	8.23814	8.22269	8.23862
4.425	8.19469	8.21828	8.22116	8.13985	8.2187	8.25457	8.23817	8.22698	8.19794	8.15292	8.11077	8.1754	8.23601	8.20195	8.22077	8.23244	8.21045	8.22573
4.4325	8.20018	8.22505	8.22476	8.14169	8.2165	8.24757	8.24863	8.22336	8.19539	8.15739	8.10045	8.19625	8.23159	8.19879	8.21698	8.23788	8.22297	8.22929
4.44	8.20162	8.22072	8.22583	8.15549	8.2156	8.24606	8.24306	8.22762	8.20935	8.16477	8.10404	8.19285	8.22403	8.20655	8.21147	8.23794	8.21609	8.24643
4.4475	8.20746	8.23679	8.22434	8.14521	8.22275	8.25272	8.25186	8.22732	8.19525	8.14629	8.10935	8.18267	8.22915	8.19336	8.21817	8.24019	8.21371	8.24338
4.455	8.2062	8.22116	8.23478	8.14407	8.21393	8.24734	8.25098	8.22834	8.20187	8.16357	8.11382	8.19529	8.22755	8.19009	8.21699	8.23787	8.22084	8.24842
4.4625	8.19899	8.22652	8.22827	8.13707	8.20981	8.24748	8.25146	8.22346	8.19703	8.15308	8.11185	8.18923	8.22691	8.20353	8.19971	8.23203	8.21267	8.2327
4.47	8.19964	8.21612	8.23141	8.14596	8.21555	8.25251	8.2482	8.22551	8.19702	8.15465	8.11828	8.18029	8.22475	8.1958	8.19973	8.24298	8.21396	8.2433
4.4775	8.19379	8.21068	8.2395	8.15075	8.21045	8.24293	8.24302	8.20805	8.20519	8.15361	8.10026	8.18686	8.22632	8.19569	8.20736	8.23169	8.21519	8.24387
4.485	8.18823	8.21937	8.23294	8.14547	8.20736	8.24117	8.24375	8.22332	8.20556	8.15054	8.1172	8.19024	8.23096	8.20176	8.2139	8.24049	8.21269	8.24575
4.4925	8.19787	8.22462	8.22771	8.14965	8.218	8.24644	8.23383	8.22079	8.19957	8.15966	8.11486	8.18596	8.22191	8.20535	8.21794	8.2385	8.21413	8.23922
4.5	8.18977	8.22938	8.23677	8.1378	8.20915	8.25832	8.24934	8.22804	8.20217	8.15863	8.10819	8.19151	8.22809	8.20592	8.21332	8.22984	8.21805	8.2471
4.5075	8.20172	8.22722	8.23607	8.13958	8.21589	8.25455	8.24747	8.22394	8.18697	8.15156	8.11799	8.19225	8.23869	8.19055	8.21275	8.23177	8.21612	8.24387
4.515	8.19599	8.21625	8.2297	8.15257	8.21287	8.24499	8.24885	8.23424	8.19986	8.15797	8.115	8.1806	8.22489	8.19796	8.19805	8.23187	8.21215	8.22663
4.5225	8.19659	8.21932	8.23984	8.14663	8.21008	8.2431	8.24809	8.22607	8.19475	8.16205	8.11116	8.18793	8.22134	8.19972	8.21154	8.23534	8.21818	8.23642
4.53	8.19189	8.2195	8.22903	8.15246	8.21631	8.24088	8.23786	8.2201	8.20298	8.15855	8.10985	8.19004	8.23547	8.1927	8.22323	8.23697	8.2176	8.24463
4.5375	8.19279	8.21769	8.23036	8.15637	8.21167	8.24817	8.252	8.23593	8.20144	8.14993	8.10871	8.18593	8.23678	8.20552	8.20084	8.22797	8.22311	8.23927
4.545	8.21352	8.22238	8.22573	8.1442	8.21544	8.25406	8.23832	8.23518	8.19708	8.15355	8.10847	8.18783	8.22535	8.19643	8.21046	8.24066	8.21477	8.23374
4.5525	8.21085	8.21751	8.22623	8.13969	8.21556	8.24256	8.23868	8.23209	8.21092	8.17226	8.12048	8.19939	8.23221	8.19879	8.20423	8.23583	8.20928	8.23298
4.56	8.20101	8.20823	8.23532	8.1531	8.22378	8.24718	8.25061	8.23095	8.19479	8.16817	8.11456	8.1903	8.23284	8.19146	8.21119	8.23847	8.20863	8.24554
4.5675	8.19523	8.23188	8.22662	8.14941	8.21439	8.24714	8.23397	8.22665	8.19739	8.15808	8.11484	8.18285	8.22833	8.19669	8.21364	8.23708	8.21162	8.24476
4.575	8.20178	8.23067	8.23827	8.15227	8.20997	8.25348	8.24078	8.22842	8.19848	8.14985	8.1134	8.19029	8.23637	8.19192	8.21972	8.23698	8.22755	8.23427
4.5825	8.20419	8.2262	8.23753	8.14001	8.21641	8.25412	8.23614	8.231	8.21137	8.14254	8.11781	8.18649	8.22705	8.21377	8.21652	8.23524	8.20852	8.23289
4.59	8.20029	8.22601	8.23244	8.14265	8.21646	8.25552	8.25016	8.23539	8.2039	8.16355	8.11514	8.2046	8.23669	8.20613	8.20887	8.23481	8.22558	8.24466
4.5975	8.20061	8.21574	8.22745	8.14869	8.20997	8.2486	8.24715	8.22538	8.20414	8.15938	8.115	8.1928	8.23152	8.19589	8.21233	8.22915	8.21305	8.23773
4.605	8.19754	8.21511	8.23601	8.14438	8.21481	8.2461	8.24386	8.24068	8.19764	8.15487	8.11285	8.19248	8.2315	8.20273	8.19725	8.24404	8.22346	8.22977
4.6125	8.19602	8.22784	8.23017	8.1497	8.21953	8.25391	8.23879	8.22436	8.20364	8.15651	8.12055	8.18086	8.22815	8.20821	8.2164	8.24176	8.20875	8.23089
4.62	8.19897	8.23084	8.23107	8.15217	8.21084	8.24496	8.23962	8.23118	8.1951	8.16306	8.11623	8.19371	8.22643	8.19352	8.22899	8.23936	8.21942	8.24521
4.6275	8.1948	8.22841	8.23484	8.15137	8.21083	8.25556	8.2449	8.21991	8.20709	8.15671	8.11406	8.18539	8.23316	8.19985	8.21547	8.23816	8.22592	8.23572
4.635	8.20244	8.2241	8.23007	8.14102	8.21587	8.24129	8.24195	8.23817	8.1996	8.14848	8.11446	8.18759	8.22256	8.19666	8.2074	8.22017	8.21388	8.23185
4.6425	8.19944	8.22991	8.23341	8.14122	8.21542	8.24724	8.2322	8.23067	8.1991	8.15059	8.1037	8.18747	8.22743	8.19963	8.21904	8.22683	8.20074	8.24499
4.65	8.19556	8.22507	8.23486	8.14701	8.21556	8.25422	8.24075	8.22413	8.20542	8.14865	8.10894	8.18194	8.23202	8.20182	8.21269	8.23308	8.22263	8.23956
4.6575	8.20693	8.22527	8.22713	8.14167	8.20655	8.25346	8.25778	8.2317	8.19756	8.1564	8.1053	8.18886	8.23192	8.19518	8.21316	8.23872	8.20825	8.24123
4.665	8.20131	8.23034	8.24374	8.1492	8.20928	8.24642	8.24289	8.21816	8.20528	8.16499	8.11116	8.19331	8.22433	8.20795	8.20676	8.23584	8.21378	8.22337
4.6725	8.20355	8.23384	8.2269	8.14838	8.21017	8.24316	8.2455	8.2294	8.1965	8.14519	8.10769	8.1881	8.22881	8.19348	8.20788	8.23839	8.21132	8.23273
4.68	8.2019	8.22361	8.23126	8.14391	8.22021	8.24223	8.24106	8.22945	8.20304	8.16576	8.1163	8.1861	8.23702	8.20573	8.21678	8.2372	8.21419	8.23786
4.6875	8.20739	8.21545	8.22775	8.15106	8.20976	8.24891	8.24178	8.22976	8.2054	8.16218	8.10322	8.19737	8.23404	8.19476	8.21271	8.24378	8.2146	8.23357
4.695	8.20639	8.22388	8.23576	8.14898	8.22481	8.24491	8.24083	8.2282	8.20093	8.15653	8.11	8.19236	8.21375	8.19611	8.22434	8.23794	8.22039	8.22916
4.7025	8.20379	8.21365	8.23506	8.15095	8.20283	8.24481	8.25014	8.23666	8.20583	8.16175	8.11017	8.1918	8.22926	8.20465	8.2134	8.23026	8.21398	8.22842
4.71	8.20633	8.21982	8.23188	8.14223	8.21496	8.25136	8.24343	8.22284	8.201	8.17313	8.12081	8.17925	8.21973	8.19758	8.22035	8.23855	8.21844	8.23996
4.7175	8.19504	8.22025	8.2294	8.14554	8.21137	8.24226	8.24466	8.23906	8.20704	8.15912	8.11778	8.19064	8.24468	8.197	8.2058	8.23111	8.21003	8.23895
4.725	8.19899	8.22631	8.23727	8.14858	8.2233	8.24928	8.24742	8.22376	8.20462	8.14572	8.1305	8.18175	8.23453	8.20157	8.21728	8.24401	8.22101	8.24069
4.7325	8.19658	8.22877	8.22933	8.15232	8.21381	8.23558	8.24923	8.22368	8.19346	8.15057	8.11574	8.19325	8.22978	8.21194	8.22064	8.23603	8.21189	8.23545
4.74	8.1974	8.22206	8.23186	8.15266	8.21457	8.2521	8.2392	8.22144	8.20977	8.1483	8.1182	8.18888	8.23037	8.19807	8.20742	8.2409	8.21262	8.23028
4.7475	8.19181	8.21431	8.23098	8.15096	8.20859	8.25174	8.23787	8.22301	8.19828	8.15414	8.11635	8.18029	8.2289	8.20285	8.21064	8.24164	8.22206	8.23381
4.755	8.19384	8.23438	8.23645	8.14603	8.21391	8.24158	8.23983	8.22723	8.20641	8.15112	8.11749	8.18309	8.23095	8.20823	8.2042	8.23235	8.22102	8.23217
4.7625	8.19668	8.22295	8.24021	8.14909	8.20758	8.24625	8.23981	8.21767	8.20001	8.15997	8.11828	8.19557	8.23746	8.19857	8.1988	8.24872	8.19648	8.24477
4.77	8.20617	8.21788	8.23308	8.14527	8.21262	8.24459	8.23699	8.21631	8.20392	8.16142	8.11146	8.19798	8.23145	8.19833	8.20974	8.22845	8.21514	8.22967
4.7775	8.19777	8.22027	8.22285	8.14179	8.2188	8.25163	8.24049	8.23916	8.19575	8.15776	8.11342	8.19988	8.22822	8.20823	8.21489	8.23555	8.2184	8.24101
4.785	8.19862	8.22126	8.22764	8.15135	8.21087	8.24591	8.23978	8.22559	8.20402	8.16081	8.11266	8.19265	8.22199	8.20449	8.21726	8.23816	8.21026	8.23269
4.7925	8.20538	8.22569	8.22702	8.14454	8.21555	8.23958	8.23205	8.23338	8.20324	8.16096	8.11414	8.18364	8.23666	8.19582	8.21224	8.2299	8.21219	8.24416
4.8	8.20008	8.21722	8.22945	8.14835	8.2138	8.24174	8.23229	8.22956	8.21194	8.15088	8.12006	8.18907	8.22942	8.20193	8.2033	8.22975	8.22435	8.21819
4.8075	8.20348	8.21673	8.23265	8.15038	8.20122	8.25266	8.2439	8.22036	8.20567	8.1576	8.11094	8.18189	8.22909	8.2123	8.21477	8.2278	8.21224	8.23203
4.815	8.20232	8.22031	8.23347	8.13248	8.21595	8.24645	8.24245	8.23014	8.19555	8.15282	8.11616	8.18585	8.23476	8.20504	8.22569	8.22147	8.22867	8.23735
4.8225	8.19069	8.22877	8.2327	8.14938	8.21168	8.25256	8.24603	8.22665	8.2075	8.15042	8.10965	8.19404	8.23837	8.18596	8.21449	8.23351	8.22129	8.23744
4.83	8.20439	8.23133	8.24051	8.15186	8.2079	8.24703	8.2417	8.2184	8.20334	8.15734	8.11241	8.2016	8.23435	8.19169	8.2141	8.23714	8.22034	8.2355
4.8375	8.20885	8.21536	8.22954	8.14582	8.20632	8.23531	8.24863	8.22388	8.19813	8.1667	8.1054	8.18668	8.23347	8.18563	8.21008	8.23174	8.21677	8.2311
4.845	8.20604	8.22151	8.2321	8.14308	8.20509	8.24326	8.24406	8.2224	8.20116	8.15115	8.11941	8.19363	8.22317	8.20568	8.21578	8.23711	8.22073	8.24405
4.8525	8.20073	8.22895	8.23105	8.1488	8.21117	8.24246	8.23643	8.23203	8.1997	8.15165	8.119	8.17975	8.21986	8.20393	8.22042	8.23294	8.20624	8.23261
4.86	8.18973	8.23054	8.23184	8.14822	8.22686	8.25275	8.24952	8.22396	8.19229	8.15792	8.11251	8.18105	8.22695	8.20124	8.21589	8.23692	8.2144	8.24476
4.8675	8.20318	8.22116	8.23032	8.13954	8.20789	8.25183	8.23596	8.22461	8.20852	8.14824	8.1202	8.19464	8.22567	8.2045	8.21164	8.23779	8.21606	8.23768
4.875	8.19084	8.21904	8.23139	8.14404	8.21579	8.23707	8.22708	8.22896	8.19333	8.1589	8.11841	8.1828	8.2269	8.1997	8.21131	8.24509	8.2152	8.24818
4.8825	8.1924	8.23313	8.23061	8.14629	8.21672	8.24701	8.24601	8.22465	8.20513	8.16098	8.10948	8.17954	8.23153	8.18693	8.20359	8.23211	8.2074	8.22657
4.89	8.19516	8.22267	8.23217	8.15047	8.2118	8.24394	8.2376	8.22528	8.21095	8.15399	8.12125	8.19423	8.22824	8.19915	8.20865	8.24533	8.22158	8.24724
4.8975	8.20732	8.22526	8.23156	8.14781	8.20449	8.2473	8.24243	8.23779	8.20442	8.16467	8.10249	8.18433	8.22501	8.19848	8.20005	8.22845	8.22014	8.24493
4.905	8.1986	8.21919	8.22803	8.14924	8.21246	8.25672	8.24121	8.22894	8.19989	8.14562	8.12222	8.19251	8.2184	8.2014	8.20736	8.22497	8.22124	8.23604
4.9125	8.20714	8.23861	8.24007	8.14929	8.21561	8.24919	8.25122	8.22417	8.20188	8.15037	8.10302	8.18604	8.23324	8.19533	8.21565	8.22649	8.21575	8.23997
4.92	8.1987	8.21931	8.23033	8.14064	8.2108	8.24831	8.24042	8.2277	8.20133	8.15787	8.12161	8.18756	8.22511	8.2019	8.22518	8.25035	8.20943	8.23313
4.9275	8.19923	8.22186	8.23551	8.1435	8.20182	8.24356	8.24325	8.23168	8.20911	8.15857	8.10892	8.19211	8.22849	8.19283	8.222	8.23305	8.21797	8.24057
4.935	8.2086	8.2203	8.2287	8.15776	8.22594	8.23974	8.24936	8.23055	8.19732	8.15806	8.12414	8.19011	8.23249	8.19472	8.22294	8.23279	8.22184	8.24229
4.9425	8.20092	8.23593	8.23046	8.13415	8.21627	8.24842	8.2414	8.22148	8.19873	8.17366	8.12385	8.19415	8.22759	8.21305	8.21231	8.2422	8.20458	8.24467
4.95	8.19845	8.22369	8.23712	8.1385	8.20976	8.24955	8.23726	8.2312	8.2065	8.16376	8.12067	8.18699	8.22555	8.20089	8.21294	8.24042	8.21152	8.23501
4.9575	8.20353	8.22835	8.22947	8.149	8.2195	8.25624	8.24999	8.2353	8.19269	8.15519	8.11442	8.18602	8.22967	8.19551	8.20687	8.24755	8.22375	8.24353
4.965	8.20613	8.21624	8.24263	8.14012	8.20918	8.24998	8.24814	8.22961	8.20749	8.16081	8.11354	8.17386	8.21616	8.20823	8.21368	8.24123	8.21346	8.23621
4.9725	8.20348	8.22959	8.2247	8.15366	8.21314	8.24753	8.2394	8.23244	8.20049	8.1604	8.12271	8.18124	8.22482	8.19544	8.21017	8.23246	8.21593	8.23227
4.98	8.19332	8.23194	8.23795	8.14912	8.21768	8.25268	8.23722	8.22633	8.1956	8.15976	8.11074	8.19174	8.23153	8.19747	8.21474	8.23625	8.21859	8.22541
4.9875	8.20278	8.21716	8.22776	8.13755	8.2121	8.24503	8.24584	8.22655	8.20472	8.1469	8.12084	8.19329	8.22984	8.19837	8.20356	8.22399	8.22015	8.24107
4.995	8.20118	8.22204	8.22898	8.15758	8.21189	8.24293	8.25592	8.21934	8.20161	8.16064	8.11692	8.18611	8.22914	8.2016	8.21628	8.23246	8.21718	8.23804
5.0025	8.19979	8.21063	8.24386	8.14421	8.2115	8.24951	8.23936	8.23126	8.19582	8.15246	8.10783	8.18608	8.22735	8.2007	8.21877	8.22544	8.20813	8.23395
5.01	8.19515	8.23487	8.23879	8.13553	8.20263	8.24908	8.23718	8.23335	8.20773	8.15471	8.11306	8.19993	8.22988	8.192	8.21126	8.22897	8.20835	8.23817
5.0175	8.19142	8.22914	8.24574	8.13998	8.20826	8.24599	8.23984	8.23159	8.19559	8.14929	8.10611	8.18143	8.22095	8.19104	8.21823	8.23994	8.21248	8.23701
5.025	8.21185	8.22481	8.2255	8.14185	8.22131	8.24677	8.23876	8.23345	8.2126	8.15731	8.12084	8.18282	8.23346	8.19976	8.21428	8.22706	8.20204	8.22824
5.0325	8.19684	8.22682	8.22985	8.15089	8.21469	8.24558	8.2471	8.23268	8.19419	8.16494	8.11043	8.17777	8.21898	8.19554	8.2152	8.23626	8.22739	8.23263
5.04	8.19976	8.23111	8.22287	8.15309	8.20403	8.2405	8.23736	8.21634	8.20812	8.15419	8.10997	8.18852	8.22283	8.19944	8.21152	8.23503	8.21716	8.2395
5.0475	8.20832	8.22124	8.23202	8.14559	8.20481	8.25056	8.24004	8.21584	8.20698	8.15667	8.10452	8.18162	8.2282	8.20044	8.21784	8.22946	8.21888	8.23705
5.055	8.19868	8.22382	8.24015	8.14663	8.20905	8.24423	8.23749	8.23308	8.18661	8.15312	8.1155	8.18857	8.23247	8.20008	8.21158	8.23304	8.21884	8.24361
5.0625	8.19597	8.21952	8.22641	8.15173	8.19742	8.24015	8.24429	8.23197	8.19687	8.15545	8.11666	8.19237	8.2329	8.2022	8.20546	8.24415	8.21791	8.23396
5.07	8.20698	8.22598	8.2418	8.14739	8.21209	8.24436	8.24939	8.22296	8.19502	8.15356	8.11237	8.19441	8.23359	8.20945	8.21758	8.23395	8.22476	8.22989
5.0775	8.19905	8.22222	8.24146	8.14488	8.21301	8.24915	8.23739	8.21584	8.20426	8.15417	8.11023	8.19562	8.2286	8.19994	8.22304	8.23751	8.21394	8.2338
5.085	8.20095	8.23402	8.22769	8.1505	8.20658	8.24945	8.24627	8.23515	8.20378	8.15422	8.11947	8.1899	8.23355	8.20248	8.21008	8.22915	8.21695	8.23628
5.0925	8.19671	8.22947	8.23054	8.15596	8.21761	8.24394	8.23948	8.22145	8.21813	8.15557	8.10877	8.18011	8.23343	8.20207	8.21267	8.23481	8.22026	8.23479
5.1	8.19263	8.21625	8.2355	8.15015	8.20446	8.25663	8.24607	8.22983	8.20757	8.15381	8.10722	8.18714	8.21853	8.20043	8.21228	8.2373	8.20816	8.23238
5.1075	8.19641	8.22366	8.23573	8.15645	8.20922	8.23974	8.24472	8.22653	8.19835	8.15057	8.10842	8.1987	8.23275	8.20123	8.2133	8.23819	8.21801	8.25564
5.115	8.20196	8.22465	8.24246	8.14031	8.2201	8.24936	8.24369	8.21978	8.20633	8.15931	8.11405	8.1873	8.23318	8.20229	8.21232	8.2429	8.21563	8.23191
5.1225	8.21164	8.22413	8.23441	8.15666	8.20904	8.2412	8.23908	8.22423	8.19955	8.16549	8.12054	8.19094	8.23271	8.19712	8.19945	8.22681	8.22214	8.24184
5.13	8.20209	8.21584	8.23745	8.14727	8.2184	8.24003	8.24368	8.22877	8.20158	8.15882	8.12103	8.18891	8.23324	8.20038	8.2058	8.23295	8.22292	8.23268
5.1375	8.2065	8.2292	8.22604	8.15514	8.22013	8.25119	8.24796	8.22363	8.20193	8.16826	8.11473	8.18963	8.22966	8.20019	8.22247	8.2289	8.21462	8.24326
5.145	8.19647	8.22069	8.23114	8.14471	8.21425	8.25523	8.2481	8.21622	8.20338	8.15121	8.12142	8.19407	8.23258	8.19752	8.21746	8.24801	8.21695	8.24662
5.1525	8.20146	8.22375	8.23637	8.15004	8.21561	8.24616	8.22769	8.22292	8.19523	8.15069	8.11558	8.19605	8.23221	8.18803	8.20954	8.23363	8.21162	8.22709
5.16	8.19988	8.22403	8.23203	8.14924	8.21287	8.24777	8.24205	8.22937	8.19775	8.14708	8.10471	8.18298	8.22943	8.20216	8.22237	8.23892	8.20606	8.23611
5.1675	8.20356	8.22508	8.22569	8.13612	8.21077	8.25205	8.24411	8.22303	8.1975	8.1562	8.11156	8.1908	8.2342	8.20681	8.21106	8.23287	8.21627	8.24013
5.175	8.19839	8.23207	8.22837	8.15204	8.21492	8.25995	8.23928	8.23325	8.20705	8.15765	8.11398	8.19126	8.23191	8.20309	8.21667	8.22712	8.21046	8.24703
5.1825	8.20107	8.22323	8.23916	8.14642	8.21404	8.25218	8.24696	8.22652	8.20059	8.1563	8.0999	8.19042	8.24178	8.2118	8.20971	8.24536	8.21051	8.24072
5.19	8.19753	8.22207	8.23858	8.1419	8.21136	8.24066	8.24519	8.2247	8.20326	8.16498	8.12332	8.18332	8.22806	8.19679	8.22471	8.22732	8.21176	8.24189
5.1975	8.20826	8.22933	8.22879	8.14531	8.20555	8.24953	8.23625	8.23077	8.20381	8.16464	8.1151	8.18938	8.23528	8.20961	8.21039	8.23388	8.21636	8.24602
5.205	8.19972	8.21981	8.23175	8.15817	8.20972	8.25094	8.24888	8.22739	8.20168	8.15765	8.11624	8.1874	8.23152	8.19928	8.20661	8.2424	8.21967	8.23683
5.2125	8.20617	8.21932	8.23209	8.14449	8.20955	8.2455	8.24149	8.23341	8.19866	8.1542	8.11053	8.19104	8.23371	8.19452	8.20929	8.23669	8.21136	8.23399
5.22	8.20025	8.22731	8.22914	8.14775	8.20329	8.25326	8.25277	8.22316	8.19856	8.16338	8.12605	8.19305	8.2221	8.20623	8.21235	8.23417	8.21807	8.23348
5.2275	8.19517	8.22747	8.22844	8.13681	8.22265	8.24492	8.24319	8.22318	8.20274	8.15469	8.12183	8.18584	8.22025	8.20585	8.21906	8.23318	8.22208	8.23806
5.235	8.19733	8.21959	8.23581	8.14864	8.21203	8.24944	8.24145	8.23287	8.19633	8.1539	8.12112	8.19091	8.23044	8.18791	8.21159	8.23042	8.21457	8.23336
5.2425	8.20393	8.23123	8.24004	8.14535	8.21758	8.24427	8.23887	8.22921	8.20164	8.15476	8.12342	8.18663	8.22488	8.1993	8.21277	8.23297	8.2191	8.24323
5.25	8.2044	8.22861	8.24382	8.15318	8.20159	8.24687	8.23661	8.22839	8.18693	8.15036	8.11292	8.18351	8.2277	8.19647	8.21444	8.24078	8.20701	8.24102
5.2575	8.20033	8.23199	8.24999	8.15409	8.22237	8.25318	8.24724	8.23016	8.20864	8.16422	8.11189	8.19618	8.22794	8.20446	8.21389	8.22933	8.22165	8.2344
5.265	8.19399	8.22468	8.23877	8.14542	8.20894	8.24907	8.25213	8.22484	8.21054	8.1558	8.11386	8.18784	8.23673	8.20031	8.21141	8.23953	8.22199	8.2332
5.2725	8.20544	8.22465	8.23123	8.15456	8.21531	8.25215	8.24685	8.22278	8.20413	8.15284	8.1169	8.17958	8.22944	8.19645	8.22462	8.2353	8.21536	8.24201
5.28	8.19203	8.21904	8.24277	8.15889	8.21008	8.25179	8.2436	8.22626	8.19692	8.1566	8.11839	8.18566	8.23362	8.19276	8.21055	8.2362	8.22107	8.25184
5.2875	8.20275	8.23839	8.23035	8.14141	8.21075	8.24528	8.24094	8.23853	8.18551	8.15899	8.10994	8.19432	8.2304	8.19289	8.2122	8.22828	8.22541	8.22776
5.295	8.21164	8.22228	8.22943	8.15009	8.21547	8.23837	8.23902	8.22929	8.19652	8.17046	8.10629	8.1871	8.22327	8.20494	8.20451	8.22188	8.20613	8.23114
5.3025	8.19533	8.22152	8.23598	8.16123	8.20754	8.25027	8.24233	8.2277	8.19782	8.15636	8.11611	8.18097	8.22866	8.19916	8.22421	8.24245	8.21488	8.233
5.31	8.20443	8.21669	8.22909	8.15968	8.21374	8.23013	8.24533	8.22491	8.19446	8.15235	8.11202	8.18845	8.23045	8.19004	8.21702	8.23421	8.21564	8.24319
5.3175	8.19109	8.23134	8.23996	8.1479	8.21589	8.25083	8.24019	8.22549	8.19445	8.15735	8.11821	8.18676	8.22013	8.19981	8.20391	8.22962	8.20996	8.24236
5.325	8.20994	8.21929	8.23448	8.14511	8.2156	8.24574	8.23705	8.22065	8.20778	8.16523	8.11275	8.17834	8.23653	8.19879	8.22647	8.23499	8.22272	8.24224
5.3325	8.20182	8.22466	8.23559	8.1467	8.22253	8.24639	8.22984	8.23418	8.19956	8.16007	8.11123	8.19491	8.21947	8.20027	8.22528	8.23074	8.21457	8.23199
5.34	8.19536	8.21731	8.2327	8.1416	8.21661	8.24495	8.23925	8.22901	8.20695	8.16397	8.13173	8.17761	8.22033	8.20321	8.21898	8.23879	8.21475	8.24029
5.3475	8.19616	8.22182	8.22721	8.14383	8.2169	8.25654	8.23891	8.2298	8.19951	8.16978	8.10933	8.18236	8.23338	8.19888	8.21457	8.23558	8.21228	8.23895
5.355	8.20943	8.22821	8.22289	8.14378	8.2052	8.24185	8.24277	8.2112	8.20314	8.15045	8.11489	8.19405	8.22599	8.19036	8.21187	8.22917	8.2107	8.23221
5.3625	8.20456	8.21152	8.23396	8.13914	8.21724	8.24681	8.24035	8.23967	8.20821	8.15595	8.12709	8.18527	8.23515	8.19949	8.21952	8.23232	8.21452	8.23655
5.37	8.19519	8.22323	8.23564	8.15028	8.20787	8.25024	8.25126	8.21849	8.20982	8.15225	8.09719	8.18594	8.22254	8.20084	8.21636	8.22968	8.20628	8.24108
5.3775	8.20503	8.21622	8.23259	8.15299	8.2144	8.25314	8.2401	8.22882	8.20105	8.16451	8.11737	8.18665	8.22115	8.20233	8.22152	8.22681	8.218	8.24863
5.385	8.19607	8.21968	8.23479	8.14277	8.20616	8.25709	8.23144	8.23189	8.19553	8.15209	8.11518	8.19051	8.22504	8.20262	8.21919	8.2281	8.21323	8.24585
5.3925	8.20191	8.22255	8.23221	8.14642	8.21891	8.24316	8.24848	8.21943	8.20256	8.14813	8.11448	8.18901	8.23451	8.19078	8.21402	8.24182	8.21141	8.24291
5.4	8.19321	8.22415	8.22478	8.16019	8.21485	8.24806	8.25165	8.22762	8.20268	8.1563	8.11649	8.18965	8.23028	8.19135	8.21422	8.23136	8.2015	8.24178
5.4075	8.20714	8.22898	8.2306	8.13473	8.22087	8.2485	8.2401	8.2234	8.20276	8.1593	8.1202	8.18131	8.21708	8.19526	8.20158	8.23593	8.21427	8.23176
5.415	8.19574	8.21329	8.2283	8.14234	8.21562	8.24962	8.24967	8.22641	8.20384	8.15078	8.1241	8.18411	8.22443	8.19872	8.21673	8.24051	8.2088	8.23921
5.4225	8.19938	8.22327	8.22353	8.15371	8.21025	8.24813	8.23409	8.2253	8.19952	8.16424	8.11076	8.1896	8.22335	8.19381	8.21138	8.2378	8.21461	8.23364
5.43	8.1916	8.22677	8.2342	8.13726	8.21239	8.23843	8.24158	8.22587	8.19958	8.15656	8.11584	8.1901	8.23247	8.20597	8.21703	8.23299	8.22193	8.22924
5.4375	8.19116	8.21652	8.23767	8.15191	8.22076	8.24353	8.24422	8.23394	8.21297	8.15798	8.1147	8.18815	8.232	8.19014	8.20936	8.25297	8.2193	8.23449
5.445	8.1906	8.22141	8.2166	8.14717	8.20995	8.24829	8.23387	8.22951	8.20668	8.14507	8.10973	8.18742	8.23145	8.20003	8.21399	8.23135	8.22384	8.24199
5.4525	8.19748	8.21793	8.24388	8.14556	8.21142	8.25462	8.2334	8.22181	8.20052	8.14266	8.12709	8.18482	8.22625	8.21266	8.2184	8.23364	8.21367	8.23992
5.46	8.1968	8.22295	8.23722	8.14018	8.21186	8.24018	8.24611	8.23186	8.1966	8.15628	8.11149	8.19236	8.22934	8.19196	8.21824	8.23101	8.20908	8.23924
5.4675	8.19211	8.22179	8.2338	8.16054	8.21398	8.24233	8.24731	8.22327	8.20024	8.15467	8.1209	8.17685	8.23761	8.18869	8.22231	8.23005	8.22163	8.22911
5.475	8.19808	8.2212	8.2423	8.15583	8.21556	8.25023	8.23356	8.22549	8.20147	8.16165	8.11324	8.19292	8.24257	8.20457	8.20998	8.2309	8.21526	8.23707
5.4825	8.19946	8.22854	8.23707	8.14893	8.2058	8.2426	8.24252	8.22943	8.1914	8.14273	8.10852	8.18649	8.22958	8.19225	8.2139	8.24318	8.22307	8.2326
5.49	8.19625	8.22145	8.22075	8.14174	8.21627	8.25483	8.24118	8.22664	8.20218	8.15274	8.11852	8.18293	8.2378	8.19864	8.20892	8.23138	8.21349	8.23235
5.4975	8.20105	8.21624	8.24012	8.14731	8.21443	8.25325	8.23638	8.22037	8.19551	8.16675	8.12288	8.18614	8.23789	8.20388	8.20418	8.23379	8.21113	8.21906
5.505	8.20394	8.22335	8.24047	8.14677	8.21341	8.2477	8.24475	8.23501	8.20536	8.16434	8.10388	8.18612	8.23546	8.20128	8.21911	8.23162	8.21479	8.22618
5.5125	8.1969	8.21814	8.22908	8.14432	8.21566	8.24269	8.23693	8.23269	8.20626	8.15815	8.1207	8.18813	8.22185	8.20074	8.22059	8.23551	8.20979	8.24107
5.52	8.20757	8.21592	8.23816	8.14096	8.22303	8.25894	8.24167	8.21115	8.20504	8.15532	8.12156	8.18987	8.22032	8.20036	8.2039	8.2345	8.2205	8.23698
5.5275	8.21099	8.21488	8.22689	8.15172	8.21693	8.24955	8.23539	8.23402	8.19707	8.14878	8.11506	8.18552	8.22586	8.19488	8.21447	8.235	8.22165	8.24105
5.535	8.19502	8.21868	8.23096	8.14933	8.21544	8.24597	8.2388	8.22792	8.19432	8.16055	8.1196	8.18324	8.2191	8.2044	8.21532	8.23794	8.21325	8.24625
5.5425	8.20257	8.21818	8.21902	8.14993	8.21443	8.24394	8.2442	8.23308	8.20554	8.1575	8.11592	8.19607	8.22879	8.20179	8.20785	8.22779	8.21066	8.23437
5.55	8.21295	8.22409	8.23538	8.14665	8.2072	8.24164	8.24807	8.22836	8.19161	8.16088	8.11055	8.17722	8.23671	8.19564	8.21123	8.23919	8.22853	8.24128
5.5575	8.20242	8.21865	8.23137	8.14917	8.21308	8.24398	8.24041	8.24219	8.20816	8.15296	8.11116	8.19457	8.22937	8.20232	8.21609	8.24512	8.21975	8.23565
5.565	8.20074	8.22734	8.23251	8.13611	8.21978	8.24825	8.24541	8.22385	8.19786	8.15961	8.11204	8.18408	8.23419	8.20828	8.21477	8.24063	8.21421	8.24305
5.5725	8.1961	8.22855	8.2338	8.14495	8.22212	8.25083	8.24142	8.22468	8.19242	8.15021	8.11986	8.18202	8.22467	8.20494	8.21339	8.24733	8.21335	8.24048
5.58	8.20204	8.22424	8.22325	8.15065	8.21057	8.23236	8.2422	8.21675	8.20735	8.1517	8.11016	8.18386	8.22783	8.1951	8.21639	8.22897	8.2143	8.24448
5.5875	8.19698	8.22973	8.22219	8.14796	8.22043	8.24518	8.23969	8.2244	8.19744	8.14714	8.1137	8.18294	8.23682	8.20251	8.22476	8.2299	8.218	8.23794
5.595	8.20266	8.22827	8.22718	8.14215	8.20268	8.2581	8.2277	8.22133	8.2015	8.14649	8.11279	8.18823	8.23194	8.19998	8.20689	8.23199	8.22397	8.23127
5.6025	8.20738	8.21332	8.22817	8.15119	8.20525	8.23682	8.23689	8.23641	8.2067	8.14677	8.11807	8.18938	8.22209	8.20648	8.21506	8.2294	8.21019	8.24456
5.61	8.20276	8.21759	8.2335	8.15031	8.21435	8.2473	8.23958	8.21699	8.19759	8.1608	8.12611	8.19234	8.23017	8.20691	8.2113	8.24675	8.22295	8.23571
5.6175	8.19186	8.22869	8.2355	8.15054	8.21992	8.24423	8.23044	8.22726	8.20176	8.14764	8.11408	8.18409	8.22677	8.19223	8.21484	8.24216	8.21528	8.24234
5.625	8.19457	8.227	8.23651	8.14842	8.21302	8.25154	8.24684	8.22419	8.19516	8.15055	8.11524	8.18278	8.21815	8.19664	8.21255	8.23749	8.21921	8.24964
5.6325	8.20538	8.22302	8.23537	8.14066	8.20728	8.248	8.23954	8.23086	8.19963	8.15189	8.11524	8.1899	8.22331	8.19492	8.22234	8.234	8.2195	8.23369
5.64	8.2032	8.22885	8.23672	8.14903	8.20753	8.24718	8.24842	8.21344	8.20247	8.15015	8.11272	8.18333	8.22149	8.20254	8.21049	8.21877	8.20507	8.23015
5.6475	8.21911	8.2233	8.22607	8.15588	8.21495	8.24773	8.23106	8.23684	8.20022	8.16494	8.11429	8.19506	8.22361	8.19259	8.21897	8.22769	8.22362	8.23075
5.655	8.20785	8.24656	8.22898	8.14805	8.2048	8.24591	8.24728	8.2292	8.20528	8.14931	8.12037	8.18258	8.2249	8.20237	8.21226	8.22991	8.21986	8.2338
5.6625	8.19993	8.22134	8.2315	8.14691	8.22281	8.24714	8.24701	8.22828	8.2119	8.15618	8.11839	8.19321	8.23229	8.20592	8.22162	8.23608	8.21533	8.23425
5.67	8.20827	8.21836	8.23343	8.15291	8.2023	8.23457	8.2419	8.22571	8.20513	8.15529	8.11211	8.19618	8.23334	8.19443	8.20996	8.23095	8.20672	8.2404
5.6775	8.20295	8.22091	8.23744	8.13603	8.2075	8.23668	8.22444	8.23061	8.19461	8.15893	8.1163	8.17744	8.23192	8.21292	8.21038	8.23079	8.22585	8.2333
5.685	8.19706	8.21615	8.23209	8.15788	8.21728	8.24585	8.23644	8.21989	8.20382	8.15452	8.1119	8.18356	8.22368	8.20239	8.22119	8.23541	8.21124	8.23508
5.6925	8.20428	8.22756	8.22291	8.15463	8.20999	8.24152	8.25142	8.22903	8.20068	8.15175	8.1214	8.18931	8.22977	8.19838	8.22259	8.23935	8.20836	8.23636
5.7	8.20116	8.22517	8.23478	8.15862	8.21604	8.24735	8.23963	8.22537	8.19972	8.15191	8.11994	8.18437	8.22332	8.21453	8.21064	8.23609	8.22354	8.23421
5.7075	8.1932	8.22113	8.23277	8.16118	8.21884	8.2505	8.24319	8.23439	8.20613	8.14679	8.10992	8.1895	8.23424	8.19614	8.20711	8.23796	8.20803	8.23562
5.715	8.18917	8.22306	8.23429	8.14463	8.21481	8.25401	8.24321	8.23665	8.20544	8.15895	8.11697	8.19276	8.22835	8.19312	8.21964	8.23691	8.2083	8.22683
5.7225	8.21072	8.2188	8.22703	8.15351	8.20314	8.25062	8.2476	8.23418	8.20583	8.15238	8.12997	8.17602	8.23278	8.19114	8.21355	8.23021	8.22023	8.24064
5.73	8.20064	8.21751	8.23342	8.13939	8.21205	8.25247	8.24368	8.22175	8.21147	8.15941	8.1153	8.18158	8.23537	8.2028	8.21213	8.22879	8.21052	8.24273
5.7375	8.20887	8.21772	8.22733	8.15814	8.20538	8.24191	8.24251	8.2291	8.1974	8.15977	8.11992	8.18281	8.24022	8.19739	8.21201	8.23915	8.21946	8.24829
5.745	8.19738	8.22305	8.23337	8.15192	8.20693	8.24498	8.23804	8.21572	8.19933	8.15232	8.11868	8.1878	8.2353	8.19472	8.22271	8.23113	8.21501	8.24838
5.7525	8.20871	8.21585	8.23406	8.15671	8.20781	8.2477	8.23781	8.21789	8.20392	8.14693	8.11153	8.18377	8.23327	8.20292	8.212	8.23252	8.21246	8.23849
5.76	8.19567	8.22022	8.22763	8.14436	8.21342	8.25714	8.24245	8.23081	8.19538	8.15576	8.111	8.19025	8.21538	8.19829	8.20487	8.23833	8.22106	8.23707
5.7675	8.20146	8.22763	8.23707	8.15056	8.21227	8.24235	8.24729	8.22917	8.20918	8.15587	8.12138	8.18741	8.23912	8.19927	8.2069	8.22208	8.21723	8.23282
5.775	8.20355	8.21939	8.23014	8.14515	8.21252	8.24454	8.2387	8.22251	8.19888	8.15772	8.12167	8.18374	8.2359	8.19812	8.21288	8.22816	8.22462	8.23759
5.7825	8.19324	8.22605	8.23733	8.15243	8.21918	8.25128	8.24067	8.22755	8.20633	8.14493	8.10587	8.18111	8.22996	8.20105	8.21202	8.23285	8.2106	8.2354
5.79	8.19754	8.22472	8.23512	8.15894	8.2135	8.24839	8.24514	8.2235	8.20047	8.15188	8.10606	8.1869	8.21895	8.19828	8.20928	8.23397	8.21678	8.24778
5.7975	8.19507	8.23441	8.22552	8.15064	8.21994	8.24041	8.23808	8.22417	8.21161	8.15271	8.1169	8.19675	8.23313	8.19331	8.21937	8.23441	8.21766	8.24074
[truncated: 3,227 more rows]

## Sheet: 10 uM
0.0075	7.9253	7.98519	7.87208	8.03641	7.95487	7.95066	7.83736	7.91696	7.84997	7.92903	7.93007	7.92461	7.91303	7.9404	7.91362	7.87619	7.95019	8.01654
[truncated: 3,999 more rows]

[truncated: 2 more sheets: 17.5 uM, 25 uM]
