# Supplementary material for: Evolutionary fine-tuning of residual helix structure in disordered proteins manifests in complex structure and lifetime
Source: Commun Biol. 2023 Jan 18;6:63. doi: 10.1038/s42003-023-04445-6 (PMC9849366; doi:10.1038/s42003-023-04445-6)
Supplement: Supplementary file 3 — Supplementary Data 1 [file 42003_2023_4445_MOESM3_ESM.zip › Supplementary Data 1/DREB2A WT/Dissociation/koff WT 800 mM NaCl.xlsx]

## Sheet: 3 uM
0.00375	7.91459	7.91341	7.8891	7.92762	7.91702	7.92234	7.91602	7.89381	7.92214	7.90495	7.91587	7.89903	7.92003	7.89302	7.8951	7.90678	7.89395	7.90255	7.90927	7.89949	7.8989	7.89051	7.90113	7.89807	7.94622	7.89649	7.94227	7.90193	7.90971	7.89522	7.88614	7.90982	7.91114	7.89728	7.90925	7.88924	7.92264	7.88989	7.89988	7.92819
0.0075	7.92004	7.92317	7.89508	7.92136	7.91718	7.92498	7.92228	7.89684	7.91597	7.90119	7.92182	7.89683	7.91061	7.89555	7.89993	7.90668	7.89869	7.90382	7.90473	7.90816	7.8915	7.88151	7.903	7.90006	7.95968	7.89458	7.97934	7.8946	7.91966	7.89998	7.88175	7.89358	7.91213	7.90306	7.90247	7.89318	7.89142	7.89442	7.89451	7.92791
0.01125	7.93713	7.91723	7.89626	7.95657	7.91652	7.92613	7.92673	7.89599	7.92478	7.90045	7.9198	7.89963	7.90895	7.89997	7.90515	7.91201	7.89741	7.90667	7.91319	7.90437	7.90158	7.88146	7.896	7.89943	7.93205	7.89357	7.99821	7.8987	7.90977	7.90414	7.88217	7.93977	7.91993	7.90316	7.906	7.89729	7.88857	7.89341	7.89684	7.94398
0.015	7.94371	7.90846	7.89895	7.98506	7.92207	7.92936	7.91988	7.89982	7.92582	7.90278	7.92819	7.90114	7.90788	7.89738	7.90107	7.91777	7.88793	7.90714	7.92199	7.90724	7.89391	7.88967	7.89584	7.90162	7.96266	7.89579	7.97923	7.89909	7.91682	7.9076	7.8876	7.89938	7.9083	7.9015	7.90602	7.89876	7.89534	7.90203	7.89466	7.93684
0.01875	7.92546	7.9161	7.89947	7.99705	7.92298	7.92822	7.93654	7.89631	7.92581	7.90838	7.92677	7.90079	7.90749	7.90037	7.90951	7.91489	7.89802	7.90554	7.92647	7.9158	7.89891	7.88627	7.9028	7.89792	8.014	7.89594	7.97253	7.90349	7.9228	7.90774	7.89557	7.89842	7.91971	7.90809	7.91916	7.90177	7.89436	7.90104	7.8979	7.94415
0.0225	7.93087	7.91659	7.8996	7.95778	7.92255	7.93112	7.93723	7.9062	7.92413	7.91091	7.9201	7.90039	7.91332	7.90653	7.90726	7.92117	7.90188	7.90745	7.92756	7.92044	7.89355	7.89051	7.90537	7.90862	7.95926	7.89903	7.98642	7.9056	7.92524	7.90308	7.89449	7.91651	7.92217	7.9149	7.91441	7.89904	7.89655	7.90537	7.89837	7.95383
0.02625	7.92807	7.91742	7.89906	7.93515	7.92752	7.93526	7.94007	7.90488	7.92527	7.9109	7.92519	7.90251	7.91556	7.90724	7.90521	7.91748	7.90986	7.91113	7.93924	7.92296	7.8983	7.8918	7.90357	7.92526	7.97119	7.89972	8.02637	7.9068	7.92763	7.90696	7.89789	7.96189	7.91781	7.90601	7.91896	7.90551	7.89709	7.90225	7.89235	7.95459
0.03	7.92779	7.91895	7.90103	7.93302	7.92966	7.93503	7.93854	7.90449	7.93437	7.91521	7.93117	7.90609	7.91894	7.9104	7.91185	7.92066	7.90488	7.91424	7.93182	7.919	7.90182	7.88591	7.909	7.90733	7.96449	7.89851	7.99902	7.90846	7.92359	7.91217	7.91021	7.94157	7.92547	7.91491	7.90873	7.90717	7.90087	7.90711	7.9051	7.93979
0.03375	7.93485	7.91771	7.90454	7.92983	7.93435	7.9356	7.9321	7.90619	7.92995	7.91728	7.93867	7.90656	7.91816	7.91303	7.91373	7.92033	7.9063	7.92267	7.93268	7.91673	7.91092	7.88804	7.90609	7.90854	7.93424	7.90498	7.97298	7.91053	7.93081	7.916	7.9059	7.93619	7.92822	7.92536	7.90847	7.90288	7.90507	7.9079	8.03509	7.94591
0.0375	7.93076	7.93309	7.906	7.92966	7.93521	7.94099	7.93417	7.91231	7.92626	7.91834	7.94109	7.90767	7.92949	7.91307	7.91294	7.92317	7.90622	7.91787	7.92317	7.9119	7.90491	7.89675	7.91173	7.91133	7.92669	7.90889	7.9593	7.90934	7.92983	7.91899	7.90065	7.94125	7.92829	7.92831	7.91282	7.90936	7.91185	7.912	8.11413	7.94005
0.04125	7.93539	7.9559	7.90365	7.95117	7.95349	7.93704	7.93703	7.91731	7.93475	7.92227	7.93312	7.91043	7.95168	7.91715	7.91659	7.9181	7.90782	7.9176	7.92416	7.91521	7.90822	7.90562	7.9116	7.91318	7.92576	7.90632	7.92995	7.90613	7.92523	7.91831	7.96156	7.9271	7.92922	7.93036	7.9206	7.9063	7.92997	7.90967	8.03196	7.94105
0.045	7.93168	7.95868	7.90721	7.95424	7.94108	7.93686	7.93893	7.91813	7.93728	7.92074	7.93548	7.9191	7.95283	7.91765	7.91932	7.92701	7.90876	7.91695	7.92453	7.91	7.9179	7.90289	7.91813	7.91841	7.92519	7.92652	7.93127	7.91033	7.92571	7.92282	8.08015	7.92838	7.92917	7.93104	7.94455	7.91193	7.95511	7.90797	7.97601	7.94231
0.04875	7.92945	7.95162	7.91181	7.95804	7.94436	7.9405	7.93699	7.92613	7.93526	7.92696	7.93454	7.9207	7.95249	7.92761	7.92018	7.9285	7.90689	7.91509	7.92844	7.91591	7.92845	7.90492	7.91722	7.91758	7.91926	7.94369	7.93741	7.91639	7.9311	7.92136	7.98287	7.94844	7.92061	7.92444	7.94759	7.90747	7.93613	7.91555	7.95695	7.93863
0.0525	7.93363	7.94642	7.91718	7.94176	7.93799	7.93834	7.93171	7.91808	7.94333	7.92315	7.94039	7.92051	7.95906	7.92589	7.91378	7.93032	7.90953	7.92036	7.92108	7.9161	7.9448	7.90219	7.9206	7.91697	7.91909	7.92387	7.94205	7.92187	7.93538	7.92403	7.96887	7.95332	7.9229	7.92538	7.96033	7.91482	7.93282	7.91551	7.94336	7.94452
0.05625	7.93668	7.93219	7.92118	7.93407	7.94278	7.93889	7.93775	7.91923	7.94535	7.93315	7.93834	7.92666	7.93869	7.92129	7.92352	7.92878	7.9099	7.9199	7.92674	7.91436	7.95991	7.90832	7.92256	7.91898	7.92526	7.92338	7.95798	7.93046	7.92858	7.92643	7.96427	7.93672	7.93051	7.93118	8.0239	7.91935	7.92862	7.91578	7.93239	7.94896
0.06	7.93931	7.93748	7.92372	7.93371	7.94641	7.93842	7.93557	7.92599	7.94071	7.93062	7.94284	7.92895	7.93998	7.92732	7.92122	7.93594	7.90763	7.92092	7.928	7.92127	7.93814	7.92074	7.922	7.92497	7.92295	7.92668	7.97464	7.94731	7.93318	7.92425	7.9426	7.93063	7.93464	7.93244	8.04639	7.91642	7.93231	7.91611	7.93671	7.94813
0.06375	7.9428	7.93696	7.93312	7.93655	7.94632	7.93523	7.93794	7.93102	7.9385	7.93474	7.94645	7.91995	7.93834	7.93182	7.92006	7.93916	7.91287	7.92674	7.92297	7.91872	7.93232	7.92304	7.92108	7.92507	7.93138	7.93027	7.98048	7.93412	7.9361	7.92704	7.91424	7.92629	7.94347	7.93613	8.02945	7.92027	7.93694	7.92088	7.93917	7.94884
0.0675	7.95521	7.94484	7.93643	7.94008	7.94793	7.94101	7.93926	7.93406	7.94774	7.93515	7.94808	7.92952	7.94369	7.93017	7.9278	7.93885	7.91659	7.92097	7.92658	7.923	7.93723	7.9261	7.9267	7.93318	7.93053	7.92826	7.98985	7.93414	7.93525	7.93508	7.9142	7.92747	7.94198	7.94	8.01914	7.91526	7.94614	7.91472	7.93235	7.94656
0.07125	7.95153	7.94425	7.93863	7.93499	7.94417	7.94067	7.94079	7.93217	7.94639	7.9429	7.95037	7.92962	7.94422	7.93374	7.92765	7.93648	7.91451	7.92426	7.92706	7.92239	7.9355	7.92608	7.92826	7.93783	7.93614	7.93452	7.98176	7.93856	7.94223	7.93941	7.91404	7.92793	7.93391	7.94016	8.03567	7.91918	7.95255	7.91651	7.93958	7.95123
0.075	7.95812	7.94377	7.93461	7.94078	7.94403	7.94304	7.94025	7.93575	7.95069	7.93281	7.94768	7.9304	7.93516	7.93477	7.93611	7.93752	7.91982	7.92207	7.93096	7.92408	7.93353	7.93147	7.92488	7.9337	7.9344	7.93642	7.98633	7.98209	7.9407	7.93769	7.91206	7.9381	7.93616	7.94128	8.04055	7.91824	7.97324	7.92842	7.93805	7.95283
0.07875	7.95991	7.94487	7.9373	7.94581	7.95053	7.949	7.94085	7.93841	7.95033	7.94036	7.95103	7.93553	7.9308	7.9356	7.93367	7.93636	7.91857	7.9277	7.92957	7.92382	7.93363	7.9249	7.93308	7.93027	7.93554	7.93264	7.98557	7.99349	7.94165	7.9407	7.91342	7.93723	7.94245	7.93545	8.0525	7.92198	7.99531	7.92897	7.93742	7.95652
0.0825	7.9706	7.95188	7.94218	7.94255	7.94393	7.95205	7.94919	7.94329	7.95043	7.94273	7.95396	7.93824	7.93557	7.94056	7.93435	7.94504	7.92573	7.92352	7.93738	7.92861	7.93054	7.93487	7.9279	7.93427	7.93713	7.93413	7.97774	7.96225	7.94076	7.9394	7.92099	7.93801	7.94797	7.9361	8.05561	7.92402	8.00502	7.92864	7.93442	7.95303
0.08625	7.97846	7.94686	7.9441	7.94351	7.9426	7.94893	7.94515	7.94738	7.95778	7.94638	7.95471	7.93703	7.94245	7.94638	7.93313	7.94042	7.92283	7.92611	7.93573	7.93315	7.93561	7.92693	7.93308	7.9362	7.93356	7.93657	7.97176	7.9558	7.94835	7.94272	7.9133	7.94109	7.94047	7.94036	8.06448	7.92573	8.01292	7.93365	7.94282	7.9534
0.09	7.99016	7.95288	7.94471	7.94658	7.95061	7.95339	7.9513	7.94091	7.95038	7.94779	7.95679	7.94017	7.94413	7.94487	7.93459	7.94619	7.92351	7.93643	7.93878	7.93095	7.93498	7.93182	7.93264	7.93525	7.94049	7.93641	7.97687	7.95459	7.94741	7.94491	7.92099	7.94645	7.94247	7.94043	8.06554	7.9301	8.01646	7.92984	7.94223	7.9628
0.09375	8.00251	7.95175	7.9468	7.9436	7.94949	7.94633	7.95163	7.93969	7.9498	7.9492	7.95502	7.93854	7.94068	7.94783	7.93809	7.94283	7.92411	7.93344	7.94462	7.93836	7.93591	7.93159	7.94007	7.93895	7.94251	7.93629	7.97681	7.95384	7.95027	7.947	7.92669	7.94193	7.94309	7.9392	8.07319	7.92974	8.02122	7.92946	7.94659	7.95713
0.0975	8.00154	7.95676	7.94866	7.95076	7.95099	7.95412	7.94693	7.94364	7.95505	7.95176	7.96002	7.94475	7.94864	7.94756	7.94396	7.94499	7.93097	7.93582	7.94466	7.93748	7.9366	7.93151	7.93471	7.93793	7.94311	7.94159	7.97825	7.95031	7.95161	7.94901	7.9183	7.9473	7.94346	7.94174	8.07352	7.93296	8.0162	7.93501	7.94754	7.96256
0.10125	8.00514	7.95729	7.94677	7.95304	7.95305	7.95384	7.95599	7.9466	7.96218	7.94821	7.96227	7.94062	7.94787	7.94279	7.95053	7.94405	7.92743	7.93222	7.94826	7.93691	7.93791	7.93338	7.94135	7.94225	7.94551	7.94293	7.9875	7.95329	7.95127	7.95051	7.9269	7.94328	7.94893	7.94761	8.0864	7.92827	8.01239	7.93557	7.94768	7.95953
0.105	8.0107	7.95911	7.9506	7.94969	7.95572	7.95553	7.95653	7.94926	7.96007	7.95032	7.95975	7.94441	7.94942	7.94601	7.94742	7.95199	7.9296	7.94017	7.9492	7.93994	7.93747	7.93658	7.94075	7.94014	7.95005	7.93696	7.9896	7.94728	7.95615	7.95351	7.92522	7.94655	7.95066	7.94645	8.0927	7.93282	8.00396	7.93097	7.95163	7.96788
0.10875	8.01159	7.96008	7.94898	7.95141	7.95469	7.95519	7.95657	7.94922	7.96567	7.95549	7.96162	7.94593	7.95025	7.94883	7.94541	7.95684	7.93017	7.94088	7.94474	7.93448	7.93906	7.94355	7.93843	7.94158	7.95403	7.94407	7.98494	7.95277	7.95909	7.95724	7.92717	7.95046	7.95557	7.9486	8.10289	7.93309	7.99687	7.93881	7.94877	7.97086
0.1125	8.0089	7.96288	7.94904	7.95428	7.96167	7.95471	7.95919	7.95111	7.9621	7.95665	7.95894	7.94664	7.9525	7.95359	7.95156	7.95635	7.93046	7.94207	7.94958	7.939	7.9456	7.94568	7.9416	7.94515	7.95483	7.94512	7.98893	7.95443	7.95557	7.95508	7.92883	7.94932	7.95476	7.94802	8.10718	7.93922	8.00062	7.93997	7.95539	7.96597
0.11625	8.01114	7.96205	7.95243	7.95646	7.95675	7.95691	7.9556	7.95414	7.97124	7.95949	7.9598	7.94936	7.95281	7.9534	7.94957	7.9558	7.94014	7.94588	7.95067	7.94495	7.94553	7.93929	7.9441	7.94288	7.9529	7.94566	7.98853	7.95196	7.95948	7.95475	7.93289	7.94848	7.95665	7.94673	8.11281	7.93789	7.99381	7.93834	7.95641	7.97061
0.12	8.00945	7.96514	7.95692	7.95546	7.95995	7.96277	7.95863	7.96045	7.96691	7.96272	7.96158	7.95106	7.95393	7.95165	7.9537	7.95079	7.93721	7.94858	7.94859	7.94171	7.94661	7.94423	7.9492	7.94978	7.95845	7.94772	7.99448	7.95738	7.96158	7.9576	7.93229	7.95362	7.96122	7.95437	8.11732	7.94001	7.99845	7.94586	7.95721	7.97001
0.12375	8.00696	7.96802	7.95064	7.95569	7.96277	7.96064	7.96945	7.96227	7.97141	7.96924	7.96871	7.951	7.95599	7.9541	7.95555	7.96265	7.93722	7.9445	7.95508	7.9406	7.94473	7.94724	7.94425	7.95076	7.96347	7.94509	7.98671	7.95999	7.95771	7.95797	7.93268	7.95848	7.95996	7.94923	8.12171	7.94113	7.9958	7.9389	7.95348	7.97304
0.1275	8.00673	7.96953	7.95399	7.95881	7.96174	7.96307	7.95933	7.95987	7.97853	7.96377	7.96794	7.95174	7.95582	7.95833	7.95635	7.9604	7.93783	7.9439	7.95444	7.9428	7.94745	7.94491	7.9491	7.95063	7.96668	7.94882	7.99365	7.95655	7.96127	7.96129	7.93146	7.95472	7.96097	7.95205	8.12584	7.94197	7.99807	7.94184	7.95742	7.97674
0.13125	8.01191	7.97063	7.95448	7.95857	7.96443	7.96466	7.9664	7.96276	7.97455	7.96661	7.96073	7.9561	7.95643	7.95913	7.95823	7.96463	7.94341	7.947	7.95165	7.94163	7.94626	7.94765	7.94541	7.954	7.9702	7.94893	7.99776	7.96329	7.9645	7.9652	7.94049	7.95486	7.95848	7.95618	8.13546	7.94739	8.00346	7.94483	7.96997	7.97658
0.135	8.01468	7.97361	7.95792	7.95957	7.96601	7.96301	7.96731	7.96218	7.97656	7.96442	7.96643	7.95487	7.96101	7.95729	7.95635	7.96439	7.94422	7.95155	7.95777	7.94025	7.94697	7.95403	7.94754	7.9505	7.97291	7.95162	7.99958	7.96626	7.96541	7.96439	7.93811	7.95982	7.96316	7.95764	8.13332	7.94539	7.99877	7.94281	7.96328	7.97551
0.13875	8.00395	7.97351	7.95317	7.9644	7.96809	7.96861	7.96488	7.96461	7.97554	7.96602	7.96716	7.95952	7.96345	7.95801	7.96092	7.96733	7.94768	7.95525	7.95568	7.94863	7.95336	7.95031	7.95412	7.95362	7.9698	7.95364	8.00073	7.96539	7.96751	7.96899	7.93411	7.96093	7.96459	7.95982	8.13855	7.95253	8.0027	7.95256	7.96515	7.97886
0.1425	8.0039	7.97245	7.95923	7.96749	7.96546	7.96761	7.96998	7.96724	7.98164	7.96904	7.97179	7.96104	7.96073	7.96042	7.96437	7.9642	7.94932	7.9496	7.96517	7.94766	7.95354	7.95528	7.95389	7.95035	7.97321	7.95765	8.00179	7.97234	7.96561	7.96368	7.94348	7.96551	7.97168	7.96172	8.13852	7.95138	8.00385	7.94699	7.96605	7.97485
0.14625	8.01113	7.97518	7.9614	7.96644	7.96993	7.97025	7.96815	7.97148	7.98291	7.96729	7.96983	7.9621	7.96697	7.96438	7.96072	7.96558	7.9498	7.95309	7.95594	7.9511	7.95069	7.95524	7.95454	7.95803	7.97587	7.95946	8.00077	7.97178	7.96938	7.96746	7.93802	7.96267	7.97097	7.96166	8.14123	7.94932	8.00089	7.94886	7.96406	7.98001
0.15	8.01133	7.98164	7.96069	7.96757	7.97229	7.96961	7.9749	7.96874	7.98332	7.97654	7.97162	7.95674	7.96456	7.97198	7.96296	7.97359	7.94886	7.95812	7.95989	7.9494	7.95468	7.95684	7.9536	7.96124	7.9783	7.95752	8.00436	7.97097	7.97283	7.96867	7.94546	7.96625	7.96726	7.96672	8.13862	7.95151	8.00718	7.95264	7.96633	7.98424
0.15375	8.0112	7.97957	7.95824	7.97332	7.97546	7.97242	7.97824	7.97325	7.9853	7.97422	7.97318	7.96218	7.96586	7.97177	7.9674	7.97141	7.94941	7.96104	7.96525	7.95267	7.95913	7.95549	7.95726	7.95814	7.97979	7.95759	8.0063	7.97268	7.97672	7.97484	7.94647	7.96888	7.97308	7.96579	8.14387	7.95341	8.00622	7.95564	7.9707	7.98406
0.1575	8.0131	7.98449	7.96263	7.97388	7.97386	7.97239	7.97758	7.97319	7.98521	7.97859	7.97359	7.96368	7.96889	7.96948	7.96829	7.96952	7.95305	7.96043	7.96485	7.95347	7.96338	7.96063	7.96087	7.96381	7.97477	7.95545	8.00471	7.97564	7.97278	7.97296	7.94687	7.97431	7.9735	7.9685	8.14869	7.95401	8.01057	7.95946	7.97018	7.98864
0.16125	8.01757	7.98271	7.96558	7.97239	7.97356	7.97063	7.97825	7.97586	7.98653	7.97557	7.98139	7.962	7.97227	7.97231	7.96894	7.97347	7.95323	7.95712	7.97048	7.9552	7.95881	7.96201	7.96376	7.9589	7.97526	7.96383	8.00287	7.9734	7.97484	7.97684	7.945	7.97094	7.97166	7.96642	8.15068	7.95595	8.0064	7.95887	7.97493	7.98812
0.165	8.0199	7.98564	7.96894	7.97104	7.97323	7.98158	7.97707	7.97724	7.98525	7.9829	7.98353	7.96507	7.97475	7.97271	7.96984	7.97021	7.95628	7.96237	7.96833	7.961	7.95796	7.9664	7.95982	7.96183	7.98134	7.96247	8.00256	7.97529	7.9772	7.97847	7.9502	7.97287	7.971	7.97052	8.1507	7.95954	8.01059	7.95371	7.98011	7.98532
0.16875	8.02103	7.98419	7.96733	7.97303	7.97979	7.98019	7.98228	7.97627	7.99338	7.98427	7.98038	7.96958	7.9739	7.97629	7.97742	7.97531	7.95247	7.96561	7.96995	7.96019	7.9611	7.96471	7.96527	7.96664	7.98533	7.96227	8.01129	7.97947	7.97394	7.97595	7.94983	7.97503	7.97584	7.96252	8.15807	7.96359	8.01549	7.96166	7.97754	7.98957
0.1725	8.02137	7.98621	7.97283	7.97766	7.97908	7.97882	7.98129	7.97779	7.99586	7.98832	7.97968	7.97225	7.97337	7.97122	7.96783	7.97845	7.9581	7.96421	7.97724	7.96129	7.96894	7.96566	7.9651	7.96684	7.98608	7.96648	8.012	7.98049	7.979	7.98011	7.95398	7.96864	7.97642	7.96886	8.15357	7.96106	8.01589	7.96001	7.97865	7.99307
0.17625	8.021	7.99446	7.9707	7.97622	7.9753	7.981	7.98059	7.98141	7.9958	7.98776	7.98476	7.97113	7.97143	7.97875	7.97166	7.97892	7.95968	7.96278	7.97383	7.95527	7.96776	7.96543	7.96642	7.97297	7.98653	7.97326	8.01735	7.97884	7.97904	7.98607	7.95226	7.9727	7.97741	7.9764	8.15344	7.96162	8.01791	7.96378	7.98219	7.99309
0.18	8.02346	7.9862	7.97486	7.98117	7.97812	7.97968	7.98141	7.98527	7.9961	7.98666	7.98478	7.97259	7.97691	7.97659	7.97675	7.98413	7.96184	7.96829	7.97585	7.95991	7.96629	7.96958	7.96713	7.97008	7.98748	7.97239	8.01109	7.98264	7.97645	7.97826	7.9554	7.9779	7.97973	7.97775	8.16227	7.96261	8.0206	7.96406	7.97973	7.99127
0.18375	8.02391	7.98965	7.97393	7.9805	7.98541	7.98281	7.98531	7.98488	7.99632	7.99058	7.98205	7.97732	7.97371	7.97956	7.97501	7.98537	7.96067	7.96663	7.97215	7.96631	7.96595	7.96882	7.96731	7.97382	7.99346	7.96516	8.01037	7.98397	7.98473	7.98244	7.9512	7.98057	7.97795	7.97556	8.16228	7.9675	8.01273	7.97136	7.98024	7.98947
0.1875	8.02974	7.99546	7.97515	7.98315	7.9854	7.98258	7.98559	7.98467	8.00208	7.98735	7.98169	7.97818	7.97679	7.97769	7.97875	7.98084	7.95964	7.97003	7.9781	7.96181	7.96994	7.97325	7.97412	7.97807	7.99636	7.9717	8.0173	7.98491	7.99032	7.98529	7.95866	7.97966	7.98563	7.97663	8.15969	7.96816	8.02034	7.96918	7.98081	7.99675
0.19125	8.02814	7.99772	7.97303	7.98691	7.989	7.98651	7.99297	7.98055	8.00049	7.99212	7.98474	7.98304	7.98519	7.98143	7.97641	7.98745	7.96381	7.97723	7.97716	7.96918	7.97158	7.97079	7.97319	7.97534	7.99952	7.97298	8.01729	7.98409	7.98565	7.98381	7.96239	7.97632	7.98437	7.97993	8.1622	7.96121	8.02383	7.96614	7.98922	7.99673
0.195	8.02648	7.99664	7.97681	7.98232	7.98805	7.99022	7.9928	7.98926	8.00417	7.98854	7.98918	7.97872	7.98319	7.9854	7.97924	7.98372	7.96575	7.97144	7.98154	7.96473	7.97316	7.98046	7.9789	7.97536	7.99642	7.97493	8.0159	7.99002	7.9852	7.98567	7.96129	7.98423	7.98334	7.98025	8.16686	7.96924	8.02096	7.97007	7.98236	7.99909
0.19875	8.02547	8.00026	7.97988	7.98962	7.99087	7.99207	7.98678	7.99061	8.0033	7.99208	7.99127	7.97807	7.98366	7.98347	7.97998	7.9858	7.96983	7.97274	7.98182	7.97043	7.96916	7.97555	7.97236	7.97769	7.99946	7.97767	8.0225	7.99042	7.99038	7.98803	7.96077	7.98013	7.98567	7.98109	8.1667	7.96735	8.02128	7.9709	7.98739	7.99974
0.2025	8.02996	7.99411	7.98069	7.98621	7.98508	7.99397	7.99291	7.986	8.00402	7.99604	7.99695	7.98119	7.98615	7.97848	7.98045	7.99037	7.96646	7.9768	7.98218	7.97266	7.97538	7.97204	7.97814	7.97866	7.99907	7.97859	8.02405	7.9872	7.99298	7.99129	7.96116	7.98026	7.98887	7.97821	8.17024	7.96942	8.02698	7.96734	7.9933	7.99808
0.20625	8.03038	8.00108	7.97915	7.989	7.99376	7.99063	7.9918	7.98444	8.00156	7.99839	7.99146	7.98315	7.9885	7.98693	7.98404	7.9905	7.96705	7.976	7.98083	7.96735	7.978	7.97707	7.97866	7.97914	7.99765	7.97835	8.02304	7.98829	7.99059	7.98755	7.96295	7.98293	7.98722	7.98189	8.16709	7.97109	8.02843	7.97507	7.99046	8.00006
0.21	8.03135	8.00353	7.98216	7.991	7.99304	7.99435	7.99285	7.9917	8.00294	7.99577	7.99172	7.98399	7.98732	7.98405	7.98394	7.99122	7.97087	7.97943	7.98294	7.97096	7.9809	7.97751	7.97894	7.98208	8.00313	7.97566	8.02506	7.99183	7.99761	7.99577	7.96693	7.98315	7.98986	7.9886	8.16896	7.97732	8.02833	7.974	7.98953	8.00338
0.21375	8.03417	8.00359	7.98667	7.99352	7.99321	7.98919	7.99484	7.99643	8.0068	7.9991	7.99478	7.98594	7.98797	7.99222	7.98306	7.99111	7.97351	7.98061	7.98546	7.97577	7.97739	7.977	7.97598	7.98012	8.00415	7.98248	8.02438	7.99216	7.99448	7.99203	7.97115	7.98306	7.98913	7.98291	8.16921	7.97422	8.02893	7.9755	7.99924	8.00792
0.2175	8.03194	8.00233	7.98773	7.99142	8.00014	7.99301	7.99487	7.99623	8.00921	8.00052	7.99912	7.98663	7.99288	7.98746	7.98396	7.9978	7.97482	7.98298	7.98468	7.97516	7.97693	7.9798	7.98407	7.98625	8.00233	7.97996	8.03053	7.99681	7.99946	7.99845	7.9682	7.99244	7.98751	7.98276	8.17256	7.97644	8.0333	7.97754	7.99445	8.00589
0.22125	8.02679	8.00184	7.98695	7.99583	7.99492	7.99948	7.99604	7.9952	8.01401	8.00175	8.00079	7.98798	7.99325	7.99124	7.98559	7.99397	7.97374	7.98307	7.99073	7.97477	7.98341	7.98066	7.98483	7.98345	8.00419	7.98193	8.02614	7.99938	7.99605	7.99412	7.96781	7.99053	7.98916	7.98409	8.17044	7.97623	8.03396	7.97766	7.99889	8.00884
0.225	8.03765	8.00988	7.98374	7.99877	8.00149	7.99888	8.0005	7.99667	8.01355	8.00377	7.99715	7.98988	7.99429	7.99547	7.99194	7.99612	7.96938	7.98134	7.99089	7.97684	7.98125	7.98284	7.98352	7.98378	8.0094	7.98369	8.02753	7.99529	7.99459	7.99611	7.9673	7.98887	7.99216	7.99221	8.17748	7.97857	8.03253	7.9787	7.99355	8.01258
0.22875	8.03608	8.01267	7.99122	7.99791	8.00013	7.99871	7.99927	8.00591	8.01368	8.00238	8.00613	7.99411	7.99419	7.99121	7.99446	7.99642	7.97428	7.98051	7.99027	7.979	7.98428	7.98821	7.98324	7.98593	8.00642	7.98823	8.03189	8.00118	7.9992	7.99708	7.97445	7.98997	7.99452	7.99175	8.17452	7.98021	8.03591	7.97949	7.99361	8.00644
0.2325	8.03612	8.00637	7.99247	8.00066	7.99883	7.99929	7.99897	8.00094	8.01544	8.00112	8.00392	7.98962	7.9964	7.99534	7.9881	7.99778	7.97597	7.98394	7.99085	7.97877	7.98796	7.98899	7.98447	7.98223	8.01384	7.98524	8.03279	8.00044	7.99977	7.99665	7.97392	7.99176	7.99489	7.99013	8.17583	7.97897	8.03203	7.98038	7.99567	8.00743
0.23625	8.04161	8.00414	7.99416	8.0012	8.00045	8.00018	8.00481	7.99951	8.02021	8.00843	8.00793	7.99276	7.99852	7.99954	7.99092	7.99674	7.97928	7.99044	7.99613	7.98234	7.98538	7.98197	7.99091	7.99248	8.0141	7.98482	8.03303	8.00083	7.99796	7.9991	7.97701	7.99887	7.99922	7.99495	8.18131	7.98643	8.03678	7.98151	7.99772	8.01091
0.24	8.03801	8.01383	7.99938	8.00352	8.00497	8.00312	8.00499	8.00168	8.01807	8.00769	8.00633	7.99235	8.00173	7.997	7.9969	7.99844	7.9762	7.98406	7.99369	7.98159	7.98548	7.9869	7.98862	7.99256	8.01704	7.98563	8.03084	8.00209	8.00341	7.99583	7.97382	7.99746	7.99907	7.99164	8.17824	7.98785	8.03861	7.98812	7.9969	8.01532
0.24375	8.04837	8.01303	7.99366	8.00595	8.00941	8.00522	8.00859	8.00166	8.01672	8.00486	8.00373	7.99426	7.99983	7.99863	7.9943	8.00416	7.97635	7.98704	7.99818	7.98752	7.98777	7.98648	7.98836	7.98799	8.01437	7.99505	8.03888	7.99833	8.00607	8.00193	7.97606	7.99585	7.99914	7.99692	8.17818	7.98396	8.03996	7.98968	7.99929	8.00989
0.2475	8.04165	8.01261	7.99364	8.00315	8.00558	8.00793	8.01114	8.00229	8.01595	8.00936	8.00314	7.99658	8.00451	7.99957	7.99469	7.99932	7.98425	7.99057	7.99805	7.98642	7.98877	7.99185	7.98858	7.99364	8.01658	7.99745	8.03916	8.00313	8.00324	8.00559	7.97379	7.99562	8.00231	7.99337	8.184	7.98196	8.04607	7.9852	8.00634	8.0147
0.25125	8.04366	8.01159	7.99908	8.00768	8.01105	8.00833	8.00447	8.0058	8.02121	8.01227	8.00709	7.99745	8.00507	7.99669	7.99654	8.00726	7.98221	7.99168	8.00137	7.98465	7.98814	7.99348	7.99331	7.99537	8.01696	7.9988	8.03622	8.00227	8.00695	8.00706	7.97903	7.99924	8.00161	7.99984	8.18637	7.98563	8.04555	7.9884	8.00175	8.01535
0.255	8.04914	8.01505	7.99844	8.00884	8.007	8.01379	8.00486	8.00389	8.0243	8.01013	8.00884	7.99771	8.00741	7.99764	7.99805	8.00858	7.98106	7.99226	7.99597	7.9915	7.99189	7.9977	7.99252	7.9974	8.01353	7.99022	8.03475	8.00935	8.00518	8.00673	7.98371	8.00201	8.0071	7.99933	8.18203	7.9858	8.0439	7.98693	8.00471	8.01358
0.25875	8.04948	8.01809	7.99993	8.00954	8.009	8.00597	8.0092	8.00798	8.01815	8.01569	8.01081	7.99702	8.00408	8.00587	7.998	8.00492	7.98969	7.99624	7.99824	7.99136	7.99229	7.99419	8.00108	7.99436	8.01362	7.99562	8.03932	8.00614	8.00252	8.00784	7.98067	8.00187	8.00733	8.00156	8.18288	7.99142	8.04806	7.99082	8.00845	8.01514
0.2625	8.04568	8.01896	7.99572	8.00366	8.01045	8.0078	8.01742	8.00887	8.02352	8.01533	8.00833	7.99886	8.00732	8.00379	8.00484	8.0111	7.98756	7.99569	7.99879	7.98618	7.99903	7.99562	7.99933	7.99666	8.01675	7.99828	8.0417	8.00594	8.01079	8.01104	7.98345	8.00041	8.0063	7.99898	8.19015	7.99499	8.04078	7.99091	8.00706	8.02007
0.26625	8.04759	8.01901	7.99952	8.00771	8.00864	8.01781	8.01195	8.0124	8.02387	8.01586	8.00588	8.00285	8.01057	8.00322	8.00481	8.01343	7.98648	7.99034	8.00162	7.99076	7.99572	8.00079	7.99692	7.99703	8.01714	7.99435	8.04438	8.01004	8.005	8.00984	7.98554	8.00802	8.00824	8.00378	8.19101	7.98885	8.04843	7.98658	8.00855	8.01803
0.27	8.04977	8.02621	7.999	8.01505	8.01256	8.00996	8.01489	8.00781	8.02723	8.01564	8.0127	8.00162	8.00718	8.0087	8.00613	8.0086	7.99239	7.99942	7.99876	7.99068	7.99644	8.00031	8.00421	7.99501	8.02133	8.00105	8.04439	8.00927	8.01079	8.00936	7.98123	8.00745	8.01123	8.00436	8.18947	7.9952	8.05407	7.99005	8.00959	8.0248
0.27375	8.05652	8.01827	8.00394	8.01501	8.01021	8.01067	8.01092	8.01918	8.02357	8.0163	8.01288	8.00082	8.00719	8.00541	8.00353	8.00924	7.99174	7.99775	8.0053	7.99577	7.99692	7.9983	7.99927	8.00054	8.0247	8.00083	8.04186	8.00927	8.00993	8.01269	7.98557	8.00966	8.01098	8.00276	8.19074	7.99384	8.0499	7.99221	8.01328	8.02241
0.2775	8.05351	8.02247	8.00606	8.01501	8.01363	8.01095	8.01336	8.01444	8.02429	8.01585	8.01765	8.00701	8.01138	8.00684	8.00476	8.01507	7.99043	8.00229	8.01032	7.99722	7.99925	7.99489	8.00228	8.00667	8.0211	8.00331	8.04818	8.01787	8.01393	8.00903	7.98513	8.00663	8.01372	8.00772	8.19415	7.99578	8.04747	7.99712	8.01453	8.02041
0.28125	8.05262	8.02704	8.0079	8.01141	8.01508	8.01926	8.01449	8.00935	8.03122	8.02476	8.01755	8.00348	8.00867	8.01165	8.01001	8.0151	7.99251	8.00129	8.00776	7.99544	7.99913	8.00121	8.00302	8.00082	8.02506	8.00108	8.04915	8.01554	8.0181	8.01925	7.98149	8.00861	8.01322	8.00299	8.19157	7.99435	8.05123	7.99715	8.01683	8.02633
0.285	8.05185	8.02909	8.00325	8.01727	8.01917	8.01705	8.0218	8.01646	8.02709	8.02194	8.00961	8.00777	8.01338	8.01223	8.01259	8.01299	7.99336	8.00268	8.00506	7.99507	7.99667	8.00524	8.00596	8.00424	8.02755	8.00195	8.05236	8.01688	8.01545	8.01217	7.98787	8.00693	8.01197	8.01149	8.1959	7.99459	8.05401	7.99697	8.01942	8.03019
0.28875	8.05844	8.02908	8.00826	8.01333	8.01895	8.01992	8.02033	8.01566	8.03204	8.0179	8.01923	8.00811	8.01227	8.00872	8.00887	8.0221	7.99241	8.01041	8.00801	7.99719	8.00155	8.00523	7.99765	8.00047	8.03045	8.00234	8.04714	8.01804	8.02114	8.01821	7.98567	8.00712	8.01612	8.00923	8.19161	7.9986	8.05431	7.99361	8.01827	8.02984
0.2925	8.05682	8.02486	8.01123	8.01514	8.01559	8.0216	8.02202	8.01724	8.03092	8.02227	8.02413	8.00858	8.01252	8.01098	8.01229	8.01773	8.00028	8.0038	8.02139	7.9999	8.00299	8.00854	8.00563	8.00123	8.03153	8.00152	8.05134	8.0185	8.01878	8.01545	7.99327	8.01218	8.0136	8.0104	8.19762	7.9947	8.05895	7.9988	8.01517	8.02721
0.29625	8.0557	8.02885	8.01773	8.01754	8.01969	8.01863	8.02631	8.01625	8.03641	8.02777	8.02304	8.00741	8.01782	8.01391	8.01128	8.02219	7.99844	8.00389	8.01499	8.00283	8.00035	8.00964	8.0065	8.00829	8.02917	8.00787	8.05241	8.01987	8.01381	8.02252	7.99078	8.01351	8.015	8.01324	8.19624	8.00222	8.05534	8.00365	8.01634	8.02952
0.3	8.06041	8.02997	8.01134	8.01796	8.0225	8.01937	8.02487	8.01971	8.03803	8.02236	8.01838	8.00822	8.01676	8.01382	8.01589	8.01885	8.0017	8.00854	8.0135	8.00653	8.00775	8.0064	8.00747	8.01077	8.03194	8.01442	8.05275	8.02564	8.01711	8.02218	7.9899	8.01212	8.02064	8.00858	8.20088	7.9998	8.05068	8.00766	8.01673	8.03198
0.30375	8.06084	8.02918	8.01068	8.0246	8.0194	8.02118	8.02539	8.02878	8.03617	8.024	8.02481	8.01188	8.01771	8.01532	8.01654	8.02128	7.99914	8.00237	8.01607	7.99974	8.00565	8.00738	8.0106	8.00529	8.03281	8.00931	8.05557	8.02107	8.0192	8.02036	7.99271	8.01899	8.02258	8.01111	8.19732	8.00461	8.06374	8.00539	8.0207	8.02442
0.3075	8.06591	8.02815	8.01351	8.02379	8.02801	8.0236	8.02659	8.0239	8.03629	8.02382	8.02334	8.01528	8.01963	8.01913	8.01946	8.02023	7.99912	8.01143	8.01425	8.00213	8.01098	8.00676	8.00954	8.01502	8.03158	8.00872	8.05408	8.02265	8.023	8.02186	7.9951	8.01439	8.02568	8.01671	8.2053	8.00652	8.06022	8.00135	8.02113	8.03244
0.31125	8.06503	8.03606	8.01595	8.02203	8.0256	8.03089	8.0223	8.02395	8.03759	8.02628	8.02563	8.01371	8.01875	8.01651	8.01766	8.01773	8.00397	8.01197	8.01919	8.00371	8.01136	8.0132	8.01016	8.00669	8.03406	8.01242	8.05482	8.02402	8.02238	8.02394	7.99841	8.01662	8.01856	8.01856	8.20109	7.99712	8.06717	8.00577	8.02487	8.03281
0.315	8.06488	8.03779	8.01151	8.02733	8.02763	8.0234	8.02946	8.02212	8.04016	8.03046	8.02837	8.01929	8.02073	8.01976	8.01344	8.02468	8.0016	8.01071	8.01632	8.00744	8.01115	8.01031	8.01842	8.01141	8.0384	8.01228	8.0593	8.02561	8.02277	8.02428	7.99641	8.01857	8.0189	8.00972	8.20561	8.00525	8.06073	8.00883	8.02195	8.03302
0.31875	8.06316	8.0326	8.01356	8.02759	8.02477	8.02614	8.03236	8.02506	8.0365	8.02941	8.03113	8.01678	8.02125	8.02684	8.01615	8.02423	8.00849	8.01443	8.01961	8.01035	8.0114	8.01019	8.01459	8.01485	8.03698	8.01633	8.05654	8.02719	8.02522	8.02899	8.00173	8.0187	8.02495	8.02009	8.20392	8.00102	8.06186	8.00208	8.01882	8.03517
0.3225	8.06932	8.03675	8.01606	8.03147	8.02784	8.02623	8.03109	8.02651	8.04342	8.03395	8.02805	8.02115	8.02785	8.02314	8.0179	8.02852	8.00594	8.01369	8.01879	8.00889	8.01054	8.01029	8.00975	8.01289	8.03543	8.01745	8.05974	8.02945	8.0308	8.02736	8.00032	8.02043	8.02797	8.02255	8.20633	8.01036	8.05966	8.00866	8.02602	8.03649
0.32625	8.06898	8.03654	8.01649	8.02554	8.0297	8.03017	8.03251	8.0257	8.0424	8.03105	8.02712	8.01964	8.02523	8.02121	8.01907	8.02884	8.01089	8.00915	8.0175	8.00846	8.01108	8.01779	8.01493	8.01597	8.03933	8.01801	8.06119	8.0259	8.02457	8.03073	7.9993	8.02459	8.03269	8.0218	8.21042	8.0084	8.06868	8.01017	8.028	8.03548
0.33	8.06894	8.03661	8.02363	8.02816	8.03073	8.03026	8.03788	8.0352	8.04569	8.0344	8.03423	8.02134	8.02918	8.02046	8.02348	8.02852	8.00719	8.01459	8.01977	8.00609	8.01817	8.01576	8.01749	8.0196	8.03962	8.01738	8.06141	8.0262	8.0311	8.02925	7.99888	8.02394	8.03012	8.02028	8.2077	8.01136	8.07094	8.00871	8.02641	8.04144
0.33375	8.06811	8.03505	8.0242	8.02867	8.03159	8.02656	8.03217	8.03063	8.0514	8.037	8.03262	8.02227	8.02527	8.02887	8.02093	8.02935	8.00882	8.01223	8.02103	8.01235	8.01433	8.01872	8.01882	8.02038	8.03571	8.02018	8.06047	8.02921	8.03373	8.02919	8.00418	8.0271	8.02926	8.02145	8.21112	8.00572	8.06966	8.01432	8.0322	8.04214
0.3375	8.06887	8.04186	8.02344	8.02975	8.03327	8.03655	8.03556	8.028	8.04772	8.03553	8.03198	8.01998	8.03179	8.0218	8.02607	8.02654	8.00794	8.01594	8.02556	8.01503	8.0188	8.01954	8.01487	8.01567	8.03901	8.01374	8.0652	8.03449	8.03094	8.03093	8.00244	8.0213	8.02699	8.02394	8.21026	8.01082	8.07132	8.0108	8.03585	8.04288
0.34125	8.07124	8.03855	8.0242	8.03506	8.03504	8.03509	8.03518	8.03043	8.04402	8.03997	8.0337	8.0238	8.03	8.02697	8.02362	8.03389	8.01093	8.01912	8.02219	8.01077	8.019	8.01238	8.01542	8.01859	8.03867	8.02153	8.06437	8.03367	8.02915	8.03458	8.00251	8.02798	8.02881	8.02445	8.20862	8.01128	8.06928	8.01396	8.03191	8.03958
0.345	8.07013	8.04708	8.02603	8.03408	8.03115	8.03513	8.03362	8.03051	8.0518	8.03881	8.03373	8.02458	8.03138	8.02678	8.02597	8.02582	8.00968	8.02176	8.02716	8.01417	8.01986	8.01975	8.02197	8.02041	8.04435	8.02166	8.06469	8.03256	8.03512	8.02934	8.00067	8.02391	8.02357	8.01802	8.21547	8.00943	8.06624	8.01771	8.03213	8.04073
0.34875	8.07451	8.04183	8.02417	8.03555	8.03719	8.03036	8.04156	8.03514	8.05224	8.04156	8.03488	8.02462	8.02849	8.02611	8.02934	8.0345	8.01121	8.01919	8.02708	8.01424	8.02289	8.02177	8.0213	8.0265	8.04225	8.02505	8.06552	8.0316	8.03291	8.04195	8.00793	8.02534	8.03155	8.03078	8.21006	8.01051	8.07095	8.02298	8.03911	8.04425
0.3525	8.07207	8.0425	8.0236	8.03362	8.03557	8.03426	8.0425	8.03735	8.05434	8.04414	8.0357	8.02746	8.03384	8.02692	8.02664	8.02951	8.01778	8.02081	8.03007	8.01399	8.02386	8.02209	8.0211	8.02199	8.04814	8.02408	8.06941	8.03838	8.03302	8.03635	8.00725	8.02808	8.03226	8.02399	8.21287	8.01749	8.07447	8.0202	8.03306	8.0465
0.35625	8.07666	8.04682	8.02457	8.03534	8.03869	8.03598	8.04019	8.03972	8.04804	8.04006	8.03944	8.02988	8.03208	8.02979	8.03078	8.03735	8.01676	8.02757	8.02426	8.01724	8.01475	8.02264	8.01755	8.02097	8.0414	8.02762	8.06795	8.03518	8.0364	8.0416	8.01039	8.02898	8.03098	8.02885	8.21225	8.01905	8.07141	8.01577	8.0368	8.04298
0.36	8.07545	8.04917	8.02143	8.03591	8.03889	8.03917	8.0403	8.03448	8.05018	8.04551	8.03817	8.03173	8.03854	8.03413	8.02505	8.03502	8.0157	8.02068	8.03495	8.01395	8.02009	8.02897	8.02691	8.02326	8.04879	8.02536	8.06788	8.03726	8.03598	8.03365	8.00617	8.03205	8.03074	8.03649	8.22152	8.01787	8.07419	8.01672	8.03755	8.04955
0.36375	8.07682	8.04481	8.02252	8.03915	8.03948	8.04245	8.03678	8.04701	8.05475	8.0426	8.03872	8.03191	8.03787	8.03232	8.03177	8.0372	8.01512	8.02275	8.03315	8.02043	8.02176	8.02612	8.02887	8.02293	8.04607	8.02515	8.0738	8.03524	8.04074	8.04224	8.00565	8.02869	8.03485	8.03015	8.21891	8.01986	8.07818	8.0209	8.03674	8.04943
0.3675	8.07756	8.04831	8.02745	8.03589	8.0426	8.03988	8.04162	8.04174	8.05173	8.049	8.04146	8.03212	8.03568	8.03888	8.03304	8.04125	8.01614	8.02519	8.03268	8.02115	8.02123	8.02398	8.02534	8.02595	8.04764	8.02895	8.06908	8.04268	8.03588	8.04111	8.01244	8.02642	8.03732	8.0325	8.21945	8.01609	8.07453	8.01695	8.03192	8.04662
0.37125	8.07887	8.05139	8.03248	8.03774	8.03998	8.03875	8.04619	8.03868	8.05139	8.04182	8.045	8.02964	8.03818	8.033	8.03565	8.03538	8.01558	8.02998	8.03436	8.02212	8.02816	8.02637	8.02838	8.03125	8.04873	8.02605	8.07031	8.03985	8.04029	8.03962	8.01541	8.03192	8.03898	8.03417	8.21631	8.01749	8.07689	8.02062	8.03553	8.04983
0.375	8.07733	8.05015	8.03213	8.04032	8.03536	8.04961	8.04563	8.0377	8.05316	8.04299	8.04269	8.03254	8.0335	8.0394	8.03326	8.04452	8.02266	8.02622	8.03945	8.02797	8.02908	8.02875	8.03021	8.02738	8.05349	8.03358	8.07662	8.0437	8.04093	8.04173	8.0176	8.02982	8.03585	8.03094	8.21715	8.02238	8.07779	8.02969	8.03671	8.04882
0.37875	8.08008	8.04868	8.03231	8.03824	8.04264	8.04097	8.04707	8.04303	8.05066	8.04928	8.04689	8.03395	8.03859	8.0391	8.03675	8.04247	8.01829	8.02982	8.03691	8.02214	8.02334	8.02807	8.03015	8.03011	8.05335	8.03173	8.06791	8.04392	8.04626	8.04591	8.00858	8.03509	8.03912	8.04126	8.22369	8.02052	8.08368	8.02485	8.03527	8.05231
0.3825	8.08264	8.05557	8.02998	8.04578	8.04142	8.04813	8.04661	8.03931	8.0578	8.04896	8.04404	8.03671	8.03741	8.04331	8.03651	8.04075	8.02336	8.02976	8.03543	8.02528	8.03009	8.028	8.03169	8.03202	8.05088	8.02663	8.07684	8.04325	8.04373	8.04236	8.0168	8.03656	8.04144	8.03716	8.22203	8.024	8.08359	8.0261	8.04587	8.05242
0.38625	8.0866	8.05325	8.03464	8.04437	8.04149	8.04276	8.04324	8.04343	8.06062	8.04877	8.04317	8.03879	8.04168	8.03719	8.0358	8.0442	8.02178	8.02554	8.03911	8.0257	8.03235	8.0282	8.03217	8.03693	8.05919	8.03153	8.07198	8.04258	8.04656	8.03752	8.01569	8.03742	8.04339	8.03686	8.22199	8.02327	8.08109	8.02434	8.04199	8.04984
0.39	8.08594	8.05511	8.03314	8.04193	8.04249	8.04581	8.04939	8.04606	8.06171	8.05439	8.04409	8.03898	8.04288	8.04318	8.03823	8.03991	8.02401	8.03293	8.03807	8.02653	8.02712	8.02785	8.03143	8.0343	8.05563	8.03438	8.07784	8.04518	8.04705	8.05092	8.02224	8.03686	8.03938	8.03371	8.22209	8.02215	8.08505	8.02759	8.04144	8.05134
0.39375	8.08227	8.05574	8.03611	8.04706	8.0487	8.04664	8.04907	8.05004	8.0568	8.05182	8.04473	8.04001	8.04328	8.04172	8.04113	8.04416	8.02898	8.02794	8.04105	8.02595	8.02839	8.03174	8.02961	8.03408	8.05791	8.03212	8.07963	8.04485	8.05046	8.04783	8.01557	8.03853	8.0408	8.03885	8.2263	8.0259	8.08721	8.0291	8.04355	8.05427
0.3975	8.08716	8.05786	8.03934	8.04704	8.04554	8.04577	8.04891	8.04635	8.0579	8.05493	8.04807	8.03489	8.0401	8.03614	8.04555	8.04693	8.0246	8.03088	8.04393	8.02493	8.03093	8.03596	8.03777	8.03399	8.05948	8.03574	8.08031	8.04532	8.05192	8.04817	8.01721	8.04017	8.04813	8.03967	8.22263	8.02919	8.08327	8.02593	8.04146	8.05475
0.40125	8.08792	8.05639	8.03962	8.04461	8.05257	8.04796	8.05049	8.05254	8.06018	8.05581	8.05134	8.04059	8.04186	8.04264	8.04225	8.04851	8.02804	8.03151	8.04177	8.02994	8.03174	8.03317	8.03651	8.03606	8.06436	8.03015	8.07741	8.04619	8.04778	8.04752	8.01736	8.0443	8.04573	8.03845	8.22849	8.0322	8.0861	8.02989	8.04518	8.06135
0.405	8.08354	8.05448	8.03883	8.04637	8.04841	8.04993	8.05253	8.05015	8.06485	8.05911	8.04603	8.03516	8.04325	8.04136	8.04546	8.0485	8.02094	8.03151	8.04082	8.03132	8.03479	8.03326	8.03671	8.03674	8.06084	8.03367	8.08409	8.04196	8.05317	8.04839	8.02171	8.04105	8.04528	8.04024	8.22533	8.028	8.08895	8.03361	8.0465	8.0582
0.40875	8.08827	8.0586	8.03992	8.04566	8.05088	8.04845	8.04963	8.04763	8.06672	8.05597	8.04553	8.04348	8.045	8.04649	8.04164	8.04991	8.02375	8.035	8.03927	8.02743	8.03385	8.0339	8.03589	8.04214	8.0603	8.03857	8.086	8.04932	8.0505	8.05013	8.0226	8.04241	8.049	8.04071	8.23443	8.02538	8.08513	8.03454	8.04307	8.06151
0.4125	8.08978	8.05857	8.0469	8.04947	8.05312	8.05362	8.05102	8.05097	8.06523	8.05684	8.05326	8.04266	8.04508	8.04404	8.03686	8.04342	8.03093	8.03356	8.04303	8.03269	8.0335	8.03001	8.03798	8.04042	8.06412	8.03838	8.08024	8.0512	8.05388	8.05254	8.022	8.04178	8.04361	8.04401	8.22827	8.02641	8.08592	8.03442	8.04758	8.06209
0.41625	8.08628	8.06282	8.04409	8.05363	8.05775	8.04999	8.05651	8.05022	8.07178	8.05677	8.05396	8.04376	8.04595	8.04214	8.04491	8.04927	8.0344	8.03675	8.04642	8.03194	8.035	8.03638	8.04074	8.04253	8.06046	8.03169	8.08287	8.05221	8.04818	8.04642	8.01821	8.04285	8.0477	8.0428	8.23374	8.02771	8.08777	8.0344	8.0491	8.05965
0.42	8.09061	8.06127	8.04284	8.05321	8.05794	8.04976	8.05454	8.05023	8.06658	8.06066	8.05605	8.04437	8.04919	8.0458	8.04546	8.04789	8.02826	8.04005	8.0433	8.03331	8.0339	8.03826	8.03748	8.04257	8.05818	8.03859	8.08554	8.05038	8.05457	8.05138	8.02535	8.04274	8.05334	8.044	8.23128	8.03048	8.09025	8.03267	8.05343	8.06192
0.42375	8.08837	8.06396	8.04468	8.05393	8.05599	8.05484	8.05661	8.0545	8.06802	8.0589	8.05317	8.04043	8.04972	8.04495	8.04697	8.05468	8.03094	8.03993	8.04801	8.03074	8.03567	8.04189	8.04287	8.04339	8.0638	8.04261	8.08564	8.05117	8.05918	8.05408	8.02629	8.04699	8.05198	8.045	8.23102	8.03137	8.08778	8.0362	8.04564	8.05798
0.4275	8.09056	8.06142	8.04459	8.05488	8.05561	8.05252	8.0583	8.0583	8.07013	8.06004	8.05855	8.0438	8.04926	8.04821	8.04875	8.05845	8.02975	8.04145	8.04723	8.03584	8.03904	8.04265	8.04367	8.04485	8.06446	8.04434	8.08985	8.05564	8.05854	8.0551	8.02613	8.05048	8.04823	8.04476	8.23104	8.03383	8.08999	8.03355	8.05426	8.06488
0.43125	8.09374	8.06566	8.0503	8.05491	8.06162	8.05459	8.06007	8.05672	8.06929	8.0623	8.05422	8.04216	8.04936	8.0554	8.04841	8.0555	8.03134	8.04122	8.04424	8.03349	8.04123	8.04519	8.03691	8.03994	8.06498	8.04112	8.08514	8.05643	8.05878	8.05844	8.02771	8.05371	8.05717	8.04844	8.23383	8.03219	8.09047	8.03377	8.05332	8.06839
0.435	8.09412	8.06294	8.05199	8.05832	8.05678	8.05864	8.06641	8.05832	8.07287	8.06369	8.05587	8.0465	8.05645	8.05359	8.05435	8.05443	8.0307	8.04672	8.04844	8.03919	8.04066	8.03953	8.03719	8.04454	8.06656	8.04559	8.08918	8.05196	8.05478	8.059	8.02567	8.05312	8.0536	8.05208	8.22892	8.03822	8.09321	8.03714	8.05623	8.06355
0.43875	8.0995	8.06889	8.04727	8.05252	8.05776	8.06178	8.05648	8.0561	8.07012	8.06084	8.05854	8.04852	8.05298	8.05077	8.05361	8.05767	8.03572	8.04322	8.05264	8.03898	8.04519	8.04251	8.04581	8.04797	8.06547	8.04362	8.09237	8.05427	8.05848	8.05292	8.02785	8.05019	8.05719	8.05124	8.23399	8.03893	8.09054	8.04156	8.05774	8.0629
0.4425	8.09376	8.0659	8.05097	8.05781	8.05798	8.05796	8.05939	8.05837	8.07001	8.06241	8.0573	8.04887	8.05663	8.05341	8.05192	8.05789	8.03618	8.04261	8.04944	8.03637	8.04112	8.04515	8.04552	8.04344	8.065	8.04656	8.09017	8.05915	8.05598	8.06143	8.02133	8.05042	8.05777	8.05065	8.23933	8.03822	8.09369	8.03949	8.0547	8.06324
0.44625	8.09497	8.06768	8.05152	8.05818	8.05875	8.05429	8.06376	8.05755	8.0741	8.063	8.05593	8.04897	8.049	8.05187	8.0527	8.05998	8.03461	8.04428	8.05478	8.03658	8.04292	8.04714	8.04861	8.04512	8.07571	8.04634	8.08888	8.05741	8.06152	8.06035	8.02966	8.05355	8.05449	8.0512	8.23671	8.0401	8.09394	8.04346	8.05855	8.06822
0.45	8.09589	8.06567	8.05263	8.06276	8.06002	8.06087	8.06225	8.0608	8.07147	8.06071	8.05979	8.04998	8.0541	8.05661	8.05206	8.06072	8.03979	8.05007	8.05316	8.04294	8.04521	8.04546	8.04215	8.04608	8.07044	8.05206	8.0911	8.05661	8.06282	8.05614	8.03141	8.04956	8.0564	8.05099	8.24114	8.04045	8.10186	8.04245	8.05775	8.06539
0.45375	8.09842	8.06905	8.05009	8.05706	8.06168	8.06337	8.06115	8.06276	8.07395	8.06966	8.0626	8.04967	8.05729	8.05391	8.04951	8.06244	8.04017	8.04183	8.05453	8.04338	8.04698	8.04427	8.04602	8.04811	8.06759	8.04486	8.09187	8.06341	8.05867	8.05591	8.03292	8.05179	8.05759	8.05353	8.23702	8.04137	8.09439	8.04224	8.05836	8.06528
0.4575	8.09888	8.06988	8.04918	8.0616	8.06102	8.0627	8.06282	8.06003	8.07363	8.06709	8.06442	8.05428	8.05784	8.05664	8.05346	8.05952	8.03973	8.04522	8.05698	8.04048	8.04693	8.04777	8.05101	8.05131	8.07708	8.04843	8.09852	8.06359	8.06105	8.05943	8.03049	8.05543	8.05855	8.05232	8.24199	8.04264	8.09697	8.0421	8.05463	8.07356
0.46125	8.09319	8.06977	8.04759	8.06326	8.06186	8.06191	8.06784	8.06255	8.0774	8.07407	8.05952	8.05334	8.05949	8.05312	8.0507	8.06363	8.03855	8.04853	8.05602	8.04185	8.04264	8.04941	8.04947	8.05384	8.07303	8.05229	8.09467	8.05589	8.06555	8.05976	8.03165	8.05289	8.05984	8.05216	8.24206	8.04242	8.09773	8.03906	8.06213	8.07016
0.465	8.10051	8.07279	8.05392	8.06334	8.0667	8.0626	8.06729	8.0608	8.07458	8.07384	8.06774	8.05729	8.05763	8.05395	8.05697	8.06391	8.04379	8.04682	8.05402	8.04174	8.04883	8.05046	8.05164	8.04918	8.06859	8.04671	8.09538	8.06074	8.07136	8.06265	8.03646	8.06089	8.06424	8.05225	8.24158	8.04305	8.09851	8.04046	8.06206	8.07166
0.46875	8.09819	8.07331	8.05536	8.06412	8.05958	8.06474	8.07031	8.05924	8.07671	8.06557	8.06467	8.05425	8.06299	8.05858	8.05452	8.06059	8.04335	8.05282	8.05395	8.04188	8.04948	8.04452	8.05281	8.0565	8.07581	8.04984	8.09606	8.06071	8.06628	8.06571	8.03459	8.0541	8.06307	8.06085	8.23799	8.04696	8.10216	8.05	8.06066	8.07345
0.4725	8.10252	8.07424	8.0591	8.0632	8.06631	8.06635	8.0688	8.06588	8.08012	8.07151	8.06876	8.06252	8.06702	8.05607	8.05637	8.06688	8.04226	8.04694	8.05742	8.04247	8.04762	8.04815	8.05018	8.05438	8.07842	8.0533	8.09347	8.06066	8.067	8.06343	8.03587	8.05613	8.0631	8.05398	8.24264	8.04187	8.10377	8.05004	8.06512	8.0765
0.47625	8.10164	8.0707	8.06068	8.06265	8.06224	8.06578	8.06436	8.06941	8.07893	8.06873	8.06817	8.05302	8.06513	8.05937	8.05727	8.06447	8.04759	8.05118	8.05539	8.0432	8.04731	8.04655	8.05408	8.05324	8.07513	8.0523	8.09527	8.0618	8.06978	8.06589	8.03788	8.05976	8.06562	8.05083	8.24222	8.04577	8.10294	8.04651	8.06177	8.07628
0.48	8.10434	8.07362	8.05896	8.06762	8.06999	8.06894	8.07048	8.06621	8.08136	8.06712	8.07199	8.05778	8.06528	8.0631	8.05869	8.06548	8.03998	8.05373	8.05541	8.04832	8.04749	8.0526	8.05892	8.05466	8.07355	8.05588	8.09275	8.06112	8.06805	8.06502	8.03422	8.05805	8.05811	8.0573	8.2446	8.04513	8.10518	8.05063	8.06754	8.07413
0.48375	8.10786	8.07171	8.0579	8.06738	8.06506	8.06748	8.07068	8.06761	8.08068	8.06875	8.06807	8.05801	8.06604	8.06015	8.05807	8.0625	8.04935	8.0537	8.06272	8.04868	8.05306	8.05789	8.05351	8.05215	8.08234	8.05426	8.09776	8.06131	8.06773	8.07089	8.03629	8.06048	8.06158	8.0516	8.24081	8.04828	8.09852	8.04539	8.06166	8.07561
0.4875	8.10836	8.07621	8.05479	8.06585	8.0645	8.07073	8.07419	8.06632	8.08713	8.07555	8.06971	8.06022	8.06277	8.06046	8.06365	8.06862	8.04699	8.05426	8.06478	8.05261	8.05693	8.05709	8.05455	8.05402	8.07892	8.05674	8.10176	8.06367	8.06736	8.06814	8.04028	8.06314	8.06815	8.05831	8.24894	8.04597	8.10428	8.0467	8.06779	8.08272
0.49125	8.10952	8.07789	8.05789	8.06997	8.06707	8.06909	8.07403	8.06824	8.08323	8.07827	8.06492	8.06135	8.06713	8.06739	8.06172	8.06415	8.04963	8.05633	8.05905	8.04989	8.05762	8.05398	8.05698	8.0586	8.0803	8.05901	8.10099	8.06506	8.07073	8.06818	8.03821	8.05852	8.06611	8.06624	8.25215	8.04645	8.10403	8.05272	8.06692	8.07648
0.495	8.10589	8.07461	8.06325	8.06962	8.07286	8.07363	8.07199	8.06588	8.08143	8.06938	8.07551	8.06328	8.06783	8.06358	8.06075	8.06792	8.04864	8.05723	8.06377	8.04359	8.0551	8.05696	8.05788	8.0595	8.07947	8.05767	8.10527	8.06651	8.06865	8.06535	8.04412	8.06789	8.06707	8.06046	8.24535	8.04816	8.10735	8.0552	8.06909	8.08283
0.49875	8.107	8.08013	8.05878	8.07076	8.07072	8.07124	8.07311	8.06847	8.0804	8.07737	8.06896	8.06607	8.06967	8.06542	8.06197	8.06666	8.04809	8.05761	8.06327	8.05699	8.05913	8.05488	8.0581	8.06135	8.08235	8.05837	8.09832	8.07604	8.06797	8.07351	8.03858	8.06282	8.06938	8.06313	8.24955	8.05183	8.1035	8.05545	8.06894	8.0778
0.5025	8.10916	8.0856	8.06335	8.07045	8.07279	8.0715	8.07574	8.07263	8.0884	8.07403	8.07298	8.06435	8.06552	8.06278	8.06411	8.07185	8.05229	8.05588	8.06347	8.05181	8.05473	8.05637	8.05761	8.05419	8.08346	8.05995	8.09752	8.06864	8.07412	8.06953	8.03976	8.06582	8.07085	8.05681	8.25126	8.05495	8.10755	8.05532	8.06485	8.08136
0.50625	8.10622	8.08175	8.06041	8.07158	8.07418	8.0753	8.07531	8.07318	8.0862	8.07754	8.07438	8.06254	8.06863	8.06827	8.06232	8.06858	8.05	8.05854	8.06392	8.05419	8.05153	8.05367	8.06015	8.06251	8.08114	8.05989	8.10645	8.0716	8.07451	8.07287	8.04782	8.06821	8.06827	8.06214	8.25481	8.0487	8.10882	8.05178	8.07463	8.07762
0.51	8.11242	8.08484	8.06238	8.06891	8.07534	8.07618	8.07295	8.06838	8.08119	8.07915	8.07393	8.06231	8.07222	8.06772	8.06242	8.07444	8.05149	8.06083	8.06144	8.05372	8.06044	8.06026	8.06146	8.06091	8.0878	8.05721	8.10471	8.07062	8.07476	8.07261	8.03969	8.06594	8.07245	8.06325	8.25175	8.04911	8.11081	8.05396	8.07155	8.08665
0.51375	8.11313	8.08506	8.06634	8.06931	8.07049	8.07292	8.07724	8.07311	8.093	8.08273	8.07473	8.06401	8.07133	8.06606	8.065	8.07382	8.05236	8.06187	8.06871	8.05516	8.05869	8.05621	8.05965	8.06612	8.09031	8.06148	8.10361	8.07212	8.0729	8.07282	8.03864	8.06765	8.06869	8.06768	8.25074	8.05643	8.1095	8.05993	8.06995	8.07845
0.5175	8.11152	8.08169	8.06417	8.07439	8.07528	8.07366	8.07387	8.07899	8.08994	8.07771	8.07589	8.06496	8.07011	8.0671	8.06636	8.07575	8.05466	8.06021	8.07143	8.05235	8.06301	8.05717	8.05941	8.06283	8.08495	8.06369	8.10543	8.07314	8.07464	8.07085	8.04326	8.06766	8.07143	8.06928	8.25459	8.05758	8.11096	8.05344	8.07188	8.08468
0.52125	8.10533	8.08233	8.06694	8.07458	8.07241	8.07872	8.07856	8.07924	8.08887	8.08297	8.07286	8.06672	8.06883	8.06841	8.07288	8.07418	8.05056	8.06269	8.06412	8.05294	8.06543	8.05263	8.05813	8.06574	8.08888	8.05905	8.10369	8.07037	8.07425	8.07458	8.04765	8.06779	8.07812	8.06482	8.25621	8.05274	8.11084	8.05693	8.07313	8.08271
0.525	8.11516	8.08918	8.06743	8.07942	8.07573	8.07806	8.075	8.07851	8.09369	8.07958	8.07494	8.06336	8.07471	8.06565	8.06732	8.0728	8.05451	8.06371	8.07213	8.05503	8.05807	8.05735	8.06598	8.06441	8.08864	8.05787	8.10625	8.07815	8.07641	8.07502	8.04702	8.06989	8.07419	8.06548	8.25299	8.05232	8.11736	8.05522	8.07188	8.08327
0.52875	8.11318	8.08663	8.06733	8.07751	8.0766	8.07438	8.08198	8.07575	8.09386	8.08581	8.07649	8.0739	8.07274	8.06852	8.07287	8.07796	8.05427	8.06405	8.06992	8.05703	8.05886	8.05743	8.06296	8.06473	8.08465	8.06235	8.10656	8.07793	8.07698	8.07325	8.04818	8.06897	8.07184	8.06957	8.25429	8.05429	8.10522	8.05511	8.07334	8.08808
0.5325	8.11482	8.0831	8.06664	8.07845	8.07619	8.07917	8.08121	8.0792	8.09314	8.08269	8.0843	8.06664	8.07262	8.07062	8.07083	8.07665	8.05144	8.06565	8.07328	8.05424	8.06456	8.06366	8.06467	8.06402	8.0927	8.06554	8.11044	8.07681	8.07384	8.08037	8.04219	8.07394	8.07558	8.06985	8.25885	8.05582	8.11259	8.0587	8.07639	8.08553
0.53625	8.11756	8.08276	8.07135	8.07862	8.07714	8.07216	8.08169	8.08554	8.08817	8.08125	8.08489	8.07159	8.07404	8.07031	8.06878	8.07523	8.05733	8.06605	8.07138	8.05789	8.06497	8.06737	8.06474	8.06308	8.08582	8.06512	8.11369	8.07559	8.0759	8.07707	8.04545	8.07346	8.07116	8.06439	8.24742	8.05633	8.11967	8.05659	8.07669	8.08803
0.54	8.11894	8.08497	8.06709	8.07559	8.07927	8.07558	8.08171	8.0809	8.096	8.08385	8.08277	8.07011	8.07321	8.07504	8.07456	8.08144	8.0535	8.06139	8.07189	8.05773	8.06328	8.06437	8.06594	8.07009	8.09385	8.06698	8.11387	8.07654	8.07953	8.07458	8.0463	8.06764	8.07727	8.07153	8.26134	8.05789	8.12039	8.06174	8.07508	8.08219
0.54375	8.11542	8.09183	8.07113	8.07707	8.08069	8.08457	8.07959	8.08384	8.09502	8.08411	8.08842	8.06838	8.07326	8.07176	8.07601	8.08214	8.05366	8.06491	8.07512	8.05803	8.06151	8.06537	8.06091	8.06969	8.09246	8.0625	8.10678	8.07679	8.07967	8.08214	8.04775	8.07082	8.07886	8.06844	8.26147	8.06126	8.1199	8.05877	8.07445	8.08739
0.5475	8.11869	8.08814	8.06718	8.07665	8.08062	8.08576	8.08175	8.07833	8.09328	8.08563	8.08067	8.07598	8.07311	8.07077	8.07144	8.07936	8.05411	8.06856	8.07439	8.05694	8.06672	8.06463	8.06402	8.06582	8.09229	8.06747	8.1105	8.07913	8.08086	8.08029	8.05042	8.06949	8.07716	8.06919	8.25867	8.05695	8.11386	8.06307	8.07918	8.08706
0.55125	8.11761	8.09008	8.07381	8.0824	8.07953	8.08376	8.08604	8.08032	8.09525	8.0876	8.08341	8.07375	8.07498	8.07884	8.07651	8.08202	8.05673	8.07104	8.07463	8.06371	8.06795	8.06463	8.06623	8.06747	8.08956	8.06967	8.11309	8.0832	8.08323	8.0827	8.04926	8.07337	8.0773	8.077	8.25613	8.06076	8.11736	8.06324	8.07364	8.08908
0.555	8.12108	8.09194	8.07064	8.085	8.08263	8.07932	8.08193	8.08134	8.09618	8.08736	8.08155	8.0737	8.07636	8.07492	8.07679	8.07643	8.05917	8.06985	8.07545	8.06586	8.06835	8.06301	8.06917	8.07175	8.09383	8.06785	8.1137	8.0808	8.08301	8.08358	8.05403	8.07648	8.07948	8.07591	8.26241	8.06056	8.12233	8.0632	8.08252	8.09122
0.55875	8.12035	8.0888	8.0697	8.08095	8.08172	8.08227	8.0843	8.08284	8.09689	8.08564	8.08436	8.07722	8.07745	8.07476	8.06833	8.08102	8.05844	8.06852	8.07685	8.06093	8.06923	8.06883	8.0644	8.06936	8.09248	8.07137	8.11634	8.0793	8.08369	8.07962	8.05066	8.07516	8.08028	8.07311	8.26035	8.06159	8.11361	8.06602	8.08019	8.09105
0.5625	8.12364	8.09241	8.06749	8.08248	8.07751	8.08213	8.08637	8.08348	8.10221	8.09342	8.08375	8.07305	8.07514	8.07641	8.07522	8.08158	8.05669	8.06571	8.07886	8.05673	8.07042	8.06885	8.0686	8.0723	8.09325	8.07278	8.11512	8.0826	8.08131	8.08188	8.05078	8.07405	8.08168	8.07554	8.26164	8.069	8.11444	8.05989	8.0822	8.09109
0.56625	8.11872	8.09354	8.07187	8.0886	8.07951	8.08529	8.08577	8.08639	8.09908	8.0913	8.08784	8.08279	8.08169	8.07783	8.07345	8.08661	8.06072	8.06915	8.07928	8.06296	8.06769	8.06548	8.07157	8.06947	8.09661	8.06972	8.11515	8.08434	8.08458	8.08578	8.05479	8.07865	8.08004	8.0743	8.25757	8.06439	8.12312	8.06637	8.07753	8.09363
0.57	8.12368	8.09434	8.07306	8.08412	8.08208	8.08731	8.08978	8.08565	8.09841	8.09247	8.08401	8.07541	8.08144	8.07644	8.07603	8.0842	8.06535	8.07283	8.08211	8.05934	8.07003	8.07258	8.06725	8.07483	8.0991	8.07025	8.1207	8.08291	8.0832	8.08346	8.05188	8.07487	8.08451	8.07863	8.25943	8.06929	8.12156	8.06456	8.08341	8.09161
0.57375	8.12631	8.09132	8.0751	8.0874	8.08257	8.08647	8.09114	8.08607	8.09896	8.09149	8.09044	8.07646	8.0816	8.08051	8.07762	8.08316	8.06624	8.06692	8.07795	8.06619	8.07245	8.06752	8.07002	8.07643	8.09373	8.07841	8.11368	8.08186	8.08379	8.08256	8.05605	8.0849	8.08473	8.07627	8.26303	8.06754	8.1323	8.06722	8.08668	8.09272
0.5775	8.12397	8.09439	8.07365	8.08553	8.09039	8.08067	8.0865	8.0843	8.09917	8.09097	8.0878	8.07264	8.07743	8.08341	8.07439	8.08744	8.05908	8.07563	8.07942	8.06561	8.07259	8.0723	8.07291	8.0747	8.10005	8.07514	8.11465	8.07941	8.08621	8.08474	8.05632	8.07775	8.08102	8.07749	8.26298	8.06733	8.11922	8.06289	8.08163	8.09271
0.58125	8.12355	8.09649	8.0753	8.08193	8.08502	8.08952	8.09489	8.09023	8.10368	8.09661	8.08326	8.08235	8.08226	8.07892	8.07573	8.08584	8.06307	8.07203	8.0785	8.06503	8.07092	8.07489	8.07871	8.07735	8.09769	8.07661	8.11999	8.08352	8.08424	8.08137	8.0549	8.07761	8.08428	8.07426	8.26724	8.07026	8.12306	8.07198	8.08397	8.09647
0.585	8.12622	8.09942	8.0798	8.08374	8.08453	8.08734	8.0905	8.08572	8.10036	8.09067	8.09546	8.07554	8.08225	8.08052	8.08376	8.08453	8.06278	8.07087	8.08237	8.07243	8.07262	8.07267	8.07336	8.07367	8.09616	8.07315	8.11688	8.08569	8.08744	8.0869	8.05767	8.07608	8.07917	8.07846	8.26466	8.06546	8.1238	8.07074	8.08411	8.09938
0.58875	8.1252	8.10043	8.07818	8.08258	8.08642	8.0942	8.09249	8.08554	8.1019	8.09328	8.09223	8.08335	8.08107	8.07915	8.0751	8.08647	8.0644	8.07526	8.07806	8.06579	8.07309	8.07216	8.07565	8.07441	8.104	8.07682	8.12381	8.08975	8.08988	8.08867	8.05618	8.083	8.09137	8.07633	8.26308	8.06913	8.12544	8.07112	8.08733	8.09626
0.5925	8.12848	8.09675	8.07525	8.08686	8.08787	8.09255	8.09709	8.08888	8.10281	8.09638	8.09177	8.07709	8.07979	8.07663	8.0796	8.08975	8.06367	8.07731	8.08726	8.07182	8.07979	8.07192	8.07863	8.0739	8.09621	8.08018	8.12199	8.08562	8.08726	8.09099	8.05881	8.08345	8.0855	8.08337	8.26389	8.06981	8.12707	8.06665	8.08682	8.09727
0.59625	8.12622	8.09823	8.07661	8.0876	8.09023	8.0905	8.09252	8.08831	8.09958	8.0974	8.09163	8.08244	8.08558	8.08594	8.08412	8.08844	8.06549	8.0716	8.08268	8.07298	8.07331	8.07533	8.07467	8.07751	8.10254	8.08105	8.11828	8.08887	8.0873	8.08717	8.05405	8.08079	8.08314	8.08105	8.265	8.06491	8.12294	8.07158	8.0855	8.09576
0.6	8.12914	8.09828	8.07999	8.08687	8.08913	8.08969	8.09101	8.09169	8.10723	8.10078	8.08822	8.08211	8.08397	8.09104	8.07991	8.08702	8.06723	8.07343	8.08722	8.07087	8.07442	8.07709	8.07395	8.08167	8.10008	8.07521	8.12667	8.08824	8.09003	8.08695	8.05827	8.08274	8.08751	8.08109	8.26507	8.06479	8.12446	8.0695	8.08796	8.10078
0.60375	8.12538	8.09945	8.08175	8.09095	8.09253	8.08945	8.08943	8.08883	8.10228	8.09317	8.09052	8.08126	8.08225	8.08475	8.08754	8.08859	8.0705	8.07381	8.07979	8.06413	8.07166	8.07825	8.07617	8.08259	8.10218	8.07913	8.12057	8.09191	8.09156	8.09067	8.06089	8.08008	8.0885	8.0826	8.26696	8.06826	8.12911	8.07255	8.09243	8.10034
0.6075	8.12616	8.09424	8.08218	8.08626	8.09086	8.09359	8.0969	8.09104	8.10744	8.10311	8.09264	8.08524	8.08469	8.08494	8.08363	8.09008	8.07147	8.08038	8.08509	8.07518	8.07646	8.07879	8.07745	8.08208	8.10578	8.07672	8.12483	8.09004	8.09253	8.0906	8.05877	8.08714	8.08768	8.08203	8.26824	8.07544	8.13188	8.07349	8.09269	8.09818
0.61125	8.13013	8.1054	8.08068	8.09445	8.09369	8.09268	8.09752	8.09002	8.10612	8.09829	8.08969	8.08264	8.08915	8.08479	8.08794	8.09343	8.06897	8.07841	8.08747	8.07272	8.07627	8.07606	8.07615	8.08174	8.1031	8.07813	8.12044	8.08862	8.08907	8.09346	8.06537	8.08372	8.0862	8.07998	8.26418	8.07619	8.12968	8.07512	8.09442	8.10416
0.615	8.12923	8.10194	8.08053	8.09194	8.09363	8.09253	8.09639	8.09455	8.11003	8.102	8.09585	8.08451	8.09319	8.08663	8.08476	8.08928	8.06956	8.07928	8.08336	8.06986	8.07251	8.07271	8.0764	8.07708	8.10354	8.08407	8.12391	8.0975	8.09297	8.09325	8.0609	8.08077	8.09089	8.0859	8.27037	8.07028	8.13078	8.07956	8.09064	8.10126
0.61875	8.12562	8.10647	8.08555	8.09086	8.09669	8.09137	8.09538	8.09263	8.10902	8.0991	8.09272	8.08527	8.09213	8.08874	8.08181	8.09258	8.06759	8.07868	8.08499	8.07049	8.07578	8.07663	8.08015	8.08086	8.10406	8.08403	8.1224	8.08864	8.09667	8.0937	8.06515	8.08369	8.09147	8.08804	8.27299	8.07651	8.12739	8.07302	8.09342	8.10352
0.6225	8.13134	8.10498	8.07967	8.09223	8.09414	8.09624	8.09548	8.09293	8.10524	8.10067	8.09433	8.08383	8.08737	8.08584	8.08499	8.08729	8.07046	8.08004	8.08643	8.07639	8.08018	8.08128	8.07597	8.08392	8.10677	8.07881	8.12318	8.09268	8.09686	8.09254	8.06455	8.08438	8.08947	8.08443	8.26958	8.07476	8.12807	8.07729	8.09323	8.10025
0.62625	8.12879	8.10631	8.08933	8.09407	8.09881	8.09696	8.09567	8.09154	8.10951	8.10197	8.09737	8.08756	8.09025	8.08665	8.08254	8.09448	8.07211	8.08509	8.08636	8.0701	8.0727	8.08034	8.0834	8.07934	8.09925	8.08309	8.13	8.09689	8.09697	8.09741	8.06509	8.08453	8.09176	8.08793	8.2737	8.07757	8.13101	8.07443	8.09232	8.1055
0.63	8.1304	8.10627	8.08723	8.09732	8.09695	8.0993	8.10187	8.0959	8.10962	8.10464	8.0987	8.08281	8.09043	8.089	8.08822	8.09118	8.0721	8.08088	8.08418	8.07504	8.07812	8.08114	8.08428	8.08415	8.10671	8.08728	8.12832	8.09776	8.09266	8.09904	8.06714	8.08628	8.09264	8.0901	8.27347	8.07834	8.13015	8.07802	8.09532	8.11319
0.63375	8.13389	8.10048	8.08679	8.09445	8.09273	8.09976	8.10367	8.09774	8.10955	8.10496	8.09319	8.08894	8.09382	8.08671	8.08586	8.09127	8.07737	8.07934	8.09117	8.07839	8.08906	8.07916	8.08095	8.08379	8.10515	8.08132	8.12418	8.10224	8.09424	8.09484	8.06614	8.09013	8.09021	8.08722	8.27197	8.07576	8.13697	8.07735	8.09354	8.10522
0.6375	8.13604	8.11019	8.0893	8.09856	8.09685	8.09993	8.1023	8.09836	8.11031	8.10966	8.0965	8.08584	8.09203	8.08751	8.09256	8.09423	8.07972	8.07857	8.09016	8.07594	8.07759	8.08297	8.08236	8.08843	8.11007	8.08482	8.12879	8.09759	8.09808	8.09286	8.0622	8.08603	8.09496	8.08842	8.27462	8.07623	8.13068	8.08084	8.09346	8.10052
0.64125	8.1349	8.10842	8.08503	8.09657	8.09614	8.10031	8.09843	8.09869	8.11509	8.10527	8.09738	8.08561	8.09413	8.09208	8.08868	8.09711	8.07171	8.08054	8.09176	8.07534	8.08667	8.08064	8.08386	8.08599	8.11114	8.08496	8.13269	8.09635	8.09865	8.09944	8.06939	8.0851	8.09305	8.08584	8.27559	8.08435	8.13444	8.08061	8.09544	8.10942
0.645	8.13424	8.1135	8.0851	8.09594	8.10026	8.09926	8.10119	8.09916	8.11514	8.10503	8.09769	8.09377	8.09172	8.09011	8.08849	8.10095	8.0732	8.08306	8.08696	8.07557	8.08405	8.08562	8.08144	8.08534	8.11181	8.0849	8.13041	8.09571	8.09966	8.09516	8.06898	8.08653	8.09321	8.08969	8.27282	8.07721	8.13613	8.08055	8.09882	8.10721
0.64875	8.13689	8.10881	8.08745	8.10167	8.09997	8.09885	8.09729	8.09596	8.11097	8.10505	8.09991	8.08946	8.09049	8.09133	8.09105	8.09818	8.07661	8.08526	8.09335	8.08074	8.08599	8.07878	8.08354	8.08672	8.1043	8.08804	8.12778	8.09524	8.09804	8.10028	8.06791	8.08401	8.09261	8.08965	8.27322	8.08107	8.13444	8.08294	8.0982	8.10308
0.6525	8.13602	8.10433	8.08981	8.09782	8.09694	8.09611	8.10118	8.09882	8.11659	8.09756	8.10005	8.09196	8.0964	8.09357	8.09168	8.09871	8.07831	8.08711	8.09194	8.07953	8.08377	8.08451	8.08478	8.0826	8.10966	8.08787	8.13404	8.09739	8.10086	8.09988	8.06712	8.09041	8.09449	8.09093	8.27294	8.0742	8.13622	8.08019	8.09619	8.10898
0.65625	8.13796	8.10964	8.09023	8.09737	8.09798	8.10532	8.10344	8.09748	8.1136	8.10235	8.09857	8.08434	8.09775	8.09234	8.08965	8.10328	8.07787	8.08365	8.09527	8.08073	8.08181	8.08576	8.085	8.09156	8.10896	8.08284	8.13101	8.09406	8.1036	8.09883	8.07002	8.09126	8.09615	8.0927	8.27586	8.07778	8.13556	8.08384	8.09592	8.11242
0.66	8.13265	8.11034	8.09417	8.09708	8.09886	8.10291	8.10162	8.10767	8.11697	8.10238	8.10223	8.09146	8.09484	8.09596	8.09149	8.10389	8.07919	8.08724	8.09082	8.08129	8.08408	8.08411	8.08571	8.08927	8.11242	8.08497	8.13506	8.09717	8.10008	8.09635	8.06929	8.08995	8.09311	8.08978	8.27928	8.08121	8.14092	8.08067	8.09506	8.11089
0.66375	8.1354	8.10668	8.08952	8.09905	8.10238	8.10252	8.10556	8.10038	8.11155	8.10749	8.10268	8.09141	8.09247	8.09629	8.09445	8.10145	8.07846	8.0869	8.09576	8.08186	8.08498	8.09045	8.08838	8.08888	8.10768	8.08836	8.1339	8.10083	8.10964	8.10261	8.06829	8.09457	8.09853	8.091	8.28195	8.08458	8.13596	8.0813	8.09866	8.10864
0.6675	8.14077	8.11132	8.09136	8.10457	8.10293	8.10494	8.10498	8.10473	8.1154	8.1042	8.10404	8.09163	8.09858	8.09437	8.09358	8.10271	8.0797	8.09029	8.09288	8.08408	8.08612	8.08427	8.09295	8.08818	8.10746	8.08956	8.13002	8.09985	8.09947	8.10056	8.07323	8.0937	8.09944	8.093	8.27935	8.07908	8.13899	8.08517	8.10003	8.10801
0.67125	8.13891	8.11319	8.09088	8.10107	8.09542	8.10394	8.10482	8.1015	8.11702	8.10667	8.10136	8.09474	8.09748	8.09507	8.09782	8.10268	8.08123	8.08986	8.09511	8.07783	8.08724	8.08504	8.08828	8.09035	8.11047	8.09558	8.13982	8.10056	8.09704	8.10128	8.06908	8.09452	8.09752	8.09032	8.27862	8.07888	8.1406	8.08204	8.10031	8.11131
0.675	8.13952	8.11112	8.09556	8.09964	8.10628	8.10187	8.10489	8.10495	8.11425	8.11002	8.10436	8.08905	8.09612	8.09852	8.09204	8.10269	8.08094	8.09417	8.09617	8.08349	8.09247	8.08321	8.08764	8.09149	8.11737	8.09284	8.13536	8.10477	8.10584	8.10304	8.06756	8.09457	8.10014	8.09632	8.27957	8.08395	8.14229	8.08363	8.1002	8.11379
0.67875	8.13554	8.1098	8.09712	8.1046	8.10342	8.10538	8.10538	8.1043	8.11749	8.10966	8.10325	8.09533	8.09926	8.09517	8.09385	8.10202	8.07713	8.09076	8.09592	8.08111	8.09033	8.08502	8.09034	8.08934	8.11043	8.09213	8.13655	8.09897	8.10855	8.10248	8.07539	8.09742	8.09584	8.09382	8.27824	8.08417	8.13705	8.08017	8.0982	8.10911
0.6825	8.14233	8.11445	8.09282	8.10272	8.09884	8.10752	8.1067	8.1054	8.11887	8.10848	8.10271	8.09465	8.09701	8.09921	8.09379	8.10096	8.08216	8.09172	8.09856	8.0848	8.09252	8.09194	8.08827	8.09199	8.11481	8.09076	8.135	8.10122	8.10713	8.10168	8.07064	8.09509	8.09823	8.09697	8.28287	8.08209	8.14463	8.08746	8.09593	8.11203
0.68625	8.1394	8.11399	8.09586	8.10454	8.10216	8.11129	8.10762	8.10374	8.11816	8.11104	8.1047	8.09765	8.10043	8.09745	8.09496	8.10545	8.08057	8.08825	8.09485	8.08414	8.08838	8.09196	8.08863	8.09224	8.10999	8.09164	8.13779	8.11026	8.09936	8.10358	8.07926	8.09765	8.10141	8.09669	8.2826	8.08192	8.13704	8.08113	8.10361	8.11417
0.69	8.13714	8.11232	8.09815	8.10048	8.10416	8.10623	8.10678	8.10672	8.11677	8.1144	8.10667	8.09561	8.10199	8.1015	8.09858	8.10763	8.08734	8.09093	8.09713	8.08585	8.09087	8.09102	8.09208	8.0913	8.11359	8.09235	8.1328	8.10264	8.0999	8.11412	8.07687	8.09758	8.10133	8.09542	8.27895	8.0834	8.14406	8.08858	8.10525	8.11578
0.69375	8.13876	8.11309	8.0944	8.102	8.1038	8.10578	8.11303	8.10715	8.12332	8.11477	8.10789	8.09454	8.10249	8.09803	8.09765	8.10809	8.08148	8.08885	8.09927	8.08942	8.0913	8.08268	8.08976	8.09436	8.11796	8.09281	8.14013	8.10154	8.10743	8.10619	8.07193	8.10034	8.10367	8.09832	8.28469	8.08626	8.14043	8.08844	8.1028	8.11917
0.6975	8.13526	8.11122	8.09666	8.10754	8.10943	8.10605	8.10767	8.10833	8.12091	8.11554	8.10904	8.09059	8.10467	8.09769	8.09876	8.10377	8.08658	8.0889	8.10093	8.08624	8.08556	8.09461	8.09421	8.09284	8.11945	8.09457	8.138	8.1059	8.10493	8.11384	8.07428	8.1028	8.09921	8.09912	8.2846	8.08803	8.14342	8.0903	8.09776	8.10958
0.70125	8.14555	8.11589	8.09713	8.10966	8.10819	8.10745	8.1151	8.10841	8.13022	8.11556	8.1122	8.09845	8.10554	8.0965	8.09878	8.10471	8.08514	8.09637	8.1035	8.08756	8.0928	8.09377	8.09211	8.09302	8.11435	8.09208	8.13761	8.10339	8.10692	8.10619	8.07738	8.09836	8.10507	8.09602	8.28573	8.08748	8.14413	8.08575	8.10058	8.11185
0.705	8.14215	8.11037	8.09731	8.10674	8.10745	8.11184	8.11129	8.10204	8.1211	8.11188	8.11157	8.10004	8.10316	8.09588	8.10188	8.10892	8.08463	8.09333	8.09813	8.08587	8.09289	8.09057	8.09386	8.0942	8.12073	8.0934	8.13831	8.10687	8.11008	8.10715	8.07827	8.10397	8.10406	8.10127	8.28267	8.08872	8.14717	8.08804	8.1041	8.11793
0.70875	8.14353	8.11849	8.10021	8.10434	8.10486	8.10937	8.11329	8.10734	8.1215	8.11045	8.11203	8.09781	8.10074	8.10037	8.10383	8.10736	8.08437	8.096	8.10191	8.08632	8.09045	8.08982	8.09399	8.0964	8.12045	8.0922	8.14093	8.10709	8.11078	8.10158	8.08015	8.0949	8.10245	8.09811	8.28368	8.08666	8.14666	8.0878	8.10574	8.11698
0.7125	8.14447	8.11722	8.0913	8.11028	8.10887	8.11039	8.11206	8.10893	8.12241	8.1114	8.10764	8.09776	8.10719	8.09908	8.10053	8.10842	8.08815	8.09662	8.10282	8.08879	8.08975	8.09675	8.09324	8.09548	8.12373	8.09528	8.14	8.1068	8.10613	8.10672	8.08066	8.10369	8.10323	8.10255	8.28512	8.08869	8.14637	8.08892	8.10538	8.11612
0.71625	8.15042	8.11303	8.09869	8.10759	8.10783	8.11296	8.11586	8.10948	8.12487	8.11161	8.1103	8.10034	8.10755	8.10006	8.10399	8.11027	8.08857	8.09552	8.10646	8.08951	8.09551	8.09381	8.0967	8.10023	8.12306	8.09797	8.13941	8.10646	8.10853	8.11084	8.07711	8.09973	8.1052	8.10253	8.29168	8.09057	8.14255	8.09247	8.10183	8.11956
0.72	8.14271	8.11895	8.09851	8.11137	8.11481	8.11003	8.11369	8.1131	8.12319	8.11525	8.10751	8.10238	8.10509	8.10483	8.10098	8.11139	8.08766	8.09317	8.09938	8.08676	8.0921	8.09471	8.09524	8.09645	8.12129	8.09959	8.1423	8.10498	8.10956	8.10937	8.07104	8.10421	8.1077	8.09949	8.2914	8.08919	8.14531	8.08559	8.10925	8.11971
0.72375	8.15039	8.11841	8.10018	8.11068	8.11427	8.1163	8.11893	8.1107	8.1285	8.11817	8.1122	8.10149	8.10572	8.1039	8.10042	8.10737	8.09049	8.0983	8.0954	8.08628	8.09233	8.0995	8.0915	8.09889	8.12346	8.09802	8.13564	8.10844	8.10886	8.10753	8.08187	8.10162	8.10185	8.10255	8.29154	8.08945	8.1511	8.09245	8.1039	8.11846
0.7275	8.1466	8.11794	8.09855	8.106	8.11258	8.11066	8.11265	8.11127	8.12682	8.12208	8.10501	8.09729	8.09891	8.10257	8.10639	8.10854	8.08481	8.10051	8.09721	8.08758	8.09307	8.0963	8.09397	8.09722	8.11996	8.09617	8.13626	8.10864	8.1103	8.10902	8.08421	8.1011	8.11206	8.10417	8.28635	8.08739	8.14313	8.09381	8.10935	8.11884
0.73125	8.14533	8.12026	8.10155	8.10934	8.11382	8.11643	8.11601	8.10901	8.126	8.1181	8.11527	8.10369	8.10707	8.10898	8.10361	8.10608	8.0882	8.10046	8.10224	8.08899	8.08953	8.0915	8.09943	8.09836	8.12171	8.10232	8.14361	8.11129	8.11073	8.11102	8.08154	8.1029	8.11264	8.10184	8.29181	8.09599	8.14558	8.0903	8.10974	8.12206
0.735	8.14776	8.11899	8.10298	8.11295	8.10913	8.112	8.11696	8.11139	8.11912	8.1175	8.11421	8.10264	8.10849	8.10303	8.1082	8.10899	8.08811	8.09606	8.10509	8.08737	8.09194	8.09653	8.09474	8.10295	8.11986	8.09816	8.13915	8.1097	8.11127	8.111	8.08294	8.10793	8.10363	8.10191	8.28997	8.09391	8.14353	8.08857	8.10429	8.11827
0.73875	8.14797	8.12173	8.1008	8.11248	8.107	8.11569	8.11622	8.10862	8.12735	8.12063	8.11947	8.10221	8.1037	8.10564	8.10323	8.11154	8.09062	8.09621	8.10156	8.09374	8.09174	8.10253	8.09807	8.10357	8.12439	8.10158	8.14017	8.10887	8.11104	8.11026	8.08225	8.10499	8.10372	8.10623	8.28957	8.0902	8.15401	8.098	8.10837	8.11957
0.7425	8.14672	8.12539	8.10213	8.11707	8.1118	8.11465	8.11686	8.11112	8.12727	8.12177	8.11037	8.10501	8.11122	8.10205	8.10546	8.11107	8.08854	8.09756	8.10548	8.09049	8.10325	8.09152	8.09873	8.09874	8.12441	8.10002	8.14732	8.10945	8.1144	8.11819	8.0887	8.10235	8.10888	8.10489	8.29056	8.09045	8.14734	8.10033	8.11169	8.125
0.74625	8.14745	8.12469	8.10109	8.11085	8.11346	8.11344	8.1088	8.1149	8.12973	8.12412	8.11405	8.10303	8.10967	8.10903	8.10367	8.11446	8.0941	8.09709	8.10585	8.09806	8.09448	8.09985	8.10128	8.09743	8.12605	8.10236	8.14313	8.1128	8.11244	8.11556	8.07991	8.10452	8.10762	8.11043	8.28866	8.09234	8.14735	8.09828	8.10849	8.11809
0.75	8.14578	8.12321	8.10118	8.1169	8.10921	8.11773	8.11567	8.11079	8.12876	8.11951	8.12003	8.10192	8.10474	8.10443	8.10486	8.11277	8.09104	8.10024	8.10542	8.09315	8.10015	8.10357	8.10203	8.09933	8.12453	8.10096	8.14917	8.11069	8.11417	8.113	8.08154	8.10876	8.11638	8.10982	8.29172	8.09608	8.15053	8.09502	8.10824	8.12103
0.75375	8.15051	8.12168	8.10455	8.11142	8.10942	8.11815	8.11375	8.11393	8.12894	8.12243	8.11527	8.10662	8.10806	8.10213	8.10517	8.11127	8.08709	8.10026	8.10838	8.09695	8.09668	8.09899	8.10166	8.09848	8.12365	8.10568	8.14861	8.11086	8.11556	8.11555	8.08304	8.10638	8.11409	8.1049	8.28929	8.0948	8.15308	8.09687	8.11382	8.1215
0.7575	8.14756	8.12064	8.10046	8.11144	8.11738	8.11532	8.12172	8.11549	8.13034	8.12092	8.11656	8.10799	8.10793	8.10756	8.10969	8.11432	8.09304	8.09675	8.1032	8.0959	8.09805	8.10534	8.10101	8.10566	8.1258	8.10348	8.15021	8.11189	8.11739	8.11449	8.08254	8.10261	8.11314	8.103	8.29227	8.09404	8.15151	8.09732	8.10929	8.12302
0.76125	8.15217	8.1284	8.10305	8.11139	8.11562	8.11624	8.11549	8.11805	8.1355	8.11963	8.12258	8.10434	8.1099	8.10465	8.10836	8.11678	8.09556	8.10283	8.10687	8.0935	8.10254	8.10165	8.09973	8.10376	8.12623	8.10147	8.14741	8.11329	8.11385	8.11445	8.08283	8.10855	8.11007	8.10523	8.29021	8.0909	8.14967	8.09521	8.11092	8.12658
0.765	8.15263	8.13114	8.10035	8.11469	8.11502	8.11819	8.12295	8.11453	8.12853	8.12351	8.11489	8.10859	8.1115	8.10466	8.10975	8.11194	8.0952	8.09849	8.10783	8.09753	8.10376	8.09965	8.10112	8.10163	8.13007	8.11045	8.14777	8.11745	8.11631	8.11436	8.08972	8.11205	8.11289	8.10444	8.29339	8.09763	8.15502	8.09699	8.11648	8.12612
0.76875	8.15424	8.1272	8.10116	8.11804	8.12151	8.11991	8.11814	8.11472	8.13084	8.12091	8.11584	8.10557	8.11055	8.10917	8.10529	8.11788	8.09614	8.09932	8.11411	8.09552	8.09677	8.09973	8.10266	8.10336	8.12995	8.10505	8.14831	8.11362	8.11371	8.11613	8.08677	8.1121	8.11134	8.10431	8.29747	8.09535	8.14876	8.09698	8.11697	8.1251
0.7725	8.15175	8.12764	8.10737	8.11686	8.11582	8.11931	8.11854	8.11814	8.13307	8.12292	8.11963	8.10553	8.11449	8.11069	8.10868	8.1194	8.09579	8.102	8.10832	8.10151	8.10096	8.10315	8.09877	8.1025	8.12934	8.10219	8.15181	8.11346	8.11805	8.11688	8.08654	8.11399	8.11551	8.10586	8.29557	8.09978	8.15344	8.09916	8.11572	8.12778
0.77625	8.15258	8.12753	8.1117	8.12308	8.1191	8.1192	8.11997	8.11754	8.13345	8.12542	8.12018	8.11078	8.10974	8.11385	8.11311	8.11762	8.09254	8.10512	8.11195	8.09937	8.09868	8.10328	8.10012	8.10355	8.12768	8.10645	8.14843	8.11237	8.12151	8.11796	8.09013	8.11276	8.11594	8.11106	8.29681	8.09817	8.14553	8.09997	8.11277	8.12618
0.78	8.15316	8.12584	8.10622	8.11901	8.12002	8.12574	8.12189	8.11827	8.13506	8.12631	8.12233	8.107	8.11364	8.11077	8.1097	8.11904	8.10097	8.10565	8.10896	8.09599	8.10281	8.10521	8.10354	8.10748	8.13326	8.10798	8.14751	8.1145	8.11513	8.11605	8.08999	8.11419	8.11283	8.10257	8.2955	8.09949	8.15329	8.09702	8.11523	8.12762
0.78375	8.15369	8.12928	8.10561	8.11721	8.11851	8.12041	8.12735	8.11798	8.13673	8.12026	8.12062	8.10787	8.11096	8.10935	8.11058	8.11865	8.09769	8.10393	8.11006	8.09959	8.10243	8.10457	8.09998	8.10434	8.12926	8.10483	8.14937	8.12163	8.1203	8.11708	8.08594	8.11021	8.11592	8.10833	8.29288	8.09719	8.15488	8.10047	8.11841	8.12632
0.7875	8.15318	8.12742	8.10778	8.11738	8.11439	8.12384	8.12434	8.11913	8.13472	8.12664	8.12317	8.11222	8.11232	8.10901	8.11203	8.11254	8.10003	8.10406	8.11242	8.09833	8.10133	8.10718	8.10262	8.10724	8.12565	8.10329	8.15274	8.1171	8.1212	8.11614	8.09143	8.10918	8.11706	8.11146	8.29558	8.09808	8.15158	8.10229	8.11974	8.1264
0.79125	8.15257	8.12972	8.11054	8.11987	8.11906	8.1256	8.13313	8.11725	8.13675	8.12758	8.12088	8.11188	8.11777	8.11437	8.10958	8.12082	8.10036	8.10459	8.10962	8.0947	8.10473	8.10806	8.10471	8.1072	8.12817	8.10843	8.15203	8.11443	8.11911	8.12234	8.09256	8.11252	8.11733	8.10984	8.29609	8.10087	8.15522	8.10007	8.11875	8.128
0.795	8.15829	8.12819	8.10269	8.1224	8.11876	8.11878	8.12204	8.11872	8.13465	8.12346	8.11979	8.11203	8.11692	8.10941	8.11346	8.11772	8.09581	8.10916	8.11376	8.09967	8.10596	8.10533	8.1119	8.10663	8.12857	8.10924	8.14906	8.12084	8.12182	8.12125	8.08345	8.11554	8.11667	8.11056	8.29862	8.10115	8.15558	8.09843	8.11904	8.12799
0.79875	8.15824	8.12197	8.10702	8.11899	8.1235	8.12265	8.12543	8.12098	8.13711	8.12523	8.11731	8.11303	8.11882	8.11621	8.11516	8.11729	8.10125	8.10624	8.11469	8.0992	8.0936	8.10964	8.10889	8.11105	8.1313	8.10541	8.1477	8.11923	8.11777	8.12073	8.09238	8.10778	8.11445	8.11426	8.30198	8.09941	8.15781	8.10302	8.11748	8.12997
0.8025	8.15221	8.12848	8.11091	8.11753	8.12332	8.13047	8.12687	8.11636	8.13783	8.12475	8.12238	8.11478	8.11596	8.11544	8.1162	8.11825	8.09592	8.10317	8.11558	8.09627	8.10541	8.10488	8.10223	8.10878	8.12766	8.10931	8.14865	8.11773	8.12403	8.11769	8.09218	8.11335	8.11655	8.1157	8.30737	8.10002	8.16	8.10057	8.12109	8.12964
0.80625	8.15987	8.13237	8.10981	8.11655	8.12265	8.12679	8.1228	8.12271	8.13668	8.13108	8.12864	8.11284	8.11331	8.11619	8.11204	8.12327	8.09811	8.10994	8.11642	8.10132	8.10417	8.10315	8.10789	8.10963	8.13468	8.10557	8.1528	8.11584	8.12253	8.12308	8.09291	8.1147	8.1131	8.1154	8.30278	8.09779	8.15938	8.10402	8.11848	8.12942
0.81	8.15943	8.13477	8.11407	8.12128	8.1248	8.12534	8.12823	8.12296	8.13715	8.12396	8.1248	8.10955	8.11715	8.11078	8.11318	8.1209	8.09577	8.1055	8.11386	8.10316	8.10933	8.10297	8.10501	8.11017	8.13119	8.11083	8.15253	8.12191	8.11822	8.12354	8.09403	8.11047	8.11972	8.11507	8.29994	8.10237	8.15791	8.1021	8.12265	8.13381
0.81375	8.1577	8.13198	8.11295	8.1171	8.12396	8.12347	8.12434	8.12614	8.13795	8.1292	8.12281	8.11451	8.1149	8.11123	8.11559	8.11893	8.10265	8.10986	8.11699	8.1053	8.10613	8.10576	8.11015	8.11225	8.13419	8.11081	8.15448	8.12904	8.12732	8.12519	8.09565	8.1175	8.12007	8.1126	8.29555	8.10173	8.16004	8.10456	8.11642	8.13443
0.8175	8.15792	8.13694	8.11238	8.11986	8.11942	8.12426	8.12558	8.12254	8.1398	8.12802	8.12714	8.11143	8.12132	8.11402	8.11249	8.12217	8.0991	8.10384	8.11339	8.1045	8.108	8.10846	8.11225	8.10878	8.12733	8.11271	8.15141	8.12115	8.12424	8.12493	8.09048	8.11767	8.11884	8.11795	8.29829	8.09858	8.15421	8.10343	8.11699	8.13029
0.82125	8.15688	8.13203	8.10761	8.12301	8.12013	8.12608	8.13138	8.12584	8.13962	8.1337	8.12524	8.11687	8.11719	8.11735	8.11536	8.12459	8.10306	8.11025	8.11507	8.10158	8.10394	8.11254	8.11004	8.11064	8.13419	8.11126	8.15402	8.12406	8.12275	8.11954	8.09727	8.11389	8.11869	8.11705	8.30465	8.10266	8.15958	8.1041	8.12195	8.12859
0.825	8.15694	8.13283	8.11152	8.12277	8.12071	8.12369	8.12929	8.12531	8.13878	8.12883	8.1273	8.11467	8.11911	8.1125	8.11906	8.12051	8.101	8.10826	8.11606	8.10352	8.1067	8.10554	8.10822	8.10675	8.13516	8.11172	8.15413	8.12198	8.12753	8.12022	8.09764	8.11457	8.11747	8.11653	8.30102	8.1043	8.1571	8.10924	8.12445	8.13489
0.82875	8.16353	8.13361	8.1123	8.12533	8.1243	8.12662	8.12684	8.12368	8.13934	8.13506	8.12056	8.1153	8.11611	8.11709	8.1143	8.12341	8.10461	8.11298	8.12137	8.10729	8.10755	8.10382	8.10535	8.11351	8.13326	8.11447	8.15824	8.12485	8.12663	8.12445	8.09339	8.11657	8.122	8.11343	8.29821	8.10374	8.16157	8.10323	8.12285	8.1378
0.8325	8.15674	8.13041	8.11453	8.12251	8.1256	8.12593	8.12892	8.12362	8.13923	8.12753	8.12652	8.11713	8.11837	8.11363	8.12272	8.12222	8.0995	8.1086	8.11751	8.10621	8.10652	8.11086	8.1097	8.11547	8.13424	8.11115	8.1563	8.12559	8.12338	8.12279	8.09509	8.11831	8.11946	8.11578	8.301	8.11137	8.16182	8.10433	8.12366	8.13074
0.83625	8.15688	8.13151	8.11552	8.12117	8.12754	8.12144	8.13223	8.12389	8.14087	8.13232	8.12678	8.11138	8.11957	8.11589	8.11638	8.12178	8.10043	8.10862	8.12321	8.1072	8.10718	8.10625	8.10903	8.11416	8.13079	8.11235	8.15196	8.12223	8.1237	8.12125	8.09511	8.11798	8.12458	8.12091	8.30348	8.1048	8.16566	8.10811	8.12458	8.1333
0.84	8.16059	8.13348	8.11622	8.12702	8.12959	8.12844	8.12676	8.12708	8.14056	8.13215	8.12911	8.1176	8.1238	8.11613	8.12001	8.12442	8.10261	8.11028	8.11251	8.10869	8.10937	8.11078	8.1092	8.11259	8.13876	8.11523	8.15682	8.1218	8.13239	8.12764	8.09622	8.12053	8.12546	8.11987	8.30527	8.10696	8.16341	8.1105	8.12291	8.13371
0.84375	8.16224	8.13468	8.11657	8.1241	8.13011	8.13205	8.13119	8.12146	8.14393	8.13603	8.13408	8.11744	8.1258	8.11921	8.11733	8.12778	8.10561	8.11379	8.11868	8.101	8.11425	8.11073	8.11566	8.11465	8.13197	8.11469	8.15802	8.12114	8.12702	8.11925	8.09487	8.1216	8.12784	8.11941	8.30271	8.10346	8.16496	8.10544	8.12164	8.13709
0.8475	8.16257	8.13097	8.11784	8.12374	8.12405	8.12629	8.13088	8.12564	8.14146	8.12897	8.13204	8.1165	8.11671	8.11894	8.12214	8.12686	8.10346	8.11802	8.12176	8.10542	8.1126	8.10938	8.10732	8.1119	8.14154	8.11337	8.1604	8.12565	8.13099	8.12875	8.09806	8.11801	8.12131	8.11592	8.30264	8.10798	8.16604	8.10633	8.12511	8.1313
0.85125	8.16247	8.13331	8.11416	8.12491	8.12736	8.12449	8.13295	8.12447	8.13859	8.13739	8.1298	8.12026	8.12187	8.11849	8.12142	8.12408	8.10615	8.11677	8.12131	8.10953	8.11099	8.11637	8.11155	8.11323	8.14313	8.11369	8.15914	8.12384	8.12848	8.12845	8.09941	8.11682	8.12491	8.11835	8.30326	8.10648	8.16223	8.1083	8.12665	8.1361
0.855	8.16009	8.13716	8.11658	8.12901	8.12731	8.12466	8.12832	8.12785	8.14361	8.13444	8.12502	8.11737	8.12103	8.11729	8.11832	8.12861	8.10483	8.11245	8.11871	8.10805	8.11175	8.11458	8.11284	8.11108	8.14191	8.11568	8.159	8.12228	8.12171	8.12498	8.09626	8.12475	8.12798	8.11798	8.30796	8.11396	8.16521	8.1107	8.12453	8.13809
0.85875	8.16008	8.13803	8.11568	8.1304	8.12619	8.12663	8.13083	8.13074	8.14105	8.13733	8.12881	8.11959	8.12581	8.12031	8.11531	8.12427	8.10297	8.11476	8.11727	8.10675	8.1137	8.11493	8.11391	8.11383	8.13806	8.11398	8.16139	8.12475	8.13107	8.12862	8.09705	8.11916	8.12292	8.11998	8.30363	8.10704	8.16449	8.10673	8.1294	8.14245
0.8625	8.16583	8.13791	8.1187	8.12343	8.12763	8.13228	8.12973	8.12588	8.147	8.13649	8.12873	8.11996	8.12264	8.12157	8.11883	8.12881	8.10459	8.11083	8.12533	8.10923	8.11038	8.11481	8.11533	8.11857	8.14038	8.11403	8.16077	8.12636	8.12694	8.12997	8.10014	8.11623	8.12577	8.11762	8.30602	8.10872	8.16596	8.11059	8.12184	8.13559
0.86625	8.16984	8.13876	8.12149	8.12537	8.12639	8.13198	8.13102	8.1294	8.14409	8.13482	8.13163	8.11973	8.12391	8.12791	8.12413	8.12996	8.10294	8.11645	8.1241	8.10867	8.11663	8.11229	8.11142	8.11485	8.14221	8.12038	8.15969	8.12713	8.13053	8.13414	8.09871	8.11406	8.12772	8.12086	8.30628	8.10678	8.16873	8.11095	8.12594	8.13856
0.87	8.16396	8.1397	8.11891	8.12886	8.12997	8.13451	8.13323	8.13163	8.14768	8.13483	8.13326	8.11947	8.12421	8.12516	8.12132	8.12894	8.10738	8.11301	8.11829	8.11215	8.11099	8.11326	8.11361	8.11346	8.14305	8.11629	8.15739	8.12489	8.12851	8.12943	8.09827	8.12344	8.12823	8.11981	8.30622	8.10778	8.16493	8.10784	8.12645	8.13774
0.87375	8.16517	8.13751	8.12211	8.1289	8.13006	8.12788	8.13564	8.13093	8.14649	8.13788	8.13408	8.11807	8.12294	8.12351	8.12445	8.12955	8.10236	8.11456	8.12192	8.11099	8.11195	8.11426	8.11235	8.12162	8.14042	8.11763	8.15748	8.12533	8.12771	8.12866	8.10265	8.11874	8.12371	8.12124	8.30374	8.11077	8.1619	8.11454	8.12884	8.13661
0.8775	8.16619	8.14038	8.12401	8.12883	8.13177	8.13467	8.13431	8.13305	8.14435	8.13626	8.13354	8.11842	8.12576	8.12278	8.12474	8.12828	8.10653	8.1191	8.11936	8.10951	8.11662	8.11618	8.11817	8.11289	8.14439	8.12416	8.15963	8.12747	8.13187	8.13094	8.09818	8.12421	8.12967	8.12407	8.30783	8.11076	8.16849	8.11345	8.12286	8.13728
0.88125	8.16414	8.13994	8.12187	8.13362	8.13063	8.1361	8.13109	8.12657	8.14331	8.1365	8.13159	8.12595	8.13051	8.1264	8.12293	8.12791	8.10464	8.11708	8.12031	8.10757	8.11819	8.11578	8.11894	8.11865	8.13972	8.12311	8.16138	8.1267	8.13083	8.13084	8.10268	8.12147	8.12903	8.11883	8.30698	8.11006	8.16883	8.11534	8.12922	8.1412
0.885	8.16671	8.14132	8.11906	8.13144	8.13072	8.1323	8.13137	8.1303	8.14822	8.1362	8.1322	8.12196	8.12559	8.11987	8.12465	8.13443	8.10711	8.11662	8.12841	8.1126	8.11516	8.11516	8.11243	8.12154	8.14109	8.11924	8.16624	8.12611	8.13594	8.12979	8.10253	8.12285	8.12546	8.12017	8.30354	8.1115	8.16732	8.11269	8.12614	8.14
0.88875	8.16494	8.14231	8.12185	8.13222	8.12843	8.13113	8.13062	8.12617	8.14836	8.1348	8.13091	8.11807	8.1275	8.12611	8.12351	8.13233	8.11264	8.12221	8.12492	8.11029	8.11713	8.11681	8.11853	8.12019	8.1415	8.11775	8.15806	8.13197	8.13681	8.13148	8.10007	8.12473	8.1283	8.12604	8.30659	8.11209	8.16463	8.11373	8.13299	8.14114
0.8925	8.16627	8.14292	8.12109	8.13287	8.12644	8.13676	8.13719	8.13198	8.15074	8.13361	8.13369	8.12783	8.12723	8.1262	8.12276	8.13072	8.11219	8.11827	8.12896	8.11147	8.11572	8.11885	8.11478	8.12204	8.14351	8.11701	8.16411	8.13172	8.13445	8.13009	8.10258	8.12749	8.13344	8.12808	8.30687	8.11247	8.16467	8.11467	8.12528	8.14146
0.89625	8.16435	8.14344	8.11412	8.12844	8.13138	8.12879	8.13325	8.13171	8.14708	8.14096	8.1371	8.124	8.12933	8.12696	8.12598	8.12691	8.10869	8.11942	8.12769	8.11109	8.11185	8.11423	8.11637	8.11922	8.14418	8.12026	8.16421	8.12962	8.1314	8.13133	8.09957	8.12444	8.13362	8.12442	8.30628	8.11194	8.16606	8.1109	8.12783	8.14743
0.9	8.16935	8.14087	8.12531	8.13083	8.13485	8.13862	8.13638	8.13302	8.14874	8.14038	8.13366	8.12397	8.12316	8.11838	8.12401	8.13085	8.11228	8.12066	8.1237	8.11707	8.11443	8.11317	8.11657	8.1171	8.14031	8.1229	8.16117	8.12695	8.13479	8.1309	8.10146	8.12479	8.13257	8.12216	8.31167	8.11431	8.16512	8.11061	8.13105	8.13828
0.90375	8.17214	8.1419	8.11957	8.13246	8.132	8.13538	8.13114	8.13404	8.15055	8.13739	8.1325	8.12281	8.1273	8.12572	8.12856	8.13478	8.11288	8.11907	8.12375	8.11002	8.11638	8.11601	8.11579	8.12038	8.14655	8.1232	8.16078	8.12958	8.13563	8.1319	8.10702	8.12743	8.13081	8.12417	8.31158	8.11277	8.17031	8.11579	8.12857	8.13979
0.9075	8.16859	8.1419	8.12622	8.13231	8.1296	8.13588	8.13677	8.13195	8.15068	8.14313	8.13146	8.12184	8.12956	8.12326	8.12305	8.13165	8.1089	8.12207	8.13086	8.11725	8.11342	8.1139	8.12269	8.1191	8.1426	8.11811	8.16563	8.12779	8.13477	8.12918	8.10328	8.12829	8.13015	8.12044	8.3096	8.11094	8.16898	8.11453	8.13081	8.14155
0.91125	8.17298	8.14062	8.12	8.13499	8.12984	8.13234	8.13584	8.13298	8.14804	8.13741	8.13662	8.12257	8.1267	8.12868	8.13131	8.13615	8.11568	8.11949	8.12624	8.11491	8.11685	8.11975	8.12431	8.12811	8.14294	8.11974	8.17267	8.1351	8.13453	8.13496	8.10208	8.12644	8.12828	8.12314	8.31279	8.11442	8.17154	8.11743	8.13027	8.14612
0.915	8.17083	8.13718	8.11961	8.13331	8.1301	8.13263	8.13476	8.13289	8.14598	8.13535	8.13419	8.11987	8.12947	8.12731	8.12501	8.13443	8.11447	8.12108	8.12428	8.11334	8.11798	8.11697	8.1281	8.12294	8.14625	8.12723	8.16562	8.12863	8.13422	8.1358	8.10594	8.12673	8.12956	8.1237	8.31772	8.11561	8.1675	8.11588	8.13318	8.14478
0.91875	8.17035	8.14377	8.12394	8.13385	8.13231	8.13676	8.1363	8.13203	8.15438	8.14175	8.13854	8.11957	8.13165	8.1314	8.13126	8.13845	8.11152	8.12343	8.12734	8.11469	8.1214	8.12356	8.11788	8.12223	8.14867	8.12263	8.16573	8.13623	8.13794	8.12756	8.10486	8.12592	8.12682	8.12226	8.31157	8.11784	8.1685	8.11362	8.13057	8.14615
0.9225	8.16719	8.14395	8.1245	8.13037	8.13371	8.13855	8.14162	8.13556	8.14792	8.14246	8.13382	8.12811	8.13466	8.13099	8.132	8.13925	8.11014	8.11884	8.12694	8.11103	8.11903	8.11697	8.12288	8.12076	8.14592	8.11893	8.17097	8.13489	8.1352	8.13602	8.10346	8.12344	8.13525	8.12673	8.31345	8.11597	8.17254	8.11391	8.13229	8.1497
0.92625	8.17411	8.14418	8.12346	8.13212	8.13298	8.13893	8.13979	8.13704	8.15349	8.14214	8.13409	8.12706	8.13413	8.12751	8.12588	8.13013	8.10895	8.12165	8.12656	8.1155	8.11883	8.11867	8.12072	8.12298	8.14433	8.12298	8.16647	8.13113	8.13423	8.13427	8.10829	8.12964	8.13077	8.12322	8.31007	8.11447	8.17172	8.11837	8.12737	8.14464
0.93	8.17207	8.14363	8.12733	8.13625	8.13584	8.13708	8.13786	8.13479	8.15354	8.13883	8.13519	8.12293	8.1349	8.12711	8.12836	8.14018	8.11658	8.12449	8.13341	8.1165	8.11837	8.12122	8.12193	8.12485	8.14741	8.12512	8.16767	8.13053	8.13813	8.1392	8.11004	8.12691	8.1339	8.1281	8.31131	8.11807	8.17505	8.1161	8.13203	8.14453
0.93375	8.16886	8.14115	8.12501	8.13314	8.13469	8.13632	8.13773	8.132	8.15426	8.1387	8.13826	8.12375	8.13099	8.13024	8.13131	8.13006	8.10985	8.12079	8.1292	8.11702	8.11557	8.11888	8.1196	8.12186	8.14704	8.12138	8.16686	8.1369	8.13615	8.13793	8.10671	8.12667	8.12969	8.13017	8.31351	8.11762	8.1727	8.12306	8.13715	8.14518
0.9375	8.17223	8.14267	8.12629	8.13872	8.13454	8.13872	8.14052	8.14035	8.15053	8.14244	8.14145	8.12333	8.13466	8.12562	8.12409	8.1355	8.11845	8.12635	8.13133	8.11711	8.12002	8.11635	8.12078	8.12626	8.14851	8.12499	8.16918	8.13189	8.13856	8.14037	8.10562	8.12917	8.1274	8.12739	8.3155	8.11184	8.17249	8.11788	8.13704	8.14487
0.94125	8.17032	8.14413	8.12806	8.13255	8.13822	8.13687	8.14165	8.13944	8.15101	8.14471	8.13108	8.13134	8.13353	8.12782	8.13335	8.13154	8.11308	8.12334	8.12578	8.11478	8.12369	8.12101	8.12385	8.12831	8.1495	8.12461	8.16859	8.13323	8.13723	8.14111	8.10501	8.12859	8.13466	8.12422	8.31724	8.11612	8.17395	8.11698	8.13022	8.14297
0.945	8.17029	8.14579	8.1274	8.12963	8.13706	8.14361	8.1405	8.13784	8.15201	8.14424	8.13586	8.12657	8.1349	8.1308	8.13467	8.13919	8.11989	8.12412	8.12545	8.11859	8.12319	8.12159	8.1216	8.12169	8.15072	8.11853	8.17	8.13364	8.13375	8.13915	8.10429	8.12643	8.12919	8.13065	8.31464	8.11442	8.16847	8.12077	8.13504	8.14995
0.94875	8.17306	8.14847	8.13146	8.13489	8.13558	8.13579	8.13931	8.14009	8.15257	8.13952	8.13981	8.12987	8.13528	8.1241	8.13065	8.13733	8.11578	8.12404	8.12438	8.11419	8.12086	8.11872	8.12738	8.12433	8.15046	8.13445	8.17369	8.13507	8.13782	8.13806	8.10806	8.12905	8.14026	8.13327	8.31512	8.11676	8.17439	8.11627	8.13391	8.14776
0.9525	8.17657	8.14853	8.13037	8.13945	8.13491	8.13996	8.13908	8.13266	8.15245	8.13973	8.13748	8.12859	8.13618	8.13054	8.13026	8.135	8.11456	8.12267	8.13146	8.11932	8.12647	8.12612	8.12526	8.12113	8.14702	8.12525	8.16562	8.13624	8.14293	8.14019	8.10468	8.13535	8.1357	8.12926	8.31765	8.12146	8.17632	8.12166	8.13795	8.1488
0.95625	8.17516	8.14644	8.12766	8.13566	8.13918	8.13967	8.14462	8.14174	8.15308	8.14517	8.14214	8.13284	8.13479	8.13079	8.13498	8.1366	8.11207	8.12234	8.12925	8.11843	8.12504	8.12818	8.12853	8.12533	8.15656	8.12776	8.16916	8.13601	8.13689	8.13833	8.10802	8.12845	8.1393	8.13074	8.3194	8.11427	8.17201	8.12196	8.13679	8.14979
0.96	8.1783	8.15163	8.13141	8.1397	8.13958	8.13784	8.13843	8.13997	8.15785	8.1393	8.13523	8.13052	8.13011	8.12915	8.13547	8.1379	8.11715	8.12416	8.12721	8.11773	8.12254	8.13077	8.12428	8.12462	8.1522	8.12068	8.16913	8.13407	8.13716	8.13861	8.10401	8.13048	8.13891	8.13051	8.31799	8.117	8.16971	8.11866	8.13857	8.1467
0.96375	8.17228	8.14849	8.12716	8.13743	8.14031	8.13982	8.14474	8.14105	8.15453	8.14856	8.14434	8.12986	8.13672	8.12878	8.13404	8.13799	8.1181	8.13122	8.133	8.11724	8.12249	8.1267	8.12846	8.12533	8.15255	8.12378	8.17263	8.13886	8.14136	8.13799	8.10457	8.13229	8.13288	8.13351	8.31432	8.11769	8.17499	8.12057	8.13439	8.14946
0.9675	8.17617	8.14962	8.13184	8.13908	8.13765	8.14554	8.14008	8.14193	8.15204	8.14645	8.13759	8.12656	8.13529	8.13333	8.13364	8.14085	8.12067	8.12417	8.12915	8.11923	8.12466	8.12296	8.12831	8.12946	8.15433	8.12739	8.17189	8.13555	8.1382	8.14276	8.10744	8.13232	8.14179	8.1351	8.31981	8.12055	8.17562	8.1192	8.13318	8.14538
0.97125	8.17383	8.14948	8.12819	8.13876	8.14029	8.14161	8.14249	8.13964	8.156	8.14627	8.14497	8.13263	8.13269	8.13248	8.13209	8.13875	8.11873	8.12426	8.13373	8.11997	8.12337	8.12491	8.12757	8.12849	8.15229	8.13091	8.1707	8.13507	8.13925	8.13843	8.11364	8.13208	8.13632	8.1309	8.31874	8.12159	8.18021	8.11725	8.1395	8.15019
0.975	8.17685	8.1494	8.13373	8.13816	8.14127	8.14282	8.14162	8.13782	8.15521	8.14424	8.14716	8.13213	8.13641	8.13739	8.13451	8.14193	8.11952	8.12698	8.12735	8.11373	8.12646	8.1223	8.13097	8.1288	8.14886	8.12381	8.1706	8.14096	8.13405	8.13948	8.1073	8.13237	8.1382	8.13528	8.31878	8.12168	8.17295	8.12115	8.13704	8.15089
0.97875	8.17185	8.15012	8.13153	8.13763	8.14283	8.13986	8.13962	8.14351	8.15823	8.14465	8.14302	8.12897	8.13641	8.1358	8.13238	8.14095	8.11773	8.12833	8.1303	8.11752	8.12235	8.12245	8.12592	8.12322	8.15472	8.12686	8.17521	8.13941	8.14388	8.13982	8.11126	8.12913	8.13647	8.1368	8.32195	8.12238	8.17587	8.12204	8.13921	8.14702
0.9825	8.17232	8.15212	8.1323	8.1392	8.13652	8.14572	8.14734	8.13837	8.15785	8.144	8.14056	8.13325	8.13993	8.13606	8.13563	8.13963	8.12094	8.12662	8.13545	8.11999	8.12509	8.12558	8.12478	8.12495	8.15403	8.13255	8.17456	8.13478	8.1382	8.1381	8.10619	8.1348	8.13675	8.1338	8.3148	8.12054	8.1838	8.12144	8.14378	8.14827
0.98625	8.17907	8.14599	8.13499	8.1412	8.13993	8.13957	8.14378	8.1433	8.15394	8.14988	8.14346	8.13628	8.13915	8.13205	8.13255	8.13548	8.11969	8.12557	8.13331	8.12401	8.12793	8.12383	8.12461	8.12718	8.15257	8.12845	8.17483	8.14209	8.14047	8.14452	8.10911	8.13331	8.13599	8.13207	8.31912	8.12161	8.17737	8.12083	8.14172	8.14969
0.99	8.17627	8.14837	8.13225	8.13538	8.13785	8.14334	8.14459	8.14126	8.15758	8.14404	8.14507	8.13963	8.13828	8.13678	8.13209	8.13916	8.12325	8.12867	8.13665	8.12344	8.12474	8.12125	8.13018	8.12833	8.1534	8.12708	8.17278	8.14176	8.14209	8.14374	8.11404	8.13393	8.1368	8.13332	8.32529	8.1222	8.17671	8.12324	8.13865	8.15115
0.99375	8.17731	8.14812	8.12738	8.14182	8.14681	8.14095	8.14176	8.14125	8.15456	8.14896	8.14283	8.13373	8.14113	8.13458	8.13526	8.13896	8.11762	8.12977	8.13519	8.11995	8.12468	8.13	8.12569	8.12939	8.15449	8.12661	8.17446	8.14	8.13703	8.14021	8.10996	8.13286	8.14092	8.13645	8.32077	8.12593	8.17641	8.1249	8.13991	8.15549
0.9975	8.17495	8.15137	8.13033	8.14455	8.14343	8.14119	8.14676	8.14482	8.15936	8.14867	8.14708	8.13397	8.14111	8.13325	8.1346	8.14385	8.12008	8.12693	8.14002	8.12172	8.1312	8.1304	8.12542	8.12552	8.15343	8.13363	8.17085	8.1441	8.1397	8.14026	8.11226	8.13535	8.13846	8.13249	8.32093	8.1237	8.17972	8.12534	8.13457	8.15259
1.00125	8.18382	8.14945	8.1328	8.13991	8.13996	8.14184	8.14873	8.13897	8.15934	8.15386	8.14375	8.13253	8.13165	8.13649	8.1403	8.14336	8.11757	8.12857	8.13293	8.12683	8.13211	8.12609	8.12581	8.13436	8.1547	8.13112	8.17251	8.14035	8.14087	8.14018	8.11463	8.13277	8.13594	8.13008	8.32346	8.12805	8.18012	8.12624	8.14274	8.15063
1.005	8.17548	8.15909	8.1316	8.13939	8.14103	8.14249	8.14464	8.14722	8.15634	8.15145	8.1444	8.12877	8.13708	8.13893	8.13598	8.14554	8.12215	8.12453	8.13617	8.12448	8.12481	8.13335	8.12667	8.12499	8.15332	8.12593	8.17565	8.14332	8.14508	8.14614	8.11726	8.13117	8.13839	8.13594	8.31594	8.12232	8.17688	8.12274	8.13617	8.14889
1.00875	8.17909	8.14863	8.13164	8.1383	8.14295	8.14808	8.14754	8.14448	8.15704	8.15376	8.14343	8.13218	8.13838	8.14008	8.14183	8.14227	8.11324	8.12893	8.1311	8.12405	8.12793	8.12833	8.1258	8.13267	8.1559	8.12844	8.17661	8.14103	8.14733	8.14602	8.10976	8.13427	8.13701	8.13901	8.31739	8.12053	8.18099	8.12729	8.13999	8.15269
1.0125	8.18006	8.15298	8.13609	8.14074	8.14351	8.1451	8.15196	8.14124	8.16035	8.15022	8.14388	8.13661	8.14136	8.14135	8.1382	8.14516	8.12142	8.12931	8.14016	8.12265	8.12784	8.12983	8.13027	8.12988	8.15844	8.13227	8.17567	8.1489	8.14186	8.14011	8.11572	8.13808	8.1429	8.13143	8.32212	8.12444	8.17652	8.12802	8.14073	8.14903
1.01625	8.17882	8.1524	8.13307	8.14211	8.14454	8.14586	8.14827	8.14618	8.15945	8.15096	8.14705	8.13587	8.14275	8.13438	8.13854	8.14458	8.12167	8.12977	8.13539	8.11789	8.1277	8.13035	8.1314	8.13115	8.15602	8.12898	8.17315	8.13697	8.14707	8.14391	8.11541	8.13871	8.13896	8.13344	8.32304	8.12181	8.18396	8.1232	8.13613	8.15285
1.02	8.1816	8.15515	8.1317	8.14425	8.14212	8.14352	8.14938	8.14633	8.15976	8.14841	8.1431	8.13059	8.14013	8.1371	8.13932	8.1455	8.11899	8.12682	8.13463	8.12762	8.12709	8.13307	8.13165	8.13025	8.15501	8.13221	8.17895	8.14144	8.14135	8.14415	8.1145	8.13733	8.14196	8.13029	8.3205	8.12429	8.18125	8.12668	8.1445	8.15197
1.02375	8.18133	8.15193	8.13667	8.14797	8.14188	8.14372	8.14708	8.14421	8.16159	8.14962	8.14238	8.13493	8.14174	8.13887	8.13909	8.14683	8.12126	8.12777	8.14147	8.12191	8.12946	8.12766	8.13193	8.13551	8.15336	8.12902	8.17634	8.14067	8.15197	8.15168	8.12158	8.1371	8.13674	8.13373	8.32333	8.12123	8.18302	8.12751	8.14226	8.15254
1.0275	8.17907	8.15472	8.13242	8.14461	8.14867	8.1451	8.15229	8.1439	8.15798	8.15455	8.15171	8.13169	8.14095	8.13601	8.13419	8.14552	8.12879	8.1346	8.13871	8.12706	8.12785	8.1356	8.1346	8.1341	8.16048	8.13113	8.17962	8.14399	8.14392	8.1412	8.11705	8.13875	8.14061	8.13873	8.32467	8.12621	8.17862	8.13197	8.14265	8.16079
1.03125	8.18344	8.15504	8.13568	8.143	8.14622	8.14627	8.14453	8.14372	8.16073	8.1497	8.14986	8.13799	8.14194	8.13792	8.14009	8.14441	8.12407	8.13309	8.13765	8.12498	8.12946	8.12513	8.13038	8.13282	8.15679	8.13236	8.17686	8.13871	8.14537	8.14606	8.11292	8.13677	8.14098	8.13885	8.32428	8.12502	8.18056	8.12715	8.14337	8.15715
1.035	8.17878	8.15933	8.14001	8.14593	8.1478	8.14668	8.15447	8.14338	8.16383	8.14874	8.14626	8.13499	8.14325	8.13836	8.13808	8.14061	8.12013	8.12879	8.14189	8.1248	8.13091	8.12938	8.13172	8.13361	8.15066	8.13924	8.17759	8.14231	8.14454	8.14587	8.11785	8.13883	8.1397	8.14025	8.32375	8.12836	8.17913	8.11859	8.14741	8.15487
1.03875	8.17696	8.15964	8.13276	8.14381	8.14121	8.14655	8.14517	8.14722	8.163	8.15609	8.14743	8.14223	8.14159	8.14033	8.13748	8.14737	8.12196	8.13524	8.13763	8.1265	8.1285	8.13107	8.12774	8.12811	8.15844	8.13263	8.17597	8.14434	8.14479	8.14579	8.11477	8.13644	8.14667	8.139	8.33031	8.13021	8.18417	8.1236	8.14425	8.15465
1.0425	8.18449	8.15599	8.13382	8.14313	8.1429	8.15029	8.15128	8.1522	8.16342	8.14739	8.15068	8.13776	8.1418	8.13774	8.13727	8.14396	8.12494	8.13221	8.13971	8.12545	8.13087	8.12572	8.1293	8.13071	8.15572	8.13376	8.1801	8.14243	8.15095	8.1428	8.11818	8.13499	8.14463	8.13855	8.32184	8.12718	8.18719	8.1255	8.14553	8.15859
1.04625	8.17835	8.15151	8.13686	8.14238	8.14783	8.14874	8.14961	8.14623	8.15881	8.15734	8.14977	8.13717	8.14095	8.14216	8.13938	8.14775	8.12963	8.1334	8.13591	8.1236	8.13006	8.13343	8.13818	8.13395	8.15801	8.13613	8.18132	8.13861	8.15112	8.15062	8.12036	8.13894	8.14496	8.1402	8.32268	8.126	8.18456	8.13157	8.14207	8.15416
1.05	8.18087	8.15308	8.1371	8.14696	8.14429	8.15067	8.14842	8.14897	8.16416	8.15161	8.14626	8.13971	8.14408	8.13825	8.14024	8.14907	8.12905	8.13901	8.14606	8.12847	8.13823	8.12963	8.12941	8.13375	8.16626	8.13583	8.17869	8.14491	8.14514	8.15145	8.12067	8.14484	8.14596	8.14144	8.32501	8.12969	8.1807	8.12456	8.14486	8.15421
1.05375	8.17639	8.15581	8.13733	8.14627	8.14434	8.14877	8.1505	8.14496	8.16097	8.14979	8.15144	8.13421	8.14582	8.14138	8.13913	8.14511	8.1295	8.12547	8.14284	8.12393	8.13218	8.12973	8.13457	8.13367	8.15749	8.13876	8.18016	8.14359	8.1514	8.14789	8.11599	8.14525	8.14645	8.13747	8.31913	8.1265	8.18301	8.12534	8.14787	8.15377
1.0575	8.18128	8.15399	8.13486	8.14678	8.14928	8.14824	8.15115	8.14718	8.16377	8.15269	8.15206	8.13811	8.14057	8.14092	8.14421	8.14968	8.12766	8.13418	8.14165	8.12442	8.13628	8.13338	8.13315	8.13338	8.16143	8.13357	8.18093	8.14428	8.14594	8.15022	8.12052	8.1407	8.14196	8.13697	8.32441	8.12632	8.18287	8.12903	8.15083	8.1557
1.06125	8.18337	8.15805	8.13588	8.14743	8.1504	8.1482	8.15241	8.15078	8.17007	8.15397	8.14724	8.14537	8.14474	8.14364	8.13548	8.14488	8.12387	8.13401	8.13908	8.12274	8.13173	8.13596	8.13194	8.13147	8.16005	8.13315	8.17958	8.14944	8.15009	8.14996	8.11998	8.13941	8.14641	8.1426	8.33006	8.1257	8.18361	8.13031	8.1458	8.15839
1.065	8.18	8.15815	8.13707	8.14909	8.14469	8.14386	8.15104	8.14943	8.16305	8.16003	8.14344	8.1402	8.14417	8.14146	8.13973	8.14582	8.12347	8.1353	8.14006	8.12803	8.13044	8.12938	8.13463	8.13771	8.15953	8.13254	8.17638	8.14445	8.14738	8.14826	8.11936	8.1403	8.14553	8.14311	8.32511	8.12527	8.18183	8.12919	8.14557	8.1582
1.06875	8.18403	8.16079	8.13378	8.14712	8.14899	8.14802	8.14822	8.1489	8.16265	8.15841	8.14846	8.1427	8.14546	8.1392	8.13723	8.1415	8.12859	8.13308	8.13937	8.12961	8.13262	8.13127	8.13668	8.13787	8.16287	8.13395	8.18477	8.1423	8.15124	8.14984	8.119	8.1372	8.14458	8.14465	8.32569	8.1292	8.18653	8.12946	8.14386	8.16164
1.0725	8.18817	8.16005	8.13114	8.15322	8.14718	8.1446	8.15288	8.15078	8.16528	8.15351	8.15409	8.14322	8.13868	8.14034	8.14265	8.14444	8.12434	8.13487	8.14052	8.12884	8.1315	8.134	8.13812	8.13896	8.15799	8.14231	8.18584	8.14977	8.14947	8.14924	8.11491	8.14331	8.14917	8.14124	8.32581	8.12776	8.18807	8.13527	8.14362	8.16345
1.07625	8.18628	8.15423	8.14139	8.14786	8.14753	8.14869	8.15281	8.14883	8.16682	8.1554	8.15297	8.13732	8.14587	8.14118	8.14018	8.14824	8.12455	8.13441	8.1408	8.1343	8.13153	8.13821	8.13623	8.13246	8.15785	8.13927	8.18075	8.15175	8.14824	8.15499	8.11744	8.14116	8.14855	8.13964	8.32954	8.12989	8.18404	8.13229	8.14422	8.15931
1.08	8.18668	8.16024	8.13936	8.15062	8.14846	8.14776	8.15019	8.14986	8.16712	8.15955	8.15076	8.1395	8.14974	8.14695	8.14594	8.1486	8.12722	8.13353	8.1426	8.13342	8.13696	8.13255	8.13682	8.13285	8.16217	8.13919	8.18435	8.14945	8.15095	8.14857	8.11784	8.1416	8.15055	8.1385	8.32398	8.12747	8.18596	8.1324	8.14533	8.16009
1.08375	8.18285	8.15744	8.14045	8.15334	8.14862	8.15179	8.15277	8.14578	8.16358	8.159	8.14808	8.14524	8.14234	8.14207	8.14579	8.14869	8.12535	8.13382	8.14232	8.12824	8.12982	8.13445	8.13285	8.13844	8.15983	8.13888	8.184	8.14979	8.14558	8.15401	8.11865	8.14294	8.14667	8.14191	8.32778	8.12843	8.1899	8.1287	8.14762	8.15897
1.0875	8.1879	8.15797	8.14211	8.15185	8.1501	8.14981	8.15548	8.14988	8.16848	8.15795	8.15096	8.1421	8.14113	8.14812	8.14323	8.14856	8.12633	8.13662	8.14104	8.13029	8.13627	8.14069	8.13494	8.14111	8.16609	8.1318	8.18661	8.14642	8.15332	8.15007	8.12108	8.14267	8.14675	8.1447	8.3255	8.13034	8.18357	8.13285	8.14373	8.16231
1.09125	8.18519	8.15706	8.1407	8.1519	8.15516	8.1536	8.15256	8.15057	8.1701	8.15577	8.15589	8.14286	8.14719	8.14557	8.14116	8.15169	8.1266	8.13928	8.14365	8.13283	8.13907	8.13832	8.13724	8.14372	8.1633	8.13276	8.18397	8.14659	8.15087	8.15022	8.11812	8.14243	8.14666	8.14624	8.32535	8.13627	8.18836	8.13258	8.14583	8.16152
1.095	8.18547	8.15447	8.13529	8.14875	8.15137	8.15114	8.1538	8.1523	8.16614	8.16027	8.1587	8.14108	8.14656	8.14582	8.14565	8.14933	8.12566	8.13577	8.1473	8.13195	8.13967	8.13348	8.1397	8.13566	8.16205	8.13848	8.18935	8.14708	8.1446	8.15116	8.12222	8.14669	8.14521	8.1431	8.33254	8.12935	8.18635	8.13209	8.14855	8.16017
1.09875	8.18612	8.15926	8.14425	8.15005	8.15165	8.15149	8.16123	8.15054	8.16814	8.15718	8.1541	8.14033	8.15112	8.14444	8.13905	8.14731	8.1287	8.1335	8.14189	8.13503	8.13511	8.13435	8.13686	8.14105	8.16526	8.13696	8.18102	8.14732	8.15127	8.15227	8.11887	8.1413	8.14754	8.14256	8.32887	8.13332	8.1883	8.13004	8.15326	8.16142
1.1025	8.1879	8.16264	8.1405	8.1491	8.15369	8.15248	8.15613	8.15218	8.16939	8.15854	8.15209	8.14911	8.14855	8.14974	8.14704	8.15087	8.12709	8.13749	8.14612	8.12669	8.13495	8.13378	8.13373	8.14138	8.16407	8.14477	8.18517	8.14705	8.15575	8.15542	8.12028	8.14096	8.14961	8.1441	8.3321	8.13532	8.1913	8.13332	8.14948	8.16034
1.10625	8.18921	8.16166	8.14247	8.14868	8.1484	8.15303	8.15616	8.15033	8.16707	8.16152	8.15587	8.14469	8.14807	8.14336	8.14628	8.15007	8.13103	8.13658	8.14382	8.13668	8.13909	8.13764	8.13598	8.13717	8.16727	8.14194	8.18065	8.14944	8.15116	8.15627	8.12158	8.14501	8.15041	8.14416	8.32984	8.13349	8.18736	8.13176	8.15278	8.16201
1.11	8.18377	8.15835	8.14075	8.1467	8.15389	8.15655	8.15022	8.15181	8.16914	8.15745	8.15543	8.13924	8.152	8.14805	8.15047	8.14611	8.13127	8.13507	8.14204	8.13054	8.13647	8.13451	8.13514	8.14141	8.1661	8.13549	8.17876	8.149	8.15013	8.14953	8.11901	8.14339	8.14967	8.13995	8.32853	8.13313	8.18437	8.13157	8.14996	8.16349
1.11375	8.18722	8.16072	8.14244	8.1518	8.15581	8.15349	8.15497	8.15276	8.16577	8.15903	8.15577	8.14073	8.15276	8.14551	8.14528	8.15199	8.13397	8.13641	8.14371	8.13047	8.13628	8.13722	8.13701	8.14086	8.16781	8.14018	8.18895	8.15044	8.15012	8.1527	8.124	8.14367	8.15032	8.14423	8.32508	8.13661	8.19317	8.12833	8.14845	8.16416
1.1175	8.18799	8.16094	8.14194	8.15548	8.15273	8.15324	8.1605	8.15306	8.17052	8.15919	8.1523	8.1443	8.15095	8.14214	8.13929	8.15473	8.12999	8.14199	8.14953	8.13501	8.14114	8.13792	8.13893	8.14204	8.16409	8.13963	8.18476	8.14926	8.15287	8.15391	8.12338	8.14362	8.14694	8.14364	8.32381	8.12935	8.18951	8.13412	8.15119	8.1639
1.12125	8.18384	8.16483	8.14311	8.15203	8.15195	8.15777	8.1576	8.15024	8.16716	8.16442	8.15372	8.14751	8.1503	8.1457	8.14411	8.15397	8.12526	8.13796	8.1424	8.13576	8.13354	8.13766	8.14231	8.14248	8.16456	8.13882	8.18426	8.15176	8.15415	8.15034	8.12491	8.15201	8.14934	8.14026	8.33126	8.13323	8.19093	8.13276	8.15083	8.16477
1.125	8.18549	8.16233	8.144	8.15363	8.15612	8.1549	8.15873	8.15544	8.1702	8.15974	8.15066	8.145	8.1525	8.14687	8.14548	8.14861	8.12788	8.13986	8.14728	8.13332	8.14108	8.14126	8.13569	8.14436	8.16427	8.1416	8.18578	8.1486	8.1519	8.14968	8.12675	8.14644	8.15219	8.14334	8.33165	8.1302	8.18641	8.13479	8.14739	8.15964
1.12875	8.18692	8.16283	8.14146	8.15028	8.14975	8.15484	8.15466	8.14917	8.17015	8.15608	8.16154	8.1441	8.14602	8.14639	8.14761	8.15485	8.13714	8.13776	8.14646	8.13611	8.13562	8.13712	8.14151	8.14499	8.17233	8.14411	8.18553	8.15208	8.16255	8.15232	8.12785	8.1476	8.15631	8.14537	8.33247	8.13611	8.18391	8.13584	8.14889	8.16836
1.1325	8.18738	8.15819	8.14277	8.1562	8.15698	8.15632	8.15858	8.15611	8.16917	8.15678	8.15159	8.14679	8.14684	8.14843	8.14698	8.14905	8.13158	8.13729	8.14716	8.13658	8.14235	8.1389	8.13402	8.14163	8.16512	8.1425	8.18329	8.14739	8.15048	8.15412	8.12886	8.14872	8.15085	8.14546	8.33185	8.14165	8.18622	8.1309	8.15354	8.16458
1.13625	8.19018	8.16423	8.14485	8.1561	8.15599	8.15596	8.1615	8.15586	8.16573	8.15691	8.16151	8.14502	8.1516	8.1493	8.14237	8.15349	8.12831	8.13573	8.14076	8.13515	8.14106	8.14153	8.13739	8.15116	8.16387	8.13991	8.18798	8.15246	8.1525	8.15351	8.12459	8.14531	8.15128	8.14816	8.33726	8.138	8.18806	8.13132	8.14983	8.16527
1.14	8.18956	8.16506	8.14546	8.15668	8.14964	8.15613	8.16243	8.15481	8.17179	8.16526	8.15104	8.14977	8.15363	8.1455	8.14712	8.15308	8.12866	8.1403	8.14939	8.13442	8.13988	8.13871	8.13989	8.14395	8.16726	8.1367	8.18674	8.15143	8.15767	8.15768	8.11957	8.1426	8.15317	8.14991	8.33662	8.13355	8.19059	8.13391	8.14966	8.16853
1.14375	8.19156	8.16994	8.14735	8.15159	8.15736	8.15838	8.15939	8.1547	8.1696	8.15994	8.15721	8.14568	8.15104	8.14973	8.15051	8.15483	8.13656	8.13712	8.14237	8.13423	8.13637	8.14351	8.14126	8.14089	8.16621	8.1419	8.18839	8.15457	8.15948	8.15691	8.12606	8.14967	8.14799	8.1456	8.33103	8.12986	8.1922	8.13704	8.15213	8.16268
1.1475	8.18736	8.16155	8.14791	8.1513	8.15918	8.15149	8.15804	8.15531	8.16989	8.16349	8.1547	8.14839	8.15637	8.14596	8.14702	8.15781	8.13214	8.13924	8.14292	8.13372	8.14307	8.13892	8.14093	8.1494	8.16946	8.14167	8.1833	8.15655	8.15729	8.15504	8.12547	8.14177	8.15105	8.14701	8.33634	8.13416	8.18655	8.13394	8.15147	8.16602
1.15125	8.18869	8.16415	8.14096	8.15236	8.15327	8.15357	8.15847	8.15021	8.16996	8.15854	8.15646	8.1422	8.15247	8.14976	8.14721	8.15163	8.13474	8.14098	8.15042	8.13535	8.13653	8.13799	8.14734	8.14406	8.17094	8.14126	8.18482	8.15131	8.15644	8.15642	8.12265	8.15009	8.14751	8.14887	8.33255	8.13398	8.19316	8.13762	8.15534	8.16732
1.155	8.19156	8.16166	8.14646	8.15305	8.15762	8.15639	8.15523	8.15633	8.16931	8.16333	8.15409	8.1452	8.15323	8.15502	8.14521	8.14808	8.13262	8.14332	8.1492	8.13465	8.13998	8.14317	8.1398	8.1421	8.16601	8.14559	8.18583	8.15743	8.15604	8.15837	8.12373	8.14596	8.15098	8.15008	8.32746	8.13936	8.19569	8.13673	8.14949	8.16649
1.15875	8.191	8.16182	8.14609	8.1532	8.15767	8.16133	8.16178	8.15321	8.17381	8.16543	8.15489	8.15283	8.15366	8.1498	8.15093	8.156	8.13303	8.1346	8.14648	8.13446	8.13833	8.14424	8.14403	8.14531	8.16941	8.14352	8.1887	8.15245	8.16133	8.15638	8.12589	8.14744	8.15288	8.14664	8.33298	8.13955	8.19719	8.13705	8.15372	8.16644
1.1625	8.19351	8.16533	8.14424	8.14843	8.15588	8.16072	8.16243	8.15799	8.16909	8.16413	8.15616	8.14584	8.15275	8.15092	8.15361	8.15103	8.13519	8.14209	8.14512	8.13811	8.14097	8.13867	8.14343	8.14283	8.16352	8.14515	8.18917	8.15285	8.15251	8.15967	8.12499	8.14506	8.15363	8.14959	8.33325	8.13514	8.1935	8.13477	8.15646	8.16521
1.16625	8.19176	8.16148	8.14867	8.15746	8.15593	8.15931	8.15792	8.15515	8.17139	8.15818	8.15851	8.1444	8.15124	8.15237	8.15005	8.15365	8.13667	8.1435	8.14371	8.13906	8.14233	8.14356	8.14795	8.14519	8.17144	8.14552	8.18971	8.15823	8.15527	8.16095	8.12836	8.14924	8.15404	8.14969	8.32976	8.13618	8.1911	8.13694	8.14952	8.16438
1.17	8.19085	8.16423	8.14481	8.15521	8.15313	8.15847	8.16447	8.15521	8.17224	8.15914	8.15976	8.15063	8.15213	8.15185	8.14987	8.15437	8.13437	8.14239	8.14829	8.13885	8.13966	8.14328	8.13936	8.14323	8.16783	8.14658	8.19149	8.15636	8.15673	8.15737	8.12783	8.15111	8.15604	8.15054	8.33986	8.14314	8.18879	8.13983	8.14802	8.16228
1.17375	8.19394	8.16254	8.14676	8.1544	8.15497	8.15532	8.15817	8.15877	8.17138	8.1614	8.15602	8.14884	8.15488	8.14825	8.14776	8.15304	8.13554	8.14327	8.1518	8.13742	8.14518	8.14121	8.1463	8.14546	8.1677	8.14354	8.18711	8.15476	8.15899	8.1563	8.12531	8.14118	8.15438	8.15162	8.33472	8.13635	8.18806	8.13371	8.15972	8.16678
1.1775	8.19698	8.16355	8.14439	8.15581	8.15955	8.15546	8.15813	8.15507	8.1727	8.16555	8.16027	8.14811	8.15654	8.15494	8.15023	8.15125	8.13771	8.14099	8.14905	8.13534	8.13995	8.14368	8.14149	8.14561	8.17227	8.14232	8.19551	8.16009	8.15338	8.15832	8.12809	8.14671	8.15488	8.15171	8.33236	8.14039	8.1918	8.14213	8.15373	8.16905
1.18125	8.19646	8.16411	8.14575	8.16002	8.15783	8.15542	8.15687	8.15674	8.17185	8.15921	8.16249	8.15017	8.15563	8.1525	8.14911	8.15562	8.13876	8.14197	8.14822	8.13494	8.14316	8.14112	8.14132	8.15011	8.17489	8.14897	8.18921	8.15738	8.15589	8.15567	8.12465	8.14681	8.14926	8.15355	8.33555	8.1361	8.19692	8.13833	8.15453	8.16788
1.185	8.19464	8.16902	8.14733	8.16152	8.15683	8.1597	8.15977	8.15865	8.17182	8.1642	8.16059	8.15143	8.15244	8.14845	8.14725	8.1579	8.13804	8.14575	8.14694	8.13679	8.14383	8.14543	8.14505	8.14437	8.17064	8.14662	8.19338	8.15372	8.16065	8.15848	8.12295	8.15115	8.15563	8.1524	8.33396	8.13677	8.19496	8.1415	8.15552	8.16822
1.18875	8.19884	8.1672	8.14872	8.15625	8.15435	8.1584	8.16168	8.15731	8.17125	8.16388	8.16098	8.15134	8.16007	8.15371	8.14979	8.1565	8.13716	8.14666	8.14947	8.13719	8.14061	8.14235	8.14184	8.14413	8.1745	8.14527	8.18844	8.1578	8.15825	8.1569	8.12697	8.15107	8.15446	8.15595	8.3389	8.14017	8.19405	8.13548	8.15349	8.17098
1.1925	8.19436	8.1691	8.15133	8.16267	8.15887	8.15867	8.16275	8.15686	8.1716	8.16239	8.16499	8.14779	8.15676	8.15036	8.15291	8.15492	8.13634	8.141	8.15072	8.13835	8.1381	8.1447	8.14841	8.14216	8.17444	8.14573	8.1928	8.15578	8.15923	8.1567	8.12793	8.15179	8.15351	8.14739	8.33346	8.13569	8.19387	8.14248	8.15269	8.17052
1.19625	8.19546	8.16788	8.15004	8.15683	8.16145	8.15866	8.16034	8.1565	8.17407	8.16091	8.15439	8.1511	8.15104	8.15224	8.14992	8.15978	8.13558	8.14398	8.15286	8.13581	8.13923	8.14248	8.14219	8.14573	8.1697	8.14719	8.19118	8.1534	8.16022	8.15916	8.1275	8.15184	8.15281	8.1462	8.33982	8.13478	8.19183	8.1403	8.16034	8.17282
1.2	8.19343	8.16397	8.15125	8.1615	8.15607	8.16037	8.16495	8.16038	8.1767	8.16799	8.15672	8.15266	8.15234	8.15497	8.15015	8.15451	8.12962	8.14374	8.14891	8.13816	8.1435	8.1455	8.14095	8.14736	8.17117	8.14624	8.19249	8.1604	8.15877	8.15549	8.13326	8.15144	8.1551	8.15237	8.34091	8.14001	8.19742	8.14111	8.15842	8.1738
1.20375	8.20053	8.17027	8.14747	8.15523	8.16251	8.16454	8.16501	8.16309	8.16988	8.1647	8.15777	8.15128	8.15849	8.15126	8.14655	8.15925	8.13745	8.14336	8.14716	8.13843	8.14336	8.14131	8.14674	8.14379	8.17578	8.14756	8.18971	8.15948	8.15808	8.16019	8.12559	8.14978	8.15398	8.14632	8.33454	8.14006	8.19485	8.14059	8.16	8.16666
1.2075	8.19163	8.16276	8.15099	8.15944	8.16196	8.15976	8.16638	8.15667	8.17296	8.16539	8.16503	8.15233	8.15502	8.15505	8.15043	8.1565	8.13591	8.15017	8.15384	8.14053	8.14172	8.14842	8.13843	8.15139	8.17801	8.1467	8.1933	8.15843	8.15926	8.16507	8.12986	8.15352	8.1574	8.15058	8.34136	8.1397	8.19475	8.14294	8.15748	8.1718
1.21125	8.19326	8.16566	8.15085	8.15699	8.1584	8.15864	8.1602	8.15689	8.17565	8.16228	8.16415	8.14881	8.15374	8.15623	8.15141	8.15773	8.13392	8.14109	8.15262	8.14373	8.13816	8.1433	8.14889	8.14659	8.17894	8.14887	8.19558	8.15717	8.15666	8.15981	8.1311	8.15387	8.15873	8.15334	8.33759	8.13934	8.19656	8.14188	8.15543	8.17286
1.215	8.19242	8.16782	8.15467	8.15905	8.16211	8.16224	8.1589	8.1566	8.17883	8.16866	8.15774	8.15279	8.15652	8.15003	8.15348	8.15397	8.13601	8.14781	8.15404	8.1366	8.14279	8.1445	8.14769	8.14234	8.17729	8.14383	8.19629	8.15659	8.16383	8.15779	8.13247	8.15098	8.16277	8.14972	8.33275	8.14345	8.1961	8.14359	8.1564	8.16903
1.21875	8.19918	8.16294	8.15447	8.15565	8.16357	8.15793	8.16368	8.16381	8.17932	8.16442	8.15649	8.1498	8.15204	8.14994	8.15205	8.16361	8.13374	8.14372	8.15384	8.1389	8.14176	8.14197	8.14783	8.14454	8.17419	8.14836	8.19109	8.15658	8.16274	8.15836	8.12691	8.14842	8.15825	8.15076	8.33697	8.1399	8.19815	8.14075	8.15387	8.16975
1.2225	8.19372	8.17423	8.15263	8.15898	8.15763	8.16002	8.16734	8.1625	8.17114	8.16567	8.16075	8.15149	8.15612	8.15091	8.14767	8.16004	8.13824	8.14298	8.15126	8.13762	8.14034	8.14606	8.14909	8.14961	8.17377	8.14639	8.19074	8.15587	8.15823	8.16483	8.13336	8.15511	8.15658	8.15295	8.33963	8.14269	8.19662	8.1436	8.16201	8.16702
1.22625	8.19555	8.16784	8.14688	8.15781	8.16061	8.16182	8.16212	8.16119	8.18029	8.16603	8.1654	8.15168	8.15968	8.152	8.15657	8.16048	8.14011	8.15217	8.15356	8.1393	8.14982	8.14346	8.14761	8.14682	8.17674	8.14978	8.19952	8.16015	8.15503	8.16033	8.13108	8.15378	8.15871	8.1542	8.33905	8.14019	8.19664	8.14021	8.15985	8.17559
1.23	8.19566	8.1705	8.1537	8.15911	8.15616	8.15807	8.16413	8.16245	8.17414	8.16812	8.16248	8.15802	8.15435	8.15498	8.1531	8.15348	8.14103	8.14815	8.15141	8.13547	8.146	8.14871	8.14568	8.14722	8.1729	8.14958	8.19285	8.15953	8.16091	8.16431	8.1299	8.15123	8.15817	8.15658	8.33904	8.14445	8.19854	8.14254	8.15814	8.17031
1.23375	8.19698	8.17064	8.14471	8.16567	8.16269	8.1636	8.16298	8.1545	8.17718	8.16905	8.1605	8.15178	8.15715	8.15618	8.15738	8.15557	8.13921	8.14456	8.15001	8.13903	8.14479	8.14781	8.14615	8.15061	8.17578	8.14939	8.19592	8.15693	8.1621	8.16289	8.12656	8.15454	8.15667	8.14941	8.33667	8.1426	8.19767	8.13984	8.15797	8.16905
1.2375	8.19549	8.17353	8.15368	8.1596	8.15825	8.16185	8.16755	8.1576	8.17831	8.16676	8.15752	8.15639	8.1538	8.15378	8.15439	8.15683	8.13848	8.14441	8.15058	8.14557	8.14354	8.14144	8.14531	8.1481	8.17676	8.14997	8.19368	8.16018	8.16324	8.16315	8.12495	8.16008	8.15875	8.15091	8.33924	8.13966	8.19494	8.14285	8.16134	8.1691
1.24125	8.19393	8.17351	8.15377	8.15643	8.15982	8.16463	8.1675	8.16637	8.1738	8.16644	8.16265	8.15363	8.1567	8.15452	8.15753	8.16192	8.13917	8.14871	8.15713	8.13985	8.14839	8.14598	8.1498	8.14716	8.17521	8.15169	8.19554	8.15151	8.16331	8.16584	8.13297	8.15429	8.15626	8.15619	8.33686	8.14092	8.19934	8.1425	8.16092	8.18057
1.245	8.20286	8.16984	8.15168	8.16032	8.16034	8.1639	8.168	8.15884	8.1734	8.16712	8.165	8.15595	8.15608	8.15608	8.15499	8.1618	8.14087	8.14902	8.15694	8.13898	8.14822	8.14405	8.14963	8.1469	8.17532	8.15192	8.19355	8.16138	8.16123	8.16544	8.13049	8.15466	8.15871	8.15514	8.33957	8.1462	8.19827	8.14665	8.16284	8.17507
1.24875	8.19047	8.17264	8.15354	8.15834	8.16435	8.16133	8.16731	8.16248	8.17488	8.16447	8.16349	8.15453	8.1601	8.15452	8.15299	8.16178	8.14149	8.15046	8.15784	8.14488	8.1493	8.1454	8.14772	8.15422	8.17862	8.15133	8.1952	8.15756	8.15998	8.16363	8.1399	8.15652	8.15803	8.15952	8.34558	8.14452	8.19516	8.14639	8.15658	8.17149
1.2525	8.19982	8.17149	8.1544	8.15967	8.15718	8.16358	8.16524	8.16421	8.17787	8.16381	8.16742	8.15484	8.15745	8.14958	8.15611	8.16092	8.1388	8.14526	8.15752	8.14452	8.14382	8.14734	8.14909	8.14946	8.17717	8.15464	8.18895	8.16028	8.15664	8.16034	8.13313	8.15592	8.1537	8.15702	8.34413	8.14035	8.19701	8.14552	8.15714	8.17062
1.25625	8.19742	8.16894	8.14996	8.15599	8.16279	8.16546	8.16661	8.16393	8.17521	8.1673	8.16354	8.15484	8.16147	8.15561	8.15666	8.16168	8.14413	8.14632	8.1529	8.14411	8.14164	8.14878	8.14888	8.1509	8.17615	8.1503	8.19578	8.15582	8.16316	8.16667	8.13498	8.15471	8.15821	8.15536	8.34058	8.14187	8.1965	8.14388	8.15878	8.17518
1.26	8.19327	8.17504	8.15875	8.15852	8.16193	8.16638	8.16675	8.16275	8.17912	8.17483	8.16484	8.15559	8.15847	8.15357	8.15078	8.16465	8.13706	8.1478	8.14878	8.14616	8.14564	8.14757	8.1492	8.15284	8.18303	8.1467	8.19604	8.16174	8.1654	8.16213	8.13451	8.15503	8.15973	8.14917	8.34275	8.14279	8.20144	8.14385	8.16133	8.17467
1.26375	8.20024	8.17094	8.14645	8.16051	8.16537	8.16798	8.17025	8.16836	8.17405	8.17115	8.1649	8.14813	8.15872	8.15545	8.15649	8.16199	8.14524	8.14981	8.15312	8.1424	8.14614	8.14667	8.14367	8.14975	8.17374	8.14844	8.19593	8.16068	8.16621	8.16576	8.13691	8.15409	8.15638	8.16231	8.34103	8.14424	8.19607	8.14208	8.16345	8.17517
1.2675	8.19652	8.16858	8.15104	8.16297	8.16195	8.16301	8.16716	8.16343	8.17797	8.16817	8.16887	8.15164	8.16754	8.15621	8.15215	8.16084	8.14341	8.15025	8.15421	8.13774	8.15285	8.14861	8.14791	8.15356	8.17629	8.15291	8.19771	8.16032	8.16307	8.16385	8.1386	8.15586	8.15831	8.15226	8.3393	8.14136	8.19498	8.14384	8.16027	8.17855
1.27125	8.19983	8.17584	8.14865	8.16325	8.16259	8.16171	8.16504	8.16177	8.17552	8.1707	8.16515	8.15343	8.16193	8.15733	8.15192	8.16357	8.14343	8.15252	8.15719	8.14417	8.1462	8.14432	8.14215	8.1534	8.17927	8.15452	8.19408	8.16115	8.1647	8.17115	8.12907	8.16086	8.15826	8.15401	8.34057	8.14068	8.19465	8.14149	8.15814	8.16896
1.275	8.19759	8.17272	8.15176	8.1641	8.16596	8.16532	8.16757	8.16451	8.17896	8.16906	8.16669	8.15298	8.16489	8.15508	8.15425	8.16435	8.14202	8.14727	8.15512	8.14189	8.1452	8.14672	8.15529	8.15304	8.17655	8.15142	8.19672	8.15251	8.16108	8.16161	8.1376	8.15986	8.16155	8.15513	8.33884	8.14496	8.19697	8.14429	8.16453	8.17279
1.27875	8.20335	8.17101	8.15678	8.1661	8.16406	8.17079	8.16747	8.16916	8.17811	8.17109	8.16349	8.15186	8.16088	8.16298	8.15765	8.16094	8.13966	8.14684	8.15397	8.13865	8.14968	8.15111	8.14436	8.15232	8.17813	8.15095	8.19229	8.15769	8.16839	8.1609	8.13183	8.15282	8.16171	8.15629	8.34013	8.14492	8.19613	8.14442	8.16567	8.17923
1.2825	8.19775	8.17118	8.15627	8.1625	8.16381	8.16267	8.1655	8.16516	8.17639	8.17291	8.16676	8.15602	8.15716	8.15745	8.15968	8.15543	8.14179	8.15395	8.1579	8.14288	8.15483	8.14526	8.14854	8.14916	8.18276	8.14897	8.19283	8.16106	8.16871	8.16344	8.13398	8.16304	8.15823	8.16088	8.33937	8.14531	8.20206	8.14808	8.16527	8.17535
1.28625	8.20124	8.17179	8.15555	8.16226	8.16123	8.16628	8.16709	8.16391	8.18	8.16913	8.16831	8.15516	8.16468	8.15637	8.14701	8.16114	8.14125	8.14831	8.1577	8.14073	8.14477	8.15525	8.15018	8.15155	8.17582	8.15026	8.1946	8.15984	8.17048	8.16336	8.12909	8.15732	8.16323	8.15841	8.34148	8.14742	8.19782	8.14275	8.15971	8.17125
1.29	8.20033	8.1732	8.15373	8.16666	8.16034	8.17028	8.17365	8.16669	8.17609	8.16696	8.16974	8.15746	8.16498	8.15822	8.15365	8.1652	8.14448	8.15319	8.15729	8.14645	8.14757	8.1541	8.14948	8.149	8.17722	8.15377	8.19881	8.16373	8.16541	8.16623	8.13531	8.1572	8.16471	8.15699	8.34764	8.14166	8.20258	8.14616	8.16407	8.17754
1.29375	8.20266	8.1691	8.16047	8.16578	8.16549	8.16517	8.16605	8.16645	8.18349	8.16741	8.16324	8.15147	8.16415	8.15912	8.15544	8.16707	8.14386	8.15117	8.15648	8.14593	8.14675	8.15227	8.1493	8.14993	8.17392	8.15486	8.19667	8.15924	8.16022	8.16435	8.13598	8.15804	8.16227	8.15475	8.34069	8.14911	8.19585	8.14721	8.16	8.17541
1.2975	8.20014	8.17446	8.15107	8.16443	8.16604	8.16607	8.16837	8.16399	8.18495	8.17009	8.16991	8.15681	8.15833	8.16037	8.15752	8.16202	8.13969	8.15549	8.15556	8.14466	8.15205	8.15111	8.14553	8.15778	8.17499	8.15243	8.19447	8.16349	8.16269	8.16287	8.13624	8.15638	8.16281	8.1598	8.34151	8.14795	8.20206	8.14538	8.16537	8.17433
1.30125	8.20444	8.17336	8.15661	8.16578	8.16353	8.16865	8.17068	8.1655	8.17879	8.17146	8.16757	8.15646	8.1602	8.15769	8.15943	8.16109	8.145	8.15321	8.15668	8.14446	8.14953	8.14925	8.14801	8.15156	8.18378	8.15343	8.20112	8.16399	8.16543	8.15999	8.13735	8.15481	8.16731	8.15693	8.345	8.1487	8.20131	8.14982	8.16137	8.17548
1.305	8.19706	8.17321	8.15735	8.16457	8.1645	8.17061	8.16603	8.16153	8.18233	8.16937	8.16726	8.15646	8.16259	8.15542	8.16139	8.16094	8.14202	8.14957	8.15757	8.15029	8.14774	8.15333	8.15737	8.15731	8.18413	8.15396	8.19427	8.16369	8.16425	8.16519	8.13593	8.15287	8.16399	8.15838	8.34041	8.14869	8.20482	8.1518	8.16353	8.17682
1.30875	8.2019	8.17178	8.15971	8.16315	8.16589	8.16568	8.17053	8.1666	8.1803	8.17592	8.17068	8.15631	8.16131	8.15708	8.16211	8.16195	8.1402	8.15594	8.16084	8.14472	8.14666	8.15172	8.14716	8.15244	8.17766	8.15323	8.19804	8.16691	8.16393	8.16749	8.13557	8.15787	8.16583	8.15553	8.34653	8.14713	8.20066	8.14846	8.16814	8.17627
1.3125	8.1971	8.17489	8.15828	8.1679	8.16467	8.16608	8.16838	8.17052	8.18152	8.1686	8.16888	8.15746	8.16342	8.15578	8.1603	8.16612	8.14448	8.15424	8.16088	8.14359	8.14672	8.15157	8.15796	8.1503	8.17906	8.1578	8.20346	8.16702	8.16539	8.16567	8.13828	8.15205	8.16006	8.16272	8.34787	8.14499	8.20072	8.14759	8.1623	8.17939
1.31625	8.20559	8.1704	8.1573	8.17054	8.1693	8.1711	8.17205	8.16534	8.17943	8.1709	8.16584	8.15799	8.16551	8.16358	8.15873	8.16342	8.14225	8.15225	8.15366	8.14526	8.14949	8.15417	8.14934	8.15536	8.18352	8.15551	8.20179	8.16367	8.16457	8.16766	8.13632	8.16123	8.16499	8.15918	8.34597	8.14715	8.19995	8.14956	8.16343	8.17828
1.32	8.20774	8.17691	8.15748	8.16439	8.16698	8.16708	8.169	8.16817	8.18265	8.17367	8.16693	8.15943	8.16775	8.1631	8.15936	8.16585	8.14483	8.15162	8.1562	8.14431	8.15454	8.15091	8.14957	8.15549	8.17845	8.15364	8.20131	8.16452	8.16672	8.16636	8.12972	8.16529	8.15922	8.15872	8.34665	8.14898	8.20617	8.14931	8.16323	8.17786
1.32375	8.20747	8.17523	8.15434	8.16301	8.16642	8.16409	8.1691	8.17077	8.18581	8.17349	8.16832	8.16197	8.16402	8.15335	8.15437	8.16029	8.14471	8.15074	8.15838	8.14742	8.15032	8.1549	8.15339	8.1556	8.17829	8.15781	8.20049	8.16559	8.16544	8.17045	8.13575	8.15277	8.16704	8.15978	8.34047	8.14561	8.2021	8.15347	8.1626	8.1808
1.3275	8.2076	8.17337	8.15422	8.16681	8.16522	8.16452	8.17125	8.16887	8.17986	8.17258	8.16781	8.15859	8.16422	8.1653	8.15818	8.16723	8.14862	8.15152	8.15874	8.14675	8.15374	8.15141	8.1473	8.15864	8.17886	8.15266	8.201	8.16879	8.16295	8.17088	8.13719	8.16204	8.16525	8.16202	8.33973	8.14573	8.20117	8.15063	8.16702	8.17903
1.33125	8.20137	8.17592	8.16028	8.16804	8.17659	8.16661	8.17107	8.16929	8.18437	8.1739	8.17237	8.15533	8.16426	8.15998	8.15985	8.1698	8.1417	8.15036	8.15823	8.14502	8.1526	8.14831	8.1502	8.15819	8.17991	8.15637	8.20136	8.15834	8.16904	8.16698	8.13857	8.15901	8.16199	8.16043	8.34613	8.14723	8.20304	8.14849	8.16153	8.17209
1.335	8.20785	8.17623	8.16059	8.16769	8.1716	8.16788	8.17232	8.16403	8.18613	8.1724	8.17311	8.16396	8.16669	8.15714	8.15613	8.16618	8.14494	8.1549	8.15996	8.15071	8.15242	8.15552	8.15442	8.15471	8.18299	8.15689	8.20067	8.16312	8.16787	8.1654	8.13988	8.16055	8.16437	8.15995	8.34797	8.15026	8.19862	8.14653	8.16152	8.17389
1.33875	8.20553	8.1759	8.15961	8.16599	8.1659	8.16598	8.17412	8.16617	8.18214	8.17226	8.16945	8.15902	8.16475	8.1607	8.16007	8.16631	8.14527	8.15769	8.15813	8.14938	8.15169	8.14833	8.15453	8.15161	8.18	8.15628	8.20147	8.16507	8.16587	8.16905	8.14299	8.1634	8.16266	8.16157	8.34591	8.14784	8.20353	8.14976	8.16488	8.17482
1.3425	8.20712	8.17878	8.15965	8.17132	8.1677	8.1709	8.16899	8.16684	8.18067	8.17163	8.16771	8.15979	8.16152	8.16506	8.16004	8.16699	8.14012	8.16054	8.15538	8.14416	8.1476	8.14857	8.15643	8.15587	8.18324	8.15781	8.20211	8.16852	8.17443	8.17264	8.13908	8.16416	8.16242	8.16098	8.34613	8.14814	8.20431	8.14726	8.16744	8.18289
1.34625	8.205	8.17387	8.15542	8.167	8.16719	8.16729	8.17092	8.16697	8.18507	8.17546	8.16816	8.1572	8.16269	8.16096	8.16571	8.16925	8.15174	8.15634	8.16109	8.14804	8.15193	8.15821	8.15154	8.15322	8.17919	8.15412	8.20269	8.17135	8.16902	8.1669	8.14083	8.15828	8.16642	8.16519	8.34669	8.15429	8.20528	8.1475	8.16298	8.18057
1.35	8.19705	8.17936	8.16022	8.16542	8.16987	8.16538	8.17528	8.17156	8.18565	8.17948	8.1666	8.16085	8.1604	8.16395	8.15893	8.16703	8.1442	8.15241	8.15798	8.15069	8.15324	8.15607	8.15248	8.15461	8.17936	8.15439	8.203	8.16713	8.16566	8.16758	8.13473	8.15725	8.1656	8.15936	8.34348	8.1457	8.19725	8.14614	8.16626	8.17811
1.35375	8.20236	8.17758	8.15573	8.16936	8.17041	8.16845	8.17603	8.17424	8.18743	8.17393	8.17012	8.1659	8.16255	8.16185	8.15989	8.16967	8.14746	8.15389	8.15966	8.15128	8.14872	8.15664	8.15551	8.15534	8.18561	8.15938	8.20643	8.1676	8.1683	8.17185	8.13703	8.16035	8.16589	8.1559	8.34692	8.14394	8.2079	8.14833	8.163	8.1793
1.3575	8.20245	8.17744	8.15999	8.16855	8.17091	8.1734	8.17166	8.16821	8.18491	8.17859	8.16844	8.16295	8.16179	8.16522	8.16028	8.17065	8.14311	8.15207	8.16121	8.15281	8.15774	8.14982	8.15365	8.1565	8.18153	8.15874	8.20324	8.16833	8.17126	8.16746	8.14078	8.16192	8.16716	8.16375	8.34591	8.14766	8.20411	8.14572	8.16715	8.18136
1.36125	8.20501	8.17684	8.15334	8.16465	8.16471	8.16948	8.17653	8.17385	8.18161	8.17297	8.1744	8.16426	8.16542	8.16718	8.15983	8.17185	8.14341	8.15251	8.16123	8.14998	8.15235	8.14752	8.15424	8.15173	8.1823	8.15715	8.2009	8.16476	8.17058	8.17135	8.13849	8.15924	8.16127	8.1614	8.34786	8.15433	8.20627	8.14942	8.1657	8.18216
1.365	8.2031	8.17896	8.15718	8.17088	8.1685	8.1707	8.17651	8.17137	8.18764	8.1721	8.16976	8.16267	8.16566	8.16142	8.1636	8.17055	8.14258	8.15384	8.16153	8.15132	8.14967	8.15463	8.15356	8.15563	8.1802	8.15547	8.20625	8.16512	8.16784	8.1731	8.13917	8.16373	8.16293	8.16525	8.34752	8.15002	8.20497	8.1537	8.16752	8.17516
1.36875	8.20531	8.17686	8.15862	8.16582	8.16743	8.16842	8.17611	8.16677	8.18908	8.17842	8.17164	8.16117	8.16303	8.15619	8.16294	8.16539	8.15185	8.14879	8.15721	8.14564	8.15238	8.15172	8.15472	8.16141	8.18052	8.15611	8.20347	8.16484	8.17313	8.16815	8.13944	8.16525	8.17196	8.1654	8.34171	8.15145	8.2045	8.15006	8.16663	8.17826
1.3725	8.20505	8.17908	8.16285	8.16849	8.16709	8.172	8.17508	8.16665	8.18462	8.17069	8.16775	8.15915	8.16383	8.15998	8.16266	8.1683	8.14976	8.15233	8.16214	8.14947	8.15889	8.15359	8.15444	8.16245	8.18502	8.16065	8.20221	8.17062	8.17245	8.17003	8.13971	8.16184	8.16897	8.16296	8.35115	8.14698	8.20702	8.15226	8.16879	8.17981
1.37625	8.20737	8.18022	8.16028	8.16367	8.1747	8.16922	8.17186	8.17049	8.1852	8.18102	8.17555	8.15958	8.16256	8.15888	8.16192	8.17115	8.14815	8.15322	8.16137	8.14642	8.14956	8.15549	8.15134	8.15454	8.18361	8.15988	8.19799	8.16489	8.17438	8.17235	8.13891	8.16518	8.16817	8.16128	8.34506	8.15127	8.20089	8.15116	8.16856	8.18618
1.38	8.19822	8.17786	8.16211	8.16769	8.17439	8.1746	8.17246	8.16909	8.18946	8.17489	8.16813	8.16169	8.16895	8.16488	8.16208	8.16814	8.14806	8.15278	8.15958	8.15568	8.15095	8.15608	8.14981	8.15738	8.18521	8.15877	8.20101	8.17068	8.16779	8.17478	8.13968	8.16341	8.16122	8.16588	8.35021	8.14732	8.20625	8.15193	8.16718	8.18161
1.38375	8.20617	8.17428	8.16312	8.1711	8.17295	8.1713	8.17256	8.16961	8.18307	8.17478	8.17192	8.16445	8.1686	8.16051	8.16363	8.17056	8.14807	8.15117	8.16451	8.15166	8.16199	8.15628	8.15405	8.15957	8.18557	8.15683	8.19747	8.16747	8.17167	8.17233	8.14622	8.16081	8.17003	8.16241	8.34792	8.14921	8.20286	8.15179	8.16699	8.17603
1.3875	8.2058	8.17409	8.16152	8.17395	8.17018	8.17132	8.17342	8.16803	8.18789	8.17395	8.17063	8.16118	8.16644	8.16715	8.15987	8.16653	8.14723	8.15307	8.1636	8.15155	8.15514	8.14907	8.15666	8.15927	8.18421	8.16047	8.20358	8.17265	8.17115	8.17284	8.14268	8.16242	8.16444	8.16516	8.3469	8.15032	8.20706	8.15119	8.16781	8.18028
1.39125	8.20616	8.17989	8.15707	8.17175	8.17395	8.17188	8.17385	8.16826	8.18473	8.17705	8.17637	8.15722	8.16519	8.16479	8.1617	8.16998	8.14453	8.15834	8.16051	8.1537	8.1494	8.15901	8.15297	8.15997	8.18592	8.16246	8.20212	8.16944	8.16789	8.16997	8.14091	8.16014	8.16714	8.16245	8.35013	8.14829	8.20449	8.14788	8.16361	8.18147
1.395	8.2111	8.17669	8.15842	8.17355	8.17262	8.17103	8.17285	8.17118	8.1819	8.18281	8.17402	8.15874	8.16672	8.16514	8.16307	8.16753	8.15064	8.1537	8.16216	8.14894	8.15576	8.15814	8.15666	8.15835	8.17944	8.15628	8.20162	8.16545	8.17552	8.17303	8.14153	8.15961	8.16853	8.16263	8.35337	8.14811	8.20661	8.15423	8.1681	8.18263
1.39875	8.2067	8.17475	8.15963	8.16539	8.17176	8.17057	8.17513	8.1734	8.19113	8.1719	8.16959	8.16236	8.16398	8.16062	8.16455	8.17524	8.14715	8.15829	8.1606	8.1504	8.15268	8.15619	8.15271	8.1559	8.18356	8.1591	8.2067	8.1677	8.17208	8.17118	8.14005	8.16432	8.16571	8.16304	8.34838	8.1535	8.20505	8.14739	8.16784	8.18313
1.4025	8.20516	8.17458	8.16302	8.16455	8.17366	8.16724	8.17526	8.17027	8.1854	8.17721	8.1687	8.16264	8.16839	8.16378	8.15808	8.17429	8.14463	8.15673	8.1622	8.14785	8.15797	8.15895	8.15642	8.15441	8.18425	8.16021	8.20104	8.1684	8.17211	8.17117	8.14327	8.16614	8.16597	8.15984	8.35003	8.15225	8.20842	8.15414	8.16667	8.1849
1.40625	8.20867	8.17628	8.15407	8.17457	8.17213	8.1734	8.17672	8.16803	8.18353	8.17254	8.17013	8.16339	8.16941	8.16456	8.16022	8.17086	8.15036	8.15642	8.1684	8.15293	8.14962	8.1534	8.15737	8.15865	8.18219	8.16069	8.20734	8.16355	8.16953	8.17049	8.1436	8.1647	8.16826	8.15761	8.3503	8.15623	8.20297	8.15141	8.1688	8.18149
1.41	8.20399	8.18166	8.16252	8.17383	8.16984	8.17211	8.17325	8.17043	8.19075	8.18185	8.17677	8.15891	8.16843	8.16311	8.16323	8.16754	8.14517	8.16129	8.16481	8.15389	8.15523	8.15905	8.15759	8.15971	8.18406	8.15934	8.20565	8.17361	8.17382	8.1727	8.13899	8.16834	8.16698	8.1624	8.35252	8.1467	8.20484	8.1512	8.16429	8.18194
1.41375	8.20864	8.18043	8.15884	8.16921	8.16878	8.1703	8.17652	8.17016	8.18467	8.17702	8.17096	8.16455	8.17119	8.16697	8.16411	8.17273	8.14554	8.15704	8.16563	8.15087	8.1555	8.15849	8.15906	8.16134	8.18711	8.16036	8.20195	8.16901	8.17002	8.17269	8.13798	8.1642	8.1681	8.16308	8.35386	8.15533	8.20763	8.15127	8.1702	8.18179
1.4175	8.20956	8.18413	8.1541	8.17128	8.17136	8.17037	8.17378	8.17486	8.18791	8.17598	8.17497	8.1621	8.1686	8.16914	8.16465	8.17589	8.14981	8.157	8.16694	8.1533	8.1559	8.15337	8.15643	8.16148	8.18509	8.1589	8.20364	8.16532	8.1757	8.17324	8.1431	8.16682	8.17189	8.16786	8.35083	8.1544	8.20888	8.15298	8.16983	8.18279
1.42125	8.20616	8.18618	8.16363	8.17289	8.1784	8.1737	8.17551	8.17557	8.1899	8.17513	8.17537	8.1641	8.16867	8.16567	8.16873	8.17018	8.14983	8.1554	8.16313	8.1528	8.1553	8.15676	8.15779	8.16156	8.18551	8.16116	8.20584	8.17138	8.17092	8.17004	8.14066	8.16221	8.16822	8.16228	8.34852	8.15237	8.2064	8.15006	8.1683	8.18488
1.425	8.20764	8.178	8.16597	8.16676	8.17663	8.17136	8.17438	8.17109	8.18791	8.17606	8.17321	8.16439	8.16721	8.16102	8.16055	8.1717	8.14922	8.15438	8.16205	8.15318	8.15514	8.15957	8.15594	8.15798	8.18651	8.16084	8.20346	8.1724	8.17342	8.17356	8.14796	8.16695	8.17059	8.16611	8.35304	8.15417	8.20683	8.15241	8.16499	8.18683
1.42875	8.20504	8.18258	8.16345	8.17071	8.17564	8.17399	8.17595	8.17026	8.18635	8.17929	8.17473	8.16036	8.17204	8.16301	8.16187	8.17112	8.15197	8.15705	8.16593	8.15053	8.15663	8.16015	8.15999	8.1605	8.18009	8.16162	8.2062	8.16984	8.17267	8.17083	8.14336	8.16724	8.16814	8.16461	8.35752	8.14995	8.20534	8.15232	8.16661	8.18465
1.4325	8.20843	8.18208	8.16665	8.17293	8.17365	8.17231	8.17118	8.17426	8.18301	8.17852	8.1766	8.16728	8.17176	8.16936	8.16607	8.17268	8.1532	8.15915	8.16043	8.15581	8.15987	8.15624	8.15206	8.15824	8.18288	8.16013	8.20317	8.16825	8.17489	8.1794	8.13986	8.16573	8.17152	8.16279	8.35557	8.15342	8.2072	8.15037	8.16833	8.18344
1.43625	8.20776	8.17739	8.16326	8.17135	8.17487	8.1705	8.17234	8.1746	8.18847	8.17719	8.16975	8.16406	8.1677	8.16687	8.16403	8.17072	8.15017	8.15834	8.16455	8.14992	8.15695	8.16194	8.16036	8.15879	8.1871	8.15806	8.20349	8.16896	8.17416	8.17489	8.14563	8.16528	8.16935	8.16714	8.34998	8.14882	8.21276	8.15465	8.16911	8.18458
1.44	8.20895	8.18221	8.1632	8.16753	8.17056	8.17432	8.17872	8.1753	8.19079	8.18129	8.18136	8.16312	8.16786	8.16449	8.16755	8.16934	8.15429	8.16349	8.16574	8.15304	8.15244	8.15721	8.15262	8.16177	8.1894	8.16013	8.20024	8.17126	8.17086	8.1738	8.14429	8.16797	8.16773	8.16416	8.3448	8.15109	8.21122	8.15682	8.16898	8.1839
1.44375	8.2136	8.17713	8.16369	8.17464	8.17591	8.17524	8.17569	8.16512	8.19168	8.18163	8.17717	8.16792	8.171	8.16066	8.16461	8.17046	8.14944	8.15738	8.16285	8.15048	8.15713	8.15959	8.15564	8.16368	8.18674	8.16236	8.208	8.16512	8.17476	8.17422	8.14252	8.16468	8.17146	8.16757	8.35398	8.15451	8.21145	8.15421	8.17271	8.18584
1.4475	8.2113	8.18145	8.16203	8.17015	8.17255	8.17119	8.17767	8.17034	8.18953	8.18105	8.17714	8.1668	8.17337	8.16379	8.16742	8.16891	8.14974	8.16068	8.17162	8.15036	8.1527	8.15665	8.1567	8.15995	8.18889	8.15879	8.20368	8.17125	8.1762	8.17749	8.14134	8.16551	8.17078	8.16971	8.35007	8.15139	8.21066	8.1551	8.17306	8.18553
1.45125	8.20317	8.18092	8.157	8.17159	8.17317	8.17702	8.17976	8.17045	8.18792	8.18021	8.17414	8.16505	8.1699	8.1654	8.16606	8.17219	8.15375	8.15891	8.16327	8.15323	8.15764	8.15832	8.15671	8.16689	8.18248	8.15881	8.20535	8.17646	8.17514	8.17674	8.13972	8.16704	8.171	8.16558	8.35581	8.14782	8.21053	8.1533	8.17016	8.1894
1.455	8.21051	8.18596	8.16815	8.17471	8.17718	8.17726	8.17643	8.17613	8.18758	8.18334	8.17716	8.17019	8.16738	8.16888	8.16339	8.17473	8.15215	8.15981	8.16512	8.15447	8.15764	8.15658	8.15718	8.15769	8.1871	8.16017	8.20765	8.16992	8.17448	8.16911	8.14381	8.172	8.16845	8.16881	8.35567	8.15263	8.2128	8.15626	8.17032	8.18916
1.45875	8.21118	8.17635	8.16184	8.16931	8.17377	8.17458	8.17879	8.17098	8.18568	8.17622	8.17364	8.16288	8.16858	8.1711	8.16695	8.17394	8.15081	8.16145	8.16531	8.1536	8.1607	8.15688	8.15705	8.15937	8.18759	8.16207	8.20296	8.16526	8.1736	8.17422	8.14575	8.16907	8.16752	8.16352	8.35597	8.15626	8.20846	8.15313	8.17309	8.18227
1.4625	8.21216	8.18529	8.16504	8.1692	8.17158	8.17603	8.17689	8.17101	8.18996	8.18519	8.17649	8.1695	8.17006	8.16854	8.16744	8.1736	8.15135	8.1579	8.16635	8.15383	8.15923	8.15918	8.1606	8.16333	8.18954	8.15832	8.20851	8.16977	8.17701	8.17236	8.14269	8.16638	8.16906	8.16217	8.35281	8.14904	8.21272	8.15426	8.17373	8.18677
1.46625	8.2123	8.17967	8.16551	8.17633	8.17993	8.17706	8.18013	8.16709	8.19302	8.17805	8.17568	8.16712	8.1722	8.16963	8.16465	8.17078	8.15412	8.15919	8.16613	8.15696	8.16452	8.16574	8.16077	8.16315	8.18206	8.15902	8.20756	8.17712	8.17583	8.17744	8.14715	8.16956	8.17075	8.16475	8.35104	8.15515	8.2044	8.15288	8.17251	8.18891
1.47	8.20494	8.18249	8.16226	8.17367	8.17363	8.17234	8.1737	8.17305	8.19094	8.17722	8.17784	8.16637	8.16958	8.16924	8.16695	8.17065	8.15388	8.16115	8.16837	8.15081	8.15342	8.16288	8.15884	8.16467	8.18816	8.16013	8.20758	8.17628	8.17515	8.17619	8.14662	8.16797	8.16825	8.16547	8.35443	8.15589	8.2117	8.15527	8.17326	8.18096
1.47375	8.21079	8.17787	8.16644	8.17862	8.17375	8.17501	8.17929	8.17429	8.19528	8.18432	8.17712	8.17012	8.17284	8.16547	8.16828	8.17176	8.14962	8.16031	8.16784	8.15277	8.16065	8.16009	8.16244	8.16424	8.19153	8.16357	8.20429	8.17394	8.17511	8.1753	8.14642	8.16614	8.17325	8.16302	8.35187	8.15186	8.21082	8.15801	8.16944	8.18623
1.4775	8.21326	8.18181	8.165	8.17453	8.1759	8.17546	8.17758	8.1792	8.19548	8.1822	8.17973	8.16952	8.17306	8.16891	8.16648	8.17279	8.15753	8.16205	8.16573	8.15363	8.16156	8.15428	8.16085	8.16265	8.19156	8.15905	8.20569	8.17128	8.17725	8.17619	8.14429	8.17244	8.17194	8.16349	8.35508	8.1551	8.20679	8.15341	8.17015	8.17963
1.48125	8.21374	8.18039	8.15939	8.17454	8.17199	8.17527	8.17982	8.16998	8.18988	8.17956	8.17316	8.16708	8.16923	8.17206	8.16608	8.1747	8.15361	8.16723	8.16719	8.15293	8.15918	8.15926	8.16111	8.16517	8.18884	8.16411	8.20673	8.16921	8.17476	8.17231	8.14923	8.16538	8.17208	8.1652	8.35523	8.15281	8.2114	8.15117	8.17644	8.1853
1.485	8.20861	8.18168	8.16108	8.1733	8.17355	8.17004	8.17942	8.17547	8.18846	8.18006	8.17652	8.16951	8.16989	8.16852	8.16925	8.17556	8.15334	8.15981	8.16815	8.15976	8.15909	8.16159	8.16018	8.16216	8.1902	8.16124	8.21109	8.16832	8.17626	8.17444	8.14862	8.16759	8.16851	8.169	8.35302	8.15484	8.20485	8.16258	8.16997	8.19268
1.48875	8.21126	8.18081	8.17045	8.17844	8.17226	8.17708	8.17896	8.17231	8.19114	8.17413	8.17778	8.16782	8.17005	8.1707	8.16981	8.17594	8.155	8.16526	8.16923	8.1558	8.16433	8.16048	8.15934	8.16139	8.1876	8.1649	8.21038	8.17606	8.17222	8.17709	8.14807	8.16919	8.17351	8.16739	8.35812	8.1543	8.211	8.15449	8.17028	8.18738
1.4925	8.20554	8.18755	8.16896	8.17426	8.18015	8.17787	8.17775	8.17574	8.19082	8.18385	8.17706	8.16627	8.16848	8.16858	8.17155	8.17301	8.15799	8.15994	8.17095	8.15478	8.16123	8.1602	8.16158	8.16489	8.19115	8.1636	8.20359	8.17586	8.17332	8.17469	8.14781	8.16423	8.17473	8.16569	8.35279	8.15442	8.21203	8.15681	8.1683	8.18597
1.49625	8.21181	8.18175	8.16432	8.17996	8.17578	8.17703	8.17529	8.17484	8.18702	8.1854	8.17319	8.16575	8.17038	8.16915	8.1653	8.17717	8.15437	8.16511	8.16745	8.15611	8.16145	8.15816	8.16206	8.16332	8.18764	8.16451	8.20553	8.17634	8.17873	8.17331	8.14683	8.16603	8.17592	8.16752	8.3533	8.15231	8.21345	8.16099	8.16944	8.18928
1.5	8.21495	8.18594	8.16607	8.17811	8.17632	8.17751	8.18306	8.17555	8.19218	8.18307	8.17415	8.16546	8.17245	8.17014	8.16925	8.17399	8.15637	8.15967	8.1673	8.1536	8.15635	8.15555	8.15865	8.16682	8.19227	8.16183	8.21118	8.17523	8.17706	8.17447	8.15082	8.16648	8.17804	8.16447	8.35158	8.15547	8.21295	8.1587	8.17524	8.18811
1.50375	8.21074	8.18655	8.16621	8.18014	8.18027	8.17257	8.18126	8.17981	8.19096	8.1786	8.1791	8.16634	8.16595	8.16863	8.1658	8.17405	8.14972	8.15952	8.16983	8.15703	8.15905	8.15905	8.16553	8.16185	8.18894	8.16882	8.20909	8.17882	8.17371	8.17602	8.14098	8.16892	8.17407	8.16771	8.35098	8.15415	8.21548	8.15923	8.17566	8.18906
1.5075	8.21402	8.18125	8.163	8.17916	8.1792	8.177	8.1727	8.18003	8.18748	8.17818	8.18114	8.1643	8.17213	8.17406	8.16743	8.17517	8.15025	8.16398	8.17119	8.15664	8.161	8.1577	8.15914	8.16433	8.18644	8.1617	8.20742	8.16795	8.17464	8.17918	8.14839	8.17228	8.16964	8.16792	8.35522	8.15154	8.20708	8.15596	8.17814	8.18962
1.51125	8.21229	8.18059	8.16384	8.17147	8.17732	8.17746	8.1805	8.17307	8.19328	8.18322	8.17447	8.16729	8.17482	8.17034	8.16838	8.17518	8.15561	8.16068	8.16886	8.1561	8.1576	8.1616	8.16382	8.16425	8.18607	8.1645	8.20912	8.17498	8.17735	8.16912	8.1478	8.16863	8.17319	8.16923	8.35638	8.15541	8.2105	8.15874	8.17678	8.1875
1.515	8.21383	8.18372	8.16093	8.1767	8.17699	8.17566	8.18092	8.17488	8.1915	8.18082	8.17919	8.1674	8.17348	8.17066	8.17075	8.17819	8.15363	8.16432	8.17482	8.15472	8.16123	8.16054	8.15888	8.1623	8.19271	8.16603	8.21054	8.17233	8.16909	8.17479	8.14314	8.16767	8.17141	8.16988	8.35484	8.15868	8.21451	8.15355	8.1749	8.18739
1.51875	8.21364	8.18575	8.16762	8.17732	8.17545	8.18019	8.18454	8.18115	8.19128	8.17945	8.18181	8.16821	8.17481	8.17269	8.17434	8.17353	8.15985	8.16163	8.17127	8.15043	8.16322	8.16098	8.16309	8.16688	8.18986	8.16499	8.20896	8.17639	8.17152	8.17962	8.14843	8.16529	8.17338	8.1714	8.35459	8.15347	8.21016	8.1588	8.17452	8.19026
1.5225	8.21247	8.1815	8.16543	8.17294	8.17448	8.18147	8.18202	8.18004	8.18798	8.18164	8.1794	8.16832	8.17423	8.1719	8.16524	8.17657	8.15506	8.16186	8.16611	8.15602	8.16215	8.16286	8.16144	8.16695	8.18645	8.16199	8.20737	8.17239	8.18152	8.18376	8.14761	8.1718	8.17486	8.17183	8.35578	8.1581	8.21415	8.15821	8.16797	8.18973
1.52625	8.20848	8.18139	8.17134	8.18056	8.17714	8.17824	8.17859	8.17376	8.18838	8.18197	8.18135	8.16783	8.16967	8.16888	8.16867	8.17608	8.15664	8.15544	8.16978	8.15706	8.15816	8.16309	8.16235	8.16529	8.18931	8.16204	8.21222	8.1737	8.17847	8.18231	8.14456	8.17124	8.1718	8.17399	8.3564	8.15968	8.20817	8.15664	8.17321	8.18874
1.53	8.2119	8.18344	8.16863	8.17777	8.17427	8.1794	8.17795	8.17865	8.19518	8.18032	8.17644	8.17229	8.17804	8.16821	8.16995	8.17522	8.1517	8.15918	8.16692	8.15692	8.16106	8.16364	8.16187	8.16446	8.18791	8.1626	8.21122	8.17945	8.18002	8.17581	8.14514	8.16667	8.17058	8.16564	8.35361	8.1575	8.2131	8.15796	8.16541	8.18833
1.53375	8.21159	8.188	8.16738	8.1767	8.174	8.17607	8.18282	8.17266	8.19079	8.18573	8.17965	8.17258	8.17125	8.17327	8.16715	8.1783	8.15298	8.16189	8.16808	8.15624	8.16507	8.15707	8.16135	8.16784	8.19134	8.16199	8.20857	8.17153	8.18178	8.17803	8.14611	8.17082	8.17198	8.16962	8.35913	8.15817	8.21528	8.15474	8.17189	8.19423
1.5375	8.21143	8.18518	8.16856	8.17115	8.17957	8.17986	8.18138	8.17684	8.19724	8.1876	8.1812	8.16616	8.17807	8.1689	8.16917	8.181	8.15274	8.16435	8.16624	8.15568	8.15974	8.16155	8.15451	8.1639	8.18748	8.16819	8.20555	8.17675	8.1828	8.1799	8.14655	8.1704	8.17466	8.17391	8.3558	8.15509	8.21505	8.15616	8.17691	8.19271
1.54125	8.21408	8.18421	8.16636	8.17379	8.1824	8.17786	8.17522	8.17598	8.19643	8.18434	8.18392	8.17276	8.17195	8.1695	8.16815	8.17791	8.15536	8.16411	8.16776	8.15843	8.15984	8.16218	8.15771	8.16496	8.19285	8.16315	8.20992	8.17386	8.18078	8.17677	8.14339	8.16827	8.17253	8.16823	8.35803	8.15452	8.21484	8.15883	8.17294	8.18884
1.545	8.21496	8.1893	8.16181	8.17451	8.17663	8.18144	8.18343	8.17456	8.19769	8.18381	8.18349	8.17355	8.17391	8.17165	8.16893	8.17203	8.1492	8.16097	8.17261	8.15833	8.16267	8.16281	8.16088	8.1693	8.18492	8.16701	8.21391	8.17581	8.17708	8.17488	8.15052	8.17381	8.17301	8.1684	8.35443	8.15481	8.21531	8.15304	8.1746	8.19088
1.54875	8.21323	8.18462	8.16794	8.17383	8.1793	8.18018	8.18451	8.17974	8.19304	8.18335	8.18314	8.17182	8.17448	8.17179	8.16904	8.17884	8.15083	8.16305	8.17009	8.15501	8.15777	8.16704	8.16249	8.16565	8.19148	8.16727	8.21037	8.17709	8.18027	8.18626	8.14855	8.17387	8.17154	8.16992	8.35686	8.1559	8.21286	8.16144	8.17273	8.18423
1.5525	8.2123	8.18454	8.169	8.1802	8.17407	8.1806	8.18474	8.17471	8.19464	8.18473	8.17962	8.17324	8.17286	8.16938	8.16896	8.17685	8.1581	8.16824	8.17103	8.15489	8.16295	8.16185	8.16029	8.16661	8.18991	8.16825	8.21037	8.17164	8.17815	8.17666	8.14695	8.17174	8.17626	8.17327	8.3578	8.16033	8.21336	8.15794	8.17444	8.1883
1.55625	8.20933	8.18629	8.16526	8.17497	8.18106	8.18102	8.19003	8.17741	8.19395	8.18517	8.18222	8.1707	8.17568	8.16767	8.1709	8.1785	8.15902	8.16016	8.16847	8.15623	8.15868	8.16167	8.16205	8.16623	8.19118	8.1665	8.21361	8.17608	8.18197	8.17532	8.14301	8.16789	8.17409	8.16893	8.35705	8.16292	8.21642	8.1591	8.17439	8.18928
1.56	8.20913	8.18587	8.16466	8.1799	8.18128	8.18044	8.17883	8.18138	8.19527	8.1856	8.17965	8.17302	8.17805	8.16795	8.16901	8.18046	8.15681	8.16581	8.16897	8.15776	8.16454	8.15992	8.16644	8.16474	8.19189	8.16264	8.21116	8.17748	8.17426	8.17656	8.14601	8.17462	8.17709	8.17129	8.35844	8.15902	8.21428	8.15711	8.17916	8.19071
1.56375	8.21541	8.18713	8.16144	8.17835	8.18064	8.18577	8.17578	8.17813	8.1954	8.18429	8.18087	8.17044	8.17067	8.17414	8.17142	8.17734	8.15588	8.16417	8.16333	8.16149	8.15858	8.1648	8.16614	8.16988	8.19215	8.16434	8.21203	8.17614	8.18035	8.17714	8.15024	8.17325	8.17789	8.17286	8.3576	8.1616	8.21399	8.15888	8.17565	8.19059
1.5675	8.21004	8.18414	8.16759	8.17439	8.17894	8.18037	8.18411	8.17723	8.19605	8.18672	8.1733	8.16982	8.17969	8.17856	8.17116	8.17362	8.16174	8.16427	8.16782	8.16105	8.16571	8.16507	8.16387	8.16858	8.19028	8.17072	8.21285	8.17644	8.17957	8.17905	8.14772	8.17568	8.18028	8.16831	8.35798	8.16023	8.21281	8.15878	8.17197	8.18796
1.57125	8.21296	8.18726	8.16382	8.1797	8.18284	8.18133	8.1815	8.17979	8.18828	8.18947	8.18197	8.16818	8.18011	8.17286	8.16921	8.17766	8.15586	8.16302	8.17183	8.1589	8.16228	8.16281	8.1621	8.16351	8.19548	8.16647	8.21218	8.17338	8.17826	8.17837	8.14893	8.17423	8.17782	8.16507	8.35932	8.16051	8.22037	8.16143	8.17763	8.18986
1.575	8.21686	8.1882	8.16488	8.17875	8.17702	8.18263	8.18644	8.18024	8.19169	8.18955	8.18258	8.16928	8.17465	8.17136	8.16717	8.17539	8.15663	8.16311	8.16808	8.15898	8.16552	8.16336	8.16563	8.16298	8.19566	8.16476	8.20957	8.17439	8.17868	8.18189	8.14986	8.17036	8.17251	8.17391	8.35497	8.16188	8.21705	8.16245	8.17763	8.19193
1.57875	8.21025	8.18377	8.17059	8.17503	8.17643	8.18137	8.18392	8.17592	8.18808	8.18609	8.18521	8.17245	8.17082	8.17156	8.17142	8.18075	8.15307	8.16148	8.17422	8.15861	8.16897	8.16307	8.1615	8.16864	8.19047	8.16336	8.21542	8.17453	8.17683	8.18293	8.14468	8.17154	8.18005	8.17202	8.34974	8.15652	8.20978	8.16455	8.17525	8.19253
1.5825	8.21653	8.18769	8.16849	8.17412	8.17973	8.1812	8.18845	8.18371	8.19511	8.18579	8.17727	8.16746	8.17329	8.17437	8.1733	8.17332	8.15869	8.16166	8.17074	8.15928	8.16491	8.16263	8.16212	8.1671	8.19003	8.16618	8.2118	8.17771	8.17998	8.1814	8.1502	8.17345	8.17588	8.16768	8.35601	8.16094	8.21098	8.16247	8.17481	8.1953
1.58625	8.21304	8.19027	8.17092	8.17913	8.17583	8.18287	8.18173	8.17897	8.19134	8.18174	8.1823	8.17192	8.17502	8.17594	8.16566	8.17813	8.15892	8.16742	8.17155	8.16034	8.16501	8.15724	8.16687	8.16591	8.19568	8.16689	8.21295	8.17593	8.17794	8.18204	8.15082	8.16906	8.17675	8.17554	8.35527	8.15634	8.21333	8.16272	8.17822	8.1959
1.59	8.21237	8.18552	8.17363	8.18062	8.17593	8.1806	8.18355	8.18092	8.1938	8.18769	8.18378	8.16638	8.17873	8.17497	8.16974	8.18032	8.15358	8.1615	8.173	8.16022	8.15582	8.16191	8.16115	8.16647	8.19316	8.16982	8.20849	8.17628	8.1771	8.17824	8.14856	8.17449	8.1752	8.17475	8.35278	8.15363	8.21573	8.16066	8.17489	8.1909
1.59375	8.21756	8.19008	8.17146	8.17807	8.18158	8.18276	8.18314	8.18165	8.19828	8.18492	8.1778	8.16546	8.17622	8.172	8.17038	8.17958	8.15893	8.16519	8.16933	8.1537	8.16801	8.16428	8.16517	8.16817	8.19481	8.17093	8.21645	8.16895	8.18332	8.18001	8.15024	8.16766	8.17527	8.1732	8.35694	8.15762	8.21	8.16265	8.17631	8.18712
1.5975	8.21265	8.18913	8.16522	8.18011	8.17962	8.1821	8.18445	8.17705	8.19538	8.18657	8.18291	8.17425	8.17741	8.17843	8.17287	8.17989	8.15859	8.16358	8.16507	8.15973	8.16188	8.16766	8.16544	8.16614	8.19374	8.16791	8.2105	8.17267	8.18325	8.18104	8.15183	8.17228	8.17931	8.17303	8.35979	8.16055	8.21551	8.15729	8.18488	8.1922
1.60125	8.21553	8.18752	8.1692	8.18424	8.17947	8.18189	8.18385	8.18196	8.1966	8.1874	8.1816	8.17252	8.17522	8.18031	8.16512	8.17836	8.1598	8.16637	8.17262	8.15821	8.16941	8.16427	8.16443	8.17013	8.18985	8.16767	8.21119	8.18048	8.18166	8.18174	8.15611	8.16663	8.17757	8.17183	8.35872	8.15916	8.21373	8.1605	8.17614	8.19218
1.605	8.21454	8.19307	8.16605	8.17742	8.18199	8.1793	8.17768	8.17773	8.19337	8.18673	8.18387	8.16619	8.17369	8.17355	8.17081	8.17656	8.16114	8.16487	8.17081	8.15502	8.16231	8.16296	8.16476	8.1671	8.19503	8.17027	8.20991	8.1782	8.181	8.18594	8.14997	8.173	8.17398	8.17324	8.35776	8.16405	8.21425	8.16192	8.17414	8.1925
1.60875	8.21669	8.18918	8.16215	8.18558	8.18193	8.17795	8.17664	8.17847	8.19368	8.18642	8.18134	8.17484	8.17008	8.17617	8.17171	8.1824	8.15708	8.16555	8.17102	8.15929	8.16245	8.1651	8.16565	8.16974	8.19549	8.16389	8.20934	8.17552	8.17764	8.18057	8.15256	8.1748	8.1747	8.17051	8.35642	8.16089	8.21975	8.16371	8.17592	8.18793
1.6125	8.2153	8.19184	8.17093	8.1758	8.17942	8.18521	8.18377	8.18641	8.19652	8.18684	8.18508	8.17333	8.17371	8.17212	8.17382	8.17538	8.15616	8.16458	8.17316	8.16212	8.15984	8.16792	8.16989	8.16644	8.19745	8.17164	8.21242	8.18034	8.18113	8.18135	8.1505	8.17287	8.18068	8.1734	8.35934	8.15569	8.21753	8.16044	8.17695	8.19448
1.61625	8.21387	8.19197	8.16842	8.17841	8.18038	8.18365	8.18631	8.17731	8.19388	8.18735	8.18072	8.17034	8.18255	8.17399	8.17493	8.17972	8.15458	8.16901	8.17059	8.16337	8.16403	8.16515	8.16539	8.16535	8.18613	8.16771	8.21361	8.16877	8.17988	8.17936	8.15158	8.17104	8.17728	8.17188	8.35808	8.1632	8.21809	8.15852	8.1789	8.19078
1.62	8.21068	8.18832	8.17272	8.17931	8.18134	8.18376	8.18102	8.18063	8.19465	8.1858	8.18502	8.17403	8.17449	8.17389	8.17096	8.17968	8.15904	8.17056	8.17792	8.15805	8.1689	8.16367	8.15963	8.17036	8.19499	8.17403	8.21121	8.17602	8.18116	8.18383	8.15241	8.17097	8.18077	8.1735	8.35777	8.16462	8.21759	8.15858	8.17438	8.19317
1.62375	8.2157	8.19316	8.17095	8.17801	8.18419	8.18581	8.18155	8.18106	8.19483	8.1851	8.18338	8.16928	8.17715	8.1784	8.1731	8.18113	8.15947	8.16532	8.17454	8.16221	8.16349	8.16081	8.16526	8.16502	8.19196	8.16439	8.21294	8.17982	8.18268	8.1827	8.15403	8.17472	8.17782	8.17448	8.35695	8.16027	8.21333	8.16024	8.17441	8.19318
1.6275	8.21152	8.18314	8.16808	8.18317	8.17916	8.17766	8.18559	8.18022	8.19756	8.18574	8.18697	8.17095	8.17593	8.1761	8.17091	8.1771	8.15788	8.16754	8.1736	8.16112	8.1664	8.1674	8.16725	8.16933	8.19982	8.16532	8.20946	8.18137	8.1823	8.1827	8.152	8.17821	8.18002	8.17005	8.35696	8.15627	8.21572	8.15852	8.17665	8.19548
1.63125	8.21765	8.18543	8.16949	8.18174	8.17616	8.17942	8.18466	8.17854	8.19917	8.18563	8.18301	8.17162	8.1756	8.17664	8.17331	8.18196	8.16167	8.16707	8.1757	8.16198	8.16805	8.16942	8.16268	8.16553	8.19436	8.16552	8.21423	8.17609	8.1814	8.18169	8.15239	8.17153	8.17958	8.17085	8.35897	8.15647	8.2151	8.16451	8.1781	8.19179
1.635	8.21733	8.19125	8.16838	8.18078	8.17834	8.18386	8.18718	8.1779	8.19391	8.18654	8.1838	8.17321	8.17906	8.17812	8.17152	8.1816	8.1624	8.166	8.17651	8.16358	8.1617	8.16742	8.17148	8.16677	8.18718	8.17377	8.21589	8.17413	8.18198	8.18549	8.15321	8.17893	8.17457	8.17096	8.36207	8.16189	8.21706	8.16059	8.17415	8.19007
1.63875	8.21572	8.18656	8.17248	8.17949	8.18188	8.18322	8.18258	8.17835	8.19743	8.1862	8.18798	8.17449	8.17838	8.17579	8.17033	8.18096	8.15885	8.16978	8.17231	8.15876	8.1633	8.16446	8.16398	8.16765	8.20047	8.1688	8.21162	8.17597	8.18141	8.18233	8.15074	8.17542	8.17375	8.17395	8.35791	8.15719	8.2176	8.16513	8.1771	8.18832
1.6425	8.21583	8.18342	8.16996	8.17728	8.18174	8.18404	8.18543	8.17924	8.19996	8.18391	8.17832	8.17134	8.17497	8.1744	8.17254	8.18024	8.16301	8.16414	8.17491	8.16265	8.16274	8.16254	8.16789	8.17317	8.19494	8.17069	8.21248	8.1764	8.18287	8.17957	8.15439	8.17053	8.17666	8.17012	8.35636	8.16099	8.21318	8.16628	8.17552	8.19033
1.64625	8.21388	8.1846	8.17133	8.18038	8.1776	8.18006	8.18083	8.17703	8.19879	8.19183	8.18416	8.17492	8.17811	8.17666	8.17549	8.1824	8.15693	8.16703	8.16498	8.16241	8.16538	8.16835	8.16687	8.16934	8.19452	8.17092	8.21553	8.18025	8.18099	8.18168	8.15357	8.17507	8.17818	8.17145	8.36537	8.16659	8.21957	8.16275	8.18039	8.18968
1.65	8.21309	8.18934	8.1704	8.17588	8.179	8.18297	8.18163	8.17929	8.20255	8.18509	8.18579	8.17608	8.17866	8.17562	8.17289	8.18224	8.15916	8.16784	8.16523	8.16288	8.16337	8.16412	8.16956	8.17088	8.19591	8.17053	8.21248	8.17973	8.18399	8.18373	8.15084	8.17573	8.17689	8.172	8.35792	8.16599	8.21924	8.15826	8.17871	8.1936
1.65375	8.21614	8.18319	8.16934	8.17831	8.18368	8.17955	8.18406	8.17901	8.19712	8.18952	8.1871	8.17314	8.17908	8.17222	8.17705	8.18101	8.15638	8.17013	8.17124	8.15715	8.16623	8.16796	8.16689	8.1666	8.19403	8.16908	8.21264	8.17671	8.18411	8.17863	8.15129	8.17376	8.1741	8.17145	8.36181	8.16069	8.21322	8.16515	8.17818	8.19432
1.6575	8.21406	8.1881	8.17418	8.17694	8.18091	8.18233	8.18285	8.18099	8.19658	8.19094	8.18411	8.17775	8.17554	8.17682	8.17639	8.17978	8.15635	8.16752	8.17061	8.16127	8.16779	8.16469	8.16303	8.16969	8.19564	8.16763	8.21549	8.17887	8.18172	8.18083	8.15359	8.17118	8.1828	8.17381	8.35785	8.16183	8.21727	8.16374	8.17969	8.19065
1.66125	8.21976	8.19167	8.17251	8.1841	8.18005	8.18396	8.18283	8.18131	8.19394	8.19103	8.1782	8.1754	8.18055	8.17786	8.1693	8.18095	8.16097	8.16525	8.16923	8.16398	8.168	8.1691	8.16765	8.17917	8.18816	8.16681	8.21217	8.179	8.18507	8.18165	8.1528	8.1739	8.18044	8.17757	8.36032	8.16648	8.2197	8.16446	8.17687	8.19396
1.665	8.21768	8.18979	8.16962	8.18169	8.18055	8.18195	8.18796	8.17959	8.19946	8.18342	8.18434	8.17599	8.17373	8.17578	8.17682	8.18097	8.16106	8.17036	8.17563	8.16699	8.16398	8.16551	8.16698	8.16643	8.19716	8.17084	8.21082	8.17572	8.1829	8.18229	8.14995	8.17025	8.17518	8.17502	8.35845	8.16037	8.22145	8.16193	8.17832	8.19565
1.66875	8.21606	8.19077	8.1698	8.18049	8.18344	8.18253	8.1874	8.18346	8.19402	8.19154	8.18627	8.17438	8.17495	8.17542	8.16884	8.17893	8.16247	8.16768	8.17286	8.16587	8.16641	8.16679	8.16767	8.17282	8.19772	8.17048	8.21344	8.18134	8.18243	8.17899	8.15521	8.17334	8.1822	8.17605	8.35772	8.16309	8.21797	8.16069	8.17906	8.18728
1.6725	8.21923	8.18998	8.17118	8.18088	8.1846	8.18747	8.18595	8.18451	8.19829	8.18956	8.18634	8.17294	8.17756	8.17449	8.17753	8.18332	8.16348	8.17114	8.17644	8.16256	8.1665	8.16399	8.16385	8.17404	8.1968	8.17124	8.20994	8.17548	8.18041	8.18187	8.15337	8.17523	8.18358	8.1706	8.36161	8.15981	8.21703	8.16356	8.18252	8.1937
1.67625	8.22057	8.18808	8.17145	8.17132	8.18498	8.18362	8.18756	8.18392	8.19854	8.19037	8.18385	8.17356	8.16983	8.17619	8.17032	8.17907	8.15903	8.16718	8.17968	8.16285	8.16332	8.1644	8.16594	8.16881	8.19792	8.17043	8.21194	8.18009	8.18476	8.18396	8.15475	8.17922	8.18091	8.17711	8.35929	8.15995	8.22599	8.1656	8.1817	8.19562
1.68	8.22031	8.18969	8.17553	8.18332	8.18466	8.18744	8.18642	8.17949	8.19957	8.18788	8.18935	8.16994	8.17902	8.17556	8.17464	8.18094	8.16042	8.16864	8.17587	8.15949	8.17009	8.16685	8.16863	8.16633	8.1939	8.16739	8.21518	8.17953	8.18751	8.18633	8.15562	8.17441	8.17766	8.17435	8.3595	8.15789	8.21529	8.16683	8.17793	8.18929
1.68375	8.21972	8.19209	8.1711	8.18062	8.18333	8.18651	8.18446	8.18246	8.20106	8.18287	8.18717	8.16987	8.17942	8.17823	8.17186	8.18288	8.16234	8.17016	8.17886	8.16563	8.15863	8.16644	8.16896	8.16865	8.1982	8.17203	8.21307	8.18161	8.18539	8.18258	8.15679	8.17734	8.17855	8.17663	8.36102	8.16504	8.21669	8.1632	8.17952	8.2004
1.6875	8.21098	8.18933	8.17252	8.18709	8.18504	8.18691	8.18422	8.18362	8.19418	8.18685	8.18717	8.17064	8.1768	8.17875	8.17752	8.17917	8.16066	8.16469	8.17385	8.16268	8.16797	8.17136	8.16778	8.17074	8.19712	8.16769	8.22055	8.17701	8.18246	8.17885	8.15142	8.17164	8.17702	8.16995	8.35755	8.16642	8.21794	8.16626	8.17591	8.19569
1.69125	8.22121	8.18626	8.17513	8.17675	8.18332	8.18457	8.18623	8.18251	8.20183	8.19294	8.18892	8.1735	8.17871	8.17402	8.17876	8.18013	8.15853	8.16982	8.17732	8.16092	8.16914	8.16581	8.16516	8.16868	8.19758	8.16895	8.21671	8.17444	8.18582	8.17848	8.15347	8.17084	8.1775	8.17483	8.36521	8.16318	8.22036	8.16504	8.18115	8.19164
1.695	8.217	8.18974	8.17284	8.17966	8.18935	8.18831	8.19151	8.17981	8.20027	8.18641	8.18745	8.17391	8.18109	8.17708	8.17356	8.18483	8.15765	8.16942	8.17465	8.16219	8.16868	8.16552	8.1748	8.17129	8.19942	8.17061	8.21398	8.18038	8.18658	8.18937	8.15711	8.1805	8.18008	8.1715	8.35531	8.16454	8.21766	8.16142	8.17841	8.19384
1.69875	8.21766	8.18831	8.17285	8.18328	8.18707	8.18632	8.18778	8.18229	8.19665	8.19198	8.18803	8.17252	8.18012	8.17604	8.17505	8.17797	8.16213	8.16656	8.17822	8.16429	8.16896	8.17142	8.16423	8.17145	8.19664	8.17165	8.219	8.1824	8.18167	8.18337	8.15371	8.17848	8.18074	8.17609	8.36286	8.16413	8.21738	8.16856	8.18052	8.19608
1.7025	8.21832	8.18944	8.17179	8.177	8.18571	8.18364	8.19311	8.18098	8.20039	8.1898	8.1858	8.16978	8.18101	8.17995	8.17995	8.18525	8.15763	8.1693	8.17207	8.16678	8.16538	8.17361	8.16446	8.16948	8.19848	8.17293	8.21646	8.1825	8.18518	8.18615	8.15299	8.17276	8.17857	8.17912	8.36338	8.16413	8.21871	8.16941	8.18413	8.19622
1.70625	8.21832	8.1932	8.16764	8.1811	8.18214	8.17897	8.18443	8.18511	8.20247	8.18598	8.18638	8.17471	8.17989	8.17384	8.17571	8.182	8.16435	8.16961	8.17375	8.16203	8.16464	8.16753	8.16618	8.17261	8.19698	8.17304	8.21453	8.18487	8.18139	8.18273	8.15303	8.17725	8.18046	8.17744	8.35697	8.1626	8.22275	8.16331	8.17992	8.19627
1.71	8.22308	8.1928	8.176	8.17863	8.18144	8.18936	8.18518	8.18225	8.19989	8.19044	8.1857	8.17556	8.17564	8.1789	8.17631	8.18441	8.16342	8.16987	8.17262	8.16418	8.1689	8.16586	8.16961	8.16973	8.19678	8.17298	8.21197	8.17818	8.18913	8.18231	8.14855	8.18051	8.18049	8.17968	8.35772	8.16478	8.22182	8.16229	8.17842	8.20268
1.71375	8.22033	8.18832	8.17086	8.18381	8.18307	8.1842	8.18939	8.18477	8.19895	8.1857	8.18648	8.17159	8.17721	8.18055	8.1771	8.18472	8.16448	8.16886	8.1726	8.16472	8.16934	8.17059	8.17177	8.1744	8.2013	8.16872	8.215	8.17654	8.18446	8.18278	8.15487	8.18262	8.18282	8.17184	8.36029	8.1629	8.21958	8.16211	8.18435	8.197
1.7175	8.22425	8.19105	8.16963	8.18186	8.17769	8.1834	8.18605	8.18414	8.20373	8.19184	8.18685	8.1786	8.18322	8.1763	8.17383	8.18197	8.16121	8.17004	8.17404	8.16586	8.1685	8.17163	8.17218	8.1686	8.19577	8.17374	8.21659	8.18377	8.18598	8.18871	8.15547	8.17764	8.18047	8.17569	8.35725	8.16219	8.21848	8.16432	8.18371	8.19982
1.72125	8.21974	8.19134	8.17403	8.1847	8.18217	8.18431	8.18616	8.18324	8.19646	8.19063	8.18837	8.18203	8.18015	8.18008	8.17628	8.17913	8.16269	8.17179	8.17181	8.16716	8.16303	8.17064	8.16978	8.17204	8.19398	8.16863	8.21873	8.18508	8.18747	8.1846	8.15938	8.17485	8.17876	8.17712	8.35979	8.16608	8.21664	8.16811	8.18278	8.19098
1.725	8.2156	8.19157	8.17069	8.1817	8.18624	8.18566	8.18353	8.18657	8.19905	8.18839	8.18974	8.17389	8.18117	8.1787	8.17673	8.18316	8.16133	8.16211	8.17799	8.16359	8.1678	8.17165	8.16975	8.1733	8.19991	8.17291	8.21565	8.18005	8.18481	8.18357	8.15289	8.17816	8.18261	8.17582	8.36037	8.16502	8.21767	8.17038	8.18126	8.1972
1.72875	8.2219	8.18947	8.17071	8.18449	8.18376	8.18267	8.18322	8.18489	8.1961	8.19024	8.18666	8.17608	8.17837	8.1746	8.17931	8.18154	8.15973	8.17041	8.17992	8.16324	8.16562	8.16853	8.17456	8.17317	8.19595	8.17374	8.21852	8.18434	8.18642	8.18434	8.16043	8.17994	8.18662	8.17837	8.36141	8.16632	8.21702	8.16813	8.18078	8.19505
1.7325	8.21377	8.19026	8.16756	8.18425	8.17981	8.18391	8.18975	8.1851	8.20023	8.18943	8.18496	8.17761	8.1815	8.17728	8.17594	8.18448	8.16759	8.17308	8.17884	8.15723	8.16352	8.16449	8.16796	8.17285	8.19713	8.17675	8.22061	8.18274	8.18792	8.18339	8.15983	8.17844	8.17919	8.17673	8.35769	8.16495	8.21621	8.16325	8.1746	8.20166
1.73625	8.21915	8.19311	8.18104	8.18705	8.19085	8.18797	8.18576	8.18638	8.2042	8.19237	8.18729	8.1808	8.18231	8.18409	8.1737	8.18259	8.15984	8.16809	8.17348	8.1611	8.16606	8.17168	8.16826	8.16976	8.19861	8.17638	8.21975	8.17927	8.1918	8.1873	8.15525	8.18152	8.18017	8.17616	8.36678	8.1669	8.2223	8.16765	8.17875	8.19521
1.74	8.2214	8.19261	8.17023	8.18114	8.18202	8.18829	8.18706	8.18777	8.19956	8.1877	8.18792	8.17428	8.18315	8.17865	8.17543	8.18338	8.16218	8.17144	8.18096	8.16565	8.16981	8.169	8.17062	8.17156	8.19475	8.17041	8.22155	8.18096	8.18879	8.18531	8.15566	8.17517	8.17993	8.18226	8.36296	8.16252	8.2222	8.16471	8.17908	8.19825
1.74375	8.22506	8.18843	8.17264	8.18193	8.18154	8.18979	8.18924	8.18943	8.2012	8.19059	8.18696	8.17446	8.18004	8.17664	8.17472	8.18358	8.16562	8.17492	8.18169	8.164	8.17272	8.16474	8.1763	8.16831	8.19206	8.17125	8.21579	8.18382	8.18507	8.18667	8.15708	8.17907	8.18104	8.1808	8.35976	8.16521	8.21918	8.16568	8.1837	8.19906
1.7475	8.2216	8.19147	8.17581	8.1864	8.18445	8.19023	8.18821	8.1844	8.20599	8.19031	8.18672	8.17235	8.18144	8.17924	8.18005	8.18067	8.16148	8.16775	8.17865	8.16032	8.16785	8.16997	8.16956	8.17559	8.19657	8.17294	8.21724	8.17558	8.18555	8.181	8.15704	8.18143	8.18387	8.17483	8.36275	8.16576	8.21663	8.16004	8.18172	8.19443
1.75125	8.21737	8.19116	8.17494	8.1833	8.18698	8.18088	8.18563	8.18381	8.20245	8.19229	8.18999	8.17614	8.1807	8.17961	8.17365	8.18304	8.16432	8.16433	8.17751	8.16469	8.1666	8.17029	8.17372	8.173	8.19469	8.17225	8.2165	8.18114	8.18334	8.1826	8.15747	8.17981	8.18074	8.17476	8.35949	8.16313	8.22452	8.16909	8.18222	8.19456
1.755	8.21631	8.19379	8.17403	8.18228	8.1873	8.19178	8.18458	8.18483	8.20419	8.19291	8.18736	8.1803	8.18084	8.17708	8.17525	8.18793	8.1643	8.1758	8.17656	8.16243	8.16849	8.17217	8.17174	8.17241	8.195	8.17498	8.21632	8.18114	8.19038	8.19059	8.15452	8.17579	8.18289	8.17976	8.36455	8.16822	8.21668	8.16106	8.18127	8.19775
1.75875	8.22493	8.19141	8.17401	8.18447	8.18801	8.1868	8.18705	8.18515	8.20106	8.1921	8.19095	8.17538	8.17483	8.18175	8.174	8.18233	8.15897	8.16947	8.17943	8.16458	8.1682	8.17193	8.16994	8.16951	8.19543	8.17182	8.21539	8.18065	8.18641	8.18876	8.15479	8.17273	8.18059	8.17468	8.3653	8.16903	8.2161	8.16322	8.18212	8.19845
1.7625	8.21941	8.19516	8.17592	8.18307	8.18935	8.18559	8.18992	8.18811	8.20193	8.18995	8.1905	8.17442	8.18327	8.18545	8.17859	8.19005	8.16326	8.17049	8.18038	8.17204	8.16861	8.1704	8.16784	8.17611	8.19782	8.17656	8.22123	8.18343	8.18755	8.18483	8.15968	8.18643	8.18402	8.17568	8.3667	8.17062	8.22324	8.16932	8.1821	8.20209
1.76625	8.21678	8.19253	8.17722	8.1868	8.18642	8.18652	8.19077	8.1865	8.19656	8.19311	8.18826	8.17712	8.17641	8.17548	8.17824	8.18929	8.16125	8.17245	8.1786	8.16406	8.17036	8.17053	8.1688	8.17975	8.2034	8.17533	8.22517	8.18553	8.18496	8.18576	8.15364	8.17743	8.1802	8.17605	8.36373	8.1682	8.21691	8.17081	8.17734	8.20237
1.77	8.22577	8.19143	8.17596	8.18474	8.18733	8.18627	8.18934	8.18805	8.20451	8.19313	8.18598	8.17648	8.18109	8.17676	8.18057	8.18443	8.16311	8.16896	8.17636	8.16452	8.1663	8.16978	8.1681	8.17447	8.19369	8.17215	8.21133	8.18337	8.1842	8.18281	8.15536	8.17597	8.18193	8.17966	8.36399	8.16762	8.21793	8.17193	8.18202	8.19945
1.77375	8.21798	8.19155	8.18273	8.18164	8.18503	8.18405	8.18415	8.18663	8.19921	8.19569	8.18774	8.17716	8.17644	8.17879	8.1771	8.1829	8.16251	8.17043	8.1808	8.16886	8.1678	8.1641	8.17269	8.17664	8.19945	8.17966	8.21266	8.18113	8.18629	8.1858	8.15451	8.17948	8.18391	8.17772	8.35862	8.16681	8.22046	8.16154	8.18537	8.19474
1.7775	8.21919	8.19396	8.17523	8.18015	8.18946	8.18382	8.18895	8.18344	8.20084	8.1931	8.18508	8.17871	8.18119	8.17412	8.17956	8.18682	8.16183	8.17741	8.17359	8.16513	8.17103	8.17201	8.17134	8.16986	8.19832	8.17664	8.21669	8.18075	8.19063	8.1863	8.15427	8.18275	8.18392	8.17712	8.3623	8.16423	8.21873	8.16487	8.1852	8.19619
1.78125	8.22123	8.19193	8.17397	8.18322	8.18483	8.1881	8.1881	8.18802	8.20395	8.19443	8.18619	8.17496	8.18171	8.18102	8.17941	8.18569	8.16078	8.17299	8.17611	8.16815	8.16829	8.16951	8.17552	8.17933	8.19835	8.17138	8.21739	8.18306	8.18653	8.18604	8.16008	8.17772	8.18727	8.17911	8.36441	8.16498	8.21477	8.1705	8.18427	8.19799
1.785	8.22031	8.19722	8.17953	8.18589	8.19306	8.18652	8.1939	8.18567	8.20318	8.19391	8.18888	8.18099	8.1848	8.18072	8.17893	8.18333	8.16354	8.17537	8.17873	8.16084	8.16712	8.17087	8.17354	8.1769	8.19864	8.17181	8.22148	8.18222	8.18986	8.18514	8.1537	8.17891	8.18118	8.1798	8.36327	8.168	8.22105	8.16715	8.18443	8.20089
1.78875	8.2224	8.19166	8.17685	8.18296	8.18693	8.18631	8.19067	8.18521	8.20382	8.18787	8.19028	8.17821	8.18575	8.17695	8.18347	8.18262	8.16214	8.17577	8.17878	8.16847	8.16981	8.1727	8.1715	8.17558	8.20515	8.17592	8.21686	8.18903	8.18984	8.18667	8.15888	8.17868	8.18	8.17936	8.36698	8.16619	8.21501	8.166	8.1859	8.19679
1.7925	8.22007	8.19771	8.17565	8.18605	8.18827	8.1895	8.18857	8.18534	8.19934	8.19102	8.18976	8.17392	8.18346	8.18581	8.17717	8.18896	8.16242	8.17285	8.18265	8.16484	8.16906	8.17168	8.16913	8.17862	8.20195	8.16754	8.21968	8.18531	8.19117	8.18644	8.15852	8.17915	8.18141	8.17983	8.36485	8.17138	8.22033	8.16795	8.18766	8.20127
1.79625	8.22245	8.19277	8.17684	8.18407	8.18815	8.18423	8.18654	8.18367	8.20158	8.18924	8.18544	8.18043	8.18392	8.17957	8.1809	8.18552	8.16108	8.16977	8.1831	8.16433	8.17015	8.17262	8.17303	8.17647	8.20312	8.17171	8.21795	8.18496	8.1907	8.18772	8.15844	8.18008	8.18437	8.17896	8.36097	8.16482	8.22043	8.17009	8.18651	8.19901
1.8	8.22086	8.19116	8.17322	8.1844	8.18349	8.19027	8.18761	8.18626	8.20134	8.18906	8.18533	8.17834	8.1855	8.18023	8.1795	8.18118	8.16645	8.17852	8.17908	8.1678	8.17614	8.17608	8.16809	8.1791	8.19844	8.17717	8.21799	8.17688	8.19114	8.19281	8.1574	8.17818	8.17695	8.18206	8.36615	8.1698	8.21923	8.16817	8.1858	8.19722
1.80375	8.22217	8.19386	8.17001	8.18384	8.18491	8.18695	8.19029	8.18682	8.19971	8.19149	8.18859	8.17727	8.17961	8.18172	8.1804	8.18347	8.1656	8.17497	8.18209	8.16859	8.16779	8.16772	8.16945	8.1743	8.19998	8.17224	8.21911	8.18079	8.18883	8.1825	8.1589	8.18334	8.18544	8.18185	8.36459	8.16658	8.2194	8.16776	8.18477	8.20023
1.8075	8.22587	8.19441	8.17569	8.18426	8.18879	8.18467	8.18931	8.18561	8.20643	8.19489	8.18684	8.17695	8.18454	8.18017	8.17774	8.1797	8.16489	8.16842	8.18095	8.17182	8.16953	8.16722	8.16756	8.17332	8.20093	8.17739	8.2216	8.18176	8.18507	8.18572	8.15675	8.18115	8.18368	8.18048	8.3641	8.16777	8.2223	8.17191	8.18241	8.20026
1.81125	8.21823	8.1948	8.18109	8.18802	8.18541	8.1879	8.1894	8.186	8.20203	8.19225	8.19238	8.17543	8.18355	8.18498	8.17645	8.1886	8.16575	8.17202	8.18151	8.16626	8.17439	8.17238	8.16984	8.1752	8.19929	8.17915	8.21639	8.1824	8.18544	8.18604	8.15931	8.17666	8.18247	8.17651	8.36754	8.16515	8.22564	8.16587	8.18571	8.20106
1.815	8.22256	8.19394	8.18121	8.18392	8.18379	8.19227	8.19203	8.18629	8.20127	8.19562	8.19057	8.17386	8.18514	8.18083	8.17765	8.18419	8.16068	8.17452	8.17585	8.16877	8.16902	8.17973	8.16829	8.17707	8.19954	8.16999	8.21688	8.18425	8.19227	8.1891	8.15983	8.17921	8.17993	8.18128	8.36246	8.16686	8.22301	8.16828	8.1835	8.19775
1.81875	8.22311	8.19386	8.17858	8.18595	8.18756	8.18912	8.18787	8.18623	8.20096	8.19635	8.18983	8.17634	8.18255	8.18116	8.18023	8.1884	8.16476	8.17445	8.1771	8.16759	8.17143	8.16679	8.17095	8.17945	8.20272	8.17298	8.21874	8.18486	8.18917	8.18684	8.1596	8.17941	8.17907	8.17746	8.36423	8.16729	8.22198	8.17423	8.18115	8.19662
1.8225	8.22401	8.19312	8.17834	8.18567	8.18736	8.19058	8.1886	8.19235	8.2009	8.19807	8.19006	8.17822	8.17715	8.18243	8.17993	8.18195	8.16316	8.17224	8.18097	8.16988	8.17114	8.17213	8.17343	8.17406	8.20075	8.16976	8.21526	8.18262	8.18777	8.19283	8.15617	8.18076	8.18611	8.18131	8.36004	8.1644	8.22309	8.16648	8.18059	8.19693
1.82625	8.22178	8.19018	8.17641	8.18588	8.18798	8.18936	8.19121	8.18753	8.20409	8.19549	8.18834	8.17762	8.18123	8.18453	8.1781	8.18905	8.16361	8.17472	8.17759	8.16128	8.16953	8.17204	8.17607	8.17807	8.20129	8.17836	8.21879	8.18391	8.18562	8.1783	8.16204	8.18162	8.18626	8.17983	8.35982	8.16432	8.2183	8.17021	8.18295	8.19718
1.83	8.22112	8.19808	8.17904	8.18605	8.18783	8.19169	8.19469	8.1879	8.20435	8.19787	8.18951	8.17778	8.18773	8.18643	8.18115	8.18583	8.16774	8.17413	8.1795	8.16541	8.17305	8.17527	8.17003	8.17181	8.19721	8.17256	8.22056	8.183	8.1913	8.18405	8.16161	8.18575	8.1861	8.18248	8.36409	8.16833	8.2226	8.17141	8.18179	8.20057
1.83375	8.22422	8.19536	8.17594	8.18632	8.18857	8.1896	8.19146	8.18906	8.20212	8.19779	8.18704	8.17973	8.18598	8.18239	8.18092	8.18768	8.16444	8.173	8.18452	8.16503	8.16987	8.17264	8.17307	8.17517	8.20344	8.17622	8.219	8.18719	8.18656	8.18479	8.15716	8.18014	8.18658	8.17926	8.36427	8.17019	8.22099	8.17031	8.18588	8.19635
1.8375	8.22723	8.19296	8.17955	8.18852	8.1816	8.1903	8.1886	8.18812	8.20691	8.19013	8.18527	8.18247	8.18505	8.17884	8.17771	8.18242	8.16557	8.17324	8.17607	8.16807	8.17254	8.17149	8.17296	8.17944	8.20218	8.17226	8.2194	8.1779	8.18557	8.18662	8.15784	8.17818	8.18692	8.17849	8.36164	8.16811	8.22492	8.16984	8.18927	8.19656
1.84125	8.22183	8.2	8.17909	8.18799	8.18668	8.19166	8.19452	8.18338	8.20329	8.19664	8.19424	8.1769	8.18552	8.17828	8.18136	8.18653	8.1683	8.17579	8.1811	8.16636	8.17624	8.1682	8.16864	8.1766	8.19307	8.17665	8.21448	8.18691	8.19067	8.18843	8.15689	8.18119	8.18088	8.18479	8.36319	8.16883	8.22178	8.16995	8.18436	8.19668
1.845	8.21769	8.19543	8.18057	8.18463	8.18672	8.1835	8.18821	8.18761	8.20122	8.18928	8.18863	8.17719	8.18575	8.18134	8.18075	8.18835	8.16424	8.17894	8.18407	8.16409	8.17137	8.1735	8.17345	8.17318	8.20383	8.17352	8.21438	8.18233	8.19096	8.1869	8.1569	8.1821	8.18292	8.17847	8.36146	8.17134	8.22148	8.16629	8.18855	8.19839
1.84875	8.22195	8.19767	8.17778	8.18946	8.19283	8.18505	8.19035	8.18654	8.20679	8.19306	8.18989	8.18106	8.18519	8.18444	8.1825	8.18941	8.16713	8.17241	8.18289	8.16915	8.17385	8.17259	8.1749	8.17749	8.20162	8.17505	8.22058	8.18566	8.19068	8.19052	8.16567	8.1817	8.18189	8.17431	8.36526	8.16432	8.22409	8.17344	8.17991	8.20135
1.8525	8.22282	8.19698	8.17732	8.18579	8.18813	8.19278	8.19383	8.18541	8.20998	8.19258	8.19221	8.17983	8.18753	8.17925	8.17948	8.19189	8.16173	8.17513	8.18161	8.16705	8.17197	8.17347	8.17237	8.17587	8.19612	8.17724	8.2225	8.18079	8.18981	8.18873	8.16365	8.18292	8.18239	8.18256	8.36364	8.16946	8.22487	8.16616	8.18717	8.19722
1.85625	8.21875	8.19735	8.17603	8.18599	8.18678	8.18376	8.18974	8.18764	8.20427	8.19524	8.1912	8.17943	8.18682	8.18324	8.17656	8.1837	8.16358	8.17537	8.18549	8.16395	8.16979	8.17214	8.17212	8.17787	8.20483	8.17718	8.21684	8.18506	8.19339	8.18845	8.15824	8.1808	8.18502	8.17686	8.36379	8.17077	8.21562	8.17224	8.18493	8.19914
1.86	8.22172	8.18958	8.17915	8.18523	8.1915	8.18956	8.18931	8.18699	8.19886	8.19128	8.19165	8.17505	8.18889	8.18099	8.17924	8.18659	8.16859	8.1754	8.17625	8.16849	8.17225	8.17226	8.17049	8.17871	8.20584	8.17645	8.22148	8.1819	8.18979	8.19005	8.16591	8.18337	8.18633	8.18162	8.36077	8.17066	8.21767	8.16955	8.18408	8.19712
1.86375	8.22614	8.19624	8.17729	8.18827	8.18289	8.19125	8.19415	8.18955	8.20368	8.19792	8.19182	8.17547	8.18531	8.17863	8.17737	8.18721	8.16752	8.17606	8.18739	8.16895	8.17654	8.17113	8.16891	8.17767	8.2	8.1788	8.22072	8.18383	8.18918	8.18595	8.16081	8.17942	8.1832	8.18142	8.37028	8.17201	8.22172	8.17026	8.1821	8.20166
1.8675	8.22274	8.19668	8.18133	8.18844	8.19085	8.18876	8.18875	8.18688	8.20637	8.19139	8.18835	8.177	8.18783	8.18443	8.17755	8.18423	8.15903	8.17047	8.1778	8.16722	8.17618	8.17153	8.17071	8.17428	8.19999	8.17583	8.21565	8.18631	8.18757	8.18908	8.15826	8.18055	8.18669	8.17633	8.36705	8.17019	8.21984	8.17178	8.18221	8.20143
1.87125	8.2222	8.19439	8.17758	8.18836	8.19013	8.18708	8.19632	8.18836	8.20546	8.18951	8.19265	8.17881	8.18122	8.18097	8.18805	8.18741	8.16625	8.17646	8.18055	8.17165	8.17306	8.1768	8.1746	8.17654	8.2021	8.17377	8.22227	8.18181	8.18635	8.18706	8.15389	8.17886	8.18742	8.18057	8.3672	8.17026	8.22296	8.16993	8.18526	8.20266
1.875	8.22311	8.19792	8.17713	8.18842	8.19007	8.19268	8.19089	8.18844	8.20784	8.19399	8.18952	8.18097	8.1832	8.18238	8.18357	8.19084	8.16786	8.17379	8.17881	8.1699	8.17601	8.17031	8.17009	8.17992	8.19875	8.17247	8.219	8.18702	8.19151	8.19198	8.15564	8.18119	8.17996	8.18034	8.3634	8.16708	8.22438	8.16752	8.18139	8.1987
1.87875	8.22215	8.1929	8.17781	8.17897	8.18925	8.18685	8.19418	8.18541	8.20343	8.19156	8.18773	8.17841	8.18437	8.18145	8.17784	8.18661	8.1638	8.17126	8.182	8.16937	8.16889	8.17391	8.17212	8.17438	8.20274	8.17646	8.22142	8.18676	8.18805	8.19118	8.16402	8.17665	8.1822	8.18245	8.37338	8.16795	8.22221	8.17022	8.18537	8.19918
1.8825	8.22433	8.19214	8.18085	8.18479	8.18341	8.18948	8.19573	8.18451	8.20546	8.19623	8.18732	8.17481	8.18625	8.18048	8.1821	8.18255	8.16739	8.17383	8.18268	8.17237	8.17065	8.17643	8.17325	8.17381	8.19895	8.17789	8.22042	8.18904	8.18579	8.18658	8.16261	8.1823	8.18564	8.17899	8.36537	8.16791	8.22264	8.17047	8.18851	8.20457
1.88625	8.22112	8.1955	8.17856	8.18553	8.18881	8.18657	8.19627	8.18717	8.20711	8.19549	8.19614	8.17783	8.18224	8.18321	8.18231	8.18765	8.16259	8.1739	8.18216	8.17077	8.17291	8.17629	8.17795	8.18197	8.20058	8.17493	8.21863	8.18729	8.18615	8.18865	8.1584	8.18569	8.18425	8.18572	8.36766	8.17154	8.21992	8.17115	8.18903	8.20144
1.89	8.22505	8.19763	8.17857	8.19069	8.18901	8.1861	8.19596	8.18792	8.20787	8.19658	8.19234	8.18281	8.18289	8.1869	8.18042	8.18694	8.16702	8.17249	8.18174	8.16804	8.16719	8.17608	8.17438	8.17611	8.20554	8.17725	8.22225	8.18089	8.18561	8.18721	8.15454	8.18051	8.18806	8.18265	8.36357	8.17344	8.22138	8.16554	8.18751	8.20216
1.89375	8.22228	8.19246	8.18083	8.18723	8.18763	8.18733	8.19164	8.1848	8.21045	8.19947	8.18852	8.18189	8.18425	8.1849	8.18343	8.18561	8.16773	8.17284	8.18019	8.16755	8.1728	8.17771	8.17333	8.17657	8.20096	8.17952	8.22193	8.19202	8.19061	8.18934	8.16411	8.18037	8.18803	8.17795	8.36392	8.16801	8.22855	8.17176	8.18446	8.20141
1.8975	8.22461	8.19284	8.17742	8.18766	8.19368	8.19038	8.19521	8.18825	8.20374	8.19467	8.19009	8.18034	8.18577	8.17891	8.1793	8.19004	8.16091	8.17612	8.17974	8.17031	8.17233	8.17031	8.17585	8.17348	8.20628	8.17434	8.21845	8.18532	8.19173	8.19001	8.16121	8.17863	8.18535	8.18019	8.36797	8.16922	8.22084	8.16728	8.18607	8.19841
1.90125	8.22121	8.19489	8.17848	8.1913	8.18845	8.19376	8.19149	8.19306	8.20551	8.19492	8.19244	8.18223	8.18236	8.18514	8.17792	8.19171	8.16394	8.17895	8.17819	8.17175	8.17747	8.17144	8.17404	8.17638	8.20141	8.18114	8.22592	8.18231	8.18509	8.19235	8.1612	8.1845	8.1832	8.18209	8.36407	8.16872	8.22418	8.16924	8.18819	8.20311
1.905	8.22182	8.1967	8.17719	8.19342	8.18942	8.1899	8.19416	8.18552	8.19895	8.18824	8.19509	8.17915	8.18286	8.18692	8.18024	8.19115	8.16569	8.17139	8.1838	8.17305	8.17277	8.17102	8.1731	8.18149	8.19992	8.17858	8.22462	8.18581	8.18486	8.19179	8.16231	8.1833	8.19112	8.18517	8.36686	8.16749	8.22498	8.16781	8.18818	8.20202
1.90875	8.22412	8.20014	8.17765	8.19059	8.19386	8.18524	8.19313	8.18866	8.20652	8.19235	8.19302	8.18253	8.18207	8.18342	8.18261	8.18644	8.16981	8.18028	8.18483	8.16987	8.17247	8.17477	8.17524	8.17985	8.20528	8.18145	8.21986	8.19061	8.18863	8.19065	8.16619	8.18263	8.1857	8.17872	8.36752	8.1664	8.21917	8.17078	8.18799	8.20469
1.9125	8.22394	8.19411	8.18014	8.18565	8.18741	8.19418	8.1905	8.18928	8.20136	8.19545	8.19151	8.18119	8.18206	8.1856	8.18446	8.18434	8.16406	8.17492	8.18006	8.17032	8.16788	8.17476	8.17801	8.17688	8.20046	8.18057	8.21756	8.18319	8.18673	8.18694	8.16028	8.17726	8.18636	8.18161	8.36863	8.17042	8.2228	8.17207	8.18984	8.20327
1.91625	8.2268	8.19945	8.1792	8.18832	8.18596	8.19653	8.19448	8.18772	8.20732	8.19748	8.19116	8.17852	8.1838	8.18549	8.18056	8.18933	8.16931	8.17423	8.18032	8.17073	8.1737	8.17343	8.17278	8.17522	8.20162	8.17412	8.22213	8.18057	8.19747	8.18859	8.15817	8.17889	8.18829	8.18049	8.36435	8.17238	8.22322	8.16945	8.19169	8.19992
1.92	8.22058	8.19919	8.1802	8.19088	8.19045	8.18996	8.19405	8.19528	8.20538	8.19263	8.19171	8.17925	8.18562	8.18109	8.18276	8.18927	8.16844	8.17278	8.18416	8.16853	8.1742	8.16986	8.17471	8.17833	8.20723	8.17986	8.22264	8.18499	8.18913	8.19034	8.16269	8.18659	8.18824	8.18417	8.36454	8.16618	8.22379	8.1714	8.18544	8.19907
1.92375	8.22475	8.19675	8.18143	8.18689	8.18351	8.19193	8.1938	8.19182	8.20184	8.1956	8.19057	8.18046	8.18915	8.18656	8.1811	8.18446	8.17407	8.1709	8.18435	8.16671	8.16602	8.17359	8.17656	8.18102	8.2035	8.17428	8.22313	8.19272	8.1943	8.18689	8.16088	8.18185	8.18163	8.18295	8.3693	8.16903	8.22291	8.16959	8.18552	8.20395
1.9275	8.22806	8.19561	8.17615	8.18927	8.19365	8.18766	8.19092	8.18709	8.20127	8.19338	8.19447	8.18101	8.18401	8.18743	8.18193	8.19004	8.16547	8.17533	8.18266	8.16734	8.16979	8.17662	8.17352	8.17705	8.20521	8.17538	8.22151	8.18818	8.19197	8.18945	8.1566	8.1828	8.18831	8.18609	8.37047	8.17065	8.22145	8.17338	8.19116	8.20123
1.93125	8.2216	8.19694	8.18255	8.19301	8.1909	8.1934	8.19299	8.18697	8.20487	8.19691	8.1906	8.18423	8.18673	8.18384	8.18396	8.18554	8.16649	8.17368	8.1815	8.17315	8.17212	8.18115	8.17887	8.17639	8.2038	8.17693	8.22201	8.1849	8.19177	8.18966	8.15556	8.18617	8.1871	8.17922	8.36203	8.16554	8.22543	8.16824	8.18406	8.20248
1.935	8.22812	8.19859	8.17882	8.18579	8.19248	8.18935	8.1962	8.19257	8.20365	8.19244	8.19012	8.17888	8.18427	8.18259	8.17999	8.18746	8.16829	8.17976	8.17825	8.16156	8.1742	8.17914	8.17028	8.18013	8.20587	8.17746	8.22511	8.18451	8.19033	8.19451	8.16111	8.17957	8.18413	8.1814	8.369	8.16878	8.22497	8.17076	8.18791	8.20363
1.93875	8.22451	8.19633	8.17462	8.19129	8.18853	8.19316	8.19151	8.18765	8.20449	8.19726	8.19075	8.18472	8.18985	8.18839	8.1786	8.1886	8.16937	8.17684	8.18481	8.17071	8.17791	8.17219	8.17474	8.18092	8.20186	8.17854	8.22502	8.18272	8.1861	8.1902	8.16499	8.1825	8.19058	8.18326	8.36712	8.17237	8.22268	8.17303	8.18588	8.20497
1.9425	8.22183	8.19503	8.17931	8.18696	8.19356	8.19445	8.19462	8.19353	8.20582	8.19688	8.1966	8.17736	8.18302	8.1841	8.18362	8.19211	8.16669	8.17888	8.18171	8.1692	8.17485	8.17486	8.17698	8.17669	8.20492	8.18056	8.22336	8.1883	8.18589	8.1918	8.16092	8.1822	8.19048	8.18302	8.36968	8.17136	8.21974	8.17219	8.18898	8.20239
1.94625	8.22717	8.2017	8.17863	8.1881	8.19131	8.19543	8.1934	8.18912	8.20965	8.19445	8.19262	8.1835	8.18436	8.18469	8.18581	8.19188	8.16522	8.17684	8.1855	8.17056	8.17122	8.17323	8.17692	8.17911	8.20755	8.17862	8.22095	8.18716	8.19558	8.18809	8.16043	8.18444	8.18684	8.18451	8.36787	8.16745	8.22363	8.16964	8.18775	8.20425
1.95	8.22649	8.19919	8.17811	8.18974	8.19276	8.19345	8.18993	8.18741	8.21012	8.19678	8.19264	8.18174	8.18822	8.18346	8.1798	8.1923	8.16237	8.18064	8.18308	8.16883	8.17578	8.17671	8.17265	8.17897	8.20278	8.18178	8.22169	8.18387	8.18695	8.18815	8.16211	8.18223	8.18926	8.18398	8.36894	8.17749	8.22322	8.16903	8.18559	8.20419
1.95375	8.23126	8.19656	8.18337	8.19096	8.1898	8.19066	8.19081	8.19201	8.20334	8.19588	8.19164	8.1836	8.18961	8.18284	8.18526	8.19103	8.16998	8.17351	8.17948	8.16623	8.17608	8.17614	8.17539	8.17736	8.20431	8.17912	8.21981	8.18675	8.18977	8.19102	8.16254	8.18409	8.18606	8.18092	8.36728	8.16951	8.22387	8.17054	8.19198	8.20103
1.9575	8.22606	8.20013	8.18194	8.18839	8.18688	8.19019	8.19567	8.19192	8.20634	8.19506	8.18977	8.17992	8.18366	8.1894	8.17996	8.1911	8.17139	8.17647	8.18544	8.17193	8.17677	8.17889	8.17729	8.1787	8.20462	8.17317	8.22075	8.1869	8.19319	8.19557	8.16493	8.18765	8.18913	8.18766	8.36933	8.17002	8.22098	8.17121	8.18651	8.20279
1.96125	8.22566	8.20086	8.18039	8.19024	8.19187	8.19271	8.19378	8.19234	8.2077	8.19644	8.19552	8.1811	8.18314	8.18515	8.18224	8.18905	8.1666	8.17348	8.18304	8.17262	8.17666	8.1724	8.17943	8.17605	8.20247	8.1742	8.22185	8.18835	8.19026	8.19118	8.1625	8.18267	8.18515	8.19112	8.36699	8.16951	8.22077	8.17789	8.19063	8.2029
1.965	8.22489	8.19585	8.18763	8.18624	8.19348	8.18869	8.19854	8.19207	8.20026	8.19765	8.19836	8.18002	8.18353	8.18645	8.18429	8.18964	8.17032	8.17497	8.18363	8.17022	8.17867	8.17979	8.17663	8.17259	8.20119	8.17439	8.22536	8.19416	8.19344	8.18847	8.16207	8.18742	8.18698	8.18378	8.37415	8.17159	8.22627	8.17408	8.18472	8.20078
1.96875	8.22207	8.1915	8.18125	8.18966	8.19225	8.19423	8.19612	8.1921	8.2064	8.19651	8.19033	8.17716	8.18612	8.18447	8.18152	8.19033	8.1634	8.17663	8.18168	8.16923	8.17479	8.17615	8.17412	8.1779	8.20124	8.1787	8.22615	8.19158	8.18875	8.18451	8.16083	8.18653	8.18884	8.18554	8.36619	8.17277	8.22734	8.17182	8.18861	8.20885
1.9725	8.22205	8.19966	8.17587	8.19295	8.19462	8.19418	8.19302	8.19402	8.20856	8.18942	8.19277	8.18255	8.18585	8.18468	8.18403	8.18726	8.17014	8.17239	8.18629	8.17219	8.17331	8.17512	8.17615	8.17689	8.20454	8.18016	8.22866	8.19052	8.19077	8.19066	8.15956	8.18676	8.18857	8.18212	8.36332	8.16692	8.22691	8.1691	8.18877	8.2005
1.97625	8.22524	8.19757	8.18265	8.19044	8.18959	8.18895	8.19023	8.18993	8.20455	8.19835	8.19448	8.18272	8.18637	8.1853	8.18399	8.18476	8.16682	8.17894	8.18089	8.17366	8.17481	8.17705	8.17399	8.17945	8.20789	8.17878	8.22417	8.18793	8.19396	8.19235	8.16761	8.18987	8.19044	8.18957	8.37436	8.17378	8.22152	8.17123	8.1897	8.204
1.98	8.22978	8.19666	8.17561	8.18681	8.19322	8.19461	8.19703	8.19115	8.20603	8.19458	8.19684	8.18356	8.19011	8.18246	8.18432	8.19164	8.17205	8.17901	8.18691	8.16677	8.17387	8.17689	8.17147	8.17783	8.2065	8.18096	8.22679	8.18685	8.18968	8.19355	8.16176	8.18629	8.186	8.18945	8.36674	8.1685	8.22353	8.17056	8.18944	8.20413
1.98375	8.22199	8.20072	8.17832	8.19105	8.19259	8.19082	8.19326	8.19073	8.20441	8.19717	8.1969	8.17687	8.18864	8.1853	8.18295	8.18439	8.16595	8.18004	8.18328	8.17412	8.17624	8.17508	8.17246	8.18076	8.20181	8.17944	8.22218	8.18961	8.18723	8.19377	8.1622	8.1878	8.18739	8.17817	8.36912	8.17581	8.22413	8.17298	8.18723	8.20335
1.9875	8.22807	8.19722	8.18096	8.18899	8.18993	8.19127	8.19244	8.19124	8.20985	8.19496	8.19129	8.18247	8.18932	8.18532	8.18188	8.19148	8.17554	8.17845	8.18356	8.17103	8.17161	8.17859	8.17309	8.17976	8.20446	8.17674	8.22378	8.19192	8.19268	8.19412	8.16578	8.18512	8.19216	8.1849	8.37412	8.17084	8.22548	8.17437	8.187	8.2028
1.99125	8.2261	8.19624	8.17973	8.19412	8.18937	8.19203	8.19716	8.19467	8.20606	8.19794	8.19559	8.18465	8.18374	8.1861	8.17745	8.19276	8.16883	8.1775	8.17972	8.17296	8.17498	8.17768	8.17558	8.18082	8.20304	8.18085	8.22442	8.18564	8.19125	8.19125	8.16297	8.18342	8.18753	8.18441	8.37691	8.17098	8.22613	8.16718	8.18457	8.20099
1.995	8.22887	8.20037	8.18252	8.19424	8.18687	8.20433	8.19265	8.18807	8.20741	8.19397	8.19086	8.18235	8.18577	8.18446	8.18851	8.19135	8.16755	8.18052	8.18569	8.17289	8.17422	8.17621	8.17296	8.1768	8.20386	8.176	8.22103	8.18446	8.19655	8.19004	8.16462	8.18626	8.18999	8.18416	8.3687	8.1764	8.23112	8.1736	8.18644	8.20288
1.99875	8.22868	8.19895	8.18224	8.1863	8.19405	8.19507	8.1978	8.18975	8.21076	8.1977	8.19518	8.18396	8.18714	8.18691	8.18243	8.189	8.17057	8.17934	8.19128	8.17394	8.17404	8.17865	8.17075	8.17782	8.20508	8.17705	8.22367	8.18825	8.19449	8.19092	8.16191	8.18532	8.18619	8.18697	8.36954	8.17256	8.22258	8.17294	8.18617	8.20491
2.0025	8.22684	8.20226	8.18477	8.19333	8.19102	8.19253	8.19661	8.19134	8.20623	8.1931	8.19103	8.18493	8.19409	8.1872	8.18339	8.19125	8.16758	8.17881	8.18016	8.17044	8.17516	8.17471	8.17817	8.18212	8.20074	8.1812	8.22228	8.18867	8.19009	8.19518	8.16532	8.18502	8.18977	8.18585	8.37215	8.17048	8.22243	8.16884	8.18463	8.19908
2.00625	8.22155	8.19971	8.18243	8.18911	8.19394	8.19481	8.19622	8.19298	8.20805	8.19522	8.19181	8.18286	8.18802	8.18629	8.18547	8.18549	8.17058	8.17717	8.1882	8.17278	8.176	8.17334	8.17796	8.18051	8.20197	8.17965	8.22153	8.18962	8.18955	8.19015	8.16365	8.1873	8.1906	8.18764	8.37052	8.17876	8.22845	8.16921	8.18841	8.2027
2.01	8.22398	8.19809	8.17807	8.19279	8.19471	8.19071	8.19772	8.18776	8.21013	8.19958	8.19295	8.18212	8.18842	8.1875	8.17992	8.19007	8.16647	8.17703	8.18451	8.17102	8.17686	8.17394	8.18069	8.17978	8.20399	8.18291	8.22677	8.19126	8.19481	8.195	8.15864	8.18523	8.18708	8.18663	8.36858	8.1764	8.22755	8.16968	8.18965	8.20107
2.01375	8.22118	8.1986	8.17809	8.19129	8.18867	8.19527	8.19585	8.19571	8.20569	8.19426	8.19566	8.18197	8.18924	8.18375	8.18141	8.19389	8.16895	8.17911	8.18579	8.17265	8.17453	8.17868	8.1764	8.17918	8.20593	8.18048	8.22476	8.19233	8.18986	8.18916	8.15856	8.18494	8.18642	8.18284	8.36919	8.16762	8.2281	8.17096	8.18406	8.20203
2.0175	8.21922	8.20272	8.18475	8.1937	8.197	8.19854	8.19707	8.19177	8.21213	8.20011	8.19445	8.18484	8.18366	8.18214	8.18251	8.19202	8.16712	8.18098	8.18099	8.16791	8.17157	8.17733	8.17404	8.18004	8.20757	8.17996	8.21921	8.19189	8.19416	8.19421	8.16235	8.18795	8.18407	8.18498	8.37048	8.17273	8.22587	8.17442	8.18935	8.20627
2.02125	8.22847	8.19874	8.18068	8.19185	8.19613	8.19369	8.19356	8.19103	8.21017	8.19933	8.19615	8.18344	8.18779	8.19096	8.18459	8.18893	8.17045	8.18461	8.18535	8.16333	8.17562	8.17502	8.17564	8.18074	8.20779	8.17625	8.22341	8.18987	8.1942	8.19336	8.16218	8.18073	8.18709	8.18721	8.37574	8.17173	8.22613	8.17598	8.18896	8.20725
2.025	8.22829	8.20054	8.18068	8.19042	8.1891	8.1897	8.19806	8.19757	8.20472	8.19522	8.19395	8.1847	8.18676	8.18972	8.18396	8.19352	8.17477	8.17719	8.18543	8.17652	8.17397	8.17527	8.17665	8.17874	8.20317	8.17989	8.22575	8.18798	8.18734	8.19147	8.1642	8.18478	8.18483	8.18181	8.37078	8.16957	8.22667	8.17394	8.18637	8.20652
2.02875	8.22545	8.19638	8.1814	8.18683	8.19254	8.19097	8.19847	8.19331	8.20519	8.20107	8.19621	8.18373	8.18918	8.18862	8.18744	8.19092	8.16603	8.17378	8.18655	8.16952	8.17311	8.1773	8.17988	8.17879	8.20625	8.18021	8.22227	8.1882	8.19413	8.19726	8.16691	8.18532	8.18761	8.18601	8.37172	8.17281	8.2237	8.16975	8.18667	8.20544
2.0325	8.22915	8.19891	8.17958	8.19017	8.1965	8.19548	8.19784	8.19258	8.20836	8.19731	8.19334	8.179	8.18795	8.18417	8.18296	8.19313	8.17169	8.17608	8.18266	8.17521	8.1743	8.17662	8.17186	8.18164	8.20722	8.18097	8.22355	8.19021	8.19163	8.19327	8.16675	8.1839	8.19116	8.18762	8.36732	8.17233	8.22376	8.17146	8.18935	8.20221
2.03625	8.22699	8.20177	8.18189	8.19191	8.19344	8.19157	8.19728	8.18521	8.20873	8.20043	8.19453	8.18402	8.19002	8.19003	8.18475	8.18769	8.16835	8.18237	8.18192	8.16561	8.17524	8.17309	8.17792	8.183	8.20279	8.17552	8.2242	8.18867	8.19101	8.1978	8.16588	8.18735	8.18767	8.18574	8.37122	8.17496	8.22243	8.16951	8.18588	8.20342
2.04	8.22481	8.20397	8.18992	8.19584	8.19226	8.19076	8.19207	8.19161	8.21211	8.20335	8.19641	8.18163	8.18896	8.18817	8.18255	8.18815	8.16796	8.17933	8.1797	8.1736	8.17743	8.17704	8.17832	8.18069	8.20622	8.18446	8.22515	8.18781	8.18995	8.19299	8.15958	8.18179	8.18485	8.18554	8.3643	8.17887	8.22584	8.17545	8.19276	8.20407
2.04375	8.22837	8.19785	8.18345	8.19336	8.18967	8.19545	8.19816	8.18998	8.20583	8.19788	8.19503	8.18649	8.1926	8.18771	8.18142	8.18908	8.17058	8.18123	8.18774	8.17047	8.17744	8.17825	8.17637	8.17815	8.20621	8.18206	8.22663	8.19105	8.19316	8.19239	8.1662	8.18587	8.18844	8.18576	8.37484	8.17294	8.22647	8.17209	8.18556	8.2109
2.0475	8.22376	8.20005	8.18197	8.19099	8.19465	8.195	8.19606	8.19412	8.206	8.19976	8.19924	8.18721	8.19236	8.18294	8.18395	8.19037	8.16742	8.1762	8.18674	8.17668	8.17648	8.17875	8.17816	8.17669	8.21055	8.17743	8.23083	8.18579	8.19549	8.19246	8.16286	8.18235	8.19107	8.18428	8.37098	8.17569	8.22732	8.17702	8.18998	8.20887
2.05125	8.22763	8.2008	8.17727	8.19335	8.19766	8.19651	8.19389	8.19264	8.21157	8.19858	8.19389	8.18243	8.19219	8.18553	8.18553	8.18952	8.16781	8.18077	8.18238	8.16934	8.17758	8.18133	8.1769	8.17799	8.20321	8.18585	8.22712	8.18695	8.1926	8.18975	8.16044	8.18362	8.18963	8.18437	8.37174	8.17188	8.23191	8.17159	8.18699	8.20602
2.055	8.23012	8.19608	8.18011	8.188	8.19501	8.1917	8.19802	8.19507	8.21068	8.1952	8.19827	8.18515	8.18743	8.18566	8.18256	8.19258	8.16623	8.17899	8.18135	8.17297	8.1791	8.17817	8.17776	8.18341	8.20619	8.18086	8.22551	8.18859	8.19778	8.1893	8.16396	8.18597	8.18501	8.18568	8.36849	8.16916	8.22791	8.17422	8.19227	8.20668
2.05875	8.22679	8.19792	8.18805	8.19115	8.19361	8.19518	8.19501	8.1911	8.2112	8.19761	8.19616	8.18418	8.18671	8.18163	8.18635	8.18894	8.1722	8.18118	8.18278	8.1722	8.17528	8.17717	8.17374	8.18066	8.20886	8.18191	8.22456	8.19089	8.19274	8.1974	8.16437	8.18537	8.18535	8.18779	8.37349	8.17012	8.22381	8.17888	8.18928	8.20564
2.0625	8.231	8.19946	8.18112	8.19277	8.19281	8.19511	8.19404	8.19086	8.20636	8.19583	8.19144	8.18407	8.18551	8.19157	8.1833	8.18949	8.16932	8.18177	8.18693	8.17492	8.17525	8.17601	8.17559	8.17966	8.20917	8.183	8.22286	8.19176	8.19654	8.19457	8.16467	8.18614	8.19081	8.18732	8.37035	8.17289	8.23215	8.17303	8.18921	8.20656
2.06625	8.22571	8.1984	8.18239	8.19714	8.19526	8.19228	8.19805	8.19543	8.2063	8.19902	8.19708	8.18454	8.19042	8.18841	8.18324	8.18839	8.17018	8.18146	8.18019	8.16665	8.17335	8.17966	8.1836	8.18185	8.20379	8.18258	8.22721	8.18883	8.19558	8.19201	8.16243	8.18106	8.19045	8.18992	8.37087	8.17305	8.2262	8.17527	8.18667	8.20364
2.07	8.22669	8.19882	8.18447	8.19042	8.19229	8.19134	8.19737	8.19808	8.21099	8.20017	8.1956	8.18791	8.18597	8.1905	8.18173	8.18924	8.17455	8.17785	8.18633	8.17483	8.18243	8.17838	8.17716	8.17935	8.20062	8.18391	8.22736	8.18877	8.19532	8.19403	8.16421	8.18452	8.18979	8.18739	8.36982	8.17143	8.22659	8.17222	8.18594	8.20126
2.07375	8.22284	8.20167	8.18033	8.19144	8.19628	8.19544	8.19396	8.19587	8.20945	8.1982	8.19789	8.18765	8.18582	8.18798	8.18601	8.19095	8.17093	8.17933	8.18883	8.17129	8.17578	8.17899	8.17848	8.17957	8.20189	8.17935	8.22423	8.19318	8.193	8.19112	8.16796	8.18934	8.18889	8.18579	8.37028	8.17132	8.22932	8.17917	8.1922	8.20669
2.0775	8.22578	8.2001	8.18878	8.19286	8.19296	8.19164	8.19643	8.19886	8.20523	8.19744	8.19242	8.18795	8.1872	8.18798	8.1838	8.19063	8.16986	8.17856	8.18967	8.17236	8.18131	8.17583	8.17745	8.18055	8.20992	8.1853	8.22346	8.18959	8.19508	8.19296	8.16674	8.18412	8.19116	8.18735	8.36961	8.17427	8.22711	8.17469	8.18902	8.20817
2.08125	8.2254	8.20067	8.18267	8.18891	8.19221	8.19699	8.19603	8.19319	8.20907	8.19844	8.19524	8.18696	8.18785	8.18903	8.18625	8.18743	8.1735	8.17985	8.18758	8.17331	8.18114	8.17412	8.18245	8.18604	8.20619	8.17843	8.22292	8.19104	8.19664	8.19415	8.16444	8.18614	8.18814	8.18989	8.36994	8.17182	8.22802	8.17647	8.18821	8.20757
2.085	8.22677	8.19831	8.17836	8.19025	8.19142	8.19439	8.19459	8.19068	8.2117	8.19859	8.20113	8.18069	8.19193	8.18537	8.18068	8.19469	8.16976	8.17712	8.18597	8.17131	8.17806	8.17582	8.17507	8.1855	8.20397	8.18599	8.2329	8.18915	8.1923	8.1908	8.16578	8.18605	8.19577	8.18154	8.36689	8.17626	8.22373	8.17277	8.19073	8.20405
2.08875	8.23094	8.20237	8.17924	8.18981	8.19585	8.19431	8.19641	8.19246	8.20518	8.20328	8.19675	8.18914	8.19236	8.19639	8.18148	8.19626	8.16729	8.18099	8.18184	8.17237	8.17999	8.18518	8.17949	8.18215	8.20251	8.17847	8.22501	8.18851	8.18979	8.19752	8.16172	8.18232	8.18754	8.18788	8.37497	8.17187	8.22154	8.17043	8.19273	8.20922
2.0925	8.23015	8.1965	8.1843	8.19521	8.19479	8.19483	8.19822	8.19675	8.20995	8.20014	8.18894	8.1837	8.19077	8.19076	8.18688	8.19115	8.17037	8.18463	8.18798	8.17462	8.18028	8.17961	8.18021	8.18285	8.20591	8.17581	8.22788	8.19198	8.19066	8.19203	8.16414	8.18628	8.18891	8.18598	8.37175	8.1744	8.22823	8.17367	8.19211	8.20506
2.09625	8.22931	8.19835	8.18275	8.18818	8.19469	8.19536	8.19903	8.19012	8.21106	8.19811	8.19375	8.18186	8.18943	8.18644	8.18651	8.19221	8.17196	8.17786	8.18617	8.17167	8.17538	8.17722	8.18141	8.1781	8.20765	8.18308	8.22598	8.18889	8.19399	8.1963	8.16729	8.18923	8.19001	8.18448	8.37471	8.17587	8.22412	8.17821	8.19415	8.20545
2.1	8.22598	8.20098	8.18275	8.19562	8.1926	8.19558	8.1987	8.18929	8.21098	8.19726	8.19658	8.18613	8.18931	8.19105	8.18602	8.19649	8.17253	8.17647	8.18612	8.1806	8.1735	8.17924	8.1814	8.18129	8.21127	8.18291	8.22656	8.19312	8.19762	8.19544	8.16646	8.187	8.18716	8.18759	8.37099	8.17499	8.22593	8.17586	8.19028	8.21004
2.10375	8.23152	8.19733	8.1828	8.19492	8.19435	8.198	8.19914	8.19301	8.20907	8.20005	8.1968	8.18511	8.1949	8.19103	8.18205	8.19242	8.17638	8.18159	8.18793	8.17029	8.17922	8.1774	8.17769	8.17587	8.21073	8.17756	8.22673	8.18961	8.19	8.19761	8.16061	8.18723	8.19109	8.19026	8.37384	8.17678	8.22509	8.17756	8.18931	8.20697
2.1075	8.22795	8.1997	8.18715	8.19499	8.19176	8.19346	8.19468	8.19301	8.21312	8.19872	8.20004	8.18441	8.196	8.19342	8.18392	8.19285	8.17215	8.18033	8.18863	8.1725	8.17669	8.17951	8.17881	8.17936	8.20747	8.18276	8.22805	8.19272	8.19769	8.19304	8.16685	8.18417	8.19311	8.18705	8.37503	8.16976	8.22525	8.17239	8.18684	8.20149
2.11125	8.22601	8.20278	8.18577	8.1888	8.19389	8.19539	8.19883	8.19142	8.20675	8.19756	8.19563	8.18418	8.18903	8.19207	8.18536	8.19628	8.17377	8.17621	8.18467	8.1761	8.17826	8.17837	8.18096	8.18462	8.20459	8.18307	8.2234	8.18814	8.19716	8.18884	8.16235	8.18696	8.18823	8.18762	8.3756	8.1743	8.23265	8.17048	8.19216	8.20716
2.115	8.229	8.20018	8.18893	8.19543	8.19624	8.19786	8.19592	8.18983	8.20891	8.19941	8.19903	8.186	8.19243	8.18679	8.18539	8.19101	8.17183	8.17688	8.18678	8.17105	8.17575	8.17901	8.1787	8.18344	8.20735	8.17859	8.2267	8.19148	8.1965	8.19359	8.16368	8.18993	8.18783	8.18806	8.36832	8.17727	8.22545	8.17422	8.19037	8.20534
2.11875	8.22389	8.2021	8.18806	8.19052	8.18927	8.19737	8.20035	8.18969	8.21082	8.20236	8.19908	8.18797	8.1886	8.18715	8.18827	8.19384	8.17141	8.17977	8.18374	8.1773	8.17907	8.17321	8.1785	8.18008	8.20375	8.18126	8.22709	8.18344	8.19401	8.19909	8.16736	8.1845	8.18533	8.18699	8.36861	8.17327	8.22953	8.17922	8.19204	8.20638
2.1225	8.22438	8.20314	8.18654	8.19097	8.19194	8.19497	8.19537	8.19506	8.20913	8.19863	8.19574	8.18744	8.19383	8.19038	8.18291	8.18672	8.17011	8.18261	8.18931	8.17432	8.18062	8.17942	8.17792	8.18221	8.20942	8.1852	8.22773	8.18985	8.19998	8.19328	8.16446	8.18543	8.19056	8.19453	8.37257	8.17791	8.23182	8.17591	8.19056	8.20788
2.12625	8.23082	8.20164	8.18324	8.19929	8.19476	8.19219	8.19585	8.191	8.20901	8.19918	8.19764	8.18712	8.18678	8.1874	8.18621	8.19321	8.17267	8.1803	8.18392	8.1746	8.1794	8.18122	8.17921	8.18551	8.20683	8.18376	8.22759	8.19236	8.19121	8.19707	8.16478	8.18667	8.18811	8.18526	8.37293	8.17248	8.22728	8.17367	8.19204	8.21129
2.13	8.23	8.20254	8.1843	8.19353	8.19601	8.20093	8.19804	8.19146	8.2131	8.20163	8.19197	8.18789	8.19231	8.18835	8.18343	8.19522	8.16722	8.17858	8.18852	8.17114	8.17996	8.17885	8.17747	8.18014	8.2078	8.18208	8.2235	8.19077	8.19029	8.19511	8.16795	8.18463	8.18732	8.18782	8.36911	8.17449	8.22513	8.17891	8.19296	8.20526
2.13375	8.22834	8.20619	8.18161	8.19261	8.19123	8.19552	8.19811	8.18922	8.21099	8.20063	8.19733	8.18478	8.18733	8.19187	8.18796	8.19267	8.17292	8.18184	8.1859	8.17467	8.17762	8.17377	8.18258	8.1849	8.20374	8.1869	8.22672	8.19026	8.19414	8.19244	8.16332	8.18307	8.19046	8.18937	8.37241	8.17588	8.2312	8.1801	8.19344	8.20727
2.1375	8.22578	8.2071	8.18574	8.18629	8.19414	8.19489	8.20308	8.19619	8.20346	8.19659	8.19929	8.18385	8.19085	8.19062	8.18668	8.19358	8.16744	8.18955	8.18639	8.17322	8.18184	8.17961	8.18156	8.17816	8.20924	8.1771	8.22732	8.19007	8.19463	8.1921	8.16791	8.18629	8.19123	8.19094	8.37252	8.17613	8.22863	8.1741	8.19093	8.21109
2.14125	8.22834	8.2026	8.18465	8.19232	8.19636	8.19935	8.19622	8.19395	8.20543	8.19874	8.19551	8.1815	8.19242	8.19205	8.18436	8.18973	8.17338	8.17789	8.18828	8.17451	8.17624	8.17645	8.18369	8.18395	8.2085	8.18315	8.22948	8.19144	8.19724	8.19604	8.16228	8.18709	8.18914	8.18828	8.36989	8.17773	8.23072	8.17655	8.19377	8.20279
2.145	8.22476	8.20113	8.1862	8.19521	8.19621	8.19491	8.20051	8.19594	8.21037	8.19236	8.19648	8.18681	8.18939	8.18879	8.18582	8.19276	8.17129	8.18212	8.18511	8.17278	8.17775	8.17983	8.17859	8.18159	8.20428	8.17882	8.22981	8.19368	8.19764	8.19251	8.16342	8.18581	8.19293	8.186	8.36884	8.17584	8.22585	8.17606	8.18973	8.20922
2.14875	8.22776	8.2052	8.18707	8.1977	8.19497	8.19552	8.20016	8.1916	8.21411	8.1989	8.19482	8.18345	8.19215	8.18705	8.1851	8.19191	8.17108	8.17766	8.18731	8.17733	8.17888	8.17841	8.17941	8.18336	8.20915	8.18475	8.22696	8.19323	8.1953	8.1959	8.1597	8.18739	8.18788	8.18673	8.37043	8.17839	8.22678	8.17631	8.19208	8.20987
2.1525	8.22894	8.19785	8.1848	8.19179	8.19668	8.1969	8.19733	8.19496	8.20802	8.19969	8.19403	8.18441	8.19404	8.18771	8.18469	8.19223	8.17195	8.18625	8.18359	8.17453	8.17807	8.17717	8.17824	8.18329	8.20912	8.1843	8.22081	8.1891	8.19193	8.19455	8.16912	8.18969	8.19416	8.18715	8.36998	8.18021	8.23462	8.17851	8.19605	8.20547
2.15625	8.23277	8.2018	8.18363	8.19889	8.19107	8.19557	8.20149	8.1976	8.21279	8.1994	8.20172	8.18621	8.19293	8.18751	8.18273	8.19343	8.17225	8.18272	8.19188	8.17473	8.17635	8.17604	8.17854	8.17977	8.20857	8.18692	8.22439	8.19419	8.19143	8.19506	8.17206	8.18473	8.19016	8.18781	8.37042	8.17888	8.22721	8.17334	8.18757	8.20637
2.16	8.22664	8.20389	8.17984	8.19224	8.18951	8.19918	8.19811	8.19508	8.21057	8.201	8.19796	8.18327	8.18781	8.18988	8.18361	8.18941	8.17288	8.18324	8.18551	8.17148	8.17802	8.1792	8.18259	8.18311	8.21235	8.17992	8.22497	8.19555	8.1929	8.19451	8.17226	8.18646	8.19214	8.18627	8.37187	8.17454	8.22566	8.17903	8.19291	8.20599
2.16375	8.23186	8.20216	8.18879	8.19549	8.19365	8.1979	8.19782	8.19208	8.21158	8.19978	8.20089	8.19206	8.19139	8.18907	8.18692	8.19354	8.1717	8.18173	8.18989	8.17179	8.18145	8.17926	8.18294	8.18232	8.20632	8.1847	8.23134	8.18853	8.18763	8.19298	8.1679	8.19113	8.19184	8.18713	8.37329	8.1728	8.22917	8.1724	8.19261	8.20577
2.1675	8.22783	8.2047	8.18787	8.19381	8.19633	8.1943	8.19949	8.19429	8.21021	8.20136	8.19479	8.18651	8.19472	8.19136	8.1867	8.19087	8.17053	8.18012	8.18724	8.17453	8.17977	8.17582	8.18326	8.18539	8.21237	8.18305	8.22589	8.19066	8.19801	8.19808	8.16622	8.18616	8.19225	8.18023	8.37237	8.17381	8.23017	8.1801	8.19236	8.20524
2.17125	8.23312	8.2059	8.18216	8.19836	8.1945	8.19866	8.19844	8.19436	8.21187	8.19725	8.19856	8.19053	8.19291	8.19161	8.18895	8.19335	8.16741	8.18325	8.18848	8.17516	8.18367	8.18172	8.18164	8.18036	8.20968	8.18131	8.22892	8.18654	8.19719	8.19575	8.1631	8.18948	8.18981	8.18959	8.37353	8.18223	8.2237	8.18181	8.19499	8.20815
2.175	8.22827	8.20318	8.18741	8.19182	8.19898	8.19834	8.19334	8.19944	8.21117	8.20103	8.19208	8.18642	8.19496	8.18847	8.18574	8.19535	8.16853	8.17877	8.18928	8.17848	8.18129	8.17597	8.17635	8.1813	8.21326	8.17993	8.22905	8.19328	8.19371	8.19412	8.17098	8.18838	8.19413	8.18794	8.37658	8.17575	8.22907	8.17722	8.18744	8.20679
2.17875	8.22915	8.20183	8.18328	8.19265	8.1937	8.19813	8.20197	8.19688	8.20699	8.20173	8.19176	8.18961	8.19303	8.18925	8.18852	8.19754	8.17325	8.18155	8.18703	8.17612	8.18288	8.18166	8.17929	8.18346	8.20911	8.18573	8.22845	8.19515	8.19471	8.19076	8.16371	8.18504	8.18848	8.18714	8.37107	8.18013	8.23203	8.17923	8.18817	8.21064
2.1825	8.22737	8.2056	8.18865	8.1981	8.19395	8.19658	8.19658	8.19295	8.21022	8.20292	8.19826	8.18407	8.19341	8.18968	8.18912	8.1914	8.17101	8.17677	8.1905	8.17363	8.17631	8.17852	8.18261	8.18227	8.20837	8.18705	8.22602	8.19279	8.19051	8.19781	8.16592	8.18838	8.19643	8.1906	8.36832	8.17893	8.22932	8.17749	8.19846	8.20654
2.18625	8.22894	8.20141	8.18408	8.18819	8.1954	8.19702	8.19964	8.19137	8.21301	8.19993	8.19466	8.18708	8.19317	8.19141	8.1875	8.19287	8.17077	8.17924	8.1824	8.17309	8.18056	8.18447	8.17877	8.18452	8.20931	8.18245	8.22699	8.18669	8.19561	8.19586	8.16153	8.19136	8.19159	8.19492	8.36873	8.17626	8.23014	8.17179	8.18798	8.20924
2.19	8.22529	8.20028	8.19073	8.19146	8.19498	8.19676	8.20092	8.19356	8.21429	8.20047	8.19918	8.18965	8.19197	8.18816	8.1944	8.19813	8.17358	8.18508	8.18672	8.17533	8.18249	8.17825	8.18205	8.18176	8.20681	8.18289	8.22858	8.19239	8.20016	8.19714	8.168	8.18638	8.19264	8.18573	8.3759	8.17406	8.22843	8.17593	8.19248	8.21184
2.19375	8.22776	8.20267	8.18859	8.19521	8.19178	8.19792	8.19905	8.19103	8.21304	8.20038	8.19632	8.19103	8.18941	8.18731	8.18727	8.19218	8.17448	8.18588	8.18718	8.17727	8.18091	8.18274	8.1782	8.1841	8.20707	8.18118	8.22882	8.19376	8.19424	8.19314	8.16549	8.19034	8.19322	8.18682	8.3728	8.1731	8.23109	8.17543	8.19307	8.20996
2.1975	8.22794	8.20361	8.18287	8.19459	8.19655	8.20126	8.19925	8.19282	8.21062	8.19669	8.19482	8.19215	8.19178	8.18925	8.187	8.19351	8.17397	8.18513	8.19225	8.17616	8.17924	8.17253	8.18027	8.18427	8.21125	8.18318	8.22844	8.19153	8.18988	8.19353	8.16688	8.18771	8.19582	8.18536	8.3717	8.17863	8.22689	8.17987	8.19357	8.21051
2.20125	8.2293	8.20184	8.18802	8.19548	8.19778	8.19705	8.20212	8.19408	8.20788	8.19895	8.19879	8.18749	8.19217	8.19255	8.18685	8.19396	8.1759	8.18125	8.1895	8.17084	8.1816	8.18374	8.18486	8.18166	8.2093	8.1834	8.22692	8.18801	8.19463	8.19583	8.16628	8.18908	8.19113	8.18791	8.3706	8.17836	8.22342	8.18063	8.19012	8.20637
2.205	8.2328	8.20121	8.1842	8.19862	8.19285	8.19863	8.19904	8.19238	8.21021	8.19898	8.19722	8.19349	8.1945	8.19273	8.19146	8.19554	8.16688	8.18119	8.18785	8.17653	8.17922	8.18423	8.18177	8.18211	8.20399	8.17961	8.22793	8.18978	8.19588	8.1941	8.16792	8.18542	8.18833	8.1907	8.3736	8.17523	8.23021	8.17453	8.19617	8.21096
2.20875	8.22878	8.20053	8.18455	8.19738	8.19378	8.19642	8.20335	8.19659	8.20863	8.20303	8.19766	8.18967	8.19286	8.19572	8.18787	8.1944	8.17331	8.18155	8.18864	8.16855	8.1814	8.18419	8.18174	8.18169	8.21006	8.18158	8.23189	8.19873	8.20203	8.19736	8.16608	8.19219	8.19105	8.18758	8.37368	8.17934	8.22795	8.17721	8.19112	8.21316
2.2125	8.2298	8.20382	8.18693	8.19742	8.19448	8.19826	8.19901	8.196	8.20929	8.19508	8.19787	8.18423	8.19239	8.18666	8.18722	8.19534	8.17132	8.18088	8.1948	8.1757	8.18055	8.1819	8.18072	8.18478	8.21151	8.18032	8.22909	8.19016	8.19887	8.19481	8.16602	8.18771	8.18761	8.18324	8.36805	8.17503	8.23039	8.17817	8.19594	8.20426
2.21625	8.22955	8.20376	8.18954	8.19563	8.19222	8.19726	8.20083	8.1946	8.21038	8.20161	8.19919	8.18767	8.18934	8.18697	8.19163	8.19822	8.17019	8.18143	8.19056	8.16855	8.18312	8.18156	8.17787	8.18288	8.21097	8.1806	8.22895	8.19349	8.19741	8.19872	8.16595	8.19182	8.19525	8.19182	8.37337	8.18023	8.2287	8.17842	8.19071	8.21286
2.22	8.23432	8.20053	8.17967	8.20098	8.19405	8.19715	8.20125	8.19161	8.20756	8.19993	8.19646	8.18293	8.19305	8.19125	8.18668	8.19831	8.1732	8.17871	8.19276	8.17707	8.17706	8.18207	8.17891	8.1835	8.20915	8.17674	8.232	8.19267	8.19628	8.19266	8.16879	8.18861	8.19032	8.1916	8.37923	8.1766	8.22942	8.17743	8.19133	8.20973
2.22375	8.23218	8.20017	8.18596	8.19428	8.19061	8.20041	8.19971	8.19209	8.2084	8.20457	8.20103	8.18605	8.18939	8.18995	8.19178	8.19299	8.17272	8.17926	8.18705	8.17661	8.17304	8.18365	8.17681	8.18676	8.21133	8.18417	8.23332	8.1949	8.19861	8.19601	8.16105	8.18882	8.18871	8.19273	8.37552	8.17615	8.22968	8.17486	8.19112	8.20515
2.2275	8.22625	8.20279	8.18216	8.19689	8.19615	8.20031	8.19938	8.19498	8.21351	8.20151	8.20172	8.18385	8.18907	8.18892	8.18345	8.19838	8.17214	8.18332	8.19068	8.17776	8.1838	8.17653	8.18566	8.18427	8.20735	8.18388	8.22732	8.19206	8.19444	8.19422	8.16361	8.18413	8.18795	8.19318	8.37372	8.17494	8.22742	8.17845	8.19046	8.21179
2.23125	8.22559	8.20327	8.18915	8.19229	8.19456	8.20034	8.19803	8.19725	8.2124	8.20047	8.19589	8.18271	8.19385	8.19133	8.18697	8.19194	8.1753	8.18299	8.19298	8.17947	8.18217	8.17982	8.17961	8.18143	8.20817	8.18256	8.22376	8.19161	8.19964	8.20126	8.168	8.18817	8.19165	8.19147	8.37032	8.17461	8.2267	8.17912	8.19193	8.20902
2.235	8.22838	8.20612	8.18274	8.19584	8.1966	8.19687	8.20435	8.19696	8.20941	8.2035	8.20028	8.18682	8.19401	8.18942	8.1864	8.19183	8.17527	8.18192	8.19195	8.17711	8.18657	8.17986	8.18183	8.18281	8.20595	8.18188	8.23095	8.18888	8.19579	8.20013	8.17146	8.19202	8.19185	8.18807	8.3743	8.17644	8.2284	8.17527	8.1946	8.20383
2.23875	8.23099	8.20243	8.18223	8.19721	8.19436	8.20028	8.19823	8.19233	8.21107	8.20198	8.19686	8.18631	8.1909	8.19211	8.19316	8.19614	8.17587	8.17985	8.18439	8.17663	8.17791	8.18052	8.18139	8.18447	8.20925	8.1783	8.22881	8.19388	8.1914	8.19719	8.17198	8.19194	8.19685	8.19009	8.37504	8.17589	8.22644	8.17764	8.19007	8.20883
2.2425	8.23041	8.20331	8.18315	8.19352	8.19708	8.19692	8.19839	8.19572	8.20838	8.20069	8.20323	8.18696	8.19368	8.18554	8.18714	8.19646	8.17737	8.18114	8.19068	8.17124	8.18582	8.17712	8.18122	8.18665	8.20595	8.18758	8.22499	8.19444	8.20403	8.20122	8.16879	8.19371	8.19191	8.18902	8.37579	8.17656	8.22554	8.17664	8.19305	8.20892
2.24625	8.22604	8.19974	8.18496	8.19748	8.19627	8.19637	8.20125	8.1909	8.21181	8.20294	8.19956	8.18745	8.18706	8.1927	8.18547	8.19277	8.17117	8.18305	8.18901	8.17658	8.18081	8.18305	8.17804	8.18665	8.20977	8.18739	8.23151	8.19097	8.19563	8.19565	8.1628	8.19281	8.18955	8.18642	8.37115	8.17494	8.2265	8.18043	8.1909	8.20833
2.25	8.22875	8.20131	8.18431	8.19388	8.19857	8.19896	8.20393	8.19517	8.21237	8.20034	8.20181	8.18455	8.18931	8.19448	8.19079	8.1916	8.17366	8.18493	8.18825	8.17561	8.18249	8.18337	8.18024	8.18155	8.21063	8.18189	8.22652	8.19735	8.19667	8.20006	8.16374	8.18865	8.19428	8.19017	8.37459	8.18031	8.23182	8.18225	8.19308	8.21414
2.25375	8.23038	8.2053	8.18571	8.19605	8.19847	8.19143	8.20343	8.19538	8.21478	8.19997	8.20158	8.18684	8.18979	8.19005	8.1932	8.19336	8.17501	8.18752	8.19165	8.17351	8.1814	8.17961	8.17826	8.18093	8.21259	8.18557	8.22851	8.19436	8.19693	8.19516	8.17269	8.19048	8.19369	8.18635	8.3703	8.17741	8.22192	8.179	8.1928	8.2038
2.2575	8.23351	8.20533	8.18722	8.19795	8.19261	8.19777	8.19745	8.19354	8.21169	8.20299	8.20007	8.18627	8.19324	8.18988	8.18775	8.19347	8.17528	8.18133	8.18694	8.18157	8.18152	8.18218	8.18329	8.18307	8.20937	8.18157	8.22763	8.18899	8.19896	8.20073	8.16752	8.18524	8.19439	8.19113	8.36813	8.1783	8.22682	8.1733	8.18847	8.21115
2.26125	8.229	8.2043	8.18426	8.19753	8.19299	8.19767	8.19888	8.19249	8.21342	8.20106	8.19648	8.18891	8.19072	8.19281	8.18902	8.19029	8.17194	8.19081	8.19135	8.17713	8.18207	8.18115	8.18058	8.18359	8.21219	8.18375	8.22738	8.18912	8.19918	8.1939	8.16734	8.18989	8.19322	8.1901	8.37379	8.17694	8.22712	8.18006	8.19786	8.20862
2.265	8.23221	8.20064	8.18723	8.19679	8.1972	8.19199	8.20108	8.19646	8.21112	8.20043	8.20018	8.18935	8.1897	8.19436	8.18474	8.19114	8.17627	8.18218	8.18992	8.17789	8.18626	8.18531	8.18144	8.18461	8.20888	8.18302	8.22913	8.19334	8.19595	8.20188	8.1681	8.19051	8.19296	8.18658	8.37051	8.17923	8.22738	8.17755	8.19959	8.20644
2.26875	8.23084	8.20555	8.18789	8.19398	8.1949	8.19845	8.20149	8.19044	8.213	8.19725	8.19556	8.19235	8.19145	8.19156	8.18881	8.19665	8.17636	8.18579	8.1904	8.17659	8.18527	8.18408	8.18197	8.18609	8.2065	8.19059	8.22495	8.1931	8.19876	8.19972	8.16486	8.18798	8.19121	8.19027	8.37602	8.17813	8.23119	8.17756	8.19371	8.20919
2.2725	8.22734	8.20494	8.18112	8.19426	8.19558	8.19787	8.20456	8.19478	8.20911	8.20519	8.19865	8.18524	8.19532	8.19096	8.1894	8.19244	8.17208	8.18379	8.19202	8.17491	8.18247	8.1834	8.18303	8.17963	8.21453	8.18227	8.23026	8.19315	8.19392	8.19981	8.1681	8.18843	8.19591	8.19003	8.37921	8.17141	8.22682	8.17661	8.19364	8.21016
2.27625	8.23101	8.20183	8.19031	8.19888	8.19948	8.19722	8.19808	8.19444	8.21424	8.19977	8.20022	8.19462	8.18947	8.18915	8.18937	8.19625	8.17712	8.18152	8.19021	8.17659	8.18288	8.18278	8.18252	8.18835	8.21197	8.18456	8.23031	8.19172	8.19998	8.19625	8.16875	8.18637	8.19245	8.18645	8.3732	8.18018	8.22938	8.17571	8.19512	8.20925
2.28	8.23245	8.2037	8.19007	8.19505	8.19864	8.1985	8.19703	8.1923	8.21358	8.19623	8.20181	8.18786	8.1902	8.18859	8.18229	8.19467	8.17354	8.18358	8.19281	8.17962	8.17981	8.1789	8.18462	8.18315	8.21298	8.18087	8.2311	8.19151	8.1974	8.19552	8.16482	8.18833	8.19238	8.19118	8.3674	8.17521	8.22599	8.17358	8.1908	8.2103
2.28375	8.2327	8.20458	8.18412	8.19763	8.19431	8.19832	8.20274	8.1956	8.21055	8.20073	8.20441	8.18712	8.19154	8.192	8.19057	8.19292	8.17235	8.18443	8.19015	8.17507	8.18126	8.18015	8.18387	8.17828	8.21116	8.18523	8.23169	8.19714	8.19471	8.19652	8.16911	8.18955	8.19296	8.19201	8.37781	8.18033	8.22412	8.18006	8.19472	8.20856
2.2875	8.22975	8.19999	8.18476	8.195	8.1978	8.19831	8.1985	8.19698	8.21428	8.19847	8.20399	8.19098	8.18864	8.19448	8.19112	8.19606	8.17754	8.18012	8.19201	8.17158	8.18284	8.18632	8.18269	8.18157	8.2044	8.18672	8.22836	8.19506	8.20313	8.19582	8.17132	8.19229	8.19032	8.18909	8.37357	8.18041	8.23152	8.17734	8.1913	8.20777
2.29125	8.23336	8.20306	8.18471	8.19481	8.20253	8.19787	8.20402	8.19666	8.21741	8.20634	8.19793	8.18525	8.19137	8.19182	8.18751	8.19668	8.17225	8.181	8.18857	8.17744	8.17981	8.18002	8.17947	8.18515	8.2079	8.1799	8.23041	8.19399	8.19925	8.19445	8.17233	8.19234	8.19711	8.18891	8.37609	8.18325	8.23338	8.1774	8.19193	8.20921
2.295	8.23152	8.20492	8.18582	8.20095	8.19585	8.20188	8.2002	8.19672	8.21389	8.20014	8.20286	8.18689	8.18945	8.19405	8.18842	8.19079	8.17623	8.18138	8.18911	8.16764	8.17983	8.18368	8.18106	8.18301	8.21218	8.18464	8.22894	8.19285	8.19857	8.19903	8.16735	8.19048	8.19176	8.18966	8.37776	8.17764	8.23221	8.17757	8.19148	8.20605
2.29875	8.23013	8.20213	8.18905	8.19252	8.19558	8.19433	8.20071	8.20031	8.20863	8.20073	8.1944	8.18497	8.19031	8.1956	8.18753	8.19905	8.16864	8.18229	8.18875	8.17651	8.18119	8.17673	8.179	8.18831	8.21557	8.18471	8.23098	8.18888	8.20035	8.19751	8.17087	8.18685	8.19234	8.18785	8.37892	8.17621	8.22848	8.1778	8.19578	8.21298
2.3025	8.23064	8.20875	8.18547	8.19619	8.20004	8.19834	8.19774	8.19171	8.21185	8.19856	8.1992	8.18915	8.19132	8.19105	8.18949	8.19596	8.17634	8.18053	8.19539	8.17561	8.17955	8.18725	8.17981	8.18774	8.21228	8.18768	8.22899	8.194	8.19919	8.1962	8.17072	8.18894	8.19351	8.19139	8.37736	8.18076	8.2286	8.18038	8.19239	8.21151
2.30625	8.22829	8.20835	8.18694	8.19518	8.1962	8.20213	8.20018	8.19708	8.21258	8.20294	8.2016	8.18514	8.19332	8.19386	8.18719	8.19403	8.17454	8.18625	8.19188	8.18041	8.17704	8.18629	8.18014	8.1841	8.20942	8.1835	8.22631	8.19294	8.19342	8.20056	8.17222	8.18682	8.19142	8.19261	8.37123	8.1729	8.22926	8.17544	8.19346	8.20871
2.31	8.231	8.20515	8.18651	8.19432	8.1985	8.19827	8.19961	8.1957	8.20966	8.20589	8.19732	8.19039	8.19221	8.19152	8.18905	8.19689	8.17577	8.18636	8.1891	8.17559	8.17656	8.17977	8.18473	8.18312	8.21279	8.18227	8.23368	8.19303	8.20085	8.19499	8.16995	8.18907	8.19398	8.18941	8.37309	8.1808	8.22853	8.177	8.19157	8.2144
2.31375	8.23279	8.21058	8.18873	8.19656	8.19551	8.20163	8.20129	8.1939	8.2139	8.20403	8.197	8.19278	8.19325	8.18737	8.18976	8.19944	8.17292	8.18299	8.18507	8.17784	8.18155	8.18218	8.17905	8.1835	8.20893	8.18788	8.2321	8.1924	8.19519	8.20193	8.16961	8.19415	8.19582	8.18978	8.37531	8.17633	8.22776	8.17939	8.19183	8.2134
2.3175	8.23006	8.20482	8.18839	8.19695	8.19747	8.20139	8.20256	8.19653	8.21195	8.20469	8.19933	8.18455	8.19175	8.19021	8.18972	8.19215	8.17411	8.18904	8.19026	8.17809	8.18079	8.18352	8.18144	8.18504	8.20857	8.1854	8.23129	8.19933	8.19703	8.19538	8.17083	8.1932	8.19668	8.19202	8.38009	8.18058	8.22501	8.18146	8.19654	8.21017
2.32125	8.22925	8.20134	8.18932	8.19488	8.20061	8.19458	8.20462	8.19663	8.20547	8.20364	8.19989	8.19049	8.19333	8.19245	8.18725	8.19538	8.18009	8.1827	8.18814	8.17875	8.18234	8.18021	8.18187	8.19038	8.2079	8.18463	8.23258	8.19551	8.19641	8.19482	8.17077	8.18982	8.19679	8.18958	8.37267	8.18195	8.22835	8.17658	8.19221	8.21443
2.325	8.22809	8.2017	8.19028	8.19637	8.19089	8.19785	8.20293	8.19756	8.2142	8.20082	8.20022	8.18499	8.19317	8.19346	8.18964	8.19736	8.17181	8.18368	8.19001	8.17692	8.17803	8.17915	8.1819	8.18385	8.21748	8.18734	8.23062	8.19719	8.19461	8.20068	8.16865	8.19334	8.1948	8.18818	8.37627	8.18147	8.23028	8.17909	8.19725	8.21151
2.32875	8.23151	8.20525	8.18709	8.19479	8.20019	8.20394	8.20257	8.19701	8.21366	8.20581	8.20144	8.1893	8.19062	8.19651	8.19219	8.19136	8.17443	8.18097	8.1903	8.18303	8.18015	8.17906	8.18282	8.1848	8.21041	8.18877	8.22576	8.19834	8.19962	8.19839	8.16829	8.18682	8.19374	8.19079	8.37479	8.17863	8.23077	8.17946	8.19529	8.21891
2.3325	8.2293	8.20501	8.18567	8.19783	8.19675	8.19853	8.19941	8.19542	8.20975	8.20252	8.19486	8.1945	8.19201	8.1912	8.19261	8.19612	8.17776	8.18543	8.18898	8.17647	8.17774	8.18217	8.1809	8.1802	8.2104	8.18648	8.22825	8.19393	8.19734	8.19984	8.16949	8.18813	8.19333	8.19163	8.37745	8.17892	8.22794	8.17956	8.19733	8.21408
2.33625	8.23161	8.20455	8.19112	8.19512	8.19527	8.19809	8.20255	8.197	8.20935	8.20424	8.20096	8.18953	8.18897	8.19021	8.19021	8.19797	8.17757	8.18811	8.19399	8.17762	8.17894	8.18327	8.18066	8.18518	8.20825	8.1843	8.23215	8.19431	8.19954	8.19814	8.16733	8.19294	8.19493	8.19254	8.37293	8.179	8.22494	8.18025	8.1969	8.21042
2.34	8.2322	8.20724	8.18602	8.1947	8.19854	8.19684	8.19847	8.20024	8.20711	8.20725	8.20037	8.18853	8.19849	8.19554	8.18303	8.19756	8.17785	8.18631	8.18959	8.18294	8.18535	8.18458	8.18216	8.17988	8.2045	8.18344	8.22953	8.19469	8.19779	8.20116	8.17075	8.19052	8.19594	8.19132	8.37045	8.17788	8.23325	8.17689	8.19791	8.21193
2.34375	8.22996	8.20843	8.18229	8.19432	8.19647	8.20093	8.2056	8.19566	8.21034	8.20463	8.2068	8.19425	8.19522	8.19422	8.18642	8.19569	8.17315	8.18608	8.18946	8.17492	8.18016	8.18534	8.1859	8.18822	8.20743	8.18293	8.23066	8.1949	8.19985	8.19339	8.16398	8.18604	8.19443	8.18934	8.37553	8.17672	8.22771	8.18105	8.1931	8.21316
2.3475	8.23216	8.20386	8.1862	8.19649	8.19948	8.19691	8.20028	8.19727	8.21387	8.20591	8.19706	8.19004	8.19082	8.19089	8.18816	8.19317	8.18103	8.1838	8.19074	8.18027	8.1821	8.18179	8.18278	8.18484	8.20863	8.18957	8.22881	8.19596	8.20045	8.20195	8.16318	8.19113	8.19466	8.19018	8.37255	8.17968	8.22892	8.17825	8.19763	8.21919
2.35125	8.23067	8.20202	8.18849	8.19893	8.19681	8.19758	8.20018	8.19647	8.21236	8.20467	8.20288	8.19021	8.1956	8.19522	8.18826	8.19972	8.17588	8.18241	8.18788	8.17982	8.1849	8.18287	8.17938	8.18693	8.21091	8.18676	8.23519	8.19438	8.19857	8.19576	8.17041	8.1902	8.1931	8.1932	8.37457	8.18153	8.2305	8.17923	8.18784	8.20832
2.355	8.23754	8.20609	8.1938	8.19178	8.20156	8.1968	8.19779	8.19986	8.2084	8.20168	8.20099	8.18511	8.1904	8.19119	8.19364	8.18886	8.17567	8.18753	8.18941	8.17427	8.17988	8.18335	8.18136	8.18731	8.20971	8.17968	8.2318	8.19212	8.19793	8.19754	8.16799	8.1901	8.1927	8.19432	8.37557	8.17761	8.23445	8.17945	8.19489	8.20758
2.35875	8.23331	8.20464	8.19476	8.1941	8.20204	8.1998	8.19926	8.19738	8.21095	8.20291	8.20067	8.19067	8.19238	8.19122	8.18513	8.18812	8.17823	8.18092	8.18991	8.17512	8.17718	8.18344	8.18806	8.18857	8.20744	8.181	8.2339	8.19481	8.19488	8.19713	8.16727	8.19081	8.19599	8.1863	8.37787	8.18053	8.22911	8.1806	8.19695	8.21449
2.3625	8.23111	8.20643	8.18576	8.19778	8.19746	8.19782	8.20541	8.19825	8.21104	8.20346	8.20174	8.18853	8.19367	8.19543	8.18824	8.19499	8.17994	8.18506	8.19001	8.17616	8.1796	8.18815	8.1862	8.18976	8.20872	8.1829	8.22678	8.19728	8.19629	8.1999	8.16611	8.19053	8.19436	8.1862	8.37676	8.17919	8.22755	8.18189	8.19193	8.21033
2.36625	8.22629	8.20406	8.1879	8.19478	8.19767	8.19921	8.20554	8.19816	8.21472	8.2069	8.19451	8.19141	8.19182	8.1975	8.18912	8.20522	8.17412	8.18249	8.19139	8.17463	8.18363	8.18748	8.17896	8.18744	8.21474	8.18556	8.23049	8.19514	8.19562	8.20032	8.1706	8.18842	8.19272	8.18616	8.37809	8.17601	8.22637	8.1805	8.19912	8.20973
2.37	8.23406	8.20315	8.18773	8.19556	8.19813	8.19946	8.19937	8.19757	8.21341	8.2026	8.20176	8.19333	8.1907	8.19626	8.18874	8.19771	8.17047	8.1799	8.18904	8.17674	8.17566	8.18483	8.18148	8.18576	8.21294	8.1846	8.22858	8.19277	8.1965	8.19501	8.17041	8.18732	8.19532	8.18839	8.37789	8.1766	8.22895	8.18143	8.19812	8.21406
2.37375	8.23652	8.20046	8.18794	8.1937	8.2002	8.2044	8.19651	8.19846	8.21349	8.20355	8.19794	8.18883	8.19412	8.19063	8.18511	8.19968	8.16988	8.18477	8.19078	8.17971	8.17951	8.18659	8.18069	8.1857	8.21297	8.18277	8.22756	8.19308	8.19985	8.19903	8.16494	8.19053	8.19347	8.18997	8.3778	8.18139	8.23423	8.1805	8.1968	8.21429
2.3775	8.23234	8.20991	8.18646	8.20247	8.19366	8.19838	8.19755	8.19513	8.20898	8.20341	8.19925	8.19077	8.19568	8.195	8.18954	8.19733	8.17436	8.18491	8.19075	8.17574	8.18538	8.1847	8.18682	8.18669	8.2175	8.18225	8.22983	8.20008	8.1991	8.19579	8.16807	8.19213	8.19988	8.18783	8.37859	8.17494	8.23016	8.18005	8.19726	8.2126
2.38125	8.23444	8.20231	8.18998	8.1991	8.19888	8.19748	8.20291	8.19687	8.21323	8.2004	8.19765	8.18812	8.19653	8.19437	8.18639	8.2	8.17937	8.18215	8.19346	8.17939	8.18096	8.17927	8.18395	8.18239	8.20721	8.19154	8.23293	8.19479	8.19893	8.19681	8.16906	8.18784	8.19399	8.19654	8.3745	8.18315	8.23291	8.17822	8.19363	8.21492
2.385	8.23262	8.20448	8.18686	8.1975	8.19635	8.20001	8.19874	8.19484	8.21255	8.2034	8.2044	8.18522	8.1952	8.1948	8.1911	8.19971	8.1764	8.18239	8.19005	8.1756	8.1818	8.18063	8.17888	8.18828	8.21555	8.18415	8.23048	8.19505	8.1972	8.19681	8.17129	8.19448	8.19877	8.18972	8.37355	8.17987	8.2311	8.17857	8.19731	8.20972
2.38875	8.22602	8.20327	8.18868	8.19655	8.20106	8.20504	8.20744	8.19381	8.2172	8.20418	8.19727	8.18896	8.19367	8.19196	8.19084	8.19905	8.1738	8.17803	8.19236	8.18025	8.17996	8.17962	8.18194	8.18433	8.21151	8.18328	8.22931	8.1946	8.20211	8.19928	8.17103	8.19148	8.19587	8.19382	8.37487	8.17683	8.23227	8.17876	8.19383	8.20975
2.3925	8.23232	8.20634	8.19067	8.19513	8.19794	8.19907	8.20504	8.19501	8.21507	8.20826	8.19878	8.18689	8.19215	8.19234	8.19199	8.20041	8.17482	8.18385	8.19124	8.17626	8.18133	8.18039	8.18256	8.18823	8.21045	8.18598	8.23327	8.19411	8.20022	8.20008	8.17272	8.1889	8.19893	8.1869	8.37153	8.17934	8.23432	8.1779	8.19279	8.21132
2.39625	8.23289	8.205	8.19406	8.19825	8.20005	8.19844	8.20477	8.19695	8.20928	8.20329	8.20278	8.18733	8.19839	8.19775	8.18663	8.19521	8.17349	8.18588	8.1917	8.17719	8.17885	8.18401	8.178	8.19061	8.21516	8.18615	8.23332	8.1922	8.19522	8.20455	8.17032	8.19086	8.19571	8.19461	8.36906	8.17968	8.2336	8.18016	8.19509	8.21708
2.4	8.23327	8.20662	8.18966	8.19306	8.19907	8.20039	8.20183	8.1978	8.21165	8.19944	8.19629	8.18984	8.19533	8.19316	8.1914	8.19142	8.17572	8.1822	8.19211	8.17738	8.1763	8.18359	8.18215	8.18994	8.21151	8.18776	8.2325	8.19515	8.19778	8.20101	8.17522	8.19032	8.19507	8.19259	8.37347	8.18096	8.22701	8.18484	8.19252	8.21183
2.40375	8.23465	8.20805	8.19061	8.19426	8.19351	8.19974	8.19804	8.19853	8.21749	8.20022	8.20325	8.19004	8.19663	8.18937	8.18786	8.19797	8.1803	8.18323	8.18678	8.1788	8.18135	8.18518	8.18038	8.18896	8.21327	8.18813	8.23383	8.19149	8.19821	8.19786	8.1674	8.1901	8.19226	8.19084	8.37699	8.17866	8.2294	8.17964	8.18922	8.21478
2.4075	8.23168	8.20842	8.18797	8.19843	8.2017	8.19955	8.20226	8.20188	8.21523	8.20215	8.19828	8.18968	8.19526	8.19513	8.1887	8.19601	8.17061	8.18367	8.19017	8.18135	8.17963	8.18195	8.18246	8.18421	8.20971	8.18637	8.23506	8.19591	8.20167	8.19894	8.17086	8.19094	8.19816	8.18988	8.37454	8.17723	8.22843	8.18704	8.19404	8.21243
2.41125	8.23645	8.20783	8.19066	8.19553	8.1986	8.20031	8.20181	8.19823	8.21294	8.20492	8.20145	8.18957	8.19855	8.19516	8.19138	8.19751	8.1755	8.184	8.1864	8.17683	8.18419	8.18883	8.18261	8.19213	8.20948	8.18736	8.22872	8.19397	8.20814	8.19666	8.17017	8.18945	8.19526	8.19183	8.37532	8.18064	8.23034	8.18185	8.19849	8.21233
2.415	8.23508	8.20426	8.1856	8.1973	8.19703	8.19801	8.20082	8.19452	8.21035	8.20793	8.19971	8.18646	8.19584	8.18699	8.18748	8.19594	8.17435	8.18709	8.19108	8.17792	8.18354	8.18187	8.18457	8.18782	8.20972	8.18995	8.23237	8.19416	8.19735	8.19816	8.16971	8.18689	8.19199	8.1924	8.37659	8.1822	8.22569	8.18267	8.1926	8.21389
2.41875	8.2333	8.21083	8.19198	8.19709	8.19636	8.20108	8.20604	8.20067	8.21029	8.20634	8.19961	8.19201	8.19579	8.19111	8.18332	8.198	8.17604	8.18171	8.18998	8.18009	8.18679	8.18625	8.18151	8.18987	8.21081	8.1834	8.23177	8.19479	8.20123	8.19972	8.17144	8.19317	8.19722	8.18895	8.37592	8.18359	8.2274	8.18051	8.19687	8.21586
2.4225	8.22624	8.20636	8.19228	8.20133	8.19607	8.20148	8.19901	8.19393	8.2141	8.20301	8.20099	8.19168	8.19275	8.19214	8.18932	8.20352	8.17403	8.18763	8.19523	8.17652	8.1864	8.18461	8.18758	8.18789	8.20977	8.18584	8.23345	8.19168	8.1976	8.20198	8.16864	8.18792	8.19695	8.19147	8.37727	8.17736	8.23314	8.18348	8.19875	8.21662
2.42625	8.2316	8.20791	8.18634	8.19596	8.19508	8.20061	8.20193	8.1967	8.2121	8.20168	8.20329	8.18807	8.19408	8.19722	8.18754	8.1955	8.18034	8.18303	8.19137	8.17589	8.18261	8.18629	8.18397	8.18599	8.21034	8.18664	8.22884	8.19497	8.19911	8.19743	8.1651	8.19191	8.19481	8.19476	8.38039	8.17838	8.22688	8.18316	8.19759	8.21216
2.43	8.23579	8.20658	8.19177	8.19751	8.20143	8.19748	8.20155	8.20197	8.21502	8.20188	8.20065	8.19265	8.19567	8.19301	8.19127	8.1996	8.17363	8.18304	8.19103	8.1762	8.18517	8.1857	8.18546	8.18766	8.20988	8.19075	8.22891	8.19716	8.20074	8.19776	8.16961	8.18822	8.19502	8.19279	8.37452	8.18443	8.23335	8.18118	8.19666	8.21405
2.43375	8.23521	8.20185	8.19279	8.19789	8.19726	8.20164	8.20077	8.19974	8.20869	8.20796	8.20578	8.19142	8.19082	8.1911	8.1896	8.19815	8.17466	8.18762	8.19154	8.17721	8.18384	8.18376	8.18028	8.18347	8.21546	8.18489	8.23125	8.19328	8.19597	8.19971	8.16968	8.1913	8.20232	8.19622	8.37288	8.17984	8.23309	8.17738	8.19548	8.21569
2.4375	8.23649	8.20919	8.18726	8.19932	8.20131	8.20044	8.20117	8.19955	8.21312	8.20407	8.20123	8.18966	8.19396	8.19371	8.18824	8.19499	8.17669	8.18574	8.19302	8.17899	8.18266	8.18616	8.18098	8.1933	8.20994	8.18911	8.23385	8.19596	8.20107	8.20026	8.17248	8.191	8.19543	8.1924	8.37463	8.18219	8.22472	8.17911	8.19366	8.21067
2.44125	8.23134	8.20473	8.18797	8.19606	8.19832	8.20213	8.20285	8.19951	8.21383	8.20302	8.1998	8.19159	8.19529	8.19413	8.18861	8.19929	8.173	8.18649	8.19027	8.18167	8.18232	8.186	8.18626	8.18739	8.21068	8.18521	8.23129	8.19501	8.19912	8.19752	8.17032	8.19555	8.19879	8.19032	8.37285	8.18081	8.22931	8.17777	8.19325	8.21286
2.445	8.23132	8.20321	8.18864	8.20068	8.1951	8.19864	8.20567	8.19969	8.21775	8.20381	8.19866	8.19426	8.1934	8.19401	8.19431	8.19755	8.17921	8.1853	8.19052	8.17567	8.18714	8.18157	8.1775	8.18729	8.2122	8.18328	8.22878	8.19242	8.20125	8.19878	8.17183	8.19634	8.19686	8.19606	8.3709	8.17759	8.23304	8.18341	8.19471	8.21357
2.44875	8.2349	8.20942	8.18447	8.19784	8.19888	8.19843	8.20286	8.1959	8.21552	8.20549	8.19954	8.19273	8.19623	8.1981	8.19297	8.19269	8.17721	8.18146	8.19053	8.17157	8.18404	8.18462	8.18619	8.18694	8.20968	8.18501	8.23045	8.19347	8.19791	8.20303	8.1738	8.18867	8.19308	8.19247	8.37553	8.17761	8.23385	8.18082	8.19741	8.21285
2.4525	8.23112	8.2108	8.18686	8.19951	8.2006	8.20163	8.20578	8.19422	8.21412	8.20268	8.20103	8.19203	8.19379	8.18894	8.19474	8.19941	8.17664	8.18473	8.19236	8.18072	8.18014	8.18383	8.18194	8.18885	8.21093	8.18607	8.22901	8.19788	8.19702	8.19775	8.1679	8.19136	8.19677	8.19345	8.37137	8.18111	8.23169	8.18407	8.19459	8.21447
2.45625	8.23299	8.20928	8.19175	8.19482	8.19519	8.20335	8.20351	8.19554	8.20885	8.20077	8.19738	8.1923	8.19423	8.19488	8.19114	8.19859	8.17579	8.18377	8.19248	8.18044	8.18158	8.17929	8.18216	8.18696	8.21376	8.18619	8.22988	8.20017	8.19574	8.2003	8.17104	8.1834	8.19524	8.19453	8.37442	8.17957	8.23017	8.17701	8.19608	8.21292
2.46	8.22882	8.20802	8.1862	8.20156	8.20148	8.19786	8.20471	8.19754	8.21273	8.21091	8.19818	8.1942	8.19263	8.18946	8.19307	8.19868	8.17786	8.18568	8.18793	8.1783	8.18469	8.18629	8.1795	8.18572	8.21284	8.18555	8.23692	8.19911	8.20552	8.19968	8.1686	8.19616	8.19685	8.19432	8.3733	8.17846	8.2248	8.18316	8.19842	8.21735
2.46375	8.23392	8.2036	8.1854	8.19612	8.20508	8.19962	8.2081	8.19867	8.21064	8.2017	8.20175	8.19071	8.19444	8.19589	8.19219	8.19999	8.17827	8.18777	8.19186	8.17661	8.18317	8.18518	8.18511	8.1865	8.21091	8.18756	8.23189	8.19457	8.19912	8.19915	8.17113	8.19562	8.2001	8.19136	8.37275	8.17783	8.22923	8.1817	8.19312	8.21578
2.4675	8.23024	8.20254	8.18494	8.19655	8.19951	8.19903	8.20167	8.19337	8.21564	8.20521	8.20817	8.19011	8.201	8.19542	8.18718	8.19992	8.17727	8.18678	8.19056	8.17437	8.18171	8.18543	8.17907	8.18646	8.21238	8.18486	8.23285	8.19591	8.19969	8.20246	8.16745	8.1912	8.19643	8.19466	8.3779	8.17721	8.22806	8.18265	8.19569	8.21289
2.47125	8.22675	8.20621	8.1929	8.20093	8.20111	8.19898	8.20372	8.1967	8.21213	8.20373	8.20119	8.19048	8.19524	8.19073	8.18634	8.20027	8.17668	8.1866	8.19329	8.17606	8.18482	8.18478	8.18347	8.18494	8.21266	8.186	8.23071	8.19441	8.19979	8.19956	8.17029	8.18827	8.18869	8.19009	8.37815	8.18321	8.23322	8.17974	8.1973	8.20967
2.475	8.23419	8.20271	8.19025	8.19489	8.19758	8.19978	8.20667	8.19749	8.21819	8.2067	8.20146	8.19247	8.20241	8.1945	8.19382	8.19948	8.17677	8.18227	8.18727	8.18076	8.18448	8.18513	8.18235	8.18836	8.20644	8.18756	8.23036	8.19734	8.20005	8.20221	8.17331	8.19	8.19921	8.19198	8.37867	8.17782	8.23103	8.17999	8.19711	8.21638
2.47875	8.23322	8.20371	8.19044	8.20047	8.19918	8.20163	8.20572	8.19989	8.20802	8.2057	8.20123	8.18812	8.19664	8.19643	8.19024	8.19864	8.18076	8.18992	8.19957	8.17946	8.18445	8.18007	8.18261	8.18866	8.21609	8.18592	8.22879	8.1919	8.19829	8.1986	8.17024	8.19335	8.19475	8.19137	8.37324	8.18035	8.22821	8.17959	8.19976	8.2098
2.4825	8.23701	8.20906	8.18808	8.20068	8.20217	8.19853	8.20161	8.19889	8.21696	8.20377	8.20361	8.18938	8.19614	8.19582	8.19541	8.19577	8.17663	8.19042	8.18652	8.17812	8.18493	8.18061	8.18653	8.18489	8.21036	8.1861	8.22984	8.19793	8.19976	8.19844	8.16822	8.19024	8.19355	8.19274	8.37415	8.1803	8.23079	8.17743	8.19113	8.21517
2.48625	8.23417	8.20721	8.19034	8.1968	8.20242	8.20132	8.2062	8.20045	8.2121	8.20574	8.20068	8.19388	8.1959	8.19586	8.1904	8.19708	8.17486	8.1899	8.18855	8.17271	8.18417	8.18736	8.17948	8.18786	8.20765	8.19007	8.23032	8.1961	8.2024	8.20027	8.172	8.19077	8.19774	8.19418	8.38099	8.18183	8.22579	8.17677	8.19665	8.21732
2.49	8.23668	8.20513	8.18811	8.19466	8.19763	8.20041	8.20602	8.20033	8.21447	8.20759	8.1994	8.18843	8.19573	8.19475	8.19175	8.19864	8.17899	8.18625	8.18858	8.176	8.18681	8.18424	8.18598	8.18609	8.20886	8.1882	8.23422	8.19622	8.20068	8.19905	8.16979	8.18748	8.19152	8.18877	8.37756	8.17492	8.23758	8.18072	8.19443	8.21082
2.49375	8.2343	8.20347	8.19174	8.20266	8.19995	8.20473	8.20215	8.19352	8.21585	8.20616	8.20132	8.18927	8.19494	8.19181	8.19226	8.19842	8.17837	8.18635	8.19331	8.17433	8.18794	8.18003	8.18378	8.18496	8.21507	8.18987	8.22848	8.1998	8.19914	8.20029	8.1696	8.19007	8.19491	8.19674	8.37413	8.17957	8.23408	8.18318	8.19993	8.21268
2.4975	8.2346	8.20725	8.18928	8.20023	8.20288	8.20165	8.20614	8.20028	8.21143	8.20261	8.20355	8.19103	8.19134	8.18987	8.19237	8.19657	8.17715	8.18997	8.1883	8.17834	8.18241	8.18397	8.18428	8.191	8.21365	8.18572	8.23665	8.19699	8.20148	8.19957	8.16567	8.19159	8.19929	8.19104	8.37818	8.18459	8.23126	8.17703	8.20088	8.21377
2.50125	8.23229	8.2058	8.19259	8.19718	8.19511	8.20295	8.20571	8.19952	8.21355	8.20772	8.20061	8.18724	8.20012	8.19575	8.19109	8.19348	8.17279	8.1852	8.19615	8.18299	8.18805	8.1846	8.18459	8.18972	8.21096	8.1876	8.2324	8.19755	8.19332	8.20185	8.1701	8.19194	8.19937	8.19222	8.37774	8.18368	8.23171	8.1826	8.19445	8.21058
2.505	8.23357	8.21088	8.18721	8.19683	8.19788	8.20169	8.20555	8.19794	8.21509	8.20608	8.19885	8.19013	8.1987	8.1933	8.19507	8.19987	8.17714	8.18637	8.19657	8.17587	8.18461	8.18339	8.1852	8.19088	8.21523	8.18878	8.23401	8.19224	8.19929	8.2002	8.1675	8.18742	8.19658	8.1928	8.37795	8.18347	8.23175	8.17854	8.19764	8.21351
2.50875	8.23122	8.20541	8.18671	8.20187	8.19961	8.19836	8.20401	8.19839	8.21674	8.20277	8.20499	8.19075	8.19624	8.19063	8.19097	8.19804	8.17591	8.18891	8.1922	8.17919	8.18331	8.18383	8.18847	8.19087	8.21159	8.18106	8.2341	8.19295	8.20385	8.19795	8.16883	8.19113	8.19628	8.19239	8.37788	8.18452	8.23101	8.17782	8.19724	8.21447
2.5125	8.23366	8.20577	8.18766	8.19392	8.2	8.19729	8.20299	8.1977	8.21419	8.20536	8.20172	8.18973	8.19552	8.19442	8.1917	8.19957	8.17924	8.18484	8.19795	8.1787	8.1883	8.18192	8.18385	8.18791	8.21153	8.18478	8.23297	8.19598	8.20014	8.20313	8.17441	8.19272	8.19123	8.19446	8.37943	8.17924	8.22871	8.18509	8.19913	8.21238
2.51625	8.22925	8.20282	8.18979	8.19538	8.19463	8.204	8.20809	8.20141	8.21293	8.20202	8.20101	8.19189	8.1973	8.19615	8.18859	8.19938	8.17424	8.18578	8.19397	8.18081	8.18431	8.18994	8.18151	8.18923	8.21444	8.18811	8.23406	8.19375	8.20317	8.19939	8.17093	8.1942	8.2013	8.19678	8.37656	8.18148	8.23328	8.18195	8.19501	8.21654
2.52	8.23357	8.21082	8.19226	8.20015	8.20004	8.20197	8.20367	8.19278	8.21687	8.20358	8.20295	8.19193	8.19712	8.19398	8.1917	8.19937	8.17747	8.19428	8.19345	8.17704	8.1827	8.18103	8.18249	8.19097	8.21647	8.191	8.22794	8.19788	8.20102	8.20001	8.1707	8.19349	8.19356	8.19336	8.37537	8.18786	8.23166	8.18342	8.19603	8.21162
2.52375	8.23473	8.20664	8.18863	8.20424	8.19901	8.19946	8.20541	8.19445	8.21661	8.20635	8.19523	8.19554	8.19998	8.19433	8.19073	8.19753	8.17868	8.18587	8.19212	8.1786	8.18357	8.18946	8.18494	8.18511	8.20685	8.18761	8.22895	8.19273	8.19568	8.19957	8.17218	8.19286	8.19481	8.19104	8.3735	8.17601	8.23157	8.18361	8.1981	8.21132
2.5275	8.22928	8.20754	8.19209	8.1966	8.19629	8.20193	8.20322	8.19548	8.21346	8.20529	8.20184	8.19351	8.19687	8.19528	8.19176	8.19562	8.17185	8.1873	8.19135	8.18	8.18756	8.18841	8.18338	8.18641	8.21237	8.18718	8.23435	8.19363	8.19862	8.20103	8.16903	8.19945	8.1959	8.1943	8.37788	8.18077	8.23141	8.18235	8.19724	8.21565
2.53125	8.23371	8.20713	8.18905	8.19913	8.20217	8.20546	8.2056	8.1994	8.21687	8.2075	8.2022	8.1934	8.19643	8.19903	8.19074	8.19695	8.17731	8.18706	8.1941	8.17891	8.18297	8.18515	8.1843	8.1879	8.21329	8.18962	8.2333	8.19494	8.20134	8.20258	8.17158	8.19441	8.19522	8.18991	8.37657	8.17952	8.2282	8.1864	8.19675	8.21532
2.535	8.2291	8.20703	8.19016	8.19826	8.20002	8.20432	8.20399	8.19626	8.21741	8.20243	8.20156	8.19367	8.19232	8.19612	8.18949	8.1939	8.18053	8.18392	8.19322	8.17984	8.19251	8.18267	8.18143	8.18428	8.2155	8.18778	8.23242	8.19931	8.19676	8.20229	8.17246	8.19261	8.19601	8.19388	8.37579	8.17857	8.23352	8.17861	8.19309	8.21346
2.53875	8.23201	8.20512	8.1935	8.19658	8.1954	8.20263	8.20459	8.2006	8.21085	8.20835	8.20183	8.18831	8.19102	8.19662	8.19174	8.19716	8.17445	8.18735	8.19476	8.18191	8.18462	8.18559	8.17882	8.18629	8.21268	8.19032	8.22858	8.19579	8.20075	8.2059	8.17229	8.1911	8.19533	8.19298	8.37737	8.18324	8.23147	8.18246	8.19626	8.21053
2.5425	8.23149	8.2076	8.18933	8.19956	8.19864	8.20414	8.20703	8.19545	8.21602	8.20506	8.20405	8.19281	8.20173	8.19585	8.1928	8.19301	8.17823	8.18462	8.19137	8.1804	8.18436	8.18827	8.18758	8.18584	8.21086	8.18674	8.23362	8.19951	8.20189	8.19969	8.17913	8.19445	8.19469	8.19358	8.37967	8.17709	8.22453	8.18329	8.19843	8.21093
2.54625	8.23053	8.20861	8.19472	8.1965	8.19988	8.20259	8.20466	8.19686	8.21526	8.20417	8.20358	8.19635	8.19404	8.19887	8.18796	8.19952	8.17381	8.19141	8.196	8.17804	8.18147	8.18411	8.18849	8.1864	8.21137	8.19053	8.23102	8.1982	8.20154	8.20198	8.17418	8.1952	8.19626	8.196	8.37564	8.18248	8.23164	8.18254	8.19807	8.2143
2.55	8.23268	8.2048	8.1904	8.20164	8.19764	8.20566	8.205	8.19983	8.22092	8.20453	8.19593	8.19257	8.19795	8.19619	8.18782	8.19908	8.1776	8.18681	8.19218	8.18241	8.18289	8.18443	8.19071	8.19037	8.21284	8.18686	8.23087	8.19686	8.19608	8.19955	8.17079	8.19448	8.19675	8.18975	8.38007	8.17892	8.23526	8.18212	8.1965	8.21362
2.55375	8.23443	8.20498	8.19128	8.1993	8.19813	8.20591	8.20913	8.19939	8.22092	8.20332	8.20307	8.19314	8.19753	8.19621	8.19541	8.19595	8.18352	8.18707	8.19124	8.18219	8.18355	8.18416	8.18513	8.18902	8.2106	8.1894	8.23129	8.19774	8.19502	8.20076	8.16891	8.19514	8.195	8.18964	8.38058	8.18443	8.22887	8.17906	8.19952	8.2184
2.5575	8.22944	8.20692	8.1918	8.19572	8.19967	8.20292	8.20424	8.19715	8.21444	8.20843	8.20496	8.19281	8.19654	8.19813	8.19518	8.19539	8.18417	8.18463	8.19461	8.17542	8.18227	8.17893	8.17891	8.18472	8.21524	8.18255	8.22769	8.19638	8.20145	8.1982	8.17321	8.19311	8.19675	8.19913	8.37785	8.18214	8.23129	8.18718	8.19801	8.21514
2.56125	8.22799	8.20883	8.19211	8.19837	8.20019	8.20186	8.20451	8.19746	8.21652	8.2005	8.20073	8.19232	8.19707	8.19861	8.19464	8.19576	8.17897	8.18823	8.19655	8.17908	8.18116	8.17958	8.18514	8.19115	8.20952	8.18983	8.23308	8.2018	8.19976	8.20097	8.17095	8.19612	8.19462	8.19471	8.37954	8.17853	8.2346	8.18102	8.19803	8.21533
2.565	8.23613	8.20666	8.19162	8.19649	8.2001	8.1994	8.20646	8.19934	8.2173	8.21003	8.20406	8.19398	8.19493	8.19938	8.18408	8.19828	8.17887	8.18624	8.19256	8.18158	8.18347	8.18388	8.18711	8.18965	8.21254	8.18906	8.23662	8.19149	8.20387	8.19762	8.17229	8.19424	8.19295	8.19582	8.37502	8.18387	8.23427	8.18081	8.19619	8.21509
2.56875	8.23092	8.20759	8.19184	8.19838	8.20447	8.20455	8.20768	8.20014	8.21466	8.20169	8.20401	8.18973	8.19431	8.19426	8.19233	8.20147	8.1797	8.19051	8.19456	8.17891	8.18607	8.19072	8.19068	8.18587	8.21438	8.18934	8.23382	8.19679	8.19775	8.2001	8.17195	8.19254	8.19431	8.19435	8.37641	8.18193	8.23449	8.17958	8.19639	8.21323
2.5725	8.23381	8.20965	8.19441	8.19906	8.20371	8.19871	8.20585	8.19719	8.21301	8.2063	8.2018	8.19013	8.1963	8.1995	8.19119	8.19739	8.1766	8.19118	8.19739	8.17723	8.18369	8.18607	8.1849	8.18569	8.21585	8.18918	8.23575	8.19641	8.199	8.20208	8.16956	8.19217	8.19562	8.18966	8.37581	8.18073	8.2295	8.17926	8.19319	8.21182
2.57625	8.23244	8.20562	8.18865	8.19924	8.20316	8.20135	8.19977	8.19905	8.21416	8.20489	8.2039	8.19117	8.19582	8.19741	8.19245	8.19927	8.17795	8.183	8.19155	8.1804	8.18936	8.1812	8.18032	8.18995	8.21353	8.1868	8.23509	8.20078	8.20115	8.20305	8.17093	8.19272	8.20238	8.19701	8.37875	8.1819	8.22917	8.18182	8.19716	8.21544
2.58	8.23272	8.20853	8.19275	8.19929	8.19897	8.20035	8.20369	8.1993	8.21535	8.20845	8.19911	8.19391	8.19452	8.19621	8.19124	8.19483	8.17628	8.184	8.19568	8.17857	8.18469	8.18657	8.18256	8.19005	8.21711	8.18916	8.23399	8.20133	8.20263	8.20308	8.16916	8.19974	8.19691	8.1953	8.38076	8.18225	8.22954	8.18233	8.19473	8.21123
2.58375	8.23511	8.20905	8.19137	8.20212	8.20187	8.20531	8.2032	8.20445	8.21767	8.20674	8.20509	8.19249	8.19257	8.19234	8.19034	8.1977	8.17756	8.18521	8.18987	8.18414	8.18192	8.17984	8.18458	8.18676	8.20872	8.18829	8.23496	8.2005	8.20151	8.19756	8.17213	8.19733	8.19648	8.1933	8.37538	8.18544	8.2308	8.18263	8.19786	8.21663
2.5875	8.2352	8.20849	8.19067	8.19613	8.2019	8.19866	8.21095	8.19967	8.21555	8.20492	8.20499	8.19329	8.19931	8.19445	8.19582	8.20042	8.17944	8.1834	8.19517	8.17895	8.18363	8.18634	8.1848	8.18894	8.21408	8.18597	8.23455	8.19547	8.20606	8.20024	8.17026	8.19588	8.19774	8.19463	8.37661	8.18371	8.23353	8.17979	8.20128	8.21279
2.59125	8.23167	8.21189	8.19197	8.1989	8.20092	8.1999	8.20545	8.19471	8.21865	8.20504	8.19724	8.19437	8.20113	8.19255	8.19172	8.19436	8.17776	8.18464	8.19307	8.17704	8.18522	8.18748	8.18349	8.18253	8.21082	8.18822	8.23096	8.19911	8.20348	8.20239	8.17473	8.19495	8.19683	8.19462	8.37542	8.1815	8.22616	8.18442	8.20017	8.21249
2.595	8.22751	8.20791	8.19597	8.19771	8.20373	8.20172	8.20399	8.20176	8.21618	8.20209	8.20083	8.19176	8.20059	8.19986	8.19654	8.19649	8.17815	8.18481	8.19522	8.17933	8.18916	8.1847	8.18221	8.18769	8.21226	8.19071	8.23291	8.1994	8.20173	8.19992	8.16988	8.19431	8.1964	8.19119	8.38221	8.18323	8.23003	8.18245	8.19575	8.21292
2.59875	8.2317	8.20593	8.19154	8.20045	8.20122	8.19906	8.20262	8.20183	8.21802	8.20666	8.19972	8.19835	8.19934	8.19308	8.19627	8.20165	8.18197	8.18629	8.19868	8.17885	8.18249	8.18878	8.18714	8.19212	8.21205	8.1865	8.23078	8.19561	8.20328	8.20118	8.16835	8.1936	8.19734	8.19286	8.38239	8.18434	8.23461	8.18408	8.19559	8.21177
2.6025	8.23442	8.20797	8.19078	8.2004	8.20366	8.19846	8.20028	8.19611	8.21365	8.20707	8.20214	8.19061	8.19695	8.19574	8.19271	8.19454	8.18235	8.18764	8.19139	8.17701	8.1823	8.18545	8.18368	8.18717	8.212	8.19167	8.23428	8.19968	8.19904	8.20409	8.17067	8.19348	8.19715	8.19536	8.37606	8.18693	8.23465	8.18178	8.19678	8.2141
2.60625	8.23822	8.21143	8.19115	8.1986	8.20292	8.20423	8.2047	8.19556	8.21682	8.20657	8.20489	8.19121	8.19772	8.19108	8.1929	8.19745	8.17873	8.18243	8.18859	8.18054	8.18197	8.18775	8.18778	8.19004	8.20915	8.19045	8.23094	8.19683	8.20159	8.20561	8.17353	8.19239	8.19687	8.19209	8.37925	8.18285	8.23228	8.18158	8.19731	8.21571
2.61	8.23382	8.2107	8.18983	8.19736	8.19752	8.20213	8.20494	8.19583	8.2178	8.20358	8.209	8.19275	8.19984	8.19546	8.19646	8.19703	8.17672	8.18442	8.19478	8.18212	8.18109	8.18583	8.19059	8.1911	8.21281	8.1876	8.23456	8.19333	8.19938	8.19861	8.17369	8.19354	8.19905	8.19177	8.37923	8.1818	8.23271	8.18159	8.19639	8.21431
2.61375	8.23482	8.20924	8.18571	8.20276	8.20096	8.20435	8.20219	8.20128	8.2149	8.20112	8.20195	8.18796	8.19677	8.19386	8.19158	8.19235	8.17718	8.18922	8.19368	8.17782	8.18354	8.18812	8.18437	8.18704	8.21504	8.18865	8.23258	8.19677	8.20316	8.19599	8.17337	8.19125	8.19602	8.1912	8.37388	8.18378	8.23331	8.17862	8.20086	8.21768
2.6175	8.23351	8.20705	8.19028	8.19842	8.2018	8.20275	8.20271	8.19532	8.21549	8.20592	8.20103	8.19117	8.19891	8.19996	8.19073	8.19897	8.17113	8.18635	8.19311	8.18027	8.18354	8.18375	8.18582	8.1841	8.20886	8.18929	8.23347	8.19745	8.20405	8.20004	8.17025	8.19475	8.19605	8.19263	8.37938	8.18215	8.23372	8.18348	8.19769	8.21566
2.62125	8.23842	8.21066	8.18914	8.20339	8.19909	8.20127	8.20357	8.2003	8.21387	8.20586	8.20246	8.18948	8.19925	8.19701	8.19231	8.20145	8.17878	8.19005	8.19091	8.18352	8.18548	8.18955	8.17933	8.18878	8.21535	8.18916	8.23397	8.19503	8.20519	8.20636	8.16647	8.19394	8.1998	8.19068	8.37034	8.17837	8.2331	8.18127	8.19924	8.21169
2.625	8.23272	8.20854	8.19233	8.2051	8.19717	8.19979	8.21035	8.19972	8.21826	8.20684	8.20571	8.19475	8.20195	8.19514	8.19554	8.193	8.17804	8.18713	8.19788	8.18596	8.18188	8.18696	8.18926	8.18838	8.20899	8.18721	8.22896	8.19591	8.19934	8.19875	8.17236	8.19337	8.201	8.19529	8.38018	8.1799	8.23472	8.18735	8.19849	8.2142
2.62875	8.23678	8.2066	8.18641	8.20109	8.20184	8.20256	8.20699	8.19903	8.21821	8.2039	8.2018	8.19287	8.19535	8.19575	8.19385	8.20172	8.17875	8.19081	8.18963	8.1817	8.18421	8.19326	8.18846	8.19049	8.2157	8.18296	8.23182	8.19667	8.19802	8.20161	8.1765	8.19509	8.19371	8.19064	8.38177	8.18014	8.23152	8.17952	8.19901	8.21771
2.6325	8.23247	8.20561	8.19473	8.19708	8.19764	8.20421	8.20647	8.20039	8.21304	8.20828	8.2067	8.1945	8.1967	8.19567	8.19381	8.19935	8.18158	8.18817	8.19225	8.17925	8.1873	8.18358	8.18594	8.18899	8.21867	8.18802	8.23311	8.19988	8.20403	8.20275	8.17498	8.19567	8.20246	8.19368	8.37982	8.18433	8.23202	8.18704	8.20259	8.21765
2.63625	8.23443	8.20698	8.18842	8.19909	8.2003	8.20426	8.20596	8.20187	8.21306	8.20262	8.20361	8.19832	8.1917	8.19785	8.19575	8.2006	8.17923	8.18255	8.19369	8.18295	8.1872	8.17988	8.18405	8.18779	8.21629	8.18955	8.24346	8.19545	8.19929	8.20194	8.16955	8.19425	8.19675	8.19247	8.38295	8.1844	8.23512	8.17897	8.20044	8.21377
2.64	8.23229	8.20871	8.19173	8.20269	8.19899	8.19949	8.20896	8.19775	8.2192	8.20526	8.20167	8.19201	8.19981	8.19618	8.19555	8.20135	8.18131	8.1894	8.19292	8.1834	8.18788	8.19213	8.18375	8.18695	8.21476	8.19099	8.2338	8.19811	8.20073	8.20387	8.17273	8.19572	8.19319	8.19537	8.38044	8.18313	8.23142	8.18015	8.1962	8.21254
2.64375	8.22982	8.20705	8.18657	8.1986	8.20033	8.20322	8.20303	8.19862	8.21741	8.2082	8.20446	8.19419	8.19686	8.19284	8.19514	8.19503	8.17962	8.18908	8.19353	8.18308	8.18453	8.18782	8.18525	8.18902	8.21247	8.18775	8.23132	8.19246	8.20683	8.19779	8.16873	8.19459	8.19767	8.19599	8.37219	8.18781	8.22954	8.17934	8.19633	8.21309
2.6475	8.23487	8.2105	8.19163	8.20156	8.19911	8.20395	8.20691	8.19914	8.21777	8.20451	8.20666	8.193	8.19696	8.19689	8.18827	8.19712	8.1742	8.18839	8.19256	8.17872	8.18499	8.18563	8.18256	8.18411	8.21677	8.19128	8.23381	8.19502	8.20044	8.19943	8.17599	8.19654	8.19254	8.191	8.37952	8.18639	8.23403	8.18542	8.19652	8.215
2.65125	8.23501	8.21066	8.19388	8.19855	8.1972	8.20314	8.2027	8.20485	8.22053	8.20625	8.20694	8.19411	8.19856	8.19416	8.19502	8.197	8.17913	8.18582	8.19531	8.17762	8.18581	8.18712	8.18815	8.19018	8.21746	8.18886	8.23151	8.19556	8.20322	8.19788	8.17346	8.19154	8.19846	8.19779	8.38013	8.18439	8.23444	8.18067	8.20011	8.21522
2.655	8.23339	8.21035	8.1902	8.19943	8.19891	8.20197	8.20735	8.19621	8.21148	8.2063	8.20311	8.1949	8.19577	8.2005	8.19249	8.20323	8.17964	8.18754	8.19746	8.18725	8.18437	8.18826	8.18522	8.19252	8.21436	8.18648	8.23147	8.19698	8.19987	8.2017	8.17278	8.19803	8.19388	8.20224	8.37951	8.18208	8.23099	8.18277	8.19197	8.21492
2.65875	8.23333	8.20524	8.19082	8.20229	8.19748	8.20346	8.20392	8.20146	8.2151	8.21035	8.20685	8.18864	8.20122	8.19609	8.19345	8.19857	8.17684	8.18998	8.18813	8.18246	8.18415	8.18873	8.18548	8.19061	8.21883	8.19102	8.23329	8.19776	8.20225	8.20269	8.17303	8.19658	8.19621	8.19532	8.37992	8.18175	8.23933	8.18518	8.19877	8.21254
2.6625	8.236	8.21173	8.18879	8.20206	8.20052	8.20101	8.20545	8.20354	8.21706	8.20843	8.20205	8.19429	8.19946	8.19712	8.19596	8.19642	8.17701	8.18793	8.19602	8.17824	8.18199	8.18521	8.18733	8.18811	8.21476	8.18826	8.23908	8.19673	8.20334	8.20393	8.17402	8.19732	8.20468	8.19904	8.38141	8.18234	8.23367	8.18388	8.20094	8.21706
2.66625	8.23077	8.21175	8.19113	8.19794	8.20009	8.2035	8.21002	8.20428	8.20784	8.20923	8.20195	8.19715	8.20538	8.19788	8.1937	8.19729	8.17829	8.19074	8.19328	8.17469	8.18105	8.18757	8.18878	8.18653	8.21319	8.18643	8.23454	8.19592	8.20007	8.20078	8.17566	8.1925	8.19961	8.1944	8.37849	8.18426	8.22962	8.18645	8.19888	8.21349
2.67	8.23543	8.21074	8.19136	8.19869	8.20044	8.20418	8.20245	8.19845	8.21795	8.20591	8.20268	8.19133	8.19766	8.19811	8.18916	8.20013	8.17914	8.18568	8.19206	8.18184	8.18522	8.1832	8.18786	8.19131	8.22151	8.18998	8.2358	8.20132	8.19995	8.20054	8.17877	8.1959	8.19909	8.19718	8.37019	8.18691	8.2283	8.17971	8.19842	8.21862
2.67375	8.23282	8.21088	8.18954	8.20037	8.19908	8.20592	8.2017	8.19846	8.21673	8.21068	8.20429	8.19309	8.19528	8.20041	8.19497	8.19804	8.17772	8.18949	8.19293	8.17946	8.18525	8.18552	8.18435	8.18778	8.21094	8.18754	8.23424	8.19931	8.19998	8.19642	8.17284	8.19596	8.20124	8.19291	8.37799	8.18259	8.23234	8.18424	8.20005	8.21335
2.6775	8.23829	8.20694	8.18634	8.19891	8.19921	8.20405	8.20836	8.19651	8.21422	8.20788	8.1992	8.19211	8.20337	8.19683	8.19213	8.19604	8.18049	8.18583	8.19218	8.17791	8.18938	8.18806	8.18421	8.19234	8.21271	8.18674	8.23392	8.19732	8.20246	8.20056	8.17466	8.1964	8.19813	8.19761	8.37534	8.18598	8.22826	8.18806	8.1954	8.21362
2.68125	8.23172	8.20439	8.19173	8.19693	8.2059	8.20532	8.20875	8.20406	8.21455	8.20937	8.20156	8.19513	8.20034	8.20387	8.19798	8.19692	8.18341	8.18691	8.19334	8.18049	8.18445	8.18697	8.18739	8.18858	8.21241	8.1916	8.23634	8.20175	8.20214	8.20784	8.17263	8.19244	8.19724	8.19206	8.38478	8.18218	8.23718	8.1794	8.19564	8.2174
2.685	8.23096	8.20714	8.19267	8.19927	8.20147	8.20514	8.2123	8.19989	8.21551	8.21021	8.2036	8.19008	8.19686	8.19637	8.1954	8.19929	8.17458	8.1861	8.19419	8.18507	8.18558	8.18842	8.18511	8.18937	8.21697	8.19197	8.22908	8.19955	8.20286	8.20272	8.1708	8.19815	8.20131	8.19547	8.38109	8.18265	8.23357	8.1804	8.19742	8.22505
2.68875	8.23517	8.20637	8.19292	8.2002	8.20533	8.20719	8.20745	8.1986	8.21794	8.20752	8.20314	8.19479	8.19974	8.19458	8.19334	8.19583	8.17924	8.18477	8.19464	8.18392	8.18505	8.18418	8.18496	8.18231	8.21311	8.18597	8.23214	8.20006	8.20376	8.20342	8.17043	8.19353	8.20465	8.19074	8.37691	8.18313	8.23533	8.18514	8.1958	8.21653
2.6925	8.23521	8.20518	8.18783	8.20451	8.20042	8.20178	8.20461	8.20217	8.21715	8.20574	8.20271	8.19263	8.20332	8.19714	8.19147	8.20234	8.17863	8.18603	8.1967	8.18072	8.1851	8.1853	8.18116	8.19464	8.21716	8.18924	8.2345	8.20172	8.20187	8.20105	8.1748	8.19715	8.19873	8.1918	8.37956	8.18549	8.23457	8.17912	8.19872	8.21579
2.69625	8.2338	8.21018	8.18937	8.20195	8.20041	8.20043	8.20627	8.19884	8.21614	8.20554	8.20212	8.19452	8.19749	8.1957	8.19318	8.2004	8.18143	8.18663	8.1937	8.17825	8.18514	8.18365	8.18602	8.1901	8.21665	8.18868	8.23506	8.2008	8.19987	8.1988	8.17729	8.19834	8.19582	8.18984	8.37365	8.18114	8.2358	8.18376	8.19466	8.21638
2.7	8.23502	8.21106	8.19198	8.19977	8.20289	8.20436	8.20532	8.20133	8.219	8.20491	8.20512	8.19198	8.19901	8.19679	8.19654	8.19905	8.18071	8.19004	8.19358	8.18899	8.18263	8.18563	8.18549	8.19192	8.21172	8.18841	8.23382	8.19598	8.20242	8.20418	8.16657	8.19483	8.19791	8.19652	8.37864	8.17817	8.2356	8.18349	8.20168	8.21638
2.70375	8.22829	8.20245	8.19672	8.20381	8.1981	8.20077	8.20463	8.2005	8.21881	8.20978	8.20249	8.19271	8.19779	8.19671	8.19981	8.19898	8.17747	8.18405	8.1937	8.18162	8.18731	8.18493	8.18526	8.19002	8.21503	8.1895	8.23454	8.1973	8.20042	8.20771	8.17554	8.19722	8.19292	8.19446	8.37525	8.18138	8.23065	8.18084	8.19794	8.21225
2.7075	8.23211	8.21417	8.1934	8.20352	8.20292	8.20804	8.20529	8.19799	8.2153	8.20584	8.20829	8.18688	8.19887	8.19864	8.19147	8.20125	8.17761	8.19064	8.19632	8.17953	8.18752	8.18803	8.18535	8.1922	8.21608	8.19195	8.23504	8.19811	8.20461	8.20035	8.16801	8.19251	8.19704	8.19684	8.37627	8.18344	8.2379	8.18057	8.19615	8.21557
2.71125	8.23103	8.21065	8.19408	8.20086	8.20042	8.20763	8.20221	8.19831	8.21065	8.20808	8.1999	8.19592	8.19648	8.19434	8.19563	8.2032	8.17603	8.18855	8.18861	8.18293	8.17952	8.18572	8.1863	8.18929	8.22199	8.18788	8.23288	8.20064	8.20444	8.20789	8.17762	8.19518	8.19996	8.1946	8.37683	8.18477	8.23706	8.18027	8.19791	8.21852
2.715	8.23605	8.21035	8.1887	8.19965	8.20105	8.20613	8.2036	8.19868	8.21784	8.20754	8.20607	8.1943	8.19507	8.194	8.18919	8.19335	8.17904	8.18649	8.19336	8.18112	8.18479	8.18019	8.18331	8.19213	8.21717	8.18925	8.23207	8.19788	8.20195	8.20112	8.16927	8.19533	8.20061	8.19019	8.38004	8.18192	8.23027	8.18189	8.19873	8.22017
2.71875	8.23098	8.21145	8.19563	8.19894	8.20143	8.20366	8.20896	8.20005	8.21387	8.21153	8.20199	8.19354	8.19733	8.19887	8.19392	8.20099	8.17912	8.18911	8.1923	8.18342	8.18571	8.18458	8.18926	8.18523	8.21479	8.19003	8.2336	8.19966	8.20131	8.2037	8.17045	8.19207	8.19725	8.19425	8.38099	8.18072	8.2315	8.17981	8.20001	8.21755
2.7225	8.23635	8.20621	8.18777	8.19942	8.20326	8.20899	8.20426	8.20099	8.21513	8.20934	8.20573	8.19433	8.19781	8.19261	8.19766	8.20092	8.17598	8.18769	8.19592	8.18129	8.18526	8.18922	8.18931	8.18731	8.21498	8.18867	8.23555	8.20064	8.20028	8.2049	8.17065	8.19738	8.19575	8.19402	8.37696	8.18097	8.23287	8.1829	8.19662	8.2173
2.72625	8.23308	8.21117	8.1896	8.20232	8.20506	8.20072	8.21141	8.20472	8.21906	8.20923	8.20323	8.19509	8.20103	8.19777	8.19787	8.19991	8.17657	8.19117	8.1961	8.17676	8.18505	8.18509	8.1837	8.19134	8.21546	8.1888	8.23608	8.2012	8.20149	8.20333	8.16826	8.19704	8.19991	8.19272	8.38219	8.17814	8.23377	8.18096	8.20267	8.2132
2.73	8.23147	8.21133	8.19766	8.20287	8.20241	8.20562	8.20711	8.20132	8.21706	8.20687	8.20774	8.19577	8.19494	8.19918	8.19511	8.19745	8.17998	8.18694	8.196	8.18387	8.18363	8.18768	8.18166	8.18812	8.21439	8.19073	8.23169	8.19928	8.20302	8.20386	8.17238	8.19322	8.19633	8.19771	8.38177	8.17877	8.23434	8.1837	8.19655	8.21664
2.73375	8.2343	8.20932	8.19311	8.20347	8.20477	8.20598	8.20467	8.1999	8.22233	8.2055	8.20684	8.18828	8.20078	8.19899	8.19584	8.1999	8.18106	8.1821	8.19425	8.18463	8.18475	8.1862	8.18688	8.18822	8.21312	8.18761	8.23123	8.19917	8.20147	8.20421	8.17715	8.19666	8.19555	8.19276	8.37641	8.18044	8.23411	8.18581	8.1983	8.21283
2.7375	8.23493	8.21054	8.18852	8.20148	8.20004	8.20195	8.20551	8.20026	8.21654	8.20723	8.20477	8.19128	8.20131	8.19587	8.1953	8.20011	8.17862	8.19148	8.19491	8.18396	8.18746	8.18518	8.18768	8.19796	8.21663	8.1912	8.23123	8.19489	8.20474	8.20401	8.17193	8.19515	8.19712	8.19502	8.37919	8.18667	8.23739	8.18202	8.2012	8.21026
2.74125	8.23209	8.20831	8.19114	8.19773	8.20365	8.20412	8.20236	8.19722	8.21805	8.20629	8.19993	8.1985	8.20393	8.19319	8.19898	8.19702	8.17826	8.18903	8.19426	8.18964	8.18748	8.18627	8.18777	8.19078	8.2169	8.18976	8.23575	8.19933	8.20506	8.20132	8.17515	8.19415	8.1993	8.1965	8.3822	8.18635	8.23304	8.18433	8.19816	8.21508
2.745	8.23763	8.21294	8.18844	8.20001	8.20482	8.20323	8.20959	8.20685	8.21693	8.21147	8.20446	8.19001	8.19913	8.19696	8.19655	8.19687	8.18524	8.18659	8.19016	8.1844	8.1861	8.18734	8.18333	8.18546	8.21004	8.18915	8.23711	8.19617	8.19992	8.20596	8.17475	8.18961	8.20083	8.19502	8.38131	8.18179	8.23664	8.18512	8.19819	8.21976
2.74875	8.23719	8.20951	8.18999	8.2015	8.2011	8.20187	8.20398	8.20193	8.21716	8.20805	8.20407	8.19041	8.20117	8.20123	8.19593	8.20133	8.17728	8.18784	8.19918	8.17712	8.18404	8.19183	8.1831	8.19247	8.21588	8.18889	8.23302	8.19885	8.2	8.20287	8.17432	8.19578	8.19468	8.19803	8.37797	8.18127	8.23696	8.18885	8.20246	8.21518
2.7525	8.23599	8.20967	8.19338	8.20303	8.20403	8.20357	8.20781	8.20151	8.21561	8.20698	8.20071	8.19911	8.19921	8.19353	8.19109	8.19774	8.17877	8.18716	8.19144	8.1793	8.18208	8.18809	8.18622	8.18985	8.2138	8.19251	8.23516	8.1943	8.20271	8.20431	8.17229	8.19914	8.19807	8.19689	8.38121	8.18151	8.23319	8.18484	8.20141	8.21702
2.75625	8.23821	8.20515	8.19436	8.20306	8.2063	8.20214	8.20369	8.19932	8.21585	8.20764	8.20527	8.18754	8.20034	8.19586	8.19367	8.20673	8.17801	8.1905	8.19049	8.18167	8.18552	8.18629	8.18737	8.19182	8.21735	8.18909	8.23251	8.19818	8.20197	8.20149	8.17413	8.198	8.20002	8.19552	8.37626	8.18346	8.23213	8.18977	8.20334	8.21331
2.76	8.22926	8.20845	8.19268	8.20361	8.20445	8.20558	8.20476	8.19934	8.2143	8.20619	8.20216	8.19389	8.19791	8.19624	8.19016	8.19571	8.17741	8.18832	8.19619	8.18787	8.18399	8.18571	8.18207	8.18372	8.21691	8.18861	8.23754	8.19861	8.20329	8.19945	8.17614	8.19643	8.1991	8.20081	8.3797	8.18697	8.23103	8.18463	8.19751	8.22056
2.76375	8.23483	8.20498	8.19114	8.20339	8.20127	8.20614	8.21274	8.2012	8.22123	8.20995	8.20321	8.19185	8.20112	8.19617	8.19438	8.20361	8.17922	8.18969	8.19585	8.18011	8.18513	8.18839	8.18462	8.19071	8.21316	8.18765	8.23776	8.19785	8.20252	8.20256	8.17329	8.19738	8.20196	8.20034	8.37993	8.18242	8.23269	8.18514	8.19954	8.21616
2.7675	8.23012	8.2136	8.19221	8.19936	8.20152	8.20391	8.20617	8.20219	8.22004	8.20508	8.20192	8.19397	8.19815	8.19939	8.18995	8.20096	8.18233	8.19036	8.18985	8.18565	8.18357	8.18391	8.18202	8.19262	8.21635	8.18662	8.23226	8.19749	8.20148	8.20671	8.17409	8.19603	8.19898	8.19901	8.37717	8.18445	8.2337	8.18359	8.20143	8.21481
2.77125	8.23799	8.21034	8.19477	8.20058	8.20555	8.20275	8.20263	8.2056	8.21783	8.21048	8.20309	8.1907	8.20213	8.19707	8.19607	8.20302	8.17965	8.18499	8.19569	8.1831	8.18744	8.18687	8.18789	8.19201	8.21714	8.19274	8.23675	8.19973	8.19937	8.20535	8.17233	8.1966	8.19885	8.20028	8.37788	8.18209	8.23683	8.18421	8.19543	8.21938
2.775	8.23996	8.21191	8.19537	8.19868	8.20376	8.20235	8.21177	8.20135	8.21861	8.20551	8.20285	8.19187	8.19943	8.20042	8.19156	8.20251	8.17829	8.18827	8.19156	8.17999	8.18505	8.18187	8.19375	8.19203	8.21645	8.19403	8.24096	8.19842	8.20484	8.20163	8.17502	8.19379	8.19708	8.19211	8.37914	8.18338	8.23354	8.18287	8.19814	8.21354
2.77875	8.23489	8.20799	8.18793	8.19761	8.19755	8.20263	8.20878	8.19918	8.22487	8.20957	8.20181	8.19188	8.19878	8.19685	8.18958	8.19903	8.18246	8.19112	8.19614	8.18314	8.18642	8.19037	8.1868	8.19145	8.21605	8.18641	8.23316	8.19967	8.20236	8.20006	8.17659	8.19436	8.20094	8.19631	8.37742	8.18576	8.23178	8.18564	8.19765	8.21909
2.7825	8.23384	8.20731	8.19274	8.20189	8.20222	8.20302	8.20742	8.2035	8.21726	8.20331	8.20445	8.19374	8.19944	8.19681	8.19767	8.2003	8.17921	8.18578	8.19531	8.18016	8.18459	8.18812	8.18614	8.18724	8.22039	8.18762	8.23671	8.19873	8.20321	8.20666	8.17662	8.19813	8.19854	8.19289	8.38248	8.18444	8.23039	8.18297	8.19897	8.21582
2.78625	8.23248	8.21374	8.19138	8.2018	8.20198	8.20382	8.20582	8.19864	8.21999	8.20833	8.20006	8.19145	8.19761	8.20013	8.19563	8.2004	8.17787	8.18746	8.19952	8.17892	8.18388	8.18657	8.18781	8.1904	8.21496	8.18965	8.24046	8.20019	8.20227	8.19574	8.17544	8.1906	8.19638	8.19885	8.37935	8.18466	8.23709	8.1849	8.19917	8.21731
2.79	8.23042	8.21315	8.19178	8.19963	8.20205	8.20898	8.20512	8.19969	8.21487	8.20782	8.20448	8.18762	8.2024	8.19996	8.19499	8.20103	8.17977	8.1861	8.19749	8.18746	8.1831	8.18512	8.18929	8.1932	8.2188	8.19085	8.23685	8.1909	8.20715	8.20334	8.17433	8.20118	8.2013	8.198	8.38214	8.18563	8.23503	8.18456	8.2012	8.21741
2.79375	8.23094	8.21123	8.1911	8.20361	8.20472	8.20338	8.20224	8.19841	8.21132	8.21083	8.20032	8.19094	8.19794	8.19894	8.1959	8.19915	8.17937	8.18649	8.1986	8.18291	8.18467	8.19039	8.18545	8.18853	8.21693	8.1874	8.23661	8.20085	8.20765	8.20516	8.17692	8.19639	8.20231	8.19731	8.37788	8.1864	8.23726	8.18528	8.19909	8.2136
2.7975	8.23352	8.21208	8.18968	8.19941	8.20256	8.20368	8.20534	8.20426	8.21473	8.2083	8.20574	8.19552	8.19868	8.19911	8.19672	8.20353	8.1803	8.19117	8.19435	8.1877	8.18814	8.18859	8.19084	8.19096	8.21415	8.18462	8.23762	8.1996	8.20774	8.2024	8.17446	8.1947	8.19799	8.19357	8.38174	8.18115	8.23145	8.18428	8.19946	8.21575
2.80125	8.23426	8.21128	8.18839	8.20145	8.20551	8.20573	8.20853	8.20365	8.22101	8.21246	8.20294	8.1936	8.19592	8.20175	8.19385	8.19734	8.18101	8.18925	8.19672	8.18097	8.18628	8.18745	8.18246	8.19188	8.21399	8.19138	8.23432	8.20014	8.2018	8.20738	8.16524	8.19559	8.19649	8.19386	8.38295	8.18043	8.22982	8.18679	8.19968	8.21325
2.805	8.23139	8.21176	8.19096	8.19768	8.20273	8.20596	8.20837	8.19616	8.21414	8.20785	8.2061	8.19175	8.19911	8.19325	8.19882	8.20577	8.181	8.18701	8.19364	8.18616	8.18787	8.18899	8.18709	8.18792	8.21193	8.19499	8.23556	8.19656	8.20516	8.20371	8.17539	8.1962	8.20259	8.19685	8.38115	8.18804	8.23108	8.18406	8.19763	8.21629
2.80875	8.23607	8.21593	8.19198	8.20229	8.20525	8.20121	8.2119	8.20227	8.21253	8.20788	8.20328	8.19378	8.20057	8.1927	8.19576	8.19983	8.17851	8.18623	8.19061	8.18647	8.19115	8.18495	8.19134	8.19177	8.21911	8.19039	8.23265	8.19435	8.20946	8.20265	8.17595	8.19646	8.20459	8.19519	8.37927	8.17893	8.23523	8.18475	8.19902	8.22089
2.8125	8.2405	8.21157	8.19278	8.20452	8.20457	8.20216	8.20561	8.20653	8.21356	8.20695	8.20615	8.19585	8.19926	8.19644	8.20123	8.20223	8.18211	8.1944	8.19492	8.17807	8.18508	8.18821	8.18807	8.19304	8.21367	8.19044	8.23446	8.19953	8.1995	8.20333	8.17299	8.19198	8.20102	8.1986	8.38316	8.18596	8.23343	8.18644	8.20181	8.21437
2.81625	8.2313	8.21083	8.19251	8.20241	8.20516	8.20015	8.20178	8.19699	8.21859	8.20369	8.20639	8.19207	8.19857	8.20016	8.19769	8.19924	8.17477	8.19119	8.19364	8.18013	8.18944	8.18783	8.18176	8.19361	8.2167	8.18655	8.23879	8.19578	8.20037	8.19965	8.17549	8.20112	8.20162	8.20041	8.37985	8.18683	8.23648	8.18881	8.20056	8.21682
2.82	8.23926	8.20605	8.19143	8.2009	8.20009	8.19867	8.20923	8.19865	8.22483	8.2054	8.20585	8.18931	8.19614	8.19818	8.19459	8.19945	8.18477	8.19228	8.19363	8.18042	8.18635	8.18754	8.18358	8.18858	8.21218	8.18378	8.23814	8.20054	8.20887	8.20682	8.17498	8.19738	8.1922	8.19248	8.3816	8.18532	8.22803	8.18167	8.20092	8.21571
2.82375	8.23521	8.21367	8.19349	8.19612	8.20432	8.2064	8.21406	8.20117	8.21265	8.20761	8.20457	8.1954	8.20079	8.19854	8.19099	8.1994	8.17982	8.18615	8.19209	8.18696	8.18703	8.1884	8.18754	8.18785	8.21723	8.18959	8.23399	8.19711	8.20192	8.19846	8.17538	8.19665	8.19652	8.20168	8.37748	8.18761	8.2312	8.18246	8.19915	8.21713
2.8275	8.23254	8.2036	8.19462	8.20132	8.20563	8.20362	8.2038	8.20522	8.21456	8.20947	8.20287	8.19401	8.20187	8.19203	8.20094	8.19968	8.17879	8.18738	8.19827	8.182	8.18579	8.18811	8.19105	8.18769	8.21248	8.18994	8.23491	8.195	8.20223	8.19933	8.17103	8.19651	8.19906	8.19758	8.37479	8.18653	8.23256	8.1842	8.20323	8.21855
2.83125	8.23424	8.21351	8.19672	8.20326	8.20467	8.20605	8.20592	8.20174	8.2183	8.21071	8.20443	8.19744	8.1996	8.19676	8.1881	8.20097	8.17789	8.19107	8.19109	8.18074	8.1861	8.1876	8.18868	8.19136	8.21287	8.18723	8.2358	8.19777	8.2053	8.20238	8.17839	8.1951	8.19614	8.1925	8.37753	8.18111	8.23561	8.18429	8.20008	8.21763
2.835	8.23499	8.2149	8.19436	8.20267	8.20546	8.20473	8.20413	8.20456	8.21503	8.20782	8.20323	8.19236	8.20059	8.19668	8.19679	8.20358	8.18009	8.19051	8.19431	8.18237	8.18919	8.1888	8.18397	8.188	8.21561	8.18596	8.24186	8.20091	8.19876	8.19979	8.17507	8.1999	8.20144	8.19291	8.37942	8.18499	8.23478	8.18639	8.19749	8.21879
2.83875	8.23762	8.20471	8.19286	8.20273	8.19936	8.20569	8.20873	8.20288	8.21599	8.21118	8.20346	8.19392	8.20318	8.2016	8.19184	8.20042	8.17887	8.1851	8.19564	8.18657	8.18519	8.19025	8.18555	8.18778	8.21798	8.18979	8.23645	8.1969	8.19482	8.19845	8.1758	8.19836	8.20063	8.19504	8.38174	8.18565	8.23825	8.18366	8.2002	8.21495
2.8425	8.23253	8.21249	8.19224	8.20182	8.20095	8.19908	8.21036	8.20164	8.21478	8.20228	8.20593	8.19561	8.20037	8.19766	8.19882	8.20354	8.17839	8.19027	8.19422	8.18243	8.18572	8.19158	8.19049	8.18603	8.21058	8.19086	8.23449	8.19367	8.20446	8.20104	8.17469	8.19403	8.19871	8.19854	8.3794	8.18541	8.23511	8.18698	8.19975	8.21592
2.84625	8.23184	8.21159	8.18678	8.1991	8.20089	8.20649	8.20684	8.20064	8.2157	8.20945	8.20343	8.19646	8.19996	8.19773	8.19484	8.20307	8.17672	8.18878	8.19387	8.18269	8.18737	8.1868	8.1859	8.19031	8.2166	8.1877	8.23488	8.19952	8.20706	8.20436	8.17664	8.20048	8.20034	8.19851	8.37925	8.18496	8.23265	8.18591	8.20199	8.21618
2.85	8.23594	8.21158	8.19515	8.20017	8.2012	8.20124	8.20659	8.20661	8.21535	8.20883	8.20753	8.19511	8.19732	8.19719	8.19841	8.20184	8.18099	8.19268	8.19467	8.18376	8.18898	8.19239	8.18438	8.19043	8.21653	8.18559	8.23263	8.19934	8.20424	8.20696	8.17744	8.19449	8.2017	8.19586	8.37502	8.18629	8.23627	8.18349	8.19837	8.21639
2.85375	8.23386	8.20864	8.19677	8.20128	8.20405	8.20402	8.20874	8.1954	8.21897	8.21173	8.19705	8.18882	8.20323	8.19831	8.1923	8.19879	8.1821	8.18579	8.19628	8.18636	8.18173	8.18489	8.18644	8.19369	8.21687	8.19851	8.23612	8.19798	8.20495	8.20409	8.17562	8.19791	8.2005	8.19409	8.37918	8.1821	8.23851	8.18404	8.20144	8.21511
2.8575	8.2353	8.21031	8.19153	8.2035	8.20486	8.20168	8.20509	8.20114	8.21618	8.20601	8.20503	8.18911	8.20224	8.19934	8.19261	8.20459	8.17868	8.18604	8.19383	8.18239	8.18885	8.18646	8.18747	8.18928	8.21571	8.19085	8.23859	8.19842	8.20732	8.20337	8.17582	8.1956	8.20388	8.19882	8.38033	8.18128	8.23245	8.18725	8.20411	8.22189
2.86125	8.23369	8.21335	8.19668	8.20181	8.20303	8.20068	8.20983	8.20577	8.21951	8.2097	8.20518	8.18846	8.20347	8.19595	8.1935	8.20597	8.18134	8.19046	8.20043	8.18251	8.18574	8.18561	8.185	8.19128	8.21468	8.19094	8.23857	8.19997	8.2031	8.2014	8.17418	8.19615	8.19953	8.19592	8.38038	8.18557	8.23588	8.18575	8.19937	8.21631
2.865	8.23754	8.20999	8.18982	8.20685	8.20256	8.20691	8.21097	8.20168	8.21694	8.20841	8.20226	8.19441	8.20209	8.19895	8.19679	8.20357	8.18238	8.18698	8.19825	8.17912	8.18685	8.18951	8.18607	8.19081	8.21498	8.19158	8.22702	8.19885	8.20559	8.21016	8.17525	8.19475	8.20476	8.19389	8.37738	8.1857	8.23321	8.18908	8.19943	8.21632
2.86875	8.23368	8.20727	8.19034	8.20298	8.20359	8.20349	8.20609	8.19757	8.21486	8.21252	8.20495	8.19832	8.19732	8.1989	8.19614	8.19881	8.17696	8.18822	8.19734	8.17926	8.1815	8.18494	8.19162	8.18984	8.21402	8.18536	8.23455	8.19897	8.20373	8.20607	8.17471	8.1956	8.20264	8.19792	8.38252	8.18492	8.23393	8.17863	8.19894	8.21774
2.8725	8.24424	8.20885	8.1932	8.20131	8.19948	8.20383	8.20882	8.20022	8.21739	8.20995	8.20503	8.1943	8.19715	8.19694	8.19537	8.19484	8.18493	8.19241	8.20083	8.18071	8.18654	8.1896	8.18663	8.19365	8.21717	8.18927	8.23348	8.20063	8.20912	8.20488	8.17371	8.1998	8.19658	8.19737	8.38522	8.18401	8.23225	8.18236	8.19555	8.21917
2.87625	8.23326	8.21167	8.19238	8.20658	8.20774	8.20291	8.20356	8.19899	8.21947	8.21294	8.20542	8.19096	8.20157	8.19796	8.1897	8.20161	8.1822	8.19206	8.19677	8.18368	8.18232	8.1855	8.19057	8.18657	8.21356	8.19119	8.2353	8.19749	8.20641	8.20109	8.17823	8.19583	8.19801	8.19477	8.37984	8.18378	8.23706	8.18712	8.20147	8.21883
2.88	8.23608	8.20843	8.19116	8.20394	8.20112	8.19907	8.21048	8.20438	8.217	8.2036	8.20372	8.18874	8.19457	8.1956	8.19618	8.19992	8.18263	8.18797	8.19044	8.18259	8.18392	8.18463	8.18411	8.19	8.21478	8.19324	8.23657	8.20198	8.20563	8.20295	8.17295	8.19946	8.20317	8.1967	8.37656	8.18334	8.23281	8.18587	8.20196	8.22145
2.88375	8.23251	8.21138	8.19164	8.19997	8.2052	8.20511	8.2062	8.20227	8.21838	8.20992	8.20507	8.18926	8.19805	8.19787	8.19247	8.20266	8.17707	8.18861	8.19722	8.18398	8.19229	8.18829	8.1877	8.19497	8.21864	8.18866	8.23928	8.19724	8.20093	8.20379	8.17381	8.19689	8.20055	8.19563	8.38034	8.18633	8.23603	8.18452	8.19629	8.2196
2.8875	8.23377	8.21403	8.18946	8.20415	8.20256	8.20574	8.20308	8.20408	8.22184	8.21157	8.20508	8.19748	8.20114	8.19737	8.19535	8.19982	8.17718	8.19237	8.19426	8.18237	8.18654	8.1841	8.18995	8.19051	8.21522	8.1938	8.23246	8.19802	8.20634	8.20615	8.17728	8.1961	8.19718	8.19706	8.38306	8.17964	8.23895	8.18497	8.19966	8.21579
2.89125	8.22992	8.21002	8.19142	8.20381	8.20718	8.19998	8.2095	8.20087	8.21954	8.2128	8.20302	8.19775	8.19708	8.19585	8.2006	8.20345	8.18182	8.18698	8.19533	8.18596	8.18603	8.18745	8.18966	8.1915	8.21864	8.18493	8.23664	8.19837	8.20279	8.20169	8.17754	8.19628	8.20323	8.19549	8.37422	8.18211	8.23378	8.18478	8.2008	8.21698
2.895	8.23733	8.21188	8.19399	8.20431	8.20021	8.20481	8.20622	8.2032	8.2166	8.20799	8.19925	8.19395	8.19678	8.19949	8.19136	8.20216	8.17944	8.18991	8.19656	8.18513	8.18712	8.18498	8.19039	8.19193	8.2169	8.19065	8.23386	8.19746	8.20749	8.20687	8.18007	8.19789	8.20081	8.19325	8.38246	8.17866	8.23832	8.18387	8.19729	8.22039
2.89875	8.23354	8.21538	8.19159	8.20282	8.20161	8.20802	8.20891	8.20374	8.22434	8.20576	8.20638	8.19671	8.20381	8.19674	8.19655	8.20512	8.17998	8.19177	8.1959	8.18295	8.18784	8.18843	8.18989	8.19547	8.2174	8.19124	8.23451	8.20339	8.20615	8.20446	8.1808	8.1975	8.19756	8.19792	8.37855	8.18791	8.23183	8.17943	8.20589	8.21881
2.9025	8.23061	8.21088	8.19389	8.19823	8.20276	8.20616	8.2097	8.19819	8.21995	8.20774	8.2053	8.19456	8.2039	8.19524	8.19851	8.201	8.17795	8.18789	8.19382	8.17991	8.18354	8.18981	8.18999	8.19605	8.21547	8.19553	8.2333	8.20476	8.20446	8.20593	8.17067	8.19668	8.19997	8.19427	8.37887	8.18495	8.23171	8.1856	8.20041	8.21719
2.90625	8.23706	8.21235	8.19162	8.20011	8.20606	8.20436	8.20523	8.20288	8.21666	8.20782	8.20235	8.1936	8.20173	8.19708	8.19563	8.20261	8.18101	8.1902	8.19421	8.18034	8.18694	8.18672	8.18564	8.1908	8.21708	8.18758	8.23352	8.20057	8.20359	8.20372	8.1777	8.1985	8.19896	8.19646	8.38218	8.18372	8.23477	8.182	8.20026	8.21846
2.91	8.23768	8.20998	8.19663	8.20704	8.20168	8.20442	8.20635	8.20037	8.22344	8.21181	8.20441	8.19568	8.20323	8.19358	8.19349	8.20198	8.17694	8.18824	8.19914	8.18383	8.19154	8.18996	8.18542	8.19209	8.21435	8.1895	8.23824	8.20363	8.20373	8.20608	8.17702	8.19852	8.19565	8.19608	8.38442	8.18239	8.23466	8.19021	8.1994	8.21339
2.91375	8.23552	8.21129	8.19254	8.20561	8.19767	8.20578	8.20701	8.20241	8.21445	8.21047	8.20305	8.19428	8.20187	8.194	8.19549	8.20309	8.17676	8.19313	8.1971	8.18318	8.18527	8.19067	8.18657	8.19141	8.21695	8.1892	8.23505	8.19917	8.20503	8.2035	8.17357	8.20007	8.19751	8.19549	8.37886	8.18412	8.23872	8.18915	8.20138	8.21717
2.9175	8.23643	8.20984	8.19117	8.20279	8.20411	8.20126	8.20894	8.20377	8.22063	8.20749	8.20602	8.19255	8.19897	8.19621	8.19844	8.1979	8.18423	8.19003	8.19486	8.18724	8.18237	8.18899	8.19046	8.19025	8.21155	8.18946	8.2421	8.19838	8.20191	8.20594	8.17613	8.19944	8.20259	8.20247	8.38351	8.18274	8.23658	8.18985	8.20038	8.2218
2.92125	8.23343	8.21099	8.19483	8.19986	8.20458	8.20746	8.20959	8.19961	8.21863	8.21348	8.2022	8.19593	8.19842	8.20157	8.19921	8.19828	8.17614	8.18776	8.19409	8.18694	8.18853	8.19163	8.19277	8.18863	8.21705	8.19074	8.23621	8.20228	8.20555	8.2024	8.17738	8.19526	8.20434	8.19565	8.37911	8.18642	8.23398	8.18584	8.20522	8.21896
2.925	8.23643	8.2076	8.1957	8.20071	8.20779	8.20113	8.20764	8.20153	8.2172	8.20969	8.20255	8.19435	8.19972	8.19742	8.19481	8.19561	8.17655	8.18862	8.19424	8.18257	8.18408	8.18914	8.18466	8.19133	8.21839	8.19383	8.23981	8.20044	8.20424	8.20347	8.17423	8.19462	8.20154	8.19848	8.38277	8.18297	8.23719	8.18618	8.20087	8.21875
2.92875	8.2339	8.21122	8.19181	8.20232	8.20231	8.20368	8.21196	8.20641	8.21645	8.21063	8.205	8.19643	8.20123	8.19898	8.19895	8.1979	8.17975	8.19101	8.19703	8.17934	8.18411	8.19079	8.18714	8.19271	8.2173	8.18707	8.23585	8.20086	8.20356	8.20668	8.17597	8.19912	8.19876	8.19658	8.38094	8.18435	8.23585	8.19113	8.19758	8.21858
2.9325	8.24047	8.20611	8.19753	8.20142	8.2065	8.19702	8.20164	8.2017	8.21977	8.2111	8.20489	8.19512	8.20189	8.19628	8.19509	8.20485	8.18006	8.18482	8.19812	8.18563	8.19099	8.19022	8.18866	8.19607	8.21936	8.19122	8.23775	8.20402	8.2048	8.20638	8.17625	8.19411	8.20566	8.20189	8.3819	8.18498	8.2348	8.18537	8.20596	8.22087
2.93625	8.22911	8.21246	8.1932	8.20217	8.20485	8.20555	8.20382	8.1988	8.21896	8.20801	8.20429	8.19727	8.20261	8.19854	8.19512	8.20084	8.17909	8.19309	8.19779	8.18672	8.18507	8.18574	8.18667	8.18853	8.21527	8.18948	8.23245	8.20081	8.20384	8.20592	8.1768	8.19622	8.20117	8.19021	8.38169	8.18463	8.23339	8.18196	8.19824	8.22057
2.94	8.23527	8.21069	8.192	8.20601	8.20846	8.20735	8.20619	8.19956	8.21878	8.21101	8.20472	8.19587	8.19286	8.19611	8.19303	8.20283	8.17632	8.19349	8.19686	8.1851	8.1896	8.18567	8.18852	8.19473	8.21826	8.1935	8.23878	8.20242	8.20619	8.20561	8.17513	8.20189	8.1992	8.20131	8.38235	8.1862	8.23211	8.18356	8.19893	8.22375
2.94375	8.2354	8.2172	8.19312	8.20078	8.20568	8.20871	8.20711	8.2002	8.22106	8.21128	8.20417	8.19266	8.19743	8.19936	8.19347	8.20296	8.18124	8.19195	8.19796	8.18801	8.19106	8.19118	8.19166	8.19325	8.21657	8.19138	8.23576	8.20083	8.20625	8.20833	8.18094	8.1895	8.20168	8.19601	8.38233	8.18752	8.23908	8.18425	8.20165	8.21674
2.9475	8.23706	8.21213	8.19731	8.19801	8.20422	8.20642	8.20848	8.20214	8.22155	8.21143	8.2022	8.19459	8.20012	8.194	8.19837	8.20167	8.17787	8.19098	8.19387	8.18376	8.18554	8.1867	8.18798	8.18789	8.22159	8.19034	8.23866	8.19776	8.20477	8.20511	8.17427	8.19494	8.20192	8.19704	8.38188	8.19374	8.23505	8.18466	8.2004	8.21579
2.95125	8.24167	8.21319	8.19385	8.19797	8.20232	8.20448	8.20291	8.20323	8.21782	8.20862	8.20203	8.19438	8.19706	8.19614	8.19201	8.20311	8.17737	8.1856	8.1958	8.18806	8.18755	8.18975	8.18968	8.19316	8.21704	8.19423	8.23334	8.19481	8.20519	8.20598	8.17542	8.19786	8.19895	8.19961	8.38157	8.18966	8.23308	8.18614	8.20323	8.21605
2.955	8.23256	8.20894	8.19624	8.20797	8.20422	8.20533	8.20299	8.20491	8.2191	8.20457	8.21023	8.19388	8.20056	8.19715	8.19658	8.19949	8.18172	8.18884	8.19847	8.1818	8.18596	8.19172	8.18703	8.19599	8.2196	8.19452	8.23517	8.19941	8.20387	8.20242	8.17277	8.19754	8.20161	8.20117	8.38105	8.18641	8.23446	8.18484	8.20105	8.21739
2.95875	8.23796	8.21141	8.19662	8.20361	8.20591	8.20542	8.20145	8.1982	8.2206	8.20658	8.2021	8.19372	8.20166	8.19757	8.19687	8.19969	8.18262	8.19061	8.19813	8.18854	8.18636	8.18993	8.18736	8.19049	8.2179	8.19402	8.23435	8.19939	8.2043	8.20145	8.17264	8.19887	8.20124	8.19767	8.37783	8.18368	8.23514	8.18822	8.2026	8.22305
2.9625	8.23253	8.20973	8.19589	8.20392	8.20448	8.20387	8.20724	8.20247	8.22205	8.20651	8.20295	8.19637	8.20489	8.19698	8.19932	8.19777	8.18329	8.19222	8.201	8.18594	8.18766	8.1872	8.18419	8.19046	8.21842	8.19249	8.23981	8.20109	8.20529	8.20709	8.17136	8.18932	8.20297	8.19446	8.37604	8.18879	8.23647	8.18503	8.19939	8.21378
2.96625	8.23974	8.21862	8.19066	8.19963	8.19892	8.20552	8.20952	8.19981	8.22519	8.2154	8.20573	8.19668	8.19584	8.19976	8.19601	8.20199	8.17591	8.18881	8.20097	8.18829	8.18873	8.18713	8.18508	8.19265	8.21821	8.19024	8.23677	8.19935	8.20392	8.20505	8.17366	8.19424	8.19973	8.20038	8.37813	8.18507	8.23621	8.1833	8.20242	8.21673
2.97	8.23482	8.208	8.19369	8.20268	8.20337	8.20296	8.20633	8.20252	8.21878	8.2133	8.20318	8.18897	8.20032	8.19817	8.19948	8.2045	8.17983	8.19323	8.19537	8.18301	8.187	8.18548	8.18704	8.19222	8.21921	8.19427	8.23557	8.19794	8.20414	8.20327	8.17436	8.19672	8.19659	8.19913	8.37852	8.1873	8.2312	8.18409	8.20448	8.21598
2.97375	8.23491	8.21042	8.18948	8.20675	8.20713	8.20111	8.21415	8.20286	8.2229	8.21603	8.20139	8.19162	8.19956	8.19769	8.18983	8.19581	8.18036	8.18785	8.19908	8.18251	8.18629	8.18936	8.18712	8.19215	8.21531	8.18999	8.23712	8.19929	8.20786	8.20613	8.17798	8.19737	8.20401	8.20391	8.37838	8.18357	8.23489	8.18832	8.20235	8.21745
2.9775	8.23854	8.21479	8.19236	8.2027	8.20949	8.20853	8.20453	8.20763	8.22004	8.20996	8.21008	8.19653	8.2011	8.201	8.19823	8.19987	8.18255	8.18948	8.19692	8.18566	8.17989	8.18722	8.18444	8.19418	8.21898	8.19143	8.23617	8.19869	8.20284	8.2063	8.17599	8.19841	8.20045	8.20135	8.37787	8.18686	8.23764	8.18272	8.19597	8.21883
2.98125	8.24083	8.20708	8.19876	8.20446	8.20724	8.2075	8.20758	8.20603	8.21405	8.21119	8.20531	8.19503	8.20388	8.20081	8.19645	8.20643	8.18368	8.19316	8.1927	8.18622	8.18856	8.19139	8.18633	8.19314	8.21536	8.18918	8.23648	8.20186	8.20537	8.2018	8.17476	8.19492	8.20038	8.19511	8.38855	8.18341	8.23585	8.18798	8.1982	8.21708
2.985	8.23665	8.21249	8.19567	8.20013	8.20658	8.20194	8.21108	8.20634	8.22147	8.21423	8.20409	8.19208	8.20156	8.19976	8.19667	8.20466	8.17234	8.18778	8.19546	8.18261	8.18991	8.19091	8.18239	8.19156	8.21415	8.18914	8.23291	8.2039	8.20146	8.20552	8.17793	8.19406	8.20297	8.19419	8.38333	8.18012	8.23598	8.17948	8.19994	8.22082
2.98875	8.23441	8.20741	8.19776	8.19705	8.20301	8.20361	8.20705	8.20457	8.22235	8.20723	8.20393	8.19471	8.20083	8.19881	8.19895	8.20027	8.17766	8.19038	8.19866	8.18344	8.19022	8.19046	8.19021	8.18677	8.21371	8.19189	8.23359	8.19852	8.209	8.20345	8.17608	8.1989	8.20224	8.19945	8.38383	8.18406	8.23725	8.18823	8.20311	8.22461
2.9925	8.23588	8.21132	8.19116	8.19569	8.20835	8.20423	8.20962	8.20066	8.21734	8.21006	8.20829	8.19553	8.20162	8.20262	8.19572	8.20386	8.18353	8.18672	8.19992	8.18084	8.18544	8.19059	8.19097	8.192	8.22043	8.19025	8.2339	8.20204	8.20877	8.20523	8.17571	8.19764	8.19978	8.19441	8.38218	8.18333	8.23732	8.18385	8.20238	8.21639
2.99625	8.23804	8.20947	8.1941	8.20912	8.19829	8.2043	8.20524	8.20007	8.22001	8.20673	8.20629	8.19013	8.19843	8.19907	8.19736	8.20382	8.1826	8.19028	8.19652	8.18057	8.19518	8.18924	8.18877	8.19248	8.21599	8.19352	8.23434	8.20092	8.20347	8.20617	8.17469	8.19702	8.19993	8.20011	8.38316	8.17945	8.23574	8.18948	8.201	8.22147
3	8.23852	8.21274	8.19063	8.20277	8.20107	8.2047	8.20664	8.20129	8.22044	8.20786	8.2047	8.19694	8.20087	8.19487	8.19343	8.20152	8.17971	8.18729	8.1957	8.18765	8.18825	8.18666	8.19291	8.1907	8.21194	8.19316	8.23406	8.19786	8.20179	8.20609	8.17671	8.19603	8.20104	8.1951	8.38211	8.17782	8.23692	8.18834	8.19809	8.22421
3.00375	8.24021	8.21304	8.1897	8.20567	8.20525	8.20661	8.20891	8.19961	8.21539	8.20705	8.20712	8.19586	8.20077	8.19453	8.19025	8.20212	8.18202	8.19221	8.19752	8.18766	8.18624	8.19135	8.19075	8.1921	8.21906	8.1946	8.23684	8.1978	8.20495	8.20464	8.17467	8.19735	8.20452	8.19975	8.37708	8.18655	8.23413	8.18244	8.19994	8.21934
3.0075	8.23833	8.21285	8.19042	8.20395	8.20529	8.20651	8.20345	8.20448	8.22009	8.2102	8.20561	8.19389	8.20125	8.20142	8.19694	8.20721	8.1842	8.18927	8.19515	8.18309	8.1853	8.19157	8.19192	8.19641	8.21888	8.1893	8.23627	8.20131	8.20479	8.20281	8.17204	8.19764	8.20205	8.20101	8.38416	8.18366	8.23631	8.18246	8.2029	8.21718
3.01125	8.23493	8.21499	8.197	8.20319	8.20457	8.20682	8.2125	8.20178	8.22418	8.2087	8.20318	8.19507	8.20402	8.19706	8.19289	8.20273	8.18043	8.19184	8.19738	8.17674	8.19432	8.19353	8.18589	8.19079	8.21189	8.18902	8.23399	8.19714	8.20866	8.2092	8.1721	8.1994	8.19994	8.2002	8.37527	8.17859	8.23565	8.18321	8.19734	8.21976
3.015	8.23666	8.21629	8.19421	8.20253	8.20334	8.20445	8.21047	8.20464	8.2205	8.21067	8.20377	8.19456	8.20502	8.19915	8.20075	8.20583	8.18551	8.18803	8.19622	8.18777	8.18946	8.19263	8.18881	8.19424	8.2179	8.18917	8.23713	8.19781	8.20162	8.20622	8.18378	8.19819	8.19955	8.20113	8.38527	8.18775	8.23769	8.18927	8.20252	8.21884
3.01875	8.23895	8.21131	8.19315	8.20191	8.20679	8.20494	8.20824	8.20259	8.22472	8.20878	8.20305	8.19633	8.20082	8.19648	8.19268	8.19698	8.18005	8.18908	8.19874	8.18747	8.18933	8.18881	8.18626	8.19187	8.219	8.189	8.2363	8.20086	8.20199	8.20024	8.17567	8.19375	8.20038	8.19484	8.3825	8.18405	8.23438	8.18151	8.20246	8.21694
3.0225	8.23884	8.216	8.19801	8.20112	8.20053	8.20533	8.2087	8.20348	8.22433	8.20903	8.20333	8.19496	8.20127	8.20283	8.19159	8.20113	8.18418	8.1905	8.19518	8.1819	8.18976	8.19409	8.19279	8.1919	8.21736	8.19593	8.23264	8.19483	8.20221	8.19988	8.17552	8.20011	8.19728	8.1974	8.38423	8.18297	8.23439	8.18728	8.2039	8.21836
3.02625	8.23653	8.21143	8.19442	8.20497	8.2016	8.20812	8.2058	8.20394	8.21911	8.215	8.20927	8.19147	8.19884	8.2003	8.19671	8.19952	8.18148	8.1854	8.19788	8.18335	8.18401	8.18943	8.18738	8.19111	8.21927	8.19012	8.24063	8.20423	8.206	8.20388	8.17317	8.19692	8.2	8.19792	8.37965	8.18802	8.24246	8.18515	8.20361	8.21536
3.03	8.23726	8.21524	8.19324	8.2007	8.20249	8.2084	8.20803	8.20184	8.21819	8.20941	8.20235	8.19419	8.19761	8.19604	8.19121	8.20296	8.18165	8.19054	8.19468	8.18239	8.18952	8.1912	8.186	8.19094	8.21724	8.19086	8.23709	8.20099	8.20932	8.20214	8.18065	8.19945	8.19989	8.19854	8.38196	8.18474	8.2422	8.18945	8.2002	8.21853
3.03375	8.23605	8.21189	8.19589	8.20467	8.20246	8.20433	8.20733	8.20718	8.22121	8.20931	8.2082	8.19464	8.19701	8.19944	8.19644	8.20335	8.18147	8.1894	8.19411	8.18737	8.18454	8.18964	8.18624	8.19692	8.2162	8.1947	8.23929	8.20053	8.20554	8.20793	8.17762	8.19409	8.20436	8.19246	8.38313	8.18628	8.23584	8.18452	8.20086	8.22022
3.0375	8.23498	8.21066	8.1946	8.2044	8.20431	8.20199	8.21324	8.20399	8.22061	8.21032	8.20634	8.19543	8.19809	8.20017	8.19268	8.20393	8.17952	8.18841	8.19876	8.18153	8.18561	8.18966	8.19386	8.195	8.21854	8.19428	8.23722	8.1992	8.19923	8.20489	8.17894	8.19898	8.20066	8.19783	8.38264	8.18378	8.23153	8.18371	8.19987	8.21707
3.04125	8.23872	8.21232	8.19546	8.20269	8.20941	8.20631	8.20869	8.2	8.22009	8.20848	8.20837	8.19608	8.19851	8.19756	8.1957	8.19987	8.18264	8.1847	8.19794	8.18301	8.18219	8.1894	8.18639	8.19088	8.21665	8.1909	8.23557	8.19854	8.20531	8.20667	8.17534	8.19949	8.19981	8.19871	8.38394	8.18599	8.23143	8.18544	8.2046	8.21952
3.045	8.23418	8.20917	8.19402	8.20455	8.20688	8.20376	8.20722	8.21041	8.21772	8.2103	8.2063	8.19886	8.20481	8.20263	8.19471	8.20656	8.17982	8.19297	8.19701	8.18643	8.19161	8.1949	8.19228	8.19186	8.21406	8.19598	8.23565	8.19885	8.20929	8.20339	8.18191	8.19874	8.20035	8.19683	8.38519	8.18029	8.23591	8.18472	8.20384	8.21714
3.04875	8.2357	8.21736	8.1953	8.19798	8.20287	8.2044	8.21211	8.20285	8.21902	8.21199	8.20659	8.19444	8.20013	8.20042	8.19193	8.20438	8.17917	8.18984	8.19727	8.18931	8.18478	8.19432	8.18594	8.19172	8.22143	8.19568	8.23533	8.19884	8.20512	8.20687	8.17763	8.19652	8.19515	8.1969	8.38228	8.18403	8.23358	8.1884	8.20004	8.22204
3.0525	8.23449	8.21121	8.19556	8.20128	8.2062	8.2097	8.2058	8.20534	8.22187	8.20748	8.20239	8.19652	8.20081	8.19791	8.19496	8.20454	8.18616	8.19162	8.19464	8.18664	8.18746	8.1895	8.19185	8.19538	8.22043	8.19041	8.23869	8.20367	8.20084	8.20162	8.17729	8.19813	8.20566	8.19596	8.38299	8.1875	8.23607	8.1835	8.2049	8.22167
3.05625	8.23562	8.2142	8.19081	8.20782	8.20542	8.20564	8.20831	8.2056	8.21939	8.21728	8.20472	8.1982	8.20241	8.19876	8.19756	8.1997	8.1793	8.18427	8.19593	8.18446	8.18916	8.18907	8.18951	8.19066	8.21941	8.19418	8.23836	8.19816	8.20629	8.20177	8.17649	8.19898	8.19621	8.20173	8.38129	8.18451	8.23555	8.1869	8.20281	8.21748
3.06	8.24061	8.21779	8.19529	8.20318	8.20457	8.20366	8.21105	8.20242	8.22022	8.21153	8.19954	8.20049	8.19935	8.20189	8.19672	8.20464	8.18793	8.19109	8.19635	8.18401	8.18676	8.19085	8.1888	8.19278	8.2209	8.19393	8.23669	8.20006	8.20718	8.20745	8.18007	8.20397	8.20332	8.19742	8.37898	8.18466	8.23359	8.17945	8.20171	8.21637
3.06375	8.23481	8.2105	8.19448	8.20116	8.2035	8.20772	8.2123	8.20706	8.22118	8.2096	8.20898	8.1951	8.20356	8.19759	8.19582	8.20556	8.18474	8.18928	8.19482	8.1873	8.18995	8.1922	8.18275	8.19605	8.21979	8.19689	8.23675	8.20071	8.2026	8.20299	8.1804	8.19913	8.20298	8.19504	8.38179	8.18945	8.23715	8.18736	8.20632	8.21849
3.0675	8.24099	8.21334	8.19321	8.20301	8.20566	8.20493	8.20993	8.20397	8.21931	8.21105	8.20751	8.19457	8.20186	8.20075	8.1887	8.20139	8.1826	8.19032	8.19591	8.18589	8.18875	8.19128	8.18862	8.19011	8.21648	8.19323	8.24039	8.19849	8.20651	8.19932	8.17578	8.20138	8.20258	8.19954	8.38047	8.18887	8.23945	8.18661	8.20777	8.22328
3.07125	8.2381	8.20843	8.19243	8.2036	8.20641	8.20433	8.2055	8.20684	8.22069	8.20877	8.20582	8.19551	8.20119	8.2006	8.19697	8.19999	8.1847	8.19141	8.1954	8.18151	8.19388	8.18964	8.18674	8.19186	8.21853	8.19666	8.23766	8.20395	8.20636	8.20325	8.17844	8.19694	8.19951	8.19548	8.37766	8.18182	8.23426	8.18626	8.20248	8.22041
3.075	8.23183	8.21432	8.19944	8.20607	8.20434	8.20453	8.21052	8.20489	8.21889	8.21005	8.20668	8.19862	8.20458	8.1997	8.19872	8.20086	8.18272	8.19332	8.1939	8.18363	8.19045	8.18487	8.18898	8.19143	8.22202	8.19239	8.24126	8.19875	8.20652	8.20042	8.17734	8.19776	8.2028	8.1973	8.38128	8.18277	8.23267	8.18541	8.20051	8.21603
3.07875	8.2395	8.21198	8.19	8.20419	8.20507	8.20213	8.20749	8.20078	8.22071	8.2124	8.20512	8.19815	8.19953	8.1994	8.19395	8.20653	8.18066	8.19338	8.19383	8.18542	8.18773	8.18687	8.18853	8.19442	8.21672	8.19592	8.24152	8.20092	8.20562	8.20631	8.17429	8.19961	8.2065	8.19642	8.38267	8.1862	8.23474	8.18465	8.1997	8.21886
3.0825	8.23659	8.21339	8.19442	8.20478	8.20662	8.20048	8.20772	8.20147	8.22474	8.20944	8.20288	8.19331	8.20416	8.20089	8.19607	8.20166	8.1804	8.19031	8.19902	8.1874	8.18135	8.1874	8.19031	8.19373	8.21598	8.19156	8.23503	8.1987	8.2061	8.2084	8.18062	8.19971	8.20601	8.19712	8.37941	8.18181	8.23569	8.18469	8.20182	8.22057
3.08625	8.2324	8.21412	8.1926	8.203	8.20687	8.20806	8.20722	8.20212	8.22135	8.21062	8.20713	8.19687	8.19886	8.19861	8.19619	8.19816	8.18044	8.19139	8.19415	8.18174	8.18674	8.1878	8.18918	8.1887	8.21247	8.19279	8.23279	8.20002	8.20388	8.20687	8.17939	8.19851	8.20067	8.19545	8.38233	8.1862	8.23625	8.18749	8.2029	8.21916
3.09	8.23705	8.2164	8.19277	8.20827	8.20603	8.20465	8.2103	8.20472	8.21965	8.21199	8.2089	8.19265	8.20118	8.20193	8.19652	8.20114	8.17793	8.1936	8.19987	8.18699	8.18859	8.19372	8.19071	8.19675	8.21624	8.19041	8.23745	8.20396	8.20641	8.20118	8.17553	8.19357	8.20127	8.19983	8.37822	8.18702	8.24103	8.18857	8.19843	8.21886
3.09375	8.2337	8.21043	8.19646	8.20089	8.20119	8.2052	8.20621	8.19436	8.21866	8.21231	8.20486	8.19752	8.201	8.19812	8.19128	8.20109	8.17716	8.18875	8.19963	8.18607	8.19277	8.19113	8.18872	8.18999	8.21873	8.18937	8.2411	8.20209	8.20584	8.20772	8.17491	8.20367	8.20006	8.19743	8.37988	8.19056	8.23835	8.19027	8.20488	8.22063
3.0975	8.23622	8.21501	8.19239	8.20623	8.20421	8.20524	8.20685	8.2029	8.2183	8.21338	8.20823	8.19932	8.1964	8.19574	8.19612	8.20149	8.18227	8.19122	8.20232	8.18821	8.18917	8.19448	8.18665	8.19204	8.21275	8.19445	8.23905	8.20351	8.20376	8.20688	8.17374	8.20048	8.20381	8.19843	8.3805	8.1787	8.23287	8.18242	8.20167	8.22117
3.10125	8.24001	8.21459	8.1911	8.20583	8.20688	8.21126	8.20959	8.20373	8.21929	8.21119	8.20795	8.19754	8.19696	8.2022	8.19769	8.20371	8.1817	8.19469	8.19987	8.18673	8.18413	8.19442	8.18567	8.18855	8.21988	8.18986	8.23906	8.20233	8.20272	8.20501	8.17705	8.19735	8.20053	8.19837	8.38591	8.1882	8.23492	8.18921	8.19794	8.22673
3.105	8.23746	8.2109	8.19818	8.20622	8.20354	8.2059	8.21168	8.20055	8.21687	8.20823	8.20345	8.20303	8.20044	8.19794	8.19397	8.19864	8.1835	8.18849	8.19559	8.18851	8.19124	8.19032	8.18898	8.1972	8.21445	8.19109	8.23467	8.19819	8.20403	8.2013	8.18028	8.19667	8.19841	8.20169	8.38304	8.18396	8.23258	8.18264	8.20296	8.216
3.10875	8.23919	8.21095	8.19609	8.20175	8.20805	8.21008	8.20894	8.20414	8.21609	8.20854	8.2062	8.19333	8.19976	8.19858	8.19473	8.20063	8.17756	8.18826	8.19725	8.18347	8.18837	8.19358	8.18736	8.19338	8.22141	8.18976	8.23875	8.19715	8.20763	8.20254	8.1753	8.19485	8.19697	8.19861	8.38005	8.18386	8.23478	8.17915	8.20413	8.22196
3.1125	8.23642	8.21683	8.1904	8.20702	8.20731	8.20699	8.20906	8.20575	8.21765	8.20924	8.20523	8.19505	8.20203	8.19712	8.19473	8.20874	8.17959	8.18878	8.19392	8.1847	8.1895	8.19374	8.18673	8.19096	8.21656	8.19659	8.24173	8.19959	8.20652	8.2077	8.17737	8.19669	8.19841	8.19391	8.38064	8.18476	8.23672	8.18656	8.20625	8.22115
3.11625	8.23926	8.21296	8.19494	8.2044	8.2068	8.20441	8.20707	8.20167	8.21961	8.21111	8.20371	8.19872	8.19909	8.1977	8.19513	8.20284	8.18318	8.1943	8.19926	8.18674	8.18643	8.18843	8.18881	8.19071	8.21419	8.18889	8.24078	8.20218	8.20853	8.20569	8.17472	8.19417	8.19983	8.19793	8.37854	8.18301	8.2357	8.18635	8.19829	8.21895
3.12	8.23788	8.21097	8.18859	8.205	8.2028	8.20848	8.20373	8.20433	8.22441	8.21285	8.20533	8.19193	8.20296	8.20154	8.19165	8.20331	8.18126	8.19112	8.19877	8.18296	8.18908	8.19329	8.18987	8.1993	8.2166	8.19179	8.23884	8.19982	8.20368	8.20695	8.1769	8.19452	8.19983	8.19782	8.38001	8.18203	8.23414	8.18114	8.20544	8.22077
3.12375	8.23855	8.21921	8.19355	8.20303	8.20363	8.20905	8.21328	8.20102	8.21955	8.21111	8.20621	8.20149	8.20288	8.20049	8.19406	8.20298	8.17859	8.19144	8.19635	8.18632	8.19109	8.18993	8.1897	8.19	8.21404	8.19213	8.23963	8.20611	8.20178	8.20212	8.17838	8.20077	8.19877	8.19911	8.38162	8.18318	8.23609	8.18521	8.20374	8.22216
3.1275	8.239	8.21315	8.19558	8.20253	8.20634	8.21034	8.21083	8.20289	8.2157	8.21399	8.20637	8.19734	8.20164	8.19851	8.19587	8.20681	8.18014	8.19117	8.19702	8.18306	8.18815	8.18955	8.19374	8.19005	8.21714	8.19256	8.242	8.20355	8.20417	8.20909	8.17362	8.19608	8.19609	8.2011	8.38085	8.18362	8.23779	8.19137	8.20164	8.22117
3.13125	8.2396	8.20986	8.19666	8.20223	8.20635	8.21021	8.20694	8.20474	8.21958	8.20886	8.20565	8.19732	8.20194	8.19828	8.19415	8.20073	8.17786	8.19036	8.19862	8.18481	8.18787	8.19098	8.1904	8.19532	8.21679	8.1902	8.23957	8.20377	8.20339	8.20803	8.17988	8.197	8.19865	8.19934	8.38049	8.18641	8.23471	8.18372	8.20435	8.22254
3.135	8.23743	8.21302	8.19725	8.20245	8.20288	8.21116	8.20658	8.20891	8.21694	8.20838	8.20648	8.19542	8.19997	8.19747	8.19951	8.20296	8.18287	8.19016	8.20378	8.18988	8.19137	8.19166	8.18683	8.19153	8.21917	8.19392	8.23754	8.20007	8.20793	8.20885	8.17199	8.19662	8.20238	8.19532	8.38638	8.18761	8.23773	8.18288	8.20498	8.21963
3.13875	8.23697	8.21627	8.19358	8.2075	8.20823	8.20592	8.21174	8.20663	8.22122	8.21205	8.20745	8.19887	8.20163	8.19613	8.19759	8.20072	8.18058	8.18882	8.19683	8.18789	8.19032	8.19182	8.18727	8.19162	8.21687	8.18725	8.23679	8.20225	8.20777	8.20842	8.17269	8.199	8.19898	8.20275	8.38197	8.18615	8.23227	8.18847	8.20295	8.2204
3.1425	8.24114	8.21096	8.19744	8.20521	8.20521	8.20827	8.21134	8.20308	8.22495	8.20713	8.20619	8.19963	8.20393	8.19864	8.19737	8.20603	8.18118	8.18871	8.1954	8.18739	8.18671	8.19147	8.18728	8.19378	8.21724	8.19043	8.23418	8.19972	8.20808	8.20353	8.1738	8.2033	8.20016	8.20258	8.38047	8.18564	8.23799	8.18758	8.20879	8.22186
3.14625	8.23938	8.2213	8.19365	8.20259	8.20827	8.20604	8.20695	8.20902	8.22051	8.20716	8.20894	8.19551	8.20125	8.19964	8.19585	8.19991	8.18163	8.19432	8.19369	8.18596	8.19113	8.19602	8.18804	8.19814	8.21897	8.19208	8.23791	8.19921	8.21189	8.20706	8.17511	8.19646	8.20155	8.19612	8.38134	8.18722	8.2307	8.1904	8.19853	8.21984
3.15	8.23623	8.21494	8.19415	8.20202	8.20248	8.21049	8.20482	8.20446	8.21907	8.21037	8.21167	8.19829	8.20289	8.19846	8.19506	8.20247	8.18402	8.19288	8.19579	8.17999	8.18828	8.19134	8.19088	8.19365	8.2154	8.19003	8.23843	8.19956	8.20948	8.20905	8.17556	8.1959	8.19871	8.19955	8.38124	8.18821	8.23606	8.1822	8.20082	8.21677
3.15375	8.23475	8.2092	8.19754	8.2066	8.20287	8.20904	8.20688	8.20065	8.22022	8.21218	8.20701	8.19279	8.20399	8.20452	8.19331	8.20333	8.18551	8.19244	8.19646	8.18817	8.18736	8.19112	8.19029	8.19789	8.2156	8.19004	8.23558	8.20626	8.20903	8.20266	8.17502	8.19832	8.20078	8.19833	8.38485	8.18772	8.23313	8.19567	8.19865	8.21971
3.1575	8.23996	8.21102	8.19341	8.2012	8.20607	8.20432	8.20422	8.20788	8.22104	8.21029	8.20531	8.19557	8.204	8.19985	8.19451	8.20231	8.18213	8.19427	8.20073	8.18243	8.18517	8.18689	8.19011	8.19458	8.21783	8.19143	8.23701	8.19816	8.2057	8.20541	8.17755	8.19665	8.20371	8.19616	8.38473	8.18903	8.23608	8.18731	8.20198	8.21787
3.16125	8.24002	8.21496	8.19273	8.20328	8.20415	8.20397	8.20698	8.20973	8.22121	8.21425	8.20266	8.20094	8.20173	8.19886	8.199	8.20068	8.18192	8.18744	8.19952	8.17875	8.18784	8.18953	8.18742	8.19659	8.21346	8.19464	8.23941	8.20049	8.20835	8.20596	8.17405	8.19736	8.19895	8.19779	8.38467	8.18516	8.23384	8.18432	8.20122	8.21896
3.165	8.23587	8.21996	8.19596	8.20151	8.20858	8.2069	8.21021	8.20185	8.22258	8.21502	8.20848	8.19582	8.20726	8.19927	8.19761	8.20262	8.18322	8.19297	8.19761	8.1805	8.18798	8.1869	8.1909	8.19123	8.2185	8.19466	8.23968	8.20034	8.20754	8.20676	8.1797	8.19766	8.201	8.19672	8.38475	8.18694	8.23083	8.18699	8.20606	8.22116
3.16875	8.23551	8.21544	8.19472	8.20276	8.20604	8.21154	8.21249	8.20479	8.22246	8.20938	8.20801	8.19685	8.19908	8.2034	8.19375	8.20457	8.18454	8.191	8.20458	8.18851	8.18863	8.19149	8.189	8.19453	8.21842	8.19082	8.2413	8.19988	8.205	8.2094	8.17962	8.19644	8.20331	8.19815	8.38118	8.18809	8.23669	8.18477	8.20408	8.21956
3.1725	8.23769	8.21082	8.19658	8.20553	8.20343	8.20523	8.20754	8.20485	8.222	8.20775	8.20706	8.19657	8.20263	8.19681	8.19626	8.20322	8.17832	8.1895	8.19737	8.18186	8.18773	8.1905	8.18715	8.19322	8.22077	8.19118	8.23893	8.20143	8.20355	8.20471	8.1801	8.19901	8.20046	8.2033	8.3855	8.18608	8.23682	8.18787	8.19956	8.21539
3.17625	8.23433	8.20968	8.19555	8.20311	8.20071	8.21086	8.21323	8.20577	8.21893	8.20545	8.21005	8.19411	8.2032	8.1991	8.19707	8.20202	8.18326	8.19637	8.2014	8.18267	8.18966	8.19016	8.18783	8.19677	8.21722	8.19304	8.23257	8.20218	8.20687	8.20596	8.17598	8.19324	8.20227	8.20008	8.3839	8.18489	8.23462	8.18292	8.20199	8.22165
3.18	8.22988	8.21717	8.18815	8.20071	8.20475	8.20482	8.21008	8.20908	8.22116	8.21102	8.20703	8.19654	8.20065	8.20264	8.19549	8.20305	8.17827	8.19001	8.19484	8.18288	8.18608	8.19474	8.18926	8.18991	8.21678	8.19432	8.23541	8.2014	8.20712	8.2046	8.17552	8.19813	8.20084	8.20262	8.38241	8.18031	8.23741	8.18898	8.20045	8.22233
3.18375	8.23399	8.21301	8.1955	8.20368	8.20239	8.20615	8.21097	8.2082	8.22002	8.21098	8.20665	8.19635	8.19989	8.1971	8.19643	8.20562	8.18287	8.1947	8.19938	8.18214	8.18611	8.19174	8.18428	8.19577	8.21695	8.19657	8.2346	8.19935	8.20659	8.21188	8.1796	8.20238	8.20271	8.19899	8.38184	8.18815	8.23559	8.18356	8.20405	8.21761
3.1875	8.23717	8.20957	8.1965	8.20505	8.20655	8.20686	8.20747	8.20335	8.22249	8.20865	8.1995	8.19736	8.19906	8.20193	8.19661	8.20126	8.1797	8.19374	8.20191	8.1872	8.19141	8.19296	8.19173	8.19431	8.22192	8.19004	8.23572	8.20205	8.21058	8.20327	8.17786	8.19657	8.19858	8.19582	8.38276	8.18497	8.23641	8.18497	8.2028	8.22248
3.19125	8.23775	8.20704	8.20008	8.2038	8.20872	8.21086	8.20978	8.20347	8.21985	8.20876	8.20651	8.19431	8.19851	8.20273	8.19352	8.20479	8.17631	8.19153	8.19756	8.1851	8.18794	8.19084	8.18921	8.19475	8.21876	8.1941	8.24084	8.19742	8.21054	8.20986	8.17788	8.19867	8.20465	8.2005	8.37811	8.18393	8.23964	8.18376	8.20505	8.22888
3.195	8.23523	8.21142	8.19014	8.20389	8.19999	8.20284	8.21062	8.20533	8.2197	8.20842	8.20533	8.19572	8.20579	8.19731	8.19316	8.20014	8.18644	8.19333	8.20251	8.18551	8.18957	8.19222	8.18823	8.19185	8.21386	8.19735	8.23873	8.20399	8.20529	8.20706	8.17881	8.20302	8.20031	8.20034	8.38426	8.18619	8.23581	8.18635	8.20502	8.21867
3.19875	8.23721	8.21134	8.1937	8.20222	8.20611	8.20559	8.20279	8.20425	8.22125	8.21418	8.20481	8.19632	8.19705	8.20225	8.19577	8.2	8.18318	8.19256	8.20055	8.18579	8.19077	8.1878	8.18735	8.19378	8.21287	8.1981	8.23757	8.20516	8.20546	8.2073	8.17729	8.20303	8.20365	8.19462	8.38178	8.1847	8.23466	8.18434	8.20584	8.21973
3.2025	8.23708	8.21731	8.19698	8.20726	8.20036	8.20064	8.20785	8.19876	8.21685	8.21371	8.2095	8.19807	8.20375	8.19988	8.19732	8.20034	8.18233	8.19364	8.19807	8.18095	8.18694	8.18881	8.18882	8.19301	8.21765	8.18889	8.23503	8.19764	8.20857	8.20403	8.17663	8.20294	8.20195	8.19776	8.38262	8.17702	8.23605	8.18287	8.20237	8.22432
3.20625	8.23989	8.21148	8.19803	8.20275	8.20365	8.20737	8.20896	8.20385	8.22208	8.2102	8.20395	8.19538	8.19939	8.20089	8.19957	8.20328	8.17711	8.19283	8.19849	8.18755	8.19032	8.18916	8.18913	8.19525	8.21958	8.19487	8.23709	8.19555	8.20994	8.20812	8.17027	8.19552	8.20156	8.1913	8.38192	8.18581	8.23898	8.19109	8.20712	8.2214
3.21	8.24141	8.21202	8.198	8.20288	8.20798	8.20462	8.20759	8.2077	8.22271	8.21366	8.20207	8.19743	8.19779	8.20298	8.19495	8.20376	8.18409	8.19045	8.20063	8.18458	8.19305	8.19188	8.19037	8.1931	8.21933	8.19648	8.23596	8.20195	8.21089	8.20641	8.18048	8.19778	8.20004	8.19536	8.38397	8.1876	8.23524	8.18893	8.19864	8.22095
3.21375	8.23754	8.21116	8.19308	8.20323	8.20321	8.20666	8.20209	8.20257	8.22007	8.20859	8.20646	8.19787	8.201	8.19786	8.19266	8.20401	8.18495	8.18909	8.20033	8.18071	8.18749	8.19393	8.1926	8.19522	8.22248	8.19225	8.23739	8.20329	8.21043	8.20242	8.17556	8.203	8.19781	8.1999	8.38205	8.18813	8.23765	8.18959	8.20075	8.22013
3.2175	8.23062	8.2123	8.19547	8.20049	8.20584	8.21096	8.21063	8.20065	8.22148	8.21395	8.20732	8.19536	8.20198	8.20139	8.2005	8.20151	8.18454	8.18826	8.1992	8.18395	8.19172	8.19221	8.19072	8.1943	8.21729	8.1954	8.23408	8.20413	8.20147	8.20876	8.17543	8.19988	8.20175	8.1966	8.3828	8.18758	8.23594	8.18987	8.20155	8.21962
3.22125	8.24045	8.21069	8.19441	8.20464	8.20266	8.20637	8.20953	8.20252	8.21792	8.20969	8.20417	8.20072	8.20445	8.19594	8.19631	8.20208	8.18108	8.18883	8.20218	8.18136	8.18686	8.1903	8.18836	8.19349	8.21712	8.19617	8.23341	8.2035	8.20459	8.20648	8.17739	8.19795	8.20114	8.1959	8.3828	8.18574	8.23825	8.18668	8.20428	8.22074
3.225	8.23726	8.21483	8.19907	8.19838	8.2103	8.20542	8.20903	8.20475	8.22257	8.20669	8.21496	8.19798	8.20491	8.19923	8.19832	8.1994	8.18447	8.18995	8.19909	8.18426	8.18917	8.19036	8.19151	8.19553	8.21805	8.19181	8.23644	8.19726	8.20586	8.2041	8.18236	8.20141	8.2024	8.1964	8.38417	8.18553	8.23721	8.19228	8.20137	8.22144
3.22875	8.2432	8.21727	8.19505	8.20741	8.2092	8.20869	8.21119	8.20162	8.22022	8.21309	8.20566	8.19853	8.20111	8.20069	8.19589	8.20152	8.18346	8.18959	8.19561	8.18751	8.18839	8.19123	8.18603	8.19468	8.21581	8.19395	8.24343	8.2028	8.20556	8.20985	8.17656	8.19895	8.19734	8.19444	8.38355	8.19583	8.23301	8.18433	8.20127	8.22267
3.2325	8.23637	8.2139	8.2	8.20248	8.2057	8.20821	8.20862	8.2025	8.2213	8.20711	8.2091	8.1962	8.1993	8.19516	8.19514	8.20523	8.18239	8.1913	8.20054	8.19023	8.18873	8.18806	8.18764	8.19242	8.21792	8.1948	8.23491	8.20325	8.20397	8.20887	8.18002	8.20045	8.19895	8.19577	8.3853	8.18576	8.23649	8.18982	8.20109	8.22099
3.23625	8.23695	8.21325	8.19266	8.2009	8.20605	8.20767	8.20768	8.20612	8.2146	8.21341	8.20802	8.19812	8.20459	8.1966	8.19454	8.20238	8.18614	8.19127	8.19724	8.18672	8.18817	8.19358	8.19129	8.19438	8.21569	8.19545	8.23512	8.19695	8.20401	8.20023	8.18146	8.19568	8.2012	8.19348	8.38463	8.1905	8.2342	8.18707	8.20333	8.22393
3.24	8.23752	8.21531	8.19656	8.20579	8.20778	8.21262	8.20887	8.20458	8.21915	8.21148	8.20651	8.19543	8.20072	8.19947	8.19733	8.20284	8.18056	8.18702	8.20157	8.18861	8.1828	8.18965	8.18888	8.19637	8.21733	8.19402	8.23862	8.19717	8.2065	8.20515	8.1719	8.19807	8.1994	8.19828	8.38043	8.1875	8.23472	8.18627	8.20034	8.21789
3.24375	8.23869	8.21333	8.19517	8.2057	8.20499	8.2106	8.21184	8.20624	8.21939	8.21297	8.20685	8.19737	8.20388	8.20106	8.19616	8.20327	8.18153	8.18896	8.20319	8.18286	8.18579	8.19404	8.19494	8.18937	8.22197	8.19348	8.23761	8.19876	8.2072	8.20788	8.17891	8.19417	8.20384	8.19886	8.38239	8.18398	8.23835	8.18561	8.20509	8.21915
3.2475	8.23903	8.2119	8.19854	8.2031	8.2012	8.21104	8.20993	8.20815	8.21867	8.21286	8.20816	8.19355	8.20029	8.20329	8.19389	8.19968	8.18446	8.19264	8.19553	8.18895	8.18928	8.18735	8.18915	8.19629	8.21694	8.20013	8.23513	8.20047	8.20613	8.20999	8.17898	8.19843	8.20231	8.19926	8.38464	8.18397	8.2354	8.18645	8.19753	8.22426
3.25125	8.24008	8.21527	8.19643	8.20208	8.20843	8.20902	8.2093	8.20169	8.22395	8.21271	8.20206	8.19812	8.20159	8.19721	8.19801	8.19858	8.18455	8.18473	8.19918	8.18574	8.1925	8.18941	8.18631	8.19139	8.22051	8.19208	8.23458	8.20607	8.20755	8.21118	8.17613	8.19769	8.2021	8.19743	8.38798	8.18437	8.23335	8.18956	8.20194	8.21923
3.255	8.23895	8.20785	8.19453	8.20187	8.2102	8.20584	8.20789	8.2007	8.21731	8.21247	8.2051	8.19502	8.20649	8.19672	8.19637	8.20087	8.18475	8.18986	8.20007	8.18828	8.19368	8.18698	8.18829	8.19645	8.21967	8.19232	8.24193	8.20621	8.20705	8.20689	8.18411	8.19752	8.19999	8.19177	8.37907	8.19034	8.23664	8.18481	8.20273	8.22035
3.25875	8.23516	8.21345	8.19573	8.20452	8.20947	8.20461	8.20757	8.20664	8.22394	8.21441	8.20274	8.20166	8.20209	8.20003	8.20148	8.20542	8.18251	8.196	8.2	8.18877	8.18804	8.19162	8.19188	8.19139	8.21437	8.19162	8.23611	8.20016	8.21007	8.20562	8.17188	8.20191	8.20696	8.19785	8.38447	8.18563	8.23398	8.1904	8.19733	8.22591
3.2625	8.24175	8.20976	8.19569	8.2078	8.2024	8.20451	8.21004	8.20753	8.21965	8.2089	8.20642	8.20066	8.20097	8.19945	8.19709	8.20227	8.18707	8.19427	8.20304	8.18693	8.18984	8.18913	8.19253	8.19076	8.21905	8.19071	8.23744	8.19892	8.20891	8.20965	8.17723	8.2012	8.19468	8.19291	8.3829	8.18164	8.23918	8.18926	8.20171	8.21977
3.26625	8.23485	8.21467	8.19615	8.20271	8.20173	8.20383	8.21268	8.20843	8.21787	8.21544	8.20695	8.20115	8.20508	8.20374	8.20004	8.20095	8.17992	8.18979	8.20044	8.19313	8.18981	8.18988	8.19127	8.19262	8.21971	8.19365	8.23891	8.20616	8.20454	8.21069	8.17667	8.20463	8.20211	8.19336	8.38127	8.18333	8.2361	8.18514	8.20411	8.22191
3.27	8.23754	8.20951	8.19927	8.20405	8.19832	8.20237	8.20962	8.20502	8.216	8.21499	8.20662	8.19828	8.20123	8.19908	8.19732	8.20614	8.18647	8.19024	8.1986	8.18397	8.19147	8.1923	8.18884	8.19381	8.22153	8.19234	8.23659	8.19811	8.20651	8.20355	8.18072	8.20253	8.19861	8.19777	8.3811	8.18369	8.23476	8.18819	8.20211	8.22444
3.27375	8.23791	8.21405	8.20048	8.20533	8.20723	8.20447	8.20837	8.20164	8.22238	8.21131	8.20613	8.19708	8.19953	8.1989	8.19296	8.20427	8.18028	8.18692	8.20007	8.182	8.19494	8.19483	8.18958	8.19459	8.21734	8.19424	8.23573	8.20025	8.2083	8.20619	8.17749	8.19902	8.20154	8.19734	8.38193	8.18607	8.23371	8.18776	8.19902	8.22098
3.2775	8.24142	8.21277	8.19641	8.2048	8.20763	8.20684	8.21043	8.20213	8.21988	8.21238	8.20063	8.1945	8.20638	8.19872	8.19545	8.20435	8.1866	8.18982	8.20369	8.18606	8.18702	8.18715	8.19046	8.19574	8.21516	8.18832	8.23818	8.20151	8.20697	8.20423	8.1796	8.20187	8.19954	8.19929	8.37916	8.18629	8.23671	8.18907	8.204	8.21942
3.28125	8.23791	8.21532	8.19749	8.20647	8.20474	8.20255	8.21079	8.19883	8.22314	8.20952	8.2082	8.2008	8.20065	8.19855	8.1939	8.20661	8.17802	8.18826	8.20034	8.18565	8.19077	8.19172	8.18693	8.19435	8.21651	8.19112	8.23507	8.20817	8.20336	8.20817	8.17759	8.20092	8.19936	8.1961	8.38185	8.18438	8.23901	8.17857	8.19964	8.22095
3.285	8.24305	8.22091	8.20095	8.2027	8.20396	8.20488	8.2107	8.20223	8.21584	8.21811	8.20454	8.19736	8.20428	8.19872	8.19793	8.20417	8.18328	8.19098	8.19459	8.18878	8.19199	8.19322	8.18332	8.19248	8.21405	8.20092	8.23979	8.20126	8.20853	8.20574	8.17262	8.19424	8.19923	8.19506	8.38333	8.18653	8.23559	8.18585	8.2035	8.21822
3.28875	8.23905	8.21212	8.19202	8.20516	8.20198	8.21384	8.21267	8.20406	8.22417	8.21218	8.2114	8.19821	8.2015	8.20345	8.20025	8.20067	8.18335	8.18978	8.19517	8.18081	8.18917	8.19545	8.18744	8.1956	8.21824	8.19369	8.23391	8.20248	8.20613	8.2024	8.17901	8.20217	8.20176	8.19903	8.38302	8.18997	8.23851	8.18752	8.20468	8.21507
3.2925	8.23347	8.2153	8.19599	8.20517	8.20558	8.21144	8.20937	8.2026	8.2184	8.20599	8.21078	8.19663	8.20115	8.19824	8.194	8.2066	8.17732	8.19129	8.19546	8.18812	8.19314	8.18932	8.18952	8.19398	8.21364	8.18997	8.24381	8.20253	8.21082	8.20223	8.17872	8.20456	8.19664	8.19719	8.37948	8.18793	8.23866	8.18569	8.20382	8.22038
3.29625	8.23537	8.2139	8.19444	8.20173	8.20451	8.20923	8.21324	8.20253	8.22247	8.21777	8.2055	8.19506	8.2006	8.19665	8.19932	8.2033	8.18665	8.1916	8.19864	8.18815	8.18458	8.18939	8.18818	8.19835	8.22247	8.19266	8.23522	8.19875	8.20188	8.20829	8.17786	8.20136	8.20268	8.19662	8.38149	8.18376	8.23127	8.18264	8.20355	8.21992
3.3	8.23978	8.21531	8.19524	8.20788	8.20015	8.20845	8.20879	8.20127	8.22005	8.21127	8.21179	8.19987	8.19935	8.19547	8.19691	8.20494	8.18407	8.18935	8.19626	8.18656	8.19024	8.19176	8.1914	8.19257	8.21866	8.1884	8.23219	8.19949	8.20358	8.21157	8.17507	8.19915	8.19853	8.20138	8.38229	8.18259	8.23663	8.18641	8.20611	8.22427
3.30375	8.24034	8.21162	8.19236	8.20407	8.2064	8.20759	8.2091	8.20951	8.22068	8.21324	8.20674	8.20305	8.20193	8.20004	8.1981	8.19805	8.18373	8.19511	8.19411	8.18503	8.18601	8.19407	8.18991	8.19256	8.21877	8.19379	8.23621	8.2004	8.20311	8.20787	8.17128	8.19853	8.2036	8.20068	8.3776	8.18691	8.24119	8.18398	8.20389	8.22166
3.3075	8.23855	8.21386	8.20069	8.20733	8.20872	8.20616	8.20966	8.19857	8.2173	8.2148	8.20844	8.20033	8.20035	8.20196	8.19854	8.20012	8.18552	8.18669	8.19852	8.18962	8.18829	8.19458	8.18844	8.19745	8.22055	8.19247	8.23489	8.19906	8.20449	8.20605	8.1826	8.19607	8.20271	8.19885	8.38361	8.1925	8.2385	8.18867	8.20405	8.22067
3.31125	8.23719	8.21537	8.19842	8.20547	8.20391	8.21089	8.20655	8.20551	8.22224	8.21022	8.20432	8.1955	8.20179	8.20119	8.19664	8.20405	8.18509	8.19609	8.20113	8.18528	8.19159	8.19049	8.18896	8.19242	8.21829	8.1936	8.23706	8.20456	8.20424	8.20661	8.18388	8.20058	8.20166	8.19832	8.38193	8.18746	8.23601	8.18715	8.20321	8.21954
3.315	8.23646	8.21564	8.19474	8.20623	8.20515	8.20417	8.21256	8.20582	8.22894	8.21221	8.20988	8.1975	8.20287	8.20143	8.19469	8.20657	8.18289	8.18894	8.20059	8.1876	8.18641	8.19378	8.19333	8.19433	8.21916	8.19229	8.23371	8.20502	8.20609	8.21331	8.17734	8.20087	8.20416	8.19934	8.38526	8.18803	8.23163	8.18562	8.20274	8.22208
3.31875	8.23493	8.20766	8.1963	8.20918	8.20661	8.20536	8.20693	8.20367	8.21833	8.21568	8.20965	8.19589	8.19993	8.19853	8.19931	8.21057	8.17835	8.19303	8.20173	8.1849	8.18705	8.19119	8.1929	8.19664	8.21604	8.19135	8.23836	8.20053	8.2046	8.20975	8.1764	8.198	8.20037	8.20196	8.38388	8.18328	8.2343	8.18622	8.20409	8.22344
3.3225	8.24271	8.21714	8.19855	8.20382	8.20781	8.2133	8.2125	8.2089	8.21861	8.21486	8.20489	8.19828	8.20362	8.19728	8.1977	8.20607	8.18019	8.19171	8.19521	8.1897	8.18984	8.19686	8.19026	8.18984	8.22117	8.19166	8.2342	8.20412	8.20871	8.21078	8.1785	8.19884	8.2009	8.19824	8.38077	8.18591	8.2346	8.18571	8.20269	8.22309
3.32625	8.2351	8.21733	8.19842	8.20516	8.20412	8.20981	8.20783	8.204	8.22135	8.21397	8.20745	8.19661	8.20565	8.19801	8.19534	8.20007	8.18259	8.19158	8.2003	8.1895	8.18691	8.19285	8.1845	8.19157	8.2193	8.18919	8.24029	8.20564	8.20708	8.20651	8.18112	8.20074	8.20336	8.19763	8.38323	8.18349	8.24154	8.18656	8.20696	8.21735
3.33	8.23751	8.21439	8.19276	8.20669	8.20598	8.20678	8.20837	8.20306	8.21626	8.21162	8.20824	8.19744	8.20142	8.19644	8.19346	8.20299	8.18421	8.19089	8.20142	8.18506	8.19277	8.19359	8.1885	8.19254	8.2146	8.19259	8.23924	8.20743	8.20743	8.20531	8.18104	8.19898	8.20143	8.19968	8.38459	8.18756	8.2334	8.19203	8.20361	8.21998
3.33375	8.23787	8.21315	8.19694	8.20207	8.20211	8.20927	8.20954	8.20384	8.21865	8.21721	8.2054	8.19883	8.20041	8.19791	8.19213	8.20919	8.18178	8.19338	8.20358	8.18569	8.19167	8.18931	8.18707	8.19254	8.21831	8.19478	8.23766	8.20797	8.21201	8.20706	8.17738	8.20579	8.20368	8.20002	8.3845	8.18372	8.23871	8.17836	8.20168	8.22003
3.3375	8.23567	8.20949	8.19435	8.2018	8.20613	8.21069	8.21282	8.20161	8.22015	8.20712	8.20735	8.19795	8.20328	8.20164	8.19771	8.20188	8.18414	8.19383	8.19651	8.18764	8.18833	8.19195	8.18888	8.19142	8.2183	8.19309	8.24228	8.20512	8.20461	8.20902	8.1786	8.19671	8.2005	8.19605	8.38146	8.18813	8.23372	8.18751	8.20255	8.21898
3.34125	8.23933	8.21458	8.19247	8.20277	8.20511	8.21125	8.21153	8.20342	8.22276	8.21248	8.21047	8.1982	8.19925	8.19874	8.19579	8.20436	8.18594	8.19064	8.19809	8.18477	8.19047	8.19095	8.19429	8.19351	8.21701	8.19607	8.23802	8.19914	8.2077	8.2082	8.17263	8.20251	8.20421	8.19322	8.38608	8.18702	8.2361	8.18709	8.20603	8.21628
3.345	8.23676	8.21669	8.1965	8.20478	8.20586	8.20976	8.20594	8.20587	8.22473	8.21412	8.20783	8.19763	8.20263	8.20241	8.19638	8.20021	8.18267	8.19674	8.19739	8.17818	8.19052	8.19539	8.18845	8.19534	8.21661	8.19031	8.24116	8.2025	8.20894	8.20851	8.17888	8.1977	8.20685	8.19449	8.38221	8.18888	8.23084	8.18771	8.20165	8.2222
3.34875	8.24108	8.21189	8.20083	8.20653	8.20623	8.20165	8.20797	8.2032	8.22317	8.21496	8.2099	8.19464	8.19676	8.19996	8.19513	8.20395	8.18342	8.19783	8.19801	8.18696	8.18625	8.19711	8.19072	8.19759	8.21724	8.19862	8.23904	8.20429	8.20654	8.20742	8.17338	8.19526	8.20455	8.20618	8.38757	8.18858	8.2391	8.18323	8.20425	8.22466
3.3525	8.23735	8.20659	8.19731	8.20206	8.20236	8.20621	8.20938	8.20705	8.22011	8.21616	8.20824	8.19703	8.20206	8.19806	8.20055	8.20202	8.18651	8.19058	8.19921	8.18909	8.19157	8.19499	8.18734	8.19515	8.22042	8.1951	8.23943	8.20657	8.20454	8.20374	8.18407	8.20194	8.20298	8.19752	8.38268	8.18839	8.2339	8.18526	8.20335	8.22242
3.35625	8.24065	8.21236	8.19692	8.20269	8.2052	8.20705	8.20846	8.20063	8.21936	8.21734	8.21151	8.19857	8.20384	8.20302	8.19722	8.20434	8.18138	8.18882	8.19995	8.18625	8.18553	8.19412	8.19465	8.19301	8.22042	8.1893	8.24187	8.20382	8.20773	8.20607	8.1808	8.19406	8.19693	8.19937	8.38308	8.18758	8.23881	8.18408	8.20689	8.21854
3.36	8.23883	8.215	8.19932	8.20451	8.20411	8.20358	8.20931	8.20706	8.2194	8.21214	8.20795	8.20054	8.20012	8.2016	8.19456	8.20516	8.1813	8.19126	8.20005	8.18234	8.18797	8.1965	8.19256	8.19203	8.21763	8.18982	8.24087	8.20005	8.21033	8.20628	8.1727	8.19512	8.19956	8.20118	8.38289	8.18801	8.23737	8.18636	8.20473	8.22177
3.36375	8.23929	8.21627	8.20047	8.20543	8.20535	8.20695	8.21182	8.20691	8.21807	8.21238	8.203	8.19904	8.20595	8.19937	8.19902	8.20705	8.18111	8.19221	8.20028	8.18859	8.18712	8.19132	8.19115	8.19867	8.21769	8.1941	8.23846	8.19931	8.20844	8.21	8.17404	8.19575	8.20593	8.19661	8.38394	8.18808	8.23289	8.1867	8.20813	8.21852
3.3675	8.24303	8.21414	8.19598	8.20632	8.20816	8.20887	8.20868	8.20837	8.22185	8.21434	8.20998	8.19757	8.20386	8.19799	8.19425	8.19691	8.18219	8.19724	8.20361	8.18465	8.19183	8.19546	8.18987	8.19624	8.22006	8.19322	8.24503	8.20427	8.20735	8.20262	8.18102	8.2007	8.20534	8.19961	8.38202	8.18805	8.23374	8.18759	8.20361	8.22106
3.37125	8.23551	8.21751	8.19727	8.20489	8.20639	8.21082	8.21279	8.20406	8.22143	8.21203	8.20269	8.20269	8.2053	8.19939	8.20052	8.20661	8.18446	8.19586	8.19738	8.18828	8.19117	8.19286	8.19302	8.19298	8.21807	8.19143	8.24174	8.20029	8.20826	8.20533	8.17871	8.2011	8.20465	8.20106	8.38479	8.19186	8.23899	8.18476	8.20017	8.22279
3.375	8.23573	8.21298	8.19599	8.20436	8.2021	8.20747	8.21575	8.20333	8.219	8.2125	8.20706	8.19745	8.2027	8.20227	8.20092	8.202	8.18407	8.19157	8.20033	8.18738	8.19052	8.19204	8.18827	8.19531	8.21921	8.18912	8.23496	8.20277	8.20564	8.20339	8.17838	8.20094	8.20185	8.19915	8.38509	8.19016	8.23752	8.18773	8.20343	8.22119
3.37875	8.23868	8.21151	8.19897	8.20594	8.21029	8.21147	8.20718	8.20106	8.2216	8.21165	8.20642	8.2004	8.20705	8.20237	8.19957	8.20355	8.1824	8.18752	8.20487	8.18721	8.19429	8.18693	8.18737	8.19138	8.21816	8.19498	8.24073	8.19954	8.20684	8.20629	8.17885	8.20005	8.19897	8.20269	8.3812	8.19162	8.23646	8.1852	8.19804	8.21997
3.3825	8.24236	8.21099	8.19873	8.19947	8.20407	8.20826	8.2127	8.20106	8.2233	8.21536	8.20574	8.2015	8.2033	8.20037	8.20071	8.20244	8.18285	8.18815	8.19427	8.18233	8.1874	8.19026	8.18989	8.19156	8.22138	8.19441	8.23899	8.20279	8.21017	8.20871	8.17819	8.19982	8.20305	8.19839	8.38348	8.18808	8.23866	8.18639	8.20329	8.22115
3.38625	8.24154	8.21526	8.19905	8.21102	8.2079	8.20844	8.20976	8.20078	8.219	8.21239	8.206	8.19859	8.20327	8.20739	8.19692	8.20852	8.18417	8.19332	8.19905	8.18787	8.19021	8.18917	8.19155	8.19599	8.21916	8.19062	8.23429	8.20221	8.20966	8.2156	8.17762	8.20466	8.20656	8.19564	8.37909	8.18835	8.23668	8.19184	8.20386	8.2202
3.39	8.24084	8.21573	8.19809	8.20573	8.20493	8.21106	8.20595	8.20499	8.22008	8.2172	8.20759	8.1967	8.20564	8.19967	8.19779	8.20024	8.18754	8.18827	8.19676	8.1827	8.19832	8.18587	8.19098	8.2005	8.21718	8.19254	8.23999	8.20383	8.20774	8.20941	8.17916	8.20271	8.20385	8.1981	8.38081	8.18889	8.23286	8.1858	8.20256	8.21864
3.39375	8.23127	8.21166	8.19864	8.20967	8.20685	8.20714	8.20599	8.20834	8.21962	8.21085	8.2077	8.19741	8.20355	8.20411	8.19545	8.2086	8.18635	8.1907	8.19874	8.19074	8.18855	8.19527	8.18866	8.19325	8.21976	8.1981	8.23993	8.20238	8.20456	8.20301	8.18096	8.19746	8.20818	8.19702	8.38041	8.18966	8.23721	8.19026	8.20256	8.22034
3.3975	8.23546	8.21475	8.19043	8.20641	8.20825	8.20353	8.21672	8.20017	8.22108	8.2161	8.2029	8.20186	8.20592	8.19965	8.19614	8.20182	8.1829	8.19348	8.20215	8.18856	8.18903	8.19201	8.19007	8.19366	8.21708	8.19085	8.24103	8.20075	8.20771	8.20603	8.1783	8.19926	8.20246	8.20122	8.38493	8.18809	8.23583	8.18445	8.20218	8.22041
3.40125	8.23333	8.21201	8.19781	8.20774	8.20675	8.20921	8.21179	8.20834	8.22101	8.21201	8.21249	8.19872	8.20483	8.20219	8.19932	8.20165	8.17902	8.20006	8.19866	8.18679	8.18798	8.1985	8.1894	8.19571	8.22024	8.19414	8.23809	8.20164	8.20696	8.20666	8.18396	8.2012	8.20451	8.19792	8.38524	8.18509	8.23528	8.18673	8.1968	8.22202
3.405	8.23715	8.21463	8.19647	8.20526	8.20152	8.20962	8.2098	8.20556	8.21861	8.20967	8.20583	8.19871	8.19819	8.20214	8.19609	8.20252	8.17721	8.18991	8.20208	8.18609	8.19054	8.19342	8.19064	8.19191	8.22545	8.18661	8.2391	8.20006	8.20921	8.20511	8.17706	8.19959	8.20609	8.19931	8.38029	8.1882	8.23769	8.18663	8.19991	8.22085
3.40875	8.23977	8.2122	8.1925	8.20417	8.2069	8.20579	8.20572	8.20436	8.21878	8.21094	8.20726	8.19632	8.20316	8.19805	8.19424	8.20232	8.1888	8.19612	8.19716	8.18388	8.19473	8.19505	8.19055	8.19204	8.21946	8.19839	8.23803	8.20331	8.21008	8.20975	8.17558	8.20098	8.20247	8.20145	8.38112	8.18837	8.23833	8.18638	8.20505	8.21608
3.4125	8.2337	8.21248	8.1995	8.20585	8.20369	8.20539	8.21352	8.20356	8.21875	8.21224	8.21107	8.20083	8.203	8.20406	8.19858	8.20309	8.18091	8.19641	8.19819	8.18777	8.19239	8.19162	8.19157	8.19565	8.21621	8.19512	8.24033	8.20207	8.2098	8.2089	8.18358	8.20218	8.2054	8.20095	8.37974	8.18109	8.23342	8.18818	8.20045	8.21758
3.41625	8.23745	8.20962	8.19222	8.20458	8.20562	8.21001	8.21498	8.20161	8.22083	8.21272	8.21022	8.1991	8.20724	8.19981	8.19882	8.19971	8.18357	8.19363	8.20263	8.1891	8.1922	8.19685	8.19131	8.19046	8.22176	8.19098	8.24132	8.20226	8.20108	8.20565	8.17997	8.19787	8.19789	8.20151	8.38359	8.18449	8.23348	8.18755	8.20425	8.22287
3.42	8.23893	8.21302	8.19545	8.20226	8.20419	8.2065	8.21257	8.2046	8.21759	8.21203	8.20476	8.19969	8.20511	8.20191	8.19903	8.20415	8.18415	8.18989	8.19865	8.18084	8.18979	8.19314	8.18869	8.19654	8.22109	8.19408	8.23473	8.20073	8.20646	8.21107	8.17726	8.20276	8.20127	8.19751	8.38281	8.18782	8.2388	8.18788	8.20376	8.2236
3.42375	8.24696	8.21634	8.19305	8.20522	8.20406	8.20816	8.21024	8.20558	8.22132	8.21027	8.20664	8.20152	8.20126	8.20106	8.2008	8.20297	8.18124	8.19243	8.19829	8.18672	8.1891	8.18673	8.18973	8.19268	8.2173	8.19016	8.23949	8.20313	8.20443	8.2073	8.1764	8.20118	8.20208	8.19942	8.38797	8.18502	8.23443	8.19242	8.20579	8.22114
3.4275	8.23693	8.21492	8.19516	8.20552	8.20943	8.20568	8.21349	8.19922	8.21663	8.21383	8.21345	8.19779	8.20576	8.20076	8.19569	8.19999	8.18399	8.1908	8.20367	8.18714	8.19088	8.19189	8.19262	8.19241	8.21776	8.19232	8.23707	8.20029	8.20842	8.20673	8.17716	8.2007	8.20224	8.19764	8.38082	8.18925	8.23276	8.18684	8.20296	8.21947
3.43125	8.24024	8.21564	8.19214	8.20959	8.2032	8.20572	8.21215	8.20137	8.22086	8.21021	8.2113	8.19783	8.20358	8.20184	8.1941	8.20528	8.18329	8.18958	8.1975	8.18578	8.18653	8.18961	8.19314	8.19227	8.2227	8.19772	8.23796	8.20325	8.20656	8.20792	8.17441	8.1989	8.20584	8.20136	8.38296	8.1892	8.23646	8.18919	8.20356	8.21918
3.435	8.24033	8.21484	8.19783	8.20517	8.20488	8.20825	8.21267	8.20085	8.22441	8.21503	8.20463	8.19657	8.20131	8.2032	8.1923	8.20794	8.18525	8.18827	8.20117	8.18277	8.19211	8.18829	8.19105	8.19543	8.22108	8.19729	8.23979	8.2034	8.21264	8.20702	8.1773	8.20427	8.20006	8.19946	8.38399	8.19164	8.23711	8.18595	8.19939	8.22378
3.43875	8.23775	8.21905	8.19928	8.20297	8.21142	8.2048	8.20889	8.20971	8.21961	8.21534	8.20985	8.2017	8.2043	8.20499	8.19523	8.20453	8.18511	8.19289	8.19827	8.18118	8.19044	8.19028	8.18908	8.19574	8.21619	8.19746	8.23626	8.2003	8.20562	8.21001	8.17876	8.20442	8.20259	8.19827	8.38624	8.18581	8.23542	8.18834	8.20322	8.22003
3.4425	8.2348	8.21364	8.19448	8.20683	8.20557	8.20869	8.21093	8.2012	8.22604	8.2064	8.20876	8.20024	8.20654	8.19969	8.20036	8.20085	8.18293	8.18957	8.19605	8.18729	8.19089	8.19056	8.18955	8.19204	8.21807	8.19698	8.23589	8.20467	8.20515	8.20343	8.17795	8.1984	8.20271	8.19755	8.38477	8.18474	8.23854	8.18542	8.20179	8.21572
3.44625	8.24128	8.21475	8.19591	8.20414	8.2068	8.21046	8.21034	8.19736	8.22474	8.21599	8.20539	8.19812	8.19954	8.20574	8.20286	8.19899	8.181	8.18845	8.20073	8.19011	8.18943	8.18715	8.18936	8.194	8.22112	8.19874	8.2395	8.20489	8.20596	8.20817	8.17733	8.1952	8.20274	8.20022	8.38332	8.18391	8.23717	8.18946	8.20132	8.22462
3.45	8.23554	8.22024	8.20034	8.20358	8.20651	8.20372	8.20708	8.20392	8.2178	8.21113	8.21136	8.19659	8.20793	8.2031	8.19944	8.20644	8.18526	8.19497	8.20437	8.18872	8.18833	8.19211	8.19041	8.19576	8.22424	8.1943	8.237	8.19802	8.20417	8.20772	8.18133	8.19908	8.20095	8.19894	8.3827	8.18361	8.23574	8.18593	8.20661	8.21948
3.45375	8.23271	8.21389	8.20076	8.2036	8.21062	8.21209	8.21559	8.20596	8.22293	8.21246	8.21309	8.1979	8.20457	8.20335	8.19727	8.19977	8.18196	8.19442	8.20006	8.18563	8.18026	8.19302	8.19003	8.19415	8.21488	8.19372	8.24115	8.20244	8.2082	8.20941	8.1798	8.20092	8.20349	8.19707	8.38379	8.18465	8.23639	8.18612	8.20485	8.21906
3.4575	8.23414	8.21639	8.19674	8.20571	8.20438	8.20681	8.21364	8.20354	8.21876	8.20863	8.2117	8.20126	8.20306	8.19994	8.19525	8.20264	8.18626	8.19586	8.19622	8.18462	8.18929	8.19577	8.19082	8.19559	8.22268	8.19573	8.23795	8.20069	8.20877	8.21029	8.17754	8.20187	8.2048	8.19762	8.38215	8.18741	8.23542	8.19138	8.21002	8.21953
3.46125	8.23894	8.2141	8.20401	8.20302	8.20399	8.20909	8.21305	8.20297	8.22364	8.21099	8.20658	8.19738	8.20351	8.19745	8.19626	8.20572	8.18783	8.19265	8.19996	8.18252	8.18655	8.19209	8.19036	8.1889	8.22004	8.18975	8.23565	8.2019	8.20656	8.20572	8.17372	8.20228	8.19503	8.20066	8.38677	8.18775	8.23889	8.18923	8.20517	8.21582
3.465	8.23918	8.21696	8.20141	8.2063	8.20922	8.21054	8.21295	8.20406	8.22205	8.21208	8.20432	8.20045	8.20724	8.1986	8.20021	8.20094	8.18436	8.1951	8.20107	8.1901	8.19179	8.19274	8.18646	8.19182	8.22304	8.19298	8.23863	8.20131	8.20763	8.20292	8.18039	8.20166	8.20627	8.20057	8.38151	8.19207	8.23509	8.18468	8.20741	8.2195
3.46875	8.24212	8.21115	8.19255	8.20243	8.20532	8.20579	8.20912	8.20063	8.22257	8.20736	8.20979	8.19738	8.20905	8.20226	8.19641	8.20354	8.18439	8.19372	8.20013	8.18746	8.18869	8.18975	8.18892	8.1914	8.21979	8.19606	8.24146	8.20174	8.2033	8.21353	8.1807	8.19923	8.20647	8.19806	8.37793	8.18645	8.23701	8.18631	8.20308	8.2218
3.4725	8.23415	8.2134	8.19878	8.20339	8.20671	8.20811	8.21154	8.20286	8.21973	8.21344	8.21025	8.19776	8.20274	8.20184	8.19858	8.20284	8.18631	8.19458	8.19889	8.1891	8.19368	8.18907	8.1903	8.19483	8.21882	8.19677	8.2366	8.20792	8.21143	8.20769	8.17591	8.19713	8.19997	8.20124	8.38288	8.18345	8.23658	8.18996	8.20338	8.22095
3.47625	8.23789	8.21332	8.19529	8.20306	8.20603	8.21102	8.21198	8.20113	8.22407	8.20734	8.20968	8.19414	8.20434	8.20501	8.20123	8.2004	8.18247	8.19283	8.19759	8.18805	8.18917	8.1874	8.19322	8.19232	8.22052	8.19523	8.2417	8.20227	8.20949	8.20388	8.1817	8.19954	8.20503	8.20109	8.38091	8.18715	8.23362	8.18798	8.20382	8.21977
3.48	8.23367	8.21911	8.20217	8.20541	8.2081	8.2087	8.21155	8.20619	8.22356	8.21486	8.20513	8.20086	8.20321	8.20306	8.19996	8.20562	8.1831	8.19278	8.20104	8.18873	8.19226	8.19104	8.18724	8.19602	8.2189	8.19229	8.23699	8.20523	8.20519	8.20697	8.18268	8.19806	8.20254	8.20245	8.38492	8.18753	8.23279	8.18305	8.20647	8.21865
3.48375	8.23916	8.21161	8.19868	8.2045	8.20566	8.20979	8.20946	8.20759	8.22011	8.21227	8.20295	8.19854	8.19956	8.19717	8.20072	8.20518	8.18727	8.19277	8.20095	8.18806	8.19001	8.18896	8.18999	8.19324	8.21586	8.18769	8.23938	8.2061	8.20662	8.21229	8.18137	8.19722	8.2072	8.19378	8.38237	8.1897	8.2397	8.19141	8.20694	8.22227
3.4875	8.24088	8.21233	8.19838	8.2056	8.20795	8.20744	8.21756	8.20507	8.22347	8.21256	8.20729	8.1956	8.20757	8.20488	8.19836	8.20599	8.18522	8.195	8.20041	8.18611	8.19298	8.19697	8.19351	8.19516	8.21885	8.19322	8.24113	8.2027	8.20953	8.20629	8.17705	8.20246	8.20576	8.197	8.38671	8.18682	8.2402	8.18523	8.20341	8.22767
3.49125	8.23588	8.21865	8.19946	8.2018	8.20854	8.21025	8.21101	8.20235	8.22297	8.21728	8.20861	8.1995	8.20044	8.19908	8.19874	8.20463	8.18904	8.19464	8.1975	8.18422	8.19188	8.19214	8.19198	8.19253	8.22395	8.19176	8.24105	8.20325	8.2095	8.2059	8.17773	8.20393	8.20857	8.19992	8.38174	8.18746	8.23801	8.18957	8.19996	8.22132
3.495	8.23945	8.21596	8.20055	8.20775	8.20643	8.20628	8.21058	8.20605	8.22555	8.21255	8.21297	8.19905	8.2032	8.19913	8.20024	8.20365	8.18205	8.19042	8.20001	8.18697	8.19378	8.19258	8.18901	8.19707	8.2172	8.19271	8.23676	8.19947	8.20911	8.20902	8.17974	8.20486	8.19989	8.1978	8.3807	8.1899	8.23649	8.18924	8.20078	8.22041
3.49875	8.23992	8.20905	8.19845	8.20437	8.20886	8.2059	8.21305	8.20216	8.22246	8.20648	8.20501	8.19953	8.20097	8.19998	8.19541	8.20547	8.185	8.18981	8.20127	8.18433	8.1934	8.19693	8.19421	8.19637	8.21686	8.19462	8.2376	8.20509	8.20668	8.2053	8.17351	8.20574	8.20122	8.19921	8.38394	8.18572	8.23948	8.19309	8.20909	8.22267
3.5025	8.23651	8.21641	8.20283	8.20543	8.20081	8.20835	8.21043	8.20635	8.21333	8.2109	8.20797	8.20068	8.2019	8.20103	8.20132	8.2054	8.18468	8.1876	8.19896	8.18282	8.18582	8.18767	8.19345	8.19121	8.22198	8.1933	8.24374	8.20079	8.21115	8.20905	8.17876	8.20143	8.20306	8.19281	8.38231	8.18736	8.23771	8.18898	8.20615	8.22129
3.50625	8.23713	8.21378	8.1987	8.20391	8.20788	8.20888	8.21319	8.20113	8.22159	8.21444	8.21068	8.19746	8.19993	8.19872	8.19668	8.20068	8.18312	8.19518	8.19765	8.18856	8.18889	8.19977	8.19056	8.19514	8.21851	8.19135	8.24407	8.20047	8.20712	8.21084	8.18029	8.20466	8.20668	8.20264	8.38516	8.19237	8.23291	8.19162	8.20352	8.22137
3.51	8.23356	8.2164	8.19402	8.20668	8.20407	8.20917	8.21006	8.20582	8.22484	8.21922	8.20666	8.19644	8.20146	8.20415	8.19645	8.20075	8.18664	8.19076	8.20275	8.18576	8.19241	8.19138	8.19283	8.19415	8.22318	8.19152	8.23863	8.20228	8.21255	8.20685	8.17837	8.19678	8.20296	8.20101	8.38248	8.18822	8.24025	8.18902	8.20841	8.22407
3.51375	8.2378	8.2126	8.198	8.20315	8.20683	8.20851	8.21269	8.20616	8.22189	8.21183	8.21016	8.1954	8.20628	8.20019	8.20245	8.20025	8.18675	8.1927	8.20116	8.1869	8.19324	8.19169	8.18729	8.1996	8.21806	8.19659	8.2404	8.2064	8.20533	8.20894	8.18262	8.20062	8.20191	8.19806	8.38518	8.19366	8.23749	8.18662	8.20144	8.21802
3.5175	8.23494	8.21439	8.19221	8.20357	8.20442	8.20598	8.21244	8.2051	8.22327	8.2142	8.20418	8.20169	8.2012	8.20057	8.19669	8.20367	8.18542	8.19352	8.19689	8.18669	8.18981	8.19131	8.19278	8.19326	8.21863	8.19396	8.2375	8.20016	8.20806	8.20571	8.18139	8.19736	8.20661	8.20449	8.38252	8.19226	8.23776	8.19096	8.20065	8.22247
3.52125	8.2365	8.2121	8.19908	8.20758	8.20762	8.20776	8.21426	8.20224	8.22284	8.21781	8.20542	8.19632	8.2026	8.20225	8.19551	8.20379	8.1803	8.19244	8.19643	8.18407	8.19338	8.1915	8.19266	8.19042	8.21683	8.19162	8.24095	8.20213	8.20617	8.20988	8.18397	8.20014	8.19741	8.19845	8.38495	8.18961	8.238	8.18796	8.20415	8.22098
3.525	8.23562	8.21742	8.19029	8.20203	8.20398	8.21333	8.21365	8.20294	8.22713	8.21388	8.20696	8.19406	8.2045	8.20144	8.19509	8.20224	8.18223	8.19613	8.20005	8.18408	8.18823	8.19117	8.19211	8.19192	8.21721	8.19077	8.2358	8.20967	8.20726	8.20348	8.18184	8.20197	8.20039	8.20286	8.38199	8.1868	8.2419	8.18466	8.20482	8.22336
3.52875	8.24229	8.21234	8.19232	8.207	8.20864	8.20461	8.21125	8.20241	8.22711	8.20933	8.2079	8.19182	8.20311	8.20468	8.19856	8.20063	8.18623	8.19085	8.19965	8.19039	8.19021	8.18786	8.18971	8.189	8.21907	8.19501	8.23411	8.19885	8.20876	8.20625	8.1823	8.20085	8.20311	8.1993	8.38554	8.19471	8.23783	8.18718	8.20694	8.22016
3.5325	8.24001	8.21241	8.1979	8.20869	8.20336	8.20464	8.21191	8.20532	8.2227	8.2133	8.20467	8.20024	8.20608	8.2009	8.1945	8.20289	8.18616	8.1879	8.20327	8.18596	8.18764	8.19695	8.19184	8.19535	8.22243	8.19481	8.24206	8.20408	8.20382	8.20515	8.17943	8.1998	8.20485	8.19666	8.3843	8.18959	8.23246	8.18433	8.20235	8.22518
3.53625	8.24093	8.21562	8.1978	8.2094	8.20671	8.21043	8.21341	8.20124	8.22299	8.21002	8.20709	8.19596	8.20078	8.19659	8.19778	8.20871	8.18548	8.19589	8.20069	8.18525	8.19396	8.18976	8.19303	8.19289	8.22062	8.19596	8.2356	8.20359	8.20757	8.2088	8.17929	8.19947	8.20509	8.19884	8.38476	8.18868	8.23686	8.18842	8.20932	8.21929
3.54	8.23695	8.21218	8.20093	8.20546	8.20646	8.20768	8.2136	8.20947	8.22586	8.21555	8.20475	8.20187	8.20513	8.20308	8.19839	8.20559	8.18676	8.19595	8.20041	8.1892	8.18982	8.1902	8.19564	8.19326	8.21795	8.19261	8.23552	8.20161	8.20595	8.2113	8.17895	8.20224	8.20279	8.20072	8.38305	8.19343	8.23947	8.1887	8.21013	8.22089
3.54375	8.23876	8.21396	8.20151	8.20338	8.20307	8.21258	8.20944	8.20414	8.22307	8.21145	8.20532	8.19671	8.19823	8.20415	8.19606	8.20448	8.18989	8.19257	8.19657	8.188	8.18191	8.19479	8.19278	8.1951	8.21994	8.1944	8.23778	8.19964	8.2028	8.20578	8.17815	8.19771	8.20321	8.19671	8.38322	8.18437	8.23196	8.18932	8.20613	8.21976
3.5475	8.24423	8.21429	8.20191	8.21002	8.20506	8.21139	8.21257	8.20398	8.22236	8.21005	8.21124	8.19943	8.20368	8.20109	8.1997	8.20243	8.18234	8.19542	8.20349	8.18641	8.19146	8.18954	8.19701	8.19563	8.22074	8.19316	8.24234	8.20218	8.20698	8.20871	8.17907	8.19989	8.20353	8.20152	8.38266	8.18818	8.23293	8.18801	8.20905	8.22139
3.55125	8.23991	8.21495	8.19777	8.20535	8.2075	8.2022	8.21366	8.20609	8.22072	8.20968	8.20763	8.20346	8.20354	8.2028	8.20068	8.20161	8.18537	8.19379	8.19759	8.18798	8.18896	8.19249	8.1944	8.19348	8.21858	8.19799	8.23899	8.20366	8.21093	8.20608	8.17927	8.20193	8.20806	8.19903	8.38449	8.18913	8.23565	8.19239	8.20347	8.22364
3.555	8.2389	8.21288	8.19694	8.20712	8.20577	8.20859	8.214	8.20279	8.22365	8.2156	8.20811	8.1973	8.20368	8.20163	8.19932	8.20038	8.18363	8.19067	8.19955	8.18868	8.19066	8.18895	8.19191	8.19377	8.22342	8.19363	8.23988	8.1991	8.20768	8.20866	8.18157	8.19936	8.20529	8.20226	8.38589	8.18486	8.23886	8.19096	8.20372	8.22497
3.55875	8.23823	8.21366	8.19265	8.20869	8.20454	8.20777	8.2146	8.20508	8.21945	8.21082	8.20994	8.20255	8.2056	8.20131	8.19874	8.21011	8.18658	8.191	8.20201	8.18715	8.19009	8.19324	8.19439	8.19752	8.21528	8.19818	8.23732	8.19955	8.20414	8.20741	8.18018	8.19749	8.19968	8.19924	8.38694	8.19218	8.23766	8.18593	8.20353	8.22154
3.5625	8.23422	8.20979	8.19936	8.20614	8.20962	8.20674	8.21314	8.20513	8.22376	8.21097	8.20651	8.19536	8.20026	8.19598	8.19681	8.20642	8.18371	8.18976	8.19784	8.18675	8.18406	8.19153	8.19113	8.19998	8.22053	8.19564	8.23836	8.20042	8.20872	8.21077	8.18196	8.19739	8.2058	8.20421	8.38201	8.18932	8.23646	8.19141	8.20759	8.22252
3.56625	8.23999	8.21564	8.1978	8.20376	8.207	8.21662	8.20733	8.20421	8.22064	8.21251	8.20537	8.19735	8.2025	8.20127	8.19887	8.20263	8.18786	8.19557	8.1981	8.18946	8.1953	8.19229	8.19013	8.19485	8.21664	8.19172	8.23615	8.20052	8.20699	8.20794	8.17883	8.19395	8.20325	8.20313	8.38259	8.19107	8.23498	8.18896	8.20207	8.22266
3.57	8.23311	8.21551	8.19825	8.20969	8.20535	8.20702	8.2109	8.20745	8.2187	8.21272	8.21317	8.19584	8.20837	8.20329	8.19944	8.20443	8.18591	8.19347	8.2027	8.19094	8.18856	8.19496	8.1914	8.19921	8.21521	8.19545	8.23749	8.2052	8.20799	8.21429	8.18297	8.20154	8.20189	8.20256	8.38329	8.18926	8.23942	8.19048	8.20709	8.22237
3.57375	8.23847	8.21365	8.19619	8.20926	8.20702	8.20078	8.2116	8.20572	8.22192	8.20793	8.21232	8.20185	8.20228	8.1997	8.19769	8.2059	8.18476	8.19021	8.20065	8.18765	8.19237	8.19139	8.19431	8.19355	8.22029	8.19035	8.24235	8.20218	8.20883	8.20538	8.17623	8.20277	8.20765	8.19843	8.37958	8.19303	8.23179	8.1855	8.20672	8.22467
3.5775	8.23896	8.21309	8.19467	8.20885	8.20813	8.21169	8.20952	8.20645	8.22268	8.21415	8.20862	8.19628	8.19717	8.20091	8.20266	8.20758	8.18252	8.1888	8.19996	8.18939	8.19197	8.19156	8.19393	8.19158	8.22034	8.1959	8.23875	8.20333	8.20601	8.21009	8.1769	8.19952	8.20307	8.19724	8.38495	8.18977	8.23576	8.18961	8.20407	8.21636
3.58125	8.23495	8.21354	8.1992	8.20594	8.20506	8.21089	8.21034	8.20569	8.22118	8.21087	8.20986	8.20042	8.20363	8.19805	8.20267	8.2033	8.18211	8.19611	8.20139	8.19206	8.1928	8.19268	8.19015	8.19418	8.21775	8.19368	8.23557	8.19911	8.20613	8.20625	8.17905	8.20204	8.20442	8.19736	8.388	8.18691	8.23345	8.1869	8.20088	8.22059
3.585	8.23998	8.21856	8.19629	8.20675	8.20737	8.21348	8.20996	8.20316	8.21896	8.21478	8.21092	8.19819	8.20465	8.20139	8.19673	8.20629	8.18065	8.19468	8.19733	8.18997	8.19519	8.19339	8.18598	8.19221	8.22153	8.19075	8.24511	8.20557	8.20767	8.20761	8.17788	8.19903	8.19978	8.19663	8.38884	8.19236	8.23601	8.19454	8.20895	8.22113
3.58875	8.24442	8.21031	8.19491	8.2056	8.2081	8.21392	8.21004	8.20282	8.22362	8.21439	8.21026	8.20222	8.19802	8.20224	8.19898	8.20077	8.18257	8.1917	8.19841	8.19152	8.18982	8.19267	8.19024	8.1959	8.21903	8.19199	8.24092	8.20215	8.20467	8.21059	8.18472	8.20265	8.20019	8.20272	8.37708	8.18681	8.23728	8.19147	8.20172	8.2211
3.5925	8.23879	8.21243	8.1968	8.2058	8.20518	8.20931	8.20982	8.20437	8.2233	8.20928	8.21055	8.19867	8.20116	8.20526	8.199	8.19958	8.18423	8.19116	8.19703	8.1859	8.19452	8.19196	8.19077	8.19636	8.21761	8.19451	8.23898	8.20051	8.21055	8.20737	8.17751	8.19904	8.20457	8.19688	8.38131	8.18635	8.23597	8.18861	8.20855	8.22117
3.59625	8.23848	8.21237	8.19752	8.20659	8.20748	8.20878	8.20748	8.20512	8.22495	8.21133	8.20598	8.19804	8.20342	8.19777	8.20013	8.20651	8.18542	8.19434	8.20327	8.18919	8.19107	8.19654	8.18946	8.19058	8.21735	8.19222	8.23746	8.20641	8.2065	8.21023	8.17612	8.2046	8.19903	8.19723	8.38805	8.18648	8.2377	8.18642	8.20194	8.22616
3.6	8.23975	8.21817	8.19715	8.20289	8.21146	8.20714	8.21225	8.20896	8.2223	8.21189	8.20577	8.20298	8.19732	8.20161	8.1991	8.20437	8.1842	8.19366	8.19678	8.19027	8.19239	8.18935	8.19249	8.19502	8.21978	8.19685	8.24183	8.20434	8.2051	8.21067	8.17257	8.20014	8.20047	8.20103	8.38284	8.19008	8.23414	8.18483	8.20466	8.22215
3.60375	8.2415	8.22066	8.20337	8.20888	8.20848	8.20873	8.21541	8.20432	8.21974	8.21638	8.20619	8.19799	8.20462	8.19951	8.19677	8.20591	8.18067	8.19548	8.20074	8.18749	8.19197	8.18926	8.19093	8.19323	8.21973	8.19552	8.23925	8.20086	8.21386	8.20512	8.18139	8.20122	8.20179	8.19871	8.38136	8.18338	8.23325	8.18718	8.20809	8.2222
3.6075	8.23939	8.21798	8.20249	8.21029	8.20972	8.205	8.20871	8.19952	8.21979	8.2087	8.20851	8.19782	8.20199	8.19647	8.19804	8.20388	8.1851	8.19664	8.2009	8.19	8.1902	8.19176	8.19018	8.19398	8.21812	8.19006	8.23407	8.20636	8.21376	8.21031	8.17953	8.1992	8.19854	8.20071	8.38166	8.18588	8.2367	8.18821	8.20642	8.22309
3.61125	8.24009	8.21499	8.1989	8.20512	8.20523	8.20519	8.20987	8.20289	8.22357	8.21377	8.20709	8.19791	8.20361	8.20362	8.1952	8.20706	8.18733	8.19512	8.20115	8.18597	8.19279	8.19212	8.1891	8.19945	8.21954	8.19546	8.24075	8.20437	8.20437	8.20595	8.17682	8.19971	8.20138	8.20244	8.37917	8.19053	8.23766	8.18611	8.2045	8.2216
3.615	8.23838	8.21196	8.19695	8.20583	8.2063	8.21241	8.20855	8.20618	8.21968	8.21497	8.20864	8.19517	8.20471	8.20014	8.1967	8.20632	8.18251	8.18987	8.20058	8.18152	8.1922	8.19191	8.19159	8.20131	8.21713	8.19488	8.23967	8.2054	8.20318	8.20306	8.18009	8.2072	8.203	8.20222	8.38923	8.18716	8.23395	8.18895	8.2076	8.22396
3.61875	8.23535	8.21233	8.1967	8.20767	8.2076	8.2078	8.21261	8.20807	8.22165	8.21524	8.20848	8.19654	8.20541	8.19858	8.20082	8.20582	8.18526	8.19339	8.19542	8.19008	8.19087	8.19161	8.19467	8.19829	8.21668	8.19539	8.24575	8.198	8.20719	8.20699	8.17796	8.19725	8.19772	8.20006	8.38265	8.18667	8.24236	8.18854	8.20666	8.22376
3.6225	8.2386	8.21566	8.19624	8.20358	8.20323	8.20924	8.21472	8.20585	8.22763	8.21264	8.213	8.20154	8.20034	8.19935	8.19833	8.20078	8.18677	8.19188	8.1966	8.18453	8.18636	8.19236	8.19505	8.19535	8.22055	8.19287	8.23853	8.20329	8.20862	8.21019	8.17785	8.20199	8.20143	8.19798	8.38691	8.18843	8.24027	8.19203	8.20404	8.21921
3.62625	8.23853	8.21666	8.19733	8.20274	8.20423	8.20991	8.21343	8.2068	8.22004	8.21026	8.2101	8.19971	8.20417	8.19999	8.20069	8.20596	8.18743	8.19488	8.19918	8.18973	8.18987	8.18859	8.18796	8.19793	8.21283	8.19194	8.24043	8.20484	8.20992	8.20819	8.18183	8.2018	8.20174	8.20035	8.37782	8.189	8.23715	8.18671	8.20809	8.22283
3.63	8.24143	8.2115	8.19641	8.20389	8.20938	8.20885	8.21096	8.20323	8.22261	8.21403	8.21565	8.19749	8.201	8.20158	8.1996	8.20496	8.18281	8.1939	8.19716	8.18773	8.19208	8.19159	8.19296	8.19838	8.2139	8.19572	8.24039	8.19947	8.2086	8.20908	8.18216	8.20457	8.20512	8.2045	8.38259	8.18985	8.23529	8.18599	8.19923	8.22366
3.63375	8.23789	8.21711	8.20064	8.21043	8.21054	8.20711	8.21237	8.20193	8.22579	8.2146	8.20529	8.19638	8.20768	8.20409	8.19792	8.20464	8.18781	8.19199	8.20531	8.19145	8.18787	8.19638	8.19085	8.19826	8.21861	8.19345	8.24511	8.19948	8.20882	8.20529	8.17718	8.19848	8.19886	8.19841	8.38469	8.18763	8.23415	8.18953	8.20703	8.22066
3.6375	8.24022	8.21927	8.19848	8.21041	8.20801	8.20817	8.20878	8.20408	8.21857	8.21448	8.20811	8.19879	8.20186	8.19894	8.20182	8.21264	8.18066	8.19065	8.20039	8.18906	8.18765	8.19164	8.19031	8.19121	8.222	8.19833	8.24584	8.20134	8.20747	8.20824	8.17921	8.19862	8.20702	8.20058	8.383	8.18612	8.24015	8.18792	8.20898	8.22194
3.64125	8.23771	8.2169	8.19452	8.2056	8.21147	8.21195	8.20968	8.20518	8.22156	8.21181	8.20939	8.20146	8.19927	8.20438	8.19497	8.20359	8.18443	8.18772	8.20115	8.18471	8.19297	8.19224	8.19249	8.19597	8.21628	8.19361	8.24101	8.19602	8.21507	8.20952	8.17943	8.19564	8.20152	8.2023	8.3855	8.18733	8.23786	8.18635	8.20473	8.21884
3.645	8.23725	8.21298	8.19512	8.20692	8.20367	8.21121	8.2153	8.20688	8.22736	8.20916	8.20814	8.19848	8.2047	8.20538	8.20144	8.1973	8.18405	8.19322	8.19921	8.18539	8.18892	8.18968	8.19289	8.19704	8.21688	8.18901	8.24017	8.2039	8.20787	8.20992	8.17542	8.20088	8.2	8.19949	8.38153	8.18839	8.24251	8.18829	8.20712	8.22783
3.64875	8.24046	8.2152	8.19325	8.20257	8.20323	8.20791	8.21637	8.20467	8.22505	8.21084	8.21406	8.20212	8.20432	8.20096	8.19676	8.20336	8.18287	8.19293	8.19934	8.1858	8.18994	8.18814	8.19309	8.19548	8.22164	8.18925	8.24109	8.1988	8.20385	8.20568	8.17885	8.20028	8.19832	8.1987	8.38251	8.18871	8.23675	8.18723	8.20947	8.22363
3.6525	8.24096	8.21557	8.19875	8.20859	8.20666	8.20727	8.21314	8.20429	8.22161	8.21479	8.20628	8.19683	8.20384	8.20061	8.19325	8.20637	8.18317	8.19074	8.20161	8.18797	8.18564	8.19635	8.19517	8.19274	8.22293	8.19594	8.23396	8.20598	8.2083	8.20922	8.18073	8.20322	8.20858	8.19843	8.38068	8.19399	8.23707	8.18983	8.20183	8.22061
3.65625	8.23826	8.21499	8.19983	8.21333	8.20876	8.2073	8.21102	8.2032	8.22146	8.21198	8.21068	8.19516	8.20203	8.2003	8.20147	8.2037	8.1868	8.19294	8.203	8.18911	8.19284	8.19423	8.19322	8.19093	8.22229	8.19663	8.24261	8.20139	8.20876	8.20989	8.1795	8.20189	8.2052	8.19941	8.38397	8.19042	8.24042	8.18988	8.20259	8.22541
3.66	8.23952	8.21186	8.19874	8.20657	8.21034	8.21053	8.21471	8.20564	8.22374	8.21768	8.20791	8.19944	8.21061	8.20055	8.19781	8.20867	8.18389	8.19059	8.20061	8.18741	8.19399	8.19478	8.18995	8.19325	8.21637	8.19552	8.23768	8.19987	8.21242	8.20879	8.17948	8.20443	8.20964	8.2004	8.38244	8.18857	8.23919	8.182	8.20395	8.22301
3.66375	8.238	8.21206	8.19348	8.20374	8.2105	8.20798	8.21261	8.20688	8.224	8.21047	8.20728	8.1998	8.20595	8.20879	8.19775	8.20915	8.18394	8.18882	8.20127	8.19266	8.19181	8.19335	8.18933	8.19283	8.21921	8.19966	8.23858	8.20417	8.20576	8.2101	8.18228	8.201	8.20111	8.19717	8.38707	8.18819	8.24118	8.18849	8.20586	8.22306
3.6675	8.23977	8.21509	8.19847	8.19993	8.20666	8.20673	8.20838	8.20392	8.22078	8.21219	8.20674	8.19533	8.207	8.20139	8.2034	8.19991	8.18415	8.1945	8.19913	8.18919	8.19119	8.1881	8.19227	8.19705	8.22572	8.1885	8.23659	8.2073	8.20673	8.20971	8.17974	8.19666	8.20815	8.19846	8.38374	8.1891	8.24374	8.18969	8.20504	8.21941
3.67125	8.23809	8.21189	8.20014	8.2083	8.21164	8.20925	8.21208	8.20315	8.22338	8.21282	8.20952	8.19725	8.20686	8.20034	8.19477	8.20499	8.18767	8.19261	8.20489	8.18353	8.19285	8.19107	8.19261	8.19922	8.22126	8.19517	8.23948	8.20105	8.20933	8.20591	8.17922	8.20779	8.20764	8.19935	8.38479	8.18861	8.23816	8.18718	8.20483	8.22272
3.675	8.24125	8.21581	8.19471	8.20701	8.20449	8.20726	8.21044	8.20352	8.22168	8.21002	8.21182	8.2014	8.20614	8.2039	8.19856	8.20036	8.18495	8.19707	8.20167	8.18545	8.18712	8.19535	8.18999	8.19647	8.21522	8.19412	8.24049	8.20186	8.20585	8.21175	8.17597	8.20387	8.2021	8.20354	8.38649	8.19206	8.23946	8.18576	8.19978	8.22001
3.67875	8.24228	8.21381	8.19786	8.20831	8.21004	8.20718	8.2118	8.20272	8.22443	8.21893	8.20418	8.19655	8.20547	8.19755	8.19893	8.20251	8.19029	8.19085	8.19853	8.18775	8.19076	8.19419	8.18985	8.19216	8.22115	8.19526	8.24143	8.20357	8.20896	8.20492	8.18139	8.19874	8.1997	8.20381	8.38668	8.19356	8.24209	8.18173	8.20928	8.22063
3.6825	8.23927	8.21479	8.19705	8.20602	8.2087	8.21192	8.21305	8.20614	8.21913	8.21504	8.20551	8.20571	8.20575	8.20521	8.19671	8.20324	8.18683	8.19643	8.20217	8.18552	8.18998	8.19455	8.18723	8.19419	8.2178	8.19452	8.24081	8.20548	8.20853	8.209	8.18213	8.2009	8.2061	8.20582	8.38669	8.19017	8.23705	8.18835	8.20756	8.22704
3.68625	8.24009	8.21574	8.19687	8.20293	8.20682	8.20797	8.21316	8.20412	8.22633	8.21114	8.20971	8.19983	8.20119	8.20303	8.1943	8.20301	8.1861	8.19324	8.19754	8.19029	8.19151	8.19103	8.19417	8.19369	8.21943	8.19526	8.24322	8.20521	8.20637	8.20591	8.18203	8.20049	8.21107	8.19898	8.37959	8.18312	8.23626	8.191	8.20845	8.22139
3.69	8.2384	8.2159	8.1967	8.20417	8.20801	8.20694	8.20658	8.20546	8.2227	8.21299	8.21121	8.199	8.20478	8.20264	8.20021	8.20205	8.18537	8.18939	8.19934	8.1866	8.18865	8.18828	8.1915	8.19477	8.21156	8.19976	8.24586	8.20567	8.2066	8.2097	8.18195	8.20073	8.20507	8.19621	8.38381	8.18681	8.23968	8.19439	8.20674	8.21758
3.69375	8.23802	8.21613	8.19718	8.21118	8.20904	8.20883	8.21231	8.20807	8.22189	8.21041	8.2093	8.19555	8.20394	8.2028	8.19973	8.20208	8.18157	8.19423	8.20041	8.18796	8.19101	8.19409	8.19272	8.19851	8.21646	8.19672	8.24034	8.20011	8.20789	8.20227	8.18049	8.20056	8.20789	8.20065	8.38506	8.19081	8.23572	8.1897	8.20087	8.22402
3.6975	8.23618	8.2183	8.19534	8.20867	8.21138	8.20679	8.21314	8.2064	8.21945	8.21002	8.21018	8.19955	8.20524	8.20649	8.19723	8.20809	8.18144	8.1938	8.19508	8.18173	8.1897	8.19143	8.19706	8.19753	8.22235	8.19143	8.24129	8.20272	8.20707	8.20441	8.18188	8.20294	8.20506	8.196	8.38765	8.1883	8.2374	8.18912	8.20695	8.22357
3.70125	8.24036	8.21621	8.20061	8.2086	8.20663	8.20886	8.2143	8.2072	8.22395	8.21628	8.20948	8.20019	8.20398	8.20193	8.20025	8.20553	8.18283	8.19126	8.20372	8.1866	8.18966	8.19181	8.19367	8.19656	8.21976	8.19935	8.2378	8.20522	8.20641	8.20903	8.17983	8.19866	8.20492	8.20297	8.38044	8.19006	8.24264	8.18779	8.20807	8.22364
3.705	8.24034	8.21965	8.19619	8.20867	8.20884	8.2105	8.2102	8.20326	8.22048	8.21226	8.2024	8.19296	8.19921	8.19942	8.19508	8.20725	8.18695	8.19701	8.20496	8.19429	8.18912	8.18782	8.19097	8.19626	8.22039	8.19265	8.23894	8.20263	8.21115	8.20992	8.18453	8.20219	8.20529	8.20429	8.38841	8.18744	8.23822	8.18585	8.20585	8.22523
3.70875	8.24328	8.21582	8.20005	8.20605	8.20228	8.21027	8.21481	8.20926	8.22028	8.21204	8.21056	8.20546	8.20579	8.20018	8.19557	8.20431	8.18391	8.19072	8.20234	8.18267	8.18634	8.18826	8.18585	8.19576	8.21999	8.19686	8.23888	8.2048	8.21133	8.20831	8.18122	8.20017	8.2038	8.203	8.38489	8.19103	8.23679	8.18857	8.20295	8.22196
3.7125	8.23931	8.21837	8.19574	8.2044	8.20525	8.20527	8.2131	8.20371	8.22653	8.21392	8.20853	8.19728	8.20328	8.19742	8.20148	8.20209	8.18679	8.19052	8.20119	8.19003	8.1902	8.19252	8.19012	8.19747	8.22148	8.1904	8.23989	8.20342	8.20649	8.21004	8.18357	8.20228	8.20428	8.20218	8.38414	8.18996	8.2375	8.18789	8.20037	8.22243
3.71625	8.239	8.2139	8.19899	8.20622	8.20731	8.20998	8.21443	8.20629	8.22552	8.21616	8.20813	8.19926	8.20012	8.19994	8.19836	8.20571	8.17857	8.19517	8.20103	8.19094	8.1941	8.18959	8.19405	8.19302	8.22285	8.19481	8.24232	8.20108	8.21296	8.20356	8.17404	8.20138	8.20471	8.19942	8.38512	8.18506	8.23627	8.19025	8.207	8.22462
3.72	8.24146	8.21606	8.20289	8.20692	8.21075	8.20912	8.21473	8.20552	8.22428	8.21155	8.21235	8.20022	8.20399	8.20104	8.19614	8.20185	8.18433	8.19676	8.20645	8.1804	8.18923	8.19363	8.19784	8.19556	8.21647	8.19527	8.24481	8.19851	8.21107	8.21115	8.18243	8.19793	8.19973	8.20032	8.38591	8.19164	8.23793	8.19092	8.20632	8.22573
3.72375	8.23934	8.21514	8.20432	8.20588	8.20498	8.21101	8.2107	8.20624	8.22613	8.21629	8.20984	8.19876	8.20514	8.20515	8.19674	8.20789	8.1865	8.19237	8.20156	8.19543	8.1905	8.19279	8.18996	8.19552	8.2184	8.18866	8.23452	8.20126	8.21407	8.20564	8.1822	8.2006	8.20239	8.19741	8.38482	8.18707	8.24007	8.19246	8.20381	8.22168
3.7275	8.24291	8.21821	8.19662	8.20942	8.21001	8.20831	8.20931	8.20871	8.22641	8.21355	8.20957	8.19847	8.20284	8.20046	8.19801	8.2037	8.18014	8.19079	8.20159	8.1919	8.19134	8.19524	8.18909	8.198	8.22112	8.19434	8.24328	8.19933	8.20887	8.21133	8.17948	8.20195	8.20061	8.20357	8.38248	8.19077	8.23812	8.18802	8.20323	8.22121
3.73125	8.23993	8.21753	8.20012	8.20576	8.20711	8.20744	8.21185	8.20632	8.22325	8.2128	8.21122	8.19408	8.20783	8.2047	8.19506	8.20671	8.18176	8.19384	8.19766	8.18614	8.18627	8.18937	8.19224	8.19461	8.22454	8.19792	8.24095	8.20648	8.20545	8.20696	8.1823	8.20342	8.20175	8.19723	8.38331	8.18813	8.24002	8.19011	8.20494	8.22332
3.735	8.24524	8.21229	8.19519	8.20434	8.20779	8.20938	8.21254	8.20598	8.2224	8.21131	8.20741	8.19917	8.20582	8.20057	8.19654	8.20774	8.18521	8.19455	8.20037	8.19084	8.1928	8.19364	8.19704	8.19661	8.22055	8.19287	8.23897	8.20316	8.2126	8.21597	8.18398	8.20111	8.2038	8.20122	8.38305	8.19682	8.23917	8.19487	8.20303	8.22476
3.73875	8.23791	8.21276	8.19222	8.21091	8.20474	8.20697	8.2115	8.20509	8.22067	8.21084	8.20415	8.19859	8.20027	8.20412	8.19614	8.20527	8.18444	8.19548	8.20091	8.18266	8.19084	8.19476	8.19454	8.19399	8.22156	8.19524	8.24136	8.20117	8.20932	8.20534	8.17912	8.20228	8.20207	8.19677	8.38721	8.19269	8.23677	8.18902	8.20615	8.22047
3.7425	8.24034	8.218	8.1945	8.2055	8.20774	8.2101	8.21146	8.20574	8.21927	8.21477	8.20715	8.19958	8.20839	8.20683	8.19471	8.20319	8.18319	8.19194	8.19934	8.18522	8.19245	8.19508	8.19048	8.19466	8.22025	8.19668	8.24092	8.19897	8.20924	8.20705	8.18017	8.20086	8.20232	8.19625	8.38505	8.18894	8.2378	8.19096	8.20344	8.22169
3.74625	8.23664	8.21812	8.19595	8.20181	8.20478	8.20584	8.21202	8.2087	8.22341	8.21171	8.20667	8.19585	8.20795	8.20119	8.19707	8.20505	8.18605	8.19348	8.19741	8.18523	8.19593	8.19159	8.19114	8.19592	8.21731	8.19223	8.24317	8.20532	8.20877	8.20999	8.1849	8.19945	8.20178	8.20038	8.38002	8.18659	8.23628	8.19253	8.20892	8.22378
3.75	8.23414	8.21603	8.20189	8.21069	8.20728	8.20909	8.20652	8.20192	8.21714	8.20939	8.20941	8.19616	8.20704	8.20269	8.1983	8.20065	8.18608	8.1933	8.19944	8.18828	8.19881	8.19322	8.19441	8.20098	8.2256	8.19637	8.23966	8.20159	8.2116	8.21269	8.18347	8.20371	8.20289	8.20036	8.38023	8.19124	8.23339	8.18825	8.20523	8.22077
3.75375	8.23905	8.21879	8.19715	8.21097	8.20564	8.21032	8.20923	8.20891	8.22407	8.21403	8.21484	8.20286	8.20629	8.20042	8.20017	8.20693	8.18331	8.19108	8.20051	8.1876	8.19297	8.19442	8.19345	8.19544	8.21928	8.19397	8.23623	8.20422	8.20876	8.20777	8.17886	8.19954	8.20465	8.19434	8.38516	8.19238	8.23594	8.19115	8.20559	8.21857
3.7575	8.23615	8.21968	8.1966	8.20697	8.20974	8.20699	8.21724	8.20048	8.22389	8.20868	8.21294	8.19576	8.21053	8.19833	8.20404	8.20841	8.19096	8.18904	8.20357	8.18972	8.19492	8.19027	8.19155	8.19727	8.2193	8.19273	8.23735	8.20209	8.21037	8.20742	8.18003	8.2025	8.20328	8.19905	8.38294	8.18652	8.23654	8.18954	8.20404	8.22511
3.76125	8.23833	8.21363	8.19509	8.20761	8.20566	8.20844	8.20672	8.2062	8.22309	8.21668	8.20923	8.2007	8.2059	8.20031	8.196	8.20035	8.18548	8.19698	8.20328	8.18896	8.19189	8.1979	8.19002	8.19718	8.21878	8.19601	8.239	8.20537	8.20685	8.21254	8.17692	8.19664	8.19919	8.20406	8.38132	8.18937	8.23993	8.19104	8.20281	8.22401
3.765	8.2367	8.21573	8.19953	8.2102	8.20549	8.20904	8.21371	8.20793	8.22085	8.20914	8.21196	8.19893	8.20171	8.20215	8.19786	8.20853	8.18435	8.19597	8.19684	8.18509	8.19166	8.19376	8.19031	8.19922	8.22123	8.19504	8.23783	8.20004	8.20935	8.20328	8.18259	8.20217	8.20369	8.204	8.38712	8.18701	8.24024	8.19003	8.20562	8.22493
3.76875	8.23879	8.21894	8.20068	8.21261	8.21055	8.20669	8.20957	8.202	8.22509	8.21116	8.20837	8.19905	8.2054	8.20166	8.19385	8.2039	8.18388	8.19431	8.20259	8.18773	8.18943	8.19307	8.19587	8.19281	8.22372	8.19921	8.2393	8.20164	8.20439	8.20548	8.18062	8.20205	8.20275	8.19684	8.38136	8.18762	8.23949	8.19136	8.20595	8.22435
3.7725	8.23904	8.21838	8.19632	8.20486	8.20644	8.21277	8.2129	8.2054	8.22311	8.21389	8.2139	8.19979	8.20294	8.19664	8.20113	8.20485	8.18396	8.19737	8.20607	8.19006	8.19055	8.19238	8.19325	8.1978	8.21942	8.1932	8.23883	8.20582	8.20724	8.2083	8.18107	8.20514	8.19792	8.20552	8.38706	8.18714	8.23691	8.184	8.2041	8.22556
3.77625	8.24202	8.21482	8.19839	8.21241	8.206	8.21062	8.21366	8.20344	8.22022	8.21763	8.20636	8.19893	8.20736	8.20988	8.1952	8.20873	8.18447	8.19287	8.19904	8.18383	8.19109	8.19582	8.19246	8.19711	8.21695	8.19437	8.23944	8.20176	8.21156	8.20974	8.18068	8.20317	8.20345	8.20152	8.38234	8.1909	8.23767	8.19064	8.20811	8.22059
3.78	8.2341	8.21726	8.20208	8.20663	8.21168	8.21231	8.21102	8.2064	8.22199	8.20896	8.20837	8.19756	8.20596	8.2004	8.20351	8.20422	8.18728	8.19433	8.20117	8.1875	8.19302	8.19287	8.19369	8.19648	8.21747	8.19154	8.24068	8.20461	8.21056	8.21067	8.18455	8.20084	8.19984	8.20278	8.38766	8.18937	8.23992	8.18779	8.20458	8.23041
3.78375	8.23805	8.21614	8.1977	8.20616	8.21175	8.21444	8.21229	8.20958	8.2219	8.21025	8.20732	8.19749	8.20312	8.19944	8.19436	8.20594	8.18722	8.18541	8.19562	8.19334	8.19001	8.19318	8.19054	8.19336	8.22381	8.1958	8.2416	8.20459	8.2108	8.21066	8.18166	8.20172	8.20548	8.20469	8.38499	8.19177	8.24061	8.18519	8.2094	8.21876
3.7875	8.23957	8.21529	8.20172	8.20825	8.20963	8.20783	8.21188	8.20445	8.22093	8.21435	8.20619	8.19878	8.20185	8.20266	8.19634	8.20675	8.18659	8.19678	8.19816	8.19052	8.18991	8.19318	8.19601	8.19761	8.22124	8.1977	8.24133	8.20021	8.21317	8.20888	8.18825	8.20687	8.20508	8.19707	8.38719	8.1947	8.23522	8.19169	8.20725	8.22659
3.79125	8.24119	8.21256	8.19602	8.21146	8.20958	8.20761	8.21254	8.20453	8.22383	8.2138	8.20797	8.20131	8.19731	8.20093	8.20135	8.20228	8.18096	8.19422	8.20128	8.1875	8.19006	8.19452	8.19139	8.19599	8.21416	8.19221	8.24241	8.20159	8.20824	8.20414	8.18052	8.19864	8.20515	8.20672	8.38466	8.19013	8.23629	8.19158	8.20896	8.22432
3.795	8.24197	8.21122	8.19784	8.20505	8.21308	8.21476	8.21667	8.20948	8.22597	8.21276	8.21028	8.2028	8.2051	8.20056	8.20064	8.20303	8.1827	8.19923	8.20019	8.18434	8.19108	8.19598	8.19288	8.19123	8.21974	8.19412	8.24266	8.20059	8.20785	8.20786	8.18146	8.20214	8.20549	8.19799	8.38356	8.18408	8.23834	8.18693	8.20504	8.22703
3.79875	8.23993	8.21641	8.19823	8.21302	8.2055	8.21219	8.21779	8.20516	8.21744	8.21354	8.20651	8.20015	8.20609	8.20168	8.19745	8.20418	8.18693	8.19105	8.19499	8.18732	8.19108	8.19671	8.19445	8.19631	8.2214	8.19544	8.24138	8.20187	8.20884	8.21844	8.18152	8.19885	8.20438	8.20295	8.38348	8.18916	8.23651	8.18792	8.20398	8.22686
3.8025	8.23386	8.21907	8.1998	8.20737	8.20991	8.21194	8.21377	8.20629	8.22332	8.21372	8.21489	8.20503	8.20522	8.20116	8.19636	8.20237	8.19169	8.19671	8.20209	8.18663	8.19374	8.19858	8.19074	8.19058	8.22411	8.19314	8.24061	8.20263	8.20497	8.20722	8.1846	8.20118	8.20448	8.20195	8.3787	8.18695	8.23703	8.18944	8.20716	8.22361
3.80625	8.23959	8.2146	8.20155	8.20788	8.20661	8.21091	8.21346	8.20573	8.22257	8.21359	8.21349	8.20275	8.20254	8.20152	8.20004	8.20369	8.18543	8.19877	8.20261	8.18319	8.19014	8.19857	8.18971	8.1944	8.21943	8.19454	8.24073	8.20433	8.20968	8.21326	8.18358	8.19719	8.20846	8.202	8.38344	8.18935	8.24077	8.18768	8.20417	8.22633
3.81	8.23959	8.21266	8.19815	8.20742	8.21111	8.20733	8.2121	8.20526	8.22627	8.2132	8.20779	8.19921	8.20437	8.20216	8.19938	8.20101	8.18249	8.19568	8.1993	8.19379	8.19061	8.19513	8.19151	8.19961	8.21962	8.19407	8.23835	8.20662	8.21352	8.21122	8.1776	8.19971	8.20516	8.20213	8.38335	8.18984	8.23814	8.19333	8.20644	8.22534
3.81375	8.23944	8.21177	8.19349	8.20881	8.20791	8.20431	8.21309	8.20443	8.22137	8.21216	8.20986	8.20406	8.20486	8.20288	8.19863	8.20545	8.18603	8.19621	8.19987	8.1872	8.18974	8.1929	8.189	8.19591	8.22106	8.19567	8.24229	8.20326	8.21303	8.20616	8.18188	8.20037	8.20699	8.19929	8.38645	8.18772	8.23653	8.18719	8.2062	8.22149
3.8175	8.23983	8.21496	8.19886	8.20803	8.20802	8.20938	8.21187	8.20556	8.22149	8.2152	8.20397	8.19626	8.20608	8.19964	8.20009	8.20492	8.1838	8.19525	8.20378	8.18827	8.19444	8.19404	8.193	8.19458	8.21825	8.19671	8.24338	8.20133	8.20923	8.21137	8.17925	8.20135	8.20283	8.2021	8.3876	8.19126	8.24091	8.18711	8.20896	8.2172
3.82125	8.23915	8.21668	8.19884	8.20501	8.20196	8.21511	8.21647	8.20619	8.22233	8.21213	8.20909	8.19357	8.2018	8.19657	8.19489	8.20407	8.18607	8.19148	8.1984	8.19192	8.19295	8.19438	8.19209	8.19442	8.21925	8.19154	8.23718	8.20185	8.21131	8.21284	8.1825	8.20315	8.20518	8.20817	8.38069	8.1878	8.23628	8.18845	8.20753	8.22428
3.825	8.23604	8.21438	8.20457	8.20604	8.20765	8.20884	8.20873	8.2041	8.22453	8.2138	8.20652	8.19825	8.20433	8.20417	8.20436	8.20111	8.18594	8.19316	8.19724	8.18527	8.19816	8.19638	8.19417	8.19724	8.21791	8.19948	8.23907	8.20393	8.21293	8.20939	8.17729	8.20028	8.20448	8.20092	8.3793	8.18835	8.2381	8.1884	8.20365	8.22545
3.82875	8.24109	8.21779	8.19885	8.2099	8.2094	8.2092	8.21188	8.2072	8.22662	8.21668	8.21082	8.19368	8.2032	8.20011	8.19802	8.19965	8.1847	8.19634	8.19684	8.18815	8.19158	8.18922	8.19253	8.19897	8.22026	8.19595	8.23596	8.20658	8.21061	8.21365	8.18402	8.19898	8.20847	8.20429	8.38831	8.19353	8.23689	8.19257	8.20662	8.22181
3.8325	8.23827	8.21599	8.19989	8.20371	8.20908	8.20642	8.20953	8.20582	8.22119	8.21464	8.20987	8.2055	8.20401	8.20426	8.19703	8.20456	8.1842	8.19105	8.19854	8.18509	8.19176	8.19136	8.19269	8.19614	8.21753	8.19296	8.24327	8.20119	8.2081	8.20742	8.18245	8.2059	8.20943	8.20177	8.38334	8.19264	8.24219	8.18831	8.20833	8.21786
3.83625	8.23646	8.21284	8.20272	8.20692	8.21043	8.21154	8.21177	8.21028	8.21706	8.21663	8.20662	8.20167	8.20663	8.19982	8.19976	8.20562	8.1843	8.19265	8.20145	8.1846	8.19013	8.19293	8.19164	8.19013	8.22037	8.19668	8.24081	8.20457	8.21141	8.20738	8.18326	8.20004	8.20378	8.19344	8.38234	8.18665	8.23418	8.19008	8.20832	8.22125
3.84	8.24181	8.21543	8.20324	8.20089	8.20661	8.20973	8.21323	8.20522	8.22191	8.21277	8.20686	8.19847	8.20324	8.20311	8.19917	8.20248	8.18549	8.20057	8.20464	8.18828	8.1892	8.19454	8.19021	8.19947	8.2201	8.19459	8.23848	8.20311	8.20953	8.20449	8.18241	8.2007	8.20506	8.20483	8.38574	8.19389	8.23518	8.18937	8.2036	8.21559
3.84375	8.23733	8.21614	8.197	8.20829	8.20838	8.20546	8.2152	8.20613	8.22552	8.21463	8.20872	8.19581	8.2083	8.20138	8.2048	8.20321	8.18995	8.19125	8.19331	8.19033	8.19006	8.19309	8.19259	8.1964	8.21853	8.19703	8.24272	8.20289	8.20999	8.20674	8.18415	8.19953	8.20724	8.19849	8.38337	8.19494	8.23721	8.1926	8.20622	8.21957
3.8475	8.2382	8.21845	8.19936	8.20551	8.20403	8.20644	8.20811	8.20942	8.22609	8.2166	8.20869	8.20079	8.20183	8.20847	8.19945	8.20062	8.18993	8.18779	8.20428	8.186	8.19435	8.19346	8.19277	8.19523	8.22064	8.19418	8.24448	8.20521	8.20634	8.20867	8.18322	8.20435	8.20772	8.19946	8.37896	8.18994	8.23538	8.19003	8.20182	8.224
3.85125	8.23866	8.21615	8.19901	8.20205	8.20922	8.20868	8.21716	8.20277	8.22469	8.21657	8.21122	8.20146	8.20686	8.20352	8.19809	8.20823	8.18685	8.19801	8.19732	8.19141	8.19258	8.19294	8.19396	8.19479	8.21925	8.19801	8.23862	8.20658	8.20646	8.2084	8.18143	8.19965	8.2043	8.19989	8.38643	8.19225	8.23508	8.18789	8.20667	8.22296
3.855	8.24175	8.22129	8.19692	8.20709	8.21052	8.2089	8.21352	8.20566	8.2257	8.21791	8.20992	8.19101	8.20644	8.19936	8.19464	8.20525	8.18857	8.19848	8.19826	8.18742	8.19387	8.19431	8.19131	8.19665	8.21505	8.20009	8.24042	8.20395	8.21208	8.20253	8.1808	8.19931	8.20434	8.19639	8.38528	8.18043	8.24082	8.18973	8.20709	8.22386
3.85875	8.24375	8.21528	8.19903	8.20305	8.2067	8.21294	8.21679	8.20536	8.21866	8.21217	8.21077	8.19919	8.20188	8.20092	8.20158	8.20327	8.18884	8.19452	8.20322	8.19137	8.18737	8.1927	8.18973	8.19719	8.21745	8.19228	8.24527	8.2021	8.21172	8.21336	8.17933	8.20008	8.20424	8.19647	8.38782	8.19459	8.24125	8.18892	8.20708	8.22547
3.8625	8.2401	8.21402	8.2009	8.20451	8.20887	8.2131	8.21329	8.2061	8.21748	8.21875	8.20782	8.1994	8.20881	8.20069	8.19988	8.20897	8.18304	8.19579	8.2005	8.19059	8.1927	8.19172	8.19712	8.19041	8.22078	8.19407	8.24109	8.20666	8.20935	8.21028	8.18405	8.1978	8.20381	8.20353	8.38388	8.18812	8.23797	8.19158	8.207	8.22438
3.86625	8.24264	8.21561	8.19886	8.20676	8.20249	8.20823	8.21534	8.21226	8.21835	8.21537	8.20694	8.2018	8.20953	8.19717	8.20348	8.20627	8.1841	8.19512	8.20058	8.19029	8.19552	8.19026	8.19619	8.19437	8.22174	8.19273	8.24152	8.20074	8.20406	8.20808	8.18558	8.20253	8.2042	8.20213	8.38184	8.18953	8.23979	8.19031	8.20585	8.22081
3.87	8.24328	8.21945	8.2037	8.20126	8.21133	8.21226	8.21132	8.20938	8.22744	8.20751	8.21094	8.20096	8.20645	8.20785	8.20003	8.20696	8.18825	8.19303	8.2009	8.19226	8.19088	8.19381	8.19149	8.19529	8.22125	8.19254	8.23988	8.2037	8.21405	8.21136	8.18354	8.20608	8.20503	8.20145	8.38917	8.18575	8.2366	8.19286	8.20622	8.22037
3.87375	8.2354	8.21478	8.19808	8.208	8.20113	8.21044	8.21536	8.20589	8.22476	8.21433	8.2048	8.20038	8.20851	8.20593	8.20045	8.20468	8.1856	8.19428	8.20117	8.19416	8.18744	8.18709	8.19009	8.19664	8.22429	8.19384	8.24703	8.20234	8.20892	8.21298	8.1808	8.20103	8.20519	8.20271	8.38692	8.1864	8.23612	8.18745	8.20482	8.21708
3.8775	8.23945	8.21393	8.19803	8.20749	8.20873	8.2123	8.21027	8.20543	8.21527	8.21215	8.20617	8.19859	8.20617	8.19897	8.1983	8.20769	8.1832	8.19279	8.20721	8.18548	8.19172	8.19162	8.19617	8.19645	8.22072	8.19565	8.23648	8.19958	8.21125	8.2114	8.18262	8.19806	8.20022	8.20392	8.38405	8.1903	8.24114	8.19326	8.2053	8.22428
3.88125	8.24085	8.21655	8.19874	8.2076	8.20508	8.21211	8.21066	8.20909	8.22146	8.21201	8.2035	8.20109	8.19984	8.20409	8.19983	8.2044	8.18209	8.19584	8.20069	8.18802	8.19149	8.19454	8.18889	8.19632	8.21998	8.19815	8.23609	8.19586	8.21293	8.20695	8.18358	8.19941	8.20791	8.19996	8.38259	8.19361	8.23796	8.18655	8.20281	8.22248
3.885	8.2436	8.21628	8.19802	8.20573	8.20791	8.20779	8.21052	8.20847	8.22501	8.21538	8.21078	8.19706	8.20525	8.20277	8.19726	8.205	8.18811	8.18801	8.20335	8.197	8.19708	8.19167	8.18745	8.19733	8.22257	8.19438	8.24038	8.20152	8.20852	8.21141	8.18128	8.20185	8.20313	8.20301	8.38502	8.1882	8.23824	8.18649	8.20468	8.2233
3.88875	8.24081	8.21555	8.20184	8.2081	8.20674	8.20962	8.20942	8.20231	8.22266	8.21049	8.20587	8.19693	8.20755	8.20121	8.2059	8.20414	8.18866	8.19436	8.2008	8.19271	8.19163	8.19194	8.19027	8.19296	8.2212	8.19219	8.24645	8.20748	8.20887	8.20757	8.17898	8.20024	8.20183	8.20092	8.3893	8.18844	8.23496	8.19408	8.21035	8.21999
3.8925	8.23709	8.21881	8.20108	8.20943	8.20944	8.20815	8.21607	8.20129	8.22829	8.21517	8.21262	8.20066	8.20116	8.20407	8.19731	8.2062	8.18143	8.19482	8.19801	8.1896	8.19291	8.19226	8.19526	8.19858	8.22271	8.19786	8.23979	8.20755	8.20801	8.20971	8.18299	8.20204	8.20647	8.20305	8.38702	8.18827	8.23893	8.18821	8.2051	8.22616
3.89625	8.24426	8.21058	8.19643	8.20474	8.20384	8.20982	8.21386	8.20888	8.22395	8.20897	8.21116	8.19953	8.20373	8.19995	8.20081	8.20444	8.18528	8.19422	8.20181	8.18489	8.18911	8.19332	8.19528	8.19477	8.22078	8.19692	8.23404	8.19629	8.21037	8.20823	8.18319	8.20013	8.20581	8.19787	8.38447	8.18869	8.24003	8.18598	8.2054	8.22189
3.9	8.23733	8.21811	8.20395	8.20655	8.2058	8.21079	8.21354	8.20305	8.22213	8.21447	8.20959	8.19888	8.20385	8.19851	8.2007	8.20842	8.18441	8.19578	8.20407	8.19092	8.19438	8.19428	8.19307	8.20005	8.22281	8.1994	8.2452	8.20569	8.20971	8.21025	8.17616	8.20367	8.2041	8.20312	8.3851	8.18891	8.23974	8.19434	8.20388	8.22003
3.90375	8.2389	8.21761	8.19698	8.20748	8.21168	8.21073	8.20886	8.20686	8.2279	8.21548	8.20686	8.19585	8.20268	8.20114	8.1989	8.20555	8.1861	8.20005	8.20337	8.18563	8.19288	8.19404	8.19371	8.19425	8.22122	8.19439	8.23723	8.20418	8.20388	8.21444	8.17988	8.20192	8.20785	8.20007	8.38387	8.18997	8.23737	8.19647	8.20896	8.22536
3.9075	8.23405	8.21469	8.19602	8.207	8.20739	8.20888	8.21571	8.20193	8.2222	8.20983	8.2112	8.19588	8.20892	8.20477	8.19846	8.20425	8.18528	8.19698	8.20361	8.18734	8.19019	8.19303	8.1928	8.19529	8.22072	8.19582	8.24313	8.20794	8.21007	8.20888	8.18176	8.20072	8.20187	8.1996	8.38282	8.18843	8.23749	8.1926	8.20373	8.22387
3.91125	8.24073	8.21103	8.19431	8.20802	8.20659	8.21227	8.21094	8.20236	8.22301	8.21639	8.20997	8.20012	8.20488	8.2015	8.20139	8.20173	8.1914	8.1946	8.19951	8.18771	8.18918	8.19397	8.19375	8.19203	8.21969	8.19363	8.23904	8.20615	8.20854	8.20832	8.17833	8.1997	8.2019	8.19934	8.38723	8.18821	8.23993	8.18502	8.20429	8.22282
3.915	8.23979	8.22345	8.19931	8.20313	8.20958	8.21196	8.21444	8.2036	8.21765	8.21433	8.20878	8.19879	8.20405	8.19934	8.20088	8.20759	8.18379	8.19224	8.20123	8.19002	8.19091	8.19281	8.18977	8.19542	8.21879	8.19257	8.24316	8.19944	8.20833	8.20675	8.18041	8.20363	8.20401	8.20666	8.38725	8.19242	8.23619	8.19138	8.21154	8.2219
3.91875	8.24296	8.21986	8.20126	8.20842	8.20304	8.21475	8.20804	8.20239	8.22218	8.21579	8.20612	8.19762	8.20107	8.197	8.19801	8.20327	8.18409	8.19196	8.20371	8.18881	8.1896	8.1952	8.18939	8.19359	8.21895	8.19396	8.24474	8.20113	8.20885	8.20925	8.17921	8.20285	8.20957	8.2041	8.38482	8.19526	8.24119	8.18745	8.20268	8.22539
3.9225	8.24048	8.21554	8.19852	8.20565	8.20633	8.20789	8.20898	8.2052	8.22269	8.21318	8.21074	8.20034	8.20887	8.20337	8.19915	8.20342	8.18429	8.19312	8.20269	8.1864	8.19404	8.19536	8.19165	8.19347	8.228	8.19811	8.23947	8.20245	8.21229	8.20803	8.17774	8.20039	8.20122	8.19705	8.39112	8.19255	8.243	8.19171	8.20255	8.22088
3.92625	8.23961	8.2161	8.20444	8.20926	8.20896	8.21085	8.21424	8.20462	8.22092	8.215	8.20719	8.20266	8.20858	8.20356	8.20181	8.2045	8.18053	8.19407	8.20073	8.18995	8.19594	8.19646	8.18924	8.19732	8.22172	8.19217	8.24237	8.20134	8.21128	8.2075	8.18128	8.20237	8.20599	8.19957	8.38066	8.1869	8.23585	8.18636	8.20242	8.21722
3.93	8.23898	8.21508	8.20096	8.20657	8.2075	8.20654	8.20985	8.20418	8.22032	8.21567	8.20938	8.20193	8.20703	8.20251	8.20167	8.20444	8.18639	8.19632	8.20543	8.19187	8.18829	8.18596	8.19171	8.19256	8.21815	8.19274	8.2379	8.20469	8.21462	8.20676	8.1838	8.20335	8.20207	8.19734	8.38854	8.18711	8.23621	8.19124	8.20629	8.22354
3.93375	8.24073	8.21259	8.20085	8.21052	8.20568	8.21452	8.21048	8.20703	8.2212	8.21512	8.20881	8.20004	8.20724	8.19886	8.19764	8.20361	8.18106	8.19099	8.20289	8.18814	8.18752	8.19684	8.19134	8.19876	8.21691	8.19357	8.24054	8.19116	8.20805	8.2079	8.18325	8.19892	8.20417	8.20364	8.38228	8.18639	8.24106	8.18866	8.20835	8.21976
3.9375	8.23915	8.21715	8.19831	8.20911	8.20894	8.20958	8.2136	8.20485	8.22484	8.21317	8.20647	8.19831	8.20379	8.20293	8.19615	8.20371	8.18503	8.19649	8.20116	8.19002	8.18951	8.19801	8.18959	8.19628	8.22081	8.1959	8.23943	8.20397	8.21073	8.20681	8.17764	8.20361	8.20642	8.20171	8.38127	8.18534	8.23247	8.18923	8.20575	8.22113
3.94125	8.23923	8.21571	8.20113	8.20522	8.20633	8.21653	8.21202	8.20597	8.21966	8.21234	8.20493	8.20054	8.21214	8.2007	8.19608	8.20451	8.18644	8.19535	8.2026	8.18873	8.19522	8.19369	8.19674	8.19708	8.21672	8.19145	8.24075	8.19882	8.21384	8.20522	8.17704	8.19763	8.20561	8.20068	8.38392	8.18959	8.2343	8.19236	8.20878	8.22026
3.945	8.24196	8.21688	8.20567	8.20713	8.20921	8.21057	8.21187	8.20574	8.2233	8.21029	8.2091	8.19999	8.20449	8.20337	8.20141	8.20252	8.18455	8.1943	8.19979	8.19134	8.1919	8.19172	8.19176	8.19222	8.21957	8.19525	8.24146	8.20329	8.21077	8.20843	8.18433	8.20038	8.20276	8.19621	8.38733	8.19038	8.24245	8.19402	8.20426	8.21829
3.94875	8.23629	8.20887	8.20218	8.20899	8.20747	8.21107	8.20997	8.20476	8.22651	8.21696	8.2077	8.19936	8.20484	8.20347	8.19894	8.20476	8.18556	8.19472	8.20082	8.19353	8.19356	8.19465	8.18942	8.19277	8.22361	8.20289	8.24306	8.20375	8.21002	8.20969	8.18092	8.20236	8.20615	8.20346	8.38825	8.18908	8.23705	8.18932	8.20963	8.22042
3.9525	8.23319	8.21428	8.20152	8.21136	8.20648	8.20921	8.21096	8.20678	8.22052	8.20946	8.20625	8.20144	8.20708	8.20109	8.20056	8.20352	8.18335	8.19815	8.20859	8.1883	8.19095	8.19843	8.19238	8.19687	8.21892	8.19531	8.24201	8.20168	8.20977	8.21201	8.18195	8.20284	8.20953	8.19781	8.38269	8.18558	8.23557	8.18978	8.20633	8.22703
3.95625	8.23808	8.21903	8.20108	8.20295	8.21151	8.20742	8.21019	8.20736	8.22384	8.21323	8.21055	8.20278	8.20623	8.20488	8.19642	8.21009	8.18365	8.19472	8.19856	8.18734	8.19636	8.18978	8.18867	8.19581	8.21881	8.19393	8.23909	8.20522	8.2107	8.20533	8.18392	8.20116	8.2003	8.20412	8.38347	8.18811	8.23854	8.19069	8.20592	8.22206
3.96	8.2357	8.21672	8.19814	8.20314	8.207	8.21277	8.20877	8.2057	8.22018	8.21531	8.21404	8.19888	8.20456	8.19905	8.20088	8.20786	8.18555	8.19633	8.20151	8.18558	8.18741	8.19518	8.19444	8.19132	8.21735	8.19667	8.244	8.1992	8.20931	8.20794	8.17877	8.20174	8.20238	8.20236	8.38604	8.1913	8.23783	8.18978	8.2053	8.22624
3.96375	8.23665	8.21464	8.19892	8.20584	8.2081	8.21138	8.21021	8.20554	8.21822	8.21591	8.20821	8.19697	8.20457	8.20239	8.20399	8.20276	8.18514	8.19673	8.20508	8.18831	8.19086	8.1995	8.18706	8.19967	8.21979	8.19609	8.24412	8.20153	8.21079	8.21077	8.18099	8.20512	8.20248	8.19714	8.38296	8.18914	8.24097	8.18885	8.20494	8.22842
3.9675	8.24015	8.21181	8.2029	8.21105	8.21012	8.20779	8.2166	8.20605	8.22205	8.2122	8.21001	8.19738	8.20744	8.20252	8.19861	8.20312	8.1876	8.19706	8.20097	8.19244	8.19376	8.19355	8.19197	8.19923	8.22178	8.19966	8.2424	8.201	8.20972	8.20693	8.18608	8.20461	8.20791	8.20052	8.38832	8.19133	8.23711	8.19139	8.20897	8.21719
3.97125	8.2372	8.21895	8.20295	8.206	8.20779	8.20496	8.21129	8.20608	8.22345	8.21313	8.21097	8.19932	8.20058	8.2008	8.19462	8.20444	8.18082	8.19444	8.2022	8.1873	8.19551	8.1911	8.19105	8.19816	8.2219	8.19236	8.23721	8.20784	8.21029	8.20901	8.18241	8.20216	8.20271	8.20345	8.38509	8.18788	8.23581	8.18761	8.2066	8.22347
3.975	8.23801	8.21493	8.19816	8.20965	8.21305	8.20439	8.21213	8.20606	8.22283	8.21269	8.20618	8.19725	8.20703	8.20173	8.20001	8.2078	8.187	8.19362	8.19619	8.19409	8.19236	8.19427	8.19046	8.19619	8.22112	8.19579	8.23931	8.20074	8.20705	8.20838	8.18049	8.20511	8.20637	8.20323	8.38433	8.1901	8.23601	8.19182	8.20474	8.21986
3.97875	8.23978	8.21488	8.19549	8.20757	8.20986	8.20943	8.20766	8.20922	8.22166	8.21331	8.20807	8.19948	8.20812	8.20741	8.20024	8.2018	8.17974	8.19189	8.20403	8.18901	8.19417	8.19288	8.19301	8.19636	8.22621	8.19985	8.24353	8.19595	8.20942	8.21361	8.18211	8.1992	8.20426	8.20208	8.3912	8.19034	8.23738	8.19218	8.20776	8.22141
3.9825	8.24098	8.21916	8.19753	8.207	8.20677	8.21046	8.21176	8.20368	8.22181	8.21175	8.20791	8.20457	8.20844	8.20319	8.19731	8.20949	8.18438	8.19707	8.19914	8.18835	8.19008	8.19849	8.19212	8.1965	8.22156	8.19195	8.24163	8.20548	8.20825	8.20877	8.18319	8.19546	8.2043	8.20195	8.38242	8.18938	8.24121	8.19134	8.20363	8.22423
3.98625	8.23485	8.21528	8.20382	8.21161	8.2056	8.21317	8.21232	8.20923	8.22507	8.21389	8.2092	8.20156	8.2066	8.20079	8.20035	8.20644	8.18984	8.19577	8.20473	8.18738	8.19158	8.19858	8.19097	8.19637	8.21866	8.19644	8.23881	8.20081	8.21171	8.20774	8.18141	8.19943	8.20503	8.20146	8.38655	8.19041	8.23692	8.19507	8.20544	8.22253
3.99	8.23782	8.21409	8.20139	8.20847	8.20478	8.21115	8.20999	8.20618	8.22585	8.21608	8.21325	8.19877	8.20745	8.19932	8.19461	8.2065	8.18224	8.19035	8.20104	8.19052	8.19187	8.19144	8.192	8.20837	8.22148	8.19427	8.2439	8.19552	8.21093	8.20959	8.18183	8.20234	8.2079	8.19957	8.38215	8.18804	8.23851	8.18771	8.2003	8.22046
3.99375	8.24041	8.21835	8.19559	8.20229	8.20817	8.21093	8.2131	8.20019	8.22718	8.21681	8.21169	8.19839	8.20284	8.19928	8.19719	8.20336	8.18669	8.1944	8.20168	8.19188	8.19748	8.19135	8.19233	8.19751	8.22157	8.19586	8.2411	8.20312	8.20669	8.20672	8.1803	8.20605	8.2059	8.2005	8.3878	8.18918	8.23588	8.19191	8.20515	8.22211
3.9975	8.23743	8.2148	8.2019	8.20632	8.21068	8.20883	8.21409	8.20812	8.22646	8.21678	8.21029	8.20263	8.20425	8.20399	8.20183	8.20194	8.18527	8.18955	8.19952	8.18814	8.1906	8.19354	8.19344	8.19555	8.21667	8.19807	8.24461	8.20616	8.2153	8.21036	8.18561	8.19864	8.19987	8.20029	8.39034	8.19018	8.23604	8.19115	8.20847	8.22718
4.00125	8.23841	8.21749	8.20213	8.20912	8.20889	8.20974	8.21227	8.20722	8.21968	8.21512	8.21626	8.19853	8.20022	8.20228	8.20385	8.20318	8.18841	8.19197	8.19926	8.18855	8.19263	8.19709	8.19662	8.19277	8.22231	8.19671	8.23931	8.20214	8.21008	8.21036	8.18311	8.20281	8.20235	8.19981	8.38567	8.18597	8.23831	8.19477	8.20642	8.2168
4.005	8.2396	8.21904	8.1956	8.20993	8.20639	8.21071	8.2108	8.20571	8.22339	8.21087	8.21297	8.19794	8.20428	8.20197	8.19632	8.20506	8.18466	8.19476	8.20226	8.1881	8.19069	8.19254	8.19285	8.19648	8.22109	8.19639	8.24135	8.20573	8.20766	8.2076	8.17803	8.19856	8.2035	8.2044	8.3807	8.18817	8.2402	8.19375	8.2044	8.21806
4.00875	8.23772	8.21479	8.20267	8.20791	8.20871	8.20633	8.20765	8.20879	8.21908	8.21755	8.20759	8.19659	8.20932	8.20354	8.20072	8.20267	8.18494	8.19292	8.20581	8.18798	8.1924	8.19448	8.19268	8.19565	8.22048	8.19622	8.24532	8.20522	8.20782	8.20427	8.17814	8.20349	8.20333	8.20299	8.38477	8.19133	8.23593	8.1882	8.20681	8.22727
4.0125	8.2412	8.21351	8.19727	8.2073	8.20686	8.21555	8.21332	8.20394	8.22151	8.21588	8.20989	8.19929	8.20509	8.20552	8.19613	8.20797	8.18414	8.1913	8.1997	8.18795	8.19105	8.19363	8.19001	8.1992	8.21961	8.19914	8.24094	8.20233	8.20569	8.20896	8.17609	8.2009	8.20417	8.20309	8.38587	8.19414	8.23988	8.19016	8.20924	8.22111
4.01625	8.23812	8.21632	8.19439	8.20981	8.20645	8.21285	8.21585	8.20564	8.22316	8.2166	8.20945	8.19732	8.20874	8.20259	8.19471	8.20413	8.18379	8.19266	8.20032	8.18917	8.18895	8.19882	8.18806	8.1933	8.22382	8.19794	8.24231	8.20386	8.2099	8.21052	8.17759	8.20309	8.20513	8.19951	8.38357	8.18719	8.23635	8.18909	8.2058	8.22544
4.02	8.2393	8.21516	8.19832	8.20722	8.20678	8.21449	8.21261	8.20261	8.22597	8.21433	8.20862	8.20209	8.20027	8.20308	8.19695	8.20227	8.18894	8.194	8.20136	8.18937	8.18926	8.1914	8.19397	8.19668	8.22074	8.19686	8.23768	8.20225	8.20763	8.21018	8.18199	8.2024	8.20602	8.19965	8.38273	8.18963	8.24033	8.19273	8.20813	8.22573
4.02375	8.24197	8.21423	8.19911	8.20625	8.21034	8.21235	8.21442	8.20675	8.22544	8.21405	8.21039	8.20148	8.21031	8.20128	8.20498	8.20532	8.18784	8.19964	8.20572	8.18597	8.19457	8.19147	8.19376	8.19753	8.22147	8.19602	8.23914	8.20582	8.21052	8.21142	8.18174	8.20202	8.20341	8.1997	8.38334	8.18916	8.23757	8.18905	8.20585	8.21911
4.0275	8.23578	8.21839	8.204	8.20567	8.20856	8.20847	8.20984	8.2013	8.22364	8.21665	8.21999	8.1987	8.207	8.20328	8.19659	8.20464	8.18559	8.19678	8.20133	8.18814	8.19297	8.19406	8.19572	8.20225	8.21775	8.19562	8.24524	8.20347	8.20947	8.20807	8.17891	8.19998	8.2083	8.20774	8.38313	8.19443	8.23871	8.19146	8.2062	8.2233
4.03125	8.24281	8.21746	8.19444	8.20684	8.20672	8.21053	8.21212	8.20968	8.22704	8.21383	8.21341	8.20038	8.20241	8.20097	8.20287	8.20448	8.18842	8.19182	8.19918	8.18621	8.19419	8.19747	8.19094	8.19612	8.22299	8.19608	8.23556	8.19847	8.20737	8.2092	8.1819	8.19775	8.20354	8.19888	8.38355	8.19221	8.24001	8.19003	8.20301	8.2206
4.035	8.24195	8.21898	8.19597	8.20574	8.20828	8.21156	8.21209	8.2047	8.22561	8.21427	8.21266	8.20473	8.20477	8.20418	8.20021	8.20801	8.18473	8.19224	8.20307	8.18557	8.19183	8.19491	8.19354	8.19844	8.21574	8.19294	8.23886	8.20487	8.20729	8.20989	8.18041	8.20149	8.20839	8.19897	8.3809	8.19076	8.24102	8.18951	8.20156	8.22305
4.03875	8.2445	8.21444	8.20172	8.20927	8.20757	8.2069	8.21312	8.21264	8.22492	8.21243	8.20592	8.20282	8.20691	8.19753	8.19857	8.20479	8.18677	8.19613	8.20186	8.18956	8.19515	8.18996	8.19053	8.19573	8.2248	8.18881	8.2431	8.20393	8.20697	8.21043	8.18138	8.20024	8.20537	8.20283	8.38591	8.18806	8.23783	8.19056	8.2099	8.22055
4.0425	8.23739	8.21298	8.19863	8.2091	8.20628	8.2072	8.21516	8.21226	8.22149	8.21323	8.21046	8.20398	8.21135	8.20038	8.1965	8.206	8.18619	8.19316	8.20604	8.18835	8.19715	8.19302	8.19177	8.1983	8.22076	8.19741	8.24221	8.20667	8.20831	8.20898	8.18084	8.19858	8.20806	8.20502	8.38347	8.18941	8.23845	8.18519	8.20899	8.22715
4.04625	8.23745	8.21937	8.19759	8.2082	8.20458	8.21503	8.2136	8.20884	8.22525	8.22096	8.21032	8.2022	8.20321	8.20271	8.19629	8.20516	8.18647	8.19543	8.20274	8.18811	8.19226	8.19556	8.1936	8.1976	8.21849	8.19993	8.23946	8.20641	8.21124	8.20654	8.18236	8.20011	8.20643	8.20627	8.38094	8.18525	8.23674	8.19032	8.20627	8.22074
4.05	8.24058	8.21752	8.20119	8.20183	8.20563	8.21086	8.2132	8.20481	8.21931	8.21582	8.21493	8.19981	8.20224	8.203	8.20108	8.20414	8.19188	8.19318	8.20086	8.19043	8.19307	8.1978	8.19137	8.19395	8.22012	8.19547	8.24023	8.20447	8.20697	8.20684	8.18236	8.20225	8.20935	8.20395	8.38755	8.19271	8.23816	8.19454	8.20755	8.22452
4.05375	8.23654	8.21763	8.19969	8.20751	8.20704	8.2127	8.21472	8.20222	8.22155	8.21712	8.2067	8.20049	8.20315	8.20013	8.19858	8.20811	8.18459	8.19554	8.19524	8.19302	8.19226	8.19337	8.19333	8.193	8.21747	8.19252	8.24644	8.20418	8.20799	8.2068	8.18012	8.20255	8.21075	8.20137	8.38464	8.19091	8.24058	8.18882	8.20858	8.22683
4.0575	8.23583	8.21651	8.20336	8.20912	8.20759	8.20608	8.21421	8.20775	8.22243	8.21626	8.20547	8.19949	8.20142	8.20329	8.20189	8.20314	8.18595	8.18993	8.20132	8.18851	8.18547	8.19587	8.19033	8.1943	8.21988	8.1974	8.24274	8.20581	8.21256	8.20878	8.18394	8.20359	8.2072	8.19915	8.38346	8.19101	8.23566	8.19172	8.2064	8.22538
4.06125	8.24341	8.21758	8.2027	8.20505	8.20984	8.20928	8.20994	8.20679	8.22001	8.21604	8.20722	8.19503	8.20943	8.2042	8.19836	8.20279	8.18568	8.19134	8.20005	8.18875	8.19261	8.19693	8.19221	8.19439	8.21848	8.19447	8.24575	8.20253	8.20872	8.21235	8.18394	8.19912	8.19921	8.2003	8.38305	8.18695	8.23692	8.19139	8.20446	8.22266
4.065	8.24117	8.21674	8.19884	8.20597	8.20594	8.20983	8.21269	8.20243	8.22181	8.21462	8.21198	8.20152	8.20299	8.20348	8.20123	8.20446	8.18743	8.19474	8.20375	8.1887	8.18841	8.1953	8.19568	8.19292	8.22307	8.19566	8.24406	8.2047	8.20757	8.20951	8.18621	8.2042	8.20568	8.20153	8.38546	8.18456	8.23755	8.1911	8.20849	8.22096
4.06875	8.23764	8.21637	8.20073	8.20787	8.20419	8.21125	8.20756	8.20654	8.2226	8.21155	8.21031	8.20001	8.20268	8.20168	8.19654	8.20678	8.18291	8.19006	8.20095	8.18832	8.19116	8.19269	8.18993	8.19887	8.21993	8.19577	8.24329	8.20093	8.20784	8.21291	8.18099	8.20125	8.20088	8.20806	8.38836	8.19419	8.23791	8.19365	8.20475	8.22504
4.0725	8.23459	8.21625	8.19873	8.20498	8.20932	8.21266	8.21065	8.20604	8.2269	8.2186	8.20902	8.19759	8.20688	8.20301	8.20191	8.20548	8.18021	8.19126	8.20283	8.18957	8.19141	8.19731	8.18896	8.19818	8.22266	8.19325	8.24295	8.20077	8.2133	8.20805	8.18357	8.20329	8.20687	8.20139	8.38603	8.18678	8.23741	8.18857	8.2076	8.22364
4.07625	8.24192	8.21863	8.19589	8.21225	8.20831	8.20936	8.21411	8.20716	8.22376	8.21861	8.20842	8.19914	8.2023	8.20348	8.19153	8.20786	8.18574	8.1941	8.1971	8.18662	8.19401	8.19797	8.19203	8.19296	8.21242	8.19387	8.24465	8.2	8.20923	8.21035	8.18354	8.19841	8.2042	8.19791	8.38492	8.18763	8.23848	8.1905	8.20612	8.22518
4.08	8.23523	8.21542	8.19725	8.20608	8.21048	8.20865	8.21252	8.20759	8.22596	8.21655	8.20486	8.20491	8.2045	8.20379	8.20081	8.20886	8.18483	8.19001	8.20418	8.18199	8.19405	8.19395	8.19724	8.19552	8.221	8.19227	8.23741	8.20493	8.21191	8.21001	8.18106	8.19983	8.20546	8.20183	8.38	8.19293	8.23882	8.19034	8.20975	8.22153
4.08375	8.23896	8.21666	8.19815	8.20816	8.20496	8.20872	8.20861	8.21313	8.21868	8.21628	8.20965	8.19857	8.20489	8.2	8.19797	8.20035	8.18541	8.19248	8.19948	8.1848	8.19486	8.18993	8.19506	8.19821	8.22554	8.19564	8.24216	8.20729	8.20796	8.2146	8.17746	8.20627	8.20292	8.19695	8.38771	8.19082	8.2397	8.19374	8.20537	8.22842
4.0875	8.24021	8.21563	8.19761	8.21021	8.20359	8.20857	8.21057	8.20203	8.22244	8.21312	8.21414	8.20291	8.20369	8.20646	8.19595	8.20683	8.18268	8.19448	8.20228	8.18709	8.19461	8.19609	8.1984	8.19142	8.22099	8.19694	8.23919	8.20786	8.2058	8.2081	8.1861	8.20549	8.20346	8.20356	8.3866	8.1886	8.23275	8.18971	8.20784	8.2231
4.09125	8.2372	8.21934	8.20281	8.20919	8.20639	8.20886	8.21479	8.20141	8.22639	8.2112	8.2081	8.2006	8.2038	8.20654	8.19979	8.20759	8.18968	8.19083	8.20161	8.18866	8.18743	8.19608	8.19575	8.19172	8.22899	8.19431	8.23917	8.20315	8.20835	8.21623	8.1833	8.20237	8.20642	8.20223	8.38338	8.18558	8.23907	8.18998	8.20681	8.22435
4.095	8.23365	8.21817	8.19779	8.20663	8.2123	8.20806	8.20937	8.2051	8.21895	8.21524	8.20462	8.19788	8.2036	8.20349	8.19988	8.20454	8.18562	8.19758	8.19854	8.18988	8.19136	8.19682	8.19526	8.19407	8.2224	8.19394	8.2421	8.20448	8.2083	8.2104	8.18155	8.20415	8.20256	8.20148	8.38173	8.18522	8.24078	8.1922	8.20497	8.22604
4.09875	8.23537	8.22085	8.20504	8.20638	8.20386	8.20711	8.21342	8.21032	8.2181	8.21441	8.21136	8.20381	8.20335	8.20447	8.20144	8.20375	8.18527	8.19055	8.20597	8.18794	8.19258	8.19559	8.19312	8.1952	8.22257	8.19204	8.24185	8.20057	8.21018	8.21113	8.18491	8.19662	8.20665	8.20262	8.38066	8.19123	8.23923	8.18981	8.20244	8.21951
4.1025	8.24167	8.21451	8.19489	8.20575	8.20611	8.21485	8.21169	8.20397	8.22546	8.21508	8.21132	8.1981	8.20416	8.20572	8.19846	8.20479	8.18822	8.19592	8.2039	8.19025	8.19136	8.19379	8.19307	8.19535	8.2226	8.19415	8.24187	8.2022	8.21247	8.21439	8.18056	8.19703	8.20812	8.19793	8.38634	8.18954	8.23814	8.18871	8.2023	8.22369
4.10625	8.2363	8.21264	8.1974	8.20859	8.20601	8.20549	8.21503	8.20694	8.2239	8.21596	8.20781	8.19817	8.20526	8.2023	8.19832	8.20317	8.18618	8.19026	8.20308	8.18955	8.19579	8.19776	8.19492	8.2003	8.21721	8.19725	8.24417	8.20584	8.21176	8.20571	8.18298	8.19824	8.20652	8.1974	8.3854	8.18886	8.2381	8.18865	8.20405	8.21825
4.11	8.23484	8.22032	8.20219	8.20469	8.2024	8.21262	8.21443	8.20984	8.22732	8.2164	8.20748	8.19876	8.2064	8.20077	8.19766	8.20538	8.18656	8.18807	8.20359	8.1876	8.19456	8.19333	8.18944	8.19753	8.22212	8.19784	8.24378	8.20418	8.21055	8.20745	8.18049	8.20108	8.20094	8.20509	8.38089	8.19159	8.23625	8.19348	8.20698	8.22215
4.11375	8.23584	8.21666	8.20095	8.20559	8.2066	8.20841	8.21521	8.20479	8.22375	8.21577	8.20766	8.19901	8.20345	8.20816	8.20174	8.21083	8.18718	8.19259	8.20244	8.18876	8.19143	8.1938	8.19295	8.1942	8.22037	8.1972	8.24036	8.20541	8.20542	8.20852	8.1782	8.19969	8.20464	8.20313	8.38793	8.19231	8.24378	8.19093	8.20716	8.22571
4.1175	8.23432	8.2172	8.19784	8.21118	8.20891	8.20654	8.20956	8.20908	8.21921	8.21442	8.21211	8.1993	8.2037	8.1994	8.19429	8.20775	8.18582	8.19296	8.20152	8.1884	8.1911	8.19431	8.19354	8.1982	8.22178	8.19638	8.24348	8.20204	8.20867	8.21042	8.17873	8.20008	8.20637	8.20137	8.38526	8.18876	8.23946	8.19107	8.20899	8.22294
4.12125	8.23729	8.21269	8.20151	8.20774	8.21178	8.20859	8.21165	8.20598	8.22307	8.21525	8.20665	8.20555	8.20269	8.19442	8.19912	8.20887	8.18598	8.19183	8.2027	8.18774	8.18935	8.19446	8.18925	8.20223	8.2223	8.19798	8.24082	8.20069	8.20793	8.21034	8.1812	8.20609	8.19775	8.19938	8.38353	8.1899	8.23795	8.19138	8.20561	8.22483
4.125	8.23913	8.21667	8.19666	8.20602	8.20866	8.2051	8.21599	8.2077	8.21719	8.21768	8.20922	8.20025	8.20692	8.20538	8.20088	8.2045	8.18534	8.1939	8.20063	8.19007	8.19342	8.19454	8.19043	8.1934	8.21486	8.19649	8.24377	8.20401	8.21433	8.20875	8.1797	8.20528	8.20576	8.19747	8.38225	8.18988	8.23825	8.18994	8.20461	8.22735
4.12875	8.23553	8.21362	8.19607	8.20619	8.20968	8.21378	8.21347	8.21089	8.22442	8.21476	8.20836	8.19856	8.20487	8.20056	8.19916	8.20485	8.18416	8.19398	8.19877	8.18964	8.19257	8.19241	8.19126	8.19592	8.22222	8.19474	8.24309	8.20512	8.20867	8.20991	8.18073	8.20532	8.20442	8.20195	8.38325	8.19505	8.23593	8.18777	8.20806	8.22288
4.1325	8.23932	8.21381	8.20066	8.20805	8.20359	8.21208	8.21449	8.21306	8.22042	8.2172	8.21185	8.19433	8.20418	8.20674	8.2038	8.20758	8.18173	8.19398	8.20531	8.19016	8.18925	8.20398	8.19353	8.19587	8.22163	8.19498	8.23879	8.20162	8.20746	8.2076	8.1799	8.19977	8.20198	8.20226	8.387	8.18706	8.23914	8.19082	8.2054	8.2234
4.13625	8.2423	8.21665	8.1987	8.20434	8.20923	8.20711	8.214	8.20832	8.22429	8.21283	8.21443	8.20064	8.20518	8.19737	8.20176	8.20531	8.18567	8.19466	8.20684	8.18738	8.18953	8.1978	8.19192	8.19419	8.21786	8.19574	8.24466	8.20385	8.21546	8.21073	8.18137	8.20302	8.19997	8.19811	8.38302	8.18324	8.23977	8.19074	8.20869	8.221
4.14	8.23741	8.21982	8.19642	8.20681	8.20775	8.20831	8.21848	8.20558	8.2251	8.2162	8.20896	8.20279	8.20348	8.20407	8.2022	8.20816	8.18383	8.19402	8.20595	8.18726	8.19276	8.20024	8.19416	8.20042	8.21905	8.18931	8.24344	8.20349	8.21004	8.2104	8.18013	8.19875	8.20285	8.19747	8.38598	8.1867	8.23477	8.18821	8.21089	8.22456
4.14375	8.23562	8.21969	8.19752	8.20667	8.20757	8.20912	8.20895	8.20682	8.22294	8.21694	8.20706	8.19655	8.2067	8.19854	8.19598	8.20566	8.18807	8.19955	8.20283	8.19298	8.19551	8.19211	8.19284	8.19134	8.21725	8.19775	8.24554	8.20317	8.20966	8.20709	8.18269	8.19716	8.20992	8.19966	8.38403	8.19081	8.24085	8.19212	8.20582	8.22476
4.1475	8.23834	8.21383	8.19507	8.20913	8.20481	8.20942	8.21405	8.20919	8.22585	8.21021	8.21555	8.20448	8.20251	8.20345	8.19957	8.20431	8.18641	8.19442	8.20082	8.18767	8.19404	8.19571	8.19498	8.19653	8.22424	8.19113	8.23799	8.20467	8.20774	8.2093	8.1814	8.19836	8.2059	8.20197	8.38195	8.18756	8.23613	8.19055	8.20593	8.22377
4.15125	8.23852	8.21131	8.20099	8.20706	8.20936	8.20716	8.21261	8.21068	8.22609	8.21481	8.21087	8.2032	8.20883	8.20158	8.19514	8.20656	8.18519	8.19409	8.19643	8.19225	8.18837	8.20033	8.19381	8.19463	8.21848	8.19223	8.24161	8.20455	8.20751	8.21261	8.17578	8.20554	8.21114	8.20683	8.38493	8.1873	8.238	8.19334	8.20278	8.22141
4.155	8.23795	8.21644	8.19577	8.20783	8.20416	8.20943	8.20961	8.20879	8.22136	8.22012	8.21144	8.20008	8.20353	8.2024	8.20102	8.20611	8.18637	8.19317	8.19838	8.19101	8.19148	8.19571	8.19041	8.19196	8.22171	8.19642	8.2407	8.20778	8.20636	8.20844	8.1816	8.20371	8.20302	8.20237	8.3922	8.18363	8.24118	8.18715	8.20474	8.22235
4.15875	8.24166	8.2163	8.20158	8.20966	8.20917	8.21088	8.21421	8.20569	8.22332	8.21138	8.21249	8.20665	8.20284	8.20346	8.19951	8.21254	8.18757	8.19379	8.19857	8.18714	8.19131	8.18991	8.19173	8.19261	8.22075	8.19336	8.24865	8.20516	8.20883	8.21344	8.18441	8.20425	8.20243	8.2024	8.38455	8.19116	8.23697	8.19268	8.21421	8.22197
4.1625	8.23667	8.22196	8.19989	8.21159	8.20874	8.21361	8.2134	8.20371	8.22426	8.21206	8.2097	8.2035	8.20749	8.20183	8.20257	8.20793	8.18732	8.19778	8.20139	8.19031	8.19531	8.19337	8.19364	8.19379	8.22268	8.19372	8.24242	8.20142	8.20465	8.21147	8.18347	8.19945	8.20064	8.19807	8.38535	8.19367	8.23733	8.19281	8.21005	8.22758
4.16625	8.23669	8.21868	8.20093	8.20781	8.20668	8.20606	8.21233	8.20728	8.21969	8.21496	8.20991	8.20061	8.20593	8.20006	8.20488	8.20403	8.18209	8.198	8.20018	8.18846	8.18857	8.19225	8.18946	8.19977	8.2233	8.19507	8.23993	8.20463	8.21027	8.20846	8.1832	8.20146	8.20193	8.20736	8.38368	8.18971	8.2343	8.19474	8.20055	8.22363
4.17	8.2313	8.22512	8.19804	8.20638	8.2008	8.20941	8.21158	8.20749	8.22493	8.2138	8.2073	8.20284	8.20637	8.19906	8.20074	8.21095	8.18354	8.1963	8.20517	8.1891	8.18728	8.18756	8.18926	8.19467	8.22341	8.19739	8.24036	8.206	8.2121	8.20945	8.18325	8.20082	8.20551	8.20247	8.38118	8.18841	8.2425	8.18995	8.20382	8.21874
4.17375	8.24092	8.21682	8.19582	8.20755	8.21013	8.20578	8.21405	8.20705	8.22155	8.21058	8.20722	8.20144	8.20408	8.19967	8.19535	8.20623	8.18342	8.19508	8.20271	8.18826	8.18985	8.19224	8.19271	8.19622	8.21923	8.19399	8.24122	8.20632	8.20751	8.20906	8.18057	8.20283	8.20573	8.2017	8.38438	8.18828	8.24191	8.19338	8.20739	8.21859
4.1775	8.24142	8.22092	8.20108	8.20338	8.20856	8.21047	8.21537	8.21165	8.22802	8.21618	8.20479	8.19842	8.21165	8.19851	8.19474	8.20329	8.18508	8.19771	8.1952	8.18794	8.19376	8.19721	8.19077	8.19945	8.21929	8.1922	8.24365	8.20456	8.20825	8.20896	8.17998	8.20418	8.20419	8.20043	8.38276	8.19095	8.23769	8.19226	8.2073	8.22083
4.18125	8.23561	8.2175	8.20116	8.20755	8.20721	8.21141	8.21445	8.20402	8.22355	8.21416	8.20629	8.1959	8.20293	8.19779	8.20321	8.20771	8.18926	8.19292	8.20277	8.19083	8.19501	8.19491	8.1889	8.19627	8.22654	8.19363	8.24262	8.20226	8.21117	8.21016	8.1816	8.20252	8.20307	8.20104	8.38145	8.19213	8.23923	8.19336	8.20536	8.22108
4.185	8.23152	8.21455	8.19806	8.21151	8.20423	8.2064	8.21241	8.2062	8.21993	8.21414	8.20142	8.19725	8.20428	8.19995	8.20061	8.20569	8.19094	8.19551	8.2041	8.18723	8.19518	8.19547	8.19227	8.19446	8.22088	8.19418	8.2398	8.20696	8.20804	8.21045	8.18335	8.20063	8.20102	8.19894	8.38496	8.18907	8.2382	8.1853	8.208	8.21774
4.18875	8.23234	8.21595	8.19745	8.20762	8.20643	8.20918	8.21065	8.20489	8.22863	8.21333	8.21075	8.20265	8.20507	8.20051	8.19916	8.2074	8.18671	8.19525	8.19549	8.18692	8.1922	8.19445	8.19061	8.19157	8.2243	8.19755	8.24567	8.20485	8.20996	8.21189	8.18186	8.19648	8.20698	8.20008	8.38335	8.18709	8.24007	8.19216	8.20503	8.22042
4.1925	8.2395	8.21691	8.1994	8.2118	8.21177	8.21151	8.21471	8.20468	8.22721	8.21829	8.21374	8.20425	8.20745	8.20122	8.20061	8.20716	8.18777	8.18694	8.20499	8.18596	8.1865	8.19592	8.19095	8.19288	8.2168	8.19831	8.24486	8.20744	8.21062	8.21214	8.18219	8.20355	8.20225	8.20069	8.38183	8.18867	8.23761	8.19159	8.20167	8.22371
4.19625	8.23912	8.21553	8.20007	8.203	8.20396	8.21333	8.2138	8.21154	8.22097	8.21597	8.2103	8.20192	8.2096	8.20291	8.19849	8.20715	8.18742	8.19694	8.20241	8.19167	8.19344	8.19344	8.19447	8.1962	8.22209	8.19405	8.244	8.20393	8.21082	8.20933	8.17815	8.20087	8.20173	8.20628	8.38613	8.18663	8.23929	8.18639	8.20913	8.22131
4.2	8.23597	8.21385	8.2024	8.2139	8.20988	8.21068	8.21079	8.20647	8.2245	8.21362	8.20751	8.20029	8.20636	8.19928	8.20263	8.20193	8.18839	8.19527	8.19992	8.18966	8.19317	8.1969	8.19647	8.19513	8.21758	8.1958	8.23835	8.20566	8.20879	8.21116	8.1839	8.19888	8.20158	8.19769	8.38665	8.18622	8.23825	8.19213	8.21047	8.22535
4.20375	8.24177	8.22211	8.20391	8.21015	8.21334	8.20988	8.21585	8.21056	8.22268	8.21577	8.20892	8.20082	8.20525	8.20431	8.20001	8.2055	8.19016	8.19685	8.20085	8.18993	8.19429	8.19462	8.19432	8.19689	8.22363	8.20189	8.23988	8.20241	8.21083	8.21044	8.17933	8.20534	8.20108	8.2033	8.38111	8.18908	8.24266	8.19239	8.20552	8.21973
4.2075	8.24033	8.21902	8.19814	8.20837	8.2082	8.20929	8.21274	8.20827	8.22549	8.21196	8.20918	8.19642	8.20679	8.20077	8.20093	8.2064	8.18377	8.19863	8.20433	8.19242	8.19445	8.19323	8.19208	8.19449	8.22488	8.2014	8.2452	8.20206	8.20649	8.21064	8.18129	8.20549	8.20515	8.19892	8.39007	8.18753	8.23463	8.18847	8.20581	8.21864
4.21125	8.24435	8.2095	8.19641	8.20657	8.20849	8.20701	8.21748	8.21	8.21759	8.21566	8.20846	8.20225	8.20942	8.20037	8.19425	8.20881	8.18574	8.192	8.20236	8.18942	8.19097	8.19456	8.19403	8.19708	8.22024	8.19526	8.24817	8.2035	8.20972	8.21413	8.18091	8.20079	8.20534	8.20422	8.38665	8.19457	8.23313	8.19217	8.21004	8.22283
4.215	8.2395	8.21666	8.19909	8.20343	8.21011	8.21417	8.2143	8.21046	8.22682	8.21486	8.21121	8.19731	8.20193	8.20403	8.20035	8.20618	8.18965	8.19571	8.20187	8.19166	8.19428	8.19539	8.19485	8.19831	8.2213	8.19643	8.23941	8.20118	8.21394	8.21344	8.17731	8.20082	8.20331	8.20293	8.38814	8.18613	8.23667	8.19083	8.20376	8.22103
4.21875	8.24364	8.21318	8.19719	8.2071	8.20774	8.20308	8.21406	8.20775	8.22416	8.21463	8.20675	8.20242	8.20198	8.20165	8.19902	8.20413	8.18733	8.19473	8.20098	8.1901	8.19267	8.19369	8.19095	8.19353	8.22043	8.19433	8.24406	8.20363	8.20678	8.21182	8.18329	8.19831	8.20646	8.20144	8.37828	8.18845	8.23797	8.19012	8.20805	8.22368
4.2225	8.24029	8.21374	8.19912	8.20919	8.2057	8.21075	8.20949	8.20739	8.22415	8.21522	8.21378	8.19505	8.20337	8.20249	8.2013	8.20659	8.18664	8.19264	8.19994	8.19011	8.19177	8.19544	8.19676	8.19609	8.22367	8.19702	8.24038	8.20281	8.20756	8.21045	8.17937	8.19903	8.20853	8.21017	8.38729	8.1922	8.23729	8.19172	8.20481	8.21981
4.22625	8.23933	8.22142	8.20218	8.21044	8.2053	8.20691	8.21573	8.20566	8.22077	8.215	8.21105	8.20139	8.20683	8.20652	8.19516	8.20981	8.18844	8.19342	8.20718	8.18989	8.19586	8.19454	8.19458	8.19701	8.21996	8.19586	8.24335	8.19924	8.21319	8.21073	8.18523	8.20474	8.20577	8.20151	8.38493	8.19222	8.23882	8.19028	8.20259	8.22608
4.23	8.23973	8.21339	8.19958	8.21277	8.20861	8.21069	8.21491	8.20914	8.22099	8.21018	8.20966	8.20069	8.20674	8.20035	8.19662	8.20531	8.19133	8.18941	8.20143	8.19101	8.19329	8.19549	8.19392	8.19558	8.22208	8.19518	8.24621	8.20328	8.20834	8.20613	8.18107	8.2034	8.20592	8.20538	8.38777	8.19141	8.23831	8.18678	8.20957	8.22026
4.23375	8.24395	8.21438	8.19825	8.21014	8.21167	8.21174	8.21357	8.20749	8.21972	8.21552	8.21312	8.20353	8.20306	8.20402	8.19713	8.20992	8.1855	8.1915	8.20331	8.19117	8.19166	8.19554	8.19286	8.1918	8.21799	8.19958	8.24688	8.20008	8.21371	8.21022	8.18597	8.2033	8.207	8.20176	8.38644	8.19207	8.23538	8.19303	8.20615	8.22363
4.2375	8.24196	8.21366	8.20305	8.21193	8.21043	8.2125	8.2136	8.20388	8.21867	8.21621	8.21213	8.20523	8.20535	8.20323	8.20201	8.20499	8.18688	8.20013	8.20424	8.19245	8.19181	8.19129	8.19446	8.19521	8.21734	8.19719	8.24504	8.20358	8.21066	8.20792	8.18376	8.20311	8.20251	8.20399	8.38446	8.18855	8.24077	8.18744	8.20782	8.22479
4.24125	8.24228	8.22287	8.20001	8.20784	8.21153	8.20662	8.20949	8.20864	8.22148	8.21578	8.20742	8.20303	8.20843	8.20453	8.20101	8.20253	8.19141	8.19163	8.20159	8.18853	8.19217	8.18799	8.18963	8.1937	8.22244	8.20201	8.24243	8.20604	8.2091	8.20958	8.1815	8.20215	8.20296	8.20259	8.3843	8.18524	8.23962	8.18799	8.20535	8.22578
4.245	8.24112	8.21664	8.19402	8.20674	8.20984	8.20815	8.20569	8.20507	8.21642	8.21676	8.21253	8.20131	8.20613	8.20563	8.19908	8.20608	8.18914	8.19566	8.19757	8.19399	8.19245	8.18968	8.19406	8.19847	8.22303	8.19788	8.24538	8.20058	8.20986	8.20535	8.1812	8.2067	8.20677	8.20606	8.38617	8.19054	8.23603	8.18908	8.2069	8.22171
4.24875	8.23922	8.21708	8.20104	8.20902	8.21222	8.21053	8.21587	8.207	8.22307	8.21665	8.2151	8.19939	8.20653	8.20443	8.19704	8.20319	8.18787	8.19664	8.20444	8.18169	8.19316	8.19314	8.19007	8.2007	8.22032	8.19698	8.24033	8.20037	8.21111	8.2097	8.18874	8.20544	8.20361	8.20278	8.38658	8.18889	8.23763	8.19335	8.20893	8.22735
4.2525	8.23629	8.21247	8.20113	8.20832	8.20876	8.21387	8.21232	8.20851	8.22297	8.2164	8.21021	8.19775	8.20332	8.2057	8.20413	8.20387	8.18655	8.19112	8.20053	8.19077	8.19778	8.19505	8.19612	8.19296	8.22053	8.19642	8.24086	8.20251	8.20808	8.20907	8.18018	8.20515	8.20223	8.20675	8.38983	8.19164	8.23467	8.19223	8.20596	8.22636
4.25625	8.23836	8.21945	8.20111	8.21	8.21142	8.20542	8.21379	8.20186	8.22686	8.21684	8.21069	8.19623	8.20353	8.20014	8.19956	8.20083	8.18708	8.19641	8.20167	8.18941	8.18943	8.19299	8.19269	8.19697	8.22316	8.19276	8.24192	8.20186	8.20874	8.20992	8.17996	8.20215	8.2062	8.20142	8.38334	8.18899	8.23818	8.18991	8.20777	8.22226
4.26	8.24469	8.21421	8.20013	8.20516	8.20484	8.20829	8.21277	8.20689	8.22007	8.21671	8.20951	8.19872	8.2084	8.20093	8.19825	8.21478	8.18788	8.19463	8.2041	8.19021	8.19289	8.19201	8.18922	8.19506	8.21777	8.19575	8.23956	8.20075	8.212	8.20896	8.18072	8.20535	8.20656	8.19937	8.38366	8.18784	8.2412	8.19466	8.20764	8.22056
4.26375	8.24211	8.21801	8.20103	8.2075	8.2077	8.20633	8.21301	8.20934	8.22115	8.21381	8.2091	8.20291	8.20259	8.20258	8.202	8.20986	8.18291	8.19394	8.20313	8.1908	8.19189	8.18993	8.19364	8.19752	8.22378	8.19923	8.24358	8.20053	8.2154	8.21086	8.18307	8.1984	8.20685	8.20135	8.38015	8.194	8.23073	8.19848	8.20248	8.2238
4.2675	8.24212	8.21627	8.20223	8.21168	8.20793	8.21286	8.21241	8.20671	8.22016	8.21748	8.20386	8.19517	8.20742	8.20791	8.20067	8.21083	8.18816	8.19314	8.19949	8.1893	8.1981	8.19398	8.19268	8.19409	8.22717	8.19586	8.24191	8.20129	8.21003	8.20982	8.18358	8.20333	8.20402	8.20141	8.3872	8.18917	8.23977	8.18631	8.2054	8.21978
4.27125	8.23676	8.21274	8.20146	8.20806	8.20856	8.21455	8.21424	8.20921	8.22273	8.21174	8.21298	8.20068	8.20624	8.20418	8.19874	8.21076	8.18077	8.19512	8.19851	8.18774	8.19067	8.19847	8.19522	8.19552	8.21975	8.20053	8.2399	8.20521	8.21064	8.20827	8.18114	8.20334	8.20999	8.20162	8.38326	8.18561	8.23936	8.19442	8.20919	8.21975
4.275	8.24173	8.21564	8.20049	8.2098	8.2098	8.21558	8.21231	8.20538	8.22359	8.21765	8.21111	8.19991	8.20532	8.20183	8.20427	8.20947	8.18367	8.19733	8.20052	8.19131	8.18966	8.19754	8.19202	8.19714	8.21961	8.19242	8.2399	8.19836	8.20986	8.21109	8.18074	8.19951	8.20754	8.20487	8.38507	8.18832	8.24186	8.18895	8.20433	8.2267
4.27875	8.24483	8.21766	8.19936	8.2076	8.21109	8.20986	8.21244	8.20759	8.22058	8.21539	8.21128	8.20448	8.20225	8.20391	8.20187	8.20039	8.18586	8.19766	8.20333	8.19073	8.19255	8.19621	8.19078	8.19554	8.21899	8.19499	8.24309	8.20076	8.21015	8.20994	8.18535	8.19993	8.2055	8.20131	8.38737	8.18956	8.24453	8.19364	8.20786	8.22372
4.2825	8.24017	8.21534	8.20157	8.20897	8.20874	8.21264	8.21531	8.21196	8.22381	8.21629	8.20948	8.20101	8.20204	8.20727	8.19582	8.20975	8.18503	8.19932	8.19979	8.18595	8.19085	8.19644	8.19504	8.19746	8.22176	8.19421	8.24225	8.20426	8.21118	8.21405	8.18402	8.19963	8.20496	8.19897	8.38445	8.19371	8.23929	8.1936	8.20662	8.22487
4.28625	8.23593	8.21701	8.2007	8.20628	8.20712	8.20801	8.21086	8.21221	8.22324	8.21508	8.20799	8.19681	8.20585	8.2053	8.19671	8.20689	8.18464	8.1995	8.19977	8.19193	8.19245	8.19334	8.19714	8.19752	8.22145	8.19441	8.23981	8.20195	8.21335	8.20528	8.17621	8.20255	8.20958	8.20459	8.37873	8.18964	8.2398	8.19298	8.20758	8.22338
4.29	8.23284	8.21646	8.19168	8.20633	8.20936	8.20652	8.21425	8.20205	8.22299	8.21362	8.21008	8.20333	8.20912	8.20366	8.19954	8.20821	8.18536	8.19525	8.1964	8.18623	8.18908	8.19682	8.193	8.19751	8.21914	8.20397	8.24004	8.20419	8.21166	8.20542	8.18178	8.20259	8.20711	8.20677	8.3838	8.19164	8.23934	8.19345	8.20509	8.22155
4.29375	8.23517	8.21444	8.19949	8.20753	8.21008	8.20892	8.21148	8.20415	8.22392	8.21089	8.20877	8.20591	8.20175	8.20343	8.20259	8.20356	8.19012	8.18799	8.19895	8.19449	8.19386	8.194	8.19285	8.19984	8.22	8.2	8.24008	8.20291	8.2101	8.21084	8.17867	8.20026	8.20806	8.20706	8.38231	8.1895	8.23636	8.19396	8.20326	8.22684
4.2975	8.23622	8.21412	8.19748	8.21178	8.20744	8.21263	8.21193	8.21035	8.22196	8.22104	8.20883	8.2036	8.20215	8.20002	8.19775	8.20471	8.18495	8.19693	8.20234	8.19129	8.19571	8.19343	8.19318	8.19804	8.22474	8.19443	8.24397	8.20537	8.20851	8.21187	8.17904	8.20364	8.19936	8.2057	8.38495	8.19731	8.24243	8.1917	8.20992	8.22489
4.30125	8.24186	8.21353	8.1994	8.20267	8.2083	8.21122	8.21383	8.20761	8.22333	8.21579	8.21117	8.20249	8.20469	8.1977	8.20048	8.2074	8.18379	8.19779	8.20534	8.18587	8.19649	8.19947	8.19406	8.20119	8.22311	8.19263	8.24027	8.20295	8.21241	8.21336	8.18071	8.20153	8.20619	8.19978	8.38139	8.18409	8.23833	8.18777	8.21025	8.21704
4.305	8.24224	8.21706	8.19878	8.20471	8.21004	8.21059	8.2149	8.20768	8.22778	8.21243	8.21066	8.20381	8.20517	8.20016	8.20269	8.2051	8.18422	8.19263	8.20133	8.18998	8.18948	8.19145	8.19226	8.20134	8.21742	8.19653	8.24364	8.20016	8.21154	8.20892	8.18317	8.19719	8.20607	8.20174	8.38706	8.18929	8.23711	8.19335	8.2085	8.22419
4.30875	8.23652	8.21673	8.19744	8.20899	8.20541	8.20761	8.21465	8.20146	8.22113	8.21065	8.21318	8.19912	8.21027	8.20103	8.2027	8.20493	8.18791	8.19972	8.19997	8.19266	8.19072	8.19464	8.193	8.19733	8.22176	8.19972	8.24075	8.20762	8.21378	8.21108	8.18064	8.20412	8.20134	8.20266	8.38771	8.19084	8.23975	8.19191	8.20457	8.2161
4.3125	8.23542	8.21914	8.2016	8.21165	8.21583	8.21143	8.21359	8.20947	8.22553	8.21367	8.21014	8.19964	8.20486	8.20273	8.20002	8.20897	8.18811	8.18803	8.20678	8.18622	8.18986	8.20017	8.19401	8.19669	8.21774	8.19857	8.23712	8.20276	8.21046	8.21019	8.17938	8.20558	8.20414	8.2027	8.38624	8.19063	8.24425	8.19358	8.21121	8.21933
4.31625	8.23921	8.21377	8.20506	8.2037	8.20523	8.20985	8.21468	8.20474	8.22614	8.21825	8.21095	8.20517	8.20469	8.20045	8.19883	8.2058	8.18543	8.19356	8.20129	8.18701	8.19405	8.19851	8.1886	8.19843	8.22154	8.19751	8.2404	8.20577	8.20634	8.21222	8.17991	8.20286	8.20606	8.19631	8.38406	8.19018	8.2317	8.19822	8.20741	8.22394
4.32	8.24865	8.21588	8.2032	8.20766	8.20432	8.21213	8.21106	8.20538	8.22069	8.2158	8.21171	8.20082	8.20609	8.20387	8.20093	8.20924	8.18528	8.19125	8.20126	8.18841	8.1901	8.19524	8.18614	8.19347	8.22598	8.19441	8.24315	8.19961	8.21122	8.20838	8.1847	8.20132	8.20595	8.20551	8.38338	8.19322	8.23657	8.19146	8.2062	8.22636
4.32375	8.23956	8.2166	8.20116	8.20788	8.20966	8.21307	8.20815	8.21178	8.22093	8.21912	8.21056	8.19881	8.20776	8.20642	8.20128	8.2021	8.18655	8.19436	8.2	8.18361	8.19505	8.19313	8.19072	8.19599	8.2263	8.19361	8.23896	8.20166	8.21082	8.20186	8.18211	8.19866	8.20568	8.20113	8.38501	8.18611	8.23813	8.19085	8.21272	8.22748
4.3275	8.23868	8.21551	8.19722	8.20641	8.20414	8.20664	8.21257	8.20654	8.22175	8.2177	8.20977	8.20038	8.20975	8.20852	8.20229	8.20856	8.18828	8.19828	8.20071	8.19388	8.19131	8.19493	8.19393	8.20121	8.21711	8.19892	8.24238	8.2017	8.20941	8.2117	8.18116	8.20174	8.20618	8.20448	8.38318	8.19257	8.23393	8.19261	8.2081	8.22142
4.33125	8.23906	8.2164	8.19818	8.21121	8.21438	8.21867	8.21068	8.20468	8.22114	8.21249	8.21648	8.20094	8.20698	8.20415	8.19939	8.20666	8.18266	8.19721	8.20469	8.18896	8.19039	8.20231	8.19592	8.195	8.22376	8.19768	8.24356	8.2021	8.21579	8.20708	8.18049	8.20003	8.20485	8.20199	8.3843	8.19654	8.2352	8.18742	8.20725	8.22418
4.335	8.24061	8.21535	8.20315	8.20951	8.21035	8.21188	8.21745	8.20913	8.2199	8.21814	8.21063	8.20163	8.20219	8.20216	8.19979	8.21127	8.18185	8.19399	8.19499	8.19055	8.19324	8.19454	8.19506	8.19426	8.2175	8.1929	8.24511	8.20639	8.21602	8.2047	8.18168	8.19843	8.20322	8.20252	8.38855	8.19176	8.23689	8.19283	8.2106	8.22252
4.33875	8.23941	8.21952	8.19897	8.20725	8.21103	8.2115	8.20987	8.20346	8.22259	8.21327	8.21372	8.20338	8.20302	8.20244	8.2004	8.20709	8.1898	8.19565	8.20285	8.18931	8.18899	8.19413	8.19533	8.19376	8.2184	8.20033	8.24367	8.20331	8.20811	8.20922	8.18314	8.20125	8.20327	8.20088	8.38291	8.18777	8.24028	8.19249	8.20629	8.22611
4.3425	8.23726	8.21617	8.2025	8.20654	8.20886	8.20964	8.21437	8.20986	8.22402	8.21236	8.21127	8.20081	8.20766	8.20357	8.19993	8.20299	8.18816	8.19654	8.20375	8.19032	8.19082	8.18877	8.18505	8.19789	8.22103	8.19792	8.2451	8.20382	8.21357	8.20742	8.18422	8.19995	8.20367	8.19999	8.38671	8.19109	8.2366	8.1898	8.20467	8.22777
4.34625	8.23759	8.21291	8.20025	8.21195	8.21157	8.20655	8.21628	8.2035	8.2228	8.21053	8.20818	8.19897	8.20103	8.20424	8.20088	8.2055	8.18329	8.19494	8.19888	8.18879	8.19831	8.19693	8.19232	8.19962	8.22403	8.19546	8.24122	8.2047	8.20503	8.21086	8.18338	8.20241	8.20735	8.20136	8.381	8.189	8.2408	8.18783	8.20614	8.22087
4.35	8.24068	8.21462	8.1978	8.20848	8.20918	8.21205	8.2164	8.20282	8.21974	8.21509	8.21324	8.19997	8.20485	8.20726	8.20069	8.21004	8.19001	8.19481	8.19912	8.1891	8.19585	8.18857	8.19416	8.19927	8.21925	8.19914	8.23951	8.19702	8.21035	8.21272	8.1807	8.20085	8.20399	8.19832	8.38562	8.18922	8.23683	8.19317	8.20522	8.22346
4.35375	8.23862	8.21236	8.19951	8.20484	8.20608	8.21493	8.20997	8.21168	8.22599	8.21315	8.21392	8.19278	8.20631	8.20271	8.19792	8.20517	8.1901	8.1944	8.20336	8.19144	8.19276	8.19412	8.19203	8.20041	8.2199	8.19665	8.24095	8.20234	8.21217	8.21542	8.18092	8.20003	8.20354	8.20413	8.38552	8.1943	8.23645	8.19155	8.2085	8.2205
4.3575	8.23939	8.21679	8.19773	8.21061	8.20537	8.21265	8.2111	8.20881	8.21857	8.21257	8.21396	8.19962	8.20435	8.20262	8.20097	8.20703	8.18809	8.19369	8.20353	8.19078	8.19263	8.19366	8.19538	8.19522	8.21858	8.1985	8.24284	8.20605	8.21218	8.20609	8.18485	8.19995	8.21157	8.20136	8.38497	8.18734	8.23447	8.19041	8.20795	8.22515
4.36125	8.24167	8.21473	8.19937	8.20861	8.20924	8.2123	8.21408	8.20646	8.2231	8.2122	8.21548	8.19663	8.20417	8.20288	8.19754	8.20753	8.18284	8.2013	8.2055	8.19025	8.19072	8.19934	8.19464	8.19431	8.2211	8.19361	8.24419	8.19897	8.21136	8.21078	8.1776	8.20168	8.20305	8.19919	8.38167	8.19279	8.24249	8.19129	8.21179	8.22406
4.365	8.24319	8.21517	8.20425	8.20977	8.2079	8.20839	8.21435	8.2073	8.22102	8.21445	8.21108	8.19683	8.20194	8.20335	8.20387	8.20347	8.1899	8.19484	8.20078	8.18896	8.19067	8.19702	8.19307	8.19943	8.22131	8.19601	8.24177	8.19563	8.21235	8.20749	8.19002	8.20005	8.20863	8.20886	8.38723	8.19271	8.23977	8.19119	8.20569	8.22397
4.36875	8.24209	8.21306	8.19645	8.20838	8.21038	8.21096	8.21254	8.20296	8.22084	8.20975	8.21223	8.19926	8.20789	8.19929	8.2007	8.20595	8.17931	8.19324	8.20235	8.19318	8.19283	8.19123	8.1917	8.19303	8.22022	8.19486	8.24074	8.20391	8.21445	8.20689	8.18163	8.19747	8.20461	8.20263	8.38339	8.19144	8.23763	8.19227	8.20878	8.22674
4.3725	8.23951	8.22281	8.20207	8.20466	8.20776	8.2092	8.21486	8.21258	8.22398	8.21615	8.21158	8.20315	8.20407	8.20044	8.2017	8.20728	8.18634	8.19296	8.20245	8.18514	8.19309	8.19876	8.19427	8.19524	8.22425	8.1934	8.24714	8.2073	8.20512	8.1999	8.18406	8.19749	8.20525	8.20407	8.38242	8.19012	8.23909	8.19596	8.20639	8.22224
4.37625	8.23996	8.21696	8.20267	8.206	8.20677	8.20746	8.21267	8.20785	8.22324	8.20997	8.2109	8.20072	8.2097	8.20247	8.20051	8.20129	8.1855	8.19651	8.20239	8.18841	8.19403	8.19382	8.19203	8.19408	8.21941	8.19841	8.24328	8.20645	8.21306	8.21149	8.18357	8.20352	8.2039	8.20623	8.38623	8.1843	8.23512	8.18737	8.20737	8.22233
4.38	8.23911	8.2119	8.19956	8.2095	8.20466	8.2092	8.2134	8.20211	8.22847	8.22012	8.21272	8.19939	8.20601	8.20513	8.20297	8.20754	8.18672	8.1958	8.20144	8.18767	8.19312	8.20168	8.19008	8.19708	8.21463	8.19884	8.24055	8.20576	8.21068	8.21028	8.18254	8.2048	8.20506	8.20277	8.38042	8.19023	8.23932	8.19508	8.20695	8.22815
4.38375	8.24076	8.21795	8.19664	8.20908	8.20796	8.21183	8.21257	8.20892	8.22024	8.21491	8.2131	8.20202	8.20166	8.207	8.20059	8.20526	8.18995	8.19716	8.20286	8.1898	8.19418	8.19727	8.19432	8.19878	8.22395	8.19933	8.24427	8.20776	8.21412	8.21013	8.1789	8.20381	8.20778	8.20365	8.38773	8.18738	8.23712	8.19307	8.20621	8.22399
4.3875	8.24093	8.21345	8.20017	8.21144	8.21205	8.21085	8.21766	8.20459	8.22145	8.22221	8.21301	8.19957	8.20588	8.2003	8.20184	8.20742	8.18062	8.19148	8.20221	8.19151	8.19275	8.19259	8.19702	8.19339	8.21965	8.19397	8.2431	8.20006	8.20807	8.2118	8.18233	8.19963	8.2091	8.20032	8.38476	8.18868	8.23684	8.19173	8.20863	8.22504
4.39125	8.24157	8.21334	8.19728	8.20474	8.20564	8.21159	8.21355	8.21287	8.2191	8.21043	8.21397	8.20031	8.2099	8.2025	8.19955	8.20917	8.18755	8.19381	8.20385	8.19502	8.19493	8.19953	8.18989	8.19898	8.22024	8.19605	8.23813	8.20393	8.20792	8.2138	8.18059	8.2036	8.20788	8.19955	8.38416	8.19313	8.24205	8.1901	8.21005	8.2253
4.395	8.23917	8.21908	8.19736	8.20704	8.207	8.2123	8.21284	8.20658	8.22387	8.21772	8.21048	8.20268	8.20447	8.20425	8.1994	8.20455	8.18992	8.19054	8.19983	8.18653	8.19003	8.19612	8.19464	8.19805	8.22164	8.1927	8.24422	8.20736	8.21157	8.21084	8.18187	8.19954	8.20197	8.20412	8.38903	8.18638	8.2407	8.19569	8.20257	8.22316
4.39875	8.23516	8.21751	8.19603	8.21313	8.2082	8.21181	8.21471	8.20912	8.22201	8.2157	8.21019	8.19961	8.20427	8.2025	8.19957	8.20144	8.18814	8.19421	8.2021	8.19036	8.19345	8.19557	8.19335	8.20088	8.22022	8.19667	8.24421	8.20302	8.21144	8.20937	8.18267	8.20037	8.20248	8.20127	8.3839	8.18786	8.23355	8.18818	8.20697	8.22698
4.4025	8.23766	8.21357	8.19951	8.20675	8.20915	8.2078	8.21209	8.20814	8.22483	8.21337	8.21013	8.20432	8.20438	8.20895	8.19812	8.20631	8.18718	8.19538	8.20118	8.19172	8.19645	8.19144	8.19522	8.19393	8.22114	8.19529	8.24125	8.2046	8.21176	8.21193	8.18581	8.20541	8.20517	8.19865	8.38532	8.19186	8.23623	8.1938	8.20535	8.22614
4.40625	8.24093	8.2191	8.20038	8.20891	8.20716	8.21016	8.21379	8.20693	8.22122	8.21453	8.20763	8.20315	8.20443	8.19836	8.1995	8.20843	8.18457	8.19758	8.20224	8.19055	8.19057	8.19305	8.19424	8.20135	8.21898	8.19593	8.2458	8.20063	8.21288	8.21164	8.18594	8.20656	8.20272	8.19946	8.38651	8.18966	8.23777	8.1906	8.20451	8.22371
4.41	8.24102	8.21854	8.19787	8.21342	8.21376	8.21031	8.21352	8.20921	8.22452	8.21357	8.2072	8.20314	8.21078	8.20478	8.19894	8.2068	8.18499	8.19706	8.20425	8.18682	8.19429	8.1995	8.19291	8.19404	8.22209	8.19876	8.24274	8.20095	8.20458	8.20533	8.18353	8.20157	8.20547	8.20267	8.38773	8.19004	8.24221	8.19038	8.20725	8.22223
4.41375	8.24294	8.21318	8.19745	8.20808	8.21322	8.2125	8.21399	8.20796	8.22494	8.21894	8.21217	8.20146	8.20844	8.1986	8.198	8.2073	8.18789	8.1959	8.20134	8.18869	8.18935	8.20009	8.19539	8.19799	8.22377	8.19493	8.23979	8.19872	8.20831	8.20863	8.17951	8.20246	8.20527	8.19809	8.38453	8.18402	8.23865	8.19067	8.20809	8.2206
4.4175	8.24088	8.21848	8.19887	8.20795	8.21481	8.21024	8.21365	8.20722	8.21913	8.21453	8.20997	8.20328	8.20375	8.20028	8.19808	8.20691	8.1863	8.19852	8.20033	8.18728	8.19779	8.19907	8.19443	8.19929	8.22198	8.1967	8.24183	8.20539	8.20958	8.21304	8.18295	8.19927	8.20545	8.20063	8.38334	8.19289	8.2391	8.1961	8.21079	8.22597
4.42125	8.24067	8.21406	8.20212	8.20883	8.2068	8.21058	8.21394	8.20869	8.22216	8.21158	8.20969	8.19951	8.2038	8.20333	8.19713	8.20326	8.19495	8.20121	8.20059	8.18819	8.19375	8.19457	8.19317	8.19736	8.2193	8.19878	8.23881	8.2066	8.21036	8.21364	8.17964	8.20558	8.20738	8.20315	8.38115	8.19093	8.23962	8.19133	8.2106	8.22674
4.425	8.24409	8.21797	8.19723	8.2056	8.2056	8.20835	8.21238	8.20846	8.22434	8.21679	8.20936	8.19925	8.20694	8.20205	8.19999	8.2048	8.19179	8.19315	8.20297	8.19036	8.19254	8.19765	8.19081	8.20033	8.22143	8.19745	8.24419	8.20563	8.20795	8.20854	8.17962	8.20783	8.20866	8.20793	8.38434	8.18896	8.24127	8.1952	8.20755	8.22185
4.42875	8.24269	8.21856	8.20069	8.20637	8.20759	8.21125	8.2156	8.2131	8.22125	8.21379	8.20651	8.19844	8.2114	8.2023	8.19918	8.21201	8.18806	8.19745	8.20329	8.187	8.19351	8.19453	8.19533	8.19562	8.22167	8.19832	8.24016	8.20407	8.20695	8.2171	8.18611	8.20303	8.2014	8.19799	8.38627	8.18521	8.2339	8.19299	8.2081	8.22318
4.4325	8.23852	8.21719	8.20213	8.21291	8.21016	8.2112	8.20924	8.20793	8.22306	8.21376	8.21593	8.20064	8.20472	8.20351	8.19887	8.2123	8.18979	8.1967	8.20417	8.19145	8.19258	8.19646	8.1988	8.19136	8.21778	8.19632	8.24378	8.20316	8.20723	8.21115	8.17931	8.20325	8.20467	8.20183	8.38717	8.19051	8.23768	8.19104	8.21251	8.22358
4.43625	8.2437	8.2204	8.19512	8.20631	8.20945	8.21235	8.20912	8.20343	8.21986	8.21289	8.20878	8.20444	8.20774	8.20534	8.19953	8.20534	8.18938	8.19682	8.20384	8.18811	8.19042	8.19725	8.19177	8.19771	8.2225	8.1946	8.24127	8.20809	8.20413	8.2087	8.18004	8.19977	8.20381	8.19788	8.38164	8.1935	8.2402	8.18579	8.20778	8.228
4.44	8.24103	8.21788	8.1962	8.20952	8.21057	8.2146	8.21336	8.21194	8.22046	8.2141	8.21191	8.19645	8.204	8.19939	8.20226	8.20464	8.19129	8.19369	8.20405	8.19126	8.195	8.19672	8.19755	8.19265	8.22296	8.19557	8.24057	8.20276	8.21645	8.20759	8.18748	8.20044	8.21153	8.19979	8.37945	8.19594	8.2394	8.1891	8.20691	8.22652
4.44375	8.24297	8.21746	8.19407	8.20914	8.21046	8.20684	8.21271	8.21217	8.22379	8.21752	8.21202	8.20249	8.20245	8.20011	8.20795	8.20388	8.1843	8.19274	8.20571	8.19069	8.19603	8.19535	8.19434	8.19816	8.22101	8.19554	8.24336	8.20638	8.20773	8.21015	8.18011	8.20184	8.20086	8.19915	8.38231	8.18927	8.23859	8.19015	8.21058	8.22192
4.4475	8.23912	8.21711	8.20497	8.20749	8.20907	8.21118	8.21601	8.20345	8.22229	8.21707	8.21037	8.19967	8.20889	8.19979	8.20166	8.20729	8.18781	8.19075	8.20549	8.19081	8.1957	8.19516	8.18853	8.19749	8.22239	8.19842	8.24493	8.20988	8.20813	8.21034	8.1791	8.20149	8.19935	8.20296	8.37918	8.19135	8.23745	8.18854	8.20419	8.22405
4.45125	8.2386	8.21841	8.19513	8.20833	8.21309	8.21558	8.21431	8.20761	8.22747	8.21258	8.2122	8.20462	8.20639	8.20201	8.19819	8.20644	8.19209	8.19235	8.20397	8.18279	8.19225	8.19634	8.18999	8.19597	8.21896	8.19659	8.24351	8.20527	8.2137	8.20999	8.17949	8.2056	8.20555	8.19937	8.38681	8.18943	8.24345	8.19093	8.20887	8.22669
4.455	8.24055	8.21299	8.19664	8.20844	8.20853	8.21226	8.21659	8.20937	8.22353	8.21409	8.20991	8.20197	8.2088	8.20342	8.2015	8.20965	8.18536	8.19501	8.20274	8.18635	8.1875	8.19682	8.19145	8.19612	8.22024	8.19567	8.24603	8.20305	8.21729	8.20793	8.1789	8.2036	8.20343	8.2015	8.38296	8.19128	8.23824	8.19384	8.20427	8.22638
4.45875	8.2403	8.21348	8.2006	8.21033	8.20874	8.2127	8.21545	8.2027	8.22343	8.21618	8.20888	8.19646	8.203	8.20353	8.19917	8.20353	8.18768	8.19821	8.20083	8.1917	8.19211	8.19669	8.19154	8.19799	8.22149	8.1973	8.24444	8.2024	8.20875	8.21211	8.1798	8.20232	8.21081	8.20426	8.38295	8.19	8.24335	8.18954	8.2063	8.22398
4.4625	8.23347	8.21233	8.2007	8.21071	8.21004	8.20935	8.21487	8.20702	8.22629	8.21409	8.20835	8.19829	8.2095	8.20582	8.19935	8.20832	8.18643	8.19346	8.20253	8.18766	8.18998	8.19946	8.19643	8.19585	8.21841	8.19832	8.24986	8.20314	8.20894	8.2072	8.18363	8.20353	8.2091	8.2033	8.38286	8.19075	8.23824	8.19411	8.20487	8.22665
4.46625	8.23976	8.2126	8.20114	8.21033	8.21131	8.2083	8.21067	8.20733	8.22039	8.20928	8.2071	8.20079	8.20951	8.20132	8.20267	8.20142	8.18795	8.19417	8.20635	8.18604	8.19533	8.19624	8.1944	8.20015	8.2215	8.19847	8.24157	8.2067	8.20958	8.21469	8.18113	8.20039	8.2043	8.20277	8.3889	8.1917	8.23628	8.19173	8.20422	8.22749
4.47	8.23626	8.21818	8.19797	8.21228	8.20782	8.21159	8.21179	8.20413	8.21876	8.21197	8.21245	8.19951	8.20628	8.1986	8.19718	8.20857	8.19115	8.1977	8.20163	8.18377	8.19055	8.19799	8.19234	8.19467	8.21813	8.19729	8.24208	8.19573	8.20662	8.20908	8.18029	8.20329	8.20476	8.2032	8.3869	8.18608	8.23855	8.18925	8.20731	8.22508
4.47375	8.23906	8.2191	8.20031	8.20863	8.20914	8.21046	8.21646	8.20821	8.2208	8.21099	8.20891	8.20034	8.20934	8.20512	8.20011	8.21279	8.18537	8.19661	8.20674	8.1881	8.19017	8.19747	8.1949	8.19575	8.22083	8.19186	8.24091	8.20213	8.21127	8.21082	8.1821	8.20088	8.20767	8.20297	8.38398	8.1898	8.23854	8.1934	8.20784	8.22245
4.4775	8.24301	8.21317	8.19756	8.21035	8.21183	8.21375	8.21111	8.2051	8.2314	8.21315	8.20887	8.20237	8.21148	8.19832	8.204	8.19934	8.18088	8.198	8.20303	8.19246	8.19399	8.19588	8.19153	8.19693	8.21975	8.1954	8.25046	8.20396	8.21148	8.212	8.18216	8.20105	8.20656	8.20131	8.38215	8.19478	8.23515	8.1893	8.20501	8.22288
4.48125	8.24065	8.21935	8.19908	8.20494	8.20504	8.20952	8.21448	8.2076	8.22577	8.21849	8.20834	8.19705	8.21036	8.20225	8.20385	8.20638	8.18541	8.19544	8.2066	8.19096	8.1952	8.1883	8.19603	8.19931	8.21593	8.19809	8.23905	8.20429	8.21178	8.21412	8.18212	8.20741	8.20474	8.2007	8.37817	8.1906	8.23991	8.19173	8.20972	8.22233
4.485	8.23736	8.2169	8.20022	8.20616	8.21106	8.20958	8.20704	8.20959	8.22106	8.21292	8.21227	8.20179	8.20806	8.20148	8.19729	8.20597	8.18348	8.19439	8.20226	8.18872	8.19347	8.19557	8.19298	8.19721	8.22254	8.19831	8.24014	8.20391	8.21172	8.20949	8.18197	8.19999	8.20467	8.20246	8.38608	8.18809	8.24358	8.19081	8.20605	8.22238
4.48875	8.24314	8.22071	8.20229	8.20906	8.21016	8.21295	8.21288	8.20614	8.22252	8.2105	8.21303	8.19912	8.20931	8.20145	8.19827	8.2062	8.19365	8.19338	8.20344	8.19033	8.18954	8.20003	8.1958	8.19411	8.21943	8.19394	8.24296	8.20177	8.2099	8.21181	8.18581	8.19948	8.20179	8.20364	8.38806	8.19101	8.24113	8.19145	8.20431	8.21973
4.4925	8.23431	8.21389	8.20069	8.20851	8.20577	8.20997	8.21641	8.20597	8.21913	8.21376	8.20987	8.19905	8.20429	8.20163	8.19962	8.20808	8.18571	8.19092	8.20141	8.19348	8.1898	8.19547	8.19341	8.19162	8.22459	8.19541	8.24063	8.19784	8.212	8.20984	8.18038	8.20237	8.20532	8.1993	8.38293	8.19221	8.2387	8.18363	8.20635	8.22475
4.49625	8.2375	8.2161	8.19973	8.20628	8.20852	8.21437	8.21103	8.20905	8.21849	8.21975	8.20758	8.20098	8.2068	8.20141	8.19696	8.20817	8.18702	8.19353	8.20411	8.19286	8.19339	8.19573	8.19069	8.19315	8.21692	8.19693	8.24417	8.20304	8.20892	8.21261	8.18202	8.19784	8.20943	8.19745	8.38332	8.18958	8.24059	8.19328	8.20393	8.22714
4.5	8.23862	8.221	8.20065	8.21097	8.21165	8.21394	8.21826	8.20423	8.21789	8.21696	8.20708	8.20089	8.20498	8.20112	8.19886	8.2068	8.18678	8.19552	8.20633	8.18803	8.19743	8.19518	8.19316	8.19395	8.22104	8.19828	8.24906	8.20585	8.21478	8.21311	8.17812	8.19727	8.20377	8.20394	8.38017	8.19031	8.24073	8.18949	8.20991	8.21899
4.50375	8.23902	8.21597	8.20375	8.21029	8.20822	8.20881	8.21273	8.21054	8.21768	8.21107	8.21041	8.20373	8.20499	8.20018	8.1951	8.20213	8.18453	8.19321	8.20358	8.19244	8.19772	8.19376	8.1922	8.19452	8.22392	8.19182	8.24111	8.20523	8.21088	8.20591	8.18715	8.20275	8.20818	8.20051	8.38361	8.18856	8.23277	8.18786	8.20733	8.22592
4.5075	8.23598	8.21365	8.20426	8.2086	8.20566	8.20624	8.21402	8.21058	8.22422	8.2114	8.2126	8.20502	8.20667	8.20506	8.19943	8.20743	8.18584	8.20012	8.20198	8.19097	8.19276	8.19641	8.19088	8.19677	8.2202	8.19593	8.24257	8.19935	8.21472	8.21042	8.183	8.20472	8.20526	8.20297	8.38232	8.19333	8.24101	8.19875	8.20781	8.22551
4.51125	8.24282	8.21602	8.20272	8.21209	8.20921	8.20859	8.21549	8.20414	8.22391	8.21169	8.21341	8.20135	8.20398	8.20357	8.20291	8.20399	8.18577	8.19116	8.20041	8.19277	8.18844	8.20074	8.19156	8.19396	8.22268	8.20268	8.23646	8.20224	8.20989	8.21505	8.18229	8.20149	8.20792	8.19993	8.38689	8.19014	8.23754	8.19567	8.21127	8.22226
4.515	8.2415	8.21445	8.20132	8.20746	8.20914	8.20956	8.2146	8.20866	8.22626	8.21749	8.20926	8.19567	8.20764	8.20207	8.19823	8.20481	8.18734	8.19072	8.20268	8.18488	8.19464	8.19678	8.19302	8.19636	8.22514	8.19552	8.23989	8.1992	8.21158	8.20747	8.17721	8.20014	8.19969	8.19556	8.3816	8.18678	8.23996	8.19168	8.20715	8.22189
4.51875	8.23724	8.21777	8.20004	8.20865	8.2076	8.20465	8.21282	8.2053	8.22025	8.21669	8.2135	8.19897	8.20911	8.20059	8.19887	8.20597	8.18686	8.19856	8.20406	8.19235	8.19196	8.197	8.19244	8.19739	8.22391	8.20279	8.24358	8.19658	8.20869	8.20715	8.17886	8.20366	8.20406	8.20122	8.38008	8.18931	8.23806	8.19272	8.21077	8.2269
4.5225	8.23974	8.21486	8.20104	8.20935	8.2043	8.21332	8.21779	8.20759	8.2239	8.21928	8.20974	8.20215	8.2135	8.20316	8.20251	8.20697	8.18388	8.20002	8.20374	8.19094	8.19577	8.19298	8.19848	8.19653	8.21877	8.19988	8.24432	8.20665	8.21571	8.21047	8.18002	8.20405	8.20494	8.20442	8.38684	8.1935	8.23834	8.18954	8.20697	8.227
4.52625	8.2392	8.21835	8.19924	8.21354	8.20561	8.21426	8.21289	8.20615	8.22018	8.2096	8.2136	8.19745	8.20734	8.20318	8.19394	8.20416	8.18463	8.19632	8.19804	8.18577	8.19184	8.19305	8.19174	8.19557	8.22472	8.19691	8.24452	8.20397	8.21166	8.20346	8.18311	8.20116	8.20836	8.20599	8.38324	8.19151	8.23531	8.18905	8.21157	8.22544
4.53	8.23726	8.21393	8.2025	8.21129	8.21065	8.21087	8.21652	8.20759	8.22091	8.21512	8.20825	8.20109	8.2076	8.19782	8.20149	8.20502	8.18755	8.19575	8.20266	8.19148	8.19597	8.19323	8.19285	8.19402	8.21823	8.19377	8.24139	8.20246	8.20847	8.20669	8.18438	8.2047	8.20735	8.19919	8.38486	8.19541	8.23913	8.19599	8.2099	8.21876
4.53375	8.24641	8.21658	8.20525	8.20756	8.20802	8.21023	8.21167	8.20551	8.22467	8.21616	8.21092	8.20266	8.20474	8.20115	8.2016	8.21011	8.1856	8.19273	8.20285	8.18967	8.19804	8.19752	8.19096	8.19562	8.21693	8.19892	8.24409	8.20126	8.2081	8.21229	8.17613	8.19826	8.20327	8.20026	8.3865	8.19004	8.23757	8.19139	8.203	8.22425
4.5375	8.23884	8.21688	8.20411	8.21115	8.20994	8.20949	8.20974	8.20788	8.22507	8.21481	8.21207	8.20155	8.20662	8.20231	8.19816	8.20497	8.19097	8.19295	8.20315	8.19208	8.19053	8.19521	8.19498	8.19615	8.22046	8.19695	8.24479	8.20236	8.21334	8.20973	8.18249	8.2022	8.20591	8.20659	8.38526	8.18653	8.23529	8.19117	8.21001	8.22634
4.54125	8.23764	8.21604	8.20273	8.20965	8.20891	8.21054	8.2131	8.20877	8.22609	8.21778	8.21159	8.19691	8.21032	8.19938	8.20077	8.20435	8.1877	8.1989	8.2005	8.18943	8.19637	8.19699	8.18972	8.19947	8.22189	8.19989	8.24336	8.20319	8.21214	8.21011	8.18637	8.20556	8.20625	8.20332	8.38513	8.18491	8.23445	8.19158	8.21202	8.22359
4.545	8.24201	8.21401	8.1989	8.20948	8.20875	8.21263	8.21194	8.20693	8.22305	8.2177	8.20889	8.20076	8.2101	8.20593	8.19732	8.20434	8.18507	8.19444	8.20705	8.19147	8.19123	8.19284	8.19693	8.19862	8.22087	8.19528	8.23972	8.20412	8.21139	8.21209	8.18198	8.20506	8.20333	8.20388	8.37926	8.18953	8.24039	8.19518	8.20558	8.22586
4.54875	8.23783	8.21344	8.19766	8.20854	8.20804	8.21425	8.21343	8.20788	8.226	8.21796	8.20981	8.19613	8.20795	8.2018	8.20283	8.20654	8.19156	8.19102	8.2002	8.18993	8.19421	8.19523	8.19417	8.19777	8.21716	8.20281	8.24033	8.20706	8.21092	8.20952	8.18047	8.19963	8.2087	8.20328	8.38428	8.19211	8.23764	8.19005	8.20853	8.22486
4.5525	8.23963	8.21948	8.19797	8.21294	8.20799	8.21338	8.20964	8.20579	8.22816	8.2182	8.21108	8.20782	8.2024	8.19731	8.2023	8.20806	8.18346	8.19718	8.20411	8.18928	8.19591	8.19307	8.19071	8.20127	8.22652	8.19268	8.23857	8.19729	8.20862	8.21149	8.18658	8.20664	8.20852	8.20358	8.38213	8.19153	8.24589	8.18614	8.21063	8.22247
4.55625	8.24126	8.21332	8.20148	8.21	8.20964	8.20584	8.2157	8.20983	8.22497	8.21024	8.21204	8.20303	8.20803	8.20597	8.20109	8.21149	8.18648	8.19542	8.20459	8.1849	8.19471	8.20037	8.1965	8.19675	8.22039	8.19807	8.24142	8.2026	8.2104	8.21218	8.1851	8.20653	8.20556	8.2012	8.38583	8.1879	8.23693	8.1888	8.20546	8.22748
4.56	8.23945	8.21711	8.19776	8.20711	8.21108	8.21072	8.21072	8.20384	8.23051	8.21348	8.20641	8.2041	8.20396	8.20459	8.20236	8.21261	8.18797	8.19132	8.20322	8.18988	8.19213	8.19477	8.19163	8.19947	8.21857	8.19496	8.23909	8.20598	8.20939	8.21213	8.18292	8.20016	8.20324	8.20106	8.38361	8.19344	8.24322	8.18997	8.20764	8.22216
4.56375	8.23206	8.21972	8.20088	8.20726	8.2079	8.20925	8.21283	8.21052	8.22241	8.21269	8.21463	8.1976	8.20322	8.20603	8.19768	8.20731	8.18233	8.19699	8.20165	8.19222	8.19442	8.19444	8.19039	8.19781	8.22444	8.19604	8.24289	8.20212	8.21104	8.20625	8.18328	8.20049	8.20833	8.20678	8.38463	8.19254	8.23731	8.19356	8.20555	8.22115
4.5675	8.23362	8.21586	8.20279	8.21299	8.21177	8.20812	8.21231	8.20411	8.22441	8.21757	8.21141	8.19946	8.20624	8.20506	8.20139	8.20632	8.18591	8.19389	8.20125	8.18947	8.18771	8.19951	8.19733	8.19937	8.22274	8.19977	8.24003	8.20334	8.21312	8.20921	8.18155	8.20577	8.20736	8.20204	8.38633	8.19041	8.24161	8.18948	8.2046	8.22748
4.57125	8.23988	8.2179	8.20211	8.20629	8.21223	8.20887	8.2108	8.20745	8.22195	8.21751	8.21348	8.20576	8.20986	8.20432	8.19784	8.20743	8.19138	8.19784	8.19707	8.18841	8.19336	8.19521	8.19338	8.19913	8.22054	8.19661	8.24308	8.20066	8.21084	8.21043	8.18304	8.19977	8.20294	8.20366	8.38682	8.19134	8.23697	8.19256	8.20518	8.2265
4.575	8.24558	8.2172	8.19991	8.20966	8.20649	8.20841	8.2119	8.21043	8.22083	8.21098	8.21525	8.20319	8.2084	8.2005	8.20289	8.20133	8.19038	8.19307	8.2001	8.18589	8.18982	8.19791	8.19212	8.19907	8.21924	8.20002	8.24126	8.20312	8.21383	8.21254	8.18077	8.20098	8.20872	8.20496	8.38342	8.18839	8.23778	8.18916	8.20606	8.22407
4.57875	8.23942	8.21812	8.1973	8.20795	8.20736	8.21444	8.21382	8.20591	8.22654	8.21612	8.20685	8.19857	8.20771	8.20065	8.19818	8.2084	8.18504	8.19876	8.20283	8.18797	8.19716	8.19693	8.19626	8.19486	8.21705	8.19553	8.24264	8.2007	8.2175	8.2116	8.18372	8.20403	8.20513	8.20143	8.3814	8.1931	8.24059	8.19142	8.20436	8.22486
4.5825	8.23927	8.21605	8.20483	8.20915	8.20523	8.2111	8.21492	8.21054	8.22117	8.21681	8.21459	8.19818	8.20296	8.2034	8.1999	8.20454	8.18759	8.19733	8.20568	8.19322	8.19559	8.20221	8.18783	8.19883	8.21924	8.1957	8.23647	8.2039	8.20474	8.21143	8.18251	8.20639	8.2075	8.20454	8.38205	8.19192	8.23491	8.19094	8.20979	8.22688
4.58625	8.2385	8.21737	8.19934	8.21346	8.20532	8.20612	8.21419	8.20815	8.22357	8.21582	8.20637	8.19603	8.20531	8.20205	8.20293	8.20809	8.1854	8.19681	8.20543	8.19045	8.19502	8.19512	8.19534	8.19155	8.21647	8.19883	8.24288	8.20299	8.20888	8.20746	8.181	8.20598	8.20439	8.20631	8.38369	8.18893	8.24127	8.19684	8.20941	8.22015
4.59	8.23979	8.21704	8.19682	8.20969	8.21018	8.21097	8.21254	8.211	8.22517	8.21935	8.21222	8.2047	8.20542	8.20439	8.20367	8.2087	8.18541	8.19381	8.20271	8.18863	8.19063	8.19944	8.19013	8.19533	8.2226	8.19532	8.24129	8.20351	8.21378	8.21574	8.18262	8.19897	8.20402	8.20141	8.38435	8.19188	8.23337	8.19472	8.20741	8.22262
4.59375	8.2345	8.22018	8.19807	8.21042	8.20795	8.20695	8.21519	8.20662	8.2249	8.21696	8.21187	8.20026	8.20312	8.20567	8.19761	8.20807	8.1911	8.19317	8.2074	8.18955	8.19262	8.19607	8.19384	8.19391	8.22332	8.19339	8.24405	8.20485	8.21395	8.20831	8.18499	8.20044	8.20332	8.20687	8.38227	8.19352	8.23745	8.1906	8.20491	8.22497
4.5975	8.24044	8.21911	8.1998	8.20872	8.20154	8.21034	8.21434	8.21038	8.21955	8.21767	8.21158	8.20091	8.20452	8.20154	8.1984	8.20852	8.18694	8.20208	8.19992	8.18935	8.19501	8.19168	8.19301	8.19716	8.22272	8.19672	8.24066	8.20385	8.21576	8.20962	8.18093	8.19798	8.2064	8.20276	8.38109	8.19175	8.23859	8.19056	8.20922	8.22231
4.60125	8.23769	8.21406	8.19659	8.20915	8.21213	8.21063	8.21155	8.20607	8.22181	8.21856	8.21009	8.20083	8.20617	8.20337	8.20035	8.20544	8.18897	8.19385	8.20144	8.19068	8.19587	8.19621	8.19109	8.1982	8.22059	8.19746	8.247	8.19847	8.20906	8.2134	8.18469	8.20396	8.20067	8.20285	8.38298	8.19117	8.24037	8.19746	8.20542	8.22334
[truncated: 2,773 more rows]

## Sheet: 5 uM
0.00375	7.85532	7.85095	7.85295	7.86451	7.87569	7.85501	7.84819	7.91417	7.84728	7.86489	7.86919	7.85293	7.86563	7.86629	7.85879	7.85098	7.84939	7.84795	7.86278	7.8614	7.84382	7.85033	7.85945	7.85735	7.84418	7.84982	7.85607	7.86199	7.86816	7.85894	7.86987	7.87635	7.86738	7.90264
[truncated: 3,999 more rows]

[truncated: 3 more sheets: 10 uM, 17 uM, 25 uM]
