# Supplementary material for: Evolutionary fine-tuning of residual helix structure in disordered proteins manifests in complex structure and lifetime
Source: Commun Biol. 2023 Jan 18;6:63. doi: 10.1038/s42003-023-04445-6 (PMC9849366; doi:10.1038/s42003-023-04445-6)
Supplement: Supplementary file 3 — Supplementary Data 1 [file 42003_2023_4445_MOESM3_ESM.zip › Supplementary Data 1/DREB2A WT/Dissociation/koff WT 300 mM NaCl.xlsx]

## Sheet: 1.5 uM
0.0075	7.87293	7.80825	7.81444	7.80629	7.8336	7.7877	7.81719	7.82258	7.82697	7.8311	7.81738	7.82721	7.80802	7.82803	7.79531	7.80296	7.7934	7.83507	7.80305	7.82092	7.80724	7.76137	7.75996	7.75272	7.76319	7.79148	7.76675	7.73299	7.74031	7.7729	7.74005	7.72863	7.78482	7.76079	7.74351	7.73202	7.75518	7.76454
0.015	7.87853	7.80165	7.82977	7.80666	7.83721	7.78707	7.82359	7.83468	7.8364	7.82911	7.81868	7.82489	7.8122	7.82674	7.80536	7.81136	7.79057	7.83986	7.79891	7.81924	7.80659	7.76216	7.76334	7.75435	7.77058	7.79189	7.77191	7.74269	7.7485	7.77465	7.74376	7.72864	7.79471	7.77096	7.74972	7.73614	7.75749	7.76455
0.0225	7.88222	7.81038	7.83375	7.81628	7.8378	7.79469	7.81583	7.83521	7.83716	7.83079	7.82722	7.83432	7.82012	7.83687	7.81341	7.81522	7.79159	7.84526	7.80283	7.82285	7.81465	7.76507	7.76128	7.75227	7.77712	7.79497	7.77116	7.74764	7.74981	7.78147	7.75265	7.73234	7.79559	7.77399	7.75098	7.73935	7.75499	7.76779
0.03	7.88109	7.80888	7.83974	7.82095	7.83651	7.79973	7.81933	7.84467	7.8382	7.83845	7.84119	7.83773	7.82681	7.83863	7.81586	7.82192	7.79959	7.84114	7.80879	7.82834	7.81461	7.76804	7.7701	7.75944	7.77566	7.80774	7.77719	7.74737	7.7575	7.78836	7.75205	7.73492	7.79815	7.76894	7.75373	7.7472	7.76149	7.76904
0.0375	7.88481	7.82514	7.82659	7.83973	7.83162	7.82122	7.83206	7.85023	7.83597	7.8392	7.83886	7.84999	7.83714	7.84609	7.80827	7.81612	7.81445	7.83128	7.81765	7.82366	7.82483	7.76728	7.77505	7.76404	7.766	7.80859	7.78967	7.752	7.76831	7.78671	7.75249	7.74664	7.80194	7.77184	7.76038	7.75611	7.76163	7.76802
0.045	7.87358	7.84207	7.81472	7.82787	7.83506	7.84001	7.83563	7.84665	7.84132	7.85089	7.85027	7.8548	7.83547	7.84424	7.80267	7.81601	7.81439	7.83325	7.81752	7.82129	7.81411	7.76067	7.78254	7.76557	7.75613	7.81061	7.79786	7.75379	7.7709	7.77918	7.75136	7.75921	7.80198	7.78606	7.77499	7.76348	7.76962	7.76613
0.0525	7.87596	7.84204	7.80945	7.83639	7.84124	7.8405	7.83699	7.85571	7.8468	7.85302	7.83645	7.84423	7.83107	7.84447	7.79685	7.80424	7.81694	7.82978	7.81547	7.82468	7.82693	7.76393	7.7894	7.771	7.77188	7.81063	7.80421	7.77027	7.77369	7.77175	7.75983	7.77455	7.79683	7.78423	7.78732	7.778	7.77493	7.76435
0.06	7.87948	7.83299	7.81075	7.84364	7.84795	7.8386	7.84174	7.85792	7.84196	7.84454	7.83612	7.84501	7.82462	7.83484	7.80739	7.80097	7.81436	7.83268	7.81573	7.82918	7.83632	7.76838	7.79644	7.77332	7.76565	7.80908	7.79971	7.7769	7.77982	7.78662	7.76892	7.77219	7.7949	7.78331	7.79581	7.78212	7.78122	7.76156
0.0675	7.88345	7.83796	7.80498	7.8402	7.84925	7.84137	7.85352	7.84222	7.83628	7.85153	7.81784	7.8523	7.82645	7.83162	7.8156	7.80606	7.82413	7.83587	7.82163	7.83109	7.84506	7.76896	7.80003	7.77428	7.76617	7.8074	7.80156	7.78604	7.78519	7.78694	7.76823	7.77522	7.80039	7.78717	7.80339	7.78441	7.77699	7.75946
0.075	7.88624	7.84022	7.81239	7.8506	7.85239	7.84189	7.85904	7.85266	7.84049	7.84846	7.81523	7.85491	7.82565	7.82794	7.81736	7.81142	7.83319	7.84096	7.82502	7.82969	7.85106	7.77197	7.80409	7.77615	7.77133	7.81394	7.8059	7.78797	7.78261	7.79159	7.77596	7.7797	7.80369	7.78579	7.80108	7.79382	7.78061	7.75925
0.0825	7.88605	7.84847	7.82011	7.85482	7.85698	7.85103	7.86209	7.86346	7.84616	7.84751	7.81906	7.85631	7.8293	7.83309	7.81878	7.80473	7.83897	7.84335	7.83014	7.83641	7.8536	7.77767	7.8126	7.77516	7.77937	7.81618	7.80775	7.78845	7.78457	7.79114	7.77658	7.78793	7.80705	7.78876	7.8022	7.79516	7.78369	7.7631
0.09	7.89153	7.85064	7.82769	7.85718	7.86367	7.85309	7.86449	7.86323	7.85117	7.85147	7.82215	7.85538	7.83353	7.83706	7.8267	7.80655	7.83752	7.84786	7.83104	7.83658	7.85524	7.78145	7.81375	7.78193	7.78177	7.82391	7.81148	7.7906	7.78402	7.79603	7.77503	7.78779	7.81046	7.79052	7.80435	7.79373	7.7826	7.76577
0.0975	7.89564	7.85307	7.83199	7.85711	7.86272	7.86267	7.86558	7.86605	7.85161	7.85428	7.82934	7.86322	7.83252	7.84047	7.83045	7.81328	7.84213	7.85045	7.83707	7.84274	7.85925	7.7809	7.81842	7.78542	7.78435	7.8214	7.81139	7.79403	7.78923	7.79732	7.77717	7.78882	7.8112	7.79083	7.80645	7.79879	7.78944	7.77052
0.105	7.90038	7.85865	7.83394	7.86421	7.86577	7.86307	7.86845	7.86896	7.85786	7.85755	7.83319	7.86783	7.83754	7.84114	7.83396	7.81723	7.84077	7.8574	7.84084	7.84697	7.85822	7.78663	7.81728	7.78509	7.78892	7.82365	7.8133	7.79699	7.78731	7.80165	7.78117	7.79262	7.81139	7.79929	7.81207	7.80437	7.79235	7.7688
0.1125	7.89918	7.86052	7.83502	7.86353	7.87125	7.86851	7.87043	7.87275	7.85901	7.85897	7.84017	7.86879	7.83828	7.84548	7.83773	7.81931	7.83893	7.85576	7.84396	7.84954	7.86055	7.78855	7.82583	7.78768	7.79117	7.82803	7.81837	7.79723	7.79149	7.80196	7.78552	7.79447	7.81215	7.79669	7.81213	7.80694	7.79286	7.7758
0.12	7.9039	7.8633	7.83945	7.86693	7.87574	7.86781	7.87336	7.87462	7.85635	7.86279	7.83676	7.87623	7.84369	7.85154	7.842	7.81978	7.84471	7.86119	7.84791	7.85367	7.86244	7.79647	7.82769	7.78981	7.79367	7.83043	7.82388	7.79705	7.7971	7.8107	7.78968	7.7976	7.81649	7.80054	7.81687	7.8102	7.79388	7.77733
0.1275	7.90779	7.86691	7.84131	7.8664	7.88008	7.87428	7.87501	7.88282	7.86522	7.86735	7.84203	7.87935	7.84617	7.85031	7.84531	7.825	7.85155	7.86367	7.84806	7.85436	7.86382	7.79498	7.8303	7.79477	7.79886	7.8327	7.82665	7.80617	7.79782	7.81489	7.78935	7.80064	7.81931	7.80657	7.81951	7.81511	7.79549	7.78295
0.135	7.91205	7.87338	7.84687	7.87125	7.88361	7.88018	7.88009	7.88423	7.86673	7.86374	7.84166	7.87897	7.85102	7.85649	7.84976	7.82874	7.85128	7.86818	7.85364	7.85372	7.86913	7.79775	7.83055	7.79586	7.8023	7.83323	7.8276	7.80683	7.80267	7.81421	7.79448	7.80425	7.8215	7.80723	7.82056	7.81897	7.79872	7.78706
0.1425	7.91368	7.87178	7.84923	7.87166	7.88989	7.88211	7.88135	7.88482	7.87067	7.86821	7.84628	7.88348	7.85084	7.8555	7.84735	7.83254	7.85719	7.86858	7.85552	7.85999	7.86961	7.80358	7.83466	7.80249	7.80161	7.8345	7.82831	7.80945	7.80784	7.82201	7.79654	7.80597	7.82647	7.80867	7.82654	7.81964	7.8023	7.79043
0.15	7.91279	7.877	7.85166	7.8742	7.88713	7.88627	7.88465	7.89127	7.87543	7.8704	7.84933	7.88601	7.85326	7.86155	7.85319	7.83366	7.85609	7.86784	7.85621	7.86397	7.86969	7.80762	7.83622	7.80158	7.80957	7.83891	7.83149	7.81245	7.80939	7.82083	7.80115	7.80892	7.82823	7.80945	7.83224	7.81765	7.80608	7.78778
0.1575	7.91891	7.87964	7.85484	7.8823	7.89492	7.88862	7.88651	7.89303	7.8787	7.87655	7.85267	7.89114	7.85284	7.86348	7.85665	7.8375	7.86102	7.87532	7.85966	7.86535	7.87705	7.80657	7.84116	7.80833	7.81209	7.84035	7.83762	7.81475	7.8132	7.82442	7.80239	7.81383	7.8301	7.81581	7.83329	7.81962	7.80871	7.79433
0.165	7.91892	7.88043	7.85732	7.88318	7.89834	7.89016	7.88758	7.89751	7.88059	7.87877	7.85177	7.89322	7.8568	7.86697	7.85601	7.83953	7.86417	7.87803	7.86145	7.86953	7.87681	7.80817	7.84345	7.80855	7.81195	7.84353	7.83608	7.81753	7.81388	7.82588	7.80459	7.81475	7.83398	7.81684	7.83658	7.82876	7.80982	7.79784
0.1725	7.9246	7.88218	7.86115	7.88522	7.90194	7.89081	7.89313	7.89936	7.8846	7.88456	7.85746	7.89303	7.86164	7.867	7.86341	7.84418	7.86542	7.87814	7.86637	7.86863	7.88152	7.81317	7.84552	7.81377	7.81689	7.8482	7.84394	7.82076	7.81356	7.83022	7.81016	7.818	7.83612	7.81778	7.84142	7.82678	7.81466	7.80067
0.18	7.92887	7.88788	7.86436	7.88979	7.90324	7.8934	7.89384	7.90311	7.88457	7.88695	7.86172	7.89347	7.86427	7.87378	7.86016	7.84653	7.86635	7.88512	7.87105	7.87253	7.88622	7.81701	7.84567	7.81388	7.81284	7.8476	7.84673	7.82001	7.82072	7.83271	7.81181	7.81593	7.84268	7.82275	7.84392	7.82901	7.81587	7.79963
0.1875	7.93062	7.88763	7.86416	7.88979	7.91022	7.89916	7.89608	7.90496	7.88851	7.88765	7.86145	7.89756	7.86865	7.87392	7.86649	7.84848	7.872	7.88226	7.87128	7.87719	7.88643	7.81859	7.84696	7.81555	7.82055	7.85405	7.84958	7.8246	7.82305	7.83574	7.81408	7.82271	7.84218	7.82481	7.84489	7.83551	7.81944	7.80336
0.195	7.93225	7.8916	7.87075	7.89329	7.90904	7.90184	7.90002	7.90823	7.88954	7.89097	7.86787	7.90174	7.87188	7.88008	7.87107	7.84936	7.87153	7.89125	7.87598	7.87696	7.88751	7.81912	7.85748	7.82052	7.82054	7.85492	7.85094	7.8264	7.82614	7.83466	7.81588	7.82948	7.84413	7.82748	7.85197	7.83624	7.82382	7.8092
0.2025	7.93125	7.89598	7.87539	7.8978	7.91138	7.90444	7.89932	7.91312	7.8919	7.8952	7.86968	7.90545	7.8726	7.87914	7.87058	7.8543	7.87279	7.88883	7.87513	7.88462	7.89082	7.81924	7.85335	7.82532	7.82631	7.85494	7.85133	7.82979	7.82755	7.84004	7.82008	7.83177	7.84562	7.82861	7.85362	7.8401	7.82544	7.80882
0.21	7.93268	7.8965	7.87691	7.89744	7.91415	7.90673	7.90687	7.91589	7.89594	7.89679	7.87227	7.90411	7.87469	7.88404	7.87199	7.85829	7.87754	7.89298	7.87465	7.88354	7.89107	7.82508	7.85854	7.82557	7.82829	7.85753	7.85679	7.8313	7.82985	7.8391	7.82169	7.83135	7.84648	7.83195	7.853	7.84146	7.82505	7.81047
0.2175	7.94178	7.90156	7.87808	7.90256	7.92133	7.91049	7.90717	7.91725	7.90126	7.89785	7.87286	7.90878	7.879	7.88359	7.87664	7.86165	7.88148	7.89746	7.8823	7.88713	7.89709	7.82974	7.8618	7.82761	7.83161	7.85861	7.85861	7.83596	7.82939	7.84371	7.8226	7.83292	7.85299	7.83472	7.85485	7.84746	7.82767	7.81495
0.225	7.9435	7.90215	7.88126	7.90429	7.91957	7.91009	7.90967	7.91966	7.90031	7.90398	7.87941	7.90955	7.8827	7.89082	7.87891	7.86152	7.884	7.90053	7.8837	7.89042	7.89765	7.83316	7.86337	7.82863	7.83217	7.86316	7.85555	7.83833	7.8322	7.84933	7.8296	7.83263	7.8533	7.8394	7.85585	7.84704	7.8304	7.81746
0.2325	7.94585	7.90526	7.88568	7.90534	7.92511	7.91421	7.91835	7.91756	7.90711	7.9038	7.88046	7.91176	7.88406	7.89097	7.87734	7.86205	7.88353	7.9021	7.88553	7.89479	7.90247	7.83074	7.86612	7.83155	7.83791	7.86716	7.86557	7.84218	7.83688	7.85344	7.82683	7.83667	7.85771	7.83889	7.8602	7.84995	7.83182	7.8187
0.24	7.94633	7.90837	7.89255	7.90797	7.92281	7.91605	7.91456	7.92369	7.90414	7.90549	7.88273	7.91567	7.88469	7.8925	7.88653	7.86348	7.88825	7.90417	7.88562	7.8941	7.90351	7.83438	7.86738	7.83572	7.83636	7.87116	7.86494	7.84268	7.84062	7.85123	7.83138	7.83977	7.85806	7.84019	7.86138	7.85498	7.83548	7.82376
0.2475	7.95052	7.907	7.88908	7.91154	7.92938	7.91293	7.91759	7.92637	7.90717	7.90801	7.88409	7.91891	7.88766	7.89486	7.88866	7.86793	7.88871	7.90349	7.88974	7.89518	7.90661	7.83677	7.87081	7.83861	7.84169	7.86938	7.86917	7.84503	7.84036	7.8546	7.83412	7.84206	7.85704	7.84343	7.86813	7.85533	7.83667	7.82567
0.255	7.95059	7.91128	7.89362	7.91525	7.93189	7.92177	7.92009	7.92904	7.90919	7.91061	7.88411	7.91713	7.88983	7.89898	7.88734	7.86834	7.88987	7.90845	7.89255	7.90145	7.90728	7.84118	7.87211	7.8379	7.84294	7.87072	7.87321	7.85014	7.84403	7.85898	7.83738	7.84626	7.86091	7.84539	7.86738	7.85753	7.83845	7.8246
0.2625	7.95175	7.91566	7.89368	7.91692	7.93429	7.92475	7.923	7.931	7.91272	7.91224	7.88731	7.9211	7.89301	7.90139	7.89162	7.87097	7.89702	7.91063	7.89616	7.90273	7.9114	7.84366	7.87586	7.83896	7.84206	7.87808	7.87259	7.84943	7.84378	7.85879	7.84153	7.84827	7.86322	7.84882	7.87164	7.85943	7.84165	7.83269
0.27	7.95618	7.91898	7.89648	7.92183	7.93738	7.92685	7.92266	7.93144	7.9137	7.91402	7.89074	7.92435	7.89258	7.90475	7.89318	7.87514	7.89615	7.91162	7.89662	7.90182	7.91401	7.84641	7.87732	7.84176	7.84659	7.8778	7.87268	7.85236	7.85206	7.866	7.84067	7.84963	7.86708	7.85065	7.86946	7.8614	7.84495	7.82948
0.2775	7.95779	7.92103	7.9	7.91965	7.94013	7.92914	7.92492	7.93048	7.91574	7.92163	7.89704	7.93048	7.89597	7.90396	7.89344	7.87521	7.90006	7.91562	7.90039	7.90884	7.91538	7.84702	7.88214	7.84426	7.84765	7.88437	7.87912	7.85777	7.85208	7.86514	7.84657	7.85159	7.86911	7.85244	7.8734	7.86306	7.84635	7.83361
0.285	7.95875	7.91986	7.89813	7.92567	7.9401	7.92798	7.93001	7.93731	7.91788	7.92317	7.89727	7.93088	7.8991	7.90956	7.89645	7.87652	7.90518	7.91716	7.90269	7.90764	7.91788	7.84884	7.88351	7.84751	7.85266	7.88344	7.87864	7.85969	7.85324	7.86756	7.84623	7.8566	7.87304	7.85326	7.87818	7.86244	7.84821	7.83707
0.2925	7.9625	7.92535	7.90278	7.92751	7.94378	7.93335	7.92984	7.94149	7.92417	7.92093	7.89767	7.93187	7.90241	7.90613	7.90102	7.88394	7.90114	7.91831	7.90486	7.91347	7.91942	7.85358	7.8834	7.85361	7.85394	7.88371	7.88321	7.85837	7.8535	7.86869	7.84958	7.85807	7.87065	7.85962	7.87855	7.86733	7.85112	7.83904
0.3	7.96706	7.92572	7.90415	7.93057	7.94578	7.93476	7.93679	7.94256	7.92255	7.92432	7.90153	7.93123	7.90437	7.90855	7.90218	7.88227	7.90444	7.92007	7.90904	7.91418	7.92253	7.85234	7.8883	7.85045	7.85656	7.8879	7.88393	7.86185	7.85916	7.87213	7.85376	7.85924	7.87841	7.86128	7.87962	7.86812	7.85017	7.83794
0.3075	7.9669	7.92853	7.90565	7.92896	7.9498	7.93944	7.93481	7.94465	7.92567	7.92871	7.90592	7.9354	7.90957	7.91084	7.90348	7.88748	7.90835	7.92587	7.90832	7.91519	7.92587	7.85427	7.88895	7.8534	7.85775	7.89003	7.88568	7.86302	7.85998	7.87224	7.85343	7.86052	7.87652	7.86096	7.88005	7.87229	7.85526	7.84084
0.315	7.97119	7.93022	7.90621	7.93087	7.95151	7.94024	7.93869	7.94506	7.92641	7.9301	7.90437	7.93754	7.91152	7.91382	7.90642	7.8871	7.91049	7.92702	7.90978	7.91825	7.92895	7.85859	7.89173	7.85686	7.85725	7.89158	7.8897	7.86519	7.86172	7.8751	7.85625	7.86333	7.88086	7.86513	7.88596	7.87284	7.86055	7.84392
0.3225	7.97292	7.93592	7.90973	7.93625	7.95518	7.9405	7.93988	7.94849	7.93091	7.93123	7.90755	7.94168	7.90946	7.91749	7.90555	7.88466	7.91266	7.92899	7.91105	7.92044	7.92983	7.86461	7.89408	7.86152	7.86192	7.89396	7.891	7.86596	7.86746	7.87757	7.85571	7.86723	7.88058	7.86821	7.88657	7.87814	7.85868	7.84748
0.33	7.97429	7.93522	7.91031	7.93751	7.95396	7.94573	7.94232	7.94995	7.93234	7.93249	7.9089	7.94124	7.91339	7.91812	7.90751	7.88957	7.9157	7.93523	7.91402	7.92427	7.93156	7.864	7.89667	7.86373	7.86348	7.89339	7.89142	7.87148	7.86728	7.87929	7.86106	7.86909	7.88459	7.87292	7.88756	7.87875	7.86339	7.84912
0.3375	7.9773	7.9348	7.91174	7.93785	7.95662	7.95015	7.94546	7.9535	7.93308	7.93474	7.91117	7.9449	7.91536	7.91778	7.91299	7.89352	7.91932	7.93165	7.91616	7.92476	7.93625	7.86685	7.89736	7.86195	7.86404	7.8984	7.89346	7.87291	7.87046	7.88565	7.86513	7.87001	7.88712	7.87228	7.89292	7.87965	7.86442	7.85125
0.345	7.97864	7.93667	7.91207	7.94472	7.95908	7.94776	7.94736	7.95786	7.94009	7.93913	7.91257	7.94716	7.91745	7.92216	7.91245	7.89581	7.91754	7.94062	7.92317	7.92764	7.93597	7.86595	7.89864	7.86734	7.86766	7.9003	7.89803	7.87717	7.87141	7.88413	7.86505	7.87189	7.89074	7.87375	7.8951	7.87994	7.86689	7.85325
0.3525	7.98267	7.94035	7.91699	7.94443	7.96339	7.95257	7.94727	7.95437	7.9401	7.94054	7.91635	7.95029	7.91744	7.92537	7.91755	7.89737	7.92319	7.93682	7.92171	7.92942	7.93542	7.86493	7.90163	7.86982	7.87012	7.90165	7.90007	7.87849	7.87337	7.88464	7.86427	7.87834	7.8891	7.87527	7.89506	7.87934	7.87055	7.85778
0.36	7.98611	7.94335	7.9203	7.94454	7.96162	7.95295	7.94877	7.95909	7.94232	7.94145	7.92197	7.95082	7.92111	7.92575	7.91853	7.89479	7.922	7.94009	7.92124	7.92899	7.93998	7.87156	7.90673	7.86879	7.87521	7.90389	7.89853	7.87875	7.87808	7.88943	7.8661	7.87681	7.88725	7.87507	7.8984	7.88602	7.8681	7.85773
0.3675	7.98909	7.94399	7.9194	7.94951	7.96648	7.95438	7.95125	7.95957	7.9423	7.94584	7.92029	7.95162	7.92429	7.92951	7.92426	7.90169	7.92509	7.94101	7.92608	7.9346	7.94479	7.87344	7.90715	7.87086	7.87522	7.91044	7.90804	7.88444	7.87678	7.89065	7.87051	7.8773	7.8936	7.8801	7.89826	7.8901	7.87268	7.85823
0.375	7.98873	7.94702	7.92165	7.94846	7.96791	7.95794	7.95329	7.96443	7.94174	7.9413	7.9224	7.95515	7.92268	7.93011	7.92503	7.90387	7.92897	7.94381	7.9275	7.93495	7.94592	7.87342	7.90585	7.87499	7.87672	7.90913	7.90774	7.88259	7.87961	7.89055	7.86727	7.88314	7.89588	7.87983	7.89676	7.89121	7.87354	7.85993
0.3825	7.98719	7.94876	7.92422	7.95231	7.96889	7.95908	7.95725	7.96347	7.94673	7.95074	7.92213	7.9584	7.92488	7.93082	7.92524	7.90134	7.93182	7.94604	7.92865	7.93735	7.94703	7.87761	7.91342	7.87493	7.87654	7.90855	7.906	7.88843	7.87945	7.89376	7.87381	7.88246	7.89922	7.88317	7.90164	7.89291	7.87613	7.86494
0.39	7.99047	7.94963	7.92482	7.9512	7.9708	7.95822	7.95697	7.96794	7.94663	7.95332	7.92741	7.95658	7.92909	7.93524	7.92587	7.90558	7.93013	7.94583	7.92879	7.93924	7.94587	7.87855	7.91434	7.87878	7.87899	7.91173	7.90967	7.88422	7.88486	7.89473	7.87587	7.88646	7.89941	7.88735	7.90529	7.89761	7.87812	7.86299
0.3975	7.99271	7.95142	7.92703	7.95254	7.97321	7.96438	7.96249	7.9705	7.94975	7.95299	7.92897	7.96017	7.93227	7.93264	7.9264	7.91104	7.93206	7.94835	7.93486	7.94093	7.95008	7.8797	7.91459	7.87935	7.88251	7.91528	7.91139	7.89137	7.88525	7.90195	7.88107	7.88396	7.90226	7.88272	7.90402	7.89689	7.87935	7.86862
0.405	7.99437	7.95605	7.92678	7.95708	7.9752	7.9634	7.96493	7.97269	7.9519	7.95362	7.93033	7.96468	7.93051	7.94044	7.93016	7.90898	7.93283	7.95037	7.93744	7.9421	7.9511	7.88306	7.91469	7.88446	7.88445	7.91722	7.91503	7.89163	7.88783	7.89954	7.88124	7.88896	7.90339	7.88867	7.90969	7.89951	7.87922	7.86953
0.4125	7.99941	7.95746	7.93064	7.962	7.97724	7.96843	7.96609	7.97482	7.95495	7.95535	7.93398	7.96485	7.93285	7.94021	7.93048	7.91141	7.93731	7.95202	7.93753	7.94419	7.95281	7.88323	7.9182	7.8862	7.88574	7.91629	7.91769	7.89245	7.88841	7.90182	7.8809	7.89119	7.90505	7.88922	7.91126	7.90278	7.88378	7.87167
0.42	7.99712	7.95499	7.93315	7.96129	7.97745	7.96727	7.96783	7.97612	7.95212	7.95994	7.93527	7.96754	7.9334	7.93894	7.93362	7.91452	7.93764	7.9544	7.93906	7.94683	7.95385	7.88465	7.9221	7.88572	7.88913	7.92146	7.92093	7.89725	7.89213	7.90568	7.8855	7.88922	7.90828	7.8976	7.91492	7.89992	7.88321	7.87321
0.4275	8.0011	7.96159	7.93527	7.96583	7.97759	7.9694	7.96731	7.97884	7.95566	7.96055	7.93635	7.96982	7.93475	7.94715	7.93515	7.91322	7.93966	7.95915	7.9411	7.95209	7.95726	7.88873	7.91815	7.88751	7.89182	7.91996	7.91837	7.89817	7.8923	7.90466	7.88441	7.89504	7.90808	7.8934	7.91014	7.90474	7.88883	7.87369
0.435	8.00091	7.96328	7.93199	7.96412	7.98273	7.97208	7.96888	7.9808	7.95828	7.9633	7.93798	7.97117	7.94075	7.94732	7.94114	7.92018	7.94294	7.95965	7.94182	7.95154	7.95779	7.88903	7.92225	7.88784	7.89381	7.9223	7.92077	7.89763	7.89553	7.90745	7.88978	7.89331	7.91443	7.89593	7.91248	7.90538	7.8886	7.87544
0.4425	8.00524	7.96537	7.9359	7.96909	7.9828	7.97217	7.97189	7.98077	7.96074	7.96412	7.94289	7.96893	7.94172	7.94455	7.93841	7.91854	7.94345	7.96303	7.94363	7.95261	7.95953	7.89075	7.92373	7.8931	7.89441	7.92359	7.92105	7.90469	7.89575	7.90961	7.89489	7.89789	7.91505	7.90028	7.9214	7.90855	7.88954	7.88016
0.45	8.0031	7.96849	7.939	7.96843	7.98764	7.97732	7.97636	7.98577	7.96145	7.96502	7.93843	7.97233	7.9434	7.94896	7.94379	7.92108	7.94447	7.96584	7.94492	7.95589	7.96113	7.89509	7.9248	7.89226	7.89626	7.92614	7.92514	7.90379	7.89737	7.91225	7.88603	7.89977	7.91676	7.89986	7.91852	7.90965	7.8916	7.88273
0.4575	8.01059	7.96972	7.94148	7.97208	7.98679	7.97934	7.97653	7.98707	7.96506	7.96254	7.94147	7.97422	7.94368	7.94893	7.94473	7.9259	7.94679	7.96595	7.94667	7.9565	7.96229	7.8938	7.92691	7.89639	7.8936	7.92706	7.92766	7.90597	7.90034	7.91451	7.89422	7.90211	7.91834	7.90426	7.9237	7.91257	7.89565	7.88467
0.465	8.01299	7.97171	7.93955	7.97382	7.99173	7.98082	7.97905	7.98398	7.96791	7.9688	7.94172	7.97578	7.94685	7.95372	7.94598	7.92479	7.95225	7.96676	7.95104	7.96039	7.96976	7.89747	7.92978	7.89888	7.90163	7.93031	7.9289	7.90622	7.89919	7.91479	7.89662	7.90345	7.91913	7.90135	7.92343	7.91135	7.89632	7.88479
0.4725	8.01256	7.97105	7.94388	7.97261	7.99248	7.98189	7.98095	7.99241	7.96997	7.97315	7.94798	7.97867	7.94762	7.95593	7.94876	7.92775	7.95129	7.96902	7.95146	7.95948	7.96702	7.89973	7.93384	7.89991	7.90135	7.93425	7.92605	7.90968	7.90373	7.91572	7.89708	7.90578	7.92024	7.90756	7.926	7.91606	7.89951	7.88809
0.48	8.01444	7.97503	7.94733	7.97455	7.99187	7.983	7.9801	7.99217	7.97356	7.9691	7.94861	7.97978	7.94735	7.95397	7.94809	7.92495	7.95284	7.97166	7.9519	7.96344	7.97241	7.9019	7.93572	7.9007	7.90364	7.93513	7.93004	7.90755	7.90201	7.91529	7.89967	7.90665	7.92187	7.90923	7.92489	7.91682	7.90066	7.88865
0.4875	8.01325	7.97749	7.94518	7.97868	7.99471	7.9872	7.9824	7.98924	7.97246	7.97414	7.95049	7.98135	7.9478	7.95919	7.94875	7.92975	7.95908	7.97142	7.95363	7.96567	7.96979	7.90338	7.93917	7.9016	7.90558	7.93497	7.93096	7.91135	7.90599	7.91979	7.90028	7.9077	7.92494	7.90989	7.92631	7.91969	7.89963	7.89418
0.495	8.01852	7.97606	7.94749	7.97825	7.99699	7.98609	7.98261	7.99262	7.97678	7.97326	7.95191	7.98208	7.95357	7.96043	7.95237	7.9338	7.95523	7.97271	7.95904	7.9651	7.97163	7.90684	7.93542	7.90484	7.9065	7.93692	7.93436	7.91788	7.9101	7.92188	7.90545	7.90989	7.92531	7.90952	7.92828	7.92182	7.90638	7.8944
0.5025	8.01935	7.9779	7.95093	7.98204	7.9985	7.99132	7.98602	7.99696	7.97523	7.97935	7.955	7.98311	7.95633	7.96065	7.95536	7.93235	7.9593	7.97421	7.9542	7.96615	7.97478	7.90618	7.93588	7.9068	7.90782	7.9407	7.93581	7.91469	7.90807	7.92253	7.90428	7.91085	7.92893	7.90838	7.93157	7.92207	7.90568	7.89371
0.51	8.02219	7.98007	7.95443	7.9837	7.99944	7.99041	7.9878	7.99253	7.97749	7.97966	7.9551	7.98523	7.95811	7.96267	7.95683	7.93318	7.96092	7.97649	7.95827	7.96898	7.97259	7.90667	7.93819	7.91036	7.91042	7.93819	7.93811	7.91807	7.9136	7.92959	7.90657	7.91703	7.92835	7.91312	7.93479	7.92454	7.90874	7.89778
0.5175	8.02608	7.98256	7.95521	7.98377	8.00152	7.994	7.98767	7.99713	7.97918	7.97975	7.95676	7.98992	7.95764	7.963	7.95794	7.93736	7.9615	7.97951	7.96266	7.96776	7.97998	7.90975	7.94158	7.91176	7.91304	7.94488	7.94155	7.91879	7.91381	7.9235	7.90677	7.9154	7.92955	7.91663	7.93352	7.92725	7.90791	7.89664
0.525	8.02466	7.98567	7.95539	7.98885	8.00598	7.99559	7.9894	7.99929	7.98336	7.97957	7.95789	7.98708	7.95919	7.96205	7.95882	7.94101	7.96543	7.97826	7.96351	7.97304	7.97951	7.91045	7.94571	7.90879	7.9091	7.94166	7.94048	7.92085	7.91724	7.92772	7.90857	7.91575	7.93143	7.91568	7.93453	7.92986	7.90994	7.90027
0.5325	8.02616	7.98798	7.95734	7.98958	8.00695	7.99818	7.98816	8.00204	7.98277	7.98119	7.96065	7.98802	7.95966	7.96581	7.95991	7.9405	7.96584	7.98474	7.96312	7.97422	7.98413	7.91089	7.94377	7.9124	7.91523	7.94545	7.94291	7.92118	7.91726	7.92935	7.91138	7.91881	7.93334	7.91823	7.9391	7.92772	7.91173	7.90008
0.54	8.02815	7.98617	7.95632	7.99046	8.01017	7.99814	7.99245	8.00246	7.98537	7.98577	7.95759	7.99192	7.96309	7.96879	7.96316	7.94107	7.96764	7.98356	7.96378	7.97528	7.98254	7.91415	7.94619	7.91699	7.91551	7.9463	7.94388	7.92486	7.91984	7.93066	7.91294	7.92131	7.93269	7.91858	7.93629	7.93076	7.91142	7.90156
0.5475	8.0302	7.98739	7.96171	7.99279	8.00942	7.99714	7.99521	8.00544	7.98127	7.98681	7.96595	7.99127	7.96257	7.96843	7.96178	7.94417	7.96881	7.98636	7.96561	7.97606	7.98396	7.91255	7.94996	7.91246	7.91889	7.94564	7.94432	7.92499	7.92133	7.93561	7.91325	7.91984	7.93806	7.9217	7.94104	7.93148	7.91424	7.90129
0.555	8.03579	7.99047	7.96451	7.99829	8.01354	7.99909	7.99593	8.00695	7.98849	7.98542	7.96563	7.99462	7.96442	7.96873	7.96904	7.94425	7.96992	7.98537	7.9712	7.97734	7.98725	7.91525	7.94683	7.91637	7.92084	7.94901	7.94622	7.9271	7.92042	7.93457	7.91398	7.92163	7.93532	7.92366	7.94324	7.93383	7.91749	7.90425
0.5625	8.03576	7.99183	7.96447	7.99375	8.01263	8.00371	8.00047	8.00623	7.99456	7.98872	7.96668	7.99397	7.96393	7.97292	7.96837	7.94753	7.97318	7.98505	7.97071	7.97547	7.98515	7.91776	7.95384	7.91891	7.92104	7.94935	7.94561	7.92654	7.92424	7.93614	7.91652	7.92611	7.93556	7.9251	7.94188	7.93509	7.91869	7.90562
0.57	8.03382	7.99483	7.96626	7.99545	8.01394	8.00236	8.00321	8.0105	7.99226	7.99326	7.96809	7.99911	7.96856	7.97419	7.96848	7.94872	7.97497	7.99082	7.97216	7.98058	7.98983	7.91922	7.95213	7.92157	7.92256	7.95384	7.95132	7.92945	7.92385	7.93972	7.91985	7.9262	7.93961	7.92915	7.94251	7.93849	7.91832	7.90652
0.5775	8.03695	7.99526	7.96594	7.99699	8.01523	8.00397	7.99928	8.01027	7.99061	7.99408	7.96994	7.99859	7.96977	7.97556	7.9679	7.94801	7.97547	7.99087	7.97287	7.98314	7.99066	7.92178	7.95248	7.92155	7.92366	7.95512	7.95308	7.933	7.93015	7.94038	7.91752	7.92391	7.94125	7.92916	7.94586	7.93614	7.92162	7.90847
0.585	8.03877	7.99784	7.96992	7.99904	8.01761	8.00213	8.00309	8.01271	7.99754	7.99423	7.97256	7.99919	7.97216	7.97828	7.97123	7.94853	7.97513	7.98967	7.97656	7.98618	7.99392	7.92552	7.95427	7.92608	7.92609	7.95832	7.95127	7.9304	7.93018	7.94015	7.92066	7.9304	7.94022	7.92875	7.94934	7.94011	7.92235	7.90872
0.5925	8.04278	8.00003	7.97326	8.00439	8.01907	8.00927	8.00281	8.01403	7.99599	7.99472	7.97083	8.00326	7.97282	7.97823	7.97443	7.95269	7.97733	7.99483	7.97726	7.98452	7.9944	7.92053	7.95502	7.92805	7.92759	7.96034	7.95451	7.93657	7.93183	7.94135	7.92001	7.93361	7.94235	7.92933	7.94747	7.94082	7.92368	7.914
0.6	8.04297	8.00029	7.97358	8.0012	8.02115	8.00816	8.00277	8.01403	7.99815	7.99426	7.97293	8.0064	7.97673	7.9802	7.97208	7.9545	7.9811	7.9926	7.98026	7.98853	7.99565	7.92444	7.958	7.92709	7.92662	7.9559	7.95471	7.93321	7.93159	7.945	7.92672	7.93107	7.9469	7.93337	7.95162	7.94111	7.9256	7.91438
0.6075	8.04149	8.00336	7.97432	8.0043	8.0211	8.00998	8.00552	8.01831	8.00119	7.99821	7.97504	8.00522	7.9747	7.98117	7.97287	7.95256	7.97612	7.9956	7.97911	7.98676	7.99438	7.92818	7.96048	7.92832	7.93163	7.96204	7.95759	7.9361	7.93247	7.94507	7.92827	7.93346	7.94682	7.93191	7.9517	7.94499	7.92694	7.91699
0.615	8.04788	8.00172	7.97455	8.00527	8.02057	8.00962	8.00873	8.02077	7.99914	8.00362	7.97622	8.0059	7.97741	7.98132	7.97377	7.95545	7.98442	7.99998	7.98143	7.9862	7.99544	7.9279	7.96263	7.93079	7.93197	7.96484	7.95814	7.93614	7.93321	7.94597	7.92751	7.938	7.95015	7.93586	7.95331	7.94232	7.92883	7.91443
0.6225	8.04713	8.00616	7.97781	8.00502	8.02591	8.01223	8.01166	8.02069	8.00109	8.00143	7.97687	8.01113	7.97588	7.9888	7.97757	7.95718	7.98093	7.99834	7.98746	7.98848	7.99914	7.92986	7.96246	7.92898	7.93071	7.96352	7.96192	7.94116	7.93439	7.94889	7.92915	7.93584	7.95017	7.93322	7.95402	7.94522	7.92774	7.91647
0.63	8.04862	8.00472	7.97931	8.00824	8.02373	8.01227	8.01123	8.02195	8.00155	8.00121	7.97848	8.01179	7.98559	7.9817	7.98024	7.95741	7.9863	7.99788	7.98701	7.99014	7.99945	7.92971	7.96582	7.93165	7.93483	7.9643	7.95985	7.93916	7.93843	7.9488	7.9304	7.9373	7.95079	7.9379	7.96007	7.9486	7.93324	7.92092
0.6375	8.05076	8.00834	7.98083	8.00887	8.02525	8.01778	8.01162	8.02472	8.00549	8.00307	7.97939	8.01342	7.98229	7.98834	7.9784	7.96122	7.98477	8.00188	7.98717	7.99304	8.00264	7.93157	7.96536	7.93483	7.93565	7.96692	7.96275	7.93997	7.94049	7.9548	7.93328	7.94042	7.95603	7.93881	7.95752	7.95007	7.93501	7.92087
0.645	8.05207	8.0094	7.98058	8.00824	8.02639	8.0193	8.01558	8.02703	8.00517	8.00736	7.97961	8.01262	7.98096	7.9894	7.98405	7.96461	7.98773	8.00036	7.98673	7.99556	8.00089	7.93069	7.96672	7.93361	7.93792	7.96618	7.96717	7.94392	7.93703	7.95254	7.9364	7.94429	7.95264	7.94026	7.96054	7.9515	7.93542	7.92224
0.6525	8.05207	8.01139	7.97985	8.01287	8.03079	8.01774	8.01642	8.02734	8.00688	8.009	7.98154	8.01608	7.98042	7.99054	7.98417	7.96506	7.98792	8.00474	7.98891	7.99716	8.00118	7.9385	7.9704	7.93512	7.94062	7.97019	7.96735	7.94585	7.94134	7.95279	7.93351	7.94188	7.95702	7.93862	7.95985	7.9531	7.9344	7.92182
0.66	8.05268	8.01304	7.98415	8.01208	8.02919	8.02113	8.01736	8.02727	8.00752	8.01162	7.98476	8.01764	7.98692	7.99158	7.98427	7.96394	7.98706	8.00245	7.98915	7.9956	8.00571	7.93934	7.96781	7.93809	7.94143	7.97059	7.96844	7.94223	7.94226	7.95207	7.93704	7.94343	7.9594	7.94823	7.95867	7.95378	7.93676	7.92526
0.6675	8.05257	8.01077	7.98592	8.01241	8.03378	8.02121	8.01785	8.03387	8.01292	8.00921	7.98376	8.01636	7.98531	7.99314	7.98755	7.9644	7.99285	8.0076	7.99214	7.99701	8.00482	7.94058	7.96795	7.94193	7.94347	7.97302	7.96767	7.94724	7.94353	7.95651	7.93825	7.9443	7.958	7.94571	7.96142	7.95805	7.93839	7.92439
0.675	8.06091	8.01262	7.98635	8.01652	8.03174	8.02299	8.01813	8.03327	8.01094	8.00951	7.99096	8.01915	7.98833	7.99523	7.9892	7.96567	7.9919	8.00611	7.99328	7.99916	8.00748	7.9381	7.97209	7.94076	7.94108	7.97186	7.97076	7.95152	7.94495	7.95892	7.93828	7.94604	7.95972	7.94594	7.96343	7.95712	7.94076	7.92587
0.6825	8.05765	8.01713	7.98646	8.01535	8.03452	8.02364	8.01897	8.03416	8.01327	8.01178	7.98886	8.02302	7.99282	7.99602	7.98969	7.96833	7.99419	8.00911	7.99419	8.00312	8.00911	7.94018	7.97225	7.94187	7.94287	7.9715	7.9703	7.94871	7.94758	7.96084	7.94142	7.94661	7.95953	7.9494	7.96493	7.95973	7.94204	7.92645
0.69	8.06062	8.01476	7.98746	8.01845	8.03977	8.02632	8.02386	8.03312	8.01414	8.01432	7.99277	8.02212	7.99227	7.99806	7.99005	7.96812	7.9959	8.00869	7.99759	8.00489	8.00992	7.94226	7.97554	7.94044	7.94624	7.97402	7.97683	7.95192	7.95023	7.96331	7.94118	7.95096	7.96178	7.94743	7.97048	7.96338	7.94046	7.92807
0.6975	8.06006	8.01677	7.9904	8.01684	8.03862	8.02493	8.01844	8.03586	8.01442	8.01426	7.99111	8.02168	7.99207	7.99854	7.99337	7.97071	7.99728	8.01236	7.99573	8.00346	8.01117	7.94256	7.97246	7.94261	7.94791	7.97832	7.97539	7.95565	7.94725	7.96403	7.94031	7.94989	7.96267	7.95084	7.96676	7.96249	7.94382	7.92983
0.705	8.06173	8.01917	7.99078	8.01733	8.03676	8.0298	8.02286	8.035	8.01654	8.01513	7.99596	8.0263	7.99405	8.00003	7.99358	7.97255	7.99684	8.0135	7.99888	8.00506	8.01172	7.94611	7.97786	7.94781	7.94665	7.98003	7.97493	7.95405	7.94834	7.96451	7.94252	7.947	7.9659	7.94755	7.96973	7.9635	7.94538	7.93045
0.7125	8.0686	8.01981	7.99351	8.01879	8.04037	8.02673	8.02903	8.03867	8.01889	8.01508	7.99616	8.02666	7.99278	8.00176	7.99423	7.97054	8.00221	8.01711	7.99951	8.00493	8.01572	7.9483	7.97809	7.94877	7.94905	7.98005	7.97515	7.9552	7.95256	7.96554	7.94218	7.95097	7.96526	7.95357	7.97496	7.96395	7.94215	7.93066
0.72	8.06378	8.02063	7.99412	8.0204	8.03981	8.03202	8.02344	8.04123	8.01839	8.01723	7.9966	8.02653	7.99613	8.00527	7.99687	7.97564	8.00119	8.01769	8.00165	8.00781	8.01376	7.94746	7.97826	7.94468	7.94952	7.97963	7.97737	7.95577	7.9513	7.96436	7.94648	7.95502	7.96695	7.95142	7.97247	7.96627	7.94663	7.93299
0.7275	8.06641	8.02644	7.99663	8.02174	8.04115	8.03232	8.02735	8.03809	8.01991	8.01916	7.99547	8.02696	7.9961	8.00524	7.9941	7.97356	8.00202	8.01469	7.99946	8.01169	8.01608	7.94829	7.97998	7.95187	7.94804	7.9795	7.98232	7.9599	7.95231	7.96347	7.94897	7.95455	7.96667	7.9547	7.97519	7.96674	7.95025	7.93042
0.735	8.06927	8.02432	7.99352	8.02705	8.04539	8.03365	8.02722	8.04107	8.01901	8.01583	8.00157	8.02907	8.00078	8.00624	7.99623	7.9747	8.0038	8.02066	8.0001	8.01202	8.02036	7.9508	7.98094	7.94977	7.95069	7.98324	7.97903	7.95857	7.95211	7.96825	7.9498	7.95454	7.96729	7.95461	7.97347	7.96482	7.9523	7.93198
0.7425	8.06927	8.02643	7.99687	8.02639	8.0462	8.0331	8.02873	8.04002	8.0249	8.02408	7.99749	8.03164	8.00097	8.00459	7.99922	7.98062	8.00456	8.01771	8.00686	8.01366	8.01884	7.95078	7.98275	7.95051	7.9521	7.9848	7.98195	7.96073	7.95628	7.96864	7.9498	7.95542	7.96844	7.95551	7.97732	7.97138	7.95013	7.93773
0.75	8.07238	8.02848	7.99874	8.02389	8.04627	8.03566	8.03167	8.04239	8.02352	8.02615	8.00213	8.02828	7.99893	8.00421	7.99769	7.98168	8.00407	8.02297	8.00366	8.01277	8.02244	7.95092	7.9844	7.95083	7.95347	7.98542	7.98137	7.95876	7.95666	7.97242	7.94829	7.95586	7.97405	7.95663	7.97493	7.97001	7.95472	7.93806
0.7575	8.07481	8.02763	8.00013	8.03081	8.04611	8.03716	8.03304	8.04375	8.02529	8.02582	8.00528	8.03132	8.00259	8.00779	8.00245	7.98164	8.00649	8.02366	8.01063	8.01623	8.0232	7.95455	7.9863	7.95437	7.95961	7.98814	7.98415	7.96154	7.95889	7.9677	7.95113	7.95746	7.97501	7.95671	7.98085	7.96739	7.95542	7.93938
0.765	8.07087	8.02947	8.00011	8.03132	8.05172	8.04021	8.03264	8.04674	8.02619	8.02764	8.00576	8.03399	8.00323	8.00774	8.00472	7.98414	8.01261	8.02409	8.00773	8.01649	8.02638	7.95367	7.9867	7.95454	7.96108	7.99289	7.9845	7.96409	7.95841	7.97693	7.95436	7.9604	7.97507	7.96088	7.97914	7.9724	7.95486	7.94198
0.7725	8.07407	8.02511	8.0042	8.03251	8.04981	8.04365	8.03623	8.04716	8.02473	8.02747	8.00546	8.03261	8.00326	8.00772	8.00115	7.983	8.01162	8.02355	8.00696	8.01725	8.02739	7.95421	7.99275	7.95675	7.95892	7.98816	7.98464	7.9663	7.96135	7.97557	7.95552	7.95888	7.97481	7.96266	7.97834	7.97305	7.95671	7.94108
0.78	8.07312	8.03132	8.0028	8.0349	8.05309	8.03851	8.03731	8.0478	8.0234	8.02825	8.00828	8.03616	8.00767	8.01158	8.00415	7.98818	8.01379	8.0218	8.01324	8.02123	8.02578	7.95264	7.98977	7.95871	7.9611	7.9905	7.98753	7.96744	7.9608	7.97497	7.95434	7.96354	7.97574	7.96236	7.98239	7.97605	7.95779	7.94254
0.7875	8.07823	8.03391	8.003	8.03441	8.05797	8.04098	8.0366	8.04849	8.02869	8.02827	8.00693	8.03626	8.00606	8.0156	8.00678	7.98669	8.01063	8.026	8.01392	8.01942	8.02597	7.95737	7.98998	7.96004	7.96245	7.98961	7.9876	7.96631	7.9621	7.97661	7.95778	7.96119	7.97626	7.96338	7.98627	7.97459	7.95746	7.94637
0.795	8.08011	8.03563	8.00541	8.03521	8.04924	8.04395	8.03772	8.05022	8.03001	8.02832	8.00804	8.03757	8.00852	8.01126	8.0069	7.9865	8.01494	8.02569	8.01365	8.02101	8.03123	7.96221	7.99656	7.96257	7.96301	7.99364	7.98911	7.96923	7.96563	7.9794	7.95818	7.96507	7.98184	7.96249	7.98592	7.97498	7.95851	7.94531
0.8025	8.08442	8.03604	8.01087	8.03508	8.0558	8.04207	8.0374	8.05284	8.0299	8.03381	8.00975	8.03897	8.01214	8.01754	8.00942	7.99159	8.02005	8.02692	8.01372	8.02103	8.02837	7.95792	7.99225	7.96222	7.96432	7.99419	7.99058	7.97212	7.96765	7.97706	7.95755	7.96451	7.97995	7.96631	7.98663	7.97715	7.96008	7.94526
0.81	8.08302	8.03371	8.01009	8.03672	8.05684	8.04408	8.03745	8.05205	8.03262	8.03321	8.01055	8.04053	8.01301	8.01589	8.00794	7.99079	8.0175	8.02991	8.01642	8.02246	8.02881	7.96232	7.99596	7.9616	7.96886	7.99493	7.98887	7.97141	7.96688	7.97719	7.96144	7.96317	7.98412	7.96944	7.98481	7.98043	7.96494	7.9532
0.8175	8.08157	8.03465	8.00805	8.03679	8.0588	8.04402	8.03869	8.05751	8.03613	8.03246	8.01368	8.04494	8.01207	8.01192	8.00841	7.98634	8.01745	8.03123	8.01805	8.02636	8.03074	7.9633	7.99119	7.96354	7.96748	7.992	7.99657	7.96961	7.96683	7.98229	7.96105	7.96945	7.98347	7.96768	7.98681	7.97758	7.96267	7.94807
0.825	8.08393	8.03588	8.00649	8.03922	8.06013	8.04482	8.0448	8.05317	8.0332	8.03446	8.01512	8.04212	8.0118	8.01824	8.01101	7.99021	8.0176	8.02894	8.01574	8.02414	8.03309	7.96484	7.99514	7.96344	7.96888	7.99471	7.99151	7.97205	7.96937	7.97991	7.9623	7.96845	7.98298	7.96697	7.98769	7.98142	7.96652	7.95138
0.8325	8.08278	8.0393	8.01086	8.04021	8.05969	8.04849	8.04571	8.0524	8.03588	8.03782	8.01341	8.04419	8.0154	8.0171	8.00944	7.99403	8.02061	8.02948	8.02024	8.0266	8.0335	7.96837	7.99366	7.96617	7.96834	7.99666	7.99786	7.97599	7.9737	7.98401	7.96198	7.97228	7.9848	7.96702	7.98957	7.98088	7.96437	7.95209
0.84	8.08575	8.03987	8.01397	8.04467	8.06059	8.05281	8.04158	8.05934	8.03709	8.03668	8.01355	8.04675	8.01671	8.01803	8.01287	7.99102	8.0217	8.03188	8.0183	8.02671	8.03331	7.96746	7.99643	7.96534	7.96559	7.99877	7.99725	7.97684	7.96846	7.98415	7.96514	7.97226	7.98741	7.97025	7.99259	7.98167	7.96728	7.9511
0.8475	8.08722	8.04239	8.01594	8.04605	8.06217	8.049	8.04386	8.05477	8.03759	8.03873	8.01595	8.04594	8.01401	8.01963	8.01193	7.99538	8.02566	8.03335	8.02131	8.0289	8.03319	7.96793	7.99617	7.96516	7.97155	7.99939	7.99618	7.97768	7.97576	7.98605	7.96558	7.97259	7.98606	7.9688	7.99296	7.98378	7.97009	7.9539
0.855	8.08731	8.039	8.01348	8.04316	8.06243	8.04909	8.04702	8.05832	8.0395	8.03911	8.01727	8.04395	8.01526	8.02312	8.01367	7.99416	8.02296	8.03533	8.02075	8.02641	8.03694	7.97024	7.99912	7.97191	7.96943	8.00028	7.9977	7.9781	7.97425	7.98829	7.96641	7.97555	7.99079	7.97411	7.99316	7.98463	7.97242	7.9547
0.8625	8.08858	8.04386	8.01396	8.04316	8.06162	8.05084	8.04884	8.06064	8.04155	8.03979	8.01567	8.05073	8.01654	8.0216	8.01615	7.99846	8.02355	8.03531	8.0229	8.02947	8.03641	7.97056	7.99821	7.97214	7.97239	8.00051	7.9995	7.98204	7.97337	7.9909	7.96681	7.97392	7.99005	7.97322	7.99347	7.98595	7.96643	7.95455
0.87	8.08902	8.04047	8.01449	8.04468	8.06319	8.05127	8.04517	8.05766	8.04219	8.04311	8.01657	8.04931	8.01767	8.02261	8.01746	7.99842	8.02633	8.03963	8.02307	8.03157	8.03446	7.97151	8.00297	7.97192	7.97333	8.0017	7.99783	7.97991	7.97567	7.98934	7.96391	7.97457	7.99158	7.97668	7.99472	7.98712	7.96884	7.95636
0.8775	8.09212	8.04375	8.01804	8.0438	8.06609	8.05495	8.04838	8.05647	8.04406	8.04299	8.01791	8.05099	8.01881	8.02654	8.01789	7.99953	8.02722	8.04026	8.02607	8.03164	8.03636	7.97172	8.00146	7.9715	7.97382	8.00535	8.00317	7.97969	7.97613	7.99273	7.96834	7.97978	7.99218	7.97454	7.99763	7.9856	7.97302	7.96024
0.885	8.09028	8.04529	8.02109	8.05027	8.06454	8.05661	8.0473	8.06488	8.04293	8.0421	8.02067	8.05152	8.01947	8.02567	8.01947	7.99768	8.02794	8.03817	8.02598	8.0332	8.04255	7.97278	8.00395	7.97186	7.9757	8.00555	8.00062	7.98283	7.97726	7.99316	7.97038	7.97642	7.99275	7.97783	7.99514	7.98812	7.97082	7.95926
0.8925	8.09733	8.04849	8.01638	8.04781	8.06694	8.05633	8.05164	8.06498	8.04353	8.04311	8.02349	8.05447	8.01976	8.02743	8.01927	8.00015	8.02952	8.04145	8.0253	8.03135	8.0404	7.97733	8.00617	7.97148	7.97522	8.00789	8.00233	7.9853	7.97739	7.98987	7.97157	7.97982	7.9964	7.98026	8.00111	7.98829	7.97393	7.96001
0.9	8.09516	8.04767	8.02129	8.05364	8.06938	8.05475	8.05223	8.06718	8.04497	8.04542	8.02129	8.05218	8.02135	8.02833	8.01889	8.0032	8.03067	8.03977	8.02681	8.03243	8.03923	7.97584	8.00734	7.97634	7.97383	8.00635	8.00425	7.98368	7.97813	7.99594	7.97047	7.98076	7.99237	7.98097	8.00257	7.99063	7.97557	7.96108
0.9075	8.09881	8.04755	8.01897	8.05304	8.06841	8.06177	8.05692	8.06387	8.04684	8.04676	8.0241	8.05478	8.0201	8.02959	8.02339	8.00073	8.03194	8.04129	8.02909	8.03951	8.0478	7.97606	8.0052	7.97596	7.9777	8.00765	8.00498	7.98653	7.9784	7.99163	7.97119	7.98389	7.99457	7.98119	8.00402	7.98895	7.97544	7.96124
0.915	8.09841	8.05005	8.02351	8.05008	8.06684	8.06018	8.05404	8.06589	8.04893	8.04824	8.02601	8.05457	8.02341	8.02827	8.02313	8.00148	8.03129	8.04446	8.02957	8.03452	8.04425	7.97542	8.0099	7.9787	7.97952	8.00529	8.00569	7.98828	7.98251	7.99495	7.97373	7.97931	7.99587	7.98137	8.00212	7.99194	7.97471	7.96159
0.9225	8.09848	8.04964	8.0238	8.05191	8.07114	8.05676	8.05403	8.06601	8.04774	8.04664	8.02543	8.05563	8.02453	8.03263	8.02461	8.00485	8.03182	8.04253	8.0302	8.03858	8.04489	7.98031	8.00787	7.97942	7.9783	8.01052	8.00374	7.98716	7.98089	7.99589	7.97096	7.98253	7.99724	7.98409	8.00159	7.99415	7.97992	7.95964
0.93	8.09624	8.05053	8.02149	8.05465	8.07303	8.05896	8.05761	8.06847	8.04496	8.04883	8.02561	8.05666	8.02672	8.03185	8.02356	8.00522	8.03446	8.04558	8.03262	8.03444	8.04516	7.97596	8.00888	7.97807	7.98346	8.01219	8.00595	7.98797	7.9824	7.9979	7.9763	7.98518	8.00192	7.98635	8.00382	7.99251	7.98015	7.96537
0.9375	8.09816	8.05422	8.02483	8.05408	8.06973	8.06064	8.05694	8.06866	8.05249	8.05136	8.02635	8.05728	8.02585	8.03048	8.02443	8.00525	8.03242	8.04475	8.03007	8.03821	8.04806	7.98028	8.01145	7.98208	7.98383	8.00923	8.01008	7.99217	7.98349	7.99814	7.97759	7.98661	7.99907	7.98581	8.00562	7.99602	7.97614	7.96435
0.945	8.10306	8.0538	8.02587	8.05293	8.07178	8.06189	8.05665	8.06967	8.04853	8.05052	8.02846	8.05572	8.02588	8.03328	8.027	8.00726	8.03524	8.05114	8.03312	8.03912	8.04873	7.98008	8.01115	7.97874	7.98342	8.01244	8.006	7.99385	7.98312	7.99672	7.97765	7.98794	7.99994	7.98536	8.00609	7.99396	7.98464	7.96747
0.9525	8.10574	8.05683	8.02283	8.05302	8.07671	8.06216	8.05805	8.06709	8.05351	8.05335	8.02871	8.06049	8.02836	8.03429	8.02942	8.00803	8.03631	8.04872	8.03094	8.04062	8.05131	7.98364	8.01345	7.98376	7.98377	8.01158	8.00872	7.99072	7.98546	8.00018	7.97764	7.98858	8.00211	7.98432	8.00715	7.99811	7.98237	7.96767
0.96	8.1052	8.05715	8.02874	8.05528	8.07665	8.063	8.05953	8.07043	8.0519	8.05372	8.02677	8.06172	8.02938	8.03574	8.03128	8.00742	8.03583	8.04936	8.03256	8.04122	8.05006	7.98226	8.01283	7.98451	7.98612	8.0128	8.01294	7.9903	7.98525	8.00108	7.97941	7.99024	8.00532	7.98782	8.00885	7.99802	7.98193	7.96761
0.9675	8.10307	8.05955	8.03065	8.05732	8.07448	8.06297	8.05608	8.07191	8.05477	8.05457	8.03104	8.06166	8.03271	8.03619	8.03053	8.00983	8.03596	8.0515	8.03617	8.04047	8.05557	7.9839	8.01377	7.98558	7.9833	8.01722	8.01312	7.99095	7.98919	8.00163	7.9795	7.98487	8.00283	7.99169	8.00664	7.99729	7.98609	7.96808
0.975	8.10851	8.05792	8.0312	8.0582	8.08047	8.06581	8.0616	8.07127	8.0559	8.05485	8.03437	8.06684	8.03011	8.03715	8.03292	8.01236	8.03974	8.05111	8.03478	8.04265	8.05511	7.99008	8.01605	7.98348	7.98623	8.01491	8.01391	7.99412	7.9901	8.00116	7.98133	7.99147	8.00124	7.98982	8.00678	8.00048	7.98389	7.96989
0.9825	8.11106	8.05857	8.0283	8.05655	8.07782	8.068	8.0612	8.07479	8.05617	8.0583	8.03251	8.06406	8.0339	8.03697	8.03281	8.01173	8.03963	8.05186	8.03781	8.04625	8.05154	7.98325	8.01436	7.98933	7.98416	8.01431	8.01256	7.9924	7.99231	8.00012	7.98131	7.99309	8.00529	7.99392	8.00905	7.99977	7.98634	7.97252
0.99	8.10866	8.05915	8.03231	8.06385	8.08104	8.06766	8.06497	8.07435	8.05885	8.05669	8.03178	8.06239	8.0312	8.03958	8.03633	8.00874	8.03775	8.05156	8.03794	8.04295	8.05069	7.98914	8.01563	7.98873	7.99256	8.0178	8.01447	7.99472	7.99085	8.0036	7.98549	7.98997	8.00517	7.99222	8.01334	7.99754	7.98519	7.97018
0.9975	8.10792	8.06153	8.03211	8.06428	8.08274	8.06812	8.06591	8.07568	8.05744	8.05695	8.03411	8.06483	8.03343	8.03982	8.03382	8.01169	8.04135	8.0537	8.03769	8.0455	8.0562	7.98685	8.01944	7.98534	7.98599	8.01992	8.01482	7.9971	7.99207	8.00332	7.98435	7.99134	8.0089	7.9949	8.01338	8.00345	7.98488	7.97252
1.005	8.10676	8.06279	8.03303	8.06213	8.08091	8.07028	8.06723	8.07515	8.06044	8.05849	8.03458	8.06313	8.03276	8.04134	8.03335	8.01157	8.03812	8.05511	8.03767	8.0457	8.05331	7.98748	8.01953	7.98672	7.98917	8.0219	8.01475	7.9982	7.9933	8.00605	7.9855	7.99351	8.01026	7.99618	8.01397	8.00666	7.9849	7.97147
1.0125	8.11379	8.06325	8.03338	8.06331	8.08279	8.07242	8.0636	8.07545	8.05687	8.06237	8.03162	8.06603	8.03488	8.04154	8.03401	8.01327	8.04304	8.05681	8.03892	8.04579	8.0544	7.98826	8.02272	7.98987	7.99136	8.02036	8.01439	7.99734	7.99605	8.00468	7.98491	7.99459	8.00986	7.9946	8.01203	8.00586	7.98883	7.97396
1.02	8.11508	8.06568	8.03082	8.06464	8.08033	8.07281	8.06868	8.07882	8.06409	8.05806	8.03625	8.06943	8.03428	8.04653	8.03342	8.01972	8.04613	8.0591	8.0408	8.05003	8.05863	7.98915	8.01992	7.98924	7.98751	8.02242	8.01584	7.99913	7.99251	8.00732	7.99241	7.99421	8.00953	7.99358	8.01351	8.00425	7.98841	7.97462
1.0275	8.11492	8.06404	8.03356	8.06541	8.08331	8.07178	8.0651	8.07916	8.06304	8.05999	8.03602	8.06759	8.03682	8.04285	8.03677	8.01869	8.04411	8.05841	8.04252	8.05184	8.05772	7.99179	8.02275	7.99042	7.99166	8.02676	8.0168	7.99723	7.99419	8.00879	7.98803	7.99358	8.01156	7.99602	8.01393	8.00705	7.98894	7.97684
1.035	8.11555	8.06595	8.0347	8.06749	8.08357	8.07194	8.06978	8.07838	8.06233	8.06106	8.03952	8.06697	8.03815	8.04555	8.03578	8.02058	8.04795	8.05921	8.04144	8.05024	8.05844	7.99183	8.02224	7.99051	7.99136	8.02843	8.02178	7.99982	7.99532	8.00835	7.98887	7.99905	8.01088	7.99608	8.01491	8.0063	7.99237	7.97711
1.0425	8.11773	8.06545	8.03852	8.06381	8.08769	8.07232	8.06816	8.08071	8.06338	8.06056	8.03917	8.06946	8.04029	8.04681	8.03786	8.01827	8.04475	8.05897	8.04273	8.04974	8.059	7.99395	8.02094	7.996	7.99675	8.02845	8.02008	8.00308	7.99387	8.00578	7.98975	7.99731	8.00969	7.99573	8.01795	8.00689	7.99245	7.97976
1.05	8.11672	8.06806	8.03783	8.06933	8.08523	8.07484	8.07211	8.07902	8.06365	8.06041	8.04003	8.06964	8.04197	8.04762	8.03935	8.02136	8.04948	8.06132	8.04554	8.0488	8.06007	7.99365	8.02475	7.99523	7.99475	8.02566	8.02119	8.00376	7.9963	8.00561	7.99112	8.00031	8.01252	7.99953	8.01658	8.00949	7.99477	7.97879
1.0575	8.12014	8.06989	8.03918	8.06458	8.08809	8.07639	8.06965	8.08056	8.06625	8.06636	8.04115	8.0711	8.04063	8.04843	8.04022	8.01777	8.05004	8.06367	8.04318	8.05373	8.05963	7.99594	8.0254	7.99513	7.99539	8.0278	8.01806	8.00302	8.00102	8.01282	7.99286	8.00158	8.01482	7.99889	8.01996	8.00688	7.99492	7.97936
1.065	8.11878	8.06689	8.04091	8.06874	8.08895	8.07433	8.07194	8.08343	8.06465	8.0673	8.04415	8.07297	8.0429	8.05028	8.04084	8.02078	8.04699	8.06529	8.04565	8.05357	8.06128	7.99471	8.02324	7.99676	7.99541	8.02808	8.02107	8.0037	7.99673	8.01159	7.99084	8.00018	8.0101	8.00091	8.01972	8.00953	7.99507	7.98026
1.0725	8.12013	8.06784	8.04087	8.07128	8.08762	8.07851	8.07234	8.08519	8.06768	8.06569	8.04442	8.07267	8.04115	8.04727	8.0426	8.02033	8.0484	8.0627	8.04304	8.05294	8.06422	7.99218	8.02278	7.99623	7.995	8.02802	8.02211	8.00551	7.99912	8.01132	7.99316	7.99724	8.01303	7.99859	8.01752	8.00884	7.9953	7.98081
1.08	8.122	8.07063	8.03987	8.0713	8.08949	8.07868	8.07453	8.08504	8.06562	8.0663	8.04148	8.073	8.04177	8.04626	8.0418	8.02014	8.05098	8.06273	8.04876	8.0561	8.06251	7.99808	8.02732	7.99515	7.99999	8.02804	8.02232	8.00657	8.00015	8.01272	7.99412	7.99844	8.01522	7.99797	8.01993	8.01156	7.9957	7.98252
1.0875	8.12105	8.06988	8.03956	8.07261	8.0874	8.07889	8.07429	8.08513	8.06991	8.06777	8.04246	8.07304	8.04263	8.0506	8.04282	8.02201	8.05185	8.0643	8.04912	8.05801	8.06195	7.99762	8.02975	7.99741	7.99851	8.03186	8.02446	8.00916	8.00117	8.01502	7.99489	8.00143	8.02106	8.00203	8.01863	8.00914	7.9964	7.98396
1.095	8.12578	8.07298	8.04394	8.07149	8.08992	8.07969	8.07386	8.08621	8.0689	8.06522	8.04226	8.06917	8.04564	8.05226	8.04502	8.02415	8.05163	8.06498	8.049	8.05745	8.06549	7.99559	8.03152	7.99951	7.99768	8.03067	8.02772	8.00798	8.00476	8.01384	7.99459	8.00209	8.01977	8.00169	8.02314	8.01501	7.99738	7.98418
1.1025	8.12125	8.07156	8.04253	8.07062	8.09196	8.08214	8.0753	8.083	8.06835	8.06913	8.04347	8.07518	8.04707	8.05235	8.0458	8.02483	8.05245	8.07008	8.04996	8.05855	8.0594	7.99957	8.03051	7.99771	7.99862	8.0295	8.02442	8.00793	8.00638	8.01169	7.99266	8.00105	8.01649	8.00214	8.02502	8.01427	7.99955	7.98425
1.11	8.12488	8.07199	8.045	8.07176	8.09241	8.0818	8.07447	8.08943	8.07123	8.0664	8.04473	8.07488	8.04524	8.05195	8.04523	8.02521	8.05414	8.06456	8.04989	8.0591	8.06426	7.99964	8.0289	8.00205	8.00159	8.03315	8.02649	8.00898	8.00483	8.01636	7.99706	8.00264	8.02024	8.00288	8.0255	8.01512	7.99748	7.98614
1.1175	8.12831	8.07234	8.04394	8.07358	8.09338	8.08361	8.07896	8.08908	8.07074	8.07015	8.04747	8.07826	8.04375	8.05274	8.05012	8.02839	8.05379	8.06609	8.05269	8.05694	8.06609	8.00008	8.03165	8.00136	8.00092	8.03332	8.02792	8.01086	8.0056	8.01785	7.99937	8.00222	8.02207	8.00396	8.02343	8.0126	8.00028	7.98631
1.125	8.12559	8.07624	8.04614	8.07423	8.09632	8.08147	8.07631	8.09289	8.07438	8.07212	8.04782	8.07644	8.05056	8.05588	8.04629	8.02583	8.05574	8.0685	8.05116	8.05862	8.06751	8.00532	8.02989	8.00387	8.00042	8.03516	8.03145	8.00989	8.00376	8.01626	7.99862	8.00479	8.02274	8.00766	8.02492	8.01442	8.00157	7.98753
1.1325	8.12507	8.07578	8.0461	8.07474	8.09984	8.08049	8.08128	8.08863	8.07394	8.07072	8.04576	8.07669	8.04616	8.05264	8.0467	8.02898	8.05758	8.07347	8.05457	8.06082	8.06724	8.00087	8.03401	8.00474	8.00484	8.0386	8.02887	8.01354	8.00725	8.01578	7.99842	8.00566	8.0244	8.00526	8.02574	8.01338	8.00049	7.98698
1.14	8.13188	8.07633	8.04412	8.07603	8.09404	8.07752	8.08316	8.09275	8.0735	8.06871	8.05084	8.07707	8.04639	8.05549	8.04797	8.02922	8.05394	8.06881	8.05496	8.06336	8.06823	8.00389	8.03102	8.00217	8.00449	8.03308	8.0301	8.01196	8.00719	8.01853	7.99935	8.00589	8.0263	8.00715	8.02765	8.01604	8.00047	7.98778
1.1475	8.13093	8.07452	8.0489	8.07732	8.09424	8.08355	8.08095	8.09123	8.07427	8.0722	8.04823	8.07941	8.0498	8.05391	8.05022	8.03	8.05934	8.07078	8.05575	8.06106	8.06831	8.00299	8.03682	8.0068	8.00402	8.03619	8.02909	8.00997	8.00699	8.01788	8.00402	8.008	8.02162	8.00858	8.02721	8.0202	8.00256	7.98734
1.155	8.1301	8.07469	8.05034	8.07831	8.09541	8.0851	8.08369	8.09465	8.07766	8.07162	8.05221	8.08056	8.04985	8.05599	8.04896	8.03092	8.05799	8.06726	8.06035	8.05919	8.07014	8.00454	8.03551	8.00694	8.00652	8.03883	8.02959	8.01334	8.00914	8.01985	8.00309	8.0074	8.02196	8.00863	8.02627	8.01832	8.00417	7.99086
1.1625	8.1338	8.07736	8.0482	8.07882	8.09747	8.08475	8.08153	8.09464	8.07587	8.073	8.05175	8.08304	8.05244	8.05884	8.05057	8.03241	8.05782	8.07156	8.05606	8.05941	8.07032	8.0062	8.03623	8.00547	8.00549	8.03424	8.02929	8.01334	8.00746	8.01834	7.99932	8.01113	8.0233	8.00851	8.02693	8.01851	8.00485	7.99165
1.17	8.13419	8.07971	8.04986	8.07872	8.09995	8.08619	8.08104	8.09632	8.07697	8.07156	8.05569	8.08131	8.05352	8.05896	8.05178	8.03202	8.0608	8.07183	8.05736	8.06408	8.07353	8.00672	8.03728	8.00483	8.0089	8.03715	8.03176	8.01392	8.00534	8.02083	8.00418	8.01153	8.02529	8.00942	8.03079	8.02019	8.00515	7.98993
1.1775	8.13389	8.07913	8.05096	8.07855	8.09758	8.08614	8.08186	8.09508	8.07721	8.0771	8.05137	8.0829	8.05301	8.05781	8.05365	8.03373	8.06424	8.07259	8.06012	8.06712	8.07317	8.00523	8.03792	8.00851	8.01051	8.03763	8.02923	8.01612	8.00847	8.0283	8.00704	8.00949	8.02404	8.01369	8.02735	8.01964	8.00671	7.99071
1.185	8.13329	8.08026	8.05212	8.08116	8.10245	8.08577	8.08516	8.0931	8.08022	8.07661	8.05225	8.08546	8.04991	8.05702	8.05109	8.03505	8.06004	8.07257	8.05716	8.06458	8.07455	8.00818	8.03476	8.01135	8.00706	8.03741	8.03123	8.01315	8.01219	8.02196	8.00502	8.00966	8.02547	8.00961	8.03285	8.01984	8.00412	7.99649
1.1925	8.13538	8.08206	8.05756	8.08197	8.10045	8.08746	8.08652	8.09456	8.08057	8.07505	8.0506	8.08424	8.05332	8.0596	8.05184	8.03266	8.05951	8.07638	8.05861	8.06498	8.07547	8.00727	8.03771	8.00988	8.01152	8.03948	8.03568	8.01878	8.00831	8.02356	8.00784	8.01124	8.02536	8.00956	8.02861	8.0216	8.00685	7.99168
1.2	8.13432	8.07928	8.05203	8.0822	8.09906	8.09029	8.08632	8.09603	8.08106	8.07768	8.05433	8.08261	8.05191	8.0615	8.05325	8.03263	8.06162	8.07497	8.05891	8.06654	8.07508	8.00629	8.03946	8.00616	8.01144	8.03671	8.03583	8.01456	8.01348	8.02504	8.00659	8.01374	8.02496	8.0151	8.03264	8.02392	8.00586	7.98918
1.2075	8.13584	8.08223	8.05497	8.081	8.10225	8.09432	8.08437	8.09877	8.08005	8.08059	8.05395	8.08308	8.05547	8.06157	8.05177	8.0333	8.0615	8.0751	8.06151	8.06623	8.07496	8.01001	8.04176	8.01039	8.01128	8.04051	8.03501	8.01969	8.0133	8.0255	8.00861	8.01349	8.02287	8.01487	8.02939	8.02165	8.00743	7.99513
1.215	8.13466	8.08332	8.05494	8.08421	8.10316	8.0914	8.08581	8.09887	8.08057	8.08081	8.05406	8.08625	8.05452	8.06329	8.0523	8.03634	8.06596	8.07759	8.05986	8.06481	8.07865	8.00661	8.04153	8.0107	8.01026	8.04132	8.03814	8.02019	8.01446	8.02606	8.00886	8.01307	8.02642	8.01433	8.03386	8.02196	8.01106	7.99264
1.2225	8.13705	8.08128	8.05715	8.08348	8.10293	8.09089	8.08505	8.10194	8.08072	8.07649	8.05596	8.08705	8.05952	8.0617	8.05894	8.03684	8.06469	8.07556	8.06107	8.06852	8.07751	8.01052	8.04102	8.00911	8.01109	8.03967	8.03526	8.01944	8.01213	8.02768	8.00756	8.01391	8.0273	8.01576	8.03367	8.02413	8.00874	7.99426
1.23	8.13906	8.08347	8.0571	8.08224	8.1028	8.08951	8.08639	8.09699	8.08654	8.07788	8.05935	8.08589	8.05955	8.06444	8.05745	8.03567	8.06837	8.07746	8.06235	8.0699	8.07621	8.00877	8.04334	8.01284	8.01302	8.04315	8.03662	8.01863	8.01357	8.02814	8.00698	8.01281	8.02879	8.01832	8.03102	8.02613	8.01029	7.9979
1.2375	8.13924	8.08419	8.05426	8.08621	8.10618	8.09385	8.08959	8.09993	8.08415	8.08035	8.05801	8.08554	8.0613	8.06395	8.05856	8.04165	8.06668	8.0785	8.06477	8.06713	8.07842	8.01387	8.04378	8.01593	8.01377	8.04096	8.03906	8.0209	8.01519	8.02662	8.0141	8.017	8.0303	8.01765	8.03366	8.02507	8.01174	7.995
1.245	8.13649	8.08617	8.05462	8.08679	8.10379	8.09417	8.09082	8.1004	8.08381	8.08148	8.05861	8.08749	8.05634	8.06453	8.05586	8.03901	8.06327	8.07961	8.06137	8.06979	8.07897	8.01157	8.04139	8.01625	8.01302	8.04353	8.03803	8.01878	8.01627	8.0294	8.01106	8.01785	8.03268	8.01687	8.03443	8.02341	8.00874	7.99828
1.2525	8.13839	8.08696	8.05928	8.08477	8.10978	8.09501	8.08618	8.10064	8.0844	8.08232	8.05837	8.08872	8.06172	8.06434	8.05839	8.03941	8.06513	8.07919	8.06445	8.07013	8.07558	8.01312	8.04182	8.01304	8.01302	8.04101	8.03899	8.02224	8.01819	8.02792	8.00936	8.01714	8.03251	8.0195	8.0361	8.02862	8.01583	7.99862
1.26	8.13815	8.08489	8.05958	8.08578	8.10403	8.09507	8.09284	8.10297	8.08819	8.08304	8.0577	8.08718	8.0618	8.06529	8.05771	8.04003	8.06746	8.07953	8.06839	8.07035	8.07834	8.01237	8.04696	8.01554	8.01283	8.04606	8.04207	8.02382	8.01303	8.02994	8.0115	8.0181	8.03276	8.01962	8.04111	8.0283	8.01248	7.99948
1.2675	8.14188	8.08632	8.06024	8.08869	8.10562	8.09644	8.09315	8.09971	8.08305	8.08297	8.0571	8.08828	8.0583	8.06612	8.06293	8.0423	8.06502	8.07934	8.06689	8.06984	8.0791	8.01471	8.0472	8.01633	8.01476	8.04551	8.04268	8.02358	8.01806	8.03114	8.01038	8.01957	8.03499	8.0202	8.03609	8.02704	8.013	8.00133
1.275	8.13933	8.09036	8.05951	8.0895	8.11181	8.09923	8.095	8.1021	8.0857	8.08233	8.05864	8.08983	8.06073	8.06539	8.06112	8.04196	8.06491	8.07892	8.06579	8.07118	8.07895	8.01378	8.04568	8.01497	8.01684	8.04629	8.04041	8.02115	8.01769	8.03119	8.01468	8.01999	8.03292	8.01952	8.03684	8.0263	8.01355	7.99758
1.2825	8.14231	8.08967	8.06194	8.09134	8.1083	8.0988	8.09091	8.1037	8.08698	8.08527	8.06019	8.09415	8.06412	8.0668	8.06157	8.04048	8.06597	8.08158	8.06786	8.07424	8.07706	8.01889	8.04548	8.0144	8.01813	8.04554	8.04296	8.02503	8.02047	8.03251	8.01323	8.02133	8.0342	8.02103	8.03821	8.02853	8.01495	7.99988
1.29	8.14383	8.08858	8.06205	8.09016	8.1104	8.09736	8.09379	8.10465	8.08743	8.08451	8.05988	8.09056	8.06418	8.06719	8.06377	8.04155	8.06889	8.07928	8.06841	8.07265	8.08099	8.01783	8.04907	8.0153	8.01513	8.04586	8.04336	8.02459	8.02205	8.03431	8.01738	8.02146	8.03428	8.02023	8.03878	8.03129	8.01393	8.00468
1.2975	8.14302	8.0892	8.06037	8.08819	8.11041	8.09867	8.09128	8.10479	8.08788	8.08714	8.0622	8.09108	8.06362	8.06623	8.06085	8.04317	8.06899	8.08194	8.06988	8.07369	8.07854	8.01632	8.04662	8.01832	8.01874	8.04654	8.04351	8.02469	8.01848	8.03195	8.01229	8.02115	8.03612	8.02184	8.0401	8.02837	8.01247	8.00346
1.305	8.14602	8.08839	8.0643	8.09044	8.11186	8.09611	8.09493	8.10674	8.08791	8.08342	8.06018	8.09167	8.06056	8.06898	8.06385	8.04191	8.07165	8.08406	8.06641	8.07512	8.08321	8.0178	8.04434	8.01594	8.01743	8.04871	8.04432	8.02352	8.0189	8.0364	8.01463	8.02277	8.03415	8.02306	8.03831	8.03185	8.01455	8.00096
1.3125	8.14415	8.09428	8.06433	8.09119	8.11015	8.09495	8.09373	8.10632	8.08966	8.08439	8.06205	8.09469	8.06714	8.07058	8.06262	8.04453	8.07227	8.08165	8.07004	8.07485	8.0848	8.01996	8.05336	8.01674	8.01801	8.04875	8.04343	8.02691	8.02132	8.03432	8.01603	8.02138	8.03655	8.02344	8.0394	8.03415	8.01802	8.00599
1.32	8.14582	8.09078	8.06317	8.09191	8.11134	8.09981	8.09641	8.10598	8.08571	8.08688	8.06179	8.09211	8.06609	8.07115	8.06541	8.04419	8.07285	8.08252	8.06927	8.07812	8.08547	8.02064	8.04604	8.01872	8.01989	8.05194	8.04348	8.03067	8.02168	8.03532	8.0165	8.02645	8.03825	8.02498	8.04001	8.03149	8.01924	8.00502
1.3275	8.14389	8.09186	8.06696	8.09516	8.11033	8.09847	8.09479	8.10512	8.08965	8.0888	8.06368	8.09471	8.06619	8.06973	8.0677	8.04329	8.07186	8.08656	8.07047	8.07682	8.08604	8.01933	8.05086	8.0201	8.02048	8.04837	8.04587	8.02726	8.02454	8.03406	8.01519	8.02551	8.03656	8.02331	8.04118	8.03213	8.01757	8.00381
1.335	8.14634	8.09231	8.06638	8.09206	8.11549	8.09916	8.0969	8.1105	8.09126	8.08985	8.06497	8.09394	8.06494	8.07198	8.06477	8.04703	8.07516	8.08462	8.07464	8.07493	8.08585	8.02146	8.05178	8.02057	8.01923	8.05001	8.04988	8.03142	8.02432	8.03568	8.01778	8.02676	8.03841	8.02529	8.04413	8.03239	8.01742	8.00614
1.3425	8.14951	8.0922	8.06425	8.09137	8.1104	8.09832	8.09599	8.10536	8.09221	8.08899	8.064	8.09934	8.06905	8.07233	8.06837	8.04831	8.07236	8.08625	8.06979	8.07714	8.08327	8.02239	8.05274	8.02205	8.01966	8.05118	8.04823	8.02988	8.02419	8.03697	8.01928	8.02516	8.03708	8.02723	8.04087	8.0333	8.01681	8.00438
1.35	8.14983	8.09181	8.06851	8.09779	8.11089	8.10323	8.10119	8.1116	8.08748	8.0905	8.06641	8.09808	8.06398	8.0713	8.0635	8.04633	8.07442	8.08771	8.07087	8.08233	8.08416	8.02139	8.0477	8.02007	8.02072	8.05259	8.04893	8.02959	8.02351	8.03764	8.01634	8.02336	8.0377	8.028	8.04159	8.03465	8.01748	8.00357
1.3575	8.14736	8.09194	8.0672	8.09744	8.1142	8.10128	8.09542	8.11119	8.09167	8.09492	8.06295	8.09595	8.06741	8.07461	8.06877	8.0477	8.07563	8.08881	8.07264	8.07911	8.08733	8.01905	8.05175	8.02092	8.0207	8.04823	8.05132	8.02803	8.02665	8.03711	8.01816	8.0278	8.04103	8.02477	8.04421	8.03165	8.02025	8.00623
1.365	8.15212	8.09452	8.06923	8.09435	8.11272	8.1005	8.09861	8.11038	8.0915	8.09145	8.06834	8.09821	8.06523	8.07513	8.06757	8.04862	8.07498	8.08605	8.07473	8.0809	8.08546	8.02322	8.05461	8.0196	8.02138	8.05097	8.04844	8.0324	8.0264	8.03588	8.02023	8.02638	8.03921	8.02789	8.04336	8.03652	8.02135	8.00575
1.3725	8.15105	8.09377	8.06723	8.09849	8.11599	8.10451	8.09766	8.11267	8.09188	8.09166	8.06441	8.09693	8.0699	8.07353	8.06894	8.04782	8.07736	8.09031	8.07424	8.0811	8.08702	8.02297	8.05375	8.02344	8.02153	8.0494	8.0494	8.03251	8.02767	8.03546	8.01836	8.02544	8.03925	8.02834	8.04599	8.03571	8.02181	8.00872
1.38	8.15386	8.09767	8.06929	8.09319	8.11622	8.1051	8.09735	8.11316	8.09308	8.09304	8.06608	8.09925	8.06828	8.07153	8.07133	8.04884	8.07323	8.09112	8.07809	8.07921	8.08792	8.02711	8.0514	8.02172	8.02048	8.05323	8.04864	8.03241	8.02354	8.03651	8.0243	8.02871	8.04138	8.03164	8.04501	8.03639	8.02304	8.00399
1.3875	8.15374	8.09725	8.07011	8.09836	8.11838	8.10501	8.10072	8.11125	8.09624	8.09189	8.0679	8.09741	8.06929	8.07316	8.06688	8.04945	8.07669	8.08924	8.07533	8.08144	8.08506	8.02522	8.05688	8.02165	8.02505	8.04955	8.05024	8.03311	8.02824	8.04075	8.02142	8.03104	8.04176	8.02832	8.04459	8.03371	8.02046	8.00733
1.395	8.15453	8.0966	8.06864	8.0985	8.11792	8.10694	8.1011	8.10809	8.09447	8.09509	8.06614	8.09797	8.07262	8.07421	8.07125	8.04848	8.07682	8.09221	8.07264	8.08016	8.09025	8.02631	8.05291	8.02436	8.0234	8.05588	8.05083	8.03161	8.02443	8.03966	8.02095	8.02877	8.04189	8.02715	8.04482	8.03707	8.02382	8.00803
1.4025	8.15594	8.09907	8.0721	8.0958	8.11694	8.10195	8.10275	8.11374	8.0993	8.09458	8.06982	8.09816	8.06814	8.07525	8.07103	8.04818	8.07874	8.08854	8.07481	8.08211	8.08682	8.02569	8.05418	8.02336	8.02375	8.05445	8.04943	8.03396	8.02715	8.04208	8.02436	8.02989	8.0449	8.0292	8.04635	8.04133	8.02541	8.01033
1.41	8.15218	8.09985	8.07143	8.09785	8.11767	8.1059	8.10185	8.11462	8.09694	8.09705	8.06966	8.10401	8.07139	8.07745	8.06915	8.05135	8.07779	8.08875	8.08001	8.07979	8.09172	8.02501	8.05554	8.02472	8.02527	8.05635	8.05265	8.03411	8.02579	8.03898	8.02426	8.02817	8.04584	8.03058	8.046	8.03541	8.02562	8.01114
1.4175	8.15485	8.09862	8.07028	8.09754	8.12295	8.10935	8.1022	8.11231	8.09916	8.09258	8.07106	8.10045	8.06941	8.07594	8.07095	8.05105	8.08111	8.0889	8.07492	8.08364	8.08773	8.02776	8.05403	8.02323	8.02547	8.05618	8.05293	8.03375	8.03129	8.04334	8.02652	8.03017	8.04387	8.02923	8.04667	8.03781	8.02274	8.01074
1.425	8.15633	8.09838	8.07238	8.09867	8.11853	8.10503	8.10078	8.11617	8.09199	8.094	8.07069	8.10016	8.07293	8.07976	8.07215	8.05197	8.07814	8.09429	8.07863	8.08296	8.09306	8.02793	8.05716	8.02634	8.02707	8.05428	8.05638	8.03665	8.02711	8.03888	8.02666	8.02567	8.04767	8.02969	8.04772	8.03887	8.02459	8.00834
1.4325	8.15795	8.10313	8.07279	8.10286	8.11954	8.10712	8.10414	8.11641	8.09875	8.09347	8.07224	8.10356	8.07266	8.07837	8.07497	8.05374	8.07806	8.0927	8.08127	8.08298	8.08894	8.02355	8.05621	8.02586	8.02626	8.05277	8.05335	8.03537	8.03028	8.04381	8.02561	8.03306	8.04652	8.03043	8.04768	8.0397	8.02252	8.01123
1.44	8.15537	8.10437	8.07437	8.10311	8.12211	8.10881	8.10505	8.11428	8.09654	8.09612	8.07269	8.1029	8.07525	8.08197	8.07339	8.05109	8.07955	8.09506	8.07791	8.08472	8.09152	8.02757	8.05563	8.02671	8.0292	8.06052	8.05457	8.03656	8.03061	8.04637	8.02342	8.03214	8.04374	8.03301	8.04614	8.03876	8.0273	8.0127
1.4475	8.15895	8.10159	8.07266	8.10162	8.12095	8.10917	8.10417	8.11592	8.09568	8.09412	8.07355	8.10114	8.07304	8.08069	8.07337	8.05212	8.08103	8.09371	8.07793	8.0866	8.09571	8.02618	8.05703	8.02745	8.02424	8.05719	8.05297	8.03741	8.02915	8.04727	8.0244	8.03611	8.0456	8.03087	8.05461	8.04026	8.02261	8.0124
1.455	8.15978	8.10384	8.07423	8.10231	8.12062	8.10813	8.10393	8.11663	8.09816	8.09822	8.07325	8.10044	8.071	8.08087	8.0734	8.05693	8.08445	8.09418	8.07827	8.08376	8.09251	8.02997	8.05575	8.02801	8.02556	8.05697	8.05429	8.03532	8.03047	8.04266	8.0271	8.033	8.04726	8.03197	8.04929	8.03971	8.02711	8.01334
1.4625	8.16109	8.10307	8.07574	8.1025	8.12276	8.1085	8.10569	8.11497	8.10008	8.09619	8.07346	8.09955	8.07409	8.08212	8.07384	8.05854	8.08194	8.09635	8.08056	8.0923	8.09466	8.03308	8.05763	8.02805	8.02971	8.05916	8.05562	8.03388	8.03021	8.04609	8.02554	8.03325	8.04885	8.03097	8.04953	8.04341	8.02762	8.01405
1.47	8.16219	8.10304	8.07646	8.10265	8.12493	8.11024	8.1075	8.11627	8.09927	8.09708	8.07751	8.10334	8.07703	8.08073	8.07591	8.05494	8.08557	8.0933	8.07766	8.08704	8.09624	8.02802	8.05855	8.02898	8.02726	8.06057	8.05801	8.03692	8.03488	8.04352	8.02773	8.03509	8.04875	8.03309	8.049	8.04178	8.02512	8.01359
1.4775	8.15971	8.10519	8.07429	8.10587	8.12317	8.1099	8.10539	8.11615	8.09951	8.09797	8.0743	8.10484	8.07929	8.08296	8.07464	8.05666	8.08418	8.09271	8.08046	8.0884	8.09603	8.0268	8.05853	8.0276	8.03059	8.0613	8.05441	8.03839	8.03392	8.04656	8.02948	8.03291	8.04663	8.0313	8.05011	8.04173	8.02905	8.01487
1.485	8.16028	8.10409	8.07665	8.10567	8.12292	8.10925	8.10934	8.11594	8.09989	8.09711	8.07711	8.10501	8.07469	8.08131	8.07953	8.05624	8.08676	8.09459	8.07849	8.08827	8.09361	8.03165	8.05935	8.02688	8.02909	8.05912	8.05756	8.0385	8.03199	8.04955	8.03125	8.03595	8.04835	8.03513	8.05319	8.04127	8.02663	8.01516
1.4925	8.16339	8.10775	8.07286	8.10589	8.12256	8.10972	8.1051	8.11892	8.10071	8.09785	8.073	8.10244	8.07447	8.07999	8.07315	8.05584	8.08398	8.09512	8.08304	8.08988	8.09899	8.02999	8.06008	8.03532	8.03231	8.06015	8.06083	8.04098	8.0383	8.04808	8.02995	8.03537	8.04887	8.03829	8.05131	8.04266	8.02927	8.01714
1.5	8.16566	8.10794	8.07805	8.10811	8.12378	8.11058	8.10598	8.11647	8.10115	8.10135	8.07464	8.10558	8.07342	8.0844	8.07696	8.05905	8.084	8.09646	8.08344	8.09242	8.10051	8.0293	8.05848	8.03312	8.03299	8.0638	8.05906	8.04339	8.0355	8.04552	8.02854	8.03627	8.04996	8.0361	8.05299	8.0419	8.03145	8.01245
1.5075	8.16086	8.10814	8.07808	8.10777	8.12503	8.11285	8.10882	8.11823	8.10343	8.09936	8.07946	8.1071	8.07493	8.08461	8.07807	8.05775	8.08551	8.09429	8.08267	8.08666	8.10108	8.03285	8.06196	8.03149	8.03163	8.0622	8.05902	8.0455	8.03395	8.047	8.02638	8.03975	8.05103	8.03704	8.0523	8.04516	8.02819	8.0161
1.515	8.16068	8.10821	8.07566	8.10599	8.12299	8.1128	8.10827	8.1221	8.10144	8.10021	8.07734	8.10599	8.07892	8.08508	8.07752	8.05694	8.0858	8.09916	8.08595	8.08969	8.09809	8.0352	8.06188	8.03418	8.03223	8.06322	8.05998	8.04111	8.03556	8.04772	8.03101	8.03858	8.05039	8.03737	8.05663	8.04308	8.02899	8.01713
1.5225	8.16397	8.10885	8.08005	8.10866	8.1258	8.11271	8.11049	8.11973	8.10365	8.09904	8.07873	8.1102	8.07502	8.08433	8.08081	8.05856	8.08726	8.0991	8.08248	8.0893	8.09817	8.03373	8.05948	8.03158	8.03417	8.05781	8.05894	8.04067	8.03611	8.04626	8.03153	8.04107	8.04849	8.03772	8.0539	8.04384	8.02926	8.01578
1.53	8.16477	8.10896	8.07944	8.10759	8.12425	8.11225	8.10827	8.11911	8.0996	8.10329	8.07755	8.1106	8.07666	8.08376	8.07875	8.05848	8.08466	8.09642	8.08278	8.08706	8.09624	8.03193	8.06654	8.03292	8.03511	8.06333	8.05653	8.04289	8.03692	8.04635	8.03074	8.0385	8.05379	8.03676	8.05378	8.0457	8.03068	8.01665
1.5375	8.16117	8.11078	8.081	8.11118	8.1255	8.11595	8.11186	8.11759	8.10186	8.10009	8.08045	8.10853	8.07807	8.08432	8.07877	8.05971	8.0854	8.09998	8.08721	8.08879	8.09901	8.03592	8.06191	8.03373	8.03427	8.06468	8.06038	8.03831	8.03886	8.05055	8.03206	8.03506	8.05207	8.03945	8.05541	8.04799	8.02984	8.02019
1.545	8.16318	8.11002	8.078	8.10455	8.12877	8.11461	8.11162	8.12331	8.10462	8.10277	8.07919	8.1087	8.07945	8.08093	8.07863	8.06399	8.08426	8.10059	8.08535	8.0869	8.09969	8.03597	8.06258	8.03174	8.0327	8.06332	8.05898	8.04304	8.0374	8.05021	8.02927	8.0406	8.051	8.03781	8.05648	8.04884	8.03343	8.01925
1.5525	8.16461	8.1126	8.08137	8.10934	8.12722	8.11432	8.11382	8.12413	8.10025	8.10522	8.07974	8.10897	8.07919	8.0837	8.08103	8.06396	8.08541	8.09892	8.08558	8.08947	8.09879	8.03391	8.06583	8.03636	8.0332	8.06514	8.06356	8.04264	8.03911	8.04942	8.02984	8.03603	8.05084	8.03774	8.05308	8.04874	8.03279	8.01973
1.56	8.16323	8.11094	8.07912	8.11134	8.12619	8.11668	8.11052	8.12282	8.10339	8.10342	8.08066	8.11027	8.07815	8.08262	8.0813	8.0636	8.08798	8.10085	8.08821	8.09458	8.10274	8.03539	8.06619	8.03589	8.03508	8.06376	8.06004	8.04701	8.03711	8.0511	8.0317	8.03786	8.05544	8.03517	8.05482	8.04951	8.03323	8.01919
1.5675	8.16441	8.11369	8.08156	8.11022	8.12774	8.11421	8.11166	8.12545	8.10676	8.10662	8.08167	8.10926	8.08019	8.08558	8.07648	8.06291	8.08713	8.1019	8.08428	8.09072	8.10278	8.03697	8.06478	8.03225	8.03416	8.06637	8.06148	8.04305	8.03707	8.05272	8.03111	8.03716	8.05237	8.03852	8.05771	8.0445	8.03395	8.01814
1.575	8.16747	8.11392	8.08178	8.11131	8.12838	8.11839	8.11323	8.12379	8.10472	8.10247	8.08217	8.11148	8.0794	8.08854	8.08218	8.05881	8.08886	8.1003	8.08929	8.09073	8.10104	8.03779	8.06223	8.03578	8.03744	8.06409	8.06243	8.04623	8.03863	8.04962	8.03312	8.04075	8.05472	8.04047	8.05499	8.04919	8.03583	8.01768
1.5825	8.16865	8.11201	8.08247	8.1106	8.12927	8.11619	8.11328	8.12379	8.10255	8.10231	8.08418	8.10879	8.07792	8.08755	8.08234	8.06171	8.08875	8.10011	8.08776	8.09438	8.09917	8.03791	8.06541	8.03661	8.03643	8.06125	8.0637	8.04507	8.04044	8.05058	8.03097	8.04368	8.05458	8.04035	8.05567	8.05194	8.03544	8.01946
1.59	8.16613	8.11506	8.08158	8.1138	8.12972	8.11864	8.11505	8.12567	8.1073	8.10521	8.08254	8.11032	8.08137	8.08667	8.08394	8.06594	8.08983	8.09863	8.08784	8.09393	8.10364	8.03831	8.0635	8.0361	8.03514	8.0664	8.06189	8.04433	8.04096	8.05247	8.0371	8.04185	8.05214	8.03981	8.05679	8.05172	8.03581	8.02062
1.5975	8.16728	8.11549	8.08077	8.11273	8.1292	8.12146	8.11269	8.12514	8.10531	8.10642	8.08371	8.11048	8.07998	8.08629	8.08171	8.06375	8.08675	8.10166	8.08768	8.09468	8.10142	8.03733	8.06497	8.03498	8.03661	8.06553	8.06184	8.04478	8.04234	8.05006	8.03464	8.0451	8.05169	8.04078	8.05389	8.04863	8.03569	8.02192
1.605	8.16624	8.11429	8.08085	8.11219	8.12907	8.11691	8.11071	8.12316	8.10651	8.10493	8.08114	8.11273	8.08216	8.08652	8.08407	8.0654	8.08942	8.09993	8.08898	8.09384	8.10364	8.03653	8.066	8.03566	8.03744	8.06726	8.06432	8.04683	8.0379	8.05029	8.03504	8.04115	8.05518	8.04146	8.05764	8.04938	8.03434	8.02346
1.6125	8.17299	8.11476	8.08574	8.11535	8.12936	8.1186	8.11273	8.12605	8.10836	8.10245	8.08348	8.1094	8.07772	8.08778	8.08533	8.06432	8.08804	8.10458	8.08961	8.09581	8.10347	8.04238	8.06489	8.03538	8.0383	8.06854	8.06454	8.0464	8.04007	8.0518	8.03279	8.0449	8.05542	8.0431	8.0541	8.04996	8.03556	8.02526
1.62	8.16947	8.11559	8.08344	8.11258	8.13008	8.11943	8.11261	8.12577	8.1049	8.1068	8.08632	8.11232	8.08128	8.08885	8.08687	8.06587	8.09149	8.1012	8.08875	8.09528	8.10437	8.03915	8.06393	8.03722	8.03878	8.07018	8.06208	8.04815	8.03845	8.05407	8.03532	8.04361	8.05698	8.03977	8.05492	8.04815	8.03825	8.02531
1.6275	8.17393	8.11491	8.08177	8.11066	8.13014	8.12109	8.11383	8.12254	8.10566	8.10354	8.08352	8.116	8.08699	8.09138	8.08371	8.067	8.09109	8.10412	8.0906	8.0962	8.10493	8.04	8.06709	8.03846	8.03808	8.06901	8.0636	8.04474	8.04334	8.05452	8.03423	8.04534	8.05936	8.0426	8.05795	8.05222	8.0376	8.02478
1.635	8.17315	8.11646	8.08499	8.1145	8.12929	8.11725	8.11906	8.12813	8.10864	8.10375	8.08658	8.11488	8.08463	8.09082	8.08619	8.06951	8.09008	8.10575	8.08837	8.09543	8.10297	8.04051	8.06615	8.03724	8.03937	8.06895	8.06377	8.04883	8.04012	8.05149	8.03454	8.04432	8.05513	8.04288	8.05329	8.05432	8.0389	8.02628
1.6425	8.17464	8.11685	8.08566	8.11549	8.1304	8.12135	8.11562	8.12929	8.10801	8.10935	8.0836	8.11608	8.08208	8.09406	8.08297	8.06729	8.09237	8.10326	8.09305	8.09324	8.10548	8.03986	8.06636	8.03905	8.04049	8.06856	8.06686	8.04822	8.04648	8.05512	8.03523	8.04328	8.05708	8.04351	8.06166	8.05108	8.03949	8.02835
1.65	8.17271	8.11665	8.0907	8.11703	8.13331	8.12201	8.11685	8.12978	8.10786	8.1076	8.08177	8.11424	8.08568	8.09083	8.0858	8.0661	8.09617	8.10263	8.09082	8.09481	8.10952	8.04198	8.06673	8.03946	8.04407	8.06814	8.06634	8.04496	8.04327	8.05518	8.03526	8.04546	8.05902	8.04743	8.06131	8.05432	8.03633	8.02496
1.6575	8.17377	8.11445	8.08768	8.1117	8.13375	8.12003	8.11758	8.12608	8.1094	8.10902	8.0842	8.11438	8.08384	8.09059	8.08448	8.06818	8.09383	8.10284	8.09066	8.09533	8.10518	8.04006	8.06937	8.0408	8.03927	8.07455	8.06529	8.04718	8.04166	8.05562	8.03984	8.04337	8.05871	8.04381	8.06088	8.05374	8.03603	8.02519
1.665	8.17331	8.11973	8.08616	8.11735	8.12964	8.11731	8.11804	8.12536	8.1112	8.10726	8.08409	8.11631	8.08246	8.09196	8.08705	8.06651	8.09422	8.10299	8.08954	8.09745	8.10781	8.0417	8.06737	8.04055	8.04042	8.07168	8.06702	8.04925	8.04128	8.0535	8.0412	8.04851	8.05943	8.04435	8.06015	8.0529	8.03666	8.02754
1.6725	8.17213	8.1208	8.08772	8.11506	8.13274	8.12354	8.1195	8.12761	8.10999	8.10717	8.08454	8.11091	8.0839	8.09149	8.08327	8.06761	8.09261	8.10251	8.09515	8.0961	8.10865	8.0386	8.0679	8.03838	8.03666	8.07159	8.06574	8.04784	8.04291	8.05639	8.04022	8.04618	8.05658	8.04711	8.06104	8.0564	8.03698	8.02872
1.68	8.17727	8.11934	8.08627	8.11775	8.13396	8.12251	8.12114	8.12876	8.108	8.10756	8.0861	8.1124	8.08605	8.09363	8.0859	8.06911	8.0923	8.10606	8.08829	8.09498	8.10664	8.04058	8.06861	8.04009	8.03847	8.06945	8.06807	8.0494	8.04561	8.05557	8.03738	8.04802	8.05731	8.04901	8.06161	8.05418	8.03662	8.02703
1.6875	8.17591	8.11703	8.08533	8.11795	8.13438	8.12242	8.11906	8.12634	8.10966	8.11089	8.08542	8.11574	8.08523	8.09693	8.08964	8.07015	8.09428	8.10515	8.08907	8.09777	8.109	8.04046	8.0716	8.04113	8.04173	8.07206	8.06643	8.04787	8.04396	8.05775	8.03879	8.04592	8.06014	8.04524	8.06219	8.056	8.04103	8.02899
1.695	8.17637	8.11685	8.09127	8.119	8.13342	8.1226	8.12101	8.12733	8.11168	8.10895	8.0851	8.11405	8.08592	8.09508	8.08665	8.06763	8.09686	8.1052	8.09264	8.09906	8.1052	8.04373	8.069	8.03994	8.03765	8.07195	8.06888	8.05126	8.04586	8.06028	8.04128	8.04728	8.0584	8.04764	8.06005	8.05901	8.03852	8.02732
1.7025	8.17426	8.11906	8.09058	8.11772	8.13483	8.12207	8.12116	8.12757	8.11072	8.10759	8.08749	8.11592	8.08558	8.09375	8.08617	8.06816	8.09351	8.10762	8.09516	8.09925	8.10871	8.04304	8.06911	8.04481	8.04166	8.07225	8.06908	8.05141	8.04303	8.05867	8.04062	8.04778	8.0599	8.04384	8.0607	8.05645	8.04377	8.02483
1.71	8.17768	8.12147	8.08926	8.12136	8.13531	8.12712	8.11957	8.12843	8.11123	8.11152	8.08681	8.11597	8.08678	8.09225	8.08842	8.0689	8.09135	8.10346	8.09557	8.09774	8.10685	8.04591	8.07243	8.0414	8.04394	8.07175	8.0705	8.05131	8.04258	8.05838	8.04042	8.047	8.06043	8.0503	8.0643	8.05383	8.03894	8.02627
1.7175	8.17639	8.12018	8.08718	8.11724	8.13576	8.12448	8.12143	8.12987	8.11281	8.10964	8.08834	8.11653	8.08473	8.09161	8.08959	8.07198	8.09893	8.10919	8.09541	8.09768	8.10803	8.04439	8.06998	8.04148	8.04111	8.07362	8.06618	8.05124	8.0485	8.05769	8.04244	8.04867	8.0657	8.04495	8.06512	8.05616	8.04259	8.0293
1.725	8.17702	8.12024	8.08779	8.11933	8.13503	8.12385	8.1195	8.12924	8.11375	8.11197	8.08793	8.11612	8.08884	8.09439	8.08772	8.07086	8.0973	8.10869	8.09581	8.09982	8.10746	8.04567	8.06989	8.04075	8.04177	8.0733	8.06898	8.04867	8.0462	8.05807	8.04048	8.04852	8.0578	8.04716	8.06476	8.0553	8.04097	8.03088
1.7325	8.17836	8.11986	8.09037	8.12114	8.13572	8.12554	8.11884	8.1296	8.11342	8.1111	8.09017	8.12099	8.08898	8.09382	8.09187	8.07048	8.09671	8.10384	8.09255	8.10114	8.10894	8.04745	8.07177	8.03744	8.04477	8.0719	8.06992	8.05299	8.04651	8.06092	8.04048	8.05112	8.06339	8.04681	8.06559	8.05777	8.04193	8.0293
1.74	8.17599	8.12279	8.08943	8.11846	8.13653	8.1253	8.1202	8.1311	8.11658	8.11062	8.09101	8.11722	8.08818	8.09343	8.09079	8.07178	8.09376	8.11097	8.09547	8.10129	8.11097	8.04317	8.07172	8.04359	8.04392	8.0749	8.0673	8.05078	8.05029	8.05963	8.03967	8.0478	8.06072	8.04886	8.06747	8.05566	8.04415	8.02798
1.7475	8.17685	8.1197	8.09129	8.12108	8.13894	8.12386	8.12267	8.13135	8.11064	8.11106	8.08986	8.11821	8.09071	8.09412	8.09006	8.06999	8.09916	8.10637	8.09636	8.09669	8.11377	8.0427	8.0709	8.04569	8.04798	8.07532	8.07167	8.05187	8.04907	8.05978	8.04087	8.05097	8.06268	8.04843	8.06198	8.05679	8.04097	8.02843
1.755	8.17852	8.12419	8.0892	8.12164	8.13559	8.12688	8.12263	8.13253	8.11314	8.11145	8.09003	8.1194	8.09102	8.09592	8.09011	8.07069	8.09656	8.10905	8.0961	8.09886	8.1087	8.04607	8.07527	8.04379	8.04331	8.07367	8.06936	8.05408	8.04908	8.05756	8.04281	8.04943	8.06049	8.04474	8.06433	8.05826	8.04245	8.03012
1.7625	8.1803	8.11998	8.09253	8.11962	8.13919	8.12458	8.12164	8.13384	8.11648	8.11173	8.09139	8.1183	8.09113	8.09545	8.09243	8.07317	8.09521	8.11083	8.0941	8.09816	8.11223	8.04445	8.07331	8.04384	8.04541	8.07746	8.07328	8.0548	8.04657	8.06345	8.04384	8.05093	8.06143	8.04757	8.06557	8.05945	8.04298	8.02924
1.77	8.18161	8.12292	8.09052	8.11808	8.13774	8.1263	8.12174	8.13233	8.11495	8.11219	8.09299	8.12105	8.08965	8.09615	8.09427	8.07271	8.09757	8.11015	8.09467	8.10155	8.10885	8.04662	8.07319	8.04342	8.04692	8.07205	8.07056	8.05183	8.04678	8.05938	8.04171	8.05094	8.06338	8.04741	8.06563	8.05744	8.04259	8.03285
1.7775	8.18317	8.12351	8.09358	8.12241	8.13779	8.12583	8.1226	8.13729	8.11642	8.11569	8.09439	8.12235	8.09239	8.09443	8.09358	8.0715	8.09995	8.11187	8.09625	8.10044	8.10783	8.05115	8.07129	8.04783	8.04749	8.07487	8.06932	8.05011	8.04747	8.05871	8.04367	8.05153	8.06377	8.05182	8.06336	8.06009	8.04443	8.03227
1.785	8.18357	8.12421	8.09473	8.11885	8.13626	8.12405	8.12286	8.13435	8.11372	8.11317	8.09237	8.11783	8.0915	8.09802	8.09405	8.07207	8.10121	8.11246	8.09936	8.10418	8.10982	8.04634	8.07152	8.04799	8.04769	8.07679	8.07255	8.05386	8.04737	8.06249	8.04036	8.05394	8.06132	8.05072	8.06604	8.05612	8.04284	8.03011
1.7925	8.18324	8.12273	8.0921	8.1221	8.13843	8.12625	8.12539	8.1322	8.11462	8.11319	8.09278	8.12274	8.08792	8.09854	8.09441	8.07401	8.09649	8.10824	8.09527	8.10254	8.11036	8.04856	8.0748	8.04594	8.04834	8.07882	8.07294	8.05584	8.05045	8.06253	8.04056	8.04943	8.0603	8.05272	8.06511	8.05581	8.0427	8.03369
1.8	8.18014	8.12221	8.09172	8.12046	8.13671	8.12569	8.12142	8.13463	8.11658	8.11131	8.09148	8.12494	8.09188	8.09341	8.09268	8.07526	8.09882	8.11073	8.10161	8.10266	8.11183	8.04738	8.07705	8.04567	8.04539	8.07646	8.07202	8.05655	8.04968	8.06323	8.04401	8.05185	8.06227	8.05032	8.06786	8.0595	8.04194	8.03372
1.8075	8.18086	8.12406	8.09332	8.12127	8.13894	8.12635	8.12408	8.13282	8.11992	8.11362	8.08979	8.12408	8.08948	8.09558	8.09261	8.07278	8.09775	8.11164	8.09561	8.10475	8.11288	8.04934	8.07497	8.04613	8.04918	8.07825	8.07158	8.05522	8.05302	8.06159	8.04407	8.05587	8.06361	8.04949	8.06732	8.06005	8.04269	8.02965
1.815	8.18245	8.12662	8.09305	8.12424	8.13839	8.12741	8.12322	8.13473	8.11497	8.11638	8.09482	8.12447	8.09065	8.09857	8.09338	8.07659	8.10192	8.11186	8.09804	8.10687	8.11379	8.04969	8.07555	8.04765	8.05079	8.07755	8.07325	8.0536	8.0505	8.0616	8.04229	8.05233	8.06641	8.05001	8.06538	8.06125	8.04445	8.03337
1.8225	8.18021	8.12644	8.09459	8.12621	8.13693	8.12944	8.12463	8.13421	8.11555	8.11641	8.09611	8.12346	8.09285	8.09612	8.09403	8.07597	8.09996	8.11126	8.09837	8.10306	8.11569	8.05142	8.07408	8.046	8.04799	8.07536	8.07397	8.05348	8.04976	8.06488	8.0433	8.05321	8.06479	8.05109	8.06881	8.05991	8.04243	8.03642
1.83	8.1829	8.12385	8.0977	8.12593	8.14202	8.12667	8.12791	8.13396	8.11596	8.11337	8.09221	8.12428	8.09216	8.09932	8.09361	8.07554	8.09993	8.11296	8.0971	8.10337	8.11466	8.04792	8.07762	8.04765	8.04685	8.07544	8.07167	8.05362	8.05285	8.06609	8.04488	8.05566	8.06738	8.05462	8.0688	8.06262	8.04386	8.03385
1.8375	8.1815	8.12404	8.09303	8.12256	8.14096	8.12885	8.12256	8.1368	8.12217	8.11027	8.09378	8.12339	8.09215	8.09515	8.09373	8.0754	8.09964	8.1137	8.09508	8.10824	8.11076	8.05082	8.07845	8.04977	8.04861	8.07621	8.073	8.055	8.04918	8.06679	8.04225	8.05163	8.06853	8.05406	8.07135	8.06171	8.04559	8.03214
1.845	8.18264	8.12506	8.09388	8.1224	8.14146	8.12865	8.12452	8.13607	8.11774	8.11895	8.09324	8.12484	8.09214	8.10039	8.09245	8.07672	8.10045	8.1149	8.09901	8.10465	8.11221	8.04997	8.07497	8.04927	8.05127	8.0769	8.07491	8.0558	8.05368	8.06305	8.04583	8.05268	8.06584	8.0549	8.06993	8.06192	8.04602	8.03651
1.8525	8.18207	8.12133	8.09364	8.12679	8.14121	8.12753	8.12617	8.13677	8.12113	8.11501	8.09279	8.12522	8.09596	8.10415	8.09237	8.07617	8.10199	8.11283	8.10046	8.10674	8.1152	8.05026	8.07493	8.04811	8.05015	8.07767	8.07526	8.05787	8.05208	8.06551	8.04551	8.0517	8.06601	8.05361	8.07061	8.05688	8.04668	8.03662
1.86	8.18434	8.12623	8.09756	8.12389	8.13943	8.12983	8.12781	8.13638	8.11879	8.11599	8.09362	8.12464	8.09393	8.101	8.09371	8.07878	8.10177	8.11206	8.09476	8.10592	8.11542	8.048	8.07427	8.04895	8.04713	8.07963	8.07406	8.05621	8.05119	8.06842	8.04679	8.05704	8.0668	8.05451	8.07175	8.06172	8.04821	8.03281
1.8675	8.18478	8.12865	8.09731	8.1239	8.14033	8.12669	8.12793	8.13854	8.12122	8.11507	8.09705	8.12219	8.09295	8.09987	8.09453	8.07549	8.10329	8.11307	8.09812	8.10536	8.1111	8.04792	8.07753	8.04927	8.05068	8.0775	8.07649	8.05746	8.05231	8.06224	8.04964	8.05122	8.06909	8.05484	8.06903	8.05921	8.05059	8.03624
1.875	8.18888	8.12439	8.0964	8.12601	8.14136	8.12898	8.12775	8.13728	8.11818	8.11679	8.093	8.12349	8.09409	8.09887	8.09709	8.07557	8.10355	8.11397	8.09652	8.10576	8.11169	8.05423	8.07903	8.05295	8.05084	8.08135	8.07342	8.05412	8.05197	8.06818	8.04532	8.05422	8.06763	8.05567	8.06975	8.06465	8.04349	8.03725
1.8825	8.18657	8.12597	8.09846	8.12335	8.1433	8.1322	8.12594	8.13803	8.11962	8.11693	8.09249	8.12262	8.09378	8.09846	8.09852	8.07768	8.10288	8.11503	8.09739	8.10763	8.11452	8.05352	8.07551	8.05146	8.05194	8.08029	8.07394	8.05803	8.05379	8.06827	8.04529	8.05555	8.06677	8.05548	8.06888	8.06556	8.04298	8.0367
1.89	8.18678	8.13045	8.09428	8.1253	8.14379	8.12802	8.12809	8.13723	8.11804	8.11409	8.095	8.12416	8.09501	8.10227	8.09762	8.07465	8.10247	8.11669	8.10013	8.1049	8.11101	8.05101	8.07991	8.04771	8.05344	8.08281	8.07428	8.05756	8.05668	8.06827	8.04689	8.05429	8.06647	8.05516	8.07292	8.06418	8.04523	8.03757
1.8975	8.18547	8.12671	8.09562	8.12831	8.14262	8.13171	8.12677	8.13566	8.12098	8.11898	8.09617	8.12592	8.09605	8.09998	8.09499	8.07887	8.10752	8.11436	8.10191	8.10815	8.11648	8.05141	8.07986	8.05014	8.05197	8.08355	8.07885	8.05529	8.05436	8.06365	8.04786	8.05552	8.06833	8.05163	8.07172	8.06654	8.04965	8.03785
1.905	8.18679	8.12774	8.09577	8.12464	8.14342	8.13209	8.12666	8.13762	8.11905	8.11816	8.09283	8.12383	8.09398	8.10119	8.09655	8.07756	8.10277	8.11623	8.09855	8.10883	8.11489	8.05425	8.0804	8.05208	8.05385	8.08055	8.07751	8.05712	8.05363	8.06886	8.0478	8.05652	8.0697	8.05705	8.0717	8.06532	8.05045	8.03781
1.9125	8.18765	8.13017	8.0961	8.12781	8.14414	8.12849	8.12978	8.14009	8.11687	8.11761	8.09644	8.12273	8.09527	8.10092	8.09769	8.07911	8.10194	8.11764	8.10221	8.10978	8.11549	8.05014	8.07935	8.05027	8.05413	8.0821	8.07697	8.05723	8.05595	8.06647	8.04927	8.05357	8.07013	8.05439	8.07118	8.06374	8.04784	8.03775
1.92	8.18706	8.12807	8.09743	8.12579	8.14747	8.13028	8.12747	8.13794	8.11895	8.11849	8.09691	8.12578	8.09416	8.1049	8.09949	8.07924	8.10346	8.11624	8.09913	8.1058	8.11428	8.05199	8.08193	8.05375	8.05492	8.08172	8.0766	8.05999	8.05773	8.07055	8.04863	8.05559	8.06997	8.05635	8.07119	8.06527	8.04964	8.03501
1.9275	8.1879	8.12775	8.09838	8.1275	8.14397	8.13137	8.12738	8.14186	8.1195	8.115	8.09691	8.12195	8.09501	8.10322	8.09936	8.07977	8.10374	8.11535	8.09776	8.10904	8.11326	8.05461	8.0796	8.05315	8.05377	8.07969	8.0739	8.06028	8.05411	8.07084	8.05015	8.05412	8.06658	8.05887	8.06993	8.06542	8.04939	8.04085
1.935	8.18551	8.12752	8.09571	8.12563	8.14293	8.13062	8.12849	8.13868	8.1216	8.121	8.09712	8.12412	8.09505	8.10155	8.09712	8.07787	8.1049	8.11781	8.10114	8.10655	8.1157	8.05293	8.07951	8.05355	8.05439	8.07945	8.07742	8.05903	8.05351	8.06705	8.04998	8.05525	8.07246	8.05486	8.07165	8.06624	8.05024	8.03652
1.9425	8.18635	8.13116	8.09561	8.12708	8.14491	8.13356	8.13115	8.13651	8.12338	8.1172	8.09653	8.13058	8.09742	8.10379	8.09782	8.07987	8.10325	8.11595	8.09949	8.1063	8.11522	8.05362	8.08169	8.05099	8.05738	8.08425	8.07879	8.05949	8.0559	8.07375	8.05032	8.05647	8.07121	8.0568	8.07139	8.06713	8.05169	8.0393
1.95	8.19033	8.13165	8.09881	8.12757	8.14394	8.13353	8.12913	8.13898	8.12096	8.11754	8.09914	8.12604	8.09422	8.10104	8.09786	8.08046	8.10581	8.11461	8.10166	8.10937	8.11551	8.05517	8.08308	8.04977	8.05539	8.08283	8.07844	8.06468	8.05773	8.0718	8.05209	8.05767	8.06778	8.05792	8.07371	8.06849	8.05196	8.04012
1.9575	8.18711	8.12941	8.10024	8.13064	8.14764	8.13539	8.13013	8.14247	8.12329	8.11701	8.09945	8.1268	8.09387	8.10361	8.10047	8.07709	8.1072	8.12	8.09784	8.10989	8.11699	8.05054	8.08022	8.0542	8.0545	8.08094	8.08074	8.06142	8.05613	8.06965	8.05069	8.0576	8.06684	8.05921	8.07315	8.06693	8.05059	8.03688
1.965	8.18722	8.13136	8.09859	8.13233	8.14676	8.13305	8.13159	8.13831	8.12011	8.11766	8.09697	8.12669	8.09516	8.09961	8.10246	8.08051	8.10362	8.11634	8.10143	8.11088	8.11529	8.05387	8.08135	8.05546	8.05601	8.08131	8.07781	8.05867	8.05835	8.0678	8.04961	8.05449	8.07259	8.05608	8.07346	8.06626	8.04877	8.03848
1.9725	8.18991	8.13049	8.09725	8.12978	8.14724	8.13537	8.12983	8.14255	8.12309	8.12116	8.09873	8.12777	8.09943	8.10389	8.10206	8.0793	8.10372	8.11787	8.1036	8.10961	8.12059	8.05238	8.08224	8.05224	8.05672	8.08153	8.07634	8.06036	8.05629	8.06948	8.05076	8.05953	8.06956	8.05572	8.07301	8.06631	8.05145	8.04188
1.98	8.18734	8.12938	8.09799	8.12984	8.14214	8.13458	8.12983	8.13996	8.12009	8.12131	8.09858	8.12512	8.09624	8.10421	8.10205	8.08146	8.10438	8.12043	8.10097	8.1092	8.11981	8.0532	8.08568	8.05129	8.05594	8.08191	8.07844	8.06188	8.05728	8.06795	8.05236	8.05869	8.06909	8.05723	8.07359	8.0654	8.0494	8.0398
1.9875	8.18924	8.12774	8.09871	8.13022	8.14235	8.13659	8.13171	8.13884	8.12246	8.12053	8.10098	8.12715	8.09861	8.10262	8.10058	8.0806	8.10453	8.11647	8.10337	8.10736	8.1179	8.05378	8.0816	8.05487	8.0571	8.08289	8.07566	8.06028	8.05772	8.06807	8.05273	8.05734	8.07224	8.05922	8.07568	8.0685	8.05025	8.0368
1.995	8.18912	8.1274	8.09968	8.13366	8.147	8.13689	8.13382	8.14439	8.12471	8.12297	8.09569	8.12914	8.09651	8.10498	8.10339	8.08071	8.10453	8.12092	8.10424	8.11113	8.11808	8.05546	8.08156	8.05301	8.05431	8.08389	8.07914	8.06073	8.05726	8.07097	8.05268	8.05767	8.06977	8.06141	8.07389	8.06914	8.05008	8.03803
2.0025	8.18911	8.12996	8.10015	8.12953	8.14523	8.13435	8.13194	8.14016	8.12077	8.12135	8.10133	8.12858	8.09992	8.10238	8.10191	8.08188	8.10699	8.11986	8.10673	8.11102	8.11788	8.05264	8.08446	8.05256	8.05742	8.0835	8.08302	8.06493	8.0588	8.07166	8.04865	8.0586	8.07253	8.05696	8.07448	8.06768	8.04956	8.04033
2.01	8.18966	8.13687	8.10188	8.13046	8.14772	8.13456	8.13221	8.14011	8.12327	8.12131	8.09715	8.13088	8.099	8.10747	8.09815	8.08164	8.10606	8.11938	8.10376	8.10725	8.11814	8.05657	8.08143	8.0578	8.05634	8.08589	8.07887	8.0583	8.05629	8.07275	8.05076	8.06006	8.06985	8.06069	8.07452	8.06755	8.05	8.03935
2.0175	8.18985	8.13258	8.10001	8.13286	8.14446	8.13436	8.13027	8.14172	8.12324	8.12158	8.09935	8.13038	8.09873	8.10749	8.10141	8.08175	8.10672	8.12177	8.1015	8.11119	8.11719	8.05556	8.08338	8.05348	8.05165	8.08226	8.07966	8.06205	8.05911	8.07382	8.05458	8.05954	8.07139	8.06197	8.07244	8.06449	8.05468	8.03802
2.025	8.18762	8.12959	8.10076	8.12942	8.14666	8.13387	8.13216	8.14582	8.12185	8.12115	8.09845	8.12941	8.09933	8.10759	8.10282	8.08111	8.10415	8.11959	8.10456	8.10822	8.11878	8.05489	8.08254	8.05544	8.05524	8.08613	8.07912	8.06123	8.05916	8.07021	8.05404	8.05985	8.07225	8.05945	8.07218	8.06549	8.05034	8.04137
2.0325	8.19076	8.13302	8.10411	8.1334	8.14717	8.13502	8.13376	8.14108	8.12177	8.12359	8.10268	8.12927	8.09945	8.10619	8.1024	8.08386	8.10869	8.11992	8.10432	8.10958	8.11809	8.05628	8.08446	8.05311	8.05462	8.08946	8.08068	8.06606	8.05826	8.07161	8.05249	8.06053	8.07395	8.06066	8.07531	8.06804	8.05221	8.04326
2.04	8.19222	8.13495	8.09888	8.1331	8.14706	8.13609	8.13412	8.14416	8.12272	8.12147	8.09822	8.13021	8.09987	8.10686	8.10276	8.08262	8.10523	8.12053	8.10606	8.1099	8.11973	8.05692	8.08374	8.05491	8.05651	8.0859	8.0786	8.06514	8.05871	8.07235	8.05283	8.05818	8.0733	8.05845	8.07416	8.0756	8.04921	8.04313
2.0475	8.19128	8.13305	8.1016	8.12906	8.14849	8.13891	8.13471	8.14751	8.12366	8.12361	8.0991	8.1298	8.09941	8.10615	8.10291	8.08499	8.10886	8.12251	8.10477	8.1099	8.12246	8.05494	8.08304	8.05322	8.05708	8.08575	8.0799	8.063	8.05605	8.07325	8.05294	8.06291	8.07146	8.06209	8.07659	8.06844	8.05221	8.04248
2.055	8.19222	8.13388	8.101	8.13363	8.1455	8.13616	8.13574	8.14134	8.12514	8.12522	8.10208	8.13121	8.09966	8.10874	8.10437	8.08193	8.10709	8.12261	8.10638	8.11074	8.11994	8.0576	8.08271	8.05277	8.05787	8.08657	8.07907	8.06555	8.05795	8.07181	8.05422	8.06158	8.07209	8.06503	8.07433	8.06912	8.0518	8.04233
2.0625	8.18988	8.12995	8.10192	8.13192	8.14602	8.13544	8.13275	8.14306	8.1256	8.12431	8.10304	8.13022	8.09826	8.10685	8.1032	8.08497	8.10892	8.121	8.10818	8.11374	8.12396	8.05736	8.0847	8.05429	8.05674	8.08521	8.08004	8.06549	8.06094	8.07281	8.05256	8.06058	8.07286	8.06032	8.07334	8.0698	8.05325	8.04329
2.07	8.19528	8.13383	8.10347	8.13323	8.14686	8.13876	8.13366	8.14085	8.12755	8.12444	8.10173	8.13206	8.10046	8.10809	8.10011	8.08123	8.10691	8.12397	8.10797	8.11029	8.12164	8.05823	8.08432	8.05642	8.06345	8.08737	8.07899	8.06385	8.05888	8.07505	8.05308	8.0641	8.07262	8.06485	8.08014	8.06938	8.05252	8.04321
2.0775	8.1883	8.13346	8.10123	8.13118	8.1473	8.13634	8.13582	8.1449	8.12421	8.12328	8.10403	8.1291	8.10142	8.11015	8.10375	8.08647	8.10639	8.12038	8.10394	8.11446	8.11883	8.05836	8.0864	8.05816	8.05646	8.08719	8.0796	8.06352	8.05934	8.0709	8.05477	8.06161	8.07349	8.06019	8.08026	8.06559	8.05603	8.0431
2.085	8.19133	8.13341	8.09972	8.13166	8.14551	8.13653	8.13322	8.14611	8.12526	8.12349	8.10191	8.13004	8.09873	8.10913	8.10514	8.08604	8.10857	8.12387	8.10368	8.11338	8.12318	8.05982	8.08732	8.05563	8.05947	8.08903	8.07815	8.06097	8.05963	8.07533	8.05547	8.06118	8.07307	8.06414	8.07853	8.06956	8.05436	8.04039
2.0925	8.1954	8.13406	8.10234	8.13321	8.14564	8.13525	8.13703	8.14141	8.12905	8.1222	8.10103	8.12833	8.10443	8.10906	8.10301	8.08366	8.10808	8.12335	8.10873	8.11003	8.12084	8.05834	8.08617	8.06052	8.05861	8.08969	8.08175	8.06501	8.05961	8.07005	8.05447	8.06241	8.0728	8.06209	8.07973	8.07211	8.05574	8.03951
2.1	8.19339	8.13444	8.1004	8.13246	8.14526	8.1364	8.13264	8.14643	8.12545	8.12292	8.10215	8.12971	8.10028	8.11124	8.10455	8.08547	8.10721	8.1247	8.1085	8.11332	8.12578	8.05703	8.0859	8.05847	8.05715	8.08616	8.08248	8.06662	8.06253	8.0753	8.05532	8.06213	8.07345	8.06421	8.08015	8.06981	8.05288	8.04395
2.1075	8.1963	8.13321	8.1009	8.13524	8.14829	8.13978	8.13506	8.14298	8.12915	8.12645	8.10557	8.13491	8.10215	8.11151	8.10322	8.08732	8.10962	8.12293	8.10601	8.11371	8.12358	8.05895	8.08809	8.05876	8.06011	8.08493	8.08278	8.06378	8.0565	8.07257	8.05419	8.06318	8.07158	8.06633	8.07719	8.0705	8.05304	8.04454
2.115	8.19613	8.13447	8.10526	8.13128	8.14926	8.13832	8.13605	8.14609	8.12896	8.12366	8.10329	8.13009	8.10034	8.11456	8.10648	8.08954	8.11158	8.12198	8.10533	8.11336	8.12252	8.0622	8.08719	8.05739	8.06056	8.08889	8.0816	8.06508	8.06209	8.07333	8.05875	8.06255	8.07462	8.0659	8.07513	8.07338	8.0533	8.04211
2.1225	8.19594	8.13655	8.10603	8.1329	8.14929	8.13703	8.1386	8.14353	8.12856	8.12449	8.10455	8.13428	8.10152	8.1109	8.10773	8.08605	8.11083	8.12168	8.10848	8.11274	8.11946	8.05669	8.08382	8.05699	8.06173	8.08794	8.08217	8.06402	8.06191	8.0742	8.05565	8.06189	8.07297	8.06451	8.07508	8.07621	8.05625	8.04088
2.13	8.19544	8.13559	8.1042	8.13626	8.1515	8.1389	8.13538	8.14266	8.12691	8.12834	8.10502	8.13271	8.10224	8.10944	8.10693	8.08932	8.10934	8.12169	8.10814	8.11187	8.12457	8.06196	8.08915	8.0584	8.06178	8.08623	8.08153	8.06737	8.06159	8.07612	8.05608	8.06878	8.07574	8.06522	8.07746	8.07147	8.06102	8.04272
2.1375	8.19478	8.13844	8.10458	8.13604	8.15228	8.13441	8.13274	8.14783	8.12761	8.12601	8.10426	8.13223	8.10311	8.11135	8.10723	8.0835	8.10912	8.1211	8.1069	8.112	8.12242	8.05962	8.08824	8.0592	8.0631	8.08736	8.08296	8.0683	8.0602	8.07196	8.05782	8.06332	8.07698	8.0662	8.07972	8.07193	8.05927	8.04312
2.145	8.19373	8.13538	8.1081	8.1362	8.15066	8.13892	8.1358	8.14757	8.12662	8.12585	8.1031	8.13375	8.10398	8.11294	8.10498	8.08569	8.11155	8.12496	8.10571	8.11587	8.1211	8.05799	8.0862	8.06058	8.06304	8.08985	8.08553	8.0685	8.06242	8.07357	8.05747	8.06532	8.0759	8.06318	8.08122	8.0736	8.05441	8.03902
2.1525	8.19814	8.1327	8.10607	8.13669	8.14926	8.13924	8.13529	8.14746	8.1251	8.12409	8.10445	8.13064	8.10294	8.1071	8.10498	8.09373	8.11233	8.12597	8.10822	8.11743	8.12159	8.05798	8.08605	8.05876	8.05903	8.08728	8.08249	8.0681	8.06694	8.07702	8.05199	8.06188	8.07786	8.06172	8.07987	8.07142	8.05663	8.04308
2.16	8.19997	8.13698	8.10508	8.13534	8.14576	8.13743	8.1382	8.14636	8.12912	8.12665	8.10439	8.13513	8.10436	8.10968	8.10233	8.08582	8.11276	8.12768	8.10404	8.11065	8.12218	8.06112	8.08894	8.05935	8.06305	8.08912	8.08377	8.06534	8.06152	8.07697	8.05751	8.06217	8.07634	8.06442	8.08032	8.07449	8.05597	8.04196
2.1675	8.19928	8.13684	8.10247	8.13408	8.15256	8.14051	8.13665	8.1473	8.12843	8.12832	8.10424	8.13721	8.10129	8.11155	8.10479	8.08664	8.11318	8.12368	8.10623	8.11532	8.12476	8.05962	8.08664	8.06055	8.06172	8.08557	8.08225	8.069	8.06124	8.07879	8.05639	8.06557	8.07286	8.0652	8.07737	8.06757	8.05598	8.04305
2.175	8.19657	8.13703	8.1034	8.13473	8.14879	8.14241	8.1325	8.14859	8.12773	8.1258	8.10633	8.13365	8.10334	8.11509	8.10659	8.0856	8.1113	8.12654	8.10732	8.11521	8.12216	8.06139	8.09013	8.06195	8.06425	8.08673	8.08508	8.06802	8.06285	8.07722	8.05804	8.06695	8.07524	8.06478	8.07517	8.07202	8.05623	8.0443
2.1825	8.19744	8.13934	8.10344	8.13154	8.14796	8.13863	8.14016	8.14687	8.12638	8.12436	8.10216	8.13376	8.10412	8.11223	8.10314	8.0865	8.11339	8.1262	8.1097	8.11442	8.12649	8.06036	8.0902	8.06315	8.05949	8.09137	8.08744	8.06765	8.0617	8.07776	8.06	8.06542	8.07521	8.06568	8.08068	8.07184	8.05501	8.0427
2.19	8.19963	8.13627	8.10535	8.13427	8.15124	8.13784	8.1385	8.14858	8.12845	8.12521	8.10776	8.13619	8.10468	8.11069	8.10563	8.08861	8.11237	8.1288	8.11063	8.11545	8.12108	8.06135	8.08883	8.0569	8.0619	8.08907	8.08181	8.06643	8.06343	8.07386	8.05888	8.06332	8.07562	8.06588	8.07749	8.07405	8.05301	8.04489
2.1975	8.20222	8.13655	8.10555	8.13753	8.15095	8.14131	8.13564	8.14869	8.13043	8.12716	8.1041	8.13772	8.10246	8.11326	8.10169	8.08864	8.11145	8.12464	8.11101	8.11717	8.12634	8.0614	8.0905	8.06122	8.06173	8.08809	8.08647	8.06896	8.06346	8.07325	8.0579	8.0642	8.07546	8.06476	8.07998	8.07201	8.05422	8.04567
2.205	8.19975	8.13742	8.10674	8.13702	8.14887	8.14317	8.13843	8.14634	8.12752	8.12579	8.10781	8.13387	8.10485	8.11264	8.10778	8.08798	8.11121	8.12601	8.10854	8.11558	8.12773	8.06258	8.0876	8.06043	8.0613	8.08826	8.08362	8.06859	8.06432	8.08102	8.0603	8.06354	8.081	8.06795	8.07987	8.07199	8.0564	8.04564
2.2125	8.19924	8.13731	8.10626	8.13342	8.14912	8.14053	8.13752	8.15204	8.13103	8.12463	8.10547	8.13714	8.10391	8.11233	8.10786	8.08723	8.11318	8.12507	8.10812	8.11372	8.12658	8.06176	8.09063	8.05725	8.06307	8.08634	8.08491	8.06881	8.06463	8.07566	8.05911	8.06495	8.07619	8.06615	8.08137	8.07491	8.05589	8.04709
2.22	8.20042	8.13808	8.10828	8.13394	8.1502	8.14115	8.13836	8.14459	8.12775	8.12613	8.10635	8.13448	8.10897	8.10933	8.10826	8.08706	8.11241	8.12459	8.11107	8.11416	8.12398	8.06316	8.08984	8.05961	8.06364	8.08842	8.08566	8.07125	8.06811	8.07478	8.06078	8.06552	8.07829	8.06359	8.08031	8.07283	8.05694	8.0455
2.2275	8.19931	8.13894	8.10692	8.1379	8.15353	8.13951	8.13725	8.14552	8.13149	8.12584	8.10536	8.13663	8.1044	8.11221	8.10504	8.08951	8.11309	8.12726	8.10998	8.11469	8.12769	8.06156	8.08751	8.05854	8.06631	8.09072	8.08133	8.07109	8.06488	8.07939	8.05857	8.06531	8.08046	8.06487	8.08335	8.07338	8.05644	8.042
2.235	8.19789	8.13873	8.10607	8.13556	8.15013	8.13886	8.14265	8.1515	8.12934	8.1288	8.10742	8.13614	8.10685	8.11326	8.10663	8.08676	8.11126	8.12355	8.11011	8.11261	8.12647	8.06187	8.08972	8.06311	8.06118	8.09018	8.09	8.06975	8.06504	8.07696	8.0577	8.06525	8.07719	8.06367	8.08051	8.07524	8.05773	8.04558
2.2425	8.20077	8.1384	8.10529	8.13605	8.15207	8.14154	8.1343	8.14724	8.13159	8.1264	8.10412	8.14003	8.10649	8.11345	8.10686	8.08593	8.1143	8.12523	8.10929	8.11903	8.12321	8.06166	8.0898	8.0634	8.06417	8.09008	8.08281	8.06541	8.06417	8.07758	8.06045	8.06906	8.07557	8.06435	8.08135	8.07532	8.0591	8.0464
2.25	8.20107	8.1397	8.10685	8.13799	8.15043	8.14057	8.1381	8.14749	8.12965	8.12805	8.10637	8.13633	8.10587	8.11215	8.10897	8.0897	8.11397	8.12674	8.11403	8.12139	8.12881	8.06038	8.08955	8.06083	8.0608	8.08813	8.08469	8.07092	8.06618	8.07951	8.0589	8.06767	8.07535	8.0685	8.08262	8.07425	8.06157	8.04774
2.2575	8.2006	8.13578	8.1111	8.13671	8.14947	8.14496	8.13726	8.15183	8.13022	8.12782	8.10727	8.13547	8.10686	8.11462	8.10822	8.08413	8.1142	8.12608	8.11064	8.11699	8.12588	8.06186	8.09105	8.05784	8.06252	8.09103	8.08618	8.06968	8.0638	8.07664	8.0594	8.06957	8.07692	8.06417	8.07903	8.07805	8.05921	8.04545
2.265	8.20106	8.1418	8.1085	8.13385	8.1521	8.13877	8.14087	8.14847	8.1265	8.12848	8.10892	8.13323	8.10539	8.1125	8.10677	8.0895	8.1125	8.1265	8.11488	8.11549	8.12664	8.06476	8.08795	8.0631	8.06456	8.09202	8.08791	8.0704	8.06514	8.08023	8.05902	8.0682	8.07843	8.06365	8.08008	8.07481	8.06121	8.0485
2.2725	8.20116	8.13969	8.11003	8.13847	8.15099	8.14031	8.13726	8.15137	8.13112	8.12733	8.10329	8.13666	8.1059	8.11401	8.1077	8.08736	8.11293	8.12904	8.10975	8.11698	8.12877	8.06085	8.09015	8.06259	8.06359	8.09174	8.08956	8.06956	8.06629	8.08147	8.05949	8.06681	8.07867	8.06748	8.08042	8.07405	8.05698	8.04689
2.28	8.20417	8.14075	8.11025	8.13332	8.15703	8.14171	8.14113	8.1513	8.13043	8.13195	8.1088	8.13631	8.10897	8.11327	8.10545	8.08875	8.11377	8.12856	8.11213	8.11732	8.12514	8.06128	8.09034	8.06103	8.06407	8.09043	8.08673	8.06777	8.06745	8.07778	8.06093	8.06495	8.07629	8.06512	8.08061	8.07522	8.06101	8.04601
2.2875	8.19874	8.13951	8.11035	8.13745	8.15543	8.14046	8.14152	8.15164	8.13299	8.13134	8.11028	8.13987	8.10668	8.11485	8.10984	8.0887	8.11433	8.12959	8.11279	8.11768	8.12909	8.06384	8.09052	8.0632	8.06508	8.0919	8.08437	8.06707	8.0615	8.07869	8.063	8.06976	8.07937	8.06797	8.08042	8.0716	8.06087	8.04582
2.295	8.20119	8.14099	8.10569	8.13722	8.15269	8.1415	8.14325	8.15045	8.13237	8.13055	8.10985	8.13831	8.10911	8.11522	8.11015	8.08944	8.11203	8.12941	8.11338	8.11753	8.12457	8.06318	8.08987	8.06415	8.06392	8.09256	8.08504	8.06971	8.06749	8.07921	8.05923	8.06892	8.07768	8.06523	8.08026	8.07405	8.05968	8.04716
2.3025	8.20145	8.14001	8.11144	8.1384	8.15452	8.14118	8.13647	8.14713	8.13108	8.13018	8.11022	8.13824	8.10443	8.113	8.10823	8.08955	8.11328	8.12795	8.10992	8.11806	8.12883	8.06296	8.09257	8.06145	8.06457	8.09112	8.08972	8.06957	8.06599	8.07994	8.06137	8.06806	8.07508	8.07013	8.0813	8.07744	8.06215	8.04323
2.31	8.20007	8.14182	8.11194	8.13729	8.15108	8.14406	8.13966	8.14995	8.1301	8.13167	8.10559	8.13802	8.10855	8.11438	8.10846	8.08925	8.115	8.12534	8.1113	8.11643	8.12615	8.06069	8.09048	8.06215	8.06463	8.0915	8.08647	8.07272	8.06458	8.07872	8.05967	8.0694	8.07797	8.06771	8.07873	8.07795	8.06031	8.04682
2.3175	8.2001	8.14118	8.1083	8.13492	8.15419	8.14284	8.13888	8.14916	8.13177	8.12714	8.1073	8.13785	8.10983	8.11351	8.10789	8.0928	8.1138	8.12848	8.11516	8.11771	8.12656	8.0631	8.09225	8.06201	8.0635	8.09091	8.09007	8.07197	8.06432	8.078	8.06201	8.06571	8.07851	8.06798	8.07919	8.0768	8.06138	8.04926
2.325	8.20279	8.13835	8.10786	8.13553	8.15515	8.14037	8.13902	8.14686	8.13232	8.12957	8.10997	8.13186	8.10905	8.1154	8.1088	8.09102	8.11717	8.12992	8.11053	8.11929	8.12635	8.0612	8.09367	8.06368	8.06461	8.09151	8.08705	8.07078	8.06698	8.07997	8.06133	8.06897	8.07859	8.06859	8.08126	8.07631	8.05877	8.04877
2.3325	8.19828	8.14038	8.1084	8.14156	8.15397	8.14346	8.1391	8.1517	8.13144	8.13009	8.11147	8.1371	8.11109	8.11438	8.10673	8.09194	8.11502	8.12867	8.1153	8.11888	8.12722	8.06137	8.09459	8.06335	8.06275	8.09108	8.08646	8.07056	8.06421	8.08128	8.06549	8.06853	8.07539	8.06981	8.08581	8.07867	8.05634	8.04872
2.34	8.20396	8.14144	8.11062	8.13949	8.15473	8.1399	8.13832	8.15239	8.13352	8.13192	8.10842	8.13392	8.10933	8.11518	8.11142	8.09237	8.11643	8.12953	8.11258	8.11597	8.12726	8.06044	8.09178	8.06074	8.06253	8.0927	8.08837	8.07291	8.06633	8.07944	8.06182	8.06937	8.07752	8.06564	8.08138	8.07626	8.0627	8.0482
2.3475	8.20096	8.1419	8.11009	8.13783	8.15258	8.14143	8.13715	8.15106	8.13326	8.13264	8.11102	8.13632	8.10905	8.11714	8.11003	8.09197	8.11432	8.12888	8.1144	8.11876	8.12789	8.06167	8.09096	8.06173	8.06481	8.0948	8.08401	8.07008	8.06568	8.07889	8.05981	8.06815	8.07662	8.06895	8.08294	8.07395	8.0607	8.04788
2.355	8.20642	8.14121	8.10986	8.13686	8.15524	8.14517	8.14373	8.15196	8.1296	8.13144	8.10961	8.13668	8.10942	8.11547	8.11147	8.09268	8.11499	8.12778	8.11606	8.11854	8.1281	8.06389	8.09259	8.06496	8.066	8.09335	8.08693	8.07022	8.06266	8.07947	8.06467	8.07134	8.07932	8.07061	8.07575	8.07689	8.0595	8.04789
2.3625	8.20387	8.14447	8.11039	8.14144	8.15279	8.14027	8.14117	8.15135	8.13222	8.13282	8.11174	8.13825	8.10928	8.11546	8.11177	8.09258	8.11397	8.12836	8.1155	8.11852	8.12988	8.06637	8.09493	8.06371	8.06796	8.09418	8.08888	8.0703	8.06531	8.07865	8.06241	8.06961	8.07742	8.06954	8.08026	8.07373	8.05862	8.05044
2.37	8.19926	8.14244	8.10869	8.14106	8.15688	8.14231	8.13896	8.15384	8.13122	8.1304	8.10929	8.13905	8.1116	8.11508	8.11153	8.09385	8.11677	8.13002	8.11209	8.12066	8.12929	8.06054	8.08979	8.06345	8.06596	8.09188	8.08733	8.0733	8.06894	8.07785	8.05958	8.06829	8.07956	8.06763	8.07912	8.0759	8.05944	8.05
2.3775	8.2013	8.14244	8.10956	8.14046	8.15539	8.14383	8.14221	8.15473	8.13173	8.12944	8.11299	8.13782	8.10941	8.11583	8.10857	8.09271	8.1172	8.13151	8.11646	8.12162	8.12983	8.06207	8.09161	8.06646	8.06536	8.09408	8.08952	8.07074	8.06924	8.0821	8.06257	8.07003	8.07585	8.0672	8.08266	8.07633	8.06232	8.04982
2.385	8.20084	8.14152	8.11083	8.1385	8.16	8.14411	8.1411	8.15094	8.13184	8.1319	8.11048	8.13627	8.1099	8.11478	8.10753	8.09426	8.11677	8.13074	8.11238	8.1169	8.13157	8.06277	8.09337	8.06237	8.06931	8.0931	8.09013	8.0702	8.067	8.07929	8.06385	8.06955	8.07753	8.0697	8.0807	8.07976	8.0605	8.04801
2.3925	8.20193	8.14447	8.11202	8.13986	8.15124	8.14176	8.14123	8.15171	8.13422	8.13073	8.11007	8.13423	8.11041	8.11806	8.10786	8.0929	8.11617	8.12931	8.11504	8.12209	8.13076	8.063	8.09392	8.06624	8.06741	8.09271	8.09128	8.07112	8.06705	8.07925	8.06386	8.06849	8.07945	8.07016	8.08102	8.07766	8.06358	8.05052
2.4	8.20057	8.14206	8.11068	8.13894	8.15617	8.14292	8.13843	8.15252	8.13394	8.13244	8.11146	8.13865	8.11123	8.11492	8.11319	8.09377	8.11918	8.1308	8.11608	8.12265	8.13097	8.06332	8.09386	8.06377	8.06576	8.09195	8.08844	8.07284	8.06974	8.08221	8.06596	8.06859	8.07819	8.07158	8.08038	8.07667	8.05875	8.04948
2.4075	8.20626	8.14074	8.1093	8.14023	8.15708	8.14436	8.13976	8.15119	8.13598	8.13344	8.11136	8.14235	8.10807	8.11643	8.11113	8.0932	8.11921	8.13037	8.11416	8.12244	8.12767	8.06307	8.09317	8.06273	8.06611	8.09348	8.08962	8.07247	8.06737	8.08197	8.06342	8.0703	8.07896	8.06974	8.08236	8.07889	8.06316	8.04988
2.415	8.20384	8.14272	8.11064	8.13885	8.15425	8.14419	8.14473	8.14935	8.12971	8.13339	8.10706	8.14168	8.11006	8.11574	8.10879	8.0907	8.115	8.12715	8.11368	8.12233	8.13025	8.06595	8.09418	8.06346	8.06737	8.09298	8.08879	8.07167	8.06818	8.07926	8.06389	8.06874	8.0792	8.07072	8.0826	8.07765	8.06254	8.04828
2.4225	8.20653	8.1398	8.1122	8.13749	8.15737	8.14206	8.14068	8.15183	8.13069	8.13175	8.11019	8.14388	8.11096	8.11456	8.11386	8.09453	8.11489	8.12952	8.11369	8.12282	8.12936	8.0646	8.09262	8.06853	8.07221	8.09352	8.08665	8.07185	8.06597	8.08091	8.06324	8.06932	8.08399	8.07053	8.08415	8.07746	8.06367	8.04832
2.43	8.20478	8.14217	8.11214	8.13931	8.15743	8.14305	8.14423	8.15199	8.13576	8.13239	8.11266	8.14017	8.11271	8.11757	8.11506	8.09216	8.11896	8.1317	8.11633	8.12076	8.13156	8.06099	8.09088	8.06632	8.06994	8.09284	8.09188	8.07084	8.06868	8.08214	8.06465	8.07072	8.07934	8.07135	8.08191	8.07675	8.06545	8.04914
2.4375	8.20652	8.14134	8.1113	8.13917	8.15654	8.14209	8.14353	8.14858	8.13363	8.13557	8.11213	8.14229	8.10804	8.11571	8.11204	8.09443	8.11843	8.13143	8.11715	8.12104	8.12996	8.06773	8.09582	8.06678	8.06876	8.09307	8.09101	8.07351	8.0694	8.08007	8.0602	8.06854	8.07988	8.07294	8.08417	8.07934	8.06324	8.04665
2.445	8.20477	8.14416	8.11063	8.13968	8.15838	8.14266	8.14129	8.1536	8.13333	8.13138	8.11194	8.13875	8.11547	8.11471	8.11222	8.09271	8.11856	8.13273	8.11888	8.12266	8.1278	8.06793	8.09139	8.06512	8.07003	8.09291	8.08743	8.07503	8.06686	8.08091	8.06216	8.06704	8.08186	8.07412	8.08266	8.07664	8.06155	8.04879
2.4525	8.20614	8.14209	8.10939	8.14193	8.15854	8.14312	8.1407	8.14993	8.13407	8.13351	8.1102	8.13811	8.11056	8.11831	8.11266	8.0942	8.11892	8.12971	8.11613	8.12354	8.1275	8.06485	8.09392	8.06563	8.06795	8.09459	8.09178	8.07306	8.07018	8.08424	8.06591	8.07066	8.08111	8.07353	8.08512	8.07459	8.06479	8.04768
2.46	8.20467	8.14358	8.11534	8.14101	8.15824	8.14168	8.14304	8.15124	8.13369	8.13186	8.11609	8.13962	8.11112	8.11545	8.1158	8.09347	8.11795	8.13063	8.11682	8.12308	8.12992	8.06819	8.0922	8.0665	8.06801	8.09419	8.09419	8.07326	8.06657	8.08221	8.06249	8.07295	8.08183	8.07147	8.08474	8.07566	8.06529	8.05262
2.4675	8.20399	8.14214	8.11461	8.14065	8.15511	8.14591	8.14705	8.1547	8.13217	8.13347	8.11341	8.14124	8.11144	8.11496	8.11267	8.09558	8.12366	8.12934	8.11714	8.12165	8.13001	8.06832	8.08964	8.0681	8.06708	8.09418	8.08983	8.07146	8.06574	8.08506	8.06423	8.07146	8.08	8.07609	8.08465	8.07731	8.06455	8.0517
2.475	8.20391	8.14234	8.1142	8.14205	8.15947	8.14844	8.14828	8.15129	8.13124	8.13655	8.11257	8.13961	8.1135	8.11836	8.10938	8.09344	8.1174	8.13219	8.1165	8.12294	8.12936	8.06579	8.09255	8.06718	8.06732	8.09583	8.08986	8.07312	8.07045	8.0862	8.06335	8.06905	8.08559	8.07349	8.08593	8.07627	8.06338	8.04789
2.4825	8.20712	8.14546	8.11239	8.14068	8.15669	8.14748	8.14313	8.14893	8.13563	8.13621	8.11254	8.14077	8.11161	8.11344	8.11048	8.09044	8.11851	8.13469	8.11732	8.12372	8.13002	8.06672	8.09535	8.06793	8.07105	8.09037	8.09228	8.07144	8.06797	8.08417	8.06497	8.06977	8.08225	8.0732	8.0855	8.07808	8.06421	8.04827
2.49	8.20545	8.14356	8.11148	8.14129	8.15774	8.14364	8.14452	8.15431	8.13628	8.13253	8.1134	8.13751	8.1123	8.11235	8.11375	8.09621	8.11924	8.13139	8.11759	8.12142	8.12951	8.06822	8.09467	8.06684	8.06967	8.09379	8.09175	8.07277	8.0703	8.08169	8.06375	8.07057	8.08055	8.07345	8.0842	8.07806	8.06133	8.05089
2.4975	8.20471	8.14389	8.11055	8.1407	8.15691	8.14962	8.14496	8.15363	8.13568	8.13429	8.11311	8.13671	8.10872	8.11843	8.1113	8.09314	8.11791	8.13005	8.11559	8.12099	8.13109	8.06728	8.09821	8.06694	8.07027	8.09518	8.09412	8.07573	8.0687	8.08409	8.0637	8.07269	8.08057	8.07185	8.08472	8.07793	8.06464	8.05004
2.505	8.20559	8.14406	8.11263	8.13998	8.15945	8.14834	8.14076	8.15318	8.13298	8.13169	8.11663	8.13823	8.11399	8.11768	8.10887	8.09278	8.12026	8.13261	8.11581	8.12444	8.13109	8.06504	8.09541	8.06721	8.06837	8.09463	8.08954	8.07208	8.07067	8.08417	8.06342	8.06974	8.08346	8.07326	8.08542	8.07747	8.06481	8.05264
2.5125	8.20893	8.14322	8.1109	8.14147	8.157	8.14571	8.14407	8.15381	8.13404	8.13701	8.11412	8.13916	8.11227	8.1187	8.11327	8.09476	8.11943	8.1342	8.11787	8.12177	8.1299	8.07152	8.09714	8.06896	8.07109	8.09489	8.08808	8.07387	8.07119	8.08351	8.06496	8.07461	8.08005	8.07489	8.08631	8.07681	8.06282	8.0488
2.52	8.20767	8.1425	8.10996	8.14355	8.1554	8.1451	8.1417	8.15408	8.13428	8.13506	8.11182	8.1369	8.11123	8.11764	8.1111	8.09357	8.11745	8.13099	8.11362	8.12216	8.13044	8.06929	8.09678	8.06804	8.06814	8.09665	8.08981	8.07379	8.07047	8.08178	8.06631	8.07351	8.0829	8.07022	8.08453	8.07961	8.06408	8.05048
2.5275	8.20712	8.14529	8.11389	8.13885	8.15598	8.14693	8.14085	8.1523	8.13184	8.13358	8.11322	8.13854	8.10802	8.11642	8.11231	8.09641	8.12233	8.13117	8.11583	8.12194	8.13079	8.06782	8.09715	8.06683	8.07055	8.09424	8.09351	8.0769	8.07246	8.08012	8.06331	8.07229	8.08121	8.07372	8.08538	8.0766	8.06131	8.05145
2.535	8.21111	8.14392	8.11313	8.14337	8.15931	8.14208	8.14175	8.15606	8.13738	8.13778	8.11384	8.13999	8.11018	8.11702	8.11183	8.09591	8.115	8.13063	8.11779	8.12301	8.13007	8.07123	8.09537	8.06902	8.07225	8.09526	8.09452	8.07615	8.07068	8.08669	8.06432	8.07472	8.08304	8.07354	8.08391	8.0782	8.06332	8.05227
2.5425	8.21154	8.14319	8.11575	8.14441	8.15849	8.14875	8.1467	8.154	8.13186	8.13418	8.11153	8.13817	8.11514	8.11633	8.11234	8.09558	8.12145	8.12849	8.11761	8.12378	8.13013	8.07035	8.09599	8.0692	8.07402	8.09364	8.09217	8.0746	8.07216	8.08444	8.06729	8.07476	8.08115	8.07189	8.08396	8.07289	8.06563	8.05198
2.55	8.20972	8.14174	8.11169	8.14223	8.15744	8.1482	8.14914	8.15727	8.13686	8.13511	8.11402	8.13914	8.11173	8.12041	8.11223	8.09622	8.12212	8.13303	8.11685	8.12534	8.13067	8.0667	8.09588	8.06854	8.07169	8.0941	8.09123	8.07404	8.07134	8.08177	8.06665	8.07365	8.08453	8.07289	8.0832	8.07764	8.06391	8.05079
2.5575	8.20798	8.14488	8.11388	8.14402	8.15835	8.14902	8.1436	8.15249	8.13623	8.13591	8.11337	8.14175	8.11639	8.11549	8.1135	8.09409	8.12199	8.1323	8.11551	8.12527	8.13255	8.06741	8.095	8.06678	8.07384	8.09232	8.09084	8.07358	8.07222	8.08383	8.0677	8.07522	8.08251	8.07497	8.08929	8.07831	8.06595	8.05245
2.565	8.20837	8.14374	8.11211	8.1434	8.15936	8.1511	8.14448	8.15316	8.13523	8.13595	8.1114	8.1383	8.11323	8.11781	8.11062	8.09786	8.12168	8.13337	8.11631	8.1249	8.13167	8.07019	8.09525	8.06806	8.07332	8.09303	8.09225	8.07366	8.07187	8.08646	8.06735	8.07067	8.08227	8.07468	8.08738	8.07874	8.06665	8.051
2.5725	8.20747	8.14194	8.11269	8.14303	8.15682	8.15022	8.14186	8.15454	8.13887	8.13254	8.1156	8.14079	8.10905	8.11789	8.11248	8.09644	8.11954	8.13255	8.1138	8.12525	8.12885	8.0688	8.09749	8.06823	8.07287	8.09752	8.09112	8.07871	8.06879	8.08543	8.06456	8.07388	8.08152	8.07909	8.08692	8.07794	8.06145	8.05488
2.58	8.21245	8.14427	8.11218	8.14333	8.15623	8.1462	8.14831	8.15564	8.1379	8.13383	8.11454	8.13943	8.11373	8.11904	8.113	8.09628	8.11905	8.13015	8.11714	8.12447	8.13093	8.0664	8.09851	8.06664	8.07118	8.09547	8.09219	8.07885	8.07331	8.08507	8.06711	8.07129	8.07896	8.07643	8.08678	8.07959	8.06666	8.05229
2.5875	8.21318	8.14463	8.11285	8.14272	8.16307	8.1474	8.14468	8.15644	8.13615	8.13426	8.11316	8.13937	8.11242	8.11555	8.11566	8.09715	8.12383	8.13346	8.11678	8.12049	8.13087	8.06996	8.09792	8.06812	8.07401	8.09689	8.09102	8.07761	8.0705	8.08224	8.06588	8.07119	8.08326	8.07372	8.08399	8.0777	8.06723	8.05127
2.595	8.21103	8.14697	8.11104	8.14559	8.1609	8.14624	8.145	8.15663	8.13564	8.13748	8.11391	8.14448	8.11401	8.11599	8.11411	8.09516	8.12357	8.13017	8.11871	8.12471	8.13234	8.06874	8.0972	8.06626	8.07041	8.09708	8.09225	8.07742	8.0728	8.08509	8.06714	8.07554	8.08327	8.07461	8.08493	8.07956	8.06564	8.05512
2.6025	8.20858	8.14753	8.11539	8.14331	8.16045	8.14705	8.14646	8.1538	8.13788	8.13561	8.11396	8.14345	8.11277	8.11668	8.11429	8.09405	8.1195	8.13265	8.11644	8.12358	8.13144	8.06874	8.09855	8.0675	8.0749	8.09751	8.09039	8.07484	8.07137	8.08341	8.06446	8.07566	8.08224	8.07061	8.08742	8.0791	8.06718	8.05092
2.61	8.21074	8.14466	8.11452	8.14105	8.15966	8.14766	8.14516	8.15673	8.1348	8.13539	8.1115	8.13985	8.11211	8.12006	8.11385	8.09604	8.12151	8.13452	8.1188	8.12039	8.1311	8.07313	8.09811	8.06633	8.07113	8.09385	8.08993	8.07706	8.07217	8.08846	8.06277	8.07335	8.0798	8.07443	8.08896	8.08417	8.06547	8.05305
2.6175	8.20989	8.14726	8.11634	8.1452	8.16025	8.14812	8.14463	8.15302	8.1388	8.13475	8.11608	8.13867	8.11606	8.11896	8.11392	8.09408	8.11971	8.13376	8.11349	8.12314	8.13239	8.07021	8.09642	8.06757	8.07336	8.09706	8.09015	8.07421	8.07329	8.08519	8.06417	8.07547	8.08407	8.07654	8.08318	8.07618	8.06334	8.0526
2.625	8.21324	8.143	8.11257	8.14662	8.16135	8.14777	8.14792	8.15423	8.13659	8.14099	8.11454	8.14256	8.11411	8.11719	8.11527	8.09481	8.12349	8.13278	8.11553	8.12357	8.13528	8.06771	8.09626	8.06776	8.07562	8.09739	8.0932	8.07576	8.07344	8.08245	8.06425	8.07445	8.08267	8.07672	8.08891	8.07768	8.06315	8.05226
2.6325	8.20926	8.14549	8.11221	8.14391	8.15607	8.14842	8.14585	8.15569	8.13648	8.13557	8.11784	8.14333	8.11357	8.11734	8.11638	8.09683	8.12077	8.137	8.11411	8.12497	8.13405	8.0706	8.09474	8.06983	8.0737	8.09684	8.09354	8.07658	8.0721	8.08218	8.06763	8.07223	8.0847	8.07576	8.08886	8.08178	8.06397	8.051
2.64	8.21134	8.14494	8.11582	8.14339	8.15748	8.14815	8.14919	8.1548	8.13421	8.13755	8.11524	8.14306	8.11272	8.12114	8.11407	8.09564	8.12063	8.13532	8.11904	8.12368	8.13404	8.07162	8.09705	8.06812	8.07006	8.0966	8.08869	8.07816	8.0701	8.08677	8.06875	8.07533	8.08413	8.07874	8.0895	8.08195	8.06503	8.05339
2.6475	8.20993	8.14405	8.11725	8.14534	8.15926	8.14722	8.14673	8.15128	8.13914	8.13731	8.11824	8.1424	8.1156	8.11871	8.11361	8.09817	8.12469	8.13494	8.11718	8.12252	8.13051	8.06973	8.09652	8.0702	8.07271	8.09763	8.09384	8.07835	8.07184	8.08562	8.06559	8.07339	8.08175	8.07526	8.0865	8.07897	8.06256	8.05183
2.655	8.21034	8.14481	8.11651	8.14484	8.15795	8.14999	8.14714	8.1539	8.13829	8.1361	8.11555	8.13772	8.11443	8.11946	8.11464	8.09466	8.12098	8.13609	8.11684	8.12596	8.12939	8.07225	8.09777	8.06841	8.07391	8.09636	8.09192	8.07639	8.07433	8.08517	8.06569	8.07506	8.08532	8.07533	8.08779	8.0806	8.06713	8.05285
2.6625	8.21232	8.1472	8.11416	8.14434	8.16217	8.14692	8.14851	8.15531	8.13879	8.13816	8.11513	8.14162	8.11417	8.12024	8.11392	8.097	8.12229	8.13508	8.11859	8.12551	8.13206	8.07186	8.09589	8.07131	8.07186	8.09755	8.08948	8.0747	8.07031	8.08422	8.06537	8.07511	8.08491	8.07484	8.08552	8.08033	8.06414	8.05358
2.67	8.21221	8.14751	8.11818	8.14732	8.16211	8.14813	8.14594	8.15712	8.13838	8.13463	8.11884	8.14064	8.11288	8.12123	8.11663	8.09765	8.12149	8.13809	8.11958	8.1263	8.13143	8.07097	8.09723	8.07145	8.07212	8.09802	8.09188	8.07742	8.07379	8.08489	8.06813	8.07515	8.08147	8.07312	8.08533	8.0811	8.0656	8.05151
2.6775	8.21055	8.14491	8.11998	8.14544	8.15871	8.1498	8.1449	8.15316	8.13608	8.13388	8.11808	8.14651	8.11514	8.11735	8.11493	8.09845	8.12452	8.13813	8.1211	8.12688	8.13397	8.07229	8.09938	8.07058	8.07273	8.0971	8.09263	8.07812	8.07235	8.08279	8.0678	8.07385	8.08301	8.07326	8.08844	8.08066	8.06837	8.05377
2.685	8.21238	8.14691	8.11812	8.14384	8.15754	8.14851	8.1495	8.15731	8.1368	8.13525	8.11836	8.14531	8.11432	8.12188	8.1138	8.09717	8.1218	8.13455	8.12192	8.1252	8.13441	8.06814	8.096	8.07085	8.07069	8.0975	8.0943	8.07295	8.0746	8.08648	8.06557	8.07576	8.08202	8.07247	8.08906	8.08221	8.06918	8.05363
2.6925	8.21325	8.14597	8.11733	8.14636	8.16437	8.14398	8.1453	8.15546	8.13627	8.13922	8.11723	8.14097	8.11875	8.12092	8.11609	8.09687	8.12243	8.13346	8.11905	8.12487	8.13211	8.07024	8.09874	8.0688	8.07244	8.09645	8.09553	8.08028	8.07432	8.08576	8.06976	8.07641	8.08445	8.07409	8.08994	8.08396	8.06482	8.05145
2.7	8.21023	8.14689	8.11837	8.14285	8.15968	8.14788	8.14973	8.15488	8.1326	8.13674	8.1165	8.14299	8.11623	8.12042	8.11387	8.09745	8.12376	8.1352	8.11954	8.12582	8.13186	8.06646	8.09853	8.07178	8.07341	8.0948	8.09449	8.07559	8.07274	8.08692	8.06786	8.07101	8.08559	8.07315	8.08973	8.08301	8.06725	8.05532
2.7075	8.2108	8.14778	8.11924	8.1474	8.16016	8.14986	8.14913	8.1541	8.13732	8.13855	8.11655	8.14516	8.11851	8.12043	8.11067	8.09706	8.1216	8.13679	8.12082	8.12267	8.13425	8.07127	8.09918	8.07194	8.07438	8.09788	8.09174	8.07564	8.07739	8.08883	8.06714	8.07881	8.0847	8.07677	8.08947	8.0813	8.06315	8.05522
2.715	8.21026	8.1462	8.11648	8.14677	8.15881	8.14924	8.1499	8.15797	8.13953	8.13551	8.1206	8.14189	8.11128	8.12055	8.11442	8.09613	8.12176	8.13727	8.12039	8.12553	8.13318	8.06965	8.09989	8.07286	8.07642	8.10309	8.09204	8.08053	8.07324	8.08492	8.07035	8.07488	8.08341	8.07453	8.08672	8.08299	8.06767	8.05283
2.7225	8.21414	8.14608	8.12057	8.14496	8.16022	8.14983	8.14813	8.15334	8.13776	8.13881	8.11722	8.14204	8.11354	8.11973	8.11608	8.09882	8.12271	8.13913	8.12094	8.12427	8.13247	8.06787	8.09567	8.07218	8.07322	8.09738	8.09727	8.07996	8.07548	8.08573	8.06603	8.07585	8.08681	8.0738	8.08898	8.08372	8.06778	8.05806
2.73	8.21424	8.14788	8.11934	8.14675	8.16034	8.15088	8.14511	8.15638	8.13637	8.13838	8.11598	8.14524	8.11413	8.12137	8.11533	8.09831	8.12345	8.13567	8.12037	8.12318	8.13295	8.0733	8.10011	8.07115	8.07024	8.09751	8.09608	8.08084	8.0742	8.08671	8.06862	8.07583	8.08348	8.0748	8.09118	8.08071	8.0714	8.05432
2.7375	8.21553	8.14692	8.11901	8.14479	8.16264	8.15089	8.14545	8.15894	8.14113	8.13737	8.11708	8.1457	8.11817	8.11974	8.11556	8.09981	8.12309	8.13502	8.12013	8.12371	8.1366	8.07051	8.10082	8.07157	8.0755	8.09661	8.09512	8.08171	8.07281	8.08783	8.06859	8.07414	8.08463	8.0723	8.09014	8.08406	8.069	8.05782
2.745	8.21506	8.14707	8.11743	8.14721	8.16284	8.1504	8.14959	8.15728	8.13676	8.13864	8.11637	8.14622	8.11617	8.12167	8.11814	8.09957	8.12166	8.13491	8.12023	8.1245	8.13479	8.06871	8.09636	8.07257	8.07318	8.09685	8.09214	8.0807	8.07515	8.08748	8.07026	8.07368	8.08402	8.07978	8.08783	8.08226	8.06761	8.05191
2.7525	8.21256	8.14803	8.11855	8.14704	8.15998	8.15024	8.14983	8.16156	8.13974	8.14	8.11858	8.14471	8.11924	8.11959	8.11799	8.09833	8.1205	8.1385	8.12081	8.12735	8.13526	8.07236	8.10135	8.07059	8.07493	8.09761	8.09544	8.07554	8.07295	8.08792	8.06947	8.07857	8.08668	8.0742	8.09185	8.08374	8.06676	8.05688
2.76	8.21457	8.14537	8.11684	8.1424	8.1621	8.15202	8.14891	8.15721	8.14079	8.1364	8.12045	8.14187	8.11637	8.12146	8.11509	8.09653	8.12505	8.13732	8.11911	8.12814	8.13433	8.06993	8.09699	8.07308	8.0766	8.09795	8.09569	8.08374	8.07248	8.08624	8.06673	8.07569	8.08321	8.07413	8.08771	8.08195	8.06773	8.05384
2.7675	8.21468	8.1477	8.11813	8.14844	8.16191	8.14791	8.14879	8.15953	8.1371	8.13666	8.11598	8.14294	8.11757	8.12546	8.11885	8.10126	8.12382	8.13351	8.12361	8.12593	8.13776	8.07182	8.09718	8.0711	8.07375	8.09884	8.09591	8.07912	8.07727	8.08447	8.06752	8.07681	8.08446	8.07861	8.08847	8.08072	8.06821	8.05731
2.775	8.21555	8.14879	8.11821	8.1485	8.16127	8.15023	8.1468	8.16123	8.14402	8.13801	8.11652	8.14538	8.11514	8.12213	8.11681	8.09685	8.12161	8.13446	8.12118	8.12572	8.13675	8.07505	8.09792	8.07145	8.07607	8.09822	8.09487	8.08262	8.07278	8.08589	8.06743	8.07652	8.08272	8.07557	8.09085	8.07863	8.06848	8.05707
2.7825	8.21347	8.14981	8.11875	8.1479	8.16197	8.1525	8.15066	8.15868	8.14127	8.13448	8.11884	8.14244	8.11397	8.12016	8.118	8.10172	8.12175	8.13235	8.11985	8.12796	8.13465	8.07157	8.10143	8.07184	8.07688	8.10227	8.096	8.08224	8.07593	8.08809	8.07089	8.07623	8.08372	8.07685	8.09053	8.0827	8.07214	8.05634
2.79	8.21422	8.14973	8.11917	8.14665	8.16251	8.15291	8.14596	8.15666	8.13883	8.13519	8.11703	8.14413	8.11371	8.11991	8.11566	8.09977	8.12471	8.13649	8.12047	8.12839	8.13406	8.06897	8.09616	8.07138	8.07601	8.1015	8.09703	8.079	8.07247	8.08715	8.06657	8.0795	8.08331	8.07475	8.08937	8.07919	8.06954	8.05548
2.7975	8.21281	8.14933	8.1189	8.14885	8.16213	8.1508	8.15051	8.15903	8.14172	8.13982	8.1217	8.14831	8.11777	8.12084	8.11485	8.10037	8.12068	8.136	8.12006	8.12597	8.13664	8.074	8.09916	8.07294	8.07605	8.10042	8.09469	8.07803	8.0723	8.08581	8.06671	8.07842	8.08553	8.0738	8.08864	8.07998	8.06866	8.05272
2.805	8.21389	8.14747	8.11779	8.14767	8.16223	8.14998	8.15371	8.15676	8.14209	8.14094	8.11565	8.1437	8.11501	8.12145	8.11472	8.1007	8.12268	8.13526	8.11853	8.12455	8.13543	8.07306	8.09759	8.07267	8.07404	8.10028	8.09356	8.08028	8.07658	8.08615	8.06985	8.07613	8.08468	8.0755	8.0898	8.08054	8.06676	8.05515
2.8125	8.2161	8.15251	8.12064	8.14961	8.16139	8.14956	8.14768	8.1551	8.14205	8.14084	8.11707	8.14489	8.12009	8.12119	8.11529	8.10065	8.1197	8.13705	8.12178	8.12576	8.13345	8.07281	8.09943	8.07168	8.07601	8.0987	8.09479	8.08238	8.07523	8.08924	8.06777	8.08145	8.08289	8.07557	8.09087	8.08279	8.06934	8.05658
2.82	8.21581	8.15101	8.11358	8.14656	8.16235	8.15192	8.15205	8.15588	8.14137	8.13943	8.11983	8.14494	8.11869	8.12211	8.11534	8.10069	8.12268	8.13592	8.12062	8.12802	8.13755	8.07225	8.0978	8.07251	8.07613	8.09986	8.09471	8.07931	8.07432	8.08829	8.07175	8.07582	8.08489	8.07587	8.09	8.08121	8.06699	8.058
2.8275	8.21699	8.14646	8.11982	8.14738	8.16189	8.1523	8.15041	8.16079	8.14544	8.14221	8.123	8.14695	8.11687	8.11911	8.11511	8.09878	8.12731	8.13803	8.11928	8.12868	8.1366	8.06995	8.09873	8.07201	8.07338	8.09673	8.09598	8.08052	8.0742	8.08742	8.06922	8.07602	8.08898	8.07951	8.09228	8.08016	8.06947	8.05712
2.835	8.21672	8.14862	8.11958	8.14857	8.16551	8.1483	8.14933	8.15868	8.14342	8.1364	8.12394	8.14431	8.11462	8.12208	8.11492	8.09703	8.12248	8.13351	8.12096	8.12886	8.13692	8.07062	8.0997	8.07494	8.07455	8.09719	8.09754	8.0825	8.07442	8.08696	8.069	8.07821	8.08562	8.07788	8.09014	8.08382	8.0684	8.05646
2.8425	8.21376	8.15025	8.11605	8.1505	8.1614	8.14757	8.14869	8.16078	8.13953	8.13823	8.12181	8.14269	8.11623	8.12217	8.12136	8.10194	8.12322	8.13422	8.11946	8.12782	8.13636	8.07013	8.09809	8.07175	8.07438	8.10028	8.09659	8.0794	8.07604	8.091	8.07111	8.07955	8.08535	8.08089	8.08758	8.08259	8.06687	8.0515
2.85	8.21776	8.14752	8.12197	8.15269	8.16141	8.15119	8.14755	8.15999	8.14049	8.13838	8.12296	8.14599	8.11898	8.12403	8.11684	8.10139	8.12518	8.13843	8.12398	8.12723	8.142	8.07121	8.10165	8.07228	8.07639	8.09703	8.09354	8.08017	8.07932	8.09039	8.06869	8.07755	8.08481	8.07671	8.09011	8.08239	8.06682	8.05593
2.8575	8.21657	8.14991	8.11864	8.14874	8.16333	8.15183	8.14865	8.15731	8.13985	8.14047	8.12094	8.14743	8.11849	8.12421	8.11614	8.10341	8.12492	8.13898	8.12178	8.12606	8.14065	8.07508	8.10057	8.07164	8.07359	8.10045	8.09671	8.07758	8.07207	8.08576	8.06637	8.07928	8.08409	8.07444	8.09075	8.08142	8.07166	8.05557
2.865	8.21695	8.14952	8.11869	8.14772	8.1647	8.14833	8.15002	8.16083	8.14142	8.14022	8.12149	8.14193	8.11707	8.12257	8.11811	8.09949	8.12639	8.13778	8.12155	8.12878	8.13662	8.07341	8.09851	8.07528	8.07484	8.09958	8.09683	8.07905	8.07477	8.08839	8.07035	8.07849	8.08678	8.07788	8.09075	8.08644	8.06848	8.05767
2.8725	8.21299	8.15146	8.12012	8.14635	8.16357	8.14819	8.149	8.15978	8.13944	8.1406	8.11894	8.14718	8.11704	8.12182	8.11655	8.0982	8.12508	8.13661	8.11972	8.12918	8.1365	8.0705	8.09957	8.07198	8.07749	8.10082	8.09181	8.07851	8.07576	8.08802	8.07145	8.07578	8.08458	8.07613	8.09325	8.08559	8.06885	8.05594
2.88	8.21696	8.15094	8.11792	8.14877	8.16325	8.15069	8.14981	8.16158	8.14293	8.14177	8.12061	8.14544	8.11897	8.12122	8.11924	8.09887	8.12468	8.13801	8.124	8.13005	8.13903	8.07275	8.09964	8.0752	8.07828	8.10166	8.102	8.07932	8.07612	8.09166	8.07068	8.07944	8.08723	8.07668	8.08932	8.08386	8.06956	8.05738
2.8875	8.2193	8.14943	8.11637	8.1507	8.16057	8.14852	8.15162	8.15792	8.14057	8.1392	8.12093	8.14499	8.11686	8.11988	8.12103	8.10236	8.12031	8.13858	8.122	8.12833	8.13556	8.06936	8.09909	8.0697	8.07663	8.10144	8.09812	8.08073	8.07533	8.08814	8.07289	8.07578	8.08798	8.0734	8.09242	8.08535	8.07066	8.05562
2.895	8.2152	8.14917	8.11687	8.14562	8.16343	8.15281	8.15048	8.15918	8.14024	8.14206	8.12286	8.14281	8.11861	8.12145	8.11887	8.10049	8.12666	8.13751	8.12303	8.12787	8.138	8.07306	8.10119	8.07677	8.07655	8.10008	8.09412	8.08055	8.07425	8.0875	8.07013	8.07862	8.08505	8.07782	8.09141	8.08339	8.06972	8.05951
2.9025	8.21452	8.15144	8.11892	8.14818	8.16345	8.14776	8.14736	8.15657	8.14106	8.13858	8.12	8.14781	8.11762	8.12248	8.12015	8.10221	8.12446	8.13792	8.12315	8.12892	8.14106	8.07069	8.10091	8.06879	8.07583	8.09896	8.09788	8.084	8.0748	8.0889	8.07153	8.07979	8.08448	8.07873	8.09146	8.08445	8.06924	8.05543
2.91	8.21398	8.14902	8.11882	8.14875	8.16702	8.15004	8.14888	8.1587	8.14062	8.14318	8.12262	8.14798	8.11765	8.12356	8.11801	8.10433	8.12461	8.13729	8.12109	8.12788	8.13892	8.07109	8.09915	8.07287	8.07313	8.10317	8.0984	8.07935	8.07333	8.0904	8.07454	8.08026	8.08663	8.0764	8.08868	8.08465	8.06825	8.05207
2.9175	8.21735	8.1513	8.11724	8.14966	8.16154	8.15179	8.14663	8.16105	8.14174	8.13949	8.12489	8.14852	8.11841	8.12145	8.11994	8.09953	8.12506	8.13568	8.12438	8.12878	8.14205	8.07235	8.09988	8.07343	8.07343	8.09767	8.09687	8.08193	8.07503	8.09414	8.07059	8.07735	8.08832	8.0784	8.09165	8.08307	8.06913	8.05827
2.925	8.21839	8.1491	8.11959	8.15	8.16202	8.15312	8.149	8.1606	8.13893	8.13888	8.11833	8.14559	8.11427	8.12848	8.11755	8.10412	8.12368	8.13497	8.12005	8.12883	8.1418	8.07238	8.10053	8.07366	8.07833	8.10184	8.09864	8.08069	8.07474	8.09085	8.06928	8.07703	8.08425	8.07515	8.09273	8.08181	8.06951	8.05794
2.9325	8.21787	8.14866	8.11988	8.14701	8.16137	8.15005	8.1505	8.15722	8.14296	8.13961	8.12066	8.14693	8.11744	8.12644	8.11757	8.10244	8.127	8.13932	8.12414	8.12506	8.13749	8.0752	8.10327	8.07351	8.07812	8.09842	8.09886	8.08032	8.07563	8.09099	8.07068	8.07614	8.08876	8.07785	8.09322	8.08306	8.06939	8.05787
2.94	8.21828	8.1498	8.11798	8.14835	8.16467	8.15394	8.1496	8.15718	8.14351	8.1394	8.1235	8.1452	8.11725	8.12131	8.12077	8.10266	8.12617	8.13568	8.12416	8.12952	8.13785	8.07306	8.10203	8.07413	8.08043	8.09874	8.09624	8.08167	8.07467	8.08846	8.07044	8.0822	8.08554	8.07609	8.09284	8.0828	8.07178	8.05911
2.9475	8.21704	8.15082	8.11778	8.15067	8.16134	8.15199	8.15207	8.16135	8.14291	8.13913	8.12344	8.14637	8.11848	8.1235	8.12003	8.1008	8.12717	8.13695	8.12107	8.12793	8.13842	8.07368	8.10003	8.07566	8.07719	8.10158	8.09811	8.08373	8.07795	8.08863	8.06971	8.07773	8.08463	8.07704	8.09034	8.07977	8.07117	8.05885
2.955	8.21889	8.14867	8.11753	8.15056	8.16595	8.15149	8.14975	8.1585	8.1394	8.1388	8.12155	8.14786	8.1192	8.12333	8.11746	8.10155	8.12575	8.13908	8.12235	8.13087	8.13919	8.07324	8.09832	8.07345	8.07687	8.10217	8.10039	8.0796	8.07334	8.08784	8.06831	8.07701	8.08636	8.07974	8.09479	8.08197	8.06854	8.05775
2.9625	8.21692	8.14846	8.11762	8.14892	8.16273	8.15241	8.15	8.1599	8.14228	8.1425	8.1226	8.1456	8.11579	8.12398	8.11817	8.10172	8.12338	8.1391	8.1228	8.13109	8.14054	8.07047	8.09804	8.07407	8.07589	8.10248	8.09628	8.08213	8.07672	8.08975	8.06725	8.07987	8.08886	8.08192	8.09139	8.08507	8.06902	8.05887
2.97	8.21678	8.15535	8.12055	8.14728	8.16432	8.15284	8.14921	8.15873	8.14106	8.14104	8.1187	8.14733	8.11733	8.12441	8.11733	8.10277	8.1261	8.13792	8.12039	8.12975	8.13774	8.0736	8.10021	8.07513	8.07692	8.09957	8.09641	8.08069	8.07982	8.08841	8.07273	8.07718	8.0878	8.07661	8.09352	8.08409	8.0704	8.05867
2.9775	8.216	8.15222	8.11795	8.1485	8.16722	8.15423	8.14993	8.16256	8.14107	8.13939	8.1225	8.14625	8.11706	8.12281	8.11916	8.10185	8.12576	8.13835	8.12257	8.13116	8.13723	8.07048	8.10404	8.07181	8.07777	8.09912	8.09487	8.07866	8.07612	8.09034	8.06767	8.07583	8.0889	8.07739	8.09009	8.08697	8.07089	8.05799
2.985	8.21867	8.15252	8.12017	8.14928	8.16394	8.15077	8.1517	8.16008	8.14459	8.14447	8.12232	8.14623	8.11411	8.12479	8.11925	8.10182	8.12572	8.13778	8.1253	8.12924	8.14136	8.07535	8.10363	8.07629	8.07509	8.10202	8.09822	8.08249	8.07565	8.08939	8.06801	8.07843	8.08423	8.0803	8.09502	8.08671	8.0687	8.05958
2.9925	8.21717	8.1497	8.12272	8.15166	8.16289	8.15282	8.15212	8.16293	8.14447	8.14113	8.1221	8.14461	8.12023	8.12506	8.11939	8.10423	8.12563	8.13876	8.12514	8.13234	8.14044	8.07514	8.10353	8.07529	8.07725	8.10052	8.10136	8.0816	8.0752	8.08801	8.06959	8.07663	8.0855	8.07686	8.09154	8.08665	8.07067	8.05957
3	8.21638	8.15211	8.12018	8.15116	8.16774	8.15075	8.15103	8.16254	8.14294	8.14109	8.12302	8.14479	8.11839	8.12444	8.11876	8.10124	8.12886	8.1376	8.12143	8.13296	8.1373	8.07125	8.10363	8.07541	8.07812	8.09988	8.10004	8.08125	8.07609	8.09144	8.06915	8.07607	8.0891	8.07829	8.09258	8.08741	8.06914	8.06248
3.0075	8.21622	8.15119	8.12155	8.14794	8.16549	8.15476	8.15005	8.15961	8.14321	8.14178	8.12399	8.14802	8.11993	8.12567	8.12053	8.10412	8.12648	8.13731	8.12113	8.13413	8.14037	8.07583	8.10051	8.07248	8.07887	8.09931	8.09842	8.0793	8.0767	8.08724	8.0722	8.07983	8.08924	8.07843	8.09311	8.08494	8.07072	8.05983
3.015	8.21916	8.15199	8.11703	8.1518	8.16901	8.15237	8.15428	8.15781	8.14349	8.14023	8.12764	8.14492	8.11692	8.12442	8.12108	8.10296	8.12537	8.13894	8.12233	8.12589	8.13633	8.07416	8.10189	8.07649	8.07661	8.09833	8.10115	8.08112	8.07816	8.09142	8.06988	8.08184	8.08873	8.07855	8.0944	8.08677	8.06933	8.05923
3.0225	8.21792	8.15281	8.1224	8.14914	8.1647	8.15097	8.15206	8.16063	8.14174	8.14183	8.12283	8.14989	8.11841	8.12745	8.11863	8.10232	8.1279	8.14185	8.12206	8.12831	8.13846	8.07355	8.10348	8.07481	8.0764	8.09849	8.09949	8.07915	8.08	8.08845	8.07095	8.07863	8.08879	8.085	8.09472	8.08484	8.07075	8.05947
3.03	8.22044	8.14903	8.12293	8.14998	8.16303	8.15059	8.15362	8.16121	8.14538	8.14453	8.12554	8.14781	8.11798	8.12289	8.11788	8.10399	8.12497	8.13887	8.12362	8.12786	8.13883	8.07077	8.09894	8.07439	8.07736	8.10194	8.09869	8.08033	8.07709	8.09066	8.07141	8.07879	8.08912	8.07991	8.09405	8.08906	8.07281	8.06072
3.0375	8.21925	8.15349	8.11937	8.15081	8.16405	8.1535	8.14932	8.16216	8.14288	8.14262	8.12238	8.14685	8.11943	8.12401	8.12162	8.10452	8.12695	8.14061	8.12373	8.12889	8.1417	8.07594	8.10415	8.07451	8.08083	8.10028	8.09911	8.08137	8.07544	8.08779	8.07169	8.0834	8.08803	8.07725	8.09428	8.08647	8.06874	8.05882
3.045	8.21986	8.15112	8.12012	8.14966	8.1671	8.15274	8.15073	8.16265	8.14423	8.14064	8.12169	8.14624	8.11974	8.1229	8.11832	8.1013	8.12407	8.13813	8.12369	8.13061	8.14073	8.07311	8.10457	8.07609	8.07504	8.10279	8.09687	8.08162	8.07715	8.08824	8.06672	8.08088	8.09103	8.07974	8.09451	8.08751	8.07055	8.0571
3.0525	8.21859	8.15113	8.12248	8.14825	8.16441	8.15095	8.15138	8.16226	8.14302	8.14131	8.12536	8.14785	8.12182	8.12752	8.11827	8.09907	8.1256	8.14063	8.12449	8.12913	8.13766	8.07517	8.10381	8.07396	8.07769	8.10092	8.1	8.08214	8.07998	8.08767	8.06848	8.07679	8.0874	8.07604	8.09681	8.08751	8.07343	8.05578
3.06	8.2197	8.15098	8.12059	8.15521	8.16393	8.151	8.14823	8.16313	8.1419	8.1432	8.12388	8.14582	8.11941	8.12543	8.12311	8.10501	8.1283	8.13776	8.12296	8.13044	8.13927	8.07419	8.10528	8.0752	8.07713	8.10379	8.09909	8.0797	8.07857	8.08699	8.06904	8.07696	8.08872	8.07868	8.09526	8.08797	8.07047	8.05745
3.0675	8.21689	8.15417	8.11818	8.15205	8.16475	8.15195	8.14837	8.16006	8.14498	8.14179	8.12207	8.14949	8.11926	8.12372	8.11912	8.10213	8.12654	8.1395	8.12595	8.13311	8.14046	8.074	8.10226	8.07561	8.0772	8.09957	8.09574	8.08	8.07995	8.09071	8.06946	8.07966	8.08854	8.07708	8.0956	8.08451	8.07135	8.05578
3.075	8.21981	8.14957	8.11756	8.14888	8.16607	8.15216	8.15155	8.1616	8.14402	8.14108	8.12246	8.14794	8.12032	8.1255	8.12191	8.10277	8.12496	8.14116	8.12397	8.13128	8.14079	8.07533	8.10401	8.07449	8.07862	8.10096	8.09756	8.08154	8.07919	8.09036	8.07239	8.08072	8.0903	8.07839	8.09273	8.08857	8.07038	8.0591
3.0825	8.21682	8.15335	8.11883	8.1485	8.16768	8.15511	8.1564	8.16588	8.14131	8.14104	8.12449	8.1461	8.1174	8.1227	8.11664	8.10538	8.12667	8.1393	8.12644	8.13026	8.14083	8.0767	8.10329	8.07477	8.07777	8.10236	8.09796	8.08175	8.07654	8.08541	8.0717	8.07825	8.08735	8.08002	8.09631	8.08666	8.07039	8.05812
3.09	8.21591	8.15492	8.11823	8.14899	8.16592	8.15086	8.14999	8.16033	8.14427	8.13907	8.12179	8.14697	8.1193	8.12646	8.1212	8.10284	8.12351	8.13791	8.12317	8.13032	8.14119	8.0744	8.10179	8.07651	8.07904	8.10129	8.09892	8.08353	8.07442	8.09083	8.07251	8.07733	8.09132	8.07863	8.09749	8.08671	8.07022	8.05851
3.0975	8.21885	8.15485	8.11861	8.14623	8.16874	8.1551	8.15292	8.16587	8.142	8.13838	8.12411	8.14855	8.11879	8.12761	8.1209	8.10496	8.12624	8.13803	8.12497	8.12917	8.14039	8.07264	8.10674	8.07739	8.08044	8.10445	8.10024	8.08267	8.07615	8.08894	8.0681	8.08112	8.08827	8.0792	8.09588	8.08546	8.06753	8.05922
3.105	8.21743	8.15516	8.12008	8.15086	8.16791	8.15263	8.14985	8.16438	8.14378	8.14342	8.12428	8.1489	8.1214	8.1275	8.12131	8.103	8.12427	8.13569	8.12473	8.13083	8.14194	8.07555	8.10314	8.07232	8.07959	8.09998	8.09775	8.08194	8.07832	8.08812	8.06864	8.07874	8.08615	8.07925	8.09149	8.08996	8.07025	8.06087
3.1125	8.21894	8.14846	8.11876	8.15222	8.16794	8.1506	8.1494	8.16146	8.14544	8.1405	8.12296	8.14634	8.12161	8.12347	8.12342	8.10503	8.12933	8.13751	8.12246	8.12998	8.13695	8.0737	8.10045	8.07792	8.07794	8.10165	8.09595	8.0799	8.08012	8.09015	8.06967	8.0793	8.08732	8.0813	8.09468	8.08686	8.06997	8.05664
3.12	8.2235	8.15212	8.11949	8.15146	8.16757	8.15507	8.15168	8.16257	8.14433	8.13981	8.12105	8.15021	8.1186	8.12914	8.121	8.10133	8.12335	8.13731	8.12381	8.12938	8.14137	8.07332	8.10266	8.07693	8.07824	8.09967	8.09937	8.08237	8.08168	8.0896	8.06763	8.07689	8.09157	8.08099	8.09645	8.08601	8.07335	8.0603
3.1275	8.22034	8.15473	8.12019	8.14936	8.16707	8.15451	8.15065	8.16273	8.14337	8.14382	8.1256	8.14936	8.1218	8.12536	8.12006	8.10388	8.12546	8.14191	8.12492	8.13077	8.14288	8.07287	8.1003	8.07476	8.07963	8.10467	8.09826	8.07939	8.07825	8.09166	8.07069	8.07856	8.09126	8.08046	8.09503	8.08877	8.0712	8.05939
3.135	8.22072	8.15139	8.12109	8.15268	8.16374	8.15158	8.15395	8.16214	8.14363	8.14245	8.12439	8.14861	8.1231	8.1276	8.12091	8.10571	8.1246	8.14059	8.12589	8.13109	8.13995	8.07451	8.10313	8.07547	8.07583	8.10192	8.09846	8.08166	8.07898	8.09257	8.0689	8.07909	8.09041	8.07995	8.0952	8.0905	8.0711	8.05853
3.1425	8.21811	8.15121	8.12291	8.14957	8.16793	8.15601	8.15067	8.16154	8.14575	8.14326	8.12506	8.14816	8.1192	8.12524	8.12065	8.10283	8.1275	8.13944	8.1236	8.13221	8.14116	8.07994	8.09975	8.07842	8.07957	8.10021	8.09924	8.08306	8.08002	8.0922	8.07171	8.07875	8.09022	8.07919	8.09878	8.08782	8.06987	8.05739
3.15	8.21859	8.15175	8.12278	8.14904	8.16614	8.15585	8.14859	8.16093	8.14464	8.13845	8.12734	8.14773	8.11962	8.12568	8.12397	8.10347	8.12712	8.14111	8.12678	8.13083	8.14044	8.07285	8.10341	8.07537	8.07823	8.09948	8.10231	8.08341	8.08189	8.0934	8.07279	8.07927	8.09174	8.0812	8.09441	8.08789	8.07226	8.05824
3.1575	8.21856	8.15384	8.12148	8.14866	8.16425	8.1503	8.15401	8.15886	8.14518	8.14324	8.12367	8.14883	8.11685	8.12762	8.12104	8.10261	8.12676	8.14348	8.12455	8.12811	8.13969	8.07249	8.10484	8.07369	8.0802	8.09876	8.10004	8.08313	8.07838	8.09313	8.07057	8.08071	8.09139	8.08296	8.09473	8.08726	8.06957	8.06152
3.165	8.22036	8.15333	8.11838	8.15113	8.16825	8.1536	8.15138	8.1619	8.14394	8.14188	8.12731	8.14766	8.11853	8.12732	8.12494	8.10614	8.12651	8.14315	8.13037	8.12983	8.14015	8.07653	8.10035	8.07272	8.07833	8.10247	8.10117	8.08298	8.07754	8.08841	8.07121	8.07826	8.09269	8.08137	8.09656	8.08618	8.07344	8.06298
3.1725	8.22133	8.15291	8.12384	8.15126	8.16951	8.15028	8.15229	8.15907	8.14499	8.14059	8.1284	8.14992	8.12033	8.12367	8.11846	8.1034	8.12773	8.13758	8.12427	8.12975	8.13984	8.07172	8.10335	8.07339	8.08141	8.10352	8.10143	8.07999	8.07891	8.09056	8.07109	8.07994	8.09537	8.07702	8.09566	8.08481	8.0698	8.05971
3.18	8.21982	8.15216	8.1197	8.15082	8.16438	8.15288	8.15173	8.16306	8.14531	8.14237	8.12726	8.14654	8.11867	8.1256	8.12146	8.1055	8.12662	8.14284	8.12341	8.12768	8.141	8.07874	8.10346	8.07366	8.07765	8.10122	8.10124	8.08098	8.07988	8.09175	8.07082	8.08053	8.09181	8.08132	8.09695	8.08642	8.07275	8.06291
3.1875	8.21846	8.15514	8.12021	8.14969	8.16726	8.15423	8.15354	8.16547	8.14213	8.14209	8.12612	8.14944	8.12097	8.12298	8.12016	8.10266	8.12688	8.14242	8.12497	8.13273	8.14143	8.07489	8.10193	8.07206	8.07807	8.10277	8.09926	8.08128	8.08046	8.08794	8.06954	8.07778	8.09034	8.08137	8.09549	8.08662	8.07271	8.05959
3.195	8.22156	8.15396	8.12098	8.15094	8.16436	8.1526	8.15116	8.16091	8.14166	8.14235	8.12239	8.14431	8.11638	8.12365	8.12064	8.10549	8.12596	8.14014	8.12311	8.1306	8.14433	8.0752	8.1049	8.07909	8.07767	8.10309	8.09879	8.08204	8.08064	8.09332	8.07002	8.08117	8.08981	8.07848	8.09512	8.0883	8.07319	8.06054
3.2025	8.22154	8.15109	8.11986	8.15069	8.16915	8.15276	8.1535	8.16309	8.14169	8.14382	8.12413	8.14794	8.11871	8.12523	8.1235	8.10511	8.1287	8.14007	8.12524	8.13033	8.14068	8.07471	8.10178	8.07516	8.07782	8.10338	8.0994	8.08337	8.07968	8.08757	8.07015	8.08	8.09084	8.07909	8.09667	8.08556	8.07315	8.05886
3.21	8.22129	8.15263	8.12292	8.15128	8.16819	8.15261	8.15163	8.15894	8.14364	8.14353	8.12358	8.14902	8.12081	8.1286	8.12291	8.10089	8.12472	8.14229	8.12432	8.12975	8.14069	8.07638	8.10748	8.07657	8.07852	8.10197	8.0985	8.08214	8.08032	8.09293	8.07536	8.08231	8.0907	8.07995	8.09739	8.08996	8.07151	8.06154
3.2175	8.22057	8.15703	8.12076	8.15196	8.16721	8.15549	8.15339	8.16215	8.14522	8.14428	8.12466	8.15001	8.12265	8.1259	8.12013	8.10488	8.12527	8.14308	8.12681	8.13027	8.14167	8.08023	8.1037	8.07489	8.07833	8.1054	8.10297	8.08252	8.08102	8.09243	8.07297	8.08031	8.09052	8.08194	8.09606	8.08851	8.07369	8.05763
3.225	8.21978	8.1532	8.1221	8.15142	8.16715	8.15243	8.15452	8.16287	8.14418	8.14281	8.12323	8.15002	8.11875	8.12446	8.11814	8.10553	8.12909	8.13982	8.12421	8.12946	8.13861	8.07883	8.10398	8.07665	8.07995	8.1022	8.10064	8.08249	8.08184	8.09256	8.07005	8.07797	8.09247	8.0806	8.09653	8.08588	8.0719	8.05814
3.2325	8.22318	8.15385	8.11849	8.14779	8.16711	8.1513	8.15612	8.16432	8.14407	8.1445	8.12552	8.1494	8.12195	8.12502	8.12448	8.1064	8.12597	8.14285	8.12934	8.13271	8.1392	8.07515	8.10136	8.07549	8.07767	8.1032	8.10091	8.08549	8.07787	8.0895	8.07112	8.08222	8.0896	8.08182	8.09729	8.0868	8.06953	8.06004
3.24	8.21885	8.15222	8.11872	8.1517	8.16843	8.15186	8.15051	8.16283	8.14544	8.14153	8.12762	8.15002	8.11685	8.12404	8.12269	8.10106	8.12679	8.14104	8.12564	8.12887	8.13883	8.0753	8.10669	8.07556	8.07919	8.10376	8.10104	8.0852	8.0798	8.09258	8.07068	8.07948	8.08923	8.08115	8.10151	8.09026	8.07126	8.05972
3.2475	8.22073	8.15428	8.1211	8.15365	8.16563	8.15425	8.1575	8.16315	8.14444	8.14146	8.12509	8.14822	8.11861	8.12564	8.12453	8.10451	8.12671	8.13939	8.12778	8.12936	8.14565	8.07459	8.10718	8.07656	8.0813	8.10321	8.10283	8.08049	8.07982	8.09418	8.07366	8.08105	8.08975	8.07868	8.09808	8.08896	8.0726	8.06079
3.255	8.22013	8.1531	8.11911	8.15179	8.16714	8.15709	8.15262	8.16465	8.14459	8.14159	8.12346	8.15025	8.12263	8.12624	8.12415	8.10307	8.12539	8.14327	8.12914	8.12882	8.14048	8.07721	8.10404	8.07572	8.07745	8.10372	8.10069	8.08527	8.07939	8.09031	8.07051	8.08208	8.09118	8.07919	8.09489	8.0868	8.07269	8.0585
3.2625	8.21763	8.15268	8.12507	8.1512	8.1706	8.15631	8.14962	8.16604	8.14377	8.14217	8.12592	8.14893	8.11955	8.12534	8.12199	8.10642	8.12881	8.1402	8.12331	8.13021	8.14329	8.07918	8.10591	8.07897	8.07925	8.10392	8.10035	8.08543	8.0821	8.08983	8.07306	8.07836	8.09184	8.07998	8.09947	8.09149	8.07119	8.06127
3.27	8.22093	8.15451	8.12008	8.14938	8.16606	8.15584	8.15487	8.162	8.14158	8.1432	8.12445	8.14745	8.12133	8.12823	8.12189	8.10394	8.12952	8.14111	8.12629	8.12864	8.14239	8.07479	8.1072	8.07795	8.07544	8.10322	8.10281	8.08458	8.07943	8.09315	8.07121	8.08267	8.08995	8.08107	8.09505	8.08556	8.07052	8.05791
3.2775	8.22006	8.15529	8.12383	8.15029	8.16734	8.15327	8.15547	8.16483	8.14305	8.14227	8.13112	8.1495	8.12033	8.12924	8.11984	8.1049	8.12934	8.14403	8.12602	8.12902	8.1408	8.07565	8.10591	8.081	8.07547	8.10646	8.09914	8.08386	8.08113	8.08833	8.07203	8.07979	8.09031	8.08258	8.09593	8.08864	8.0708	8.05952
3.285	8.21912	8.15368	8.12253	8.15362	8.16674	8.15589	8.15499	8.16393	8.14331	8.14439	8.12595	8.14824	8.12029	8.1251	8.1263	8.1071	8.12732	8.14347	8.1242	8.12847	8.14391	8.07866	8.10212	8.07961	8.07773	8.10162	8.1	8.08715	8.07882	8.09	8.07406	8.08113	8.09187	8.08337	8.09874	8.0854	8.07261	8.05888
3.2925	8.22281	8.15664	8.12103	8.1536	8.16853	8.15778	8.15215	8.16416	8.14437	8.14351	8.1289	8.14612	8.12064	8.12762	8.1243	8.10463	8.12652	8.14323	8.12286	8.12994	8.14365	8.08027	8.10269	8.07545	8.07852	8.10565	8.10338	8.0845	8.07852	8.09248	8.07435	8.07962	8.09021	8.07972	8.0958	8.09089	8.0703	8.0601
3.3	8.22269	8.1552	8.12279	8.15375	8.16824	8.15534	8.15709	8.16514	8.14269	8.14144	8.12611	8.14782	8.12211	8.12793	8.12455	8.10355	8.12794	8.14525	8.12362	8.13212	8.14328	8.07449	8.10557	8.08068	8.07741	8.10513	8.10298	8.08567	8.08203	8.09167	8.07175	8.08185	8.09216	8.07844	8.09727	8.0876	8.07367	8.06005
3.3075	8.22162	8.15786	8.12036	8.15325	8.17088	8.15739	8.15413	8.16438	8.14378	8.14338	8.12741	8.14778	8.12137	8.12676	8.12204	8.10511	8.13043	8.14171	8.1254	8.12741	8.1433	8.07663	8.10743	8.07834	8.07675	8.10252	8.09926	8.08399	8.0785	8.09306	8.07353	8.08245	8.09286	8.0772	8.09765	8.08805	8.07226	8.05807
3.315	8.22026	8.15416	8.1237	8.1542	8.16811	8.15169	8.15374	8.15894	8.14166	8.13951	8.1268	8.14873	8.12083	8.12955	8.12163	8.10933	8.12973	8.14138	8.12571	8.13023	8.14105	8.07552	8.10621	8.07669	8.0793	8.1039	8.10138	8.0856	8.07856	8.09164	8.07089	8.0805	8.08973	8.0824	8.09785	8.08445	8.07258	8.06132
3.3225	8.21798	8.15389	8.12418	8.15244	8.16847	8.15595	8.15613	8.16284	8.1426	8.13969	8.12525	8.15334	8.12192	8.12771	8.1211	8.10375	8.12688	8.1404	8.12725	8.13185	8.14102	8.07504	8.10515	8.07782	8.07956	8.10321	8.09937	8.08668	8.07864	8.09294	8.07296	8.07445	8.09065	8.08306	8.09938	8.08784	8.07184	8.06111
3.33	8.22236	8.15334	8.12288	8.15206	8.16799	8.15388	8.15597	8.16255	8.14213	8.1442	8.12563	8.14654	8.11673	8.13113	8.1234	8.10492	8.12807	8.14058	8.12686	8.12805	8.14227	8.07298	8.10272	8.07998	8.07724	8.10294	8.10357	8.08134	8.07686	8.09385	8.07211	8.08221	8.09288	8.07776	8.09979	8.08675	8.07184	8.06447
3.3375	8.21867	8.15518	8.12513	8.1556	8.1701	8.15265	8.15467	8.16226	8.14295	8.1438	8.12724	8.14713	8.11655	8.12597	8.12101	8.10441	8.13	8.14495	8.13026	8.12955	8.1403	8.07834	8.10098	8.07494	8.07909	8.10575	8.10367	8.08249	8.07836	8.08983	8.0724	8.07839	8.09113	8.08258	8.09668	8.08966	8.07256	8.06128
3.345	8.22145	8.15241	8.12073	8.15303	8.17082	8.15434	8.15426	8.16257	8.14321	8.14498	8.12913	8.15096	8.118	8.12752	8.12649	8.10392	8.12846	8.14149	8.12631	8.13151	8.14219	8.0777	8.10527	8.0779	8.07867	8.10212	8.10549	8.08614	8.08318	8.0905	8.07011	8.08068	8.09168	8.08243	8.09882	8.08571	8.07009	8.06008
3.3525	8.22134	8.15547	8.1211	8.15362	8.17058	8.15694	8.15478	8.16297	8.14249	8.14497	8.13005	8.15016	8.12055	8.12883	8.12184	8.10522	8.12581	8.14087	8.13	8.12969	8.13969	8.07427	8.10473	8.07684	8.07932	8.10431	8.10329	8.0848	8.0805	8.0911	8.07333	8.08127	8.0934	8.08111	8.09789	8.08725	8.07438	8.06342
3.36	8.21996	8.15683	8.12309	8.15137	8.16925	8.15363	8.15448	8.16366	8.14349	8.14511	8.12891	8.14749	8.12036	8.12793	8.12289	8.10715	8.12764	8.1438	8.12604	8.13197	8.14278	8.07462	8.10509	8.08001	8.08028	8.10529	8.10361	8.0824	8.08028	8.093	8.06986	8.08404	8.09247	8.07864	8.09809	8.08693	8.07514	8.06105
3.3675	8.22105	8.15878	8.12318	8.15437	8.16665	8.15649	8.15294	8.16058	8.14306	8.14692	8.12652	8.1488	8.12021	8.12769	8.11987	8.10719	8.12749	8.13896	8.12903	8.13006	8.14108	8.07421	8.10821	8.07966	8.08078	8.10216	8.10337	8.08533	8.08288	8.0939	8.07373	8.08284	8.0903	8.07971	8.0967	8.08538	8.07352	8.05838
3.375	8.22313	8.15257	8.12269	8.1542	8.17198	8.15436	8.15449	8.16228	8.14045	8.14402	8.12638	8.14939	8.12013	8.12861	8.12097	8.10387	8.12825	8.1426	8.12726	8.12916	8.14313	8.07313	8.10354	8.07496	8.07888	8.09843	8.1044	8.08334	8.0819	8.09372	8.06945	8.0818	8.09212	8.07877	8.09813	8.08566	8.07245	8.064
3.3825	8.22266	8.15602	8.1241	8.15263	8.16844	8.15404	8.1568	8.16324	8.14428	8.14164	8.12869	8.15135	8.12089	8.12807	8.12291	8.10634	8.12942	8.13822	8.12555	8.13348	8.14019	8.07472	8.10547	8.08087	8.08037	8.10074	8.10398	8.08423	8.08144	8.09372	8.07218	8.08261	8.09339	8.08414	8.09762	8.088	8.07453	8.05951
3.39	8.21572	8.15579	8.123	8.15202	8.16696	8.15467	8.15337	8.16155	8.14166	8.14053	8.13315	8.15111	8.11952	8.12676	8.12362	8.10492	8.12974	8.14379	8.12823	8.13068	8.14331	8.07509	8.10529	8.07724	8.08191	8.10529	8.10047	8.08522	8.08237	8.09307	8.07101	8.08388	8.09423	8.07966	8.09737	8.08819	8.07156	8.06288
3.3975	8.2208	8.15716	8.12102	8.15023	8.1668	8.15461	8.15457	8.16675	8.14213	8.14496	8.12938	8.14731	8.12125	8.12623	8.12206	8.10309	8.12405	8.1419	8.12671	8.13046	8.14113	8.07804	8.10514	8.07779	8.07977	8.10209	8.10394	8.08522	8.08142	8.09361	8.07445	8.08201	8.0931	8.08187	8.09462	8.08788	8.07232	8.05943
3.405	8.2199	8.15608	8.12161	8.15541	8.16824	8.15399	8.15387	8.16288	8.14073	8.14339	8.12949	8.14828	8.1233	8.12895	8.12053	8.1067	8.1334	8.14606	8.12756	8.13515	8.14456	8.07544	8.10504	8.07686	8.08177	8.10425	8.10412	8.08575	8.08214	8.09315	8.07569	8.082	8.09235	8.08296	8.09496	8.08504	8.07475	8.0598
3.4125	8.22112	8.15318	8.12465	8.15686	8.16534	8.15847	8.15698	8.16295	8.14414	8.14142	8.12742	8.14977	8.12152	8.12749	8.12286	8.10425	8.13026	8.14401	8.12798	8.12954	8.14233	8.0766	8.10847	8.07753	8.07859	8.10302	8.10376	8.08805	8.08066	8.09018	8.07642	8.08179	8.08988	8.08188	8.09602	8.08992	8.07189	8.06076
3.42	8.21914	8.15897	8.12257	8.15464	8.17091	8.15908	8.15356	8.16468	8.14132	8.14515	8.12555	8.15255	8.12035	8.12744	8.12211	8.10511	8.13032	8.14499	8.12845	8.12903	8.14076	8.07673	8.10608	8.08051	8.08082	8.10486	8.10302	8.088	8.08	8.09416	8.07596	8.08256	8.09495	8.08219	8.0972	8.08607	8.07321	8.06226
3.4275	8.21783	8.15763	8.12364	8.1535	8.16619	8.15971	8.15682	8.16008	8.13743	8.14209	8.13003	8.14736	8.1201	8.127	8.12259	8.10745	8.12672	8.14227	8.12832	8.1314	8.14142	8.08116	8.10344	8.07976	8.07894	8.10622	8.1	8.08439	8.08105	8.09259	8.07159	8.07979	8.09333	8.08259	8.09653	8.08704	8.07704	8.06124
3.435	8.21854	8.15384	8.12207	8.15509	8.16904	8.15915	8.15538	8.16309	8.14015	8.14247	8.13466	8.15034	8.12145	8.1304	8.12561	8.1	8.12822	8.14493	8.12729	8.12856	8.14162	8.07491	8.10473	8.07895	8.07901	8.10532	8.10083	8.08437	8.08312	8.09225	8.07025	8.0832	8.0946	8.08238	8.09863	8.08533	8.07283	8.06107
3.4425	8.222	8.15752	8.12432	8.15495	8.16997	8.15298	8.15548	8.16195	8.14149	8.14376	8.128	8.15156	8.12245	8.12949	8.12705	8.10736	8.12688	8.14475	8.12831	8.13189	8.14501	8.07789	8.10652	8.07864	8.08222	8.10614	8.10441	8.08251	8.0793	8.09032	8.07283	8.08162	8.09438	8.07895	8.09786	8.08553	8.07197	8.06482
3.45	8.21897	8.15584	8.12368	8.15726	8.16952	8.15873	8.15692	8.16405	8.14055	8.14484	8.12851	8.14885	8.12049	8.12979	8.1244	8.10602	8.12899	8.14234	8.12609	8.13052	8.14356	8.08052	8.103	8.08218	8.07985	8.10552	8.10259	8.08287	8.07826	8.08987	8.07617	8.08253	8.09493	8.08308	8.09662	8.08838	8.07282	8.06284
3.4575	8.2232	8.15699	8.12273	8.15353	8.17325	8.15636	8.1587	8.16374	8.14453	8.14292	8.12882	8.14814	8.11895	8.1326	8.12104	8.10523	8.12776	8.14767	8.12729	8.13209	8.13965	8.07252	8.10251	8.07814	8.07682	8.10412	8.10045	8.0859	8.07825	8.09414	8.07338	8.0801	8.09353	8.08186	8.09744	8.09078	8.07464	8.06003
3.465	8.21937	8.15658	8.12306	8.15455	8.16665	8.16008	8.15289	8.1645	8.14355	8.14541	8.12645	8.1498	8.12084	8.12679	8.127	8.1062	8.12952	8.14173	8.12471	8.12862	8.14407	8.07787	8.10575	8.07639	8.08089	8.10295	8.10346	8.08551	8.07986	8.09363	8.07477	8.08338	8.09324	8.08105	8.09764	8.08941	8.07543	8.06417
3.4725	8.21897	8.15725	8.1266	8.15398	8.1706	8.15345	8.15323	8.16303	8.14253	8.14246	8.12696	8.15064	8.12388	8.13027	8.12156	8.1041	8.12549	8.1445	8.1261	8.13145	8.14212	8.08123	8.10618	8.07834	8.07794	8.10551	8.10275	8.08688	8.07871	8.09616	8.07405	8.08308	8.09519	8.08064	8.0976	8.08967	8.07441	8.06364
3.48	8.22016	8.15746	8.12201	8.15866	8.17119	8.15681	8.15205	8.16329	8.14244	8.14512	8.12876	8.14884	8.12209	8.13176	8.12282	8.10514	8.13087	8.14282	8.12976	8.13058	8.14219	8.07937	8.10459	8.07701	8.08087	8.10454	8.10153	8.08439	8.08226	8.09302	8.07499	8.08246	8.09033	8.08282	8.09529	8.08993	8.07554	8.06385
3.4875	8.2198	8.15598	8.12286	8.15651	8.16981	8.15414	8.15627	8.16109	8.14013	8.1437	8.12598	8.14927	8.12481	8.13129	8.1202	8.10307	8.12866	8.14112	8.12621	8.13275	8.14227	8.08061	8.10582	8.07793	8.08508	8.10237	8.10429	8.08628	8.07964	8.09507	8.07211	8.08324	8.09372	8.08538	8.09803	8.088	8.07371	8.06527
3.495	8.22254	8.15987	8.12275	8.15385	8.16921	8.15566	8.15461	8.16452	8.1447	8.14449	8.12725	8.15263	8.12304	8.12968	8.12236	8.1052	8.13083	8.14316	8.12507	8.13289	8.14237	8.07728	8.10587	8.07786	8.082	8.10491	8.10116	8.08479	8.0807	8.09778	8.07427	8.08327	8.09475	8.08353	8.09716	8.08928	8.0728	8.06369
3.5025	8.22432	8.15689	8.12846	8.15223	8.17078	8.15664	8.15431	8.16352	8.14391	8.14171	8.13081	8.15137	8.1232	8.1299	8.12308	8.10407	8.13	8.14136	8.12448	8.13052	8.14236	8.07924	8.10608	8.07481	8.08237	8.10668	8.10568	8.08505	8.08026	8.09643	8.07215	8.0837	8.08974	8.08051	8.09528	8.08637	8.0761	8.06256
3.51	8.22166	8.15897	8.12325	8.1559	8.1733	8.15797	8.15338	8.16278	8.14053	8.14331	8.12821	8.15023	8.12035	8.13327	8.12168	8.10829	8.13154	8.13945	8.12643	8.13445	8.14225	8.07682	8.10452	8.07952	8.07898	8.10567	8.10655	8.08565	8.08191	8.09564	8.07272	8.08324	8.09351	8.08286	8.10029	8.08922	8.07713	8.06365
3.5175	8.22157	8.15601	8.12711	8.15265	8.16971	8.15574	8.15132	8.16357	8.14408	8.14554	8.12764	8.15124	8.12364	8.13079	8.11996	8.1068	8.12769	8.14371	8.12673	8.13049	8.14558	8.08024	8.10253	8.07745	8.08063	8.10434	8.10371	8.0851	8.07952	8.09664	8.07174	8.08398	8.09228	8.08201	8.09959	8.09106	8.07527	8.064
3.525	8.22383	8.1566	8.12283	8.15421	8.17345	8.15442	8.15356	8.16447	8.14534	8.14167	8.12814	8.15022	8.12181	8.12986	8.1261	8.10571	8.12871	8.14182	8.12638	8.13241	8.14361	8.07882	8.10426	8.07755	8.07881	8.10001	8.10341	8.08614	8.08369	8.09482	8.07403	8.08607	8.09359	8.08039	8.09755	8.08918	8.0763	8.06623
3.5325	8.2205	8.15568	8.12165	8.15574	8.17127	8.1551	8.15406	8.16839	8.14174	8.14264	8.13224	8.15039	8.12613	8.12936	8.12465	8.10504	8.1299	8.14228	8.12747	8.13056	8.14909	8.08052	8.10247	8.07633	8.08437	8.10561	8.10026	8.08589	8.07945	8.09495	8.07512	8.08304	8.09576	8.08368	8.09553	8.0912	8.07433	8.06224
3.54	8.22342	8.15873	8.12778	8.15155	8.16931	8.15297	8.15319	8.16652	8.14458	8.14409	8.1283	8.15277	8.12212	8.13326	8.11825	8.10507	8.12758	8.14166	8.12961	8.13308	8.14159	8.07752	8.10438	8.07696	8.08088	8.10175	8.10428	8.08639	8.0822	8.09548	8.07391	8.08596	8.09341	8.08086	8.09788	8.08861	8.07384	8.0632
3.5475	8.22107	8.15845	8.12284	8.15449	8.16992	8.15765	8.15667	8.16587	8.14481	8.14085	8.12872	8.15156	8.12214	8.12763	8.12234	8.10746	8.13204	8.13949	8.12867	8.13248	8.14276	8.08058	8.10339	8.07649	8.08128	8.10369	8.10038	8.08409	8.08355	8.09551	8.07412	8.08769	8.09081	8.08175	8.09818	8.08904	8.07731	8.0618
3.555	8.22253	8.15544	8.11992	8.15365	8.1722	8.15423	8.15612	8.16666	8.14193	8.1442	8.12799	8.15302	8.12462	8.12677	8.12218	8.10568	8.13266	8.14142	8.12752	8.13076	8.14468	8.07794	8.1045	8.08089	8.07851	8.10559	8.10552	8.08565	8.08062	8.09618	8.07232	8.08222	8.09201	8.08104	8.0976	8.09346	8.07366	8.0637
3.5625	8.22133	8.16082	8.12453	8.15776	8.17108	8.15452	8.15643	8.16646	8.14258	8.14834	8.13002	8.15378	8.12371	8.12898	8.12328	8.10733	8.12973	8.14346	8.12808	8.1307	8.14396	8.07784	8.10218	8.07573	8.07882	8.10572	8.10438	8.0861	8.08171	8.09659	8.07378	8.08669	8.09317	8.08147	8.09968	8.09206	8.07681	8.06312
3.57	8.21867	8.15415	8.12459	8.15455	8.16938	8.15594	8.15603	8.16395	8.14026	8.14793	8.12758	8.1514	8.12247	8.1316	8.12462	8.10282	8.12754	8.13899	8.12883	8.13187	8.14607	8.07938	8.10555	8.07804	8.08332	8.10111	8.10013	8.08642	8.08188	8.09257	8.07394	8.08258	8.08939	8.08267	8.09575	8.08935	8.07256	8.06558
3.5775	8.22013	8.15527	8.12825	8.15336	8.17218	8.15829	8.15284	8.16726	8.1427	8.14638	8.12716	8.15383	8.12328	8.12856	8.12679	8.10638	8.12852	8.14017	8.12761	8.1311	8.14138	8.07903	8.10638	8.08088	8.08099	8.10514	8.10426	8.08551	8.08135	8.09709	8.07598	8.08492	8.09031	8.08076	8.09828	8.08851	8.07948	8.06884
3.585	8.22016	8.15705	8.12233	8.15462	8.1734	8.1564	8.1542	8.16577	8.14181	8.14372	8.12774	8.15164	8.12237	8.12901	8.12614	8.10675	8.12725	8.1455	8.12818	8.13223	8.14286	8.07634	8.10439	8.07754	8.08033	8.1044	8.10117	8.08634	8.08368	8.09548	8.07264	8.08063	8.08969	8.08008	8.09821	8.09169	8.07526	8.06125
3.5925	8.22206	8.15901	8.12309	8.15283	8.17389	8.15475	8.15284	8.1667	8.14158	8.14467	8.13055	8.1523	8.12344	8.13013	8.12447	8.1059	8.12977	8.14459	8.12552	8.1366	8.14438	8.07929	8.10381	8.07847	8.08041	8.10352	8.10191	8.08646	8.08062	8.09285	8.07567	8.08479	8.09406	8.0833	8.09985	8.09046	8.0733	8.06192
3.6	8.22478	8.15739	8.12351	8.15539	8.17207	8.1574	8.1533	8.16485	8.14404	8.14735	8.12917	8.15334	8.12509	8.13244	8.12181	8.10544	8.13153	8.143	8.12864	8.13304	8.14544	8.08114	8.10291	8.07872	8.08074	8.10313	8.10143	8.08826	8.08116	8.09264	8.07286	8.08574	8.09122	8.08205	8.09629	8.08823	8.07646	8.06178
3.6075	8.22417	8.15463	8.12142	8.15296	8.17123	8.15511	8.1546	8.16534	8.14332	8.14823	8.12811	8.15056	8.12712	8.12797	8.12245	8.10814	8.1293	8.14461	8.1263	8.13386	8.14555	8.0829	8.10886	8.08069	8.08064	8.10558	8.10217	8.08762	8.08275	8.09192	8.07473	8.08449	8.09463	8.08388	8.10036	8.08954	8.07644	8.06469
3.615	8.2231	8.15553	8.12656	8.15611	8.17566	8.15411	8.15554	8.16803	8.14514	8.14338	8.12661	8.14951	8.12468	8.12672	8.12296	8.10713	8.13346	8.14339	8.12766	8.13084	8.14626	8.07979	8.10729	8.07712	8.08147	8.10506	8.10291	8.085	8.08423	8.09366	8.07271	8.08476	8.09437	8.08331	8.09737	8.08979	8.07327	8.06352
3.6225	8.22332	8.15721	8.12451	8.1546	8.1728	8.15671	8.15578	8.16374	8.14349	8.14443	8.12844	8.1555	8.12302	8.12887	8.12402	8.10746	8.12636	8.14118	8.12578	8.13361	8.1464	8.07789	8.10742	8.07959	8.08105	8.10566	8.10573	8.08762	8.08067	8.09189	8.07667	8.0844	8.09532	8.08435	8.1	8.08936	8.07756	8.0651
3.63	8.22068	8.15855	8.12389	8.15152	8.1725	8.15786	8.15637	8.16227	8.14117	8.14293	8.12938	8.14972	8.12212	8.13029	8.12503	8.10685	8.12908	8.14497	8.129	8.13276	8.14598	8.07844	8.10625	8.07675	8.08241	8.10561	8.10585	8.08713	8.08418	8.096	8.07572	8.08154	8.09233	8.08547	8.09659	8.08939	8.07382	8.06515
3.6375	8.21932	8.15744	8.1257	8.15647	8.17258	8.15447	8.15424	8.16359	8.14312	8.14601	8.12616	8.15471	8.12699	8.12785	8.1249	8.10746	8.12839	8.14621	8.12866	8.13376	8.14698	8.07779	8.10555	8.07786	8.08045	8.10605	8.10135	8.08468	8.08151	8.09481	8.07643	8.08286	8.09215	8.08575	8.09707	8.09074	8.0722	8.06423
3.645	8.22241	8.15814	8.12496	8.15557	8.17252	8.15353	8.15262	8.16486	8.14504	8.14384	8.12672	8.15618	8.12238	8.12881	8.12097	8.10724	8.1309	8.14098	8.12879	8.13008	8.14542	8.08016	8.10733	8.07752	8.08009	8.10446	8.10038	8.08631	8.08294	8.09414	8.07918	8.0843	8.09389	8.08145	8.09869	8.09182	8.07381	8.06492
3.6525	8.2219	8.15701	8.12297	8.15655	8.17144	8.157	8.15705	8.16527	8.14206	8.14588	8.12544	8.15276	8.12447	8.13095	8.12305	8.10649	8.13009	8.14375	8.12975	8.13224	8.14611	8.08209	8.10829	8.08017	8.07847	8.10453	8.10589	8.08433	8.08466	8.09412	8.07724	8.0842	8.09356	8.0867	8.09587	8.08788	8.07224	8.06735
3.66	8.22355	8.15826	8.12254	8.15681	8.17026	8.15543	8.15678	8.16597	8.14322	8.14437	8.12648	8.15301	8.12156	8.1293	8.12666	8.10778	8.12778	8.14347	8.12753	8.13358	8.14769	8.08089	8.10675	8.07684	8.0835	8.10401	8.10457	8.08779	8.08028	8.0956	8.07583	8.08576	8.09266	8.0801	8.09847	8.08852	8.07387	8.06259
3.6675	8.22271	8.1591	8.12424	8.15394	8.17219	8.16083	8.15485	8.16309	8.1441	8.14598	8.12882	8.15282	8.1246	8.12942	8.12733	8.10765	8.13296	8.14124	8.12782	8.13277	8.14622	8.08005	8.1103	8.07838	8.08343	8.10381	8.10289	8.08713	8.08267	8.09598	8.07563	8.08186	8.09219	8.08522	8.10116	8.08954	8.07735	8.06191
3.675	8.22027	8.15742	8.12532	8.15513	8.17196	8.15933	8.15324	8.16399	8.14549	8.14459	8.12688	8.15452	8.12392	8.13065	8.12462	8.10527	8.1328	8.14026	8.12922	8.13144	8.14608	8.08048	8.10498	8.07675	8.08418	8.10653	8.1032	8.08588	8.08345	8.09771	8.07595	8.085	8.09265	8.08288	8.09924	8.08909	8.07543	8.06547
3.6825	8.22413	8.15519	8.12557	8.15666	8.17272	8.15647	8.15384	8.16538	8.14235	8.14618	8.12794	8.15152	8.12412	8.13508	8.1242	8.10458	8.13097	8.1437	8.12669	8.13312	8.14325	8.07788	8.10574	8.07482	8.07808	8.10381	8.10421	8.08579	8.08083	8.09416	8.07815	8.08581	8.09335	8.08357	8.09599	8.08853	8.07693	8.06634
3.69	8.22329	8.15588	8.12614	8.15519	8.17013	8.15707	8.15609	8.16471	8.14262	8.14332	8.12827	8.1503	8.12297	8.13236	8.12391	8.10853	8.13119	8.14328	8.12634	8.13306	8.14721	8.08079	8.10436	8.07713	8.08214	8.1077	8.10545	8.08544	8.08041	8.09467	8.07678	8.08434	8.09574	8.08496	8.10237	8.09257	8.07377	8.06538
3.6975	8.22302	8.15984	8.12329	8.15525	8.17128	8.15777	8.15603	8.16348	8.14445	8.14908	8.12722	8.15198	8.12546	8.13098	8.12432	8.10734	8.1291	8.14422	8.12735	8.13258	8.14453	8.08015	8.10676	8.07837	8.08239	8.10272	8.10401	8.08472	8.08287	8.0967	8.07531	8.08459	8.09513	8.08425	8.09879	8.09216	8.07304	8.06466
3.705	8.22356	8.15961	8.12594	8.15588	8.16987	8.15428	8.15829	8.16485	8.14189	8.14434	8.13026	8.14888	8.12329	8.12882	8.12354	8.10805	8.12962	8.1421	8.13011	8.1323	8.14387	8.07983	8.10579	8.07817	8.08439	8.10493	8.10559	8.08741	8.08084	8.0951	8.07446	8.08637	8.09495	8.08214	8.09832	8.08846	8.07742	8.06636
3.7125	8.22371	8.15993	8.12525	8.15476	8.17079	8.15548	8.15664	8.16485	8.14194	8.14583	8.12583	8.15299	8.12327	8.12673	8.12543	8.10451	8.13102	8.1452	8.12717	8.13372	8.14451	8.07957	8.10741	8.07791	8.08572	8.10644	8.10457	8.08697	8.08344	8.09632	8.07742	8.08554	8.09454	8.08325	8.10183	8.08743	8.07353	8.06193
3.72	8.2218	8.15777	8.12286	8.15714	8.17212	8.16014	8.15981	8.16562	8.14573	8.14542	8.12899	8.15029	8.12613	8.13109	8.12534	8.10681	8.12925	8.14199	8.13085	8.1311	8.14667	8.0787	8.10672	8.07883	8.08348	8.10399	8.10247	8.08702	8.08371	8.09719	8.07275	8.08312	8.09407	8.08308	8.09849	8.09263	8.07562	8.06494
3.7275	8.22237	8.15934	8.12391	8.15398	8.17647	8.15929	8.15495	8.16623	8.13772	8.14477	8.13036	8.15479	8.12331	8.12894	8.12834	8.10899	8.12974	8.1421	8.12998	8.13291	8.14548	8.08389	8.10798	8.07767	8.08137	8.10376	8.10373	8.0848	8.08209	8.09297	8.07742	8.08243	8.0936	8.0849	8.09939	8.08727	8.07611	8.06555
3.735	8.22055	8.1609	8.12269	8.15655	8.16762	8.16151	8.15929	8.16582	8.14218	8.14735	8.12673	8.15042	8.124	8.12867	8.12825	8.10769	8.12968	8.14424	8.12792	8.13313	8.14484	8.08253	8.10489	8.07868	8.08132	8.10336	8.10524	8.08654	8.08148	8.09329	8.07774	8.08221	8.093	8.08296	8.10317	8.08838	8.07506	8.0676
3.7425	8.22513	8.15907	8.1242	8.15649	8.17059	8.155	8.15452	8.16394	8.14012	8.14364	8.1295	8.15393	8.12309	8.12652	8.12763	8.1046	8.1301	8.14328	8.13042	8.13404	8.14974	8.07944	8.10579	8.07845	8.08385	8.11062	8.10426	8.08429	8.08201	8.09435	8.07513	8.08416	8.0947	8.08478	8.10013	8.08843	8.07695	8.06178
3.75	8.2259	8.15512	8.12296	8.15317	8.16975	8.15582	8.15554	8.1637	8.14485	8.14771	8.1299	8.14838	8.12449	8.13137	8.12612	8.1063	8.13259	8.14641	8.12912	8.13308	8.1444	8.08312	8.11027	8.07432	8.08107	8.10861	8.10348	8.08475	8.0826	8.09533	8.07786	8.08684	8.08913	8.08197	8.09918	8.09013	8.07635	8.06359
3.7575	8.22198	8.15798	8.12447	8.15453	8.17105	8.15773	8.15308	8.16603	8.14566	8.1459	8.12824	8.15143	8.12015	8.12994	8.12607	8.10993	8.13044	8.14169	8.13151	8.13243	8.14259	8.07942	8.10863	8.07619	8.0815	8.10415	8.10538	8.08882	8.08264	8.09413	8.0763	8.0869	8.08986	8.08712	8.10129	8.09148	8.07876	8.06191
3.765	8.2223	8.16482	8.12404	8.15323	8.17051	8.15913	8.15735	8.16635	8.13992	8.14904	8.13101	8.15019	8.12262	8.1291	8.12574	8.10708	8.12908	8.14161	8.13067	8.13534	8.14677	8.08091	8.10454	8.07749	8.08107	8.10434	8.10438	8.08274	8.08359	8.09461	8.07827	8.0848	8.09324	8.08245	8.09824	8.0901	8.07771	8.06421
3.7725	8.22364	8.16	8.12576	8.15388	8.17179	8.1589	8.15688	8.16357	8.14456	8.14494	8.12871	8.15133	8.12076	8.13532	8.12666	8.10441	8.12868	8.1431	8.13254	8.13267	8.14565	8.08008	8.1075	8.08253	8.08114	8.10738	8.10276	8.08571	8.08449	8.09408	8.07645	8.08417	8.09653	8.08659	8.09749	8.09237	8.07696	8.06396
3.78	8.22419	8.15779	8.12475	8.15814	8.17165	8.16094	8.15537	8.16359	8.14562	8.14421	8.12711	8.15151	8.12264	8.1312	8.12537	8.11029	8.12856	8.14354	8.1288	8.1331	8.14409	8.07982	8.10798	8.07885	8.08073	8.10558	8.10588	8.08191	8.08451	8.09347	8.07611	8.08838	8.09391	8.08545	8.09906	8.0916	8.0784	8.06702
3.7875	8.22469	8.16085	8.12475	8.15574	8.17297	8.15733	8.15623	8.16689	8.14565	8.14457	8.12794	8.14872	8.12552	8.12826	8.12642	8.10699	8.13206	8.14667	8.1302	8.13666	8.14201	8.0798	8.10633	8.07792	8.08303	8.10544	8.10623	8.08548	8.07984	8.09833	8.07871	8.08708	8.09317	8.08445	8.09647	8.08981	8.07832	8.0655
3.795	8.22423	8.1611	8.12367	8.15514	8.16896	8.15797	8.15737	8.16421	8.14381	8.14714	8.12662	8.14718	8.12609	8.13409	8.12594	8.10527	8.12769	8.14199	8.12831	8.13227	8.14552	8.08109	8.10631	8.07893	8.08157	8.10389	8.10624	8.08794	8.08426	8.09991	8.07716	8.08438	8.09269	8.0841	8.10085	8.09047	8.07485	8.06492
3.8025	8.22596	8.15658	8.12265	8.1556	8.17029	8.15802	8.15556	8.16789	8.1447	8.14568	8.12735	8.15139	8.12311	8.13015	8.12539	8.10727	8.12906	8.14505	8.12906	8.13253	8.14202	8.08463	8.1072	8.07807	8.08284	8.1068	8.10652	8.08555	8.08426	8.09494	8.07838	8.0869	8.09371	8.08483	8.10199	8.09173	8.07721	8.06441
3.81	8.22194	8.15963	8.12677	8.15796	8.16932	8.1596	8.15576	8.16762	8.14601	8.14124	8.1271	8.14986	8.12679	8.1312	8.12818	8.11116	8.13339	8.14358	8.12966	8.13652	8.14383	8.07972	8.10646	8.08002	8.08548	8.10733	8.10558	8.08564	8.08135	8.09619	8.07854	8.0826	8.09514	8.08077	8.09909	8.08944	8.0727	8.06165
3.8175	8.22664	8.15645	8.12253	8.15828	8.16922	8.15633	8.1551	8.16572	8.14011	8.14584	8.12697	8.15093	8.12143	8.13302	8.12436	8.10879	8.12519	8.14425	8.13037	8.13481	8.14566	8.08179	8.10634	8.08075	8.08245	8.10475	8.10585	8.08584	8.08248	8.09564	8.07599	8.08699	8.09617	8.08287	8.10061	8.08997	8.07278	8.06398
3.825	8.22618	8.15887	8.12473	8.15636	8.1707	8.15921	8.15578	8.16333	8.14229	8.14834	8.12783	8.15196	8.12707	8.13087	8.12461	8.10839	8.12767	8.14381	8.12877	8.1366	8.1434	8.08315	8.10782	8.08131	8.08092	8.10568	8.10351	8.0862	8.08454	8.09901	8.07701	8.08589	8.09322	8.08289	8.09916	8.09001	8.07949	8.06301
3.8325	8.22544	8.1565	8.12481	8.15544	8.17145	8.15477	8.15745	8.16365	8.14236	8.1416	8.12835	8.15099	8.12608	8.13198	8.12549	8.10542	8.13139	8.14619	8.12755	8.13745	8.14491	8.08115	8.10958	8.08219	8.08324	8.10463	8.10637	8.08706	8.08258	8.09991	8.07922	8.08433	8.09494	8.08671	8.09835	8.09261	8.07831	8.0648
3.84	8.22409	8.1582	8.12141	8.15597	8.16974	8.16022	8.15497	8.1671	8.13979	8.14803	8.12976	8.15394	8.123	8.13398	8.12639	8.10775	8.12918	8.14278	8.13081	8.1345	8.14173	8.08395	8.10751	8.08088	8.0851	8.10521	8.10586	8.08332	8.08316	8.09939	8.07333	8.08736	8.09339	8.08529	8.10109	8.09153	8.07377	8.06015
3.8475	8.22608	8.15794	8.12457	8.15664	8.1707	8.15787	8.15692	8.16763	8.14419	8.14606	8.129	8.15375	8.12375	8.13023	8.12867	8.10714	8.12982	8.14296	8.12887	8.13462	8.14489	8.08105	8.10719	8.08006	8.08417	8.10863	8.10647	8.08696	8.0816	8.09733	8.07548	8.08464	8.09336	8.08536	8.09962	8.09062	8.07778	8.06686
3.855	8.2241	8.15887	8.12641	8.16051	8.17296	8.16113	8.15686	8.16468	8.14298	8.15001	8.1313	8.15309	8.12211	8.13087	8.12538	8.10586	8.13054	8.14253	8.12908	8.13443	8.14709	8.07852	8.10925	8.08025	8.08591	8.10993	8.10509	8.08709	8.08186	8.09881	8.07509	8.08335	8.0961	8.08576	8.09968	8.0909	8.07549	8.06475
3.8625	8.22869	8.16214	8.12282	8.15885	8.17247	8.15684	8.1572	8.16563	8.14424	8.14794	8.1314	8.15371	8.12229	8.13275	8.12658	8.10774	8.13061	8.14401	8.13142	8.1331	8.14187	8.08024	8.10346	8.08149	8.08294	8.10516	8.10675	8.08406	8.08556	8.09404	8.07596	8.08764	8.09449	8.08314	8.10058	8.08991	8.0767	8.06515
3.87	8.22493	8.16013	8.12538	8.158	8.17145	8.16145	8.15758	8.168	8.14194	8.14624	8.13104	8.15456	8.12329	8.13186	8.1267	8.10645	8.13282	8.14616	8.12981	8.13292	8.1427	8.08029	8.10694	8.08115	8.08212	8.10666	8.10455	8.08173	8.0832	8.09548	8.07795	8.09043	8.09504	8.08365	8.10108	8.0914	8.07747	8.06521
3.8775	8.22611	8.16056	8.12706	8.15757	8.17268	8.16063	8.1564	8.16588	8.14285	8.14409	8.1305	8.14939	8.12189	8.12949	8.12868	8.10463	8.13312	8.1455	8.13088	8.13284	8.14386	8.08255	8.10699	8.08221	8.08581	8.10759	8.10568	8.08561	8.08373	8.09541	8.08063	8.08706	8.09191	8.08307	8.10101	8.08646	8.08139	8.06201
3.885	8.22566	8.15845	8.12387	8.15738	8.16941	8.16095	8.1597	8.16368	8.1433	8.14377	8.12886	8.15265	8.12304	8.13206	8.12829	8.10599	8.13283	8.14224	8.13126	8.13663	8.14416	8.08316	8.10656	8.08034	8.08486	8.1034	8.10782	8.08152	8.0811	8.09585	8.07741	8.09034	8.0959	8.08526	8.10195	8.09349	8.0782	8.06429
3.8925	8.22743	8.15965	8.12757	8.15556	8.17079	8.16129	8.15769	8.16393	8.14489	8.14708	8.13363	8.15302	8.12346	8.13206	8.12751	8.10711	8.13089	8.14571	8.12985	8.13351	8.1433	8.08237	8.10741	8.08276	8.08638	8.1076	8.10344	8.08506	8.0856	8.09591	8.07778	8.08783	8.09226	8.08067	8.10023	8.08891	8.07751	8.06271
3.9	8.22326	8.1598	8.12214	8.15555	8.17348	8.16074	8.15347	8.16568	8.14217	8.14392	8.1293	8.1529	8.12345	8.12953	8.12582	8.108	8.13112	8.14172	8.12916	8.13495	8.14388	8.08025	8.10505	8.08065	8.08611	8.1079	8.10346	8.08353	8.08488	8.09672	8.07847	8.08643	8.09409	8.08363	8.10038	8.08978	8.07816	8.0634
3.9075	8.22376	8.16013	8.1249	8.15607	8.17372	8.16097	8.15838	8.16639	8.14637	8.14477	8.13162	8.15198	8.121	8.13167	8.12661	8.10973	8.13376	8.14225	8.12857	8.13522	8.14351	8.07996	8.10632	8.08047	8.08309	8.10896	8.10405	8.08576	8.08456	8.09631	8.07805	8.0882	8.09356	8.08582	8.10182	8.09399	8.07529	8.06628
3.915	8.22445	8.15802	8.12314	8.15719	8.17078	8.15905	8.15974	8.16627	8.14158	8.14675	8.13327	8.1503	8.12831	8.13365	8.12433	8.10579	8.12929	8.14572	8.12944	8.13558	8.14392	8.0812	8.10485	8.08023	8.08036	8.10896	8.10299	8.08534	8.08886	8.09663	8.07687	8.08514	8.09336	8.08489	8.09907	8.09188	8.07402	8.06265
3.9225	8.22624	8.1596	8.12367	8.15598	8.17139	8.1605	8.15872	8.16664	8.14673	8.14459	8.13211	8.15419	8.12443	8.13048	8.12684	8.10993	8.12978	8.14183	8.12929	8.13353	8.14548	8.08031	8.10754	8.07879	8.08287	8.10765	8.10484	8.08629	8.08693	8.09861	8.07857	8.08521	8.09373	8.08765	8.10304	8.09007	8.07444	8.06614
3.93	8.22344	8.16004	8.12205	8.15409	8.1718	8.16099	8.15856	8.16829	8.14244	8.14414	8.12955	8.15332	8.12174	8.12996	8.12756	8.10865	8.12808	8.14009	8.13253	8.13371	8.14314	8.08147	8.10513	8.08242	8.08471	8.10994	8.10765	8.08891	8.08695	8.09728	8.07719	8.08412	8.09202	8.08224	8.09863	8.08927	8.07372	8.06591
3.9375	8.22568	8.15962	8.12246	8.15721	8.17162	8.16203	8.1565	8.16471	8.14367	8.14372	8.12795	8.15004	8.12097	8.1302	8.12729	8.10506	8.13535	8.14336	8.1287	8.13259	8.14477	8.08165	8.10731	8.08149	8.085	8.10593	8.10293	8.08457	8.0855	8.09576	8.08002	8.08536	8.09508	8.08683	8.1022	8.09094	8.07508	8.06591
3.945	8.22614	8.15813	8.125	8.15596	8.17291	8.1623	8.16081	8.16732	8.14135	8.14702	8.12964	8.15276	8.11863	8.13274	8.12798	8.10713	8.13252	8.14586	8.13136	8.13477	8.14709	8.08035	8.10604	8.08102	8.0823	8.10895	8.10433	8.08917	8.08682	8.09762	8.07667	8.08652	8.09223	8.08446	8.09928	8.0916	8.07485	8.06382
3.9525	8.22835	8.16364	8.1268	8.15484	8.17433	8.1597	8.1582	8.16733	8.14079	8.14426	8.12762	8.15241	8.12008	8.13268	8.12502	8.10618	8.13195	8.14441	8.13389	8.12988	8.14414	8.08276	8.10833	8.08173	8.08433	8.10797	8.10328	8.08741	8.08121	8.09514	8.07605	8.08498	8.09438	8.08405	8.09956	8.08997	8.07648	8.06479
3.96	8.22614	8.1542	8.1267	8.15195	8.17268	8.15902	8.15498	8.16926	8.14317	8.14807	8.12907	8.14846	8.12403	8.12989	8.12954	8.10797	8.13324	8.14376	8.13063	8.13277	8.14619	8.08146	8.10789	8.08157	8.08153	8.10707	8.10496	8.08862	8.08375	8.09458	8.07511	8.08845	8.09529	8.08638	8.1024	8.08949	8.07702	8.06545
3.9675	8.22463	8.15853	8.12515	8.15497	8.17313	8.15938	8.15782	8.16822	8.14086	8.14614	8.12926	8.1536	8.1233	8.13396	8.12676	8.10726	8.13006	8.14231	8.13054	8.13423	8.14369	8.07773	8.10865	8.08207	8.08183	8.10881	8.10688	8.08635	8.08017	8.09718	8.07501	8.08554	8.09018	8.08616	8.1004	8.09242	8.07713	8.06389
3.975	8.2255	8.15695	8.12321	8.15812	8.16969	8.15979	8.15767	8.16754	8.14192	8.14745	8.12825	8.15241	8.1225	8.13167	8.12996	8.10674	8.12883	8.14499	8.13066	8.13577	8.14782	8.08039	8.10675	8.08053	8.0843	8.10472	8.10497	8.08451	8.08767	8.09637	8.07702	8.08605	8.09266	8.08219	8.09879	8.09074	8.07782	8.06392
3.9825	8.22415	8.15882	8.12578	8.15712	8.17282	8.16176	8.15844	8.16672	8.14383	8.14459	8.13077	8.15081	8.12495	8.13433	8.12927	8.11072	8.12845	8.14332	8.1301	8.13241	8.14781	8.08078	8.10692	8.07979	8.0837	8.10964	8.10456	8.08435	8.08632	8.09793	8.07783	8.08616	8.09528	8.08449	8.10017	8.09379	8.07856	8.06415
3.99	8.22559	8.16022	8.12386	8.15583	8.1719	8.15825	8.15854	8.16693	8.14458	8.14694	8.12918	8.15025	8.12456	8.13315	8.12661	8.10372	8.13409	8.14309	8.13259	8.1335	8.14372	8.08105	8.1056	8.07843	8.0838	8.10972	8.10263	8.08754	8.08576	8.09565	8.07774	8.08505	8.09487	8.08535	8.10082	8.09422	8.07778	8.06471
3.9975	8.2261	8.1574	8.12436	8.15729	8.17004	8.15954	8.15711	8.16771	8.14279	8.14356	8.13234	8.15114	8.12489	8.13072	8.12638	8.1081	8.13297	8.14326	8.13034	8.13548	8.14659	8.08308	8.10956	8.08341	8.08317	8.10658	8.10564	8.08806	8.08516	8.09599	8.07785	8.08842	8.09486	8.0853	8.09935	8.08984	8.07578	8.06259
4.005	8.22565	8.15806	8.1252	8.15217	8.17379	8.15992	8.15883	8.16886	8.14424	8.14691	8.13181	8.14754	8.1235	8.12739	8.12742	8.10698	8.12991	8.14255	8.13078	8.13146	8.14778	8.08164	8.10704	8.08252	8.08313	8.10818	8.10557	8.08832	8.08659	8.0983	8.08019	8.08598	8.0936	8.08446	8.09958	8.09058	8.07714	8.06379
4.0125	8.22376	8.15826	8.12547	8.15433	8.17692	8.15984	8.15918	8.16765	8.1404	8.14844	8.13332	8.15263	8.12676	8.12978	8.12966	8.10487	8.13164	8.14406	8.13247	8.13368	8.1471	8.08281	8.11051	8.07937	8.08487	8.10892	8.09947	8.08901	8.08343	8.09936	8.07819	8.08576	8.08997	8.08587	8.10282	8.09081	8.07871	8.06438
4.02	8.2265	8.15874	8.12511	8.15853	8.17159	8.15969	8.15809	8.17269	8.14262	8.14506	8.12906	8.15078	8.12498	8.12908	8.12632	8.1085	8.13277	8.14571	8.1299	8.13255	8.14489	8.08422	8.10673	8.0809	8.08116	8.10582	8.10478	8.08549	8.08809	8.0956	8.0782	8.08631	8.09273	8.08354	8.10008	8.09214	8.07559	8.06417
4.0275	8.2245	8.15826	8.12622	8.15505	8.17449	8.15927	8.15867	8.16789	8.14239	8.14681	8.12983	8.15171	8.12278	8.13057	8.12493	8.10927	8.13162	8.1448	8.13279	8.13338	8.1461	8.0827	8.1066	8.07989	8.08314	8.10746	8.10406	8.09101	8.08218	8.09431	8.07487	8.08802	8.09513	8.08475	8.09865	8.09391	8.07855	8.0652
4.035	8.22527	8.15851	8.12805	8.15547	8.17118	8.16152	8.1567	8.16772	8.1419	8.14664	8.1303	8.15275	8.12397	8.13003	8.12676	8.1057	8.13217	8.1438	8.13112	8.13066	8.14712	8.08392	8.10728	8.08069	8.08347	8.1035	8.10589	8.08741	8.08268	8.09795	8.07682	8.08739	8.09477	8.08444	8.10016	8.0903	8.07897	8.06281
4.0425	8.22475	8.15929	8.12195	8.15673	8.17405	8.16144	8.15869	8.16797	8.14149	8.14782	8.12809	8.15182	8.1257	8.13045	8.12669	8.10908	8.13253	8.14355	8.13194	8.13638	8.14123	8.08062	8.10905	8.08285	8.08321	8.10623	8.10429	8.08762	8.08466	8.09427	8.07764	8.08667	8.09377	8.08601	8.09964	8.0937	8.07706	8.06363
4.05	8.22528	8.15623	8.1242	8.15653	8.17215	8.15961	8.15779	8.16695	8.14492	8.15014	8.12971	8.15423	8.12557	8.13148	8.1317	8.1078	8.13239	8.14394	8.13553	8.13586	8.14915	8.08287	8.11009	8.07953	8.0833	8.10672	8.10621	8.08865	8.08906	8.09531	8.0753	8.08636	8.09588	8.08552	8.10162	8.09198	8.07803	8.0632
4.0575	8.22483	8.15873	8.12418	8.15618	8.17162	8.16096	8.1582	8.16601	8.1417	8.14622	8.13052	8.15411	8.12679	8.13039	8.12908	8.10848	8.13341	8.14358	8.13098	8.13473	8.14701	8.08199	8.10872	8.08193	8.08777	8.10495	8.1068	8.08737	8.08386	8.09499	8.07896	8.08605	8.09387	8.08716	8.10255	8.08954	8.07968	8.06313
4.065	8.22437	8.15992	8.12675	8.15734	8.17222	8.15786	8.15878	8.16664	8.1461	8.14751	8.12797	8.1525	8.12403	8.13163	8.127	8.11041	8.13015	8.1435	8.13591	8.13317	8.14523	8.08289	8.1073	8.0793	8.08526	8.10709	8.10235	8.08739	8.08286	8.09407	8.0777	8.08664	8.09479	8.08764	8.10299	8.08924	8.07807	8.06262
4.0725	8.22493	8.15713	8.12646	8.15612	8.17532	8.16014	8.1545	8.1691	8.14389	8.15025	8.13077	8.15133	8.12178	8.13081	8.12956	8.11336	8.12868	8.14352	8.1315	8.13569	8.14827	8.08463	8.10706	8.0815	8.08546	8.10236	8.1072	8.0888	8.08535	8.09451	8.08072	8.08681	8.09427	8.08682	8.09973	8.09184	8.07781	8.06239
4.08	8.22866	8.15801	8.12611	8.1584	8.17334	8.16078	8.15789	8.16539	8.14317	8.14853	8.13141	8.15216	8.12431	8.13257	8.12564	8.10926	8.13319	8.1432	8.13357	8.13725	8.14693	8.08424	8.10359	8.08142	8.0837	8.10764	8.10306	8.08945	8.08564	8.09738	8.0807	8.08793	8.09365	8.08478	8.1008	8.08994	8.0782	8.06705
4.0875	8.22361	8.15837	8.12688	8.15755	8.17299	8.16126	8.15595	8.16713	8.14438	8.15039	8.13041	8.15474	8.12265	8.13085	8.12833	8.10783	8.1334	8.14503	8.1317	8.13446	8.14812	8.08223	8.10769	8.07941	8.0829	8.10571	8.10822	8.08841	8.08743	8.10222	8.07896	8.08605	8.0941	8.08768	8.10154	8.09163	8.08056	8.06734
4.095	8.22482	8.16376	8.12608	8.15793	8.16995	8.15965	8.15758	8.1703	8.14432	8.14905	8.13062	8.15627	8.12546	8.13418	8.12734	8.11016	8.13617	8.14705	8.1294	8.1345	8.14475	8.08302	8.10838	8.081	8.08377	8.10531	8.10343	8.08816	8.08705	8.09759	8.08049	8.08812	8.09774	8.08527	8.0999	8.08949	8.07741	8.06638
4.1025	8.22267	8.15786	8.12381	8.15468	8.17013	8.16062	8.1561	8.16843	8.14482	8.14794	8.12863	8.15008	8.12805	8.13129	8.12847	8.10808	8.13661	8.14569	8.13523	8.13404	8.14635	8.08399	8.1061	8.08131	8.08148	8.11233	8.10469	8.08838	8.08856	8.099	8.07999	8.08579	8.09445	8.08448	8.09992	8.08944	8.08072	8.06509
4.11	8.22278	8.15788	8.12694	8.1554	8.17455	8.162	8.15936	8.16706	8.14497	8.14909	8.13217	8.15164	8.12514	8.13089	8.12517	8.1085	8.13418	8.14482	8.13003	8.13612	8.14623	8.08466	8.10761	8.08195	8.084	8.1081	8.10746	8.08946	8.08704	8.10071	8.07574	8.08532	8.09439	8.08678	8.10128	8.0925	8.07928	8.06538
4.1175	8.22824	8.16039	8.12661	8.15742	8.17179	8.16368	8.15787	8.16605	8.14448	8.14754	8.12941	8.15089	8.12635	8.12953	8.12675	8.11114	8.13324	8.14569	8.13104	8.13417	8.14577	8.08506	8.10721	8.08372	8.08159	8.10818	8.10366	8.08727	8.08718	8.0988	8.07824	8.08361	8.09794	8.08618	8.10319	8.09033	8.0771	8.06469
4.125	8.22254	8.16314	8.12683	8.15183	8.1718	8.15659	8.15518	8.16639	8.14443	8.1501	8.13048	8.15294	8.12214	8.13082	8.12835	8.10776	8.13329	8.14466	8.1299	8.13419	8.14673	8.0866	8.10786	8.07966	8.08412	8.11063	8.1065	8.09121	8.08816	8.09348	8.07794	8.08918	8.09616	8.08487	8.10028	8.08994	8.08076	8.06672
4.1325	8.22274	8.15938	8.12449	8.15736	8.17517	8.1586	8.16092	8.16983	8.14388	8.14862	8.12875	8.15381	8.12357	8.12768	8.12545	8.10994	8.13441	8.14636	8.12708	8.13306	8.1465	8.08214	8.10966	8.08189	8.08267	8.10736	8.10725	8.08599	8.08552	8.09628	8.07628	8.08796	8.09443	8.08753	8.09953	8.09248	8.07837	8.06271
4.14	8.22142	8.16057	8.12786	8.15629	8.17208	8.15466	8.1552	8.16717	8.14661	8.1469	8.12809	8.15191	8.12535	8.13419	8.12466	8.10958	8.13276	8.14267	8.13083	8.13542	8.14713	8.08385	8.10739	8.08122	8.08323	8.10973	8.10287	8.08871	8.08511	8.09796	8.07938	8.08596	8.0921	8.08799	8.09919	8.08661	8.07969	8.06602
4.1475	8.22466	8.15827	8.12589	8.15663	8.17236	8.15856	8.15881	8.16475	8.14445	8.14653	8.12431	8.15137	8.12365	8.13164	8.12861	8.11181	8.1344	8.14633	8.13104	8.13469	8.14642	8.08428	8.10899	8.08062	8.08328	8.10726	8.10503	8.0893	8.09089	8.09812	8.07735	8.08806	8.09256	8.08691	8.10107	8.09271	8.07712	8.06312
4.155	8.22354	8.1549	8.12649	8.15744	8.17445	8.16032	8.15791	8.16728	8.14525	8.1482	8.12821	8.15287	8.12097	8.13346	8.12205	8.11003	8.13412	8.14402	8.12972	8.13669	8.14504	8.08258	8.10695	8.08285	8.08205	8.10663	8.10493	8.08965	8.08427	8.09878	8.08037	8.09257	8.09344	8.08438	8.09946	8.09429	8.07786	8.06434
4.1625	8.2279	8.16031	8.12854	8.157	8.17388	8.16067	8.15562	8.16585	8.14515	8.14672	8.12987	8.15303	8.1216	8.13011	8.12536	8.10705	8.13038	8.14547	8.13195	8.135	8.143	8.08203	8.10893	8.07927	8.0819	8.1091	8.10495	8.08713	8.08691	8.09634	8.07858	8.08628	8.09499	8.08718	8.10014	8.0935	8.0797	8.06731
4.17	8.2247	8.16066	8.12644	8.15602	8.16995	8.15914	8.1572	8.16252	8.14295	8.14783	8.12768	8.15285	8.12465	8.13099	8.12744	8.11147	8.13295	8.14446	8.13346	8.13528	8.14331	8.08564	8.1086	8.0789	8.08425	8.1099	8.10562	8.08929	8.08621	8.10006	8.07823	8.08827	8.09538	8.08526	8.09911	8.09322	8.07968	8.06794
4.1775	8.22363	8.16029	8.12429	8.15529	8.17162	8.1595	8.15916	8.1652	8.14252	8.14733	8.12581	8.15467	8.12261	8.13208	8.12467	8.10904	8.13091	8.14654	8.13127	8.13517	8.14603	8.08311	8.1072	8.08285	8.08591	8.10712	8.10489	8.09023	8.0844	8.09995	8.07954	8.08605	8.09295	8.08555	8.09898	8.09177	8.07702	8.06395
4.185	8.22932	8.15967	8.12535	8.15555	8.17326	8.16195	8.15717	8.16729	8.14919	8.14805	8.12705	8.15469	8.12223	8.13055	8.12505	8.11107	8.13259	8.14247	8.13156	8.13527	8.14586	8.08292	8.10995	8.08092	8.08295	8.11078	8.10831	8.08948	8.08474	8.09917	8.07924	8.08843	8.09425	8.0846	8.0997	8.0948	8.0773	8.0666
4.1925	8.22296	8.15942	8.13059	8.15351	8.17053	8.16251	8.15982	8.16861	8.14555	8.14894	8.13171	8.15259	8.12625	8.13314	8.12677	8.1105	8.13188	8.1467	8.1283	8.13626	8.1464	8.08441	8.10791	8.08106	8.08887	8.10914	8.10319	8.08884	8.0851	8.0982	8.07792	8.08473	8.09264	8.08767	8.10242	8.0909	8.07692	8.0623
4.2	8.22309	8.16307	8.12651	8.1544	8.16726	8.1618	8.15947	8.16683	8.1449	8.14777	8.12987	8.15426	8.12443	8.13053	8.12953	8.1104	8.13525	8.14852	8.1299	8.13431	8.14863	8.08342	8.10938	8.08177	8.08266	8.1089	8.1046	8.08774	8.08694	8.09779	8.0834	8.08359	8.09531	8.08706	8.10299	8.09139	8.07564	8.06416
4.2075	8.22406	8.16131	8.12745	8.15665	8.17391	8.16099	8.15763	8.16685	8.14284	8.14853	8.12921	8.15284	8.12462	8.13071	8.12511	8.11168	8.13244	8.14368	8.13283	8.13339	8.14664	8.08183	8.11036	8.07813	8.08159	8.10939	8.10355	8.09162	8.08503	8.09914	8.07802	8.08498	8.09296	8.08397	8.1039	8.08881	8.0767	8.06822
4.215	8.22686	8.15841	8.13115	8.15794	8.17358	8.15992	8.1595	8.16884	8.14518	8.14708	8.12856	8.15241	8.12624	8.13285	8.12544	8.10996	8.13114	8.14242	8.13097	8.13696	8.14702	8.08389	8.11033	8.08056	8.08386	8.10484	8.10351	8.08936	8.08577	8.09461	8.07871	8.08735	8.09581	8.08385	8.10108	8.09107	8.07832	8.0665
4.2225	8.2251	8.15753	8.1273	8.15602	8.17199	8.15871	8.16077	8.16564	8.1464	8.14594	8.12918	8.15067	8.12573	8.13212	8.12454	8.1096	8.13533	8.14705	8.13152	8.13467	8.14604	8.08403	8.10856	8.07979	8.08231	8.1083	8.10441	8.09111	8.08358	8.09966	8.07906	8.08394	8.09449	8.08282	8.10583	8.09039	8.0787	8.06454
4.23	8.22166	8.16101	8.1288	8.15514	8.17128	8.15979	8.15905	8.16697	8.14431	8.14698	8.1302	8.15371	8.1267	8.12831	8.12397	8.10927	8.13656	8.1433	8.13014	8.13596	8.14592	8.08472	8.10789	8.08078	8.08602	8.10992	8.10641	8.09229	8.08563	8.09622	8.08159	8.08667	8.09625	8.08592	8.10181	8.0956	8.07681	8.06773
4.2375	8.22731	8.1597	8.12974	8.15418	8.17466	8.16303	8.15931	8.16962	8.14386	8.14633	8.13236	8.15601	8.12511	8.13049	8.1266	8.11011	8.13338	8.14629	8.13016	8.13563	8.15049	8.08224	8.10714	8.08104	8.08284	8.11077	8.10782	8.09106	8.08368	8.10012	8.08017	8.08635	8.09433	8.08485	8.09871	8.09416	8.07811	8.06849
4.245	8.22574	8.15888	8.12788	8.15868	8.17317	8.16122	8.16241	8.16884	8.14667	8.1468	8.13046	8.15465	8.12626	8.13078	8.12913	8.11296	8.13611	8.14347	8.13288	8.13551	8.14527	8.0816	8.11129	8.08129	8.08417	8.10809	8.10399	8.08766	8.08588	8.09763	8.07658	8.0863	8.09686	8.08164	8.10165	8.09004	8.07683	8.06648
4.2525	8.22439	8.16121	8.12786	8.15206	8.17291	8.16168	8.16027	8.16732	8.14307	8.14821	8.1307	8.15257	8.12293	8.13211	8.12432	8.10894	8.13145	8.14352	8.13087	8.13729	8.14676	8.08458	8.10822	8.08014	8.08457	8.10697	8.10473	8.08839	8.08459	8.09897	8.08147	8.0861	8.09349	8.08481	8.10306	8.08863	8.07666	8.06962
4.26	8.22457	8.16153	8.13124	8.15336	8.17099	8.16051	8.15798	8.16599	8.14505	8.14666	8.12937	8.14916	8.1261	8.13235	8.1264	8.10956	8.13195	8.14406	8.13346	8.13826	8.1468	8.08423	8.10882	8.08038	8.08411	8.1097	8.10803	8.08824	8.08492	8.0965	8.07809	8.08595	8.09817	8.0836	8.10174	8.09051	8.07943	8.06356
4.2675	8.22698	8.15998	8.13004	8.15845	8.17062	8.16101	8.15951	8.17071	8.14208	8.14284	8.12736	8.15483	8.12587	8.13258	8.12495	8.10962	8.13589	8.14488	8.13006	8.13608	8.1483	8.08501	8.10943	8.08106	8.08149	8.10919	8.10462	8.09127	8.08897	8.09972	8.07973	8.08594	8.08994	8.08483	8.1008	8.08965	8.07806	8.06687
4.275	8.2244	8.15882	8.13035	8.15489	8.17377	8.16055	8.15958	8.1692	8.14203	8.14551	8.12938	8.15404	8.12569	8.13231	8.12861	8.10934	8.13339	8.14456	8.13389	8.13719	8.14687	8.08464	8.10697	8.08197	8.08434	8.10493	8.11005	8.08943	8.08431	8.09781	8.07712	8.08736	8.09394	8.08412	8.10236	8.08948	8.08056	8.06532
4.2825	8.22369	8.16	8.12876	8.15608	8.16987	8.15805	8.16068	8.16822	8.14089	8.14757	8.12978	8.15396	8.1273	8.1309	8.12698	8.11121	8.1329	8.14538	8.13093	8.13564	8.14706	8.08707	8.10978	8.08299	8.0841	8.10675	8.10666	8.09074	8.08929	8.09531	8.07836	8.08585	8.09494	8.08426	8.1025	8.09116	8.07915	8.06713
4.29	8.22734	8.15802	8.12819	8.15631	8.17208	8.16157	8.16146	8.17037	8.14229	8.14599	8.12844	8.15412	8.12568	8.1292	8.12555	8.11384	8.13524	8.14496	8.13324	8.13346	8.14808	8.0842	8.10777	8.08297	8.08785	8.10752	8.10728	8.0873	8.08736	8.09936	8.08054	8.08689	8.09567	8.08403	8.10058	8.09287	8.07876	8.06559
4.2975	8.22603	8.15997	8.12949	8.15791	8.17225	8.1621	8.16164	8.16853	8.14315	8.15102	8.13161	8.15409	8.12504	8.13214	8.12691	8.11385	8.1351	8.14829	8.1332	8.13763	8.14738	8.08335	8.10929	8.08077	8.08492	8.11012	8.10627	8.08715	8.09057	8.09871	8.08133	8.08681	8.09644	8.08366	8.10277	8.08638	8.07906	8.0659
4.305	8.22658	8.15794	8.12885	8.15708	8.17386	8.16148	8.16031	8.17037	8.14475	8.14904	8.12941	8.15212	8.12573	8.13183	8.12749	8.11284	8.13563	8.14681	8.13224	8.1396	8.14795	8.08079	8.10937	8.08283	8.08522	8.10672	8.10433	8.08741	8.08764	8.09961	8.0811	8.08569	8.0969	8.08244	8.10172	8.091	8.07991	8.06809
4.3125	8.22733	8.15719	8.12588	8.15687	8.17443	8.15771	8.16128	8.16939	8.14463	8.14581	8.13145	8.14947	8.12507	8.12988	8.12558	8.11456	8.13371	8.14534	8.12957	8.13916	8.14713	8.08361	8.10835	8.08277	8.08562	8.10685	8.10593	8.08723	8.08718	8.09503	8.08051	8.08538	8.09434	8.08613	8.1012	8.09045	8.07854	8.06719
4.32	8.22395	8.16193	8.12765	8.15401	8.17347	8.15821	8.15882	8.16775	8.14388	8.14856	8.1299	8.15296	8.12706	8.13309	8.12769	8.1133	8.13348	8.14309	8.13199	8.137	8.14764	8.08646	8.10957	8.0815	8.08375	8.10985	8.10882	8.0931	8.08658	8.09757	8.08054	8.08808	8.09431	8.086	8.10048	8.09075	8.07752	8.06179
4.3275	8.2241	8.15709	8.12688	8.15469	8.17204	8.16118	8.15818	8.16597	8.145	8.14658	8.12593	8.1552	8.12239	8.13157	8.12654	8.11187	8.13419	8.1452	8.13148	8.13396	8.14703	8.08422	8.10752	8.08203	8.08544	8.10869	8.10593	8.08935	8.08514	8.09803	8.08138	8.08626	8.09605	8.08379	8.10089	8.08933	8.0778	8.0683
4.335	8.22528	8.16317	8.12696	8.156	8.17424	8.16157	8.1593	8.16586	8.14198	8.14609	8.13023	8.15488	8.12434	8.13322	8.12501	8.10891	8.13392	8.14872	8.13035	8.1333	8.14766	8.08377	8.11211	8.08101	8.08483	8.11104	8.1044	8.08889	8.08533	8.09768	8.07698	8.08536	8.09283	8.08602	8.10281	8.08793	8.07806	8.06773
4.3425	8.22658	8.15663	8.13097	8.15459	8.17003	8.16228	8.15852	8.16778	8.14387	8.14777	8.12943	8.15149	8.12347	8.13239	8.12344	8.11171	8.12897	8.14622	8.12941	8.13691	8.14704	8.08354	8.11041	8.08141	8.08278	8.11075	8.10491	8.09011	8.08365	8.09863	8.07605	8.08619	8.0933	8.08362	8.10271	8.08918	8.07804	8.06534
4.35	8.22552	8.16114	8.12759	8.15681	8.17236	8.15774	8.1622	8.16772	8.14319	8.14852	8.13001	8.15527	8.12623	8.13003	8.12542	8.11082	8.13347	8.14855	8.13234	8.13531	8.14632	8.08227	8.10979	8.08094	8.08264	8.11103	8.10732	8.09059	8.08458	8.09982	8.08148	8.0839	8.0937	8.07972	8.10083	8.0933	8.07638	8.06825
4.3575	8.22919	8.16183	8.13133	8.15233	8.17248	8.15973	8.16072	8.16813	8.14581	8.14597	8.12902	8.15231	8.12389	8.13103	8.12677	8.10969	8.13215	8.14414	8.13035	8.13771	8.14682	8.0817	8.10791	8.08533	8.08421	8.10887	8.10537	8.09224	8.08447	8.09964	8.08099	8.0844	8.09503	8.08531	8.1038	8.0927	8.07687	8.0673
4.365	8.22494	8.15875	8.12718	8.15629	8.17257	8.16022	8.16022	8.16901	8.14377	8.14575	8.13207	8.15295	8.12161	8.13335	8.12408	8.10955	8.1327	8.1461	8.13443	8.13776	8.1469	8.08326	8.10739	8.08254	8.08477	8.10707	8.10923	8.08888	8.08913	8.09922	8.08207	8.08671	8.0962	8.08408	8.09963	8.09161	8.07659	8.06392
4.3725	8.22851	8.16041	8.12921	8.15552	8.1717	8.16055	8.15846	8.16745	8.14479	8.14683	8.13079	8.15299	8.12368	8.12956	8.12556	8.11353	8.13459	8.14329	8.1321	8.13296	8.14943	8.08456	8.10711	8.08312	8.08526	8.10734	8.10529	8.08648	8.08803	8.09484	8.07801	8.08391	8.09233	8.08801	8.10437	8.09289	8.07449	8.06636
4.38	8.22554	8.16007	8.13179	8.15638	8.1719	8.15963	8.15383	8.16906	8.14535	8.1461	8.13039	8.15479	8.12417	8.1315	8.12513	8.1107	8.13355	8.14671	8.1309	8.13518	8.14566	8.08334	8.11063	8.0807	8.08547	8.10588	8.1055	8.08992	8.0846	8.09657	8.07851	8.08725	8.09643	8.08261	8.1048	8.09162	8.07956	8.06472
4.3875	8.22449	8.16108	8.13096	8.15621	8.1685	8.16016	8.16056	8.16907	8.14478	8.14743	8.13081	8.15422	8.12277	8.13217	8.12652	8.1112	8.13431	8.14475	8.12808	8.13545	8.14735	8.08342	8.10766	8.08182	8.08321	8.10925	8.10433	8.08772	8.08395	8.09919	8.07773	8.08408	8.09582	8.08639	8.10229	8.09449	8.07979	8.06778
4.395	8.22868	8.16426	8.12728	8.15504	8.17175	8.15864	8.16179	8.16924	8.1451	8.14609	8.12842	8.15485	8.12551	8.13187	8.12655	8.11145	8.13059	8.14728	8.13015	8.13529	8.14511	8.08179	8.10864	8.08233	8.08788	8.10564	8.10659	8.08624	8.08581	8.10002	8.07752	8.08421	8.09311	8.08475	8.10166	8.09288	8.08042	8.06562
4.4025	8.22637	8.16071	8.12881	8.15492	8.17331	8.16046	8.15638	8.16812	8.14401	8.14901	8.13043	8.15271	8.12696	8.1332	8.12633	8.10905	8.13222	8.14573	8.13306	8.13837	8.14728	8.08678	8.10672	8.07827	8.08469	8.11022	8.1072	8.08625	8.08749	8.0972	8.07897	8.08732	8.09244	8.08466	8.10343	8.0933	8.08037	8.065
4.41	8.22535	8.15913	8.1295	8.15929	8.17179	8.16244	8.15873	8.17329	8.14702	8.14758	8.12874	8.15082	8.12683	8.13461	8.12612	8.10983	8.13404	8.14233	8.13175	8.13719	8.14761	8.08436	8.11122	8.08204	8.0854	8.1051	8.10871	8.08558	8.08434	8.09805	8.07912	8.08592	8.09537	8.08748	8.10518	8.09583	8.07652	8.06733
4.4175	8.22631	8.16081	8.13037	8.15799	8.17167	8.16189	8.16312	8.16931	8.1471	8.14823	8.12982	8.15351	8.12348	8.13105	8.12691	8.11281	8.13626	8.14759	8.13258	8.13542	8.14458	8.08425	8.10806	8.08095	8.08548	8.10714	8.10581	8.08724	8.08807	8.09926	8.07908	8.08216	8.09295	8.08564	8.10357	8.09359	8.07771	8.06819
4.425	8.22691	8.15926	8.12912	8.1578	8.17246	8.15998	8.15783	8.16883	8.14626	8.14863	8.13322	8.15363	8.12603	8.1303	8.12688	8.11096	8.13187	8.14332	8.13291	8.1377	8.14755	8.08367	8.11025	8.08288	8.08601	8.10533	8.1046	8.09237	8.08636	8.09746	8.07837	8.08815	8.0963	8.08421	8.10083	8.09728	8.07918	8.06548
4.4325	8.22761	8.16188	8.12567	8.15465	8.17393	8.1596	8.15999	8.16817	8.14698	8.14892	8.13197	8.15507	8.12253	8.12953	8.12323	8.11129	8.13229	8.14846	8.12995	8.1346	8.14446	8.08745	8.10802	8.08169	8.08673	8.11085	8.10433	8.08634	8.08518	8.09809	8.07715	8.08637	8.09853	8.08286	8.10106	8.09338	8.07782	8.06587
4.44	8.22998	8.15932	8.12609	8.15358	8.17187	8.15953	8.15877	8.16938	8.14565	8.15067	8.13132	8.15238	8.12239	8.13276	8.12535	8.11403	8.13445	8.14312	8.13015	8.13629	8.14142	8.08564	8.10863	8.08345	8.08197	8.10476	8.10345	8.0904	8.0847	8.09661	8.07861	8.086	8.09494	8.08443	8.10121	8.09545	8.07596	8.06874
4.4475	8.22657	8.1584	8.12867	8.15779	8.17422	8.15529	8.15771	8.16546	8.14627	8.14721	8.13527	8.15252	8.12321	8.13205	8.12589	8.11044	8.13199	8.14656	8.13367	8.13607	8.14449	8.08622	8.11048	8.08395	8.0859	8.1062	8.10388	8.08719	8.08727	8.09934	8.0745	8.08492	8.09533	8.08864	8.10285	8.09355	8.07555	8.06425
4.455	8.22458	8.16122	8.12969	8.15767	8.17276	8.15686	8.15863	8.168	8.14552	8.14317	8.12926	8.15529	8.12634	8.13408	8.12512	8.11021	8.13067	8.14716	8.13206	8.13542	8.1468	8.08696	8.10843	8.08135	8.08463	8.1069	8.10491	8.08757	8.08463	8.09925	8.07445	8.08922	8.09668	8.08643	8.1042	8.09197	8.07891	8.06921
4.4625	8.2265	8.16132	8.12646	8.15933	8.17319	8.15907	8.1586	8.16772	8.14516	8.14948	8.13197	8.15368	8.12715	8.13257	8.12757	8.11189	8.13287	8.14411	8.1331	8.13523	8.14069	8.08491	8.10883	8.08059	8.08668	8.11005	8.10775	8.08955	8.0866	8.09706	8.08169	8.08768	8.09478	8.08519	8.10203	8.09266	8.07536	8.06626
4.47	8.22845	8.1569	8.13175	8.15655	8.17461	8.16199	8.16019	8.17206	8.14504	8.15048	8.13223	8.15352	8.12565	8.13143	8.12691	8.11159	8.13459	8.14624	8.12998	8.13693	8.14486	8.08597	8.11016	8.08605	8.0851	8.10995	8.1079	8.08847	8.08316	8.09875	8.0769	8.08325	8.09804	8.08405	8.10249	8.09544	8.0748	8.06513
4.4775	8.2317	8.16232	8.12696	8.15787	8.17357	8.16304	8.16321	8.16887	8.14682	8.14925	8.13349	8.15233	8.12771	8.13211	8.12414	8.11002	8.13068	8.14427	8.12963	8.13298	8.14648	8.08976	8.11076	8.08423	8.08719	8.10895	8.10465	8.08798	8.08414	8.0989	8.08088	8.08829	8.09602	8.08685	8.10146	8.09163	8.0759	8.06417
4.485	8.22872	8.15899	8.12645	8.15769	8.17599	8.15966	8.15894	8.16937	8.14612	8.14844	8.13187	8.15263	8.12325	8.13161	8.12375	8.10917	8.13432	8.14791	8.12912	8.13508	8.14592	8.08257	8.11123	8.08217	8.08546	8.10482	8.10627	8.08882	8.08354	8.09716	8.0782	8.08875	8.09324	8.08495	8.10423	8.09392	8.08213	8.06109
4.4925	8.22504	8.1587	8.1283	8.16216	8.16982	8.16201	8.1596	8.16872	8.14514	8.14987	8.13437	8.15489	8.12655	8.13246	8.12626	8.10748	8.13438	8.14078	8.13062	8.13647	8.14553	8.08437	8.1105	8.08117	8.08643	8.10881	8.10335	8.08571	8.08659	8.1015	8.07996	8.08735	8.09306	8.08609	8.10314	8.09131	8.07646	8.06617
4.5	8.2288	8.16236	8.12824	8.15661	8.17101	8.16336	8.16051	8.17113	8.14702	8.14622	8.13158	8.15561	8.12588	8.13181	8.12585	8.11132	8.12966	8.14751	8.13261	8.13904	8.14501	8.08619	8.11043	8.08199	8.08646	8.1076	8.10635	8.08769	8.08565	8.10233	8.0797	8.08828	8.09511	8.08279	8.10022	8.0906	8.0772	8.06575
4.5075	8.23168	8.15964	8.12606	8.16073	8.17489	8.16074	8.16184	8.16783	8.14559	8.14826	8.13196	8.15378	8.12797	8.13014	8.12505	8.10898	8.13143	8.14453	8.12908	8.1355	8.14856	8.0874	8.10772	8.08226	8.08704	8.10947	8.10316	8.08979	8.08465	8.09899	8.07918	8.08957	8.09731	8.08454	8.10048	8.09203	8.07816	8.06489
4.515	8.22819	8.16006	8.13058	8.15714	8.17234	8.16051	8.15912	8.17076	8.14704	8.14798	8.13318	8.15243	8.122	8.1285	8.12626	8.11056	8.13436	8.14615	8.13079	8.13726	8.14421	8.08662	8.10824	8.0827	8.08446	8.10703	8.10486	8.08966	8.08552	8.09834	8.08251	8.08573	8.0958	8.08467	8.10408	8.09254	8.07832	8.06773
4.5225	8.22886	8.16013	8.12933	8.15681	8.17261	8.1627	8.15588	8.16576	8.14505	8.14613	8.13269	8.15316	8.12573	8.12916	8.12549	8.11203	8.13317	8.14528	8.12991	8.13581	8.14718	8.08522	8.10801	8.08481	8.08431	8.10869	8.10666	8.08846	8.08449	8.09892	8.08063	8.08459	8.09363	8.08574	8.09796	8.0919	8.0764	8.06747
4.53	8.22692	8.16314	8.12988	8.15931	8.17311	8.15876	8.1579	8.16622	8.14373	8.14975	8.13104	8.15504	8.1255	8.13147	8.12828	8.10865	8.13582	8.14367	8.1313	8.13601	8.14354	8.08398	8.10845	8.08179	8.08656	8.1082	8.1068	8.08954	8.08812	8.09799	8.07682	8.08707	8.09529	8.08933	8.10077	8.09139	8.07858	8.06632
4.5375	8.23067	8.16161	8.12882	8.16019	8.17294	8.15913	8.15526	8.16554	8.14633	8.15082	8.13557	8.15167	8.12495	8.13122	8.12676	8.11263	8.13402	8.14686	8.1271	8.13737	8.14974	8.0857	8.11005	8.08508	8.08549	8.10777	8.10252	8.08707	8.08593	8.09753	8.08161	8.09003	8.096	8.08446	8.10135	8.09237	8.07932	8.06672
4.545	8.22673	8.16052	8.12912	8.15605	8.17231	8.16238	8.15473	8.17105	8.1467	8.15059	8.13217	8.15197	8.12606	8.13186	8.12545	8.10884	8.13276	8.14647	8.13197	8.13673	8.14611	8.08718	8.10805	8.07951	8.08951	8.10655	8.10447	8.08699	8.08474	8.09842	8.07945	8.08706	8.09279	8.08356	8.10021	8.09022	8.08091	8.06809
4.5525	8.22848	8.15805	8.13035	8.15865	8.17321	8.15983	8.15738	8.16582	8.14886	8.14781	8.12907	8.15391	8.1267	8.13255	8.12609	8.11143	8.1326	8.14457	8.12864	8.13652	8.14612	8.08624	8.11392	8.08313	8.08501	8.10735	8.10511	8.08932	8.0824	8.10239	8.07965	8.08907	8.09557	8.0835	8.10074	8.09384	8.07874	8.06554
4.56	8.22778	8.15984	8.12563	8.15815	8.17426	8.16058	8.15774	8.16852	8.14781	8.14907	8.13358	8.15647	8.12823	8.13342	8.12705	8.10843	8.13186	8.14735	8.12999	8.13656	8.14489	8.08712	8.10666	8.07945	8.0813	8.10591	8.10502	8.08692	8.08638	8.10125	8.07958	8.08734	8.0984	8.08566	8.10248	8.09168	8.07829	8.06724
4.5675	8.22842	8.15737	8.12912	8.16054	8.17452	8.16068	8.15885	8.1679	8.14469	8.14842	8.13324	8.15516	8.12838	8.1336	8.1267	8.10981	8.12975	8.14249	8.13082	8.13799	8.14536	8.09008	8.10992	8.08368	8.08777	8.1095	8.10516	8.08927	8.08337	8.09968	8.07726	8.08769	8.09656	8.08828	8.09994	8.09386	8.07487	8.06596
4.575	8.2274	8.16083	8.12858	8.15582	8.1755	8.16197	8.16061	8.16555	8.14448	8.14898	8.13309	8.15099	8.12319	8.13228	8.12476	8.11183	8.13056	8.14402	8.13325	8.13378	8.14808	8.08613	8.1097	8.07773	8.08414	8.11218	8.10344	8.08876	8.08391	8.09876	8.07809	8.08814	8.09473	8.08369	8.10017	8.0921	8.0778	8.06692
4.5825	8.22754	8.1628	8.13075	8.15419	8.1755	8.1634	8.15676	8.16559	8.14661	8.15062	8.12904	8.15428	8.12795	8.1297	8.12763	8.10823	8.13623	8.14493	8.13046	8.1366	8.14984	8.08645	8.10857	8.08134	8.08585	8.10999	8.10383	8.09096	8.08413	8.10135	8.08039	8.08453	8.09554	8.08472	8.10457	8.09333	8.08058	8.06584
4.59	8.22459	8.1619	8.12954	8.15729	8.17171	8.1604	8.16052	8.16777	8.14851	8.14884	8.12946	8.1557	8.12194	8.13345	8.12689	8.10879	8.13514	8.14645	8.12816	8.13947	8.14288	8.08661	8.11026	8.08189	8.08457	8.11071	8.10767	8.09051	8.08621	8.10178	8.0803	8.09008	8.09208	8.08302	8.09942	8.08814	8.07563	8.06284
4.5975	8.22502	8.1634	8.12875	8.15367	8.17555	8.15722	8.16208	8.1713	8.14803	8.1488	8.131	8.1544	8.12305	8.13005	8.12403	8.10865	8.13305	8.14394	8.13001	8.13653	8.14729	8.0844	8.11076	8.08283	8.08651	8.10952	8.10712	8.09124	8.0828	8.09593	8.07827	8.08816	8.09767	8.08627	8.10069	8.09016	8.07784	8.06789
4.605	8.23013	8.1605	8.1278	8.15508	8.17355	8.16144	8.15725	8.16394	8.14869	8.15007	8.13277	8.15115	8.12585	8.12849	8.12622	8.10785	8.13262	8.14272	8.12822	8.13274	8.14893	8.08316	8.10782	8.08353	8.08598	8.1076	8.10625	8.08909	8.08662	8.10051	8.07758	8.08682	8.09391	8.08824	8.09673	8.09518	8.0776	8.06599
4.6125	8.22384	8.1601	8.12923	8.15619	8.17342	8.16341	8.15868	8.1678	8.14715	8.14784	8.12855	8.15535	8.12424	8.13172	8.12565	8.10984	8.13275	8.14676	8.13018	8.13676	8.14802	8.08359	8.10811	8.08155	8.08714	8.10907	8.10554	8.08709	8.08627	8.09966	8.07947	8.08842	8.09544	8.08623	8.10049	8.09343	8.07713	8.06701
4.62	8.22957	8.16075	8.12687	8.15836	8.17385	8.16271	8.15818	8.17007	8.14675	8.15126	8.1296	8.15654	8.12417	8.13083	8.12913	8.10759	8.13402	8.14616	8.13038	8.13381	8.14778	8.0876	8.10769	8.08423	8.08267	8.11425	8.10451	8.08762	8.08516	8.10001	8.08011	8.08739	8.09558	8.08538	8.10171	8.0921	8.08011	8.06857
4.6275	8.22929	8.16006	8.12764	8.1594	8.17452	8.16388	8.15683	8.1716	8.14713	8.1502	8.13387	8.15189	8.12375	8.12928	8.12886	8.11093	8.13115	8.14584	8.12898	8.13759	8.14753	8.08217	8.10985	8.08367	8.08351	8.10655	8.10424	8.09005	8.0826	8.09899	8.0758	8.08743	8.09642	8.08292	8.1021	8.09403	8.07947	8.0643
4.635	8.22597	8.16289	8.1297	8.15751	8.1739	8.16317	8.15865	8.1668	8.14552	8.1481	8.13255	8.15273	8.12334	8.13274	8.12729	8.11004	8.13331	8.14781	8.13002	8.13534	8.14802	8.08964	8.11314	8.08444	8.08627	8.10856	8.1041	8.09015	8.08193	8.09864	8.07856	8.08786	8.09692	8.08591	8.10228	8.09246	8.07927	8.06629
4.6425	8.22702	8.16144	8.12933	8.15837	8.17439	8.16166	8.15863	8.16999	8.14706	8.15198	8.12988	8.15469	8.12282	8.13315	8.129	8.10915	8.13349	8.1454	8.12889	8.13379	8.14815	8.08655	8.11141	8.08325	8.08472	8.10996	8.10358	8.08833	8.08536	8.09985	8.07987	8.08798	8.09549	8.08604	8.09932	8.09385	8.07866	8.0674
4.65	8.22692	8.16341	8.12766	8.15669	8.17274	8.1612	8.15975	8.16614	8.1471	8.14932	8.12989	8.15344	8.1247	8.13004	8.12788	8.10963	8.13432	8.14543	8.13036	8.13393	8.15031	8.08419	8.11106	8.0831	8.08573	8.11076	8.10535	8.09322	8.08917	8.09584	8.07759	8.08805	8.09421	8.0853	8.10114	8.09056	8.07743	8.06527
4.6575	8.22425	8.16274	8.12964	8.15895	8.17618	8.16038	8.15941	8.1688	8.14689	8.14837	8.13348	8.15189	8.12343	8.13133	8.12892	8.11069	8.13298	8.14653	8.13216	8.13501	8.14829	8.08425	8.11157	8.0836	8.08342	8.11157	8.1049	8.08925	8.0829	8.09826	8.07784	8.09011	8.09397	8.08596	8.10117	8.09209	8.07925	8.06781
4.665	8.22815	8.16342	8.12717	8.15989	8.17496	8.15798	8.16019	8.1654	8.14465	8.1509	8.13131	8.15577	8.12167	8.13201	8.1262	8.10996	8.13409	8.14548	8.13379	8.13603	8.14422	8.08353	8.11013	8.08546	8.08472	8.11182	8.10514	8.09031	8.08517	8.10137	8.07948	8.08601	8.09393	8.08705	8.10489	8.09622	8.07706	8.06426
4.6725	8.22756	8.16128	8.12889	8.15916	8.17541	8.16208	8.16211	8.1671	8.14499	8.14881	8.12893	8.15057	8.12523	8.13381	8.12698	8.11091	8.13375	8.14485	8.13063	8.13149	8.14577	8.08513	8.11145	8.08144	8.08581	8.11086	8.10168	8.09072	8.08572	8.10043	8.07647	8.08789	8.0948	8.08457	8.10336	8.09257	8.07727	8.06523
4.68	8.2285	8.16582	8.13015	8.15894	8.17381	8.1611	8.15926	8.16708	8.14382	8.14978	8.12982	8.15512	8.12772	8.12931	8.12961	8.10992	8.1319	8.14663	8.13125	8.13474	8.14489	8.08322	8.10753	8.08382	8.08393	8.10893	8.10583	8.08628	8.08576	8.10009	8.07536	8.08964	8.0954	8.08134	8.09851	8.09333	8.0809	8.06691
4.6875	8.2215	8.16184	8.13067	8.1555	8.17599	8.16255	8.15841	8.16552	8.144	8.14918	8.1312	8.1556	8.12403	8.13119	8.12765	8.11106	8.13384	8.14635	8.13327	8.13455	8.14851	8.08564	8.10936	8.0841	8.08527	8.11033	8.10563	8.08942	8.08563	8.10039	8.07591	8.08727	8.09387	8.086	8.10022	8.09394	8.07815	8.06601
4.695	8.2258	8.16149	8.12851	8.15856	8.17342	8.16285	8.15895	8.16888	8.1446	8.14913	8.12965	8.15011	8.12763	8.12831	8.12417	8.1116	8.13435	8.14548	8.13548	8.13471	8.14783	8.08441	8.10938	8.08078	8.08484	8.1125	8.10355	8.08683	8.08461	8.10234	8.08121	8.08877	8.09446	8.08589	8.10055	8.0905	8.07923	8.06579
4.7025	8.22816	8.16668	8.12994	8.15833	8.17486	8.16136	8.15609	8.16933	8.14623	8.15022	8.13205	8.15414	8.12678	8.12887	8.12649	8.11003	8.13578	8.14653	8.13353	8.13664	8.14944	8.08493	8.10842	8.08161	8.08576	8.10949	8.10493	8.08905	8.0834	8.10114	8.07816	8.08911	8.09674	8.0848	8.09997	8.09266	8.07663	8.06559
4.71	8.22906	8.15885	8.12741	8.16028	8.17843	8.15855	8.15847	8.16881	8.14377	8.14919	8.13197	8.15434	8.12334	8.13283	8.12638	8.11339	8.13171	8.14958	8.128	8.13601	8.14764	8.08383	8.10766	8.08569	8.08339	8.11198	8.10235	8.08792	8.08302	8.10041	8.08077	8.09032	8.09384	8.08825	8.10062	8.09522	8.08066	8.06593
4.7175	8.22646	8.16348	8.12878	8.15955	8.17612	8.1589	8.15941	8.1732	8.14697	8.14984	8.13185	8.15433	8.12774	8.13025	8.12403	8.11234	8.13617	8.14711	8.13002	8.13417	8.14884	8.08246	8.11	8.08397	8.0865	8.10771	8.1049	8.08848	8.08728	8.09953	8.08076	8.08848	8.09684	8.08492	8.09974	8.09758	8.07848	8.06551
4.725	8.22637	8.1631	8.12792	8.15993	8.17621	8.16103	8.15739	8.16917	8.14472	8.15053	8.13043	8.1542	8.12722	8.13139	8.12565	8.11139	8.13865	8.14798	8.13125	8.13739	8.14731	8.08269	8.10982	8.08385	8.08497	8.11061	8.10488	8.09083	8.08574	8.10077	8.078	8.09088	8.09599	8.08667	8.09897	8.09384	8.07923	8.06622
4.7325	8.2255	8.16427	8.13021	8.15879	8.17615	8.16198	8.15679	8.16988	8.14618	8.14758	8.13362	8.15235	8.12798	8.13507	8.12743	8.10898	8.13268	8.14534	8.12784	8.13858	8.14669	8.08537	8.11033	8.08052	8.08745	8.11047	8.10285	8.08688	8.08873	8.09623	8.08037	8.08864	8.09222	8.08627	8.1023	8.09581	8.0803	8.06361
4.74	8.22882	8.16161	8.12964	8.16104	8.17617	8.16196	8.15839	8.16531	8.14473	8.1479	8.1324	8.15633	8.126	8.13045	8.12638	8.10948	8.13688	8.14921	8.13211	8.13645	8.14944	8.08711	8.11003	8.08161	8.08883	8.10832	8.10501	8.09159	8.08351	8.09745	8.07776	8.08861	8.09473	8.08456	8.10252	8.0987	8.07674	8.0666
4.7475	8.22482	8.16592	8.13074	8.16068	8.17541	8.16158	8.16031	8.17103	8.14482	8.14767	8.13537	8.15512	8.12554	8.13348	8.12523	8.1093	8.13474	8.14416	8.12988	8.13438	8.15076	8.08494	8.11132	8.08394	8.08705	8.10932	8.1088	8.0888	8.08847	8.0983	8.07594	8.08537	8.09512	8.08842	8.10198	8.09542	8.07795	8.06384
4.755	8.22474	8.15991	8.12695	8.1567	8.1772	8.15826	8.15821	8.16968	8.14507	8.15175	8.12963	8.15462	8.12423	8.13102	8.12952	8.11171	8.13599	8.14749	8.13226	8.13562	8.14813	8.08492	8.11275	8.08183	8.08924	8.11207	8.10594	8.09049	8.08724	8.09863	8.08043	8.08732	8.09606	8.08752	8.10405	8.09333	8.07827	8.06475
4.7625	8.22711	8.16043	8.13032	8.15867	8.1755	8.15838	8.15521	8.16783	8.14607	8.15068	8.13534	8.15409	8.12701	8.13105	8.12541	8.11474	8.13591	8.14749	8.13121	8.13843	8.14845	8.08745	8.10961	8.0804	8.08415	8.11287	8.10316	8.0913	8.08704	8.10093	8.0803	8.08753	8.0944	8.08986	8.09983	8.09246	8.07738	8.06699
4.77	8.22686	8.15864	8.12942	8.15709	8.17268	8.16205	8.15816	8.16907	8.14579	8.15067	8.13164	8.15394	8.1274	8.13043	8.12601	8.11401	8.1333	8.14503	8.13374	8.13453	8.14828	8.08615	8.11083	8.08093	8.08646	8.10952	8.10252	8.09066	8.08922	8.10025	8.08053	8.08842	8.09679	8.08705	8.10017	8.09423	8.07903	8.06676
4.7775	8.22423	8.16306	8.1296	8.15615	8.17208	8.16355	8.15866	8.17349	8.1434	8.1496	8.13217	8.15413	8.1238	8.13089	8.12795	8.10917	8.1346	8.14714	8.13136	8.13869	8.14388	8.08659	8.10963	8.08294	8.08795	8.10956	8.10395	8.08895	8.08621	8.10068	8.0761	8.08958	8.09664	8.08563	8.10056	8.09325	8.07922	8.06915
4.785	8.22809	8.16248	8.12954	8.15879	8.1729	8.15544	8.15804	8.16915	8.14268	8.14992	8.13385	8.15543	8.12962	8.13013	8.1284	8.11293	8.13378	8.14636	8.12785	8.13324	8.14906	8.08749	8.10906	8.08094	8.08276	8.11238	8.10474	8.09183	8.08833	8.0984	8.08134	8.0869	8.09415	8.08407	8.10342	8.09376	8.0792	8.06522
4.7925	8.22608	8.15972	8.1298	8.15949	8.17486	8.16306	8.16298	8.17022	8.14315	8.15066	8.1326	8.15418	8.13043	8.13433	8.12441	8.11129	8.13391	8.14801	8.13013	8.1376	8.14753	8.08622	8.10831	8.07939	8.08413	8.11238	8.10521	8.09124	8.08713	8.09844	8.07848	8.08346	8.09194	8.08746	8.10233	8.09323	8.07946	8.06955
4.8	8.22352	8.16315	8.12805	8.15714	8.17305	8.16016	8.15817	8.16933	8.14905	8.15047	8.13438	8.15715	8.12773	8.1298	8.12671	8.11217	8.13441	8.14777	8.13017	8.13923	8.14904	8.08644	8.11049	8.08208	8.08737	8.1088	8.10429	8.08876	8.08804	8.10052	8.07726	8.08588	8.09689	8.08653	8.10248	8.09557	8.07823	8.06804
4.8075	8.22831	8.16142	8.12722	8.16033	8.17293	8.15764	8.16136	8.16902	8.1444	8.15377	8.13449	8.15595	8.12876	8.13228	8.12645	8.11344	8.13447	8.14605	8.1309	8.13713	8.1495	8.08501	8.10841	8.08241	8.08429	8.11052	8.10437	8.09185	8.08539	8.097	8.07797	8.08782	8.09597	8.08706	8.10171	8.09211	8.07898	8.06863
4.815	8.22588	8.16066	8.12959	8.15708	8.1747	8.16033	8.15966	8.16821	8.14428	8.15115	8.13229	8.15513	8.12627	8.13456	8.12905	8.11179	8.13298	8.14322	8.12972	8.1381	8.14871	8.08508	8.11291	8.08197	8.08561	8.10996	8.10851	8.09045	8.0872	8.09849	8.07712	8.09063	8.09596	8.0857	8.10188	8.09388	8.07913	8.06719
4.8225	8.22527	8.16317	8.12847	8.15929	8.17664	8.15911	8.1581	8.17041	8.14434	8.14996	8.13162	8.15643	8.12293	8.13126	8.12806	8.11189	8.13431	8.14708	8.13391	8.13549	8.14861	8.08443	8.10993	8.08214	8.08806	8.11319	8.10673	8.09004	8.0876	8.09974	8.08061	8.08855	8.09417	8.08467	8.10221	8.09229	8.07682	8.06787
4.83	8.22733	8.16156	8.12956	8.15723	8.17402	8.16149	8.15815	8.16877	8.14669	8.14728	8.13235	8.15383	8.12689	8.13374	8.12771	8.11136	8.13457	8.14908	8.13203	8.13771	8.14561	8.08642	8.10939	8.07964	8.08557	8.10903	8.10671	8.09048	8.08763	8.10023	8.08268	8.0891	8.0968	8.08685	8.10298	8.09257	8.07604	8.06762
4.8375	8.22758	8.16669	8.13202	8.15626	8.17313	8.16046	8.15833	8.16767	8.14528	8.1515	8.13238	8.15572	8.12464	8.13408	8.12936	8.11516	8.13415	8.14803	8.13208	8.13758	8.14492	8.08479	8.11439	8.08225	8.08482	8.11152	8.10348	8.08869	8.08661	8.10103	8.07877	8.08875	8.09474	8.08718	8.09985	8.09368	8.07694	8.06808
4.845	8.22716	8.16375	8.12864	8.15868	8.17566	8.15991	8.15787	8.16956	8.14661	8.15181	8.13084	8.15357	8.12281	8.13403	8.12987	8.11274	8.13554	8.1446	8.13109	8.13674	8.14533	8.08768	8.11209	8.08081	8.08707	8.11192	8.10558	8.09065	8.08682	8.10112	8.08103	8.08893	8.09456	8.0864	8.10601	8.09183	8.07686	8.07067
4.8525	8.22861	8.16473	8.13004	8.15691	8.17411	8.15977	8.15778	8.16805	8.14624	8.15113	8.13074	8.15612	8.12606	8.13152	8.12971	8.11235	8.13232	8.14823	8.12808	8.13574	8.14356	8.0832	8.11039	8.0811	8.08727	8.10944	8.10559	8.09225	8.08548	8.10016	8.07968	8.08766	8.09625	8.09133	8.10024	8.0936	8.07918	8.06552
4.86	8.2301	8.16293	8.13052	8.15489	8.17364	8.16215	8.15804	8.16638	8.14504	8.15258	8.13011	8.15285	8.12536	8.13234	8.12822	8.11142	8.13481	8.14338	8.13044	8.1384	8.1487	8.08429	8.11234	8.07969	8.08538	8.10887	8.10523	8.09079	8.08453	8.10024	8.07781	8.08745	8.09737	8.08703	8.10214	8.09266	8.07793	8.06792
4.8675	8.22687	8.16402	8.12807	8.15791	8.17489	8.15916	8.15577	8.16865	8.14256	8.14982	8.12934	8.15441	8.12564	8.13372	8.12859	8.11472	8.13358	8.14558	8.12798	8.13461	8.14537	8.0845	8.11017	8.07726	8.08355	8.11026	8.10704	8.08804	8.08381	8.09792	8.07297	8.0873	8.09553	8.08974	8.10399	8.09054	8.08021	8.06923
4.875	8.22811	8.16202	8.12943	8.15949	8.17187	8.1622	8.15876	8.16864	8.1436	8.15435	8.12932	8.15689	8.1259	8.13004	8.12887	8.11588	8.13451	8.14598	8.1293	8.13475	8.14807	8.08931	8.10734	8.07661	8.08368	8.10878	8.10624	8.08741	8.08675	8.10113	8.07957	8.0885	8.09602	8.08616	8.10038	8.09105	8.07818	8.06754
4.8825	8.22719	8.16165	8.12755	8.1598	8.17424	8.16402	8.15896	8.17144	8.14518	8.15106	8.12674	8.15284	8.12593	8.13371	8.12726	8.11256	8.13383	8.1455	8.13322	8.13605	8.14683	8.0878	8.11369	8.08051	8.08399	8.11124	8.10814	8.08996	8.08746	8.09882	8.07859	8.08574	8.09806	8.08661	8.10086	8.09417	8.07928	8.06744
4.89	8.22572	8.15913	8.12764	8.15833	8.17507	8.16056	8.15862	8.17061	8.14661	8.15084	8.12931	8.15213	8.1264	8.13462	8.1289	8.11118	8.1328	8.14497	8.13076	8.13398	8.14443	8.08713	8.11121	8.08303	8.08513	8.10926	8.10756	8.09067	8.08615	8.10139	8.07799	8.08609	8.09671	8.08746	8.10018	8.09157	8.08009	8.06646
4.8975	8.22712	8.16407	8.12806	8.15767	8.17674	8.16235	8.15822	8.16832	8.1447	8.14997	8.13187	8.15387	8.12862	8.13198	8.12824	8.11213	8.13264	8.14374	8.13008	8.13376	8.14867	8.08391	8.11005	8.07955	8.0848	8.11139	8.1092	8.09064	8.08756	8.10146	8.07707	8.08833	8.09493	8.08881	8.10138	8.09249	8.07786	8.06581
4.905	8.22285	8.16023	8.13201	8.15784	8.17585	8.16096	8.15726	8.16948	8.14454	8.15092	8.12936	8.1541	8.12841	8.13138	8.13031	8.11326	8.13684	8.14451	8.13373	8.13596	8.14781	8.0857	8.11214	8.08009	8.08876	8.11024	8.10474	8.09259	8.08443	8.09838	8.07732	8.0867	8.09525	8.08653	8.10312	8.09251	8.07772	8.06774
4.9125	8.22563	8.16154	8.12694	8.1597	8.17418	8.16139	8.16108	8.17085	8.14568	8.14979	8.13067	8.15446	8.12698	8.13556	8.12885	8.11102	8.13263	8.14219	8.13106	8.13753	8.14676	8.08602	8.11217	8.08103	8.08537	8.10972	8.10539	8.08956	8.08711	8.09923	8.07807	8.08775	8.09564	8.08814	8.1022	8.09482	8.07846	8.06923
4.92	8.22757	8.16115	8.12816	8.1571	8.17436	8.16345	8.15876	8.16767	8.14268	8.15473	8.13465	8.15686	8.12585	8.13467	8.12834	8.11317	8.13509	8.14786	8.13353	8.13388	8.14896	8.08581	8.10908	8.08097	8.08405	8.11074	8.10456	8.0916	8.09002	8.10119	8.08115	8.08907	8.0952	8.08872	8.10186	8.09286	8.07806	8.0693
4.9275	8.22817	8.15932	8.13018	8.15945	8.17304	8.16319	8.15823	8.16709	8.14398	8.14868	8.13488	8.15612	8.12555	8.13509	8.12708	8.11316	8.13223	8.14697	8.13224	8.13691	8.14821	8.08609	8.11174	8.08437	8.08545	8.1099	8.10261	8.09045	8.08728	8.09992	8.07873	8.08671	8.09735	8.08572	8.10206	8.09095	8.08173	8.0682
4.935	8.22834	8.16165	8.12959	8.15869	8.17697	8.16261	8.1581	8.16883	8.14741	8.15002	8.13265	8.15276	8.1246	8.13322	8.12507	8.11466	8.13565	8.1433	8.13059	8.13932	8.14835	8.08616	8.11353	8.08415	8.08671	8.11086	8.10395	8.09035	8.08929	8.09908	8.07789	8.09215	8.09841	8.08569	8.10299	8.09231	8.07855	8.06754
4.9425	8.22925	8.15974	8.12949	8.15608	8.17306	8.1584	8.15977	8.16971	8.14689	8.14755	8.1295	8.15423	8.12855	8.13147	8.12633	8.1162	8.1333	8.14661	8.13148	8.13382	8.14767	8.08459	8.1105	8.08196	8.08432	8.10906	8.1055	8.09081	8.08639	8.0997	8.08205	8.08914	8.09674	8.08662	8.10013	8.09177	8.0823	8.07025
4.95	8.22466	8.16133	8.12637	8.15507	8.17688	8.16107	8.15779	8.16842	8.14709	8.14878	8.13073	8.15464	8.12629	8.13125	8.12737	8.11512	8.13366	8.14495	8.13609	8.13514	8.14679	8.0859	8.11136	8.08065	8.08625	8.11012	8.10827	8.08796	8.0879	8.10021	8.08061	8.08878	8.09522	8.08812	8.10621	8.09081	8.07827	8.06977
4.9575	8.22702	8.15891	8.12705	8.15541	8.17538	8.16147	8.16098	8.16941	8.1449	8.15071	8.13287	8.15548	8.12794	8.13531	8.128	8.11358	8.13505	8.14606	8.13058	8.13449	8.14699	8.08661	8.11334	8.07932	8.08736	8.11055	8.10733	8.09003	8.08643	8.09784	8.07902	8.08928	8.09528	8.08387	8.10292	8.09409	8.07839	8.06666
4.965	8.22803	8.15852	8.12826	8.15637	8.17553	8.16114	8.15801	8.16803	8.14429	8.149	8.13531	8.15325	8.12366	8.13067	8.12612	8.11523	8.13514	8.14614	8.13131	8.13766	8.14556	8.086	8.11061	8.08363	8.08595	8.11088	8.10485	8.08731	8.08769	8.09916	8.07718	8.08586	8.09761	8.08892	8.10209	8.09045	8.07774	8.06844
4.9725	8.22743	8.16265	8.12623	8.15999	8.17257	8.15923	8.15844	8.1703	8.14547	8.14973	8.12909	8.15102	8.12885	8.1339	8.12719	8.11351	8.13605	8.14423	8.12981	8.1375	8.14776	8.08528	8.11395	8.08351	8.08565	8.11119	8.10779	8.091	8.0865	8.10101	8.07763	8.08785	8.09355	8.08521	8.10182	8.09476	8.07865	8.07117
4.98	8.22853	8.15924	8.12855	8.15695	8.17455	8.16146	8.15893	8.16607	8.14801	8.15102	8.13268	8.15379	8.12597	8.13402	8.12872	8.11212	8.13387	8.15014	8.1323	8.13818	8.14824	8.08818	8.11101	8.08175	8.08735	8.11032	8.10691	8.09118	8.08743	8.09755	8.07826	8.0886	8.09812	8.08703	8.10568	8.09365	8.08019	8.0687
4.9875	8.2276	8.15958	8.12777	8.15582	8.17558	8.16288	8.1595	8.16917	8.14846	8.15015	8.13007	8.15362	8.12715	8.13297	8.1266	8.1138	8.13603	8.14497	8.13344	8.13753	8.14944	8.0867	8.11097	8.08258	8.08406	8.11077	8.10524	8.08859	8.08101	8.09752	8.07861	8.08831	8.09397	8.08714	8.10107	8.09311	8.07928	8.06948
4.995	8.22638	8.16239	8.12807	8.15499	8.17192	8.16342	8.16205	8.16783	8.14348	8.14873	8.13306	8.15653	8.12633	8.13262	8.12711	8.11278	8.13464	8.14453	8.13012	8.13437	8.15099	8.08674	8.113	8.08507	8.08479	8.11167	8.10549	8.08851	8.08939	8.09979	8.08037	8.08903	8.09634	8.08528	8.10348	8.0908	8.07952	8.06848

## Sheet: 5 uM
0.0075	7.73637	7.74061	7.69855	7.70384	7.71115	7.72392	7.67754	7.7399	7.71924	7.73979	7.71483	7.72771	7.72071	7.75674	7.75232	7.72999	7.74442	7.71176	7.69686	7.71437	7.71694	7.76779	7.75439	7.76894	7.7167	7.72105	7.68538	7.70096	7.67401	7.72988	7.76711	7.7172	7.73369	7.73468	7.71166	7.6993	7.70086	7.73337	7.729	7.68997	7.68637
0.015	7.74714	7.74654	7.70701	7.70477	7.71384	7.71491	7.67694	7.74632	7.72019	7.74564	7.70482	7.72946	7.72264	7.75072	7.75519	7.73511	7.74288	7.70962	7.69814	7.71547	7.7191	7.76946	7.75675	7.77771	7.72523	7.73052	7.69226	7.7015	7.68037	7.73191	7.77118	7.7253	7.73449	7.74628	7.73379	7.70466	7.70263	7.73512	7.73839	7.68055	7.69391
0.0225	7.75186	7.75534	7.70692	7.71889	7.72072	7.72338	7.68667	7.7563	7.71947	7.74791	7.71015	7.73233	7.72269	7.76186	7.75897	7.73511	7.74642	7.70936	7.70794	7.7186	7.72012	7.7789	7.75962	7.78552	7.72547	7.73047	7.69892	7.69845	7.67954	7.73814	7.77115	7.72718	7.73526	7.74978	7.74043	7.71605	7.70321	7.74133	7.74022	7.69048	7.70373
0.03	7.75584	7.76449	7.71654	7.72129	7.72554	7.73196	7.69286	7.76307	7.7287	7.75476	7.71392	7.7415	7.72953	7.77797	7.76189	7.74854	7.74602	7.71536	7.71221	7.72514	7.7237	7.77633	7.76193	7.78634	7.73056	7.73299	7.70688	7.69796	7.68958	7.73804	7.78186	7.72689	7.73831	7.75105	7.74622	7.72191	7.7056	7.74332	7.74258	7.69883	7.70441
0.0375	7.74957	7.75639	7.72043	7.70513	7.73923	7.75251	7.71225	7.77234	7.73813	7.74496	7.73162	7.74614	7.73023	7.78737	7.7746	7.74883	7.75193	7.72505	7.71146	7.73534	7.74767	7.78048	7.76673	7.77738	7.73397	7.73057	7.72772	7.71416	7.70621	7.7393	7.77834	7.72748	7.74584	7.75212	7.74062	7.71817	7.72012	7.75844	7.74022	7.70378	7.70928
0.045	7.75326	7.75101	7.72745	7.70988	7.75482	7.7562	7.73294	7.76886	7.74574	7.74055	7.74135	7.74652	7.74118	7.77105	7.78497	7.74756	7.76031	7.73602	7.71154	7.74191	7.75866	7.77545	7.7754	7.77653	7.73763	7.74001	7.73958	7.72686	7.73101	7.73423	7.7797	7.72541	7.75239	7.74855	7.7295	7.72019	7.73292	7.75902	7.74081	7.71611	7.71638
0.0525	7.75804	7.75232	7.72691	7.71375	7.7657	7.75562	7.74745	7.75922	7.75769	7.7362	7.75565	7.73666	7.75003	7.75488	7.79417	7.75124	7.76242	7.74523	7.71764	7.75151	7.75584	7.78892	7.7805	7.77935	7.74768	7.75427	7.75721	7.73595	7.74037	7.73788	7.7735	7.72433	7.75741	7.75137	7.72741	7.72457	7.7416	7.75641	7.73219	7.71986	7.71704
0.06	7.76463	7.75414	7.73699	7.71994	7.77207	7.76812	7.75122	7.75635	7.75949	7.73146	7.75898	7.74417	7.75571	7.76124	7.79972	7.75959	7.76675	7.7543	7.7291	7.758	7.76592	7.80099	7.79102	7.78163	7.75169	7.75969	7.76599	7.73734	7.7499	7.73956	7.77576	7.72533	7.77174	7.75367	7.73889	7.73156	7.74393	7.75329	7.73574	7.7216	7.72346
0.0675	7.76708	7.75664	7.73913	7.72899	7.76616	7.76479	7.75815	7.76081	7.7639	7.74028	7.76391	7.76244	7.75698	7.77188	7.80017	7.75984	7.76675	7.7547	7.7284	7.76021	7.77822	7.78883	7.79963	7.78952	7.75751	7.7654	7.7673	7.74321	7.75911	7.74321	7.76853	7.73599	7.76824	7.75311	7.7419	7.73964	7.75044	7.75482	7.737	7.72329	7.72422
0.075	7.7731	7.76861	7.74239	7.73686	7.77241	7.77041	7.76247	7.7633	7.76474	7.74798	7.76827	7.76342	7.75965	7.77659	7.79877	7.75848	7.77594	7.75196	7.73334	7.76652	7.79493	7.78415	7.80504	7.78972	7.75827	7.76211	7.77054	7.74607	7.76191	7.74559	7.77031	7.73367	7.77074	7.7539	7.74687	7.75216	7.75337	7.75556	7.73825	7.72809	7.7252
0.0825	7.77466	7.77259	7.75093	7.73713	7.77531	7.77634	7.76865	7.76543	7.76753	7.74913	7.77221	7.76443	7.7636	7.77671	7.80222	7.76282	7.77964	7.75255	7.73521	7.76681	7.78806	7.78787	7.80319	7.79363	7.7677	7.76455	7.77476	7.75131	7.76944	7.76115	7.77054	7.73709	7.77644	7.75779	7.74629	7.75195	7.75579	7.76235	7.7427	7.73105	7.7309
0.09	7.77992	7.77685	7.75299	7.7372	7.77744	7.77628	7.76755	7.76732	7.77169	7.75403	7.77863	7.76577	7.76801	7.78308	7.80228	7.76865	7.7826	7.75862	7.74096	7.7689	7.78577	7.78968	7.81183	7.79288	7.7715	7.76887	7.7799	7.75141	7.7737	7.75986	7.77638	7.7426	7.77765	7.7607	7.75223	7.75131	7.76459	7.76574	7.74592	7.73542	7.73401
0.0975	7.78334	7.78159	7.75763	7.73853	7.77823	7.77901	7.77179	7.76496	7.77426	7.75669	7.77968	7.7685	7.76852	7.78762	7.81377	7.77699	7.77952	7.76046	7.73717	7.7753	7.78376	7.79797	7.81092	7.79602	7.77503	7.77507	7.77936	7.75623	7.7802	7.7637	7.77806	7.74589	7.77692	7.76382	7.7516	7.75648	7.76603	7.76982	7.74847	7.73831	7.73541
0.105	7.78364	7.78841	7.76113	7.74467	7.78442	7.78245	7.77483	7.77402	7.77793	7.7565	7.78285	7.77213	7.77006	7.78964	7.81517	7.77349	7.78284	7.76355	7.73984	7.77498	7.79308	7.79731	7.81395	7.80132	7.77583	7.77743	7.78394	7.75674	7.7862	7.76785	7.78058	7.74701	7.78617	7.77277	7.75446	7.76159	7.7685	7.77514	7.75271	7.74013	7.73704
0.1125	7.78818	7.78578	7.76757	7.74827	7.78686	7.78524	7.77626	7.77755	7.78186	7.76151	7.78739	7.77889	7.77642	7.78961	7.81767	7.77662	7.78704	7.76919	7.74233	7.78119	7.79013	7.803	7.81498	7.8033	7.77942	7.78112	7.78857	7.76152	7.78747	7.76687	7.78702	7.75175	7.78405	7.77536	7.75873	7.76362	7.77096	7.77638	7.75745	7.74346	7.74135
0.12	7.79241	7.79147	7.77224	7.75303	7.79286	7.78931	7.77434	7.78163	7.78368	7.76279	7.7897	7.77872	7.77783	7.79338	7.81858	7.77887	7.78759	7.77082	7.74877	7.78117	7.7965	7.80392	7.82282	7.80974	7.78509	7.78581	7.79421	7.76413	7.78749	7.77219	7.78587	7.75551	7.78629	7.78057	7.76165	7.76775	7.77347	7.77942	7.75693	7.7499	7.74428
0.1275	7.79343	7.79485	7.77496	7.75381	7.79531	7.79317	7.78216	7.78105	7.78742	7.76989	7.79303	7.7843	7.78089	7.79911	7.82618	7.78212	7.7922	7.77287	7.74919	7.78758	7.79728	7.80974	7.82754	7.80982	7.78883	7.7923	7.79547	7.76959	7.7922	7.77637	7.79124	7.76032	7.78793	7.78033	7.7626	7.77109	7.7778	7.78183	7.76529	7.74974	7.74701
0.135	7.79666	7.80126	7.78224	7.75854	7.80322	7.79686	7.7825	7.7859	7.78944	7.77428	7.7951	7.78645	7.78404	7.79819	7.82951	7.78479	7.79407	7.77967	7.75171	7.78837	7.80301	7.80848	7.829	7.81085	7.79192	7.79553	7.7999	7.77115	7.79869	7.77995	7.79896	7.76322	7.79342	7.78523	7.76429	7.77353	7.78325	7.78285	7.76749	7.75625	7.75135
0.1425	7.80216	7.80242	7.77801	7.76225	7.80031	7.79821	7.7883	7.79056	7.79509	7.77734	7.80121	7.79024	7.78455	7.80456	7.83057	7.7885	7.79891	7.7829	7.75574	7.79153	7.80342	7.81374	7.83252	7.81571	7.79076	7.7982	7.80146	7.77503	7.7995	7.78107	7.79555	7.76728	7.79445	7.79038	7.76691	7.77685	7.78429	7.78521	7.77495	7.7577	7.75267
0.15	7.80426	7.80442	7.78759	7.76623	7.81014	7.80295	7.79128	7.79277	7.7975	7.77472	7.80026	7.79474	7.79262	7.80314	7.83623	7.79013	7.80077	7.78127	7.75943	7.79463	7.80846	7.81654	7.83677	7.81996	7.79754	7.8064	7.80632	7.77779	7.80479	7.78699	7.80111	7.77137	7.79633	7.79392	7.77296	7.78117	7.79109	7.78931	7.77516	7.7614	7.75451
0.1575	7.80598	7.8124	7.78767	7.76915	7.8115	7.8048	7.79424	7.79549	7.8024	7.78065	7.8031	7.79643	7.7941	7.80915	7.83664	7.79509	7.80276	7.7855	7.76156	7.79661	7.81479	7.81858	7.84413	7.81809	7.79807	7.80232	7.81026	7.78125	7.80685	7.79045	7.80361	7.77072	7.8012	7.79366	7.77603	7.78477	7.79397	7.79296	7.77679	7.76386	7.75949
0.165	7.81035	7.81346	7.79119	7.77199	7.81335	7.8097	7.79538	7.79628	7.80364	7.78538	7.80935	7.79855	7.79906	7.81285	7.8404	7.79819	7.80602	7.79032	7.76409	7.80085	7.81287	7.82009	7.84308	7.82254	7.80153	7.80935	7.80976	7.78371	7.80632	7.79163	7.80658	7.7763	7.80473	7.79504	7.77833	7.78842	7.79683	7.79678	7.77941	7.7666	7.76463
0.1725	7.81381	7.81597	7.79151	7.77183	7.81987	7.81058	7.80141	7.80307	7.80813	7.78814	7.811	7.80165	7.79874	7.81502	7.84235	7.8006	7.81029	7.79414	7.76952	7.80076	7.8155	7.82434	7.84554	7.82698	7.80361	7.80861	7.81324	7.78514	7.80878	7.79396	7.81197	7.78137	7.80953	7.80334	7.78444	7.79243	7.79899	7.79599	7.78259	7.76677	7.76533
0.18	7.81597	7.81923	7.79978	7.77723	7.81862	7.81507	7.80184	7.80746	7.81222	7.79202	7.81258	7.80369	7.80255	7.81953	7.84528	7.80373	7.81414	7.79709	7.77334	7.80498	7.82114	7.82461	7.85015	7.83149	7.811	7.8092	7.81726	7.78989	7.81232	7.79558	7.81487	7.78194	7.81253	7.80732	7.7845	7.79335	7.79845	7.79842	7.78689	7.77292	7.77094
0.1875	7.81907	7.81829	7.8017	7.7795	7.82536	7.81753	7.80544	7.81168	7.8143	7.79593	7.8172	7.81028	7.80379	7.81903	7.84955	7.80701	7.81629	7.80009	7.77316	7.80957	7.8235	7.82724	7.85655	7.83466	7.80801	7.81777	7.82214	7.79077	7.81669	7.8038	7.81288	7.78335	7.8149	7.81073	7.78722	7.79435	7.80517	7.80309	7.78932	7.77501	7.77426
0.195	7.82485	7.82337	7.8047	7.78456	7.82777	7.82007	7.81009	7.8116	7.8148	7.7951	7.82045	7.81077	7.80784	7.82302	7.85116	7.80896	7.81869	7.8039	7.77795	7.81311	7.82791	7.83251	7.85659	7.83684	7.81756	7.81725	7.82325	7.79465	7.81966	7.80167	7.81986	7.78898	7.81586	7.80989	7.78943	7.80088	7.80554	7.80782	7.79018	7.78166	7.77581
0.2025	7.82458	7.82234	7.80602	7.78744	7.82885	7.82581	7.81365	7.81251	7.82399	7.79935	7.82414	7.81638	7.80904	7.82661	7.85768	7.81009	7.82225	7.80674	7.77885	7.81581	7.83055	7.83161	7.85927	7.84119	7.81903	7.8228	7.82485	7.79681	7.82151	7.80853	7.81965	7.79269	7.81698	7.81261	7.79298	7.80395	7.81193	7.81098	7.795	7.78058	7.78246
0.21	7.82723	7.8301	7.80821	7.79033	7.83445	7.82878	7.81161	7.81541	7.82462	7.80522	7.82401	7.81557	7.81419	7.83128	7.86031	7.81661	7.82583	7.80878	7.78375	7.81928	7.83471	7.83902	7.8669	7.84065	7.8195	7.82252	7.8287	7.80064	7.82382	7.80892	7.82622	7.79477	7.82151	7.8152	7.79924	7.80664	7.81304	7.81036	7.79857	7.78342	7.78493
0.2175	7.83193	7.83426	7.81378	7.79241	7.83773	7.8323	7.81928	7.82292	7.82763	7.8059	7.82774	7.81807	7.81717	7.83303	7.86322	7.81945	7.82456	7.81303	7.78234	7.82449	7.83788	7.8415	7.86512	7.84308	7.82042	7.8266	7.83212	7.80144	7.82551	7.81444	7.82481	7.79682	7.82431	7.82221	7.79568	7.81118	7.81628	7.8123	7.80223	7.78627	7.78492
0.225	7.83247	7.8329	7.81495	7.79504	7.84123	7.83661	7.82183	7.82485	7.82947	7.80664	7.83416	7.82146	7.81825	7.83375	7.8608	7.82197	7.82947	7.81622	7.78763	7.82462	7.83848	7.84287	7.86807	7.84674	7.82522	7.82858	7.83516	7.80502	7.82934	7.81672	7.8315	7.80149	7.82807	7.82243	7.80099	7.81244	7.82184	7.81577	7.8007	7.79098	7.78692
0.2325	7.83653	7.83855	7.81549	7.79726	7.84263	7.83835	7.81821	7.82838	7.83041	7.81193	7.83421	7.82631	7.82342	7.83794	7.86933	7.8249	7.83128	7.81843	7.78809	7.8259	7.84085	7.84507	7.87337	7.85161	7.82528	7.83458	7.8398	7.81154	7.83103	7.82033	7.83533	7.80227	7.82726	7.82567	7.80315	7.81283	7.82536	7.81907	7.80958	7.79304	7.78871
0.24	7.84188	7.84025	7.82057	7.80064	7.84637	7.83669	7.82337	7.82636	7.83199	7.81175	7.83824	7.82946	7.82752	7.84078	7.86887	7.82633	7.83425	7.81744	7.79281	7.83081	7.8454	7.84784	7.87674	7.85459	7.82987	7.83389	7.83845	7.81053	7.83557	7.81915	7.83598	7.80665	7.83095	7.82657	7.80774	7.8181	7.82844	7.82204	7.8096	7.79642	7.79445
0.2475	7.84368	7.84171	7.82371	7.8022	7.84853	7.84117	7.82907	7.83174	7.83452	7.81981	7.84031	7.83055	7.8278	7.84335	7.87373	7.82905	7.83875	7.82473	7.79345	7.8344	7.84842	7.85022	7.87668	7.85351	7.83557	7.83867	7.84622	7.81333	7.83826	7.82218	7.83745	7.8077	7.83689	7.83586	7.81348	7.82232	7.82967	7.82771	7.81381	7.79832	7.79859
0.255	7.84457	7.84535	7.82566	7.80754	7.84884	7.84541	7.82846	7.83348	7.84144	7.82426	7.84578	7.83092	7.82995	7.84435	7.87496	7.83239	7.84045	7.82634	7.79736	7.83417	7.85138	7.85165	7.88112	7.85955	7.83517	7.84056	7.8437	7.81794	7.83974	7.82774	7.84097	7.81417	7.83719	7.83165	7.81282	7.82676	7.83417	7.82936	7.81745	7.79847	7.79951
0.2625	7.84779	7.84679	7.83283	7.81272	7.8537	7.84739	7.83162	7.83798	7.84484	7.81933	7.84793	7.83564	7.83074	7.85178	7.8795	7.83346	7.84329	7.83158	7.80025	7.83961	7.85332	7.8565	7.88028	7.86206	7.84008	7.84233	7.84993	7.8197	7.84473	7.83263	7.84584	7.81318	7.83866	7.83679	7.8182	7.82761	7.83397	7.83037	7.81835	7.80335	7.80203
0.27	7.85376	7.848	7.83187	7.80818	7.85497	7.85306	7.83544	7.83947	7.84872	7.82836	7.84967	7.84169	7.83672	7.85287	7.88198	7.83856	7.84659	7.83141	7.80357	7.84051	7.85684	7.8608	7.88375	7.86233	7.84035	7.84425	7.85336	7.82152	7.84711	7.83477	7.84502	7.81821	7.84284	7.83982	7.81809	7.82526	7.83766	7.83256	7.82045	7.8041	7.80499
0.2775	7.85457	7.85288	7.84027	7.81074	7.85707	7.85303	7.83705	7.83924	7.84648	7.82671	7.84693	7.8404	7.84103	7.85354	7.88285	7.83865	7.85078	7.83383	7.80534	7.84302	7.85699	7.86341	7.88611	7.86529	7.84403	7.84752	7.85299	7.82387	7.84903	7.8369	7.85083	7.81784	7.84538	7.84166	7.82239	7.83172	7.83745	7.83794	7.82151	7.80852	7.80599
0.285	7.85576	7.85786	7.83608	7.81439	7.86243	7.85711	7.83525	7.8479	7.85194	7.82947	7.85325	7.84554	7.84117	7.857	7.88544	7.84284	7.85186	7.83505	7.80453	7.84676	7.86013	7.86094	7.88823	7.87033	7.84822	7.85222	7.85858	7.82505	7.85432	7.83682	7.85161	7.82243	7.8473	7.84399	7.8212	7.834	7.83904	7.83939	7.82721	7.81025	7.80864
0.2925	7.8583	7.86003	7.83953	7.81868	7.8634	7.86033	7.84328	7.84851	7.8568	7.83216	7.85427	7.84584	7.84581	7.85916	7.88856	7.84756	7.85604	7.84047	7.81456	7.85108	7.86229	7.86317	7.89334	7.8711	7.85111	7.85409	7.85939	7.83128	7.85241	7.84228	7.85661	7.82686	7.85332	7.84559	7.82639	7.8351	7.84508	7.84424	7.8274	7.81343	7.81207
0.3	7.85938	7.86339	7.84269	7.82027	7.86611	7.86304	7.84714	7.85059	7.85857	7.83283	7.85758	7.8473	7.84628	7.86327	7.89028	7.84762	7.85834	7.84301	7.81442	7.85131	7.86638	7.86741	7.89578	7.87825	7.85231	7.85595	7.86521	7.8315	7.85822	7.8466	7.85624	7.82651	7.85283	7.8506	7.82745	7.83816	7.85005	7.84759	7.828	7.81338	7.81389
0.3075	7.86312	7.86463	7.8486	7.82494	7.87086	7.86311	7.84757	7.85332	7.85818	7.83897	7.85988	7.85412	7.85104	7.86694	7.89374	7.85127	7.86014	7.84668	7.81669	7.85212	7.86914	7.87127	7.89791	7.87653	7.85538	7.85883	7.86386	7.83668	7.85914	7.84721	7.86219	7.83541	7.85576	7.85713	7.83311	7.84057	7.85269	7.84534	7.83368	7.81808	7.8177
0.315	7.86675	7.86872	7.84966	7.82496	7.87169	7.86487	7.85459	7.85559	7.86153	7.84232	7.86723	7.85376	7.84886	7.8686	7.89794	7.8535	7.86091	7.8456	7.81825	7.8546	7.8722	7.87555	7.90146	7.88091	7.85633	7.86442	7.86791	7.84001	7.86128	7.85158	7.86068	7.8331	7.85744	7.85629	7.83774	7.84363	7.85432	7.84985	7.83829	7.82229	7.81907
0.3225	7.86999	7.86896	7.84776	7.83002	7.87604	7.86644	7.85308	7.8593	7.86484	7.84445	7.86755	7.85857	7.85532	7.87234	7.89969	7.85619	7.86242	7.85276	7.82293	7.8572	7.87477	7.87939	7.90509	7.88087	7.86088	7.86634	7.86772	7.83894	7.86452	7.84875	7.86665	7.83633	7.86099	7.86203	7.83412	7.84644	7.85554	7.85372	7.83789	7.82557	7.82353
0.33	7.87493	7.87167	7.85379	7.83151	7.87401	7.87491	7.85705	7.85901	7.86871	7.84692	7.86781	7.86104	7.85491	7.87156	7.90212	7.86025	7.86968	7.8538	7.82845	7.85856	7.87494	7.87986	7.90452	7.88447	7.86322	7.86875	7.86998	7.84361	7.86731	7.85713	7.86347	7.8398	7.86121	7.86142	7.83816	7.85135	7.85915	7.85653	7.84143	7.8299	7.82306
0.3375	7.87607	7.87405	7.8529	7.83547	7.88193	7.87331	7.85924	7.86324	7.87127	7.84794	7.87136	7.8603	7.85842	7.87579	7.90448	7.86166	7.87083	7.85886	7.83004	7.86505	7.87615	7.88283	7.90772	7.88797	7.86842	7.86978	7.87723	7.84209	7.87029	7.85754	7.87165	7.84066	7.86762	7.86686	7.83971	7.84919	7.85859	7.85732	7.84186	7.82925	7.82847
0.345	7.87551	7.87571	7.85506	7.83605	7.88224	7.87812	7.86121	7.86576	7.87137	7.85018	7.87574	7.86454	7.86161	7.88076	7.90661	7.86097	7.87291	7.85569	7.82881	7.86852	7.8806	7.88522	7.90877	7.88789	7.87043	7.87283	7.87556	7.84899	7.87228	7.85924	7.87272	7.84302	7.87226	7.86615	7.84399	7.85356	7.86479	7.86254	7.84701	7.83264	7.83302
0.3525	7.8795	7.88035	7.85848	7.83914	7.88118	7.87693	7.86388	7.87015	7.87791	7.85143	7.87634	7.86588	7.86448	7.87839	7.9092	7.86768	7.87442	7.8638	7.83167	7.87004	7.88378	7.88724	7.91377	7.89259	7.87357	7.87283	7.87902	7.85098	7.87554	7.86145	7.87663	7.8484	7.87248	7.86597	7.84778	7.85676	7.86609	7.86563	7.84777	7.83413	7.83468
0.36	7.88366	7.88254	7.8624	7.84293	7.88489	7.88273	7.86684	7.87157	7.87805	7.85562	7.87632	7.87193	7.8643	7.88376	7.91038	7.86728	7.8759	7.86332	7.83685	7.8732	7.88482	7.88901	7.91741	7.89373	7.87169	7.8763	7.885	7.85172	7.87586	7.86116	7.87875	7.84595	7.86993	7.87167	7.84853	7.85903	7.86681	7.86883	7.85041	7.83606	7.83499
0.3675	7.88788	7.88381	7.86687	7.84018	7.89147	7.88463	7.86908	7.87495	7.8804	7.85779	7.88295	7.87079	7.87108	7.88779	7.91329	7.8712	7.88069	7.86652	7.83652	7.87193	7.88623	7.89206	7.91751	7.89602	7.87443	7.87829	7.88785	7.85509	7.88314	7.86187	7.87871	7.85204	7.87607	7.878	7.85331	7.86	7.87068	7.8703	7.85307	7.83835	7.83898
0.375	7.88603	7.88821	7.86978	7.84541	7.89274	7.88677	7.87243	7.87548	7.88283	7.86088	7.88437	7.87437	7.8691	7.88771	7.91639	7.87477	7.88199	7.86919	7.83888	7.8774	7.8904	7.89554	7.92303	7.89798	7.87919	7.88151	7.88815	7.85495	7.8826	7.8667	7.88325	7.84961	7.87614	7.87508	7.85386	7.86541	7.87377	7.86937	7.85718	7.84283	7.84077
0.3825	7.89067	7.88754	7.86921	7.85042	7.89275	7.89002	7.87562	7.88083	7.88519	7.86511	7.88297	7.88036	7.87431	7.88999	7.91794	7.87601	7.88512	7.86957	7.84084	7.87978	7.89281	7.89554	7.92136	7.90067	7.88198	7.88276	7.88759	7.86068	7.88746	7.86984	7.88317	7.85481	7.88453	7.87857	7.85377	7.86627	7.87425	7.8748	7.85932	7.83984	7.84352
0.39	7.89082	7.89279	7.87137	7.85297	7.89799	7.89137	7.87583	7.87945	7.88619	7.86577	7.88929	7.87892	7.87371	7.89566	7.92341	7.87675	7.88633	7.87225	7.84172	7.88092	7.8945	7.89937	7.92364	7.90378	7.88783	7.88572	7.89376	7.8617	7.88769	7.8712	7.88875	7.85678	7.88144	7.88047	7.85662	7.87097	7.87774	7.87555	7.85993	7.85019	7.84293
0.3975	7.89559	7.89594	7.87468	7.85446	7.89798	7.89299	7.87883	7.88217	7.89132	7.86964	7.89384	7.88428	7.88269	7.89837	7.92117	7.87965	7.88944	7.87755	7.84641	7.8871	7.89779	7.89958	7.9291	7.90669	7.88502	7.8893	7.89701	7.86393	7.88898	7.87488	7.88828	7.85906	7.88472	7.88341	7.86377	7.87045	7.88036	7.88047	7.8597	7.85033	7.84664
0.405	7.89895	7.89849	7.87694	7.85436	7.90231	7.89721	7.88175	7.88449	7.89238	7.87476	7.89324	7.88209	7.88199	7.89743	7.92307	7.88365	7.89006	7.87891	7.85154	7.88877	7.90053	7.90691	7.92927	7.90825	7.88797	7.89007	7.89222	7.87007	7.88707	7.8793	7.89273	7.8637	7.88709	7.88501	7.86267	7.87441	7.88316	7.88326	7.8655	7.85282	7.85082
0.4125	7.90132	7.90024	7.8769	7.85866	7.9053	7.8966	7.88171	7.88857	7.89687	7.87703	7.89653	7.8867	7.88294	7.90168	7.92807	7.88456	7.89463	7.8825	7.85448	7.89041	7.90203	7.90565	7.93147	7.91099	7.88929	7.89501	7.89718	7.86767	7.89381	7.88239	7.89608	7.86483	7.88764	7.88738	7.86525	7.87822	7.88525	7.8812	7.86922	7.85139	7.85036
0.42	7.90363	7.90103	7.88333	7.86286	7.90473	7.90193	7.88971	7.88811	7.89953	7.87827	7.89895	7.8899	7.88471	7.90341	7.93214	7.88682	7.89528	7.88363	7.85468	7.89076	7.90503	7.9096	7.93429	7.91571	7.8943	7.89546	7.90086	7.87496	7.89649	7.88365	7.89822	7.86839	7.8925	7.88936	7.86801	7.87517	7.88916	7.88822	7.87012	7.85591	7.85481
0.4275	7.90737	7.90379	7.88288	7.86093	7.90805	7.90432	7.88673	7.89049	7.89934	7.87676	7.90072	7.89047	7.88653	7.90343	7.93295	7.89114	7.89917	7.887	7.85534	7.89542	7.90605	7.9096	7.9368	7.91575	7.89781	7.90219	7.90248	7.87349	7.89823	7.88701	7.9014	7.86894	7.89266	7.89046	7.86911	7.87871	7.89227	7.88915	7.8743	7.85953	7.85782
0.435	7.91072	7.90493	7.88393	7.86688	7.90913	7.90632	7.89165	7.89261	7.89912	7.88042	7.90375	7.8946	7.89171	7.90984	7.93571	7.89275	7.90116	7.88796	7.85806	7.89678	7.9132	7.91528	7.93802	7.91975	7.89325	7.9022	7.9063	7.87602	7.90048	7.8873	7.90124	7.87191	7.89539	7.89315	7.87281	7.88333	7.89429	7.88707	7.87688	7.85845	7.86447
0.4425	7.90797	7.90568	7.88859	7.8684	7.91496	7.91151	7.89118	7.89539	7.90388	7.88438	7.90339	7.89653	7.89318	7.90845	7.93834	7.8939	7.90657	7.88985	7.86263	7.89665	7.91381	7.91605	7.93929	7.92044	7.89705	7.90596	7.90977	7.87759	7.9037	7.89216	7.90321	7.87375	7.89999	7.89498	7.87309	7.88804	7.89596	7.8897	7.87534	7.86205	7.86413
0.45	7.91411	7.90757	7.89373	7.86923	7.91525	7.91183	7.89651	7.89665	7.90483	7.88557	7.90673	7.90129	7.89391	7.91236	7.94101	7.89497	7.90812	7.89178	7.86459	7.90091	7.91646	7.91858	7.94512	7.92285	7.90244	7.90388	7.90898	7.88005	7.90432	7.89374	7.90778	7.87815	7.90188	7.90193	7.87491	7.89029	7.89857	7.89358	7.87841	7.86661	7.86102
0.4575	7.91377	7.91335	7.89279	7.8706	7.91481	7.9137	7.89618	7.90037	7.90854	7.88551	7.90968	7.89911	7.89961	7.91769	7.94066	7.90068	7.90965	7.89209	7.87059	7.90687	7.91802	7.91819	7.9445	7.92458	7.90663	7.90636	7.91479	7.88175	7.90616	7.89609	7.90746	7.87771	7.9028	7.90639	7.88001	7.89165	7.8949	7.89751	7.8803	7.86991	7.86895
0.465	7.91845	7.9161	7.89572	7.87481	7.9192	7.91349	7.89867	7.89974	7.9123	7.8906	7.91421	7.89893	7.89981	7.91923	7.94257	7.90148	7.91207	7.89506	7.87203	7.90625	7.91924	7.91985	7.94732	7.92698	7.90751	7.91082	7.913	7.88569	7.90776	7.89476	7.90998	7.88368	7.90337	7.90522	7.88062	7.89451	7.90182	7.89848	7.8837	7.86924	7.866
0.4725	7.9194	7.91513	7.89634	7.87557	7.92138	7.91793	7.90113	7.90529	7.91212	7.88941	7.9123	7.90637	7.90093	7.92105	7.94591	7.90479	7.91346	7.89714	7.87375	7.90585	7.92346	7.92363	7.9482	7.92852	7.91045	7.90833	7.9145	7.88768	7.91108	7.90021	7.91366	7.88365	7.90923	7.90553	7.88297	7.89666	7.90315	7.90447	7.88278	7.87339	7.86755
0.48	7.92085	7.92026	7.89971	7.88234	7.92382	7.92089	7.90268	7.90634	7.91522	7.89457	7.91799	7.9063	7.90504	7.92328	7.94583	7.90522	7.91548	7.90067	7.87238	7.9115	7.92364	7.92784	7.95171	7.93001	7.91176	7.91491	7.91914	7.89009	7.91272	7.90065	7.91394	7.8835	7.91278	7.90915	7.8882	7.89831	7.90655	7.90301	7.89039	7.87306	7.8736
0.4875	7.92119	7.921	7.90325	7.88138	7.92654	7.92435	7.90467	7.90727	7.91795	7.89643	7.91826	7.90766	7.9051	7.92242	7.9538	7.90959	7.91742	7.9033	7.87356	7.91161	7.92705	7.92803	7.95417	7.93299	7.91537	7.91609	7.92277	7.89414	7.91681	7.90359	7.91496	7.8879	7.91439	7.90751	7.88895	7.89883	7.908	7.90578	7.88855	7.87775	7.87702
0.495	7.92721	7.9231	7.90283	7.88153	7.93222	7.92384	7.90807	7.90987	7.91829	7.8966	7.92176	7.91022	7.90937	7.92673	7.95424	7.91202	7.92004	7.9085	7.87806	7.91465	7.92706	7.93146	7.95532	7.93494	7.91921	7.91799	7.92545	7.8946	7.91961	7.90288	7.91865	7.89208	7.91334	7.91261	7.89059	7.90317	7.9108	7.90804	7.89227	7.87936	7.87584
0.5025	7.92637	7.92606	7.9058	7.88509	7.93315	7.92692	7.9083	7.91459	7.92266	7.89925	7.92488	7.91345	7.90837	7.93043	7.95591	7.91208	7.9166	7.90773	7.87635	7.91443	7.93223	7.93255	7.96214	7.93876	7.92104	7.92339	7.92705	7.89488	7.92246	7.91192	7.92267	7.89355	7.91634	7.91406	7.89058	7.90198	7.91199	7.91204	7.89379	7.88035	7.87768
0.51	7.92993	7.92804	7.90976	7.88812	7.93119	7.92841	7.91145	7.91263	7.92388	7.90348	7.92575	7.91672	7.91446	7.92881	7.95694	7.91463	7.92456	7.90713	7.8828	7.91801	7.93104	7.93249	7.95949	7.93901	7.92149	7.92303	7.92981	7.89621	7.91919	7.91006	7.92449	7.89559	7.92107	7.91675	7.89644	7.90593	7.91559	7.91259	7.89653	7.87912	7.88419
0.5175	7.93257	7.92996	7.9141	7.89013	7.93407	7.93268	7.91327	7.91873	7.92435	7.90495	7.92804	7.91788	7.91489	7.93406	7.95859	7.91742	7.92635	7.91074	7.88402	7.92244	7.93674	7.93654	7.96268	7.94328	7.92476	7.92796	7.9297	7.89914	7.9253	7.91304	7.92721	7.89534	7.91957	7.91727	7.89493	7.90832	7.91861	7.91281	7.89754	7.88897	7.88397
0.525	7.93497	7.93171	7.91133	7.89163	7.93856	7.93409	7.91456	7.91947	7.92896	7.90493	7.93134	7.91991	7.92124	7.935	7.9576	7.9206	7.92586	7.91518	7.88591	7.92137	7.93701	7.93883	7.96628	7.94613	7.92523	7.92959	7.93381	7.90427	7.9276	7.91717	7.93017	7.89896	7.92285	7.91597	7.89596	7.91049	7.91854	7.91487	7.90017	7.88792	7.88645
0.5325	7.93662	7.93544	7.91373	7.89654	7.939	7.93309	7.91935	7.92137	7.93071	7.91124	7.93276	7.92054	7.92181	7.93689	7.96322	7.92187	7.93129	7.91582	7.88645	7.92371	7.93887	7.94265	7.96409	7.94564	7.92871	7.93181	7.93494	7.90557	7.92889	7.91481	7.93201	7.90124	7.92444	7.92257	7.90021	7.91275	7.92016	7.92141	7.90422	7.89246	7.8874
0.54	7.93753	7.93862	7.91646	7.89475	7.94166	7.93889	7.92015	7.92003	7.93147	7.90847	7.93641	7.92783	7.92175	7.93896	7.96518	7.92477	7.93229	7.91305	7.89073	7.92633	7.94395	7.93953	7.96984	7.94512	7.92791	7.9307	7.93698	7.90478	7.93286	7.91761	7.93177	7.90373	7.9276	7.92423	7.90434	7.91462	7.92432	7.91949	7.9046	7.88868	7.89013
0.5475	7.93951	7.94174	7.92105	7.89785	7.94636	7.93867	7.92066	7.92542	7.9343	7.91146	7.9367	7.92515	7.92244	7.94069	7.96784	7.92363	7.93341	7.92329	7.89322	7.92894	7.94306	7.94616	7.96862	7.95215	7.9328	7.93528	7.93807	7.90648	7.9331	7.92244	7.93237	7.90173	7.92949	7.92453	7.9055	7.9159	7.92569	7.92334	7.91077	7.89237	7.89067
0.555	7.94128	7.94499	7.92134	7.90171	7.94467	7.93934	7.92564	7.92611	7.93704	7.91708	7.93731	7.92768	7.92607	7.94447	7.9695	7.92653	7.93543	7.92236	7.89316	7.92882	7.945	7.94806	7.97354	7.95542	7.93092	7.9386	7.94261	7.91027	7.93625	7.92231	7.93404	7.90736	7.93051	7.93127	7.90973	7.91741	7.92895	7.92621	7.90626	7.89636	7.89575
0.5625	7.94508	7.94136	7.92459	7.9031	7.94777	7.94288	7.92639	7.92946	7.93971	7.91597	7.94207	7.92985	7.93023	7.94424	7.97147	7.92873	7.93814	7.92422	7.89677	7.92873	7.94918	7.95105	7.97375	7.95814	7.93337	7.93929	7.94472	7.91444	7.93724	7.92664	7.93643	7.90874	7.93481	7.93147	7.90806	7.91989	7.92807	7.92613	7.91115	7.90133	7.89648
0.57	7.94423	7.94699	7.92684	7.90516	7.95044	7.94454	7.9276	7.92985	7.94116	7.91968	7.94407	7.93137	7.92881	7.9473	7.9718	7.93435	7.94019	7.92326	7.89895	7.93479	7.95187	7.95283	7.97745	7.95723	7.938	7.9385	7.94771	7.91508	7.93905	7.92965	7.94102	7.91238	7.93522	7.93405	7.91131	7.92345	7.93187	7.92894	7.91387	7.89792	7.89662
0.5775	7.94887	7.94904	7.92903	7.90831	7.95313	7.94936	7.93121	7.93081	7.94503	7.92092	7.94311	7.9335	7.93193	7.95294	7.97532	7.93249	7.9436	7.92461	7.89882	7.93644	7.95681	7.95671	7.97866	7.96096	7.93714	7.94156	7.94447	7.92016	7.93974	7.93146	7.94333	7.91363	7.93598	7.93394	7.91175	7.92329	7.93575	7.93027	7.91473	7.90265	7.90033
0.585	7.94867	7.94923	7.93195	7.90919	7.95352	7.94972	7.93329	7.93404	7.94576	7.9252	7.9478	7.93489	7.93529	7.95188	7.97401	7.93501	7.94272	7.92986	7.90414	7.937	7.95303	7.95541	7.98015	7.96104	7.94153	7.94398	7.94822	7.91709	7.93909	7.92976	7.94437	7.91704	7.9402	7.93851	7.91508	7.92526	7.93476	7.93407	7.91472	7.90423	7.90298
0.5925	7.95248	7.95003	7.93221	7.91126	7.95748	7.95354	7.9336	7.93928	7.94701	7.92171	7.94893	7.93682	7.93769	7.95507	7.97993	7.93384	7.94298	7.93026	7.90461	7.94003	7.9553	7.9578	7.98299	7.96261	7.94408	7.94837	7.95282	7.92067	7.94623	7.93235	7.94897	7.91748	7.94201	7.93818	7.91751	7.93053	7.93556	7.93336	7.91731	7.91063	7.90229
0.6	7.95479	7.95468	7.93148	7.91212	7.96019	7.95413	7.93739	7.94104	7.94853	7.9286	7.94889	7.93935	7.93693	7.95692	7.98014	7.94335	7.94929	7.93572	7.90422	7.94268	7.95642	7.95887	7.98367	7.96458	7.9435	7.94649	7.95379	7.92335	7.94726	7.93518	7.95106	7.91562	7.9444	7.93884	7.91751	7.92862	7.94174	7.93738	7.91987	7.90756	7.90675
0.6075	7.95794	7.95858	7.93519	7.91366	7.96025	7.95328	7.93829	7.94039	7.95068	7.93054	7.95307	7.94357	7.94105	7.96061	7.98526	7.94297	7.9507	7.93669	7.90777	7.94325	7.95663	7.96011	7.98484	7.96885	7.94753	7.95171	7.95667	7.9233	7.95	7.93656	7.95291	7.92185	7.94617	7.9436	7.92008	7.93261	7.94081	7.93832	7.92388	7.90932	7.90879
0.615	7.95886	7.95684	7.94066	7.92004	7.96678	7.9562	7.93898	7.94324	7.95368	7.93085	7.95464	7.94689	7.94324	7.96126	7.98663	7.94453	7.95279	7.9375	7.91321	7.94688	7.96224	7.96566	7.98498	7.96801	7.94664	7.95182	7.95637	7.92852	7.95024	7.94215	7.95295	7.92252	7.95188	7.94412	7.92432	7.93267	7.93996	7.9406	7.92376	7.91185	7.90892
0.6225	7.96317	7.9571	7.93894	7.92016	7.96384	7.95671	7.94433	7.94389	7.95697	7.93293	7.95898	7.94516	7.94186	7.96465	7.98929	7.94385	7.95349	7.93923	7.91116	7.94901	7.96664	7.96533	7.98925	7.9721	7.94856	7.95185	7.95876	7.93022	7.9537	7.93957	7.95384	7.92487	7.94853	7.94806	7.92516	7.93231	7.94778	7.94355	7.92784	7.91425	7.91347
0.63	7.96276	7.96327	7.94061	7.92172	7.96369	7.95978	7.94341	7.94435	7.95819	7.93323	7.95833	7.94402	7.94446	7.96531	7.99088	7.94845	7.95515	7.94427	7.91341	7.95125	7.96554	7.9663	7.99216	7.97206	7.95095	7.95407	7.95799	7.93252	7.95605	7.93856	7.95732	7.927	7.95362	7.95024	7.92633	7.93783	7.94663	7.9432	7.93023	7.91476	7.91252
0.6375	7.96741	7.96211	7.94503	7.92211	7.96885	7.96232	7.94504	7.94794	7.96193	7.93791	7.96078	7.95377	7.94616	7.96703	7.98937	7.9494	7.95893	7.9416	7.91552	7.94994	7.9693	7.9699	7.99249	7.97384	7.95232	7.95972	7.96379	7.93245	7.95562	7.93991	7.95879	7.92765	7.95437	7.95102	7.93044	7.93887	7.9496	7.94761	7.93359	7.91632	7.91333
0.645	7.96497	7.96627	7.9461	7.92492	7.97333	7.96406	7.95119	7.9492	7.96387	7.93984	7.96338	7.95324	7.95043	7.96673	7.99564	7.95226	7.95715	7.94594	7.91754	7.95392	7.96823	7.97213	7.99481	7.97528	7.95963	7.95913	7.96298	7.93659	7.95902	7.94651	7.95851	7.93228	7.95717	7.95508	7.92922	7.94252	7.95075	7.94945	7.93404	7.91921	7.92001
0.6525	7.96734	7.9669	7.94867	7.92675	7.97225	7.96607	7.95373	7.95261	7.96323	7.9407	7.96501	7.95678	7.95161	7.97031	7.99462	7.95386	7.95943	7.94662	7.91926	7.95501	7.97304	7.97308	7.99482	7.97957	7.95736	7.96093	7.96972	7.93621	7.96556	7.94844	7.96251	7.93257	7.95945	7.95526	7.93337	7.93928	7.95446	7.95142	7.93294	7.92408	7.91814
0.66	7.96672	7.96992	7.94875	7.92995	7.97333	7.96968	7.94953	7.95005	7.96554	7.94504	7.96752	7.95462	7.95082	7.97339	7.99457	7.95411	7.96289	7.94695	7.92082	7.95672	7.97139	7.97757	7.99856	7.98054	7.9604	7.96414	7.969	7.93931	7.96516	7.94905	7.9658	7.93537	7.96287	7.95794	7.93379	7.94604	7.95652	7.95047	7.93842	7.92547	7.92059
0.6675	7.97286	7.97169	7.95311	7.92762	7.97599	7.9708	7.95523	7.9552	7.96603	7.94788	7.96646	7.9548	7.95629	7.96986	7.99821	7.95836	7.96043	7.94635	7.92217	7.96061	7.97203	7.9764	7.99928	7.98021	7.96105	7.96449	7.96787	7.93805	7.96478	7.95113	7.96404	7.93563	7.96095	7.95986	7.93656	7.94568	7.95809	7.95578	7.93756	7.92468	7.92425
0.675	7.97504	7.97389	7.95334	7.93312	7.98062	7.97249	7.95844	7.95823	7.96894	7.94648	7.96841	7.9605	7.95771	7.97542	8.00081	7.95989	7.96658	7.95139	7.92399	7.9626	7.97832	7.97889	7.99884	7.98247	7.96516	7.96625	7.97187	7.94368	7.96569	7.95302	7.96826	7.94114	7.96595	7.96306	7.93826	7.94757	7.96396	7.95585	7.93888	7.92841	7.92479
0.6825	7.97334	7.9749	7.95498	7.93103	7.98117	7.9756	7.96032	7.95868	7.97133	7.94791	7.96971	7.96522	7.95716	7.97596	8.00488	7.95962	7.97437	7.95461	7.92498	7.9632	7.97844	7.98029	8.00323	7.98617	7.96416	7.96785	7.9726	7.94321	7.96597	7.95576	7.96913	7.93943	7.96608	7.96217	7.93753	7.95275	7.96161	7.95802	7.94178	7.92998	7.92876
0.69	7.97681	7.97907	7.95775	7.93487	7.98071	7.97753	7.95739	7.9634	7.97244	7.95065	7.97292	7.96089	7.96214	7.97821	8.00444	7.96391	7.97092	7.95643	7.92536	7.96755	7.9806	7.98352	8.00433	7.98859	7.96765	7.96828	7.97644	7.94626	7.97108	7.95661	7.97681	7.93881	7.96773	7.96377	7.94003	7.95384	7.96238	7.95605	7.93937	7.92937	7.92983
0.6975	7.98026	7.97866	7.95754	7.93619	7.98589	7.97958	7.96159	7.96342	7.9793	7.95234	7.97397	7.9668	7.96497	7.97906	8.00245	7.9668	7.97135	7.95794	7.9299	7.96521	7.98136	7.98548	8.00909	7.99055	7.97209	7.97206	7.97659	7.95051	7.97384	7.95701	7.97207	7.94445	7.96816	7.96432	7.94308	7.95348	7.96338	7.9615	7.94879	7.93387	7.92981
0.705	7.98297	7.98124	7.95964	7.93928	7.98517	7.97971	7.96202	7.96547	7.9785	7.95465	7.97497	7.96871	7.96405	7.98186	8.00547	7.96529	7.97737	7.95861	7.92859	7.96947	7.9829	7.98662	8.01028	7.98756	7.96956	7.97156	7.98215	7.94958	7.97373	7.96196	7.97751	7.94548	7.9716	7.96589	7.94374	7.95737	7.96515	7.96416	7.94616	7.93821	7.93343
0.7125	7.98293	7.98063	7.96303	7.94166	7.98483	7.98211	7.96293	7.96577	7.97751	7.95459	7.97757	7.96824	7.96641	7.98417	8.01064	7.96845	7.97903	7.9596	7.93229	7.97045	7.98378	7.98897	8.01079	7.99369	7.97345	7.97319	7.9789	7.95035	7.97737	7.96174	7.97869	7.94758	7.97281	7.97355	7.9472	7.95905	7.96902	7.96368	7.95063	7.93582	7.93219
0.72	7.98687	7.98882	7.96316	7.9408	7.99164	7.98321	7.96558	7.96948	7.98216	7.95694	7.97964	7.97043	7.96859	7.98867	8.00931	7.96829	7.97779	7.96275	7.93306	7.97189	7.98945	7.98691	8.01275	7.99615	7.9761	7.97742	7.98253	7.95534	7.9773	7.96365	7.97971	7.94941	7.97326	7.9709	7.94766	7.96258	7.97033	7.96534	7.95201	7.93769	7.93702
0.7275	7.98529	7.98631	7.96665	7.94698	7.99155	7.98723	7.97146	7.97089	7.98062	7.96171	7.97992	7.97219	7.97129	7.98877	8.01326	7.96945	7.97726	7.96595	7.93682	7.97402	7.98722	7.99146	8.01758	7.99586	7.97842	7.9803	7.98302	7.95523	7.97815	7.9643	7.98075	7.95196	7.97539	7.97432	7.95226	7.95967	7.96866	7.9707	7.95384	7.93791	7.94019
0.735	7.9908	7.98684	7.96861	7.94743	7.9938	7.98591	7.9688	7.96874	7.98315	7.9611	7.98606	7.9754	7.97272	7.98756	8.01254	7.97293	7.98261	7.96721	7.93773	7.97507	7.9931	7.99005	8.01591	7.99872	7.97713	7.98161	7.98835	7.95889	7.97958	7.96934	7.98244	7.95421	7.97707	7.9728	7.95226	7.96528	7.97261	7.97046	7.95599	7.94412	7.93536
0.7425	7.98966	7.99244	7.97145	7.94913	7.99333	7.98777	7.97092	7.97132	7.98561	7.96102	7.98437	7.97815	7.97495	7.98996	8.01717	7.97738	7.98564	7.96529	7.93833	7.97568	7.99471	7.99531	8.01775	7.99946	7.98366	7.98312	7.98787	7.95898	7.98405	7.97356	7.98162	7.95442	7.97842	7.98097	7.95514	7.96398	7.97596	7.97164	7.95665	7.94162	7.94161
0.75	7.99194	7.99207	7.9713	7.94988	7.99541	7.9917	7.97033	7.97711	7.98443	7.96554	7.98357	7.98015	7.97548	7.99114	8.01818	7.97603	7.98873	7.97186	7.94165	7.98191	7.99338	7.99547	8.0206	8.00317	7.98244	7.9847	7.9889	7.96099	7.98295	7.97373	7.98835	7.95727	7.98155	7.97778	7.95693	7.96738	7.97428	7.9758	7.95897	7.94745	7.93975
0.7575	7.99443	7.99199	7.97207	7.95111	7.99812	7.99196	7.97461	7.97682	7.98759	7.96742	7.98864	7.9779	7.97868	7.99299	8.02238	7.97664	7.98632	7.9733	7.943	7.98325	7.9981	8.00148	8.02235	8.00323	7.98492	7.98692	7.99095	7.96245	7.9827	7.97357	7.98534	7.95878	7.98171	7.97811	7.95581	7.97017	7.97853	7.97511	7.96056	7.94533	7.94477
0.765	7.99423	7.99298	7.97563	7.95009	7.99788	7.9932	7.97883	7.97706	7.98836	7.97013	7.9903	7.98009	7.97518	7.9966	8.02136	7.97929	7.99095	7.97388	7.94707	7.98379	8.00035	8.00227	8.02151	8.00633	7.98584	7.98747	7.99134	7.96491	7.9875	7.977	7.98996	7.95847	7.98508	7.98125	7.95616	7.96965	7.98012	7.97834	7.96229	7.94811	7.94559
0.7725	7.99706	7.9946	7.97419	7.95561	8.00029	7.99774	7.98013	7.9798	7.99243	7.97062	7.99463	7.98065	7.98031	7.99859	8.02366	7.98186	7.99228	7.97653	7.94471	7.98602	8.00129	8.00224	8.02229	8.00469	7.98487	7.9916	7.99412	7.96315	7.99103	7.97877	7.99066	7.96026	7.98986	7.98054	7.96532	7.97128	7.98054	7.98265	7.9632	7.94919	7.94647
0.78	8.00036	7.99558	7.9784	7.95815	8.00095	7.99689	7.9785	7.98017	7.99341	7.96906	7.99712	7.98369	7.98201	7.99847	8.0256	7.98313	7.99149	7.97959	7.94879	7.98412	8.00651	8.00311	8.02444	8.00877	7.99292	7.99168	7.99598	7.96908	7.9889	7.97765	7.99086	7.96599	7.98847	7.98448	7.96378	7.97472	7.98354	7.9794	7.96124	7.95027	7.95112
0.7875	8.00044	7.99888	7.97929	7.95977	8.00549	7.99688	7.98567	7.98436	7.99541	7.97397	7.99817	7.98348	7.98315	8.00044	8.02912	7.98608	7.99352	7.9792	7.94792	7.98496	8.00161	8.00553	8.02687	8.00967	7.98913	7.99049	7.99703	7.96962	7.99347	7.98185	7.99487	7.96506	7.99001	7.98935	7.96721	7.97298	7.98346	7.98424	7.96494	7.9511	7.9495
0.795	8.00374	7.99676	7.98319	7.96018	8.0109	8.00032	7.9869	7.98176	7.9969	7.97477	7.99662	7.98621	7.98323	8.00275	8.03024	7.98644	7.99477	7.97888	7.94948	7.9905	8.00749	8.00678	8.02962	8.01113	7.99631	7.99554	8.00042	7.97139	7.99626	7.98406	7.99636	7.96566	7.99333	7.98785	7.96539	7.97329	7.98771	7.98535	7.96936	7.95496	7.95479
0.8025	8.00116	8.00197	7.98422	7.96099	8.00783	8.00301	7.98747	7.98914	8.00013	7.97473	8.00325	7.99104	7.98804	8.00434	8.03269	7.99151	7.99687	7.98254	7.95652	7.99312	8.00722	8.00972	8.02947	8.01223	7.99409	7.99507	8.00297	7.97178	7.99543	7.98342	7.99585	7.97074	7.99169	7.98866	7.9683	7.9798	7.98965	7.98461	7.97207	7.95707	7.95358
0.81	8.00712	8.00604	7.9852	7.96214	8.00878	8.00664	7.98795	7.98836	7.99898	7.97774	8.00299	7.99147	7.98786	8.00579	8.03434	7.99334	7.99942	7.98232	7.95596	7.99302	8.00594	8.00873	8.03403	8.01431	7.99587	7.99716	8.00346	7.97373	8.00213	7.98551	7.99991	7.96759	7.99584	7.99456	7.96829	7.98235	7.98876	7.98928	7.97343	7.96162	7.9584
0.8175	8.00902	8.00467	7.98705	7.96707	8.00974	8.00527	7.99107	7.99099	8.00157	7.9787	8.00474	7.99405	7.99019	8.00868	8.0356	7.99199	7.99933	7.98281	7.95582	7.99537	8.01221	8.0133	8.03239	8.01456	7.99848	8.00055	8.00222	7.97831	7.99786	7.98644	8.002	7.97223	7.99536	7.99072	7.97109	7.98294	7.99241	7.99181	7.97174	7.95703	7.95792
0.825	8.00639	8.00636	7.98928	7.96728	8.01239	8.00751	7.99102	7.99353	8.00043	7.98075	8.00429	7.99296	7.99452	8.00892	8.0366	7.99385	8.00409	7.98473	7.96174	7.99831	8.01353	8.01249	8.0374	8.01765	8.00031	8.00474	8.00565	7.97563	8.00447	7.98946	8.00156	7.97227	7.99583	7.99608	7.97069	7.98447	7.99458	7.99274	7.97552	7.96255	7.96199
0.8325	8.01115	8.00795	7.99045	7.96876	8.01204	8.00655	7.99521	7.99646	8.00682	7.98407	8.00324	7.99486	7.99559	8.01062	8.03397	7.99655	8.00362	7.98621	7.95756	7.99726	8.01313	8.01218	8.03766	8.02047	8.00071	8.00315	8.0082	7.9789	7.99982	7.98963	8.00167	7.97758	7.99867	7.99725	7.97527	7.98336	7.99534	7.99161	7.97522	7.96034	7.96163
0.84	8.01034	8.00986	7.99394	7.97041	8.01773	8.01168	7.99228	7.9978	8.00501	7.98568	8.01059	7.99699	7.9943	8.01523	8.04074	7.99785	8.00431	7.99273	7.96256	7.99936	8.01514	8.01555	8.03834	8.0268	8.00479	8.00494	8.00953	7.98218	8.00311	7.99297	8.00767	7.97459	8.00166	8.00068	7.97672	7.9881	7.99413	7.99631	7.97534	7.96486	7.96438
0.8475	8.01242	8.01039	7.99451	7.9734	8.01866	8.01538	7.99645	7.99655	8.00976	7.98684	8.00973	7.99711	7.99863	8.01369	8.04104	8.00038	8.00609	7.99062	7.96361	8.00517	8.01675	8.01753	8.03585	8.02237	8.00285	8.00425	8.01255	7.98256	8.00788	7.9941	8.00605	7.97855	8.00361	7.99845	7.9759	7.98781	7.99706	7.99563	7.98001	7.96689	7.96499
0.855	8.01457	8.01203	7.99843	7.9758	8.019	8.014	7.99797	7.99953	8.00965	7.98647	8.01127	8.00084	7.99543	8.01556	8.04045	8.00034	8.0092	7.99541	7.96628	8.00517	8.0208	8.0185	8.04078	8.02748	8.00583	8.00706	8.01607	7.98461	8.00505	7.99438	8.01017	7.98415	8.00142	8.00318	7.97956	7.9885	7.99798	8.001	7.98052	7.96834	7.96701
0.8625	8.01689	8.01567	7.99866	7.97215	8.0212	8.01474	7.99779	8.00318	8.01046	7.98964	8.01243	8.00191	7.99942	8.01965	8.04205	8.00153	8.00989	7.99435	7.97067	8.00767	8.01987	8.02166	8.04434	8.02794	8.00809	8.01022	8.01727	7.98454	8.00681	7.9991	8.01143	7.97787	8.00632	8.0038	7.98066	7.99288	8.00228	7.99904	7.9852	7.96799	7.96473
0.87	8.0186	8.01555	7.99879	7.97686	8.02068	8.0155	7.99784	8.00215	8.01191	7.99231	8.01379	8.00447	7.99867	8.01647	8.04717	8.00152	8.01046	7.99422	7.96757	8.00716	8.02129	8.02581	8.043	8.02743	8.0098	8.01102	8.01645	7.98757	8.01141	7.99551	8.01488	7.98194	8.0058	8.00476	7.98161	7.99564	8.00239	8.00007	7.98556	7.97188	7.96853
0.8775	8.02357	8.01922	7.99983	7.97653	8.02326	8.0141	8.00196	8.00544	8.01717	7.99303	8.01644	8.00453	8.00182	8.0191	8.04427	8.00389	8.01399	7.99717	7.97003	8.00753	8.02514	8.0235	8.04666	8.02792	8.01123	8.01204	8.01715	7.98808	8.00971	7.99935	8.01326	7.98385	8.00922	8.00675	7.98278	7.99817	8.00463	8.00295	7.98451	7.97135	7.97018
0.885	8.02147	8.01999	8.0003	7.97897	8.02223	8.02221	8.002	8.00912	8.01556	7.99998	8.01919	8.00841	8.00858	8.02513	8.04615	8.00732	8.01149	8.00083	7.97212	8.00711	8.0291	8.0278	8.04405	8.03472	8.0097	8.01223	8.02117	7.99205	8.01489	8.00393	8.01481	7.98768	8.00735	8.008	7.98527	7.99347	8.00608	8.00589	7.98983	7.96999	7.97276
0.8925	8.02261	8.01971	8.00402	7.98191	8.02742	8.02349	8.0016	8.00809	8.01812	7.99646	8.01722	8.00627	8.0078	8.02394	8.04952	8.00737	8.01727	8.00172	7.97031	8.01068	8.0264	8.02665	8.04718	8.03009	8.01298	8.0168	8.02148	7.99213	8.01567	8.00184	8.02018	7.98534	8.01157	8.00851	7.9837	8.00128	8.00778	8.00702	7.98997	7.97611	7.97179
0.9	8.02592	8.0212	8.00423	7.97989	8.02621	8.02606	8.00744	8.00862	8.01849	7.99924	8.01595	8.00855	8.00737	8.02472	8.05152	8.00953	8.01819	8.00414	7.97265	8.01354	8.0304	8.03333	8.05003	8.03183	8.017	8.019	8.02297	7.99325	8.01507	8.00445	8.01863	7.98793	8.01361	8.01373	7.98764	7.99757	8.00985	8.00808	7.9892	7.97678	7.97231
0.9075	8.02525	8.02416	8.00397	7.98368	8.02736	8.02199	8.00932	8.01178	8.0227	8.00036	8.02375	8.00944	8.00897	8.0271	8.05216	8.01042	8.01926	8.00479	7.97289	8.01256	8.03201	8.03268	8.05117	8.03714	8.01586	8.01866	8.02595	7.99325	8.01983	8.00594	8.02114	7.99078	8.01556	8.01156	7.98819	8.00464	8.01069	8.00388	7.9977	7.97888	7.976
0.915	8.0288	8.02308	8.00655	7.98549	8.03191	8.02685	8.00849	8.01508	8.01991	8.00162	8.02049	8.0112	8.00753	8.02815	8.05851	8.01264	8.02002	8.0069	7.97847	8.01579	8.03103	8.0325	8.04968	8.03511	8.01803	8.02095	8.02141	7.9972	8.02077	8.00584	8.02231	7.99361	8.01522	8.01498	7.99097	8.0024	8.01008	8.0075	7.99373	7.9805	7.97785
0.9225	8.02996	8.02922	8.00955	7.98757	8.03299	8.02776	8.01171	8.00858	8.02501	8.00166	8.02274	8.0154	8.01134	8.02977	8.05317	8.01515	8.02415	8.00604	7.97646	8.01888	8.03303	8.03592	8.05237	8.03499	8.01898	8.02137	8.02711	7.99654	8.02184	8.00801	8.02338	7.99443	8.01931	8.01339	7.99319	8.00496	8.01262	8.01031	7.99371	7.98111	7.98005
0.93	8.02998	8.02829	8.00998	7.98764	8.03508	8.02989	8.01092	8.0173	8.02699	8.00516	8.03102	8.01513	8.01167	8.03003	8.05911	8.01722	8.02113	8.00981	7.98241	8.01947	8.03741	8.03678	8.05774	8.03943	8.0212	8.0234	8.02754	7.99841	8.02366	8.01006	8.02427	7.9953	8.0207	8.0162	7.99414	8.00649	8.01322	8.00851	7.99773	7.98056	7.97815
0.9375	8.0333	8.02915	8.01018	7.98766	8.03405	8.0317	8.01317	8.0175	8.02552	8.00265	8.02386	8.01926	8.01559	8.03335	8.05832	8.01507	8.0263	8.01273	7.97923	8.01973	8.03834	8.03585	8.05626	8.04433	8.02472	8.02408	8.02939	8.00129	8.02465	8.01097	8.02631	7.99572	8.02219	8.01951	7.9965	8.00566	8.01614	8.01534	7.99912	7.9836	7.98034
0.945	8.02999	8.03267	8.01295	7.99007	8.03489	8.02992	8.01561	8.01899	8.02749	8.00636	8.02928	8.02047	8.01808	8.03485	8.06041	8.01766	8.02698	8.01263	7.98249	8.02209	8.0399	8.03703	8.05955	8.0446	8.02647	8.02698	8.02954	8.00277	8.02859	8.01554	8.02848	7.99739	8.02523	8.02267	7.99588	8.01022	8.01799	8.01524	8.0015	7.98687	7.98186
0.9525	8.03432	8.03293	8.015	7.99169	8.03832	8.03224	8.01882	8.02252	8.03071	8.00973	8.02659	8.02098	8.01565	8.03556	8.05902	8.01797	8.03154	8.01415	7.98412	8.0221	8.0378	8.03611	8.05923	8.04609	8.02487	8.03052	8.03332	8.00264	8.02882	8.01477	8.0262	7.99896	8.0237	8.02457	7.9999	8.00835	8.01728	8.0171	8.00084	7.98703	7.98869
0.96	8.03477	8.0358	8.01877	7.99473	8.0431	8.03338	8.01588	8.02076	8.02995	8.01302	8.03224	8.02008	8.0177	8.03617	8.0618	8.02178	8.02933	8.01652	7.98578	8.02424	8.0396	8.04105	8.05765	8.04823	8.02381	8.0297	8.03452	8.00237	8.0312	8.01726	8.03001	7.99917	8.02883	8.02103	8.00037	8.01075	8.02163	8.02047	8.00063	7.9902	7.98511
0.9675	8.03752	8.03493	8.01986	7.99459	8.04258	8.03363	8.02175	8.02149	8.03119	8.01111	8.03133	8.02491	8.0201	8.03912	8.06331	8.02241	8.03321	8.0141	7.98819	8.02396	8.04039	8.04063	8.06321	8.04686	8.03122	8.02903	8.03637	8.00595	8.03099	8.01736	8.03222	8.00289	8.02572	8.02736	8.00476	8.01264	8.02002	8.01916	8.00462	7.99022	7.98891
0.975	8.03821	8.03759	8.0216	7.99845	8.04521	8.03872	8.02064	8.0228	8.0326	8.01093	8.03563	8.02791	8.02255	8.04078	8.06869	8.024	8.03379	8.01901	7.98813	8.02932	8.04082	8.04387	8.06473	8.04739	8.0312	8.03223	8.03541	8.00803	8.03223	8.02019	8.03203	8.00222	8.03045	8.02227	8.00163	8.01411	8.02281	8.02103	8.00518	7.99087	7.99163
0.9825	8.03863	8.03875	8.02021	7.99924	8.04594	8.04056	8.02239	8.02549	8.03903	8.0147	8.03692	8.02502	8.02278	8.04228	8.06588	8.02717	8.03411	8.01927	7.99022	8.02893	8.04618	8.04208	8.06751	8.0514	8.03137	8.03426	8.03647	8.00998	8.03654	8.02123	8.03492	8.00567	8.03015	8.02558	8.00074	8.0162	8.02319	8.02237	8.00659	7.99374	7.99129
0.99	8.03957	8.041	8.02403	8.00133	8.04563	8.03943	8.02486	8.0257	8.03854	8.01449	8.03491	8.02756	8.0231	8.04294	8.06644	8.02929	8.03361	8.02165	7.98993	8.03121	8.04565	8.04619	8.06814	8.05341	8.02974	8.03272	8.03794	8.00863	8.03657	8.02157	8.03816	8.0053	8.03106	8.0285	8.00492	8.01626	8.02512	8.02356	8.01046	7.9942	7.99145
0.9975	8.04486	8.03948	8.02324	7.99921	8.04486	8.03976	8.02521	8.0259	8.03946	8.01932	8.03805	8.03083	8.02522	8.04134	8.07289	8.02591	8.0346	8.01928	7.9933	8.03381	8.04745	8.04776	8.06971	8.05371	8.03886	8.03385	8.03899	8.01153	8.03672	8.02423	8.03591	8.00334	8.03478	8.02984	8.00707	8.01792	8.02635	8.02454	8.01168	7.99465	7.99696
1.005	8.04502	8.0421	8.02584	8.00184	8.04926	8.04707	8.02816	8.02658	8.03871	8.01758	8.0388	8.02982	8.02729	8.04424	8.07062	8.02687	8.03882	8.0249	7.99311	8.03461	8.04659	8.0483	8.06871	8.05299	8.03784	8.03557	8.04236	8.01415	8.03922	8.02577	8.04014	8.00819	8.03369	8.0301	8.01128	8.02128	8.02897	8.02985	8.01134	7.99847	7.99583
1.0125	8.04633	8.04234	8.02448	8.0021	8.05168	8.04288	8.02819	8.03074	8.04157	8.02182	8.04214	8.03065	8.02753	8.0487	8.07101	8.03161	8.03877	8.02378	7.99677	8.03541	8.04994	8.05212	8.07107	8.05837	8.036	8.03622	8.04176	8.01492	8.03869	8.02501	8.0402	8.00909	8.0365	8.03293	8.01017	8.01997	8.03098	8.03104	8.01267	7.99857	7.99936
1.02	8.04893	8.04622	8.02798	8.00528	8.0504	8.04697	8.03351	8.03299	8.04478	8.02123	8.04116	8.03167	8.0292	8.04773	8.07534	8.03159	8.04481	8.02518	7.99418	8.03604	8.05037	8.0534	8.07273	8.05928	8.03668	8.03891	8.04439	8.01485	8.04122	8.02533	8.04185	8.00955	8.03671	8.03674	8.0098	8.02399	8.03251	8.02961	8.01361	7.99983	7.99845
1.0275	8.04965	8.04799	8.03058	8.00865	8.0488	8.04911	8.03195	8.0318	8.04265	8.01917	8.04505	8.03279	8.03124	8.04769	8.07798	8.03222	8.04444	8.0257	7.99838	8.0365	8.05289	8.0526	8.06991	8.05872	8.04095	8.03902	8.0438	8.0166	8.04134	8.0273	8.04524	8.011	8.03949	8.0342	8.01021	8.02388	8.03185	8.03246	8.01363	8.00018	7.99868
1.035	8.04926	8.04857	8.03173	8.00849	8.0515	8.05017	8.03358	8.03323	8.04486	8.02399	8.04319	8.03746	8.03078	8.0506	8.07663	8.03633	8.04394	8.02853	8.0021	8.03779	8.05606	8.05703	8.07354	8.0619	8.04417	8.04143	8.04786	8.0185	8.04289	8.03091	8.04583	8.01341	8.0411	8.03657	8.01653	8.02842	8.03284	8.03441	8.02133	8.00307	8.00172
1.0425	8.05005	8.05116	8.03504	8.01154	8.05444	8.04753	8.03495	8.0363	8.04772	8.02622	8.04628	8.03742	8.03244	8.05636	8.07855	8.03676	8.04465	8.03172	8.00296	8.03687	8.05482	8.05748	8.07488	8.0623	8.04352	8.04335	8.04784	8.02215	8.04602	8.03016	8.04625	8.01408	8.04231	8.03403	8.01322	8.02653	8.03391	8.03478	8.01931	8.00615	8.00463
1.05	8.04947	8.04884	8.03272	8.01134	8.05397	8.05327	8.0365	8.03894	8.04811	8.02532	8.04537	8.03734	8.03176	8.05618	8.07728	8.03654	8.0493	8.03168	8.00605	8.04182	8.05571	8.05699	8.07434	8.06234	8.04325	8.04211	8.05255	8.02106	8.04219	8.03296	8.048	8.01549	8.04381	8.04096	8.01804	8.02987	8.03641	8.03372	8.0183	8.0024	8.00797
1.0575	8.05396	8.04982	8.03524	8.01093	8.05657	8.04852	8.03648	8.03724	8.04945	8.02984	8.04933	8.03599	8.03798	8.05415	8.07955	8.03702	8.04929	8.03562	8.0029	8.04311	8.05951	8.06263	8.07792	8.06339	8.04583	8.04666	8.05329	8.024	8.04528	8.03321	8.0476	8.01876	8.04146	8.0406	8.01918	8.0283	8.03759	8.03447	8.02122	8.00619	8.00247
1.065	8.05853	8.05221	8.0356	8.01508	8.05599	8.05107	8.03964	8.03846	8.04937	8.03027	8.05218	8.04042	8.03713	8.05666	8.08264	8.04312	8.05096	8.035	8.00441	8.0438	8.0584	8.05798	8.08203	8.06495	8.0484	8.04603	8.05398	8.02423	8.04866	8.03405	8.04906	8.01951	8.04651	8.0417	8.0201	8.03118	8.04239	8.03856	8.02691	8.00985	8.00727
1.0725	8.05627	8.05377	8.03448	8.01363	8.06202	8.05539	8.03687	8.04149	8.04932	8.02968	8.05011	8.04538	8.03869	8.06043	8.08136	8.04126	8.04978	8.03576	8.00554	8.04715	8.06181	8.05996	8.07901	8.07265	8.04885	8.04871	8.05392	8.02492	8.05003	8.03956	8.05348	8.01841	8.0485	8.04296	8.02262	8.03282	8.03832	8.04163	8.02478	8.01347	8.0092
1.08	8.05757	8.05592	8.04179	8.01551	8.06325	8.0553	8.03868	8.04405	8.05474	8.03372	8.05153	8.04191	8.03816	8.0615	8.08648	8.04173	8.05132	8.03745	8.00791	8.04297	8.06217	8.06326	8.08089	8.06681	8.05012	8.04931	8.05757	8.02673	8.0516	8.03677	8.04945	8.02304	8.04733	8.04496	8.02077	8.03187	8.04088	8.03825	8.02506	8.01196	8.0107
1.0875	8.0582	8.06033	8.03961	8.01727	8.06128	8.05679	8.04221	8.04383	8.05418	8.03202	8.05397	8.04608	8.04071	8.05927	8.08907	8.04291	8.05275	8.03906	8.01055	8.04643	8.06361	8.0636	8.08169	8.07076	8.05296	8.05079	8.05994	8.02877	8.04959	8.03944	8.05462	8.02631	8.04858	8.04553	8.02326	8.03308	8.04272	8.03967	8.02648	8.01317	8.01171
1.095	8.06217	8.05861	8.03895	8.01776	8.06574	8.05713	8.04399	8.04427	8.05599	8.03634	8.05478	8.04467	8.04528	8.05978	8.08778	8.04659	8.05364	8.03693	8.00898	8.05133	8.06539	8.06798	8.08389	8.0676	8.0508	8.0532	8.05761	8.02936	8.05517	8.04147	8.054	8.0245	8.05004	8.04753	8.0231	8.03702	8.04678	8.04546	8.02829	8.01384	8.01437
1.1025	8.06125	8.05675	8.04225	8.01916	8.06924	8.05816	8.04453	8.04671	8.05617	8.03467	8.05525	8.04873	8.04447	8.06126	8.09225	8.04674	8.0579	8.04321	8.01351	8.05023	8.06559	8.06712	8.08416	8.07286	8.05382	8.05488	8.06	8.03119	8.05629	8.04131	8.05789	8.02406	8.04678	8.04463	8.02665	8.03808	8.0475	8.04691	8.02958	8.01322	8.01351
1.11	8.06248	8.06011	8.04294	8.01928	8.06679	8.0628	8.04447	8.04527	8.05933	8.03629	8.05923	8.04832	8.04658	8.06376	8.09104	8.04685	8.05744	8.04173	8.01395	8.05204	8.06787	8.06837	8.08433	8.07504	8.05245	8.05292	8.05895	8.03143	8.05694	8.04557	8.05477	8.02671	8.05149	8.054	8.02908	8.04005	8.0448	8.04497	8.03149	8.01778	8.01541
1.1175	8.06424	8.06285	8.0446	8.02302	8.06487	8.06216	8.0489	8.04864	8.05577	8.037	8.06055	8.04797	8.0477	8.06707	8.09149	8.05158	8.05849	8.04556	8.01335	8.05232	8.06748	8.06937	8.08828	8.07547	8.05725	8.05669	8.06071	8.03236	8.05535	8.04583	8.05727	8.02842	8.05385	8.052	8.03067	8.04097	8.04607	8.0449	8.03029	8.01852	8.01943
1.125	8.0644	8.06116	8.04712	8.01935	8.07086	8.0627	8.04735	8.04868	8.05841	8.03933	8.05955	8.04925	8.04895	8.0691	8.09678	8.05243	8.06383	8.04423	8.01493	8.05482	8.06751	8.06814	8.09187	8.07533	8.05499	8.05952	8.06564	8.03282	8.05919	8.04578	8.05791	8.02865	8.05131	8.05071	8.0272	8.0427	8.04771	8.04918	8.03373	8.01897	8.016
1.1325	8.06451	8.06386	8.04562	8.02052	8.07325	8.0664	8.04902	8.04951	8.06244	8.04178	8.06202	8.05576	8.052	8.06605	8.0928	8.04658	8.06411	8.0482	8.01806	8.05177	8.07176	8.07303	8.08971	8.07551	8.06166	8.05866	8.06571	8.03781	8.06007	8.04601	8.06008	8.03283	8.05495	8.05328	8.03258	8.04107	8.04989	8.04599	8.03515	8.01949	8.01764
1.14	8.06982	8.06304	8.04545	8.02552	8.06808	8.06585	8.05204	8.05162	8.0631	8.04213	8.06598	8.05107	8.0506	8.06679	8.09522	8.05345	8.06148	8.04822	8.01667	8.05562	8.0699	8.0735	8.09051	8.07986	8.0602	8.06081	8.06577	8.03806	8.06324	8.04864	8.05711	8.03124	8.05635	8.05531	8.0339	8.0439	8.05384	8.05079	8.03395	8.01843	8.02177
1.1475	8.06827	8.06647	8.04894	8.0262	8.07255	8.07082	8.05257	8.05451	8.06341	8.04492	8.06324	8.05662	8.05348	8.06713	8.09424	8.05406	8.06273	8.04765	8.02116	8.05706	8.07329	8.0734	8.09317	8.07907	8.06186	8.06178	8.0686	8.03832	8.06177	8.0463	8.06308	8.03352	8.06014	8.05799	8.03274	8.0454	8.05438	8.05377	8.03812	8.02304	8.018
1.155	8.07138	8.07051	8.0492	8.02723	8.07355	8.0677	8.05434	8.05546	8.06604	8.04301	8.06933	8.05738	8.05368	8.06926	8.10133	8.05444	8.06535	8.04853	8.01962	8.05863	8.07159	8.07475	8.09127	8.07976	8.06325	8.06243	8.06847	8.04165	8.06435	8.0483	8.06364	8.03349	8.06173	8.05793	8.03688	8.04366	8.05734	8.05209	8.03681	8.02519	8.0241
1.1625	8.07063	8.06996	8.04976	8.02895	8.07716	8.06904	8.05275	8.05531	8.06621	8.04206	8.06745	8.05631	8.05425	8.07263	8.09421	8.05706	8.06486	8.05278	8.02013	8.06179	8.07346	8.07621	8.09167	8.0782	8.06543	8.06293	8.06838	8.03895	8.06434	8.0486	8.06862	8.03518	8.05979	8.05634	8.03474	8.04604	8.0558	8.05461	8.03744	8.02368	8.02439
1.17	8.07588	8.06947	8.05316	8.03006	8.07867	8.06903	8.05258	8.05641	8.06654	8.04466	8.07052	8.05698	8.05937	8.07211	8.09861	8.05764	8.06888	8.05269	8.02352	8.06251	8.0765	8.08134	8.09314	8.08399	8.06362	8.06843	8.06952	8.04196	8.06592	8.05203	8.06477	8.03389	8.06302	8.06035	8.03599	8.04961	8.05559	8.05574	8.04166	8.02357	8.02517
1.1775	8.07394	8.07175	8.05643	8.03111	8.07771	8.07298	8.05882	8.06115	8.06777	8.04783	8.07138	8.05883	8.0535	8.07315	8.09888	8.05962	8.06505	8.0531	8.0249	8.06547	8.07592	8.07933	8.09909	8.08255	8.06386	8.06778	8.07232	8.04374	8.07033	8.05613	8.0647	8.04025	8.05951	8.06395	8.03728	8.04989	8.05849	8.05999	8.0396	8.02604	8.02509
1.185	8.0751	8.07106	8.05446	8.03261	8.07692	8.07429	8.05873	8.058	8.07083	8.04834	8.06998	8.05995	8.05941	8.07927	8.10373	8.0611	8.07013	8.05669	8.02837	8.06348	8.0777	8.08056	8.09867	8.08333	8.06377	8.0667	8.07165	8.04557	8.06858	8.05434	8.07062	8.03772	8.06122	8.05952	8.03867	8.05246	8.06148	8.05575	8.04538	8.02667	8.02606
1.1925	8.07933	8.07536	8.05583	8.03379	8.07896	8.07314	8.06127	8.06276	8.07064	8.05148	8.07455	8.0626	8.05889	8.07923	8.10613	8.06388	8.06998	8.05608	8.02685	8.06665	8.07972	8.08023	8.09845	8.08679	8.06661	8.06945	8.07398	8.04779	8.07071	8.05673	8.071	8.03783	8.06232	8.06424	8.04176	8.052	8.06182	8.0614	8.04452	8.03061	8.0285
1.2	8.07703	8.07779	8.05802	8.03669	8.08275	8.07609	8.05594	8.06336	8.07386	8.05179	8.07628	8.06237	8.06108	8.07732	8.10778	8.06311	8.07263	8.05582	8.0271	8.06511	8.07848	8.0814	8.09705	8.08681	8.06774	8.06781	8.07108	8.04588	8.07377	8.05742	8.07264	8.04035	8.0682	8.06563	8.03942	8.05425	8.06374	8.06007	8.04669	8.03188	8.02955
1.2075	8.07996	8.07458	8.05971	8.03909	8.08012	8.07595	8.0592	8.06439	8.07009	8.05188	8.07644	8.06247	8.0613	8.07921	8.10534	8.06645	8.07249	8.06035	8.03087	8.06831	8.0813	8.08331	8.10065	8.08742	8.06791	8.07258	8.07593	8.04532	8.07458	8.05758	8.07494	8.0429	8.06844	8.06385	8.04352	8.0524	8.06172	8.06121	8.04474	8.03277	8.03213
1.215	8.07845	8.07643	8.06073	8.03697	8.08525	8.07995	8.06176	8.06706	8.07692	8.05324	8.07639	8.06528	8.06199	8.07934	8.10978	8.06504	8.07423	8.05974	8.02884	8.06812	8.0825	8.08527	8.09985	8.09116	8.07139	8.06973	8.07819	8.04847	8.07416	8.06156	8.07427	8.04564	8.06873	8.06714	8.04274	8.05491	8.06674	8.05932	8.05012	8.0323	8.03032
1.2225	8.08065	8.07896	8.05918	8.04005	8.0847	8.07831	8.0643	8.06641	8.07767	8.05467	8.07625	8.0686	8.06332	8.08362	8.1115	8.0686	8.07526	8.05848	8.03015	8.06991	8.08337	8.08482	8.10149	8.08977	8.07447	8.07299	8.07853	8.04703	8.07373	8.06411	8.07475	8.04311	8.06549	8.0688	8.04448	8.05485	8.06443	8.06769	8.04602	8.03487	8.02993
1.23	8.07819	8.08006	8.06158	8.03887	8.08473	8.07943	8.06355	8.06407	8.07814	8.05521	8.07699	8.06538	8.06532	8.08384	8.10681	8.06723	8.07548	8.06086	8.03222	8.07296	8.08185	8.08882	8.10726	8.09204	8.07538	8.07404	8.07988	8.04955	8.07471	8.06129	8.0763	8.04555	8.06933	8.06989	8.04799	8.05599	8.06662	8.06523	8.05254	8.03686	8.0322
1.2375	8.08263	8.08177	8.06118	8.04199	8.08566	8.08725	8.06439	8.07174	8.08066	8.05772	8.07733	8.06579	8.06986	8.08494	8.11013	8.06864	8.07844	8.06307	8.03481	8.07372	8.08642	8.08942	8.10275	8.0944	8.07356	8.07365	8.07934	8.05347	8.0768	8.0639	8.07855	8.05064	8.0722	8.07042	8.04847	8.06217	8.07091	8.06557	8.05009	8.03898	8.03651
1.245	8.08447	8.08143	8.06692	8.04295	8.08735	8.08498	8.06549	8.07156	8.08165	8.05912	8.08077	8.07113	8.06841	8.08441	8.10945	8.06898	8.08225	8.06485	8.03643	8.07392	8.08612	8.09075	8.10329	8.09407	8.0764	8.07611	8.08691	8.05404	8.07956	8.06398	8.07941	8.04851	8.07457	8.07353	8.04839	8.06031	8.06788	8.07073	8.05175	8.03609	8.03398
1.2525	8.08719	8.08465	8.06818	8.04408	8.08726	8.08526	8.06631	8.06774	8.0825	8.06	8.08107	8.0709	8.0679	8.08638	8.11472	8.06973	8.07954	8.06557	8.03655	8.07185	8.09031	8.09047	8.10706	8.0962	8.07708	8.07487	8.08432	8.05653	8.07923	8.06488	8.07883	8.04949	8.0734	8.07365	8.04913	8.06342	8.0708	8.07364	8.05605	8.03792	8.03797
1.26	8.0878	8.08659	8.06421	8.04378	8.09235	8.08613	8.06852	8.0715	8.0815	8.06237	8.08094	8.07407	8.06934	8.08984	8.11339	8.0717	8.07921	8.06347	8.03649	8.0758	8.08756	8.09141	8.10947	8.09669	8.07685	8.07971	8.08477	8.05539	8.07731	8.06695	8.08083	8.05107	8.07326	8.07572	8.04948	8.06179	8.06859	8.07093	8.05154	8.04169	8.03549
1.2675	8.08677	8.08703	8.07022	8.04589	8.09151	8.08788	8.07238	8.07333	8.08119	8.06248	8.08653	8.07205	8.07098	8.09118	8.11338	8.07436	8.08222	8.06946	8.03704	8.07649	8.09486	8.09722	8.11023	8.10093	8.0803	8.08486	8.08556	8.05636	8.08264	8.0695	8.08309	8.04888	8.07881	8.07444	8.05355	8.06486	8.07209	8.07071	8.05443	8.04031	8.04181
1.275	8.09268	8.08749	8.06587	8.04745	8.09621	8.08566	8.06892	8.07328	8.08396	8.06033	8.08517	8.07517	8.07016	8.09312	8.11827	8.07337	8.08269	8.06433	8.04182	8.07716	8.09099	8.09614	8.10779	8.09967	8.08146	8.08477	8.08661	8.05814	8.08401	8.06764	8.08329	8.05365	8.07692	8.07799	8.05398	8.06624	8.07249	8.06742	8.0581	8.04181	8.03978
1.2825	8.09204	8.08605	8.06869	8.04916	8.09525	8.08591	8.07371	8.07287	8.08262	8.06567	8.086	8.07572	8.07033	8.09036	8.1154	8.07623	8.0832	8.07125	8.04123	8.07881	8.09507	8.09581	8.11002	8.10103	8.08191	8.08275	8.09019	8.05626	8.08438	8.0712	8.08451	8.05416	8.07794	8.07842	8.05336	8.06523	8.07146	8.07307	8.05999	8.04313	8.04257
1.29	8.09207	8.08702	8.07222	8.04918	8.09067	8.08943	8.07441	8.07584	8.0865	8.06517	8.08509	8.07765	8.07866	8.09411	8.11667	8.07495	8.08552	8.07059	8.03875	8.08093	8.09247	8.09358	8.11373	8.10235	8.07905	8.08611	8.08523	8.06268	8.0857	8.06962	8.08458	8.05696	8.07965	8.07956	8.05636	8.06766	8.07251	8.07678	8.06124	8.04624	8.04152
1.2975	8.09163	8.09085	8.07289	8.04971	8.09934	8.09075	8.07488	8.07499	8.08535	8.06308	8.08829	8.07746	8.0767	8.09056	8.11642	8.07627	8.08722	8.07196	8.04166	8.07818	8.0949	8.09796	8.11476	8.10065	8.0798	8.08375	8.09092	8.06273	8.08471	8.07341	8.08986	8.05766	8.08064	8.07924	8.0572	8.06874	8.0754	8.07652	8.06016	8.04937	8.04161
1.305	8.09454	8.09418	8.07459	8.04963	8.10229	8.09216	8.07841	8.07746	8.08931	8.06706	8.08801	8.07763	8.07779	8.09439	8.11884	8.07892	8.08813	8.07299	8.0449	8.08283	8.09453	8.09983	8.11764	8.10307	8.08273	8.0884	8.09019	8.06239	8.08765	8.06987	8.08844	8.05663	8.08344	8.08066	8.05681	8.06577	8.07545	8.07797	8.06097	8.04684	8.04547
1.3125	8.09448	8.09324	8.07647	8.05184	8.09656	8.09038	8.07752	8.07957	8.08863	8.0673	8.09051	8.08009	8.07585	8.09652	8.12228	8.07666	8.08993	8.07329	8.04206	8.08272	8.09771	8.10008	8.11437	8.10817	8.08415	8.0859	8.09282	8.06214	8.08326	8.07024	8.08864	8.05794	8.08063	8.08477	8.06212	8.06911	8.07829	8.07659	8.05937	8.04715	8.04772
1.32	8.0927	8.09291	8.07526	8.052	8.09931	8.09104	8.07771	8.07962	8.0946	8.06757	8.09794	8.07915	8.07756	8.09978	8.11969	8.07989	8.09185	8.07199	8.0457	8.08601	8.09908	8.09844	8.11794	8.1072	8.08329	8.08671	8.09567	8.06714	8.09049	8.07371	8.08834	8.05885	8.08596	8.08343	8.05927	8.07415	8.07784	8.07821	8.06402	8.04672	8.04791
1.3275	8.0963	8.09662	8.07416	8.05504	8.10089	8.09743	8.07766	8.08277	8.09608	8.07088	8.09344	8.082	8.07968	8.09897	8.12484	8.08051	8.09192	8.07487	8.04528	8.08739	8.09956	8.10042	8.11819	8.10574	8.08864	8.08921	8.09555	8.06701	8.08984	8.07798	8.09188	8.05926	8.08787	8.08559	8.06114	8.07178	8.07888	8.08122	8.06281	8.05093	8.0476
1.335	8.09793	8.09742	8.07909	8.05464	8.09951	8.09359	8.08115	8.08162	8.09298	8.07221	8.09278	8.08238	8.07611	8.10054	8.12379	8.08143	8.08898	8.07516	8.04527	8.08447	8.10112	8.09965	8.11714	8.1082	8.08392	8.08886	8.09788	8.06749	8.08838	8.07691	8.09577	8.06133	8.08705	8.08552	8.06328	8.07253	8.07942	8.08136	8.06539	8.05064	8.05161
1.3425	8.09881	8.09701	8.08225	8.05655	8.10386	8.09695	8.07826	8.08274	8.09643	8.07496	8.09349	8.0861	8.08209	8.09865	8.12697	8.08094	8.0926	8.07512	8.05003	8.08842	8.10289	8.10508	8.12045	8.10632	8.0898	8.0936	8.09723	8.06727	8.08978	8.0819	8.09633	8.06314	8.0873	8.08763	8.06581	8.07414	8.08325	8.07836	8.0668	8.05021	8.05072
1.35	8.09937	8.09733	8.08036	8.0563	8.10584	8.09971	8.08322	8.08487	8.09253	8.07083	8.09369	8.08501	8.08259	8.1018	8.12563	8.0813	8.09609	8.07962	8.05039	8.08662	8.10095	8.10363	8.12154	8.10994	8.09352	8.09244	8.10027	8.06856	8.09144	8.07869	8.09397	8.06444	8.08832	8.08679	8.06432	8.07384	8.08466	8.08261	8.0674	8.05381	8.05104
1.3575	8.10248	8.09815	8.08357	8.05785	8.10663	8.0988	8.08308	8.08495	8.09613	8.07498	8.09688	8.08823	8.08643	8.10363	8.12845	8.08309	8.09654	8.08057	8.05463	8.09197	8.10052	8.10387	8.11909	8.11084	8.08905	8.0947	8.10166	8.07404	8.09239	8.08068	8.09547	8.06711	8.08836	8.09062	8.06188	8.07763	8.08494	8.08463	8.06734	8.05398	8.05026
1.365	8.10119	8.09882	8.08178	8.05996	8.10203	8.10166	8.08493	8.08891	8.09803	8.0759	8.09822	8.08208	8.08505	8.10193	8.1293	8.08554	8.09545	8.08197	8.05351	8.08959	8.10627	8.10505	8.12127	8.11314	8.09368	8.09161	8.10088	8.07356	8.09487	8.08337	8.09494	8.06513	8.0904	8.08692	8.06778	8.07798	8.0831	8.08513	8.06714	8.054	8.0515
1.3725	8.10462	8.09854	8.0834	8.05894	8.1079	8.10344	8.08563	8.08821	8.09745	8.07796	8.09848	8.08814	8.08537	8.10305	8.13307	8.08396	8.09575	8.0806	8.05469	8.09283	8.10492	8.10842	8.12461	8.11348	8.0955	8.09888	8.09677	8.06989	8.09362	8.08066	8.09877	8.06738	8.09421	8.09298	8.06842	8.0803	8.08638	8.08707	8.07115	8.05595	8.05354
1.38	8.10285	8.10272	8.08568	8.06323	8.10668	8.09997	8.08767	8.08892	8.10004	8.07854	8.09964	8.08851	8.08669	8.10599	8.13093	8.08845	8.10057	8.07938	8.05603	8.09217	8.10746	8.1071	8.1242	8.11138	8.0925	8.09786	8.10188	8.0712	8.09586	8.08321	8.09809	8.06788	8.09328	8.09235	8.07108	8.08051	8.08532	8.08693	8.07016	8.05614	8.05555
1.3875	8.10491	8.10458	8.08527	8.06732	8.1103	8.10124	8.08685	8.08791	8.10274	8.08047	8.10021	8.09216	8.08626	8.10489	8.13043	8.08957	8.1	8.08355	8.05423	8.09662	8.10831	8.11009	8.1234	8.11477	8.09337	8.10042	8.10395	8.07233	8.09905	8.08466	8.10118	8.06945	8.09179	8.09205	8.07053	8.08014	8.08487	8.08535	8.07241	8.05795	8.0556
1.395	8.10746	8.10389	8.08587	8.06439	8.10819	8.10445	8.08904	8.09045	8.10157	8.08053	8.10179	8.09268	8.0899	8.10691	8.13195	8.09077	8.09976	8.08697	8.05795	8.09688	8.10992	8.11264	8.12771	8.1176	8.0959	8.09565	8.1049	8.07297	8.09776	8.08636	8.09945	8.06774	8.09424	8.09301	8.07282	8.08414	8.08848	8.08893	8.0735	8.06019	8.05551
1.4025	8.10588	8.1055	8.08909	8.06719	8.11034	8.10328	8.08965	8.09019	8.09743	8.0788	8.10344	8.09216	8.08783	8.11063	8.13377	8.09236	8.09713	8.0859	8.05771	8.09493	8.11282	8.11283	8.12715	8.11641	8.0974	8.09939	8.10475	8.07417	8.09883	8.08763	8.10483	8.0669	8.09317	8.09231	8.06819	8.08096	8.0903	8.09057	8.0731	8.05997	8.05601
1.41	8.1066	8.1042	8.09119	8.06601	8.11531	8.10548	8.09282	8.09224	8.10634	8.08146	8.10268	8.09231	8.08664	8.10841	8.13514	8.09411	8.10066	8.08657	8.05783	8.09482	8.11241	8.11406	8.12923	8.11897	8.0957	8.09687	8.10756	8.0779	8.10294	8.08933	8.10347	8.07295	8.09385	8.09423	8.07272	8.08429	8.09439	8.08993	8.07509	8.06214	8.05767
1.4175	8.10789	8.10827	8.08785	8.06872	8.11254	8.10324	8.09385	8.09171	8.10467	8.08198	8.10766	8.09556	8.09084	8.11058	8.13787	8.09537	8.10133	8.08957	8.05852	8.09716	8.11233	8.11477	8.13146	8.12086	8.10012	8.10192	8.10887	8.07897	8.10237	8.08896	8.10401	8.07338	8.09724	8.09758	8.07004	8.08492	8.09375	8.09143	8.07603	8.06173	8.058
1.425	8.11116	8.10589	8.09018	8.0684	8.11363	8.10525	8.08974	8.0939	8.10336	8.08162	8.10076	8.09496	8.09227	8.11121	8.13595	8.09545	8.10369	8.09309	8.06036	8.09781	8.11278	8.11312	8.12758	8.11788	8.10122	8.10299	8.10941	8.08027	8.10194	8.08966	8.1068	8.07424	8.0992	8.09727	8.07418	8.08879	8.09087	8.09168	8.07727	8.05953	8.05804
1.4325	8.11063	8.10763	8.08878	8.07139	8.11372	8.11006	8.09345	8.09376	8.10514	8.0843	8.1053	8.09766	8.08979	8.11109	8.1396	8.09456	8.10565	8.09089	8.06339	8.10181	8.11332	8.11939	8.13227	8.12017	8.10078	8.10515	8.11073	8.08072	8.10209	8.09203	8.1066	8.07468	8.1	8.09846	8.07379	8.08687	8.09451	8.09455	8.0783	8.06071	8.05977
1.44	8.11083	8.11211	8.09194	8.0686	8.11559	8.10768	8.09456	8.09392	8.10609	8.08519	8.10433	8.09797	8.0967	8.11468	8.13712	8.09773	8.10604	8.09142	8.06461	8.09719	8.11215	8.11429	8.13111	8.1191	8.10223	8.10801	8.10918	8.08238	8.10395	8.0913	8.10244	8.07423	8.10021	8.10099	8.07371	8.08564	8.09878	8.09391	8.0792	8.0613	8.0616
1.4475	8.11307	8.11457	8.09436	8.06975	8.11724	8.1111	8.09637	8.09548	8.10829	8.0878	8.11059	8.09801	8.09401	8.11284	8.14093	8.09635	8.10591	8.09059	8.06045	8.10194	8.11559	8.11906	8.1323	8.12216	8.10395	8.10701	8.11023	8.08217	8.10585	8.08992	8.10749	8.07423	8.10026	8.10377	8.07435	8.08912	8.09706	8.09629	8.07926	8.06326	8.06512
1.455	8.11492	8.11087	8.09348	8.07605	8.11706	8.11193	8.09731	8.09489	8.10745	8.0841	8.10932	8.09776	8.09642	8.11793	8.14214	8.09623	8.11029	8.09051	8.06354	8.10426	8.11907	8.12068	8.13339	8.12504	8.10434	8.10767	8.11057	8.08481	8.10748	8.09345	8.10782	8.0756	8.10357	8.10228	8.07934	8.08579	8.09719	8.09334	8.0795	8.0642	8.06309
1.4625	8.11566	8.11476	8.09147	8.07359	8.11819	8.10904	8.09464	8.10137	8.10842	8.08902	8.10882	8.09943	8.09563	8.1154	8.14015	8.09919	8.10829	8.0915	8.06525	8.10141	8.11552	8.12125	8.13581	8.12145	8.10607	8.1056	8.11216	8.0837	8.10907	8.09813	8.10882	8.07663	8.10439	8.10384	8.07884	8.08772	8.09975	8.09817	8.08371	8.06897	8.06401
1.47	8.11668	8.11437	8.09475	8.07496	8.11739	8.11498	8.09634	8.10186	8.10591	8.08786	8.10989	8.10067	8.10088	8.11913	8.14294	8.10076	8.11123	8.09409	8.06658	8.1049	8.11672	8.11902	8.13503	8.12632	8.10594	8.10662	8.11145	8.08749	8.10556	8.09976	8.11143	8.08016	8.10459	8.10451	8.08086	8.09118	8.09856	8.09833	8.08169	8.06531	8.06877
1.4775	8.11465	8.11488	8.09714	8.07709	8.12251	8.11457	8.09974	8.09765	8.10887	8.09056	8.11154	8.10015	8.09797	8.11751	8.14394	8.10384	8.10943	8.09389	8.06881	8.10398	8.12152	8.12284	8.13559	8.125	8.10894	8.10827	8.1183	8.08683	8.10859	8.09823	8.11323	8.08152	8.10352	8.10242	8.08377	8.0936	8.09977	8.09821	8.08267	8.06967	8.0694
1.485	8.11808	8.11395	8.09827	8.07335	8.12125	8.1167	8.10216	8.09817	8.11144	8.09054	8.11003	8.10108	8.10169	8.12106	8.14085	8.10166	8.11078	8.0966	8.0698	8.10506	8.11881	8.12189	8.13645	8.12676	8.10804	8.11214	8.11756	8.0888	8.11082	8.09786	8.11455	8.08367	8.10765	8.10261	8.08365	8.09216	8.10354	8.09857	8.08728	8.06815	8.07082
1.4925	8.11926	8.11501	8.09863	8.07466	8.12195	8.11506	8.10264	8.10224	8.11163	8.09385	8.11272	8.10131	8.10016	8.11994	8.14583	8.10644	8.11012	8.09617	8.07399	8.10447	8.11926	8.12232	8.13857	8.12813	8.11119	8.11001	8.11909	8.08854	8.10924	8.09644	8.11205	8.08342	8.10706	8.1088	8.08632	8.09607	8.10244	8.10456	8.08447	8.07128	8.06935
1.5	8.11767	8.11859	8.09671	8.07611	8.12364	8.11661	8.10015	8.10187	8.11541	8.08944	8.11418	8.10229	8.09919	8.12037	8.14687	8.10436	8.11546	8.09741	8.06945	8.10509	8.12516	8.12434	8.13974	8.12678	8.11045	8.11257	8.11601	8.09161	8.11284	8.10139	8.11626	8.08434	8.10774	8.10863	8.0836	8.09294	8.10085	8.10446	8.08601	8.07576	8.06902
1.5075	8.11853	8.12093	8.09637	8.07903	8.12168	8.11552	8.10166	8.10505	8.11433	8.09474	8.11476	8.10405	8.10285	8.11972	8.14557	8.10514	8.11575	8.09629	8.07371	8.11037	8.12423	8.12572	8.13918	8.13016	8.10958	8.11112	8.1186	8.09134	8.11245	8.10221	8.11455	8.08704	8.10599	8.10753	8.08411	8.09747	8.1029	8.10222	8.0893	8.07668	8.07062
1.515	8.12061	8.12199	8.09738	8.0792	8.12325	8.11615	8.10265	8.1058	8.1154	8.09617	8.11764	8.10742	8.10503	8.12192	8.14721	8.10641	8.11376	8.10045	8.07003	8.10653	8.12559	8.12587	8.13956	8.13214	8.11401	8.11139	8.12151	8.08959	8.11375	8.10395	8.11513	8.08251	8.11051	8.10745	8.08588	8.09368	8.10485	8.10209	8.08998	8.07435	8.07089
1.5225	8.12284	8.1202	8.10157	8.082	8.12469	8.11627	8.10289	8.10592	8.11902	8.09706	8.11599	8.10547	8.10678	8.12153	8.14854	8.10956	8.11353	8.10065	8.06971	8.11064	8.12479	8.12671	8.14388	8.13155	8.11105	8.11236	8.11958	8.08973	8.1118	8.10209	8.11465	8.0851	8.11038	8.11007	8.08525	8.097	8.10219	8.10547	8.08698	8.07543	8.0737
1.53	8.12282	8.1209	8.10186	8.08279	8.12816	8.1228	8.10365	8.10827	8.11594	8.09987	8.1193	8.1095	8.10382	8.12179	8.14988	8.11109	8.11751	8.10292	8.07159	8.11034	8.1262	8.12583	8.1436	8.12985	8.11098	8.11721	8.11997	8.09169	8.11506	8.10201	8.11607	8.08854	8.11139	8.10809	8.08672	8.09909	8.1091	8.1054	8.08816	8.07786	8.07299
1.5375	8.12468	8.12183	8.10579	8.0811	8.12546	8.127	8.10562	8.10876	8.11816	8.09717	8.11952	8.10966	8.10464	8.1249	8.14946	8.10897	8.12077	8.10602	8.07655	8.11205	8.12653	8.12829	8.1424	8.13407	8.11395	8.11788	8.12362	8.096	8.11559	8.10626	8.11641	8.08366	8.1114	8.1113	8.08661	8.10063	8.10754	8.1053	8.08936	8.07578	8.07532
1.545	8.12422	8.123	8.10244	8.0842	8.12859	8.12263	8.10803	8.10966	8.12189	8.09734	8.11982	8.11143	8.1083	8.12741	8.15044	8.11263	8.11693	8.10399	8.07525	8.11351	8.12695	8.13162	8.14297	8.13598	8.11496	8.11877	8.12386	8.09809	8.11839	8.10482	8.11887	8.08976	8.11203	8.11144	8.08667	8.10143	8.1065	8.10519	8.09176	8.07799	8.0727
1.5525	8.12725	8.12311	8.10547	8.08117	8.13206	8.12367	8.10641	8.10996	8.12041	8.09838	8.11912	8.11015	8.10761	8.12911	8.15309	8.10867	8.12085	8.10715	8.07718	8.11323	8.12983	8.13428	8.144	8.13273	8.11271	8.12018	8.1231	8.09789	8.12041	8.10773	8.12094	8.09374	8.11173	8.11383	8.09313	8.09945	8.10984	8.10888	8.09225	8.07813	8.07738
1.56	8.12954	8.12459	8.10444	8.08386	8.1327	8.12608	8.10848	8.11168	8.12058	8.10046	8.11971	8.11399	8.10801	8.12499	8.15194	8.11113	8.12313	8.10123	8.07975	8.1158	8.12903	8.13122	8.14738	8.1369	8.11657	8.11912	8.12652	8.09419	8.12001	8.10579	8.12183	8.08998	8.11644	8.11598	8.0877	8.10124	8.11023	8.10782	8.09114	8.08131	8.07988
1.5675	8.12982	8.12694	8.10804	8.08468	8.13167	8.12492	8.10991	8.11335	8.12178	8.09908	8.11991	8.10984	8.11233	8.13056	8.15432	8.11204	8.12132	8.10559	8.07623	8.11499	8.12818	8.13542	8.14816	8.13898	8.11622	8.12236	8.12251	8.09677	8.12009	8.1047	8.1227	8.09204	8.1151	8.11306	8.09261	8.10284	8.10915	8.10845	8.09452	8.0831	8.07784
1.575	8.12718	8.12353	8.10909	8.0869	8.13049	8.12439	8.11063	8.11125	8.12015	8.10439	8.12174	8.11384	8.11109	8.12924	8.15649	8.11494	8.12349	8.10776	8.08116	8.11599	8.13388	8.13505	8.14689	8.13678	8.11837	8.12129	8.12548	8.09897	8.1213	8.1085	8.12374	8.09498	8.11511	8.11543	8.09315	8.10288	8.11114	8.11237	8.09425	8.08136	8.07822
1.5825	8.12792	8.12766	8.10753	8.08841	8.13317	8.12525	8.11084	8.10763	8.12155	8.1012	8.12336	8.11816	8.11252	8.12821	8.15926	8.11413	8.11926	8.10801	8.07869	8.11907	8.13167	8.13414	8.14641	8.13899	8.1172	8.12268	8.12761	8.09861	8.12466	8.10903	8.12545	8.09208	8.12081	8.11493	8.09145	8.10353	8.11306	8.11059	8.09438	8.08036	8.07895
1.59	8.12997	8.12724	8.10854	8.08646	8.13506	8.12923	8.11375	8.11405	8.12353	8.10204	8.12118	8.11585	8.115	8.12943	8.15792	8.11587	8.12406	8.10958	8.07684	8.11543	8.13597	8.13505	8.14951	8.13497	8.12114	8.12388	8.12892	8.09807	8.12367	8.10796	8.12426	8.09504	8.11698	8.1153	8.094	8.10623	8.10872	8.11474	8.09416	8.08798	8.08275
1.5975	8.13391	8.12804	8.1095	8.0873	8.13475	8.13118	8.11418	8.1124	8.13027	8.10009	8.12423	8.11889	8.11498	8.13318	8.15629	8.11701	8.12129	8.11108	8.07841	8.11576	8.13314	8.13494	8.14933	8.13978	8.11992	8.12228	8.13113	8.10125	8.12411	8.11158	8.12569	8.094	8.11923	8.11476	8.09161	8.10586	8.11451	8.11465	8.09589	8.08423	8.08368
1.605	8.1313	8.13101	8.1132	8.09223	8.13584	8.13081	8.11697	8.1165	8.12648	8.10517	8.12499	8.11902	8.11522	8.13418	8.15664	8.11657	8.12491	8.10773	8.08301	8.1179	8.13749	8.13327	8.15138	8.14	8.12066	8.12477	8.12953	8.10285	8.12507	8.112	8.12816	8.09778	8.11917	8.11637	8.09801	8.10742	8.11217	8.11243	8.09514	8.08777	8.08553
1.6125	8.13612	8.12982	8.11204	8.09142	8.13821	8.12953	8.11569	8.11982	8.12943	8.10613	8.12647	8.11919	8.11666	8.13647	8.15794	8.11664	8.12718	8.10817	8.08482	8.12035	8.13565	8.13786	8.14913	8.14034	8.12448	8.12492	8.1306	8.104	8.12642	8.10959	8.12646	8.09672	8.11995	8.1179	8.09699	8.10888	8.11311	8.11563	8.09754	8.08572	8.0801
1.62	8.13235	8.13121	8.11159	8.09395	8.1381	8.13118	8.11719	8.11792	8.12746	8.10682	8.127	8.11439	8.11665	8.1347	8.16115	8.1169	8.12854	8.10923	8.08219	8.11742	8.13475	8.13826	8.1525	8.14187	8.12348	8.12724	8.13325	8.10298	8.12917	8.11093	8.13043	8.0976	8.12144	8.12207	8.09924	8.10916	8.11584	8.11464	8.1009	8.08855	8.08497
1.6275	8.13356	8.13231	8.11463	8.09297	8.13719	8.12836	8.11823	8.11701	8.12867	8.10962	8.13032	8.11935	8.11486	8.13427	8.15884	8.12005	8.12858	8.11169	8.08643	8.11964	8.13876	8.13628	8.15414	8.14405	8.12608	8.12738	8.12979	8.10648	8.12809	8.11324	8.12949	8.09975	8.12285	8.11844	8.09944	8.10838	8.11832	8.1164	8.10036	8.08537	8.08622
1.635	8.133	8.13189	8.1148	8.09397	8.13824	8.1294	8.11893	8.11961	8.1328	8.10914	8.13055	8.12017	8.11689	8.13474	8.16083	8.11903	8.13049	8.11556	8.0845	8.1188	8.13798	8.14091	8.15142	8.14418	8.12241	8.12451	8.13376	8.1067	8.13105	8.11523	8.12766	8.10015	8.1223	8.12354	8.09925	8.11262	8.11765	8.11691	8.10012	8.08728	8.08779
1.6425	8.13508	8.1364	8.11551	8.09282	8.14104	8.13138	8.11952	8.11875	8.12688	8.11032	8.13224	8.11868	8.11837	8.13416	8.1603	8.11942	8.12947	8.11591	8.0863	8.12494	8.13798	8.14321	8.15254	8.14592	8.12755	8.12658	8.13375	8.10389	8.13201	8.11708	8.13155	8.09777	8.12621	8.12258	8.10116	8.11044	8.11796	8.11866	8.10366	8.08871	8.08834
1.65	8.13285	8.1346	8.11479	8.09626	8.1406	8.13053	8.11848	8.11933	8.12944	8.11017	8.13072	8.12256	8.11816	8.14002	8.16467	8.1237	8.13071	8.11426	8.08387	8.12291	8.13809	8.14091	8.1544	8.14734	8.1269	8.13007	8.13373	8.10861	8.12994	8.11724	8.13218	8.09773	8.12589	8.12172	8.10308	8.11485	8.11691	8.12266	8.10437	8.08686	8.09076
1.6575	8.13718	8.13295	8.11656	8.09603	8.14254	8.13423	8.122	8.1206	8.13294	8.11038	8.13277	8.12114	8.12155	8.13868	8.16366	8.12279	8.1284	8.11473	8.08707	8.12758	8.14231	8.14355	8.15199	8.14625	8.12815	8.12825	8.1347	8.10537	8.12933	8.11766	8.12909	8.1009	8.1268	8.12491	8.10301	8.11003	8.11852	8.11822	8.10193	8.0904	8.08982
1.665	8.13676	8.13486	8.11858	8.09822	8.13986	8.13479	8.11728	8.12378	8.13003	8.11228	8.13842	8.12288	8.12448	8.13915	8.16546	8.12255	8.13236	8.11578	8.08647	8.12522	8.14349	8.14346	8.15299	8.14395	8.12734	8.1313	8.13779	8.10774	8.12778	8.11712	8.13092	8.09962	8.12563	8.124	8.10219	8.11264	8.11687	8.12135	8.10429	8.09123	8.08833
1.6725	8.14044	8.13553	8.11592	8.0964	8.14146	8.13076	8.12124	8.12126	8.13287	8.11162	8.13308	8.12605	8.12139	8.14097	8.16582	8.1265	8.13229	8.11567	8.08786	8.12608	8.14295	8.14511	8.15808	8.14718	8.12955	8.13087	8.13581	8.11068	8.12941	8.11905	8.13128	8.10444	8.12814	8.12397	8.10291	8.11412	8.12104	8.11732	8.10517	8.09541	8.08939
1.68	8.14074	8.1346	8.11987	8.09822	8.14335	8.13647	8.12438	8.12259	8.13079	8.11157	8.13241	8.12438	8.1176	8.14043	8.16856	8.12529	8.13356	8.11741	8.09154	8.12615	8.14188	8.14805	8.15768	8.14947	8.12931	8.13115	8.13959	8.11003	8.13273	8.11704	8.12929	8.10338	8.13039	8.12739	8.10295	8.11528	8.12135	8.12147	8.10437	8.09081	8.0881
1.6875	8.1428	8.13603	8.1197	8.0997	8.14682	8.13744	8.1207	8.12434	8.13111	8.11203	8.13554	8.12853	8.12547	8.14223	8.1696	8.12552	8.13162	8.11895	8.08757	8.12822	8.14286	8.14759	8.16095	8.14962	8.13236	8.13076	8.13762	8.10832	8.13161	8.11966	8.1335	8.104	8.12977	8.12541	8.10497	8.11592	8.12684	8.12225	8.1075	8.09223	8.09242
1.695	8.14057	8.13945	8.1203	8.10216	8.14804	8.13811	8.12497	8.12458	8.13638	8.11519	8.13509	8.12567	8.1212	8.14264	8.16794	8.12613	8.13425	8.11957	8.08718	8.12973	8.14383	8.14399	8.1548	8.14965	8.13087	8.13375	8.14025	8.11003	8.13343	8.12376	8.13389	8.10519	8.12876	8.128	8.10817	8.11798	8.12731	8.1247	8.10979	8.09351	8.09463
1.7025	8.13973	8.13882	8.12385	8.09843	8.14531	8.13778	8.12639	8.12264	8.13407	8.11479	8.13721	8.12709	8.12659	8.14275	8.1705	8.12913	8.13236	8.12011	8.09109	8.12531	8.14629	8.14819	8.16318	8.15027	8.13133	8.13557	8.14062	8.1104	8.13631	8.12231	8.13588	8.10136	8.13397	8.12793	8.10544	8.1193	8.12513	8.12479	8.10849	8.09515	8.09261
1.71	8.14174	8.13982	8.12179	8.10004	8.14718	8.14181	8.12784	8.12998	8.13885	8.11588	8.13667	8.12742	8.12428	8.1435	8.17187	8.12927	8.13502	8.12249	8.09247	8.13183	8.14555	8.15072	8.1601	8.15096	8.13338	8.1344	8.14269	8.11276	8.13422	8.12422	8.13551	8.10431	8.13133	8.13302	8.1037	8.11769	8.12474	8.12463	8.10516	8.09485	8.09409
1.7175	8.14288	8.14049	8.1223	8.10446	8.14745	8.139	8.12703	8.12578	8.13775	8.12195	8.13559	8.12799	8.12698	8.13986	8.17084	8.1301	8.1356	8.12177	8.09493	8.13148	8.14682	8.1469	8.16055	8.15111	8.13111	8.13888	8.14155	8.11314	8.13658	8.12583	8.13696	8.10694	8.13108	8.13173	8.10532	8.1195	8.1275	8.12612	8.11251	8.09806	8.09714
1.725	8.14226	8.14152	8.12475	8.10172	8.15124	8.14392	8.12663	8.12772	8.13888	8.11757	8.14066	8.13048	8.12873	8.14794	8.16911	8.13238	8.13728	8.12258	8.09313	8.13002	8.14756	8.14901	8.1599	8.15283	8.13456	8.13905	8.14392	8.11295	8.13609	8.12703	8.13753	8.10721	8.13407	8.13141	8.10709	8.11786	8.12604	8.12757	8.11305	8.09662	8.09567
1.7325	8.14525	8.14267	8.12322	8.10246	8.14865	8.14078	8.12706	8.12714	8.13858	8.11838	8.13901	8.12873	8.1242	8.14438	8.17258	8.13068	8.13883	8.12567	8.09332	8.13293	8.14779	8.15039	8.15923	8.15386	8.13565	8.13703	8.14459	8.11557	8.13802	8.12539	8.13758	8.10844	8.13447	8.13194	8.10964	8.12108	8.12942	8.12781	8.10865	8.09758	8.095
1.74	8.14467	8.14219	8.1252	8.10444	8.1488	8.14321	8.12635	8.13117	8.13674	8.11831	8.14232	8.13382	8.12725	8.14926	8.17557	8.13004	8.13754	8.12329	8.09693	8.13342	8.14841	8.1541	8.16412	8.15389	8.13692	8.14093	8.14573	8.1142	8.14097	8.12843	8.14253	8.10663	8.13459	8.13392	8.11035	8.12106	8.12831	8.12666	8.10896	8.10048	8.09492
1.7475	8.14457	8.14566	8.12533	8.10639	8.14603	8.14256	8.12729	8.13064	8.13804	8.11767	8.14353	8.13085	8.12854	8.14591	8.17508	8.13187	8.13832	8.12311	8.09414	8.13467	8.14708	8.15046	8.16333	8.15636	8.13338	8.13886	8.14343	8.11513	8.14181	8.12874	8.13935	8.10861	8.13463	8.13588	8.11078	8.12113	8.12867	8.13064	8.11296	8.10157	8.097
1.755	8.14503	8.14401	8.12722	8.10572	8.15491	8.14365	8.12978	8.13064	8.14065	8.1195	8.14122	8.13578	8.13364	8.14921	8.17285	8.13499	8.1384	8.12695	8.09594	8.13327	8.14619	8.15079	8.16224	8.15725	8.13501	8.14167	8.14766	8.11456	8.13886	8.12685	8.14115	8.11217	8.13179	8.1315	8.11087	8.12188	8.12979	8.13107	8.11221	8.10161	8.09725
1.7625	8.14459	8.14437	8.12513	8.10529	8.15058	8.1434	8.13231	8.13113	8.13814	8.12093	8.14281	8.13316	8.13072	8.15115	8.17563	8.13208	8.1401	8.12614	8.09723	8.13503	8.15007	8.15451	8.16405	8.1573	8.13846	8.14023	8.14545	8.11971	8.14088	8.12671	8.1424	8.11166	8.13569	8.135	8.11424	8.12281	8.13053	8.13007	8.11347	8.10159	8.1007
1.77	8.14783	8.14525	8.12496	8.10512	8.15201	8.14218	8.12949	8.13441	8.14081	8.12199	8.14401	8.134	8.13266	8.15141	8.17339	8.13407	8.1442	8.12569	8.09585	8.13647	8.15346	8.15653	8.16221	8.15472	8.13705	8.14039	8.14779	8.11721	8.13841	8.12589	8.14143	8.11143	8.13482	8.13895	8.11209	8.12411	8.13102	8.13083	8.11588	8.10333	8.09567
1.7775	8.14852	8.1466	8.12726	8.10658	8.15356	8.14858	8.13267	8.13175	8.14204	8.12103	8.14543	8.13484	8.13014	8.15073	8.17808	8.13588	8.14028	8.12533	8.10116	8.13691	8.15134	8.15495	8.16489	8.15335	8.1383	8.14263	8.14818	8.12154	8.14423	8.12971	8.14501	8.11527	8.14053	8.13854	8.11382	8.12267	8.12958	8.13211	8.11619	8.10251	8.10063
1.785	8.15167	8.14765	8.12918	8.10712	8.1511	8.1475	8.13216	8.13433	8.1449	8.12095	8.14787	8.13672	8.131	8.14697	8.1778	8.13494	8.14004	8.12857	8.09935	8.14044	8.14964	8.15518	8.16618	8.1567	8.13611	8.14325	8.15054	8.12013	8.1424	8.13065	8.14336	8.11538	8.13652	8.13925	8.11443	8.12707	8.13339	8.13043	8.11545	8.10569	8.10058
1.7925	8.15015	8.15245	8.12695	8.11132	8.15391	8.14482	8.13322	8.14066	8.14248	8.12132	8.14789	8.13745	8.1325	8.14872	8.17715	8.13888	8.14415	8.12878	8.09818	8.13772	8.1501	8.15221	8.16508	8.16026	8.13723	8.14202	8.1497	8.11983	8.1439	8.13159	8.14246	8.11546	8.14103	8.13691	8.11353	8.12838	8.13305	8.13186	8.11948	8.10384	8.10249
1.8	8.15033	8.14852	8.13079	8.11049	8.15444	8.14866	8.13251	8.13957	8.14599	8.12243	8.14735	8.14003	8.13609	8.15142	8.17809	8.13933	8.14378	8.13034	8.10035	8.13582	8.15359	8.15745	8.16604	8.15991	8.1378	8.14006	8.14961	8.11779	8.14436	8.13082	8.14512	8.11542	8.14128	8.13973	8.11377	8.12778	8.13443	8.13338	8.11482	8.10717	8.09991
1.8075	8.15069	8.15092	8.12927	8.1091	8.15368	8.15186	8.13564	8.13464	8.14312	8.1245	8.14535	8.13946	8.13533	8.15099	8.17795	8.13729	8.14687	8.13184	8.0979	8.13904	8.15281	8.15908	8.16542	8.15892	8.14381	8.14236	8.14967	8.11932	8.14067	8.13377	8.14634	8.11497	8.14283	8.1386	8.11818	8.12782	8.13577	8.13542	8.11963	8.10261	8.1053
1.815	8.15022	8.14876	8.13118	8.11149	8.15807	8.14821	8.13298	8.13742	8.14524	8.12393	8.14762	8.13835	8.13489	8.15404	8.18348	8.14113	8.14667	8.13456	8.10243	8.14019	8.15456	8.16038	8.16851	8.16131	8.14271	8.1444	8.15091	8.12263	8.14582	8.13602	8.14559	8.11752	8.14313	8.13748	8.11481	8.12839	8.13151	8.13454	8.1191	8.10721	8.10373
1.8225	8.14956	8.15108	8.13421	8.11214	8.15774	8.14702	8.13667	8.13601	8.14723	8.12446	8.15047	8.13805	8.13855	8.15394	8.17852	8.13953	8.14317	8.13172	8.10277	8.14071	8.15445	8.15701	8.16962	8.16251	8.13947	8.14754	8.15353	8.12312	8.14697	8.13129	8.14913	8.11739	8.14438	8.14157	8.11738	8.12754	8.13398	8.13318	8.11855	8.10775	8.10648
1.83	8.15657	8.15366	8.12918	8.11333	8.15617	8.15161	8.13682	8.13511	8.15006	8.12665	8.15133	8.14527	8.13606	8.15402	8.18241	8.14089	8.14573	8.12975	8.10391	8.14266	8.15609	8.15741	8.1707	8.16097	8.14343	8.1435	8.1554	8.12688	8.14659	8.13381	8.14793	8.12166	8.14198	8.14069	8.11812	8.13016	8.13395	8.13591	8.12116	8.10414	8.10402
1.8375	8.15475	8.15124	8.13816	8.11548	8.15894	8.15319	8.13619	8.13704	8.14896	8.12539	8.15092	8.14245	8.1383	8.15509	8.18075	8.14153	8.14973	8.13483	8.10546	8.14344	8.15654	8.1585	8.17208	8.16478	8.14374	8.14565	8.15635	8.12537	8.1461	8.1346	8.14592	8.12099	8.14088	8.14334	8.11838	8.12938	8.13735	8.13673	8.11904	8.10803	8.10514
1.845	8.15557	8.15583	8.13316	8.11407	8.16033	8.15048	8.13645	8.13775	8.14951	8.1271	8.15019	8.14053	8.1363	8.15847	8.18067	8.14163	8.14565	8.13527	8.1024	8.14429	8.15768	8.16115	8.17272	8.16409	8.14595	8.14835	8.15501	8.12298	8.14827	8.13585	8.15292	8.1183	8.14581	8.14064	8.12155	8.1301	8.13792	8.13633	8.12071	8.1087	8.10434
1.8525	8.15872	8.15602	8.13566	8.11473	8.16048	8.15402	8.13919	8.14216	8.14836	8.12861	8.15172	8.14088	8.13938	8.15746	8.18557	8.14398	8.14804	8.13937	8.1068	8.14617	8.16201	8.15827	8.17215	8.16568	8.14192	8.1485	8.15638	8.12468	8.15049	8.13771	8.14849	8.1206	8.14546	8.14102	8.11796	8.13191	8.13999	8.13881	8.12206	8.11001	8.1062
1.86	8.15489	8.15531	8.13931	8.11777	8.15971	8.15312	8.13922	8.14088	8.15028	8.12973	8.15231	8.14268	8.13905	8.15576	8.18285	8.1407	8.14852	8.13447	8.10534	8.14564	8.15876	8.15947	8.17316	8.16427	8.14682	8.14939	8.15895	8.12803	8.14991	8.13553	8.15354	8.12356	8.14523	8.14385	8.12373	8.13197	8.13915	8.13968	8.12295	8.10738	8.1065
1.8675	8.1582	8.15457	8.13596	8.11453	8.16024	8.15499	8.1396	8.14044	8.14854	8.13204	8.15484	8.14679	8.13943	8.15965	8.18329	8.14138	8.15007	8.13561	8.10766	8.14562	8.1608	8.16157	8.17695	8.16702	8.14275	8.14898	8.1566	8.12694	8.14905	8.13885	8.14927	8.123	8.14527	8.14587	8.12062	8.1345	8.13958	8.14312	8.12396	8.10929	8.10612
1.875	8.15633	8.15707	8.13661	8.11556	8.16072	8.1517	8.14253	8.14199	8.14752	8.13087	8.15528	8.14503	8.1413	8.15579	8.18298	8.1448	8.15144	8.13819	8.10543	8.14727	8.16268	8.16201	8.17243	8.1655	8.14949	8.14765	8.15641	8.12875	8.15051	8.13737	8.15322	8.12225	8.1446	8.1419	8.12244	8.13376	8.14065	8.13944	8.12857	8.11521	8.10875
1.8825	8.15812	8.16007	8.1403	8.11944	8.16391	8.15656	8.14213	8.14112	8.15179	8.12922	8.15394	8.14336	8.13931	8.15977	8.18587	8.14294	8.14978	8.1376	8.11016	8.14883	8.16129	8.16284	8.17392	8.16431	8.14989	8.15171	8.15935	8.12761	8.15219	8.13933	8.1531	8.1235	8.15013	8.14562	8.11926	8.133	8.14074	8.13977	8.12708	8.11382	8.11131
1.89	8.1608	8.15557	8.13962	8.1157	8.16187	8.1571	8.13767	8.14361	8.15188	8.13318	8.15585	8.14592	8.14196	8.15969	8.18336	8.14287	8.15377	8.13606	8.10856	8.15155	8.16034	8.16603	8.17528	8.16716	8.14838	8.15394	8.16002	8.12787	8.15443	8.1381	8.15163	8.12332	8.14617	8.14589	8.12256	8.13717	8.14412	8.14355	8.12568	8.11154	8.11117
1.8975	8.16119	8.15545	8.1421	8.11719	8.16491	8.16021	8.14073	8.14476	8.1546	8.12994	8.15696	8.14715	8.14397	8.15904	8.18646	8.14465	8.15136	8.13601	8.11081	8.14885	8.16449	8.16256	8.17513	8.16773	8.15312	8.15087	8.15757	8.12914	8.15503	8.13908	8.15236	8.12464	8.14981	8.14637	8.12443	8.13816	8.14217	8.14109	8.12391	8.11513	8.1091
1.905	8.15681	8.15915	8.13705	8.12092	8.16508	8.16152	8.14664	8.14301	8.15648	8.13878	8.15734	8.14386	8.1441	8.16002	8.18724	8.14785	8.15222	8.13679	8.10818	8.14806	8.16308	8.16663	8.17785	8.16552	8.14971	8.15023	8.16229	8.13028	8.15354	8.14099	8.15173	8.12624	8.14654	8.14631	8.12568	8.13659	8.14355	8.14404	8.12851	8.11252	8.1123
1.9125	8.16135	8.15743	8.14205	8.1218	8.16422	8.15924	8.14221	8.14358	8.15534	8.13545	8.15705	8.14643	8.1433	8.16031	8.18832	8.14778	8.15261	8.13735	8.11165	8.14644	8.16674	8.16419	8.17535	8.16616	8.15009	8.15508	8.16083	8.13153	8.15811	8.14203	8.15613	8.12554	8.15025	8.14868	8.12869	8.13891	8.14703	8.14423	8.12613	8.11594	8.11083
1.92	8.16117	8.15825	8.14142	8.12084	8.16223	8.16173	8.14339	8.14628	8.15935	8.13627	8.15697	8.14777	8.14508	8.16241	8.18885	8.14678	8.15306	8.1419	8.11028	8.14974	8.1653	8.16591	8.17321	8.17008	8.1519	8.15586	8.1667	8.13008	8.15541	8.14218	8.15701	8.1286	8.15161	8.15026	8.12776	8.13669	8.14725	8.14428	8.12826	8.1148	8.11196
1.9275	8.16223	8.16077	8.14458	8.11995	8.1651	8.1587	8.14771	8.14533	8.15646	8.13431	8.15784	8.14855	8.14611	8.16161	8.18984	8.14784	8.15554	8.1422	8.11197	8.14848	8.16499	8.16888	8.17536	8.17108	8.15397	8.15626	8.16422	8.13152	8.15211	8.14088	8.15583	8.12958	8.15498	8.14732	8.12925	8.13816	8.14028	8.14474	8.12886	8.11718	8.10994
1.935	8.16103	8.16063	8.14196	8.12117	8.16616	8.15986	8.1473	8.14717	8.15356	8.13588	8.15796	8.14791	8.14492	8.16266	8.18876	8.15055	8.15492	8.14405	8.11577	8.15512	8.16566	8.1696	8.1766	8.1697	8.14918	8.15793	8.1617	8.13238	8.15791	8.14198	8.15709	8.12781	8.15289	8.15253	8.13067	8.13676	8.14458	8.14485	8.13448	8.11571	8.11365
1.9425	8.16548	8.16025	8.14653	8.12282	8.17042	8.15985	8.14385	8.15058	8.15601	8.13588	8.15925	8.14584	8.14826	8.16663	8.18971	8.14697	8.15776	8.14047	8.11295	8.15205	8.16659	8.1687	8.17795	8.17117	8.15192	8.15557	8.16592	8.13522	8.15769	8.14141	8.15915	8.1314	8.15231	8.1486	8.12698	8.14205	8.14837	8.14483	8.12929	8.11644	8.11183
1.95	8.1621	8.16285	8.14282	8.1222	8.16642	8.16146	8.14568	8.14909	8.15251	8.13891	8.15843	8.14854	8.14511	8.16431	8.19285	8.15123	8.15638	8.1473	8.11739	8.1525	8.1653	8.17211	8.18036	8.17099	8.15434	8.15812	8.16848	8.13466	8.15708	8.14345	8.15641	8.12784	8.1537	8.15212	8.1265	8.13819	8.14918	8.14624	8.13093	8.11601	8.11276
1.9575	8.16325	8.16173	8.14612	8.1235	8.17103	8.16408	8.14767	8.14892	8.16164	8.13634	8.1581	8.15026	8.14836	8.16734	8.19423	8.14724	8.15892	8.1467	8.11301	8.15375	8.16635	8.16871	8.17796	8.17039	8.15772	8.15895	8.16716	8.13761	8.157	8.14825	8.15745	8.12747	8.15567	8.15277	8.12766	8.14294	8.14772	8.14834	8.13034	8.11907	8.11343
1.965	8.16465	8.16282	8.14371	8.12232	8.1685	8.1642	8.14668	8.14884	8.1565	8.14057	8.15979	8.15198	8.14915	8.16541	8.18794	8.1506	8.15768	8.14305	8.11709	8.15565	8.16837	8.17172	8.18539	8.17362	8.15551	8.15897	8.16534	8.1379	8.15989	8.14753	8.15748	8.13163	8.15511	8.15279	8.13271	8.1412	8.14841	8.14598	8.13078	8.11865	8.11431
1.9725	8.16749	8.16393	8.14549	8.12144	8.17032	8.16525	8.14773	8.1476	8.1587	8.1388	8.16144	8.1522	8.14657	8.16903	8.19465	8.14892	8.15912	8.14734	8.11424	8.15328	8.16964	8.17322	8.18354	8.17188	8.15704	8.15606	8.16645	8.13618	8.15901	8.14542	8.15711	8.1311	8.15599	8.15046	8.13276	8.14556	8.14875	8.14876	8.13159	8.11722	8.11353
1.98	8.16561	8.16297	8.14261	8.12432	8.16859	8.16525	8.15035	8.15038	8.15962	8.13867	8.16397	8.15341	8.15064	8.16561	8.19311	8.15037	8.15886	8.14633	8.12014	8.15628	8.16993	8.17004	8.18126	8.17255	8.15654	8.1565	8.16726	8.13587	8.16208	8.14975	8.16401	8.12988	8.15713	8.15658	8.13287	8.1448	8.14764	8.14782	8.13216	8.11937	8.11461
1.9875	8.16904	8.16616	8.14737	8.12568	8.16911	8.16511	8.14854	8.15101	8.1605	8.14072	8.16122	8.15505	8.14968	8.16576	8.19532	8.15442	8.15881	8.14584	8.11646	8.15753	8.17011	8.17447	8.18663	8.17657	8.15829	8.15989	8.168	8.13954	8.16006	8.14974	8.16057	8.13272	8.15494	8.15211	8.12938	8.14452	8.14989	8.15093	8.13385	8.12026	8.11781
1.995	8.16616	8.16597	8.14766	8.12377	8.17546	8.16616	8.14967	8.15188	8.15879	8.13977	8.16112	8.15634	8.14983	8.16786	8.19767	8.15308	8.15905	8.14997	8.11685	8.15504	8.1709	8.1751	8.18272	8.17485	8.15855	8.15944	8.16807	8.13738	8.1572	8.14751	8.16205	8.13515	8.15559	8.15492	8.13434	8.14439	8.15141	8.15439	8.1351	8.11844	8.11935
2.0025	8.17152	8.1674	8.14485	8.12435	8.17156	8.16842	8.15311	8.15628	8.16044	8.13887	8.16494	8.15698	8.14835	8.17097	8.19697	8.15056	8.16031	8.14683	8.11853	8.15968	8.17049	8.17509	8.18309	8.17702	8.15934	8.1605	8.16833	8.13998	8.15984	8.14794	8.16401	8.13424	8.15952	8.15841	8.13331	8.1463	8.15237	8.14818	8.14011	8.12005	8.12054
2.01	8.17096	8.16795	8.14968	8.12809	8.17293	8.1684	8.14956	8.15469	8.16124	8.14483	8.16973	8.15508	8.15014	8.17153	8.19603	8.15504	8.16339	8.14964	8.11934	8.15833	8.17565	8.17544	8.18074	8.17201	8.15883	8.15983	8.1683	8.13932	8.16051	8.14822	8.16588	8.1313	8.15761	8.15905	8.13287	8.14481	8.15001	8.15189	8.13726	8.12294	8.1207
2.0175	8.16764	8.16404	8.14937	8.12915	8.17636	8.17053	8.15125	8.15659	8.16333	8.14319	8.1637	8.15598	8.15292	8.17151	8.19317	8.15595	8.16101	8.14812	8.12119	8.15738	8.17084	8.17493	8.18295	8.17789	8.15727	8.16208	8.17018	8.14132	8.1641	8.15072	8.16276	8.13493	8.16056	8.15683	8.13229	8.14427	8.15258	8.15074	8.13987	8.12302	8.12114
2.025	8.16879	8.17006	8.15109	8.12943	8.17367	8.17046	8.14999	8.15507	8.16551	8.14062	8.16501	8.15868	8.15371	8.17218	8.19956	8.15805	8.16572	8.14945	8.12141	8.161	8.17312	8.17444	8.18481	8.17955	8.1594	8.16024	8.17082	8.14361	8.16491	8.15027	8.16223	8.13243	8.15845	8.15828	8.1368	8.14544	8.15184	8.15311	8.14066	8.12621	8.12156
2.0325	8.17274	8.16599	8.15031	8.12844	8.17314	8.16914	8.1553	8.15611	8.16322	8.14286	8.16481	8.15446	8.15697	8.17145	8.19934	8.15757	8.16304	8.14844	8.11995	8.15648	8.17257	8.17503	8.18478	8.18007	8.16123	8.16019	8.16929	8.14046	8.16422	8.15077	8.16475	8.1386	8.15932	8.1592	8.13585	8.14614	8.15026	8.15349	8.14174	8.12109	8.12027
2.04	8.17457	8.16912	8.15158	8.1303	8.17387	8.17139	8.15397	8.15744	8.16423	8.14255	8.16686	8.1596	8.15203	8.17093	8.19802	8.15701	8.16581	8.1485	8.12219	8.15976	8.17506	8.17585	8.18715	8.17708	8.1607	8.16315	8.16876	8.13951	8.16381	8.15234	8.16416	8.13939	8.16116	8.15599	8.1391	8.14973	8.14987	8.15389	8.13636	8.12315	8.12186
2.0475	8.17101	8.17124	8.15325	8.13169	8.1739	8.17252	8.15466	8.15784	8.16264	8.1464	8.16894	8.15856	8.15558	8.17382	8.19749	8.15932	8.16751	8.14719	8.12438	8.15876	8.1752	8.17752	8.18545	8.18128	8.16576	8.16644	8.17064	8.14024	8.16552	8.15228	8.16615	8.13841	8.15899	8.1633	8.13615	8.15063	8.15446	8.15433	8.13875	8.12446	8.12057
2.055	8.17214	8.17116	8.15513	8.13089	8.17753	8.17241	8.15555	8.15852	8.16786	8.14604	8.16667	8.15906	8.15335	8.17089	8.2035	8.15734	8.16317	8.1513	8.1225	8.15935	8.17441	8.18075	8.18722	8.17856	8.16166	8.16728	8.1747	8.14557	8.16418	8.15376	8.16689	8.13848	8.16224	8.16059	8.1357	8.148	8.1502	8.15329	8.14116	8.12468	8.12285
2.0625	8.17459	8.17004	8.15117	8.1328	8.17584	8.16962	8.15525	8.15715	8.16673	8.14672	8.17187	8.16365	8.15597	8.17364	8.20038	8.15996	8.1655	8.15021	8.12437	8.15885	8.17502	8.17752	8.18934	8.1827	8.16193	8.16801	8.17305	8.1447	8.16642	8.15232	8.16935	8.13951	8.16206	8.16257	8.13697	8.14879	8.15508	8.15343	8.13965	8.12476	8.12444
2.07	8.17511	8.17013	8.1534	8.13163	8.17402	8.1711	8.15449	8.15851	8.16708	8.14678	8.16636	8.16169	8.15456	8.17617	8.19921	8.15987	8.16695	8.14982	8.12716	8.16082	8.17743	8.17944	8.19211	8.18196	8.16226	8.16354	8.17427	8.14181	8.16521	8.1548	8.16581	8.13687	8.16359	8.16109	8.14063	8.15172	8.15584	8.15542	8.14194	8.12654	8.12415
2.0775	8.17243	8.16887	8.15746	8.13278	8.17643	8.17226	8.15646	8.15932	8.17073	8.14777	8.16826	8.15933	8.15775	8.17601	8.1989	8.16156	8.16817	8.15139	8.12451	8.16543	8.17937	8.17967	8.19008	8.18155	8.16254	8.16369	8.17247	8.14525	8.1662	8.15731	8.16738	8.13955	8.16341	8.16056	8.13838	8.15264	8.15499	8.15611	8.14149	8.12684	8.12454
2.085	8.17688	8.17225	8.15305	8.13112	8.17835	8.17386	8.1546	8.15922	8.16895	8.14862	8.17109	8.15881	8.15379	8.17447	8.20037	8.16092	8.16757	8.15276	8.12534	8.16348	8.17972	8.18016	8.18744	8.18174	8.16344	8.16865	8.17305	8.14443	8.16817	8.15744	8.16875	8.13648	8.16435	8.16432	8.14052	8.14907	8.15722	8.15641	8.14193	8.12674	8.125
2.0925	8.17644	8.1734	8.1559	8.13497	8.1791	8.1732	8.15501	8.15598	8.1667	8.14682	8.17007	8.15919	8.15484	8.17422	8.20181	8.16393	8.16927	8.1554	8.12315	8.16224	8.17634	8.18242	8.1861	8.1808	8.16562	8.16734	8.175	8.1478	8.17077	8.15522	8.17021	8.14014	8.16673	8.15889	8.14287	8.15173	8.15943	8.15771	8.14471	8.12781	8.12662
2.1	8.17684	8.1749	8.1563	8.13549	8.17614	8.17361	8.15569	8.15988	8.16921	8.14971	8.17447	8.16561	8.15712	8.1771	8.20308	8.16363	8.17095	8.15273	8.12465	8.16633	8.17931	8.18151	8.18881	8.1823	8.16971	8.16844	8.17584	8.14799	8.17046	8.15479	8.16847	8.14132	8.16368	8.16312	8.13828	8.1504	8.15797	8.15866	8.14292	8.12673	8.12812
2.1075	8.17563	8.17067	8.15722	8.13751	8.17797	8.17781	8.15731	8.16218	8.17207	8.14767	8.16936	8.16146	8.15922	8.17818	8.20068	8.16274	8.1722	8.15399	8.1257	8.16332	8.18112	8.18078	8.19398	8.18551	8.16588	8.17082	8.17393	8.14649	8.16915	8.15386	8.17137	8.14245	8.16801	8.16262	8.13837	8.15493	8.15911	8.15882	8.14229	8.12847	8.12634
2.115	8.17814	8.17258	8.15563	8.13769	8.18059	8.17572	8.15584	8.16481	8.17429	8.1493	8.17158	8.1621	8.1602	8.17692	8.20331	8.16156	8.16752	8.15474	8.12743	8.1647	8.18261	8.18163	8.19006	8.18353	8.16844	8.16896	8.17764	8.14541	8.17237	8.15677	8.1735	8.14449	8.16387	8.16781	8.14267	8.15089	8.15701	8.15742	8.14376	8.12785	8.12706
2.1225	8.17654	8.17244	8.1607	8.13735	8.18022	8.17756	8.15937	8.16002	8.17425	8.15166	8.1712	8.16336	8.15725	8.18249	8.20371	8.16198	8.16756	8.15317	8.12761	8.17096	8.18223	8.18592	8.18828	8.18577	8.1658	8.16938	8.17944	8.14718	8.17052	8.15634	8.17157	8.14065	8.16603	8.16317	8.1405	8.15354	8.16164	8.16111	8.1447	8.12928	8.12825
2.13	8.18104	8.17514	8.16079	8.13609	8.18328	8.17685	8.15938	8.16014	8.17401	8.14979	8.17258	8.16547	8.15795	8.18167	8.20345	8.16389	8.17075	8.15817	8.12739	8.16555	8.18275	8.1874	8.19305	8.1849	8.16752	8.17041	8.17995	8.14963	8.17138	8.15532	8.17413	8.1445	8.1667	8.16494	8.14273	8.15517	8.16404	8.15827	8.14579	8.12917	8.12786
2.1375	8.1788	8.17678	8.16131	8.13635	8.18352	8.17846	8.15873	8.16565	8.1719	8.15143	8.17547	8.16545	8.16072	8.17994	8.20914	8.1674	8.17056	8.15567	8.12565	8.16705	8.18184	8.1852	8.19028	8.18561	8.17248	8.16954	8.17868	8.14691	8.17	8.1573	8.17443	8.14488	8.16845	8.16555	8.14235	8.15299	8.16528	8.162	8.14783	8.12991	8.12893
2.145	8.17845	8.17506	8.15794	8.14225	8.18162	8.1774	8.1598	8.16428	8.17641	8.15221	8.17646	8.16442	8.16122	8.18014	8.21072	8.16442	8.17114	8.15563	8.12762	8.16788	8.18281	8.18322	8.18954	8.1882	8.17033	8.17032	8.17891	8.1497	8.17057	8.15881	8.17428	8.14321	8.16681	8.16832	8.14555	8.15904	8.16113	8.1611	8.1492	8.13008	8.13106
2.1525	8.17906	8.17716	8.16054	8.13789	8.18345	8.17782	8.16087	8.16503	8.17581	8.15418	8.17372	8.16451	8.16303	8.18146	8.2043	8.16413	8.17481	8.15785	8.12907	8.16711	8.18321	8.18603	8.19205	8.18925	8.16743	8.1737	8.17916	8.15192	8.17198	8.15917	8.17509	8.14454	8.16823	8.16672	8.14545	8.15315	8.15764	8.16272	8.14485	8.12985	8.1312
2.16	8.18345	8.17989	8.16041	8.13638	8.18465	8.17923	8.15786	8.16496	8.17317	8.15428	8.17541	8.16706	8.16207	8.18302	8.20602	8.16204	8.17333	8.15835	8.12964	8.16697	8.18437	8.18254	8.19391	8.18795	8.17114	8.17529	8.17871	8.14941	8.1758	8.15914	8.1758	8.14925	8.16745	8.16932	8.14319	8.15776	8.16427	8.16183	8.14533	8.13305	8.13325
2.1675	8.17913	8.17814	8.16493	8.13585	8.18266	8.17952	8.16212	8.16276	8.1721	8.15331	8.17931	8.16759	8.16291	8.18749	8.20633	8.16551	8.17331	8.15546	8.12952	8.16778	8.18443	8.18272	8.19473	8.19143	8.16795	8.17416	8.18159	8.1501	8.17334	8.1583	8.17408	8.14689	8.16837	8.16713	8.14647	8.15815	8.16569	8.16162	8.15024	8.13222	8.12954
2.175	8.18123	8.18291	8.16254	8.13866	8.18606	8.17906	8.16254	8.16463	8.17449	8.15549	8.1763	8.16899	8.16216	8.18395	8.20909	8.16363	8.17269	8.16082	8.13047	8.16881	8.18378	8.1863	8.19343	8.19325	8.17134	8.17487	8.18225	8.14729	8.1749	8.16066	8.17505	8.14884	8.16927	8.16826	8.14643	8.15713	8.16356	8.16619	8.14835	8.13409	8.13336
2.1825	8.18317	8.17847	8.16496	8.13915	8.18513	8.18189	8.16361	8.16603	8.17753	8.15256	8.17845	8.16893	8.16258	8.18386	8.20681	8.16498	8.17346	8.16206	8.13269	8.16737	8.18516	8.18465	8.19755	8.18934	8.17363	8.17414	8.17945	8.14992	8.1757	8.16285	8.17623	8.14856	8.17181	8.16958	8.14707	8.1551	8.16583	8.16313	8.14991	8.13652	8.13218
2.19	8.18246	8.17839	8.16314	8.13939	8.18484	8.1836	8.16157	8.16588	8.17727	8.15958	8.17676	8.17066	8.16579	8.18463	8.20727	8.16836	8.17517	8.16092	8.13124	8.16904	8.18513	8.18856	8.1942	8.19176	8.17101	8.17654	8.18272	8.1534	8.17661	8.16172	8.17532	8.14886	8.17422	8.17132	8.14676	8.16098	8.16539	8.16654	8.15006	8.13414	8.13134
2.1975	8.18365	8.18135	8.1643	8.14136	8.18466	8.18303	8.16473	8.17179	8.17607	8.15418	8.17822	8.1694	8.16897	8.18272	8.21046	8.16979	8.17759	8.16226	8.13228	8.17107	8.1866	8.18777	8.19242	8.19137	8.17572	8.17517	8.18147	8.15337	8.17512	8.16265	8.17821	8.15002	8.17479	8.1693	8.14678	8.15816	8.16738	8.1692	8.15203	8.13705	8.13403
2.205	8.18349	8.181	8.16317	8.14205	8.18751	8.18289	8.1678	8.16996	8.1751	8.15796	8.1826	8.1693	8.16275	8.18669	8.21076	8.16725	8.17548	8.16375	8.13461	8.17183	8.18697	8.18911	8.19589	8.19533	8.17426	8.17627	8.18144	8.15332	8.17699	8.1621	8.17795	8.14923	8.17198	8.17023	8.15047	8.16184	8.16677	8.16523	8.14938	8.13532	8.13267
2.2125	8.18299	8.18179	8.16476	8.14121	8.1845	8.18051	8.16792	8.16885	8.17792	8.15888	8.17794	8.169	8.16591	8.18286	8.21198	8.16776	8.1769	8.16376	8.13489	8.17051	8.18476	8.18847	8.19473	8.19267	8.1758	8.17729	8.18017	8.15427	8.17806	8.16222	8.17955	8.14647	8.17203	8.17073	8.15034	8.15915	8.16526	8.16396	8.15003	8.13727	8.13847
2.22	8.18358	8.18405	8.16458	8.14171	8.18649	8.18556	8.16494	8.16901	8.17917	8.15906	8.17851	8.16912	8.16664	8.18468	8.21051	8.1653	8.17521	8.16148	8.13489	8.17367	8.18786	8.18864	8.19304	8.19676	8.17536	8.17848	8.18209	8.15712	8.18338	8.16069	8.18047	8.15043	8.17526	8.17286	8.14762	8.15793	8.16413	8.1689	8.15324	8.13836	8.13483
2.2275	8.18493	8.18369	8.16291	8.14055	8.18736	8.18326	8.16824	8.16809	8.1748	8.15929	8.17892	8.17322	8.1643	8.18321	8.21392	8.16806	8.17447	8.16355	8.13331	8.17271	8.18799	8.18995	8.19787	8.19643	8.17555	8.17889	8.18454	8.15556	8.17889	8.16175	8.1825	8.15164	8.17454	8.17134	8.14954	8.16228	8.16813	8.16657	8.15049	8.13661	8.13467
2.235	8.18603	8.18379	8.16523	8.14105	8.1893	8.18058	8.17053	8.16817	8.17995	8.16079	8.17995	8.17025	8.166	8.18782	8.21179	8.1703	8.17934	8.16658	8.13631	8.17077	8.18878	8.18963	8.19822	8.19541	8.17601	8.17729	8.18555	8.15653	8.17893	8.16499	8.17917	8.15314	8.17259	8.17159	8.14897	8.16196	8.16802	8.16938	8.15524	8.13579	8.13698
2.2425	8.18798	8.18326	8.16755	8.1435	8.18866	8.18606	8.16859	8.1699	8.18166	8.16419	8.18374	8.17382	8.17111	8.18543	8.21159	8.17025	8.17817	8.16354	8.13535	8.17041	8.18447	8.1866	8.1937	8.19637	8.17587	8.17691	8.18265	8.15412	8.1771	8.16512	8.17626	8.14973	8.17694	8.1693	8.15084	8.1598	8.16752	8.17128	8.15463	8.13879	8.13818
2.25	8.18608	8.18277	8.16377	8.1435	8.18884	8.18496	8.16654	8.17077	8.18087	8.16165	8.18382	8.17288	8.16805	8.18428	8.21417	8.17183	8.17764	8.16589	8.13639	8.17284	8.19051	8.19101	8.20196	8.19659	8.17694	8.17836	8.1817	8.15892	8.17835	8.16416	8.18039	8.15362	8.17451	8.17226	8.15016	8.16131	8.1708	8.16934	8.15575	8.13765	8.13737
2.2575	8.18398	8.18288	8.16631	8.14242	8.18945	8.18859	8.16988	8.1723	8.18177	8.15981	8.1839	8.17266	8.16728	8.18615	8.21297	8.17403	8.18246	8.16599	8.13455	8.17307	8.19349	8.19161	8.20019	8.19315	8.17874	8.1781	8.18372	8.15942	8.1793	8.16625	8.18039	8.15269	8.17646	8.17314	8.1526	8.16142	8.16939	8.16706	8.15453	8.13661	8.13983
2.265	8.1862	8.18448	8.16461	8.14229	8.1916	8.18505	8.16911	8.17285	8.18141	8.1599	8.18458	8.17152	8.16774	8.18631	8.2157	8.17265	8.1779	8.16791	8.1365	8.17697	8.19114	8.19139	8.19906	8.19731	8.1767	8.17872	8.18545	8.15681	8.18055	8.16847	8.17975	8.15329	8.17622	8.1749	8.15225	8.16448	8.17105	8.1729	8.15536	8.14272	8.13678
2.2725	8.18774	8.18413	8.16652	8.14524	8.18704	8.18687	8.17138	8.17162	8.1821	8.16098	8.18575	8.17272	8.16938	8.18694	8.21644	8.17443	8.17864	8.17122	8.14161	8.17376	8.19113	8.19102	8.20117	8.19451	8.17989	8.18027	8.18863	8.15911	8.18262	8.16842	8.18243	8.15187	8.17905	8.172	8.15349	8.16257	8.16692	8.17192	8.15689	8.14315	8.13869
2.28	8.18473	8.18668	8.16538	8.1459	8.18933	8.18642	8.17062	8.17445	8.18155	8.16326	8.18354	8.17568	8.17247	8.1859	8.21339	8.1728	8.17971	8.16623	8.13684	8.17594	8.19094	8.1912	8.20064	8.19792	8.17846	8.17871	8.18587	8.16076	8.18354	8.16943	8.18056	8.15281	8.17813	8.17768	8.15133	8.16534	8.16968	8.17072	8.15296	8.13888	8.13725
2.2875	8.18749	8.18466	8.16766	8.14589	8.192	8.1891	8.16896	8.17494	8.18417	8.16155	8.18389	8.17663	8.17288	8.19304	8.21514	8.17383	8.18101	8.16528	8.13883	8.17577	8.19121	8.19463	8.20077	8.19738	8.17763	8.18162	8.18538	8.15622	8.17961	8.16466	8.18511	8.15272	8.17694	8.17756	8.15046	8.16397	8.17034	8.17114	8.15478	8.14038	8.14118
2.295	8.1896	8.18231	8.16857	8.14924	8.19105	8.18966	8.17154	8.16937	8.18386	8.16231	8.1843	8.1743	8.17337	8.19054	8.21709	8.17392	8.18368	8.16744	8.13967	8.1748	8.19388	8.19567	8.20047	8.19811	8.17728	8.18005	8.18969	8.15986	8.18124	8.16962	8.18604	8.155	8.17876	8.17665	8.15431	8.16521	8.16972	8.17059	8.15545	8.14111	8.13994
2.3025	8.18844	8.18667	8.16933	8.14968	8.1911	8.18945	8.17141	8.17486	8.18565	8.16393	8.18661	8.17435	8.17482	8.19012	8.21483	8.17403	8.18503	8.16536	8.13888	8.1758	8.1901	8.19473	8.20389	8.19676	8.18197	8.18172	8.18927	8.16175	8.184	8.16635	8.18563	8.15643	8.17969	8.17855	8.15509	8.16462	8.17496	8.17229	8.15656	8.14052	8.1424
2.31	8.19127	8.18797	8.16861	8.15085	8.19225	8.18755	8.17057	8.17365	8.18442	8.16349	8.18427	8.17678	8.1711	8.19334	8.21967	8.17822	8.18149	8.16862	8.14195	8.17657	8.19473	8.19711	8.20094	8.19727	8.18057	8.18043	8.18951	8.16051	8.18276	8.1711	8.1867	8.1554	8.17646	8.17757	8.1545	8.16577	8.17123	8.17226	8.15764	8.14293	8.14
2.3175	8.18774	8.18618	8.16776	8.14962	8.19128	8.19165	8.17376	8.173	8.18315	8.16566	8.18538	8.17659	8.17594	8.18998	8.21731	8.17278	8.1812	8.16876	8.14188	8.17643	8.19421	8.1953	8.20177	8.20033	8.18126	8.18062	8.19131	8.16265	8.18333	8.16834	8.18467	8.15505	8.18019	8.17736	8.15303	8.16844	8.17304	8.17365	8.15547	8.14148	8.13987
2.325	8.18907	8.18796	8.16892	8.14982	8.19359	8.19	8.17435	8.17518	8.18303	8.16444	8.18769	8.17654	8.17432	8.19257	8.2167	8.17492	8.18503	8.17062	8.14183	8.18029	8.19348	8.19525	8.20183	8.19839	8.1811	8.18391	8.19147	8.16118	8.18408	8.16824	8.18311	8.15745	8.18169	8.1775	8.15764	8.16603	8.17374	8.17333	8.15668	8.14546	8.14118
2.3325	8.18914	8.19092	8.17081	8.14811	8.19561	8.19104	8.17397	8.17641	8.18656	8.16348	8.18507	8.17815	8.17305	8.19095	8.21957	8.18002	8.18449	8.17031	8.14268	8.17887	8.19744	8.19701	8.20359	8.19886	8.18329	8.18379	8.19081	8.16329	8.18572	8.17096	8.18577	8.15569	8.1816	8.17549	8.15606	8.16959	8.17379	8.16947	8.15827	8.14559	8.14237
2.34	8.1935	8.18837	8.17336	8.15099	8.1941	8.19397	8.1775	8.17547	8.18812	8.16633	8.19206	8.17488	8.17436	8.19361	8.21863	8.17739	8.18626	8.17217	8.14108	8.17688	8.19792	8.195	8.20141	8.2026	8.17987	8.18617	8.19039	8.16272	8.18281	8.16952	8.18722	8.15671	8.18182	8.17656	8.15643	8.16838	8.17442	8.17416	8.15988	8.14351	8.14412
2.3475	8.18995	8.18962	8.1713	8.15052	8.19507	8.1933	8.17532	8.18032	8.18657	8.16586	8.19067	8.17593	8.17832	8.1955	8.22031	8.17729	8.18732	8.16931	8.14104	8.18285	8.19497	8.19672	8.20231	8.20165	8.18068	8.18032	8.18911	8.16505	8.18315	8.17221	8.1881	8.15428	8.17961	8.17811	8.16025	8.1672	8.17744	8.17337	8.15964	8.1474	8.14462
2.355	8.19237	8.189	8.17279	8.15158	8.19713	8.19165	8.17476	8.17864	8.18498	8.16419	8.1895	8.17817	8.17497	8.19553	8.21696	8.17786	8.1843	8.17108	8.14144	8.18096	8.19956	8.19928	8.20079	8.20295	8.18097	8.18581	8.19166	8.16248	8.18614	8.17486	8.18945	8.15748	8.18279	8.18255	8.15715	8.168	8.17459	8.17301	8.15985	8.14699	8.14481
2.3625	8.19504	8.18562	8.17437	8.15501	8.19678	8.19427	8.17518	8.17628	8.18758	8.16542	8.19075	8.18057	8.17669	8.19346	8.21723	8.17717	8.18612	8.17557	8.14342	8.17967	8.19391	8.19826	8.20636	8.19719	8.18418	8.1858	8.19326	8.16288	8.18537	8.17135	8.18719	8.1559	8.17915	8.17846	8.15795	8.17011	8.17449	8.17519	8.15882	8.14566	8.14313
2.37	8.19482	8.18928	8.17448	8.15118	8.19586	8.19258	8.17706	8.17814	8.18617	8.16868	8.19085	8.17778	8.17821	8.19419	8.2186	8.17989	8.18461	8.17232	8.14778	8.18203	8.19507	8.20037	8.20548	8.20206	8.18343	8.18782	8.19363	8.1661	8.18339	8.17521	8.18559	8.15917	8.18309	8.1835	8.15983	8.17172	8.17364	8.17546	8.16274	8.14767	8.14292
2.3775	8.19302	8.1937	8.17325	8.15042	8.19886	8.19451	8.17584	8.17943	8.18784	8.16789	8.19047	8.17972	8.17584	8.19453	8.22173	8.18046	8.1853	8.17335	8.14731	8.18194	8.19576	8.19636	8.20723	8.2035	8.18263	8.18839	8.19597	8.16373	8.18231	8.1693	8.18893	8.15836	8.18276	8.18296	8.15652	8.17169	8.17342	8.17753	8.1607	8.14618	8.14334
2.385	8.19636	8.19037	8.17235	8.15122	8.1988	8.19482	8.17901	8.1797	8.18929	8.17027	8.19011	8.18183	8.17719	8.19687	8.22229	8.1764	8.1867	8.16931	8.14108	8.1805	8.19641	8.19986	8.20477	8.2022	8.18222	8.18593	8.19233	8.16555	8.18648	8.17296	8.18672	8.15896	8.18506	8.1816	8.16034	8.16868	8.17606	8.17647	8.16227	8.14933	8.14681
2.3925	8.19598	8.19363	8.17453	8.15145	8.19827	8.19401	8.17826	8.17877	8.18885	8.16408	8.189	8.17801	8.17573	8.19842	8.22174	8.18221	8.18261	8.16955	8.14474	8.17978	8.20033	8.20137	8.20658	8.20068	8.18276	8.18736	8.19369	8.16571	8.18838	8.17472	8.19117	8.15884	8.18364	8.18243	8.1608	8.1713	8.17531	8.17828	8.16329	8.14713	8.14605
2.4	8.19526	8.19343	8.17419	8.15335	8.19506	8.19304	8.1778	8.18055	8.18645	8.16625	8.19339	8.18617	8.17425	8.19375	8.22301	8.18241	8.18716	8.17551	8.1421	8.18195	8.19937	8.20247	8.20585	8.20427	8.18443	8.1857	8.19383	8.16624	8.18863	8.17349	8.18651	8.16005	8.18189	8.18488	8.16174	8.17004	8.17802	8.17737	8.16459	8.14605	8.14339
2.4075	8.20114	8.19182	8.17649	8.15532	8.20006	8.1969	8.17722	8.18222	8.18652	8.17126	8.19129	8.18233	8.1761	8.19852	8.22115	8.17634	8.18779	8.17194	8.14554	8.18543	8.1969	8.19929	8.20712	8.20349	8.18713	8.18631	8.19881	8.16436	8.18858	8.17295	8.19051	8.16344	8.18442	8.18131	8.16083	8.17303	8.17766	8.1778	8.1657	8.14715	8.1483
2.415	8.19384	8.19513	8.17588	8.15739	8.19922	8.19693	8.17982	8.181	8.1899	8.17088	8.19288	8.18323	8.17971	8.20034	8.22392	8.17858	8.18865	8.1757	8.14777	8.18442	8.19477	8.19974	8.20894	8.20597	8.18311	8.18969	8.19865	8.16566	8.18828	8.17466	8.18878	8.15894	8.18447	8.1835	8.15931	8.17246	8.17742	8.17774	8.16379	8.14882	8.14395
2.4225	8.19802	8.19468	8.17676	8.15461	8.20182	8.19489	8.17897	8.18069	8.18898	8.17253	8.19269	8.18324	8.17987	8.19638	8.22327	8.1811	8.18725	8.17358	8.14849	8.18451	8.19438	8.19927	8.21149	8.20349	8.18691	8.18775	8.1983	8.16772	8.18836	8.18067	8.19241	8.16387	8.18491	8.18364	8.1609	8.17416	8.17948	8.17785	8.16445	8.15146	8.1455
2.43	8.1971	8.19454	8.17549	8.15602	8.19939	8.19746	8.17927	8.18432	8.18972	8.17078	8.19272	8.18195	8.17921	8.19872	8.22643	8.1814	8.18923	8.17414	8.14625	8.18359	8.19915	8.20131	8.20837	8.20384	8.18845	8.1897	8.19983	8.16957	8.19475	8.17879	8.19025	8.16103	8.18653	8.18456	8.16237	8.17804	8.17927	8.18078	8.16619	8.14518	8.14637
2.4375	8.19718	8.19391	8.17953	8.15523	8.20069	8.19477	8.18188	8.18168	8.1923	8.17078	8.19283	8.18317	8.18029	8.20094	8.2254	8.18257	8.18974	8.17932	8.14747	8.1854	8.19955	8.19809	8.2106	8.20695	8.18826	8.19075	8.19699	8.16752	8.19034	8.17864	8.19242	8.1622	8.18747	8.18417	8.16212	8.17459	8.1828	8.17896	8.1622	8.14933	8.14763
2.445	8.19767	8.19503	8.17944	8.15581	8.20409	8.19778	8.18103	8.18347	8.18928	8.17098	8.19348	8.18475	8.18357	8.20228	8.22318	8.18456	8.18911	8.17607	8.14641	8.18382	8.20122	8.20255	8.20859	8.20575	8.18683	8.1919	8.19559	8.16992	8.18903	8.17884	8.19022	8.16316	8.18769	8.18451	8.16365	8.17619	8.17915	8.1813	8.16318	8.14958	8.14868
2.4525	8.19791	8.19503	8.18096	8.15499	8.20205	8.19483	8.1841	8.18551	8.1921	8.17265	8.19296	8.1858	8.18235	8.20149	8.22642	8.1793	8.19203	8.17313	8.14908	8.18677	8.20066	8.20336	8.2085	8.20761	8.18879	8.18799	8.19803	8.16981	8.19098	8.17777	8.19019	8.16467	8.18691	8.1876	8.16136	8.17547	8.18022	8.18041	8.16711	8.14925	8.14788
2.46	8.19865	8.19581	8.17879	8.15461	8.20192	8.19611	8.18049	8.18618	8.19057	8.16868	8.19564	8.18699	8.17937	8.19983	8.22316	8.18515	8.19004	8.1734	8.14614	8.18628	8.19979	8.20235	8.20743	8.20522	8.18749	8.19273	8.19893	8.16991	8.19213	8.17588	8.19355	8.1613	8.18736	8.18576	8.16559	8.17636	8.18109	8.18221	8.16742	8.15234	8.14952
2.4675	8.19721	8.19819	8.17764	8.1587	8.19751	8.20028	8.18212	8.18278	8.19125	8.17404	8.19646	8.18392	8.18389	8.20348	8.22339	8.18578	8.19246	8.17642	8.14993	8.18633	8.19935	8.20261	8.20991	8.2083	8.18883	8.1935	8.20163	8.16899	8.19184	8.17671	8.19314	8.16647	8.1876	8.18588	8.16227	8.17726	8.18309	8.18111	8.16472	8.14921	8.14861
2.475	8.19717	8.19744	8.18074	8.15702	8.20296	8.19632	8.18146	8.18516	8.19148	8.17121	8.19236	8.18973	8.18308	8.1976	8.22561	8.1848	8.18929	8.17432	8.14538	8.18719	8.20221	8.20745	8.20973	8.2059	8.19037	8.19142	8.20232	8.17103	8.19345	8.18033	8.19463	8.1671	8.18577	8.18547	8.16255	8.17639	8.18145	8.17917	8.16557	8.15235	8.15129
2.4825	8.20074	8.19517	8.17956	8.15814	8.20506	8.19752	8.1819	8.18513	8.19124	8.17222	8.19551	8.18439	8.1803	8.2007	8.22862	8.1843	8.19386	8.17385	8.14789	8.18627	8.20074	8.20503	8.21216	8.20887	8.19122	8.19417	8.2016	8.16586	8.19345	8.17939	8.19394	8.16088	8.18442	8.18477	8.16317	8.17793	8.18308	8.18041	8.16621	8.15363	8.1496
2.49	8.201	8.19463	8.182	8.15803	8.20469	8.19845	8.18434	8.18667	8.19509	8.17382	8.19577	8.18717	8.18485	8.20169	8.22783	8.18499	8.19475	8.17735	8.15084	8.18807	8.20131	8.20579	8.21179	8.20772	8.18925	8.19044	8.20059	8.17289	8.18949	8.18066	8.19393	8.16645	8.1881	8.18823	8.16639	8.1759	8.1814	8.18254	8.16642	8.15311	8.14907
2.4975	8.20242	8.19472	8.17975	8.15914	8.2014	8.20197	8.18315	8.18356	8.19276	8.17373	8.19354	8.18725	8.1822	8.20475	8.22808	8.188	8.18877	8.17739	8.15113	8.18781	8.20176	8.20404	8.21496	8.20977	8.19149	8.18997	8.19993	8.17223	8.19217	8.18138	8.19513	8.16654	8.18725	8.18853	8.16679	8.17485	8.18398	8.18199	8.16639	8.15401	8.1513
2.505	8.20095	8.19989	8.1802	8.1579	8.20463	8.20224	8.18262	8.18573	8.19286	8.17697	8.19568	8.18624	8.18385	8.19967	8.22824	8.18597	8.19057	8.178	8.15057	8.18946	8.20625	8.20719	8.2091	8.2064	8.19128	8.19108	8.20216	8.17128	8.19366	8.18252	8.19421	8.16682	8.18982	8.18683	8.16582	8.17594	8.18174	8.18222	8.16903	8.15427	8.15017
2.5125	8.2048	8.19868	8.18275	8.15823	8.20514	8.20078	8.18433	8.18689	8.19472	8.17144	8.19469	8.18315	8.18538	8.20377	8.23054	8.18541	8.19074	8.18172	8.14981	8.18641	8.20298	8.20698	8.21158	8.2092	8.19136	8.19589	8.20253	8.17441	8.19379	8.18002	8.19562	8.16688	8.18837	8.18768	8.16743	8.17666	8.18441	8.18639	8.16599	8.15322	8.1503
2.52	8.19973	8.19873	8.18364	8.15903	8.20484	8.20127	8.18533	8.18794	8.19621	8.17515	8.1969	8.18727	8.18792	8.20274	8.22944	8.18872	8.19343	8.17914	8.15137	8.18906	8.20212	8.20747	8.20954	8.20776	8.19299	8.19285	8.20308	8.17196	8.19351	8.18387	8.19819	8.1677	8.1883	8.1865	8.16356	8.17893	8.18299	8.18207	8.17213	8.154	8.14941
2.5275	8.20087	8.20251	8.18201	8.15871	8.20701	8.19816	8.1857	8.19005	8.1962	8.17458	8.1956	8.18575	8.18429	8.20315	8.22988	8.18703	8.19407	8.17992	8.15129	8.19007	8.2021	8.20582	8.2141	8.21074	8.19386	8.19323	8.20115	8.17289	8.19552	8.18222	8.1958	8.16825	8.19321	8.18791	8.16523	8.17825	8.18553	8.18218	8.16914	8.15598	8.1528
2.535	8.20337	8.2015	8.18203	8.15937	8.20562	8.2021	8.18587	8.1936	8.19575	8.17673	8.19796	8.18708	8.18394	8.20492	8.22882	8.18742	8.19266	8.17998	8.1521	8.19129	8.20372	8.20831	8.21597	8.21306	8.19353	8.19448	8.19971	8.17481	8.19314	8.18046	8.1976	8.16813	8.19341	8.19217	8.16666	8.17722	8.18574	8.18762	8.17117	8.15668	8.15179
2.5425	8.20187	8.20143	8.18261	8.16367	8.20789	8.20122	8.18539	8.18669	8.19764	8.18105	8.19565	8.18781	8.18559	8.20696	8.23141	8.18315	8.19475	8.18006	8.15142	8.18703	8.20228	8.20731	8.21198	8.21068	8.19497	8.19629	8.20246	8.17315	8.19358	8.1828	8.19517	8.1666	8.18895	8.1869	8.16812	8.18054	8.18545	8.18477	8.1706	8.1549	8.15441
2.55	8.20354	8.20255	8.18479	8.16197	8.20515	8.20306	8.18703	8.18701	8.19718	8.17654	8.19987	8.19099	8.18799	8.20426	8.23125	8.18981	8.19562	8.1812	8.15305	8.188	8.20725	8.20902	8.21504	8.21256	8.19769	8.19644	8.20295	8.17379	8.19644	8.18216	8.19757	8.16843	8.19037	8.18902	8.16765	8.18086	8.18344	8.18505	8.17022	8.15557	8.15528
2.5575	8.20589	8.20076	8.18582	8.15824	8.20782	8.1992	8.18776	8.18717	8.19561	8.17971	8.19713	8.1932	8.18426	8.2033	8.22847	8.1907	8.1964	8.18188	8.15339	8.19223	8.20594	8.20861	8.21514	8.21137	8.1945	8.20057	8.20426	8.17697	8.1969	8.18166	8.19745	8.16998	8.18941	8.18984	8.17188	8.18113	8.18838	8.18672	8.17224	8.15524	8.15265
2.565	8.20329	8.20094	8.18376	8.15958	8.2047	8.20071	8.18568	8.18626	8.19853	8.17924	8.20084	8.19159	8.18967	8.20499	8.22784	8.18904	8.19714	8.18398	8.15526	8.19067	8.20488	8.20657	8.21463	8.21323	8.19653	8.19875	8.20679	8.17524	8.1932	8.18068	8.19701	8.1706	8.19328	8.18959	8.16857	8.17833	8.18541	8.18576	8.1707	8.15865	8.156
2.5725	8.2038	8.20125	8.18649	8.16497	8.20542	8.20288	8.18829	8.18837	8.19809	8.17953	8.19416	8.1921	8.18874	8.20623	8.23146	8.19181	8.19655	8.18325	8.15643	8.19074	8.20617	8.20815	8.21506	8.21088	8.1951	8.19719	8.20546	8.17441	8.19703	8.18563	8.19746	8.16788	8.19429	8.19567	8.17053	8.18057	8.18607	8.1887	8.1699	8.15687	8.15329
2.58	8.20342	8.20255	8.18437	8.16462	8.20819	8.2006	8.18692	8.19073	8.19861	8.1787	8.20048	8.19173	8.18555	8.20473	8.22688	8.18993	8.19542	8.18259	8.15766	8.19206	8.20878	8.21003	8.21683	8.21704	8.19304	8.197	8.20314	8.17447	8.19752	8.18243	8.19756	8.17089	8.19545	8.19199	8.16949	8.17709	8.18374	8.18773	8.17253	8.1563	8.15595
2.5875	8.20234	8.20147	8.18737	8.16539	8.20764	8.20415	8.18827	8.18916	8.20035	8.17583	8.19881	8.18815	8.18249	8.20576	8.23618	8.18732	8.1954	8.18146	8.15855	8.19308	8.20226	8.20909	8.21711	8.21663	8.19387	8.2009	8.20746	8.17354	8.20075	8.18398	8.19905	8.17029	8.19275	8.19471	8.17076	8.17941	8.18728	8.18677	8.17441	8.15753	8.15613
2.595	8.20403	8.20747	8.18656	8.16402	8.21097	8.20349	8.18749	8.19069	8.19871	8.17999	8.2001	8.19144	8.19089	8.20515	8.22861	8.19279	8.19858	8.18385	8.15564	8.19136	8.20683	8.20754	8.2155	8.21515	8.19555	8.19808	8.20327	8.17688	8.20171	8.18349	8.19829	8.17121	8.19156	8.19314	8.16912	8.18007	8.18843	8.18758	8.17542	8.1554	8.15697
2.6025	8.20747	8.20094	8.18715	8.1624	8.20734	8.20402	8.18841	8.1898	8.19817	8.17917	8.20022	8.1952	8.18563	8.20414	8.23411	8.18979	8.19691	8.18391	8.15514	8.19416	8.20647	8.2113	8.21536	8.21389	8.19481	8.19959	8.20249	8.17631	8.20086	8.18679	8.1988	8.1698	8.19531	8.18983	8.17331	8.18227	8.18664	8.18992	8.17472	8.15721	8.15512
2.61	8.2052	8.2044	8.19059	8.16549	8.20887	8.20304	8.18671	8.19378	8.20355	8.18116	8.20357	8.19125	8.18885	8.20744	8.23332	8.18897	8.19761	8.18465	8.15444	8.1917	8.2099	8.2112	8.21809	8.21544	8.19902	8.19434	8.20649	8.17525	8.20031	8.18572	8.20189	8.17035	8.19703	8.19261	8.16976	8.18225	8.18813	8.1879	8.17437	8.15654	8.15554
2.6175	8.20415	8.20679	8.18693	8.16513	8.2111	8.2001	8.18938	8.19269	8.20152	8.18013	8.20086	8.19635	8.19081	8.20808	8.23345	8.19136	8.19985	8.1842	8.15572	8.19358	8.21211	8.20975	8.21919	8.21502	8.19855	8.19893	8.20911	8.18001	8.2018	8.18585	8.19998	8.17116	8.19548	8.19474	8.17389	8.18532	8.19031	8.18919	8.17297	8.158	8.15915
2.625	8.20678	8.20317	8.18807	8.16852	8.21072	8.20356	8.18637	8.19115	8.2004	8.17951	8.20275	8.19425	8.19087	8.20722	8.23293	8.19134	8.19949	8.18477	8.15726	8.19602	8.21074	8.21111	8.21723	8.21615	8.19888	8.20016	8.20507	8.17523	8.19859	8.18617	8.20024	8.17254	8.19716	8.1966	8.17188	8.1839	8.18948	8.18934	8.17645	8.16162	8.16281
2.6325	8.20771	8.20575	8.18476	8.16466	8.21066	8.20635	8.19068	8.19458	8.20053	8.18204	8.20354	8.19347	8.19085	8.20955	8.23184	8.19001	8.20194	8.18449	8.15612	8.19402	8.20958	8.2114	8.21678	8.21668	8.19909	8.20045	8.20572	8.17765	8.20132	8.18454	8.2032	8.1717	8.1987	8.19501	8.17451	8.18345	8.18829	8.18845	8.17458	8.16262	8.15777
2.64	8.21018	8.20509	8.18423	8.16486	8.21339	8.20468	8.19123	8.19168	8.2027	8.18099	8.20158	8.19266	8.19045	8.21107	8.23572	8.19211	8.19993	8.18552	8.1566	8.19891	8.21307	8.21136	8.22024	8.21602	8.20208	8.19813	8.20557	8.18284	8.2007	8.18733	8.20429	8.17538	8.19632	8.19751	8.17229	8.18513	8.19015	8.19009	8.17338	8.16255	8.1565
2.6475	8.20724	8.20582	8.18854	8.16407	8.2152	8.20652	8.19242	8.19227	8.20193	8.1832	8.20487	8.19255	8.1914	8.2098	8.23267	8.19217	8.20034	8.18738	8.15875	8.19406	8.21141	8.21282	8.2187	8.2157	8.19815	8.19959	8.20652	8.18228	8.19784	8.19048	8.20312	8.17234	8.19557	8.19632	8.17368	8.18245	8.19036	8.19274	8.17256	8.1599	8.15883
2.655	8.20747	8.20779	8.19014	8.16513	8.21725	8.20442	8.19107	8.1912	8.20471	8.18239	8.20423	8.19538	8.18937	8.20698	8.23637	8.19215	8.19727	8.18376	8.16028	8.19638	8.21107	8.21447	8.21962	8.22032	8.19936	8.20076	8.20887	8.17621	8.2029	8.18683	8.20125	8.17453	8.19568	8.19628	8.17139	8.17852	8.19279	8.19321	8.17631	8.16298	8.16201
2.6625	8.20832	8.20686	8.18861	8.1691	8.21415	8.20674	8.18973	8.19363	8.20434	8.18182	8.20545	8.19763	8.18983	8.20962	8.23463	8.19064	8.20219	8.18499	8.1599	8.19645	8.20822	8.21418	8.22217	8.21652	8.19987	8.20146	8.20814	8.17904	8.20196	8.18878	8.2037	8.17304	8.2023	8.19522	8.17411	8.18598	8.19056	8.18974	8.17418	8.15949	8.16165
2.67	8.20932	8.20835	8.19044	8.16676	8.21498	8.2031	8.19352	8.19411	8.20355	8.18059	8.20639	8.19597	8.18967	8.21118	8.23475	8.19365	8.20023	8.18654	8.15896	8.19651	8.21117	8.21268	8.22258	8.21636	8.20266	8.20188	8.2057	8.1769	8.20464	8.18777	8.20214	8.17502	8.20016	8.19614	8.17648	8.18573	8.19349	8.19283	8.1768	8.1614	8.1574
2.6775	8.20779	8.20729	8.18716	8.16928	8.21431	8.20843	8.19387	8.19381	8.20382	8.18042	8.20887	8.194	8.19112	8.20975	8.23726	8.19392	8.20538	8.18761	8.16178	8.19517	8.21059	8.21128	8.21921	8.21785	8.19808	8.20258	8.2098	8.17906	8.20502	8.18726	8.20376	8.17133	8.19965	8.19693	8.17244	8.18449	8.19216	8.19309	8.1751	8.16174	8.16083
2.685	8.20821	8.21115	8.18773	8.16519	8.21374	8.20821	8.1954	8.19385	8.20317	8.18403	8.20442	8.19573	8.19277	8.209	8.23551	8.19459	8.20184	8.18676	8.16146	8.1991	8.21022	8.21615	8.21925	8.21967	8.20044	8.20214	8.21122	8.1831	8.20422	8.19211	8.204	8.17418	8.19988	8.1939	8.17706	8.18728	8.19324	8.19129	8.17685	8.16001	8.15816
2.6925	8.2092	8.20756	8.18854	8.16604	8.21678	8.20727	8.19573	8.19654	8.20445	8.18266	8.20326	8.19611	8.19363	8.21181	8.23599	8.19905	8.20363	8.18825	8.16318	8.19763	8.20837	8.21405	8.2212	8.2188	8.20288	8.20069	8.20958	8.18058	8.20415	8.18954	8.20399	8.17754	8.2003	8.19536	8.17784	8.18311	8.18948	8.18953	8.17927	8.16199	8.15815
2.7	8.21031	8.20811	8.18935	8.16563	8.21945	8.20912	8.19071	8.19375	8.20669	8.18467	8.206	8.19683	8.19545	8.21286	8.23934	8.19547	8.2024	8.18871	8.15953	8.19939	8.20998	8.21457	8.2196	8.21764	8.19944	8.20312	8.20765	8.18331	8.20271	8.19204	8.20181	8.17505	8.19597	8.19923	8.17613	8.18819	8.19352	8.19535	8.17381	8.16177	8.16085
2.7075	8.21002	8.20999	8.19131	8.16807	8.21565	8.20918	8.19601	8.19503	8.20569	8.18378	8.20639	8.19198	8.19453	8.21234	8.23915	8.19466	8.20119	8.18778	8.15965	8.19749	8.21619	8.21458	8.22178	8.21886	8.19706	8.2047	8.21096	8.18441	8.20268	8.19016	8.20616	8.17426	8.19837	8.19932	8.17364	8.18299	8.19283	8.19191	8.18199	8.16428	8.16115
2.715	8.21175	8.20969	8.19371	8.16945	8.21545	8.20998	8.19168	8.19797	8.20385	8.18554	8.20635	8.19706	8.18946	8.21056	8.23894	8.19879	8.20446	8.19134	8.15979	8.20005	8.21241	8.21495	8.2199	8.2212	8.19921	8.20594	8.20958	8.18251	8.20688	8.18988	8.20757	8.17716	8.19721	8.19788	8.17665	8.1867	8.19035	8.1939	8.17993	8.16822	8.1627
2.7225	8.2103	8.21058	8.19294	8.16896	8.21706	8.20931	8.19245	8.19551	8.20675	8.18416	8.20651	8.19647	8.19349	8.20965	8.23871	8.19467	8.20162	8.18842	8.15858	8.19749	8.21464	8.2161	8.2202	8.22188	8.20411	8.20185	8.21161	8.1819	8.20341	8.19529	8.20682	8.17649	8.19935	8.19793	8.17278	8.18751	8.19577	8.19592	8.17972	8.16538	8.1615
2.73	8.21295	8.20848	8.19358	8.17275	8.21691	8.20956	8.19311	8.19893	8.20457	8.18862	8.20473	8.19664	8.19489	8.20928	8.23757	8.19793	8.20267	8.19036	8.16067	8.20253	8.21388	8.21617	8.22233	8.22081	8.20241	8.20416	8.21239	8.18035	8.20547	8.18829	8.2049	8.17572	8.19987	8.19789	8.17661	8.19028	8.19485	8.19059	8.17933	8.16284	8.16185
2.7375	8.2129	8.21099	8.19096	8.17017	8.2142	8.21138	8.19448	8.19722	8.20683	8.18349	8.21156	8.19755	8.19392	8.21337	8.23869	8.19814	8.20275	8.18989	8.16384	8.20174	8.21653	8.21621	8.22283	8.22026	8.20152	8.20667	8.21266	8.18547	8.20552	8.18857	8.20559	8.17586	8.20417	8.19871	8.1762	8.18714	8.19539	8.19311	8.18043	8.16501	8.16277
2.745	8.21223	8.20767	8.19211	8.17095	8.21653	8.20767	8.19391	8.198	8.20486	8.18772	8.20777	8.19913	8.19414	8.21252	8.23763	8.19643	8.20423	8.19002	8.16361	8.20073	8.21775	8.21791	8.22575	8.21893	8.20397	8.20534	8.21211	8.18405	8.20599	8.19217	8.20708	8.17692	8.20221	8.19867	8.1783	8.19063	8.19778	8.19302	8.17786	8.16795	8.16211
2.7525	8.21153	8.21039	8.19496	8.16856	8.21505	8.21081	8.19375	8.19872	8.20487	8.18353	8.20863	8.19535	8.19469	8.21494	8.23794	8.19903	8.20277	8.19306	8.16226	8.20196	8.21548	8.21902	8.22212	8.22389	8.2017	8.20724	8.20965	8.18281	8.20727	8.194	8.20627	8.18033	8.20072	8.19736	8.18002	8.18969	8.19713	8.19616	8.18324	8.16401	8.16327
2.76	8.21393	8.21177	8.19216	8.17134	8.217	8.20938	8.19734	8.19818	8.20489	8.18249	8.20544	8.1985	8.19438	8.21437	8.23623	8.19784	8.2052	8.19303	8.16129	8.20212	8.21534	8.21924	8.22138	8.22312	8.2073	8.20565	8.21275	8.18816	8.20642	8.19221	8.20431	8.17884	8.20196	8.20095	8.1787	8.18667	8.19432	8.19676	8.18382	8.16699	8.16152
2.7675	8.21321	8.21139	8.19102	8.17292	8.2206	8.21143	8.19376	8.19626	8.20822	8.18432	8.20681	8.19691	8.19414	8.21127	8.2368	8.19735	8.20548	8.18887	8.16254	8.19942	8.21591	8.22156	8.2217	8.22416	8.20891	8.2026	8.21415	8.18548	8.20753	8.1941	8.20572	8.17831	8.20325	8.20304	8.17413	8.18874	8.19544	8.19564	8.17871	8.16406	8.16058
2.775	8.20848	8.20831	8.19223	8.17369	8.21761	8.21076	8.20043	8.19834	8.20794	8.19014	8.20825	8.19998	8.19596	8.21797	8.24129	8.20049	8.20437	8.18951	8.16475	8.20196	8.21667	8.21813	8.22612	8.22155	8.20203	8.20811	8.21367	8.18256	8.20559	8.19363	8.20808	8.17674	8.20312	8.20217	8.17817	8.19006	8.19603	8.19557	8.18231	8.16633	8.16338
2.7825	8.21502	8.2083	8.19394	8.17216	8.22151	8.21115	8.19353	8.19481	8.21162	8.18927	8.20728	8.20412	8.19408	8.21518	8.24293	8.19864	8.20725	8.18968	8.16352	8.19874	8.21924	8.2159	8.22396	8.22581	8.20282	8.20514	8.2137	8.18039	8.20586	8.19384	8.20705	8.18091	8.20343	8.20124	8.17999	8.19019	8.1957	8.19545	8.18043	8.16573	8.16443
2.79	8.2136	8.21178	8.19357	8.1735	8.21727	8.21141	8.19895	8.19956	8.21224	8.18854	8.20591	8.19951	8.19577	8.21653	8.24266	8.19809	8.20656	8.1898	8.16485	8.20294	8.21623	8.21462	8.22355	8.22478	8.20551	8.20685	8.2144	8.18374	8.20525	8.19442	8.20426	8.18447	8.20327	8.20041	8.1803	8.18836	8.19612	8.19493	8.17903	8.16829	8.16498
2.7975	8.2151	8.21411	8.19406	8.17293	8.21668	8.21331	8.19833	8.19883	8.20845	8.18431	8.20809	8.20149	8.19412	8.21317	8.24018	8.20071	8.20738	8.19176	8.16331	8.20432	8.21568	8.21922	8.22643	8.22069	8.20491	8.2083	8.21787	8.18752	8.20425	8.19704	8.20817	8.1806	8.20512	8.20161	8.17866	8.19545	8.19884	8.19529	8.18187	8.16961	8.16529
2.805	8.21438	8.20957	8.1924	8.17361	8.21916	8.21426	8.19752	8.19757	8.2106	8.18701	8.20614	8.2008	8.2001	8.213	8.24247	8.19942	8.20726	8.19034	8.16423	8.2047	8.21567	8.21899	8.22422	8.21965	8.2045	8.2058	8.21387	8.18427	8.20838	8.19688	8.20856	8.18209	8.20366	8.20411	8.17797	8.1909	8.1987	8.20041	8.18156	8.16553	8.16221
2.8125	8.21323	8.21313	8.1938	8.17252	8.21658	8.21535	8.19931	8.20018	8.20866	8.18947	8.20852	8.19859	8.19519	8.21568	8.24322	8.19847	8.20887	8.19146	8.17009	8.2058	8.21638	8.22054	8.22907	8.22074	8.20555	8.20635	8.21391	8.18706	8.21053	8.19476	8.20936	8.18001	8.20279	8.20402	8.17959	8.19129	8.19763	8.19593	8.18122	8.16884	8.16405
2.82	8.2152	8.21085	8.19553	8.17141	8.22134	8.21589	8.19923	8.19849	8.21089	8.18762	8.21068	8.20284	8.19998	8.21646	8.24022	8.20236	8.20456	8.19491	8.16631	8.20073	8.21675	8.21757	8.22431	8.22272	8.20503	8.20491	8.21482	8.18545	8.20818	8.19771	8.21194	8.18083	8.20333	8.20144	8.17976	8.19492	8.19793	8.19753	8.18507	8.16811	8.16117
2.8275	8.21394	8.21528	8.19475	8.17779	8.21677	8.21488	8.19744	8.20059	8.20934	8.1865	8.20928	8.20068	8.20112	8.21732	8.24132	8.20073	8.20853	8.19518	8.16743	8.2014	8.2189	8.21758	8.2269	8.22524	8.20693	8.20595	8.21733	8.18579	8.20786	8.19659	8.20795	8.17889	8.20482	8.19867	8.18345	8.19621	8.19995	8.19785	8.18157	8.16852	8.16273
2.835	8.21387	8.21034	8.1982	8.17607	8.22074	8.21218	8.20023	8.2064	8.20969	8.19232	8.21336	8.20232	8.19744	8.21913	8.24146	8.2014	8.20758	8.19335	8.16502	8.20662	8.21675	8.21992	8.22939	8.2246	8.2081	8.20745	8.21565	8.18988	8.20502	8.19567	8.20625	8.18172	8.20414	8.20286	8.18164	8.19377	8.19794	8.1984	8.1818	8.1699	8.16688
2.8425	8.21767	8.21198	8.19632	8.1734	8.22022	8.21797	8.19566	8.20441	8.2114	8.18777	8.21399	8.20448	8.20032	8.21733	8.24312	8.19986	8.20767	8.19137	8.16664	8.20554	8.21779	8.21786	8.22659	8.22384	8.20908	8.20925	8.21446	8.1877	8.20921	8.19661	8.209	8.18187	8.20316	8.20318	8.18328	8.19395	8.19614	8.19808	8.18066	8.17333	8.16494
2.85	8.21798	8.21391	8.19756	8.17046	8.21943	8.21783	8.20084	8.20203	8.21244	8.18797	8.21726	8.20192	8.19782	8.21652	8.24426	8.20236	8.21134	8.19202	8.16721	8.20558	8.2231	8.22267	8.22554	8.22552	8.20517	8.20692	8.21607	8.19052	8.20912	8.19635	8.20939	8.18458	8.20295	8.20284	8.18451	8.19363	8.19927	8.20025	8.18296	8.16949	8.1666
2.8575	8.21562	8.21732	8.19779	8.17031	8.21938	8.21591	8.19898	8.20195	8.21035	8.19083	8.20915	8.20473	8.19925	8.21625	8.24076	8.2033	8.20544	8.19467	8.16595	8.20822	8.22047	8.21966	8.22767	8.22268	8.20668	8.20857	8.21849	8.18852	8.21018	8.19514	8.21124	8.17963	8.20235	8.20564	8.18338	8.19306	8.19591	8.19874	8.18254	8.17	8.16382
2.865	8.21827	8.2119	8.19379	8.17691	8.2219	8.2197	8.20037	8.20623	8.20831	8.18989	8.21188	8.2024	8.19977	8.2164	8.24372	8.20257	8.20781	8.19441	8.16945	8.20441	8.22089	8.22297	8.22658	8.22419	8.21059	8.20999	8.21731	8.19137	8.21327	8.19347	8.21178	8.18225	8.20525	8.20476	8.17998	8.19446	8.19924	8.19976	8.18012	8.16822	8.16843
2.8725	8.21869	8.21463	8.19854	8.17264	8.22244	8.21177	8.19856	8.20246	8.21523	8.19441	8.21205	8.20228	8.20265	8.22067	8.24515	8.20281	8.2074	8.19391	8.16679	8.20786	8.22191	8.22072	8.22969	8.22741	8.20646	8.21028	8.21603	8.19068	8.21019	8.19845	8.21357	8.18431	8.20684	8.20525	8.18367	8.19402	8.20302	8.20059	8.18647	8.17362	8.16851
2.88	8.21728	8.21758	8.19756	8.17346	8.22124	8.2152	8.20095	8.20307	8.21449	8.19185	8.2149	8.20275	8.20053	8.21891	8.24423	8.20185	8.20989	8.19537	8.16851	8.20535	8.21917	8.22243	8.23	8.22838	8.20862	8.20831	8.21749	8.19142	8.21183	8.19785	8.20995	8.18262	8.2083	8.20598	8.18602	8.19314	8.20178	8.20041	8.18621	8.16926	8.16885
2.8875	8.21977	8.21353	8.19852	8.17501	8.22422	8.21745	8.2024	8.20251	8.2139	8.19305	8.21117	8.20293	8.20265	8.22029	8.24347	8.20607	8.20963	8.19801	8.17048	8.20547	8.2209	8.22234	8.22625	8.22582	8.21111	8.20761	8.21717	8.19048	8.21416	8.19705	8.21156	8.18437	8.20271	8.20547	8.18462	8.19159	8.19777	8.20075	8.18631	8.17212	8.16649
2.895	8.21537	8.21572	8.19569	8.17803	8.22265	8.21555	8.20283	8.2025	8.21292	8.19188	8.2133	8.20636	8.19813	8.21717	8.24339	8.20346	8.20802	8.19754	8.16908	8.20935	8.21872	8.22223	8.23036	8.22725	8.20715	8.2101	8.21998	8.18991	8.21324	8.20008	8.20883	8.18475	8.20721	8.20656	8.1865	8.19087	8.20039	8.20226	8.18337	8.17255	8.17018
2.9025	8.22084	8.21533	8.19765	8.17474	8.22484	8.21682	8.20212	8.20174	8.2101	8.19077	8.21477	8.20454	8.2018	8.21937	8.24534	8.20365	8.21159	8.19817	8.16617	8.20547	8.22235	8.22645	8.22864	8.22536	8.20814	8.21141	8.22128	8.18974	8.21173	8.20204	8.21078	8.18471	8.20514	8.20264	8.18388	8.19691	8.20324	8.20047	8.18477	8.17288	8.16894
2.91	8.22111	8.22069	8.20091	8.17397	8.22265	8.2161	8.20206	8.20386	8.21277	8.19145	8.21282	8.20264	8.20129	8.21836	8.24153	8.20323	8.2093	8.19654	8.16689	8.20644	8.22297	8.22456	8.22815	8.2274	8.21027	8.20983	8.21755	8.19208	8.21369	8.20027	8.21544	8.18215	8.20715	8.20366	8.18553	8.19314	8.2043	8.20066	8.18328	8.17353	8.16976
2.9175	8.2189	8.21848	8.19951	8.17535	8.22332	8.21739	8.20438	8.20155	8.21461	8.1945	8.21248	8.20664	8.20371	8.21905	8.24059	8.20334	8.21011	8.19895	8.16897	8.20491	8.21864	8.22428	8.23037	8.22744	8.20829	8.21013	8.21749	8.19405	8.21276	8.20057	8.21117	8.18463	8.21045	8.20689	8.18321	8.1948	8.19928	8.20071	8.18359	8.17191	8.1686
2.925	8.22056	8.21752	8.19506	8.17662	8.22385	8.21308	8.20429	8.20642	8.2163	8.19206	8.21597	8.20837	8.2056	8.21867	8.24513	8.20194	8.21264	8.19485	8.17021	8.20651	8.22048	8.22257	8.23085	8.22605	8.20683	8.21367	8.2198	8.19619	8.21375	8.19971	8.21665	8.18476	8.20737	8.20724	8.18661	8.19687	8.20049	8.19892	8.18476	8.17492	8.17179
2.9325	8.22041	8.21491	8.2013	8.17902	8.22267	8.21636	8.20329	8.20483	8.21503	8.19507	8.21518	8.20583	8.20189	8.22006	8.24258	8.20661	8.21116	8.1981	8.16934	8.20922	8.22266	8.2269	8.23184	8.23038	8.20938	8.21484	8.21915	8.19183	8.21462	8.19985	8.21464	8.1858	8.20885	8.20894	8.18189	8.19649	8.20274	8.19908	8.18616	8.17384	8.17144
2.94	8.21709	8.21995	8.20148	8.1792	8.22222	8.21729	8.20064	8.20306	8.21752	8.19294	8.2134	8.20569	8.20352	8.22304	8.24463	8.20504	8.21232	8.1976	8.1703	8.20848	8.22221	8.22422	8.22882	8.22594	8.20929	8.21245	8.2198	8.19672	8.21475	8.19706	8.21138	8.18504	8.20809	8.20388	8.18658	8.19505	8.20207	8.20039	8.18839	8.17463	8.17123
2.9475	8.22129	8.21757	8.20283	8.17957	8.22374	8.21761	8.2012	8.20582	8.21384	8.19245	8.21408	8.2062	8.202	8.22152	8.24614	8.20228	8.21182	8.1984	8.17141	8.2113	8.22067	8.22512	8.23089	8.23189	8.21065	8.2084	8.22204	8.19557	8.21419	8.20292	8.21223	8.18832	8.20956	8.21034	8.1869	8.19614	8.20425	8.20269	8.18937	8.17316	8.16872
2.955	8.22186	8.21748	8.2014	8.17878	8.22117	8.21829	8.20199	8.20643	8.21736	8.19422	8.2133	8.20595	8.20272	8.22142	8.24637	8.2081	8.21347	8.19802	8.16856	8.20989	8.22117	8.22725	8.23104	8.22841	8.21271	8.21049	8.22221	8.19382	8.21214	8.19664	8.216	8.18431	8.20997	8.20793	8.18761	8.19475	8.20112	8.20353	8.18237	8.1747	8.17193
2.9625	8.21953	8.21887	8.19868	8.1791	8.22369	8.21791	8.2031	8.2056	8.21563	8.19523	8.21571	8.20803	8.20482	8.22319	8.24706	8.20969	8.21058	8.20191	8.17352	8.21134	8.22173	8.22649	8.23323	8.22805	8.21437	8.21241	8.22009	8.19127	8.21307	8.20403	8.21425	8.18796	8.20698	8.21067	8.18831	8.19817	8.20256	8.20133	8.18978	8.17515	8.17018
2.97	8.21865	8.21867	8.20061	8.18045	8.22503	8.21733	8.20391	8.20641	8.21525	8.19848	8.21886	8.2076	8.20428	8.22327	8.24593	8.20865	8.21431	8.20084	8.17276	8.20933	8.22518	8.22405	8.22991	8.23055	8.21179	8.2109	8.2235	8.19413	8.21675	8.20168	8.2144	8.1835	8.21081	8.2107	8.18508	8.19796	8.20274	8.20751	8.18891	8.17398	8.17486
2.9775	8.22428	8.2207	8.20352	8.17843	8.2272	8.2197	8.20379	8.20481	8.21421	8.19483	8.21824	8.2089	8.20649	8.22494	8.24681	8.20585	8.21462	8.19793	8.1685	8.20971	8.222	8.22746	8.22815	8.22809	8.21054	8.21317	8.21893	8.19577	8.2147	8.2033	8.21784	8.18744	8.20597	8.21159	8.18879	8.19838	8.20658	8.20271	8.19067	8.17652	8.17352
2.985	8.21927	8.2217	8.20344	8.17801	8.22444	8.21645	8.2016	8.20455	8.21551	8.19674	8.21622	8.20921	8.20371	8.2251	8.24378	8.20693	8.21303	8.20019	8.1726	8.20906	8.21778	8.2265	8.23312	8.22951	8.21317	8.2129	8.21949	8.19459	8.21769	8.19969	8.21452	8.18661	8.21035	8.20857	8.18913	8.19536	8.20654	8.20566	8.18624	8.17595	8.17302
2.9925	8.22246	8.22082	8.2025	8.17886	8.22856	8.22154	8.20259	8.20749	8.21708	8.19585	8.21358	8.20604	8.20705	8.22251	8.24739	8.20892	8.20873	8.20244	8.17002	8.21106	8.2255	8.22765	8.23215	8.23284	8.21051	8.2121	8.21807	8.19548	8.21702	8.2031	8.21482	8.18838	8.21329	8.21064	8.18735	8.19815	8.2047	8.20011	8.18828	8.17559	8.17228
3	8.22241	8.22244	8.20402	8.18266	8.22599	8.21888	8.2057	8.20983	8.21401	8.19565	8.21898	8.20881	8.20668	8.22467	8.2496	8.20883	8.21282	8.20487	8.17296	8.21166	8.22355	8.22653	8.23217	8.2303	8.21263	8.21579	8.22307	8.19617	8.21597	8.20284	8.211	8.18845	8.20944	8.21297	8.18505	8.19477	8.2067	8.20603	8.19194	8.17498	8.17256
3.0075	8.22395	8.22136	8.20222	8.18085	8.22821	8.21905	8.20002	8.20681	8.21907	8.19541	8.21707	8.21149	8.20779	8.22493	8.24981	8.21132	8.21294	8.19874	8.17425	8.21039	8.22007	8.22606	8.23198	8.23189	8.20961	8.21421	8.22199	8.19571	8.21909	8.20294	8.21413	8.1868	8.21156	8.21008	8.19072	8.19715	8.20379	8.20343	8.18871	8.17825	8.16911
3.015	8.22278	8.22139	8.20229	8.18132	8.22444	8.22112	8.20325	8.20706	8.21811	8.19795	8.21529	8.20868	8.20608	8.22541	8.24534	8.20697	8.2139	8.19839	8.17512	8.21015	8.22499	8.22889	8.23576	8.23223	8.21371	8.21214	8.22581	8.19466	8.21918	8.2044	8.21792	8.18634	8.20924	8.21096	8.1884	8.19877	8.20461	8.20499	8.19064	8.17437	8.1741
3.0225	8.22312	8.22025	8.20252	8.18066	8.22505	8.22373	8.20534	8.20488	8.21746	8.19641	8.21735	8.20607	8.20362	8.22214	8.25136	8.20496	8.21257	8.20062	8.17261	8.21217	8.22429	8.2284	8.23451	8.23211	8.21276	8.21377	8.21888	8.19421	8.21779	8.20518	8.21358	8.18802	8.21312	8.21136	8.1869	8.19732	8.20343	8.20734	8.19089	8.17449	8.17446
3.03	8.22359	8.22238	8.20194	8.17981	8.2282	8.22195	8.20299	8.2089	8.21881	8.19646	8.21744	8.21239	8.20739	8.22196	8.24718	8.20871	8.21428	8.20234	8.17415	8.20946	8.22564	8.2261	8.23425	8.23533	8.21373	8.21569	8.22111	8.19557	8.2198	8.20361	8.21776	8.18928	8.21032	8.21435	8.18786	8.1982	8.20654	8.20506	8.19076	8.17536	8.1712
3.0375	8.22736	8.2245	8.20065	8.18022	8.22676	8.22166	8.20276	8.20903	8.221	8.19522	8.22263	8.21288	8.20589	8.22617	8.25179	8.20557	8.2173	8.19845	8.17035	8.21114	8.22567	8.22909	8.23469	8.23121	8.21374	8.21657	8.22198	8.19577	8.21864	8.20328	8.21626	8.18748	8.21068	8.20866	8.18782	8.19568	8.20641	8.20927	8.19125	8.17567	8.17569
3.045	8.22367	8.22266	8.20159	8.18201	8.22806	8.22016	8.2068	8.20937	8.21811	8.19767	8.21855	8.20866	8.20904	8.22658	8.24776	8.21069	8.21484	8.20051	8.17329	8.21415	8.22826	8.22582	8.23493	8.23289	8.21282	8.21529	8.21947	8.19512	8.21761	8.20529	8.21784	8.19126	8.21421	8.21113	8.18828	8.1977	8.20469	8.20434	8.18998	8.17622	8.17204
3.0525	8.22358	8.22437	8.20523	8.17961	8.22682	8.22009	8.20489	8.2087	8.22243	8.19888	8.21993	8.21336	8.20998	8.22522	8.25132	8.20867	8.2182	8.2035	8.17756	8.2127	8.22819	8.22755	8.23573	8.23528	8.21408	8.21735	8.22239	8.19202	8.21491	8.20384	8.21459	8.19276	8.21371	8.20973	8.188	8.19847	8.20859	8.20519	8.19018	8.1767	8.17529
3.06	8.22409	8.2216	8.20088	8.1818	8.22939	8.22172	8.20562	8.20825	8.21929	8.19957	8.21872	8.21177	8.20789	8.22592	8.25019	8.20819	8.2155	8.2051	8.17593	8.21317	8.22476	8.22906	8.23092	8.23197	8.21592	8.21807	8.22348	8.19608	8.21824	8.20624	8.21817	8.18893	8.21608	8.21235	8.1919	8.1996	8.20621	8.20774	8.19392	8.17963	8.17227
3.0675	8.22567	8.21992	8.20152	8.18348	8.22717	8.22335	8.20831	8.20858	8.21907	8.19929	8.2196	8.20883	8.20896	8.22315	8.25099	8.21132	8.21573	8.20199	8.17285	8.2132	8.2281	8.22768	8.23523	8.23264	8.21584	8.22008	8.22512	8.19683	8.21961	8.20296	8.21794	8.19128	8.21455	8.21159	8.19057	8.20273	8.20853	8.20741	8.19077	8.17657	8.17216
3.075	8.22229	8.22215	8.20548	8.18402	8.22527	8.22269	8.20406	8.20782	8.22029	8.1994	8.22013	8.20995	8.205	8.22684	8.25047	8.21184	8.21626	8.19893	8.17771	8.21372	8.22858	8.23204	8.23648	8.23633	8.21464	8.2169	8.22216	8.19514	8.21835	8.20821	8.21946	8.19293	8.21318	8.21221	8.18873	8.19714	8.2051	8.20722	8.19073	8.17681	8.1734
3.0825	8.22511	8.2233	8.2005	8.17941	8.22997	8.22196	8.20983	8.21271	8.22219	8.19842	8.22056	8.21298	8.21015	8.22463	8.24957	8.20981	8.21414	8.20068	8.17523	8.21391	8.22771	8.22904	8.23505	8.23291	8.21573	8.21732	8.2214	8.19677	8.21656	8.20459	8.21752	8.1926	8.21154	8.21176	8.18992	8.20012	8.2049	8.20934	8.19294	8.17739	8.17467
3.09	8.2264	8.22726	8.20264	8.18159	8.23019	8.22404	8.20504	8.21164	8.2181	8.19936	8.22153	8.20982	8.21078	8.22592	8.25222	8.212	8.21788	8.20136	8.17598	8.21302	8.2279	8.2265	8.23305	8.23858	8.21398	8.21876	8.22355	8.19935	8.22272	8.20903	8.22217	8.19262	8.21401	8.21352	8.19229	8.2006	8.20835	8.2049	8.19253	8.17853	8.17554
3.0975	8.2258	8.22381	8.20627	8.18554	8.22751	8.22612	8.20635	8.21452	8.2202	8.20138	8.2194	8.21121	8.2122	8.22694	8.25019	8.21161	8.21725	8.20354	8.17991	8.213	8.22508	8.2304	8.23526	8.23264	8.216	8.21662	8.22383	8.1975	8.21921	8.2058	8.21786	8.19218	8.21357	8.21441	8.18903	8.20146	8.21002	8.20883	8.19429	8.18021	8.17335
3.105	8.22369	8.22148	8.20752	8.18197	8.23276	8.22336	8.20679	8.21236	8.2197	8.19831	8.22308	8.2115	8.21288	8.22832	8.25161	8.21224	8.21436	8.2066	8.17688	8.21386	8.22846	8.23013	8.2376	8.23765	8.21682	8.2178	8.22542	8.19907	8.22033	8.20523	8.21981	8.19229	8.21363	8.21388	8.19156	8.19945	8.21018	8.20687	8.19176	8.17998	8.17511
3.1125	8.2214	8.22401	8.20489	8.18562	8.23106	8.22121	8.204	8.20874	8.2241	8.19814	8.21936	8.21515	8.21033	8.22967	8.25303	8.21228	8.21649	8.20487	8.17702	8.2137	8.22805	8.2328	8.23506	8.23633	8.21418	8.21774	8.22585	8.19815	8.22122	8.20317	8.21982	8.18869	8.21577	8.21461	8.19372	8.19996	8.21051	8.20846	8.19389	8.18217	8.17996
3.12	8.22641	8.22462	8.2061	8.18443	8.2314	8.22479	8.20521	8.20995	8.22175	8.19971	8.21985	8.21217	8.21073	8.22982	8.25173	8.21417	8.2168	8.20202	8.17922	8.21392	8.22579	8.23402	8.23466	8.23344	8.21366	8.21731	8.22795	8.19861	8.21782	8.20464	8.21989	8.19109	8.21701	8.21547	8.19294	8.20205	8.20941	8.20691	8.19233	8.17888	8.17641
3.1275	8.22751	8.22363	8.20445	8.18429	8.22989	8.22665	8.20519	8.20984	8.22116	8.20006	8.22039	8.21524	8.21052	8.22777	8.25111	8.21233	8.21615	8.20418	8.17841	8.21403	8.22883	8.23681	8.23731	8.23533	8.21519	8.21599	8.22606	8.19945	8.2219	8.20454	8.22048	8.19249	8.21404	8.21923	8.19232	8.20133	8.20996	8.21208	8.19483	8.18088	8.17604
3.135	8.22602	8.22395	8.2054	8.18646	8.23337	8.22333	8.20688	8.21069	8.22348	8.19872	8.21854	8.21335	8.21117	8.23024	8.25201	8.21208	8.21873	8.20671	8.17791	8.21499	8.22593	8.23202	8.23777	8.23193	8.21894	8.21755	8.22605	8.19761	8.22248	8.20804	8.22169	8.19307	8.2162	8.21548	8.19062	8.19911	8.21089	8.21176	8.19329	8.18294	8.17797
3.1425	8.22559	8.22631	8.20102	8.18625	8.23534	8.22609	8.20548	8.21246	8.21982	8.20195	8.21997	8.21252	8.21417	8.2262	8.24967	8.21041	8.21864	8.20389	8.17949	8.21253	8.2264	8.23152	8.23612	8.23769	8.22023	8.22068	8.2302	8.1991	8.21692	8.20413	8.22196	8.19299	8.21579	8.21568	8.19296	8.20174	8.21164	8.20798	8.1908	8.18074	8.17737
3.15	8.22902	8.22477	8.20537	8.18592	8.23332	8.22545	8.21022	8.21363	8.21978	8.19878	8.22006	8.21501	8.21	8.22778	8.25083	8.213	8.21824	8.20495	8.17652	8.21344	8.22897	8.23288	8.24137	8.23642	8.21943	8.21957	8.22702	8.19979	8.21941	8.20832	8.22066	8.1887	8.21538	8.21798	8.19355	8.20213	8.21011	8.20631	8.1957	8.17981	8.18022
3.1575	8.22718	8.225	8.20641	8.18356	8.23473	8.22531	8.20978	8.20886	8.22207	8.20083	8.22241	8.21445	8.20906	8.23222	8.25379	8.21439	8.21414	8.20694	8.17867	8.21621	8.22842	8.23565	8.23939	8.23618	8.21825	8.21596	8.22615	8.19755	8.2202	8.20684	8.21992	8.19062	8.21612	8.21903	8.19158	8.20186	8.20518	8.20936	8.19167	8.18104	8.17949
3.165	8.2301	8.22761	8.20899	8.18519	8.23186	8.22615	8.20807	8.21084	8.22295	8.20132	8.22249	8.21359	8.21226	8.22905	8.25352	8.21248	8.21953	8.20449	8.17673	8.21513	8.22631	8.23257	8.23908	8.23578	8.21651	8.2206	8.22756	8.19521	8.2206	8.2086	8.22087	8.19246	8.21668	8.21411	8.19279	8.20379	8.21109	8.21002	8.19571	8.18181	8.17937
3.1725	8.22822	8.22306	8.21131	8.18612	8.23315	8.22453	8.20821	8.20977	8.21924	8.19626	8.2208	8.21217	8.21121	8.22719	8.25604	8.21045	8.21877	8.20444	8.17799	8.21503	8.22998	8.23444	8.23744	8.2357	8.21768	8.21711	8.22719	8.20251	8.22087	8.21171	8.22427	8.19142	8.21424	8.21781	8.1939	8.20276	8.21256	8.20819	8.19573	8.18207	8.1777
3.18	8.22862	8.22147	8.20749	8.18538	8.23456	8.2268	8.20905	8.21273	8.22168	8.20096	8.21855	8.21567	8.2106	8.22957	8.25508	8.21343	8.21882	8.20666	8.18087	8.21649	8.22924	8.23179	8.23927	8.23476	8.22014	8.2216	8.22639	8.20104	8.22194	8.20935	8.22088	8.1938	8.21614	8.21616	8.196	8.2012	8.20798	8.21032	8.19746	8.18154	8.17852
3.1875	8.22818	8.22814	8.20802	8.1848	8.23407	8.22606	8.2089	8.21328	8.22127	8.19771	8.2205	8.2144	8.21457	8.22997	8.25539	8.21345	8.21992	8.20508	8.17676	8.21751	8.23152	8.23552	8.23872	8.23583	8.22024	8.22128	8.22774	8.20037	8.21868	8.20749	8.22334	8.19257	8.21606	8.21798	8.19326	8.20231	8.21107	8.21087	8.19446	8.18026	8.18195
3.195	8.22646	8.2281	8.209	8.18514	8.23209	8.23055	8.21289	8.21459	8.22268	8.20077	8.22254	8.21496	8.21536	8.22752	8.25443	8.21523	8.21975	8.20593	8.17759	8.21627	8.2309	8.2326	8.23837	8.23593	8.22154	8.22036	8.2281	8.1982	8.22228	8.20869	8.22131	8.19287	8.21634	8.22083	8.1953	8.20424	8.21163	8.21071	8.19726	8.18372	8.17868
3.2025	8.22875	8.22443	8.20585	8.18389	8.23144	8.22598	8.21224	8.21446	8.22547	8.2026	8.22128	8.21531	8.21072	8.22892	8.25313	8.2153	8.21863	8.20762	8.17756	8.21457	8.22907	8.23222	8.2391	8.24108	8.22093	8.22018	8.22733	8.19851	8.2211	8.20741	8.2199	8.19274	8.21513	8.21799	8.19309	8.20223	8.21237	8.21009	8.19565	8.18317	8.18183
3.21	8.22865	8.22957	8.20997	8.18765	8.23431	8.22915	8.21171	8.21133	8.22362	8.20228	8.22023	8.21549	8.2107	8.2332	8.25727	8.2144	8.22313	8.2046	8.18333	8.21614	8.23038	8.23634	8.24026	8.23757	8.21676	8.22217	8.22916	8.20193	8.22123	8.2057	8.22279	8.19621	8.21845	8.2164	8.19151	8.20404	8.21216	8.20872	8.19338	8.18268	8.18244
3.2175	8.22689	8.22891	8.20801	8.18812	8.23574	8.22608	8.21098	8.21327	8.22475	8.20068	8.22375	8.21607	8.2141	8.23185	8.2555	8.21547	8.22211	8.20755	8.17878	8.21618	8.2336	8.23462	8.24063	8.24004	8.22038	8.22233	8.22721	8.20243	8.2252	8.20935	8.21864	8.19582	8.21986	8.21964	8.19583	8.20841	8.21149	8.21251	8.19556	8.18389	8.18037
3.225	8.2293	8.23011	8.2078	8.18814	8.23498	8.22734	8.2075	8.21205	8.22471	8.20236	8.22287	8.21311	8.2144	8.23152	8.25301	8.21648	8.22063	8.20641	8.17991	8.2181	8.23305	8.23419	8.2411	8.23884	8.22046	8.22259	8.23105	8.20145	8.22236	8.21018	8.22166	8.1953	8.22156	8.2197	8.1954	8.20592	8.20959	8.21107	8.19488	8.18385	8.17912
3.2325	8.22905	8.22914	8.21098	8.18614	8.23274	8.22694	8.21095	8.21256	8.2248	8.20483	8.22057	8.21634	8.21419	8.22992	8.25486	8.21586	8.2195	8.20789	8.18199	8.21509	8.23225	8.23486	8.24377	8.23689	8.2205	8.2249	8.23051	8.2008	8.22444	8.20988	8.2259	8.19918	8.21709	8.21946	8.19536	8.20613	8.20983	8.21067	8.19658	8.1829	8.18012
3.24	8.23123	8.22865	8.20793	8.1885	8.23577	8.23187	8.21484	8.21222	8.22328	8.20345	8.22477	8.21573	8.21511	8.23075	8.2583	8.2164	8.21911	8.20678	8.18147	8.21986	8.23381	8.23462	8.23962	8.23581	8.21977	8.2226	8.23029	8.20096	8.22112	8.20919	8.22182	8.19626	8.22097	8.2178	8.19453	8.20352	8.21045	8.21075	8.19844	8.18279	8.18043
3.2475	8.23147	8.229	8.21037	8.18865	8.23249	8.22874	8.21364	8.21614	8.2292	8.20715	8.2217	8.21705	8.21561	8.23071	8.25395	8.21714	8.22392	8.20513	8.18261	8.2157	8.23133	8.23301	8.2416	8.23621	8.22055	8.22323	8.22623	8.20365	8.22251	8.20992	8.22408	8.19623	8.22167	8.22062	8.193	8.20794	8.21194	8.20954	8.19573	8.18184	8.18155
3.255	8.23155	8.22766	8.21347	8.18334	8.23528	8.2306	8.214	8.21243	8.22358	8.20378	8.22298	8.21615	8.21456	8.23427	8.2554	8.21547	8.22284	8.20727	8.18258	8.2153	8.23321	8.24174	8.24172	8.23922	8.21894	8.22325	8.22794	8.20352	8.22381	8.21026	8.22448	8.19316	8.22296	8.22173	8.19713	8.20325	8.21349	8.21009	8.20031	8.18384	8.18023
3.2625	8.23249	8.22839	8.20853	8.18646	8.2344	8.22639	8.21234	8.21726	8.22332	8.20403	8.22289	8.21545	8.21239	8.23147	8.25694	8.21696	8.22173	8.2092	8.18097	8.21622	8.23319	8.23665	8.24649	8.23753	8.2236	8.22363	8.22991	8.19884	8.22627	8.21148	8.22059	8.19819	8.21816	8.21984	8.19626	8.20507	8.2123	8.20969	8.19779	8.18302	8.18332
3.27	8.23099	8.22914	8.20991	8.18515	8.23615	8.22815	8.21102	8.2122	8.22677	8.2055	8.22748	8.21702	8.21414	8.23107	8.25602	8.21911	8.22021	8.20904	8.18021	8.21831	8.23134	8.23637	8.24174	8.24143	8.21999	8.22392	8.23111	8.20205	8.22465	8.20865	8.22597	8.1992	8.22138	8.22163	8.19658	8.20726	8.21951	8.20944	8.19883	8.18776	8.1805
3.2775	8.23041	8.22732	8.20965	8.18886	8.23901	8.22644	8.20916	8.2159	8.22685	8.20253	8.22207	8.21742	8.21687	8.23191	8.25828	8.21548	8.22087	8.2092	8.18159	8.22098	8.23482	8.23506	8.24021	8.24055	8.21998	8.22588	8.23227	8.20351	8.22131	8.21105	8.22602	8.20044	8.22116	8.22093	8.19784	8.20594	8.2099	8.21467	8.19739	8.1864	8.18357
3.285	8.23208	8.22715	8.20932	8.1882	8.23679	8.22938	8.21383	8.21605	8.22467	8.20536	8.22442	8.21569	8.2127	8.234	8.25854	8.21885	8.22371	8.20796	8.1813	8.21971	8.23211	8.23582	8.2441	8.24073	8.21866	8.22155	8.22718	8.20421	8.22537	8.21289	8.22736	8.19974	8.2206	8.21944	8.19745	8.20752	8.21453	8.21299	8.19748	8.18569	8.18191
3.2925	8.23205	8.22482	8.21067	8.18853	8.23471	8.22936	8.20844	8.21799	8.22543	8.2031	8.22531	8.21408	8.21526	8.23382	8.25892	8.21756	8.22209	8.20745	8.1814	8.22069	8.23128	8.24191	8.24459	8.24035	8.22331	8.22222	8.23343	8.20307	8.22291	8.21194	8.22565	8.19725	8.22096	8.22111	8.19879	8.20558	8.21508	8.21375	8.19754	8.18281	8.18196
3.3	8.23457	8.22932	8.21039	8.18593	8.23793	8.2306	8.21347	8.2145	8.23038	8.20642	8.22639	8.21737	8.21485	8.2354	8.25577	8.2176	8.22043	8.21183	8.1841	8.21825	8.2355	8.23619	8.24204	8.24231	8.22116	8.22277	8.23094	8.20329	8.22469	8.21179	8.22616	8.19638	8.221	8.22131	8.19407	8.20847	8.2136	8.21124	8.20159	8.18541	8.18148
3.3075	8.2304	8.23037	8.21168	8.1896	8.23754	8.23077	8.2166	8.21659	8.22866	8.20403	8.22384	8.21814	8.21263	8.23599	8.25921	8.21979	8.22095	8.20999	8.18283	8.22231	8.23295	8.23984	8.24056	8.24144	8.22289	8.22377	8.23148	8.20624	8.22517	8.21292	8.22697	8.19555	8.22003	8.21914	8.19901	8.20684	8.21504	8.21636	8.19861	8.18278	8.18299
3.315	8.23168	8.23022	8.21184	8.18954	8.23703	8.23049	8.21517	8.21527	8.22874	8.20552	8.22778	8.21771	8.21639	8.23713	8.25595	8.22048	8.22022	8.21188	8.18116	8.22051	8.23459	8.238	8.24007	8.24153	8.22051	8.22579	8.23263	8.20434	8.22457	8.21288	8.22296	8.19943	8.22101	8.2241	8.19945	8.20734	8.21717	8.21502	8.2008	8.18548	8.18279
3.3225	8.23278	8.22859	8.21112	8.18942	8.23679	8.23061	8.213	8.21406	8.22538	8.20593	8.22411	8.2161	8.21586	8.22873	8.2598	8.217	8.22122	8.2107	8.18519	8.2178	8.23438	8.23704	8.24191	8.24213	8.22227	8.22339	8.23238	8.2036	8.22384	8.21174	8.22489	8.19696	8.22383	8.2238	8.19822	8.21019	8.21702	8.21583	8.19762	8.18659	8.18261
3.33	8.22884	8.22969	8.21111	8.18732	8.23938	8.23122	8.21115	8.21385	8.22761	8.20381	8.2228	8.22075	8.21573	8.23516	8.25639	8.21986	8.22602	8.2105	8.18347	8.22074	8.23425	8.23804	8.24084	8.24154	8.22455	8.22667	8.2333	8.20418	8.22584	8.21557	8.2274	8.20047	8.22212	8.22124	8.19729	8.20853	8.21033	8.21316	8.19758	8.18391	8.18256
3.3375	8.2322	8.2329	8.2105	8.19131	8.23462	8.22968	8.21226	8.21907	8.22585	8.20343	8.22329	8.21666	8.2177	8.23337	8.25891	8.21622	8.22663	8.2092	8.1835	8.21769	8.2355	8.23979	8.24617	8.24131	8.22233	8.22199	8.23514	8.2063	8.22709	8.21364	8.22595	8.20168	8.2213	8.22359	8.19975	8.21014	8.21491	8.2157	8.19844	8.18688	8.18182
3.345	8.23517	8.23043	8.21194	8.18906	8.23636	8.22623	8.21541	8.21593	8.2275	8.20525	8.22817	8.21938	8.21645	8.23598	8.25687	8.21907	8.22357	8.21013	8.18303	8.22153	8.23655	8.23779	8.24367	8.24203	8.21996	8.22481	8.23267	8.20437	8.22619	8.21175	8.22678	8.19851	8.22105	8.2244	8.19922	8.20993	8.21673	8.21507	8.20249	8.1881	8.18677
3.3525	8.23177	8.23272	8.20938	8.19054	8.23923	8.22799	8.21391	8.21791	8.22506	8.20317	8.22593	8.21726	8.21448	8.2352	8.25748	8.21808	8.22277	8.20981	8.18527	8.22431	8.23326	8.24023	8.24403	8.24312	8.22374	8.22564	8.2339	8.2073	8.22617	8.21164	8.22536	8.1939	8.22172	8.22577	8.1993	8.21127	8.2173	8.21594	8.20043	8.18391	8.18103
3.36	8.23517	8.23085	8.21164	8.19012	8.23736	8.23118	8.21362	8.21726	8.22772	8.20427	8.22571	8.22113	8.2158	8.23225	8.25973	8.21825	8.22322	8.21325	8.18437	8.21973	8.23612	8.23801	8.2438	8.24259	8.22009	8.22558	8.23364	8.20672	8.22551	8.21452	8.22708	8.19679	8.22211	8.22309	8.19772	8.21178	8.21835	8.21382	8.1972	8.18684	8.18562
3.3675	8.23734	8.23084	8.2101	8.1882	8.2398	8.22914	8.2143	8.21781	8.22991	8.20565	8.22488	8.21652	8.21851	8.23384	8.25764	8.22048	8.22476	8.20802	8.18472	8.22224	8.23495	8.23758	8.24687	8.24521	8.22303	8.22697	8.23378	8.20491	8.22262	8.2161	8.23053	8.19944	8.22284	8.22376	8.19988	8.20942	8.2147	8.21496	8.20049	8.1864	8.18741
3.375	8.23567	8.23154	8.20889	8.19304	8.23738	8.2307	8.21433	8.21688	8.2289	8.20746	8.22726	8.22116	8.21888	8.23734	8.25995	8.2197	8.2224	8.21415	8.18821	8.22445	8.23608	8.24056	8.24375	8.2423	8.22234	8.22276	8.23507	8.20523	8.22704	8.21415	8.22624	8.19787	8.22472	8.22385	8.19813	8.21052	8.21711	8.21757	8.20172	8.18377	8.1851
3.3825	8.23316	8.23107	8.21397	8.18883	8.23542	8.23045	8.21629	8.21514	8.22539	8.20535	8.22829	8.21895	8.21764	8.2336	8.26255	8.22012	8.22479	8.21026	8.18572	8.22015	8.23565	8.23816	8.24958	8.24387	8.22473	8.2256	8.23335	8.20554	8.22498	8.21473	8.22792	8.19918	8.22576	8.22215	8.19986	8.20813	8.21606	8.21622	8.20095	8.18317	8.1817
3.39	8.23255	8.2306	8.21531	8.1925	8.23927	8.23264	8.21358	8.21873	8.22775	8.20784	8.2291	8.2182	8.22034	8.23534	8.26116	8.22009	8.22788	8.21023	8.18541	8.22525	8.23554	8.23926	8.24727	8.24461	8.22377	8.22554	8.2353	8.20455	8.22806	8.21264	8.23066	8.20179	8.22498	8.22382	8.20028	8.21269	8.21676	8.21723	8.20068	8.1859	8.18233
3.3975	8.2319	8.23095	8.21157	8.19124	8.23681	8.23549	8.21829	8.21928	8.22778	8.20657	8.22508	8.22101	8.22002	8.23344	8.25993	8.21847	8.2249	8.21189	8.18682	8.22121	8.23733	8.237	8.24445	8.24305	8.22174	8.22582	8.23306	8.20466	8.22731	8.21478	8.22733	8.19971	8.22504	8.22344	8.19738	8.20908	8.21651	8.21589	8.20493	8.18624	8.18597
3.405	8.23147	8.23533	8.21358	8.19097	8.23895	8.23146	8.21447	8.21813	8.22967	8.20901	8.22781	8.21983	8.21775	8.23962	8.25969	8.21987	8.2289	8.2112	8.18415	8.22181	8.23357	8.23701	8.24818	8.24414	8.22801	8.22901	8.23289	8.20594	8.22747	8.21413	8.2288	8.19984	8.22286	8.22278	8.20061	8.21135	8.21738	8.21699	8.20112	8.18938	8.18428
3.4125	8.23372	8.23674	8.21262	8.18871	8.23971	8.23291	8.21623	8.21819	8.22686	8.20712	8.22742	8.22108	8.22211	8.23517	8.26025	8.22068	8.22617	8.21461	8.18487	8.22463	8.23776	8.23741	8.2472	8.24493	8.2256	8.22709	8.23231	8.20757	8.22818	8.21321	8.22707	8.19891	8.22235	8.22533	8.20228	8.20918	8.21735	8.21743	8.1992	8.18788	8.18351
3.42	8.23652	8.23423	8.21507	8.19193	8.23818	8.23246	8.21633	8.2211	8.22993	8.20802	8.22682	8.22144	8.22034	8.23741	8.26032	8.22118	8.22649	8.21124	8.18698	8.21986	8.23769	8.24327	8.24388	8.24268	8.2249	8.22822	8.23265	8.2118	8.2295	8.21526	8.22875	8.19934	8.22566	8.22367	8.19966	8.21225	8.21602	8.21173	8.20199	8.18668	8.18842
3.4275	8.23599	8.2306	8.21327	8.19252	8.23867	8.23353	8.2138	8.21959	8.22875	8.20936	8.22612	8.22024	8.21957	8.2364	8.25767	8.22014	8.22529	8.21255	8.18708	8.2217	8.23523	8.23913	8.2461	8.24067	8.22473	8.22929	8.23506	8.20617	8.2318	8.21772	8.22953	8.20009	8.22372	8.22251	8.19954	8.21373	8.21494	8.21465	8.20331	8.18735	8.18669
3.435	8.23631	8.23116	8.21449	8.19284	8.23823	8.23303	8.21762	8.22048	8.22857	8.20977	8.23041	8.21826	8.21905	8.23688	8.2622	8.22343	8.22936	8.21339	8.1865	8.22539	8.23641	8.23908	8.24699	8.24368	8.22136	8.22788	8.23442	8.20367	8.23036	8.21872	8.2294	8.20371	8.22767	8.22179	8.19841	8.21468	8.21742	8.21586	8.19864	8.19087	8.1828
3.4425	8.23434	8.23293	8.2118	8.19313	8.24357	8.23237	8.21665	8.21899	8.23134	8.20786	8.22768	8.21498	8.22261	8.23375	8.25843	8.22386	8.23165	8.21136	8.18676	8.22263	8.23619	8.23908	8.24798	8.24615	8.22835	8.22601	8.23605	8.20611	8.22711	8.2179	8.2339	8.19645	8.22297	8.2219	8.19866	8.21106	8.22007	8.21729	8.20136	8.18615	8.1832
3.45	8.23461	8.23712	8.21644	8.19236	8.23811	8.23533	8.21453	8.21914	8.23054	8.20485	8.22829	8.22036	8.22216	8.2381	8.26288	8.22229	8.22605	8.21451	8.18919	8.2231	8.24015	8.23976	8.24691	8.24339	8.22845	8.22616	8.23809	8.20614	8.22778	8.2195	8.23105	8.20275	8.22764	8.22447	8.20262	8.21297	8.21878	8.21788	8.2019	8.18873	8.18599
3.4575	8.2373	8.23093	8.21204	8.1951	8.23872	8.23373	8.21408	8.22258	8.22824	8.20963	8.22963	8.22216	8.22053	8.2369	8.26296	8.22202	8.22671	8.21343	8.18659	8.22106	8.23864	8.23946	8.24557	8.24655	8.22672	8.22734	8.237	8.20469	8.22935	8.21776	8.2319	8.20227	8.22189	8.22397	8.20272	8.21193	8.21801	8.21761	8.205	8.1907	8.18845
3.465	8.23583	8.23706	8.21645	8.19635	8.23956	8.23222	8.21773	8.21857	8.23003	8.20897	8.2284	8.22023	8.22012	8.23654	8.26099	8.22483	8.22955	8.21682	8.1854	8.2227	8.2363	8.24191	8.24584	8.24613	8.22696	8.22971	8.23657	8.20518	8.23062	8.21706	8.228	8.20261	8.22796	8.2219	8.2002	8.21129	8.21696	8.21926	8.20161	8.18862	8.18779
3.4725	8.23526	8.23243	8.21494	8.19055	8.23876	8.23228	8.221	8.22061	8.22885	8.20731	8.22973	8.22272	8.22183	8.23575	8.26198	8.22174	8.22962	8.21245	8.1866	8.22426	8.24156	8.24691	8.24578	8.24908	8.22585	8.22842	8.23431	8.20822	8.2313	8.21739	8.2304	8.19961	8.22685	8.22399	8.20161	8.21453	8.21719	8.21845	8.20323	8.19012	8.18673
3.48	8.23474	8.23319	8.21406	8.19388	8.24157	8.23395	8.21908	8.22388	8.22964	8.21072	8.22692	8.22194	8.22363	8.23915	8.25983	8.22619	8.23129	8.21794	8.19015	8.22484	8.23785	8.24273	8.24731	8.24527	8.22663	8.22946	8.23588	8.20686	8.2333	8.21686	8.23013	8.20211	8.22792	8.22542	8.20121	8.21323	8.21623	8.22129	8.20562	8.18686	8.18863
3.4875	8.23993	8.23186	8.21425	8.19337	8.23941	8.23494	8.21861	8.22501	8.22981	8.20939	8.22939	8.2197	8.22481	8.23647	8.26034	8.22167	8.23101	8.21322	8.1891	8.22507	8.23714	8.24415	8.24585	8.24639	8.22411	8.23019	8.23472	8.20829	8.22955	8.21426	8.23017	8.20205	8.22597	8.22224	8.20278	8.21329	8.21615	8.21795	8.2055	8.19036	8.19077
3.495	8.23522	8.23464	8.21506	8.19628	8.23868	8.235	8.21772	8.22211	8.22844	8.20969	8.23063	8.22088	8.22211	8.2401	8.26565	8.22287	8.23146	8.21504	8.18795	8.22599	8.24149	8.24301	8.24837	8.24651	8.22694	8.2304	8.23688	8.20729	8.23014	8.21626	8.23054	8.20594	8.22752	8.22744	8.20248	8.20934	8.21839	8.21802	8.20261	8.18973	8.18582
3.5025	8.2373	8.23296	8.21533	8.19086	8.24017	8.23191	8.21645	8.22214	8.23038	8.21359	8.22984	8.22286	8.22071	8.23647	8.2606	8.22366	8.22855	8.2155	8.1871	8.22346	8.23781	8.2412	8.24754	8.24634	8.22949	8.22923	8.23962	8.20992	8.22958	8.21836	8.23253	8.20503	8.22742	8.22707	8.20138	8.21123	8.22158	8.21922	8.20218	8.18745	8.18898
3.51	8.23701	8.23313	8.21442	8.19531	8.24318	8.23359	8.21889	8.22115	8.2302	8.2085	8.23009	8.22176	8.2232	8.23679	8.26512	8.22403	8.22686	8.21371	8.18773	8.22503	8.23866	8.24454	8.24778	8.2473	8.22999	8.22956	8.23675	8.20915	8.22948	8.21872	8.2295	8.20456	8.22379	8.22623	8.20103	8.21364	8.22015	8.21983	8.20271	8.19133	8.18927
3.5175	8.23901	8.23565	8.21548	8.19616	8.24212	8.23515	8.22007	8.2217	8.23168	8.20749	8.22884	8.22218	8.22113	8.23969	8.26141	8.22435	8.22798	8.21585	8.18771	8.22431	8.23876	8.24563	8.24607	8.24497	8.22819	8.22862	8.23814	8.20914	8.23033	8.21939	8.23187	8.20247	8.22701	8.22667	8.20124	8.2133	8.22111	8.21571	8.20549	8.19031	8.18736
3.525	8.23535	8.23113	8.21738	8.1939	8.24305	8.23297	8.21889	8.22245	8.23386	8.21004	8.23246	8.22158	8.22211	8.23866	8.25974	8.22494	8.2269	8.21587	8.18864	8.22522	8.23962	8.2401	8.25013	8.24873	8.22645	8.22897	8.23941	8.20781	8.23271	8.21719	8.23164	8.20212	8.22847	8.22495	8.20164	8.21421	8.21954	8.2197	8.20569	8.19007	8.18734
3.5325	8.2359	8.23278	8.21596	8.19343	8.23911	8.23367	8.21945	8.22252	8.23292	8.20934	8.22902	8.22011	8.22177	8.23686	8.25982	8.2231	8.22566	8.21725	8.19133	8.22617	8.23824	8.24445	8.24907	8.24837	8.22648	8.22982	8.23795	8.20982	8.23011	8.21965	8.23221	8.20181	8.22697	8.22568	8.2024	8.2143	8.21795	8.2203	8.20228	8.19133	8.18533
3.54	8.23895	8.23388	8.21631	8.19466	8.24249	8.23397	8.21975	8.22454	8.2332	8.21062	8.22977	8.22378	8.22335	8.23596	8.26295	8.22365	8.22921	8.2159	8.18903	8.22694	8.23813	8.2428	8.25005	8.24735	8.22723	8.23508	8.2384	8.20915	8.23039	8.21758	8.23153	8.20077	8.22784	8.2263	8.19872	8.21448	8.22205	8.21966	8.20323	8.18826	8.18584
3.5475	8.23492	8.23545	8.21391	8.19517	8.24214	8.23713	8.21949	8.22263	8.23248	8.21167	8.23245	8.22016	8.22186	8.24028	8.26264	8.22398	8.22939	8.21407	8.18883	8.22699	8.23989	8.24587	8.24805	8.24671	8.22857	8.23023	8.23735	8.20876	8.23041	8.21779	8.23383	8.2042	8.22563	8.22548	8.20299	8.21392	8.22101	8.21931	8.20173	8.19007	8.18886
3.555	8.23682	8.23586	8.21844	8.19698	8.24454	8.23223	8.22149	8.22142	8.23069	8.209	8.22859	8.22503	8.22318	8.24302	8.26061	8.22389	8.22917	8.21497	8.19147	8.22552	8.23934	8.24472	8.24974	8.24755	8.22685	8.23106	8.2355	8.20684	8.23047	8.22208	8.233	8.20296	8.22757	8.22567	8.20442	8.21531	8.22023	8.21964	8.20505	8.19045	8.19092
3.5625	8.24019	8.23698	8.21581	8.19535	8.24608	8.23343	8.21631	8.22274	8.2301	8.2142	8.23193	8.22587	8.22427	8.23596	8.26065	8.22581	8.22847	8.21414	8.19241	8.22636	8.24242	8.24435	8.24759	8.24702	8.23012	8.23098	8.23962	8.20913	8.23214	8.21769	8.23333	8.20245	8.22973	8.22581	8.20255	8.21292	8.21868	8.22055	8.20499	8.19169	8.18978
3.57	8.2396	8.23541	8.21669	8.19748	8.24209	8.23756	8.21666	8.22486	8.23016	8.2126	8.23233	8.22206	8.22172	8.2388	8.26302	8.22257	8.22943	8.21441	8.1898	8.22802	8.24313	8.24552	8.25034	8.24705	8.22865	8.22894	8.23833	8.20744	8.23335	8.22024	8.23423	8.20404	8.23065	8.22601	8.20241	8.21687	8.22258	8.22005	8.20731	8.19245	8.19049
3.5775	8.24208	8.23133	8.21693	8.19509	8.24407	8.23377	8.21557	8.22235	8.23168	8.20904	8.23568	8.22406	8.22237	8.23908	8.26511	8.22493	8.23024	8.21596	8.19115	8.22598	8.24145	8.24491	8.25084	8.24422	8.23197	8.23152	8.23961	8.20875	8.23068	8.21694	8.23504	8.20828	8.22863	8.22715	8.20439	8.21619	8.22189	8.22089	8.2045	8.19007	8.18845
3.585	8.23843	8.23638	8.21857	8.19711	8.24623	8.23757	8.21952	8.22215	8.23164	8.21111	8.2302	8.22267	8.22348	8.23913	8.25999	8.22601	8.23004	8.21548	8.19042	8.22753	8.24226	8.24802	8.24694	8.24707	8.23151	8.2283	8.2408	8.20966	8.23091	8.21904	8.23063	8.20629	8.23001	8.22652	8.20404	8.2175	8.2214	8.22339	8.20248	8.19186	8.18936
3.5925	8.24303	8.23571	8.21691	8.19556	8.246	8.23775	8.22301	8.22149	8.23273	8.21088	8.23282	8.22335	8.22342	8.23967	8.2639	8.22405	8.23161	8.21807	8.19092	8.22671	8.24244	8.24311	8.24839	8.24435	8.22796	8.23188	8.23908	8.20912	8.23195	8.21809	8.23551	8.20355	8.22821	8.2292	8.20592	8.21487	8.22257	8.22251	8.20729	8.19182	8.19207
3.6	8.23972	8.23569	8.2177	8.1928	8.24181	8.23521	8.21782	8.22603	8.2311	8.21187	8.23323	8.22357	8.22661	8.23709	8.26443	8.22545	8.23028	8.21601	8.18765	8.22713	8.24227	8.24198	8.2511	8.24863	8.23024	8.22826	8.24024	8.21014	8.23352	8.22031	8.23789	8.20562	8.23061	8.22873	8.20651	8.21909	8.2215	8.21971	8.20599	8.18599	8.18996
3.6075	8.23824	8.23752	8.21886	8.19692	8.24099	8.2374	8.21805	8.22153	8.23095	8.21221	8.22907	8.22437	8.22374	8.24435	8.26285	8.22183	8.22966	8.21742	8.18715	8.22658	8.24391	8.24345	8.25055	8.24729	8.22965	8.2266	8.23881	8.21101	8.2324	8.22006	8.23343	8.20493	8.23169	8.22957	8.20605	8.21207	8.21971	8.22002	8.20619	8.19308	8.18685
3.615	8.23755	8.23362	8.2179	8.19512	8.24523	8.23808	8.21876	8.22255	8.23092	8.21134	8.23159	8.22222	8.22276	8.24031	8.26466	8.22368	8.22975	8.2205	8.19026	8.2259	8.24189	8.24556	8.24558	8.24844	8.22961	8.2321	8.24109	8.21169	8.23503	8.22419	8.23323	8.20791	8.22662	8.22853	8.20118	8.21741	8.21675	8.22372	8.20619	8.19179	8.1895
3.6225	8.23912	8.23547	8.21733	8.19688	8.2458	8.23514	8.22318	8.22232	8.23265	8.21558	8.23274	8.22195	8.22803	8.24018	8.26477	8.2293	8.22969	8.21622	8.18926	8.22727	8.24419	8.24475	8.24891	8.24776	8.22875	8.2289	8.23946	8.21337	8.23131	8.22256	8.23271	8.20758	8.22969	8.22902	8.2087	8.21519	8.22488	8.22295	8.20506	8.19378	8.19128
3.63	8.23986	8.23478	8.21964	8.20085	8.24545	8.23414	8.2215	8.22275	8.22861	8.21463	8.23586	8.2241	8.22326	8.23989	8.26055	8.22601	8.23092	8.21339	8.18998	8.2272	8.24344	8.24719	8.24905	8.2433	8.22958	8.23093	8.24068	8.21252	8.2355	8.22185	8.23623	8.20805	8.2311	8.22758	8.20662	8.21618	8.22222	8.22541	8.20855	8.1895	8.19066
3.6375	8.23672	8.23392	8.21989	8.19842	8.24423	8.23881	8.22266	8.21891	8.23593	8.21335	8.23333	8.22356	8.22371	8.24067	8.26619	8.22718	8.23012	8.21819	8.19142	8.23092	8.24409	8.24924	8.24752	8.24659	8.23419	8.23205	8.24049	8.21241	8.2321	8.22373	8.23337	8.20718	8.23042	8.22705	8.2054	8.21409	8.22143	8.2231	8.20349	8.19138	8.1927
3.645	8.23913	8.23405	8.21823	8.19727	8.24474	8.23592	8.22436	8.2268	8.23694	8.21404	8.23343	8.22295	8.22501	8.23867	8.26697	8.22592	8.23383	8.21923	8.1927	8.22577	8.2411	8.24555	8.25128	8.2489	8.22976	8.2341	8.23946	8.212	8.23566	8.22418	8.23479	8.20625	8.23038	8.22558	8.20543	8.21964	8.22217	8.2248	8.20876	8.19481	8.18972
3.6525	8.24066	8.24022	8.21764	8.19766	8.24503	8.24001	8.22032	8.22366	8.23301	8.21504	8.23504	8.22583	8.22148	8.23908	8.26515	8.22464	8.23309	8.21742	8.19461	8.22721	8.24277	8.24699	8.25146	8.24847	8.22801	8.23338	8.24171	8.21294	8.23538	8.22188	8.23024	8.20371	8.2266	8.22853	8.20609	8.21614	8.22061	8.22398	8.20707	8.19211	8.1948
3.66	8.24083	8.2364	8.2189	8.19313	8.24656	8.23618	8.22288	8.22481	8.23961	8.2139	8.2333	8.22491	8.22309	8.23771	8.26818	8.22459	8.23105	8.2182	8.18925	8.22719	8.24259	8.24382	8.24882	8.24979	8.22761	8.23505	8.24039	8.2094	8.23303	8.22227	8.23444	8.20744	8.22625	8.23002	8.20706	8.21798	8.21957	8.22346	8.20916	8.19811	8.19281
3.6675	8.2387	8.23786	8.22056	8.19569	8.24368	8.23859	8.22634	8.22586	8.23471	8.209	8.23074	8.22497	8.22476	8.23963	8.26422	8.22523	8.23125	8.21702	8.19183	8.23015	8.24311	8.24515	8.24972	8.24742	8.23047	8.23292	8.24107	8.20927	8.23404	8.22318	8.23396	8.20857	8.23013	8.23073	8.20453	8.21638	8.22284	8.22215	8.20991	8.19541	8.18951
3.675	8.24322	8.23762	8.22022	8.19997	8.24285	8.23709	8.22449	8.22368	8.2322	8.2141	8.23275	8.22419	8.22334	8.24014	8.26648	8.22722	8.23049	8.21936	8.18997	8.22784	8.24123	8.24469	8.25039	8.24637	8.23494	8.23375	8.2434	8.21193	8.23069	8.22627	8.23664	8.2074	8.23008	8.2327	8.20595	8.21965	8.22171	8.22517	8.20895	8.19256	8.19181
3.6825	8.24139	8.23418	8.22022	8.19737	8.24542	8.23899	8.22206	8.22472	8.23468	8.21377	8.23194	8.22376	8.22576	8.24417	8.26415	8.22517	8.23527	8.21862	8.19256	8.22717	8.24319	8.2468	8.24817	8.24924	8.23346	8.23487	8.24115	8.21243	8.23365	8.22256	8.2367	8.20704	8.22872	8.2288	8.20601	8.21354	8.22362	8.22237	8.20611	8.19392	8.19016
3.69	8.23998	8.23871	8.21754	8.19813	8.24543	8.23822	8.22072	8.22469	8.23438	8.21445	8.23744	8.22355	8.22945	8.24233	8.26572	8.2262	8.23201	8.21703	8.19242	8.22841	8.24217	8.24718	8.25096	8.25024	8.23138	8.23366	8.23941	8.21327	8.2346	8.22449	8.23804	8.20364	8.22907	8.22845	8.20938	8.21712	8.22392	8.22259	8.20463	8.1966	8.19325
3.6975	8.24273	8.23644	8.22171	8.20089	8.24893	8.23971	8.22154	8.22547	8.2348	8.21256	8.23609	8.22455	8.22413	8.23982	8.26641	8.22732	8.23182	8.21718	8.19338	8.22781	8.24509	8.24679	8.24984	8.24726	8.22951	8.23306	8.23684	8.21112	8.23767	8.22337	8.23564	8.20939	8.22908	8.2281	8.20689	8.21818	8.2205	8.22395	8.20318	8.19293	8.1943
3.705	8.24037	8.2384	8.2165	8.20049	8.24538	8.24109	8.22247	8.22358	8.23572	8.21159	8.23642	8.22375	8.22735	8.24193	8.2657	8.22864	8.23331	8.2219	8.19038	8.22512	8.24384	8.24535	8.25215	8.24865	8.23127	8.23352	8.24118	8.21155	8.23503	8.22137	8.23595	8.20685	8.23242	8.23156	8.21124	8.22	8.22092	8.22236	8.20779	8.19373	8.19255
3.7125	8.24237	8.23619	8.21859	8.20082	8.24716	8.2404	8.22307	8.22531	8.23243	8.21134	8.23489	8.22422	8.22712	8.24204	8.26388	8.22794	8.23382	8.22015	8.19376	8.22797	8.24356	8.24895	8.25332	8.24816	8.23121	8.23196	8.24253	8.21469	8.23334	8.22157	8.23516	8.20656	8.23042	8.22808	8.20792	8.21784	8.22389	8.22192	8.20577	8.19547	8.19301
3.72	8.24582	8.23953	8.21802	8.19964	8.24433	8.23928	8.22388	8.22125	8.23482	8.2124	8.23619	8.22353	8.22332	8.24101	8.26768	8.22671	8.23469	8.21789	8.19276	8.22962	8.24468	8.24758	8.25052	8.24822	8.23025	8.23484	8.24132	8.21	8.23687	8.2232	8.23434	8.20934	8.23052	8.22984	8.20934	8.21867	8.22356	8.22282	8.21018	8.19616	8.19618
3.7275	8.23979	8.24146	8.21986	8.20193	8.24677	8.24048	8.22117	8.22237	8.23482	8.21243	8.23487	8.22494	8.22956	8.24226	8.26724	8.22784	8.23568	8.21973	8.19212	8.2304	8.2442	8.2456	8.25167	8.24798	8.23382	8.23404	8.24113	8.21319	8.23772	8.22304	8.23591	8.20814	8.23057	8.23294	8.20979	8.21524	8.22475	8.22493	8.20672	8.19232	8.19033
3.735	8.24295	8.23843	8.21705	8.20079	8.24635	8.24066	8.22326	8.22415	8.23737	8.21575	8.23666	8.22495	8.22655	8.2436	8.26793	8.22872	8.23278	8.21846	8.19444	8.23276	8.24671	8.2462	8.25367	8.25016	8.23488	8.23687	8.24563	8.21352	8.23818	8.22122	8.234	8.21043	8.22745	8.22639	8.20809	8.22086	8.22609	8.22431	8.20891	8.19557	8.19217
3.7425	8.24077	8.2402	8.2201	8.19945	8.24579	8.24015	8.22147	8.22346	8.23931	8.21356	8.2382	8.22739	8.22486	8.24373	8.26332	8.22595	8.23276	8.22211	8.19209	8.23306	8.24348	8.24843	8.24946	8.25027	8.23186	8.23754	8.24335	8.21372	8.23477	8.22446	8.23434	8.20716	8.22895	8.2288	8.20749	8.22067	8.22627	8.22366	8.2079	8.19588	8.19293
3.75	8.24226	8.23911	8.21734	8.19796	8.24679	8.2401	8.22274	8.22435	8.23564	8.21896	8.23645	8.22479	8.22747	8.24178	8.26734	8.22852	8.23137	8.22055	8.19411	8.22941	8.24551	8.24767	8.25149	8.2509	8.23038	8.23298	8.24261	8.21418	8.2355	8.22382	8.23393	8.20817	8.22653	8.23043	8.21042	8.22078	8.22379	8.22448	8.20789	8.19372	8.19377
3.7575	8.24058	8.23722	8.22114	8.19771	8.24244	8.23749	8.22414	8.22153	8.23708	8.21623	8.23661	8.22716	8.22624	8.24142	8.26705	8.23047	8.2341	8.21612	8.19571	8.23389	8.24351	8.24623	8.2505	8.24973	8.23131	8.23415	8.24272	8.21622	8.23764	8.22231	8.23543	8.20519	8.23288	8.2347	8.20867	8.22044	8.22153	8.22294	8.20857	8.19109	8.1952
3.765	8.24173	8.23911	8.22082	8.20299	8.24438	8.23826	8.2252	8.22307	8.23787	8.21573	8.23679	8.22794	8.22723	8.24188	8.26705	8.22927	8.2354	8.22173	8.19262	8.23175	8.23936	8.24914	8.25154	8.24943	8.22865	8.23411	8.24364	8.21486	8.23569	8.22541	8.23749	8.20771	8.23102	8.22868	8.20833	8.21761	8.22272	8.22461	8.21209	8.19421	8.19321
3.7725	8.24342	8.24259	8.22414	8.20113	8.24342	8.2413	8.22291	8.22539	8.23679	8.21513	8.2365	8.22687	8.22574	8.24275	8.26888	8.2291	8.23494	8.2212	8.19337	8.23012	8.24363	8.24538	8.2503	8.2519	8.23195	8.23697	8.24249	8.21946	8.23156	8.22467	8.23994	8.21034	8.22946	8.23161	8.20927	8.21879	8.22561	8.22338	8.21043	8.19597	8.19145
3.78	8.24308	8.23944	8.22332	8.2	8.24399	8.23979	8.22332	8.22564	8.23562	8.2156	8.23944	8.22667	8.2256	8.24442	8.2668	8.23068	8.23422	8.21967	8.19387	8.2304	8.24853	8.24997	8.2505	8.25118	8.23358	8.23405	8.24164	8.21389	8.23297	8.22395	8.2328	8.21192	8.23305	8.22892	8.20949	8.21909	8.22908	8.22726	8.20753	8.19514	8.19284
3.7875	8.24549	8.2405	8.21924	8.2019	8.24695	8.23983	8.2242	8.22751	8.23824	8.21168	8.2366	8.22817	8.22826	8.24433	8.26889	8.22983	8.23308	8.21914	8.19852	8.23114	8.24269	8.2492	8.2536	8.24716	8.23338	8.23384	8.24145	8.21441	8.23554	8.22507	8.23468	8.20886	8.22888	8.23481	8.20972	8.21656	8.22453	8.22461	8.20777	8.1958	8.19561
3.795	8.2409	8.24042	8.22228	8.20035	8.24554	8.24042	8.22421	8.22648	8.23507	8.21389	8.23951	8.22838	8.22772	8.24319	8.26578	8.22707	8.23375	8.2217	8.19425	8.23554	8.2418	8.24653	8.25284	8.25192	8.23065	8.2333	8.244	8.2133	8.23633	8.22451	8.23629	8.21066	8.23274	8.23449	8.21081	8.22142	8.22851	8.22614	8.21061	8.1974	8.19435
3.8025	8.24447	8.24303	8.22161	8.20233	8.24725	8.24352	8.22351	8.22461	8.23826	8.21661	8.23772	8.22553	8.22491	8.24376	8.2673	8.23069	8.23663	8.22238	8.19433	8.22894	8.24673	8.24737	8.25184	8.25118	8.23144	8.23526	8.24399	8.21475	8.23366	8.22688	8.23851	8.21004	8.22906	8.23514	8.20802	8.21724	8.22716	8.22655	8.21078	8.19504	8.19564
3.81	8.2442	8.24207	8.22365	8.20003	8.24955	8.24043	8.22273	8.22664	8.23751	8.21291	8.233	8.22783	8.22762	8.23942	8.26567	8.23038	8.23215	8.22256	8.19591	8.23377	8.24791	8.25041	8.24977	8.2525	8.23398	8.23746	8.24503	8.21234	8.23576	8.22693	8.23764	8.21174	8.23258	8.23275	8.20944	8.2218	8.22845	8.22503	8.20876	8.19844	8.19043
3.8175	8.24332	8.23882	8.22053	8.20018	8.25117	8.24089	8.222	8.22618	8.23724	8.21712	8.23736	8.22422	8.23066	8.24501	8.26671	8.22669	8.23393	8.22141	8.19618	8.23302	8.2427	8.24771	8.2538	8.25354	8.23533	8.23942	8.24362	8.21464	8.23611	8.22504	8.23558	8.20963	8.23227	8.23302	8.20852	8.22035	8.22733	8.22573	8.21073	8.19601	8.19434
3.825	8.24643	8.24248	8.22556	8.20066	8.24356	8.24228	8.22367	8.2246	8.23654	8.21747	8.23691	8.2259	8.22544	8.24478	8.26758	8.22882	8.23445	8.21956	8.19473	8.23216	8.24724	8.24804	8.25143	8.25133	8.23341	8.23442	8.24501	8.21659	8.23548	8.22733	8.23769	8.20837	8.22985	8.23275	8.20888	8.2233	8.22355	8.22389	8.20679	8.20021	8.19474
3.8325	8.24316	8.24066	8.22325	8.20094	8.24878	8.24113	8.22793	8.22771	8.23916	8.21684	8.23684	8.22842	8.2242	8.2426	8.26767	8.22855	8.23223	8.22041	8.19632	8.2287	8.24972	8.24942	8.252	8.25442	8.23528	8.23582	8.2431	8.21578	8.23473	8.2247	8.23876	8.20623	8.23296	8.23275	8.209	8.22205	8.22366	8.22548	8.21129	8.19906	8.19398
3.84	8.24428	8.24343	8.22289	8.20422	8.24607	8.2417	8.22289	8.22621	8.2406	8.2194	8.23989	8.2282	8.23113	8.24322	8.26619	8.22638	8.23527	8.22209	8.19674	8.22848	8.24732	8.25073	8.25039	8.24989	8.23535	8.23421	8.24308	8.21432	8.23604	8.22619	8.23664	8.20927	8.22977	8.2333	8.20972	8.2258	8.22276	8.22434	8.21248	8.19361	8.19754
3.8475	8.24453	8.24034	8.22631	8.20309	8.24768	8.24011	8.22575	8.22508	8.23943	8.21891	8.23715	8.23012	8.23193	8.24455	8.26958	8.22901	8.23602	8.22212	8.19653	8.23212	8.24516	8.24769	8.25551	8.25195	8.23192	8.23658	8.24358	8.21609	8.23678	8.2261	8.23573	8.21477	8.23143	8.23514	8.20912	8.2225	8.22779	8.22746	8.21297	8.19515	8.19519
3.855	8.24474	8.24137	8.21899	8.20247	8.25056	8.24178	8.22525	8.22798	8.23983	8.21464	8.23823	8.22789	8.22676	8.24313	8.26735	8.23255	8.23388	8.22019	8.19649	8.23033	8.25048	8.252	8.2526	8.25467	8.2333	8.23448	8.24631	8.21684	8.23721	8.22718	8.23719	8.20834	8.23258	8.23212	8.21124	8.22072	8.22977	8.22527	8.20775	8.19735	8.19173
3.8625	8.24663	8.24313	8.22113	8.20199	8.24794	8.24317	8.22395	8.22367	8.23868	8.21666	8.23782	8.22611	8.2296	8.24435	8.27069	8.23179	8.23515	8.22184	8.1957	8.23308	8.24487	8.24835	8.25644	8.25352	8.2367	8.23587	8.2466	8.21389	8.24149	8.22471	8.23376	8.21211	8.23463	8.23551	8.2119	8.22105	8.22642	8.22829	8.21243	8.19575	8.19317
3.87	8.24146	8.24566	8.22319	8.19888	8.24987	8.24289	8.22588	8.2271	8.23837	8.21561	8.23857	8.22697	8.23013	8.24066	8.26662	8.22665	8.23602	8.22405	8.19568	8.23403	8.24815	8.24918	8.25296	8.25181	8.23034	8.23662	8.24409	8.21358	8.23836	8.22641	8.23864	8.21131	8.22944	8.23607	8.21195	8.22232	8.22498	8.22552	8.21174	8.19425	8.19312
3.8775	8.24647	8.23995	8.22403	8.20282	8.24646	8.24112	8.22655	8.22654	8.24007	8.21836	8.23888	8.22665	8.22887	8.24449	8.26768	8.22957	8.23578	8.21936	8.19784	8.23325	8.24959	8.25075	8.25221	8.24859	8.23698	8.23477	8.24246	8.21538	8.23856	8.22795	8.23811	8.21123	8.23462	8.2326	8.21155	8.21985	8.2265	8.22429	8.20933	8.19621	8.19376
3.885	8.24399	8.24414	8.22519	8.2032	8.24885	8.24264	8.22788	8.22563	8.23859	8.21573	8.23877	8.22838	8.22872	8.24401	8.26813	8.23136	8.2324	8.22501	8.19692	8.23346	8.24798	8.2505	8.25259	8.25455	8.23534	8.23558	8.24674	8.21644	8.23584	8.22607	8.23523	8.21035	8.23202	8.23561	8.21327	8.224	8.22586	8.22512	8.21087	8.19694	8.19666
3.8925	8.24749	8.24288	8.22427	8.20352	8.24705	8.24338	8.2275	8.22381	8.24192	8.21676	8.23675	8.23069	8.23165	8.24544	8.27068	8.23175	8.23711	8.22217	8.19948	8.23203	8.24657	8.24926	8.25476	8.25325	8.23363	8.23826	8.24592	8.21557	8.23982	8.22422	8.23825	8.20765	8.23418	8.23494	8.20996	8.22105	8.22802	8.2254	8.20985	8.19953	8.19627
3.9	8.2453	8.24039	8.22559	8.20397	8.25003	8.24283	8.22671	8.22766	8.23935	8.21644	8.2381	8.22712	8.22758	8.24316	8.27065	8.22904	8.23599	8.22115	8.19398	8.23353	8.24778	8.24995	8.25589	8.25447	8.23649	8.23681	8.24606	8.21763	8.24192	8.22661	8.24025	8.21272	8.23362	8.23438	8.20739	8.22299	8.22746	8.22434	8.21308	8.19803	8.19456
3.9075	8.24577	8.24367	8.21996	8.20131	8.24929	8.23948	8.22423	8.22543	8.23744	8.21938	8.23767	8.22839	8.23087	8.24482	8.26887	8.23316	8.23579	8.22168	8.19712	8.23177	8.24848	8.25088	8.25428	8.25417	8.23358	8.23955	8.24554	8.22117	8.23832	8.22785	8.23969	8.21077	8.23645	8.23287	8.21375	8.22386	8.22841	8.22468	8.21217	8.19545	8.1943
3.915	8.24732	8.2414	8.22186	8.19829	8.24988	8.24123	8.22905	8.22857	8.23989	8.22005	8.23746	8.22757	8.2298	8.24515	8.26775	8.23328	8.23552	8.22054	8.1963	8.22996	8.24968	8.2478	8.25323	8.25221	8.23696	8.2385	8.24343	8.21859	8.24117	8.22655	8.242	8.21123	8.23265	8.23481	8.21243	8.22661	8.22672	8.22931	8.21384	8.19769	8.19248
3.9225	8.24578	8.24302	8.22491	8.20368	8.24962	8.24354	8.22682	8.23115	8.23528	8.22013	8.23904	8.22781	8.22711	8.24538	8.27133	8.23248	8.23782	8.22232	8.19501	8.23352	8.2468	8.24998	8.25216	8.25419	8.23477	8.2336	8.24656	8.21999	8.24247	8.22631	8.23813	8.21155	8.23374	8.23781	8.21398	8.2253	8.22956	8.2289	8.21489	8.19534	8.19711
3.93	8.24759	8.24161	8.22453	8.20464	8.25167	8.24388	8.22615	8.22713	8.24108	8.21611	8.23958	8.22814	8.2274	8.24452	8.27169	8.23231	8.2374	8.22375	8.19987	8.23189	8.25183	8.24895	8.25135	8.25344	8.23533	8.2387	8.24438	8.21738	8.23902	8.22685	8.24185	8.21464	8.23178	8.23247	8.21061	8.22375	8.2284	8.23121	8.21133	8.19747	8.19578
3.9375	8.2476	8.24481	8.22131	8.20109	8.24981	8.24531	8.22952	8.22809	8.24261	8.2205	8.24071	8.23214	8.23045	8.24499	8.26714	8.2326	8.23417	8.22275	8.19943	8.23275	8.24891	8.24857	8.25749	8.25327	8.23447	8.24021	8.24913	8.21905	8.2434	8.22692	8.2371	8.21488	8.23177	8.23619	8.21185	8.22312	8.22985	8.22833	8.20987	8.19825	8.19417
3.945	8.24654	8.24288	8.22428	8.20332	8.25013	8.24511	8.23136	8.22966	8.23913	8.22053	8.24204	8.23281	8.23341	8.24702	8.27061	8.2334	8.23333	8.22279	8.19662	8.2375	8.24783	8.25384	8.25556	8.25266	8.23495	8.23725	8.24265	8.21676	8.23839	8.22885	8.2402	8.21499	8.23207	8.23802	8.2139	8.22513	8.22725	8.22855	8.21319	8.19657	8.19693
3.9525	8.24622	8.2458	8.22355	8.20275	8.24654	8.24435	8.22642	8.22877	8.24186	8.21707	8.23626	8.23045	8.23001	8.24716	8.27025	8.23194	8.23729	8.22416	8.19649	8.23171	8.24592	8.25178	8.25457	8.2523	8.23632	8.23941	8.24713	8.21867	8.23991	8.23089	8.24033	8.21289	8.22745	8.23513	8.21454	8.22334	8.22725	8.22865	8.21331	8.19919	8.19648
3.96	8.24406	8.24539	8.2252	8.20364	8.24746	8.24284	8.22799	8.22731	8.24156	8.2175	8.23922	8.22897	8.23018	8.24707	8.26939	8.23059	8.23999	8.22676	8.1994	8.23331	8.25009	8.25478	8.25423	8.25572	8.23592	8.23967	8.24913	8.21778	8.23936	8.22711	8.23908	8.21304	8.23344	8.23382	8.20797	8.22153	8.2303	8.2283	8.21383	8.19619	8.19621
3.9675	8.24674	8.24263	8.22555	8.20028	8.25096	8.24129	8.22912	8.22714	8.24028	8.21688	8.23966	8.22895	8.23179	8.24323	8.27154	8.23328	8.23639	8.22317	8.19879	8.23627	8.24948	8.25223	8.25518	8.25734	8.23406	8.238	8.24619	8.21666	8.23999	8.22757	8.24088	8.21173	8.23532	8.23498	8.2163	8.22437	8.22884	8.22717	8.21022	8.19826	8.19722
3.975	8.25142	8.24888	8.22655	8.2	8.25117	8.24165	8.23147	8.22746	8.24192	8.22135	8.24239	8.23291	8.23201	8.24585	8.26952	8.22811	8.23554	8.22312	8.19748	8.23481	8.24873	8.25276	8.25497	8.25463	8.23886	8.24198	8.24677	8.21914	8.24109	8.2276	8.2375	8.21188	8.23202	8.23785	8.21186	8.22412	8.22907	8.22705	8.21306	8.19972	8.19562
3.9825	8.24715	8.24705	8.22844	8.20342	8.25325	8.24713	8.22813	8.23284	8.24137	8.22035	8.24028	8.22918	8.23225	8.24741	8.27094	8.22978	8.23734	8.22556	8.19584	8.23459	8.2492	8.25131	8.25294	8.25589	8.23363	8.23727	8.24649	8.22036	8.24237	8.23002	8.23912	8.21004	8.23829	8.23681	8.2123	8.22588	8.23184	8.22789	8.21334	8.19869	8.19492
3.99	8.24839	8.24438	8.22639	8.20325	8.24853	8.24458	8.23182	8.22929	8.23986	8.2207	8.23724	8.2291	8.23298	8.24588	8.26956	8.23079	8.23524	8.2199	8.19632	8.23418	8.24844	8.25141	8.25449	8.25509	8.23608	8.23808	8.24988	8.21926	8.242	8.22739	8.24086	8.21152	8.23451	8.23621	8.21429	8.22598	8.22925	8.22751	8.21268	8.20213	8.19413
3.9975	8.24564	8.24652	8.22559	8.20283	8.25146	8.2435	8.22938	8.2283	8.24132	8.21963	8.24142	8.22936	8.2298	8.24769	8.27285	8.22956	8.23789	8.2234	8.19716	8.23486	8.2509	8.2485	8.25631	8.25402	8.23838	8.23714	8.2457	8.21805	8.2377	8.22925	8.23901	8.21289	8.23333	8.23466	8.21345	8.22225	8.23044	8.2292	8.21156	8.19994	8.19669
4.005	8.24777	8.24667	8.22703	8.20289	8.24905	8.24366	8.22552	8.23216	8.24053	8.2225	8.24265	8.22878	8.2308	8.24757	8.26903	8.23112	8.23985	8.22449	8.19809	8.2326	8.24761	8.25218	8.25707	8.25368	8.23936	8.23664	8.24687	8.21356	8.24291	8.22818	8.24026	8.21457	8.23591	8.23682	8.21218	8.22596	8.22889	8.23078	8.21451	8.19901	8.19499
4.0125	8.24689	8.24453	8.22432	8.20459	8.25287	8.24667	8.22863	8.2322	8.24234	8.21934	8.2404	8.23099	8.2344	8.24773	8.27142	8.23529	8.23746	8.22308	8.19741	8.23363	8.25291	8.24992	8.25314	8.25489	8.23703	8.2346	8.24721	8.22109	8.24085	8.23205	8.23839	8.2141	8.23597	8.23653	8.21372	8.22259	8.22891	8.2306	8.21554	8.19991	8.19561
4.02	8.24821	8.24267	8.22759	8.20274	8.25112	8.24358	8.22825	8.23385	8.23848	8.22152	8.23957	8.23033	8.23158	8.24138	8.2709	8.23296	8.23728	8.22128	8.19857	8.23535	8.24802	8.25268	8.2552	8.25561	8.24092	8.2389	8.24681	8.21804	8.24118	8.22909	8.24084	8.21758	8.2348	8.23756	8.21435	8.22309	8.22754	8.22813	8.21452	8.20152	8.19973
4.0275	8.24765	8.24408	8.22655	8.20456	8.25079	8.24621	8.23144	8.23056	8.24206	8.21922	8.23875	8.2336	8.22946	8.24798	8.27144	8.23302	8.23669	8.22363	8.19732	8.23863	8.25053	8.25322	8.25775	8.2542	8.23916	8.23642	8.24621	8.21884	8.24178	8.23032	8.23896	8.21419	8.23485	8.2361	8.21439	8.22495	8.23131	8.23102	8.21354	8.19915	8.19841
4.035	8.24921	8.24666	8.2255	8.20303	8.25051	8.24503	8.22923	8.23133	8.24146	8.21987	8.24111	8.23552	8.23196	8.24895	8.27125	8.23314	8.23896	8.22249	8.1969	8.23643	8.25081	8.25615	8.25803	8.25669	8.23895	8.2364	8.2494	8.21837	8.23981	8.23152	8.24187	8.21071	8.23446	8.23296	8.21307	8.22564	8.22823	8.23154	8.2147	8.19936	8.19699
4.0425	8.24875	8.24106	8.22249	8.20482	8.25301	8.24628	8.23046	8.23124	8.23856	8.22198	8.23934	8.23175	8.23196	8.24524	8.27047	8.23352	8.23851	8.22084	8.19904	8.23354	8.2514	8.25453	8.2574	8.25574	8.24158	8.24004	8.24932	8.22102	8.24373	8.22962	8.24061	8.2173	8.23481	8.23829	8.21315	8.22346	8.2291	8.23174	8.21353	8.20043	8.19705
4.05	8.24696	8.2444	8.22577	8.20501	8.25223	8.24558	8.22679	8.22922	8.24206	8.22229	8.24047	8.23066	8.23237	8.24623	8.27417	8.23182	8.2401	8.2257	8.19584	8.23465	8.25058	8.25276	8.25612	8.25568	8.23874	8.23859	8.24499	8.21784	8.23981	8.23031	8.2401	8.21675	8.23534	8.23804	8.21106	8.22626	8.22975	8.2308	8.21749	8.2018	8.19829
4.0575	8.2469	8.24477	8.22747	8.20392	8.2499	8.24875	8.23052	8.22734	8.24148	8.22289	8.24024	8.22963	8.23159	8.2485	8.27153	8.23205	8.23957	8.22911	8.19741	8.23467	8.24836	8.25574	8.25566	8.25756	8.24158	8.23711	8.25226	8.21607	8.24267	8.22882	8.24163	8.21393	8.23415	8.23681	8.2159	8.22516	8.22851	8.22966	8.21561	8.19983	8.19722
4.065	8.24626	8.24336	8.22643	8.20415	8.2511	8.24449	8.23201	8.2305	8.24288	8.22035	8.23935	8.23249	8.23042	8.24837	8.2719	8.23305	8.23514	8.22469	8.20014	8.23403	8.25461	8.25277	8.25907	8.25744	8.24342	8.2375	8.25157	8.21871	8.24081	8.22617	8.24038	8.21548	8.23644	8.23565	8.21393	8.22479	8.23142	8.22533	8.21728	8.20033	8.19985
4.0725	8.24963	8.24678	8.22618	8.20642	8.2534	8.24566	8.23199	8.23102	8.2419	8.22102	8.23977	8.22866	8.23369	8.25038	8.271	8.23498	8.23804	8.22386	8.20149	8.23615	8.25144	8.2513	8.2585	8.25675	8.24114	8.23923	8.24875	8.21946	8.24368	8.23011	8.241	8.21427	8.23483	8.23779	8.21626	8.225	8.23034	8.2283	8.21484	8.20216	8.19921
4.08	8.24634	8.24876	8.22522	8.20352	8.25321	8.24742	8.23	8.22943	8.24456	8.22359	8.24301	8.23058	8.23005	8.24793	8.27097	8.23157	8.24117	8.2234	8.19857	8.23582	8.25281	8.25446	8.256	8.25793	8.24189	8.24052	8.24794	8.21937	8.2407	8.22987	8.24138	8.21537	8.23665	8.2364	8.21679	8.22675	8.22923	8.22746	8.21704	8.19975	8.19776
4.0875	8.24519	8.24635	8.22779	8.20253	8.25066	8.24979	8.2307	8.2303	8.24227	8.21892	8.24092	8.23171	8.23566	8.24563	8.27103	8.23497	8.23798	8.22505	8.19865	8.23294	8.25192	8.25171	8.25788	8.25571	8.23796	8.2393	8.24811	8.21996	8.24318	8.22913	8.23942	8.21299	8.23495	8.23925	8.21526	8.22633	8.23205	8.23031	8.21424	8.2024	8.19827
4.095	8.24665	8.24417	8.22785	8.20747	8.25173	8.24525	8.22757	8.2302	8.24496	8.22293	8.2401	8.23308	8.23349	8.24862	8.27427	8.23171	8.2396	8.22747	8.20026	8.23671	8.2516	8.25262	8.26009	8.25679	8.24102	8.24156	8.24796	8.2193	8.23776	8.2294	8.24345	8.21741	8.2368	8.2384	8.21575	8.22657	8.23117	8.22613	8.21359	8.20076	8.19709
4.1025	8.25063	8.24459	8.22709	8.20343	8.25411	8.24596	8.22989	8.23244	8.24373	8.21995	8.24206	8.22932	8.22954	8.24964	8.27287	8.23564	8.23851	8.22478	8.19741	8.23751	8.25068	8.25115	8.25801	8.25766	8.24064	8.2396	8.251	8.21664	8.23943	8.22799	8.2417	8.21555	8.23633	8.23623	8.21329	8.22785	8.2291	8.23097	8.21334	8.20069	8.19804
4.11	8.24819	8.24699	8.22529	8.20645	8.25334	8.24941	8.22972	8.23155	8.24273	8.22257	8.24067	8.23281	8.23419	8.24958	8.27401	8.23382	8.23901	8.22498	8.19732	8.23771	8.24944	8.25447	8.25794	8.2542	8.2373	8.24291	8.25107	8.21921	8.24375	8.23162	8.24164	8.21717	8.23652	8.23629	8.21517	8.22458	8.2303	8.23185	8.21417	8.20145	8.19781
4.1175	8.25061	8.24477	8.22652	8.20582	8.2513	8.24782	8.22913	8.23358	8.24376	8.22375	8.24401	8.23201	8.22908	8.24912	8.27118	8.23674	8.23995	8.22596	8.19573	8.23596	8.24996	8.25562	8.25718	8.25958	8.23917	8.24335	8.24921	8.22032	8.2432	8.23022	8.24077	8.21589	8.23412	8.23903	8.21806	8.22807	8.2343	8.22774	8.21382	8.1996	8.19951
4.125	8.24759	8.24748	8.22284	8.2051	8.25375	8.24627	8.23021	8.23297	8.24234	8.22332	8.24193	8.23034	8.23652	8.24726	8.27062	8.23668	8.23796	8.22532	8.19787	8.23907	8.25479	8.25367	8.25901	8.2568	8.24152	8.24533	8.2478	8.2209	8.23953	8.23125	8.23959	8.21199	8.23607	8.23939	8.21332	8.22348	8.23378	8.22976	8.21656	8.1984	8.19983
4.1325	8.252	8.24689	8.226	8.20365	8.25194	8.24669	8.22883	8.23435	8.24625	8.22183	8.24306	8.23474	8.23184	8.24908	8.27388	8.23352	8.23981	8.22592	8.19963	8.23485	8.25068	8.25599	8.2567	8.25393	8.23838	8.24133	8.24452	8.2231	8.24386	8.2298	8.23931	8.21371	8.23888	8.23989	8.2176	8.22875	8.2325	8.22845	8.21575	8.20174	8.20127
4.14	8.24887	8.24649	8.22805	8.20515	8.24739	8.24657	8.23109	8.23421	8.24317	8.2219	8.2431	8.23527	8.22936	8.25065	8.27285	8.23219	8.2411	8.22854	8.20107	8.23898	8.2505	8.25334	8.25623	8.25849	8.24059	8.24002	8.24784	8.21986	8.24137	8.23014	8.24078	8.21558	8.23712	8.2349	8.21473	8.22471	8.23146	8.2296	8.22032	8.2036	8.19762
4.1475	8.24837	8.25023	8.22528	8.20463	8.25328	8.24917	8.22875	8.23439	8.24357	8.22156	8.24418	8.23342	8.23168	8.24871	8.27162	8.23161	8.23864	8.22774	8.20032	8.23465	8.24902	8.25649	8.25736	8.25424	8.24184	8.24403	8.2487	8.21953	8.24099	8.22977	8.24184	8.21769	8.23593	8.23794	8.21719	8.22867	8.23091	8.22708	8.21429	8.20272	8.19975
4.155	8.25163	8.24643	8.22908	8.20401	8.25296	8.2485	8.23071	8.23144	8.2409	8.22112	8.24339	8.23224	8.23487	8.24664	8.27331	8.23113	8.23788	8.22892	8.19702	8.23805	8.24862	8.25504	8.26023	8.25664	8.23968	8.24499	8.24731	8.21906	8.24248	8.22751	8.24339	8.21433	8.23521	8.23698	8.21667	8.22838	8.2278	8.23256	8.21982	8.20011	8.1997
4.1625	8.2499	8.24701	8.22917	8.20735	8.25031	8.24952	8.23449	8.23486	8.24201	8.2214	8.23992	8.23078	8.23061	8.24967	8.27334	8.23518	8.24028	8.22527	8.19908	8.23483	8.25027	8.25345	8.2605	8.25873	8.23874	8.24151	8.24678	8.21968	8.23975	8.23031	8.24316	8.21818	8.24003	8.23981	8.21484	8.22801	8.22711	8.22955	8.21778	8.20233	8.19944
4.17	8.25103	8.24804	8.23125	8.20487	8.25098	8.24242	8.22989	8.23184	8.24155	8.22269	8.24044	8.23238	8.23244	8.24864	8.27332	8.2316	8.23896	8.22487	8.20148	8.23596	8.25163	8.25745	8.26121	8.25865	8.24024	8.24076	8.24983	8.22049	8.24274	8.22901	8.24065	8.21899	8.23872	8.24035	8.21692	8.22925	8.22667	8.22813	8.21662	8.20413	8.20078
4.1775	8.24888	8.247	8.23027	8.20311	8.25352	8.25317	8.23055	8.2341	8.24421	8.22249	8.24253	8.23075	8.2339	8.25016	8.27262	8.23462	8.24366	8.2261	8.19943	8.23797	8.25286	8.25091	8.26002	8.25566	8.24083	8.23991	8.24828	8.21849	8.24051	8.22858	8.24312	8.21548	8.23697	8.23919	8.21622	8.22836	8.23338	8.23074	8.21617	8.20125	8.20146
4.185	8.24829	8.24796	8.22549	8.20821	8.25093	8.24768	8.23348	8.23498	8.23907	8.22038	8.23952	8.23495	8.2313	8.24979	8.26917	8.23283	8.23831	8.22671	8.20005	8.2378	8.25365	8.25568	8.25775	8.25618	8.24151	8.24383	8.25055	8.21435	8.2422	8.23003	8.24414	8.21399	8.23757	8.23762	8.21676	8.22881	8.22776	8.23135	8.21584	8.20274	8.20002
4.1925	8.25028	8.24782	8.22913	8.20469	8.25234	8.24907	8.23664	8.23285	8.24523	8.22078	8.24323	8.23402	8.23705	8.2496	8.27448	8.23606	8.24375	8.22791	8.2021	8.23575	8.25405	8.25374	8.26026	8.25965	8.24138	8.24032	8.2497	8.22055	8.24282	8.23027	8.24227	8.21475	8.23668	8.23795	8.22065	8.22995	8.23343	8.23251	8.21703	8.20189	8.19924
4.2	8.24921	8.24606	8.22969	8.20659	8.25509	8.249	8.23152	8.23224	8.24286	8.22287	8.24572	8.23292	8.23338	8.25325	8.2726	8.23527	8.24169	8.22695	8.20018	8.23887	8.25219	8.25218	8.25721	8.25865	8.24157	8.24212	8.24823	8.2218	8.23958	8.23262	8.24228	8.21719	8.23711	8.23598	8.21856	8.22674	8.23267	8.23332	8.21517	8.20035	8.20511
4.2075	8.25014	8.24995	8.22934	8.2052	8.25719	8.25027	8.23115	8.2365	8.24252	8.22748	8.24337	8.23337	8.23749	8.25231	8.27276	8.23476	8.23972	8.22738	8.20089	8.23746	8.25238	8.25333	8.25775	8.25401	8.24215	8.24189	8.24993	8.22001	8.24394	8.22683	8.24364	8.21483	8.2396	8.24156	8.21443	8.2284	8.23358	8.23259	8.21775	8.20402	8.19778
4.215	8.25206	8.24562	8.22953	8.20407	8.25452	8.2488	8.23055	8.23713	8.24125	8.22479	8.24019	8.23441	8.23249	8.25112	8.2716	8.23589	8.24241	8.22746	8.20122	8.23757	8.25362	8.25645	8.26032	8.25871	8.23997	8.24042	8.24797	8.22211	8.24678	8.2373	8.23975	8.21608	8.24143	8.2362	8.21888	8.2269	8.23369	8.22881	8.21841	8.2024	8.19979
4.2225	8.24745	8.2475	8.22977	8.2042	8.25042	8.24922	8.23378	8.23298	8.24548	8.22055	8.24481	8.23529	8.23543	8.25108	8.27387	8.23352	8.24179	8.22561	8.19924	8.23888	8.2497	8.25448	8.26091	8.25876	8.24278	8.24261	8.24874	8.22184	8.24169	8.23221	8.24397	8.21457	8.24135	8.23873	8.21842	8.22888	8.2332	8.22918	8.21752	8.20437	8.20013
4.23	8.24746	8.24617	8.23183	8.20762	8.2533	8.24925	8.23119	8.23022	8.24277	8.22359	8.24352	8.23139	8.23375	8.24783	8.27759	8.23741	8.24076	8.22775	8.20043	8.23643	8.24973	8.25534	8.25955	8.25975	8.24069	8.24126	8.24766	8.22143	8.24174	8.23223	8.24169	8.21552	8.23986	8.23838	8.21417	8.22637	8.23163	8.23417	8.21596	8.20145	8.20123
4.2375	8.25101	8.2452	8.22989	8.20798	8.25516	8.2501	8.23129	8.23387	8.24596	8.22481	8.24569	8.23319	8.23321	8.24919	8.27284	8.23827	8.24115	8.22668	8.20019	8.23704	8.24919	8.25329	8.26218	8.25714	8.24271	8.2439	8.24904	8.22441	8.24654	8.2339	8.24565	8.21553	8.24242	8.23776	8.21414	8.22543	8.23371	8.2304	8.21932	8.20227	8.201
4.245	8.24796	8.24729	8.22788	8.20774	8.25269	8.24959	8.22865	8.23411	8.24447	8.22332	8.24472	8.23449	8.23496	8.25065	8.27687	8.23537	8.24042	8.22679	8.20297	8.23959	8.25226	8.25745	8.26219	8.25937	8.24093	8.24327	8.24874	8.21901	8.24274	8.23371	8.24401	8.21745	8.23968	8.23935	8.21544	8.22822	8.23129	8.23163	8.21783	8.20178	8.20102
4.2525	8.25169	8.24806	8.22964	8.2071	8.25623	8.24839	8.23007	8.23537	8.24345	8.22458	8.24205	8.23452	8.23212	8.25146	8.27225	8.23475	8.23755	8.22875	8.20099	8.23711	8.25318	8.25776	8.25916	8.26023	8.24263	8.24572	8.25168	8.22144	8.24174	8.23341	8.24341	8.21609	8.24293	8.23965	8.21587	8.22716	8.23298	8.23006	8.21759	8.20285	8.20288
4.26	8.24853	8.24689	8.22823	8.20954	8.25351	8.25232	8.23287	8.23065	8.24482	8.22042	8.24297	8.23094	8.23561	8.25222	8.27305	8.23703	8.24342	8.22766	8.19865	8.23686	8.25485	8.25574	8.26158	8.25834	8.24096	8.24115	8.24724	8.22335	8.24396	8.23204	8.2442	8.21545	8.24302	8.23936	8.21913	8.22816	8.23298	8.23449	8.21933	8.1986	8.20226
4.2675	8.24714	8.24676	8.22877	8.20675	8.25343	8.24844	8.23513	8.23493	8.24614	8.22393	8.24574	8.23551	8.23275	8.25009	8.27297	8.23302	8.24109	8.22705	8.20301	8.24	8.25297	8.25583	8.25919	8.25619	8.24366	8.24347	8.2507	8.22377	8.24187	8.2302	8.24229	8.2167	8.23892	8.24332	8.21875	8.22944	8.23128	8.23293	8.21697	8.20169	8.20381
4.275	8.25466	8.24843	8.23388	8.20765	8.25357	8.24865	8.23375	8.23564	8.24642	8.22247	8.24373	8.23498	8.23487	8.2516	8.27289	8.23581	8.24182	8.22829	8.20214	8.24072	8.25486	8.25779	8.25905	8.25789	8.24121	8.24386	8.2465	8.22338	8.24228	8.23214	8.24384	8.2169	8.23985	8.23965	8.219	8.22985	8.23065	8.23611	8.21915	8.20157	8.20092
4.2825	8.25213	8.25285	8.22805	8.2076	8.25221	8.2497	8.23018	8.2352	8.24759	8.22375	8.24321	8.23575	8.23413	8.25024	8.2754	8.23766	8.24376	8.23042	8.20484	8.2403	8.2542	8.25801	8.26093	8.25598	8.2443	8.24264	8.25228	8.22084	8.24154	8.23159	8.246	8.21657	8.24232	8.23951	8.21868	8.22647	8.23243	8.23398	8.21824	8.20089	8.19926
4.29	8.25092	8.24955	8.23038	8.20627	8.25545	8.24822	8.23538	8.23437	8.24617	8.22428	8.24412	8.23606	8.23363	8.25257	8.27588	8.23836	8.23916	8.22664	8.20223	8.2393	8.25294	8.25628	8.26196	8.25909	8.2425	8.24367	8.25009	8.22348	8.24162	8.22824	8.244	8.2159	8.24031	8.23633	8.21788	8.22882	8.23187	8.2332	8.21663	8.2052	8.20245
4.2975	8.25022	8.25089	8.22853	8.20597	8.25265	8.24695	8.23558	8.23133	8.24323	8.22435	8.24466	8.23406	8.23246	8.25268	8.27571	8.23697	8.24329	8.2284	8.20366	8.23818	8.25199	8.25651	8.26027	8.2584	8.24329	8.24496	8.24935	8.22234	8.24564	8.23149	8.24408	8.21496	8.24126	8.23897	8.218	8.22891	8.22675	8.2326	8.22108	8.20366	8.20269
4.305	8.25278	8.25111	8.22655	8.20779	8.25781	8.25171	8.23198	8.23489	8.24513	8.22344	8.24495	8.23797	8.23785	8.25291	8.27486	8.23563	8.24189	8.22809	8.19979	8.23872	8.2539	8.25704	8.26363	8.25801	8.24535	8.24204	8.25179	8.22055	8.24411	8.23137	8.2454	8.21668	8.23924	8.23834	8.21642	8.22984	8.23046	8.2338	8.21894	8.20029	8.2031
4.3125	8.24956	8.25435	8.23185	8.2086	8.25559	8.25229	8.23429	8.23457	8.24771	8.22384	8.24452	8.23435	8.23216	8.251	8.27596	8.23452	8.24173	8.22751	8.20319	8.23909	8.25185	8.25596	8.25922	8.26008	8.24234	8.24375	8.25146	8.22498	8.24377	8.23385	8.24458	8.21261	8.24051	8.2379	8.22063	8.22932	8.23189	8.2334	8.21769	8.20321	8.20371
4.32	8.24832	8.25163	8.22987	8.21045	8.2549	8.24684	8.23211	8.23173	8.24445	8.22371	8.2445	8.23404	8.23156	8.25186	8.27377	8.23795	8.24027	8.22711	8.20438	8.23711	8.25302	8.25869	8.2633	8.25968	8.24112	8.24408	8.24913	8.22477	8.24138	8.23364	8.24472	8.21661	8.23998	8.2391	8.21704	8.22833	8.23248	8.233	8.21996	8.20198	8.20415
4.3275	8.2495	8.25019	8.22969	8.21008	8.25192	8.25194	8.23464	8.23397	8.24995	8.2197	8.246	8.234	8.23436	8.25419	8.27592	8.23816	8.24152	8.22712	8.20192	8.24023	8.25702	8.25859	8.25864	8.25702	8.24431	8.24145	8.24957	8.2278	8.2445	8.22993	8.24236	8.21475	8.24292	8.24036	8.21994	8.22689	8.23525	8.23313	8.21973	8.20146	8.20204
4.335	8.25463	8.2506	8.22988	8.2052	8.25564	8.24849	8.23387	8.23342	8.24699	8.22383	8.24248	8.23606	8.23202	8.24837	8.27495	8.23204	8.24259	8.22885	8.20146	8.23653	8.25676	8.2587	8.26314	8.25921	8.24301	8.24544	8.25013	8.22229	8.24407	8.23468	8.2436	8.21688	8.24092	8.23693	8.21984	8.22666	8.23223	8.23308	8.21882	8.19862	8.2048
4.3425	8.2521	8.25277	8.23005	8.20812	8.25621	8.25154	8.23316	8.23438	8.24666	8.2243	8.24436	8.23702	8.23293	8.25353	8.27462	8.23638	8.2443	8.22736	8.20269	8.24037	8.25232	8.26179	8.26033	8.26378	8.24365	8.24213	8.25049	8.22209	8.24114	8.23284	8.24403	8.21783	8.24	8.24083	8.22209	8.22747	8.23288	8.23216	8.21536	8.20234	8.20667
4.35	8.25142	8.25152	8.22683	8.20788	8.25529	8.25038	8.23545	8.23547	8.24651	8.22635	8.24274	8.23555	8.23328	8.25056	8.27666	8.23712	8.24066	8.22643	8.20351	8.23975	8.25494	8.25916	8.25998	8.26112	8.24297	8.24445	8.24944	8.22654	8.2464	8.23366	8.2441	8.21772	8.24181	8.23986	8.22054	8.22991	8.23418	8.23201	8.21913	8.20202	8.20498
4.3575	8.25471	8.24979	8.23053	8.20885	8.25476	8.2495	8.23301	8.23379	8.24543	8.22372	8.24783	8.23688	8.23473	8.25118	8.27637	8.23358	8.24473	8.22915	8.20443	8.23928	8.25604	8.25731	8.25972	8.26134	8.24369	8.24579	8.25018	8.22383	8.24832	8.23438	8.2428	8.21828	8.24259	8.2405	8.2162	8.22591	8.23306	8.23363	8.22054	8.20162	8.20608
4.365	8.25342	8.24975	8.23407	8.20819	8.2559	8.2497	8.23304	8.23469	8.24715	8.22271	8.2475	8.23412	8.23559	8.25344	8.27605	8.23489	8.2422	8.22729	8.2031	8.23968	8.25416	8.25539	8.26073	8.26003	8.24227	8.24467	8.24981	8.22468	8.24459	8.23256	8.24721	8.21662	8.24242	8.24324	8.21829	8.22869	8.23463	8.23445	8.21715	8.20311	8.20672
[truncated: 84 more rows]

## Sheet: 10 uM
0.0075	7.69205	7.71019	7.71713	7.6796	7.71309	7.71168	7.66432	7.69903	7.68078	7.69613	7.68675	7.70548	7.67269	7.72821	7.66428	7.72466	7.72773	7.69936	7.6696	7.69851	7.73352	7.75981	7.88367	7.71421	7.69604	7.75066	7.69101	7.74831	7.69181	7.73364	7.7454	7.67482	7.68568	7.69944	7.71191	7.72038	7.72173	7.68143	7.72846	7.6971	7.6733	7.64533	7.69843	7.72167	7.69022
[truncated: 665 more rows]

[truncated: 1 more sheets: 15 uM]
