# Supplementary material for: Evolutionary fine-tuning of residual helix structure in disordered proteins manifests in complex structure and lifetime
Source: Commun Biol. 2023 Jan 18;6:63. doi: 10.1038/s42003-023-04445-6 (PMC9849366; doi:10.1038/s42003-023-04445-6)
Supplement: Supplementary file 4 — Supplementary Data 2 [file 42003_2023_4445_MOESM4_ESM.zip]

Archive with 7 entries (6 files):
- Supplementary Data 2/
- Supplementary Data 2/D2A_WT
- Supplementary Data 2/D2A_R266G
- Supplementary Data 2/D2A_D267L
- Supplementary Data 2/D2A_WT+RST
- Supplementary Data 2/D2A_D267L+RST
- Supplementary Data 2/D2A_R266G+RST
