# Supplementary material for: Evolutionary fine-tuning of residual helix structure in disordered proteins manifests in complex structure and lifetime
Source: Commun Biol. 2023 Jan 18;6:63. doi: 10.1038/s42003-023-04445-6 (PMC9849366; doi:10.1038/s42003-023-04445-6)
Supplement: Supplementary file 4 — Supplementary Data 2 [file 42003_2023_4445_MOESM4_ESM.zip › Supplementary Data 2/D2A_WT]

#NUM AA   HA     CA      CB       CO        N       HN    
 3     P  0.0000 63.2189 32.9385 0.0000 0.0000 0.0000
 4     N  0.0000 54.1293 39.1581 0.0000 121.3367 8.3624
 5     D  0.0000 54.3161 41.2059 0.0000 119.7149 8.1545
 6     V  0.0000 62.4067 32.8206 0.0000 119.0462 8.0097
 7     D  0.0000 54.4003 41.2183 0.0000 123.7410 8.4071
 8     Q  0.0000 56.1119 29.0656 0.0000 121.7122 8.4505
 9     S  0.0000 59.5691 63.6506 0.0000 116.4018 8.3939
 10    H  0.0000 55.9637 29.6074 0.0000 120.4818 8.2756
 11    L  0.0000 55.3513 42.4118 0.0000 122.8969 7.9621
 12    D  0.0000 54.3982 41.3569 0.0000 121.2869 8.3834
 13    S  0.0000 58.4898 63.7890 0.0000 116.3085 8.2293
 14    S  0.0000 59.1154 63.8328 0.0000 117.9064 8.4194
 15    D  0.0000 54.5968 41.0975 0.0000 121.9081 8.2824
 16    M  0.0000 55.6152 32.7411 0.0000 119.5896 8.0382
 17    F  0.0000 57.5090 39.7354 0.0000 120.4534 8.0597
 18    D  0.0000 54.1364 41.2459 0.0000 122.2368 8.3388
 19    V  0.0000 62.7847 32.7319 0.0000 120.3350 8.0693
 20    D  0.0000 55.0950 41.1869 0.0000 123.1701 8.3275
 21    E  0.0000 57.6578 30.0232 0.0000 121.7150 8.2867
 22    L  0.0000 55.8843 41.9163 0.0000 121.2635 8.1226
 23    L  0.0000 55.3931 41.8799 0.0000 121.2553 8.0004
 24    R  0.0000 56.6544 30.9900 0.0000 121.1680 7.9462
 25    D  0.0000 54.4815 41.0760 0.0000 120.9609 8.3127
 26    L  0.0000 55.5480 42.1527 0.0000 122.8257 8.1781
 27    N  0.0000 53.6025 39.2518 0.0000 118.8510 8.4493
 28    G  0.0000 45.5179 0.0000 0.0000 109.3394 8.2663
 29    D  0.0000 54.3478 41.5089 0.0000 120.9102 8.2847
 30    D  0.0000 56.0169 42.2465 0.0000 125.6679 7.9554
