# Supplementary material for: Evolutionary fine-tuning of residual helix structure in disordered proteins manifests in complex structure and lifetime
Source: Commun Biol. 2023 Jan 18;6:63. doi: 10.1038/s42003-023-04445-6 (PMC9849366; doi:10.1038/s42003-023-04445-6)
Supplement: Supplementary file 4 — Supplementary Data 2 [file 42003_2023_4445_MOESM4_ESM.zip › Supplementary Data 2/D2A_R266G]

#NUM AA   HA     CA      CB       CO        N       HN    
 3     P  0.0000 63.8540 31.9379 0.0000 0.0000 0.0000
 4     N  0.0000 53.6048 38.8441 0.0000 117.8882 8.4265
 5     D  0.0000 54.6405 40.9676 0.0000 119.7532 8.2940
 6     V  0.0000 62.4806 32.8376 0.0000 119.2713 7.9545
 7     D  0.0000 54.4285 41.2487 0.0000 123.6618 8.3810
 8     Q  0.0000 56.1128 29.0403 0.0000 121.6615 8.3063
 9     S  0.0000 59.5877 63.6781 0.0000 116.4710 8.4133
 10    H  0.0000 56.1289 29.7713 0.0000 120.5969 8.2827
 11    L  0.0000 55.3180 42.4237 0.0000 122.9106 7.9509
 12    D  0.0000 54.4031 41.3824 0.0000 121.2949 8.3795
 13    S  0.0000 58.4777 63.8510 0.0000 116.3326 8.2392
 14    S  0.0000 59.1392 63.8427 0.0000 117.9342 8.4317
 15    D  0.0000 54.5967 41.1468 0.0000 121.9193 8.2935
 16    M  0.0000 55.5812 32.7823 0.0000 119.6078 8.0403
 17    F  0.0000 57.4440 39.7607 0.0000 120.5087 8.0734
 18    D  0.0000 54.1600 41.2845 0.0000 122.3162 8.3534
 19    V  0.0000 62.4962 32.8333 0.0000 120.0757 8.0761
 20    D  0.0000 54.8962 41.1936 0.0000 123.6201 8.3800
 21    E  0.0000 57.0096 30.2758 0.0000 121.7635 8.3068
 22    L  0.0000 55.6449 42.0106 0.0000 122.4649 8.2592
 23    L  0.0000 55.3981 42.3894 0.0000 122.4719 8.1333
 24    G  0.0000 45.3033 0.0000 0.0000 108.9343 8.2267
 25    D  0.0000 54.3344 41.3316 0.0000 120.4033 8.2476
 26    L  0.0000 55.3967 42.1438 0.0000 122.6315 8.2582
 27    N  0.0000 53.5795 39.2978 0.0000 119.2484 8.4784
 28    G  0.0000 45.5038 0.0000 0.0000 109.5352 8.3310
 29    D  0.0000 54.3487 41.4603 0.0000 120.9504 8.3038
 30    D  0.0000 56.0503 42.2767 0.0000 125.7123 7.9652
