# Supplementary material for: Evolutionary fine-tuning of residual helix structure in disordered proteins manifests in complex structure and lifetime
Source: Commun Biol. 2023 Jan 18;6:63. doi: 10.1038/s42003-023-04445-6 (PMC9849366; doi:10.1038/s42003-023-04445-6)
Supplement: Supplementary file 4 — Supplementary Data 2 [file 42003_2023_4445_MOESM4_ESM.zip › Supplementary Data 2/D2A_D267L]

#NUM AA   HA     CA      CB       CO        N       HN    
 3     P  0.0000 0.0000 31.9746 0.0000 0.0000 0.0000
 4     N  0.0000 53.6074 38.8536 0.0000 117.8720 8.4237
 5     D  0.0000 54.6363 40.9838 0.0000 119.6989 8.2956
 6     V  0.0000 62.4481 32.8442 0.0000 119.2555 7.9450
 7     D  0.0000 54.3948 41.2294 0.0000 123.7251 8.3890
 8     Q  0.0000 56.1518 28.9969 0.0000 121.6938 8.4614
 9     S  0.0000 59.6239 63.6322 0.0000 116.4170 8.4122
 10    H  0.0000 56.1328 29.7296 0.0000 120.5235 8.2777
 11    L  0.0000 55.3550 42.4293 0.0000 122.7741 7.9431
 12    D  0.0000 54.4158 41.3928 0.0000 121.2283 8.3855
 13    S  0.0000 58.7659 63.8278 0.0000 116.2701 8.2319
 14    S  0.0000 59.2306 63.8223 0.0000 117.8922 8.4299
 15    D  0.0000 54.6438 41.1387 0.0000 121.8827 8.2970
 16    M  0.0000 55.6600 32.7781 0.0000 119.5158 8.0531
 17    F  0.0000 57.5565 39.8957 0.0000 120.3901 8.0509
 18    D  0.0000 54.0871 41.3572 0.0000 122.2361 8.3738
 19    V  0.0000 63.8144 32.4967 0.0000 121.0493 8.1454
 20    D  0.0000 55.9578 40.9844 0.0000 122.1877 8.2645
 21    E  0.0000 58.2874 29.8005 0.0000 121.6767 8.2272
 22    L  0.0000 56.9951 41.7038 0.0000 120.2721 8.0435
 23    L  0.0000 56.6406 41.7190 0.0000 119.7105 7.9544
 24    R  0.0000 57.9019 30.3936 0.0000 119.8820 7.8601
 25    L  0.0000 56.1793 42.1011 0.0000 120.8896 7.9395
 26    L  0.0000 55.8035 42.3096 0.0000 120.9532 8.0123
 27    N  0.0000 53.5973 39.3007 0.0000 117.9659 8.2184
 28    G  0.0000 45.5936 0.0000 0.0000 109.1348 8.1911
 29    D  0.0000 54.3646 41.5220 0.0000 120.7830 8.2765
 30    D  0.0000 56.0640 42.3175 0.0000 125.6279 7.9708
