# Supplementary material for: Evolutionary fine-tuning of residual helix structure in disordered proteins manifests in complex structure and lifetime
Source: Commun Biol. 2023 Jan 18;6:63. doi: 10.1038/s42003-023-04445-6 (PMC9849366; doi:10.1038/s42003-023-04445-6)
Supplement: Supplementary file 4 — Supplementary Data 2 [file 42003_2023_4445_MOESM4_ESM.zip › Supplementary Data 2/D2A_WT+RST]

#NUM AA   HA     CA      CB       CO        N       HN    
 3     P  0.0000 63.7094 31.9260 0.0000 0.0000 0.0000
 4     N  0.0000 53.6010 38.8488 0.0000 117.8960 8.4126
 5     D  0.0000 54.5966 41.0113 0.0000 119.8530 8.2702
 6     V  0.0000 62.4940 32.8145 0.0000 119.3624 7.9600
 7     D  0.0000 54.4348 41.1694 0.0000 123.7020 8.3781
 8     Q  0.0000 56.3649 28.8904 0.0000 121.7624 8.3421
 9     S  0.0000 59.8399 63.5547 0.0000 116.1309 8.3906
 10    H  0.0000 56.2080 29.6678 0.0000 120.2172 8.1496
 11    L  0.0000 55.4572 42.4514 0.0000 122.2457 7.7838
 12    D  0.0000 54.3380 41.5873 0.0000 121.0362 8.4973
 13    S  0.0000 59.0794 63.5980 0.0000 116.3925 8.1798
 14    S  0.0000 60.2348 63.7118 0.0000 117.6769 8.4815
 15    D  0.0000 54.5332 41.9852 0.0000 118.5608 8.3356
 16    M  0.0000 53.8043 36.7139 0.0000 117.4898 7.9113
 17    F  0.0000 55.2614 41.8009 0.0000 115.9614 8.6500
 18    D  0.0000 0.0000 0.0000 0.0000 0.0000 0.0000
 19    V  0.0000 66.0781 32.2722 0.0000 129.4204 8.1512
 20    D  0.0000 57.5017 40.0989 0.0000 120.0495 7.9801
 21    E  0.0000 58.9528 29.8302 0.0000 121.3922 7.9091
 22    L  0.0000 58.1923 41.1972 0.0000 120.0804 7.7306
 23    L  0.0000 58.2502 41.3810 0.0000 117.2439 8.4195
 24    R  0.0000 59.6935 29.9259 0.0000 119.1188 7.8166
 25    D  0.0000 56.9605 40.6324 0.0000 120.9885 7.9730
 26    L  0.0000 56.0896 41.5556 0.0000 117.7736 7.9742
 27    N  0.0000 53.6521 39.1449 0.0000 117.6442 8.1184
 28    G  0.0000 45.6751 0.0000 0.0000 109.1466 8.0792
 29    D  0.0000 54.3471 41.6330 0.0000 120.6335 8.2890
 30    D  0.0000 56.0078 42.2249 0.0000 125.6390 8.0095
