# Supplementary material for: Evolutionary fine-tuning of residual helix structure in disordered proteins manifests in complex structure and lifetime
Source: Commun Biol. 2023 Jan 18;6:63. doi: 10.1038/s42003-023-04445-6 (PMC9849366; doi:10.1038/s42003-023-04445-6)
Supplement: Supplementary file 4 — Supplementary Data 2 [file 42003_2023_4445_MOESM4_ESM.zip › Supplementary Data 2/D2A_D267L+RST]

#NUM AA   HA     CA      CB       CO        N       HN    
 4     N  0.0000 53.5622 38.8802 0.0000 117.9390 8.4172
 5     D  0.0000 54.6144 41.0231 0.0000 119.8590 8.2802
 6     V  0.0000 62.4829 32.9075 0.0000 119.3244 7.9669
 7     D  0.0000 54.5352 41.2186 0.0000 123.7017 8.3867
 8     Q  0.0000 56.3810 28.8563 0.0000 121.7280 8.3446
 9     S  0.0000 59.8756 63.5374 0.0000 116.1635 8.4026
 10    H  0.0000 0.0000 0.0000 0.0000 0.0000 0.0000
 11    L  0.0000 0.0000 0.0000 0.0000 0.0000 0.0000
 12    D  0.0000 54.6073 41.6074 0.0000 0.0000 0.0000
 13    S  0.0000 58.8907 63.4408 0.0000 116.0112 8.1524
 14    S  0.0000 60.1812 63.6849 0.0000 117.8089 8.4635
 15    D  0.0000 54.4976 41.6770 0.0000 118.0377 8.3878
 16    M  0.0000 53.7939 36.6748 0.0000 117.4688 7.9485
 17    F  0.0000 55.3438 41.7687 0.0000 116.0943 8.7378
 18    D  0.0000 0.0000 40.6739 0.0000 0.0000 0.0000
 19    V  0.0000 66.3529 32.3043 0.0000 129.2279 8.2462
 20    D  0.0000 57.6242 40.1277 0.0000 119.8692 8.0113
 21    E  0.0000 58.8643 29.6718 0.0000 121.2543 7.9583
 22    L  0.0000 58.3000 41.1753 0.0000 120.8185 7.9105
 23    L  0.0000 58.5622 41.2581 0.0000 117.8435 8.4970
 24    R  0.0000 59.9136 30.1811 0.0000 118.6531 7.9354
 25    L  0.0000 57.7274 41.9668 0.0000 120.6081 7.8052
 26    L  0.0000 56.3745 41.3554 0.0000 116.7226 7.9508
 27    N  0.0000 53.4956 39.0404 0.0000 117.0187 8.0779
 28    G  0.0000 45.7665 0.0000 0.0000 108.8101 7.9428
 29    D  0.0000 54.3836 41.7010 0.0000 120.6445 8.2523
 30    D  0.0000 55.9844 42.3795 0.0000 125.4845 8.0131
