# Supplementary material for: Evolutionary fine-tuning of residual helix structure in disordered proteins manifests in complex structure and lifetime
Source: Commun Biol. 2023 Jan 18;6:63. doi: 10.1038/s42003-023-04445-6 (PMC9849366; doi:10.1038/s42003-023-04445-6)
Supplement: Supplementary file 4 — Supplementary Data 2 [file 42003_2023_4445_MOESM4_ESM.zip › Supplementary Data 2/D2A_R266G+RST]

#NUM AA   HA     CA      CB       CO        N       HN    
 3     P  0.0000 63.6993 31.9692 0.0000 0.0000 0.0000
 4     N  0.0000 53.5948 38.8836 0.0000 117.9070 8.4133
 5     D  0.0000 54.5936 41.0202 0.0000 119.8334 8.2784
 6     V  0.0000 62.4923 32.8144 0.0000 119.3271 7.9624
 7     D  0.0000 54.5194 41.1869 0.0000 123.7191 8.3871
 8     Q  0.0000 56.4027 28.8703 0.0000 121.7373 8.3454
 9     S  0.0000 59.8364 63.5528 0.0000 116.1756 8.4078
 10    H  0.0000 56.3594 29.9277 0.0000 0.0000 0.0000
 11    L  0.0000 55.4196 42.4725 0.0000 122.2764 7.7892
 12    D  0.0000 54.3574 41.6666 0.0000 121.1146 8.5180
 13    S  0.0000 59.1695 63.4591 0.0000 116.5444 8.2285
 14    S  0.0000 60.2344 63.6870 0.0000 117.5840 8.4810
 15    D  0.0000 54.6297 42.0643 0.0000 118.7830 8.3353
 16    M  0.0000 53.7213 36.5787 0.0000 117.4085 7.8612
 17    F  0.0000 55.3691 41.7173 0.0000 115.9767 8.6374
 18    D  0.0000 52.5914 40.9339 0.0000 121.4891 7.9244
 19    V  0.0000 66.3791 32.2394 0.0000 129.0308 8.2335
 20    D  0.0000 57.5085 40.0237 0.0000 119.7882 8.0804
 21    E  0.0000 58.7849 29.9543 0.0000 122.2751 8.0779
 22    L  0.0000 58.3316 41.4907 0.0000 120.2958 7.7580
 23    L  0.0000 57.8867 41.5826 0.0000 116.9894 8.5186
 24    G  0.0000 46.6997 0.0000 0.0000 106.1924 7.9100
 25    D  0.0000 55.9325 41.1595 0.0000 122.1000 7.9121
 26    L  0.0000 55.4908 41.4028 0.0000 118.6335 7.8002
 27    N  0.0000 53.5806 39.1928 0.0000 118.2506 8.1699
 28    G  0.0000 45.5624 0.0000 0.0000 109.3467 8.1771
 29    D  0.0000 54.3895 41.4529 0.0000 120.8877 8.3413
 30    D  0.0000 55.9982 42.2725 0.0000 125.7464 8.0032
