# Supplementary material for: Evolutionary fine-tuning of residual helix structure in disordered proteins manifests in complex structure and lifetime
Source: Commun Biol. 2023 Jan 18;6:63. doi: 10.1038/s42003-023-04445-6 (PMC9849366; doi:10.1038/s42003-023-04445-6)
Supplement: Supplementary file 5 — Supplementary Data 3 [file 42003_2023_4445_MOESM5_ESM.xlsx]

## Sheet: D2A WT
Conditions: Jasco-810 spectropolarimeter, 1 mm quartz cuvette, response time: 4 sec, bandwidth: 1.0 nm, data pitch: 0.5 nm, scanning speed: 50 nm/min. Average of 10 scans. 24 uM D2A, buffer: 10 mM Na2HPO4/NaH2PO4 pH 7
Wavelength	0% TFE	MRE		Wavelength	10% TFE	MRE		Wavelength	20% TFE	MRE		Wavelength	30% TFE	MRE		Wavelength	40% TFE	MRE		Wavelength	50% TFE	MRE		Wavelength	60% TFE	MRE		Wavelength	70% TFE	MRE
260	-0.0635509	-91.3088		260	0.00160773	2.30996		260	-0.0110581	-15.8881		260	0.0582968	83.7598		260	0.00302738	4.34968		260	0.020228	29.0632		260	0.0056271	8.08491		260	-0.00192149	-2.76076
259.5	-0.0640694	-92.0537		259.5	-0.00828123	-11.8983		259.5	-0.0143602	-20.6325		259.5	0.0549069	78.8892		259.5	-0.00642015	-9.22435		259.5	0.0112275	16.1315		259.5	0.00524443	7.5351		259.5	-0.00202974	-2.91629
259	-0.0615332	-88.4098		259	-0.0268088	-38.5184		259	-0.0140918	-20.2468		259	0.0529249	76.0415		259	-0.015286	-21.9626		259	-0.00203431	-2.92286		259	0.00075829	1.0895		259	-0.00731802	-10.5144
258.5	-0.0509677	-73.2295		258.5	-0.0465333	-66.8582		258.5	-0.0141507	-20.3315		258.5	0.0527759	75.8274		258.5	-0.0218638	-31.4135		258.5	-0.0184739	-26.543		258.5	0.000542855	0.779964		258.5	-0.00997694	-14.3347
258	-0.042577	-61.1739		258	-0.0669823	-96.2389		258	-0.00871074	-12.5154		258	0.0571872	82.1655		258	-0.0201532	-28.9557		258	-0.0337571	-48.5016		258	-0.00254374	-3.6548		258	-0.0179019	-25.7211
257.5	-0.0280426	-40.2911		257.5	-0.0767585	-110.285		257.5	-0.0043776	-6.28966		257.5	0.068735	98.7572		257.5	-0.011038	-15.8592		257.5	-0.0338168	-48.5874		257.5	-0.000936174	-1.34508		257.5	-0.0185305	-26.6243
257	-0.0211531	-30.3924		257	-0.0863877	-124.12		257	-0.0033969	-4.8806		257	0.0749528	107.691		257	0.00227637	3.27065		257	-0.0372659	-53.543		257	-0.00170591	-2.45102		257	-0.0254084	-36.5063
256.5	-0.0175	-25.1437		256.5	-0.0785591	-112.872		256.5	-0.00443009	-6.36507		256.5	0.0802968	115.369		256.5	0.0255229	36.6708		256.5	-0.0358684	-51.5351		256.5	0.00686553	9.86427		256.5	-0.0282936	-40.6517
256	-0.0205609	-29.5415		256	-0.0647276	-92.9994		256	-0.00734642	-10.5552		256	0.0793979	114.077		256	0.0466989	67.0961		256	-0.0299993	-43.1024		256	0.0115238	16.5572		256	-0.0344161	-49.4484
255.5	-0.0231365	-33.2421		255.5	-0.0547929	-78.7254		255.5	-0.0207886	-29.8687		255.5	0.0752393	108.102		255.5	0.061127	87.8261		255.5	-0.0256883	-36.9085		255.5	0.011527	16.5618		255.5	-0.0361566	-51.9491
255	-0.0252016	-36.2092		255	-0.0455026	-65.3773		255	-0.0290844	-41.7879		255	0.0694246	99.748		255	0.0762791	109.596		255	-0.0252228	-36.2397		255	0.0114167	16.4033		255	-0.0355502	-51.0779
254.5	-0.0205213	-29.4846		254.5	-0.0368965	-53.0122		254.5	-0.0311783	-44.7964		254.5	0.0601267	86.3889		254.5	0.0865141	124.302		254.5	-0.0209739	-30.1349		254.5	0.00623609	8.9599		254.5	-0.0305613	-43.9099
254	-0.0111501	-16.0203		254	-0.0373842	-53.7129		254	-0.0304727	-43.7826		254	0.0522112	75.0161		254	0.0832935	119.675		254	-0.0215433	-30.953		254	-0.0064566	-9.27672		254	-0.0243729	-35.0185
253.5	0.00117636	1.69017		253.5	-0.0421833	-60.6082		253.5	-0.0184188	-26.4638		253.5	0.0499545	71.7737		253.5	0.076192	109.471		253.5	-0.0169665	-24.3772		253.5	-0.0161092	-23.1454		253.5	-0.0155492	-22.3408
253	0.0107232	15.4069		253	-0.0454454	-65.2951		253	-0.00846388	-12.1607		253	0.0447062	64.233		253	0.0644341	92.5777		253	-0.0138275	-19.8671		253	-0.0219453	-31.5306		253	-0.0122593	-17.6139
252.5	0.00744996	10.704		252.5	-0.0535085	-76.88		252.5	-0.00126827	-1.82223		252.5	0.0400974	57.6112		252.5	0.04673	67.1408		252.5	-0.0194258	-27.9106		252.5	-0.0295512	-42.4586		252.5	-0.0135567	-19.478
252	-0.00362042	-5.20175		252	-0.0599055	-86.0711		252	0.0014403	2.0694		252	0.0297585	42.7565		252	0.0229479	32.9711		252	-0.0267257	-38.399		252	-0.0351213	-50.4616		252	-0.0228742	-32.8652
251.5	-0.0252729	-36.3116		251.5	-0.0660363	-94.8797		251.5	-0.00437367	-6.28401		251.5	0.0200348	28.7856		251.5	-0.0038676	-5.5569		251.5	-0.0298784	-42.9287		251.5	-0.037382	-53.7098		251.5	-0.0346473	-49.7806
251	-0.0482848	-69.3747		251	-0.0720096	-103.462		251	-0.0233454	-33.5422		251	0.0127317	18.2927		251	-0.0230039	-33.0516		251	-0.0370019	-53.1636		251	-0.0397526	-57.1158		251	-0.0479569	-68.9036
250.5	-0.0742525	-106.685		250.5	-0.0824446	-118.455		250.5	-0.0402079	-57.77		250.5	0.00697408	10.0202		250.5	-0.0380873	-54.7231		250.5	-0.0399534	-57.4043		250.5	-0.0447267	-64.2625		250.5	-0.0648382	-93.1583
250	-0.0913627	-131.268		250	-0.09049	-130.014		250	-0.0572862	-82.3078		250	-0.00276004	-3.96557		250	-0.0508032	-72.9931		250	-0.0421654	-60.5825		250	-0.0468861	-67.3651		250	-0.0824035	-118.396
249.5	-0.103385	-148.542		249.5	-0.0948009	-136.208		249.5	-0.0725735	-104.272		249.5	-0.00739865	-10.6302		249.5	-0.0599485	-86.1329		249.5	-0.0411782	-59.1641		249.5	-0.0484757	-69.649		249.5	-0.0965293	-138.692
249	-0.0983123	-141.253		249	-0.0940538	-135.135		249	-0.0775481	-111.42		249	-0.0114088	-16.392		249	-0.0601921	-86.4829		249	-0.0380356	-54.6489		249	-0.0487362	-70.0233		249	-0.10669	-153.29
248.5	-0.0951667	-136.734		248.5	-0.0915119	-131.483		248.5	-0.0726666	-104.406		248.5	-0.0170972	-24.5649		248.5	-0.0700772	-100.686		248.5	-0.0425639	-61.155		248.5	-0.051026	-73.3132		248.5	-0.119892	-172.259
248	-0.0904828	-130.004		248	-0.0862501	-123.923		248	-0.060086	-86.3305		248	-0.025182	-36.181		248	-0.0816176	-117.267		248	-0.0530028	-76.1534		248	-0.0574487	-82.5412		248	-0.132727	-190.7
247.5	-0.0860111	-123.579		247.5	-0.0769778	-110.6		247.5	-0.0445437	-63.9996		247.5	-0.0320734	-46.0825		247.5	-0.0941371	-135.254		247.5	-0.0588714	-84.5853		247.5	-0.0613325	-88.1214		247.5	-0.138231	-198.608
247	-0.0752125	-108.064		247	-0.0746108	-107.199		247	-0.0252838	-36.3273		247	-0.0389736	-55.9966		247	-0.110395	-158.614		247	-0.0694203	-99.7418		247	-0.0653482	-93.8911		247	-0.150244	-215.868
246.5	-0.0762255	-109.519		246.5	-0.0807324	-115.995		246.5	-0.0150605	-21.6386		246.5	-0.0452338	-64.9911		246.5	-0.132078	-189.767		246.5	-0.0868426	-124.774		246.5	-0.0781698	-112.313		246.5	-0.164625	-236.53
246	-0.0884327	-127.058		246	-0.0893011	-128.306		246	-0.0111834	-16.0681		246	-0.0613374	-88.1284		246	-0.158102	-227.158		246	-0.105811	-152.027		246	-0.100623	-144.573		246	-0.181451	-260.705
245.5	-0.0971612	-139.599		245.5	-0.103216	-148.299		245.5	-0.0203555	-29.2464		245.5	-0.081808	-117.54		245.5	-0.191123	-274.602		245.5	-0.125182	-179.859		245.5	-0.123179	-176.981		245.5	-0.200234	-287.693
245	-0.103531	-148.751		245	-0.126489	-181.737		245	-0.0460728	-66.1966		245	-0.103932	-149.328		245	-0.225923	-324.602		245	-0.152503	-219.114		245	-0.154911	-222.573		245	-0.227625	-327.047
244.5	-0.117242	-168.451		244.5	-0.14726	-211.58		244.5	-0.0881076	-126.591		244.5	-0.136153	-195.622		244.5	-0.268314	-385.509		244.5	-0.188334	-270.595		244.5	-0.189146	-271.761		244.5	-0.260208	-373.862
244	-0.137876	-198.098		244	-0.169532	-243.58		244	-0.138499	-198.993		244	-0.184736	-265.425		244	-0.311932	-448.178		244	-0.236009	-339.093		244	-0.228266	-327.968		244	-0.306383	-440.205
243.5	-0.148128	-212.828		243.5	-0.189062	-271.641		243.5	-0.199582	-286.756		243.5	-0.232617	-334.22		243.5	-0.35052	-503.621		243.5	-0.283037	-406.662		243.5	-0.263336	-378.356		243.5	-0.347461	-499.226
243	-0.155927	-224.033		243	-0.206241	-296.323		243	-0.259169	-372.369		243	-0.288356	-414.305		243	-0.3955	-568.247		243	-0.345234	-496.026		243	-0.308429	-443.145		243	-0.396297	-569.392
242.5	-0.166367	-239.033		242.5	-0.223599	-321.263		242.5	-0.312751	-449.355		242.5	-0.343454	-493.468		242.5	-0.443234	-636.83		242.5	-0.414354	-595.336		242.5	-0.349731	-502.487		242.5	-0.44982	-646.293
242	-0.182013	-261.513		242	-0.245199	-352.297		242	-0.35424	-508.966		242	-0.394583	-566.93		242	-0.486848	-699.494		242	-0.483463	-694.631		242	-0.396779	-570.085		242	-0.500043	-718.453
241.5	-0.202589	-291.076		241.5	-0.27217	-391.049		241.5	-0.391266	-562.164		241.5	-0.448415	-644.274		241.5	-0.545288	-783.46		241.5	-0.550603	-791.096		241.5	-0.453244	-651.213		241.5	-0.557205	-800.582
241	-0.221705	-318.542		241	-0.297576	-427.552		241	-0.415881	-597.53		241	-0.494087	-709.895		241	-0.613582	-881.583		241	-0.622466	-894.348		241	-0.52007	-747.227		241	-0.626607	-900.297
240.5	-0.252739	-363.131		240.5	-0.329955	-474.073		240.5	-0.444662	-638.882		240.5	-0.538152	-773.207		240.5	-0.69975	-1005.39		240.5	-0.695193	-998.841		240.5	-0.591092	-849.27		240.5	-0.701917	-1008.5
240	-0.293764	-422.075		240	-0.37265	-535.417		240	-0.486091	-698.407		240	-0.597667	-858.717		240	-0.806982	-1159.46		240	-0.778031	-1117.86		240	-0.681728	-979.494		240	-0.794331	-1141.28
239.5	-0.329089	-472.829		239.5	-0.416397	-598.272		239.5	-0.535479	-769.366		239.5	-0.661489	-950.415		239.5	-0.927363	-1332.42		239.5	-0.864029	-1241.42		239.5	-0.774112	-1112.23		239.5	-0.897534	-1289.56
239	-0.355536	-510.828		239	-0.455754	-654.819		239	-0.599775	-861.746		239	-0.73074	-1049.91		239	-1.05757	-1519.5		239	-0.95689	-1374.84		239	-0.871882	-1252.7		239	-1.00158	-1439.05
238.5	-0.38858	-558.305		238.5	-0.50825	-730.244		238.5	-0.692171	-994.499		238.5	-0.829669	-1192.05		238.5	-1.2091	-1737.21		238.5	-1.07563	-1545.45		238.5	-0.981961	-1410.86		238.5	-1.12645	-1618.46
238	-0.415728	-597.31		238	-0.563531	-809.671		238	-0.79148	-1137.18		238	-0.947357	-1361.15		238	-1.36393	-1959.67		238	-1.21046	-1739.17		238	-1.10067	-1581.42		238	-1.26759	-1821.25
237.5	-0.438589	-630.157		237.5	-0.621819	-893.418		237.5	-0.898484	-1290.93		237.5	-1.07274	-1541.29		237.5	-1.52337	-2188.75		237.5	-1.35853	-1951.91		237.5	-1.22496	-1760		237.5	-1.41933	-2039.27
237	-0.45858	-658.879		237	-0.679571	-976.395		237	-1.01476	-1457.99		237	-1.20649	-1733.46		237	-1.68906	-2426.81		237	-1.52293	-2188.12		237	-1.36232	-1957.36		237	-1.58256	-2273.79
236.5	-0.491057	-705.542		236.5	-0.747496	-1073.99		236.5	-1.12795	-1620.62		236.5	-1.35879	-1952.28		236.5	-1.87025	-2687.14		236.5	-1.71423	-2462.97		236.5	-1.5095	-2168.82		236.5	-1.76342	-2533.65
236	-0.528348	-759.121		236	-0.814233	-1169.88		236	-1.23665	-1776.8		236	-1.51521	-2177.03		236	-2.0556	-2953.45		236	-1.91477	-2751.11		236	-1.66965	-2398.92		236	-1.95331	-2806.48
235.5	-0.570877	-820.226		235.5	-0.880244	-1264.72		235.5	-1.33691	-1920.85		235.5	-1.67336	-2404.25		235.5	-2.23952	-3217.7		235.5	-2.12013	-3046.16		235.5	-1.843	-2647.99		235.5	-2.15275	-3093.03
235	-0.617744	-887.563		235	-0.943613	-1355.77		235	-1.43348	-2059.6		235	-1.83906	-2642.33		235	-2.43495	-3498.49		235	-2.33235	-3351.08		235	-2.03188	-2919.37		235	-2.35649	-3385.76
234.5	-0.665678	-956.434		234.5	-1.01015	-1451.36		234.5	-1.53616	-2207.13		234.5	-2.01251	-2891.54		234.5	-2.64482	-3800.03		234.5	-2.54935	-3662.86		234.5	-2.23085	-3205.24		234.5	-2.56428	-3684.31
234	-0.71127	-1021.94		234	-1.07329	-1542.08		234	-1.64859	-2368.66		234	-2.18884	-3144.89		234	-2.86512	-4116.55		234	-2.76147	-3967.63		234	-2.43981	-3505.47		234	-2.78136	-3996.21
233.5	-0.757564	-1088.45		233.5	-1.14147	-1640.04		233.5	-1.7664	-2537.93		233.5	-2.36874	-3403.36		233.5	-3.09882	-4452.33		233.5	-2.97516	-4274.66		233.5	-2.65999	-3821.82		233.5	-3.01024	-4325.06
233	-0.792461	-1138.59		233	-1.20742	-1734.8		233	-1.90791	-2741.25		233	-2.54229	-3652.72		233	-3.34191	-4801.59		233	-3.1865	-4578.3		233	-2.87533	-4131.22		233	-3.24369	-4660.47
232.5	-0.828414	-1190.25		232.5	-1.27238	-1828.13		232.5	-2.06672	-2969.43		232.5	-2.72369	-3913.35		232.5	-3.60261	-5176.16		232.5	-3.40687	-4894.93		232.5	-3.09411	-4445.56		232.5	-3.48938	-5013.48
232	-0.872304	-1253.31		232	-1.33325	-1915.59		232	-2.23136	-3205.98		232	-2.90415	-4172.63		232	-3.87132	-5562.24		232	-3.63446	-5221.93		232	-3.31424	-4761.84		232	-3.74502	-5380.78
231.5	-0.906754	-1302.81		231.5	-1.39045	-1997.77		231.5	-2.39982	-3448.02		231.5	-3.08079	-4426.42		231.5	-4.13666	-5943.48		231.5	-3.86345	-5550.93		231.5	-3.53297	-5076.11		231.5	-4.0034	-5752.01
231	-0.939704	-1350.15		231	-1.44449	-2075.42		231	-2.56781	-3689.38		231	-3.26749	-4694.67		231	-4.4024	-6325.29		231	-4.08986	-5876.24		231	-3.74346	-5378.53		231	-4.25367	-6111.59
230.5	-0.97794	-1405.09		230.5	-1.50111	-2156.77		230.5	-2.73416	-3928.39		230.5	-3.46204	-4974.2		230.5	-4.67965	-6723.64		230.5	-4.32746	-6217.61		230.5	-3.97092	-5705.34		230.5	-4.50812	-6477.18
230	-1.00873	-1449.32		230	-1.54903	-2225.62		230	-2.88824	-4149.77		230	-3.65232	-5247.59		230	-4.9365	-7092.67		230	-4.55298	-6541.64		230	-4.19211	-6023.15		230	-4.75947	-6838.32
229.5	-1.03567	-1488.03		229.5	-1.60045	-2299.5		229.5	-3.03758	-4364.34		229.5	-3.85705	-5541.74		229.5	-5.18768	-7453.56		229.5	-4.78607	-6876.54		229.5	-4.42203	-6353.49		229.5	-5.01407	-7204.12
229	-1.05392	-1514.25		229	-1.64817	-2368.06		229	-3.17088	-4555.86		229	-4.05995	-5833.26		229	-5.43445	-7808.12		229	-5.01565	-7206.39		229	-4.64703	-6676.77		229	-5.27165	-7574.21
228.5	-1.05478	-1515.49		228.5	-1.69474	-2434.97		228.5	-3.29191	-4729.76		228.5	-4.24003	-6092		228.5	-5.66811	-8143.84		228.5	-5.24349	-7533.75		228.5	-4.86054	-6983.53		228.5	-5.52449	-7937.49
228	-1.05848	-1520.8		228	-1.74164	-2502.36		228	-3.40993	-4899.32		228	-4.4192	-6349.43		228	-5.89019	-8462.92		228	-5.47376	-7864.6		228	-5.06271	-7274.01		228	-5.78083	-8305.79
227.5	-1.0582	-1520.4		227.5	-1.78745	-2568.18		227.5	-3.52349	-5062.49		227.5	-4.58377	-6585.88		227.5	-6.11208	-8781.72		227.5	-5.71367	-8209.3		227.5	-5.25521	-7550.59		227.5	-6.04189	-8680.88
227	-1.0423	-1497.56		227	-1.8135	-2605.6		227	-3.61388	-5192.36		227	-4.72615	-6790.45		227	-6.31607	-9074.81		227	-5.93137	-8522.08		227	-5.42839	-7799.41		227	-6.28173	-9025.47
226.5	-1.03563	-1487.97		226.5	-1.84451	-2650.16		226.5	-3.71992	-5344.71		226.5	-4.87029	-6997.54		226.5	-6.52922	-9381.06		226.5	-6.15385	-8841.74		226.5	-5.60048	-8046.67		226.5	-6.51907	-9366.48
226	-1.03152	-1482.07		226	-1.86401	-2678.18		226	-3.81819	-5485.91		226	-5.02072	-7213.68		226	-6.74128	-9685.75		226	-6.36361	-9143.12		226	-5.76994	-8290.14		226	-6.74087	-9685.16
225.5	-1.01796	-1462.59		225.5	-1.8791	-2699.86		225.5	-3.9147	-5624.57		225.5	-5.17147	-7430.27		225.5	-6.94902	-9984.22		225.5	-6.55918	-9424.11		225.5	-5.92529	-8513.35		225.5	-6.93199	-9959.76
225	-1.00346	-1441.75		225	-1.90004	-2729.94		225	-4.00693	-5757.08		225	-5.32487	-7650.68		225	-7.15943	-10286.5		225	-6.73564	-9677.64		225	-6.08799	-8747.11		225	-7.10528	-10208.7
224.5	-0.997317	-1432.93		224.5	-1.93556	-2780.98		224.5	-4.10737	-5901.39		224.5	-5.48995	-7887.86		224.5	-7.37049	-10589.8		224.5	-6.90704	-9923.91		224.5	-6.24829	-8977.43		224.5	-7.27078	-10446.5
224	-0.990719	-1423.45		224	-1.98632	-2853.91		224	-4.20017	-6034.73		224	-5.6555	-8125.72		224	-7.57187	-10879.1		224	-7.05945	-10142.9		224	-6.40643	-9204.64		224	-7.41459	-10653.1
223.5	-1.00973	-1450.76		223.5	-2.05831	-2957.34		223.5	-4.30967	-6192.05		223.5	-5.81806	-8359.28		223.5	-7.76756	-11160.3		223.5	-7.21293	-10363.4		223.5	-6.56639	-9434.47		223.5	-7.56253	-10865.7
223	-1.03591	-1488.38		223	-2.1384	-3072.41		223	-4.40758	-6332.73		223	-5.96598	-8571.81		223	-7.95304	-11426.8		223	-7.35934	-10573.8		223	-6.72574	-9663.42		223	-7.7092	-11076.4
222.5	-1.07934	-1550.78		222.5	-2.23452	-3210.52		222.5	-4.51768	-6490.92		222.5	-6.1085	-8776.58		222.5	-8.11723	-11662.7		222.5	-7.50507	-10783.1		222.5	-6.87178	-9873.25		222.5	-7.84893	-11277.2
222	-1.41782	-2037.1	12.9156	222	-2.55251	-3667.4	17.0959	222	-4.63864	-6664.71	24.7813	222	-5.87268	-8437.76	29.3276	222	-6.47642	-9305.2	31.5518	222	-6.67244	-9586.84	32.2739	222	-7.37539	-10596.8	34.8637	222	-7.81306	-11225.7	36.4761
221.5	-1.24608	-1790.34		221.5	-2.44923	-3519.01		221.5	-4.74537	-6818.06		221.5	-6.35262	-9127.33		221.5	-8.42102	-12099.2		221.5	-7.81024	-11221.6		221.5	-7.16813	-10299		221.5	-8.13895	-11693.9
221	-1.33043	-1911.54		221	-2.53639	-3644.24		221	-4.8437	-6959.34		221	-6.44603	-9261.54		221	-8.54962	-12283.9		221	-7.9462	-11417		221	-7.28711	-10470		221	-8.26316	-11872.4
220.5	-1.41407	-2031.71		220.5	-2.62434	-3770.6		220.5	-4.93679	-7093.09		220.5	-6.53414	-9388.13		220.5	-8.65488	-12435.2		220.5	-8.07702	-11604.9		220.5	-7.3792	-10602.3		220.5	-8.38015	-12040.4
220	-1.48529	-2134.04		220	-2.69144	-3867.01		220	-5.01103	-7199.76		220	-6.62719	-9521.82		220	-8.75492	-12578.9		220	-8.19668	-11776.8		220	-7.45748	-10714.8		220	-8.4765	-12178.9
219.5	-1.5425	-2216.24		219.5	-2.75422	-3957.21		219.5	-5.07432	-7290.69		219.5	-6.70807	-9638.03		219.5	-8.84871	-12713.7		219.5	-8.28945	-11910.1		219.5	-7.50854	-10788.1		219.5	-8.55239	-12287.9
219	-1.59212	-2287.53		219	-2.81237	-4040.76		219	-5.13112	-7372.3		219	-6.78531	-9749.01		219	-8.93482	-12837.4		219	-8.36835	-12023.5		219	-7.55061	-10848.6		219	-8.61838	-12382.7
218.5	-1.63501	-2349.15		218.5	-2.88477	-4144.78		218.5	-5.1846	-7449.14		218.5	-6.87085	-9871.91		218.5	-9.01473	-12952.2		218.5	-8.43248	-12115.6		218.5	-7.58292	-10895		218.5	-8.67923	-12470.2
218	-1.69306	-2432.56		218	-2.95679	-4248.26		218	-5.24794	-7540.14		218	-6.96596	-10008.6		218	-9.10071	-13075.7		218	-8.4887	-12196.4		218	-7.6322	-10965.8		218	-8.74052	-12558.2
217.5	-1.77427	-2549.24		217.5	-3.03377	-4358.86		217.5	-5.31933	-7642.72		217.5	-7.04956	-10128.7		217.5	-9.19498	-13211.2		217.5	-8.54597	-12278.7		217.5	-7.68418	-11040.5		217.5	-8.80513	-12651
217	-1.87498	-2693.94		217	-3.1102	-4468.68		217	-5.40141	-7760.65		217	-7.122	-10232.8		217	-9.28024	-13333.7		217	-8.617	-12380.7		217	-7.74219	-11123.8		217	-8.87005	-12744.3
216.5	-1.98352	-2849.89		216.5	-3.2013	-4599.57		216.5	-5.48963	-7887.4		216.5	-7.19529	-10338.1		216.5	-9.36369	-13453.6		216.5	-8.70131	-12501.9		216.5	-7.80977	-11220.9		216.5	-8.94401	-12850.6
216	-2.11322	-3036.24		216	-3.29155	-4729.24		216	-5.58106	-8018.76		216	-7.27053	-10446.2		216	-9.46137	-13593.9		216	-8.79518	-12636.8		216	-7.88932	-11335.2		216	-9.02428	-12965.9
215.5	-2.25349	-3237.77		215.5	-3.3902	-4870.98		215.5	-5.68279	-8164.93		215.5	-7.3307	-10532.6		215.5	-9.56612	-13744.4		215.5	-8.89553	-12780.9		215.5	-7.98568	-11473.7		215.5	-9.10276	-13078.7
215	-2.37875	-3417.74		215	-3.48884	-5012.7		215	-5.78382	-8310.09		215	-7.39045	-10618.5		215	-9.66337	-13884.2		215	-8.98818	-12914.1		215	-8.0823	-11612.5		215	-9.17593	-13183.8
214.5	-2.49419	-3583.61		214.5	-3.58518	-5151.12		214.5	-5.88252	-8451.9		214.5	-7.46153	-10720.6		214.5	-9.77249	-14040.9		214.5	-9.0715	-13033.8		214.5	-8.18461	-11759.5		214.5	-9.25127	-13292.1
214	-2.59454	-3727.79		214	-3.67803	-5284.53		214	-5.98256	-8595.63		214	-7.53157	-10821.2		214	-9.88961	-14209.2		214	-9.14949	-13145.8		214	-8.28389	-11902.1		214	-9.31791	-13387.8
213.5	-2.69215	-3868.03		213.5	-3.78134	-5432.96		213.5	-6.10234	-8767.73		213.5	-7.6172	-10944.3		213.5	-10.0355	-14418.8		213.5	-9.23992	-13275.7		213.5	-8.39792	-12066		213.5	-9.40124	-13507.5
213	-2.79112	-4010.23		213	-3.88225	-5577.95		213	-6.21613	-8931.22		213	-7.71963	-11091.4		213	-10.201	-14656.6		213	-9.33128	-13407		213	-8.50248	-12216.2		213	-9.50018	-13649.7
212.5	-2.919	-4193.97		212.5	-4.01645	-5770.76		212.5	-6.35107	-9125.1		212.5	-7.8519	-11281.5		212.5	-10.3963	-14937.2		212.5	-9.4738	-13611.8		212.5	-8.62636	-12394.2		212.5	-9.63944	-13849.8
212	-3.07256	-4414.6		212	-4.17295	-5995.62		212	-6.51392	-9359.08		212	-8.03005	-11537.4		212	-10.6272	-15269		212	-9.67009	-13893.8		212	-8.76608	-12594.9		212	-9.81361	-14100
211.5	-3.27064	-4699.2		211.5	-4.36051	-6265.1		211.5	-6.70539	-9634.18		211.5	-8.25277	-11857.4		211.5	-10.914	-15681		211.5	-9.92542	-14260.7		211.5	-8.93914	-12843.6		211.5	-10.0358	-14419.3
211	-3.50746	-5039.45		211	-4.58886	-6593.19		211	-6.92586	-9950.95		211	-8.5112	-12228.7		211	-11.2296	-16134.5		211	-10.2363	-14707.3		211	-9.14408	-13138		211	-10.298	-14796
210.5	-3.7732	-5421.26		210.5	-4.85157	-6970.65		210.5	-7.18782	-10327.3		210.5	-8.81749	-12668.8		210.5	-11.5855	-16645.8		210.5	-10.5982	-15227.3		210.5	-9.39467	-13498.1		210.5	-10.5949	-15222.6
210	-4.07193	-5850.47		210	-5.13916	-7383.85		210	-7.47705	-10742.9		210	-9.15467	-13153.3		210	-11.9773	-17208.8		210	-10.9959	-15798.7		210	-9.68701	-13918.1		210	-10.9158	-15683.6
209.5	-4.4055	-6329.74		209.5	-5.46324	-7849.48		209.5	-7.81075	-11222.3		209.5	-9.51677	-13673.5		209.5	-12.413	-17834.8		209.5	-11.4273	-16418.5		209.5	-10.028	-14408		209.5	-11.2688	-16190.8
209	-4.76048	-6839.77		209	-5.79885	-8331.68		209	-8.17957	-11752.3		209	-9.90762	-14235.1		209	-12.8595	-18476.3		209	-11.8575	-17036.6		209	-10.4046	-14949.1		209	-11.6373	-16720.3
208.5	-5.14264	-7388.85		208.5	-6.15129	-8838.06		208.5	-8.5738	-12318.7		208.5	-10.3135	-14818.2		208.5	-13.3202	-19138.2		208.5	-12.3019	-17675.1		208.5	-10.8068	-15527		208.5	-12.0277	-17281.2
208	-5.54906	-7972.79		208	-6.53398	-9387.9		208	-8.99918	-12929.9		208	-10.7312	-15418.4		208	-13.7985	-19825.4		208	-12.7487	-18317.1		208	-11.2112	-16108		208	-12.4276	-17855.7
207.5	-5.96619	-8572.11		207.5	-6.91012	-9928.33		207.5	-9.44294	-13567.4		207.5	-11.1414	-16007.8		207.5	-14.2768	-20512.6		207.5	-13.1646	-18914.7		207.5	-11.5896	-16651.7		207.5	-12.7994	-18389.9
207	-6.38825	-9178.52		207	-7.30252	-10492.1		207	-9.8558	-14160.6		207	-11.5213	-16553.6		207	-14.7275	-21160.2		207	-13.5365	-19449		207	-11.9302	-17141.1		207	-13.134	-18870.7
206.5	-6.80895	-9782.97		206.5	-7.71069	-11078.6		206.5	-10.2461	-14721.4		206.5	-11.8704	-17055.2		206.5	-15.1333	-21743.2		206.5	-13.8665	-19923.1		206.5	-12.208	-17540.2		206.5	-13.4187	-19279.7
206	-7.21454	-10365.7		206	-8.10469	-11644.7		206	-10.5867	-15210.8		206	-12.1656	-17479.3		206	-15.4715	-22229.2		206	-14.1232	-20292		206	-12.3957	-17809.9		206	-13.6144	-19560.9
205.5	-7.6279	-10959.6		205.5	-8.48092	-12185.2		205.5	-10.8815	-15634.3		205.5	-12.3908	-17802.9		205.5	-15.7562	-22638.2		205.5	-14.3114	-20562.4		205.5	-12.5117	-17976.6		205.5	-13.7205	-19713.4
205	-8.03653	-11546.7		205	-8.85921	-12728.7		205	-11.1028	-15952.3		205	-12.5519	-18034.3		205	-15.9692	-22944.3		205	-14.4251	-20725.7		205	-12.5665	-18055.3		205	-13.7355	-19734.9
204.5	-8.47227	-12172.8		204.5	-9.23411	-13267.4		204.5	-11.2866	-16216.4		204.5	-12.6449	-18168		204.5	-16.0893	-23116.8		204.5	-14.4844	-20810.9		204.5	-12.5479	-18028.6		204.5	-13.6529	-19616.2
204	-8.92331	-12820.8		204	-9.58318	-13768.9		204	-11.419	-16406.6		204	-12.6704	-18204.6		204	-16.1176	-23157.5		204	-14.4776	-20801.1		204	-12.4628	-17906.3		204	-13.4833	-19372.6
203.5	-9.3886	-13489.4		203.5	-9.93214	-14270.3		203.5	-11.5251	-16559.1		203.5	-12.637	-18156.6		203.5	-16.065	-23081.9		203.5	-14.3825	-20664.5		203.5	-12.3188	-17699.4		203.5	-13.2099	-18979.7
203	-9.84887	-14150.7		203	-10.2695	-14755		203	-11.5808	-16639.1		203	-12.5513	-18033.5		203	-15.8984	-22842.5		203	-14.2108	-20417.8		203	-12.1169	-17409.3		203	-12.8419	-18451
202.5	-10.3038	-14804.3		202.5	-10.5946	-15222.1		202.5	-11.5941	-16658.2		202.5	-12.3856	-17795.4		202.5	-15.6252	-22450		202.5	-13.9387	-20026.9		202.5	-11.8391	-17010.2		202.5	-12.3869	-17797.3
202	-10.7204	-15402.9		202	-10.8831	-15636.6		202	-11.5572	-16605.2		202	-12.1475	-17453.3		202	-15.2362	-21891.1		202	-13.5392	-19452.9		202	-11.4522	-16454.3		202	-11.8368	-17006.9
201.5	-11.0793	-15918.5		201.5	-11.1346	-15998		201.5	-11.4473	-16447.3		201.5	-11.814	-16974.1		201.5	-14.7418	-21180.7		201.5	-13.0037	-18683.5		201.5	-10.9607	-15748.1		201.5	-11.1784	-16060.9
201	-11.3969	-16374.9		201	-11.3294	-16277.9		201	-11.2343	-16141.2		201	-11.3717	-16338.6		201	-14.1162	-20281.9		201	-12.3587	-17756.8		201	-10.3465	-14865.7		201	-10.3943	-14934.3
200.5	-11.6678	-16764.1		200.5	-11.4526	-16454.9		200.5	-10.9219	-15692.4		200.5	-10.8151	-15538.9		200.5	-13.3423	-19170		200.5	-11.558	-16606.3		200.5	-9.59001	-13778.7		200.5	-9.47444	-13612.7
200	-11.8942	-17089.4		200	-11.4949	-16515.7		200	-10.5314	-15131.3		200	-10.1704	-14612.6		200	-12.418	-17842		200	-10.6328	-15277		200	-8.69513	-12493		200	-8.42554	-12105.7
199.5	-12.0713	-17343.8		199.5	-11.4656	-16473.6		199.5	-10.0225	-14400.1		199.5	-9.42984	-13548.6		199.5	-11.3494	-16306.6		199.5	-9.55581	-13729.6		199.5	-7.6757	-11028.3		199.5	-7.23419	-10394
199	-12.2021	-17531.8		199	-11.3628	-16325.9		199	-9.41562	-13528.2		199	-8.58321	-12332.2		199	-10.1306	-14555.5		199	-8.34424	-11988.9		199	-6.53775	-9393.32		199	-5.88318	-8452.84
198.5	-12.2401	-17586.4		198.5	-11.191	-16079		198.5	-8.72484	-12535.7		198.5	-7.62613	-10957.1		198.5	-8.771	-12602		198.5	-6.98441	-10035.1		198.5	-5.28092	-7587.53		198.5	-4.40535	-6329.53
198	-12.2065	-17538.1		198	-10.9468	-15728.2		198	-7.95076	-11423.5		198	-6.59273	-9472.31		198	-7.29614	-10483		198	-5.53125	-7947.2		198	-3.96205	-5692.6		198	-2.83854	-4078.36
197.5	-12.0908	-17371.8		197.5	-10.6097	-15243.8		197.5	-7.08401	-10178.2		197.5	-5.45528	-7838.05		197.5	-5.72097	-8219.78		197.5	-3.95618	-5684.17		197.5	-2.57932	-3705.92		197.5	-1.19228	-1713.05
197	-11.8576	-17036.8		197	-10.1709	-14613.4		197	-6.13762	-8818.42		197	-4.19914	-6033.25		197	-4.05057	-5819.78		197	-2.32146	-3335.43		197	-1.14401	-1643.69		197	0.512334	736.112
196.5	-11.5456	-16588.5		196.5	-9.64998	-13864.9		196.5	-5.12923	-7369.58		196.5	-2.85319	-4099.41		196.5	-2.32137	-3335.3		196.5	-0.662817	-952.323		196.5	0.342757	492.467		196.5	2.23766	3215.03
196	-11.1708	-16050		196	-9.05204	-13005.8		196	-4.05768	-5830		196	-1.43999	-2068.95		196	-0.537689	-772.542		196	0.978064	1405.26		196	1.82679	2624.7		196	3.94646	5670.2
195.5	-10.7064	-15382.8		195.5	-8.39281	-12058.6		195.5	-2.92211	-4198.43		195.5	0.0381966	54.8802		195.5	1.26551	1818.26		195.5	2.59891	3734.07		195.5	3.31056	4756.55		195.5	5.60264	8049.77
195	-10.1613	-14599.6		195	-7.68832	-11046.4		195	-1.74643	-2509.24		195	1.51393	2175.19		195	3.05866	4394.63		195	4.14906	5961.29		195	4.75736	6835.29		195	7.2358	10396.3
194.5	-9.57261	-13753.7		194.5	-6.96972	-10014		194.5	-0.622337	-894.162		194.5	2.9228	4199.43		194.5	4.75215	6827.8		194.5	5.59144	8033.68		194.5	6.12376	8798.51		194.5	8.77844	12612.7
194	-8.91567	-12809.9		194	-6.22165	-8939.15		194	0.506964	728.397		194	4.20832	6046.44		194	6.35799	9135.04		194	6.93445	9963.29		194	7.39832	10629.8		194	10.23	14698.3
193.5	-8.23521	-11832.2		193.5	-5.51098	-7918.07		193.5	1.56406	2247.21		193.5	5.33965	7671.91		193.5	7.78476	11185		193.5	8.19407	11773.1		193.5	8.57427	12319.4		193.5	11.5459	16588.9
193	-7.55668	-10857.3		193	-4.81665	-6920.47		193	2.53171	3637.51		193	6.30789	9063.06		193	9.02975	12973.8		193	9.36816	13460		193	9.65156	13867.2		193	12.7775	18358.5
192.5	-6.88144	-9887.13		192.5	-4.13271	-5937.8		192.5	3.38548	4864.2		192.5	7.12467	10236.6		192.5	10.1106	14526.7		192.5	10.4291	14984.3		192.5	10.6079	15241.2		192.5	13.8302	19871
192	-6.19804	-8905.23		192	-3.41884	-4912.13		192	4.18604	6014.43		192	7.86556	11301.1		192	11.0464	15871.3		192	11.4271	16418.2		192	11.4812	16496		192	14.7421	21181.2
191.5	-5.53475	-7952.23		191.5	-2.74113	-3938.41		191.5	4.85191	6971.14		191.5	8.5076	12223.6		191.5	11.8253	16990.4		191.5	12.3225	17704.7		191.5	12.2379	17583.2		191.5	15.4667	22222.3
191	-4.9026	-7043.97		191	-2.06155	-2962		191	5.47372	7864.54		191	9.12508	13110.7		191	12.5299	18002.7		191	13.1109	18837.5		191	12.9053	18542.1		191	16.0715	23091.2
190.5	-4.38842	-6305.2		190.5	-1.51173	-2172.03		190.5	5.93899	8533.03		190.5	9.6139	13813.1		190.5	13.0634	18769.3		190.5	13.6895	19668.8		190.5	13.4095	19266.5		190.5	16.4801	23678.3
190	-4.00136	-5749.08		190	-1.11539	-1602.57		190	6.27987	9022.8		190	9.98826	14350.9		190	13.4266	19291.1		190	14.1003	20259.1		190	13.7824	19802.3		190	16.7495	24065.4

## Sheet: R266G
Conditions: Jasco-810 spectropolarimeter, 1 mm quartz cuvette, response time: 4 sec, bandwidth: 1.0 nm, data pitch: 0.5 nm, scanning speed: 50 nm/min. Average of 10 scans. 24 uM D2A, buffer: 10 mM Na2HPO4/NaH2PO4 pH 7
Wavelength	0% TFE	MRE		Wavelength	10% TFE	MRE		Wavelength	20% TFE	MRE		Wavelength	30% TFE	MRE		Wavelength	40% TFE	MRE		Wavelength	50% TFE	MRE		Wavelength	60% TFE	MRE		Wavelength	70% TFE	MRE
259.5	-0.095444	-137.132		260	-0.0113092	-16.2489		260	-0.0491129	-70.5645		260	-0.104435	-150.05		260	-0.163598	-235.055		260	-0.149885	-215.352		260	-0.151698	-217.957		260	-0.084481	-121.381
259	-0.0981802	-141.064		259.5	-0.0066023	-9.48606		259.5	-0.0532372	-76.4902		259.5	-0.119617	-171.864		259.5	-0.166983	-239.918		259.5	-0.158473	-227.691		259.5	-0.159517	-229.191		259.5	-0.094303	-135.493
258.5	-0.0959536	-137.864		259	0.000301433	0.433093		259	-0.0452417	-65.0024		259	-0.127658	-183.417		259	-0.158982	-228.422		259	-0.159225	-228.772		259	-0.156281	-224.542		259	-0.0937389	-134.682
258	-0.0850817	-122.244		258.5	0.013023	18.7112		258.5	-0.0359798	-51.6951		258.5	-0.134829	-193.72		258.5	-0.149263	-214.458		258.5	-0.158289	-227.427		258.5	-0.142901	-205.318		258.5	-0.0879227	-126.326
257.5	-0.058427	-83.9468		258	0.0336392	48.3322		258	-0.0247113	-35.5047		258	-0.137599	-197.7		258	-0.130371	-187.315		258	-0.137257	-197.208		258	-0.111234	-159.819		258	-0.059737	-85.829
257	-0.0246621	-35.4341		257.5	0.0620144	89.1011		257.5	-0.00615391	-8.84182		257.5	-0.115524	-165.983		257.5	-0.0871638	-125.235		257.5	-0.0951282	-136.678		257.5	-0.0683997	-98.2754		257.5	-0.0191934	-27.5767
256.5	0.00512786	7.36761		257	0.0782223	112.388		257	0.0128316	18.4362		257	-0.0875163	-125.742		257	-0.0468579	-67.3246		257	-0.0648942	-93.2388		257	-0.0299677	-43.057		257	0.0200045	28.7421
256	0.0283516	40.7351		256.5	0.0896132	128.755		256.5	0.0248261	35.6697		256.5	-0.0566006	-81.3227		256.5	-0.0126553	-18.1829		256.5	-0.0337577	-48.5024		256.5	0.00226609	3.25588		256.5	0.0507152	72.8667
255.5	0.0461196	66.2638		256	0.0957287	137.541		256	0.0329394	47.3267		256	-0.0274715	-39.4705		256	0.0101125	14.5295		256	-0.00874345	-12.5624		256	0.0209233	30.0622		256	0.0657425	94.4576
255	0.0473597	68.0455		255.5	0.110172	158.293		255.5	0.0431814	62.0422		255.5	0.0016444	2.36264		255.5	0.0341444	49.058		255.5	0.0056412	8.10517		255.5	0.0334776	48.1		255.5	0.0746455	107.249
254.5	0.0384003	55.1728		255	0.114661	164.743		255	0.0578665	83.1415		255	0.0213703	30.7045		255	0.0414124	59.5006		255	0.0153277	22.0226		255	0.035796	51.431		255	0.0704672	101.246
254	0.0135891	19.5246		254.5	0.121201	174.139		254.5	0.0749043	107.621		254.5	0.0281353	40.4243		254.5	0.0379044	54.4603		254.5	0.0211265	30.3542		254.5	0.0282044	40.5236		254.5	0.0551963	79.305
253.5	-0.0105954	-15.2233		254	0.125678	180.572		254	0.0746948	107.32		254	0.0106801	15.345		254	0.0110722	15.9083		254	0.0122835	17.6487		254	0.00988858	14.2077		254	0.0262132	37.6626
253	-0.0317414	-45.6055		253.5	0.134995	193.958		253.5	0.0728241	104.632		253.5	-0.0125645	-18.0524		253.5	-0.0135987	-19.5384		253.5	0.00312388	4.48833		253.5	0.00119067	1.71073		253.5	0.00745188	10.7067
252.5	-0.0513822	-73.825		253	0.131316	188.672		253	0.0655179	94.1349		253	-0.0376124	-54.0408		253	-0.0400298	-57.5141		253	-0.00513223	-7.37389		253	-0.0138118	-19.8445		253	-0.0169408	-24.3402
252	-0.0647937	-93.0944		252.5	0.128233	184.243		252.5	0.0514887	73.978		252.5	-0.0629619	-90.4625		252.5	-0.0625792	-89.9126		252.5	-0.0242858	-34.8934		252.5	-0.0260328	-37.4034		252.5	-0.0334288	-48.0299
251.5	-0.0707727	-101.685		252	0.131691	189.211		252	0.0158867	22.8257		252	-0.0852698	-122.514		252	-0.0897178	-128.905		252	-0.047573	-68.352		252	-0.0316726	-45.5066		252	-0.0491831	-70.6654
251	-0.0663003	-95.2591		251.5	0.134205	192.823		251.5	-0.0111317	-15.9938		251.5	-0.0948226	-136.239		251.5	-0.0934074	-134.206		251.5	-0.064833	-93.1509		251.5	-0.0377289	-54.2082		251.5	-0.0575312	-82.6598
250.5	-0.0476736	-68.4966		251	0.125022	179.629		251	-0.0351818	-50.5486		251	-0.0955293	-137.255		251	-0.088332	-126.914		251	-0.0789927	-113.495		251	-0.0429865	-61.7622		251	-0.0619825	-89.0553
250	-0.0275881	-39.6381		250.5	0.1217	174.856		250.5	-0.0385615	-55.4045		250.5	-0.074906	-107.624		250.5	-0.0596959	-85.77		250.5	-0.0783404	-112.558		250.5	-0.034057	-48.9325		250.5	-0.0559399	-80.3734
249.5	-0.00708265	-10.1762		250	0.124697	179.162		250	-0.0420086	-60.3572		250	-0.0524683	-75.3855		250	-0.0276312	-39.7		250	-0.0643385	-92.4404		250	-0.0302051	-43.3981		250	-0.0493773	-70.9444
249	0.0228114	32.775		249.5	0.1136	163.218		249.5	-0.0337092	-48.4328		249.5	-0.0253534	-36.4273		249.5	0.0128894	18.5193		249.5	-0.0466524	-67.0293		249.5	-0.0227337	-32.6634		249.5	-0.0414566	-59.5641
248.5	0.0477166	68.5583		249	0.0996683	143.202		249	-0.00948	-13.6207		249	0.00880088	12.6449		249	0.0543606	78.1043		249	-0.0266368	-38.2713		249	-0.00654973	-9.41053		249	-0.0218425	-31.3829
248	0.0621497	89.2955		248.5	0.0797663	114.607		248.5	0.0271014	38.9388		248.5	0.0455698	65.4739		248.5	0.0933276	134.091		248.5	-0.0014998	-2.15489		248.5	-0.00292082	-4.19658		248.5	-0.00206952	-2.97345
247.5	0.062672	90.046		248	0.0605723	87.0292		248	0.0484099	69.5545		248	0.0654905	94.0955		248	0.111928	160.816		248	0.00883251	12.6904		248	0.0093024	13.3655		248	0.0104006	14.9434
247	0.0468722	67.3451		247.5	0.0303388	43.5902		247.5	0.0607938	87.3474		247.5	0.0758998	109.051		247.5	0.108286	155.583		247.5	0.00278125	3.99605		247.5	0.00874022	12.5578		247.5	0.0137476	19.7523
246.5	0.0149006	21.4089		247	-0.00229496	-3.29736		247	0.067335	96.7457		247	0.0640682	92.052		247	0.0744471	106.964		247	-0.0184451	-26.5016		247	-0.00727736	-10.456		247	0.0112967	16.2309
246	-0.0252867	-36.3315		246.5	-0.0248976	-35.7724		246.5	0.0607914	87.344		246.5	0.0405489	58.2599		246.5	0.0248924	35.7649		246.5	-0.0491045	-70.5524		246.5	-0.0317597	-45.6318		246.5	0.000509274	0.731716
245.5	-0.0693029	-99.5731		246	-0.0386992	-55.6023		246	0.0405535	58.2665		246	-0.00259236	-3.72466		246	-0.0435127	-62.5182		246	-0.0783553	-112.579		246	-0.0639286	-91.8514		246	-0.0234903	-33.7504
245	-0.102411	-147.142		245.5	-0.053712	-77.1724		245.5	0.0105848	15.208		245.5	-0.0611935	-87.9217		245.5	-0.109096	-156.747		245.5	-0.111423	-160.091		245.5	-0.117598	-168.963		245.5	-0.0453792	-65.2
244.5	-0.124728	-179.207		245	-0.0532745	-76.5438		245	-0.0178809	-25.6909		245	-0.122142	-175.491		245	-0.17361	-249.44		245	-0.145238	-208.675		245	-0.16792	-241.264		245	-0.0797249	-114.547
244	-0.135823	-195.148		244.5	-0.0486288	-69.869		244.5	-0.0517586	-74.3658		244.5	-0.18105	-260.129		244.5	-0.222805	-320.122		244.5	-0.166891	-239.786		244.5	-0.223039	-320.458		244.5	-0.113819	-163.533
243.5	-0.143083	-205.579		244	-0.0389479	-55.9596		244	-0.0887557	-127.523		244	-0.231115	-332.062		244	-0.263831	-379.068		244	-0.187405	-269.26		244	-0.268498	-385.773		244	-0.145013	-208.352
243	-0.149058	-214.164		243.5	-0.03452	-49.5977		243.5	-0.12948	-186.034		243.5	-0.268522	-385.807		243.5	-0.281681	-404.714		243.5	-0.21611	-310.503		243.5	-0.306525	-440.409		243.5	-0.174255	-250.366
242.5	-0.16389	-235.474		243	-0.041275	-59.3032		243	-0.174955	-251.372		243	-0.302548	-434.695		243	-0.308229	-442.858		243	-0.252459	-362.728		243	-0.336996	-484.19		243	-0.211625	-304.059
242	-0.184509	-265.099		242.5	-0.0624416	-89.7149		242.5	-0.235562	-338.451		242.5	-0.337055	-484.274		242.5	-0.334161	-480.116		242.5	-0.301878	-433.733		242.5	-0.359349	-516.306		242.5	-0.245426	-352.624
241.5	-0.211555	-303.958		242	-0.0885232	-127.189		242	-0.285818	-410.658		242	-0.355587	-510.901		242	-0.360469	-517.915		242	-0.353313	-507.634		242	-0.363302	-521.986		242	-0.274316	-394.132
241	-0.234205	-336.501		241.5	-0.125844	-180.81		241.5	-0.342833	-492.576		241.5	-0.376299	-540.659		241.5	-0.389795	-560.05		241.5	-0.408886	-587.48		241.5	-0.377759	-542.757		241.5	-0.30685	-440.876
240.5	-0.250092	-359.328		241	-0.152986	-219.807		241	-0.393154	-564.876		241	-0.397227	-570.728		241	-0.423919	-609.079		241	-0.469514	-674.589		241	-0.390143	-560.55		241	-0.332429	-477.628
240	-0.268321	-385.519		240.5	-0.168609	-242.254		240.5	-0.433274	-622.52		240.5	-0.40826	-586.58		240.5	-0.457003	-656.614		240.5	-0.518899	-745.545		240.5	-0.410626	-589.98		240.5	-0.348671	-500.964
239.5	-0.276371	-397.085		240	-0.186591	-268.091		240	-0.462054	-663.871		240	-0.426353	-612.576		240	-0.491037	-705.513		240	-0.571302	-820.836		240	-0.450703	-647.562		240	-0.366904	-527.161
239	-0.299698	-430.601		239.5	-0.201045	-288.858		239.5	-0.492324	-707.362		239.5	-0.461033	-662.404		239.5	-0.523617	-752.323		239.5	-0.618683	-888.912		239.5	-0.508414	-730.48		239.5	-0.395248	-567.885
238.5	-0.336376	-483.299		239	-0.218292	-313.638		239	-0.522916	-751.316		239	-0.507761	-729.542		239	-0.561191	-806.309		239	-0.667013	-958.352		239	-0.5684	-816.667		239	-0.443487	-637.194
238	-0.391936	-563.126		238.5	-0.254802	-366.095		238.5	-0.573741	-824.341		238.5	-0.577306	-829.463		238.5	-0.610998	-877.871		238.5	-0.725894	-1042.95		238.5	-0.641652	-921.914		238.5	-0.518454	-744.905
237.5	-0.445536	-640.138		238	-0.305051	-438.292		238	-0.62248	-894.368		238	-0.663279	-952.987		238	-0.668612	-960.649		238	-0.808029	-1160.96		238	-0.723056	-1038.87		238	-0.612158	-879.537
237	-0.504978	-725.543		237.5	-0.373178	-536.175		237.5	-0.679796	-976.718		237.5	-0.762565	-1095.64		237.5	-0.728501	-1046.7		237.5	-0.887502	-1275.15		237.5	-0.805117	-1156.78		237.5	-0.720686	-1035.47
236.5	-0.538383	-773.539		237	-0.43868	-630.287		237	-0.747615	-1074.16		237	-0.855091	-1228.58		237	-0.796122	-1143.85		237	-0.976523	-1403.05		237	-0.882454	-1267.89		237	-0.836371	-1201.68
236	-0.557697	-801.289		236.5	-0.500316	-718.845		236.5	-0.793726	-1140.41		236.5	-0.93261	-1339.96		236.5	-0.858146	-1232.97		236.5	-1.05724	-1519.02		236.5	-0.945626	-1358.66		236.5	-0.943383	-1355.44
235.5	-0.559046	-803.227		236	-0.558692	-802.718		236	-0.828887	-1190.93		236	-0.997027	-1432.51		236	-0.927046	-1331.96		236	-1.13986	-1637.73		236	-1.02013	-1465.7		236	-1.04464	-1500.92
235	-0.557161	-800.519		235.5	-0.603359	-866.895		235.5	-0.862217	-1238.82		235.5	-1.05766	-1519.63		235.5	-1.00447	-1443.2		235.5	-1.22276	-1756.84		235.5	-1.10507	-1587.74		235.5	-1.15578	-1660.6
234.5	-0.550009	-790.243		235	-0.618954	-889.302		235	-0.893495	-1283.76		235	-1.11047	-1595.5		235	-1.08634	-1560.83		235	-1.30007	-1867.92		235	-1.18544	-1703.22		235	-1.25338	-1800.83
234	-0.551414	-792.261		234.5	-0.644499	-926.004		234.5	-0.920136	-1322.03		234.5	-1.17753	-1691.85		234.5	-1.16406	-1672.5		234.5	-1.38958	-1996.52		234.5	-1.29068	-1854.43		234.5	-1.35441	-1945.99
233.5	-0.565218	-812.095		234	-0.672262	-965.894		234	-0.975716	-1401.89		234	-1.26341	-1815.24		234	-1.26819	-1822.11		234	-1.50123	-2156.94		234	-1.43575	-2062.86		234	-1.45849	-2095.53
233	-0.596981	-857.731		233.5	-0.70364	-1010.98		233.5	-1.04006	-1494.34		233.5	-1.37346	-1973.36		233.5	-1.37689	-1978.29		233.5	-1.62677	-2337.31		233.5	-1.58211	-2273.15		233.5	-1.57486	-2262.73
232.5	-0.62214	-893.879		233	-0.743455	-1068.18		233	-1.13445	-1629.96		233	-1.5014	-2157.18		233	-1.49695	-2150.79		233	-1.76092	-2530.06		233	-1.74085	-2501.22		233	-1.69464	-2434.83
232	-0.636801	-914.944		232.5	-0.792091	-1138.06		232.5	-1.22109	-1754.44		232.5	-1.62626	-2336.58		232.5	-1.61494	-2320.32		232.5	-1.90666	-2739.45		232.5	-1.89741	-2726.16		232.5	-1.81915	-2613.72
231.5	-0.651332	-935.822		232	-0.839095	-1205.6		232	-1.30326	-1872.5		232	-1.74018	-2500.26		232	-1.74026	-2500.37		232	-2.03394	-2922.33		232	-2.03781	-2927.89		232	-1.92999	-2772.97
231	-0.66978	-962.328		231.5	-0.885108	-1271.71		231.5	-1.3805	-1983.48		231.5	-1.86234	-2675.78		231.5	-1.87391	-2692.4		231.5	-2.15355	-3094.18		231.5	-2.17686	-3127.67		231.5	-2.05722	-2955.78
230.5	-0.675372	-970.362		231	-0.91306	-1311.87		231	-1.47211	-2115.1		231	-1.97226	-2833.71		231	-2.01368	-2893.22		231	-2.26428	-3253.28		231	-2.30822	-3316.41		231	-2.17592	-3126.32
230	-0.669571	-962.027		230.5	-0.933282	-1340.92		230.5	-1.52673	-2193.58		230.5	-2.05603	-2954.07		230.5	-2.1185	-3043.82		230.5	-2.36475	-3397.63		230.5	-2.41393	-3468.29		230.5	-2.29824	-3302.07
229.5	-0.67933	-976.049		230	-0.953549	-1370.04		230	-1.5761	-2264.51		230	-2.13209	-3063.35		230	-2.22215	-3192.74		230	-2.45659	-3529.58		230	-2.5224	-3624.14		230	-2.41579	-3470.96
229	-0.694498	-997.842		229.5	-0.972531	-1397.31		229.5	-1.62061	-2328.46		229.5	-2.2202	-3189.94		229.5	-2.33532	-3355.34		229.5	-2.57052	-3693.28		229.5	-2.64439	-3799.41		229.5	-2.55755	-3674.64
228.5	-0.712664	-1023.94		229	-0.992259	-1425.66		229	-1.66186	-2387.73		229	-2.29993	-3304.5		229	-2.43197	-3494.21		229	-2.68429	-3856.74		229	-2.75847	-3963.32		229	-2.69822	-3876.75
228	-0.723346	-1039.29		228.5	-1.0119	-1453.88		228.5	-1.69831	-2440.1		228.5	-2.37677	-3414.9		228.5	-2.50771	-3603.03		228.5	-2.81185	-4040.01		228.5	-2.87946	-4137.16		228.5	-2.85545	-4102.66
227.5	-0.727185	-1044.81		228	-1.03043	-1480.5		228	-1.73958	-2499.4		228	-2.45677	-3529.84		228	-2.59714	-3731.52		228	-2.93588	-4218.22		228	-2.99858	-4308.3		228	-3.00165	-4312.72
227	-0.723044	-1038.86		227.5	-1.03745	-1490.59		227.5	-1.78129	-2559.32		227.5	-2.53357	-3640.19		227.5	-2.67887	-3848.95		227.5	-3.06274	-4400.49		227.5	-3.11175	-4470.91		227.5	-3.14076	-4512.59
226.5	-0.707423	-1016.41		227	-1.05016	-1508.85		227	-1.83186	-2631.98		227	-2.60877	-3748.23		227	-2.74901	-3949.73		227	-3.16879	-4552.86		227	-3.21345	-4617.03		227	-3.26838	-4695.95
226	-0.6751	-969.971		226.5	-1.04726	-1504.68		226.5	-1.86918	-2685.6		226.5	-2.67924	-3849.48		226.5	-2.80185	-4025.65		226.5	-3.2731	-4702.73		226.5	-3.30052	-4742.13		226.5	-3.39046	-4871.35
225.5	-0.644889	-926.565		226	-1.03721	-1490.24		226	-1.90299	-2734.18		226	-2.73377	-3927.83		226	-2.85403	-4100.62		226	-3.3484	-4810.92		226	-3.37489	-4848.98		226	-3.48345	-5004.96
225	-0.62391	-896.422		225.5	-1.03198	-1482.73		225.5	-1.93763	-2783.95		225.5	-2.79952	-4022.3		225.5	-2.90358	-4171.81		225.5	-3.42828	-4925.69		225.5	-3.45788	-4968.22		225.5	-3.56443	-5121.31
224.5	-0.605852	-870.477		225	-1.03162	-1482.21		225	-1.96465	-2822.77		225	-2.87212	-4126.61		225	-2.95403	-4244.3		225	-3.49351	-5019.41		225	-3.54126	-5088.02		225	-3.65947	-5257.86
224	-0.612959	-880.688		224.5	-1.01325	-1455.82		224.5	-1.98776	-2855.98		224.5	-2.93309	-4214.21		224.5	-2.99325	-4300.65		224.5	-3.56538	-5122.67		224.5	-3.61842	-5198.88		224.5	-3.74586	-5381.98
223.5	-0.63055	-905.963		224	-1.02412	-1471.44		224	-2.03951	-2930.33		224	-3.01439	-4331.02		224	-3.06115	-4398.2		224	-3.6497	-5243.82		224	-3.71505	-5337.72		224	-3.8488	-5529.89
223	-0.676043	-971.326		223.5	-1.06541	-1530.76		223.5	-2.09351	-3007.92		223.5	-3.11425	-4474.5		223.5	-3.14394	-4517.16		223.5	-3.75768	-5398.97		223.5	-3.83519	-5510.33		223.5	-3.97065	-5704.96
222.5	-0.754106	-1083.49		223	-1.12026	-1609.57		223	-2.17684	-3127.64		223	-3.23288	-4644.94		223	-3.24272	-4659.08		223	-3.88579	-5583.03		223	-3.977	-5714.08		223	-4.10807	-5902.4
222	-0.809917	-1163.67	10.6761	222.5	-1.19258	-1713.48		222.5	-2.28702	-3285.95		222.5	-3.34914	-4811.98		222.5	-3.35377	-4818.64		222.5	-4.03494	-5797.33		222.5	-4.12743	-5930.22		222.5	-4.24823	-6103.78
221.5	-0.889833	-1278.5		222	-1.53453	-2204.78	13.3456	222	-2.74181	-3939.38	17.7933	222	-3.55242	-5104.05	20.7796	222	-3.76899	-5415.22	21.5775	222	-4.31049	-6193.23	23.5724	222	-4.79148	-6884.31	25.3444	222	-5.37688	-7725.4	27.501
221	-0.949716	-1364.53		221.5	-1.34644	-1934.54		221.5	-2.53579	-3643.38		221.5	-3.59183	-5160.68		221.5	-3.57098	-5130.72		221.5	-4.33301	-6225.59		221.5	-4.41308	-6340.63		221.5	-4.48044	-6437.41
220.5	-0.974739	-1400.49		221	-1.39586	-2005.55		221	-2.64481	-3800.01		221	-3.6968	-5311.49		221	-3.65697	-5254.27		221	-4.47059	-6423.26		221	-4.54394	-6528.65		221	-4.54742	-6533.65
220	-0.992476	-1425.97		220.5	-1.41028	-2026.26		220.5	-2.72845	-3920.19		220.5	-3.75909	-5400.99		220.5	-3.71643	-5339.7		220.5	-4.58042	-6581.06		220.5	-4.64427	-6672.8		220.5	-4.57748	-6576.84
219.5	-1.02805	-1477.08		220	-1.41822	-2037.67		220	-2.82158	-4053.99		220	-3.82179	-5491.08		220	-3.76593	-5410.82		220	-4.68214	-6727.21		220	-4.7438	-6815.8		220	-4.58374	-6585.83
219	-1.06752	-1533.79		219.5	-1.44196	-2071.78		219.5	-2.90833	-4178.64		219.5	-3.87252	-5563.97		219.5	-3.81843	-5486.25		219.5	-4.78257	-6871.51		219.5	-4.84576	-6962.3		219.5	-4.60633	-6618.29
218.5	-1.12278	-1613.19		219	-1.46677	-2107.43		219	-2.96713	-4263.12		219	-3.94567	-5669.07		219	-3.87429	-5566.51		219	-4.88072	-7012.53		219	-4.93159	-7085.62		219	-4.661	-6696.84
218	-1.22957	-1766.62		218.5	-1.52919	-2197.11		218.5	-3.05196	-4385		218.5	-4.02041	-5776.45		218.5	-3.95311	-5679.76		218.5	-4.98876	-7167.76		218.5	-5.02021	-7212.95		218.5	-4.74264	-6814.14
217.5	-1.33653	-1920.3		218	-1.6215	-2329.74		218	-3.13557	-4505.13		218	-4.10216	-5893.91		218	-4.0519	-5821.7		218	-5.0941	-7319.11		218	-5.09563	-7321.31		218	-4.88029	-7011.91
217	-1.45771	-2094.41		217.5	-1.75642	-2523.59		217.5	-3.21877	-4624.67		217.5	-4.2002	-6034.77		217.5	-4.17737	-6001.97		217.5	-5.18807	-7454.12		217.5	-5.16667	-7423.38		217.5	-5.04664	-7250.92
216.5	-1.60335	-2303.66		217	-1.9084	-2741.95		217	-3.31305	-4760.13		217	-4.32242	-6210.37		217	-4.33295	-6225.5		217	-5.29801	-7612.08		217	-5.24983	-7542.86		217	-5.21784	-7496.9
216	-1.71066	-2457.84		216.5	-2.0657	-2967.96		216.5	-3.40702	-4895.14		216.5	-4.41914	-6349.34		216.5	-4.509	-6478.45		216.5	-5.39932	-7757.64		216.5	-5.34168	-7674.83		216.5	-5.37264	-7719.31
215.5	-1.82043	-2615.56		216	-2.18367	-3137.46		216	-3.48291	-5004.18		216	-4.51381	-6485.36		216	-4.65357	-6686.16		216	-5.46615	-7853.66		216	-5.40704	-7768.74		216	-5.46675	-7854.53
215	-1.94428	-2793.51		215.5	-2.3029	-3308.76		215.5	-3.56539	-5122.69		215.5	-4.61635	-6632.69		215.5	-4.80204	-6899.48		215.5	-5.5571	-7984.34		215.5	-5.49066	-7888.88		215.5	-5.53832	-7957.36
214.5	-2.04237	-2934.44		215	-2.39196	-3436.72		215	-3.62668	-5210.75		215	-4.72308	-6786.03		215	-4.94091	-7099.01		215	-5.65295	-8122.05		215	-5.58142	-8019.28		215	-5.60737	-8056.57
214	-2.14699	-3084.76		214.5	-2.47217	-3551.97		214.5	-3.70275	-5320.04		214.5	-4.84787	-6965.33		214.5	-5.06013	-7270.3		214.5	-5.76624	-8284.83		214.5	-5.67663	-8156.08		214.5	-5.65838	-8129.86
213.5	-2.26827	-3259.01		214	-2.52763	-3631.65		214	-3.81291	-5478.32		214	-4.96663	-7135.96		214	-5.14477	-7391.91		214	-5.88644	-8457.53		214	-5.76836	-8287.87		214	-5.73282	-8236.81
213	-2.39426	-3440.03		213.5	-2.60408	-3741.49		213.5	-3.92831	-5644.12		213.5	-5.0923	-7316.52		213.5	-5.20752	-7482.07		213.5	-6.01227	-8638.32		213.5	-5.87908	-8446.95		213.5	-5.85726	-8415.6
212.5	-2.54648	-3658.74		213	-2.70901	-3892.26		213	-4.07782	-5858.94		213	-5.23651	-7523.72		213	-5.26001	-7557.49		213	-6.14824	-8833.68		213	-5.98761	-8602.89		213	-6.00867	-8633.15
212	-2.71725	-3904.09		212.5	-2.83043	-4066.71		212.5	-4.25393	-6111.97		212.5	-5.37993	-7729.78		212.5	-5.32409	-7649.55		212.5	-6.3167	-9075.72		212.5	-6.11761	-8789.67		212.5	-6.17074	-8866.01
211.5	-2.90703	-4176.77		212	-2.96348	-4257.87		212	-4.44167	-6381.71		212	-5.50759	-7913.2		212	-5.38194	-7732.67		212	-6.49169	-9327.14		212	-6.24152	-8967.7		212	-6.36119	-9139.64
211	-3.15267	-4529.7		211.5	-3.14614	-4520.32		211.5	-4.63495	-6659.41		211.5	-5.66172	-8134.66		211.5	-5.47621	-7868.12		211.5	-6.67321	-9587.95		211.5	-6.37598	-9160.89		211.5	-6.54284	-9400.63
210.5	-3.41811	-4911.08		211	-3.36043	-4828.2		211	-4.85868	-6980.86		211	-5.85561	-8413.23		211	-5.61538	-8068.07		211	-6.90409	-9919.67		211	-6.55232	-9414.25		211	-6.75099	-9699.7
210	-3.67425	-5279.09		210.5	-3.59991	-5172.28		210.5	-5.06576	-7278.39		210.5	-6.07632	-8730.34		210.5	-5.82016	-8362.3		210.5	-7.16793	-10298.8		210.5	-6.75385	-9703.81		210.5	-6.95064	-9986.55
209.5	-3.95963	-5689.12		210	-3.85318	-5536.18		210	-5.28893	-7599.04		210	-6.33102	-9096.29		210	-6.05287	-8696.65		210	-7.46014	-10718.6		210	-6.96984	-10014.1		210	-7.16848	-10299.5
209	-4.27879	-6147.69		209.5	-4.14189	-5950.99		209.5	-5.53263	-7949.18		209.5	-6.63358	-9531.01		209.5	-6.33639	-9104.01		209.5	-7.75544	-11142.9		209.5	-7.24336	-10407.1		209.5	-7.41213	-10649.6
208.5	-4.62724	-6648.33		209	-4.48926	-6450.09		209	-5.81691	-8357.63		209	-6.99049	-10043.8		209	-6.6622	-9572.13		209	-8.11468	-11659		209	-7.59942	-10918.7		209	-7.71984	-11091.7
208	-4.98879	-7167.8		208.5	-4.87133	-6999.04		208.5	-6.13769	-8818.52		208.5	-7.37102	-10590.5		208.5	-7.042	-10117.8		208.5	-8.49219	-12201.4		208.5	-7.97135	-11453.1		208.5	-8.03679	-11547.1
207.5	-5.39592	-7752.76		208	-5.26656	-7566.9		208	-6.52527	-9375.39		208	-7.78342	-11183.1		208	-7.4265	-10670.3		208	-8.88914	-12771.8		208	-8.40476	-12075.8		208	-8.38219	-12043.4
207	-5.85428	-8411.32		207.5	-5.70555	-8197.63		207.5	-6.95269	-9989.5		207.5	-8.22392	-11816		207.5	-7.87005	-11307.5		207.5	-9.31436	-13382.7		207.5	-8.88144	-12760.7		207.5	-8.75421	-12577.9
206.5	-6.37072	-9153.33		207	-6.16444	-8856.95		207	-7.42131	-10662.8		207	-8.68891	-12484.1		207	-8.33702	-11978.5		207	-9.7683	-14034.9		207	-9.3789	-13475.4		207	-9.13635	-13126.9
206	-6.89399	-9905.16		206.5	-6.63705	-9535.99		206.5	-7.90584	-11359		206.5	-9.15637	-13155.7		206.5	-8.82334	-12677.2		206.5	-10.2282	-14695.7		206.5	-9.88058	-14196.2		206.5	-9.49356	-13640.2
205.5	-7.4337	-10680.6		206	-7.10556	-10209.1		206	-8.38514	-12047.6		206	-9.61682	-13817.3		206	-9.31039	-13377		206	-10.6985	-15371.4		206	-10.3658	-14893.4		206	-9.85486	-14159.3
205	-8.01093	-11510		205.5	-7.57104	-10877.9		205.5	-8.86464	-12736.6		205.5	-10.0758	-14476.7		205.5	-9.77587	-14045.8		205.5	-11.131	-15992.8		205.5	-10.8075	-15528		205.5	-10.2096	-14669
204.5	-8.61399	-12376.4		205	-8.06217	-11583.6		205	-9.34407	-13425.4		205	-10.5311	-15130.9		205	-10.2204	-14684.5		205	-11.5218	-16554.3		205	-11.2019	-16094.7		205	-10.5499	-15157.9
204	-9.20198	-13221.2		204.5	-8.58055	-12328.4		204.5	-9.80568	-14088.6		204.5	-10.9496	-15732.2		204.5	-10.6132	-15248.9		204.5	-11.8876	-17079.9		204.5	-11.5371	-16576.3		204.5	-10.8658	-15611.8
203.5	-9.77488	-14044.4		204	-9.06636	-13026.4		204	-10.2319	-14701		204	-11.3268	-16274.1		204	-10.9227	-15693.5		204	-12.1923	-17517.7		204	-11.7819	-16928		204	-11.1321	-15994.4
203	-10.3483	-14868.2		203.5	-9.57677	-13759.7		203.5	-10.6209	-15259.9		203.5	-11.6831	-16786.1		203.5	-11.1419	-16008.5		203.5	-12.4063	-17825.1		203.5	-11.9434	-17160.1		203.5	-11.3485	-16305.3
202.5	-10.909	-15673.9		203	-10.075	-14475.6		203	-10.957	-15742.8		203	-11.9536	-17174.7		203	-11.3181	-16261.6		203	-12.5249	-17995.5		203	-12.0132	-17260.3		203	-11.4957	-16516.8
202	-11.4085	-16391.5		202.5	-10.5355	-15137.2		202.5	-11.2603	-16178.6		202.5	-12.1386	-17440.5		202.5	-11.392	-16367.8		202.5	-12.5736	-18065.5		202.5	-11.9766	-17207.8		202.5	-11.5169	-16547.3
201.5	-11.8529	-17030		202	-10.9556	-15740.8		202	-11.4946	-16515.2		202	-12.2395	-17585.5		202	-11.4014	-16381.3		202	-12.5159	-17982.6		202	-11.8364	-17006.3		202	-11.4274	-16418.7
201	-12.262	-17617.8		201.5	-11.3202	-16264.7		201.5	-11.6658	-16761.2		201.5	-12.2936	-17663.2		201.5	-11.3494	-16306.6		201.5	-12.3567	-17753.9		201.5	-11.6175	-16691.8		201.5	-11.2223	-16124
200.5	-12.6545	-18181.8		201	-11.6345	-16716.2		201	-11.789	-16938.2		201	-12.2318	-17574.4		201	-11.2557	-16172		201	-12.1224	-17417.2		201	-11.3181	-16261.6		201	-10.8872	-15642.5
200	-12.9652	-18628.2		200.5	-11.9265	-17135.8		200.5	-11.8829	-17073.1		200.5	-12.1032	-17389.7		200.5	-11.1232	-15981.6		200.5	-11.8437	-17016.8		200.5	-10.9752	-15769		200.5	-10.4418	-15002.6
199.5	-13.2521	-19040.4		200	-12.1665	-17480.6		200	-11.9256	-17134.5		200	-11.8944	-17089.7		200	-10.8951	-15653.9		200	-11.4943	-16514.8		200	-10.5709	-15188.1		200	-9.91081	-14239.7
199	-13.4746	-19360.1		199.5	-12.3185	-17699		199.5	-11.9165	-17121.4		199.5	-11.6382	-16721.6		199.5	-10.5801	-15201.3		199.5	-11.0687	-15903.3		199.5	-10.1299	-14554.5		199.5	-9.27603	-13327.6
198.5	-13.6504	-19612.6		199	-12.4234	-17849.7		199	-11.8109	-16969.7		199	-11.2693	-16191.5		199	-10.1801	-14626.6		199	-10.5599	-15172.3		199	-9.59513	-13786.1		199	-8.53776	-12266.9
198	-13.7105	-19699		198.5	-12.4519	-17890.7		198.5	-11.6376	-16720.7		198.5	-10.8499	-15588.9		198.5	-9.73196	-13982.7		198.5	-9.96415	-14316.3		198.5	-9.01269	-12949.3		198.5	-7.7402	-11121
197.5	-13.6565	-19621.4		198	-12.4293	-17858.2		198	-11.3186	-16262.4		198	-10.3191	-14826.3		198	-9.16084	-13162.1		198	-9.28141	-13335.4		198	-8.29871	-11923.4		198	-6.83163	-9815.56
197	-13.4872	-19378.2		197.5	-12.3285	-17713.4		197.5	-10.8588	-15601.7		197.5	-9.70937	-13950.2		197.5	-8.47367	-12174.8		197.5	-8.46635	-12164.3		197.5	-7.48853	-10759.4		197.5	-5.84591	-8399.3
196.5	-13.2392	-19021.8		197	-12.1438	-17448		197	-10.2638	-14746.8		197	-8.99792	-12928		197	-7.71828	-11089.5		197	-7.53788	-10830.3		197	-6.50824	-9350.92		197	-4.78387	-6873.38
196	-12.9252	-18570.7		196.5	-11.8882	-17080.7		196.5	-9.62432	-13828		196.5	-8.20879	-11794.2		196.5	-6.89236	-9902.82		196.5	-6.55852	-9423.16		196.5	-5.43527	-7809.3		196.5	-3.68248	-5290.92
195.5	-12.581	-18076.1		196	-11.5621	-16612.2		196	-8.91999	-12816.1		196	-7.33975	-10545.6		196	-5.96571	-8571.42		196	-5.5375	-7956.18		196	-4.26829	-6132.6		196	-2.54543	-3657.23
195	-12.2022	-17531.9		195.5	-11.1535	-16025.1		195.5	-8.2113	-11797.8		195.5	-6.44152	-9255.06		195.5	-5.01114	-7199.91		195.5	-4.43901	-6377.89		195.5	-3.06057	-4397.37		195.5	-1.41916	-2039.02
194.5	-11.7886	-16937.6		195	-10.6704	-15331		195	-7.47761	-10743.7		195	-5.47817	-7870.93		195	-4.04488	-5811.61		195	-3.31688	-4765.63		195	-1.82242	-2618.42		195	-0.294522	-423.164
194	-11.3322	-16281.9		194.5	-10.1219	-14543		194.5	-6.78315	-9745.91		194.5	-4.50873	-6478.06		194.5	-3.05908	-4395.23		194.5	-2.20492	-3167.99		194.5	-0.656999	-943.964		194.5	0.797836	1146.32
193.5	-10.831	-15561.8		194	-9.49501	-13642.3		194	-6.06985	-8721.05		194	-3.52246	-5061.01		194	-2.08887	-3001.25		194	-1.05779	-1519.81		194	0.480284	690.063		194	1.86619	2681.31
193	-10.2966	-14794		193.5	-8.85747	-12726.2		193.5	-5.2983	-7612.5		193.5	-2.56149	-3680.3		193.5	-1.19086	-1711.01		193.5	0.0721019	103.595		193.5	1.50261	2158.92		193.5	2.84626	4089.45
192.5	-9.72406	-13971.4		193	-8.1726	-11742.2		193	-4.5276	-6505.17		193	-1.63217	-2345.07		193	-0.371106	-533.198		193	1.11554	1602.79		193	2.43925	3504.67		193	3.75042	5388.53
192	-9.11957	-13102.8		192.5	-7.51681	-10800		192.5	-3.78332	-5435.8		192.5	-0.753263	-1082.27		192.5	0.40079	575.848		192.5	2.08115	2990.16		192.5	3.25443	4675.91		192.5	4.56722	6562.1
191.5	-8.54819	-12281.9		192	-6.85948	-9855.57		192	-3.02883	-4351.77		192	0.0851297	122.313		192	1.08638	1560.89		192	2.94546	4231.98		192	3.97205	5706.97		192	5.2615	7559.63
191	-7.99548	-11487.8		191.5	-6.23855	-8963.43		191.5	-2.27276	-3265.46		191.5	0.819218	1177.04		191.5	1.6879	2425.14		191.5	3.68465	5294.04		191.5	4.60561	6617.26		191.5	5.87925	8447.2
190.5	-7.53987	-10833.1		191	-5.59052	-8032.36		191	-1.58147	-2272.23		191	1.47714	2122.33		191	2.22604	3198.33		191	4.29442	6170.14		191	5.18233	7445.88		191	6.45241	9270.7
190	-7.23539	-10395.7		190.5	-5.08195	-7301.65		190.5	-1.02418	-1471.52		190.5	1.96337	2820.93		190.5	2.67265	3840.01		190.5	4.74931	6823.72		190.5	5.59519	8039.07		190.5	6.88385	9890.59
				190	-4.66696	-6705.4		190	-0.600126	-862.25		190	2.27773	3272.6		190	2.94581	4232.49		190	5.04391	7247		190	5.89054	8463.42		190	7.18655	10325.5

## Sheet: R266A
Conditions: Jasco-810 spectropolarimeter, 1 mm quartz cuvette, response time: 4 sec, bandwidth: 1.0 nm, data pitch: 0.5 nm, scanning speed: 50 nm/min. Average of 10 scans. 24 uM D2A, buffer: 10 mM Na2HPO4/NaH2PO4 pH 7
Wavelength	0% TFE	MRE		Wavelength	10% TFE	MRE		Wavelength	20% TFE	MRE		Wavelength	30% TFE	MRE		Wavelength	40% TFE	MRE		Wavelength	50% TFE	MRE		Wavelength	60% TFE	MRE		Wavelength	70% TFE	MRE
260	0.0344649	47.8679		260	-0.114555	-159.104		260	0.0561282	77.9558		260	-0.134043	-186.171		260	-0.00973152	-13.516		260	-0.00250407	-3.47788		260	0.037176	51.6333		260	-0.0442413	-61.4462
259.5	0.0330385	45.8868		259.5	-0.104489	-145.124		259.5	0.0676556	93.9661		259.5	-0.133325	-185.174		259.5	-0.00641968	-8.91622		259.5	-0.00386709	-5.37096		259.5	0.030146	41.8694		259.5	-0.0434689	-60.3735
259	0.0330398	45.8886		259	-0.0952209	-132.251		259	0.0791096	109.874		259	-0.13369	-185.681		259	-0.00488824	-6.78922		259	-0.00469673	-6.52324		259	0.019238	26.7194		259	-0.0447172	-62.1072
258.5	0.0419574	58.2742		258.5	-0.0780635	-108.422		258.5	0.0961948	133.604		258.5	-0.128665	-178.701		258.5	-0.00103527	-1.43788		258.5	-0.00250677	-3.48163		258.5	0.0114329	15.879		258.5	-0.0423575	-58.8299
258	0.0516532	71.7406		258	-0.0629948	-87.4928		258	0.110402	153.336		258	-0.118922	-165.169		258	0.00102713	1.42657		258	-0.0019292	-2.67944		258	0.00552254	7.67019		258	-0.0454596	-63.1383
257.5	0.055271	76.7653		257.5	-0.0601487	-83.5399		257.5	0.109749	152.429		257.5	-0.114123	-158.504		257.5	-0.00315911	-4.38765		257.5	-0.00888576	-12.3413		257.5	-0.0032871	-4.56542		257.5	-0.0581471	-80.7599
257	0.0590453	82.0074		257	-0.0602817	-83.7246		257	0.110528	153.511		257	-0.109737	-152.413		257	-0.00293505	-4.07646		257	-0.00939506	-13.0487		257	-0.00734584	-10.2026		257	-0.0691735	-96.0743
256.5	0.0568146	78.9092		256.5	-0.0666958	-92.6331		256.5	0.110603	153.615		256.5	-0.107993	-149.99		256.5	-0.00713844	-9.9145		256.5	-0.0136933	-19.0185		256.5	-0.0150619	-20.9193		256.5	-0.0791366	-109.912
256	0.0465021	64.5863		256	-0.0773639	-107.45		256	0.107009	148.624		256	-0.109342	-151.864		256	-0.00690309	-9.58762		256	-0.0177051	-24.5904		256	-0.0208582	-28.9697		256	-0.0884585	-122.859
255.5	0.0341742	47.4642		255.5	-0.0885602	-123		255.5	0.103607	143.899		255.5	-0.109889	-152.624		255.5	-0.00832459	-11.5619		255.5	-0.0199842	-27.7558		255.5	-0.0287681	-39.9557		255.5	-0.0905023	-125.698
255	0.0199839	27.7554		255	-0.0967524	-134.378		255	0.107334	149.075		255	-0.113119	-157.11		255	-0.0117543	-16.3254		255	-0.0200117	-27.794		255	-0.0356422	-49.5031		255	-0.0904939	-125.686
254.5	0.00545068	7.57039		254.5	-0.100718	-139.886		254.5	0.10782	149.75		254.5	-0.114904	-159.589		254.5	-0.017791	-24.7097		254.5	-0.022263	-30.9208		254.5	-0.0433501	-60.2085		254.5	-0.0849972	-118.052
254	-0.0046865	-6.50903		254	-0.100789	-139.985		254	0.113976	158.3		254	-0.11602	-161.139		254	-0.0225203	-31.2782		254	-0.0211518	-29.3775		254	-0.0428439	-59.5054		254	-0.0809476	-112.427
253.5	-0.0116271	-16.1487		253.5	-0.102479	-142.332		253.5	0.114681	159.279		253.5	-0.117219	-162.804		253.5	-0.0374277	-51.9829		253.5	-0.0305207	-42.3899		253.5	-0.0444116	-61.6828		253.5	-0.0845994	-117.499
253	-0.00875748	-12.1632		253	-0.0999523	-138.823		253	0.119577	166.079		253	-0.113168	-157.178		253	-0.0406037	-56.394		253	-0.0393038	-54.5886		253	-0.0352917	-49.0163		253	-0.0861294	-119.624
252.5	-0.00174835	-2.42826		252.5	-0.097093	-134.851		252.5	0.122546	170.203		252.5	-0.109725	-152.396		252.5	-0.0482877	-67.0663		252.5	-0.0503804	-69.9728		252.5	-0.032245	-44.7847		252.5	-0.090667	-125.926
252	0.00976959	13.5689		252	-0.094985	-131.924		252	0.12489	173.458		252	-0.103012	-143.072		252	-0.0535988	-74.4428		252	-0.0599674	-83.2881		252	-0.0268259	-37.2582		252	-0.0961629	-133.56
251.5	0.0236895	32.9021		251.5	-0.0904107	-125.57		251.5	0.120237	166.996		251.5	-0.0946331	-131.435		251.5	-0.0540048	-75.0067		251.5	-0.068666	-95.3694		251.5	-0.0228821	-31.7807		251.5	-0.0986178	-136.969
251	0.0373203	51.8338		251	-0.0867304	-120.459		251	0.1206	167.5		251	-0.0910382	-126.442		251	-0.0499079	-69.3165		251	-0.067888	-94.2889		251	-0.0242615	-33.6965		251	-0.0951276	-132.122
250.5	0.0375436	52.1439		250.5	-0.0915857	-127.202		250.5	0.112749	156.596		250.5	-0.0956072	-132.788		250.5	-0.0560534	-77.8519		250.5	-0.0697495	-96.8743		250.5	-0.0331705	-46.0701		250.5	-0.0960205	-133.362
250	0.0330017	45.8357		250	-0.103477	-143.718		250	0.101638	141.164		250	-0.102035	-141.715		250	-0.0557656	-77.4522		250	-0.0700813	-97.3351		250	-0.0427947	-59.4371		250	-0.0977148	-135.715
249.5	0.0264568	36.7456		249.5	-0.117183	-162.754		249.5	0.0893886	124.151		249.5	-0.112867	-156.76		249.5	-0.0638335	-88.6576		249.5	-0.0703472	-97.7044		249.5	-0.0524606	-72.8619		249.5	-0.0975215	-135.447
249	0.0171217	23.7801		249	-0.135662	-188.419		249	0.0749101	104.042		249	-0.121852	-169.239		249	-0.0683206	-94.8897		249	-0.0712199	-98.9165		249	-0.0583782	-81.0808		249	-0.0948569	-131.746
248.5	-0.0019505	-2.70903		248.5	-0.157115	-218.215		248.5	0.058491	81.2375		248.5	-0.137749	-191.318		248.5	-0.0816403	-113.389		248.5	-0.0812646	-112.868		248.5	-0.0664438	-92.2831		248.5	-0.0999767	-138.857
248	-0.0143949	-19.9929		248	-0.171808	-238.622		248	0.0469564	65.2172		248	-0.15248	-211.778		248	-0.0930188	-129.193		248	-0.0940258	-130.591		248	-0.0743336	-103.241		248	-0.104594	-145.269
247.5	-0.0228217	-31.6968		247.5	-0.181728	-252.4		247.5	0.0379562	52.7169		247.5	-0.165061	-229.251		247.5	-0.106396	-147.772		247.5	-0.105765	-146.896		247.5	-0.0727235	-101.005		247.5	-0.109811	-152.515
247	-0.0296217	-41.1413		247	-0.186407	-258.899		247	0.0311141	43.214		247	-0.177515	-246.549		247	-0.108487	-150.676		247	-0.119979	-166.638		247	-0.0694134	-96.4075		247	-0.117495	-163.188
246.5	-0.0357054	-49.5908		246.5	-0.182518	-253.497		246.5	0.026469	36.7625		246.5	-0.194816	-270.578		246.5	-0.111704	-155.144		246.5	-0.129259	-179.526		246.5	-0.0720955	-100.133		246.5	-0.127569	-177.179
246	-0.0390927	-54.2954		246	-0.175552	-243.822		246	0.0232718	32.3219		246	-0.210511	-292.376		246	-0.114823	-159.476		246	-0.138806	-192.786		246	-0.0754333	-104.768		246	-0.137632	-191.156
245.5	-0.0483024	-67.0867		245.5	-0.173654	-241.186		245.5	0.0172225	23.9201		245.5	-0.231138	-321.025		245.5	-0.123477	-171.496		245.5	-0.149909	-208.207		245.5	-0.0843309	-117.126		245.5	-0.153034	-212.547
245	-0.0541719	-75.2388		245	-0.173726	-241.286		245	0.0111	15.4167		245	-0.254863	-353.976		245	-0.132363	-183.838		245	-0.159784	-221.922		245	-0.0958468	-133.121		245	-0.169831	-235.876
244.5	-0.0639705	-88.8479		244.5	-0.183411	-254.737		244.5	-0.00167114	-2.32103		244.5	-0.281585	-391.09		244.5	-0.149904	-208.2		244.5	-0.172617	-239.746		244.5	-0.112255	-155.91		244.5	-0.192278	-267.053
244	-0.0791596	-109.944		244	-0.201292	-279.572		244	-0.0192185	-26.6924		244	-0.312299	-433.749		244	-0.17793	-247.125		244	-0.196193	-272.49		244	-0.139245	-193.396		244	-0.219027	-304.204
243.5	-0.0929848	-129.146		243.5	-0.223213	-310.018		243.5	-0.0416726	-57.8786		243.5	-0.340726	-473.231		243.5	-0.209142	-290.475		243.5	-0.215786	-299.703		243.5	-0.163473	-227.046		243.5	-0.242663	-337.032
243	-0.108414	-150.575		243	-0.245266	-340.647		243	-0.0682555	-94.7993		243	-0.366903	-509.588		243	-0.240159	-333.554		243	-0.237585	-329.979		243	-0.18522	-257.25		243	-0.266827	-370.593
242.5	-0.129367	-179.676		242.5	-0.267684	-371.783		242.5	-0.103774	-144.131		242.5	-0.404996	-562.494		242.5	-0.275181	-382.196		242.5	-0.267447	-371.454		242.5	-0.218427	-303.371		242.5	-0.295982	-411.086
242	-0.147873	-205.379		242	-0.292275	-405.938		242	-0.141932	-197.128		242	-0.447818	-621.969		242	-0.315656	-438.411		242	-0.30048	-417.333		242	-0.25503	-354.208		242	-0.320579	-445.249
241.5	-0.164159	-227.999		241.5	-0.315508	-438.206		241.5	-0.173287	-240.676		241.5	-0.487135	-676.576		241.5	-0.355952	-494.378		241.5	-0.337694	-469.019		241.5	-0.285135	-396.021		241.5	-0.341128	-473.789
241	-0.18884	-262.278		241	-0.347726	-482.953		241	-0.209364	-290.783		241	-0.533518	-740.997		241	-0.402773	-559.407		241	-0.386789	-537.207		241	-0.327983	-455.532		241	-0.371789	-516.374
240.5	-0.210211	-291.96		240.5	-0.382044	-530.617		240.5	-0.2443	-339.306		240.5	-0.589369	-818.568		240.5	-0.456661	-634.251		240.5	-0.440298	-611.525		240.5	-0.375243	-521.171		240.5	-0.40402	-561.139
240	-0.23799	-330.542		240	-0.427998	-594.442		240	-0.27687	-384.542		240	-0.645869	-897.04		240	-0.523959	-727.721		240	-0.503857	-699.801		240	-0.428496	-595.133		240	-0.438645	-609.229
239.5	-0.271518	-377.108		239.5	-0.473476	-657.606		239.5	-0.31022	-430.861		239.5	-0.703014	-976.408		239.5	-0.600175	-833.576		239.5	-0.574948	-798.539		239.5	-0.48724	-676.722		239.5	-0.481929	-669.346
239	-0.304781	-423.307		239	-0.52136	-724.111		239	-0.348229	-483.651		239	-0.760096	-1055.69		239	-0.673934	-936.019		239	-0.644572	-895.239		239	-0.545067	-757.038		239	-0.533371	-740.793
238.5	-0.341155	-473.826		238.5	-0.565956	-786.05		238.5	-0.393882	-547.058		238.5	-0.821482	-1140.95		238.5	-0.747755	-1038.55		238.5	-0.717	-995.833		238.5	-0.610327	-847.676		238.5	-0.594021	-825.029
238	-0.385171	-534.96		238	-0.615791	-855.265		238	-0.452301	-628.196		238	-0.888775	-1234.41		238	-0.825409	-1146.4		238	-0.798498	-1109.03		238	-0.684734	-951.019		238	-0.665808	-924.733
237.5	-0.419888	-583.178		237.5	-0.65137	-904.681		237.5	-0.510818	-709.469		237.5	-0.953252	-1323.96		237.5	-0.899075	-1248.72		237.5	-0.879115	-1220.99		237.5	-0.75802	-1052.81		237.5	-0.735039	-1020.89
237	-0.453169	-629.401		237	-0.688838	-956.719		237	-0.578526	-803.508		237	-1.02851	-1428.49		237	-0.968763	-1345.5		237	-0.963923	-1338.78		237	-0.838508	-1164.59		237	-0.815487	-1132.62
236.5	-0.487749	-677.429		236.5	-0.726112	-1008.49		236.5	-0.655939	-911.026		236.5	-1.11048	-1542.33		236.5	-1.0471	-1454.31		236.5	-1.05673	-1467.68		236.5	-0.933592	-1296.66		236.5	-0.902353	-1253.27
236	-0.520572	-723.017		236	-0.76818	-1066.92		236	-0.738566	-1025.79		236	-1.19139	-1654.71		236	-1.13077	-1570.51		236	-1.15911	-1609.88		236	-1.02748	-1427.06		236	-0.986989	-1370.82
235.5	-0.553461	-768.696		235.5	-0.815404	-1132.51		235.5	-0.817106	-1134.87		235.5	-1.27482	-1770.58		235.5	-1.2274	-1704.72		235.5	-1.26776	-1760.78		235.5	-1.12738	-1565.81		235.5	-1.06806	-1483.42
235	-0.587925	-816.562		235	-0.865202	-1201.67		235	-0.900152	-1250.21		235	-1.3636	-1893.89		235	-1.32713	-1843.24		235	-1.38027	-1917.04		235	-1.23123	-1710.04		235	-1.14675	-1592.71
234.5	-0.619008	-859.733		234.5	-0.913167	-1268.29		234.5	-0.978336	-1358.8		234.5	-1.45635	-2022.71		234.5	-1.43814	-1997.42		234.5	-1.49572	-2077.39		234.5	-1.33979	-1860.82		234.5	-1.22414	-1700.19
234	-0.666287	-925.399		234	-0.972944	-1351.31		234	-1.06746	-1482.58		234	-1.5657	-2174.58		234	-1.56642	-2175.58		234	-1.62881	-2262.24		234	-1.45757	-2024.4		234	-1.31637	-1828.29
233.5	-0.705582	-979.975		233.5	-1.02262	-1420.31		233.5	-1.14304	-1587.56		233.5	-1.6785	-2331.25		233.5	-1.69721	-2357.24		233.5	-1.76111	-2445.99		233.5	-1.57148	-2182.61		233.5	-1.40215	-1947.43
233	-0.731991	-1016.65		233	-1.06086	-1473.42		233	-1.21398	-1686.08		233	-1.79964	-2499.5		233	-1.81978	-2527.47		233	-1.88997	-2624.96		233	-1.69103	-2348.65		233	-1.49153	-2071.57
232.5	-0.750946	-1042.98		232.5	-1.09599	-1522.21		232.5	-1.28147	-1779.82		232.5	-1.92721	-2676.68		232.5	-1.93514	-2687.69		232.5	-2.01653	-2800.74		232.5	-1.81073	-2514.9		232.5	-1.58667	-2203.71
232	-0.772713	-1073.21		232	-1.12646	-1564.53		232	-1.34366	-1866.19		232	-2.04995	-2847.15		232	-2.05254	-2850.75		232	-2.14623	-2980.88		232	-1.92457	-2673.01		232	-1.68412	-2339.06
231.5	-0.779491	-1082.63		231.5	-1.14895	-1595.76		231.5	-1.39383	-1935.87		231.5	-2.16603	-3008.38		231.5	-2.16299	-3004.15		231.5	-2.27747	-3163.15		231.5	-2.03229	-2822.63		231.5	-1.78004	-2472.28
231	-0.788944	-1095.76		231	-1.17822	-1636.42		231	-1.45129	-2015.68		231	-2.28486	-3173.42		231	-2.2752	-3160		231	-2.41233	-3350.46		231	-2.15529	-2993.46		231	-1.87898	-2609.69
230.5	-0.796631	-1106.43		230.5	-1.20892	-1679.06		230.5	-1.5081	-2094.58		230.5	-2.3943	-3325.42		230.5	-2.38779	-3316.38		230.5	-2.54441	-3533.9		230.5	-2.26563	-3146.71		230.5	-1.976	-2744.44
230	-0.806909	-1120.71		230	-1.24303	-1726.43		230	-1.56582	-2174.75		230	-2.49649	-3467.35		230	-2.51175	-3488.54		230	-2.68152	-3724.33		230	-2.37667	-3300.93		230	-2.08292	-2892.94
229.5	-0.820885	-1140.12		229.5	-1.28894	-1790.19		229.5	-1.63613	-2272.4		229.5	-2.60293	-3615.18		229.5	-2.64436	-3672.72		229.5	-2.82708	-3926.5		229.5	-2.49766	-3468.97		229.5	-2.19466	-3048.14
229	-0.833622	-1157.81		229	-1.32789	-1844.29		229	-1.70885	-2373.4		229	-2.70613	-3758.51		229	-2.78219	-3864.15		229	-2.96768	-4121.78		229	-2.62919	-3651.65		229	-2.30707	-3204.26
228.5	-0.84393	-1172.12		228.5	-1.36801	-1900.01		228.5	-1.79402	-2491.69		228.5	-2.81377	-3908.01		228.5	-2.9232	-4060		228.5	-3.1047	-4312.08		228.5	-2.75948	-3832.61		228.5	-2.43015	-3375.21
228	-0.851908	-1183.21		228	-1.40283	-1948.38		228	-1.88187	-2613.71		228	-2.91779	-4052.49		228	-3.05673	-4245.46		228	-3.23976	-4499.67		228	-2.89164	-4016.17		228	-2.55475	-3548.26
227.5	-0.850604	-1181.39		227.5	-1.42913	-1984.9		227.5	-1.96906	-2734.81		227.5	-3.01674	-4189.92		227.5	-3.18151	-4418.76		227.5	-3.36705	-4676.46		227.5	-3.02448	-4200.67		227.5	-2.66796	-3705.5
227	-0.845085	-1173.73		227	-1.45607	-2022.32		227	-2.05612	-2855.72		227	-3.10846	-4317.31		227	-3.29764	-4580.06		227	-3.4848	-4840		227	-3.16319	-4393.32		227	-2.77326	-3851.75
226.5	-0.837273	-1162.88		226.5	-1.48398	-2061.08		226.5	-2.13503	-2965.32		226.5	-3.20093	-4445.74		226.5	-3.40678	-4731.64		226.5	-3.59464	-4992.56		226.5	-3.29541	-4576.96		226.5	-2.86395	-3977.71
226	-0.825118	-1146		226	-1.5048	-2090		226	-2.19685	-3051.18		226	-3.28254	-4559.08		226	-3.50302	-4865.31		226	-3.69755	-5135.49		226	-3.41392	-4741.56		226	-2.9403	-4083.75
225.5	-0.812378	-1128.3		225.5	-1.53298	-2129.14		225.5	-2.25716	-3134.94		225.5	-3.36553	-4674.35		225.5	-3.59916	-4998.83		225.5	-3.79608	-5272.33		225.5	-3.53422	-4908.64		225.5	-3.01141	-4182.51
225	-0.814323	-1131		225	-1.57109	-2182.07		225	-2.31611	-3216.82		225	-3.45338	-4796.36		225	-3.70121	-5140.57		225	-3.89084	-5403.94		225	-3.6532	-5073.89		225	-3.09013	-4291.85
224.5	-0.829294	-1151.8		224.5	-1.60864	-2234.22		224.5	-2.37426	-3297.58		224.5	-3.54948	-4929.83		224.5	-3.80031	-5278.21		224.5	-3.98591	-5535.99		224.5	-3.76165	-5224.51		224.5	-3.17014	-4402.97
224	-0.859851	-1194.24		224	-1.65139	-2293.6		224	-2.43542	-3382.53		224	-3.65258	-5073.03		224	-3.89631	-5411.54		224	-4.08037	-5667.18		224	-3.86174	-5363.53		224	-3.25266	-4517.58
223.5	-0.90273	-1253.79		223.5	-1.69686	-2356.75		223.5	-2.50253	-3475.74		223.5	-3.76543	-5229.76		223.5	-3.99646	-5550.64		223.5	-4.18001	-5805.57		223.5	-3.9606	-5500.83		223.5	-3.33312	-4629.33
223	-0.965827	-1341.43		223	-1.75023	-2430.88		223	-2.58393	-3588.79		223	-3.88593	-5397.12		223	-4.10659	-5703.6		223	-4.28385	-5949.79		223	-4.05907	-5637.6		223	-3.4177	-4746.81
222.5	-1.04246	-1447.86		222.5	-1.81189	-2516.51		222.5	-2.67497	-3715.24		222.5	-4.01377	-5574.68		222.5	-4.22286	-5865.08		222.5	-4.39862	-6109.19		222.5	-4.16409	-5783.46		222.5	-3.49475	-4853.82
222	-1.01478	-1409.42	11.3062	222	-2.04027	-2833.71	14.9582	222	-4.00878	-5567.75	21.9686	222	-5.02181	-6974.74	25.5762	222	-5.455	-7576.39	27.1189	222	-5.82392	-8088.78	28.4328	222	-6.38683	-8870.6	30.4374	222	-6.79698	-9440.25	31.8981
221.5	-1.20196	-1669.39		221.5	-1.93573	-2688.51		221.5	-2.85866	-3970.36		221.5	-4.25939	-5915.82		221.5	-4.46642	-6203.36		221.5	-4.64	-6444.44		221.5	-4.35874	-6053.81		221.5	-3.6261	-5036.25
221	-1.27449	-1770.12		221	-2.00886	-2790.08		221	-2.95075	-4098.26		221	-4.37172	-6071.83		221	-4.59857	-6386.9		221	-4.75928	-6610.11		221	-4.45795	-6191.6		221	-3.69429	-5130.96
220.5	-1.33829	-1858.74		220.5	-2.07876	-2887.17		220.5	-3.03341	-4213.07		220.5	-4.47506	-6215.36		220.5	-4.73026	-6569.81		220.5	-4.87021	-6764.18		220.5	-4.55048	-6320.11		220.5	-3.7577	-5219.03
220	-1.39121	-1932.24		220	-2.14512	-2979.33		220	-3.09873	-4303.79		220	-4.56237	-6336.62		220	-4.84541	-6729.74		220	-4.96457	-6895.24		220	-4.61966	-6416.19		220	-3.82563	-5313.38
219.5	-1.43926	-1998.97		219.5	-2.20785	-3066.46		219.5	-3.1605	-4389.58		219.5	-4.64818	-6455.81		219.5	-4.95119	-6876.65		219.5	-5.05613	-7022.4		219.5	-4.68795	-6511.04		219.5	-3.89639	-5411.65
219	-1.48789	-2066.51		219	-2.27197	-3155.51		219	-3.2109	-4459.58		219	-4.73016	-6569.67		219	-5.04376	-7005.22		219	-5.1314	-7126.94		219	-4.74738	-6593.58		219	-3.96386	-5505.36
218.5	-1.54806	-2150.08		218.5	-2.34192	-3252.67		218.5	-3.25966	-4527.31		218.5	-4.80605	-6675.07		218.5	-5.1176	-7107.78		218.5	-5.20459	-7228.6		218.5	-4.80027	-6667.04		218.5	-4.02175	-5585.76
218	-1.61651	-2245.15		218	-2.41706	-3357.03		218	-3.30357	-4588.29		218	-4.87845	-6775.62		218	-5.18183	-7196.99		218	-5.2771	-7329.31		218	-4.85334	-6740.75		218	-4.06972	-5652.39
217.5	-1.69608	-2355.67		217.5	-2.50032	-3472.67		217.5	-3.35901	-4665.29		217.5	-4.95019	-6875.26		217.5	-5.23702	-7273.64		217.5	-5.36407	-7450.1		217.5	-4.91109	-6820.96		217.5	-4.10665	-5703.68
217	-1.79175	-2488.54		217	-2.60916	-3623.83		217	-3.42096	-4751.33		217	-5.02146	-6974.25		217	-5.29626	-7355.92		217	-5.4509	-7570.69		217	-4.97929	-6915.68		217	-4.14859	-5761.93
216.5	-1.89634	-2633.81		216.5	-2.72033	-3778.24		216.5	-3.49194	-4849.92		216.5	-5.09096	-7070.78		216.5	-5.35825	-7442.01		216.5	-5.54717	-7704.4		216.5	-5.04847	-7011.76		216.5	-4.17879	-5803.88
216	-1.99355	-2768.82		216	-2.82604	-3925.06		216	-3.5571	-4940.42		216	-5.15072	-7153.78		216	-5.41465	-7520.35		216	-5.63885	-7831.74		216	-5.11153	-7099.35		216	-4.20574	-5841.31
215.5	-2.09514	-2909.92		215.5	-2.92717	-4065.51		215.5	-3.63025	-5042.01		215.5	-5.2114	-7238.06		215.5	-5.4747	-7603.75		215.5	-5.73489	-7965.12		215.5	-5.16816	-7178		215.5	-4.23528	-5882.33
215	-2.19591	-3049.88		215	-3.01813	-4191.85		215	-3.69074	-5126.03		215	-5.26904	-7318.11		215	-5.54627	-7703.15		215	-5.81975	-8082.99		215	-5.22126	-7251.75		215	-4.26659	-5925.82
214.5	-2.30345	-3199.24		214.5	-3.10806	-4316.75		214.5	-3.74812	-5205.72		214.5	-5.33579	-7410.82		214.5	-5.62607	-7813.99		214.5	-5.91027	-8208.71		214.5	-5.26683	-7315.04		214.5	-4.31226	-5989.25
214	-2.40716	-3343.28		214	-3.19587	-4438.71		214	-3.80348	-5282.61		214	-5.402	-7502.78		214	-5.71284	-7934.5		214	-5.99213	-8322.4		214	-5.31843	-7386.71		214	-4.36419	-6061.38
213.5	-2.52855	-3511.88		213.5	-3.29008	-4569.56		213.5	-3.87295	-5379.1		213.5	-5.48795	-7622.15		213.5	-5.82309	-8087.63		213.5	-6.08577	-8452.46		213.5	-5.38174	-7474.64		213.5	-4.43946	-6165.92
213	-2.66549	-3702.07		213	-3.41551	-4743.76		213	-3.94947	-5485.38		213	-5.5967	-7773.19		213	-5.95509	-8270.96		213	-6.19888	-8609.56		213	-5.4676	-7593.89		213	-4.52849	-6289.57
212.5	-2.81553	-3910.46		212.5	-3.5714	-4960.28		212.5	-4.0636	-5643.89		212.5	-5.74095	-7973.54		212.5	-6.09911	-8470.99		212.5	-6.33346	-8796.47		212.5	-5.58185	-7752.57		212.5	-4.64567	-6452.32
212	-2.98052	-4139.61		212	-3.74694	-5204.08		212	-4.19801	-5830.57		212	-5.90665	-8203.68		212	-6.26133	-8696.29		212	-6.47741	-8996.4		212	-5.73108	-7959.83		212	-4.77053	-6625.74
211.5	-3.17619	-4411.38		211.5	-3.95467	-5492.6		211.5	-4.36915	-6068.26		211.5	-6.116	-8494.44		211.5	-6.4464	-8953.33		211.5	-6.65629	-9244.85		211.5	-5.90781	-8205.29		211.5	-4.92051	-6834.04
211	-3.38901	-4706.96		211	-4.18497	-5812.46		211	-4.56816	-6344.67		211	-6.35478	-8826.08		211	-6.65189	-9238.74		211	-6.86141	-9529.74		211	-6.10707	-8482.04		211	-5.07559	-7049.43
210.5	-3.62291	-5031.82		210.5	-4.42064	-6139.78		210.5	-4.78773	-6649.63		210.5	-6.61876	-9192.72		210.5	-6.88098	-9556.92		210.5	-7.09187	-9849.82		210.5	-6.33298	-8795.81		210.5	-5.24958	-7291.08
210	-3.88739	-5399.15		210	-4.67559	-6493.88		210	-5.02582	-6980.31		210	-6.91082	-9598.36		210	-7.15697	-9940.24		210	-7.35699	-10218		210	-6.58339	-9143.6		210	-5.43137	-7543.57
209.5	-4.16599	-5786.1		209.5	-4.93466	-6853.69		209.5	-5.28304	-7337.56		209.5	-7.21745	-10024.2		209.5	-7.45158	-10349.4		209.5	-7.65612	-10633.5		209.5	-6.83683	-9495.6		209.5	-5.62257	-7809.12
209	-4.47019	-6208.6		209	-5.20629	-7230.96		209	-5.54397	-7699.96		209	-7.52893	-10456.8		209	-7.78132	-10807.4		209	-7.98589	-11091.5		209	-7.10037	-9861.62		209	-5.81115	-8071.04
208.5	-4.79062	-6653.64		208.5	-5.49115	-7626.6		208.5	-5.82374	-8088.53		208.5	-7.86377	-10921.9		208.5	-8.14187	-11308.2		208.5	-8.33341	-11574.2		208.5	-7.38678	-10259.4		208.5	-6.01205	-8350.07
208	-5.13169	-7127.35		208	-5.80499	-8062.49		208	-6.10706	-8482.03		208	-8.20174	-11391.3		208	-8.51297	-11823.6		208	-8.68769	-12066.2		208	-7.66932	-10651.8		208	-6.21408	-8630.67
207.5	-5.51179	-7655.26		207.5	-6.15168	-8544		207.5	-6.4066	-8898.06		207.5	-8.55521	-11882.2		207.5	-8.89434	-12353.2		207.5	-9.05748	-12579.8		207.5	-7.96387	-11060.9		207.5	-6.4184	-8914.44
207	-5.92044	-8222.83		207	-6.53049	-9070.12		207	-6.71861	-9331.4		207	-8.92568	-12396.8		207	-9.27647	-12884		207	-9.42636	-13092.2		207	-8.2567	-11467.6		207	-6.60811	-9177.93
206.5	-6.33157	-8793.85		206.5	-6.94623	-9647.54		206.5	-7.03684	-9773.39		206.5	-9.29894	-12915.2		206.5	-9.63969	-13388.5		206.5	-9.78847	-13595.1		206.5	-8.55394	-11880.5		206.5	-6.80282	-9448.36
206	-6.78236	-9419.94		206	-7.39715	-10273.8		206	-7.34554	-10202.1		206	-9.66073	-13417.7		206	-9.9814	-13863.1		206	-10.1347	-14076		206	-8.84124	-12279.5		206	-6.98693	-9704.07
205.5	-7.25694	-10079.1		205.5	-7.86238	-10920		205.5	-7.66038	-10639.4		205.5	-10.0134	-13907.5		205.5	-10.2932	-14296.1		205.5	-10.4542	-14519.7		205.5	-9.11029	-12653.2		205.5	-7.15685	-9940.07
205	-7.74178	-10752.5		205	-8.34509	-11590.4		205	-7.96305	-11059.8		205	-10.3369	-14356.8		205	-10.5671	-14676.5		205	-10.7441	-14922.4		205	-9.33856	-12970.2		205	-7.28902	-10123.6
204.5	-8.22947	-11429.8		204.5	-8.82908	-12262.6		204.5	-8.25131	-11460.2		204.5	-10.6245	-14756.2		204.5	-10.8044	-15006.1		204.5	-11.0011	-15279.3		204.5	-9.55058	-13264.7		204.5	-7.38977	-10263.6
204	-8.71744	-12107.6		204	-9.28769	-12899.6		204	-8.50047	-11806.2		204	-10.8692	-15096.1		204	-10.99	-15263.9		204	-11.1939	-15547.1		204	-9.70014	-13472.4		204	-7.44071	-10334.3
203.5	-9.20238	-12781.1		203.5	-9.74093	-13529.1		203.5	-8.72575	-12119.1		203.5	-11.0619	-15363.8		203.5	-11.1262	-15453.1		203.5	-11.3333	-15740.7		203.5	-9.79471	-13603.8		203.5	-7.43476	-10326.1
203	-9.68756	-13454.9		203	-10.1826	-14142.5		203	-8.90616	-12369.7		203	-11.2085	-15567.4		203	-11.2034	-15560.3		203	-11.4219	-15863.8		203	-9.82681	-13648.3		203	-7.37472	-10242.7
202.5	-10.1599	-14111		202.5	-10.5909	-14709.6		202.5	-9.03739	-12551.9		202.5	-11.2988	-15692.8		202.5	-11.2115	-15571.5		202.5	-11.4281	-15872.4		202.5	-9.80722	-13621.1		202.5	-7.26174	-10085.8
202	-10.6192	-14748.9		202	-10.9767	-15245.4		202	-9.10799	-12650		202	-11.3279	-15733.2		202	-11.1692	-15512.8		202	-11.3558	-15771.9		202	-9.71622	-13494.8		202	-7.09487	-9853.99
201.5	-11.0733	-15379.6		201.5	-11.34	-15750		201.5	-9.13537	-12688		201.5	-11.2974	-15690.8		201.5	-11.0646	-15367.5		201.5	-11.2261	-15591.8		201.5	-9.56293	-13281.8		201.5	-6.87374	-9546.86
201	-11.4833	-15949		201	-11.6364	-16161.7		201	-9.09135	-12626.9		201	-11.1878	-15538.6		201	-10.883	-15115.3		201	-11.0073	-15287.9		201	-9.32047	-12945.1		201	-6.58687	-9148.43
200.5	-11.8296	-16430		200.5	-11.8869	-16509.6		200.5	-9.00004	-12500.1		200.5	-10.9999	-15277.6		200.5	-10.6242	-14755.8		200.5	-10.7089	-14873.5		200.5	-9.02191	-12530.4		200.5	-6.23823	-8664.21
200	-12.1098	-16819.2		200	-12.0598	-16749.7		200	-8.83376	-12269.1		200	-10.7173	-14885.1		200	-10.2828	-14281.7		200	-10.2935	-14296.5		200	-8.62965	-11985.6		200	-5.83216	-8100.22
199.5	-12.3076	-17093.9		199.5	-12.1484	-16872.8		199.5	-8.59711	-11940.4		199.5	-10.3301	-14347.4		199.5	-9.82922	-13651.7		199.5	-9.77186	-13572		199.5	-8.13339	-11296.4		199.5	-5.33542	-7410.31
199	-12.4218	-17252.5		199	-12.1683	-16900.4		199	-8.2827	-11503.8		199	-9.84952	-13679.9		199	-9.27754	-12885.5		199	-9.15765	-12719		199	-7.53319	-10462.8		199	-4.76108	-6612.61
198.5	-12.4631	-17309.9		198.5	-12.0996	-16805		198.5	-7.90207	-10975.1		198.5	-9.27492	-12881.8		198.5	-8.61934	-11971.3		198.5	-8.43832	-11719.9		198.5	-6.8403	-9500.42		198.5	-4.12759	-5732.76
198	-12.4505	-17292.4		198	-11.9469	-16592.9		198	-7.43854	-10331.3		198	-8.6163	-11967.1		198	-7.87198	-10933.3		198	-7.59278	-10545.5		198	-6.05462	-8409.19		198	-3.44577	-4785.79
197.5	-12.376	-17188.9		197.5	-11.732	-16294.4		197.5	-6.90174	-9585.75		197.5	-7.88975	-10958		197.5	-7.03136	-9765.78		197.5	-6.69116	-9293.28		197.5	-5.18315	-7198.82		197.5	-2.69895	-3748.54
197	-12.2408	-17001.1		197	-11.4314	-15876.9		197	-6.30344	-8754.78		197	-7.08741	-9843.63		197	-6.11766	-8496.75		197	-5.72762	-7955.03		197	-4.21668	-5856.5		197	-1.92085	-2667.85
196.5	-12.0371	-16718.2		196.5	-11.0528	-15351.1		196.5	-5.64947	-7846.49		196.5	-6.22781	-8649.74		196.5	-5.15498	-7159.69		196.5	-4.69092	-6515.17		196.5	-3.20112	-4446		196.5	-1.11172	-1544.06
196	-11.7636	-16338.3		196	-10.6266	-14759.2		196	-4.95997	-6888.85		196	-5.32004	-7388.94		196	-4.16146	-5779.81		196	-3.60666	-5009.25		196	-2.17374	-3019.08		196	-0.291711	-405.154
195.5	-11.4124	-15850.6		195.5	-10.1255	-14063.2		195.5	-4.23159	-5877.21		195.5	-4.34336	-6032.44		195.5	-3.14388	-4366.5		195.5	-2.52	-3500		195.5	-1.12903	-1568.1		195.5	0.560204	778.061
195	-10.9909	-15265.1		195	-9.58311	-13309.9		195	-3.48956	-4846.61		195	-3.33861	-4636.96		195	-2.13529	-2965.68		195	-1.43699	-1995.82		195	-0.118012	-163.906		195	1.41141	1960.29
194.5	-10.5088	-14595.6		194.5	-9.00183	-12502.5		194.5	-2.7303	-3792.08		194.5	-2.31757	-3218.85		194.5	-1.13689	-1579.01		194.5	-0.390818	-542.803		194.5	0.863631	1199.49		194.5	2.23542	3104.75
194	-9.97756	-13857.7		194	-8.37814	-11636.3		194	-1.97571	-2744.04		194	-1.28477	-1784.4		194	-0.137602	-191.114		194	0.642129	891.846		194	1.7967	2495.42		194	3.02227	4197.6
193.5	-9.43901	-13109.7		193.5	-7.74129	-10751.8		193.5	-1.22372	-1699.61		193.5	-0.298267	-414.26		193.5	0.83249	1156.24		193.5	1.62912	2262.67		193.5	2.68823	3733.65		193.5	3.77494	5242.97
193	-8.8824	-12336.7		193	-7.09162	-9849.47		193	-0.515595	-716.104		193	0.623583	866.087		193	1.76409	2450.12		193	2.54672	3537.11		193	3.52263	4892.54		193	4.45041	6181.12
192.5	-8.29185	-11516.5		192.5	-6.40225	-8892.01		192.5	0.17486	242.861		192.5	1.49266	2073.14		192.5	2.65412	3686.28		192.5	3.4272	4760		192.5	4.34131	6029.6		192.5	5.06315	7032.15
192	-7.69816	-10691.9		192	-5.72859	-7956.37		192	0.803599	1116.11		192	2.25809	3136.24		192	3.48499	4840.26		192	4.25275	5906.6		192	5.07961	7055.01		192	5.59534	7771.31
191.5	-7.11292	-9879.06		191.5	-5.08408	-7061.22		191.5	1.38316	1921.06		191.5	2.91805	4052.85		191.5	4.22426	5867.03		191.5	4.9744	6908.89		191.5	5.74416	7978		191.5	6.04094	8390.19
191	-6.50705	-9037.57		191	-4.46407	-6200.1		191	1.91439	2658.88		191	3.49756	4857.72		191	4.87056	6764.67		191	5.61375	7796.87		191	6.3163	8772.64		191	6.39654	8884.08
190.5	-6.01414	-8352.97		190.5	-3.97946	-5527.03		190.5	2.33206	3238.97		190.5	3.9208	5445.56		190.5	5.3495	7429.86		190.5	6.10423	8478.1		190.5	6.75044	9375.61		190.5	6.65939	9249.15
190	-5.65689	-7856.79		190	-3.63883	-5053.93		190	2.6164	3633.89		190	4.20656	5842.44		190	5.67914	7887.69		190	6.43309	8934.85		190	7.03119	9765.54		190	6.81942	9471.42

## Sheet: D267A
Conditions: Jasco-810 spectropolarimeter, 1 mm quartz cuvette, response time: 4 sec, bandwidth: 1.0 nm, data pitch: 0.5 nm, scanning speed: 50 nm/min. Average of 10 scans. 24 uM D2A, buffer: 10 mM Na2HPO4/NaH2PO4 pH 7
Wavelength	0% TFE	MRE		Wavelength	10% TFE	MRE		Wavelength	20% TFE	MRE		Wavelength	30% TFE	MRE		Wavelength	40% TFE	MRE		Wavelength	50% TFE	MRE		Wavelength	60% TFE	MRE		Wavelength	70% TFE	MRE
260	0.00544963	7.56893		260	0.0594777	82.6079		260	0.0943832	131.088		260	0.0791134	109.88		260	0.0778278	108.094		260	0.0423807	58.8621		260	0.0805563	111.884		260	0.0697611	96.8904
259.5	0.0101693	14.124		259.5	0.0706776	98.1633		259.5	0.0965295	134.069		259.5	0.0820958	114.022		259.5	0.0805123	111.823		259.5	0.0560128	77.7956		259.5	0.0851318	118.239		259.5	0.0740237	102.811
259	0.0174015	24.1687		259	0.0862617	119.808		259	0.0976442	135.617		259	0.0875483	121.595		259	0.0900256	125.036		259	0.0728899	101.236		259	0.087555	121.604		259	0.0832552	115.632
258.5	0.023633	32.8236		258.5	0.105162	146.058		258.5	0.102966	143.008		258.5	0.0924239	128.367		258.5	0.100824	140.033		258.5	0.0902284	125.317		258.5	0.0920904	127.903		258.5	0.0933101	129.597
258	0.0282799	39.2776		258	0.114017	158.357		258	0.103587	143.871		258	0.0981193	136.277		258	0.114772	159.406		258	0.104836	145.606		258	0.099502	138.197		258	0.0944571	131.19
257.5	0.0301174	41.8297		257.5	0.111416	154.744		257.5	0.102679	142.61		257.5	0.093133	129.351		257.5	0.125504	174.311		257.5	0.111326	154.619		257.5	0.101844	141.45		257.5	0.0906198	125.861
257	0.0328357	45.6051		257	0.101746	141.314		257	0.104824	145.589		257	0.0836558	116.189		257	0.135509	188.207		257	0.107939	149.915		257	0.105092	145.961		257	0.083696	116.244
256.5	0.036922	51.2806		256.5	0.08361	116.125		256.5	0.1048	145.556		256.5	0.0686971	95.4126		256.5	0.134172	186.35		256.5	0.0967392	134.36		256.5	0.104851	145.626		256.5	0.0657049	91.2568
256	0.0329287	45.7343		256	0.0562073	78.0657		256	0.0980419	136.169		256	0.0533848	74.1456		256	0.12643	175.597		256	0.0794928	110.407		256	0.0962228	133.643		256	0.0440588	61.1928
255.5	0.0272769	37.8846		255.5	0.0277556	38.5494		255.5	0.0924386	128.387		255.5	0.0386818	53.7247		255.5	0.116092	161.239		255.5	0.060384	83.8667		255.5	0.0862293	119.763		255.5	0.0268207	37.251
255	0.0209066	29.0369		255	0.00661342	9.18531		255	0.091114	126.547		255	0.033268	46.2056		255	0.104751	145.487		255	0.0461343	64.0754		255	0.0744743	103.437		255	0.0145463	20.2032
254.5	0.0106954	14.8547		254.5	-0.00510015	-7.08354		254.5	0.0831056	115.424		254.5	0.0293638	40.7831		254.5	0.0911296	126.569		254.5	0.0329037	45.6996		254.5	0.0600786	83.4425		254.5	0.00988039	13.7228
254	-0.00251819	-3.49749		254	-0.00855492	-11.8818		254	0.0778484	108.123		254	0.0345277	47.9551		254	0.0828111	115.015		254	0.0306179	42.5249		254	0.0542588	75.3594		254	0.0177051	24.5904
253.5	-0.00961852	-13.3591		253.5	-0.00843239	-11.7117		253.5	0.074159	102.999		253.5	0.0450452	62.5628		253.5	0.079148	109.928		253.5	0.0373443	51.8671		253.5	0.0526279	73.0943		253.5	0.030543	42.4208
253	-0.0168336	-23.38		253	-0.000735497	-1.02152		253	0.0682119	94.7388		253	0.0559418	77.6969		253	0.0748078	103.9		253	0.0430963	59.856		253	0.0478749	66.4929		253	0.0514152	71.41
252.5	-0.0196744	-27.3256		252.5	0.00638304	8.86533		252.5	0.0548259	76.1471		252.5	0.0649281	90.1779		252.5	0.0691232	96.0044		252.5	0.0406498	56.4581		252.5	0.0411962	57.2169		252.5	0.0744229	103.365
252	-0.0173402	-24.0836		252	0.0173787	24.1371		252	0.0497869	69.1485		252	0.0783076	108.761		252	0.0630933	87.6296		252	0.0436287	60.5954		252	0.0349658	48.5636		252	0.0957387	132.97
251.5	-0.0212197	-29.4718		251.5	0.0204893	28.4574		251.5	0.0416162	57.8003		251.5	0.0808741	112.325		251.5	0.0488135	67.7965		251.5	0.0358267	49.7593		251.5	0.0203487	28.2621		251.5	0.101145	140.479
251	-0.0214241	-29.7557		251	0.0221349	30.7429		251	0.0373112	51.8211		251	0.0793119	110.155		251	0.0313932	43.6017		251	0.0255906	35.5425		251	0.00530593	7.36935		251	0.100183	139.143
250.5	-0.0212606	-29.5286		250.5	0.0219015	30.4187		250.5	0.035323	49.0597		250.5	0.0747195	103.777		250.5	0.0145399	20.1943		250.5	0.0129552	17.9933		250.5	-0.0088843	-12.3393		250.5	0.092125	127.951
250	-0.0205577	-28.5524		250	0.027137	37.6903		250	0.0381237	52.9496		250	0.0664726	92.3231		250	0.00443153	6.1549		250	0.00746912	10.3738		250	-0.0159081	-22.0946		250	0.0800361	111.161
249.5	-0.0216758	-30.1053		249.5	0.026192	36.3778		249.5	0.0426794	59.2769		249.5	0.0559077	77.6496		249.5	-0.000422156	-0.586328		249.5	7.3147e-05	0.101593		249.5	-0.0203063	-28.2032		249.5	0.0640904	89.0144
249	-0.0165241	-22.9501		249	0.0254603	35.3615		249	0.0503825	69.9757		249	0.0489579	67.9971		249	0.00492052	6.83406		249	-0.00159286	-2.21231		249	-0.0186101	-25.8474		249	0.054053	75.0736
248.5	-0.0102227	-14.1982		248.5	0.0216405	30.0562		248.5	0.0484796	67.3328		248.5	0.0407099	56.5415		248.5	0.0203254	28.2297		248.5	-0.00970043	-13.4728		248.5	-0.0134884	-18.7339		248.5	0.0448069	62.2318
248	-0.00335242	-4.65614		248	0.0174988	24.3039		248	0.0433241	60.1724		248	0.0331107	45.9871		248	0.0327372	45.4683		248	-0.01727	-23.9861		248	-0.00708636	-9.84217		248	0.0365422	50.7531
247.5	-0.00367309	-5.10151		247.5	0.00515138	7.15469		247.5	0.0333041	46.2557		247.5	0.0266294	36.9853		247.5	0.0363513	50.4879		247.5	-0.0323872	-44.9822		247.5	-0.00977616	-13.578		247.5	0.0218856	30.3967
247	-0.00655614	-9.10575		247	-0.00891708	-12.3848		247	0.0117188	16.2761		247	0.0197969	27.4957		247	0.0340785	47.3312		247	-0.0484618	-67.3081		247	-0.02247	-31.2083		247	0.000353849	0.491457
246.5	-0.0129501	-17.9863		246.5	-0.0251289	-34.9012		246.5	-0.0116669	-16.204		246.5	0.012727	17.6764		246.5	0.0245584	34.1089		246.5	-0.0685907	-95.2649		246.5	-0.0429663	-59.6754		246.5	-0.0207038	-28.7553
246	-0.0294208	-40.8622		246	-0.0391477	-54.3718		246	-0.0357056	-49.5911		246	0.00207195	2.87771		246	-0.00043043	-0.597819		246	-0.0889587	-123.554		246	-0.0727234	-101.005		246	-0.0474872	-65.9544
245.5	-0.0527125	-73.2118		245.5	-0.0500668	-69.5372		245.5	-0.0593555	-82.4382		245.5	-0.0108337	-15.0468		245.5	-0.0370904	-51.5144		245.5	-0.111969	-155.512		245.5	-0.105529	-146.568		245.5	-0.0788191	-109.471
245	-0.0773287	-107.401		245	-0.0638967	-88.7454		245	-0.084105	-116.812		245	-0.0303171	-42.1071		245	-0.0772613	-107.307		245	-0.136357	-189.385		245	-0.139313	-193.49		245	-0.110145	-152.979
244.5	-0.107228	-148.928		244.5	-0.0907139	-125.992		244.5	-0.116135	-161.299		244.5	-0.0621279	-86.2887		244.5	-0.117167	-162.732		244.5	-0.169835	-235.882		244.5	-0.17597	-244.403		244.5	-0.14709	-204.292
244	-0.13654	-189.639		244	-0.116355	-161.604		244	-0.149592	-207.767		244	-0.0996281	-138.372		244	-0.155674	-216.214		244	-0.201109	-279.318		244	-0.210273	-292.046		244	-0.191634	-266.158
243.5	-0.164356	-228.272		243.5	-0.14432	-200.444		243.5	-0.181107	-251.537		243.5	-0.143615	-199.465		243.5	-0.19636	-272.722		243.5	-0.239026	-331.981		243.5	-0.24241	-336.681		243.5	-0.23816	-330.778
243	-0.186903	-259.588		243	-0.182446	-253.397		243	-0.222076	-308.439		243	-0.193506	-268.758		243	-0.231282	-321.225		243	-0.280804	-390.006		243	-0.277612	-385.572		243	-0.290172	-403.017
242.5	-0.202436	-281.161		242.5	-0.219082	-304.281		242.5	-0.262835	-365.049		242.5	-0.244466	-339.536		242.5	-0.260879	-362.332		242.5	-0.316847	-440.065		242.5	-0.309524	-429.894		242.5	-0.340415	-472.799
242	-0.217587	-302.204		242	-0.256102	-355.697		242	-0.300399	-417.221		242	-0.293747	-407.982		242	-0.296239	-411.443		242	-0.351463	-488.143		242	-0.34403	-477.819		242	-0.39318	-546.083
241.5	-0.235985	-327.757		241.5	-0.290755	-403.826		241.5	-0.338784	-470.533		241.5	-0.340904	-473.478		241.5	-0.33742	-468.639		241.5	-0.390479	-542.332		241.5	-0.387466	-538.147		241.5	-0.449423	-624.199
241	-0.259257	-360.079		241	-0.33172	-460.722		241	-0.387086	-537.619		241	-0.392987	-545.815		241	-0.387077	-537.607		241	-0.43296	-601.333		241	-0.438307	-608.76		241	-0.514436	-714.494
240.5	-0.291338	-404.636		240.5	-0.377857	-524.801		240.5	-0.441854	-613.686		240.5	-0.451294	-626.797		240.5	-0.445015	-618.076		240.5	-0.483967	-672.176		240.5	-0.508206	-705.842		240.5	-0.584789	-812.207
240	-0.334715	-464.882		240	-0.435413	-604.74		240	-0.508109	-705.707		240	-0.522647	-725.899		240	-0.522833	-726.157		240	-0.548597	-761.94		240	-0.59933	-832.403		240	-0.673904	-935.978
239.5	-0.384097	-533.468		239.5	-0.493726	-685.731		239.5	-0.579138	-804.358		239.5	-0.603592	-838.322		239.5	-0.60889	-845.681		239.5	-0.625598	-868.886		239.5	-0.700474	-972.881		239.5	-0.773208	-1073.9
239	-0.445798	-619.164		239	-0.565202	-785.003		239	-0.671395	-932.493		239	-0.704184	-978.033		239	-0.715208	-993.344		239	-0.72593	-1008.24		239	-0.813365	-1129.67		239	-0.89103	-1237.54
238.5	-0.507094	-704.297		238.5	-0.634769	-881.624		238.5	-0.772655	-1073.13		238.5	-0.809797	-1124.72		238.5	-0.822657	-1142.58		238.5	-0.834614	-1159.19		238.5	-0.941669	-1307.87		238.5	-1.01299	-1406.93
238	-0.564911	-784.599		238	-0.708388	-983.872		238	-0.879216	-1221.13		238	-0.927614	-1288.35		238	-0.93845	-1303.4		238	-0.956473	-1328.43		238	-1.07533	-1493.51		238	-1.14077	-1584.4
237.5	-0.623344	-865.756		237.5	-0.777571	-1079.96		237.5	-0.986288	-1369.84		237.5	-1.04331	-1449.04		237.5	-1.05323	-1462.82		237.5	-1.08119	-1501.65		237.5	-1.20363	-1671.71		237.5	-1.27267	-1767.6
237	-0.682466	-947.869		237	-0.846532	-1175.74		237	-1.10907	-1540.37		237	-1.16198	-1613.86		237	-1.18456	-1645.22		237	-1.21824	-1692		237	-1.3394	-1860.28		237	-1.40779	-1955.26
236.5	-0.740263	-1028.14		236.5	-0.925929	-1286.01		236.5	-1.23308	-1712.61		236.5	-1.28778	-1788.58		236.5	-1.31995	-1833.26		236.5	-1.36106	-1890.36		236.5	-1.47806	-2052.86		236.5	-1.54466	-2145.36
236	-0.80881	-1123.35		236	-1.01906	-1415.36		236	-1.36357	-1893.85		236	-1.42584	-1980.33		236	-1.47011	-2041.82		236	-1.51579	-2105.26		236	-1.62215	-2252.99		236	-1.69548	-2354.83
235.5	-0.886212	-1230.85		235.5	-1.12828	-1567.06		235.5	-1.50335	-2087.99		235.5	-1.56673	-2176.01		235.5	-1.63131	-2265.71		235.5	-1.67377	-2324.68		235.5	-1.77127	-2460.1		235.5	-1.8611	-2584.86
235	-0.963348	-1337.98		235	-1.25276	-1739.94		235	-1.65059	-2292.49		235	-1.72682	-2398.36		235	-1.80977	-2513.57		235	-1.85265	-2573.12		235	-1.93724	-2690.61		235	-2.04578	-2841.36
234.5	-1.04633	-1453.24		234.5	-1.38629	-1925.4		234.5	-1.80167	-2502.32		234.5	-1.90305	-2643.12		234.5	-1.99245	-2767.29		234.5	-2.04264	-2837		234.5	-2.11549	-2938.18		234.5	-2.24624	-3119.78
234	-1.1328	-1573.33		234	-1.51799	-2108.32		234	-1.96318	-2726.64		234	-2.08109	-2890.4		234	-2.1861	-3036.25		234	-2.24138	-3113.03		234	-2.311	-3209.72		234	-2.46399	-3422.21
233.5	-1.21051	-1681.26		233.5	-1.651	-2293.06		233.5	-2.12737	-2954.68		233.5	-2.26373	-3144.07		233.5	-2.38492	-3312.39		233.5	-2.44391	-3394.32		233.5	-2.51065	-3487.01		233.5	-2.68976	-3735.78
233	-1.28549	-1785.4		233	-1.76929	-2457.35		233	-2.30385	-3199.79		233	-2.44708	-3398.72		233	-2.5889	-3595.69		233	-2.65711	-3690.43		233	-2.72119	-3779.43		233	-2.92261	-4059.18
232.5	-1.34553	-1868.79		232.5	-1.87358	-2602.19		232.5	-2.48973	-3457.96		232.5	-2.63107	-3654.26		232.5	-2.78654	-3870.19		232.5	-2.8686	-3984.17		232.5	-2.93195	-4072.15		232.5	-3.15254	-4378.53
232	-1.39721	-1940.57		232	-1.97491	-2742.93		232	-2.68641	-3731.12		232	-2.8161	-3911.25		232	-2.99227	-4155.93		232	-3.07927	-4276.76		232	-3.14555	-4368.82		232	-3.38434	-4700.47
231.5	-1.44517	-2007.18		231.5	-2.07622	-2883.64		231.5	-2.88957	-4013.29		231.5	-3.00503	-4173.65		231.5	-3.19609	-4439.01		231.5	-3.28644	-4564.5		231.5	-3.35887	-4665.1		231.5	-3.61455	-5020.21
231	-1.48365	-2060.62		231	-2.17212	-3016.83		231	-3.09845	-4303.4		231	-3.20137	-4446.35		231	-3.40093	-4723.51		231	-3.49253	-4850.74		231	-3.5723	-4961.53		231	-3.83948	-5332.61
230.5	-1.51284	-2101.17		230.5	-2.27681	-3162.24		230.5	-3.29784	-4580.33		230.5	-3.41562	-4743.92		230.5	-3.60612	-5008.5		230.5	-3.69634	-5133.81		230.5	-3.78559	-5257.76		230.5	-4.06694	-5648.53
230	-1.55698	-2162.47		230	-2.39477	-3326.07		230	-3.50068	-4862.06		230	-3.63266	-5045.36		230	-3.82473	-5312.12		230	-3.90756	-5427.17		230	-4.01127	-5571.21		230	-4.3085	-5984.03
229.5	-1.5997	-2221.81		229.5	-2.51729	-3496.24		229.5	-3.69086	-5126.19		229.5	-3.85359	-5352.21		229.5	-4.0385	-5609.03		229.5	-4.11586	-5716.47		229.5	-4.23511	-5882.1		229.5	-4.5459	-6313.75
229	-1.64108	-2279.28		229	-2.63899	-3665.26		229	-3.87512	-5382.11		229	-4.08202	-5669.47		229	-4.25897	-5915.24		229	-4.33683	-6023.37		229	-4.46449	-6200.68		229	-4.78616	-6647.44
228.5	-1.69265	-2350.9		228.5	-2.76506	-3840.36		228.5	-4.06055	-5639.65		228.5	-4.30689	-5981.79		228.5	-4.47995	-6222.15		228.5	-4.56534	-6340.75		228.5	-4.6994	-6526.94		228.5	-5.03528	-6993.44
228	-1.74379	-2421.93		228	-2.88803	-4011.15		228	-4.23375	-5880.21		228	-4.51753	-6274.35		228	-4.69998	-6527.75		228	-4.79061	-6653.62		228	-4.93207	-6850.1		228	-5.28123	-7335.04
227.5	-1.79901	-2498.62		227.5	-3.00503	-4173.65		227.5	-4.40425	-6117.01		227.5	-4.7217	-6557.92		227.5	-4.92533	-6840.74		227.5	-5.01627	-6967.04		227.5	-5.15779	-7163.6		227.5	-5.51583	-7660.88
227	-1.85205	-2572.29		227	-3.10619	-4314.15		227	-4.58171	-6363.49		227	-4.91326	-6823.97		227	-5.14431	-7144.87		227	-5.23827	-7275.37		227	-5.37247	-7461.76		227	-5.74065	-7973.12
226.5	-1.90528	-2646.22		226.5	-3.20228	-4447.61		226.5	-4.75724	-6607.28		226.5	-5.09437	-7075.51		226.5	-5.35776	-7441.33		226.5	-5.4464	-7564.44		226.5	-5.58195	-7752.71		226.5	-5.95331	-8268.49
226	-1.9545	-2714.58		226	-3.30281	-4587.24		226	-4.9287	-6845.42		226	-5.27311	-7323.76		226	-5.57698	-7745.81		226	-5.64729	-7843.46		226	-5.79485	-8048.4		226	-6.15969	-8555.12
225.5	-2.00783	-2788.65		225.5	-3.40369	-4727.35		225.5	-5.11034	-7097.69		225.5	-5.45024	-7569.78		225.5	-5.78735	-8037.99		225.5	-5.84308	-8115.39		225.5	-6.00624	-8342		225.5	-6.36301	-8837.51
225	-2.0613	-2862.92		225	-3.50341	-4865.85		225	-5.28835	-7344.93		225	-5.62564	-7813.39		225	-5.98847	-8317.32		225	-6.03688	-8384.56		225	-6.21827	-8636.49		225	-6.55469	-9103.74
224.5	-2.12811	-2955.71		224.5	-3.61892	-5026.28		224.5	-5.4639	-7588.75		224.5	-5.79913	-8054.35		224.5	-6.18073	-8584.35		224.5	-6.21881	-8637.24		224.5	-6.42973	-8930.18		224.5	-6.75146	-9377.03
224	-2.19298	-3045.81		224	-3.74678	-5203.86		224	-5.63318	-7823.86		224	-5.97087	-8292.87		224	-6.36573	-8841.29		224	-6.39763	-8885.6		224	-6.63455	-9214.65		224	-6.95171	-9655.15
223.5	-2.26864	-3150.89		223.5	-3.87362	-5380.03		223.5	-5.79843	-8053.37		223.5	-6.14824	-8539.22		223.5	-6.53432	-9075.44		223.5	-6.57067	-9125.93		223.5	-6.82403	-9477.82		223.5	-7.14402	-9922.25
223	-2.34496	-3256.89		223	-3.99781	-5552.51		223	-5.95071	-8264.87		223	-6.31819	-8775.26		223	-6.68335	-9282.43		223	-6.72724	-9343.39		223	-6.98802	-9705.58		223	-7.32252	-10170.2
222.5	-2.41934	-3360.19		222.5	-4.12428	-5728.17		222.5	-6.09655	-8467.43		222.5	-6.4795	-8999.31		222.5	-6.81061	-9459.18		222.5	-6.86087	-9528.99		222.5	-7.13339	-9907.49		222.5	-7.49612	-10411.3
222	-2.48317	-3448.85	16.5355	222	-4.23336	-5879.67	22.7684	222	-6.224	-8644.44	29.8575	222	-6.62766	-9205.08	31.2951	222	-6.9357	-9632.92	32.3921	222	-6.98678	-9703.86	32.574	222	-7.26347	-10088.2	33.5594	222	-7.64794	-10622.1	34.9286
221.5	-2.54205	-3530.62		221.5	-4.33705	-6023.68		221.5	-6.34758	-8816.08		221.5	-6.76644	-9397.83		221.5	-7.04273	-9781.57		221.5	-7.09553	-9854.9		221.5	-7.37659	-10245.3		221.5	-7.77764	-10802.3
221	-2.5872	-3593.33		221	-4.41994	-6138.81		221	-6.46142	-8974.19		221	-6.88114	-9557.14		221	-7.13665	-9912.01		221	-7.18969	-9985.68		221	-7.47433	-10381		221	-7.89407	-10964
220.5	-2.64508	-3673.72		220.5	-4.49047	-6236.76		220.5	-6.57195	-9127.71		220.5	-6.98456	-9700.78		220.5	-7.23676	-10051.1		220.5	-7.28224	-10114.2		220.5	-7.56821	-10511.4		220.5	-7.99887	-11109.5
220	-2.69878	-3748.31		220	-4.55332	-6324.06		220	-6.66196	-9252.72		220	-7.0627	-9809.31		220	-7.33289	-10184.6		220	-7.37025	-10236.5		220	-7.66161	-10641.1		220	-8.08858	-11234.1
219.5	-2.76109	-3834.85		219.5	-4.61317	-6407.18		219.5	-6.75261	-9378.62		219.5	-7.13428	-9908.72		219.5	-7.42272	-10309.3		219.5	-7.46157	-10363.3		219.5	-7.75048	-10764.6		219.5	-8.17264	-11350.9
219	-2.84262	-3948.08		219	-4.666	-6480.56		219	-6.83721	-9496.12		219	-7.19308	-9990.39		219	-7.51774	-10441.3		219	-7.55954	-10499.4		219	-7.83512	-10882.1		219	-8.2572	-11468.3
218.5	-2.93927	-4082.32		218.5	-4.7243	-6561.53		218.5	-6.90755	-9593.82		218.5	-7.25017	-10069.7		218.5	-7.60686	-10565.1		218.5	-7.65387	-10630.4		218.5	-7.91083	-10987.3		218.5	-8.3335	-11574.3
218	-3.04723	-4232.26		218	-4.78347	-6643.71		218	-6.96956	-9679.94		218	-7.30055	-10139.7		218	-7.69141	-10682.5		218	-7.7453	-10757.4		218	-7.97594	-11077.7		218	-8.40362	-11671.7
217.5	-3.16467	-4395.38		217.5	-4.84205	-6725.07		217.5	-7.04158	-9779.97		217.5	-7.35915	-10221		217.5	-7.76559	-10785.5		217.5	-7.82737	-10871.3		217.5	-8.03245	-11156.2		217.5	-8.46077	-11751.1
217	-3.27153	-4543.79		217	-4.90887	-6817.87		217	-7.10531	-9868.49		217	-7.41073	-10292.7		217	-7.83018	-10875.2		217	-7.89909	-10971		217	-8.07972	-11221.8		217	-8.51245	-11822.8
216.5	-3.36698	-4676.36		216.5	-4.97714	-6912.69		216.5	-7.16545	-9952.01		216.5	-7.46672	-10370.4		216.5	-7.88886	-10956.8		216.5	-7.96372	-11060.7		216.5	-8.11749	-11274.3		216.5	-8.54989	-11874.8
216	-3.45669	-4800.96		216	-5.05389	-7019.29		216	-7.22537	-10035.2		216	-7.51964	-10443.9		216	-7.94881	-11040		216	-8.02058	-11139.7		216	-8.16333	-11338		216	-8.58421	-11922.5
215.5	-3.5292	-4901.67		215.5	-5.14302	-7143.08		215.5	-7.29111	-10126.5		215.5	-7.57864	-10525.9		215.5	-8.00837	-11122.7		215.5	-8.07261	-11212		215.5	-8.22132	-11418.5		215.5	-8.62248	-11975.7
215	-3.60329	-5004.57		215	-5.25234	-7294.92		215	-7.36134	-10224.1		215	-7.65434	-10631		215	-8.08086	-11223.4		215	-8.13775	-11302.4		215	-8.29715	-11523.8		215	-8.681	-12056.9
214.5	-3.69208	-5127.89		214.5	-5.38014	-7472.42		214.5	-7.43603	-10327.8		214.5	-7.74948	-10763.2		214.5	-8.17726	-11357.3		214.5	-8.22391	-11422.1		214.5	-8.40014	-11666.9		214.5	-8.75767	-12163.4
214	-3.79552	-5271.56		214	-5.52453	-7672.96		214	-7.5202	-10444.7		214	-7.85165	-10905.1		214	-8.28348	-11504.8		214	-8.31453	-11548		214	-8.5237	-11838.5		214	-8.85445	-12297.8
213.5	-3.92547	-5452.04		213.5	-5.67603	-7883.37		213.5	-7.61763	-10580		213.5	-7.96886	-11067.9		213.5	-8.39664	-11662		213.5	-8.4292	-11707.2		213.5	-8.65406	-12019.5		213.5	-8.96956	-12457.7
213	-4.07854	-5664.64		213	-5.83349	-8102.07		213	-7.73899	-10748.6		213	-8.1001	-11250.1		213	-8.50809	-11816.8		213	-8.55961	-11888.3		213	-8.79728	-12218.4		213	-9.10038	-12639.4
212.5	-4.25153	-5904.9		212.5	-5.98906	-8318.14		212.5	-7.86139	-10918.6		212.5	-8.23113	-11432.1		212.5	-8.63261	-11989.7		212.5	-8.70668	-12092.6		212.5	-8.93436	-12408.8		212.5	-9.24395	-12838.8
212	-4.44244	-6170.06		212	-6.14721	-8537.79		212	-8.00222	-11114.2		212	-8.3764	-11633.9		212	-8.75232	-12156		212	-8.85571	-12299.6		212	-9.07503	-12604.2		212	-9.40537	-13063
211.5	-4.64968	-6457.89		211.5	-6.30913	-8762.68		211.5	-8.15929	-11332.3		211.5	-8.52307	-11837.6		211.5	-8.87835	-12331		211.5	-9.02467	-12534.3		211.5	-9.22223	-12808.7		211.5	-9.58415	-13311.3
211	-4.85839	-6747.76		211	-6.48422	-9005.86		211	-8.35255	-11600.8		211	-8.68422	-12061.4		211	-9.03108	-12543.2		211	-9.20899	-12790.3		211	-9.39156	-13043.8		211	-9.78976	-13596.9
210.5	-5.0936	-7074.44		210.5	-6.68751	-9288.21		210.5	-8.56629	-11897.6		210.5	-8.87189	-12322.1		210.5	-9.22957	-12818.8		210.5	-9.42105	-13084.8		210.5	-9.59666	-13328.7		210.5	-10.0206	-13917.5
210	-5.35492	-7437.39		210	-6.93447	-9631.21		210	-8.8252	-12257.2		210	-9.1047	-12645.4		210	-9.47049	-13153.5		210	-9.666	-13425		210	-9.85313	-13684.9		210	-10.299	-14304.2
209.5	-5.64543	-7840.88		209.5	-7.2286	-10039.7		209.5	-9.11463	-12659.2		209.5	-9.37571	-13021.8		209.5	-9.76484	-13562.3		209.5	-9.94819	-13816.9		209.5	-10.1578	-14108.1		209.5	-10.617	-14745.8
209	-5.96925	-8290.62		209	-7.56422	-10505.9		209	-9.43745	-13107.6		209	-9.69783	-13469.2		209	-10.0959	-14022.1		209	-10.2594	-14249.2		209	-10.5118	-14599.7		209	-10.9608	-15223.3
208.5	-6.3246	-8784.17		208.5	-7.93426	-11019.8		208.5	-9.79387	-13602.6		208.5	-10.0433	-13949		208.5	-10.4644	-14533.9		208.5	-10.6027	-14726		208.5	-10.8784	-15108.9		208.5	-11.3057	-15702.4
208	-6.70917	-9318.29		208	-8.33033	-11569.9		208	-10.1603	-14111.5		208	-10.4145	-14464.6		208	-10.8518	-15071.9		208	-10.9489	-15206.8		208	-11.2548	-15631.7		208	-11.6567	-16189.9
207.5	-7.11733	-9885.18		207.5	-8.73562	-12132.8		207.5	-10.5264	-14620		207.5	-10.7792	-14971.1		207.5	-11.2353	-15604.6		207.5	-11.2824	-15670		207.5	-11.6118	-16127.5		207.5	-11.9865	-16647.9
207	-7.54525	-10479.5		207	-9.13498	-12687.5		207	-10.8897	-15124.6		207	-11.1313	-15460.1		207	-11.593	-16101.4		207	-11.5892	-16096.1		207	-11.9292	-16568.3		207	-12.2855	-17063.2
206.5	-7.98627	-11092		206.5	-9.52501	-13229.2		206.5	-11.2195	-15582.6		206.5	-11.4439	-15894.3		206.5	-11.9175	-16552.1		206.5	-11.8619	-16474.9		206.5	-12.173	-16906.9		206.5	-12.5377	-17413.5
206	-8.44365	-11727.3		206	-9.89243	-13739.5		206	-11.4984	-15970		206	-11.7149	-16270.7		206	-12.1664	-16897.8		206	-12.07	-16763.9		206	-12.3653	-17174		206	-12.7497	-17707.9
205.5	-8.89293	-12351.3		205.5	-10.2223	-14197.6		205.5	-11.7275	-16288.2		205.5	-11.9178	-16552.5		205.5	-12.3382	-17136.4		205.5	-12.2206	-16973.1		205.5	-12.4774	-17329.7		205.5	-12.8904	-17903.3
205	-9.33953	-12971.6		205	-10.5097	-14596.8		205	-11.8935	-16518.8		205	-12.0638	-16755.3		205	-12.4246	-17256.4		205	-12.3147	-17103.8		205	-12.5169	-17384.6		205	-12.9555	-17993.8
204.5	-9.7759	-13577.6		204.5	-10.7383	-14914.3		204.5	-11.9838	-16644.2		204.5	-12.1259	-16841.5		204.5	-12.4225	-17253.5		204.5	-12.3482	-17150.3		204.5	-12.4782	-17330.8		204.5	-12.9364	-17967.2
204	-10.1812	-14140.6		204	-10.9127	-15156.5		204	-12.0039	-16672.1		204	-12.1135	-16824.3		204	-12.3362	-17133.6		204	-12.3003	-17083.8		204	-12.363	-17170.8		204	-12.8227	-17809.3
203.5	-10.566	-14675		203.5	-11.0405	-15334		203.5	-11.9349	-16576.2		203.5	-12.0184	-16692.2		203.5	-12.1767	-16912.1		203.5	-12.1858	-16924.7		203.5	-12.1848	-16923.3		203.5	-12.6178	-17524.7
203	-10.9125	-15156.2		203	-11.1013	-15418.5		203	-11.8039	-16394.3		203	-11.8297	-16430.1		203	-11.9251	-16562.6		203	-11.9947	-16659.3		203	-11.933	-16573.6		203	-12.3291	-17123.8
202.5	-11.2088	-15567.8		202.5	-11.0952	-15410		202.5	-11.6006	-16111.9		202.5	-11.5472	-16037.8		202.5	-11.5952	-16104.4		202.5	-11.7158	-16271.9		202.5	-11.6025	-16114.6		202.5	-11.9529	-16601.2
202	-11.4671	-15926.5		202	-11.0539	-15352.6		202	-11.3134	-15713.1		202	-11.1714	-15515.8		202	-11.1789	-15526.2		202	-11.34	-15750		202	-11.1804	-15528.3		202	-11.4804	-15945
201.5	-11.6706	-16209.2		201.5	-10.9582	-15219.7		201.5	-10.9344	-15186.7		201.5	-10.6952	-14854.4		201.5	-10.6826	-14836.9		201.5	-10.87	-15097.2		201.5	-10.6759	-14827.6		201.5	-10.9084	-15150.6
201	-11.8029	-16392.9		201	-10.7875	-14982.6		201	-10.4592	-14526.7		201	-10.1262	-14064.2		201	-10.0855	-14007.6		201	-10.285	-14284.7		201	-10.047	-13954.2		201	-10.2173	-14190.7
200.5	-11.8826	-16503.6		200.5	-10.5477	-14649.6		200.5	-9.87158	-13710.5		200.5	-9.45438	-13131.1		200.5	-9.40986	-13069.2		200.5	-9.59602	-13327.8		200.5	-9.30153	-12918.8		200.5	-9.4211	-13084.9
200	-11.8978	-16524.7		200	-10.2447	-14228.8		200	-9.16458	-12728.6		200	-8.66588	-12035.9		200	-8.62965	-11985.6		200	-8.77103	-12182		200	-8.41257	-11684.1		200	-8.48618	-11786.4
199.5	-11.8397	-16444		199.5	-9.84353	-13671.6		199.5	-8.34537	-11590.8		199.5	-7.76554	-10785.5		199.5	-7.75189	-10766.5		199.5	-7.83896	-10887.4		199.5	-7.40251	-10281.3		199.5	-7.41871	-10303.8
199	-11.7044	-16256.1		199	-9.34389	-12977.6		199	-7.42031	-10306		199	-6.75403	-9380.6		199	-6.75426	-9380.92		199	-6.78956	-9429.94		199	-6.26228	-8697.61		199	-6.22778	-8649.69
198.5	-11.478	-15941.7		198.5	-8.73889	-12137.3		198.5	-6.4016	-8891.11		198.5	-5.64398	-7838.86		198.5	-5.65352	-7852.11		198.5	-5.62559	-7813.32		198.5	-5.02839	-6983.88		198.5	-4.94779	-6871.93
198	-11.18	-15527.8		198	-8.04307	-11170.9		198	-5.27794	-7330.47		198	-4.44519	-6173.88		198	-4.42156	-6141.06		198	-4.35393	-6047.12		198	-3.68664	-5120.33		198	-3.55006	-4930.64
197.5	-10.7872	-14982.2		197.5	-7.25234	-10072.7		197.5	-4.08781	-5677.51		197.5	-3.16506	-4395.92		197.5	-3.10137	-4307.46		197.5	-3.00789	-4177.62		197.5	-2.27114	-3154.36		197.5	-2.05837	-2858.85
197	-10.297	-14301.4		197	-6.3777	-8857.92		197	-2.85251	-3961.82		197	-1.83673	-2551.01		197	-1.70811	-2372.38		197	-1.57623	-2189.21		197	-0.793507	-1102.09		197	-0.484118	-672.386
196.5	-9.75225	-13544.8		196.5	-5.43317	-7546.07		196.5	-1.56808	-2177.89		196.5	-0.481785	-669.146		196.5	-0.284192	-394.711		196.5	-0.103856	-144.244		196.5	0.699028	970.872		196.5	1.12937	1568.57
196	-9.16954	-12735.5		196	-4.47301	-6212.51		196	-0.267329	-371.29		196	0.872255	1211.47		196	1.1337	1574.58		196	1.37009	1902.9		196	2.20149	3057.62		196	2.78417	3866.9
195.5	-8.53489	-11854		195.5	-3.52114	-4890.47		195.5	1.00135	1390.76		195.5	2.18639	3036.65		195.5	2.50473	3478.79		195.5	2.81632	3911.56		195.5	3.67277	5101.07		195.5	4.41398	6130.53
195	-7.90011	-10972.4		195	-2.58662	-3592.53		195	2.22876	3095.5		195	3.45557	4799.4		195	3.81335	5296.32		195	4.19822	5830.86		195	5.08495	7062.43		195	5.98024	8305.89
194.5	-7.25937	-10082.5		194.5	-1.68265	-2337.01		194.5	3.38946	4707.58		194.5	4.64421	6450.29		194.5	5.03249	6989.57		194.5	5.52678	7676.08		194.5	6.41105	8904.24		194.5	7.42572	10313.5
194	-6.6213	-9196.25		194	-0.831126	-1154.34		194	4.47274	6212.14		194	5.74021	7972.51		194	6.19866	8609.25		194	6.74883	9373.37		194	7.65753	10635.5		194	8.74009	12139
193.5	-5.97909	-8304.29		193.5	-0.0467293	-64.9018		193.5	5.46196	7586.06		193.5	6.75356	9379.94		193.5	7.30179	10141.4		193.5	7.84545	10896.5		193.5	8.79069	12209.3		193.5	9.89578	13744.1
193	-5.32574	-7396.86		193	0.694809	965.012		193	6.34828	8817.06		193	7.67578	10660.8		193	8.32967	11569		193	8.85341	12296.4		193	9.79907	13609.8		193	10.9226	15170.3
192.5	-4.67053	-6486.85		192.5	1.40433	1950.46		192.5	7.14006	9916.75		192.5	8.48858	11789.7		192.5	9.26808	12872.3		192.5	9.75233	13544.9		192.5	10.6739	14824.9		192.5	11.7842	16366.9
192	-4.0281	-5594.58		192	2.05736	2857.44		192	7.86342	10921.4		192	9.25381	12852.5		192	10.1206	14056.4		192	10.5314	14626.9		192	11.4564	15911.7		192	12.5344	17408.9
191.5	-3.37682	-4690.03		191.5	2.64623	3675.32		191.5	8.48214	11780.7		191.5	9.92631	13786.5		191.5	10.841	15056.9		191.5	11.2041	15561.2		191.5	12.1036	16810.6		191.5	13.1689	18290.1
191	-2.75847	-3831.21		191	3.19559	4438.32		191	9.01846	12525.6		191	10.5038	14588.6		191	11.4324	15878.3		191	11.7673	16343.5		191	12.6391	17554.3		191	13.6982	19025.3
190.5	-2.27969	-3166.24		190.5	3.61369	5019.01		190.5	9.42969	13096.8		190.5	10.9404	15195		190.5	11.8439	16449.9		190.5	12.1575	16885.4		190.5	13.0254	18090.8		190.5	14.0628	19531.7
190	-1.92448	-2672.89		190	3.89806	5413.97		190	9.7223	13503.2		190	11.247	15620.8		190	12.1212	16835		190	12.4236	17255		190	13.2949	18465.1		190	14.3206	19889.7

## Sheet: D267L
Conditions: Jasco-810 spectropolarimeter, 1 mm quartz cuvette, response time: 4 sec, bandwidth: 1.0 nm, data pitch: 0.5 nm, scanning speed: 50 nm/min. Average of 10 scans. 24 uM D2A, buffer: 10 mM Na2HPO4/NaH2PO4 pH 7
Wavelength	0% TFE	MRE		Wavelength	10% TFE	MRE		Wavelength	20% TFE	MRE		Wavelength	30% TFE	MRE		Wavelength	40% TFE	MRE		Wavelength	50% TFE	MRE		Wavelength	60% TFE	MRE		Wavelength	70% TFE	MRE
260	-0.0593686	-85.2997		260	0.015415	22.148		260	-0.0352722	-50.6784		260	-0.0301279	-43.2872		260	-0.0395242	-56.7876		260	-0.118016	-169.563		260	-0.126404	-181.615		260	-0.0548651	-78.8292
259.5	-0.0442444	-63.5695		259.5	0.0329915	47.4016		259.5	-0.0208327	-29.932		259.5	-0.0289118	-41.5399		259.5	-0.0260939	-37.4912		259.5	-0.106909	-153.605		259.5	-0.109893	-157.892		259.5	-0.0414153	-59.5047
259	-0.0250711	-36.0217		259	0.0460959	66.2297		259	-0.00360899	-5.18533		259	-0.0374637	-53.8272		259	-0.0135987	-19.5384		259	-0.0895335	-128.64		259	-0.0896651	-128.829		259	-0.0250636	-36.0109
258.5	-0.010831	-15.5618		258.5	0.0581434	83.5394		258.5	0.0139743	20.078		258.5	-0.0463164	-66.5466		258.5	-0.00612747	-8.80384		258.5	-0.0626417	-90.0024		258.5	-0.0753682	-108.288		258.5	-0.011638	-16.7213
258	0.0142068	20.4121		258	0.0685504	98.492		258	0.0272082	39.0922		258	-0.0527731	-75.8234		258	-0.00305685	-4.39203		258	-0.0345356	-49.6201		258	-0.0566771	-81.4326		258	0.00217602	3.12647
257.5	0.028624	41.1264		257.5	0.0624725	89.7593		257.5	0.038104	54.7471		257.5	-0.0695605	-99.9432		257.5	-0.00620269	-8.91191		257.5	-0.010826	-15.5546		257.5	-0.0460688	-66.1908		257.5	0.00509048	7.31391
257	0.0326136	46.8586		257	0.0389769	56.0013		257	0.0316778	45.5141		257	-0.0911191	-130.918		257	-0.0165671	-23.8033		257	-0.00193443	-2.77935		257	-0.0484363	-69.5924		257	0.0153847	22.1045
256.5	0.0387628	55.6937		256.5	0.0265191	38.1022		256.5	0.0231773	33.3007		256.5	-0.104838	-150.629		256.5	-0.0252166	-36.2307		256.5	0.00246443	3.54085		256.5	-0.0493504	-70.9057		256.5	0.0323948	46.5443
256	0.0425374	61.117		256	0.0174288	25.0414		256	0.0067453	9.69152		256	-0.125431	-180.217		256	-0.0307683	-44.2073		256	0.00549449	7.89438		256	-0.0405741	-58.2961		256	0.0444125	63.8111
255.5	0.0415876	59.7523		255.5	0.0108245	15.5524		255.5	-0.00483119	-6.94136		255.5	-0.13759	-197.687		255.5	-0.0286233	-41.1254		255.5	0.00850207	12.2156		255.5	-0.0356385	-51.2047		255.5	0.0530058	76.1578
255	0.0495717	71.2237		255	0.0135515	19.4705		255	-0.0115062	-16.5319		255	-0.139119	-199.884		255	-0.0137434	-19.7463		255	0.0147684	21.219		255	-0.0145903	-20.9631		255	0.072407	104.033
254.5	0.0467633	67.1886		254.5	0.0179466	25.7853		254.5	-0.00933603	-13.4138		254.5	-0.139188	-199.983		254.5	0.00477567	6.86159		254.5	0.0231358	33.2411		254.5	0.00416955	5.99073		254.5	0.083411	119.843
254	0.0462272	66.4184		254	0.0227086	32.6273		254	-0.0106817	-15.3473		254	-0.130354	-187.29		254	0.0296507	42.6016		254	0.0361336	51.9161		254	0.0207221	29.7731		254	0.0789849	113.484
253.5	0.0461015	66.2378		253.5	0.0182709	26.2513		253.5	-0.00734608	-10.5547		253.5	-0.111046	-159.549		253.5	0.0512259	73.6004		253.5	0.0404702	58.1468		253.5	0.0287264	41.2736		253.5	0.0696379	100.054
253	0.0344173	49.4501		253	0.00536783	7.7124		253	-0.0163491	-23.4901		253	-0.0948199	-136.235		253	0.0562414	80.8066		253	0.0401715	57.7177		253	0.0332995	47.8441		253	0.0464028	66.6707
252.5	0.0198044	28.4546		252.5	0.00265663	3.817		252.5	-0.0293852	-42.2201		252.5	-0.073319	-105.343		252.5	0.0507273	72.8841		252.5	0.0297729	42.7772		252.5	0.0336157	48.2984		252.5	0.0194501	27.9455
252	0.0188048	27.0184		252	0.00855013	12.2847		252	-0.0363884	-52.2822		252	-0.0457046	-65.6675		252	0.0391905	56.3082		252	0.0250692	36.019		252	0.043263	62.1595		252	-0.00513227	-7.37395
251.5	0.00648608	9.31908		251.5	0.0145127	20.8516		251.5	-0.0459829	-66.0674		251.5	-0.0224236	-32.2178		251.5	0.00557982	8.01698		251.5	0.00586812	8.43121		251.5	0.0435398	62.5572		251.5	-0.0324868	-46.6764
251	0.0112467	16.1591		251	0.0263173	37.8122		251	-0.0517941	-74.4168		251	0.00523227	7.51763		251	-0.0292643	-42.0464		251	-0.00902002	-12.9598		251	0.0426534	61.2836		251	-0.0483072	-69.4069
250.5	0.0183571	26.3751		250.5	0.0446277	64.1203		250.5	-0.0392807	-56.4378		250.5	0.0274058	39.3761		250.5	-0.0582839	-83.7412		250.5	-0.0223095	-32.0539		250.5	0.0412498	59.267		250.5	-0.0580016	-83.3356
250	0.0190574	27.3813		250	0.0422637	60.7237		250	-0.0326378	-46.8934		250	0.0398053	57.1915		250	-0.0903874	-129.867		250	-0.0366351	-52.6366		250	0.0314249	45.1507		250	-0.0665459	-95.6119
249.5	0.0129059	18.543		249.5	0.0244434	35.1198		249.5	-0.0349293	-50.1858		249.5	0.0319141	45.8536		249.5	-0.117645	-169.03		249.5	-0.065236	-93.7299		249.5	-0.00698496	-10.0359		249.5	-0.0872467	-125.354
249	-0.00912368	-13.1087		249	-0.0163643	-23.5119		249	-0.0552495	-79.3815		249	1.86097e-05	0.0267381		249	-0.149677	-215.053		249	-0.102579	-147.384		249	-0.0616988	-88.6477		249	-0.113524	-163.109
248.5	-0.0484144	-69.5609		248.5	-0.0557808	-80.1448		248.5	-0.0752023	-108.049		248.5	-0.0469653	-67.4789		248.5	-0.169792	-243.954		248.5	-0.140198	-201.434		248.5	-0.107053	-153.812		248.5	-0.147272	-211.598
248	-0.0777199	-111.667		248	-0.0884513	-127.085		248	-0.0967175	-138.962		248	-0.0973141	-139.819		248	-0.173599	-249.424		248	-0.182461	-262.157		248	-0.140494	-201.859		248	-0.16843	-241.997
247.5	-0.108244	-155.523		247.5	-0.103925	-149.318		247.5	-0.119511	-171.711		247.5	-0.148641	-213.565		247.5	-0.176758	-253.963		247.5	-0.214666	-308.428		247.5	-0.168516	-242.121		247.5	-0.189132	-271.741
247	-0.132221	-189.973		247	-0.121058	-173.934		247	-0.148317	-213.099		247	-0.197315	-283.499		247	-0.189271	-271.941		247	-0.245933	-353.352		247	-0.184174	-264.618		247	-0.202186	-290.497
246.5	-0.14386	-206.695		246.5	-0.119659	-171.924		246.5	-0.151064	-217.046		246.5	-0.235757	-338.731		246.5	-0.18916	-271.782		246.5	-0.260343	-374.056		246.5	-0.184494	-265.078		246.5	-0.204056	-293.184
246	-0.147641	-212.128		246	-0.131339	-188.705		246	-0.152079	-218.504		246	-0.261622	-375.894		246	-0.19856	-285.287		246	-0.280263	-402.677		246	-0.180437	-259.249		246	-0.188227	-270.441
245.5	-0.149854	-215.307		245.5	-0.147756	-212.293		245.5	-0.154735	-222.32		245.5	-0.274087	-393.803		245.5	-0.212938	-305.945		245.5	-0.29079	-417.802		245.5	-0.191555	-275.223		245.5	-0.184282	-264.773
245	-0.1587	-228.017		245	-0.187313	-269.128		245	-0.164837	-236.835		245	-0.289523	-415.981		245	-0.243545	-349.921		245	-0.316277	-454.421		245	-0.23052	-331.207		245	-0.197161	-283.277
244.5	-0.18034	-259.109		244.5	-0.223785	-321.53		244.5	-0.180633	-259.53		244.5	-0.307104	-441.241		244.5	-0.279711	-401.884		244.5	-0.34026	-488.879		244.5	-0.27188	-390.632		244.5	-0.224476	-322.523
244	-0.194174	-278.986		244	-0.260958	-374.94		244	-0.203059	-291.751		244	-0.318807	-458.056		244	-0.309579	-444.797		244	-0.37409	-537.486		244	-0.313816	-450.885		244	-0.253851	-364.728
243.5	-0.228369	-328.116		243.5	-0.29705	-426.796		243.5	-0.242158	-347.928		243.5	-0.350454	-503.526		243.5	-0.352288	-506.161		243.5	-0.42499	-610.618		243.5	-0.378149	-543.318		243.5	-0.3197	-459.339
243	-0.261398	-375.572		243	-0.340506	-489.233		243	-0.290634	-417.578		243	-0.383904	-551.586		243	-0.416592	-598.552		243	-0.478309	-687.226		243	-0.437924	-629.201		243	-0.405247	-582.251
242.5	-0.282931	-406.51		242.5	-0.375201	-539.082		242.5	-0.338919	-486.953		242.5	-0.425764	-611.73		242.5	-0.473977	-681.001		242.5	-0.52687	-756.997		242.5	-0.486176	-698.529		242.5	-0.50098	-719.799
242	-0.310887	-446.677		242	-0.415212	-596.569		242	-0.388329	-557.944		242	-0.486571	-699.096		242	-0.527697	-758.185		242	-0.584754	-840.164		242	-0.544735	-782.665		242	-0.597899	-859.05
241.5	-0.348725	-501.042		241.5	-0.475453	-683.122		241.5	-0.453545	-651.645		241.5	-0.556149	-799.065		241.5	-0.598893	-860.478		241.5	-0.647293	-930.019		241.5	-0.605813	-870.421		241.5	-0.70537	-1013.46
241	-0.383074	-550.394		241	-0.536772	-771.224		241	-0.526359	-756.263		241	-0.627113	-901.024		241	-0.681483	-979.142		241	-0.712863	-1024.23		241	-0.675266	-970.21		241	-0.806695	-1159.04
240.5	-0.428092	-615.075		240.5	-0.598234	-859.532		240.5	-0.601821	-864.685		240.5	-0.711167	-1021.79		240.5	-0.761915	-1094.71		240.5	-0.783743	-1126.07		240.5	-0.755418	-1085.37		240.5	-0.902927	-1297.31
240	-0.482745	-693.599		240	-0.649414	-933.066		240	-0.673153	-967.174		240	-0.796917	-1145		240	-0.835296	-1200.14		240	-0.865371	-1243.35		240	-0.832685	-1196.39		240	-0.980058	-1408.13
239.5	-0.528507	-759.349		239.5	-0.691445	-993.455		239.5	-0.751914	-1080.34		239.5	-0.88005	-1264.44		239.5	-0.905947	-1301.65		239.5	-0.954145	-1370.9		239.5	-0.915521	-1315.4		239.5	-1.05268	-1512.47
239	-0.573976	-824.678		239	-0.731808	-1051.45		239	-0.845464	-1214.75		239	-0.984229	-1414.12		239	-0.979593	-1407.46		239	-1.0697	-1536.93		239	-1.02512	-1472.87		239	-1.14923	-1651.19
238.5	-0.601642	-864.428		238.5	-0.776701	-1115.95		238.5	-0.930625	-1337.1		238.5	-1.08428	-1557.87		238.5	-1.04275	-1498.2		238.5	-1.19265	-1713.58		238.5	-1.12227	-1612.46		238.5	-1.24139	-1783.61
238	-0.629252	-904.098		238	-0.815224	-1171.3		238	-1.00617	-1445.65		238	-1.18043	-1696.02		238	-1.09956	-1579.83		238	-1.31681	-1891.97		238	-1.22615	-1761.71		238	-1.33508	-1918.22
237.5	-0.66153	-950.474		237.5	-0.866382	-1244.8		237.5	-1.09273	-1570.01		237.5	-1.27622	-1833.65		237.5	-1.18186	-1698.07		237.5	-1.44172	-2071.44		237.5	-1.33928	-1924.25		237.5	-1.45469	-2090.07
237	-0.693983	-997.102		237	-0.929218	-1335.08		237	-1.18768	-1706.44		237	-1.37843	-1980.5		237	-1.28234	-1842.44		237	-1.56115	-2243.03		237	-1.45034	-2083.82		237	-1.59358	-2289.63
236.5	-0.725113	-1041.83		236.5	-1.00463	-1443.43		236.5	-1.28377	-1844.5		236.5	-1.47561	-2120.13		236.5	-1.40238	-2014.91		236.5	-1.67346	-2404.4		236.5	-1.56315	-2245.91		236.5	-1.73274	-2489.57
236	-0.79243	-1138.55		236	-1.10414	-1586.41		236	-1.40302	-2015.83		236	-1.6032	-2303.45		236	-1.56193	-2244.15		236	-1.79621	-2580.76		236	-1.71033	-2457.37		236	-1.89804	-2727.07
235.5	-0.872864	-1254.11		235.5	-1.21531	-1746.14		235.5	-1.55327	-2231.71		235.5	-1.75289	-2518.52		235.5	-1.74949	-2513.64		235.5	-1.929	-2771.55		235.5	-1.86509	-2679.73		235.5	-2.07075	-2975.22
235	-0.965065	-1386.59		235	-1.347	-1935.34		235	-1.73133	-2487.54		235	-1.9331	-2777.44		235	-1.96101	-2817.54		235	-2.07949	-2987.77		235	-2.04354	-2936.12		235	-2.25576	-3241.03
234.5	-1.06393	-1528.64		234.5	-1.50839	-2167.23		234.5	-1.93676	-2782.7		234.5	-2.13918	-3073.53		234.5	-2.19487	-3153.55		234.5	-2.2763	-3270.55		234.5	-2.24926	-3231.7		234.5	-2.46063	-3535.39
234	-1.17563	-1689.12		234	-1.68449	-2420.24		234	-2.15526	-3096.64		234	-2.3683	-3402.73		234	-2.42692	-3486.95		234	-2.49717	-3587.89		234	-2.47501	-3556.05		234	-2.66611	-3830.62
233.5	-1.2731	-1829.17		233.5	-1.84872	-2656.21		233.5	-2.38426	-3425.66		233.5	-2.58997	-3721.22		233.5	-2.65313	-3811.97		233.5	-2.73281	-3926.45		233.5	-2.69737	-3875.53		233.5	-2.88441	-4144.27
233	-1.36202	-1956.93		233	-2.02452	-2908.79		233	-2.61616	-3758.85		233	-2.81681	-4047.14		233	-2.87496	-4130.69		233	-2.97945	-4280.82		233	-2.9331	-4214.22		233	-3.11508	-4475.69
232.5	-1.43141	-2056.62		232.5	-2.19461	-3153.18		232.5	-2.83235	-4069.47		232.5	-3.0341	-4359.34		232.5	-3.0746	-4417.53		232.5	-3.23173	-4643.29		232.5	-3.15814	-4537.56		232.5	-3.3584	-4825.29
232	-1.49842	-2152.9		232	-2.34494	-3369.17		232	-3.0344	-4359.77		232	-3.23938	-4654.28		232	-3.27589	-4706.74		232	-3.475	-4992.82		232	-3.39267	-4874.53		232	-3.60181	-5175.01
231.5	-1.56802	-2252.9		231.5	-2.48701	-3573.29		231.5	-3.22997	-4640.76		231.5	-3.44627	-4951.54		231.5	-3.4907	-5015.37		231.5	-3.7136	-5335.63		231.5	-3.62136	-5203.1		231.5	-3.86502	-5553.19
231	-1.62269	-2331.45		231	-2.63083	-3779.93		231	-3.41115	-4901.08		231	-3.66053	-5259.38		231	-3.69846	-5313.88		231	-3.94355	-5666.02		231	-3.86999	-5560.33		231	-4.12798	-5931.01
230.5	-1.6837	-2419.11		230.5	-2.78485	-4001.22		230.5	-3.59149	-5160.19		230.5	-3.88566	-5582.84		230.5	-3.92251	-5635.79		230.5	-4.1917	-6022.56		230.5	-4.13062	-5934.8		230.5	-4.4105	-6336.93
230	-1.76393	-2534.38		230	-2.95397	-4244.21		230	-3.78202	-5433.94		230	-4.11828	-5917.07		230	-4.16669	-5986.62		230	-4.43074	-6366.01		230	-4.42248	-6354.14		230	-4.68591	-6732.63
229.5	-1.85715	-2668.32		229.5	-3.12798	-4494.22		229.5	-3.96859	-5702		229.5	-4.35598	-6258.59		229.5	-4.40928	-6335.17		229.5	-4.66469	-6702.14		229.5	-4.70958	-6766.64		229.5	-4.95744	-7122.76
229	-1.94805	-2798.92		229	-3.29994	-4741.29		229	-4.1722	-5994.54		229	-4.58435	-6586.71		229	-4.65643	-6690.27		229	-4.90246	-7043.76		229	-4.99286	-7173.65		229	-5.23024	-7514.71
228.5	-2.04542	-2938.82		228.5	-3.47298	-4989.91		228.5	-4.37111	-6280.33		228.5	-4.81788	-6922.24		228.5	-4.89674	-7035.55		228.5	-5.13219	-7373.84		228.5	-5.24598	-7537.33		228.5	-5.50539	-7910.04
228	-2.14647	-3084.01		228	-3.62059	-5202		228	-4.56774	-6562.84		228	-5.04736	-7251.95		228	-5.12815	-7368.03		228	-5.34953	-7686.11		228	-5.48332	-7878.33		228	-5.7688	-8288.51
227.5	-2.24032	-3218.85		227.5	-3.74442	-5379.91		227.5	-4.75974	-6838.71		227.5	-5.26432	-7563.68		227.5	-5.34706	-7682.56		227.5	-5.577	-8012.93		227.5	-5.6808	-8162.07		227.5	-6.02739	-8660.04
227	-2.32022	-3333.65		227	-3.86114	-5547.61		227	-4.954	-7117.82		227	-5.4764	-7868.39		227	-5.55961	-7987.95		227	-5.80544	-8341.15		227	-5.86217	-8422.66		227	-6.28018	-9023.25
226.5	-2.40569	-3456.45		226.5	-3.97791	-5715.39		226.5	-5.14217	-7388.18		226.5	-5.70037	-8190.19		226.5	-5.7634	-8280.75		226.5	-6.04487	-8685.16		226.5	-6.04273	-8682.08		226.5	-6.52493	-9374.9
226	-2.48495	-3570.33		226	-4.07726	-5858.13		226	-5.33066	-7658.99		226	-5.90524	-8484.54		226	-5.97584	-8585.98		226	-6.27657	-9018.06		226	-6.22104	-8938.28		226	-6.75115	-9699.93
225.5	-2.5457	-3657.61		225.5	-4.17488	-5998.39		225.5	-5.51468	-7923.39		225.5	-6.09825	-8761.85		225.5	-6.17488	-8871.95		225.5	-6.49557	-9332.72		225.5	-6.37967	-9166.19		225.5	-6.94803	-9982.8
225	-2.60864	-3748.05		225	-4.30323	-6182.8		225	-5.71552	-8211.95		225	-6.29901	-9050.3		225	-6.3828	-9170.69		225	-6.7169	-9650.72		225	-6.56544	-9433.1		225	-7.15029	-10273.4
224.5	-2.66906	-3834.86		224.5	-4.44007	-6379.41		224.5	-5.90824	-8488.85		224.5	-6.47938	-9309.45		224.5	-6.58252	-9457.64		224.5	-6.90801	-9925.3		224.5	-6.7505	-9698.99		224.5	-7.33566	-10539.7
224	-2.7135	-3898.71		224	-4.56409	-6557.6		224	-6.07037	-8721.8		224	-6.63344	-9530.8		224	-6.76744	-9723.33		224	-7.04082	-10116.1		224	-6.92846	-9954.68		224	-7.48791	-10758.5
223.5	-2.7767	-3989.51		223.5	-4.69315	-6743.03		223.5	-6.23642	-8960.37		223.5	-6.79027	-9756.14		223.5	-6.93809	-9968.52		223.5	-7.17379	-10307.2		223.5	-7.10537	-10208.9		223.5	-7.63683	-10972.5
223	-2.84178	-4083.02		223	-4.83251	-6943.26		223	-6.38726	-9177.1		223	-6.93255	-9960.56		223	-7.10851	-10213.4		223	-7.29435	-10480.4		223	-7.28793	-10471.2		223	-7.79649	-11201.9
222.5	-2.90777	-4177.83		222.5	-4.97046	-7141.47		222.5	-6.52345	-9372.77		222.5	-7.06736	-10154.3		222.5	-7.26749	-10441.8		222.5	-7.39256	-10621.5		222.5	-7.46954	-10732.1		222.5	-7.93517	-11401.1
222	-2.98572	-4289.83	18.6919	222	-5.10056	-7328.39	26.4831	222	-6.64637	-9549.38	32.1779	222	-7.20278	-10348.8	34.2277	222	-7.41393	-10652.2	35.0056	222	-7.49045	-10762.1	35.2875	222	-7.65469	-10998.1	35.8926	222	-8.07282	-11598.9	37.433
221.5	-3.04368	-4373.1		221.5	-5.22317	-7504.55		221.5	-6.76612	-9721.44		221.5	-7.33561	-10539.7		221.5	-7.5262	-10813.5		221.5	-7.57793	-10887.8		221.5	-7.81745	-11232		221.5	-8.19675	-11776.9
221	-3.11528	-4475.98		221	-5.34967	-7686.31		221	-6.8796	-9884.48		221	-7.47983	-10746.9		221	-7.63793	-10974		221	-7.68481	-11041.4		221	-7.97166	-11453.5		221	-8.32308	-11958.4
220.5	-3.21761	-4623		220.5	-5.48254	-7877.21		220.5	-7.00222	-10060.7		220.5	-7.63678	-10972.4		220.5	-7.74008	-11120.8		220.5	-7.80658	-11216.4		220.5	-8.12847	-11678.8		220.5	-8.43123	-12113.8
220	-3.30033	-4741.85		220	-5.57189	-8005.59		220	-7.10036	-10201.7		220	-7.77034	-11164.3		220	-7.8083	-11218.8		220	-7.90431	-11356.8		220	-8.24979	-11853.1		220	-8.5252	-12248.9
219.5	-3.37755	-4852.8		219.5	-5.64721	-8113.81		219.5	-7.19256	-10334.1		219.5	-7.88808	-11333.4		219.5	-7.885	-11329		219.5	-8.01579	-11516.9		219.5	-8.33775	-11979.5		219.5	-8.61989	-12384.9
219	-3.47938	-4999.11		219	-5.72611	-8227.17		219	-7.26943	-10444.6		219	-7.97811	-11462.8		219	-7.96614	-11445.6		219	-8.14971	-11709.4		219	-8.3977	-12065.7		219	-8.72353	-12533.8
218.5	-3.56408	-5120.8		218.5	-5.80376	-8338.74		218.5	-7.33667	-10541.2		218.5	-8.04054	-11552.5		218.5	-8.03025	-11537.7		218.5	-8.25638	-11862.6		218.5	-8.44887	-12139.2		218.5	-8.79828	-12641.2
218	-3.62599	-5209.76		218	-5.85667	-8414.76		218	-7.39966	-10631.7		218	-8.06813	-11592.1		218	-8.09331	-11628.3		218	-8.34655	-11992.2		218	-8.48167	-12186.3		218	-8.8535	-12720.5
217.5	-3.69809	-5313.35		217.5	-5.93878	-8532.73		217.5	-7.46471	-10725.2		217.5	-8.10218	-11641.1		217.5	-8.16824	-11736		217.5	-8.45448	-12147.2		217.5	-8.50971	-12226.6		217.5	-8.92487	-12823.1
217	-3.77938	-5430.14		217	-6.03668	-8673.39		217	-7.53347	-10824		217	-8.15908	-11722.8		217	-8.2499	-11853.3		217	-8.54957	-12283.9		217	-8.54668	-12279.7		217	-9.02097	-12961.2
216.5	-3.86301	-5550.3		216.5	-6.15819	-8847.97		216.5	-7.62206	-10951.2		216.5	-8.24189	-11841.8		216.5	-8.34273	-11986.7		216.5	-8.64252	-12417.4		216.5	-8.60017	-12356.6		216.5	-9.11554	-13097
216	-3.97733	-5714.55		216	-6.31175	-9068.61		216	-7.73975	-11120.3		216	-8.35153	-11999.3		216	-8.46083	-12156.4		216	-8.74274	-12561.4		216	-8.69274	-12489.6		216	-9.23165	-13263.9
215.5	-4.09667	-5886.02		215.5	-6.47926	-9309.28		215.5	-7.84934	-11277.8		215.5	-8.48813	-12195.6		215.5	-8.59471	-12348.7		215.5	-8.85194	-12718.3		215.5	-8.78969	-12628.9		215.5	-9.38854	-13489.3
215	-4.226	-6071.84		215	-6.63522	-9533.36		215	-7.95463	-11429.1		215	-8.61286	-12374.8		215	-8.73686	-12553		215	-8.97316	-12892.5		215	-8.89296	-12777.2		215	-9.54555	-13714.9
214.5	-4.37238	-6282.16		214.5	-6.78995	-9755.68		214.5	-8.06191	-11583.2		214.5	-8.72898	-12541.6		214.5	-8.88222	-12761.8		214.5	-9.1162	-13098		214.5	-9.01336	-12950.2		214.5	-9.69687	-13932.3
214	-4.51049	-6480.59		214	-6.92087	-9943.78		214	-8.16396	-11729.8		214	-8.83801	-12698.3		214	-9.01957	-12959.2		214	-9.25147	-13292.3		214	-9.11611	-13097.9		214	-9.84293	-14142.1
213.5	-4.61689	-6633.46		213.5	-7.02471	-10093		213.5	-8.24536	-11846.8		213.5	-8.91928	-12815.1		213.5	-9.12974	-13117.4		213.5	-9.39004	-13491.4		213.5	-9.19089	-13205.3		213.5	-9.97946	-14338.3
213	-4.73079	-6797.11		213	-7.11237	-10218.9		213	-8.33201	-11971.3		213	-9.00234	-12934.4		213	-9.23789	-13272.8		213	-9.53924	-13705.8		213	-9.26055	-13305.4		213	-10.0981	-14508.8
212.5	-4.84167	-6956.42		212.5	-7.19936	-10343.9		212.5	-8.42837	-12109.7		212.5	-9.13079	-13119		212.5	-9.34612	-13428.3		212.5	-9.67402	-13899.5		212.5	-9.33454	-13411.7		212.5	-10.1799	-14626.3
212	-4.97227	-7144.07		212	-7.3195	-10516.5		212	-8.5799	-12327.4		212	-9.29385	-13353.2		212	-9.48358	-13625.8		212	-9.80918	-14093.6		212	-9.44362	-13568.4		212	-10.2815	-14772.3
211.5	-5.17298	-7432.44		211.5	-7.48459	-10753.7		211.5	-8.77792	-12612		211.5	-9.50844	-13661.6		211.5	-9.6645	-13885.8		211.5	-9.96608	-14319.1		211.5	-9.62424	-13827.9		211.5	-10.4288	-14983.9
211	-5.39967	-7758.15		211	-7.70716	-11073.5		211	-9.01785	-12956.7		211	-9.76988	-14037.2		211	-9.8669	-14176.6		211	-10.1358	-14562.9		211	-9.83015	-14123.8		211	-10.5972	-15225.9
210.5	-5.6664	-8141.38		210.5	-7.99228	-11483.2		210.5	-9.3221	-13393.8		210.5	-10.066	-14462.6		210.5	-10.1107	-14526.9		210.5	-10.3388	-14854.6		210.5	-10.1133	-14530.6		210.5	-10.8169	-15541.5
210	-5.97695	-8587.57		210	-8.3436	-11987.9		210	-9.6822	-13911.2		210	-10.3777	-14910.5		210	-10.4034	-14947.4		210	-10.6014	-15231.9		210	-10.4512	-15016.1		210	-11.0934	-15938.8
209.5	-6.31049	-9066.8		209.5	-8.72067	-12529.7		209.5	-10.0845	-14489.2		209.5	-10.7221	-15405.3		209.5	-10.7048	-15380.5		209.5	-10.9102	-15675.6		209.5	-10.8318	-15562.9		209.5	-11.4205	-16408.8
209	-6.6495	-9553.88		209	-9.12703	-13113.5		209	-10.5119	-15103.3		209	-11.071	-15906.6		209	-11.041	-15863.5		209	-11.2684	-16190.2		209	-11.2481	-16161.1		209	-11.7863	-16934.3
208.5	-7.0098	-10071.6		208.5	-9.52195	-13681		208.5	-10.929	-15702.6		208.5	-11.4339	-16428		208.5	-11.4098	-16393.4		208.5	-11.6496	-16737.9		208.5	-11.668	-16764.4		208.5	-12.1778	-17496.8
208	-7.36525	-10582.3		208	-9.94008	-14281.7		208	-11.3631	-16326.3		208	-11.8267	-16992.4		208	-11.8219	-16985.5		208	-12.0563	-17322.3		208	-12.0876	-17367.2		208	-12.5623	-18049.3
207.5	-7.75696	-11145.1		207.5	-10.3324	-14845.4		207.5	-11.8104	-16969		207.5	-12.2412	-17587.9		207.5	-12.245	-17593.4		207.5	-12.4945	-17951.9		207.5	-12.5245	-17995		207.5	-12.971	-18636.5
207	-8.14953	-11709.1		207	-10.7167	-15397.6		207	-12.2029	-17532.9		207	-12.6472	-18171.3		207	-12.6249	-18139.2		207	-12.9002	-18534.8		207	-12.8976	-18531		207	-13.3057	-19117.4
206.5	-8.53325	-12260.4		206.5	-11.0915	-15936.1		206.5	-12.5533	-18036.4		206.5	-13.0312	-18723		206.5	-12.9525	-18609.9		206.5	-13.2474	-19033.6		206.5	-13.2011	-18967.1		206.5	-13.5875	-19522.3
206	-8.91867	-12814.2		206	-11.4266	-16417.5		206	-12.8602	-18477.3		206	-13.3533	-19185.8		206	-13.2246	-19000.9		206	-13.5218	-19427.9		206	-13.4478	-19321.6		206	-13.7728	-19788.5
205.5	-9.32535	-13398.5		205.5	-11.7292	-16852.3		205.5	-13.0913	-18809.3		205.5	-13.6121	-19557.6		205.5	-13.3873	-19234.6		205.5	-13.7192	-19711.5		205.5	-13.6104	-19555.2		205.5	-13.9009	-19972.6
205	-9.68664	-13917.6		205	-11.9984	-17239.1		205	-13.2487	-19035.5		205	-13.7645	-19776.6		205	-13.4531	-19329.2		205	-13.8166	-19851.4		205	-13.6944	-19675.9		205	-13.9444	-20035.1
204.5	-9.9902	-14353.7		204.5	-12.1859	-17508.5		204.5	-13.2866	-19089.9		204.5	-13.7717	-19786.9		204.5	-13.4415	-19312.5		204.5	-13.7745	-19790.9		204.5	-13.6587	-19624.6		204.5	-13.8773	-19938.6
204	-10.2472	-14723		204	-12.3048	-17679.3		204	-13.243	-19027.3		204	-13.6561	-19620.8		204	-13.3251	-19145.3		204	-13.6382	-19595.1		204	-13.5462	-19462.9		204	-13.7169	-19708.2
203.5	-10.4612	-15030.5		203.5	-12.3475	-17740.7		203.5	-13.11	-18836.2		203.5	-13.4425	-19313.9		203.5	-13.1546	-18900.3		203.5	-13.4336	-19301.1		203.5	-13.3671	-19205.6		203.5	-13.5274	-19435.9
203	-10.6029	-15234.1		203	-12.3111	-17688.4		203	-12.8603	-18477.4		203	-13.0963	-18816.5		203	-12.9184	-18560.9		203	-13.1066	-18831.3		203	-13.0986	-18819.8		203	-13.2323	-19011.9
202.5	-10.6799	-15344.7		202.5	-12.2207	-17558.5		202.5	-12.5277	-17999.6		202.5	-12.6583	-18187.2		202.5	-12.5876	-18085.6		202.5	-12.6622	-18192.8		202.5	-12.6974	-18243.4		202.5	-12.8099	-18405
202	-10.6997	-15373.1		202	-12.0538	-17318.7		202	-12.1187	-17411.9		202	-12.1333	-17432.9		202	-12.1817	-17502.4		202	-12.1587	-17469.4		202	-12.184	-17505.7		202	-12.2883	-17655.6
201.5	-10.6944	-15365.5		201.5	-11.8016	-16956.3		201.5	-11.6107	-16682		201.5	-11.5471	-16590.7		201.5	-11.6805	-16782.3		201.5	-11.5649	-16616.2		201.5	-11.548	-16592		201.5	-11.6287	-16707.9
201	-10.6475	-15298.1		201	-11.4858	-16502.6		201	-11.0438	-15867.5		201	-10.894	-15652.3		201	-11.0494	-15875.6		201	-10.8644	-15609.8		201	-10.7953	-15510.5		201	-10.8237	-15551.3
200.5	-10.5471	-15153.9		200.5	-11.0621	-15893.8		200.5	-10.3879	-14925.1		200.5	-10.1751	-14619.4		200.5	-10.2829	-14774.3		200.5	-10.0532	-14444.3		200.5	-9.89306	-14214.2		200.5	-9.84042	-14138.5
200	-10.3916	-14930.5		200	-10.542	-15146.6		200	-9.6009	-13794.4		200	-9.36808	-13459.9		200	-9.41928	-13533.4		200	-9.11101	-13090.5		200	-8.87348	-12749.3		200	-8.70864	-12512.4
199.5	-10.2343	-14704.5		199.5	-9.90822	-14235.9		199.5	-8.71809	-12526		199.5	-8.50005	-12212.7		199.5	-8.42655	-12107.1		199.5	-8.07538	-11602.6		199.5	-7.77234	-11167.2		199.5	-7.46138	-10720.4
199	-10.0228	-14400.6		199	-9.1612	-13162.6		199	-7.69117	-11050.5		199	-7.5119	-10793		199	-7.31386	-10508.4		199	-6.9282	-9954.31		199	-6.55532	-9418.56		199	-6.09175	-8752.51
198.5	-9.73358	-13985		198.5	-8.3097	-11939.2		198.5	-6.52114	-9369.45		198.5	-6.39623	-9189.99		198.5	-6.07113	-8722.89		198.5	-5.67984	-8160.69		198.5	-5.23258	-7518.07		198.5	-4.58455	-6587
198	-9.34226	-13422.8		198	-7.37421	-10595.1		198	-5.20224	-7474.48		198	-5.13683	-7380.5		198	-4.7386	-6808.33		198	-4.32676	-6216.61		198	-3.80747	-5470.5		198	-2.99251	-4299.58
197.5	-8.85422	-12721.6		197.5	-6.32275	-9084.41		197.5	-3.76281	-5406.34		197.5	-3.76107	-5403.84		197.5	-3.28785	-4723.92		197.5	-2.90366	-4171.93		197.5	-2.30356	-3309.71		197.5	-1.32159	-1898.84
197	-8.23554	-11832.7		197	-5.22973	-7513.98		197	-2.27528	-3269.08		197	-2.2954	-3297.99		197	-1.75176	-2516.9		197	-1.39095	-1998.49		197	-0.71983	-1034.24		197	0.408166	586.445
196.5	-7.49975	-10775.5		196.5	-4.06284	-5837.41		196.5	-0.790347	-1135.56		196.5	-0.736071	-1057.57		196.5	-0.183279	-263.332		196.5	0.169657	243.76		196.5	0.892684	1282.59		196.5	2.18378	3137.61
196	-6.698	-9623.56		196	-2.90786	-4177.96		196	0.675892	971.109		196	0.818958	1176.66		196	1.35868	1952.13		196	1.73898	2498.53		196	2.51468	3613.05		196	3.95367	5680.56
195.5	-5.86763	-8430.5		195.5	-1.76405	-2534.55		195.5	2.04294	2935.26		195.5	2.34966	3375.95		195.5	2.9011	4168.25		195.5	3.30047	4742.05		195.5	4.07953	5861.39		195.5	5.65373	8123.18
195	-5.04546	-7249.22		195	-0.648391	-931.596		195	3.30472	4748.16		195	3.84791	5528.61		195	4.39909	6320.53		195	4.8434	6958.91		195	5.60633	8055.07		195	7.27828	10457.3
194.5	-4.2457	-6100.14		194.5	0.413062	593.48		194.5	4.45959	6407.46		194.5	5.27871	7584.35		194.5	5.80033	8333.81		194.5	6.28444	9029.37		194.5	7.04377	10120.4		194.5	8.81517	12665.5
194	-3.48521	-5007.49		194	1.37585	1976.8		194	5.53494	7952.5		194	6.59369	9473.69		194	7.06693	10153.6		194	7.64551	10984.9		194	8.39556	12062.6		194	10.2209	14685.2
193.5	-2.78023	-3994.58		193.5	2.26712	3257.36		193.5	6.49453	9331.22		193.5	7.80253	11210.5		193.5	8.22394	11816		193.5	8.91189	12804.4		193.5	9.5932	13783.3		193.5	11.4738	16485.3
193	-2.07052	-2974.89		193	3.10036	4454.54		193	7.39522	10625.3		193	8.84478	12708		193	9.29383	13353.2		193	10.0256	14404.6		193	10.6985	15371.4		193	12.5833	18079.5
192.5	-1.36439	-1960.33		192.5	3.8637	5551.29		192.5	8.16673	11733.8		192.5	9.76186	14025.7		192.5	10.2535	14732		192.5	10.9714	15763.5		192.5	11.6667	16762.5		192.5	13.5449	19461.1
192	-0.708021	-1017.27		192	4.57886	6578.82		192	8.92472	12822.9		192	10.5965	15224.9		192	11.055	15883.6		192	11.7961	16948.4		192	12.5104	17974.7		192	14.3699	20646.4
191.5	-0.073796	-106.029		191.5	5.25683	7552.92		191.5	9.59889	13791.5		191.5	11.2929	16225.4		191.5	11.7768	16920.7		191.5	12.4466	17883		191.5	13.2143	18986.1		191.5	15.0681	21649.6
191	0.538802	774.141		191	5.90589	8485.47		191	10.2552	14734.5		191	11.8845	17075.4		191	12.4	17816.1		191	12.9754	18642.8		191	13.869	19926.7		191	15.6594	22499.1
190.5	0.971573	1395.94		190.5	6.41026	9210.14		190.5	10.7369	15426.6		190.5	12.3508	17745.4		190.5	12.8258	18427.9		190.5	13.3421	19169.7		190.5	14.3341	20595		190.5	16.098	23129.3
190	1.25364	1801.21		190	6.77037	9727.54		190	11.1339	15997		190	12.6578	18186.5		190	13.0797	18792.7		190	13.5821	19514.5		190	14.6599	21063.1		190	16.3947	23555.6
