# Supplementary material for: Evolutionary fine-tuning of residual helix structure in disordered proteins manifests in complex structure and lifetime
Source: Commun Biol. 2023 Jan 18;6:63. doi: 10.1038/s42003-023-04445-6 (PMC9849366; doi:10.1038/s42003-023-04445-6)
Supplement: Supplementary file 6 — Supplementary Data 4 [file 42003_2023_4445_MOESM6_ESM.zip]

Archive with 6 entries (5 files):
- Supplementary Data 4/
- Supplementary Data 4/DREB2A WT.xlsx
- Supplementary Data 4/DREB2A D267A.xlsx
- Supplementary Data 4/DREB2A D267L.xlsx
- Supplementary Data 4/DREB2A R266A.xlsx
- Supplementary Data 4/DREB2A R266G.xlsx
