# Supplementary material for: Evolutionary fine-tuning of residual helix structure in disordered proteins manifests in complex structure and lifetime
Source: Commun Biol. 2023 Jan 18;6:63. doi: 10.1038/s42003-023-04445-6 (PMC9849366; doi:10.1038/s42003-023-04445-6)
Supplement: Supplementary file 6 — Supplementary Data 4 [file 42003_2023_4445_MOESM6_ESM.zip › Supplementary Data 4/DREB2A D267A.xlsx]

## Sheet: Info
	Information sheet
	Method:		Stopped-flow fluoresence spectroscopy
	Interaction:		RCD1-RST(499-572) : DREB2A(244-272)-D267A
	Buffer:		50 mM HEPES pH 7.4, 100 mM NaCl
	Temperature:		10 °C
	Association (kon) samples:
	FITC-DREB2A D267A				Final 0.05 uM
	RCD1-RST				Final 0.5-3 uM
	Dissociation (koff) samples:
	FITC-DREB2A D267A : RCD1-RST				Final 0.05 : 0.5 uM
	DREB2A D267A				Final 2.5-30 uM

## Sheet: kon 0.75 uM
3.75e-05	8.27957	8.27868	8.24056	8.27619	8.26418	8.22578	8.24654	8.23608	8.28115	8.23489	8.23921	8.26808	8.27309	8.24758	8.23853	8.2104	8.22886	8.21327	8.18227	8.23685	8.24715	8.22889	8.20424	8.23908	8.23349	8.22896	8.25343	8.26266	8.26322	8.27474	8.2546	8.26469	8.2914	8.29045	8.25124	8.24748	8.24529	8.26642	8.24008	8.25658	8.23456	8.25539	8.21752	8.24898	8.24496
7.5e-05	8.28796	8.28049	8.23504	8.27815	8.25615	8.23875	8.25928	8.24814	8.28094	8.24643	8.23387	8.25114	8.27426	8.25025	8.22876	8.22248	8.23743	8.19822	8.18843	8.2488	8.24944	8.23156	8.21454	8.24913	8.23402	8.24524	8.25022	8.25729	8.2667	8.28344	8.24852	8.25472	8.29379	8.28331	8.24689	8.25121	8.24252	8.2694	8.24084	8.26103	8.23145	8.24524	8.21976	8.24997	8.25874
0.000113	8.29435	8.28054	8.24359	8.28272	8.26062	8.24758	8.27164	8.25877	8.27886	8.25643	8.23425	8.24074	8.27774	8.25287	8.23769	8.22222	8.25658	8.17907	8.17823	8.24066	8.26248	8.25587	8.21759	8.24379	8.2339	8.2486	8.24905	8.25656	8.26439	8.27766	8.246	8.25775	8.29745	8.27443	8.24615	8.26657	8.24465	8.28295	8.24046	8.26365	8.22525	8.2401	8.2297	8.2412	8.26596
0.00015	8.30294	8.28595	8.25254	8.27896	8.25729	8.24074	8.26078	8.2604	8.27639	8.2515	8.24956	8.23962	8.26134	8.25826	8.24041	8.21729	8.27474	8.19153	8.16811	8.24753	8.26271	8.26106	8.20671	8.2402	8.22067	8.23616	8.2471	8.2547	8.26538	8.27359	8.27105	8.27311	8.29997	8.28374	8.24738	8.2665	8.25566	8.28601	8.24099	8.25165	8.22878	8.24109	8.23995	8.24544	8.25681
0.000188	8.30762	8.28349	8.25233	8.29806	8.25778	8.2462	8.24107	8.25322	8.27408	8.265	8.24585	8.2462	8.25101	8.27441	8.24539	8.23624	8.25874	8.2105	8.16823	8.24987	8.25195	8.2506	8.20203	8.23674	8.20745	8.23527	8.22716	8.26052	8.26174	8.26897	8.28939	8.27113	8.30322	8.28801	8.24765	8.26352	8.268	8.28199	8.23702	8.23575	8.23649	8.23794	8.25628	8.24295	8.27332
0.000225	8.29831	8.2873	8.26009	8.29648	8.25737	8.25478	8.23054	8.24755	8.26686	8.24994	8.24013	8.25307	8.24654	8.28946	8.25564	8.2475	8.23596	8.20918	8.18464	8.2606	8.25132	8.2236	8.20501	8.23669	8.22243	8.24877	8.23041	8.27026	8.26815	8.27515	8.28125	8.26502	8.28911	8.28395	8.25124	8.2724	8.27029	8.2783	8.25696	8.2309	8.2446	8.24547	8.2608	8.23176	8.28227
0.000263	8.28066	8.28852	8.25218	8.28387	8.25526	8.25404	8.23685	8.2563	8.25806	8.23863	8.22746	8.25536	8.2388	8.27927	8.25813	8.2444	8.22108	8.2196	8.18466	8.26136	8.24287	8.21411	8.21645	8.23898	8.22723	8.26818	8.24005	8.27118	8.26721	8.2888	8.26037	8.25897	8.27736	8.25292	8.2578	8.2679	8.26892	8.27059	8.28105	8.23987	8.2373	8.24153	8.24677	8.21457	8.27047
0.0003	8.27451	8.28105	8.24298	8.27509	8.25666	8.2354	8.24498	8.25546	8.24142	8.24928	8.22787	8.23875	8.23349	8.27365	8.25399	8.23626	8.21818	8.22906	8.19844	8.25211	8.23227	8.20592	8.20607	8.24356	8.22385	8.26869	8.2342	8.26363	8.24755	8.28753	8.25729	8.2578	8.26502	8.24519	8.27398	8.26675	8.25437	8.25633	8.2782	8.2417	8.23341	8.23156	8.23115	8.20963	8.26068
0.000338	8.26299	8.28506	8.2443	8.28438	8.26859	8.24094	8.25678	8.24745	8.23674	8.26884	8.22258	8.22972	8.22573	8.27451	8.2577	8.23644	8.20729	8.2298	8.17802	8.24071	8.22187	8.19216	8.20007	8.25099	8.21971	8.26327	8.24666	8.27904	8.2536	8.30042	8.2545	8.2667	8.26019	8.26032	8.28125	8.27006	8.24013	8.25559	8.25884	8.25007	8.22667	8.2343	8.2235	8.21999	8.25066
0.000375	8.25989	8.28773	8.25498	8.29363	8.27095	8.25994	8.25147	8.24025	8.23084	8.27202	8.22711	8.22014	8.21671	8.27517	8.28433	8.23413	8.21365	8.21363	8.16696	8.2312	8.23095	8.19621	8.19539	8.25154	8.20961	8.25475	8.25104	8.28051	8.26088	8.30182	8.24219	8.27431	8.27634	8.26963	8.27555	8.28049	8.2474	8.24992	8.26266	8.23794	8.23321	8.25406	8.22113	8.22911	8.26096
0.000413	8.26892	8.28997	8.25261	8.29124	8.27433	8.27827	8.25386	8.25422	8.24392	8.26762	8.22545	8.22685	8.20396	8.27718	8.27715	8.24402	8.21386	8.20595	8.16081	8.22113	8.24374	8.22586	8.18776	8.24203	8.20727	8.25747	8.24478	8.27715	8.26637	8.30393	8.2359	8.27153	8.28252	8.26764	8.27372	8.26942	8.24809	8.25312	8.26739	8.2431	8.22891	8.2535	8.2239	8.22456	8.26169
0.00045	8.27672	8.30154	8.25597	8.27924	8.26714	8.2739	8.26902	8.25818	8.26342	8.26477	8.21693	8.23827	8.21004	8.29023	8.26772	8.2355	8.20564	8.21152	8.17334	8.21965	8.23896	8.23133	8.19351	8.23344	8.21256	8.25383	8.22049	8.27423	8.26932	8.2975	8.25259	8.25785	8.27807	8.26884	8.28201	8.26078	8.24214	8.2414	8.27438	8.24015	8.23601	8.23621	8.22289	8.22955	8.26686
0.000488	8.27001	8.30276	8.25289	8.26154	8.25834	8.26716	8.27413	8.26271	8.27095	8.26619	8.22845	8.24315	8.22978	8.27621	8.25912	8.2402	8.21147	8.21345	8.20618	8.21831	8.23654	8.24298	8.20849	8.23092	8.21958	8.25711	8.22108	8.27591	8.26009	8.29218	8.2605	8.25691	8.27024	8.27436	8.30109	8.25844	8.25007	8.25055	8.27192	8.23837	8.2577	8.21912	8.2354	8.2191	8.27558
0.000525	8.27118	8.30157	8.27095	8.25801	8.24559	8.27192	8.26116	8.28552	8.26859	8.26296	8.23423	8.23926	8.24562	8.26337	8.24755	8.23659	8.22049	8.21414	8.22955	8.21808	8.24224	8.25198	8.20974	8.23051	8.23799	8.25238	8.23461	8.28489	8.24514	8.2859	8.26859	8.25376	8.25739	8.26815	8.30409	8.25475	8.27075	8.26012	8.25778	8.23097	8.2697	8.21167	8.23222	8.21114	8.2815
0.000563	8.28623	8.28705	8.28435	8.24559	8.24219	8.28021	8.25778	8.27619	8.25274	8.26342	8.22873	8.22815	8.23766	8.24214	8.22835	8.22744	8.23555	8.21528	8.24475	8.22456	8.23196	8.2328	8.21462	8.24313	8.23723	8.24702	8.24254	8.28715	8.25147	8.2784	8.28555	8.26398	8.25073	8.259	8.29386	8.2461	8.28664	8.24776	8.25546	8.2299	8.27212	8.19349	8.22962	8.22703	8.28293
0.0006	8.29201	8.29025	8.27721	8.23296	8.23641	8.27253	8.2531	8.27448	8.23557	8.26403	8.2222	8.2251	8.23357	8.22968	8.22561	8.2356	8.21996	8.21531	8.22784	8.22199	8.21533	8.23644	8.21373	8.25976	8.22543	8.24275	8.23837	8.265	8.26304	8.27296	8.27995	8.26327	8.25739	8.25528	8.29602	8.25584	8.28049	8.24832	8.25289	8.23301	8.2618	8.19226	8.23316	8.23446	8.29524
0.000638	8.2902	8.29814	8.2562	8.24791	8.23463	8.26609	8.24717	8.2664	8.24089	8.25129	8.22077	8.22833	8.24193	8.24422	8.22934	8.24877	8.20671	8.23135	8.24814	8.22517	8.20582	8.24236	8.21096	8.25005	8.22721	8.25162	8.24132	8.23812	8.25714	8.26884	8.26614	8.26546	8.2545	8.26245	8.32352	8.27283	8.26795	8.25157	8.25233	8.23166	8.25915	8.20025	8.24997	8.24188	8.27993
0.000675	8.29023	8.30976	8.2474	8.26035	8.23975	8.27591	8.24445	8.26447	8.25912	8.24292	8.21696	8.2326	8.23532	8.24099	8.23639	8.24613	8.21767	8.23346	8.27095	8.23021	8.20378	8.23384	8.2103	8.23336	8.24295	8.24809	8.24198	8.24748	8.25566	8.26647	8.27398	8.25897	8.25022	8.27896	8.32677	8.26752	8.24887	8.25867	8.25521	8.23896	8.23344	8.20582	8.26151	8.24781	8.27237
0.000713	8.28476	8.30732	8.2428	8.25778	8.24338	8.27794	8.25829	8.26464	8.2607	8.25203	8.21917	8.22624	8.21973	8.2401	8.24529	8.23285	8.22057	8.22515	8.26787	8.23713	8.2239	8.24025	8.20259	8.22189	8.2652	8.24341	8.23784	8.24036	8.25541	8.27464	8.27766	8.26177	8.25005	8.28013	8.30958	8.2692	8.23552	8.2812	8.27629	8.23321	8.22004	8.20056	8.24687	8.23799	8.28692
0.00075	8.28539	8.30073	8.24226	8.24389	8.25562	8.27171	8.26462	8.2695	8.24928	8.2682	8.22049	8.2343	8.22199	8.2338	8.24366	8.22693	8.2328	8.21307	8.25437	8.22632	8.23207	8.24633	8.2088	8.23232	8.26828	8.24242	8.25551	8.23507	8.24381	8.27967	8.27375	8.26263	8.24348	8.28356	8.28781	8.25096	8.23865	8.27825	8.2784	8.23374	8.22421	8.20941	8.24315	8.22355	8.28885
0.000788	8.28389	8.28481	8.24684	8.24481	8.27522	8.24498	8.25747	8.27957	8.25124	8.26151	8.24112	8.23621	8.24071	8.21691	8.2342	8.22365	8.23906	8.21976	8.23306	8.2295	8.2358	8.24142	8.20523	8.24997	8.25358	8.23494	8.26675	8.24656	8.23847	8.28377	8.26263	8.2784	8.25076	8.29007	8.27985	8.24832	8.22344	8.26551	8.27118	8.25439	8.23135	8.22032	8.23738	8.21508	8.29358
0.000825	8.28211	8.27273	8.2535	8.25089	8.25282	8.23886	8.26909	8.26289	8.26581	8.26121	8.24783	8.2373	8.24971	8.21917	8.24305	8.21793	8.24735	8.21167	8.22701	8.23367	8.21955	8.24295	8.20702	8.26001	8.25579	8.24247	8.26421	8.25071	8.25607	8.27805	8.27451	8.27253	8.24801	8.29201	8.26731	8.24893	8.23878	8.26258	8.25806	8.26602	8.23687	8.21556	8.23303	8.22299	8.28804
0.000863	8.28105	8.25818	8.24664	8.25648	8.2281	8.24249	8.26859	8.24643	8.27522	8.25772	8.22413	8.23339	8.2354	8.231	8.2413	8.20587	8.23779	8.21286	8.21373	8.23753	8.20313	8.23662	8.21531	8.25213	8.26266	8.25648	8.27042	8.25851	8.2638	8.27044	8.2722	8.26657	8.24511	8.28939	8.26363	8.24969	8.25167	8.2515	8.23982	8.25121	8.23323	8.20262	8.2311	8.2255	8.2869
0.0009	8.27461	8.26853	8.25808	8.26335	8.23336	8.26393	8.25523	8.24593	8.26177	8.23774	8.22733	8.22319	8.21887	8.23145	8.24	8.20437	8.21508	8.22896	8.21765	8.22431	8.21566	8.24371	8.21823	8.23476	8.26818	8.25287	8.25602	8.25409	8.2607	8.26157	8.2694	8.27499	8.26393	8.27914	8.26543	8.26215	8.24005	8.25302	8.22802	8.24399	8.23194	8.20315	8.22255	8.23692	8.28008
0.000938	8.26065	8.26983	8.25495	8.26187	8.24814	8.26487	8.25874	8.2471	8.2506	8.24331	8.24198	8.21747	8.23685	8.23214	8.23649	8.20017	8.20729	8.24603	8.23606	8.21124	8.21846	8.22985	8.22291	8.2327	8.27807	8.23995	8.23606	8.24643	8.26874	8.25605	8.28745	8.28433	8.27006	8.27189	8.26485	8.2663	8.23779	8.24153	8.22309	8.25035	8.23547	8.22205	8.21777	8.23387	8.26441
0.000975	8.25132	8.2649	8.25086	8.25874	8.2461	8.25195	8.24918	8.25714	8.25447	8.2517	8.25508	8.22698	8.21861	8.24147	8.22276	8.19677	8.20811	8.25783	8.23807	8.19626	8.22792	8.21289	8.22878	8.23003	8.26708	8.23733	8.22617	8.2412	8.262	8.26792	8.299	8.28163	8.26029	8.27565	8.26167	8.2593	8.24656	8.23349	8.22685	8.24183	8.22177	8.23499	8.21716	8.21546	8.25612
0.001013	8.25813	8.25582	8.24125	8.25389	8.2546	8.25274	8.25739	8.256	8.25874	8.25976	8.25251	8.23657	8.21754	8.23769	8.22853	8.20111	8.20435	8.24671	8.24366	8.19516	8.22505	8.21195	8.22212	8.22576	8.26508	8.24549	8.22978	8.25518	8.24547	8.25518	8.29865	8.26322	8.25251	8.28565	8.27606	8.25574	8.2457	8.24025	8.24114	8.23708	8.21556	8.23331	8.21569	8.20513	8.24987
0.00105	8.2649	8.2297	8.24254	8.2594	8.2604	8.24514	8.25562	8.24277	8.25211	8.2639	8.24646	8.23039	8.23041	8.22932	8.23189	8.20961	8.19855	8.23542	8.23919	8.19687	8.20534	8.22024	8.20284	8.21818	8.24465	8.25999	8.23718	8.27502	8.24745	8.25943	8.29196	8.26164	8.25022	8.28781	8.29229	8.27204	8.22766	8.2535	8.23428	8.25508	8.22184	8.2211	8.2182	8.20496	8.24135
0.001088	8.26398	8.22749	8.24135	8.27059	8.25139	8.23207	8.25399	8.23662	8.24038	8.26624	8.24081	8.21289	8.23474	8.2236	8.22413	8.21805	8.20455	8.23303	8.24328	8.19305	8.20333	8.23758	8.1852	8.23545	8.23461	8.26477	8.22744	8.27309	8.25658	8.26327	8.27001	8.26688	8.24587	8.2608	8.28349	8.27049	8.21747	8.2517	8.2281	8.24331	8.22421	8.20806	8.22868	8.2045	8.25259
0.001125	8.27807	8.23491	8.25859	8.2712	8.2445	8.23888	8.24308	8.25144	8.23771	8.25785	8.23435	8.2079	8.24079	8.2132	8.21345	8.21147	8.21274	8.23362	8.22762	8.19519	8.20165	8.24076	8.1781	8.24153	8.22263	8.2575	8.23217	8.27464	8.274	8.25595	8.26535	8.25274	8.24631	8.24936	8.27087	8.2609	8.21648	8.24417	8.22853	8.21922	8.22065	8.21325	8.23575	8.20007	8.25521
0.001163	8.27512	8.24381	8.24471	8.25472	8.2399	8.24234	8.25503	8.24837	8.24898	8.23903	8.22357	8.22291	8.22675	8.21724	8.21411	8.22281	8.21342	8.22683	8.2192	8.20374	8.19804	8.23339	8.17632	8.23341	8.21187	8.24931	8.24491	8.26729	8.25505	8.25745	8.27059	8.25282	8.25356	8.25325	8.26749	8.25661	8.22192	8.22899	8.22489	8.20101	8.21889	8.20999	8.23743	8.21299	8.26775
0.0012	8.27347	8.26487	8.24506	8.24638	8.2373	8.24961	8.25109	8.23853	8.25732	8.22492	8.23029	8.23949	8.20729	8.22339	8.21622	8.22281	8.21581	8.21932	8.21742	8.20279	8.18921	8.22517	8.18507	8.23207	8.20831	8.24585	8.25429	8.25406	8.25007	8.2547	8.26245	8.24648	8.27273	8.25528	8.26345	8.26345	8.23031	8.22594	8.20643	8.20279	8.21353	8.19328	8.23613	8.21576	8.27497
0.001238	8.28898	8.26932	8.23016	8.24577	8.2445	8.24168	8.24318	8.23105	8.26787	8.22856	8.23382	8.23903	8.20208	8.22118	8.21531	8.20587	8.20058	8.20618	8.22611	8.21096	8.18957	8.21719	8.18812	8.23769	8.20668	8.22337	8.25096	8.25516	8.24814	8.23695	8.2591	8.25386	8.26276	8.25739	8.27385	8.26167	8.22675	8.22759	8.20869	8.20094	8.22583	8.18616	8.23814	8.21749	8.27347
0.001275	8.30775	8.25981	8.21993	8.23812	8.25368	8.25358	8.24229	8.2398	8.27054	8.23468	8.2298	8.23723	8.20183	8.20821	8.20468	8.196	8.2062	8.21815	8.23181	8.20757	8.19567	8.21266	8.17446	8.24356	8.20282	8.21289	8.23741	8.26319	8.25167	8.22891	8.246	8.25706	8.24048	8.26106	8.28044	8.26935	8.21475	8.23886	8.20638	8.19432	8.24623	8.18779	8.2446	8.2103	8.26118
0.001313	8.29315	8.25121	8.21404	8.24254	8.24587	8.24776	8.23496	8.24987	8.2594	8.23006	8.22151	8.24277	8.20081	8.22212	8.20389	8.19954	8.20976	8.22568	8.23372	8.20302	8.20391	8.22441	8.17907	8.23893	8.20567	8.22535	8.23748	8.26078	8.25974	8.23438	8.24407	8.25958	8.23611	8.2536	8.2783	8.26403	8.20905	8.23865	8.2044	8.19544	8.24837	8.1946	8.25246	8.19959	8.25549
0.00135	8.2769	8.24636	8.21347	8.24478	8.22253	8.22835	8.23588	8.25348	8.23822	8.23639	8.22461	8.25053	8.19628	8.22563	8.19982	8.20757	8.20778	8.22723	8.21737	8.20272	8.21513	8.22052	8.19712	8.23896	8.20407	8.22972	8.23181	8.2369	8.25801	8.23911	8.24997	8.2678	8.22924	8.23268	8.26553	8.25154	8.231	8.23568	8.21617	8.19489	8.23619	8.20783	8.24059	8.20475	8.25048
0.001388	8.25684	8.2403	8.22403	8.24532	8.21459	8.22235	8.22632	8.26123	8.2401	8.23845	8.22388	8.23517	8.20918	8.21355	8.20526	8.20752	8.20867	8.24056	8.20773	8.18916	8.23283	8.2253	8.20658	8.23608	8.21159	8.2208	8.23512	8.23967	8.25584	8.23817	8.24646	8.26347	8.23336	8.23074	8.26675	8.24646	8.24654	8.22474	8.21297	8.20653	8.23611	8.19707	8.2354	8.21086	8.23433
0.001425	8.25495	8.23672	8.23148	8.2532	8.22289	8.22461	8.21714	8.25358	8.22528	8.21943	8.2162	8.21309	8.21589	8.22021	8.21691	8.21602	8.21088	8.2338	8.19867	8.18169	8.21612	8.24094	8.20529	8.23471	8.2164	8.21401	8.22553	8.26022	8.24198	8.23738	8.23786	8.25358	8.2431	8.25002	8.2606	8.24674	8.24313	8.21734	8.20976	8.21884	8.22858	8.18878	8.21856	8.20165	8.23064
0.001463	8.26319	8.23117	8.23552	8.2488	8.22179	8.22271	8.22672	8.23036	8.21571	8.2119	8.20363	8.20628	8.19669	8.22741	8.21045	8.21721	8.21225	8.22019	8.19992	8.19089	8.1902	8.2369	8.19448	8.23293	8.22695	8.21714	8.22149	8.26454	8.23255	8.23186	8.23977	8.23405	8.22807	8.25694	8.25684	8.23985	8.24669	8.21421	8.21299	8.22177	8.20625	8.18433	8.19979	8.18914	8.23583
0.0015	8.25211	8.23888	8.22556	8.24122	8.2311	8.21782	8.2298	8.21363	8.21953	8.21503	8.19176	8.20676	8.19491	8.22751	8.21503	8.21861	8.20523	8.21828	8.20223	8.19738	8.18143	8.23301	8.18413	8.22301	8.2309	8.22624	8.21602	8.26472	8.23695	8.2236	8.24862	8.22502	8.22975	8.26586	8.23504	8.22848	8.25968	8.21658	8.21757	8.20615	8.19918	8.19435	8.18151	8.20165	8.23507
0.001538	8.23786	8.24399	8.22853	8.24127	8.23145	8.22207	8.23901	8.21462	8.2266	8.21612	8.19753	8.21617	8.19638	8.21569	8.20376	8.21604	8.20363	8.22159	8.19687	8.1856	8.19684	8.22507	8.18596	8.22278	8.22416	8.22245	8.21019	8.24353	8.24191	8.22901	8.25511	8.23509	8.23079	8.27273	8.23496	8.21533	8.24689	8.2105	8.21915	8.21322	8.21393	8.19654	8.18759	8.20297	8.23611
0.001575	8.25045	8.24966	8.22322	8.24359	8.23145	8.22487	8.22599	8.21671	8.23509	8.21861	8.2093	8.22873	8.20157	8.21218	8.1898	8.21251	8.20836	8.21416	8.19371	8.1854	8.19051	8.22924	8.19631	8.22001	8.20511	8.22721	8.20501	8.2179	8.23346	8.23667	8.23461	8.24671	8.24211	8.25505	8.23992	8.22497	8.2326	8.20539	8.20206	8.19949	8.20793	8.20938	8.20183	8.18588	8.23649
0.001613	8.25338	8.25444	8.2058	8.22642	8.22891	8.22192	8.22718	8.20806	8.23084	8.22276	8.20633	8.22733	8.19361	8.20796	8.18062	8.19987	8.20577	8.20607	8.17693	8.18163	8.17919	8.2267	8.19839	8.23031	8.19349	8.22499	8.19298	8.21749	8.22367	8.22983	8.23384	8.25668	8.26329	8.24038	8.23384	8.23092	8.22876	8.21665	8.21065	8.20887	8.21202	8.21406	8.21121	8.17879	8.2235
0.00165	8.24687	8.24153	8.20409	8.20974	8.22586	8.21777	8.24549	8.19979	8.22255	8.21665	8.20284	8.21955	8.19389	8.21396	8.18703	8.19677	8.20188	8.1883	8.17609	8.17988	8.17902	8.23029	8.20119	8.22571	8.19679	8.22375	8.19008	8.23344	8.22159	8.24661	8.23273	8.24603	8.26741	8.24379	8.23166	8.23507	8.22873	8.2063	8.21732	8.22207	8.22479	8.20735	8.20053	8.18881	8.22693
0.001688	8.24414	8.22449	8.21058	8.21492	8.2236	8.22156	8.24865	8.21322	8.20564	8.20719	8.21022	8.20908	8.18921	8.21747	8.19392	8.21429	8.1856	8.18952	8.18779	8.1941	8.17716	8.23374	8.19577	8.21673	8.2044	8.21475	8.18547	8.2267	8.20498	8.24923	8.24298	8.24318	8.25358	8.24188	8.22772	8.22632	8.22299	8.20399	8.21459	8.2324	8.224	8.19524	8.2047	8.19969	8.23105
0.001725	8.24069	8.23039	8.22062	8.22217	8.22161	8.2222	8.24877	8.23799	8.21449	8.20979	8.21037	8.19224	8.18553	8.22599	8.19664	8.22965	8.17937	8.2133	8.20445	8.20366	8.20023	8.23415	8.19249	8.21416	8.19962	8.19872	8.19275	8.21152	8.19959	8.24804	8.23761	8.2387	8.23977	8.24699	8.23535	8.23685	8.22421	8.2029	8.21701	8.23382	8.22522	8.20028	8.19611	8.20943	8.22599
0.001763	8.21859	8.2385	8.22289	8.20587	8.22652	8.20513	8.23603	8.2372	8.22652	8.20178	8.19511	8.18909	8.2033	8.22286	8.20813	8.22853	8.18123	8.22703	8.22016	8.2047	8.21653	8.21836	8.18766	8.20986	8.20351	8.18929	8.19575	8.19969	8.20653	8.23886	8.23072	8.23326	8.2251	8.25915	8.23502	8.23616	8.24018	8.20661	8.19903	8.23102	8.23041	8.21281	8.19384	8.21492	8.22563
0.0018	8.20895	8.23995	8.21246	8.19023	8.23283	8.20501	8.23117	8.22545	8.23496	8.20625	8.18143	8.19913	8.20544	8.21065	8.20043	8.20943	8.18057	8.22192	8.21653	8.20358	8.22571	8.20338	8.19626	8.21526	8.20628	8.19349	8.18588	8.20081	8.20844	8.23054	8.23425	8.22316	8.22525	8.26721	8.22838	8.23268	8.23344	8.21108	8.18977	8.22283	8.23575	8.21175	8.19885	8.19946	8.21386
0.001838	8.22545	8.24089	8.20618	8.19557	8.23491	8.20923	8.22052	8.2093	8.2357	8.21945	8.16788	8.19354	8.19051	8.20216	8.18601	8.19122	8.18891	8.20811	8.21574	8.20005	8.2267	8.19491	8.21169	8.21279	8.20066	8.20811	8.20246	8.21096	8.20338	8.22245	8.22477	8.21332	8.21665	8.25935	8.23013	8.22756	8.23888	8.20396	8.1872	8.22505	8.22194	8.19987	8.20178	8.18308	8.20442
0.001875	8.23741	8.23794	8.206	8.21004	8.21442	8.21576	8.21704	8.22238	8.2181	8.22965	8.17706	8.19188	8.19445	8.20668	8.18202	8.19003	8.18359	8.18591	8.19603	8.18728	8.21444	8.18975	8.20442	8.21543	8.1916	8.21498	8.2192	8.22695	8.21477	8.21767	8.20635	8.2207	8.21383	8.24654	8.23262	8.20765	8.24519	8.19598	8.20033	8.22235	8.20811	8.18677	8.19092	8.18514	8.21665
0.001913	8.23377	8.22362	8.20953	8.22929	8.19453	8.22644	8.2194	8.23031	8.21823	8.23138	8.17919	8.19743	8.19267	8.19883	8.19822	8.17688	8.17093	8.18507	8.19165	8.18013	8.19959	8.18807	8.17182	8.22528	8.19399	8.2166	8.20091	8.22144	8.21602	8.21752	8.21477	8.24069	8.21686	8.25745	8.22934	8.20793	8.22477	8.20239	8.21675	8.20707	8.20582	8.17449	8.19903	8.18781	8.2339
0.00195	8.22182	8.21815	8.2135	8.24262	8.18962	8.22914	8.21482	8.22545	8.22418	8.21002	8.16831	8.20384	8.19583	8.19366	8.18995	8.16088	8.17195	8.18006	8.19158	8.17632	8.18461	8.19695	8.18219	8.23914	8.21256	8.21864	8.18502	8.2034	8.21429	8.21541	8.21983	8.24964	8.21388	8.25063	8.22062	8.23097	8.2134	8.19366	8.2253	8.20015	8.19638	8.16376	8.20773	8.20071	8.23756
0.001988	8.24219	8.21734	8.21668	8.2238	8.1973	8.22489	8.21055	8.22741	8.2237	8.20981	8.1881	8.19748	8.19242	8.19939	8.17296	8.16444	8.19031	8.18652	8.19209	8.17357	8.18021	8.18708	8.19201	8.2327	8.21841	8.22322	8.19646	8.20707	8.206	8.21124	8.22347	8.24481	8.23474	8.2298	8.23008	8.25216	8.21276	8.19405	8.21538	8.19252	8.19374	8.18937	8.20132	8.20745	8.24069
0.002025	8.23074	8.20432	8.20877	8.21312	8.22492	8.22365	8.19905	8.2283	8.21843	8.23453	8.20882	8.19949	8.21553	8.20676	8.17505	8.16869	8.19804	8.18405	8.19186	8.18448	8.18146	8.17517	8.18753	8.22762	8.2151	8.21645	8.19522	8.21836	8.22037	8.21261	8.21714	8.24587	8.23847	8.22556	8.24043	8.25971	8.21093	8.19153	8.19616	8.18474	8.20806	8.21192	8.19527	8.20503	8.23842
0.002063	8.21548	8.20813	8.2135	8.21808	8.21065	8.21976	8.20175	8.22398	8.21198	8.2372	8.2181	8.20391	8.22418	8.22146	8.1898	8.17996	8.19954	8.18082	8.19138	8.21465	8.18695	8.17833	8.17736	8.22271	8.21999	8.20796	8.18723	8.23822	8.22558	8.20668	8.22436	8.24903	8.23641	8.23387	8.23334	8.25643	8.20666	8.19725	8.18466	8.19857	8.22469	8.21289	8.19491	8.19265	8.22739
0.0021	8.20724	8.23318	8.21599	8.22695	8.19674	8.21495	8.20544	8.20963	8.2106	8.23306	8.21721	8.19844	8.2238	8.22499	8.20686	8.18291	8.19328	8.16986	8.20313	8.20414	8.20602	8.1666	8.17683	8.20099	8.21503	8.20531	8.1988	8.2326	8.22586	8.21386	8.22823	8.24697	8.22873	8.24587	8.22431	8.25884	8.19875	8.19666	8.19773	8.21487	8.22433	8.21487	8.2018	8.18695	8.22487
0.002138	8.21823	8.24196	8.22665	8.23138	8.20808	8.22128	8.19949	8.21518	8.20267	8.22449	8.19946	8.19506	8.20852	8.22286	8.2151	8.18438	8.18626	8.17103	8.19155	8.19435	8.20485	8.15679	8.18395	8.18741	8.20803	8.1882	8.21945	8.22276	8.20994	8.23021	8.23212	8.24471	8.22586	8.2445	8.22789	8.26134	8.19987	8.1989	8.19023	8.21971	8.21622	8.21078	8.21088	8.19049	8.22202
0.002175	8.24242	8.23552	8.24267	8.24244	8.21612	8.23723	8.1972	8.20615	8.20109	8.21429	8.19323	8.17955	8.19575	8.2151	8.22665	8.18153	8.18349	8.17385	8.18929	8.19631	8.20206	8.16048	8.18657	8.21065	8.2237	8.17146	8.23466	8.20516	8.2108	8.2343	8.23769	8.22906	8.23323	8.24041	8.23034	8.24188	8.2135	8.20173	8.17876	8.20724	8.21302	8.21121	8.20424	8.20127	8.22212
0.002213	8.25417	8.24425	8.24081	8.25694	8.20969	8.22853	8.20295	8.18743	8.21144	8.19595	8.18194	8.1782	8.2049	8.20137	8.22339	8.18324	8.18291	8.20378	8.20384	8.19583	8.21531	8.17182	8.18901	8.22166	8.2268	8.17805	8.24277	8.1943	8.22769	8.23245	8.23374	8.2193	8.24877	8.22372	8.22609	8.22619	8.19964	8.20185	8.18659	8.19763	8.21187	8.22502	8.19344	8.20302	8.21688
0.00225	8.23026	8.237	8.2093	8.23982	8.22395	8.21141	8.21925	8.17444	8.2163	8.19761	8.17156	8.17055	8.21103	8.20302	8.20168	8.18192	8.1646	8.21055	8.2079	8.18547	8.23306	8.1855	8.18967	8.21314	8.21091	8.18977	8.2383	8.21047	8.21871	8.22756	8.22441	8.23316	8.23725	8.21953	8.23018	8.22622	8.19099	8.19066	8.1869	8.19031	8.19692	8.20727	8.18021	8.17975	8.20091
0.002288	8.20953	8.21274	8.18466	8.23257	8.24018	8.20353	8.22215	8.17752	8.21302	8.20078	8.17373	8.16223	8.20251	8.21734	8.18784	8.18827	8.17052	8.20234	8.20857	8.18362	8.21559	8.19254	8.19392	8.21632	8.20811	8.19756	8.22182	8.21264	8.21162	8.21993	8.20679	8.237	8.21198	8.21431	8.23067	8.22639	8.20668	8.19527	8.19079	8.18642	8.18687	8.20302	8.16996	8.17118	8.20096
0.002325	8.20582	8.20595	8.1871	8.23064	8.23056	8.20852	8.21037	8.19443	8.2151	8.21312	8.18237	8.16597	8.20175	8.22222	8.18652	8.193	8.19084	8.19613	8.19855	8.16772	8.19768	8.18657	8.18568	8.21037	8.20374	8.19407	8.21614	8.20999	8.21899	8.21388	8.20966	8.23456	8.19934	8.2163	8.23321	8.22416	8.22652	8.19206	8.17657	8.18753	8.18082	8.19636	8.16831	8.19033	8.20724
0.002363	8.20498	8.20518	8.20231	8.22759	8.21864	8.2029	8.19237	8.20783	8.21787	8.21147	8.2015	8.19244	8.209	8.22372	8.19049	8.18375	8.1943	8.19392	8.18631	8.16203	8.19216	8.19666	8.17223	8.20699	8.21063	8.19908	8.20913	8.21169	8.19771	8.21854	8.21009	8.23535	8.20656	8.20496	8.23634	8.22957	8.22708	8.19239	8.16007	8.17543	8.17548	8.19583	8.16167	8.19346	8.22238
0.0024	8.22652	8.22639	8.21693	8.2061	8.22413	8.19888	8.18492	8.21154	8.21981	8.21269	8.22403	8.19913	8.21116	8.21157	8.19827	8.19321	8.19926	8.1975	8.19313	8.16208	8.19679	8.19427	8.1602	8.21279	8.2195	8.19399	8.21106	8.20824	8.17535	8.23006	8.21416	8.24247	8.23728	8.19995	8.23563	8.24155	8.23308	8.19814	8.18148	8.17128	8.19583	8.19468	8.17609	8.17868	8.23034
0.002438	8.24265	8.22156	8.21978	8.19669	8.21785	8.1883	8.18766	8.21111	8.23115	8.2179	8.21414	8.20938	8.20284	8.19412	8.19061	8.19407	8.18369	8.20422	8.16994	8.16218	8.19079	8.18718	8.17528	8.21274	8.21233	8.20081	8.21927	8.20981	8.18085	8.22444	8.21744	8.23573	8.22807	8.20816	8.23728	8.24455	8.24521	8.2225	8.19432	8.17719	8.19944	8.1928	8.17596	8.18708	8.21793
0.002475	8.24966	8.20849	8.21564	8.19817	8.19422	8.18542	8.17734	8.19921	8.21574	8.22098	8.19405	8.22413	8.19463	8.18728	8.18428	8.18863	8.18212	8.21195	8.16457	8.1562	8.19313	8.17528	8.18273	8.2133	8.19069	8.20251	8.21594	8.20895	8.19951	8.21617	8.22718	8.22182	8.22868	8.2164	8.23191	8.23008	8.25116	8.23738	8.19814	8.19346	8.19275	8.17708	8.16472	8.19313	8.21861
0.002513	8.2445	8.20162	8.20806	8.20918	8.17533	8.19844	8.18161	8.18631	8.2061	8.2107	8.19677	8.23082	8.1853	8.1856	8.17352	8.18586	8.16803	8.19356	8.1633	8.15941	8.19715	8.18901	8.19041	8.20223	8.17696	8.20661	8.19351	8.20933	8.20063	8.21515	8.23598	8.21012	8.22182	8.20935	8.22255	8.21927	8.23204	8.231	8.20043	8.20274	8.19173	8.17637	8.15313	8.18092	8.2166
0.00255	8.23695	8.20895	8.22103	8.20078	8.16915	8.2032	8.18481	8.1798	8.20824	8.21004	8.1958	8.21683	8.19356	8.17973	8.18041	8.18596	8.15404	8.18573	8.16549	8.16907	8.19041	8.19989	8.19272	8.19336	8.18186	8.21007	8.16986	8.21208	8.2078	8.20941	8.2369	8.21589	8.22144	8.20892	8.22784	8.20844	8.2119	8.20646	8.19931	8.19064	8.18085	8.18146	8.15837	8.18184	8.20887
0.002588	8.22133	8.20292	8.23466	8.21515	8.18026	8.19982	8.19432	8.18604	8.21912	8.22194	8.19097	8.21561	8.19493	8.17665	8.18326	8.1779	8.14974	8.17373	8.18608	8.1767	8.21279	8.19763	8.19081	8.18987	8.19293	8.20989	8.15585	8.22614	8.20468	8.21345	8.22446	8.20895	8.20938	8.22207	8.23761	8.21337	8.21856	8.19509	8.20605	8.17362	8.18545	8.18174	8.17507	8.19201	8.20607
0.002625	8.21737	8.20005	8.23987	8.22438	8.20178	8.19931	8.20658	8.19077	8.22004	8.21932	8.18708	8.20198	8.18001	8.18044	8.18555	8.16961	8.15915	8.16678	8.19682	8.18329	8.21103	8.18855	8.19588	8.1929	8.19931	8.19399	8.16147	8.2486	8.20943	8.21744	8.19565	8.21877	8.20966	8.22192	8.23301	8.21266	8.21899	8.18975	8.21538	8.1722	8.1911	8.19356	8.18275	8.2034	8.22904
0.002663	8.20953	8.21426	8.23552	8.22067	8.21406	8.2034	8.20979	8.18064	8.22571	8.19689	8.16933	8.18517	8.1749	8.19565	8.1852	8.17955	8.17876	8.17665	8.18692	8.17368	8.2045	8.18926	8.18204	8.19016	8.19534	8.18222	8.1737	8.24478	8.20607	8.22171	8.18718	8.2296	8.21673	8.23321	8.22327	8.20473	8.21314	8.18993	8.21236	8.17403	8.21635	8.19262	8.1691	8.20564	8.23257
0.0027	8.20824	8.2311	8.23527	8.21218	8.23283	8.20305	8.20234	8.17795	8.22472	8.19562	8.17426	8.17172	8.17429	8.20201	8.19122	8.17248	8.18278	8.18914	8.17095	8.16376	8.19371	8.18698	8.16569	8.19453	8.17609	8.18629	8.17746	8.2251	8.20714	8.23224	8.1902	8.21528	8.22583	8.23097	8.22568	8.19626	8.20262	8.18428	8.19695	8.18036	8.22899	8.20279	8.17599	8.19527	8.24242
0.002738	8.20765	8.23466	8.22993	8.21467	8.22449	8.20996	8.21831	8.18413	8.21442	8.19514	8.17401	8.16401	8.17594	8.19743	8.20035	8.16556	8.18715	8.17378	8.16981	8.15979	8.18682	8.17291	8.16203	8.19196	8.16081	8.19369	8.19501	8.21452	8.21419	8.23616	8.19689	8.2029	8.23517	8.2442	8.22548	8.19974	8.1988	8.1809	8.20223	8.20259	8.22438	8.19618	8.17741	8.19127	8.24262
0.002775	8.20462	8.22507	8.22716	8.22446	8.21083	8.21408	8.2181	8.19221	8.21335	8.18871	8.17899	8.17101	8.19567	8.20114	8.18382	8.18311	8.18497	8.16027	8.18039	8.17945	8.17871	8.16137	8.17439	8.20564	8.14112	8.20295	8.19839	8.2178	8.23547	8.23934	8.20249	8.20651	8.22655	8.24799	8.23168	8.20529	8.21709	8.18352	8.19844	8.20287	8.22652	8.17843	8.17431	8.18998	8.22461
0.002813	8.22304	8.21225	8.22136	8.228	8.20455	8.19913	8.206	8.20374	8.21396	8.20226	8.19593	8.18456	8.19064	8.20615	8.16653	8.20399	8.17014	8.14618	8.19038	8.18642	8.17423	8.16864	8.17075	8.19987	8.15615	8.21526	8.21032	8.21787	8.23893	8.23013	8.20401	8.20345	8.21688	8.22736	8.22858	8.21002	8.22227	8.19638	8.20641	8.19394	8.22762	8.17978	8.17581	8.20526	8.21505
0.00285	8.24341	8.19534	8.20992	8.22329	8.20317	8.17723	8.1899	8.203	8.21404	8.20724	8.19351	8.18652	8.1912	8.20969	8.16363	8.19506	8.16724	8.15425	8.18194	8.1739	8.17752	8.17256	8.15646	8.19847	8.17894	8.21271	8.21073	8.19967	8.21421	8.22238	8.21332	8.20747	8.21673	8.19939	8.23458	8.21607	8.22255	8.20175	8.20361	8.19636	8.21752	8.18148	8.17444	8.21826	8.22591
0.002888	8.23886	8.19702	8.20681	8.20371	8.21391	8.17459	8.18189	8.20615	8.19432	8.21147	8.1946	8.18949	8.19224	8.20709	8.17568	8.19588	8.16895	8.1808	8.18148	8.16577	8.17268	8.16818	8.14562	8.19506	8.18265	8.20933	8.19443	8.20218	8.19814	8.22611	8.218	8.2106	8.2179	8.19794	8.23919	8.20702	8.22289	8.20775	8.19458	8.20956	8.2221	8.16882	8.1798	8.20445	8.23257
0.002925	8.24229	8.20053	8.21078	8.19766	8.21444	8.17006	8.17362	8.20127	8.20061	8.21818	8.17886	8.19148	8.19087	8.20493	8.18326	8.19771	8.17449	8.18898	8.19738	8.16213	8.17108	8.16757	8.14845	8.20203	8.18753	8.20674	8.19313	8.20305	8.20297	8.2329	8.19791	8.21075	8.21673	8.21617	8.23649	8.2015	8.22126	8.19486	8.20559	8.20852	8.21169	8.16422	8.19168	8.19214	8.23733
0.002963	8.23611	8.19956	8.20732	8.18016	8.21375	8.17418	8.17413	8.20615	8.20958	8.21793	8.15994	8.18441	8.18929	8.1973	8.17098	8.1797	8.18324	8.17935	8.19872	8.17256	8.17617	8.15272	8.15392	8.20272	8.17388	8.18817	8.1779	8.19633	8.20628	8.22243	8.20554	8.21556	8.21632	8.22029	8.25134	8.1898	8.21327	8.18703	8.22863	8.20849	8.18761	8.16358	8.19804	8.1943	8.24122
0.003	8.21625	8.21859	8.20053	8.17828	8.19992	8.18448	8.18759	8.19219	8.21704	8.21414	8.15323	8.18225	8.18369	8.18685	8.17398	8.16493	8.17729	8.17589	8.19903	8.16983	8.16528	8.14557	8.15338	8.18926	8.15796	8.18306	8.17884	8.20076	8.20498	8.21795	8.19781	8.21698	8.2163	8.2313	8.2561	8.18657	8.21248	8.1882	8.22914	8.20473	8.1841	8.16551	8.20216	8.17835	8.23875
0.003038	8.19318	8.21653	8.1868	8.18532	8.19989	8.20073	8.19239	8.18344	8.22919	8.20284	8.16772	8.19209	8.17759	8.16922	8.17879	8.16243	8.16925	8.17586	8.18581	8.18054	8.15023	8.16999	8.1411	8.18275	8.1724	8.19593	8.19453	8.20277	8.19234	8.20679	8.19344	8.22914	8.21253	8.234	8.24326	8.21411	8.21826	8.18466	8.21871	8.18596	8.20193	8.18156	8.20096	8.15557	8.21429
0.003075	8.20129	8.20707	8.17645	8.18962	8.2005	8.18369	8.20414	8.19081	8.2355	8.19855	8.16104	8.20378	8.18453	8.15875	8.17423	8.17029	8.16014	8.16228	8.17202	8.19679	8.15035	8.18413	8.14283	8.18555	8.18982	8.21726	8.2014	8.19084	8.20173	8.20195	8.18987	8.23095	8.20234	8.2328	8.22327	8.22161	8.21353	8.18703	8.21386	8.19117	8.20897	8.17307	8.19448	8.15046	8.20012
0.003113	8.20282	8.22576	8.17459	8.20203	8.19809	8.18685	8.2179	8.19478	8.23247	8.19898	8.15178	8.20384	8.18347	8.15859	8.18265	8.16452	8.16358	8.15544	8.17413	8.20325	8.175	8.17696	8.14964	8.18186	8.19298	8.20671	8.20963	8.1987	8.20905	8.20195	8.2001	8.21116	8.2132	8.22726	8.20943	8.20729	8.19799	8.1798	8.19519	8.19308	8.19361	8.15747	8.17955	8.1576	8.20549
0.00315	8.19115	8.2269	8.1797	8.20742	8.18876	8.19107	8.2253	8.20559	8.22848	8.20974	8.17736	8.20053	8.17835	8.16462	8.19153	8.15549	8.16696	8.15541	8.18105	8.18685	8.18771	8.17263	8.15277	8.19644	8.19552	8.19956	8.19982	8.1989	8.20623	8.21515	8.21828	8.22416	8.2225	8.22377	8.22098	8.1958	8.19005	8.1828	8.19654	8.21053	8.17909	8.15516	8.17996	8.16254	8.20518
0.003188	8.18657	8.22352	8.18853	8.203	8.2032	8.18853	8.23446	8.21314	8.22492	8.21347	8.18425	8.20602	8.15636	8.18204	8.18486	8.14873	8.16426	8.16569	8.18247	8.17607	8.19336	8.15885	8.14743	8.20005	8.20925	8.20211	8.17899	8.20145	8.21625	8.21375	8.22316	8.23474	8.22573	8.21752	8.2298	8.20226	8.19697	8.20407	8.1988	8.218	8.17044	8.15335	8.18024	8.17795	8.21147
0.003225	8.19165	8.21286	8.1975	8.20023	8.21063	8.17749	8.22817	8.20679	8.2182	8.20821	8.20457	8.22617	8.16167	8.18776	8.16147	8.15859	8.16271	8.16889	8.17749	8.16124	8.17879	8.15898	8.14634	8.20218	8.21864	8.20516	8.1783	8.19674	8.21187	8.21271	8.22739	8.22316	8.22701	8.21063	8.22339	8.21866	8.20073	8.21688	8.19516	8.20353	8.18685	8.16002	8.17632	8.17505	8.21726
0.003263	8.20363	8.2226	8.18115	8.18972	8.20015	8.17909	8.21302	8.20198	8.19916	8.20152	8.19844	8.21261	8.17657	8.18273	8.16012	8.1753	8.16241	8.15987	8.17426	8.16226	8.15783	8.16271	8.15015	8.19377	8.21022	8.1929	8.1781	8.20666	8.20526	8.20076	8.23227	8.20595	8.22324	8.22751	8.22065	8.20295	8.21236	8.21757	8.18497	8.17568	8.2015	8.16203	8.15811	8.16137	8.22113
0.0033	8.21976	8.23245	8.15913	8.19939	8.19608	8.18062	8.19702	8.18433	8.19249	8.19888	8.19491	8.19712	8.1799	8.16989	8.16744	8.17311	8.15285	8.15768	8.18581	8.1679	8.15346	8.17418	8.15201	8.18334	8.20394	8.17716	8.18624	8.20681	8.18194	8.20078	8.22622	8.18436	8.21289	8.23708	8.21683	8.18784	8.20457	8.20313	8.20137	8.17223	8.20033	8.15554	8.15145	8.15244	8.22538
0.003338	8.22171	8.23384	8.16594	8.20546	8.18642	8.193	8.19799	8.17195	8.21477	8.19951	8.20391	8.18662	8.17212	8.16818	8.17032	8.16686	8.1474	8.16844	8.19186	8.16187	8.15971	8.17696	8.1603	8.18245	8.19753	8.16714	8.19247	8.20966	8.17802	8.19321	8.20806	8.17957	8.19542	8.23924	8.20755	8.18921	8.2003	8.20345	8.21757	8.18247	8.18985	8.15247	8.16152	8.14822	8.21498
0.003375	8.21408	8.22807	8.16912	8.19796	8.18314	8.18438	8.20623	8.18532	8.21803	8.20315	8.19303	8.18329	8.16594	8.17662	8.15727	8.18016	8.15503	8.17472	8.18924	8.16653	8.16864	8.17439	8.15587	8.18225	8.20048	8.17619	8.19277	8.21976	8.19285	8.19862	8.20226	8.18558	8.1941	8.23039	8.20076	8.18703	8.19336	8.20374	8.20427	8.18657	8.18135	8.17172	8.16691	8.14631	8.21513
0.003413	8.22629	8.21058	8.18148	8.21419	8.18268	8.17574	8.20422	8.20831	8.19995	8.20882	8.19125	8.18761	8.17439	8.18443	8.14934	8.17482	8.15028	8.16518	8.18146	8.17604	8.15926	8.16617	8.15959	8.1779	8.19247	8.18853	8.19936	8.23112	8.19333	8.21096	8.20615	8.19791	8.18341	8.22784	8.2001	8.19537	8.20206	8.20066	8.19839	8.20104	8.17876	8.16154	8.16744	8.13759	8.22703
0.00345	8.21378	8.20076	8.19313	8.22123	8.18402	8.17095	8.20582	8.22248	8.21101	8.21175	8.19038	8.20274	8.16628	8.19036	8.16129	8.1796	8.15778	8.1666	8.18608	8.16358	8.15727	8.16383	8.16615	8.1823	8.18881	8.21136	8.19844	8.22639	8.19298	8.22248	8.20597	8.22327	8.16722	8.23512	8.19913	8.20262	8.19216	8.20185	8.19239	8.21177	8.16953	8.1735	8.16093	8.147	8.22144
0.003488	8.21859	8.19295	8.19824	8.20773	8.18728	8.16889	8.20862	8.21793	8.21238	8.18794	8.17945	8.19697	8.16294	8.19888	8.18341	8.17479	8.16691	8.18163	8.21086	8.16872	8.15381	8.17103	8.16358	8.18301	8.18344	8.21022	8.19496	8.21986	8.19364	8.22655	8.20564	8.20971	8.18163	8.23687	8.19908	8.19059	8.19026	8.20577	8.1942	8.20727	8.16355	8.1852	8.1707	8.16645	8.21429
0.003525	8.22805	8.19758	8.19534	8.18901	8.19178	8.18535	8.20437	8.20892	8.20223	8.16866	8.16752	8.17774	8.16434	8.19583	8.19763	8.17889	8.17586	8.18652	8.20923	8.17894	8.1469	8.16505	8.14588	8.19466	8.16991	8.21536	8.17889	8.2254	8.1781	8.22505	8.21017	8.19875	8.19132	8.22428	8.21274	8.19499	8.1915	8.2092	8.19972	8.21017	8.16093	8.19422	8.17762	8.16475	8.19427
0.003563	8.23524	8.19934	8.19527	8.18431	8.18746	8.18647	8.19432	8.20234	8.21487	8.1764	8.16549	8.17263	8.16821	8.20023	8.20078	8.18011	8.18156	8.18904	8.19527	8.17144	8.14089	8.16462	8.1531	8.20551	8.15768	8.21218	8.17678	8.2239	8.19534	8.20117	8.20152	8.1901	8.20076	8.2165	8.21053	8.20478	8.1749	8.19547	8.20508	8.20178	8.18207	8.20226	8.16912	8.17665	8.19036
0.0036	8.23865	8.1825	8.18998	8.20111	8.18375	8.19232	8.18761	8.21355	8.21976	8.19043	8.16457	8.16304	8.17055	8.19	8.18708	8.17047	8.17497	8.19379	8.18909	8.14748	8.15	8.17665	8.16625	8.18756	8.16455	8.1883	8.18235	8.19967	8.21162	8.18532	8.19557	8.19697	8.20129	8.209	8.20745	8.21195	8.17553	8.18408	8.20178	8.19031	8.19631	8.2108	8.17296	8.19092	8.19827
0.003638	8.23863	8.18619	8.18855	8.21566	8.19534	8.19206	8.18225	8.21401	8.20178	8.19125	8.17245	8.1663	8.16928	8.17515	8.17914	8.16256	8.16928	8.18153	8.18522	8.13265	8.15865	8.18886	8.16401	8.17113	8.18977	8.16371	8.20674	8.18614	8.21622	8.17975	8.2032	8.20239	8.20368	8.20849	8.21169	8.2005	8.18102	8.1915	8.20882	8.17311	8.19781	8.1972	8.17528	8.18573	8.19539
0.003675	8.22896	8.19644	8.18957	8.21536	8.19346	8.18718	8.18698	8.21187	8.21233	8.19776	8.17581	8.15598	8.17108	8.16589	8.17711	8.17197	8.15638	8.15519	8.17769	8.1323	8.16798	8.19127	8.14824	8.16933	8.20236	8.16426	8.21121	8.19468	8.21241	8.165	8.2029	8.2049	8.19331	8.22512	8.22042	8.17759	8.17538	8.19181	8.20549	8.16538	8.19193	8.19036	8.16449	8.18675	8.19374
0.003713	8.21698	8.21421	8.19028	8.19763	8.18588	8.17739	8.19466	8.21696	8.21673	8.19084	8.16475	8.15247	8.16612	8.16498	8.17479	8.18034	8.15946	8.15732	8.16739	8.15587	8.19562	8.18219	8.14308	8.17815	8.19399	8.16414	8.21253	8.19811	8.21202	8.18245	8.19842	8.20913	8.19247	8.2121	8.2223	8.17299	8.16432	8.17881	8.20234	8.16045	8.18446	8.18883	8.14796	8.17759	8.19366
0.00375	8.2211	8.21907	8.19349	8.20412	8.19733	8.18006	8.20007	8.22586	8.20786	8.17757	8.1559	8.15302	8.18794	8.16124	8.17647	8.19143	8.1721	8.16755	8.15852	8.15625	8.19112	8.17436	8.15483	8.17535	8.17902	8.15427	8.2255	8.19626	8.20234	8.18588	8.18583	8.20455	8.20992	8.18608	8.22131	8.19092	8.17113	8.19354	8.19748	8.18034	8.18235	8.19603	8.16198	8.15684	8.19913
0.003788	8.22871	8.22014	8.19618	8.22293	8.20317	8.18911	8.20073	8.22594	8.19219	8.17645	8.16505	8.15048	8.19344	8.16139	8.16536	8.19326	8.17047	8.18057	8.15775	8.16419	8.18133	8.1622	8.16025	8.17253	8.1796	8.15763	8.20908	8.18672	8.18972	8.19593	8.19389	8.19992	8.21556	8.1824	8.21813	8.20808	8.18283	8.20938	8.18675	8.19069	8.18855	8.19285	8.17291	8.16505	8.20493
0.003825	8.22657	8.21411	8.206	8.22057	8.20811	8.19323	8.20068	8.21238	8.1886	8.18675	8.17373	8.1518	8.18799	8.16332	8.16582	8.18176	8.16043	8.18987	8.17581	8.16785	8.18527	8.18341	8.15308	8.1764	8.1872	8.18731	8.18161	8.18398	8.17914	8.21408	8.1945	8.20971	8.21559	8.18428	8.21457	8.20315	8.184	8.20251	8.19186	8.19023	8.18848	8.18242	8.16739	8.16938	8.21002
0.003863	8.22789	8.21396	8.22075	8.20816	8.20643	8.17362	8.19789	8.20757	8.18588	8.20274	8.18146	8.13672	8.1809	8.15847	8.16014	8.17286	8.15895	8.19173	8.18268	8.16022	8.17662	8.19443	8.13983	8.18608	8.19638	8.20162	8.18001	8.19855	8.17088	8.21556	8.20684	8.22067	8.22034	8.1955	8.20653	8.19229	8.1927	8.19277	8.1885	8.19412	8.18194	8.18395	8.14608	8.16696	8.21943
0.0039	8.24059	8.19862	8.21716	8.18545	8.19287	8.16193	8.19699	8.20694	8.17698	8.1899	8.17215	8.13031	8.17795	8.16106	8.15631	8.18171	8.15099	8.17243	8.18019	8.15493	8.17075	8.19125	8.14384	8.19857	8.18764	8.1813	8.17126	8.1897	8.1813	8.20338	8.20526	8.23056	8.22942	8.19389	8.22894	8.18939	8.18382	8.1766	8.18207	8.18413	8.17673	8.18428	8.16071	8.14392	8.2089
0.003938	8.2299	8.18792	8.22451	8.16803	8.19445	8.17627	8.19298	8.20684	8.17192	8.17436	8.16747	8.14723	8.18059	8.17609	8.15793	8.18776	8.1456	8.17797	8.18825	8.15129	8.17942	8.19387	8.15938	8.19501	8.17289	8.17116	8.14868	8.1912	8.19369	8.2005	8.18512	8.22355	8.22505	8.20623	8.2251	8.19016	8.16607	8.16605	8.18174	8.16971	8.17515	8.16831	8.17746	8.13057	8.20717
0.003975	8.20229	8.20122	8.21541	8.15511	8.19944	8.18586	8.17935	8.18621	8.17258	8.17708	8.16485	8.14107	8.18375	8.18265	8.16495	8.18631	8.14929	8.17696	8.1945	8.15267	8.18682	8.17347	8.16579	8.18975	8.17278	8.1839	8.1484	8.19539	8.19415	8.18606	8.17368	8.21696	8.21144	8.22594	8.22871	8.18891	8.1665	8.17581	8.18415	8.1651	8.17604	8.17294	8.16793	8.13764	8.22187
0.004013	8.19814	8.19216	8.20646	8.15783	8.18593	8.175	8.17395	8.17988	8.17289	8.18324	8.16154	8.14486	8.19354	8.18026	8.16861	8.18194	8.16442	8.15974	8.19621	8.16866	8.18451	8.16986	8.17584	8.1825	8.18685	8.19636	8.15129	8.19926	8.19308	8.16635	8.1825	8.21047	8.18774	8.22098	8.23837	8.17474	8.17162	8.18451	8.1881	8.17451	8.17609	8.17757	8.14901	8.14438	8.22441
0.00405	8.19738	8.1826	8.20719	8.1769	8.17401	8.1709	8.17947	8.18453	8.17655	8.18573	8.18423	8.16014	8.1867	8.18591	8.16434	8.17647	8.16332	8.15102	8.1941	8.17757	8.18095	8.1799	8.16071	8.17596	8.18954	8.18952	8.15582	8.20493	8.19471	8.16696	8.19857	8.20307	8.18301	8.21518	8.23229	8.16902	8.17647	8.18924	8.18766	8.17571	8.16139	8.17904	8.14517	8.16119	8.2134
0.004088	8.20707	8.18914	8.19974	8.17945	8.18087	8.16668	8.18751	8.20145	8.18125	8.18128	8.19605	8.17319	8.20119	8.1975	8.1635	8.16719	8.1662	8.14067	8.19913	8.17276	8.16485	8.18652	8.15656	8.17375	8.19677	8.19097	8.16668	8.20923	8.18461	8.17095	8.21515	8.20638	8.1946	8.2105	8.23367	8.17434	8.1724	8.17986	8.17757	8.17383	8.16264	8.16599	8.14402	8.15086	8.20302
0.004125	8.20605	8.19946	8.19872	8.17861	8.17861	8.18133	8.18532	8.19636	8.17271	8.18097	8.18942	8.18761	8.21177	8.19018	8.16983	8.16386	8.17932	8.15704	8.1913	8.16162	8.14173	8.18537	8.15435	8.17426	8.20358	8.18967	8.17345	8.20511	8.1812	8.17317	8.21408	8.21838	8.22599	8.21233	8.2373	8.17937	8.18067	8.16978	8.17347	8.17596	8.18245	8.14364	8.15196	8.1472	8.20244
0.004163	8.1958	8.19265	8.18822	8.17334	8.16325	8.19644	8.16917	8.17576	8.16338	8.18024	8.17876	8.19565	8.21793	8.17172	8.16477	8.16699	8.17894	8.17179	8.18339	8.17067	8.15638	8.18405	8.14211	8.16912	8.20063	8.17342	8.16495	8.18581	8.18179	8.18731	8.19603	8.20747	8.22408	8.21261	8.22823	8.18331	8.19366	8.18064	8.1884	8.172	8.18794	8.14835	8.15399	8.14389	8.20396
0.0042	8.20417	8.19069	8.18502	8.1767	8.1765	8.18848	8.17807	8.17103	8.16841	8.17248	8.19819	8.18608	8.20277	8.15747	8.15661	8.16338	8.17103	8.16561	8.17258	8.1812	8.17342	8.18135	8.14227	8.17662	8.18179	8.16399	8.1606	8.18654	8.17841	8.19247	8.1867	8.18827	8.22762	8.2075	8.20951	8.19697	8.19605	8.17716	8.1973	8.17362	8.18499	8.16549	8.1443	8.15892	8.21765
0.004238	8.21442	8.20274	8.18771	8.18924	8.18723	8.16686	8.18517	8.17172	8.17866	8.178	8.2091	8.1722	8.19043	8.15656	8.1573	8.1561	8.1695	8.16414	8.17238	8.18362	8.18512	8.18741	8.13911	8.17825	8.17286	8.15295	8.17431	8.18784	8.18975	8.18621	8.19654	8.17858	8.21991	8.19483	8.20536	8.19806	8.19084	8.1708	8.19087	8.1767	8.17423	8.1825	8.15758	8.15308	8.21976
0.004275	8.21055	8.21429	8.19267	8.19483	8.19618	8.17217	8.18258	8.18408	8.17662	8.18692	8.20048	8.17131	8.18176	8.15392	8.17136	8.17324	8.17337	8.16902	8.16777	8.18031	8.18034	8.18067	8.13947	8.16177	8.16594	8.14616	8.17004	8.17963	8.20722	8.20178	8.20269	8.18036	8.20765	8.18914	8.20078	8.19087	8.17067	8.16821	8.17495	8.17004	8.18013	8.18087	8.15755	8.16566	8.22024
0.004313	8.21396	8.21614	8.19102	8.17896	8.20966	8.16994	8.18553	8.19369	8.19155	8.19481	8.18807	8.16533	8.19463	8.17467	8.16302	8.17879	8.17828	8.17596	8.16259	8.18062	8.17484	8.18555	8.13761	8.16442	8.18115	8.14491	8.17703	8.17179	8.20638	8.20905	8.19789	8.19059	8.19814	8.1884	8.19651	8.20549	8.16887	8.18031	8.18217	8.16693	8.19061	8.17622	8.1622	8.16935	8.20211
0.00435	8.21487	8.22545	8.19621	8.16549	8.19122	8.17551	8.18296	8.18169	8.19687	8.18306	8.17332	8.15842	8.19341	8.18703	8.16706	8.19221	8.17731	8.1678	8.15183	8.19178	8.18156	8.18057	8.13362	8.17482	8.18209	8.15549	8.19415	8.17543	8.18489	8.20066	8.19005	8.19984	8.20025	8.20361	8.178	8.2018	8.16043	8.17487	8.18161	8.15633	8.18461	8.15971	8.16444	8.16045	8.19333
0.004388	8.21528	8.21894	8.1797	8.14595	8.17189	8.19392	8.17319	8.17612	8.19374	8.16483	8.15938	8.14598	8.18367	8.19122	8.1779	8.19229	8.16279	8.15417	8.14774	8.18987	8.18642	8.17767	8.16032	8.17558	8.16686	8.17195	8.19964	8.17146	8.18074	8.1768	8.18443	8.1955	8.19768	8.21513	8.16208	8.20363	8.1472	8.17324	8.16912	8.14168	8.18347	8.15526	8.16676	8.16483	8.17833
0.004425	8.2089	8.20539	8.18072	8.15712	8.16254	8.19043	8.178	8.18354	8.19188	8.1528	8.15145	8.14349	8.19229	8.18705	8.17289	8.18253	8.1646	8.15168	8.15999	8.17543	8.18456	8.17594	8.1679	8.18736	8.14684	8.18283	8.18499	8.16683	8.17795	8.16877	8.18006	8.18731	8.19153	8.21058	8.17835	8.19677	8.14379	8.17423	8.16193	8.14074	8.17205	8.14206	8.17459	8.17202	8.16564
0.004463	8.20035	8.18779	8.18102	8.16663	8.15651	8.17299	8.18868	8.16844	8.19857	8.16612	8.15953	8.1648	8.19326	8.17635	8.17767	8.16628	8.17627	8.15488	8.16508	8.17207	8.18052	8.1797	8.14448	8.19471	8.15615	8.18479	8.18245	8.16902	8.17937	8.1736	8.18514	8.19275	8.18392	8.20996	8.19695	8.19275	8.1455	8.18736	8.17134	8.15961	8.18108	8.13881	8.16846	8.18639	8.18479
0.0045	8.19509	8.18369	8.17085	8.17856	8.16716	8.17713	8.19567	8.16734	8.20943	8.16805	8.15254	8.17566	8.17273	8.17418	8.17879	8.15781	8.16488	8.15173	8.15961	8.15943	8.18542	8.1839	8.12146	8.18326	8.16465	8.17713	8.16783	8.17652	8.18792	8.17278	8.19684	8.18934	8.17838	8.1975	8.20012	8.20061	8.16872	8.18181	8.16503	8.1604	8.1987	8.14369	8.15562	8.1797	8.17891
0.004538	8.18494	8.18965	8.16114	8.18402	8.18227	8.18769	8.18906	8.18906	8.21022	8.15821	8.14209	8.17449	8.15514	8.17388	8.17655	8.16605	8.15811	8.15287	8.17248	8.13861	8.1884	8.1902	8.13222	8.1678	8.16086	8.1783	8.16312	8.17294	8.20376	8.18298	8.19089	8.19481	8.18932	8.18486	8.19837	8.1898	8.17614	8.1768	8.15745	8.15396	8.20544	8.13601	8.16465	8.16866	8.18151
0.004575	8.18019	8.19242	8.15295	8.18947	8.19316	8.18255	8.19397	8.20267	8.19369	8.15992	8.13972	8.17932	8.15628	8.16874	8.17741	8.16233	8.15058	8.16335	8.16371	8.14166	8.18102	8.1869	8.13873	8.15511	8.16734	8.17871	8.16559	8.15984	8.19722	8.19003	8.18601	8.19796	8.20717	8.19249	8.19939	8.19468	8.1751	8.1796	8.16958	8.16241	8.18629	8.13866	8.16808	8.15964	8.18957
0.004613	8.17876	8.19964	8.16251	8.19728	8.18118	8.17523	8.19176	8.20111	8.1867	8.17098	8.15442	8.17609	8.16045	8.16689	8.17093	8.17927	8.14069	8.16869	8.1456	8.14878	8.16866	8.18916	8.14049	8.14835	8.16732	8.18637	8.16307	8.16472	8.18438	8.19384	8.18932	8.19595	8.20521	8.20963	8.19852	8.19473	8.18113	8.18781	8.16142	8.16338	8.17307	8.14814	8.16271	8.16238	8.1882
0.00465	8.19611	8.19989	8.15732	8.19265	8.17604	8.17729	8.18196	8.20905	8.18575	8.16691	8.16841	8.18517	8.15953	8.17324	8.15804	8.17464	8.14664	8.15193	8.13214	8.14547	8.15692	8.18392	8.14481	8.14583	8.17662	8.17334	8.15361	8.17444	8.16282	8.18766	8.17596	8.18102	8.19054	8.21622	8.19056	8.17322	8.17011	8.17868	8.15496	8.16564	8.16678	8.16442	8.14603	8.1779	8.16714
0.004688	8.20396	8.20002	8.16729	8.18896	8.1798	8.18792	8.18291	8.19666	8.18914	8.16035	8.15745	8.18141	8.16106	8.15656	8.16655	8.15524	8.15544	8.13563	8.12195	8.15595	8.1665	8.17866	8.13883	8.16767	8.17551	8.17095	8.16772	8.1796	8.15717	8.18202	8.17121	8.16645	8.17184	8.21943	8.19557	8.17584	8.15244	8.16322	8.16332	8.16124	8.15791	8.17599	8.15221	8.19155	8.15361
0.004725	8.2048	8.20635	8.18649	8.17823	8.19313	8.20254	8.18072	8.17342	8.19471	8.14456	8.15341	8.17835	8.16508	8.15041	8.18146	8.13957	8.14458	8.13548	8.13169	8.16762	8.17101	8.15605	8.14359	8.17591	8.16693	8.1778	8.17574	8.19844	8.15913	8.18217	8.17932	8.16673	8.18008	8.22611	8.20058	8.18138	8.14003	8.16475	8.17495	8.16132	8.15638	8.17368	8.14344	8.1946	8.16327
0.004763	8.21047	8.2105	8.1916	8.17736	8.18581	8.20786	8.18665	8.17281	8.18377	8.14562	8.15592	8.16879	8.16783	8.18026	8.16442	8.15798	8.15859	8.13693	8.14316	8.1734	8.1601	8.14684	8.14656	8.17469	8.16101	8.17881	8.17149	8.22362	8.16007	8.17439	8.18148	8.1754	8.19193	8.22441	8.2002	8.16465	8.14977	8.17276	8.17945	8.15531	8.1634	8.15923	8.15653	8.17187	8.17757
0.0048	8.20745	8.19783	8.18914	8.184	8.17785	8.20704	8.1897	8.16856	8.18575	8.14896	8.14911	8.17436	8.15544	8.19717	8.16643	8.16655	8.1588	8.15361	8.15142	8.16383	8.15987	8.16048	8.1441	8.16495	8.17561	8.16048	8.16518	8.22708	8.15508	8.18517	8.19862	8.1796	8.19254	8.20691	8.20259	8.17212	8.16833	8.17187	8.18581	8.15236	8.18316	8.15114	8.16549	8.16081	8.17919
0.004838	8.20806	8.18952	8.19313	8.17685	8.16861	8.19366	8.16419	8.16277	8.18476	8.16488	8.15458	8.17189	8.14667	8.1955	8.1707	8.16594	8.15208	8.15379	8.13957	8.15755	8.16724	8.16765	8.15125	8.14641	8.18812	8.16106	8.1603	8.21864	8.16912	8.18611	8.18591	8.1885	8.20391	8.19364	8.20541	8.18347	8.18916	8.17164	8.19005	8.14929	8.19369	8.14875	8.15643	8.16297	8.19344
0.004875	8.20648	8.19265	8.18143	8.1794	8.16711	8.18957	8.15514	8.17042	8.19097	8.17726	8.15425	8.17566	8.14326	8.18293	8.16256	8.1651	8.14669	8.14377	8.14509	8.1574	8.17406	8.1734	8.15216	8.14275	8.18029	8.15796	8.14878	8.21106	8.17406	8.181	8.16846	8.18649	8.19366	8.20641	8.21271	8.18542	8.19435	8.17286	8.19817	8.15562	8.18741	8.14445	8.14496	8.16226	8.20307
0.004913	8.21907	8.18865	8.16856	8.18919	8.16788	8.19346	8.17044	8.17886	8.18792	8.17998	8.15239	8.17866	8.1544	8.16884	8.15653	8.1621	8.13939	8.14476	8.16137	8.1324	8.17309	8.17195	8.15315	8.14529	8.18713	8.15269	8.15079	8.21259	8.18527	8.18845	8.17225	8.18494	8.19283	8.21322	8.20786	8.18443	8.18255	8.17027	8.20061	8.16897	8.18825	8.14466	8.13459	8.16874	8.19153
0.00495	8.21424	8.18219	8.17835	8.20033	8.18026	8.19822	8.17813	8.1855	8.18431	8.16836	8.14929	8.17899	8.14753	8.16167	8.13634	8.16058	8.14814	8.15796	8.15346	8.13103	8.17477	8.16671	8.15648	8.15465	8.17739	8.14962	8.16271	8.19926	8.18174	8.19794	8.20152	8.20208	8.19069	8.20849	8.20328	8.1828	8.18019	8.18423	8.2046	8.17662	8.17004	8.13372	8.13677	8.17507	8.1723
0.004988	8.19491	8.19865	8.20541	8.19336	8.18382	8.1957	8.17228	8.17477	8.1914	8.16747	8.14349	8.1857	8.15598	8.15849	8.13449	8.15135	8.14916	8.15798	8.13761	8.14267	8.18476	8.1396	8.15419	8.18606	8.16373	8.16335	8.16632	8.19046	8.17502	8.20129	8.20371	8.2033	8.1927	8.20887	8.20615	8.17334	8.18143	8.19529	8.19799	8.17729	8.16289	8.13103	8.15926	8.18873	8.16554
0.005025	8.18413	8.20946	8.20496	8.19527	8.18392	8.1767	8.1739	8.1738	8.18962	8.17548	8.15648	8.18034	8.16564	8.15114	8.13583	8.13855	8.14878	8.16371	8.13474	8.14702	8.18382	8.14031	8.1456	8.18334	8.15379	8.17235	8.16546	8.18776	8.17876	8.19132	8.20742	8.16978	8.19303	8.20208	8.21726	8.1559	8.18886	8.16734	8.18649	8.15023	8.15903	8.14456	8.18169	8.18568	8.1693
0.005063	8.18977	8.19107	8.19626	8.19417	8.17927	8.17192	8.18843	8.17408	8.18118	8.18502	8.16381	8.18364	8.17515	8.15541	8.14542	8.13632	8.15264	8.165	8.1484	8.15623	8.1856	8.1547	8.15046	8.17818	8.15994	8.16691	8.16869	8.18573	8.17591	8.17401	8.20671	8.16251	8.2018	8.20328	8.20325	8.14715	8.18031	8.15892	8.1899	8.13202	8.15229	8.15386	8.18041	8.18832	8.1739
0.0051	8.19323	8.17899	8.19018	8.18713	8.18192	8.1826	8.18626	8.18448	8.1739	8.18916	8.15549	8.1912	8.19333	8.14941	8.16294	8.14496	8.13866	8.15732	8.14494	8.15671	8.17296	8.15755	8.14814	8.16538	8.16757	8.15707	8.16027	8.17553	8.15831	8.16783	8.20808	8.17701	8.20282	8.19852	8.19209	8.16556	8.18225	8.16963	8.19862	8.1399	8.15417	8.16419	8.16132	8.18654	8.18087
0.005138	8.19115	8.18906	8.20239	8.18128	8.1797	8.19397	8.18341	8.17551	8.17192	8.19016	8.14957	8.18059	8.18166	8.15219	8.15641	8.14402	8.13314	8.1587	8.15094	8.14532	8.15221	8.1558	8.12762	8.16592	8.16472	8.15709	8.14936	8.17324	8.15887	8.17482	8.1955	8.19046	8.20356	8.19738	8.19252	8.18171	8.19399	8.17685	8.19344	8.15099	8.17342	8.16831	8.14588	8.18405	8.19338
0.005175	8.18761	8.17055	8.21337	8.18629	8.16391	8.1912	8.18835	8.16879	8.17307	8.17116	8.14494	8.16739	8.16981	8.16282	8.14318	8.14316	8.14463	8.15918	8.14888	8.12314	8.14072	8.15882	8.12119	8.16368	8.16833	8.16833	8.14252	8.17393	8.18326	8.19074	8.18456	8.19354	8.19893	8.20129	8.18527	8.17815	8.19702	8.18937	8.19506	8.13769	8.16887	8.16274	8.14461	8.18316	8.18586
0.005213	8.18822	8.16338	8.20045	8.18601	8.14954	8.19084	8.19054	8.18619	8.18013	8.15633	8.159	8.1547	8.15753	8.18329	8.15155	8.13581	8.16671	8.1455	8.13619	8.11625	8.14328	8.16877	8.13148	8.16793	8.16851	8.16945	8.1425	8.17101	8.19862	8.19384	8.18509	8.17652	8.19092	8.20946	8.18047	8.19171	8.19649	8.18387	8.19682	8.1429	8.16742	8.16856	8.16449	8.17156	8.18583
0.00525	8.18835	8.17172	8.18171	8.17698	8.14985	8.18517	8.18687	8.18583	8.16892	8.16765	8.17759	8.15519	8.1499	8.1826	8.14962	8.14949	8.1695	8.14374	8.15178	8.12973	8.15216	8.17217	8.14939	8.1708	8.17558	8.1675	8.16355	8.17101	8.1886	8.1902	8.18799	8.17866	8.17952	8.20053	8.1884	8.21088	8.20038	8.18041	8.19031	8.15414	8.16149	8.1799	8.16045	8.16589	8.18891
0.005288	8.19176	8.1826	8.16983	8.17805	8.16513	8.15801	8.1853	8.17423	8.16864	8.16892	8.18186	8.16078	8.13721	8.16828	8.15046	8.16452	8.15483	8.14061	8.14682	8.12469	8.15071	8.16416	8.14952	8.16587	8.18993	8.15824	8.16811	8.17423	8.1781	8.1883	8.1898	8.19499	8.19476	8.19239	8.18235	8.20498	8.18608	8.18677	8.1955	8.16724	8.17736	8.17167	8.15737	8.15269	8.19351
0.005325	8.18453	8.19539	8.17141	8.1899	8.16475	8.15435	8.18184	8.16444	8.16287	8.16617	8.17123	8.17179	8.13649	8.17164	8.15994	8.15976	8.13494	8.16246	8.13085	8.12589	8.14092	8.1617	8.14354	8.16958	8.17594	8.16327	8.15798	8.1752	8.18433	8.18466	8.19338	8.19132	8.20023	8.19349	8.17395	8.1867	8.15877	8.18227	8.19552	8.16508	8.17456	8.13924	8.16803	8.13843	8.20137
0.005363	8.17792	8.20938	8.18293	8.18687	8.17085	8.1547	8.17141	8.14862	8.16193	8.18624	8.17192	8.17563	8.14171	8.17317	8.16264	8.15422	8.1442	8.16935	8.14181	8.12851	8.13871	8.1692	8.14758	8.15526	8.15826	8.19135	8.14687	8.18311	8.18741	8.17767	8.17993	8.1709	8.18942	8.19621	8.18484	8.16693	8.14507	8.18219	8.18736	8.14908	8.16467	8.1237	8.17462	8.13838	8.18303
0.0054	8.17311	8.20999	8.1871	8.16574	8.1558	8.14679	8.17108	8.14743	8.18402	8.19677	8.17172	8.17151	8.15094	8.172	8.15496	8.15211	8.15318	8.15541	8.15798	8.13192	8.14509	8.16406	8.14323	8.15043	8.15704	8.20109	8.13983	8.18176	8.18459	8.17599	8.16312	8.159	8.18878	8.20256	8.18494	8.1604	8.15915	8.1972	8.19308	8.14537	8.15547	8.12764	8.16132	8.14313	8.18174
0.005438	8.18255	8.19776	8.18425	8.1694	8.13497	8.15669	8.17785	8.15272	8.18606	8.18364	8.17647	8.15824	8.15885	8.16299	8.15592	8.1577	8.16187	8.1455	8.15859	8.15605	8.14852	8.15526	8.14318	8.14957	8.15646	8.187	8.1395	8.1941	8.18349	8.18959	8.16477	8.15302	8.17986	8.19443	8.1778	8.15684	8.16472	8.19377	8.18776	8.16788	8.15183	8.1366	8.14656	8.14166	8.18939
0.005475	8.18436	8.1931	8.1737	8.18133	8.13207	8.1635	8.18082	8.15768	8.18962	8.19913	8.19031	8.15674	8.16561	8.16518	8.16315	8.16007	8.15638	8.13314	8.15302	8.16147	8.162	8.15099	8.14196	8.15798	8.14829	8.17726	8.13019	8.19087	8.17986	8.19412	8.17479	8.1545	8.18311	8.19949	8.17802	8.16157	8.16676	8.18268	8.175	8.18102	8.15572	8.15213	8.12632	8.14087	8.17886
0.005513	8.1914	8.20773	8.18067	8.18176	8.13464	8.16477	8.17675	8.16348	8.1754	8.19982	8.18713	8.14051	8.15564	8.17978	8.16795	8.14384	8.15335	8.13306	8.15145	8.15653	8.15755	8.15292	8.13469	8.17329	8.15549	8.16055	8.144	8.17713	8.1739	8.19293	8.181	8.15824	8.18583	8.19298	8.18151	8.16289	8.16007	8.16823	8.17268	8.17487	8.14359	8.14331	8.11203	8.15704	8.16701
0.00555	8.18039	8.21538	8.19786	8.17197	8.15379	8.17375	8.17907	8.15661	8.16343	8.17708	8.1973	8.13637	8.14074	8.18914	8.17769	8.14183	8.14791	8.14941	8.14362	8.14733	8.16307	8.15702	8.141	8.16772	8.1676	8.14952	8.18008	8.17258	8.16935	8.18692	8.18303	8.17912	8.18047	8.18278	8.17675	8.16574	8.1622	8.15384	8.16922	8.17726	8.14219	8.13583	8.1164	8.15831	8.16544
0.005588	8.1768	8.21856	8.19839	8.1839	8.15007	8.18303	8.18431	8.17393	8.17741	8.17495	8.19226	8.14089	8.13626	8.18408	8.17118	8.16172	8.14	8.16055	8.14967	8.14156	8.15765	8.15994	8.1454	8.17401	8.16765	8.14941	8.18278	8.18003	8.16823	8.18196	8.193	8.19303	8.15976	8.16742	8.18166	8.1634	8.16564	8.15717	8.17805	8.17403	8.16076	8.14781	8.14135	8.1573	8.16866
0.005625	8.20155	8.20643	8.18311	8.1871	8.15951	8.16521	8.18425	8.18756	8.17484	8.18085	8.17167	8.14646	8.15191	8.16798	8.15496	8.15544	8.13614	8.1517	8.16368	8.14827	8.1457	8.15646	8.15506	8.15788	8.17637	8.15046	8.16836	8.17207	8.16793	8.17721	8.16897	8.20735	8.1677	8.16429	8.17726	8.15816	8.16599	8.15844	8.16856	8.17324	8.17421	8.14135	8.15885	8.15745	8.17345
0.005663	8.20554	8.1975	8.18998	8.1839	8.16554	8.16259	8.18771	8.18441	8.1721	8.19257	8.17777	8.14656	8.14501	8.1352	8.14537	8.14102	8.13092	8.14351	8.17528	8.15422	8.15564	8.14562	8.13934	8.15763	8.1796	8.15984	8.1649	8.16533	8.17017	8.18253	8.15882	8.20145	8.1754	8.16709	8.18161	8.15961	8.15796	8.14738	8.16187	8.17121	8.17088	8.14046	8.15129	8.14288	8.17797
0.0057	8.19077	8.20427	8.19735	8.19117	8.17212	8.15852	8.1871	8.17172	8.18296	8.19672	8.18047	8.14842	8.12973	8.13805	8.1484	8.13807	8.12706	8.14585	8.17902	8.16373	8.16371	8.14697	8.12429	8.16457	8.18863	8.15638	8.17268	8.17304	8.18291	8.18604	8.16139	8.18781	8.17174	8.18573	8.19206	8.15018	8.16805	8.14804	8.16488	8.16093	8.16686	8.14832	8.15974	8.13258	8.15905
0.005738	8.17456	8.20269	8.19616	8.19176	8.18637	8.16465	8.17815	8.17726	8.1724	8.19173	8.17902	8.14613	8.1352	8.14807	8.14763	8.14237	8.13459	8.1427	8.17482	8.15577	8.16605	8.15455	8.12246	8.16961	8.18731	8.15608	8.16772	8.18776	8.18049	8.18316	8.17813	8.17871	8.17561	8.19626	8.1957	8.14168	8.18377	8.15801	8.16966	8.14878	8.15592	8.14707	8.1705	8.13899	8.1617
0.005775	8.16216	8.18832	8.20025	8.1884	8.16732	8.17474	8.1589	8.19415	8.16187	8.17619	8.16503	8.14301	8.1354	8.15043	8.15005	8.13817	8.12642	8.14026	8.15491	8.14967	8.15219	8.1577	8.13179	8.17978	8.18008	8.15938	8.17754	8.19651	8.16716	8.17421	8.19626	8.17289	8.20043	8.19496	8.1882	8.16381	8.17726	8.15127	8.15877	8.13914	8.14623	8.13171	8.15625	8.1442	8.17487
0.005813	8.17113	8.18726	8.20351	8.19293	8.15674	8.18108	8.16872	8.19679	8.16266	8.17037	8.15674	8.13927	8.1501	8.13568	8.15801	8.15086	8.13278	8.15895	8.13377	8.14494	8.14923	8.16045	8.13428	8.17739	8.17456	8.165	8.1901	8.18868	8.15068	8.17871	8.18738	8.18807	8.20244	8.19481	8.18019	8.1752	8.17487	8.14486	8.17736	8.14173	8.165	8.13181	8.153	8.15264	8.18219
0.00585	8.17769	8.19013	8.20691	8.19857	8.16404	8.17464	8.18662	8.18934	8.16833	8.17423	8.17006	8.14959	8.14822	8.14303	8.15877	8.15755	8.14463	8.16358	8.13217	8.15783	8.14303	8.1665	8.13466	8.16561	8.17217	8.18021	8.18998	8.19392	8.17665	8.16139	8.17894	8.18832	8.20061	8.19432	8.17632	8.17927	8.1651	8.14618	8.17678	8.12625	8.17507	8.14247	8.16587	8.16022	8.19059
0.005888	8.19651	8.17884	8.1974	8.20757	8.18146	8.17716	8.19504	8.18814	8.1675	8.17861	8.16556	8.1574	8.15053	8.14092	8.16767	8.16536	8.15956	8.1532	8.16071	8.15857	8.1322	8.16299	8.14743	8.16887	8.1632	8.17721	8.184	8.19768	8.19956	8.16216	8.18209	8.19303	8.19656	8.1882	8.17482	8.17258	8.16004	8.15074	8.18349	8.11434	8.17029	8.13324	8.17154	8.16615	8.18743
0.005925	8.20963	8.16551	8.19532	8.20727	8.19794	8.17141	8.17515	8.19842	8.1662	8.16325	8.16195	8.16556	8.15389	8.1414	8.16625	8.16241	8.16376	8.14725	8.17098	8.14166	8.14089	8.1532	8.1427	8.16671	8.17029	8.17678	8.17057	8.18756	8.20445	8.18848	8.17853	8.18736	8.17965	8.18158	8.16544	8.16897	8.15335	8.1591	8.17762	8.12678	8.17154	8.14082	8.16185	8.16477	8.18896
0.005963	8.20465	8.17624	8.1944	8.20569	8.19316	8.17067	8.16526	8.19077	8.17574	8.15943	8.14962	8.17034	8.15119	8.15623	8.14888	8.15773	8.15926	8.15508	8.16203	8.13937	8.14504	8.14344	8.14748	8.15262	8.18959	8.16826	8.17311	8.18192	8.18715	8.19138	8.18731	8.17309	8.17182	8.17105	8.1794	8.16678	8.14476	8.16185	8.17571	8.14819	8.18291	8.13683	8.15213	8.14369	8.18199
0.006	8.19252	8.18677	8.19514	8.19984	8.19145	8.17146	8.17009	8.18626	8.17858	8.16666	8.15086	8.17039	8.15109	8.17543	8.15676	8.1488	8.15961	8.15427	8.15692	8.15099	8.15015	8.13927	8.14774	8.14799	8.18181	8.1588	8.16228	8.17345	8.16231	8.19366	8.1897	8.16277	8.16902	8.14735	8.18909	8.16872	8.14349	8.16365	8.1779	8.17271	8.18527	8.12668	8.1517	8.13082	8.18003
0.006038	8.19252	8.16338	8.17591	8.19356	8.19616	8.16284	8.17828	8.1753	8.17345	8.17151	8.14896	8.16783	8.15364	8.16956	8.17034	8.1426	8.15384	8.14547	8.15511	8.16503	8.16032	8.13626	8.13479	8.1489	8.16666	8.15976	8.17027	8.16376	8.17774	8.18911	8.18937	8.16264	8.17441	8.15358	8.20801	8.17635	8.14484	8.1679	8.17268	8.17919	8.1735	8.13586	8.14855	8.15109	8.1797
0.006075	8.18537	8.15936	8.16032	8.18405	8.18461	8.16737	8.19265	8.17304	8.17141	8.17228	8.15374	8.1766	8.16455	8.16699	8.165	8.15648	8.1544	8.14634	8.16104	8.16803	8.15053	8.12271	8.13362	8.14224	8.15086	8.1708	8.1677	8.16892	8.18657	8.19031	8.20356	8.1575	8.16419	8.16396	8.20488	8.19837	8.15206	8.17332	8.17759	8.17574	8.16399	8.1398	8.1469	8.15837	8.18652
0.006113	8.17886	8.16383	8.15704	8.17696	8.18459	8.18242	8.18181	8.1752	8.16523	8.17942	8.14705	8.17919	8.17136	8.1601	8.15689	8.16978	8.14209	8.15137	8.16231	8.15826	8.13944	8.13265	8.13225	8.14209	8.14585	8.16355	8.16676	8.17296	8.1869	8.19407	8.20195	8.1634	8.16897	8.16884	8.19016	8.19328	8.16439	8.15374	8.18034	8.17075	8.17128	8.15074	8.13906	8.15028	8.18118
0.00615	8.17332	8.17103	8.1709	8.18901	8.19321	8.17927	8.17368	8.15898	8.16849	8.17891	8.15272	8.19173	8.1765	8.15453	8.15419	8.16775	8.13527	8.15475	8.15392	8.15534	8.13744	8.15091	8.13034	8.1528	8.16409	8.16083	8.16373	8.19359	8.1867	8.19962	8.187	8.17332	8.1647	8.18893	8.19054	8.17841	8.16109	8.1396	8.18095	8.16632	8.17189	8.14237	8.14613	8.15117	8.18296
0.006188	8.16877	8.17291	8.1705	8.20109	8.17314	8.18418	8.18148	8.15496	8.18097	8.18573	8.15305	8.17446	8.16968	8.16607	8.16457	8.16551	8.13103	8.16724	8.15442	8.1546	8.1382	8.15061	8.12731	8.16925	8.16689	8.16304	8.15595	8.20282	8.16971	8.20002	8.19962	8.18067	8.16676	8.1796	8.19092	8.18934	8.15638	8.13271	8.17314	8.17322	8.1575	8.13649	8.15455	8.14389	8.17273
0.006225	8.17986	8.17195	8.17009	8.19468	8.15999	8.18301	8.18438	8.16208	8.18108	8.18192	8.15236	8.15508	8.16798	8.16693	8.17156	8.16205	8.1295	8.16434	8.15402	8.15231	8.14364	8.15224	8.14021	8.16767	8.15915	8.16467	8.168	8.20256	8.1661	8.20582	8.20465	8.1882	8.17678	8.16958	8.18064	8.18097	8.1632	8.14397	8.16208	8.17355	8.16569	8.1382	8.15976	8.14049	8.16798
0.006263	8.18212	8.18402	8.1749	8.19664	8.17116	8.18431	8.18998	8.17032	8.18898	8.17568	8.14733	8.15277	8.1603	8.16935	8.17472	8.14906	8.14662	8.17123	8.15435	8.15498	8.13011	8.13832	8.13889	8.16584	8.16767	8.16256	8.17317	8.2031	8.1651	8.19865	8.19422	8.19565	8.17421	8.17258	8.17385	8.18436	8.1764	8.1634	8.17487	8.17151	8.16933	8.15099	8.16599	8.1443	8.17556
0.0063	8.16953	8.19852	8.15755	8.18959	8.16325	8.17495	8.19613	8.17566	8.187	8.17876	8.14305	8.15453	8.15122	8.18181	8.18074	8.14507	8.15569	8.15236	8.14807	8.14423	8.12876	8.13632	8.13975	8.17601	8.18509	8.15816	8.16172	8.19641	8.16203	8.20028	8.17841	8.18222	8.16355	8.17011	8.18352	8.19287	8.17586	8.16719	8.18787	8.16922	8.17291	8.14885	8.14641	8.15422	8.17914
0.006338	8.1693	8.18588	8.14916	8.18372	8.15534	8.16426	8.18176	8.17723	8.18804	8.17495	8.15188	8.15041	8.15475	8.16381	8.17136	8.15882	8.15458	8.13626	8.14545	8.14583	8.13601	8.15801	8.1264	8.16991	8.1663	8.15926	8.15104	8.20206	8.16793	8.19183	8.16986	8.17128	8.15908	8.17217	8.17212	8.18006	8.17378	8.16798	8.17719	8.16622	8.18998	8.14362	8.14443	8.17848	8.16798
0.006375	8.17553	8.16668	8.16058	8.17759	8.14855	8.18932	8.17744	8.17345	8.16264	8.17566	8.15206	8.16124	8.15259	8.15096	8.16203	8.17538	8.14102	8.1486	8.13698	8.13169	8.13922	8.16355	8.11183	8.17708	8.15076	8.14364	8.14756	8.19534	8.17189	8.18799	8.17304	8.16864	8.17581	8.16966	8.17446	8.19219	8.15865	8.15666	8.15732	8.16879	8.17388	8.15602	8.15102	8.1709	8.1705
0.006413	8.17128	8.16236	8.1706	8.18192	8.14743	8.1975	8.18217	8.172	8.16002	8.17497	8.14662	8.16396	8.15694	8.15295	8.16983	8.18448	8.13586	8.15231	8.13464	8.12121	8.13705	8.14809	8.09784	8.17942	8.15028	8.13744	8.1634	8.1926	8.16607	8.17947	8.17614	8.16493	8.1724	8.17088	8.18441	8.19964	8.16101	8.15961	8.15926	8.18016	8.15831	8.15145	8.14204	8.16989	8.16437
0.00645	8.16683	8.1751	8.17365	8.18563	8.14952	8.18761	8.18044	8.18715	8.1649	8.17815	8.14527	8.1634	8.15458	8.16457	8.16241	8.17149	8.15392	8.14753	8.13555	8.12808	8.13403	8.13092	8.10577	8.18227	8.15816	8.13911	8.15763	8.18685	8.16045	8.1587	8.17729	8.16149	8.17846	8.17408	8.19331	8.19786	8.17067	8.17469	8.15328	8.17662	8.15145	8.14634	8.12777	8.16231	8.16917
0.006488	8.16722	8.18563	8.1692	8.17609	8.15152	8.19509	8.17543	8.18542	8.16434	8.16409	8.13817	8.17395	8.15498	8.16523	8.15	8.16915	8.15331	8.15775	8.13062	8.12426	8.147	8.12131	8.134	8.17935	8.17024	8.14036	8.15801	8.18118	8.14651	8.17217	8.17899	8.16617	8.19094	8.17032	8.20012	8.18769	8.16376	8.16602	8.15341	8.16147	8.15806	8.14334	8.12167	8.1397	8.17517
0.006525	8.18916	8.18479	8.17017	8.17317	8.1338	8.17886	8.16129	8.18748	8.15442	8.16821	8.12599	8.16971	8.15852	8.16294	8.14954	8.17345	8.15348	8.14794	8.13423	8.12068	8.15046	8.12319	8.13787	8.15999	8.15638	8.14601	8.15455	8.16968	8.14893	8.19056	8.18591	8.17192	8.18565	8.165	8.19326	8.19832	8.16088	8.15643	8.16187	8.15903	8.16798	8.15625	8.11518	8.11661	8.18349
0.006563	8.18003	8.17327	8.16922	8.17403	8.14067	8.16704	8.16025	8.19781	8.16304	8.16737	8.12843	8.16963	8.16635	8.16716	8.14524	8.16452	8.15826	8.14799	8.14194	8.1148	8.13695	8.13126	8.13993	8.15208	8.15686	8.15628	8.14176	8.17088	8.14595	8.17716	8.17685	8.18095	8.18161	8.18326	8.20206	8.22456	8.16439	8.16607	8.17462	8.16343	8.18204	8.15562	8.12792	8.13304	8.18944
0.0066	8.17314	8.16991	8.15531	8.18245	8.14481	8.17813	8.16279	8.20562	8.18832	8.15625	8.13957	8.16154	8.18214	8.16154	8.15534	8.15608	8.15374	8.15221	8.14799	8.12261	8.13957	8.14227	8.13853	8.15702	8.16729	8.16826	8.13288	8.1676	8.15381	8.16968	8.16249	8.18054	8.18547	8.19094	8.19318	8.23079	8.17383	8.17635	8.17403	8.15831	8.18436	8.14003	8.13825	8.14234	8.18502
0.006638	8.17467	8.17334	8.16429	8.20043	8.14575	8.1872	8.16284	8.20551	8.20216	8.1663	8.14405	8.16159	8.18415	8.15114	8.15979	8.15582	8.15407	8.15643	8.14565	8.1339	8.1459	8.16063	8.1384	8.16289	8.16579	8.1739	8.14389	8.15648	8.17451	8.18189	8.16274	8.17543	8.19847	8.17642	8.18135	8.20417	8.17487	8.1617	8.17513	8.15447	8.18395	8.14656	8.15338	8.13878	8.17947
0.006675	8.17083	8.19221	8.17388	8.19529	8.16757	8.17482	8.15559	8.20663	8.19262	8.17963	8.16317	8.15394	8.18036	8.15931	8.15524	8.16159	8.14593	8.17362	8.14278	8.12894	8.14634	8.15488	8.12945	8.16246	8.15369	8.16167	8.14328	8.15063	8.18382	8.17652	8.15575	8.18161	8.19468	8.16373	8.17223	8.19008	8.17352	8.14448	8.17571	8.15892	8.18608	8.15514	8.1518	8.15587	8.17172
0.006713	8.17599	8.20694	8.16681	8.19699	8.17258	8.15277	8.14397	8.20226	8.18514	8.18492	8.15783	8.16098	8.16976	8.16154	8.14598	8.16607	8.14056	8.16424	8.14026	8.14257	8.16264	8.1548	8.10905	8.16928	8.14974	8.16729	8.14985	8.14593	8.18911	8.16493	8.15399	8.16711	8.18639	8.15974	8.16711	8.17929	8.16213	8.14349	8.17395	8.16816	8.18212	8.16833	8.14573	8.17594	8.16422
0.00675	8.19641	8.20313	8.17256	8.2001	8.17759	8.15188	8.12586	8.20073	8.17619	8.18555	8.13352	8.16223	8.15915	8.15437	8.1369	8.15811	8.14763	8.14303	8.12741	8.14974	8.16485	8.14369	8.10349	8.16816	8.15356	8.17169	8.15216	8.15737	8.19829	8.16363	8.15887	8.15071	8.19397	8.16996	8.1825	8.16788	8.14611	8.14349	8.16165	8.16849	8.13787	8.16589	8.14122	8.16645	8.16528
0.006788	8.20223	8.18728	8.17378	8.19219	8.18715	8.1618	8.12935	8.19356	8.1675	8.17357	8.12569	8.15508	8.15076	8.16017	8.12976	8.12775	8.15943	8.1369	8.13845	8.14613	8.15107	8.14992	8.11213	8.16228	8.15425	8.16655	8.1631	8.15875	8.20162	8.15694	8.16312	8.14339	8.20462	8.19262	8.18591	8.15908	8.15948	8.13899	8.15554	8.14972	8.13138	8.14667	8.1424	8.15231	8.16826
0.006825	8.18985	8.18415	8.16783	8.17495	8.17909	8.16597	8.14321	8.19153	8.17607	8.15867	8.13271	8.17062	8.13988	8.16358	8.14095	8.11091	8.15341	8.12749	8.13212	8.14334	8.14377	8.15201	8.10748	8.16216	8.14603	8.15669	8.15951	8.153	8.19638	8.14913	8.1707	8.15801	8.19239	8.17406	8.18494	8.16737	8.17065	8.13993	8.16182	8.15358	8.15028	8.14901	8.14476	8.15005	8.1633
0.006863	8.18006	8.19051	8.17622	8.16907	8.16429	8.16098	8.14753	8.18311	8.1647	8.15981	8.14265	8.16986	8.14758	8.15053	8.14809	8.11183	8.14349	8.13184	8.12925	8.12846	8.16696	8.14049	8.12146	8.14562	8.14044	8.1499	8.16083	8.16266	8.19104	8.15997	8.16282	8.17373	8.18227	8.17123	8.18072	8.16259	8.16144	8.15376	8.16866	8.15679	8.16953	8.15066	8.14377	8.15231	8.1838
0.0069	8.17517	8.19822	8.18207	8.17258	8.15717	8.1572	8.1502	8.16182	8.1617	8.16055	8.14499	8.15076	8.15562	8.14204	8.15686	8.13835	8.15671	8.13291	8.13159	8.12541	8.17729	8.13413	8.12492	8.1488	8.15066	8.15786	8.16111	8.17322	8.18293	8.15717	8.15206	8.16386	8.19611	8.18901	8.17596	8.16426	8.17215	8.17576	8.18151	8.1517	8.15211	8.15356	8.15239	8.15605	8.18817
0.006938	8.17029	8.19443	8.17451	8.16851	8.14077	8.1606	8.15488	8.16119	8.1622	8.16452	8.13339	8.13474	8.14092	8.13309	8.17983	8.15989	8.16378	8.13212	8.13683	8.12953	8.16823	8.13545	8.11917	8.14308	8.15646	8.16434	8.14517	8.17988	8.16635	8.14875	8.14809	8.16025	8.19275	8.18804	8.1823	8.16505	8.17261	8.1884	8.16429	8.14758	8.13087	8.15798	8.12724	8.15127	8.18258
0.006975	8.16213	8.18049	8.1738	8.16795	8.14954	8.17513	8.1619	8.16625	8.15544	8.16811	8.12291	8.13459	8.13354	8.14674	8.19059	8.15386	8.15903	8.12485	8.14026	8.13492	8.16182	8.13232	8.12597	8.14618	8.16116	8.15994	8.15442	8.17566	8.15638	8.15702	8.15043	8.1738	8.18408	8.17599	8.18532	8.15892	8.17683	8.18687	8.14115	8.15455	8.14067	8.1647	8.11778	8.14054	8.16757
0.007013	8.15867	8.1753	8.17902	8.17029	8.15806	8.17581	8.15539	8.15445	8.15341	8.17177	8.11656	8.15178	8.14364	8.16676	8.19099	8.15002	8.16223	8.13138	8.13787	8.15096	8.16004	8.12235	8.12838	8.16007	8.16132	8.15114	8.16264	8.17886	8.16017	8.15427	8.15737	8.18331	8.18654	8.15646	8.17416	8.15737	8.16943	8.17632	8.14379	8.14041	8.16788	8.14804	8.12485	8.13563	8.15811
0.00705	8.16477	8.17334	8.16426	8.16696	8.15295	8.16869	8.15875	8.14064	8.15737	8.17762	8.12022	8.14974	8.14133	8.17889	8.16912	8.1355	8.16559	8.13103	8.13153	8.14209	8.14774	8.10415	8.13232	8.17004	8.16404	8.14801	8.16767	8.1769	8.17566	8.1442	8.15399	8.19356	8.18092	8.16175	8.1691	8.1619	8.16693	8.16569	8.15585	8.14389	8.17034	8.12808	8.13329	8.15224	8.15557
0.007088	8.17601	8.18329	8.16144	8.16999	8.15498	8.16561	8.14707	8.14214	8.14438	8.17154	8.14458	8.14054	8.12808	8.17075	8.14059	8.11409	8.17513	8.13337	8.14021	8.13769	8.14262	8.10501	8.14244	8.15763	8.15664	8.13288	8.1664	8.1767	8.19817	8.13077	8.16399	8.18568	8.17579	8.18354	8.1798	8.15407	8.16513	8.15478	8.1455	8.15801	8.17385	8.1324	8.14334	8.16673	8.15646
0.007125	8.18265	8.18064	8.15816	8.17594	8.15435	8.16167	8.1397	8.15211	8.15274	8.15689	8.15969	8.13754	8.13657	8.15875	8.13352	8.10493	8.16643	8.12953	8.13004	8.13934	8.13166	8.11055	8.14067	8.15605	8.15664	8.13688	8.17416	8.18339	8.20717	8.141	8.16088	8.17317	8.17825	8.1898	8.18011	8.16551	8.17795	8.13916	8.14069	8.1486	8.17774	8.12958	8.1252	8.16277	8.16831
0.007163	8.1956	8.17777	8.15615	8.1662	8.15132	8.16638	8.14295	8.16948	8.16259	8.15023	8.14799	8.14305	8.1502	8.14178	8.13916	8.11572	8.1562	8.119	8.13243	8.14934	8.1294	8.11267	8.14687	8.15308	8.15595	8.15887	8.17017	8.16536	8.19206	8.16635	8.17965	8.17357	8.18301	8.18629	8.16577	8.17248	8.18692	8.13626	8.15066	8.15641	8.17395	8.13517	8.11442	8.16371	8.17456
0.0072	8.18657	8.18069	8.16434	8.16477	8.16767	8.15491	8.15292	8.17006	8.16055	8.14957	8.14148	8.15628	8.16045	8.12586	8.13281	8.13878	8.15793	8.14629	8.15412	8.17329	8.12714	8.11727	8.15837	8.14695	8.15926	8.1783	8.17289	8.15094	8.1795	8.18547	8.18944	8.17423	8.18769	8.17505	8.1749	8.18418	8.1778	8.13558	8.16724	8.17464	8.16071	8.14618	8.12373	8.16277	8.16737
0.007238	8.17472	8.18985	8.16872	8.15783	8.16302	8.15173	8.16449	8.16467	8.168	8.15552	8.13583	8.17225	8.15638	8.12157	8.12558	8.13263	8.1631	8.16683	8.17357	8.18003	8.14697	8.12268	8.16195	8.14756	8.1661	8.16114	8.16332	8.14173	8.17065	8.18054	8.19539	8.15877	8.1828	8.15959	8.17497	8.19183	8.18553	8.13754	8.17525	8.18774	8.15956	8.15529	8.13675	8.14985	8.18286
0.007275	8.1853	8.19565	8.18369	8.14789	8.15747	8.15287	8.16612	8.16264	8.16803	8.16905	8.13504	8.18087	8.14382	8.13326	8.13484	8.13761	8.17065	8.16088	8.17182	8.14954	8.14692	8.12716	8.14578	8.15412	8.16892	8.15404	8.15129	8.13609	8.17975	8.17673	8.18995	8.14832	8.1828	8.16958	8.16386	8.18049	8.19438	8.14514	8.16304	8.16554	8.15737	8.15745	8.14049	8.15926	8.17863
0.007313	8.17622	8.20038	8.18575	8.14461	8.15648	8.1445	8.15163	8.16706	8.16426	8.17248	8.12795	8.17108	8.14888	8.14219	8.12996	8.14771	8.15814	8.14641	8.15638	8.13339	8.14183	8.13449	8.13136	8.15763	8.15552	8.15961	8.16037	8.13393	8.16989	8.17711	8.1852	8.14717	8.19089	8.18263	8.1705	8.1735	8.19041	8.15412	8.15127	8.15989	8.1544	8.15775	8.14311	8.1677	8.17929
0.00735	8.16833	8.18881	8.18214	8.15384	8.16571	8.13868	8.15099	8.16404	8.16996	8.17576	8.14295	8.17202	8.14654	8.15346	8.11836	8.14664	8.15666	8.1574	8.14102	8.12909	8.13988	8.13766	8.12131	8.14852	8.15089	8.156	8.16948	8.13777	8.14873	8.1779	8.20979	8.15519	8.20399	8.18349	8.17924	8.18179	8.18949	8.17886	8.15717	8.16956	8.15674	8.15564	8.15206	8.15778	8.17879
0.007388	8.17383	8.16737	8.17456	8.16655	8.16724	8.14995	8.14522	8.15737	8.15475	8.17001	8.15369	8.16137	8.14428	8.15412	8.12477	8.15048	8.15361	8.16882	8.13344	8.12388	8.13273	8.14763	8.12225	8.14868	8.1547	8.14247	8.17467	8.14987	8.13802	8.16526	8.19112	8.16483	8.20374	8.18003	8.17927	8.18118	8.19028	8.18456	8.16393	8.16424	8.16198	8.1588	8.1474	8.15674	8.17406
0.007425	8.17189	8.1574	8.18329	8.16137	8.16256	8.15859	8.15981	8.1605	8.15404	8.15778	8.15361	8.15999	8.1382	8.15417	8.13507	8.15392	8.15689	8.1562	8.1294	8.12976	8.14402	8.14265	8.13525	8.14573	8.15808	8.13858	8.16622	8.15852	8.13583	8.15862	8.16282	8.16597	8.19041	8.17833	8.16783	8.18095	8.16668	8.16907	8.16958	8.16775	8.14115	8.14779	8.1455	8.15529	8.16699
0.007463	8.16933	8.16805	8.17334	8.15247	8.15961	8.17388	8.17118	8.16353	8.14415	8.16889	8.15341	8.18102	8.12986	8.1459	8.12635	8.14804	8.15058	8.13756	8.13075	8.13716	8.14639	8.15165	8.13065	8.15252	8.16081	8.13433	8.15702	8.16493	8.13283	8.14893	8.15679	8.16205	8.19191	8.1736	8.15394	8.1635	8.14901	8.15709	8.1634	8.15697	8.12228	8.13952	8.16195	8.15282	8.1737
0.0075	8.17301	8.1547	8.15732	8.14189	8.16231	8.18736	8.15196	8.15788	8.13779	8.17759	8.15175	8.16689	8.13634	8.13309	8.10717	8.14222	8.13029	8.13034	8.13207	8.12599	8.15353	8.16271	8.13021	8.156	8.16673	8.1236	8.1517	8.17868	8.14746	8.16126	8.15892	8.1528	8.17594	8.18448	8.17111	8.15686	8.15694	8.1503	8.15707	8.14944	8.13258	8.15216	8.15371	8.14201	8.18179
0.007538	8.19092	8.1622	8.16968	8.13784	8.15386	8.17093	8.14573	8.16396	8.14817	8.16762	8.16167	8.15541	8.13805	8.12965	8.12632	8.1473	8.12154	8.12073	8.13525	8.13092	8.15023	8.15412	8.1351	8.15498	8.17782	8.13464	8.15918	8.17863	8.15834	8.15852	8.1677	8.15013	8.1752	8.18766	8.17301	8.16243	8.16292	8.13998	8.16137	8.13622	8.13988	8.15007	8.13866	8.12813	8.19633
0.007575	8.19738	8.18319	8.16945	8.13538	8.16393	8.15915	8.13738	8.15923	8.1501	8.15188	8.16521	8.15567	8.14186	8.12978	8.14471	8.15066	8.14377	8.12551	8.13568	8.14817	8.15478	8.14776	8.131	8.1398	8.16884	8.16462	8.17121	8.17579	8.15742	8.16597	8.16788	8.1634	8.17846	8.18921	8.17044	8.1604	8.16249	8.12546	8.16444	8.13972	8.14896	8.14682	8.14311	8.1267	8.18235
0.007613	8.18776	8.18423	8.17039	8.15569	8.17889	8.14776	8.15165	8.1589	8.15333	8.16236	8.1558	8.15582	8.15155	8.13082	8.14087	8.1441	8.1472	8.13347	8.15898	8.14977	8.14789	8.14776	8.12747	8.12268	8.16447	8.18064	8.17479	8.1725	8.16383	8.17703	8.16925	8.16844	8.17957	8.1916	8.16503	8.17212	8.15575	8.13616	8.15788	8.14646	8.14835	8.14331	8.15318	8.13278	8.18352
0.00765	8.1826	8.18097	8.17932	8.15788	8.1752	8.14819	8.16495	8.16109	8.1577	8.16917	8.15783	8.15811	8.16007	8.1545	8.14781	8.15158	8.14471	8.13441	8.16277	8.17329	8.13983	8.1487	8.11986	8.13159	8.16332	8.17271	8.18268	8.17228	8.15287	8.16503	8.17586	8.15793	8.16968	8.1986	8.15287	8.17469	8.15514	8.13838	8.15102	8.15168	8.14206	8.14954	8.17118	8.13339	8.18881
0.007688	8.19237	8.17543	8.18217	8.16976	8.15392	8.16561	8.17156	8.15254	8.18074	8.15152	8.15987	8.16752	8.17299	8.16538	8.16465	8.15229	8.1368	8.15109	8.16216	8.1676	8.1384	8.16109	8.12233	8.14354	8.17276	8.18052	8.16963	8.1622	8.13998	8.15913	8.18105	8.15646	8.15694	8.20773	8.16353	8.16818	8.15191	8.14784	8.1473	8.13794	8.1502	8.15725	8.1722	8.12604	8.18715
0.007725	8.19196	8.18848	8.16203	8.17533	8.13698	8.16348	8.18011	8.15453	8.17406	8.14089	8.14583	8.16071	8.16554	8.16495	8.16167	8.15074	8.13817	8.14855	8.15353	8.1425	8.16587	8.16437	8.11948	8.1399	8.17744	8.19275	8.14875	8.16574	8.1412	8.14255	8.19328	8.16216	8.15709	8.19501	8.16709	8.16434	8.15236	8.14723	8.15557	8.13067	8.17083	8.1577	8.15371	8.13454	8.17337
0.007763	8.16765	8.18118	8.153	8.16727	8.13487	8.16762	8.18924	8.16437	8.16467	8.14331	8.14415	8.16325	8.15676	8.16907	8.14992	8.15091	8.14402	8.14395	8.14374	8.1337	8.17217	8.14631	8.10783	8.13828	8.17286	8.1958	8.1265	8.17723	8.1457	8.13777	8.17975	8.1545	8.15285	8.19483	8.15966	8.16498	8.15987	8.15631	8.15511	8.13449	8.17963	8.13761	8.15318	8.12019	8.17174
0.0078	8.16048	8.17029	8.14822	8.14435	8.14171	8.15943	8.19148	8.18395	8.16666	8.14926	8.13805	8.16757	8.15712	8.17291	8.14962	8.14379	8.13894	8.1532	8.13977	8.12576	8.16592	8.14519	8.13029	8.14445	8.15806	8.1798	8.1205	8.17444	8.16177	8.13838	8.15984	8.16154	8.16111	8.18192	8.16088	8.17248	8.16462	8.15346	8.16223	8.15015	8.17574	8.13866	8.14763	8.11137	8.17889
0.007838	8.18011	8.16365	8.14466	8.14163	8.1469	8.15178	8.19016	8.18563	8.17136	8.15335	8.14717	8.17197	8.16849	8.1666	8.15793	8.15262	8.13347	8.15221	8.14028	8.13774	8.14758	8.14939	8.13853	8.1412	8.15325	8.16093	8.12706	8.16401	8.17421	8.14021	8.16048	8.17243	8.16785	8.17673	8.1632	8.19247	8.15547	8.14835	8.16416	8.14349	8.16485	8.13731	8.14089	8.11597	8.18942
0.007875	8.18408	8.15602	8.14473	8.14072	8.14354	8.15035	8.1985	8.18639	8.16765	8.1455	8.15829	8.1708	8.15618	8.14913	8.15521	8.15842	8.13655	8.14349	8.13832	8.15811	8.13744	8.14529	8.11974	8.12569	8.1695	8.15259	8.13911	8.1484	8.16556	8.15442	8.15821	8.17357	8.17525	8.17105	8.17291	8.18967	8.15163	8.14285	8.15498	8.14565	8.15369	8.13286	8.13807	8.10824	8.18883
0.007913	8.17039	8.15508	8.1469	8.16693	8.14842	8.15839	8.21119	8.18891	8.15201	8.1544	8.15938	8.16556	8.14715	8.15704	8.15071	8.1429	8.13922	8.14199	8.14026	8.15379	8.13596	8.1352	8.10763	8.12635	8.17375	8.14331	8.16154	8.15025	8.16788	8.16826	8.1661	8.16757	8.17368	8.17902	8.17914	8.17421	8.14491	8.14606	8.15895	8.16434	8.15501	8.13359	8.12139	8.10903	8.17286
0.00795	8.16737	8.16154	8.17067	8.18581	8.14692	8.17131	8.20963	8.17754	8.15592	8.15829	8.15834	8.16775	8.14888	8.15623	8.15427	8.13281	8.14507	8.13901	8.14301	8.14362	8.13113	8.11951	8.09855	8.13461	8.17902	8.15592	8.1676	8.15633	8.16821	8.17261	8.17195	8.16607	8.17734	8.18156	8.18886	8.15862	8.14929	8.14761	8.16826	8.17619	8.14568	8.14405	8.12599	8.12131	8.16017
0.007988	8.18253	8.1753	8.18019	8.17528	8.14964	8.17729	8.1854	8.16895	8.15623	8.17431	8.15193	8.1632	8.15419	8.15341	8.15892	8.13576	8.1415	8.12167	8.14669	8.13642	8.14021	8.12703	8.11859	8.1443	8.19387	8.15577	8.17528	8.17014	8.16093	8.18906	8.16078	8.18041	8.1809	8.1647	8.19163	8.14644	8.14832	8.1426	8.17365	8.17118	8.14191	8.15201	8.13095	8.12088	8.16561
0.008025	8.19295	8.18087	8.17436	8.17029	8.14713	8.17502	8.17301	8.15371	8.15549	8.1735	8.14484	8.1647	8.15882	8.16322	8.15407	8.15453	8.13067	8.11727	8.14687	8.1175	8.13098	8.12866	8.13891	8.14654	8.18637	8.147	8.18733	8.17927	8.17083	8.19171	8.15681	8.17899	8.18848	8.14827	8.1824	8.15882	8.14634	8.15516	8.15511	8.16765	8.15236	8.15587	8.13339	8.13993	8.15885
0.008063	8.2004	8.1782	8.16785	8.16307	8.14433	8.17151	8.17271	8.15562	8.15381	8.17017	8.1356	8.16294	8.16353	8.16251	8.15358	8.15969	8.11592	8.12037	8.1413	8.12004	8.13619	8.1268	8.14303	8.14534	8.18085	8.15931	8.19562	8.18713	8.16632	8.18489	8.15114	8.17233	8.17538	8.15913	8.17655	8.16653	8.13471	8.1532	8.15229	8.17139	8.17451	8.14738	8.1341	8.1576	8.16386
0.0081	8.19951	8.18438	8.17134	8.15722	8.14384	8.17601	8.1706	8.16355	8.15712	8.17027	8.12762	8.15122	8.15671	8.16551	8.15514	8.15145	8.12876	8.12286	8.1371	8.13405	8.14522	8.14189	8.13037	8.14084	8.1754	8.17841	8.18143	8.18792	8.15966	8.17914	8.14819	8.16866	8.16678	8.17517	8.18016	8.17383	8.13665	8.15178	8.16162	8.16159	8.18237	8.13583	8.134	8.1559	8.17245
0.008138	8.18537	8.17576	8.17907	8.15506	8.15501	8.17159	8.16765	8.16432	8.15595	8.18326	8.11539	8.1517	8.1485	8.1559	8.15005	8.15208	8.14822	8.11378	8.13848	8.1342	8.1415	8.14295	8.11343	8.14517	8.17017	8.18616	8.15931	8.19077	8.16345	8.17698	8.15933	8.17195	8.18057	8.1782	8.17978	8.18507	8.15183	8.15379	8.17586	8.15534	8.1676	8.12965	8.12396	8.13698	8.18278
0.008175	8.17782	8.17998	8.18934	8.16691	8.15109	8.16592	8.16571	8.16577	8.1606	8.16945	8.12602	8.15905	8.14812	8.14028	8.15302	8.156	8.16541	8.12477	8.15107	8.13296	8.13985	8.15125	8.12246	8.15348	8.17088	8.18385	8.14865	8.18113	8.17449	8.17678	8.17243	8.17841	8.19506	8.17528	8.18677	8.18367	8.18158	8.17151	8.1738	8.16167	8.16409	8.12762	8.13169	8.1161	8.18504
0.008213	8.16879	8.1795	8.17782	8.16195	8.15208	8.16915	8.16284	8.17548	8.17713	8.16317	8.14125	8.16345	8.14519	8.14906	8.14575	8.15969	8.16744	8.12744	8.15323	8.13316	8.13324	8.14799	8.14056	8.16213	8.18336	8.17871	8.15511	8.17703	8.17431	8.16991	8.17164	8.17294	8.19153	8.17121	8.19789	8.1797	8.18186	8.1725	8.15564	8.15516	8.17362	8.13563	8.14601	8.12767	8.18258
0.00825	8.18489	8.17024	8.17057	8.15585	8.15402	8.17726	8.17159	8.18814	8.18019	8.1517	8.13878	8.15259	8.13525	8.14082	8.13881	8.15669	8.14687	8.12304	8.14875	8.13054	8.13153	8.12892	8.13553	8.16251	8.19201	8.17093	8.15407	8.1648	8.16757	8.1665	8.16943	8.16917	8.1796	8.17474	8.18832	8.17296	8.15488	8.16655	8.14771	8.14219	8.1705	8.13863	8.14346	8.12876	8.18041
0.008288	8.18489	8.16579	8.16691	8.16963	8.15063	8.16699	8.17998	8.19455	8.17215	8.13507	8.1415	8.13108	8.13565	8.12889	8.13126	8.1516	8.1296	8.13377	8.13197	8.12754	8.14804	8.13952	8.14629	8.14471	8.17835	8.15994	8.1601	8.16249	8.15806	8.16116	8.1631	8.15664	8.16388	8.17426	8.1753	8.17574	8.14456	8.15768	8.15544	8.14695	8.16521	8.13423	8.13797	8.11823	8.16874
0.008325	8.17151	8.17088	8.16978	8.19206	8.15201	8.15908	8.17301	8.18047	8.168	8.14168	8.15191	8.11144	8.13545	8.12976	8.12347	8.1441	8.1221	8.14059	8.12492	8.12403	8.15023	8.15539	8.1514	8.13095	8.16691	8.1429	8.16836	8.17467	8.16078	8.15786	8.17919	8.14534	8.16414	8.16007	8.1676	8.19094	8.14906	8.1665	8.16007	8.13741	8.16628	8.12749	8.13075	8.11307	8.17065
0.008363	8.18036	8.16666	8.16587	8.18034	8.15295	8.14112	8.15722	8.17223	8.16831	8.14809	8.15865	8.12195	8.12248	8.13998	8.11701	8.13751	8.12207	8.13227	8.14166	8.12261	8.16785	8.16625	8.1455	8.1266	8.16465	8.13527	8.1705	8.19163	8.1486	8.16391	8.19448	8.1382	8.16264	8.16994	8.15824	8.1914	8.15175	8.17711	8.15692	8.14016	8.16472	8.12772	8.13792	8.13052	8.16676
0.0084	8.17492	8.17228	8.16533	8.16401	8.15409	8.1472	8.15569	8.1679	8.15763	8.15592	8.15216	8.12113	8.11577	8.14662	8.14135	8.12729	8.13011	8.13815	8.15274	8.11958	8.1561	8.16706	8.13891	8.13059	8.16213	8.12564	8.14646	8.18158	8.14814	8.18522	8.19443	8.15046	8.16861	8.17584	8.15191	8.18204	8.14054	8.17113	8.14417	8.14654	8.14161	8.1235	8.14832	8.13782	8.16521
0.008438	8.16775	8.184	8.15404	8.17388	8.16544	8.15447	8.15689	8.15089	8.1528	8.16012	8.14283	8.13393	8.12864	8.14723	8.15483	8.12571	8.15025	8.14639	8.16419	8.1221	8.13683	8.15913	8.13423	8.12798	8.15931	8.13377	8.13626	8.16338	8.1622	8.19084	8.19697	8.14751	8.16846	8.16182	8.15559	8.16899	8.13832	8.1633	8.11971	8.1559	8.1249	8.11943	8.14717	8.1367	8.16114
0.008475	8.15971	8.19158	8.14461	8.1617	8.16831	8.15191	8.14873	8.14402	8.15936	8.15529	8.13253	8.13805	8.13667	8.13507	8.1529	8.13207	8.15	8.14229	8.16706	8.12419	8.12869	8.14389	8.12403	8.13067	8.16617	8.14656	8.13698	8.1618	8.15717	8.17746	8.17678	8.14796	8.16271	8.15656	8.16734	8.17464	8.14321	8.16838	8.1411	8.15676	8.12251	8.13235	8.14061	8.14313	8.14997
0.008513	8.15201	8.21332	8.1455	8.13777	8.16816	8.13896	8.13985	8.14107	8.16554	8.15442	8.128	8.14758	8.13593	8.1209	8.16185	8.13733	8.14115	8.13588	8.16297	8.13403	8.13708	8.13993	8.11238	8.13807	8.15091	8.14829	8.14603	8.16289	8.15491	8.1602	8.15496	8.13695	8.15539	8.16053	8.18047	8.184	8.13352	8.16961	8.15379	8.15987	8.12825	8.14662	8.12647	8.13914	8.13769
0.00855	8.17095	8.20999	8.13901	8.12881	8.15694	8.14494	8.1514	8.13929	8.16844	8.14913	8.12416	8.16167	8.14458	8.12406	8.15374	8.12871	8.13342	8.13143	8.15269	8.12894	8.14679	8.14	8.11254	8.13655	8.14341	8.13789	8.15244	8.15928	8.15918	8.15247	8.15854	8.13728	8.15808	8.16345	8.17342	8.19687	8.13606	8.1663	8.15381	8.14626	8.13744	8.14911	8.13744	8.13426	8.13886
0.008588	8.16798	8.19659	8.14649	8.12754	8.16897	8.14669	8.16081	8.1489	8.17286	8.15849	8.12513	8.15137	8.15137	8.15493	8.14069	8.13001	8.13525	8.12169	8.147	8.12798	8.14827	8.14845	8.11544	8.15419	8.13314	8.13835	8.1458	8.15564	8.15946	8.15056	8.16582	8.13822	8.15351	8.16742	8.17624	8.18181	8.14934	8.17017	8.14987	8.14334	8.1382	8.13362	8.14059	8.13278	8.13499
0.008625	8.17403	8.1869	8.14982	8.13487	8.17785	8.15903	8.17403	8.15903	8.17701	8.1572	8.12604	8.12497	8.15272	8.16872	8.14321	8.13593	8.15257	8.14217	8.13601	8.12981	8.13828	8.14774	8.11821	8.16716	8.11775	8.15102	8.14265	8.17174	8.16645	8.15229	8.15887	8.13952	8.14189	8.17952	8.19016	8.17039	8.16035	8.16681	8.14369	8.14636	8.13728	8.12215	8.1356	8.12447	8.14829
0.008663	8.17286	8.17373	8.14832	8.14158	8.17345	8.15125	8.17805	8.16315	8.16841	8.15702	8.13718	8.10562	8.14476	8.16098	8.17146	8.13591	8.14387	8.13815	8.12329	8.14471	8.1351	8.14023	8.13347	8.16223	8.1223	8.13855	8.14568	8.18275	8.15552	8.15638	8.15948	8.14303	8.14311	8.17296	8.20307	8.16653	8.16116	8.15241	8.15114	8.14527	8.13777	8.10626	8.13993	8.11368	8.16312
0.0087	8.1591	8.17352	8.15526	8.16777	8.168	8.14743	8.15783	8.15618	8.16866	8.15887	8.15511	8.10183	8.14206	8.1544	8.16508	8.13271	8.14476	8.14242	8.11396	8.15135	8.13744	8.13398	8.12073	8.15819	8.14156	8.13326	8.15569	8.19155	8.1382	8.16483	8.15173	8.14433	8.15664	8.16282	8.20498	8.16844	8.17596	8.15292	8.15788	8.15206	8.14008	8.10547	8.14395	8.11147	8.17769
0.008738	8.16663	8.16658	8.15987	8.17617	8.1694	8.14941	8.15005	8.14868	8.18141	8.14842	8.14796	8.12141	8.13657	8.1528	8.14527	8.1145	8.15028	8.14278	8.11353	8.14275	8.13446	8.12752	8.09939	8.16098	8.16182	8.13416	8.15056	8.19163	8.12759	8.1679	8.13929	8.1278	8.15595	8.1516	8.19071	8.16465	8.18395	8.15213	8.16241	8.14919	8.14232	8.1162	8.14138	8.11422	8.18235
0.008775	8.18492	8.15773	8.16213	8.17187	8.16864	8.14133	8.16574	8.14562	8.17886	8.14468	8.13733	8.12141	8.12691	8.14445	8.14659	8.11101	8.1576	8.13708	8.1207	8.12469	8.1424	8.13029	8.09491	8.15096	8.16203	8.14328	8.13372	8.18087	8.13571	8.18349	8.13133	8.12737	8.15608	8.1489	8.19242	8.15867	8.16699	8.14415	8.15498	8.15002	8.15351	8.10918	8.13588	8.10595	8.17665
0.008813	8.18771	8.16098	8.15979	8.16971	8.16877	8.14885	8.17047	8.14824	8.17528	8.14349	8.13817	8.12472	8.12525	8.14219	8.15587	8.13103	8.15112	8.13087	8.13881	8.11546	8.14893	8.1321	8.08899	8.14593	8.1368	8.15953	8.1263	8.16483	8.13855	8.18764	8.13545	8.15808	8.15023	8.16363	8.18593	8.15203	8.16526	8.14766	8.14537	8.13395	8.14679	8.0938	8.13281	8.09054	8.16668
0.00885	8.17881	8.16027	8.16109	8.17436	8.15765	8.15931	8.15468	8.14969	8.1677	8.13311	8.14415	8.14138	8.13782	8.14438	8.15458	8.15394	8.13906	8.13008	8.14445	8.11297	8.14751	8.12729	8.09392	8.14995	8.13782	8.1635	8.1323	8.15918	8.14425	8.17884	8.14611	8.17535	8.16035	8.17418	8.18006	8.16681	8.15536	8.14161	8.13499	8.13008	8.14402	8.09369	8.12129	8.10023	8.15681
0.008888	8.18278	8.16838	8.16498	8.17144	8.15859	8.15358	8.13911	8.1471	8.17299	8.1352	8.1428	8.16172	8.15002	8.14809	8.1429	8.16948	8.14046	8.12576	8.14519	8.10961	8.14191	8.13471	8.11363	8.15819	8.14008	8.15592	8.14194	8.1754	8.14453	8.17105	8.16391	8.17426	8.15297	8.18665	8.18575	8.18675	8.14964	8.16002	8.14214	8.13614	8.15834	8.09374	8.11999	8.1147	8.16388
0.008925	8.18649	8.18118	8.16271	8.16744	8.15798	8.1472	8.14606	8.13861	8.17919	8.14186	8.14189	8.15605	8.15653	8.15608	8.13151	8.16653	8.13909	8.12073	8.13622	8.10862	8.14008	8.12111	8.12599	8.17843	8.11994	8.13771	8.14529	8.17828	8.14158	8.15781	8.17729	8.15122	8.15585	8.18451	8.18474	8.1946	8.13456	8.15297	8.1442	8.14967	8.17136	8.10694	8.11434	8.11328	8.16406
0.008963	8.17301	8.18186	8.1622	8.17706	8.14598	8.15394	8.15119	8.14433	8.18143	8.15163	8.14496	8.1635	8.15702	8.15778	8.13034	8.16455	8.12721	8.11963	8.13886	8.12001	8.13705	8.12373	8.13042	8.18174	8.12859	8.12853	8.1455	8.16826	8.14529	8.15186	8.17998	8.14746	8.17553	8.17815	8.19165	8.17975	8.1338	8.13604	8.14753	8.16365	8.15956	8.12754	8.109	8.10643	8.15704
0.009	8.17294	8.18324	8.15239	8.18781	8.13576	8.16419	8.15992	8.15381	8.16689	8.14842	8.15254	8.15264	8.15188	8.15259	8.13052	8.16424	8.12871	8.12528	8.14321	8.12146	8.13393	8.13929	8.13359	8.17413	8.14941	8.12599	8.14672	8.17141	8.16353	8.15219	8.16693	8.1622	8.17947	8.17876	8.19458	8.1765	8.1308	8.14593	8.16592	8.15837	8.14812	8.14962	8.13059	8.12581	8.15503
0.009038	8.1735	8.17513	8.15315	8.17469	8.1544	8.17217	8.16274	8.15592	8.14163	8.15979	8.14148	8.14768	8.14171	8.15145	8.12335	8.14369	8.13499	8.13782	8.13024	8.1339	8.125	8.15107	8.13039	8.17584	8.16083	8.13362	8.16549	8.17284	8.17266	8.15892	8.16577	8.1691	8.156	8.1664	8.18853	8.16989	8.1429	8.14382	8.16599	8.15659	8.16302	8.14041	8.14646	8.13988	8.15653
0.009075	8.17324	8.17825	8.16185	8.17535	8.16149	8.18573	8.15781	8.15915	8.13695	8.15709	8.1251	8.13004	8.13469	8.15404	8.10903	8.15117	8.13441	8.13385	8.12963	8.15099	8.1205	8.13538	8.1177	8.17378	8.16836	8.14969	8.16711	8.17365	8.16132	8.15643	8.15712	8.17411	8.14674	8.17197	8.17423	8.16353	8.16327	8.1472	8.15453	8.15236	8.16483	8.13988	8.14173	8.12825	8.15575
0.009113	8.16198	8.18258	8.16803	8.16673	8.15923	8.184	8.1498	8.1574	8.15435	8.15529	8.13889	8.1352	8.13484	8.16452	8.11917	8.16213	8.12673	8.1208	8.12627	8.14445	8.11994	8.12843	8.10613	8.16358	8.15979	8.15946	8.16147	8.16063	8.15351	8.14819	8.15898	8.17477	8.15463	8.17393	8.1708	8.16887	8.16022	8.14804	8.15488	8.14227	8.1665	8.12907	8.13001	8.12907	8.15765
0.00915	8.17329	8.16208	8.17317	8.15208	8.15732	8.16716	8.13644	8.15956	8.14697	8.14857	8.14636	8.14369	8.13845	8.16526	8.13024	8.15656	8.12284	8.12378	8.12632	8.14489	8.11872	8.13161	8.10651	8.14669	8.15592	8.15686	8.16528	8.15541	8.1532	8.14232	8.16978	8.17179	8.16833	8.17467	8.16638	8.17935	8.14697	8.14069	8.14954	8.13387	8.17719	8.11116	8.13314	8.13276	8.17645
0.009188	8.18161	8.15831	8.15788	8.15694	8.15356	8.16325	8.14412	8.16086	8.1382	8.16048	8.15259	8.13571	8.15147	8.15091	8.14631	8.14781	8.12505	8.11852	8.12716	8.14011	8.12459	8.1384	8.11129	8.13845	8.1574	8.14641	8.15709	8.17146	8.15178	8.14923	8.16844	8.17057	8.15638	8.17004	8.16925	8.17065	8.14679	8.12813	8.14819	8.13181	8.17708	8.10867	8.12139	8.13489	8.17708
0.009225	8.17731	8.15155	8.14428	8.15775	8.15569	8.18492	8.15837	8.16177	8.1342	8.15862	8.15051	8.14278	8.16043	8.14008	8.16388	8.13454	8.13171	8.11902	8.1268	8.12897	8.13728	8.12441	8.10649	8.13024	8.15351	8.1368	8.12792	8.16666	8.1577	8.1544	8.15508	8.17317	8.15742	8.16615	8.17782	8.17039	8.14929	8.1218	8.15396	8.13922	8.17156	8.10918	8.11798	8.12798	8.17635
0.009263	8.16991	8.15041	8.13995	8.15859	8.14166	8.18822	8.16104	8.147	8.14626	8.15702	8.14763	8.14974	8.16129	8.16098	8.14939	8.13616	8.1383	8.12543	8.12853	8.12912	8.13805	8.12205	8.12581	8.13665	8.15475	8.13759	8.12703	8.16526	8.15536	8.15661	8.15514	8.17558	8.1561	8.16805	8.17968	8.17057	8.14595	8.13334	8.15096	8.15221	8.17334	8.10908	8.11099	8.12213	8.15595
0.0093	8.17454	8.16358	8.15356	8.17134	8.13688	8.17874	8.14738	8.13166	8.16505	8.16561	8.14285	8.14903	8.15112	8.16823	8.14723	8.14326	8.1485	8.1297	8.12716	8.13512	8.12469	8.12421	8.12602	8.14878	8.14382	8.13268	8.14611	8.18469	8.14234	8.15534	8.15302	8.17057	8.14425	8.1646	8.18352	8.16948	8.14016	8.15117	8.15465	8.16798	8.16503	8.10585	8.10804	8.12202	8.13599
0.009338	8.18268	8.17406	8.16126	8.1724	8.14082	8.17159	8.13855	8.13998	8.1647	8.15765	8.1356	8.14295	8.13626	8.15508	8.16396	8.13423	8.15676	8.12497	8.12739	8.12922	8.11356	8.13276	8.10989	8.13965	8.1503	8.14257	8.14814	8.18792	8.14128	8.15035	8.15943	8.16297	8.15758	8.16836	8.18469	8.1808	8.13606	8.16264	8.1635	8.16264	8.17952	8.12828	8.12566	8.12909	8.13944
0.009375	8.18451	8.17123	8.15404	8.17164	8.15007	8.15648	8.13845	8.15638	8.15653	8.15163	8.14214	8.13441	8.14697	8.14313	8.17607	8.1149	8.16027	8.12447	8.12673	8.13237	8.11175	8.13278	8.11653	8.14173	8.16223	8.14786	8.13418	8.18626	8.15033	8.14507	8.1558	8.17017	8.18929	8.15445	8.1797	8.18565	8.15071	8.1648	8.16302	8.1574	8.18715	8.1297	8.12973	8.13077	8.16246
0.009413	8.17403	8.16467	8.14763	8.18169	8.15567	8.15768	8.14453	8.15318	8.16561	8.15689	8.15364	8.11734	8.14201	8.13482	8.1617	8.12441	8.16159	8.1307	8.13998	8.1413	8.11699	8.15053	8.11216	8.14402	8.14392	8.1398	8.14789	8.17411	8.15201	8.15193	8.14807	8.18108	8.19366	8.14107	8.1751	8.19389	8.15903	8.14247	8.15951	8.16477	8.1931	8.12947	8.12172	8.1326	8.17726
0.00945	8.17752	8.17205	8.1518	8.17548	8.14753	8.16828	8.15086	8.16241	8.16544	8.14934	8.15552	8.1207	8.12337	8.12604	8.13606	8.13937	8.16302	8.14008	8.14784	8.14606	8.1264	8.16663	8.12525	8.15084	8.13339	8.14209	8.15661	8.15808	8.14707	8.15755	8.15264	8.18901	8.17858	8.14018	8.18189	8.19656	8.16986	8.12419	8.15364	8.15931	8.18102	8.13293	8.1208	8.1353	8.18888
0.009488	8.19216	8.18306	8.16068	8.17164	8.13855	8.16462	8.165	8.14799	8.15992	8.15213	8.14911	8.14252	8.12647	8.13522	8.13822	8.14364	8.16673	8.13416	8.13756	8.14552	8.13098	8.16284	8.12894	8.15224	8.13883	8.1473	8.1489	8.16297	8.1413	8.14072	8.1592	8.19209	8.15005	8.14593	8.17785	8.17998	8.17449	8.14173	8.14562	8.14219	8.16063	8.13075	8.12541	8.14199	8.19033
0.009525	8.1957	8.18626	8.15529	8.15804	8.12935	8.16823	8.16098	8.13532	8.1797	8.15727	8.12569	8.15074	8.14865	8.1429	8.14463	8.15315	8.17235	8.13405	8.11943	8.14517	8.13993	8.15168	8.11646	8.14278	8.14044	8.14384	8.14252	8.17205	8.13787	8.14181	8.16274	8.18278	8.15557	8.15211	8.16607	8.16508	8.17889	8.16025	8.1294	8.12632	8.14613	8.13258	8.11963	8.14646	8.18362
0.009563	8.19275	8.17927	8.15714	8.1484	8.12164	8.15005	8.15854	8.14354	8.17622	8.14941	8.12978	8.14662	8.14954	8.15714	8.13639	8.14812	8.17151	8.13011	8.11417	8.15063	8.14143	8.14163	8.1297	8.14453	8.1471	8.13571	8.13502	8.16971	8.13977	8.15259	8.14962	8.16874	8.17111	8.16027	8.17118	8.16747	8.17851	8.15165	8.14092	8.14028	8.13985	8.13507	8.13677	8.14486	8.17637
0.0096	8.1826	8.17563	8.15631	8.14916	8.12749	8.13672	8.15259	8.15371	8.1529	8.14634	8.12632	8.13248	8.1382	8.15976	8.13418	8.15007	8.15076	8.13639	8.12474	8.14222	8.13555	8.12271	8.14201	8.14822	8.13629	8.12332	8.14395	8.1665	8.15259	8.15508	8.14575	8.17757	8.17057	8.15191	8.17067	8.16696	8.18637	8.14095	8.15613	8.14608	8.13952	8.14936	8.14702	8.14425	8.16999
0.009638	8.16513	8.16813	8.15305	8.15183	8.14423	8.14138	8.14359	8.1604	8.1489	8.13545	8.14415	8.12988	8.14105	8.14598	8.1445	8.15007	8.13113	8.13207	8.13123	8.1266	8.13204	8.12889	8.137	8.14835	8.13896	8.11989	8.14654	8.16376	8.1545	8.1457	8.14397	8.18408	8.16335	8.15247	8.1783	8.16775	8.17909	8.14517	8.15203	8.14952	8.14514	8.14644	8.12329	8.13306	8.16429
0.009675	8.16994	8.17703	8.15511	8.15412	8.1543	8.15244	8.14809	8.15648	8.13688	8.13103	8.15915	8.14809	8.1484	8.13588	8.15331	8.14829	8.12586	8.12653	8.12101	8.11841	8.12792	8.13507	8.13891	8.14557	8.1558	8.12042	8.14372	8.17062	8.1621	8.1503	8.14964	8.17607	8.14791	8.1622	8.19056	8.18957	8.16477	8.13471	8.16844	8.16167	8.1415	8.13273	8.0999	8.11452	8.15432
0.009713	8.17467	8.16597	8.15605	8.16546	8.17708	8.16602	8.13359	8.15666	8.14056	8.12266	8.15819	8.16483	8.14679	8.12037	8.1574	8.15056	8.12838	8.12973	8.12413	8.1091	8.1238	8.14298	8.13731	8.14428	8.15511	8.12594	8.14199	8.17006	8.1636	8.15773	8.14707	8.16284	8.14026	8.15351	8.19	8.19239	8.15816	8.13972	8.16571	8.14367	8.15112	8.13115	8.09992	8.10964	8.1454
0.00975	8.17467	8.17085	8.14311	8.15712	8.19214	8.16976	8.11518	8.14829	8.15257	8.12818	8.14885	8.16727	8.14227	8.12464	8.14641	8.14934	8.13062	8.1381	8.13202	8.12818	8.11218	8.15445	8.12691	8.12879	8.15211	8.14552	8.13052	8.17797	8.15974	8.15747	8.15465	8.16643	8.14705	8.15193	8.17314	8.19219	8.16658	8.1413	8.15221	8.1577	8.14829	8.12268	8.11292	8.11228	8.13398
0.009788	8.16414	8.17665	8.14468	8.15475	8.17708	8.14654	8.11447	8.14715	8.15753	8.1395	8.14862	8.16895	8.14092	8.1234	8.12332	8.15686	8.13365	8.14478	8.13634	8.1352	8.11946	8.15628	8.12525	8.12268	8.15826	8.14507	8.14056	8.18555	8.17484	8.14359	8.16093	8.16808	8.15183	8.15503	8.16162	8.19226	8.16126	8.15089	8.13901	8.17421	8.14211	8.12553	8.1307	8.1219	8.13728
0.009825	8.1649	8.15366	8.15173	8.15025	8.15496	8.12897	8.11877	8.15191	8.15636	8.14328	8.13828	8.15084	8.14606	8.13031	8.11157	8.14217	8.13126	8.13573	8.12914	8.13423	8.11589	8.15007	8.13347	8.13939	8.15524	8.13766	8.14735	8.1885	8.17281	8.14507	8.15847	8.16877	8.16007	8.15282	8.15196	8.19013	8.15132	8.16716	8.13347	8.16513	8.13675	8.12213	8.14423	8.14183	8.15859
0.009863	8.16208	8.13548	8.16228	8.14316	8.15038	8.1219	8.12569	8.1384	8.1544	8.14321	8.13517	8.15598	8.1577	8.12884	8.11523	8.14247	8.13179	8.12243	8.1221	8.12564	8.11282	8.13919	8.12515	8.14392	8.13695	8.13298	8.15826	8.1752	8.14522	8.16027	8.16846	8.18947	8.16083	8.17591	8.15979	8.18715	8.16236	8.17108	8.14824	8.15496	8.13006	8.1281	8.15274	8.13952	8.15951
0.0099	8.16216	8.14934	8.16816	8.15956	8.14804	8.1237	8.13268	8.14326	8.16493	8.13464	8.13771	8.15539	8.15755	8.12825	8.13354	8.12912	8.13174	8.1325	8.11292	8.1222	8.1177	8.14405	8.12279	8.14097	8.13359	8.12597	8.16653	8.16426	8.13972	8.17022	8.16737	8.19099	8.15379	8.19026	8.16605	8.18402	8.16823	8.15104	8.1489	8.14662	8.12393	8.15264	8.13138	8.12159	8.15112
0.009938	8.17098	8.16393	8.16678	8.17162	8.14575	8.15013	8.14222	8.13751	8.15226	8.1355	8.13894	8.13568	8.14842	8.12696	8.1518	8.14138	8.13268	8.13479	8.10066	8.11289	8.12963	8.15669	8.11867	8.14822	8.13751	8.13718	8.16592	8.16193	8.1558	8.16739	8.15852	8.18415	8.1278	8.19641	8.16935	8.17838	8.15353	8.14077	8.16378	8.13871	8.14214	8.1561	8.13047	8.11511	8.1352
0.009975	8.17482	8.17271	8.16729	8.15333	8.14237	8.16271	8.15338	8.15048	8.1515	8.14992	8.15681	8.1307	8.13662	8.11717	8.15221	8.14082	8.13332	8.13771	8.09217	8.10188	8.14031	8.1694	8.10465	8.15834	8.15252	8.15295	8.17571	8.16935	8.16172	8.14923	8.1484	8.16088	8.13499	8.19471	8.15661	8.17156	8.15313	8.13853	8.17523	8.15219	8.1455	8.13586	8.14222	8.1209	8.13774
0.010013	8.17156	8.1897	8.16528	8.13744	8.1485	8.15895	8.16788	8.15407	8.15224	8.1488	8.15768	8.12586	8.12889	8.11261	8.1459	8.14328	8.13441	8.15007	8.09278	8.10908	8.14168	8.17187	8.11455	8.14873	8.16602	8.15824	8.18235	8.17571	8.16549	8.13413	8.14562	8.1694	8.15598	8.1898	8.16493	8.17601	8.15966	8.14728	8.17301	8.16587	8.14662	8.11495	8.13649	8.11356	8.15272
0.01005	8.1709	8.19249	8.1693	8.14209	8.15361	8.14743	8.16622	8.15702	8.16503	8.14334	8.15508	8.12528	8.11765	8.11928	8.13766	8.12892	8.15086	8.14349	8.12441	8.11284	8.15028	8.15709	8.13123	8.15109	8.14634	8.15671	8.16559	8.17128	8.17454	8.13909	8.14547	8.16958	8.14303	8.18555	8.1738	8.17111	8.16518	8.16508	8.16299	8.15412	8.1427	8.1031	8.13403	8.13004	8.15005
0.010088	8.17192	8.17645	8.16569	8.1562	8.14837	8.14677	8.15765	8.14669	8.18237	8.13311	8.17629	8.12642	8.11612	8.12085	8.14761	8.1178	8.17034	8.13876	8.13581	8.1161	8.14489	8.14702	8.13525	8.14794	8.12337	8.14865	8.16078	8.17327	8.18779	8.14527	8.15145	8.16678	8.13011	8.18792	8.16948	8.16892	8.17212	8.16811	8.14133	8.14753	8.13894	8.11465	8.12869	8.14331	8.15483
0.010125	8.16307	8.16035	8.1768	8.165	8.14774	8.15013	8.16132	8.12358	8.17986	8.1532	8.1855	8.13375	8.12411	8.13565	8.1369	8.13619	8.15778	8.13886	8.12729	8.13151	8.1368	8.14593	8.12968	8.15386	8.12668	8.14682	8.16772	8.17184	8.18001	8.15272	8.1532	8.16991	8.13794	8.16925	8.16505	8.16401	8.18509	8.15526	8.13278	8.14005	8.14898	8.13357	8.11818	8.12734	8.15778
0.010163	8.1633	8.15735	8.16935	8.17362	8.15155	8.15808	8.17734	8.12764	8.15208	8.16053	8.18667	8.13599	8.13077	8.13873	8.11562	8.14176	8.14351	8.13703	8.13677	8.13652	8.13718	8.15186	8.1296	8.14433	8.13169	8.14774	8.16701	8.16147	8.18118	8.15468	8.15781	8.16488	8.15567	8.15369	8.1545	8.15002	8.17525	8.14865	8.1354	8.14562	8.14209	8.12754	8.11625	8.1118	8.15755
0.0102	8.16531	8.14781	8.16905	8.17195	8.16228	8.1573	8.17215	8.13454	8.1444	8.15186	8.17039	8.14224	8.12391	8.13657	8.11473	8.14405	8.13733	8.13301	8.1424	8.12508	8.14072	8.14301	8.11205	8.1381	8.1458	8.15895	8.15933	8.14606	8.18601	8.14779	8.16119	8.15142	8.15427	8.15463	8.15165	8.14382	8.18339	8.1621	8.15269	8.15453	8.14323	8.11396	8.12416	8.10865	8.16365
0.010238	8.17248	8.13525	8.17584	8.17192	8.15913	8.16475	8.16727	8.13858	8.14649	8.15793	8.13932	8.1517	8.12078	8.12622	8.12123	8.14707	8.13423	8.12246	8.15519	8.13255	8.13922	8.13799	8.11104	8.13609	8.1518	8.16877	8.1561	8.15132	8.18608	8.14491	8.15651	8.14476	8.15966	8.15625	8.15681	8.15348	8.17423	8.16251	8.15358	8.16465	8.13703	8.11328	8.12172	8.1046	8.16948
0.010275	8.17619	8.14481	8.17741	8.16485	8.14735	8.17411	8.1662	8.15366	8.15882	8.15536	8.12935	8.1428	8.1282	8.12693	8.13151	8.14481	8.13342	8.10949	8.1679	8.13672	8.14255	8.13016	8.12642	8.137	8.15386	8.16343	8.14799	8.14016	8.17841	8.14484	8.15791	8.14389	8.17729	8.16409	8.15536	8.168	8.15587	8.16544	8.17116	8.168	8.14445	8.12741	8.13037	8.09944	8.1618
0.010313	8.17225	8.15605	8.16159	8.15618	8.1562	8.1707	8.15898	8.15264	8.16124	8.15664	8.15119	8.14095	8.14044	8.12678	8.13189	8.13812	8.13782	8.12447	8.17004	8.128	8.14967	8.14013	8.13395	8.15412	8.15849	8.15084	8.12892	8.14311	8.16704	8.14667	8.15661	8.16355	8.16737	8.15692	8.15669	8.17235	8.15475	8.17116	8.18108	8.16602	8.15282	8.13878	8.13957	8.09931	8.1694
0.01035	8.1752	8.15623	8.15539	8.15091	8.1677	8.16516	8.14186	8.15521	8.1606	8.15488	8.15625	8.15656	8.14387	8.13858	8.13639	8.122	8.14687	8.12123	8.17752	8.11195	8.13479	8.14303	8.12762	8.14562	8.17233	8.14222	8.11834	8.15735	8.16444	8.14476	8.16299	8.18303	8.15272	8.1455	8.16554	8.16999	8.15956	8.16432	8.18097	8.16678	8.15997	8.15028	8.14723	8.11091	8.17271
0.010388	8.19	8.15186	8.15386	8.14786	8.1725	8.15404	8.14285	8.16836	8.15536	8.15252	8.15656	8.1589	8.14316	8.14987	8.13456	8.12035	8.14392	8.1072	8.15992	8.10941	8.14013	8.14557	8.13016	8.1456	8.1705	8.12169	8.13049	8.15125	8.16628	8.1574	8.1646	8.18873	8.14827	8.14481	8.17261	8.16404	8.14095	8.16455	8.16877	8.17385	8.14893	8.14417	8.16213	8.13039	8.18054
0.010425	8.18199	8.14758	8.15725	8.14402	8.16111	8.153	8.14845	8.16561	8.16032	8.14461	8.15392	8.13878	8.1366	8.14941	8.13258	8.12647	8.13626	8.11478	8.14501	8.11994	8.13543	8.14158	8.13588	8.14748	8.14145	8.11773	8.13894	8.14832	8.14445	8.15572	8.16416	8.17774	8.16294	8.14511	8.17418	8.1516	8.13466	8.1559	8.16826	8.17576	8.14852	8.13029	8.16386	8.13357	8.18163
0.010463	8.16653	8.15132	8.15554	8.14873	8.16523	8.15175	8.14555	8.15659	8.15015	8.1514	8.13087	8.13174	8.14713	8.14135	8.12726	8.11411	8.1354	8.1277	8.13611	8.11747	8.12945	8.14504	8.13092	8.14044	8.12566	8.11676	8.15455	8.14445	8.14819	8.14522	8.17805	8.17368	8.1724	8.14763	8.16483	8.14344	8.14023	8.14486	8.16159	8.15653	8.14232	8.12785	8.15567	8.1223	8.17423
0.0105	8.16083	8.15798	8.16129	8.16744	8.16488	8.14819	8.14163	8.15147	8.14349	8.15313	8.12571	8.13459	8.15259	8.13672	8.12579	8.11345	8.13799	8.12477	8.12347	8.12973	8.13609	8.15409	8.1061	8.12818	8.12762	8.11882	8.15473	8.14906	8.16798	8.15453	8.17001	8.16447	8.15541	8.15071	8.15679	8.15142	8.14344	8.13965	8.16154	8.15343	8.1428	8.14031	8.13896	8.13161	8.1724
0.010538	8.14982	8.17207	8.16521	8.15941	8.16437	8.15819	8.15961	8.14552	8.15112	8.15425	8.13281	8.12775	8.15282	8.1339	8.14377	8.12787	8.1367	8.12342	8.1218	8.12485	8.13497	8.13952	8.09713	8.11411	8.13255	8.13207	8.13352	8.15664	8.15351	8.15208	8.15646	8.16193	8.14585	8.16483	8.15028	8.16233	8.15277	8.13655	8.14186	8.14804	8.14476	8.15979	8.13332	8.1412	8.17098
0.010575	8.14522	8.18064	8.15458	8.16533	8.15374	8.15247	8.17159	8.13853	8.15631	8.15285	8.12782	8.11938	8.1545	8.13375	8.14229	8.14527	8.12419	8.12759	8.1352	8.12096	8.13321	8.12899	8.10468	8.11757	8.14016	8.13164	8.12518	8.1545	8.14641	8.14964	8.16002	8.1751	8.14555	8.17101	8.13235	8.16086	8.15257	8.13675	8.14534	8.16109	8.1545	8.15908	8.13131	8.16134	8.16043
0.010613	8.15503	8.1723	8.14753	8.16727	8.13782	8.15257	8.17815	8.13616	8.14557	8.14906	8.14588	8.11208	8.15908	8.13805	8.14677	8.1337	8.12345	8.13894	8.14473	8.11874	8.13553	8.13731	8.119	8.13037	8.13416	8.13082	8.12248	8.14397	8.14832	8.15313	8.16983	8.17378	8.15425	8.16673	8.12502	8.15999	8.14359	8.1472	8.13975	8.17001	8.14534	8.13838	8.13731	8.15697	8.16368
0.01065	8.17123	8.15875	8.15364	8.1648	8.13454	8.15351	8.17996	8.12309	8.15447	8.14929	8.14832	8.11544	8.15473	8.13408	8.14191	8.12869	8.11177	8.14644	8.13708	8.12831	8.14613	8.13591	8.1278	8.14232	8.1412	8.12991	8.12998	8.15969	8.15999	8.13616	8.15829	8.16752	8.16162	8.16632	8.14013	8.15915	8.13764	8.14344	8.13532	8.16142	8.13103	8.13942	8.13611	8.1518	8.16096
0.010688	8.17879	8.15531	8.1529	8.16584	8.13484	8.13314	8.17159	8.14074	8.14926	8.16259	8.13428	8.12004	8.14695	8.14677	8.13677	8.12815	8.10944	8.15046	8.12342	8.12602	8.15508	8.13944	8.12149	8.14835	8.15923	8.12792	8.12759	8.16401	8.15811	8.13194	8.15559	8.15882	8.15643	8.17134	8.15684	8.16223	8.14128	8.14219	8.1326	8.14654	8.14359	8.15274	8.11897	8.13599	8.16671
0.010725	8.1749	8.1488	8.1649	8.15859	8.13497	8.12935	8.17708	8.14242	8.14791	8.175	8.13011	8.12457	8.14405	8.14807	8.1338	8.1297	8.12566	8.14507	8.12998	8.11094	8.14847	8.13487	8.125	8.14865	8.17535	8.12696	8.13527	8.16172	8.15923	8.13685	8.15023	8.16861	8.15737	8.17095	8.16564	8.16182	8.13896	8.13828	8.1338	8.15862	8.16706	8.13873	8.11032	8.12223	8.17523
0.010763	8.15971	8.1442	8.16073	8.13993	8.14461	8.12291	8.18608	8.14868	8.16648	8.16691	8.12775	8.12528	8.13744	8.13909	8.1341	8.11879	8.13367	8.12963	8.13108	8.10613	8.13807	8.12167	8.12017	8.13586	8.16897	8.13995	8.14997	8.16035	8.17001	8.15308	8.15091	8.17607	8.15267	8.18682	8.16139	8.1602	8.12439	8.14804	8.15107	8.14494	8.17805	8.11948	8.10473	8.11579	8.1646
0.0108	8.15791	8.15875	8.15356	8.14255	8.16549	8.11943	8.18074	8.16124	8.1602	8.16722	8.11165	8.12218	8.14275	8.12874	8.13873	8.10361	8.13057	8.12986	8.1366	8.10941	8.14929	8.11478	8.11696	8.13001	8.15219	8.14537	8.14278	8.14776	8.17721	8.15605	8.15737	8.16772	8.15033	8.18672	8.16231	8.13766	8.11429	8.14959	8.17721	8.12836	8.17464	8.12853	8.09563	8.11872	8.1518
0.010838	8.1675	8.18123	8.15849	8.16442	8.15852	8.12337	8.16228	8.15244	8.15425	8.16132	8.11638	8.11562	8.14509	8.12749	8.13049	8.10033	8.12307	8.14509	8.11948	8.11699	8.14084	8.11345	8.11015	8.12057	8.14794	8.14415	8.13835	8.15613	8.17093	8.1501	8.15961	8.1634	8.16635	8.18408	8.16925	8.13942	8.109	8.14552	8.18247	8.12701	8.14517	8.1369	8.10623	8.12754	8.13799
0.010875	8.17238	8.19056	8.15969	8.16116	8.14089	8.13054	8.15323	8.13916	8.15193	8.15473	8.12472	8.12017	8.13843	8.13568	8.12457	8.10862	8.11106	8.1517	8.10753	8.12714	8.13797	8.11396	8.10033	8.13334	8.14768	8.13861	8.13861	8.16711	8.15793	8.14941	8.15659	8.16638	8.1749	8.17835	8.18133	8.13916	8.12683	8.14959	8.16457	8.15023	8.12665	8.13578	8.12533	8.12241	8.1297
0.010913	8.16259	8.19786	8.15402	8.16175	8.14321	8.13838	8.15923	8.14623	8.14189	8.15953	8.14107	8.13441	8.1251	8.1351	8.1311	8.11834	8.10102	8.13731	8.13092	8.13998	8.13324	8.1265	8.0898	8.15216	8.15096	8.14301	8.14972	8.17017	8.15628	8.15186	8.17179	8.17688	8.16907	8.16902	8.17935	8.13965	8.13054	8.14557	8.16315	8.17449	8.12505	8.12586	8.12945	8.12101	8.14133
0.01095	8.16279	8.19959	8.15865	8.16521	8.13771	8.14229	8.16856	8.14067	8.14321	8.16429	8.14507	8.13586	8.1161	8.13367	8.14372	8.10999	8.08955	8.13828	8.13916	8.14901	8.13433	8.13471	8.09517	8.15875	8.16409	8.14265	8.15297	8.16437	8.15979	8.16915	8.17907	8.18069	8.15676	8.16442	8.18942	8.14613	8.13492	8.14931	8.16709	8.17352	8.13716	8.11974	8.12261	8.13535	8.16289
0.010988	8.16816	8.18939	8.14804	8.14232	8.12871	8.14893	8.16109	8.14267	8.14077	8.16187	8.12561	8.1459	8.11295	8.14466	8.14786	8.11907	8.08683	8.14644	8.13835	8.14318	8.12213	8.13581	8.10559	8.14552	8.17314	8.13352	8.15684	8.16467	8.15219	8.16628	8.17001	8.17225	8.14684	8.15961	8.19219	8.15498	8.14504	8.15923	8.16719	8.16053	8.15292	8.11679	8.1164	8.14402	8.16182
0.011025	8.17411	8.18194	8.14046	8.13962	8.12927	8.16302	8.15755	8.14494	8.14919	8.1501	8.12785	8.14977	8.12197	8.14651	8.13571	8.12531	8.09293	8.14847	8.12731	8.13319	8.12108	8.1429	8.12167	8.12571	8.15661	8.13802	8.15692	8.1651	8.14214	8.15859	8.17141	8.1572	8.14827	8.15335	8.17311	8.1633	8.14875	8.1532	8.15745	8.14336	8.1456	8.1134	8.1132	8.14181	8.15511
0.011063	8.17785	8.16068	8.13632	8.14313	8.1338	8.15529	8.1543	8.13174	8.1426	8.14621	8.12454	8.13482	8.12993	8.13886	8.12088	8.10534	8.1119	8.1455	8.13494	8.13677	8.12668	8.1351	8.1292	8.12103	8.15249	8.14484	8.14639	8.15224	8.13731	8.15005	8.16777	8.15272	8.16503	8.15755	8.15582	8.14969	8.15631	8.14608	8.14334	8.13433	8.15417	8.11696	8.11518	8.14857	8.15269
0.0111	8.17983	8.14598	8.15951	8.14374	8.13141	8.13604	8.14964	8.14313	8.14219	8.1412	8.1325	8.13642	8.13255	8.13754	8.11539	8.09908	8.12192	8.12502	8.15865	8.14598	8.13604	8.14534	8.11495	8.13642	8.14293	8.15379	8.13245	8.14484	8.14397	8.13418	8.15364	8.16116	8.18214	8.15592	8.13942	8.15224	8.1631	8.13507	8.14794	8.12597	8.15539	8.12238	8.11498	8.13896	8.15717
0.011138	8.17248	8.14634	8.16594	8.14761	8.13011	8.12396	8.15404	8.14	8.15508	8.13634	8.14491	8.14822	8.13006	8.14003	8.12541	8.11177	8.11137	8.12068	8.16683	8.15335	8.13477	8.13797	8.10788	8.15631	8.14789	8.15496	8.11038	8.13983	8.15984	8.13626	8.13738	8.16696	8.17139	8.15191	8.14189	8.15458	8.16963	8.12383	8.16963	8.12149	8.14743	8.11852	8.11935	8.1282	8.15908
0.011175	8.17713	8.14743	8.15808	8.15033	8.12803	8.12719	8.15992	8.14163	8.17261	8.14397	8.1473	8.13515	8.12724	8.1324	8.12391	8.12014	8.10819	8.12174	8.16467	8.15559	8.12434	8.12658	8.10702	8.15747	8.14626	8.16086	8.11315	8.14369	8.16833	8.15056	8.13545	8.17416	8.16584	8.14461	8.16037	8.14756	8.17182	8.13866	8.17184	8.1206	8.13944	8.11762	8.13329	8.13156	8.17523
0.011213	8.16793	8.16452	8.16266	8.14011	8.14387	8.11396	8.14832	8.13629	8.16902	8.15353	8.14257	8.12284	8.14407	8.13881	8.11775	8.12355	8.10488	8.12996	8.16332	8.16246	8.12411	8.12737	8.11689	8.15364	8.12708	8.14313	8.11732	8.14949	8.15051	8.15277	8.14715	8.16765	8.17111	8.12874	8.17314	8.1529	8.15636	8.15399	8.15369	8.12609	8.14211	8.13622	8.12973	8.1395	8.17754
0.01125	8.15394	8.16261	8.184	8.141	8.16991	8.12225	8.14682	8.14097	8.15376	8.1587	8.14519	8.12113	8.15857	8.1266	8.12614	8.12263	8.11414	8.13586	8.15081	8.16355	8.13398	8.1293	8.12134	8.14522	8.12609	8.1307	8.11823	8.14041	8.14952	8.15516	8.15132	8.16259	8.16869	8.14265	8.16363	8.16317	8.13255	8.16635	8.15297	8.13889	8.1355	8.13822	8.1147	8.12965	8.17619
0.011288	8.1459	8.16617	8.18881	8.14105	8.1796	8.1429	8.14598	8.1398	8.1351	8.15834	8.14135	8.13001	8.14941	8.13001	8.12675	8.12525	8.11798	8.13115	8.14161	8.16378	8.14656	8.12457	8.10824	8.1474	8.14875	8.1323	8.12757	8.14636	8.16035	8.14865	8.15501	8.1695	8.16917	8.15483	8.16686	8.16213	8.1267	8.15615	8.15125	8.15302	8.14036	8.12329	8.11704	8.11968	8.16693
0.011325	8.15575	8.17365	8.18298	8.14674	8.16841	8.15213	8.16292	8.12159	8.12576	8.16048	8.1428	8.13792	8.14842	8.14547	8.11839	8.1307	8.11704	8.12711	8.1268	8.15981	8.14774	8.12235	8.10783	8.1338	8.15191	8.14613	8.15158	8.15394	8.16826	8.13744	8.15262	8.16426	8.17146	8.15786	8.16828	8.17434	8.13937	8.14461	8.15669	8.15653	8.15048	8.11302	8.11462	8.12312	8.15798
0.011363	8.14125	8.17238	8.16732	8.15229	8.15267	8.14016	8.16376	8.12798	8.13705	8.1618	8.14695	8.14206	8.13296	8.1603	8.12154	8.1397	8.12009	8.11958	8.12729	8.14593	8.13667	8.13713	8.11444	8.1326	8.14067	8.14552	8.15351	8.16048	8.16025	8.13525	8.14896	8.15796	8.14494	8.16485	8.17164	8.18494	8.14758	8.13143	8.1591	8.13487	8.15135	8.12731	8.10865	8.12365	8.16233
0.0114	8.13606	8.16315	8.162	8.14275	8.1454	8.12447	8.153	8.14089	8.15554	8.16289	8.15892	8.1395	8.14013	8.1574	8.12597	8.13883	8.12686	8.11183	8.14667	8.1307	8.13815	8.13283	8.12345	8.13413	8.14054	8.1531	8.15257	8.15521	8.15714	8.14995	8.14901	8.15595	8.13352	8.14896	8.16582	8.18883	8.16457	8.12472	8.16294	8.12609	8.14837	8.1325	8.09751	8.12747	8.16668
0.011438	8.14194	8.15814	8.16165	8.14214	8.15763	8.12958	8.15676	8.1424	8.16315	8.15331	8.15208	8.13166	8.14346	8.14028	8.12576	8.14618	8.128	8.13202	8.15392	8.11849	8.14145	8.12149	8.11747	8.13319	8.12986	8.16666	8.14794	8.16877	8.16002	8.1605	8.1471	8.15529	8.15676	8.13741	8.16533	8.19155	8.17469	8.11839	8.15079	8.13123	8.13596	8.14311	8.09883	8.1252	8.15702
0.011475	8.14262	8.16014	8.16686	8.14537	8.17047	8.13131	8.1664	8.15567	8.16017	8.14946	8.13665	8.11714	8.13192	8.15496	8.12808	8.14005	8.13507	8.14692	8.14875	8.11305	8.13304	8.12103	8.1146	8.13828	8.12691	8.1592	8.14908	8.17319	8.16144	8.15636	8.15229	8.14328	8.16182	8.13029	8.16213	8.18553	8.17192	8.12243	8.13466	8.14344	8.11775	8.14138	8.10221	8.12358	8.15475
0.011513	8.14962	8.16785	8.168	8.15923	8.16556	8.12897	8.16978	8.15692	8.15895	8.15913	8.12607	8.12752	8.11661	8.16071	8.14631	8.14034	8.13891	8.13718	8.15285	8.1132	8.11714	8.13601	8.12332	8.13698	8.14389	8.15694	8.15694	8.17769	8.16683	8.16989	8.16348	8.15058	8.16081	8.13047	8.16119	8.1665	8.16424	8.13532	8.14484	8.13159	8.12787	8.13619	8.10893	8.12052	8.16149
0.01155	8.16149	8.16615	8.16666	8.17838	8.16439	8.13413	8.15623	8.15315	8.14944	8.16439	8.12325	8.14667	8.1177	8.13878	8.15562	8.14939	8.13146	8.14176	8.14901	8.12131	8.10684	8.14194	8.13082	8.13695	8.14229	8.15783	8.15951	8.17848	8.16159	8.16116	8.16882	8.15381	8.15852	8.11989	8.14374	8.14837	8.16343	8.13479	8.15613	8.12386	8.13143	8.12859	8.11724	8.12976	8.16686
0.011588	8.1676	8.15763	8.1632	8.18598	8.14707	8.14486	8.1577	8.1371	8.14044	8.16777	8.13881	8.14761	8.11457	8.13649	8.13217	8.13103	8.13263	8.13029	8.1384	8.11475	8.13098	8.11831	8.14527	8.13622	8.12841	8.16724	8.16355	8.17919	8.17052	8.14893	8.16622	8.15547	8.14796	8.1218	8.14326	8.13647	8.15514	8.13538	8.14921	8.12327	8.13105	8.12747	8.12714	8.12447	8.15114
0.011625	8.16968	8.14944	8.17932	8.18031	8.13494	8.14743	8.16991	8.13326	8.14664	8.1651	8.14443	8.14468	8.1296	8.14471	8.12599	8.10287	8.15496	8.13054	8.14211	8.10572	8.14189	8.11752	8.12535	8.12289	8.13271	8.16455	8.14654	8.17299	8.16465	8.15564	8.16162	8.16134	8.16032	8.13965	8.15628	8.13512	8.15285	8.14028	8.14674	8.1266	8.11274	8.12543	8.12347	8.13403	8.14623
0.011663	8.19486	8.1428	8.18759	8.16544	8.1515	8.14405	8.16968	8.1589	8.15229	8.15859	8.1474	8.1395	8.13672	8.12871	8.13268	8.09171	8.14774	8.13029	8.14364	8.09804	8.15142	8.12836	8.10984	8.12711	8.14072	8.16124	8.14392	8.16465	8.15483	8.15831	8.17352	8.16363	8.16162	8.15183	8.15219	8.13955	8.14308	8.1577	8.14659	8.13179	8.12467	8.12922	8.13248	8.1454	8.14679
0.0117	8.1974	8.13766	8.18962	8.15686	8.16666	8.14898	8.16243	8.15834	8.15412	8.1559	8.14034	8.14171	8.14608	8.12691	8.13138	8.10346	8.13265	8.1293	8.14796	8.10397	8.16266	8.13652	8.10913	8.14674	8.15625	8.15346	8.1456	8.15638	8.14761	8.16129	8.17177	8.1707	8.15819	8.1601	8.15554	8.1559	8.14105	8.1675	8.15081	8.13085	8.14201	8.13039	8.13184	8.13789	8.15109
0.011738	8.18601	8.13217	8.18502	8.16645	8.16643	8.14781	8.15198	8.1514	8.16218	8.16093	8.13675	8.14234	8.14265	8.12655	8.11689	8.11485	8.12505	8.13136	8.14743	8.11356	8.16345	8.13573	8.12281	8.1618	8.15295	8.14954	8.13688	8.14209	8.15676	8.16012	8.18352	8.17014	8.15631	8.15887	8.15646	8.16139	8.14575	8.16287	8.14471	8.13019	8.14692	8.12604	8.14852	8.14837	8.13779
0.011775	8.18212	8.13477	8.16096	8.17507	8.16124	8.14923	8.14751	8.14598	8.16566	8.16162	8.13426	8.13899	8.13441	8.11478	8.10753	8.13354	8.12714	8.14481	8.15259	8.13599	8.14684	8.12764	8.12426	8.159	8.13357	8.14395	8.15221	8.1502	8.1708	8.16536	8.18647	8.16177	8.15374	8.14865	8.16376	8.16615	8.13883	8.16831	8.13901	8.1546	8.1501	8.11974	8.15137	8.14695	8.13886
0.011813	8.18748	8.1441	8.1384	8.17652	8.14974	8.13113	8.14789	8.12737	8.14684	8.1601	8.13456	8.14138	8.13896	8.12998	8.12263	8.13377	8.13316	8.13573	8.15241	8.15122	8.13359	8.10788	8.12317	8.1486	8.1267	8.13474	8.15821	8.15582	8.16811	8.16584	8.17151	8.15404	8.15569	8.15063	8.15539	8.16261	8.15013	8.15775	8.13143	8.15056	8.13932	8.12159	8.15295	8.14311	8.14746
0.01185	8.18593	8.14016	8.1351	8.17291	8.15364	8.11177	8.14504	8.14145	8.12569	8.16271	8.12604	8.12144	8.14262	8.12706	8.13708	8.12561	8.1264	8.13159	8.15605	8.14468	8.13133	8.10529	8.11116	8.14133	8.1339	8.12777	8.15259	8.16653	8.14608	8.14275	8.15976	8.15775	8.15483	8.13873	8.15099	8.16467	8.1544	8.14865	8.13482	8.14603	8.14629	8.12576	8.14473	8.1307	8.14781
0.011888	8.17286	8.14524	8.13861	8.15633	8.15325	8.10916	8.16238	8.15379	8.10961	8.16605	8.12958	8.12256	8.14217	8.12922	8.14336	8.13321	8.14313	8.1354	8.1635	8.12553	8.12296	8.11676	8.11411	8.13713	8.14919	8.11917	8.13789	8.17703	8.15463	8.15371	8.15455	8.15211	8.14842	8.14219	8.15577	8.18436	8.16149	8.16523	8.15341	8.14476	8.14183	8.12831	8.14898	8.11762	8.14634
0.011925	8.17655	8.14395	8.13983	8.14181	8.15308	8.113	8.16859	8.14957	8.11991	8.15834	8.13789	8.13298	8.15796	8.12296	8.14812	8.12238	8.14331	8.14402	8.17019	8.11338	8.12785	8.13054	8.11686	8.13586	8.15264	8.11686	8.13008	8.18909	8.17149	8.15315	8.14115	8.1675	8.15432	8.16531	8.15732	8.18497	8.16678	8.1781	8.16739	8.14237	8.1325	8.11244	8.13568	8.11264	8.13774
0.011963	8.18202	8.14789	8.1342	8.14588	8.14977	8.12668	8.16727	8.14087	8.13471	8.13324	8.1324	8.13443	8.15104	8.12408	8.13868	8.13703	8.12922	8.13624	8.15605	8.12307	8.1516	8.15071	8.10211	8.13771	8.1515	8.11737	8.12696	8.18799	8.16243	8.15119	8.14992	8.17294	8.16338	8.16279	8.15404	8.18494	8.15201	8.1694	8.16544	8.14758	8.14667	8.11127	8.12434	8.1278	8.1425
0.012	8.17177	8.16544	8.12886	8.16282	8.12986	8.14313	8.15173	8.1424	8.13393	8.12035	8.13855	8.14191	8.14186	8.13255	8.12899	8.15714	8.13543	8.13365	8.12508	8.11684	8.15959	8.13405	8.11264	8.13677	8.15241	8.12454	8.13787	8.17785	8.14026	8.15664	8.16846	8.15905	8.19211	8.14669	8.15096	8.17828	8.1443	8.15028	8.16846	8.16434	8.15392	8.11353	8.11185	8.13413	8.14985
0.012038	8.16368	8.14807	8.13153	8.16915	8.12144	8.14128	8.14613	8.14097	8.15173	8.12551	8.14659	8.16307	8.14166	8.14967	8.11742	8.14311	8.13861	8.12421	8.10938	8.12253	8.15488	8.12884	8.12876	8.13634	8.13909	8.13248	8.13334	8.17543	8.13601	8.15913	8.16704	8.14507	8.17612	8.14473	8.15742	8.16149	8.1323	8.13179	8.16177	8.15422	8.15598	8.11162	8.119	8.12419	8.13588
0.012075	8.16109	8.12238	8.12431	8.1691	8.12355	8.13703	8.14812	8.15493	8.16365	8.12691	8.14153	8.14021	8.14491	8.15737	8.11691	8.12375	8.12861	8.12119	8.12263	8.13372	8.14323	8.13362	8.12556	8.14514	8.12123	8.13861	8.13349	8.17149	8.13568	8.14906	8.17075	8.14278	8.15231	8.14295	8.16668	8.14684	8.11417	8.12899	8.15295	8.13436	8.17121	8.11373	8.13072	8.13828	8.13604
0.012113	8.17698	8.11562	8.12014	8.16422	8.13548	8.13553	8.13779	8.15852	8.14374	8.14423	8.12833	8.11234	8.14771	8.15094	8.11312	8.12889	8.11633	8.12688	8.1395	8.13067	8.14115	8.13919	8.12976	8.15676	8.12764	8.13504	8.13502	8.16401	8.15002	8.15412	8.17617	8.1516	8.14298	8.14751	8.16521	8.1546	8.10788	8.13034	8.14578	8.11457	8.18375	8.12986	8.13357	8.12978	8.14713
0.01215	8.17174	8.12515	8.12325	8.15859	8.14067	8.13934	8.14194	8.14481	8.13764	8.14756	8.14013	8.11976	8.14974	8.15653	8.10277	8.14229	8.11078	8.12261	8.1411	8.11732	8.15033	8.15096	8.11411	8.14936	8.12701	8.147	8.15068	8.15219	8.1459	8.1573	8.16948	8.15478	8.13929	8.1587	8.15264	8.15575	8.11213	8.14356	8.15333	8.11007	8.18347	8.11879	8.12022	8.12617	8.15773
0.012188	8.16282	8.14862	8.12866	8.1691	8.13965	8.14771	8.15453	8.13967	8.13924	8.1651	8.14255	8.12123	8.13591	8.16264	8.10237	8.13141	8.1251	8.11345	8.12228	8.11236	8.14692	8.14504	8.1042	8.12775	8.12281	8.15058	8.15521	8.1397	8.13845	8.14478	8.15804	8.16426	8.15414	8.16457	8.15341	8.15643	8.12457	8.14702	8.14555	8.11546	8.17556	8.11012	8.1191	8.11826	8.16325
0.012225	8.15747	8.16579	8.13685	8.16322	8.1354	8.14758	8.15966	8.12848	8.13545	8.16266	8.14206	8.12772	8.12154	8.16442	8.11305	8.12482	8.14011	8.10465	8.10656	8.12136	8.14397	8.12505	8.11378	8.12391	8.13454	8.1338	8.1457	8.13822	8.12134	8.1381	8.15402	8.15244	8.15114	8.17696	8.16106	8.14161	8.12492	8.14748	8.14021	8.14138	8.17317	8.12365	8.12724	8.11676	8.16363
0.012263	8.15465	8.15333	8.15305	8.15582	8.13535	8.15119	8.16648	8.13622	8.14728	8.15422	8.14034	8.12408	8.1147	8.1548	8.12739	8.13906	8.14478	8.1071	8.11277	8.11356	8.14641	8.11968	8.11902	8.14117	8.1412	8.12365	8.14954	8.13629	8.12691	8.13306	8.15483	8.14812	8.15745	8.18682	8.1678	8.14341	8.13555	8.14542	8.13891	8.14461	8.16139	8.12739	8.11396	8.11419	8.16716
0.0123	8.14351	8.14598	8.16856	8.15089	8.14878	8.15333	8.16559	8.15714	8.14832	8.16256	8.14305	8.13263	8.12632	8.15697	8.13123	8.13726	8.14964	8.12274	8.12149	8.11567	8.1499	8.11854	8.11119	8.14606	8.13871	8.12813	8.16976	8.13858	8.13006	8.13031	8.1664	8.15046	8.16594	8.17884	8.16599	8.14392	8.13113	8.14583	8.13466	8.1501	8.14056	8.11712	8.09458	8.12284	8.16795
0.012338	8.16663	8.16393	8.16462	8.15348	8.15313	8.16363	8.1543	8.16071	8.15201	8.17172	8.14692	8.14334	8.13965	8.1339	8.15007	8.13031	8.1425	8.1165	8.14428	8.11394	8.16531	8.13138	8.11979	8.14468	8.14606	8.13466	8.19196	8.14369	8.1277	8.1339	8.17146	8.16485	8.17039	8.1736	8.16256	8.13286	8.11953	8.14453	8.13026	8.165	8.13011	8.11574	8.09873	8.11895	8.15722
0.012375	8.18016	8.16172	8.1574	8.16129	8.14687	8.17429	8.14779	8.17029	8.15231	8.17324	8.14946	8.13693	8.14552	8.13291	8.15567	8.13222	8.12991	8.12113	8.15125	8.12022	8.17701	8.13927	8.1264	8.14959	8.141	8.1219	8.1872	8.15425	8.1277	8.14183	8.18163	8.15877	8.1661	8.16205	8.17604	8.12474	8.12215	8.13583	8.13629	8.15043	8.12508	8.11907	8.10404	8.11592	8.15859
0.012413	8.17332	8.1529	8.14395	8.16279	8.15056	8.18527	8.15569	8.16388	8.15117	8.15872	8.15521	8.14423	8.1454	8.14389	8.15002	8.13606	8.12256	8.14181	8.14611	8.13031	8.165	8.14774	8.1355	8.15053	8.13459	8.10282	8.15997	8.15058	8.13337	8.14611	8.17431	8.13726	8.15559	8.16582	8.16139	8.13067	8.13497	8.12706	8.13398	8.12721	8.1237	8.13446	8.09741	8.12197	8.17223
0.01245	8.16856	8.15053	8.15689	8.15653	8.15122	8.1692	8.15961	8.14102	8.15638	8.15966	8.15257	8.15587	8.16577	8.14585	8.1425	8.12365	8.12696	8.14232	8.13126	8.13367	8.14962	8.14417	8.13459	8.13881	8.12508	8.09975	8.13998	8.14784	8.14038	8.14135	8.1634	8.134	8.15885	8.172	8.14977	8.12945	8.1264	8.1235	8.13339	8.12253	8.12894	8.13769	8.1134	8.11081	8.18568
0.012488	8.15938	8.14847	8.15791	8.15943	8.14629	8.16226	8.1664	8.13316	8.1633	8.16144	8.13906	8.15559	8.1662	8.15709	8.1487	8.11076	8.1342	8.14079	8.13039	8.12276	8.13477	8.12454	8.11409	8.14334	8.1296	8.11737	8.1367	8.15699	8.1488	8.1469	8.16498	8.14804	8.17034	8.16849	8.15201	8.12686	8.12772	8.13901	8.15313	8.13889	8.1457	8.13596	8.12431	8.11043	8.17576
0.012525	8.16912	8.14967	8.1529	8.17332	8.15079	8.1589	8.17342	8.14545	8.16516	8.15338	8.13889	8.15521	8.13967	8.1548	8.13886	8.10084	8.12528	8.13146	8.11933	8.11231	8.12983	8.11216	8.10404	8.13443	8.12548	8.12569	8.13815	8.17233	8.15531	8.16172	8.16983	8.15709	8.15648	8.15417	8.14896	8.12853	8.13538	8.15468	8.16747	8.14613	8.15056	8.13512	8.12782	8.12729	8.16994
0.012563	8.17184	8.16078	8.14255	8.17932	8.16531	8.14107	8.16447	8.14743	8.15821	8.15829	8.15608	8.1515	8.13581	8.15641	8.1354	8.1059	8.1267	8.10839	8.12047	8.12009	8.1351	8.11829	8.11707	8.13545	8.12116	8.12233	8.14206	8.17019	8.16096	8.17011	8.15592	8.16864	8.15145	8.15346	8.1577	8.13761	8.14425	8.15976	8.14939	8.14575	8.13914	8.12909	8.11862	8.12897	8.18509
0.0126	8.17467	8.15931	8.14257	8.17632	8.15236	8.12991	8.16551	8.14974	8.15297	8.16083	8.15768	8.14636	8.14384	8.1575	8.13771	8.12238	8.14433	8.0896	8.13176	8.13194	8.12467	8.11353	8.12352	8.14034	8.13428	8.12047	8.12716	8.16719	8.15849	8.16925	8.14878	8.15976	8.16772	8.156	8.16584	8.13927	8.13944	8.15694	8.14166	8.12246	8.14616	8.13202	8.12678	8.12024	8.19346
0.012638	8.18209	8.16462	8.14382	8.17011	8.12457	8.13387	8.17662	8.14697	8.14471	8.16289	8.14827	8.13151	8.14023	8.15409	8.1308	8.13098	8.12907	8.09245	8.14639	8.13342	8.12434	8.13087	8.13082	8.14344	8.15201	8.13377	8.125	8.16444	8.15122	8.16872	8.16012	8.16053	8.16928	8.15541	8.18291	8.1499	8.12543	8.15951	8.15305	8.11732	8.15628	8.13426	8.14776	8.12594	8.181
0.012675	8.18398	8.165	8.15219	8.16783	8.11732	8.14784	8.16121	8.13736	8.14992	8.15526	8.13642	8.13891	8.12558	8.14344	8.11116	8.13571	8.12386	8.10793	8.15808	8.13189	8.13019	8.13927	8.11411	8.14247	8.15325	8.13815	8.12798	8.16399	8.15938	8.16632	8.16551	8.15992	8.17568	8.16414	8.19956	8.14717	8.14122	8.15396	8.16198	8.13901	8.15135	8.13744	8.16869	8.1385	8.15531
0.012713	8.18604	8.15501	8.16439	8.17589	8.12233	8.1666	8.15837	8.14542	8.17001	8.16691	8.13822	8.13352	8.1251	8.14176	8.11417	8.13395	8.1235	8.1193	8.15615	8.13141	8.11495	8.13693	8.10137	8.14331	8.15158	8.14339	8.13723	8.16823	8.16505	8.17009	8.14547	8.15656	8.1723	8.16002	8.18723	8.14573	8.15742	8.14476	8.17217	8.15186	8.14623	8.13159	8.16655	8.13588	8.15002
0.01275	8.1839	8.14684	8.15877	8.16892	8.13482	8.16856	8.15605	8.15053	8.15236	8.16607	8.13672	8.13883	8.13838	8.14097	8.1355	8.13105	8.11666	8.12635	8.13703	8.11948	8.1204	8.13576	8.10521	8.14603	8.13304	8.14822	8.14166	8.16396	8.15496	8.16386	8.14054	8.1543	8.16404	8.14601	8.16467	8.14758	8.15081	8.15582	8.15847	8.16368	8.15468	8.12871	8.1514	8.12935	8.16365
0.012788	8.17538	8.14051	8.15183	8.17202	8.14552	8.1502	8.15506	8.14519	8.14644	8.14405	8.12045	8.15923	8.13451	8.13581	8.15358	8.12976	8.11719	8.12673	8.14023	8.11434	8.13955	8.12945	8.11836	8.14944	8.11745	8.14382	8.13492	8.16508	8.16488	8.15877	8.14524	8.15987	8.16302	8.15727	8.1501	8.141	8.15099	8.16622	8.16027	8.15964	8.16116	8.1252	8.12703	8.12111	8.16411
0.012825	8.16744	8.15119	8.14934	8.1721	8.14214	8.1323	8.15442	8.15366	8.14046	8.12983	8.13423	8.15867	8.13937	8.12345	8.15605	8.11839	8.12154	8.11961	8.14682	8.11872	8.14524	8.12932	8.12228	8.15142	8.11956	8.13431	8.12355	8.16416	8.18192	8.15435	8.15114	8.15641	8.17487	8.16788	8.14926	8.13792	8.14115	8.15331	8.16556	8.14771	8.17105	8.11012	8.12759	8.12894	8.15981
0.012863	8.15661	8.15366	8.15308	8.17006	8.14367	8.13494	8.15	8.17276	8.14044	8.14209	8.14664	8.13855	8.14784	8.12757	8.15709	8.10923	8.11717	8.11111	8.1459	8.11574	8.13309	8.13459	8.12195	8.14618	8.13245	8.13174	8.12101	8.1648	8.17635	8.15717	8.15826	8.1501	8.17075	8.16422	8.15351	8.14143	8.13565	8.13611	8.17423	8.14842	8.17139	8.12035	8.1412	8.13179	8.15661
0.0129	8.14621	8.14341	8.15046	8.16162	8.14061	8.15374	8.14336	8.168	8.13464	8.14303	8.12902	8.12182	8.1572	8.1297	8.15742	8.10677	8.10666	8.11083	8.14143	8.11216	8.12325	8.14585	8.10763	8.15147	8.14008	8.14227	8.13311	8.14913	8.15829	8.1587	8.15173	8.14234	8.16355	8.1634	8.13749	8.14855	8.13507	8.11295	8.17184	8.15239	8.15442	8.14199	8.14237	8.12726	8.16589
0.012938	8.13937	8.15806	8.16304	8.16256	8.14005	8.15631	8.15358	8.15409	8.13586	8.1532	8.11414	8.11996	8.16589	8.12767	8.15847	8.12688	8.11788	8.12271	8.13235	8.11422	8.11058	8.14242	8.11198	8.1514	8.15478	8.13387	8.14008	8.13418	8.1488	8.16238	8.14662	8.15099	8.15142	8.16444	8.12963	8.17317	8.13426	8.10829	8.1636	8.13769	8.15569	8.1324	8.13866	8.11813	8.16757
0.012975	8.13466	8.15885	8.15107	8.16396	8.12701	8.14636	8.14395	8.13771	8.14957	8.16012	8.11134	8.1175	8.16973	8.12579	8.15353	8.13375	8.12785	8.14527	8.12894	8.11897	8.11518	8.13337	8.12235	8.14407	8.15735	8.1398	8.14954	8.13713	8.14405	8.16045	8.13016	8.15442	8.15974	8.16071	8.13077	8.1871	8.13354	8.10506	8.1548	8.11251	8.14008	8.13008	8.13619	8.11976	8.15343
0.013013	8.14967	8.16683	8.13703	8.15806	8.13456	8.14794	8.13891	8.13031	8.15374	8.15989	8.1164	8.12304	8.16714	8.13454	8.15976	8.1397	8.13797	8.14977	8.13352	8.12167	8.12019	8.12454	8.11602	8.16249	8.1572	8.15709	8.15775	8.13153	8.14931	8.15422	8.12744	8.15384	8.1678	8.15331	8.13861	8.17902	8.14987	8.10885	8.15152	8.11808	8.12101	8.13431	8.1295	8.13502	8.14051
0.01305	8.17868	8.18324	8.13698	8.16388	8.14565	8.14758	8.14199	8.12818	8.14636	8.15145	8.12312	8.14855	8.16185	8.14845	8.15384	8.14369	8.14255	8.14919	8.14356	8.10966	8.12642	8.11752	8.10051	8.16416	8.15002	8.1546	8.15386	8.13922	8.15478	8.15987	8.14715	8.15341	8.15277	8.15923	8.12904	8.16632	8.1516	8.10712	8.15257	8.1311	8.11465	8.1294	8.12767	8.14931	8.14738
0.013088	8.181	8.18626	8.14341	8.16246	8.15554	8.14603	8.14069	8.13004	8.14298	8.1678	8.12302	8.14758	8.15028	8.14771	8.14102	8.13527	8.13464	8.13843	8.14428	8.10582	8.12853	8.1264	8.0913	8.15231	8.15191	8.15826	8.16055	8.15295	8.17434	8.1677	8.16432	8.1517	8.13832	8.15903	8.13761	8.16699	8.14725	8.12976	8.13573	8.1395	8.11381	8.12195	8.11727	8.13934	8.15152
0.013125	8.16833	8.17889	8.14034	8.14934	8.14776	8.1576	8.13385	8.14387	8.1517	8.15702	8.13586	8.13652	8.15109	8.1411	8.14946	8.14224	8.13634	8.14092	8.13349	8.12065	8.14499	8.12876	8.09079	8.15857	8.15386	8.15613	8.15091	8.15264	8.16732	8.1692	8.16615	8.14509	8.13517	8.16625	8.14896	8.16167	8.16162	8.14191	8.13253	8.14311	8.1248	8.11783	8.11404	8.13853	8.12897
0.013163	8.18349	8.16625	8.12943	8.14301	8.15887	8.15956	8.12731	8.14214	8.15742	8.14354	8.15068	8.125	8.15455	8.13693	8.14234	8.14059	8.12782	8.13021	8.11852	8.12805	8.16187	8.13075	8.10374	8.15458	8.14723	8.14873	8.12523	8.15374	8.15252	8.15506	8.14791	8.14196	8.16193	8.15966	8.16129	8.1489	8.18476	8.14476	8.13761	8.13731	8.13296	8.11541	8.11305	8.13944	8.12408
0.0132	8.19267	8.16783	8.12762	8.14435	8.15132	8.15496	8.14003	8.12993	8.15475	8.15697	8.14781	8.12027	8.14662	8.14573	8.15577	8.13047	8.1131	8.12032	8.11417	8.12001	8.15567	8.13283	8.12075	8.15206	8.14156	8.14646	8.10018	8.15463	8.14959	8.14056	8.13789	8.14534	8.17744	8.14189	8.16254	8.15849	8.17693	8.15478	8.13927	8.1264	8.14713	8.10979	8.11267	8.12991	8.14313
0.013238	8.16968	8.18382	8.13143	8.14501	8.15455	8.15999	8.16373	8.11915	8.14598	8.16833	8.14278	8.12274	8.12645	8.14621	8.14044	8.12665	8.10776	8.12808	8.10336	8.10786	8.13004	8.13276	8.12424	8.15521	8.13705	8.14278	8.12986	8.15641	8.14105	8.14499	8.14362	8.14896	8.17988	8.13868	8.14244	8.16142	8.15908	8.14801	8.14717	8.13825	8.15577	8.1116	8.10359	8.11742	8.15775
0.013275	8.15946	8.1841	8.14244	8.14748	8.1606	8.156	8.16691	8.12261	8.15842	8.16195	8.14056	8.12655	8.12874	8.14107	8.12027	8.13344	8.11389	8.11417	8.10181	8.1029	8.12767	8.12159	8.12235	8.16325	8.13736	8.12691	8.14018	8.15374	8.14977	8.15163	8.14977	8.13726	8.17902	8.1588	8.13296	8.15328	8.15308	8.1532	8.1543	8.14318	8.16187	8.11974	8.10432	8.13293	8.15488
0.013313	8.17067	8.15852	8.14901	8.14036	8.14919	8.13474	8.1679	8.12943	8.15178	8.15313	8.1396	8.1395	8.13756	8.13883	8.11798	8.14189	8.11409	8.10618	8.11417	8.11155	8.12899	8.1209	8.11261	8.16264	8.12767	8.13443	8.12749	8.13741	8.14852	8.15361	8.14972	8.13738	8.1632	8.16488	8.14573	8.14842	8.14486	8.14156	8.15735	8.14204	8.14796	8.12859	8.12551	8.14453	8.14608
0.01335	8.17065	8.15183	8.15046	8.1531	8.14768	8.13774	8.17027	8.12332	8.14283	8.15173	8.13797	8.14992	8.14763	8.13611	8.12152	8.12729	8.0971	8.11269	8.12274	8.12576	8.11556	8.1267	8.09875	8.15659	8.14153	8.15089	8.12535	8.13484	8.14623	8.14433	8.15966	8.16027	8.15002	8.16083	8.15694	8.14265	8.13393	8.13698	8.15257	8.12042	8.13705	8.12566	8.13733	8.14672	8.14034
0.013388	8.1663	8.15758	8.16709	8.16139	8.15163	8.15511	8.16658	8.13599	8.13187	8.15038	8.12772	8.13604	8.1503	8.13087	8.12235	8.12513	8.09451	8.09931	8.13042	8.12088	8.10826	8.12426	8.08693	8.1515	8.14679	8.15598	8.12177	8.14837	8.14682	8.13413	8.16338	8.18034	8.15061	8.1604	8.16198	8.16216	8.13141	8.13278	8.14522	8.10356	8.12299	8.11679	8.1342	8.13716	8.14911
0.013425	8.16373	8.15915	8.16002	8.1501	8.14494	8.17105	8.16129	8.14067	8.13136	8.14336	8.12286	8.1266	8.14573	8.13273	8.11874	8.11409	8.11089	8.09967	8.14318	8.11478	8.12202	8.11404	8.08578	8.14517	8.12899	8.16292	8.11935	8.15473	8.14583	8.13044	8.16505	8.19211	8.15643	8.16027	8.16902	8.1587	8.12632	8.12571	8.15084	8.10697	8.12238	8.1017	8.13471	8.12307	8.15409
0.013463	8.15636	8.17123	8.15173	8.1485	8.12981	8.1778	8.16216	8.13179	8.13077	8.14359	8.11798	8.14573	8.1499	8.1309	8.11579	8.09873	8.13059	8.11414	8.1396	8.11826	8.13385	8.11963	8.09916	8.14573	8.13016	8.15994	8.12411	8.14623	8.14959	8.13525	8.16879	8.193	8.16114	8.17172	8.18761	8.14156	8.1341	8.1238	8.15333	8.12632	8.13141	8.11592	8.1295	8.1342	8.1722
0.0135	8.14913	8.1678	8.15699	8.14463	8.13344	8.17342	8.15625	8.11714	8.13576	8.14511	8.1164	8.14491	8.15801	8.12818	8.10331	8.10608	8.11704	8.10776	8.12119	8.13515	8.13454	8.11709	8.10867	8.12744	8.1445	8.14941	8.12927	8.14204	8.1559	8.13553	8.16269	8.16877	8.16584	8.19104	8.1943	8.12993	8.15071	8.11673	8.15216	8.13828	8.13504	8.13141	8.1267	8.13324	8.16935
0.013538	8.14278	8.16325	8.14919	8.15091	8.14379	8.1445	8.14631	8.12439	8.1458	8.15557	8.1218	8.12744	8.14837	8.1192	8.09171	8.12472	8.10966	8.09685	8.11094	8.12597	8.14077	8.11307	8.11137	8.12871	8.14766	8.14463	8.1322	8.1444	8.14321	8.13087	8.14746	8.16846	8.17624	8.18207	8.18319	8.14369	8.14588	8.10923	8.15712	8.14534	8.12983	8.11785	8.12363	8.11946	8.16175
0.013575	8.15575	8.15885	8.13723	8.15898	8.15773	8.13024	8.16554	8.13001	8.15203	8.15216	8.12617	8.11839	8.14959	8.11979	8.10483	8.13298	8.11778	8.11394	8.11071	8.11409	8.14463	8.10969	8.12386	8.13494	8.13657	8.13703	8.14957	8.13932	8.14112	8.12744	8.14107	8.16096	8.18395	8.16716	8.17815	8.159	8.14682	8.14896	8.16119	8.14532	8.13166	8.12396	8.12368	8.122	8.15758
0.013613	8.18237	8.14639	8.12889	8.1562	8.16236	8.14018	8.17324	8.13502	8.14779	8.1574	8.14069	8.11661	8.15366	8.13708	8.11305	8.14669	8.12922	8.12327	8.12599	8.10443	8.12042	8.1308	8.13789	8.14265	8.12085	8.12978	8.15186	8.12281	8.14372	8.13634	8.14148	8.15257	8.16742	8.1677	8.16465	8.16549	8.15274	8.16383	8.15559	8.13258	8.15211	8.13214	8.11513	8.11844	8.15732
0.01365	8.20129	8.13001	8.14255	8.16037	8.15379	8.14158	8.17123	8.1311	8.16442	8.14636	8.13309	8.12241	8.15623	8.15023	8.12729	8.14781	8.13222	8.11679	8.11559	8.10903	8.10834	8.14087	8.14832	8.15905	8.11862	8.12787	8.13672	8.12207	8.14913	8.13632	8.15396	8.16531	8.15783	8.17291	8.17118	8.16838	8.14898	8.14384	8.14697	8.11422	8.16409	8.1456	8.10837	8.11549	8.16887
0.013688	8.20521	8.13393	8.16254	8.16444	8.14067	8.14199	8.16157	8.13532	8.17263	8.13591	8.1194	8.13359	8.15638	8.14044	8.14257	8.14575	8.13174	8.12007	8.10267	8.11765	8.10519	8.12843	8.1474	8.16185	8.12055	8.14028	8.14044	8.12869	8.14669	8.14616	8.15028	8.17047	8.15669	8.17764	8.16734	8.16477	8.14659	8.12332	8.13438	8.11465	8.15898	8.14629	8.11582	8.12947	8.17004
0.013725	8.17467	8.14555	8.15745	8.15506	8.13754	8.14913	8.15804	8.16795	8.1617	8.14794	8.12052	8.1311	8.15213	8.12907	8.13365	8.13609	8.1237	8.13871	8.10643	8.12553	8.09502	8.12813	8.14883	8.16874	8.12604	8.13342	8.12474	8.13868	8.15331	8.1572	8.14725	8.16271	8.14883	8.16676	8.1677	8.15808	8.1444	8.12406	8.1398	8.14565	8.15679	8.13614	8.1132	8.1308	8.15422
0.013763	8.1707	8.14453	8.16007	8.14211	8.14242	8.14301	8.16734	8.16132	8.14036	8.14684	8.11658	8.11292	8.13657	8.13416	8.13169	8.13754	8.11994	8.14761	8.12266	8.12286	8.09135	8.13774	8.14644	8.1739	8.12335	8.13126	8.12808	8.1399	8.15781	8.15666	8.15557	8.15389	8.14003	8.16129	8.17011	8.15659	8.13365	8.13838	8.14524	8.14908	8.14527	8.1192	8.11256	8.12668	8.1722
0.0138	8.17439	8.1459	8.1617	8.14634	8.14301	8.15196	8.16762	8.1385	8.13759	8.14135	8.13217	8.10712	8.12976	8.12444	8.15074	8.15056	8.12976	8.14656	8.12164	8.13253	8.09306	8.11442	8.14211	8.17334	8.12256	8.13746	8.13248	8.14481	8.16767	8.14974	8.1399	8.15152	8.13054	8.16259	8.15989	8.15175	8.13082	8.14077	8.14682	8.1292	8.13543	8.11155	8.12859	8.11991	8.18062
0.013838	8.17401	8.15341	8.15722	8.14776	8.16429	8.15119	8.1559	8.14272	8.13466	8.13751	8.1443	8.11111	8.12747	8.12101	8.15091	8.12998	8.13161	8.14389	8.12726	8.12518	8.10364	8.09888	8.12574	8.15125	8.11999	8.14387	8.13153	8.14679	8.1798	8.15694	8.12106	8.16406	8.13042	8.1604	8.1577	8.16658	8.13153	8.13972	8.15302	8.1222	8.12302	8.11172	8.13688	8.11956	8.16584
0.013875	8.16124	8.15933	8.14196	8.13774	8.15926	8.14923	8.1485	8.14293	8.13268	8.1396	8.13596	8.11546	8.12375	8.12416	8.13393	8.12195	8.12642	8.13868	8.13543	8.12024	8.12286	8.10687	8.11539	8.14107	8.11086	8.14824	8.12281	8.1415	8.17848	8.16943	8.12714	8.1725	8.13789	8.14746	8.15201	8.17329	8.13466	8.13469	8.16167	8.12561	8.11595	8.12284	8.12057	8.12139	8.15549
0.013913	8.14331	8.15676	8.12464	8.14568	8.14323	8.14313	8.15302	8.13774	8.1293	8.14458	8.13955	8.14026	8.11406	8.11869	8.11668	8.13087	8.1146	8.12223	8.15331	8.13265	8.13591	8.11516	8.12299	8.14041	8.1179	8.15125	8.12538	8.13787	8.17868	8.16737	8.1442	8.17225	8.14496	8.13741	8.15829	8.17029	8.15435	8.12607	8.15269	8.10659	8.1174	8.11846	8.12309	8.12238	8.15419
0.01395	8.13665	8.14575	8.13685	8.15135	8.13657	8.13911	8.15155	8.14494	8.13655	8.15618	8.14262	8.14901	8.11498	8.13314	8.10822	8.13568	8.11508	8.12363	8.14893	8.13662	8.14636	8.11925	8.12675	8.13314	8.12851	8.168	8.13461	8.14021	8.17767	8.15079	8.14217	8.17706	8.16137	8.15056	8.16945	8.16442	8.1634	8.11974	8.13622	8.10936	8.13802	8.11317	8.12856	8.12848	8.14301
0.013988	8.14209	8.14789	8.13354	8.15826	8.12879	8.14542	8.16945	8.14713	8.15605	8.15816	8.15201	8.15559	8.11923	8.14148	8.10715	8.13459	8.12085	8.1222	8.13103	8.13535	8.14733	8.1219	8.12787	8.1367	8.13024	8.162	8.15107	8.15516	8.17256	8.14801	8.1307	8.17902	8.16889	8.1675	8.1722	8.15898	8.15847	8.12004	8.14305	8.11612	8.15933	8.1074	8.13393	8.12431	8.13057
0.014025	8.15392	8.15849	8.13471	8.1621	8.12441	8.13975	8.1809	8.13866	8.16724	8.16414	8.16065	8.14888	8.113	8.13792	8.11821	8.13237	8.11045	8.10793	8.12322	8.12653	8.14115	8.12197	8.11826	8.13446	8.14964	8.14753	8.15648	8.16048	8.1662	8.14606	8.12396	8.16063	8.1605	8.17774	8.16678	8.16933	8.14318	8.1133	8.13881	8.14395	8.16584	8.09939	8.13525	8.11877	8.1385
0.014063	8.17126	8.16597	8.13515	8.15351	8.11554	8.14667	8.17871	8.1281	8.17345	8.17116	8.14786	8.14486	8.11734	8.13123	8.1206	8.13515	8.10539	8.11958	8.11569	8.13609	8.14072	8.12429	8.10933	8.1308	8.15145	8.14028	8.14499	8.13832	8.16137	8.15605	8.13822	8.14781	8.13782	8.16434	8.15163	8.16574	8.13153	8.1115	8.12197	8.16119	8.16899	8.09728	8.13469	8.11495	8.15206
0.0141	8.18525	8.16892	8.13283	8.15249	8.12312	8.14395	8.17922	8.12754	8.18934	8.17721	8.11933	8.14328	8.11913	8.1341	8.1264	8.13825	8.12185	8.13405	8.11785	8.13187	8.15244	8.12968	8.09397	8.1277	8.15051	8.15613	8.13583	8.13365	8.16455	8.15396	8.14753	8.13693	8.13708	8.15491	8.1573	8.14303	8.12986	8.11762	8.10956	8.16203	8.15023	8.1046	8.12876	8.1341	8.17301
0.014138	8.1781	8.1601	8.15132	8.15661	8.12497	8.14684	8.16376	8.12569	8.17388	8.17108	8.10748	8.13718	8.12564	8.15013	8.11961	8.11788	8.13504	8.14362	8.1105	8.13115	8.14941	8.13456	8.09026	8.11358	8.1356	8.16383	8.13103	8.15315	8.17528	8.15007	8.1441	8.13471	8.14112	8.14349	8.17601	8.13293	8.13576	8.12731	8.1132	8.16821	8.13955	8.11302	8.12424	8.12625	8.16816
0.014175	8.16571	8.15684	8.15282	8.153	8.11211	8.15569	8.15801	8.11714	8.16922	8.16668	8.11442	8.11671	8.14623	8.15905	8.11444	8.12528	8.13916	8.13738	8.10702	8.1234	8.12546	8.12546	8.09158	8.11928	8.13265	8.15539	8.12594	8.16304	8.16826	8.16124	8.14916	8.15147	8.14959	8.14997	8.17863	8.13311	8.12683	8.13532	8.10799	8.16411	8.13883	8.11116	8.11363	8.11167	8.16691
0.014213	8.16254	8.1721	8.13995	8.14161	8.1222	8.15666	8.15437	8.11681	8.16811	8.16053	8.12787	8.10559	8.14125	8.1693	8.10725	8.1353	8.15183	8.12325	8.13408	8.12314	8.11831	8.14331	8.09458	8.13838	8.12235	8.15005	8.13319	8.16086	8.16259	8.17154	8.16401	8.15821	8.1544	8.15969	8.1591	8.15491	8.12815	8.13626	8.11989	8.14336	8.13815	8.10598	8.10982	8.1192	8.16327
0.01425	8.16961	8.16938	8.14906	8.13754	8.1412	8.14934	8.15051	8.1251	8.17385	8.14776	8.1369	8.10303	8.12057	8.15384	8.09779	8.13774	8.14382	8.12472	8.15582	8.12726	8.12123	8.13995	8.1076	8.16078	8.12467	8.13004	8.14145	8.15872	8.15656	8.1677	8.16315	8.17001	8.14903	8.16559	8.14807	8.1695	8.13418	8.1266	8.13095	8.11768	8.13878	8.11028	8.11516	8.12566	8.1414
0.014288	8.16098	8.15323	8.14511	8.1444	8.15175	8.15714	8.16114	8.1455	8.17495	8.13774	8.14084	8.10951	8.10216	8.14908	8.11356	8.13916	8.11737	8.12062	8.1414	8.12762	8.12637	8.13237	8.10532	8.15086	8.13108	8.13413	8.13871	8.1633	8.15488	8.16269	8.16129	8.16874	8.1444	8.16345	8.14728	8.17055	8.13095	8.13202	8.12632	8.11877	8.15432	8.11592	8.1104	8.11297	8.15712
0.014325	8.15959	8.16091	8.16065	8.14667	8.14761	8.1665	8.17622	8.14606	8.15847	8.13741	8.14064	8.12564	8.0985	8.13059	8.11953	8.14725	8.10656	8.12322	8.1342	8.12693	8.1266	8.15043	8.10608	8.13667	8.13459	8.14186	8.12632	8.1751	8.15569	8.17441	8.15585	8.16409	8.16081	8.17017	8.14939	8.15969	8.13726	8.14969	8.14267	8.12332	8.16566	8.11473	8.10633	8.11335	8.17693
0.014363	8.16218	8.14817	8.16241	8.15046	8.13672	8.16076	8.17596	8.14885	8.1516	8.14885	8.15331	8.12899	8.11658	8.12813	8.11099	8.14255	8.10732	8.11905	8.13232	8.12246	8.13504	8.15511	8.10417	8.13871	8.14059	8.13159	8.13527	8.1666	8.141	8.18868	8.15541	8.15735	8.17401	8.17141	8.14135	8.14555	8.14542	8.15145	8.14272	8.11905	8.15689	8.1296	8.11925	8.12762	8.1678
0.0144	8.15783	8.1458	8.15127	8.15681	8.14283	8.15491	8.15198	8.12386	8.15035	8.14954	8.1474	8.12233	8.12879	8.14392	8.10684	8.13344	8.11292	8.10913	8.12561	8.09949	8.1443	8.13878	8.09433	8.14079	8.14679	8.12586	8.13904	8.15341	8.13906	8.17502	8.15938	8.15277	8.17217	8.16544	8.1532	8.13975	8.16205	8.15615	8.14222	8.11394	8.14893	8.14217	8.11127	8.14026	8.15264
0.014438	8.16882	8.13731	8.13362	8.14583	8.1395	8.13899	8.14283	8.1194	8.15129	8.13782	8.14491	8.12986	8.12586	8.14504	8.1133	8.12798	8.13441	8.10928	8.13443	8.1	8.14067	8.11317	8.11127	8.12022	8.15605	8.13321	8.13667	8.15089	8.15567	8.14919	8.14623	8.15887	8.15274	8.16121	8.1706	8.13197	8.15831	8.16373	8.14173	8.12246	8.14425	8.14135	8.10102	8.13398	8.15491
0.014475	8.18021	8.13868	8.13436	8.14547	8.14303	8.1324	8.14059	8.12528	8.1499	8.13568	8.13365	8.13716	8.12225	8.13034	8.12352	8.11953	8.1499	8.12144	8.13128	8.09062	8.14967	8.1041	8.11261	8.13082	8.1485	8.13398	8.13298	8.15038	8.15478	8.13367	8.15074	8.15976	8.14344	8.16597	8.16877	8.11877	8.14372	8.15923	8.14171	8.1398	8.1529	8.13665	8.10555	8.11394	8.16007
0.014513	8.17736	8.14857	8.14827	8.15808	8.15216	8.14997	8.14122	8.12485	8.15394	8.14992	8.13171	8.13695	8.13258	8.11897	8.12579	8.12126	8.14532	8.13141	8.12937	8.10287	8.13637	8.11691	8.10732	8.12668	8.14911	8.12846	8.12823	8.14402	8.14702	8.13214	8.16365	8.16724	8.14985	8.17032	8.14471	8.12871	8.14656	8.16551	8.15386	8.14817	8.15252	8.12592	8.10298	8.10242	8.16243
0.01455	8.16444	8.15292	8.14684	8.1678	8.15109	8.1354	8.1501	8.14417	8.16124	8.15325	8.1219	8.12149	8.13464	8.13306	8.12808	8.12075	8.14511	8.12317	8.1368	8.12157	8.13609	8.11976	8.11437	8.12787	8.14041	8.12411	8.13014	8.13563	8.14822	8.13334	8.17078	8.16109	8.15531	8.1695	8.14804	8.13126	8.13482	8.16628	8.16376	8.14751	8.15389	8.12396	8.10147	8.10506	8.15829
0.014588	8.15936	8.16256	8.15206	8.17701	8.15046	8.13128	8.16315	8.14077	8.14613	8.14746	8.12411	8.10852	8.11849	8.14209	8.12375	8.11531	8.12803	8.1118	8.1191	8.14217	8.141	8.11811	8.12111	8.14611	8.13438	8.1296	8.12752	8.13614	8.16411	8.1412	8.1605	8.16073	8.15419	8.16116	8.1558	8.14237	8.12955	8.15458	8.14743	8.14183	8.15918	8.11513	8.11501	8.11185	8.16444
0.014625	8.1632	8.17134	8.15013	8.16874	8.15313	8.13828	8.16963	8.13385	8.14354	8.12874	8.12345	8.10697	8.11615	8.13304	8.11676	8.11251	8.11882	8.11231	8.11002	8.14781	8.12116	8.11096	8.12841	8.15417	8.14677	8.11218	8.13477	8.15048	8.16541	8.14835	8.15259	8.16279	8.13937	8.16231	8.15686	8.15707	8.13202	8.14801	8.12329	8.1413	8.1634	8.11882	8.12988	8.13255	8.16368
0.014663	8.17451	8.15435	8.15928	8.1646	8.15686	8.14728	8.17347	8.13212	8.15	8.12866	8.12553	8.11473	8.12314	8.1279	8.10417	8.11295	8.10221	8.11399	8.11333	8.13443	8.11501	8.10025	8.12953	8.15534	8.1545	8.11101	8.14911	8.15028	8.15582	8.15178	8.14547	8.17352	8.15519	8.1576	8.14842	8.15163	8.13517	8.13955	8.13128	8.15175	8.17662	8.11302	8.1297	8.13667	8.16943
0.0147	8.18354	8.15404	8.16851	8.15987	8.15829	8.14649	8.1751	8.13253	8.14285	8.14301	8.12393	8.11582	8.11661	8.12538	8.10857	8.11823	8.0984	8.09863	8.11638	8.12998	8.13049	8.1102	8.13227	8.14061	8.15595	8.11727	8.14206	8.16378	8.15018	8.15369	8.1442	8.17904	8.17085	8.16233	8.13942	8.15508	8.13578	8.13642	8.15335	8.13815	8.1769	8.11852	8.11531	8.13731	8.1709
0.014738	8.16142	8.1662	8.15717	8.15849	8.15417	8.13311	8.16396	8.14229	8.14944	8.14407	8.12177	8.12688	8.11938	8.12052	8.11699	8.13291	8.11656	8.09868	8.12719	8.11762	8.14153	8.12856	8.11968	8.14173	8.15323	8.12365	8.14074	8.16414	8.13126	8.16096	8.14517	8.17835	8.16307	8.17075	8.14644	8.15356	8.12683	8.13039	8.16856	8.13072	8.15898	8.12772	8.11615	8.13235	8.18382
0.014775	8.14923	8.17004	8.14008	8.15681	8.15575	8.12543	8.15587	8.14003	8.14237	8.13878	8.1135	8.12963	8.12754	8.12502	8.11658	8.15046	8.13403	8.11999	8.1249	8.11078	8.14158	8.13957	8.11862	8.141	8.14082	8.13044	8.15318	8.15562	8.12515	8.15717	8.14313	8.187	8.15984	8.15702	8.16442	8.15152	8.11315	8.1337	8.17281	8.13237	8.15023	8.13568	8.11345	8.12177	8.18909
0.014813	8.15531	8.1591	8.14145	8.15928	8.16096	8.1341	8.16177	8.1267	8.13909	8.14362	8.12088	8.13632	8.12469	8.12635	8.12062	8.14939	8.14346	8.13581	8.12085	8.11045	8.13306	8.14626	8.12749	8.12673	8.14313	8.11475	8.15598	8.15435	8.13591	8.15615	8.1457	8.18354	8.15819	8.15445	8.17052	8.15592	8.12561	8.14158	8.16589	8.13001	8.14397	8.1268	8.12172	8.12119	8.17879
0.01485	8.16566	8.16554	8.14433	8.15671	8.14941	8.15536	8.16635	8.1367	8.13004	8.13655	8.11734	8.13965	8.12345	8.13644	8.12897	8.13665	8.13512	8.14295	8.12561	8.13092	8.13515	8.17037	8.13593	8.11223	8.13489	8.09512	8.15274	8.14069	8.1516	8.15488	8.13815	8.16409	8.15524	8.16574	8.16526	8.14875	8.13362	8.13565	8.15549	8.13237	8.13293	8.11852	8.12256	8.11813	8.15905
0.014888	8.16607	8.17088	8.14626	8.14499	8.14423	8.16648	8.16462	8.14389	8.13222	8.11963	8.11984	8.15173	8.13553	8.1471	8.13291	8.13184	8.11707	8.13784	8.12416	8.13042	8.13087	8.17581	8.12927	8.12714	8.13662	8.09761	8.14789	8.13451	8.15631	8.15346	8.12614	8.15402	8.16093	8.17024	8.16854	8.15592	8.14148	8.14209	8.15226	8.12375	8.12925	8.12719	8.1266	8.10145	8.14939
0.014925	8.15811	8.18385	8.15168	8.15704	8.13746	8.16449	8.16899	8.14133	8.15028	8.11256	8.12103	8.15267	8.14262	8.14629	8.13716	8.14214	8.1058	8.13268	8.11246	8.1342	8.11768	8.15702	8.11584	8.13187	8.13606	8.11289	8.16045	8.13693	8.15335	8.16216	8.13296	8.15524	8.16477	8.15389	8.18013	8.15946	8.1414	8.14415	8.15163	8.12808	8.13858	8.14077	8.1191	8.10252	8.15402
0.014963	8.15659	8.18433	8.15262	8.15791	8.131	8.14842	8.17411	8.15091	8.15816	8.12859	8.11236	8.15872	8.1441	8.12894	8.12096	8.12571	8.11223	8.11783	8.11409	8.12518	8.11132	8.15206	8.11567	8.13393	8.13988	8.12998	8.15198	8.14494	8.13662	8.15417	8.14898	8.16325	8.15816	8.1297	8.16032	8.16556	8.14481	8.13672	8.14959	8.13487	8.15208	8.14634	8.10814	8.0988	8.15819
0.015	8.15163	8.1707	8.15727	8.14443	8.13131	8.14717	8.15091	8.1485	8.16673	8.13469	8.11701	8.15875	8.13123	8.14321	8.12454	8.11404	8.10496	8.12093	8.13082	8.11684	8.10699	8.14242	8.10908	8.14575	8.14237	8.14473	8.14527	8.14473	8.13008	8.15168	8.14697	8.15437	8.14952	8.12871	8.14926	8.1636	8.14717	8.14061	8.14372	8.13611	8.14417	8.14069	8.09723	8.1075	8.14735
0.015038	8.15079	8.16304	8.14931	8.12653	8.13548	8.14974	8.13792	8.14435	8.15554	8.14791	8.12017	8.14199	8.11943	8.15524	8.14359	8.12207	8.11155	8.13029	8.14257	8.12131	8.11279	8.14262	8.10181	8.14377	8.13545	8.15814	8.13591	8.13843	8.14034	8.1428	8.12441	8.14473	8.14936	8.13011	8.14974	8.16592	8.14776	8.12569	8.13507	8.14222	8.13286	8.1292	8.10781	8.11829	8.13683
0.015075	8.13123	8.17685	8.14334	8.11099	8.14214	8.15109	8.14252	8.15618	8.14568	8.1559	8.13416	8.12388	8.12047	8.14575	8.1498	8.12871	8.12904	8.13677	8.13021	8.12988	8.13685	8.16851	8.10654	8.13418	8.12508	8.16579	8.13894	8.14507	8.15313	8.14934	8.13128	8.15328	8.15664	8.12403	8.14267	8.15295	8.13347	8.12569	8.13004	8.15061	8.11727	8.12108	8.11399	8.12785	8.12576
0.015113	8.12914	8.18608	8.14514	8.12096	8.13721	8.13708	8.17055	8.15224	8.14494	8.16132	8.12856	8.1177	8.12261	8.13571	8.15353	8.10425	8.12497	8.14344	8.12541	8.12589	8.15661	8.17342	8.12177	8.13591	8.12078	8.15981	8.13622	8.15313	8.13522	8.15399	8.15371	8.15295	8.1502	8.11727	8.13014	8.12533	8.13349	8.12625	8.13311	8.14789	8.12892	8.10694	8.11366	8.1562	8.12459
0.01515	8.13576	8.17248	8.15552	8.13983	8.13909	8.14435	8.17917	8.14176	8.13868	8.16126	8.12185	8.11946	8.11867	8.13688	8.14023	8.10694	8.10094	8.14389	8.11376	8.11757	8.15254	8.16068	8.13489	8.13281	8.13115	8.14949	8.12884	8.13924	8.14194	8.15313	8.16121	8.15974	8.14186	8.11958	8.14097	8.12421	8.14995	8.12726	8.14145	8.13146	8.13782	8.113	8.11811	8.14868	8.12866
0.015188	8.16294	8.14514	8.15997	8.14753	8.13955	8.15063	8.16144	8.14161	8.14008	8.14237	8.12586	8.12434	8.10356	8.13863	8.125	8.12327	8.09784	8.1321	8.10649	8.10816	8.13423	8.14105	8.14285	8.12317	8.13454	8.13779	8.1175	8.14936	8.14445	8.15173	8.15264	8.16915	8.1473	8.1219	8.15407	8.14949	8.16599	8.14044	8.14135	8.11938	8.11882	8.11846	8.10847	8.11177	8.14036
0.015225	8.16455	8.14717	8.15859	8.14758	8.15023	8.15089	8.15964	8.14397	8.14794	8.13136	8.12266	8.12803	8.11455	8.14395	8.1179	8.12627	8.1164	8.1134	8.10839	8.10305	8.12899	8.13288	8.14023	8.12014	8.13115	8.13642	8.11335	8.15158	8.15203	8.15618	8.15885	8.15877	8.14534	8.13545	8.14514	8.16533	8.1706	8.14796	8.14896	8.11854	8.10819	8.11312	8.10979	8.08965	8.14746
0.015263	8.15496	8.13744	8.15455	8.15145	8.15163	8.13942	8.16195	8.14031	8.15272	8.13085	8.11887	8.13947	8.11935	8.12976	8.12441	8.12253	8.11785	8.10961	8.11183	8.10796	8.13034	8.11562	8.13311	8.11793	8.11386	8.1209	8.1029	8.14878	8.16078	8.15371	8.16043	8.14842	8.1456	8.15781	8.14316	8.15292	8.15826	8.15051	8.14898	8.12869	8.10649	8.11625	8.1278	8.091	8.15541
0.0153	8.15165	8.13774	8.17032	8.15842	8.14631	8.13382	8.15407	8.14334	8.14969	8.14529	8.12841	8.14812	8.12645	8.13217	8.12696	8.13138	8.10971	8.10811	8.10094	8.12146	8.12119	8.10679	8.13604	8.11432	8.11274	8.12691	8.10664	8.15099	8.16505	8.15236	8.16533	8.15847	8.13916	8.17052	8.14425	8.1385	8.1575	8.15412	8.14527	8.1443	8.13037	8.12062	8.13026	8.1135	8.1441
0.015338	8.13672	8.14717	8.1796	8.14601	8.14641	8.12309	8.1545	8.14395	8.16098	8.15516	8.13278	8.13955	8.12935	8.13744	8.13494	8.14707	8.10366	8.11798	8.09364	8.1312	8.11854	8.11358	8.13586	8.11913	8.12426	8.13634	8.11205	8.13815	8.15783	8.15376	8.17347	8.16785	8.13965	8.16864	8.14316	8.14382	8.14433	8.15641	8.13916	8.15224	8.15399	8.12642	8.12569	8.11386	8.14964
0.015375	8.14204	8.17179	8.17014	8.14875	8.13952	8.12098	8.16078	8.1441	8.16177	8.14656	8.14145	8.13138	8.13477	8.12121	8.14321	8.15633	8.10778	8.13403	8.10343	8.13199	8.12866	8.11343	8.12286	8.12452	8.13034	8.13634	8.11205	8.13497	8.1413	8.15331	8.1547	8.15366	8.14267	8.15725	8.141	8.14962	8.11185	8.16165	8.12886	8.14639	8.15704	8.12434	8.12592	8.10033	8.15137
0.015413	8.15109	8.15163	8.16088	8.15676	8.13568	8.12762	8.16518	8.13779	8.15875	8.14214	8.13133	8.13324	8.12358	8.12523	8.14468	8.15239	8.11155	8.13614	8.1132	8.1265	8.13588	8.11635	8.13754	8.11958	8.13726	8.13098	8.11208	8.13001	8.13955	8.14588	8.14189	8.13644	8.13532	8.1458	8.14669	8.1485	8.1043	8.14756	8.12243	8.1369	8.15165	8.13494	8.13161	8.10598	8.14824
0.01545	8.16007	8.15013	8.16277	8.15096	8.13258	8.1297	8.15811	8.12978	8.15964	8.14995	8.11722	8.13515	8.13016	8.14339	8.1415	8.13665	8.11953	8.13441	8.11249	8.12238	8.14135	8.10143	8.13372	8.1251	8.14829	8.12396	8.12274	8.13962	8.13891	8.14499	8.14923	8.1426	8.14499	8.15302	8.14761	8.13789	8.11539	8.14003	8.11231	8.13998	8.16373	8.13822	8.13126	8.12457	8.15168
0.015488	8.15867	8.1587	8.15745	8.13972	8.12965	8.13517	8.15211	8.13947	8.15264	8.14822	8.10717	8.1429	8.13828	8.15282	8.13105	8.12752	8.12558	8.12429	8.11455	8.11063	8.13901	8.10966	8.12347	8.13184	8.14443	8.11002	8.1292	8.15081	8.15086	8.15384	8.15745	8.13934	8.16106	8.14715	8.14346	8.13319	8.1277	8.14305	8.10765	8.1488	8.14583	8.12998	8.12627	8.12586	8.15193
0.015525	8.16218	8.16226	8.15806	8.12581	8.13883	8.13779	8.14725	8.15226	8.15302	8.16007	8.10043	8.13672	8.13286	8.15216	8.12497	8.1145	8.12561	8.12302	8.12531	8.10465	8.14156	8.12268	8.1042	8.1337	8.15417	8.10084	8.13738	8.15282	8.14756	8.15857	8.15114	8.14412	8.14896	8.15287	8.15791	8.13507	8.14362	8.13311	8.12469	8.14913	8.12897	8.12447	8.1268	8.11559	8.15394
0.015563	8.15829	8.1547	8.15046	8.13227	8.13967	8.14362	8.14481	8.14568	8.14463	8.15875	8.11587	8.13805	8.13151	8.15386	8.12869	8.10923	8.13693	8.11343	8.13484	8.12131	8.14217	8.12525	8.09819	8.14255	8.17467	8.10471	8.13555	8.13754	8.14936	8.14967	8.15277	8.14634	8.15618	8.16165	8.156	8.14397	8.1562	8.11551	8.14527	8.15885	8.12833	8.12157	8.12792	8.11493	8.14801
0.0156	8.16193	8.14021	8.14659	8.14524	8.14417	8.16022	8.15096	8.14148	8.11732	8.15007	8.12213	8.16419	8.13393	8.16816	8.14186	8.10938	8.13207	8.10504	8.13451	8.13637	8.14499	8.12276	8.10214	8.14173	8.18311	8.11516	8.12884	8.12431	8.14774	8.14244	8.15821	8.12965	8.15747	8.17863	8.15094	8.14461	8.14919	8.11897	8.15875	8.15646	8.13082	8.12741	8.11991	8.12767	8.15435
0.015638	8.15506	8.14316	8.14166	8.1501	8.14519	8.16963	8.15707	8.14056	8.12177	8.14634	8.11473	8.15435	8.13906	8.15908	8.12319	8.10445	8.12866	8.10379	8.14145	8.13708	8.13482	8.11096	8.10641	8.13695	8.1547	8.11007	8.12548	8.12391	8.14313	8.14112	8.16353	8.11923	8.14695	8.17253	8.15231	8.15264	8.14323	8.1351	8.15048	8.14677	8.1485	8.10328	8.12556	8.13024	8.15297
0.015675	8.15208	8.13919	8.13332	8.14412	8.13894	8.16498	8.16358	8.1459	8.13901	8.14176	8.1104	8.1341	8.12365	8.14667	8.11935	8.10397	8.11933	8.09758	8.12136	8.1176	8.12055	8.11381	8.10231	8.14705	8.15605	8.11895	8.12968	8.1424	8.14801	8.1383	8.16378	8.12426	8.14878	8.15641	8.14977	8.13952	8.13797	8.13207	8.1502	8.13298	8.14334	8.10412	8.13769	8.12149	8.14473
0.015713	8.14786	8.13995	8.13642	8.1428	8.13288	8.14588	8.15506	8.14939	8.13599	8.13271	8.12004	8.1236	8.11399	8.15447	8.1337	8.11442	8.11953	8.09156	8.10671	8.10826	8.11061	8.10427	8.09794	8.15791	8.14674	8.12482	8.13741	8.14814	8.15625	8.14227	8.1558	8.15058	8.16393	8.13693	8.1366	8.12792	8.11574	8.13171	8.15348	8.12856	8.14181	8.12123	8.15107	8.10211	8.13698
0.01575	8.15837	8.15358	8.13932	8.14908	8.13845	8.12263	8.15819	8.15135	8.13123	8.14695	8.12724	8.11272	8.10936	8.16058	8.13367	8.12281	8.12213	8.10865	8.11803	8.10763	8.11147	8.11096	8.10066	8.16104	8.134	8.125	8.11905	8.1592	8.1531	8.1547	8.14959	8.16495	8.1852	8.13588	8.14301	8.13619	8.11971	8.14565	8.15213	8.1355	8.15747	8.11414	8.15656	8.09222	8.14478
0.015788	8.15793	8.14901	8.13955	8.14507	8.13955	8.10877	8.15953	8.13487	8.12988	8.15964	8.13705	8.11429	8.11788	8.16032	8.13105	8.12619	8.12098	8.11628	8.12296	8.1132	8.11991	8.1175	8.10557	8.15435	8.13146	8.12775	8.11526	8.1592	8.15274	8.15989	8.14181	8.16254	8.17736	8.16353	8.14367	8.12564	8.12078	8.15356	8.14801	8.13504	8.15969	8.11315	8.15389	8.09669	8.15135
0.015825	8.16986	8.13695	8.14326	8.1457	8.13609	8.11521	8.14191	8.13568	8.12843	8.15638	8.14145	8.11907	8.13835	8.15567	8.12164	8.13176	8.12022	8.109	8.13098	8.13113	8.12609	8.13199	8.08945	8.13952	8.12714	8.11643	8.13171	8.16449	8.1708	8.15203	8.13026	8.14977	8.16956	8.18123	8.15447	8.12304	8.13273	8.13413	8.15786	8.13545	8.15666	8.11836	8.14293	8.10069	8.16755
0.015863	8.17579	8.14267	8.1354	8.13861	8.14494	8.131	8.13538	8.13983	8.12495	8.1445	8.14252	8.14059	8.14758	8.15625	8.12851	8.12276	8.12495	8.11478	8.13141	8.12413	8.12874	8.11974	8.09545	8.13062	8.12569	8.12614	8.14211	8.15737	8.17922	8.14616	8.13548	8.13492	8.16971	8.16765	8.15956	8.12947	8.14328	8.12775	8.1588	8.1367	8.15763	8.12739	8.13393	8.1001	8.18263
0.0159	8.17385	8.14646	8.13565	8.13477	8.15394	8.13632	8.13306	8.14128	8.13324	8.13817	8.1426	8.14593	8.14896	8.14168	8.12988	8.12024	8.11473	8.11841	8.12164	8.12304	8.14237	8.11948	8.10252	8.1367	8.13726	8.1352	8.15051	8.13624	8.17952	8.14135	8.14674	8.14092	8.16632	8.14784	8.15409	8.13438	8.14074	8.13728	8.14941	8.14941	8.14171	8.12642	8.13484	8.08754	8.16882
0.015938	8.18316	8.14428	8.13037	8.1429	8.15315	8.13733	8.13014	8.147	8.15631	8.13939	8.13749	8.13037	8.14557	8.12386	8.11671	8.12958	8.11157	8.11612	8.10618	8.11813	8.14677	8.1148	8.11556	8.14527	8.13044	8.14346	8.15341	8.14112	8.14926	8.14285	8.15595	8.15676	8.15653	8.13639	8.14903	8.13843	8.1321	8.12531	8.12879	8.14896	8.13568	8.12174	8.1371	8.10216	8.16422
0.015975	8.17716	8.14194	8.13632	8.15618	8.15096	8.13955	8.12658	8.14921	8.16238	8.13769	8.12101	8.12586	8.13387	8.12953	8.10504	8.13708	8.11195	8.11389	8.10234	8.11935	8.14115	8.12368	8.11256	8.13006	8.1277	8.14392	8.14201	8.15999	8.13187	8.1293	8.15834	8.15516	8.1547	8.13929	8.14265	8.13927	8.14036	8.1218	8.12327	8.13848	8.12241	8.11444	8.12874	8.12093	8.17477
0.016013	8.16671	8.14387	8.13334	8.1605	8.14417	8.14003	8.13372	8.15737	8.14738	8.13632	8.12088	8.12098	8.11943	8.1279	8.11747	8.13789	8.0943	8.12268	8.11831	8.12396	8.1353	8.1218	8.1144	8.12701	8.10415	8.13494	8.13652	8.16948	8.12973	8.13281	8.15964	8.1472	8.15267	8.14194	8.14173	8.13883	8.14255	8.13583	8.12886	8.12019	8.11043	8.10679	8.11852	8.12327	8.19003
0.01605	8.1723	8.14448	8.12937	8.14957	8.1295	8.14537	8.14682	8.14476	8.13626	8.14524	8.13367	8.10631	8.11076	8.12879	8.12358	8.13983	8.10003	8.12141	8.12558	8.13026	8.1295	8.11818	8.12726	8.13281	8.10351	8.11778	8.15274	8.15862	8.113	8.15468	8.15755	8.15559	8.14504	8.13866	8.14011	8.14717	8.14224	8.13004	8.1429	8.11699	8.1339	8.09799	8.11528	8.12312	8.18845
0.016088	8.18639	8.14733	8.13644	8.1503	8.1322	8.15381	8.14931	8.13655	8.1369	8.13939	8.15002	8.11032	8.11579	8.13471	8.11284	8.13685	8.10216	8.12365	8.12815	8.1194	8.13187	8.1205	8.11938	8.13398	8.12688	8.11488	8.14779	8.15155	8.106	8.15117	8.1529	8.17164	8.14824	8.14303	8.1503	8.15389	8.14664	8.12953	8.1427	8.12337	8.15595	8.11615	8.10933	8.12444	8.17917
0.016125	8.19181	8.15041	8.1455	8.15587	8.13563	8.162	8.14425	8.14555	8.13983	8.13744	8.14507	8.12101	8.12185	8.13896	8.11254	8.12787	8.09708	8.11999	8.1268	8.11841	8.13812	8.12963	8.11089	8.14608	8.13583	8.11183	8.15366	8.14552	8.11089	8.15178	8.15168	8.17693	8.15534	8.16139	8.15468	8.14473	8.1294	8.1218	8.13713	8.12904	8.14382	8.1177	8.11053	8.12592	8.16299
0.016163	8.19244	8.15659	8.14453	8.14456	8.12886	8.1661	8.13507	8.1572	8.13891	8.15028	8.13716	8.12739	8.11836	8.12833	8.1193	8.13062	8.09713	8.1267	8.12238	8.12256	8.13253	8.11862	8.10099	8.13487	8.13354	8.11727	8.16737	8.13914	8.10994	8.13922	8.14677	8.16714	8.15244	8.15068	8.15664	8.15478	8.12935	8.12825	8.12696	8.13466	8.12413	8.10493	8.12045	8.11854	8.14814
0.0162	8.18141	8.14832	8.14875	8.13983	8.13881	8.15653	8.14204	8.13504	8.1425	8.1577	8.1292	8.11933	8.11111	8.12266	8.12531	8.12754	8.09868	8.13243	8.11444	8.11826	8.13731	8.11409	8.09499	8.11762	8.14603	8.11778	8.16037	8.14697	8.12589	8.14669	8.13698	8.15399	8.13565	8.13479	8.15425	8.16068	8.13983	8.14807	8.12386	8.13731	8.12505	8.10366	8.1165	8.12019	8.12859
0.016238	8.16983	8.13576	8.14178	8.13581	8.16147	8.14929	8.14214	8.12281	8.1455	8.15468	8.12329	8.11699	8.11378	8.12548	8.11157	8.12741	8.11218	8.12299	8.11432	8.13019	8.13733	8.12373	8.10389	8.12017	8.13985	8.12228	8.14156	8.14305	8.13291	8.14074	8.14962	8.14672	8.12617	8.12764	8.14341	8.14316	8.13576	8.13057	8.12055	8.14964	8.12492	8.10844	8.11356	8.11829	8.13181
0.016275	8.16897	8.14461	8.12411	8.13543	8.1722	8.14529	8.13189	8.1145	8.15369	8.14458	8.11312	8.1146	8.11765	8.12899	8.10862	8.11516	8.1209	8.12368	8.11493	8.13553	8.13339	8.13309	8.12627	8.13777	8.12897	8.12553	8.12943	8.12505	8.13799	8.13693	8.15801	8.14565	8.13705	8.1131	8.13649	8.13967	8.12589	8.11249	8.13861	8.14713	8.12686	8.12612	8.11823	8.10559	8.1458
0.016313	8.17121	8.15447	8.10343	8.13016	8.16134	8.15427	8.14326	8.12497	8.15058	8.13649	8.11595	8.1223	8.128	8.1311	8.1148	8.11485	8.12922	8.11081	8.11727	8.13309	8.13075	8.12815	8.14067	8.14275	8.11607	8.11605	8.13298	8.1395	8.14593	8.14473	8.16317	8.14367	8.15135	8.10822	8.15564	8.14229	8.11572	8.12009	8.16231	8.14494	8.12798	8.13927	8.12775	8.11648	8.14667
0.01635	8.1795	8.15475	8.09718	8.12162	8.15526	8.16035	8.15272	8.12869	8.14267	8.13446	8.11114	8.13667	8.12798	8.13723	8.12937	8.10748	8.13026	8.10069	8.11516	8.12927	8.12205	8.12447	8.13029	8.1356	8.11134	8.12164	8.14649	8.14669	8.16287	8.14067	8.15636	8.14145	8.14952	8.12329	8.17548	8.13754	8.12988	8.13588	8.16739	8.13929	8.13187	8.14494	8.11852	8.1326	8.15264
0.016388	8.17215	8.14687	8.10809	8.12441	8.13647	8.16706	8.15468	8.14067	8.13899	8.14379	8.11757	8.14707	8.12566	8.1458	8.13619	8.10392	8.12767	8.10961	8.10529	8.12635	8.12101	8.14659	8.11414	8.13619	8.12123	8.11015	8.15369	8.14766	8.16566	8.13436	8.156	8.1444	8.15653	8.15277	8.17749	8.12902	8.14974	8.14247	8.15859	8.1397	8.1341	8.15188	8.13004	8.14328	8.16238
0.016425	8.16602	8.14412	8.12317	8.11607	8.13555	8.16307	8.14145	8.14962	8.13362	8.14301	8.11612	8.15193	8.12525	8.14133	8.13286	8.10732	8.12808	8.12029	8.10514	8.11714	8.12848	8.14888	8.10913	8.1429	8.12632	8.10844	8.14412	8.14954	8.14939	8.12396	8.16025	8.14908	8.17464	8.16981	8.16854	8.13525	8.1472	8.13764	8.13538	8.11867	8.12703	8.14906	8.1371	8.1442	8.17278
0.016463	8.16284	8.13942	8.125	8.11076	8.1454	8.1587	8.13133	8.13868	8.13634	8.13995	8.12182	8.14819	8.12612	8.13649	8.10966	8.10628	8.1174	8.11185	8.11668	8.1177	8.13143	8.13975	8.10712	8.14316	8.13166	8.12352	8.13698	8.15979	8.14265	8.12256	8.16953	8.15473	8.17696	8.17103	8.15758	8.13886	8.14738	8.13227	8.12981	8.11188	8.13553	8.14189	8.13245	8.13522	8.17123
0.0165	8.16991	8.13581	8.13916	8.12558	8.13443	8.15689	8.1371	8.13502	8.1355	8.14163	8.12653	8.1425	8.128	8.15269	8.10867	8.09634	8.10865	8.10292	8.10633	8.12566	8.12352	8.13075	8.10137	8.12309	8.10913	8.13751	8.14468	8.15422	8.13774	8.13126	8.15602	8.15948	8.16452	8.16294	8.13863	8.14321	8.15587	8.13586	8.14217	8.1089	8.14618	8.12983	8.12469	8.13446	8.16261
0.016538	8.16218	8.14489	8.14713	8.12594	8.1337	8.16055	8.1383	8.13517	8.14346	8.14509	8.13698	8.13685	8.12805	8.1592	8.10748	8.0882	8.1145	8.11915	8.10707	8.11414	8.13085	8.13469	8.11363	8.12327	8.11012	8.13212	8.14087	8.14809	8.13713	8.13413	8.14102	8.17388	8.1518	8.15854	8.12457	8.14611	8.14242	8.14687	8.13942	8.11948	8.12978	8.11986	8.12347	8.14082	8.16765
0.016575	8.16098	8.159	8.1531	8.12497	8.13822	8.14476	8.12439	8.14812	8.14387	8.14318	8.13334	8.13825	8.13044	8.15018	8.1072	8.08723	8.12678	8.12241	8.11699	8.10916	8.14402	8.1382	8.12764	8.11938	8.12403	8.13703	8.13733	8.15028	8.13176	8.12904	8.15338	8.17228	8.13703	8.14957	8.1322	8.15455	8.1368	8.15046	8.14021	8.12139	8.12101	8.11447	8.11485	8.13924	8.1706
0.016613	8.16216	8.1636	8.13863	8.1308	8.14822	8.14728	8.13713	8.16208	8.13258	8.16208	8.13146	8.137	8.1323	8.16432	8.09855	8.0956	8.12373	8.12284	8.1091	8.10727	8.15508	8.11696	8.12083	8.10875	8.12892	8.1443	8.14008	8.1514	8.13655	8.14298	8.16159	8.17095	8.13573	8.13835	8.14011	8.16299	8.13983	8.14641	8.14476	8.12708	8.12294	8.1205	8.11895	8.11584	8.17126
0.01665	8.15447	8.15768	8.13232	8.14336	8.15084	8.15625	8.14458	8.16376	8.13527	8.16889	8.13271	8.12932	8.12886	8.17078	8.10198	8.10839	8.11546	8.11602	8.11017	8.11045	8.15534	8.13141	8.1105	8.11028	8.1413	8.1442	8.13721	8.14972	8.14946	8.15346	8.17441	8.1695	8.1324	8.14491	8.15132	8.17507	8.13565	8.14328	8.14489	8.13924	8.1189	8.12668	8.10387	8.11574	8.17551
0.016688	8.15374	8.15435	8.14051	8.13983	8.14112	8.15625	8.1485	8.1574	8.14227	8.15486	8.13619	8.12243	8.13171	8.17693	8.10534	8.11389	8.12434	8.1134	8.12358	8.11841	8.1413	8.1322	8.12886	8.12403	8.13721	8.141	8.13553	8.16213	8.15526	8.15096	8.17266	8.15623	8.13248	8.16757	8.16365	8.16516	8.12904	8.14646	8.15806	8.1515	8.12698	8.13647	8.10994	8.12581	8.15727
0.016725	8.15826	8.16411	8.15018	8.14659	8.12703	8.15074	8.14412	8.15737	8.12917	8.15094	8.12795	8.13052	8.13794	8.1736	8.1175	8.13616	8.1249	8.11801	8.13449	8.13385	8.13057	8.12121	8.13019	8.12668	8.12792	8.13092	8.14072	8.16935	8.15577	8.15	8.15033	8.15453	8.13006	8.15519	8.17546	8.14898	8.11905	8.14514	8.15714	8.14944	8.13332	8.11511	8.10666	8.13039	8.14601
0.016763	8.16175	8.15241	8.14944	8.15028	8.13459	8.16073	8.14443	8.1485	8.11968	8.14334	8.12553	8.13143	8.15048	8.17309	8.12734	8.13245	8.12523	8.11358	8.13217	8.12792	8.1368	8.11658	8.13202	8.13176	8.12752	8.12945	8.137	8.16958	8.14293	8.14522	8.14847	8.15173	8.13685	8.15628	8.17975	8.14374	8.11411	8.12352	8.13049	8.14804	8.13367	8.10872	8.11646	8.11971	8.14527
0.0168	8.16833	8.15702	8.16465	8.15806	8.12925	8.18069	8.13873	8.14311	8.1322	8.15198	8.11541	8.12068	8.14471	8.16271	8.11826	8.11989	8.12131	8.10796	8.14234	8.13222	8.13622	8.13159	8.13276	8.15386	8.12815	8.13647	8.13273	8.15692	8.11989	8.14417	8.15425	8.16401	8.1456	8.16905	8.18644	8.13459	8.13087	8.11345	8.12744	8.13998	8.13482	8.10895	8.12625	8.11963	8.13858
0.016838	8.17334	8.16231	8.16332	8.16251	8.12947	8.17296	8.12988	8.14529	8.13929	8.15325	8.10816	8.11872	8.13479	8.14601	8.11615	8.12749	8.11104	8.11025	8.13026	8.1368	8.13861	8.13156	8.12777	8.16325	8.1355	8.13243	8.12345	8.14705	8.11371	8.13947	8.1576	8.16691	8.15165	8.16541	8.17729	8.13377	8.13853	8.113	8.12866	8.12096	8.13128	8.10514	8.11289	8.12152	8.1252
0.016875	8.18003	8.16093	8.15648	8.16544	8.13901	8.15829	8.13365	8.1454	8.14499	8.15417	8.11211	8.12798	8.13164	8.1455	8.12182	8.13184	8.11391	8.11109	8.10336	8.13545	8.15592	8.12144	8.12294	8.16327	8.14774	8.1219	8.12342	8.1445	8.14036	8.1325	8.15587	8.16538	8.14941	8.14003	8.16559	8.137	8.14585	8.1234	8.12614	8.12042	8.13207	8.09319	8.10193	8.12627	8.12452
0.016913	8.172	8.16223	8.13965	8.1528	8.13642	8.14654	8.15341	8.13497	8.15753	8.15061	8.12378	8.13489	8.14499	8.1456	8.11852	8.13405	8.11452	8.11737	8.09385	8.13438	8.15208	8.10692	8.10638	8.15964	8.15595	8.12457	8.119	8.13606	8.14812	8.13413	8.14392	8.16757	8.13436	8.1341	8.15135	8.14913	8.16322	8.13438	8.12533	8.12787	8.12973	8.10361	8.1062	8.11923	8.13927
0.01695	8.15727	8.15376	8.12886	8.1484	8.1503	8.134	8.14814	8.12452	8.17022	8.13578	8.12947	8.11745	8.15262	8.12729	8.13128	8.12312	8.12818	8.1086	8.10015	8.11681	8.13276	8.11038	8.09708	8.15625	8.14092	8.13296	8.12358	8.13886	8.13749	8.1473	8.15885	8.16671	8.14578	8.14809	8.14237	8.15725	8.15882	8.12762	8.12279	8.12289	8.12268	8.11249	8.12047	8.1071	8.15247
0.016988	8.15201	8.15473	8.13977	8.14662	8.16381	8.14186	8.15468	8.12441	8.16762	8.12792	8.11506	8.11905	8.13723	8.13248	8.13675	8.12309	8.13873	8.09657	8.11083	8.09008	8.13532	8.11981	8.09402	8.14041	8.13204	8.12574	8.13337	8.15567	8.13469	8.14695	8.16063	8.14898	8.13977	8.17261	8.13886	8.15717	8.15521	8.13265	8.13441	8.13082	8.12469	8.12447	8.12798	8.10626	8.15119
0.017025	8.14621	8.15844	8.15572	8.13896	8.15946	8.14771	8.16116	8.12182	8.16635	8.12467	8.11348	8.14067	8.13271	8.14326	8.14374	8.1308	8.13899	8.09593	8.11994	8.08505	8.1396	8.11811	8.103	8.13136	8.13332	8.11236	8.14807	8.16312	8.13148	8.13067	8.17088	8.1355	8.14995	8.16549	8.14407	8.15137	8.15392	8.13174	8.15198	8.14763	8.12968	8.12352	8.13716	8.10837	8.14178
0.017063	8.1573	8.15882	8.16116	8.13571	8.16757	8.14288	8.16399	8.12464	8.16508	8.11986	8.1351	8.15801	8.14046	8.14677	8.14428	8.1342	8.11991	8.10595	8.12775	8.09059	8.11798	8.11539	8.11854	8.13004	8.1294	8.11295	8.14936	8.14845	8.12449	8.12225	8.16889	8.13166	8.1589	8.15885	8.15272	8.15453	8.14636	8.1337	8.15656	8.1517	8.13751	8.12335	8.12564	8.10143	8.14425
0.0171	8.15936	8.16058	8.16216	8.13293	8.15686	8.13738	8.17179	8.13995	8.17174	8.11556	8.14326	8.16775	8.1415	8.14168	8.1174	8.12599	8.11707	8.11747	8.11958	8.10511	8.11607	8.12492	8.12469	8.12943	8.12955	8.12075	8.13131	8.14878	8.13708	8.1179	8.17075	8.1518	8.14407	8.16058	8.1456	8.16966	8.14717	8.11968	8.13451	8.16465	8.12988	8.11971	8.13611	8.09794	8.13975
0.017138	8.16648	8.16304	8.15633	8.12968	8.14402	8.14913	8.17126	8.15666	8.16544	8.13141	8.13761	8.16134	8.14369	8.15338	8.09868	8.11231	8.12052	8.12449	8.10656	8.11854	8.11854	8.14715	8.12452	8.12436	8.1415	8.13446	8.1248	8.16452	8.14445	8.141	8.16348	8.1562	8.14608	8.15867	8.1532	8.1749	8.14946	8.12518	8.12953	8.17032	8.09977	8.10491	8.13741	8.09123	8.13304
0.017175	8.16388	8.16701	8.15125	8.1341	8.13886	8.14158	8.15274	8.16137	8.14862	8.13456	8.13649	8.15252	8.14425	8.16437	8.09418	8.11272	8.13319	8.12645	8.12843	8.12284	8.1146	8.15643	8.11897	8.1165	8.14812	8.14763	8.13326	8.15826	8.14349	8.15839	8.15002	8.15369	8.1398	8.1503	8.15524	8.1633	8.14018	8.13181	8.13283	8.15376	8.10109	8.11213	8.12958	8.09738	8.14639
0.017213	8.15625	8.15834	8.153	8.16261	8.13278	8.13861	8.14265	8.15905	8.14417	8.12332	8.11623	8.15381	8.14662	8.17365	8.10005	8.12663	8.14064	8.14018	8.13853	8.11793	8.12057	8.1529	8.11966	8.12167	8.15137	8.1487	8.11971	8.15277	8.14529	8.16935	8.15084	8.15096	8.14145	8.14339	8.1675	8.14626	8.1515	8.14321	8.12881	8.14219	8.11656	8.12965	8.12119	8.10188	8.16159
0.01725	8.16152	8.15043	8.14438	8.15516	8.12441	8.1543	8.13965	8.14461	8.14145	8.12164	8.10674	8.13901	8.1455	8.17205	8.09792	8.13276	8.13759	8.1342	8.14466	8.11602	8.11943	8.14234	8.13583	8.12772	8.14511	8.14133	8.10277	8.15224	8.13293	8.17894	8.14827	8.14509	8.14944	8.14257	8.17896	8.14153	8.15086	8.15786	8.13894	8.1326	8.12907	8.13972	8.1119	8.10992	8.14946
0.017288	8.15625	8.15364	8.14613	8.14723	8.116	8.15529	8.13545	8.15313	8.13418	8.11083	8.10778	8.11615	8.13367	8.17736	8.09222	8.11935	8.13443	8.13095	8.14092	8.1326	8.11447	8.13459	8.13357	8.12469	8.13614	8.1366	8.11226	8.15648	8.12892	8.18143	8.14349	8.14201	8.14608	8.13367	8.16477	8.13955	8.14318	8.15536	8.15091	8.12612	8.12101	8.1473	8.11938	8.11648	8.12935
0.017325	8.15409	8.1632	8.14756	8.15737	8.13235	8.15165	8.1558	8.15236	8.1356	8.11099	8.12271	8.10987	8.11383	8.16477	8.10061	8.13057	8.12981	8.13571	8.14183	8.12749	8.12296	8.13629	8.11897	8.12035	8.12843	8.14194	8.122	8.15768	8.13024	8.16966	8.16411	8.14453	8.13293	8.13482	8.1485	8.15386	8.13367	8.14161	8.14555	8.13609	8.12325	8.14786	8.12759	8.13001	8.13499
0.017363	8.16073	8.1765	8.14328	8.1559	8.13657	8.1443	8.15432	8.14415	8.14145	8.12515	8.12914	8.12818	8.13848	8.15094	8.10585	8.15033	8.13449	8.13736	8.14189	8.11752	8.1207	8.12752	8.10961	8.12024	8.13451	8.14445	8.12813	8.16284	8.12754	8.14438	8.17749	8.14415	8.1428	8.131	8.14031	8.15882	8.13418	8.13593	8.13309	8.1324	8.12495	8.15676	8.13464	8.13367	8.14631
0.0174	8.17263	8.1678	8.13705	8.16416	8.12223	8.12396	8.12752	8.14105	8.14499	8.13156	8.12968	8.14664	8.14173	8.14534	8.11155	8.15773	8.14349	8.13281	8.1252	8.12457	8.11528	8.1208	8.11788	8.13461	8.13103	8.13639	8.14377	8.16271	8.12759	8.13522	8.17101	8.13998	8.15267	8.13626	8.14008	8.16068	8.13639	8.13766	8.1278	8.13326	8.12271	8.16045	8.12627	8.13291	8.14445
0.017438	8.17525	8.16505	8.12271	8.16358	8.12792	8.14021	8.12073	8.14593	8.13545	8.13962	8.13189	8.15056	8.1175	8.13431	8.12187	8.15926	8.13901	8.13021	8.11081	8.12899	8.10951	8.11277	8.12123	8.12614	8.1282	8.1297	8.15335	8.15816	8.13545	8.12531	8.15643	8.1338	8.15765	8.15745	8.1411	8.15915	8.14433	8.13115	8.1296	8.13578	8.11038	8.14247	8.11246	8.13311	8.15091
0.017475	8.16724	8.16271	8.12744	8.16925	8.12686	8.15285	8.13754	8.14305	8.14448	8.13792	8.13487	8.14484	8.10356	8.12309	8.12111	8.15407	8.11966	8.125	8.12027	8.15547	8.0987	8.09738	8.11457	8.13423	8.1277	8.11892	8.16462	8.14334	8.15018	8.11877	8.14598	8.12584	8.15997	8.16378	8.14855	8.16622	8.15839	8.13726	8.13232	8.14534	8.1208	8.13815	8.11714	8.12474	8.15364
0.017513	8.17487	8.15496	8.1339	8.16655	8.11475	8.14211	8.15569	8.13718	8.14969	8.12785	8.15046	8.13828	8.11679	8.12271	8.12246	8.1514	8.13662	8.10277	8.11414	8.16571	8.08985	8.10514	8.10768	8.14934	8.1321	8.1238	8.15918	8.13604	8.14949	8.12594	8.13771	8.15521	8.14016	8.15427	8.16289	8.15478	8.15547	8.14008	8.13324	8.15165	8.15341	8.12691	8.11478	8.11147	8.15191
0.01755	8.18937	8.16668	8.14189	8.16284	8.12012	8.14077	8.15562	8.1312	8.1399	8.12922	8.14669	8.13253	8.11267	8.12256	8.12566	8.11854	8.14527	8.09201	8.11539	8.14344	8.09982	8.09914	8.10061	8.13451	8.1425	8.13797	8.1515	8.13576	8.1342	8.12325	8.13568	8.1738	8.11762	8.15521	8.16182	8.16722	8.14885	8.12686	8.13146	8.13558	8.15547	8.12225	8.10481	8.10735	8.15264
0.017588	8.18914	8.17169	8.14377	8.16264	8.13207	8.15051	8.15325	8.11073	8.15041	8.13588	8.14832	8.13639	8.10147	8.13721	8.12289	8.10206	8.1444	8.10504	8.11686	8.13484	8.11485	8.10127	8.09842	8.12424	8.13866	8.13502	8.15737	8.14313	8.14723	8.13263	8.14603	8.17517	8.12121	8.15753	8.13848	8.1634	8.15208	8.11694	8.13565	8.13911	8.13944	8.13029	8.09306	8.09944	8.15224
0.017625	8.17205	8.15264	8.13433	8.1646	8.11895	8.15328	8.16457	8.09418	8.15801	8.14807	8.14298	8.12686	8.10448	8.13909	8.11122	8.10804	8.14611	8.11984	8.10389	8.11635	8.11658	8.11015	8.1144	8.1309	8.13733	8.12177	8.14011	8.15923	8.14796	8.14478	8.15773	8.17164	8.13866	8.16961	8.1413	8.15432	8.14804	8.13428	8.14662	8.14364	8.14906	8.14234	8.10463	8.10928	8.16154
0.017663	8.15206	8.13309	8.12632	8.16193	8.12068	8.13911	8.16315	8.11231	8.17121	8.14659	8.12335	8.14232	8.11915	8.14489	8.10496	8.13133	8.12429	8.12396	8.10791	8.09888	8.12329	8.11755	8.1297	8.13581	8.13484	8.11567	8.1263	8.15819	8.13794	8.15096	8.15536	8.16994	8.15071	8.16355	8.15966	8.15048	8.14776	8.15277	8.14387	8.14847	8.15091	8.14183	8.10196	8.12586	8.16956
0.0177	8.13876	8.14153	8.13461	8.14639	8.12744	8.13031	8.16961	8.11834	8.18382	8.14789	8.12851	8.14814	8.13207	8.13222	8.1059	8.13482	8.10765	8.1148	8.11996	8.09865	8.13126	8.1222	8.13952	8.12958	8.14222	8.11335	8.13464	8.15641	8.13306	8.16261	8.14125	8.15051	8.16045	8.16983	8.1753	8.15857	8.12401	8.15287	8.13649	8.14555	8.14542	8.12073	8.09364	8.11778	8.15068
0.017738	8.1415	8.15147	8.14702	8.14649	8.13418	8.13835	8.16401	8.11996	8.18453	8.13985	8.1312	8.13894	8.13553	8.12485	8.10931	8.11259	8.10923	8.10206	8.12584	8.08945	8.12617	8.13744	8.11946	8.11979	8.13281	8.10254	8.1235	8.13911	8.12426	8.17039	8.14814	8.13207	8.16284	8.16795	8.16348	8.16877	8.11353	8.14089	8.14217	8.14461	8.15	8.10613	8.10506	8.1046	8.14265
0.017775	8.14952	8.14051	8.14939	8.16014	8.13342	8.1529	8.14214	8.134	8.18209	8.12396	8.12564	8.13357	8.12413	8.12843	8.12162	8.11712	8.10516	8.11007	8.13705	8.09901	8.12922	8.13899	8.12055	8.10921	8.13291	8.09374	8.11343	8.13454	8.12261	8.16693	8.1498	8.13672	8.15356	8.17022	8.1634	8.16282	8.11661	8.12904	8.14667	8.14684	8.15068	8.10074	8.10206	8.10211	8.13929
0.017813	8.14799	8.13283	8.14786	8.14936	8.1352	8.15867	8.13604	8.13705	8.16521	8.12345	8.13723	8.11852	8.11267	8.12617	8.12518	8.12884	8.10432	8.10323	8.13634	8.11353	8.14074	8.12401	8.12871	8.10524	8.13993	8.10326	8.11775	8.13744	8.13901	8.15653	8.13337	8.15631	8.14799	8.16233	8.16032	8.15613	8.11818	8.1249	8.14471	8.13652	8.15732	8.0999	8.10272	8.11185	8.13329
0.01785	8.15109	8.14674	8.14445	8.13092	8.14598	8.15338	8.13309	8.14209	8.15681	8.13998	8.13555	8.10435	8.11752	8.12843	8.12169	8.12762	8.09916	8.11109	8.12973	8.13169	8.13024	8.12441	8.1297	8.11269	8.15094	8.12424	8.12352	8.14501	8.15608	8.15763	8.1221	8.16304	8.15852	8.14667	8.16114	8.16269	8.11989	8.1293	8.14028	8.12729	8.15267	8.09687	8.10366	8.12314	8.13469
0.017888	8.1529	8.14962	8.1503	8.13176	8.14941	8.15244	8.13774	8.15816	8.14433	8.14087	8.13492	8.10239	8.12205	8.12396	8.11238	8.12159	8.09733	8.12505	8.13026	8.14794	8.11106	8.12708	8.12566	8.12833	8.1414	8.13825	8.13784	8.16124	8.16124	8.15643	8.11742	8.1545	8.16762	8.14242	8.17113	8.14929	8.12162	8.1191	8.15048	8.12426	8.14923	8.09964	8.11554	8.1072	8.14651
0.017925	8.14667	8.15394	8.15122	8.14356	8.14641	8.15231	8.13728	8.16551	8.1355	8.13563	8.13777	8.11666	8.11968	8.12116	8.12302	8.11564	8.11836	8.13497	8.13332	8.13985	8.11045	8.12838	8.12289	8.13263	8.13616	8.11958	8.14072	8.16208	8.16483	8.1441	8.12609	8.14804	8.16683	8.13759	8.16795	8.13741	8.13451	8.11073	8.16231	8.11289	8.13545	8.10671	8.12177	8.10041	8.1469
0.017963	8.14957	8.15468	8.16841	8.14369	8.14247	8.13642	8.12897	8.16152	8.14298	8.14507	8.13558	8.12899	8.13008	8.12953	8.13777	8.10877	8.12111	8.1342	8.13237	8.13548	8.12169	8.13571	8.11653	8.12149	8.1189	8.11053	8.15646	8.17187	8.17195	8.13647	8.12581	8.15943	8.14486	8.15572	8.15641	8.14011	8.13972	8.1206	8.17207	8.10585	8.12202	8.10674	8.11823	8.11846	8.1412
0.018	8.16587	8.17047	8.17266	8.1353	8.14407	8.12126	8.12693	8.16271	8.16264	8.15201	8.11495	8.1222	8.14288	8.13558	8.1337	8.1165	8.11244	8.12363	8.12757	8.13311	8.12955	8.13108	8.10356	8.12787	8.11877	8.12055	8.14677	8.1752	8.16076	8.13764	8.12495	8.17307	8.13774	8.17235	8.1587	8.15068	8.13609	8.11478	8.16818	8.12289	8.11325	8.10137	8.1208	8.10664	8.13459
0.018038	8.17802	8.18644	8.15007	8.13283	8.13647	8.13792	8.1309	8.16493	8.16419	8.14313	8.12935	8.12312	8.14433	8.13014	8.13359	8.12085	8.12266	8.12828	8.1282	8.1293	8.13599	8.1339	8.10341	8.13497	8.1209	8.12164	8.13408	8.16386	8.1484	8.15041	8.13001	8.16338	8.12973	8.16999	8.16101	8.15623	8.13131	8.12368	8.14135	8.13207	8.11399	8.10117	8.12424	8.1001	8.14936
0.018075	8.16793	8.17629	8.14344	8.13298	8.12869	8.16325	8.13563	8.17019	8.15959	8.14	8.13502	8.12871	8.13502	8.11597	8.14112	8.10463	8.12645	8.11895	8.12345	8.12744	8.13685	8.14524	8.10201	8.12998	8.12261	8.12342	8.13568	8.15407	8.16037	8.15948	8.15534	8.1514	8.12472	8.17932	8.15948	8.15997	8.12645	8.12675	8.12678	8.12487	8.10938	8.08962	8.11943	8.10834	8.17744
0.018113	8.14901	8.17472	8.14267	8.14161	8.12019	8.15488	8.14995	8.16884	8.15165	8.13863	8.12571	8.15028	8.14158	8.12116	8.1209	8.10359	8.13497	8.10219	8.11541	8.11719	8.13296	8.14438	8.10092	8.1338	8.12073	8.12813	8.13906	8.14697	8.15831	8.14316	8.15961	8.15465	8.11183	8.17818	8.14664	8.14827	8.12253	8.1191	8.12502	8.12096	8.13372	8.10356	8.11806	8.11712	8.1883
0.01815	8.14621	8.17795	8.1456	8.14957	8.13034	8.15226	8.1589	8.15562	8.1487	8.12782	8.12355	8.14682	8.13939	8.13693	8.11597	8.11424	8.14145	8.11099	8.11592	8.11747	8.11712	8.13746	8.10043	8.14008	8.12174	8.13418	8.12614	8.14588	8.16462	8.12864	8.16294	8.15389	8.12119	8.16175	8.15229	8.14781	8.12714	8.10977	8.12207	8.13184	8.13916	8.113	8.11361	8.14023	8.17459
0.018188	8.14774	8.16851	8.15582	8.1487	8.14832	8.14417	8.14941	8.13675	8.14995	8.11719	8.13143	8.12792	8.13955	8.15353	8.12401	8.11963	8.13169	8.10404	8.12426	8.1146	8.11862	8.1175	8.10572	8.14196	8.11689	8.14829	8.12401	8.16078	8.17861	8.13288	8.15328	8.16017	8.12866	8.14946	8.14585	8.14499	8.15249	8.12157	8.12042	8.13667	8.12368	8.11246	8.10832	8.14272	8.15865
0.018225	8.13543	8.16846	8.15007	8.15196	8.15554	8.1325	8.14181	8.12861	8.15035	8.1309	8.14649	8.11521	8.13708	8.15656	8.13471	8.13311	8.11228	8.11663	8.13588	8.11625	8.1178	8.10796	8.11745	8.15025	8.1208	8.15068	8.12907	8.16279	8.17141	8.13929	8.14804	8.15465	8.14486	8.12223	8.13906	8.14646	8.16879	8.13433	8.12548	8.12935	8.1369	8.12502	8.12157	8.12637	8.14013
0.018263	8.1353	8.16693	8.15259	8.14387	8.16081	8.13639	8.14219	8.12724	8.1424	8.12737	8.13568	8.11892	8.14316	8.15239	8.13054	8.14944	8.11256	8.11394	8.13362	8.11223	8.12592	8.09669	8.11874	8.16182	8.12159	8.14061	8.13031	8.15414	8.16098	8.14728	8.1587	8.15969	8.16477	8.12645	8.13077	8.14743	8.16434	8.14092	8.13039	8.12859	8.15079	8.13573	8.10875	8.11259	8.1457
0.0183	8.14763	8.15732	8.15135	8.14578	8.15254	8.15213	8.14509	8.13922	8.13354	8.12403	8.14707	8.12398	8.14636	8.13271	8.12119	8.13812	8.13077	8.10933	8.12619	8.11028	8.13423	8.08561	8.10781	8.15653	8.12996	8.12785	8.12787	8.16386	8.14898	8.15547	8.16696	8.1544	8.17101	8.15038	8.14362	8.14354	8.14819	8.13298	8.14311	8.14229	8.14122	8.14588	8.10292	8.11602	8.14794
0.018338	8.16816	8.15381	8.14217	8.16823	8.14901	8.14374	8.1474	8.1427	8.1473	8.13265	8.15297	8.12757	8.13746	8.11605	8.11872	8.13026	8.14061	8.11958	8.12302	8.11422	8.1326	8.08901	8.1086	8.15119	8.14135	8.13487	8.11696	8.16444	8.14659	8.15221	8.17456	8.14163	8.1622	8.16683	8.14229	8.12859	8.14036	8.12474	8.14921	8.13451	8.13319	8.1413	8.11974	8.11574	8.13822
0.018375	8.18064	8.16088	8.13802	8.15175	8.12752	8.12352	8.1489	8.14077	8.16805	8.13131	8.13265	8.13601	8.12271	8.13082	8.1293	8.12678	8.14677	8.12119	8.1117	8.11246	8.12062	8.09636	8.10704	8.13072	8.14565	8.14392	8.12065	8.15364	8.16185	8.15079	8.18296	8.1312	8.15455	8.16612	8.15928	8.13362	8.14639	8.10926	8.14527	8.12548	8.13535	8.13291	8.11404	8.1103	8.13359
0.018413	8.18207	8.17141	8.15015	8.12541	8.12449	8.11968	8.15043	8.14766	8.17744	8.13866	8.11554	8.11762	8.13306	8.13652	8.13436	8.13538	8.14534	8.10951	8.1076	8.11381	8.11869	8.11572	8.11086	8.11646	8.1445	8.14171	8.12286	8.14618	8.16144	8.13815	8.1753	8.13558	8.15577	8.1631	8.17065	8.14616	8.13771	8.11063	8.13738	8.13075	8.1442	8.1396	8.12241	8.10999	8.15033
0.01845	8.16981	8.15877	8.14484	8.11177	8.12678	8.13418	8.15071	8.14695	8.17759	8.13052	8.11305	8.10837	8.13532	8.14687	8.12892	8.12759	8.14318	8.11752	8.10847	8.11816	8.13087	8.1356	8.11366	8.1191	8.1429	8.12757	8.12693	8.15755	8.15432	8.13487	8.14812	8.13906	8.15946	8.15946	8.1707	8.15079	8.12579	8.11361	8.13487	8.12757	8.15318	8.15013	8.12342	8.11699	8.1572
0.018488	8.16449	8.13929	8.14799	8.11974	8.12642	8.13136	8.14023	8.1368	8.17563	8.13403	8.13431	8.10618	8.12317	8.14423	8.15119	8.12271	8.13098	8.10956	8.10908	8.10722	8.13565	8.1366	8.10908	8.13253	8.13593	8.13639	8.1355	8.16238	8.15076	8.13685	8.1384	8.13288	8.15849	8.15941	8.16302	8.15997	8.13726	8.11846	8.14339	8.12747	8.15941	8.14217	8.11811	8.11238	8.13601
0.018525	8.16521	8.13855	8.15102	8.13683	8.12426	8.12434	8.13794	8.13866	8.17548	8.12836	8.14527	8.10872	8.11419	8.15585	8.14756	8.10842	8.13245	8.10949	8.11572	8.11032	8.13535	8.11808	8.11361	8.12876	8.13548	8.15089	8.13901	8.15837	8.13891	8.13148	8.1307	8.12073	8.14514	8.1341	8.14585	8.16325	8.14229	8.13222	8.15269	8.11826	8.16124	8.12014	8.11663	8.11854	8.12909
0.018563	8.14972	8.13423	8.13352	8.15287	8.12635	8.11658	8.13538	8.14122	8.16292	8.13405	8.14743	8.09853	8.11012	8.15201	8.13771	8.11139	8.1353	8.12505	8.12599	8.11986	8.12622	8.10654	8.10809	8.12253	8.13067	8.13957	8.14517	8.15704	8.14148	8.13685	8.13192	8.12617	8.14326	8.12355	8.14595	8.16388	8.1487	8.12886	8.1574	8.11831	8.16058	8.1087	8.10298	8.1145	8.13863
0.0186	8.14018	8.13082	8.12289	8.15692	8.11322	8.12459	8.12169	8.12902	8.14644	8.13227	8.14211	8.1118	8.10674	8.1425	8.13296	8.1237	8.1282	8.12322	8.12314	8.12014	8.12182	8.11218	8.11142	8.13026	8.12767	8.13614	8.14247	8.14664	8.15648	8.153	8.1356	8.13716	8.14799	8.14382	8.14852	8.1665	8.15796	8.13151	8.15689	8.11729	8.15412	8.10977	8.09967	8.11465	8.15206
0.018638	8.13342	8.11437	8.12665	8.14687	8.10707	8.12762	8.13212	8.11813	8.14112	8.14082	8.13937	8.12716	8.11579	8.14005	8.13011	8.12968	8.11671	8.11447	8.12068	8.11124	8.11531	8.11979	8.11498	8.13629	8.12899	8.13021	8.14728	8.14486	8.15783	8.15272	8.14613	8.13848	8.1604	8.15681	8.14939	8.16187	8.16422	8.13736	8.14453	8.11981	8.1441	8.10471	8.1014	8.1057	8.16251
0.018675	8.14311	8.10636	8.13746	8.14878	8.12553	8.12426	8.1574	8.11488	8.14585	8.14496	8.13187	8.11597	8.11389	8.13352	8.12317	8.11676	8.11503	8.12024	8.12073	8.1116	8.11427	8.1268	8.11429	8.14758	8.14049	8.11724	8.15196	8.13535	8.14389	8.14898	8.16788	8.13599	8.15567	8.16879	8.16218	8.14135	8.13639	8.13515	8.13649	8.12561	8.12752	8.11704	8.09514	8.11198	8.17072
0.018713	8.14405	8.13039	8.14092	8.14608	8.1353	8.11852	8.18057	8.11727	8.14667	8.14613	8.12581	8.11897	8.11501	8.1281	8.12869	8.11607	8.12134	8.11694	8.1178	8.11907	8.1237	8.12607	8.10982	8.14789	8.131	8.12205	8.15178	8.12393	8.1338	8.14649	8.16945	8.12253	8.14835	8.18237	8.16612	8.13543	8.11699	8.11991	8.11897	8.13881	8.11478	8.13545	8.082	8.11671	8.16727
0.01875	8.13446	8.14278	8.14786	8.14997	8.1443	8.12119	8.16396	8.12075	8.14262	8.14705	8.11473	8.1265	8.12093	8.12152	8.11381	8.13357	8.13601	8.1248	8.11582	8.12144	8.12886	8.11267	8.09937	8.14949	8.12833	8.14145	8.14865	8.11526	8.13095	8.14453	8.13683	8.12978	8.15343	8.17029	8.15974	8.14911	8.12332	8.11757	8.12164	8.15178	8.11114	8.131	8.0941	8.12312	8.1634
0.018788	8.13164	8.14514	8.14911	8.14939	8.1441	8.12955	8.16411	8.13029	8.1442	8.1559	8.10509	8.1208	8.11696	8.12464	8.10824	8.12411	8.13085	8.13031	8.11457	8.13059	8.13362	8.1191	8.10237	8.144	8.13957	8.13214	8.13965	8.11595	8.13469	8.14695	8.13004	8.14313	8.14349	8.14776	8.1518	8.17019	8.1381	8.12775	8.13932	8.15186	8.11714	8.11806	8.10961	8.12597	8.15061
0.018825	8.13237	8.15274	8.15129	8.14796	8.1443	8.12968	8.16264	8.12792	8.15211	8.16505	8.12123	8.12019	8.137	8.14161	8.12302	8.11676	8.1281	8.13708	8.12502	8.14067	8.13316	8.1209	8.11628	8.12851	8.14507	8.11523	8.13634	8.12508	8.15186	8.14992	8.1458	8.13548	8.1296	8.14295	8.15313	8.17675	8.14196	8.13568	8.14494	8.14194	8.14232	8.11653	8.1134	8.11516	8.16284
0.018863	8.14568	8.16053	8.14044	8.15656	8.14318	8.1354	8.14926	8.1367	8.15918	8.16742	8.13276	8.1263	8.14163	8.14318	8.12454	8.11981	8.11684	8.14761	8.12144	8.13688	8.13008	8.1191	8.12892	8.12495	8.14824	8.12828	8.1385	8.12925	8.17111	8.15048	8.14168	8.1307	8.12045	8.13354	8.15992	8.16846	8.13563	8.14115	8.14842	8.12281	8.14608	8.13426	8.1207	8.10471	8.16559
0.0189	8.15953	8.1679	8.12721	8.1473	8.1456	8.13482	8.1617	8.14272	8.15572	8.15557	8.12329	8.12482	8.1368	8.13393	8.12991	8.125	8.09799	8.15974	8.12556	8.12452	8.12157	8.11366	8.12279	8.12317	8.13932	8.13738	8.12177	8.1444	8.17378	8.13779	8.1352	8.1459	8.10786	8.12988	8.17177	8.14489	8.141	8.13459	8.15508	8.12207	8.13995	8.14247	8.12459	8.11216	8.15445
0.018938	8.15241	8.1677	8.12678	8.13871	8.12815	8.12894	8.17174	8.15358	8.15753	8.15074	8.12167	8.10811	8.1384	8.13588	8.13746	8.14089	8.09845	8.16696	8.12413	8.11333	8.12169	8.10941	8.13418	8.1192	8.1307	8.14362	8.12238	8.15692	8.16686	8.13339	8.13306	8.1352	8.11177	8.1369	8.165	8.14883	8.14987	8.12126	8.15692	8.12818	8.13283	8.12558	8.12436	8.1087	8.15931
0.018975	8.14634	8.15966	8.13011	8.14278	8.12454	8.12513	8.16564	8.16783	8.16632	8.14705	8.11333	8.11345	8.12678	8.13878	8.13596	8.14484	8.10137	8.14364	8.12976	8.11147	8.11933	8.08706	8.15074	8.13586	8.13576	8.15137	8.13181	8.16882	8.15503	8.13944	8.12668	8.1397	8.13004	8.15402	8.16757	8.15714	8.16093	8.12304	8.14748	8.13169	8.13873	8.11236	8.12653	8.1013	8.16406
0.019013	8.13914	8.16226	8.11821	8.14613	8.13499	8.12925	8.15783	8.15956	8.15539	8.15114	8.1147	8.11055	8.12759	8.14484	8.14389	8.13693	8.09255	8.12653	8.14105	8.11712	8.12022	8.07317	8.14265	8.14112	8.13754	8.1399	8.14072	8.17416	8.14588	8.15267	8.11638	8.15402	8.13962	8.16953	8.16785	8.1606	8.15811	8.12487	8.14374	8.13349	8.14873	8.12421	8.12884	8.11844	8.14997
0.01905	8.14211	8.15732	8.10918	8.1267	8.14392	8.14819	8.14318	8.14107	8.14339	8.15531	8.11617	8.10941	8.13662	8.1371	8.16422	8.13637	8.08762	8.11231	8.147	8.10857	8.12335	8.09687	8.12581	8.12561	8.14308	8.13143	8.1442	8.16958	8.14471	8.16203	8.11455	8.16683	8.14707	8.1646	8.1651	8.14954	8.14919	8.11795	8.12703	8.12889	8.15392	8.12487	8.12993	8.1459	8.16297
0.019088	8.14717	8.15997	8.11719	8.11862	8.15018	8.17535	8.13794	8.14992	8.14405	8.14972	8.11419	8.12235	8.14547	8.13756	8.1572	8.1396	8.10613	8.1029	8.14272	8.11712	8.14331	8.1366	8.1207	8.12304	8.13593	8.12884	8.13204	8.16325	8.14524	8.15313	8.11231	8.14725	8.16081	8.16106	8.16363	8.1385	8.13807	8.11788	8.12881	8.12571	8.15521	8.12431	8.12162	8.15023	8.1622
0.019125	8.15076	8.17426	8.12881	8.13446	8.14898	8.16628	8.13998	8.14438	8.15384	8.13543	8.1207	8.13983	8.15107	8.13642	8.15714	8.12279	8.1264	8.08983	8.14415	8.12584	8.15689	8.13769	8.13306	8.12734	8.14133	8.12215	8.14346	8.14486	8.14962	8.15165	8.12472	8.13489	8.16907	8.16426	8.15714	8.12029	8.1415	8.13352	8.13586	8.13591	8.13799	8.12904	8.09794	8.13866	8.15046
0.019163	8.16523	8.17517	8.15394	8.13433	8.14761	8.15226	8.13993	8.14883	8.16299	8.14618	8.12881	8.13583	8.14687	8.12625	8.15847	8.10534	8.14392	8.09647	8.14428	8.12505	8.1544	8.13148	8.12533	8.14072	8.14845	8.1161	8.15125	8.14128	8.14308	8.15491	8.13494	8.14008	8.17495	8.15796	8.13868	8.11122	8.14336	8.14049	8.13802	8.13171	8.12897	8.12513	8.09237	8.12897	8.14362
0.0192	8.17612	8.17334	8.1695	8.13108	8.14743	8.14395	8.14311	8.14908	8.15358	8.13443	8.11956	8.13576	8.13805	8.11099	8.14545	8.12052	8.15247	8.10025	8.14463	8.12981	8.13143	8.12421	8.10163	8.14931	8.14163	8.10239	8.14504	8.14748	8.13606	8.14944	8.14448	8.12838	8.18049	8.16472	8.13866	8.11897	8.14929	8.12838	8.1398	8.1265	8.12881	8.13639	8.08749	8.12848	8.1442
0.019238	8.17818	8.17683	8.1622	8.14774	8.13799	8.14077	8.1474	8.1384	8.14603	8.11879	8.11116	8.12818	8.12983	8.12032	8.13988	8.12833	8.13754	8.1027	8.13708	8.12553	8.12159	8.12955	8.10641	8.15712	8.12492	8.08861	8.13377	8.14176	8.13901	8.14217	8.1544	8.13123	8.17665	8.15961	8.15511	8.13176	8.14751	8.11976	8.14351	8.12886	8.13359	8.13497	8.08995	8.13644	8.15747
0.019275	8.16724	8.16358	8.15135	8.16101	8.1413	8.13525	8.15257	8.13306	8.14799	8.11325	8.12047	8.13171	8.13426	8.1297	8.12378	8.12342	8.12953	8.116	8.12101	8.10786	8.1176	8.12953	8.12246	8.16869	8.10453	8.07892	8.11882	8.14631	8.14588	8.12716	8.14494	8.13695	8.16648	8.1588	8.15936	8.13499	8.1367	8.11923	8.14611	8.12258	8.13037	8.12276	8.09812	8.12805	8.18214
0.019313	8.16363	8.14575	8.15224	8.1544	8.14275	8.13599	8.1661	8.14334	8.15898	8.12332	8.12228	8.13779	8.13497	8.12286	8.10725	8.11076	8.12284	8.12701	8.12368	8.10399	8.10501	8.13171	8.11506	8.16012	8.10547	8.08377	8.13342	8.13817	8.14034	8.13265	8.14583	8.13576	8.15717	8.15018	8.1634	8.13868	8.12464	8.12637	8.15557	8.12345	8.13553	8.11279	8.10285	8.11704	8.17637
0.01935	8.15569	8.14163	8.14478	8.13947	8.12531	8.13283	8.17378	8.14148	8.15297	8.13571	8.12625	8.14031	8.13484	8.13187	8.10539	8.1102	8.12093	8.13008	8.1279	8.12528	8.09875	8.12764	8.11747	8.16243	8.11373	8.09728	8.14873	8.11887	8.14812	8.15061	8.15066	8.13731	8.15417	8.12945	8.16406	8.13932	8.12881	8.13932	8.15463	8.12454	8.14402	8.1058	8.10031	8.11071	8.15501
0.019388	8.14303	8.14128	8.14608	8.13128	8.11907	8.12843	8.18113	8.13878	8.15669	8.14097	8.11668	8.1444	8.13352	8.12914	8.10562	8.10931	8.1322	8.13298	8.11584	8.13677	8.0957	8.12703	8.11981	8.1798	8.12665	8.0924	8.14674	8.11109	8.13741	8.15254	8.1515	8.13726	8.15147	8.13418	8.16277	8.13883	8.13665	8.15338	8.14603	8.10509	8.12843	8.10435	8.10664	8.12419	8.15132
0.019425	8.13466	8.141	8.14448	8.13489	8.12541	8.13728	8.16622	8.1383	8.1532	8.144	8.11963	8.13426	8.12202	8.13278	8.1206	8.09812	8.13611	8.14392	8.10682	8.13403	8.1118	8.13515	8.12658	8.17856	8.13713	8.0942	8.14049	8.12584	8.13171	8.14807	8.14972	8.1177	8.14837	8.1459	8.16254	8.14496	8.13339	8.14865	8.14461	8.09242	8.12388	8.12126	8.1074	8.1238	8.14517
0.019463	8.1338	8.14626	8.13227	8.1427	8.12375	8.12818	8.14367	8.13133	8.13075	8.14433	8.11963	8.13309	8.10931	8.13235	8.13128	8.10117	8.13832	8.13647	8.11768	8.12993	8.1222	8.14908	8.11852	8.1489	8.14649	8.10575	8.13878	8.14211	8.1381	8.14799	8.14079	8.12319	8.1397	8.15066	8.1591	8.15216	8.13588	8.12904	8.15219	8.10285	8.12477	8.12846	8.09591	8.12332	8.13304
0.0195	8.14725	8.15913	8.12035	8.14412	8.13929	8.11877	8.12607	8.12225	8.12164	8.15638	8.1164	8.12401	8.10671	8.1218	8.12012	8.10081	8.15343	8.12111	8.12772	8.11803	8.13359	8.14341	8.11513	8.13861	8.13212	8.11238	8.13416	8.14746	8.13771	8.14829	8.13156	8.13728	8.13985	8.16518	8.15114	8.15165	8.15638	8.12243	8.16343	8.11488	8.11846	8.13255	8.11144	8.12291	8.14067
0.019538	8.14125	8.15297	8.1292	8.14166	8.14738	8.12413	8.11673	8.12711	8.1428	8.15689	8.1057	8.13693	8.11518	8.12569	8.12111	8.1042	8.14679	8.11874	8.11806	8.11152	8.1489	8.13021	8.10493	8.13199	8.11473	8.10783	8.12083	8.13642	8.15541	8.12968	8.13655	8.16704	8.1473	8.15676	8.16335	8.14784	8.15269	8.13176	8.16426	8.1147	8.1278	8.13314	8.11195	8.13156	8.1443
0.019575	8.14855	8.14328	8.13744	8.15191	8.1619	8.13021	8.12828	8.12027	8.17235	8.14875	8.09479	8.16129	8.13179	8.1323	8.12909	8.11452	8.12828	8.12289	8.12182	8.1222	8.1575	8.12101	8.09647	8.12907	8.11109	8.11638	8.10572	8.13815	8.16093	8.11841	8.162	8.16343	8.15399	8.14026	8.1678	8.14354	8.14389	8.13629	8.15552	8.11139	8.12416	8.12693	8.11172	8.13113	8.15572
0.019613	8.1691	8.1369	8.14278	8.15119	8.16849	8.1411	8.14799	8.13522	8.18314	8.14059	8.09975	8.15737	8.12447	8.1356	8.1265	8.11648	8.11396	8.1179	8.13184	8.13128	8.16973	8.11778	8.09423	8.12444	8.10532	8.13225	8.10946	8.15605	8.1622	8.12119	8.16579	8.15717	8.15669	8.14102	8.15679	8.15086	8.16027	8.14087	8.15125	8.11569	8.11783	8.10801	8.12998	8.11002	8.1559
0.01965	8.17647	8.13431	8.14588	8.1309	8.15651	8.14911	8.15399	8.14829	8.17838	8.1396	8.10509	8.13937	8.11905	8.13744	8.12523	8.12187	8.10214	8.1189	8.15107	8.12546	8.15948	8.12777	8.1002	8.10109	8.11846	8.12408	8.11707	8.15699	8.15409	8.12487	8.14244	8.15208	8.16648	8.16137	8.15213	8.12533	8.16203	8.14799	8.14438	8.12759	8.12729	8.1015	8.13769	8.1017	8.15819
0.019688	8.17375	8.14822	8.14974	8.12469	8.13497	8.15178	8.14697	8.13784	8.18082	8.15549	8.10496	8.12693	8.12279	8.13133	8.13995	8.12787	8.10905	8.12352	8.15796	8.11976	8.14265	8.12724	8.10682	8.11673	8.13927	8.12197	8.12558	8.14214	8.14557	8.12439	8.14031	8.15758	8.16844	8.17128	8.16727	8.1116	8.16462	8.1514	8.14293	8.13593	8.14501	8.10018	8.13403	8.0942	8.16569
0.019725	8.17777	8.15028	8.12881	8.13532	8.13751	8.14016	8.1248	8.14328	8.16732	8.15709	8.10415	8.12057	8.11976	8.13436	8.13512	8.13909	8.13192	8.13568	8.15107	8.11361	8.11803	8.11765	8.10516	8.12782	8.13993	8.12584	8.12299	8.14608	8.14746	8.13258	8.15376	8.16729	8.17586	8.17838	8.17696	8.11256	8.16582	8.14384	8.15419	8.12795	8.15343	8.08232	8.13352	8.09097	8.18138
0.019763	8.1767	8.13733	8.12864	8.1282	8.14601	8.13494	8.12467	8.13899	8.15206	8.13723	8.10292	8.11501	8.13802	8.14517	8.11951	8.14031	8.13293	8.13232	8.14489	8.11597	8.10638	8.11549	8.10506	8.13693	8.12497	8.11976	8.12546	8.16422	8.13942	8.14036	8.14537	8.1764	8.17159	8.18352	8.1769	8.13782	8.15796	8.14013	8.14603	8.10875	8.15002	8.08113	8.12836	8.0987	8.19303
0.0198	8.18517	8.13222	8.13423	8.13011	8.13906	8.12329	8.13337	8.14478	8.1382	8.13977	8.11292	8.11002	8.14328	8.14173	8.11488	8.14715	8.12289	8.1471	8.15104	8.11124	8.10725	8.11554	8.11223	8.14613	8.12594	8.12012	8.13606	8.1709	8.14387	8.13304	8.13911	8.17067	8.14751	8.17863	8.17098	8.15664	8.1382	8.13766	8.1384	8.1281	8.14227	8.09512	8.11984	8.10275	8.17706
0.019838	8.17118	8.12775	8.13316	8.14199	8.15147	8.11317	8.12482	8.15295	8.12325	8.14901	8.11966	8.12004	8.13179	8.14481	8.11905	8.15353	8.11152	8.14448	8.13586	8.10229	8.10793	8.12001	8.09494	8.13675	8.13385	8.12106	8.12729	8.15295	8.15564	8.12477	8.13771	8.15575	8.1425	8.15628	8.1751	8.14735	8.11869	8.14791	8.13405	8.12986	8.1235	8.10145	8.11455	8.11587	8.16388
0.019875	8.16381	8.12803	8.13578	8.14428	8.1547	8.11419	8.13265	8.14603	8.11526	8.13454	8.12001	8.11734	8.1307	8.14349	8.13359	8.13896	8.12223	8.12119	8.12167	8.09941	8.12599	8.11597	8.08762	8.13375	8.1277	8.13062	8.1222	8.15905	8.15419	8.11775	8.12993	8.14733	8.1442	8.15127	8.16551	8.15768	8.14199	8.12698	8.14364	8.1297	8.12284	8.11307	8.12708	8.11473	8.14204
0.019913	8.16887	8.13265	8.15872	8.1485	8.14138	8.1238	8.14346	8.15236	8.12045	8.13271	8.11427	8.11679	8.13197	8.14827	8.13148	8.11399	8.14204	8.1045	8.12866	8.09209	8.13217	8.11353	8.09519	8.14077	8.12904	8.14204	8.13222	8.16546	8.14034	8.1117	8.1337	8.15061	8.15842	8.14962	8.15071	8.15867	8.16419	8.11917	8.14903	8.12558	8.12703	8.11958	8.13799	8.11745	8.1398
0.01995	8.16536	8.13797	8.17044	8.15656	8.12597	8.14199	8.13957	8.15681	8.12304	8.13665	8.09308	8.13484	8.13001	8.15035	8.12416	8.11155	8.13512	8.11757	8.12398	8.10198	8.1265	8.12604	8.10209	8.14728	8.13395	8.14952	8.13042	8.1633	8.15496	8.12602	8.14738	8.14827	8.14819	8.13761	8.13354	8.15432	8.15674	8.12314	8.13916	8.11007	8.12421	8.11617	8.15396	8.12668	8.14555
0.019988	8.16518	8.14974	8.1471	8.15608	8.10783	8.14644	8.1222	8.16147	8.12599	8.12327	8.09865	8.1441	8.14054	8.15168	8.1101	8.10626	8.12073	8.122	8.11444	8.11884	8.12436	8.13159	8.11155	8.13721	8.12843	8.14107	8.13181	8.14779	8.16053	8.15079	8.14542	8.1502	8.12627	8.13525	8.12892	8.14931	8.15308	8.12403	8.13792	8.10473	8.12289	8.11228	8.1486	8.12853	8.14242
0.020025	8.16645	8.13998	8.12897	8.14908	8.11394	8.14298	8.11269	8.15208	8.13118	8.11689	8.11045	8.14845	8.13362	8.15168	8.11292	8.10191	8.1104	8.11768	8.12169	8.125	8.13721	8.12792	8.11653	8.12421	8.12548	8.11478	8.13647	8.1515	8.15061	8.15814	8.12276	8.15679	8.12635	8.15178	8.13237	8.14163	8.13655	8.13764	8.12762	8.11956	8.10608	8.1058	8.12174	8.11417	8.12358
0.020063	8.1677	8.11943	8.1265	8.14082	8.11755	8.15676	8.11775	8.13866	8.14461	8.10315	8.11989	8.13922	8.11691	8.14819	8.12403	8.1115	8.1117	8.10989	8.13728	8.12472	8.12663	8.11663	8.0998	8.12874	8.13263	8.10333	8.13189	8.16673	8.14557	8.15569	8.10488	8.1649	8.1282	8.16544	8.13866	8.13283	8.1413	8.13517	8.12884	8.13057	8.10231	8.10181	8.11292	8.10259	8.12302
0.0201	8.16724	8.14201	8.1337	8.14034	8.11734	8.15557	8.13835	8.13159	8.14868	8.11467	8.12284	8.10959	8.1074	8.14758	8.1279	8.12424	8.13131	8.11724	8.14705	8.12535	8.12358	8.1384	8.0811	8.14715	8.12467	8.10422	8.12477	8.15943	8.14229	8.13962	8.10226	8.1633	8.13347	8.16513	8.12925	8.12185	8.14514	8.11536	8.13947	8.12729	8.1104	8.11366	8.12032	8.09135	8.11633
0.020138	8.15602	8.13975	8.13237	8.141	8.13245	8.14298	8.14079	8.12714	8.15669	8.12037	8.12535	8.1073	8.10168	8.14196	8.12566	8.1381	8.13771	8.11823	8.12922	8.11989	8.11907	8.14056	8.07961	8.14713	8.12101	8.11917	8.13311	8.14034	8.14412	8.12162	8.10501	8.14985	8.12538	8.17029	8.1426	8.12762	8.13464	8.11546	8.1502	8.12474	8.11134	8.11722	8.13601	8.09995	8.11841
0.020175	8.15679	8.1411	8.14298	8.14547	8.15132	8.11915	8.13672	8.11933	8.15241	8.11917	8.12976	8.12744	8.11597	8.13601	8.137	8.13906	8.12363	8.11457	8.11254	8.09743	8.12813	8.14041	8.09201	8.14168	8.12096	8.12251	8.1398	8.1486	8.13141	8.11963	8.11483	8.14453	8.12291	8.16706	8.16091	8.14634	8.14034	8.12592	8.15386	8.12528	8.11195	8.12335	8.13629	8.11216	8.1383
0.020213	8.14962	8.15186	8.14705	8.14232	8.1457	8.11884	8.14428	8.12291	8.16083	8.1297	8.12469	8.13515	8.12103	8.13387	8.13174	8.13298	8.12182	8.11869	8.11096	8.1	8.12398	8.13886	8.11315	8.14809	8.13527	8.11289	8.13957	8.16681	8.11762	8.12202	8.12452	8.1559	8.13004	8.16137	8.16994	8.1589	8.15773	8.13553	8.15646	8.12345	8.11991	8.12737	8.13403	8.10585	8.14761
0.02025	8.13705	8.1622	8.1514	8.14974	8.14064	8.12897	8.13749	8.12696	8.16622	8.14023	8.11231	8.13929	8.11261	8.13016	8.12314	8.13329	8.11246	8.11508	8.10956	8.10224	8.11852	8.1234	8.11442	8.15552	8.15229	8.09446	8.13792	8.15068	8.11595	8.13418	8.11897	8.15819	8.13599	8.16663	8.17088	8.16422	8.16203	8.13944	8.15358	8.11989	8.1267	8.12653	8.11943	8.09484	8.13558
0.020288	8.14641	8.17154	8.16277	8.1649	8.1486	8.13413	8.13744	8.13817	8.1706	8.13738	8.122	8.14766	8.10397	8.12416	8.11752	8.13698	8.09804	8.11729	8.1043	8.11213	8.10923	8.11132	8.11762	8.13855	8.14837	8.09074	8.13894	8.13243	8.12731	8.13062	8.13454	8.15089	8.14326	8.17388	8.1634	8.1737	8.15422	8.14145	8.15089	8.12686	8.12004	8.11381	8.1144	8.08769	8.13482
0.020325	8.15229	8.17052	8.1441	8.16706	8.14344	8.13347	8.13042	8.14476	8.16307	8.1426	8.12329	8.14758	8.10885	8.11119	8.10682	8.14272	8.10643	8.12197	8.08884	8.11668	8.10496	8.11208	8.11338	8.13159	8.13919	8.11928	8.12749	8.12787	8.13675	8.13512	8.16111	8.16106	8.15145	8.17011	8.15402	8.17617	8.14339	8.13665	8.14893	8.1321	8.1045	8.10056	8.13515	8.08072	8.12223
0.020363	8.15725	8.16577	8.13807	8.15862	8.12246	8.13466	8.14288	8.12981	8.14636	8.13019	8.12617	8.15216	8.12284	8.12101	8.11017	8.14776	8.12635	8.12902	8.09364	8.103	8.09466	8.10949	8.10822	8.12541	8.13413	8.14511	8.11371	8.13637	8.15768	8.14229	8.16442	8.16678	8.15498	8.16907	8.15524	8.17484	8.1352	8.14919	8.12953	8.14288	8.10867	8.10679	8.13934	8.08319	8.11335
0.0204	8.14804	8.17248	8.12925	8.14484	8.12411	8.14196	8.14725	8.1308	8.13993	8.11595	8.12617	8.13029	8.12965	8.13039	8.10867	8.13405	8.14794	8.12281	8.1086	8.08049	8.09702	8.10402	8.10066	8.12731	8.12886	8.14949	8.1012	8.13967	8.16302	8.15445	8.14491	8.14824	8.1692	8.15857	8.15692	8.16696	8.13901	8.16226	8.14153	8.13952	8.12759	8.10137	8.13655	8.08701	8.11816
0.020438	8.13527	8.19341	8.12197	8.13723	8.13644	8.13644	8.15956	8.1307	8.14125	8.13329	8.12073	8.13665	8.13115	8.11821	8.12307	8.11478	8.15292	8.1263	8.11452	8.08042	8.10908	8.10249	8.08383	8.13487	8.13255	8.13164	8.12597	8.13876	8.15346	8.16872	8.14041	8.14011	8.17202	8.15486	8.15241	8.16788	8.14598	8.17072	8.14189	8.13655	8.13482	8.09311	8.12632	8.09514	8.12937
0.020475	8.13975	8.19168	8.11719	8.1323	8.12741	8.14369	8.15216	8.1206	8.15257	8.14204	8.12625	8.15524	8.13733	8.12495	8.12846	8.11272	8.13449	8.11854	8.11584	8.09552	8.10145	8.1031	8.07788	8.13075	8.12935	8.13586	8.14252	8.12813	8.14796	8.17062	8.14812	8.15211	8.16287	8.16231	8.16851	8.17337	8.14687	8.16422	8.13972	8.13174	8.1514	8.10445	8.12632	8.10137	8.13077
0.020513	8.13428	8.17998	8.10816	8.12319	8.12764	8.14049	8.13568	8.11943	8.15343	8.14013	8.1294	8.1562	8.13822	8.13868	8.12965	8.1177	8.13405	8.10618	8.12243	8.11745	8.09113	8.10188	8.08942	8.14626	8.14384	8.14862	8.14359	8.12218	8.13588	8.17513	8.15206	8.17863	8.14669	8.17225	8.1841	8.16386	8.14369	8.13792	8.12747	8.12098	8.14135	8.11203	8.13766	8.11017	8.13672
0.02055	8.13225	8.17128	8.11714	8.12518	8.12599	8.14702	8.131	8.12014	8.14763	8.1396	8.13652	8.14163	8.12881	8.14046	8.13593	8.14466	8.12759	8.1015	8.1237	8.12401	8.11765	8.11129	8.0914	8.15503	8.15648	8.15013	8.13477	8.12886	8.12256	8.16612	8.14194	8.18283	8.14728	8.17144	8.19895	8.15239	8.14837	8.12815	8.11658	8.10883	8.13454	8.10498	8.13728	8.11394	8.14077
0.020588	8.14692	8.17347	8.12772	8.13568	8.13006	8.16124	8.13543	8.12368	8.15931	8.12383	8.15112	8.13731	8.12635	8.13166	8.12856	8.15219	8.12592	8.11025	8.12474	8.11589	8.12721	8.13075	8.09837	8.15526	8.1573	8.14557	8.13354	8.1499	8.12449	8.16343	8.12144	8.16185	8.14801	8.14946	8.20081	8.14522	8.12945	8.13166	8.12518	8.1148	8.13588	8.1014	8.13543	8.12388	8.15155
0.020625	8.15188	8.16899	8.12213	8.14796	8.13794	8.16884	8.13245	8.13665	8.17556	8.10931	8.13008	8.12383	8.12276	8.12617	8.11119	8.14649	8.11551	8.11508	8.13212	8.10588	8.12988	8.13169	8.09647	8.14883	8.15953	8.13011	8.13522	8.15053	8.14458	8.15155	8.11617	8.15226	8.15831	8.15096	8.17037	8.14733	8.12622	8.13416	8.12589	8.10371	8.14224	8.10735	8.12986	8.10486	8.14822
0.020663	8.13993	8.15926	8.12551	8.15478	8.141	8.15722	8.13092	8.13693	8.17121	8.10944	8.12233	8.11467	8.12319	8.1264	8.09387	8.12144	8.12597	8.1281	8.13601	8.11025	8.12925	8.12558	8.0998	8.13853	8.15842	8.12233	8.13441	8.14855	8.14105	8.14776	8.13342	8.15671	8.17296	8.17584	8.15379	8.14824	8.12798	8.13357	8.12286	8.11218	8.13985	8.12874	8.12843	8.10727	8.14598
0.0207	8.1353	8.16561	8.13034	8.15374	8.13965	8.1429	8.12296	8.12314	8.15219	8.11808	8.13779	8.12836	8.12355	8.11979	8.10379	8.10465	8.1237	8.1424	8.13006	8.12775	8.12823	8.13446	8.12795	8.1281	8.13726	8.12683	8.13764	8.15186	8.14692	8.1502	8.13774	8.14713	8.17523	8.18298	8.1396	8.15206	8.13413	8.13153	8.13156	8.10643	8.12579	8.13037	8.13565	8.12304	8.1442
0.020738	8.13217	8.18125	8.1444	8.15707	8.14036	8.15364	8.11994	8.11844	8.14034	8.11892	8.13802	8.12569	8.13276	8.12378	8.13184	8.10349	8.11518	8.1399	8.11956	8.13578	8.13105	8.13626	8.13889	8.13095	8.12892	8.13016	8.13662	8.15948	8.14618	8.13825	8.14247	8.13583	8.16187	8.16594	8.14654	8.15089	8.13924	8.12625	8.13619	8.09896	8.1238	8.14428	8.12594	8.10343	8.1517
0.020775	8.14176	8.16185	8.15552	8.14527	8.13726	8.16017	8.12548	8.12228	8.13769	8.1235	8.12871	8.12246	8.13225	8.13164	8.11907	8.10816	8.1102	8.12258	8.11813	8.11701	8.13019	8.14102	8.12185	8.13843	8.14186	8.14049	8.11444	8.15508	8.14405	8.12531	8.15193	8.12352	8.16218	8.15804	8.14997	8.1516	8.14232	8.11028	8.13731	8.10966	8.12378	8.13916	8.10455	8.10176	8.15318
0.020813	8.16602	8.15712	8.15758	8.13593	8.13082	8.15534	8.12225	8.12813	8.15035	8.14804	8.12675	8.14262	8.13492	8.13332	8.11007	8.12833	8.12055	8.12108	8.12642	8.11073	8.13548	8.12899	8.11429	8.13489	8.15206	8.14074	8.10865	8.14034	8.13471	8.11976	8.16915	8.12864	8.1664	8.15335	8.14041	8.17047	8.15188	8.11653	8.12304	8.11974	8.13583	8.13375	8.10364	8.10651	8.1514
0.02085	8.17365	8.16841	8.15392	8.14125	8.12808	8.15592	8.13433	8.15053	8.15402	8.15183	8.1192	8.13909	8.13667	8.12792	8.12424	8.13927	8.134	8.11508	8.13286	8.1041	8.14349	8.12464	8.11099	8.14173	8.14178	8.13754	8.11228	8.1321	8.14384	8.12225	8.1694	8.13034	8.17179	8.14272	8.13901	8.16956	8.15259	8.11734	8.11925	8.14224	8.14156	8.13113	8.10305	8.10387	8.1498
0.020888	8.17062	8.1458	8.1297	8.15125	8.13184	8.1514	8.1562	8.15516	8.1559	8.14344	8.10992	8.13123	8.13774	8.12604	8.12721	8.144	8.13568	8.11925	8.13075	8.11157	8.14845	8.1193	8.11261	8.14919	8.12502	8.13192	8.10692	8.12233	8.14982	8.12716	8.16416	8.1267	8.17418	8.12569	8.12965	8.16544	8.13713	8.11534	8.11818	8.15244	8.1485	8.11142	8.10969	8.10122	8.13916
0.020925	8.16968	8.13148	8.12874	8.14901	8.13146	8.14608	8.16277	8.15478	8.15414	8.15028	8.10745	8.12482	8.13744	8.11953	8.11747	8.14153	8.13799	8.11328	8.13736	8.11958	8.14827	8.13726	8.11417	8.14367	8.12396	8.11709	8.11083	8.12589	8.15142	8.13385	8.15821	8.12726	8.1725	8.11823	8.12167	8.15623	8.13301	8.12149	8.11612	8.13744	8.13845	8.09962	8.10781	8.10867	8.15631
0.020963	8.16312	8.12711	8.13782	8.15308	8.14651	8.1573	8.15631	8.15498	8.14878	8.14542	8.09321	8.12251	8.12976	8.12635	8.1218	8.12764	8.14687	8.12726	8.13977	8.12174	8.1308	8.13499	8.11699	8.14211	8.11928	8.1263	8.11994	8.12922	8.13052	8.13235	8.14829	8.13202	8.16037	8.14092	8.13296	8.15043	8.14812	8.13372	8.11686	8.12289	8.12955	8.09558	8.10796	8.11935	8.16157
0.021	8.13311	8.12968	8.13309	8.15203	8.14603	8.14476	8.15366	8.15135	8.16007	8.14311	8.09929	8.11617	8.12523	8.1367	8.12441	8.13184	8.1474	8.14056	8.12388	8.10687	8.13807	8.12902	8.10725	8.1312	8.11625	8.13665	8.12373	8.15071	8.11895	8.131	8.13952	8.12787	8.15023	8.15425	8.15399	8.1397	8.15514	8.14611	8.11701	8.11287	8.11671	8.08884	8.1189	8.11704	8.15496
0.021038	8.12808	8.13728	8.13184	8.15152	8.13838	8.13197	8.15096	8.1321	8.15831	8.14801	8.10605	8.12584	8.12243	8.12815	8.1355	8.12632	8.13993	8.15213	8.11139	8.1058	8.13395	8.12731	8.10155	8.1268	8.12513	8.12825	8.1351	8.15437	8.12134	8.13377	8.12558	8.15186	8.14629	8.15725	8.16645	8.13153	8.13883	8.14161	8.10763	8.12688	8.11269	8.10127	8.12182	8.10493	8.15686
0.021075	8.14679	8.13494	8.12548	8.14458	8.14275	8.12787	8.15361	8.13578	8.1617	8.14941	8.1296	8.13848	8.12655	8.10755	8.11572	8.12658	8.13057	8.14997	8.10753	8.10468	8.1266	8.12538	8.10603	8.13622	8.12983	8.12792	8.1297	8.14713	8.13113	8.13916	8.1223	8.16691	8.14791	8.16249	8.17131	8.14143	8.119	8.12861	8.10885	8.14196	8.10735	8.11681	8.10977	8.09072	8.14845
0.021113	8.16772	8.13746	8.12708	8.14784	8.14194	8.12561	8.1518	8.14143	8.1501	8.1457	8.15381	8.12935	8.12782	8.11277	8.11465	8.12017	8.10786	8.12737	8.11205	8.11002	8.1266	8.12874	8.0972	8.13894	8.14415	8.12711	8.11917	8.14372	8.14768	8.13787	8.12312	8.15943	8.14481	8.15646	8.16119	8.14598	8.11801	8.12121	8.10819	8.1384	8.1059	8.10959	8.10081	8.11732	8.12803
0.02115	8.16549	8.13565	8.13604	8.13784	8.13934	8.13314	8.13965	8.13148	8.14458	8.13726	8.1559	8.13049	8.12302	8.12983	8.11389	8.10547	8.10468	8.12312	8.10326	8.11913	8.11127	8.12141	8.09878	8.13637	8.14084	8.13677	8.11574	8.14908	8.15147	8.13408	8.12144	8.14303	8.15229	8.15407	8.17105	8.14433	8.12515	8.11963	8.11976	8.11714	8.11328	8.0943	8.10387	8.13349	8.11633
0.021188	8.16104	8.14824	8.13268	8.14532	8.13276	8.13906	8.15041	8.13764	8.14791	8.13657	8.14387	8.13807	8.11722	8.1219	8.1086	8.10506	8.10824	8.14244	8.10445	8.12276	8.10763	8.11383	8.08248	8.13901	8.13014	8.13248	8.12327	8.14829	8.14178	8.12983	8.13085	8.14283	8.16396	8.15002	8.17502	8.1221	8.12696	8.11704	8.13726	8.10816	8.1179	8.09357	8.11668	8.13428	8.11455
0.021225	8.15628	8.14715	8.13169	8.14328	8.12787	8.14682	8.15163	8.13985	8.13764	8.15559	8.13794	8.12734	8.10349	8.1165	8.11305	8.10313	8.12538	8.15628	8.10552	8.10643	8.12304	8.11773	8.07457	8.1528	8.13977	8.13372	8.12647	8.1445	8.13522	8.13255	8.13749	8.14832	8.16159	8.14166	8.17205	8.12533	8.1308	8.12332	8.12909	8.11668	8.12045	8.09807	8.13296	8.14064	8.10748
0.021263	8.15404	8.14262	8.13894	8.1411	8.13815	8.13718	8.15025	8.1383	8.13535	8.15219	8.13504	8.12268	8.10427	8.11528	8.12813	8.09992	8.13738	8.15348	8.09799	8.09296	8.13052	8.12309	8.06185	8.15508	8.14211	8.14021	8.11183	8.12533	8.13916	8.13344	8.14438	8.15801	8.15503	8.14189	8.16447	8.13248	8.14692	8.11935	8.12413	8.12599	8.12452	8.12096	8.11712	8.1399	8.12256
0.0213	8.15974	8.14771	8.14776	8.14936	8.14275	8.13538	8.14656	8.11989	8.13649	8.14519	8.13311	8.13159	8.11272	8.11506	8.14008	8.11732	8.14023	8.12823	8.09558	8.0839	8.11915	8.11114	8.06836	8.15338	8.12902	8.12172	8.09336	8.11534	8.14285	8.13281	8.15999	8.14664	8.14827	8.14552	8.15071	8.14395	8.1455	8.1235	8.13004	8.14117	8.10346	8.13855	8.10231	8.1309	8.13988
0.021338	8.17151	8.15432	8.15285	8.1499	8.13449	8.12421	8.15018	8.11195	8.15819	8.13614	8.12561	8.13563	8.11501	8.12731	8.13616	8.13683	8.12665	8.11295	8.11966	8.10053	8.11086	8.09771	8.09153	8.14476	8.11829	8.11656	8.09509	8.12853	8.13716	8.1399	8.15178	8.13873	8.14402	8.13738	8.14814	8.14929	8.14252	8.12215	8.15247	8.1325	8.07803	8.12864	8.09306	8.13716	8.14293
0.021375	8.17151	8.14659	8.15755	8.15348	8.1368	8.14189	8.15056	8.12474	8.16259	8.12747	8.1312	8.14723	8.11198	8.11732	8.1294	8.12945	8.12576	8.10977	8.13103	8.10712	8.12569	8.10349	8.11549	8.13153	8.13024	8.12291	8.11307	8.14219	8.15709	8.14072	8.15404	8.14751	8.13855	8.13843	8.13761	8.14476	8.15521	8.11513	8.16037	8.12146	8.09629	8.12546	8.10384	8.14095	8.15188
0.021413	8.16182	8.13212	8.15318	8.1368	8.13146	8.14267	8.14962	8.15478	8.15638	8.12022	8.13166	8.1472	8.10135	8.12401	8.13883	8.116	8.13766	8.11689	8.14552	8.11752	8.1352	8.10636	8.12543	8.13545	8.14687	8.12482	8.1222	8.14804	8.16912	8.12065	8.15936	8.159	8.13095	8.13581	8.13471	8.14511	8.15997	8.1293	8.14453	8.11953	8.11938	8.13029	8.09102	8.14662	8.14468
0.02145	8.15837	8.13911	8.14069	8.12449	8.13853	8.13113	8.14809	8.15295	8.14095	8.11928	8.11091	8.13604	8.1032	8.13504	8.14191	8.11035	8.13545	8.11966	8.1499	8.1268	8.1294	8.10221	8.11554	8.13792	8.15188	8.12655	8.12805	8.1381	8.15981	8.12734	8.1484	8.16828	8.13769	8.12886	8.13952	8.15661	8.14486	8.11722	8.12457	8.12276	8.11661	8.11737	8.07752	8.14672	8.14084
0.021488	8.156	8.1545	8.14379	8.13924	8.14084	8.13972	8.1294	8.13359	8.13873	8.12869	8.10743	8.1268	8.11345	8.12452	8.12943	8.11399	8.11907	8.13283	8.14285	8.11498	8.13199	8.10056	8.10982	8.12347	8.15399	8.13037	8.13314	8.14796	8.14768	8.13901	8.14359	8.15208	8.14664	8.14761	8.14593	8.1636	8.1381	8.10509	8.13031	8.11452	8.12172	8.10359	8.08759	8.12589	8.14908
0.021525	8.15132	8.15338	8.14278	8.15445	8.14662	8.14835	8.11976	8.13298	8.1634	8.12632	8.11363	8.12853	8.12625	8.11231	8.13067	8.11132	8.12528	8.1355	8.14153	8.11406	8.12291	8.10097	8.10277	8.12688	8.14659	8.14486	8.13469	8.1474	8.1352	8.14578	8.14346	8.15379	8.14166	8.16345	8.15323	8.15686	8.13461	8.11419	8.14845	8.12266	8.1248	8.10816	8.11267	8.13181	8.16261
0.021563	8.16091	8.15137	8.13298	8.14222	8.15005	8.13835	8.12045	8.14145	8.17207	8.13332	8.12421	8.12838	8.13482	8.11452	8.12558	8.10015	8.13477	8.12436	8.14089	8.09407	8.10781	8.10865	8.1014	8.13657	8.12485	8.15043	8.12792	8.15173	8.11361	8.16223	8.15651	8.14405	8.13087	8.16236	8.15506	8.15519	8.12535	8.12289	8.1395	8.12368	8.13354	8.12159	8.11429	8.12566	8.16678
0.0216	8.14743	8.14023	8.12531	8.12754	8.14013	8.14402	8.13367	8.15994	8.15821	8.13555	8.14084	8.12579	8.13164	8.1149	8.11729	8.1119	8.1398	8.11452	8.13517	8.08423	8.10023	8.11249	8.10163	8.13718	8.11012	8.14649	8.11292	8.15249	8.1131	8.16048	8.15445	8.14679	8.12345	8.15877	8.15096	8.14395	8.10837	8.13001	8.14428	8.10844	8.15191	8.11811	8.12248	8.0998	8.1484
0.021638	8.13626	8.15206	8.13329	8.12424	8.11101	8.15084	8.13896	8.14504	8.15063	8.13619	8.13733	8.1351	8.12139	8.12213	8.12108	8.11778	8.1339	8.10608	8.13273	8.09392	8.10349	8.10781	8.09532	8.14305	8.1104	8.15175	8.11295	8.14822	8.11643	8.15211	8.13675	8.12927	8.13192	8.17533	8.15569	8.14211	8.11559	8.12312	8.13797	8.0925	8.1399	8.10781	8.13227	8.09985	8.1515
0.021675	8.12614	8.15697	8.13337	8.14779	8.10738	8.15048	8.1412	8.12538	8.13716	8.14107	8.13014	8.15122	8.11699	8.13716	8.12703	8.11414	8.11661	8.11244	8.14222	8.09753	8.10738	8.11144	8.09708	8.14491	8.11971	8.15229	8.11066	8.14077	8.12576	8.15341	8.11478	8.13052	8.14695	8.1813	8.16172	8.15475	8.13047	8.12668	8.13138	8.09484	8.13189	8.10015	8.12945	8.09878	8.15366
0.021713	8.13876	8.15717	8.12256	8.14372	8.12523	8.13657	8.14903	8.13713	8.13464	8.14214	8.12696	8.14382	8.11452	8.13929	8.12429	8.10773	8.11015	8.11211	8.15826	8.11511	8.11007	8.11208	8.10496	8.1502	8.13749	8.15308	8.11371	8.13764	8.12592	8.14751	8.11968	8.13578	8.15287	8.16447	8.16139	8.14629	8.13291	8.13683	8.13583	8.10598	8.13797	8.10114	8.13087	8.10692	8.15496
0.02175	8.14733	8.16569	8.1209	8.13072	8.13077	8.13998	8.15753	8.14761	8.13441	8.13321	8.14504	8.14781	8.10656	8.12299	8.12375	8.1072	8.12429	8.10593	8.15086	8.10994	8.11066	8.10117	8.10689	8.13164	8.13695	8.14163	8.11144	8.14143	8.12312	8.13899	8.14468	8.13403	8.16243	8.15117	8.15865	8.14359	8.13187	8.13428	8.14311	8.10834	8.14105	8.11444	8.12146	8.12569	8.15129
0.021788	8.14944	8.17772	8.12724	8.13794	8.14028	8.12889	8.13535	8.14545	8.137	8.14489	8.14888	8.14824	8.12419	8.11643	8.11752	8.11317	8.13362	8.11244	8.12062	8.10982	8.11501	8.09219	8.09168	8.10577	8.13764	8.13255	8.11727	8.14717	8.13652	8.12556	8.15732	8.13555	8.14781	8.137	8.16048	8.15063	8.13143	8.15038	8.14598	8.11063	8.14005	8.10966	8.12724	8.13146	8.14496
0.021825	8.14768	8.17652	8.1371	8.14349	8.14369	8.12253	8.12856	8.1397	8.13151	8.15585	8.13848	8.13899	8.15211	8.12172	8.12775	8.12319	8.11829	8.12116	8.11223	8.10979	8.10237	8.09036	8.08538	8.09212	8.12413	8.12866	8.11386	8.14845	8.13469	8.12019	8.14847	8.13967	8.13993	8.11633	8.16004	8.14707	8.13352	8.16432	8.15061	8.10905	8.12991	8.11025	8.12358	8.14186	8.13494
0.021863	8.15277	8.16704	8.14626	8.13965	8.14242	8.12218	8.13077	8.11251	8.13357	8.15732	8.13573	8.1266	8.16376	8.13105	8.13771	8.12436	8.11531	8.11986	8.11852	8.09461	8.09052	8.10458	8.09423	8.08846	8.12902	8.11381	8.11368	8.14318	8.12012	8.12113	8.13558	8.15041	8.13487	8.11452	8.15699	8.14936	8.12622	8.15745	8.14717	8.1178	8.13573	8.10605	8.10826	8.12914	8.11966
0.0219	8.14351	8.15544	8.14812	8.15086	8.14575	8.1339	8.13039	8.12024	8.14257	8.14733	8.12312	8.12029	8.15432	8.14138	8.13962	8.10844	8.13672	8.1248	8.10682	8.09105	8.10649	8.11602	8.08726	8.11193	8.13779	8.11836	8.13042	8.12874	8.13197	8.11717	8.11666	8.15175	8.13792	8.12167	8.1485	8.15506	8.13253	8.1382	8.13393	8.12065	8.1397	8.09807	8.09171	8.11846	8.13604
0.021938	8.14278	8.16218	8.14092	8.14789	8.13703	8.14034	8.12892	8.1353	8.15831	8.14578	8.12502	8.11844	8.14036	8.13225	8.12874	8.10707	8.14059	8.11829	8.1	8.09858	8.12134	8.12169	8.1029	8.13161	8.13217	8.11142	8.12581	8.12607	8.13835	8.10282	8.1091	8.16668	8.14847	8.13545	8.14751	8.1605	8.12894	8.13431	8.15013	8.12976	8.13591	8.10201	8.10349	8.11795	8.15422
0.021975	8.1397	8.16393	8.14112	8.13606	8.14944	8.14102	8.1312	8.14252	8.1589	8.14692	8.13777	8.12365	8.14054	8.13092	8.12271	8.10687	8.13622	8.11668	8.12116	8.10877	8.11203	8.13016	8.11383	8.13092	8.12604	8.10504	8.10598	8.13385	8.14082	8.109	8.12416	8.17164	8.16429	8.14293	8.14511	8.14026	8.13042	8.12434	8.15722	8.13629	8.14613	8.09954	8.1075	8.1059	8.14964
0.022013	8.13977	8.16132	8.13316	8.14305	8.1531	8.14072	8.14232	8.14931	8.15865	8.14885	8.14074	8.12452	8.14288	8.13802	8.128	8.11325	8.14191	8.1146	8.14362	8.10229	8.10847	8.14097	8.11488	8.12462	8.11414	8.13014	8.09334	8.13993	8.13606	8.13502	8.13169	8.14809	8.1632	8.13647	8.13896	8.13891	8.14494	8.12531	8.13548	8.13136	8.15048	8.09207	8.10244	8.11203	8.13878
0.02205	8.1472	8.15742	8.12833	8.1456	8.14944	8.14857	8.14199	8.14598	8.15231	8.14931	8.12861	8.13329	8.1312	8.14456	8.13749	8.12396	8.13199	8.12955	8.14985	8.09583	8.11297	8.13332	8.10308	8.116	8.11958	8.1469	8.08774	8.1428	8.1383	8.14672	8.13911	8.14061	8.15422	8.13632	8.14529	8.14166	8.14725	8.12518	8.13754	8.13644	8.14534	8.09486	8.08947	8.11648	8.15773
0.022088	8.13789	8.15742	8.125	8.14087	8.15226	8.1395	8.14631	8.13942	8.15557	8.1636	8.11556	8.13443	8.12393	8.1528	8.13095	8.12925	8.13393	8.12429	8.1561	8.10242	8.12358	8.11483	8.09893	8.12172	8.11747	8.13871	8.09644	8.1515	8.12589	8.14194	8.13871	8.14097	8.14967	8.14748	8.13588	8.13878	8.13802	8.11984	8.15259	8.14122	8.13538	8.10287	8.09509	8.12576	8.15793
0.022125	8.14855	8.14275	8.12764	8.13924	8.14794	8.12635	8.15058	8.13469	8.15193	8.17101	8.12243	8.13227	8.14181	8.15602	8.12174	8.1356	8.12945	8.10844	8.13955	8.10516	8.12207	8.10623	8.10633	8.11572	8.11488	8.12569	8.12345	8.16584	8.11999	8.13988	8.14321	8.15918	8.14855	8.14153	8.12528	8.11592	8.13128	8.1148	8.15753	8.13616	8.12993	8.11083	8.11272	8.12576	8.14214
0.022163	8.16241	8.14158	8.13194	8.14674	8.14316	8.12691	8.15547	8.12607	8.14229	8.15224	8.13169	8.10786	8.14659	8.15765	8.12533	8.13265	8.12551	8.11989	8.11465	8.10247	8.12337	8.1016	8.09893	8.11205	8.10898	8.12408	8.12495	8.16121	8.13749	8.14468	8.14819	8.16887	8.15704	8.13939	8.14285	8.10847	8.1442	8.11635	8.15396	8.12528	8.12947	8.12762	8.11991	8.13324	8.12937
0.0222	8.17083	8.15717	8.13962	8.15976	8.14046	8.12935	8.16297	8.14356	8.14102	8.14687	8.13118	8.11523	8.14219	8.15425	8.14115	8.14064	8.11974	8.12935	8.11063	8.09468	8.13866	8.11356	8.09349	8.11829	8.12162	8.1282	8.12164	8.15356	8.13922	8.14613	8.16648	8.17472	8.17388	8.1382	8.1469	8.1222	8.14288	8.12325	8.15559	8.12843	8.12314	8.12894	8.12841	8.12711	8.13199
0.022238	8.16518	8.15857	8.13998	8.14318	8.14575	8.13675	8.16142	8.16063	8.15338	8.16449	8.12045	8.11338	8.13372	8.14728	8.1325	8.15216	8.1337	8.13843	8.11528	8.08973	8.12462	8.13568	8.09217	8.13489	8.11915	8.12464	8.13057	8.15702	8.12734	8.13782	8.18151	8.17952	8.1663	8.1576	8.14341	8.13189	8.14036	8.12088	8.15732	8.13049	8.13014	8.12075	8.12747	8.11823	8.13896
0.022275	8.14919	8.1662	8.14896	8.14349	8.13769	8.12726	8.14168	8.14753	8.15648	8.15959	8.11887	8.1174	8.14125	8.14687	8.12485	8.13548	8.137	8.13718	8.10407	8.09077	8.11808	8.13268	8.10252	8.14593	8.12696	8.12378	8.12548	8.15882	8.12408	8.13044	8.19761	8.17853	8.14608	8.17795	8.1426	8.14456	8.14003	8.12304	8.15872	8.12538	8.1427	8.11404	8.12403	8.14616	8.1354
0.022313	8.14954	8.15165	8.15038	8.14651	8.13606	8.11422	8.12917	8.1353	8.1618	8.13738	8.12492	8.1219	8.14041	8.13329	8.1223	8.12045	8.12663	8.12833	8.09151	8.09896	8.11671	8.12309	8.10936	8.13835	8.1281	8.11991	8.13339	8.15839	8.13133	8.12317	8.18275	8.1514	8.14504	8.17113	8.12787	8.16035	8.12996	8.12792	8.15788	8.11979	8.13832	8.11284	8.11994	8.15379	8.12614
0.02235	8.14763	8.15277	8.13922	8.13291	8.13586	8.13204	8.13049	8.13652	8.17309	8.13176	8.14023	8.11251	8.13044	8.13227	8.11668	8.12693	8.12531	8.12515	8.09397	8.10677	8.12843	8.12564	8.12312	8.12556	8.12947	8.10524	8.13952	8.16477	8.1441	8.12958	8.172	8.14758	8.14913	8.15297	8.13843	8.16503	8.13146	8.12617	8.14639	8.11399	8.12045	8.1119	8.12317	8.14318	8.13538
0.022388	8.12731	8.14026	8.1518	8.13268	8.13756	8.13037	8.14616	8.13357	8.16961	8.12469	8.14919	8.11879	8.12332	8.1425	8.10656	8.12535	8.10969	8.13319	8.10341	8.11089	8.13545	8.11737	8.12487	8.13693	8.12195	8.11864	8.14204	8.16493	8.15142	8.10872	8.15697	8.13642	8.14746	8.15852	8.16371	8.14662	8.12744	8.13296	8.12434	8.11333	8.11241	8.11556	8.11043	8.14621	8.15025
0.022425	8.12035	8.12899	8.14247	8.12098	8.14346	8.12612	8.13881	8.11411	8.16483	8.12658	8.15	8.1102	8.12612	8.15572	8.11455	8.1164	8.09825	8.12469	8.12693	8.09847	8.13894	8.10895	8.12614	8.14573	8.11534	8.12792	8.13782	8.15984	8.15541	8.11902	8.14227	8.14349	8.15544	8.17245	8.16216	8.15068	8.13232	8.12347	8.09575	8.12111	8.11256	8.11317	8.10682	8.13319	8.14107
0.022463	8.13026	8.12838	8.12993	8.12386	8.13583	8.12347	8.12495	8.11582	8.1587	8.12424	8.13385	8.11353	8.13283	8.1396	8.12312	8.11455	8.11462	8.1117	8.14044	8.10684	8.1355	8.11816	8.14634	8.14995	8.10618	8.14328	8.13006	8.15442	8.15994	8.14173	8.15598	8.15374	8.15747	8.17116	8.1498	8.15681	8.14669	8.12266	8.09949	8.13591	8.12744	8.11887	8.11335	8.13021	8.13133
0.0225	8.14209	8.12284	8.1294	8.12429	8.13011	8.11419	8.12673	8.1354	8.15318	8.11747	8.12248	8.11742	8.14568	8.13985	8.11612	8.10562	8.12271	8.12472	8.15234	8.10626	8.1474	8.12223	8.14056	8.14929	8.10008	8.14514	8.11859	8.15295	8.14339	8.14723	8.1592	8.14595	8.13779	8.15727	8.15407	8.15575	8.13858	8.12869	8.12599	8.13896	8.13548	8.1165	8.1176	8.12963	8.15109
0.022538	8.12584	8.12569	8.13339	8.13644	8.12332	8.11048	8.12762	8.13446	8.15926	8.13128	8.09522	8.13326	8.14489	8.12154	8.11109	8.10895	8.12243	8.13705	8.14089	8.10809	8.13227	8.13543	8.12152	8.15155	8.10572	8.13939	8.11788	8.16523	8.14298	8.14771	8.14717	8.12604	8.13792	8.15557	8.16452	8.144	8.11872	8.14087	8.12472	8.14723	8.13581	8.11356	8.12085	8.12798	8.15928
0.022575	8.12088	8.1398	8.14761	8.14545	8.11943	8.12032	8.13416	8.13525	8.14949	8.14837	8.08871	8.13611	8.12986	8.1279	8.11411	8.11167	8.11345	8.13985	8.11513	8.1041	8.1133	8.13075	8.11562	8.14351	8.10544	8.15071	8.11694	8.16083	8.13777	8.15254	8.1341	8.11523	8.1382	8.1544	8.16915	8.14562	8.12116	8.14285	8.12574	8.15862	8.13405	8.11129	8.10997	8.12024	8.15241
0.022613	8.13988	8.14313	8.14789	8.1385	8.13095	8.13042	8.13716	8.13812	8.14555	8.15419	8.09819	8.13637	8.12355	8.13489	8.11076	8.12373	8.10376	8.13754	8.09952	8.10313	8.11938	8.11867	8.1145	8.14059	8.11139	8.13372	8.11673	8.15887	8.14061	8.14725	8.13108	8.11874	8.13202	8.16175	8.14608	8.14997	8.1193	8.1547	8.12335	8.14423	8.13087	8.11826	8.1162	8.12075	8.13901
0.02265	8.14847	8.14585	8.15569	8.14697	8.14412	8.12108	8.14425	8.14072	8.13484	8.15768	8.11554	8.13293	8.12569	8.12419	8.1103	8.13207	8.10435	8.13479	8.10704	8.09695	8.13082	8.09837	8.11518	8.13227	8.11147	8.11531	8.11043	8.14845	8.14954	8.13075	8.13761	8.14346	8.12828	8.15781	8.12884	8.15285	8.13217	8.13977	8.13474	8.12434	8.11358	8.11116	8.13067	8.11773	8.13502
0.022688	8.1485	8.15086	8.15918	8.15557	8.13828	8.12599	8.15605	8.12553	8.14573	8.15529	8.10153	8.12543	8.1412	8.11368	8.10608	8.1426	8.11508	8.122	8.11884	8.10437	8.1252	8.09255	8.11236	8.13049	8.11193	8.10786	8.09486	8.15875	8.13499	8.12045	8.14674	8.15221	8.14321	8.14595	8.1353	8.16294	8.13601	8.13143	8.14013	8.11732	8.10117	8.1073	8.1293	8.12307	8.13632
0.022725	8.16002	8.14992	8.1562	8.15252	8.1473	8.13911	8.15981	8.11806	8.14509	8.15285	8.09608	8.11981	8.16004	8.11793	8.1147	8.15163	8.12553	8.1204	8.1321	8.11172	8.11251	8.07747	8.10272	8.11951	8.11127	8.1132	8.08581	8.15041	8.11925	8.1266	8.14847	8.14145	8.14362	8.1381	8.14303	8.16187	8.12983	8.1398	8.14349	8.1117	8.10147	8.10588	8.13947	8.13965	8.15572
0.022763	8.16419	8.15282	8.14697	8.14305	8.14407	8.14832	8.15541	8.11358	8.14751	8.15046	8.11345	8.12368	8.15971	8.12953	8.1326	8.14293	8.12803	8.1089	8.13616	8.1144	8.11823	8.08334	8.10412	8.13906	8.11625	8.12182	8.10127	8.14186	8.11996	8.13868	8.15895	8.13896	8.13769	8.13797	8.16132	8.15661	8.13192	8.14168	8.14056	8.10816	8.11467	8.10928	8.13609	8.14336	8.16315
0.0228	8.15646	8.16124	8.12464	8.13319	8.13744	8.14763	8.15216	8.12248	8.15135	8.13894	8.12744	8.14069	8.16195	8.13599	8.1309	8.13222	8.13352	8.11025	8.13657	8.09583	8.13291	8.09845	8.11195	8.13914	8.12708	8.12192	8.11994	8.14674	8.12749	8.13586	8.1572	8.14209	8.14438	8.14616	8.14705	8.17268	8.15325	8.14158	8.13151	8.10366	8.13153	8.11546	8.12098	8.13286	8.16098
0.022838	8.15768	8.1547	8.11633	8.13624	8.1503	8.1469	8.153	8.12976	8.1397	8.14201	8.13985	8.14323	8.16014	8.14356	8.12378	8.10753	8.12772	8.11615	8.13606	8.08609	8.12645	8.0897	8.10582	8.13067	8.13288	8.11897	8.1237	8.14967	8.13939	8.14489	8.15898	8.1474	8.15455	8.14659	8.14209	8.16678	8.15384	8.14092	8.12177	8.10704	8.1295	8.10313	8.11094	8.12174	8.15559
0.022875	8.14328	8.14583	8.12543	8.13512	8.14944	8.15226	8.14962	8.13866	8.12653	8.15007	8.13985	8.13599	8.14697	8.14237	8.13825	8.11579	8.12762	8.11892	8.13871	8.09774	8.13255	8.09769	8.1162	8.12487	8.12454	8.11394	8.14171	8.144	8.14021	8.14702	8.15107	8.14367	8.17248	8.14362	8.14969	8.1577	8.13942	8.13812	8.11734	8.1103	8.11605	8.1044	8.09774	8.11694	8.15096
0.022913	8.1383	8.16302	8.1324	8.12675	8.15534	8.13721	8.14524	8.14105	8.11114	8.14481	8.13232	8.131	8.12716	8.14293	8.15023	8.13413	8.12248	8.12943	8.12429	8.1012	8.13535	8.11582	8.12065	8.1339	8.13133	8.11617	8.14796	8.12988	8.14519	8.1381	8.1337	8.1458	8.17894	8.14138	8.14445	8.15343	8.13749	8.13441	8.1237	8.10331	8.11907	8.10089	8.11142	8.10682	8.141
0.02295	8.14603	8.16505	8.14511	8.12416	8.16465	8.14133	8.13599	8.1356	8.12584	8.13113	8.12062	8.12693	8.13075	8.14593	8.15066	8.14717	8.10758	8.11979	8.13568	8.0987	8.11549	8.1249	8.11719	8.13741	8.1353	8.11345	8.15056	8.13466	8.14687	8.15076	8.13235	8.14278	8.16612	8.13883	8.14351	8.13932	8.13708	8.12737	8.12747	8.10254	8.11371	8.11305	8.1266	8.10473	8.13855
0.022988	8.14641	8.14774	8.14717	8.1369	8.15297	8.1587	8.13014	8.15048	8.14036	8.11068	8.12019	8.14074	8.13477	8.12207	8.13446	8.16325	8.08891	8.11089	8.14303	8.11076	8.09837	8.12813	8.10193	8.12429	8.14415	8.11917	8.14552	8.13792	8.14588	8.15865	8.13276	8.13049	8.16584	8.13466	8.13479	8.14064	8.13609	8.12523	8.13123	8.09733	8.12007	8.11595	8.13657	8.11452	8.13937
0.023025	8.14301	8.13616	8.13759	8.15514	8.13464	8.15041	8.13314	8.15292	8.15122	8.11501	8.12055	8.14634	8.13863	8.12401	8.12164	8.16139	8.09301	8.11984	8.13995	8.1223	8.10435	8.11617	8.10684	8.12714	8.13176	8.11984	8.1339	8.13817	8.14288	8.13835	8.14166	8.13754	8.15516	8.14982	8.14847	8.14941	8.13835	8.12429	8.12345	8.11104	8.1248	8.10168	8.13479	8.11371	8.13726
0.023063	8.14331	8.13492	8.12543	8.16022	8.12726	8.14232	8.13443	8.14621	8.1633	8.11869	8.10806	8.13713	8.14283	8.12945	8.12096	8.15862	8.09603	8.12945	8.13517	8.11234	8.11076	8.12009	8.11404	8.14962	8.11295	8.12604	8.13031	8.13243	8.13812	8.13993	8.14356	8.14074	8.14461	8.15191	8.16793	8.16091	8.13581	8.12757	8.12823	8.12045	8.12182	8.10382	8.12098	8.09529	8.15269
0.0231	8.14438	8.12886	8.12276	8.16152	8.12759	8.12319	8.14257	8.16345	8.15689	8.11852	8.11216	8.12747	8.13525	8.12335	8.12632	8.1459	8.11668	8.12228	8.13512	8.1044	8.10773	8.11768	8.11139	8.15659	8.12579	8.12866	8.12207	8.12101	8.13433	8.15053	8.14125	8.14074	8.13771	8.14646	8.16915	8.16966	8.14005	8.1547	8.12775	8.12663	8.12111	8.11284	8.11775	8.09324	8.15084
0.023138	8.1367	8.13766	8.14168	8.15183	8.13967	8.12482	8.14499	8.16167	8.14621	8.12482	8.12724	8.1367	8.13535	8.12749	8.13255	8.14939	8.11473	8.12205	8.13034	8.10537	8.12447	8.12017	8.12032	8.15224	8.1324	8.12019	8.10933	8.1322	8.13548	8.14649	8.14573	8.15318	8.1471	8.15396	8.16442	8.17813	8.15358	8.16831	8.12426	8.13507	8.12851	8.10079	8.12144	8.10506	8.14428
0.023175	8.13955	8.15364	8.1498	8.14326	8.12416	8.13166	8.14049	8.15582	8.13965	8.12375	8.14321	8.14837	8.13281	8.11808	8.12337	8.14743	8.0988	8.12775	8.13001	8.10204	8.14458	8.12686	8.11501	8.13983	8.14082	8.12096	8.12347	8.13471	8.12157	8.13677	8.14623	8.156	8.13586	8.14382	8.16208	8.16439	8.17322	8.15867	8.12096	8.13588	8.12065	8.09107	8.12088	8.10829	8.13532
0.023213	8.12856	8.16571	8.15458	8.1381	8.12241	8.14143	8.14301	8.14593	8.1395	8.1292	8.13604	8.15066	8.1325	8.11251	8.11322	8.14122	8.08049	8.11737	8.11653	8.11068	8.1442	8.13113	8.12556	8.14272	8.13825	8.12085	8.11592	8.1339	8.11396	8.13248	8.13563	8.15638	8.1339	8.14005	8.15458	8.14217	8.16996	8.14377	8.13057	8.13375	8.12136	8.10249	8.11714	8.11727	8.13192
0.02325	8.13471	8.1646	8.14283	8.11793	8.14186	8.13339	8.14168	8.13487	8.13815	8.13098	8.10913	8.14334	8.13255	8.11701	8.12391	8.13301	8.09352	8.10359	8.1101	8.12129	8.12319	8.12907	8.13189	8.13489	8.13675	8.10941	8.11625	8.14545	8.12123	8.1321	8.1382	8.15244	8.13866	8.14038	8.156	8.14784	8.1573	8.14946	8.12986	8.13515	8.12174	8.11236	8.10999	8.1339	8.14374
0.023288	8.15475	8.16365	8.14862	8.10303	8.15564	8.14812	8.14072	8.13375	8.13774	8.13642	8.10603	8.14855	8.128	8.10811	8.1395	8.11124	8.09977	8.10277	8.1017	8.13042	8.10913	8.10661	8.122	8.12747	8.12424	8.11943	8.11289	8.1413	8.14041	8.13591	8.14883	8.15058	8.13716	8.14946	8.15557	8.15392	8.14601	8.16137	8.13123	8.13998	8.10445	8.11381	8.10697	8.14041	8.16098
0.023325	8.16676	8.15931	8.14384	8.10616	8.15216	8.15974	8.13357	8.14128	8.13947	8.1193	8.106	8.14534	8.12459	8.10641	8.12531	8.09731	8.10643	8.09258	8.08304	8.13126	8.09352	8.10117	8.11241	8.12157	8.14044	8.14278	8.1134	8.12907	8.15437	8.13268	8.13609	8.1516	8.13855	8.15063	8.1591	8.14354	8.15412	8.13759	8.13075	8.13059	8.10048	8.12708	8.10422	8.12195	8.15325
0.023363	8.15656	8.16902	8.13606	8.14201	8.14069	8.15002	8.13683	8.14672	8.14725	8.11722	8.1012	8.12619	8.11844	8.12032	8.10946	8.09423	8.0913	8.103	8.08497	8.10811	8.10206	8.10165	8.09774	8.11267	8.15119	8.14407	8.10931	8.1296	8.15475	8.13543	8.12413	8.14977	8.153	8.14578	8.1516	8.12386	8.14677	8.12424	8.12355	8.13021	8.10582	8.12434	8.10188	8.09616	8.13339
0.0234	8.14776	8.15524	8.12604	8.14054	8.12154	8.13677	8.11961	8.13955	8.14011	8.13225	8.12024	8.13354	8.11923	8.13268	8.11099	8.09786	8.1001	8.11694	8.10214	8.10707	8.10689	8.09174	8.08637	8.1028	8.15168	8.14822	8.10852	8.13894	8.1443	8.13347	8.1312	8.14379	8.14969	8.13639	8.16137	8.13815	8.13713	8.12136	8.12691	8.13286	8.1176	8.11612	8.11254	8.09097	8.15119
0.023438	8.14115	8.15417	8.13988	8.12291	8.11696	8.13738	8.11236	8.14044	8.13037	8.13934	8.12525	8.12734	8.11938	8.14636	8.12106	8.10631	8.11536	8.12757	8.1161	8.11785	8.10173	8.1029	8.0864	8.11053	8.14791	8.13886	8.10425	8.14356	8.14173	8.14059	8.13713	8.15493	8.14247	8.13794	8.15257	8.15569	8.12841	8.12899	8.12597	8.11712	8.11681	8.10735	8.10689	8.10544	8.18728
0.023475	8.15567	8.14814	8.16297	8.11389	8.11981	8.1385	8.12879	8.1395	8.12098	8.14756	8.12129	8.12185	8.12637	8.13194	8.12955	8.11747	8.13471	8.12325	8.12337	8.10765	8.11289	8.10928	8.07749	8.12121	8.14362	8.13052	8.11307	8.14618	8.13019	8.16371	8.13543	8.16406	8.1427	8.14056	8.13703	8.16177	8.12241	8.1384	8.13212	8.1061	8.1308	8.11254	8.0958	8.12017	8.18827
0.023513	8.16279	8.15208	8.15737	8.12726	8.12474	8.13764	8.13517	8.14682	8.12983	8.14896	8.11378	8.11172	8.12879	8.12937	8.12612	8.1341	8.13342	8.11465	8.1249	8.10163	8.12101	8.11183	8.08207	8.1238	8.14395	8.12619	8.14064	8.13744	8.13098	8.16343	8.13075	8.15376	8.15129	8.13797	8.13746	8.1636	8.12182	8.14346	8.12955	8.10842	8.14008	8.09728	8.1	8.13042	8.17184
0.02355	8.1514	8.15867	8.15465	8.14903	8.13532	8.12757	8.15356	8.15974	8.13159	8.15216	8.10415	8.09753	8.12342	8.1367	8.13126	8.12291	8.12749	8.11139	8.12218	8.10849	8.13031	8.11849	8.08644	8.11333	8.12876	8.12561	8.14916	8.1367	8.13515	8.14898	8.12965	8.14621	8.14634	8.13558	8.14148	8.15407	8.11442	8.1266	8.13174	8.12123	8.14651	8.1013	8.10839	8.13606	8.16185
0.023588	8.1426	8.1516	8.15585	8.15747	8.14702	8.11869	8.17431	8.15839	8.13207	8.14555	8.1133	8.09705	8.11981	8.12831	8.1367	8.1312	8.11597	8.106	8.11541	8.1105	8.14545	8.12317	8.08121	8.12668	8.11892	8.12396	8.15468	8.14682	8.12144	8.15615	8.13822	8.13449	8.14845	8.14349	8.14682	8.14835	8.11073	8.13237	8.13245	8.12197	8.14382	8.09715	8.10079	8.14346	8.16612
0.023625	8.15951	8.15234	8.16322	8.15066	8.13532	8.12007	8.17744	8.15104	8.12696	8.12614	8.13171	8.11267	8.1117	8.11963	8.12607	8.13217	8.11198	8.11066	8.12088	8.122	8.15712	8.12223	8.09438	8.13118	8.12047	8.12731	8.14845	8.14153	8.11661	8.16388	8.12772	8.13181	8.14842	8.14781	8.1472	8.14901	8.11325	8.13807	8.12688	8.10895	8.14122	8.10008	8.10931	8.11768	8.16312
0.023663	8.16798	8.15569	8.14959	8.13919	8.15033	8.1175	8.15961	8.13683	8.12286	8.13583	8.13657	8.12576	8.10628	8.13286	8.13316	8.11322	8.11803	8.11129	8.11849	8.12452	8.13756	8.10415	8.11104	8.14148	8.11582	8.13324	8.14992	8.14481	8.11991	8.14774	8.11806	8.13563	8.13919	8.1489	8.15676	8.14952	8.12978	8.12462	8.12101	8.12004	8.13693	8.09372	8.13474	8.11803	8.14768
0.0237	8.15135	8.17093	8.14384	8.14771	8.16081	8.13988	8.15313	8.1251	8.13832	8.15422	8.12296	8.12464	8.12935	8.13426	8.12861	8.11269	8.11714	8.10143	8.1089	8.11455	8.11394	8.08497	8.11236	8.14888	8.12706	8.11712	8.14829	8.15707	8.11595	8.14784	8.12472	8.15315	8.14044	8.15216	8.16271	8.14985	8.1145	8.11617	8.12431	8.1265	8.13601	8.0927	8.14405	8.11261	8.13207
0.023738	8.14224	8.16872	8.13764	8.14641	8.15953	8.14898	8.14817	8.11663	8.1489	8.1531	8.1148	8.12675	8.14822	8.14082	8.14443	8.11844	8.1279	8.10793	8.11356	8.11139	8.1104	8.07899	8.11208	8.1485	8.13184	8.1191	8.12775	8.15575	8.11269	8.15193	8.13571	8.15203	8.14298	8.15419	8.16676	8.16078	8.11478	8.13286	8.13736	8.12853	8.13482	8.10954	8.14374	8.10234	8.14301
0.023775	8.14713	8.15575	8.14695	8.13845	8.15491	8.1427	8.15005	8.12195	8.14794	8.14428	8.10903	8.11312	8.15966	8.14654	8.15198	8.13359	8.12459	8.10781	8.12876	8.10745	8.12017	8.06725	8.10936	8.12986	8.13037	8.12589	8.12419	8.15371	8.11546	8.14613	8.14011	8.14049	8.13454	8.16032	8.16805	8.15567	8.12449	8.13812	8.15765	8.1341	8.12431	8.12625	8.14321	8.10971	8.16165
0.023813	8.16126	8.15488	8.16414	8.13677	8.1399	8.13797	8.13916	8.13838	8.14089	8.14349	8.08319	8.10928	8.14822	8.14537	8.14372	8.1282	8.12396	8.1074	8.12752	8.10916	8.12808	8.06857	8.11717	8.12825	8.13268	8.13535	8.11938	8.15094	8.13416	8.1498	8.13927	8.15323	8.13243	8.1576	8.17134	8.1561	8.12619	8.13522	8.15898	8.12831	8.12602	8.12192	8.13886	8.12345	8.17879
0.02385	8.16928	8.16841	8.16383	8.15496	8.12037	8.13248	8.13087	8.15366	8.14095	8.12757	8.08311	8.10043	8.12421	8.14621	8.13497	8.0998	8.10656	8.12495	8.11292	8.10844	8.12419	8.08016	8.13855	8.13555	8.12798	8.13871	8.09901	8.15773	8.14911	8.14463	8.14097	8.14941	8.14158	8.1501	8.16958	8.15376	8.13604	8.11366	8.14573	8.12508	8.13199	8.11867	8.14929	8.13016	8.17853
0.023888	8.15186	8.16091	8.16071	8.15524	8.11399	8.1312	8.13288	8.14453	8.14618	8.12075	8.0735	8.10013	8.1164	8.13349	8.13072	8.10183	8.11358	8.13273	8.11147	8.11795	8.13306	8.0999	8.13797	8.14084	8.12558	8.12808	8.09769	8.15755	8.14677	8.1426	8.1312	8.15689	8.13779	8.15531	8.1604	8.14621	8.14478	8.12029	8.1296	8.12136	8.13255	8.12454	8.14156	8.12741	8.1633
0.023925	8.1485	8.14972	8.14789	8.13988	8.12111	8.14336	8.12899	8.13192	8.14557	8.12492	8.08192	8.10349	8.12329	8.10656	8.12698	8.10046	8.12098	8.13738	8.11274	8.12327	8.14664	8.11177	8.12474	8.15267	8.11373	8.11032	8.11625	8.14791	8.12594	8.14939	8.11122	8.16007	8.13665	8.1606	8.17309	8.14964	8.14041	8.13845	8.11874	8.11887	8.13306	8.11554	8.12474	8.12144	8.15043
0.023963	8.15142	8.14692	8.12851	8.13265	8.11679	8.16693	8.12314	8.12584	8.14117	8.13019	8.10117	8.10048	8.12945	8.10765	8.12899	8.11241	8.13469	8.14702	8.12599	8.12174	8.15109	8.11961	8.11381	8.13993	8.1179	8.10666	8.1238	8.14796	8.12714	8.1469	8.12101	8.15541	8.13723	8.14641	8.17144	8.15976	8.15244	8.14672	8.12396	8.12675	8.12986	8.11686	8.11122	8.10127	8.13944
0.024	8.17139	8.15343	8.12454	8.13171	8.12345	8.15369	8.12482	8.12645	8.13563	8.14242	8.10275	8.11119	8.13474	8.12912	8.13891	8.11869	8.13357	8.1455	8.13283	8.12508	8.14873	8.13019	8.1045	8.1297	8.13413	8.12101	8.12073	8.14234	8.14227	8.14194	8.13037	8.15519	8.1309	8.12871	8.15755	8.16269	8.15867	8.15613	8.13334	8.12973	8.13937	8.12101	8.10496	8.09461	8.14334
0.024038	8.18163	8.15569	8.141	8.12441	8.13016	8.13049	8.14117	8.13131	8.12881	8.14003	8.11328	8.11979	8.12141	8.14758	8.14021	8.13255	8.13499	8.13271	8.12271	8.11137	8.14743	8.12607	8.10379	8.13433	8.12993	8.12363	8.12469	8.14232	8.14629	8.14618	8.12869	8.12421	8.13983	8.13377	8.15119	8.15811	8.14585	8.14776	8.15453	8.12866	8.13174	8.11905	8.11007	8.09916	8.1679
0.024075	8.16508	8.14326	8.1445	8.11646	8.14201	8.12861	8.14893	8.1356	8.13169	8.13403	8.10959	8.11404	8.11404	8.1485	8.13108	8.13761	8.13222	8.1279	8.11966	8.09697	8.13487	8.11261	8.09941	8.13782	8.11663	8.13006	8.13197	8.14087	8.14265	8.13558	8.13527	8.11483	8.15536	8.14171	8.13942	8.14939	8.13972	8.13057	8.15063	8.11567	8.12162	8.12406	8.11902	8.09667	8.17828
0.024113	8.15257	8.13843	8.14323	8.12813	8.14328	8.14008	8.1399	8.1337	8.13733	8.13446	8.10018	8.1059	8.11035	8.14301	8.12253	8.12703	8.14478	8.12391	8.10407	8.09975	8.11556	8.10511	8.10209	8.15514	8.1118	8.12569	8.12566	8.13754	8.13474	8.13726	8.13741	8.12083	8.16091	8.14636	8.11917	8.15129	8.13639	8.1312	8.14229	8.11078	8.12744	8.1292	8.12696	8.10712	8.15063
0.02415	8.15338	8.1312	8.13014	8.13352	8.1424	8.14738	8.13655	8.13441	8.14163	8.13362	8.10501	8.09306	8.11366	8.12853	8.11795	8.11872	8.13301	8.11012	8.1089	8.11737	8.11114	8.11203	8.10086	8.13988	8.10298	8.12378	8.12439	8.15417	8.11656	8.14135	8.13044	8.11338	8.15821	8.16037	8.12363	8.15964	8.13212	8.13576	8.14679	8.1073	8.13515	8.13329	8.12375	8.11917	8.13398
0.024188	8.14873	8.13357	8.12937	8.14845	8.14618	8.14125	8.14959	8.1443	8.13934	8.13133	8.10809	8.1031	8.11905	8.13115	8.1266	8.12553	8.11511	8.09947	8.12828	8.12129	8.11493	8.11058	8.10219	8.12581	8.10593	8.13782	8.12833	8.14888	8.10977	8.14308	8.13334	8.12042	8.15478	8.15602	8.14318	8.16114	8.1177	8.14496	8.14791	8.1163	8.13489	8.1297	8.11823	8.12286	8.12881
0.024225	8.16167	8.14196	8.14176	8.14595	8.15437	8.13276	8.16383	8.15697	8.13822	8.14654	8.10885	8.11671	8.11849	8.13365	8.13181	8.11376	8.11852	8.09896	8.13606	8.12205	8.10125	8.11119	8.09962	8.12279	8.12571	8.13988	8.13713	8.1397	8.11801	8.15343	8.12983	8.13037	8.15564	8.13848	8.15801	8.15506	8.12848	8.14346	8.13703	8.11569	8.14616	8.12106	8.11892	8.10781	8.12879
0.024263	8.15872	8.14565	8.1473	8.1326	8.15679	8.10488	8.17502	8.1592	8.14298	8.15931	8.11462	8.11183	8.11172	8.13665	8.13288	8.11241	8.13143	8.10526	8.13115	8.12759	8.09634	8.12294	8.10112	8.12429	8.12012	8.14491	8.13334	8.14669	8.14199	8.15913	8.13578	8.1324	8.14519	8.13914	8.16884	8.14038	8.13413	8.12879	8.12871	8.112	8.12515	8.11577	8.12556	8.11452	8.15737
0.0243	8.15292	8.14898	8.13306	8.12068	8.15269	8.08924	8.17604	8.14405	8.13955	8.16096	8.10793	8.11058	8.11653	8.13639	8.12943	8.11808	8.12444	8.10516	8.1071	8.12586	8.10435	8.14662	8.08825	8.11498	8.12711	8.13438	8.13214	8.14896	8.13464	8.13866	8.16714	8.13489	8.14695	8.12752	8.16396	8.14379	8.1414	8.12515	8.12335	8.12548	8.11203	8.11447	8.11966	8.12045	8.16447
0.024338	8.15623	8.15664	8.125	8.11406	8.14982	8.10654	8.15231	8.13726	8.13128	8.15493	8.10079	8.12004	8.12444	8.13423	8.12447	8.12042	8.12757	8.11139	8.09418	8.12851	8.11584	8.14397	8.08861	8.10689	8.1342	8.11953	8.12993	8.12757	8.14011	8.12627	8.17385	8.14082	8.15323	8.11633	8.16422	8.15735	8.14158	8.12093	8.10877	8.13222	8.11676	8.11417	8.11577	8.11867	8.15208
0.024375	8.15791	8.16302	8.14417	8.1163	8.15186	8.1337	8.14728	8.14613	8.13148	8.1371	8.11712	8.119	8.12675	8.13357	8.12373	8.11541	8.12607	8.10913	8.09062	8.12996	8.10679	8.13774	8.09128	8.11246	8.12673	8.11556	8.1149	8.12856	8.14977	8.12299	8.16353	8.13894	8.13759	8.12258	8.17362	8.15379	8.13494	8.13632	8.11063	8.13616	8.12146	8.11869	8.11658	8.10763	8.1325
0.024413	8.15692	8.15514	8.15211	8.13685	8.15384	8.14135	8.16216	8.14669	8.12398	8.13695	8.12258	8.12078	8.13487	8.12622	8.12586	8.1135	8.12457	8.12655	8.09835	8.13245	8.09629	8.13601	8.08718	8.13995	8.11709	8.11946	8.1165	8.13248	8.14812	8.13469	8.15976	8.14313	8.12169	8.13031	8.17062	8.14725	8.14725	8.13853	8.12121	8.13085	8.11844	8.11676	8.11976	8.10303	8.13647
0.02445	8.15714	8.15478	8.137	8.13693	8.14743	8.13733	8.15765	8.14829	8.10707	8.12749	8.11668	8.12032	8.14959	8.12998	8.13082	8.11859	8.11597	8.14265	8.10463	8.13751	8.10692	8.13889	8.08314	8.14677	8.13616	8.11066	8.10628	8.13133	8.15163	8.12757	8.1588	8.14796	8.12566	8.13118	8.1764	8.14865	8.14585	8.15633	8.11396	8.1368	8.12401	8.11737	8.11958	8.09779	8.1621
0.024488	8.15186	8.15679	8.13225	8.13891	8.13972	8.13548	8.14448	8.14804	8.11587	8.14351	8.13021	8.1179	8.14064	8.13314	8.13962	8.12764	8.11193	8.13705	8.11274	8.14677	8.10435	8.1322	8.09364	8.13606	8.14173	8.1043	8.09695	8.12103	8.14654	8.11902	8.14969	8.15241	8.1395	8.12764	8.17973	8.15605	8.14244	8.14255	8.12696	8.14161	8.13136	8.11338	8.13181	8.0899	8.16177
0.024525	8.14077	8.14893	8.12831	8.15015	8.13001	8.13972	8.14608	8.14318	8.13031	8.1455	8.13611	8.12907	8.1342	8.13756	8.1309	8.12096	8.10608	8.11938	8.11455	8.13441	8.10992	8.128	8.09168	8.12174	8.13866	8.10626	8.10689	8.12177	8.13326	8.11012	8.1395	8.15244	8.15704	8.13362	8.17881	8.16249	8.16187	8.14031	8.14562	8.14865	8.116	8.10829	8.1176	8.1045	8.15262
0.024563	8.14672	8.15867	8.12762	8.15765	8.13092	8.13477	8.14728	8.12612	8.13225	8.15277	8.13225	8.13156	8.12782	8.12675	8.12274	8.11666	8.09804	8.08545	8.11798	8.12266	8.11897	8.12383	8.09402	8.10959	8.12988	8.11086	8.11752	8.12157	8.12594	8.11399	8.13721	8.15781	8.1428	8.12965	8.17589	8.15559	8.1664	8.14684	8.15465	8.15519	8.11821	8.10349	8.10649	8.11567	8.13637
0.0246	8.14692	8.1498	8.12937	8.14153	8.12899	8.13161	8.1459	8.13034	8.14374	8.1484	8.12518	8.13993	8.11699	8.12958	8.13324	8.11569	8.11406	8.06595	8.12035	8.1032	8.11218	8.11905	8.09402	8.10066	8.12327	8.11419	8.13298	8.11615	8.13146	8.11086	8.14135	8.15928	8.13797	8.12352	8.16233	8.13271	8.14967	8.14842	8.16498	8.15887	8.12393	8.12246	8.10481	8.12401	8.13382
0.024638	8.14344	8.1572	8.13522	8.11897	8.14458	8.14247	8.13484	8.13609	8.14756	8.13812	8.11562	8.13283	8.12914	8.13588	8.13293	8.11012	8.12439	8.0778	8.12772	8.10824	8.10738	8.11366	8.09247	8.09964	8.10913	8.11022	8.13983	8.13894	8.14313	8.12215	8.13741	8.14461	8.15292	8.12492	8.1531	8.12673	8.12721	8.13189	8.17556	8.15239	8.10816	8.13037	8.11022	8.11356	8.13535
0.024675	8.13911	8.16432	8.16518	8.12482	8.13927	8.14532	8.13339	8.13153	8.1604	8.13298	8.12146	8.13644	8.13273	8.13993	8.13573	8.11877	8.12993	8.09161	8.12296	8.10247	8.10595	8.11076	8.09491	8.1043	8.09855	8.11656	8.14807	8.13428	8.14644	8.13822	8.13515	8.12233	8.14865	8.13868	8.15508	8.12874	8.13975	8.12932	8.17024	8.13568	8.10801	8.12327	8.11485	8.10349	8.12843
0.024713	8.15023	8.15872	8.17368	8.12726	8.14005	8.14377	8.15697	8.12541	8.16223	8.12965	8.12495	8.13632	8.13413	8.14916	8.14112	8.12449	8.13357	8.12431	8.13937	8.0925	8.10493	8.12068	8.10641	8.10201	8.10824	8.12378	8.14013	8.13156	8.13573	8.13616	8.13784	8.1131	8.13728	8.15221	8.16279	8.13942	8.16144	8.13779	8.1543	8.14237	8.12093	8.11104	8.1134	8.10417	8.12622
0.02475	8.15575	8.15147	8.1675	8.12581	8.14405	8.14148	8.1706	8.13716	8.16269	8.13792	8.11389	8.14379	8.12101	8.14191	8.13403	8.1355	8.14499	8.14654	8.14791	8.09748	8.09586	8.13387	8.11277	8.1163	8.13014	8.12424	8.12541	8.14278	8.14316	8.15104	8.14082	8.11043	8.14016	8.1601	8.15844	8.14095	8.15971	8.13802	8.12312	8.14852	8.13169	8.10201	8.11475	8.11366	8.12253
0.024788	8.15631	8.14514	8.15931	8.13644	8.14107	8.13568	8.15671	8.1426	8.15961	8.13916	8.1087	8.14781	8.11773	8.13349	8.12192	8.12991	8.14608	8.14667	8.13683	8.11773	8.09273	8.12556	8.12406	8.14499	8.1381	8.1175	8.1194	8.16523	8.14822	8.16444	8.12597	8.122	8.1459	8.1573	8.14557	8.14016	8.14339	8.13197	8.10458	8.13825	8.1323	8.13148	8.11801	8.11022	8.11745
0.024825	8.14392	8.15208	8.15125	8.1471	8.13787	8.13858	8.14191	8.13492	8.16055	8.14112	8.11353	8.13441	8.12057	8.12426	8.12947	8.10783	8.14433	8.13372	8.13008	8.12464	8.09766	8.10155	8.1236	8.14878	8.13171	8.11457	8.12312	8.16648	8.1621	8.14166	8.13197	8.13756	8.14878	8.14537	8.15984	8.14082	8.12787	8.13207	8.11554	8.12757	8.12688	8.14318	8.11615	8.10443	8.11503
0.024863	8.15084	8.15386	8.13504	8.14941	8.12983	8.14545	8.12864	8.1323	8.16444	8.1415	8.12396	8.13522	8.1222	8.12426	8.12266	8.10374	8.13245	8.12739	8.13319	8.11765	8.09941	8.103	8.11701	8.13771	8.15035	8.12251	8.14097	8.16216	8.14519	8.11523	8.13662	8.14656	8.14649	8.1326	8.16449	8.15257	8.12637	8.14	8.13133	8.13899	8.1072	8.13558	8.11963	8.1104	8.11521
0.0249	8.1606	8.16175	8.12741	8.14	8.13164	8.14168	8.1339	8.1308	8.1529	8.1367	8.12777	8.13349	8.1282	8.13108	8.11022	8.10066	8.12192	8.11984	8.11897	8.11183	8.09354	8.10971	8.11778	8.13848	8.14995	8.13225	8.14598	8.1589	8.13909	8.12688	8.14303	8.1498	8.15264	8.13159	8.15117	8.15811	8.12482	8.15125	8.14003	8.13245	8.1032	8.12042	8.12424	8.11656	8.10987
0.024938	8.15104	8.15608	8.13545	8.15053	8.12535	8.13766	8.15023	8.12864	8.15084	8.15811	8.12759	8.12523	8.13184	8.14016	8.11343	8.09608	8.11333	8.10638	8.10514	8.11788	8.08604	8.10254	8.09985	8.14005	8.14242	8.12444	8.13665	8.16271	8.13596	8.12838	8.15224	8.18024	8.1602	8.13538	8.1455	8.15211	8.13873	8.15646	8.13771	8.11996	8.10938	8.12131	8.13202	8.1235	8.12533
0.024975	8.14115	8.14519	8.13416	8.15742	8.11297	8.14204	8.14382	8.13736	8.15084	8.16327	8.12358	8.12401	8.12263	8.12991	8.11717	8.07899	8.12017	8.09708	8.10966	8.11895	8.09329	8.10135	8.09435	8.14082	8.153	8.12777	8.11605	8.17462	8.14654	8.12904	8.16383	8.18888	8.16556	8.13685	8.15422	8.13197	8.14229	8.15953	8.12914	8.11788	8.11528	8.11002	8.13306	8.12843	8.13721
0.025013	8.14387	8.13716	8.12762	8.14606	8.10374	8.14377	8.13306	8.15211	8.14476	8.14908	8.12492	8.11722	8.11376	8.12528	8.10811	8.08767	8.11994	8.09753	8.10559	8.1163	8.11315	8.09168	8.11356	8.13624	8.15333	8.11999	8.11444	8.1663	8.14084	8.1355	8.16182	8.17579	8.18647	8.14285	8.14707	8.1131	8.14339	8.1426	8.13237	8.1118	8.12609	8.0939	8.12436	8.1075	8.13906
0.02505	8.14837	8.14018	8.1425	8.14397	8.1104	8.14389	8.14171	8.15791	8.14435	8.14779	8.12586	8.1178	8.125	8.13339	8.11269	8.10855	8.10526	8.10712	8.10242	8.11551	8.11452	8.09001	8.1174	8.13245	8.14613	8.10603	8.11391	8.14817	8.13937	8.1356	8.15931	8.15631	8.18553	8.14893	8.14384	8.12474	8.13237	8.13619	8.13993	8.11592	8.12943	8.09654	8.11234	8.08647	8.14214
0.025088	8.17044	8.1352	8.13451	8.14507	8.12556	8.12065	8.13192	8.16882	8.14707	8.14069	8.12637	8.11475	8.12355	8.13474	8.11755	8.11668	8.10331	8.1147	8.09535	8.10885	8.1057	8.10308	8.10122	8.13716	8.13057	8.11032	8.11267	8.14751	8.1455	8.12925	8.15936	8.15549	8.18148	8.14061	8.15631	8.14468	8.12139	8.13098	8.13812	8.11691	8.13477	8.10806	8.12637	8.09598	8.14919
0.025125	8.18026	8.12795	8.13965	8.14265	8.14903	8.11658	8.12909	8.16755	8.13866	8.14565	8.11139	8.10242	8.12576	8.13001	8.12009	8.1237	8.09601	8.11055	8.09957	8.11795	8.11218	8.10392	8.08301	8.14359	8.11714	8.11063	8.12701	8.14893	8.15531	8.12701	8.1459	8.15381	8.1767	8.14356	8.15119	8.15702	8.12737	8.13026	8.15201	8.1059	8.13685	8.11094	8.13911	8.1029	8.15104
0.025163	8.1855	8.13072	8.13993	8.12737	8.14507	8.11788	8.12068	8.15608	8.14595	8.14758	8.10473	8.10346	8.12993	8.13863	8.12154	8.13019	8.10239	8.10254	8.13019	8.11633	8.12497	8.09812	8.08792	8.15287	8.11856	8.10786	8.14735	8.13273	8.15908	8.13955	8.15697	8.16236	8.16734	8.14954	8.13756	8.14985	8.1321	8.1342	8.16373	8.10628	8.13428	8.11556	8.12474	8.10837	8.14908
0.0252	8.17159	8.14575	8.1441	8.12187	8.14578	8.13105	8.12752	8.14331	8.14687	8.14463	8.116	8.12358	8.11534	8.14364	8.11236	8.11411	8.11228	8.10097	8.15732	8.11577	8.12075	8.09433	8.09593	8.15547	8.1307	8.11081	8.1469	8.11839	8.16007	8.13593	8.16185	8.1647	8.15913	8.13677	8.13382	8.13423	8.13433	8.14397	8.16849	8.1119	8.13937	8.11602	8.10857	8.10748	8.1501
0.025238	8.16498	8.15188	8.13972	8.12721	8.15966	8.13431	8.14936	8.13894	8.12579	8.13784	8.12047	8.13553	8.1252	8.14283	8.11498	8.11528	8.12597	8.11076	8.15236	8.12444	8.11406	8.10374	8.09896	8.14804	8.1326	8.10727	8.13942	8.10257	8.15664	8.12317	8.14784	8.17039	8.16195	8.15	8.13548	8.13092	8.13738	8.15249	8.16483	8.10824	8.14278	8.10488	8.11457	8.10699	8.14018
0.025275	8.17017	8.15068	8.13649	8.13291	8.15058	8.12675	8.15646	8.14611	8.13077	8.12912	8.12485	8.13052	8.12976	8.13832	8.10941	8.11216	8.11444	8.12884	8.144	8.11612	8.11322	8.11076	8.0913	8.13006	8.1252	8.10069	8.13004	8.11188	8.12965	8.11704	8.12894	8.16861	8.15478	8.1455	8.13245	8.13942	8.12958	8.14723	8.16447	8.08487	8.14702	8.10366	8.10643	8.0987	8.13632
0.025313	8.1636	8.14748	8.14603	8.14041	8.1517	8.13105	8.14199	8.14476	8.13309	8.1208	8.14079	8.12307	8.12785	8.12531	8.11053	8.10951	8.10025	8.13563	8.12317	8.09873	8.11658	8.11444	8.09458	8.13212	8.12055	8.1027	8.1295	8.12538	8.11681	8.12332	8.1312	8.15226	8.1469	8.14667	8.11722	8.13304	8.13146	8.13153	8.15946	8.08291	8.1444	8.11544	8.09779	8.10056	8.14395
0.02535	8.1514	8.14903	8.14448	8.14995	8.14023	8.11773	8.12739	8.1355	8.13616	8.1251	8.14969	8.12215	8.13756	8.10196	8.10977	8.13011	8.09669	8.11666	8.11063	8.10435	8.12803	8.12248	8.1029	8.13843	8.13281	8.10791	8.12424	8.13843	8.12205	8.13832	8.13616	8.13316	8.14461	8.15396	8.11783	8.13787	8.13777	8.12902	8.15158	8.10816	8.13085	8.0969	8.11137	8.10163	8.16645
0.025388	8.15264	8.1454	8.13538	8.15831	8.15041	8.11648	8.1312	8.13746	8.14323	8.13271	8.13349	8.13225	8.13624	8.11493	8.1163	8.12035	8.1029	8.10509	8.09911	8.11719	8.13487	8.13146	8.10198	8.14061	8.13797	8.1146	8.12912	8.14079	8.13751	8.13972	8.12531	8.14156	8.1309	8.15511	8.14158	8.15335	8.1351	8.14985	8.14623	8.11653	8.14013	8.09644	8.11884	8.10913	8.16912
0.025425	8.15679	8.14977	8.13016	8.14384	8.14214	8.12566	8.15585	8.14613	8.15915	8.12968	8.13342	8.14931	8.13286	8.14224	8.12436	8.12469	8.11707	8.09921	8.11679	8.10944	8.13067	8.12207	8.11979	8.1337	8.14682	8.12864	8.13304	8.13377	8.16134	8.13825	8.11887	8.15191	8.12892	8.15569	8.14158	8.17395	8.1324	8.15582	8.13227	8.10776	8.1455	8.10486	8.10834	8.10768	8.14593
0.025463	8.15541	8.14931	8.12131	8.13459	8.14514	8.13703	8.16236	8.14316	8.1484	8.13304	8.14379	8.13329	8.13789	8.14204	8.12421	8.1309	8.11701	8.10356	8.12668	8.10814	8.14107	8.11981	8.12019	8.13995	8.1486	8.1148	8.11457	8.13494	8.16602	8.14173	8.13034	8.14484	8.12213	8.14087	8.14578	8.1736	8.12879	8.1531	8.12027	8.11933	8.13655	8.10646	8.11124	8.10308	8.1529
0.0255	8.15781	8.15435	8.11856	8.13708	8.14156	8.13675	8.16584	8.13169	8.11722	8.13972	8.14705	8.12698	8.14196	8.13326	8.09654	8.12149	8.12319	8.10122	8.14425	8.11165	8.14601	8.13281	8.11348	8.13477	8.13922	8.1043	8.10089	8.14034	8.1489	8.15033	8.13713	8.137	8.10771	8.13525	8.15445	8.15125	8.12675	8.13652	8.11719	8.13166	8.13555	8.11343	8.11722	8.10575	8.16544
0.025538	8.15135	8.15595	8.11839	8.14639	8.14593	8.14158	8.16912	8.11401	8.10862	8.14796	8.13972	8.13838	8.13108	8.12335	8.09746	8.12711	8.13446	8.07925	8.1339	8.12032	8.13759	8.12815	8.09082	8.11701	8.13001	8.10893	8.10921	8.14161	8.12981	8.14054	8.15435	8.13098	8.11147	8.12535	8.14852	8.1395	8.14344	8.1062	8.12352	8.13466	8.13843	8.12294	8.12296	8.10834	8.16195
0.025575	8.15282	8.15592	8.13459	8.13901	8.13975	8.14171	8.14629	8.11653	8.12454	8.14669	8.13011	8.12386	8.1294	8.11709	8.10847	8.13479	8.13721	8.08512	8.12146	8.12945	8.14311	8.11012	8.09631	8.11417	8.13632	8.11152	8.11696	8.14883	8.13565	8.12541	8.15216	8.14145	8.11684	8.11821	8.12894	8.13591	8.14054	8.09893	8.13832	8.13031	8.13298	8.12729	8.11165	8.09855	8.15468
0.025613	8.1514	8.15875	8.14379	8.14023	8.1368	8.13571	8.11623	8.1251	8.12757	8.14021	8.11277	8.11884	8.13868	8.12853	8.12177	8.14168	8.13161	8.10025	8.11605	8.1237	8.13306	8.0957	8.10265	8.12347	8.13614	8.11704	8.12152	8.15338	8.13565	8.12925	8.14585	8.15203	8.13362	8.131	8.1312	8.13731	8.12075	8.09563	8.14056	8.13876	8.12213	8.11849	8.09883	8.1062	8.15364
0.02565	8.14473	8.16386	8.13416	8.15152	8.1342	8.12993	8.10816	8.13248	8.13685	8.14026	8.10529	8.13014	8.13438	8.11953	8.12299	8.13522	8.13319	8.09402	8.11617	8.12932	8.12627	8.1044	8.10628	8.12973	8.12711	8.10829	8.12599	8.16404	8.14349	8.14084	8.1354	8.14107	8.15926	8.15318	8.13072	8.13375	8.106	8.1028	8.14489	8.14204	8.11574	8.13225	8.09728	8.12879	8.15071
0.025688	8.15445	8.15102	8.11305	8.14903	8.12523	8.13894	8.12327	8.13291	8.14682	8.13942	8.10193	8.15244	8.12256	8.1119	8.11623	8.13922	8.13131	8.08713	8.11437	8.12248	8.14618	8.10532	8.10669	8.14181	8.12167	8.10926	8.13512	8.16365	8.13929	8.14331	8.12737	8.14201	8.1664	8.15058	8.13807	8.14117	8.11775	8.11696	8.14527	8.14944	8.1265	8.12777	8.12085	8.12909	8.1515
0.025725	8.15798	8.14166	8.11536	8.13532	8.12986	8.13868	8.14346	8.12612	8.15264	8.15033	8.09115	8.13802	8.10801	8.10771	8.10941	8.14148	8.13596	8.10018	8.10455	8.12248	8.15142	8.10089	8.0988	8.13398	8.13955	8.11707	8.14224	8.14916	8.1445	8.13245	8.14387	8.14885	8.1662	8.14481	8.14888	8.15068	8.14629	8.13235	8.14733	8.1516	8.13713	8.12111	8.13085	8.12838	8.15717
0.025763	8.15099	8.13395	8.1236	8.11742	8.13604	8.13258	8.13637	8.13349	8.15475	8.14585	8.09873	8.13382	8.11238	8.10471	8.10849	8.14705	8.14161	8.11521	8.09601	8.11852	8.12947	8.11551	8.08596	8.13675	8.15325	8.10933	8.14862	8.14656	8.14326	8.12464	8.15608	8.14913	8.1604	8.14275	8.16322	8.14402	8.15191	8.13512	8.15198	8.12724	8.1339	8.13143	8.13863	8.12439	8.15427
0.0258	8.13416	8.14934	8.1163	8.12319	8.13339	8.1308	8.13698	8.14372	8.15038	8.14875	8.11913	8.13868	8.12454	8.10483	8.10455	8.14267	8.1368	8.1189	8.10483	8.10651	8.11745	8.11612	8.06824	8.14362	8.15086	8.10918	8.15198	8.14705	8.14913	8.1337	8.15435	8.13527	8.15661	8.15458	8.16149	8.13975	8.15778	8.14244	8.15051	8.11864	8.13881	8.1296	8.13751	8.13197	8.13977
0.025838	8.13021	8.15992	8.11722	8.1311	8.13159	8.13482	8.13634	8.13705	8.13532	8.15193	8.13344	8.14323	8.12589	8.11203	8.10801	8.13286	8.13286	8.09878	8.1207	8.09809	8.11406	8.11793	8.07465	8.13751	8.15781	8.10694	8.13311	8.15806	8.16582	8.13649	8.13828	8.12963	8.1558	8.1631	8.16752	8.1395	8.13306	8.1397	8.13688	8.10539	8.16116	8.12413	8.13446	8.13601	8.13571
0.025875	8.14713	8.16086	8.12508	8.14209	8.13494	8.13324	8.14717	8.13924	8.14656	8.15979	8.13456	8.14481	8.12029	8.10842	8.12747	8.13143	8.1382	8.09072	8.13258	8.10394	8.1144	8.11249	8.09563	8.11882	8.1561	8.11785	8.12342	8.14842	8.16945	8.13525	8.13565	8.12958	8.14814	8.16935	8.15913	8.13586	8.11068	8.13799	8.12963	8.10181	8.16836	8.10598	8.12622	8.14107	8.13894
0.025913	8.16048	8.15941	8.13225	8.14217	8.12686	8.14206	8.16976	8.14377	8.14857	8.14969	8.13909	8.13794	8.12581	8.11203	8.12485	8.11961	8.1326	8.09606	8.12009	8.10664	8.13039	8.1041	8.11155	8.10511	8.14125	8.12055	8.11856	8.1265	8.15819	8.15564	8.13657	8.13072	8.14056	8.17744	8.14796	8.13253	8.11661	8.12925	8.12541	8.11897	8.16251	8.09756	8.12281	8.13677	8.14654
0.02595	8.17278	8.16437	8.13555	8.13822	8.10949	8.14031	8.17449	8.14796	8.14369	8.13395	8.12162	8.14283	8.12403	8.11862	8.11793	8.11417	8.12932	8.11373	8.09865	8.10994	8.13108	8.09914	8.12106	8.10893	8.13766	8.12688	8.11617	8.13136	8.14801	8.15292	8.14639	8.13774	8.13919	8.16887	8.16124	8.13171	8.12502	8.12943	8.12429	8.13393	8.1591	8.09672	8.1147	8.13004	8.15529
0.025988	8.17108	8.15679	8.13703	8.15814	8.09565	8.1442	8.16653	8.1415	8.14568	8.14473	8.11821	8.15379	8.11213	8.12991	8.12192	8.116	8.13159	8.12747	8.09608	8.10076	8.12439	8.09209	8.10471	8.12848	8.13578	8.12818	8.11971	8.15335	8.13723	8.15117	8.14349	8.15547	8.14682	8.15213	8.15882	8.14499	8.13494	8.14084	8.12322	8.14468	8.1545	8.10763	8.1029	8.12246	8.16358
0.026025	8.15541	8.15096	8.13357	8.16404	8.11089	8.13955	8.15725	8.14176	8.14364	8.16032	8.11785	8.13906	8.12218	8.12721	8.12876	8.1144	8.13736	8.13087	8.09418	8.10104	8.12017	8.10191	8.10727	8.13604	8.13011	8.12375	8.12449	8.16088	8.13357	8.12853	8.13828	8.15211	8.13746	8.12983	8.15541	8.14194	8.13156	8.14827	8.13352	8.14486	8.13716	8.10694	8.12111	8.12592	8.16154
0.026063	8.14458	8.14959	8.12274	8.16475	8.12073	8.13538	8.16233	8.13965	8.14923	8.14832	8.10898	8.12904	8.10776	8.12531	8.12202	8.10977	8.11917	8.13187	8.09029	8.10153	8.11681	8.12164	8.12004	8.13031	8.13794	8.1265	8.1237	8.17029	8.13713	8.12754	8.14631	8.14511	8.13087	8.13492	8.16228	8.14555	8.13222	8.13265	8.13738	8.1413	8.10979	8.10702	8.12375	8.12286	8.14819
0.0261	8.14097	8.13891	8.11358	8.14969	8.11803	8.15956	8.15854	8.13942	8.16287	8.13405	8.10661	8.13087	8.10641	8.13581	8.122	8.11498	8.11663	8.13103	8.09631	8.11483	8.10806	8.13812	8.12619	8.11981	8.13418	8.1324	8.13497	8.17134	8.13876	8.12528	8.14501	8.14898	8.14458	8.14204	8.15511	8.14751	8.12617	8.12129	8.13151	8.15191	8.11086	8.1145	8.12335	8.11867	8.14453
0.026138	8.144	8.14809	8.11946	8.14181	8.11521	8.16472	8.13766	8.13657	8.15659	8.12988	8.11755	8.13362	8.11361	8.14611	8.12803	8.11734	8.11974	8.13548	8.10829	8.11966	8.10659	8.14511	8.11193	8.10781	8.14489	8.13344	8.13504	8.1528	8.14013	8.12004	8.13212	8.14517	8.16449	8.15399	8.14944	8.15447	8.12284	8.11823	8.14913	8.1529	8.11806	8.12619	8.125	8.11737	8.14038
0.026175	8.13708	8.156	8.12803	8.1354	8.12368	8.15526	8.12358	8.14786	8.16772	8.13881	8.14026	8.1486	8.1265	8.13199	8.11338	8.1061	8.12263	8.12668	8.10516	8.10875	8.09947	8.14028	8.10603	8.10608	8.15038	8.12436	8.13685	8.13789	8.14194	8.13286	8.13126	8.14265	8.17134	8.15529	8.16241	8.15364	8.12266	8.12185	8.15244	8.13581	8.13492	8.12749	8.12838	8.10946	8.14916
0.026213	8.11905	8.1428	8.13039	8.12604	8.12716	8.14603	8.12441	8.14923	8.172	8.13446	8.15432	8.14392	8.12881	8.11801	8.10641	8.10366	8.11338	8.11188	8.10994	8.11238	8.0943	8.12925	8.09357	8.10928	8.14873	8.11587	8.13532	8.13286	8.14237	8.1441	8.14298	8.14328	8.16823	8.15788	8.16638	8.16343	8.12177	8.12719	8.13677	8.13255	8.14334	8.11933	8.11724	8.09565	8.15127
0.02625	8.12935	8.1397	8.13143	8.12622	8.12202	8.15297	8.12848	8.14504	8.15615	8.12747	8.14028	8.13957	8.13665	8.10623	8.10885	8.10079	8.11157	8.10951	8.10847	8.12462	8.09377	8.12134	8.08942	8.12057	8.13482	8.12813	8.13563	8.14072	8.15193	8.14774	8.14814	8.14412	8.15224	8.15984	8.16531	8.15641	8.11625	8.13416	8.13214	8.13558	8.13232	8.11383	8.10249	8.09461	8.1427
0.026288	8.14784	8.13807	8.12968	8.13728	8.11607	8.1514	8.13754	8.13802	8.13095	8.13082	8.12228	8.12393	8.12314	8.11895	8.12268	8.1117	8.10529	8.11386	8.10865	8.12365	8.09738	8.12144	8.10364	8.1356	8.11981	8.11887	8.13619	8.13316	8.16022	8.14646	8.17088	8.14171	8.1559	8.1562	8.14323	8.12375	8.11829	8.14715	8.13637	8.14153	8.11259	8.10326	8.11211	8.09085	8.13164
0.026325	8.17055	8.12355	8.13436	8.13164	8.125	8.13919	8.14153	8.12922	8.11587	8.14122	8.10867	8.12955	8.10605	8.14095	8.12764	8.10725	8.10206	8.13148	8.11635	8.12027	8.10265	8.12973	8.11251	8.12472	8.13474	8.11223	8.13286	8.13477	8.15931	8.13975	8.17622	8.15318	8.15791	8.15636	8.13332	8.11409	8.13932	8.15801	8.13446	8.14486	8.10473	8.10735	8.11935	8.09329	8.12808
0.026363	8.17802	8.11333	8.13588	8.12052	8.14176	8.1399	8.13873	8.12296	8.11882	8.14397	8.10743	8.14305	8.11315	8.14034	8.11104	8.10033	8.10066	8.14756	8.11396	8.12602	8.11208	8.12719	8.11338	8.11506	8.13886	8.11208	8.13227	8.13347	8.13449	8.14542	8.15865	8.14969	8.14555	8.15086	8.13695	8.11325	8.14288	8.16226	8.13332	8.14194	8.09611	8.0998	8.11386	8.09733	8.12825
0.0264	8.16877	8.09916	8.13761	8.13952	8.1398	8.15559	8.13286	8.1342	8.12497	8.14211	8.12022	8.14649	8.12218	8.14862	8.11172	8.09504	8.09135	8.1385	8.09352	8.1341	8.12164	8.12001	8.12874	8.11544	8.14003	8.11475	8.14313	8.12434	8.12703	8.13543	8.16722	8.14153	8.14939	8.16121	8.14573	8.11778	8.13904	8.17225	8.14135	8.13039	8.12604	8.10788	8.1312	8.09558	8.13291
0.026438	8.16414	8.10537	8.14954	8.14626	8.12586	8.14557	8.11432	8.1472	8.13263	8.14303	8.11353	8.13683	8.1192	8.14659	8.12937	8.11569	8.08927	8.12452	8.08009	8.1236	8.12558	8.12271	8.13133	8.11671	8.13278	8.12088	8.12256	8.13105	8.13405	8.1294	8.14809	8.1531	8.16549	8.17327	8.14285	8.12096	8.13354	8.16689	8.13319	8.12449	8.13555	8.12553	8.14133	8.10371	8.13619
0.026475	8.16078	8.12325	8.14878	8.15323	8.11852	8.13705	8.10877	8.14667	8.14242	8.13657	8.1088	8.12716	8.12848	8.13802	8.13751	8.13008	8.09283	8.11826	8.08881	8.119	8.11971	8.12599	8.11956	8.12612	8.11523	8.11714	8.12205	8.14262	8.13652	8.12386	8.13179	8.13916	8.16724	8.16775	8.13749	8.13431	8.13983	8.15137	8.11732	8.12963	8.13723	8.12739	8.12581	8.09705	8.13952
0.026513	8.16722	8.13522	8.12808	8.15577	8.11755	8.13828	8.10905	8.13477	8.15948	8.1529	8.1266	8.13207	8.14735	8.13301	8.14036	8.13695	8.10704	8.10923	8.09156	8.11869	8.12123	8.12174	8.10748	8.13413	8.10984	8.11656	8.1356	8.15094	8.14267	8.11831	8.13456	8.14275	8.15567	8.16704	8.15058	8.13291	8.14857	8.14326	8.11256	8.14046	8.14601	8.12068	8.11376	8.09708	8.13822
0.02655	8.16032	8.11867	8.1292	8.15453	8.12447	8.13593	8.10806	8.12388	8.16231	8.16706	8.13787	8.12886	8.15186	8.14018	8.1312	8.1297	8.1091	8.09232	8.09687	8.11623	8.11676	8.12007	8.1074	8.14064	8.11177	8.11358	8.13924	8.14232	8.13146	8.12434	8.14501	8.13911	8.15854	8.17922	8.15392	8.12304	8.14832	8.13326	8.11109	8.15514	8.13736	8.10738	8.11783	8.08983	8.14334
0.026588	8.17037	8.11022	8.13929	8.15025	8.13085	8.14651	8.11493	8.11518	8.17075	8.15918	8.13454	8.12744	8.15226	8.14389	8.13382	8.12569	8.11544	8.09163	8.10666	8.10727	8.11292	8.12251	8.10585	8.13016	8.1294	8.11134	8.12688	8.14285	8.13166	8.14125	8.15775	8.12123	8.1559	8.16798	8.14356	8.12032	8.13881	8.13014	8.1118	8.14987	8.13123	8.10415	8.12215	8.09346	8.15333
0.026625	8.16068	8.11737	8.13113	8.14206	8.12894	8.14051	8.131	8.12482	8.16622	8.14883	8.13164	8.13426	8.14117	8.15002	8.12154	8.11874	8.11404	8.09011	8.11338	8.10941	8.12614	8.13387	8.106	8.11111	8.13151	8.12535	8.12419	8.15582	8.12721	8.15219	8.15175	8.10109	8.15727	8.15043	8.12726	8.13571	8.14898	8.11602	8.10918	8.14153	8.12711	8.10905	8.13443	8.09542	8.1473
0.026663	8.14921	8.12673	8.11681	8.13237	8.13324	8.12607	8.13738	8.11971	8.15035	8.13746	8.12589	8.12879	8.12739	8.14257	8.10313	8.11457	8.1089	8.09786	8.11506	8.11798	8.13644	8.13054	8.09667	8.10913	8.12703	8.12589	8.13029	8.15837	8.11633	8.15455	8.14878	8.10237	8.16887	8.14606	8.13347	8.14939	8.16638	8.10923	8.11205	8.13271	8.12027	8.10333	8.13698	8.10025	8.15358
0.0267	8.14751	8.13103	8.11325	8.14336	8.13337	8.12803	8.14356	8.12848	8.15236	8.12836	8.12513	8.12327	8.1104	8.1503	8.10692	8.12253	8.10071	8.11244	8.11755	8.11129	8.12691	8.13423	8.10239	8.11729	8.12098	8.10412	8.12996	8.14229	8.11343	8.15834	8.14723	8.12579	8.17772	8.15206	8.14908	8.15981	8.1606	8.10982	8.11762	8.13644	8.14191	8.11096	8.13792	8.11572	8.1558
0.026738	8.13853	8.15399	8.13181	8.15407	8.12162	8.14224	8.14974	8.13352	8.17833	8.12062	8.12274	8.12922	8.1162	8.14781	8.10544	8.13291	8.11615	8.11394	8.11475	8.12548	8.11358	8.12904	8.1105	8.11142	8.12195	8.09334	8.11974	8.1342	8.10773	8.16739	8.13604	8.12533	8.17105	8.16409	8.14471	8.15946	8.14107	8.11966	8.12329	8.13517	8.14023	8.13011	8.13929	8.11534	8.14491
0.026775	8.13248	8.17352	8.14377	8.15753	8.13649	8.14801	8.13812	8.13131	8.17825	8.11549	8.11961	8.13517	8.12421	8.13316	8.09374	8.13929	8.12848	8.106	8.11338	8.13136	8.10898	8.1268	8.10404	8.11086	8.13812	8.1146	8.11615	8.1414	8.12462	8.16655	8.12963	8.13075	8.1735	8.14209	8.1443	8.13624	8.12892	8.13398	8.11457	8.13321	8.12757	8.11399	8.13039	8.11663	8.1592
0.026813	8.13176	8.16544	8.14255	8.16223	8.13858	8.1577	8.13271	8.13128	8.15356	8.12665	8.12859	8.13543	8.12943	8.12632	8.08861	8.12983	8.1296	8.11305	8.12065	8.13357	8.12192	8.1266	8.09809	8.11534	8.12655	8.12734	8.11722	8.15188	8.13906	8.16327	8.13019	8.14051	8.16381	8.13197	8.13922	8.13576	8.13011	8.12502	8.1179	8.12274	8.13288	8.09952	8.12177	8.10427	8.16037
0.02685	8.1413	8.16068	8.14522	8.16147	8.14471	8.14336	8.14072	8.14107	8.14196	8.11686	8.11958	8.13932	8.12772	8.13413	8.08968	8.12622	8.12625	8.11485	8.10753	8.13733	8.12459	8.12576	8.11605	8.11528	8.11989	8.12256	8.1204	8.13965	8.14687	8.15089	8.13777	8.14387	8.14095	8.13848	8.14809	8.14705	8.13749	8.1062	8.12561	8.12452	8.13016	8.09883	8.12329	8.10303	8.12607
0.026888	8.15063	8.14697	8.14433	8.15252	8.16134	8.10793	8.14687	8.15648	8.13568	8.10549	8.10318	8.13131	8.12325	8.13459	8.09102	8.12083	8.12719	8.11607	8.09822	8.12474	8.11996	8.13311	8.11671	8.10745	8.11897	8.10707	8.11485	8.13634	8.14687	8.14878	8.13265	8.14056	8.14835	8.13105	8.14608	8.15361	8.14028	8.09929	8.12119	8.1381	8.10765	8.10506	8.12965	8.09532	8.11523
0.026925	8.15681	8.1383	8.15524	8.1411	8.16162	8.10262	8.15068	8.16495	8.14186	8.10204	8.10496	8.12024	8.11689	8.13527	8.09064	8.10204	8.12271	8.11671	8.09812	8.11755	8.11317	8.13136	8.1266	8.1074	8.14161	8.10303	8.11373	8.15615	8.14697	8.13652	8.12586	8.1352	8.16818	8.12579	8.13153	8.15463	8.13092	8.11541	8.11732	8.13543	8.10071	8.10816	8.134	8.09883	8.12314
0.026963	8.14817	8.14852	8.1675	8.13115	8.15725	8.11284	8.15404	8.15956	8.1473	8.11218	8.09964	8.11757	8.10664	8.14087	8.11073	8.11251	8.12767	8.12457	8.10677	8.12088	8.11752	8.12307	8.11811	8.10384	8.14929	8.1046	8.11437	8.15714	8.13606	8.13367	8.12441	8.14204	8.16727	8.12358	8.13151	8.1445	8.12592	8.13642	8.12853	8.1251	8.11012	8.11971	8.1339	8.11549	8.12123
0.027	8.14794	8.15651	8.15831	8.12553	8.1498	8.13599	8.14623	8.15854	8.15308	8.12174	8.10544	8.12332	8.09941	8.15992	8.119	8.10323	8.12047	8.12421	8.10481	8.13192	8.12828	8.12007	8.1133	8.10905	8.1545	8.10727	8.11633	8.14641	8.12459	8.14244	8.12383	8.153	8.17332	8.13924	8.1326	8.12678	8.13306	8.14077	8.131	8.12515	8.13151	8.12327	8.12881	8.10537	8.12223
0.027038	8.17139	8.1635	8.14664	8.12574	8.14471	8.13395	8.13718	8.14341	8.15058	8.12663	8.11974	8.11297	8.10338	8.15341	8.10259	8.10043	8.11829	8.12564	8.11022	8.13756	8.13934	8.12123	8.10623	8.12535	8.14061	8.11086	8.12584	8.15641	8.12991	8.14194	8.14176	8.14214	8.17764	8.15409	8.12818	8.14217	8.14362	8.13698	8.13138	8.12541	8.13749	8.12401	8.12439	8.09542	8.12119
0.027075	8.1798	8.16495	8.14367	8.1292	8.15066	8.13016	8.12513	8.14026	8.1457	8.13278	8.12439	8.11022	8.10046	8.14606	8.09819	8.10677	8.12103	8.13545	8.10282	8.1263	8.13596	8.11684	8.10402	8.14651	8.13469	8.11488	8.11737	8.15409	8.14639	8.1545	8.15697	8.13581	8.16958	8.14354	8.1278	8.14786	8.13499	8.13347	8.13995	8.11605	8.12665	8.11813	8.13375	8.0884	8.11773
0.027113	8.16706	8.1648	8.13782	8.13403	8.13919	8.13543	8.13354	8.14326	8.1321	8.13288	8.12098	8.10582	8.09937	8.13995	8.09863	8.10341	8.11839	8.15575	8.10786	8.10671	8.1164	8.11961	8.09067	8.14181	8.1342	8.12024	8.10804	8.15216	8.14311	8.16584	8.14618	8.12505	8.1633	8.1238	8.13184	8.14522	8.12472	8.15112	8.14537	8.13459	8.1074	8.10389	8.13326	8.08917	8.11587
0.02715	8.15313	8.15625	8.12798	8.1265	8.14606	8.15058	8.1325	8.13726	8.13583	8.12894	8.11961	8.10905	8.09916	8.14003	8.11798	8.09982	8.11032	8.15699	8.1041	8.09369	8.10196	8.11172	8.08606	8.13377	8.13443	8.12752	8.11729	8.15653	8.13766	8.16821	8.13685	8.13156	8.14186	8.13688	8.13967	8.14875	8.13522	8.16282	8.14023	8.14929	8.09771	8.10132	8.1321	8.10109	8.12037
0.027188	8.12841	8.15041	8.12119	8.12347	8.16772	8.14758	8.13403	8.13563	8.13543	8.14623	8.12177	8.11892	8.10437	8.14779	8.13703	8.10631	8.1179	8.15562	8.12088	8.1105	8.09433	8.10287	8.09886	8.14359	8.14781	8.12531	8.14013	8.14835	8.14405	8.14753	8.12604	8.14618	8.1429	8.13922	8.1502	8.14234	8.13967	8.16643	8.13265	8.15615	8.11297	8.09858	8.13075	8.09153	8.13845
0.027225	8.12243	8.13555	8.13255	8.12207	8.16368	8.1486	8.1398	8.14336	8.13601	8.15503	8.11933	8.11856	8.11358	8.1529	8.14183	8.11345	8.13174	8.14634	8.13624	8.11279	8.09352	8.11607	8.10351	8.13782	8.14733	8.12757	8.15178	8.14265	8.15577	8.14328	8.14183	8.15137	8.16803	8.13858	8.16345	8.1321	8.13204	8.15033	8.11205	8.15061	8.13655	8.09751	8.11943	8.07755	8.14715
0.027263	8.13667	8.13443	8.14196	8.13515	8.14725	8.14095	8.13761	8.13855	8.14244	8.14906	8.12098	8.1399	8.11282	8.13614	8.14473	8.11712	8.12861	8.13553	8.12337	8.09949	8.09972	8.12157	8.10755	8.12889	8.13845	8.13512	8.15018	8.14934	8.14305	8.14105	8.15063	8.16653	8.14687	8.14389	8.1723	8.13522	8.12454	8.12754	8.10908	8.13235	8.15285	8.10834	8.1134	8.07897	8.15493
0.0273	8.13494	8.14517	8.15402	8.14908	8.14507	8.12274	8.13611	8.14301	8.15524	8.13044	8.1218	8.14649	8.11284	8.13037	8.13171	8.11806	8.11617	8.12861	8.11465	8.09588	8.0957	8.10669	8.10793	8.11244	8.12813	8.1282	8.15287	8.14222	8.11986	8.12937	8.153	8.1738	8.12017	8.1338	8.17017	8.14016	8.13405	8.122	8.11803	8.13474	8.14949	8.11887	8.10153	8.09517	8.16864
0.027338	8.13494	8.16653	8.15074	8.13359	8.14761	8.12126	8.13235	8.15107	8.15671	8.1219	8.12551	8.14456	8.10732	8.13652	8.11961	8.12932	8.11167	8.1147	8.11968	8.11244	8.103	8.11236	8.09896	8.10399	8.12459	8.12561	8.16345	8.13054	8.10745	8.12945	8.14929	8.1632	8.12556	8.12327	8.14921	8.14491	8.13932	8.1307	8.11544	8.1267	8.1548	8.12815	8.08563	8.10224	8.16488
0.027375	8.14466	8.17075	8.15252	8.13189	8.14547	8.12365	8.13049	8.15529	8.14051	8.12642	8.14051	8.14397	8.10555	8.13626	8.10254	8.12904	8.1029	8.11516	8.12594	8.12589	8.10417	8.12088	8.09464	8.11211	8.13385	8.11373	8.15852	8.12874	8.11467	8.12739	8.1382	8.15974	8.12482	8.11437	8.14232	8.14237	8.14339	8.12167	8.12917	8.12177	8.1445	8.13629	8.08123	8.1042	8.15025
0.027413	8.15987	8.16147	8.13698	8.12831	8.13199	8.10659	8.13021	8.14893	8.14865	8.14112	8.14906	8.12833	8.11404	8.14074	8.09186	8.12144	8.10275	8.11267	8.12444	8.13929	8.12108	8.12042	8.09598	8.11811	8.14163	8.11953	8.14713	8.12126	8.13306	8.12673	8.12752	8.15374	8.1252	8.12701	8.15483	8.14206	8.13398	8.12886	8.12744	8.13347	8.13606	8.11455	8.10366	8.10921	8.13761
0.02745	8.14339	8.16477	8.12866	8.13128	8.13443	8.12243	8.14377	8.15163	8.15643	8.14926	8.1371	8.13268	8.12719	8.13741	8.09115	8.12075	8.10883	8.11005	8.12355	8.14595	8.12207	8.11976	8.09944	8.12322	8.14387	8.13848	8.14064	8.13652	8.14402	8.12462	8.13436	8.16338	8.15343	8.13688	8.15514	8.14743	8.13517	8.13749	8.12943	8.13148	8.13235	8.11897	8.13077	8.12106	8.14756
0.027488	8.13512	8.16732	8.12696	8.1308	8.13586	8.12576	8.16002	8.16582	8.16266	8.13138	8.11798	8.13924	8.1354	8.14659	8.09919	8.13581	8.12581	8.11666	8.12266	8.13482	8.10933	8.11554	8.10526	8.13372	8.13703	8.14415	8.13807	8.13807	8.13868	8.12914	8.14672	8.17139	8.16536	8.14328	8.1529	8.13433	8.15267	8.14453	8.13525	8.13881	8.13527	8.11353	8.12841	8.11821	8.15997
0.027525	8.14753	8.16096	8.13769	8.14601	8.14117	8.1278	8.13932	8.175	8.16383	8.12744	8.11457	8.13716	8.1411	8.14715	8.10699	8.1295	8.12154	8.12096	8.12861	8.11956	8.11137	8.116	8.10196	8.12345	8.12655	8.14425	8.12411	8.12739	8.131	8.13611	8.15445	8.16348	8.16218	8.14511	8.16091	8.13265	8.16678	8.15419	8.13214	8.14092	8.1266	8.11035	8.11755	8.1146	8.15745
0.027563	8.1415	8.15081	8.13779	8.14763	8.1411	8.12279	8.13314	8.1724	8.15267	8.13718	8.13685	8.1222	8.14519	8.12487	8.1134	8.13245	8.11485	8.11114	8.13204	8.09817	8.1207	8.1309	8.09601	8.12152	8.1238	8.1488	8.13637	8.12365	8.13532	8.14964	8.15727	8.15844	8.15099	8.15173	8.16205	8.12159	8.15213	8.15539	8.14524	8.12406	8.12678	8.10186	8.1207	8.11884	8.14211
0.0276	8.14774	8.15819	8.13319	8.15013	8.13604	8.1355	8.12141	8.16531	8.14616	8.14367	8.13733	8.11203	8.13222	8.10303	8.11137	8.12462	8.12556	8.10875	8.12805	8.0851	8.11813	8.12853	8.09794	8.1296	8.1208	8.14519	8.13413	8.13103	8.15369	8.16226	8.14868	8.14725	8.13128	8.1723	8.15933	8.13454	8.12726	8.1531	8.141	8.1236	8.13449	8.09669	8.116	8.1207	8.13098
0.027638	8.13807	8.172	8.13204	8.16653	8.14944	8.13878	8.12012	8.15717	8.14962	8.1548	8.11493	8.11734	8.11068	8.10654	8.10285	8.10633	8.12444	8.11956	8.12431	8.09552	8.11984	8.12617	8.09496	8.11554	8.1208	8.13286	8.13347	8.14295	8.1648	8.1485	8.14453	8.13868	8.11668	8.15933	8.16719	8.14303	8.12235	8.14606	8.13451	8.12762	8.12403	8.09573	8.10682	8.1132	8.14695
0.027675	8.14644	8.16096	8.11867	8.16838	8.15056	8.13866	8.11971	8.14987	8.15903	8.15435	8.09067	8.11872	8.11859	8.1292	8.09634	8.1032	8.13148	8.12441	8.1164	8.11582	8.12276	8.1282	8.1076	8.12035	8.1308	8.13357	8.12706	8.14494	8.15694	8.15483	8.14051	8.13171	8.12263	8.14405	8.16976	8.14295	8.13006	8.13771	8.12828	8.11551	8.1281	8.09041	8.10109	8.11267	8.15346
0.027713	8.16396	8.15714	8.11419	8.14977	8.1444	8.13393	8.1292	8.15025	8.16811	8.15313	8.09504	8.11534	8.13911	8.12403	8.09593	8.10407	8.14135	8.12533	8.11605	8.11951	8.11501	8.12708	8.12398	8.14389	8.13296	8.11849	8.11261	8.14618	8.15201	8.14903	8.13408	8.1454	8.1278	8.14407	8.14906	8.12792	8.13281	8.13263	8.11976	8.11429	8.13937	8.09547	8.08128	8.12332	8.16945
0.02775	8.16198	8.1622	8.13281	8.13728	8.14168	8.13512	8.14407	8.15475	8.16315	8.14036	8.11035	8.10786	8.13609	8.12551	8.10699	8.09878	8.13512	8.12726	8.10941	8.11856	8.11279	8.12861	8.1326	8.15129	8.13779	8.10555	8.09672	8.15951	8.15432	8.14654	8.13652	8.15725	8.14629	8.1516	8.13861	8.1046	8.13194	8.12943	8.11971	8.12859	8.13886	8.09484	8.09588	8.12528	8.16968
0.027788	8.1518	8.14962	8.13105	8.12403	8.14143	8.134	8.15488	8.15	8.15747	8.13067	8.12243	8.1131	8.12953	8.11752	8.10654	8.10809	8.14654	8.13265	8.10768	8.10455	8.10613	8.12726	8.13258	8.15285	8.13278	8.11218	8.10799	8.15905	8.15313	8.13502	8.13972	8.15142	8.15895	8.15091	8.14382	8.10422	8.12365	8.13405	8.12223	8.12533	8.13105	8.10249	8.1189	8.11025	8.16531
0.027825	8.14573	8.14278	8.1174	8.13118	8.1354	8.12785	8.15206	8.14168	8.15943	8.1352	8.13563	8.11289	8.11579	8.11312	8.1075	8.11198	8.13431	8.13136	8.11742	8.10776	8.11305	8.11343	8.11882	8.14794	8.12637	8.12533	8.12803	8.1518	8.15063	8.13298	8.1326	8.14069	8.1485	8.1588	8.14079	8.1208	8.12592	8.12632	8.12268	8.125	8.13904	8.11297	8.12134	8.09464	8.15541
0.027863	8.14186	8.13957	8.11511	8.14456	8.12037	8.12024	8.13497	8.15699	8.16251	8.14733	8.13965	8.11572	8.11022	8.11234	8.12207	8.11773	8.10417	8.12711	8.12469	8.12001	8.12485	8.09985	8.10514	8.12703	8.12373	8.12406	8.12513	8.14158	8.16605	8.14692	8.13461	8.12777	8.13705	8.15765	8.13352	8.13354	8.12047	8.12978	8.11811	8.13179	8.15519	8.11638	8.10155	8.09306	8.15521
0.0279	8.14649	8.14896	8.1222	8.13321	8.11437	8.13113	8.13189	8.16241	8.15478	8.15539	8.1326	8.13568	8.1089	8.11846	8.12195	8.12238	8.10773	8.11335	8.12673	8.12289	8.12329	8.10893	8.09443	8.13042	8.13347	8.13652	8.11457	8.15041	8.16709	8.14814	8.13866	8.13553	8.13065	8.13731	8.14232	8.13497	8.11536	8.13863	8.12485	8.13212	8.16149	8.11801	8.10417	8.10229	8.16114
0.027938	8.15631	8.15595	8.12592	8.11211	8.10727	8.14328	8.13807	8.14982	8.1488	8.15458	8.12983	8.13052	8.10895	8.13006	8.11689	8.13464	8.10826	8.10666	8.12294	8.10315	8.10982	8.12457	8.08873	8.13578	8.13716	8.14283	8.11953	8.14903	8.13853	8.15793	8.12876	8.14204	8.13039	8.13975	8.14082	8.13489	8.12538	8.12675	8.13146	8.13825	8.14669	8.13451	8.11679	8.10977	8.14636
0.027975	8.16373	8.16317	8.13487	8.10944	8.10809	8.1427	8.13377	8.1351	8.15689	8.1518	8.14	8.13098	8.10356	8.13098	8.12815	8.13202	8.11282	8.10547	8.11465	8.08566	8.11831	8.1341	8.09377	8.12556	8.13764	8.11991	8.12586	8.14644	8.12182	8.15717	8.11686	8.13944	8.13655	8.15536	8.1323	8.13075	8.13731	8.1135	8.11956	8.14723	8.13733	8.12904	8.12663	8.11396	8.14911
0.028013	8.16223	8.16246	8.16139	8.11526	8.12947	8.14847	8.13151	8.12001	8.14641	8.12866	8.13416	8.12187	8.10926	8.12225	8.14097	8.11943	8.12141	8.1164	8.11185	8.10628	8.12123	8.12904	8.11211	8.12457	8.13858	8.12314	8.11213	8.14578	8.13286	8.14623	8.12391	8.14817	8.1382	8.16134	8.14529	8.13906	8.13296	8.13359	8.13016	8.13614	8.14392	8.10992	8.12119	8.11516	8.14082
0.02805	8.16678	8.15717	8.16472	8.12268	8.12798	8.15526	8.13713	8.11979	8.14163	8.11923	8.12141	8.10877	8.11953	8.10664	8.13588	8.12279	8.11523	8.12528	8.11684	8.11961	8.12538	8.12574	8.12159	8.12767	8.13357	8.11589	8.10346	8.14244	8.14461	8.12396	8.14051	8.14926	8.14209	8.16617	8.15089	8.13586	8.14542	8.14583	8.13782	8.11406	8.147	8.09291	8.12195	8.1088	8.1384
0.028088	8.184	8.15618	8.15427	8.13362	8.13174	8.13832	8.13138	8.12546	8.13474	8.12696	8.11729	8.11452	8.12251	8.09522	8.11897	8.1235	8.10402	8.09924	8.12235	8.13181	8.12477	8.11671	8.12085	8.12083	8.12815	8.11442	8.10649	8.15432	8.15666	8.12238	8.13955	8.14603	8.15211	8.16088	8.1663	8.14499	8.14173	8.1456	8.14115	8.09804	8.14428	8.08708	8.12914	8.09659	8.1474
0.028125	8.18016	8.15198	8.13604	8.15196	8.12782	8.12424	8.12225	8.13123	8.14153	8.14468	8.11709	8.12589	8.11864	8.10702	8.10682	8.11691	8.11223	8.07994	8.12487	8.1311	8.12531	8.12281	8.11386	8.12159	8.12444	8.12363	8.10857	8.16109	8.1442	8.13502	8.13347	8.15941	8.14751	8.14713	8.16879	8.14934	8.13085	8.13881	8.14723	8.09799	8.13738	8.09158	8.12253	8.10412	8.14293
0.028163	8.18235	8.15094	8.12597	8.14865	8.13006	8.12482	8.12134	8.1485	8.14651	8.1444	8.11183	8.13479	8.11383	8.10315	8.09095	8.11523	8.11892	8.09339	8.11554	8.11378	8.11946	8.11823	8.09415	8.12828	8.12289	8.14443	8.11434	8.1488	8.14417	8.13484	8.14529	8.16559	8.153	8.13037	8.14995	8.14026	8.11709	8.13563	8.15422	8.11356	8.12335	8.0837	8.11368	8.10155	8.15005
0.0282	8.17622	8.15707	8.12482	8.12632	8.13148	8.13474	8.13637	8.14395	8.13494	8.13863	8.11589	8.13637	8.10608	8.09603	8.10031	8.10684	8.13126	8.11147	8.11592	8.10076	8.10402	8.12556	8.07322	8.14504	8.13863	8.13263	8.13337	8.14616	8.14794	8.13744	8.15132	8.15455	8.15221	8.13214	8.14374	8.13171	8.11536	8.11976	8.14824	8.13189	8.12487	8.09319	8.12103	8.11986	8.14107
0.028238	8.15709	8.17662	8.14148	8.12978	8.12703	8.14468	8.15331	8.12925	8.12612	8.12538	8.11994	8.12408	8.0999	8.11127	8.13085	8.10633	8.12973	8.11986	8.10923	8.11646	8.09369	8.13909	8.07668	8.13744	8.14557	8.10282	8.13403	8.15885	8.14222	8.14618	8.16027	8.15043	8.16004	8.13944	8.14532	8.13037	8.13021	8.13029	8.14746	8.11818	8.1278	8.09825	8.11925	8.12963	8.13179
0.028275	8.14328	8.1797	8.14829	8.14537	8.122	8.13212	8.1576	8.12937	8.13471	8.11582	8.14158	8.10682	8.11234	8.12515	8.13067	8.1133	8.12144	8.10526	8.09929	8.10776	8.11147	8.14079	8.08324	8.13606	8.13998	8.09387	8.13461	8.1753	8.13629	8.14344	8.15936	8.15348	8.15231	8.14824	8.13647	8.13606	8.14425	8.14372	8.14161	8.11795	8.11729	8.10003	8.12241	8.12752	8.13581
0.028313	8.15536	8.17235	8.1398	8.14776	8.11882	8.12861	8.1371	8.13855	8.13054	8.12419	8.13614	8.11005	8.10732	8.11663	8.12846	8.11516	8.1147	8.09354	8.09906	8.11277	8.12383	8.11203	8.08044	8.13812	8.13787	8.09303	8.13624	8.16989	8.14135	8.14575	8.15219	8.16462	8.14888	8.15564	8.15211	8.16277	8.14547	8.13914	8.14501	8.13324	8.12566	8.11188	8.12523	8.11231	8.12304
0.02835	8.16571	8.15552	8.14023	8.13174	8.11114	8.1222	8.12665	8.13052	8.12869	8.12518	8.13502	8.12052	8.11742	8.11523	8.11948	8.11455	8.09591	8.09634	8.09718	8.12162	8.12266	8.10277	8.08611	8.1235	8.1248	8.09891	8.14656	8.16526	8.14717	8.13929	8.15386	8.16546	8.16386	8.15791	8.16218	8.16332	8.14181	8.13563	8.12678	8.1308	8.14125	8.12159	8.11602	8.11048	8.1249
0.028388	8.16981	8.1546	8.13304	8.12279	8.11328	8.12195	8.12869	8.13774	8.1395	8.11867	8.10999	8.12741	8.13136	8.12317	8.11539	8.12388	8.08833	8.08255	8.09525	8.13423	8.10999	8.11114	8.09461	8.12139	8.12459	8.09601	8.13998	8.15414	8.13352	8.13288	8.15801	8.16805	8.16544	8.16449	8.16472	8.17118	8.14423	8.12632	8.1205	8.13324	8.15638	8.13311	8.12762	8.11205	8.14112
0.028425	8.16228	8.15302	8.13184	8.12767	8.12243	8.12263	8.13296	8.16101	8.14229	8.12276	8.09158	8.12703	8.12658	8.12874	8.12561	8.13545	8.10682	8.0883	8.10059	8.13515	8.10262	8.11287	8.09962	8.11933	8.12157	8.10455	8.13179	8.15697	8.11999	8.14575	8.1574	8.17401	8.15374	8.16772	8.16348	8.17754	8.13822	8.14272	8.11836	8.13454	8.14738	8.13021	8.13062	8.12062	8.15318
0.028463	8.1517	8.15257	8.13471	8.1351	8.12983	8.12106	8.13782	8.1619	8.14163	8.13227	8.09774	8.12658	8.12162	8.12485	8.12828	8.13352	8.12752	8.12274	8.12701	8.12289	8.11966	8.1148	8.10905	8.12108	8.11963	8.13461	8.15005	8.1631	8.12787	8.16132	8.15196	8.1764	8.13148	8.17586	8.16419	8.17113	8.14656	8.1459	8.12291	8.12823	8.11839	8.1222	8.1338	8.12266	8.16154
0.0285	8.1382	8.15989	8.14819	8.14977	8.12686	8.11432	8.15371	8.1588	8.14367	8.14606	8.11567	8.1278	8.12548	8.13243	8.12752	8.11795	8.14156	8.13665	8.13619	8.11813	8.12157	8.1174	8.12088	8.12945	8.11803	8.14392	8.15236	8.1619	8.13431	8.16223	8.14362	8.17078	8.12741	8.18919	8.16193	8.15979	8.14649	8.13403	8.13062	8.12421	8.11961	8.13532	8.13942	8.12553	8.15117
0.028538	8.13545	8.16747	8.16467	8.16587	8.12406	8.12744	8.15938	8.14328	8.13985	8.15252	8.11638	8.1292	8.11956	8.14351	8.12436	8.1192	8.1381	8.13538	8.14527	8.11831	8.10992	8.11523	8.12373	8.14456	8.11162	8.11935	8.14438	8.14921	8.12548	8.14972	8.13998	8.15198	8.13962	8.17128	8.14852	8.14756	8.13899	8.12604	8.13085	8.11785	8.13232	8.14305	8.13843	8.12767	8.12332
0.028575	8.15747	8.16426	8.15753	8.15554	8.12485	8.14194	8.15796	8.14016	8.12879	8.14906	8.12167	8.11322	8.11839	8.14606	8.10918	8.13639	8.14738	8.14168	8.15196	8.12513	8.11022	8.11234	8.13024	8.13695	8.12469	8.1135	8.15269	8.15247	8.12403	8.13962	8.1412	8.14318	8.15541	8.16116	8.15541	8.14929	8.14003	8.13733	8.12879	8.12696	8.12925	8.11696	8.13688	8.11261	8.11165
0.028613	8.16897	8.17205	8.14303	8.14595	8.14031	8.13718	8.15529	8.14122	8.1399	8.13944	8.13202	8.11671	8.10422	8.13667	8.11427	8.14509	8.15208	8.13438	8.14621	8.10931	8.09919	8.1219	8.12154	8.13728	8.11872	8.11363	8.16129	8.1458	8.12564	8.12485	8.15842	8.13418	8.16106	8.16513	8.16129	8.15763	8.13683	8.15318	8.13156	8.12284	8.12157	8.11043	8.12139	8.11925	8.11071
0.02865	8.16289	8.16198	8.13952	8.13619	8.16467	8.12599	8.14639	8.11862	8.14875	8.13461	8.12042	8.13059	8.09746	8.14262	8.11569	8.13911	8.14328	8.12808	8.12808	8.09529	8.10048	8.1369	8.11966	8.13019	8.12393	8.11147	8.13326	8.13639	8.11226	8.12637	8.16928	8.13583	8.16653	8.16689	8.16521	8.15722	8.13143	8.15114	8.14374	8.11717	8.11175	8.11638	8.1117	8.11668	8.12314
0.028688	8.15371	8.15379	8.14511	8.13672	8.15132	8.1293	8.14021	8.10829	8.15969	8.14115	8.11506	8.14845	8.10763	8.14728	8.11261	8.13059	8.13649	8.13449	8.12146	8.0987	8.10532	8.12187	8.12014	8.11139	8.12665	8.11971	8.11228	8.12426	8.12525	8.12116	8.16724	8.14613	8.16101	8.15808	8.16689	8.14593	8.13212	8.14692	8.15966	8.12119	8.10231	8.12533	8.11391	8.12487	8.13807
0.028725	8.15381	8.14074	8.15839	8.13606	8.13194	8.13861	8.14494	8.10959	8.15018	8.14311	8.11679	8.15046	8.1268	8.14842	8.10771	8.14176	8.11602	8.13469	8.1118	8.10763	8.10539	8.11211	8.10905	8.11671	8.13197	8.1383	8.13103	8.12886	8.13934	8.1279	8.15854	8.1618	8.15521	8.14247	8.1559	8.1426	8.14056	8.15399	8.1499	8.1268	8.10516	8.12032	8.11356	8.13741	8.15898
0.028763	8.15643	8.12724	8.16485	8.14262	8.12363	8.13583	8.13359	8.13433	8.15033	8.16162	8.12329	8.13538	8.13538	8.14412	8.1235	8.13817	8.10979	8.12505	8.11539	8.11076	8.10221	8.11078	8.09792	8.14585	8.12424	8.12838	8.14133	8.14974	8.1558	8.12978	8.14097	8.15842	8.12701	8.15191	8.14534	8.14916	8.13924	8.1561	8.13626	8.1265	8.11602	8.1174	8.10829	8.11943	8.1646
0.0288	8.15605	8.12831	8.15824	8.14857	8.12078	8.13632	8.12943	8.14781	8.15117	8.15966	8.1236	8.12541	8.1428	8.14987	8.12965	8.11951	8.10349	8.10908	8.12698	8.10979	8.1234	8.11389	8.09766	8.14664	8.1205	8.11592	8.13784	8.15226	8.16284	8.13626	8.13891	8.15623	8.11167	8.16218	8.12981	8.15274	8.12665	8.16503	8.12737	8.13169	8.13548	8.11386	8.11058	8.10153	8.17075
0.028838	8.16053	8.13616	8.1474	8.14962	8.1268	8.13749	8.1381	8.14946	8.13916	8.14717	8.1105	8.12411	8.12487	8.14143	8.11511	8.12116	8.11073	8.1001	8.13136	8.10572	8.14511	8.11864	8.11025	8.13614	8.11518	8.11259	8.12978	8.15236	8.15534	8.1311	8.14504	8.14705	8.11282	8.14588	8.14133	8.16007	8.12569	8.15511	8.13255	8.13222	8.13059	8.12841	8.11948	8.09649	8.16162
0.028875	8.15959	8.15664	8.13766	8.15163	8.13133	8.14514	8.13332	8.14458	8.15043	8.14756	8.09285	8.1177	8.13052	8.13153	8.10796	8.12464	8.12029	8.11195	8.12263	8.11467	8.14486	8.1209	8.11048	8.12759	8.10549	8.119	8.12342	8.13863	8.13886	8.14705	8.15753	8.1499	8.13965	8.12535	8.15274	8.15981	8.13593	8.14641	8.12881	8.13685	8.1251	8.13113	8.11849	8.09921	8.14639
0.028913	8.15346	8.16147	8.12207	8.1546	8.13077	8.14824	8.13683	8.13939	8.13975	8.15615	8.09708	8.12571	8.12243	8.12737	8.10598	8.12401	8.11859	8.13131	8.13092	8.11971	8.12467	8.10788	8.10076	8.1293	8.12218	8.12042	8.13746	8.14575	8.1367	8.16826	8.16068	8.15488	8.15254	8.13098	8.15727	8.16068	8.14908	8.14232	8.14016	8.14397	8.12673	8.12286	8.1103	8.09886	8.14779
0.02895	8.14969	8.16315	8.12363	8.13977	8.12622	8.13367	8.13688	8.14433	8.11231	8.15142	8.10913	8.12195	8.11272	8.12823	8.09619	8.11188	8.1194	8.12345	8.13878	8.12848	8.109	8.10822	8.09987	8.13103	8.12759	8.12119	8.15412	8.14664	8.13909	8.17375	8.144	8.15519	8.15409	8.13889	8.14929	8.15208	8.14962	8.12449	8.16063	8.14087	8.13416	8.10427	8.12037	8.10643	8.13596
0.028988	8.14868	8.16538	8.12876	8.12546	8.12408	8.12154	8.13171	8.14713	8.10407	8.13825	8.11625	8.1205	8.12383	8.12853	8.09908	8.11389	8.10364	8.10834	8.13418	8.12441	8.12304	8.1076	8.09906	8.13828	8.1208	8.1192	8.14629	8.14768	8.15046	8.1488	8.14382	8.1516	8.14758	8.13164	8.15196	8.14242	8.15068	8.12365	8.16149	8.13199	8.14964	8.09245	8.10722	8.10145	8.13072
0.029025	8.16442	8.15638	8.12029	8.13769	8.12642	8.11897	8.11808	8.14791	8.10829	8.13583	8.11879	8.12085	8.1428	8.12411	8.10295	8.10776	8.09514	8.11305	8.13085	8.11414	8.14298	8.1073	8.10923	8.1502	8.11404	8.13255	8.1413	8.14405	8.15544	8.13967	8.15526	8.16025	8.14651	8.13342	8.15328	8.13319	8.14272	8.11584	8.14565	8.13583	8.15112	8.09135	8.10743	8.1015	8.13042
0.029063	8.16165	8.14921	8.14181	8.14028	8.12096	8.1134	8.13169	8.13087	8.11989	8.14214	8.12279	8.12714	8.14054	8.13568	8.1075	8.11043	8.11236	8.13352	8.11668	8.11073	8.13372	8.09977	8.10987	8.15664	8.12612	8.15885	8.13861	8.16071	8.14923	8.14339	8.13504	8.15961	8.14206	8.13151	8.15458	8.14224	8.13044	8.12772	8.14046	8.13942	8.15857	8.10488	8.10488	8.12823	8.12749
0.0291	8.15793	8.14079	8.15231	8.14748	8.128	8.12607	8.14529	8.14336	8.13914	8.14733	8.13006	8.11765	8.1221	8.12482	8.12014	8.12441	8.11938	8.13578	8.11442	8.11032	8.11562	8.09405	8.09939	8.13916	8.12917	8.14334	8.12762	8.16195	8.14702	8.13482	8.12452	8.15745	8.13685	8.13347	8.1474	8.14214	8.13306	8.13352	8.13499	8.15386	8.14593	8.09985	8.10165	8.14105	8.12983
0.029138	8.15806	8.14008	8.15633	8.13774	8.12815	8.14456	8.14995	8.15066	8.15381	8.16689	8.14827	8.11353	8.11465	8.12347	8.1176	8.12958	8.11917	8.11801	8.11981	8.10916	8.10959	8.0882	8.09491	8.12108	8.12737	8.13517	8.12131	8.1588	8.14013	8.10623	8.13047	8.14921	8.14888	8.13024	8.16767	8.12914	8.12248	8.13268	8.12869	8.15526	8.13001	8.10178	8.09845	8.12859	8.12803
0.029175	8.16027	8.13105	8.153	8.11836	8.11361	8.14766	8.13861	8.13459	8.14138	8.15689	8.15341	8.11129	8.11923	8.12421	8.10753	8.12253	8.10361	8.11356	8.12019	8.10582	8.11152	8.10493	8.11536	8.10776	8.14054	8.14898	8.12988	8.15625	8.14389	8.0852	8.13222	8.1414	8.15933	8.11856	8.17467	8.13576	8.12853	8.13385	8.12803	8.13891	8.12325	8.11333	8.10707	8.10977	8.14018
0.029213	8.15847	8.12663	8.14613	8.12589	8.10371	8.14222	8.12749	8.12525	8.14013	8.14397	8.14537	8.11788	8.12848	8.11549	8.11345	8.12658	8.09593	8.10493	8.12126	8.12022	8.11221	8.12291	8.1342	8.09494	8.13662	8.15132	8.12647	8.15544	8.15043	8.08624	8.1165	8.1397	8.15714	8.12419	8.16788	8.13922	8.11846	8.11869	8.1413	8.15219	8.12045	8.11656	8.11625	8.11541	8.15211
0.02925	8.14623	8.12818	8.14799	8.12701	8.10918	8.14229	8.1427	8.1397	8.14295	8.13787	8.13171	8.1238	8.13571	8.12154	8.12266	8.12841	8.11391	8.11267	8.11282	8.12126	8.10198	8.12317	8.1312	8.10028	8.12533	8.15264	8.11503	8.14916	8.13934	8.10201	8.12299	8.14158	8.14183	8.1238	8.16981	8.14613	8.11689	8.11729	8.14285	8.16111	8.11254	8.12548	8.11768	8.12492	8.16167
0.029288	8.14077	8.1323	8.15315	8.13042	8.11925	8.14463	8.16266	8.14433	8.14272	8.11676	8.11556	8.12599	8.13916	8.13929	8.12531	8.12243	8.12569	8.12429	8.1103	8.12495	8.09817	8.12322	8.11455	8.10989	8.11544	8.13199	8.11277	8.1459	8.12914	8.13166	8.13797	8.14209	8.14588	8.11521	8.16816	8.14573	8.11948	8.12607	8.14499	8.16004	8.11437	8.12976	8.11172	8.11849	8.16165
0.029325	8.14183	8.14034	8.1617	8.14145	8.12286	8.14756	8.17754	8.14723	8.14494	8.11531	8.12253	8.12472	8.13169	8.13019	8.13187	8.1206	8.1221	8.11719	8.12424	8.12421	8.11142	8.12022	8.11267	8.11907	8.10908	8.10669	8.13067	8.13794	8.12803	8.1457	8.14346	8.15127	8.1604	8.1133	8.17456	8.14878	8.12785	8.12721	8.13151	8.16083	8.12935	8.13723	8.10249	8.11297	8.15531
0.029363	8.13853	8.14613	8.15323	8.14753	8.13059	8.144	8.18258	8.13599	8.14717	8.13593	8.11444	8.12408	8.13329	8.13474	8.13024	8.11485	8.112	8.10679	8.13975	8.12798	8.11134	8.12291	8.11122	8.12831	8.11122	8.11963	8.13889	8.15793	8.12803	8.1472	8.13672	8.16381	8.1546	8.11521	8.16381	8.1414	8.12963	8.11793	8.13004	8.1485	8.13492	8.12838	8.10674	8.11045	8.15931
0.0294	8.15455	8.14677	8.14395	8.1441	8.12688	8.15096	8.1648	8.14962	8.14016	8.14964	8.10974	8.11633	8.12543	8.1323	8.12068	8.10114	8.11877	8.11653	8.14781	8.13868	8.10725	8.11411	8.10687	8.11511	8.10811	8.13092	8.13779	8.16124	8.13298	8.14501	8.12988	8.16513	8.15971	8.12263	8.15781	8.1411	8.13065	8.12622	8.13843	8.14534	8.14308	8.12752	8.11592	8.10954	8.16203
0.029438	8.15877	8.14374	8.13113	8.14382	8.12393	8.14667	8.14695	8.15236	8.13599	8.14537	8.10786	8.10799	8.13751	8.12322	8.1206	8.09982	8.12001	8.12973	8.14072	8.13766	8.1148	8.11516	8.09697	8.10346	8.11017	8.13484	8.1308	8.14211	8.14326	8.14919	8.14069	8.16132	8.1662	8.13878	8.16162	8.13309	8.13202	8.1342	8.14214	8.15033	8.12998	8.12329	8.11729	8.10582	8.15506
0.029475	8.14916	8.12866	8.12564	8.14336	8.14176	8.13965	8.13372	8.15618	8.13947	8.14931	8.11788	8.11666	8.12734	8.12386	8.11462	8.09509	8.11244	8.13459	8.13314	8.12991	8.12416	8.11956	8.09934	8.1087	8.12085	8.12538	8.12441	8.14158	8.13522	8.14405	8.1472	8.15997	8.16109	8.13835	8.15636	8.14303	8.13449	8.13815	8.13632	8.16147	8.12892	8.11902	8.12075	8.10229	8.15285
0.029513	8.14219	8.12258	8.1354	8.13947	8.14293	8.14161	8.11892	8.14171	8.14555	8.14395	8.11272	8.12945	8.13047	8.13105	8.1059	8.09819	8.10608	8.13736	8.13792	8.12416	8.13065	8.13548	8.11048	8.12223	8.12612	8.11775	8.12482	8.14934	8.14069	8.14173	8.16755	8.15076	8.14092	8.13128	8.14611	8.14761	8.12731	8.14242	8.13517	8.14977	8.11989	8.10999	8.10898	8.10928	8.15264
0.02955	8.13507	8.12431	8.14438	8.14316	8.12752	8.12597	8.1267	8.14392	8.14814	8.14527	8.11086	8.13118	8.1429	8.13156	8.116	8.10402	8.10366	8.14003	8.13217	8.10135	8.13072	8.12803	8.10076	8.13784	8.12592	8.11623	8.11195	8.13899	8.12472	8.14191	8.17352	8.13469	8.13512	8.13863	8.13695	8.15602	8.13286	8.1341	8.14476	8.14293	8.12472	8.12312	8.091	8.10883	8.1514
0.029588	8.14659	8.14382	8.16014	8.15165	8.11488	8.12352	8.13449	8.14753	8.15132	8.13703	8.11719	8.13087	8.1396	8.12569	8.11475	8.10855	8.10763	8.13911	8.12487	8.09339	8.12241	8.12108	8.09847	8.13138	8.12207	8.12106	8.11562	8.13258	8.1135	8.14489	8.15984	8.13916	8.14725	8.1498	8.14372	8.16231	8.14428	8.13273	8.14125	8.13281	8.14176	8.13316	8.08248	8.10476	8.14585
0.029625	8.16315	8.16966	8.16457	8.15659	8.11516	8.13471	8.14883	8.14423	8.13815	8.13957	8.1264	8.125	8.11928	8.13571	8.1073	8.11516	8.10437	8.1398	8.13077	8.09552	8.12119	8.14036	8.10715	8.13156	8.11071	8.11005	8.13019	8.15038	8.12754	8.15313	8.14768	8.13626	8.15386	8.15529	8.15641	8.1621	8.13479	8.13889	8.12546	8.1208	8.14468	8.13008	8.09728	8.10188	8.13443
0.029663	8.15979	8.17754	8.1651	8.14997	8.13171	8.13769	8.14489	8.14845	8.1292	8.15015	8.12007	8.1263	8.1147	8.13677	8.09568	8.11513	8.10214	8.14397	8.12419	8.08787	8.12462	8.14278	8.10488	8.13894	8.12864	8.10259	8.1517	8.16447	8.1381	8.15511	8.14862	8.12693	8.16338	8.14695	8.17368	8.14545	8.11902	8.13576	8.11256	8.12482	8.13802	8.12083	8.11661	8.09555	8.13085
0.0297	8.15323	8.16798	8.168	8.15343	8.14817	8.12841	8.13197	8.14178	8.12803	8.13766	8.12485	8.11643	8.11584	8.14135	8.1001	8.11391	8.11605	8.14265	8.11818	8.08222	8.13222	8.13273	8.11185	8.14725	8.12998	8.10079	8.15541	8.15468	8.13919	8.17245	8.14191	8.12602	8.17154	8.14013	8.17929	8.14074	8.11935	8.15147	8.11094	8.13446	8.13799	8.11607	8.12459	8.09723	8.14382
0.029738	8.15356	8.14776	8.16147	8.15445	8.14746	8.12869	8.12177	8.12541	8.13405	8.1222	8.13291	8.11488	8.12655	8.13672	8.09344	8.11297	8.12622	8.13067	8.11829	8.0997	8.13052	8.12505	8.11595	8.14295	8.1117	8.10153	8.15651	8.14695	8.13746	8.17764	8.13141	8.13293	8.16699	8.1384	8.15804	8.16083	8.12398	8.15722	8.12716	8.13398	8.13967	8.11803	8.11884	8.10145	8.16236
0.029775	8.15315	8.14656	8.15737	8.15287	8.13232	8.12637	8.13413	8.1148	8.1352	8.12663	8.12965	8.1252	8.12617	8.11923	8.094	8.11783	8.12291	8.1209	8.1176	8.12182	8.10844	8.11366	8.11277	8.13304	8.11366	8.11582	8.15089	8.14168	8.14746	8.17337	8.12627	8.16137	8.15686	8.12861	8.15877	8.15923	8.1162	8.13626	8.12225	8.12472	8.14072	8.13278	8.11653	8.10834	8.16978
0.029813	8.1604	8.15712	8.16109	8.14568	8.13115	8.11829	8.13563	8.12294	8.14301	8.14323	8.12993	8.14471	8.10801	8.1266	8.10638	8.1342	8.1205	8.11958	8.12551	8.12853	8.11005	8.12154	8.10455	8.1338	8.11829	8.1293	8.13565	8.1297	8.15005	8.1677	8.11971	8.15981	8.15099	8.13479	8.16612	8.15145	8.12846	8.13352	8.12787	8.12973	8.13502	8.14191	8.10918	8.10509	8.1532
0.02985	8.15974	8.14893	8.15547	8.13184	8.13619	8.11475	8.14595	8.13797	8.15664	8.15554	8.13876	8.15669	8.10872	8.12785	8.1101	8.12864	8.12251	8.12017	8.12299	8.1282	8.11279	8.1205	8.09105	8.13655	8.14005	8.12345	8.12304	8.13059	8.13995	8.1545	8.1222	8.15076	8.1366	8.1413	8.15498	8.15152	8.13581	8.13146	8.12413	8.13283	8.13131	8.12866	8.08583	8.10793	8.16358
0.029888	8.15493	8.14774	8.14428	8.12012	8.13563	8.11322	8.15473	8.13507	8.15208	8.13962	8.14382	8.1617	8.12464	8.13573	8.11508	8.12693	8.1179	8.12078	8.11478	8.12696	8.10753	8.10496	8.07963	8.12146	8.15483	8.13075	8.1134	8.14003	8.13906	8.14603	8.14158	8.13497	8.1325	8.14519	8.15007	8.14735	8.12902	8.12434	8.11348	8.12505	8.12464	8.09875	8.08011	8.10272	8.17032
0.029925	8.14021	8.16483	8.14054	8.11765	8.12871	8.11129	8.16335	8.14514	8.1587	8.13187	8.13871	8.15989	8.15493	8.137	8.10613	8.13253	8.11096	8.12027	8.10768	8.12607	8.11467	8.10308	8.07887	8.12045	8.141	8.13802	8.10867	8.13832	8.1415	8.14135	8.15908	8.12253	8.14051	8.14115	8.16119	8.13586	8.12146	8.11925	8.10649	8.1132	8.13456	8.09804	8.0733	8.10699	8.15186
0.029963	8.13339	8.16577	8.12777	8.11938	8.11946	8.13021	8.14562	8.14992	8.15608	8.128	8.14402	8.13792	8.1514	8.12935	8.11409	8.13441	8.11737	8.12347	8.09133	8.12218	8.12218	8.11305	8.09532	8.13004	8.12691	8.14382	8.09995	8.15068	8.15112	8.13835	8.15865	8.12146	8.14715	8.13372	8.15442	8.13049	8.11974	8.12467	8.11417	8.11483	8.13766	8.10768	8.09128	8.11254	8.14669
0.03	8.1356	8.15084	8.1278	8.14417	8.12019	8.13387	8.13431	8.1454	8.13662	8.1367	8.14779	8.1235	8.14929	8.12729	8.11839	8.12853	8.11447	8.12452	8.09201	8.10971	8.12993	8.10608	8.11821	8.1396	8.1209	8.13629	8.1042	8.14496	8.14186	8.13805	8.14669	8.12828	8.15837	8.14173	8.1427	8.12075	8.13538	8.12586	8.12411	8.10193	8.12785	8.11254	8.09357	8.11127	8.15804
0.030038	8.14562	8.14557	8.13321	8.14598	8.12485	8.12609	8.12719	8.13085	8.12083	8.14639	8.15432	8.12902	8.14038	8.12655	8.11816	8.1308	8.12347	8.11134	8.10496	8.1016	8.12609	8.10313	8.13449	8.14153	8.11925	8.10824	8.10481	8.12307	8.12925	8.12416	8.12174	8.14191	8.13914	8.13741	8.1545	8.12782	8.15582	8.15035	8.1311	8.11091	8.13784	8.12075	8.11508	8.11783	8.16566
0.030075	8.17128	8.14985	8.14537	8.14766	8.12831	8.12981	8.14514	8.13237	8.13426	8.14476	8.15023	8.12584	8.13349	8.12337	8.12833	8.12851	8.13133	8.12472	8.12531	8.09906	8.11549	8.11198	8.13296	8.14145	8.11528	8.11335	8.09575	8.11251	8.13812	8.11005	8.11485	8.15145	8.14491	8.13771	8.17195	8.12378	8.16739	8.15826	8.12767	8.12686	8.13863	8.11261	8.12566	8.11284	8.15974
0.030113	8.16053	8.15155	8.1574	8.15173	8.11526	8.12584	8.15671	8.12464	8.14049	8.13042	8.14608	8.13222	8.12571	8.10669	8.13744	8.11358	8.12042	8.12263	8.1293	8.09596	8.11707	8.11981	8.11302	8.13947	8.12441	8.11282	8.09802	8.13166	8.15371	8.1017	8.12167	8.14779	8.15114	8.14481	8.1651	8.11295	8.16538	8.15043	8.1218	8.13413	8.13042	8.11185	8.13283	8.10763	8.15272
0.03015	8.15636	8.16912	8.16315	8.15274	8.11526	8.11234	8.13929	8.12037	8.14293	8.11417	8.14044	8.13464	8.12207	8.11755	8.13619	8.11429	8.10501	8.11307	8.10038	8.11518	8.11417	8.13339	8.10944	8.14789	8.13273	8.10664	8.11856	8.12609	8.15979	8.1177	8.12902	8.14102	8.14511	8.17039	8.15493	8.12714	8.15562	8.14519	8.11589	8.14977	8.1339	8.12655	8.12144	8.10221	8.16043
0.030188	8.1666	8.16538	8.156	8.14829	8.11663	8.1145	8.13248	8.11869	8.14102	8.12103	8.13571	8.11821	8.11378	8.12569	8.12007	8.11709	8.10682	8.11111	8.09283	8.12408	8.122	8.1514	8.10504	8.13784	8.13349	8.10577	8.13454	8.13161	8.16216	8.12927	8.13026	8.14964	8.13611	8.17347	8.16249	8.1369	8.14232	8.14639	8.12782	8.1646	8.12098	8.14501	8.10674	8.09893	8.16704
0.030225	8.17368	8.15463	8.15788	8.13944	8.12205	8.13164	8.13932	8.12541	8.13014	8.12042	8.14359	8.12144	8.12564	8.1281	8.10898	8.12553	8.11968	8.12548	8.09354	8.11442	8.12106	8.15447	8.09817	8.12968	8.13494	8.10867	8.13515	8.13606	8.17357	8.12871	8.14049	8.14519	8.12523	8.17116	8.16617	8.12424	8.14092	8.14232	8.1369	8.16409	8.12032	8.14186	8.09166	8.10382	8.17538
0.030263	8.17576	8.16521	8.15402	8.13459	8.11823	8.14972	8.13807	8.13685	8.1222	8.11427	8.14034	8.11902	8.12258	8.11877	8.11417	8.13853	8.12571	8.13316	8.09102	8.11411	8.11933	8.14145	8.10961	8.1442	8.14303	8.11976	8.13723	8.13688	8.16643	8.13599	8.12658	8.12846	8.12403	8.15783	8.15875	8.12474	8.13578	8.13904	8.13016	8.1488	8.12688	8.14252	8.09357	8.11335	8.17205
0.0303	8.15898	8.16912	8.12775	8.12607	8.12365	8.14969	8.14034	8.13723	8.1312	8.12902	8.11913	8.14695	8.11948	8.11938	8.13436	8.12775	8.1456	8.11879	8.0969	8.11147	8.12528	8.14278	8.13326	8.14547	8.1311	8.1326	8.13586	8.13426	8.15173	8.14379	8.11765	8.13451	8.12337	8.16175	8.15798	8.137	8.14067	8.13532	8.12337	8.1455	8.12907	8.14092	8.10677	8.10971	8.16137
0.030338	8.14438	8.17322	8.1324	8.12864	8.13014	8.15188	8.15007	8.13471	8.14214	8.11216	8.12546	8.1558	8.11577	8.11114	8.13787	8.11712	8.13746	8.11139	8.09883	8.10226	8.13352	8.1326	8.13899	8.14072	8.11671	8.13276	8.13578	8.12848	8.14809	8.14494	8.11625	8.16602	8.11808	8.17418	8.15361	8.15023	8.12007	8.13718	8.11628	8.14723	8.12759	8.13517	8.12266	8.10674	8.15511
0.030375	8.13805	8.16838	8.13746	8.12375	8.12223	8.15086	8.13909	8.13026	8.14013	8.11317	8.13771	8.13797	8.12032	8.10259	8.11325	8.10114	8.14125	8.11831	8.10883	8.09764	8.12508	8.1277	8.14377	8.13634	8.0988	8.1282	8.14903	8.13029	8.13527	8.14252	8.12027	8.17395	8.12246	8.16727	8.14425	8.15839	8.1311	8.14298	8.13067	8.14425	8.14158	8.13092	8.13085	8.10186	8.15035
0.030413	8.13543	8.1531	8.13889	8.10987	8.13382	8.14934	8.14715	8.13459	8.13972	8.12726	8.15084	8.12352	8.12943	8.11238	8.09804	8.12113	8.15259	8.10768	8.11457	8.0983	8.11935	8.13942	8.13555	8.13637	8.10654	8.1251	8.14687	8.12543	8.14463	8.13354	8.1252	8.1813	8.12116	8.16231	8.14379	8.16233	8.13655	8.14275	8.13525	8.14135	8.13314	8.1133	8.14573	8.09514	8.1456
0.03045	8.16414	8.15676	8.14199	8.1251	8.13418	8.16002	8.14723	8.15066	8.14511	8.12909	8.15544	8.13019	8.13324	8.13286	8.09476	8.12785	8.13576	8.1061	8.12337	8.11193	8.11521	8.13054	8.12009	8.13688	8.13026	8.13253	8.13057	8.13281	8.14417	8.11546	8.13014	8.16866	8.12874	8.16022	8.14346	8.17513	8.12927	8.13952	8.13304	8.13204	8.12714	8.10328	8.15768	8.10104	8.14982
0.030488	8.16452	8.1708	8.14013	8.13148	8.12574	8.17205	8.13904	8.14659	8.13626	8.11495	8.14484	8.13131	8.12042	8.12991	8.07711	8.12553	8.10885	8.11734	8.11666	8.10671	8.12935	8.12296	8.11923	8.11612	8.13599	8.11841	8.13192	8.12737	8.15015	8.11551	8.13901	8.14529	8.12675	8.1646	8.16343	8.17739	8.12663	8.1415	8.12271	8.13039	8.14046	8.10532	8.15793	8.11648	8.14969
0.030525	8.15758	8.16279	8.13072	8.13337	8.12594	8.15867	8.13507	8.13235	8.14402	8.1119	8.14372	8.13479	8.11656	8.1119	8.09049	8.13881	8.11544	8.1162	8.10582	8.10982	8.14252	8.13042	8.12546	8.11055	8.13067	8.09702	8.1353	8.11447	8.15178	8.12617	8.12304	8.13812	8.12592	8.15948	8.16828	8.17044	8.13126	8.13972	8.11874	8.12805	8.1488	8.11404	8.14717	8.11116	8.14748
0.030563	8.16467	8.16803	8.13497	8.14072	8.13446	8.14158	8.14735	8.12368	8.14423	8.11811	8.14189	8.13703	8.11712	8.10814	8.10885	8.15595	8.12574	8.11391	8.10732	8.12556	8.13929	8.12993	8.11043	8.10707	8.1296	8.09461	8.12401	8.11984	8.14166	8.1341	8.11139	8.14504	8.11038	8.15903	8.16808	8.15997	8.11648	8.12398	8.12195	8.12708	8.13166	8.11935	8.13314	8.11582	8.15272
0.0306	8.14921	8.17507	8.1443	8.14298	8.13263	8.13723	8.14735	8.11615	8.14046	8.11785	8.13876	8.12729	8.10498	8.12459	8.11083	8.16111	8.1194	8.11223	8.10832	8.12139	8.13901	8.12731	8.09527	8.13324	8.11704	8.10476	8.11277	8.12469	8.12614	8.13321	8.10369	8.15396	8.1074	8.16846	8.17126	8.15564	8.10198	8.1352	8.11841	8.10521	8.13192	8.11025	8.11513	8.13326	8.1547
0.030638	8.13657	8.16465	8.13861	8.14723	8.13214	8.1342	8.14295	8.11399	8.13683	8.12083	8.13296	8.11864	8.10834	8.12991	8.11681	8.15262	8.12673	8.10916	8.11193	8.10582	8.13794	8.11724	8.08228	8.14779	8.12586	8.10781	8.11122	8.13766	8.13268	8.13187	8.11587	8.16844	8.12075	8.17164	8.15804	8.15335	8.11589	8.15549	8.13489	8.09301	8.12838	8.10918	8.112	8.1352	8.16622
0.030675	8.14623	8.15119	8.1164	8.14875	8.15188	8.1219	8.14509	8.12274	8.13555	8.12207	8.14407	8.10616	8.10936	8.12993	8.12159	8.14613	8.13555	8.09018	8.10974	8.10481	8.13118	8.1144	8.0986	8.15394	8.13944	8.10989	8.10641	8.14036	8.14514	8.13609	8.1395	8.15684	8.13947	8.17624	8.15742	8.1473	8.12508	8.13616	8.13616	8.09509	8.11274	8.10855	8.12136	8.12286	8.16437
0.030713	8.14379	8.13649	8.10636	8.14896	8.14962	8.13484	8.14634	8.11953	8.1308	8.11966	8.15198	8.11205	8.11002	8.10842	8.13548	8.14095	8.13169	8.11574	8.11503	8.11444	8.1174	8.10819	8.09825	8.15722	8.14717	8.13024	8.12309	8.12909	8.1356	8.14013	8.15882	8.15104	8.12195	8.15234	8.16213	8.1398	8.1337	8.1263	8.13713	8.09873	8.12411	8.11261	8.12815	8.12045	8.13441
0.03075	8.15107	8.12492	8.1102	8.141	8.12892	8.15308	8.15236	8.10506	8.13573	8.1236	8.15053	8.11511	8.11994	8.10654	8.14621	8.13815	8.11368	8.14112	8.11083	8.10471	8.11752	8.10089	8.10877	8.14753	8.14613	8.13746	8.12958	8.14326	8.12902	8.1502	8.14761	8.12947	8.1337	8.12803	8.15892	8.12884	8.12284	8.13688	8.13716	8.10254	8.15211	8.12322	8.12767	8.1206	8.11623
0.030788	8.14957	8.12879	8.12719	8.13382	8.12668	8.14593	8.14206	8.10616	8.14499	8.12106	8.13853	8.11709	8.12535	8.10173	8.13881	8.1309	8.10359	8.14901	8.10285	8.09008	8.11221	8.11513	8.10745	8.137	8.14234	8.12416	8.13596	8.16162	8.12535	8.1428	8.14267	8.13769	8.13408	8.13443	8.14796	8.13199	8.12655	8.12907	8.13573	8.12027	8.15628	8.12831	8.12129	8.11755	8.11142
0.030825	8.14972	8.14107	8.14178	8.13359	8.12965	8.13512	8.12355	8.1177	8.14189	8.12703	8.1279	8.12803	8.11882	8.10565	8.1248	8.13558	8.10921	8.14875	8.10977	8.09232	8.11577	8.12614	8.09456	8.12947	8.14552	8.12113	8.14067	8.17451	8.13227	8.14618	8.14931	8.14946	8.12556	8.13873	8.14603	8.13896	8.13103	8.12136	8.13522	8.13164	8.15315	8.1383	8.12182	8.11261	8.12663
0.030863	8.14651	8.13296	8.14756	8.14133	8.13227	8.13087	8.13848	8.13756	8.14275	8.13657	8.12121	8.13159	8.1177	8.11722	8.1248	8.13169	8.11712	8.11241	8.10979	8.1101	8.10893	8.11745	8.08065	8.12907	8.13889	8.12009	8.14069	8.1749	8.1297	8.14779	8.15842	8.13438	8.13377	8.13731	8.15249	8.13039	8.15132	8.11528	8.14351	8.12592	8.14133	8.13347	8.12551	8.1177	8.13352
0.0309	8.15381	8.12144	8.13782	8.14555	8.13789	8.12304	8.14746	8.13565	8.14519	8.14466	8.11521	8.12261	8.12767	8.12083	8.12452	8.11681	8.10031	8.09939	8.10559	8.11938	8.10237	8.11681	8.09092	8.12703	8.13558	8.12947	8.13812	8.15254	8.13708	8.15529	8.15267	8.12963	8.15018	8.13937	8.14959	8.13667	8.16757	8.11834	8.13403	8.13006	8.13413	8.11447	8.11961	8.11297	8.13591
0.030938	8.14919	8.12319	8.13634	8.14407	8.14443	8.11877	8.14784	8.13792	8.14003	8.14178	8.11208	8.11913	8.1251	8.10336	8.12798	8.12609	8.09461	8.1145	8.10392	8.10585	8.11277	8.12535	8.09886	8.13494	8.1395	8.12319	8.14191	8.1371	8.14748	8.15714	8.14443	8.13698	8.16073	8.14395	8.14629	8.13863	8.15221	8.12833	8.13405	8.13545	8.1485	8.10081	8.12556	8.10748	8.12078
0.030975	8.1456	8.14573	8.15788	8.14331	8.15313	8.13232	8.1502	8.14588	8.1517	8.13304	8.10689	8.12075	8.12622	8.08469	8.13047	8.12686	8.09555	8.11475	8.0897	8.10883	8.11234	8.13283	8.09878	8.13593	8.1486	8.10903	8.15264	8.14069	8.14801	8.15335	8.13006	8.14362	8.17383	8.14827	8.14288	8.13001	8.14756	8.12365	8.13143	8.1415	8.13626	8.11231	8.12243	8.11841	8.12256
0.031013	8.13967	8.16119	8.15847	8.14557	8.16086	8.15414	8.14656	8.1353	8.16472	8.12581	8.10913	8.12798	8.13161	8.08886	8.11765	8.1221	8.11333	8.10834	8.09781	8.10847	8.1104	8.12434	8.09385	8.12663	8.13919	8.10847	8.1591	8.14781	8.15496	8.14835	8.11673	8.15114	8.16411	8.13667	8.12497	8.14275	8.13316	8.13428	8.12841	8.14402	8.12383	8.12767	8.11656	8.11745	8.12157
0.03105	8.12574	8.15295	8.14746	8.13863	8.14298	8.14679	8.15664	8.11142	8.16597	8.12352	8.10905	8.13263	8.1339	8.10816	8.12263	8.1191	8.11684	8.10181	8.12665	8.10229	8.1041	8.11292	8.09364	8.12449	8.12009	8.11991	8.16739	8.14781	8.14601	8.14074	8.12286	8.15773	8.14445	8.12767	8.12172	8.14735	8.1116	8.13014	8.12731	8.14743	8.12388	8.13174	8.11211	8.10028	8.10964
0.031088	8.13359	8.1619	8.14514	8.14059	8.13426	8.12696	8.15699	8.10811	8.16078	8.12724	8.1208	8.11719	8.12981	8.122	8.12274	8.1189	8.1088	8.10883	8.12594	8.08467	8.10025	8.10913	8.10005	8.12246	8.13187	8.11635	8.14562	8.134	8.12337	8.13622	8.11795	8.15023	8.14985	8.12459	8.1237	8.1414	8.10351	8.11696	8.12604	8.15427	8.10951	8.12284	8.10722	8.07818	8.10793
0.031125	8.15043	8.16821	8.13306	8.15315	8.13942	8.12871	8.15791	8.12673	8.15536	8.12139	8.14049	8.11991	8.11096	8.12431	8.10661	8.10399	8.11116	8.1189	8.12823	8.08423	8.1132	8.12149	8.10959	8.13014	8.14293	8.10928	8.14138	8.12502	8.13181	8.12192	8.11755	8.1426	8.15577	8.13131	8.12627	8.13805	8.11526	8.12803	8.10867	8.15145	8.10102	8.113	8.10493	8.07584	8.11862
0.031163	8.15867	8.15033	8.12647	8.156	8.14295	8.13164	8.1577	8.13532	8.1459	8.12569	8.14733	8.13192	8.11322	8.12673	8.11358	8.10275	8.11177	8.12129	8.1352	8.1076	8.12111	8.13039	8.11076	8.12851	8.13586	8.12113	8.14923	8.12856	8.1424	8.11958	8.1206	8.15923	8.16167	8.13207	8.13993	8.12693	8.11419	8.13932	8.112	8.14143	8.08784	8.10143	8.10839	8.08469	8.12487
0.0312	8.17456	8.14499	8.12683	8.15887	8.13171	8.12228	8.15323	8.14018	8.14598	8.1385	8.14496	8.14392	8.10829	8.12419	8.1263	8.11307	8.12309	8.10318	8.14125	8.11811	8.11709	8.13006	8.10577	8.13171	8.13599	8.13583	8.14679	8.12645	8.14771	8.13087	8.13426	8.15399	8.14748	8.12174	8.15364	8.1282	8.10504	8.13166	8.11256	8.13288	8.08741	8.09435	8.12062	8.10168	8.12912
0.031238	8.18253	8.14044	8.12876	8.14977	8.12523	8.11747	8.13899	8.14776	8.13639	8.14008	8.13014	8.14397	8.1116	8.12378	8.12419	8.10738	8.12993	8.10198	8.13494	8.12129	8.10791	8.1397	8.10313	8.12388	8.12897	8.13825	8.16371	8.14771	8.14438	8.13993	8.12724	8.14262	8.14868	8.12296	8.17111	8.13024	8.09443	8.11322	8.11119	8.11707	8.10682	8.10282	8.12424	8.12009	8.12914
0.031275	8.16737	8.13922	8.14555	8.15742	8.12068	8.11516	8.13166	8.13807	8.14168	8.13115	8.11897	8.13199	8.12815	8.11879	8.11368	8.10476	8.12268	8.11261	8.1221	8.11358	8.11602	8.12065	8.09031	8.11076	8.1178	8.12373	8.16744	8.14883	8.13891	8.14356	8.12388	8.1367	8.16053	8.12169	8.18871	8.1352	8.1042	8.11061	8.12141	8.11032	8.12932	8.10994	8.13634	8.11061	8.14211
0.031313	8.15849	8.1456	8.14143	8.15407	8.13011	8.13443	8.14013	8.12635	8.15394	8.12683	8.12668	8.12057	8.12632	8.12335	8.11661	8.10646	8.11429	8.11762	8.11981	8.1164	8.11907	8.11104	8.09855	8.13357	8.11297	8.10989	8.15132	8.13848	8.11368	8.14334	8.13319	8.14723	8.15865	8.11913	8.18817	8.16137	8.11567	8.1043	8.1265	8.1043	8.12584	8.10565	8.12266	8.11836	8.15348
0.03135	8.16719	8.16866	8.14794	8.14392	8.14949	8.15804	8.14171	8.12558	8.15811	8.1263	8.14049	8.11854	8.12594	8.13024	8.12134	8.11137	8.12528	8.12632	8.12284	8.1086	8.10661	8.11406	8.1001	8.14641	8.11455	8.09517	8.1326	8.13601	8.11981	8.13449	8.12052	8.15117	8.15081	8.14222	8.16899	8.1664	8.12281	8.09764	8.11722	8.10997	8.11928	8.08695	8.11544	8.10743	8.14827
0.031388	8.1575	8.15816	8.13624	8.12991	8.14423	8.14278	8.13792	8.1192	8.14237	8.11795	8.13502	8.10237	8.12459	8.12711	8.1162	8.12879	8.12708	8.13301	8.13759	8.10382	8.10193	8.10448	8.10132	8.14865	8.13103	8.08907	8.12421	8.13095	8.12721	8.12492	8.11717	8.1661	8.14507	8.14117	8.1633	8.16859	8.14369	8.10643	8.12637	8.12101	8.11518	8.08088	8.11238	8.11183	8.15506
0.031425	8.15501	8.13995	8.12698	8.12762	8.13593	8.12871	8.14153	8.11249	8.14903	8.1237	8.12737	8.10422	8.11508	8.11508	8.12192	8.13624	8.11768	8.12795	8.14107	8.11053	8.11147	8.10732	8.09662	8.14448	8.13512	8.10471	8.12953	8.13075	8.13181	8.12622	8.1355	8.16686	8.15486	8.12988	8.17156	8.1634	8.16048	8.12228	8.13904	8.1193	8.12274	8.09695	8.11709	8.12533	8.16119
0.031463	8.14669	8.14824	8.14049	8.12892	8.13403	8.12296	8.13848	8.12228	8.14186	8.1234	8.12083	8.10979	8.11099	8.11216	8.12485	8.13718	8.10343	8.12866	8.1424	8.11646	8.12167	8.10598	8.08629	8.14593	8.13059	8.1165	8.11884	8.13977	8.12144	8.13545	8.14565	8.16816	8.1517	8.13365	8.18225	8.13494	8.15435	8.13006	8.15023	8.12261	8.12325	8.10977	8.11358	8.11668	8.16088
0.0315	8.15137	8.16696	8.13019	8.13021	8.13258	8.11358	8.12965	8.13037	8.13342	8.13433	8.10732	8.10544	8.10982	8.1041	8.12378	8.12513	8.10143	8.12424	8.11953	8.12487	8.13777	8.11447	8.09474	8.14107	8.12571	8.11083	8.11493	8.14954	8.1175	8.14143	8.14064	8.16098	8.15648	8.13705	8.18006	8.10806	8.15224	8.1371	8.14158	8.13738	8.1296	8.12073	8.11615	8.10488	8.15216
0.031538	8.15453	8.17095	8.12764	8.12976	8.13848	8.11989	8.12106	8.14433	8.14809	8.13929	8.10588	8.11877	8.08344	8.10025	8.12233	8.13357	8.11722	8.14265	8.10855	8.11974	8.15061	8.10351	8.11134	8.13512	8.12902	8.10079	8.12859	8.14763	8.10287	8.13489	8.14545	8.14621	8.15541	8.13975	8.17591	8.11142	8.15341	8.14133	8.12838	8.14812	8.13123	8.13744	8.11991	8.09603	8.14601
0.031575	8.18682	8.16388	8.12586	8.13642	8.13573	8.12894	8.12599	8.15412	8.16414	8.12798	8.11534	8.14145	8.08507	8.10722	8.12197	8.13408	8.12683	8.14827	8.11244	8.11363	8.13733	8.10117	8.11279	8.12818	8.14102	8.11066	8.13164	8.14837	8.0958	8.12886	8.13911	8.14214	8.15745	8.14842	8.17932	8.11709	8.14857	8.13655	8.12347	8.13413	8.12531	8.13675	8.12017	8.1074	8.14423
0.031613	8.17721	8.15908	8.12853	8.12632	8.11813	8.12759	8.14283	8.15722	8.15669	8.13291	8.13189	8.13298	8.09921	8.11282	8.12421	8.13535	8.13225	8.13126	8.11933	8.12215	8.13263	8.10664	8.10219	8.13611	8.13225	8.12365	8.13901	8.15445	8.09601	8.11946	8.14618	8.13314	8.14679	8.13939	8.17632	8.11747	8.15152	8.12513	8.12991	8.12052	8.10928	8.13194	8.12195	8.12436	8.15041
0.03165	8.16729	8.16345	8.1263	8.12635	8.12487	8.12902	8.15132	8.147	8.14784	8.14649	8.12309	8.134	8.12833	8.12396	8.12083	8.12818	8.12569	8.11742	8.13418	8.11625	8.11699	8.09407	8.10196	8.13375	8.11831	8.1249	8.14023	8.14519	8.10247	8.11722	8.14428	8.13273	8.14717	8.13451	8.1632	8.12737	8.15099	8.11536	8.14133	8.13126	8.09835	8.13922	8.12322	8.1369	8.14982
0.031688	8.15694	8.14985	8.1353	8.1266	8.14275	8.12431	8.14756	8.14514	8.13662	8.14817	8.11399	8.1397	8.13161	8.12401	8.10987	8.11333	8.1147	8.12169	8.13423	8.10936	8.12159	8.09235	8.10336	8.12294	8.11292	8.10799	8.13087	8.14257	8.11498	8.1265	8.14138	8.14168	8.14504	8.12714	8.14562	8.14862	8.15331	8.13133	8.13825	8.13756	8.09832	8.14606	8.11991	8.1322	8.15247
0.031725	8.14362	8.13983	8.13998	8.13326	8.14784	8.11679	8.1277	8.15046	8.13092	8.14242	8.11473	8.12917	8.12062	8.12747	8.11694	8.10857	8.10837	8.1193	8.12943	8.10669	8.11958	8.09962	8.09898	8.13365	8.10796	8.10056	8.13726	8.15308	8.11506	8.14672	8.13499	8.13861	8.14341	8.12749	8.13375	8.16274	8.13624	8.1355	8.13385	8.13937	8.10745	8.13471	8.10407	8.12703	8.15646
0.031763	8.15732	8.14125	8.13527	8.15575	8.14278	8.12991	8.12085	8.14784	8.13581	8.14295	8.11144	8.13037	8.1165	8.1278	8.12152	8.10147	8.11933	8.11849	8.11834	8.10038	8.09764	8.11996	8.09306	8.13548	8.11147	8.1145	8.12871	8.15727	8.10254	8.14301	8.12604	8.12284	8.14438	8.13115	8.12729	8.16091	8.1308	8.13169	8.14028	8.14458	8.1218	8.12017	8.10992	8.11673	8.16363
0.0318	8.16159	8.15928	8.13136	8.16895	8.13316	8.14382	8.12307	8.14919	8.15567	8.14677	8.10959	8.13832	8.1072	8.12449	8.11679	8.09817	8.1218	8.1144	8.10781	8.10529	8.08423	8.1161	8.09964	8.13588	8.11134	8.11821	8.11183	8.15071	8.09189	8.14763	8.11574	8.13067	8.13306	8.15262	8.13006	8.15094	8.12843	8.12225	8.14519	8.12286	8.12943	8.12017	8.12022	8.125	8.14552
0.031838	8.14323	8.15623	8.13265	8.16709	8.11928	8.12902	8.12459	8.14087	8.17533	8.13586	8.12182	8.14415	8.09949	8.11053	8.11673	8.08828	8.11452	8.12248	8.09471	8.1209	8.09344	8.11063	8.08581	8.13309	8.13619	8.13095	8.11488	8.14153	8.10369	8.13977	8.11803	8.147	8.11511	8.16294	8.13571	8.14774	8.13464	8.11457	8.1411	8.12363	8.11869	8.1355	8.12238	8.11554	8.12678
0.031875	8.14346	8.15936	8.13568	8.16488	8.11147	8.12558	8.1342	8.13237	8.16757	8.13014	8.12927	8.14829	8.10041	8.10117	8.12741	8.09367	8.11874	8.14471	8.09664	8.11986	8.11165	8.10173	8.08464	8.12965	8.13194	8.14356	8.1264	8.14641	8.11177	8.13349	8.12449	8.14082	8.11986	8.15358	8.15188	8.15549	8.13103	8.10608	8.12492	8.11984	8.12045	8.1307	8.14125	8.12037	8.1223
0.031913	8.14829	8.16343	8.14425	8.16114	8.10516	8.14166	8.14303	8.12062	8.15956	8.13072	8.12647	8.15132	8.11185	8.10936	8.13962	8.10971	8.1223	8.14354	8.10771	8.11427	8.11234	8.09725	8.0924	8.12945	8.12032	8.14949	8.13416	8.15941	8.10524	8.12729	8.12818	8.14972	8.1293	8.12902	8.15366	8.14669	8.12602	8.11671	8.12553	8.11012	8.12721	8.11226	8.13105	8.12106	8.13576
0.03195	8.15364	8.14344	8.14237	8.16569	8.1102	8.14926	8.14257	8.125	8.1591	8.14362	8.12859	8.1311	8.12571	8.1281	8.14189	8.11104	8.11648	8.13418	8.11556	8.10664	8.08968	8.10315	8.11025	8.13891	8.11895	8.13746	8.13728	8.14944	8.10994	8.12141	8.11358	8.15618	8.13164	8.12724	8.15241	8.13548	8.12724	8.13067	8.13558	8.1103	8.1235	8.11383	8.14107	8.11144	8.14135
0.031988	8.15455	8.1277	8.13367	8.1736	8.12782	8.14334	8.15381	8.14372	8.156	8.15229	8.13873	8.13972	8.12764	8.13342	8.13408	8.10941	8.11877	8.13014	8.12419	8.10402	8.08497	8.11254	8.10422	8.13197	8.13095	8.12495	8.12558	8.13909	8.12996	8.1221	8.1165	8.16086	8.13204	8.13914	8.14641	8.13024	8.12291	8.13863	8.1546	8.11292	8.10786	8.11895	8.14323	8.10092	8.14784
0.032025	8.15371	8.13461	8.13965	8.15252	8.14552	8.14923	8.15033	8.13787	8.1456	8.1545	8.13253	8.13871	8.12968	8.11681	8.12355	8.11605	8.13545	8.12485	8.11274	8.09041	8.10453	8.10826	8.0942	8.12139	8.12803	8.12907	8.11902	8.14862	8.14723	8.11363	8.13423	8.16401	8.12276	8.15575	8.13843	8.13449	8.12561	8.14339	8.15247	8.12841	8.11116	8.11254	8.1165	8.10069	8.15038
0.032063	8.1572	8.15295	8.14102	8.13853	8.15272	8.14842	8.14636	8.12892	8.14857	8.15478	8.12632	8.11864	8.14034	8.10788	8.12113	8.11681	8.13054	8.11778	8.10257	8.08507	8.12182	8.11094	8.09674	8.13367	8.12955	8.13576	8.12246	8.15147	8.1415	8.11254	8.14339	8.1489	8.11646	8.16668	8.14613	8.13525	8.12525	8.141	8.14336	8.12393	8.13469	8.11396	8.10666	8.10059	8.15074
0.0321	8.15796	8.16266	8.14255	8.14069	8.15697	8.14692	8.15058	8.14046	8.13919	8.14428	8.12459	8.11025	8.14224	8.11673	8.12042	8.10961	8.11734	8.10577	8.10425	8.08924	8.13126	8.11811	8.10788	8.14656	8.12581	8.14295	8.13153	8.16455	8.11844	8.12007	8.14448	8.13011	8.12241	8.16716	8.14087	8.14916	8.12566	8.13044	8.15592	8.1263	8.12767	8.12345	8.10781	8.1017	8.15427
0.032138	8.15407	8.1708	8.14919	8.14845	8.15145	8.13006	8.1456	8.15028	8.1426	8.15435	8.11729	8.1163	8.14105	8.11414	8.11567	8.12642	8.11577	8.11658	8.09331	8.10735	8.1321	8.1222	8.10234	8.12299	8.11762	8.13443	8.12014	8.17184	8.11162	8.12958	8.12881	8.12825	8.12874	8.15671	8.1295	8.15007	8.13138	8.11808	8.15923	8.12805	8.12663	8.12574	8.0999	8.11356	8.14939
0.032175	8.15717	8.16895	8.14901	8.14766	8.15569	8.11984	8.13487	8.14654	8.14171	8.15674	8.12266	8.12019	8.12675	8.11363	8.11167	8.13492	8.1133	8.12632	8.09624	8.12009	8.12741	8.10888	8.09189	8.11205	8.12917	8.13387	8.11368	8.15018	8.11429	8.13591	8.12658	8.12917	8.1307	8.14468	8.14476	8.14743	8.13565	8.11251	8.15788	8.11195	8.14746	8.11727	8.10473	8.12202	8.15038
0.032213	8.15302	8.17975	8.15613	8.13927	8.14534	8.1382	8.14402	8.1366	8.15114	8.14768	8.12945	8.1219	8.12398	8.12007	8.10849	8.1307	8.10936	8.12268	8.09166	8.12365	8.11859	8.11221	8.10272	8.11411	8.1292	8.14697	8.13136	8.14313	8.11689	8.1149	8.13962	8.13413	8.14341	8.15394	8.15244	8.14814	8.13932	8.11488	8.15425	8.12101	8.14359	8.11111	8.11094	8.13359	8.14326
0.03225	8.15564	8.18728	8.1587	8.13622	8.14173	8.16925	8.14913	8.12174	8.14611	8.14794	8.12943	8.13268	8.13512	8.12368	8.10969	8.1248	8.10938	8.13766	8.08889	8.10849	8.116	8.12612	8.0972	8.12808	8.13118	8.1484	8.14138	8.15061	8.12632	8.10651	8.13988	8.14168	8.14321	8.15953	8.14819	8.14308	8.14888	8.11183	8.12767	8.12365	8.13283	8.11813	8.10855	8.12782	8.1428
0.032288	8.15908	8.17319	8.15714	8.12592	8.15056	8.17179	8.13988	8.12856	8.15117	8.15213	8.13245	8.14186	8.13565	8.13037	8.10476	8.12157	8.10875	8.13319	8.09603	8.10259	8.11536	8.14326	8.09041	8.13784	8.13642	8.13876	8.14285	8.16098	8.1312	8.11849	8.13255	8.1339	8.13253	8.15463	8.15224	8.15259	8.14629	8.11076	8.12716	8.12001	8.13324	8.12019	8.10916	8.12225	8.15928
0.032325	8.15981	8.16689	8.15135	8.12144	8.1487	8.15453	8.13759	8.14829	8.15829	8.15931	8.12894	8.13398	8.12841	8.13787	8.09784	8.11322	8.09682	8.12057	8.13217	8.1057	8.12047	8.14494	8.08901	8.12561	8.13535	8.14227	8.13548	8.17228	8.14659	8.14412	8.13555	8.144	8.14148	8.15981	8.1675	8.13866	8.13565	8.09964	8.12609	8.12167	8.13866	8.12068	8.12294	8.12803	8.1603
0.032363	8.14651	8.1589	8.14161	8.12594	8.14364	8.1502	8.1264	8.15511	8.15519	8.14901	8.11724	8.131	8.1162	8.13713	8.0885	8.10671	8.10699	8.1235	8.13942	8.10605	8.12739	8.14456	8.10598	8.11679	8.15094	8.14407	8.12335	8.16256	8.1485	8.15941	8.15208	8.15145	8.15407	8.16739	8.16116	8.1484	8.13909	8.10542	8.12937	8.12261	8.13977	8.12714	8.14183	8.14168	8.16119
0.0324	8.14018	8.14153	8.13329	8.15295	8.14585	8.15025	8.1296	8.15338	8.14374	8.15638	8.12452	8.12726	8.11729	8.128	8.11101	8.11381	8.11139	8.13278	8.12365	8.10916	8.11793	8.11991	8.12876	8.11854	8.15361	8.14252	8.12734	8.1621	8.15791	8.15267	8.15824	8.14885	8.14438	8.15269	8.1503	8.14372	8.15155	8.12116	8.12271	8.13179	8.13171	8.12597	8.11762	8.14275	8.16546
0.032438	8.14827	8.14011	8.14631	8.14789	8.13733	8.14224	8.14387	8.14219	8.13298	8.15562	8.12426	8.12477	8.1268	8.12378	8.12548	8.12149	8.11394	8.11366	8.10272	8.10437	8.12635	8.10435	8.1414	8.13377	8.13738	8.12846	8.11277	8.16065	8.15849	8.15053	8.16851	8.14311	8.1311	8.15503	8.1472	8.12879	8.15173	8.12462	8.12101	8.13087	8.11722	8.13545	8.09753	8.14494	8.1695
0.032475	8.15666	8.13286	8.14911	8.12818	8.12602	8.14636	8.13911	8.14222	8.12584	8.15361	8.12426	8.1355	8.14723	8.13202	8.14738	8.12037	8.13311	8.08863	8.10137	8.12314	8.12749	8.11508	8.1322	8.1445	8.13334	8.12256	8.1133	8.15038	8.15653	8.14191	8.1737	8.13077	8.1337	8.14964	8.1424	8.13504	8.13733	8.11747	8.12286	8.13624	8.12673	8.13548	8.10445	8.13583	8.1572
0.032513	8.16233	8.14005	8.14428	8.12218	8.11648	8.15249	8.13993	8.14186	8.13538	8.1488	8.13601	8.1444	8.15145	8.13517	8.14717	8.12538	8.1312	8.07536	8.09992	8.14641	8.11717	8.11597	8.11389	8.13899	8.12441	8.12024	8.13235	8.14463	8.16271	8.12945	8.15598	8.11737	8.15915	8.14789	8.14362	8.14684	8.13677	8.12007	8.1135	8.12856	8.1222	8.12925	8.10699	8.12762	8.13382
0.03255	8.17095	8.15804	8.1381	8.13792	8.12398	8.15712	8.14227	8.13438	8.13838	8.14204	8.14557	8.14529	8.14377	8.14036	8.1297	8.14125	8.1131	8.07686	8.10295	8.1498	8.11147	8.11432	8.10664	8.11999	8.12472	8.1191	8.14028	8.14156	8.1576	8.12986	8.13593	8.119	8.16755	8.14936	8.13952	8.15684	8.13019	8.11951	8.12235	8.12935	8.12434	8.13543	8.10819	8.11844	8.13924
0.032588	8.17917	8.14746	8.12233	8.15127	8.12556	8.1441	8.14641	8.14051	8.13746	8.13794	8.14532	8.16014	8.13525	8.1338	8.12325	8.13845	8.10239	8.10516	8.09311	8.14288	8.11643	8.10623	8.09962	8.1206	8.13042	8.09934	8.13255	8.13647	8.15384	8.12106	8.12413	8.12973	8.16304	8.15786	8.14166	8.14713	8.12263	8.11099	8.13891	8.13263	8.12564	8.13504	8.11907	8.11043	8.14242
0.032625	8.16905	8.13672	8.12419	8.15747	8.13489	8.14069	8.13565	8.13065	8.14201	8.14303	8.13451	8.1664	8.12775	8.14356	8.12345	8.13189	8.11691	8.11984	8.09527	8.13634	8.12256	8.11549	8.09395	8.11946	8.11625	8.10725	8.11907	8.13006	8.15239	8.12335	8.13416	8.13899	8.1312	8.15625	8.14756	8.14303	8.11307	8.11216	8.13126	8.11846	8.1249	8.13754	8.14089	8.11808	8.14494
0.032663	8.15503	8.13443	8.13667	8.14746	8.14786	8.13766	8.12185	8.13181	8.1546	8.1545	8.11317	8.153	8.12932	8.14478	8.12515	8.13637	8.11259	8.11475	8.10328	8.12935	8.11465	8.11854	8.10064	8.11061	8.12241	8.12436	8.11625	8.12248	8.16546	8.13265	8.14089	8.12749	8.12759	8.15961	8.15646	8.16472	8.12978	8.11251	8.1312	8.13321	8.11816	8.14351	8.13532	8.1249	8.15549
0.0327	8.13802	8.13225	8.1296	8.13487	8.14552	8.12556	8.12388	8.12319	8.15285	8.15595	8.11234	8.14217	8.12696	8.12841	8.11684	8.13319	8.1058	8.10498	8.10895	8.11597	8.11345	8.12505	8.09222	8.1281	8.13034	8.12932	8.12569	8.12935	8.16783	8.14313	8.13721	8.13685	8.14275	8.1531	8.15183	8.16053	8.14364	8.11071	8.13065	8.14041	8.11956	8.13927	8.13161	8.12706	8.16538
0.032738	8.13016	8.14056	8.13164	8.13019	8.13647	8.10903	8.11958	8.11437	8.13372	8.14562	8.11946	8.13021	8.1193	8.11241	8.11584	8.10684	8.10799	8.11806	8.1251	8.11035	8.11089	8.11455	8.07793	8.13624	8.14354	8.14402	8.14318	8.1441	8.175	8.14232	8.13174	8.15826	8.13565	8.1326	8.1515	8.15058	8.13204	8.10346	8.14079	8.14183	8.1207	8.11732	8.12449	8.13652	8.1632
0.032775	8.13255	8.14122	8.13477	8.13016	8.14201	8.11147	8.12421	8.12042	8.12258	8.13545	8.11279	8.13067	8.11554	8.12317	8.1236	8.10402	8.11409	8.11371	8.13662	8.10849	8.11546	8.10544	8.07108	8.13591	8.14206	8.14682	8.14649	8.15249	8.15338	8.14888	8.12904	8.13868	8.14389	8.12759	8.14829	8.14618	8.12241	8.10109	8.14929	8.14639	8.12241	8.11963	8.12042	8.14092	8.14835
0.032813	8.1425	8.13385	8.13993	8.12042	8.13525	8.11933	8.12731	8.12531	8.11546	8.12172	8.112	8.12724	8.12057	8.12958	8.13095	8.11417	8.11673	8.11966	8.14038	8.11984	8.12284	8.11073	8.07414	8.13329	8.12075	8.14677	8.14171	8.15308	8.14003	8.14507	8.12762	8.13461	8.1633	8.13792	8.15015	8.14059	8.11745	8.10204	8.14575	8.1458	8.12454	8.13316	8.12589	8.13026	8.13845
0.03285	8.15569	8.13657	8.15844	8.11956	8.12396	8.11399	8.12378	8.1321	8.12571	8.13245	8.11073	8.10404	8.12174	8.13098	8.12342	8.12411	8.1264	8.11592	8.12373	8.11793	8.12195	8.12744	8.09298	8.11785	8.11534	8.12983	8.13515	8.16655	8.12472	8.13049	8.11765	8.14036	8.16861	8.14618	8.14356	8.14334	8.11717	8.12177	8.13202	8.13764	8.13095	8.12815	8.1238	8.11841	8.13451
0.032888	8.15	8.14573	8.15636	8.12113	8.1238	8.1206	8.12243	8.14201	8.12734	8.11859	8.12505	8.08754	8.13181	8.11361	8.12342	8.11686	8.1292	8.11895	8.11597	8.10839	8.11839	8.13461	8.0969	8.11579	8.11577	8.11208	8.12688	8.17835	8.10959	8.12528	8.12378	8.13904	8.15493	8.14387	8.15623	8.14939	8.12027	8.12815	8.12085	8.1192	8.13377	8.1324	8.10738	8.10748	8.13583
0.032925	8.13456	8.14562	8.14445	8.11928	8.12665	8.12632	8.12174	8.14804	8.1322	8.11653	8.13153	8.08057	8.14217	8.09896	8.12805	8.12266	8.13029	8.12467	8.1308	8.10809	8.11874	8.1194	8.1002	8.11292	8.12973	8.11442	8.13024	8.15674	8.11297	8.12431	8.12307	8.14659	8.16032	8.13187	8.16599	8.16111	8.14095	8.11956	8.12734	8.10847	8.12805	8.13164	8.10364	8.10626	8.14181
0.032963	8.14201	8.14145	8.14214	8.11475	8.1194	8.14346	8.1322	8.14278	8.11523	8.11096	8.11917	8.09802	8.13347	8.10895	8.13281	8.12543	8.13609	8.13047	8.12912	8.11381	8.1101	8.10895	8.09766	8.1193	8.13324	8.10682	8.13565	8.15043	8.12691	8.13098	8.13016	8.13848	8.14967	8.13026	8.14631	8.16775	8.1648	8.12607	8.13619	8.10369	8.12874	8.11724	8.11534	8.11223	8.13446
0.033	8.13245	8.15389	8.14288	8.11795	8.11432	8.15427	8.12917	8.15188	8.11272	8.1088	8.119	8.11897	8.1485	8.11757	8.14674	8.10669	8.13634	8.13418	8.1119	8.11971	8.10872	8.11501	8.09352	8.11856	8.13047	8.11312	8.12922	8.15567	8.12708	8.13253	8.13324	8.12731	8.15496	8.1354	8.1396	8.17719	8.16579	8.12828	8.13576	8.10626	8.12719	8.1043	8.11267	8.11549	8.1342
0.033038	8.14967	8.16294	8.14433	8.12777	8.11325	8.15346	8.11905	8.15135	8.12213	8.11343	8.12866	8.12561	8.15361	8.13304	8.14511	8.0939	8.14305	8.13174	8.11383	8.12401	8.10114	8.13202	8.08701	8.11401	8.12322	8.12927	8.12182	8.16681	8.11974	8.14667	8.13278	8.13738	8.17085	8.12838	8.14458	8.16999	8.12726	8.13054	8.13181	8.11783	8.12157	8.12342	8.10031	8.11142	8.14606
0.033075	8.15364	8.16928	8.14634	8.12864	8.10893	8.14992	8.11984	8.15249	8.12421	8.13436	8.12914	8.13271	8.15079	8.12747	8.15277	8.1179	8.13288	8.1296	8.12953	8.11684	8.10229	8.1312	8.09977	8.11643	8.12073	8.13156	8.12001	8.1664	8.11961	8.15346	8.12998	8.15262	8.16177	8.13845	8.15847	8.15259	8.1219	8.12861	8.12719	8.13237	8.11864	8.12871	8.08339	8.10877	8.15035
0.033113	8.16187	8.1679	8.15331	8.12912	8.13606	8.17441	8.1194	8.14545	8.14328	8.14148	8.12914	8.13011	8.13896	8.11979	8.15308	8.13896	8.12378	8.12569	8.1341	8.11022	8.11322	8.13438	8.10488	8.11813	8.11765	8.14494	8.11373	8.16358	8.1281	8.14384	8.14204	8.13787	8.1529	8.1498	8.16541	8.1414	8.13932	8.12688	8.12655	8.14064	8.11272	8.12426	8.09461	8.11854	8.14016
0.03315	8.13972	8.1546	8.15046	8.13128	8.14244	8.18069	8.13881	8.14362	8.15577	8.13626	8.12879	8.12279	8.13235	8.1194	8.14468	8.13777	8.12869	8.12945	8.12904	8.10936	8.11956	8.12159	8.10295	8.11623	8.12119	8.15376	8.10214	8.15913	8.13065	8.15119	8.15602	8.11516	8.14471	8.1558	8.16065	8.1502	8.13466	8.1321	8.1191	8.13812	8.11205	8.12207	8.109	8.11612	8.13189
0.033188	8.12485	8.1425	8.14776	8.13449	8.1428	8.16348	8.16711	8.13812	8.1459	8.13031	8.11503	8.12078	8.13614	8.12302	8.13782	8.14623	8.13632	8.13334	8.12469	8.11371	8.10216	8.11762	8.0941	8.13192	8.12129	8.15287	8.09845	8.15112	8.13143	8.14621	8.15348	8.1281	8.14456	8.15964	8.14763	8.14616	8.11974	8.1268	8.12775	8.14743	8.12546	8.12589	8.1101	8.11587	8.14122
0.033225	8.12485	8.14776	8.13108	8.13494	8.14148	8.15396	8.15002	8.12352	8.14707	8.13955	8.11597	8.12177	8.13568	8.09825	8.14478	8.11984	8.14038	8.11707	8.11755	8.11261	8.10181	8.11185	8.0897	8.13174	8.12647	8.14781	8.09756	8.1501	8.13171	8.14908	8.15732	8.13861	8.15206	8.16132	8.14717	8.12808	8.12963	8.14028	8.12266	8.14588	8.13204	8.1161	8.10717	8.11022	8.16098
0.033263	8.12556	8.14433	8.15186	8.13171	8.14547	8.15422	8.15877	8.12998	8.15488	8.14166	8.11976	8.11521	8.1297	8.07437	8.14021	8.11915	8.13283	8.10226	8.12632	8.09847	8.0983	8.11251	8.10671	8.12635	8.14107	8.13197	8.10743	8.15488	8.13662	8.13817	8.14862	8.13789	8.16043	8.16426	8.14128	8.14079	8.13909	8.14903	8.12897	8.14583	8.13438	8.10038	8.10064	8.10839	8.16063
0.0333	8.12482	8.14158	8.15898	8.1351	8.14227	8.14456	8.15394	8.14997	8.16315	8.13527	8.12477	8.11917	8.1399	8.08365	8.13525	8.1146	8.13477	8.10837	8.12302	8.09512	8.10712	8.11177	8.12134	8.11444	8.13637	8.12462	8.12205	8.15272	8.1265	8.1282	8.12597	8.1399	8.16826	8.15979	8.15389	8.15048	8.13454	8.1619	8.14054	8.13866	8.12889	8.10791	8.0955	8.10071	8.14438
0.033338	8.14547	8.13751	8.14036	8.1396	8.1295	8.14331	8.14074	8.15768	8.14522	8.13479	8.12604	8.12368	8.13761	8.10173	8.13161	8.10092	8.14573	8.12393	8.10819	8.1149	8.1252	8.1178	8.12108	8.10829	8.12958	8.12737	8.1268	8.14827	8.12424	8.12424	8.12474	8.15145	8.16231	8.14697	8.16693	8.14611	8.12968	8.1605	8.13576	8.12012	8.12668	8.11122	8.10333	8.1075	8.13977
0.033375	8.15351	8.14387	8.13565	8.14959	8.12304	8.16012	8.13647	8.15104	8.1342	8.13779	8.12093	8.11419	8.13461	8.1088	8.12884	8.11028	8.15536	8.13271	8.10738	8.11053	8.12983	8.12953	8.10687	8.10239	8.12604	8.1266	8.131	8.14954	8.12757	8.12332	8.11473	8.16086	8.15203	8.1311	8.17436	8.13105	8.12947	8.1575	8.12535	8.10473	8.11887	8.12602	8.11582	8.10092	8.13276
0.033413	8.15203	8.14565	8.13436	8.14237	8.12592	8.15842	8.13426	8.14684	8.13443	8.14456	8.12551	8.09746	8.13334	8.12243	8.1264	8.13087	8.14305	8.13583	8.12197	8.10961	8.12444	8.1382	8.10994	8.11017	8.12452	8.12167	8.13214	8.15247	8.13337	8.11671	8.13085	8.15516	8.13665	8.14267	8.18685	8.12317	8.11813	8.14995	8.12007	8.10738	8.13049	8.12869	8.13176	8.09835	8.1295
0.03345	8.14649	8.15117	8.12869	8.13042	8.12241	8.14087	8.12108	8.1396	8.14222	8.15002	8.11633	8.10389	8.13464	8.12571	8.12205	8.13766	8.13436	8.14214	8.13115	8.11467	8.10781	8.13807	8.11569	8.11521	8.12271	8.11795	8.12673	8.14148	8.13583	8.11422	8.15068	8.14952	8.12523	8.14768	8.17879	8.1223	8.1209	8.1547	8.1352	8.11826	8.13644	8.12327	8.1383	8.10392	8.13733
0.033488	8.13212	8.15598	8.12139	8.13161	8.12706	8.12963	8.12459	8.14433	8.15569	8.14585	8.12963	8.11813	8.13268	8.14303	8.1175	8.14217	8.12352	8.13253	8.12541	8.12688	8.12047	8.14267	8.11432	8.11317	8.12312	8.12205	8.12289	8.14623	8.13298	8.11587	8.14957	8.16017	8.12342	8.14707	8.16526	8.1279	8.12126	8.16571	8.13825	8.13555	8.13016	8.1176	8.13276	8.10938	8.13626
0.033525	8.13456	8.15257	8.12574	8.12726	8.13151	8.1412	8.13337	8.13626	8.15229	8.13583	8.13883	8.11933	8.13922	8.14334	8.10285	8.13418	8.11254	8.12312	8.11579	8.13698	8.13454	8.12698	8.10407	8.11981	8.12538	8.1268	8.12721	8.15203	8.1251	8.1104	8.14916	8.15453	8.12838	8.14206	8.17057	8.12531	8.11951	8.16551	8.14656	8.15442	8.12775	8.12686	8.11877	8.1058	8.15531
0.033563	8.14583	8.14575	8.12899	8.11895	8.14183	8.15684	8.13649	8.12314	8.16111	8.13153	8.13792	8.1163	8.12019	8.13634	8.10816	8.1209	8.11083	8.1087	8.09407	8.12815	8.12164	8.12566	8.11086	8.12215	8.13571	8.12251	8.13047	8.13746	8.11882	8.11254	8.13952	8.1472	8.14822	8.14161	8.18476	8.14705	8.12886	8.16783	8.14611	8.15007	8.12917	8.13988	8.1013	8.11404	8.16424
0.0336	8.14639	8.15511	8.11808	8.12457	8.15127	8.1455	8.13626	8.12281	8.15168	8.12981	8.13166	8.10826	8.10038	8.13649	8.1204	8.11818	8.11317	8.09428	8.10326	8.12459	8.10585	8.12731	8.11574	8.12683	8.13527	8.10465	8.13581	8.12309	8.11389	8.12607	8.13059	8.13588	8.15999	8.13296	8.18822	8.15335	8.12703	8.15755	8.14789	8.14517	8.14293	8.12602	8.0997	8.10954	8.16493
0.033638	8.14598	8.16892	8.12358	8.12823	8.14733	8.13863	8.14478	8.11005	8.13787	8.13283	8.12894	8.11045	8.08556	8.13777	8.12823	8.12688	8.10496	8.11218	8.11478	8.1175	8.10796	8.11444	8.10318	8.12121	8.12884	8.10847	8.1312	8.11943	8.11582	8.12874	8.12396	8.12927	8.16437	8.13416	8.18265	8.14746	8.1338	8.15084	8.15023	8.14346	8.14229	8.11172	8.11129	8.122	8.14901
0.033675	8.15712	8.16106	8.13716	8.13148	8.13789	8.14644	8.14229	8.11383	8.14507	8.1516	8.12508	8.11831	8.08324	8.13545	8.11734	8.13006	8.11625	8.12764	8.13423	8.11882	8.09873	8.103	8.09598	8.12754	8.13576	8.11587	8.12551	8.11617	8.12719	8.12302	8.13054	8.13105	8.16154	8.14672	8.18591	8.15038	8.14598	8.15272	8.13265	8.14209	8.14618	8.11368	8.10796	8.13512	8.14016
0.033713	8.16409	8.14122	8.13176	8.134	8.13291	8.13609	8.14641	8.12518	8.15641	8.14651	8.11356	8.11549	8.10359	8.12747	8.10903	8.12141	8.13103	8.13573	8.13105	8.11444	8.09352	8.10898	8.09906	8.14654	8.13031	8.11913	8.11963	8.13632	8.12663	8.12668	8.14285	8.13983	8.15343	8.14034	8.17329	8.14992	8.13703	8.14305	8.13202	8.13665	8.1485	8.11536	8.10509	8.13535	8.14941
0.03375	8.17739	8.13675	8.13822	8.14209	8.11874	8.1322	8.14328	8.12505	8.14923	8.13883	8.11091	8.11292	8.11928	8.1281	8.11839	8.11508	8.12637	8.12322	8.1135	8.10666	8.09056	8.11053	8.09596	8.15142	8.11305	8.12256	8.13599	8.15773	8.12436	8.12337	8.14283	8.15618	8.159	8.14143	8.15331	8.13998	8.13169	8.15109	8.13843	8.14255	8.12574	8.11798	8.10053	8.14354	8.14387
0.033788	8.17296	8.1444	8.13733	8.14425	8.11892	8.14763	8.13222	8.13408	8.13799	8.13375	8.11923	8.1208	8.1206	8.13362	8.12622	8.11707	8.11501	8.11432	8.10417	8.09789	8.11177	8.11465	8.09512	8.13929	8.11394	8.12215	8.14461	8.15114	8.13092	8.11841	8.13176	8.14687	8.15135	8.13975	8.16086	8.14117	8.11732	8.15122	8.13934	8.13571	8.10448	8.12241	8.10796	8.13698	8.14349
0.033825	8.18019	8.14328	8.12592	8.12663	8.12701	8.15445	8.13133	8.12085	8.13487	8.12861	8.12502	8.1308	8.12637	8.14832	8.13937	8.11963	8.0971	8.10137	8.1032	8.08863	8.12274	8.13721	8.08062	8.12543	8.12958	8.11811	8.11574	8.13599	8.13286	8.14079	8.13324	8.13759	8.13611	8.13123	8.15114	8.13352	8.11226	8.14997	8.13337	8.14067	8.09496	8.12914	8.10944	8.1311	8.12294
0.033863	8.18525	8.13726	8.11783	8.13784	8.13553	8.14407	8.14837	8.10931	8.14191	8.1264	8.11592	8.14186	8.12248	8.14087	8.14776	8.12408	8.08889	8.09535	8.12172	8.0894	8.12431	8.14585	8.08248	8.12693	8.13695	8.10595	8.11238	8.14133	8.13283	8.16053	8.1396	8.11966	8.13573	8.14036	8.14389	8.12828	8.11897	8.1574	8.13202	8.13497	8.09636	8.12228	8.11691	8.10819	8.12408
0.0339	8.18553	8.12541	8.12129	8.14654	8.13876	8.13334	8.1398	8.11564	8.1399	8.12533	8.10732	8.1307	8.11946	8.12523	8.14789	8.13919	8.08833	8.10237	8.11546	8.10412	8.11432	8.14916	8.09613	8.14128	8.13263	8.09664	8.11452	8.13906	8.13001	8.16299	8.1384	8.11895	8.14036	8.13565	8.15038	8.13838	8.12871	8.15137	8.14992	8.13591	8.11714	8.11002	8.12474	8.1043	8.12645
0.033938	8.17456	8.11709	8.12139	8.13894	8.14267	8.14471	8.13815	8.1086	8.13754	8.11572	8.1134	8.12474	8.12337	8.11935	8.12602	8.13029	8.1042	8.09687	8.10379	8.11673	8.10646	8.15002	8.09413	8.15313	8.125	8.09529	8.10526	8.12637	8.13214	8.15837	8.12317	8.13225	8.13105	8.13248	8.15094	8.15165	8.14967	8.1413	8.15043	8.14054	8.11704	8.11653	8.13456	8.10834	8.1312
0.033975	8.17123	8.12653	8.13304	8.12841	8.13817	8.13881	8.13477	8.12162	8.13278	8.10847	8.11094	8.11795	8.11773	8.1307	8.1119	8.11923	8.09939	8.08973	8.11012	8.10928	8.1149	8.14608	8.10646	8.15163	8.1133	8.10994	8.11244	8.1368	8.14817	8.1499	8.11788	8.13766	8.13822	8.13339	8.13855	8.16142	8.15872	8.13861	8.14692	8.12566	8.10956	8.11462	8.14514	8.11717	8.13113
0.034013	8.1796	8.13916	8.14573	8.13311	8.14005	8.14041	8.13695	8.14367	8.12487	8.10783	8.12258	8.10862	8.12391	8.13301	8.10704	8.11556	8.09906	8.08777	8.11671	8.103	8.12803	8.15335	8.10857	8.14517	8.11475	8.12108	8.12696	8.14634	8.16002	8.13474	8.11071	8.13502	8.1501	8.12581	8.13492	8.16437	8.15592	8.1249	8.14105	8.11996	8.11968	8.11521	8.13169	8.12012	8.13868
0.03405	8.17101	8.13004	8.16144	8.13675	8.14275	8.15392	8.13624	8.1472	8.11986	8.12663	8.13217	8.12452	8.12485	8.13649	8.11345	8.12068	8.11704	8.084	8.12065	8.09751	8.11946	8.14316	8.10059	8.13583	8.13065	8.13606	8.14316	8.14768	8.15435	8.12983	8.11953	8.14634	8.15132	8.13164	8.14153	8.16722	8.14674	8.12932	8.13469	8.1321	8.12925	8.11244	8.12726	8.11821	8.12739
0.034088	8.15376	8.12131	8.16071	8.15013	8.13967	8.14634	8.13802	8.13916	8.11946	8.13817	8.13067	8.13576	8.14278	8.13416	8.1074	8.1295	8.12401	8.07515	8.12134	8.10112	8.11467	8.12617	8.08873	8.13164	8.13749	8.1429	8.14016	8.14054	8.13977	8.13268	8.11963	8.15783	8.14	8.13744	8.14781	8.14967	8.13843	8.13558	8.13835	8.14911	8.14013	8.10689	8.13087	8.1208	8.11516
0.034125	8.15041	8.11925	8.15364	8.15335	8.13227	8.13487	8.14448	8.14176	8.11785	8.13657	8.11635	8.13606	8.14522	8.13794	8.09519	8.12505	8.12243	8.08751	8.11648	8.09466	8.10613	8.11854	8.09514	8.13899	8.11946	8.1294	8.11971	8.13235	8.15775	8.13092	8.12741	8.16785	8.13749	8.1325	8.16068	8.15002	8.14023	8.14573	8.13153	8.14379	8.13105	8.10338	8.12653	8.12256	8.13138
0.034163	8.15353	8.1355	8.14674	8.13738	8.13497	8.13876	8.14555	8.14288	8.12721	8.12724	8.11381	8.12945	8.12879	8.14494	8.09949	8.11658	8.11856	8.10783	8.11783	8.08352	8.11356	8.11592	8.10206	8.13281	8.11333	8.13263	8.11099	8.12622	8.16444	8.12001	8.16335	8.16422	8.14664	8.15129	8.16246	8.16724	8.13189	8.1488	8.11935	8.12632	8.12714	8.10374	8.12078	8.12914	8.14209
0.0342	8.1635	8.14107	8.14272	8.14534	8.12599	8.12937	8.13601	8.13184	8.11976	8.12943	8.11506	8.1087	8.11722	8.14954	8.11292	8.12803	8.11793	8.10997	8.12459	8.08698	8.11818	8.12246	8.0987	8.12075	8.11203	8.13972	8.09827	8.12266	8.15221	8.12721	8.16315	8.14753	8.13889	8.16752	8.16238	8.17456	8.12436	8.15272	8.12195	8.11836	8.134	8.10903	8.13919	8.1297	8.14298
0.034238	8.15608	8.14522	8.14288	8.14616	8.1266	8.12355	8.1324	8.12566	8.12602	8.13008	8.11892	8.09621	8.10949	8.13469	8.12508	8.13507	8.11602	8.09573	8.10511	8.09405	8.12528	8.12065	8.09525	8.09519	8.1088	8.14397	8.09728	8.13832	8.14163	8.13817	8.1489	8.13733	8.14789	8.16065	8.15661	8.17126	8.1219	8.14814	8.11714	8.13398	8.12274	8.12439	8.15071	8.1265	8.1297
0.034275	8.13975	8.14102	8.14107	8.14725	8.14059	8.13626	8.13853	8.11646	8.13077	8.14227	8.12228	8.10178	8.12123	8.12462	8.12678	8.13105	8.11521	8.09003	8.08912	8.09639	8.14768	8.11073	8.09746	8.09507	8.11495	8.15295	8.11633	8.1293	8.14283	8.15061	8.15804	8.15892	8.15638	8.15659	8.15679	8.15788	8.1351	8.11935	8.13204	8.13466	8.11312	8.12754	8.13235	8.12363	8.11689
0.034313	8.13548	8.14176	8.14466	8.16012	8.14359	8.15132	8.14234	8.10748	8.13581	8.1561	8.13146	8.12823	8.13357	8.13693	8.11946	8.11879	8.11727	8.10941	8.09415	8.11048	8.1444	8.10826	8.09374	8.1015	8.12391	8.15343	8.12965	8.12515	8.14359	8.15297	8.16322	8.16116	8.13766	8.15747	8.15524	8.14468	8.13952	8.11292	8.13352	8.13204	8.11852	8.12444	8.11928	8.11005	8.12263
0.03435	8.15384	8.14804	8.14517	8.16508	8.13332	8.14189	8.14036	8.12462	8.13306	8.15127	8.14629	8.13838	8.13731	8.15224	8.11358	8.10259	8.12019	8.1309	8.11089	8.12083	8.14334	8.11933	8.10537	8.10697	8.13059	8.15178	8.12973	8.13983	8.13436	8.15259	8.14812	8.15536	8.10486	8.15442	8.14227	8.13459	8.13141	8.12978	8.13728	8.14779	8.12953	8.11493	8.12291	8.08398	8.13555
0.034388	8.15483	8.15236	8.14616	8.14509	8.12174	8.14662	8.12698	8.15241	8.13637	8.12467	8.14791	8.14578	8.14616	8.14713	8.12342	8.09494	8.11539	8.13983	8.12289	8.11465	8.13787	8.122	8.10437	8.1072	8.11587	8.14115	8.12714	8.14397	8.13171	8.14588	8.13571	8.15364	8.10224	8.14054	8.147	8.13548	8.1371	8.128	8.147	8.14936	8.13771	8.11523	8.11371	8.07757	8.14522
0.034425	8.14171	8.14092	8.1501	8.13792	8.12737	8.1428	8.11473	8.15392	8.14183	8.11762	8.13929	8.15659	8.13853	8.11854	8.13194	8.10427	8.1149	8.12589	8.11946	8.12762	8.13998	8.12141	8.10338	8.11488	8.10727	8.15183	8.13522	8.14326	8.13034	8.13092	8.13153	8.14456	8.12123	8.13609	8.165	8.12874	8.13896	8.12708	8.14985	8.13858	8.14837	8.12062	8.12894	8.10333	8.1498
0.034463	8.13588	8.13098	8.14321	8.14679	8.13723	8.13532	8.12729	8.14751	8.15351	8.13408	8.13861	8.16109	8.13339	8.12131	8.14537	8.11073	8.12701	8.11228	8.12762	8.12251	8.13207	8.12108	8.09441	8.11282	8.10374	8.13873	8.1574	8.15557	8.12246	8.1278	8.12734	8.14196	8.13126	8.1325	8.16943	8.13326	8.13187	8.13189	8.15213	8.12876	8.14415	8.11521	8.14023	8.13207	8.15295
0.0345	8.13428	8.13431	8.14036	8.1444	8.14278	8.13181	8.16205	8.14593	8.13115	8.13123	8.14	8.14809	8.12772	8.12625	8.13349	8.11048	8.13004	8.11361	8.13243	8.11465	8.13123	8.122	8.09847	8.12302	8.10664	8.12968	8.15432	8.144	8.1323	8.13571	8.12337	8.15137	8.14252	8.12609	8.15994	8.1307	8.13207	8.13362	8.14395	8.11177	8.12584	8.11132	8.13128	8.13001	8.14807
0.034538	8.14667	8.14692	8.12696	8.14336	8.15351	8.12251	8.16439	8.14456	8.12253	8.12683	8.1415	8.13092	8.10122	8.12808	8.11345	8.11826	8.13334	8.11648	8.1251	8.12637	8.12368	8.10888	8.10025	8.14117	8.11249	8.12419	8.13914	8.14456	8.13573	8.13443	8.11755	8.16111	8.14896	8.13265	8.15453	8.1252	8.14044	8.12958	8.14684	8.11422	8.12945	8.113	8.1176	8.12787	8.14923
0.034575	8.15826	8.14389	8.12825	8.1399	8.15239	8.12836	8.15699	8.13477	8.11968	8.12764	8.1395	8.11569	8.0988	8.12416	8.09934	8.12523	8.14102	8.10053	8.11699	8.13639	8.10359	8.11071	8.10158	8.153	8.13329	8.1209	8.13652	8.14695	8.12024	8.1383	8.11816	8.16719	8.1445	8.14603	8.14603	8.14382	8.13835	8.12482	8.14781	8.13014	8.13688	8.10697	8.11877	8.13733	8.16043
0.034613	8.15931	8.14542	8.1426	8.11974	8.14395	8.13283	8.14946	8.12574	8.11737	8.122	8.14283	8.11874	8.10511	8.11775	8.09532	8.14341	8.13894	8.09878	8.11684	8.13771	8.09873	8.11508	8.11778	8.15231	8.13344	8.12899	8.13207	8.1515	8.10511	8.15669	8.13359	8.16701	8.14095	8.14743	8.14476	8.14868	8.12558	8.131	8.14527	8.13454	8.13571	8.10048	8.12228	8.13314	8.16297
0.03465	8.16195	8.14298	8.14522	8.13853	8.15096	8.13138	8.14936	8.13057	8.11798	8.1263	8.12881	8.12119	8.11394	8.11668	8.11895	8.15432	8.13746	8.10704	8.11554	8.14603	8.10234	8.11485	8.12047	8.15058	8.13492	8.12841	8.13008	8.1678	8.11556	8.15697	8.14504	8.1572	8.12691	8.15208	8.16081	8.1489	8.11714	8.13522	8.15437	8.12612	8.13471	8.10839	8.12042	8.13148	8.17024
0.034688	8.15643	8.14682	8.134	8.14697	8.1398	8.1263	8.1458	8.15137	8.12462	8.13901	8.1177	8.12767	8.13792	8.1277	8.12327	8.14746	8.14166	8.12281	8.11506	8.13042	8.11437	8.11597	8.11742	8.14776	8.13799	8.11689	8.13016	8.17563	8.13273	8.16162	8.14931	8.14423	8.12798	8.15419	8.16465	8.14448	8.1119	8.12953	8.15331	8.1208	8.14453	8.12045	8.11127	8.12345	8.17937
0.034725	8.14774	8.14089	8.13545	8.15058	8.12604	8.11203	8.14857	8.16259	8.13021	8.14196	8.12307	8.13326	8.13202	8.13629	8.10664	8.12548	8.14234	8.1366	8.11671	8.11541	8.13082	8.11643	8.11043	8.13431	8.14326	8.11157	8.1192	8.16889	8.15631	8.15529	8.15524	8.15028	8.13771	8.1649	8.15623	8.14173	8.1119	8.12068	8.15231	8.12647	8.14659	8.13314	8.10613	8.1134	8.1813
0.034763	8.14649	8.13764	8.13889	8.13937	8.125	8.13278	8.14468	8.16488	8.13273	8.13708	8.12599	8.11554	8.1368	8.14247	8.1119	8.1149	8.12042	8.14654	8.10618	8.11976	8.12474	8.12383	8.10951	8.1194	8.13642	8.11579	8.12238	8.16299	8.15104	8.14817	8.15068	8.13871	8.1414	8.17619	8.13525	8.13286	8.11061	8.11628	8.13942	8.13037	8.14064	8.14067	8.09738	8.10768	8.16818
0.0348	8.14573	8.15018	8.12703	8.15018	8.12123	8.13553	8.14181	8.15249	8.13517	8.14377	8.12401	8.10209	8.12968	8.1455	8.11816	8.11081	8.09934	8.11986	8.10247	8.12123	8.12701	8.12945	8.11043	8.12223	8.12703	8.12307	8.12752	8.16228	8.14382	8.1489	8.14982	8.13194	8.14929	8.17375	8.12162	8.14153	8.12314	8.12505	8.13382	8.1323	8.14435	8.13601	8.08423	8.109	8.14321
0.034838	8.15804	8.1426	8.13538	8.15409	8.12993	8.13815	8.13237	8.14397	8.14934	8.16358	8.12927	8.10516	8.13049	8.14669	8.12535	8.10855	8.09214	8.09677	8.09657	8.1133	8.12266	8.11681	8.09464	8.13232	8.12014	8.12803	8.11419	8.14613	8.13591	8.15997	8.15493	8.13273	8.15496	8.14799	8.10964	8.14608	8.13214	8.12131	8.13756	8.13329	8.13568	8.1473	8.07904	8.12543	8.14206
0.034875	8.15127	8.14987	8.14801	8.1457	8.13207	8.13095	8.13128	8.12871	8.15613	8.17169	8.14885	8.11279	8.13431	8.141	8.12502	8.11653	8.09921	8.094	8.08578	8.10613	8.11417	8.11727	8.10147	8.1395	8.11152	8.12581	8.11485	8.13889	8.1249	8.15798	8.14692	8.137	8.14501	8.14244	8.11946	8.15122	8.12029	8.12309	8.13805	8.13817	8.13156	8.1498	8.10031	8.12335	8.16216
0.034913	8.14774	8.14774	8.14183	8.13278	8.12714	8.12439	8.14478	8.11658	8.14433	8.15496	8.14903	8.11465	8.12007	8.14568	8.11887	8.14402	8.12154	8.10481	8.0839	8.10221	8.11686	8.11493	8.1145	8.1558	8.12134	8.128	8.12413	8.13283	8.12841	8.14786	8.14417	8.13825	8.13502	8.14262	8.13372	8.15981	8.11335	8.12706	8.14542	8.13642	8.13532	8.14301	8.11256	8.11386	8.17314
0.03495	8.15117	8.14438	8.14402	8.14161	8.13044	8.12502	8.14862	8.13454	8.12604	8.14537	8.13387	8.1205	8.10191	8.1498	8.10682	8.16752	8.13413	8.11826	8.09921	8.11907	8.11404	8.11707	8.11559	8.165	8.13321	8.13037	8.13484	8.13438	8.13769	8.13601	8.1591	8.1485	8.1308	8.12719	8.14931	8.16149	8.12744	8.13403	8.15244	8.14074	8.1429	8.12841	8.10855	8.10565	8.172
0.034988	8.15694	8.1486	8.15364	8.14405	8.1249	8.11663	8.1545	8.15099	8.12146	8.13866	8.12983	8.13365	8.10895	8.13644	8.1207	8.17042	8.13413	8.13075	8.12106	8.12352	8.11373	8.1189	8.11518	8.16035	8.12388	8.13057	8.13782	8.15931	8.13014	8.12228	8.15915	8.16282	8.12927	8.11666	8.14623	8.15981	8.13934	8.13766	8.15302	8.13731	8.14046	8.11762	8.11646	8.11005	8.14471
0.035025	8.15435	8.14626	8.1651	8.15043	8.12836	8.12197	8.15475	8.14812	8.13047	8.13309	8.12584	8.12976	8.11389	8.12319	8.14023	8.16254	8.13326	8.13787	8.1147	8.13667	8.11528	8.10435	8.13377	8.1396	8.11872	8.13685	8.13426	8.14631	8.1234	8.12167	8.14412	8.1619	8.12963	8.11768	8.15414	8.15725	8.1381	8.13802	8.13103	8.13057	8.14209	8.12291	8.14415	8.11129	8.13288
0.035063	8.15198	8.13512	8.16933	8.15547	8.13153	8.13057	8.14623	8.13156	8.13766	8.15582	8.12538	8.10847	8.10964	8.11147	8.14511	8.15804	8.12937	8.11383	8.10623	8.13286	8.11666	8.09842	8.1342	8.12291	8.14507	8.13344	8.1444	8.12497	8.119	8.12561	8.12998	8.14756	8.14316	8.12721	8.14011	8.14606	8.12619	8.12604	8.12508	8.13354	8.13718	8.12653	8.13227	8.09537	8.12886
0.0351	8.15399	8.13286	8.17528	8.15379	8.13184	8.12869	8.14189	8.13705	8.13721	8.15414	8.13479	8.10727	8.12045	8.10415	8.1311	8.13906	8.13683	8.11295	8.10188	8.13128	8.10674	8.10954	8.12492	8.12185	8.15638	8.10936	8.15081	8.13576	8.11205	8.11635	8.13626	8.1649	8.15023	8.12861	8.14161	8.13883	8.11996	8.13113	8.12981	8.13016	8.12581	8.12386	8.12917	8.08451	8.13565
0.035138	8.15356	8.13637	8.1768	8.14323	8.13955	8.13736	8.14232	8.14524	8.13344	8.14837	8.13321	8.12322	8.1339	8.1192	8.11785	8.1248	8.13225	8.10285	8.12319	8.1147	8.10165	8.12744	8.12177	8.13675	8.1414	8.10992	8.14478	8.14598	8.11177	8.11801	8.15633	8.16538	8.15829	8.13169	8.16032	8.12798	8.11523	8.14288	8.13728	8.13077	8.12976	8.11315	8.12586	8.08701	8.14255
0.035175	8.1545	8.13187	8.15865	8.12815	8.13698	8.13474	8.14649	8.14491	8.12673	8.14318	8.12612	8.122	8.15745	8.13522	8.1337	8.12177	8.1119	8.09191	8.13622	8.09771	8.11422	8.13263	8.11966	8.13802	8.13477	8.11859	8.13431	8.12884	8.12594	8.11813	8.14837	8.14791	8.15285	8.14209	8.15526	8.11966	8.12703	8.16126	8.12714	8.11338	8.11963	8.11473	8.14005	8.09802	8.14456
0.035213	8.13881	8.1279	8.12749	8.12228	8.14067	8.12622	8.14219	8.13665	8.12579	8.13464	8.10984	8.11917	8.15463	8.13258	8.11829	8.11668	8.10125	8.10183	8.13011	8.09677	8.13583	8.12701	8.12431	8.12185	8.13077	8.10956	8.12103	8.12739	8.12429	8.11783	8.14913	8.15119	8.14588	8.13977	8.14774	8.12139	8.12508	8.16437	8.13609	8.11643	8.12441	8.1178	8.12785	8.0986	8.14873
0.03525	8.14105	8.12126	8.11523	8.11315	8.13924	8.12192	8.14906	8.13497	8.13871	8.12691	8.11345	8.12106	8.14756	8.10905	8.10944	8.12495	8.10336	8.11666	8.12714	8.103	8.14723	8.12007	8.13004	8.11943	8.12668	8.11028	8.1194	8.13588	8.11172	8.10984	8.15605	8.14679	8.14794	8.15364	8.1543	8.134	8.128	8.15346	8.14128	8.11971	8.13387	8.10941	8.10791	8.10801	8.13227
0.035288	8.1371	8.11444	8.12174	8.11432	8.1426	8.12792	8.15274	8.13113	8.14445	8.13024	8.1145	8.12042	8.14659	8.08622	8.1073	8.13466	8.10455	8.12508	8.12141	8.12057	8.14608	8.11879	8.12408	8.12347	8.14237	8.10585	8.11732	8.13924	8.11025	8.11157	8.15007	8.1369	8.14791	8.1531	8.16485	8.1459	8.13713	8.14328	8.1424	8.11434	8.13225	8.09519	8.09896	8.11681	8.1265
0.035325	8.13232	8.12548	8.12218	8.13433	8.15867	8.14026	8.14733	8.12388	8.14695	8.1281	8.13044	8.12907	8.13418	8.0884	8.11371	8.12408	8.10191	8.12518	8.10898	8.13413	8.13565	8.11277	8.12299	8.13677	8.13962	8.10883	8.12246	8.14181	8.11534	8.1205	8.13517	8.13034	8.14438	8.1604	8.16612	8.14285	8.12678	8.14328	8.13319	8.11142	8.12762	8.10181	8.10153	8.10954	8.13273
0.035363	8.12279	8.13146	8.13082	8.15892	8.17113	8.15132	8.1429	8.13332	8.14524	8.12312	8.12462	8.14575	8.13199	8.10588	8.12169	8.13349	8.11762	8.11234	8.10514	8.12431	8.12083	8.12523	8.10394	8.13965	8.12424	8.11511	8.13695	8.15091	8.11732	8.12368	8.14799	8.13103	8.15353	8.15562	8.15824	8.12782	8.12159	8.14341	8.14949	8.1281	8.1296	8.10359	8.11366	8.10826	8.13199
0.0354	8.12192	8.13622	8.13599	8.15244	8.17378	8.14484	8.14562	8.14494	8.13624	8.13787	8.11976	8.14552	8.12759	8.11104	8.11795	8.15702	8.12383	8.10399	8.11867	8.10259	8.1193	8.13619	8.08154	8.15015	8.11968	8.11765	8.13202	8.14181	8.13105	8.13128	8.15979	8.14784	8.15694	8.13143	8.15521	8.1219	8.11869	8.12823	8.15987	8.1356	8.12464	8.09311	8.12192	8.10626	8.13685
0.035438	8.1325	8.13779	8.13268	8.13632	8.16673	8.14061	8.15814	8.13843	8.1381	8.1474	8.112	8.12787	8.11605	8.11132	8.11264	8.14112	8.12218	8.11579	8.13288	8.10186	8.12263	8.12604	8.08352	8.1323	8.10834	8.13461	8.13825	8.1293	8.14669	8.1425	8.15142	8.16121	8.14568	8.12943	8.16035	8.13354	8.12787	8.12785	8.15931	8.13588	8.11597	8.10979	8.1017	8.10277	8.1515
0.035475	8.14278	8.13965	8.12065	8.12836	8.14809	8.12782	8.16828	8.14242	8.14611	8.12818	8.11917	8.11821	8.13044	8.12673	8.11976	8.125	8.11917	8.11826	8.12447	8.10066	8.13026	8.119	8.07546	8.1219	8.11523	8.15898	8.14448	8.13095	8.13779	8.13677	8.14857	8.15241	8.1529	8.14166	8.17566	8.12724	8.13138	8.11984	8.16854	8.13179	8.10944	8.11691	8.10682	8.10674	8.15023
0.035513	8.1592	8.14501	8.11391	8.12876	8.14077	8.12731	8.16838	8.1544	8.1546	8.11053	8.12836	8.11966	8.13278	8.13942	8.12909	8.13128	8.09568	8.11193	8.11798	8.09573	8.12459	8.0956	8.0764	8.13253	8.13072	8.15653	8.15158	8.13632	8.1297	8.11147	8.14875	8.12637	8.15727	8.14166	8.17746	8.14331	8.1371	8.12329	8.16971	8.13853	8.12853	8.11536	8.10987	8.11757	8.15412
0.03555	8.17111	8.14234	8.12708	8.13199	8.13695	8.11928	8.15643	8.15839	8.15028	8.11022	8.12452	8.11773	8.13034	8.13553	8.13756	8.13726	8.09438	8.0986	8.11826	8.09802	8.12136	8.1058	8.09532	8.14552	8.12787	8.12691	8.15208	8.1294	8.15356	8.11689	8.12645	8.12057	8.1528	8.14491	8.17144	8.1633	8.14946	8.13176	8.14448	8.1444	8.14723	8.10979	8.10547	8.12485	8.16256
0.035588	8.17586	8.14087	8.14529	8.14265	8.13639	8.12617	8.13637	8.16045	8.14791	8.11422	8.11999	8.13502	8.12561	8.11111	8.13922	8.12932	8.10432	8.10366	8.12057	8.09262	8.11589	8.10336	8.09847	8.14507	8.11078	8.11704	8.13466	8.10727	8.14517	8.11521	8.10692	8.15277	8.15068	8.14417	8.16556	8.15295	8.1381	8.12747	8.12787	8.12935	8.14128	8.0955	8.10488	8.13909	8.16877
0.035625	8.1572	8.13622	8.14453	8.13156	8.13123	8.14524	8.12263	8.14313	8.13131	8.1102	8.13301	8.13049	8.12658	8.12398	8.13688	8.12983	8.1145	8.11485	8.11806	8.09883	8.11406	8.09532	8.09441	8.13548	8.11521	8.1235	8.12838	8.11567	8.13784	8.12075	8.12027	8.15585	8.14601	8.13199	8.1648	8.14865	8.12502	8.13665	8.12716	8.12396	8.12912	8.09102	8.11137	8.13932	8.16226
0.035663	8.14761	8.15058	8.13431	8.12734	8.11856	8.14936	8.12256	8.12464	8.1278	8.11356	8.14145	8.10829	8.14476	8.14069	8.13181	8.11709	8.11531	8.11429	8.10938	8.09987	8.11872	8.10908	8.09062	8.13428	8.12159	8.12256	8.12614	8.13059	8.13405	8.14313	8.1337	8.13805	8.14974	8.1191	8.17156	8.15725	8.1296	8.13832	8.12329	8.12093	8.13774	8.09285	8.12879	8.12703	8.16088
0.0357	8.14356	8.1381	8.15539	8.12686	8.10811	8.12833	8.12154	8.13372	8.13756	8.1115	8.13426	8.09802	8.14941	8.13736	8.12953	8.11546	8.11328	8.12332	8.10237	8.08975	8.11722	8.12088	8.10537	8.12129	8.10852	8.12185	8.10893	8.13889	8.13581	8.16162	8.13962	8.13189	8.16327	8.12533	8.16386	8.16002	8.11981	8.14214	8.12719	8.12355	8.14092	8.1058	8.1353	8.12734	8.14926
0.035738	8.15015	8.12523	8.17556	8.1308	8.10699	8.1293	8.12294	8.16218	8.14954	8.11465	8.13258	8.10181	8.13588	8.13375	8.12726	8.13077	8.10956	8.13853	8.09186	8.09489	8.10989	8.11686	8.10636	8.12317	8.12525	8.11277	8.10646	8.13522	8.13156	8.15636	8.14189	8.1267	8.16658	8.13525	8.16195	8.15407	8.12869	8.1338	8.13202	8.11457	8.13713	8.12419	8.1248	8.12388	8.1382
0.035775	8.16254	8.12945	8.16053	8.14293	8.11119	8.15516	8.13375	8.16399	8.14929	8.12566	8.13471	8.1149	8.14603	8.12925	8.12828	8.13942	8.11854	8.12375	8.09298	8.10143	8.1119	8.1234	8.09639	8.12803	8.12958	8.09687	8.10486	8.13418	8.13807	8.14005	8.12172	8.116	8.1559	8.141	8.16088	8.15	8.13522	8.14196	8.12408	8.10704	8.13507	8.11679	8.12266	8.12134	8.14939
0.035813	8.17434	8.12815	8.15351	8.14636	8.11646	8.15129	8.14145	8.15707	8.14038	8.13705	8.13545	8.13255	8.14407	8.12363	8.13037	8.13008	8.12447	8.11656	8.11226	8.10453	8.11661	8.11714	8.09804	8.12861	8.12441	8.10796	8.10483	8.13471	8.13911	8.13619	8.1145	8.11867	8.15798	8.13662	8.15478	8.15486	8.13443	8.15587	8.13141	8.12444	8.13197	8.10173	8.12319	8.12955	8.15765
0.03585	8.17217	8.1308	8.14382	8.12831	8.12859	8.13639	8.14305	8.1472	8.13632	8.13749	8.14135	8.14489	8.13004	8.12014	8.13156	8.1222	8.12653	8.11681	8.1174	8.1062	8.1178	8.11605	8.12391	8.13164	8.12296	8.1132	8.10114	8.13148	8.14781	8.14321	8.11203	8.13441	8.15396	8.15514	8.15592	8.14438	8.14555	8.15015	8.14026	8.13789	8.13197	8.082	8.13324	8.13891	8.14921
0.035888	8.16902	8.14189	8.13418	8.12744	8.12373	8.13502	8.13777	8.14827	8.12617	8.1413	8.14639	8.13637	8.13624	8.13054	8.12355	8.09878	8.12347	8.12258	8.12914	8.11066	8.11124	8.10951	8.12876	8.12777	8.10852	8.11167	8.10366	8.13123	8.15331	8.15376	8.10282	8.1473	8.15623	8.15997	8.15572	8.14156	8.14786	8.14646	8.13761	8.13362	8.12103	8.08604	8.13782	8.13815	8.13629
0.035925	8.17579	8.14481	8.12055	8.11968	8.12947	8.1429	8.14433	8.1366	8.12571	8.13052	8.14072	8.13342	8.12538	8.13716	8.10801	8.10885	8.12986	8.11175	8.13113	8.11228	8.10555	8.10643	8.12553	8.12068	8.10913	8.12907	8.11292	8.13314	8.14682	8.15997	8.11277	8.14796	8.15536	8.16353	8.15953	8.14484	8.14334	8.13695	8.13619	8.12535	8.13237	8.10745	8.12062	8.1235	8.13395
0.035963	8.17111	8.14807	8.12325	8.11928	8.13243	8.14542	8.14341	8.13253	8.14183	8.12688	8.13291	8.1277	8.12848	8.13832	8.10488	8.12749	8.13029	8.10089	8.1297	8.10649	8.12258	8.10102	8.11511	8.12708	8.11727	8.1427	8.12457	8.14779	8.13553	8.1591	8.12531	8.14641	8.14417	8.17024	8.15699	8.1574	8.13672	8.12416	8.13873	8.11663	8.14087	8.12035	8.10572	8.11846	8.1321
0.036	8.16462	8.14227	8.12686	8.13451	8.13385	8.14095	8.14199	8.14211	8.14906	8.12777	8.12131	8.11035	8.14771	8.13988	8.10003	8.13606	8.1206	8.09219	8.12304	8.097	8.12637	8.10849	8.11806	8.12449	8.11872	8.13065	8.13454	8.15857	8.12075	8.15554	8.14056	8.15002	8.14527	8.17553	8.15168	8.17207	8.13688	8.12304	8.1473	8.11946	8.12141	8.11467	8.11089	8.11483	8.13504
0.036038	8.15376	8.13115	8.13944	8.13914	8.14117	8.1381	8.13723	8.13349	8.15506	8.12413	8.11363	8.11373	8.16269	8.13576	8.12007	8.13227	8.12538	8.09789	8.12869	8.09847	8.12953	8.11315	8.12569	8.10865	8.11882	8.11322	8.13306	8.15259	8.11864	8.14542	8.13367	8.15618	8.15376	8.16444	8.15786	8.17169	8.13766	8.12482	8.14692	8.12001	8.1135	8.11335	8.10626	8.11534	8.1385
0.036075	8.14511	8.14204	8.14023	8.13759	8.1415	8.12304	8.13024	8.12619	8.15458	8.12871	8.11541	8.11874	8.16325	8.12658	8.11554	8.13065	8.12218	8.1013	8.11043	8.11396	8.12543	8.1235	8.13387	8.09563	8.12413	8.12129	8.12594	8.16577	8.13235	8.13131	8.12358	8.15837	8.15638	8.14458	8.16699	8.16513	8.13626	8.12411	8.14417	8.12599	8.10959	8.10722	8.11226	8.10839	8.14654
0.036113	8.14331	8.15346	8.13443	8.13535	8.13683	8.11808	8.14077	8.13619	8.15018	8.12739	8.12848	8.11587	8.14832	8.12851	8.11684	8.11689	8.11414	8.10025	8.08774	8.12187	8.11974	8.13464	8.12294	8.09069	8.11696	8.14428	8.12454	8.16838	8.13449	8.12322	8.12444	8.15483	8.14644	8.1338	8.15865	8.15946	8.13161	8.12734	8.1366	8.1427	8.12716	8.11938	8.12213	8.10811	8.15801
0.03615	8.15353	8.172	8.12065	8.12564	8.13993	8.12088	8.13464	8.1503	8.15112	8.12314	8.13403	8.10999	8.14509	8.12185	8.11409	8.11345	8.12472	8.12042	8.07999	8.12441	8.10646	8.12355	8.10305	8.09591	8.12749	8.13565	8.11391	8.14476	8.13148	8.14148	8.12627	8.15488	8.13454	8.14992	8.13525	8.14641	8.1382	8.137	8.12686	8.15585	8.13416	8.13156	8.10883	8.11411	8.17067
0.036188	8.14568	8.16884	8.11933	8.14217	8.15236	8.12785	8.14565	8.13977	8.15231	8.13441	8.13835	8.10074	8.13026	8.12874	8.09842	8.10786	8.13517	8.12558	8.09491	8.10682	8.10616	8.11272	8.08454	8.11177	8.1384	8.12833	8.1161	8.13187	8.1474	8.14051	8.137	8.14545	8.13159	8.15747	8.13538	8.13522	8.14387	8.14473	8.12218	8.15608	8.13761	8.12953	8.08482	8.11656	8.16844
0.036225	8.14557	8.15992	8.12843	8.15295	8.14285	8.14255	8.14885	8.13187	8.14865	8.13957	8.12983	8.10725	8.13042	8.13972	8.0957	8.10585	8.12991	8.10687	8.10216	8.09977	8.09667	8.11022	8.08568	8.11267	8.13634	8.12848	8.12228	8.13622	8.15918	8.13703	8.14051	8.14934	8.11513	8.16216	8.14992	8.13461	8.1326	8.16017	8.12561	8.13858	8.11907	8.12772	8.09374	8.10435	8.17121
0.036263	8.14606	8.15643	8.13515	8.15381	8.14026	8.13825	8.14651	8.13194	8.14283	8.1384	8.12347	8.12533	8.13718	8.14779	8.11638	8.11974	8.13103	8.09807	8.11035	8.08965	8.10066	8.10132	8.09156	8.12434	8.13629	8.1194	8.1296	8.14768	8.15676	8.12266	8.14234	8.15778	8.12632	8.16373	8.15313	8.14534	8.13716	8.17062	8.13059	8.13484	8.10521	8.11317	8.10275	8.11172	8.16622
0.0363	8.14453	8.15557	8.15676	8.14298	8.15274	8.15709	8.13634	8.13403	8.14766	8.14044	8.13337	8.13474	8.12963	8.14331	8.13433	8.13459	8.11089	8.1072	8.10966	8.08418	8.12869	8.10633	8.09085	8.13871	8.13558	8.12737	8.12904	8.16655	8.14435	8.10997	8.14293	8.16167	8.12574	8.15061	8.1591	8.15198	8.13405	8.14733	8.12703	8.11475	8.10287	8.10336	8.11803	8.10081	8.15335
0.036338	8.1485	8.16037	8.16579	8.12866	8.14186	8.1618	8.13733	8.12564	8.14608	8.13367	8.13487	8.13123	8.11661	8.13756	8.13454	8.137	8.09738	8.10771	8.11778	8.09308	8.14265	8.10572	8.08667	8.13802	8.11101	8.13685	8.12411	8.15999	8.12965	8.11579	8.14438	8.1574	8.12447	8.14476	8.16297	8.14992	8.13301	8.13708	8.1341	8.10132	8.11974	8.10954	8.13187	8.10265	8.141
0.036375	8.13293	8.17749	8.15953	8.13326	8.1351	8.15384	8.15264	8.1174	8.14573	8.12579	8.11745	8.13461	8.11516	8.13614	8.11587	8.14835	8.10295	8.10422	8.11681	8.10486	8.12584	8.10247	8.08838	8.1382	8.11264	8.12365	8.1282	8.14819	8.12955	8.1297	8.14931	8.1529	8.13248	8.13187	8.156	8.15051	8.14646	8.13098	8.12609	8.10903	8.12436	8.10453	8.11625	8.1204	8.13258
0.036413	8.13649	8.1794	8.15384	8.14389	8.12866	8.15882	8.16218	8.11829	8.147	8.13443	8.11081	8.13019	8.11371	8.13049	8.1002	8.15371	8.10585	8.1148	8.11081	8.10397	8.12088	8.10519	8.09382	8.13403	8.12243	8.13436	8.13283	8.14145	8.13761	8.12645	8.14631	8.16083	8.12413	8.12731	8.15371	8.15608	8.1356	8.12614	8.12291	8.12579	8.12162	8.1087	8.10842	8.12329	8.13728
0.03645	8.14903	8.17044	8.15231	8.14105	8.13606	8.15348	8.15989	8.11999	8.14466	8.14885	8.11419	8.12668	8.13347	8.11956	8.07973	8.14674	8.11208	8.1219	8.11373	8.10493	8.10636	8.11551	8.08291	8.14445	8.12355	8.13232	8.14011	8.1529	8.13713	8.11498	8.14476	8.1558	8.12434	8.11646	8.16119	8.15356	8.1321	8.13031	8.12754	8.12841	8.11679	8.09982	8.12266	8.12042	8.15257
0.036488	8.15765	8.15814	8.14018	8.12996	8.13878	8.14046	8.15025	8.1163	8.13845	8.16228	8.11979	8.13576	8.14242	8.1175	8.08617	8.13316	8.11267	8.12734	8.12808	8.1219	8.11564	8.10257	8.07925	8.13413	8.11892	8.10926	8.14074	8.14936	8.13929	8.11821	8.12958	8.16419	8.13812	8.12744	8.14908	8.14946	8.12808	8.13657	8.13746	8.11584	8.10913	8.10214	8.1381	8.11666	8.15318
0.036525	8.16139	8.15412	8.13639	8.12075	8.12035	8.1249	8.1559	8.10748	8.14448	8.16788	8.09949	8.14013	8.13507	8.12296	8.09502	8.13253	8.12429	8.13431	8.14415	8.13199	8.13611	8.10593	8.0764	8.12393	8.12154	8.10247	8.14011	8.14196	8.14191	8.13502	8.11142	8.15478	8.14817	8.12701	8.13405	8.14038	8.1163	8.13362	8.14074	8.1219	8.11183	8.10567	8.13497	8.11671	8.16182
0.036563	8.156	8.15844	8.13479	8.12541	8.11017	8.11086	8.15722	8.10196	8.14781	8.14428	8.09825	8.13454	8.14547	8.12078	8.09873	8.12808	8.12739	8.14351	8.14135	8.12859	8.12884	8.10486	8.08105	8.13482	8.12103	8.11241	8.13817	8.13334	8.13136	8.14194	8.1116	8.13113	8.15569	8.12785	8.13685	8.14122	8.10572	8.12508	8.13555	8.12922	8.112	8.11958	8.11839	8.11643	8.16422
0.0366	8.15646	8.16058	8.13204	8.1311	8.11478	8.12103	8.14679	8.11478	8.15234	8.14021	8.10153	8.14163	8.13782	8.13464	8.11628	8.12973	8.12731	8.13517	8.12352	8.12314	8.12286	8.11986	8.09468	8.15226	8.13059	8.13001	8.12785	8.13148	8.12525	8.13021	8.13304	8.14855	8.15615	8.12902	8.1415	8.13451	8.11081	8.12884	8.12525	8.12996	8.11238	8.12904	8.10521	8.11028	8.15961
0.036638	8.16083	8.16409	8.14341	8.1355	8.13204	8.12202	8.16729	8.11727	8.13815	8.1517	8.11094	8.1263	8.11943	8.14774	8.12653	8.11218	8.10247	8.13301	8.12032	8.11221	8.11607	8.12693	8.11244	8.16475	8.12454	8.12113	8.13962	8.13194	8.1294	8.11467	8.15361	8.15168	8.15043	8.13741	8.14061	8.13474	8.11498	8.13271	8.12111	8.13718	8.11386	8.12912	8.1013	8.10811	8.14758
0.036675	8.14949	8.16518	8.14717	8.13835	8.13286	8.12419	8.17189	8.13204	8.14031	8.14183	8.11109	8.12538	8.12696	8.13952	8.12398	8.10209	8.10132	8.14206	8.1118	8.10549	8.10287	8.13372	8.11284	8.15725	8.13207	8.11022	8.15023	8.13204	8.11032	8.12055	8.1587	8.14051	8.14901	8.14163	8.13438	8.15043	8.13179	8.12052	8.12564	8.13947	8.1234	8.11356	8.09021	8.10254	8.13235
0.036713	8.1487	8.16228	8.15694	8.13029	8.12467	8.14412	8.14509	8.13886	8.13721	8.13352	8.11091	8.13153	8.12274	8.12609	8.10557	8.10313	8.12487	8.13225	8.10059	8.10471	8.1101	8.14283	8.10855	8.14855	8.15414	8.09878	8.15183	8.12683	8.11689	8.13919	8.14186	8.14687	8.16256	8.13726	8.12902	8.16226	8.15651	8.11185	8.14115	8.14407	8.13085	8.10771	8.08835	8.09738	8.1263
0.03675	8.14389	8.1604	8.14944	8.12159	8.12228	8.153	8.12884	8.13492	8.14138	8.13726	8.11694	8.12665	8.11473	8.1219	8.09723	8.11673	8.13067	8.12263	8.10547	8.11208	8.11584	8.12968	8.10221	8.13718	8.15679	8.10076	8.15384	8.12899	8.12627	8.15369	8.12597	8.15109	8.16907	8.1235	8.13716	8.15735	8.15475	8.11953	8.15046	8.15198	8.13263	8.10781	8.0926	8.09987	8.13779
0.036788	8.14389	8.1558	8.144	8.12131	8.13148	8.14034	8.14809	8.1352	8.14389	8.12708	8.11635	8.12599	8.11335	8.11231	8.10613	8.12131	8.128	8.11951	8.11129	8.11345	8.11063	8.1277	8.08334	8.12884	8.14695	8.11053	8.13802	8.12866	8.12851	8.14224	8.12986	8.14883	8.15572	8.13192	8.13736	8.14112	8.15091	8.14217	8.14262	8.13965	8.12947	8.10949	8.09853	8.09919	8.15702
0.036825	8.13761	8.15175	8.14133	8.12841	8.13779	8.13319	8.15323	8.14138	8.14084	8.13863	8.11638	8.12622	8.1234	8.11617	8.12937	8.10504	8.1237	8.12914	8.11129	8.11473	8.11567	8.12426	8.08052	8.1312	8.14252	8.12731	8.12927	8.13451	8.13789	8.12983	8.13019	8.15114	8.14186	8.14911	8.13901	8.12864	8.1411	8.14934	8.12965	8.12828	8.11475	8.11615	8.10712	8.10173	8.15981
0.036863	8.15608	8.15834	8.13525	8.13456	8.13695	8.13789	8.15358	8.1499	8.16254	8.14568	8.11503	8.12759	8.1235	8.12561	8.13738	8.09743	8.13227	8.13484	8.12355	8.10814	8.13085	8.13278	8.09748	8.13619	8.13515	8.12146	8.10944	8.13189	8.14738	8.13087	8.12182	8.14919	8.12347	8.15651	8.13759	8.12731	8.14156	8.14774	8.13255	8.1237	8.1041	8.11907	8.11503	8.10135	8.14901
0.0369	8.16658	8.1558	8.13286	8.14018	8.12614	8.14392	8.14481	8.15109	8.17136	8.14908	8.12065	8.12393	8.12879	8.14514	8.13754	8.09224	8.13843	8.12386	8.13838	8.10773	8.12973	8.12401	8.10704	8.12569	8.13217	8.11605	8.10783	8.13207	8.13624	8.13471	8.11447	8.15659	8.12474	8.15628	8.14034	8.13006	8.14486	8.13878	8.14362	8.13815	8.11668	8.113	8.12101	8.11144	8.14801
0.036938	8.15651	8.15725	8.13939	8.15135	8.12241	8.1356	8.13744	8.15379	8.14295	8.1411	8.12986	8.13278	8.13535	8.13873	8.12352	8.08477	8.12157	8.10783	8.1268	8.12706	8.13344	8.10374	8.12457	8.11579	8.12535	8.11038	8.1105	8.13812	8.13227	8.11584	8.11249	8.14425	8.12429	8.16182	8.13286	8.15137	8.14316	8.13347	8.13532	8.14377	8.13527	8.12192	8.11943	8.12436	8.15575
0.036975	8.15231	8.1591	8.14885	8.13705	8.11963	8.13761	8.13161	8.15313	8.13889	8.13469	8.12902	8.13965	8.14107	8.11495	8.13001	8.09616	8.11254	8.11419	8.11526	8.14565	8.1321	8.10038	8.14008	8.11607	8.10702	8.11788	8.11661	8.13581	8.12571	8.11032	8.11116	8.13777	8.13375	8.15786	8.13059	8.16584	8.13477	8.14181	8.13283	8.14232	8.13538	8.12146	8.10964	8.11862	8.13662
0.037013	8.16419	8.15557	8.16831	8.12551	8.12759	8.13708	8.14733	8.13777	8.14636	8.13988	8.13494	8.14453	8.14875	8.10951	8.15193	8.11567	8.12375	8.11172	8.10638	8.14064	8.1103	8.10992	8.15107	8.11844	8.10707	8.12632	8.12368	8.12759	8.11956	8.11633	8.13016	8.14496	8.14547	8.15445	8.1424	8.16521	8.13304	8.13761	8.12953	8.13787	8.12886	8.1132	8.11653	8.11788	8.12393
0.03705	8.16111	8.16353	8.16935	8.12663	8.13204	8.1296	8.14517	8.1205	8.14079	8.12998	8.13538	8.14618	8.13777	8.11984	8.15323	8.12505	8.12085	8.11516	8.09952	8.12976	8.11432	8.10506	8.14514	8.13894	8.11434	8.12777	8.13332	8.12864	8.12207	8.13647	8.13334	8.14695	8.14713	8.14756	8.14222	8.14613	8.13034	8.12963	8.13632	8.12815	8.12665	8.12569	8.11429	8.1321	8.12347
0.037088	8.15254	8.16091	8.156	8.12256	8.13441	8.12731	8.13548	8.11411	8.13454	8.12859	8.12363	8.14756	8.1204	8.11531	8.13634	8.11406	8.11884	8.1147	8.10738	8.13171	8.12447	8.11589	8.11539	8.14402	8.12215	8.13639	8.14003	8.12798	8.12574	8.12981	8.13214	8.13042	8.14865	8.15501	8.14509	8.13599	8.1263	8.1209	8.13301	8.11788	8.13609	8.1267	8.1013	8.13611	8.13321
0.037125	8.15107	8.15816	8.15407	8.11765	8.1398	8.14247	8.14163	8.1312	8.13466	8.14044	8.1163	8.14438	8.1206	8.11231	8.11534	8.11539	8.12831	8.11948	8.11511	8.12564	8.11953	8.12419	8.10529	8.14796	8.11831	8.14601	8.13301	8.13728	8.13204	8.1178	8.14662	8.13199	8.15473	8.16345	8.16014	8.14311	8.1397	8.12276	8.13271	8.11432	8.1366	8.12983	8.10191	8.12444	8.1415
0.037163	8.15826	8.15437	8.14331	8.13754	8.14189	8.13705	8.14028	8.14387	8.14061	8.1342	8.11646	8.13899	8.12508	8.13769	8.11322	8.11633	8.12268	8.13133	8.12342	8.1208	8.10748	8.13499	8.09756	8.14234	8.10588	8.14443	8.14171	8.13227	8.13502	8.11256	8.16828	8.14486	8.15247	8.16134	8.16259	8.14817	8.14443	8.12625	8.13916	8.11813	8.13665	8.1352	8.10539	8.13721	8.14369
0.0372	8.14435	8.14629	8.14919	8.1397	8.14786	8.12909	8.13347	8.13443	8.14082	8.12856	8.12571	8.13738	8.12383	8.14178	8.12258	8.11317	8.10842	8.12752	8.11869	8.12398	8.10402	8.13914	8.09357	8.13655	8.11444	8.12635	8.14817	8.12408	8.14095	8.10343	8.15821	8.13983	8.1282	8.15061	8.16406	8.15564	8.13899	8.1235	8.14021	8.11358	8.13332	8.12401	8.10656	8.12991	8.14641
0.037238	8.14613	8.13759	8.16132	8.14801	8.14791	8.12584	8.14145	8.13342	8.12368	8.12515	8.13227	8.12622	8.12291	8.12831	8.12564	8.09514	8.10005	8.11946	8.12129	8.12551	8.09207	8.13805	8.09542	8.13746	8.12482	8.11826	8.13825	8.12329	8.14445	8.10079	8.12581	8.13894	8.12474	8.14921	8.16864	8.15783	8.1342	8.12637	8.14387	8.1057	8.12111	8.10694	8.10938	8.11391	8.14923
0.037275	8.15201	8.13599	8.16109	8.1559	8.14606	8.12551	8.15081	8.1427	8.11928	8.11986	8.1411	8.1351	8.12162	8.13131	8.128	8.08118	8.10295	8.12167	8.12113	8.12459	8.08304	8.12441	8.10247	8.12927	8.12815	8.11913	8.12886	8.14883	8.13929	8.10262	8.10997	8.12645	8.13449	8.15318	8.16625	8.16322	8.14204	8.12459	8.15102	8.12551	8.12485	8.09931	8.11172	8.11877	8.14807
0.037313	8.14461	8.13639	8.15366	8.15585	8.14171	8.12937	8.13367	8.14555	8.13456	8.12029	8.14199	8.13749	8.13273	8.13805	8.12836	8.07922	8.11432	8.11312	8.14217	8.13197	8.09489	8.12261	8.10669	8.11539	8.1131	8.10852	8.12157	8.15437	8.1326	8.10852	8.1179	8.12579	8.14511	8.14532	8.15618	8.15569	8.15712	8.11597	8.14862	8.13113	8.11633	8.10666	8.12589	8.12485	8.14621
0.03735	8.1498	8.14812	8.15364	8.14156	8.13214	8.12897	8.12749	8.14181	8.14908	8.12383	8.14618	8.12312	8.14252	8.12851	8.13273	8.0939	8.12457	8.11999	8.13863	8.13532	8.12119	8.12482	8.09944	8.10369	8.10529	8.11147	8.10763	8.15409	8.13693	8.12246	8.11559	8.13883	8.14791	8.13532	8.14128	8.14982	8.15926	8.1144	8.13588	8.14156	8.12556	8.1248	8.13891	8.11907	8.13998
0.037388	8.13716	8.14295	8.15686	8.13665	8.13825	8.12113	8.12551	8.12986	8.1548	8.13395	8.15519	8.11732	8.13342	8.13021	8.12327	8.11427	8.12258	8.12146	8.10687	8.14122	8.14183	8.11852	8.10453	8.1252	8.12131	8.11089	8.11236	8.14389	8.15948	8.13886	8.12078	8.13972	8.15717	8.13896	8.13789	8.16119	8.15086	8.11902	8.13065	8.14896	8.12592	8.1322	8.13883	8.10994	8.14275
0.037425	8.12327	8.14069	8.15976	8.14796	8.14433	8.11617	8.10534	8.1294	8.14878	8.14145	8.14751	8.11638	8.12963	8.12909	8.13243	8.125	8.12424	8.12172	8.10727	8.14433	8.13675	8.11155	8.11783	8.14102	8.12792	8.10704	8.11615	8.13787	8.15213	8.12777	8.12574	8.1354	8.16302	8.1296	8.14003	8.17332	8.14435	8.12675	8.11226	8.16185	8.12207	8.13662	8.13789	8.09568	8.14901
0.037463	8.137	8.14038	8.15534	8.1428	8.14125	8.11483	8.10282	8.12719	8.14552	8.13609	8.13527	8.12144	8.13662	8.11528	8.14199	8.1424	8.12668	8.11531	8.10643	8.13619	8.13365	8.11485	8.11516	8.14283	8.12022	8.11414	8.11518	8.14156	8.12429	8.11366	8.12909	8.13367	8.16022	8.13372	8.13324	8.16292	8.14	8.13438	8.11483	8.15432	8.12388	8.13354	8.1312	8.09629	8.1516
0.0375	8.13858	8.14473	8.13985	8.14107	8.14468	8.14143	8.11574	8.14804	8.15046	8.12375	8.12358	8.13273	8.13604	8.12228	8.13334	8.15122	8.13548	8.11605	8.11895	8.13464	8.11592	8.12113	8.12027	8.14016	8.12068	8.11836	8.11307	8.14713	8.13128	8.12958	8.12505	8.13466	8.15381	8.14692	8.12647	8.15346	8.14417	8.12998	8.11536	8.14415	8.13321	8.11139	8.12846	8.10033	8.14135
0.037538	8.15196	8.14148	8.14392	8.1395	8.14573	8.16231	8.14097	8.15653	8.1484	8.12843	8.12665	8.13812	8.12513	8.13843	8.13886	8.15305	8.13021	8.122	8.12828	8.13471	8.11935	8.1135	8.12947	8.1355	8.12347	8.12279	8.11038	8.14351	8.12871	8.13998	8.12492	8.144	8.13957	8.15478	8.12093	8.153	8.14224	8.13222	8.11083	8.13092	8.13749	8.09685	8.11503	8.1086	8.15679
0.037575	8.16693	8.14435	8.13683	8.13362	8.14456	8.14733	8.15641	8.15816	8.15058	8.13662	8.13332	8.15221	8.11452	8.15358	8.13359	8.14267	8.1296	8.11808	8.11564	8.12617	8.12065	8.12024	8.13489	8.14115	8.12314	8.12535	8.10608	8.13253	8.11488	8.13657	8.11961	8.15961	8.1397	8.16783	8.1237	8.15285	8.1149	8.1337	8.12831	8.10765	8.14402	8.10443	8.11495	8.10697	8.16439
0.037613	8.17868	8.14303	8.13171	8.11704	8.14913	8.13983	8.15536	8.14799	8.13873	8.12686	8.14	8.15404	8.10738	8.15946	8.11712	8.11485	8.12268	8.11251	8.08721	8.10394	8.10717	8.13199	8.12342	8.13899	8.12838	8.13161	8.11417	8.14494	8.12439	8.11806	8.12497	8.14387	8.1445	8.1679	8.13911	8.14568	8.11116	8.1471	8.13179	8.10654	8.14771	8.12009	8.12655	8.09171	8.16149
0.03765	8.1798	8.14687	8.13372	8.1209	8.1471	8.1502	8.15402	8.13667	8.1263	8.12904	8.13365	8.14423	8.10109	8.14107	8.11757	8.10231	8.12248	8.1031	8.08444	8.10188	8.11307	8.12065	8.10816	8.14082	8.12757	8.14514	8.10776	8.15191	8.13148	8.10595	8.1193	8.14064	8.14682	8.16719	8.13477	8.14791	8.12218	8.15422	8.1398	8.11193	8.14583	8.13133	8.12859	8.08896	8.15427
0.037688	8.16345	8.13634	8.13532	8.13006	8.15394	8.1454	8.15519	8.144	8.1396	8.12388	8.11862	8.11742	8.11272	8.12279	8.11783	8.10572	8.12215	8.10768	8.10979	8.12574	8.13548	8.11015	8.09809	8.13123	8.13774	8.13944	8.10491	8.15903	8.137	8.1044	8.11579	8.1351	8.15412	8.16973	8.12729	8.15742	8.13314	8.14781	8.14224	8.12909	8.13517	8.14112	8.12078	8.10649	8.14461
0.037725	8.15852	8.13092	8.14257	8.13504	8.15035	8.14316	8.14944	8.14168	8.1441	8.12703	8.12497	8.11063	8.12337	8.11089	8.12121	8.10926	8.11564	8.12342	8.13286	8.14272	8.14478	8.10834	8.10565	8.11272	8.13474	8.13993	8.11696	8.16261	8.15048	8.11826	8.13535	8.12426	8.14875	8.16032	8.12431	8.16551	8.13014	8.137	8.14105	8.14809	8.13624	8.1484	8.12012	8.12792	8.13115
0.037763	8.16312	8.14097	8.1532	8.13944	8.14359	8.13983	8.12378	8.13878	8.13647	8.12622	8.12052	8.11874	8.12691	8.11689	8.1282	8.1223	8.11457	8.11989	8.13393	8.14211	8.14095	8.10219	8.11137	8.11844	8.13906	8.13385	8.13828	8.15679	8.14265	8.13998	8.13159	8.10877	8.15483	8.13329	8.12622	8.1708	8.1324	8.13349	8.13861	8.15099	8.13652	8.15122	8.11213	8.11951	8.1234
0.0378	8.15605	8.15521	8.14809	8.13558	8.14092	8.13751	8.12561	8.13304	8.13784	8.13817	8.1105	8.1282	8.13222	8.11806	8.12548	8.11986	8.11236	8.11132	8.13459	8.131	8.14097	8.09878	8.0985	8.14077	8.14667	8.13469	8.14201	8.14758	8.13792	8.14514	8.1341	8.11277	8.13896	8.13731	8.12256	8.16902	8.12172	8.13179	8.14713	8.1575	8.12525	8.14484	8.11943	8.11513	8.12871
0.037838	8.14038	8.15272	8.15859	8.13049	8.13398	8.14779	8.13026	8.13977	8.14733	8.12675	8.11343	8.14003	8.13222	8.11198	8.11897	8.10956	8.11223	8.12182	8.13006	8.12976	8.1395	8.09598	8.0909	8.1236	8.14346	8.13558	8.14468	8.15183	8.13538	8.1443	8.16195	8.12574	8.12584	8.14054	8.12998	8.16958	8.11696	8.11317	8.14972	8.1602	8.11612	8.128	8.12202	8.11442	8.13736
0.037875	8.15165	8.14575	8.14626	8.14654	8.13522	8.14402	8.13347	8.15547	8.1459	8.11424	8.12215	8.15529	8.11831	8.12111	8.11841	8.11005	8.12192	8.10557	8.12123	8.12207	8.13871	8.09603	8.09794	8.11968	8.12274	8.12752	8.1324	8.15308	8.137	8.13553	8.16961	8.12764	8.12548	8.1396	8.14585	8.17495	8.13207	8.12192	8.14557	8.14463	8.10155	8.12093	8.11592	8.112	8.13286
0.037913	8.15631	8.15277	8.13866	8.14822	8.14649	8.12889	8.14153	8.13853	8.13993	8.11473	8.12459	8.17156	8.12108	8.13677	8.11394	8.11091	8.12406	8.09418	8.12757	8.11554	8.11742	8.10427	8.09748	8.12803	8.10974	8.12571	8.12686	8.14471	8.12752	8.13985	8.15386	8.13085	8.11917	8.14031	8.15323	8.16284	8.14468	8.13044	8.14473	8.14326	8.10031	8.12767	8.11287	8.11981	8.13675
0.03795	8.14835	8.15997	8.15353	8.13581	8.1309	8.11961	8.14827	8.14326	8.1457	8.10509	8.11539	8.16399	8.12474	8.13423	8.10471	8.09873	8.11623	8.10023	8.13474	8.11673	8.10005	8.11605	8.11595	8.14209	8.10588	8.12284	8.12083	8.14537	8.13164	8.14511	8.14026	8.11902	8.13667	8.14336	8.17217	8.14255	8.14835	8.14351	8.14143	8.15048	8.11188	8.13359	8.10323	8.1279	8.14089
0.037988	8.15229	8.16098	8.15699	8.12792	8.12714	8.12574	8.14534	8.14501	8.16071	8.09746	8.11793	8.15857	8.12775	8.13385	8.09947	8.1002	8.12014	8.08243	8.1368	8.11778	8.09959	8.12233	8.11554	8.1427	8.11856	8.11839	8.11358	8.13113	8.13932	8.16477	8.13487	8.12457	8.1503	8.14255	8.17075	8.12162	8.14301	8.14621	8.13245	8.13194	8.10463	8.13858	8.09995	8.1176	8.16617
0.038025	8.14585	8.15369	8.15023	8.13848	8.13934	8.13512	8.14016	8.13774	8.14601	8.11887	8.14217	8.14339	8.13637	8.12866	8.11424	8.11236	8.11694	8.06801	8.13693	8.12047	8.12004	8.11755	8.10387	8.14664	8.11925	8.10735	8.10694	8.13105	8.13497	8.15692	8.1249	8.12754	8.15389	8.15079	8.17853	8.12085	8.15554	8.153	8.1268	8.12337	8.10984	8.14631	8.09837	8.09794	8.16566
0.038063	8.14356	8.15552	8.14072	8.13782	8.13601	8.14651	8.12937	8.14326	8.14601	8.12795	8.15577	8.13911	8.14486	8.12342	8.11442	8.11635	8.11078	8.08105	8.1205	8.12134	8.10664	8.10664	8.1028	8.1309	8.12337	8.09507	8.1162	8.13906	8.12119	8.15923	8.12737	8.12701	8.15394	8.16297	8.14921	8.12561	8.16963	8.13131	8.11874	8.11272	8.12612	8.14204	8.09842	8.09166	8.15511
0.0381	8.13655	8.15643	8.1486	8.14209	8.13212	8.14916	8.13894	8.14946	8.14356	8.11597	8.15338	8.14219	8.14267	8.11188	8.11424	8.11254	8.09659	8.11195	8.11007	8.11607	8.10135	8.11539	8.0988	8.11923	8.11933	8.10687	8.11478	8.14133	8.10671	8.16523	8.14522	8.12553	8.15396	8.16363	8.14669	8.12772	8.15323	8.11638	8.11503	8.12258	8.13642	8.13741	8.11104	8.10178	8.14992
0.038138	8.14183	8.15051	8.1354	8.15943	8.12401	8.1707	8.153	8.14967	8.12449	8.12953	8.13387	8.13403	8.13891	8.10468	8.1264	8.10982	8.10443	8.14242	8.1116	8.10682	8.10237	8.12062	8.11394	8.11389	8.11228	8.11953	8.11022	8.12818	8.11124	8.15468	8.14372	8.11732	8.15117	8.16582	8.15295	8.13159	8.13072	8.13751	8.11625	8.13324	8.13998	8.12477	8.12312	8.09735	8.13797
0.038175	8.14621	8.14349	8.13194	8.15158	8.13054	8.15943	8.15824	8.13771	8.11943	8.14079	8.13105	8.12454	8.12688	8.11841	8.12607	8.11625	8.09697	8.1337	8.09977	8.1105	8.1075	8.12487	8.11394	8.11251	8.10031	8.1277	8.11198	8.12088	8.1381	8.14161	8.14677	8.11144	8.14753	8.16025	8.15819	8.12065	8.12162	8.13904	8.1248	8.13944	8.13573	8.10674	8.11775	8.09639	8.12617
0.038213	8.14262	8.12976	8.14067	8.14067	8.12696	8.14412	8.14974	8.12508	8.13416	8.14985	8.11589	8.12169	8.11483	8.13291	8.1164	8.12457	8.09919	8.12126	8.10277	8.11694	8.1206	8.12391	8.10539	8.11234	8.0864	8.12953	8.12574	8.12721	8.16465	8.13736	8.14913	8.10908	8.14232	8.15247	8.1605	8.11574	8.13337	8.1384	8.14242	8.15091	8.1293	8.09479	8.08833	8.09972	8.13128
0.03825	8.14255	8.12993	8.13914	8.13164	8.12683	8.15211	8.14301	8.13705	8.14771	8.14845	8.11452	8.11691	8.12655	8.13075	8.12235	8.12978	8.11963	8.11818	8.09466	8.1209	8.10771	8.11915	8.10595	8.11773	8.0811	8.12576	8.13232	8.14649	8.1666	8.13298	8.15681	8.12841	8.14189	8.13916	8.1484	8.11943	8.14072	8.13291	8.14534	8.15061	8.13026	8.10638	8.0954	8.11175	8.14481
0.038288	8.12441	8.13497	8.14143	8.1277	8.11211	8.14552	8.1353	8.16081	8.1572	8.14962	8.12678	8.12281	8.13766	8.13426	8.12337	8.1309	8.13482	8.11574	8.10883	8.11724	8.10946	8.10796	8.10661	8.13375	8.09168	8.13342	8.13352	8.15361	8.17245	8.13789	8.15636	8.14946	8.14122	8.13052	8.14031	8.13044	8.1381	8.12159	8.14473	8.14695	8.13891	8.12909	8.09052	8.12363	8.1559
0.038325	8.12637	8.15188	8.13784	8.13202	8.12823	8.13972	8.15335	8.16043	8.15193	8.14407	8.13446	8.12599	8.1442	8.12973	8.11556	8.14176	8.12892	8.1177	8.11684	8.11829	8.12574	8.1016	8.10598	8.13855	8.0839	8.12981	8.13197	8.15681	8.16752	8.16442	8.15305	8.15445	8.13622	8.15338	8.14913	8.13021	8.13375	8.11668	8.15755	8.14369	8.14631	8.13006	8.0913	8.1234	8.15541
0.038363	8.13955	8.15376	8.12296	8.1368	8.14786	8.13769	8.16409	8.1587	8.13558	8.14069	8.14443	8.11646	8.15501	8.12785	8.13047	8.13794	8.13232	8.1164	8.12393	8.13118	8.13021	8.11205	8.10595	8.12457	8.07831	8.12119	8.11572	8.15946	8.16231	8.16424	8.13479	8.15399	8.13174	8.15775	8.16574	8.12548	8.14941	8.122	8.16121	8.13044	8.13825	8.13156	8.10173	8.12009	8.16411
0.0384	8.14303	8.15305	8.11981	8.12492	8.16899	8.14763	8.16396	8.13761	8.13321	8.13886	8.12876	8.12457	8.13428	8.12096	8.12899	8.13377	8.13565	8.12134	8.12645	8.12945	8.12622	8.12027	8.08962	8.1191	8.09865	8.09613	8.12246	8.1587	8.14695	8.14339	8.13754	8.14362	8.13927	8.15468	8.17314	8.13052	8.16159	8.13199	8.15015	8.13319	8.12902	8.12635	8.10343	8.11083	8.16416
0.038438	8.14916	8.15712	8.12551	8.13169	8.175	8.1445	8.15694	8.13181	8.13731	8.1469	8.11556	8.11915	8.10623	8.10971	8.10994	8.13797	8.13405	8.13479	8.13039	8.12597	8.12024	8.11717	8.07874	8.12434	8.11015	8.09275	8.12764	8.15714	8.13273	8.14036	8.14387	8.14578	8.14903	8.15381	8.16683	8.13504	8.14814	8.12803	8.14649	8.15104	8.13975	8.12777	8.10389	8.11419	8.15615
0.038475	8.17095	8.15076	8.12637	8.14428	8.15768	8.13349	8.14641	8.12543	8.14954	8.15473	8.11704	8.10109	8.09039	8.10435	8.09451	8.12876	8.13128	8.1385	8.13372	8.12289	8.12447	8.1135	8.07622	8.13321	8.11322	8.12101	8.12103	8.15053	8.1263	8.14423	8.12884	8.15966	8.15432	8.16149	8.15692	8.14356	8.13774	8.11646	8.15732	8.16086	8.15132	8.11963	8.08517	8.13166	8.15895
0.038513	8.16653	8.12775	8.13705	8.16096	8.15224	8.12856	8.13565	8.11038	8.13771	8.14768	8.11948	8.10323	8.11653	8.10857	8.10064	8.10933	8.12447	8.12818	8.13298	8.11592	8.13067	8.11709	8.07292	8.11267	8.12848	8.1325	8.12192	8.13919	8.12467	8.1414	8.11638	8.17014	8.14473	8.14946	8.14946	8.14898	8.12904	8.12968	8.16104	8.15247	8.14547	8.11938	8.08581	8.12149	8.15369
0.03855	8.14949	8.11536	8.14939	8.15625	8.14334	8.13571	8.14128	8.10364	8.12078	8.1499	8.12274	8.12782	8.14191	8.12996	8.11478	8.09728	8.11712	8.1134	8.12007	8.11953	8.1145	8.11002	8.08868	8.10598	8.12792	8.14206	8.11938	8.13604	8.12134	8.13619	8.13527	8.15244	8.12088	8.14651	8.15526	8.14595	8.10567	8.13766	8.14913	8.14456	8.12604	8.11623	8.09344	8.11261	8.14542
0.038588	8.13741	8.12431	8.14364	8.14272	8.12658	8.12925	8.15961	8.0885	8.12416	8.15501	8.12472	8.13034	8.1486	8.14611	8.13454	8.10888	8.11328	8.09464	8.10916	8.11417	8.11734	8.10219	8.10755	8.11968	8.1192	8.15122	8.11956	8.13604	8.13324	8.12691	8.1456	8.13532	8.13166	8.13647	8.15605	8.15002	8.10059	8.13095	8.1312	8.12747	8.11414	8.11188	8.0939	8.10262	8.14206
0.038625	8.13838	8.13133	8.13515	8.12787	8.12111	8.13169	8.15814	8.09847	8.13504	8.14753	8.1194	8.11663	8.13332	8.1502	8.12945	8.10977	8.11523	8.09001	8.1179	8.10656	8.11297	8.11144	8.11386	8.12352	8.11383	8.14913	8.11531	8.13797	8.13365	8.12533	8.15407	8.1425	8.14334	8.13998	8.16246	8.15274	8.11386	8.13352	8.13632	8.12772	8.13187	8.1043	8.08617	8.10099	8.15786
0.038663	8.15221	8.13113	8.14173	8.1238	8.11801	8.12716	8.15468	8.11005	8.14954	8.1458	8.09631	8.10549	8.11221	8.13237	8.12983	8.10839	8.12047	8.11083	8.11282	8.10938	8.09303	8.10855	8.11689	8.1101	8.11216	8.15137	8.12167	8.14105	8.12897	8.13347	8.15974	8.14275	8.15173	8.15407	8.15236	8.17238	8.12825	8.14362	8.14888	8.13115	8.14237	8.10771	8.07988	8.11658	8.16393
0.0387	8.1588	8.14606	8.15592	8.11338	8.11419	8.12169	8.14651	8.09547	8.15498	8.14061	8.09992	8.11361	8.09781	8.13024	8.12426	8.11045	8.13283	8.10819	8.11175	8.13141	8.10191	8.13502	8.1014	8.10938	8.11953	8.15178	8.1209	8.14466	8.13159	8.14301	8.15572	8.15252	8.16055	8.15826	8.13365	8.17843	8.14583	8.14183	8.14344	8.12889	8.15165	8.11175	8.10003	8.11991	8.16208
0.038738	8.15592	8.16935	8.16185	8.11119	8.11737	8.11968	8.13886	8.10964	8.15463	8.12897	8.11943	8.14061	8.09718	8.11971	8.13118	8.12085	8.14735	8.09784	8.12642	8.13634	8.10511	8.14857	8.08133	8.10999	8.1249	8.1414	8.12701	8.13738	8.13044	8.15331	8.15158	8.15867	8.16732	8.15946	8.12864	8.15936	8.14194	8.14461	8.14082	8.11839	8.14768	8.11717	8.11325	8.13029	8.1529
0.038775	8.16673	8.1617	8.15552	8.12693	8.12719	8.12202	8.13108	8.13072	8.15084	8.13232	8.12892	8.13764	8.09608	8.11681	8.13647	8.13359	8.13769	8.11124	8.12782	8.14003	8.09901	8.14074	8.08225	8.10763	8.13601	8.13779	8.12927	8.13446	8.11727	8.15346	8.15524	8.15491	8.15318	8.16035	8.13037	8.16149	8.13756	8.13487	8.14507	8.10308	8.15264	8.1251	8.10453	8.13253	8.14929
0.038813	8.16518	8.1765	8.15038	8.13393	8.14575	8.11302	8.13535	8.13395	8.1457	8.14433	8.13176	8.12627	8.10875	8.11086	8.13354	8.14044	8.12261	8.12246	8.10641	8.12533	8.10247	8.12943	8.09329	8.10669	8.13512	8.13314	8.13733	8.13955	8.11269	8.16396	8.14456	8.15987	8.15122	8.16259	8.14224	8.16378	8.15519	8.12482	8.13835	8.10351	8.14122	8.13133	8.10074	8.1135	8.13418
0.03885	8.16144	8.17101	8.14758	8.13586	8.1603	8.11437	8.13878	8.12853	8.13151	8.14328	8.13947	8.10455	8.11795	8.10315	8.12665	8.13855	8.12993	8.12314	8.08868	8.10633	8.11167	8.13072	8.09494	8.11363	8.14038	8.1252	8.125	8.1424	8.12342	8.16371	8.13161	8.16348	8.14382	8.15725	8.13822	8.16544	8.15575	8.1206	8.13736	8.12253	8.12655	8.11144	8.08342	8.11656	8.11513
0.038888	8.162	8.15895	8.14244	8.13881	8.16406	8.10323	8.1457	8.11666	8.14595	8.15277	8.13822	8.10356	8.11325	8.11704	8.10862	8.12098	8.13047	8.12177	8.10992	8.10117	8.10331	8.14234	8.09316	8.11712	8.14102	8.12609	8.11559	8.14868	8.1338	8.15366	8.11071	8.15361	8.13357	8.15292	8.13733	8.15826	8.15063	8.13454	8.13342	8.12724	8.125	8.09858	8.0855	8.13057	8.12263
0.038925	8.16012	8.15068	8.14557	8.1474	8.1472	8.11175	8.12953	8.12953	8.1442	8.15213	8.13006	8.11167	8.11132	8.12502	8.10252	8.10432	8.12841	8.11661	8.12968	8.10478	8.09631	8.1384	8.08711	8.1207	8.14611	8.13049	8.11615	8.1474	8.14148	8.15628	8.11592	8.14829	8.14341	8.15104	8.13583	8.14888	8.1443	8.1371	8.13423	8.12266	8.13728	8.08937	8.10702	8.134	8.12762
0.038963	8.15117	8.15473	8.14384	8.15371	8.1367	8.12345	8.1278	8.13934	8.13548	8.13919	8.13057	8.12337	8.11569	8.13532	8.10008	8.10135	8.11572	8.11933	8.12454	8.1149	8.11035	8.12123	8.0851	8.13527	8.12841	8.13217	8.12113	8.13443	8.13705	8.14634	8.1338	8.13927	8.1471	8.13922	8.13115	8.13591	8.13588	8.13616	8.14809	8.12874	8.14344	8.09535	8.12497	8.14336	8.1263
0.039	8.14486	8.16808	8.14751	8.14758	8.13861	8.11879	8.13568	8.1368	8.14293	8.13222	8.11971	8.12831	8.12841	8.13588	8.08868	8.11147	8.10295	8.12276	8.12325	8.10659	8.1075	8.10694	8.10364	8.13858	8.11933	8.12673	8.12068	8.1385	8.13459	8.13271	8.14034	8.14171	8.15824	8.13189	8.13899	8.13098	8.1206	8.13194	8.13489	8.12976	8.13761	8.10931	8.12225	8.13268	8.13278
0.039038	8.15847	8.16238	8.15206	8.14326	8.13014	8.12342	8.14318	8.13558	8.14484	8.13375	8.10031	8.12772	8.12757	8.12001	8.0909	8.11979	8.10654	8.12088	8.1189	8.1073	8.09532	8.10315	8.1062	8.13054	8.12019	8.12215	8.11134	8.14774	8.12762	8.13263	8.13993	8.15013	8.17642	8.13609	8.1292	8.14275	8.12093	8.13599	8.11752	8.1384	8.14896	8.10994	8.11595	8.12294	8.13927
0.039075	8.16762	8.15877	8.16022	8.14382	8.12487	8.12322	8.13441	8.13123	8.14407	8.13713	8.09573	8.12383	8.12129	8.12098	8.10582	8.11689	8.10216	8.13072	8.13459	8.11251	8.09077	8.11442	8.09771	8.12902	8.10834	8.11152	8.11267	8.14954	8.1221	8.13972	8.14641	8.14776	8.16554	8.14128	8.12612	8.14359	8.11747	8.14888	8.13426	8.14667	8.15114	8.1115	8.13565	8.1204	8.13301
0.039113	8.1675	8.15981	8.16976	8.14339	8.11597	8.1296	8.1471	8.12462	8.13924	8.14542	8.10717	8.13784	8.12909	8.12757	8.12495	8.12579	8.09898	8.13817	8.14476	8.11317	8.10402	8.11658	8.11473	8.12106	8.11223	8.11363	8.12589	8.14112	8.12556	8.12462	8.13779	8.14473	8.14603	8.13754	8.12032	8.11852	8.13652	8.15442	8.14946	8.13942	8.15788	8.12157	8.13853	8.11251	8.12853
0.03915	8.16218	8.15458	8.17192	8.14771	8.12157	8.13683	8.15236	8.12416	8.13759	8.1427	8.13342	8.13825	8.14209	8.11879	8.12533	8.128	8.084	8.1218	8.13276	8.12167	8.11005	8.12073	8.11099	8.1165	8.12497	8.12164	8.12927	8.14359	8.12469	8.13354	8.14804	8.14926	8.1307	8.1236	8.12655	8.1104	8.14018	8.15442	8.15068	8.13906	8.16434	8.1135	8.12874	8.11605	8.14077
0.039188	8.15158	8.14692	8.15493	8.13947	8.12505	8.13504	8.15412	8.14191	8.12019	8.14445	8.12851	8.12744	8.14445	8.12258	8.11623	8.14087	8.08751	8.11495	8.12912	8.13459	8.11567	8.12276	8.08662	8.11831	8.11183	8.11976	8.13499	8.16363	8.11801	8.12505	8.14092	8.15023	8.13075	8.1174	8.14275	8.12434	8.12154	8.1679	8.14552	8.14341	8.14242	8.11267	8.13029	8.12538	8.14331
0.039225	8.13593	8.14471	8.1575	8.13637	8.13054	8.1397	8.14835	8.14654	8.12169	8.14344	8.11244	8.12635	8.14262	8.1279	8.11198	8.12546	8.11607	8.12146	8.12508	8.12281	8.1091	8.11948	8.08484	8.13232	8.11078	8.12576	8.13886	8.15053	8.13365	8.13008	8.13548	8.14511	8.12683	8.13283	8.14761	8.14379	8.1147	8.17169	8.15178	8.12943	8.12759	8.1147	8.13047	8.12032	8.12726
0.039263	8.14298	8.15933	8.15857	8.13771	8.1267	8.14837	8.14705	8.14064	8.14545	8.13955	8.11391	8.12665	8.1424	8.11849	8.10125	8.10844	8.13527	8.11274	8.10547	8.10977	8.10791	8.11516	8.08767	8.13601	8.11297	8.1223	8.14	8.12261	8.14967	8.12798	8.14438	8.13756	8.13431	8.1366	8.14367	8.14379	8.1355	8.16549	8.14295	8.14372	8.11729	8.13031	8.13283	8.11549	8.11699
0.0393	8.14354	8.17296	8.1561	8.13489	8.13067	8.15264	8.14557	8.11968	8.15224	8.13741	8.11198	8.13372	8.13723	8.11228	8.09735	8.12172	8.13667	8.10814	8.11462	8.11116	8.12174	8.10567	8.09097	8.14135	8.11116	8.11335	8.13059	8.12192	8.16599	8.12508	8.14346	8.14695	8.14156	8.13588	8.13271	8.14244	8.1485	8.15376	8.12683	8.15219	8.12065	8.13563	8.12996	8.12335	8.13543
0.039338	8.13545	8.17795	8.1605	8.13952	8.13148	8.13609	8.14517	8.12474	8.15926	8.13667	8.10361	8.13337	8.12884	8.10961	8.09514	8.131	8.12327	8.11249	8.11994	8.12808	8.13342	8.10206	8.10941	8.13771	8.1146	8.11132	8.12764	8.13525	8.1499	8.12581	8.12675	8.15773	8.13634	8.15051	8.1385	8.13553	8.15249	8.14921	8.11951	8.15018	8.13004	8.13502	8.13082	8.12325	8.15028
0.039375	8.14618	8.1826	8.16836	8.128	8.13052	8.13349	8.13565	8.11592	8.1528	8.14196	8.10173	8.11841	8.12724	8.11948	8.10666	8.13031	8.11071	8.11785	8.11811	8.12523	8.1501	8.10704	8.11717	8.14156	8.12663	8.09941	8.14377	8.13492	8.13143	8.14448	8.12508	8.16101	8.1444	8.16838	8.14219	8.13265	8.15427	8.13906	8.13792	8.13672	8.12218	8.11116	8.11958	8.119	8.16457
0.039413	8.15684	8.17393	8.17197	8.10443	8.14379	8.1337	8.13332	8.11488	8.13693	8.15173	8.12472	8.10765	8.12396	8.12129	8.11378	8.12795	8.11139	8.11434	8.12149	8.1218	8.15287	8.11559	8.11175	8.13927	8.11679	8.11295	8.15173	8.13586	8.12154	8.15455	8.12497	8.15831	8.14321	8.16167	8.13604	8.13029	8.15908	8.13792	8.13835	8.13291	8.12001	8.10397	8.10677	8.10982	8.15165
0.03945	8.16668	8.16533	8.15788	8.09476	8.13634	8.12319	8.14443	8.11681	8.12319	8.1321	8.13314	8.11544	8.11742	8.1222	8.11984	8.14598	8.12047	8.12284	8.12352	8.12268	8.14585	8.12403	8.09781	8.12935	8.11325	8.14364	8.12444	8.13558	8.11406	8.14443	8.11788	8.17123	8.13461	8.1472	8.12617	8.13138	8.14222	8.14636	8.13995	8.13866	8.12314	8.11488	8.10903	8.10015	8.12955
0.039488	8.15865	8.18044	8.15013	8.10338	8.13403	8.12576	8.14471	8.13774	8.10033	8.12187	8.1321	8.13799	8.11297	8.12965	8.12558	8.15567	8.13815	8.11501	8.12177	8.10804	8.13398	8.12093	8.08599	8.12879	8.1062	8.15145	8.09453	8.14784	8.11546	8.13049	8.12309	8.17675	8.13408	8.14511	8.13972	8.13738	8.14171	8.14791	8.14183	8.13924	8.13927	8.12035	8.10555	8.10374	8.11053
0.039525	8.14929	8.18649	8.14257	8.10176	8.13004	8.13393	8.15119	8.14997	8.10015	8.11923	8.13675	8.14801	8.11841	8.14158	8.12943	8.14557	8.13642	8.09804	8.10997	8.1072	8.13853	8.14232	8.07793	8.13632	8.10755	8.13255	8.09245	8.15346	8.12129	8.11755	8.13703	8.18911	8.13136	8.15132	8.1469	8.14031	8.14456	8.14199	8.12734	8.13553	8.14303	8.12843	8.10331	8.11048	8.12444
0.039563	8.15076	8.18314	8.15671	8.10254	8.12688	8.14339	8.15132	8.14634	8.11078	8.14148	8.12205	8.13932	8.11722	8.13901	8.11643	8.12029	8.12447	8.1012	8.11048	8.11564	8.12889	8.1547	8.08136	8.11877	8.12246	8.11963	8.1071	8.13939	8.12947	8.10786	8.14341	8.19201	8.12741	8.16053	8.13632	8.12714	8.14369	8.12874	8.11602	8.12825	8.13311	8.12665	8.09931	8.10331	8.13181
0.0396	8.15913	8.17955	8.17095	8.11292	8.12955	8.15244	8.13611	8.13306	8.12047	8.15992	8.11284	8.12922	8.1221	8.13853	8.12075	8.11676	8.12637	8.12057	8.12027	8.12167	8.11951	8.15353	8.08408	8.10643	8.13171	8.12235	8.11872	8.13136	8.13008	8.11887	8.13268	8.17167	8.12805	8.16592	8.13245	8.12502	8.1424	8.1248	8.11498	8.12243	8.1309	8.13802	8.10613	8.09326	8.14774
0.039638	8.16645	8.15114	8.18235	8.13558	8.12889	8.14662	8.13655	8.14211	8.12296	8.15931	8.11363	8.13693	8.11305	8.1351	8.11757	8.12012	8.13685	8.13296	8.12065	8.12658	8.11485	8.15254	8.09105	8.10056	8.12879	8.13037	8.11707	8.13062	8.1395	8.13832	8.13693	8.14537	8.12805	8.16289	8.13153	8.13672	8.13741	8.14206	8.1249	8.12619	8.13766	8.13423	8.10946	8.08985	8.14893
0.039675	8.1764	8.15165	8.1812	8.13248	8.13535	8.14369	8.14717	8.15437	8.12017	8.15903	8.1165	8.13418	8.10923	8.14631	8.10616	8.11002	8.12121	8.12599	8.1192	8.12001	8.13797	8.15277	8.09354	8.12332	8.13204	8.1295	8.11589	8.12515	8.14417	8.13482	8.14425	8.13321	8.13835	8.15079	8.13626	8.14384	8.12754	8.15544	8.13271	8.12818	8.13845	8.13433	8.12818	8.09402	8.13972
0.039713	8.18746	8.16485	8.17098	8.13212	8.12688	8.14461	8.16681	8.15142	8.1266	8.15661	8.12889	8.137	8.11666	8.14875	8.10031	8.10816	8.10824	8.11333	8.11132	8.12068	8.15539	8.16223	8.09453	8.13937	8.13065	8.12658	8.10974	8.13354	8.14758	8.13362	8.12701	8.14344	8.12538	8.14667	8.12777	8.13479	8.1266	8.1531	8.13601	8.14992	8.14845	8.13393	8.1488	8.09415	8.13133
0.03975	8.17454	8.15971	8.14758	8.12866	8.13072	8.13512	8.17174	8.15241	8.14519	8.15163	8.14013	8.13922	8.12564	8.12981	8.10547	8.10333	8.09682	8.1089	8.10114	8.12284	8.1548	8.14817	8.10905	8.1204	8.12482	8.1279	8.11025	8.13675	8.14952	8.13176	8.12098	8.1444	8.13456	8.1312	8.12215	8.14112	8.13115	8.13464	8.13718	8.16358	8.14328	8.12571	8.14995	8.09705	8.12897
0.039788	8.14389	8.17469	8.14662	8.13583	8.13416	8.12642	8.16373	8.1619	8.15376	8.14812	8.13128	8.13626	8.12597	8.12981	8.10488	8.11521	8.09741	8.13563	8.10893	8.11417	8.13911	8.13029	8.1177	8.12358	8.1	8.11775	8.11923	8.14623	8.12716	8.13644	8.13347	8.13998	8.15272	8.12363	8.12274	8.1528	8.13527	8.12319	8.14428	8.15829	8.14985	8.10595	8.14178	8.11356	8.11778
0.039825	8.12823	8.17746	8.14908	8.13741	8.14794	8.12103	8.16485	8.1665	8.13148	8.12546	8.12317	8.13258	8.13469	8.13649	8.10743	8.11785	8.09769	8.15099	8.12589	8.10875	8.13054	8.13868	8.10936	8.12543	8.09769	8.10476	8.10765	8.1572	8.122	8.13611	8.13606	8.13189	8.15819	8.13787	8.12497	8.1485	8.14926	8.11811	8.16254	8.1385	8.15013	8.11267	8.13683	8.14115	8.11679
0.039863	8.11605	8.15948	8.13863	8.13975	8.14952	8.11261	8.16592	8.1532	8.11592	8.1118	8.11328	8.12485	8.13861	8.12157	8.11091	8.13042	8.11028	8.13779	8.12976	8.12101	8.11902	8.1279	8.10425	8.12169	8.11874	8.10069	8.1074	8.16086	8.12345	8.122	8.13558	8.12393	8.14982	8.14995	8.13146	8.1543	8.13911	8.1088	8.15252	8.12322	8.1543	8.11325	8.13637	8.14713	8.13057
0.0399	8.11061	8.1382	8.13189	8.14514	8.13037	8.1117	8.14557	8.13955	8.10692	8.12413	8.11727	8.12543	8.13693	8.10933	8.11144	8.15877	8.14158	8.13553	8.11656	8.1223	8.09359	8.13014	8.10013	8.12841	8.13604	8.09443	8.10987	8.15804	8.11152	8.12139	8.15974	8.14364	8.16401	8.1412	8.15547	8.15353	8.12741	8.1133	8.14272	8.11811	8.15081	8.10165	8.11234	8.13517	8.13008
0.039938	8.1295	8.14173	8.13039	8.14135	8.13103	8.11579	8.13235	8.13922	8.12007	8.13258	8.1252	8.11526	8.12706	8.1105	8.11559	8.16198	8.14138	8.12874	8.10916	8.10677	8.09654	8.14087	8.10577	8.10954	8.12497	8.10488	8.11444	8.16528	8.11849	8.12767	8.18077	8.1443	8.14949	8.13761	8.16556	8.15697	8.13243	8.12146	8.13688	8.11177	8.13835	8.09769	8.1115	8.1165	8.13118
0.039975	8.15158	8.14618	8.11854	8.13006	8.13441	8.12922	8.119	8.14433	8.12495	8.13916	8.11948	8.10623	8.12737	8.11218	8.11516	8.1398	8.13108	8.11852	8.1102	8.10964	8.09405	8.13891	8.10959	8.10885	8.10094	8.11701	8.12945	8.15753	8.14079	8.12904	8.17324	8.12998	8.14384	8.14412	8.15892	8.15404	8.12932	8.12073	8.14051	8.11699	8.13014	8.09481	8.1191	8.1118	8.13176
0.040013	8.15946	8.15323	8.11297	8.12762	8.1383	8.13156	8.11854	8.13802	8.12172	8.14011	8.11968	8.10595	8.12172	8.12215	8.11951	8.11963	8.11732	8.09934	8.11007	8.10089	8.1014	8.1426	8.10605	8.1134	8.10799	8.12861	8.15613	8.15808	8.14972	8.14379	8.15503	8.13461	8.13464	8.14725	8.16037	8.14702	8.11727	8.11567	8.13604	8.11727	8.12469	8.10458	8.12327	8.11264	8.128
0.04005	8.15544	8.16345	8.11526	8.14178	8.1292	8.12693	8.12665	8.13799	8.1204	8.13098	8.12108	8.10997	8.13087	8.12619	8.10481	8.11328	8.11679	8.09588	8.10765	8.09613	8.09319	8.13922	8.09875	8.11722	8.13192	8.12291	8.1502	8.15768	8.13967	8.14753	8.13525	8.13504	8.12101	8.15618	8.15994	8.1518	8.12421	8.13265	8.12248	8.11322	8.11523	8.12714	8.12068	8.10895	8.13909
0.040088	8.16767	8.17027	8.12533	8.14161	8.12434	8.11216	8.1234	8.14115	8.12998	8.12426	8.12073	8.106	8.13769	8.1117	8.10313	8.11302	8.10971	8.10384	8.11528	8.11144	8.09296	8.11122	8.09611	8.13708	8.13565	8.12111	8.13733	8.15366	8.13161	8.14028	8.12322	8.12561	8.12228	8.15569	8.14786	8.14377	8.13131	8.12548	8.13288	8.1265	8.09835	8.13805	8.11689	8.10272	8.14514
0.040125	8.17375	8.16872	8.13466	8.13764	8.13766	8.11343	8.12281	8.1381	8.13662	8.13273	8.12602	8.10628	8.14156	8.1164	8.10588	8.11295	8.10214	8.10109	8.10687	8.11915	8.10938	8.10292	8.09474	8.1503	8.13347	8.12248	8.11297	8.14387	8.12958	8.12538	8.12653	8.11816	8.12495	8.14189	8.14911	8.14034	8.13021	8.12045	8.15514	8.11045	8.09718	8.13207	8.10303	8.10104	8.14916
0.040163	8.17467	8.17533	8.13423	8.13128	8.13288	8.13044	8.13128	8.14316	8.13398	8.14189	8.11277	8.10532	8.14631	8.13082	8.10799	8.11213	8.1209	8.09883	8.09545	8.12691	8.11198	8.10059	8.08952	8.15346	8.12368	8.11185	8.109	8.13143	8.13403	8.12528	8.12566	8.12533	8.12747	8.13456	8.15544	8.14247	8.11981	8.11195	8.15356	8.10677	8.09972	8.12441	8.10178	8.0837	8.1517
0.0402	8.16068	8.16981	8.12803	8.13451	8.13744	8.1424	8.13118	8.144	8.11974	8.14827	8.10638	8.11139	8.13072	8.14125	8.11595	8.11322	8.13878	8.10092	8.09016	8.12464	8.12052	8.11078	8.10473	8.15824	8.12592	8.10748	8.12589	8.13128	8.15371	8.12177	8.12459	8.14051	8.14794	8.12945	8.15331	8.13812	8.12543	8.10822	8.1428	8.10427	8.10417	8.12851	8.1118	8.07208	8.15175
0.040238	8.1441	8.16655	8.12747	8.15519	8.1473	8.14695	8.13349	8.14713	8.12004	8.14962	8.11101	8.12352	8.12182	8.14923	8.12965	8.11081	8.14072	8.10916	8.08787	8.1218	8.12444	8.11905	8.10511	8.16043	8.12637	8.09817	8.12029	8.13952	8.15521	8.12065	8.12345	8.13334	8.16549	8.1324	8.15132	8.1383	8.13487	8.11147	8.12047	8.0983	8.10844	8.12103	8.11411	8.08314	8.14405
0.040275	8.15231	8.16521	8.12886	8.15773	8.14593	8.15346	8.13418	8.12017	8.13779	8.1427	8.10783	8.13138	8.1368	8.14023	8.11579	8.11854	8.13339	8.11707	8.09667	8.12431	8.12986	8.11562	8.09367	8.13812	8.11862	8.09985	8.11707	8.1484	8.14138	8.12452	8.13385	8.1132	8.16986	8.13006	8.14237	8.15994	8.12976	8.11862	8.11485	8.1046	8.11317	8.11958	8.11119	8.1057	8.14077
0.040313	8.16157	8.14829	8.12141	8.14044	8.13367	8.15104	8.14084	8.11679	8.1469	8.13153	8.10412	8.12752	8.15091	8.13273	8.11709	8.12917	8.13037	8.11704	8.09731	8.12632	8.1264	8.11348	8.08088	8.12678	8.10931	8.09558	8.13398	8.15328	8.12286	8.12258	8.14051	8.10491	8.16452	8.12317	8.13744	8.16666	8.13306	8.12152	8.12101	8.113	8.11155	8.12594	8.11826	8.10216	8.13082
0.04035	8.15966	8.14158	8.12123	8.12103	8.1249	8.14392	8.14507	8.12495	8.14369	8.13179	8.109	8.13174	8.13344	8.13832	8.11846	8.12831	8.12403	8.12675	8.10267	8.1236	8.12747	8.1075	8.08754	8.15051	8.11523	8.09705	8.15742	8.16734	8.10954	8.13848	8.15669	8.13184	8.15994	8.13916	8.15432	8.1604	8.13339	8.11961	8.1326	8.11638	8.11429	8.10679	8.10626	8.10069	8.11676
0.040388	8.16335	8.1383	8.13527	8.11729	8.12007	8.14115	8.15676	8.11979	8.14061	8.12586	8.11404	8.13426	8.1456	8.14087	8.12602	8.12734	8.11353	8.12482	8.10905	8.11071	8.144	8.12314	8.10661	8.14656	8.13085	8.10036	8.15892	8.16055	8.09794	8.1587	8.15674	8.15129	8.14799	8.14751	8.1695	8.16053	8.12675	8.12312	8.14089	8.10514	8.12472	8.11172	8.1145	8.11841	8.13006
0.040425	8.16818	8.16071	8.15269	8.1308	8.12342	8.14603	8.15396	8.11508	8.14562	8.13006	8.11447	8.11671	8.15007	8.15646	8.13309	8.12754	8.10725	8.12912	8.11704	8.09458	8.14837	8.12383	8.1251	8.13029	8.1396	8.10191	8.14339	8.15091	8.12266	8.16137	8.14486	8.15839	8.1296	8.14608	8.16416	8.16203	8.12764	8.12083	8.15066	8.11111	8.13459	8.10819	8.11823	8.12828	8.14565
0.040463	8.17324	8.16226	8.15956	8.14969	8.12001	8.14982	8.14695	8.1118	8.14649	8.14852	8.1174	8.11467	8.13011	8.15201	8.14461	8.12482	8.09293	8.12337	8.11279	8.07729	8.12441	8.10804	8.11913	8.12146	8.12876	8.10125	8.1441	8.13828	8.14507	8.14484	8.14392	8.14814	8.13026	8.14501	8.15191	8.16081	8.12843	8.12241	8.15971	8.11511	8.13156	8.08978	8.113	8.12897	8.14817
0.0405	8.17215	8.15564	8.13616	8.16795	8.09491	8.15068	8.1354	8.12421	8.14621	8.15331	8.12663	8.13019	8.11501	8.1398	8.13283	8.13988	8.08543	8.12592	8.09776	8.08591	8.0958	8.10308	8.12164	8.12711	8.10928	8.11142	8.14135	8.13713	8.13662	8.12515	8.14768	8.13611	8.14095	8.14573	8.14779	8.14016	8.13723	8.1296	8.13698	8.11086	8.11742	8.09062	8.10125	8.1218	8.13512
0.040538	8.15521	8.15114	8.13153	8.17245	8.10102	8.13927	8.12515	8.12263	8.15041	8.14786	8.13576	8.1311	8.11124	8.14059	8.11183	8.15526	8.08894	8.14049	8.10471	8.0865	8.10448	8.11887	8.12444	8.12963	8.10877	8.10298	8.1339	8.15158	8.12675	8.13034	8.14026	8.13433	8.14305	8.13606	8.16002	8.13507	8.15041	8.13838	8.12884	8.11877	8.10717	8.09529	8.0984	8.1209	8.13243
0.040575	8.14056	8.15463	8.13698	8.16287	8.1164	8.14234	8.13512	8.13464	8.1502	8.13972	8.15262	8.12365	8.11071	8.13339	8.10478	8.15442	8.09875	8.1281	8.1163	8.09082	8.12309	8.13675	8.11834	8.13004	8.11811	8.11043	8.13276	8.15763	8.12561	8.15221	8.13764	8.14087	8.14367	8.12614	8.15689	8.1499	8.1544	8.15081	8.12726	8.12856	8.12683	8.11025	8.10559	8.11221	8.14379
0.040613	8.12953	8.15274	8.13131	8.14901	8.12309	8.14626	8.13065	8.15135	8.14705	8.12808	8.16381	8.12609	8.11887	8.12869	8.10758	8.14674	8.11956	8.12225	8.11768	8.10476	8.11862	8.13583	8.11383	8.14064	8.11386	8.13311	8.13736	8.14468	8.13446	8.16605	8.14621	8.13047	8.14923	8.1321	8.14641	8.15814	8.14855	8.14885	8.12093	8.12408	8.14842	8.12932	8.11343	8.1103	8.14463
0.04065	8.13037	8.1516	8.12541	8.14303	8.12543	8.14583	8.14067	8.15374	8.14148	8.12134	8.15882	8.12564	8.1237	8.13187	8.11633	8.13657	8.12711	8.12266	8.11602	8.10267	8.10781	8.11946	8.11653	8.12927	8.10463	8.14641	8.14608	8.14847	8.13721	8.17131	8.14491	8.12553	8.1471	8.1516	8.15041	8.14845	8.15684	8.1339	8.12917	8.12103	8.15857	8.12482	8.12332	8.11073	8.13395
0.040688	8.13138	8.14481	8.12398	8.15369	8.12721	8.14237	8.14395	8.1484	8.12678	8.12467	8.15274	8.11272	8.1279	8.13103	8.12798	8.13906	8.11775	8.11073	8.12098	8.09082	8.11778	8.10801	8.10262	8.1192	8.11424	8.13204	8.1441	8.1532	8.12566	8.15414	8.13006	8.13759	8.13115	8.1545	8.16093	8.12803	8.17825	8.13479	8.12584	8.10697	8.15369	8.12467	8.13578	8.11483	8.14573
0.040725	8.13896	8.1444	8.13212	8.16147	8.11068	8.12884	8.14789	8.13192	8.11152	8.12719	8.1442	8.10738	8.13187	8.13944	8.12925	8.1397	8.13492	8.11549	8.13189	8.10364	8.13217	8.1087	8.10852	8.12057	8.13276	8.13042	8.14756	8.13489	8.10229	8.13942	8.14476	8.14771	8.1353	8.15997	8.15493	8.13329	8.1649	8.12912	8.13906	8.09448	8.12673	8.12223	8.12487	8.12594	8.15127
0.040763	8.14613	8.14669	8.15221	8.16404	8.11925	8.12436	8.15122	8.1236	8.12088	8.14061	8.13128	8.11643	8.12558	8.12884	8.13614	8.13309	8.14957	8.11305	8.12876	8.12332	8.11872	8.11007	8.11063	8.10356	8.13037	8.11394	8.14946	8.10791	8.11005	8.13751	8.15694	8.14893	8.15132	8.16195	8.16104	8.13512	8.14829	8.13131	8.14028	8.11994	8.1191	8.11478	8.12106	8.11488	8.1543
[truncated: 2,913 more rows]

## Sheet: kon 1 uM
2.5e-05	8.27164	8.24257	8.2605	8.24825	8.24406	8.27728	8.28491	8.26496	8.29872	8.26435	8.26332	8.24387	8.25871	8.24001	8.2523	8.22849	8.21911	8.2148	8.22803	8.18325	8.20393	8.21327	8.18256	8.23471	8.23833	8.28148	8.24928	8.25218	8.26435	8.28976	8.28884	8.28255	8.26675	8.25893	8.24978	8.21438	8.21373	8.21766	8.22292	8.22693	8.23635	8.20969	8.19332	8.25256	8.19687	8.18428	8.21705	8.20934
[truncated: 3,999 more rows]

[truncated: 13 more sheets: kon 1.25 uM, kon 1.5 uM, kon 2 uM, kon 2.5 uM, kon 3 uM, koff 2.5 uM, koff 5 uM, koff 7.5 uM, koff 10 uM, koff 15 uM, koff 20 uM, koff 25 uM, koff 30 uM]
