# Supplementary material for: Evolutionary fine-tuning of residual helix structure in disordered proteins manifests in complex structure and lifetime
Source: Commun Biol. 2023 Jan 18;6:63. doi: 10.1038/s42003-023-04445-6 (PMC9849366; doi:10.1038/s42003-023-04445-6)
Supplement: Supplementary file 6 — Supplementary Data 4 [file 42003_2023_4445_MOESM6_ESM.zip › Supplementary Data 4/DREB2A D267L.xlsx]

## Sheet: Info
	Information sheet
	Method:		Stopped-flow fluoresence spectroscopy
	Interaction:		RCD1-RST(499-572) : DREB2A(244-272)-D267L
	Buffer:		50 mM HEPES pH 7.4, 100 mM NaCl
	Temperature:		10 °C
	Association (kon) samples:
	FITC-DREB2A D267L				Final 0.05 uM
	RCD1-RST				Final 0.5-3 uM
	Dissociation (koff) samples:
	FITC-DREB2A D267L : RCD1-RST				Final 0.05 : 0.5 uM
	DREB2A D267L				Final 2-30 uM

## Sheet: kon 0.5 uM
0.0007	8.61454	8.65537	8.56482	8.58542	8.57409	8.58026	8.56162	8.49873	8.50828	8.52165	8.46059	8.5427	8.5725	8.58518	8.53602	8.50019	8.56376	8.53024	8.4785	8.51278	8.47393	8.46082	8.40948	8.44082	8.40886	8.4388	8.44459
0.0014	8.54052	8.57718	8.55395	8.55587	8.53817	8.5583	8.47811	8.48564	8.46992	8.46763	8.41837	8.54912	8.54379	8.53299	8.49255	8.44551	8.52266	8.49181	8.45082	8.42801	8.44157	8.43731	8.42377	8.40805	8.40064	8.4448	8.41937
0.0021	8.50249	8.542	8.49096	8.48496	8.4861	8.48649	8.43514	8.40423	8.42371	8.41117	8.36256	8.48783	8.48644	8.46911	8.45489	8.41143	8.46304	8.42705	8.40258	8.40657	8.39228	8.38131	8.34976	8.36106	8.33105	8.35986	8.33513
0.0028	8.46227	8.50811	8.45501	8.45556	8.44483	8.44631	8.40034	8.37337	8.38011	8.37181	8.32033	8.43158	8.44143	8.44379	8.40926	8.37702	8.4141	8.39127	8.36143	8.35468	8.35476	8.32823	8.31038	8.32175	8.29331	8.33137	8.30544
0.0035	8.42594	8.45676	8.41835	8.43136	8.41575	8.41827	8.38434	8.3461	8.3432	8.34721	8.294	8.39974	8.40929	8.39882	8.38061	8.34892	8.38975	8.36849	8.34655	8.34277	8.33504	8.31309	8.29571	8.3061	8.27847	8.30752	8.2708
0.0042	8.40176	8.43942	8.39807	8.40062	8.3917	8.39758	8.34992	8.31532	8.31467	8.31482	8.27765	8.39464	8.39455	8.35939	8.34082	8.32281	8.37303	8.33014	8.30657	8.30457	8.30422	8.29089	8.27367	8.26451	8.25169	8.27785	8.27757
0.0049	8.37508	8.41373	8.36849	8.37805	8.36832	8.37138	8.32631	8.29589	8.28983	8.29418	8.27214	8.36532	8.35937	8.34601	8.32877	8.29866	8.35726	8.31312	8.28205	8.28983	8.28397	8.25904	8.24102	8.25465	8.225	8.25821	8.23458
0.0056	8.34724	8.3925	8.34836	8.35069	8.35714	8.35437	8.30788	8.27099	8.27879	8.27352	8.23911	8.33451	8.34758	8.31935	8.3151	8.27512	8.319	8.2917	8.26984	8.27591	8.26168	8.25607	8.2363	8.24027	8.22025	8.24362	8.22004
0.0063	8.3551	8.37105	8.32384	8.35017	8.34831	8.33261	8.30578	8.26879	8.27288	8.27397	8.24785	8.32384	8.3196	8.3042	8.2915	8.26867	8.31797	8.29251	8.26269	8.26911	8.2493	8.2338	8.22358	8.21619	8.20727	8.21855	8.20734
0.007	8.31753	8.35466	8.32801	8.33302	8.31914	8.33958	8.28612	8.26282	8.24816	8.25938	8.22143	8.31414	8.31449	8.30849	8.28666	8.26223	8.28962	8.27	8.249	8.24093	8.23687	8.2224	8.19714	8.20734	8.20385	8.21788	8.18119
0.0077	8.3253	8.35366	8.31639	8.32166	8.3152	8.30475	8.26582	8.23376	8.24586	8.23308	8.19341	8.28983	8.30872	8.2885	8.27951	8.24934	8.2844	8.25674	8.23811	8.22551	8.22815	8.2164	8.18445	8.1961	8.19369	8.20648	8.19284
0.0084	8.29106	8.33863	8.30391	8.31464	8.29733	8.29479	8.26032	8.23757	8.23392	8.22888	8.18495	8.28676	8.29116	8.27121	8.25403	8.24569	8.27267	8.25205	8.22199	8.22021	8.22054	8.19923	8.18273	8.19307	8.18552	8.1928	8.17697
0.0091	8.30296	8.33959	8.29868	8.30193	8.28344	8.30287	8.24616	8.22748	8.22028	8.2151	8.1803	8.28258	8.2887	8.2582	8.25879	8.22365	8.26255	8.24957	8.21657	8.21716	8.20558	8.1919	8.17504	8.18438	8.15111	8.17944	8.16861
0.0098	8.29581	8.33086	8.28809	8.29328	8.28124	8.30259	8.23883	8.21898	8.21844	8.21335	8.17741	8.26229	8.27439	8.2656	8.23162	8.22196	8.26891	8.24152	8.20936	8.21574	8.21786	8.18062	8.16582	8.17632	8.15206	8.18407	8.15959
0.0105	8.28809	8.31823	8.28035	8.28196	8.27349	8.29183	8.23332	8.2058	8.20408	8.19746	8.1752	8.26014	8.27096	8.24925	8.23955	8.21623	8.24934	8.23514	8.2064	8.20029	8.20983	8.17709	8.16313	8.17246	8.14157	8.17513	8.16294
0.0112	8.27351	8.31011	8.27371	8.28086	8.27861	8.28091	8.23151	8.20881	8.20437	8.20413	8.16524	8.2629	8.2643	8.23609	8.23531	8.2249	8.25002	8.22661	8.19929	8.20193	8.20069	8.17715	8.15064	8.1603	8.14351	8.16113	8.14479
0.0119	8.27747	8.31816	8.26801	8.26867	8.26288	8.27208	8.23354	8.20522	8.21456	8.19686	8.15363	8.26636	8.25686	8.23073	8.23116	8.22882	8.24289	8.22088	8.19579	8.19855	8.18513	8.17615	8.16302	8.16376	8.13501	8.15004	8.15079
0.0126	8.2639	8.32412	8.26742	8.27159	8.25653	8.25161	8.23467	8.19643	8.2033	8.20171	8.14861	8.23961	8.26189	8.24416	8.22106	8.23043	8.23633	8.20697	8.18841	8.19394	8.18284	8.15899	8.15442	8.15949	8.14064	8.1618	8.1503
0.0133	8.26753	8.316	8.26045	8.26117	8.26058	8.25529	8.21984	8.1894	8.19792	8.18923	8.14536	8.25812	8.25456	8.227	8.23841	8.21705	8.2387	8.20611	8.20093	8.18571	8.1836	8.15353	8.14173	8.15732	8.12395	8.15888	8.14883
0.014	8.26754	8.29844	8.24886	8.25234	8.25649	8.26231	8.22859	8.18239	8.18015	8.18237	8.15217	8.25254	8.24499	8.22053	8.22372	8.21228	8.23851	8.21349	8.17925	8.17706	8.18647	8.17162	8.13354	8.15869	8.13256	8.16011	8.13845
0.0147	8.25985	8.30392	8.2515	8.26414	8.25696	8.25216	8.21366	8.17467	8.18394	8.17641	8.14647	8.24939	8.23847	8.22115	8.21327	8.19363	8.22615	8.20499	8.1698	8.18791	8.18221	8.1594	8.1393	8.14258	8.12987	8.15795	8.13933
0.0154	8.2649	8.29334	8.24497	8.24484	8.25423	8.26571	8.21339	8.17398	8.17843	8.17843	8.137	8.24617	8.23432	8.22057	8.21694	8.19781	8.21898	8.20706	8.18174	8.18378	8.18753	8.14828	8.13232	8.13799	8.11536	8.15179	8.13688
0.0161	8.24909	8.2822	8.25294	8.24831	8.24254	8.25818	8.20622	8.18143	8.1811	8.18458	8.14496	8.23461	8.23652	8.22319	8.2259	8.18725	8.22217	8.20586	8.17906	8.17008	8.16967	8.1495	8.14155	8.13077	8.12602	8.15635	8.13187
0.0168	8.25095	8.27781	8.24374	8.2568	8.24607	8.24617	8.20497	8.17081	8.17731	8.18354	8.15343	8.23591	8.24137	8.21115	8.21173	8.18699	8.22176	8.1914	8.17784	8.16807	8.16992	8.14457	8.12952	8.13877	8.12391	8.14253	8.14659
0.0175	8.2532	8.28132	8.24087	8.25388	8.25426	8.24895	8.20402	8.17091	8.17792	8.16994	8.14184	8.23953	8.23058	8.21489	8.21309	8.20088	8.22543	8.19318	8.17522	8.16924	8.16613	8.1495	8.12941	8.13618	8.10963	8.14233	8.11757
0.0182	8.25592	8.2741	8.24249	8.25506	8.22711	8.23737	8.20581	8.16587	8.17988	8.17695	8.14271	8.23509	8.23774	8.21622	8.20239	8.19983	8.21498	8.19667	8.18138	8.17217	8.17138	8.15308	8.13657	8.13353	8.12648	8.14	8.12653
0.0189	8.24869	8.2689	8.23612	8.24538	8.22813	8.24774	8.20027	8.16401	8.16426	8.17024	8.13974	8.24648	8.22589	8.2142	8.21448	8.1869	8.21681	8.19895	8.16408	8.17328	8.16967	8.14704	8.14545	8.13842	8.1224	8.14507	8.13671
0.0196	8.24896	8.26962	8.24704	8.23858	8.23888	8.24468	8.19506	8.17807	8.17895	8.17558	8.13832	8.22912	8.22926	8.21255	8.21523	8.18212	8.21305	8.19158	8.1677	8.17153	8.1723	8.14135	8.12776	8.13923	8.12463	8.1424	8.12346
0.0203	8.24996	8.269	8.24633	8.24872	8.23565	8.23381	8.19616	8.16891	8.1693	8.1679	8.14168	8.24129	8.22723	8.21908	8.20091	8.17299	8.21768	8.1794	8.16578	8.17324	8.16704	8.14713	8.12797	8.14254	8.12491	8.14905	8.11494
0.021	8.24831	8.27065	8.23618	8.25208	8.2297	8.24309	8.18992	8.16106	8.17464	8.16692	8.13951	8.23577	8.22871	8.21561	8.20627	8.18837	8.21032	8.19229	8.17551	8.16729	8.1664	8.14307	8.13545	8.11967	8.1206	8.13443	8.11193
0.0217	8.234	8.27563	8.2413	8.25766	8.24249	8.24777	8.18624	8.16842	8.17465	8.17021	8.12153	8.23954	8.23075	8.19749	8.21169	8.18134	8.20294	8.17582	8.1582	8.15568	8.16125	8.15406	8.12138	8.14104	8.11761	8.12986	8.12311
0.0224	8.23871	8.26418	8.22543	8.2475	8.23897	8.2421	8.20058	8.16921	8.16796	8.16374	8.12967	8.2335	8.21488	8.21394	8.21206	8.17697	8.20414	8.18237	8.14447	8.16705	8.16599	8.14221	8.12873	8.12802	8.12208	8.12882	8.11782
0.0231	8.2532	8.26525	8.22396	8.24621	8.23205	8.24821	8.20392	8.1755	8.18034	8.16778	8.13468	8.23863	8.22485	8.20657	8.20277	8.17939	8.20683	8.19496	8.16294	8.16648	8.16974	8.13807	8.1274	8.12859	8.11369	8.12896	8.12193
0.0238	8.23611	8.28261	8.2174	8.23512	8.2422	8.24211	8.19876	8.16078	8.17291	8.17747	8.13544	8.22601	8.22308	8.20996	8.20395	8.18063	8.21347	8.18595	8.1572	8.17061	8.16551	8.13873	8.12729	8.13132	8.12303	8.13861	8.10581
0.0245	8.23286	8.27549	8.22752	8.25067	8.23681	8.237	8.18952	8.16012	8.15953	8.16919	8.13412	8.23419	8.21452	8.20728	8.20175	8.18098	8.21137	8.18222	8.16561	8.15838	8.16098	8.13622	8.12056	8.1333	8.11212	8.13769	8.11488
0.0252	8.23469	8.2808	8.22761	8.2503	8.23184	8.23744	8.20298	8.15854	8.16329	8.16221	8.12391	8.23145	8.21729	8.20948	8.21459	8.17548	8.21852	8.18106	8.1604	8.1654	8.15833	8.14251	8.12165	8.12438	8.11189	8.13584	8.12221
0.0259	8.23499	8.27024	8.23763	8.25119	8.23579	8.23198	8.1955	8.16055	8.1687	8.16624	8.14248	8.23917	8.21859	8.2044	8.19475	8.17269	8.20837	8.17742	8.15775	8.16212	8.15762	8.14685	8.12532	8.13654	8.10918	8.13827	8.12224
0.0266	8.23727	8.27042	8.22691	8.2496	8.23031	8.2334	8.18779	8.16055	8.16493	8.16009	8.13659	8.22053	8.21753	8.19424	8.19523	8.18254	8.2024	8.1797	8.16419	8.15533	8.15449	8.14413	8.12078	8.12895	8.1062	8.13715	8.1109
0.0273	8.25	8.27473	8.22591	8.25098	8.24167	8.21957	8.17576	8.16173	8.15427	8.16818	8.13059	8.23833	8.20271	8.20872	8.18277	8.17473	8.20254	8.17718	8.16302	8.15687	8.15762	8.1346	8.12877	8.13555	8.11744	8.13214	8.10453
0.028	8.23802	8.26566	8.23006	8.25992	8.24135	8.23521	8.1883	8.16718	8.1697	8.15955	8.1251	8.21975	8.20925	8.21889	8.19197	8.16938	8.21132	8.17495	8.15289	8.16184	8.15613	8.14763	8.11671	8.13626	8.11632	8.12701	8.10365
0.0287	8.2459	8.27453	8.22001	8.26035	8.23729	8.22972	8.18924	8.16025	8.16446	8.15114	8.1253	8.22888	8.21177	8.20359	8.19788	8.17935	8.2173	8.1708	8.16487	8.15483	8.15792	8.13888	8.11968	8.11739	8.1204	8.13534	8.11554
0.0294	8.23471	8.26669	8.22911	8.25937	8.25202	8.23473	8.19864	8.17301	8.15134	8.16372	8.13501	8.21373	8.208	8.20111	8.189	8.18604	8.21002	8.17735	8.16755	8.16578	8.15412	8.13893	8.11556	8.12673	8.10819	8.14189	8.12362
0.0301	8.23088	8.26502	8.22594	8.24523	8.23352	8.22537	8.19783	8.16058	8.16002	8.16212	8.13264	8.20328	8.21658	8.21087	8.21096	8.17769	8.20736	8.18097	8.15856	8.15888	8.15285	8.14117	8.1337	8.12285	8.11477	8.13038	8.12075
0.0308	8.24106	8.28277	8.23159	8.24577	8.23299	8.23386	8.19829	8.16753	8.15831	8.15664	8.13008	8.21246	8.22232	8.2061	8.19507	8.17851	8.21314	8.18184	8.16192	8.16495	8.17218	8.14195	8.11979	8.1234	8.1228	8.13549	8.11195
0.0315	8.23141	8.27688	8.23678	8.24183	8.24645	8.22488	8.20839	8.1605	8.15952	8.16464	8.12455	8.22082	8.2114	8.19679	8.19114	8.17315	8.20882	8.18382	8.16214	8.1669	8.15724	8.15045	8.11879	8.13648	8.11694	8.12689	8.11345
0.0322	8.22523	8.26709	8.23376	8.24306	8.24751	8.22988	8.18229	8.15077	8.17488	8.17155	8.11547	8.2101	8.21035	8.21189	8.18939	8.16741	8.2089	8.17792	8.16027	8.15398	8.14951	8.13097	8.11378	8.13179	8.10787	8.13681	8.11303
0.0329	8.22619	8.26949	8.21955	8.25023	8.23687	8.22431	8.18565	8.17588	8.15717	8.16154	8.12445	8.21055	8.22491	8.20537	8.19538	8.16948	8.20394	8.17612	8.15932	8.14839	8.16238	8.13203	8.11649	8.1321	8.1088	8.13041	8.12108
0.0336	8.22074	8.26726	8.21471	8.23262	8.24074	8.22893	8.19953	8.16419	8.16504	8.1609	8.12379	8.2032	8.20688	8.20324	8.19664	8.19177	8.21216	8.17557	8.16388	8.14758	8.16674	8.13745	8.11811	8.1311	8.10725	8.12	8.101
0.0343	8.23323	8.26153	8.21544	8.23554	8.23456	8.22721	8.19579	8.17055	8.15032	8.17027	8.12875	8.20828	8.21697	8.20683	8.19067	8.16523	8.21194	8.17126	8.16427	8.14593	8.15495	8.13523	8.11702	8.12412	8.11924	8.13546	8.11445
0.035	8.23586	8.26399	8.2162	8.23522	8.24279	8.24415	8.19508	8.16724	8.16245	8.16245	8.12714	8.21296	8.21186	8.20191	8.20273	8.17721	8.19991	8.1856	8.16794	8.15235	8.16667	8.12947	8.11954	8.12959	8.12261	8.13408	8.09949
0.0357	8.22798	8.26139	8.22738	8.22769	8.23813	8.2293	8.20157	8.16012	8.17165	8.16377	8.12576	8.20395	8.21362	8.20411	8.19872	8.17689	8.20298	8.17835	8.16695	8.15721	8.16	8.13853	8.11482	8.12132	8.12248	8.12678	8.12084
0.0364	8.23375	8.26206	8.23235	8.22661	8.23118	8.21411	8.19287	8.15484	8.16656	8.16465	8.12966	8.21095	8.19428	8.20306	8.20536	8.18509	8.20269	8.18478	8.16383	8.14984	8.15313	8.1235	8.11379	8.12579	8.10976	8.13709	8.11081
0.0371	8.23326	8.26429	8.23328	8.22601	8.2304	8.23155	8.19068	8.16506	8.16305	8.16262	8.11734	8.2175	8.20244	8.20354	8.18601	8.17571	8.20226	8.18757	8.165	8.1518	8.15927	8.13588	8.11703	8.12525	8.1188	8.12177	8.10742
0.0378	8.23658	8.26658	8.2276	8.23419	8.2343	8.22715	8.19045	8.1601	8.15422	8.16934	8.12626	8.20542	8.20351	8.20334	8.19092	8.18066	8.20752	8.18205	8.16669	8.15608	8.14548	8.14609	8.12472	8.11793	8.11067	8.11617	8.12216
0.0385	8.23163	8.25877	8.23125	8.22778	8.23161	8.23078	8.18519	8.16193	8.16099	8.15622	8.13348	8.21183	8.20433	8.20148	8.20043	8.18149	8.20661	8.17813	8.16774	8.16199	8.15833	8.13819	8.11842	8.11434	8.1094	8.12463	8.12272
0.0392	8.244	8.25178	8.22706	8.24089	8.23559	8.2238	8.18331	8.16309	8.16963	8.14811	8.14018	8.21872	8.20118	8.21332	8.20128	8.17449	8.20727	8.1762	8.16109	8.16131	8.14032	8.13793	8.11551	8.14116	8.1123	8.11569	8.11565
0.0399	8.24466	8.26776	8.2285	8.2232	8.2376	8.229	8.19382	8.16269	8.1596	8.16022	8.12464	8.20695	8.2074	8.20087	8.19051	8.18277	8.20689	8.18133	8.1558	8.15779	8.15318	8.13589	8.12029	8.11776	8.11462	8.13427	8.11722
0.0406	8.23831	8.27233	8.23186	8.22706	8.22497	8.24229	8.18993	8.16801	8.1615	8.15217	8.13521	8.20013	8.21097	8.20515	8.19604	8.17993	8.20486	8.17141	8.15678	8.16462	8.15422	8.12654	8.10702	8.1264	8.11331	8.11668	8.12431
0.0413	8.24509	8.25962	8.2188	8.22226	8.23599	8.21847	8.19658	8.16026	8.16363	8.16174	8.13077	8.22011	8.21218	8.20917	8.19802	8.17125	8.21073	8.17504	8.15176	8.15608	8.15754	8.13282	8.11713	8.13271	8.1188	8.12095	8.12015
0.042	8.2366	8.26143	8.22285	8.22514	8.24504	8.22272	8.18255	8.16535	8.16608	8.15587	8.11914	8.20587	8.1988	8.19716	8.18417	8.17783	8.21156	8.1757	8.1639	8.16458	8.14315	8.13772	8.10795	8.1319	8.11621	8.11716	8.12314
0.0427	8.23139	8.26766	8.22777	8.21811	8.22648	8.23425	8.1939	8.15627	8.15329	8.16887	8.12176	8.21199	8.21383	8.20049	8.1942	8.17966	8.20024	8.18218	8.15319	8.16052	8.13887	8.13348	8.11668	8.12922	8.10335	8.12646	8.11409
0.0434	8.2318	8.26359	8.22653	8.23349	8.22852	8.22818	8.18923	8.15383	8.15219	8.15355	8.1374	8.20477	8.21061	8.20557	8.19994	8.17138	8.20101	8.17431	8.16175	8.16544	8.15816	8.12696	8.11404	8.13391	8.10359	8.12922	8.10824
0.0441	8.24122	8.25789	8.22214	8.22596	8.23824	8.20082	8.1923	8.16802	8.15009	8.17254	8.12984	8.21529	8.20558	8.19532	8.16861	8.17006	8.20702	8.18713	8.14865	8.16014	8.14688	8.13448	8.1095	8.12295	8.10806	8.12166	8.11783
0.0448	8.24439	8.24975	8.22394	8.23087	8.23835	8.22407	8.19167	8.15827	8.16515	8.15583	8.13048	8.2015	8.19931	8.19476	8.18653	8.18275	8.20778	8.18763	8.16408	8.16239	8.14622	8.13747	8.10384	8.13389	8.10413	8.1276	8.11622
0.0455	8.23888	8.26207	8.21919	8.23144	8.24185	8.22332	8.19913	8.15712	8.15135	8.1652	8.1287	8.19339	8.20437	8.19622	8.18468	8.18318	8.20096	8.18862	8.15547	8.15355	8.15267	8.126	8.11531	8.12463	8.11785	8.1144	8.11067
0.0462	8.23674	8.26778	8.22155	8.22855	8.23288	8.22765	8.19413	8.14242	8.16092	8.16466	8.12999	8.19777	8.20545	8.20255	8.1775	8.17094	8.21502	8.18159	8.15306	8.16096	8.15165	8.13544	8.1035	8.11065	8.11623	8.11947	8.10758
0.0469	8.22964	8.24688	8.22203	8.21907	8.22386	8.22523	8.1869	8.149	8.15816	8.16185	8.13113	8.1897	8.1961	8.201	8.18277	8.17724	8.21215	8.19633	8.16294	8.15152	8.15224	8.13176	8.12264	8.13034	8.10351	8.12392	8.10465
0.0476	8.23494	8.24875	8.22123	8.21728	8.22519	8.22782	8.19089	8.15956	8.15642	8.16962	8.13381	8.20128	8.20777	8.20323	8.18017	8.16952	8.20838	8.17983	8.15714	8.16532	8.1489	8.13342	8.11277	8.1274	8.10949	8.12695	8.09127
0.0483	8.23273	8.25214	8.21552	8.23058	8.23448	8.22867	8.19602	8.15538	8.14524	8.15011	8.13953	8.19679	8.21153	8.19322	8.19396	8.16538	8.20325	8.18078	8.16751	8.1513	8.15125	8.13307	8.09999	8.11376	8.10975	8.12424	8.10544
0.049	8.2366	8.25257	8.21575	8.24656	8.22235	8.23373	8.19932	8.17187	8.15337	8.1662	8.13634	8.18825	8.19237	8.19674	8.18881	8.1612	8.21968	8.18512	8.15064	8.1505	8.14597	8.13151	8.11617	8.11655	8.11151	8.12493	8.10932
0.0497	8.24454	8.2562	8.21904	8.24324	8.23224	8.22302	8.19811	8.16181	8.15503	8.16	8.13079	8.20402	8.19837	8.20237	8.18968	8.17245	8.20473	8.17953	8.16024	8.16082	8.14633	8.12717	8.11334	8.12321	8.10591	8.12247	8.10552
0.0504	8.22217	8.24897	8.21732	8.23804	8.22684	8.22132	8.18839	8.15498	8.158	8.1579	8.13783	8.19652	8.19995	8.19141	8.1805	8.18509	8.19723	8.1747	8.14961	8.17016	8.13991	8.14236	8.1063	8.12188	8.10349	8.11926	8.09763
0.0511	8.24021	8.25295	8.22059	8.24695	8.21874	8.23205	8.19226	8.15732	8.16404	8.15932	8.13303	8.19652	8.19936	8.19544	8.18073	8.17108	8.20576	8.16904	8.1539	8.15778	8.15066	8.13436	8.10922	8.1221	8.10884	8.12249	8.10542
0.0518	8.23688	8.24747	8.21096	8.24638	8.21527	8.23412	8.19122	8.15814	8.15425	8.155	8.14257	8.20717	8.19358	8.19965	8.1769	8.17604	8.20651	8.17777	8.15621	8.15151	8.15693	8.13889	8.1176	8.11911	8.09988	8.12547	8.10449
0.0525	8.23499	8.25069	8.21955	8.25791	8.2193	8.23207	8.17569	8.15794	8.15711	8.16755	8.1424	8.20569	8.18501	8.20087	8.19583	8.17662	8.19707	8.18325	8.15366	8.15925	8.13722	8.12948	8.11869	8.11998	8.11172	8.12523	8.115
0.0532	8.23202	8.25528	8.21911	8.24893	8.22638	8.23037	8.18242	8.15675	8.1506	8.14187	8.14255	8.20017	8.19888	8.19767	8.18104	8.18221	8.18914	8.17495	8.1701	8.15455	8.14201	8.13314	8.10432	8.12981	8.10467	8.11339	8.10456
0.0539	8.22753	8.25055	8.21526	8.25058	8.22327	8.22771	8.18809	8.14695	8.15411	8.15946	8.13063	8.19132	8.19503	8.20277	8.18599	8.17949	8.19656	8.1727	8.15872	8.15961	8.15201	8.13757	8.11057	8.1263	8.10454	8.12499	8.10299
0.0546	8.23928	8.24982	8.22099	8.23965	8.23386	8.22241	8.18354	8.15338	8.16646	8.15856	8.13975	8.2058	8.19834	8.19259	8.1817	8.17454	8.18368	8.189	8.16072	8.15872	8.14635	8.13156	8.12259	8.10946	8.10908	8.11854	8.09696
0.0553	8.23742	8.26062	8.21985	8.22846	8.22364	8.22357	8.18648	8.16017	8.16475	8.15756	8.13936	8.20778	8.20404	8.20379	8.19831	8.17326	8.20338	8.18731	8.1601	8.16218	8.13526	8.13367	8.10341	8.11727	8.11315	8.12409	8.11182
0.056	8.23944	8.26602	8.21705	8.21876	8.23168	8.23118	8.18946	8.15718	8.15304	8.1554	8.12576	8.19031	8.19449	8.19112	8.18576	8.17816	8.196	8.18934	8.15651	8.17265	8.13809	8.13815	8.11252	8.12089	8.09778	8.10931	8.10987
0.0567	8.23853	8.25594	8.22153	8.22431	8.23647	8.22506	8.18957	8.15432	8.15188	8.13508	8.13244	8.20136	8.18835	8.19521	8.19219	8.18498	8.19449	8.17399	8.1552	8.16331	8.13926	8.14136	8.11337	8.12688	8.10748	8.11816	8.10247
0.0574	8.2341	8.26044	8.21969	8.2267	8.23665	8.21396	8.19125	8.16161	8.16246	8.15944	8.12769	8.1899	8.19867	8.19915	8.18764	8.1863	8.19734	8.17915	8.15981	8.17478	8.14608	8.13182	8.10968	8.11906	8.10117	8.11286	8.10608
0.0581	8.23395	8.26639	8.21354	8.2242	8.22922	8.22717	8.19142	8.16198	8.14778	8.15574	8.13097	8.18983	8.19146	8.21123	8.18684	8.18269	8.19224	8.17888	8.15576	8.13875	8.15024	8.12337	8.11452	8.11738	8.10452	8.10509	8.10847
0.0588	8.23232	8.25236	8.217	8.22898	8.235	8.21118	8.19214	8.14711	8.1633	8.15285	8.1366	8.19077	8.19308	8.20439	8.18556	8.18863	8.20971	8.17861	8.14812	8.15796	8.14748	8.13246	8.1079	8.1195	8.09758	8.11345	8.09838
0.0595	8.2389	8.2549	8.22334	8.23022	8.22591	8.21395	8.18373	8.16363	8.15737	8.14886	8.1339	8.19023	8.19906	8.19525	8.18721	8.18195	8.19991	8.18275	8.15146	8.16185	8.1383	8.13591	8.10875	8.11997	8.10506	8.11748	8.09377
0.0602	8.23088	8.25143	8.21627	8.22717	8.22135	8.22766	8.18821	8.15477	8.15314	8.15704	8.1267	8.1989	8.19588	8.19709	8.18081	8.17555	8.2023	8.18531	8.15302	8.15689	8.14139	8.14245	8.09786	8.12396	8.08763	8.10978	8.10649
0.0609	8.22487	8.25277	8.22	8.21847	8.22667	8.22242	8.18649	8.16191	8.15973	8.15568	8.12881	8.19516	8.19077	8.20529	8.18994	8.19328	8.20201	8.1771	8.15626	8.16234	8.13462	8.14249	8.10657	8.124	8.10081	8.11552	8.0989
0.0616	8.22895	8.25163	8.21828	8.23153	8.23412	8.20961	8.19077	8.165	8.1569	8.15312	8.1312	8.18514	8.19974	8.19681	8.1949	8.18515	8.20735	8.16386	8.16643	8.16589	8.13113	8.13446	8.10335	8.11257	8.09123	8.1139	8.11267
0.0623	8.2334	8.2602	8.22928	8.22591	8.21969	8.22585	8.19268	8.16006	8.15158	8.15408	8.12773	8.18937	8.20059	8.193	8.18954	8.19729	8.19918	8.18826	8.15987	8.16076	8.14021	8.14204	8.10049	8.12326	8.10324	8.11588	8.09201
0.063	8.22154	8.25984	8.22591	8.22836	8.22276	8.21175	8.18628	8.15841	8.15903	8.14492	8.13866	8.19176	8.19444	8.20328	8.18221	8.18362	8.20468	8.17661	8.1524	8.16377	8.12232	8.13325	8.09126	8.11087	8.11289	8.11571	8.09438
0.0637	8.23999	8.25681	8.21461	8.22537	8.22786	8.22155	8.18979	8.16366	8.15277	8.15085	8.1409	8.18346	8.19406	8.20055	8.18704	8.18819	8.20616	8.1743	8.15015	8.16468	8.14428	8.13999	8.11349	8.12597	8.11792	8.12658	8.10538
0.0644	8.23091	8.25612	8.22119	8.22054	8.23102	8.20696	8.19373	8.15641	8.14633	8.1482	8.12445	8.18711	8.18963	8.19123	8.18274	8.1706	8.19847	8.17911	8.15058	8.169	8.14857	8.13788	8.10642	8.12548	8.11486	8.1102	8.09547
0.0651	8.22721	8.25599	8.23051	8.23063	8.22394	8.21785	8.18682	8.15026	8.15308	8.14413	8.1333	8.18627	8.19446	8.20548	8.17907	8.18908	8.20676	8.17643	8.16614	8.16115	8.14208	8.13443	8.11137	8.11144	8.10462	8.11436	8.0944
0.0658	8.2221	8.25445	8.22189	8.22981	8.22739	8.22567	8.19176	8.15549	8.15535	8.15018	8.13162	8.19066	8.19959	8.20597	8.194	8.17978	8.2013	8.18834	8.15631	8.17018	8.14163	8.12657	8.10662	8.13423	8.09442	8.11373	8.09365
0.0665	8.23675	8.25848	8.23139	8.2152	8.22744	8.22432	8.19208	8.14849	8.1459	8.14693	8.13465	8.19416	8.19625	8.19976	8.19193	8.1747	8.20742	8.1897	8.16339	8.1595	8.13998	8.14523	8.10388	8.11814	8.10263	8.1099	8.09
0.0672	8.23214	8.24105	8.21861	8.23183	8.24076	8.21935	8.19965	8.15199	8.14914	8.15701	8.12997	8.18453	8.19229	8.1972	8.18292	8.18549	8.19721	8.17808	8.16622	8.1603	8.14147	8.1326	8.10819	8.12619	8.11897	8.11094	8.10007
0.0679	8.23103	8.26146	8.21968	8.22845	8.22122	8.21824	8.1905	8.15767	8.16064	8.14548	8.14653	8.18831	8.20383	8.20155	8.18638	8.18226	8.19407	8.18882	8.14466	8.15868	8.13801	8.12991	8.10588	8.11728	8.10767	8.11865	8.09662
0.0686	8.23937	8.25623	8.22417	8.21847	8.22055	8.21769	8.18369	8.15179	8.15111	8.14353	8.12779	8.19119	8.19993	8.19302	8.1733	8.18046	8.19729	8.17576	8.16363	8.16349	8.13665	8.14058	8.10821	8.12195	8.10946	8.11358	8.10358
0.0693	8.23754	8.24653	8.20822	8.21622	8.23131	8.21927	8.19495	8.15145	8.14512	8.15335	8.13311	8.19214	8.1908	8.21012	8.16422	8.16959	8.20175	8.17115	8.15813	8.1629	8.13143	8.12913	8.10623	8.11813	8.10787	8.11772	8.09818
0.07	8.21728	8.26004	8.21821	8.22178	8.22133	8.21649	8.18272	8.15775	8.14536	8.15474	8.13089	8.1913	8.19633	8.20071	8.18344	8.18024	8.19916	8.17956	8.16531	8.16106	8.13857	8.13413	8.10018	8.11278	8.10934	8.11644	8.09339
0.0707	8.23403	8.24776	8.21321	8.22147	8.22499	8.22521	8.18777	8.16261	8.15289	8.14854	8.12036	8.19134	8.1879	8.1972	8.18894	8.1801	8.20309	8.18009	8.14614	8.15466	8.14337	8.1323	8.11291	8.10359	8.10717	8.11659	8.10075
0.0714	8.24054	8.25665	8.2202	8.22789	8.23294	8.22477	8.19093	8.15441	8.14559	8.14516	8.12775	8.18712	8.19519	8.20883	8.18833	8.18084	8.19889	8.17903	8.15901	8.15949	8.13345	8.12655	8.11691	8.11601	8.11621	8.11323	8.10242
0.0721	8.23725	8.25253	8.21688	8.22604	8.22515	8.21475	8.19188	8.15664	8.1556	8.15059	8.12731	8.19611	8.19263	8.2063	8.18502	8.16753	8.20107	8.17409	8.148	8.1628	8.14372	8.12134	8.09601	8.11506	8.11585	8.11753	8.09414
0.0728	8.24083	8.26007	8.22462	8.22814	8.21771	8.21325	8.17676	8.15805	8.15395	8.15088	8.11791	8.18886	8.19499	8.20148	8.18338	8.17561	8.20532	8.17745	8.15767	8.15779	8.13909	8.14149	8.10033	8.11729	8.10613	8.11258	8.08919
0.0735	8.24196	8.2693	8.22552	8.21437	8.22148	8.21744	8.18491	8.15605	8.15714	8.15073	8.12359	8.1908	8.18563	8.20427	8.1842	8.17043	8.18789	8.18417	8.15392	8.15737	8.14354	8.12684	8.10532	8.11665	8.09452	8.11334	8.10627
0.0742	8.22631	8.25447	8.21643	8.22201	8.23151	8.21597	8.18171	8.15368	8.15244	8.14556	8.13527	8.19105	8.19847	8.19541	8.18191	8.1872	8.192	8.18272	8.14662	8.15655	8.13517	8.12836	8.11283	8.114	8.11289	8.11108	8.10916
0.0749	8.23163	8.26053	8.22192	8.22378	8.23206	8.21624	8.19116	8.15088	8.15645	8.14151	8.12143	8.18231	8.18961	8.19437	8.18163	8.1778	8.21112	8.17309	8.15584	8.16355	8.13848	8.137	8.11222	8.11958	8.11804	8.12101	8.09752
0.0756	8.22821	8.25768	8.22389	8.22563	8.22381	8.22332	8.17796	8.15419	8.15965	8.14723	8.12669	8.19372	8.18705	8.20672	8.19184	8.18159	8.19299	8.17984	8.15766	8.16349	8.14549	8.1262	8.09785	8.12162	8.10479	8.11289	8.09712
0.0763	8.24415	8.26785	8.21205	8.21792	8.22896	8.22313	8.18685	8.16081	8.15707	8.15222	8.13187	8.19334	8.19145	8.19663	8.18279	8.18523	8.20391	8.18303	8.15796	8.15229	8.13261	8.12759	8.09957	8.12171	8.09344	8.11137	8.09926
0.077	8.22329	8.26397	8.21234	8.23026	8.23146	8.219	8.19168	8.15434	8.16151	8.14795	8.12328	8.17476	8.19589	8.20413	8.18525	8.17022	8.20217	8.18196	8.16664	8.15082	8.14082	8.12301	8.11365	8.12163	8.0983	8.11407	8.08733
0.0777	8.22987	8.2704	8.21091	8.22451	8.22466	8.22444	8.19536	8.15927	8.15721	8.13428	8.12856	8.17898	8.17736	8.20624	8.16838	8.17389	8.19846	8.18265	8.14686	8.16146	8.14268	8.12658	8.1068	8.11424	8.09517	8.11074	8.09367
0.0784	8.22768	8.26146	8.22226	8.22133	8.23466	8.21957	8.18195	8.16018	8.14319	8.14787	8.1239	8.18389	8.19416	8.19713	8.19689	8.17713	8.1941	8.17965	8.15658	8.15799	8.13214	8.12995	8.10996	8.11615	8.09221	8.11844	8.09393
0.0791	8.22753	8.26776	8.22402	8.21949	8.23139	8.21902	8.18041	8.15698	8.15187	8.14745	8.13264	8.18155	8.18868	8.20809	8.18671	8.18143	8.19407	8.17797	8.14817	8.15295	8.14089	8.13947	8.09933	8.11359	8.09103	8.12644	8.08223
0.0798	8.23091	8.2709	8.21495	8.21742	8.22815	8.21366	8.19561	8.15748	8.15407	8.14571	8.13793	8.18684	8.18914	8.20711	8.18806	8.18211	8.19675	8.17451	8.14892	8.15426	8.13405	8.1246	8.10713	8.11251	8.08542	8.11348	8.08578
0.0805	8.22851	8.26682	8.21875	8.21348	8.22948	8.22146	8.18838	8.15196	8.14803	8.14221	8.12804	8.18622	8.18379	8.20582	8.19097	8.17164	8.19666	8.1771	8.14744	8.15896	8.14111	8.12785	8.11	8.12072	8.08095	8.10606	8.09253
0.0812	8.22185	8.2634	8.21165	8.22034	8.22715	8.21545	8.1778	8.167	8.15769	8.143	8.12596	8.18608	8.18684	8.20542	8.18325	8.1809	8.19919	8.16927	8.14691	8.15426	8.14131	8.13201	8.12391	8.12252	8.0912	8.10377	8.09753
0.0819	8.23073	8.26645	8.22019	8.22642	8.24285	8.21802	8.18356	8.1622	8.14541	8.15856	8.13008	8.18479	8.18844	8.18592	8.17869	8.17906	8.20481	8.17698	8.15814	8.16233	8.13918	8.12363	8.11202	8.11729	8.0778	8.11392	8.08962
0.0826	8.23018	8.25846	8.21185	8.21696	8.22687	8.22774	8.18473	8.15644	8.15344	8.15256	8.13186	8.18296	8.19892	8.20222	8.18468	8.17716	8.19586	8.17904	8.15108	8.14402	8.14134	8.13762	8.11668	8.11347	8.07815	8.11828	8.08594
0.0833	8.2335	8.2588	8.20746	8.20894	8.23351	8.22199	8.18761	8.14831	8.1532	8.14722	8.13594	8.17866	8.18915	8.19763	8.19347	8.16762	8.18759	8.17649	8.15874	8.1527	8.14633	8.12635	8.11048	8.12178	8.09113	8.11121	8.08743
0.084	8.23466	8.25936	8.21118	8.21466	8.23005	8.22487	8.17929	8.15745	8.15844	8.15046	8.1258	8.19318	8.19596	8.20443	8.17909	8.18633	8.19832	8.16959	8.16015	8.14485	8.14195	8.12765	8.11396	8.11606	8.09092	8.11693	8.09417
0.0847	8.22361	8.26152	8.21812	8.21061	8.22825	8.22549	8.17889	8.15584	8.15646	8.14632	8.1276	8.18989	8.19495	8.20999	8.18964	8.18091	8.19642	8.17246	8.15606	8.15503	8.14032	8.12576	8.10811	8.11891	8.08971	8.10871	8.09702
0.0854	8.21827	8.24998	8.20979	8.23478	8.22301	8.22951	8.1842	8.16466	8.15721	8.15192	8.13459	8.19614	8.18202	8.20059	8.17116	8.1774	8.20111	8.18928	8.16017	8.16331	8.1449	8.1332	8.11414	8.12063	8.09062	8.11569	8.09847
0.0861	8.22015	8.26848	8.21328	8.2177	8.2242	8.21823	8.18094	8.15907	8.15637	8.14831	8.12978	8.18809	8.19505	8.20689	8.17933	8.16904	8.18914	8.17298	8.15663	8.1624	8.14909	8.12914	8.11256	8.11472	8.09479	8.10698	8.08638
0.0868	8.23039	8.26138	8.21764	8.22401	8.21958	8.22509	8.17436	8.14943	8.15597	8.1496	8.13922	8.18937	8.18107	8.19749	8.18297	8.18584	8.20998	8.17889	8.15927	8.14598	8.13784	8.13293	8.10521	8.12317	8.09175	8.11933	8.09317
0.0875	8.23566	8.26323	8.22094	8.22874	8.21657	8.21873	8.18293	8.16098	8.16509	8.15627	8.13681	8.17991	8.18564	8.21646	8.1901	8.16914	8.19621	8.18824	8.15409	8.14741	8.13993	8.12654	8.10898	8.11424	8.0855	8.10929	8.09993
0.0882	8.23151	8.25982	8.2085	8.22132	8.22654	8.21585	8.18	8.16236	8.16262	8.15343	8.12593	8.1827	8.18652	8.20288	8.17529	8.18196	8.20216	8.16886	8.16787	8.14661	8.13692	8.12717	8.10593	8.1131	8.07999	8.10498	8.0974
0.0889	8.23191	8.24893	8.21016	8.22091	8.22973	8.2187	8.1845	8.15775	8.14837	8.14714	8.12631	8.18783	8.19073	8.20131	8.17404	8.17655	8.20118	8.16173	8.14375	8.15162	8.14502	8.13576	8.10886	8.12391	8.08822	8.1075	8.08146
0.0896	8.2291	8.25123	8.21734	8.21541	8.22364	8.21106	8.18984	8.15827	8.15901	8.15251	8.13674	8.17842	8.1828	8.20363	8.18454	8.17125	8.20263	8.17091	8.15496	8.14873	8.14433	8.14057	8.12043	8.11687	8.09546	8.11272	8.09795
0.0903	8.23192	8.26241	8.2221	8.22162	8.23033	8.2218	8.18357	8.1419	8.15293	8.15145	8.13189	8.19161	8.19121	8.20339	8.18065	8.16752	8.20019	8.17007	8.1519	8.15215	8.12496	8.12446	8.1211	8.11489	8.09692	8.10676	8.09294
0.091	8.23614	8.26147	8.21244	8.219	8.21542	8.22247	8.18606	8.15394	8.16531	8.15231	8.12606	8.19137	8.20705	8.1931	8.1813	8.16872	8.20646	8.16458	8.15779	8.15719	8.13151	8.12597	8.1009	8.11497	8.08863	8.11103	8.09187
0.0917	8.22979	8.25408	8.20436	8.22149	8.23281	8.22397	8.19027	8.15491	8.15325	8.15014	8.13161	8.18439	8.19598	8.20371	8.18606	8.17363	8.19673	8.17052	8.14756	8.16099	8.1304	8.12218	8.10901	8.11551	8.08912	8.10717	8.08952
0.0924	8.23065	8.25618	8.21783	8.21173	8.22852	8.21909	8.18783	8.15641	8.16228	8.15415	8.13167	8.1802	8.1914	8.20452	8.1808	8.17568	8.19992	8.17021	8.14586	8.14203	8.13476	8.13326	8.10706	8.11706	8.08182	8.10631	8.081
0.0931	8.22752	8.26308	8.20332	8.22681	8.23099	8.22116	8.17446	8.15558	8.15376	8.14546	8.12726	8.18423	8.18373	8.2011	8.18771	8.17926	8.19149	8.18797	8.15044	8.14373	8.14037	8.12866	8.10166	8.11796	8.09781	8.11403	8.08375
0.0938	8.23151	8.25965	8.2165	8.21688	8.22923	8.21434	8.17748	8.16419	8.16272	8.16078	8.13465	8.19267	8.18962	8.19873	8.17378	8.16839	8.18587	8.17299	8.15384	8.16511	8.13131	8.12902	8.1031	8.1217	8.08495	8.11399	8.0881
0.0945	8.23457	8.25793	8.22287	8.21345	8.23416	8.21521	8.18972	8.15468	8.16246	8.15009	8.12529	8.1875	8.19099	8.19727	8.18635	8.18013	8.18357	8.17291	8.14966	8.14927	8.12964	8.11732	8.10794	8.11	8.09496	8.1071	8.09316
0.0952	8.23552	8.25722	8.2124	8.21883	8.22795	8.22116	8.18235	8.15036	8.15346	8.14723	8.12206	8.18629	8.18092	8.19667	8.17732	8.17813	8.20107	8.18973	8.15275	8.14686	8.1343	8.128	8.11078	8.12596	8.09425	8.10898	8.09048
0.0959	8.22314	8.24089	8.21299	8.23184	8.22979	8.21462	8.18159	8.16377	8.14698	8.15526	8.12366	8.18217	8.19086	8.1988	8.19138	8.17634	8.20325	8.17988	8.15556	8.15079	8.14283	8.12507	8.11173	8.12227	8.08587	8.10924	8.08269
0.0966	8.23241	8.25653	8.21555	8.22339	8.23327	8.20936	8.19337	8.15893	8.14982	8.14186	8.12042	8.19184	8.19415	8.20437	8.18836	8.17393	8.1936	8.18507	8.14004	8.13976	8.13877	8.13184	8.11116	8.11779	8.08825	8.10648	8.09019
0.0973	8.22464	8.26742	8.21048	8.22994	8.22993	8.21385	8.19396	8.15529	8.15994	8.14546	8.12556	8.18721	8.18259	8.2007	8.18805	8.17896	8.19747	8.18047	8.15138	8.15207	8.12913	8.1392	8.11172	8.11673	8.09251	8.11078	8.08765
0.098	8.22283	8.26823	8.19684	8.23047	8.23062	8.21775	8.19045	8.14615	8.15181	8.14003	8.13569	8.18504	8.19179	8.20457	8.17777	8.17225	8.196	8.17724	8.15519	8.15685	8.13768	8.13987	8.11254	8.11949	8.09963	8.10265	8.09288
0.0987	8.23974	8.2577	8.21765	8.21922	8.22285	8.22755	8.18899	8.15393	8.15012	8.1502	8.12785	8.18129	8.18691	8.1995	8.18683	8.17739	8.19487	8.17978	8.1565	8.14585	8.13011	8.12679	8.11355	8.11546	8.08826	8.10879	8.08886
0.0994	8.23094	8.25879	8.22482	8.226	8.22887	8.21449	8.18442	8.15174	8.15668	8.15123	8.12665	8.18376	8.1772	8.19578	8.17494	8.16175	8.18774	8.17602	8.14904	8.14648	8.12784	8.12516	8.11022	8.11097	8.08572	8.10565	8.09393
0.1001	8.2268	8.25654	8.20845	8.22378	8.23621	8.2125	8.17851	8.15322	8.16467	8.16264	8.1249	8.1883	8.18207	8.19836	8.17761	8.15875	8.20311	8.17336	8.15053	8.14292	8.13208	8.12907	8.11297	8.12052	8.07906	8.10196	8.09661
0.1008	8.22323	8.25358	8.20924	8.21621	8.22334	8.21237	8.20313	8.15686	8.1656	8.15802	8.13083	8.17952	8.17366	8.20506	8.18497	8.16993	8.19669	8.18831	8.15767	8.16074	8.14132	8.13071	8.10299	8.11673	8.092	8.10005	8.08663
0.1015	8.21215	8.26793	8.20709	8.23049	8.24284	8.21695	8.19065	8.14726	8.15564	8.14468	8.1357	8.18193	8.18318	8.20196	8.17771	8.17139	8.19833	8.17731	8.1473	8.14951	8.12444	8.11966	8.10059	8.1169	8.08822	8.10253	8.09293
0.1022	8.22338	8.25558	8.22381	8.2198	8.23637	8.22446	8.17808	8.14371	8.15831	8.13399	8.12894	8.17874	8.17703	8.19191	8.17841	8.17979	8.18397	8.17951	8.1433	8.14274	8.14115	8.13838	8.10671	8.12103	8.08338	8.11128	8.08708
0.1029	8.21857	8.26527	8.22213	8.21672	8.22261	8.22045	8.18648	8.16327	8.16242	8.15501	8.13057	8.18624	8.17634	8.19793	8.18834	8.17875	8.1917	8.18001	8.16132	8.15396	8.13633	8.12982	8.10452	8.10689	8.09024	8.11645	8.09471
0.1036	8.22298	8.25269	8.21063	8.22398	8.22577	8.21752	8.17914	8.15219	8.14948	8.15263	8.14269	8.18541	8.1829	8.20074	8.17733	8.17705	8.19291	8.17064	8.15514	8.15139	8.14067	8.11803	8.10921	8.10837	8.0898	8.11119	8.08773
0.1043	8.2282	8.25518	8.21386	8.20358	8.23181	8.21619	8.178	8.15718	8.1374	8.14695	8.13383	8.17589	8.18876	8.20063	8.19154	8.18314	8.18865	8.17675	8.14848	8.14686	8.13661	8.12591	8.11474	8.11874	8.09104	8.1135	8.08769
0.105	8.23457	8.25401	8.21305	8.20788	8.22792	8.22154	8.196	8.1578	8.14816	8.14994	8.13429	8.1833	8.20145	8.19429	8.18112	8.17698	8.19073	8.18007	8.15901	8.14345	8.12918	8.12946	8.10097	8.11303	8.08234	8.10306	8.09758
0.1057	8.23517	8.25555	8.21716	8.21681	8.23125	8.2136	8.1852	8.15889	8.15032	8.14917	8.13783	8.17024	8.18184	8.20967	8.18132	8.17332	8.20014	8.17344	8.15565	8.16037	8.14135	8.12191	8.11897	8.11677	8.08172	8.11007	8.0815
0.1064	8.2239	8.25173	8.20812	8.2149	8.23102	8.21648	8.18791	8.16226	8.15235	8.14971	8.12262	8.18233	8.18996	8.19891	8.16919	8.16599	8.18803	8.1695	8.16259	8.15003	8.1419	8.1234	8.09994	8.11198	8.08566	8.10469	8.08628
0.1071	8.23213	8.25742	8.20657	8.22162	8.23621	8.22352	8.17311	8.15861	8.14765	8.14036	8.13224	8.17206	8.19495	8.20112	8.19034	8.17045	8.19299	8.17603	8.15596	8.13681	8.13604	8.12864	8.10096	8.1212	8.08688	8.10608	8.08187
0.1078	8.22724	8.24984	8.2131	8.22134	8.22685	8.21549	8.18091	8.15599	8.15466	8.14429	8.13755	8.19343	8.19338	8.19156	8.17148	8.1629	8.18908	8.17714	8.15835	8.14752	8.13836	8.12935	8.10189	8.11364	8.08907	8.11119	8.09511
0.1085	8.22777	8.26515	8.20676	8.22036	8.2319	8.21445	8.17822	8.16017	8.15362	8.15014	8.13622	8.19203	8.17668	8.19141	8.18159	8.1816	8.1879	8.1812	8.15135	8.15323	8.1432	8.11703	8.1181	8.11599	8.08656	8.11337	8.09489
0.1092	8.21822	8.27519	8.22345	8.22528	8.23445	8.21337	8.18274	8.15286	8.13795	8.14546	8.13191	8.18307	8.1922	8.20484	8.16167	8.17041	8.1977	8.17662	8.1565	8.14886	8.13579	8.13522	8.10913	8.12208	8.09391	8.1124	8.07881
0.1099	8.22488	8.25534	8.21359	8.21013	8.22268	8.21754	8.18322	8.15326	8.15219	8.13745	8.13397	8.18213	8.18813	8.19516	8.17804	8.16581	8.20378	8.16495	8.16626	8.15318	8.13841	8.12882	8.11182	8.10983	8.08936	8.10109	8.08057
0.1106	8.22731	8.25743	8.22379	8.21398	8.22503	8.20975	8.19203	8.16537	8.16794	8.13701	8.12162	8.18499	8.18231	8.20409	8.17073	8.17806	8.19489	8.16685	8.16173	8.14888	8.13923	8.13381	8.10975	8.11324	8.09175	8.09295	8.09114
0.1113	8.22629	8.26515	8.20491	8.22349	8.23046	8.20881	8.17606	8.15633	8.16129	8.14539	8.13591	8.18034	8.18597	8.20183	8.18448	8.16893	8.18501	8.16792	8.16447	8.15547	8.1443	8.12579	8.10725	8.12216	8.08526	8.1055	8.07986
0.112	8.22117	8.26068	8.21291	8.21622	8.22389	8.21014	8.18205	8.15164	8.14766	8.15037	8.13477	8.18983	8.18935	8.20106	8.1867	8.18432	8.18421	8.16843	8.15364	8.14796	8.14659	8.12322	8.10355	8.11749	8.09975	8.10523	8.08392
0.1127	8.22689	8.25447	8.21024	8.22539	8.2348	8.21731	8.17835	8.14541	8.14939	8.14882	8.13193	8.18351	8.18152	8.19272	8.17769	8.17743	8.18994	8.16124	8.15344	8.14825	8.1252	8.1335	8.10843	8.11319	8.07772	8.12	8.08708
0.1134	8.22637	8.25323	8.20716	8.21689	8.23048	8.21263	8.18462	8.1454	8.15885	8.13942	8.13542	8.18216	8.19488	8.1979	8.17762	8.17956	8.19784	8.17563	8.14656	8.15298	8.13451	8.128	8.10542	8.12123	8.09458	8.11214	8.09462
0.1141	8.22346	8.25183	8.20678	8.21324	8.23827	8.21627	8.18583	8.14514	8.14985	8.1445	8.14453	8.18847	8.19332	8.19415	8.17158	8.17273	8.18923	8.1719	8.15454	8.14726	8.14342	8.12556	8.1062	8.11208	8.08757	8.10081	8.08822
0.1148	8.22183	8.25545	8.20879	8.21506	8.23666	8.2216	8.17944	8.15879	8.15968	8.14542	8.13336	8.18703	8.19411	8.19526	8.18713	8.16092	8.1911	8.16774	8.15271	8.15479	8.13311	8.12658	8.10855	8.11235	8.09156	8.0981	8.09254
0.1155	8.22323	8.26182	8.22243	8.2208	8.25018	8.21547	8.18245	8.1516	8.15213	8.14194	8.12931	8.1812	8.18763	8.20191	8.17537	8.17545	8.20794	8.18058	8.15007	8.15665	8.13046	8.12154	8.11297	8.11425	8.09358	8.10141	8.08329
0.1162	8.22772	8.25041	8.21844	8.21829	8.22401	8.21626	8.18634	8.14783	8.14969	8.14175	8.12426	8.18424	8.18203	8.19529	8.19822	8.17336	8.19601	8.17351	8.14648	8.14284	8.13715	8.12925	8.11075	8.1214	8.08175	8.10478	8.0774
0.1169	8.22451	8.25988	8.21073	8.22239	8.2167	8.21278	8.19163	8.1559	8.15051	8.15934	8.13004	8.18202	8.19404	8.19465	8.17949	8.17328	8.19127	8.17302	8.14624	8.15174	8.13605	8.12432	8.10689	8.11243	8.08347	8.10426	8.08078
0.1176	8.22963	8.25743	8.20918	8.21369	8.23505	8.21368	8.18545	8.17179	8.1439	8.13498	8.12484	8.18484	8.18511	8.2035	8.18662	8.17528	8.18848	8.17601	8.14806	8.14889	8.13661	8.13745	8.10701	8.11212	8.0768	8.10373	8.08555
0.1183	8.23019	8.26259	8.21908	8.20753	8.2319	8.20305	8.17288	8.16095	8.16307	8.14459	8.14041	8.18323	8.18579	8.21085	8.18038	8.17433	8.18758	8.1835	8.14544	8.15228	8.13569	8.12453	8.11166	8.11557	8.09334	8.09187	8.08178
0.119	8.22341	8.26057	8.19993	8.20749	8.23443	8.22499	8.18034	8.15519	8.14302	8.1398	8.11602	8.18963	8.19504	8.19873	8.18625	8.17049	8.19175	8.18039	8.16339	8.15362	8.13822	8.12604	8.10872	8.1227	8.0967	8.10156	8.09005
0.1197	8.22866	8.25203	8.22003	8.21449	8.24064	8.21346	8.18071	8.16631	8.1542	8.14501	8.12486	8.18672	8.18773	8.20265	8.18224	8.17266	8.1991	8.17082	8.15597	8.15563	8.14223	8.12883	8.09359	8.11493	8.08713	8.10109	8.09274
0.1204	8.22491	8.2649	8.20535	8.22077	8.23691	8.21159	8.17649	8.15836	8.14724	8.14553	8.13886	8.1817	8.18624	8.19306	8.17281	8.18112	8.19307	8.17753	8.15972	8.14703	8.14124	8.11925	8.11325	8.11822	8.08637	8.10727	8.08481
0.1211	8.22802	8.2456	8.21681	8.21447	8.22527	8.22123	8.17321	8.1516	8.14464	8.14361	8.12043	8.17578	8.18479	8.20356	8.16976	8.17222	8.18682	8.17055	8.15511	8.1471	8.14005	8.11918	8.11458	8.11385	8.09116	8.10125	8.08201
0.1218	8.22409	8.26081	8.21243	8.21777	8.22993	8.22156	8.18539	8.14296	8.15568	8.14696	8.12226	8.18525	8.18702	8.18545	8.18262	8.16439	8.19796	8.17664	8.15321	8.14275	8.1392	8.1301	8.10361	8.10745	8.08741	8.10628	8.08743
0.1225	8.23083	8.25051	8.21139	8.20792	8.22479	8.21486	8.18297	8.15723	8.14742	8.1438	8.12881	8.18391	8.18249	8.21217	8.18155	8.1742	8.20059	8.17772	8.15609	8.14609	8.13898	8.13093	8.1102	8.11785	8.09783	8.10102	8.09175
0.1232	8.22959	8.26346	8.22707	8.22056	8.23076	8.21012	8.18152	8.15621	8.14664	8.13915	8.13219	8.1777	8.18922	8.18948	8.18203	8.17098	8.18836	8.15859	8.14815	8.13711	8.14187	8.13187	8.10785	8.12201	8.0877	8.09561	8.08325
0.1239	8.23149	8.24361	8.21827	8.2207	8.23877	8.21615	8.18486	8.1531	8.16429	8.13972	8.13016	8.18555	8.19022	8.19402	8.17942	8.17613	8.19246	8.17255	8.1532	8.15161	8.12692	8.12144	8.10704	8.12436	8.08633	8.09946	8.08392
0.1246	8.21398	8.24815	8.21693	8.21728	8.23603	8.21932	8.19144	8.15459	8.16073	8.14476	8.13805	8.18235	8.17068	8.1998	8.18449	8.17199	8.18445	8.17621	8.14744	8.14674	8.13152	8.13398	8.10569	8.12364	8.08261	8.1021	8.09774
0.1253	8.23063	8.26206	8.20934	8.22953	8.23188	8.21466	8.18352	8.14895	8.14239	8.14913	8.12622	8.1783	8.1876	8.19386	8.17584	8.18313	8.18774	8.17416	8.1571	8.14294	8.14046	8.12557	8.09866	8.11791	8.07482	8.097	8.10136
0.126	8.2233	8.25056	8.22057	8.21672	8.23117	8.21073	8.17532	8.15204	8.15391	8.15386	8.13676	8.17898	8.18391	8.20459	8.17388	8.17082	8.18336	8.17078	8.15364	8.15719	8.14919	8.13541	8.09418	8.11799	8.07897	8.09919	8.07664
0.1267	8.23153	8.26084	8.21287	8.21409	8.22898	8.22577	8.1778	8.15213	8.15821	8.13729	8.12832	8.19429	8.18628	8.19962	8.17458	8.17704	8.18825	8.17983	8.14877	8.14645	8.1378	8.12596	8.09246	8.1243	8.08635	8.1044	8.08106
0.1274	8.23069	8.25449	8.20489	8.23417	8.24308	8.21537	8.18546	8.146	8.15659	8.15521	8.12539	8.18937	8.18521	8.1912	8.17599	8.17377	8.19458	8.16372	8.14336	8.13995	8.15463	8.13084	8.10097	8.11641	8.08384	8.10076	8.07329
0.1281	8.2143	8.25608	8.22232	8.21593	8.23653	8.21678	8.17891	8.15986	8.15049	8.14016	8.12847	8.17971	8.19108	8.19757	8.18901	8.17483	8.19677	8.15413	8.13086	8.15024	8.12729	8.12204	8.10342	8.11568	8.08647	8.10526	8.08904
0.1288	8.23255	8.26508	8.2088	8.22075	8.22459	8.21803	8.17252	8.15743	8.15465	8.14067	8.13428	8.17905	8.18733	8.20128	8.18885	8.16931	8.19186	8.17343	8.14662	8.14554	8.13983	8.12296	8.10323	8.1124	8.0864	8.10669	8.08801
0.1295	8.23664	8.25205	8.21952	8.22599	8.23033	8.22041	8.18328	8.14628	8.14749	8.14327	8.11919	8.19464	8.19594	8.1926	8.17912	8.17429	8.1987	8.183	8.15147	8.14689	8.1332	8.12423	8.10741	8.11876	8.09173	8.11026	8.08862
0.1302	8.22527	8.2537	8.21935	8.22334	8.23516	8.21999	8.1854	8.15104	8.14735	8.14762	8.12773	8.19331	8.18865	8.20504	8.18314	8.16978	8.1891	8.17382	8.15264	8.1573	8.14521	8.12727	8.10071	8.11738	8.09701	8.11207	8.07922
0.1309	8.23256	8.25396	8.22118	8.21864	8.24075	8.22105	8.17499	8.15928	8.1562	8.13461	8.13015	8.18201	8.17472	8.18341	8.18645	8.16809	8.19915	8.17233	8.1614	8.15099	8.15147	8.124	8.10012	8.12016	8.08557	8.10837	8.08357
0.1316	8.21585	8.25311	8.2099	8.22299	8.22517	8.20404	8.17805	8.14878	8.15556	8.14554	8.11603	8.17982	8.18556	8.19628	8.18545	8.1754	8.18962	8.17975	8.15287	8.13621	8.14009	8.12675	8.10173	8.11151	8.09246	8.10268	8.10324
0.1323	8.21631	8.25102	8.20913	8.21754	8.22092	8.19595	8.18583	8.15887	8.14462	8.15003	8.12507	8.18729	8.18316	8.19456	8.18858	8.1746	8.19642	8.17465	8.1454	8.14693	8.13959	8.12662	8.11591	8.12156	8.08476	8.09826	8.08539
0.133	8.22141	8.25701	8.21516	8.22629	8.2307	8.21544	8.18242	8.15956	8.14873	8.14143	8.1272	8.18458	8.18784	8.20438	8.18491	8.17047	8.18732	8.17531	8.14859	8.14943	8.12466	8.12643	8.1024	8.12047	8.08704	8.09515	8.0822
0.1337	8.23136	8.2581	8.21506	8.22032	8.22637	8.20809	8.18642	8.16778	8.15591	8.14625	8.12475	8.19241	8.18902	8.19849	8.17793	8.17858	8.19526	8.17506	8.15437	8.15233	8.14434	8.13521	8.11026	8.09828	8.08844	8.10336	8.08227
0.1344	8.23141	8.25501	8.22502	8.20535	8.21915	8.21254	8.17967	8.15506	8.14871	8.14717	8.1305	8.18903	8.19303	8.18189	8.18208	8.17799	8.20059	8.18112	8.14913	8.15036	8.13888	8.12798	8.1163	8.11028	8.08608	8.10302	8.08254
0.1351	8.23467	8.25062	8.21232	8.22167	8.2314	8.21772	8.17842	8.15643	8.14726	8.14384	8.12471	8.18212	8.18303	8.18955	8.18337	8.17198	8.19005	8.17387	8.15157	8.14522	8.13322	8.12211	8.09283	8.11352	8.09077	8.1023	8.09376
0.1358	8.22395	8.25954	8.21858	8.2279	8.22722	8.20955	8.18196	8.15438	8.14636	8.14508	8.11721	8.18794	8.17971	8.19832	8.18377	8.1712	8.18668	8.16388	8.15048	8.1521	8.14534	8.11918	8.10832	8.1122	8.08623	8.09997	8.07479
0.1365	8.22451	8.24982	8.21055	8.22908	8.23147	8.20931	8.19243	8.15527	8.14403	8.14666	8.13398	8.18306	8.18893	8.19606	8.16599	8.17649	8.19337	8.17437	8.16324	8.15423	8.14187	8.12939	8.10394	8.12251	8.08783	8.09243	8.08556
0.1372	8.22182	8.25508	8.20974	8.22414	8.21659	8.21816	8.17108	8.15169	8.14339	8.14379	8.14169	8.1773	8.17948	8.20086	8.18243	8.16539	8.19466	8.17363	8.14926	8.14099	8.1569	8.12251	8.10386	8.12548	8.08313	8.1033	8.07494
0.1379	8.23588	8.25282	8.21576	8.22439	8.22774	8.21962	8.18364	8.15556	8.14285	8.1495	8.13079	8.1787	8.19197	8.20093	8.18545	8.16766	8.18542	8.16973	8.15102	8.15029	8.1452	8.1219	8.10973	8.12622	8.08147	8.10492	8.083
0.1386	8.21808	8.25764	8.20737	8.22236	8.22832	8.22156	8.17756	8.16799	8.13825	8.1465	8.12973	8.18134	8.17488	8.19956	8.18583	8.16708	8.1923	8.16721	8.15197	8.14646	8.13941	8.13685	8.10691	8.11485	8.09522	8.10903	8.08471
0.1393	8.23161	8.24904	8.1989	8.23118	8.23776	8.22181	8.18264	8.14522	8.15181	8.14573	8.12422	8.18546	8.18687	8.19286	8.16702	8.17558	8.18859	8.17226	8.15956	8.14451	8.13764	8.13144	8.10595	8.1016	8.08487	8.10513	8.09296
0.14	8.2348	8.26931	8.19726	8.21221	8.23092	8.21491	8.17753	8.14518	8.15056	8.14424	8.13052	8.18557	8.17625	8.19058	8.17543	8.17722	8.18717	8.18977	8.15428	8.15303	8.13691	8.13304	8.10068	8.12203	8.09271	8.10151	8.0836
0.1407	8.23603	8.2592	8.21971	8.21257	8.2204	8.22456	8.17777	8.14367	8.15688	8.13596	8.12255	8.17661	8.18291	8.19911	8.18128	8.17859	8.19812	8.1748	8.15604	8.15472	8.13994	8.13173	8.11094	8.12021	8.08924	8.10407	8.08153
0.1414	8.23207	8.25997	8.21009	8.21311	8.22564	8.23037	8.17212	8.15444	8.15366	8.14598	8.12662	8.17734	8.18695	8.2055	8.17191	8.16456	8.19156	8.17487	8.15341	8.15145	8.14212	8.12736	8.11307	8.11014	8.09876	8.11761	8.08785
0.1421	8.22155	8.24415	8.22001	8.22061	8.22992	8.21111	8.17895	8.15844	8.15722	8.13619	8.12115	8.17722	8.18665	8.19233	8.17509	8.17445	8.20103	8.16943	8.14554	8.15135	8.13168	8.12665	8.10398	8.1076	8.08211	8.10775	8.09311
0.1428	8.22954	8.25951	8.20151	8.21978	8.22795	8.21937	8.17362	8.15616	8.15284	8.13359	8.12483	8.17579	8.18819	8.1881	8.17638	8.17918	8.17917	8.1705	8.1404	8.15177	8.13667	8.12788	8.09394	8.10866	8.08588	8.10055	8.08326
0.1435	8.2207	8.24578	8.20771	8.22281	8.22775	8.21704	8.17257	8.15646	8.16117	8.14879	8.14289	8.18464	8.18823	8.19526	8.18324	8.16981	8.17992	8.16813	8.15159	8.14907	8.13432	8.13064	8.10404	8.118	8.09519	8.10248	8.10027
0.1442	8.22056	8.25687	8.20078	8.21952	8.22701	8.21192	8.17686	8.14109	8.15096	8.13499	8.13217	8.18393	8.18187	8.20292	8.17226	8.16823	8.18458	8.16521	8.14908	8.15333	8.14358	8.12626	8.0995	8.12447	8.08576	8.11323	8.07852
0.1449	8.22624	8.25489	8.20803	8.2204	8.22224	8.22077	8.17028	8.15643	8.15073	8.14465	8.11819	8.19008	8.17937	8.20598	8.176	8.16969	8.19074	8.16979	8.16087	8.14655	8.14137	8.12849	8.11382	8.11324	8.08723	8.10186	8.0872
0.1456	8.23486	8.24717	8.2159	8.21952	8.23638	8.20683	8.18133	8.16106	8.14586	8.1492	8.12771	8.17612	8.19322	8.20166	8.18043	8.18179	8.19895	8.17536	8.15581	8.1561	8.13747	8.12829	8.11654	8.10331	8.08301	8.10105	8.08505
0.1463	8.22644	8.25914	8.21356	8.21182	8.23364	8.20989	8.18118	8.15318	8.15348	8.13452	8.13373	8.18792	8.18876	8.20012	8.18028	8.15542	8.18604	8.1661	8.15665	8.14434	8.14255	8.12021	8.10665	8.12503	8.08404	8.09932	8.09301
0.147	8.22172	8.2631	8.20655	8.21709	8.22721	8.20578	8.17346	8.14889	8.14688	8.14788	8.12255	8.18231	8.18774	8.19878	8.16528	8.16831	8.20023	8.17679	8.15719	8.15164	8.12939	8.12821	8.11088	8.12098	8.07593	8.10933	8.07831
0.1477	8.22628	8.25643	8.21089	8.21002	8.23762	8.21094	8.18445	8.15588	8.14647	8.1436	8.1154	8.18488	8.17366	8.20062	8.17917	8.17976	8.19604	8.16911	8.15265	8.14387	8.14871	8.12015	8.11044	8.11614	8.07908	8.10107	8.08477
0.1484	8.22065	8.25603	8.21756	8.21968	8.24111	8.20991	8.18023	8.14811	8.14762	8.1453	8.127	8.18655	8.16929	8.18894	8.18379	8.17216	8.18633	8.16952	8.15328	8.14556	8.1395	8.12167	8.10505	8.10992	8.07899	8.09507	8.08623
0.1491	8.22164	8.25051	8.21058	8.20916	8.22886	8.20564	8.17558	8.16112	8.15795	8.15144	8.12586	8.17957	8.18678	8.18938	8.18152	8.1737	8.18925	8.17354	8.14409	8.16066	8.14869	8.12751	8.10574	8.11105	8.08437	8.11394	8.0871
0.1498	8.22997	8.2558	8.20778	8.21734	8.23244	8.213	8.18057	8.16605	8.15992	8.14456	8.1256	8.17041	8.17838	8.18845	8.17618	8.17838	8.19669	8.17231	8.14178	8.14351	8.14234	8.13249	8.11176	8.12744	8.09969	8.09825	8.08404
0.1505	8.22998	8.25395	8.22196	8.22265	8.226	8.2142	8.17397	8.14522	8.16361	8.14229	8.13369	8.17883	8.18859	8.18737	8.16893	8.18382	8.18666	8.16395	8.14736	8.14647	8.14049	8.12459	8.11434	8.11125	8.08431	8.09376	8.08218
0.1512	8.2219	8.2487	8.21045	8.21211	8.23117	8.21149	8.18622	8.15445	8.15173	8.14733	8.13106	8.18097	8.17818	8.19539	8.17654	8.16516	8.18512	8.16587	8.13892	8.14463	8.147	8.1206	8.11115	8.11552	8.09677	8.10047	8.08921
0.1519	8.22506	8.25315	8.21951	8.22217	8.22212	8.20702	8.17476	8.15613	8.1601	8.14834	8.12708	8.17439	8.17984	8.19539	8.17956	8.17246	8.1993	8.18203	8.15423	8.14612	8.1378	8.12712	8.10659	8.1231	8.08929	8.10058	8.07835
0.1526	8.2231	8.23801	8.21453	8.21083	8.22029	8.21816	8.18399	8.15625	8.15358	8.14761	8.1333	8.19207	8.17332	8.18947	8.18055	8.18365	8.18937	8.17113	8.16217	8.15004	8.1411	8.12286	8.10756	8.11359	8.0899	8.10472	8.07153
0.1533	8.21742	8.25227	8.21372	8.22783	8.23268	8.20189	8.17985	8.15575	8.14293	8.13662	8.12236	8.18143	8.18631	8.20525	8.18419	8.17315	8.18646	8.16576	8.14731	8.14832	8.1438	8.13183	8.10161	8.11456	8.07919	8.10567	8.08245
0.154	8.2314	8.25772	8.20752	8.22362	8.22864	8.20779	8.17275	8.14189	8.15361	8.1461	8.13785	8.18678	8.18607	8.18739	8.18045	8.18083	8.19281	8.16706	8.14326	8.14039	8.14475	8.12589	8.11134	8.12841	8.08047	8.10153	8.08175
0.1547	8.22637	8.24928	8.21781	8.21541	8.23786	8.22413	8.18307	8.15233	8.14888	8.14509	8.12729	8.17384	8.19174	8.17925	8.18247	8.16777	8.19173	8.17496	8.15255	8.14267	8.13591	8.12159	8.10653	8.11394	8.08275	8.09261	8.09025
0.1554	8.22486	8.25081	8.20834	8.21513	8.2245	8.21079	8.17341	8.1596	8.14153	8.13643	8.12696	8.18165	8.18032	8.19487	8.1715	8.17668	8.19633	8.16759	8.15062	8.14575	8.1379	8.11581	8.0938	8.11286	8.08813	8.10523	8.07983
0.1561	8.22061	8.25098	8.21282	8.2201	8.23114	8.21035	8.1726	8.15145	8.14881	8.14623	8.12782	8.18615	8.18848	8.18855	8.17478	8.17143	8.20362	8.18932	8.1536	8.14366	8.13717	8.12645	8.11392	8.12304	8.07455	8.09902	8.08188
0.1568	8.22498	8.25832	8.20543	8.21218	8.22221	8.20415	8.18383	8.14758	8.15359	8.1378	8.13428	8.1766	8.18324	8.20173	8.17369	8.16871	8.18797	8.16953	8.15412	8.13938	8.14679	8.1315	8.1042	8.10793	8.08645	8.09624	8.07902
0.1575	8.22988	8.25818	8.19313	8.22461	8.22585	8.21345	8.17952	8.14553	8.15253	8.14106	8.13499	8.18673	8.18707	8.20296	8.17163	8.18279	8.18153	8.17747	8.14692	8.15472	8.13919	8.12164	8.10933	8.10623	8.08063	8.09596	8.08367
0.1582	8.21597	8.25121	8.20236	8.22951	8.23605	8.2093	8.18062	8.14223	8.15372	8.15069	8.12942	8.18156	8.18333	8.20173	8.17841	8.16707	8.18733	8.16917	8.14976	8.14888	8.14376	8.12089	8.09848	8.11336	8.08495	8.09948	8.07803
0.1589	8.2275	8.26053	8.20088	8.21987	8.22755	8.2104	8.17462	8.14758	8.15733	8.14415	8.1262	8.18449	8.18196	8.18739	8.17735	8.16173	8.19259	8.18404	8.14928	8.13954	8.13776	8.12153	8.10123	8.11539	8.09192	8.09188	8.08545
0.1596	8.22774	8.25008	8.20996	8.21117	8.23789	8.21289	8.18674	8.15934	8.16216	8.13878	8.11999	8.18032	8.18836	8.20113	8.16495	8.17492	8.20206	8.17208	8.15092	8.14776	8.14083	8.13053	8.10894	8.11365	8.08765	8.10923	8.09034
0.1603	8.22551	8.24925	8.21393	8.21327	8.21818	8.20858	8.17168	8.15505	8.15061	8.13825	8.1304	8.17619	8.18802	8.20149	8.18807	8.17298	8.1901	8.16735	8.1475	8.15184	8.13021	8.12306	8.10578	8.12253	8.07777	8.11143	8.07996
0.161	8.23821	8.23385	8.21065	8.20877	8.23719	8.21584	8.17174	8.15856	8.16243	8.14328	8.13021	8.17697	8.18452	8.19155	8.18655	8.1639	8.18399	8.17178	8.14425	8.14515	8.13437	8.12678	8.10145	8.12148	8.09072	8.10962	8.09841
0.1617	8.23463	8.24663	8.20992	8.21555	8.22222	8.21148	8.18483	8.15555	8.14501	8.13174	8.12439	8.18058	8.1886	8.18632	8.17536	8.16943	8.19699	8.18114	8.14027	8.1448	8.13726	8.12892	8.1071	8.1114	8.09174	8.09927	8.09041
0.1624	8.23279	8.26185	8.19485	8.2196	8.2231	8.20617	8.18117	8.14454	8.15676	8.14477	8.13336	8.17547	8.1826	8.2027	8.17838	8.17424	8.18761	8.17405	8.14658	8.13975	8.13473	8.11903	8.09378	8.10849	8.08499	8.0981	8.08695
0.1631	8.21795	8.24205	8.20164	8.22196	8.22365	8.2149	8.16943	8.14851	8.15928	8.14004	8.1248	8.17683	8.17731	8.20036	8.18018	8.17661	8.18517	8.17462	8.15214	8.14191	8.13696	8.12886	8.10802	8.12541	8.10784	8.10676	8.09005
0.1638	8.22109	8.24973	8.20472	8.22658	8.22827	8.21481	8.18989	8.16698	8.15535	8.13632	8.13853	8.17917	8.18063	8.19373	8.17862	8.17715	8.19303	8.16911	8.15026	8.15513	8.14339	8.12748	8.09905	8.12038	8.09019	8.10786	8.08021
0.1645	8.22446	8.25488	8.20768	8.2132	8.22677	8.19829	8.18165	8.1515	8.13606	8.13777	8.12958	8.1878	8.19221	8.19357	8.16787	8.17306	8.1942	8.16162	8.14763	8.13803	8.13467	8.12035	8.10873	8.10817	8.09299	8.09834	8.09704
0.1652	8.21823	8.24517	8.21315	8.20616	8.22502	8.21222	8.1845	8.14704	8.15309	8.14045	8.12331	8.17473	8.18388	8.19687	8.17454	8.16837	8.17121	8.16567	8.14787	8.1537	8.13959	8.12698	8.09608	8.1242	8.08441	8.09541	8.08823
0.1659	8.22646	8.24862	8.21756	8.21977	8.23162	8.21419	8.1932	8.15716	8.15334	8.13862	8.14057	8.17059	8.18449	8.18886	8.18342	8.17528	8.19767	8.18393	8.15105	8.14594	8.14154	8.12515	8.09137	8.11835	8.0824	8.09953	8.0823
0.1666	8.22721	8.26603	8.20443	8.21915	8.22334	8.21531	8.17763	8.14815	8.14957	8.14632	8.12782	8.18483	8.1813	8.19379	8.17963	8.16875	8.186	8.1644	8.15082	8.13256	8.14168	8.12274	8.09155	8.11698	8.09487	8.10347	8.08708
0.1673	8.22211	8.26429	8.21672	8.2065	8.24325	8.21813	8.18023	8.15008	8.15506	8.13118	8.13535	8.18344	8.18743	8.18637	8.17634	8.17399	8.18915	8.16144	8.14493	8.1412	8.13764	8.12474	8.10443	8.11105	8.07989	8.09703	8.07236
0.168	8.22177	8.25387	8.2096	8.21646	8.22105	8.21676	8.18257	8.15384	8.1514	8.14491	8.13283	8.18199	8.18653	8.19436	8.17442	8.17072	8.18863	8.16782	8.14127	8.14969	8.13639	8.13149	8.09564	8.10766	8.09161	8.09517	8.08083
0.1687	8.22942	8.25926	8.20739	8.21218	8.22822	8.21973	8.17676	8.15207	8.15019	8.15073	8.124	8.16314	8.1876	8.18787	8.18155	8.17097	8.18783	8.17389	8.15082	8.14337	8.13768	8.12718	8.10413	8.10891	8.08827	8.09844	8.08269
0.1694	8.21537	8.25465	8.20424	8.21136	8.23737	8.21175	8.17619	8.1464	8.14145	8.13988	8.12715	8.18107	8.18825	8.19729	8.18258	8.16288	8.18203	8.15911	8.15811	8.14778	8.13602	8.13337	8.11262	8.11986	8.09066	8.11123	8.09261
0.1701	8.22299	8.24973	8.20731	8.21361	8.2251	8.21422	8.16761	8.15893	8.16388	8.13889	8.12586	8.17908	8.18452	8.19551	8.18002	8.17514	8.19293	8.16307	8.14824	8.15369	8.11939	8.12882	8.10925	8.10486	8.08735	8.10512	8.08395
0.1708	8.22654	8.244	8.21755	8.22631	8.23448	8.21759	8.16699	8.1547	8.14491	8.14251	8.1287	8.18194	8.19009	8.19624	8.18746	8.16894	8.18369	8.16893	8.13473	8.13275	8.1275	8.12091	8.10331	8.11973	8.08216	8.09493	8.07495
0.1715	8.22967	8.25381	8.18983	8.22393	8.23479	8.21141	8.17919	8.15082	8.15234	8.14633	8.12818	8.16614	8.18844	8.1901	8.18036	8.17065	8.20632	8.17868	8.14793	8.15433	8.13539	8.13826	8.10494	8.1075	8.09118	8.09855	8.07925
0.1722	8.22409	8.2516	8.22658	8.2142	8.22144	8.22096	8.18542	8.14525	8.15271	8.13435	8.12893	8.18057	8.18818	8.19605	8.18331	8.16203	8.18349	8.17171	8.14788	8.14622	8.1408	8.1251	8.10349	8.10687	8.08423	8.10167	8.07977
0.1729	8.22789	8.24978	8.20249	8.21837	8.2262	8.20381	8.17721	8.15031	8.15197	8.13978	8.11758	8.17025	8.17518	8.1923	8.1695	8.17116	8.18102	8.17673	8.15369	8.14702	8.14046	8.12727	8.09867	8.1147	8.08628	8.10501	8.07701
0.1736	8.21861	8.25338	8.215	8.21371	8.22762	8.21548	8.17671	8.15565	8.14773	8.15175	8.12821	8.16897	8.19023	8.19168	8.18036	8.17247	8.20035	8.17047	8.16025	8.146	8.15159	8.13191	8.11738	8.10977	8.09267	8.10155	8.08703
0.1743	8.21879	8.25535	8.21276	8.2162	8.22129	8.21108	8.17797	8.1617	8.14025	8.13726	8.13063	8.17289	8.19037	8.19124	8.17439	8.16862	8.187	8.16247	8.15017	8.15073	8.14207	8.12733	8.11752	8.12341	8.10251	8.09545	8.08408
0.175	8.2287	8.25245	8.20986	8.21666	8.232	8.2164	8.18089	8.15392	8.15394	8.14391	8.13094	8.1831	8.19373	8.18709	8.18447	8.17204	8.18152	8.15299	8.14651	8.14872	8.14079	8.12595	8.10999	8.11477	8.08348	8.09899	8.08012
0.1757	8.22817	8.25431	8.19933	8.22048	8.22919	8.21063	8.1789	8.15241	8.1527	8.14887	8.13145	8.1846	8.18694	8.18417	8.17882	8.17099	8.18839	8.1606	8.15307	8.13953	8.14071	8.12814	8.10741	8.12047	8.09312	8.10263	8.08735
0.1764	8.22922	8.25237	8.19576	8.21689	8.2212	8.2144	8.17516	8.15254	8.15294	8.14409	8.13143	8.18761	8.17949	8.18729	8.18573	8.1714	8.17657	8.16184	8.13888	8.13673	8.14236	8.12959	8.10785	8.10644	8.08365	8.10445	8.07356
0.1771	8.22065	8.26343	8.20848	8.22072	8.2308	8.21019	8.17652	8.15176	8.14777	8.13704	8.13362	8.18318	8.19344	8.19972	8.18034	8.17704	8.18327	8.16842	8.14452	8.14446	8.14526	8.11804	8.09043	8.11503	8.06984	8.09461	8.08601
0.1778	8.21897	8.25002	8.21103	8.2252	8.22029	8.21729	8.18516	8.15764	8.14844	8.13139	8.126	8.18685	8.18155	8.20026	8.19282	8.16957	8.18696	8.16546	8.15174	8.15073	8.14111	8.12468	8.1014	8.11642	8.07651	8.09977	8.07681
0.1785	8.21093	8.25012	8.21679	8.21944	8.23246	8.21191	8.17542	8.15315	8.15195	8.1409	8.13409	8.18057	8.18189	8.18774	8.16957	8.18128	8.18189	8.17009	8.14852	8.1466	8.14496	8.12342	8.10241	8.1161	8.0896	8.10765	8.07861
0.1792	8.22222	8.25526	8.20668	8.22184	8.22484	8.21388	8.18541	8.15452	8.14881	8.14394	8.12768	8.1752	8.18888	8.19376	8.17095	8.16773	8.18621	8.17567	8.15777	8.14319	8.12527	8.12714	8.09621	8.11526	8.07524	8.10485	8.08354
0.1799	8.21935	8.25719	8.20607	8.2082	8.22142	8.2122	8.17722	8.14904	8.163	8.13751	8.12597	8.17727	8.19187	8.20771	8.19	8.17059	8.18171	8.16761	8.15266	8.14351	8.14569	8.12805	8.09859	8.11965	8.09013	8.10158	8.07539
0.1806	8.22463	8.25821	8.20126	8.21802	8.22855	8.20653	8.18154	8.14159	8.161	8.14619	8.12864	8.17378	8.18737	8.19482	8.18161	8.17017	8.19526	8.16635	8.14833	8.14784	8.14236	8.11735	8.09588	8.12003	8.08721	8.09657	8.08432
0.1813	8.23492	8.25113	8.20472	8.21007	8.22908	8.21358	8.17653	8.14077	8.16251	8.14401	8.13093	8.1879	8.1859	8.19388	8.16989	8.16553	8.19407	8.16404	8.14249	8.13922	8.14743	8.11946	8.10545	8.11179	8.08061	8.10975	8.07928
0.182	8.2292	8.25649	8.21418	8.2209	8.23792	8.21666	8.18236	8.15631	8.14689	8.14385	8.13154	8.18492	8.18107	8.18783	8.17808	8.16642	8.1854	8.16839	8.14129	8.13688	8.14445	8.12646	8.10375	8.12299	8.08151	8.09677	8.07806
0.1827	8.21561	8.24791	8.21553	8.21929	8.22368	8.20867	8.17922	8.15201	8.15037	8.14421	8.12672	8.1796	8.17802	8.19557	8.16908	8.17861	8.19243	8.17234	8.15891	8.14071	8.13684	8.13105	8.10048	8.11521	8.08818	8.10152	8.0846
0.1834	8.22854	8.25474	8.21179	8.22141	8.22677	8.21321	8.18801	8.14414	8.15716	8.13552	8.11324	8.17062	8.18314	8.18959	8.18171	8.17216	8.17908	8.17591	8.15224	8.1497	8.13653	8.12273	8.10896	8.10751	8.07849	8.0991	8.0878
0.1841	8.21179	8.24799	8.20862	8.2211	8.23424	8.21784	8.17097	8.1525	8.15289	8.13748	8.13261	8.17737	8.18362	8.19019	8.1786	8.16442	8.18091	8.161	8.16327	8.14653	8.14215	8.12401	8.1055	8.1179	8.07436	8.09681	8.08323
0.1848	8.22329	8.26578	8.21372	8.22023	8.22858	8.20225	8.1817	8.16078	8.15685	8.14651	8.1391	8.17227	8.18495	8.19361	8.17941	8.17156	8.18108	8.16608	8.16139	8.13691	8.13895	8.12124	8.10951	8.11917	8.08387	8.11176	8.07455
0.1855	8.22222	8.25237	8.2054	8.21894	8.22319	8.21636	8.17761	8.15259	8.15188	8.14318	8.13054	8.18835	8.1755	8.20514	8.17972	8.17101	8.18794	8.1727	8.15408	8.15039	8.13918	8.13033	8.10348	8.11805	8.08725	8.11171	8.08121
0.1862	8.22643	8.25023	8.20607	8.2177	8.23583	8.21921	8.1806	8.15234	8.14933	8.13651	8.1356	8.17998	8.18016	8.20349	8.18146	8.16726	8.17919	8.1757	8.14947	8.138	8.13461	8.1245	8.10577	8.109	8.07858	8.10748	8.08077
0.1869	8.21947	8.25278	8.21082	8.21401	8.23096	8.21766	8.18571	8.14821	8.15554	8.1421	8.12569	8.18364	8.19317	8.18141	8.18119	8.17109	8.17453	8.16517	8.15898	8.14873	8.14628	8.11566	8.10584	8.11574	8.08532	8.10497	8.08331
0.1876	8.22476	8.25428	8.20045	8.21764	8.21884	8.21766	8.18066	8.14934	8.14851	8.1456	8.12876	8.17811	8.19087	8.18552	8.17932	8.17798	8.17855	8.17191	8.15635	8.14872	8.14437	8.13285	8.11137	8.12535	8.08617	8.10463	8.09188
0.1883	8.2232	8.25476	8.20618	8.21266	8.22512	8.2091	8.17074	8.15072	8.15044	8.14086	8.1286	8.16856	8.17195	8.19117	8.18188	8.17397	8.18904	8.17245	8.14578	8.14598	8.13738	8.12823	8.10106	8.11457	8.07758	8.10306	8.08181
0.189	8.22848	8.25147	8.20252	8.20619	8.23365	8.19909	8.18213	8.15467	8.1513	8.14931	8.12955	8.17997	8.1872	8.19499	8.18828	8.17723	8.19196	8.16814	8.14486	8.15113	8.14582	8.12028	8.10976	8.10861	8.08186	8.10746	8.07883
0.1897	8.21956	8.23972	8.21817	8.21939	8.23087	8.21582	8.17938	8.16199	8.14747	8.14037	8.1327	8.1842	8.19605	8.18502	8.17685	8.17622	8.18847	8.16181	8.14775	8.14245	8.13348	8.13601	8.10432	8.11639	8.07716	8.10643	8.08649
0.1904	8.22854	8.25622	8.21101	8.21581	8.2403	8.20521	8.17902	8.14284	8.14922	8.13844	8.12509	8.17583	8.18315	8.20086	8.17652	8.15966	8.18334	8.16101	8.14364	8.13976	8.1461	8.12567	8.10554	8.12587	8.07826	8.09692	8.07341
0.1911	8.23625	8.2551	8.20817	8.22584	8.22937	8.21296	8.16859	8.14978	8.15269	8.14342	8.12965	8.17957	8.18443	8.18942	8.17727	8.16525	8.18081	8.17064	8.15446	8.13992	8.14169	8.12993	8.09007	8.10684	8.08538	8.1065	8.08746
0.1918	8.23436	8.25475	8.2131	8.21408	8.21505	8.21892	8.19195	8.15257	8.15992	8.13702	8.11615	8.17557	8.1837	8.18786	8.17927	8.1666	8.19176	8.17957	8.15464	8.15105	8.13473	8.12578	8.10581	8.11143	8.08582	8.10204	8.07944
0.1925	8.22168	8.24735	8.20725	8.21317	8.22903	8.21372	8.16842	8.14926	8.1581	8.14413	8.13577	8.18115	8.19463	8.18559	8.18666	8.16898	8.19812	8.17492	8.14654	8.13938	8.14351	8.13135	8.11098	8.10924	8.09177	8.10005	8.09167
0.1932	8.21677	8.24441	8.21839	8.21629	8.22901	8.21647	8.17898	8.15458	8.14731	8.1349	8.12517	8.18601	8.17909	8.20009	8.17551	8.16073	8.18841	8.17335	8.15479	8.14391	8.14022	8.11274	8.10377	8.12358	8.09338	8.09943	8.09229
0.1939	8.23039	8.25179	8.21954	8.22518	8.2229	8.21153	8.16813	8.14335	8.14641	8.1464	8.12496	8.18672	8.1955	8.18829	8.17878	8.16645	8.1799	8.17091	8.1434	8.14551	8.13965	8.12523	8.10633	8.11862	8.07806	8.10783	8.08452
0.1946	8.22881	8.24847	8.21147	8.22075	8.224	8.21415	8.17818	8.1533	8.14203	8.14046	8.13765	8.16682	8.18487	8.18072	8.17695	8.16518	8.19319	8.17944	8.15753	8.14601	8.13603	8.11853	8.09736	8.11458	8.08884	8.1017	8.08017
0.1953	8.22459	8.26385	8.21711	8.22462	8.22746	8.20808	8.17688	8.14994	8.15377	8.15459	8.12686	8.17237	8.19503	8.19439	8.17558	8.16247	8.18401	8.16876	8.16491	8.14012	8.13922	8.12506	8.09556	8.11315	8.08696	8.09255	8.07375
0.196	8.21176	8.26267	8.20137	8.21011	8.2254	8.2091	8.18629	8.14888	8.15105	8.13866	8.13798	8.17548	8.18666	8.19496	8.17787	8.17152	8.1815	8.17045	8.15462	8.13814	8.13917	8.1181	8.10561	8.11182	8.08538	8.10919	8.07311
0.1967	8.22719	8.26052	8.20506	8.20656	8.22535	8.21833	8.1749	8.13941	8.14474	8.14371	8.12261	8.18414	8.18818	8.18577	8.17915	8.16907	8.19145	8.16533	8.14567	8.13387	8.13425	8.13116	8.11327	8.11535	8.08697	8.09468	8.07341
0.1974	8.22735	8.24841	8.20416	8.21549	8.21813	8.21399	8.17265	8.14611	8.15939	8.15266	8.12865	8.18562	8.18776	8.19356	8.17598	8.16588	8.18153	8.16682	8.15506	8.14412	8.13122	8.13219	8.11114	8.10645	8.07678	8.09541	8.07844
0.1981	8.23553	8.24762	8.20715	8.22004	8.23026	8.2128	8.18088	8.14872	8.14766	8.14635	8.12956	8.17565	8.18893	8.18373	8.18222	8.16548	8.18132	8.17013	8.16181	8.13317	8.13736	8.12562	8.11033	8.10379	8.087	8.1117	8.0791
0.1988	8.22823	8.24944	8.21248	8.22175	8.22974	8.21488	8.16819	8.14519	8.14791	8.1496	8.12422	8.17387	8.18288	8.19002	8.17872	8.17528	8.18498	8.16841	8.16201	8.13988	8.13819	8.13212	8.09713	8.11451	8.06565	8.10349	8.08426
0.1995	8.22441	8.25342	8.20729	8.22385	8.22354	8.22395	8.18359	8.13583	8.15108	8.1465	8.12744	8.17976	8.18962	8.1909	8.18104	8.17599	8.18443	8.17741	8.15678	8.15181	8.1375	8.13699	8.10039	8.12224	8.08823	8.10588	8.07546
0.2002	8.22737	8.25688	8.20958	8.21459	8.21819	8.22071	8.18049	8.14983	8.15996	8.14485	8.12533	8.16654	8.19866	8.19211	8.18538	8.16639	8.19548	8.1742	8.15739	8.14643	8.13175	8.11871	8.10357	8.11556	8.08905	8.09782	8.08105
0.2009	8.23096	8.24884	8.20084	8.21953	8.22671	8.20503	8.18215	8.15803	8.15207	8.1334	8.126	8.17973	8.1891	8.20437	8.17732	8.17146	8.19019	8.17087	8.13982	8.13894	8.1348	8.119	8.11032	8.11144	8.09124	8.10463	8.08036
0.2016	8.21429	8.2465	8.21529	8.22026	8.22579	8.21577	8.17984	8.15751	8.15857	8.13772	8.13822	8.17639	8.17848	8.19724	8.18166	8.16481	8.18314	8.1705	8.14895	8.13884	8.13377	8.13747	8.10661	8.10587	8.08883	8.09849	8.07813
0.2023	8.22295	8.2484	8.21345	8.21272	8.22146	8.21888	8.17573	8.13496	8.1596	8.15073	8.12414	8.17275	8.19045	8.18416	8.18031	8.16796	8.19309	8.17559	8.14506	8.14476	8.1367	8.13369	8.10664	8.11761	8.08444	8.0906	8.07203
0.203	8.22478	8.25164	8.20921	8.20023	8.22711	8.22552	8.18006	8.14028	8.15764	8.14629	8.1198	8.19098	8.18105	8.18625	8.18229	8.16734	8.18731	8.1652	8.1492	8.15225	8.13686	8.11185	8.09437	8.10876	8.0916	8.10248	8.08361
0.2037	8.22123	8.25048	8.21002	8.22488	8.22194	8.21087	8.18569	8.14846	8.14636	8.13879	8.13058	8.1771	8.18035	8.20208	8.17993	8.16747	8.19462	8.17613	8.14795	8.17227	8.14143	8.1267	8.10854	8.11038	8.07331	8.1011	8.08043
0.2044	8.2273	8.25484	8.20549	8.21293	8.24096	8.2166	8.18409	8.15059	8.15076	8.1492	8.12177	8.18121	8.1789	8.19838	8.1755	8.15891	8.19093	8.17158	8.16428	8.14235	8.14353	8.11949	8.11518	8.10556	8.08103	8.09568	8.0786
0.2051	8.21374	8.24821	8.21042	8.21635	8.23245	8.21379	8.18005	8.15341	8.14157	8.13346	8.12659	8.17857	8.17389	8.19134	8.17284	8.16535	8.17296	8.16398	8.1582	8.14016	8.14165	8.12843	8.10795	8.10854	8.09605	8.09741	8.07905
0.2058	8.2272	8.25846	8.19983	8.2188	8.21992	8.21938	8.17307	8.15023	8.13904	8.13492	8.12239	8.18509	8.18558	8.19244	8.17336	8.16084	8.20361	8.17666	8.14623	8.14665	8.1503	8.12044	8.0939	8.12318	8.07113	8.09946	8.08456
0.2065	8.23287	8.25793	8.20686	8.22521	8.22656	8.20291	8.18697	8.14574	8.14113	8.14339	8.13193	8.17462	8.19061	8.2037	8.16793	8.17171	8.18299	8.16304	8.14679	8.14673	8.1349	8.1191	8.10363	8.10309	8.07481	8.10436	8.0803
0.2072	8.21737	8.25397	8.21233	8.21016	8.23024	8.2083	8.1767	8.15384	8.15056	8.14175	8.12861	8.19378	8.18684	8.19581	8.17702	8.16548	8.17739	8.16631	8.149	8.13799	8.14132	8.13242	8.09298	8.10394	8.08787	8.09182	8.08438
0.2079	8.23067	8.25107	8.20547	8.21426	8.22365	8.20405	8.18096	8.1477	8.14838	8.14285	8.12023	8.17164	8.18305	8.19185	8.17566	8.16642	8.19217	8.17974	8.14867	8.14798	8.12874	8.11546	8.10059	8.11143	8.09324	8.10169	8.08539
0.2086	8.21787	8.25837	8.21091	8.21204	8.21422	8.20813	8.17154	8.14741	8.14746	8.13935	8.12767	8.17587	8.18581	8.19604	8.19023	8.16829	8.17535	8.17155	8.14229	8.13508	8.13691	8.12188	8.10511	8.11005	8.08507	8.09554	8.08261
0.2093	8.22547	8.24913	8.21038	8.22442	8.22431	8.20277	8.18058	8.15968	8.15027	8.14315	8.12424	8.18324	8.18942	8.18944	8.17553	8.16719	8.18687	8.16094	8.14958	8.15333	8.14319	8.12652	8.11204	8.1055	8.08491	8.09162	8.08159
0.21	8.22462	8.2507	8.19786	8.23067	8.22376	8.20797	8.17686	8.15112	8.14543	8.13619	8.12797	8.18139	8.18654	8.18958	8.18705	8.17836	8.18707	8.17516	8.13842	8.14641	8.12982	8.13526	8.09829	8.11037	8.07852	8.09008	8.08083
0.2107	8.21879	8.2553	8.21026	8.20325	8.23629	8.19446	8.17403	8.14495	8.15524	8.12932	8.12552	8.17895	8.18592	8.19052	8.18624	8.1801	8.18723	8.17632	8.15288	8.13902	8.13483	8.1172	8.10411	8.10708	8.08258	8.10562	8.07884
0.2114	8.22042	8.25209	8.20934	8.21811	8.23522	8.20874	8.18325	8.15148	8.1551	8.14862	8.12132	8.18728	8.18904	8.18897	8.17697	8.17153	8.18851	8.17867	8.1471	8.1389	8.13129	8.11889	8.09812	8.11567	8.08853	8.10278	8.07142
0.2121	8.22422	8.24837	8.19613	8.21572	8.23396	8.21086	8.18319	8.15449	8.15488	8.14132	8.11982	8.17242	8.18673	8.19871	8.18529	8.1612	8.17741	8.1763	8.15779	8.14378	8.14265	8.12452	8.09747	8.12464	8.08207	8.10588	8.08573
0.2128	8.21957	8.24552	8.19522	8.2129	8.22911	8.20711	8.18569	8.13553	8.15483	8.14126	8.13158	8.18938	8.16845	8.19721	8.17742	8.17406	8.17973	8.16566	8.14053	8.15561	8.13421	8.12692	8.09578	8.10662	8.09477	8.10098	8.08365
0.2135	8.22467	8.25524	8.20934	8.22432	8.21914	8.20614	8.17917	8.15118	8.14478	8.13914	8.12418	8.18525	8.18651	8.19795	8.16632	8.16878	8.18201	8.16993	8.14781	8.13944	8.13495	8.11774	8.10438	8.11442	8.08521	8.10039	8.08836
0.2142	8.2227	8.24831	8.20963	8.20608	8.22569	8.21057	8.17763	8.15257	8.14384	8.14338	8.12804	8.17276	8.17647	8.17896	8.17677	8.16666	8.19538	8.15984	8.15384	8.14068	8.14618	8.12438	8.11092	8.11993	8.09139	8.10128	8.08019
0.2149	8.22095	8.2408	8.21327	8.22364	8.22015	8.20516	8.18208	8.14646	8.15557	8.14254	8.10925	8.17925	8.18346	8.19222	8.17355	8.16982	8.19302	8.17551	8.14553	8.14814	8.14031	8.12885	8.09425	8.10853	8.08066	8.0938	8.08026
0.2156	8.21841	8.25689	8.20336	8.22003	8.2169	8.21329	8.18057	8.14652	8.15347	8.13097	8.12279	8.18572	8.18418	8.18933	8.17717	8.17421	8.18974	8.16966	8.14943	8.13837	8.13305	8.12715	8.09708	8.12046	8.09131	8.10038	8.07936
0.2163	8.22332	8.25697	8.20393	8.21379	8.22243	8.21043	8.18427	8.14077	8.15108	8.13543	8.12344	8.17997	8.1796	8.19332	8.17297	8.17003	8.17904	8.16893	8.15133	8.1555	8.13651	8.12418	8.1004	8.11553	8.0847	8.10407	8.0802
0.217	8.22396	8.25835	8.2034	8.21917	8.23173	8.21571	8.18195	8.15125	8.1534	8.14659	8.12891	8.19005	8.17309	8.18744	8.17409	8.17315	8.20348	8.16424	8.14481	8.15027	8.13752	8.13414	8.09333	8.10127	8.08272	8.10232	8.0781
0.2177	8.22551	8.25019	8.20059	8.23188	8.23465	8.20104	8.17934	8.1582	8.13764	8.13455	8.12815	8.18523	8.1852	8.18886	8.18566	8.17743	8.17714	8.17627	8.15469	8.14164	8.13912	8.12025	8.10783	8.11613	8.06995	8.09635	8.08203
0.2184	8.22165	8.25282	8.21195	8.22223	8.22779	8.21622	8.17448	8.14953	8.15324	8.14887	8.12287	8.17479	8.19016	8.18803	8.16772	8.16599	8.19023	8.1616	8.15353	8.13547	8.13293	8.11845	8.10928	8.11411	8.08631	8.11061	8.08449
0.2191	8.21881	8.24479	8.19532	8.21939	8.23215	8.22243	8.17352	8.14756	8.13942	8.14767	8.12506	8.18147	8.18999	8.20437	8.18424	8.17175	8.18476	8.15865	8.1508	8.13802	8.13964	8.12101	8.10275	8.12374	8.07973	8.09951	8.10034
0.2198	8.22793	8.25535	8.20559	8.21707	8.22542	8.219	8.17869	8.1578	8.14256	8.13089	8.12803	8.17867	8.18799	8.18382	8.17512	8.16957	8.1915	8.1683	8.14728	8.14221	8.13833	8.12645	8.10082	8.11903	8.0837	8.10371	8.08195
0.2205	8.21891	8.24753	8.20947	8.21055	8.23458	8.20592	8.17529	8.15883	8.14548	8.13962	8.12589	8.18417	8.18591	8.19266	8.18543	8.16288	8.18465	8.16755	8.15021	8.14173	8.13987	8.12188	8.10245	8.10648	8.08133	8.09576	8.08366
0.2212	8.22061	8.25196	8.20522	8.22407	8.23264	8.21102	8.17587	8.1501	8.14272	8.14721	8.1315	8.17685	8.18126	8.18897	8.18332	8.16223	8.18752	8.17125	8.14012	8.14219	8.13354	8.12119	8.10919	8.1164	8.08567	8.09832	8.09185
0.2219	8.20963	8.23852	8.21274	8.22435	8.23073	8.2178	8.17753	8.1509	8.14795	8.13516	8.12797	8.17785	8.18293	8.1934	8.17729	8.17468	8.1912	8.16386	8.15745	8.13414	8.12983	8.12288	8.10085	8.11744	8.07979	8.10192	8.0725
0.2226	8.22069	8.24686	8.20273	8.20925	8.22733	8.2138	8.17627	8.14253	8.15612	8.14882	8.12669	8.17813	8.18308	8.19881	8.16932	8.16045	8.18337	8.17706	8.15788	8.14865	8.14203	8.13995	8.10995	8.12731	8.09632	8.10411	8.09135
0.2233	8.21807	8.26463	8.20653	8.20771	8.23255	8.2164	8.18695	8.14685	8.14568	8.14172	8.12703	8.18242	8.17614	8.18841	8.17502	8.17035	8.18167	8.17128	8.14841	8.14147	8.13099	8.12087	8.11422	8.11879	8.09405	8.10748	8.07775
0.224	8.21346	8.25956	8.2045	8.21813	8.23207	8.22182	8.18865	8.15834	8.1453	8.15004	8.12781	8.17641	8.1856	8.19221	8.17348	8.16601	8.19332	8.17198	8.15025	8.14603	8.1396	8.12452	8.11057	8.1269	8.08818	8.11078	8.08809
0.2247	8.22241	8.23656	8.19217	8.21293	8.22402	8.20659	8.18121	8.14372	8.14954	8.13253	8.13028	8.17284	8.17638	8.1881	8.18423	8.17424	8.19817	8.17659	8.14284	8.13788	8.13111	8.12351	8.09929	8.12444	8.08508	8.09835	8.08254
0.2254	8.22106	8.24864	8.20136	8.21127	8.2314	8.20858	8.18082	8.1594	8.14785	8.14167	8.12953	8.17941	8.18254	8.19624	8.18166	8.15696	8.19324	8.1618	8.1495	8.14269	8.1357	8.11617	8.09608	8.10978	8.06863	8.10509	8.07206
0.2261	8.21523	8.25216	8.21764	8.20708	8.22581	8.19115	8.19503	8.15349	8.1505	8.1261	8.12399	8.18111	8.18736	8.18307	8.1678	8.17804	8.19244	8.16554	8.14513	8.14311	8.14179	8.12403	8.10008	8.11944	8.08022	8.10393	8.08522
0.2268	8.23383	8.2425	8.20481	8.20711	8.22986	8.20472	8.17736	8.13868	8.15154	8.1386	8.11083	8.17829	8.18994	8.19972	8.17899	8.17859	8.18064	8.16428	8.15132	8.14693	8.13088	8.11115	8.10884	8.12154	8.08481	8.11659	8.08715
0.2275	8.21948	8.25382	8.21508	8.2085	8.22383	8.20542	8.17083	8.14339	8.14431	8.14113	8.11855	8.17613	8.18963	8.17917	8.18228	8.159	8.17642	8.16197	8.15248	8.14372	8.12558	8.12072	8.1085	8.10833	8.09153	8.09696	8.08227
0.2282	8.22936	8.25327	8.21446	8.21935	8.22157	8.21224	8.17661	8.15373	8.14468	8.14238	8.12351	8.19073	8.17916	8.18226	8.18156	8.16116	8.18042	8.16227	8.15398	8.13768	8.13536	8.11164	8.10354	8.10744	8.08048	8.09339	8.08789
0.2289	8.219	8.25316	8.20786	8.21945	8.22947	8.20527	8.18117	8.15773	8.146	8.14444	8.12491	8.17495	8.18305	8.18338	8.17863	8.16915	8.18764	8.17177	8.15085	8.13854	8.13398	8.12332	8.09664	8.11502	8.08978	8.10699	8.09085
0.2296	8.23006	8.24701	8.19952	8.22169	8.22719	8.20562	8.17198	8.13854	8.16049	8.14019	8.13445	8.1912	8.1876	8.17368	8.17743	8.1639	8.19028	8.17554	8.162	8.14155	8.14089	8.1178	8.11064	8.11221	8.09091	8.09566	8.07918
0.2303	8.22966	8.24596	8.21012	8.21863	8.21507	8.20823	8.18563	8.14786	8.15108	8.14321	8.11952	8.17635	8.17603	8.18627	8.18336	8.17938	8.18388	8.17357	8.15788	8.14336	8.1361	8.12408	8.10033	8.118	8.09506	8.09614	8.09004
0.231	8.21829	8.24136	8.20304	8.21506	8.22341	8.21726	8.18885	8.14156	8.15155	8.14706	8.12682	8.19026	8.18581	8.19027	8.16694	8.16929	8.19309	8.15717	8.14187	8.13994	8.13218	8.12045	8.09718	8.11116	8.09738	8.10694	8.0818
0.2317	8.21577	8.25104	8.20288	8.20747	8.23433	8.21193	8.1851	8.14824	8.15241	8.13457	8.123	8.18739	8.19168	8.17749	8.17667	8.17567	8.1945	8.16614	8.14714	8.14749	8.13515	8.11807	8.10846	8.10005	8.08241	8.10161	8.08426
0.2324	8.2185	8.2442	8.21577	8.22762	8.22095	8.21621	8.17562	8.14414	8.15419	8.13116	8.12388	8.17665	8.19008	8.18764	8.17437	8.16732	8.18764	8.15762	8.14096	8.15117	8.14699	8.123	8.09637	8.10484	8.08112	8.09354	8.07249
0.2331	8.22453	8.24343	8.20555	8.2287	8.21796	8.21892	8.18328	8.13766	8.15233	8.14502	8.12225	8.17337	8.18264	8.19384	8.17382	8.16424	8.17754	8.18133	8.14593	8.14536	8.12906	8.12866	8.10706	8.11519	8.07895	8.09786	8.07672
0.2338	8.22619	8.24774	8.21159	8.21899	8.22087	8.21198	8.17205	8.14932	8.15568	8.13124	8.13158	8.17359	8.17379	8.18643	8.17588	8.16898	8.19413	8.16633	8.16537	8.14554	8.12026	8.12622	8.09939	8.1123	8.07592	8.10532	8.08099
0.2345	8.21824	8.24644	8.2053	8.21218	8.22097	8.21368	8.16749	8.13882	8.15347	8.1301	8.13205	8.17533	8.18172	8.18492	8.17664	8.18251	8.1808	8.16922	8.15771	8.14813	8.14136	8.11748	8.10505	8.13077	8.09328	8.09502	8.08195
0.2352	8.22622	8.23948	8.21081	8.21681	8.22635	8.20657	8.1785	8.1484	8.14842	8.1323	8.13199	8.17387	8.18314	8.19327	8.17721	8.16987	8.18845	8.17047	8.1594	8.12671	8.12953	8.11967	8.10614	8.11423	8.08343	8.09962	8.08022
0.2359	8.22623	8.26272	8.2054	8.21232	8.22893	8.20624	8.18687	8.14223	8.1578	8.14629	8.13087	8.17537	8.18275	8.18617	8.18043	8.17903	8.19117	8.16416	8.15839	8.15429	8.12389	8.12591	8.09956	8.10942	8.08053	8.0996	8.08324
0.2366	8.22226	8.2548	8.20703	8.2071	8.2297	8.22209	8.17994	8.15076	8.13964	8.13446	8.13695	8.17886	8.18424	8.1876	8.18037	8.15886	8.18658	8.16328	8.14708	8.15321	8.13646	8.12038	8.10538	8.11335	8.08916	8.10307	8.08681
0.2373	8.21746	8.24912	8.19281	8.21514	8.22928	8.21918	8.17864	8.14304	8.15075	8.13633	8.12689	8.17045	8.18778	8.18649	8.17653	8.17203	8.19316	8.16105	8.14983	8.14328	8.1368	8.12515	8.10678	8.10948	8.09232	8.09287	8.08192
0.238	8.22593	8.25145	8.20755	8.22492	8.21775	8.20449	8.18154	8.14012	8.13971	8.14711	8.13892	8.18545	8.18599	8.1862	8.17406	8.1727	8.17702	8.17624	8.1499	8.13755	8.14134	8.12105	8.11359	8.11957	8.08598	8.09625	8.07424
0.2387	8.21835	8.25586	8.20329	8.23564	8.23437	8.20032	8.17933	8.15276	8.15174	8.14229	8.12443	8.18269	8.18778	8.19818	8.17175	8.17046	8.20437	8.16169	8.1467	8.15387	8.12537	8.1151	8.10354	8.1108	8.08842	8.09174	8.08415
0.2394	8.21853	8.25009	8.20825	8.21963	8.22537	8.2124	8.18038	8.16	8.15366	8.13809	8.12164	8.17794	8.18559	8.18611	8.17811	8.17175	8.18036	8.16891	8.15606	8.14365	8.14024	8.1277	8.10063	8.11565	8.07957	8.09877	8.08085
0.2401	8.22487	8.25166	8.20723	8.22147	8.22845	8.21272	8.1714	8.14116	8.14026	8.13467	8.12496	8.17494	8.17898	8.18663	8.17688	8.17194	8.19055	8.15932	8.14698	8.14986	8.13066	8.11673	8.09089	8.11037	8.07981	8.10077	8.08677
0.2408	8.23956	8.24968	8.2064	8.22331	8.21905	8.20654	8.17763	8.1456	8.1504	8.14002	8.1306	8.18904	8.18729	8.19274	8.18367	8.17093	8.19431	8.16421	8.14853	8.1386	8.14085	8.12985	8.10608	8.12734	8.08396	8.10445	8.07857
0.2415	8.22302	8.24752	8.2057	8.21512	8.2254	8.21245	8.17233	8.14517	8.15039	8.14709	8.12917	8.17852	8.18101	8.1912	8.1671	8.16189	8.17412	8.17206	8.14624	8.15878	8.12523	8.13033	8.09707	8.10845	8.08877	8.10012	8.08316
0.2422	8.21557	8.24732	8.20078	8.21165	8.22074	8.20879	8.17144	8.14156	8.15087	8.13862	8.11296	8.17614	8.18494	8.19373	8.17075	8.16769	8.19174	8.17355	8.14796	8.13991	8.13849	8.11451	8.09972	8.12374	8.08279	8.10031	8.07856
0.2429	8.22871	8.25963	8.20879	8.21069	8.21984	8.21519	8.18045	8.1532	8.16014	8.13499	8.12802	8.1816	8.19044	8.1836	8.17999	8.16652	8.18882	8.18516	8.15232	8.13966	8.12608	8.12107	8.1084	8.10703	8.08803	8.09255	8.08545
0.2436	8.22131	8.24483	8.20532	8.21978	8.23072	8.22058	8.17856	8.15865	8.14871	8.13372	8.12345	8.17816	8.18932	8.19162	8.17643	8.17502	8.19189	8.16977	8.1556	8.1474	8.13772	8.1169	8.10566	8.11626	8.08247	8.10854	8.08072
0.2443	8.21735	8.24803	8.20956	8.20754	8.22744	8.20437	8.17794	8.14814	8.15341	8.14227	8.12705	8.17941	8.18586	8.18587	8.18174	8.17494	8.19004	8.1669	8.14664	8.14502	8.13996	8.12364	8.10046	8.12178	8.08778	8.09933	8.08787
0.245	8.22353	8.2483	8.2129	8.20999	8.22141	8.21602	8.17739	8.15367	8.1499	8.15242	8.12479	8.1778	8.18406	8.18331	8.17079	8.164	8.18689	8.17287	8.15268	8.149	8.13375	8.12166	8.113	8.10476	8.07767	8.10976	8.08104
0.2457	8.23495	8.24875	8.20993	8.21994	8.22327	8.20906	8.1719	8.14733	8.15419	8.14204	8.12619	8.17268	8.18951	8.18968	8.17531	8.17192	8.1868	8.17035	8.14626	8.1473	8.14734	8.11758	8.09602	8.11792	8.08236	8.09677	8.07581
0.2464	8.21156	8.24759	8.21014	8.21612	8.22252	8.21566	8.16783	8.16277	8.14926	8.14367	8.12858	8.18693	8.17959	8.1945	8.18565	8.18388	8.18994	8.15161	8.14204	8.13655	8.13683	8.13214	8.11098	8.10247	8.08415	8.10457	8.07856
0.2471	8.23243	8.24919	8.20808	8.22128	8.22396	8.21215	8.17939	8.14948	8.13763	8.13496	8.122	8.17927	8.17966	8.18742	8.18021	8.16053	8.1751	8.16892	8.14718	8.14158	8.14089	8.13022	8.10058	8.11582	8.08543	8.10091	8.08374
0.2478	8.22571	8.25664	8.20302	8.22406	8.21866	8.20505	8.17352	8.15183	8.14351	8.13498	8.13786	8.18448	8.18087	8.19538	8.16674	8.16748	8.18907	8.17033	8.15399	8.14689	8.13597	8.12346	8.09309	8.10713	8.08463	8.10781	8.08392
0.2485	8.21395	8.24683	8.21055	8.22147	8.23183	8.21693	8.17945	8.15893	8.15615	8.12563	8.11705	8.17241	8.18163	8.1987	8.17126	8.16803	8.18388	8.16319	8.14531	8.14321	8.13104	8.12721	8.09626	8.11755	8.08171	8.10236	8.075
0.2492	8.22398	8.24533	8.21004	8.21819	8.23072	8.22015	8.18671	8.1568	8.15665	8.13164	8.1227	8.18275	8.17785	8.19906	8.17721	8.17681	8.18346	8.16562	8.15079	8.1402	8.12916	8.12575	8.10489	8.11374	8.08707	8.09877	8.08276
0.2499	8.22291	8.258	8.21579	8.21972	8.22383	8.20249	8.17763	8.15597	8.1442	8.14762	8.1265	8.16777	8.19154	8.1976	8.17542	8.17334	8.18152	8.17123	8.14965	8.15064	8.14255	8.11607	8.09947	8.11914	8.07765	8.08705	8.07514
0.2506	8.22598	8.24076	8.20269	8.21557	8.21262	8.2035	8.17652	8.15808	8.15349	8.13884	8.11474	8.17812	8.18524	8.17941	8.17665	8.16939	8.18003	8.16433	8.15507	8.13945	8.14266	8.11811	8.10078	8.1162	8.08749	8.0994	8.0806
0.2513	8.21941	8.25163	8.21501	8.21257	8.22327	8.20858	8.17082	8.15544	8.15135	8.12899	8.12324	8.18386	8.18129	8.19061	8.17715	8.1688	8.17527	8.16544	8.15016	8.14539	8.14324	8.12036	8.1161	8.11246	8.0877	8.10098	8.08099
0.252	8.21877	8.25127	8.20422	8.21233	8.22565	8.22013	8.17026	8.14921	8.15108	8.13206	8.12262	8.17035	8.19314	8.19207	8.16827	8.15838	8.18366	8.16314	8.14619	8.1492	8.13709	8.11808	8.09536	8.11609	8.08515	8.10545	8.07357
0.2527	8.21738	8.25946	8.20568	8.21902	8.23081	8.20703	8.17398	8.15337	8.15319	8.14443	8.12223	8.18371	8.17721	8.19367	8.17873	8.18419	8.18242	8.16536	8.15059	8.14731	8.12485	8.11409	8.10358	8.11233	8.08997	8.10143	8.08743
0.2534	8.21363	8.25209	8.21379	8.22017	8.21948	8.22567	8.18142	8.14795	8.15681	8.14991	8.11686	8.18102	8.17851	8.17873	8.176	8.16304	8.17178	8.1586	8.14612	8.14372	8.14313	8.12681	8.09967	8.12032	8.08286	8.10843	8.08701
0.2541	8.2191	8.26659	8.21639	8.21327	8.21629	8.21503	8.18528	8.15096	8.13657	8.12934	8.12686	8.17581	8.18223	8.1971	8.17504	8.1705	8.18462	8.16724	8.14621	8.14174	8.1376	8.12927	8.09102	8.11259	8.08457	8.10264	8.07854
0.2548	8.21385	8.24823	8.20699	8.21699	8.22982	8.21733	8.17826	8.14557	8.13421	8.14848	8.12815	8.17873	8.1721	8.18597	8.17913	8.16231	8.18513	8.17395	8.15463	8.1458	8.13041	8.12935	8.09852	8.11243	8.08177	8.08681	8.08429
0.2555	8.23725	8.24492	8.19238	8.21485	8.22438	8.20936	8.17755	8.14686	8.13845	8.13022	8.11349	8.1748	8.18469	8.18081	8.16946	8.15903	8.19597	8.16265	8.14577	8.1439	8.13608	8.12268	8.10359	8.11754	8.07932	8.09715	8.08526
0.2562	8.22473	8.25148	8.20898	8.2235	8.21865	8.21319	8.17612	8.16555	8.15781	8.13163	8.12724	8.17422	8.18494	8.19188	8.16567	8.16753	8.18418	8.17382	8.15677	8.1461	8.13385	8.11764	8.10537	8.10893	8.08563	8.10361	8.07612
0.2569	8.22889	8.24549	8.20367	8.21965	8.22483	8.21445	8.17921	8.16275	8.15183	8.14887	8.12455	8.17982	8.17991	8.18902	8.16097	8.15642	8.17708	8.16188	8.15159	8.1461	8.1231	8.12634	8.09846	8.10882	8.08068	8.08684	8.07844
0.2576	8.22354	8.24389	8.20455	8.22535	8.22094	8.20691	8.17657	8.14631	8.15905	8.1435	8.11893	8.16478	8.18464	8.20023	8.17374	8.16684	8.20362	8.16399	8.14964	8.15165	8.13737	8.13136	8.11171	8.11219	8.08163	8.11082	8.08599
0.2583	8.23346	8.24767	8.21279	8.20559	8.22667	8.21057	8.17992	8.15005	8.14982	8.13475	8.12521	8.17656	8.17723	8.19395	8.17633	8.17229	8.18265	8.16791	8.14743	8.14592	8.12852	8.13314	8.10446	8.10969	8.08625	8.10485	8.08569
0.259	8.23021	8.25727	8.21389	8.22686	8.22466	8.22532	8.18034	8.15502	8.14752	8.14649	8.13187	8.1813	8.18153	8.17896	8.17935	8.17082	8.18457	8.16787	8.14896	8.13953	8.12908	8.13004	8.112	8.11309	8.07727	8.10112	8.08031
0.2597	8.2209	8.24841	8.20579	8.21629	8.23446	8.21845	8.1675	8.15317	8.14524	8.13391	8.12416	8.19332	8.1757	8.17953	8.17545	8.17003	8.18398	8.17048	8.14942	8.13495	8.13498	8.1287	8.10209	8.10511	8.08656	8.10048	8.07142
0.2604	8.23756	8.24333	8.20606	8.21694	8.22741	8.2059	8.179	8.15537	8.15134	8.13717	8.12347	8.17857	8.18189	8.18787	8.1763	8.16011	8.1811	8.16285	8.15184	8.14321	8.12276	8.11564	8.09863	8.10778	8.07525	8.09898	8.08233
0.2611	8.22298	8.24889	8.19695	8.22356	8.23653	8.21516	8.18313	8.15533	8.15189	8.14169	8.12457	8.18032	8.18903	8.18417	8.18862	8.17376	8.18417	8.16836	8.14638	8.14172	8.12737	8.1242	8.10856	8.11136	8.07993	8.10378	8.07847
0.2618	8.23454	8.25545	8.20994	8.21343	8.23508	8.2088	8.17125	8.15166	8.14203	8.14424	8.12038	8.18542	8.18644	8.19388	8.18349	8.17021	8.18238	8.17288	8.14597	8.13943	8.13212	8.12394	8.10108	8.11556	8.07494	8.09429	8.08737
0.2625	8.22135	8.2625	8.21453	8.21138	8.22361	8.20649	8.18258	8.14446	8.14577	8.13936	8.1209	8.17415	8.18635	8.18857	8.17116	8.1621	8.19098	8.17665	8.15118	8.15375	8.12933	8.1251	8.11055	8.11661	8.09098	8.09486	8.07968
0.2632	8.21422	8.24388	8.19517	8.22819	8.21294	8.21391	8.17119	8.1444	8.13956	8.1387	8.12244	8.186	8.18517	8.17951	8.18076	8.17094	8.18196	8.17708	8.14444	8.1393	8.14108	8.13271	8.1084	8.1175	8.08304	8.09643	8.07575
0.2639	8.2189	8.24503	8.20979	8.21292	8.23653	8.21185	8.18165	8.14859	8.14301	8.13146	8.12833	8.16978	8.18358	8.18784	8.1719	8.16276	8.18772	8.17019	8.15009	8.15034	8.13051	8.1258	8.10233	8.1082	8.0884	8.09425	8.07311
0.2646	8.21645	8.24733	8.20514	8.20899	8.23582	8.21477	8.17069	8.14515	8.15037	8.14426	8.10843	8.16534	8.16655	8.19325	8.189	8.17152	8.1839	8.17393	8.15215	8.1457	8.13756	8.13042	8.09604	8.12008	8.08523	8.09238	8.07647
0.2653	8.21949	8.23858	8.20094	8.22053	8.23306	8.21214	8.18052	8.13507	8.14294	8.1382	8.11751	8.17874	8.17923	8.18713	8.16915	8.16775	8.18608	8.16537	8.15188	8.14481	8.14179	8.12496	8.09987	8.10539	8.08855	8.10714	8.08338
0.266	8.22071	8.23787	8.21364	8.21759	8.23301	8.22198	8.1813	8.15877	8.14533	8.14285	8.11852	8.17448	8.18295	8.18571	8.17166	8.16842	8.18061	8.17077	8.15953	8.1369	8.13384	8.1248	8.10383	8.10271	8.08452	8.09189	8.08151
0.2667	8.20591	8.25201	8.21233	8.2239	8.23273	8.21422	8.18403	8.14472	8.15053	8.13546	8.13387	8.17278	8.18283	8.18637	8.16891	8.16513	8.18358	8.16333	8.14485	8.13349	8.12915	8.12845	8.10137	8.11494	8.08895	8.0987	8.08188
0.2674	8.23239	8.2605	8.21478	8.22461	8.22597	8.20466	8.16627	8.15403	8.14959	8.13919	8.11649	8.17322	8.18626	8.18811	8.18088	8.17035	8.18867	8.16376	8.13603	8.14559	8.13902	8.12653	8.09857	8.11311	8.08156	8.10081	8.0804
0.2681	8.22945	8.24996	8.21125	8.22415	8.23888	8.22352	8.17834	8.14627	8.14953	8.13149	8.12563	8.18158	8.18856	8.19165	8.17548	8.16629	8.18867	8.17305	8.14817	8.13186	8.12852	8.13451	8.09453	8.1127	8.06921	8.10128	8.0819
0.2688	8.21637	8.2494	8.20722	8.21542	8.23182	8.22552	8.18451	8.14902	8.15568	8.13197	8.12118	8.16889	8.18731	8.20028	8.17329	8.15917	8.18824	8.16985	8.15353	8.13467	8.13462	8.12419	8.09769	8.11756	8.07704	8.09666	8.07797
0.2695	8.22806	8.24329	8.21876	8.22858	8.23088	8.20159	8.17916	8.15203	8.1536	8.13589	8.12655	8.17456	8.18725	8.18652	8.17911	8.1698	8.18576	8.16502	8.13984	8.15154	8.14486	8.12107	8.10534	8.10661	8.08222	8.10258	8.08699
0.2702	8.2208	8.235	8.21005	8.21954	8.22104	8.20372	8.16071	8.14719	8.15294	8.14082	8.11793	8.17366	8.18571	8.1892	8.1783	8.17045	8.18366	8.16113	8.14124	8.14616	8.13394	8.11006	8.10702	8.10195	8.07539	8.09783	8.08436
0.2709	8.2154	8.24864	8.19747	8.22083	8.21602	8.20292	8.16848	8.15764	8.13872	8.14492	8.12754	8.17723	8.1866	8.18652	8.18781	8.17256	8.19554	8.17126	8.1498	8.1511	8.1307	8.12024	8.10394	8.10565	8.08557	8.10291	8.07953
0.2716	8.21991	8.24145	8.20052	8.22683	8.22606	8.22487	8.17243	8.15007	8.14347	8.13838	8.13192	8.18047	8.18057	8.184	8.17865	8.16532	8.1817	8.17603	8.15651	8.15014	8.14513	8.12911	8.09988	8.11403	8.09024	8.10436	8.07601
0.2723	8.2191	8.25172	8.21794	8.22315	8.21968	8.20346	8.1787	8.15142	8.1492	8.1453	8.12023	8.17889	8.18242	8.19336	8.17151	8.16917	8.18478	8.17032	8.13568	8.14744	8.13748	8.12465	8.10083	8.1175	8.07662	8.10284	8.07574
0.273	8.23676	8.24723	8.21326	8.22078	8.21547	8.21384	8.17727	8.15467	8.15516	8.13686	8.13156	8.18382	8.17911	8.18657	8.18318	8.16658	8.1776	8.15239	8.15331	8.13762	8.13437	8.12529	8.09989	8.10333	8.08327	8.09726	8.08669
0.2737	8.23154	8.24588	8.20163	8.20059	8.22645	8.21574	8.18679	8.14651	8.14533	8.14178	8.12415	8.17813	8.18818	8.18646	8.17278	8.17287	8.18544	8.17591	8.16219	8.13388	8.12516	8.12928	8.1051	8.10461	8.0723	8.09377	8.08024
0.2744	8.22875	8.24955	8.20046	8.22164	8.22641	8.20836	8.17531	8.14306	8.14878	8.13645	8.12719	8.17672	8.19063	8.18134	8.17706	8.16073	8.182	8.17798	8.14432	8.14322	8.13815	8.11661	8.09708	8.10456	8.08277	8.10902	8.07581
0.2751	8.22734	8.2445	8.19565	8.21686	8.22003	8.20785	8.17315	8.15553	8.16208	8.13652	8.12139	8.17759	8.17697	8.18701	8.18407	8.17373	8.18549	8.15758	8.15537	8.14444	8.13807	8.12099	8.10675	8.10602	8.08492	8.09517	8.08562
0.2758	8.21017	8.24414	8.20581	8.22953	8.23259	8.2078	8.18334	8.14449	8.14774	8.13147	8.12007	8.18051	8.17714	8.18415	8.17302	8.17385	8.18176	8.17067	8.1645	8.13987	8.13974	8.125	8.1103	8.10733	8.08558	8.10646	8.07106
0.2765	8.2208	8.25648	8.21136	8.2257	8.22277	8.20834	8.18876	8.14974	8.14894	8.13774	8.13122	8.1724	8.17762	8.19441	8.17227	8.16859	8.18696	8.16836	8.15311	8.13691	8.13721	8.12318	8.10628	8.12398	8.08862	8.08876	8.0828
0.2772	8.22939	8.2541	8.21131	8.22381	8.22642	8.20887	8.18701	8.1578	8.14322	8.14328	8.13507	8.17165	8.1869	8.19026	8.18154	8.17229	8.18585	8.16616	8.14735	8.13421	8.14019	8.11954	8.09002	8.11392	8.07985	8.08963	8.08707
0.2779	8.21951	8.25205	8.21018	8.22027	8.22834	8.20418	8.17821	8.15685	8.14403	8.14302	8.12186	8.16287	8.1759	8.19029	8.17632	8.16395	8.18524	8.16241	8.15147	8.14637	8.14827	8.12355	8.09827	8.11323	8.08885	8.10404	8.08676
0.2786	8.22125	8.25546	8.19643	8.22728	8.22483	8.20337	8.17868	8.15491	8.14248	8.1351	8.12746	8.17924	8.18032	8.1836	8.17028	8.16228	8.18813	8.17461	8.15386	8.13539	8.1338	8.11643	8.0962	8.11209	8.07723	8.10404	8.09265
0.2793	8.21904	8.25541	8.20658	8.22475	8.22898	8.20399	8.16861	8.14718	8.1499	8.14215	8.12208	8.18279	8.18849	8.17842	8.18423	8.18046	8.18381	8.16971	8.1489	8.14528	8.13444	8.11869	8.10963	8.12039	8.08319	8.09547	8.08478
0.28	8.22641	8.2501	8.213	8.22348	8.22152	8.20801	8.17652	8.14813	8.15841	8.1358	8.12923	8.1726	8.17664	8.20001	8.18083	8.16607	8.18397	8.15301	8.15002	8.13648	8.13065	8.11104	8.09677	8.11202	8.07719	8.10137	8.08051
0.2807	8.21427	8.25022	8.20176	8.21642	8.22611	8.20884	8.17144	8.14259	8.15947	8.14871	8.12119	8.18221	8.18982	8.19003	8.17309	8.17438	8.17744	8.16809	8.15469	8.127	8.13981	8.12152	8.10981	8.1238	8.07156	8.09878	8.08548
0.2814	8.21376	8.25107	8.21132	8.21689	8.2323	8.21251	8.18428	8.15173	8.14402	8.15051	8.12012	8.1825	8.18895	8.1879	8.17403	8.16639	8.18275	8.1606	8.15364	8.1389	8.13212	8.11525	8.10328	8.11985	8.08066	8.09653	8.0806
0.2821	8.22262	8.26231	8.20065	8.22193	8.22301	8.20454	8.17779	8.14654	8.14202	8.13919	8.12457	8.17931	8.17877	8.17959	8.17441	8.15831	8.18196	8.17244	8.15591	8.14294	8.13313	8.12022	8.10349	8.10766	8.08689	8.09784	8.07684
0.2828	8.22132	8.25654	8.20073	8.2242	8.23755	8.20894	8.17387	8.14244	8.14948	8.12793	8.12379	8.17705	8.18137	8.17693	8.17754	8.16398	8.18364	8.15876	8.1516	8.13273	8.13815	8.11636	8.1044	8.11367	8.09126	8.09048	8.07433
0.2835	8.21611	8.25343	8.20022	8.21478	8.22865	8.2105	8.19031	8.14696	8.14886	8.15	8.12107	8.17028	8.17974	8.19242	8.16967	8.17221	8.1912	8.16336	8.14792	8.13438	8.13742	8.12825	8.10055	8.09862	8.0855	8.10219	8.07728
0.2842	8.21755	8.24933	8.20725	8.21828	8.2179	8.21406	8.17433	8.15973	8.14524	8.13939	8.12846	8.17945	8.16834	8.18847	8.18408	8.16656	8.18318	8.16506	8.15541	8.14478	8.13879	8.11613	8.08985	8.1125	8.08512	8.1015	8.0833
0.2849	8.21464	8.25607	8.20238	8.21909	8.2275	8.20788	8.18337	8.15654	8.15552	8.1337	8.12227	8.17221	8.17113	8.18047	8.17545	8.17266	8.18393	8.16696	8.15242	8.15188	8.13339	8.12329	8.10221	8.11324	8.09505	8.10083	8.08515
0.2856	8.22306	8.24265	8.20328	8.20897	8.22255	8.20902	8.18372	8.14781	8.15355	8.15283	8.12386	8.17409	8.17937	8.17579	8.17777	8.17857	8.17562	8.17844	8.14078	8.14436	8.12699	8.11819	8.10334	8.11306	8.09058	8.11547	8.09088
0.2863	8.21992	8.26001	8.2002	8.21275	8.20864	8.21132	8.17615	8.15626	8.15327	8.13718	8.12419	8.16784	8.188	8.19026	8.18593	8.17038	8.18088	8.1657	8.14904	8.14633	8.13094	8.11337	8.1108	8.10748	8.07875	8.09991	8.08546
0.287	8.22495	8.25015	8.20827	8.22274	8.22678	8.20106	8.18534	8.15023	8.14673	8.14092	8.11661	8.17872	8.1663	8.18606	8.18384	8.16132	8.1796	8.158	8.14869	8.1476	8.13468	8.11761	8.10281	8.11154	8.08401	8.09343	8.08155
0.2877	8.22652	8.2399	8.21148	8.22538	8.22928	8.21295	8.18384	8.14348	8.16011	8.13296	8.12503	8.17159	8.17451	8.1884	8.17657	8.1723	8.18938	8.16424	8.14614	8.15094	8.14373	8.11535	8.11406	8.11144	8.09143	8.09555	8.07445
0.2884	8.22302	8.25563	8.21572	8.21372	8.22246	8.21447	8.18994	8.15034	8.15054	8.13261	8.12962	8.17586	8.1787	8.19139	8.17595	8.16856	8.18704	8.17496	8.15426	8.14039	8.13344	8.13326	8.10253	8.10718	8.09124	8.10421	8.08352
0.2891	8.22501	8.25154	8.1972	8.21873	8.22987	8.21688	8.16864	8.14358	8.14104	8.14115	8.11953	8.17452	8.18899	8.19777	8.17202	8.17399	8.19046	8.17278	8.14873	8.13097	8.12927	8.12221	8.08798	8.11689	8.09101	8.10354	8.08744
0.2898	8.22645	8.24742	8.21374	8.2222	8.23123	8.20629	8.18617	8.14345	8.15988	8.14364	8.12356	8.17427	8.17886	8.193	8.17834	8.16601	8.18737	8.17779	8.14746	8.13827	8.13394	8.1225	8.11229	8.12143	8.08139	8.09507	8.08163
0.2905	8.21756	8.2465	8.20685	8.20881	8.23537	8.20329	8.18316	8.15042	8.15201	8.1319	8.12831	8.17915	8.18783	8.18925	8.18406	8.17544	8.18472	8.16226	8.15585	8.14177	8.13555	8.11306	8.11203	8.12254	8.07615	8.10149	8.09087
0.2912	8.22196	8.2474	8.20275	8.22026	8.22222	8.19914	8.1786	8.1425	8.14532	8.13272	8.13342	8.17876	8.18998	8.19097	8.16563	8.15516	8.18701	8.16627	8.14569	8.14264	8.14381	8.12536	8.1036	8.11022	8.08065	8.09412	8.08033
0.2919	8.21918	8.2441	8.21275	8.21818	8.21942	8.22294	8.18762	8.13826	8.14982	8.13175	8.12323	8.17816	8.18185	8.1843	8.17629	8.16932	8.17909	8.16558	8.15522	8.14979	8.1474	8.12448	8.10115	8.11173	8.07225	8.11188	8.08082
0.2926	8.22055	8.25304	8.20674	8.22002	8.21909	8.20327	8.1837	8.14013	8.15483	8.13652	8.1263	8.17924	8.1854	8.18503	8.18032	8.17811	8.17694	8.17338	8.15025	8.14271	8.13835	8.1117	8.10092	8.10919	8.08456	8.10581	8.08486
0.2933	8.21929	8.25503	8.20135	8.22247	8.22818	8.21602	8.17163	8.15888	8.16239	8.1387	8.12145	8.16951	8.16938	8.18375	8.17472	8.16616	8.19701	8.16673	8.15365	8.15111	8.128	8.11719	8.09891	8.11111	8.09146	8.09048	8.08697
0.294	8.2219	8.25804	8.20606	8.21297	8.22459	8.20521	8.16411	8.14627	8.16145	8.14019	8.11673	8.17657	8.17415	8.18871	8.17715	8.18221	8.18921	8.17479	8.14	8.14653	8.13687	8.12595	8.10056	8.10985	8.07935	8.10102	8.07277
0.2947	8.22264	8.24671	8.20946	8.22207	8.23376	8.20417	8.17136	8.14354	8.15876	8.14351	8.12105	8.18091	8.18889	8.18959	8.18055	8.17194	8.17281	8.16944	8.14733	8.13744	8.14745	8.12708	8.10849	8.11562	8.08297	8.11332	8.08506
0.2954	8.21296	8.26279	8.20574	8.21947	8.22098	8.20766	8.18621	8.157	8.14629	8.14468	8.12318	8.19078	8.18156	8.18757	8.17448	8.16882	8.19078	8.17741	8.13912	8.1379	8.14476	8.12424	8.10061	8.11485	8.0937	8.10221	8.08535
0.2961	8.21828	8.24462	8.20306	8.22258	8.2246	8.20554	8.17041	8.14586	8.1454	8.12885	8.12917	8.1781	8.18203	8.18966	8.17739	8.17389	8.19255	8.17465	8.141	8.12563	8.14655	8.12191	8.10777	8.10541	8.09467	8.10503	8.08082
0.2968	8.22603	8.23869	8.20041	8.21838	8.22076	8.20619	8.17379	8.14159	8.15139	8.14363	8.12091	8.17238	8.17556	8.17259	8.17871	8.15625	8.16912	8.167	8.14391	8.13988	8.13418	8.10808	8.10401	8.10563	8.07777	8.10039	8.08315
0.2975	8.2194	8.25113	8.20053	8.22097	8.21892	8.20915	8.17427	8.15245	8.14001	8.13892	8.12543	8.17205	8.18079	8.19167	8.17444	8.17294	8.18224	8.15581	8.15662	8.13558	8.13723	8.11883	8.10076	8.10823	8.08419	8.10318	8.0786
0.2982	8.22001	8.24818	8.20334	8.22551	8.22001	8.20761	8.18455	8.13966	8.14829	8.13115	8.12046	8.17593	8.17713	8.19052	8.18205	8.17206	8.18762	8.18206	8.15722	8.14736	8.13559	8.12372	8.10077	8.11503	8.08508	8.10603	8.07845
0.2989	8.23085	8.23368	8.20782	8.22138	8.22566	8.21141	8.1788	8.14184	8.15383	8.14288	8.12009	8.1744	8.17278	8.20073	8.17451	8.16567	8.17714	8.16274	8.14632	8.13818	8.14228	8.1148	8.09962	8.11203	8.08478	8.09808	8.08845
0.2996	8.22241	8.24986	8.20548	8.22124	8.21785	8.20329	8.17469	8.16479	8.16011	8.14364	8.13231	8.17923	8.17816	8.19784	8.18031	8.16658	8.18463	8.16462	8.14226	8.14095	8.14537	8.12376	8.10804	8.11318	8.08534	8.10051	8.07092
0.3003	8.22319	8.25813	8.20671	8.20897	8.23005	8.19416	8.17951	8.15244	8.15564	8.12969	8.12745	8.18312	8.19015	8.18697	8.18742	8.1775	8.19256	8.15927	8.13624	8.13542	8.12968	8.11749	8.10279	8.1038	8.08398	8.09643	8.07813
0.301	8.2195	8.25556	8.20588	8.20851	8.22999	8.21018	8.17188	8.16604	8.15141	8.13191	8.12848	8.17673	8.1873	8.18978	8.16184	8.15464	8.16903	8.17092	8.15116	8.14582	8.13875	8.11928	8.10038	8.11721	8.07811	8.09183	8.07647
0.3017	8.22813	8.24294	8.20845	8.23498	8.22149	8.20884	8.17527	8.15829	8.14464	8.13955	8.12396	8.17527	8.18187	8.18585	8.16687	8.15613	8.18186	8.16964	8.14376	8.13144	8.12813	8.12687	8.10117	8.11675	8.07402	8.10015	8.08309
0.3024	8.22696	8.24556	8.21134	8.21537	8.22622	8.20313	8.18565	8.14275	8.14341	8.1373	8.12185	8.17606	8.17262	8.1826	8.16745	8.16035	8.19348	8.15654	8.15081	8.13178	8.13704	8.12029	8.09919	8.10732	8.08618	8.0907	8.08269
0.3031	8.21914	8.25182	8.20572	8.19576	8.2215	8.20934	8.18496	8.14834	8.13817	8.14101	8.12812	8.18358	8.18459	8.18893	8.18979	8.16168	8.18334	8.15381	8.15341	8.13924	8.13965	8.13174	8.11094	8.11557	8.07491	8.10647	8.0795
0.3038	8.21777	8.24724	8.20076	8.22207	8.22192	8.21432	8.19183	8.14781	8.14866	8.14117	8.11868	8.16569	8.17217	8.19646	8.16857	8.16501	8.18283	8.16519	8.1536	8.15241	8.13527	8.13027	8.10486	8.11926	8.08827	8.10255	8.07926
0.3045	8.21968	8.24534	8.20735	8.22644	8.22175	8.20868	8.17459	8.15733	8.14983	8.14342	8.12261	8.16735	8.18694	8.17509	8.17752	8.17563	8.19205	8.15744	8.15942	8.1468	8.13278	8.12411	8.10271	8.11976	8.07485	8.10093	8.08004
0.3052	8.22738	8.25912	8.20206	8.22342	8.22203	8.20403	8.17673	8.13878	8.13975	8.12981	8.11937	8.17607	8.18255	8.19184	8.18388	8.17585	8.17899	8.16585	8.14618	8.14087	8.13517	8.11298	8.10129	8.11371	8.08856	8.09607	8.08121
0.3059	8.21725	8.25141	8.20833	8.22312	8.22371	8.19452	8.18298	8.13851	8.14501	8.14414	8.12284	8.18536	8.18132	8.1917	8.17328	8.16968	8.18739	8.17173	8.13433	8.13653	8.13447	8.13378	8.09597	8.11038	8.07925	8.08566	8.08772
0.3066	8.21996	8.2464	8.21409	8.21968	8.226	8.20799	8.18685	8.15668	8.1548	8.15088	8.13004	8.1657	8.18076	8.19085	8.17225	8.16007	8.17526	8.16163	8.14295	8.13557	8.12872	8.12589	8.10635	8.11146	8.08498	8.09336	8.07888
0.3073	8.22287	8.24383	8.21442	8.22476	8.22067	8.20473	8.17268	8.13674	8.15056	8.13666	8.13148	8.17885	8.17808	8.1835	8.16805	8.17647	8.18456	8.16981	8.14724	8.15347	8.1264	8.11775	8.1002	8.1122	8.08148	8.1073	8.08171
0.308	8.21766	8.24934	8.20486	8.22376	8.20995	8.21635	8.17346	8.15296	8.14355	8.12255	8.12497	8.18726	8.1757	8.18904	8.17679	8.1739	8.18336	8.15662	8.14613	8.14759	8.14034	8.11804	8.10535	8.11542	8.08536	8.09748	8.08146
0.3087	8.22016	8.24407	8.21267	8.22956	8.21054	8.20263	8.17554	8.14419	8.15099	8.14162	8.13305	8.18408	8.18401	8.17956	8.16713	8.16088	8.18027	8.17277	8.14884	8.14747	8.13117	8.11576	8.09899	8.12092	8.0815	8.10069	8.07931
0.3094	8.21114	8.25333	8.20921	8.21648	8.22359	8.20935	8.17879	8.14918	8.15177	8.12984	8.12263	8.17567	8.18235	8.18265	8.18219	8.17034	8.17699	8.173	8.1527	8.12943	8.1368	8.11507	8.09435	8.10554	8.07985	8.10407	8.08245
0.3101	8.21434	8.24817	8.21919	8.2107	8.2318	8.21167	8.18044	8.1546	8.13184	8.14296	8.12432	8.17883	8.19759	8.18328	8.1763	8.17652	8.17799	8.18001	8.15728	8.13774	8.13982	8.12792	8.0943	8.11409	8.07413	8.09991	8.084
0.3108	8.21856	8.25278	8.20784	8.21573	8.22382	8.2099	8.18122	8.15097	8.15005	8.13905	8.12044	8.16582	8.19102	8.17379	8.17198	8.16911	8.18445	8.17199	8.13608	8.14181	8.12831	8.12176	8.10053	8.1159	8.08728	8.09583	8.07826
0.3115	8.21438	8.24952	8.21241	8.21392	8.22194	8.21306	8.17334	8.14431	8.15044	8.13696	8.12594	8.18314	8.17967	8.18597	8.17851	8.1682	8.1904	8.16828	8.14284	8.14516	8.13239	8.11542	8.10319	8.11229	8.08246	8.10159	8.08479
0.3122	8.22324	8.24197	8.20792	8.22529	8.22002	8.19711	8.17847	8.14895	8.14219	8.1422	8.12999	8.17123	8.19303	8.19304	8.18089	8.165	8.18104	8.16413	8.14769	8.15188	8.14128	8.12986	8.11189	8.10306	8.08531	8.09929	8.08491
0.3129	8.23225	8.24285	8.20286	8.21824	8.22902	8.20413	8.16578	8.15693	8.1503	8.13483	8.1277	8.17318	8.19004	8.19102	8.18357	8.16644	8.18917	8.16935	8.15561	8.14371	8.14533	8.12877	8.0937	8.10427	8.07392	8.08972	8.07365
0.3136	8.22903	8.24979	8.2099	8.21846	8.21424	8.21093	8.17587	8.14698	8.15014	8.14794	8.1228	8.18204	8.1858	8.17866	8.17814	8.1584	8.19457	8.16997	8.15491	8.1424	8.14655	8.13398	8.09804	8.10776	8.0773	8.09652	8.08818
0.3143	8.22135	8.25967	8.21691	8.21889	8.22399	8.20549	8.17477	8.14603	8.14486	8.13317	8.13286	8.17498	8.17574	8.18864	8.17533	8.17497	8.19119	8.15546	8.1368	8.14121	8.13149	8.12221	8.10007	8.11535	8.08681	8.10332	8.07594
0.315	8.22009	8.24913	8.20999	8.22387	8.23334	8.21244	8.177	8.14226	8.14981	8.13953	8.13549	8.18276	8.18721	8.18717	8.16617	8.17144	8.17989	8.16504	8.15001	8.14439	8.1381	8.11781	8.10324	8.10755	8.08362	8.10411	8.08807
0.3157	8.21671	8.24615	8.21648	8.2334	8.22992	8.20909	8.18197	8.15239	8.15616	8.13512	8.12595	8.17358	8.1551	8.18637	8.17168	8.17142	8.18882	8.15923	8.15278	8.13902	8.12884	8.13256	8.10945	8.11758	8.07386	8.10722	8.07314
0.3164	8.21637	8.25786	8.1991	8.2236	8.23987	8.21377	8.18137	8.13644	8.13651	8.14256	8.12669	8.17624	8.18172	8.17879	8.17329	8.17099	8.1881	8.16979	8.1531	8.14035	8.1329	8.11901	8.10698	8.10854	8.07978	8.09083	8.08437
0.3171	8.21183	8.25518	8.20026	8.23172	8.21914	8.19206	8.17631	8.14097	8.14347	8.13683	8.12799	8.18132	8.19062	8.1916	8.17681	8.17481	8.18811	8.17281	8.13374	8.12574	8.13739	8.12392	8.10689	8.11073	8.07951	8.09232	8.08887
0.3178	8.21217	8.24243	8.20308	8.21823	8.22758	8.20972	8.16886	8.14308	8.15252	8.14209	8.11247	8.16663	8.18121	8.19562	8.16919	8.16727	8.19202	8.15676	8.15096	8.14379	8.12359	8.12265	8.09032	8.11459	8.091	8.10488	8.07891
0.3185	8.23444	8.25632	8.20289	8.23143	8.21078	8.22247	8.17784	8.14367	8.14302	8.13461	8.11448	8.17313	8.17719	8.18658	8.17235	8.16913	8.19053	8.17697	8.15321	8.14061	8.12971	8.11457	8.09146	8.11249	8.08049	8.10501	8.08863
0.3192	8.22651	8.26019	8.20649	8.21656	8.22638	8.19863	8.17247	8.14585	8.15396	8.13698	8.12017	8.17266	8.18071	8.18122	8.17424	8.15795	8.18059	8.16604	8.14854	8.14136	8.12409	8.13264	8.10997	8.10368	8.08516	8.1037	8.07022
0.3199	8.22301	8.25315	8.2138	8.22573	8.22593	8.21059	8.17399	8.14668	8.14891	8.14097	8.11831	8.1819	8.18665	8.17528	8.17531	8.15996	8.17915	8.16479	8.15498	8.13814	8.13128	8.1207	8.10052	8.10666	8.08421	8.09509	8.09053
0.3206	8.22621	8.25562	8.20712	8.22388	8.22904	8.21573	8.18622	8.15282	8.15278	8.13041	8.11986	8.17974	8.18569	8.19096	8.17854	8.16813	8.18855	8.17085	8.14814	8.14183	8.14159	8.1213	8.11117	8.10841	8.08468	8.09415	8.07584
0.3213	8.22426	8.24943	8.20091	8.21625	8.22199	8.20978	8.17304	8.14887	8.14761	8.13848	8.12489	8.17652	8.17995	8.18975	8.17064	8.17831	8.18454	8.16332	8.14605	8.14222	8.14491	8.11592	8.10503	8.11185	8.08009	8.10741	8.08982
0.322	8.2236	8.25085	8.19664	8.21618	8.22485	8.20415	8.1754	8.15088	8.15246	8.13942	8.12164	8.17371	8.18892	8.18663	8.17942	8.17485	8.18853	8.15869	8.14445	8.14019	8.14166	8.13037	8.09484	8.11366	8.08411	8.09422	8.08154
0.3227	8.23602	8.25235	8.20096	8.21393	8.21704	8.20116	8.16775	8.138	8.14755	8.14094	8.11988	8.16699	8.18525	8.19211	8.17462	8.16886	8.18488	8.16341	8.15057	8.14288	8.13808	8.11766	8.10637	8.11193	8.07996	8.0965	8.08676
0.3234	8.22682	8.26073	8.20193	8.22316	8.2148	8.19747	8.17271	8.14958	8.1555	8.13338	8.11988	8.17211	8.19085	8.18892	8.17425	8.17965	8.18863	8.15608	8.15775	8.13725	8.12609	8.13067	8.08796	8.11207	8.07548	8.09327	8.07735
0.3241	8.21722	8.25046	8.20365	8.22939	8.2302	8.20902	8.1714	8.15536	8.14983	8.13426	8.12509	8.17545	8.18332	8.18574	8.17491	8.16224	8.18654	8.17554	8.15228	8.13521	8.13191	8.12706	8.10421	8.1144	8.07234	8.09765	8.06912
0.3248	8.22274	8.24469	8.20838	8.22683	8.22314	8.21901	8.16994	8.14692	8.14185	8.14093	8.13198	8.18167	8.18894	8.19058	8.17411	8.17084	8.18637	8.1767	8.15573	8.14169	8.13249	8.12685	8.08801	8.10746	8.08427	8.1085	8.08237
0.3255	8.22496	8.24341	8.2116	8.22321	8.23431	8.21668	8.18215	8.14505	8.13968	8.13217	8.13447	8.17497	8.18598	8.18824	8.16099	8.17518	8.19783	8.16476	8.14004	8.14786	8.13122	8.11584	8.10236	8.11667	8.09338	8.10136	8.0782
0.3262	8.22121	8.24574	8.20322	8.2252	8.2248	8.21036	8.17114	8.14985	8.14444	8.13285	8.12244	8.17574	8.19035	8.19357	8.16596	8.161	8.18491	8.16502	8.14488	8.14919	8.1289	8.12437	8.10227	8.11278	8.07472	8.10299	8.08045
0.3269	8.21741	8.24635	8.20657	8.22107	8.22074	8.19914	8.17736	8.14836	8.15676	8.13531	8.13382	8.17498	8.17051	8.19055	8.17731	8.16601	8.19029	8.16708	8.14078	8.14068	8.13629	8.11231	8.10043	8.11026	8.07876	8.10201	8.07516
0.3276	8.2207	8.24195	8.21151	8.22611	8.22233	8.20676	8.17619	8.14803	8.14966	8.13395	8.12936	8.17533	8.17704	8.19926	8.17379	8.16835	8.18956	8.16411	8.1378	8.13316	8.1314	8.12204	8.09618	8.11176	8.08474	8.106	8.07936
0.3283	8.21372	8.23791	8.20693	8.21957	8.22405	8.20996	8.18353	8.14377	8.14995	8.13345	8.11933	8.18395	8.17985	8.18151	8.18017	8.17455	8.19961	8.1593	8.14304	8.13168	8.14413	8.12528	8.09489	8.1104	8.07538	8.10482	8.08638
0.329	8.22357	8.24913	8.2036	8.22569	8.21717	8.20408	8.17685	8.14332	8.14	8.13292	8.13274	8.17616	8.19236	8.18486	8.18201	8.16695	8.18543	8.17403	8.14401	8.13936	8.1271	8.13509	8.11175	8.11817	8.08467	8.10582	8.08177
0.3297	8.21681	8.24961	8.19571	8.22578	8.21944	8.21011	8.18712	8.15917	8.15	8.14243	8.12294	8.18287	8.17609	8.18653	8.17223	8.16963	8.18679	8.16396	8.15129	8.12593	8.12348	8.11175	8.092	8.11991	8.08514	8.11096	8.08162
0.3304	8.21889	8.25361	8.21321	8.20318	8.21467	8.21207	8.17961	8.14594	8.15835	8.14288	8.12284	8.18531	8.18573	8.18933	8.17156	8.171	8.1927	8.17019	8.14747	8.14753	8.13286	8.11698	8.09301	8.11296	8.08505	8.0937	8.08004
0.3311	8.21952	8.2439	8.20579	8.21537	8.22606	8.2105	8.17932	8.13853	8.15039	8.13971	8.11861	8.17216	8.18437	8.17717	8.17596	8.17431	8.18358	8.17125	8.15291	8.13069	8.13574	8.11886	8.10306	8.10677	8.08693	8.09627	8.07553
0.3318	8.21617	8.24678	8.20911	8.22067	8.23002	8.21073	8.18222	8.14654	8.1502	8.13957	8.13079	8.1754	8.18381	8.18811	8.17607	8.16541	8.17047	8.17809	8.15247	8.14514	8.13456	8.11927	8.10438	8.11698	8.08208	8.09921	8.08024
0.3325	8.21399	8.24833	8.20553	8.22782	8.21992	8.21096	8.17071	8.1476	8.14558	8.13976	8.11931	8.17805	8.18054	8.17783	8.18288	8.17214	8.17286	8.16474	8.14927	8.1336	8.13507	8.12078	8.10534	8.10594	8.0836	8.10424	8.07921
0.3332	8.22683	8.23745	8.20646	8.22197	8.23023	8.20227	8.17563	8.15697	8.15059	8.14128	8.12889	8.1702	8.20013	8.18562	8.17604	8.16923	8.1834	8.16312	8.14635	8.14258	8.13753	8.12536	8.1056	8.10451	8.08713	8.10555	8.08951
0.3339	8.22665	8.25636	8.19724	8.22989	8.22864	8.20862	8.1713	8.14415	8.15553	8.135	8.11962	8.18471	8.18288	8.18321	8.16035	8.16014	8.1969	8.16794	8.14091	8.14081	8.13789	8.13128	8.10058	8.11195	8.08318	8.10226	8.07391
0.3346	8.22557	8.25437	8.2062	8.21436	8.21881	8.20838	8.17628	8.15014	8.14227	8.13382	8.12344	8.1821	8.18261	8.18565	8.17994	8.17126	8.19032	8.16663	8.13969	8.14488	8.12433	8.11526	8.10116	8.11431	8.08264	8.09698	8.0722
0.3353	8.21941	8.24821	8.21277	8.21663	8.21788	8.20613	8.17356	8.15327	8.14413	8.13582	8.14217	8.17954	8.18887	8.18511	8.176	8.16723	8.18562	8.1826	8.15135	8.14866	8.14128	8.1194	8.10525	8.11068	8.07993	8.1015	8.08169
0.336	8.22311	8.23617	8.20008	8.22294	8.2234	8.20687	8.17492	8.13962	8.14975	8.13481	8.11732	8.18302	8.18781	8.17862	8.18116	8.16601	8.18999	8.16946	8.14377	8.14624	8.14102	8.12445	8.11151	8.11433	8.0789	8.10235	8.07691
0.3367	8.22536	8.24584	8.20132	8.22362	8.22989	8.21821	8.18584	8.1437	8.14565	8.13774	8.12409	8.18453	8.18628	8.18592	8.18219	8.15923	8.17704	8.1638	8.13763	8.14428	8.13606	8.12176	8.09414	8.11444	8.08763	8.09579	8.07095
0.3374	8.22941	8.2454	8.21755	8.22199	8.22102	8.20223	8.17819	8.14168	8.1511	8.14203	8.11989	8.17969	8.17726	8.19558	8.17738	8.16412	8.18178	8.16465	8.16313	8.14339	8.14361	8.12786	8.10252	8.11491	8.08967	8.08734	8.08084
0.3381	8.21608	8.24643	8.20699	8.22355	8.22202	8.20568	8.1748	8.14164	8.156	8.13062	8.11776	8.17749	8.18585	8.1761	8.17871	8.16121	8.17677	8.1714	8.15137	8.13371	8.14769	8.11926	8.10868	8.10507	8.08679	8.09143	8.08536
0.3388	8.22711	8.25349	8.20323	8.22499	8.21694	8.208	8.17695	8.15303	8.15116	8.13994	8.13071	8.1752	8.1812	8.19344	8.17308	8.16944	8.17609	8.16724	8.15513	8.13885	8.13081	8.11778	8.09453	8.10247	8.06768	8.10079	8.0772
0.3395	8.21609	8.23896	8.20838	8.22355	8.21952	8.20327	8.1775	8.1454	8.15437	8.14288	8.12584	8.16951	8.17949	8.17817	8.1806	8.16009	8.17693	8.1672	8.14715	8.13887	8.13417	8.11433	8.09586	8.10784	8.08603	8.09603	8.08048
0.3402	8.22579	8.25013	8.19573	8.21668	8.20761	8.21467	8.17122	8.14289	8.15402	8.1391	8.12961	8.18922	8.17643	8.17967	8.17756	8.16468	8.18576	8.17142	8.14368	8.1438	8.13017	8.12614	8.11074	8.11544	8.0809	8.102	8.08493
0.3409	8.217	8.245	8.20748	8.21666	8.21965	8.21451	8.16708	8.14361	8.1503	8.13877	8.12495	8.18095	8.18089	8.19415	8.18355	8.16641	8.19074	8.17035	8.14039	8.14437	8.13357	8.12652	8.09925	8.10849	8.08174	8.10541	8.08467
0.3416	8.22502	8.24628	8.20795	8.21096	8.23195	8.21308	8.1801	8.1475	8.15341	8.14684	8.11935	8.1835	8.17103	8.19005	8.18025	8.16784	8.1859	8.17613	8.14268	8.13541	8.13853	8.12265	8.09549	8.10904	8.07875	8.09882	8.07879
0.3423	8.21358	8.24994	8.21419	8.2259	8.21971	8.21227	8.16981	8.14817	8.1464	8.1437	8.11653	8.17442	8.18131	8.18357	8.18852	8.15985	8.17762	8.17383	8.15243	8.13838	8.12952	8.13305	8.11208	8.10674	8.09256	8.10166	8.07918
0.343	8.22425	8.24912	8.2001	8.21884	8.22582	8.21447	8.18363	8.14299	8.14109	8.14062	8.13285	8.16664	8.18773	8.19785	8.18041	8.17758	8.1832	8.17685	8.15482	8.1355	8.13985	8.12199	8.10246	8.11656	8.08294	8.09055	8.08098
0.3437	8.21984	8.25654	8.20236	8.21103	8.22065	8.21228	8.17595	8.15332	8.15184	8.14127	8.12595	8.1775	8.18739	8.17327	8.18261	8.17471	8.18082	8.16825	8.15103	8.1517	8.13059	8.12271	8.10913	8.10087	8.07572	8.09952	8.08396
0.3444	8.23041	8.24675	8.2029	8.22093	8.21734	8.20725	8.1866	8.13433	8.14386	8.13166	8.12158	8.17068	8.18357	8.17992	8.16884	8.15996	8.18329	8.16754	8.1447	8.139	8.14128	8.11049	8.10285	8.11368	8.08557	8.10072	8.08132
0.3451	8.21428	8.25326	8.20102	8.22518	8.2186	8.20654	8.17483	8.14552	8.15191	8.14272	8.11756	8.16805	8.17941	8.19091	8.17617	8.16956	8.19552	8.16654	8.15249	8.13509	8.14684	8.11566	8.11396	8.10851	8.07266	8.10392	8.08043
0.3458	8.2153	8.24796	8.20392	8.22083	8.21435	8.20716	8.17386	8.13659	8.13672	8.12962	8.11723	8.19248	8.18301	8.18848	8.18698	8.15932	8.18142	8.16937	8.14291	8.13045	8.14006	8.12914	8.10545	8.10061	8.08322	8.09753	8.08212
0.3465	8.22192	8.24785	8.20332	8.22257	8.21668	8.21414	8.17966	8.14364	8.14868	8.13862	8.11915	8.17687	8.18357	8.17018	8.17868	8.16558	8.18917	8.16194	8.16151	8.13425	8.1266	8.13596	8.09179	8.12358	8.07866	8.08675	8.07668
0.3472	8.22319	8.24038	8.19842	8.22621	8.22959	8.20374	8.17046	8.14558	8.15226	8.14126	8.12142	8.17935	8.18609	8.1888	8.17728	8.16389	8.18683	8.16318	8.15729	8.13824	8.1409	8.12937	8.0997	8.10596	8.08626	8.09755	8.09089
0.3479	8.22797	8.2454	8.21045	8.22982	8.23483	8.21282	8.18192	8.13714	8.15397	8.14438	8.11726	8.16821	8.17942	8.17885	8.18523	8.16838	8.18936	8.16384	8.14641	8.14157	8.13179	8.11314	8.10249	8.11166	8.08381	8.10368	8.07982
0.3486	8.22536	8.24782	8.21163	8.21305	8.22942	8.21716	8.18069	8.14868	8.16094	8.13782	8.12172	8.18273	8.17574	8.18881	8.17975	8.17245	8.18317	8.16199	8.13614	8.1374	8.13844	8.11952	8.09743	8.1098	8.08762	8.09499	8.08152
0.3493	8.21527	8.2438	8.19948	8.22597	8.22733	8.20266	8.17645	8.14566	8.15559	8.13394	8.11998	8.1655	8.18303	8.18785	8.17797	8.16907	8.18324	8.16744	8.14697	8.14148	8.12673	8.13153	8.10629	8.10217	8.07493	8.09332	8.07285
0.35	8.22701	8.24872	8.21479	8.23269	8.21658	8.21095	8.18164	8.15438	8.15493	8.13739	8.12414	8.1719	8.1752	8.18539	8.17653	8.16343	8.18234	8.17403	8.15543	8.14549	8.12751	8.13372	8.09712	8.11992	8.08536	8.10412	8.08177
0.3507	8.21434	8.24976	8.19966	8.22285	8.21919	8.20951	8.17918	8.14757	8.14729	8.14433	8.11884	8.17645	8.18313	8.19054	8.1864	8.18064	8.17921	8.15915	8.15951	8.15164	8.1434	8.12029	8.10266	8.11076	8.08706	8.10417	8.08764
0.3514	8.2211	8.24443	8.19993	8.21654	8.21313	8.20529	8.17718	8.15014	8.15014	8.147	8.11021	8.18194	8.19449	8.17954	8.18002	8.16552	8.1964	8.17266	8.14454	8.1284	8.13855	8.12971	8.10037	8.11592	8.07827	8.08914	8.08818
0.3521	8.22109	8.23891	8.206	8.21735	8.21794	8.21429	8.18259	8.14218	8.14323	8.14061	8.13183	8.17532	8.17841	8.17793	8.16796	8.16483	8.18288	8.16877	8.14075	8.14499	8.13702	8.11365	8.10173	8.09917	8.08969	8.10312	8.07838
0.3528	8.22403	8.23371	8.21047	8.22632	8.22092	8.21615	8.17682	8.15543	8.15487	8.1463	8.11842	8.18224	8.18767	8.18608	8.18459	8.16018	8.18034	8.17123	8.13241	8.1441	8.14548	8.12513	8.10567	8.12095	8.08419	8.09718	8.08648
0.3535	8.21755	8.25306	8.20345	8.22687	8.22567	8.21706	8.17716	8.15533	8.13964	8.13309	8.12226	8.18155	8.17462	8.18936	8.18227	8.16668	8.18752	8.16463	8.1425	8.14137	8.13663	8.12789	8.10402	8.10349	8.0823	8.09397	8.07442
0.3542	8.2148	8.25935	8.21259	8.23045	8.21761	8.20508	8.18294	8.14793	8.14873	8.141	8.1239	8.18042	8.18054	8.18579	8.17776	8.17399	8.18209	8.16485	8.14268	8.14035	8.13618	8.12216	8.10946	8.10209	8.07758	8.09542	8.07084
0.3549	8.22692	8.2413	8.21031	8.22685	8.22897	8.20927	8.18131	8.15381	8.15219	8.14362	8.13272	8.17178	8.18131	8.18066	8.17945	8.17116	8.1945	8.16987	8.14129	8.13797	8.1328	8.1171	8.0986	8.10672	8.08552	8.09288	8.07567
0.3556	8.21247	8.26004	8.19981	8.22684	8.22292	8.21048	8.17931	8.15212	8.14696	8.14737	8.11628	8.18067	8.18119	8.19251	8.18563	8.16356	8.17397	8.16044	8.13601	8.14577	8.1341	8.12	8.10018	8.11309	8.08095	8.09144	8.08258
0.3563	8.2168	8.25058	8.20037	8.23125	8.23	8.21959	8.17693	8.14604	8.14735	8.13889	8.12181	8.18994	8.18707	8.18717	8.17844	8.17916	8.18046	8.17129	8.15133	8.13545	8.13111	8.12327	8.10668	8.09934	8.08711	8.0979	8.08212
0.357	8.21164	8.24966	8.20268	8.21827	8.23091	8.20663	8.17723	8.15446	8.14714	8.13168	8.12212	8.17311	8.18655	8.19569	8.17055	8.15577	8.1874	8.16311	8.14779	8.14087	8.12904	8.12622	8.09991	8.10562	8.07866	8.09443	8.07749
0.3577	8.22214	8.23821	8.21071	8.22009	8.21209	8.20797	8.18339	8.15427	8.15518	8.14815	8.12419	8.1802	8.16852	8.18688	8.16725	8.15908	8.18194	8.1714	8.14902	8.1336	8.12595	8.11648	8.11333	8.10774	8.08051	8.0978	8.07125
0.3584	8.20451	8.24149	8.21215	8.21745	8.21523	8.20828	8.17534	8.15138	8.14711	8.15165	8.11037	8.18179	8.17678	8.1849	8.16461	8.17081	8.18263	8.16034	8.14052	8.15715	8.13465	8.11712	8.09676	8.10431	8.08746	8.08908	8.07771
0.3591	8.21581	8.24787	8.21093	8.22854	8.22016	8.21204	8.18239	8.15083	8.15535	8.13478	8.12446	8.16503	8.17694	8.17821	8.17323	8.17631	8.18653	8.16769	8.14285	8.13087	8.13262	8.12087	8.10551	8.10453	8.07516	8.10213	8.08315
0.3598	8.22548	8.24565	8.20047	8.22219	8.225	8.20618	8.16594	8.15085	8.15038	8.12854	8.12808	8.16868	8.1902	8.18384	8.17204	8.16733	8.19076	8.17318	8.16056	8.13233	8.14112	8.11447	8.09293	8.11935	8.0683	8.10974	8.08773
0.3605	8.22574	8.2576	8.2003	8.23227	8.23183	8.20841	8.16774	8.14151	8.14382	8.14148	8.12417	8.17697	8.18276	8.18108	8.174	8.15797	8.19266	8.1757	8.14333	8.13509	8.12584	8.11418	8.09447	8.10498	8.07749	8.09698	8.08612
0.3612	8.22457	8.24544	8.19691	8.22289	8.2181	8.21449	8.17044	8.14352	8.14888	8.13814	8.12345	8.18525	8.20037	8.19249	8.18011	8.17034	8.18438	8.17252	8.14588	8.14063	8.12671	8.12789	8.10144	8.10423	8.08842	8.09701	8.0815
0.3619	8.22018	8.25119	8.19528	8.21744	8.23104	8.20804	8.17357	8.14577	8.14697	8.14544	8.12875	8.189	8.18586	8.19351	8.17983	8.16025	8.1733	8.16042	8.16363	8.13857	8.1376	8.12133	8.1076	8.11551	8.08176	8.09833	8.08803
0.3626	8.22335	8.24551	8.18597	8.23153	8.22919	8.20543	8.18044	8.14719	8.15471	8.13667	8.11875	8.17945	8.19181	8.1841	8.17292	8.16073	8.18063	8.16231	8.14644	8.1463	8.1304	8.10499	8.10634	8.10971	8.08493	8.09237	8.07606
0.3633	8.21363	8.24987	8.21191	8.21845	8.21387	8.20767	8.18411	8.14271	8.16183	8.13466	8.1173	8.17184	8.18358	8.17776	8.17383	8.16385	8.17993	8.15608	8.1373	8.14681	8.13302	8.12235	8.0999	8.10794	8.08938	8.10151	8.0752
0.364	8.21819	8.24403	8.20109	8.22659	8.22682	8.20746	8.18478	8.14316	8.14208	8.14538	8.11946	8.18167	8.1742	8.18499	8.17074	8.16471	8.19015	8.1678	8.14953	8.14532	8.12544	8.12228	8.09645	8.10194	8.08176	8.09633	8.07316
0.3647	8.22567	8.2485	8.212	8.21824	8.22048	8.20806	8.18338	8.1521	8.1496	8.13592	8.123	8.16814	8.1828	8.18829	8.18052	8.16425	8.18591	8.17704	8.15583	8.13481	8.12904	8.12093	8.09825	8.11855	8.08097	8.09711	8.06922
0.3654	8.21414	8.24235	8.19901	8.22489	8.22704	8.20964	8.17365	8.14006	8.15118	8.13837	8.13075	8.16282	8.17389	8.19375	8.16623	8.17105	8.18569	8.17019	8.13563	8.14779	8.13634	8.11892	8.08964	8.10805	8.07497	8.09484	8.08939
0.3661	8.22507	8.24785	8.20511	8.2299	8.22245	8.21099	8.17923	8.15055	8.15475	8.14185	8.12185	8.17336	8.18723	8.18887	8.17697	8.16686	8.17697	8.17489	8.1364	8.14297	8.13839	8.11277	8.09952	8.10758	8.07552	8.09798	8.08002
0.3668	8.21865	8.25031	8.20995	8.22615	8.2413	8.20877	8.17566	8.14482	8.16315	8.13534	8.12277	8.1693	8.1884	8.18745	8.16927	8.1562	8.18794	8.15674	8.15014	8.12988	8.13462	8.11666	8.10462	8.11928	8.07728	8.10769	8.08591
0.3675	8.21104	8.25116	8.20429	8.22903	8.2319	8.22151	8.18355	8.14785	8.14968	8.12881	8.12698	8.16453	8.1921	8.18612	8.17361	8.16631	8.17579	8.17662	8.15586	8.13736	8.13554	8.12099	8.09802	8.10439	8.07658	8.09407	8.07138
0.3682	8.21924	8.24692	8.20514	8.22727	8.20982	8.22002	8.17458	8.14635	8.13929	8.13995	8.13443	8.16993	8.18343	8.17747	8.17309	8.16616	8.18467	8.16686	8.14702	8.13931	8.13716	8.11944	8.10107	8.11553	8.09615	8.09248	8.07251
0.3689	8.21813	8.24632	8.19695	8.21814	8.22475	8.2039	8.16002	8.14484	8.14198	8.13203	8.12291	8.17351	8.17635	8.1874	8.17203	8.15884	8.18305	8.14834	8.14309	8.14434	8.15104	8.11727	8.0979	8.11693	8.08011	8.09452	8.09038
0.3696	8.22417	8.25063	8.21579	8.22723	8.21843	8.20674	8.18232	8.13976	8.14346	8.13238	8.12987	8.18768	8.18308	8.17817	8.17556	8.17077	8.17898	8.16621	8.14122	8.13988	8.14128	8.12179	8.10588	8.10674	8.07566	8.09705	8.08272
0.3703	8.22136	8.24787	8.21102	8.22774	8.23526	8.2182	8.17936	8.15038	8.15245	8.1468	8.11763	8.1877	8.17908	8.19494	8.17815	8.16072	8.18052	8.16589	8.1488	8.1538	8.13519	8.11933	8.09615	8.10431	8.07878	8.0992	8.07957
0.371	8.22385	8.2456	8.20407	8.21122	8.22612	8.2014	8.18102	8.14656	8.14638	8.13618	8.12851	8.18102	8.182	8.18349	8.17908	8.16582	8.17784	8.16285	8.13893	8.1306	8.13238	8.12078	8.10062	8.10714	8.09216	8.1005	8.08317
0.3717	8.21908	8.24156	8.20159	8.21865	8.23758	8.19465	8.17532	8.15896	8.15198	8.1414	8.127	8.17502	8.17586	8.18	8.1765	8.17326	8.18587	8.15213	8.15019	8.14354	8.13022	8.10763	8.09344	8.11028	8.07373	8.10655	8.09445
0.3724	8.22495	8.24632	8.20389	8.22956	8.22878	8.21247	8.1863	8.1489	8.15383	8.14504	8.12382	8.17386	8.18594	8.19047	8.17409	8.16727	8.19195	8.16482	8.14645	8.13671	8.1273	8.11249	8.0978	8.09626	8.07334	8.09805	8.08463
0.3731	8.22094	8.24653	8.20791	8.22647	8.21843	8.21259	8.18393	8.14371	8.14279	8.13253	8.12849	8.17296	8.17953	8.18564	8.1736	8.17065	8.18331	8.16582	8.13485	8.13815	8.13713	8.11974	8.09551	8.11061	8.06843	8.09829	8.07584
0.3738	8.22013	8.23543	8.20199	8.22332	8.2191	8.21809	8.18296	8.15467	8.14449	8.14844	8.12272	8.17264	8.18477	8.18715	8.16627	8.1676	8.18628	8.16367	8.14333	8.15015	8.13927	8.11421	8.10217	8.10522	8.07581	8.09641	8.0818
0.3745	8.22266	8.25134	8.19787	8.21465	8.23066	8.21311	8.18362	8.14917	8.15637	8.13972	8.12741	8.17431	8.17656	8.20028	8.1768	8.15329	8.18748	8.16899	8.15496	8.14186	8.1358	8.11727	8.1047	8.10693	8.09091	8.10153	8.08411
0.3752	8.21455	8.2565	8.21373	8.22418	8.23423	8.20825	8.16947	8.15176	8.15847	8.1337	8.11764	8.1771	8.18889	8.18917	8.17227	8.18036	8.18706	8.16701	8.15506	8.13722	8.12962	8.12226	8.09487	8.12036	8.08504	8.09064	8.06742
0.3759	8.22167	8.24625	8.20438	8.23145	8.21289	8.21453	8.16758	8.13892	8.13703	8.13632	8.12835	8.17043	8.18437	8.18855	8.17402	8.17669	8.18303	8.16742	8.15031	8.14735	8.13935	8.12346	8.09927	8.11482	8.0928	8.10661	8.07244
0.3766	8.22199	8.24796	8.20515	8.2106	8.21843	8.20873	8.16563	8.14494	8.14726	8.14356	8.12672	8.17647	8.17266	8.18776	8.18562	8.16882	8.17929	8.17387	8.15215	8.133	8.13674	8.11893	8.08981	8.10629	8.07798	8.11159	8.08972
0.3773	8.22614	8.24648	8.2024	8.23047	8.2261	8.2063	8.17558	8.15865	8.16016	8.13406	8.13062	8.18216	8.18655	8.18973	8.18067	8.1595	8.18681	8.18065	8.14456	8.1416	8.12879	8.11334	8.1068	8.10033	8.07814	8.09985	8.07971
0.378	8.22053	8.24997	8.20404	8.22335	8.22	8.20625	8.16563	8.14858	8.14603	8.13825	8.1249	8.17326	8.17423	8.18069	8.16679	8.16604	8.19325	8.16669	8.14778	8.14087	8.13975	8.12153	8.10713	8.11279	8.08257	8.10374	8.07499
0.3787	8.22351	8.25072	8.19702	8.23307	8.21073	8.21711	8.1854	8.14209	8.15073	8.13307	8.13199	8.17581	8.17978	8.18333	8.16872	8.16936	8.17792	8.1603	8.15119	8.14795	8.13828	8.12086	8.10662	8.10356	8.08454	8.09897	8.09217
0.3794	8.22339	8.2433	8.2023	8.22491	8.21818	8.21638	8.18056	8.14744	8.1414	8.14287	8.12	8.18096	8.17644	8.18876	8.18334	8.1621	8.19026	8.16807	8.15384	8.14526	8.12425	8.11917	8.10362	8.10563	8.0813	8.09086	8.08603
0.3801	8.21715	8.25577	8.20695	8.22521	8.224	8.21732	8.178	8.14488	8.15407	8.13323	8.11476	8.18142	8.17035	8.18739	8.17226	8.16603	8.19445	8.16448	8.1356	8.14402	8.1394	8.12398	8.10413	8.1173	8.08002	8.10741	8.08868
0.3808	8.21874	8.24134	8.20681	8.21492	8.21987	8.21208	8.16706	8.13973	8.14695	8.13679	8.12544	8.16508	8.18368	8.20411	8.16727	8.15867	8.18911	8.15921	8.1519	8.13643	8.12405	8.11939	8.0937	8.11741	8.08806	8.1048	8.08073
0.3815	8.22717	8.24899	8.20776	8.21438	8.21587	8.20938	8.17159	8.14521	8.14888	8.14207	8.11348	8.16743	8.1874	8.17976	8.17652	8.15327	8.18614	8.16565	8.14773	8.13688	8.1342	8.13137	8.10579	8.10859	8.07527	8.09227	8.08141
0.3822	8.22779	8.24404	8.21371	8.23643	8.22167	8.21046	8.16936	8.15255	8.14498	8.13375	8.12005	8.17644	8.18158	8.18308	8.17207	8.17584	8.17731	8.17503	8.1529	8.14406	8.14144	8.11606	8.09355	8.11388	8.08142	8.10242	8.07466
0.3829	8.216	8.26046	8.20638	8.21276	8.22715	8.20898	8.18459	8.14086	8.15164	8.12636	8.12033	8.18123	8.18582	8.19275	8.16999	8.16706	8.19248	8.16619	8.1566	8.1492	8.13934	8.11809	8.10364	8.11015	8.08573	8.09797	8.07647
0.3836	8.21653	8.24329	8.19657	8.22186	8.22275	8.22002	8.17224	8.13917	8.1498	8.14152	8.1168	8.17211	8.18446	8.18971	8.18045	8.15831	8.1876	8.17273	8.14309	8.14229	8.1306	8.12016	8.10599	8.11558	8.07403	8.1033	8.07995
0.3843	8.22917	8.25108	8.19967	8.22159	8.22282	8.20275	8.18426	8.15867	8.15292	8.1397	8.12197	8.17389	8.18636	8.18642	8.16793	8.16944	8.17694	8.163	8.15249	8.14008	8.1353	8.1231	8.10793	8.11346	8.08381	8.08932	8.06985
0.385	8.21844	8.25285	8.20621	8.22868	8.22245	8.20572	8.16496	8.14903	8.14873	8.12394	8.12443	8.18545	8.18743	8.18326	8.16555	8.17297	8.17727	8.16479	8.15027	8.13413	8.12598	8.12436	8.10536	8.10404	8.09135	8.10856	8.0868
0.3857	8.22282	8.2503	8.2004	8.2185	8.21743	8.21742	8.17725	8.14843	8.1556	8.13718	8.11172	8.1782	8.1851	8.17941	8.16837	8.15533	8.17946	8.16683	8.14772	8.14442	8.13972	8.12784	8.09438	8.10273	8.072	8.09894	8.07887
0.3864	8.2162	8.26389	8.20989	8.22286	8.23088	8.21097	8.18068	8.15623	8.15757	8.14485	8.11567	8.17374	8.17661	8.18771	8.17489	8.17105	8.18016	8.14956	8.15406	8.14321	8.12851	8.12205	8.10215	8.11308	8.08439	8.09718	8.0711
0.3871	8.22701	8.24626	8.20176	8.22824	8.22288	8.20945	8.1832	8.14534	8.14898	8.14351	8.13334	8.16993	8.18806	8.18648	8.177	8.16863	8.18918	8.16807	8.1533	8.14247	8.13626	8.1202	8.103	8.11537	8.08883	8.10228	8.07581
0.3878	8.21984	8.2488	8.19748	8.22998	8.22557	8.20544	8.17898	8.14668	8.14103	8.13428	8.12909	8.1678	8.18158	8.18871	8.17164	8.16652	8.18733	8.17522	8.14168	8.14619	8.12442	8.11527	8.10597	8.11677	8.07397	8.0999	8.07554
0.3885	8.22125	8.24853	8.20513	8.22056	8.23052	8.21306	8.16563	8.14566	8.14028	8.13511	8.12372	8.1819	8.19061	8.18878	8.17708	8.16066	8.17707	8.17145	8.14166	8.14733	8.13852	8.10886	8.09904	8.11335	8.07286	8.09159	8.092
0.3892	8.21568	8.25129	8.2195	8.22118	8.22186	8.20685	8.18193	8.15215	8.1512	8.13887	8.11591	8.17329	8.16979	8.19463	8.17262	8.16712	8.18262	8.16896	8.14377	8.13433	8.12882	8.121	8.10971	8.10825	8.08717	8.10321	8.07841
0.3899	8.21028	8.24708	8.20876	8.2175	8.21761	8.2074	8.17108	8.15468	8.13975	8.13858	8.13417	8.17295	8.18252	8.20298	8.17396	8.16788	8.18296	8.15078	8.15798	8.13708	8.13773	8.12551	8.10321	8.12097	8.07673	8.10913	8.07973
0.3906	8.23027	8.25241	8.20856	8.20654	8.21824	8.2163	8.17381	8.14428	8.14949	8.14089	8.11676	8.18365	8.17242	8.19162	8.17679	8.17232	8.18967	8.16314	8.14651	8.13106	8.14285	8.11336	8.1033	8.10686	8.07826	8.09041	8.06746
0.3913	8.22465	8.24141	8.20255	8.22742	8.22439	8.20649	8.17466	8.14851	8.1391	8.14189	8.12907	8.17677	8.18292	8.17588	8.168	8.17562	8.19204	8.16897	8.14055	8.14311	8.12572	8.12684	8.11353	8.10895	8.08419	8.08655	8.08713
0.392	8.21165	8.2509	8.21097	8.21744	8.22346	8.20983	8.16219	8.15083	8.14349	8.14229	8.12743	8.17795	8.18225	8.1895	8.17635	8.17204	8.18523	8.16477	8.14651	8.14652	8.13216	8.12337	8.10043	8.1099	8.07532	8.09079	8.08778
0.3927	8.22116	8.23633	8.2019	8.20537	8.2288	8.19939	8.17547	8.1412	8.14932	8.14451	8.1278	8.17645	8.18184	8.17933	8.17535	8.17051	8.18229	8.16861	8.15701	8.12804	8.13528	8.12857	8.10111	8.12337	8.0823	8.09579	8.07973
0.3934	8.22229	8.24693	8.20204	8.22376	8.22294	8.20774	8.16942	8.14879	8.14957	8.13766	8.12134	8.17523	8.17802	8.17426	8.17463	8.16759	8.17282	8.16418	8.14137	8.13854	8.13414	8.11432	8.09795	8.10165	8.085	8.10002	8.07831
0.3941	8.20765	8.25317	8.21275	8.22099	8.23124	8.19805	8.18024	8.15346	8.14479	8.13144	8.12524	8.17183	8.17979	8.19043	8.16876	8.16366	8.18482	8.16755	8.14764	8.14119	8.12818	8.11938	8.09812	8.1093	8.08057	8.09571	8.07653
0.3948	8.22042	8.25311	8.20597	8.2166	8.2164	8.19996	8.18028	8.1555	8.15721	8.14476	8.11966	8.17513	8.17546	8.18546	8.17218	8.16943	8.18403	8.17321	8.16814	8.13523	8.14091	8.12438	8.10064	8.11753	8.07978	8.09026	8.08604
0.3955	8.22285	8.24194	8.20764	8.2194	8.2263	8.21031	8.18247	8.14162	8.15193	8.1395	8.12359	8.17801	8.18565	8.18467	8.17661	8.17575	8.18714	8.16224	8.1445	8.15218	8.1377	8.11716	8.08866	8.10703	8.06815	8.10151	8.08369
0.3962	8.2238	8.23745	8.20961	8.22614	8.22418	8.21139	8.18295	8.15034	8.15575	8.14287	8.13084	8.18331	8.17729	8.18614	8.17544	8.16652	8.182	8.16239	8.14396	8.14647	8.1404	8.11357	8.10399	8.10904	8.08681	8.0964	8.07548
0.3969	8.223	8.24713	8.2057	8.22312	8.22989	8.21222	8.1777	8.14877	8.15661	8.13608	8.11752	8.18114	8.1798	8.17857	8.16641	8.1755	8.18134	8.16651	8.14133	8.14548	8.14154	8.12829	8.09833	8.11274	8.08408	8.09329	8.0874
0.3976	8.22212	8.24565	8.20063	8.21745	8.22406	8.21181	8.16823	8.15592	8.14357	8.14227	8.1252	8.17507	8.17689	8.18519	8.17711	8.16528	8.17991	8.172	8.15006	8.12585	8.13331	8.12124	8.0992	8.10102	8.08646	8.10235	8.07527
0.3983	8.21218	8.24949	8.21449	8.21357	8.22469	8.21062	8.18436	8.14955	8.13711	8.14472	8.12102	8.1783	8.17995	8.18707	8.1757	8.1659	8.17552	8.16326	8.14726	8.14488	8.13737	8.11711	8.09853	8.10936	8.07542	8.10165	8.07087
0.399	8.2295	8.25149	8.19537	8.21452	8.22157	8.20722	8.17716	8.13497	8.14957	8.1456	8.12191	8.18635	8.17881	8.17916	8.16869	8.16436	8.19244	8.1631	8.14633	8.13572	8.14377	8.11825	8.10139	8.10739	8.08146	8.1047	8.07944
0.3997	8.21099	8.24467	8.20822	8.20803	8.23191	8.20782	8.17068	8.14625	8.15987	8.13657	8.12988	8.17719	8.17017	8.18346	8.18015	8.162	8.19161	8.15618	8.14996	8.13975	8.13769	8.12263	8.09568	8.11471	8.07764	8.09402	8.07484
0.4004	8.22365	8.24886	8.20602	8.20966	8.21646	8.20218	8.16958	8.14561	8.13885	8.13582	8.12427	8.17049	8.18964	8.18654	8.17088	8.14572	8.19519	8.17706	8.14711	8.13802	8.13392	8.11251	8.09967	8.10082	8.07935	8.0947	8.08257
0.4011	8.23713	8.25245	8.20068	8.22209	8.21918	8.21458	8.1928	8.13883	8.14544	8.13369	8.11491	8.17395	8.18107	8.17673	8.17574	8.16352	8.18319	8.17665	8.14867	8.13334	8.12599	8.12183	8.1035	8.1148	8.08407	8.09681	8.0765
0.4018	8.21064	8.24535	8.20208	8.21612	8.22061	8.1989	8.18345	8.15225	8.146	8.13876	8.12578	8.18602	8.17999	8.18172	8.18054	8.17401	8.18862	8.17079	8.1478	8.14891	8.13731	8.11637	8.10097	8.11617	8.07922	8.09675	8.08143
0.4025	8.21692	8.24997	8.20154	8.21259	8.21867	8.20784	8.17265	8.14914	8.14359	8.14118	8.11909	8.18383	8.19224	8.17946	8.17472	8.15994	8.17556	8.16961	8.15043	8.13846	8.14504	8.11564	8.10567	8.12245	8.07656	8.10591	8.07816
0.4032	8.21836	8.24853	8.2051	8.22401	8.22399	8.21424	8.17526	8.14015	8.14794	8.14335	8.13162	8.1719	8.1942	8.16705	8.17338	8.17085	8.18287	8.16689	8.14019	8.13858	8.12423	8.12154	8.10182	8.10542	8.07182	8.09954	8.0773
0.4039	8.20869	8.23798	8.20361	8.23258	8.22323	8.20658	8.16819	8.15456	8.1531	8.14974	8.12539	8.17317	8.17945	8.18627	8.18939	8.1739	8.18932	8.16272	8.13829	8.14909	8.12349	8.11935	8.09149	8.11116	8.08295	8.09594	8.07531
0.4046	8.22061	8.23676	8.19827	8.22508	8.21773	8.21019	8.18029	8.1556	8.14621	8.1396	8.11897	8.17956	8.18002	8.18435	8.1735	8.1732	8.18572	8.16602	8.1452	8.1382	8.13632	8.128	8.08937	8.11807	8.08321	8.10126	8.07763
0.4053	8.21315	8.24798	8.20754	8.22532	8.22584	8.21599	8.17548	8.14478	8.14225	8.13828	8.1343	8.17073	8.17382	8.19117	8.17723	8.15902	8.18157	8.16412	8.15393	8.14878	8.14274	8.11032	8.0994	8.11019	8.09575	8.10115	8.07853
0.406	8.21943	8.23691	8.19164	8.22726	8.2321	8.19757	8.18206	8.15349	8.15962	8.13879	8.12771	8.17511	8.17672	8.19028	8.17949	8.17508	8.19308	8.16527	8.15452	8.14067	8.13827	8.12609	8.10568	8.10525	8.07822	8.09873	8.08567
0.4067	8.21924	8.24935	8.20494	8.21601	8.22623	8.20524	8.17888	8.14756	8.14675	8.13841	8.12651	8.17348	8.18065	8.18342	8.18784	8.16332	8.17398	8.1691	8.14622	8.14443	8.13296	8.12407	8.09854	8.11506	8.07323	8.09456	8.07574
0.4074	8.22646	8.2406	8.1979	8.21642	8.21861	8.20555	8.16848	8.13752	8.14464	8.14077	8.11977	8.17311	8.17774	8.18249	8.17058	8.16609	8.19011	8.16763	8.1478	8.14201	8.13509	8.12018	8.09633	8.10697	8.08998	8.09522	8.0806
0.4081	8.19982	8.25663	8.18928	8.22366	8.22744	8.20946	8.17168	8.14629	8.14909	8.13686	8.12039	8.18318	8.18014	8.18174	8.18295	8.16531	8.19713	8.1694	8.1468	8.1423	8.13629	8.11876	8.09579	8.10014	8.08076	8.10713	8.07511
0.4088	8.20391	8.24412	8.21503	8.2141	8.22183	8.20658	8.17471	8.15114	8.13005	8.1395	8.13104	8.1751	8.17263	8.18621	8.1727	8.1663	8.17514	8.17007	8.14294	8.1487	8.14291	8.11748	8.09959	8.11039	8.08034	8.08837	8.0779
0.4095	8.22363	8.25118	8.21494	8.21313	8.21479	8.20682	8.1729	8.13973	8.14176	8.13695	8.12152	8.17801	8.17236	8.18773	8.18179	8.16203	8.18506	8.15625	8.1441	8.14456	8.1419	8.12058	8.10788	8.11568	8.0719	8.09867	8.07603
0.4102	8.22549	8.25645	8.20376	8.22639	8.21959	8.2131	8.17064	8.14941	8.14108	8.13356	8.12342	8.18126	8.18675	8.19044	8.18044	8.17011	8.18663	8.17042	8.15195	8.13607	8.13745	8.13007	8.09168	8.10503	8.074	8.10246	8.08961
0.4109	8.22182	8.24121	8.21452	8.21657	8.22893	8.18858	8.17672	8.14695	8.1563	8.1372	8.12706	8.17565	8.17588	8.1859	8.17567	8.16396	8.19006	8.16688	8.1502	8.14745	8.13616	8.11912	8.09461	8.11282	8.08534	8.10581	8.07823
0.4116	8.2267	8.25625	8.2134	8.22223	8.20953	8.19868	8.17968	8.15123	8.14253	8.14272	8.13106	8.18726	8.18771	8.18574	8.17875	8.16194	8.17825	8.16521	8.14995	8.14288	8.13429	8.11884	8.10559	8.10792	8.0784	8.09092	8.05791
0.4123	8.21528	8.2444	8.21213	8.22366	8.22238	8.20055	8.17511	8.15801	8.15623	8.12981	8.13335	8.17025	8.19346	8.1843	8.16864	8.17436	8.18512	8.16734	8.13626	8.13974	8.13693	8.12486	8.10414	8.11699	8.08248	8.08628	8.07902
0.413	8.21496	8.24829	8.20977	8.22511	8.22901	8.20337	8.1855	8.14049	8.14376	8.12278	8.12509	8.17493	8.17984	8.18847	8.16927	8.17352	8.18365	8.1673	8.1496	8.13472	8.1314	8.11214	8.09664	8.10165	8.08147	8.09356	8.07814
0.4137	8.21663	8.24788	8.21183	8.21564	8.23829	8.21685	8.18417	8.14583	8.15762	8.13951	8.11855	8.17502	8.18656	8.18855	8.17168	8.16852	8.18977	8.16545	8.15193	8.13738	8.12742	8.11447	8.09898	8.11205	8.08449	8.10053	8.07895
0.4144	8.21112	8.24171	8.2091	8.22104	8.22764	8.21514	8.17372	8.1431	8.14686	8.14466	8.1276	8.1873	8.18266	8.18562	8.17379	8.18073	8.18343	8.17412	8.14917	8.13241	8.13635	8.12532	8.10283	8.11632	8.07715	8.09705	8.07774
0.4151	8.2134	8.25335	8.19683	8.2243	8.21204	8.21433	8.18203	8.14763	8.15393	8.131	8.12408	8.18031	8.18918	8.18898	8.17474	8.16348	8.18982	8.16616	8.14614	8.14816	8.12862	8.12886	8.10079	8.10963	8.08157	8.10302	8.08057
0.4158	8.22938	8.24857	8.20595	8.21679	8.2212	8.21009	8.17304	8.15309	8.15261	8.1421	8.1256	8.17017	8.16867	8.18765	8.18096	8.17261	8.1893	8.16382	8.15396	8.13078	8.13303	8.1275	8.10314	8.10711	8.09094	8.09322	8.0659
0.4165	8.22145	8.24393	8.2058	8.21716	8.22519	8.21218	8.16998	8.14688	8.14107	8.14342	8.1327	8.17553	8.17475	8.18196	8.17874	8.17555	8.1801	8.16886	8.15736	8.13042	8.13103	8.11871	8.11279	8.09862	8.08171	8.09497	8.08997
0.4172	8.22023	8.24311	8.21225	8.22433	8.22967	8.2056	8.17901	8.1536	8.15306	8.12736	8.13639	8.17451	8.17575	8.19005	8.17636	8.16843	8.1841	8.171	8.13767	8.13394	8.13519	8.10797	8.10682	8.10323	8.07745	8.09659	8.0828
0.4179	8.22155	8.2438	8.20297	8.21476	8.22523	8.21778	8.18555	8.14373	8.14499	8.13844	8.12229	8.17697	8.17258	8.18881	8.17877	8.17726	8.19015	8.16984	8.14523	8.14305	8.13003	8.13259	8.09613	8.11159	8.08794	8.10272	8.08011
0.4186	8.21263	8.24284	8.20527	8.22311	8.22003	8.21277	8.17225	8.15204	8.1579	8.14363	8.11932	8.17152	8.18093	8.18398	8.17489	8.15611	8.17736	8.17637	8.14412	8.14281	8.12648	8.12323	8.10323	8.11029	8.08782	8.09399	8.07302
0.4193	8.22767	8.24612	8.21175	8.21844	8.21713	8.22245	8.17964	8.14381	8.14672	8.13726	8.12018	8.17734	8.18442	8.18297	8.17237	8.16346	8.18809	8.17111	8.15375	8.13271	8.13376	8.1158	8.09577	8.11073	8.08159	8.09647	8.07579
0.42	8.22055	8.26767	8.20506	8.22031	8.22581	8.20954	8.18689	8.13011	8.14565	8.13884	8.12206	8.16521	8.18525	8.17733	8.16911	8.17134	8.18817	8.1677	8.14723	8.14194	8.13655	8.12746	8.11068	8.10903	8.0824	8.09271	8.07425
0.4207	8.22205	8.23876	8.20359	8.22122	8.22346	8.2048	8.17233	8.1489	8.14823	8.1299	8.1227	8.16886	8.18759	8.18673	8.17765	8.16584	8.19214	8.16934	8.1371	8.14704	8.13338	8.12102	8.10054	8.10373	8.09846	8.09539	8.08338
0.4214	8.21478	8.24082	8.19735	8.21471	8.22682	8.20785	8.16522	8.14286	8.15124	8.13227	8.12596	8.17264	8.18277	8.19616	8.1689	8.16195	8.18594	8.1715	8.15055	8.14763	8.13314	8.11734	8.1044	8.1033	8.08075	8.09477	8.07704
0.4221	8.21908	8.24145	8.19361	8.22064	8.21491	8.21908	8.17224	8.14456	8.15454	8.13914	8.11377	8.18193	8.1761	8.1804	8.17822	8.1572	8.1915	8.17458	8.14639	8.13703	8.13129	8.12983	8.10842	8.10102	8.07612	8.10163	8.07307
0.4228	8.21884	8.24913	8.20915	8.21629	8.21623	8.20691	8.16844	8.15109	8.1496	8.14168	8.12545	8.17237	8.17837	8.18277	8.18083	8.16526	8.17868	8.16088	8.15049	8.13731	8.13042	8.12626	8.09395	8.10651	8.07429	8.09767	8.08272
0.4235	8.22459	8.23967	8.20266	8.2202	8.22271	8.20222	8.17357	8.15044	8.1582	8.13692	8.12513	8.17595	8.1672	8.18447	8.17924	8.16185	8.18625	8.1655	8.15711	8.14419	8.1293	8.12366	8.1004	8.10574	8.08498	8.08365	8.08122
0.4242	8.21798	8.26211	8.21134	8.21884	8.22701	8.20463	8.17894	8.14063	8.14343	8.1456	8.12937	8.17503	8.18065	8.19162	8.1839	8.17189	8.19023	8.16871	8.14537	8.14088	8.13061	8.11789	8.09608	8.10555	8.08644	8.09332	8.07689
0.4249	8.21285	8.24693	8.20388	8.22714	8.22404	8.21318	8.17871	8.14787	8.14247	8.13289	8.13476	8.17633	8.18757	8.1752	8.16488	8.16909	8.19302	8.17558	8.16152	8.14084	8.1279	8.12001	8.10053	8.10468	8.07615	8.08825	8.086
0.4256	8.21685	8.25187	8.20243	8.22124	8.23627	8.20692	8.17259	8.13671	8.14454	8.12725	8.11878	8.17162	8.18973	8.18746	8.1732	8.16602	8.17818	8.16233	8.14524	8.13971	8.12804	8.12149	8.10018	8.10487	8.08359	8.09835	8.07357
0.4263	8.21904	8.25253	8.20544	8.21407	8.22321	8.2152	8.19018	8.14977	8.1536	8.13884	8.11509	8.17111	8.18232	8.18355	8.17653	8.16966	8.18595	8.15114	8.15458	8.14777	8.13264	8.11242	8.10393	8.10255	8.08088	8.09535	8.08812
0.427	8.21538	8.25022	8.20238	8.21242	8.22876	8.21591	8.18327	8.14386	8.15898	8.14825	8.11982	8.17701	8.18301	8.19398	8.17846	8.16089	8.18032	8.17657	8.14605	8.14186	8.13727	8.13073	8.09051	8.10864	8.07056	8.09359	8.07851
0.4277	8.21244	8.25405	8.20457	8.21598	8.22508	8.20753	8.16345	8.14963	8.13777	8.1282	8.12046	8.17523	8.18116	8.18336	8.17664	8.16737	8.18286	8.17433	8.1415	8.13349	8.13489	8.1358	8.10745	8.11455	8.07608	8.0956	8.07863
0.4284	8.22447	8.24448	8.20453	8.22789	8.22848	8.2046	8.16756	8.13205	8.14794	8.12976	8.13019	8.17853	8.18632	8.1957	8.18001	8.16078	8.18621	8.15676	8.16251	8.13324	8.13711	8.12253	8.09645	8.1117	8.08666	8.0908	8.08016
0.4291	8.21903	8.23872	8.22161	8.22609	8.22243	8.22011	8.17014	8.14272	8.14163	8.14373	8.12875	8.18188	8.18428	8.18959	8.17738	8.17268	8.18968	8.17502	8.15302	8.14411	8.13111	8.12182	8.10623	8.10915	8.08177	8.10389	8.07527
0.4298	8.22135	8.25797	8.20563	8.21046	8.21935	8.20835	8.1764	8.14245	8.14613	8.144	8.11985	8.17969	8.18622	8.18801	8.18137	8.16817	8.18052	8.16941	8.14101	8.13668	8.13702	8.11717	8.10595	8.10654	8.08115	8.08796	8.07995
0.4305	8.22451	8.24912	8.20704	8.21877	8.21626	8.21125	8.17507	8.15312	8.14328	8.13691	8.1289	8.1617	8.17373	8.19433	8.17133	8.17265	8.19111	8.1613	8.15144	8.13712	8.12715	8.12105	8.10074	8.10946	8.07561	8.09397	8.08724
0.4312	8.22347	8.24709	8.21509	8.22	8.21829	8.21262	8.17141	8.1492	8.14739	8.13675	8.12175	8.17255	8.16975	8.19023	8.17117	8.16945	8.18123	8.16727	8.15139	8.12962	8.14252	8.12914	8.09932	8.1166	8.07101	8.09402	8.07616
0.4319	8.2229	8.25188	8.20018	8.22867	8.23015	8.21015	8.17626	8.14259	8.155	8.13671	8.12476	8.16245	8.19025	8.18034	8.17121	8.15652	8.17441	8.16977	8.14187	8.14248	8.13715	8.11328	8.09565	8.10616	8.08725	8.10204	8.08845
0.4326	8.21522	8.25261	8.21321	8.22132	8.21915	8.21205	8.17273	8.1419	8.14867	8.13649	8.12257	8.16923	8.18073	8.19468	8.17631	8.16635	8.1821	8.15991	8.14263	8.1349	8.13575	8.12849	8.09841	8.11035	8.08839	8.08553	8.06979
0.4333	8.21464	8.2441	8.20495	8.21711	8.22422	8.20978	8.16921	8.13526	8.14774	8.12975	8.13503	8.18062	8.18339	8.19604	8.18788	8.16425	8.18187	8.15892	8.1487	8.14173	8.126	8.12215	8.09889	8.1179	8.07926	8.09011	8.07488
0.434	8.2296	8.23063	8.20997	8.22459	8.21688	8.21005	8.18319	8.14975	8.14526	8.13012	8.12316	8.18199	8.18405	8.19369	8.17785	8.16782	8.18215	8.16664	8.14921	8.13678	8.13151	8.12595	8.09431	8.11902	8.08183	8.09845	8.08239
0.4347	8.2161	8.25473	8.20046	8.21702	8.21505	8.22199	8.18022	8.14385	8.13825	8.13814	8.12644	8.18304	8.19026	8.19345	8.1823	8.17384	8.17721	8.16838	8.14771	8.1467	8.13113	8.11679	8.09045	8.11251	8.08782	8.09968	8.07711
0.4354	8.2186	8.25069	8.20563	8.2177	8.2239	8.21099	8.17848	8.1411	8.132	8.13354	8.12204	8.16708	8.1797	8.1804	8.17166	8.16541	8.18083	8.16785	8.14365	8.13039	8.12699	8.12979	8.09568	8.10495	8.09182	8.09939	8.07943
0.4361	8.21874	8.24357	8.21003	8.22134	8.23131	8.20924	8.16704	8.14201	8.15591	8.12804	8.12073	8.17716	8.17965	8.18672	8.16856	8.15591	8.18479	8.15927	8.1389	8.14396	8.13326	8.11603	8.09815	8.10086	8.07709	8.09559	8.07858
0.4368	8.22103	8.23512	8.20852	8.22611	8.21716	8.20656	8.17562	8.14305	8.14889	8.13106	8.13316	8.17559	8.17048	8.18679	8.18053	8.1688	8.18267	8.16896	8.14465	8.14358	8.13909	8.12399	8.09949	8.11149	8.08451	8.096	8.07898
0.4375	8.23154	8.25966	8.20051	8.21911	8.23142	8.20721	8.17845	8.14323	8.14732	8.14594	8.1259	8.16817	8.17437	8.17845	8.17603	8.17854	8.18174	8.16734	8.1613	8.12984	8.14662	8.11857	8.10516	8.1177	8.07186	8.09793	8.07389
0.4382	8.21914	8.24224	8.20282	8.21427	8.21042	8.20901	8.16957	8.14436	8.13943	8.12691	8.127	8.1833	8.17378	8.17414	8.1853	8.1718	8.18328	8.1662	8.1595	8.13423	8.13966	8.11474	8.09886	8.10874	8.07695	8.10721	8.07696
0.4389	8.21771	8.24535	8.20806	8.21379	8.2232	8.21181	8.17926	8.13886	8.14431	8.13234	8.12567	8.17439	8.17848	8.18733	8.17263	8.15959	8.18702	8.16502	8.15221	8.14156	8.12615	8.11715	8.10667	8.10173	8.07628	8.10107	8.08026
0.4396	8.22822	8.25475	8.20552	8.21993	8.22865	8.20958	8.16901	8.14986	8.15175	8.14045	8.11327	8.17249	8.1787	8.18449	8.17387	8.17555	8.17869	8.15949	8.14506	8.1401	8.13891	8.12793	8.09111	8.1152	8.08049	8.08781	8.07848
0.4403	8.23229	8.25235	8.212	8.22906	8.23423	8.20009	8.18269	8.1459	8.1545	8.12649	8.12902	8.17037	8.17279	8.19186	8.16912	8.17413	8.18801	8.16026	8.1381	8.15234	8.13976	8.11726	8.10756	8.11342	8.09194	8.09933	8.08088
0.441	8.22273	8.25129	8.20389	8.22731	8.2204	8.20864	8.17071	8.14314	8.16117	8.13633	8.13123	8.18143	8.17307	8.18682	8.1683	8.16998	8.18532	8.16361	8.14238	8.13087	8.13314	8.11633	8.10104	8.11744	8.08353	8.09626	8.08008
0.4417	8.21786	8.2436	8.20603	8.21387	8.21556	8.20661	8.16643	8.16031	8.14073	8.14504	8.1307	8.17412	8.1807	8.18457	8.17999	8.1733	8.17865	8.15917	8.15292	8.13834	8.1354	8.11505	8.1082	8.10702	8.07785	8.09341	8.08039
0.4424	8.21781	8.24683	8.19688	8.22079	8.23515	8.21729	8.17286	8.15148	8.14488	8.13679	8.11643	8.17308	8.18159	8.18926	8.18549	8.16592	8.18277	8.16862	8.1414	8.1344	8.13399	8.11922	8.10246	8.10111	8.08465	8.09596	8.08916
0.4431	8.21796	8.25052	8.19656	8.21946	8.22051	8.20791	8.19291	8.12674	8.14657	8.13456	8.11931	8.17241	8.18818	8.18627	8.18411	8.16233	8.18559	8.16918	8.13873	8.13878	8.13876	8.12516	8.09913	8.10226	8.08275	8.10335	8.08137
0.4438	8.20962	8.24328	8.20236	8.22337	8.21933	8.19913	8.16232	8.14593	8.1509	8.13571	8.12376	8.17932	8.17949	8.19494	8.17394	8.16055	8.1818	8.16331	8.15222	8.14442	8.14714	8.11875	8.10043	8.10671	8.08091	8.09433	8.08054
0.4445	8.22495	8.23875	8.21733	8.22197	8.22462	8.20853	8.17173	8.15297	8.15266	8.14641	8.1289	8.18506	8.1838	8.18263	8.1776	8.1615	8.18324	8.17321	8.13712	8.13418	8.13897	8.11544	8.10958	8.11105	8.07546	8.089	8.0793
0.4452	8.22567	8.24164	8.20317	8.21865	8.23314	8.21259	8.17859	8.14499	8.14668	8.1361	8.12427	8.16712	8.17986	8.18749	8.1677	8.16707	8.18805	8.15905	8.13525	8.1456	8.13403	8.12269	8.09934	8.10344	8.08205	8.10464	8.0822
0.4459	8.21517	8.24519	8.21246	8.21497	8.21146	8.20716	8.17935	8.14459	8.14298	8.12304	8.121	8.17597	8.1783	8.17863	8.17064	8.16553	8.18721	8.16872	8.14536	8.15557	8.13698	8.11562	8.10596	8.10702	8.07658	8.09208	8.07413
0.4466	8.22335	8.23943	8.20898	8.21635	8.21334	8.20968	8.16991	8.14487	8.1492	8.12765	8.13138	8.17762	8.18474	8.19176	8.17253	8.16791	8.18372	8.15998	8.14456	8.13741	8.13654	8.11708	8.09939	8.10369	8.09056	8.09884	8.08704
0.4473	8.22169	8.24886	8.20239	8.22917	8.21851	8.21144	8.18238	8.14243	8.1439	8.13997	8.12347	8.15937	8.18259	8.1877	8.17917	8.16275	8.18409	8.16817	8.14288	8.13281	8.14072	8.12156	8.09925	8.10596	8.0753	8.08921	8.07517
0.448	8.22817	8.24789	8.20168	8.22956	8.22811	8.21401	8.16792	8.13549	8.14486	8.12709	8.12839	8.18043	8.19101	8.18173	8.17892	8.17508	8.17765	8.16337	8.14807	8.13404	8.133	8.11871	8.10053	8.10248	8.07618	8.10131	8.08111
0.4487	8.21726	8.2459	8.20286	8.22528	8.22398	8.20485	8.16731	8.15041	8.15184	8.14093	8.11675	8.17739	8.18297	8.19539	8.17315	8.15748	8.18567	8.17185	8.14732	8.14068	8.13328	8.11828	8.10062	8.11515	8.08021	8.09465	8.0699
0.4494	8.22811	8.2428	8.21283	8.21661	8.21966	8.21568	8.17782	8.14023	8.1494	8.133	8.12188	8.17697	8.17525	8.18851	8.1673	8.16552	8.18772	8.16685	8.14801	8.13601	8.12626	8.12232	8.099	8.10903	8.08356	8.09452	8.08086
0.4501	8.21292	8.24465	8.20737	8.21304	8.22736	8.20374	8.16586	8.14834	8.14629	8.13028	8.10886	8.17873	8.17792	8.18627	8.1783	8.16458	8.18828	8.16422	8.14666	8.1299	8.143	8.12177	8.09894	8.11133	8.07039	8.09394	8.08295
0.4508	8.22727	8.25194	8.20868	8.22253	8.21951	8.20329	8.16316	8.14073	8.14884	8.14373	8.13135	8.17314	8.17837	8.17603	8.18167	8.16081	8.18781	8.16284	8.15085	8.13476	8.12868	8.12691	8.10429	8.1071	8.08637	8.10372	8.08365
0.4515	8.21964	8.2579	8.20308	8.21093	8.22559	8.21494	8.18167	8.13801	8.15662	8.14974	8.12685	8.16058	8.18558	8.1847	8.18146	8.17161	8.19888	8.17513	8.14828	8.1394	8.12735	8.11681	8.09842	8.1028	8.08098	8.11162	8.07674
0.4522	8.22063	8.25301	8.2078	8.22525	8.22038	8.21264	8.17875	8.13731	8.13977	8.14017	8.11323	8.17982	8.17353	8.17995	8.17909	8.16726	8.18481	8.17216	8.15209	8.13676	8.12698	8.11725	8.0921	8.1081	8.08673	8.08918	8.08245
0.4529	8.21393	8.25151	8.1983	8.21467	8.21532	8.19745	8.17171	8.14054	8.15894	8.13843	8.12218	8.16558	8.1824	8.17746	8.17423	8.16372	8.18993	8.1634	8.14835	8.14656	8.1391	8.1117	8.10886	8.10179	8.08186	8.10437	8.08278
0.4536	8.21707	8.24136	8.20016	8.22751	8.2183	8.20791	8.17179	8.14991	8.14973	8.13861	8.11882	8.1772	8.17169	8.18651	8.17554	8.17505	8.18168	8.16501	8.13747	8.14225	8.13622	8.1263	8.10724	8.10967	8.08127	8.08762	8.0866
0.4543	8.21545	8.25024	8.20586	8.22322	8.21643	8.20675	8.1797	8.15355	8.13758	8.13474	8.10728	8.17079	8.16813	8.18482	8.18365	8.17723	8.17626	8.1619	8.14935	8.13675	8.12984	8.13287	8.0963	8.12151	8.07378	8.09711	8.08037
0.455	8.21339	8.24847	8.20532	8.2179	8.2277	8.21507	8.17115	8.15297	8.15161	8.13957	8.11961	8.17295	8.17722	8.18792	8.17712	8.16654	8.18304	8.15748	8.14407	8.14156	8.13328	8.11944	8.09422	8.09569	8.07977	8.10183	8.07495
0.4557	8.22476	8.25461	8.20888	8.22359	8.22768	8.20515	8.17639	8.15495	8.15452	8.14334	8.11963	8.1713	8.18041	8.18856	8.18199	8.16879	8.19119	8.16535	8.1549	8.13624	8.12689	8.12122	8.10757	8.1074	8.07845	8.10565	8.08222
0.4564	8.23388	8.2577	8.2071	8.22353	8.20924	8.20847	8.16287	8.15386	8.15891	8.1369	8.12123	8.1875	8.17282	8.19985	8.16464	8.15553	8.18263	8.17115	8.13781	8.13507	8.14052	8.11333	8.10138	8.10309	8.07355	8.09624	8.0771
0.4571	8.22607	8.23608	8.20043	8.22767	8.22088	8.2113	8.17734	8.14891	8.14147	8.12927	8.12558	8.17831	8.17239	8.18137	8.17523	8.17232	8.17779	8.17012	8.15072	8.14494	8.13685	8.11596	8.10426	8.11735	8.07355	8.09865	8.07735
0.4578	8.22494	8.2513	8.20424	8.21627	8.21735	8.20892	8.17264	8.14558	8.14686	8.14011	8.12633	8.17293	8.18531	8.18111	8.16947	8.1662	8.18717	8.15551	8.13596	8.14211	8.12331	8.12521	8.0921	8.11091	8.07896	8.09837	8.08243
0.4585	8.22085	8.24842	8.21719	8.22019	8.22617	8.20462	8.16565	8.13787	8.14693	8.13259	8.11855	8.17298	8.1893	8.19629	8.17393	8.16427	8.18632	8.1667	8.15146	8.139	8.13461	8.11219	8.0933	8.10194	8.07768	8.08782	8.08378
0.4592	8.21497	8.2457	8.2121	8.2169	8.21921	8.2063	8.16793	8.13734	8.15736	8.14446	8.12412	8.18852	8.17852	8.19297	8.17306	8.16772	8.18064	8.16826	8.14711	8.13331	8.12287	8.11503	8.08907	8.12113	8.08841	8.09867	8.08998
0.4599	8.21235	8.23017	8.19857	8.22631	8.23519	8.2068	8.18522	8.14327	8.16004	8.14128	8.11638	8.1722	8.18019	8.17362	8.16816	8.16631	8.18224	8.17491	8.13969	8.13407	8.13284	8.11387	8.09739	8.11604	8.08761	8.10106	8.07489
0.4606	8.21718	8.24775	8.20434	8.22031	8.22236	8.21043	8.18491	8.14913	8.15789	8.14853	8.13002	8.17304	8.17955	8.18325	8.17755	8.15669	8.17995	8.15822	8.13966	8.14146	8.12727	8.12306	8.10446	8.10201	8.07474	8.0942	8.06696
0.4613	8.21467	8.2367	8.20128	8.22139	8.21034	8.20995	8.18557	8.14883	8.15116	8.13945	8.12525	8.16905	8.19195	8.19422	8.17449	8.16172	8.18202	8.17658	8.13765	8.13648	8.1311	8.11818	8.09925	8.11671	8.07619	8.08743	8.08661
0.462	8.21567	8.24504	8.20741	8.22469	8.222	8.21059	8.17635	8.15148	8.1395	8.1473	8.115	8.17096	8.18429	8.19036	8.18583	8.16721	8.18881	8.1628	8.1413	8.13459	8.13541	8.11055	8.09807	8.10216	8.07669	8.09876	8.08233
0.4627	8.22875	8.25277	8.21665	8.22686	8.22771	8.21218	8.17017	8.14408	8.15045	8.14547	8.12319	8.17651	8.1728	8.17576	8.17988	8.15336	8.17977	8.16739	8.14801	8.13894	8.1252	8.12016	8.09736	8.10541	8.08317	8.10948	8.07312
0.4634	8.22278	8.24601	8.20773	8.23163	8.2145	8.20846	8.17876	8.14852	8.14772	8.13686	8.12542	8.17759	8.17936	8.18016	8.16791	8.17423	8.17809	8.16615	8.14993	8.13726	8.12531	8.11684	8.10209	8.11053	8.07837	8.10629	8.06989
0.4641	8.22312	8.24705	8.20471	8.2179	8.22356	8.20393	8.17809	8.14822	8.14382	8.12464	8.11718	8.17245	8.17878	8.19133	8.16488	8.16615	8.18635	8.16825	8.15007	8.14755	8.1324	8.12313	8.10252	8.12077	8.08106	8.09737	8.07945
0.4648	8.22414	8.24812	8.20771	8.21993	8.21848	8.2034	8.17554	8.15354	8.15563	8.14134	8.13453	8.17302	8.17992	8.19655	8.17216	8.1678	8.18216	8.15238	8.14956	8.1537	8.12746	8.1243	8.10667	8.10978	8.0904	8.10515	8.08423
0.4655	8.21352	8.25889	8.20345	8.2199	8.23575	8.21425	8.17798	8.14697	8.15886	8.14052	8.13482	8.17292	8.1738	8.19353	8.17568	8.16615	8.19781	8.16306	8.1452	8.14753	8.12825	8.12099	8.10556	8.11063	8.07479	8.10774	8.07966
0.4662	8.21434	8.24928	8.20826	8.21233	8.23895	8.20202	8.17217	8.14347	8.15323	8.13334	8.12038	8.18202	8.18379	8.18705	8.17418	8.16705	8.18152	8.16975	8.14589	8.1396	8.13327	8.12438	8.09523	8.11065	8.07581	8.09518	8.08412
0.4669	8.22212	8.24185	8.19182	8.21523	8.22054	8.21367	8.17817	8.13926	8.15555	8.14168	8.1168	8.1821	8.17966	8.18528	8.18321	8.16523	8.1778	8.16301	8.14663	8.12993	8.12897	8.12228	8.09974	8.11798	8.08397	8.09343	8.07815
0.4676	8.21892	8.24648	8.20789	8.22387	8.22789	8.20975	8.17586	8.14721	8.15361	8.1279	8.13138	8.18112	8.18479	8.17775	8.1827	8.17135	8.18925	8.1666	8.14801	8.13049	8.13186	8.13111	8.10153	8.11152	8.08455	8.09353	8.07943
0.4683	8.21767	8.24983	8.20477	8.22474	8.22149	8.20281	8.18676	8.14316	8.14825	8.13019	8.12057	8.16807	8.18257	8.197	8.17692	8.16476	8.1876	8.16856	8.16238	8.13138	8.13135	8.12736	8.1013	8.10378	8.08715	8.09419	8.07808
0.469	8.21843	8.24256	8.20932	8.22175	8.21982	8.2041	8.17862	8.14391	8.14776	8.14756	8.13203	8.17495	8.17382	8.18097	8.17581	8.1638	8.17772	8.16193	8.14563	8.13629	8.13581	8.12111	8.10729	8.10619	8.08354	8.09938	8.07161
0.4697	8.21684	8.25631	8.19432	8.22156	8.21646	8.20313	8.17876	8.1447	8.14894	8.14466	8.13327	8.17226	8.18649	8.18528	8.17247	8.16208	8.18678	8.15646	8.15018	8.13746	8.12819	8.10856	8.10433	8.11576	8.08737	8.09384	8.08353
0.4704	8.2215	8.2549	8.21247	8.22521	8.229	8.20316	8.19375	8.14843	8.15615	8.14436	8.12627	8.17673	8.18769	8.18874	8.17717	8.16589	8.17813	8.16619	8.15035	8.1445	8.13448	8.11506	8.10783	8.09952	8.07485	8.09568	8.07693
0.4711	8.22151	8.24696	8.207	8.22017	8.2229	8.19633	8.17057	8.14305	8.14277	8.1393	8.12121	8.17422	8.18528	8.19134	8.17775	8.15874	8.18348	8.1784	8.13413	8.13116	8.12887	8.11388	8.10818	8.09899	8.09109	8.09688	8.08595
0.4718	8.21282	8.2469	8.20008	8.22539	8.2164	8.21381	8.18029	8.14097	8.1498	8.13605	8.12277	8.17863	8.181	8.18947	8.16585	8.17806	8.17985	8.16871	8.14304	8.12859	8.12899	8.12643	8.10349	8.10945	8.0817	8.09668	8.0743
0.4725	8.22088	8.24745	8.20504	8.22633	8.22845	8.21634	8.17019	8.14344	8.14406	8.13096	8.13474	8.17459	8.20614	8.17814	8.17669	8.15932	8.17772	8.16641	8.14211	8.14178	8.12705	8.11787	8.0987	8.11232	8.08118	8.09635	8.09493
0.4732	8.21778	8.23902	8.20279	8.21823	8.21213	8.20175	8.1777	8.14522	8.1493	8.13873	8.12241	8.18258	8.1806	8.18815	8.18374	8.16251	8.18446	8.15868	8.15356	8.13125	8.14612	8.12125	8.10308	8.1174	8.07929	8.09596	8.07811
0.4739	8.22953	8.24148	8.20187	8.21417	8.22203	8.19916	8.17573	8.1431	8.1363	8.13015	8.11984	8.186	8.1776	8.17345	8.18545	8.16627	8.1794	8.16333	8.15358	8.13628	8.12865	8.12548	8.08906	8.10906	8.07999	8.09121	8.0792
0.4746	8.22048	8.24953	8.20302	8.21247	8.22861	8.21826	8.1832	8.14184	8.13691	8.13975	8.1287	8.17869	8.18326	8.18234	8.17474	8.16325	8.18447	8.1709	8.14476	8.13529	8.13891	8.12426	8.09959	8.11257	8.07329	8.09063	8.08381
0.4753	8.21836	8.24552	8.2046	8.21583	8.21439	8.20279	8.17405	8.14459	8.1449	8.14666	8.11109	8.17817	8.18253	8.18435	8.17378	8.16367	8.17461	8.17258	8.14143	8.13675	8.14178	8.12915	8.09999	8.10498	8.07636	8.09303	8.08462
0.476	8.22716	8.25134	8.21288	8.21014	8.21948	8.20225	8.17919	8.14192	8.14546	8.14727	8.12999	8.17069	8.17738	8.1805	8.18421	8.17572	8.17988	8.16234	8.15504	8.1462	8.1347	8.12749	8.1037	8.11077	8.08596	8.10796	8.08346
0.4767	8.21694	8.24997	8.20538	8.21602	8.21548	8.21118	8.18013	8.14304	8.14159	8.14334	8.11568	8.17482	8.17117	8.18237	8.18542	8.15789	8.19471	8.16743	8.15226	8.13334	8.14134	8.11428	8.1079	8.11617	8.09431	8.0932	8.08293
0.4774	8.21877	8.26307	8.20536	8.22714	8.2291	8.21998	8.16535	8.14572	8.14515	8.14086	8.1168	8.174	8.17764	8.19408	8.18094	8.16267	8.18964	8.17986	8.15096	8.1413	8.13251	8.12279	8.09994	8.11281	8.08357	8.09868	8.08288
0.4781	8.21815	8.23004	8.20574	8.22064	8.21514	8.20599	8.17295	8.1472	8.14171	8.1223	8.11696	8.17505	8.18439	8.18592	8.17917	8.16445	8.18929	8.16606	8.14338	8.14291	8.13966	8.11339	8.09467	8.10966	8.07723	8.09362	8.07412
0.4788	8.21254	8.23612	8.20608	8.21703	8.22431	8.20192	8.17168	8.14854	8.14185	8.13668	8.12584	8.17055	8.16666	8.1917	8.18063	8.16582	8.18546	8.17274	8.14126	8.14871	8.14292	8.12722	8.113	8.09721	8.08181	8.10383	8.06228
0.4795	8.21284	8.24276	8.20183	8.22866	8.21367	8.20531	8.16831	8.15696	8.16323	8.13953	8.1197	8.18059	8.17777	8.18041	8.16401	8.16469	8.18637	8.15724	8.14337	8.13664	8.12887	8.12608	8.09981	8.11207	8.08214	8.09768	8.07524
0.4802	8.22208	8.23467	8.19697	8.23103	8.22394	8.21314	8.17731	8.14305	8.15139	8.14195	8.12923	8.16819	8.19132	8.1898	8.17791	8.1632	8.18503	8.1711	8.14773	8.13883	8.14313	8.11068	8.1004	8.10926	8.08424	8.10081	8.08557
0.4809	8.22001	8.24846	8.19628	8.21444	8.23764	8.2039	8.17229	8.14339	8.15208	8.14596	8.12389	8.17456	8.18202	8.18651	8.17392	8.16809	8.1756	8.16986	8.14844	8.13364	8.13731	8.12636	8.09743	8.10676	8.07926	8.08563	8.08461
0.4816	8.20448	8.24787	8.20906	8.2075	8.2285	8.20837	8.17475	8.13136	8.14639	8.14386	8.12579	8.16771	8.18445	8.19238	8.17694	8.1618	8.18799	8.16727	8.14534	8.13591	8.12978	8.1147	8.10118	8.11418	8.08121	8.08342	8.07429
0.4823	8.21014	8.25501	8.19567	8.22688	8.22414	8.20116	8.17275	8.15078	8.15021	8.14237	8.12165	8.17004	8.18496	8.18446	8.17702	8.167	8.19095	8.172	8.1487	8.13575	8.12661	8.12785	8.09683	8.11722	8.08478	8.0932	8.07884
0.483	8.22312	8.25209	8.19936	8.22834	8.22965	8.22401	8.18269	8.14841	8.1504	8.13895	8.12163	8.17508	8.19082	8.19559	8.18269	8.17602	8.18483	8.1645	8.15799	8.13642	8.13554	8.12456	8.10154	8.10942	8.06838	8.10225	8.08043
0.4837	8.22643	8.2465	8.1992	8.22839	8.21993	8.20667	8.17359	8.13762	8.15934	8.14049	8.10772	8.17443	8.18262	8.18588	8.17554	8.17652	8.17851	8.17274	8.14507	8.14606	8.13464	8.12469	8.09555	8.1088	8.08191	8.10093	8.08246
0.4844	8.22862	8.23974	8.20535	8.22798	8.22959	8.21399	8.16901	8.14257	8.14697	8.13756	8.12579	8.17925	8.1871	8.17677	8.17318	8.16506	8.18333	8.1696	8.15263	8.14049	8.13535	8.11685	8.10943	8.11272	8.08209	8.0982	8.07417
0.4851	8.21284	8.25181	8.20663	8.20876	8.22448	8.20886	8.16325	8.14777	8.1441	8.12945	8.12676	8.17556	8.18989	8.18451	8.17495	8.16883	8.18625	8.16303	8.15434	8.14681	8.1392	8.13485	8.10719	8.11574	8.08138	8.0964	8.07012
0.4858	8.21074	8.25151	8.199	8.21855	8.22695	8.20427	8.17994	8.14767	8.13149	8.14165	8.12129	8.17218	8.172	8.18569	8.17305	8.16755	8.18265	8.15645	8.14679	8.13403	8.12709	8.12429	8.08661	8.10459	8.07353	8.10433	8.07942
0.4865	8.21706	8.2538	8.21049	8.23062	8.22178	8.20495	8.17709	8.1427	8.14087	8.1366	8.11565	8.17535	8.1705	8.1882	8.17251	8.15539	8.1781	8.17178	8.13604	8.14041	8.13677	8.11868	8.10664	8.11509	8.08466	8.09458	8.07713
0.4872	8.20776	8.24688	8.21254	8.22708	8.2191	8.20708	8.17106	8.14808	8.14024	8.1405	8.12468	8.17989	8.18822	8.19164	8.17697	8.15792	8.19521	8.15247	8.15597	8.14318	8.13343	8.11824	8.09093	8.09962	8.08881	8.09678	8.07845
0.4879	8.21017	8.24843	8.19822	8.22501	8.23023	8.21509	8.17971	8.14088	8.15027	8.13792	8.12762	8.17217	8.17505	8.19059	8.17961	8.15785	8.18345	8.162	8.15159	8.13923	8.13335	8.11502	8.10605	8.10813	8.07771	8.09167	8.07091
0.4886	8.21508	8.24203	8.21269	8.23137	8.22099	8.21211	8.17693	8.13812	8.14385	8.13856	8.12157	8.17632	8.18908	8.1894	8.17838	8.16481	8.18504	8.15656	8.14439	8.13034	8.1472	8.12664	8.09772	8.10836	8.08317	8.10301	8.07647
0.4893	8.22493	8.25539	8.20067	8.22161	8.22223	8.19964	8.16925	8.14256	8.13998	8.13319	8.12659	8.17556	8.18413	8.19446	8.17887	8.1696	8.19294	8.16403	8.14793	8.14126	8.12923	8.11977	8.08572	8.11773	8.08708	8.10304	8.08433
0.49	8.21985	8.23558	8.20138	8.22488	8.21745	8.21335	8.17783	8.13937	8.15177	8.13991	8.1205	8.1726	8.1812	8.20405	8.18273	8.17406	8.18217	8.16883	8.14668	8.14114	8.13256	8.12999	8.09863	8.11944	8.0687	8.0993	8.07944
0.4907	8.22345	8.24558	8.21227	8.2228	8.21801	8.21624	8.17704	8.14273	8.13272	8.14372	8.12893	8.17231	8.1797	8.1856	8.17249	8.17101	8.18752	8.16442	8.14947	8.1427	8.13355	8.115	8.10197	8.10305	8.08112	8.09282	8.07955
0.4914	8.20912	8.24431	8.20897	8.21675	8.23276	8.20818	8.17656	8.15235	8.15333	8.13269	8.13153	8.17003	8.18264	8.18652	8.18398	8.16924	8.18261	8.16128	8.15495	8.13981	8.12956	8.11646	8.0913	8.11508	8.07837	8.09475	8.079
0.4921	8.22568	8.25372	8.19801	8.21737	8.22298	8.19982	8.18202	8.15355	8.15245	8.138	8.12054	8.17999	8.18046	8.17792	8.17216	8.16705	8.18256	8.16444	8.15096	8.13576	8.13191	8.12264	8.09676	8.115	8.08145	8.11775	8.08414
0.4928	8.22587	8.25207	8.20045	8.2234	8.21913	8.20707	8.18207	8.14832	8.14178	8.13699	8.12366	8.17904	8.17815	8.18518	8.17192	8.16725	8.19191	8.1637	8.15278	8.14471	8.14465	8.11538	8.10694	8.1021	8.09066	8.09325	8.08908
0.4935	8.21312	8.24538	8.20382	8.21947	8.21664	8.19945	8.17835	8.13851	8.15443	8.1359	8.12603	8.17502	8.17141	8.18555	8.18378	8.17339	8.1794	8.16805	8.14333	8.14317	8.13592	8.12437	8.10207	8.09668	8.07213	8.10534	8.08021
0.4942	8.22792	8.24179	8.20061	8.22822	8.22836	8.20631	8.17811	8.14473	8.14918	8.13468	8.12712	8.16744	8.17899	8.18322	8.17683	8.16492	8.18595	8.16661	8.15105	8.13639	8.13594	8.1123	8.08365	8.10792	8.07075	8.09818	8.07362
0.4949	8.22353	8.24678	8.1983	8.22821	8.2112	8.2013	8.17079	8.14619	8.14325	8.13881	8.12914	8.18588	8.17831	8.1804	8.17557	8.16398	8.18982	8.15803	8.14976	8.14472	8.12624	8.12606	8.099	8.11551	8.08671	8.09495	8.08504
0.4956	8.22357	8.24609	8.21324	8.22676	8.22818	8.21199	8.17279	8.14603	8.15366	8.13714	8.12467	8.1665	8.17688	8.19346	8.16483	8.16224	8.18268	8.16232	8.15876	8.14076	8.1299	8.12121	8.08599	8.10651	8.08894	8.10015	8.0894
0.4963	8.21142	8.24221	8.19081	8.21453	8.22149	8.20459	8.18459	8.16257	8.13889	8.13945	8.13638	8.16074	8.18607	8.18379	8.17863	8.1666	8.18924	8.16123	8.1488	8.13868	8.13529	8.11922	8.10882	8.11052	8.09561	8.10379	8.07939
0.497	8.21642	8.25124	8.20303	8.21436	8.23088	8.206	8.18514	8.14742	8.14513	8.14285	8.12345	8.16379	8.18117	8.18344	8.17176	8.16367	8.1791	8.16197	8.14123	8.14314	8.13062	8.1238	8.09949	8.09957	8.08274	8.09358	8.06994
0.4977	8.22019	8.25077	8.2101	8.22147	8.21685	8.21429	8.17077	8.15413	8.1454	8.14277	8.12623	8.1835	8.18381	8.17645	8.16206	8.17203	8.17778	8.16344	8.14525	8.12802	8.13708	8.11749	8.09827	8.11069	8.09042	8.10175	8.08998
0.4984	8.212	8.24364	8.20033	8.22114	8.22327	8.21502	8.18224	8.14593	8.14048	8.13565	8.12694	8.17359	8.18672	8.18066	8.19046	8.1648	8.19442	8.17035	8.14115	8.14105	8.12937	8.11077	8.10129	8.11057	8.08648	8.10284	8.07568
0.4991	8.22926	8.25476	8.20415	8.2217	8.21559	8.21073	8.17512	8.14972	8.14647	8.13976	8.12885	8.17796	8.18731	8.1764	8.17344	8.16557	8.18344	8.1708	8.15298	8.13945	8.13548	8.12341	8.09295	8.11037	8.08698	8.09382	8.07761
0.4998	8.22054	8.25029	8.21329	8.2226	8.22366	8.20495	8.17588	8.14579	8.13964	8.135	8.1299	8.16713	8.18433	8.19036	8.17518	8.1793	8.17996	8.16232	8.15121	8.14089	8.13404	8.13065	8.09339	8.10015	8.08271	8.09307	8.08106
0.5005	8.21329	8.24232	8.21284	8.22363	8.22189	8.20837	8.18095	8.14014	8.14724	8.14943	8.13444	8.17752	8.17577	8.1818	8.17859	8.16989	8.18473	8.17122	8.14886	8.13321	8.13756	8.12336	8.08334	8.10983	8.07946	8.09478	8.08085
0.5012	8.22972	8.24131	8.20238	8.23018	8.22466	8.20479	8.17765	8.14249	8.15701	8.13263	8.12498	8.17398	8.17682	8.18748	8.1752	8.16322	8.18268	8.1636	8.15193	8.13587	8.12845	8.12288	8.10396	8.10913	8.07804	8.09576	8.06998
0.5019	8.22547	8.25331	8.19624	8.2259	8.2255	8.21258	8.16743	8.14688	8.15542	8.14237	8.1242	8.16588	8.17852	8.19136	8.17328	8.1727	8.1867	8.16669	8.14665	8.1373	8.13692	8.12011	8.09827	8.12679	8.08823	8.09233	8.08047
0.5026	8.21783	8.23734	8.21047	8.21914	8.22505	8.21981	8.17241	8.15439	8.14084	8.13066	8.11182	8.16686	8.18306	8.19434	8.17958	8.16673	8.17768	8.16607	8.14936	8.13509	8.12883	8.1281	8.10424	8.11086	8.08824	8.0994	8.0745
0.5033	8.20984	8.24201	8.19949	8.20741	8.22925	8.21132	8.17218	8.14713	8.15801	8.13898	8.12524	8.17755	8.17516	8.17773	8.17233	8.16283	8.19241	8.16672	8.15333	8.14517	8.14185	8.11172	8.10451	8.10468	8.09014	8.09305	8.08447
0.504	8.21771	8.24272	8.20359	8.21879	8.21786	8.20411	8.18167	8.14278	8.14782	8.13293	8.12417	8.17112	8.17927	8.18746	8.18085	8.17869	8.18744	8.16469	8.14108	8.13732	8.13448	8.13128	8.10029	8.10705	8.07291	8.0898	8.07459
0.5047	8.21495	8.24097	8.1949	8.23028	8.22076	8.20886	8.16413	8.14655	8.14891	8.13996	8.12246	8.16887	8.1855	8.17949	8.17072	8.17005	8.16432	8.17882	8.14524	8.13233	8.12734	8.12319	8.10752	8.10235	8.07733	8.09671	8.07886
0.5054	8.21081	8.24144	8.20739	8.22253	8.21965	8.21366	8.1842	8.15101	8.15043	8.1336	8.13186	8.18331	8.17909	8.18732	8.17404	8.16188	8.18035	8.1651	8.15209	8.13396	8.12763	8.1194	8.09398	8.10736	8.08035	8.09438	8.07298
0.5061	8.2129	8.24214	8.21126	8.22205	8.21756	8.20254	8.1647	8.14343	8.14395	8.1345	8.11773	8.1864	8.19561	8.19676	8.17149	8.16241	8.19777	8.16411	8.14633	8.13357	8.1363	8.13031	8.10913	8.11327	8.0838	8.0975	8.08406
0.5068	8.21691	8.23558	8.19424	8.22089	8.22226	8.19562	8.17322	8.14456	8.15302	8.13662	8.11734	8.1817	8.1912	8.17973	8.18078	8.16981	8.18973	8.17488	8.14444	8.14355	8.13742	8.1257	8.10048	8.11807	8.08231	8.09778	8.08212
0.5075	8.22226	8.2457	8.20387	8.22015	8.22192	8.20837	8.16574	8.1468	8.15263	8.14249	8.12317	8.17298	8.17839	8.18033	8.18195	8.15663	8.1945	8.17069	8.14107	8.14322	8.13779	8.11512	8.09481	8.10648	8.07748	8.09844	8.07454
0.5082	8.21636	8.25069	8.20632	8.2207	8.2241	8.19788	8.17758	8.14454	8.14134	8.12917	8.12894	8.17135	8.17818	8.18718	8.18186	8.17066	8.18058	8.1714	8.14025	8.14096	8.14317	8.12198	8.09374	8.11213	8.08484	8.10417	8.0729
0.5089	8.21627	8.24907	8.19935	8.21164	8.22037	8.19922	8.17014	8.15535	8.14282	8.13225	8.13445	8.16876	8.17913	8.18835	8.1719	8.16823	8.20162	8.17873	8.1513	8.14153	8.1314	8.12615	8.10229	8.10774	8.07754	8.09741	8.08227
0.5096	8.22429	8.25405	8.21802	8.22324	8.21755	8.20494	8.17247	8.14961	8.15094	8.14358	8.11694	8.18452	8.18724	8.18043	8.17566	8.16947	8.19594	8.16851	8.14788	8.14503	8.14079	8.13143	8.10058	8.11343	8.07662	8.08977	8.07969
0.5103	8.22989	8.25269	8.21223	8.22433	8.22205	8.21749	8.18428	8.14579	8.15196	8.12757	8.1235	8.17249	8.17919	8.18335	8.16809	8.16265	8.18903	8.16458	8.1597	8.13337	8.14206	8.11443	8.10068	8.10634	8.07527	8.088	8.07501
0.511	8.22028	8.23606	8.20245	8.22457	8.22992	8.20553	8.16961	8.14745	8.14125	8.13027	8.11953	8.1794	8.18782	8.18543	8.16867	8.16412	8.16908	8.17129	8.14731	8.14724	8.13895	8.11718	8.09936	8.10826	8.07657	8.09125	8.08857
0.5117	8.22038	8.24595	8.20241	8.23835	8.22903	8.20363	8.17349	8.14884	8.14702	8.1471	8.11041	8.17614	8.18368	8.18186	8.17735	8.1567	8.1854	8.17116	8.14174	8.14403	8.13908	8.12681	8.10233	8.11679	8.09075	8.10003	8.07369
0.5124	8.21957	8.25701	8.20448	8.2184	8.21493	8.20757	8.18006	8.1484	8.14955	8.13477	8.12728	8.17931	8.18084	8.18212	8.1755	8.15973	8.18775	8.15979	8.15022	8.1342	8.13632	8.11317	8.10156	8.11561	8.09146	8.0981	8.09085
0.5131	8.21377	8.26316	8.20116	8.22417	8.22832	8.20241	8.17143	8.15338	8.15474	8.12801	8.12652	8.15967	8.17847	8.17988	8.17722	8.18095	8.17867	8.16293	8.14913	8.14702	8.13786	8.11996	8.11145	8.10767	8.08435	8.10167	8.08116
0.5138	8.21908	8.23531	8.20399	8.22225	8.21262	8.21269	8.17128	8.14458	8.14007	8.132	8.12167	8.17027	8.18182	8.1795	8.16467	8.17632	8.18744	8.16879	8.15437	8.14204	8.13277	8.12966	8.09763	8.11035	8.09233	8.09211	8.07771
0.5145	8.21555	8.24743	8.20864	8.22229	8.21791	8.21107	8.17791	8.13822	8.15446	8.13515	8.12645	8.17448	8.18271	8.18647	8.17235	8.16719	8.18322	8.16398	8.1418	8.14329	8.13794	8.11557	8.1171	8.10524	8.07618	8.1006	8.0811
0.5152	8.21284	8.24987	8.20223	8.21575	8.21834	8.20964	8.1763	8.15304	8.12893	8.13964	8.12757	8.18688	8.17782	8.18141	8.17293	8.17479	8.18274	8.16153	8.15276	8.14984	8.14289	8.11987	8.10438	8.10841	8.07668	8.09107	8.08219
0.5159	8.20766	8.24414	8.20186	8.23047	8.21936	8.20703	8.16635	8.149	8.14269	8.13319	8.12968	8.16754	8.18632	8.18016	8.19093	8.18004	8.18198	8.15495	8.14021	8.14889	8.13469	8.12143	8.10312	8.10783	8.07472	8.09103	8.07483
0.5166	8.21246	8.25391	8.20288	8.21699	8.21725	8.21103	8.17289	8.14276	8.14264	8.13365	8.12955	8.17601	8.1758	8.19466	8.17898	8.16888	8.19509	8.15632	8.14068	8.13263	8.14629	8.1194	8.10508	8.10367	8.07919	8.09425	8.08033
0.5173	8.23045	8.25235	8.20106	8.21937	8.21803	8.21133	8.17587	8.1406	8.14958	8.13293	8.1171	8.16386	8.17913	8.18923	8.18053	8.16745	8.17743	8.1623	8.14806	8.13754	8.13589	8.12253	8.09837	8.11084	8.09377	8.09458	8.08965
0.518	8.21947	8.24339	8.20324	8.22094	8.22457	8.20332	8.17405	8.14072	8.14611	8.13976	8.12891	8.16464	8.17964	8.17947	8.18148	8.15547	8.17715	8.16845	8.13556	8.13989	8.13765	8.11815	8.09296	8.09717	8.08446	8.09207	8.08339
0.5187	8.2253	8.23988	8.19903	8.23472	8.21554	8.20785	8.16906	8.14102	8.14092	8.14004	8.12884	8.17149	8.18318	8.17908	8.17741	8.17017	8.17785	8.16832	8.1484	8.13817	8.12821	8.11977	8.09605	8.10893	8.07679	8.09331	8.08563
0.5194	8.22745	8.2417	8.19795	8.21377	8.21916	8.20391	8.16922	8.15258	8.15281	8.13298	8.12719	8.16908	8.19299	8.1895	8.17987	8.17248	8.19465	8.16023	8.14163	8.14393	8.13412	8.11953	8.1076	8.10236	8.08889	8.10192	8.0774
0.5201	8.22574	8.24476	8.21031	8.22723	8.22443	8.2113	8.17483	8.14623	8.14446	8.14995	8.12677	8.17385	8.18036	8.19637	8.16565	8.16962	8.18376	8.17361	8.14611	8.14054	8.13616	8.11906	8.09023	8.10724	8.08889	8.09925	8.07372
0.5208	8.22828	8.23949	8.20856	8.22059	8.22592	8.20078	8.17295	8.14987	8.15003	8.12999	8.11788	8.17592	8.18679	8.18232	8.18086	8.15364	8.1757	8.16403	8.15111	8.14106	8.13133	8.10921	8.09605	8.1169	8.08147	8.09842	8.08015
0.5215	8.21561	8.25312	8.21632	8.21754	8.22116	8.22009	8.17866	8.15465	8.14657	8.14041	8.12197	8.1833	8.18626	8.19141	8.17317	8.16684	8.1762	8.16254	8.14852	8.14015	8.13372	8.11329	8.09591	8.11648	8.08846	8.09907	8.07468
0.5222	8.21596	8.25378	8.19506	8.22398	8.21636	8.20818	8.17413	8.15154	8.14958	8.1329	8.12185	8.19522	8.17938	8.184	8.17264	8.16319	8.17914	8.17303	8.13165	8.14808	8.13831	8.11826	8.09443	8.10671	8.08561	8.09087	8.08061
0.5229	8.21575	8.24468	8.21338	8.22648	8.21863	8.2041	8.17386	8.1422	8.15696	8.14473	8.11563	8.17763	8.1856	8.17956	8.18006	8.16269	8.18952	8.15646	8.15576	8.14208	8.13787	8.12771	8.0971	8.10311	8.07782	8.09712	8.07808
0.5236	8.21794	8.25258	8.2089	8.21934	8.21744	8.20379	8.17364	8.14327	8.1504	8.13827	8.11389	8.17747	8.18636	8.18681	8.16969	8.15812	8.17452	8.16847	8.15092	8.13784	8.13027	8.12099	8.0967	8.11279	8.07567	8.09446	8.07701
0.5243	8.21439	8.24572	8.2101	8.21675	8.22846	8.21123	8.17392	8.13716	8.15134	8.1291	8.12582	8.17846	8.19461	8.1887	8.16942	8.167	8.17747	8.16395	8.14107	8.13408	8.13802	8.13191	8.10958	8.12651	8.08055	8.10829	8.08288
0.525	8.22727	8.24173	8.2077	8.21612	8.20778	8.21356	8.17791	8.14413	8.14807	8.15455	8.11703	8.1689	8.18002	8.18633	8.17162	8.16097	8.1835	8.16705	8.13923	8.13133	8.14092	8.12428	8.10197	8.10681	8.08729	8.09936	8.08588
0.5257	8.21064	8.24339	8.21503	8.2243	8.23148	8.2015	8.18391	8.15019	8.153	8.135	8.11479	8.17311	8.17094	8.18215	8.17712	8.16169	8.18962	8.16752	8.14629	8.1459	8.11879	8.11763	8.09583	8.11647	8.06909	8.09733	8.08658
0.5264	8.2124	8.24359	8.21599	8.21275	8.21219	8.20499	8.17949	8.16009	8.14585	8.14111	8.11647	8.17837	8.18195	8.19201	8.17827	8.15761	8.18287	8.17262	8.14481	8.14862	8.13914	8.12718	8.09649	8.10474	8.0784	8.08954	8.06639
0.5271	8.21575	8.24477	8.19778	8.22745	8.21579	8.21105	8.17562	8.15559	8.15289	8.13335	8.12106	8.17098	8.17678	8.18006	8.17323	8.16648	8.1748	8.17339	8.14085	8.14241	8.13296	8.12083	8.10241	8.10498	8.08645	8.10066	8.06834
0.5278	8.21587	8.24336	8.20316	8.22087	8.2251	8.21035	8.1691	8.15001	8.13972	8.13462	8.1234	8.17744	8.1707	8.17751	8.17983	8.15854	8.17893	8.16501	8.14038	8.13585	8.14238	8.11974	8.10314	8.10721	8.08219	8.08682	8.07867
0.5285	8.2131	8.24394	8.20521	8.22579	8.21691	8.21718	8.18519	8.14523	8.13562	8.13362	8.1215	8.17538	8.19479	8.19322	8.18807	8.17171	8.19185	8.16838	8.14136	8.12879	8.1356	8.12094	8.09535	8.11354	8.07566	8.10582	8.07479
0.5292	8.2213	8.24067	8.19148	8.21439	8.23794	8.20491	8.18387	8.15379	8.15632	8.13393	8.12115	8.17184	8.18289	8.18683	8.17875	8.16577	8.19723	8.17258	8.14132	8.15478	8.12721	8.12428	8.10592	8.11085	8.07088	8.10003	8.07343
0.5299	8.21933	8.23819	8.21894	8.23023	8.22616	8.20944	8.17981	8.14618	8.14978	8.13153	8.12366	8.16392	8.17805	8.17828	8.17417	8.16972	8.18461	8.16363	8.1491	8.13758	8.14161	8.12238	8.10186	8.1052	8.07491	8.10091	8.07839
0.5306	8.22061	8.24022	8.2076	8.2174	8.20836	8.20865	8.17429	8.14622	8.14544	8.13583	8.11708	8.17477	8.17769	8.18766	8.173	8.16913	8.19245	8.16301	8.15277	8.14187	8.13632	8.11403	8.08873	8.11374	8.07864	8.10395	8.0843
0.5313	8.21471	8.24317	8.21119	8.22335	8.21709	8.21805	8.17072	8.14059	8.14723	8.14029	8.1276	8.18142	8.17924	8.18857	8.17846	8.16022	8.18699	8.16917	8.15812	8.13543	8.14138	8.11666	8.10678	8.10442	8.08123	8.09338	8.08003
0.532	8.20595	8.24698	8.19313	8.22198	8.21311	8.20221	8.16583	8.14474	8.15377	8.14111	8.12728	8.16099	8.18341	8.18613	8.17562	8.16406	8.18147	8.15919	8.14514	8.13932	8.12994	8.12375	8.10646	8.11495	8.07672	8.09855	8.07832
0.5327	8.21054	8.23939	8.20214	8.21779	8.22383	8.21349	8.17817	8.15198	8.15288	8.13311	8.13099	8.16267	8.18047	8.18843	8.17677	8.16974	8.1783	8.16549	8.14608	8.137	8.13955	8.12302	8.08365	8.11053	8.08706	8.09508	8.07781
0.5334	8.22716	8.24431	8.20819	8.23113	8.22628	8.20581	8.17388	8.1553	8.14547	8.14021	8.12942	8.17915	8.18035	8.18119	8.16529	8.16459	8.18317	8.15953	8.14566	8.14094	8.13194	8.12168	8.10204	8.11292	8.0795	8.10163	8.0696
0.5341	8.22294	8.25524	8.20371	8.22301	8.22637	8.20651	8.16369	8.16107	8.14665	8.1354	8.11763	8.18138	8.1801	8.19206	8.18184	8.15856	8.18298	8.16226	8.13864	8.14423	8.14005	8.12202	8.10493	8.11299	8.0845	8.09503	8.07343
0.5348	8.22019	8.25155	8.20793	8.2244	8.21723	8.20761	8.16859	8.15165	8.1578	8.14535	8.12373	8.16981	8.17618	8.18283	8.17783	8.16252	8.17176	8.16947	8.14546	8.12792	8.12916	8.12439	8.0926	8.10361	8.08239	8.10351	8.08678
0.5355	8.22473	8.24121	8.19997	8.22009	8.21097	8.21246	8.17697	8.15614	8.14963	8.1414	8.12101	8.1698	8.18078	8.17667	8.17013	8.17211	8.18393	8.16339	8.14345	8.13672	8.13604	8.11586	8.10165	8.10521	8.08351	8.09933	8.08599
0.5362	8.22645	8.25328	8.1991	8.22323	8.21853	8.21016	8.19006	8.15441	8.14152	8.14211	8.12206	8.18199	8.18496	8.18274	8.1695	8.15995	8.17392	8.16916	8.13954	8.14	8.12811	8.11304	8.10082	8.11165	8.07734	8.10386	8.08793
0.5369	8.22763	8.25391	8.20164	8.22357	8.22167	8.19884	8.17355	8.15458	8.15206	8.13701	8.11355	8.1768	8.17277	8.18411	8.17902	8.15859	8.18379	8.16415	8.14595	8.13868	8.13621	8.12964	8.09986	8.10991	8.08392	8.09587	8.07206
0.5376	8.2095	8.24193	8.20365	8.22817	8.22242	8.21135	8.17269	8.14243	8.15316	8.13842	8.12208	8.1745	8.17398	8.17899	8.16798	8.16361	8.18656	8.16832	8.15391	8.139	8.1356	8.11367	8.0881	8.11289	8.07443	8.09088	8.08439
0.5383	8.20076	8.24585	8.20872	8.22478	8.21801	8.2127	8.1729	8.15273	8.15693	8.13286	8.11522	8.18926	8.18798	8.17902	8.15958	8.16738	8.1742	8.16717	8.14242	8.13466	8.13234	8.12971	8.11515	8.10935	8.07978	8.09296	8.08267
0.539	8.22304	8.24086	8.19658	8.22063	8.21453	8.21964	8.16952	8.14842	8.14428	8.13368	8.11772	8.17342	8.1888	8.18726	8.17681	8.17217	8.18348	8.15867	8.16029	8.14418	8.12362	8.1205	8.10038	8.11052	8.07651	8.08786	8.07506
0.5397	8.21274	8.2412	8.20157	8.22642	8.21828	8.2006	8.17589	8.13891	8.15307	8.12981	8.11654	8.18573	8.17424	8.18903	8.17483	8.1721	8.18219	8.16725	8.14487	8.13707	8.13648	8.11824	8.09896	8.10576	8.07322	8.09851	8.0771
0.5404	8.21175	8.24737	8.20647	8.21728	8.22656	8.21231	8.17452	8.1397	8.151	8.14452	8.12948	8.16815	8.18106	8.18443	8.17257	8.16015	8.18219	8.16088	8.14311	8.13154	8.13084	8.12162	8.10636	8.11	8.07846	8.09168	8.06943
0.5411	8.22057	8.24289	8.20163	8.21729	8.22094	8.21371	8.18544	8.14938	8.1351	8.14244	8.11634	8.17157	8.17707	8.17871	8.17382	8.15903	8.17213	8.16631	8.1434	8.14377	8.13713	8.11828	8.10022	8.10961	8.0811	8.09488	8.07801
0.5418	8.22294	8.25778	8.20483	8.21597	8.21804	8.20706	8.16795	8.14258	8.14753	8.13843	8.11938	8.17712	8.17696	8.18192	8.16614	8.16102	8.17832	8.1636	8.13918	8.14593	8.13333	8.10373	8.09537	8.11882	8.08501	8.10072	8.07877
0.5425	8.21072	8.24532	8.20225	8.21831	8.22481	8.20609	8.1666	8.14395	8.14624	8.13973	8.1213	8.16179	8.18638	8.18226	8.1777	8.17207	8.18098	8.17833	8.14083	8.14516	8.13457	8.11479	8.11063	8.10794	8.08944	8.09744	8.07063
0.5432	8.22388	8.24682	8.20114	8.22663	8.22956	8.20988	8.17252	8.15497	8.15059	8.13855	8.12748	8.17112	8.17433	8.17945	8.1755	8.16828	8.18369	8.16111	8.14463	8.13724	8.13117	8.12505	8.10676	8.10831	8.08819	8.08662	8.07739
0.5439	8.21026	8.24445	8.20624	8.21314	8.21303	8.20842	8.17323	8.14056	8.1477	8.1336	8.12054	8.16722	8.16507	8.17387	8.16313	8.15603	8.1872	8.17267	8.13189	8.13765	8.12665	8.11692	8.10775	8.1027	8.07212	8.09607	8.0766
0.5446	8.22628	8.24706	8.20484	8.2135	8.21951	8.20553	8.17731	8.13828	8.1563	8.13115	8.1411	8.17951	8.18281	8.19148	8.17989	8.17041	8.18588	8.15746	8.15571	8.13445	8.14536	8.12909	8.10208	8.10017	8.08555	8.09201	8.07858
0.5453	8.21207	8.24034	8.21011	8.21707	8.22066	8.19904	8.16934	8.14352	8.1584	8.13498	8.12474	8.17553	8.1827	8.17888	8.17372	8.16524	8.1873	8.16168	8.14915	8.1305	8.13707	8.11759	8.10373	8.10177	8.08938	8.10641	8.07578
0.546	8.2248	8.24743	8.20599	8.21886	8.22723	8.20671	8.17696	8.13966	8.15366	8.13344	8.12107	8.17178	8.17814	8.18206	8.17501	8.16933	8.18	8.17378	8.1454	8.14956	8.13714	8.12065	8.10849	8.10698	8.07158	8.10644	8.08553
0.5467	8.21194	8.24236	8.20682	8.21963	8.22236	8.2126	8.18457	8.14677	8.15056	8.14631	8.13316	8.17557	8.17898	8.18493	8.18244	8.17703	8.1862	8.17081	8.14491	8.14966	8.13877	8.12845	8.11259	8.10742	8.07681	8.10698	8.08025
0.5474	8.20487	8.2455	8.20043	8.21439	8.22071	8.21007	8.17457	8.14582	8.14794	8.13926	8.12659	8.17491	8.17188	8.19146	8.17873	8.17286	8.1911	8.1531	8.1387	8.14432	8.13281	8.12189	8.11439	8.10229	8.07008	8.10077	8.0875
0.5481	8.22622	8.24058	8.20663	8.20291	8.22178	8.21138	8.18404	8.1442	8.15284	8.14419	8.12019	8.16843	8.18417	8.18421	8.18088	8.17673	8.18353	8.1659	8.14115	8.13236	8.13983	8.11667	8.1058	8.11754	8.0879	8.10445	8.08005
0.5488	8.22555	8.25871	8.19224	8.22071	8.21979	8.21289	8.17688	8.14713	8.1471	8.13945	8.12449	8.17163	8.18472	8.18205	8.17768	8.16661	8.18328	8.16227	8.14714	8.15015	8.13239	8.11974	8.09969	8.11143	8.08389	8.10325	8.07321
0.5495	8.21909	8.2479	8.21289	8.21642	8.22188	8.21291	8.16519	8.13643	8.14402	8.14042	8.12583	8.17626	8.18843	8.19447	8.17603	8.17226	8.19395	8.16189	8.14709	8.14045	8.12937	8.12398	8.09915	8.09833	8.08225	8.08914	8.08661
0.5502	8.21766	8.23972	8.19691	8.21711	8.21612	8.20654	8.17941	8.14245	8.13671	8.14428	8.11849	8.18822	8.18168	8.17611	8.16804	8.1755	8.19054	8.1605	8.15487	8.12976	8.13499	8.11632	8.10144	8.09328	8.08384	8.09192	8.08066
0.5509	8.20597	8.24691	8.20332	8.21988	8.21845	8.2129	8.17469	8.14407	8.14173	8.14645	8.12518	8.16313	8.18246	8.18446	8.18087	8.1697	8.1815	8.16788	8.15047	8.14249	8.12822	8.11871	8.09549	8.11201	8.08839	8.10131	8.0641
0.5516	8.21148	8.25369	8.20036	8.2157	8.21987	8.20224	8.17867	8.14125	8.1495	8.14313	8.13107	8.17556	8.1756	8.19056	8.18087	8.17015	8.19049	8.17874	8.15681	8.13496	8.13826	8.13158	8.09712	8.10689	8.08188	8.10291	8.07528
0.5523	8.22626	8.24706	8.19106	8.21775	8.21805	8.20697	8.17351	8.14796	8.13923	8.13481	8.11812	8.18165	8.18429	8.19824	8.1734	8.17831	8.18093	8.16604	8.15297	8.13484	8.14367	8.11961	8.10052	8.10711	8.07536	8.09972	8.07899
0.553	8.23016	8.25585	8.20561	8.21867	8.22196	8.20753	8.17443	8.15275	8.14895	8.14277	8.13209	8.17147	8.17488	8.18342	8.17292	8.17066	8.18368	8.17877	8.14213	8.14122	8.12965	8.12532	8.09925	8.10649	8.08035	8.09765	8.07423
0.5537	8.21616	8.24976	8.20587	8.23165	8.2221	8.19674	8.17744	8.14725	8.14689	8.12701	8.12653	8.17348	8.17513	8.17635	8.17067	8.17977	8.1972	8.16519	8.15399	8.13287	8.13536	8.11622	8.10468	8.12107	8.08941	8.09701	8.08968
0.5544	8.22802	8.25558	8.20274	8.22139	8.22075	8.20393	8.16851	8.14647	8.14625	8.13515	8.12811	8.17543	8.18662	8.19568	8.17111	8.16336	8.18375	8.15928	8.14512	8.1326	8.13273	8.12062	8.09885	8.1062	8.08605	8.08761	8.0868
0.5551	8.22147	8.25337	8.20481	8.22203	8.20607	8.20043	8.18721	8.13516	8.14396	8.13947	8.119	8.17702	8.17716	8.19127	8.16705	8.16239	8.18382	8.16971	8.14861	8.1379	8.1343	8.11311	8.10188	8.10125	8.08015	8.08995	8.07249
0.5558	8.21845	8.25004	8.20453	8.22337	8.21536	8.21619	8.16489	8.13994	8.15342	8.13421	8.13619	8.17157	8.18733	8.18019	8.17046	8.17574	8.18644	8.15848	8.14292	8.13328	8.12857	8.13032	8.09949	8.11152	8.08568	8.09713	8.08674
0.5565	8.22324	8.24402	8.20537	8.22575	8.21984	8.20715	8.18029	8.14453	8.14762	8.13754	8.12626	8.17347	8.17689	8.18851	8.17194	8.17365	8.18628	8.15894	8.14175	8.13206	8.14452	8.12269	8.09359	8.10673	8.08619	8.09357	8.07028
0.5572	8.22078	8.25962	8.21277	8.22125	8.2193	8.19712	8.17167	8.15346	8.14751	8.13449	8.11844	8.1767	8.19036	8.18332	8.17424	8.17232	8.19309	8.15273	8.14456	8.13917	8.13602	8.11876	8.09698	8.10438	8.08533	8.08359	8.07658
0.5579	8.21025	8.2525	8.21449	8.22127	8.21372	8.2111	8.17349	8.14779	8.14755	8.13628	8.12354	8.17185	8.18898	8.17971	8.17521	8.16169	8.19526	8.16156	8.14529	8.13799	8.12253	8.11604	8.09919	8.10462	8.08056	8.09765	8.07932
0.5586	8.21943	8.24709	8.19485	8.21616	8.22233	8.21512	8.18048	8.14775	8.13287	8.13816	8.12676	8.17278	8.1797	8.19211	8.15839	8.16818	8.17955	8.15963	8.15442	8.13792	8.12805	8.11691	8.09818	8.11284	8.07091	8.10291	8.07953
0.5593	8.21701	8.2522	8.19156	8.21726	8.22884	8.21349	8.17247	8.15509	8.15081	8.1281	8.12898	8.17708	8.17074	8.18587	8.16874	8.16549	8.19328	8.15648	8.13509	8.12758	8.12868	8.1178	8.09874	8.10567	8.08878	8.10137	8.08898
0.56	8.21742	8.25174	8.19538	8.2255	8.22411	8.20279	8.17571	8.15002	8.14861	8.12849	8.12428	8.1751	8.17386	8.18594	8.17772	8.16642	8.17517	8.15373	8.13799	8.13758	8.13604	8.11648	8.09855	8.11714	8.07787	8.08835	8.07898
0.5607	8.22691	8.24313	8.21475	8.22266	8.21713	8.20247	8.17667	8.15093	8.15041	8.12934	8.12364	8.1695	8.17805	8.18735	8.16176	8.16366	8.19033	8.16959	8.13412	8.13295	8.1294	8.12478	8.09562	8.11503	8.0749	8.08672	8.07388
0.5614	8.21805	8.2505	8.20292	8.22196	8.22712	8.21394	8.17862	8.14524	8.14484	8.14322	8.11367	8.18066	8.17821	8.18663	8.18423	8.1702	8.19051	8.1565	8.14069	8.13136	8.12498	8.1206	8.10108	8.1066	8.07914	8.09776	8.07721
0.5621	8.22133	8.23062	8.21156	8.21996	8.21885	8.20398	8.17604	8.13636	8.14666	8.14166	8.11283	8.16874	8.18878	8.18031	8.17585	8.17792	8.17143	8.15702	8.14871	8.14983	8.14608	8.1292	8.09865	8.1147	8.08764	8.10127	8.07976
0.5628	8.21943	8.24478	8.20844	8.21132	8.21577	8.2016	8.17549	8.14606	8.14342	8.13276	8.12219	8.1799	8.18036	8.18302	8.16786	8.16716	8.18747	8.16918	8.14954	8.14031	8.13268	8.11531	8.10754	8.11013	8.09603	8.1016	8.08009
0.5635	8.23206	8.24373	8.20814	8.22013	8.22596	8.19428	8.17805	8.14168	8.13338	8.12758	8.13037	8.17219	8.17615	8.18327	8.16646	8.16163	8.17424	8.16401	8.14756	8.13674	8.12015	8.12627	8.09168	8.10753	8.08757	8.10154	8.06871
0.5642	8.22236	8.24742	8.19873	8.21589	8.22553	8.20911	8.18643	8.14977	8.14676	8.13127	8.11405	8.16778	8.17902	8.18189	8.1739	8.16436	8.16986	8.16652	8.15509	8.14417	8.13322	8.1212	8.09195	8.09569	8.08276	8.0959	8.08974
0.5649	8.20714	8.244	8.20498	8.22509	8.23073	8.20183	8.16226	8.13918	8.15121	8.12983	8.12204	8.18042	8.18394	8.18907	8.17611	8.17538	8.18807	8.15853	8.15472	8.137	8.1267	8.11334	8.0905	8.11243	8.08911	8.09558	8.07279
0.5656	8.21251	8.25251	8.20151	8.22753	8.22856	8.20095	8.17319	8.1497	8.15167	8.14779	8.11926	8.16895	8.18307	8.18204	8.17931	8.16786	8.18363	8.16411	8.144	8.12559	8.12845	8.11442	8.1037	8.11954	8.08005	8.09496	8.07387
0.5663	8.2152	8.24777	8.20291	8.22569	8.22076	8.20305	8.16637	8.1492	8.14766	8.13211	8.1365	8.18936	8.19002	8.19366	8.16859	8.16658	8.18981	8.16712	8.14629	8.13685	8.14788	8.12389	8.10575	8.10367	8.08861	8.10293	8.08475
0.567	8.21547	8.24941	8.20437	8.22692	8.22233	8.21693	8.17824	8.15154	8.14499	8.14319	8.12955	8.18993	8.18793	8.18035	8.18444	8.16629	8.18109	8.16277	8.14957	8.14361	8.13515	8.11984	8.09546	8.11114	8.08129	8.10122	8.07929
0.5677	8.22331	8.23982	8.20453	8.23217	8.2241	8.20284	8.17828	8.15067	8.15014	8.13592	8.12546	8.17272	8.18357	8.18267	8.17373	8.16093	8.19436	8.16615	8.12885	8.13725	8.12951	8.1209	8.10379	8.10481	8.08301	8.10683	8.06869
0.5684	8.21293	8.25259	8.20815	8.23389	8.21868	8.21528	8.17686	8.15151	8.13465	8.12064	8.11895	8.17825	8.18804	8.18367	8.17453	8.1683	8.18436	8.17087	8.13602	8.14158	8.12513	8.12066	8.11409	8.10763	8.06188	8.09787	8.08607
0.5691	8.22599	8.24345	8.20512	8.22068	8.21064	8.219	8.18282	8.14441	8.15602	8.12911	8.13353	8.17563	8.18552	8.18608	8.17728	8.17674	8.17946	8.17147	8.13418	8.14308	8.13439	8.12678	8.08873	8.11546	8.06994	8.09924	8.07807
0.5698	8.21632	8.25317	8.20688	8.2176	8.2242	8.21543	8.17152	8.13706	8.15273	8.14525	8.11827	8.1726	8.17384	8.17518	8.16848	8.16947	8.18568	8.17315	8.14123	8.15032	8.13634	8.11468	8.09472	8.10984	8.07103	8.09851	8.08261
0.5705	8.21521	8.24529	8.20631	8.22053	8.22626	8.21876	8.1761	8.14507	8.15729	8.13493	8.12939	8.18063	8.18185	8.18382	8.17564	8.16176	8.17538	8.16134	8.1335	8.12666	8.14228	8.12086	8.10538	8.11708	8.07851	8.0901	8.07037
0.5712	8.22128	8.25057	8.19892	8.2252	8.22052	8.21707	8.17859	8.14881	8.13955	8.14274	8.116	8.17838	8.17867	8.18283	8.1656	8.15924	8.17982	8.1686	8.14056	8.12978	8.14127	8.12145	8.09012	8.10878	8.07768	8.0992	8.07964
0.5719	8.21929	8.24459	8.19002	8.21964	8.21859	8.20679	8.17744	8.15043	8.15702	8.14144	8.1198	8.17397	8.18807	8.18782	8.16362	8.1646	8.18081	8.16494	8.14333	8.1382	8.12911	8.12169	8.10232	8.11023	8.08018	8.0965	8.08133
0.5726	8.2201	8.24807	8.21305	8.22095	8.22104	8.21676	8.18032	8.1416	8.1505	8.13506	8.12034	8.16734	8.18381	8.18509	8.17395	8.16794	8.17799	8.16204	8.14502	8.14473	8.1366	8.12781	8.10021	8.09854	8.06219	8.09641	8.07955
0.5733	8.21291	8.24712	8.19806	8.22594	8.22649	8.21247	8.17435	8.15626	8.14264	8.13223	8.12478	8.17303	8.17609	8.19051	8.16789	8.15639	8.17451	8.1704	8.14302	8.13798	8.13806	8.11564	8.1028	8.10871	8.08401	8.10213	8.08408
0.574	8.22291	8.24852	8.19751	8.22122	8.22992	8.21477	8.16779	8.15858	8.15195	8.13687	8.11622	8.17029	8.18417	8.18441	8.17356	8.17735	8.17548	8.17517	8.14316	8.13686	8.13864	8.10642	8.10677	8.11041	8.08503	8.09193	8.08281
0.5747	8.22269	8.24257	8.20928	8.2257	8.22592	8.20155	8.17992	8.14185	8.14322	8.13633	8.12703	8.17364	8.16953	8.18037	8.18276	8.187	8.17654	8.15752	8.14979	8.13731	8.12916	8.12129	8.09795	8.10188	8.07998	8.10462	8.06941
0.5754	8.2199	8.24108	8.2048	8.23377	8.22193	8.2025	8.17931	8.15026	8.1442	8.1354	8.11458	8.18162	8.18102	8.17665	8.17842	8.16697	8.1841	8.1647	8.14374	8.13006	8.13294	8.11363	8.10427	8.10338	8.08645	8.0976	8.08081
0.5761	8.22953	8.24343	8.20567	8.22606	8.22246	8.20485	8.17546	8.13975	8.14961	8.1337	8.12061	8.1782	8.18593	8.18684	8.16978	8.17134	8.17908	8.16342	8.14163	8.15413	8.13607	8.12013	8.10641	8.11747	8.07187	8.09069	8.07581
0.5768	8.22661	8.24173	8.20653	8.21421	8.22345	8.20209	8.17869	8.13849	8.15064	8.12965	8.11682	8.17486	8.17097	8.16895	8.16418	8.17464	8.19095	8.16365	8.1605	8.1395	8.14038	8.13564	8.10339	8.11018	8.08114	8.0974	8.06892
0.5775	8.21376	8.24258	8.2033	8.22451	8.21929	8.22118	8.17762	8.15524	8.14205	8.12612	8.13009	8.18309	8.18211	8.18771	8.16887	8.17296	8.17117	8.15874	8.15136	8.1435	8.12848	8.11179	8.09734	8.11205	8.07619	8.10411	8.08342
0.5782	8.21315	8.23942	8.20278	8.21833	8.2271	8.20402	8.1615	8.14767	8.13858	8.13485	8.11894	8.17011	8.18415	8.18573	8.1882	8.15182	8.18613	8.16202	8.13046	8.14159	8.12417	8.12674	8.09701	8.10989	8.07764	8.0944	8.065
0.5789	8.20864	8.24633	8.20613	8.22558	8.21792	8.21524	8.1769	8.1444	8.144	8.13851	8.12268	8.17149	8.17911	8.18622	8.16782	8.16801	8.19624	8.17381	8.13884	8.14894	8.13655	8.13325	8.09174	8.10206	8.08215	8.10379	8.07779
0.5796	8.21043	8.2425	8.20373	8.23135	8.21899	8.2072	8.17288	8.14771	8.14609	8.14018	8.13335	8.17739	8.17349	8.18302	8.16485	8.17058	8.17833	8.14997	8.14594	8.13255	8.12445	8.10911	8.0979	8.11444	8.08099	8.10364	8.07745
0.5803	8.21607	8.24746	8.20737	8.22179	8.22451	8.21034	8.1744	8.14634	8.1545	8.14398	8.12413	8.16571	8.1863	8.18603	8.17374	8.16364	8.17124	8.15789	8.14554	8.13953	8.12932	8.12173	8.10028	8.11692	8.07329	8.09625	8.08231
0.581	8.22041	8.23267	8.21202	8.2177	8.22722	8.21764	8.18268	8.13783	8.149	8.14273	8.12857	8.17144	8.1886	8.18549	8.17064	8.15566	8.18594	8.15938	8.14761	8.14779	8.1307	8.12922	8.08714	8.10592	8.07994	8.09434	8.07354
0.5817	8.21611	8.24859	8.20202	8.21663	8.22124	8.20714	8.17828	8.14813	8.14444	8.13038	8.13649	8.19163	8.1779	8.18467	8.17195	8.1716	8.17535	8.17091	8.14934	8.12677	8.12962	8.11994	8.11128	8.10272	8.0821	8.08847	8.08158
0.5824	8.22519	8.25524	8.20588	8.22628	8.23019	8.21432	8.16868	8.14446	8.14453	8.14213	8.12024	8.16811	8.18622	8.18647	8.17501	8.16563	8.17192	8.16489	8.14547	8.13684	8.13508	8.12465	8.1002	8.10764	8.08618	8.11089	8.0749
0.5831	8.21322	8.24078	8.20719	8.22962	8.22624	8.19551	8.17552	8.14383	8.15688	8.1424	8.1157	8.16972	8.18348	8.18111	8.1724	8.15832	8.1876	8.16611	8.15468	8.13551	8.14186	8.1263	8.09856	8.11064	8.0727	8.09961	8.07587
0.5838	8.21084	8.24525	8.19926	8.22358	8.22029	8.20165	8.1666	8.15234	8.14647	8.13543	8.13623	8.17231	8.17709	8.17987	8.16508	8.1725	8.18528	8.16789	8.14208	8.13216	8.12582	8.11872	8.10674	8.11397	8.08188	8.09543	8.08039
0.5845	8.21165	8.2587	8.19718	8.20416	8.21717	8.20891	8.17505	8.15192	8.14215	8.14348	8.12873	8.1821	8.1763	8.18117	8.17403	8.16908	8.18491	8.16795	8.146	8.13916	8.12653	8.11272	8.08948	8.11313	8.07511	8.10176	8.07844
0.5852	8.21603	8.24631	8.20494	8.21885	8.21684	8.20993	8.18009	8.15133	8.14818	8.13879	8.12836	8.17178	8.18488	8.18488	8.17682	8.17374	8.18904	8.16084	8.15055	8.13622	8.13828	8.12535	8.09651	8.105	8.07887	8.09773	8.08161
0.5859	8.2189	8.24677	8.20728	8.21883	8.21945	8.21125	8.16666	8.15011	8.15315	8.12588	8.12197	8.18062	8.1721	8.18921	8.16917	8.16745	8.18962	8.17031	8.14921	8.13771	8.1446	8.12021	8.10575	8.0961	8.07582	8.08754	8.07739
0.5866	8.21112	8.24671	8.19498	8.22016	8.21289	8.21129	8.17561	8.15759	8.14656	8.13924	8.12038	8.16812	8.18534	8.1863	8.17025	8.16274	8.18744	8.16804	8.14495	8.13729	8.1366	8.11799	8.08866	8.12007	8.08084	8.08871	8.08271
0.5873	8.22271	8.25135	8.20184	8.22372	8.22636	8.20804	8.16442	8.14693	8.15219	8.14391	8.12188	8.17377	8.18009	8.18139	8.17666	8.16818	8.18641	8.16912	8.13675	8.14256	8.14302	8.11807	8.09939	8.10551	8.08445	8.09409	8.08412
0.588	8.21122	8.24657	8.20329	8.22656	8.22299	8.19492	8.17975	8.14704	8.15381	8.13941	8.1214	8.17281	8.17286	8.17946	8.17081	8.16274	8.18148	8.15827	8.13763	8.14556	8.14145	8.11868	8.09013	8.11267	8.08631	8.08968	8.07175
0.5887	8.22519	8.24403	8.20317	8.22478	8.21831	8.19857	8.17494	8.1362	8.14254	8.1455	8.12789	8.17414	8.18688	8.19552	8.17867	8.16857	8.18163	8.16659	8.14477	8.13995	8.13526	8.12467	8.10484	8.10985	8.08343	8.09737	8.07454
0.5894	8.20678	8.23343	8.20773	8.20897	8.22405	8.21648	8.16609	8.13962	8.1542	8.14147	8.12058	8.16813	8.19055	8.17896	8.17096	8.16478	8.18	8.15516	8.15769	8.13908	8.12528	8.1188	8.10264	8.10318	8.08532	8.0923	8.08681
0.5901	8.21478	8.23845	8.19822	8.21984	8.21233	8.21644	8.17272	8.14478	8.14547	8.13207	8.12661	8.18101	8.18153	8.181	8.1699	8.17046	8.19224	8.16195	8.14619	8.14276	8.12998	8.11538	8.09759	8.09857	8.07914	8.09219	8.07303
0.5908	8.22237	8.24486	8.20951	8.21403	8.22093	8.19565	8.18636	8.14417	8.14255	8.14253	8.13033	8.17205	8.17741	8.18383	8.16733	8.16363	8.17948	8.16656	8.15034	8.14587	8.14344	8.12538	8.09769	8.10842	8.08994	8.09826	8.07254
0.5915	8.22119	8.24575	8.19824	8.2166	8.21757	8.2021	8.18042	8.14656	8.1545	8.13542	8.12459	8.17922	8.19154	8.1857	8.17376	8.17026	8.18022	8.16855	8.13818	8.12416	8.13364	8.1266	8.09617	8.11338	8.07607	8.10941	8.06887
0.5922	8.22833	8.25227	8.21085	8.21661	8.21096	8.20395	8.17723	8.14589	8.14675	8.12764	8.1264	8.17377	8.18059	8.18443	8.17224	8.16333	8.1883	8.16611	8.14375	8.13911	8.13375	8.11525	8.09664	8.10989	8.08519	8.09494	8.08663
0.5929	8.21531	8.24664	8.1965	8.22555	8.22662	8.21606	8.17022	8.14734	8.14859	8.12838	8.13577	8.16586	8.18385	8.18144	8.16183	8.16561	8.18846	8.17255	8.14741	8.13281	8.12949	8.12393	8.09608	8.12732	8.08081	8.09429	8.07773
0.5936	8.21563	8.24623	8.19843	8.23276	8.21332	8.19604	8.17935	8.13855	8.14074	8.14434	8.11562	8.18109	8.18133	8.18258	8.17488	8.15992	8.18155	8.16575	8.13725	8.14406	8.12207	8.12491	8.11176	8.11299	8.08504	8.09447	8.08342
0.5943	8.22044	8.23321	8.20049	8.23476	8.21937	8.20432	8.17945	8.14545	8.1554	8.13452	8.12457	8.17711	8.18433	8.19053	8.16773	8.17274	8.16984	8.15804	8.14411	8.13944	8.12675	8.11482	8.10704	8.10709	8.08186	8.10139	8.07849
0.595	8.21985	8.24151	8.19662	8.22408	8.21569	8.207	8.18032	8.14627	8.14275	8.13842	8.12287	8.18048	8.17591	8.1716	8.16812	8.16678	8.176	8.15264	8.15555	8.14003	8.13653	8.12309	8.09888	8.10217	8.09251	8.10132	8.08112
0.5957	8.21786	8.24902	8.20749	8.22251	8.23219	8.20732	8.17643	8.15047	8.14482	8.13929	8.12234	8.17842	8.17518	8.17689	8.17344	8.16529	8.18262	8.16399	8.15243	8.13738	8.13462	8.1122	8.10309	8.11267	8.08729	8.08981	8.08797
0.5964	8.22435	8.25194	8.20797	8.2127	8.22471	8.20911	8.17751	8.15559	8.14838	8.13514	8.12005	8.17318	8.17904	8.18947	8.16498	8.17235	8.17562	8.16427	8.13957	8.13831	8.14153	8.11733	8.08799	8.11254	8.0819	8.08909	8.07808
0.5971	8.22343	8.24324	8.20512	8.22141	8.22259	8.20319	8.16986	8.14493	8.13872	8.13281	8.12329	8.17746	8.18426	8.18628	8.1724	8.17183	8.18159	8.17142	8.1631	8.14035	8.13072	8.10975	8.11245	8.11101	8.0897	8.09683	8.06851
0.5978	8.21922	8.24833	8.20413	8.22723	8.21811	8.19752	8.1885	8.1468	8.1502	8.13494	8.11855	8.18012	8.18076	8.19295	8.17208	8.16556	8.191	8.17991	8.14511	8.1405	8.13091	8.11405	8.09727	8.1177	8.07743	8.09106	8.08122
0.5985	8.20998	8.24464	8.21286	8.2251	8.21696	8.21009	8.18111	8.15133	8.14192	8.14388	8.11839	8.16955	8.18549	8.19426	8.17467	8.17781	8.17815	8.17079	8.13623	8.13465	8.14298	8.12731	8.10138	8.10506	8.08648	8.09317	8.07795
0.5992	8.21126	8.24353	8.20558	8.20906	8.22181	8.20118	8.16328	8.1417	8.15871	8.13798	8.14262	8.17029	8.18613	8.17823	8.17233	8.16592	8.17518	8.16759	8.15264	8.1511	8.12995	8.12104	8.10074	8.10236	8.07908	8.10976	8.07784
0.5999	8.22061	8.23977	8.20622	8.22037	8.22202	8.20856	8.17912	8.14222	8.14486	8.13701	8.12984	8.16677	8.1863	8.18154	8.17614	8.17171	8.18206	8.16167	8.15088	8.14394	8.13719	8.11311	8.09777	8.10421	8.09883	8.10572	8.06394
0.6006	8.20868	8.24463	8.20246	8.22295	8.22213	8.207	8.17275	8.14102	8.14275	8.14021	8.12944	8.17886	8.18733	8.18259	8.17708	8.16483	8.18337	8.16375	8.14511	8.1294	8.14081	8.12115	8.09967	8.12061	8.0826	8.09108	8.07861
0.6013	8.22449	8.24107	8.20851	8.23203	8.21496	8.20774	8.18253	8.15188	8.15409	8.12438	8.11415	8.17923	8.17794	8.18611	8.17033	8.17885	8.17949	8.1613	8.15274	8.14049	8.13028	8.12245	8.10314	8.10866	8.07887	8.10424	8.08407
0.602	8.22254	8.24614	8.20168	8.21645	8.2162	8.19563	8.17174	8.14848	8.14958	8.14311	8.12402	8.17998	8.18534	8.17809	8.16395	8.17562	8.18524	8.16039	8.14405	8.14848	8.136	8.12239	8.10777	8.11045	8.09077	8.10159	8.08422
0.6027	8.21622	8.23953	8.19577	8.21187	8.21998	8.20695	8.16694	8.14366	8.14254	8.1417	8.12812	8.18139	8.17249	8.18149	8.17822	8.15971	8.18704	8.15939	8.14619	8.14585	8.13303	8.1196	8.09415	8.10224	8.08363	8.10441	8.07785
0.6034	8.20968	8.2446	8.20464	8.21233	8.21842	8.19925	8.16863	8.15224	8.14021	8.13706	8.11255	8.16897	8.17811	8.19716	8.17095	8.16659	8.18791	8.16433	8.14281	8.13888	8.13015	8.12337	8.09622	8.10831	8.08478	8.10021	8.07315
0.6041	8.22089	8.24592	8.20127	8.2176	8.22988	8.20781	8.17885	8.13972	8.15501	8.15126	8.12793	8.17443	8.17856	8.17531	8.17712	8.16429	8.18097	8.17324	8.15015	8.14412	8.12944	8.11594	8.09283	8.09922	8.0831	8.09571	8.07847
0.6048	8.22588	8.24851	8.19813	8.21118	8.22074	8.20846	8.16693	8.14278	8.15013	8.13649	8.11636	8.18134	8.17899	8.18685	8.16835	8.17491	8.18518	8.15993	8.14524	8.13482	8.12872	8.12498	8.10642	8.10484	8.08628	8.09865	8.07643
0.6055	8.21413	8.23698	8.19764	8.22845	8.21709	8.20582	8.17266	8.15076	8.15275	8.15209	8.11936	8.18398	8.18228	8.18485	8.1724	8.16099	8.18103	8.17425	8.14084	8.14552	8.12564	8.12079	8.09878	8.11893	8.08522	8.09606	8.08896
0.6062	8.21643	8.25407	8.19376	8.22778	8.21418	8.20382	8.18006	8.14883	8.14391	8.13911	8.12903	8.1777	8.18857	8.18925	8.1831	8.1722	8.18289	8.16384	8.14481	8.14432	8.14249	8.11952	8.09654	8.11183	8.07598	8.10019	8.06884
0.6069	8.21318	8.25042	8.21728	8.21912	8.21484	8.20931	8.17517	8.14796	8.14307	8.12916	8.12679	8.18166	8.17652	8.18858	8.18355	8.17148	8.18394	8.17058	8.13945	8.13455	8.13578	8.11941	8.09817	8.10311	8.07816	8.09456	8.07569
0.6076	8.22053	8.24173	8.20569	8.2149	8.21635	8.20274	8.17237	8.13766	8.15438	8.14207	8.12644	8.1862	8.18302	8.18069	8.17981	8.1601	8.17947	8.17684	8.13793	8.13321	8.12838	8.12892	8.10327	8.10149	8.08496	8.09217	8.07852
0.6083	8.21372	8.25023	8.20612	8.22142	8.21112	8.20344	8.16199	8.14654	8.14222	8.14582	8.12128	8.17363	8.18794	8.17381	8.16919	8.1686	8.18791	8.16362	8.14239	8.13681	8.12404	8.11485	8.10323	8.10679	8.08834	8.09938	8.08744
0.609	8.22005	8.24281	8.20546	8.22748	8.2278	8.20625	8.17675	8.13796	8.142	8.14965	8.12926	8.18269	8.1813	8.18571	8.18004	8.16031	8.18407	8.17215	8.1414	8.14196	8.13687	8.11394	8.09312	8.11742	8.095	8.09541	8.06404
0.6097	8.21624	8.24553	8.20323	8.22585	8.22043	8.20345	8.16549	8.14082	8.13534	8.13788	8.11939	8.16918	8.18487	8.1842	8.18624	8.16198	8.17932	8.16634	8.14768	8.12673	8.13182	8.13187	8.0975	8.10513	8.08224	8.10087	8.07792
0.6104	8.20771	8.25234	8.20137	8.21537	8.22419	8.20334	8.17821	8.15207	8.1407	8.13358	8.12702	8.16862	8.18121	8.17724	8.17311	8.16591	8.18153	8.15788	8.1459	8.14393	8.13322	8.11674	8.09371	8.11283	8.07814	8.09937	8.0871
0.6111	8.22936	8.24422	8.21035	8.21627	8.21905	8.21018	8.1771	8.14414	8.15062	8.13346	8.11532	8.17456	8.19449	8.1844	8.17111	8.16857	8.19576	8.16161	8.15544	8.14171	8.12647	8.1219	8.1055	8.11617	8.07583	8.10283	8.06474
0.6118	8.21673	8.24953	8.20077	8.22193	8.22228	8.20965	8.16668	8.14225	8.14682	8.1431	8.11717	8.17757	8.19037	8.17673	8.18738	8.15844	8.18041	8.16916	8.15861	8.13751	8.13063	8.11753	8.09986	8.11471	8.07856	8.09783	8.08818
0.6125	8.20679	8.24876	8.19301	8.22437	8.21972	8.20895	8.17043	8.14665	8.13909	8.14346	8.12431	8.1728	8.18602	8.18602	8.16653	8.18449	8.1777	8.16033	8.1481	8.14014	8.12499	8.11156	8.10597	8.11226	8.08775	8.08882	8.08451
0.6132	8.21835	8.23883	8.20408	8.21117	8.22915	8.20635	8.16539	8.14437	8.14717	8.14127	8.11373	8.17967	8.174	8.18854	8.17697	8.17173	8.189	8.16868	8.14122	8.13884	8.13073	8.12488	8.09319	8.12515	8.08308	8.1077	8.07727
0.6139	8.22639	8.25313	8.20359	8.21714	8.21401	8.20716	8.17565	8.14678	8.15113	8.13239	8.12731	8.17519	8.17934	8.18821	8.18488	8.16809	8.19177	8.17103	8.15178	8.14328	8.1297	8.12943	8.09608	8.10357	8.08888	8.09596	8.08444
0.6146	8.21334	8.25954	8.19513	8.22435	8.2156	8.21083	8.16884	8.12771	8.14643	8.13818	8.12379	8.17723	8.17124	8.18505	8.18224	8.16301	8.18463	8.17266	8.15332	8.14121	8.13044	8.10007	8.09996	8.11677	8.08601	8.10583	8.07104
0.6153	8.21519	8.2488	8.20347	8.22185	8.21469	8.21245	8.17996	8.14764	8.14624	8.14062	8.13248	8.17001	8.18378	8.18457	8.16614	8.163	8.17781	8.16066	8.14648	8.14459	8.12387	8.11484	8.08708	8.11252	8.08234	8.10944	8.08074
0.616	8.21767	8.23527	8.19721	8.22119	8.23156	8.21419	8.17237	8.15856	8.15047	8.14089	8.12142	8.18236	8.1847	8.18541	8.17513	8.16553	8.18826	8.1709	8.157	8.14784	8.13298	8.10872	8.10208	8.10525	8.07272	8.10519	8.07436
0.6167	8.2334	8.24063	8.21613	8.21182	8.21249	8.20885	8.16762	8.13851	8.13777	8.13272	8.1227	8.16889	8.17434	8.18056	8.17388	8.15257	8.19276	8.17167	8.1511	8.14549	8.13847	8.12497	8.10575	8.11103	8.09068	8.08983	8.07171
0.6174	8.22392	8.23664	8.21163	8.22723	8.22072	8.20636	8.17456	8.14094	8.14634	8.13922	8.12766	8.17399	8.1819	8.18072	8.17352	8.16371	8.18615	8.17524	8.13923	8.12691	8.13309	8.12691	8.09717	8.11212	8.08373	8.10853	8.07586
0.6181	8.21499	8.2586	8.20016	8.21978	8.2165	8.20198	8.18209	8.14209	8.1488	8.14364	8.13091	8.18721	8.18056	8.18717	8.18043	8.16685	8.18313	8.17855	8.14971	8.13201	8.13542	8.11649	8.0874	8.11793	8.07692	8.09984	8.08322
0.6188	8.22293	8.24898	8.20825	8.21832	8.22059	8.20602	8.16798	8.1397	8.15082	8.14025	8.12944	8.18388	8.17813	8.193	8.17611	8.16932	8.17968	8.16714	8.15392	8.14123	8.14435	8.12206	8.1003	8.11355	8.08953	8.09747	8.07602
0.6195	8.22152	8.25076	8.213	8.226	8.21206	8.20858	8.18383	8.14399	8.13294	8.13345	8.12692	8.17071	8.17171	8.17799	8.17429	8.15987	8.1883	8.15733	8.14466	8.14405	8.14031	8.12335	8.10315	8.10479	8.08509	8.09043	8.07642
0.6202	8.21776	8.25138	8.21024	8.22364	8.21558	8.20159	8.1785	8.1545	8.15244	8.12341	8.12305	8.17049	8.18695	8.17496	8.17377	8.16812	8.17947	8.16075	8.14037	8.13677	8.13406	8.1143	8.09599	8.10118	8.07884	8.09543	8.07516
0.6209	8.21347	8.23982	8.20314	8.21911	8.23004	8.20268	8.18171	8.14188	8.14196	8.13449	8.1221	8.17599	8.18144	8.18511	8.17418	8.16505	8.19345	8.16606	8.15607	8.14469	8.13378	8.12133	8.10437	8.10894	8.08227	8.09958	8.0816
0.6216	8.22074	8.23301	8.20825	8.22485	8.22129	8.20556	8.17127	8.14447	8.14809	8.12836	8.12352	8.1706	8.17799	8.1883	8.16253	8.16639	8.18447	8.16794	8.14351	8.14952	8.13467	8.12266	8.10666	8.10632	8.07876	8.09893	8.07975
0.6223	8.22148	8.23195	8.20951	8.22828	8.22152	8.20762	8.1685	8.15099	8.142	8.14313	8.13104	8.16591	8.17751	8.17537	8.17756	8.16823	8.18779	8.1672	8.15008	8.14251	8.14525	8.11177	8.09631	8.09711	8.08799	8.09095	8.06793
0.623	8.22298	8.248	8.21251	8.22702	8.22506	8.21159	8.17396	8.15656	8.14622	8.13977	8.12217	8.17043	8.19335	8.18627	8.18512	8.16015	8.18283	8.16598	8.14424	8.14075	8.14263	8.11093	8.09848	8.09959	8.08201	8.09865	8.07642
0.6237	8.21336	8.25248	8.20639	8.21647	8.20927	8.2178	8.18547	8.13824	8.15995	8.14418	8.12222	8.17193	8.18616	8.18129	8.18209	8.17244	8.18611	8.16315	8.14577	8.14134	8.13483	8.12446	8.09308	8.11681	8.08322	8.10595	8.07643
0.6244	8.21003	8.23627	8.20741	8.22404	8.22915	8.21064	8.17351	8.14056	8.15378	8.14102	8.11197	8.17693	8.18403	8.17421	8.18076	8.15185	8.18921	8.17554	8.13949	8.13236	8.136	8.12497	8.09171	8.10584	8.08028	8.0994	8.07063
0.6251	8.22339	8.24492	8.19889	8.222	8.22401	8.21492	8.17098	8.13987	8.14559	8.13652	8.11312	8.17363	8.1807	8.17917	8.16671	8.1632	8.18033	8.15939	8.13527	8.13487	8.13076	8.11977	8.09951	8.11495	8.08948	8.11142	8.08081
0.6258	8.21791	8.24526	8.19737	8.21419	8.21875	8.20426	8.17305	8.15287	8.15104	8.14385	8.12629	8.17258	8.17733	8.18086	8.17354	8.17277	8.18709	8.16722	8.15251	8.13745	8.13168	8.11972	8.09516	8.11005	8.08372	8.10043	8.07954
0.6265	8.21458	8.26002	8.20715	8.21845	8.205	8.20806	8.17363	8.14215	8.14495	8.12906	8.12337	8.18202	8.17185	8.17755	8.17667	8.15996	8.18232	8.15805	8.13913	8.1351	8.14004	8.1231	8.09031	8.10793	8.08042	8.09605	8.0668
0.6272	8.22427	8.25173	8.20111	8.21819	8.22992	8.21445	8.18162	8.1524	8.14145	8.12919	8.11722	8.17991	8.17999	8.1689	8.17822	8.16592	8.18294	8.16165	8.15743	8.13795	8.12929	8.12431	8.09702	8.10093	8.0846	8.09974	8.08168
0.6279	8.21403	8.25184	8.19832	8.22396	8.2273	8.21517	8.17593	8.15478	8.15018	8.12972	8.1193	8.16635	8.17497	8.16609	8.16673	8.17494	8.18747	8.1468	8.14558	8.13791	8.13133	8.11568	8.09575	8.09843	8.08001	8.09052	8.07609
0.6286	8.21723	8.24786	8.20971	8.22146	8.22384	8.21712	8.17967	8.14084	8.15736	8.13287	8.13963	8.17953	8.17865	8.18373	8.16872	8.16534	8.18394	8.16656	8.15464	8.14332	8.13521	8.11455	8.104	8.11532	8.07577	8.09592	8.09007
0.6293	8.22015	8.25397	8.20241	8.21866	8.20754	8.21051	8.1794	8.13953	8.14536	8.13964	8.13181	8.18097	8.17675	8.18042	8.17301	8.16213	8.18663	8.15985	8.14259	8.13596	8.1402	8.12318	8.10223	8.1092	8.08657	8.09675	8.07827
0.63	8.21698	8.23612	8.2055	8.21976	8.22324	8.20751	8.1772	8.14672	8.14899	8.13964	8.13944	8.177	8.17098	8.18494	8.17405	8.16672	8.18608	8.17017	8.15195	8.12974	8.13304	8.11557	8.09058	8.10658	8.07631	8.08943	8.08491
0.6307	8.21741	8.2416	8.21438	8.22321	8.20561	8.20514	8.17763	8.14926	8.15449	8.1365	8.12632	8.186	8.17626	8.18362	8.16263	8.1597	8.18612	8.17095	8.14751	8.13131	8.1292	8.11366	8.10079	8.10848	8.08213	8.09747	8.0898
0.6314	8.2283	8.25103	8.21578	8.20937	8.22504	8.19827	8.17287	8.15748	8.14321	8.1279	8.11836	8.1806	8.18368	8.18982	8.1684	8.15911	8.19253	8.17039	8.15225	8.15946	8.14176	8.11889	8.09527	8.11565	8.08679	8.1079	8.08628
0.6321	8.22321	8.2548	8.19864	8.20677	8.22976	8.21022	8.16961	8.15452	8.14092	8.1301	8.11621	8.17363	8.18305	8.1779	8.16887	8.1633	8.18142	8.16922	8.15056	8.13161	8.1384	8.12002	8.09492	8.10237	8.09141	8.09405	8.07612
0.6328	8.2232	8.2424	8.20042	8.21577	8.23427	8.19881	8.1703	8.14249	8.14575	8.12603	8.12708	8.17212	8.17262	8.17478	8.17551	8.1673	8.19253	8.15151	8.13722	8.13346	8.13406	8.11363	8.10273	8.11663	8.08564	8.08942	8.07457
0.6335	8.22304	8.24695	8.20782	8.21585	8.22175	8.20462	8.17347	8.15292	8.14605	8.13314	8.11753	8.16518	8.17175	8.18941	8.16912	8.17083	8.18858	8.16005	8.13649	8.13078	8.13425	8.10858	8.09549	8.11726	8.07648	8.10855	8.07193
0.6342	8.21995	8.24827	8.20624	8.22375	8.22462	8.20934	8.16986	8.14802	8.14459	8.13742	8.12333	8.17906	8.17784	8.18698	8.18486	8.16326	8.18867	8.16156	8.14454	8.13786	8.13504	8.11724	8.09257	8.10492	8.08066	8.09491	8.06017
0.6349	8.21524	8.24307	8.20297	8.22245	8.22352	8.20078	8.17409	8.15009	8.14695	8.12912	8.12557	8.17356	8.17625	8.18235	8.16434	8.17	8.18732	8.17149	8.13465	8.15108	8.12968	8.11553	8.0966	8.10161	8.07311	8.09012	8.07399
0.6356	8.2365	8.23885	8.20387	8.21242	8.21413	8.20989	8.1759	8.14405	8.15109	8.13005	8.1229	8.17656	8.18487	8.17892	8.16634	8.17716	8.18295	8.1694	8.1507	8.14226	8.13718	8.11305	8.11266	8.10296	8.08356	8.10237	8.08273
0.6363	8.21242	8.24107	8.20535	8.2187	8.21595	8.19882	8.18078	8.14214	8.14108	8.13155	8.11349	8.16453	8.18329	8.17492	8.17554	8.1642	8.17681	8.16282	8.14237	8.14297	8.12507	8.1202	8.1002	8.11168	8.08035	8.10602	8.08578
0.637	8.21519	8.23678	8.20297	8.21847	8.21353	8.19742	8.17241	8.13576	8.14039	8.14412	8.11832	8.17123	8.18111	8.18013	8.16289	8.16903	8.18943	8.16679	8.15375	8.14195	8.13926	8.12661	8.10058	8.10942	8.06893	8.09743	8.08161
0.6377	8.2122	8.23656	8.20651	8.22646	8.23138	8.20152	8.17118	8.14883	8.14464	8.13402	8.12377	8.17358	8.18826	8.18191	8.16554	8.17033	8.19144	8.17355	8.1432	8.12838	8.13007	8.12793	8.09384	8.10449	8.0881	8.09348	8.07719
0.6384	8.2131	8.25767	8.20944	8.22445	8.21451	8.2121	8.17721	8.14431	8.14753	8.14235	8.13253	8.17159	8.19305	8.17698	8.17043	8.16661	8.19068	8.1651	8.14842	8.136	8.13387	8.11016	8.10082	8.10587	8.08142	8.09633	8.07483
0.6391	8.21267	8.24687	8.20372	8.23054	8.21636	8.20242	8.18279	8.14255	8.14384	8.14189	8.12756	8.18329	8.17638	8.18356	8.17601	8.15897	8.17944	8.16276	8.14167	8.13867	8.14231	8.11746	8.09999	8.11506	8.08327	8.10687	8.08302
0.6398	8.22413	8.2475	8.19562	8.2316	8.23131	8.2092	8.17579	8.14839	8.15437	8.14308	8.12704	8.17508	8.1738	8.18836	8.17835	8.17261	8.1795	8.15869	8.14339	8.14271	8.13326	8.12821	8.10702	8.11394	8.07114	8.11007	8.07964
0.6405	8.21835	8.2405	8.20346	8.2261	8.21793	8.20324	8.17935	8.15526	8.15584	8.13637	8.1277	8.17715	8.1849	8.18873	8.17379	8.17028	8.19489	8.16184	8.14423	8.13075	8.12401	8.12579	8.10332	8.117	8.07827	8.09585	8.08036
0.6412	8.22403	8.24521	8.19677	8.21979	8.2214	8.21066	8.17412	8.14742	8.14373	8.14242	8.14359	8.17069	8.17191	8.18394	8.17569	8.17129	8.18344	8.16244	8.14561	8.14684	8.13522	8.12674	8.11409	8.11327	8.07607	8.09196	8.08051
0.6419	8.20602	8.24695	8.19942	8.21838	8.22766	8.21223	8.16911	8.14662	8.14806	8.14724	8.11749	8.18144	8.17052	8.18149	8.17567	8.16118	8.18918	8.16554	8.13998	8.14291	8.13709	8.11643	8.09901	8.11261	8.0789	8.10358	8.07982
0.6426	8.21324	8.24767	8.20745	8.21945	8.22844	8.20618	8.17795	8.15085	8.15033	8.13975	8.1209	8.18252	8.1789	8.18719	8.18072	8.16797	8.18287	8.16625	8.15976	8.14739	8.13372	8.11664	8.1139	8.10905	8.07339	8.10158	8.07942
0.6433	8.21405	8.24311	8.20362	8.21134	8.22459	8.21018	8.1697	8.14615	8.14909	8.13911	8.11679	8.18024	8.18133	8.18088	8.17409	8.16126	8.17862	8.15699	8.156	8.14951	8.13477	8.11204	8.09668	8.11185	8.07916	8.10111	8.07367
0.644	8.21952	8.2542	8.20943	8.22006	8.22567	8.20448	8.16757	8.15031	8.15061	8.13768	8.12056	8.193	8.18346	8.17784	8.1635	8.16461	8.17834	8.16796	8.1438	8.13164	8.12637	8.1198	8.10745	8.11394	8.07279	8.09144	8.06381
0.6447	8.22155	8.24058	8.20857	8.21203	8.219	8.21434	8.18448	8.1404	8.15077	8.13842	8.12658	8.16909	8.1819	8.18035	8.17475	8.16853	8.19708	8.17258	8.15287	8.13484	8.11721	8.11836	8.0969	8.10376	8.07937	8.09551	8.08364
0.6454	8.20574	8.24699	8.20063	8.2319	8.21694	8.20415	8.17906	8.14663	8.15127	8.13029	8.11661	8.16678	8.17586	8.18795	8.17699	8.17519	8.17948	8.16547	8.14477	8.13551	8.14017	8.12102	8.09436	8.10043	8.0858	8.09443	8.08734
0.6461	8.21472	8.2425	8.19118	8.22345	8.22222	8.20577	8.17209	8.13592	8.1382	8.1335	8.11601	8.18121	8.17249	8.17965	8.17001	8.16791	8.18551	8.16657	8.14511	8.12788	8.12328	8.11726	8.11084	8.11287	8.07964	8.08722	8.081
0.6468	8.22469	8.24439	8.20776	8.21843	8.21836	8.20876	8.16273	8.14	8.15208	8.13118	8.11753	8.17802	8.18257	8.18865	8.17673	8.1723	8.1809	8.16765	8.14653	8.1482	8.1284	8.119	8.10146	8.11307	8.08757	8.10485	8.08517
0.6475	8.21906	8.24147	8.19809	8.22437	8.21597	8.21514	8.17267	8.14966	8.14159	8.14776	8.12388	8.17661	8.18831	8.18493	8.16412	8.16331	8.18308	8.17463	8.13634	8.12924	8.13496	8.10764	8.11463	8.10225	8.08631	8.08786	8.07461
0.6482	8.22489	8.25066	8.19738	8.23026	8.22055	8.20836	8.16873	8.13925	8.14493	8.14559	8.11811	8.16715	8.17095	8.18624	8.17675	8.16296	8.19103	8.17022	8.14685	8.14072	8.13265	8.11997	8.09422	8.11712	8.06995	8.09408	8.07563
0.6489	8.22042	8.24366	8.20034	8.22587	8.2167	8.20064	8.17595	8.13728	8.13739	8.13232	8.11494	8.18321	8.19944	8.18516	8.17629	8.16377	8.18082	8.16204	8.15028	8.14302	8.13495	8.12135	8.09498	8.11013	8.07862	8.09504	8.0788
0.6496	8.22158	8.24172	8.20192	8.21857	8.2251	8.2054	8.17423	8.14539	8.14952	8.1434	8.13386	8.17452	8.17483	8.18709	8.1677	8.16318	8.18522	8.17308	8.15407	8.14033	8.12928	8.12354	8.09312	8.10538	8.08376	8.10426	8.07627
0.6503	8.22239	8.23036	8.20043	8.22685	8.21664	8.20354	8.18201	8.15077	8.14708	8.13804	8.12625	8.18167	8.17726	8.18165	8.169	8.17603	8.18182	8.15683	8.15412	8.14332	8.12956	8.12334	8.10692	8.09457	8.07815	8.09919	8.06982
0.651	8.22182	8.24705	8.19834	8.22449	8.22595	8.20831	8.17385	8.13523	8.14482	8.13258	8.1235	8.1834	8.17527	8.18121	8.16831	8.17076	8.1763	8.16253	8.14143	8.14078	8.13683	8.12598	8.102	8.10243	8.08108	8.10896	8.07463
0.6517	8.22884	8.24433	8.1927	8.2202	8.21289	8.20609	8.17538	8.14372	8.15069	8.14731	8.11397	8.16685	8.18143	8.17406	8.1707	8.16157	8.17833	8.1621	8.13911	8.13607	8.13777	8.11466	8.10048	8.10544	8.07594	8.09256	8.07171
0.6524	8.22576	8.24893	8.1965	8.22286	8.2229	8.20653	8.18193	8.1529	8.14833	8.13071	8.12875	8.16928	8.18158	8.17716	8.17212	8.16361	8.18139	8.14966	8.15364	8.14498	8.13692	8.1139	8.10203	8.1053	8.08209	8.09483	8.08518
0.6531	8.21811	8.25388	8.19633	8.21717	8.2253	8.20505	8.1801	8.15329	8.1502	8.13278	8.12364	8.17736	8.17836	8.19346	8.16067	8.16719	8.1928	8.17146	8.15467	8.1394	8.12265	8.12074	8.10451	8.11251	8.08113	8.09786	8.07894
0.6538	8.22359	8.24682	8.19997	8.22228	8.23029	8.2062	8.18374	8.15185	8.15289	8.12554	8.11634	8.18194	8.18096	8.19311	8.17336	8.17915	8.18059	8.16537	8.1525	8.13639	8.14195	8.11322	8.09552	8.11507	8.07973	8.09113	8.07047
0.6545	8.21757	8.23957	8.21786	8.21729	8.23114	8.20915	8.17404	8.13805	8.1484	8.13514	8.12825	8.17863	8.18485	8.18378	8.17725	8.15765	8.18784	8.16457	8.14957	8.13045	8.13371	8.12269	8.09804	8.09833	8.076	8.1012	8.08217
0.6552	8.22252	8.25707	8.20431	8.22137	8.23977	8.19715	8.18552	8.15207	8.14661	8.12142	8.12034	8.18325	8.19006	8.17014	8.18741	8.18131	8.19546	8.16228	8.15028	8.12804	8.13364	8.12274	8.09347	8.10826	8.07322	8.09852	8.08014
0.6559	8.21988	8.23984	8.20817	8.22351	8.22263	8.2038	8.17167	8.13964	8.14696	8.13268	8.12439	8.17946	8.17968	8.17589	8.16936	8.17918	8.18227	8.15878	8.14591	8.14442	8.13423	8.10618	8.09022	8.10593	8.07918	8.10383	8.07618
0.6566	8.21362	8.24321	8.20583	8.22395	8.21957	8.20811	8.1775	8.14647	8.13389	8.12943	8.12053	8.17669	8.1772	8.18087	8.1618	8.1627	8.18442	8.16965	8.14552	8.13395	8.12863	8.1243	8.10555	8.11334	8.07986	8.10422	8.07586
0.6573	8.20719	8.24433	8.20349	8.21897	8.22528	8.20407	8.17252	8.14665	8.1542	8.12741	8.12395	8.16367	8.17946	8.17888	8.17588	8.1617	8.1941	8.16567	8.13837	8.13719	8.13968	8.12089	8.10119	8.11012	8.07794	8.09736	8.07609
0.658	8.21457	8.23901	8.21704	8.22384	8.22092	8.21385	8.15876	8.14464	8.1503	8.13652	8.12461	8.16632	8.17662	8.17183	8.17069	8.16093	8.18592	8.16817	8.13725	8.13808	8.13644	8.12665	8.09885	8.0972	8.07874	8.0951	8.0853
0.6587	8.2154	8.23944	8.19376	8.22037	8.22383	8.21137	8.17721	8.13777	8.14007	8.13038	8.12309	8.16687	8.18641	8.17816	8.16257	8.16087	8.16938	8.1621	8.14141	8.13982	8.13327	8.10867	8.10612	8.11483	8.08164	8.09853	8.07494
0.6594	8.21703	8.24162	8.20366	8.22738	8.21533	8.21574	8.16906	8.13896	8.14727	8.13428	8.12315	8.17235	8.17583	8.18971	8.16632	8.16711	8.18197	8.15465	8.14772	8.11525	8.14139	8.11641	8.09665	8.10867	8.08298	8.10292	8.07951
0.6601	8.21631	8.24849	8.20261	8.22394	8.22732	8.2235	8.17089	8.13696	8.14846	8.13381	8.12488	8.16256	8.17681	8.17638	8.16912	8.16366	8.1858	8.16803	8.14952	8.13407	8.13388	8.11638	8.10733	8.11941	8.07352	8.08309	8.0712
0.6608	8.21742	8.24349	8.20051	8.21423	8.22971	8.20216	8.17531	8.14597	8.15121	8.13601	8.1167	8.17414	8.17904	8.18077	8.17396	8.17743	8.17946	8.16538	8.13505	8.13853	8.12986	8.12099	8.10265	8.11217	8.09257	8.10186	8.07099
0.6615	8.22517	8.24197	8.20098	8.20787	8.22484	8.2143	8.16988	8.14632	8.13809	8.12759	8.13465	8.17382	8.18943	8.17198	8.16471	8.16806	8.18677	8.1649	8.14441	8.13758	8.12619	8.12212	8.10278	8.1084	8.08861	8.09766	8.0855
0.6622	8.21782	8.24632	8.20048	8.22087	8.21302	8.20787	8.17083	8.142	8.14792	8.15183	8.12878	8.17549	8.17547	8.17967	8.17691	8.16242	8.18554	8.17097	8.14345	8.1369	8.12883	8.11622	8.10243	8.10597	8.07553	8.09821	8.07724
0.6629	8.20779	8.23647	8.20623	8.22509	8.22327	8.20973	8.17088	8.14335	8.1515	8.13446	8.11633	8.17817	8.19036	8.18321	8.16984	8.16118	8.18542	8.17551	8.14373	8.14113	8.12852	8.12011	8.10824	8.1208	8.07136	8.1044	8.07901
0.6636	8.21998	8.24843	8.20175	8.22245	8.22189	8.21	8.17581	8.14776	8.1544	8.13968	8.11557	8.17642	8.17709	8.17376	8.17498	8.165	8.18151	8.16369	8.141	8.14592	8.12175	8.13677	8.10597	8.10885	8.08879	8.08631	8.07369
0.6643	8.21654	8.23906	8.20035	8.21897	8.22403	8.20967	8.16564	8.15501	8.14984	8.12902	8.10855	8.1753	8.18535	8.17741	8.17913	8.16953	8.18183	8.15619	8.13455	8.13568	8.13619	8.12107	8.1002	8.10978	8.08388	8.09905	8.08044
0.665	8.22071	8.2425	8.21099	8.23414	8.21716	8.20306	8.17234	8.15065	8.15394	8.13026	8.1106	8.16714	8.1859	8.18171	8.17338	8.15626	8.17895	8.16769	8.14596	8.13272	8.13567	8.12019	8.10885	8.11215	8.0897	8.09301	8.07588
0.6657	8.21644	8.24509	8.21639	8.21834	8.22463	8.21273	8.17462	8.14359	8.14448	8.13118	8.12207	8.17051	8.18246	8.19148	8.16344	8.16549	8.18364	8.16589	8.15597	8.14051	8.1284	8.12211	8.10349	8.11251	8.07623	8.1039	8.0675
0.6664	8.22396	8.25581	8.19501	8.22875	8.23688	8.20752	8.17709	8.13903	8.15174	8.12981	8.12918	8.18222	8.18484	8.18518	8.17384	8.17453	8.18587	8.1566	8.15382	8.13605	8.13147	8.11801	8.10018	8.1083	8.09245	8.08889	8.08959
0.6671	8.224	8.2444	8.20251	8.21962	8.23382	8.21204	8.17693	8.15249	8.15521	8.133	8.12093	8.17873	8.18478	8.18372	8.17433	8.15909	8.17322	8.16767	8.14389	8.13594	8.14021	8.12249	8.09673	8.11133	8.07876	8.08758	8.07983
0.6678	8.22203	8.23818	8.20624	8.22658	8.22723	8.20363	8.16557	8.14345	8.15009	8.13868	8.12276	8.16513	8.18929	8.18327	8.17021	8.16351	8.18391	8.15926	8.13992	8.14184	8.13766	8.11958	8.10475	8.10933	8.08144	8.09874	8.08618
0.6685	8.21923	8.24794	8.19478	8.2158	8.22822	8.20017	8.18395	8.13793	8.1431	8.1281	8.1371	8.17319	8.17225	8.18774	8.17238	8.16034	8.18699	8.15587	8.14384	8.13532	8.13696	8.11126	8.09811	8.11753	8.0711	8.09571	8.07789
0.6692	8.21436	8.25868	8.19881	8.22543	8.22766	8.20826	8.18804	8.13968	8.15108	8.13383	8.12926	8.178	8.17516	8.18562	8.17171	8.1601	8.1847	8.17067	8.15459	8.12888	8.13283	8.11942	8.10711	8.10593	8.06933	8.09785	8.08877
0.6699	8.21854	8.24165	8.19253	8.21606	8.22222	8.21195	8.18335	8.15153	8.15161	8.1494	8.12273	8.18122	8.17556	8.18201	8.17962	8.1729	8.17569	8.16585	8.14622	8.13942	8.12801	8.1169	8.10798	8.10769	8.08357	8.09756	8.07553
0.6706	8.216	8.24485	8.1914	8.22864	8.21542	8.21792	8.17166	8.14364	8.14633	8.1351	8.12456	8.1703	8.18144	8.18327	8.1659	8.16992	8.18853	8.16292	8.14857	8.13773	8.13521	8.11416	8.10102	8.10895	8.08253	8.09818	8.07321
0.6713	8.23075	8.25879	8.20395	8.23097	8.23019	8.21016	8.17541	8.14057	8.14776	8.13479	8.1186	8.17669	8.18382	8.17405	8.17118	8.16803	8.1872	8.1705	8.14793	8.13802	8.13071	8.12162	8.1007	8.11817	8.07992	8.09462	8.07734
0.672	8.23013	8.23587	8.20577	8.22514	8.23213	8.2062	8.17233	8.14253	8.14698	8.14139	8.11901	8.17712	8.17837	8.18487	8.16051	8.16475	8.18984	8.17155	8.14376	8.1383	8.13564	8.11575	8.10769	8.10349	8.07273	8.08776	8.09234
0.6727	8.22145	8.25093	8.19626	8.21823	8.22109	8.20063	8.16454	8.14438	8.14673	8.1308	8.12221	8.15781	8.18279	8.18182	8.16031	8.16483	8.1877	8.16917	8.14733	8.13822	8.12223	8.12309	8.09934	8.10997	8.0717	8.1085	8.07438
0.6734	8.21643	8.24003	8.18325	8.21022	8.21858	8.21048	8.17764	8.14384	8.15201	8.13735	8.1258	8.17019	8.17973	8.18117	8.16306	8.16789	8.1885	8.16922	8.15144	8.13648	8.12628	8.12058	8.1041	8.11143	8.0769	8.09247	8.07655
0.6741	8.21745	8.25009	8.19647	8.21412	8.23081	8.20029	8.18037	8.13777	8.1475	8.1361	8.12403	8.18377	8.18828	8.18541	8.16426	8.16677	8.18616	8.16777	8.14979	8.14359	8.13404	8.11365	8.10917	8.10704	8.06617	8.10114	8.06839
0.6748	8.21259	8.25021	8.20275	8.22558	8.21364	8.19848	8.179	8.15741	8.14136	8.13025	8.12294	8.17246	8.17913	8.1805	8.17647	8.17726	8.18469	8.16289	8.14487	8.1434	8.13045	8.1108	8.09714	8.10861	8.08327	8.09062	8.07859
0.6755	8.21061	8.25455	8.20135	8.23326	8.22287	8.21908	8.17387	8.1483	8.1491	8.12181	8.12864	8.17668	8.17881	8.18054	8.16955	8.15734	8.18208	8.16235	8.14264	8.13576	8.13144	8.10728	8.09298	8.11084	8.0793	8.09203	8.08283
0.6762	8.22224	8.248	8.20443	8.21288	8.23055	8.20191	8.1676	8.14676	8.14611	8.12922	8.12301	8.18791	8.18283	8.19284	8.17168	8.1628	8.18809	8.16012	8.15628	8.1346	8.1309	8.12086	8.10363	8.10633	8.07907	8.09947	8.07366
0.6769	8.21445	8.2389	8.20135	8.21127	8.21793	8.20434	8.18232	8.15206	8.13765	8.13491	8.12091	8.17304	8.17872	8.19042	8.17194	8.1781	8.18529	8.18157	8.1478	8.15173	8.14583	8.11465	8.08782	8.11228	8.07433	8.0981	8.07413
0.6776	8.21834	8.23992	8.20753	8.22057	8.2155	8.2154	8.1823	8.14539	8.15701	8.1314	8.12652	8.17352	8.18061	8.18373	8.17885	8.17706	8.17116	8.1636	8.14802	8.1437	8.13152	8.10957	8.11646	8.11405	8.07992	8.09364	8.07377
0.6783	8.22174	8.24295	8.196	8.21909	8.22231	8.19944	8.17285	8.15816	8.1423	8.13854	8.12427	8.18175	8.1887	8.17885	8.16941	8.1517	8.18351	8.16591	8.13949	8.12922	8.13376	8.13171	8.11278	8.10611	8.07929	8.09804	8.07349
0.679	8.20833	8.2441	8.21394	8.22321	8.22867	8.20533	8.17568	8.14865	8.14266	8.13036	8.12886	8.17285	8.17535	8.18345	8.1663	8.15241	8.18184	8.15976	8.14977	8.1443	8.13522	8.12066	8.10678	8.10655	8.08953	8.10229	8.06406
0.6797	8.20961	8.23442	8.20128	8.22935	8.21871	8.20456	8.17669	8.14817	8.13578	8.13754	8.12886	8.18448	8.18176	8.18936	8.16177	8.16566	8.1814	8.16608	8.14098	8.1466	8.13295	8.11821	8.09905	8.11578	8.08499	8.10028	8.07741
0.6804	8.22211	8.24859	8.19049	8.21868	8.21584	8.19727	8.18544	8.1485	8.14824	8.14271	8.12249	8.17622	8.18659	8.19106	8.16881	8.16036	8.19346	8.1523	8.14896	8.13538	8.11968	8.12822	8.08709	8.10182	8.0868	8.09432	8.07592
0.6811	8.22372	8.25628	8.20691	8.21355	8.22009	8.20726	8.17714	8.14921	8.1427	8.1252	8.12069	8.18279	8.18476	8.18606	8.16556	8.16877	8.18028	8.16475	8.1441	8.14044	8.13083	8.13071	8.09759	8.10807	8.06886	8.08971	8.08357
0.6818	8.21987	8.25141	8.20265	8.22508	8.21629	8.2073	8.17464	8.15419	8.14856	8.13596	8.13251	8.17473	8.17065	8.17637	8.1783	8.16881	8.17961	8.15609	8.14629	8.13748	8.13348	8.1251	8.09681	8.1214	8.08043	8.09866	8.08946
0.6825	8.22452	8.24477	8.20081	8.21624	8.20825	8.2044	8.17424	8.14706	8.14591	8.14454	8.11585	8.16714	8.18317	8.17203	8.16836	8.16261	8.19343	8.16406	8.14695	8.1502	8.13675	8.12596	8.10287	8.10125	8.0685	8.10174	8.07483
0.6832	8.21879	8.25254	8.20058	8.22276	8.22411	8.2118	8.16971	8.14316	8.14188	8.13287	8.13584	8.16908	8.18265	8.17632	8.1781	8.15986	8.19536	8.16847	8.13816	8.14545	8.13078	8.1246	8.09558	8.11833	8.07983	8.09507	8.07686
0.6839	8.20679	8.23769	8.20123	8.22127	8.22952	8.20875	8.17957	8.14223	8.15133	8.13689	8.12804	8.17484	8.17516	8.18393	8.17412	8.15352	8.17839	8.17236	8.15212	8.13697	8.13881	8.11094	8.08899	8.11597	8.08238	8.09199	8.07889
0.6846	8.21343	8.24069	8.20628	8.21556	8.21951	8.2112	8.17306	8.14847	8.15033	8.14655	8.13567	8.17608	8.17808	8.16998	8.17494	8.17111	8.19119	8.17107	8.14843	8.13845	8.14091	8.11036	8.11185	8.10331	8.0786	8.09825	8.08178
0.6853	8.22415	8.23655	8.19984	8.22461	8.21972	8.207	8.17396	8.14166	8.14715	8.13807	8.13072	8.16346	8.18374	8.18301	8.17381	8.16707	8.18283	8.15703	8.14396	8.135	8.13217	8.11971	8.10095	8.10707	8.07414	8.101	8.07093
0.686	8.22175	8.24051	8.21279	8.22309	8.22975	8.20875	8.17433	8.15003	8.14581	8.13731	8.1201	8.18143	8.17463	8.17164	8.16597	8.15353	8.17771	8.18017	8.16059	8.14194	8.13824	8.12693	8.10627	8.09228	8.0758	8.09395	8.08236
0.6867	8.21478	8.23695	8.19812	8.22457	8.21647	8.21716	8.1743	8.1453	8.1531	8.14561	8.11998	8.18184	8.17318	8.19424	8.17087	8.17076	8.17666	8.17386	8.15043	8.14738	8.13144	8.11872	8.0971	8.11787	8.08157	8.09775	8.0922
0.6874	8.22723	8.24406	8.20189	8.21164	8.21773	8.20314	8.17332	8.14028	8.14371	8.13901	8.12406	8.1651	8.17062	8.1848	8.1777	8.16987	8.18187	8.17031	8.14683	8.15211	8.1319	8.131	8.1034	8.11148	8.07278	8.09558	8.06975
0.6881	8.21345	8.24927	8.20005	8.21977	8.22528	8.21002	8.171	8.14468	8.14921	8.14427	8.12436	8.17682	8.1814	8.18236	8.17474	8.1618	8.18771	8.16855	8.14944	8.13677	8.12372	8.11926	8.09927	8.11766	8.08289	8.10032	8.08251
0.6888	8.21464	8.24365	8.18936	8.22045	8.21784	8.20458	8.16838	8.14173	8.14075	8.14184	8.12344	8.17966	8.17379	8.18924	8.17473	8.16243	8.18526	8.16967	8.1463	8.12823	8.13163	8.12428	8.10165	8.11069	8.0767	8.09469	8.08226
0.6895	8.21503	8.25491	8.21545	8.22712	8.21609	8.20486	8.17841	8.14718	8.15518	8.13082	8.11307	8.18009	8.18159	8.18073	8.16913	8.17622	8.18494	8.16403	8.14251	8.14227	8.14108	8.10616	8.11264	8.1095	8.08199	8.08342	8.08361
0.6902	8.21576	8.24354	8.20945	8.21483	8.22655	8.20743	8.169	8.14592	8.14602	8.12806	8.12478	8.1744	8.17161	8.17802	8.17158	8.16712	8.19127	8.16889	8.15033	8.13757	8.12694	8.1166	8.10317	8.11341	8.07749	8.10725	8.08549
0.6909	8.22591	8.23838	8.20572	8.21228	8.22012	8.21529	8.17073	8.14311	8.14792	8.14266	8.12138	8.17174	8.1809	8.1878	8.18849	8.16534	8.18276	8.16599	8.14949	8.14771	8.1406	8.12084	8.09145	8.11615	8.07989	8.09985	8.07641
0.6916	8.22836	8.25555	8.21521	8.22444	8.21443	8.21161	8.18078	8.14001	8.13683	8.13128	8.11899	8.18485	8.17803	8.18265	8.17051	8.16359	8.17848	8.16184	8.14228	8.14934	8.13625	8.11874	8.09411	8.10966	8.07921	8.08611	8.08538
0.6923	8.21933	8.25512	8.19713	8.22109	8.22349	8.20639	8.17215	8.13964	8.1581	8.13999	8.11704	8.17145	8.19155	8.18158	8.16524	8.16909	8.18595	8.16969	8.14498	8.12634	8.12596	8.11894	8.09894	8.11416	8.07968	8.08974	8.08603
0.693	8.20768	8.2485	8.20474	8.22334	8.22897	8.20369	8.17734	8.14815	8.1549	8.13895	8.11757	8.18167	8.1817	8.1762	8.17816	8.17054	8.1841	8.17005	8.14565	8.1367	8.12613	8.12333	8.10714	8.12351	8.08404	8.10126	8.07451
0.6937	8.20556	8.24459	8.1968	8.22494	8.2221	8.19721	8.18026	8.14229	8.14371	8.13666	8.11736	8.17566	8.18423	8.18763	8.15507	8.1688	8.18816	8.17118	8.14649	8.13943	8.13097	8.12444	8.10238	8.10786	8.08094	8.09322	8.06907
0.6944	8.21504	8.24919	8.20517	8.22243	8.2108	8.21178	8.17358	8.14228	8.14706	8.13007	8.12307	8.17356	8.18063	8.18955	8.18156	8.16929	8.19096	8.16066	8.14595	8.13706	8.13736	8.10517	8.10196	8.11862	8.08822	8.09927	8.07675
0.6951	8.21414	8.2405	8.20882	8.21973	8.22424	8.20083	8.1787	8.14563	8.14507	8.14307	8.11549	8.17	8.17325	8.18037	8.17143	8.16627	8.19506	8.15833	8.14971	8.13429	8.12929	8.1091	8.10046	8.11303	8.08419	8.09017	8.07945
0.6958	8.22408	8.25993	8.19562	8.21964	8.22201	8.20739	8.17801	8.14001	8.13795	8.14782	8.12572	8.17364	8.18098	8.18599	8.16922	8.17193	8.18296	8.16446	8.14823	8.13761	8.13433	8.11587	8.08932	8.11124	8.08316	8.1052	8.06948
0.6965	8.21615	8.24708	8.20639	8.22588	8.21683	8.19543	8.17971	8.14509	8.14797	8.14082	8.11041	8.17748	8.17858	8.1803	8.16966	8.16889	8.18845	8.1629	8.15109	8.14917	8.13119	8.12708	8.08803	8.10635	8.08293	8.09403	8.08157
0.6972	8.21161	8.2518	8.20506	8.22153	8.22411	8.20475	8.17956	8.15476	8.14297	8.14604	8.13121	8.16959	8.17532	8.18042	8.17144	8.15925	8.18083	8.16151	8.14854	8.13905	8.13163	8.13118	8.10033	8.1067	8.078	8.10004	8.07708
0.6979	8.21042	8.2465	8.19431	8.21662	8.22838	8.20782	8.18467	8.14538	8.14922	8.13741	8.12253	8.16273	8.17062	8.17664	8.17352	8.15833	8.17955	8.16535	8.15298	8.14161	8.13434	8.11483	8.09787	8.10725	8.07808	8.09013	8.07996
0.6986	8.21494	8.24806	8.20529	8.22292	8.22848	8.21179	8.18281	8.1455	8.14555	8.13513	8.12807	8.18359	8.17893	8.18593	8.17593	8.1669	8.19725	8.17119	8.15176	8.14047	8.13529	8.12334	8.0954	8.09842	8.08794	8.09674	8.0817
0.6993	8.22068	8.24621	8.18904	8.21799	8.22457	8.20968	8.17037	8.15408	8.15691	8.13207	8.11785	8.17237	8.18044	8.18304	8.17666	8.16879	8.17939	8.17589	8.15236	8.14366	8.13551	8.12605	8.09596	8.10523	8.08	8.095	8.07898
0.7	8.2196	8.24888	8.21472	8.21979	8.20819	8.20916	8.18058	8.14867	8.14711	8.13848	8.12097	8.18065	8.19163	8.18717	8.17455	8.16617	8.18291	8.16809	8.14659	8.14409	8.13466	8.11105	8.10953	8.10669	8.07867	8.10688	8.08241
0.7007	8.20689	8.24599	8.20782	8.21638	8.22094	8.21878	8.18701	8.1471	8.14239	8.14631	8.12938	8.18399	8.19018	8.18881	8.17426	8.16397	8.18228	8.1691	8.13945	8.14589	8.13468	8.1127	8.09943	8.10563	8.08399	8.10231	8.07102
0.7014	8.21514	8.25303	8.20714	8.21849	8.21601	8.20858	8.17512	8.14316	8.15715	8.1381	8.1279	8.18701	8.17578	8.18149	8.17584	8.15629	8.19213	8.16844	8.15776	8.14622	8.13691	8.10973	8.10429	8.11194	8.08418	8.10061	8.08291
0.7021	8.22433	8.23861	8.20755	8.21418	8.22074	8.21423	8.18985	8.14944	8.1423	8.13837	8.12312	8.16644	8.17883	8.18352	8.16641	8.17729	8.18484	8.17826	8.15667	8.14332	8.12577	8.11358	8.10203	8.10838	8.08242	8.09974	8.07889
0.7028	8.22454	8.251	8.19598	8.22259	8.22475	8.20471	8.18695	8.14469	8.14785	8.13485	8.12358	8.1675	8.17792	8.17563	8.18026	8.16844	8.18817	8.16265	8.15965	8.14471	8.12196	8.11765	8.09659	8.10715	8.08552	8.09968	8.08641
0.7035	8.21744	8.24821	8.20962	8.21225	8.22096	8.20844	8.17497	8.14511	8.15252	8.13786	8.12153	8.17464	8.17698	8.18905	8.17185	8.16101	8.18185	8.16792	8.13687	8.13029	8.1298	8.11421	8.09842	8.11167	8.07631	8.09875	8.07449
0.7042	8.2032	8.25257	8.2015	8.21385	8.21622	8.21564	8.17744	8.14409	8.14732	8.14222	8.12768	8.16417	8.189	8.18972	8.1705	8.16555	8.19165	8.15317	8.1435	8.14056	8.13378	8.11351	8.10733	8.10545	8.07269	8.1044	8.08775
0.7049	8.22545	8.25079	8.21028	8.20599	8.22536	8.20913	8.16947	8.14567	8.14482	8.14824	8.12512	8.1801	8.17924	8.18825	8.18089	8.15316	8.17875	8.16129	8.13675	8.14611	8.14188	8.11045	8.0998	8.11043	8.07646	8.09842	8.08298
0.7056	8.21387	8.24768	8.20314	8.22334	8.21301	8.20808	8.16995	8.15722	8.14994	8.14553	8.12291	8.17925	8.1798	8.18837	8.16724	8.15978	8.18209	8.16264	8.14407	8.14553	8.13927	8.12358	8.09886	8.12259	8.07368	8.10438	8.07821
0.7063	8.2208	8.24645	8.21164	8.21084	8.21277	8.20904	8.17913	8.14157	8.15706	8.13745	8.12623	8.161	8.18739	8.18671	8.17358	8.16479	8.18125	8.16551	8.15474	8.1358	8.12443	8.12351	8.10589	8.1025	8.07966	8.10199	8.07252
0.707	8.20728	8.24894	8.19665	8.21923	8.22033	8.21423	8.17341	8.14255	8.16037	8.13495	8.13282	8.16708	8.17767	8.18748	8.17802	8.16813	8.18175	8.16304	8.15172	8.14288	8.12512	8.10874	8.10741	8.10834	8.08797	8.09067	8.08082
0.7077	8.22059	8.24527	8.21153	8.22205	8.21769	8.20959	8.17772	8.15369	8.15457	8.13976	8.12263	8.17779	8.17639	8.17649	8.17729	8.15588	8.1856	8.15774	8.14178	8.14504	8.12698	8.13052	8.09704	8.10635	8.08487	8.08953	8.07641
0.7084	8.21554	8.251	8.20207	8.21409	8.22938	8.20322	8.18836	8.1423	8.14056	8.13524	8.12246	8.1814	8.18255	8.18585	8.16963	8.17523	8.18686	8.17514	8.14888	8.13898	8.12995	8.12	8.09803	8.11755	8.09072	8.09843	8.0754
0.7091	8.21583	8.24213	8.21008	8.21662	8.22444	8.21253	8.17495	8.14692	8.14623	8.12573	8.13431	8.17657	8.17324	8.1785	8.17505	8.16375	8.1748	8.16554	8.15415	8.14282	8.13174	8.11906	8.10079	8.11395	8.08175	8.09108	8.08426
0.7098	8.20715	8.24576	8.2185	8.22458	8.22425	8.20576	8.1701	8.14018	8.14512	8.12927	8.11942	8.17163	8.17618	8.18021	8.16653	8.15662	8.17954	8.16491	8.14565	8.13991	8.13793	8.12038	8.10519	8.10957	8.07969	8.11164	8.07424
0.7105	8.22183	8.24563	8.19149	8.21795	8.21035	8.2196	8.17736	8.15031	8.14088	8.13882	8.12022	8.1762	8.1747	8.1819	8.16287	8.16238	8.17499	8.16322	8.13449	8.1459	8.12597	8.11531	8.09506	8.11551	8.08548	8.11804	8.08337
0.7112	8.21654	8.2535	8.19373	8.21858	8.21687	8.20191	8.16981	8.14367	8.1518	8.13514	8.11787	8.18619	8.18447	8.1806	8.1682	8.16786	8.18554	8.15766	8.1388	8.14946	8.13691	8.11767	8.10301	8.11159	8.09376	8.09626	8.07431
0.7119	8.2225	8.25638	8.2096	8.2148	8.22378	8.20422	8.17145	8.15346	8.15263	8.12809	8.12824	8.16665	8.17595	8.1783	8.16465	8.16508	8.18267	8.16841	8.15253	8.13393	8.14039	8.1173	8.09503	8.1141	8.0718	8.09907	8.06444
0.7126	8.23126	8.23575	8.2001	8.22415	8.21929	8.208	8.17516	8.14842	8.1478	8.12994	8.11333	8.17256	8.16841	8.18468	8.18469	8.17039	8.18649	8.16444	8.15132	8.13861	8.13376	8.11771	8.10597	8.10898	8.07922	8.09416	8.07338
0.7133	8.21952	8.24313	8.20189	8.22755	8.22546	8.1986	8.18704	8.1535	8.15419	8.14453	8.12507	8.17839	8.17396	8.17832	8.17317	8.15987	8.18594	8.16946	8.14719	8.14758	8.13593	8.11827	8.10152	8.10639	8.08952	8.09748	8.08279
0.714	8.21972	8.24805	8.19097	8.22156	8.2179	8.20362	8.17062	8.14668	8.1482	8.14216	8.1418	8.16936	8.17446	8.17284	8.17786	8.15991	8.17924	8.17341	8.14442	8.15139	8.13117	8.12507	8.09958	8.1054	8.08094	8.0965	8.07925
0.7147	8.21357	8.24283	8.21087	8.21482	8.22252	8.21159	8.17116	8.14502	8.14922	8.12452	8.12431	8.17095	8.17227	8.171	8.17472	8.15977	8.18466	8.17694	8.14252	8.13622	8.13552	8.11608	8.09402	8.11188	8.06614	8.09483	8.07028
0.7154	8.22663	8.24367	8.20082	8.22412	8.22492	8.21034	8.18236	8.14308	8.14854	8.13134	8.12103	8.16988	8.19338	8.1811	8.18095	8.16594	8.18973	8.16921	8.14699	8.14217	8.13437	8.11838	8.10531	8.1139	8.07279	8.09183	8.0787
0.7161	8.22258	8.23868	8.20487	8.21583	8.2252	8.19593	8.16961	8.14324	8.14061	8.12922	8.12273	8.16623	8.18445	8.17634	8.17006	8.15981	8.18226	8.17897	8.14587	8.13422	8.13815	8.12512	8.08543	8.10779	8.07884	8.09912	8.07555
0.7168	8.21739	8.24523	8.19767	8.22109	8.22452	8.20411	8.16913	8.13483	8.14758	8.145	8.12666	8.17976	8.17463	8.17433	8.17301	8.16455	8.17892	8.16151	8.14017	8.14174	8.13197	8.11236	8.10045	8.09759	8.07713	8.08713	8.06426
0.7175	8.22197	8.25071	8.203	8.22202	8.22549	8.20554	8.18493	8.14529	8.15299	8.12715	8.11815	8.17524	8.1871	8.18806	8.17729	8.17264	8.18402	8.17099	8.15255	8.13328	8.13851	8.11809	8.09084	8.1081	8.08282	8.10309	8.08097
0.7182	8.20957	8.24437	8.20301	8.22885	8.22353	8.20008	8.17125	8.14285	8.1441	8.13149	8.11671	8.17303	8.17571	8.16886	8.17721	8.16448	8.19214	8.16141	8.1464	8.13698	8.13831	8.12661	8.10697	8.10681	8.07994	8.1	8.08246
0.7189	8.2242	8.25174	8.19293	8.21531	8.21423	8.22076	8.17198	8.15294	8.14928	8.14257	8.12521	8.17807	8.18247	8.19041	8.17436	8.16276	8.17599	8.16866	8.15618	8.15475	8.13332	8.11989	8.09919	8.11415	8.08477	8.09131	8.07469
0.7196	8.21907	8.24036	8.19124	8.22359	8.2166	8.21138	8.17546	8.13139	8.15957	8.13563	8.12076	8.16839	8.17273	8.18644	8.17244	8.16066	8.1774	8.16323	8.13152	8.13227	8.12804	8.11578	8.10691	8.10945	8.07883	8.09842	8.06942
0.7203	8.21525	8.25306	8.21041	8.2287	8.23072	8.19958	8.18241	8.14686	8.14883	8.13092	8.11297	8.16549	8.17603	8.17406	8.17918	8.16345	8.17899	8.16901	8.13156	8.14351	8.12678	8.1143	8.09767	8.11326	8.07341	8.10138	8.08311
0.721	8.22151	8.25075	8.20843	8.22464	8.22288	8.20275	8.1736	8.15919	8.15778	8.13157	8.12355	8.16492	8.17841	8.18278	8.16673	8.16618	8.18081	8.16485	8.14773	8.14204	8.13815	8.11996	8.1075	8.10793	8.07126	8.10065	8.07602
0.7217	8.23279	8.25363	8.20948	8.21628	8.22617	8.21278	8.17845	8.13223	8.14517	8.1381	8.1232	8.18114	8.18892	8.18629	8.17803	8.16701	8.18466	8.17656	8.14334	8.14687	8.12588	8.11097	8.09903	8.11381	8.07975	8.09096	8.0727
0.7224	8.21276	8.23661	8.20199	8.22797	8.21373	8.20356	8.1837	8.14439	8.13855	8.13592	8.11374	8.1792	8.18604	8.17829	8.16728	8.16245	8.18299	8.15587	8.14365	8.13636	8.13383	8.1147	8.09463	8.1093	8.07705	8.0967	8.08282
0.7231	8.20888	8.23479	8.20287	8.21486	8.21861	8.21164	8.17745	8.15732	8.16077	8.14505	8.11731	8.18135	8.17548	8.18614	8.17036	8.15878	8.18094	8.16896	8.15969	8.13203	8.14039	8.11984	8.09421	8.1034	8.08068	8.10051	8.08615
0.7238	8.22423	8.2469	8.19908	8.21484	8.23323	8.20397	8.17229	8.1498	8.14435	8.13618	8.12179	8.1786	8.18653	8.18785	8.17208	8.16686	8.18556	8.17008	8.1499	8.13818	8.13105	8.11821	8.08846	8.09928	8.07945	8.09999	8.06978
0.7245	8.21252	8.25075	8.2024	8.22023	8.22417	8.20228	8.16912	8.14172	8.15479	8.14445	8.13012	8.16813	8.17716	8.18632	8.167	8.15756	8.1709	8.16346	8.14395	8.14001	8.13866	8.11437	8.10344	8.11253	8.07401	8.09673	8.07309
0.7252	8.22415	8.24074	8.21081	8.20554	8.21469	8.20418	8.18181	8.14676	8.15044	8.13297	8.131	8.17516	8.18338	8.18777	8.17711	8.16839	8.18122	8.16546	8.15712	8.13461	8.13929	8.12791	8.09269	8.11095	8.08617	8.09799	8.06974
0.7259	8.20898	8.25936	8.20749	8.21338	8.21286	8.20752	8.17509	8.14717	8.13825	8.14303	8.12815	8.16836	8.18571	8.18628	8.17083	8.17286	8.18456	8.15831	8.14941	8.15037	8.12838	8.11648	8.09951	8.1187	8.08498	8.088	8.08588
0.7266	8.22411	8.25452	8.20454	8.21339	8.22528	8.20657	8.17485	8.15245	8.13676	8.1283	8.11949	8.17818	8.1925	8.17377	8.1798	8.16506	8.19114	8.15665	8.1443	8.1326	8.12972	8.12053	8.09661	8.11198	8.07932	8.10448	8.06419
0.7273	8.22812	8.23589	8.21395	8.23179	8.22085	8.20912	8.17011	8.14482	8.14365	8.14245	8.12349	8.17568	8.18193	8.19	8.1712	8.18093	8.19147	8.16535	8.13138	8.14183	8.13211	8.12701	8.09927	8.11155	8.07943	8.08767	8.07069
0.728	8.21802	8.24591	8.20635	8.22963	8.22149	8.21645	8.18074	8.14468	8.13978	8.1461	8.11847	8.16348	8.17707	8.18699	8.16703	8.16232	8.18939	8.16368	8.15396	8.13954	8.12495	8.11548	8.10385	8.10451	8.07911	8.10692	8.08697
0.7287	8.22719	8.24903	8.20986	8.20969	8.22427	8.21134	8.17151	8.14357	8.13391	8.14218	8.13367	8.17706	8.18538	8.18224	8.17386	8.16833	8.18723	8.16187	8.1417	8.14556	8.1399	8.11652	8.09925	8.10752	8.08188	8.09819	8.07738
0.7294	8.21332	8.23864	8.20029	8.20583	8.22725	8.21381	8.17752	8.1407	8.14576	8.12947	8.126	8.17916	8.1751	8.19061	8.16771	8.17171	8.18938	8.16207	8.15098	8.13921	8.12743	8.11788	8.1106	8.09522	8.08135	8.09033	8.0843
0.7301	8.21718	8.25718	8.20511	8.22333	8.21374	8.19903	8.17582	8.14141	8.13904	8.14205	8.12327	8.17772	8.18765	8.17827	8.17158	8.16586	8.19259	8.16137	8.14155	8.13913	8.12942	8.11465	8.1012	8.11739	8.07798	8.10493	8.07394
0.7308	8.21007	8.24084	8.20723	8.21895	8.22956	8.20842	8.17351	8.13987	8.14422	8.13531	8.11976	8.1709	8.17764	8.18047	8.17719	8.16799	8.18352	8.15822	8.15042	8.13803	8.13947	8.11576	8.09109	8.12498	8.08344	8.08548	8.08958
0.7315	8.22006	8.24807	8.20069	8.22402	8.21265	8.2074	8.17832	8.14762	8.153	8.13384	8.12006	8.17027	8.18123	8.1809	8.17106	8.16422	8.18672	8.16205	8.14464	8.14156	8.14181	8.12494	8.10439	8.10882	8.07245	8.1002	8.07757
0.7322	8.2178	8.2488	8.19567	8.22239	8.22315	8.19864	8.17625	8.15102	8.13994	8.13732	8.12602	8.18234	8.17659	8.17947	8.17472	8.16797	8.17765	8.1586	8.15014	8.13788	8.1318	8.11785	8.09428	8.11131	8.0822	8.10359	8.08173
0.7329	8.21126	8.24057	8.20519	8.2208	8.2241	8.20348	8.16922	8.14355	8.14529	8.12452	8.13051	8.16683	8.17959	8.18208	8.17187	8.16813	8.17917	8.15075	8.14687	8.14885	8.13272	8.12021	8.09996	8.10532	8.0758	8.10733	8.08266
0.7336	8.22108	8.25626	8.20463	8.21443	8.21318	8.20122	8.16261	8.14764	8.14854	8.1306	8.12125	8.17356	8.18185	8.18101	8.18236	8.16318	8.17338	8.16654	8.14957	8.13896	8.12544	8.10945	8.1007	8.10448	8.08673	8.09636	8.08354
0.7343	8.22024	8.25076	8.20545	8.21653	8.21267	8.20423	8.17469	8.14899	8.15946	8.12835	8.12073	8.17422	8.19338	8.17982	8.1741	8.15402	8.18069	8.15946	8.14638	8.14014	8.1327	8.11985	8.09025	8.10791	8.08969	8.11093	8.06681
0.735	8.2197	8.24803	8.20766	8.21663	8.21587	8.20992	8.17171	8.13724	8.13392	8.14578	8.12038	8.17016	8.18097	8.17517	8.16689	8.16348	8.17918	8.16571	8.14108	8.13757	8.13238	8.12396	8.10246	8.1044	8.08826	8.09702	8.07083
0.7357	8.22039	8.2404	8.20565	8.21539	8.21763	8.20927	8.17098	8.141	8.13748	8.14073	8.11213	8.18099	8.17575	8.18146	8.17777	8.17348	8.18001	8.16647	8.14332	8.13337	8.1355	8.12173	8.09899	8.12439	8.08435	8.10093	8.07763
0.7364	8.2213	8.24677	8.20569	8.21892	8.22039	8.20943	8.16943	8.13766	8.14767	8.14263	8.12794	8.17029	8.18278	8.18638	8.16702	8.16216	8.1842	8.17164	8.14081	8.13804	8.13753	8.12269	8.10142	8.11363	8.0841	8.08936	8.08671
0.7371	8.20848	8.24411	8.2082	8.22002	8.21876	8.21021	8.16922	8.14357	8.1467	8.13346	8.13507	8.17551	8.18739	8.18239	8.16656	8.16345	8.18922	8.16377	8.14952	8.14751	8.13819	8.11977	8.10513	8.11486	8.07627	8.09781	8.08274
0.7378	8.22	8.24689	8.20757	8.22175	8.21434	8.20778	8.17493	8.13381	8.15071	8.14126	8.13524	8.17901	8.18178	8.17982	8.17413	8.16662	8.18511	8.16492	8.1418	8.13686	8.12886	8.10667	8.09887	8.11171	8.0749	8.09783	8.08621
0.7385	8.23184	8.25887	8.20727	8.22567	8.22088	8.20017	8.17176	8.14613	8.14806	8.13387	8.1223	8.17846	8.17544	8.18852	8.16666	8.16672	8.18688	8.16988	8.14721	8.12579	8.13009	8.11938	8.1035	8.11588	8.08192	8.10588	8.0765
0.7392	8.21393	8.24664	8.21479	8.21618	8.22639	8.21189	8.17036	8.14474	8.14228	8.13561	8.12384	8.17369	8.17522	8.18854	8.17507	8.17103	8.18121	8.16264	8.15057	8.13679	8.13445	8.12119	8.10731	8.10455	8.09447	8.10751	8.08855
0.7399	8.22829	8.24995	8.20391	8.21891	8.2145	8.21107	8.17595	8.14051	8.14378	8.13221	8.11527	8.1802	8.18532	8.17729	8.17483	8.16748	8.19011	8.17186	8.14759	8.14253	8.12832	8.10994	8.08596	8.10117	8.07651	8.0965	8.08026
0.7406	8.22049	8.25307	8.20211	8.21958	8.22648	8.21342	8.17001	8.14977	8.15062	8.135	8.11305	8.18174	8.18661	8.1887	8.16886	8.1683	8.18169	8.16807	8.14645	8.14671	8.13873	8.11951	8.1052	8.1078	8.07531	8.10083	8.08101
0.7413	8.22893	8.23981	8.20218	8.22336	8.22736	8.21115	8.16699	8.15487	8.15011	8.12747	8.13071	8.17407	8.17824	8.18286	8.17109	8.16618	8.18493	8.16973	8.15238	8.14484	8.13791	8.12702	8.0998	8.10693	8.08862	8.10541	8.07914
0.742	8.20409	8.24867	8.201	8.20998	8.22366	8.20437	8.18406	8.15693	8.15238	8.14038	8.12819	8.18017	8.17896	8.16628	8.17615	8.16842	8.1821	8.16486	8.15086	8.13996	8.14001	8.12064	8.09547	8.11432	8.08234	8.09845	8.06145
0.7427	8.22614	8.2489	8.20353	8.22032	8.22085	8.20859	8.18468	8.15127	8.14276	8.13183	8.11466	8.18217	8.17797	8.18113	8.16841	8.16777	8.18863	8.15969	8.14517	8.12834	8.1298	8.12205	8.09488	8.10856	8.08512	8.09827	8.08546
0.7434	8.22177	8.2419	8.21099	8.2312	8.22207	8.2065	8.17153	8.14562	8.14636	8.12906	8.12665	8.17574	8.18765	8.18295	8.1682	8.16412	8.18402	8.16014	8.13367	8.13061	8.13128	8.12779	8.09899	8.11224	8.07252	8.10203	8.08606
0.7441	8.22364	8.23903	8.19078	8.21214	8.22647	8.19888	8.16851	8.14371	8.14794	8.13524	8.12507	8.17016	8.17658	8.17912	8.17746	8.16633	8.17876	8.17205	8.14736	8.14385	8.13749	8.11673	8.09537	8.10312	8.08947	8.10022	8.07638
0.7448	8.21713	8.24615	8.20666	8.22233	8.22833	8.20562	8.17889	8.14714	8.154	8.13941	8.13475	8.16912	8.18561	8.17982	8.16769	8.16308	8.18517	8.1647	8.14457	8.13544	8.13498	8.10894	8.10724	8.10937	8.08817	8.09452	8.07255
0.7455	8.21583	8.24788	8.19961	8.2199	8.23488	8.20965	8.18192	8.13877	8.15138	8.14112	8.12502	8.17693	8.1793	8.18952	8.18256	8.16289	8.17763	8.16481	8.13647	8.13899	8.13072	8.13004	8.09686	8.10513	8.08238	8.09757	8.08125
0.7462	8.21696	8.24959	8.19622	8.22262	8.22808	8.20127	8.17804	8.13493	8.15341	8.13848	8.1166	8.17053	8.17956	8.19	8.16308	8.16262	8.17148	8.17262	8.13762	8.14322	8.13039	8.12208	8.10876	8.09265	8.08185	8.09561	8.07588
0.7469	8.21962	8.23974	8.20594	8.20861	8.21621	8.20027	8.17771	8.14844	8.14763	8.13032	8.1184	8.1714	8.18039	8.1762	8.16722	8.17694	8.18014	8.17178	8.14483	8.12479	8.12002	8.12349	8.09759	8.11278	8.07445	8.09495	8.0794
0.7476	8.21669	8.24283	8.19629	8.2243	8.22896	8.19913	8.16865	8.14383	8.13692	8.1311	8.12424	8.18454	8.1801	8.18412	8.16471	8.16641	8.18266	8.16372	8.13932	8.13352	8.13136	8.13068	8.09936	8.11968	8.09204	8.0893	8.06611
0.7483	8.22326	8.24949	8.20612	8.22723	8.22607	8.20543	8.17505	8.14175	8.15372	8.12998	8.11493	8.17625	8.18262	8.17212	8.16131	8.16806	8.18922	8.17299	8.14293	8.13235	8.13113	8.12467	8.10169	8.10411	8.07884	8.10772	8.07784
0.749	8.21505	8.2429	8.1963	8.22194	8.22466	8.21719	8.17532	8.14449	8.1477	8.13485	8.12461	8.17097	8.17374	8.1805	8.17393	8.16786	8.18304	8.17531	8.14499	8.13336	8.13214	8.10894	8.10917	8.10933	8.08006	8.10355	8.07475
0.7497	8.22674	8.24139	8.20202	8.23136	8.21888	8.19598	8.18275	8.1461	8.16079	8.14252	8.12569	8.17622	8.18759	8.1824	8.17102	8.16033	8.17749	8.16282	8.14269	8.13788	8.125	8.1164	8.09534	8.11964	8.08438	8.09557	8.07434
0.7504	8.2218	8.24674	8.21404	8.22799	8.21362	8.1894	8.18271	8.1504	8.14582	8.13008	8.11078	8.17687	8.16972	8.18498	8.17762	8.16133	8.1881	8.16082	8.14224	8.14126	8.13247	8.12395	8.10043	8.10104	8.08453	8.1042	8.07847
0.7511	8.21056	8.25341	8.20558	8.22298	8.22299	8.21148	8.17467	8.14089	8.13788	8.15084	8.1138	8.17895	8.16846	8.18469	8.16725	8.16562	8.17521	8.16159	8.14357	8.14613	8.1348	8.1178	8.11392	8.09652	8.07791	8.09726	8.07593
0.7518	8.22634	8.24454	8.20562	8.21241	8.2162	8.21011	8.18117	8.1488	8.14874	8.14162	8.12332	8.17036	8.18031	8.19309	8.17431	8.1606	8.19193	8.17437	8.14583	8.12926	8.14724	8.1217	8.10602	8.10562	8.08375	8.09958	8.08479
0.7525	8.2155	8.24129	8.20838	8.22393	8.21246	8.20311	8.17212	8.14485	8.14984	8.12843	8.12081	8.17523	8.18477	8.17854	8.18367	8.16228	8.18115	8.17208	8.14823	8.13304	8.14731	8.11811	8.10023	8.11365	8.07534	8.09327	8.07402
0.7532	8.21959	8.25462	8.21146	8.2168	8.22281	8.20663	8.17753	8.14686	8.15503	8.12999	8.117	8.16487	8.18917	8.19015	8.16899	8.17192	8.18095	8.1725	8.14211	8.14621	8.14013	8.11783	8.10182	8.11056	8.0791	8.09022	8.08041
0.7539	8.20716	8.23111	8.21212	8.21951	8.21787	8.20909	8.17656	8.13699	8.14984	8.13269	8.14012	8.1791	8.18318	8.19369	8.16809	8.16965	8.18818	8.16058	8.15292	8.14109	8.13559	8.12574	8.09031	8.11748	8.07788	8.09347	8.08166
0.7546	8.22064	8.2489	8.20214	8.21966	8.22085	8.20797	8.18114	8.14199	8.15173	8.13029	8.12662	8.16854	8.17968	8.17425	8.18016	8.16252	8.18732	8.1772	8.13937	8.14416	8.13957	8.1197	8.09877	8.11256	8.08104	8.09571	8.08155
0.7553	8.2079	8.23939	8.19669	8.21769	8.22146	8.21126	8.17003	8.13509	8.14855	8.12146	8.11762	8.17722	8.17123	8.17106	8.17233	8.17222	8.17559	8.16021	8.14017	8.14073	8.15096	8.11633	8.10065	8.11369	8.08515	8.09558	8.07017
0.756	8.22226	8.252	8.20485	8.21994	8.21545	8.20197	8.17052	8.14368	8.15075	8.12936	8.12329	8.16811	8.17558	8.17488	8.17267	8.16594	8.1844	8.15452	8.13452	8.1367	8.12921	8.11708	8.09722	8.09188	8.07845	8.09006	8.07704
0.7567	8.22072	8.25133	8.20275	8.22568	8.21811	8.20758	8.18608	8.14277	8.1369	8.14364	8.12546	8.17786	8.18063	8.18652	8.17531	8.16674	8.18222	8.16656	8.15412	8.13836	8.13028	8.10872	8.11235	8.10942	8.07963	8.10516	8.07539
0.7574	8.21122	8.24549	8.21242	8.22821	8.22507	8.21001	8.17405	8.14602	8.14118	8.14395	8.13547	8.18139	8.16935	8.18406	8.17505	8.17134	8.1735	8.16397	8.14728	8.13854	8.1296	8.12061	8.09902	8.10901	8.08067	8.10283	8.06903
0.7581	8.2204	8.24103	8.19986	8.2198	8.21982	8.21346	8.17734	8.15109	8.16071	8.13841	8.12628	8.17549	8.18293	8.18044	8.16894	8.17407	8.17214	8.1615	8.14564	8.13282	8.12919	8.12031	8.10373	8.10955	8.06825	8.09521	8.07183
0.7588	8.21288	8.2385	8.1992	8.21361	8.22235	8.2054	8.16208	8.14856	8.15394	8.13739	8.12563	8.16914	8.17908	8.18729	8.17173	8.16077	8.18403	8.1717	8.13749	8.14718	8.12859	8.11977	8.10164	8.11038	8.07757	8.08946	8.0781
0.7595	8.21587	8.24372	8.20542	8.21728	8.21669	8.20879	8.18718	8.1544	8.14295	8.1357	8.10924	8.17411	8.18118	8.17537	8.17738	8.16657	8.17513	8.15843	8.1496	8.13437	8.14663	8.13445	8.10144	8.09946	8.0783	8.09436	8.07419
0.7602	8.22145	8.24476	8.20908	8.21297	8.21701	8.20169	8.17496	8.15168	8.13923	8.13307	8.11609	8.17321	8.16884	8.18104	8.17625	8.16464	8.17055	8.16516	8.14196	8.13425	8.12842	8.12287	8.10217	8.10211	8.08101	8.09713	8.07041
0.7609	8.22648	8.24498	8.20107	8.21329	8.21267	8.20563	8.16883	8.15201	8.15885	8.13331	8.11939	8.1663	8.17192	8.17683	8.16464	8.14699	8.18077	8.15571	8.15	8.13597	8.13179	8.12418	8.09944	8.11022	8.08371	8.09423	8.0738
0.7616	8.21518	8.24444	8.19495	8.2204	8.22076	8.20634	8.16587	8.15115	8.14687	8.14372	8.11766	8.1766	8.1751	8.18008	8.16602	8.15663	8.18028	8.17345	8.1398	8.14896	8.13968	8.11435	8.10749	8.10819	8.07917	8.09485	8.08339
0.7623	8.21751	8.23883	8.20444	8.22085	8.228	8.21891	8.17796	8.1495	8.13365	8.13441	8.13649	8.18033	8.17946	8.18995	8.17224	8.16169	8.19122	8.16419	8.14565	8.12899	8.1308	8.12157	8.1058	8.10577	8.07428	8.10517	8.07936
0.763	8.21388	8.23832	8.21645	8.20707	8.22225	8.19464	8.16666	8.14528	8.15179	8.1326	8.11339	8.16811	8.18378	8.18989	8.16159	8.14896	8.18544	8.17034	8.15067	8.14293	8.14079	8.11349	8.10084	8.10959	8.0749	8.09036	8.08054
0.7637	8.20918	8.24828	8.1922	8.21155	8.23557	8.21163	8.17766	8.14087	8.14924	8.12996	8.13042	8.16715	8.18614	8.18086	8.16585	8.1574	8.181	8.16638	8.14578	8.14163	8.13644	8.1212	8.09064	8.11204	8.0698	8.08759	8.08746
0.7644	8.21839	8.23737	8.20782	8.22475	8.21338	8.21252	8.16935	8.15891	8.14885	8.12989	8.1147	8.17737	8.16811	8.18412	8.17791	8.16318	8.18426	8.16589	8.14524	8.14608	8.13131	8.1185	8.10534	8.10415	8.07017	8.09504	8.0736
0.7651	8.22639	8.24568	8.19588	8.22776	8.22187	8.20747	8.17238	8.14206	8.14942	8.14151	8.12575	8.1713	8.18301	8.18485	8.18067	8.15709	8.18835	8.15731	8.14136	8.15331	8.13707	8.12601	8.10487	8.11831	8.08181	8.09926	8.08073
0.7658	8.2203	8.24429	8.18945	8.21711	8.22772	8.2069	8.17409	8.14731	8.15467	8.14168	8.12303	8.17463	8.17374	8.18135	8.17882	8.16744	8.19199	8.15871	8.15203	8.14042	8.13696	8.12321	8.10229	8.11458	8.083	8.09438	8.08399
0.7665	8.22256	8.25088	8.2096	8.22936	8.2139	8.19768	8.18094	8.14511	8.14641	8.13366	8.12305	8.17506	8.1725	8.18073	8.17027	8.16214	8.17806	8.17881	8.16245	8.14142	8.12414	8.11577	8.09645	8.1054	8.07887	8.09567	8.07126
0.7672	8.217	8.24109	8.19335	8.21827	8.22542	8.20459	8.17269	8.14557	8.14944	8.12555	8.13176	8.17714	8.1916	8.18499	8.17957	8.16681	8.18605	8.16661	8.13848	8.14489	8.12767	8.12245	8.10042	8.10319	8.0858	8.09118	8.08371
0.7679	8.21404	8.24327	8.20979	8.21311	8.21685	8.20365	8.17119	8.15466	8.15114	8.1411	8.12375	8.17226	8.17893	8.18981	8.17198	8.16461	8.19541	8.1693	8.15329	8.1384	8.13158	8.12003	8.08756	8.11251	8.07437	8.1084	8.07477
0.7686	8.21734	8.24814	8.19785	8.22666	8.21732	8.2083	8.18832	8.13945	8.15367	8.14257	8.1204	8.1698	8.17257	8.17796	8.172	8.17154	8.17888	8.16232	8.14716	8.13619	8.13294	8.11889	8.09744	8.10832	8.08221	8.09888	8.07825
0.7693	8.21383	8.2517	8.21044	8.22476	8.22227	8.21066	8.16941	8.1365	8.15122	8.13988	8.11793	8.1822	8.17943	8.18033	8.16824	8.17139	8.171	8.1719	8.14317	8.14536	8.12808	8.12419	8.10658	8.107	8.07436	8.09647	8.07772
0.77	8.2224	8.25099	8.2095	8.22954	8.21454	8.20718	8.17943	8.14582	8.14548	8.13169	8.13071	8.18503	8.17793	8.18791	8.1734	8.17014	8.17936	8.16804	8.13846	8.14304	8.12947	8.12031	8.11003	8.1004	8.07706	8.08907	8.07966
0.7707	8.2187	8.2479	8.19513	8.21472	8.22794	8.20661	8.17027	8.1511	8.13997	8.13369	8.1217	8.16773	8.17018	8.18122	8.17717	8.14908	8.18137	8.16132	8.14009	8.13761	8.12751	8.10677	8.10085	8.10495	8.09325	8.08825	8.08537
0.7714	8.2145	8.23832	8.20504	8.22741	8.2226	8.20698	8.17682	8.15484	8.14926	8.13676	8.11707	8.16792	8.17176	8.17891	8.17649	8.16224	8.17214	8.16832	8.16236	8.13678	8.1395	8.11487	8.09652	8.10532	8.08687	8.1019	8.07789
0.7721	8.21596	8.23927	8.20402	8.20841	8.22533	8.21548	8.17252	8.14529	8.13339	8.12688	8.1269	8.1663	8.17572	8.17864	8.16589	8.18497	8.18229	8.17219	8.14634	8.14574	8.14185	8.12828	8.10275	8.10505	8.07849	8.10295	8.07518
0.7728	8.2123	8.2453	8.19771	8.22244	8.21972	8.21629	8.19103	8.14251	8.15087	8.13522	8.12282	8.16966	8.18669	8.18131	8.17269	8.16892	8.19491	8.17213	8.14531	8.1378	8.12922	8.11429	8.09685	8.11094	8.08524	8.09282	8.07673
0.7735	8.20902	8.24431	8.19542	8.22347	8.21248	8.21383	8.17414	8.14141	8.13811	8.14694	8.11482	8.17121	8.18048	8.19073	8.16471	8.16931	8.18699	8.15616	8.14257	8.13898	8.12998	8.12068	8.11035	8.10997	8.07793	8.08147	8.08281
0.7742	8.22579	8.2476	8.2085	8.22083	8.22064	8.20317	8.17234	8.1451	8.15224	8.14438	8.12444	8.16767	8.18858	8.19071	8.17839	8.15886	8.17956	8.16163	8.13124	8.14546	8.13407	8.1146	8.10321	8.10944	8.09301	8.09519	8.07369
0.7749	8.21772	8.24263	8.2011	8.2222	8.21414	8.19958	8.16701	8.14834	8.13818	8.13088	8.1231	8.17673	8.17313	8.18088	8.18451	8.15183	8.18388	8.17448	8.15354	8.13587	8.13214	8.1126	8.09982	8.11664	8.0778	8.08728	8.06934
0.7756	8.20642	8.23214	8.19808	8.22657	8.21415	8.20889	8.17259	8.14216	8.13794	8.13929	8.12225	8.17374	8.17255	8.17756	8.1688	8.15805	8.18074	8.16784	8.14354	8.14315	8.12667	8.11098	8.10026	8.1102	8.07632	8.08799	8.0774
0.7763	8.21389	8.22936	8.19516	8.22929	8.22506	8.20598	8.17793	8.12899	8.14078	8.12799	8.12001	8.17735	8.17762	8.17043	8.17413	8.16752	8.18722	8.14754	8.13972	8.13707	8.1321	8.11625	8.10169	8.09673	8.06719	8.08657	8.07913
0.777	8.21158	8.24127	8.20464	8.22854	8.21214	8.19603	8.17091	8.12818	8.15098	8.12778	8.13536	8.1651	8.18525	8.17612	8.18021	8.17164	8.18345	8.1442	8.14523	8.1419	8.13434	8.1258	8.09906	8.10688	8.09144	8.0976	8.0747
0.7777	8.21346	8.24972	8.20381	8.2299	8.22378	8.21031	8.17623	8.14891	8.14435	8.14064	8.11548	8.17762	8.18698	8.1889	8.18242	8.16109	8.18867	8.16712	8.15439	8.13744	8.13826	8.12483	8.09381	8.10226	8.07838	8.10562	8.08171
0.7784	8.21462	8.24766	8.20403	8.21989	8.22334	8.21504	8.17506	8.14188	8.14068	8.13891	8.12087	8.17524	8.18085	8.18373	8.17288	8.16284	8.17844	8.15865	8.15089	8.13978	8.13082	8.11536	8.09694	8.11044	8.08854	8.09156	8.07878
0.7791	8.22381	8.25204	8.20465	8.23079	8.22936	8.20954	8.17764	8.15473	8.15299	8.13392	8.12637	8.17232	8.18135	8.19049	8.1725	8.14157	8.17763	8.15717	8.15007	8.14165	8.13001	8.11779	8.10305	8.10965	8.07518	8.08951	8.08105
0.7798	8.2181	8.24593	8.20219	8.21718	8.20268	8.21408	8.17579	8.14511	8.14196	8.14458	8.13443	8.18162	8.16764	8.18673	8.17458	8.17261	8.18003	8.1615	8.15194	8.13975	8.11676	8.11415	8.09183	8.10346	8.08753	8.09614	8.07545
0.7805	8.21349	8.25441	8.21389	8.21654	8.22901	8.20671	8.17651	8.13756	8.13836	8.13256	8.121	8.16701	8.18532	8.1817	8.17184	8.1647	8.17752	8.17174	8.14141	8.14159	8.12997	8.12465	8.10543	8.10946	8.08251	8.11064	8.07241
0.7812	8.20766	8.24364	8.20822	8.22851	8.21761	8.21287	8.17828	8.13777	8.1519	8.1279	8.12925	8.17567	8.17227	8.18348	8.16856	8.16348	8.17686	8.17135	8.14855	8.14103	8.13196	8.12767	8.09657	8.11289	8.07872	8.09219	8.08718
0.7819	8.22658	8.23251	8.20954	8.21966	8.22553	8.20089	8.17387	8.14194	8.13933	8.14023	8.12477	8.18279	8.17803	8.18372	8.16968	8.15924	8.18975	8.17049	8.15187	8.13452	8.12755	8.1278	8.10769	8.11791	8.08511	8.10254	8.0851
0.7826	8.22264	8.25324	8.19805	8.21984	8.22152	8.21834	8.17576	8.13247	8.14913	8.13963	8.12129	8.17658	8.18784	8.19395	8.16869	8.17453	8.17889	8.16157	8.15161	8.14442	8.12847	8.12237	8.10318	8.10505	8.07506	8.09917	8.07144
0.7833	8.20665	8.23965	8.20217	8.2219	8.21954	8.20531	8.17944	8.13784	8.14244	8.13031	8.12278	8.18114	8.18615	8.18373	8.17353	8.16964	8.18226	8.16197	8.14656	8.14709	8.13431	8.1201	8.10525	8.11401	8.08013	8.09737	8.07951
0.784	8.21925	8.23665	8.19455	8.22602	8.22311	8.21884	8.16569	8.14403	8.15256	8.129	8.12892	8.18035	8.17254	8.18376	8.17638	8.15236	8.18816	8.17216	8.13398	8.14363	8.12544	8.11919	8.10874	8.11089	8.08017	8.09589	8.07854
0.7847	8.22268	8.24955	8.21527	8.21689	8.22541	8.2037	8.15813	8.13761	8.14061	8.12203	8.12429	8.17416	8.16923	8.18278	8.1758	8.16601	8.1836	8.16566	8.14122	8.13725	8.13923	8.11445	8.09729	8.10401	8.07172	8.08829	8.07993
0.7854	8.21625	8.23028	8.22059	8.22281	8.2273	8.20701	8.19221	8.14114	8.15225	8.13758	8.12627	8.16905	8.18668	8.18301	8.16803	8.15718	8.19144	8.16531	8.15293	8.1382	8.12361	8.11954	8.09857	8.12082	8.08318	8.08735	8.08033
0.7861	8.21334	8.24361	8.20306	8.2134	8.22173	8.21041	8.18003	8.14492	8.14713	8.14828	8.12088	8.17861	8.17439	8.17598	8.16769	8.16451	8.19011	8.17495	8.13699	8.13885	8.14193	8.11696	8.09424	8.11092	8.08047	8.09312	8.07989
0.7868	8.2093	8.25121	8.19773	8.2117	8.21299	8.20487	8.16864	8.14518	8.14723	8.13444	8.12087	8.18094	8.18217	8.17654	8.17024	8.15764	8.18571	8.16333	8.15529	8.13344	8.13108	8.11765	8.08799	8.12214	8.09111	8.08998	8.08474
0.7875	8.21965	8.25335	8.19777	8.21877	8.21444	8.19571	8.17338	8.14214	8.14636	8.13274	8.11968	8.17676	8.18415	8.17142	8.16899	8.16894	8.18896	8.16454	8.13808	8.14844	8.13074	8.13024	8.08625	8.09717	8.08205	8.09443	8.07292
0.7882	8.22013	8.2516	8.2057	8.2249	8.2178	8.19927	8.17573	8.15578	8.14364	8.1281	8.12545	8.17318	8.17992	8.18407	8.17554	8.16675	8.18159	8.1691	8.14568	8.14141	8.11962	8.11627	8.10009	8.10794	8.07558	8.10359	8.08605
0.7889	8.21764	8.24022	8.19802	8.22224	8.22024	8.20937	8.16784	8.14865	8.14484	8.12874	8.11182	8.16917	8.18213	8.18065	8.17726	8.17868	8.17538	8.15488	8.1553	8.13433	8.13643	8.12093	8.09568	8.10699	8.07978	8.10538	8.07798
0.7896	8.21456	8.25654	8.20428	8.22653	8.22396	8.20932	8.18012	8.1497	8.14869	8.13988	8.12073	8.18199	8.18348	8.17811	8.17276	8.1699	8.18237	8.16303	8.15219	8.14156	8.14076	8.11481	8.09714	8.10483	8.08244	8.09137	8.0644
0.7903	8.20868	8.24279	8.20719	8.23029	8.21403	8.2046	8.17346	8.14586	8.14262	8.14563	8.1209	8.17102	8.17218	8.18276	8.15686	8.16746	8.18729	8.16187	8.1392	8.13905	8.13343	8.11774	8.10467	8.11173	8.08757	8.099	8.08422
0.791	8.21924	8.23668	8.21228	8.22504	8.22429	8.20306	8.16832	8.14166	8.146	8.13363	8.11576	8.1842	8.17388	8.18825	8.17526	8.17291	8.18736	8.16477	8.1328	8.1453	8.13265	8.10076	8.10751	8.11039	8.0815	8.09579	8.08239
0.7917	8.21836	8.2514	8.20695	8.22944	8.23081	8.20582	8.17533	8.15856	8.15497	8.13873	8.12416	8.16877	8.16965	8.18403	8.16343	8.17348	8.19087	8.16862	8.14936	8.14819	8.13065	8.12325	8.09132	8.11224	8.07936	8.09941	8.08201
0.7924	8.22075	8.23976	8.20087	8.22884	8.23081	8.21866	8.17322	8.13781	8.14369	8.1358	8.12007	8.1801	8.17773	8.17219	8.1666	8.1803	8.18488	8.16723	8.15625	8.14418	8.12494	8.12011	8.09997	8.09763	8.07616	8.10166	8.08398
0.7931	8.21713	8.24439	8.19158	8.21534	8.22327	8.20522	8.18211	8.14518	8.15174	8.1368	8.11694	8.17486	8.18636	8.17604	8.16741	8.17217	8.17591	8.16524	8.14621	8.14331	8.13824	8.12795	8.09643	8.09109	8.08273	8.09589	8.08459
0.7938	8.21036	8.24709	8.2034	8.22427	8.21437	8.20691	8.18637	8.13956	8.15104	8.14355	8.10874	8.16946	8.18767	8.17379	8.16889	8.16866	8.18317	8.16315	8.14215	8.13173	8.13111	8.12876	8.10023	8.10905	8.08108	8.09285	8.07787
0.7945	8.22136	8.24486	8.20974	8.22547	8.22544	8.20893	8.17836	8.14932	8.14703	8.13552	8.1195	8.16654	8.18173	8.17625	8.17876	8.15612	8.19141	8.1617	8.13807	8.141	8.13297	8.12278	8.09888	8.11832	8.07256	8.0944	8.09335
0.7952	8.21303	8.25019	8.19452	8.22787	8.22141	8.209	8.18229	8.14369	8.14202	8.13856	8.12192	8.17834	8.17863	8.18162	8.16912	8.16472	8.1888	8.16143	8.14526	8.14682	8.13838	8.12756	8.10186	8.10881	8.07245	8.09588	8.08249
0.7959	8.2142	8.23937	8.19948	8.22319	8.22281	8.20579	8.17769	8.15062	8.15362	8.13849	8.12625	8.17221	8.18139	8.17832	8.17054	8.15872	8.19829	8.16129	8.14509	8.13696	8.13447	8.10909	8.09451	8.11359	8.07004	8.09668	8.07772
0.7966	8.20943	8.2417	8.20699	8.21249	8.22129	8.21789	8.17094	8.14464	8.15152	8.13755	8.11502	8.16944	8.1663	8.18132	8.16652	8.16521	8.17342	8.16529	8.15053	8.1463	8.13694	8.11549	8.10095	8.1073	8.07872	8.09184	8.08016
0.7973	8.2091	8.24852	8.20812	8.21569	8.22302	8.19815	8.17786	8.15996	8.15219	8.12476	8.12652	8.17917	8.17908	8.18413	8.17649	8.15763	8.1787	8.15413	8.14977	8.14093	8.13266	8.12222	8.11051	8.10302	8.0823	8.09788	8.0751
0.798	8.20514	8.25356	8.20204	8.22549	8.23184	8.20532	8.18024	8.14971	8.14006	8.14344	8.11391	8.17111	8.17442	8.17447	8.17084	8.16364	8.19207	8.16621	8.14818	8.12795	8.13203	8.11975	8.10244	8.10684	8.07773	8.09957	8.06986
0.7987	8.2058	8.236	8.20835	8.22228	8.22367	8.20634	8.16747	8.14191	8.14874	8.13359	8.12112	8.17625	8.18365	8.1881	8.17543	8.16834	8.18054	8.17014	8.14388	8.14509	8.13064	8.1088	8.09382	8.11613	8.0743	8.09562	8.07222
0.7994	8.21655	8.24683	8.2051	8.21761	8.22155	8.20348	8.16773	8.14253	8.14814	8.1408	8.11708	8.1849	8.17198	8.19339	8.16628	8.17363	8.17686	8.16139	8.14799	8.13294	8.14006	8.11813	8.09679	8.10277	8.08949	8.08949	8.07887
0.8001	8.22067	8.24006	8.19243	8.22583	8.21951	8.20935	8.16855	8.15052	8.15228	8.13614	8.12626	8.17501	8.17167	8.18498	8.16456	8.16997	8.17744	8.15946	8.13154	8.15277	8.13098	8.12452	8.09663	8.10835	8.07977	8.10164	8.07643
0.8008	8.22258	8.24262	8.20396	8.21198	8.2076	8.21422	8.18004	8.14402	8.14216	8.13144	8.12372	8.17234	8.18184	8.19024	8.17276	8.17114	8.17741	8.15743	8.14335	8.14385	8.13136	8.11814	8.09623	8.10562	8.07951	8.09634	8.07236
0.8015	8.20384	8.24595	8.20022	8.2273	8.21575	8.21929	8.16563	8.14214	8.14396	8.1353	8.12823	8.18013	8.18432	8.17386	8.17066	8.15784	8.18143	8.15463	8.14426	8.13907	8.13289	8.11556	8.10223	8.11024	8.06853	8.08034	8.07371
0.8022	8.21683	8.24701	8.19775	8.22118	8.21399	8.2103	8.1729	8.14941	8.1444	8.13435	8.11439	8.17944	8.17361	8.17471	8.17556	8.15927	8.18337	8.1645	8.14154	8.14336	8.13174	8.12327	8.10616	8.10695	8.0833	8.09384	8.07444
0.8029	8.21118	8.24905	8.19737	8.20889	8.22411	8.20839	8.17625	8.16745	8.15424	8.12871	8.12155	8.17976	8.17672	8.18045	8.16879	8.15556	8.19263	8.16272	8.14114	8.14598	8.13106	8.10638	8.10201	8.10724	8.08004	8.10063	8.07673
0.8036	8.2234	8.24238	8.20426	8.2034	8.20762	8.21347	8.1694	8.14367	8.15864	8.13179	8.11861	8.16374	8.17688	8.18233	8.17054	8.16419	8.17235	8.1548	8.13772	8.1414	8.13611	8.12098	8.09546	8.12434	8.08905	8.09354	8.07462
0.8043	8.23221	8.24468	8.20051	8.22244	8.20825	8.20872	8.16762	8.14334	8.14039	8.13833	8.12292	8.17621	8.18134	8.18503	8.17222	8.1631	8.19031	8.16176	8.14799	8.13304	8.13016	8.11802	8.08341	8.10936	8.07798	8.09876	8.08253
0.805	8.22541	8.24455	8.21193	8.21445	8.22348	8.20497	8.17614	8.15604	8.13817	8.13831	8.1254	8.16635	8.17647	8.18411	8.16601	8.16648	8.19118	8.16147	8.13957	8.13735	8.14452	8.12132	8.09115	8.11523	8.07828	8.09856	8.08238
0.8057	8.22484	8.24458	8.19503	8.22737	8.22962	8.20433	8.17569	8.13927	8.13873	8.13844	8.1232	8.18503	8.18286	8.18313	8.15237	8.17238	8.16632	8.16839	8.14268	8.14269	8.13467	8.11306	8.10716	8.11161	8.08299	8.09276	8.08214
0.8064	8.21287	8.24847	8.19803	8.21774	8.20512	8.19996	8.17952	8.14496	8.1459	8.13533	8.11154	8.1857	8.19356	8.17783	8.16646	8.16111	8.18914	8.16069	8.15208	8.13161	8.12546	8.12329	8.10168	8.10879	8.08903	8.08889	8.0836
0.8071	8.22457	8.2315	8.20209	8.22431	8.22702	8.20469	8.17951	8.14864	8.14252	8.13006	8.13052	8.16543	8.17102	8.1777	8.18239	8.16463	8.19505	8.16211	8.14811	8.13791	8.13442	8.1239	8.11071	8.10159	8.0743	8.10116	8.08745
0.8078	8.21475	8.25755	8.2115	8.22464	8.21565	8.20165	8.17624	8.15478	8.16524	8.14421	8.12075	8.16083	8.17939	8.18045	8.17869	8.15311	8.18898	8.16545	8.1476	8.13778	8.12654	8.11928	8.10187	8.10578	8.08825	8.09279	8.07833
0.8085	8.21499	8.23925	8.20754	8.22113	8.21873	8.19985	8.16383	8.14384	8.1528	8.13036	8.11378	8.1696	8.17255	8.17521	8.17165	8.17108	8.18455	8.15796	8.13818	8.13944	8.13673	8.12108	8.09837	8.11278	8.07692	8.09511	8.07823
0.8092	8.21461	8.24367	8.20842	8.21665	8.21882	8.20571	8.17223	8.15308	8.14499	8.13647	8.12173	8.17298	8.17294	8.16459	8.18114	8.17014	8.17608	8.16954	8.14769	8.13554	8.12394	8.11287	8.09663	8.10521	8.07773	8.09238	8.08436
0.8099	8.21892	8.24411	8.20288	8.21459	8.21752	8.20603	8.17617	8.14027	8.13587	8.13647	8.12218	8.18132	8.18669	8.18589	8.17888	8.16323	8.18134	8.18029	8.153	8.12874	8.12936	8.11481	8.10047	8.1004	8.08788	8.10646	8.08575
0.8106	8.22456	8.24465	8.19863	8.22377	8.22663	8.22299	8.17476	8.14093	8.14776	8.13364	8.12681	8.16915	8.19058	8.18294	8.18328	8.15409	8.18512	8.17569	8.14451	8.14626	8.13433	8.10736	8.09549	8.10759	8.08007	8.09261	8.07351
0.8113	8.21604	8.24609	8.19855	8.22005	8.22733	8.20465	8.16346	8.14968	8.15074	8.13298	8.12843	8.16442	8.18401	8.18285	8.16626	8.16312	8.18682	8.16673	8.14453	8.14894	8.13244	8.13447	8.10221	8.10271	8.07978	8.08563	8.0766
0.812	8.22244	8.24622	8.20151	8.21326	8.21898	8.20972	8.16925	8.14381	8.14157	8.12426	8.11035	8.18251	8.18466	8.17691	8.17991	8.17379	8.17939	8.16846	8.156	8.14625	8.13618	8.13256	8.09921	8.11053	8.08702	8.09613	8.08205
0.8127	8.21637	8.24089	8.19323	8.22238	8.22452	8.21064	8.1768	8.14749	8.14496	8.13041	8.12872	8.17795	8.18406	8.17567	8.17548	8.16392	8.18286	8.16885	8.14836	8.14642	8.12446	8.12123	8.10277	8.10454	8.08251	8.09625	8.0694
0.8134	8.21825	8.23153	8.19252	8.22385	8.21346	8.20298	8.16683	8.13565	8.14741	8.12757	8.12183	8.18214	8.17376	8.18566	8.17702	8.16368	8.18408	8.16352	8.1428	8.14285	8.1404	8.12552	8.11419	8.11235	8.06505	8.09649	8.07003
0.8141	8.2071	8.24683	8.20869	8.22036	8.22157	8.20956	8.16379	8.14018	8.14296	8.13397	8.11274	8.1652	8.16631	8.18398	8.16447	8.17395	8.18641	8.17641	8.13969	8.14589	8.13687	8.1147	8.09977	8.11876	8.08267	8.08897	8.07848
0.8148	8.22643	8.24685	8.20568	8.22137	8.22863	8.21166	8.16838	8.14395	8.15343	8.13608	8.11865	8.17967	8.16693	8.17511	8.16533	8.17281	8.18823	8.16258	8.15807	8.1376	8.12211	8.12504	8.09877	8.11095	8.07977	8.08436	8.07382
0.8155	8.22001	8.25709	8.1971	8.22798	8.21521	8.21482	8.18327	8.139	8.14156	8.13691	8.12265	8.1701	8.16716	8.17605	8.1595	8.16237	8.1821	8.16999	8.1411	8.12619	8.13097	8.11973	8.09529	8.10713	8.07414	8.0998	8.07549
0.8162	8.21801	8.24533	8.2127	8.21337	8.22308	8.1947	8.17415	8.14209	8.14585	8.13093	8.11038	8.16837	8.17843	8.18766	8.17422	8.16729	8.17923	8.15889	8.13924	8.13389	8.13677	8.11966	8.10019	8.11712	8.08738	8.09972	8.07515
0.8169	8.21839	8.24128	8.20373	8.21436	8.21968	8.20357	8.16801	8.1413	8.13871	8.1381	8.12326	8.18073	8.16518	8.18608	8.17062	8.17162	8.18856	8.16369	8.13943	8.13607	8.13056	8.13649	8.10264	8.09602	8.07744	8.08516	8.08914
0.8176	8.22502	8.24763	8.19964	8.22309	8.22816	8.19882	8.1787	8.15468	8.14901	8.12987	8.11385	8.17112	8.1771	8.17749	8.17165	8.16202	8.18161	8.16159	8.14693	8.12868	8.14577	8.11715	8.09736	8.10533	8.08687	8.10993	8.07584
0.8183	8.22003	8.24278	8.20323	8.2217	8.22036	8.21304	8.17501	8.14248	8.14463	8.12693	8.12263	8.17558	8.1685	8.18396	8.17545	8.16734	8.1846	8.16284	8.14774	8.12976	8.13523	8.11651	8.11109	8.12201	8.07914	8.105	8.07513
0.819	8.21118	8.25197	8.21539	8.21338	8.23872	8.19608	8.17247	8.1429	8.14565	8.14333	8.12062	8.17547	8.1824	8.18282	8.17401	8.16252	8.17768	8.17474	8.14294	8.1471	8.13751	8.11535	8.09564	8.10712	8.08264	8.09675	8.07797
0.8197	8.21617	8.24759	8.20312	8.22702	8.22221	8.204	8.17719	8.13813	8.14256	8.12814	8.12883	8.17007	8.1825	8.18965	8.16694	8.16837	8.18243	8.16295	8.13679	8.13136	8.13533	8.113	8.10056	8.10684	8.08788	8.1073	8.08206
0.8204	8.21555	8.24174	8.1952	8.22106	8.22818	8.21221	8.1883	8.14129	8.15168	8.1379	8.13159	8.16967	8.18281	8.17956	8.1711	8.15857	8.18097	8.16235	8.13936	8.14462	8.13239	8.12498	8.10311	8.11572	8.07777	8.10293	8.08777
0.8211	8.21756	8.25187	8.1955	8.22282	8.23372	8.20193	8.17669	8.14385	8.1529	8.13821	8.12968	8.18762	8.186	8.18177	8.17943	8.15387	8.19461	8.15744	8.14995	8.14674	8.13186	8.12632	8.09385	8.10793	8.07279	8.08105	8.06936
0.8218	8.21611	8.24276	8.18998	8.23455	8.22137	8.2131	8.17535	8.14334	8.14767	8.13612	8.11776	8.17269	8.18637	8.18221	8.17833	8.16441	8.18296	8.16876	8.1467	8.13216	8.13239	8.11551	8.11649	8.10893	8.08469	8.10641	8.08298
0.8225	8.22035	8.24944	8.20646	8.21564	8.22796	8.20232	8.17012	8.139	8.14947	8.13582	8.12536	8.16536	8.18149	8.18064	8.1787	8.16638	8.18133	8.16542	8.1461	8.13546	8.12951	8.12173	8.09745	8.10234	8.07445	8.09425	8.08019
0.8232	8.20622	8.24987	8.19676	8.21633	8.22511	8.20256	8.17705	8.14239	8.15612	8.13311	8.1151	8.17638	8.18918	8.17834	8.16899	8.16126	8.18417	8.16187	8.14159	8.13864	8.13056	8.11779	8.11116	8.11046	8.07264	8.09982	8.07864
0.8239	8.2189	8.23726	8.19568	8.22238	8.23366	8.21187	8.16871	8.14886	8.15155	8.13651	8.11734	8.17715	8.17656	8.18142	8.17176	8.16124	8.19337	8.15766	8.14857	8.13696	8.13614	8.1283	8.08055	8.10798	8.08831	8.10274	8.07033
0.8246	8.22151	8.25268	8.20536	8.22071	8.21849	8.20916	8.18061	8.1434	8.1491	8.13777	8.11912	8.1814	8.19012	8.18049	8.17312	8.17455	8.18872	8.16701	8.1488	8.1394	8.13452	8.12598	8.09682	8.11206	8.08234	8.0925	8.08265
0.8253	8.21722	8.2408	8.21002	8.21583	8.2177	8.20961	8.18126	8.14342	8.14853	8.13669	8.11323	8.16838	8.16991	8.19235	8.17745	8.16319	8.17701	8.16333	8.14506	8.13401	8.1321	8.11072	8.10117	8.10519	8.09011	8.10167	8.0741
0.826	8.21647	8.24948	8.20504	8.2275	8.21578	8.21036	8.17391	8.14802	8.14462	8.13543	8.11874	8.16356	8.18276	8.1789	8.17361	8.17083	8.18654	8.16845	8.13824	8.14066	8.13468	8.12805	8.10587	8.12012	8.08149	8.08477	8.07833
0.8267	8.21847	8.25344	8.20172	8.22688	8.22469	8.20024	8.17721	8.14006	8.1531	8.13184	8.12769	8.17096	8.18003	8.17995	8.17699	8.15713	8.18079	8.16765	8.13671	8.14382	8.12817	8.12313	8.09532	8.11162	8.08496	8.10083	8.07961
0.8274	8.22077	8.25101	8.20368	8.22367	8.21329	8.20827	8.16255	8.13511	8.16273	8.13787	8.11778	8.17907	8.17991	8.1853	8.17184	8.16456	8.17725	8.16713	8.15588	8.13914	8.12884	8.11452	8.09605	8.10332	8.07526	8.09966	8.08923
0.8281	8.21352	8.24	8.20465	8.21869	8.21167	8.20751	8.17372	8.14254	8.14442	8.13063	8.13679	8.18846	8.18524	8.16839	8.16559	8.1691	8.17418	8.17087	8.14716	8.13314	8.13891	8.11216	8.10619	8.10036	8.08533	8.10574	8.07341
0.8288	8.21039	8.25581	8.20216	8.22215	8.20734	8.21164	8.16671	8.14285	8.15003	8.13707	8.12762	8.17517	8.18517	8.17246	8.17093	8.16155	8.1868	8.16298	8.14403	8.13797	8.13301	8.11501	8.10656	8.10633	8.07763	8.0916	8.06018
0.8295	8.21414	8.25441	8.21078	8.21467	8.22839	8.19791	8.174	8.14808	8.15712	8.14019	8.12303	8.17335	8.16729	8.19096	8.16074	8.16644	8.19335	8.17197	8.14308	8.13616	8.12486	8.1292	8.10646	8.11147	8.07572	8.10003	8.07653
0.8302	8.21358	8.25238	8.19998	8.22188	8.21838	8.21181	8.18008	8.14811	8.14781	8.14156	8.12514	8.16957	8.17789	8.18752	8.16441	8.15511	8.17746	8.16826	8.14775	8.14116	8.12297	8.12753	8.09945	8.10845	8.08512	8.10576	8.08428
0.8309	8.22492	8.24375	8.20516	8.2215	8.22406	8.20553	8.16679	8.14435	8.14817	8.13516	8.12403	8.17613	8.17892	8.18617	8.16573	8.16528	8.18367	8.1721	8.15015	8.12851	8.12393	8.11296	8.10304	8.11315	8.08606	8.09741	8.07347
0.8316	8.21805	8.24976	8.20577	8.21865	8.22458	8.20411	8.17189	8.13953	8.13823	8.13013	8.12361	8.16881	8.18682	8.19048	8.18033	8.16638	8.17605	8.15434	8.14376	8.14456	8.12671	8.11633	8.09884	8.10177	8.06949	8.09448	8.0783
0.8323	8.20453	8.23554	8.2016	8.21872	8.22026	8.20981	8.17832	8.13891	8.14029	8.1389	8.12391	8.16605	8.1881	8.17802	8.1727	8.15678	8.17193	8.15647	8.14558	8.13857	8.1307	8.11878	8.10184	8.10323	8.07629	8.10445	8.07322
0.833	8.22208	8.24113	8.20635	8.2186	8.21732	8.21016	8.18009	8.13808	8.1557	8.12859	8.1174	8.18372	8.19147	8.17592	8.17327	8.17132	8.17974	8.167	8.15247	8.14244	8.12679	8.12043	8.09813	8.09687	8.07846	8.09041	8.08004
0.8337	8.2243	8.24998	8.19506	8.22561	8.21137	8.21261	8.18016	8.14809	8.13933	8.13012	8.1335	8.17743	8.17538	8.17969	8.16627	8.16716	8.17989	8.15744	8.13971	8.14489	8.12575	8.11934	8.09271	8.10827	8.07968	8.10527	8.07758
0.8344	8.22629	8.23953	8.2057	8.21568	8.22936	8.21269	8.1782	8.14773	8.13925	8.1303	8.12748	8.16746	8.17041	8.18179	8.17488	8.17421	8.17957	8.15984	8.15076	8.13439	8.13923	8.12261	8.1072	8.10417	8.07821	8.1039	8.07517
0.8351	8.21629	8.25161	8.19802	8.22527	8.2209	8.19753	8.17044	8.14657	8.15159	8.14262	8.11456	8.17451	8.17939	8.18382	8.16427	8.17165	8.1886	8.1631	8.13776	8.15164	8.12177	8.12273	8.09803	8.10781	8.08149	8.10666	8.08279
0.8358	8.22409	8.25006	8.21115	8.21596	8.21273	8.19932	8.17826	8.15045	8.14461	8.13472	8.12081	8.177	8.18129	8.18234	8.17018	8.16814	8.19446	8.15752	8.14896	8.14812	8.12225	8.11814	8.10506	8.11181	8.08591	8.10004	8.08416
0.8365	8.20742	8.24557	8.20326	8.22124	8.21669	8.21705	8.18099	8.15151	8.14779	8.13638	8.11677	8.16989	8.1778	8.17784	8.17274	8.1641	8.18575	8.15489	8.13033	8.12944	8.12747	8.12498	8.10316	8.10024	8.07478	8.09645	8.0788
0.8372	8.21774	8.25267	8.20446	8.22978	8.22131	8.20424	8.17947	8.13753	8.15409	8.12807	8.12346	8.17378	8.18195	8.19204	8.19148	8.15857	8.1962	8.1627	8.14125	8.13828	8.127	8.11756	8.09004	8.11151	8.08026	8.09928	8.07464
0.8379	8.21769	8.23611	8.19598	8.2191	8.21781	8.18906	8.17889	8.1391	8.14696	8.12429	8.12325	8.16793	8.18507	8.17699	8.16671	8.16394	8.18116	8.16755	8.14801	8.14471	8.13995	8.11886	8.10178	8.118	8.08623	8.09355	8.08018
0.8386	8.21059	8.246	8.20267	8.2202	8.22168	8.19573	8.17329	8.14999	8.14297	8.14028	8.13007	8.17866	8.17897	8.17535	8.17305	8.17106	8.17502	8.16469	8.14527	8.13524	8.12853	8.11135	8.10945	8.10264	8.08639	8.10133	8.08815
0.8393	8.22332	8.24276	8.20862	8.22703	8.21751	8.20531	8.17709	8.13594	8.13762	8.1396	8.12304	8.17542	8.17287	8.18227	8.1676	8.16437	8.17275	8.15496	8.14497	8.14311	8.14222	8.12013	8.10646	8.10211	8.07187	8.09184	8.0721
0.84	8.22067	8.2577	8.20079	8.21638	8.22783	8.2028	8.18358	8.14135	8.14713	8.13372	8.13561	8.18524	8.18332	8.18122	8.17823	8.16445	8.18203	8.16579	8.14904	8.14085	8.13488	8.13145	8.10117	8.11703	8.07973	8.09744	8.06659
0.8407	8.21842	8.24149	8.20843	8.22646	8.22451	8.20884	8.17682	8.13677	8.15144	8.13762	8.13931	8.1693	8.18169	8.18422	8.17478	8.16976	8.1759	8.16712	8.14063	8.13998	8.12042	8.11855	8.09752	8.10398	8.07592	8.09685	8.0822
0.8414	8.22944	8.24628	8.20693	8.22418	8.21444	8.20116	8.17275	8.14034	8.14673	8.14287	8.12609	8.1654	8.17052	8.17886	8.1734	8.17061	8.1753	8.16589	8.14179	8.13589	8.13139	8.1062	8.09936	8.10333	8.09431	8.09921	8.09064
0.8421	8.2247	8.24833	8.20462	8.21892	8.22637	8.20047	8.17387	8.14196	8.14546	8.14721	8.11356	8.17785	8.17547	8.18132	8.17521	8.17237	8.18334	8.15841	8.14736	8.13693	8.12753	8.12861	8.09825	8.10379	8.0792	8.08328	8.0821
0.8428	8.21417	8.24599	8.20373	8.22354	8.21356	8.20763	8.1692	8.13816	8.14989	8.13272	8.11801	8.17895	8.18124	8.18527	8.16944	8.1689	8.18375	8.1551	8.15324	8.14147	8.12247	8.12699	8.10212	8.10528	8.07329	8.084	8.07414
0.8435	8.21772	8.23885	8.19393	8.21981	8.21302	8.21764	8.16784	8.14065	8.14398	8.14325	8.12893	8.18604	8.1894	8.16906	8.1604	8.1725	8.18235	8.14923	8.14692	8.13516	8.14069	8.11442	8.10393	8.11178	8.08323	8.09053	8.0719
0.8442	8.21468	8.24832	8.19263	8.2201	8.2165	8.2091	8.17358	8.15514	8.14016	8.14476	8.1245	8.17314	8.18204	8.1831	8.16418	8.17058	8.18591	8.16781	8.14434	8.13529	8.12334	8.12101	8.10085	8.11661	8.07928	8.09493	8.08036
0.8449	8.2205	8.24138	8.20272	8.22217	8.22861	8.20756	8.17395	8.14204	8.14618	8.13655	8.12335	8.17184	8.17939	8.1826	8.16586	8.15339	8.18014	8.16171	8.15003	8.14144	8.13235	8.127	8.09995	8.10806	8.08205	8.10063	8.07964
0.8456	8.22149	8.25572	8.19752	8.2245	8.22553	8.20106	8.17767	8.15099	8.14481	8.15669	8.11758	8.17513	8.17476	8.17943	8.17084	8.16472	8.18249	8.17885	8.15482	8.12785	8.13128	8.1124	8.09358	8.11273	8.05915	8.09859	8.07363
0.8463	8.20948	8.25758	8.20189	8.21483	8.226	8.21017	8.18166	8.14881	8.1376	8.13757	8.11853	8.18293	8.17953	8.18756	8.17487	8.17182	8.17697	8.1559	8.14546	8.13183	8.12969	8.11421	8.09411	8.10906	8.08321	8.10065	8.08006
0.847	8.21875	8.25502	8.20137	8.21336	8.21115	8.20036	8.17436	8.14483	8.13922	8.13668	8.11873	8.16541	8.18113	8.19043	8.17494	8.17021	8.17278	8.17365	8.14496	8.13243	8.14011	8.12677	8.11255	8.10255	8.08405	8.09581	8.07464
0.8477	8.20538	8.2611	8.20139	8.22118	8.21409	8.21405	8.17029	8.15106	8.15645	8.13602	8.12692	8.18132	8.17755	8.18241	8.174	8.16571	8.16949	8.16185	8.14866	8.14247	8.13788	8.12777	8.11623	8.10545	8.07826	8.1104	8.07474
0.8484	8.23152	8.24739	8.19932	8.22443	8.21751	8.2139	8.17316	8.14735	8.15397	8.13233	8.1305	8.16403	8.1687	8.17623	8.16628	8.16858	8.18596	8.15678	8.13827	8.13329	8.12599	8.11952	8.10469	8.1203	8.06934	8.10065	8.07249
0.8491	8.20864	8.25208	8.19489	8.21934	8.22326	8.20496	8.18513	8.14856	8.15041	8.14964	8.12403	8.17687	8.17384	8.1902	8.1777	8.16401	8.17893	8.16715	8.14881	8.15013	8.12795	8.10721	8.10888	8.10432	8.07286	8.10037	8.07691
0.8498	8.20358	8.24514	8.20515	8.22572	8.2262	8.21848	8.17913	8.14664	8.14299	8.13305	8.1261	8.17589	8.18678	8.17714	8.17659	8.16564	8.178	8.16701	8.14855	8.13611	8.13029	8.11982	8.09733	8.1096	8.079	8.09122	8.07596
0.8505	8.22017	8.24321	8.20318	8.21763	8.2203	8.20254	8.1636	8.15015	8.14743	8.14768	8.11671	8.17593	8.1798	8.18979	8.16326	8.17069	8.18567	8.16689	8.13894	8.13391	8.13841	8.11844	8.09397	8.09901	8.07315	8.10354	8.07382
0.8512	8.21996	8.24881	8.20276	8.22258	8.22019	8.20856	8.17852	8.14348	8.14486	8.12315	8.12379	8.16884	8.18511	8.18452	8.17772	8.16312	8.1766	8.15137	8.14791	8.13911	8.13869	8.11055	8.11147	8.12208	8.08405	8.1085	8.08091
0.8519	8.2146	8.25082	8.19596	8.21013	8.22377	8.21089	8.17258	8.14412	8.1397	8.13364	8.11614	8.1676	8.1788	8.17594	8.1632	8.16684	8.17694	8.15878	8.15083	8.13657	8.12963	8.12586	8.09616	8.10364	8.0734	8.09777	8.07939
0.8526	8.21302	8.2399	8.20336	8.22495	8.21527	8.21398	8.17261	8.14495	8.14413	8.13826	8.13289	8.16678	8.18588	8.17162	8.17068	8.1621	8.18303	8.17919	8.15304	8.13729	8.12702	8.12425	8.1003	8.12015	8.0884	8.09969	8.07417
0.8533	8.21173	8.24093	8.2006	8.22009	8.22069	8.21127	8.17358	8.14542	8.139	8.13137	8.11955	8.17418	8.17821	8.17466	8.17636	8.1548	8.17564	8.1635	8.14336	8.13537	8.1277	8.11571	8.09522	8.11313	8.07196	8.09887	8.07363
0.854	8.21863	8.24711	8.20769	8.22324	8.22877	8.20008	8.17513	8.14584	8.14285	8.12855	8.12245	8.17214	8.18172	8.18516	8.17343	8.16048	8.18073	8.16629	8.1542	8.15007	8.13639	8.12358	8.09853	8.11087	8.08072	8.09751	8.07543
0.8547	8.22003	8.24951	8.2057	8.22853	8.22241	8.20258	8.17319	8.14519	8.14371	8.1419	8.12907	8.16936	8.17507	8.18468	8.17256	8.17778	8.17875	8.16377	8.14599	8.13665	8.13959	8.12622	8.0943	8.1117	8.09638	8.08985	8.06979
0.8554	8.21933	8.24457	8.19027	8.2238	8.22958	8.22817	8.17979	8.15407	8.14633	8.14673	8.12869	8.16895	8.17984	8.18545	8.16261	8.15531	8.17683	8.16002	8.15328	8.13641	8.13858	8.12649	8.09443	8.11381	8.09623	8.0933	8.07906
0.8561	8.21692	8.24017	8.20302	8.22361	8.20853	8.21015	8.16443	8.14607	8.15596	8.13284	8.12652	8.18666	8.18225	8.18526	8.18065	8.16136	8.18358	8.16418	8.14846	8.1345	8.13639	8.11798	8.08783	8.10606	8.08795	8.10698	8.08216
0.8568	8.22239	8.24358	8.20989	8.21811	8.21338	8.20282	8.17342	8.14711	8.13266	8.14284	8.12101	8.17062	8.17799	8.18554	8.17175	8.15913	8.18104	8.1667	8.13305	8.13344	8.12285	8.11028	8.09593	8.10989	8.07906	8.09927	8.07621
0.8575	8.21104	8.24099	8.20807	8.21123	8.21333	8.1964	8.17725	8.13985	8.14338	8.13744	8.12703	8.16775	8.18789	8.18177	8.16921	8.15924	8.17008	8.1616	8.14554	8.13126	8.12548	8.1231	8.09124	8.11067	8.07673	8.09261	8.08376
0.8582	8.21862	8.25119	8.20535	8.21832	8.22171	8.19806	8.1786	8.14966	8.14474	8.14436	8.12037	8.16675	8.17498	8.18055	8.17775	8.16103	8.17073	8.17118	8.14879	8.14073	8.13009	8.12331	8.09937	8.10672	8.0894	8.1054	8.0893
0.8589	8.21486	8.24507	8.21342	8.22019	8.23016	8.21196	8.16191	8.15549	8.14961	8.14639	8.12939	8.18054	8.17175	8.18948	8.1832	8.16231	8.18556	8.16525	8.14383	8.15273	8.12623	8.12482	8.10067	8.11258	8.09229	8.09248	8.07918
0.8596	8.21342	8.24527	8.1909	8.22303	8.21415	8.20301	8.17605	8.14295	8.15059	8.12795	8.12278	8.18091	8.17117	8.17762	8.17085	8.1732	8.19216	8.1647	8.1508	8.13837	8.1156	8.11871	8.10525	8.10532	8.08206	8.08557	8.08507
0.8603	8.2095	8.25105	8.20382	8.22251	8.21111	8.20227	8.18501	8.13339	8.13876	8.12034	8.11444	8.17969	8.18483	8.17293	8.17279	8.16204	8.18973	8.17097	8.14664	8.13601	8.1306	8.11571	8.10306	8.09837	8.0786	8.09702	8.08513
0.861	8.21912	8.24022	8.20992	8.21838	8.21833	8.20674	8.17585	8.14414	8.15194	8.1378	8.12479	8.17466	8.18358	8.18308	8.17238	8.16918	8.18537	8.16653	8.1393	8.14339	8.13459	8.12251	8.09324	8.10599	8.09338	8.09785	8.07949
0.8617	8.21892	8.24605	8.21016	8.23133	8.22274	8.19639	8.1693	8.14578	8.14845	8.13653	8.11506	8.18735	8.18855	8.17253	8.16434	8.16896	8.17618	8.15797	8.13769	8.14508	8.13336	8.11381	8.09387	8.1121	8.0769	8.09546	8.07861
0.8624	8.21851	8.24097	8.20041	8.21353	8.21671	8.20997	8.16916	8.14628	8.14448	8.14521	8.11723	8.17663	8.18214	8.1838	8.18277	8.17982	8.18091	8.15796	8.15368	8.14132	8.13007	8.11721	8.09342	8.11201	8.08332	8.09403	8.07228
0.8631	8.22031	8.24529	8.20769	8.2213	8.2257	8.20692	8.17038	8.146	8.14721	8.12809	8.11778	8.16966	8.17605	8.17866	8.17998	8.17169	8.18581	8.16068	8.14988	8.13794	8.13314	8.11803	8.09917	8.11242	8.0737	8.10023	8.08927
0.8638	8.21284	8.24496	8.20222	8.22756	8.23162	8.19632	8.16901	8.15534	8.14894	8.1386	8.12005	8.18183	8.17606	8.19152	8.16959	8.1657	8.18205	8.15785	8.14949	8.14747	8.13556	8.1168	8.10135	8.11429	8.07403	8.09388	8.07369
0.8645	8.21594	8.2467	8.20383	8.22558	8.2163	8.21708	8.18074	8.13625	8.14437	8.13277	8.12368	8.16977	8.18608	8.18542	8.17841	8.15317	8.18596	8.16623	8.13862	8.12962	8.13303	8.11574	8.09516	8.11096	8.07651	8.1039	8.07571
0.8652	8.21561	8.24906	8.20169	8.22077	8.22207	8.21028	8.17368	8.15937	8.13732	8.13812	8.11153	8.17766	8.18439	8.17795	8.18286	8.16788	8.1795	8.17205	8.13779	8.14417	8.13045	8.12549	8.08753	8.10077	8.07493	8.10266	8.07077
0.8659	8.22053	8.25139	8.20819	8.21173	8.22093	8.20959	8.17458	8.15465	8.14134	8.13482	8.11375	8.17202	8.18424	8.17779	8.16589	8.16287	8.18708	8.16227	8.13884	8.13208	8.14448	8.11609	8.09465	8.10176	8.0886	8.09567	8.06876
0.8666	8.21826	8.24657	8.19867	8.21507	8.22298	8.21101	8.16071	8.14373	8.14741	8.13843	8.12188	8.17915	8.18402	8.17565	8.17343	8.17184	8.17891	8.15216	8.14278	8.13407	8.1413	8.12109	8.10833	8.11138	8.08733	8.10504	8.08317
0.8673	8.21564	8.24471	8.20534	8.21579	8.22155	8.20521	8.18063	8.15529	8.14532	8.14414	8.11713	8.17618	8.18349	8.17262	8.18621	8.17303	8.17814	8.17083	8.14399	8.13524	8.13215	8.12415	8.10343	8.10772	8.08119	8.09875	8.06895
0.868	8.22149	8.25582	8.20564	8.22644	8.22654	8.20106	8.16999	8.14396	8.14651	8.13337	8.12626	8.16761	8.17607	8.17503	8.16945	8.15883	8.18966	8.15511	8.14281	8.13918	8.11699	8.12464	8.09571	8.09995	8.07852	8.09364	8.07295
0.8687	8.22364	8.24916	8.1986	8.22331	8.22535	8.20838	8.17563	8.14842	8.15026	8.13348	8.13226	8.1683	8.1849	8.18656	8.18276	8.16437	8.17123	8.15515	8.14064	8.14122	8.14692	8.11857	8.10071	8.11355	8.07746	8.0926	8.08133
0.8694	8.2192	8.24675	8.21148	8.23231	8.2215	8.20644	8.17362	8.15286	8.14784	8.13896	8.12952	8.1775	8.17556	8.17274	8.17412	8.1659	8.18782	8.16157	8.15728	8.13645	8.13779	8.12506	8.10054	8.106	8.0822	8.09383	8.0825
0.8701	8.22447	8.25159	8.20029	8.22635	8.22994	8.2043	8.18406	8.15312	8.15103	8.12408	8.13095	8.17613	8.1761	8.18298	8.17819	8.16219	8.18997	8.16649	8.13227	8.13122	8.12727	8.11177	8.08951	8.10973	8.08033	8.09118	8.08019
0.8708	8.2187	8.24267	8.20248	8.21733	8.22392	8.20908	8.17372	8.13857	8.15683	8.13409	8.11485	8.17503	8.17876	8.17522	8.16125	8.16303	8.19124	8.17972	8.15134	8.1447	8.13663	8.11844	8.10133	8.10472	8.0843	8.09998	8.07533
0.8715	8.21678	8.23714	8.20533	8.22404	8.21772	8.21351	8.17137	8.15284	8.15006	8.15139	8.12853	8.17379	8.19401	8.1768	8.17321	8.17592	8.18098	8.16146	8.15102	8.14359	8.12656	8.11318	8.09542	8.10668	8.0683	8.09582	8.08063
0.8722	8.21443	8.2511	8.20238	8.21742	8.22721	8.20533	8.1754	8.15248	8.13843	8.12637	8.11781	8.1776	8.17842	8.17501	8.17169	8.16488	8.1878	8.16072	8.14298	8.14092	8.13747	8.12123	8.10018	8.11673	8.08466	8.08859	8.08268
0.8729	8.20992	8.23869	8.2051	8.21981	8.22498	8.20544	8.17767	8.13581	8.13828	8.1392	8.12088	8.1872	8.17076	8.18456	8.18332	8.1655	8.17103	8.16899	8.14832	8.1438	8.1287	8.11821	8.09759	8.10531	8.07424	8.11103	8.07584
0.8736	8.21599	8.24644	8.19153	8.22531	8.22234	8.21513	8.174	8.16049	8.14884	8.13522	8.11621	8.18165	8.18844	8.18555	8.16848	8.17164	8.18462	8.16912	8.14301	8.13958	8.13327	8.11091	8.09581	8.11676	8.0759	8.09699	8.06694
0.8743	8.22621	8.24561	8.19697	8.21924	8.21948	8.20755	8.17969	8.15997	8.1416	8.13331	8.11953	8.17432	8.17517	8.18279	8.17058	8.16911	8.19278	8.1543	8.1378	8.13936	8.12934	8.11588	8.10414	8.11082	8.088	8.086	8.07677
0.875	8.21779	8.23994	8.21031	8.2156	8.2245	8.20843	8.17381	8.13232	8.13517	8.13212	8.12532	8.17508	8.18062	8.17695	8.18142	8.17661	8.18751	8.16258	8.1413	8.13726	8.11966	8.11855	8.10145	8.10104	8.08481	8.09674	8.08668
0.8757	8.21645	8.24431	8.203	8.21733	8.20997	8.21083	8.17031	8.14909	8.15037	8.13373	8.13278	8.17831	8.17392	8.18033	8.16545	8.16749	8.17451	8.16359	8.13805	8.13853	8.14057	8.11557	8.09602	8.11423	8.08762	8.09769	8.06658
0.8764	8.22346	8.25372	8.20566	8.23492	8.22817	8.21131	8.17072	8.14634	8.13949	8.14446	8.12963	8.18258	8.18215	8.18661	8.17257	8.15547	8.17938	8.1654	8.14904	8.1292	8.12867	8.11269	8.10249	8.11092	8.0638	8.10577	8.08033
0.8771	8.2138	8.2304	8.20055	8.229	8.21799	8.20347	8.17036	8.14172	8.15083	8.13851	8.12292	8.1715	8.18307	8.18211	8.17396	8.1673	8.1678	8.16483	8.13114	8.13022	8.12659	8.11979	8.10398	8.11367	8.09569	8.09854	8.07617
0.8778	8.21771	8.24333	8.20369	8.22068	8.22181	8.2107	8.17852	8.13202	8.1403	8.1373	8.11952	8.17686	8.19073	8.18679	8.16012	8.1639	8.19344	8.15515	8.14186	8.13839	8.12987	8.11788	8.0982	8.11095	8.0889	8.0962	8.07249
0.8785	8.20875	8.24987	8.20032	8.22779	8.22038	8.20853	8.17766	8.14941	8.14347	8.14853	8.11537	8.16968	8.17764	8.18431	8.17086	8.16044	8.17423	8.17113	8.14461	8.14408	8.13314	8.11121	8.09427	8.10471	8.07243	8.09078	8.07178
0.8792	8.21706	8.24985	8.20063	8.23006	8.22498	8.21117	8.17822	8.14	8.14118	8.13641	8.12308	8.17377	8.17525	8.18258	8.17215	8.16247	8.18009	8.16338	8.14405	8.14323	8.13277	8.12527	8.10387	8.10773	8.08012	8.08835	8.08033
0.8799	8.21764	8.244	8.19956	8.22557	8.22631	8.2066	8.17189	8.15709	8.13921	8.13738	8.1221	8.17616	8.17735	8.18162	8.1743	8.15619	8.18487	8.17002	8.14354	8.13404	8.1316	8.10838	8.09928	8.1201	8.0758	8.1051	8.08411
0.8806	8.2215	8.24762	8.19267	8.23099	8.22458	8.20289	8.17163	8.15593	8.14395	8.14907	8.11908	8.18045	8.18933	8.17262	8.16952	8.15937	8.18807	8.16316	8.13762	8.14264	8.132	8.11023	8.10673	8.11305	8.088	8.09076	8.0837
0.8813	8.21065	8.24343	8.20384	8.2132	8.21901	8.20333	8.16979	8.13987	8.14212	8.13522	8.11833	8.17751	8.17096	8.17199	8.18709	8.1643	8.17972	8.16222	8.1409	8.14378	8.13934	8.12144	8.11488	8.10693	8.07254	8.08791	8.0793
0.882	8.21153	8.24618	8.21601	8.23259	8.22653	8.21588	8.16106	8.14982	8.14618	8.14156	8.11922	8.17332	8.17936	8.17922	8.1789	8.16387	8.17863	8.15993	8.13728	8.14108	8.13418	8.11952	8.10333	8.10889	8.07006	8.10246	8.08258
0.8827	8.23107	8.23715	8.20377	8.20856	8.212	8.20439	8.17767	8.14601	8.14193	8.13096	8.12771	8.15814	8.17846	8.17171	8.17948	8.1695	8.18513	8.16626	8.13906	8.13537	8.12191	8.11486	8.0893	8.11005	8.07456	8.10024	8.08093
0.8834	8.2159	8.24435	8.20012	8.21154	8.22618	8.22024	8.16564	8.15314	8.14537	8.1426	8.11662	8.17698	8.18303	8.19112	8.16656	8.16155	8.18067	8.15231	8.14424	8.13913	8.13407	8.11472	8.09414	8.10789	8.075	8.1006	8.07667
0.8841	8.24263	8.24751	8.20648	8.22376	8.22954	8.20497	8.17074	8.13699	8.13847	8.1377	8.12663	8.1696	8.18399	8.16907	8.17665	8.16749	8.19872	8.16891	8.1459	8.13611	8.13288	8.11544	8.09845	8.10915	8.07856	8.09652	8.08144
0.8848	8.22124	8.23582	8.206	8.22754	8.21934	8.21121	8.16701	8.13771	8.14684	8.12947	8.11939	8.17786	8.18458	8.18199	8.184	8.16575	8.1896	8.1667	8.14176	8.13734	8.13263	8.12617	8.10264	8.10274	8.08327	8.09649	8.08683
0.8855	8.21552	8.23831	8.21206	8.21727	8.22619	8.19925	8.16951	8.1568	8.14908	8.14183	8.12536	8.16864	8.17446	8.17565	8.17762	8.16335	8.18585	8.1643	8.14392	8.14252	8.12845	8.12111	8.09222	8.1039	8.07618	8.09114	8.08109
0.8862	8.21522	8.24396	8.20135	8.22501	8.21686	8.21303	8.17657	8.15679	8.1422	8.12599	8.13132	8.17014	8.16451	8.17706	8.17848	8.17218	8.1888	8.16786	8.14691	8.14012	8.12485	8.12903	8.09369	8.11753	8.09058	8.09087	8.08094
0.8869	8.21868	8.2347	8.20123	8.21651	8.22056	8.21501	8.17249	8.14268	8.13625	8.14404	8.12628	8.17772	8.18489	8.18236	8.16712	8.17583	8.17212	8.16839	8.14814	8.14162	8.12114	8.12156	8.098	8.10141	8.07771	8.10089	8.08332
0.8876	8.21045	8.25625	8.18865	8.21229	8.21548	8.20083	8.16835	8.1381	8.14571	8.13631	8.11493	8.17752	8.16958	8.17794	8.1768	8.15904	8.18347	8.16644	8.15258	8.13454	8.12277	8.12107	8.09311	8.09536	8.07736	8.09339	8.08046
0.8883	8.2211	8.26135	8.20416	8.2264	8.21742	8.1944	8.16964	8.14364	8.14476	8.14313	8.11913	8.16164	8.18233	8.17703	8.18446	8.16019	8.18155	8.16372	8.14555	8.13254	8.13244	8.11941	8.10152	8.11822	8.07262	8.10592	8.06769
0.889	8.22436	8.24636	8.20469	8.21905	8.2234	8.20832	8.1694	8.13159	8.13399	8.14137	8.12027	8.17157	8.17226	8.18482	8.17829	8.15134	8.1793	8.16627	8.14592	8.14608	8.1211	8.1204	8.10219	8.10716	8.07718	8.09289	8.07813
0.8897	8.22491	8.23329	8.20227	8.21958	8.22174	8.20443	8.17191	8.1444	8.13454	8.13882	8.11411	8.17879	8.18333	8.18032	8.16672	8.16875	8.18785	8.16226	8.15117	8.13482	8.13661	8.11689	8.1	8.1075	8.07224	8.09658	8.07802
0.8904	8.22301	8.24904	8.20908	8.21719	8.21168	8.20239	8.1711	8.15082	8.14892	8.14037	8.11641	8.18154	8.18378	8.18952	8.17365	8.16661	8.17323	8.15681	8.1401	8.14877	8.12416	8.11596	8.09212	8.1051	8.08112	8.09159	8.0841
0.8911	8.21914	8.24541	8.19729	8.22327	8.2163	8.20967	8.18396	8.16279	8.15385	8.13155	8.12765	8.17584	8.18652	8.18376	8.17836	8.15717	8.17561	8.16373	8.14661	8.12765	8.13503	8.12798	8.10112	8.10193	8.07201	8.09558	8.08626
0.8918	8.20839	8.25316	8.20844	8.22877	8.21471	8.21048	8.17658	8.14814	8.14476	8.13638	8.11864	8.17041	8.17683	8.16639	8.17785	8.16296	8.18506	8.15973	8.14297	8.14675	8.138	8.11442	8.10608	8.10372	8.08619	8.09189	8.07738
0.8925	8.21491	8.24126	8.205	8.21006	8.22694	8.20415	8.17969	8.15232	8.14662	8.13741	8.13016	8.16672	8.18112	8.18131	8.18278	8.176	8.17765	8.17048	8.13377	8.15225	8.13399	8.12543	8.10379	8.11574	8.08416	8.09175	8.07281
0.8932	8.21578	8.24351	8.19786	8.20614	8.21073	8.20155	8.18823	8.15226	8.14337	8.13799	8.12227	8.16847	8.18246	8.18436	8.17889	8.17323	8.18011	8.16116	8.13935	8.13307	8.13825	8.11543	8.08719	8.10195	8.09208	8.1076	8.06903
0.8939	8.20987	8.24705	8.20299	8.22164	8.20645	8.19312	8.17532	8.1423	8.15345	8.15094	8.12485	8.16332	8.1917	8.18596	8.16845	8.16112	8.18543	8.16768	8.13341	8.12802	8.13568	8.11958	8.10777	8.09421	8.07722	8.0968	8.07121
0.8946	8.20987	8.24123	8.20865	8.21854	8.21761	8.20511	8.17007	8.14478	8.15499	8.13541	8.1198	8.17695	8.18492	8.17433	8.17564	8.16965	8.17527	8.1587	8.16103	8.13889	8.12708	8.11505	8.09102	8.09725	8.0819	8.08679	8.07943
0.8953	8.21114	8.23576	8.20172	8.22175	8.2223	8.20355	8.17529	8.14615	8.14984	8.13489	8.12876	8.1727	8.18577	8.17726	8.19062	8.17086	8.17586	8.15977	8.14762	8.13105	8.13664	8.1184	8.10542	8.10983	8.08786	8.0955	8.07132
0.896	8.19887	8.2391	8.20987	8.22211	8.22025	8.20941	8.1726	8.14719	8.14726	8.13164	8.12243	8.16525	8.17281	8.18383	8.17688	8.17989	8.17809	8.16817	8.1387	8.13112	8.13567	8.11919	8.09406	8.1143	8.07251	8.09324	8.07631
0.8967	8.20812	8.24058	8.19778	8.21802	8.2261	8.20909	8.17791	8.14469	8.13691	8.13452	8.1218	8.17213	8.17976	8.18437	8.18042	8.16529	8.18802	8.15722	8.14214	8.14446	8.13878	8.12219	8.1001	8.1106	8.08786	8.08104	8.07474
0.8974	8.2231	8.23698	8.20192	8.2214	8.21587	8.21359	8.17762	8.14847	8.14706	8.12677	8.1228	8.17424	8.17416	8.18225	8.16671	8.17481	8.1807	8.17085	8.14561	8.1309	8.13799	8.12452	8.0964	8.10878	8.07602	8.09746	8.07601
0.8981	8.20832	8.23542	8.21323	8.22747	8.2184	8.21144	8.16138	8.14797	8.14753	8.13966	8.12522	8.17614	8.18319	8.18832	8.16753	8.15623	8.18762	8.16491	8.15313	8.14367	8.13314	8.12937	8.09927	8.1051	8.07498	8.10355	8.07998
0.8988	8.22765	8.24294	8.19384	8.22397	8.22441	8.19547	8.17993	8.14813	8.14406	8.14402	8.12476	8.17933	8.17951	8.18145	8.17726	8.15935	8.18445	8.1577	8.15369	8.1307	8.13848	8.12105	8.09536	8.11415	8.07507	8.10302	8.07563
0.8995	8.2152	8.24214	8.21062	8.22032	8.21771	8.20557	8.17632	8.15013	8.14176	8.14614	8.11903	8.17068	8.18019	8.1756	8.17264	8.16721	8.17417	8.1638	8.15367	8.14024	8.12885	8.1232	8.08745	8.09907	8.08433	8.09804	8.08119
0.9002	8.2257	8.2609	8.19811	8.21527	8.22781	8.19937	8.16749	8.14221	8.15059	8.14322	8.12023	8.17179	8.17635	8.17883	8.18041	8.17334	8.1834	8.16213	8.13285	8.14148	8.12973	8.12611	8.09983	8.10838	8.08947	8.09793	8.07647
0.9009	8.22638	8.24905	8.20837	8.21821	8.21622	8.22192	8.16838	8.14783	8.15116	8.13353	8.12572	8.16797	8.18155	8.18079	8.16483	8.15964	8.1813	8.16142	8.1501	8.14263	8.12628	8.11739	8.10347	8.11309	8.09212	8.09906	8.07866
0.9016	8.21835	8.24819	8.20297	8.22336	8.22152	8.19631	8.17422	8.14304	8.14623	8.14058	8.11252	8.16968	8.1739	8.17434	8.16795	8.16437	8.17698	8.16364	8.164	8.13896	8.12426	8.11367	8.10748	8.10412	8.0824	8.09305	8.06103
0.9023	8.21267	8.23937	8.20882	8.21454	8.22939	8.20423	8.17574	8.14525	8.1568	8.14158	8.12836	8.17286	8.18091	8.18539	8.1706	8.16539	8.18254	8.16826	8.14331	8.1407	8.13056	8.11833	8.10413	8.10962	8.08072	8.09521	8.08161
0.903	8.2129	8.23773	8.20725	8.22352	8.20807	8.2225	8.1808	8.14399	8.16146	8.12581	8.12765	8.16845	8.17713	8.19003	8.17499	8.17051	8.16821	8.17455	8.14722	8.13647	8.13139	8.1172	8.08768	8.10379	8.0822	8.09724	8.08039
0.9037	8.22149	8.24781	8.20099	8.22174	8.22183	8.20559	8.17454	8.14213	8.14354	8.14131	8.11044	8.18095	8.18389	8.17144	8.17703	8.16438	8.18723	8.16997	8.14022	8.13391	8.12285	8.12716	8.09758	8.11255	8.07493	8.09163	8.0728
0.9044	8.21748	8.23482	8.20219	8.23131	8.23703	8.20874	8.17961	8.13196	8.15664	8.14051	8.12276	8.16994	8.17122	8.19117	8.16873	8.16753	8.19177	8.16457	8.13586	8.13797	8.12907	8.11533	8.09949	8.10651	8.07421	8.08802	8.07036
0.9051	8.22079	8.23554	8.19459	8.21213	8.21161	8.21602	8.19079	8.15284	8.15145	8.13404	8.12338	8.17504	8.17919	8.18023	8.17073	8.17075	8.18434	8.1668	8.13766	8.1362	8.13245	8.12286	8.09558	8.11421	8.08431	8.09651	8.07548
0.9058	8.21814	8.23924	8.21452	8.22617	8.22586	8.20759	8.17613	8.15067	8.14868	8.13002	8.1215	8.16632	8.18044	8.18352	8.17072	8.17341	8.18358	8.1538	8.13594	8.13581	8.13442	8.12238	8.10369	8.10368	8.07833	8.09299	8.06132
0.9065	8.22161	8.2421	8.20978	8.22275	8.21542	8.19766	8.17683	8.1344	8.15216	8.1342	8.11854	8.17759	8.18295	8.18463	8.16378	8.17566	8.17773	8.16048	8.14088	8.13774	8.12915	8.11522	8.10905	8.10637	8.08517	8.08327	8.07126
0.9072	8.21425	8.24684	8.19864	8.2305	8.22092	8.1996	8.16555	8.14338	8.15223	8.13265	8.12692	8.17046	8.17322	8.19286	8.18582	8.17666	8.17802	8.17004	8.15661	8.13401	8.13181	8.11185	8.09065	8.10493	8.08032	8.10546	8.07156
0.9079	8.21554	8.25057	8.19378	8.22733	8.21986	8.21143	8.1729	8.14402	8.14934	8.13687	8.12644	8.18325	8.16588	8.18279	8.17634	8.15221	8.18416	8.17151	8.13653	8.14557	8.13916	8.1219	8.10538	8.10394	8.07844	8.09896	8.07203
0.9086	8.20916	8.24305	8.20324	8.22643	8.21718	8.2123	8.17077	8.14391	8.14915	8.13448	8.11465	8.17571	8.17403	8.17881	8.17611	8.17156	8.18321	8.15832	8.13902	8.13707	8.13248	8.13127	8.08851	8.11139	8.08577	8.09913	8.07063
0.9093	8.21555	8.23906	8.20957	8.21929	8.2213	8.19927	8.18844	8.16318	8.14719	8.1312	8.11346	8.17875	8.17395	8.1818	8.16397	8.16704	8.19101	8.16238	8.15103	8.14252	8.13436	8.1216	8.0997	8.10902	8.0841	8.09978	8.07046
0.91	8.2157	8.24551	8.20708	8.2232	8.21132	8.20133	8.16736	8.15011	8.13061	8.13789	8.12285	8.16881	8.17929	8.18841	8.17006	8.16897	8.17534	8.16813	8.14096	8.14243	8.13559	8.1103	8.09076	8.10306	8.08632	8.09817	8.08275
0.9107	8.21307	8.23263	8.19604	8.22605	8.2237	8.19659	8.17222	8.13693	8.14471	8.12926	8.12507	8.18153	8.17815	8.19247	8.18044	8.1662	8.18142	8.17036	8.14298	8.14867	8.12218	8.11708	8.09234	8.09663	8.0824	8.096	8.07261
0.9114	8.23271	8.25953	8.2077	8.22196	8.22243	8.20626	8.1855	8.14749	8.13934	8.13723	8.11717	8.17613	8.18162	8.17455	8.17466	8.17056	8.1686	8.15764	8.15259	8.14052	8.12514	8.11465	8.10069	8.11081	8.08323	8.09212	8.07188
0.9121	8.21883	8.24159	8.20231	8.21678	8.2213	8.20736	8.17912	8.14053	8.13232	8.13205	8.12103	8.1641	8.18341	8.17302	8.16897	8.1698	8.18469	8.16471	8.13818	8.1285	8.13737	8.11408	8.10242	8.11261	8.08957	8.10443	8.09071
0.9128	8.22643	8.23271	8.21266	8.22292	8.22584	8.20339	8.17598	8.15095	8.14633	8.14027	8.12232	8.17761	8.18194	8.18803	8.17765	8.16341	8.18952	8.16645	8.13824	8.13082	8.121	8.12396	8.10026	8.09624	8.07376	8.09768	8.08574
0.9135	8.2231	8.23156	8.2009	8.22928	8.21764	8.20655	8.17234	8.15692	8.15261	8.13207	8.12283	8.17071	8.17117	8.17095	8.17941	8.1721	8.17163	8.17007	8.15104	8.1384	8.12244	8.11487	8.10493	8.10992	8.08566	8.08895	8.07412
0.9142	8.2156	8.24563	8.19904	8.21558	8.21129	8.19626	8.16687	8.15065	8.14897	8.13302	8.13274	8.17569	8.16917	8.18678	8.16819	8.17059	8.18475	8.16199	8.1334	8.14595	8.12152	8.11827	8.10275	8.11311	8.08945	8.09607	8.0668
0.9149	8.21443	8.23798	8.2	8.2239	8.22145	8.199	8.17783	8.14243	8.14572	8.13606	8.11593	8.1834	8.16963	8.17378	8.18036	8.16267	8.17833	8.1606	8.13788	8.14369	8.12787	8.11225	8.1061	8.11125	8.07959	8.09069	8.08431
0.9156	8.21976	8.24439	8.20173	8.23062	8.22037	8.20773	8.16823	8.15458	8.14715	8.14085	8.12243	8.17158	8.16113	8.17647	8.18053	8.15821	8.18731	8.16031	8.14839	8.14334	8.13796	8.12466	8.10188	8.11187	8.08333	8.09134	8.08977
0.9163	8.21437	8.24781	8.20893	8.21268	8.20961	8.21619	8.16777	8.14043	8.14415	8.13862	8.11852	8.16738	8.1758	8.18142	8.1651	8.16001	8.17238	8.15732	8.15442	8.13773	8.12266	8.11393	8.10436	8.11439	8.07176	8.09965	8.07589
0.917	8.21453	8.25155	8.20009	8.21696	8.21875	8.21875	8.17324	8.14688	8.1503	8.13998	8.12142	8.18236	8.1772	8.16723	8.17302	8.16589	8.18029	8.17005	8.15085	8.13431	8.13475	8.1099	8.09038	8.11419	8.08533	8.10171	8.07685
0.9177	8.21725	8.24467	8.19767	8.22937	8.23854	8.20453	8.17703	8.14896	8.14924	8.12699	8.11521	8.17625	8.17734	8.18777	8.15995	8.15055	8.18953	8.18445	8.15542	8.14238	8.13054	8.11514	8.10188	8.09612	8.08576	8.09821	8.07585
0.9184	8.22301	8.24679	8.20115	8.22243	8.21191	8.19966	8.17599	8.13695	8.14935	8.13996	8.11396	8.18029	8.18791	8.18462	8.16	8.16582	8.18534	8.16449	8.15753	8.14452	8.12887	8.12208	8.09529	8.11023	8.08024	8.09088	8.08079
0.9191	8.22459	8.24213	8.1943	8.22317	8.23061	8.20013	8.17034	8.1422	8.13655	8.13731	8.12182	8.17928	8.17253	8.17742	8.17626	8.15933	8.17911	8.16712	8.14495	8.13586	8.1333	8.11038	8.09131	8.103	8.0734	8.09543	8.08319
0.9198	8.21849	8.24052	8.21642	8.22736	8.22435	8.2009	8.17745	8.14281	8.14857	8.13782	8.12691	8.17154	8.17198	8.1944	8.17626	8.1611	8.18379	8.17103	8.14711	8.13737	8.13427	8.11594	8.0877	8.11582	8.08505	8.10163	8.08989
0.9205	8.23059	8.24165	8.21198	8.21428	8.2121	8.21856	8.17834	8.13626	8.14427	8.14376	8.11779	8.16905	8.17464	8.18199	8.17364	8.16919	8.18735	8.1722	8.15149	8.135	8.12191	8.11723	8.10191	8.10321	8.085	8.09504	8.07713
0.9212	8.21933	8.25366	8.19283	8.21919	8.21721	8.19562	8.17668	8.14383	8.14833	8.13702	8.12224	8.18457	8.18633	8.16857	8.17562	8.17913	8.18704	8.17688	8.13396	8.13374	8.13521	8.11956	8.09362	8.10822	8.07931	8.09388	8.0746
0.9219	8.21232	8.23693	8.19628	8.22075	8.2254	8.21197	8.17124	8.15271	8.14662	8.13508	8.12581	8.17797	8.18081	8.18309	8.17964	8.16386	8.18122	8.15929	8.14617	8.13577	8.14135	8.11357	8.09793	8.10632	8.0745	8.10093	8.07354
0.9226	8.21836	8.24131	8.20734	8.22135	8.22628	8.21326	8.18482	8.15246	8.13467	8.13289	8.12506	8.17602	8.17225	8.18969	8.168	8.17333	8.18419	8.15168	8.15513	8.14346	8.1382	8.11274	8.09395	8.09579	8.08414	8.11383	8.08377
0.9233	8.21373	8.24453	8.19998	8.22057	8.21707	8.20881	8.17769	8.15092	8.14537	8.13986	8.12596	8.1765	8.1769	8.194	8.17277	8.16141	8.17258	8.16342	8.15027	8.13036	8.12582	8.10656	8.08975	8.11718	8.08041	8.08712	8.07096
0.924	8.21915	8.2381	8.20461	8.22529	8.21924	8.20996	8.16636	8.15344	8.14243	8.12053	8.1196	8.17995	8.18083	8.1776	8.1788	8.16362	8.18293	8.16377	8.14731	8.13366	8.13401	8.11731	8.10065	8.11037	8.07131	8.10286	8.0762
0.9247	8.20896	8.24589	8.20735	8.22107	8.22723	8.20765	8.16043	8.14275	8.14681	8.1335	8.11287	8.17417	8.17855	8.18963	8.17243	8.16919	8.18701	8.16224	8.1456	8.13876	8.12125	8.12645	8.10317	8.10852	8.08163	8.09216	8.08851
0.9254	8.22021	8.24981	8.19663	8.22736	8.21862	8.1978	8.16434	8.13976	8.15053	8.13481	8.12679	8.17244	8.177	8.17174	8.17504	8.16613	8.19022	8.1722	8.13987	8.13338	8.12796	8.11341	8.08963	8.1088	8.08579	8.10233	8.08001
0.9261	8.22111	8.24719	8.20241	8.21825	8.22509	8.20008	8.17637	8.15004	8.14075	8.14565	8.11513	8.17783	8.18125	8.18693	8.17104	8.16355	8.17283	8.17012	8.14476	8.1423	8.13628	8.10953	8.09867	8.1143	8.07755	8.09893	8.07027
0.9268	8.22083	8.24209	8.20221	8.21067	8.22133	8.21058	8.16983	8.14392	8.15149	8.13771	8.12088	8.17958	8.18436	8.18241	8.17184	8.14868	8.17618	8.15483	8.14104	8.13925	8.14136	8.12348	8.10094	8.10613	8.08829	8.08534	8.08056
0.9275	8.21644	8.24199	8.20495	8.22482	8.22224	8.20844	8.17361	8.14669	8.15009	8.13529	8.12835	8.17941	8.18194	8.19129	8.16382	8.16002	8.19051	8.17327	8.15223	8.12738	8.13861	8.11648	8.09374	8.11125	8.07921	8.09561	8.08658
0.9282	8.21669	8.23635	8.21409	8.21947	8.21924	8.2122	8.16861	8.15877	8.15779	8.12921	8.13369	8.17431	8.17574	8.17875	8.1732	8.16236	8.17919	8.16605	8.14131	8.12763	8.12764	8.11182	8.10497	8.10677	8.07715	8.08331	8.07688
0.9289	8.21861	8.24721	8.1955	8.20261	8.22566	8.21022	8.16761	8.14158	8.14752	8.13698	8.12446	8.17081	8.17718	8.17447	8.17964	8.16904	8.18461	8.15481	8.13844	8.13573	8.12896	8.10621	8.10871	8.10425	8.0859	8.10201	8.06913
0.9296	8.21445	8.24142	8.20433	8.22419	8.21488	8.20485	8.17331	8.14226	8.14914	8.13408	8.12129	8.17545	8.17464	8.1854	8.16802	8.16242	8.17572	8.1732	8.1569	8.13747	8.13357	8.1148	8.09671	8.11528	8.07252	8.09218	8.08454
0.9303	8.21725	8.23668	8.19606	8.22163	8.21583	8.21254	8.1618	8.15302	8.14132	8.12812	8.11669	8.17928	8.17975	8.1857	8.18149	8.16426	8.18606	8.15853	8.14439	8.13416	8.12963	8.12231	8.10283	8.10625	8.08139	8.08749	8.07536
0.931	8.2075	8.24044	8.21117	8.21327	8.21405	8.20549	8.17394	8.15155	8.14209	8.14017	8.11742	8.17225	8.17226	8.17334	8.17853	8.17359	8.18598	8.16904	8.14595	8.13723	8.12659	8.12975	8.10401	8.10153	8.08175	8.09846	8.07855
0.9317	8.20916	8.23511	8.21186	8.21314	8.21268	8.20359	8.17976	8.1376	8.15073	8.13421	8.12112	8.17232	8.17915	8.18719	8.17242	8.16484	8.19034	8.15937	8.14402	8.14035	8.1331	8.12116	8.09486	8.11406	8.0929	8.09116	8.07822
0.9324	8.21312	8.2491	8.20673	8.22496	8.21954	8.20434	8.16994	8.14874	8.15487	8.13851	8.12387	8.16756	8.19127	8.18407	8.15847	8.16661	8.17364	8.16689	8.13624	8.14306	8.12344	8.11145	8.09713	8.10805	8.08063	8.09329	8.07855
0.9331	8.21679	8.24178	8.1989	8.2239	8.21788	8.20349	8.18268	8.14808	8.14552	8.13897	8.13017	8.17726	8.18123	8.17906	8.16231	8.16738	8.18415	8.16431	8.14101	8.13475	8.12835	8.11294	8.09283	8.10544	8.0831	8.10337	8.07773
0.9338	8.22401	8.24969	8.20372	8.21621	8.21789	8.19929	8.16871	8.14977	8.1474	8.14147	8.13228	8.17135	8.18539	8.18444	8.1647	8.16607	8.18551	8.17103	8.13752	8.13547	8.13944	8.11869	8.10387	8.11624	8.07414	8.10017	8.08862
0.9345	8.21652	8.24297	8.20475	8.21927	8.22908	8.20291	8.17231	8.14177	8.13795	8.14078	8.11923	8.19188	8.18619	8.19507	8.17121	8.161	8.17781	8.17232	8.14563	8.1448	8.12683	8.12207	8.10099	8.10278	8.0768	8.09786	8.08677
0.9352	8.2132	8.24683	8.20835	8.22864	8.21962	8.2128	8.17163	8.14491	8.14279	8.1452	8.12038	8.17418	8.17256	8.18054	8.17403	8.15799	8.1839	8.16403	8.14224	8.13626	8.12338	8.11183	8.10045	8.10722	8.07899	8.09841	8.08352
0.9359	8.21148	8.24179	8.21115	8.2237	8.2138	8.20595	8.17693	8.14227	8.1425	8.12501	8.12198	8.16928	8.17376	8.17661	8.17674	8.16434	8.1852	8.16398	8.14563	8.13744	8.13463	8.11527	8.10595	8.10209	8.08683	8.09995	8.08245
0.9366	8.20701	8.25277	8.19268	8.22544	8.23211	8.21968	8.16479	8.14887	8.14141	8.14379	8.13485	8.16314	8.18305	8.18036	8.17075	8.16686	8.1923	8.16571	8.14517	8.13332	8.13419	8.12056	8.10444	8.10066	8.08353	8.08641	8.08281
0.9373	8.21947	8.24369	8.19863	8.21781	8.21675	8.19718	8.16985	8.15704	8.15593	8.14034	8.12614	8.17358	8.1805	8.18741	8.17273	8.1766	8.18344	8.15468	8.13623	8.13865	8.12562	8.1216	8.09683	8.10539	8.07839	8.09017	8.07763
0.938	8.2152	8.24949	8.21104	8.21623	8.20998	8.20866	8.16565	8.13772	8.14476	8.13215	8.11971	8.17146	8.17551	8.18347	8.17127	8.15648	8.18335	8.17034	8.14054	8.13761	8.13009	8.11306	8.09616	8.10481	8.07757	8.09743	8.07276
0.9387	8.21639	8.24944	8.21072	8.21872	8.22135	8.21089	8.17771	8.14549	8.13281	8.1354	8.12429	8.17547	8.17245	8.18108	8.17297	8.1573	8.17779	8.16588	8.13638	8.14252	8.14034	8.11567	8.10451	8.11252	8.07894	8.08757	8.07237
0.9394	8.2135	8.24389	8.19127	8.21518	8.2238	8.20464	8.17982	8.14181	8.14864	8.12782	8.12507	8.17733	8.17793	8.17649	8.1775	8.17162	8.18659	8.16273	8.14924	8.13453	8.12414	8.12728	8.1004	8.10312	8.08429	8.09813	8.07396
0.9401	8.20996	8.25852	8.20346	8.21709	8.22627	8.19403	8.17113	8.14807	8.16245	8.13519	8.12354	8.16518	8.18172	8.17923	8.17108	8.16422	8.17264	8.16103	8.14694	8.13743	8.12823	8.12609	8.09279	8.113	8.087	8.09967	8.07991
0.9408	8.20928	8.23761	8.21169	8.2223	8.2149	8.21197	8.16517	8.14399	8.14598	8.1307	8.12437	8.17387	8.17349	8.17974	8.16522	8.16806	8.17696	8.15276	8.15314	8.13899	8.12992	8.12374	8.09746	8.11371	8.08512	8.09969	8.07989
0.9415	8.22395	8.246	8.19649	8.22309	8.22989	8.19318	8.17581	8.14194	8.14775	8.12675	8.12383	8.17128	8.17753	8.1829	8.17129	8.1623	8.16909	8.15893	8.14609	8.13935	8.13449	8.11467	8.10777	8.10718	8.08039	8.09197	8.08257
0.9422	8.22919	8.24367	8.20868	8.21503	8.21089	8.20672	8.17687	8.14647	8.13952	8.139	8.12979	8.17278	8.17557	8.18326	8.17056	8.16427	8.16271	8.16821	8.13118	8.14378	8.13534	8.11328	8.10631	8.10589	8.07969	8.09849	8.07047
0.9429	8.22171	8.24692	8.20952	8.21744	8.21952	8.20605	8.17916	8.1454	8.13848	8.13653	8.10933	8.17381	8.17833	8.19354	8.18316	8.16666	8.18643	8.16389	8.1474	8.14563	8.13437	8.11794	8.1027	8.11049	8.08804	8.08956	8.0736
0.9436	8.21533	8.24214	8.19882	8.22159	8.22818	8.21054	8.18353	8.14402	8.15142	8.13429	8.09913	8.17651	8.18019	8.18718	8.17239	8.17828	8.18331	8.1666	8.14449	8.12994	8.13616	8.11228	8.10293	8.10975	8.08143	8.09851	8.07544
0.9443	8.22251	8.24064	8.20111	8.21777	8.22114	8.21226	8.16781	8.13509	8.14945	8.13163	8.11838	8.16958	8.18339	8.18992	8.16558	8.15338	8.18689	8.16723	8.15102	8.13247	8.12922	8.11275	8.10712	8.10683	8.07022	8.09341	8.08261
0.945	8.2271	8.23925	8.19344	8.21488	8.22529	8.2037	8.18289	8.15143	8.13422	8.13207	8.11695	8.17443	8.17949	8.1799	8.17572	8.16396	8.18566	8.16485	8.14235	8.14305	8.14009	8.11244	8.10863	8.11837	8.08378	8.09862	8.07909
0.9457	8.22214	8.24793	8.20922	8.22362	8.2112	8.21037	8.16806	8.14059	8.15096	8.13903	8.11056	8.16839	8.17617	8.18827	8.16481	8.15484	8.18786	8.16887	8.14702	8.12582	8.14058	8.1151	8.09622	8.11245	8.087	8.08767	8.08716
0.9464	8.20839	8.23513	8.20419	8.22192	8.21885	8.20156	8.17848	8.1403	8.15613	8.13946	8.11916	8.17019	8.17717	8.17662	8.17015	8.16106	8.18968	8.17077	8.14396	8.13422	8.12289	8.11804	8.09154	8.10804	8.07737	8.09141	8.07519
0.9471	8.21625	8.24832	8.21652	8.21519	8.21984	8.21081	8.17717	8.14008	8.1542	8.13686	8.11461	8.1748	8.17875	8.17927	8.17434	8.16472	8.18063	8.16243	8.14465	8.13714	8.13322	8.11634	8.10409	8.1187	8.07605	8.10012	8.08589
0.9478	8.21339	8.24763	8.19499	8.21578	8.22878	8.21704	8.18001	8.14068	8.14261	8.14275	8.1184	8.17321	8.18008	8.17998	8.16078	8.16504	8.16919	8.16722	8.14368	8.14539	8.1507	8.12102	8.09832	8.11051	8.09082	8.09333	8.08078
0.9485	8.21837	8.24437	8.19496	8.21244	8.22764	8.20576	8.17493	8.14417	8.15026	8.13973	8.12055	8.1891	8.18054	8.17428	8.17755	8.1587	8.17885	8.17259	8.13947	8.13437	8.13526	8.14174	8.09941	8.10234	8.07578	8.10203	8.07318
0.9492	8.21489	8.24374	8.20133	8.23606	8.22163	8.19534	8.17429	8.14447	8.13849	8.13753	8.12263	8.16714	8.1833	8.18865	8.16974	8.16128	8.18101	8.16479	8.14508	8.13242	8.12907	8.12314	8.09818	8.1127	8.08146	8.09653	8.08167
0.9499	8.21122	8.24906	8.21602	8.22499	8.22631	8.20521	8.18373	8.13699	8.14647	8.13655	8.11847	8.17655	8.18439	8.18097	8.17764	8.16169	8.18712	8.16423	8.13802	8.12614	8.13072	8.11463	8.09765	8.10924	8.07875	8.09089	8.07508
0.9506	8.21542	8.24268	8.19521	8.21951	8.21341	8.19823	8.17711	8.14371	8.15686	8.13027	8.12721	8.18158	8.18006	8.17997	8.17317	8.1712	8.19241	8.15903	8.14182	8.14356	8.12732	8.12656	8.08543	8.10625	8.07644	8.09811	8.07802
0.9513	8.20327	8.23667	8.20973	8.21237	8.22941	8.19929	8.17246	8.14873	8.14772	8.13271	8.11172	8.17447	8.17293	8.18705	8.16625	8.15607	8.18222	8.17048	8.14111	8.13834	8.12492	8.13311	8.11257	8.10025	8.08812	8.09572	8.05858
0.952	8.2096	8.24499	8.20729	8.2134	8.22095	8.21094	8.17419	8.15616	8.14672	8.14708	8.11668	8.17276	8.18593	8.17964	8.17074	8.17352	8.1902	8.17065	8.15785	8.13421	8.13064	8.12237	8.1018	8.11096	8.09166	8.10777	8.0726
0.9527	8.2299	8.23435	8.19814	8.2112	8.20462	8.21132	8.16814	8.14438	8.16199	8.1462	8.12793	8.16622	8.18472	8.17207	8.16947	8.16287	8.18809	8.16287	8.14701	8.14694	8.12536	8.12238	8.10378	8.11874	8.08184	8.10863	8.08703
0.9534	8.22533	8.2511	8.20115	8.21255	8.21834	8.20419	8.19116	8.15718	8.1534	8.13271	8.12339	8.16442	8.18345	8.18247	8.17488	8.15505	8.17997	8.16823	8.14575	8.13922	8.1359	8.11937	8.09528	8.11574	8.07873	8.09956	8.08283
0.9541	8.20986	8.2448	8.21018	8.21749	8.21229	8.21062	8.17214	8.14614	8.13891	8.1487	8.11758	8.1762	8.17689	8.18039	8.1752	8.17024	8.18643	8.16797	8.15157	8.14696	8.12696	8.1216	8.10609	8.10503	8.08849	8.09985	8.07822
0.9548	8.22021	8.24068	8.21231	8.21727	8.21308	8.20153	8.16571	8.14541	8.15676	8.1488	8.11929	8.16571	8.18205	8.1821	8.17392	8.16702	8.18571	8.16993	8.14834	8.14595	8.12927	8.11871	8.09426	8.11749	8.08105	8.09904	8.06465
0.9555	8.22027	8.24115	8.20583	8.22322	8.22417	8.20948	8.17233	8.14624	8.15836	8.1293	8.12362	8.16398	8.1759	8.18331	8.16803	8.16381	8.16837	8.17917	8.14627	8.13004	8.13114	8.10975	8.10879	8.10884	8.07806	8.08006	8.08508
0.9562	8.22294	8.25485	8.2074	8.21605	8.20789	8.21175	8.17297	8.13484	8.15302	8.1303	8.11649	8.17308	8.18499	8.17886	8.1694	8.1633	8.18404	8.17138	8.14939	8.1396	8.13686	8.12418	8.10756	8.10445	8.09234	8.09411	8.07345
0.9569	8.21303	8.25606	8.20818	8.21512	8.21257	8.20872	8.17274	8.14002	8.13766	8.1365	8.1257	8.18457	8.1754	8.18734	8.17993	8.16071	8.1854	8.1676	8.14646	8.13976	8.12946	8.11652	8.09912	8.11183	8.07448	8.10177	8.08424
0.9576	8.21575	8.24614	8.20749	8.20727	8.21452	8.19999	8.16557	8.15034	8.14316	8.14533	8.11735	8.17461	8.18091	8.17754	8.18161	8.16608	8.19246	8.16473	8.14606	8.13056	8.13918	8.11594	8.09589	8.09814	8.08111	8.09989	8.07216
0.9583	8.21792	8.23598	8.20968	8.2231	8.22026	8.20734	8.1727	8.14818	8.13394	8.13617	8.11768	8.17022	8.17673	8.18515	8.17601	8.171	8.18003	8.16438	8.14994	8.14144	8.14805	8.10763	8.10002	8.10114	8.07702	8.09628	8.07234
0.959	8.21334	8.22884	8.21057	8.21659	8.21662	8.208	8.16188	8.14171	8.14498	8.13702	8.11111	8.17425	8.16423	8.17362	8.17016	8.1611	8.18551	8.16007	8.13193	8.1389	8.13158	8.11913	8.10772	8.1052	8.07723	8.09249	8.07904
0.9597	8.20775	8.25228	8.19893	8.21947	8.21818	8.2044	8.16608	8.14215	8.14508	8.12831	8.12345	8.16858	8.18427	8.17753	8.17582	8.16626	8.19054	8.16741	8.14076	8.14048	8.12678	8.11994	8.10798	8.10303	8.08624	8.10935	8.07142
0.9604	8.22129	8.26229	8.20466	8.21976	8.21754	8.20987	8.16922	8.13512	8.15093	8.13249	8.11505	8.16274	8.1851	8.17919	8.16817	8.17115	8.18498	8.16319	8.14607	8.14058	8.13963	8.12713	8.10589	8.10252	8.08548	8.09797	8.0732
0.9611	8.22127	8.24361	8.20741	8.21389	8.22474	8.19989	8.16647	8.15382	8.14766	8.13607	8.11891	8.17332	8.19313	8.18231	8.17435	8.16116	8.18953	8.15973	8.14918	8.14216	8.13644	8.11403	8.10345	8.12535	8.07349	8.09023	8.07696
0.9618	8.22019	8.25053	8.20059	8.21893	8.21602	8.21923	8.17158	8.13986	8.13637	8.13259	8.13604	8.17197	8.17801	8.18511	8.17303	8.17272	8.17953	8.16254	8.14337	8.13462	8.12101	8.11314	8.09805	8.10864	8.07692	8.08818	8.08279
0.9625	8.2283	8.23751	8.20775	8.21704	8.24008	8.20365	8.18277	8.14839	8.13053	8.12884	8.12789	8.17425	8.17844	8.18304	8.17093	8.17404	8.17711	8.16014	8.14097	8.13735	8.12838	8.12081	8.09062	8.09077	8.07604	8.08618	8.09109
0.9632	8.21931	8.25092	8.20493	8.22599	8.2163	8.20988	8.17517	8.1342	8.14024	8.13738	8.11167	8.17265	8.16435	8.17372	8.16571	8.17428	8.17945	8.16753	8.14801	8.13539	8.12904	8.11986	8.10057	8.11518	8.07533	8.08311	8.08027
0.9639	8.21872	8.24095	8.19285	8.21537	8.22606	8.19287	8.16719	8.14551	8.13602	8.13227	8.12486	8.16557	8.17365	8.18285	8.16612	8.16867	8.18431	8.16668	8.15906	8.13984	8.13231	8.12535	8.10439	8.1086	8.07679	8.09209	8.07041
0.9646	8.2162	8.2468	8.20769	8.21501	8.22361	8.20176	8.175	8.14986	8.14779	8.13733	8.11598	8.17969	8.1791	8.18681	8.1684	8.16786	8.18215	8.1643	8.1457	8.14359	8.12512	8.1153	8.10362	8.11221	8.07976	8.09385	8.07082
0.9653	8.21707	8.25419	8.20762	8.22207	8.22145	8.19843	8.17118	8.14873	8.14283	8.14124	8.12585	8.1701	8.1912	8.19152	8.17417	8.15684	8.19165	8.17466	8.14541	8.13799	8.12476	8.11355	8.09534	8.11583	8.07881	8.09763	8.06439
0.966	8.21944	8.23965	8.19568	8.21595	8.23128	8.19878	8.1695	8.15298	8.14319	8.14538	8.11717	8.16194	8.17426	8.17779	8.16894	8.16038	8.18451	8.16733	8.14883	8.13831	8.12391	8.10941	8.09761	8.10535	8.07862	8.09102	8.07757
0.9667	8.22422	8.2544	8.20181	8.2086	8.22902	8.20534	8.1724	8.13992	8.14412	8.13102	8.12745	8.17562	8.1818	8.17866	8.17586	8.16193	8.18588	8.16368	8.14454	8.1291	8.1373	8.10832	8.10106	8.10313	8.07622	8.0943	8.07306
0.9674	8.22368	8.23798	8.2037	8.22576	8.21841	8.20217	8.17576	8.15032	8.13982	8.1294	8.11373	8.18003	8.16547	8.177	8.1756	8.16458	8.18473	8.16175	8.13778	8.13893	8.14204	8.1293	8.0981	8.10799	8.07228	8.11073	8.07407
0.9681	8.21049	8.24437	8.2031	8.20959	8.21695	8.20818	8.17255	8.15184	8.15288	8.13281	8.12166	8.17323	8.1661	8.1841	8.17377	8.16969	8.17631	8.17361	8.15188	8.14206	8.13375	8.11942	8.09435	8.11627	8.06464	8.09424	8.08354
0.9688	8.21289	8.24235	8.20063	8.22869	8.23068	8.20537	8.16928	8.13966	8.15151	8.12952	8.12244	8.1719	8.17356	8.18977	8.17095	8.1649	8.18946	8.16037	8.14939	8.13685	8.13033	8.12629	8.09832	8.10175	8.08205	8.09393	8.08977
0.9695	8.22265	8.24861	8.19662	8.23503	8.21953	8.19568	8.18323	8.1512	8.14551	8.14241	8.12199	8.1837	8.18727	8.18632	8.17701	8.15598	8.17726	8.16784	8.15028	8.13167	8.12625	8.12503	8.09939	8.10901	8.08297	8.09533	8.07928
0.9702	8.21941	8.24214	8.2118	8.21735	8.22838	8.20757	8.17203	8.15143	8.15126	8.12804	8.11891	8.1783	8.18795	8.18587	8.1701	8.15776	8.18102	8.15502	8.14688	8.13779	8.13265	8.12242	8.09405	8.11364	8.07533	8.09089	8.0739
0.9709	8.21885	8.24912	8.20258	8.22317	8.21848	8.20466	8.1795	8.14912	8.14531	8.13069	8.12757	8.17193	8.17456	8.17819	8.1673	8.17003	8.17569	8.16956	8.14814	8.13929	8.1221	8.12242	8.09441	8.09848	8.0682	8.08879	8.07922
0.9716	8.21245	8.25113	8.20872	8.21333	8.21633	8.2109	8.16588	8.15192	8.1445	8.1374	8.11816	8.18392	8.17594	8.17607	8.16876	8.17272	8.17982	8.1687	8.15178	8.14109	8.12409	8.11158	8.10185	8.11128	8.07567	8.09144	8.0877
0.9723	8.22425	8.2499	8.19999	8.23414	8.21718	8.20449	8.17007	8.15623	8.15364	8.13739	8.12212	8.17384	8.18174	8.18502	8.17686	8.15343	8.17279	8.16506	8.14503	8.14456	8.12712	8.12117	8.11331	8.10117	8.07286	8.0917	8.08399
0.973	8.21461	8.24587	8.1946	8.22464	8.21312	8.21126	8.16748	8.15568	8.14783	8.1316	8.12066	8.17113	8.18009	8.182	8.17756	8.16476	8.18032	8.15084	8.14818	8.13968	8.134	8.11175	8.10911	8.10787	8.07642	8.09138	8.08937
0.9737	8.21966	8.23267	8.2089	8.22382	8.21313	8.20781	8.17041	8.14141	8.14789	8.13179	8.12427	8.16282	8.17664	8.18918	8.15866	8.16164	8.19428	8.15534	8.14768	8.13209	8.13739	8.12597	8.1028	8.10611	8.07428	8.08968	8.06482
0.9744	8.21984	8.24149	8.20842	8.21877	8.22847	8.20585	8.17709	8.14308	8.13527	8.14688	8.12496	8.16994	8.18289	8.19334	8.17276	8.16394	8.18131	8.16265	8.14889	8.13761	8.12553	8.11931	8.098	8.11422	8.07468	8.10633	8.07223
0.9751	8.22189	8.24758	8.21085	8.21986	8.23633	8.20755	8.16564	8.15207	8.14498	8.13437	8.12976	8.17502	8.17681	8.18317	8.174	8.16932	8.18709	8.15853	8.13362	8.13498	8.12382	8.11699	8.10697	8.10033	8.07818	8.08654	8.07071
0.9758	8.22151	8.24599	8.2136	8.21706	8.21475	8.19157	8.16685	8.1536	8.14375	8.1428	8.13252	8.16724	8.18112	8.17385	8.17554	8.17721	8.17779	8.15897	8.14556	8.13806	8.13565	8.12254	8.09756	8.11055	8.08275	8.10055	8.07083
0.9765	8.21506	8.24415	8.20586	8.22383	8.21574	8.2011	8.17382	8.14262	8.1471	8.14031	8.1172	8.16697	8.17844	8.17557	8.17411	8.16742	8.17802	8.15981	8.14939	8.14096	8.13238	8.11312	8.0967	8.10941	8.08253	8.09219	8.08492
0.9772	8.22069	8.24288	8.20039	8.22526	8.21144	8.2056	8.17408	8.14948	8.14072	8.13811	8.11417	8.17713	8.18171	8.17691	8.17344	8.16993	8.18051	8.16985	8.14151	8.14377	8.12433	8.10867	8.11423	8.10266	8.07883	8.08872	8.07846
0.9779	8.21192	8.24057	8.20029	8.22345	8.2296	8.20815	8.17379	8.14936	8.14687	8.13166	8.10827	8.17006	8.17217	8.18444	8.17868	8.16372	8.18627	8.17376	8.14397	8.14665	8.13588	8.12098	8.08879	8.10386	8.07918	8.08873	8.07623
0.9786	8.22355	8.25077	8.20452	8.21517	8.22214	8.20206	8.17702	8.14357	8.15243	8.13754	8.12126	8.16813	8.18051	8.17099	8.17575	8.15095	8.18782	8.16408	8.13781	8.135	8.12875	8.11873	8.0938	8.10142	8.08265	8.09289	8.07474
0.9793	8.2254	8.24191	8.20525	8.21672	8.22088	8.21262	8.17455	8.16345	8.1503	8.13186	8.13365	8.16788	8.18605	8.17693	8.16883	8.1585	8.18612	8.15932	8.13561	8.13298	8.13653	8.11089	8.10271	8.09992	8.08198	8.10126	8.06998
0.98	8.21453	8.25352	8.19485	8.22669	8.21984	8.20431	8.16734	8.1466	8.16043	8.14557	8.12657	8.18497	8.17163	8.1844	8.18053	8.16873	8.1819	8.16491	8.14017	8.13197	8.13436	8.12027	8.09722	8.11082	8.06868	8.10004	8.08262
0.9807	8.21765	8.24996	8.20829	8.23226	8.22097	8.21366	8.17299	8.14999	8.13104	8.13687	8.11989	8.17747	8.18328	8.19799	8.17419	8.15927	8.19108	8.16656	8.14477	8.13637	8.13173	8.11972	8.08978	8.11149	8.08425	8.09848	8.08116
0.9814	8.22669	8.24185	8.19891	8.21714	8.22783	8.20484	8.18099	8.1439	8.13972	8.14206	8.11199	8.16368	8.18314	8.18513	8.15906	8.16744	8.17171	8.16342	8.15376	8.13581	8.13359	8.12132	8.09939	8.09923	8.08399	8.09315	8.06547
0.9821	8.20572	8.23603	8.20309	8.21314	8.21975	8.19763	8.17902	8.14207	8.15801	8.13666	8.11943	8.16086	8.17803	8.17733	8.17312	8.1687	8.17712	8.16535	8.13897	8.14491	8.13754	8.12259	8.0932	8.11184	8.06922	8.08702	8.08508
0.9828	8.22216	8.2379	8.20304	8.21967	8.2193	8.21272	8.158	8.13525	8.14245	8.13652	8.12485	8.1784	8.17854	8.1855	8.17529	8.15756	8.1779	8.16378	8.13649	8.13156	8.13317	8.12501	8.09862	8.1154	8.08426	8.09301	8.08463
0.9835	8.20704	8.23933	8.20017	8.20873	8.21859	8.20808	8.17524	8.14071	8.14221	8.13142	8.11309	8.17059	8.18965	8.19162	8.17853	8.16215	8.18311	8.16334	8.14271	8.14187	8.12979	8.11735	8.08734	8.10299	8.09019	8.08896	8.06805
0.9842	8.21387	8.2543	8.20925	8.22376	8.22891	8.20679	8.16942	8.13186	8.14506	8.13201	8.12206	8.17345	8.17621	8.17846	8.17848	8.15735	8.18418	8.16434	8.14622	8.14421	8.12909	8.12604	8.09209	8.11058	8.08107	8.09179	8.07723
0.9849	8.22287	8.24063	8.20424	8.22877	8.21018	8.21091	8.16701	8.14051	8.13748	8.12999	8.1284	8.17264	8.18669	8.16903	8.17507	8.1711	8.18641	8.1595	8.15598	8.1373	8.13809	8.11982	8.11037	8.10857	8.08108	8.08718	8.07909
0.9856	8.2263	8.241	8.1987	8.2176	8.22351	8.21294	8.17644	8.14692	8.15188	8.13159	8.11324	8.17409	8.17813	8.18448	8.16817	8.15349	8.18121	8.16739	8.14727	8.13817	8.14116	8.12524	8.09143	8.11127	8.09588	8.08896	8.07286
0.9863	8.22321	8.24454	8.20565	8.21217	8.21832	8.19956	8.16453	8.15326	8.14894	8.13307	8.12362	8.16389	8.17981	8.18753	8.17168	8.16584	8.19032	8.16319	8.15411	8.13694	8.13862	8.12384	8.10336	8.11629	8.09075	8.08615	8.0812
0.987	8.19929	8.25118	8.20507	8.21257	8.21756	8.20454	8.17309	8.15936	8.1356	8.14431	8.11963	8.17168	8.1613	8.18273	8.17372	8.16817	8.18629	8.1728	8.14367	8.1288	8.11985	8.11993	8.0997	8.12299	8.09806	8.09433	8.08141
0.9877	8.21411	8.25454	8.19572	8.22668	8.21246	8.21214	8.17471	8.14896	8.13969	8.13574	8.13139	8.179	8.18253	8.19541	8.16992	8.16324	8.17731	8.16219	8.14574	8.13594	8.13394	8.13239	8.10067	8.10769	8.07662	8.0959	8.07088
0.9884	8.21309	8.24813	8.19859	8.21887	8.2211	8.19774	8.1685	8.14755	8.15078	8.13052	8.11531	8.17616	8.18114	8.18588	8.1697	8.15274	8.17664	8.1711	8.13823	8.14503	8.13242	8.11922	8.09873	8.10924	8.07683	8.09609	8.08856
0.9891	8.20522	8.24147	8.1992	8.22465	8.23155	8.19798	8.17243	8.14886	8.14957	8.12953	8.11514	8.1613	8.17625	8.17488	8.16726	8.16766	8.18472	8.17231	8.14274	8.14826	8.1274	8.11643	8.09768	8.10647	8.074	8.08205	8.08253
0.9898	8.21092	8.24758	8.20523	8.2226	8.23298	8.20089	8.17845	8.13886	8.13813	8.13342	8.11881	8.17497	8.1862	8.16573	8.17578	8.15455	8.18147	8.15773	8.14936	8.14197	8.12476	8.11741	8.09904	8.10356	8.09117	8.0977	8.07901
0.9905	8.21884	8.244	8.20045	8.22598	8.21563	8.20263	8.17528	8.13877	8.14573	8.13845	8.11933	8.18486	8.18773	8.1811	8.17594	8.15579	8.17275	8.16118	8.14622	8.13752	8.13364	8.11102	8.09391	8.11197	8.07637	8.09516	8.07819
0.9912	8.21972	8.24879	8.20414	8.21851	8.21075	8.1964	8.18492	8.15172	8.1523	8.13743	8.1187	8.16952	8.17421	8.17829	8.16439	8.17023	8.18365	8.15959	8.14082	8.14316	8.11777	8.12152	8.09806	8.11482	8.08323	8.08361	8.07897
0.9919	8.21671	8.24158	8.21281	8.21499	8.21964	8.19679	8.16972	8.1412	8.1469	8.13319	8.11825	8.18021	8.17725	8.18102	8.17021	8.16996	8.18966	8.16268	8.14008	8.14729	8.13084	8.11549	8.09989	8.11594	8.07853	8.09798	8.07336
0.9926	8.21424	8.23587	8.20082	8.2234	8.22137	8.20429	8.18409	8.15796	8.14326	8.12972	8.12264	8.1793	8.17844	8.17695	8.17461	8.16567	8.18428	8.16743	8.14612	8.13537	8.12797	8.11107	8.10328	8.11645	8.0796	8.09956	8.08629
0.9933	8.21004	8.24636	8.21019	8.22383	8.22167	8.21925	8.17895	8.15698	8.15176	8.13871	8.12262	8.18082	8.17908	8.1992	8.16441	8.16403	8.18566	8.16611	8.15504	8.14565	8.11959	8.1267	8.10583	8.10247	8.07319	8.09751	8.08965
0.994	8.20349	8.24578	8.20088	8.22853	8.22483	8.20941	8.15626	8.13129	8.14441	8.1407	8.1296	8.1686	8.18411	8.17275	8.16256	8.16015	8.18025	8.16329	8.15184	8.1465	8.12081	8.11602	8.10197	8.11123	8.07612	8.09181	8.08557
0.9947	8.21916	8.24099	8.1991	8.22307	8.21956	8.20209	8.17194	8.14421	8.14208	8.13963	8.12576	8.17879	8.1753	8.18343	8.16901	8.16024	8.17566	8.1656	8.14806	8.14372	8.13547	8.11431	8.09691	8.10473	8.07362	8.10182	8.07269
0.9954	8.21267	8.24478	8.22272	8.22916	8.21391	8.20187	8.1735	8.14494	8.15022	8.13491	8.12976	8.17235	8.16977	8.17903	8.17159	8.17081	8.18227	8.16391	8.15302	8.13906	8.13357	8.12584	8.09976	8.11744	8.07477	8.09775	8.0852
0.9961	8.21067	8.24123	8.20236	8.21594	8.21809	8.21046	8.16611	8.14652	8.14421	8.13304	8.12277	8.17337	8.18344	8.18826	8.1761	8.16611	8.18691	8.16123	8.13597	8.13339	8.1349	8.12286	8.09359	8.10338	8.08161	8.09136	8.09085
0.9968	8.21222	8.25052	8.2038	8.22171	8.20948	8.1989	8.18434	8.13807	8.14141	8.13227	8.13218	8.17265	8.18492	8.17169	8.17999	8.16337	8.17903	8.16582	8.14966	8.13654	8.12874	8.11042	8.11255	8.10919	8.0843	8.09551	8.07941
0.9975	8.22588	8.24741	8.20309	8.22966	8.22304	8.20643	8.17007	8.146	8.15045	8.127	8.12829	8.1628	8.17874	8.17646	8.16796	8.16008	8.17697	8.15864	8.14354	8.13757	8.13324	8.10757	8.09802	8.10971	8.08931	8.09774	8.07408
0.9982	8.21788	8.24783	8.2051	8.22224	8.22167	8.20276	8.16969	8.14793	8.14368	8.13426	8.11919	8.17566	8.18112	8.17792	8.17305	8.16485	8.1791	8.17885	8.14692	8.14005	8.12697	8.11715	8.09678	8.09935	8.08018	8.09233	8.07187
0.9989	8.21579	8.24833	8.20285	8.22788	8.21987	8.20356	8.16175	8.14717	8.13967	8.12657	8.11501	8.16628	8.18694	8.18575	8.1657	8.16355	8.18998	8.1661	8.13929	8.1359	8.13458	8.13034	8.1047	8.10101	8.08227	8.11148	8.06222
0.9996	8.2283	8.24654	8.20737	8.22207	8.2182	8.2062	8.1787	8.13725	8.13799	8.12881	8.12505	8.16602	8.17952	8.19018	8.1703	8.1583	8.1808	8.16289	8.14413	8.13313	8.13823	8.12054	8.08932	8.10611	8.07415	8.09727	8.0747
1.0003	8.22102	8.24418	8.20769	8.22073	8.21419	8.21871	8.17905	8.14107	8.14119	8.14268	8.11723	8.17532	8.18079	8.18897	8.16728	8.16625	8.18438	8.15999	8.14663	8.13943	8.13099	8.12465	8.10326	8.10733	8.08243	8.10297	8.07916
1.001	8.2167	8.25432	8.19676	8.22328	8.22537	8.208	8.1743	8.14367	8.14926	8.14048	8.12028	8.18194	8.17384	8.18615	8.17124	8.15523	8.18676	8.16945	8.15247	8.13671	8.13888	8.12051	8.1033	8.12041	8.07771	8.11132	8.07001
1.0017	8.21671	8.24456	8.21047	8.22182	8.22353	8.20109	8.17679	8.13519	8.15064	8.1327	8.12074	8.17059	8.17947	8.17973	8.16942	8.16718	8.18212	8.15747	8.14147	8.13541	8.11896	8.11268	8.10661	8.104	8.07212	8.09891	8.08442
1.0024	8.21247	8.24072	8.19997	8.22073	8.20513	8.20801	8.184	8.15074	8.15902	8.13104	8.10805	8.17165	8.18005	8.17899	8.17582	8.17103	8.18084	8.16538	8.14648	8.13009	8.12354	8.11368	8.09813	8.09945	8.08704	8.09316	8.08328
1.0031	8.20861	8.24842	8.20203	8.22235	8.22682	8.19387	8.16602	8.13712	8.12557	8.14425	8.12508	8.17135	8.17372	8.18501	8.17459	8.16656	8.17017	8.1724	8.15449	8.13339	8.13263	8.12473	8.09974	8.10277	8.08731	8.09496	8.07026
1.0038	8.22029	8.24792	8.20712	8.22088	8.22444	8.20578	8.17022	8.14374	8.13509	8.13523	8.12682	8.17147	8.1803	8.18133	8.17681	8.16838	8.1863	8.17251	8.14789	8.13871	8.13195	8.11726	8.10703	8.11125	8.0861	8.09059	8.07796
1.0045	8.21769	8.23744	8.19943	8.22498	8.21814	8.21077	8.16653	8.14805	8.13816	8.14126	8.12288	8.18287	8.17447	8.18209	8.16486	8.17532	8.17629	8.17952	8.15255	8.14044	8.12695	8.10254	8.10818	8.09543	8.08327	8.09181	8.06916
1.0052	8.21575	8.24602	8.19761	8.2249	8.21706	8.20827	8.15358	8.13902	8.14425	8.13172	8.11611	8.17479	8.1883	8.18321	8.16548	8.15447	8.17622	8.16046	8.13726	8.13698	8.11907	8.11347	8.10994	8.11506	8.0798	8.09638	8.08561
1.0059	8.21503	8.23811	8.20535	8.21665	8.22545	8.21452	8.17487	8.14538	8.14009	8.12996	8.12088	8.17735	8.17275	8.17498	8.17668	8.16409	8.16819	8.16237	8.15109	8.12848	8.12806	8.12436	8.10513	8.10739	8.07477	8.09938	8.07446
1.0066	8.21813	8.24509	8.20681	8.21641	8.22826	8.19729	8.16956	8.14817	8.15376	8.12616	8.12326	8.17276	8.17325	8.17123	8.17405	8.17049	8.18523	8.16825	8.14584	8.14162	8.13667	8.12753	8.10358	8.09345	8.06727	8.0989	8.07593
1.0073	8.21125	8.24447	8.20549	8.21039	8.22356	8.1991	8.16939	8.14085	8.14639	8.12952	8.12529	8.17327	8.1801	8.18602	8.1752	8.16522	8.18756	8.16924	8.14613	8.1398	8.12363	8.12138	8.09964	8.10556	8.07516	8.09813	8.08197
1.008	8.21694	8.24122	8.20761	8.21505	8.22288	8.21076	8.17876	8.14838	8.13774	8.13488	8.11288	8.17577	8.17251	8.17239	8.17624	8.17241	8.18462	8.17688	8.13776	8.1273	8.1287	8.11923	8.10989	8.10229	8.0804	8.09952	8.08124
1.0087	8.21215	8.25171	8.19201	8.21864	8.20937	8.19893	8.16842	8.15132	8.15813	8.12943	8.10719	8.17563	8.18037	8.17871	8.16952	8.16146	8.18788	8.1537	8.14174	8.13303	8.13108	8.13175	8.10311	8.10443	8.08266	8.09962	8.07511
1.0094	8.2093	8.24522	8.19703	8.21045	8.2203	8.20866	8.16475	8.14352	8.15702	8.13867	8.10271	8.17218	8.17022	8.17459	8.16902	8.15876	8.18748	8.15539	8.14813	8.13624	8.13763	8.11684	8.09511	8.1042	8.07644	8.10852	8.08785
1.0101	8.22131	8.24001	8.19997	8.21463	8.21958	8.21682	8.17653	8.14913	8.14602	8.13323	8.12172	8.18141	8.17191	8.18009	8.16982	8.1677	8.17295	8.15787	8.15224	8.13351	8.13583	8.11647	8.08856	8.10696	8.07515	8.0982	8.081
1.0108	8.22155	8.24546	8.19164	8.22005	8.20719	8.20552	8.18013	8.15686	8.14861	8.12767	8.10823	8.18878	8.18177	8.17099	8.16581	8.16132	8.18167	8.15773	8.14817	8.14258	8.12629	8.12319	8.08175	8.11697	8.07461	8.08599	8.08811
1.0115	8.21807	8.24269	8.19861	8.2296	8.20773	8.20954	8.17048	8.1527	8.15524	8.14041	8.1171	8.17878	8.18412	8.18025	8.17135	8.15671	8.17601	8.16533	8.14777	8.13846	8.13809	8.1066	8.09565	8.10439	8.09148	8.09124	8.08949
1.0122	8.21428	8.2435	8.20815	8.21395	8.21691	8.22308	8.17927	8.14331	8.14552	8.13749	8.12685	8.17819	8.17267	8.18275	8.16726	8.1646	8.17487	8.17141	8.15105	8.14577	8.1365	8.11429	8.0975	8.12157	8.0773	8.0898	8.0788
1.0129	8.22399	8.24576	8.20627	8.21919	8.22445	8.20484	8.17795	8.14838	8.14255	8.13487	8.11547	8.16555	8.17724	8.18205	8.17594	8.16019	8.18314	8.1659	8.1313	8.13346	8.1323	8.11585	8.0877	8.10397	8.08326	8.10379	8.08
1.0136	8.21335	8.24918	8.19427	8.22672	8.22899	8.20493	8.17091	8.13474	8.15504	8.14026	8.11465	8.16329	8.17476	8.17667	8.17302	8.16801	8.18874	8.15731	8.14293	8.13836	8.12452	8.12476	8.10319	8.10182	8.07988	8.09351	8.09157
1.0143	8.20963	8.24002	8.19677	8.21947	8.21457	8.2117	8.18015	8.15112	8.15432	8.12842	8.13358	8.1701	8.1733	8.18735	8.16853	8.15931	8.17411	8.15873	8.15494	8.14602	8.12741	8.11586	8.1077	8.11669	8.06636	8.10028	8.07667
1.015	8.2187	8.23829	8.19686	8.221	8.21411	8.207	8.172	8.14164	8.13117	8.13627	8.11821	8.18173	8.18217	8.18041	8.16636	8.16906	8.18187	8.16232	8.14493	8.14043	8.13239	8.11135	8.10654	8.11064	8.07919	8.08198	8.07931
1.0157	8.22641	8.24994	8.19376	8.2167	8.21296	8.20341	8.17723	8.15011	8.14553	8.13238	8.10683	8.17566	8.17845	8.17547	8.18122	8.16933	8.18963	8.16768	8.14678	8.14077	8.1392	8.11656	8.09208	8.10405	8.07922	8.09206	8.08038
1.0164	8.21981	8.25082	8.19684	8.22275	8.21186	8.21224	8.17144	8.15087	8.14767	8.11993	8.12282	8.16776	8.18055	8.17011	8.17498	8.16256	8.17288	8.17456	8.151	8.13422	8.12623	8.11555	8.09808	8.11166	8.07674	8.10675	8.08092
1.0171	8.2137	8.2365	8.19954	8.22031	8.21901	8.19331	8.18159	8.14342	8.1469	8.14192	8.12545	8.18178	8.17223	8.17996	8.17807	8.16412	8.1875	8.15637	8.15066	8.13956	8.13293	8.12028	8.10141	8.10256	8.08369	8.09909	8.08645
1.0178	8.21419	8.24605	8.21184	8.22135	8.21498	8.1996	8.17567	8.14783	8.14081	8.14544	8.12538	8.1861	8.17548	8.18642	8.17569	8.17077	8.18041	8.15961	8.14003	8.13673	8.13616	8.11316	8.09564	8.11132	8.08637	8.09152	8.07917
1.0185	8.21263	8.24061	8.20235	8.21426	8.22288	8.20557	8.17667	8.14567	8.15384	8.1341	8.12835	8.18027	8.18419	8.17998	8.16664	8.16753	8.18236	8.16648	8.13784	8.13951	8.13296	8.12273	8.0971	8.11603	8.08764	8.10082	8.08095
1.0192	8.21089	8.24417	8.20405	8.21766	8.20932	8.21675	8.18333	8.15926	8.14475	8.13486	8.11905	8.16658	8.17625	8.17592	8.18055	8.16195	8.18202	8.16047	8.14019	8.13628	8.12522	8.11396	8.09613	8.10686	8.08233	8.08575	8.08001
1.0199	8.2191	8.25911	8.19787	8.21558	8.22502	8.20973	8.17872	8.15024	8.15145	8.14417	8.12685	8.16928	8.18671	8.173	8.16114	8.17077	8.18087	8.16227	8.13574	8.14399	8.1333	8.11977	8.10481	8.1064	8.08589	8.0957	8.06862
1.0206	8.22538	8.24319	8.18579	8.21767	8.21996	8.20364	8.17545	8.14004	8.15075	8.13907	8.12379	8.17244	8.1702	8.17916	8.17433	8.15427	8.17566	8.16415	8.15008	8.13006	8.12334	8.12191	8.10522	8.10395	8.07742	8.09035	8.07141
1.0213	8.21095	8.24423	8.20638	8.22243	8.21622	8.20532	8.17188	8.14254	8.15492	8.13748	8.12295	8.18299	8.17075	8.17596	8.17107	8.16957	8.18153	8.17299	8.14556	8.1378	8.12272	8.12723	8.09294	8.1119	8.08051	8.10041	8.07769
1.022	8.21798	8.24796	8.21061	8.21744	8.22732	8.19823	8.15956	8.13668	8.14966	8.12332	8.12123	8.18044	8.17606	8.17251	8.15719	8.16389	8.17591	8.16922	8.14055	8.13549	8.14225	8.11243	8.09966	8.104	8.078	8.09786	8.08587
1.0227	8.22087	8.24104	8.20377	8.22408	8.22001	8.21208	8.16925	8.15133	8.14856	8.13413	8.12541	8.16345	8.18463	8.18232	8.16882	8.17207	8.17228	8.15985	8.14591	8.13874	8.12965	8.11792	8.09456	8.11738	8.07616	8.09515	8.08003
1.0234	8.21308	8.23529	8.20502	8.23233	8.22785	8.20465	8.17078	8.14786	8.14403	8.13862	8.12537	8.17175	8.17168	8.19454	8.16373	8.1665	8.18795	8.16319	8.15389	8.13862	8.1324	8.12154	8.10373	8.1126	8.0703	8.09625	8.08193
1.0241	8.21899	8.24826	8.20559	8.22781	8.22071	8.21295	8.1702	8.14504	8.13687	8.13604	8.13431	8.17414	8.17438	8.18003	8.17411	8.16582	8.1771	8.1549	8.14706	8.1354	8.13532	8.12536	8.10453	8.11287	8.08586	8.09699	8.08277
1.0248	8.22361	8.23785	8.19797	8.22501	8.21946	8.19965	8.18558	8.14689	8.1459	8.14584	8.12625	8.16866	8.17993	8.18523	8.16669	8.16177	8.18799	8.14977	8.14519	8.13184	8.13182	8.12289	8.10224	8.11516	8.07528	8.09776	8.07482
1.0255	8.21686	8.25018	8.20854	8.22054	8.21607	8.20665	8.17682	8.13315	8.14181	8.13099	8.11466	8.17455	8.18221	8.1698	8.16612	8.15594	8.18027	8.16531	8.14436	8.14079	8.12134	8.12351	8.09257	8.11252	8.07951	8.09197	8.07078
1.0262	8.21076	8.24644	8.20681	8.21745	8.21582	8.21131	8.18276	8.13827	8.14563	8.13175	8.11726	8.17521	8.17259	8.18266	8.18038	8.16852	8.1791	8.16268	8.15039	8.13855	8.13226	8.12361	8.09501	8.1039	8.09074	8.10684	8.08433
1.0269	8.20547	8.26086	8.20146	8.22159	8.22	8.20706	8.17542	8.15341	8.15315	8.13301	8.11747	8.17698	8.16943	8.1865	8.16425	8.16599	8.18069	8.16616	8.15065	8.13196	8.13247	8.11569	8.10575	8.10635	8.0802	8.09905	8.07388
1.0276	8.21818	8.24732	8.2143	8.2226	8.21015	8.2026	8.17668	8.15106	8.14443	8.14017	8.11235	8.16922	8.19285	8.1811	8.16742	8.16733	8.17265	8.15913	8.15394	8.13604	8.12826	8.11743	8.10616	8.1015	8.08028	8.09507	8.07838
1.0283	8.22695	8.24771	8.19917	8.21538	8.22401	8.21154	8.17478	8.14549	8.13664	8.13334	8.12916	8.15918	8.17541	8.17628	8.1722	8.15742	8.18398	8.16382	8.16001	8.13461	8.12964	8.1151	8.10224	8.1094	8.08211	8.09549	8.06886
1.029	8.21831	8.26751	8.2025	8.2121	8.2243	8.21139	8.17811	8.1544	8.15167	8.125	8.11599	8.17769	8.18267	8.17263	8.1659	8.15638	8.18981	8.1533	8.14607	8.13707	8.13017	8.12177	8.10738	8.10751	8.0846	8.08654	8.07088
1.0297	8.21558	8.23921	8.20548	8.22633	8.22884	8.19444	8.17207	8.15403	8.15837	8.13841	8.12183	8.18441	8.17249	8.18267	8.16106	8.16839	8.18032	8.18021	8.14141	8.13347	8.12639	8.131	8.10147	8.11542	8.07744	8.1129	8.07661
1.0304	8.21798	8.24874	8.19005	8.21965	8.22327	8.21172	8.17396	8.14551	8.14052	8.13672	8.11636	8.17138	8.1821	8.18213	8.16992	8.16995	8.19262	8.16782	8.15031	8.14996	8.12378	8.1172	8.10782	8.10881	8.07353	8.11227	8.08478
1.0311	8.21172	8.23988	8.19087	8.22281	8.21751	8.20416	8.18612	8.1429	8.14399	8.14196	8.11997	8.17776	8.17986	8.17864	8.17395	8.17247	8.18827	8.17141	8.14937	8.1405	8.13367	8.12051	8.09703	8.11432	8.0754	8.09571	8.06611
1.0318	8.21559	8.25083	8.21094	8.22551	8.21345	8.20811	8.17387	8.14982	8.14116	8.13585	8.13441	8.17386	8.18525	8.16973	8.17006	8.17009	8.18217	8.15842	8.13983	8.13526	8.12463	8.11582	8.09641	8.11168	8.07784	8.09273	8.07916
1.0325	8.22361	8.23876	8.20121	8.22076	8.21873	8.20523	8.17384	8.16319	8.1366	8.13737	8.12928	8.17191	8.17129	8.16909	8.17077	8.17175	8.18001	8.16705	8.14379	8.13555	8.13807	8.12899	8.09375	8.09973	8.07537	8.10253	8.07792
1.0332	8.22102	8.23044	8.20228	8.21951	8.21821	8.19508	8.1715	8.14494	8.14839	8.13349	8.13079	8.17327	8.16739	8.17715	8.17073	8.17033	8.18382	8.16186	8.15344	8.12596	8.1326	8.10976	8.1065	8.1143	8.07455	8.09795	8.07418
1.0339	8.21178	8.24216	8.20326	8.22432	8.21893	8.20051	8.17889	8.14131	8.14558	8.12628	8.12592	8.1827	8.18049	8.18175	8.18358	8.17199	8.18612	8.16118	8.1409	8.1334	8.13606	8.12014	8.09305	8.1109	8.08938	8.09137	8.0819
1.0346	8.21103	8.238	8.20782	8.23081	8.21703	8.20833	8.18073	8.14577	8.13506	8.13409	8.12153	8.16473	8.17665	8.18541	8.18074	8.16421	8.17529	8.16466	8.13434	8.13835	8.12908	8.11627	8.08165	8.11794	8.07057	8.09935	8.08481
1.0353	8.22484	8.24394	8.19189	8.22103	8.21803	8.21622	8.18088	8.15912	8.14436	8.12949	8.13122	8.17866	8.18055	8.17488	8.16398	8.16851	8.17966	8.16213	8.14034	8.13092	8.13231	8.11927	8.1026	8.11203	8.08542	8.09599	8.07474
1.036	8.22211	8.24704	8.20077	8.21641	8.21481	8.19896	8.16755	8.14112	8.14075	8.13675	8.1152	8.17719	8.1813	8.18452	8.17813	8.16993	8.18194	8.16528	8.1399	8.139	8.13815	8.12439	8.09671	8.11757	8.0666	8.08949	8.07727
1.0367	8.2073	8.24636	8.20787	8.23052	8.21401	8.20839	8.17016	8.15001	8.13962	8.13911	8.13214	8.17894	8.1762	8.1881	8.18101	8.16977	8.17816	8.17166	8.1448	8.13575	8.1243	8.11297	8.09304	8.11083	8.07458	8.09644	8.07364
1.0374	8.226	8.23516	8.19956	8.22904	8.22508	8.21452	8.16906	8.13896	8.14823	8.13403	8.12154	8.17643	8.17403	8.18393	8.16971	8.17694	8.17774	8.16	8.14214	8.12702	8.13716	8.1188	8.09197	8.1183	8.08066	8.09363	8.07521
1.0381	8.20932	8.24879	8.21364	8.22409	8.22145	8.20937	8.17858	8.1393	8.15634	8.13065	8.12908	8.17472	8.18001	8.18061	8.16432	8.16675	8.17308	8.16166	8.14601	8.13202	8.13636	8.11992	8.09822	8.09999	8.08136	8.09404	8.0679
1.0388	8.21974	8.24747	8.20045	8.22128	8.22611	8.20732	8.17686	8.14319	8.14909	8.12332	8.1286	8.17231	8.18791	8.18045	8.17504	8.16504	8.17473	8.16895	8.15179	8.13787	8.1405	8.13268	8.09408	8.10459	8.07913	8.09062	8.08056
1.0395	8.22099	8.24999	8.20564	8.22192	8.2074	8.19791	8.18061	8.14039	8.14543	8.15353	8.13196	8.17051	8.18216	8.18473	8.17483	8.16467	8.17672	8.16635	8.14299	8.13367	8.12404	8.10997	8.10206	8.1051	8.07348	8.08424	8.08301
1.0402	8.21596	8.24851	8.20161	8.22198	8.22798	8.20819	8.16924	8.14564	8.14976	8.13877	8.11766	8.16781	8.16969	8.18847	8.18028	8.16419	8.17367	8.15764	8.1337	8.13907	8.12316	8.12187	8.09707	8.10095	8.08456	8.09845	8.07842
1.0409	8.22362	8.24537	8.20749	8.22548	8.2145	8.21317	8.16748	8.15338	8.14621	8.1231	8.11331	8.17386	8.16806	8.17183	8.16734	8.14185	8.17179	8.1636	8.14521	8.14801	8.12779	8.12938	8.10021	8.10571	8.07766	8.10286	8.07939
1.0416	8.21077	8.23926	8.20512	8.21381	8.22164	8.20738	8.17404	8.14646	8.14624	8.13904	8.12358	8.1746	8.18167	8.18205	8.17191	8.16222	8.18066	8.16375	8.14376	8.14573	8.13182	8.10476	8.1005	8.11567	8.08798	8.10382	8.08247
1.0423	8.22332	8.23933	8.20623	8.21567	8.22639	8.20494	8.17356	8.14551	8.14233	8.13633	8.11444	8.17612	8.17782	8.18459	8.17058	8.16501	8.18001	8.16235	8.14505	8.14143	8.12876	8.12186	8.09751	8.1062	8.07644	8.09311	8.06809
1.043	8.20661	8.24474	8.20706	8.22482	8.21385	8.20575	8.17027	8.15282	8.14659	8.1343	8.12653	8.16966	8.17813	8.18265	8.17051	8.16969	8.18111	8.15818	8.14551	8.13563	8.13021	8.12721	8.09329	8.11903	8.08503	8.09607	8.0662
1.0437	8.22045	8.24614	8.1982	8.22592	8.21928	8.2069	8.17245	8.14453	8.15466	8.14506	8.12741	8.17378	8.18351	8.17369	8.16925	8.15642	8.17462	8.16207	8.13782	8.13901	8.13333	8.12221	8.104	8.10129	8.08193	8.08919	8.07613
1.0444	8.21038	8.24037	8.20627	8.21703	8.22555	8.20617	8.16913	8.14782	8.1456	8.13117	8.11122	8.17775	8.17737	8.18524	8.17541	8.16815	8.17377	8.16164	8.14365	8.1305	8.13973	8.12873	8.0941	8.10583	8.07628	8.08598	8.07674
1.0451	8.21906	8.23993	8.20814	8.22901	8.22739	8.2124	8.17331	8.1394	8.14574	8.13796	8.12418	8.17605	8.16737	8.18529	8.17513	8.17534	8.182	8.17212	8.14527	8.13511	8.13635	8.12343	8.09532	8.11301	8.08512	8.09236	8.0743
1.0458	8.21859	8.23555	8.2069	8.21613	8.21438	8.21465	8.17104	8.14839	8.14946	8.13296	8.12036	8.17784	8.17686	8.18252	8.17467	8.16104	8.18976	8.15314	8.14645	8.13839	8.13147	8.12231	8.10036	8.11072	8.0776	8.0981	8.08133
1.0465	8.20482	8.24206	8.2028	8.22049	8.21042	8.20195	8.17428	8.13758	8.14946	8.14056	8.11904	8.17072	8.16902	8.17538	8.16892	8.1615	8.18235	8.16167	8.14105	8.14325	8.13006	8.12458	8.10289	8.10049	8.07807	8.09085	8.08694
1.0472	8.20959	8.23562	8.20745	8.21935	8.23091	8.20789	8.17687	8.13978	8.15327	8.13736	8.12402	8.17622	8.17701	8.17949	8.16467	8.15917	8.18858	8.16176	8.15506	8.13308	8.12779	8.12868	8.09622	8.10756	8.07384	8.09482	8.07261
1.0479	8.20918	8.24721	8.20335	8.21298	8.22417	8.20632	8.18245	8.14264	8.14718	8.13346	8.12169	8.17307	8.16924	8.18257	8.18156	8.16548	8.18177	8.16976	8.15559	8.13879	8.137	8.10586	8.08822	8.10512	8.06598	8.09477	8.081
1.0486	8.2204	8.23388	8.20301	8.22718	8.22514	8.20901	8.17527	8.14395	8.15095	8.13567	8.12332	8.17532	8.1771	8.17253	8.17034	8.16763	8.18669	8.16102	8.14372	8.14472	8.13407	8.11534	8.09713	8.10895	8.07931	8.10501	8.06751
1.0493	8.2163	8.24654	8.21612	8.21671	8.2158	8.19795	8.17332	8.12847	8.13824	8.12484	8.12353	8.17064	8.1746	8.18602	8.1828	8.17692	8.1794	8.16739	8.13647	8.1377	8.14272	8.11839	8.09773	8.10846	8.07454	8.09821	8.07876
1.05	8.22028	8.24319	8.20924	8.22444	8.2112	8.19671	8.17242	8.14202	8.14802	8.12308	8.12264	8.17444	8.18079	8.18369	8.16956	8.16675	8.18357	8.16081	8.13881	8.13701	8.13248	8.11789	8.10113	8.10462	8.07864	8.08146	8.07412
1.0507	8.2096	8.24979	8.19845	8.22698	8.22173	8.2092	8.17194	8.15209	8.13521	8.12755	8.1183	8.17326	8.19117	8.1827	8.16479	8.16633	8.1811	8.15778	8.14719	8.14722	8.13338	8.12376	8.09698	8.10137	8.06748	8.09203	8.07231
1.0514	8.21969	8.2423	8.20952	8.21481	8.21359	8.20739	8.16165	8.14275	8.15118	8.14251	8.12527	8.17072	8.18037	8.1669	8.17988	8.16427	8.16877	8.15953	8.14836	8.12991	8.1234	8.12218	8.09828	8.11133	8.08761	8.10267	8.06688
1.0521	8.2078	8.23947	8.20725	8.21975	8.22685	8.20769	8.17086	8.15131	8.14628	8.13449	8.11226	8.16542	8.17818	8.17572	8.16544	8.16452	8.18592	8.17693	8.15295	8.13271	8.12741	8.11272	8.0941	8.10034	8.07875	8.10136	8.08048
1.0528	8.21662	8.25103	8.21132	8.21139	8.23043	8.19959	8.17129	8.15444	8.13766	8.13978	8.12296	8.17736	8.1761	8.17948	8.16875	8.16278	8.18949	8.17394	8.14209	8.13821	8.12783	8.12053	8.09529	8.10791	8.07952	8.09468	8.07648
1.0535	8.21194	8.23891	8.20045	8.22527	8.2212	8.19044	8.17501	8.14526	8.15054	8.12774	8.1276	8.18091	8.1833	8.18495	8.16514	8.16192	8.17591	8.15973	8.15093	8.13965	8.13361	8.12223	8.09291	8.11179	8.07194	8.10608	8.06167
1.0542	8.21407	8.24986	8.19633	8.22594	8.22075	8.20503	8.18177	8.14411	8.15904	8.13062	8.13112	8.16964	8.18082	8.18577	8.16944	8.15869	8.17082	8.16672	8.15463	8.13818	8.13125	8.11349	8.09442	8.10945	8.08083	8.09567	8.07065
1.0549	8.20672	8.23567	8.2095	8.21852	8.22149	8.20776	8.18078	8.13948	8.15243	8.13123	8.12395	8.17161	8.17567	8.18438	8.17491	8.14645	8.17811	8.16249	8.14528	8.14247	8.13134	8.11956	8.09888	8.10661	8.08592	8.08248	8.07485
1.0556	8.21808	8.25152	8.2091	8.23165	8.22275	8.19684	8.17032	8.13968	8.14477	8.13156	8.11387	8.18204	8.17335	8.18815	8.17104	8.16112	8.17888	8.17045	8.13906	8.13973	8.12787	8.11926	8.10388	8.10351	8.08004	8.08784	8.08002
1.0563	8.20867	8.25786	8.2055	8.21626	8.22757	8.20101	8.17359	8.14871	8.13807	8.13589	8.11609	8.1687	8.17923	8.17692	8.17102	8.15956	8.17513	8.16043	8.16067	8.13609	8.13141	8.12192	8.09737	8.08903	8.07731	8.09911	8.07985
1.057	8.21015	8.23547	8.19697	8.21491	8.22083	8.19773	8.17231	8.14535	8.14696	8.1324	8.119	8.1726	8.17456	8.17739	8.17417	8.16636	8.18402	8.17292	8.15281	8.15406	8.13041	8.11409	8.10421	8.10271	8.08156	8.09708	8.07483
1.0577	8.22631	8.24095	8.20338	8.22271	8.22834	8.2098	8.16949	8.13645	8.15331	8.12987	8.13515	8.16766	8.18298	8.17518	8.17228	8.16987	8.19439	8.16238	8.14332	8.13496	8.12579	8.11829	8.0996	8.10727	8.06619	8.09507	8.07956
1.0584	8.22236	8.23902	8.19618	8.22248	8.2239	8.19665	8.16904	8.14723	8.14412	8.13919	8.13577	8.16835	8.18366	8.17749	8.15841	8.16558	8.18649	8.16417	8.13541	8.1298	8.12048	8.11613	8.10289	8.10894	8.07496	8.10176	8.07986
1.0591	8.21704	8.24167	8.19842	8.21941	8.21884	8.19809	8.16842	8.14119	8.14154	8.1426	8.12281	8.17468	8.17087	8.18085	8.17341	8.169	8.17671	8.17027	8.15098	8.14524	8.13213	8.12977	8.09322	8.11133	8.08346	8.09731	8.08217
1.0598	8.21693	8.24761	8.19115	8.2121	8.22343	8.20634	8.17276	8.14383	8.14402	8.13479	8.12521	8.1781	8.18375	8.18424	8.17356	8.17647	8.18737	8.16007	8.15296	8.13638	8.1281	8.12432	8.09821	8.09997	8.08826	8.08543	8.07527
1.0605	8.21414	8.24524	8.19126	8.22688	8.21341	8.21011	8.16662	8.13618	8.14573	8.13319	8.13208	8.17537	8.17129	8.19216	8.17803	8.16288	8.17293	8.16917	8.14463	8.13904	8.11617	8.13168	8.09771	8.10408	8.0891	8.09298	8.08435
1.0612	8.21541	8.24909	8.20302	8.22856	8.2268	8.20028	8.17935	8.14039	8.14237	8.13255	8.11721	8.18019	8.17732	8.17319	8.17133	8.16224	8.17292	8.15136	8.15261	8.13972	8.13183	8.11935	8.10008	8.11212	8.08322	8.09043	8.08373
1.0619	8.21132	8.23455	8.19979	8.21631	8.21692	8.20807	8.16653	8.1413	8.14224	8.13529	8.13037	8.16657	8.18589	8.16524	8.16897	8.15786	8.19333	8.15977	8.13021	8.13684	8.13766	8.11645	8.1041	8.12115	8.08807	8.10065	8.07398
1.0626	8.21774	8.2492	8.20494	8.21079	8.21891	8.20758	8.1837	8.14508	8.14654	8.12813	8.11882	8.16686	8.18379	8.19054	8.16257	8.15328	8.19179	8.16018	8.15326	8.13257	8.12189	8.11637	8.09267	8.1023	8.08223	8.09674	8.08147
1.0633	8.21942	8.24743	8.20568	8.21638	8.22638	8.20581	8.1802	8.14541	8.14119	8.13961	8.12014	8.16156	8.18183	8.18385	8.17978	8.15818	8.17748	8.1763	8.14123	8.14068	8.12991	8.11461	8.1011	8.11184	8.07939	8.08868	8.07017
1.064	8.20675	8.24066	8.20771	8.21376	8.21739	8.21364	8.18456	8.15802	8.15256	8.13225	8.12296	8.17191	8.1755	8.17556	8.17023	8.1655	8.18883	8.16938	8.14303	8.13764	8.13467	8.11349	8.09576	8.12416	8.08087	8.1011	8.07304
1.0647	8.2069	8.23967	8.21117	8.21567	8.2265	8.19914	8.17439	8.13845	8.15163	8.13153	8.1203	8.17768	8.183	8.18665	8.1815	8.16461	8.17888	8.16624	8.13466	8.13581	8.14888	8.10847	8.08758	8.11149	8.0778	8.09144	8.07763
1.0654	8.22289	8.2419	8.21035	8.21487	8.22472	8.20421	8.16847	8.12686	8.14894	8.13829	8.12561	8.1647	8.18536	8.1799	8.16969	8.16215	8.18864	8.16312	8.14563	8.12958	8.13416	8.11019	8.10232	8.11328	8.0832	8.09941	8.07043
1.0661	8.21232	8.24525	8.20564	8.21886	8.21838	8.21446	8.1742	8.13506	8.14425	8.13745	8.12317	8.17382	8.17122	8.18459	8.16667	8.1588	8.17703	8.16662	8.14381	8.14442	8.1365	8.12468	8.09982	8.10127	8.07782	8.10162	8.08235
1.0668	8.2272	8.25087	8.20561	8.21434	8.23258	8.20688	8.17114	8.13962	8.13874	8.13043	8.10813	8.16283	8.18146	8.1883	8.17156	8.16805	8.18559	8.15799	8.13659	8.13743	8.13255	8.111	8.09856	8.11398	8.07698	8.098	8.07651
1.0675	8.21563	8.24692	8.19489	8.22188	8.22006	8.20172	8.17773	8.15286	8.14532	8.1452	8.11606	8.1773	8.18191	8.17894	8.16551	8.1607	8.18342	8.16351	8.15696	8.13031	8.12588	8.11518	8.10309	8.11716	8.07406	8.10376	8.07406
1.0682	8.21091	8.24703	8.20499	8.22591	8.21726	8.20285	8.17948	8.14074	8.14508	8.12664	8.12586	8.15856	8.1734	8.18263	8.17712	8.15621	8.18286	8.15919	8.14595	8.13113	8.12914	8.12456	8.1055	8.10968	8.0863	8.10074	8.06474
1.0689	8.22058	8.24499	8.20213	8.22342	8.22539	8.20044	8.18359	8.14112	8.14454	8.13655	8.12322	8.17761	8.17106	8.18609	8.16839	8.15761	8.17902	8.1658	8.15082	8.13479	8.12811	8.10901	8.09646	8.10042	8.08196	8.09666	8.07484
1.0696	8.21516	8.23221	8.20364	8.21235	8.23472	8.20434	8.16215	8.13297	8.14604	8.13531	8.1185	8.17324	8.16927	8.18126	8.17188	8.15916	8.17949	8.16561	8.14822	8.13731	8.14346	8.10512	8.09658	8.1064	8.08032	8.09202	8.08176
1.0703	8.20158	8.24913	8.20274	8.21647	8.22793	8.20173	8.17342	8.14192	8.15003	8.13582	8.12176	8.16622	8.19126	8.18471	8.17862	8.16668	8.17171	8.16452	8.14339	8.13808	8.13527	8.11468	8.10173	8.11393	8.08945	8.10282	8.07321
1.071	8.21678	8.24323	8.19893	8.2295	8.23218	8.21121	8.17585	8.14644	8.14317	8.13875	8.11142	8.17279	8.17658	8.18303	8.16975	8.16607	8.18524	8.1654	8.14042	8.13236	8.12637	8.11563	8.09673	8.10698	8.07718	8.09626	8.07705
1.0717	8.21466	8.24666	8.19273	8.22585	8.22601	8.21842	8.17129	8.13968	8.14375	8.13533	8.12206	8.17062	8.17707	8.17157	8.17052	8.17171	8.17852	8.15607	8.14604	8.136	8.13598	8.12699	8.10955	8.11382	8.08278	8.09586	8.08001
1.0724	8.21846	8.24449	8.2088	8.21074	8.22132	8.21185	8.1755	8.14458	8.13991	8.14215	8.11993	8.17025	8.17711	8.18204	8.17686	8.16527	8.18875	8.17668	8.14561	8.13946	8.12615	8.11859	8.09364	8.10882	8.0834	8.09381	8.0794
1.0731	8.22127	8.24865	8.20185	8.22338	8.22665	8.20458	8.17326	8.13941	8.14068	8.13729	8.1204	8.16342	8.17635	8.17273	8.16585	8.17062	8.18352	8.16461	8.16037	8.14771	8.12742	8.11032	8.10069	8.09926	8.08979	8.09365	8.06388
1.0738	8.20968	8.23748	8.20162	8.23098	8.21848	8.21263	8.17613	8.14371	8.13916	8.13084	8.11325	8.16477	8.17785	8.18492	8.17787	8.16703	8.18136	8.17101	8.14427	8.1332	8.12887	8.1187	8.09726	8.10709	8.09177	8.10329	8.08046
1.0745	8.21346	8.24646	8.20312	8.22472	8.22289	8.21725	8.16701	8.14401	8.15158	8.13449	8.12796	8.16702	8.18128	8.18781	8.17146	8.16619	8.1787	8.16627	8.14494	8.13927	8.13793	8.13194	8.10869	8.10463	8.08267	8.0979	8.07596
1.0752	8.21928	8.24901	8.19927	8.22131	8.22341	8.20816	8.17127	8.1319	8.13645	8.14191	8.12218	8.16135	8.17747	8.18194	8.16883	8.1688	8.18581	8.18266	8.14234	8.13612	8.13064	8.11492	8.09872	8.11402	8.08057	8.0956	8.0678
1.0759	8.21625	8.23842	8.19852	8.22463	8.22025	8.20191	8.17124	8.13916	8.13758	8.13323	8.12399	8.16248	8.18387	8.17538	8.16614	8.1656	8.17403	8.17188	8.1402	8.14143	8.13629	8.11185	8.09494	8.119	8.07347	8.11142	8.07003
1.0766	8.21139	8.24877	8.20058	8.22587	8.21777	8.20897	8.18671	8.13771	8.15345	8.12717	8.11895	8.16954	8.17054	8.18072	8.17263	8.15602	8.17764	8.17107	8.14289	8.14191	8.13575	8.12432	8.09767	8.11391	8.06961	8.09504	8.08133
1.0773	8.22029	8.24278	8.20174	8.21936	8.21592	8.20465	8.17899	8.13347	8.14342	8.13718	8.12582	8.1659	8.18732	8.17864	8.16468	8.16495	8.17848	8.15854	8.13479	8.13528	8.13831	8.12467	8.09528	8.11302	8.08363	8.09213	8.08242
1.078	8.22955	8.24653	8.1943	8.20656	8.22818	8.21022	8.17028	8.14714	8.15631	8.13686	8.11745	8.18384	8.18035	8.1915	8.16759	8.17226	8.18616	8.16699	8.13836	8.13451	8.13265	8.11387	8.10663	8.11029	8.07985	8.09737	8.07019
1.0787	8.22701	8.23966	8.20417	8.22206	8.22537	8.2028	8.18295	8.1451	8.14384	8.13829	8.13142	8.17119	8.17101	8.18564	8.17707	8.17318	8.17575	8.17262	8.14628	8.14333	8.1259	8.12014	8.09379	8.09915	8.07901	8.09209	8.07597
1.0794	8.21076	8.25166	8.19997	8.22521	8.21261	8.20951	8.17287	8.14827	8.13486	8.13037	8.11768	8.16821	8.16893	8.17087	8.16949	8.16503	8.16914	8.16017	8.13922	8.14478	8.14634	8.1224	8.09445	8.10549	8.07744	8.09819	8.06256
1.0801	8.21357	8.25286	8.20065	8.21249	8.21713	8.20379	8.15987	8.14524	8.14857	8.13654	8.12447	8.16977	8.1729	8.18991	8.17138	8.17077	8.18544	8.15706	8.14904	8.13873	8.13474	8.11206	8.09536	8.11098	8.07913	8.09418	8.08051
1.0808	8.21622	8.24004	8.20403	8.21703	8.22416	8.20533	8.17509	8.14925	8.15088	8.12722	8.12393	8.17777	8.16769	8.18616	8.17824	8.16044	8.18206	8.16703	8.14042	8.14401	8.13247	8.10679	8.09494	8.11326	8.07784	8.09941	8.07813
1.0815	8.21179	8.24626	8.20307	8.23206	8.22642	8.20226	8.17838	8.15003	8.15436	8.12363	8.11974	8.16278	8.17049	8.17543	8.17423	8.16169	8.18163	8.16339	8.15996	8.13064	8.13388	8.11838	8.09569	8.11087	8.08357	8.10275	8.06281
1.0822	8.21391	8.23438	8.20416	8.22515	8.2145	8.19928	8.17546	8.14276	8.1513	8.13615	8.11671	8.1748	8.18079	8.18322	8.16796	8.16819	8.19321	8.17001	8.13733	8.14397	8.13305	8.11331	8.09556	8.10469	8.08732	8.09727	8.08343
1.0829	8.21147	8.24126	8.19919	8.22459	8.22664	8.20808	8.18313	8.13747	8.15128	8.12904	8.11122	8.16537	8.18941	8.19255	8.17008	8.17261	8.18058	8.16502	8.14682	8.13471	8.12242	8.1115	8.09206	8.11295	8.07641	8.10064	8.07166
1.0836	8.21175	8.24321	8.19704	8.23253	8.2239	8.20756	8.1768	8.14225	8.14946	8.13841	8.127	8.1724	8.17626	8.18063	8.1771	8.16927	8.17954	8.15702	8.15119	8.12814	8.13427	8.10705	8.10055	8.09556	8.06884	8.09932	8.07774
1.0843	8.22922	8.2489	8.19776	8.21331	8.22776	8.20317	8.17555	8.14959	8.14682	8.13406	8.11869	8.17324	8.18434	8.16587	8.16565	8.17424	8.18134	8.16738	8.13509	8.1465	8.12944	8.11775	8.09444	8.10064	8.07642	8.10797	8.07137
1.085	8.21623	8.25378	8.20132	8.21503	8.22321	8.20352	8.17597	8.15016	8.15112	8.12496	8.12749	8.16713	8.18377	8.17607	8.16559	8.16113	8.18249	8.15919	8.14039	8.14567	8.1392	8.12103	8.10018	8.1081	8.07861	8.09845	8.06587
1.0857	8.21972	8.24063	8.20691	8.21752	8.22883	8.20787	8.17005	8.13958	8.13915	8.14391	8.12339	8.1692	8.17626	8.18065	8.18217	8.16744	8.18384	8.15524	8.14406	8.13753	8.13607	8.12541	8.09542	8.10382	8.07572	8.1006	8.08128
1.0864	8.21974	8.23631	8.19735	8.21831	8.21555	8.20495	8.18112	8.13108	8.14787	8.13218	8.12397	8.17922	8.18532	8.18012	8.16555	8.1611	8.18655	8.1556	8.1486	8.13336	8.13371	8.11279	8.09324	8.10747	8.08092	8.09503	8.07319
1.0871	8.21244	8.24348	8.19813	8.21811	8.23152	8.2114	8.17218	8.14029	8.14249	8.1264	8.11551	8.17816	8.18316	8.17196	8.16912	8.1565	8.19431	8.17163	8.14837	8.14299	8.13862	8.11923	8.08515	8.10817	8.08189	8.09146	8.06986
1.0878	8.2196	8.24657	8.21206	8.22297	8.22051	8.20798	8.16422	8.15643	8.15417	8.12252	8.11805	8.18802	8.17935	8.17729	8.17395	8.1543	8.17336	8.17109	8.14679	8.13073	8.13118	8.12422	8.09397	8.1067	8.08475	8.08359	8.06771
1.0885	8.21668	8.25456	8.20325	8.21612	8.21808	8.20755	8.17427	8.13873	8.15019	8.1409	8.12722	8.1734	8.16287	8.17378	8.18818	8.16391	8.17226	8.15169	8.13716	8.13836	8.13294	8.11384	8.09325	8.10997	8.07391	8.09161	8.0834
1.0892	8.23541	8.24046	8.21446	8.22954	8.21806	8.21439	8.16963	8.14678	8.15067	8.13588	8.11435	8.17799	8.17693	8.18589	8.1803	8.16581	8.18031	8.16217	8.14405	8.13632	8.1392	8.11382	8.108	8.11387	8.09133	8.09333	8.07824
1.0899	8.2213	8.24234	8.19975	8.21663	8.21815	8.2072	8.16051	8.14217	8.13464	8.13517	8.11823	8.18435	8.18428	8.19615	8.16644	8.17538	8.18305	8.17247	8.15302	8.12895	8.13872	8.11926	8.09527	8.11181	8.07799	8.10009	8.07396
1.0906	8.22694	8.25077	8.20501	8.21844	8.21415	8.19711	8.17102	8.14758	8.14059	8.13203	8.12532	8.17532	8.17515	8.18272	8.16937	8.17114	8.18483	8.1683	8.13301	8.13229	8.1409	8.12495	8.09939	8.10404	8.07197	8.0997	8.07308
1.0913	8.20461	8.24634	8.19871	8.22317	8.21472	8.20422	8.17857	8.14111	8.14254	8.13288	8.1146	8.17515	8.16373	8.17088	8.18633	8.16684	8.18044	8.16608	8.14795	8.14023	8.13938	8.1204	8.10867	8.10563	8.07692	8.09388	8.08713
1.092	8.21706	8.2451	8.21386	8.22242	8.2188	8.20944	8.1741	8.14337	8.1428	8.13168	8.1213	8.16339	8.1754	8.16853	8.1676	8.15806	8.18503	8.15563	8.15543	8.14335	8.13384	8.11822	8.10398	8.11345	8.08635	8.09606	8.09002
1.0927	8.21875	8.25006	8.21559	8.22737	8.22374	8.20479	8.16901	8.13787	8.13056	8.14151	8.12471	8.17476	8.18474	8.18028	8.16245	8.16228	8.18288	8.16188	8.15091	8.13612	8.13658	8.12272	8.09164	8.10448	8.07693	8.09707	8.07807
1.0934	8.22197	8.24356	8.19808	8.22029	8.21501	8.20612	8.17452	8.14407	8.14665	8.13518	8.12792	8.16667	8.17504	8.18428	8.17756	8.16735	8.18343	8.16856	8.13246	8.14282	8.12165	8.11737	8.09974	8.1046	8.07999	8.08877	8.07755
1.0941	8.22513	8.238	8.21057	8.21702	8.21421	8.20025	8.17524	8.15099	8.15443	8.13762	8.11834	8.16139	8.17232	8.17257	8.17924	8.17797	8.17932	8.16309	8.14339	8.13905	8.12186	8.12257	8.11056	8.11237	8.0707	8.10644	8.07583
1.0948	8.22731	8.24307	8.2052	8.22959	8.22127	8.20568	8.17628	8.14751	8.14701	8.13057	8.12297	8.17182	8.17564	8.17941	8.17419	8.17161	8.17691	8.16451	8.14597	8.14387	8.12825	8.12355	8.10449	8.11456	8.08505	8.10605	8.07981
1.0955	8.21679	8.23827	8.20488	8.22324	8.21031	8.20568	8.16658	8.13761	8.15029	8.13855	8.12027	8.17908	8.18031	8.19063	8.16884	8.16187	8.19048	8.16417	8.13709	8.14304	8.12067	8.13146	8.09705	8.10475	8.08226	8.0959	8.07615
1.0962	8.20895	8.24981	8.19574	8.22054	8.21779	8.21824	8.17561	8.14706	8.14761	8.13326	8.11676	8.17731	8.17075	8.17594	8.17466	8.16286	8.17996	8.16181	8.14124	8.13201	8.1341	8.11317	8.10526	8.1033	8.08227	8.09288	8.08051
1.0969	8.21618	8.23744	8.20209	8.21893	8.2259	8.20005	8.17385	8.15399	8.14603	8.14883	8.12368	8.17048	8.19084	8.1741	8.17616	8.16892	8.17529	8.16044	8.14572	8.12794	8.13732	8.11031	8.09851	8.11599	8.06726	8.09895	8.07566
1.0976	8.21841	8.25109	8.19568	8.23386	8.21589	8.20883	8.15651	8.14147	8.13742	8.13781	8.12448	8.18466	8.17422	8.17729	8.17564	8.15878	8.19549	8.16123	8.15387	8.1344	8.12838	8.1209	8.10144	8.11338	8.0747	8.09324	8.0868
1.0983	8.21894	8.23881	8.19149	8.2125	8.21965	8.21164	8.17376	8.13565	8.14757	8.13279	8.11196	8.18273	8.17316	8.17456	8.17474	8.16132	8.17858	8.16431	8.13978	8.13756	8.13127	8.12188	8.10435	8.10609	8.07516	8.08825	8.08251
1.099	8.22014	8.24026	8.1996	8.20984	8.21452	8.20593	8.18104	8.14309	8.14456	8.13723	8.10644	8.17885	8.17601	8.17946	8.16721	8.16413	8.17968	8.18536	8.14282	8.14422	8.14237	8.12382	8.10618	8.11259	8.07526	8.10016	8.08223
1.0997	8.22216	8.24068	8.19117	8.21692	8.21389	8.20396	8.1865	8.15102	8.1381	8.13053	8.12139	8.18022	8.17434	8.17631	8.17455	8.17252	8.18951	8.16605	8.15308	8.13328	8.13566	8.11278	8.09368	8.10488	8.08466	8.10151	8.08516
1.1004	8.21574	8.24904	8.21209	8.22413	8.21953	8.20542	8.17857	8.15133	8.14199	8.14618	8.12694	8.17319	8.16777	8.18344	8.17708	8.16364	8.18727	8.16448	8.13712	8.13554	8.13551	8.11642	8.09341	8.10894	8.08024	8.09887	8.07092
1.1011	8.22	8.24905	8.20363	8.21709	8.21448	8.2137	8.17563	8.14462	8.14695	8.13154	8.11724	8.17266	8.1763	8.177	8.18164	8.16579	8.18162	8.16927	8.15567	8.1411	8.1327	8.11813	8.10478	8.11728	8.07339	8.09546	8.07211
1.1018	8.21595	8.23941	8.19991	8.22282	8.21885	8.21503	8.17551	8.14569	8.13914	8.12824	8.11999	8.16741	8.17214	8.17721	8.17481	8.16047	8.18139	8.16445	8.14219	8.14549	8.12555	8.12847	8.0966	8.10531	8.0887	8.10029	8.05959
1.1025	8.22519	8.24673	8.21299	8.21359	8.21958	8.20207	8.17545	8.14956	8.149	8.13023	8.12259	8.17342	8.18155	8.18738	8.17402	8.16074	8.19134	8.15786	8.14728	8.12409	8.13183	8.11301	8.09457	8.10229	8.07906	8.09881	8.08007
1.1032	8.21861	8.24412	8.20837	8.22299	8.22034	8.20554	8.16816	8.14623	8.14135	8.13036	8.12888	8.1686	8.17808	8.18136	8.17754	8.16755	8.18581	8.15867	8.13221	8.14007	8.14034	8.12055	8.09651	8.10728	8.07994	8.08939	8.07686
1.1039	8.2073	8.26024	8.20373	8.21801	8.21383	8.20359	8.18384	8.15832	8.14295	8.13022	8.10918	8.17382	8.18058	8.18141	8.16205	8.16462	8.17461	8.16421	8.15192	8.12349	8.12686	8.12648	8.10693	8.10853	8.0729	8.1024	8.079
1.1046	8.22871	8.25032	8.1994	8.22114	8.22452	8.20483	8.16661	8.1366	8.14857	8.13534	8.10672	8.17643	8.16843	8.16368	8.16991	8.16873	8.18498	8.16445	8.15446	8.13219	8.13612	8.11723	8.09684	8.09691	8.09334	8.09315	8.07237
1.1053	8.2082	8.24591	8.19413	8.22031	8.23367	8.20747	8.16695	8.13804	8.14657	8.1342	8.11738	8.17536	8.17584	8.18251	8.17345	8.16447	8.18328	8.15999	8.1411	8.14311	8.13861	8.12095	8.09357	8.09506	8.06947	8.09119	8.07146
1.106	8.20776	8.2371	8.20266	8.22112	8.22006	8.21087	8.17616	8.14007	8.15061	8.14038	8.13339	8.17497	8.18071	8.18018	8.18071	8.16923	8.17252	8.16137	8.1478	8.1359	8.12669	8.11222	8.09303	8.10146	8.07883	8.08543	8.06923
1.1067	8.22826	8.23863	8.20012	8.23223	8.22052	8.21261	8.17353	8.14473	8.13652	8.1377	8.11352	8.16648	8.18054	8.17945	8.16637	8.1592	8.17964	8.16628	8.14329	8.1327	8.142	8.11718	8.10891	8.11418	8.08699	8.0921	8.07587
1.1074	8.2124	8.25284	8.19329	8.22617	8.21774	8.20486	8.17084	8.13703	8.14369	8.13377	8.11964	8.16847	8.18064	8.17162	8.17333	8.1701	8.17246	8.14998	8.1528	8.14162	8.14065	8.11617	8.10085	8.10093	8.08382	8.09538	8.08701
1.1081	8.21986	8.24686	8.20834	8.21486	8.21853	8.21433	8.17158	8.15136	8.14853	8.13437	8.12201	8.17438	8.18252	8.17403	8.15876	8.17523	8.18467	8.16	8.15008	8.1452	8.13084	8.12496	8.10093	8.11268	8.0726	8.09102	8.07503
1.1088	8.22004	8.23536	8.21279	8.21873	8.21584	8.19974	8.18752	8.14616	8.14606	8.13693	8.11445	8.17002	8.17482	8.18247	8.16149	8.1568	8.1839	8.15918	8.14656	8.14105	8.13135	8.11573	8.10037	8.10941	8.07778	8.09618	8.084
1.1095	8.21597	8.24185	8.20562	8.2233	8.21913	8.20719	8.17649	8.14674	8.13274	8.14142	8.12323	8.18156	8.17961	8.18263	8.16838	8.16463	8.17874	8.15967	8.15187	8.13715	8.13334	8.12293	8.09826	8.10189	8.07665	8.09274	8.08586
1.1102	8.22589	8.24306	8.19747	8.22843	8.21828	8.20908	8.17775	8.14484	8.139	8.14	8.1206	8.17536	8.17717	8.17873	8.17833	8.15864	8.18082	8.1587	8.14822	8.14529	8.13843	8.12879	8.10348	8.10421	8.07222	8.08497	8.07659
1.1109	8.20877	8.24679	8.20338	8.22424	8.21869	8.21631	8.17257	8.14869	8.15774	8.12127	8.11714	8.16028	8.17119	8.18111	8.17165	8.16289	8.1776	8.16383	8.14953	8.14411	8.12866	8.11732	8.09371	8.11195	8.07902	8.09456	8.0679
1.1116	8.20634	8.24706	8.1996	8.2125	8.21102	8.20297	8.17496	8.1457	8.14723	8.13805	8.11234	8.17567	8.17079	8.1884	8.16736	8.17017	8.17837	8.17243	8.14075	8.1452	8.13283	8.11328	8.10135	8.10931	8.08046	8.09652	8.08221
1.1123	8.21589	8.24201	8.20529	8.21746	8.21781	8.20703	8.16968	8.14842	8.15481	8.13914	8.12564	8.17597	8.17744	8.1762	8.17879	8.16795	8.18204	8.17035	8.15035	8.13143	8.13103	8.11051	8.10391	8.11348	8.08952	8.09167	8.08088
1.113	8.21152	8.24871	8.20065	8.22371	8.22296	8.20757	8.17323	8.15772	8.14677	8.12224	8.11759	8.16946	8.17539	8.18134	8.17334	8.1671	8.17616	8.16908	8.15053	8.1364	8.12667	8.10823	8.10205	8.10536	8.08101	8.10113	8.08615
1.1137	8.21256	8.25159	8.19023	8.21904	8.21895	8.20774	8.17804	8.14545	8.1431	8.13389	8.11967	8.17598	8.1859	8.16878	8.16761	8.16692	8.18635	8.15465	8.14074	8.14978	8.12461	8.11807	8.10231	8.10152	8.0791	8.09697	8.06529
1.1144	8.21216	8.24844	8.20129	8.2283	8.21996	8.20473	8.17957	8.13211	8.14019	8.1377	8.11519	8.18245	8.18215	8.18184	8.17237	8.16476	8.18287	8.16155	8.14735	8.13877	8.13238	8.11205	8.10506	8.11637	8.08145	8.07678	8.064
1.1151	8.21999	8.25243	8.21166	8.22148	8.22471	8.19465	8.1728	8.13815	8.14643	8.12448	8.11488	8.17058	8.18541	8.18659	8.16166	8.16102	8.17161	8.17137	8.14217	8.13762	8.13055	8.12322	8.08974	8.12101	8.07714	8.09334	8.07381
1.1158	8.21891	8.25356	8.20609	8.22499	8.22772	8.21528	8.16656	8.14332	8.15265	8.13471	8.11574	8.17261	8.17594	8.18821	8.17495	8.16029	8.18388	8.15331	8.14541	8.14055	8.12813	8.12808	8.09812	8.10471	8.07916	8.09155	8.08681
1.1165	8.22007	8.25003	8.20644	8.22283	8.21675	8.21455	8.16702	8.15311	8.14345	8.14476	8.1276	8.17353	8.17366	8.18947	8.16836	8.17607	8.17693	8.16376	8.14971	8.13485	8.13215	8.12158	8.08627	8.09459	8.08258	8.10555	8.08047
1.1172	8.22633	8.2441	8.20981	8.22354	8.21772	8.212	8.17201	8.1382	8.15597	8.12956	8.12626	8.17722	8.17355	8.19168	8.16409	8.17442	8.17786	8.16472	8.15055	8.13034	8.11904	8.10838	8.10056	8.10686	8.07955	8.11106	8.06783
1.1179	8.21594	8.23926	8.2027	8.22361	8.21439	8.20245	8.16657	8.1457	8.15811	8.13346	8.12538	8.17113	8.16237	8.18061	8.16955	8.18431	8.17723	8.1625	8.15963	8.14398	8.13458	8.12706	8.10217	8.10488	8.07341	8.10181	8.08045
1.1186	8.22368	8.24016	8.20398	8.22348	8.21821	8.1947	8.17552	8.14169	8.15463	8.13629	8.13699	8.16924	8.17372	8.17924	8.16641	8.1723	8.17632	8.16752	8.13813	8.1337	8.13362	8.11493	8.09195	8.10545	8.07189	8.09642	8.08316
1.1193	8.21193	8.25781	8.20986	8.21055	8.21628	8.2162	8.16638	8.13129	8.14611	8.13173	8.13059	8.17056	8.18433	8.17893	8.16222	8.1561	8.18497	8.17013	8.15242	8.13913	8.1322	8.12262	8.08785	8.10691	8.07552	8.09414	8.08006
1.12	8.21414	8.24835	8.20949	8.21941	8.22562	8.20168	8.17308	8.14086	8.14689	8.13734	8.1244	8.17012	8.17987	8.17491	8.16784	8.16557	8.1899	8.16843	8.1476	8.13757	8.12987	8.11749	8.1053	8.10627	8.08239	8.08423	8.07256
1.1207	8.21027	8.24555	8.19164	8.21632	8.21201	8.21321	8.16726	8.15257	8.15666	8.13081	8.12754	8.16999	8.18079	8.18774	8.17519	8.16467	8.1845	8.15015	8.14031	8.14235	8.13026	8.1183	8.09477	8.11938	8.07471	8.09354	8.08596
1.1214	8.22104	8.23869	8.20691	8.20816	8.22292	8.19991	8.18186	8.14466	8.14394	8.12497	8.12289	8.17694	8.17237	8.18251	8.1694	8.166	8.18586	8.16974	8.1383	8.152	8.12602	8.11996	8.10293	8.11273	8.08554	8.09669	8.08127
1.1221	8.22273	8.23923	8.20941	8.21147	8.21754	8.19954	8.17547	8.13871	8.13528	8.1352	8.11357	8.18414	8.17773	8.17633	8.17766	8.17567	8.18723	8.16832	8.13236	8.141	8.13681	8.11949	8.09631	8.09657	8.07927	8.08886	8.07113
1.1228	8.22222	8.23702	8.21575	8.2212	8.21775	8.21255	8.17375	8.14403	8.14701	8.12956	8.11951	8.17264	8.18501	8.17451	8.17244	8.16097	8.18106	8.1574	8.13012	8.14468	8.13777	8.13124	8.09564	8.09636	8.07506	8.08884	8.07357
1.1235	8.20596	8.25083	8.20253	8.22052	8.21631	8.19301	8.17429	8.13653	8.15587	8.13309	8.11364	8.18288	8.17148	8.18146	8.16177	8.15286	8.17842	8.17736	8.14948	8.14366	8.13092	8.1207	8.10112	8.10162	8.07431	8.0955	8.08335
1.1242	8.2146	8.23572	8.20624	8.22065	8.20771	8.21024	8.17036	8.15261	8.15396	8.13803	8.13079	8.17517	8.17387	8.18552	8.15982	8.16008	8.18012	8.17292	8.14622	8.13855	8.12543	8.11452	8.09895	8.09467	8.07538	8.09469	8.071
1.1249	8.21991	8.25566	8.20589	8.21702	8.22252	8.20348	8.17278	8.13852	8.14215	8.13865	8.11726	8.17185	8.17959	8.17152	8.16821	8.1575	8.19439	8.15619	8.14591	8.13442	8.12559	8.11837	8.09567	8.11746	8.07042	8.08664	8.06244
1.1256	8.22187	8.24085	8.203	8.21545	8.22759	8.20395	8.17677	8.14351	8.14737	8.13589	8.11769	8.17098	8.18404	8.18641	8.18518	8.17441	8.1882	8.16277	8.14144	8.14499	8.13376	8.11368	8.10285	8.11879	8.08017	8.09746	8.07669
1.1263	8.21706	8.25494	8.20063	8.22761	8.23029	8.20458	8.17085	8.15246	8.14017	8.14236	8.12694	8.16705	8.17088	8.18129	8.17125	8.17365	8.17352	8.16453	8.15144	8.13693	8.12802	8.1238	8.09829	8.0939	8.07192	8.10171	8.07767
1.127	8.22067	8.24795	8.19796	8.21995	8.21546	8.20721	8.17287	8.14482	8.14314	8.12793	8.12143	8.17533	8.17661	8.18436	8.17634	8.15668	8.17544	8.17322	8.1361	8.13386	8.12478	8.12128	8.10034	8.09873	8.07895	8.09815	8.07369
1.1277	8.21777	8.25177	8.20271	8.23124	8.21822	8.2092	8.18261	8.14905	8.15136	8.13799	8.13552	8.17458	8.1867	8.17422	8.16867	8.16327	8.17248	8.15868	8.14452	8.1469	8.1256	8.1123	8.09669	8.10302	8.07561	8.07708	8.08832
1.1284	8.21818	8.24355	8.19307	8.22102	8.23122	8.21402	8.18028	8.14417	8.14482	8.12605	8.12313	8.16626	8.17524	8.1777	8.16581	8.17933	8.17677	8.16191	8.14038	8.13078	8.12833	8.12389	8.09972	8.11627	8.08305	8.09324	8.07848
1.1291	8.2143	8.24702	8.20165	8.22615	8.2254	8.19604	8.17318	8.14363	8.13939	8.12894	8.1105	8.17456	8.18186	8.18351	8.17148	8.17087	8.18415	8.15598	8.13943	8.12963	8.13735	8.1146	8.1008	8.1134	8.07455	8.09899	8.09077
1.1298	8.21676	8.24329	8.19309	8.21687	8.22412	8.20015	8.17804	8.13527	8.14544	8.13849	8.12239	8.17233	8.18939	8.18065	8.17313	8.15715	8.18154	8.1693	8.15452	8.13288	8.13062	8.11408	8.10404	8.09748	8.07929	8.09067	8.08101
1.1305	8.22046	8.25046	8.20017	8.22687	8.21951	8.21268	8.17576	8.13852	8.14358	8.13367	8.12328	8.17371	8.17693	8.17782	8.17305	8.17254	8.16708	8.15518	8.15041	8.13862	8.12925	8.11437	8.10833	8.10458	8.08919	8.09097	8.08719
1.1312	8.21317	8.24379	8.20205	8.23047	8.21781	8.20469	8.17368	8.14157	8.13851	8.13785	8.12742	8.16619	8.17509	8.17975	8.16361	8.17028	8.18247	8.16523	8.16252	8.13996	8.13754	8.10824	8.08613	8.10834	8.0764	8.09544	8.07699
1.1319	8.2161	8.24966	8.20005	8.22186	8.21627	8.21111	8.16858	8.14777	8.14042	8.13623	8.12766	8.16946	8.18029	8.18204	8.1696	8.14587	8.1811	8.16723	8.15391	8.1449	8.13984	8.12786	8.09644	8.10371	8.08687	8.09824	8.0847
1.1326	8.21482	8.23586	8.20655	8.22724	8.20621	8.20617	8.17772	8.14825	8.14073	8.13492	8.11052	8.16287	8.17427	8.17368	8.17649	8.16812	8.17439	8.15858	8.14151	8.14757	8.12637	8.11011	8.09912	8.10393	8.07636	8.10144	8.07228
1.1333	8.21133	8.25349	8.2058	8.2236	8.22248	8.20593	8.1803	8.13827	8.14526	8.14307	8.11396	8.17403	8.18112	8.18291	8.1706	8.15928	8.17541	8.15776	8.14543	8.13802	8.13978	8.11051	8.09551	8.1132	8.07956	8.09263	8.07571
1.134	8.21395	8.24122	8.21444	8.22483	8.22194	8.20556	8.18256	8.15067	8.14799	8.14094	8.13234	8.17222	8.17503	8.18095	8.17936	8.1754	8.18331	8.15879	8.14144	8.14174	8.12236	8.11529	8.09446	8.09556	8.08482	8.10118	8.07319
1.1347	8.22025	8.23288	8.20922	8.21723	8.22072	8.19752	8.17379	8.14125	8.1419	8.14042	8.12501	8.16471	8.16859	8.19131	8.16922	8.1639	8.18017	8.16785	8.14339	8.12946	8.12855	8.11701	8.09671	8.10251	8.07982	8.09335	8.09178
1.1354	8.22523	8.25077	8.20757	8.22063	8.21973	8.19524	8.17833	8.14538	8.14397	8.14192	8.11287	8.1681	8.17352	8.18664	8.1683	8.16557	8.173	8.16621	8.14046	8.15258	8.1243	8.11309	8.09204	8.11301	8.08191	8.101	8.06888
1.1361	8.21796	8.24584	8.19011	8.21843	8.21392	8.19639	8.17394	8.14639	8.14938	8.14788	8.13325	8.17533	8.17861	8.17814	8.17995	8.16414	8.19028	8.16869	8.14394	8.13958	8.1346	8.11704	8.11057	8.11348	8.08427	8.09887	8.08096
1.1368	8.21992	8.23009	8.20292	8.2271	8.2242	8.20741	8.16836	8.14746	8.14486	8.13931	8.1195	8.17041	8.1601	8.17787	8.17273	8.17054	8.1814	8.15273	8.15191	8.13869	8.13256	8.1211	8.09325	8.10644	8.08601	8.09536	8.082
1.1375	8.20785	8.23409	8.20072	8.22752	8.21141	8.20423	8.17658	8.13899	8.15036	8.12717	8.11817	8.17405	8.17965	8.1796	8.16399	8.16171	8.19032	8.17409	8.14659	8.13414	8.12757	8.12237	8.10213	8.11714	8.07723	8.09704	8.06859
1.1382	8.20423	8.24404	8.19847	8.21254	8.22634	8.20168	8.1728	8.1486	8.13781	8.13355	8.12235	8.17602	8.19006	8.18554	8.17455	8.16397	8.18049	8.15146	8.15266	8.12858	8.12973	8.11755	8.10013	8.11148	8.07803	8.09354	8.07551
1.1389	8.21761	8.24683	8.19743	8.21239	8.22571	8.20897	8.17402	8.14104	8.14534	8.13818	8.13242	8.16326	8.18925	8.16782	8.17337	8.16522	8.18126	8.1665	8.15424	8.13333	8.14185	8.11832	8.09039	8.11449	8.08242	8.10664	8.07905
1.1396	8.23075	8.24858	8.21361	8.21591	8.22051	8.19894	8.17775	8.15047	8.15872	8.13479	8.13347	8.16757	8.1828	8.18812	8.17217	8.16347	8.18339	8.16396	8.13429	8.14058	8.14024	8.12291	8.09488	8.10625	8.08172	8.09368	8.07621
1.1403	8.22198	8.24403	8.19827	8.22547	8.22693	8.20466	8.18353	8.14624	8.15119	8.13949	8.11673	8.17106	8.17494	8.1662	8.16013	8.16182	8.18633	8.15382	8.14124	8.13398	8.13613	8.113	8.09623	8.10581	8.07919	8.09366	8.07268
1.141	8.21922	8.26051	8.1973	8.22161	8.20923	8.2065	8.17427	8.15603	8.14437	8.13447	8.11905	8.17867	8.1747	8.18391	8.16436	8.16251	8.17754	8.16571	8.14026	8.13668	8.13358	8.12385	8.1064	8.11297	8.08188	8.09604	8.08092
1.1417	8.20655	8.24627	8.20292	8.21529	8.21665	8.19273	8.17375	8.14278	8.13978	8.13799	8.11272	8.1764	8.17016	8.18378	8.18202	8.15963	8.19915	8.16458	8.15055	8.13749	8.12367	8.11232	8.09733	8.10164	8.07885	8.09884	8.08135
1.1424	8.21754	8.24178	8.20516	8.22634	8.21512	8.218	8.17293	8.14438	8.14412	8.14042	8.1222	8.17201	8.16721	8.19051	8.16461	8.15995	8.17481	8.16936	8.13835	8.1414	8.12732	8.11271	8.09597	8.09188	8.08612	8.09926	8.07716
1.1431	8.22545	8.24204	8.21816	8.217	8.20841	8.21088	8.17413	8.14665	8.14355	8.12831	8.12714	8.18382	8.18699	8.17143	8.17361	8.16345	8.18619	8.15428	8.15496	8.14726	8.12709	8.11902	8.09875	8.10299	8.07926	8.08931	8.07632
1.1438	8.22584	8.24022	8.20774	8.22926	8.22597	8.20042	8.17336	8.14929	8.13254	8.13453	8.12234	8.17384	8.18069	8.18593	8.16441	8.16501	8.17993	8.17214	8.15628	8.14111	8.13461	8.1318	8.10115	8.11257	8.08002	8.10079	8.06048
1.1445	8.21784	8.23655	8.19352	8.21668	8.22968	8.20169	8.1724	8.14155	8.14809	8.12816	8.12793	8.17	8.18178	8.18245	8.17082	8.1705	8.18611	8.17139	8.13913	8.1428	8.14296	8.11693	8.09405	8.10531	8.06818	8.09745	8.07193
1.1452	8.22202	8.2411	8.21297	8.21478	8.23369	8.20705	8.18608	8.1381	8.15631	8.13484	8.12981	8.17279	8.18168	8.17525	8.17428	8.17897	8.18633	8.16071	8.13797	8.13445	8.12121	8.12222	8.10368	8.10482	8.08047	8.09025	8.08268
1.1459	8.22192	8.23574	8.20432	8.22034	8.23048	8.20255	8.18023	8.14031	8.14426	8.14294	8.11436	8.16999	8.17202	8.17621	8.17238	8.16696	8.17475	8.15943	8.14389	8.1471	8.13697	8.11978	8.10536	8.11009	8.08562	8.10111	8.07691
1.1466	8.2175	8.24244	8.21115	8.22337	8.22284	8.20887	8.17041	8.14056	8.14041	8.13074	8.12012	8.17412	8.17867	8.17757	8.17199	8.16108	8.18313	8.16678	8.14347	8.14268	8.13546	8.1188	8.09358	8.10415	8.08132	8.0981	8.08342
1.1473	8.2109	8.24865	8.20348	8.226	8.2223	8.20895	8.17089	8.1458	8.13429	8.14136	8.11914	8.17474	8.1813	8.183	8.17487	8.18009	8.18342	8.16317	8.13809	8.1537	8.12562	8.12679	8.09314	8.11592	8.0836	8.094	8.07913
1.148	8.21356	8.25119	8.20879	8.21615	8.22838	8.21224	8.16953	8.14031	8.16241	8.14158	8.12206	8.17269	8.18089	8.17855	8.17023	8.17031	8.18991	8.15639	8.14664	8.14414	8.13124	8.11948	8.11197	8.10598	8.0784	8.09733	8.09339
1.1487	8.21644	8.24769	8.20404	8.21671	8.22127	8.21255	8.16865	8.14439	8.15437	8.12821	8.12706	8.17915	8.17356	8.17929	8.16227	8.16168	8.18362	8.16435	8.13895	8.14052	8.12691	8.12874	8.09789	8.10468	8.08091	8.09509	8.07838
1.1494	8.21398	8.2367	8.20956	8.22368	8.21562	8.2065	8.17925	8.14631	8.14617	8.13614	8.11328	8.1764	8.17638	8.18269	8.17138	8.17013	8.17889	8.16616	8.14001	8.13577	8.12722	8.1121	8.1047	8.11542	8.089	8.09408	8.08346
1.1501	8.20936	8.23273	8.19967	8.2247	8.22306	8.19414	8.18597	8.13609	8.14614	8.13197	8.12004	8.17533	8.17722	8.1829	8.17729	8.17266	8.17837	8.15593	8.14897	8.12955	8.12978	8.11527	8.10157	8.11927	8.07263	8.09519	8.08238
1.1508	8.22061	8.25198	8.20226	8.22261	8.22458	8.20663	8.17226	8.14881	8.14499	8.13874	8.13278	8.17792	8.18274	8.18305	8.1765	8.17136	8.18494	8.16324	8.15464	8.14672	8.13322	8.1147	8.08739	8.11798	8.07347	8.09506	8.07875
1.1515	8.20984	8.2412	8.19287	8.22775	8.21663	8.20727	8.17466	8.15426	8.1447	8.14235	8.11967	8.16721	8.17718	8.18105	8.17712	8.16869	8.18281	8.16364	8.14186	8.13989	8.13472	8.12734	8.09868	8.11688	8.08242	8.09503	8.07863
1.1522	8.2119	8.249	8.19498	8.22175	8.21488	8.21016	8.17238	8.15358	8.14869	8.14811	8.10508	8.18087	8.18223	8.17355	8.1778	8.1569	8.18906	8.1678	8.14308	8.13845	8.12901	8.11335	8.10304	8.10354	8.0941	8.09431	8.07334
1.1529	8.21321	8.23779	8.19574	8.2196	8.21292	8.20469	8.1722	8.1472	8.13648	8.13844	8.12559	8.16816	8.18523	8.17806	8.17321	8.15611	8.18061	8.16534	8.14597	8.13582	8.13242	8.11965	8.10817	8.10444	8.07585	8.09583	8.07515
1.1536	8.22061	8.23683	8.19411	8.214	8.21941	8.19719	8.17394	8.15227	8.14237	8.13566	8.12627	8.17554	8.17371	8.1911	8.17461	8.15783	8.17476	8.15987	8.1529	8.14272	8.1286	8.11548	8.09751	8.1111	8.08341	8.09749	8.07463
1.1543	8.21282	8.2435	8.21464	8.22396	8.2221	8.19996	8.17249	8.14614	8.15336	8.14065	8.12818	8.1724	8.18676	8.17631	8.17085	8.16059	8.18554	8.17703	8.14613	8.13977	8.13874	8.12553	8.09682	8.10247	8.07924	8.08874	8.0817
1.155	8.21501	8.25197	8.19694	8.21848	8.22794	8.1961	8.1733	8.14168	8.14679	8.1339	8.11196	8.16032	8.16976	8.16834	8.1686	8.16014	8.18966	8.16651	8.14545	8.12536	8.12863	8.1211	8.08778	8.11649	8.08132	8.10613	8.06797
1.1557	8.22404	8.24385	8.20018	8.21916	8.22575	8.21363	8.17171	8.14681	8.14871	8.12791	8.11786	8.18376	8.18917	8.18025	8.15786	8.15919	8.18553	8.1691	8.15822	8.13317	8.1183	8.11808	8.10755	8.10895	8.08215	8.08967	8.08206
1.1564	8.2166	8.24124	8.20652	8.2235	8.22318	8.19857	8.18272	8.13726	8.14537	8.1258	8.12483	8.16776	8.18859	8.186	8.17455	8.16142	8.18223	8.1689	8.13649	8.1374	8.12871	8.12408	8.09638	8.10788	8.07931	8.08545	8.07865
1.1571	8.22626	8.23513	8.20275	8.21607	8.2175	8.19574	8.17908	8.14204	8.14797	8.12637	8.11769	8.17476	8.1919	8.1902	8.16994	8.16019	8.17598	8.15868	8.14866	8.14065	8.13561	8.12429	8.09368	8.11289	8.07994	8.09176	8.07459
1.1578	8.21514	8.24812	8.20719	8.21927	8.21957	8.19492	8.16158	8.13803	8.14738	8.12428	8.12532	8.16737	8.17287	8.18465	8.15718	8.15923	8.16826	8.16236	8.13766	8.13829	8.13991	8.12411	8.09193	8.10504	8.0858	8.09416	8.07379
1.1585	8.2038	8.23053	8.19869	8.22065	8.22146	8.20545	8.17172	8.14414	8.15767	8.1274	8.11622	8.16513	8.17596	8.18283	8.18743	8.16134	8.18441	8.15808	8.14218	8.1412	8.11749	8.12226	8.10488	8.1094	8.07876	8.09731	8.06598
1.1592	8.22191	8.2412	8.19602	8.21296	8.21935	8.20749	8.17352	8.1445	8.13985	8.14461	8.12706	8.18221	8.17881	8.17762	8.18312	8.1613	8.18219	8.16119	8.14392	8.14954	8.1234	8.12004	8.10253	8.10251	8.08216	8.10813	8.07277
1.1599	8.2146	8.24945	8.20377	8.22319	8.21935	8.20006	8.18574	8.14814	8.14334	8.12503	8.12337	8.17105	8.17449	8.17371	8.16915	8.16416	8.18394	8.16853	8.14761	8.13417	8.12826	8.12066	8.09869	8.10144	8.0763	8.10227	8.07201
1.1606	8.21604	8.2436	8.19962	8.21546	8.22613	8.21434	8.16738	8.1329	8.14483	8.1272	8.12398	8.17093	8.19236	8.1777	8.16859	8.16279	8.17964	8.17149	8.14897	8.14046	8.13706	8.12489	8.10238	8.11123	8.07187	8.09763	8.08298
1.1613	8.21828	8.24244	8.21688	8.21266	8.23232	8.2018	8.16639	8.14743	8.17482	8.13107	8.1252	8.17457	8.18912	8.17387	8.17393	8.15556	8.17063	8.16096	8.1462	8.14114	8.12507	8.10596	8.10226	8.10843	8.07416	8.09503	8.08436
1.162	8.21866	8.24363	8.20136	8.22445	8.21648	8.21275	8.16697	8.14615	8.14951	8.13471	8.12839	8.16895	8.18496	8.17961	8.1687	8.17119	8.18164	8.1599	8.14136	8.13831	8.13492	8.1176	8.104	8.10629	8.0754	8.09124	8.07961
1.1627	8.22219	8.23727	8.20388	8.21894	8.22519	8.20117	8.17556	8.141	8.15697	8.13665	8.11665	8.17966	8.17511	8.1768	8.17357	8.15533	8.17856	8.15335	8.14392	8.12991	8.12924	8.11398	8.09233	8.10413	8.07402	8.08836	8.07552
1.1634	8.2117	8.24477	8.2025	8.21454	8.22029	8.20394	8.17257	8.14805	8.15003	8.13672	8.12333	8.1651	8.18477	8.19154	8.16545	8.16121	8.18514	8.16918	8.14887	8.13711	8.12404	8.11459	8.092	8.10733	8.07569	8.089	8.07656
1.1641	8.21271	8.25638	8.20094	8.22463	8.21777	8.21386	8.17267	8.14132	8.14454	8.14001	8.11808	8.17032	8.18982	8.1923	8.17377	8.15857	8.17929	8.16837	8.14037	8.13051	8.13089	8.12723	8.09159	8.11819	8.07087	8.08918	8.07948
1.1648	8.20839	8.2409	8.19958	8.22342	8.21202	8.2219	8.18253	8.14954	8.14518	8.13532	8.13002	8.16617	8.17286	8.1694	8.17957	8.15659	8.18558	8.16144	8.14504	8.14161	8.13428	8.13284	8.10674	8.11171	8.07379	8.0914	8.07907
1.1655	8.21782	8.23924	8.19865	8.22568	8.22104	8.20014	8.16668	8.13786	8.1477	8.13491	8.11571	8.17273	8.16948	8.18423	8.17857	8.15615	8.1778	8.171	8.13623	8.13916	8.11425	8.11083	8.09638	8.12088	8.07466	8.09469	8.07844
1.1662	8.21626	8.23988	8.1972	8.20777	8.2171	8.21503	8.17896	8.13459	8.14486	8.13359	8.11694	8.17024	8.17094	8.17942	8.16783	8.16937	8.17229	8.15773	8.13569	8.12834	8.13469	8.13014	8.10872	8.10085	8.07386	8.08774	8.07902
1.1669	8.20811	8.24344	8.20469	8.22711	8.21212	8.19703	8.16544	8.15233	8.14607	8.13329	8.13378	8.169	8.18368	8.17977	8.17003	8.16486	8.18276	8.16599	8.14429	8.1358	8.13877	8.11922	8.08827	8.10675	8.08615	8.106	8.07434
1.1676	8.21022	8.25595	8.2047	8.21578	8.21551	8.21212	8.17246	8.15067	8.14222	8.14144	8.12934	8.17096	8.17474	8.17559	8.1685	8.15567	8.1911	8.16246	8.13864	8.14872	8.13949	8.11491	8.10013	8.11543	8.07772	8.09455	8.07469
1.1683	8.22253	8.23864	8.20838	8.21197	8.22847	8.21172	8.17162	8.14788	8.14989	8.13365	8.12266	8.168	8.17439	8.19142	8.17767	8.1577	8.18003	8.15005	8.13721	8.14013	8.12889	8.1097	8.09526	8.10602	8.07807	8.0975	8.0767
1.169	8.22015	8.2574	8.20016	8.21829	8.21834	8.20299	8.17488	8.14493	8.14437	8.12068	8.12867	8.17631	8.19714	8.17743	8.1622	8.17146	8.17642	8.16352	8.14091	8.14139	8.12525	8.12175	8.10151	8.10642	8.08679	8.08447	8.0732
1.1697	8.21614	8.23881	8.20978	8.21297	8.22798	8.20717	8.17713	8.15385	8.13812	8.13109	8.12968	8.16774	8.18201	8.17424	8.16598	8.1718	8.16788	8.15482	8.14398	8.1475	8.12742	8.11369	8.09607	8.11755	8.09147	8.09617	8.0803
1.1704	8.22445	8.23705	8.20903	8.22805	8.22554	8.20931	8.176	8.13882	8.14068	8.13621	8.11896	8.18038	8.1701	8.18247	8.1643	8.16359	8.17588	8.15524	8.13891	8.14857	8.14041	8.11683	8.10416	8.10752	8.08215	8.09251	8.07288
1.1711	8.21488	8.24486	8.19899	8.21995	8.22001	8.21365	8.17195	8.14256	8.14579	8.13619	8.13302	8.17155	8.17785	8.18263	8.17046	8.15743	8.18137	8.16147	8.13579	8.13714	8.13263	8.119	8.11233	8.10347	8.08076	8.09494	8.07405
1.1718	8.23222	8.24544	8.2007	8.2106	8.21322	8.20708	8.17428	8.14829	8.1444	8.14192	8.12327	8.17329	8.17908	8.17494	8.16935	8.16334	8.19069	8.16442	8.14602	8.13298	8.12049	8.11757	8.10205	8.09993	8.0801	8.09066	8.06441
1.1725	8.22713	8.25202	8.2056	8.22732	8.20186	8.20732	8.18449	8.14335	8.14452	8.13665	8.12783	8.1935	8.18648	8.18611	8.17245	8.16514	8.19036	8.16199	8.14909	8.12736	8.13545	8.1092	8.10576	8.10278	8.08501	8.10095	8.08285
1.1732	8.21315	8.24106	8.20328	8.22965	8.21375	8.21265	8.17327	8.14329	8.14324	8.13914	8.12528	8.1663	8.18413	8.18765	8.17406	8.16253	8.1803	8.16608	8.14525	8.13073	8.13132	8.11501	8.08761	8.11319	8.0829	8.09344	8.07194
1.1739	8.21459	8.25443	8.19595	8.20954	8.21442	8.20226	8.16356	8.14486	8.1486	8.12989	8.12924	8.1766	8.18556	8.18607	8.17396	8.17172	8.18023	8.16611	8.14724	8.14217	8.1284	8.12486	8.09863	8.11375	8.07491	8.08824	8.07934
1.1746	8.21189	8.24306	8.2095	8.2232	8.21716	8.19773	8.18524	8.14985	8.15022	8.13611	8.11879	8.17152	8.19171	8.18447	8.17237	8.16171	8.18375	8.1567	8.15098	8.12987	8.13582	8.11095	8.09462	8.10047	8.08568	8.10038	8.07666
1.1753	8.21632	8.24343	8.19881	8.21489	8.21707	8.19935	8.17128	8.14274	8.15345	8.14129	8.11625	8.17426	8.17489	8.18353	8.16823	8.16176	8.18124	8.15973	8.14323	8.14776	8.13703	8.11773	8.09525	8.10751	8.08421	8.11021	8.07765
1.176	8.21992	8.24267	8.20422	8.22137	8.20767	8.19956	8.17495	8.14605	8.15011	8.13606	8.12869	8.17202	8.17649	8.17404	8.17187	8.1708	8.1824	8.16912	8.13912	8.12843	8.13744	8.12297	8.09116	8.10645	8.08709	8.10153	8.06875
1.1767	8.20642	8.24618	8.19685	8.21939	8.22018	8.1975	8.1773	8.15916	8.14587	8.13462	8.12896	8.17919	8.18202	8.1688	8.17778	8.16204	8.18257	8.16702	8.13269	8.12687	8.14036	8.10724	8.08997	8.10447	8.07545	8.10612	8.07807
1.1774	8.21656	8.23814	8.21323	8.2266	8.21405	8.20975	8.16872	8.1435	8.15511	8.13984	8.12164	8.16907	8.18644	8.18102	8.17801	8.16119	8.17394	8.1694	8.14123	8.13244	8.13279	8.12892	8.10171	8.09706	8.07136	8.09894	8.0833
1.1781	8.21721	8.23594	8.20184	8.21358	8.2169	8.20973	8.16972	8.13321	8.14484	8.13756	8.12235	8.17328	8.17237	8.17586	8.17459	8.16761	8.17844	8.16489	8.15079	8.1322	8.12331	8.1116	8.10391	8.09695	8.07418	8.08797	8.071
1.1788	8.20912	8.23683	8.20066	8.221	8.21764	8.21008	8.17905	8.1431	8.14547	8.12849	8.11823	8.16838	8.17757	8.1824	8.16512	8.16086	8.18464	8.15829	8.13601	8.1298	8.13161	8.11814	8.10322	8.1061	8.08341	8.0863	8.0753
1.1795	8.21786	8.2369	8.19668	8.21571	8.21945	8.2018	8.1687	8.14204	8.14687	8.14044	8.11199	8.17281	8.18372	8.18293	8.18176	8.17284	8.1691	8.16034	8.13695	8.13131	8.12692	8.11194	8.09939	8.11226	8.08147	8.096	8.06894
1.1802	8.21715	8.25019	8.19851	8.20392	8.21473	8.20029	8.18256	8.1432	8.15054	8.13947	8.12538	8.17895	8.19192	8.17485	8.17272	8.15542	8.18229	8.15966	8.15719	8.14327	8.12749	8.11421	8.09158	8.10342	8.09068	8.09097	8.07469
1.1809	8.22439	8.24636	8.18931	8.21669	8.22081	8.20606	8.16529	8.14472	8.14212	8.13341	8.12676	8.17122	8.1797	8.18665	8.17726	8.16246	8.18184	8.15676	8.14531	8.13908	8.11458	8.11867	8.09409	8.10249	8.08923	8.09886	8.0713
1.1816	8.20802	8.23955	8.20623	8.21971	8.22974	8.20984	8.16657	8.15312	8.13967	8.13559	8.1202	8.17239	8.19099	8.17752	8.17308	8.15425	8.18338	8.15191	8.14511	8.13101	8.13103	8.11397	8.0949	8.1149	8.08278	8.09047	8.07281
1.1823	8.22004	8.25229	8.19863	8.22254	8.2274	8.20542	8.17629	8.14107	8.14209	8.14395	8.12197	8.17373	8.17465	8.17877	8.1743	8.15629	8.18787	8.1492	8.14851	8.14837	8.12317	8.11679	8.09719	8.10865	8.07721	8.10417	8.06998
1.183	8.21065	8.23985	8.20524	8.21321	8.23011	8.19848	8.17816	8.16171	8.14425	8.12856	8.11163	8.17055	8.16762	8.18335	8.17683	8.15763	8.18964	8.16354	8.13514	8.15005	8.12216	8.12668	8.0956	8.1046	8.08671	8.10024	8.07463
1.1837	8.20774	8.24557	8.19774	8.2205	8.21117	8.20117	8.17146	8.14243	8.14385	8.1327	8.12194	8.1685	8.17476	8.17856	8.17825	8.15789	8.18154	8.15656	8.14074	8.13079	8.13795	8.11489	8.09989	8.12374	8.08663	8.0987	8.0907
1.1844	8.21399	8.24489	8.21065	8.22503	8.21935	8.2068	8.16974	8.14414	8.12905	8.13285	8.12155	8.16749	8.17206	8.17278	8.1666	8.16717	8.17922	8.16632	8.13885	8.13838	8.12486	8.11122	8.0996	8.10758	8.0829	8.09116	8.07607
1.1851	8.21637	8.24422	8.2036	8.2145	8.21606	8.19658	8.16964	8.14293	8.13605	8.13732	8.13228	8.1755	8.18167	8.17927	8.17422	8.16405	8.18618	8.16672	8.13963	8.13493	8.13254	8.11989	8.10019	8.11168	8.07483	8.09281	8.07129
1.1858	8.21468	8.24873	8.19952	8.21886	8.2104	8.20356	8.18328	8.14437	8.1436	8.13766	8.11527	8.16691	8.18696	8.16874	8.16456	8.16883	8.19128	8.17011	8.14573	8.13758	8.12844	8.12432	8.09055	8.09771	8.0792	8.1054	8.08183
1.1865	8.2234	8.23971	8.20045	8.21305	8.21764	8.21117	8.16094	8.14234	8.14684	8.13369	8.10959	8.17699	8.18012	8.1795	8.17545	8.16857	8.19458	8.1576	8.13009	8.1399	8.12953	8.11902	8.09821	8.10776	8.08193	8.08938	8.08415
1.1872	8.20993	8.23904	8.20028	8.22594	8.22422	8.20144	8.16459	8.14764	8.14403	8.1277	8.11822	8.15742	8.18073	8.18199	8.1759	8.15327	8.17426	8.16313	8.14894	8.14082	8.13129	8.12096	8.08311	8.09605	8.08386	8.09883	8.07725
1.1879	8.21062	8.2421	8.2077	8.20993	8.22398	8.20636	8.16355	8.14777	8.14612	8.14079	8.12833	8.17647	8.17895	8.18097	8.18484	8.16314	8.17695	8.17	8.1494	8.1295	8.13367	8.11462	8.10673	8.10479	8.08751	8.10062	8.06929
1.1886	8.20927	8.24853	8.19645	8.22299	8.23232	8.20595	8.18456	8.14107	8.14275	8.13745	8.13146	8.17291	8.18002	8.17592	8.16134	8.15133	8.18361	8.17081	8.14613	8.13589	8.13074	8.11279	8.09884	8.10364	8.0765	8.09703	8.07886
1.1893	8.2156	8.24919	8.21867	8.23106	8.22615	8.20539	8.17619	8.14903	8.13838	8.12731	8.12734	8.16249	8.18053	8.18899	8.16943	8.15078	8.18109	8.16899	8.14772	8.13606	8.12886	8.12141	8.10446	8.10821	8.08285	8.10079	8.08014
1.19	8.22614	8.24586	8.19429	8.21143	8.22203	8.20566	8.17229	8.14977	8.14483	8.13794	8.12201	8.17698	8.17048	8.18574	8.17348	8.16024	8.17678	8.16784	8.14604	8.1449	8.13253	8.11216	8.09109	8.11147	8.07413	8.09777	8.07393
1.1907	8.21385	8.24018	8.20147	8.23605	8.22429	8.20811	8.16464	8.1381	8.13598	8.13944	8.12144	8.18552	8.17012	8.1936	8.18262	8.16316	8.18776	8.16046	8.15117	8.15715	8.13495	8.12108	8.0958	8.10838	8.0747	8.09768	8.08211
1.1914	8.21342	8.23464	8.21877	8.22001	8.21959	8.19382	8.17523	8.14172	8.14536	8.12744	8.12057	8.18443	8.18555	8.17575	8.17086	8.16811	8.18002	8.15736	8.149	8.14041	8.1326	8.10625	8.09714	8.10597	8.07732	8.10384	8.07683
1.1921	8.21252	8.23411	8.20647	8.22048	8.22133	8.20259	8.16644	8.14787	8.14406	8.12905	8.1114	8.17011	8.18187	8.17644	8.1793	8.1623	8.17635	8.17079	8.14622	8.14629	8.13189	8.10947	8.09201	8.10375	8.08257	8.09439	8.08569
1.1928	8.22172	8.24828	8.20579	8.22401	8.23133	8.20352	8.16505	8.1319	8.1446	8.13346	8.11549	8.17652	8.163	8.17327	8.17013	8.16402	8.17948	8.17116	8.13876	8.14341	8.12925	8.12636	8.11137	8.09878	8.07676	8.0923	8.08276
1.1935	8.21808	8.23571	8.19948	8.20298	8.21145	8.19906	8.17774	8.14576	8.1505	8.14268	8.12416	8.1729	8.18571	8.17111	8.17067	8.15904	8.17136	8.17008	8.15262	8.1402	8.14187	8.11174	8.10421	8.10463	8.07957	8.08333	8.07645
1.1942	8.21425	8.24129	8.19368	8.21879	8.22112	8.2003	8.18528	8.13892	8.15051	8.13034	8.128	8.17555	8.16924	8.17521	8.16924	8.16051	8.18207	8.16299	8.13801	8.13481	8.12633	8.12467	8.10523	8.11338	8.08144	8.10293	8.06772
1.1949	8.21868	8.24748	8.20718	8.22386	8.21447	8.21724	8.17681	8.14243	8.13411	8.13116	8.11841	8.17146	8.17543	8.17449	8.16284	8.15643	8.17816	8.16638	8.14796	8.13002	8.13999	8.11947	8.11223	8.11073	8.07674	8.09584	8.07981
1.1956	8.22315	8.24256	8.19851	8.22035	8.21267	8.2079	8.1846	8.14853	8.14576	8.13404	8.11545	8.17408	8.17355	8.17131	8.17835	8.16915	8.17915	8.1604	8.14744	8.14517	8.13155	8.12084	8.10153	8.10721	8.07056	8.09563	8.07949
1.1963	8.22461	8.24522	8.1888	8.21335	8.21681	8.20907	8.17072	8.14231	8.14047	8.12976	8.12416	8.16247	8.17749	8.18035	8.17064	8.16545	8.18324	8.16452	8.13922	8.14218	8.1314	8.11914	8.09509	8.10762	8.07199	8.08603	8.06969
1.197	8.22447	8.25247	8.20519	8.20689	8.22258	8.20701	8.16847	8.13807	8.13783	8.14288	8.12344	8.17138	8.1794	8.18143	8.16521	8.16753	8.17785	8.16133	8.14181	8.13963	8.14208	8.11335	8.09212	8.1086	8.0739	8.09382	8.0696
1.1977	8.21634	8.24254	8.20215	8.22072	8.22633	8.19912	8.16822	8.13525	8.14584	8.1427	8.11919	8.16813	8.17322	8.17966	8.17182	8.15594	8.18539	8.17271	8.13632	8.13588	8.13249	8.11494	8.09542	8.10035	8.07503	8.09065	8.08052
1.1984	8.21967	8.24512	8.1981	8.22549	8.22071	8.20308	8.17092	8.14093	8.14	8.13373	8.12193	8.17467	8.16947	8.17588	8.16023	8.1601	8.18504	8.16825	8.13969	8.14373	8.12916	8.11692	8.08836	8.11113	8.06645	8.09277	8.07798
1.1991	8.21939	8.23153	8.19752	8.20428	8.21713	8.20807	8.16651	8.13445	8.14279	8.14441	8.11703	8.16686	8.17845	8.18615	8.17863	8.16076	8.18693	8.16028	8.15495	8.1381	8.13333	8.11394	8.09152	8.12085	8.08191	8.09371	8.08039
1.1998	8.21521	8.25459	8.19901	8.21666	8.21793	8.20791	8.17986	8.14874	8.14995	8.13702	8.12097	8.17595	8.17976	8.18564	8.17534	8.17084	8.18498	8.15118	8.14418	8.12941	8.13473	8.11644	8.09301	8.10149	8.07688	8.09418	8.08377
1.2005	8.20914	8.23906	8.20491	8.22658	8.21679	8.21099	8.1711	8.15088	8.15401	8.13627	8.10763	8.18687	8.18286	8.1807	8.17342	8.1627	8.17917	8.16308	8.15272	8.13734	8.12658	8.11804	8.09632	8.10946	8.07605	8.0928	8.0741
1.2012	8.217	8.24	8.20657	8.2106	8.22178	8.20077	8.17146	8.13627	8.14257	8.13012	8.13129	8.17702	8.17071	8.17786	8.16599	8.17798	8.17793	8.14787	8.14985	8.145	8.11939	8.12185	8.10537	8.11664	8.08417	8.09506	8.07052
1.2019	8.2217	8.24823	8.20566	8.21623	8.21825	8.2092	8.18616	8.14535	8.14671	8.13732	8.13648	8.17578	8.18804	8.17689	8.1847	8.16598	8.18067	8.15223	8.14025	8.14995	8.12982	8.11519	8.09433	8.09989	8.07552	8.09335	8.08411
1.2026	8.21768	8.24509	8.19814	8.22229	8.22015	8.2084	8.16551	8.15074	8.14495	8.13577	8.12216	8.17208	8.1867	8.18392	8.17429	8.15581	8.184	8.15816	8.15044	8.14113	8.13091	8.12118	8.09383	8.1115	8.08042	8.0986	8.06861
1.2033	8.20951	8.24537	8.19264	8.22149	8.21845	8.20278	8.1639	8.13312	8.15327	8.13816	8.11499	8.18031	8.17763	8.17923	8.16625	8.17188	8.17673	8.1599	8.14324	8.13218	8.12531	8.12121	8.10324	8.10916	8.07824	8.09529	8.07199
1.204	8.20695	8.24453	8.20371	8.21424	8.22345	8.20567	8.17943	8.15169	8.13724	8.13146	8.1248	8.18066	8.18362	8.187	8.175	8.18056	8.17302	8.16724	8.14225	8.12244	8.13739	8.12255	8.09303	8.10104	8.08378	8.10663	8.07881
1.2047	8.21644	8.24356	8.20312	8.21663	8.20868	8.21186	8.17066	8.1479	8.14635	8.13737	8.11589	8.16178	8.16863	8.18367	8.16876	8.15671	8.17698	8.16142	8.14778	8.1399	8.13253	8.11862	8.10123	8.11681	8.07817	8.10249	8.08206
1.2054	8.21606	8.25861	8.20325	8.21851	8.22023	8.20986	8.17263	8.14855	8.15093	8.142	8.12029	8.16938	8.18827	8.17608	8.1651	8.16825	8.18197	8.1659	8.13982	8.14104	8.12813	8.11673	8.09858	8.09916	8.08262	8.09218	8.08579
1.2061	8.22186	8.24189	8.19992	8.23251	8.2168	8.20759	8.17321	8.1415	8.14279	8.14488	8.13087	8.17805	8.18323	8.19182	8.18016	8.14907	8.17319	8.16291	8.14186	8.12848	8.12379	8.12268	8.11041	8.11722	8.08658	8.09963	8.07368
1.2068	8.21114	8.25094	8.20671	8.23223	8.22541	8.20014	8.17247	8.14242	8.14955	8.12526	8.1174	8.16031	8.17913	8.18286	8.17327	8.16441	8.18745	8.15397	8.15247	8.13943	8.13779	8.11829	8.09653	8.1124	8.0826	8.08978	8.0777
1.2075	8.21345	8.2396	8.19943	8.23501	8.21513	8.20043	8.17438	8.13789	8.15104	8.13119	8.11459	8.17126	8.17874	8.17808	8.1714	8.17026	8.18936	8.17137	8.13607	8.14694	8.1392	8.11866	8.10241	8.10983	8.0885	8.09726	8.07106
1.2082	8.20619	8.23921	8.19252	8.22659	8.22781	8.19584	8.18067	8.14219	8.13635	8.13851	8.11971	8.17013	8.17148	8.17104	8.16145	8.16652	8.1884	8.17624	8.14705	8.13376	8.12623	8.11725	8.10382	8.10565	8.06299	8.09476	8.07677
1.2089	8.21998	8.25007	8.20164	8.2223	8.22968	8.20334	8.17415	8.15402	8.1495	8.13977	8.11547	8.17227	8.17931	8.18193	8.16434	8.16383	8.1925	8.16149	8.14751	8.13229	8.126	8.10799	8.1046	8.1145	8.09128	8.09501	8.07664
1.2096	8.22276	8.25373	8.21707	8.22551	8.22361	8.2086	8.17328	8.15203	8.15877	8.12976	8.11772	8.17245	8.18665	8.17219	8.17487	8.15446	8.17438	8.16444	8.14258	8.13959	8.13266	8.11851	8.09218	8.09841	8.08598	8.10414	8.08418
1.2103	8.20548	8.25074	8.1981	8.22598	8.22279	8.20391	8.1766	8.14342	8.148	8.12954	8.12843	8.16783	8.18976	8.17715	8.1719	8.17137	8.1788	8.16449	8.13868	8.13475	8.12798	8.1242	8.09477	8.10812	8.07468	8.09553	8.06609
1.211	8.21383	8.24989	8.19678	8.22388	8.22039	8.21232	8.17335	8.13645	8.14109	8.13698	8.1248	8.16707	8.18395	8.17486	8.16551	8.16198	8.18175	8.16848	8.1358	8.13344	8.12964	8.11217	8.09041	8.09741	8.08353	8.09306	8.06864
1.2117	8.20846	8.2431	8.20597	8.22648	8.22718	8.20058	8.16664	8.1352	8.1473	8.13542	8.1142	8.17593	8.17893	8.16145	8.16591	8.16296	8.1674	8.16045	8.14704	8.14494	8.13207	8.10822	8.11028	8.11568	8.08052	8.08961	8.07515
1.2124	8.22007	8.23233	8.21553	8.224	8.22096	8.20708	8.17777	8.14382	8.1416	8.13235	8.13073	8.18158	8.17396	8.1722	8.17187	8.16208	8.1762	8.16281	8.13538	8.14107	8.12616	8.12219	8.10108	8.10994	8.07285	8.08931	8.07623
1.2131	8.20876	8.24682	8.2084	8.22577	8.21873	8.21173	8.17308	8.15939	8.14904	8.13683	8.12663	8.1715	8.17344	8.17456	8.16974	8.1726	8.18593	8.16032	8.14748	8.13277	8.13353	8.12316	8.09933	8.10184	8.06949	8.10595	8.08011
1.2138	8.21459	8.23909	8.20623	8.2259	8.21762	8.20823	8.16413	8.144	8.14224	8.13768	8.12901	8.18359	8.17373	8.18005	8.16136	8.16508	8.1869	8.16384	8.14633	8.14408	8.12743	8.10795	8.09636	8.11101	8.08358	8.09023	8.07308
1.2145	8.21894	8.24984	8.20502	8.23173	8.21287	8.2058	8.17345	8.13122	8.14935	8.12602	8.11649	8.16338	8.17886	8.1778	8.17432	8.16151	8.18886	8.16263	8.15368	8.13003	8.13006	8.11816	8.10444	8.11558	8.0882	8.09643	8.06884
1.2152	8.21202	8.24802	8.2083	8.21415	8.22453	8.21335	8.17074	8.13955	8.14112	8.13028	8.11673	8.17453	8.17475	8.17988	8.17579	8.15202	8.1879	8.16908	8.13853	8.14016	8.12831	8.13047	8.10924	8.10235	8.08233	8.09651	8.07219
1.2159	8.21152	8.25021	8.19576	8.21209	8.21013	8.19965	8.16019	8.14979	8.14702	8.12823	8.12229	8.16613	8.17919	8.18266	8.17444	8.16058	8.179	8.17038	8.14327	8.14265	8.12815	8.11809	8.08628	8.11328	8.07388	8.1127	8.06703
1.2166	8.21714	8.24759	8.2029	8.22901	8.21952	8.20552	8.17981	8.15413	8.14494	8.13515	8.12866	8.17165	8.18209	8.17392	8.17301	8.1712	8.17848	8.15846	8.14939	8.13336	8.11964	8.11659	8.09538	8.11132	8.08336	8.0936	8.06496
1.2173	8.21368	8.24236	8.19813	8.21795	8.22202	8.20427	8.17296	8.1451	8.14786	8.13553	8.12052	8.16582	8.18448	8.195	8.16125	8.16517	8.18495	8.15822	8.14067	8.13951	8.12332	8.11431	8.0983	8.11277	8.07819	8.10353	8.07492
1.218	8.21088	8.25489	8.19754	8.21605	8.2179	8.1986	8.17184	8.14472	8.14604	8.12788	8.10825	8.17089	8.17753	8.1838	8.17358	8.16289	8.18035	8.16254	8.15019	8.13598	8.12437	8.12924	8.10093	8.1169	8.07686	8.10023	8.08164
1.2187	8.21748	8.256	8.19108	8.22487	8.21334	8.21049	8.16599	8.14696	8.14675	8.13338	8.12141	8.17482	8.16845	8.17571	8.17306	8.15449	8.1732	8.16584	8.15408	8.12935	8.13101	8.09952	8.10627	8.10098	8.07636	8.09203	8.0802
1.2194	8.22076	8.25111	8.20404	8.22436	8.2189	8.20269	8.17887	8.15336	8.15212	8.13789	8.12053	8.17722	8.17834	8.17206	8.16786	8.16048	8.18676	8.16477	8.15204	8.13797	8.13507	8.11798	8.10233	8.10887	8.07149	8.09973	8.07156
1.2201	8.22528	8.24381	8.20078	8.2311	8.21948	8.20383	8.17479	8.14832	8.15791	8.13551	8.11609	8.16774	8.17466	8.17241	8.17678	8.16525	8.19546	8.1606	8.15245	8.13509	8.12885	8.12109	8.09939	8.1052	8.08745	8.1033	8.0797
1.2208	8.21941	8.24246	8.20002	8.22338	8.22358	8.20495	8.17041	8.14656	8.15004	8.14484	8.11597	8.16806	8.16724	8.17466	8.16726	8.1612	8.18806	8.16316	8.15321	8.13571	8.13576	8.11388	8.09942	8.10758	8.09247	8.10511	8.06761
1.2215	8.21466	8.23623	8.2077	8.21635	8.21107	8.19264	8.17092	8.14107	8.13729	8.14148	8.11654	8.17574	8.1858	8.17859	8.17427	8.16063	8.18341	8.16436	8.13636	8.13418	8.12991	8.11474	8.10241	8.11421	8.08115	8.09756	8.08663
1.2222	8.20886	8.23755	8.19817	8.2287	8.23425	8.19986	8.1648	8.15495	8.14076	8.13108	8.11715	8.16197	8.18604	8.18565	8.17509	8.15864	8.17992	8.15636	8.1531	8.1389	8.13664	8.11305	8.10139	8.11294	8.08134	8.09531	8.07804
1.2229	8.21808	8.2454	8.2029	8.22841	8.22016	8.2022	8.17557	8.14382	8.15445	8.1348	8.11675	8.17849	8.16967	8.17636	8.16551	8.16547	8.17217	8.15978	8.14329	8.14091	8.1322	8.12779	8.1012	8.11138	8.0834	8.10241	8.07956
1.2236	8.20826	8.24271	8.20471	8.21653	8.21522	8.20296	8.17462	8.1452	8.14649	8.13392	8.12331	8.16963	8.17393	8.18751	8.16851	8.1649	8.17567	8.16768	8.14795	8.1326	8.13559	8.12083	8.10314	8.10065	8.09156	8.09609	8.06673
1.2243	8.20953	8.24489	8.20962	8.21632	8.22529	8.2042	8.17356	8.14871	8.13479	8.13352	8.12224	8.16159	8.18368	8.19092	8.18312	8.15426	8.16602	8.15583	8.14624	8.1301	8.13376	8.11373	8.10508	8.11736	8.08137	8.09067	8.07763
1.225	8.2226	8.24934	8.19861	8.21971	8.21343	8.21066	8.18507	8.14106	8.16497	8.14068	8.1202	8.16952	8.18632	8.17783	8.17158	8.17193	8.17564	8.17737	8.14807	8.14601	8.14199	8.11902	8.09704	8.10799	8.09491	8.09748	8.07907
1.2257	8.21635	8.25603	8.20098	8.22814	8.21834	8.19551	8.16986	8.13246	8.1326	8.12739	8.11209	8.16603	8.17651	8.17668	8.16644	8.17901	8.17696	8.15958	8.12627	8.1375	8.13486	8.11712	8.09146	8.1083	8.09046	8.09149	8.07758
1.2264	8.21627	8.24796	8.19133	8.2227	8.21583	8.20239	8.17631	8.15125	8.14107	8.13911	8.12179	8.1659	8.18203	8.17076	8.16906	8.16129	8.18551	8.16147	8.14295	8.14143	8.13375	8.11541	8.09048	8.11991	8.07827	8.09388	8.07851
1.2271	8.22192	8.2418	8.19276	8.21807	8.21996	8.20341	8.17165	8.14152	8.14468	8.1369	8.12871	8.1818	8.18791	8.17232	8.17646	8.16094	8.16903	8.16321	8.14192	8.13612	8.13408	8.13158	8.08681	8.11535	8.07549	8.09786	8.07898
1.2278	8.21066	8.23945	8.2022	8.21045	8.22166	8.21209	8.17411	8.14349	8.14977	8.1308	8.12104	8.1715	8.17054	8.17121	8.172	8.16682	8.18928	8.16224	8.14606	8.13296	8.12389	8.11665	8.1031	8.10234	8.08797	8.0884	8.08375
1.2285	8.2199	8.25421	8.21121	8.21866	8.22416	8.20521	8.16502	8.14532	8.15001	8.14407	8.11849	8.18004	8.1844	8.18374	8.18368	8.16754	8.18204	8.16397	8.14815	8.14418	8.12694	8.12086	8.10041	8.11488	8.09379	8.09682	8.07959
1.2292	8.21012	8.22844	8.21028	8.21451	8.22381	8.21103	8.17289	8.15343	8.15213	8.13415	8.12898	8.16672	8.19314	8.18385	8.1699	8.16323	8.18518	8.15993	8.14063	8.14209	8.12371	8.12316	8.10052	8.10654	8.08882	8.08556	8.07364
1.2299	8.21856	8.24589	8.19992	8.22434	8.21555	8.20866	8.17972	8.13782	8.13955	8.13713	8.1222	8.16747	8.16899	8.18409	8.16829	8.16731	8.17533	8.17594	8.14466	8.13605	8.1265	8.12875	8.09994	8.10513	8.08031	8.0883	8.08179
1.2306	8.21561	8.25988	8.19931	8.21209	8.21737	8.2116	8.17273	8.13964	8.14272	8.13052	8.12682	8.18165	8.17406	8.17706	8.17616	8.16185	8.18238	8.15875	8.14728	8.13913	8.13546	8.11631	8.09764	8.10064	8.09284	8.10269	8.07165
1.2313	8.21979	8.24553	8.21124	8.22447	8.22342	8.20032	8.18255	8.13855	8.14767	8.1412	8.12043	8.16598	8.18335	8.1815	8.17008	8.16506	8.17919	8.16283	8.14949	8.12932	8.13304	8.11837	8.10461	8.10616	8.08707	8.09884	8.07585
1.232	8.21006	8.24735	8.21411	8.23162	8.21801	8.1999	8.17807	8.14725	8.14187	8.12647	8.12128	8.16642	8.17362	8.1801	8.16901	8.1638	8.17453	8.16296	8.14252	8.14213	8.14151	8.11623	8.08752	8.10591	8.08657	8.08692	8.07677
1.2327	8.21443	8.24047	8.19778	8.21926	8.23311	8.21669	8.1779	8.14364	8.13806	8.13866	8.12213	8.17784	8.17779	8.17908	8.1722	8.17303	8.17809	8.16032	8.15081	8.14085	8.14145	8.12497	8.09535	8.11375	8.08173	8.09436	8.07707
1.2334	8.20846	8.25343	8.20379	8.21721	8.22609	8.20456	8.17741	8.14964	8.14941	8.14097	8.12818	8.17453	8.17602	8.16696	8.17152	8.16816	8.1751	8.15902	8.13736	8.13289	8.13225	8.12629	8.0971	8.09635	8.08671	8.10136	8.08581
1.2341	8.2223	8.24737	8.19757	8.21441	8.21633	8.20531	8.17186	8.14399	8.15576	8.13893	8.1173	8.17281	8.18524	8.194	8.17122	8.16495	8.18385	8.16602	8.14789	8.13456	8.13632	8.11813	8.09452	8.1044	8.08144	8.10493	8.07201
1.2348	8.22003	8.23901	8.21644	8.2294	8.21688	8.20294	8.16668	8.14122	8.14884	8.12813	8.12683	8.16752	8.19036	8.17863	8.18204	8.16273	8.19386	8.15602	8.14886	8.13227	8.13388	8.1332	8.10632	8.12848	8.08256	8.09869	8.0677
1.2355	8.21147	8.23835	8.19568	8.22689	8.22354	8.20578	8.16879	8.14312	8.12901	8.13457	8.12526	8.16163	8.17884	8.18525	8.17158	8.16265	8.18683	8.16414	8.15141	8.14025	8.12008	8.10768	8.10139	8.11239	8.07648	8.09258	8.07338
1.2362	8.20976	8.23951	8.19741	8.21998	8.23114	8.21069	8.17251	8.14167	8.14864	8.13162	8.11692	8.17776	8.17461	8.18064	8.18445	8.16716	8.17659	8.16151	8.14396	8.13139	8.12089	8.11136	8.09908	8.10727	8.0814	8.09357	8.07842
1.2369	8.21551	8.2551	8.19628	8.21691	8.2261	8.20762	8.18413	8.14704	8.14448	8.12703	8.11641	8.16482	8.17796	8.18269	8.16923	8.1597	8.18277	8.16755	8.14963	8.13126	8.12873	8.12193	8.10186	8.10441	8.06606	8.10647	8.08245
1.2376	8.20996	8.23705	8.20356	8.21959	8.21724	8.2115	8.16735	8.13443	8.15178	8.13622	8.12646	8.16757	8.17341	8.16779	8.16408	8.17546	8.19309	8.16503	8.15145	8.13418	8.14253	8.10623	8.10079	8.11357	8.08108	8.08899	8.07434
1.2383	8.21017	8.2477	8.19831	8.21549	8.22118	8.20007	8.17836	8.13899	8.14122	8.13954	8.12121	8.17438	8.17955	8.17779	8.17902	8.17432	8.17585	8.16948	8.15728	8.14182	8.12858	8.12048	8.09935	8.10922	8.08837	8.10408	8.07996
1.239	8.22083	8.24262	8.20504	8.22763	8.22342	8.21026	8.16852	8.14627	8.14295	8.14094	8.11065	8.17225	8.17669	8.18023	8.16996	8.15982	8.18439	8.1548	8.13549	8.13742	8.13574	8.12569	8.09872	8.10266	8.07535	8.10446	8.07308
1.2397	8.20979	8.24831	8.20728	8.22397	8.21659	8.21342	8.1757	8.14883	8.13622	8.14031	8.12655	8.16885	8.18129	8.16254	8.17804	8.15866	8.18794	8.16763	8.14802	8.14321	8.12272	8.12346	8.10525	8.10861	8.06852	8.08249	8.06215
1.2404	8.21052	8.24573	8.20167	8.21771	8.21313	8.20863	8.1788	8.1449	8.13981	8.13729	8.11904	8.17712	8.17172	8.17885	8.16451	8.16699	8.1902	8.16117	8.15211	8.12984	8.13118	8.11673	8.09942	8.12698	8.07886	8.09221	8.07075
1.2411	8.20663	8.24191	8.20825	8.21004	8.22052	8.21232	8.17589	8.14146	8.14342	8.13066	8.11821	8.16694	8.17252	8.18361	8.16365	8.15166	8.17574	8.16743	8.12808	8.13401	8.13396	8.12331	8.0967	8.09465	8.08133	8.08673	8.06486
1.2418	8.21366	8.25416	8.19533	8.20582	8.21566	8.2053	8.17425	8.14504	8.14142	8.14066	8.1261	8.17137	8.18431	8.1724	8.17523	8.1733	8.18715	8.1688	8.15207	8.13316	8.12976	8.12367	8.09616	8.10378	8.07711	8.10574	8.07825
1.2425	8.22494	8.23739	8.21037	8.22744	8.21768	8.20154	8.17277	8.15045	8.13607	8.14386	8.10903	8.16236	8.17383	8.17579	8.17848	8.16537	8.17976	8.17789	8.1413	8.13359	8.12766	8.1198	8.10057	8.10807	8.07646	8.09896	8.08291
1.2432	8.21798	8.24667	8.20344	8.2189	8.21472	8.20745	8.16789	8.14938	8.15255	8.14223	8.12716	8.17043	8.18117	8.17171	8.16935	8.15823	8.18334	8.14759	8.14854	8.13313	8.137	8.11938	8.10459	8.11527	8.07459	8.09367	8.07885
1.2439	8.20922	8.24431	8.20579	8.21951	8.21962	8.2099	8.16624	8.14418	8.1487	8.12489	8.11555	8.17342	8.17787	8.18512	8.17415	8.16353	8.17664	8.17609	8.14567	8.13284	8.12129	8.12418	8.09419	8.11484	8.08679	8.10087	8.07127
1.2446	8.21817	8.24512	8.20088	8.21881	8.22277	8.20696	8.16939	8.14295	8.14829	8.12823	8.13061	8.17137	8.18938	8.19195	8.16428	8.17313	8.19093	8.16323	8.14354	8.13887	8.13236	8.12315	8.10428	8.10843	8.0703	8.1036	8.09136
1.2453	8.21877	8.24048	8.19257	8.22657	8.23068	8.20229	8.18203	8.14454	8.1333	8.12961	8.11643	8.16609	8.17611	8.18464	8.1661	8.15982	8.18045	8.17024	8.15087	8.14603	8.13453	8.12005	8.08981	8.10272	8.07708	8.10064	8.08092
1.246	8.22198	8.24495	8.19658	8.22951	8.21963	8.21263	8.16722	8.14615	8.13908	8.1309	8.13026	8.1678	8.17931	8.18368	8.16888	8.16652	8.17444	8.15053	8.14541	8.13783	8.14076	8.11445	8.1144	8.11263	8.07724	8.09845	8.07167
1.2467	8.22278	8.23914	8.187	8.21829	8.22788	8.20776	8.17565	8.14968	8.14455	8.1308	8.11706	8.18029	8.17646	8.18984	8.16373	8.18368	8.17116	8.15967	8.14101	8.12887	8.13877	8.11187	8.10176	8.10305	8.07509	8.10197	8.07004
1.2474	8.20802	8.24299	8.195	8.21848	8.21087	8.20132	8.17104	8.15129	8.1575	8.13949	8.12013	8.16812	8.17883	8.18354	8.17144	8.15907	8.17569	8.15188	8.14826	8.13557	8.13131	8.11502	8.10191	8.10829	8.08153	8.0993	8.07805
1.2481	8.21451	8.23703	8.20229	8.22378	8.22414	8.20685	8.16731	8.14453	8.1484	8.13729	8.1223	8.17625	8.17997	8.18236	8.17316	8.16239	8.17978	8.16862	8.14585	8.14646	8.13361	8.12132	8.09956	8.11487	8.07725	8.0872	8.08064
1.2488	8.21815	8.23548	8.19785	8.22786	8.22038	8.19418	8.17208	8.14837	8.13763	8.13095	8.12484	8.17613	8.18396	8.17334	8.16982	8.16331	8.1917	8.16525	8.14322	8.13203	8.13093	8.12724	8.10331	8.11082	8.08205	8.0964	8.08132
1.2495	8.21437	8.22826	8.1925	8.20967	8.2104	8.20624	8.17051	8.14283	8.14213	8.1402	8.12623	8.17113	8.18689	8.18133	8.18923	8.17085	8.17654	8.16326	8.14362	8.13228	8.12697	8.11965	8.0971	8.10443	8.08507	8.08963	8.07653
1.2502	8.21285	8.23725	8.20501	8.22571	8.2298	8.21189	8.17723	8.14336	8.14351	8.14888	8.1232	8.15435	8.18677	8.18065	8.16812	8.15936	8.1654	8.16365	8.14927	8.13754	8.13251	8.1292	8.10497	8.10889	8.07722	8.09623	8.07572
1.2509	8.20211	8.24269	8.20299	8.22574	8.22773	8.20911	8.1701	8.14849	8.14418	8.14005	8.13189	8.16677	8.17567	8.18708	8.16611	8.16925	8.17459	8.16389	8.1407	8.14858	8.12918	8.12522	8.08445	8.10781	8.0821	8.09008	8.07534
1.2516	8.20753	8.24263	8.1961	8.21656	8.2163	8.21091	8.16551	8.14296	8.14172	8.13339	8.11038	8.18328	8.17267	8.18249	8.18097	8.17136	8.18604	8.15783	8.14923	8.13641	8.11992	8.12134	8.10072	8.0979	8.08354	8.0903	8.06417
1.2523	8.21222	8.24519	8.21009	8.22478	8.22086	8.21189	8.17841	8.14198	8.14848	8.13273	8.12465	8.1713	8.17824	8.17619	8.17403	8.1642	8.1866	8.17513	8.14607	8.13754	8.12964	8.12021	8.09291	8.10602	8.08519	8.0852	8.05996
1.253	8.22151	8.23382	8.20119	8.23134	8.23062	8.20703	8.17171	8.14681	8.15117	8.14133	8.12956	8.17556	8.18349	8.17311	8.16598	8.16563	8.17851	8.16853	8.14484	8.14156	8.13718	8.12644	8.09467	8.09775	8.082	8.09842	8.08261
1.2537	8.2143	8.24082	8.20207	8.23122	8.22072	8.21618	8.176	8.14492	8.14361	8.14291	8.11807	8.17163	8.18033	8.18778	8.16549	8.1624	8.17565	8.16751	8.15325	8.13339	8.13969	8.10739	8.0951	8.10809	8.08971	8.10605	8.07696
1.2544	8.21782	8.25742	8.19666	8.23024	8.21534	8.19822	8.16785	8.14136	8.15613	8.1377	8.12325	8.16662	8.17619	8.18663	8.1683	8.16681	8.1818	8.15743	8.13933	8.1321	8.1258	8.11259	8.10114	8.11015	8.08849	8.08892	8.06225
1.2551	8.22008	8.2404	8.1905	8.23227	8.22651	8.19877	8.17065	8.13907	8.14018	8.12955	8.13086	8.1654	8.18751	8.17925	8.17782	8.15368	8.18183	8.1631	8.1479	8.13895	8.13964	8.12966	8.10609	8.10507	8.06852	8.09292	8.07928
1.2558	8.2103	8.25246	8.20092	8.22932	8.22016	8.20487	8.17014	8.14668	8.14488	8.1294	8.12509	8.16793	8.18165	8.17937	8.17918	8.16569	8.1749	8.16048	8.15593	8.14834	8.13276	8.12339	8.10106	8.11448	8.08759	8.0969	8.07765
1.2565	8.21873	8.24746	8.20934	8.21871	8.22561	8.20442	8.17837	8.14212	8.14654	8.13049	8.12405	8.16458	8.1754	8.18848	8.18384	8.16601	8.1818	8.15257	8.1485	8.13355	8.12929	8.11558	8.10667	8.11404	8.07921	8.0848	8.0806
1.2572	8.22219	8.26724	8.20474	8.22306	8.23176	8.20895	8.15929	8.14631	8.14176	8.14385	8.11768	8.1779	8.17877	8.18841	8.16826	8.16599	8.18146	8.16479	8.14998	8.13769	8.13464	8.11138	8.10048	8.1095	8.07326	8.08895	8.08096
1.2579	8.21966	8.24	8.2009	8.21375	8.22656	8.19488	8.16838	8.14363	8.14196	8.14824	8.11879	8.1763	8.1869	8.17873	8.1696	8.15754	8.17859	8.16372	8.13447	8.1405	8.12764	8.11753	8.08818	8.09783	8.0801	8.09811	8.07448
1.2586	8.21325	8.24426	8.20407	8.22004	8.22915	8.20451	8.16623	8.14998	8.13672	8.13688	8.11945	8.15989	8.18254	8.18591	8.16807	8.17337	8.1777	8.17169	8.15497	8.13906	8.12991	8.12221	8.09684	8.10477	8.07953	8.10462	8.05997
[truncated: 8,202 more rows]

## Sheet: kon 1 uM
0.0007	8.3581	8.34282	8.33082	8.35123	8.36427	8.40665	8.40823	8.39009	8.38033	8.46764	8.42173	8.39889	8.4139	8.42575	8.44504	8.38428	8.42248	8.37726	8.35233	8.38451	8.35372	8.37066	8.34854	8.46128	8.42712	8.45119	8.41046	8.45801	8.4529	8.44341	8.50306	8.41983	8.40606	8.39363	8.37941	8.39891	8.39686	8.36611	8.37372	8.36558	8.33983	8.39529
[truncated: 9,999 more rows]

[truncated: 11 more sheets: kon 1.5 uM, kon 2 uM, kon 2.5 uM, kon 3 uM, koff 2 uM, koff 5 uM, koff 10 uM, koff 15 uM, koff 20 uM, koff 25 uM, koff 30 uM]
