# Supplementary material for: Evolutionary fine-tuning of residual helix structure in disordered proteins manifests in complex structure and lifetime
Source: Commun Biol. 2023 Jan 18;6:63. doi: 10.1038/s42003-023-04445-6 (PMC9849366; doi:10.1038/s42003-023-04445-6)
Supplement: Supplementary file 6 — Supplementary Data 4 [file 42003_2023_4445_MOESM6_ESM.zip › Supplementary Data 4/DREB2A R266A.xlsx]

## Sheet: Info
	Information sheet
	Method:		Stopped-flow fluoresence spectroscopy
	Interaction:		RCD1-RST(499-572) : DREB2A(244-272)-R266A
	Buffer:		50 mM HEPES pH 7.4, 100 mM NaCl
	Temperature:		10 °C
	Association (kon) samples:
	FITC-DREB2A R266A				Final 0.05 uM
	RCD1-RST				Final 0.5-3 uM
	Dissociation (koff) samples:
	FITC-DREB2A R266A : RCD1-RST				Final 0.05 : 0.5 uM
	DREB2A R266A				Final 2.5-30 uM

## Sheet: kon 0.5 uM
5e-05	8.40305	8.41797	8.44709	8.41627	8.40473	8.42434	8.38333	8.4198	8.41688	8.43401	8.42697	8.42972	8.42979	8.41789	8.42157	8.38327	8.40347	8.40187	8.38329	8.39443	8.37976	8.40017	8.39771	8.39684	8.38541	8.38381	8.39214	8.36287	8.36555	8.35175	8.40178	8.35487	8.42648	8.38007	8.43914	8.43842	8.47589	8.4936	8.49268	8.51677	8.47591	8.47876	8.42127	8.3864	8.42003	8.43269
0.0001	8.40107	8.42169	8.43863	8.42325	8.38861	8.40584	8.39226	8.42566	8.40851	8.42249	8.40813	8.42512	8.43582	8.41486	8.4185	8.38564	8.41673	8.38661	8.38999	8.3997	8.37219	8.40328	8.40315	8.41927	8.38999	8.38291	8.37301	8.37517	8.35228	8.35186	8.3857	8.37107	8.41993	8.38959	8.41879	8.43752	8.48293	8.50813	8.48577	8.51698	8.46443	8.48637	8.44154	8.37435	8.41787	8.44908
0.00015	8.41278	8.40033	8.44475	8.4329	8.40115	8.3897	8.39579	8.431	8.41484	8.41297	8.39619	8.42655	8.42438	8.39811	8.40471	8.39533	8.42546	8.37595	8.39729	8.38749	8.37654	8.39336	8.41558	8.42402	8.37896	8.38078	8.38203	8.37282	8.34869	8.35377	8.39128	8.35369	8.41843	8.39838	8.40494	8.43241	8.4971	8.5054	8.49632	8.51387	8.45676	8.48906	8.46155	8.38705	8.43384	8.4428
0.0002	8.4149	8.39468	8.42382	8.42546	8.40113	8.39825	8.40633	8.44351	8.42207	8.41251	8.40969	8.42468	8.42096	8.41398	8.40359	8.39495	8.43031	8.39159	8.39277	8.40656	8.37612	8.38928	8.42501	8.42459	8.38293	8.3716	8.37851	8.3625	8.36639	8.3589	8.40746	8.36708	8.42766	8.40328	8.4244	8.42936	8.50477	8.49037	8.51521	8.52158	8.44027	8.50887	8.43267	8.38051	8.43449	8.42211
0.00025	8.42506	8.3931	8.40382	8.41484	8.38184	8.41446	8.4189	8.42522	8.41162	8.42579	8.41606	8.42281	8.41698	8.41637	8.40416	8.40946	8.42216	8.40731	8.38741	8.40097	8.37435	8.39115	8.41209	8.41457	8.39443	8.3847	8.38095	8.34824	8.37521	8.35539	8.42236	8.37374	8.44358	8.39994	8.4218	8.41366	8.49829	8.48085	8.49997	8.50237	8.4446	8.50243	8.40939	8.34864	8.43365	8.41055
0.0003	8.43584	8.3835	8.4059	8.41087	8.36315	8.42579	8.42371	8.42325	8.40153	8.41942	8.41387	8.42072	8.41787	8.40437	8.41139	8.41057	8.41835	8.40839	8.38615	8.40118	8.35737	8.39689	8.40544	8.39798	8.39598	8.37864	8.37723	8.34198	8.37635	8.37227	8.40418	8.36197	8.44793	8.41629	8.42754	8.40536	8.48463	8.49609	8.49787	8.48635	8.46457	8.49257	8.40139	8.35123	8.43721	8.40677
0.00035	8.43847	8.39121	8.41385	8.38623	8.36941	8.43697	8.43258	8.45945	8.4029	8.41719	8.42098	8.42571	8.41318	8.40368	8.40841	8.40759	8.42745	8.39439	8.382	8.40935	8.34658	8.37318	8.39808	8.37208	8.38881	8.36203	8.35394	8.34164	8.36601	8.37543	8.38261	8.34467	8.45699	8.43941	8.43174	8.41537	8.486	8.49186	8.49194	8.47876	8.49426	8.47574	8.4157	8.3695	8.40456	8.40616
0.0004	8.44292	8.38903	8.40063	8.38062	8.37706	8.41507	8.44423	8.46306	8.42377	8.40729	8.41211	8.407	8.42524	8.38953	8.40364	8.40302	8.44921	8.38871	8.3926	8.41631	8.36031	8.35569	8.39689	8.35623	8.38581	8.35539	8.34332	8.34591	8.36897	8.37393	8.38472	8.33582	8.46947	8.43702	8.44933	8.43889	8.46889	8.48488	8.48778	8.4968	8.48085	8.47681	8.40029	8.37734	8.39512	8.38684
0.00045	8.45057	8.38018	8.4086	8.39218	8.37193	8.42346	8.43828	8.45448	8.43748	8.41383	8.41759	8.40044	8.4359	8.38505	8.4218	8.3923	8.44044	8.39962	8.4186	8.41959	8.3659	8.34578	8.40128	8.36035	8.38963	8.35709	8.3453	8.34595	8.39222	8.36731	8.39609	8.33511	8.4639	8.43143	8.44362	8.46487	8.45528	8.4918	8.48249	8.49026	8.4798	8.5076	8.4021	8.38305	8.40738	8.37996
0.0005	8.44103	8.38228	8.41894	8.39151	8.38888	8.40519	8.42972	8.44105	8.42693	8.42964	8.43019	8.39602	8.4293	8.38158	8.41934	8.39689	8.42409	8.40038	8.39067	8.41221	8.37416	8.33927	8.37946	8.38219	8.39996	8.37181	8.367	8.34835	8.38758	8.35487	8.38198	8.33897	8.46022	8.45209	8.43727	8.47178	8.46233	8.48391	8.48122	8.48242	8.45308	8.48549	8.43576	8.37389	8.40555	8.37698
0.00055	8.44015	8.38818	8.4214	8.39874	8.42258	8.39615	8.43187	8.44137	8.4156	8.40202	8.42915	8.39834	8.43042	8.39111	8.40025	8.40277	8.43052	8.38058	8.38024	8.41486	8.38217	8.35239	8.36607	8.37515	8.42775	8.37492	8.35567	8.3526	8.37387	8.36475	8.36309	8.34002	8.45921	8.46277	8.44049	8.48021	8.44973	8.47883	8.48135	8.47445	8.46615	8.46357	8.4363	8.39231	8.38808	8.36645
0.0006	8.44414	8.39434	8.40715	8.40811	8.43082	8.39321	8.45552	8.43641	8.40443	8.41755	8.40818	8.39981	8.43536	8.40296	8.40912	8.39798	8.42632	8.38053	8.38669	8.40988	8.36636	8.37414	8.37072	8.36655	8.41511	8.3674	8.3436	8.36485	8.36899	8.36103	8.34627	8.34536	8.44795	8.47137	8.43466	8.49211	8.44835	8.47723	8.46977	8.46458	8.47584	8.46809	8.42304	8.39443	8.39493	8.36138
0.00065	8.44803	8.38438	8.42567	8.41526	8.41871	8.38987	8.45716	8.41713	8.41211	8.42316	8.41	8.42093	8.43418	8.39437	8.41347	8.39859	8.41843	8.38287	8.3893	8.37828	8.36563	8.39701	8.37986	8.3687	8.39279	8.35781	8.34995	8.36279	8.37458	8.36761	8.36489	8.34774	8.43658	8.45686	8.44229	8.49077	8.46458	8.45715	8.4815	8.49539	8.46132	8.4642	8.41923	8.39493	8.39645	8.36132
0.0007	8.43195	8.38079	8.43609	8.41875	8.41755	8.38919	8.43567	8.42192	8.43018	8.41671	8.40805	8.4263	8.42161	8.40145	8.40879	8.38293	8.41129	8.39161	8.39125	8.39104	8.38047	8.41351	8.38964	8.36201	8.37965	8.33305	8.36861	8.38478	8.3761	8.37337	8.36424	8.35489	8.44671	8.44145	8.43952	8.47071	8.47212	8.44929	8.49138	8.49611	8.46157	8.46189	8.42936	8.4144	8.41759	8.35798
0.00075	8.41114	8.3831	8.43164	8.41875	8.42266	8.37975	8.43601	8.43204	8.44494	8.41179	8.40275	8.42991	8.4177	8.38219	8.40145	8.35724	8.39952	8.39888	8.39289	8.3952	8.39241	8.39151	8.38282	8.37244	8.3905	8.32947	8.37416	8.38528	8.34013	8.37791	8.36098	8.34503	8.44395	8.44872	8.42672	8.47338	8.46462	8.44875	8.50018	8.47601	8.46382	8.45078	8.44496	8.39981	8.42104	8.36369
0.0008	8.40824	8.38875	8.44519	8.42358	8.43096	8.37233	8.43908	8.43594	8.43794	8.41768	8.39027	8.41354	8.40225	8.37534	8.40172	8.35909	8.41391	8.41234	8.38327	8.39476	8.3852	8.38516	8.37803	8.37399	8.38636	8.35377	8.3709	8.38778	8.32834	8.36838	8.35724	8.35197	8.44875	8.45676	8.43555	8.48799	8.4634	8.45453	8.50054	8.45404	8.45726	8.44301	8.43845	8.39136	8.40525	8.35875
0.00085	8.41555	8.39043	8.43975	8.43683	8.43344	8.40635	8.44	8.44105	8.43197	8.42518	8.39417	8.40916	8.42342	8.38661	8.4099	8.36424	8.38907	8.41892	8.37215	8.37286	8.3919	8.39079	8.37629	8.35543	8.37395	8.35855	8.36485	8.38778	8.32945	8.36971	8.37044	8.35594	8.44589	8.47321	8.43864	8.46867	8.44803	8.45221	8.49874	8.4576	8.46411	8.43639	8.41963	8.39149	8.40902	8.37273
0.0009	8.43161	8.39752	8.42258	8.41051	8.42855	8.43306	8.42754	8.43998	8.43384	8.42045	8.41669	8.41932	8.45032	8.39514	8.40309	8.36107	8.3716	8.42056	8.36948	8.38577	8.40355	8.37578	8.3827	8.36687	8.36725	8.36498	8.36502	8.37933	8.33937	8.36731	8.38652	8.36296	8.41908	8.46193	8.42537	8.46836	8.41969	8.45325	8.4906	8.46073	8.46344	8.44624	8.43573	8.38945	8.42115	8.36132
0.00095	8.43472	8.40002	8.42651	8.40086	8.43258	8.43889	8.40673	8.41391	8.41558	8.40282	8.41986	8.42224	8.43565	8.40021	8.4156	8.37376	8.37841	8.41684	8.3843	8.40496	8.41862	8.38158	8.38505	8.36504	8.37152	8.35484	8.35451	8.37873	8.35697	8.37385	8.3716	8.37502	8.43409	8.45274	8.4342	8.46889	8.41082	8.43433	8.4849	8.44549	8.46264	8.45106	8.42968	8.40014	8.41579	8.34879
0.001	8.43531	8.3836	8.41467	8.39434	8.44259	8.43039	8.39422	8.42478	8.43021	8.4033	8.40603	8.4008	8.43672	8.38219	8.41866	8.39012	8.39619	8.3893	8.39094	8.41467	8.43838	8.38703	8.39304	8.36035	8.39502	8.35485	8.36437	8.37566	8.37273	8.37248	8.3519	8.37702	8.4408	8.44366	8.44007	8.48188	8.42545	8.42516	8.48814	8.43859	8.45196	8.45469	8.42178	8.40925	8.41484	8.34234
0.00105	8.41221	8.39214	8.41763	8.39306	8.43561	8.39237	8.4152	8.44515	8.43407	8.40631	8.41171	8.40082	8.4333	8.37759	8.41528	8.38137	8.39766	8.37917	8.39262	8.41757	8.42663	8.37639	8.39386	8.36397	8.38844	8.34288	8.37038	8.37801	8.37187	8.3551	8.33357	8.36672	8.45808	8.42978	8.43395	8.47815	8.43225	8.42684	8.47704	8.43733	8.44206	8.44532	8.41843	8.39434	8.42398	8.34606
0.0011	8.41223	8.39523	8.42899	8.40376	8.41522	8.3769	8.41642	8.4269	8.42186	8.4041	8.41848	8.39691	8.41045	8.37996	8.40738	8.35676	8.38211	8.37891	8.39027	8.3997	8.41082	8.36458	8.39384	8.35838	8.37891	8.33319	8.36727	8.38837	8.37584	8.34454	8.32582	8.35855	8.45976	8.447	8.42241	8.47506	8.43254	8.41576	8.47271	8.43691	8.44019	8.43306	8.40183	8.37139	8.4227	8.34532
0.00115	8.41774	8.38974	8.42293	8.39972	8.4034	8.37786	8.40975	8.39949	8.42287	8.38778	8.41818	8.39548	8.40435	8.36843	8.40424	8.34723	8.36782	8.37666	8.38505	8.36693	8.40578	8.36039	8.37481	8.35554	8.3696	8.34925	8.35714	8.36063	8.356	8.34263	8.3342	8.36231	8.43584	8.44681	8.41614	8.45337	8.44254	8.41322	8.49138	8.44595	8.44234	8.44959	8.39828	8.36508	8.40916	8.34633
0.0012	8.39287	8.38112	8.40982	8.39754	8.39521	8.37523	8.41841	8.39495	8.43513	8.39125	8.41522	8.38934	8.4104	8.36384	8.39674	8.35337	8.38039	8.37919	8.38686	8.36748	8.39325	8.36594	8.36246	8.36926	8.37343	8.3367	8.35472	8.35041	8.34049	8.33836	8.3346	8.35979	8.41911	8.45936	8.41539	8.46491	8.44585	8.42646	8.50283	8.43473	8.44055	8.42854	8.41934	8.36237	8.39361	8.35836
0.00125	8.38469	8.36315	8.39859	8.40553	8.4169	8.37584	8.41534	8.41467	8.42613	8.40223	8.39834	8.38728	8.41759	8.35384	8.40427	8.35836	8.37864	8.36689	8.37511	8.37273	8.38482	8.36452	8.37355	8.3675	8.38448	8.36061	8.36113	8.34995	8.33565	8.34919	8.339	8.34528	8.41408	8.45879	8.41984	8.46922	8.46153	8.43792	8.49638	8.43624	8.44162	8.43744	8.41831	8.38718	8.39083	8.37212
0.0013	8.39817	8.35545	8.39027	8.39924	8.40807	8.36271	8.39897	8.42478	8.39611	8.4104	8.39283	8.3877	8.41501	8.36857	8.41526	8.35321	8.37978	8.36296	8.36054	8.35878	8.3898	8.36121	8.3675	8.34953	8.37902	8.36363	8.35894	8.35085	8.34864	8.3568	8.35217	8.34091	8.39273	8.43744	8.41446	8.46083	8.45388	8.4444	8.46848	8.44372	8.4528	8.44707	8.43735	8.39581	8.3931	8.36226
0.00135	8.40298	8.37368	8.39283	8.39128	8.39134	8.37885	8.3927	8.40578	8.39678	8.40582	8.40569	8.38236	8.41694	8.38652	8.40714	8.33792	8.38799	8.36212	8.35606	8.37137	8.38923	8.35384	8.37637	8.35972	8.38156	8.3559	8.36201	8.35173	8.35506	8.36538	8.35909	8.337	8.40269	8.44086	8.40624	8.4502	8.44255	8.4326	8.46262	8.421	8.45427	8.42505	8.42495	8.39539	8.3827	8.35058
0.0014	8.38869	8.36372	8.38465	8.39952	8.38585	8.3806	8.37917	8.3917	8.39817	8.39445	8.40118	8.37626	8.40174	8.37936	8.40214	8.35428	8.38236	8.36998	8.36411	8.37412	8.37292	8.36758	8.37828	8.35176	8.37807	8.34749	8.35758	8.35194	8.34784	8.37355	8.35135	8.34011	8.41141	8.45442	8.39975	8.43729	8.41509	8.42644	8.47149	8.43826	8.43546	8.41722	8.42735	8.38654	8.39054	8.34787
0.00145	8.36874	8.38434	8.37099	8.38743	8.38457	8.37849	8.37854	8.38606	8.41211	8.37072	8.36964	8.3634	8.39169	8.36506	8.38713	8.36662	8.388	8.37957	8.36159	8.37543	8.35936	8.35304	8.36451	8.3436	8.38047	8.33822	8.34723	8.33609	8.33349	8.37986	8.34656	8.32573	8.4029	8.45743	8.39643	8.44473	8.39361	8.43447	8.48324	8.43901	8.43534	8.42361	8.42552	8.39518	8.37309	8.35297
0.0015	8.37164	8.38728	8.38177	8.36367	8.38989	8.36821	8.3852	8.38005	8.40855	8.35621	8.36061	8.35518	8.39769	8.33946	8.37929	8.35571	8.37967	8.36945	8.33559	8.35861	8.35346	8.34423	8.36325	8.33294	8.38051	8.3424	8.33647	8.34272	8.34435	8.36704	8.34723	8.32172	8.39869	8.44879	8.39556	8.45091	8.41063	8.43109	8.48608	8.43674	8.41949	8.41721	8.39106	8.39952	8.37975	8.34496
0.00155	8.37141	8.3699	8.38062	8.36676	8.37461	8.35934	8.36834	8.37477	8.39838	8.37311	8.38064	8.3654	8.40212	8.35163	8.37528	8.36983	8.36479	8.36351	8.32918	8.36725	8.34736	8.3437	8.36729	8.34856	8.35424	8.35146	8.32012	8.36143	8.35548	8.37057	8.34629	8.32254	8.3972	8.44072	8.39859	8.437	8.43554	8.43233	8.47696	8.43489	8.41433	8.41793	8.38587	8.39203	8.38707	8.33645
0.0016	8.37412	8.36681	8.39079	8.36155	8.37992	8.37925	8.37248	8.37315	8.39182	8.38152	8.40006	8.3787	8.38491	8.3639	8.36718	8.36689	8.36296	8.3742	8.34444	8.38514	8.34784	8.33683	8.35936	8.35835	8.35571	8.33914	8.32212	8.34824	8.35917	8.36739	8.35709	8.33687	8.38602	8.42876	8.39315	8.42703	8.44355	8.44297	8.47664	8.41793	8.43994	8.41148	8.38863	8.39867	8.37454	8.3297
0.00165	8.39493	8.38343	8.38499	8.35081	8.3868	8.37793	8.38623	8.38285	8.37109	8.37557	8.39409	8.37835	8.37917	8.35869	8.36958	8.36721	8.37934	8.39228	8.35884	8.37559	8.3536	8.34263	8.3646	8.36489	8.37173	8.33231	8.33899	8.31724	8.33883	8.36481	8.3456	8.34221	8.38243	8.42352	8.39499	8.41305	8.45188	8.44479	8.45463	8.4087	8.43893	8.41608	8.39905	8.38007	8.36006	8.33382
0.0017	8.40975	8.37736	8.38085	8.35073	8.38129	8.36426	8.38255	8.38913	8.37284	8.38186	8.37252	8.36706	8.38619	8.37297	8.37683	8.36376	8.36477	8.37351	8.35709	8.37162	8.33851	8.35556	8.35127	8.35138	8.38085	8.33349	8.3337	8.32191	8.32479	8.35627	8.32134	8.34036	8.38699	8.4214	8.39262	8.43208	8.4466	8.42979	8.43319	8.43227	8.43189	8.40979	8.38871	8.35924	8.34997	8.332
0.00175	8.40591	8.3757	8.37961	8.36103	8.36687	8.36409	8.35993	8.37027	8.38755	8.38381	8.37463	8.36361	8.38959	8.37502	8.38051	8.35047	8.36046	8.36462	8.34278	8.36683	8.3481	8.34431	8.35377	8.32233	8.3621	8.34148	8.31425	8.32279	8.33061	8.34833	8.33675	8.33742	8.41307	8.41478	8.3856	8.44423	8.43878	8.43061	8.43714	8.43971	8.43163	8.39668	8.36899	8.36145	8.34639	8.33265
0.0018	8.39506	8.39254	8.39403	8.37183	8.35567	8.37111	8.34782	8.37347	8.39849	8.36067	8.39109	8.36765	8.38512	8.38743	8.39365	8.34101	8.36464	8.35897	8.35087	8.36565	8.34919	8.33832	8.34641	8.33834	8.36174	8.34608	8.31108	8.31688	8.34379	8.34698	8.33858	8.34478	8.40731	8.41021	8.3683	8.42428	8.41417	8.42972	8.42806	8.43903	8.41766	8.39544	8.36922	8.36386	8.35289	8.34806
0.00185	8.39344	8.39115	8.39031	8.36927	8.36426	8.36695	8.34888	8.37093	8.38428	8.35001	8.37538	8.37198	8.38013	8.36353	8.37854	8.34278	8.36515	8.34961	8.35508	8.36475	8.32998	8.34784	8.33755	8.33742	8.37385	8.34948	8.30761	8.32689	8.34423	8.34169	8.33717	8.3333	8.3983	8.39848	8.37667	8.40097	8.40822	8.41469	8.42962	8.4214	8.39777	8.39495	8.37503	8.36374	8.35281	8.35373
0.0019	8.41154	8.37244	8.38047	8.3655	8.37055	8.34961	8.36523	8.36815	8.38894	8.35571	8.37566	8.37145	8.37738	8.34349	8.37345	8.34454	8.36063	8.35258	8.32815	8.35651	8.30986	8.34747	8.34541	8.32863	8.35667	8.33647	8.30162	8.31867	8.32125	8.33021	8.32081	8.34423	8.3909	8.39596	8.3741	8.40324	8.42762	8.41026	8.44948	8.42196	8.42232	8.41017	8.36853	8.35913	8.3567	8.3576
0.00195	8.39611	8.36155	8.37975	8.36185	8.3803	8.3522	8.3515	8.37276	8.37879	8.35716	8.39041	8.36611	8.38879	8.34198	8.3745	8.34059	8.36105	8.35537	8.32676	8.34536	8.32952	8.35066	8.33954	8.33054	8.3515	8.34946	8.30423	8.33672	8.32994	8.3098	8.32748	8.3497	8.38816	8.38955	8.36496	8.40549	8.44017	8.41419	8.45457	8.43184	8.43681	8.41881	8.38089	8.36248	8.36874	8.3429
0.002	8.38627	8.37185	8.39027	8.36321	8.36866	8.363	8.36617	8.35581	8.34162	8.35852	8.38348	8.35831	8.38932	8.33735	8.38427	8.34471	8.36136	8.36027	8.33195	8.33647	8.33941	8.36054	8.32378	8.32853	8.33277	8.34129	8.30776	8.34763	8.34627	8.31785	8.34391	8.33521	8.38972	8.36985	8.38085	8.40956	8.43184	8.41284	8.4531	8.44683	8.43243	8.41465	8.3988	8.34057	8.36485	8.35005
0.00205	8.39457	8.36769	8.38505	8.3621	8.37324	8.36395	8.38259	8.37181	8.33181	8.35073	8.37017	8.3613	8.37702	8.33546	8.37307	8.3494	8.35913	8.34034	8.34438	8.31877	8.34789	8.34963	8.33643	8.32905	8.332	8.33849	8.31362	8.33855	8.33344	8.32378	8.33654	8.32325	8.38799	8.381	8.38923	8.40786	8.4165	8.39746	8.43346	8.44105	8.42896	8.42422	8.40452	8.34633	8.36805	8.3255
0.0021	8.38959	8.35186	8.36992	8.35104	8.37347	8.36557	8.37055	8.37568	8.33368	8.35014	8.35672	8.35775	8.36164	8.34747	8.3522	8.34223	8.36212	8.34232	8.33406	8.31785	8.34913	8.33227	8.33668	8.3321	8.32811	8.34455	8.3074	8.32634	8.31264	8.31018	8.34612	8.32373	8.37364	8.37976	8.39989	8.41099	8.40347	8.41093	8.42201	8.41854	8.42016	8.42583	8.40347	8.34137	8.35848	8.32903
0.00215	8.38766	8.35279	8.38278	8.35175	8.37309	8.38854	8.35234	8.37156	8.34564	8.36435	8.3547	8.3498	8.35632	8.35894	8.35758	8.33731	8.36206	8.34457	8.3078	8.32056	8.33567	8.31764	8.32523	8.31486	8.3473	8.34129	8.29617	8.32994	8.32436	8.30282	8.33435	8.31602	8.36851	8.38472	8.39039	8.41228	8.38921	8.40651	8.43931	8.42279	8.41581	8.4145	8.37864	8.34476	8.36637	8.33105
0.0022	8.3762	8.35434	8.39338	8.36266	8.36315	8.38364	8.35423	8.37669	8.35262	8.37835	8.36266	8.35438	8.35012	8.35384	8.33113	8.32756	8.35457	8.33649	8.31348	8.32226	8.33466	8.32232	8.31348	8.3275	8.361	8.34467	8.29952	8.3131	8.31305	8.31179	8.33607	8.31135	8.34335	8.37791	8.36008	8.40151	8.39447	8.4079	8.45892	8.42291	8.40816	8.4124	8.36618	8.34162	8.3639	8.32794
0.00225	8.38406	8.35024	8.38945	8.35009	8.37677	8.35873	8.37631	8.37513	8.36573	8.37143	8.35815	8.35741	8.37641	8.36378	8.31406	8.32987	8.35581	8.33399	8.33687	8.34162	8.32321	8.34242	8.33706	8.34944	8.36575	8.3246	8.30473	8.32384	8.30725	8.32676	8.34398	8.33218	8.34904	8.3795	8.35211	8.3956	8.39643	8.40834	8.46233	8.42989	8.4026	8.41501	8.34576	8.34761	8.34927	8.32893
0.0023	8.38053	8.34295	8.39342	8.3416	8.38463	8.35934	8.36504	8.36607	8.38112	8.36679	8.36632	8.34719	8.38921	8.36323	8.32237	8.3403	8.35966	8.33235	8.33706	8.36107	8.32157	8.34284	8.35224	8.34396	8.35737	8.3234	8.30881	8.32541	8.32926	8.33426	8.35032	8.35115	8.36456	8.39153	8.35781	8.39281	8.41127	8.41398	8.44748	8.4252	8.40506	8.42684	8.36323	8.36103	8.35995	8.3436
0.00235	8.37786	8.33195	8.38907	8.34623	8.39113	8.37357	8.36224	8.37118	8.3637	8.35958	8.35802	8.36229	8.3861	8.38278	8.33942	8.34	8.35318	8.33298	8.33624	8.36712	8.32195	8.3576	8.33111	8.32844	8.34139	8.32329	8.30904	8.31001	8.33918	8.33471	8.35598	8.33662	8.36824	8.4033	8.35358	8.4042	8.42745	8.41719	8.41362	8.43748	8.42035	8.42752	8.39264	8.37128	8.35306	8.35667
0.0024	8.38346	8.33418	8.37229	8.35293	8.37553	8.35911	8.35613	8.3601	8.33775	8.33797	8.35855	8.37349	8.39098	8.36691	8.35453	8.34545	8.34993	8.32779	8.31245	8.36737	8.33567	8.36525	8.32008	8.32714	8.33881	8.31472	8.30847	8.30952	8.32474	8.3251	8.32676	8.32113	8.35379	8.39146	8.34789	8.40443	8.42402	8.42796	8.39596	8.43803	8.40603	8.41185	8.39787	8.37654	8.36262	8.34372
0.00245	8.38938	8.34768	8.35932	8.36468	8.35932	8.35041	8.36239	8.36203	8.33023	8.34522	8.34087	8.37858	8.39756	8.35649	8.35468	8.34015	8.34244	8.31678	8.31341	8.34568	8.33591	8.36136	8.32111	8.32966	8.339	8.30498	8.29239	8.31072	8.3251	8.29868	8.30484	8.30788	8.37143	8.37479	8.36231	8.39661	8.40628	8.40677	8.39485	8.42115	8.38976	8.39817	8.37875	8.37042	8.35457	8.32598
0.0025	8.38816	8.36111	8.35789	8.37242	8.35424	8.33942	8.35726	8.3498	8.34309	8.34721	8.34764	8.38755	8.4005	8.35407	8.34866	8.34232	8.32712	8.31421	8.32447	8.33946	8.33054	8.3308	8.33447	8.32329	8.33015	8.31469	8.29813	8.29735	8.32289	8.29498	8.31266	8.30641	8.37675	8.36687	8.36952	8.40477	8.40206	8.39926	8.41295	8.41959	8.39882	8.39817	8.38575	8.35987	8.36508	8.3263
0.00255	8.37456	8.36792	8.34297	8.3493	8.3522	8.34808	8.3432	8.35163	8.34015	8.34169	8.35634	8.37362	8.38938	8.33885	8.34896	8.33326	8.3362	8.32542	8.32592	8.32951	8.33323	8.32865	8.3392	8.33368	8.33319	8.29794	8.30313	8.29121	8.30793	8.30229	8.30544	8.30635	8.37381	8.35289	8.37122	8.4046	8.41125	8.39968	8.41227	8.42428	8.40868	8.3897	8.38892	8.35957	8.36329	8.32472
0.0026	8.3816	8.36546	8.35686	8.32737	8.34887	8.34835	8.33574	8.38028	8.34938	8.35001	8.34799	8.36378	8.38169	8.33767	8.35598	8.33225	8.33778	8.33368	8.32203	8.32891	8.33155	8.32758	8.34015	8.32024	8.32607	8.29342	8.32346	8.29937	8.29817	8.32264	8.30366	8.30542	8.3803	8.36002	8.34858	8.39649	8.41152	8.39405	8.39729	8.42451	8.41755	8.39729	8.37019	8.36222	8.3692	8.32001
0.00265	8.37572	8.35629	8.3429	8.31663	8.34505	8.3363	8.33965	8.37973	8.36662	8.36445	8.34223	8.3654	8.37902	8.3238	8.35875	8.33683	8.34888	8.33601	8.33305	8.31575	8.3353	8.33353	8.34343	8.30647	8.33162	8.30997	8.33584	8.3161	8.29735	8.35911	8.31417	8.30046	8.38667	8.37687	8.36735	8.39676	8.40799	8.39727	8.39472	8.42091	8.42316	8.40277	8.36424	8.3643	8.37479	8.33675
0.0027	8.38293	8.34223	8.35592	8.32714	8.34953	8.33668	8.34244	8.34637	8.3688	8.33216	8.34181	8.36201	8.36721	8.32485	8.35424	8.33757	8.36216	8.33218	8.33054	8.31308	8.34587	8.33488	8.33885	8.29992	8.32672	8.31968	8.32413	8.30357	8.31331	8.34398	8.31743	8.28621	8.39409	8.37149	8.37765	8.39991	8.40275	8.3989	8.41661	8.41328	8.4111	8.41951	8.36241	8.35529	8.36094	8.33403
0.00275	8.388	8.35066	8.35814	8.31865	8.34505	8.32962	8.34414	8.33492	8.3633	8.3227	8.3445	8.37416	8.34866	8.33229	8.34894	8.321	8.36046	8.33441	8.34684	8.32262	8.34885	8.32329	8.33431	8.30561	8.31242	8.32262	8.30042	8.29165	8.33357	8.32254	8.3147	8.31154	8.36269	8.37379	8.39174	8.39245	8.40096	8.40103	8.42506	8.41316	8.39554	8.4285	8.36891	8.34599	8.35783	8.33153
0.0028	8.37219	8.36155	8.3493	8.31957	8.34604	8.31694	8.3448	8.34045	8.36714	8.34436	8.35848	8.37259	8.35896	8.33593	8.3432	8.29933	8.35514	8.33466	8.33284	8.32512	8.32661	8.31249	8.33281	8.30873	8.31223	8.32405	8.30231	8.28478	8.30185	8.31961	8.31701	8.31753	8.36866	8.39104	8.3811	8.38215	8.39518	8.41194	8.4116	8.41963	8.39676	8.40569	8.3728	8.33761	8.35911	8.33443
0.00285	8.36262	8.36128	8.34778	8.31797	8.34867	8.32006	8.34885	8.33969	8.34547	8.34284	8.36363	8.36611	8.35201	8.34743	8.34923	8.30526	8.34433	8.32617	8.32067	8.3308	8.32994	8.31123	8.3267	8.31463	8.32598	8.32964	8.30309	8.30023	8.30351	8.31038	8.30721	8.31991	8.36229	8.39361	8.37231	8.37778	8.3675	8.41219	8.40002	8.39836	8.39809	8.41	8.37719	8.32664	8.3457	8.34282
0.0029	8.35781	8.36872	8.35051	8.31814	8.35361	8.33309	8.35526	8.32127	8.33181	8.33597	8.36905	8.35495	8.33632	8.34034	8.34526	8.33076	8.34471	8.31539	8.32598	8.32228	8.3206	8.29105	8.32661	8.31961	8.32626	8.31362	8.29914	8.30406	8.29863	8.31303	8.29483	8.31373	8.36056	8.37587	8.37587	8.36239	8.37336	8.40885	8.40992	8.39361	8.39111	8.41528	8.37318	8.35171	8.35432	8.34251
0.00295	8.35825	8.35716	8.35096	8.33311	8.33239	8.34126	8.34417	8.32045	8.33986	8.3489	8.37612	8.34337	8.33061	8.34042	8.33372	8.3408	8.34909	8.31568	8.33702	8.32565	8.32188	8.31354	8.31676	8.30889	8.32232	8.31764	8.30893	8.31017	8.28722	8.30879	8.27888	8.31781	8.36456	8.34379	8.39752	8.35194	8.38158	8.42226	8.40368	8.40342	8.405	8.39788	8.37111	8.34164	8.34417	8.33565
0.003	8.34738	8.33693	8.34976	8.33879	8.33435	8.34196	8.32193	8.33818	8.33881	8.34709	8.34957	8.35323	8.31528	8.32739	8.34146	8.34023	8.33883	8.31812	8.34061	8.30709	8.31541	8.31766	8.31684	8.30517	8.31621	8.32195	8.30515	8.3065	8.30326	8.32428	8.28419	8.30435	8.37969	8.35611	8.40843	8.36353	8.39699	8.41618	8.41339	8.39952	8.41642	8.38072	8.36668	8.33838	8.35676	8.31575
0.00305	8.35171	8.32472	8.36397	8.35308	8.34898	8.33502	8.32535	8.34934	8.3452	8.3436	8.34822	8.35878	8.32747	8.3349	8.34135	8.32376	8.3382	8.32348	8.32644	8.31556	8.30317	8.30849	8.31518	8.33841	8.32069	8.32554	8.3172	8.30969	8.31343	8.32998	8.26904	8.28648	8.39233	8.36411	8.39672	8.38037	8.39542	8.39991	8.39899	8.39314	8.41711	8.37973	8.35909	8.34295	8.35558	8.30832
0.0031	8.35922	8.33122	8.37986	8.34711	8.3547	8.33466	8.31432	8.34435	8.35863	8.342	8.34995	8.35978	8.33691	8.35661	8.32916	8.32161	8.33443	8.32335	8.31526	8.31444	8.3213	8.30547	8.3169	8.34312	8.33042	8.32006	8.3194	8.31554	8.31419	8.33496	8.28371	8.28968	8.3709	8.36096	8.39327	8.37692	8.37933	8.40069	8.40326	8.40292	8.40221	8.39012	8.35476	8.32886	8.34089	8.32113
0.00315	8.36218	8.33523	8.35491	8.31636	8.3423	8.31667	8.32771	8.33256	8.35718	8.3263	8.36237	8.36361	8.33199	8.35331	8.32258	8.32104	8.34305	8.29931	8.31524	8.29998	8.3289	8.30393	8.32581	8.31482	8.33679	8.33248	8.30717	8.32375	8.30059	8.33982	8.30975	8.29729	8.34862	8.37324	8.38745	8.36979	8.36079	8.39794	8.39565	8.42073	8.38926	8.38013	8.3621	8.32573	8.34887	8.33284
0.0032	8.3396	8.32609	8.33174	8.32418	8.33447	8.31032	8.33941	8.3358	8.34627	8.31875	8.35712	8.35308	8.3453	8.34541	8.33105	8.31924	8.33553	8.30736	8.3115	8.29473	8.31453	8.30484	8.31381	8.30469	8.33628	8.33122	8.29744	8.31602	8.30599	8.33002	8.305	8.30738	8.35112	8.36527	8.37854	8.36405	8.36744	8.38123	8.39113	8.41364	8.37605	8.37921	8.36882	8.32832	8.35127	8.328
0.00325	8.34137	8.32521	8.33012	8.34633	8.33801	8.32113	8.33593	8.34034	8.33052	8.31907	8.35846	8.34206	8.34036	8.35239	8.32737	8.33576	8.3205	8.3289	8.314	8.30044	8.32745	8.31438	8.31345	8.3013	8.32352	8.32752	8.29416	8.2966	8.29832	8.32266	8.28566	8.31503	8.34936	8.35812	8.37809	8.38243	8.37629	8.38884	8.39598	8.41839	8.38142	8.38575	8.35798	8.33364	8.34726	8.33076
0.0033	8.33744	8.30797	8.32184	8.3353	8.33612	8.33727	8.3292	8.34332	8.31848	8.32844	8.36294	8.34553	8.34543	8.34152	8.32621	8.3317	8.32193	8.31724	8.30885	8.30023	8.33061	8.32853	8.31165	8.27868	8.31909	8.32796	8.2897	8.28979	8.30189	8.3218	8.27517	8.30717	8.35541	8.37824	8.36651	8.38753	8.38631	8.38955	8.39436	8.40136	8.39951	8.37675	8.35226	8.35308	8.32083	8.32859
0.00335	8.34448	8.31644	8.33677	8.33082	8.34536	8.34225	8.35194	8.34187	8.33048	8.34816	8.34541	8.33729	8.35539	8.34486	8.33586	8.32779	8.31867	8.31377	8.29103	8.30885	8.31249	8.30832	8.32127	8.27682	8.32518	8.31642	8.29891	8.29409	8.31011	8.32966	8.28709	8.31511	8.38032	8.38411	8.35926	8.38951	8.37011	8.37618	8.40927	8.40233	8.4141	8.37866	8.36084	8.35957	8.30429	8.32718
0.0034	8.3588	8.30893	8.35199	8.32743	8.35081	8.35073	8.36189	8.3326	8.34827	8.35358	8.33761	8.33643	8.34946	8.34276	8.32827	8.3198	8.33147	8.32243	8.28962	8.31192	8.30482	8.3057	8.32111	8.29134	8.33944	8.30444	8.28894	8.30919	8.30923	8.32842	8.30795	8.31352	8.37086	8.37563	8.35844	8.3967	8.36477	8.37547	8.42331	8.40618	8.40866	8.37322	8.354	8.34478	8.31259	8.30944
0.00345	8.38194	8.31636	8.34169	8.32193	8.33351	8.33614	8.34991	8.33569	8.36214	8.33403	8.33767	8.3523	8.32558	8.34246	8.33696	8.31593	8.3139	8.32458	8.29836	8.31038	8.29811	8.3205	8.30046	8.3061	8.33021	8.29292	8.2707	8.31541	8.31388	8.316	8.29199	8.33921	8.35707	8.37021	8.35989	8.40117	8.37332	8.3848	8.40416	8.39016	8.4045	8.3803	8.35135	8.35579	8.33454	8.30976
0.0035	8.37746	8.33584	8.34946	8.3227	8.31577	8.32808	8.33519	8.3507	8.36363	8.32718	8.35987	8.34036	8.3112	8.32603	8.34614	8.30673	8.31097	8.31606	8.30948	8.30477	8.28667	8.31938	8.29185	8.3065	8.30696	8.29508	8.26675	8.30683	8.31223	8.31387	8.28051	8.33992	8.36258	8.37086	8.34892	8.38923	8.36632	8.3956	8.4013	8.39005	8.38617	8.3857	8.33908	8.34553	8.32624	8.31408
0.00355	8.36935	8.33658	8.35667	8.31579	8.33786	8.32212	8.32258	8.33689	8.35264	8.34017	8.35583	8.33803	8.31663	8.31861	8.34593	8.29208	8.31558	8.31516	8.30338	8.28968	8.28674	8.31709	8.27826	8.314	8.30887	8.30826	8.28106	8.30257	8.31036	8.33805	8.28245	8.29802	8.36523	8.38579	8.35043	8.37322	8.37093	8.39338	8.41002	8.39144	8.39554	8.39691	8.33857	8.3502	8.31497	8.32174
0.0036	8.38966	8.34179	8.33853	8.3271	8.35131	8.30986	8.33008	8.32291	8.33872	8.34757	8.35138	8.34732	8.34108	8.32653	8.34293	8.26546	8.33075	8.30248	8.30259	8.30614	8.30002	8.31705	8.28882	8.31692	8.31263	8.31331	8.31114	8.29714	8.29355	8.3358	8.30832	8.28253	8.36544	8.39596	8.35415	8.37132	8.36527	8.3868	8.41633	8.38375	8.37307	8.39218	8.34089	8.34909	8.33735	8.32937
0.00365	8.38058	8.33963	8.31989	8.34778	8.34843	8.31354	8.31808	8.32874	8.34625	8.35718	8.35409	8.32552	8.34763	8.31656	8.34499	8.26427	8.32119	8.30545	8.29811	8.31543	8.31656	8.30719	8.30914	8.32138	8.32796	8.30685	8.31732	8.31316	8.30261	8.32277	8.30923	8.28859	8.37334	8.38428	8.356	8.39884	8.37093	8.38078	8.4181	8.38085	8.36725	8.38688	8.32657	8.33992	8.33651	8.32039
0.0037	8.36123	8.3054	8.32588	8.3497	8.35295	8.32527	8.30431	8.32901	8.35913	8.35262	8.3424	8.31202	8.33422	8.29824	8.3465	8.28655	8.31568	8.30589	8.30778	8.30444	8.33397	8.3016	8.30347	8.31215	8.31568	8.30572	8.30549	8.31959	8.30999	8.31421	8.29958	8.29233	8.37854	8.37471	8.3445	8.40004	8.37666	8.4021	8.40839	8.38408	8.36605	8.3951	8.33275	8.35407	8.34332	8.31236
0.00375	8.34841	8.29117	8.35106	8.33874	8.34167	8.3346	8.32075	8.32912	8.35461	8.3357	8.33883	8.32125	8.31911	8.29954	8.32386	8.30713	8.3247	8.32897	8.31846	8.29741	8.33231	8.30175	8.30772	8.29636	8.30845	8.30627	8.28554	8.33471	8.31367	8.31081	8.29088	8.28455	8.377	8.36243	8.33929	8.38676	8.37149	8.41303	8.40714	8.37603	8.37086	8.38146	8.34583	8.35697	8.34679	8.30406
0.0038	8.34591	8.30677	8.35564	8.3234	8.35108	8.33769	8.31976	8.33593	8.34105	8.34066	8.34515	8.34236	8.3449	8.31055	8.3215	8.29266	8.32966	8.34316	8.31619	8.30631	8.31995	8.29529	8.30822	8.29624	8.3123	8.30116	8.29197	8.31783	8.31524	8.3132	8.28651	8.30374	8.36	8.3613	8.34263	8.37048	8.36706	8.40199	8.40815	8.37654	8.39172	8.38373	8.36094	8.35608	8.33574	8.29193
0.00385	8.34156	8.32573	8.34656	8.32653	8.3375	8.32617	8.32737	8.32926	8.3289	8.34875	8.33643	8.35901	8.34303	8.31797	8.32129	8.28817	8.34213	8.3412	8.30248	8.30637	8.32264	8.30956	8.31982	8.28365	8.3003	8.30153	8.28051	8.2925	8.31589	8.31299	8.26578	8.31665	8.35844	8.3633	8.36111	8.35819	8.35024	8.38448	8.4034	8.38655	8.39607	8.37395	8.34518	8.3334	8.32113	8.27482
0.0039	8.35217	8.34473	8.3287	8.34229	8.33437	8.31842	8.34358	8.31623	8.33107	8.35428	8.33122	8.3456	8.33548	8.33826	8.30746	8.31289	8.34135	8.33204	8.30757	8.29481	8.33038	8.30423	8.31669	8.2773	8.29664	8.30194	8.28976	8.29468	8.32809	8.31114	8.26443	8.31554	8.34814	8.34763	8.37523	8.36882	8.37893	8.37212	8.38827	8.3898	8.38413	8.34259	8.33954	8.31951	8.32817	8.28531
0.00395	8.34314	8.36027	8.33214	8.3209	8.31749	8.30276	8.33885	8.31427	8.33984	8.32012	8.31867	8.3189	8.33134	8.33197	8.30904	8.3075	8.32859	8.31856	8.30099	8.27644	8.2963	8.29266	8.31606	8.28714	8.28442	8.29672	8.29094	8.30875	8.31684	8.3036	8.28098	8.30603	8.32918	8.33275	8.38058	8.38055	8.39365	8.37017	8.40162	8.38284	8.37395	8.3403	8.33155	8.31898	8.32487	8.31814
0.004	8.3449	8.34782	8.3304	8.30954	8.33136	8.30606	8.3395	8.31244	8.34835	8.31701	8.32434	8.30906	8.3217	8.31194	8.31673	8.29702	8.32077	8.31522	8.29115	8.27265	8.27257	8.30345	8.29794	8.30519	8.2856	8.26704	8.29603	8.29544	8.28999	8.30139	8.27124	8.29969	8.34774	8.32651	8.36342	8.39233	8.4008	8.36018	8.39903	8.37988	8.37198	8.37351	8.31497	8.32132	8.32268	8.32289
0.00405	8.35596	8.33065	8.31257	8.31224	8.3478	8.30866	8.34789	8.31308	8.33891	8.34883	8.34272	8.31465	8.32567	8.31903	8.3326	8.30339	8.33826	8.30349	8.30784	8.3049	8.29506	8.30971	8.29384	8.30557	8.29006	8.27208	8.28096	8.2666	8.26412	8.30448	8.28705	8.30008	8.33044	8.32888	8.36027	8.37347	8.37358	8.36023	8.41112	8.38923	8.38276	8.3732	8.32422	8.33294	8.30585	8.314
0.0041	8.3341	8.32998	8.30748	8.31001	8.33752	8.31877	8.3411	8.32077	8.34085	8.34715	8.33105	8.32987	8.35972	8.33139	8.3238	8.31177	8.32399	8.31419	8.32378	8.32344	8.30261	8.31253	8.2966	8.30872	8.31131	8.29933	8.27547	8.26654	8.27885	8.31493	8.28835	8.29073	8.32581	8.33424	8.38434	8.37055	8.37072	8.36777	8.40841	8.38194	8.38522	8.3605	8.33403	8.34763	8.31633	8.30606
0.00415	8.31629	8.33279	8.31335	8.31034	8.31905	8.31287	8.31955	8.34078	8.34442	8.33384	8.33481	8.33412	8.35415	8.35026	8.31499	8.30662	8.30236	8.31312	8.31415	8.31844	8.3145	8.31114	8.3215	8.30402	8.3111	8.3156	8.28259	8.26651	8.31245	8.32352	8.26109	8.29321	8.34866	8.35371	8.37067	8.37555	8.36538	8.38633	8.41406	8.38343	8.39773	8.36082	8.34768	8.3284	8.34146	8.2962
0.0042	8.33044	8.33487	8.30814	8.30845	8.33023	8.3341	8.30406	8.34507	8.33471	8.31478	8.32739	8.33096	8.33908	8.33532	8.32954	8.32565	8.2988	8.29838	8.29672	8.30654	8.3016	8.32151	8.33517	8.27066	8.30776	8.2963	8.29374	8.26986	8.30847	8.31039	8.24749	8.28358	8.35947	8.36407	8.35869	8.3774	8.37116	8.38312	8.42018	8.38846	8.381	8.36529	8.36536	8.31085	8.32771	8.29201
0.00425	8.32922	8.31228	8.32945	8.31072	8.33864	8.33052	8.30589	8.33349	8.33223	8.32039	8.33534	8.32384	8.33506	8.30994	8.32865	8.31135	8.2934	8.28503	8.28781	8.29689	8.27694	8.30425	8.31411	8.2616	8.31867	8.29002	8.29067	8.27156	8.30406	8.31615	8.25846	8.29956	8.34679	8.34784	8.3555	8.3637	8.38463	8.37158	8.41545	8.38665	8.3609	8.37206	8.34978	8.32111	8.32954	8.29166
0.0043	8.34513	8.2975	8.32312	8.29025	8.32521	8.33416	8.31152	8.31892	8.33923	8.34824	8.31718	8.31587	8.32916	8.3025	8.31472	8.27932	8.30351	8.26527	8.30105	8.27827	8.2785	8.283	8.3009	8.26113	8.30694	8.28266	8.27143	8.26639	8.27927	8.29689	8.28814	8.28875	8.33838	8.31247	8.37336	8.37179	8.3766	8.36636	8.39561	8.38053	8.34866	8.38421	8.33992	8.33321	8.33714	8.27993
0.00435	8.35022	8.28964	8.32289	8.28514	8.31402	8.34106	8.31776	8.3106	8.34602	8.35388	8.33504	8.32726	8.32109	8.30851	8.309	8.27328	8.31911	8.2687	8.3091	8.28959	8.27768	8.28604	8.29165	8.26414	8.30709	8.28163	8.29008	8.26523	8.2538	8.29632	8.29662	8.29529	8.32932	8.31341	8.38297	8.38112	8.39052	8.36403	8.3972	8.37986	8.35804	8.37381	8.33929	8.32577	8.30278	8.28384
0.0044	8.32052	8.29893	8.31289	8.30856	8.30986	8.32787	8.31587	8.3173	8.33555	8.34745	8.34583	8.32727	8.31976	8.31427	8.30122	8.28352	8.3243	8.28749	8.30458	8.31051	8.28226	8.27099	8.30315	8.26324	8.30095	8.27745	8.29636	8.27183	8.24854	8.29117	8.28402	8.3079	8.32895	8.33469	8.35602	8.38896	8.36613	8.35527	8.3939	8.37955	8.37177	8.36687	8.36439	8.31255	8.30225	8.28676
0.00445	8.30963	8.30599	8.32268	8.32417	8.3083	8.30921	8.31446	8.34406	8.35018	8.33187	8.32937	8.33033	8.32132	8.29367	8.2958	8.30606	8.32191	8.29277	8.2798	8.31743	8.29464	8.24488	8.30282	8.26759	8.29357	8.30475	8.26759	8.29794	8.26801	8.30078	8.27074	8.3003	8.33389	8.34221	8.32855	8.38383	8.3597	8.36142	8.41152	8.36956	8.38472	8.35918	8.37812	8.31545	8.31093	8.28354
0.0045	8.30191	8.31535	8.34698	8.31964	8.31814	8.30421	8.3075	8.34631	8.34114	8.32449	8.32224	8.34187	8.32443	8.29336	8.29525	8.32573	8.3362	8.2933	8.27242	8.32664	8.30315	8.26637	8.3005	8.27888	8.26637	8.30437	8.25169	8.30349	8.29239	8.28074	8.28011	8.291	8.328	8.32378	8.33708	8.37557	8.36603	8.35238	8.40298	8.38366	8.39407	8.37078	8.36771	8.31051	8.31463	8.28854
0.00455	8.32266	8.3251	8.34211	8.30359	8.32146	8.31978	8.30877	8.32813	8.34764	8.3288	8.31553	8.34692	8.31665	8.30357	8.31156	8.3161	8.31947	8.29483	8.28476	8.32178	8.30349	8.29533	8.29802	8.2744	8.26538	8.3152	8.25327	8.29117	8.30141	8.26801	8.274	8.26828	8.32609	8.32558	8.34049	8.38186	8.35585	8.33715	8.38802	8.38381	8.38182	8.37357	8.33868	8.30631	8.32069	8.29786
0.0046	8.33946	8.32222	8.32546	8.30547	8.31625	8.30709	8.31839	8.31465	8.3284	8.30647	8.30492	8.32611	8.31572	8.31728	8.31758	8.28987	8.30315	8.27446	8.28945	8.30667	8.28615	8.2851	8.30158	8.27885	8.28167	8.30284	8.26355	8.30383	8.30332	8.27343	8.27616	8.2774	8.32472	8.33153	8.35447	8.39235	8.34137	8.33765	8.38432	8.35983	8.35403	8.38589	8.32747	8.31583	8.3186	8.30488
0.00465	8.3283	8.30679	8.31398	8.30696	8.3176	8.30082	8.3033	8.31541	8.31358	8.31312	8.3181	8.30141	8.31127	8.29456	8.28314	8.27953	8.31003	8.281	8.30042	8.29081	8.27986	8.28199	8.31154	8.26874	8.29281	8.27568	8.26839	8.29592	8.31362	8.2966	8.28911	8.27158	8.33004	8.33807	8.35196	8.39991	8.34118	8.33677	8.38711	8.36517	8.34536	8.38388	8.31198	8.33225	8.3153	8.29796
0.0047	8.31461	8.30193	8.32062	8.30637	8.3284	8.28873	8.30051	8.31736	8.29782	8.31614	8.31892	8.31827	8.31116	8.28718	8.27917	8.28896	8.30669	8.29098	8.29922	8.28941	8.29905	8.28384	8.29466	8.26071	8.2892	8.27215	8.2736	8.28928	8.30048	8.29477	8.28745	8.26393	8.3345	8.34152	8.34118	8.38511	8.35958	8.34743	8.38921	8.36624	8.35316	8.37723	8.30719	8.31852	8.29065	8.28018
0.00475	8.31804	8.29693	8.33008	8.29529	8.33351	8.29666	8.29708	8.30744	8.28749	8.3197	8.30999	8.31404	8.31882	8.29292	8.30441	8.30296	8.30149	8.30721	8.28547	8.27759	8.31879	8.27826	8.29893	8.27305	8.28876	8.2863	8.2725	8.27101	8.28312	8.291	8.28726	8.25121	8.33214	8.34469	8.32964	8.37626	8.36756	8.35262	8.38842	8.37132	8.3569	8.38331	8.32371	8.29809	8.28836	8.28049
0.0048	8.33158	8.30744	8.31409	8.31001	8.33183	8.30462	8.31074	8.31305	8.31291	8.31991	8.32338	8.32701	8.3112	8.30673	8.32804	8.30006	8.30488	8.28644	8.29666	8.28953	8.31789	8.28314	8.31339	8.28007	8.28568	8.28434	8.27852	8.26056	8.27843	8.30635	8.28186	8.26485	8.34112	8.32964	8.33397	8.37193	8.35722	8.35957	8.3852	8.38299	8.34202	8.3744	8.34045	8.29359	8.29884	8.29977
0.00485	8.32918	8.3073	8.32384	8.31865	8.33132	8.30074	8.30854	8.31623	8.321	8.32422	8.32283	8.31873	8.32571	8.31198	8.31989	8.29868	8.31297	8.29813	8.30324	8.30244	8.30931	8.29664	8.30433	8.26916	8.29592	8.28024	8.26878	8.25798	8.27969	8.32355	8.28789	8.2789	8.33441	8.32552	8.32584	8.35981	8.36966	8.36626	8.37263	8.37713	8.3317	8.35499	8.32666	8.29838	8.31573	8.29901
0.0049	8.3069	8.31434	8.32319	8.30629	8.32474	8.28217	8.3098	8.31249	8.30568	8.31816	8.31898	8.31114	8.32655	8.31224	8.32512	8.28382	8.32195	8.31316	8.28894	8.29409	8.28817	8.30248	8.28129	8.2612	8.30025	8.29475	8.27602	8.26584	8.25447	8.30854	8.2704	8.28753	8.31913	8.33334	8.3272	8.35085	8.36727	8.37347	8.37839	8.36765	8.34879	8.35283	8.32167	8.288	8.31881	8.28892
0.00495	8.31715	8.31224	8.30473	8.29628	8.31749	8.27658	8.30584	8.3193	8.30315	8.30961	8.32188	8.323	8.33551	8.30626	8.31705	8.26942	8.32064	8.30877	8.28062	8.29554	8.28751	8.29744	8.29071	8.26553	8.30631	8.29016	8.27156	8.26954	8.26721	8.29418	8.25855	8.28915	8.31842	8.34787	8.32336	8.34888	8.37776	8.36842	8.37574	8.35316	8.37641	8.349	8.32363	8.28491	8.31753	8.29256
0.005	8.31163	8.31459	8.33073	8.28686	8.31688	8.27501	8.29535	8.32073	8.31186	8.30664	8.31913	8.31148	8.34404	8.32479	8.30784	8.27517	8.29813	8.30042	8.2892	8.29416	8.29006	8.28339	8.29369	8.27307	8.29128	8.28691	8.2522	8.27347	8.25953	8.28289	8.25302	8.28007	8.30658	8.34585	8.30763	8.34709	8.36035	8.3556	8.33992	8.32499	8.39296	8.34908	8.31923	8.29895	8.2987	8.27995
0.00505	8.30954	8.29855	8.34059	8.27787	8.30864	8.2761	8.31161	8.32388	8.31964	8.31181	8.31493	8.29987	8.32817	8.32109	8.3177	8.28144	8.31135	8.28629	8.28539	8.2954	8.28825	8.2793	8.29447	8.27583	8.27963	8.28201	8.2443	8.27166	8.26775	8.28382	8.2518	8.27631	8.323	8.33046	8.30757	8.35052	8.35129	8.35123	8.34455	8.32661	8.3856	8.36971	8.32609	8.31095	8.30385	8.29716
0.0051	8.31682	8.28075	8.30677	8.27524	8.31387	8.29319	8.3243	8.31373	8.3378	8.30982	8.31974	8.28753	8.31501	8.30185	8.29767	8.27414	8.31711	8.27572	8.29679	8.29229	8.28575	8.29487	8.29071	8.28821	8.28634	8.27559	8.2464	8.26056	8.25344	8.29044	8.25394	8.26183	8.34021	8.3427	8.30654	8.36012	8.34518	8.36166	8.36348	8.34833	8.37414	8.37957	8.3444	8.30414	8.29924	8.3009
0.00515	8.3292	8.2843	8.29428	8.29082	8.30183	8.31068	8.32983	8.31745	8.32605	8.30856	8.31503	8.29523	8.32024	8.29622	8.30009	8.25281	8.29596	8.26717	8.29933	8.30883	8.27356	8.28365	8.28505	8.30404	8.28283	8.26193	8.25689	8.26027	8.24333	8.31501	8.25987	8.25266	8.32333	8.33971	8.30267	8.35915	8.35587	8.3601	8.37599	8.35918	8.33927	8.3729	8.32724	8.29414	8.29706	8.28236
0.0052	8.32375	8.2719	8.31099	8.30633	8.31154	8.30292	8.31556	8.31888	8.32226	8.31232	8.30189	8.30742	8.31776	8.30412	8.31612	8.26672	8.27881	8.2951	8.2962	8.31278	8.28102	8.28365	8.27902	8.29632	8.26977	8.25682	8.27045	8.26431	8.255	8.3062	8.27536	8.26908	8.30549	8.33694	8.28188	8.3568	8.36208	8.35716	8.36689	8.3593	8.3161	8.35581	8.30921	8.30742	8.30009	8.27557
0.00525	8.33437	8.26633	8.30595	8.31882	8.30107	8.30276	8.28699	8.30652	8.31102	8.29882	8.30877	8.31205	8.31404	8.291	8.30978	8.27835	8.29447	8.29988	8.28592	8.29395	8.28138	8.28123	8.2859	8.29113	8.28548	8.2642	8.28098	8.26683	8.2757	8.28629	8.2865	8.28951	8.29586	8.33725	8.29924	8.36588	8.36056	8.33704	8.35079	8.3552	8.32808	8.34272	8.31961	8.31636	8.29245	8.26475
0.0053	8.33389	8.26214	8.30759	8.31421	8.28781	8.29569	8.28661	8.29384	8.3025	8.29948	8.307	8.30059	8.31028	8.27047	8.29634	8.28646	8.30954	8.31074	8.28047	8.3024	8.28218	8.25964	8.29359	8.28756	8.28669	8.2658	8.28918	8.26937	8.29197	8.29634	8.27724	8.28173	8.30397	8.31547	8.31554	8.36058	8.36573	8.32298	8.35907	8.35361	8.33374	8.35466	8.33288	8.3029	8.30093	8.26454
0.00535	8.32541	8.26296	8.31932	8.30442	8.27381	8.29119	8.29159	8.30109	8.28104	8.30334	8.31642	8.29361	8.29651	8.28552	8.29681	8.281	8.30545	8.32615	8.28976	8.31593	8.26853	8.26746	8.28976	8.29128	8.2819	8.26067	8.28415	8.27358	8.2793	8.28289	8.26315	8.27057	8.32104	8.30198	8.32638	8.35215	8.36443	8.35411	8.37807	8.3527	8.34883	8.36761	8.33637	8.29863	8.3016	8.26408
0.0054	8.31732	8.26996	8.33055	8.31198	8.29315	8.28671	8.29239	8.31018	8.27112	8.30309	8.3182	8.29782	8.30204	8.29157	8.30229	8.26767	8.30141	8.29304	8.28749	8.31291	8.25417	8.26624	8.26939	8.2655	8.25966	8.2774	8.26504	8.2756	8.26653	8.27442	8.24638	8.26427	8.3238	8.30423	8.33158	8.35579	8.3613	8.35831	8.37729	8.37299	8.35711	8.35266	8.34131	8.29922	8.29782	8.27848
0.00545	8.3077	8.28484	8.33616	8.3132	8.2942	8.29388	8.29144	8.29985	8.27728	8.2996	8.31007	8.29947	8.31659	8.30107	8.29836	8.25926	8.30692	8.28272	8.27671	8.30004	8.26557	8.26344	8.26881	8.26103	8.2481	8.26904	8.25762	8.26281	8.26656	8.2551	8.24558	8.27091	8.3086	8.32235	8.33342	8.34251	8.34492	8.35079	8.36901	8.39214	8.3498	8.3242	8.34129	8.3131	8.28558	8.30254
0.0055	8.30402	8.28033	8.33246	8.2947	8.28907	8.29708	8.30378	8.30181	8.29538	8.30013	8.31553	8.30513	8.29803	8.30614	8.30439	8.27181	8.3103	8.27936	8.27723	8.30843	8.26296	8.26563	8.29035	8.26736	8.27271	8.26679	8.24545	8.27549	8.27606	8.27017	8.24713	8.25867	8.32079	8.32418	8.31177	8.33178	8.32645	8.34749	8.38034	8.38043	8.35106	8.34818	8.3312	8.30389	8.28707	8.2856
0.00555	8.31398	8.26916	8.30219	8.30053	8.29756	8.27225	8.27837	8.30463	8.30965	8.30797	8.3283	8.30347	8.28655	8.28735	8.29836	8.27417	8.29762	8.30679	8.28691	8.30019	8.2658	8.26662	8.28255	8.27049	8.28121	8.25644	8.25891	8.2822	8.26456	8.28373	8.24209	8.25312	8.31308	8.32798	8.30975	8.332	8.33439	8.35663	8.37412	8.35426	8.33759	8.36803	8.31938	8.29111	8.28987	8.28249
0.0056	8.32901	8.27471	8.29746	8.31142	8.29145	8.26168	8.27827	8.29126	8.3362	8.29594	8.31978	8.30532	8.30187	8.28806	8.31825	8.27291	8.28428	8.29077	8.28033	8.28903	8.26809	8.27097	8.27702	8.28749	8.28369	8.27026	8.25989	8.28037	8.25926	8.27921	8.24959	8.26099	8.30114	8.3235	8.30647	8.34356	8.32375	8.3564	8.37816	8.34703	8.3231	8.34761	8.31957	8.2893	8.30666	8.26195
0.00565	8.33557	8.27778	8.30956	8.30397	8.29655	8.26973	8.28693	8.26811	8.3201	8.29224	8.32678	8.31392	8.31619	8.29163	8.32552	8.279	8.27494	8.28362	8.27065	8.3024	8.2617	8.2848	8.29435	8.28745	8.26948	8.26674	8.25081	8.27126	8.26939	8.2671	8.23195	8.26748	8.30627	8.32319	8.29401	8.33374	8.33178	8.33544	8.37555	8.35915	8.33643	8.34215	8.31493	8.2839	8.30278	8.24587
0.0057	8.31858	8.29088	8.30559	8.28884	8.30584	8.27854	8.28287	8.27421	8.28835	8.29887	8.32399	8.30027	8.31184	8.27854	8.3007	8.27925	8.27805	8.27471	8.27215	8.27631	8.25251	8.28466	8.28167	8.28945	8.26942	8.26283	8.26323	8.26715	8.26302	8.25895	8.22762	8.27349	8.31945	8.33147	8.31398	8.33807	8.33019	8.34173	8.36258	8.35762	8.35499	8.33818	8.30492	8.29466	8.29758	8.25016
0.00575	8.31673	8.30061	8.29777	8.28167	8.30795	8.27888	8.29144	8.26708	8.29262	8.29962	8.32253	8.29334	8.28838	8.28506	8.29935	8.28716	8.28333	8.27341	8.27381	8.25148	8.25985	8.29191	8.28186	8.29287	8.2704	8.25291	8.27374	8.26633	8.26208	8.25876	8.24064	8.29006	8.31106	8.33406	8.3408	8.34557	8.31898	8.34959	8.3663	8.34425	8.36399	8.33328	8.31207	8.29039	8.30658	8.25577
0.0058	8.30246	8.30217	8.28918	8.30055	8.29967	8.27036	8.28379	8.26962	8.29521	8.30458	8.31087	8.28903	8.29168	8.29664	8.29897	8.28499	8.30393	8.28119	8.27089	8.24137	8.27553	8.28165	8.2793	8.28651	8.27305	8.26004	8.26408	8.27854	8.26044	8.25304	8.23965	8.28985	8.30515	8.32645	8.34011	8.33731	8.32922	8.34925	8.3729	8.35382	8.35064	8.31852	8.32897	8.27734	8.29418	8.27097
0.00585	8.30235	8.29485	8.2976	8.29332	8.28737	8.27457	8.28737	8.27253	8.30107	8.29651	8.31549	8.27738	8.2951	8.28259	8.28333	8.27982	8.31532	8.27265	8.26313	8.26178	8.26607	8.2774	8.27457	8.2806	8.28953	8.24942	8.2618	8.27429	8.26548	8.27513	8.24957	8.29037	8.30645	8.33115	8.32296	8.33199	8.35535	8.36435	8.37654	8.33681	8.3432	8.32529	8.32317	8.28419	8.30614	8.28539
0.0059	8.31266	8.28773	8.29861	8.29844	8.28014	8.29008	8.31671	8.2884	8.28436	8.2896	8.3087	8.28264	8.2856	8.27442	8.27814	8.26527	8.30919	8.26693	8.27209	8.26763	8.26477	8.27457	8.27219	8.27652	8.26916	8.2452	8.25581	8.27803	8.26767	8.29107	8.24442	8.28484	8.30736	8.34381	8.31369	8.33845	8.35447	8.36229	8.36369	8.33372	8.33242	8.34536	8.31556	8.27879	8.31347	8.27082
0.00595	8.30105	8.29733	8.3107	8.30221	8.2794	8.28808	8.3173	8.288	8.27749	8.29275	8.30349	8.29714	8.28274	8.27656	8.27509	8.27158	8.28974	8.26109	8.27452	8.26715	8.26168	8.26656	8.27776	8.25554	8.23835	8.26223	8.25424	8.28026	8.2761	8.28804	8.24015	8.27993	8.30755	8.3316	8.31404	8.3309	8.33239	8.34024	8.37431	8.33788	8.33042	8.35924	8.32285	8.28945	8.29618	8.25731
0.006	8.2892	8.30439	8.31282	8.28392	8.28751	8.2798	8.28506	8.31423	8.26948	8.2896	8.30116	8.29643	8.2976	8.27919	8.28527	8.26817	8.28077	8.2428	8.25857	8.26113	8.23984	8.26176	8.28157	8.27114	8.24915	8.27007	8.25933	8.26656	8.28617	8.28169	8.24598	8.28352	8.29193	8.3029	8.32563	8.31266	8.32592	8.32703	8.37271	8.3353	8.33195	8.34915	8.32973	8.2918	8.29002	8.24738
0.00605	8.28543	8.29363	8.31844	8.28684	8.27946	8.26674	8.2881	8.3103	8.26996	8.30097	8.29191	8.28827	8.29657	8.27423	8.29376	8.27805	8.28714	8.25197	8.28661	8.2419	8.23061	8.27307	8.27347	8.28384	8.24932	8.25819	8.26342	8.25354	8.2663	8.27761	8.25235	8.27074	8.28484	8.30349	8.3231	8.30744	8.32994	8.33292	8.35461	8.35461	8.34963	8.34347	8.31739	8.27465	8.27063	8.26172
0.0061	8.30339	8.29704	8.32262	8.28644	8.29016	8.27272	8.30242	8.29519	8.28438	8.2856	8.29247	8.28447	8.2972	8.27505	8.31463	8.26986	8.27766	8.26296	8.29157	8.2579	8.23284	8.26971	8.27414	8.28903	8.25928	8.24585	8.24886	8.23895	8.23866	8.27257	8.24644	8.26658	8.29079	8.32264	8.32354	8.31059	8.34414	8.35222	8.33937	8.37046	8.3346	8.33483	8.31209	8.27265	8.28257	8.26963
0.00615	8.30664	8.29821	8.29731	8.29544	8.27938	8.2963	8.32268	8.29954	8.29578	8.2692	8.2992	8.28859	8.3036	8.28819	8.30183	8.26475	8.2707	8.27084	8.28747	8.27166	8.2506	8.29111	8.26941	8.29376	8.2757	8.22834	8.25508	8.24305	8.24482	8.27221	8.26391	8.26548	8.29632	8.32006	8.32088	8.31541	8.34591	8.36248	8.33565	8.36245	8.33071	8.3386	8.31141	8.27673	8.29056	8.25508
0.0062	8.30721	8.29369	8.30055	8.29157	8.28812	8.28403	8.32144	8.31615	8.30627	8.27633	8.29798	8.26576	8.29479	8.30479	8.28579	8.27116	8.27415	8.27639	8.26612	8.26361	8.25335	8.26332	8.26227	8.27625	8.27499	8.25516	8.25369	8.23496	8.25451	8.26838	8.2641	8.27755	8.29636	8.30648	8.30891	8.32378	8.33282	8.34423	8.34635	8.35854	8.34055	8.33982	8.30153	8.27742	8.28699	8.25525
0.00625	8.3242	8.28524	8.29952	8.29174	8.28793	8.29601	8.30046	8.32739	8.31617	8.27448	8.28661	8.27669	8.29615	8.29369	8.29891	8.28022	8.27633	8.2679	8.26126	8.27837	8.2497	8.25304	8.25537	8.26866	8.27744	8.2605	8.24385	8.24249	8.26603	8.26374	8.24728	8.27211	8.30196	8.29699	8.32859	8.32081	8.31959	8.30948	8.37128	8.36348	8.35741	8.36386	8.30503	8.27295	8.29914	8.25842
0.0063	8.32285	8.26965	8.28695	8.27261	8.27948	8.28136	8.29145	8.31858	8.29609	8.26662	8.27963	8.29885	8.29416	8.28022	8.30181	8.26714	8.26097	8.25909	8.25882	8.27768	8.24772	8.26721	8.26088	8.25703	8.27658	8.26868	8.22844	8.2576	8.25794	8.25891	8.23923	8.25863	8.28928	8.30263	8.3461	8.32546	8.32312	8.30254	8.35136	8.35522	8.33735	8.35991	8.29861	8.25239	8.33328	8.25258
0.00635	8.29494	8.27669	8.28972	8.26569	8.26963	8.28722	8.29006	8.2996	8.29418	8.26458	8.30225	8.30296	8.28941	8.25748	8.26637	8.25266	8.24894	8.27143	8.26714	8.27564	8.25987	8.26454	8.26986	8.25371	8.27736	8.26595	8.22584	8.26292	8.25237	8.2753	8.24446	8.27162	8.29065	8.32651	8.3338	8.33466	8.33448	8.32146	8.35238	8.32588	8.32493	8.3387	8.28644	8.25451	8.33414	8.24539
0.0064	8.29382	8.2893	8.28968	8.28663	8.28747	8.29451	8.30364	8.28018	8.30124	8.28106	8.30313	8.30229	8.29647	8.27747	8.28812	8.23734	8.24036	8.27692	8.27606	8.25247	8.27166	8.2419	8.27635	8.25327	8.26427	8.24223	8.22554	8.24841	8.22773	8.28756	8.25418	8.27276	8.28743	8.32188	8.30772	8.35321	8.33832	8.32598	8.35951	8.32191	8.32838	8.31882	8.30837	8.26916	8.31966	8.25121
0.00645	8.30481	8.2852	8.28598	8.28865	8.3017	8.30034	8.29599	8.28007	8.29435	8.30217	8.27778	8.30038	8.3164	8.29224	8.27045	8.25132	8.24783	8.26996	8.25386	8.2551	8.28068	8.24238	8.28222	8.24995	8.25443	8.24177	8.22262	8.25245	8.2361	8.28043	8.25417	8.25384	8.30727	8.32165	8.31266	8.36597	8.35035	8.31556	8.35102	8.32312	8.34049	8.33754	8.32903	8.28058	8.3099	8.25794
0.0065	8.31755	8.28522	8.27419	8.29483	8.29119	8.29988	8.29988	8.29193	8.29014	8.29824	8.28884	8.29494	8.3017	8.29279	8.27393	8.26725	8.26677	8.25264	8.2556	8.27961	8.27864	8.25989	8.29031	8.24598	8.26742	8.24171	8.2444	8.26635	8.24827	8.28625	8.23606	8.26124	8.32987	8.32088	8.31146	8.35203	8.35724	8.32361	8.34055	8.3263	8.32945	8.32928	8.3386	8.28814	8.27972	8.27866
0.00655	8.31976	8.29393	8.28058	8.30189	8.29275	8.30048	8.31432	8.30883	8.28588	8.30921	8.3079	8.3131	8.28794	8.28228	8.28053	8.27028	8.28766	8.25382	8.25327	8.28459	8.27425	8.26872	8.27724	8.24203	8.26206	8.2502	8.24572	8.26801	8.24984	8.27423	8.22081	8.26994	8.3375	8.30311	8.3202	8.32251	8.32806	8.32102	8.33849	8.34135	8.32792	8.32165	8.3437	8.2844	8.28564	8.2872
0.0066	8.29992	8.29344	8.28789	8.29216	8.28739	8.3046	8.31978	8.28148	8.27763	8.30809	8.30629	8.30418	8.28587	8.26677	8.27566	8.25958	8.28207	8.25584	8.26605	8.28178	8.25249	8.25886	8.24486	8.25645	8.25205	8.23215	8.24331	8.25283	8.24442	8.2539	8.22636	8.26738	8.32104	8.26868	8.3186	8.3095	8.32426	8.31451	8.32531	8.34669	8.33008	8.318	8.30883	8.26401	8.29296	8.26792
0.00665	8.28791	8.27023	8.28045	8.27835	8.26578	8.2902	8.31646	8.28201	8.28053	8.28989	8.3016	8.28571	8.2826	8.26874	8.28201	8.24972	8.28787	8.25104	8.2583	8.27473	8.23956	8.25743	8.23774	8.2621	8.2468	8.24137	8.23729	8.25073	8.23074	8.23599	8.23946	8.25808	8.33263	8.26874	8.30215	8.309	8.32798	8.32212	8.32571	8.34639	8.34658	8.31474	8.28833	8.26107	8.28602	8.24842
0.0067	8.29723	8.2505	8.26984	8.26773	8.25451	8.28936	8.2971	8.28619	8.28419	8.27763	8.28579	8.27747	8.2683	8.27488	8.28186	8.25403	8.28167	8.24448	8.24272	8.25878	8.23811	8.25815	8.24419	8.25623	8.25417	8.26082	8.2428	8.24343	8.22731	8.25331	8.24585	8.24974	8.31867	8.29021	8.29567	8.30465	8.31509	8.32047	8.34593	8.34459	8.33921	8.30399	8.29285	8.26603	8.27085	8.25644
0.00675	8.29845	8.28613	8.26891	8.27333	8.25195	8.29107	8.28032	8.29742	8.28142	8.28882	8.28718	8.27946	8.27848	8.27374	8.27868	8.25352	8.27368	8.2674	8.24299	8.26708	8.2571	8.25281	8.24383	8.25775	8.26218	8.25642	8.24833	8.24522	8.23395	8.24902	8.25586	8.25317	8.30383	8.28562	8.29624	8.32891	8.30883	8.32508	8.32977	8.35768	8.33633	8.2843	8.30774	8.27177	8.26801	8.27194
0.0068	8.30473	8.28815	8.26237	8.28409	8.27213	8.29138	8.29191	8.31274	8.28846	8.28094	8.28785	8.27631	8.28154	8.27808	8.28857	8.25785	8.26456	8.27673	8.25441	8.25508	8.25821	8.26185	8.25369	8.27003	8.25085	8.24783	8.24253	8.24745	8.24226	8.26054	8.27894	8.25089	8.31308	8.28161	8.30263	8.34295	8.30681	8.3099	8.3433	8.3559	8.3165	8.27909	8.30395	8.27597	8.28484	8.26664
0.00685	8.29962	8.27183	8.2859	8.29475	8.29685	8.28268	8.29567	8.31795	8.28302	8.31255	8.30572	8.27719	8.29332	8.27126	8.2999	8.26139	8.27011	8.26168	8.26916	8.25243	8.25201	8.2877	8.26639	8.25546	8.2729	8.24976	8.24562	8.25777	8.23997	8.27526	8.26288	8.24596	8.31938	8.27868	8.29952	8.33546	8.32325	8.2991	8.3424	8.34734	8.32026	8.28484	8.31263	8.27442	8.27742	8.26057
0.0069	8.29523	8.25403	8.28964	8.28167	8.29121	8.2864	8.29849	8.31142	8.28503	8.29248	8.30832	8.28135	8.30994	8.27059	8.27692	8.26036	8.26319	8.25069	8.28516	8.25758	8.2519	8.27168	8.2729	8.25174	8.27534	8.23895	8.25624	8.25596	8.23706	8.25329	8.24871	8.24707	8.29399	8.27682	8.28516	8.32211	8.34126	8.29477	8.35815	8.33782	8.31568	8.29494	8.30717	8.27072	8.2478	8.26677
0.00695	8.29199	8.24339	8.28291	8.2976	8.28724	8.29643	8.28955	8.29153	8.30057	8.2926	8.30654	8.28203	8.30658	8.27593	8.27719	8.2691	8.27379	8.26151	8.26937	8.24968	8.25769	8.25327	8.27608	8.25838	8.267	8.24909	8.26284	8.23675	8.23315	8.23414	8.24427	8.26147	8.29056	8.29145	8.28934	8.33033	8.33321	8.30265	8.36811	8.3264	8.31726	8.30753	8.29617	8.255	8.25006	8.25338
0.007	8.29723	8.24989	8.29485	8.30742	8.27229	8.26868	8.27244	8.28838	8.27845	8.27309	8.30084	8.26286	8.28388	8.28501	8.2708	8.26315	8.27477	8.2679	8.25031	8.23706	8.24284	8.26536	8.26641	8.25794	8.25552	8.22691	8.24072	8.23669	8.22495	8.23898	8.24814	8.27785	8.2844	8.29062	8.29689	8.30256	8.33033	8.316	8.37034	8.34703	8.3312	8.30999	8.2917	8.26374	8.25998	8.25985
0.00705	8.31026	8.26143	8.2901	8.30135	8.27478	8.25146	8.27581	8.25544	8.27328	8.28499	8.30595	8.26231	8.2826	8.28053	8.26788	8.26321	8.27133	8.25821	8.22554	8.24059	8.24743	8.28487	8.2572	8.27265	8.25695	8.22344	8.24303	8.22838	8.23647	8.23734	8.23248	8.28892	8.27511	8.29184	8.28974	8.28583	8.33513	8.33822	8.36128	8.33618	8.34534	8.31533	8.28426	8.26834	8.262	8.25724
0.0071	8.30475	8.27118	8.28741	8.29195	8.2818	8.26426	8.28575	8.25367	8.281	8.29491	8.30896	8.28403	8.29218	8.29002	8.28428	8.2584	8.29855	8.25319	8.22004	8.26204	8.2509	8.2925	8.24476	8.256	8.26517	8.25506	8.23307	8.23479	8.2373	8.2408	8.22529	8.26525	8.29044	8.30479	8.28669	8.30462	8.33553	8.31625	8.35165	8.34402	8.33059	8.32067	8.2819	8.26979	8.2818	8.27538
0.00715	8.29231	8.26757	8.27606	8.27467	8.29227	8.26662	8.28665	8.24848	8.29357	8.29527	8.29351	8.29157	8.29306	8.29197	8.29712	8.24984	8.29866	8.24911	8.21482	8.27522	8.27396	8.27116	8.25869	8.26517	8.26286	8.2478	8.24915	8.25727	8.23805	8.25075	8.23681	8.24211	8.30034	8.29775	8.28478	8.30755	8.33092	8.33403	8.34146	8.33567	8.30875	8.314	8.2745	8.28972	8.2708	8.27324
0.0072	8.28552	8.27379	8.25815	8.27312	8.29927	8.26839	8.28161	8.24774	8.2864	8.28388	8.2881	8.29777	8.30002	8.2715	8.27559	8.24493	8.29184	8.24598	8.21564	8.26513	8.28047	8.26517	8.27089	8.24745	8.26	8.23864	8.24148	8.26365	8.24402	8.23027	8.25285	8.24823	8.29348	8.30013	8.27549	8.30702	8.35184	8.35695	8.35711	8.34301	8.30629	8.32188	8.25747	8.29182	8.26532	8.25153
0.00725	8.30076	8.26443	8.27398	8.27291	8.28836	8.26473	8.27681	8.26471	8.27383	8.27541	8.29435	8.30246	8.29451	8.26571	8.26044	8.24955	8.29187	8.26166	8.22706	8.25315	8.27118	8.26584	8.27644	8.24795	8.2593	8.23959	8.22178	8.25558	8.24699	8.23824	8.24039	8.25762	8.29908	8.32087	8.2703	8.31011	8.34702	8.34112	8.35592	8.36006	8.30921	8.32705	8.27311	8.28564	8.2609	8.25188
0.0073	8.30835	8.25661	8.28682	8.28228	8.28453	8.26174	8.27547	8.27972	8.27	8.28897	8.27274	8.26836	8.27234	8.26572	8.24921	8.2596	8.29866	8.26679	8.23849	8.2621	8.26101	8.28213	8.27602	8.24543	8.24375	8.23238	8.21363	8.25199	8.25146	8.25222	8.21583	8.26326	8.29885	8.31337	8.27394	8.31463	8.3436	8.32912	8.34145	8.34841	8.31532	8.31373	8.29311	8.2725	8.25121	8.25333
0.00735	8.27433	8.26824	8.29399	8.27902	8.28077	8.25567	8.28251	8.28047	8.27782	8.28991	8.27684	8.24995	8.26345	8.27322	8.26988	8.26317	8.27679	8.25441	8.25361	8.26435	8.27021	8.26834	8.27436	8.25542	8.25319	8.22977	8.22962	8.25792	8.26235	8.24327	8.2184	8.25405	8.29168	8.29185	8.27614	8.30391	8.32798	8.30875	8.33164	8.3411	8.33004	8.31316	8.30954	8.26591	8.24463	8.23786
0.0074	8.25716	8.25869	8.29674	8.2991	8.27839	8.25676	8.27827	8.262	8.27566	8.28941	8.26939	8.27917	8.24898	8.27997	8.28264	8.27139	8.26187	8.2497	8.24842	8.26254	8.27789	8.26611	8.26607	8.25464	8.25468	8.25008	8.2378	8.26345	8.25644	8.23082	8.20913	8.23067	8.28197	8.29002	8.28459	8.30738	8.3149	8.29782	8.33624	8.34204	8.33815	8.33437	8.30904	8.27391	8.26374	8.24364
0.00745	8.27665	8.26653	8.29653	8.29649	8.26624	8.26757	8.29437	8.29165	8.27845	8.27255	8.2699	8.27515	8.25024	8.2567	8.26172	8.27372	8.25624	8.24932	8.24142	8.25445	8.27709	8.27023	8.24848	8.25644	8.25075	8.255	8.24116	8.25285	8.26487	8.24959	8.21383	8.21306	8.27871	8.30139	8.29918	8.31945	8.30437	8.30757	8.34408	8.32573	8.33244	8.33023	8.29872	8.27702	8.27686	8.25712
0.0075	8.27957	8.27812	8.3012	8.28724	8.25983	8.26475	8.29569	8.28896	8.28888	8.27656	8.27042	8.26893	8.25937	8.24205	8.25756	8.26529	8.2513	8.25876	8.2336	8.25918	8.26309	8.26281	8.22969	8.26178	8.25474	8.25096	8.23236	8.2316	8.24404	8.27438	8.22937	8.21304	8.27663	8.30305	8.30872	8.32138	8.29243	8.33076	8.33855	8.3268	8.33138	8.33408	8.28535	8.25745	8.27662	8.2411
0.00755	8.27002	8.26033	8.29784	8.26359	8.25504	8.26817	8.28606	8.26403	8.30645	8.26635	8.27509	8.27909	8.25731	8.23946	8.25947	8.27141	8.24617	8.265	8.24045	8.2654	8.26569	8.26981	8.2354	8.25802	8.2522	8.24106	8.22899	8.22712	8.23921	8.25356	8.21669	8.23349	8.28318	8.28812	8.30137	8.3202	8.3037	8.34106	8.33057	8.34356	8.34085	8.33284	8.28228	8.26731	8.26513	8.22615
0.0076	8.26971	8.26216	8.28983	8.27152	8.26153	8.27032	8.26818	8.26187	8.30956	8.26231	8.28648	8.28377	8.26916	8.25026	8.26294	8.2634	8.26067	8.27288	8.24539	8.26878	8.26324	8.26769	8.25552	8.24665	8.24505	8.23536	8.25478	8.2408	8.25031	8.23839	8.20805	8.24728	8.29206	8.28447	8.29231	8.30912	8.31244	8.33393	8.32758	8.351	8.34421	8.33309	8.26759	8.27625	8.26504	8.22598
0.00765	8.26876	8.27892	8.29254	8.27282	8.27246	8.2782	8.24926	8.26765	8.2893	8.26643	8.29119	8.29361	8.27465	8.25661	8.25729	8.24102	8.27328	8.25294	8.25466	8.26525	8.25764	8.26239	8.24844	8.22489	8.25054	8.22313	8.23389	8.22262	8.24871	8.24844	8.20305	8.23296	8.2741	8.29376	8.29365	8.30259	8.3268	8.33994	8.34278	8.339	8.31858	8.3358	8.25842	8.26241	8.27276	8.23872
0.0077	8.2774	8.28627	8.28621	8.27906	8.27396	8.27353	8.23854	8.25558	8.28144	8.25611	8.29348	8.30202	8.26353	8.24266	8.26126	8.24036	8.26139	8.23963	8.23795	8.25312	8.26002	8.25077	8.25851	8.21974	8.25264	8.2148	8.20528	8.22447	8.24139	8.24062	8.19227	8.23637	8.26864	8.29838	8.30172	8.31251	8.31869	8.32581	8.3489	8.31903	8.31337	8.32096	8.28184	8.24846	8.28159	8.22695
0.00775	8.29126	8.26365	8.25939	8.27984	8.27515	8.26248	8.23435	8.2695	8.29174	8.25468	8.29624	8.29868	8.27114	8.24686	8.27236	8.24203	8.25586	8.24791	8.23891	8.27131	8.24457	8.26027	8.25642	8.19946	8.24417	8.22849	8.20965	8.21955	8.23772	8.23097	8.19536	8.24736	8.27061	8.28773	8.29618	8.30589	8.3223	8.31648	8.34871	8.30843	8.3309	8.29754	8.2983	8.23608	8.26733	8.23496
0.0078	8.29031	8.25331	8.26231	8.26075	8.2728	8.25939	8.23248	8.26986	8.28407	8.26202	8.28588	8.26996	8.28074	8.23709	8.27271	8.23025	8.2671	8.25026	8.24924	8.26488	8.24507	8.26193	8.2518	8.20406	8.25922	8.23416	8.22216	8.21638	8.22269	8.22868	8.19782	8.25113	8.28117	8.30677	8.28501	8.30576	8.32108	8.31554	8.34332	8.31154	8.32979	8.31676	8.31186	8.249	8.25958	8.2575
0.00785	8.29321	8.22622	8.27503	8.23856	8.27257	8.26777	8.24675	8.25895	8.2901	8.25884	8.27049	8.26649	8.29903	8.23961	8.2526	8.23151	8.27377	8.24423	8.23444	8.26977	8.25029	8.25369	8.23732	8.20728	8.26481	8.23839	8.22922	8.20776	8.21339	8.23435	8.20585	8.23763	8.28089	8.29893	8.29931	8.32836	8.31066	8.34179	8.3474	8.32865	8.32819	8.31909	8.29453	8.27381	8.26698	8.26715
0.0079	8.29847	8.24339	8.27984	8.2332	8.25989	8.2736	8.26269	8.25178	8.28806	8.27398	8.27562	8.26654	8.30011	8.25748	8.26582	8.23427	8.27854	8.24879	8.2478	8.26283	8.2526	8.23303	8.24728	8.22292	8.25495	8.23147	8.25342	8.21136	8.21215	8.23633	8.21125	8.22857	8.29954	8.30627	8.28583	8.32937	8.30402	8.34032	8.34358	8.3256	8.32066	8.31631	8.2822	8.27492	8.27885	8.27045
0.00795	8.29628	8.25609	8.27164	8.24284	8.28436	8.24944	8.26237	8.25966	8.27291	8.26956	8.29399	8.25315	8.29292	8.26956	8.26706	8.23471	8.2589	8.2548	8.26626	8.25853	8.25287	8.22796	8.25531	8.23765	8.23952	8.22464	8.26628	8.21968	8.2163	8.21741	8.22302	8.2242	8.30162	8.29596	8.28531	8.31758	8.31657	8.33172	8.33534	8.31871	8.29796	8.32527	8.27299	8.27343	8.27251	8.24308
0.008	8.28484	8.2548	8.27429	8.26372	8.27154	8.25397	8.25199	8.25504	8.27152	8.25827	8.29016	8.25981	8.28821	8.28253	8.26674	8.23177	8.26149	8.26206	8.27156	8.23685	8.24326	8.242	8.26176	8.24884	8.22617	8.21663	8.25047	8.22422	8.23074	8.21321	8.21291	8.24041	8.28876	8.28865	8.30454	8.30147	8.31598	8.31266	8.32933	8.29456	8.30133	8.31676	8.27505	8.27185	8.26778	8.25064
0.00805	8.27518	8.2662	8.27993	8.28001	8.25211	8.25882	8.25529	8.26126	8.27127	8.25907	8.27736	8.27091	8.27827	8.28037	8.26439	8.24831	8.26382	8.26838	8.24343	8.22998	8.25077	8.24768	8.26046	8.24215	8.21201	8.22166	8.24615	8.21898	8.22865	8.21518	8.2255	8.25848	8.29054	8.29521	8.29725	8.31469	8.32117	8.2892	8.31608	8.31446	8.31514	8.29046	8.27612	8.27179	8.26477	8.25321
0.0081	8.28558	8.26326	8.27591	8.26771	8.26664	8.25153	8.27984	8.25481	8.27169	8.26338	8.2729	8.26914	8.26925	8.27173	8.25344	8.24499	8.26269	8.26847	8.22369	8.25182	8.24574	8.23645	8.25823	8.23198	8.22496	8.23874	8.23042	8.20921	8.23303	8.23368	8.22517	8.24562	8.27578	8.30317	8.28054	8.32218	8.30135	8.29491	8.30545	8.34709	8.32291	8.28129	8.2752	8.27312	8.25888	8.24577
0.00815	8.28201	8.26372	8.28114	8.27316	8.25123	8.24938	8.30492	8.23793	8.27904	8.26595	8.26939	8.27049	8.27312	8.26233	8.25628	8.22004	8.26031	8.25933	8.23006	8.24911	8.24913	8.22878	8.23713	8.24072	8.23067	8.24163	8.21796	8.21285	8.24463	8.25518	8.22107	8.23406	8.26168	8.30559	8.29659	8.30122	8.30019	8.31459	8.30849	8.34295	8.31732	8.314	8.29485	8.28728	8.25228	8.23545
0.0082	8.29117	8.26565	8.28367	8.26773	8.2238	8.2629	8.28995	8.23853	8.27888	8.26956	8.27606	8.26891	8.27215	8.25399	8.26532	8.23212	8.24469	8.25729	8.24314	8.24234	8.25462	8.23471	8.24379	8.2476	8.24978	8.23298	8.2379	8.20616	8.24732	8.25367	8.21934	8.23071	8.26559	8.31137	8.29441	8.30299	8.30751	8.31896	8.33324	8.3457	8.31142	8.32455	8.30276	8.27831	8.24198	8.23746
0.00825	8.29428	8.2613	8.28508	8.24892	8.23837	8.26912	8.27656	8.24883	8.28405	8.26679	8.28056	8.25844	8.28812	8.24505	8.26323	8.25634	8.23446	8.25264	8.23618	8.2403	8.24596	8.22201	8.24839	8.239	8.26725	8.22744	8.22836	8.22266	8.23591	8.23856	8.22784	8.22611	8.26605	8.29582	8.30214	8.29842	8.31238	8.31429	8.34385	8.33996	8.31652	8.32666	8.30111	8.28152	8.24545	8.22952
0.0083	8.27448	8.251	8.28558	8.24495	8.27362	8.26918	8.2663	8.24306	8.28379	8.26122	8.26519	8.27148	8.28196	8.24852	8.25552	8.25741	8.24348	8.25884	8.22067	8.23597	8.25312	8.22502	8.2201	8.23853	8.25893	8.22563	8.22514	8.2325	8.22708	8.24347	8.23137	8.2291	8.27618	8.29248	8.2935	8.29306	8.31438	8.30599	8.35756	8.33607	8.3256	8.34196	8.29786	8.26256	8.26586	8.24297
0.00835	8.24472	8.23668	8.27045	8.24001	8.29897	8.25829	8.25319	8.25106	8.28358	8.25571	8.27524	8.2781	8.26393	8.25455	8.24203	8.26393	8.24144	8.25933	8.22172	8.23336	8.24905	8.24183	8.23446	8.23828	8.25453	8.2271	8.20698	8.24099	8.22313	8.24394	8.21848	8.24001	8.28033	8.29754	8.29678	8.28037	8.29929	8.29329	8.34894	8.32911	8.32685	8.32829	8.28072	8.2498	8.2659	8.22956
0.0084	8.25415	8.23553	8.25933	8.2456	8.29832	8.27042	8.26164	8.249	8.27885	8.28577	8.27192	8.2896	8.26632	8.27595	8.24341	8.25636	8.23629	8.24064	8.22681	8.22647	8.24001	8.24203	8.24562	8.24663	8.24472	8.22254	8.21165	8.23097	8.21606	8.23748	8.22552	8.23761	8.28207	8.2967	8.28604	8.29393	8.29773	8.29859	8.3403	8.32338	8.323	8.28957	8.26252	8.23982	8.23675	8.23298
0.00845	8.26492	8.27044	8.24842	8.25544	8.29126	8.29172	8.28381	8.25441	8.26685	8.26717	8.27578	8.29088	8.28405	8.28962	8.24057	8.23626	8.25417	8.24589	8.21955	8.23572	8.22031	8.24659	8.2424	8.25066	8.24755	8.24085	8.23658	8.21949	8.21436	8.2378	8.23769	8.23154	8.28415	8.29203	8.27599	8.30545	8.29567	8.31068	8.33134	8.32115	8.30566	8.28386	8.24938	8.24461	8.22519	8.24816
0.0085	8.28602	8.26641	8.25853	8.25958	8.29388	8.28278	8.28878	8.26056	8.25367	8.26982	8.2938	8.29418	8.2843	8.27572	8.26006	8.22865	8.27299	8.25697	8.23244	8.21154	8.22424	8.23606	8.25325	8.23711	8.26223	8.23908	8.24873	8.22714	8.22987	8.22773	8.24596	8.23753	8.26212	8.30301	8.28207	8.30303	8.31129	8.29136	8.34478	8.32512	8.30095	8.29971	8.25514	8.25411	8.2498	8.25977
0.00855	8.26982	8.25489	8.26178	8.24907	8.28131	8.31068	8.27078	8.24545	8.24892	8.26555	8.27841	8.27013	8.28024	8.25523	8.27129	8.24591	8.27837	8.25388	8.24314	8.21264	8.2398	8.23521	8.26593	8.23515	8.26157	8.2266	8.23969	8.21281	8.24757	8.22989	8.23227	8.2357	8.26469	8.30566	8.2992	8.29082	8.30921	8.2826	8.33559	8.33675	8.30669	8.31635	8.28547	8.25603	8.25474	8.25169
0.0086	8.2522	8.23551	8.26155	8.24392	8.28295	8.31213	8.25899	8.23597	8.25533	8.25272	8.25943	8.25359	8.28423	8.25579	8.28484	8.24789	8.26439	8.26283	8.24312	8.23278	8.2361	8.23143	8.25916	8.24781	8.24659	8.22567	8.21079	8.20673	8.23965	8.23641	8.22466	8.22704	8.27042	8.25727	8.29485	8.30366	8.30626	8.28371	8.3329	8.34064	8.29542	8.32949	8.31434	8.25855	8.24984	8.22899
0.00865	8.25251	8.22893	8.25817	8.24148	8.28764	8.27148	8.25296	8.24835	8.24614	8.24974	8.2707	8.25035	8.27255	8.27049	8.28711	8.24039	8.24261	8.255	8.23605	8.23578	8.23099	8.22487	8.24125	8.25212	8.26622	8.23818	8.21144	8.19315	8.22083	8.22912	8.22876	8.21621	8.28121	8.24259	8.29874	8.3074	8.31575	8.29964	8.33305	8.31936	8.27808	8.33153	8.29147	8.25668	8.25943	8.2197
0.0087	8.26534	8.24493	8.25216	8.24362	8.28663	8.25144	8.24644	8.25632	8.24635	8.24709	8.26979	8.25689	8.2634	8.25943	8.27759	8.2338	8.24648	8.25426	8.24072	8.23694	8.21638	8.21478	8.23988	8.24501	8.26099	8.22445	8.22491	8.19195	8.22464	8.21472	8.20848	8.21339	8.27927	8.26488	8.29853	8.30198	8.30805	8.29283	8.32233	8.29857	8.26723	8.31482	8.26479	8.26805	8.27005	8.23208
0.00875	8.27663	8.2695	8.26164	8.24791	8.27417	8.25359	8.24011	8.26977	8.24724	8.2498	8.26075	8.2604	8.24629	8.25878	8.27219	8.22647	8.25224	8.24081	8.23566	8.22571	8.22863	8.20978	8.24736	8.2394	8.24797	8.23	8.23021	8.21259	8.22468	8.22735	8.20528	8.21539	8.27524	8.28308	8.28922	8.29067	8.30435	8.2688	8.3227	8.30433	8.25922	8.3054	8.2592	8.28703	8.27192	8.25481
0.0088	8.27539	8.26866	8.26149	8.25964	8.27551	8.25546	8.23992	8.28566	8.25544	8.25668	8.26515	8.26672	8.25026	8.262	8.25686	8.22165	8.25094	8.22939	8.21152	8.22792	8.24293	8.2239	8.24505	8.25371	8.2383	8.23801	8.2271	8.22502	8.21032	8.24072	8.22369	8.21436	8.25884	8.27847	8.27885	8.28947	8.30082	8.28638	8.31902	8.30536	8.2877	8.29699	8.28014	8.26603	8.26792	8.23997
0.00885	8.28226	8.28186	8.25422	8.26414	8.27089	8.23286	8.27301	8.28268	8.27492	8.27105	8.27347	8.2847	8.2613	8.2583	8.25161	8.2325	8.23944	8.228	8.2247	8.26353	8.25077	8.23053	8.25951	8.24282	8.2279	8.2357	8.23538	8.24287	8.20845	8.24512	8.21558	8.21733	8.25708	8.265	8.2704	8.2967	8.31642	8.29939	8.3222	8.30992	8.28962	8.29042	8.29529	8.25405	8.26832	8.2271
0.0089	8.28939	8.28487	8.24625	8.25844	8.25089	8.24045	8.27507	8.28459	8.26828	8.29168	8.27843	8.28485	8.26599	8.25796	8.25163	8.23162	8.22048	8.23298	8.24032	8.2725	8.24734	8.2213	8.26822	8.23402	8.23252	8.23393	8.2416	8.24249	8.2185	8.2358	8.20641	8.22865	8.25933	8.26002	8.26181	8.3127	8.31608	8.30379	8.31575	8.32598	8.29107	8.30624	8.28629	8.23584	8.26109	8.23463
0.00895	8.28356	8.26822	8.24219	8.26885	8.24213	8.25283	8.258	8.26677	8.26717	8.28381	8.27007	8.28106	8.26521	8.25251	8.26569	8.22578	8.22891	8.2205	8.24066	8.25205	8.21827	8.22248	8.27692	8.23149	8.22088	8.2333	8.22903	8.21655	8.22855	8.23675	8.21047	8.24383	8.2766	8.25827	8.26502	8.31812	8.29865	8.29733	8.31121	8.31888	8.28226	8.31055	8.28571	8.23206	8.24612	8.24728
0.009	8.27356	8.25453	8.23799	8.26601	8.24678	8.23658	8.23582	8.25909	8.27656	8.26387	8.26929	8.27213	8.26393	8.25722	8.26067	8.22353	8.23523	8.21564	8.22618	8.2522	8.21218	8.22603	8.2551	8.23305	8.23702	8.22277	8.21232	8.20234	8.23011	8.24356	8.20532	8.23629	8.26696	8.258	8.27456	8.30147	8.30723	8.28709	8.32575	8.30063	8.28369	8.31291	8.28968	8.24667	8.24268	8.2379
0.00905	8.27549	8.24286	8.24846	8.27105	8.24619	8.22493	8.23591	8.2522	8.28869	8.25422	8.274	8.2666	8.26672	8.25983	8.24594	8.24259	8.25274	8.22426	8.22979	8.23986	8.23181	8.23652	8.23917	8.24633	8.25958	8.21812	8.21806	8.21243	8.22453	8.2288	8.20629	8.24852	8.25521	8.27217	8.2819	8.2954	8.31783	8.28466	8.3246	8.28939	8.30408	8.31728	8.28695	8.24589	8.25243	8.23256
0.0091	8.26471	8.23872	8.25346	8.26752	8.26702	8.24575	8.24627	8.25041	8.26677	8.24472	8.2585	8.26838	8.25222	8.24409	8.24932	8.23715	8.26136	8.23957	8.23984	8.22386	8.22687	8.21636	8.23254	8.25306	8.25676	8.22966	8.20787	8.2164	8.22573	8.21966	8.20522	8.2515	8.2712	8.2937	8.27391	8.29258	8.32035	8.28871	8.33191	8.29287	8.32066	8.33466	8.28415	8.24471	8.26294	8.23862
0.00915	8.26035	8.22874	8.26574	8.24427	8.25912	8.24665	8.27204	8.2679	8.25521	8.24114	8.25859	8.25098	8.26363	8.23198	8.26878	8.22155	8.2535	8.23259	8.25306	8.22414	8.22323	8.23587	8.25417	8.24087	8.23584	8.2387	8.21323	8.21224	8.22147	8.23715	8.21089	8.22538	8.28669	8.29233	8.26246	8.29531	8.31577	8.28005	8.32588	8.31686	8.31741	8.31511	8.28157	8.24272	8.2658	8.24642
0.0092	8.26632	8.2155	8.26992	8.24268	8.24692	8.25371	8.27463	8.27026	8.26096	8.2452	8.25665	8.24568	8.26715	8.23395	8.25977	8.23206	8.24215	8.22628	8.25111	8.23792	8.22556	8.24644	8.25933	8.22399	8.21478	8.21239	8.22536	8.20503	8.20631	8.24314	8.21835	8.2126	8.28751	8.29578	8.25556	8.29535	8.29369	8.27936	8.33258	8.3161	8.30013	8.29485	8.2564	8.25037	8.26635	8.25348
0.00925	8.25926	8.21699	8.25571	8.22624	8.24446	8.22613	8.26775	8.26059	8.25706	8.25066	8.23353	8.24221	8.27505	8.25556	8.24326	8.22563	8.24619	8.23702	8.22689	8.24131	8.23107	8.24757	8.23683	8.21722	8.21114	8.2118	8.21453	8.18855	8.19275	8.21972	8.22525	8.20309	8.27599	8.27797	8.262	8.30219	8.2836	8.28556	8.31596	8.30067	8.2851	8.27991	8.25493	8.25558	8.25365	8.27354
0.0093	8.24347	8.22186	8.25069	8.24774	8.24747	8.22153	8.26246	8.24833	8.27093	8.24631	8.24404	8.23503	8.26056	8.24606	8.23734	8.21365	8.23954	8.23557	8.22063	8.24009	8.21541	8.23086	8.23328	8.21909	8.23	8.22922	8.22071	8.19777	8.2098	8.21333	8.20335	8.21215	8.25857	8.25403	8.27637	8.31289	8.28743	8.27744	8.30738	8.30542	8.26172	8.29351	8.27276	8.25912	8.24528	8.2737
0.00935	8.24505	8.23761	8.27757	8.2513	8.26702	8.23576	8.27343	8.25193	8.26235	8.24348	8.25439	8.23324	8.26221	8.24669	8.22947	8.20839	8.23982	8.23301	8.22887	8.2342	8.21653	8.20805	8.2464	8.22453	8.24759	8.22754	8.22248	8.21924	8.22422	8.20467	8.21712	8.22882	8.26353	8.27387	8.25962	8.31165	8.28983	8.28989	8.31209	8.32342	8.28386	8.30439	8.27595	8.26559	8.24545	8.26696
0.0094	8.27778	8.2468	8.28671	8.23706	8.26521	8.25233	8.2719	8.24976	8.26939	8.26	8.26702	8.23648	8.26077	8.23614	8.2333	8.22803	8.24711	8.23786	8.2251	8.23996	8.25117	8.23715	8.24854	8.24013	8.2415	8.22315	8.2362	8.22966	8.20883	8.2106	8.21791	8.22069	8.28268	8.28186	8.25813	8.29977	8.29332	8.30564	8.32035	8.31814	8.30658	8.29823	8.26229	8.25541	8.26221	8.24432
0.00945	8.28943	8.25178	8.26872	8.2449	8.256	8.26544	8.26401	8.24755	8.2641	8.25697	8.2732	8.24638	8.25388	8.22714	8.25304	8.23172	8.27494	8.2379	8.21617	8.22794	8.25886	8.25485	8.22887	8.24045	8.23509	8.22577	8.23944	8.22027	8.22123	8.21215	8.21821	8.22515	8.29084	8.26271	8.27534	8.30021	8.29813	8.31923	8.34717	8.31644	8.3234	8.30467	8.25829	8.2551	8.26464	8.24127
0.0095	8.28623	8.24932	8.27776	8.23374	8.25897	8.23792	8.24791	8.24598	8.26578	8.23799	8.25975	8.2515	8.2588	8.23608	8.26168	8.21983	8.28075	8.23551	8.20673	8.23336	8.2403	8.24705	8.23236	8.22962	8.2412	8.22762	8.23582	8.20114	8.20042	8.21323	8.23202	8.23065	8.27616	8.25693	8.27339	8.30185	8.28691	8.29634	8.33158	8.3062	8.3112	8.31305	8.24766	8.24862	8.25964	8.24818
0.00955	8.28001	8.24673	8.2609	8.23605	8.25251	8.22269	8.24787	8.24318	8.26773	8.23629	8.27154	8.24928	8.26086	8.24865	8.25651	8.20353	8.25878	8.23727	8.19191	8.23759	8.22212	8.24226	8.23215	8.22193	8.24474	8.22433	8.22905	8.18823	8.19998	8.23128	8.2313	8.23305	8.27963	8.27427	8.26855	8.3107	8.29107	8.27345	8.30641	8.30004	8.30236	8.28802	8.25821	8.23044	8.2379	8.2353
0.0096	8.27393	8.23639	8.24902	8.24842	8.24869	8.23772	8.22702	8.23582	8.27227	8.24053	8.2774	8.25104	8.2501	8.24636	8.24575	8.20633	8.25115	8.25411	8.1971	8.2198	8.22351	8.23782	8.24104	8.22205	8.24543	8.2099	8.21802	8.18377	8.22803	8.22268	8.20225	8.23198	8.28144	8.28039	8.28182	8.30997	8.31007	8.28865	8.30925	8.2971	8.29283	8.279	8.25796	8.22943	8.22651	8.23235
0.00965	8.2411	8.22931	8.26538	8.25396	8.25331	8.23854	8.25901	8.24587	8.25518	8.24926	8.29502	8.25232	8.25821	8.2523	8.23902	8.23229	8.24377	8.2546	8.21404	8.22176	8.22781	8.21686	8.24764	8.21365	8.24741	8.21157	8.21468	8.19176	8.24987	8.22596	8.19595	8.21377	8.27913	8.27913	8.26693	8.28899	8.30456	8.28592	8.32771	8.32569	8.29357	8.27923	8.2622	8.22289	8.23622	8.21838
0.0097	8.23782	8.2268	8.28054	8.24869	8.26363	8.24108	8.27503	8.25825	8.23704	8.2473	8.28619	8.2449	8.26693	8.24049	8.23788	8.22701	8.22622	8.24064	8.23553	8.23418	8.23994	8.21436	8.23133	8.21383	8.25779	8.23235	8.22762	8.18897	8.23904	8.23486	8.19504	8.20459	8.27326	8.28442	8.26908	8.27778	8.29826	8.28238	8.33706	8.32647	8.30713	8.29041	8.26336	8.23256	8.24583	8.21451
0.00975	8.26101	8.22966	8.2723	8.25541	8.27927	8.23978	8.28451	8.26052	8.24682	8.26155	8.2682	8.25171	8.27297	8.23709	8.24478	8.21932	8.22786	8.22287	8.23652	8.23418	8.2378	8.20587	8.22283	8.22199	8.25539	8.2357	8.21178	8.21884	8.20576	8.22939	8.20017	8.21991	8.2942	8.28506	8.27234	8.2971	8.30345	8.27969	8.35411	8.3285	8.31335	8.29397	8.27421	8.2465	8.24265	8.21215
0.0098	8.28108	8.23753	8.26181	8.24675	8.25893	8.24652	8.26283	8.24989	8.24724	8.25302	8.25087	8.25617	8.265	8.25092	8.25714	8.21455	8.23874	8.23624	8.23534	8.23366	8.22948	8.21701	8.23299	8.21924	8.23957	8.24295	8.2111	8.23027	8.18489	8.21667	8.2073	8.23576	8.28909	8.28314	8.27257	8.29689	8.29899	8.27682	8.35749	8.30643	8.31379	8.28466	8.26998	8.25224	8.23177	8.21341
0.00985	8.27034	8.24728	8.27316	8.23576	8.25006	8.25579	8.25529	8.25434	8.24659	8.2402	8.2445	8.27217	8.24785	8.24339	8.26338	8.22023	8.25579	8.24865	8.23059	8.22561	8.22416	8.22283	8.23996	8.21703	8.24245	8.25035	8.22123	8.23191	8.19876	8.2131	8.18676	8.2226	8.28979	8.27925	8.26996	8.27715	8.30257	8.2798	8.35543	8.29752	8.3164	8.28173	8.2542	8.24938	8.22206	8.21957
0.0099	8.2762	8.24522	8.26084	8.22775	8.24556	8.25098	8.24829	8.25571	8.24013	8.23658	8.23622	8.26708	8.25586	8.24329	8.24974	8.22258	8.23359	8.24276	8.22472	8.21209	8.21001	8.21877	8.23927	8.21894	8.24223	8.23683	8.21766	8.23063	8.22428	8.21217	8.18674	8.21653	8.27738	8.27902	8.27959	8.277	8.30856	8.28089	8.33414	8.29588	8.28705	8.28812	8.25899	8.23244	8.23576	8.21329
0.00995	8.27303	8.23843	8.25016	8.23996	8.23835	8.25108	8.26101	8.24322	8.25001	8.23072	8.23318	8.26277	8.26387	8.22838	8.24293	8.21184	8.24747	8.22874	8.22218	8.21178	8.22195	8.23591	8.24158	8.22594	8.22367	8.22346	8.22157	8.22933	8.2292	8.21627	8.20343	8.2246	8.24299	8.29006	8.28018	8.27898	8.31715	8.28615	8.32962	8.314	8.27024	8.29018	8.25314	8.23421	8.23606	8.22023
0.01	8.27986	8.22666	8.24299	8.23774	8.23711	8.2572	8.27557	8.24211	8.25142	8.2387	8.23292	8.24251	8.26645	8.21169	8.24705	8.20902	8.25605	8.22306	8.22618	8.22784	8.23376	8.23124	8.23437	8.22592	8.23179	8.1987	8.22025	8.2148	8.21859	8.21037	8.1958	8.22786	8.25409	8.29922	8.24965	8.27753	8.32756	8.28342	8.32594	8.32178	8.2752	8.28848	8.25893	8.24472	8.23589	8.22275
0.01005	8.2645	8.22952	8.25132	8.22748	8.24352	8.24677	8.25653	8.22912	8.25432	8.24923	8.24379	8.23135	8.26639	8.22422	8.25405	8.20553	8.25171	8.21457	8.2201	8.23328	8.22966	8.23732	8.23481	8.2156	8.2514	8.21226	8.21077	8.22104	8.23137	8.22685	8.20026	8.22168	8.25493	8.29697	8.25224	8.28863	8.32378	8.27297	8.3264	8.32018	8.26708	8.28894	8.26296	8.24564	8.23166	8.21688
0.0101	8.26586	8.2317	8.25363	8.23626	8.25571	8.24591	8.26117	8.22559	8.25407	8.2547	8.24638	8.24354	8.2609	8.22102	8.2399	8.20826	8.25811	8.22216	8.22155	8.24619	8.21888	8.22216	8.22994	8.21951	8.25151	8.22115	8.20118	8.22987	8.23612	8.23868	8.20555	8.21548	8.25672	8.26799	8.26572	8.30469	8.31165	8.2888	8.32203	8.32457	8.27471	8.28932	8.25315	8.24408	8.21976	8.2066
0.01015	8.25577	8.23687	8.25583	8.23484	8.2616	8.24066	8.26084	8.22451	8.26204	8.25535	8.2432	8.24545	8.25401	8.21697	8.23606	8.20541	8.23917	8.22306	8.22266	8.24734	8.23849	8.21987	8.24551	8.21829	8.23347	8.2176	8.20108	8.21339	8.21741	8.24139	8.20587	8.21363	8.25319	8.26923	8.27215	8.31123	8.30948	8.28802	8.31537	8.31257	8.28449	8.28482	8.25169	8.26067	8.22319	8.22954
0.0102	8.24732	8.24652	8.24455	8.22758	8.25935	8.242	8.27166	8.25304	8.2658	8.26569	8.2369	8.26294	8.25495	8.23164	8.22874	8.20486	8.23818	8.23223	8.22649	8.22927	8.23378	8.22266	8.23668	8.2118	8.24104	8.2159	8.21054	8.22929	8.19099	8.22298	8.20154	8.23965	8.25994	8.2617	8.27457	8.29847	8.30025	8.28671	8.30931	8.30698	8.28491	8.26557	8.28053	8.25846	8.24186	8.24112
0.01025	8.26153	8.25254	8.253	8.23841	8.23885	8.25373	8.26275	8.26954	8.2766	8.24398	8.25144	8.25584	8.25485	8.22865	8.24526	8.21617	8.24043	8.23683	8.23967	8.22821	8.23219	8.23259	8.23776	8.21964	8.23854	8.22531	8.19651	8.23769	8.20557	8.21022	8.20559	8.24535	8.26366	8.24802	8.26769	8.3049	8.30069	8.2762	8.33174	8.31104	8.2815	8.26797	8.29056	8.2579	8.24226	8.22178
0.0103	8.25525	8.26456	8.25605	8.25687	8.23086	8.25298	8.25249	8.26515	8.28049	8.25254	8.27389	8.24123	8.25285	8.2184	8.24572	8.21852	8.24232	8.23469	8.2283	8.23824	8.22596	8.2201	8.22905	8.2114	8.24099	8.23875	8.1806	8.20328	8.21981	8.20807	8.22563	8.24093	8.25945	8.23757	8.26899	8.30992	8.29243	8.2724	8.33668	8.31181	8.28642	8.27648	8.28972	8.25323	8.24135	8.21766
0.01035	8.25535	8.24728	8.25167	8.24839	8.24177	8.25214	8.24566	8.24541	8.2929	8.24741	8.26874	8.24041	8.23406	8.20131	8.23467	8.21663	8.24131	8.22269	8.21411	8.22905	8.22536	8.20812	8.23059	8.20654	8.23399	8.22351	8.19206	8.20791	8.22298	8.22311	8.20938	8.23875	8.28159	8.25823	8.25525	8.30173	8.27438	8.27385	8.32174	8.29006	8.27702	8.27904	8.28802	8.24209	8.21449	8.22952
0.0104	8.24541	8.22676	8.25266	8.23374	8.23277	8.24799	8.21989	8.23917	8.27824	8.24007	8.24766	8.23374	8.22956	8.21743	8.23364	8.2143	8.24461	8.20059	8.23309	8.20768	8.21215	8.20923	8.24347	8.22067	8.23095	8.20524	8.21245	8.22485	8.21793	8.22781	8.20776	8.24476	8.27473	8.27991	8.24835	8.29748	8.2637	8.27898	8.32182	8.29185	8.27736	8.2774	8.27314	8.22371	8.21465	8.24087
0.01045	8.24944	8.23381	8.27547	8.23254	8.24047	8.25527	8.23666	8.24114	8.2679	8.22451	8.23957	8.23393	8.23723	8.22222	8.24944	8.2103	8.2548	8.23814	8.25287	8.20457	8.2094	8.20486	8.25306	8.22807	8.21917	8.20711	8.20305	8.23038	8.21066	8.24343	8.20595	8.23071	8.24459	8.2832	8.27652	8.30315	8.26904	8.29618	8.31076	8.28781	8.29514	8.28615	8.25455	8.23484	8.2234	8.23685
0.0105	8.26382	8.24392	8.25556	8.24226	8.24636	8.24718	8.26244	8.24905	8.25453	8.2243	8.23895	8.24677	8.24327	8.22725	8.25109	8.22535	8.2559	8.25949	8.23509	8.20894	8.22657	8.22598	8.24236	8.22096	8.23421	8.20654	8.20284	8.22104	8.20059	8.24539	8.20784	8.20654	8.25903	8.2708	8.28445	8.30517	8.26706	8.30122	8.29967	8.27908	8.28835	8.27606	8.25134	8.24827	8.24072	8.21968
0.01055	8.27801	8.24905	8.23971	8.24848	8.25279	8.24389	8.25008	8.25481	8.24266	8.23399	8.24249	8.24043	8.24883	8.221	8.2436	8.22769	8.25466	8.24055	8.22706	8.20084	8.2156	8.25285	8.25657	8.22756	8.25708	8.20448	8.19754	8.20551	8.2201	8.23744	8.18783	8.21835	8.26315	8.26591	8.27454	8.29916	8.27734	8.30534	8.30225	8.27629	8.30761	8.28655	8.24871	8.23889	8.24459	8.21365
0.0106	8.27951	8.24379	8.23856	8.25811	8.26494	8.24259	8.24167	8.25537	8.24055	8.23296	8.26019	8.22969	8.24734	8.21817	8.23246	8.2189	8.24293	8.20803	8.2313	8.20629	8.20303	8.23376	8.26481	8.22327	8.23936	8.2128	8.19286	8.18661	8.24745	8.22966	8.20021	8.21386	8.25636	8.2864	8.26311	8.28081	8.2869	8.28356	8.29447	8.27721	8.29809	8.28226	8.25781	8.24169	8.2428	8.20528
0.01065	8.25577	8.24463	8.24694	8.26626	8.26626	8.23729	8.22582	8.26216	8.22302	8.21449	8.25733	8.21896	8.25239	8.22123	8.2325	8.21093	8.24776	8.20892	8.2188	8.2198	8.20671	8.20938	8.25836	8.2089	8.22872	8.21543	8.20436	8.17339	8.2378	8.22567	8.19963	8.20993	8.24961	8.2888	8.26765	8.26902	8.28537	8.28455	8.30498	8.29781	8.28098	8.29441	8.26658	8.23103	8.24493	8.22029
0.0107	8.23996	8.22355	8.25344	8.25727	8.25041	8.24306	8.22697	8.2658	8.22527	8.22948	8.24652	8.2259	8.2538	8.24057	8.22575	8.21392	8.24123	8.2229	8.21178	8.21432	8.20663	8.21589	8.24375	8.22838	8.22165	8.21945	8.22456	8.19242	8.21697	8.22172	8.19439	8.22233	8.24972	8.27513	8.26668	8.26965	8.27229	8.27419	8.31108	8.30238	8.27923	8.28367	8.26126	8.22901	8.23034	8.22163
0.01075	8.2379	8.21909	8.25777	8.25035	8.25727	8.23061	8.23265	8.25335	8.24308	8.24877	8.25472	8.22832	8.25489	8.24577	8.23746	8.218	8.25201	8.2349	8.22201	8.19839	8.20595	8.22012	8.23977	8.23606	8.21611	8.21236	8.21669	8.18857	8.20751	8.2239	8.19458	8.23313	8.23614	8.28491	8.27793	8.2704	8.2696	8.27461	8.30343	8.29903	8.27141	8.27383	8.25443	8.23301	8.2336	8.22384
0.0108	8.26321	8.2251	8.2645	8.25409	8.26782	8.21943	8.23286	8.22336	8.25066	8.22948	8.25989	8.23576	8.26582	8.2509	8.24192	8.20494	8.24814	8.23784	8.2378	8.19975	8.22313	8.21962	8.23072	8.22821	8.22941	8.20206	8.21775	8.19155	8.19933	8.22565	8.19134	8.25426	8.24242	8.28384	8.26874	8.27053	8.27648	8.27591	8.31076	8.30286	8.27034	8.27703	8.25897	8.21663	8.24579	8.22067
0.01085	8.25146	8.22601	8.26305	8.25539	8.26189	8.22474	8.24564	8.21898	8.24883	8.23153	8.27908	8.25619	8.27345	8.24066	8.24249	8.21404	8.24343	8.2375	8.23641	8.20505	8.22584	8.22813	8.2287	8.20389	8.23914	8.19036	8.2213	8.19134	8.20282	8.21667	8.18909	8.24644	8.24587	8.25706	8.25245	8.26572	8.29014	8.26914	8.31366	8.30593	8.27591	8.29559	8.26439	8.2321	8.26073	8.2094
0.0109	8.23898	8.22813	8.25142	8.24379	8.2473	8.24711	8.27227	8.23051	8.25079	8.2514	8.28016	8.25464	8.25933	8.22212	8.23048	8.20679	8.24373	8.23914	8.21352	8.22212	8.21968	8.22323	8.22159	8.21404	8.23011	8.19662	8.21688	8.17745	8.21093	8.20759	8.19019	8.2444	8.24703	8.23895	8.26143	8.2539	8.29374	8.25144	8.3164	8.30721	8.27766	8.28588	8.2597	8.24308	8.26429	8.21423
0.01095	8.24734	8.22491	8.25184	8.22102	8.23404	8.25531	8.25909	8.2472	8.25596	8.24461	8.25291	8.23994	8.23576	8.21554	8.21318	8.20799	8.23542	8.22929	8.20995	8.22556	8.22409	8.20425	8.21901	8.21308	8.22102	8.18977	8.2188	8.17728	8.21087	8.18974	8.19962	8.23828	8.23332	8.24612	8.26937	8.25344	8.28175	8.25239	8.30873	8.29056	8.27724	8.28323	8.28144	8.23162	8.25684	8.22014
0.011	8.24011	8.20715	8.244	8.21697	8.23513	8.2407	8.24295	8.23195	8.25323	8.23172	8.24558	8.23126	8.22107	8.22865	8.20827	8.22279	8.24011	8.22819	8.21623	8.2332	8.23654	8.19347	8.23145	8.21621	8.22357	8.20114	8.23341	8.18737	8.19292	8.20219	8.20072	8.21304	8.22809	8.25993	8.26519	8.26757	8.2799	8.27673	8.28451	8.29231	8.29237	8.27246	8.27568	8.22521	8.24949	8.20629
0.01105	8.2547	8.22916	8.25815	8.22609	8.25649	8.2482	8.24869	8.22859	8.24825	8.23406	8.23835	8.21342	8.2136	8.22668	8.2233	8.22269	8.24949	8.24076	8.2037	8.23416	8.23212	8.19014	8.23338	8.21571	8.22252	8.20004	8.22634	8.1925	8.20618	8.21787	8.19214	8.2041	8.23441	8.2616	8.26693	8.26942	8.26208	8.27209	8.29096	8.27812	8.30187	8.27961	8.27084	8.22317	8.24003	8.21171
0.0111	8.27122	8.24762	8.24827	8.25136	8.25603	8.24389	8.25657	8.22966	8.26054	8.26866	8.24356	8.21236	8.22458	8.20873	8.24087	8.20951	8.24598	8.23889	8.18632	8.23027	8.2292	8.20532	8.22021	8.21299	8.21367	8.21274	8.21167	8.19601	8.21083	8.20593	8.19752	8.20498	8.23851	8.27211	8.27137	8.27923	8.26509	8.26811	8.31886	8.2951	8.30046	8.28663	8.25823	8.22187	8.23435	8.22466
0.01115	8.26927	8.25266	8.23673	8.26101	8.24041	8.22718	8.25354	8.24753	8.25644	8.26151	8.24001	8.22937	8.24039	8.22519	8.24711	8.19986	8.25544	8.24142	8.18123	8.22739	8.23126	8.20866	8.22645	8.20475	8.21953	8.21741	8.20112	8.20309	8.20724	8.20103	8.19326	8.21136	8.24959	8.28234	8.26979	8.27295	8.27696	8.28434	8.32148	8.30181	8.29365	8.30685	8.24186	8.22731	8.21707	8.22109
0.0112	8.25588	8.22969	8.23822	8.22491	8.24522	8.24697	8.24591	8.2548	8.23833	8.25102	8.2395	8.23008	8.2502	8.23971	8.25577	8.20139	8.25808	8.23938	8.17928	8.2337	8.22126	8.19338	8.23639	8.21413	8.22653	8.21709	8.20158	8.19254	8.20784	8.20593	8.19601	8.2173	8.26078	8.26843	8.26082	8.27646	8.28619	8.27883	8.31053	8.2955	8.30154	8.29529	8.23502	8.21981	8.22166	8.21327
0.01125	8.25083	8.21842	8.23153	8.21388	8.23629	8.24348	8.26103	8.24272	8.23311	8.24844	8.24814	8.23692	8.24371	8.23591	8.24745	8.21028	8.24211	8.22308	8.21543	8.20541	8.2115	8.19862	8.23313	8.20784	8.21846	8.21285	8.1979	8.19704	8.21796	8.1953	8.16933	8.19714	8.25531	8.253	8.24097	8.27282	8.28754	8.27299	8.2863	8.28993	8.29109	8.29168	8.24324	8.21144	8.23622	8.20707
0.0113	8.24665	8.22004	8.23629	8.20023	8.23072	8.21478	8.24814	8.2329	8.24591	8.24352	8.2358	8.2383	8.24999	8.2523	8.24017	8.21566	8.22872	8.21466	8.21033	8.1955	8.20126	8.21573	8.22565	8.19208	8.2089	8.19748	8.19569	8.20543	8.20349	8.19424	8.16786	8.19578	8.24165	8.24919	8.23919	8.29334	8.28436	8.28794	8.28331	8.29704	8.28074	8.27723	8.25802	8.21148	8.24028	8.2053
0.01135	8.2493	8.22989	8.23959	8.19817	8.2238	8.21304	8.24669	8.24047	8.26418	8.22409	8.24516	8.23219	8.2481	8.24417	8.22786	8.21787	8.23374	8.23656	8.20587	8.2053	8.20086	8.22577	8.22266	8.18804	8.21526	8.19658	8.18096	8.20704	8.20219	8.19481	8.19452	8.20942	8.23317	8.2346	8.2538	8.28514	8.28037	8.29145	8.28506	8.28905	8.27932	8.27433	8.25373	8.23448	8.23154	8.20839
0.0114	8.26643	8.23195	8.23076	8.20961	8.22483	8.22458	8.25357	8.23832	8.25638	8.23212	8.26075	8.23483	8.24005	8.24162	8.22491	8.21327	8.21846	8.2354	8.19925	8.21375	8.20415	8.22735	8.22353	8.19307	8.2217	8.19515	8.1999	8.20494	8.21203	8.20742	8.20667	8.23694	8.22014	8.24663	8.24581	8.26267	8.29296	8.3	8.28011	8.2806	8.28037	8.28283	8.25998	8.22975	8.23202	8.20747
0.01145	8.27717	8.23528	8.22178	8.23	8.23294	8.22611	8.24358	8.21482	8.24894	8.25323	8.25932	8.22189	8.23872	8.22615	8.22016	8.1946	8.21795	8.21873	8.19557	8.21299	8.21321	8.22678	8.22237	8.21106	8.2255	8.19344	8.2044	8.2122	8.21177	8.20593	8.19647	8.24017	8.24125	8.25354	8.24774	8.25489	8.291	8.28812	8.27513	8.27879	8.27347	8.27461	8.2552	8.24316	8.24543	8.20534
0.0115	8.28032	8.24049	8.24287	8.24532	8.23219	8.22783	8.25651	8.21856	8.24512	8.25262	8.24127	8.21886	8.25109	8.21095	8.22798	8.19204	8.24717	8.2155	8.21106	8.21218	8.21909	8.23721	8.23162	8.22105	8.24306	8.21148	8.2008	8.21865	8.21047	8.20293	8.18857	8.23412	8.25302	8.26607	8.25813	8.27066	8.25935	8.28308	8.28979	8.28615	8.28201	8.27568	8.25346	8.2402	8.25119	8.2135
0.01155	8.24139	8.22914	8.24217	8.24867	8.23341	8.20734	8.26744	8.24018	8.25102	8.25079	8.25006	8.22927	8.24156	8.23208	8.23256	8.19262	8.23317	8.21699	8.21226	8.19901	8.23139	8.2291	8.22201	8.21741	8.23376	8.22546	8.20316	8.22439	8.20303	8.21272	8.20349	8.21875	8.25407	8.2618	8.2481	8.28018	8.25745	8.25554	8.30645	8.29088	8.29096	8.28743	8.24461	8.23	8.22432	8.22111
0.0116	8.23492	8.21472	8.23681	8.23656	8.23799	8.21623	8.23614	8.22628	8.24867	8.26059	8.27162	8.22681	8.22166	8.23647	8.2304	8.1971	8.21692	8.22048	8.22296	8.20032	8.23101	8.20946	8.20082	8.21985	8.2295	8.22916	8.18926	8.21613	8.18502	8.225	8.20763	8.22866	8.24802	8.27827	8.25106	8.29185	8.27204	8.25338	8.3094	8.28775	8.30343	8.27417	8.22517	8.21587	8.22451	8.20763
0.01165	8.23603	8.21039	8.2427	8.23332	8.24301	8.22971	8.22128	8.23624	8.2497	8.25413	8.2646	8.22979	8.22474	8.22525	8.23177	8.21995	8.21577	8.21402	8.23441	8.22552	8.24024	8.19782	8.20713	8.19496	8.2234	8.22294	8.18888	8.21884	8.18913	8.21646	8.20507	8.2163	8.23656	8.27406	8.25068	8.288	8.28114	8.26942	8.30202	8.27877	8.30248	8.25415	8.24011	8.21873	8.22836	8.20499
0.0117	8.24581	8.18869	8.24902	8.22575	8.25211	8.22001	8.22023	8.22306	8.23936	8.24131	8.239	8.23883	8.23626	8.22886	8.23778	8.22403	8.22714	8.22052	8.23627	8.22166	8.22712	8.19641	8.2131	8.18716	8.23092	8.21045	8.18779	8.2062	8.19744	8.20599	8.18808	8.20396	8.22399	8.25239	8.25327	8.298	8.28505	8.26122	8.29578	8.26807	8.28142	8.25125	8.25293	8.21566	8.21507	8.20127
0.01175	8.26756	8.20745	8.25296	8.23551	8.25825	8.22887	8.23597	8.23259	8.26151	8.22927	8.24316	8.24631	8.24854	8.22371	8.24858	8.22062	8.24562	8.22039	8.22781	8.21157	8.21293	8.18722	8.19977	8.17934	8.23153	8.20965	8.18869	8.20347	8.19227	8.20854	8.18588	8.21859	8.241	8.2498	8.25363	8.29828	8.27673	8.27642	8.29388	8.28236	8.28169	8.25426	8.26336	8.2103	8.21346	8.21001
0.0118	8.26433	8.21724	8.26008	8.23286	8.24511	8.22712	8.23624	8.24074	8.26883	8.22611	8.25022	8.23294	8.24638	8.21707	8.26071	8.21239	8.23307	8.21566	8.23448	8.20494	8.20797	8.19172	8.20524	8.18266	8.21951	8.22573	8.22525	8.19117	8.20011	8.22889	8.19117	8.22424	8.25628	8.25409	8.25369	8.27042	8.27763	8.27583	8.30053	8.28995	8.28402	8.25699	8.25865	8.23503	8.23818	8.20814
0.01185	8.25901	8.21623	8.25722	8.23332	8.24921	8.22971	8.23639	8.23727	8.27404	8.22428	8.24974	8.21791	8.24247	8.22193	8.24799	8.2111	8.22042	8.20688	8.22523	8.20881	8.21033	8.17991	8.22525	8.20189	8.21844	8.23044	8.23528	8.17617	8.21445	8.23383	8.19033	8.21293	8.25199	8.2391	8.27148	8.27301	8.29161	8.2674	8.29306	8.27385	8.28083	8.25638	8.24451	8.23406	8.2506	8.21388
0.0119	8.23496	8.22416	8.24823	8.25907	8.2509	8.21669	8.23484	8.23233	8.27021	8.22618	8.25857	8.2259	8.24036	8.21117	8.22617	8.18974	8.22845	8.19511	8.22006	8.21064	8.19912	8.19326	8.23025	8.20438	8.21108	8.22081	8.21993	8.17076	8.19962	8.21426	8.19942	8.18981	8.24512	8.24104	8.26361	8.28001	8.28672	8.25384	8.28527	8.26378	8.28846	8.26962	8.23944	8.23793	8.23927	8.22651
0.01195	8.22206	8.23435	8.24831	8.26048	8.24263	8.20284	8.23309	8.23624	8.26319	8.21814	8.2571	8.23896	8.22432	8.20797	8.20271	8.18089	8.22399	8.20889	8.22813	8.20024	8.204	8.21415	8.22912	8.22397	8.22567	8.21505	8.2151	8.18012	8.20404	8.20679	8.19418	8.1918	8.23439	8.2379	8.2534	8.26593	8.28094	8.2465	8.28171	8.27007	8.30042	8.26635	8.24331	8.23765	8.21552	8.22536
0.012	8.23261	8.24648	8.24322	8.24476	8.24688	8.21793	8.22752	8.22647	8.25771	8.22018	8.23704	8.24163	8.22935	8.22479	8.21074	8.18415	8.2225	8.21268	8.21051	8.19666	8.21268	8.22521	8.21424	8.22578	8.22052	8.21533	8.21505	8.20158	8.21625	8.20164	8.1848	8.18998	8.23771	8.24188	8.25308	8.26473	8.2579	8.25489	8.27003	8.27896	8.29704	8.25722	8.22742	8.23729	8.22948	8.21676
0.01205	8.22618	8.23086	8.24432	8.2205	8.24718	8.22203	8.21463	8.21671	8.24272	8.21814	8.22294	8.2337	8.22472	8.23759	8.23206	8.20187	8.22937	8.20539	8.20471	8.21461	8.22763	8.20894	8.20456	8.21497	8.2349	8.22298	8.20734	8.1916	8.22075	8.18296	8.18747	8.19468	8.24623	8.24932	8.24411	8.25809	8.24972	8.28444	8.28575	8.28608	8.27389	8.25857	8.23002	8.22432	8.23833	8.21941
0.0121	8.23099	8.22561	8.24976	8.21465	8.23692	8.21402	8.22039	8.22927	8.232	8.22701	8.22918	8.23589	8.22863	8.24585	8.24438	8.19876	8.21745	8.19088	8.20772	8.21918	8.23448	8.21169	8.22233	8.20656	8.2296	8.19595	8.18689	8.18289	8.21312	8.21274	8.1777	8.19715	8.23954	8.25754	8.23318	8.26487	8.25567	8.28108	8.28079	8.2914	8.26458	8.27103	8.23879	8.23696	8.21911	8.22083
0.01215	8.23725	8.22563	8.24808	8.21541	8.22872	8.21321	8.22996	8.25945	8.2379	8.22496	8.23719	8.23002	8.23694	8.2361	8.22762	8.19963	8.22237	8.19252	8.20391	8.20139	8.22042	8.2037	8.23225	8.19036	8.21568	8.18726	8.1851	8.18588	8.20854	8.21264	8.18398	8.19876	8.2173	8.25903	8.24755	8.25697	8.26193	8.26965	8.27204	8.27707	8.28033	8.28869	8.24322	8.23505	8.21012	8.21518
0.0122	8.2309	8.22634	8.25068	8.22266	8.22323	8.20629	8.24728	8.25499	8.23221	8.22523	8.23635	8.22674	8.24659	8.24459	8.22876	8.2115	8.2346	8.19975	8.21772	8.20717	8.21243	8.21308	8.23139	8.18476	8.21625	8.19035	8.18565	8.17764	8.19593	8.20002	8.18449	8.1818	8.22689	8.24968	8.25809	8.26643	8.27444	8.27005	8.26693	8.27021	8.27772	8.28812	8.242	8.23866	8.21075	8.20486
0.01225	8.22142	8.22695	8.24615	8.2435	8.22952	8.20299	8.25327	8.2375	8.24026	8.23261	8.24629	8.22006	8.25178	8.25382	8.24612	8.21566	8.2312	8.2061	8.21602	8.2168	8.20063	8.20911	8.2147	8.18758	8.21764	8.18302	8.19551	8.16957	8.16774	8.19075	8.1893	8.17953	8.23532	8.25632	8.25954	8.2608	8.28566	8.27772	8.26197	8.27673	8.27261	8.28665	8.23622	8.22622	8.21125	8.21203
0.0123	8.22178	8.21898	8.22443	8.26275	8.25155	8.21102	8.25047	8.22535	8.23439	8.2303	8.24734	8.25115	8.23811	8.23374	8.2456	8.21644	8.2189	8.20976	8.21138	8.21819	8.20299	8.19925	8.20824	8.19429	8.21081	8.1988	8.19347	8.16208	8.16769	8.18092	8.18521	8.17797	8.22426	8.25804	8.26258	8.26841	8.28276	8.27652	8.28091	8.29397	8.27871	8.25832	8.2345	8.21602	8.21644	8.21072
0.01235	8.23675	8.21672	8.21484	8.26443	8.24266	8.22784	8.22987	8.22697	8.23	8.2209	8.23717	8.25497	8.23307	8.22657	8.24223	8.20757	8.23132	8.19592	8.20179	8.2066	8.22134	8.19687	8.19916	8.1913	8.21587	8.19283	8.19777	8.16076	8.1831	8.19254	8.1756	8.18878	8.23565	8.24499	8.25495	8.26853	8.27797	8.28741	8.28724	8.29174	8.27303	8.24533	8.23122	8.21508	8.21943	8.20295
0.0124	8.25411	8.21104	8.23776	8.25424	8.23345	8.21138	8.20913	8.22649	8.24005	8.22464	8.23801	8.23196	8.21978	8.22981	8.23032	8.21716	8.24762	8.20248	8.21026	8.21331	8.21301	8.19944	8.19485	8.19988	8.21623	8.19086	8.19859	8.195	8.19099	8.20833	8.18645	8.2	8.24263	8.23111	8.24244	8.27789	8.27852	8.27911	8.28388	8.27202	8.28053	8.24112	8.24963	8.23509	8.21127	8.18348
0.01245	8.22605	8.23601	8.24217	8.24219	8.21735	8.19927	8.20885	8.23397	8.2391	8.22838	8.22334	8.22256	8.22582	8.23244	8.24972	8.21199	8.23933	8.20683	8.20908	8.21291	8.21064	8.20698	8.17442	8.2114	8.21243	8.19901	8.18962	8.19469	8.19517	8.19912	8.19126	8.21024	8.24839	8.24917	8.24326	8.28531	8.27873	8.26927	8.27503	8.2863	8.27158	8.25396	8.26256	8.23545	8.20953	8.1859
0.0125	8.22884	8.24211	8.22554	8.23782	8.21802	8.2099	8.21924	8.23332	8.24926	8.2144	8.23532	8.24127	8.24162	8.23404	8.25994	8.19513	8.2279	8.19935	8.20917	8.20824	8.21365	8.20326	8.18087	8.2077	8.20623	8.19334	8.17358	8.17945	8.19641	8.19439	8.20477	8.21804	8.23786	8.24381	8.25029	8.28598	8.26866	8.28135	8.28922	8.29779	8.25277	8.25796	8.25647	8.23519	8.21182	8.18026
0.01255	8.22922	8.25539	8.23017	8.23553	8.2218	8.22493	8.23601	8.23032	8.24699	8.22889	8.23513	8.2473	8.25224	8.24669	8.25661	8.19454	8.21241	8.19477	8.20478	8.22363	8.21575	8.19286	8.18689	8.20124	8.20925	8.18737	8.18411	8.18895	8.19212	8.20593	8.18674	8.21768	8.23383	8.22227	8.26761	8.279	8.26992	8.29744	8.29088	8.2819	8.26302	8.24909	8.23421	8.22893	8.2073	8.19344
0.0126	8.23664	8.23727	8.23042	8.21283	8.23772	8.22824	8.23097	8.22506	8.24339	8.23776	8.23421	8.23879	8.26206	8.23475	8.24339	8.18356	8.22666	8.21318	8.21213	8.24003	8.21518	8.20532	8.19582	8.18815	8.21241	8.19599	8.19393	8.1875	8.18235	8.20271	8.167	8.21714	8.24158	8.23027	8.26567	8.25968	8.274	8.31152	8.30605	8.27246	8.28737	8.25514	8.24001	8.2287	8.20513	8.20147
0.01265	8.24121	8.23896	8.23938	8.21085	8.23156	8.22634	8.2494	8.22229	8.22592	8.21905	8.24131	8.23032	8.25813	8.2254	8.23294	8.18697	8.24429	8.21421	8.20587	8.21301	8.21663	8.22954	8.20131	8.18733	8.22571	8.19988	8.18769	8.17621	8.18218	8.20139	8.17364	8.1958	8.23156	8.24066	8.27196	8.26567	8.25937	8.29319	8.30513	8.27063	8.28926	8.26414	8.22004	8.23452	8.22695	8.21976
0.0127	8.24434	8.23006	8.24318	8.22817	8.216	8.23322	8.24276	8.21404	8.21751	8.20736	8.2276	8.21959	8.24947	8.22176	8.22914	8.18424	8.23162	8.21169	8.18863	8.19548	8.21863	8.23116	8.1879	8.19403	8.2177	8.19702	8.16988	8.1719	8.19773	8.21611	8.16019	8.20309	8.23742	8.25274	8.26197	8.28074	8.25277	8.27848	8.29826	8.2947	8.28812	8.25748	8.24287	8.23128	8.23196	8.24242
0.01275	8.24301	8.22155	8.24677	8.23929	8.22617	8.22405	8.223	8.21276	8.22041	8.22048	8.23292	8.22277	8.25766	8.21203	8.24249	8.17728	8.21442	8.2172	8.18813	8.20827	8.21764	8.21356	8.20093	8.18682	8.2168	8.18535	8.17062	8.18291	8.19761	8.19481	8.15866	8.19767	8.24459	8.23378	8.25708	8.28201	8.24436	8.28722	8.29754	8.27923	8.28928	8.26059	8.24345	8.23647	8.22992	8.24413
0.0128	8.24392	8.22996	8.25098	8.22973	8.24245	8.22369	8.21795	8.21938	8.2472	8.22117	8.22983	8.21814	8.25483	8.20105	8.2328	8.19805	8.22121	8.20072	8.19775	8.21182	8.20618	8.22918	8.21594	8.19193	8.23603	8.17854	8.18817	8.17898	8.18979	8.19689	8.18218	8.1979	8.26126	8.26097	8.24919	8.26559	8.26569	8.28501	8.30572	8.26777	8.27269	8.26622	8.24547	8.23313	8.20906	8.21966
0.01285	8.23254	8.23566	8.22697	8.21798	8.23311	8.2136	8.21569	8.22914	8.2498	8.20816	8.22165	8.23658	8.24594	8.20997	8.22134	8.22521	8.2217	8.20683	8.20101	8.21653	8.20032	8.21661	8.21905	8.19479	8.21554	8.1649	8.20385	8.17795	8.20196	8.20662	8.19014	8.19653	8.26265	8.27105	8.23421	8.26281	8.25787	8.27868	8.29733	8.27061	8.28772	8.272	8.23973	8.22121	8.21064	8.20753
0.0129	8.21297	8.23492	8.22395	8.22296	8.23982	8.21758	8.24039	8.24648	8.23326	8.2151	8.22609	8.23112	8.24076	8.21014	8.23706	8.1996	8.20873	8.21493	8.21236	8.21047	8.20843	8.20002	8.22596	8.18552	8.19769	8.16446	8.21491	8.18819	8.19599	8.19078	8.18327	8.19601	8.25064	8.24539	8.24066	8.27265	8.25888	8.28196	8.29149	8.27478	8.29266	8.26447	8.24774	8.21474	8.2188	8.19105
0.01295	8.21499	8.2402	8.22763	8.22964	8.22802	8.21514	8.25333	8.24745	8.22226	8.22058	8.22603	8.22834	8.23601	8.20881	8.22937	8.19382	8.20164	8.20782	8.19241	8.18125	8.19992	8.20444	8.2127	8.18605	8.21232	8.17604	8.22489	8.19742	8.17833	8.19279	8.18796	8.21283	8.2254	8.24453	8.24078	8.27637	8.28159	8.27181	8.30204	8.27234	8.27398	8.2691	8.22857	8.21785	8.22052	8.17841
0.013	8.21987	8.24436	8.23631	8.22847	8.21209	8.22786	8.24251	8.22754	8.21276	8.22014	8.2189	8.22586	8.24203	8.21714	8.22599	8.20747	8.20614	8.22231	8.19998	8.19904	8.18308	8.20002	8.21983	8.17545	8.22575	8.1872	8.21365	8.19174	8.17078	8.20908	8.17591	8.20669	8.21093	8.24919	8.23185	8.26843	8.28892	8.26321	8.28995	8.2959	8.2601	8.24675	8.23709	8.22672	8.23454	8.17516
0.01305	8.22783	8.23792	8.24368	8.23572	8.21617	8.21945	8.23277	8.2151	8.2267	8.22128	8.23326	8.23313	8.24266	8.23019	8.23425	8.19792	8.21796	8.20646	8.20393	8.20124	8.1715	8.18748	8.2185	8.19832	8.22226	8.19984	8.18941	8.17141	8.1805	8.19988	8.1868	8.19841	8.23168	8.23753	8.25087	8.258	8.28039	8.27494	8.26483	8.29792	8.26199	8.23788	8.23662	8.21606	8.24446	8.19122
0.0131	8.21674	8.23673	8.24749	8.23145	8.22647	8.21907	8.23122	8.22834	8.22338	8.24053	8.23919	8.24558	8.2444	8.24385	8.22515	8.188	8.2098	8.18666	8.19166	8.19874	8.18548	8.18737	8.2176	8.22205	8.21655	8.19878	8.19008	8.17564	8.17848	8.20171	8.19601	8.20116	8.24728	8.23648	8.26704	8.272	8.26605	8.29292	8.26643	8.28363	8.25853	8.25165	8.24556	8.21264	8.23902	8.22289
0.01315	8.20429	8.22691	8.22535	8.23132	8.22144	8.22584	8.23877	8.24379	8.21234	8.25171	8.23059	8.23542	8.23391	8.24499	8.20524	8.19366	8.1942	8.19513	8.2103	8.20429	8.18521	8.20042	8.19315	8.20997	8.22416	8.18954	8.19035	8.19105	8.1781	8.22342	8.17446	8.20988	8.23744	8.25993	8.25842	8.27702	8.2766	8.28558	8.27017	8.2715	8.25794	8.26342	8.25695	8.2144	8.23343	8.22437
0.0132	8.20942	8.22693	8.22294	8.23479	8.20496	8.22416	8.23509	8.24625	8.21917	8.25619	8.2111	8.22847	8.24535	8.22695	8.20431	8.20213	8.19607	8.21198	8.19477	8.20761	8.19769	8.21249	8.19458	8.20353	8.20377	8.18026	8.19448	8.18649	8.19635	8.21281	8.17415	8.21331	8.22361	8.26275	8.26029	8.27425	8.29166	8.28499	8.27682	8.27892	8.24211	8.25565	8.23479	8.21499	8.25153	8.19065
0.01325	8.20143	8.20259	8.22832	8.22275	8.20457	8.22489	8.2196	8.24593	8.23778	8.2305	8.2225	8.21823	8.23709	8.20572	8.20948	8.19054	8.19561	8.21394	8.19408	8.19702	8.19038	8.20526	8.19408	8.20217	8.1864	8.18598	8.20019	8.18373	8.19777	8.19202	8.17028	8.21383	8.22836	8.27066	8.25861	8.26328	8.27171	8.27755	8.27795	8.27553	8.24179	8.25495	8.23092	8.21815	8.2379	8.17385
0.0133	8.22197	8.20127	8.22666	8.2025	8.2193	8.21688	8.21621	8.23578	8.23677	8.22165	8.2266	8.20061	8.23772	8.20827	8.20621	8.20456	8.19185	8.21905	8.1819	8.18859	8.19405	8.1971	8.20145	8.19757	8.19616	8.17898	8.19557	8.17629	8.19492	8.18439	8.1645	8.2003	8.24184	8.26859	8.25373	8.25228	8.24316	8.27236	8.29117	8.27698	8.25348	8.26206	8.25045	8.22367	8.22395	8.18756
0.01335	8.24011	8.21621	8.22706	8.20257	8.21108	8.20831	8.22277	8.21573	8.2235	8.22916	8.23277	8.2023	8.23223	8.22443	8.19714	8.21041	8.18336	8.23204	8.17694	8.18663	8.2011	8.19172	8.20782	8.1842	8.20795	8.17667	8.18525	8.16694	8.1682	8.17486	8.18153	8.20274	8.24142	8.25157	8.25329	8.24156	8.23656	8.26479	8.29063	8.29165	8.25516	8.25497	8.2325	8.2226	8.22899	8.1999
0.0134	8.23053	8.21959	8.21796	8.20425	8.22088	8.24156	8.22659	8.22075	8.2346	8.21815	8.24135	8.22887	8.24509	8.22098	8.21051	8.20702	8.18459	8.22203	8.17831	8.19304	8.21245	8.19452	8.21686	8.17516	8.19336	8.16778	8.18983	8.17833	8.17425	8.18642	8.16528	8.20242	8.21758	8.24852	8.25369	8.2498	8.24776	8.27295	8.27885	8.29317	8.25182	8.25684	8.21548	8.19956	8.22712	8.22237
0.01345	8.22458	8.20511	8.22037	8.20782	8.22277	8.23944	8.24392	8.2296	8.23343	8.22937	8.23437	8.22756	8.24701	8.2102	8.21146	8.20648	8.19618	8.20789	8.17844	8.19883	8.21003	8.2021	8.21648	8.19042	8.19801	8.1744	8.17554	8.19584	8.19408	8.18018	8.18077	8.21415	8.21066	8.25798	8.24915	8.25706	8.26845	8.26719	8.28356	8.28987	8.25331	8.26208	8.21987	8.18893	8.20017	8.20374
0.0135	8.23366	8.20417	8.22802	8.21821	8.22798	8.22355	8.24677	8.23238	8.22504	8.23837	8.24366	8.23433	8.24348	8.1979	8.21035	8.20648	8.20927	8.20074	8.19799	8.18592	8.19242	8.19586	8.21783	8.1868	8.19294	8.18274	8.17654	8.19078	8.19757	8.17671	8.19368	8.19859	8.22338	8.26653	8.23898	8.25827	8.27656	8.27257	8.29435	8.2782	8.26546	8.25439	8.21922	8.20599	8.20255	8.19262
0.01355	8.24108	8.23427	8.22378	8.22517	8.22653	8.19958	8.239	8.21922	8.22451	8.22212	8.24465	8.23517	8.23673	8.19521	8.21409	8.1933	8.21812	8.19889	8.19057	8.20692	8.19698	8.20005	8.2044	8.18466	8.20127	8.18787	8.18949	8.18045	8.18821	8.18068	8.18462	8.20272	8.23427	8.25027	8.22687	8.25512	8.26126	8.27002	8.28836	8.27171	8.24303	8.24045	8.21157	8.21148	8.20833	8.18674
0.0136	8.24528	8.23151	8.20984	8.22294	8.24835	8.20982	8.2234	8.22098	8.23666	8.20688	8.25224	8.22258	8.23965	8.19664	8.23912	8.20154	8.22706	8.19651	8.1819	8.21905	8.20578	8.20314	8.18798	8.19574	8.20971	8.19254	8.1843	8.17715	8.19479	8.16811	8.18329	8.21566	8.20545	8.24699	8.22157	8.25867	8.26849	8.25027	8.27045	8.2646	8.24709	8.25178	8.20644	8.23446	8.20927	8.1896
0.01365	8.24078	8.21852	8.23479	8.22313	8.25731	8.2061	8.22145	8.23534	8.24594	8.2077	8.24522	8.20972	8.23668	8.21142	8.23681	8.209	8.23088	8.20534	8.1782	8.21833	8.18714	8.20599	8.19162	8.20234	8.20765	8.16784	8.17776	8.17791	8.17911	8.16631	8.17944	8.20335	8.19006	8.2616	8.2292	8.25703	8.27732	8.24411	8.28714	8.26424	8.24894	8.2638	8.21281	8.23282	8.19355	8.20236
0.0137	8.2453	8.21611	8.24409	8.22723	8.2382	8.21154	8.21569	8.23465	8.24589	8.2168	8.24965	8.21188	8.23015	8.20026	8.23265	8.19914	8.22666	8.19202	8.18169	8.20198	8.17936	8.21186	8.20431	8.19191	8.19401	8.17284	8.18926	8.18851	8.17253	8.17015	8.18495	8.1946	8.20591	8.25378	8.22937	8.25998	8.25876	8.25598	8.28592	8.26159	8.26761	8.25798	8.22042	8.22788	8.19572	8.20086
0.01375	8.22695	8.24728	8.24293	8.24928	8.23942	8.22439	8.22073	8.21142	8.24467	8.21968	8.23402	8.2209	8.22336	8.1967	8.22876	8.18115	8.23872	8.19803	8.18483	8.18815	8.18911	8.21148	8.20629	8.17488	8.18901	8.17778	8.18594	8.19288	8.19393	8.18825	8.19382	8.19717	8.21743	8.23374	8.22866	8.25373	8.25523	8.29121	8.29557	8.27021	8.28959	8.23898	8.23433	8.20969	8.20221	8.21144
0.0138	8.21289	8.22899	8.22737	8.22952	8.24083	8.22935	8.22124	8.20763	8.2328	8.2044	8.23736	8.22691	8.21365	8.20599	8.22174	8.20259	8.22512	8.19361	8.1786	8.1971	8.18727	8.20415	8.20076	8.18289	8.17303	8.17661	8.1835	8.17913	8.20124	8.19635	8.19271	8.19702	8.23572	8.22451	8.22039	8.25911	8.26904	8.30631	8.2777	8.2958	8.28547	8.24051	8.25502	8.21466	8.21688	8.21123
0.01385	8.21829	8.20293	8.21302	8.2229	8.23074	8.21712	8.22857	8.22342	8.22439	8.19656	8.24295	8.22424	8.21838	8.20532	8.22199	8.2008	8.20816	8.1967	8.19126	8.19853	8.18926	8.20038	8.21795	8.19723	8.1822	8.19078	8.19277	8.17284	8.19597	8.18233	8.18878	8.2052	8.22464	8.23565	8.21753	8.25089	8.28186	8.29557	8.28747	8.30534	8.27776	8.25716	8.24364	8.22584	8.2361	8.2172
0.0139	8.20589	8.19921	8.20871	8.22605	8.21325	8.21316	8.23196	8.21793	8.21865	8.18855	8.24833	8.23376	8.20919	8.21363	8.22355	8.21009	8.19721	8.21037	8.2036	8.18233	8.19647	8.19418	8.20858	8.20766	8.19662	8.2058	8.1741	8.16998	8.19265	8.18335	8.18703	8.22313	8.22355	8.25573	8.23143	8.23673	8.28541	8.29325	8.29435	8.30454	8.27877	8.24854	8.23147	8.21964	8.23433	8.20936
0.01395	8.21661	8.22182	8.20555	8.21127	8.22084	8.2062	8.21817	8.20211	8.20827	8.21671	8.24669	8.21335	8.20063	8.23143	8.22704	8.21503	8.21276	8.2411	8.19553	8.18907	8.2218	8.1917	8.21239	8.20023	8.19233	8.20305	8.17314	8.16017	8.1905	8.20612	8.18178	8.19397	8.24381	8.25603	8.24894	8.24612	8.281	8.269	8.29514	8.28314	8.2826	8.24106	8.22241	8.20162	8.22132	8.21363
0.014	8.21991	8.21716	8.20423	8.20198	8.22006	8.21192	8.22767	8.18235	8.22025	8.22071	8.25005	8.19914	8.20644	8.24789	8.22149	8.21438	8.1971	8.22252	8.19334	8.18853	8.23242	8.19565	8.20976	8.19389	8.19197	8.19227	8.17875	8.16845	8.18848	8.20478	8.18485	8.19981	8.22716	8.25239	8.2638	8.24497	8.24829	8.25459	8.28974	8.2613	8.26305	8.23822	8.2196	8.20709	8.21323	8.21249
0.01405	8.2266	8.20812	8.20208	8.20126	8.21537	8.22021	8.23177	8.18554	8.23101	8.21163	8.23486	8.21934	8.22783	8.24522	8.22451	8.21562	8.19544	8.1951	8.19805	8.1871	8.20642	8.21434	8.21871	8.20171	8.21211	8.19872	8.19191	8.16948	8.18726	8.20913	8.16889	8.19794	8.22136	8.23627	8.26454	8.2502	8.24326	8.25823	8.29905	8.25909	8.26015	8.25811	8.23069	8.20864	8.20709	8.2177
0.0141	8.22632	8.2073	8.20713	8.1967	8.21693	8.21905	8.22701	8.21392	8.24244	8.19504	8.22001	8.22998	8.24131	8.23332	8.20921	8.19496	8.20951	8.20036	8.18958	8.18798	8.2037	8.2098	8.21579	8.18447	8.21037	8.18796	8.19845	8.1772	8.19332	8.19279	8.16603	8.19223	8.24516	8.21817	8.26309	8.2477	8.25226	8.26195	8.29817	8.26088	8.27887	8.26958	8.22214	8.20457	8.21161	8.20408
0.01415	8.22489	8.1955	8.21276	8.20726	8.23975	8.19717	8.22302	8.21283	8.2275	8.20961	8.21335	8.22927	8.24068	8.22567	8.20772	8.20467	8.23484	8.20837	8.18897	8.20168	8.19216	8.18289	8.21199	8.17724	8.20564	8.18853	8.1995	8.18241	8.18762	8.18233	8.18533	8.20185	8.2482	8.2317	8.23807	8.2375	8.25029	8.25771	8.29008	8.25951	8.26813	8.25632	8.21711	8.18682	8.20683	8.20261
0.0142	8.23179	8.18731	8.23109	8.19572	8.23057	8.20415	8.21892	8.2115	8.22281	8.20871	8.23193	8.21737	8.22273	8.20557	8.19448	8.20082	8.22258	8.20393	8.19422	8.19897	8.19572	8.1781	8.18733	8.18144	8.20332	8.19376	8.17747	8.20013	8.17308	8.18151	8.18607	8.20467	8.2353	8.24915	8.23221	8.21783	8.24434	8.2506	8.31228	8.26403	8.24636	8.24766	8.21798	8.19611	8.21766	8.21234
0.01425	8.21602	8.18987	8.22712	8.19395	8.23074	8.22971	8.2073	8.22918	8.22474	8.21222	8.23151	8.22378	8.21251	8.21625	8.19775	8.19164	8.20887	8.20051	8.19904	8.19746	8.1632	8.1761	8.17587	8.17362	8.20387	8.19239	8.17858	8.20879	8.17194	8.18661	8.18422	8.20719	8.23935	8.23952	8.2291	8.21421	8.23503	8.25199	8.30009	8.27757	8.24039	8.26136	8.23238	8.19532	8.21495	8.20259
0.0143	8.21644	8.21108	8.23341	8.18136	8.23795	8.2214	8.20448	8.22735	8.2263	8.21413	8.23879	8.22283	8.20599	8.21569	8.22451	8.1827	8.20757	8.18233	8.19302	8.19283	8.16998	8.1811	8.19334	8.18121	8.2082	8.20097	8.20347	8.19538	8.1756	8.18964	8.17715	8.20461	8.24064	8.23936	8.21291	8.23639	8.25058	8.24396	8.2983	8.276	8.25459	8.26065	8.24383	8.20431	8.21444	8.18497
0.01435	8.23944	8.22153	8.23919	8.17577	8.22685	8.21026	8.21022	8.23654	8.22218	8.20967	8.22981	8.21552	8.21184	8.21398	8.22153	8.17898	8.21535	8.1818	8.1897	8.17299	8.17539	8.19101	8.19008	8.17225	8.19878	8.19212	8.19477	8.17142	8.17659	8.18796	8.1646	8.18678	8.24213	8.24963	8.21892	8.24261	8.26351	8.25109	8.293	8.27795	8.25121	8.24551	8.23099	8.21026	8.22136	8.18291
0.0144	8.23704	8.22542	8.22393	8.18075	8.22615	8.20965	8.1982	8.23362	8.2386	8.21678	8.24181	8.23627	8.1992	8.2062	8.22422	8.17471	8.21764	8.20381	8.18541	8.17039	8.19662	8.18825	8.19042	8.19172	8.19172	8.18317	8.18247	8.17703	8.17368	8.18727	8.17135	8.17369	8.23147	8.25794	8.23372	8.24711	8.26807	8.25314	8.29807	8.2723	8.26019	8.25676	8.22056	8.21058	8.22411	8.19288
0.01445	8.23502	8.21344	8.23278	8.1881	8.21316	8.2023	8.21035	8.22002	8.24894	8.23994	8.24223	8.23139	8.21175	8.20223	8.21735	8.17522	8.2024	8.1868	8.18155	8.18441	8.21175	8.18905	8.20744	8.19279	8.18634	8.17953	8.18836	8.17543	8.17245	8.18144	8.17062	8.19118	8.23824	8.25598	8.24203	8.22903	8.25613	8.24978	8.2844	8.2696	8.25636	8.24888	8.221	8.21772	8.23099	8.1872
0.0145	8.23599	8.20944	8.23849	8.20765	8.19818	8.2099	8.22134	8.21802	8.24266	8.22857	8.22062	8.22344	8.214	8.20824	8.20599	8.17106	8.19155	8.17436	8.18407	8.19107	8.21281	8.18539	8.19389	8.20715	8.20694	8.18428	8.18493	8.16469	8.17604	8.19101	8.19138	8.2024	8.25277	8.25951	8.24276	8.24907	8.23517	8.25161	8.27923	8.26086	8.25157	8.25607	8.24383	8.22008	8.21917	8.18115
0.01455	8.22945	8.2242	8.22186	8.2143	8.21306	8.22382	8.22512	8.22409	8.21608	8.22042	8.22035	8.20629	8.21617	8.21941	8.21861	8.18813	8.20114	8.1739	8.18859	8.20848	8.20879	8.17911	8.19233	8.20242	8.20848	8.1938	8.16866	8.16814	8.18151	8.20095	8.18222	8.19174	8.24772	8.24936	8.2305	8.28199	8.24886	8.25747	8.28653	8.25785	8.26317	8.26702	8.23757	8.22119	8.21768	8.1806
0.0146	8.23378	8.21802	8.2126	8.20742	8.22466	8.22018	8.23059	8.22521	8.1995	8.22548	8.22336	8.18007	8.22805	8.20948	8.22884	8.20181	8.21602	8.18316	8.17894	8.22859	8.21331	8.17999	8.20269	8.18701	8.20608	8.21264	8.17837	8.1776	8.17945	8.21632	8.17577	8.19464	8.2556	8.23948	8.2279	8.28735	8.26826	8.25544	8.28344	8.28468	8.24978	8.25533	8.24169	8.21941	8.23751	8.19201
0.01465	8.24409	8.22008	8.20463	8.23555	8.21115	8.21501	8.20892	8.21497	8.22163	8.22186	8.21938	8.17383	8.22493	8.20967	8.22588	8.2049	8.21203	8.1883	8.17644	8.22128	8.20606	8.19471	8.20951	8.17282	8.20383	8.19529	8.18495	8.18474	8.18472	8.20234	8.16961	8.19117	8.23046	8.23364	8.23206	8.29498	8.26639	8.24446	8.2724	8.29268	8.23999	8.25991	8.2338	8.2025	8.22847	8.18447
0.0147	8.23488	8.20753	8.1995	8.25096	8.20896	8.21966	8.18012	8.20751	8.24127	8.22279	8.22521	8.19416	8.2144	8.23288	8.22727	8.19672	8.21596	8.18367	8.17881	8.21503	8.21161	8.20953	8.19359	8.197	8.20446	8.1756	8.17898	8.18205	8.19363	8.19818	8.16746	8.1843	8.21857	8.24377	8.2234	8.27541	8.2612	8.24905	8.26834	8.29952	8.24192	8.25636	8.22769	8.21379	8.22786	8.17768
0.01475	8.21842	8.2049	8.19666	8.21796	8.20206	8.20375	8.16696	8.22227	8.2373	8.22069	8.23088	8.22372	8.20707	8.22569	8.22205	8.20005	8.20648	8.17574	8.19305	8.22088	8.21949	8.21754	8.18453	8.21005	8.21045	8.16765	8.17917	8.19569	8.17839	8.18567	8.16517	8.17717	8.22254	8.26244	8.24642	8.26933	8.26736	8.25165	8.28056	8.29435	8.26746	8.25964	8.22695	8.22538	8.2309	8.17245
0.0148	8.21928	8.22742	8.20999	8.19057	8.21156	8.19693	8.17892	8.20774	8.2354	8.21033	8.2176	8.21541	8.22187	8.22683	8.21884	8.19853	8.18939	8.17949	8.19979	8.22714	8.22145	8.19929	8.19557	8.1963	8.2052	8.183	8.16809	8.18617	8.17091	8.20429	8.17612	8.17837	8.23673	8.24896	8.26157	8.25256	8.26668	8.26159	8.28402	8.28287	8.26477	8.24785	8.22815	8.23086	8.2073	8.18298
0.01485	8.21579	8.21703	8.19483	8.19527	8.23166	8.20671	8.20534	8.20511	8.22765	8.19592	8.2011	8.22567	8.22203	8.22327	8.21539	8.1937	8.20646	8.18649	8.18411	8.20612	8.20154	8.19017	8.22382	8.186	8.21758	8.19586	8.16067	8.18237	8.18008	8.20087	8.18359	8.19498	8.23366	8.22584	8.2548	8.25983	8.27362	8.25748	8.28373	8.26778	8.26429	8.24438	8.21077	8.20267	8.19208	8.17942
0.0149	8.21804	8.21043	8.17162	8.20164	8.23172	8.20562	8.21407	8.22037	8.22145	8.20389	8.22544	8.22962	8.22725	8.20864	8.21087	8.18655	8.20822	8.19365	8.16771	8.21028	8.17539	8.18235	8.22401	8.19691	8.20539	8.19826	8.17616	8.19021	8.18935	8.19109	8.17329	8.20335	8.23605	8.23441	8.24257	8.26056	8.27906	8.25392	8.27787	8.2782	8.26134	8.24108	8.21802	8.2128	8.20288	8.17333
0.01495	8.22805	8.19029	8.18382	8.19944	8.22346	8.21457	8.21388	8.21259	8.21598	8.20553	8.23542	8.24245	8.22277	8.20015	8.20024	8.18647	8.22458	8.19401	8.18642	8.21617	8.18623	8.17703	8.21487	8.20066	8.20108	8.17902	8.18192	8.17171	8.17881	8.18497	8.16975	8.20566	8.23515	8.24398	8.25157	8.27023	8.27574	8.25878	8.27644	8.2811	8.25258	8.23755	8.22905	8.20576	8.21527	8.17984
0.015	8.23656	8.19715	8.19668	8.20961	8.22992	8.20126	8.20944	8.23008	8.20848	8.20459	8.23322	8.22769	8.21196	8.20192	8.21173	8.17419	8.22998	8.19349	8.20652	8.21363	8.19887	8.17823	8.20173	8.19479	8.19294	8.18502	8.17375	8.18449	8.16977	8.17911	8.16187	8.18541	8.24261	8.25314	8.2444	8.2601	8.2741	8.25432	8.27454	8.27806	8.25911	8.24661	8.24219	8.19	8.21922	8.20057
0.01505	8.23225	8.20274	8.19241	8.20908	8.24503	8.17789	8.2041	8.21865	8.2206	8.20038	8.21779	8.21283	8.21545	8.21302	8.21541	8.17039	8.22033	8.18178	8.19912	8.20591	8.19963	8.18218	8.1986	8.20118	8.19681	8.18773	8.17297	8.19622	8.16008	8.18756	8.17122	8.17583	8.22758	8.24039	8.23959	8.25405	8.25598	8.25191	8.27797	8.24736	8.24665	8.24724	8.23536	8.20732	8.21117	8.20505
0.0151	8.23753	8.19206	8.18521	8.21199	8.24966	8.19008	8.21772	8.20591	8.21291	8.20364	8.23164	8.19939	8.2246	8.21148	8.23282	8.17976	8.20919	8.19231	8.1916	8.2176	8.19479	8.16236	8.20221	8.21306	8.19618	8.18886	8.18981	8.1815	8.17614	8.18205	8.18062	8.18172	8.22098	8.25359	8.24051	8.25434	8.24581	8.25315	8.29338	8.23832	8.2386	8.25371	8.24179	8.21655	8.2209	8.21016
0.01515	8.23568	8.19826	8.19088	8.22599	8.24377	8.19477	8.22075	8.21684	8.2152	8.19834	8.24095	8.21442	8.21218	8.20292	8.23008	8.18048	8.1945	8.19775	8.18352	8.22861	8.19929	8.18632	8.21621	8.19376	8.19283	8.19347	8.1756	8.1901	8.20601	8.179	8.16351	8.18939	8.22496	8.25216	8.21157	8.25495	8.25191	8.26595	8.2902	8.23463	8.25048	8.25994	8.24011	8.20522	8.21308	8.20185
0.0152	8.22514	8.20702	8.18132	8.22481	8.23063	8.20042	8.2099	8.22411	8.23015	8.20869	8.21604	8.22075	8.2148	8.20421	8.22311	8.1761	8.1794	8.19845	8.19555	8.21129	8.19813	8.18954	8.20232	8.19357	8.18892	8.19767	8.17455	8.18466	8.21632	8.18689	8.18817	8.1926	8.24263	8.23898	8.22451	8.25621	8.25754	8.26157	8.27356	8.24785	8.25306	8.24619	8.22182	8.19342	8.21871	8.1922
0.01525	8.23608	8.19881	8.19412	8.20799	8.21783	8.2164	8.19784	8.21281	8.22098	8.19935	8.20147	8.23183	8.23263	8.20366	8.20772	8.16923	8.19386	8.19618	8.20812	8.20318	8.18085	8.17259	8.19107	8.17623	8.18098	8.17984	8.17379	8.18066	8.18867	8.21632	8.19542	8.18562	8.23288	8.2386	8.23849	8.26113	8.23879	8.25449	8.26487	8.25462	8.25455	8.2369	8.21804	8.21913	8.22332	8.18388
0.0153	8.2349	8.18033	8.20612	8.19668	8.20766	8.21655	8.20637	8.22124	8.20715	8.20646	8.21833	8.23298	8.22594	8.18432	8.19254	8.18338	8.19931	8.20654	8.20122	8.19296	8.18766	8.18401	8.18436	8.16807	8.17671	8.17024	8.18769	8.19092	8.16246	8.21354	8.18321	8.18293	8.22319	8.23462	8.24896	8.25834	8.23437	8.25583	8.26422	8.26551	8.26099	8.25972	8.22697	8.20097	8.21724	8.18062
0.01535	8.23029	8.18802	8.21159	8.20971	8.20772	8.20612	8.21606	8.22538	8.19553	8.21812	8.24129	8.22926	8.20408	8.16973	8.1913	8.19893	8.20396	8.21218	8.17228	8.17812	8.19271	8.20332	8.18153	8.17175	8.16906	8.16753	8.17266	8.1967	8.18136	8.18981	8.17339	8.1893	8.2275	8.2431	8.24467	8.25783	8.23658	8.24104	8.26115	8.26689	8.25554	8.25161	8.21747	8.18954	8.22235	8.19374
0.0154	8.22517	8.19324	8.21627	8.22151	8.20522	8.2159	8.22054	8.22081	8.20704	8.20053	8.24944	8.21369	8.19572	8.1797	8.1921	8.20313	8.19353	8.20026	8.17446	8.1749	8.20293	8.19864	8.17739	8.17648	8.17095	8.17537	8.17186	8.17406	8.18644	8.16324	8.17665	8.19532	8.22937	8.2539	8.24093	8.26763	8.23921	8.22939	8.25838	8.25935	8.27793	8.25407	8.21331	8.19353	8.21344	8.18512
0.01545	8.21516	8.20099	8.21398	8.20768	8.21465	8.21774	8.23664	8.21569	8.21592	8.18583	8.23465	8.18945	8.18867	8.19195	8.18516	8.18247	8.21465	8.19952	8.17719	8.18342	8.20351	8.19481	8.18537	8.1871	8.18998	8.18962	8.1963	8.16248	8.18064	8.15582	8.16961	8.19508	8.23557	8.25478	8.25207	8.25445	8.24295	8.24606	8.27768	8.2584	8.28493	8.26693	8.22191	8.21161	8.19418	8.18901
0.0155	8.22491	8.20354	8.20919	8.18298	8.21295	8.21793	8.22088	8.22012	8.22943	8.20038	8.2188	8.1847	8.21259	8.1879	8.18035	8.19696	8.22859	8.19265	8.18115	8.1864	8.20755	8.16746	8.1971	8.18401	8.17518	8.18369	8.18293	8.18344	8.1776	8.15287	8.14669	8.19071	8.22824	8.25363	8.23767	8.24463	8.25972	8.2481	8.28028	8.27021	8.28154	8.27766	8.23019	8.22329	8.20871	8.19336
0.01555	8.22399	8.21669	8.21095	8.19872	8.21512	8.20074	8.21272	8.2089	8.22449	8.21066	8.21249	8.19366	8.21585	8.18125	8.20086	8.1888	8.22374	8.18594	8.17179	8.17656	8.1945	8.16235	8.17986	8.17755	8.16574	8.15861	8.15897	8.18336	8.17472	8.17816	8.14327	8.20995	8.20997	8.24785	8.23608	8.2431	8.27797	8.24234	8.27082	8.27311	8.27869	8.26521	8.2163	8.21003	8.21764	8.17745
0.0156	8.22041	8.22575	8.20757	8.19616	8.21308	8.20429	8.22037	8.2007	8.20576	8.20272	8.19221	8.20713	8.20246	8.18769	8.21047	8.18615	8.20835	8.17987	8.18541	8.17669	8.19471	8.18657	8.16671	8.17326	8.16803	8.15586	8.15651	8.16835	8.16465	8.18573	8.14392	8.22073	8.20681	8.24167	8.23668	8.2688	8.28312	8.23067	8.27173	8.26025	8.27147	8.26128	8.22636	8.20108	8.20486	8.167
0.01565	8.23284	8.22659	8.22475	8.18363	8.19462	8.2049	8.22048	8.20112	8.204	8.20114	8.20049	8.21507	8.21009	8.20183	8.2099	8.19094	8.216	8.17081	8.20318	8.18329	8.19981	8.20221	8.16643	8.17656	8.18396	8.17007	8.16402	8.17862	8.16174	8.19185	8.15201	8.214	8.23008	8.23294	8.24102	8.27168	8.26084	8.20715	8.26235	8.24371	8.27541	8.25823	8.2353	8.19933	8.18647	8.17202
0.0157	8.23727	8.20902	8.21821	8.19242	8.19956	8.1967	8.21983	8.21918	8.20322	8.21175	8.20391	8.21432	8.20011	8.2007	8.21033	8.19853	8.22674	8.17806	8.20608	8.18836	8.19841	8.19433	8.19094	8.19223	8.18832	8.18604	8.176	8.17711	8.1703	8.18628	8.14791	8.21457	8.23572	8.23669	8.22376	8.26862	8.24659	8.21808	8.2646	8.26439	8.26155	8.24495	8.23704	8.19872	8.19723	8.18853
0.01575	8.23114	8.20848	8.21238	8.18321	8.20503	8.195	8.23139	8.21476	8.21442	8.22075	8.20253	8.21726	8.20932	8.19679	8.21789	8.20259	8.21514	8.19685	8.19975	8.19176	8.18132	8.18693	8.195	8.20385	8.19483	8.19029	8.1922	8.1661	8.17614	8.18701	8.13421	8.2136	8.2127	8.23063	8.22104	8.26899	8.24995	8.23158	8.27055	8.27478	8.25979	8.24404	8.22546	8.1982	8.21571	8.20219
0.0158	8.20681	8.1959	8.21447	8.19439	8.22584	8.21564	8.22756	8.20786	8.21178	8.21564	8.20549	8.22184	8.21432	8.20261	8.21148	8.19569	8.21402	8.20309	8.1884	8.1884	8.18197	8.17244	8.19267	8.1941	8.19304	8.17837	8.17818	8.14322	8.17415	8.18207	8.14842	8.20765	8.21413	8.21882	8.23931	8.25573	8.26763	8.23381	8.2782	8.27612	8.24894	8.24015	8.21381	8.1834	8.21817	8.19736
0.01585	8.19719	8.18758	8.22128	8.21186	8.23658	8.21512	8.20215	8.21754	8.20925	8.20395	8.1975	8.21686	8.22428	8.1938	8.21472	8.18886	8.20374	8.20253	8.17513	8.18008	8.18335	8.17488	8.20082	8.18727	8.18848	8.18829	8.1625	8.15153	8.16856	8.17896	8.1612	8.20433	8.22287	8.21043	8.23925	8.26265	8.28115	8.24274	8.28094	8.27576	8.24152	8.24167	8.21638	8.17337	8.21743	8.18457
0.0159	8.21384	8.17558	8.21842	8.19246	8.23139	8.2131	8.20549	8.21154	8.21733	8.20761	8.18741	8.21905	8.22086	8.18569	8.1913	8.17053	8.20976	8.18979	8.17371	8.19536	8.17873	8.1851	8.18716	8.19332	8.2021	8.20078	8.16185	8.17682	8.19212	8.19098	8.16078	8.19876	8.22165	8.21175	8.22498	8.258	8.27898	8.23378	8.27263	8.25577	8.24858	8.23301	8.22233	8.18567	8.21671	8.18119
0.01595	8.22397	8.17661	8.19893	8.1872	8.2189	8.20133	8.19714	8.20509	8.21331	8.2041	8.18695	8.21449	8.22182	8.20251	8.18436	8.16841	8.20066	8.18371	8.17343	8.20854	8.16988	8.19635	8.18985	8.18804	8.21011	8.20343	8.15256	8.17598	8.18987	8.19263	8.15912	8.19473	8.2238	8.21493	8.22536	8.26008	8.26241	8.23154	8.2745	8.2406	8.262	8.24747	8.21672	8.19981	8.20683	8.17793
0.016	8.22477	8.19599	8.19548	8.18708	8.21381	8.1987	8.20663	8.19746	8.20999	8.21457	8.19698	8.21632	8.22124	8.19969	8.2122	8.18689	8.18768	8.17692	8.16954	8.20292	8.17656	8.16763	8.19859	8.19714	8.20198	8.19376	8.14882	8.19572	8.18756	8.19479	8.14592	8.17667	8.22273	8.22744	8.22996	8.25653	8.25514	8.25388	8.26687	8.23711	8.25735	8.25638	8.21367	8.20679	8.20415	8.16404
0.01605	8.2272	8.20763	8.21341	8.18027	8.2209	8.19637	8.1953	8.20078	8.19784	8.19761	8.1951	8.21577	8.20679	8.18338	8.22067	8.19263	8.20215	8.18092	8.16259	8.188	8.20581	8.16816	8.19563	8.20402	8.2106	8.19576	8.16998	8.19578	8.19496	8.19647	8.14468	8.17972	8.22874	8.23408	8.23269	8.24352	8.24167	8.25624	8.27717	8.24816	8.26748	8.25712	8.19775	8.22765	8.21329	8.18357
0.0161	8.23202	8.19742	8.21018	8.19241	8.2251	8.20402	8.19607	8.20784	8.20473	8.18922	8.21077	8.21167	8.20646	8.18617	8.2184	8.19046	8.20724	8.18548	8.17976	8.18159	8.22001	8.18455	8.19908	8.21688	8.19883	8.18663	8.18686	8.19201	8.18182	8.1925	8.14922	8.19492	8.24028	8.23038	8.2354	8.22695	8.24352	8.26525	8.27461	8.24951	8.26639	8.27467	8.21556	8.22832	8.2358	8.18375
0.01615	8.20646	8.20309	8.21804	8.19412	8.21108	8.21352	8.20965	8.21182	8.22773	8.20297	8.21032	8.19834	8.21644	8.21781	8.21821	8.20042	8.20635	8.20116	8.18478	8.19527	8.19714	8.18769	8.20948	8.20936	8.19304	8.18136	8.17869	8.19187	8.16568	8.19242	8.16584	8.20051	8.24297	8.22485	8.23227	8.23362	8.24793	8.26021	8.27091	8.26204	8.26059	8.26836	8.21045	8.2029	8.23299	8.17999
0.0162	8.20364	8.21012	8.22607	8.20112	8.20896	8.20614	8.20946	8.22895	8.2303	8.20601	8.20805	8.19201	8.22201	8.22824	8.1929	8.20063	8.22483	8.20866	8.18155	8.18935	8.1963	8.19252	8.21402	8.20074	8.19019	8.16481	8.17766	8.18506	8.17606	8.18693	8.16042	8.18989	8.2188	8.22178	8.22067	8.23973	8.26681	8.25415	8.26929	8.26069	8.27589	8.23437	8.21955	8.18096	8.22279	8.17595
0.01625	8.23105	8.21289	8.197	8.21316	8.21253	8.20572	8.20539	8.20608	8.21583	8.20696	8.21056	8.19429	8.2313	8.21756	8.18802	8.19838	8.21693	8.18979	8.19061	8.18369	8.20147	8.17759	8.20168	8.19868	8.20929	8.16963	8.17778	8.18157	8.17871	8.1835	8.17019	8.19563	8.22315	8.22315	8.22887	8.23034	8.27505	8.25743	8.25691	8.24844	8.27803	8.22676	8.20686	8.19483	8.2259	8.17408
0.0163	8.23921	8.21001	8.20869	8.19599	8.195	8.20253	8.19578	8.19168	8.22205	8.20621	8.21295	8.18502	8.22144	8.2057	8.19963	8.18501	8.19403	8.19164	8.1978	8.16513	8.21465	8.16696	8.17513	8.20431	8.19929	8.17488	8.17841	8.17942	8.17219	8.17106	8.17486	8.20885	8.22287	8.23017	8.23891	8.23429	8.2729	8.25745	8.26387	8.23366	8.25792	8.24934	8.21241	8.22353	8.21402	8.18254
0.01635	8.22971	8.18125	8.2185	8.17448	8.19708	8.1908	8.20616	8.19813	8.22325	8.20433	8.1963	8.19395	8.21028	8.20408	8.18735	8.16124	8.19256	8.19048	8.19061	8.16645	8.21154	8.17041	8.14865	8.19899	8.1938	8.17944	8.17167	8.17728	8.15388	8.16608	8.17308	8.20183	8.22725	8.24135	8.23282	8.23553	8.26338	8.24697	8.27873	8.24905	8.2473	8.24635	8.21781	8.20948	8.19939	8.17825
0.0164	8.23273	8.17671	8.23151	8.19639	8.2077	8.20885	8.21199	8.18684	8.21772	8.22281	8.20284	8.21228	8.2184	8.20406	8.20541	8.17198	8.19719	8.19298	8.18298	8.18903	8.19387	8.16622	8.15378	8.18356	8.19414	8.19153	8.16845	8.17261	8.1629	8.16248	8.15615	8.18592	8.23151	8.24026	8.23137	8.23484	8.25844	8.24141	8.27082	8.24484	8.24762	8.24757	8.22865	8.20486	8.20292	8.19395
0.01645	8.24041	8.18867	8.22384	8.21791	8.21735	8.21482	8.21524	8.19977	8.22849	8.20641	8.21947	8.21705	8.22468	8.19054	8.21348	8.17598	8.21461	8.18987	8.17892	8.1933	8.17837	8.15767	8.18047	8.18342	8.19689	8.17667	8.17823	8.16462	8.17371	8.1764	8.14796	8.18455	8.21835	8.21434	8.23933	8.25775	8.25254	8.25045	8.26107	8.23967	8.25777	8.23837	8.23006	8.21428	8.19601	8.19521
0.0165	8.25171	8.19633	8.2213	8.23587	8.23128	8.21638	8.20705	8.22134	8.2266	8.21163	8.23084	8.20444	8.21711	8.18804	8.19883	8.18293	8.21144	8.17881	8.18525	8.18937	8.17848	8.17739	8.1769	8.1867	8.19294	8.16828	8.1785	8.17066	8.17671	8.19695	8.16977	8.1679	8.22205	8.21104	8.21365	8.26	8.23704	8.25155	8.25689	8.25277	8.25953	8.25216	8.22195	8.21558	8.21503	8.20791
0.01655	8.23584	8.18756	8.21024	8.23019	8.23145	8.20868	8.19935	8.22763	8.23084	8.22628	8.21978	8.20705	8.21552	8.19143	8.2021	8.1823	8.18991	8.17707	8.20089	8.17953	8.18354	8.18726	8.18367	8.18726	8.18918	8.14919	8.1572	8.17913	8.17348	8.19769	8.16805	8.15651	8.21796	8.21707	8.21114	8.26563	8.23154	8.24585	8.25548	8.2531	8.26174	8.27126	8.22983	8.21304	8.22567	8.19912
0.0166	8.22109	8.18035	8.19777	8.22498	8.21413	8.22027	8.1995	8.21611	8.23595	8.21112	8.20503	8.20318	8.23112	8.21262	8.20244	8.18411	8.20644	8.18863	8.18464	8.1778	8.18321	8.18958	8.19576	8.1945	8.18558	8.15451	8.14995	8.16719	8.16259	8.19706	8.15962	8.17514	8.21957	8.22882	8.21754	8.25962	8.24678	8.24463	8.26015	8.251	8.25901	8.28571	8.24005	8.21905	8.2284	8.19286
0.01665	8.2221	8.174	8.20589	8.21009	8.20866	8.21947	8.19761	8.20215	8.21791	8.20215	8.20572	8.19851	8.23671	8.21266	8.19124	8.16818	8.21474	8.19006	8.17947	8.17663	8.17144	8.17625	8.19311	8.18687	8.19435	8.18258	8.15536	8.15939	8.15924	8.19262	8.15649	8.17318	8.21636	8.23	8.22069	8.26288	8.24135	8.24509	8.25842	8.23942	8.25064	8.28226	8.23467	8.22327	8.22895	8.20021
0.0167	8.22676	8.18237	8.20349	8.20768	8.19576	8.21629	8.20164	8.20894	8.2086	8.20992	8.19931	8.20011	8.21087	8.20049	8.19227	8.18426	8.20953	8.19721	8.17961	8.18705	8.16156	8.16429	8.18476	8.19489	8.20229	8.19521	8.17175	8.16673	8.14896	8.19527	8.14972	8.18018	8.22918	8.22819	8.23908	8.25605	8.24018	8.24545	8.25914	8.23154	8.26572	8.26267	8.22517	8.21301	8.21346	8.18392
0.01675	8.24648	8.18499	8.20545	8.22012	8.20042	8.22449	8.20793	8.20858	8.21447	8.22844	8.20164	8.21234	8.21209	8.20395	8.19334	8.2004	8.2103	8.19206	8.17753	8.17503	8.17017	8.16732	8.19574	8.19029	8.20284	8.17286	8.16383	8.16181	8.16559	8.18802	8.15422	8.18024	8.21907	8.22657	8.23778	8.22737	8.24844	8.24038	8.27364	8.25085	8.24774	8.253	8.21838	8.21352	8.20982	8.17747
0.0168	8.2287	8.17545	8.20944	8.23839	8.21453	8.21493	8.22649	8.20539	8.20059	8.23572	8.20808	8.2023	8.21432	8.20566	8.17371	8.17978	8.20786	8.19487	8.18752	8.17072	8.18415	8.18056	8.19952	8.19159	8.19605	8.16246	8.16656	8.16635	8.17604	8.17421	8.15918	8.18258	8.23259	8.23235	8.22071	8.22638	8.26511	8.24272	8.29308	8.265	8.24831	8.25314	8.2247	8.20871	8.19538	8.18487
0.01685	8.20492	8.15796	8.21682	8.23313	8.22371	8.2196	8.23425	8.23259	8.2007	8.23006	8.21447	8.20232	8.20917	8.22241	8.18754	8.16448	8.2056	8.18848	8.18331	8.17331	8.18371	8.18596	8.2012	8.18592	8.18415	8.16816	8.17015	8.17104	8.17719	8.17245	8.15277	8.1922	8.23418	8.2361	8.21945	8.24793	8.26006	8.23904	8.2938	8.26672	8.24823	8.24728	8.23355	8.21976	8.20705	8.18407
0.0169	8.19891	8.14949	8.22777	8.23299	8.21848	8.21383	8.19485	8.23393	8.20484	8.21476	8.22803	8.20044	8.21707	8.21999	8.20835	8.17221	8.20339	8.19908	8.17247	8.1694	8.18756	8.18727	8.20887	8.16513	8.18413	8.16223	8.16324	8.1892	8.1748	8.16822	8.16788	8.19515	8.21856	8.22222	8.22014	8.2246	8.26195	8.24705	8.26956	8.26635	8.25823	8.24312	8.22176	8.21173	8.20858	8.18987
0.01695	8.23179	8.17091	8.23048	8.22439	8.2136	8.20812	8.19069	8.21278	8.19553	8.19752	8.21913	8.19399	8.20597	8.21566	8.21802	8.18489	8.20927	8.18989	8.18476	8.16135	8.19057	8.17091	8.1831	8.16013	8.17951	8.17478	8.14821	8.18102	8.1785	8.16725	8.15628	8.19052	8.19788	8.20051	8.22872	8.2243	8.26414	8.25283	8.24562	8.27137	8.2374	8.25396	8.21465	8.20518	8.20347	8.17606
0.017	8.24739	8.19748	8.22107	8.21341	8.21363	8.19815	8.19429	8.20738	8.1991	8.20326	8.22536	8.19813	8.19586	8.21009	8.22195	8.16994	8.17717	8.18388	8.18188	8.1654	8.18439	8.16782	8.18966	8.16883	8.17604	8.18327	8.14068	8.16893	8.19324	8.17402	8.12696	8.19033	8.21604	8.20217	8.23185	8.24671	8.26086	8.24558	8.2408	8.28453	8.24492	8.23994	8.21154	8.18792	8.20774	8.1793
0.01705	8.23343	8.20257	8.21203	8.18871	8.19742	8.19839	8.18756	8.19708	8.2062	8.2082	8.22105	8.20316	8.18453	8.20501	8.21798	8.15708	8.18356	8.17142	8.1765	8.18882	8.18607	8.17698	8.20047	8.18604	8.18716	8.15538	8.14108	8.16395	8.18895	8.18161	8.13919	8.18577	8.22847	8.20688	8.22941	8.24757	8.25247	8.24995	8.25218	8.27011	8.23181	8.22168	8.22802	8.18537	8.19891	8.18945
0.0171	8.2423	8.20166	8.22012	8.19269	8.2217	8.19859	8.20602	8.18951	8.19616	8.19864	8.21266	8.20778	8.17806	8.18766	8.21556	8.16927	8.21907	8.17226	8.16702	8.19551	8.1904	8.19071	8.22075	8.19887	8.18392	8.15413	8.14964	8.16427	8.19683	8.18552	8.16027	8.19002	8.22096	8.21623	8.22023	8.24184	8.23357	8.25342	8.26925	8.26349	8.2292	8.21886	8.22374	8.20179	8.19626	8.2
0.01715	8.24219	8.18377	8.21844	8.20885	8.22859	8.20133	8.20442	8.20009	8.19611	8.19771	8.21918	8.19424	8.18855	8.17213	8.19271	8.19201	8.21209	8.16771	8.18224	8.17509	8.18491	8.17129	8.21281	8.18844	8.18998	8.1613	8.18468	8.17539	8.18281	8.19044	8.15508	8.18523	8.21308	8.22021	8.21301	8.24999	8.24051	8.25563	8.2798	8.25645	8.24242	8.22979	8.20236	8.19742	8.19933	8.20772
0.0172	8.22433	8.19561	8.20538	8.20248	8.21848	8.22649	8.19347	8.20837	8.21257	8.17991	8.22144	8.19529	8.17741	8.16038	8.18668	8.17484	8.2077	8.17297	8.1867	8.17076	8.16912	8.16324	8.21905	8.18251	8.18716	8.15878	8.17421	8.17932	8.18369	8.19866	8.14436	8.18068	8.22247	8.23204	8.20658	8.24324	8.25752	8.25626	8.2827	8.25882	8.24703	8.25466	8.21306	8.18512	8.20248	8.21644
0.01725	8.20686	8.2036	8.20709	8.19916	8.22319	8.22231	8.20147	8.18432	8.20379	8.19742	8.21859	8.20313	8.18319	8.16467	8.18085	8.18224	8.21812	8.18621	8.17415	8.16677	8.18012	8.19094	8.20587	8.18426	8.18233	8.17348	8.15714	8.16605	8.1772	8.17379	8.16242	8.1778	8.21777	8.24076	8.20131	8.24165	8.26994	8.24486	8.279	8.24099	8.25962	8.25422	8.21558	8.18811	8.20824	8.21655
0.0173	8.1979	8.19975	8.214	8.17829	8.22916	8.19401	8.21529	8.17368	8.20326	8.20412	8.22056	8.21047	8.19458	8.19515	8.18346	8.16929	8.20431	8.19597	8.17377	8.18859	8.19609	8.18602	8.19014	8.18007	8.19262	8.19048	8.14928	8.1588	8.16088	8.17228	8.17062	8.17238	8.20993	8.241	8.2103	8.23959	8.26006	8.25945	8.26622	8.23837	8.26521	8.25943	8.21926	8.19527	8.19103	8.20002
0.01735	8.20066	8.21058	8.22001	8.17438	8.20843	8.19847	8.2078	8.1905	8.20438	8.20742	8.22229	8.19992	8.1995	8.20082	8.20948	8.15891	8.18529	8.19836	8.17606	8.19258	8.19931	8.17202	8.18466	8.17474	8.18239	8.19548	8.14583	8.18081	8.15498	8.17661	8.15926	8.16837	8.2074	8.24684	8.21131	8.22975	8.24324	8.26166	8.25615	8.23929	8.25665	8.25706	8.2238	8.17554	8.17118	8.22083
0.0174	8.20868	8.21611	8.21665	8.19099	8.20536	8.20827	8.20719	8.20084	8.20391	8.21335	8.23006	8.19464	8.21327	8.20032	8.22073	8.15668	8.18794	8.1916	8.17598	8.1782	8.21743	8.15662	8.17892	8.1638	8.18073	8.18758	8.15044	8.17791	8.16832	8.17818	8.14142	8.15916	8.21316	8.23755	8.2217	8.24093	8.24017	8.24598	8.25523	8.25905	8.24253	8.24038	8.21594	8.16401	8.17856	8.20465
0.01745	8.21854	8.21215	8.20793	8.18983	8.21264	8.19649	8.21217	8.2107	8.19599	8.21922	8.21705	8.19555	8.21016	8.19456	8.21402	8.16437	8.19176	8.18253	8.19605	8.1819	8.20158	8.18218	8.18972	8.16652	8.19128	8.18729	8.14507	8.18645	8.19004	8.18499	8.14835	8.16088	8.21896	8.22094	8.22927	8.26313	8.23435	8.25544	8.25399	8.27833	8.22901	8.25014	8.21531	8.18335	8.19557	8.1839
0.0175	8.21762	8.2048	8.21424	8.19399	8.20921	8.18666	8.20881	8.19633	8.20036	8.23893	8.20024	8.20244	8.20604	8.18228	8.20044	8.16568	8.18251	8.18832	8.19315	8.1777	8.18033	8.19218	8.19849	8.18367	8.20131	8.16736	8.15624	8.17055	8.19057	8.17272	8.16252	8.15825	8.20999	8.24108	8.23254	8.26912	8.2489	8.25146	8.25523	8.27005	8.23429	8.26168	8.22626	8.18464	8.20814	8.16364
0.01755	8.22939	8.16893	8.21693	8.19275	8.19771	8.19086	8.19437	8.17707	8.21236	8.24221	8.18895	8.20587	8.2089	8.20332	8.21081	8.18306	8.18207	8.2008	8.17762	8.15498	8.1749	8.19063	8.20061	8.1551	8.18186	8.17776	8.1811	8.15851	8.1741	8.1743	8.16433	8.16847	8.20347	8.25459	8.23	8.26426	8.26166	8.23948	8.26172	8.24566	8.23524	8.2406	8.2165	8.17635	8.21182	8.16982
0.0176	8.23427	8.15792	8.22626	8.1794	8.18258	8.21461	8.19077	8.18377	8.20683	8.22454	8.19977	8.21356	8.21659	8.21423	8.20091	8.20095	8.19246	8.19611	8.18901	8.15977	8.16767	8.20036	8.19544	8.12868	8.16973	8.16662	8.17041	8.17007	8.16759	8.18609	8.14913	8.19374	8.19803	8.23872	8.23261	8.26193	8.24823	8.23057	8.26267	8.25008	8.23566	8.23826	8.20379	8.1896	8.21217	8.19271
0.01765	8.23526	8.18888	8.20076	8.15508	8.1929	8.22834	8.19304	8.19908	8.20391	8.20061	8.19859	8.21434	8.21522	8.20429	8.20301	8.17709	8.19038	8.17856	8.18024	8.17188	8.16885	8.19778	8.18939	8.13189	8.17459	8.17259	8.14756	8.17053	8.17245	8.19759	8.15392	8.20669	8.19822	8.23631	8.22498	8.24688	8.23732	8.23345	8.26317	8.25449	8.25684	8.22565	8.22313	8.1896	8.20318	8.1863
0.0177	8.24583	8.19527	8.20345	8.16793	8.19828	8.21062	8.22128	8.20562	8.21215	8.18323	8.20845	8.19815	8.20944	8.19973	8.20837	8.15828	8.19208	8.1624	8.15794	8.18312	8.15241	8.17036	8.20274	8.15008	8.16998	8.17581	8.15874	8.18037	8.17617	8.19164	8.1636	8.21064	8.19357	8.25281	8.21438	8.23675	8.23511	8.22329	8.27213	8.25634	8.24953	8.22767	8.24816	8.20572	8.20303	8.18815
0.01775	8.23933	8.18405	8.2197	8.18695	8.19784	8.19727	8.23423	8.19151	8.20984	8.1805	8.20261	8.18916	8.18697	8.20801	8.22079	8.1599	8.19309	8.15983	8.16181	8.18344	8.15714	8.18085	8.18529	8.17999	8.17814	8.19221	8.16223	8.15653	8.17238	8.17566	8.15941	8.18842	8.20646	8.24461	8.21028	8.23605	8.24556	8.2279	8.25813	8.26571	8.24116	8.23416	8.25233	8.20501	8.19286	8.17066
0.0178	8.22151	8.16713	8.21533	8.18771	8.20276	8.20137	8.22588	8.18157	8.2111	8.19014	8.20215	8.19885	8.1809	8.20335	8.20808	8.1658	8.19927	8.17503	8.17097	8.16603	8.16835	8.20641	8.16067	8.16628	8.18022	8.18714	8.15926	8.14913	8.17028	8.17673	8.17287	8.18378	8.22046	8.2382	8.19654	8.22996	8.22052	8.23084	8.24299	8.25327	8.25626	8.23847	8.2481	8.2003	8.18417	8.17533
0.01785	8.21482	8.17848	8.21514	8.18371	8.20793	8.19115	8.20721	8.18497	8.20059	8.20215	8.20467	8.20635	8.19103	8.19143	8.19353	8.15268	8.21386	8.16628	8.16936	8.15891	8.16843	8.18991	8.16715	8.17846	8.19305	8.17354	8.16418	8.14346	8.16326	8.17818	8.17883	8.18495	8.22365	8.24467	8.20164	8.23193	8.21512	8.23582	8.24184	8.23917	8.25459	8.25583	8.2342	8.20065	8.19048	8.17202
0.0179	8.20488	8.20187	8.21655	8.18195	8.20665	8.17778	8.1974	8.18554	8.20755	8.19431	8.18747	8.20103	8.20375	8.18014	8.19603	8.17719	8.21245	8.17467	8.17064	8.1595	8.17665	8.16824	8.1772	8.18165	8.19792	8.16082	8.16956	8.1344	8.17282	8.18268	8.18783	8.1741	8.22849	8.23328	8.19214	8.25094	8.21619	8.22266	8.25102	8.23008	8.24821	8.24833	8.23538	8.21964	8.20816	8.18819
0.01795	8.20135	8.19975	8.23351	8.17896	8.19889	8.18552	8.21108	8.18365	8.19706	8.21133	8.16011	8.21625	8.20906	8.17881	8.19914	8.18754	8.19273	8.18686	8.18569	8.15609	8.17501	8.16164	8.17898	8.16986	8.19059	8.1518	8.15958	8.14442	8.16835	8.18779	8.17507	8.15218	8.24553	8.2209	8.2008	8.23908	8.22353	8.22803	8.26698	8.22998	8.23462	8.24789	8.21341	8.21451	8.20171	8.18878
0.018	8.19429	8.18899	8.22227	8.18209	8.19212	8.19162	8.20778	8.18554	8.19475	8.21089	8.16713	8.20677	8.20539	8.19004	8.2095	8.1871	8.19666	8.17278	8.19313	8.15193	8.17011	8.16774	8.18058	8.1599	8.1782	8.16771	8.15624	8.14516	8.16166	8.18167	8.1675	8.15277	8.24524	8.20747	8.20791	8.24051	8.22348	8.24297	8.25848	8.23566	8.23788	8.23065	8.22327	8.20131	8.1986	8.18905
0.01805	8.17877	8.20251	8.19857	8.19492	8.20047	8.19626	8.2123	8.18035	8.1996	8.19002	8.18218	8.20126	8.22224	8.19742	8.19517	8.20639	8.20589	8.17097	8.18325	8.15084	8.17606	8.19651	8.19609	8.17234	8.1748	8.17038	8.1654	8.15845	8.16216	8.18388	8.16984	8.1776	8.23057	8.21388	8.21802	8.24213	8.22147	8.24631	8.24978	8.23591	8.23503	8.22706	8.22788	8.19828	8.19859	8.18203
0.0181	8.18686	8.2081	8.19237	8.20147	8.19849	8.20309	8.22416	8.18064	8.19651	8.18733	8.17814	8.19004	8.21844	8.20408	8.19912	8.19929	8.21972	8.16956	8.18962	8.15569	8.18295	8.19056	8.19136	8.16681	8.17305	8.15792	8.17795	8.1632	8.15725	8.18607	8.16328	8.19269	8.20438	8.20684	8.22626	8.23492	8.2353	8.23336	8.25323	8.23893	8.23267	8.223	8.20202	8.19601	8.19794	8.17286
0.01815	8.19431	8.20091	8.20717	8.20385	8.17619	8.17606	8.21033	8.18958	8.18909	8.18813	8.20564	8.2073	8.1941	8.1979	8.20478	8.1979	8.21632	8.19288	8.19271	8.16216	8.18407	8.15794	8.18781	8.1778	8.1736	8.15643	8.20629	8.16793	8.15918	8.17137	8.14808	8.19017	8.20251	8.19239	8.22311	8.24896	8.25119	8.22779	8.25712	8.23421	8.23093	8.22088	8.19704	8.19269	8.19408	8.18026
0.0182	8.18691	8.18903	8.21234	8.19899	8.18567	8.17541	8.20175	8.20864	8.23191	8.21323	8.20141	8.20412	8.20377	8.19599	8.20038	8.19084	8.19784	8.19029	8.18922	8.17982	8.19733	8.15487	8.16946	8.17307	8.17692	8.15969	8.19532	8.17574	8.16616	8.17505	8.14604	8.17951	8.20663	8.21329	8.22565	8.24812	8.25314	8.21331	8.27183	8.2329	8.23732	8.23965	8.20601	8.20337	8.18825	8.17142
0.01825	8.19122	8.17957	8.21438	8.20705	8.19988	8.18039	8.20292	8.21026	8.22577	8.22702	8.2095	8.18476	8.22332	8.20728	8.18792	8.16839	8.20154	8.19448	8.19092	8.17518	8.20906	8.15458	8.17217	8.15426	8.18449	8.18022	8.17745	8.18626	8.15901	8.16994	8.14323	8.17827	8.20089	8.23189	8.22813	8.24617	8.2468	8.22002	8.27066	8.21875	8.23666	8.23994	8.19958	8.20368	8.19235	8.15475
0.0183	8.21512	8.18645	8.21579	8.21056	8.20807	8.17621	8.20719	8.21152	8.1978	8.21678	8.19134	8.19025	8.19374	8.19878	8.19836	8.16866	8.19874	8.19809	8.18182	8.17587	8.1979	8.16822	8.19759	8.15376	8.19422	8.19588	8.17064	8.19094	8.1628	8.16544	8.13902	8.17642	8.20307	8.24165	8.21465	8.2621	8.23467	8.2272	8.28131	8.21218	8.23799	8.24734	8.20452	8.20179	8.20742	8.15958
0.01835	8.23551	8.16944	8.22424	8.20808	8.20774	8.16917	8.20511	8.21058	8.18491	8.21236	8.20951	8.17986	8.19109	8.17619	8.19681	8.16139	8.20889	8.19405	8.16708	8.19597	8.19502	8.17707	8.19653	8.16542	8.18604	8.1982	8.17825	8.18455	8.1554	8.15161	8.15107	8.17472	8.21217	8.21346	8.20988	8.26534	8.22275	8.23313	8.28524	8.23355	8.25634	8.24919	8.2234	8.20374	8.21154	8.16223
0.0184	8.23406	8.1703	8.22374	8.21333	8.22279	8.18012	8.19601	8.20324	8.20208	8.22277	8.2094	8.17625	8.18445	8.19445	8.18756	8.16669	8.2016	8.17665	8.16404	8.18565	8.18422	8.17244	8.18148	8.16587	8.18409	8.17266	8.1669	8.17293	8.16242	8.15233	8.15489	8.16057	8.22412	8.19532	8.20389	8.23524	8.22115	8.24154	8.2729	8.22195	8.26902	8.25352	8.2304	8.19675	8.19317	8.17957
0.01845	8.2242	8.17286	8.20776	8.18918	8.20457	8.19014	8.17425	8.19067	8.21617	8.19904	8.21308	8.16315	8.17112	8.19885	8.1838	8.16673	8.19773	8.16441	8.16475	8.17909	8.16299	8.13944	8.17682	8.17415	8.18048	8.16565	8.17862	8.15357	8.16319	8.16189	8.16355	8.16301	8.22378	8.1815	8.20999	8.22884	8.22481	8.25279	8.27948	8.22025	8.25478	8.22433	8.23685	8.19389	8.19708	8.19386
0.0185	8.21579	8.15441	8.18672	8.18214	8.22281	8.19441	8.17841	8.19382	8.21016	8.18136	8.21423	8.16797	8.18172	8.20248	8.17965	8.16084	8.19849	8.1641	8.16853	8.17284	8.15609	8.13194	8.15975	8.19181	8.18064	8.19057	8.18213	8.1419	8.15258	8.15783	8.16757	8.17074	8.22336	8.2007	8.21772	8.23893	8.22947	8.25211	8.27316	8.22496	8.23805	8.22456	8.21806	8.19168	8.19695	8.20171
0.01855	8.20974	8.16771	8.18991	8.18243	8.22145	8.21867	8.19782	8.21493	8.20002	8.1769	8.20866	8.19906	8.1904	8.2085	8.18981	8.15218	8.1863	8.16065	8.17787	8.16046	8.16349	8.13557	8.16387	8.18508	8.17707	8.18033	8.18132	8.15062	8.15792	8.16696	8.1526	8.1851	8.21199	8.21651	8.22727	8.24341	8.23658	8.25209	8.26469	8.22653	8.23917	8.24589	8.21789	8.19101	8.19128	8.19448
0.0186	8.20307	8.17368	8.21121	8.18003	8.21135	8.20982	8.19021	8.22487	8.19717	8.17156	8.20559	8.20148	8.1912	8.22269	8.19763	8.15596	8.18865	8.17348	8.18775	8.15086	8.17671	8.14615	8.17026	8.16994	8.16278	8.17183	8.1835	8.16668	8.16492	8.16774	8.1559	8.18861	8.20887	8.21486	8.24442	8.24804	8.24705	8.25541	8.25499	8.2445	8.23246	8.25289	8.20618	8.19216	8.2048	8.18417
0.01865	8.18869	8.18913	8.19864	8.18583	8.20406	8.17537	8.19679	8.22512	8.19044	8.17429	8.22004	8.22392	8.18628	8.22128	8.1893	8.16086	8.20017	8.16654	8.19292	8.15374	8.17411	8.15695	8.17312	8.17039	8.16355	8.16601	8.18781	8.14819	8.17547	8.1661	8.16626	8.19252	8.19859	8.21018	8.21592	8.24329	8.24667	8.2353	8.26714	8.25394	8.22197	8.25033	8.2062	8.18623	8.20963	8.18647
0.0187	8.21569	8.20019	8.19233	8.18813	8.19855	8.17327	8.1881	8.20978	8.18573	8.19242	8.2296	8.21518	8.19208	8.19941	8.19126	8.17177	8.20873	8.18598	8.19847	8.17289	8.16835	8.16952	8.17463	8.18111	8.17326	8.16912	8.18863	8.16725	8.17972	8.1749	8.16269	8.17837	8.19691	8.21154	8.20818	8.24196	8.25119	8.22979	8.26571	8.23786	8.22296	8.22618	8.20505	8.19469	8.19904	8.16828
0.01875	8.22218	8.2003	8.1851	8.19908	8.1986	8.16406	8.19147	8.18596	8.20665	8.22262	8.22126	8.195	8.18783	8.18956	8.18335	8.18565	8.19893	8.19118	8.18298	8.17749	8.17225	8.16996	8.17488	8.16973	8.17234	8.18264	8.18422	8.18779	8.18848	8.18993	8.16391	8.18707	8.20648	8.22071	8.20438	8.2172	8.2654	8.21638	8.26056	8.25054	8.2205	8.21178	8.20364	8.20183	8.20621	8.18264
0.0188	8.22414	8.1842	8.19225	8.20988	8.20509	8.17638	8.1959	8.18384	8.19639	8.21507	8.20091	8.19412	8.17093	8.18649	8.17696	8.20353	8.19618	8.18462	8.16158	8.17846	8.18537	8.1731	8.18525	8.17038	8.16225	8.19513	8.16778	8.18508	8.18466	8.16874	8.16078	8.17209	8.22016	8.24926	8.20787	8.21632	8.26353	8.21575	8.25602	8.25052	8.22174	8.20833	8.21037	8.19464	8.19464	8.18645
0.01885	8.22847	8.17932	8.19809	8.20593	8.21093	8.19025	8.17928	8.19424	8.18232	8.18569	8.18932	8.2019	8.18392	8.1819	8.18069	8.19548	8.19017	8.2044	8.15491	8.18037	8.18804	8.16826	8.18007	8.18884	8.15689	8.17268	8.13364	8.16759	8.17783	8.16072	8.15714	8.16175	8.23326	8.24139	8.22027	8.22851	8.25832	8.22536	8.25342	8.23458	8.2313	8.22012	8.22208	8.19193	8.18333	8.18041
0.0189	8.20662	8.16813	8.20757	8.20669	8.19607	8.20189	8.18005	8.19067	8.17617	8.18254	8.20251	8.2114	8.19998	8.19891	8.1929	8.16433	8.20511	8.18874	8.15971	8.18171	8.18974	8.18626	8.16879	8.18283	8.16549	8.17953	8.1428	8.16439	8.17013	8.1661	8.16351	8.16063	8.23172	8.20147	8.2345	8.23965	8.23654	8.23696	8.23568	8.21981	8.22847	8.22821	8.22451	8.1987	8.17415	8.17999
0.01895	8.19469	8.14983	8.19962	8.1996	8.1856	8.21196	8.17068	8.18268	8.17945	8.18623	8.20004	8.20284	8.19366	8.17751	8.19149	8.15161	8.2122	8.18211	8.1513	8.17417	8.19263	8.17801	8.17581	8.17322	8.17965	8.18027	8.17421	8.16116	8.15512	8.16826	8.1669	8.14543	8.22325	8.1951	8.23929	8.24352	8.22422	8.24406	8.23345	8.22882	8.23307	8.21936	8.20168	8.18514	8.17192	8.18018
0.019	8.19748	8.17635	8.19414	8.19876	8.19618	8.20196	8.18377	8.20028	8.19195	8.18886	8.19622	8.17732	8.18216	8.16803	8.17659	8.14796	8.21121	8.19036	8.15765	8.16721	8.18316	8.17236	8.18754	8.17001	8.1912	8.15889	8.17366	8.15903	8.14194	8.17251	8.15718	8.16158	8.22569	8.19923	8.22136	8.23677	8.22989	8.24301	8.25054	8.24034	8.23896	8.22273	8.20103	8.18178	8.19117	8.17875
0.01905	8.20217	8.17402	8.20044	8.20724	8.21077	8.18748	8.18842	8.18624	8.1995	8.20503	8.20303	8.17852	8.19029	8.16656	8.1818	8.14367	8.20063	8.18682	8.17911	8.15557	8.18571	8.179	8.1711	8.16591	8.20328	8.14426	8.1632	8.16402	8.14518	8.17881	8.16162	8.16202	8.23318	8.2073	8.22393	8.23633	8.23341	8.253	8.24963	8.25912	8.26212	8.2196	8.21281	8.18329	8.20938	8.18285
0.0191	8.2127	8.16532	8.20696	8.2111	8.20591	8.18729	8.18863	8.19637	8.20314	8.23	8.19229	8.21426	8.20518	8.20414	8.18527	8.16196	8.20614	8.18592	8.19426	8.1501	8.19208	8.15996	8.15594	8.17249	8.18775	8.14346	8.15092	8.14764	8.15565	8.17242	8.1687	8.16835	8.22485	8.2011	8.23614	8.24524	8.23805	8.24326	8.25363	8.25922	8.24942	8.23677	8.21972	8.18703	8.19302	8.18155
0.01915	8.19454	8.17505	8.22605	8.19286	8.21087	8.19227	8.19305	8.19506	8.2122	8.23357	8.19307	8.20906	8.21251	8.21064	8.17942	8.16526	8.19649	8.17225	8.18579	8.14035	8.17505	8.15508	8.17158	8.16809	8.16641	8.15332	8.14936	8.13572	8.14699	8.16597	8.13204	8.17448	8.21526	8.1938	8.23923	8.26061	8.2332	8.2456	8.25012	8.25411	8.2585	8.23858	8.20915	8.18527	8.17453	8.17917
0.0192	8.19687	8.17923	8.22657	8.18502	8.20572	8.20391	8.19361	8.19677	8.2192	8.20999	8.2029	8.19946	8.22102	8.21453	8.18716	8.17038	8.18277	8.17034	8.1748	8.14707	8.17286	8.18224	8.17747	8.16685	8.1683	8.16193	8.14486	8.14983	8.15714	8.17106	8.10514	8.1546	8.21629	8.21419	8.22256	8.24913	8.2428	8.24617	8.24266	8.24802	8.24249	8.23965	8.20417	8.18317	8.18708	8.17581
0.01925	8.2123	8.18596	8.21894	8.17442	8.19881	8.18596	8.19019	8.19031	8.2066	8.19016	8.19878	8.20158	8.2058	8.21011	8.18174	8.16242	8.18262	8.18386	8.16589	8.15756	8.18283	8.1843	8.15783	8.16099	8.17057	8.16605	8.13776	8.15344	8.15842	8.18005	8.1085	8.14909	8.2235	8.22033	8.21102	8.22462	8.24001	8.24911	8.24535	8.25125	8.23532	8.23328	8.20761	8.18502	8.18207	8.17089
0.0193	8.20326	8.17905	8.21119	8.16917	8.20507	8.18521	8.20951	8.19239	8.20608	8.18853	8.19843	8.20543	8.21596	8.20204	8.17801	8.14133	8.1909	8.20505	8.17759	8.16284	8.18573	8.18443	8.13807	8.16078	8.17308	8.16383	8.14476	8.16778	8.16433	8.17904	8.13694	8.14739	8.21222	8.19635	8.22567	8.23576	8.23994	8.24553	8.2424	8.25947	8.22044	8.22712	8.20196	8.19502	8.1855	8.15933
0.01935	8.19601	8.1749	8.20292	8.18754	8.20389	8.19006	8.20339	8.18726	8.20835	8.19592	8.20576	8.20122	8.22323	8.18144	8.17528	8.15046	8.1979	8.20032	8.16198	8.16545	8.18071	8.16427	8.13711	8.19016	8.15866	8.16612	8.14487	8.16782	8.14468	8.1654	8.1428	8.13835	8.19662	8.17644	8.23288	8.22405	8.25411	8.23326	8.24903	8.25453	8.23692	8.21966	8.20372	8.20309	8.18096	8.15441
0.0194	8.1819	8.17091	8.20328	8.19242	8.19666	8.18138	8.1978	8.19494	8.18888	8.18848	8.20236	8.19799	8.20953	8.16414	8.16696	8.15632	8.19992	8.17194	8.14905	8.17001	8.17516	8.15664	8.15258	8.18226	8.17896	8.17499	8.14964	8.18031	8.16578	8.15104	8.14192	8.15138	8.18491	8.19513	8.22779	8.209	8.25708	8.23862	8.25058	8.25666	8.2431	8.21854	8.20051	8.20673	8.17047	8.13593
0.01945	8.17617	8.17789	8.20093	8.20253	8.18602	8.19759	8.21352	8.18972	8.18682	8.19258	8.19599	8.19382	8.1992	8.15197	8.17354	8.17261	8.19494	8.17511	8.15449	8.1769	8.17486	8.183	8.1612	8.16124	8.19742	8.17574	8.14091	8.18655	8.15979	8.15926	8.1411	8.15681	8.19698	8.21039	8.21844	8.19923	8.24537	8.23338	8.27631	8.25937	8.2445	8.21716	8.19687	8.2033	8.18165	8.16116
0.0195	8.17495	8.19798	8.19351	8.20484	8.19275	8.21276	8.21627	8.19269	8.19921	8.19946	8.19258	8.19872	8.2007	8.1621	8.19904	8.20017	8.19933	8.17402	8.16538	8.17074	8.16738	8.19118	8.18499	8.16486	8.19519	8.1764	8.13419	8.16753	8.13828	8.17345	8.1477	8.14465	8.20307	8.20145	8.21569	8.21501	8.24879	8.24312	8.27787	8.25918	8.25066	8.23181	8.19403	8.19859	8.18636	8.17961
0.01955	8.18748	8.20616	8.1893	8.19683	8.21827	8.20932	8.21264	8.20463	8.20498	8.20745	8.19197	8.18989	8.20534	8.16862	8.21983	8.17284	8.18815	8.1695	8.14934	8.15893	8.16402	8.1909	8.1963	8.183	8.18209	8.17101	8.13148	8.15456	8.15624	8.16868	8.16071	8.13974	8.19405	8.22325	8.21632	8.21487	8.26454	8.25134	8.25951	8.24924	8.23624	8.23498	8.20446	8.18995	8.20854	8.18132
0.0196	8.20507	8.19746	8.20469	8.19681	8.21526	8.19382	8.20093	8.20774	8.1925	8.19519	8.18775	8.18806	8.19664	8.17999	8.21184	8.15109	8.18985	8.15638	8.15533	8.17142	8.1687	8.18974	8.19416	8.18865	8.19199	8.15351	8.14009	8.14997	8.16549	8.16221	8.17282	8.15149	8.20091	8.21791	8.20576	8.21861	8.27463	8.25987	8.24755	8.24108	8.242	8.23566	8.22367	8.18827	8.19328	8.18047
0.01965	8.21047	8.19916	8.21209	8.19704	8.19775	8.18825	8.20116	8.19036	8.18556	8.18979	8.19633	8.20898	8.21413	8.18216	8.21135	8.15662	8.19832	8.16774	8.1724	8.16332	8.18119	8.18644	8.19242	8.17528	8.17348	8.16957	8.16063	8.16984	8.15662	8.15826	8.17783	8.16435	8.21276	8.20051	8.20387	8.22451	8.26162	8.25689	8.2468	8.23908	8.25897	8.24429	8.24163	8.19927	8.1904	8.19267
0.0197	8.19082	8.18661	8.22079	8.19763	8.18602	8.17661	8.20986	8.17957	8.18249	8.2069	8.19054	8.2044	8.2196	8.18672	8.21663	8.15947	8.20473	8.17318	8.17625	8.15496	8.18533	8.17661	8.17747	8.18085	8.16364	8.19901	8.15697	8.19288	8.14835	8.14434	8.1695	8.16057	8.1987	8.22514	8.19893	8.21705	8.26502	8.23013	8.23786	8.2457	8.25439	8.25842	8.22945	8.18962	8.19674	8.18758
0.01975	8.18501	8.18666	8.22752	8.19838	8.18588	8.17289	8.21827	8.17652	8.19178	8.19246	8.18661	8.17659	8.22504	8.19014	8.22199	8.153	8.19969	8.16568	8.16309	8.16801	8.18262	8.17316	8.17318	8.15453	8.17753	8.17566	8.16393	8.17701	8.16339	8.17062	8.15331	8.16244	8.1904	8.22523	8.21098	8.23349	8.23877	8.22771	8.24745	8.25556	8.24617	8.25853	8.22166	8.19447	8.20663	8.17717
0.0198	8.19452	8.19494	8.21571	8.19315	8.19296	8.18159	8.20972	8.19324	8.19986	8.18182	8.19002	8.15016	8.20465	8.19853	8.19942	8.1687	8.2012	8.17926	8.17068	8.15994	8.16648	8.19401	8.17392	8.14987	8.19992	8.16608	8.15605	8.1682	8.15779	8.17268	8.13786	8.17526	8.18605	8.22054	8.21159	8.24337	8.22075	8.23971	8.25224	8.25586	8.23967	8.24448	8.21856	8.1893	8.19761	8.17972
0.01985	8.20761	8.18768	8.20732	8.19218	8.18468	8.18665	8.20648	8.19738	8.21251	8.18048	8.17684	8.17959	8.19567	8.19349	8.19759	8.16553	8.19818	8.19393	8.16866	8.14907	8.16502	8.19656	8.17038	8.15359	8.21333	8.15628	8.14367	8.16551	8.15664	8.17331	8.13038	8.18579	8.19023	8.22409	8.20768	8.23904	8.20915	8.23084	8.24896	8.25371	8.24301	8.25224	8.21617	8.17934	8.20543	8.17215
0.0199	8.20963	8.17583	8.21741	8.1988	8.19651	8.1917	8.20639	8.19624	8.22393	8.17293	8.17976	8.18613	8.19386	8.21314	8.19416	8.17324	8.19405	8.19307	8.16305	8.148	8.16317	8.1809	8.16351	8.17385	8.20745	8.14737	8.1575	8.17099	8.14919	8.17394	8.13414	8.19414	8.19851	8.21867	8.2201	8.22369	8.21623	8.23782	8.2268	8.25373	8.25235	8.24837	8.22889	8.17751	8.18924	8.14837
0.01995	8.20829	8.16837	8.21676	8.2012	8.18815	8.16977	8.21125	8.20097	8.21167	8.1901	8.20423	8.18264	8.2198	8.20095	8.2078	8.17308	8.17974	8.19683	8.14905	8.14693	8.17244	8.16086	8.16399	8.15838	8.20713	8.13976	8.16486	8.17617	8.13704	8.1646	8.14831	8.19592	8.20274	8.21104	8.22441	8.21838	8.23725	8.23069	8.22416	8.23811	8.24181	8.23832	8.21617	8.18987	8.19065	8.15773
0.02	8.19603	8.16536	8.2102	8.19241	8.17984	8.17896	8.20038	8.21095	8.18851	8.21583	8.21562	8.19656	8.21995	8.1951	8.22323	8.15891	8.18945	8.18382	8.16269	8.15157	8.18235	8.16877	8.17034	8.15886	8.19225	8.1517	8.15842	8.16797	8.12679	8.15868	8.14423	8.18264	8.21623	8.21592	8.22485	8.2193	8.23076	8.2349	8.26136	8.21873	8.24821	8.23454	8.18956	8.1999	8.19788	8.15207
0.02005	8.20259	8.17368	8.21463	8.19132	8.18626	8.18687	8.20898	8.21941	8.17945	8.20704	8.20555	8.19946	8.22449	8.19012	8.19595	8.15338	8.2007	8.16376	8.17865	8.12912	8.17112	8.17072	8.17852	8.1493	8.19586	8.15809	8.15748	8.16477	8.14651	8.15655	8.15287	8.18188	8.21873	8.21461	8.21945	8.2233	8.23397	8.24469	8.27297	8.23656	8.25476	8.23322	8.19784	8.18926	8.18628	8.15046
0.0201	8.1995	8.16612	8.19834	8.20225	8.20633	8.1938	8.2159	8.1978	8.17505	8.17787	8.20913	8.18411	8.2189	8.18684	8.16923	8.16513	8.20036	8.17144	8.17123	8.14556	8.14787	8.17741	8.17778	8.15224	8.20313	8.15722	8.14642	8.16525	8.15445	8.15451	8.14795	8.18117	8.19639	8.223	8.20217	8.23807	8.21239	8.23664	8.2766	8.27078	8.25079	8.22861	8.20288	8.18998	8.17482	8.16034
0.02015	8.20961	8.1587	8.19347	8.19021	8.21594	8.1879	8.20623	8.16069	8.18169	8.16286	8.20108	8.17974	8.18493	8.18466	8.17068	8.14713	8.19618	8.1741	8.1642	8.18268	8.14056	8.18434	8.17118	8.1694	8.19696	8.16244	8.1493	8.16086	8.14478	8.14417	8.1356	8.1665	8.18731	8.21274	8.21495	8.21642	8.22819	8.23313	8.26614	8.25741	8.2531	8.22824	8.21098	8.1883	8.17324	8.16896
0.0202	8.21329	8.17112	8.20225	8.17825	8.19073	8.1889	8.20801	8.15489	8.18481	8.18792	8.20942	8.19721	8.17535	8.19479	8.18476	8.14926	8.19338	8.18659	8.1802	8.18676	8.14144	8.1642	8.16465	8.16963	8.18239	8.16504	8.14825	8.15378	8.15506	8.14257	8.15081	8.15454	8.19704	8.21955	8.20894	8.21306	8.25014	8.23797	8.28278	8.24804	8.23217	8.23061	8.20456	8.18024	8.15918	8.1954
0.02025	8.23105	8.18609	8.20679	8.17696	8.18388	8.20208	8.20877	8.18302	8.19019	8.20019	8.19304	8.20608	8.19765	8.18909	8.19174	8.1708	8.17574	8.18554	8.18399	8.16721	8.1399	8.16578	8.16004	8.17377	8.17631	8.15311	8.15649	8.15567	8.17314	8.15203	8.15262	8.16853	8.20061	8.22054	8.22031	8.21575	8.2423	8.22742	8.27894	8.24282	8.21764	8.22453	8.17654	8.18356	8.14816	8.1876
0.0203	8.22376	8.19038	8.19946	8.19195	8.19143	8.21339	8.19527	8.20282	8.20356	8.20009	8.17575	8.2049	8.18974	8.17757	8.21115	8.17253	8.17707	8.18193	8.17324	8.17099	8.17245	8.17816	8.14672	8.18066	8.16034	8.1583	8.16624	8.16143	8.1859	8.16109	8.13545	8.16429	8.19895	8.19996	8.22968	8.2254	8.24984	8.20507	8.26872	8.23931	8.21918	8.23111	8.17083	8.19351	8.16006	8.18905
0.02035	8.21787	8.18415	8.19294	8.20059	8.19225	8.20259	8.19723	8.20465	8.18682	8.20328	8.18972	8.20866	8.18222	8.19597	8.20175	8.17327	8.1831	8.17657	8.16446	8.17247	8.18735	8.1909	8.16399	8.18066	8.14659	8.16141	8.15641	8.14983	8.17438	8.1661	8.14383	8.17381	8.21121	8.21316	8.2147	8.22712	8.24661	8.21846	8.25933	8.2379	8.23662	8.23795	8.18724	8.20251	8.1901	8.1838
0.0204	8.20936	8.18241	8.19218	8.20047	8.20265	8.19517	8.2081	8.20168	8.19571	8.19746	8.18626	8.20023	8.1881	8.19897	8.19063	8.16196	8.20011	8.17932	8.15655	8.16961	8.18995	8.18832	8.16208	8.18207	8.1608	8.15268	8.13986	8.15769	8.14184	8.17249	8.14625	8.19012	8.21033	8.21583	8.19454	8.23654	8.25575	8.22952	8.27856	8.23267	8.23977	8.23904	8.1909	8.2024	8.20034	8.1591
0.02045	8.19979	8.16553	8.19324	8.18451	8.20761	8.18626	8.20946	8.20585	8.19918	8.20435	8.1941	8.19832	8.19635	8.19382	8.1934	8.13435	8.20972	8.17154	8.16412	8.18457	8.17099	8.18724	8.18665	8.17907	8.17335	8.15973	8.1497	8.13938	8.15544	8.17327	8.13877	8.20066	8.20459	8.20461	8.20169	8.24091	8.24253	8.23387	8.27391	8.23851	8.23963	8.24583	8.19513	8.2107	8.20272	8.16023
0.0205	8.20601	8.17919	8.19244	8.19366	8.19405	8.1834	8.20881	8.21636	8.2077	8.1925	8.21182	8.20736	8.19391	8.18401	8.1811	8.14669	8.20169	8.15514	8.15296	8.18438	8.17541	8.18516	8.19864	8.17427	8.16671	8.15981	8.15731	8.12319	8.15233	8.1661	8.12355	8.1955	8.20341	8.20471	8.21659	8.24905	8.22865	8.23956	8.25998	8.25119	8.23469	8.23393	8.2118	8.19277	8.21001	8.17696
0.02055	8.22432	8.19407	8.18302	8.20528	8.1912	8.18298	8.2015	8.20234	8.20837	8.17665	8.21295	8.19151	8.18289	8.19593	8.17965	8.16072	8.19525	8.16851	8.16584	8.18039	8.16793	8.18106	8.20534	8.16416	8.16114	8.17482	8.15992	8.14369	8.15697	8.17724	8.13122	8.19559	8.20412	8.18966	8.21287	8.25872	8.23738	8.24249	8.26605	8.26338	8.22945	8.22281	8.20324	8.17419	8.18003	8.17499
0.0206	8.20993	8.21142	8.19349	8.21114	8.20267	8.19149	8.18171	8.19134	8.20255	8.17883	8.18836	8.19656	8.17368	8.19916	8.19397	8.17715	8.19921	8.19397	8.17572	8.17076	8.17064	8.17823	8.19014	8.15262	8.1727	8.16034	8.15964	8.16635	8.17665	8.1604	8.13049	8.17951	8.21699	8.19672	8.19971	8.24221	8.25115	8.23496	8.26115	8.24558	8.23233	8.23362	8.21669	8.1547	8.1875	8.18796
0.02065	8.22632	8.20448	8.19832	8.20164	8.21396	8.19334	8.17835	8.19107	8.1987	8.18304	8.17738	8.21041	8.17009	8.18892	8.18354	8.19447	8.20847	8.20705	8.15823	8.17205	8.18361	8.17047	8.17972	8.13965	8.17949	8.14787	8.16505	8.16362	8.17503	8.15027	8.11728	8.16603	8.22006	8.21798	8.18581	8.22681	8.26002	8.22496	8.23826	8.24715	8.23967	8.23065	8.20927	8.16324	8.20164	8.18201
0.0207	8.22966	8.18396	8.19607	8.20528	8.22126	8.18064	8.17331	8.1883	8.21255	8.19202	8.19143	8.2333	8.17072	8.1975	8.17358	8.17886	8.18552	8.211	8.15151	8.17766	8.17083	8.16122	8.17699	8.13524	8.18541	8.14653	8.1695	8.15851	8.17675	8.15971	8.11878	8.17625	8.21438	8.23828	8.18626	8.21941	8.24755	8.22399	8.24318	8.25272	8.24562	8.22462	8.20368	8.1675	8.195	8.17478
0.02075	8.20915	8.17781	8.20143	8.19223	8.21123	8.16784	8.17102	8.16498	8.21568	8.1883	8.19447	8.21354	8.16717	8.19929	8.18176	8.16975	8.17736	8.1962	8.15176	8.1942	8.16601	8.15584	8.18338	8.15731	8.1813	8.15918	8.16599	8.16738	8.17251	8.15702	8.10356	8.17577	8.22481	8.24125	8.2164	8.21175	8.24162	8.22227	8.24261	8.24961	8.23488	8.23063	8.21165	8.17471	8.1908	8.16439
0.0208	8.19958	8.17326	8.18981	8.17928	8.19563	8.17089	8.17081	8.16814	8.20663	8.19386	8.20347	8.18594	8.18789	8.20314	8.18037	8.14466	8.17591	8.17562	8.15174	8.18766	8.15367	8.1489	8.18293	8.15887	8.18253	8.16362	8.15783	8.16429	8.16393	8.16305	8.12557	8.18146	8.21098	8.23471	8.22607	8.22762	8.23587	8.2188	8.24802	8.23732	8.22548	8.23568	8.207	8.18995	8.17944	8.1465
0.02085	8.19414	8.17575	8.1904	8.1694	8.18617	8.1938	8.18472	8.17743	8.20717	8.18745	8.21362	8.18529	8.21741	8.19935	8.17741	8.15376	8.17066	8.1913	8.15001	8.17722	8.15582	8.15033	8.18836	8.16586	8.17154	8.14812	8.14678	8.15138	8.17869	8.17266	8.12075	8.18123	8.20549	8.22624	8.22948	8.24751	8.24312	8.22462	8.25916	8.23866	8.21568	8.22845	8.20442	8.18853	8.16059	8.14199
0.0209	8.20696	8.16507	8.19477	8.17196	8.19258	8.20492	8.19839	8.1773	8.20595	8.17837	8.19563	8.19155	8.22954	8.19962	8.17663	8.16814	8.17276	8.18615	8.16927	8.15775	8.16525	8.1568	8.18872	8.16179	8.16757	8.15607	8.12851	8.15712	8.17135	8.17387	8.13766	8.17484	8.20967	8.21566	8.23238	8.23605	8.25953	8.22332	8.27238	8.21848	8.21417	8.22386	8.2251	8.18668	8.18647	8.1572
0.02095	8.21669	8.17976	8.1974	8.18272	8.19214	8.21196	8.19941	8.19033	8.20837	8.19319	8.17171	8.18384	8.22037	8.20244	8.17106	8.16874	8.16956	8.16887	8.17991	8.14316	8.16992	8.15704	8.17476	8.17713	8.17011	8.16187	8.13063	8.16027	8.16551	8.16441	8.13904	8.16925	8.21806	8.20679	8.23885	8.23231	8.24114	8.2263	8.27848	8.21621	8.2305	8.21411	8.23904	8.18836	8.2	8.16456
0.021	8.20093	8.17104	8.1884	8.18148	8.18041	8.19366	8.1815	8.19576	8.21007	8.19523	8.17934	8.17467	8.20946	8.19633	8.17446	8.16481	8.17089	8.1765	8.18621	8.16523	8.14947	8.14955	8.17379	8.17389	8.18031	8.16711	8.13402	8.15535	8.16017	8.14417	8.13988	8.16431	8.21541	8.21333	8.2234	8.23296	8.2239	8.20591	8.26683	8.20959	8.22189	8.22161	8.23048	8.1896	8.1785	8.16509
0.02105	8.19057	8.15733	8.18102	8.18493	8.16282	8.19262	8.18327	8.18354	8.20292	8.19616	8.19731	8.18661	8.19595	8.19408	8.2057	8.15231	8.1637	8.1745	8.17642	8.17148	8.14493	8.14301	8.18033	8.15495	8.18657	8.16633	8.13625	8.15039	8.15821	8.15855	8.14045	8.16353	8.21621	8.21777	8.21501	8.24543	8.2336	8.22683	8.26159	8.2239	8.23755	8.22691	8.21287	8.18127	8.15153	8.17938
0.0211	8.19628	8.18222	8.18775	8.18003	8.16778	8.19159	8.19927	8.17404	8.18911	8.18478	8.21352	8.20143	8.19195	8.20948	8.20238	8.15809	8.16685	8.16446	8.17711	8.15918	8.15216	8.14537	8.16504	8.16261	8.18459	8.15996	8.13528	8.1695	8.14495	8.15935	8.13831	8.16319	8.19324	8.22067	8.20259	8.25304	8.24207	8.23046	8.26862	8.22866	8.2469	8.22657	8.20641	8.17112	8.15969	8.17383
0.02115	8.20324	8.19279	8.21785	8.17064	8.18752	8.2011	8.19513	8.16647	8.18325	8.1764	8.2102	8.1995	8.1826	8.20143	8.19801	8.18388	8.18731	8.15975	8.186	8.15777	8.1638	8.14497	8.16811	8.17432	8.17957	8.14745	8.14119	8.17038	8.14278	8.1728	8.13835	8.1502	8.19307	8.22573	8.20452	8.2555	8.25893	8.22813	8.26706	8.23126	8.24169	8.20578	8.2196	8.16896	8.16366	8.17556
0.0212	8.19778	8.18571	8.22411	8.17446	8.19273	8.20396	8.19826	8.17766	8.19618	8.18447	8.20982	8.18939	8.19736	8.19048	8.19374	8.19233	8.1999	8.17116	8.19315	8.17583	8.151	8.16269	8.18005	8.15283	8.1949	8.14978	8.15577	8.16616	8.14823	8.19929	8.1382	8.15279	8.20337	8.22643	8.22689	8.25579	8.24804	8.22933	8.26784	8.24842	8.23519	8.21461	8.21812	8.16893	8.16469	8.17978
0.02125	8.18932	8.18703	8.21848	8.17276	8.18726	8.19778	8.1926	8.19464	8.2165	8.18972	8.19355	8.1946	8.20576	8.18245	8.17385	8.16862	8.1962	8.179	8.19235	8.16326	8.13522	8.15243	8.17537	8.13936	8.18836	8.14499	8.15645	8.16442	8.14674	8.17911	8.14014	8.16027	8.20602	8.20238	8.22962	8.23215	8.23853	8.23189	8.27152	8.26815	8.22981	8.22117	8.21825	8.16668	8.18342	8.17957
0.0213	8.19138	8.17984	8.22721	8.17141	8.17369	8.20507	8.19166	8.19654	8.21449	8.16685	8.18621	8.1971	8.19263	8.18521	8.1764	8.15777	8.18359	8.18932	8.17572	8.16864	8.13301	8.15275	8.18007	8.14392	8.19256	8.16425	8.1424	8.17356	8.15842	8.15977	8.15125	8.158	8.20333	8.19326	8.21419	8.20534	8.25035	8.23814	8.25552	8.2468	8.24213	8.21543	8.22304	8.17991	8.18369	8.18584
0.02135	8.19101	8.16711	8.2073	8.17343	8.17677	8.19662	8.20486	8.19775	8.21508	8.16349	8.18445	8.19448	8.17051	8.18081	8.18287	8.15155	8.17184	8.19635	8.17619	8.16755	8.15382	8.13738	8.17429	8.141	8.19065	8.16252	8.15762	8.17303	8.14337	8.15693	8.16654	8.1418	8.21211	8.2	8.22144	8.19548	8.24993	8.23963	8.25829	8.21877	8.24224	8.21339	8.22369	8.17692	8.17299	8.17709
0.0214	8.19302	8.16448	8.19542	8.17465	8.18335	8.18628	8.19498	8.18951	8.21877	8.18356	8.17978	8.18624	8.16458	8.16917	8.19588	8.14236	8.17291	8.21106	8.18289	8.15674	8.18003	8.13711	8.18409	8.14135	8.18089	8.17099	8.15317	8.17917	8.13923	8.16259	8.15599	8.14308	8.20324	8.19736	8.2123	8.20711	8.23603	8.23288	8.25354	8.22308	8.21239	8.21175	8.19973	8.20107	8.17438	8.16353
0.02145	8.19002	8.15529	8.20471	8.18615	8.18441	8.20171	8.17764	8.18859	8.22449	8.19933	8.18785	8.1974	8.17907	8.17188	8.17844	8.14854	8.1748	8.19546	8.17945	8.16086	8.19202	8.14634	8.18012	8.15334	8.17465	8.16498	8.16273	8.16887	8.14854	8.1728	8.15231	8.13988	8.18289	8.20042	8.19403	8.21136	8.22081	8.2485	8.26029	8.21775	8.21745	8.21394	8.19302	8.21165	8.18218	8.16179
0.0215	8.22174	8.1823	8.1908	8.18636	8.17663	8.21266	8.16147	8.19296	8.21674	8.18691	8.19777	8.19523	8.18138	8.18468	8.17595	8.14997	8.19536	8.18083	8.17621	8.18575	8.19565	8.16912	8.17337	8.15735	8.17568	8.16135	8.16376	8.15706	8.13398	8.1641	8.14186	8.14987	8.18462	8.20522	8.19876	8.20599	8.23158	8.23154	8.24871	8.23208	8.22403	8.22395	8.2052	8.20198	8.17581	8.15985
0.02155	8.23536	8.19246	8.19098	8.18045	8.17137	8.19986	8.16599	8.20135	8.20826	8.19809	8.20192	8.19513	8.1724	8.21789	8.18588	8.14676	8.18954	8.17011	8.17924	8.19256	8.20742	8.17772	8.18281	8.1592	8.17654	8.15653	8.16576	8.15781	8.1391	8.16401	8.14795	8.14903	8.20448	8.19637	8.21283	8.21539	8.22895	8.2262	8.24427	8.22229	8.22315	8.2287	8.20593	8.18186	8.1805	8.16549
0.0216	8.20705	8.1991	8.19763	8.17919	8.17556	8.19969	8.16137	8.20383	8.2028	8.19971	8.20566	8.19624	8.18378	8.20404	8.19746	8.15262	8.18058	8.18344	8.16845	8.1941	8.19046	8.17411	8.17877	8.17423	8.16792	8.17007	8.1687	8.15176	8.16002	8.17444	8.16196	8.16319	8.20478	8.20276	8.22655	8.21024	8.22027	8.22437	8.25602	8.21354	8.24013	8.22531	8.20547	8.17204	8.17041	8.18363
0.02165	8.18163	8.17787	8.19481	8.17299	8.17629	8.20017	8.15044	8.19094	8.22189	8.18394	8.1748	8.20639	8.19044	8.19948	8.18249	8.16803	8.18043	8.18657	8.16479	8.1777	8.16645	8.17022	8.16622	8.1736	8.17986	8.16458	8.16816	8.16473	8.16359	8.17093	8.14827	8.14785	8.20734	8.21556	8.2383	8.20988	8.20738	8.22176	8.25369	8.21117	8.2568	8.21869	8.20009	8.1765	8.17493	8.18094
0.0217	8.19157	8.17501	8.19813	8.17621	8.1847	8.19883	8.16877	8.15495	8.21655	8.18287	8.16561	8.21272	8.17541	8.21789	8.18535	8.17551	8.19025	8.18333	8.17406	8.17417	8.16555	8.16616	8.15996	8.16166	8.19277	8.15931	8.17024	8.17776	8.15426	8.15182	8.13105	8.1572	8.1955	8.21781	8.23074	8.2103	8.21764	8.22477	8.22836	8.22012	8.26916	8.2226	8.19933	8.18638	8.17759	8.16538
0.02175	8.19632	8.18142	8.19981	8.17944	8.18867	8.1896	8.19641	8.15191	8.20019	8.19344	8.1781	8.19225	8.15966	8.21314	8.1974	8.18653	8.2	8.20421	8.18279	8.1625	8.15849	8.17352	8.16793	8.15441	8.20454	8.1621	8.15939	8.14222	8.14062	8.14106	8.13921	8.15535	8.18163	8.22071	8.21703	8.20753	8.2246	8.22359	8.22794	8.2362	8.24635	8.22481	8.19996	8.18565	8.18214	8.16713
0.0218	8.2021	8.18724	8.20145	8.17532	8.20616	8.19235	8.20646	8.17135	8.20686	8.1835	8.18533	8.18813	8.17223	8.1739	8.17936	8.17482	8.19902	8.20932	8.16347	8.16612	8.16715	8.17924	8.17446	8.14291	8.18521	8.1671	8.14735	8.14978	8.15544	8.13377	8.15413	8.16019	8.20429	8.2222	8.2033	8.21985	8.22514	8.2235	8.24495	8.24877	8.23685	8.22542	8.19607	8.17963	8.1806	8.16853
0.02185	8.20141	8.18808	8.18155	8.16292	8.20885	8.19225	8.20644	8.17787	8.20719	8.16479	8.18726	8.20089	8.18701	8.1822	8.1675	8.16996	8.20208	8.1805	8.18071	8.17286	8.16132	8.16893	8.1653	8.13272	8.19439	8.16469	8.15449	8.15121	8.15901	8.14371	8.14331	8.15992	8.20946	8.21655	8.2111	8.22495	8.22367	8.23374	8.25687	8.25676	8.23944	8.22109	8.19956	8.17451	8.17377	8.15531
0.0219	8.18554	8.17839	8.18468	8.17926	8.21426	8.18724	8.20625	8.17421	8.1912	8.16628	8.18285	8.20717	8.17875	8.19193	8.16021	8.15975	8.20726	8.16214	8.17133	8.1674	8.15264	8.16612	8.16685	8.15399	8.1785	8.16122	8.16299	8.13354	8.15351	8.15123	8.14314	8.16076	8.20704	8.209	8.21899	8.23515	8.22702	8.22914	8.25941	8.23893	8.21995	8.23097	8.20826	8.18481	8.18111	8.16414
0.02195	8.18222	8.19714	8.20641	8.19004	8.20463	8.18611	8.20894	8.17999	8.17457	8.17688	8.19813	8.2007	8.17513	8.19099	8.18495	8.15884	8.20936	8.1646	8.1682	8.18317	8.15056	8.16496	8.15966	8.17511	8.17711	8.14562	8.14306	8.11357	8.1543	8.17066	8.1353	8.16088	8.21033	8.209	8.20335	8.22479	8.24108	8.22126	8.24799	8.23267	8.21796	8.23307	8.20408	8.19542	8.17793	8.17072
0.022	8.18701	8.19338	8.2073	8.19286	8.19267	8.18472	8.20229	8.18693	8.18285	8.18317	8.20625	8.20875	8.19008	8.21283	8.18352	8.17705	8.18594	8.17192	8.16919	8.18657	8.14753	8.16687	8.17318	8.17959	8.18417	8.14661	8.13156	8.14531	8.1506	8.186	8.13259	8.16149	8.21136	8.21901	8.19813	8.22533	8.22184	8.21243	8.24499	8.22496	8.22409	8.23397	8.21295	8.18253	8.16902	8.18239
0.02205	8.17936	8.18272	8.18775	8.18027	8.19284	8.19942	8.19935	8.18621	8.18352	8.17587	8.19555	8.20581	8.19595	8.1789	8.1584	8.16973	8.1801	8.16854	8.15826	8.1888	8.16965	8.16748	8.16893	8.17106	8.17284	8.14781	8.14665	8.17001	8.14522	8.17099	8.1424	8.15533	8.21043	8.22765	8.20044	8.22216	8.21682	8.22372	8.23994	8.23341	8.23196	8.20326	8.22002	8.17507	8.17465	8.18405
0.0221	8.18245	8.18768	8.18439	8.19202	8.2016	8.19584	8.19242	8.17961	8.18167	8.17492	8.18333	8.20929	8.17965	8.17801	8.1436	8.15771	8.16853	8.17225	8.15819	8.20171	8.16647	8.16727	8.16927	8.16492	8.17425	8.14806	8.14497	8.17915	8.12632	8.16801	8.16933	8.16746	8.21686	8.21842	8.19731	8.21404	8.21129	8.23162	8.22144	8.24293	8.23803	8.18514	8.21617	8.17984	8.17942	8.18626
0.02215	8.19042	8.1917	8.18249	8.18621	8.19302	8.20009	8.1917	8.18584	8.18501	8.17633	8.18333	8.18953	8.1658	8.17928	8.16393	8.16519	8.17236	8.19128	8.14589	8.18296	8.14352	8.17816	8.16963	8.16874	8.18405	8.14312	8.16261	8.155	8.13446	8.16624	8.15374	8.16856	8.2148	8.21146	8.20713	8.22329	8.20862	8.23011	8.23053	8.24673	8.24505	8.21354	8.20986	8.17347	8.18783	8.1752
0.0222	8.20513	8.19479	8.17858	8.16763	8.18781	8.188	8.18003	8.20429	8.17692	8.19851	8.18535	8.16471	8.1851	8.16864	8.17804	8.16061	8.18365	8.17053	8.13507	8.16214	8.16021	8.18834	8.15666	8.1723	8.19355	8.13463	8.15699	8.14566	8.13883	8.18092	8.14215	8.15905	8.209	8.21165	8.2011	8.22895	8.22491	8.22609	8.24055	8.25199	8.26122	8.22102	8.20236	8.17989	8.1889	8.18747
0.02225	8.20389	8.21472	8.17942	8.15943	8.19407	8.17467	8.1846	8.19769	8.16916	8.20486	8.20374	8.15697	8.19323	8.16103	8.17783	8.16238	8.16578	8.16845	8.12229	8.15432	8.17131	8.1855	8.17921	8.17202	8.18213	8.13223	8.14644	8.14188	8.12765	8.17755	8.15229	8.1312	8.21011	8.21962	8.21728	8.24631	8.22897	8.22878	8.2416	8.25237	8.25279	8.21371	8.19849	8.20604	8.19529	8.19349
0.0223	8.18411	8.20057	8.172	8.17427	8.1999	8.16133	8.19567	8.18676	8.1797	8.19221	8.2151	8.16998	8.19061	8.16122	8.1761	8.16664	8.17894	8.17284	8.12551	8.15426	8.18014	8.17158	8.19012	8.16339	8.18056	8.12963	8.15403	8.13267	8.11178	8.16648	8.16374	8.14995	8.21712	8.23483	8.21663	8.2391	8.23057	8.2338	8.2435	8.22592	8.25712	8.21821	8.19798	8.20736	8.19944	8.18439
0.02235	8.17989	8.18592	8.17207	8.19004	8.18956	8.18438	8.19469	8.20534	8.18855	8.20412	8.20061	8.19149	8.21157	8.15283	8.18785	8.15609	8.19296	8.18464	8.15578	8.15012	8.17593	8.15859	8.17766	8.16439	8.16587	8.13465	8.15979	8.1311	8.11712	8.18264	8.18054	8.15865	8.21695	8.23259	8.2032	8.22334	8.24425	8.23156	8.24966	8.22556	8.24694	8.21699	8.20669	8.2316	8.20072	8.19662
0.0224	8.18129	8.19466	8.15779	8.18048	8.18649	8.19052	8.20898	8.20726	8.19416	8.18853	8.19715	8.19145	8.21417	8.16759	8.19193	8.15413	8.19357	8.18554	8.16345	8.15678	8.19174	8.1674	8.17558	8.16616	8.1584	8.16494	8.15392	8.14274	8.1308	8.1757	8.1699	8.17297	8.22947	8.21173	8.19586	8.22617	8.24879	8.2336	8.25239	8.23244	8.24291	8.21451	8.21489	8.22527	8.18062	8.1918
0.02245	8.20055	8.18842	8.17986	8.18651	8.2007	8.19471	8.19351	8.1941	8.17657	8.174	8.19593	8.18403	8.19633	8.18306	8.18171	8.14932	8.18888	8.1843	8.16996	8.16175	8.20255	8.172	8.15697	8.172	8.17581	8.16128	8.15536	8.13824	8.14871	8.17511	8.1435	8.18624	8.23761	8.20295	8.2032	8.22388	8.22527	8.21962	8.26687	8.24224	8.24419	8.21482	8.21783	8.20337	8.17415	8.18466
0.0225	8.20154	8.18438	8.17854	8.18947	8.20002	8.19162	8.18989	8.1732	8.17547	8.18111	8.18731	8.17362	8.18851	8.16975	8.16132	8.14394	8.1946	8.17894	8.17045	8.1724	8.2	8.16122	8.16187	8.16513	8.17287	8.15542	8.13572	8.13543	8.1671	8.18781	8.14333	8.16929	8.21499	8.18878	8.21394	8.20503	8.22342	8.22298	8.26796	8.24232	8.24158	8.23469	8.20927	8.20116	8.16973	8.17543
0.02255	8.18895	8.17585	8.1819	8.1752	8.19284	8.18727	8.18686	8.16265	8.17944	8.19262	8.18024	8.18188	8.1823	8.17312	8.14901	8.14693	8.19401	8.18359	8.15973	8.17348	8.19458	8.16853	8.1526	8.14693	8.16971	8.17352	8.13379	8.1617	8.16639	8.1942	8.16542	8.1518	8.21877	8.17282	8.23473	8.1966	8.22744	8.21533	8.25993	8.2427	8.23729	8.23355	8.19546	8.1975	8.16284	8.17907
0.0226	8.19838	8.16032	8.17842	8.16706	8.20349	8.18531	8.18083	8.17926	8.19323	8.20318	8.18851	8.20076	8.17713	8.16708	8.18811	8.15903	8.18663	8.1885	8.15662	8.18233	8.16767	8.16351	8.16236	8.13166	8.1596	8.16954	8.14268	8.1633	8.15342	8.17017	8.17667	8.16502	8.22172	8.19101	8.24076	8.19771	8.2246	8.21255	8.25947	8.24739	8.23509	8.22756	8.20124	8.17942	8.17274	8.18407
0.02265	8.19923	8.17247	8.18314	8.17528	8.19813	8.19498	8.18886	8.18924	8.19756	8.2086	8.18693	8.21424	8.17301	8.174	8.19704	8.16477	8.18962	8.17867	8.14701	8.17207	8.16097	8.16919	8.16441	8.12759	8.16481	8.15744	8.14402	8.14751	8.1242	8.1563	8.1654	8.14968	8.20679	8.20337	8.22021	8.20704	8.2415	8.20791	8.25649	8.25954	8.22395	8.2305	8.20013	8.18077	8.17667	8.18531
0.0227	8.18857	8.17982	8.18117	8.17488	8.20572	8.19153	8.19244	8.18359	8.18195	8.18811	8.18768	8.2086	8.17272	8.17493	8.19294	8.15588	8.1992	8.16673	8.15203	8.16399	8.13999	8.16086	8.15506	8.13549	8.17234	8.16198	8.16067	8.14045	8.12418	8.14177	8.15229	8.16027	8.19733	8.21329	8.20049	8.20364	8.23725	8.20528	8.24516	8.25686	8.23225	8.22763	8.2048	8.18666	8.16353	8.17194
0.02275	8.18319	8.16891	8.19452	8.16715	8.18382	8.18768	8.17951	8.17102	8.18974	8.17669	8.19681	8.19448	8.18254	8.1848	8.18254	8.16013	8.17942	8.17198	8.16111	8.15653	8.137	8.1469	8.16362	8.14863	8.16679	8.17484	8.17926	8.15187	8.13963	8.13965	8.17253	8.16277	8.1992	8.20127	8.20595	8.22813	8.22344	8.20799	8.21968	8.24015	8.23133	8.22744	8.19008	8.19134	8.15912	8.14768
0.0228	8.1959	8.17471	8.1885	8.1728	8.17881	8.18277	8.179	8.16212	8.17509	8.1749	8.18384	8.1834	8.18914	8.1819	8.17984	8.17148	8.16908	8.18642	8.17173	8.15622	8.14777	8.14392	8.17459	8.16936	8.15292	8.15825	8.14659	8.15237	8.15178	8.1522	8.15378	8.13646	8.19286	8.20814	8.21695	8.24724	8.21087	8.19647	8.22336	8.23578	8.22832	8.23368	8.19714	8.20253	8.15657	8.13747
0.02285	8.20456	8.18378	8.19458	8.18707	8.19511	8.17656	8.16759	8.1798	8.16435	8.17989	8.18531	8.16612	8.17907	8.15886	8.17881	8.17705	8.19193	8.19298	8.18249	8.15496	8.1723	8.15416	8.18033	8.17156	8.15487	8.15432	8.13099	8.15222	8.17123	8.14695	8.15208	8.14171	8.20782	8.19426	8.22237	8.23158	8.22617	8.19794	8.23404	8.23023	8.23046	8.21833	8.19	8.21312	8.16998	8.13835
0.0229	8.202	8.18602	8.21751	8.17657	8.18724	8.17909	8.18434	8.19431	8.18695	8.20841	8.18773	8.16429	8.18268	8.16036	8.18638	8.16656	8.19899	8.18642	8.17539	8.16607	8.17202	8.15901	8.16837	8.19757	8.15098	8.14554	8.13869	8.15388	8.15985	8.13084	8.13812	8.17213	8.20845	8.19054	8.21674	8.21468	8.22847	8.21918	8.22733	8.22201	8.22887	8.21016	8.1913	8.18911	8.1761	8.15729
0.02295	8.18333	8.17894	8.20976	8.18424	8.18426	8.16481	8.20305	8.1834	8.19351	8.20644	8.19162	8.18983	8.18531	8.17537	8.17112	8.16698	8.19098	8.17892	8.16378	8.16793	8.17947	8.15086	8.15763	8.20711	8.16177	8.15958	8.15201	8.16534	8.14041	8.13078	8.15176	8.14859	8.18872	8.19969	8.21901	8.21579	8.20816	8.22233	8.2329	8.23481	8.23698	8.20553	8.18607	8.18937	8.16929	8.14447
0.023	8.19853	8.1856	8.18733	8.19275	8.16668	8.16862	8.19965	8.17373	8.20293	8.19792	8.20129	8.19059	8.17883	8.1731	8.16614	8.1686	8.17661	8.17225	8.15575	8.17232	8.17793	8.15212	8.14596	8.18356	8.15321	8.16772	8.14888	8.15603	8.1543	8.12624	8.13389	8.13089	8.19292	8.19542	8.21627	8.22107	8.22088	8.22239	8.25565	8.2435	8.23288	8.21682	8.19843	8.20204	8.16618	8.15546
0.02305	8.2151	8.18829	8.16021	8.19035	8.16898	8.17045	8.18302	8.18546	8.21609	8.17537	8.20229	8.1951	8.18192	8.16849	8.16982	8.16671	8.1785	8.16938	8.17167	8.17308	8.18954	8.14863	8.14638	8.15937	8.15384	8.1469	8.12647	8.15216	8.16547	8.11476	8.11216	8.11649	8.20288	8.18359	8.21465	8.22538	8.22199	8.22319	8.24974	8.25279	8.2255	8.21075	8.193	8.20307	8.1526	8.17736
0.0231	8.21966	8.19199	8.17387	8.18361	8.18151	8.1706	8.16996	8.18233	8.2085	8.15887	8.20263	8.17503	8.16656	8.17055	8.17589	8.17043	8.18756	8.17919	8.16916	8.17484	8.19086	8.14926	8.15138	8.15483	8.14547	8.14161	8.1267	8.176	8.15891	8.1216	8.12254	8.12527	8.19506	8.19857	8.21695	8.24287	8.23421	8.22565	8.23463	8.26498	8.22649	8.18512	8.20518	8.16656	8.1543	8.17173
0.02315	8.19378	8.18432	8.18275	8.17711	8.18146	8.17556	8.14508	8.18232	8.20681	8.16868	8.1996	8.18167	8.17886	8.17383	8.17564	8.15392	8.19086	8.19139	8.16515	8.18277	8.16862	8.16439	8.1542	8.15981	8.13297	8.12107	8.13574	8.17913	8.14465	8.14484	8.14154	8.13837	8.18258	8.20198	8.22514	8.23286	8.22811	8.22775	8.22845	8.24438	8.21945	8.18209	8.18781	8.15939	8.1748	8.17162
0.0232	8.17476	8.18575	8.17331	8.17371	8.17823	8.16563	8.16784	8.17129	8.19822	8.17415	8.20728	8.18243	8.17505	8.18922	8.17608	8.16084	8.18127	8.18901	8.15933	8.17482	8.14795	8.17841	8.14373	8.16185	8.1209	8.12563	8.13961	8.16721	8.16246	8.16786	8.14787	8.13845	8.20885	8.21785	8.2197	8.22756	8.22548	8.22712	8.24278	8.23315	8.21941	8.18808	8.18094	8.17791	8.18163	8.15559
0.02325	8.19199	8.18262	8.18085	8.15792	8.18764	8.17539	8.20639	8.16273	8.19029	8.16599	8.2074	8.17846	8.17467	8.18205	8.16717	8.16051	8.16517	8.1888	8.16467	8.15067	8.15907	8.16687	8.14533	8.1782	8.13242	8.14289	8.15039	8.15695	8.1707	8.17747	8.14949	8.14999	8.20463	8.20932	8.20889	8.23759	8.23545	8.21701	8.24514	8.23298	8.22247	8.17896	8.17913	8.19405	8.19519	8.15609
0.0233	8.20457	8.18892	8.18413	8.15035	8.19984	8.18096	8.2156	8.16154	8.19223	8.16866	8.20757	8.17722	8.16975	8.16471	8.16132	8.14781	8.1768	8.18296	8.1653	8.15149	8.16523	8.14899	8.15384	8.18563	8.16057	8.1576	8.15285	8.15519	8.16622	8.1699	8.12937	8.15744	8.19267	8.19197	8.20442	8.24348	8.23505	8.21802	8.22914	8.23296	8.21917	8.17789	8.17892	8.17226	8.17871	8.15733
0.02335	8.19227	8.18844	8.17102	8.17196	8.2093	8.1881	8.20063	8.1658	8.21064	8.17005	8.20457	8.18668	8.17711	8.15844	8.17228	8.15224	8.19313	8.1885	8.16504	8.1498	8.15451	8.14957	8.16854	8.18432	8.16154	8.15245	8.14859	8.15708	8.17644	8.17476	8.1283	8.15332	8.17839	8.17904	8.204	8.23246	8.23191	8.20438	8.22168	8.23973	8.21314	8.20005	8.20402	8.18027	8.17043	8.14812
0.0234	8.19021	8.18077	8.15983	8.16494	8.21093	8.183	8.17492	8.14352	8.21918	8.17406	8.19016	8.19494	8.18018	8.14018	8.16364	8.15861	8.17968	8.17913	8.15907	8.15516	8.16668	8.15878	8.17474	8.16801	8.16559	8.14285	8.15355	8.13948	8.17074	8.16946	8.12311	8.16122	8.19223	8.17909	8.20824	8.22437	8.24623	8.2205	8.22803	8.26151	8.22548	8.2095	8.19372	8.18792	8.1753	8.1595
0.02345	8.18138	8.17299	8.16193	8.16286	8.21304	8.18459	8.16868	8.15081	8.21125	8.19935	8.16267	8.21333	8.18291	8.13339	8.17774	8.14672	8.16965	8.17036	8.16416	8.17074	8.17245	8.15598	8.1551	8.1572	8.1616	8.1352	8.16053	8.14888	8.15256	8.16034	8.13608	8.17171	8.17999	8.20387	8.21674	8.22695	8.25785	8.23582	8.24877	8.24539	8.22676	8.20889	8.1716	8.1925	8.1782	8.17377
0.0235	8.16772	8.15947	8.15842	8.16504	8.19954	8.17717	8.17682	8.16914	8.21632	8.21373	8.15065	8.20372	8.18003	8.15058	8.18262	8.14852	8.17759	8.17926	8.15561	8.17276	8.17039	8.1509	8.14337	8.15891	8.17442	8.13957	8.16469	8.14602	8.17587	8.16729	8.14051	8.17631	8.16923	8.20852	8.1885	8.23885	8.25853	8.23092	8.25905	8.24823	8.20673	8.23116	8.18302	8.19185	8.18996	8.17436
0.02355	8.17732	8.17368	8.17646	8.15474	8.17984	8.1818	8.19094	8.17968	8.21167	8.21123	8.15334	8.18583	8.16912	8.16536	8.16824	8.16015	8.19128	8.17909	8.15722	8.16479	8.1419	8.16525	8.14508	8.1579	8.18117	8.16074	8.16637	8.13873	8.17411	8.17364	8.14138	8.17019	8.18518	8.20305	8.1649	8.2357	8.25109	8.22845	8.26736	8.24551	8.22033	8.2201	8.20766	8.20656	8.19834	8.18624
0.0236	8.183	8.17461	8.17476	8.1694	8.18369	8.16935	8.17501	8.18237	8.20879	8.19233	8.15493	8.1743	8.17739	8.15779	8.1739	8.16856	8.19569	8.15586	8.16193	8.15701	8.13717	8.16891	8.14661	8.14997	8.16528	8.16813	8.16046	8.14884	8.1708	8.16235	8.14194	8.18256	8.17724	8.20271	8.16309	8.23305	8.25024	8.24236	8.25953	8.23519	8.23637	8.20807	8.22208	8.20091	8.19214	8.17736
0.02365	8.18504	8.16248	8.17387	8.17118	8.19651	8.16776	8.15918	8.18062	8.18449	8.18659	8.16654	8.17295	8.18766	8.14392	8.1636	8.16805	8.19353	8.14848	8.16299	8.16397	8.14314	8.16786	8.15212	8.15294	8.16261	8.17106	8.15994	8.16292	8.18544	8.15035	8.13005	8.19683	8.17875	8.20728	8.17812	8.24671	8.23713	8.24583	8.25455	8.22796	8.23294	8.2233	8.20084	8.19445	8.18699	8.15773
0.0237	8.19567	8.16265	8.18296	8.16526	8.19752	8.17186	8.18089	8.16214	8.18655	8.18289	8.16826	8.18521	8.19855	8.12941	8.15771	8.16481	8.18941	8.14756	8.17169	8.15401	8.16036	8.15861	8.17022	8.15504	8.15714	8.17162	8.16065	8.14581	8.17476	8.16496	8.1204	8.17022	8.19109	8.20406	8.20307	8.24005	8.21747	8.21934	8.24732	8.22702	8.22735	8.22117	8.20019	8.17823	8.17297	8.16242
0.02375	8.19857	8.16212	8.16851	8.17762	8.19191	8.18626	8.18563	8.15315	8.19071	8.17764	8.16309	8.18846	8.19395	8.14039	8.15619	8.15777	8.18447	8.16219	8.15994	8.1583	8.17085	8.14777	8.15262	8.14764	8.16315	8.16147	8.16393	8.12954	8.17663	8.16784	8.1282	8.15453	8.19143	8.20751	8.21243	8.2415	8.22657	8.19754	8.24638	8.20976	8.22765	8.20333	8.19603	8.1847	8.16769	8.15426
0.0238	8.19052	8.15557	8.17327	8.18613	8.19538	8.17976	8.18272	8.15609	8.17358	8.18127	8.1735	8.1897	8.19904	8.14789	8.17663	8.16978	8.18474	8.15908	8.16313	8.15538	8.16122	8.141	8.13822	8.1366	8.18014	8.15939	8.15659	8.14247	8.17507	8.15273	8.15409	8.15964	8.19885	8.20801	8.2089	8.26347	8.22023	8.20381	8.24873	8.19555	8.22592	8.21873	8.20412	8.18388	8.16898	8.14674
0.02385	8.19633	8.15933	8.18232	8.17545	8.18661	8.18007	8.1694	8.16849	8.16637	8.17701	8.17804	8.19695	8.19529	8.15807	8.20072	8.1715	8.17423	8.15235	8.16322	8.17495	8.1513	8.1588	8.16332	8.15201	8.18007	8.17749	8.14314	8.14835	8.1819	8.14241	8.15016	8.16006	8.20801	8.19658	8.19754	8.26094	8.23687	8.21032	8.24308	8.22929	8.223	8.22033	8.20402	8.1678	8.17728	8.16313
0.0239	8.18953	8.15512	8.18998	8.17873	8.18899	8.18462	8.16063	8.17362	8.16933	8.16406	8.17564	8.2003	8.18754	8.17574	8.18892	8.15941	8.17221	8.16113	8.15817	8.16473	8.15742	8.16467	8.17019	8.15775	8.17768	8.17499	8.12963	8.1353	8.18321	8.14787	8.15228	8.15977	8.21445	8.19914	8.21562	8.23748	8.24759	8.19197	8.24453	8.25277	8.21796	8.20807	8.20568	8.17253	8.17917	8.16946
0.02395	8.19633	8.16353	8.18218	8.19201	8.18422	8.16538	8.17204	8.17944	8.17518	8.15855	8.16996	8.1863	8.18933	8.17904	8.18968	8.15243	8.15874	8.15613	8.16412	8.17822	8.16744	8.15369	8.15611	8.15596	8.17636	8.16813	8.13955	8.12569	8.18134	8.14474	8.16257	8.16296	8.20465	8.1966	8.20486	8.21772	8.24024	8.20038	8.24823	8.23042	8.21226	8.21043	8.19725	8.1889	8.17923	8.16944
0.024	8.2021	8.1728	8.16717	8.18224	8.19164	8.1719	8.18052	8.19719	8.18075	8.17429	8.16942	8.19389	8.18329	8.1683	8.1986	8.17282	8.15752	8.15535	8.15546	8.18314	8.16002	8.14882	8.16486	8.1666	8.16795	8.1613	8.13503	8.14022	8.17116	8.14302	8.15098	8.14493	8.22943	8.20639	8.17778	8.2218	8.21627	8.21669	8.223	8.21186	8.22458	8.22634	8.18846	8.16769	8.17747	8.17009
0.02405	8.21678	8.16999	8.16645	8.18956	8.20757	8.19698	8.19069	8.19923	8.17249	8.17902	8.18193	8.19405	8.18462	8.14865	8.19693	8.17377	8.16275	8.15477	8.16189	8.17619	8.16406	8.15674	8.16339	8.17995	8.16458	8.15891	8.1354	8.14877	8.179	8.13177	8.15039	8.13883	8.21594	8.19794	8.18306	8.22119	8.22483	8.2295	8.23977	8.20642	8.22008	8.21419	8.19931	8.16153	8.15891	8.17827
0.0241	8.21972	8.16065	8.17822	8.18596	8.18634	8.18943	8.1772	8.18247	8.18388	8.18502	8.17421	8.19241	8.18893	8.14337	8.18323	8.16332	8.16528	8.15821	8.16357	8.17022	8.1558	8.15554	8.16513	8.19088	8.17379	8.1352	8.15226	8.14314	8.18413	8.15105	8.16391	8.14838	8.2106	8.19242	8.19736	8.2206	8.23029	8.23559	8.25266	8.19506	8.18996	8.21037	8.20305	8.16742	8.15035	8.1637
0.02415	8.20412	8.16864	8.1904	8.16938	8.15945	8.17659	8.16744	8.17266	8.18436	8.17873	8.16923	8.19843	8.19016	8.16612	8.18005	8.16488	8.15943	8.1448	8.16404	8.17368	8.15538	8.14865	8.15609	8.19025	8.17219	8.12311	8.16063	8.1422	8.16769	8.14865	8.1702	8.15262	8.20538	8.18264	8.19733	8.20759	8.21228	8.23109	8.26044	8.19618	8.21049	8.21703	8.2004	8.1719	8.15937	8.15126
0.0242	8.20957	8.16969	8.20404	8.16462	8.17501	8.16992	8.17572	8.18249	8.16185	8.15592	8.18192	8.20366	8.19149	8.19036	8.15763	8.1559	8.15722	8.14011	8.16919	8.16309	8.14919	8.14436	8.13744	8.18024	8.1554	8.14262	8.15382	8.16208	8.15914	8.14526	8.14957	8.1484	8.20747	8.17915	8.19315	8.21442	8.21644	8.22815	8.24368	8.20946	8.22481	8.21623	8.20793	8.17566	8.16792	8.15418
0.02425	8.19111	8.16185	8.20185	8.18411	8.1756	8.15838	8.18958	8.18905	8.18047	8.15659	8.19304	8.19502	8.18342	8.17848	8.1567	8.16338	8.17717	8.15599	8.16042	8.1535	8.15266	8.14838	8.14714	8.16957	8.15575	8.15809	8.16021	8.16778	8.14356	8.16557	8.15149	8.16912	8.19435	8.18548	8.20736	8.22527	8.22996	8.23616	8.22828	8.22422	8.23185	8.21388	8.20738	8.1867	8.17549	8.16944
0.0243	8.18142	8.16795	8.17902	8.19328	8.17823	8.16401	8.19674	8.19715	8.18262	8.1727	8.19727	8.19836	8.20162	8.15947	8.16727	8.1683	8.18628	8.16635	8.16254	8.15439	8.16315	8.16315	8.16099	8.18048	8.15516	8.17087	8.1645	8.16998	8.13751	8.14777	8.14856	8.18811	8.19902	8.18863	8.22174	8.22548	8.24268	8.25813	8.23429	8.2291	8.23595	8.21007	8.21146	8.18663	8.20599	8.17865
0.02435	8.18201	8.1699	8.17326	8.18743	8.18037	8.17585	8.18918	8.18865	8.1996	8.18705	8.18579	8.20047	8.19828	8.16322	8.1822	8.16095	8.16856	8.16891	8.15523	8.17865	8.1876	8.17677	8.155	8.16807	8.15575	8.17371	8.15275	8.16584	8.12309	8.14011	8.1423	8.19168	8.20236	8.19487	8.22903	8.22914	8.23412	8.2452	8.24047	8.24532	8.24028	8.20728	8.19897	8.18327	8.20417	8.16919
0.0244	8.17142	8.16582	8.1842	8.17719	8.18235	8.17114	8.17898	8.18066	8.20427	8.1896	8.16561	8.19542	8.19859	8.16416	8.17734	8.14642	8.15392	8.16135	8.14596	8.1908	8.17446	8.16862	8.15351	8.17806	8.17116	8.16772	8.16021	8.16301	8.12746	8.15351	8.16122	8.17715	8.20551	8.20778	8.21577	8.23095	8.23578	8.24289	8.25119	8.22916	8.24839	8.2189	8.2085	8.17694	8.18958	8.16629
0.02445	8.18087	8.18119	8.18926	8.16256	8.17207	8.17543	8.17532	8.16608	8.18943	8.17179	8.17949	8.18754	8.1974	8.16256	8.17045	8.14402	8.16618	8.16027	8.13202	8.17408	8.14432	8.1484	8.16896	8.17081	8.16233	8.1452	8.16053	8.1568	8.1304	8.15653	8.16011	8.16561	8.21281	8.22258	8.21098	8.23402	8.22083	8.24516	8.22895	8.21692	8.23008	8.22618	8.2136	8.17652	8.1649	8.16622
0.0245	8.18445	8.19679	8.18073	8.16298	8.17215	8.16309	8.18413	8.15975	8.17137	8.16511	8.19315	8.20282	8.18594	8.17801	8.17471	8.13734	8.17684	8.15586	8.14978	8.15796	8.14405	8.15521	8.17003	8.15546	8.16494	8.13534	8.14861	8.14772	8.12744	8.16751	8.1464	8.17286	8.19546	8.23475	8.1954	8.22357	8.20923	8.22887	8.2188	8.2235	8.23189	8.2464	8.20879	8.17226	8.16483	8.16805
0.02455	8.18035	8.19756	8.18264	8.18073	8.17774	8.17894	8.18966	8.18651	8.19374	8.17223	8.20381	8.2023	8.18743	8.18834	8.18035	8.14274	8.18378	8.13292	8.16929	8.13192	8.15031	8.14711	8.16223	8.14163	8.17986	8.15388	8.14392	8.14302	8.14184	8.17646	8.13959	8.16206	8.19231	8.2313	8.21819	8.21098	8.20612	8.20499	8.22216	8.22203	8.23219	8.2312	8.20181	8.16149	8.19584	8.16416
0.0246	8.1859	8.16679	8.18071	8.18655	8.17514	8.17148	8.18491	8.21062	8.20276	8.17406	8.19603	8.19948	8.20234	8.1834	8.17396	8.14377	8.18989	8.1356	8.1727	8.13747	8.14762	8.12986	8.16069	8.14653	8.17936	8.15557	8.13959	8.14507	8.15557	8.17169	8.1472	8.1768	8.19185	8.22895	8.23542	8.19885	8.23223	8.19208	8.23732	8.20856	8.23339	8.21079	8.19971	8.15088	8.21201	8.1666
0.02465	8.17886	8.16366	8.18365	8.17961	8.16622	8.15403	8.19105	8.19643	8.2093	8.19286	8.204	8.17966	8.19445	8.18769	8.16263	8.14819	8.19702	8.14575	8.15245	8.14548	8.16662	8.15006	8.16	8.14959	8.16275	8.15495	8.15489	8.15517	8.16847	8.17049	8.13734	8.17089	8.19218	8.22145	8.22252	8.20185	8.2439	8.21327	8.23256	8.20908	8.24371	8.19885	8.20551	8.16658	8.21222	8.15348
0.0247	8.18258	8.17327	8.1953	8.17955	8.16425	8.15544	8.18569	8.18413	8.21085	8.19508	8.19475	8.16565	8.18121	8.18588	8.17253	8.16545	8.18455	8.15586	8.15489	8.14306	8.19199	8.16168	8.17593	8.1638	8.14753	8.16463	8.15332	8.14472	8.17329	8.15578	8.13807	8.17303	8.1921	8.22588	8.20501	8.19811	8.21505	8.22762	8.23036	8.22308	8.24469	8.21877	8.20786	8.17377	8.19393	8.14447
0.02475	8.17017	8.17791	8.1975	8.16273	8.1731	8.17129	8.18985	8.17352	8.19836	8.19401	8.19199	8.1678	8.17564	8.18377	8.17265	8.16322	8.1925	8.17854	8.16702	8.15134	8.17715	8.15401	8.17711	8.16938	8.15014	8.1526	8.14159	8.15067	8.16368	8.15981	8.15022	8.15369	8.19035	8.20341	8.20154	8.21339	8.20717	8.21852	8.23751	8.23214	8.24471	8.24385	8.22762	8.18642	8.18542	8.15825
0.0248	8.16923	8.17255	8.19841	8.17598	8.16875	8.18287	8.19523	8.17554	8.19447	8.17688	8.1815	8.17314	8.18378	8.18438	8.17423	8.18226	8.17509	8.1764	8.18459	8.144	8.16782	8.15428	8.16269	8.17724	8.15554	8.13944	8.13421	8.14581	8.1706	8.15006	8.14104	8.1325	8.21054	8.19622	8.21047	8.21981	8.21722	8.20467	8.2481	8.25142	8.22821	8.23214	8.21733	8.19244	8.20196	8.17101
0.02485	8.17362	8.16832	8.21167	8.19517	8.16505	8.1937	8.18527	8.18932	8.1999	8.16685	8.17902	8.16614	8.18489	8.18214	8.18533	8.18327	8.15607	8.16629	8.18018	8.15796	8.16645	8.15523	8.14861	8.17881	8.15582	8.15048	8.12075	8.14655	8.1588	8.13372	8.11338	8.13738	8.20929	8.20866	8.20938	8.20904	8.23034	8.20908	8.25176	8.25504	8.2111	8.21409	8.19542	8.16908	8.21493	8.17497
0.0249	8.18693	8.1535	8.18865	8.17383	8.15296	8.18844	8.18571	8.18748	8.18945	8.16431	8.18377	8.17675	8.19376	8.19584	8.19353	8.18098	8.14682	8.18026	8.16902	8.17196	8.1576	8.15622	8.15586	8.16948	8.15405	8.14293	8.12325	8.14156	8.14047	8.1366	8.11737	8.13866	8.20789	8.19616	8.20953	8.21733	8.21657	8.22317	8.25058	8.25844	8.21228	8.21192	8.20501	8.15359	8.19456	8.17005
0.02495	8.21287	8.16868	8.19475	8.18129	8.16717	8.19281	8.18649	8.16235	8.1855	8.16345	8.18954	8.16584	8.1918	8.17156	8.1996	8.16761	8.14013	8.18377	8.17305	8.14869	8.14877	8.16109	8.16305	8.15647	8.15332	8.16177	8.13765	8.13507	8.15281	8.14529	8.13032	8.13496	8.21993	8.20385	8.21466	8.21054	8.21751	8.22308	8.24041	8.25264	8.21142	8.22891	8.21499	8.15548	8.18743	8.15941
0.025	8.20591	8.17808	8.19595	8.17715	8.19555	8.18998	8.17272	8.16593	8.19715	8.17787	8.19382	8.14669	8.18657	8.15977	8.2	8.16999	8.15168	8.17022	8.17856	8.1184	8.15252	8.16093	8.16057	8.14892	8.16666	8.15643	8.14657	8.12693	8.15525	8.14024	8.12284	8.13921	8.19948	8.20652	8.22527	8.21678	8.20873	8.23225	8.25266	8.24884	8.18344	8.23107	8.20461	8.17953	8.18813	8.17379
0.02505	8.19639	8.16853	8.19788	8.16101	8.20526	8.19349	8.16525	8.17795	8.20347	8.19321	8.18613	8.14962	8.17659	8.17209	8.1885	8.15432	8.1579	8.1601	8.1715	8.11306	8.16246	8.15729	8.14922	8.14339	8.16515	8.15409	8.13828	8.14861	8.14072	8.1427	8.14093	8.14514	8.18192	8.19212	8.20692	8.21915	8.22275	8.2287	8.26067	8.25487	8.18617	8.21589	8.19611	8.19319	8.18691	8.17223
0.0251	8.17739	8.15168	8.18048	8.16256	8.19384	8.19912	8.17375	8.17377	8.19593	8.18211	8.18106	8.16553	8.16607	8.19004	8.19166	8.13038	8.16259	8.17217	8.18939	8.13297	8.15531	8.16624	8.15163	8.13919	8.15599	8.16235	8.1436	8.16532	8.12529	8.13896	8.12658	8.16465	8.18371	8.19086	8.20303	8.21424	8.22685	8.22395	8.24848	8.23076	8.18842	8.2196	8.21299	8.18295	8.17739	8.1772
0.02515	8.18737	8.1745	8.18424	8.17574	8.1802	8.18794	8.19212	8.18502	8.18274	8.17778	8.16757	8.15557	8.17743	8.17724	8.1925	8.13938	8.16668	8.17009	8.17484	8.1389	8.13608	8.16484	8.16101	8.12651	8.15178	8.15022	8.1436	8.16772	8.12929	8.15807	8.13215	8.17472	8.18758	8.19513	8.21646	8.21192	8.22693	8.20704	8.23418	8.23334	8.19429	8.22042	8.22035	8.18636	8.15332	8.18039
0.0252	8.18954	8.21297	8.18506	8.18417	8.16607	8.18682	8.19271	8.18237	8.17854	8.16593	8.17339	8.16765	8.19235	8.16927	8.18874	8.16236	8.19199	8.17831	8.17926	8.14148	8.13631	8.16179	8.15748	8.13128	8.14035	8.12975	8.1344	8.1636	8.13641	8.17486	8.13341	8.15754	8.19782	8.2008	8.20431	8.21333	8.22115	8.20587	8.22447	8.23732	8.20917	8.22033	8.19967	8.17034	8.15344	8.17606
0.02525	8.19662	8.22609	8.18211	8.18012	8.17814	8.18617	8.1806	8.17656	8.1838	8.16185	8.17953	8.17411	8.20942	8.17575	8.20456	8.15174	8.20032	8.17905	8.17499	8.1233	8.15147	8.17686	8.16999	8.14001	8.13593	8.11941	8.14758	8.14596	8.14514	8.1831	8.13234	8.158	8.19971	8.1988	8.2089	8.21194	8.20169	8.20978	8.24148	8.21318	8.2354	8.22926	8.19244	8.17001	8.17074	8.16603
0.0253	8.19616	8.21547	8.1794	8.17371	8.18907	8.17768	8.17675	8.18125	8.19466	8.16833	8.17106	8.18226	8.18718	8.17675	8.1946	8.1386	8.18689	8.1846	8.15886	8.13477	8.17541	8.16599	8.16397	8.14512	8.16252	8.12057	8.15285	8.13488	8.14241	8.19075	8.15039	8.1786	8.19118	8.19675	8.21732	8.2093	8.22546	8.21686	8.2522	8.23565	8.2456	8.21844	8.21245	8.18113	8.1872	8.15561
0.02535	8.19216	8.19277	8.18443	8.17448	8.19454	8.18008	8.18777	8.1708	8.20755	8.1769	8.16923	8.20099	8.17486	8.17341	8.19866	8.13919	8.19214	8.18274	8.16641	8.12374	8.17757	8.15577	8.17305	8.15861	8.15317	8.12958	8.14575	8.17242	8.14705	8.15115	8.14421	8.16536	8.1912	8.19021	8.23387	8.22044	8.22197	8.2099	8.2408	8.24112	8.24535	8.21293	8.2082	8.19708	8.19572	8.15922
0.0254	8.18972	8.16998	8.1698	8.17801	8.18537	8.17509	8.1745	8.17816	8.18539	8.19103	8.16805	8.20496	8.17766	8.18253	8.20475	8.1439	8.18752	8.16111	8.16086	8.11901	8.15563	8.15338	8.16	8.15754	8.14507	8.1365	8.13673	8.17823	8.1506	8.15042	8.13297	8.16853	8.17602	8.18056	8.22224	8.2148	8.22943	8.21716	8.23833	8.23513	8.23944	8.22021	8.20105	8.20023	8.20484	8.1785
0.02545	8.19199	8.16891	8.18443	8.19017	8.1599	8.17669	8.16362	8.18958	8.18745	8.18184	8.19382	8.20044	8.17701	8.19277	8.18205	8.17011	8.1818	8.17274	8.15994	8.12231	8.146	8.13301	8.15384	8.151	8.16208	8.14295	8.13898	8.16296	8.14795	8.14384	8.13702	8.16475	8.16095	8.20868	8.1926	8.2165	8.25729	8.21514	8.23887	8.21936	8.23177	8.20875	8.202	8.21537	8.18802	8.16559
0.0255	8.18844	8.16074	8.18676	8.19004	8.14638	8.17497	8.16845	8.17724	8.1839	8.16708	8.1859	8.17776	8.16603	8.17877	8.15981	8.17982	8.16948	8.1707	8.16309	8.13583	8.15386	8.12975	8.17776	8.15235	8.16687	8.15905	8.13694	8.17209	8.13934	8.1427	8.1352	8.14827	8.18888	8.21869	8.18443	8.21138	8.25409	8.20778	8.22176	8.23002	8.21978	8.21293	8.20511	8.21589	8.16376	8.1469
0.02555	8.19572	8.16542	8.18007	8.18331	8.15294	8.18001	8.16214	8.17226	8.17535	8.17516	8.16954	8.18275	8.16648	8.17465	8.1646	8.1761	8.16162	8.16696	8.15834	8.15599	8.15382	8.15512	8.17045	8.17045	8.14959	8.1592	8.13902	8.17001	8.14234	8.13507	8.12819	8.14404	8.19838	8.20921	8.1855	8.20736	8.23637	8.21941	8.22252	8.23141	8.21798	8.21758	8.22418	8.20168	8.15567	8.13723
0.0256	8.17789	8.17656	8.17499	8.1765	8.17322	8.19145	8.16784	8.17719	8.17326	8.18716	8.18829	8.19492	8.17299	8.19344	8.17207	8.16704	8.16685	8.16061	8.17266	8.17822	8.13799	8.18794	8.17093	8.17234	8.14419	8.15403	8.15893	8.15245	8.14659	8.13347	8.13318	8.15224	8.18108	8.18699	8.18905	8.21522	8.23095	8.21035	8.23433	8.23425	8.21196	8.19906	8.20614	8.188	8.17356	8.15155
0.02565	8.18117	8.16744	8.17633	8.18186	8.18651	8.18605	8.18312	8.18316	8.19138	8.18933	8.18457	8.18335	8.17167	8.18947	8.18762	8.16494	8.16031	8.15683	8.18043	8.16608	8.14417	8.18861	8.1671	8.1579	8.14791	8.1698	8.14816	8.14331	8.15804	8.14289	8.14531	8.1608	8.18754	8.18163	8.18754	8.2268	8.22731	8.21962	8.23717	8.23048	8.20238	8.17713	8.18485	8.18653	8.18159	8.14449
0.0257	8.17806	8.17137	8.16828	8.19414	8.18701	8.18153	8.17545	8.18766	8.19948	8.18878	8.18047	8.17652	8.15329	8.17944	8.18657	8.17722	8.15493	8.15575	8.17169	8.15868	8.13921	8.17417	8.14909	8.15262	8.15947	8.15763	8.13293	8.14131	8.16648	8.14705	8.14383	8.18216	8.20488	8.20099	8.16698	8.2222	8.22659	8.23812	8.22924	8.22433	8.19965	8.18363	8.19773	8.18163	8.16414	8.16135
0.02575	8.17524	8.18245	8.17358	8.18642	8.15563	8.17625	8.16399	8.18731	8.1941	8.18066	8.17211	8.16628	8.15035	8.17541	8.18201	8.17562	8.14625	8.16275	8.17583	8.14201	8.12149	8.1567	8.15809	8.16242	8.16433	8.15355	8.13025	8.14074	8.16664	8.16565	8.13196	8.16704	8.18886	8.20137	8.17739	8.20698	8.24146	8.22807	8.24387	8.23002	8.20084	8.19651	8.19569	8.16801	8.16624	8.15979
0.0258	8.17207	8.18443	8.19031	8.17846	8.15653	8.15395	8.1632	8.16727	8.18506	8.1587	8.17436	8.1562	8.17486	8.16889	8.19054	8.1723	8.14205	8.19073	8.17259	8.14575	8.14642	8.14186	8.16288	8.15279	8.16338	8.13961	8.13965	8.12935	8.17348	8.16088	8.13692	8.17413	8.17863	8.19834	8.17669	8.21245	8.23032	8.20559	8.25815	8.23603	8.21703	8.19757	8.20087	8.1653	8.17209	8.14913
0.02585	8.17467	8.18392	8.1904	8.16294	8.16666	8.13223	8.17213	8.17533	8.18552	8.14854	8.17572	8.17711	8.17944	8.16393	8.18432	8.15477	8.16509	8.19283	8.16162	8.15903	8.16061	8.13658	8.16767	8.15733	8.14497	8.13162	8.15228	8.12433	8.16204	8.15432	8.1426	8.17104	8.18985	8.18678	8.17545	8.22836	8.23263	8.20889	8.24492	8.22647	8.22498	8.18035	8.19212	8.17036	8.16626	8.15268
0.0259	8.19214	8.16479	8.18853	8.16828	8.17125	8.14844	8.17995	8.17228	8.16509	8.15613	8.19313	8.17738	8.16698	8.17221	8.18188	8.15617	8.18628	8.16925	8.1695	8.15613	8.16811	8.13015	8.1777	8.17724	8.13643	8.13936	8.14148	8.12435	8.17322	8.15674	8.14505	8.17051	8.18672	8.21373	8.19483	8.22109	8.24287	8.2295	8.24097	8.21892	8.21173	8.18619	8.17633	8.18542	8.17635	8.14285
0.02595	8.19571	8.18474	8.18594	8.16175	8.16162	8.17648	8.17513	8.17152	8.18758	8.16538	8.19384	8.17118	8.18161	8.16742	8.17339	8.1407	8.1815	8.16441	8.18069	8.16238	8.1753	8.15277	8.17154	8.1638	8.1501	8.14365	8.13438	8.13776	8.15998	8.15172	8.14615	8.16399	8.19445	8.21318	8.2066	8.20814	8.24833	8.24841	8.25409	8.21239	8.20475	8.20787	8.17389	8.17524	8.18819	8.1382
0.026	8.19014	8.15477	8.18497	8.14461	8.16629	8.17759	8.17129	8.18415	8.20564	8.17818	8.20108	8.18167	8.20143	8.1694	8.17255	8.14575	8.16774	8.1539	8.17797	8.16124	8.16269	8.16036	8.17013	8.17709	8.15107	8.13591	8.14032	8.13314	8.14587	8.14184	8.13139	8.16408	8.19761	8.19071	8.20343	8.2255	8.23509	8.22659	8.23994	8.21367	8.22222	8.22769	8.19328	8.15199	8.2036	8.14501
0.02605	8.18764	8.12864	8.1789	8.14793	8.17598	8.17953	8.18075	8.18104	8.19269	8.18802	8.17543	8.18567	8.18682	8.15348	8.16998	8.14367	8.15071	8.15195	8.16404	8.15458	8.15304	8.1432	8.1695	8.18714	8.15578	8.13749	8.13932	8.1325	8.12851	8.16833	8.13242	8.16492	8.20917	8.18102	8.2086	8.24181	8.22384	8.21184	8.23938	8.22123	8.20734	8.21489	8.20147	8.16439	8.2036	8.16158
0.0261	8.17024	8.13999	8.18182	8.14371	8.17694	8.1789	8.17966	8.18361	8.19717	8.18089	8.16336	8.18237	8.1572	8.15041	8.17635	8.14463	8.16355	8.16513	8.16906	8.16429	8.16263	8.13196	8.17009	8.17152	8.15498	8.13433	8.14148	8.15018	8.14039	8.18029	8.13072	8.16498	8.22615	8.1797	8.21598	8.23223	8.22308	8.18802	8.24444	8.22128	8.20099	8.211	8.17245	8.17238	8.19986	8.15891
0.02615	8.17917	8.15102	8.19235	8.15586	8.18073	8.17644	8.17495	8.17717	8.21125	8.17181	8.1744	8.17677	8.15605	8.17034	8.19059	8.15397	8.17093	8.16038	8.15676	8.16364	8.14621	8.13843	8.15624	8.14894	8.1591	8.15163	8.14341	8.13646	8.15498	8.17476	8.14196	8.16584	8.20936	8.1811	8.21718	8.21629	8.22107	8.19332	8.25968	8.20951	8.19977	8.21169	8.17581	8.16525	8.18823	8.1439
0.0262	8.18495	8.16265	8.19544	8.16111	8.18056	8.16364	8.1752	8.16486	8.20908	8.17204	8.1885	8.14482	8.17514	8.17896	8.17472	8.1756	8.16139	8.16463	8.1638	8.15733	8.13482	8.1514	8.169	8.14363	8.16166	8.16347	8.14953	8.12523	8.16505	8.16835	8.1489	8.16832	8.20589	8.18771	8.18909	8.20534	8.22239	8.21306	8.24635	8.21203	8.22514	8.2044	8.18945	8.17204	8.17614	8.15199
0.02625	8.17207	8.17789	8.18409	8.16753	8.18354	8.15784	8.18089	8.16814	8.20591	8.16948	8.18899	8.15029	8.1613	8.18237	8.17207	8.19265	8.15193	8.16162	8.16887	8.16219	8.16299	8.1518	8.16723	8.14907	8.15332	8.1539	8.16277	8.14541	8.17148	8.15931	8.12632	8.15228	8.22063	8.19393	8.20436	8.1916	8.22411	8.2333	8.24726	8.21026	8.24236	8.2128	8.19815	8.1789	8.17236	8.16944
0.0263	8.18617	8.17705	8.21394	8.15632	8.16357	8.16492	8.17242	8.1735	8.22153	8.18472	8.17371	8.16927	8.15662	8.17902	8.16183	8.1642	8.17593	8.17059	8.17492	8.1749	8.16168	8.13961	8.14484	8.14737	8.15678	8.14789	8.14415	8.15491	8.16967	8.14013	8.12248	8.14878	8.21171	8.19756	8.2123	8.19979	8.20904	8.22409	8.24522	8.23374	8.23784	8.22651	8.21171	8.18417	8.18378	8.1889
0.02635	8.17047	8.16452	8.20721	8.14972	8.16164	8.1616	8.16214	8.18817	8.18462	8.18985	8.17322	8.18691	8.15832	8.1625	8.15636	8.14871	8.16866	8.18092	8.18115	8.15636	8.16536	8.15252	8.14035	8.13871	8.18922	8.15283	8.1451	8.14867	8.15371	8.13274	8.13297	8.15363	8.18357	8.19092	8.2032	8.21112	8.20597	8.21293	8.23114	8.25514	8.2337	8.22323	8.19662	8.18962	8.18148	8.17287
0.0264	8.17026	8.16383	8.1834	8.1674	8.17734	8.16753	8.17585	8.19513	8.18357	8.18134	8.18285	8.20961	8.16509	8.15733	8.14894	8.13841	8.17236	8.18167	8.17636	8.15466	8.16502	8.16174	8.14774	8.12996	8.18207	8.15962	8.1642	8.14962	8.1513	8.13532	8.13501	8.14291	8.18409	8.19429	8.19733	8.19801	8.21051	8.21888	8.24026	8.24478	8.22805	8.22247	8.18926	8.17724	8.18611	8.16156
0.02645	8.17039	8.16078	8.17516	8.17944	8.1743	8.17583	8.16071	8.17991	8.18802	8.16698	8.17846	8.21974	8.16597	8.17112	8.16723	8.14119	8.18262	8.16441	8.16841	8.16141	8.15435	8.16996	8.16341	8.13374	8.16929	8.16042	8.1551	8.15674	8.15397	8.14081	8.12298	8.14661	8.18975	8.21064	8.19876	8.22325	8.20515	8.22388	8.23179	8.22735	8.22685	8.21058	8.19429	8.17535	8.17566	8.1546
0.0265	8.18123	8.16166	8.16927	8.17282	8.18197	8.17997	8.15918	8.17114	8.18104	8.18705	8.17345	8.20705	8.17545	8.17484	8.1778	8.14743	8.18752	8.15008	8.18232	8.169	8.15046	8.17167	8.17013	8.14405	8.18014	8.15933	8.14959	8.16132	8.17036	8.15372	8.11819	8.15182	8.18916	8.22622	8.20129	8.23269	8.20581	8.21575	8.21573	8.21884	8.22739	8.20015	8.20448	8.17408	8.17007	8.16256
0.02655	8.1967	8.1576	8.16771	8.15229	8.17747	8.16063	8.15292	8.16189	8.17759	8.19508	8.16792	8.1933	8.17747	8.17616	8.16545	8.17646	8.18029	8.13778	8.17217	8.15006	8.15601	8.16286	8.16496	8.14867	8.17842	8.16816	8.14764	8.14734	8.15647	8.15245	8.11733	8.16488	8.19534	8.21714	8.19538	8.20782	8.19506	8.20028	8.22697	8.22309	8.20652	8.19166	8.20562	8.16818	8.16652	8.1625
0.0266	8.20284	8.14587	8.1806	8.15901	8.18792	8.1584	8.15681	8.15716	8.1838	8.19754	8.16998	8.18747	8.17678	8.16484	8.18369	8.18115	8.17751	8.14051	8.14768	8.12485	8.1599	8.16153	8.14865	8.15702	8.17127	8.1538	8.15699	8.15729	8.15933	8.15395	8.12576	8.18167	8.19946	8.21798	8.20204	8.19218	8.19523	8.20034	8.23957	8.21728	8.21848	8.22805	8.20667	8.15567	8.16784	8.16509
0.02665	8.22021	8.15638	8.18462	8.16229	8.18705	8.16616	8.14795	8.15851	8.18523	8.19883	8.18083	8.17209	8.1773	8.14428	8.17343	8.16406	8.16683	8.14037	8.15384	8.13728	8.15601	8.16238	8.14333	8.16204	8.16799	8.14501	8.15981	8.14451	8.15449	8.14924	8.14163	8.17995	8.18699	8.19569	8.20494	8.20181	8.20406	8.20946	8.23195	8.22321	8.22914	8.23378	8.21266	8.16002	8.17749	8.15435
0.0267	8.21667	8.16015	8.17368	8.15647	8.18857	8.16339	8.16418	8.15741	8.18506	8.17703	8.18098	8.17272	8.18144	8.14344	8.17591	8.15798	8.1567	8.13261	8.1428	8.12859	8.16275	8.1637	8.16679	8.14566	8.15865	8.14268	8.15247	8.15002	8.16711	8.14936	8.1567	8.18783	8.17125	8.20044	8.18775	8.20805	8.2193	8.21415	8.22227	8.23479	8.22046	8.22735	8.20356	8.16856	8.16484	8.14545
0.02675	8.1848	8.15233	8.16797	8.16002	8.18014	8.1673	8.17293	8.1546	8.18151	8.18737	8.16847	8.17295	8.19778	8.15187	8.17795	8.15969	8.1435	8.14278	8.15216	8.15496	8.17293	8.15168	8.16113	8.14514	8.15065	8.13946	8.16273	8.14857	8.16303	8.15378	8.15729	8.19439	8.19136	8.21453	8.18163	8.21465	8.22956	8.2099	8.2172	8.22222	8.22084	8.21295	8.19565	8.18825	8.16826	8.16479
0.0268	8.16864	8.15437	8.17301	8.16189	8.17438	8.17923	8.18226	8.16986	8.18674	8.1938	8.18426	8.1551	8.18829	8.15939	8.17423	8.1712	8.16368	8.15289	8.15313	8.17255	8.17465	8.14899	8.17766	8.15577	8.14556	8.16214	8.17568	8.14117	8.18123	8.14236	8.13612	8.18138	8.17497	8.20625	8.17852	8.20553	8.23141	8.19712	8.22775	8.22128	8.21428	8.20526	8.19675	8.2023	8.17457	8.18333
0.02685	8.17711	8.16956	8.17451	8.16803	8.16944	8.18216	8.18747	8.15825	8.18895	8.17894	8.17974	8.18039	8.18035	8.17465	8.16805	8.17217	8.14665	8.15748	8.14981	8.16769	8.1719	8.13993	8.1806	8.14859	8.14184	8.16422	8.15659	8.13526	8.18512	8.13129	8.13122	8.16813	8.17032	8.19572	8.19101	8.21205	8.21648	8.19489	8.23181	8.23906	8.22332	8.21001	8.19593	8.19517	8.18445	8.1789
0.0269	8.18527	8.16507	8.16761	8.17497	8.19321	8.1761	8.18153	8.17732	8.18773	8.19004	8.18724	8.18409	8.16776	8.17741	8.16618	8.17465	8.1505	8.16326	8.1472	8.16679	8.1587	8.13438	8.18312	8.15577	8.15907	8.1534	8.12832	8.1406	8.17856	8.14369	8.13416	8.14808	8.18924	8.18251	8.19204	8.22792	8.22224	8.21285	8.2197	8.22302	8.22496	8.23748	8.18472	8.17558	8.17656	8.16023
0.02695	8.18195	8.16639	8.18264	8.18054	8.19414	8.16523	8.1699	8.18928	8.17053	8.18613	8.20738	8.17736	8.15836	8.18768	8.19258	8.16149	8.15165	8.17549	8.1444	8.16437	8.14533	8.13011	8.17417	8.16931	8.16755	8.14447	8.12624	8.15132	8.15802	8.14304	8.12155	8.14716	8.19963	8.18638	8.18274	8.22138	8.2122	8.21621	8.2239	8.24757	8.22817	8.22865	8.1749	8.16523	8.16704	8.14798
0.027	8.18148	8.16833	8.18605	8.18491	8.19035	8.17495	8.1683	8.19408	8.18411	8.18804	8.21417	8.17429	8.15844	8.16433	8.20086	8.15483	8.14516	8.16231	8.15212	8.15676	8.15577	8.12635	8.17839	8.18186	8.16666	8.14064	8.12603	8.14028	8.14259	8.15056	8.12475	8.15554	8.19742	8.18462	8.17917	8.20829	8.21026	8.20543	8.2361	8.26021	8.22962	8.22863	8.17308	8.15401	8.17257	8.14369
0.02705	8.15681	8.16828	8.18369	8.18657	8.19086	8.19004	8.18203	8.18172	8.19429	8.1847	8.19765	8.17102	8.18058	8.16906	8.18684	8.13742	8.15454	8.17465	8.14566	8.16526	8.15519	8.12815	8.16771	8.16177	8.14821	8.12914	8.12386	8.14013	8.14653	8.15746	8.1319	8.15067	8.18348	8.1901	8.18869	8.20232	8.21041	8.22592	8.24797	8.24902	8.2324	8.21045	8.17699	8.16946	8.17924	8.13679
0.0271	8.15348	8.16519	8.20181	8.1764	8.17633	8.1871	8.19143	8.16307	8.18106	8.19225	8.18151	8.17591	8.19187	8.16988	8.17986	8.13578	8.17961	8.17207	8.1354	8.15777	8.1422	8.1369	8.15933	8.16158	8.14703	8.13213	8.13812	8.13223	8.14959	8.16423	8.12248	8.13951	8.18455	8.18949	8.20248	8.20168	8.20288	8.21547	8.2527	8.23503	8.22863	8.20591	8.19658	8.18094	8.18079	8.15781
0.02715	8.17261	8.17957	8.19735	8.17152	8.18071	8.1637	8.20684	8.15941	8.16113	8.18781	8.18573	8.16971	8.17739	8.16782	8.17028	8.14505	8.17495	8.16847	8.14903	8.16242	8.1352	8.15416	8.1484	8.15784	8.15849	8.15857	8.14653	8.15044	8.14939	8.14354	8.11621	8.15287	8.20826	8.18417	8.21579	8.19916	8.19237	8.20566	8.24961	8.21722	8.23488	8.21226	8.21537	8.17848	8.18052	8.15807
0.0272	8.1789	8.17905	8.17375	8.18035	8.17492	8.17404	8.1926	8.16986	8.15443	8.18327	8.18653	8.17091	8.18012	8.1472	8.1584	8.14638	8.1735	8.16128	8.15687	8.16248	8.14066	8.15008	8.14451	8.14405	8.1658	8.17451	8.13097	8.15502	8.14478	8.15098	8.12069	8.15275	8.20639	8.19155	8.22422	8.20499	8.19864	8.21896	8.24326	8.22468	8.23914	8.22132	8.21692	8.17047	8.17806	8.16006
0.02725	8.18855	8.17165	8.1572	8.1916	8.17774	8.16582	8.19149	8.17169	8.14795	8.18768	8.16196	8.17133	8.16971	8.1525	8.15702	8.15071	8.16523	8.16975	8.1443	8.16044	8.1428	8.13969	8.16919	8.13347	8.17009	8.14449	8.10595	8.15401	8.15065	8.16841	8.13467	8.1424	8.18953	8.1963	8.21394	8.22227	8.20415	8.22145	8.23355	8.22401	8.23912	8.21262	8.21388	8.14051	8.17425	8.16092
0.0273	8.20223	8.15737	8.15771	8.17636	8.18417	8.16767	8.19941	8.17877	8.15046	8.1625	8.15363	8.18218	8.17448	8.1489	8.16902	8.16341	8.16816	8.16643	8.14701	8.14785	8.14178	8.14995	8.17503	8.13665	8.16858	8.14133	8.10616	8.13337	8.15815	8.17125	8.13253	8.14062	8.17924	8.17766	8.21083	8.23061	8.22056	8.20923	8.25462	8.21821	8.22903	8.18554	8.20637	8.13713	8.16912	8.16284
0.02735	8.20841	8.17488	8.16721	8.15495	8.1855	8.17125	8.19525	8.19691	8.17616	8.16479	8.15784	8.18455	8.18607	8.16362	8.16666	8.15207	8.16944	8.16982	8.14596	8.14199	8.1402	8.15172	8.16309	8.15268	8.16942	8.13848	8.13425	8.13482	8.17898	8.14972	8.1337	8.1542	8.18684	8.18914	8.21865	8.24249	8.22952	8.19551	8.25068	8.23418	8.23555	8.19178	8.21449	8.16023	8.15792	8.14323
0.0274	8.19786	8.18712	8.16135	8.1529	8.17743	8.16299	8.18647	8.18964	8.17524	8.16452	8.18344	8.15243	8.1818	8.16547	8.17715	8.14177	8.1575	8.17041	8.14234	8.14547	8.14838	8.141	8.16244	8.1513	8.16284	8.13034	8.14268	8.13766	8.16717	8.13358	8.11312	8.1385	8.20572	8.21476	8.20742	8.21642	8.23011	8.20053	8.22886	8.23936	8.25974	8.2077	8.20038	8.16374	8.16891	8.14251
0.02745	8.20684	8.18584	8.17787	8.18172	8.17604	8.1789	8.18319	8.19563	8.18289	8.17993	8.17741	8.15296	8.18949	8.15035	8.18985	8.14682	8.15292	8.17844	8.16078	8.14598	8.15882	8.14684	8.15996	8.15207	8.15708	8.14264	8.13019	8.14192	8.16803	8.14051	8.11596	8.13635	8.19458	8.21815	8.19641	8.20663	8.21667	8.20395	8.21115	8.21688	8.26303	8.20921	8.20154	8.16633	8.17745	8.15617
0.0275	8.18918	8.18903	8.17856	8.18439	8.16727	8.19563	8.17959	8.18068	8.19044	8.17144	8.18663	8.17022	8.18848	8.1691	8.19677	8.14711	8.16866	8.17554	8.16315	8.1377	8.16893	8.15189	8.1786	8.15548	8.13257	8.13999	8.13261	8.13223	8.14941	8.12811	8.12922	8.14831	8.22044	8.19981	8.19363	8.22037	8.22113	8.2041	8.23282	8.21066	8.23908	8.21201	8.21093	8.17249	8.17284	8.15905
0.02755	8.17646	8.18514	8.18533	8.17633	8.16814	8.1921	8.17644	8.17076	8.18363	8.18041	8.18144	8.18184	8.17579	8.16725	8.19666	8.15662	8.17535	8.16643	8.13787	8.14705	8.17167	8.16498	8.18241	8.16113	8.13816	8.13885	8.14724	8.13253	8.14913	8.1362	8.12382	8.14873	8.20936	8.19597	8.19607	8.23124	8.2192	8.19843	8.23572	8.22355	8.2476	8.21733	8.20566	8.16233	8.17146	8.15681
0.0276	8.17734	8.18756	8.1904	8.17942	8.16324	8.1691	8.19126	8.16641	8.17598	8.18552	8.1669	8.1805	8.1809	8.15466	8.19094	8.16216	8.16778	8.17329	8.1373	8.15582	8.17568	8.16742	8.15607	8.14827	8.15359	8.14379	8.16582	8.1403	8.13864	8.13616	8.11279	8.15977	8.16137	8.20185	8.19414	8.24205	8.21028	8.18676	8.23694	8.22149	8.24236	8.21444	8.20539	8.16341	8.18077	8.15907
0.02765	8.18817	8.1662	8.17287	8.1782	8.15029	8.16254	8.17688	8.17192	8.17312	8.16551	8.18623	8.1749	8.18737	8.14667	8.1871	8.16694	8.15321	8.16452	8.15468	8.16259	8.17501	8.17034	8.14575	8.14013	8.17387	8.14077	8.16082	8.16753	8.1398	8.14867	8.109	8.16185	8.15159	8.19965	8.19199	8.21173	8.21819	8.18985	8.23332	8.19954	8.23044	8.2176	8.19908	8.16107	8.20066	8.162
0.0277	8.18577	8.16866	8.18007	8.17034	8.15325	8.17383	8.17204	8.18964	8.17379	8.17165	8.19561	8.18081	8.1822	8.1468	8.17484	8.15891	8.14602	8.1621	8.14508	8.14964	8.17389	8.17633	8.15174	8.13484	8.16278	8.13551	8.15416	8.16572	8.13911	8.14932	8.11386	8.16267	8.16471	8.20229	8.20112	8.19437	8.22012	8.20282	8.23183	8.20177	8.22187	8.21733	8.19429	8.1572	8.18974	8.15895
0.02775	8.17846	8.16559	8.19288	8.18174	8.16122	8.17936	8.17541	8.18636	8.18964	8.17411	8.18151	8.18005	8.17446	8.14482	8.17722	8.14722	8.17152	8.16597	8.15138	8.14444	8.16746	8.17978	8.14882	8.14287	8.16462	8.12914	8.1428	8.14365	8.15737	8.14655	8.10257	8.15935	8.17083	8.21989	8.20946	8.18407	8.21291	8.22584	8.23387	8.2243	8.24757	8.21896	8.19267	8.17524	8.17854	8.16677
0.0278	8.17307	8.15872	8.2048	8.21421	8.16624	8.1698	8.16004	8.17858	8.20164	8.15624	8.18821	8.19658	8.16233	8.16813	8.17461	8.14846	8.17425	8.16181	8.14236	8.16187	8.16875	8.18714	8.14045	8.13873	8.17343	8.12601	8.13818	8.1414	8.16706	8.14569	8.11502	8.13892	8.18733	8.23147	8.21777	8.20559	8.20511	8.24213	8.23227	8.23938	8.25281	8.21461	8.18619	8.1638	8.16931	8.17068
0.02785	8.18098	8.18287	8.18535	8.20866	8.17984	8.17764	8.15844	8.16782	8.20005	8.14903	8.1953	8.1949	8.15609	8.17133	8.17364	8.15462	8.19605	8.17865	8.15216	8.15935	8.16683	8.16248	8.14844	8.14032	8.18323	8.14938	8.13192	8.13082	8.14682	8.14842	8.12689	8.14224	8.20009	8.22426	8.20595	8.21367	8.20269	8.23458	8.22371	8.21842	8.24472	8.21316	8.19138	8.1521	8.1686	8.15115
0.0279	8.19765	8.20131	8.19283	8.1909	8.19838	8.19536	8.16238	8.17532	8.18884	8.14833	8.17991	8.17886	8.16257	8.17495	8.17684	8.15985	8.18611	8.17017	8.16242	8.14379	8.15565	8.15317	8.15584	8.15666	8.17123	8.15474	8.14016	8.12281	8.12555	8.14249	8.13242	8.15578	8.21014	8.20944	8.20354	8.20826	8.21436	8.22779	8.22695	8.22874	8.2275	8.20875	8.20589	8.14674	8.17648	8.14764
0.02795	8.18373	8.19952	8.19689	8.18377	8.17316	8.1918	8.17099	8.19433	8.18323	8.16339	8.18396	8.1716	8.15571	8.17631	8.17621	8.15762	8.16563	8.16214	8.16557	8.1506	8.15264	8.15893	8.15037	8.16532	8.16343	8.1517	8.15275	8.13469	8.1292	8.15044	8.13927	8.14722	8.20507	8.20681	8.19708	8.19794	8.22935	8.21384	8.23179	8.21362	8.21682	8.20578	8.20656	8.15765	8.17822	8.15126
0.028	8.17194	8.18726	8.18003	8.19271	8.16748	8.17343	8.17686	8.19506	8.19906	8.17955	8.19862	8.18501	8.15399	8.19777	8.19151	8.15861	8.15382	8.17049	8.16748	8.16286	8.1554	8.15462	8.14753	8.158	8.16332	8.14325	8.15439	8.14266	8.14556	8.16586	8.14423	8.14386	8.20097	8.20467	8.19437	8.1855	8.22397	8.21394	8.21308	8.2	8.2115	8.21571	8.1863	8.17499	8.16589	8.1497
0.02805	8.1963	8.18916	8.17045	8.18754	8.17633	8.1723	8.15468	8.17652	8.20219	8.17156	8.19548	8.19614	8.17137	8.18384	8.18129	8.15697	8.17509	8.17303	8.16549	8.15149	8.13927	8.15407	8.1592	8.16248	8.1419	8.14726	8.14817	8.12796	8.14371	8.16206	8.1402	8.14676	8.19492	8.21131	8.20711	8.19429	8.20505	8.1892	8.2173	8.21192	8.2254	8.19637	8.18554	8.19689	8.1604	8.1444
0.0281	8.21461	8.18663	8.16654	8.17507	8.17902	8.1805	8.15372	8.17083	8.20107	8.18422	8.19397	8.1979	8.18123	8.18085	8.19199	8.14276	8.18748	8.1497	8.15632	8.15512	8.14186	8.16559	8.16422	8.15464	8.14507	8.14049	8.15548	8.118	8.14558	8.13915	8.13215	8.14787	8.19834	8.211	8.2122	8.20063	8.20425	8.16446	8.22937	8.21409	8.23801	8.19517	8.18571	8.19033	8.15994	8.13583
0.02815	8.2069	8.17642	8.16717	8.16393	8.18972	8.17001	8.14894	8.18642	8.20684	8.18329	8.1731	8.19706	8.18357	8.18243	8.19538	8.14663	8.19719	8.14222	8.13564	8.17209	8.17636	8.15969	8.16172	8.15256	8.15226	8.13789	8.15752	8.11913	8.14594	8.15678	8.12754	8.15138	8.19946	8.20257	8.20772	8.19977	8.21609	8.18123	8.23849	8.22186	8.22685	8.20198	8.19904	8.16711	8.16404	8.15798
0.0282	8.2004	8.16458	8.16269	8.17322	8.18459	8.14739	8.17217	8.17724	8.20011	8.16002	8.16727	8.18228	8.17612	8.17995	8.17898	8.14844	8.19489	8.15174	8.14049	8.16727	8.18678	8.15689	8.16591	8.15722	8.14333	8.15023	8.14758	8.14592	8.1542	8.17064	8.1381	8.15899	8.21745	8.19931	8.2118	8.19267	8.22123	8.21289	8.24007	8.21411	8.21692	8.19498	8.20499	8.15422	8.16736	8.15777
0.02825	8.19012	8.14697	8.17898	8.1826	8.18283	8.15105	8.19109	8.17982	8.19496	8.1461	8.17772	8.17616	8.16729	8.17709	8.18209	8.17305	8.16942	8.14421	8.14783	8.15187	8.1818	8.16057	8.15948	8.16572	8.14751	8.1509	8.15067	8.14806	8.1542	8.16856	8.13572	8.1525	8.20601	8.1772	8.1867	8.2029	8.2247	8.21989	8.24089	8.21871	8.21207	8.20019	8.21354	8.15208	8.18531	8.14928
0.0283	8.1925	8.16658	8.18802	8.19166	8.17341	8.17896	8.17476	8.19572	8.18897	8.15193	8.1551	8.17368	8.1666	8.18821	8.1867	8.17884	8.15868	8.14686	8.13536	8.15493	8.17228	8.15517	8.16385	8.15437	8.15388	8.14545	8.13946	8.14512	8.13646	8.14249	8.134	8.15956	8.18821	8.17446	8.18823	8.20597	8.21785	8.22392	8.2448	8.22481	8.21556	8.20261	8.21192	8.16397	8.18329	8.14026
0.02835	8.18974	8.18325	8.1846	8.18298	8.1636	8.17701	8.17339	8.19668	8.19214	8.1629	8.16078	8.17011	8.16362	8.1999	8.19065	8.16566	8.16219	8.16587	8.13845	8.15767	8.16818	8.15483	8.15268	8.14594	8.15578	8.14184	8.13099	8.13404	8.1407	8.14312	8.13158	8.15609	8.17793	8.17507	8.20448	8.20503	8.20944	8.22292	8.25466	8.23502	8.22666	8.18745	8.20156	8.17863	8.16742	8.13299
0.0284	8.18626	8.18132	8.18995	8.15662	8.16229	8.16214	8.17966	8.19941	8.16505	8.17074	8.17142	8.17287	8.17652	8.18369	8.17635	8.16816	8.1658	8.16751	8.15878	8.14333	8.17211	8.162	8.17131	8.16021	8.14041	8.13337	8.13721	8.13454	8.15948	8.1448	8.12769	8.15029	8.18066	8.1872	8.19914	8.19548	8.22033	8.21878	8.26317	8.24448	8.2386	8.19925	8.19868	8.17993	8.14526	8.14981
0.02845	8.17093	8.17106	8.1798	8.14816	8.16425	8.1348	8.17396	8.17886	8.15079	8.18413	8.18031	8.17606	8.18542	8.18521	8.1608	8.15973	8.18001	8.16683	8.16074	8.15165	8.1809	8.17558	8.17505	8.16803	8.15144	8.11989	8.14323	8.14402	8.15031	8.14653	8.11098	8.14587	8.20015	8.21209	8.20246	8.21304	8.21831	8.2222	8.25624	8.2354	8.24341	8.21651	8.18548	8.19019	8.14085	8.15918
0.0285	8.16246	8.17835	8.17926	8.16328	8.16391	8.15102	8.16738	8.16315	8.16858	8.18937	8.18832	8.18178	8.18441	8.1917	8.16305	8.1506	8.1867	8.15691	8.16332	8.16259	8.18451	8.17062	8.17451	8.1637	8.17255	8.13967	8.13797	8.14512	8.15922	8.13848	8.12561	8.16002	8.19471	8.22208	8.22605	8.2263	8.21863	8.22714	8.26084	8.23004	8.2358	8.20942	8.18558	8.17638	8.14112	8.15996
0.02855	8.18476	8.16545	8.19622	8.1739	8.17793	8.16174	8.17482	8.16904	8.18001	8.17051	8.2073	8.17892	8.18487	8.19035	8.17766	8.15441	8.18182	8.14737	8.17873	8.16395	8.16977	8.15544	8.15975	8.1481	8.15878	8.13616	8.11852	8.1563	8.14932	8.14793	8.14577	8.14777	8.16055	8.23467	8.22203	8.23923	8.20461	8.21987	8.24938	8.23973	8.2373	8.21592	8.20068	8.17528	8.16469	8.16271
0.0286	8.18459	8.15859	8.19157	8.16185	8.17638	8.17762	8.17915	8.1728	8.18142	8.15298	8.19723	8.16761	8.17755	8.18232	8.1835	8.1465	8.17726	8.13755	8.16811	8.15485	8.15815	8.16177	8.16658	8.14972	8.1654	8.13622	8.11663	8.14066	8.13969	8.14533	8.16032	8.14297	8.16683	8.23891	8.19834	8.23509	8.20829	8.22573	8.22559	8.24638	8.23057	8.22205	8.20353	8.17297	8.16858	8.16145
0.02865	8.20103	8.13915	8.1683	8.1424	8.15828	8.18386	8.19111	8.1706	8.18668	8.16679	8.19637	8.16854	8.1871	8.17526	8.1843	8.17141	8.17259	8.14232	8.15233	8.14753	8.15252	8.15369	8.1605	8.13826	8.1673	8.1525	8.1468	8.13313	8.1435	8.14514	8.14739	8.14816	8.17467	8.21106	8.19414	8.2415	8.2266	8.22357	8.23246	8.23294	8.23269	8.22092	8.20234	8.16784	8.16912	8.15063
0.0287	8.21814	8.14142	8.16969	8.12824	8.15653	8.17572	8.19965	8.16378	8.19256	8.19262	8.19143	8.15992	8.17986	8.17329	8.17728	8.16648	8.17207	8.14762	8.16591	8.16195	8.15519	8.1698	8.16069	8.12752	8.15702	8.16374	8.1554	8.13896	8.14655	8.14106	8.14131	8.16246	8.16868	8.16961	8.19805	8.2386	8.21882	8.22504	8.23982	8.21846	8.23088	8.23675	8.20665	8.17642	8.16196	8.15023
0.02875	8.20269	8.15296	8.1702	8.13391	8.17478	8.16542	8.19113	8.14789	8.19777	8.18504	8.16557	8.16093	8.17106	8.16246	8.17276	8.1496	8.15496	8.15422	8.17486	8.16607	8.15075	8.16286	8.16362	8.14775	8.14138	8.15449	8.15697	8.15279	8.12567	8.13452	8.11842	8.15132	8.1616	8.17942	8.20171	8.22268	8.2164	8.21581	8.22926	8.21417	8.21878	8.21966	8.21712	8.17995	8.1679	8.15493
0.0288	8.18319	8.16448	8.17581	8.14756	8.19639	8.17537	8.18687	8.15489	8.20156	8.18544	8.17394	8.14947	8.16866	8.15411	8.17732	8.1514	8.15201	8.15855	8.18222	8.15508	8.167	8.16019	8.16065	8.15353	8.13452	8.15649	8.14928	8.15372	8.12376	8.12788	8.12609	8.14838	8.1995	8.17814	8.20164	8.21163	8.22041	8.21928	8.22056	8.21058	8.22332	8.21182	8.20099	8.16744	8.15678	8.13688
0.02885	8.16833	8.16671	8.18163	8.15847	8.20387	8.17835	8.18546	8.17673	8.19391	8.18247	8.17944	8.17301	8.18024	8.1547	8.1731	8.16032	8.16988	8.16505	8.16267	8.14804	8.14568	8.13858	8.14526	8.14478	8.14053	8.15716	8.14188	8.14707	8.13339	8.1275	8.14121	8.1455	8.20545	8.18926	8.20906	8.21777	8.21049	8.22943	8.23027	8.22332	8.22098	8.21779	8.20414	8.16975	8.14684	8.13454
0.0289	8.17385	8.16536	8.17533	8.15844	8.19429	8.1815	8.18399	8.16563	8.18571	8.19513	8.18153	8.19021	8.18794	8.16633	8.17753	8.15485	8.1811	8.16425	8.15241	8.15796	8.13055	8.13875	8.15094	8.16151	8.15773	8.15702	8.1529	8.13951	8.13251	8.1551	8.14056	8.16183	8.1938	8.20206	8.2057	8.20988	8.2114	8.22725	8.24053	8.21985	8.19418	8.21896	8.20076	8.18071	8.15962	8.14035
0.02895	8.1835	8.1793	8.18214	8.15271	8.17873	8.17953	8.18432	8.1703	8.17436	8.17957	8.18554	8.17848	8.1916	8.16557	8.1748	8.15269	8.18743	8.17747	8.1604	8.16301	8.1242	8.12887	8.17341	8.15203	8.16036	8.1488	8.16092	8.14726	8.12916	8.17251	8.14703	8.17019	8.1937	8.20578	8.20398	8.19918	8.20179	8.21283	8.22002	8.22557	8.19742	8.20362	8.18354	8.18424	8.15575	8.15237
0.029	8.17921	8.1596	8.17247	8.16038	8.15447	8.17509	8.19685	8.16349	8.17938	8.17335	8.18251	8.17009	8.1781	8.1662	8.16565	8.15666	8.17848	8.17577	8.15798	8.16792	8.11314	8.14182	8.16595	8.13791	8.17299	8.13725	8.16071	8.15243	8.12117	8.16498	8.13612	8.15331	8.19511	8.19502	8.21852	8.20351	8.20934	8.21413	8.21682	8.22878	8.20698	8.19942	8.18438	8.19613	8.17507	8.14772
0.02905	8.18388	8.14358	8.17249	8.17518	8.1525	8.1819	8.19803	8.15195	8.17137	8.17286	8.1941	8.16339	8.1908	8.14913	8.16536	8.14054	8.17549	8.16107	8.1473	8.1707	8.11043	8.14035	8.14104	8.15678	8.17486	8.12681	8.17129	8.15878	8.1357	8.1572	8.14312	8.14468	8.18771	8.19494	8.21732	8.21829	8.20518	8.23132	8.21331	8.21459	8.20688	8.21209	8.17173	8.18727	8.17608	8.16132
0.0291	8.18665	8.15334	8.17606	8.18302	8.15807	8.17118	8.17253	8.14547	8.18172	8.17856	8.18619	8.16288	8.17162	8.16393	8.16027	8.13267	8.16332	8.16698	8.14171	8.17123	8.13499	8.13154	8.13253	8.15603	8.18665	8.11983	8.15245	8.15273	8.15559	8.14798	8.13963	8.14552	8.17692	8.2073	8.21245	8.2366	8.20711	8.23034	8.20904	8.21959	8.21772	8.20005	8.19132	8.17657	8.17028	8.15479
0.02915	8.16866	8.16803	8.17295	8.16921	8.17745	8.17869	8.17488	8.14774	8.17726	8.16515	8.18876	8.17411	8.15948	8.16166	8.15445	8.15725	8.16936	8.16977	8.15411	8.16797	8.14444	8.12983	8.12965	8.1344	8.1926	8.12273	8.13807	8.14722	8.16219	8.14634	8.13288	8.15714	8.18649	8.21873	8.20538	8.22874	8.22048	8.22479	8.21213	8.22687	8.21348	8.1938	8.21112	8.16641	8.18869	8.14083
0.0292	8.15342	8.16858	8.17362	8.17499	8.17856	8.17476	8.18624	8.15638	8.16677	8.14676	8.18542	8.16978	8.17574	8.15525	8.15712	8.14487	8.17894	8.14583	8.14768	8.14215	8.15763	8.14135	8.1345	8.13818	8.16204	8.13269	8.12576	8.13271	8.16093	8.14919	8.14245	8.15536	8.18514	8.20992	8.20728	8.21209	8.24461	8.21766	8.22775	8.21777	8.20255	8.21623	8.19944	8.1566	8.19824	8.12952
0.02925	8.16143	8.15599	8.16864	8.17663	8.16061	8.19826	8.1802	8.16031	8.1813	8.15937	8.186	8.17013	8.18998	8.16832	8.14241	8.13042	8.15498	8.14947	8.14857	8.14644	8.16771	8.14455	8.14318	8.14024	8.14861	8.14016	8.13921	8.13557	8.16925	8.15308	8.13385	8.15632	8.17469	8.20473	8.20658	8.2176	8.21974	8.22222	8.23311	8.2254	8.20385	8.21295	8.18468	8.16988	8.18686	8.12931
0.0293	8.16902	8.15907	8.17204	8.18413	8.15456	8.18846	8.1679	8.15474	8.19027	8.17316	8.19052	8.17938	8.19523	8.16345	8.15792	8.15311	8.17314	8.1723	8.1492	8.15809	8.17221	8.15752	8.14791	8.14053	8.14959	8.13187	8.15111	8.15063	8.17192	8.13524	8.11806	8.16862	8.18117	8.20499	8.22735	8.22891	8.19798	8.2189	8.23465	8.22611	8.20515	8.20475	8.18268	8.17295	8.18159	8.13314
0.02935	8.18434	8.15861	8.17553	8.17728	8.16027	8.1753	8.1777	8.14856	8.19826	8.1698	8.17877	8.17167	8.18327	8.16086	8.17732	8.17158	8.1719	8.16902	8.13761	8.17202	8.15279	8.16874	8.15079	8.14503	8.148	8.12521	8.13538	8.15222	8.1613	8.11899	8.1175	8.16687	8.18853	8.20202	8.21424	8.23639	8.19521	8.21384	8.21995	8.22844	8.2078	8.20639	8.19016	8.16868	8.18651	8.12752
0.0294	8.18689	8.14686	8.17547	8.16378	8.15424	8.16851	8.18893	8.15439	8.19775	8.1608	8.19265	8.15409	8.1892	8.15687	8.17198	8.17486	8.15868	8.15163	8.14037	8.15609	8.15901	8.15765	8.15201	8.13784	8.13721	8.13192	8.13023	8.15252	8.13038	8.11974	8.12662	8.15496	8.19115	8.19206	8.19639	8.23034	8.19254	8.22084	8.23004	8.22889	8.20107	8.21014	8.20448	8.16814	8.18569	8.15022
0.02945	8.19693	8.15563	8.17465	8.1609	8.15155	8.1579	8.18346	8.1488	8.1809	8.17564	8.19998	8.16069	8.20547	8.15239	8.17123	8.15796	8.16397	8.16	8.13105	8.14072	8.15763	8.1848	8.13963	8.13704	8.13887	8.12548	8.14703	8.14886	8.11928	8.13124	8.14713	8.14095	8.20063	8.19553	8.18693	8.22943	8.19202	8.21112	8.23675	8.23393	8.21028	8.20614	8.21606	8.17083	8.18106	8.15323
0.0295	8.20955	8.15287	8.16708	8.13917	8.17722	8.14138	8.17625	8.1604	8.17663	8.17966	8.18668	8.15418	8.20778	8.1369	8.17234	8.15769	8.15613	8.16612	8.13374	8.16437	8.1514	8.18546	8.15908	8.17074	8.15483	8.13717	8.13992	8.14722	8.14281	8.1399	8.13677	8.13345	8.2062	8.19469	8.18737	8.2246	8.19279	8.21417	8.23887	8.23929	8.21758	8.19899	8.2073	8.17438	8.19397	8.14896
0.02955	8.1978	8.17682	8.16305	8.14671	8.18798	8.16195	8.1731	8.18661	8.17814	8.17265	8.19141	8.16832	8.1823	8.12342	8.17041	8.16311	8.14707	8.15325	8.17276	8.16759	8.16219	8.16904	8.1588	8.17226	8.14878	8.15943	8.12452	8.14192	8.15075	8.15639	8.13652	8.13633	8.18213	8.18356	8.19487	8.20124	8.19492	8.20656	8.22796	8.22283	8.21421	8.20194	8.22519	8.17354	8.18712	8.1624
0.0296	8.19712	8.18062	8.17598	8.15899	8.18419	8.16893	8.17612	8.18338	8.18062	8.17917	8.18521	8.17089	8.17299	8.14186	8.17768	8.1583	8.15851	8.14825	8.18047	8.15897	8.15054	8.16103	8.15065	8.15042	8.1448	8.15744	8.13175	8.14363	8.14768	8.15056	8.13049	8.14732	8.17369	8.19199	8.19962	8.20787	8.19023	8.21804	8.23282	8.2233	8.21964	8.20459	8.22147	8.16591	8.17829	8.15655
0.02965	8.17877	8.15937	8.17858	8.17066	8.17108	8.16635	8.18378	8.18041	8.18655	8.18073	8.18085	8.1719	8.18413	8.17747	8.1761	8.15746	8.15102	8.14381	8.17171	8.14819	8.14646	8.1459	8.13719	8.1432	8.1414	8.14058	8.14627	8.13786	8.16017	8.15483	8.12561	8.14905	8.17978	8.19942	8.1959	8.22235	8.20364	8.21577	8.21917	8.22151	8.22962	8.21217	8.19698	8.16046	8.15746	8.14962
0.0297	8.17389	8.12557	8.18043	8.18192	8.17745	8.14405	8.17526	8.17059	8.19044	8.16532	8.18987	8.17318	8.19086	8.18254	8.17099	8.16248	8.15399	8.15371	8.18209	8.14587	8.13093	8.13139	8.13904	8.15308	8.14276	8.14108	8.13684	8.14425	8.15214	8.15107	8.13389	8.17335	8.17621	8.2206	8.20068	8.22443	8.21167	8.2052	8.21562	8.20675	8.23009	8.19536	8.18529	8.18115	8.16631	8.15351
0.02975	8.1856	8.12483	8.19424	8.17905	8.17736	8.14892	8.15178	8.18113	8.1741	8.16141	8.20097	8.17339	8.17858	8.17755	8.16906	8.1605	8.15977	8.15578	8.17675	8.15744	8.13223	8.12696	8.13747	8.13946	8.14533	8.14342	8.1345	8.14384	8.14781	8.13061	8.13288	8.18048	8.17154	8.22121	8.20938	8.21852	8.23101	8.20423	8.21249	8.19927	8.21514	8.19016	8.19078	8.18077	8.17078	8.16721
0.0298	8.19946	8.14466	8.18426	8.16925	8.18953	8.16267	8.1525	8.18245	8.1665	8.15653	8.20807	8.17818	8.19746	8.16248	8.17362	8.15971	8.16822	8.15826	8.17625	8.15039	8.13351	8.14318	8.15207	8.13543	8.14655	8.13425	8.1394	8.13055	8.13036	8.12288	8.12666	8.16309	8.15981	8.20713	8.20591	8.21878	8.25205	8.2106	8.21085	8.19689	8.20662	8.19311	8.17251	8.18186	8.17047	8.16463
0.02985	8.1912	8.15588	8.17007	8.15659	8.19422	8.17585	8.16311	8.17429	8.16635	8.16235	8.20024	8.16353	8.18928	8.16532	8.17507	8.15434	8.17297	8.15254	8.15975	8.15601	8.1567	8.15504	8.15714	8.13646	8.1461	8.12717	8.12422	8.13112	8.12513	8.13702	8.1296	8.15657	8.15254	8.21131	8.19168	8.19744	8.25521	8.21589	8.2218	8.18821	8.20007	8.20053	8.1587	8.18346	8.17339	8.15294
0.0299	8.18245	8.17123	8.169	8.15178	8.20736	8.17595	8.18268	8.16027	8.18274	8.1613	8.19422	8.17015	8.16681	8.15351	8.16479	8.15449	8.19073	8.16284	8.13429	8.16545	8.16809	8.16	8.16605	8.14528	8.15117	8.12998	8.12334	8.13828	8.12971	8.13829	8.13263	8.15365	8.16727	8.20246	8.18968	8.18651	8.24549	8.21449	8.22727	8.20108	8.21825	8.21405	8.19439	8.18436	8.15977	8.15514
0.02995	8.17419	8.19073	8.15752	8.14547	8.20484	8.16429	8.18674	8.15483	8.17734	8.15407	8.18214	8.1827	8.17177	8.1489	8.15582	8.16374	8.19321	8.162	8.13694	8.1785	8.17364	8.14005	8.15815	8.1418	8.15346	8.14745	8.14287	8.14659	8.12727	8.13543	8.14667	8.1567	8.17186	8.18159	8.19107	8.19227	8.23589	8.20536	8.22447	8.23111	8.22519	8.21672	8.20738	8.17062	8.15552	8.14112
0.03	8.16774	8.18388	8.18163	8.1391	8.20219	8.18165	8.1702	8.17503	8.17533	8.16191	8.17604	8.16114	8.17694	8.15475	8.14877	8.1809	8.17497	8.17522	8.12744	8.16126	8.15382	8.13122	8.16769	8.15104	8.16454	8.18102	8.15544	8.14575	8.13053	8.14642	8.12649	8.13965	8.17924	8.18399	8.20097	8.18878	8.21638	8.20107	8.20999	8.25621	8.22767	8.22731	8.20076	8.15758	8.16425	8.14631
0.03005	8.18094	8.16742	8.1859	8.15182	8.18819	8.17186	8.17465	8.17837	8.1679	8.17791	8.17369	8.17188	8.17282	8.17715	8.16351	8.16896	8.17614	8.17146	8.11567	8.14318	8.16229	8.13816	8.13961	8.14291	8.14888	8.16738	8.14947	8.1452	8.14133	8.16067	8.11295	8.11916	8.17848	8.1846	8.20732	8.19826	8.22327	8.22165	8.21188	8.24619	8.20961	8.23105	8.19204	8.17646	8.15706	8.14949
0.0301	8.15636	8.14875	8.18844	8.14924	8.16866	8.15544	8.18142	8.17902	8.16244	8.19693	8.1506	8.17392	8.16998	8.16856	8.16637	8.1489	8.16586	8.16006	8.11602	8.15079	8.16441	8.1485	8.13786	8.1155	8.14001	8.15865	8.15977	8.13602	8.12845	8.15508	8.1212	8.12502	8.1946	8.18314	8.20192	8.21415	8.22248	8.21634	8.21091	8.21577	8.21695	8.21407	8.1922	8.18727	8.15491	8.13585
0.03015	8.16755	8.13972	8.18092	8.15958	8.1604	8.16326	8.183	8.18108	8.15756	8.20065	8.16418	8.16944	8.17366	8.17343	8.17677	8.13013	8.16132	8.15155	8.14272	8.15252	8.15659	8.16143	8.13086	8.11359	8.14297	8.15756	8.14981	8.12956	8.12576	8.14901	8.12433	8.13166	8.19675	8.19101	8.18909	8.20547	8.21276	8.20068	8.21949	8.21869	8.23412	8.20593	8.19258	8.18108	8.17204	8.15147
0.0302	8.1834	8.1336	8.16118	8.17059	8.18745	8.1823	8.18367	8.18674	8.1731	8.19324	8.18262	8.17078	8.2015	8.16378	8.17268	8.1514	8.16063	8.15121	8.14434	8.14926	8.14369	8.16622	8.146	8.12746	8.16164	8.14741	8.14039	8.14217	8.15372	8.16916	8.1332	8.12771	8.19635	8.19107	8.18405	8.19859	8.21688	8.21398	8.23236	8.23069	8.21615	8.21007	8.20192	8.16921	8.15269	8.15456
0.03025	8.18895	8.12197	8.1531	8.16776	8.19975	8.19071	8.18775	8.19807	8.19887	8.17274	8.18186	8.17089	8.1995	8.16502	8.15817	8.15111	8.16381	8.15834	8.13406	8.14674	8.14259	8.16814	8.16023	8.16099	8.14552	8.13469	8.12754	8.13688	8.1645	8.16963	8.12237	8.12744	8.19077	8.19407	8.1983	8.204	8.20526	8.21217	8.23132	8.22062	8.21661	8.21129	8.21424	8.16711	8.15619	8.14383
0.0303	8.17059	8.10463	8.16139	8.18447	8.19857	8.19227	8.17978	8.20681	8.20623	8.1793	8.18693	8.18186	8.17787	8.16673	8.16977	8.15073	8.14907	8.16236	8.14009	8.14672	8.15493	8.16248	8.16666	8.16725	8.14344	8.12958	8.11901	8.12468	8.16547	8.15056	8.11375	8.13208	8.18134	8.19212	8.19159	8.19283	8.20103	8.20339	8.23065	8.2185	8.23061	8.21741	8.20448	8.18783	8.18508	8.12607
0.03035	8.17371	8.1189	8.17945	8.18306	8.19561	8.1703	8.17669	8.19302	8.18064	8.17331	8.19422	8.17522	8.17476	8.15722	8.16067	8.14989	8.17003	8.15315	8.15662	8.14342	8.15922	8.1535	8.146	8.16751	8.14138	8.12962	8.12763	8.13965	8.16555	8.1391	8.14013	8.14438	8.17387	8.17688	8.18991	8.20597	8.20366	8.1966	8.21865	8.20662	8.21112	8.21217	8.20301	8.17867	8.18832	8.13696
0.0304	8.18354	8.13641	8.18029	8.16887	8.19424	8.1658	8.18659	8.18224	8.16231	8.1724	8.18806	8.18062	8.16956	8.16376	8.14983	8.14383	8.17398	8.14363	8.16629	8.14352	8.15496	8.18027	8.14871	8.16513	8.14486	8.13021	8.1509	8.14508	8.13631	8.14482	8.14865	8.15697	8.18764	8.17623	8.18542	8.22744	8.19851	8.18506	8.22151	8.2242	8.21999	8.2004	8.20461	8.17636	8.18972	8.14245
0.03045	8.18123	8.14657	8.1679	8.1675	8.18733	8.14819	8.17438	8.16917	8.15912	8.18792	8.18165	8.17112	8.17572	8.16544	8.15353	8.13881	8.16788	8.14526	8.15077	8.16521	8.17738	8.1613	8.14703	8.1584	8.15153	8.13694	8.146	8.12504	8.12515	8.14608	8.14468	8.16296	8.20005	8.18121	8.18584	8.19902	8.19851	8.18369	8.23292	8.21775	8.22704	8.20492	8.19197	8.17112	8.17814	8.14335
0.0305	8.1777	8.15125	8.16399	8.18438	8.18056	8.16454	8.16732	8.17522	8.16463	8.19376	8.17976	8.17123	8.17989	8.1595	8.16586	8.16162	8.16156	8.14779	8.13749	8.16519	8.1724	8.13429	8.1554	8.1645	8.15554	8.12483	8.13841	8.13761	8.1197	8.12935	8.13629	8.15748	8.20276	8.1728	8.18342	8.19866	8.21615	8.18863	8.21827	8.21117	8.22088	8.2111	8.18485	8.17963	8.1691	8.1423
0.03055	8.17799	8.15197	8.16275	8.18645	8.17995	8.16587	8.18933	8.17392	8.1813	8.1789	8.18422	8.16374	8.17581	8.15512	8.15571	8.162	8.14663	8.15516	8.14606	8.16454	8.15691	8.12998	8.15958	8.14661	8.15859	8.12805	8.14053	8.144	8.11819	8.13643	8.14663	8.14938	8.18563	8.17198	8.17709	8.20852	8.21411	8.19475	8.22105	8.22268	8.22092	8.2028	8.18783	8.16689	8.16877	8.16126
0.0306	8.16307	8.17427	8.16092	8.19313	8.17608	8.17354	8.19592	8.16633	8.18033	8.1846	8.19635	8.16977	8.16301	8.16116	8.16544	8.13684	8.15977	8.15193	8.14438	8.17192	8.17055	8.13135	8.15607	8.1517	8.13414	8.13097	8.13623	8.127	8.14526	8.15054	8.13597	8.13627	8.19086	8.17364	8.18972	8.21293	8.22105	8.20108	8.22046	8.22248	8.22744	8.20301	8.18056	8.18327	8.17167	8.16242
0.03065	8.17101	8.17453	8.17881	8.16875	8.17804	8.16599	8.18838	8.16471	8.18989	8.19424	8.20143	8.15929	8.16515	8.16099	8.17078	8.13765	8.17284	8.14444	8.13517	8.14989	8.16067	8.1357	8.16769	8.14299	8.10333	8.13137	8.13307	8.12016	8.12267	8.1661	8.13812	8.12809	8.19212	8.16595	8.1986	8.22065	8.21936	8.21383	8.2234	8.21558	8.23242	8.20778	8.19199	8.18634	8.17646	8.14911
0.0307	8.18699	8.15832	8.18127	8.16051	8.18167	8.17442	8.1706	8.17392	8.17245	8.18848	8.20007	8.15962	8.17751	8.14266	8.15908	8.12675	8.16399	8.13993	8.1534	8.15422	8.14411	8.1539	8.17558	8.14188	8.10936	8.13389	8.13049	8.13021	8.12597	8.16854	8.13866	8.12551	8.1916	8.18581	8.18985	8.20671	8.21468	8.21352	8.20122	8.21873	8.20038	8.21804	8.1975	8.17108	8.16917	8.1336
0.03075	8.18853	8.16771	8.17453	8.16954	8.19803	8.18117	8.16027	8.19094	8.15353	8.18104	8.18605	8.16437	8.18748	8.13513	8.15025	8.1447	8.16771	8.12496	8.17209	8.13778	8.15056	8.1571	8.15716	8.13484	8.12479	8.12365	8.13259	8.13738	8.13124	8.18108	8.14161	8.1332	8.2098	8.19555	8.18312	8.19323	8.21009	8.21289	8.19799	8.23036	8.20301	8.20093	8.19174	8.1638	8.16319	8.13911
0.0308	8.18493	8.16027	8.17221	8.16996	8.18077	8.16347	8.17461	8.19397	8.1702	8.17755	8.16982	8.17801	8.18666	8.13995	8.14198	8.17577	8.17881	8.13528	8.17047	8.14293	8.14541	8.15619	8.1473	8.14276	8.11832	8.12685	8.12229	8.14503	8.11491	8.16811	8.13692	8.1378	8.21558	8.19927	8.18924	8.20379	8.21037	8.21453	8.21507	8.23536	8.20303	8.188	8.18335	8.16256	8.15821	8.14592
0.03085	8.17595	8.12719	8.17627	8.17518	8.16778	8.16202	8.18705	8.18939	8.19044	8.18369	8.17036	8.15916	8.18108	8.15239	8.14217	8.1739	8.17118	8.14619	8.15063	8.14718	8.15521	8.15145	8.1406	8.13883	8.14299	8.12807	8.1237	8.15723	8.11657	8.14907	8.1321	8.13786	8.19382	8.19864	8.20684	8.21781	8.1888	8.20929	8.23744	8.21562	8.20469	8.19998	8.17493	8.15754	8.14655	8.15437
0.0309	8.1778	8.12939	8.16793	8.19136	8.16586	8.1724	8.17883	8.16872	8.19311	8.16896	8.18321	8.16452	8.19376	8.15662	8.15178	8.15063	8.15996	8.15065	8.14856	8.13782	8.15931	8.14287	8.12252	8.14774	8.16038	8.11274	8.1254	8.15937	8.13345	8.13982	8.12437	8.14339	8.18584	8.18998	8.21102	8.22809	8.17652	8.19717	8.25232	8.21981	8.20246	8.20168	8.18071	8.16814	8.13259	8.1403
0.03095	8.18764	8.15229	8.16833	8.17354	8.17717	8.183	8.16759	8.17682	8.18951	8.17364	8.18651	8.1547	8.19687	8.17171	8.16702	8.14346	8.15319	8.16977	8.16618	8.12847	8.12872	8.15165	8.12502	8.15952	8.1476	8.1266	8.13169	8.16553	8.14697	8.13961	8.11636	8.14783	8.18317	8.19649	8.1999	8.22815	8.2037	8.19866	8.25125	8.20745	8.20221	8.20639	8.17528	8.17528	8.15266	8.1547
0.031	8.17152	8.15081	8.1731	8.1741	8.19082	8.18726	8.16351	8.17932	8.18113	8.18966	8.1703	8.1423	8.17993	8.1823	8.17287	8.14648	8.14308	8.16368	8.1649	8.14754	8.14425	8.14711	8.13261	8.13797	8.15306	8.14318	8.11954	8.14093	8.14207	8.13549	8.12159	8.15269	8.17995	8.19813	8.19666	8.21667	8.20667	8.20429	8.23601	8.21815	8.19164	8.21175	8.17413	8.1645	8.15828	8.16244
0.03105	8.16353	8.16256	8.176	8.18861	8.18045	8.19092	8.17871	8.19199	8.17846	8.169	8.16833	8.14154	8.17554	8.1945	8.17968	8.16149	8.13589	8.14201	8.13976	8.14146	8.15405	8.1572	8.1459	8.13433	8.15926	8.14167	8.12342	8.15144	8.13782	8.13786	8.12958	8.15367	8.18913	8.17986	8.18884	8.19952	8.21274	8.20152	8.22931	8.22666	8.1942	8.20427	8.17476	8.13698	8.17516	8.16618
0.0311	8.16505	8.18293	8.1698	8.19233	8.17051	8.17585	8.18287	8.18062	8.1711	8.16277	8.17883	8.16505	8.18132	8.19351	8.18563	8.16067	8.1423	8.14137	8.13461	8.1324	8.14072	8.13198	8.14808	8.14571	8.15451	8.12941	8.14053	8.14409	8.14184	8.15058	8.12353	8.16267	8.18316	8.18542	8.18886	8.18476	8.22002	8.20608	8.23378	8.22317	8.18855	8.20786	8.1823	8.13749	8.17301	8.16149
0.03115	8.17484	8.17984	8.1632	8.18363	8.17928	8.1612	8.18323	8.17558	8.18592	8.16957	8.18335	8.18003	8.18018	8.17831	8.17978	8.15065	8.15094	8.14835	8.15786	8.12778	8.15279	8.11462	8.13902	8.14201	8.15607	8.14987	8.14362	8.15506	8.1428	8.14863	8.12893	8.17822	8.1938	8.18958	8.19605	8.17888	8.19786	8.21066	8.23593	8.22136	8.19386	8.2114	8.1777	8.13562	8.16372	8.16339
0.0312	8.19334	8.16681	8.18417	8.167	8.18157	8.1538	8.17705	8.16242	8.19292	8.17198	8.17816	8.17322	8.17875	8.17493	8.17354	8.15018	8.15529	8.15104	8.16711	8.13272	8.16107	8.12426	8.13875	8.13959	8.14407	8.15969	8.13217	8.15453	8.13713	8.14034	8.13078	8.16704	8.18483	8.18052	8.2044	8.16936	8.19725	8.19923	8.24183	8.20601	8.19864	8.21587	8.18501	8.14922	8.17541	8.16931
0.03125	8.20246	8.13799	8.19345	8.16227	8.15069	8.15029	8.18161	8.14365	8.1909	8.17469	8.16866	8.17247	8.17965	8.1745	8.19723	8.13601	8.16263	8.14806	8.16889	8.14911	8.16797	8.15121	8.15041	8.14047	8.14604	8.1476	8.12027	8.13053	8.13969	8.14148	8.13007	8.1505	8.17945	8.18472	8.19721	8.17253	8.20274	8.19723	8.24274	8.2303	8.20478	8.22264	8.19002	8.1596	8.17486	8.17842
0.0313	8.20107	8.14299	8.18352	8.15876	8.15041	8.15241	8.18876	8.15731	8.19414	8.1674	8.17131	8.19059	8.1748	8.17926	8.19674	8.14939	8.167	8.15323	8.15992	8.17587	8.15359	8.16217	8.16189	8.1378	8.14884	8.1531	8.12048	8.11462	8.13257	8.12927	8.12359	8.153	8.17781	8.18237	8.1909	8.18638	8.20436	8.2011	8.22954	8.22775	8.21005	8.22794	8.18466	8.16526	8.16204	8.15943
0.03135	8.17694	8.16494	8.1694	8.15525	8.16875	8.16891	8.1757	8.17102	8.17251	8.16557	8.1695	8.20198	8.16435	8.17732	8.18624	8.14476	8.17827	8.1386	8.15592	8.17965	8.16114	8.17587	8.15422	8.13406	8.15653	8.15796	8.12273	8.12078	8.13316	8.13902	8.12298	8.15266	8.17642	8.17396	8.18737	8.21583	8.21541	8.19393	8.22315	8.22571	8.20965	8.20642	8.18823	8.1702	8.15804	8.15952
0.0314	8.14678	8.14669	8.17513	8.16763	8.16162	8.16271	8.18848	8.14949	8.17087	8.16063	8.14968	8.18584	8.16772	8.16313	8.1819	8.12588	8.19162	8.15475	8.16099	8.15096	8.17173	8.16545	8.14415	8.13688	8.15022	8.1555	8.14459	8.14198	8.12569	8.15289	8.12704	8.14775	8.17659	8.19971	8.19328	8.22374	8.21064	8.19351	8.23147	8.23904	8.20005	8.19525	8.19593	8.16166	8.17945	8.18264
0.03145	8.16103	8.12677	8.17242	8.16565	8.15399	8.15676	8.19275	8.15016	8.15916	8.1386	8.15599	8.17389	8.16395	8.18731	8.18369	8.12668	8.19221	8.15523	8.15977	8.13347	8.14898	8.17013	8.15178	8.15365	8.14552	8.15016	8.14539	8.14014	8.10261	8.15441	8.12071	8.13545	8.17957	8.1971	8.19229	8.21964	8.2159	8.1926	8.22128	8.23067	8.19115	8.20124	8.20866	8.16376	8.17154	8.18521
0.0315	8.18491	8.1279	8.18056	8.16519	8.15741	8.17949	8.18748	8.14587	8.15086	8.13833	8.16813	8.16717	8.15819	8.17806	8.18899	8.14396	8.19695	8.15569	8.1587	8.13412	8.15172	8.15203	8.15401	8.15147	8.15907	8.13978	8.12977	8.13206	8.11346	8.15269	8.12937	8.13152	8.18041	8.19027	8.20299	8.214	8.21871	8.20028	8.21074	8.21289	8.20444	8.19939	8.2102	8.16961	8.16746	8.18737
0.03155	8.18052	8.1245	8.17017	8.16906	8.14878	8.18815	8.1715	8.17013	8.15111	8.16774	8.16803	8.16183	8.17324	8.16805	8.17377	8.14569	8.17472	8.15506	8.1563	8.12956	8.14571	8.14631	8.15369	8.1465	8.18533	8.14116	8.14035	8.12885	8.12994	8.15994	8.14247	8.16257	8.18617	8.16256	8.20024	8.2102	8.23544	8.2213	8.21539	8.20749	8.21125	8.20377	8.19212	8.17657	8.15868	8.20091
0.0316	8.17751	8.12702	8.16696	8.16648	8.17081	8.19462	8.13482	8.16601	8.1559	8.19328	8.16084	8.17165	8.16317	8.17219	8.16898	8.15952	8.16166	8.16187	8.15605	8.14215	8.14096	8.14608	8.13416	8.14022	8.19803	8.14564	8.12565	8.12967	8.12813	8.1748	8.15765	8.16818	8.18405	8.15491	8.20784	8.20314	8.23904	8.22479	8.21621	8.19248	8.21352	8.2028	8.1798	8.18233	8.17017	8.19744
0.03165	8.17574	8.14177	8.18859	8.16053	8.15897	8.17221	8.14959	8.18499	8.15773	8.19218	8.15647	8.18594	8.15981	8.1695	8.16565	8.14449	8.15411	8.16654	8.13814	8.14798	8.15403	8.14323	8.13255	8.13005	8.16689	8.13482	8.12563	8.1282	8.12553	8.16847	8.13684	8.15405	8.19464	8.15987	8.22023	8.19189	8.23013	8.23002	8.22916	8.18115	8.21375	8.20309	8.18062	8.17997	8.17045	8.15802
0.0317	8.17389	8.14968	8.17667	8.15571	8.15958	8.14949	8.16227	8.18661	8.17814	8.17629	8.1678	8.19614	8.15641	8.16561	8.17036	8.1366	8.17505	8.15449	8.12847	8.13675	8.17099	8.15987	8.14463	8.14289	8.12956	8.12799	8.12235	8.12702	8.12496	8.15727	8.14959	8.14995	8.20217	8.18348	8.19931	8.19715	8.23442	8.21688	8.23298	8.20078	8.2093	8.21455	8.19191	8.17034	8.16942	8.14291
0.03175	8.18096	8.15619	8.19248	8.17366	8.1761	8.15241	8.1662	8.18857	8.18056	8.1612	8.15056	8.20774	8.17526	8.16387	8.15712	8.15739	8.16521	8.14554	8.13202	8.14119	8.15702	8.1822	8.15636	8.15454	8.1485	8.12481	8.10734	8.14198	8.12477	8.13936	8.15184	8.13599	8.20751	8.19864	8.18571	8.2165	8.23725	8.19881	8.23151	8.2037	8.21379	8.22359	8.19052	8.16675	8.16109	8.16082
0.0318	8.20042	8.15599	8.21005	8.18609	8.18514	8.16147	8.16818	8.18041	8.16666	8.16177	8.17522	8.20169	8.17982	8.16025	8.15615	8.15928	8.17102	8.15186	8.16036	8.16607	8.125	8.17017	8.17461	8.16059	8.14648	8.1319	8.11945	8.13826	8.12916	8.14087	8.15414	8.13225	8.19046	8.21272	8.18666	8.2243	8.21411	8.20242	8.24512	8.19523	8.21632	8.23666	8.1867	8.17822	8.15559	8.16647
0.03185	8.19902	8.17032	8.19695	8.16971	8.18733	8.16385	8.17429	8.17272	8.17429	8.1645	8.19464	8.17463	8.16631	8.14758	8.15228	8.14533	8.18735	8.14991	8.17892	8.15931	8.11771	8.15041	8.15735	8.15582	8.14051	8.127	8.12296	8.13694	8.14035	8.14493	8.13564	8.1296	8.17837	8.21396	8.18012	8.20841	8.20107	8.21293	8.24146	8.18087	8.21304	8.24755	8.17608	8.17526	8.15666	8.15826
0.0319	8.19778	8.18239	8.1864	8.16553	8.2008	8.16423	8.19166	8.16107	8.17684	8.17316	8.18066	8.18329	8.15567	8.14644	8.15546	8.14659	8.2073	8.14421	8.15416	8.14062	8.13057	8.16021	8.15884	8.1534	8.14245	8.12809	8.12792	8.14882	8.13566	8.15472	8.13492	8.13541	8.18518	8.18556	8.17635	8.18989	8.19834	8.21808	8.24938	8.17802	8.22041	8.24121	8.17739	8.17526	8.15804	8.15245
0.03195	8.21012	8.17188	8.17806	8.16328	8.19588	8.1708	8.1819	8.16364	8.18752	8.17919	8.18508	8.17354	8.17282	8.15128	8.14159	8.14236	8.19321	8.15006	8.14306	8.15378	8.1226	8.15882	8.14997	8.15584	8.14886	8.12452	8.13477	8.14112	8.12487	8.17348	8.14169	8.13396	8.18115	8.18626	8.16265	8.20356	8.20463	8.21554	8.22418	8.20829	8.22182	8.21505	8.17335	8.17457	8.15399	8.14688
0.032	8.21884	8.16456	8.17841	8.1609	8.18651	8.15607	8.16505	8.16719	8.18697	8.17442	8.16799	8.17732	8.17766	8.14915	8.14144	8.14783	8.16849	8.14533	8.14749	8.15292	8.14411	8.12666	8.15359	8.14697	8.13625	8.1233	8.13669	8.13286	8.11714	8.16263	8.12218	8.13791	8.17272	8.21262	8.16347	8.2049	8.21981	8.20263	8.22689	8.20848	8.2095	8.20339	8.17247	8.17205	8.15697	8.15054
0.03205	8.2058	8.16296	8.19351	8.15435	8.17043	8.13177	8.15876	8.17904	8.17783	8.16759	8.16442	8.17219	8.17936	8.1399	8.16877	8.14844	8.16645	8.15186	8.14552	8.15262	8.13963	8.1312	8.14934	8.15138	8.16	8.12273	8.13736	8.13673	8.11409	8.16084	8.11972	8.14175	8.16504	8.19361	8.17787	8.21655	8.23204	8.21823	8.22144	8.22351	8.21661	8.18983	8.17589	8.16668	8.15855	8.1543
0.0321	8.18741	8.17722	8.19212	8.14919	8.17329	8.1381	8.16988	8.17533	8.18043	8.17959	8.1706	8.16286	8.17455	8.16708	8.1757	8.14497	8.16702	8.16492	8.15001	8.14804	8.12815	8.15657	8.15058	8.15691	8.16555	8.13761	8.14114	8.14863	8.12025	8.1568	8.12441	8.15632	8.16648	8.19237	8.17652	8.22781	8.2123	8.22563	8.21644	8.22603	8.202	8.18172	8.18771	8.15628	8.17856	8.15214
0.03215	8.19357	8.16248	8.18562	8.1584	8.1802	8.14455	8.18253	8.16401	8.18811	8.16906	8.15815	8.17667	8.16954	8.16835	8.18806	8.14804	8.18407	8.1769	8.14657	8.14732	8.12561	8.15449	8.14384	8.13847	8.16082	8.1361	8.15063	8.15166	8.12847	8.13915	8.12504	8.15462	8.18501	8.18312	8.17358	8.22159	8.19342	8.22018	8.22008	8.22981	8.20452	8.20517	8.1815	8.15407	8.18132	8.15348
0.0322	8.20671	8.16994	8.18918	8.15338	8.186	8.13517	8.16643	8.17629	8.17762	8.15529	8.17623	8.16334	8.19416	8.1642	8.18386	8.14104	8.19426	8.16153	8.14154	8.15592	8.11253	8.14978	8.13763	8.12189	8.16582	8.12391	8.15048	8.13477	8.12752	8.13742	8.12595	8.15928	8.18979	8.1723	8.19239	8.20444	8.20349	8.21579	8.22845	8.24713	8.19468	8.22237	8.17837	8.15178	8.18338	8.14363
0.03225	8.2093	8.16397	8.17945	8.15186	8.19672	8.14575	8.15611	8.1761	8.17595	8.15374	8.19353	8.16063	8.20635	8.14095	8.1703	8.14085	8.18094	8.15559	8.15304	8.15382	8.13457	8.14732	8.1654	8.13593	8.14905	8.11422	8.1456	8.11687	8.14445	8.13938	8.09536	8.15634	8.18207	8.18222	8.21062	8.19073	8.20612	8.22605	8.23011	8.239	8.19519	8.21583	8.16998	8.15001	8.17333	8.13173
0.0323	8.18272	8.16259	8.17913	8.14533	8.17568	8.16822	8.14793	8.17337	8.17528	8.16092	8.17173	8.1525	8.20667	8.14274	8.16687	8.13625	8.16458	8.16694	8.13984	8.15229	8.1451	8.14732	8.1605	8.14425	8.15395	8.10949	8.15191	8.1274	8.15315	8.14545	8.09456	8.15296	8.20538	8.1818	8.20829	8.20044	8.19805	8.21161	8.22651	8.207	8.20068	8.20827	8.1628	8.15544	8.17135	8.14676
0.03235	8.17934	8.16214	8.1768	8.14827	8.1749	8.16589	8.15559	8.16704	8.16809	8.16643	8.1666	8.17518	8.20156	8.16977	8.17438	8.15504	8.17381	8.16637	8.15449	8.15504	8.15119	8.13704	8.1473	8.15714	8.1621	8.12471	8.13869	8.14627	8.14859	8.13677	8.11472	8.13473	8.19544	8.17295	8.20538	8.20677	8.21609	8.20978	8.21413	8.18968	8.20654	8.19941	8.1773	8.16574	8.18083	8.16132
0.0324	8.16956	8.15876	8.16776	8.16599	8.1711	8.15655	8.15651	8.17148	8.16431	8.17255	8.16212	8.17863	8.19021	8.16771	8.17322	8.16156	8.16727	8.17368	8.14404	8.15954	8.17196	8.14087	8.14518	8.16631	8.16381	8.12794	8.11592	8.14209	8.13738	8.1456	8.13078	8.14053	8.18552	8.16803	8.18451	8.18771	8.2173	8.21531	8.22227	8.17568	8.21066	8.20362	8.19019	8.1748	8.19006	8.1521
0.03245	8.17825	8.17188	8.16647	8.19153	8.15536	8.14663	8.15161	8.18235	8.16336	8.16912	8.17347	8.17181	8.18615	8.17038	8.16156	8.15868	8.15512	8.16217	8.15945	8.14854	8.18655	8.13879	8.15025	8.15527	8.16078	8.1308	8.10301	8.13253	8.14207	8.1398	8.13257	8.15016	8.18722	8.1806	8.1815	8.18974	8.21278	8.2103	8.24303	8.17444	8.225	8.20282	8.186	8.18918	8.19248	8.16244
0.0325	8.16818	8.17389	8.15346	8.18174	8.16151	8.14444	8.16626	8.16568	8.15708	8.17005	8.18968	8.17097	8.16717	8.16595	8.14842	8.1661	8.15908	8.14318	8.16664	8.15563	8.1752	8.14528	8.14249	8.15962	8.15653	8.12294	8.1094	8.12853	8.13925	8.12326	8.1197	8.14884	8.18123	8.19979	8.17287	8.22096	8.19296	8.20282	8.24596	8.20999	8.24577	8.20066	8.16372	8.18768	8.16986	8.16618
0.03255	8.17839	8.17255	8.15254	8.16929	8.17383	8.13047	8.17032	8.16746	8.16299	8.16107	8.20541	8.16946	8.16965	8.16328	8.1509	8.17392	8.1679	8.15084	8.12893	8.17635	8.1443	8.14209	8.13738	8.17215	8.14611	8.11951	8.12346	8.12939	8.1481	8.12641	8.12101	8.13566	8.18275	8.20368	8.16235	8.21497	8.18275	8.19048	8.23647	8.22399	8.20921	8.21304	8.167	8.15723	8.16053	8.15857
0.0326	8.19033	8.15763	8.1496	8.1583	8.17543	8.14054	8.16833	8.1691	8.16774	8.15447	8.20555	8.17051	8.1797	8.15773	8.16133	8.16835	8.16303	8.16616	8.11525	8.17085	8.13913	8.15304	8.13465	8.1509	8.1329	8.12582	8.14653	8.1414	8.14022	8.14814	8.13366	8.13328	8.19313	8.18195	8.16515	8.20345	8.18398	8.1951	8.23038	8.19822	8.19921	8.22351	8.17522	8.15701	8.17165	8.14192
0.03265	8.19262	8.1361	8.16286	8.17877	8.16254	8.15371	8.15794	8.16231	8.16177	8.14871	8.21463	8.16311	8.19889	8.1661	8.17841	8.16191	8.15754	8.18283	8.12887	8.13965	8.13807	8.14167	8.14474	8.13583	8.14732	8.14754	8.1521	8.14083	8.11575	8.14785	8.12399	8.15369	8.18205	8.17801	8.18153	8.19712	8.19643	8.20204	8.23586	8.19307	8.22659	8.21501	8.18537	8.14863	8.1452	8.13299
0.0327	8.18172	8.13574	8.18388	8.16515	8.17863	8.17316	8.15872	8.15594	8.14627	8.15756	8.20433	8.17728	8.19778	8.16624	8.16841	8.14423	8.16286	8.17894	8.14045	8.12714	8.1501	8.13179	8.17188	8.12719	8.155	8.13923	8.13282	8.13087	8.11993	8.14135	8.13818	8.14268	8.16748	8.17566	8.18422	8.21009	8.2036	8.20679	8.23751	8.18916	8.23683	8.20337	8.1819	8.15914	8.14137	8.13841
0.03275	8.1703	8.15477	8.17692	8.16944	8.1941	8.19609	8.17186	8.1382	8.16992	8.14409	8.1909	8.18192	8.19408	8.17179	8.15893	8.13587	8.16549	8.16994	8.16086	8.13747	8.15084	8.14297	8.1687	8.13623	8.15475	8.13627	8.11987	8.11436	8.11399	8.15289	8.14585	8.13696	8.17678	8.15945	8.17883	8.20217	8.22216	8.20963	8.23902	8.20778	8.22388	8.20786	8.20551	8.16113	8.16439	8.16301
0.0328	8.15319	8.1566	8.17825	8.16488	8.18058	8.19517	8.15744	8.13612	8.18129	8.13059	8.17429	8.20137	8.18914	8.16553	8.15517	8.1459	8.16158	8.16063	8.15687	8.15266	8.15586	8.14213	8.15506	8.13982	8.15569	8.13177	8.12885	8.11508	8.1336	8.17286	8.13799	8.16586	8.19027	8.16191	8.19082	8.21268	8.23986	8.1945	8.23198	8.20757	8.22723	8.21331	8.2053	8.16399	8.16536	8.15853
0.03285	8.14886	8.15722	8.16233	8.12965	8.17936	8.16931	8.15901	8.14171	8.16751	8.14533	8.16679	8.18144	8.17789	8.16275	8.15346	8.15659	8.16925	8.15725	8.13719	8.16267	8.14512	8.14241	8.15872	8.13799	8.16589	8.13787	8.13627	8.14545	8.16154	8.16128	8.14081	8.1559	8.18705	8.18052	8.18422	8.20442	8.22411	8.18459	8.21489	8.20911	8.22004	8.20353	8.19246	8.17446	8.16448	8.16973
0.0329	8.15231	8.16216	8.14865	8.13	8.16093	8.17354	8.16608	8.16475	8.16113	8.17459	8.17341	8.16246	8.15887	8.16534	8.15704	8.15437	8.16376	8.16492	8.13639	8.16357	8.15413	8.15866	8.15372	8.15287	8.14716	8.13892	8.13658	8.15073	8.14201	8.15796	8.11703	8.13417	8.18598	8.19117	8.17759	8.22044	8.2209	8.19471	8.22775	8.23374	8.22346	8.21148	8.19815	8.16292	8.1591	8.17219
0.03295	8.16193	8.16751	8.1555	8.15432	8.16486	8.16534	8.16833	8.17968	8.14651	8.17926	8.17381	8.1546	8.1566	8.17045	8.14371	8.15329	8.16608	8.15575	8.12975	8.15308	8.14932	8.14939	8.16288	8.17928	8.14238	8.1385	8.13559	8.14989	8.13654	8.15033	8.11157	8.13072	8.19256	8.17875	8.18047	8.22739	8.2198	8.18632	8.23294	8.22824	8.22216	8.21369	8.21295	8.17093	8.16895	8.16938
0.033	8.16326	8.14734	8.17244	8.1806	8.18548	8.16549	8.16717	8.19727	8.12979	8.17827	8.20435	8.16097	8.15283	8.16481	8.13896	8.14413	8.17507	8.16139	8.13553	8.14198	8.14409	8.15994	8.14821	8.16589	8.16027	8.1476	8.13242	8.15315	8.13107	8.15073	8.11846	8.12529	8.1851	8.18104	8.17986	8.20633	8.19918	8.20818	8.21836	8.23217	8.2201	8.21323	8.19931	8.19654	8.19155	8.15807
0.03305	8.17402	8.1447	8.18707	8.18176	8.1951	8.17171	8.16473	8.1926	8.13648	8.17211	8.21386	8.16889	8.16332	8.1572	8.15084	8.14257	8.17081	8.17827	8.15729	8.1469	8.15355	8.15788	8.14108	8.15231	8.16772	8.13581	8.13057	8.14594	8.14299	8.13519	8.11373	8.12731	8.17989	8.18323	8.19229	8.21772	8.18125	8.218	8.22868	8.21762	8.21777	8.21915	8.19445	8.19351	8.19048	8.14552
0.0331	8.17013	8.16483	8.18657	8.19166	8.19405	8.15973	8.18243	8.1802	8.17574	8.17039	8.19233	8.17379	8.17413	8.17606	8.14283	8.12342	8.17417	8.17993	8.16566	8.1436	8.16685	8.15489	8.13826	8.16475	8.16174	8.13066	8.10678	8.1415	8.13095	8.13152	8.12469	8.15004	8.18497	8.1929	8.18321	8.21735	8.17455	8.21329	8.216	8.20763	8.20351	8.22199	8.21108	8.17152	8.17364	8.15771
0.03315	8.15914	8.17293	8.18312	8.17717	8.18115	8.17453	8.19725	8.17505	8.18174	8.18542	8.20019	8.17211	8.1703	8.17041	8.13152	8.1283	8.17976	8.17661	8.17163	8.16814	8.17114	8.14043	8.13261	8.169	8.15311	8.1455	8.08945	8.14917	8.12994	8.1514	8.14112	8.16256	8.19744	8.19115	8.1925	8.22897	8.20391	8.20248	8.22264	8.21688	8.20976	8.22296	8.21049	8.16528	8.15676	8.15277
0.0332	8.1669	8.1698	8.16191	8.17451	8.16563	8.16618	8.16891	8.18529	8.17322	8.17467	8.19342	8.17322	8.17255	8.16774	8.1459	8.14383	8.17141	8.16004	8.17039	8.16778	8.17295	8.12546	8.13839	8.1579	8.15155	8.16969	8.10993	8.15493	8.14936	8.14301	8.15302	8.16137	8.18678	8.18069	8.19878	8.22077	8.20467	8.19084	8.22176	8.23172	8.23835	8.21339	8.18853	8.17371	8.14087	8.14407
0.03325	8.19927	8.15792	8.15966	8.16191	8.15659	8.16174	8.15378	8.18909	8.1992	8.16299	8.16793	8.16572	8.18842	8.16452	8.16214	8.15535	8.14541	8.16633	8.14774	8.14768	8.16689	8.11003	8.15186	8.15039	8.16692	8.1531	8.12119	8.14129	8.16467	8.13181	8.15113	8.16132	8.16822	8.16645	8.20133	8.22063	8.20751	8.20528	8.23048	8.23851	8.23849	8.20723	8.18213	8.16599	8.14692	8.15601
0.0333	8.21947	8.14951	8.15647	8.16584	8.15012	8.15819	8.14734	8.17467	8.19033	8.14661	8.1599	8.16618	8.17707	8.18634	8.16107	8.14888	8.14243	8.17635	8.14547	8.15432	8.16114	8.11899	8.15611	8.15189	8.16429	8.13938	8.1336	8.13251	8.1646	8.14798	8.15243	8.16977	8.18724	8.16038	8.20417	8.21232	8.20213	8.2143	8.21384	8.22155	8.21997	8.21371	8.17125	8.16338	8.15189	8.16326
0.03335	8.20423	8.15376	8.16193	8.15674	8.15308	8.15536	8.15809	8.17352	8.1864	8.15485	8.16833	8.17894	8.1752	8.18354	8.15722	8.12571	8.15298	8.16284	8.16092	8.13831	8.15548	8.12916	8.15371	8.16193	8.16126	8.14407	8.14625	8.14081	8.14846	8.15336	8.15487	8.17167	8.20307	8.16694	8.20202	8.21428	8.20984	8.23061	8.2214	8.22395	8.22607	8.22519	8.16635	8.14581	8.15802	8.1546
0.0334	8.19088	8.15815	8.15254	8.15666	8.17514	8.15554	8.15815	8.17684	8.18802	8.15472	8.16904	8.19687	8.17827	8.16217	8.1632	8.13391	8.1558	8.16591	8.15077	8.13732	8.15012	8.13452	8.16013	8.1546	8.16586	8.15109	8.16338	8.15079	8.15128	8.16311	8.14894	8.16858	8.17892	8.17144	8.18186	8.20875	8.22178	8.22361	8.23027	8.21177	8.22842	8.21472	8.18115	8.15107	8.16717	8.16729
0.03345	8.18851	8.18039	8.16002	8.15401	8.17873	8.15365	8.17902	8.17543	8.17604	8.14758	8.17413	8.20133	8.16881	8.15031	8.14756	8.16074	8.15029	8.16914	8.13484	8.14659	8.15054	8.12603	8.17854	8.15144	8.15887	8.15529	8.14724	8.15077	8.14573	8.15252	8.14072	8.17638	8.17244	8.16261	8.17577	8.19529	8.22598	8.21087	8.22321	8.20259	8.22206	8.20274	8.17982	8.16	8.15189	8.17533
0.0335	8.18499	8.17934	8.17171	8.16275	8.16429	8.16097	8.20122	8.15285	8.16282	8.13585	8.17181	8.17526	8.16637	8.15426	8.13824	8.15905	8.17955	8.17247	8.13227	8.15962	8.13492	8.14253	8.16051	8.14438	8.14594	8.1357	8.12178	8.15779	8.13816	8.14651	8.14089	8.17701	8.18308	8.16463	8.1938	8.18972	8.21575	8.22634	8.22315	8.20179	8.2139	8.18901	8.18205	8.15575	8.14985	8.17781
0.03355	8.19351	8.17165	8.18039	8.15493	8.1531	8.17621	8.1982	8.15575	8.15889	8.1344	8.17419	8.17921	8.17879	8.15802	8.14791	8.15985	8.18213	8.17078	8.13795	8.15739	8.12704	8.15542	8.14438	8.1398	8.14344	8.13274	8.11726	8.13868	8.14089	8.14817	8.13007	8.15657	8.17421	8.16093	8.20114	8.19597	8.21651	8.22788	8.2246	8.21692	8.2159	8.18483	8.18228	8.1576	8.14581	8.14585
0.0336	8.18279	8.17625	8.1723	8.15678	8.15763	8.17682	8.16391	8.15372	8.15893	8.13732	8.16288	8.19254	8.17551	8.15924	8.15153	8.1646	8.17963	8.1682	8.15588	8.15508	8.13679	8.14613	8.1424	8.15556	8.14039	8.13421	8.11401	8.12866	8.14468	8.1448	8.10417	8.14808	8.17387	8.16877	8.18003	8.19349	8.21896	8.22094	8.22285	8.23727	8.21714	8.21585	8.17636	8.165	8.17713	8.14026
0.03365	8.17949	8.18047	8.1706	8.15613	8.15968	8.16221	8.15561	8.1418	8.16385	8.14634	8.15727	8.18029	8.17535	8.15638	8.16214	8.15584	8.16734	8.14514	8.17331	8.16185	8.14627	8.13814	8.13974	8.16183	8.13562	8.14281	8.13662	8.10762	8.14068	8.12691	8.10385	8.14251	8.17535	8.1827	8.17537	8.19839	8.20168	8.21634	8.21566	8.24118	8.19962	8.21644	8.16509	8.17026	8.18075	8.13105
0.0337	8.172	8.17577	8.17648	8.1657	8.16019	8.17366	8.16391	8.15264	8.16456	8.15378	8.15809	8.17787	8.16856	8.15702	8.16456	8.14842	8.15159	8.15464	8.16444	8.1588	8.14329	8.1517	8.14219	8.1642	8.13906	8.13398	8.13597	8.10747	8.14283	8.11205	8.10097	8.13929	8.17314	8.19185	8.19008	8.20417	8.1963	8.21308	8.22882	8.23639	8.19618	8.2053	8.16359	8.17541	8.16862	8.12187
0.03375	8.1715	8.16513	8.19941	8.16677	8.1591	8.17366	8.16437	8.16362	8.17083	8.15422	8.17249	8.16853	8.17638	8.14852	8.16502	8.14236	8.15561	8.14863	8.14459	8.15845	8.13499	8.1461	8.1539	8.15845	8.14159	8.12777	8.12363	8.11991	8.15357	8.12719	8.11211	8.13547	8.19254	8.1826	8.18241	8.19138	8.20387	8.21747	8.24974	8.22803	8.19593	8.22474	8.17686	8.17314	8.14184	8.13667
0.0338	8.18382	8.17024	8.21152	8.16532	8.15504	8.1605	8.1768	8.16647	8.18565	8.15533	8.17778	8.17776	8.16067	8.14297	8.17654	8.15239	8.18171	8.14764	8.14182	8.1595	8.13652	8.13602	8.16599	8.16208	8.14756	8.12603	8.13927	8.12284	8.14463	8.13093	8.12838	8.13795	8.19317	8.17659	8.18623	8.19662	8.20177	8.20381	8.24575	8.2196	8.19601	8.21936	8.18256	8.16788	8.14581	8.14703
0.03385	8.17673	8.16805	8.18367	8.14526	8.13574	8.1526	8.1587	8.15517	8.197	8.16202	8.18205	8.18956	8.16164	8.15563	8.18314	8.16513	8.19088	8.15493	8.13799	8.15336	8.14747	8.13204	8.14322	8.15588	8.13211	8.12887	8.14711	8.13206	8.13494	8.13887	8.1345	8.14535	8.19973	8.18218	8.17757	8.20654	8.20641	8.18396	8.2122	8.22107	8.18174	8.21495	8.19181	8.16751	8.16015	8.13702
0.0339	8.16652	8.15929	8.17026	8.14819	8.14493	8.16353	8.15111	8.14852	8.19731	8.17383	8.15756	8.17928	8.1641	8.16814	8.16774	8.14516	8.1904	8.15819	8.1354	8.15817	8.14177	8.13231	8.13818	8.14831	8.13467	8.13316	8.12592	8.14598	8.15723	8.16391	8.13868	8.14375	8.19021	8.18974	8.16998	8.19147	8.19925	8.19649	8.20911	8.21592	8.17051	8.21196	8.18832	8.16208	8.1661	8.15414
0.03395	8.15859	8.15805	8.17598	8.16355	8.1621	8.18443	8.1666	8.15506	8.19786	8.1741	8.15315	8.16366	8.17642	8.15895	8.15989	8.14096	8.18834	8.15664	8.14882	8.16463	8.13025	8.14146	8.13698	8.14348	8.12572	8.14428	8.12006	8.13705	8.13698	8.15012	8.14383	8.14957	8.16433	8.20753	8.17785	8.17822	8.18058	8.19952	8.23172	8.19551	8.19107	8.19685	8.17768	8.16677	8.1761	8.16702
0.034	8.15237	8.14886	8.18138	8.17001	8.15771	8.17928	8.17585	8.14768	8.21039	8.17347	8.15668	8.16971	8.18069	8.14732	8.16919	8.14905	8.1847	8.14072	8.13778	8.16591	8.12195	8.12763	8.13677	8.1501	8.12181	8.14947	8.13183	8.12601	8.13536	8.15083	8.14693	8.14247	8.15464	8.20227	8.18058	8.16751	8.1892	8.1963	8.24776	8.19265	8.20688	8.19073	8.1838	8.15826	8.18407	8.16513
0.03405	8.15777	8.14007	8.19021	8.17602	8.16183	8.15926	8.15327	8.14375	8.21175	8.17778	8.1567	8.16505	8.17524	8.14999	8.17226	8.1513	8.18729	8.13894	8.15948	8.15657	8.12519	8.13089	8.14297	8.1568	8.12988	8.14222	8.13448	8.11079	8.14077	8.15252	8.15016	8.13965	8.17249	8.19098	8.18077	8.17825	8.20057	8.19344	8.23326	8.2144	8.21131	8.19107	8.18401	8.16013	8.17003	8.15922
0.0341	8.1885	8.15207	8.17797	8.16961	8.16536	8.16628	8.14787	8.15207	8.20278	8.16914	8.16107	8.1707	8.16957	8.16944	8.16879	8.17148	8.18624	8.13475	8.17059	8.16336	8.14112	8.14894	8.13814	8.1415	8.16408	8.12389	8.1299	8.11239	8.14518	8.14394	8.14777	8.13326	8.18165	8.18256	8.1822	8.1815	8.19948	8.18584	8.20763	8.22136	8.22687	8.19874	8.18014	8.15514	8.16372	8.15901
0.03415	8.18605	8.15203	8.16751	8.17644	8.15845	8.16854	8.16385	8.16244	8.17856	8.1765	8.17406	8.17364	8.16721	8.18398	8.16422	8.13965	8.18192	8.13667	8.1566	8.15599	8.15588	8.15426	8.12794	8.15153	8.15355	8.13488	8.13387	8.13175	8.15552	8.14419	8.15252	8.13236	8.18192	8.1736	8.19328	8.19477	8.21997	8.19452	8.20879	8.22351	8.19973	8.19841	8.18508	8.15224	8.16452	8.15081
0.0342	8.19235	8.15889	8.16547	8.16439	8.15643	8.16875	8.17215	8.18167	8.15392	8.15943	8.17524	8.18048	8.17589	8.18279	8.17537	8.12443	8.18924	8.13976	8.1493	8.1428	8.16338	8.16626	8.14505	8.16338	8.11953	8.14013	8.15496	8.14014	8.15374	8.14837	8.12786	8.13581	8.18298	8.1679	8.21068	8.20019	8.2003	8.19857	8.22033	8.21428	8.18403	8.20463	8.18142	8.16574	8.16666	8.15163
0.03425	8.18359	8.16097	8.16578	8.16385	8.16763	8.16807	8.17772	8.15157	8.15701	8.16996	8.17413	8.15437	8.17869	8.18884	8.17482	8.13303	8.17097	8.14629	8.15132	8.13629	8.16128	8.16612	8.16257	8.1505	8.10717	8.1469	8.1608	8.12164	8.15529	8.13372	8.10249	8.14171	8.17915	8.18617	8.20415	8.21089	8.19216	8.19803	8.20143	8.21663	8.2028	8.21112	8.1741	8.16229	8.14823	8.15287
0.0343	8.18207	8.16345	8.16141	8.16807	8.17326	8.17904	8.18998	8.16252	8.15981	8.17314	8.16847	8.1424	8.16488	8.19544	8.16299	8.14131	8.16833	8.14632	8.14922	8.14774	8.14476	8.15454	8.16849	8.13124	8.11142	8.14371	8.15708	8.11272	8.16334	8.12241	8.11543	8.13265	8.19223	8.18962	8.20814	8.21318	8.19872	8.18895	8.20347	8.21465	8.20944	8.21041	8.17495	8.16591	8.14835	8.14444
0.03435	8.1649	8.15901	8.17987	8.15121	8.16694	8.18253	8.18554	8.18417	8.14987	8.15851	8.16643	8.15485	8.16168	8.18073	8.15598	8.14838	8.16851	8.14878	8.14905	8.15334	8.13961	8.15033	8.16391	8.14669	8.11869	8.14653	8.12094	8.12574	8.15393	8.14163	8.12349	8.12065	8.19572	8.18764	8.21157	8.20824	8.19983	8.19103	8.20509	8.22466	8.2007	8.19929	8.18508	8.18495	8.16458	8.14966
0.0344	8.15327	8.16496	8.19101	8.16444	8.18148	8.155	8.17072	8.19624	8.17591	8.16019	8.17762	8.155	8.15046	8.17198	8.16843	8.15506	8.1782	8.12386	8.13812	8.16072	8.13532	8.16471	8.14844	8.16788	8.12744	8.13755	8.11216	8.13763	8.13309	8.14957	8.11855	8.11615	8.20072	8.16824	8.20347	8.19294	8.1839	8.20084	8.21627	8.22149	8.20028	8.19855	8.18449	8.20246	8.1617	8.16166
0.03445	8.15977	8.16692	8.18651	8.15775	8.17928	8.15968	8.16744	8.17772	8.18102	8.16574	8.17295	8.14638	8.15113	8.17938	8.16809	8.15615	8.17221	8.12473	8.15285	8.16092	8.13185	8.15617	8.14934	8.15994	8.15722	8.12557	8.10841	8.1448	8.14583	8.14814	8.11199	8.12525	8.18155	8.16914	8.21264	8.2045	8.21957	8.20606	8.21302	8.22573	8.19265	8.20387	8.18317	8.18871	8.18176	8.1538
0.0345	8.16444	8.16288	8.1859	8.13587	8.18499	8.17251	8.17852	8.1885	8.1822	8.1588	8.15771	8.13316	8.16305	8.1811	8.14465	8.1542	8.16648	8.11523	8.17169	8.15424	8.14016	8.1666	8.13755	8.1625	8.1719	8.13488	8.12189	8.15016	8.15004	8.16305	8.12885	8.13019	8.17492	8.17148	8.2156	8.21337	8.21875	8.20045	8.21178	8.21579	8.21247	8.20356	8.17446	8.18895	8.17425	8.1563
0.03455	8.15742	8.1477	8.16681	8.13913	8.17917	8.1781	8.19321	8.19742	8.18367	8.1424	8.16502	8.13883	8.18655	8.17917	8.15025	8.14596	8.18415	8.11577	8.17039	8.15685	8.13755	8.17451	8.14739	8.15643	8.17839	8.13299	8.13858	8.1497	8.13969	8.17327	8.1362	8.13265	8.17738	8.17095	8.20513	8.23633	8.22409	8.2165	8.20971	8.22151	8.21886	8.19134	8.16036	8.19721	8.1826	8.17123
0.0346	8.15878	8.15111	8.16954	8.15176	8.1616	8.17156	8.18123	8.18546	8.19807	8.14627	8.18621	8.14655	8.18153	8.15916	8.17883	8.16488	8.19513	8.11569	8.15926	8.13978	8.14308	8.15313	8.14531	8.14751	8.19429	8.14589	8.15054	8.13648	8.13437	8.17074	8.14119	8.15039	8.16877	8.16933	8.21148	8.2325	8.22889	8.21495	8.21472	8.21806	8.22262	8.19479	8.16198	8.18499	8.18331	8.16914
0.03465	8.16174	8.15016	8.16305	8.14457	8.15668	8.16492	8.1558	8.17493	8.20353	8.148	8.17257	8.15924	8.15525	8.15102	8.17169	8.16612	8.19101	8.12344	8.16038	8.13435	8.14978	8.15643	8.13988	8.13898	8.1884	8.14882	8.15498	8.1292	8.134	8.16029	8.13885	8.16908	8.17013	8.16607	8.21074	8.19382	8.21806	8.21962	8.22931	8.21892	8.22456	8.21009	8.1909	8.17984	8.18468	8.16093
0.0347	8.15636	8.14987	8.15248	8.15054	8.1547	8.16841	8.15058	8.158	8.17921	8.13665	8.16526	8.16147	8.14619	8.15941	8.15462	8.16586	8.17299	8.1447	8.1567	8.14558	8.15943	8.1761	8.14369	8.1254	8.15901	8.13404	8.15123	8.12616	8.14062	8.13705	8.11558	8.15405	8.16597	8.16818	8.19981	8.18636	8.2111	8.22227	8.23849	8.23046	8.22149	8.22306	8.21024	8.18333	8.15882	8.14499
0.03475	8.15849	8.17024	8.17652	8.1419	8.13578	8.16673	8.15472	8.17221	8.16723	8.14707	8.1814	8.16378	8.13385	8.16387	8.14964	8.1616	8.16353	8.15994	8.14362	8.14075	8.15424	8.17736	8.15676	8.11714	8.146	8.12824	8.14119	8.13799	8.15563	8.13108	8.13375	8.15136	8.18571	8.18237	8.19813	8.1959	8.22268	8.22294	8.23229	8.21135	8.22662	8.21426	8.21836	8.183	8.16652	8.1422
0.0348	8.16793	8.18108	8.18911	8.13221	8.1423	8.16572	8.16389	8.17514	8.16458	8.13496	8.20004	8.17099	8.12641	8.16303	8.16126	8.16998	8.1661	8.15756	8.14161	8.13835	8.15853	8.16494	8.1459	8.11239	8.15084	8.12111	8.1506	8.15884	8.14268	8.14285	8.14981	8.15264	8.179	8.17461	8.18026	8.19761	8.20354	8.23006	8.23204	8.20761	8.22634	8.20795	8.19836	8.16151	8.16635	8.13858
0.03485	8.16929	8.17343	8.17717	8.13358	8.15447	8.16107	8.17698	8.15413	8.16708	8.15399	8.18041	8.16376	8.1394	8.15454	8.15826	8.16189	8.15109	8.15434	8.14074	8.14625	8.16669	8.16698	8.15294	8.11623	8.15733	8.10499	8.13517	8.14245	8.11928	8.14915	8.13187	8.15483	8.20879	8.16267	8.18487	8.20805	8.19151	8.23469	8.20446	8.21083	8.22081	8.21091	8.17352	8.15168	8.14903	8.12325
0.0349	8.18195	8.16853	8.1761	8.14518	8.1679	8.15088	8.16311	8.14032	8.15985	8.17417	8.17183	8.15277	8.16414	8.17198	8.18239	8.15363	8.15559	8.15664	8.15121	8.17095	8.16864	8.16853	8.15287	8.11794	8.16612	8.10492	8.11552	8.1167	8.14228	8.15052	8.13297	8.14659	8.19128	8.17621	8.19244	8.21259	8.20196	8.22708	8.2056	8.19992	8.22779	8.19197	8.16065	8.14617	8.15105	8.12551
0.03495	8.1978	8.16372	8.17003	8.17778	8.17429	8.16151	8.15191	8.15653	8.14661	8.18655	8.17158	8.15849	8.17337	8.16723	8.21005	8.14711	8.16811	8.17137	8.14484	8.1678	8.16418	8.15516	8.144	8.11741	8.15434	8.11665	8.13246	8.12096	8.12855	8.14301	8.13402	8.15647	8.1673	8.17493	8.19693	8.18295	8.20118	8.22908	8.21768	8.20765	8.22226	8.18998	8.15323	8.15344	8.13707	8.13229
0.035	8.20639	8.1501	8.17366	8.17499	8.16431	8.17215	8.15281	8.15277	8.14693	8.17671	8.15958	8.1625	8.17179	8.1657	8.20572	8.15697	8.15605	8.16288	8.15987	8.14878	8.15025	8.1501	8.14566	8.14247	8.12563	8.12099	8.13948	8.13116	8.11249	8.12057	8.13807	8.15125	8.17244	8.17127	8.19277	8.18066	8.2094	8.22966	8.2094	8.21188	8.22174	8.2053	8.16816	8.15842	8.15722	8.14392
0.03505	8.19416	8.15029	8.16456	8.16971	8.16439	8.16675	8.16103	8.15868	8.17036	8.17701	8.16832	8.14499	8.16978	8.17982	8.1953	8.16431	8.14598	8.15006	8.16225	8.14417	8.12992	8.15283	8.14104	8.14486	8.12607	8.13244	8.12838	8.13351	8.1114	8.12704	8.12597	8.12479	8.19025	8.16912	8.19242	8.19508	8.19756	8.21697	8.20766	8.21852	8.21314	8.22525	8.16999	8.16452	8.15733	8.14598
0.0351	8.18439	8.16246	8.15956	8.16936	8.15861	8.16938	8.14808	8.17566	8.17627	8.1859	8.16309	8.15138	8.16984	8.16917	8.1847	8.15147	8.1562	8.13753	8.15582	8.16185	8.14465	8.15004	8.14192	8.13305	8.1612	8.12431	8.14968	8.12012	8.12836	8.13709	8.11974	8.13164	8.20103	8.17814	8.20599	8.19304	8.19956	8.2073	8.22502	8.22573	8.20816	8.24469	8.19054	8.17537	8.14947	8.14999
0.03515	8.17652	8.15075	8.16338	8.16376	8.16874	8.1666	8.14411	8.16946	8.18344	8.16967	8.1782	8.16177	8.16357	8.15449	8.18335	8.14802	8.17532	8.14865	8.16385	8.15556	8.16603	8.16048	8.13419	8.13288	8.18199	8.10263	8.15079	8.11951	8.14354	8.1411	8.12483	8.15531	8.20333	8.1905	8.19176	8.20122	8.18752	8.20145	8.24297	8.23139	8.20869	8.25279	8.19405	8.17444	8.15275	8.14178
0.0352	8.16324	8.15708	8.17688	8.15884	8.17951	8.15943	8.15653	8.15565	8.17572	8.17198	8.17205	8.15596	8.16862	8.16917	8.16893	8.16463	8.18495	8.15557	8.17501	8.15477	8.16523	8.16961	8.13293	8.13606	8.17678	8.10749	8.1513	8.12214	8.13707	8.13444	8.13707	8.15353	8.19233	8.17286	8.18232	8.19715	8.17347	8.2056	8.2365	8.22458	8.22075	8.23484	8.18499	8.16826	8.14655	8.14449
0.03525	8.1749	8.16145	8.18529	8.1686	8.18104	8.14676	8.15771	8.16778	8.18195	8.15863	8.17629	8.15277	8.16233	8.18905	8.15849	8.15536	8.17673	8.13948	8.16341	8.15386	8.16652	8.15798	8.13789	8.15344	8.15115	8.11335	8.13993	8.13456	8.12981	8.13368	8.13404	8.15426	8.19443	8.15882	8.18665	8.17802	8.19622	8.20808	8.22687	8.21413	8.22453	8.20911	8.20026	8.1583	8.15306	8.15069
0.0353	8.16742	8.17446	8.18089	8.18348	8.16422	8.15369	8.16416	8.17673	8.17947	8.15828	8.16597	8.14857	8.15956	8.18953	8.16429	8.1558	8.1802	8.13282	8.16034	8.14941	8.1443	8.1381	8.1385	8.16486	8.13257	8.12698	8.12756	8.14707	8.13494	8.13631	8.12937	8.13364	8.19746	8.16753	8.19544	8.19471	8.2048	8.20873	8.21033	8.21274	8.21507	8.21316	8.19159	8.15161	8.16545	8.16196
0.03535	8.15155	8.16359	8.18295	8.18306	8.16019	8.15113	8.1723	8.15186	8.16664	8.1513	8.1671	8.15073	8.17108	8.17459	8.16067	8.16172	8.17907	8.13936	8.14529	8.1605	8.13919	8.13454	8.12796	8.15765	8.12386	8.14156	8.12021	8.15432	8.14272	8.1498	8.14047	8.13414	8.1908	8.19666	8.19534	8.20498	8.19885	8.20774	8.20606	8.21064	8.19622	8.19761	8.17795	8.15821	8.15304	8.1459
0.0354	8.17631	8.15224	8.17648	8.18226	8.15226	8.14331	8.18468	8.14213	8.17513	8.14415	8.17457	8.14978	8.15348	8.16469	8.15956	8.17167	8.17675	8.14032	8.14302	8.15725	8.12729	8.15271	8.14186	8.17099	8.14043	8.15636	8.13662	8.14157	8.14566	8.13257	8.13065	8.14165	8.18354	8.18884	8.20063	8.21159	8.20093	8.21102	8.20051	8.20866	8.20728	8.18956	8.19349	8.1646	8.15149	8.14043
0.03545	8.19843	8.15163	8.1786	8.17492	8.15737	8.14953	8.15496	8.14812	8.17297	8.15306	8.18344	8.14777	8.15556	8.1691	8.15029	8.17995	8.14917	8.14444	8.15189	8.16343	8.12788	8.16685	8.13335	8.15601	8.14188	8.14503	8.13719	8.13293	8.14653	8.13648	8.11644	8.15378	8.19235	8.17377	8.20511	8.20236	8.18792	8.21548	8.20585	8.23961	8.20644	8.20238	8.19601	8.17934	8.15697	8.1531
0.0355	8.18953	8.15733	8.17495	8.17709	8.15948	8.15271	8.1531	8.15306	8.17591	8.17993	8.17692	8.17036	8.1517	8.17644	8.15247	8.17968	8.14466	8.12895	8.1374	8.14989	8.1535	8.15542	8.14438	8.13711	8.13902	8.13755	8.13738	8.12838	8.14787	8.13328	8.10942	8.15426	8.17776	8.14587	8.2159	8.1786	8.18466	8.22124	8.22681	8.23847	8.22002	8.20772	8.2041	8.16774	8.16221	8.1436
0.03555	8.18338	8.16603	8.16208	8.18193	8.18144	8.16076	8.15815	8.15723	8.18754	8.18743	8.17392	8.18886	8.16782	8.15964	8.13704	8.17934	8.1399	8.13824	8.13593	8.1481	8.1455	8.14337	8.15529	8.13499	8.14404	8.11487	8.12283	8.1134	8.15212	8.13753	8.09202	8.14016	8.16889	8.15369	8.21278	8.19368	8.1699	8.21774	8.20978	8.23982	8.23383	8.20278	8.19563	8.16093	8.16671	8.1472
0.0356	8.18701	8.1749	8.15716	8.16828	8.1682	8.16774	8.17734	8.17822	8.20253	8.18285	8.17377	8.17848	8.1682	8.15609	8.13566	8.16891	8.14571	8.15248	8.12923	8.15462	8.14428	8.158	8.14817	8.15052	8.15048	8.11344	8.11884	8.12344	8.15542	8.12778	8.11626	8.13036	8.17007	8.14455	8.2226	8.20215	8.1764	8.21413	8.20505	8.23172	8.22266	8.21058	8.19675	8.17137	8.16526	8.13871
0.03565	8.19214	8.17333	8.17194	8.15943	8.14745	8.15908	8.17606	8.19513	8.19153	8.17299	8.15853	8.1731	8.15865	8.16278	8.14646	8.17562	8.15819	8.14913	8.12744	8.15947	8.1406	8.17154	8.12645	8.15756	8.15754	8.12399	8.11907	8.13234	8.15771	8.13608	8.11651	8.13486	8.15853	8.162	8.2099	8.19794	8.19126	8.2089	8.20362	8.23063	8.22277	8.21802	8.18747	8.16877	8.16248	8.13019
0.0357	8.1752	8.15575	8.16946	8.15557	8.14798	8.15046	8.16988	8.19151	8.16959	8.17823	8.16002	8.18514	8.15744	8.16212	8.15577	8.14119	8.16154	8.13921	8.12346	8.15695	8.13738	8.16376	8.13147	8.14432	8.16143	8.13803	8.13032	8.13883	8.13761	8.13898	8.12216	8.14251	8.16071	8.18184	8.20564	8.19954	8.20219	8.20654	8.2016	8.22529	8.22805	8.20902	8.1941	8.15863	8.17671	8.14312
0.03575	8.18382	8.14323	8.16587	8.14913	8.17583	8.15742	8.18987	8.18953	8.19368	8.17219	8.17339	8.16769	8.16551	8.15502	8.13978	8.14415	8.16269	8.14022	8.1308	8.15056	8.15304	8.15125	8.13963	8.13807	8.1428	8.14991	8.14041	8.1484	8.12515	8.12519	8.13314	8.13923	8.1815	8.19725	8.216	8.19824	8.21236	8.21953	8.21671	8.22763	8.21777	8.18844	8.18937	8.14209	8.16917	8.16755
0.0358	8.18796	8.15073	8.16334	8.13971	8.15899	8.15998	8.19595	8.18331	8.18373	8.16637	8.16061	8.1708	8.17221	8.14939	8.14508	8.14255	8.17154	8.16162	8.14632	8.14009	8.15031	8.13267	8.16416	8.13585	8.13829	8.15002	8.13477	8.13652	8.13215	8.13133	8.14095	8.15554	8.18148	8.19006	8.20131	8.19506	8.20856	8.22372	8.21817	8.22741	8.20671	8.19101	8.18428	8.13227	8.14829	8.18119
0.03585	8.19174	8.15138	8.16275	8.13549	8.16185	8.14777	8.16839	8.17511	8.17793	8.15767	8.16938	8.1794	8.18426	8.1506	8.14161	8.1209	8.17516	8.16404	8.16429	8.12799	8.15483	8.14756	8.16235	8.15001	8.14713	8.13288	8.12809	8.14386	8.1468	8.13845	8.13097	8.15281	8.18995	8.20738	8.19462	8.19132	8.20917	8.22565	8.23177	8.20503	8.22063	8.21587	8.17732	8.14344	8.15952	8.18453
0.0359	8.17787	8.13784	8.16402	8.15716	8.17476	8.14917	8.15409	8.18962	8.16216	8.1699	8.15861	8.1776	8.18785	8.14667	8.15638	8.12752	8.19122	8.15777	8.15908	8.12349	8.15189	8.14734	8.16399	8.14718	8.15649	8.13124	8.13055	8.14329	8.12321	8.15905	8.1238	8.13765	8.18794	8.19624	8.19466	8.20156	8.21321	8.2177	8.22298	8.20528	8.21663	8.21323	8.18727	8.17045	8.16872	8.17177
0.03595	8.1786	8.15243	8.17295	8.15784	8.18689	8.14516	8.16452	8.18712	8.16854	8.16805	8.14667	8.1741	8.17846	8.1612	8.18399	8.12654	8.17669	8.15359	8.14735	8.12143	8.14322	8.1473	8.16319	8.14196	8.1535	8.1427	8.13555	8.12748	8.12735	8.14121	8.12847	8.14501	8.18869	8.20021	8.19418	8.20608	8.22721	8.20282	8.23067	8.18914	8.21508	8.19569	8.18846	8.17459	8.17411	8.16437
0.036	8.18594	8.16223	8.16118	8.1513	8.19059	8.15449	8.17364	8.16286	8.17362	8.16748	8.16008	8.16833	8.16862	8.15254	8.20744	8.12756	8.17053	8.15474	8.14346	8.12946	8.14262	8.16633	8.15247	8.15126	8.14978	8.127	8.13854	8.12572	8.13923	8.10614	8.13807	8.12542	8.18155	8.19059	8.18199	8.20942	8.21417	8.19807	8.22653	8.19176	8.21619	8.19466	8.19698	8.16044	8.16771	8.14039
0.03605	8.18052	8.16324	8.16702	8.15184	8.19048	8.15985	8.16076	8.16319	8.15762	8.17154	8.15819	8.16536	8.15062	8.16248	8.19334	8.13459	8.16725	8.14529	8.13486	8.1349	8.14068	8.158	8.14255	8.13364	8.15342	8.11337	8.15348	8.12468	8.13755	8.10749	8.13383	8.11295	8.16351	8.17734	8.16835	8.21678	8.18661	8.22105	8.22786	8.21426	8.21344	8.21846	8.1963	8.15973	8.16938	8.1295
0.0361	8.16536	8.16381	8.19534	8.14207	8.16986	8.1679	8.15018	8.15823	8.17179	8.16854	8.17039	8.1772	8.15094	8.15468	8.17848	8.15763	8.15784	8.14566	8.12595	8.14634	8.13314	8.15845	8.12977	8.13007	8.15062	8.13492	8.13326	8.12744	8.14621	8.12815	8.12611	8.13292	8.16151	8.17167	8.15876	8.22876	8.18995	8.22788	8.23271	8.21671	8.21457	8.24369	8.18684	8.17175	8.16582	8.14671
0.03615	8.16978	8.14329	8.19681	8.12405	8.15969	8.16788	8.14959	8.16376	8.16996	8.17034	8.17722	8.17743	8.16332	8.1576	8.18287	8.15546	8.14623	8.15685	8.14505	8.13713	8.13135	8.17255	8.14833	8.13471	8.15403	8.15042	8.12929	8.11501	8.16208	8.13448	8.13517	8.14926	8.15989	8.16021	8.15559	8.21049	8.19269	8.2247	8.22636	8.2029	8.20845	8.22504	8.16853	8.17726	8.15323	8.15994
0.0362	8.16988	8.13549	8.19529	8.12855	8.17022	8.17717	8.15798	8.16469	8.17799	8.17036	8.16824	8.19065	8.1559	8.16475	8.17375	8.16015	8.1464	8.15889	8.15292	8.14878	8.14125	8.16322	8.16534	8.14983	8.15865	8.14339	8.12101	8.11266	8.14932	8.12883	8.13749	8.1325	8.1628	8.16746	8.16824	8.1905	8.18377	8.22449	8.22771	8.21148	8.21468	8.21129	8.16576	8.18933	8.13198	8.16202
0.03625	8.16914	8.15563	8.18331	8.13078	8.17089	8.17495	8.16315	8.16828	8.16923	8.16738	8.15697	8.17825	8.17621	8.16902	8.16236	8.15292	8.15899	8.16273	8.15466	8.14459	8.13612	8.15771	8.14833	8.14814	8.14001	8.15643	8.13053	8.12939	8.12975	8.13728	8.12906	8.12288	8.1802	8.1719	8.18346	8.19954	8.17915	8.22351	8.2412	8.21167	8.21238	8.21508	8.1806	8.18697	8.13646	8.15626
0.0363	8.16599	8.16738	8.18544	8.12546	8.16595	8.17612	8.16271	8.15962	8.17129	8.1679	8.16629	8.16181	8.20982	8.15956	8.176	8.15535	8.16057	8.15151	8.1571	8.15243	8.1279	8.1423	8.13396	8.14837	8.14188	8.15725	8.12658	8.1175	8.11028	8.12546	8.12731	8.13086	8.18712	8.18092	8.17438	8.20509	8.21133	8.19641	8.2431	8.22266	8.20929	8.21949	8.18558	8.19023	8.14844	8.15895
0.03635	8.16465	8.162	8.18163	8.12473	8.17451	8.16931	8.14604	8.16509	8.16401	8.15935	8.15437	8.17068	8.19418	8.1551	8.18787	8.14768	8.15189	8.14325	8.16542	8.12693	8.14959	8.13421	8.14781	8.14173	8.14407	8.16099	8.12853	8.13055	8.11199	8.13068	8.1122	8.15868	8.16942	8.18531	8.17266	8.18909	8.24078	8.18542	8.22584	8.21606	8.21476	8.21196	8.1904	8.18417	8.15685	8.15754
0.0364	8.16748	8.1485	8.17547	8.15018	8.18892	8.1716	8.1571	8.16042	8.174	8.15491	8.15134	8.18298	8.17596	8.13791	8.16216	8.14617	8.15628	8.13595	8.17411	8.11224	8.16456	8.14117	8.15748	8.13013	8.14861	8.16475	8.1208	8.1428	8.12895	8.12777	8.106	8.16025	8.15231	8.18729	8.19544	8.17888	8.24432	8.19723	8.22838	8.20707	8.21461	8.20885	8.18296	8.19	8.17738	8.15262
0.03645	8.16742	8.15014	8.18583	8.15426	8.17507	8.17446	8.16532	8.15071	8.19235	8.1459	8.1506	8.18302	8.17038	8.12614	8.14125	8.17024	8.16292	8.15126	8.16143	8.1241	8.14735	8.15138	8.1617	8.14085	8.15073	8.16061	8.11523	8.14657	8.13189	8.13025	8.12599	8.14539	8.15622	8.17039	8.2004	8.19105	8.2398	8.19159	8.23914	8.20803	8.21981	8.18714	8.17345	8.16908	8.17051	8.16311
0.0365	8.18007	8.14627	8.16336	8.16071	8.16416	8.16875	8.15546	8.15399	8.19286	8.14152	8.17484	8.17724	8.16271	8.14171	8.14222	8.16713	8.15632	8.15813	8.14016	8.12489	8.14938	8.15626	8.16519	8.14135	8.1522	8.13726	8.13848	8.14875	8.12262	8.14516	8.12101	8.14737	8.15981	8.17881	8.18701	8.20908	8.22283	8.18419	8.23664	8.21503	8.20248	8.18241	8.16259	8.1558	8.16408	8.16153
0.03655	8.18333	8.14644	8.16246	8.18083	8.17596	8.16999	8.16818	8.16221	8.18983	8.16551	8.20324	8.1608	8.16137	8.14688	8.12414	8.15212	8.15569	8.16656	8.11182	8.11651	8.1439	8.16038	8.17154	8.14631	8.15504	8.1254	8.14585	8.16624	8.12386	8.15474	8.11676	8.13368	8.15533	8.18245	8.16799	8.2267	8.22489	8.18962	8.22056	8.20992	8.19265	8.19712	8.16959	8.17535	8.17148	8.15378
0.0366	8.17652	8.14739	8.16015	8.18104	8.16605	8.16029	8.16874	8.16175	8.18335	8.15485	8.19969	8.15491	8.16191	8.13686	8.12582	8.15622	8.1592	8.1529	8.13089	8.12464	8.14457	8.14526	8.14487	8.13601	8.14617	8.11577	8.12809	8.15722	8.13873	8.14711	8.12485	8.13379	8.15016	8.17959	8.18199	8.2254	8.23151	8.19616	8.20696	8.20593	8.19393	8.20818	8.17152	8.17694	8.16744	8.15481
0.03665	8.16647	8.16288	8.16811	8.16717	8.16734	8.14054	8.17228	8.16128	8.19263	8.15405	8.1838	8.15668	8.14878	8.14407	8.13387	8.16742	8.17167	8.14732	8.14686	8.13328	8.13643	8.13467	8.15086	8.14156	8.13805	8.12599	8.11932	8.15748	8.16469	8.12824	8.14409	8.14949	8.15107	8.1863	8.18808	8.22586	8.22081	8.19483	8.22382	8.22496	8.1999	8.2003	8.17274	8.16082	8.15905	8.14436
0.0367	8.1769	8.16467	8.19685	8.16483	8.15907	8.14913	8.17213	8.17709	8.18197	8.16601	8.18493	8.15094	8.15376	8.16456	8.15641	8.16753	8.16238	8.14093	8.15109	8.14043	8.15498	8.14894	8.12126	8.14163	8.14373	8.14425	8.13578	8.14754	8.14535	8.11821	8.14259	8.15577	8.16444	8.18626	8.16933	8.21478	8.20011	8.18985	8.23387	8.23114	8.21083	8.21178	8.1916	8.1724	8.15817	8.12464
0.03675	8.17524	8.14909	8.18911	8.15365	8.15577	8.1563	8.19	8.18165	8.17259	8.17944	8.19283	8.18447	8.16462	8.16668	8.17244	8.15918	8.15779	8.12262	8.16254	8.14852	8.14817	8.15733	8.12145	8.12826	8.16221	8.15107	8.1352	8.15428	8.12756	8.11775	8.13496	8.14707	8.17316	8.17953	8.18228	8.21068	8.19138	8.19487	8.25613	8.22218	8.19754	8.22805	8.19395	8.16265	8.15302	8.14465
0.0368	8.17688	8.14503	8.17583	8.15321	8.16263	8.16004	8.19197	8.18239	8.18438	8.17974	8.20524	8.18096	8.17307	8.15329	8.16874	8.15968	8.16481	8.12437	8.16391	8.14659	8.13667	8.17146	8.12363	8.12702	8.16914	8.1505	8.14123	8.14434	8.12101	8.13828	8.12902	8.14144	8.1756	8.20898	8.18197	8.20608	8.19593	8.19752	8.25096	8.20944	8.19183	8.22222	8.18874	8.16393	8.16288	8.1492
0.03685	8.18472	8.15516	8.1889	8.14602	8.17417	8.15128	8.17688	8.19569	8.17045	8.16395	8.19084	8.16566	8.17583	8.14547	8.15786	8.16631	8.16835	8.1299	8.15062	8.15744	8.12975	8.16172	8.1311	8.15529	8.16299	8.14966	8.15615	8.13805	8.1146	8.12607	8.14783	8.14606	8.18272	8.19555	8.18726	8.19803	8.21861	8.20478	8.23168	8.20902	8.19582	8.21898	8.17627	8.16118	8.16475	8.14486
0.0369	8.18577	8.16828	8.16851	8.15592	8.17909	8.15863	8.17253	8.17726	8.15313	8.15451	8.18825	8.16555	8.18016	8.14955	8.15985	8.15136	8.17879	8.14802	8.14678	8.15752	8.14369	8.14798	8.15199	8.16748	8.1596	8.15344	8.13616	8.12817	8.1225	8.13093	8.14497	8.15258	8.17892	8.18378	8.18754	8.19704	8.21255	8.20646	8.21609	8.1921	8.22266	8.22229	8.17093	8.17701	8.16477	8.14445
0.03695	8.19073	8.16484	8.15828	8.16608	8.1785	8.15271	8.18052	8.16469	8.15329	8.17472	8.17064	8.17314	8.1646	8.15279	8.14976	8.14291	8.16475	8.17108	8.14114	8.13385	8.13248	8.12931	8.16687	8.13473	8.15718	8.13475	8.14512	8.12151	8.13204	8.13694	8.13219	8.1394	8.16332	8.17324	8.1777	8.20803	8.19513	8.20871	8.20677	8.19801	8.21772	8.2078	8.17118	8.17959	8.16435	8.14308
0.037	8.17781	8.16185	8.15201	8.16446	8.16193	8.16366	8.16933	8.16519	8.15899	8.17959	8.16286	8.17423	8.1604	8.16025	8.14383	8.14083	8.14758	8.18336	8.13955	8.11501	8.13967	8.12002	8.16481	8.12872	8.1679	8.12824	8.16994	8.11314	8.13128	8.15023	8.11918	8.13295	8.1596	8.19784	8.18016	8.20791	8.20087	8.19391	8.20612	8.2036	8.21564	8.20057	8.18314	8.17726	8.15254	8.14259
0.03705	8.18523	8.16565	8.17133	8.16862	8.16916	8.16071	8.15828	8.14669	8.17148	8.16763	8.1831	8.17875	8.14587	8.17287	8.13963	8.14819	8.16729	8.15485	8.14671	8.12178	8.15611	8.13393	8.15426	8.13152	8.17987	8.13162	8.16088	8.11796	8.13536	8.15622	8.1176	8.13148	8.16612	8.18222	8.19073	8.18703	8.21331	8.1983	8.23168	8.20362	8.21918	8.21518	8.17587	8.16031	8.1525	8.13465
0.0371	8.18325	8.17627	8.16273	8.17171	8.16465	8.15577	8.1443	8.14457	8.16845	8.16172	8.18916	8.17585	8.16219	8.18769	8.14966	8.15216	8.1601	8.14663	8.16362	8.13576	8.15922	8.14173	8.1447	8.14581	8.1691	8.1352	8.15216	8.14104	8.12548	8.14753	8.10511	8.12132	8.18504	8.17629	8.18121	8.19635	8.21342	8.19757	8.24638	8.19048	8.21468	8.22601	8.18419	8.16282	8.16549	8.13875
0.03715	8.19454	8.18966	8.17686	8.1636	8.15031	8.16051	8.14377	8.15042	8.17287	8.17831	8.18722	8.17984	8.17875	8.17614	8.153	8.14068	8.15653	8.16353	8.1579	8.1391	8.17825	8.14596	8.15458	8.15565	8.1628	8.13957	8.14571	8.13574	8.12374	8.14653	8.1225	8.12502	8.19195	8.1785	8.1765	8.19408	8.2073	8.19313	8.22561	8.1958	8.20421	8.21754	8.19681	8.1881	8.16351	8.15084
0.0372	8.19172	8.19328	8.19407	8.16364	8.12538	8.17039	8.13776	8.17122	8.16626	8.17339	8.18853	8.18508	8.19315	8.14245	8.14604	8.14171	8.15989	8.16097	8.15191	8.14074	8.17783	8.14545	8.14438	8.15128	8.1489	8.13339	8.14171	8.13679	8.12748	8.14909	8.12536	8.14201	8.18752	8.17411	8.16742	8.20791	8.18533	8.19027	8.21846	8.20232	8.20318	8.20028	8.18998	8.19048	8.15489	8.15521
0.03725	8.18089	8.18274	8.20423	8.17268	8.12662	8.17282	8.14306	8.17848	8.16515	8.17696	8.15691	8.17717	8.1892	8.12607	8.16679	8.1469	8.14846	8.15779	8.13185	8.12872	8.17038	8.15065	8.13881	8.1584	8.13826	8.13135	8.14304	8.14005	8.12374	8.13438	8.11028	8.14095	8.16347	8.15672	8.17795	8.21136	8.18617	8.193	8.2329	8.19534	8.21817	8.19817	8.19799	8.1768	8.15996	8.15039
0.0373	8.18386	8.16946	8.1988	8.17595	8.14678	8.1628	8.15664	8.16393	8.15636	8.17097	8.15237	8.17501	8.17171	8.11224	8.16246	8.1402	8.15416	8.15008	8.12395	8.1514	8.15166	8.14869	8.15174	8.1658	8.1234	8.12418	8.14241	8.13543	8.1077	8.13236	8.09658	8.12372	8.16099	8.18069	8.19157	8.21228	8.18867	8.20332	8.24635	8.20934	8.19578	8.21585	8.19258	8.15517	8.15712	8.14976
0.03735	8.18289	8.16643	8.16948	8.17028	8.15428	8.16988	8.16967	8.17474	8.14972	8.14573	8.155	8.16235	8.16925	8.11962	8.167	8.14323	8.16618	8.14558	8.13402	8.16885	8.14722	8.13532	8.16441	8.16071	8.13351	8.11638	8.13869	8.13044	8.11235	8.13753	8.1123	8.12462	8.16998	8.18106	8.1951	8.19057	8.20133	8.20112	8.23675	8.21875	8.18233	8.21583	8.1805	8.13955	8.16128	8.15866
0.0374	8.18466	8.17171	8.17772	8.16362	8.167	8.17434	8.17841	8.18363	8.15977	8.16008	8.16294	8.15678	8.17202	8.14594	8.16818	8.14657	8.17099	8.14093	8.12803	8.17257	8.14716	8.13856	8.15498	8.16652	8.15987	8.12531	8.13219	8.1321	8.11422	8.15138	8.12798	8.12611	8.17348	8.17703	8.20143	8.20208	8.20492	8.18621	8.22275	8.21827	8.18321	8.21531	8.17471	8.14619	8.1698	8.15989
0.03745	8.1859	8.16935	8.18338	8.15073	8.17293	8.15979	8.16868	8.17846	8.16626	8.17902	8.17234	8.14493	8.19954	8.15554	8.16925	8.14426	8.1601	8.14302	8.13976	8.16126	8.15104	8.14621	8.1506	8.16383	8.17291	8.13656	8.1395	8.12901	8.13759	8.15287	8.11052	8.14745	8.17152	8.19872	8.19307	8.21245	8.19183	8.18676	8.22031	8.21825	8.18947	8.22336	8.17749	8.16832	8.16113	8.14127
0.0375	8.17663	8.14577	8.17513	8.14377	8.16814	8.14112	8.16389	8.17163	8.17202	8.1885	8.17158	8.14287	8.19345	8.18106	8.17436	8.15079	8.14445	8.14272	8.15891	8.15817	8.12994	8.13646	8.15147	8.15054	8.16635	8.14339	8.1539	8.13377	8.13358	8.15577	8.10308	8.15756	8.17713	8.19613	8.1749	8.18884	8.19798	8.19431	8.20499	8.23223	8.20679	8.20494	8.17207	8.1609	8.17698	8.12437
0.03755	8.14636	8.13616	8.19281	8.14434	8.17945	8.14224	8.1595	8.16595	8.16704	8.17949	8.18476	8.14657	8.16616	8.19572	8.17656	8.1447	8.1567	8.14358	8.15388	8.14865	8.13129	8.14037	8.15008	8.14075	8.15098	8.14047	8.13591	8.15161	8.13774	8.1418	8.11089	8.15828	8.17427	8.17583	8.17549	8.18726	8.19715	8.18117	8.19336	8.24549	8.22395	8.20288	8.17713	8.1712	8.1741	8.14753
0.0376	8.1629	8.13759	8.17841	8.14188	8.18895	8.13431	8.16872	8.19843	8.16677	8.17211	8.1922	8.16801	8.15992	8.18172	8.17684	8.15002	8.17261	8.13189	8.14396	8.12918	8.14066	8.15033	8.14837	8.15069	8.15783	8.13938	8.12984	8.17219	8.12445	8.14497	8.11174	8.15655	8.17881	8.16299	8.19204	8.21806	8.18995	8.1991	8.19571	8.24915	8.22395	8.20433	8.17181	8.17366	8.17228	8.16916
0.03765	8.1654	8.1638	8.17375	8.17106	8.18859	8.1283	8.17673	8.1904	8.16195	8.16891	8.19056	8.16338	8.17362	8.17642	8.18459	8.15317	8.16032	8.12361	8.15392	8.13101	8.15449	8.16139	8.15897	8.15659	8.15098	8.15569	8.13536	8.17711	8.13799	8.15874	8.11842	8.14575	8.1871	8.16389	8.20045	8.22092	8.18506	8.21213	8.21629	8.23841	8.19889	8.19889	8.17463	8.16299	8.16687	8.18121
0.0377	8.16662	8.1773	8.16961	8.16954	8.1699	8.14615	8.18123	8.17122	8.16074	8.15695	8.18363	8.16946	8.18211	8.15596	8.16858	8.16059	8.15523	8.12929	8.16875	8.12199	8.16191	8.16244	8.16977	8.16282	8.14341	8.14985	8.1271	8.14228	8.12668	8.16395	8.10616	8.13644	8.18121	8.17886	8.20154	8.21087	8.18796	8.20442	8.22426	8.22996	8.21005	8.22588	8.18682	8.16528	8.16422	8.17638
0.03775	8.17999	8.1794	8.1711	8.15926	8.15641	8.15516	8.18216	8.16072	8.16643	8.17947	8.18836	8.17207	8.19565	8.14259	8.16511	8.167	8.14558	8.15187	8.15655	8.1481	8.14808	8.15435	8.15836	8.17062	8.13566	8.14964	8.12	8.13169	8.13522	8.16216	8.12117	8.12878	8.17715	8.18607	8.19134	8.20007	8.18686	8.21222	8.2378	8.2193	8.22994	8.22075	8.17526	8.17739	8.16286	8.14693
0.0378	8.19157	8.17307	8.18367	8.16101	8.16441	8.17062	8.18142	8.16156	8.16267	8.19061	8.179	8.1752	8.1776	8.15834	8.15111	8.17156	8.14177	8.13309	8.13753	8.15636	8.1543	8.14123	8.16254	8.16788	8.14398	8.13129	8.12336	8.12424	8.13753	8.1518	8.13105	8.13154	8.18951	8.18783	8.19252	8.19437	8.17924	8.23156	8.24751	8.20925	8.21072	8.21457	8.19124	8.18027	8.16828	8.14503
0.03785	8.19288	8.17322	8.17446	8.16673	8.16105	8.18079	8.17469	8.15376	8.1765	8.17968	8.172	8.17879	8.15958	8.14831	8.14449	8.17013	8.1473	8.13774	8.14447	8.15863	8.14293	8.15002	8.16696	8.15447	8.14466	8.1189	8.13269	8.11186	8.13108	8.14072	8.12948	8.12265	8.17976	8.18914	8.18804	8.18256	8.18521	8.23248	8.24724	8.21705	8.21613	8.21325	8.21194	8.17532	8.15685	8.14312
0.0379	8.1765	8.18197	8.16456	8.16666	8.15235	8.16927	8.18851	8.14993	8.17783	8.18302	8.18445	8.17831	8.16437	8.14451	8.14651	8.16523	8.16046	8.15264	8.15306	8.14875	8.13366	8.15254	8.15624	8.14468	8.14657	8.1419	8.15327	8.11253	8.12355	8.12832	8.12836	8.11705	8.16895	8.19683	8.21148	8.18243	8.18512	8.22519	8.22653	8.22569	8.21453	8.21707	8.18872	8.16875	8.15023	8.13162
0.03795	8.1761	8.17322	8.15987	8.16412	8.15453	8.16008	8.17329	8.14739	8.18481	8.16984	8.18798	8.15304	8.16256	8.14945	8.1303	8.14138	8.16669	8.1732	8.14581	8.13507	8.1312	8.13772	8.14915	8.15405	8.13896	8.14873	8.14468	8.12454	8.14167	8.14739	8.11573	8.11382	8.17318	8.18745	8.21564	8.17545	8.18493	8.21503	8.22205	8.22525	8.21936	8.21932	8.17139	8.17211	8.16744	8.13791
0.038	8.1892	8.15386	8.16011	8.16875	8.16711	8.16143	8.17318	8.14653	8.20028	8.18737	8.17415	8.16248	8.16406	8.16423	8.13847	8.14758	8.16908	8.17564	8.15086	8.13377	8.12733	8.12977	8.14486	8.1546	8.14552	8.15573	8.14837	8.12124	8.16975	8.15071	8.11535	8.13288	8.19729	8.18186	8.19548	8.18495	8.20436	8.21941	8.22807	8.22311	8.22037	8.21188	8.19092	8.16845	8.18104	8.13284
0.03805	8.18748	8.14888	8.15207	8.17226	8.17612	8.17101	8.17381	8.16809	8.19412	8.19267	8.15884	8.16732	8.14739	8.16355	8.15319	8.18077	8.15928	8.16477	8.1558	8.15697	8.1303	8.12824	8.15931	8.13856	8.16399	8.16296	8.16643	8.12565	8.15319	8.14148	8.10179	8.15149	8.20452	8.17904	8.18548	8.18794	8.20942	8.22058	8.22149	8.21939	8.23042	8.20999	8.18501	8.16614	8.17398	8.15054
0.0381	8.19508	8.16246	8.13974	8.1702	8.17095	8.19113	8.19073	8.17574	8.19281	8.17957	8.16187	8.17339	8.15432	8.15168	8.13921	8.16385	8.15319	8.15847	8.13959	8.16124	8.13622	8.13036	8.1669	8.13725	8.17932	8.16093	8.16551	8.13526	8.13499	8.14531	8.10545	8.13965	8.18884	8.16061	8.1674	8.19357	8.19117	8.22128	8.20841	8.22134	8.22472	8.21177	8.17595	8.18624	8.16961	8.14894
0.03815	8.20423	8.15878	8.15241	8.1798	8.1772	8.18417	8.18602	8.17547	8.16423	8.16853	8.17278	8.15912	8.15668	8.15237	8.15111	8.13612	8.15193	8.15321	8.12706	8.16195	8.14625	8.13911	8.14653	8.15453	8.18031	8.14745	8.1673	8.13694	8.13848	8.14486	8.12307	8.14825	8.18396	8.15859	8.17383	8.1765	8.18548	8.20618	8.2091	8.20614	8.22001	8.20152	8.19017	8.18445	8.17961	8.14701
0.0382	8.18676	8.14445	8.15983	8.17713	8.18066	8.16147	8.18613	8.1839	8.15475	8.16786	8.18048	8.16662	8.18153	8.16401	8.16425	8.13873	8.15105	8.13551	8.13131	8.14655	8.12307	8.13416	8.15788	8.16261	8.17244	8.14129	8.15531	8.12416	8.12582	8.16906	8.12201	8.14732	8.19992	8.1653	8.18287	8.17408	8.22395	8.20641	8.20723	8.20259	8.21621	8.1991	8.18474	8.17091	8.16332	8.15483
0.03825	8.16648	8.14579	8.17272	8.17135	8.15952	8.14999	8.18117	8.15622	8.15123	8.17816	8.17762	8.1839	8.20101	8.16296	8.15771	8.14196	8.15485	8.13799	8.15063	8.13959	8.12838	8.14428	8.15731	8.15832	8.17392	8.13284	8.13246	8.12664	8.13377	8.1612	8.11924	8.12422	8.19143	8.17316	8.19174	8.17661	8.23551	8.20885	8.20459	8.20629	8.19996	8.20551	8.18066	8.16626	8.15411	8.16399
0.0383	8.17947	8.17064	8.18428	8.15088	8.15882	8.16372	8.17373	8.13845	8.15819	8.16988	8.18901	8.18811	8.18729	8.14848	8.15922	8.13873	8.15445	8.14596	8.13847	8.15649	8.13078	8.16158	8.17467	8.16881	8.15678	8.1509	8.12977	8.09958	8.13908	8.15323	8.14644	8.11193	8.19021	8.1863	8.18161	8.18304	8.21455	8.19921	8.20723	8.1913	8.19553	8.20511	8.17539	8.16204	8.15697	8.16986
0.03835	8.17715	8.17965	8.17707	8.14875	8.17377	8.16086	8.18588	8.14384	8.17112	8.17307	8.18552	8.17444	8.17766	8.14882	8.17034	8.13734	8.15363	8.1654	8.1477	8.16235	8.12315	8.14169	8.16339	8.15987	8.14053	8.16004	8.13694	8.09586	8.12943	8.14503	8.12019	8.12418	8.19496	8.17822	8.1818	8.18794	8.21407	8.18939	8.23654	8.20038	8.19592	8.2044	8.17095	8.15775	8.16732	8.17225
0.0384	8.18453	8.18192	8.17545	8.14301	8.1736	8.14756	8.20923	8.15239	8.18197	8.17419	8.18172	8.16326	8.16816	8.14756	8.18115	8.1192	8.17467	8.17236	8.1484	8.15083	8.12384	8.13738	8.14917	8.15441	8.13097	8.15056	8.13465	8.11535	8.1278	8.14457	8.11142	8.12737	8.1925	8.17755	8.19824	8.18003	8.20822	8.21854	8.25571	8.20759	8.20713	8.19727	8.18548	8.17036	8.17606	8.1558
0.03845	8.17699	8.17379	8.16423	8.14657	8.1691	8.14634	8.1879	8.15069	8.17465	8.1612	8.1875	8.16381	8.16298	8.16906	8.17732	8.12614	8.18943	8.15939	8.14499	8.1382	8.13332	8.14503	8.15014	8.14734	8.1321	8.1357	8.13055	8.13591	8.13786	8.15096	8.12986	8.13662	8.19735	8.20118	8.18769	8.18327	8.20395	8.22554	8.2394	8.21615	8.21133	8.19345	8.18695	8.17207	8.17633	8.15624
0.0385	8.16418	8.16124	8.16029	8.13379	8.15563	8.15153	8.17133	8.14583	8.17247	8.15548	8.19309	8.16278	8.16523	8.15973	8.17358	8.13129	8.19202	8.16063	8.14678	8.1358	8.13204	8.14474	8.14802	8.15006	8.13671	8.13429	8.12407	8.14753	8.12143	8.15002	8.13841	8.12548	8.18201	8.19349	8.16628	8.19952	8.20766	8.22149	8.22159	8.22186	8.20793	8.2123	8.1958	8.1777	8.18102	8.1472
0.03855	8.15996	8.15805	8.16921	8.13858	8.15901	8.15275	8.17579	8.1542	8.17287	8.16799	8.18954	8.16475	8.15727	8.15678	8.14199	8.14571	8.19092	8.1535	8.14131	8.13919	8.12796	8.13416	8.13797	8.15035	8.13068	8.14228	8.13684	8.1505	8.13023	8.14243	8.13204	8.13171	8.16574	8.17923	8.1641	8.20358	8.21747	8.20848	8.20759	8.23236	8.20097	8.20536	8.18432	8.17469	8.16908	8.13625
0.0386	8.16967	8.14875	8.18851	8.15323	8.1571	8.16181	8.18233	8.1587	8.18329	8.16565	8.17575	8.16813	8.16191	8.15922	8.14619	8.14219	8.18439	8.15453	8.16195	8.12958	8.12651	8.11214	8.12881	8.14751	8.12714	8.13848	8.14741	8.15315	8.13532	8.12637	8.13534	8.14577	8.16465	8.17493	8.16845	8.19227	8.22245	8.1983	8.19496	8.23187	8.20164	8.1946	8.18665	8.14581	8.16477	8.12698
0.03865	8.17413	8.15647	8.19708	8.16549	8.16381	8.14144	8.16885	8.16458	8.1954	8.16849	8.17848	8.16902	8.15205	8.15002	8.15451	8.1518	8.17528	8.1465	8.15977	8.13869	8.13032	8.12284	8.11312	8.13454	8.12992	8.14758	8.12437	8.14537	8.16481	8.12115	8.13934	8.14627	8.17537	8.16454	8.16835	8.19784	8.20307	8.20745	8.2095	8.23149	8.18857	8.18199	8.19014	8.13356	8.1521	8.14133
0.0387	8.16414	8.18012	8.183	8.16843	8.17677	8.12721	8.15128	8.17736	8.1917	8.16933	8.16872	8.15203	8.15783	8.15332	8.17171	8.1731	8.15739	8.15254	8.15367	8.15199	8.14287	8.13791	8.12481	8.12237	8.12859	8.14402	8.10476	8.1341	8.16725	8.13692	8.14947	8.12866	8.16973	8.15153	8.16523	8.19983	8.1991	8.21402	8.21411	8.23324	8.19561	8.20038	8.19252	8.13631	8.14592	8.15712
0.03875	8.15825	8.1823	8.17596	8.15771	8.19088	8.1254	8.16093	8.18151	8.17234	8.16721	8.16349	8.15763	8.16175	8.13402	8.1761	8.17566	8.15084	8.1616	8.16826	8.16031	8.14608	8.14997	8.14415	8.1341	8.13383	8.13347	8.11844	8.12668	8.15447	8.16813	8.14777	8.13276	8.1554	8.16294	8.18066	8.21024	8.22397	8.22697	8.21295	8.23292	8.21276	8.18907	8.18438	8.15727	8.14747	8.1605
0.0388	8.1719	8.17162	8.18413	8.12641	8.17209	8.13738	8.17739	8.17791	8.14806	8.17432	8.1649	8.16435	8.15266	8.14482	8.15842	8.1381	8.13589	8.16208	8.15968	8.16216	8.15134	8.15569	8.14014	8.14398	8.14003	8.13156	8.12849	8.14693	8.15128	8.17467	8.13557	8.14674	8.15037	8.1852	8.19315	8.20013	8.22182	8.2147	8.20528	8.22575	8.21793	8.18331	8.18794	8.16406	8.13931	8.15624
0.03885	8.18079	8.15731	8.19063	8.11975	8.17034	8.15989	8.1567	8.17484	8.15136	8.16019	8.16723	8.15622	8.16031	8.15281	8.14844	8.13749	8.14106	8.1389	8.15414	8.14541	8.14669	8.13356	8.13953	8.15542	8.1373	8.13173	8.11619	8.15712	8.15672	8.16154	8.12525	8.13808	8.15037	8.19586	8.19899	8.19292	8.21033	8.20824	8.20541	8.21152	8.20965	8.19181	8.17707	8.14676	8.1708	8.15039
0.0389	8.17554	8.16254	8.18657	8.12941	8.16833	8.15861	8.1414	8.17427	8.15763	8.15704	8.18007	8.13618	8.17083	8.1496	8.15948	8.15689	8.15187	8.13738	8.16116	8.14846	8.15847	8.13845	8.1563	8.16879	8.14638	8.14243	8.11312	8.15975	8.15479	8.14962	8.10823	8.13055	8.16607	8.18277	8.19578	8.18575	8.21388	8.20314	8.21968	8.20532	8.19895	8.16999	8.16612	8.14747	8.17484	8.14497
0.03895	8.18378	8.13318	8.19227	8.15407	8.17659	8.1609	8.17139	8.18966	8.16727	8.15865	8.17427	8.12943	8.17636	8.18045	8.17478	8.16896	8.16225	8.15401	8.14701	8.16355	8.16994	8.12553	8.15502	8.14589	8.15645	8.14062	8.11623	8.16078	8.14934	8.1321	8.10148	8.12225	8.18695	8.17577	8.20192	8.21077	8.20635	8.20063	8.22309	8.20053	8.1929	8.18245	8.17287	8.14566	8.14569	8.16116
0.039	8.19391	8.13297	8.18371	8.16101	8.16349	8.15901	8.17602	8.18874	8.16372	8.17181	8.17503	8.13522	8.17389	8.19056	8.1732	8.15714	8.16006	8.17188	8.12405	8.16101	8.16906	8.11666	8.13244	8.1357	8.14787	8.12637	8.12206	8.16013	8.14848	8.12717	8.104	8.11913	8.19324	8.18834	8.19315	8.21075	8.2095	8.20095	8.22794	8.20065	8.18768	8.19511	8.17253	8.15777	8.1473	8.16666
0.03905	8.17015	8.14081	8.17953	8.15523	8.16652	8.16792	8.16511	8.18247	8.16416	8.19452	8.17083	8.15969	8.17289	8.183	8.17312	8.14924	8.14886	8.17261	8.1426	8.15454	8.16284	8.1337	8.15088	8.14173	8.15016	8.13604	8.12225	8.15207	8.13601	8.13246	8.11907	8.14125	8.19044	8.18743	8.18682	8.22174	8.21404	8.22277	8.23172	8.20646	8.20379	8.1986	8.17339	8.18071	8.13816	8.16889
0.0391	8.15487	8.14772	8.18869	8.15216	8.15748	8.16969	8.15989	8.17053	8.18222	8.18213	8.16553	8.18539	8.17127	8.16471	8.16881	8.14215	8.13652	8.15607	8.16681	8.14245	8.15823	8.15008	8.1579	8.14419	8.15786	8.16078	8.13532	8.11222	8.1455	8.13351	8.14287	8.14014	8.18005	8.18905	8.20408	8.22685	8.20297	8.22725	8.20263	8.21264	8.21213	8.20559	8.17162	8.1822	8.13625	8.17108
0.03915	8.14768	8.15132	8.18295	8.15277	8.15256	8.17699	8.15022	8.15479	8.17238	8.1699	8.16814	8.1702	8.15382	8.15544	8.17455	8.15004	8.11789	8.148	8.1616	8.13829	8.15289	8.13866	8.14779	8.14104	8.15744	8.15674	8.15849	8.10926	8.12918	8.14278	8.14854	8.13671	8.16725	8.18117	8.19014	8.23021	8.19529	8.21714	8.19336	8.21106	8.21228	8.2107	8.17667	8.1732	8.15538	8.16906
0.0392	8.15435	8.15802	8.18388	8.15014	8.15514	8.16931	8.14274	8.14661	8.17356	8.15138	8.17745	8.1613	8.14472	8.16364	8.16929	8.14842	8.12174	8.13675	8.14589	8.12969	8.15844	8.14198	8.15165	8.12885	8.16162	8.15538	8.14638	8.12103	8.11518	8.14587	8.13692	8.12716	8.17366	8.15336	8.18781	8.23967	8.18266	8.21308	8.20997	8.2019	8.19792	8.20404	8.18796	8.13499	8.15872	8.14949
0.03925	8.15516	8.16635	8.16483	8.169	8.16269	8.1558	8.14608	8.16492	8.16938	8.15475	8.1753	8.14337	8.15165	8.1785	8.14631	8.13711	8.14421	8.13606	8.14629	8.1262	8.16328	8.13242	8.14651	8.14156	8.16795	8.14747	8.12433	8.12998	8.11567	8.13429	8.12035	8.13107	8.18621	8.153	8.17852	8.23154	8.18859	8.21001	8.2078	8.20034	8.20362	8.20683	8.16038	8.13311	8.14692	8.15563
0.0393	8.15609	8.16305	8.15622	8.15809	8.14001	8.16193	8.14875	8.18054	8.16504	8.15748	8.18499	8.15599	8.17322	8.18388	8.14631	8.13728	8.16729	8.13803	8.14951	8.1226	8.14003	8.12523	8.1468	8.12777	8.1625	8.14713	8.12153	8.11756	8.12847	8.13938	8.10715	8.11958	8.18169	8.15771	8.15569	8.21554	8.18954	8.19857	8.21028	8.20568	8.18874	8.19656	8.16677	8.14493	8.14825	8.16612
0.03935	8.17616	8.13881	8.16504	8.14659	8.12323	8.16868	8.16202	8.16223	8.17305	8.16336	8.18419	8.16122	8.17736	8.17602	8.15901	8.15449	8.16271	8.13416	8.1414	8.12725	8.14028	8.12639	8.14907	8.12794	8.16065	8.15145	8.10909	8.11285	8.13772	8.16265	8.09504	8.13202	8.17499	8.15931	8.16492	8.21423	8.20047	8.20986	8.20621	8.21775	8.18298	8.18113	8.15695	8.15878	8.15123	8.15939
0.0394	8.18466	8.14278	8.17345	8.15313	8.14112	8.16898	8.1768	8.17289	8.16795	8.16795	8.1995	8.1732	8.16622	8.16807	8.16971	8.15973	8.16275	8.13812	8.15464	8.11829	8.15012	8.13814	8.14989	8.12931	8.15779	8.14716	8.11932	8.11937	8.14972	8.15435	8.09866	8.12532	8.18865	8.16326	8.17329	8.22353	8.19044	8.23183	8.20904	8.21867	8.18945	8.19874	8.15699	8.16488	8.15359	8.15947
0.03945	8.19597	8.13929	8.17274	8.16484	8.15166	8.15655	8.16975	8.17835	8.16305	8.16574	8.18651	8.16023	8.1809	8.1661	8.17806	8.14983	8.1724	8.16229	8.15228	8.1205	8.14756	8.14989	8.15855	8.13499	8.13795	8.1489	8.1443	8.1296	8.14476	8.14638	8.11354	8.11792	8.17076	8.16916	8.17286	8.22145	8.1749	8.24337	8.20692	8.20257	8.19546	8.19866	8.17593	8.1735	8.14747	8.15489
0.0395	8.20246	8.13118	8.17652	8.17017	8.18089	8.15809	8.16628	8.18384	8.17549	8.16525	8.18001	8.16496	8.19845	8.15104	8.15113	8.12984	8.15182	8.15861	8.14386	8.13698	8.12988	8.15031	8.14817	8.14705	8.12872	8.15512	8.14468	8.13507	8.13885	8.14266	8.12723	8.12744	8.16572	8.1669	8.18085	8.19809	8.1872	8.22184	8.20269	8.2089	8.22218	8.19649	8.1913	8.19273	8.15733	8.13246
0.03955	8.19448	8.12817	8.15269	8.15811	8.1871	8.16963	8.16746	8.18905	8.17312	8.17312	8.17314	8.16608	8.19839	8.1452	8.14186	8.13932	8.15395	8.15393	8.14844	8.15359	8.14291	8.12674	8.13784	8.13068	8.14428	8.14964	8.1419	8.13147	8.14211	8.1324	8.12567	8.12769	8.15872	8.16416	8.1768	8.17455	8.20072	8.21642	8.21524	8.214	8.22514	8.18466	8.19199	8.17549	8.15584	8.14528
0.0396	8.17226	8.15046	8.15784	8.14344	8.17537	8.18075	8.15208	8.16963	8.17738	8.17146	8.17747	8.15428	8.19551	8.14281	8.15912	8.14398	8.15985	8.14634	8.14922	8.15216	8.1356	8.1255	8.13925	8.13145	8.13128	8.14793	8.12691	8.13551	8.13801	8.14445	8.12868	8.11691	8.18062	8.15512	8.18413	8.16017	8.20967	8.20843	8.22201	8.20414	8.23374	8.1818	8.18367	8.16679	8.15874	8.15041
0.03965	8.16698	8.16635	8.1691	8.13345	8.16349	8.17387	8.14259	8.16589	8.18579	8.18062	8.17728	8.1687	8.17354	8.14486	8.15241	8.14371	8.16347	8.14192	8.15006	8.15744	8.12532	8.13707	8.1465	8.13951	8.11413	8.14852	8.13459	8.13971	8.12885	8.16185	8.11819	8.12731	8.1868	8.1497	8.17259	8.1596	8.21747	8.20473	8.23462	8.20307	8.22212	8.17907	8.18964	8.15844	8.15546	8.14987
0.0397	8.17766	8.17656	8.18699	8.12832	8.17053	8.16221	8.16151	8.17877	8.17865	8.17253	8.17602	8.16973	8.15538	8.14785	8.16229	8.16345	8.15872	8.15197	8.16595	8.14894	8.13402	8.13271	8.1605	8.13972	8.13339	8.13301	8.14194	8.14363	8.13095	8.15147	8.1081	8.14707	8.18556	8.15208	8.17829	8.16984	8.2114	8.21747	8.24236	8.20889	8.21302	8.18615	8.19477	8.15117	8.15815	8.14751
0.03975	8.17703	8.17888	8.19653	8.15536	8.16381	8.17301	8.16257	8.16637	8.17392	8.16916	8.18483	8.17543	8.18035	8.14625	8.17457	8.14545	8.12778	8.16801	8.14226	8.14838	8.13519	8.13465	8.14739	8.14066	8.15178	8.11285	8.14234	8.12006	8.1237	8.13435	8.09349	8.15861	8.18529	8.15546	8.18239	8.17986	8.21627	8.21095	8.23376	8.20702	8.2144	8.20877	8.207	8.16128	8.15969	8.16965
0.0398	8.18039	8.17371	8.1834	8.16975	8.16359	8.17347	8.15836	8.1498	8.16938	8.17049	8.20168	8.169	8.19693	8.16315	8.16715	8.12214	8.12462	8.15193	8.13841	8.16107	8.13257	8.15273	8.14053	8.13427	8.1498	8.11056	8.13993	8.12044	8.11937	8.13124	8.09944	8.16338	8.18815	8.17484	8.17471	8.1819	8.21117	8.1962	8.21798	8.18604	8.211	8.20791	8.21878	8.17293	8.16582	8.18323
0.03985	8.16706	8.16454	8.16132	8.16521	8.1517	8.16334	8.13946	8.16616	8.16658	8.17947	8.19963	8.1674	8.18268	8.17492	8.16107	8.12868	8.13486	8.14863	8.14491	8.15783	8.1365	8.15924	8.13353	8.13873	8.1369	8.11485	8.14005	8.12412	8.11567	8.13597	8.11144	8.16525	8.18357	8.18472	8.17974	8.18569	8.2098	8.18743	8.19347	8.19239	8.21659	8.20213	8.19771	8.16061	8.17541	8.17768
0.0399	8.17669	8.16999	8.15336	8.14487	8.15716	8.16767	8.13898	8.17118	8.1819	8.16143	8.17299	8.16685	8.18863	8.14318	8.15315	8.13879	8.1489	8.16643	8.13116	8.13969	8.14707	8.15649	8.14829	8.13601	8.14825	8.13147	8.12166	8.14037	8.13007	8.15228	8.12258	8.14816	8.1867	8.18317	8.18096	8.19532	8.20129	8.19708	8.19324	8.18953	8.21806	8.2021	8.17928	8.14877	8.16929	8.16038
0.03995	8.17965	8.14228	8.14678	8.14169	8.16116	8.15771	8.1563	8.17852	8.20053	8.14724	8.16374	8.15189	8.1723	8.1426	8.15933	8.13425	8.16353	8.15729	8.12408	8.12494	8.13738	8.16143	8.16395	8.16036	8.14032	8.14299	8.12986	8.14352	8.13627	8.16343	8.12441	8.13818	8.17583	8.16675	8.18907	8.19916	8.21001	8.19395	8.21114	8.2004	8.20013	8.21398	8.18777	8.14095	8.19674	8.14764
0.04	8.17667	8.12569	8.17371	8.17467	8.15435	8.14844	8.17764	8.17192	8.19025	8.15004	8.1687	8.15971	8.15781	8.14564	8.15722	8.14447	8.15975	8.16515	8.14358	8.13253	8.14461	8.15443	8.16427	8.14604	8.16257	8.14074	8.1444	8.13562	8.14238	8.1572	8.12458	8.14724	8.17205	8.14489	8.19914	8.19221	8.21182	8.19111	8.22187	8.20635	8.20135	8.23555	8.19643	8.16088	8.18977	8.13387
0.04005	8.17442	8.14939	8.18605	8.18502	8.15294	8.13669	8.18621	8.17474	8.17665	8.15445	8.16599	8.1613	8.16872	8.15149	8.14625	8.15001	8.15298	8.15298	8.15857	8.14695	8.15067	8.15918	8.1517	8.13122	8.16111	8.13604	8.13719	8.12761	8.1385	8.16147	8.12967	8.14314	8.18146	8.15685	8.19429	8.19689	8.19717	8.20646	8.20923	8.2081	8.22218	8.21762	8.19334	8.17505	8.19876	8.1382
0.0401	8.16025	8.17139	8.1793	8.16107	8.15245	8.13934	8.17619	8.16715	8.17085	8.15693	8.15372	8.16032	8.16343	8.15285	8.1455	8.13572	8.16172	8.14024	8.15304	8.1472	8.14837	8.15924	8.14968	8.12565	8.15233	8.12922	8.12904	8.13284	8.13353	8.14558	8.14241	8.14606	8.19576	8.17823	8.19399	8.20826	8.20927	8.21375	8.20875	8.21863	8.23542	8.20282	8.1912	8.17089	8.2056	8.14787
0.04015	8.17299	8.15725	8.16992	8.16353	8.15042	8.13524	8.17524	8.15916	8.18005	8.15586	8.1551	8.17032	8.15809	8.15548	8.16607	8.13061	8.17457	8.12401	8.14642	8.13892	8.15317	8.1461	8.14857	8.13478	8.15748	8.12611	8.13829	8.14316	8.13208	8.14629	8.13099	8.13738	8.18644	8.16517	8.1978	8.20005	8.22102	8.21745	8.21501	8.22586	8.22702	8.20507	8.17089	8.17909	8.16822	8.15783
0.0402	8.16477	8.16282	8.16088	8.16494	8.15477	8.15594	8.17638	8.15798	8.17257	8.15826	8.15187	8.18054	8.15962	8.17459	8.16734	8.13076	8.1568	8.13871	8.14816	8.14264	8.15123	8.13416	8.16471	8.13082	8.16479	8.13589	8.14426	8.12925	8.11882	8.1444	8.14674	8.14026	8.17129	8.1703	8.18422	8.19513	8.21344	8.19456	8.20957	8.23586	8.21514	8.202	8.15878	8.17856	8.16442	8.17183
0.04025	8.14533	8.16851	8.17026	8.17854	8.15857	8.16696	8.17204	8.18136	8.17326	8.16214	8.1518	8.17198	8.1605	8.1642	8.16616	8.12931	8.17099	8.14322	8.14777	8.13786	8.14608	8.1249	8.1621	8.14045	8.16111	8.13715	8.13736	8.12092	8.1213	8.13988	8.15075	8.13103	8.17492	8.18647	8.16002	8.18521	8.20675	8.19218	8.20936	8.21764	8.21232	8.20992	8.17089	8.17522	8.16648	8.15424
0.0403	8.13604	8.15577	8.18138	8.16484	8.17123	8.17366	8.17986	8.17654	8.18319	8.15535	8.15584	8.15878	8.14775	8.1498	8.16021	8.15325	8.1802	8.15399	8.13786	8.12681	8.13551	8.134	8.14987	8.14974	8.14426	8.13677	8.13002	8.13534	8.11081	8.12433	8.13501	8.12338	8.17305	8.18684	8.16706	8.17972	8.2045	8.2011	8.20747	8.21074	8.19984	8.20196	8.17106	8.17259	8.17043	8.14323
0.04035	8.15485	8.16647	8.17305	8.15655	8.17686	8.1777	8.17131	8.16683	8.18373	8.1694	8.16992	8.17011	8.17562	8.15203	8.14896	8.172	8.17703	8.15924	8.14199	8.13911	8.14642	8.14144	8.15681	8.13866	8.13709	8.13015	8.13942	8.13158	8.10863	8.11838	8.14781	8.12504	8.18331	8.17944	8.17202	8.18119	8.20637	8.20936	8.19572	8.21804	8.20074	8.19544	8.1662	8.17688	8.16698	8.16568
0.0404	8.16959	8.16214	8.17043	8.14186	8.16633	8.15914	8.14238	8.16792	8.16017	8.17972	8.17354	8.18789	8.18544	8.15197	8.15027	8.18771	8.15956	8.14602	8.14613	8.16404	8.14177	8.12634	8.1551	8.1319	8.14665	8.14056	8.13705	8.13139	8.11834	8.12641	8.14177	8.13353	8.17217	8.18502	8.16975	8.18436	8.20587	8.2093	8.19193	8.20965	8.19715	8.20507	8.17339	8.15981	8.17652	8.16095
0.04045	8.16944	8.1719	8.17972	8.146	8.18213	8.14215	8.14472	8.14737	8.15815	8.19153	8.16875	8.18684	8.16189	8.15165	8.16313	8.18068	8.15517	8.14743	8.14528	8.16805	8.1233	8.12605	8.15496	8.14886	8.14157	8.13965	8.14423	8.14432	8.12912	8.13387	8.11781	8.13881	8.16675	8.18253	8.18882	8.18272	8.18605	8.19386	8.20518	8.19756	8.19857	8.18434	8.20589	8.15014	8.18155	8.15725
0.0405	8.16864	8.16502	8.17434	8.14966	8.17402	8.14531	8.15285	8.15847	8.1628	8.18045	8.18459	8.17024	8.17234	8.15041	8.16813	8.16711	8.16395	8.16244	8.16086	8.15178	8.11684	8.14253	8.15481	8.13927	8.15796	8.13387	8.15561	8.14726	8.13328	8.14257	8.1085	8.14219	8.17419	8.1785	8.18869	8.19654	8.18136	8.21369	8.21768	8.20738	8.21301	8.176	8.21196	8.16212	8.18531	8.16244
0.04055	8.1625	8.14859	8.17385	8.17469	8.1665	8.15729	8.15868	8.16637	8.18289	8.17137	8.18062	8.17415	8.17453	8.16822	8.17347	8.16143	8.14394	8.14854	8.16347	8.13351	8.11565	8.14783	8.1608	8.13942	8.1645	8.12983	8.13459	8.13782	8.14392	8.1488	8.11613	8.12685	8.16803	8.1955	8.18005	8.20589	8.1868	8.20229	8.22227	8.22252	8.22845	8.19347	8.2193	8.16303	8.18361	8.16227
0.0406	8.1777	8.13726	8.1793	8.17717	8.15825	8.16357	8.19155	8.17486	8.19395	8.1674	8.17404	8.17804	8.18623	8.16345	8.16622	8.15781	8.14802	8.14463	8.16904	8.11937	8.12866	8.13639	8.1563	8.14428	8.15054	8.12326	8.11701	8.12538	8.13574	8.14383	8.14001	8.13282	8.15714	8.18014	8.1881	8.20091	8.19128	8.19189	8.20911	8.21388	8.22498	8.21054	8.21753	8.16368	8.17865	8.16328
0.04065	8.17287	8.13648	8.17917	8.16698	8.14693	8.16072	8.19204	8.17902	8.1949	8.15491	8.16343	8.17076	8.17942	8.15678	8.15407	8.15187	8.15067	8.13559	8.15239	8.1201	8.14789	8.13164	8.15483	8.1521	8.14354	8.12702	8.13446	8.1361	8.127	8.14993	8.13074	8.13745	8.1588	8.17125	8.17522	8.2008	8.19157	8.20148	8.21112	8.20829	8.2003	8.20183	8.18995	8.14032	8.16265	8.16591
0.0407	8.16187	8.13967	8.18621	8.15252	8.15372	8.15565	8.17543	8.17717	8.19326	8.15685	8.15905	8.17516	8.16746	8.16599	8.13313	8.14014	8.16618	8.14501	8.15052	8.13353	8.14554	8.12429	8.14241	8.15626	8.16202	8.13005	8.12088	8.14514	8.12111	8.15613	8.12916	8.13896	8.16463	8.16605	8.17261	8.18464	8.20454	8.21205	8.22327	8.18289	8.19872	8.19906	8.1867	8.1349	8.14613	8.16294
0.04075	8.15493	8.13776	8.18811	8.1464	8.17572	8.15079	8.17129	8.18731	8.19082	8.15439	8.15342	8.15924	8.18892	8.16334	8.13036	8.14352	8.16097	8.14873	8.16805	8.1431	8.13925	8.12653	8.12819	8.16689	8.15393	8.14035	8.1039	8.14243	8.12029	8.15538	8.11386	8.13784	8.17305	8.18392	8.16351	8.18695	8.19654	8.20961	8.23469	8.17665	8.21873	8.19866	8.19956	8.15374	8.1451	8.1592
0.0408	8.15884	8.13608	8.18544	8.14777	8.17163	8.14812	8.183	8.16364	8.17158	8.14123	8.1687	8.16616	8.18689	8.15445	8.13066	8.14985	8.15388	8.15607	8.1612	8.15012	8.14259	8.12342	8.10444	8.15371	8.13898	8.13038	8.12012	8.12906	8.12288	8.1469	8.11979	8.13967	8.16868	8.19077	8.18016	8.19408	8.18924	8.21352	8.20576	8.18714	8.22664	8.18018	8.20309	8.18132	8.1566	8.15191
0.04085	8.17148	8.14196	8.17257	8.15622	8.16542	8.1455	8.15458	8.1481	8.15937	8.12614	8.16811	8.16549	8.14726	8.15411	8.14531	8.15405	8.15247	8.15878	8.1452	8.16813	8.14423	8.13324	8.12122	8.14026	8.14224	8.14497	8.12559	8.13223	8.12971	8.15168	8.11131	8.14781	8.17074	8.19931	8.18119	8.18785	8.20425	8.20488	8.2037	8.17825	8.22155	8.18172	8.19931	8.18052	8.17587	8.13885
0.0409	8.17274	8.14857	8.17474	8.15825	8.16626	8.15334	8.15062	8.15151	8.17154	8.1333	8.18369	8.16725	8.15575	8.16143	8.15458	8.15384	8.15454	8.1621	8.15046	8.17137	8.13272	8.1469	8.14327	8.14466	8.14278	8.15062	8.11941	8.13328	8.12012	8.15611	8.11831	8.14774	8.18935	8.1753	8.18733	8.17392	8.19933	8.19305	8.1999	8.19088	8.21653	8.20072	8.16835	8.1678	8.16864	8.15111
0.04095	8.17785	8.14625	8.16797	8.15811	8.17579	8.15592	8.15149	8.15361	8.17345	8.14367	8.1683	8.16431	8.16477	8.1568	8.17852	8.14724	8.15145	8.17024	8.15004	8.16084	8.14106	8.14877	8.14653	8.1465	8.1497	8.14167	8.1242	8.13995	8.14598	8.14674	8.12901	8.13265	8.19412	8.16744	8.19185	8.18022	8.19765	8.1856	8.20593	8.18783	8.21539	8.19698	8.16912	8.1654	8.15746	8.13589
0.041	8.1809	8.13326	8.15769	8.16618	8.17299	8.13698	8.15937	8.17308	8.16452	8.15876	8.16725	8.15514	8.16883	8.16587	8.17104	8.14966	8.15317	8.17358	8.15205	8.16046	8.15697	8.14859	8.14495	8.1386	8.15008	8.14154	8.13166	8.15252	8.15649	8.15563	8.13824	8.14112	8.19183	8.15578	8.19151	8.18935	8.19675	8.19624	8.22557	8.19656	8.21672	8.18659	8.17495	8.16088	8.14943	8.1539
0.04105	8.17984	8.12439	8.15973	8.16502	8.17408	8.14625	8.16135	8.18842	8.16877	8.15706	8.16025	8.15985	8.18331	8.16807	8.1432	8.14835	8.13755	8.16288	8.15636	8.1414	8.1415	8.14304	8.15075	8.15081	8.14913	8.14243	8.12267	8.14795	8.1451	8.14669	8.13894	8.14707	8.18304	8.14859	8.19969	8.19044	8.20705	8.19483	8.2531	8.20063	8.23418	8.19613	8.18535	8.15094	8.15599	8.17009
0.0411	8.17436	8.13637	8.17677	8.1604	8.16355	8.15193	8.15306	8.18808	8.17841	8.15281	8.16889	8.15536	8.16462	8.15792	8.14865	8.14053	8.13059	8.17352	8.13814	8.13833	8.12374	8.14646	8.14337	8.14619	8.15157	8.15224	8.14024	8.13915	8.12765	8.12918	8.13335	8.13311	8.172	8.15674	8.195	8.18651	8.21636	8.19956	8.23845	8.21226	8.23374	8.20148	8.18979	8.16149	8.17171	8.15224
0.04115	8.15895	8.12601	8.18203	8.17892	8.16212	8.14194	8.15231	8.17793	8.17667	8.13679	8.16498	8.15283	8.15144	8.14751	8.17038	8.12656	8.1469	8.1875	8.12605	8.1237	8.11367	8.1426	8.15104	8.16175	8.1599	8.14713	8.13946	8.12143	8.12206	8.14215	8.11214	8.12695	8.16521	8.16383	8.19471	8.17112	8.21465	8.19677	8.22382	8.19124	8.21423	8.18542	8.18197	8.16748	8.17816	8.1315
0.0412	8.15662	8.12677	8.17663	8.17942	8.16385	8.13791	8.16891	8.16624	8.17234	8.14024	8.17793	8.16132	8.15947	8.15098	8.17701	8.1267	8.17074	8.17074	8.14478	8.12115	8.12267	8.14358	8.15315	8.15479	8.14957	8.12626	8.12551	8.13454	8.1428	8.15496	8.10415	8.14419	8.14756	8.16565	8.18632	8.18851	8.20099	8.20843	8.2115	8.19902	8.19334	8.18411	8.17207	8.19201	8.17558	8.12748
0.04125	8.17471	8.14383	8.16805	8.16462	8.1665	8.13881	8.16675	8.16532	8.16631	8.15071	8.18071	8.15874	8.16648	8.15306	8.16336	8.14108	8.16154	8.1616	8.15781	8.11289	8.13328	8.13229	8.14018	8.15149	8.15113	8.12872	8.12933	8.14039	8.14188	8.14276	8.12389	8.15342	8.16339	8.17009	8.19731	8.19771	8.20429	8.21314	8.21871	8.23259	8.1776	8.19281	8.17337	8.19525	8.16818	8.13168
0.0413	8.17541	8.14812	8.1657	8.14739	8.18562	8.14144	8.15596	8.15262	8.15435	8.1357	8.18342	8.15416	8.15876	8.17371	8.15693	8.14072	8.15456	8.17919	8.15918	8.14405	8.14226	8.11682	8.13066	8.14981	8.15788	8.1484	8.13524	8.13828	8.12286	8.13137	8.14209	8.13633	8.1756	8.18186	8.21085	8.20213	8.21569	8.20398	8.22008	8.2152	8.17947	8.19336	8.16257	8.18222	8.18146	8.15262
0.04135	8.16917	8.13189	8.16628	8.14623	8.15573	8.15865	8.16713	8.15813	8.16702	8.12944	8.18304	8.15069	8.15876	8.16832	8.16811	8.15218	8.14142	8.1658	8.15981	8.16879	8.12939	8.13999	8.13416	8.13618	8.13463	8.1546	8.13465	8.13396	8.11932	8.14194	8.15943	8.118	8.16669	8.18472	8.21651	8.18468	8.20869	8.18607	8.2188	8.2139	8.17738	8.19941	8.16221	8.17369	8.16048	8.16191
0.0414	8.15161	8.12017	8.17961	8.16023	8.1459	8.14302	8.16635	8.16244	8.17631	8.14644	8.18005	8.15424	8.14947	8.15729	8.1698	8.14077	8.16519	8.16917	8.16725	8.15241	8.13637	8.1493	8.13053	8.13604	8.1337	8.14476	8.13944	8.1255	8.10873	8.12918	8.15109	8.11913	8.16902	8.17739	8.19994	8.19374	8.19448	8.20143	8.2221	8.20911	8.18783	8.20583	8.17659	8.15416	8.16675	8.15596
0.04145	8.14991	8.12817	8.18285	8.17245	8.1588	8.13904	8.15908	8.17183	8.17524	8.15781	8.18354	8.15559	8.14207	8.14932	8.15302	8.13465	8.17753	8.1608	8.16036	8.14011	8.13303	8.13852	8.14831	8.14625	8.14512	8.1455	8.13814	8.14108	8.11262	8.11666	8.12622	8.12727	8.19567	8.16414	8.18958	8.20295	8.18453	8.21507	8.21371	8.183	8.21802	8.20845	8.1732	8.16479	8.17163	8.12967
0.0415	8.17482	8.13807	8.18787	8.1723	8.1633	8.12695	8.14753	8.17509	8.17862	8.15783	8.17419	8.16067	8.13025	8.15256	8.14552	8.13454	8.16889	8.16336	8.15556	8.1389	8.14333	8.12622	8.13372	8.13828	8.15056	8.14455	8.12799	8.13463	8.11769	8.13845	8.12298	8.12164	8.16713	8.16273	8.1612	8.19708	8.17711	8.20036	8.21276	8.18939	8.22327	8.19365	8.17413	8.16666	8.16856	8.1184
0.04155	8.19304	8.14913	8.16694	8.1562	8.18031	8.12763	8.14081	8.18132	8.16992	8.14602	8.17867	8.1559	8.1473	8.16114	8.14436	8.13072	8.16097	8.16166	8.15369	8.12807	8.1554	8.13498	8.12864	8.13284	8.15536	8.14102	8.11739	8.12836	8.11871	8.15937	8.13118	8.11655	8.14983	8.16629	8.16698	8.18525	8.20072	8.19826	8.21115	8.19571	8.2132	8.19197	8.16814	8.17369	8.17211	8.12103
0.0416	8.18964	8.15752	8.15907	8.15084	8.16269	8.14199	8.13704	8.16799	8.16881	8.14848	8.16339	8.14833	8.14911	8.15304	8.16282	8.13063	8.15165	8.16444	8.14625	8.1299	8.15525	8.13381	8.12817	8.14466	8.15292	8.1473	8.11907	8.11508	8.1259	8.16439	8.13269	8.12401	8.16975	8.15941	8.18985	8.18581	8.19401	8.21007	8.21077	8.19206	8.21056	8.2235	8.14951	8.17194	8.1736	8.12597
0.04165	8.19084	8.16216	8.15498	8.17211	8.17253	8.14835	8.13337	8.16383	8.17604	8.13087	8.16374	8.15248	8.15584	8.15498	8.17936	8.12838	8.15256	8.16317	8.14417	8.12857	8.15319	8.11699	8.1345	8.16545	8.14949	8.1382	8.12042	8.12435	8.12218	8.14318	8.13465	8.14627	8.18958	8.16532	8.19405	8.19464	8.18039	8.21276	8.21667	8.19155	8.20353	8.21968	8.15929	8.15353	8.17944	8.15327
0.0417	8.19147	8.14127	8.16605	8.16681	8.1786	8.12267	8.14516	8.16772	8.19773	8.14455	8.19347	8.16748	8.15029	8.14402	8.16048	8.14476	8.15889	8.16488	8.144	8.11672	8.14171	8.127	8.14034	8.18195	8.15577	8.14987	8.13597	8.14592	8.11577	8.13564	8.13118	8.1568	8.18459	8.15678	8.17444	8.20755	8.17547	8.19818	8.22453	8.20242	8.21955	8.22441	8.17642	8.15353	8.16244	8.16051
0.04175	8.19914	8.14457	8.16681	8.15701	8.17265	8.12103	8.13974	8.16961	8.17636	8.14899	8.17839	8.16778	8.15718	8.14171	8.15767	8.15107	8.17339	8.15245	8.15353	8.1279	8.14278	8.15773	8.13908	8.16784	8.15771	8.13679	8.14047	8.15807	8.11371	8.12706	8.12508	8.15506	8.16851	8.15273	8.17282	8.20871	8.18525	8.19292	8.22327	8.20753	8.22685	8.2268	8.17608	8.16753	8.15912	8.15493
0.0418	8.16879	8.15414	8.14646	8.15195	8.17028	8.1488	8.15681	8.17274	8.15889	8.14356	8.17585	8.16286	8.16286	8.13267	8.16454	8.15159	8.17604	8.14837	8.15603	8.12225	8.13513	8.1496	8.15256	8.15271	8.15691	8.12466	8.12771	8.14699	8.11172	8.12185	8.13408	8.15115	8.15977	8.17513	8.15775	8.20467	8.20934	8.20549	8.23496	8.21457	8.21302	8.21562	8.17581	8.17518	8.15981	8.14831
0.04185	8.16578	8.15237	8.14386	8.14594	8.16652	8.17101	8.16669	8.16303	8.14943	8.14732	8.18928	8.16916	8.17669	8.14236	8.16437	8.16183	8.14323	8.15041	8.15634	8.12614	8.12939	8.1517	8.16105	8.14415	8.15266	8.13202	8.13065	8.13034	8.12828	8.13215	8.11712	8.15172	8.15042	8.16803	8.17179	8.18903	8.19094	8.21209	8.23227	8.21831	8.22269	8.20435	8.16856	8.16877	8.14444	8.15186
0.0419	8.17263	8.15401	8.16008	8.15178	8.15987	8.13982	8.15748	8.15714	8.14741	8.16353	8.1818	8.16402	8.17656	8.13595	8.16195	8.1472	8.14287	8.15889	8.14383	8.13499	8.13406	8.1497	8.16635	8.13276	8.13763	8.14228	8.12929	8.12658	8.13389	8.1255	8.10911	8.15067	8.14846	8.15823	8.17507	8.19235	8.19185	8.21407	8.23511	8.22533	8.20444	8.19012	8.17924	8.15575	8.13923	8.15159
0.04195	8.15701	8.12973	8.16742	8.13869	8.13988	8.15218	8.17289	8.16244	8.16422	8.15575	8.18203	8.1599	8.16946	8.16074	8.15643	8.12904	8.13896	8.15561	8.13734	8.14205	8.12519	8.15069	8.17154	8.14112	8.12723	8.13698	8.12916	8.14936	8.14928	8.11882	8.12399	8.15031	8.16404	8.15771	8.17442	8.19813	8.19632	8.20715	8.21825	8.22931	8.19952	8.17965	8.18108	8.16931	8.15561	8.16055
0.042	8.15943	8.12153	8.15853	8.162	8.12813	8.14342	8.1942	8.18001	8.16748	8.16357	8.20148	8.15399	8.16128	8.16299	8.16711	8.12801	8.15563	8.1488	8.15313	8.14331	8.12292	8.14817	8.17162	8.15735	8.15121	8.13742	8.12239	8.16738	8.13412	8.11619	8.13643	8.14503	8.158	8.16206	8.19366	8.18739	8.19725	8.17961	8.21199	8.22504	8.18811	8.18409	8.1682	8.16914	8.17219	8.1613
0.04205	8.15788	8.12643	8.16559	8.18193	8.14285	8.12876	8.19777	8.17869	8.17978	8.15746	8.17818	8.15695	8.18279	8.15857	8.16656	8.13623	8.1654	8.15416	8.15975	8.12157	8.14642	8.1555	8.15434	8.15174	8.15678	8.12006	8.12874	8.15466	8.12733	8.13057	8.13246	8.15937	8.16523	8.17289	8.18878	8.17066	8.2052	8.18064	8.22201	8.21989	8.20202	8.20337	8.16284	8.17261	8.16809	8.14678
0.0421	8.16223	8.1352	8.18272	8.17446	8.1572	8.13997	8.19742	8.15872	8.19983	8.16242	8.16332	8.15325	8.17841	8.16761	8.17192	8.12775	8.17545	8.13448	8.16042	8.12811	8.14955	8.14468	8.13995	8.1464	8.16053	8.11813	8.13063	8.13509	8.12199	8.14074	8.11956	8.15376	8.15783	8.17587	8.18295	8.17705	8.21119	8.1842	8.22023	8.21705	8.20913	8.20946	8.16931	8.17299	8.17177	8.14383
0.04215	8.17741	8.13446	8.17999	8.16885	8.17165	8.15365	8.16822	8.13658	8.17562	8.17085	8.16656	8.14236	8.14278	8.17692	8.16139	8.13356	8.17545	8.12368	8.14323	8.14285	8.13591	8.13515	8.1374	8.13995	8.13931	8.1171	8.14629	8.13396	8.12321	8.15483	8.10783	8.1505	8.16183	8.17839	8.19168	8.18064	8.2151	8.18443	8.22325	8.20652	8.2176	8.19912	8.16425	8.19199	8.15674	8.17692
0.0422	8.19384	8.1241	8.16067	8.16027	8.14751	8.16139	8.13492	8.14066	8.15325	8.16584	8.17595	8.1587	8.14579	8.17101	8.17894	8.14247	8.17913	8.13734	8.13755	8.13667	8.14672	8.12986	8.13639	8.15733	8.13124	8.11544	8.14646	8.14274	8.12559	8.13942	8.116	8.14089	8.18367	8.18638	8.19143	8.19599	8.21789	8.19246	8.21848	8.19935	8.21472	8.19601	8.1752	8.18336	8.15418	8.16856
0.04225	8.19664	8.11407	8.15662	8.15208	8.13509	8.15367	8.14178	8.14606	8.1546	8.16525	8.17457	8.16824	8.14077	8.15937	8.16914	8.13169	8.1757	8.13934	8.13076	8.12857	8.14123	8.12243	8.13641	8.14236	8.13984	8.10923	8.14447	8.15813	8.14981	8.14686	8.11205	8.11623	8.18447	8.18449	8.19275	8.18842	8.20185	8.23414	8.21676	8.20238	8.20517	8.18512	8.18068	8.17436	8.16498	8.15487
0.0423	8.19288	8.11199	8.16332	8.15758	8.14426	8.13278	8.15842	8.15187	8.16841	8.16942	8.18045	8.17892	8.13995	8.15651	8.14726	8.12866	8.15279	8.15184	8.12624	8.12735	8.1509	8.14302	8.15018	8.16004	8.15668	8.11802	8.14144	8.15069	8.14468	8.15935	8.1229	8.13278	8.1673	8.18806	8.19395	8.19244	8.18787	8.23137	8.22355	8.22437	8.21671	8.19542	8.17553	8.15992	8.17432	8.15735
0.04235	8.17335	8.13074	8.17419	8.15559	8.15487	8.14529	8.15607	8.15638	8.16738	8.1703	8.18958	8.16288	8.1567	8.16368	8.14291	8.12662	8.14096	8.12927	8.13944	8.12685	8.14749	8.16126	8.15201	8.15912	8.15922	8.14472	8.14806	8.13622	8.13568	8.1369	8.13869	8.1588	8.17476	8.18623	8.183	8.20341	8.20271	8.19897	8.22334	8.22449	8.21573	8.19757	8.17379	8.15083	8.15542	8.16872
0.0424	8.17253	8.14613	8.18363	8.14644	8.16715	8.14476	8.16942	8.15435	8.17617	8.16607	8.17459	8.15153	8.17995	8.17665	8.16511	8.1451	8.15514	8.12929	8.13965	8.12841	8.14075	8.15643	8.14831	8.14899	8.16761	8.15182	8.13433	8.12288	8.13028	8.12244	8.13673	8.15645	8.1716	8.17049	8.16845	8.20217	8.22706	8.18756	8.22359	8.20486	8.21644	8.19347	8.17617	8.1571	8.15603	8.16551
0.04245	8.15983	8.13705	8.17421	8.15922	8.16265	8.14821	8.18632	8.15662	8.17696	8.15746	8.16284	8.15708	8.19111	8.17177	8.1616	8.15773	8.15516	8.14554	8.13566	8.12017	8.12639	8.14463	8.13965	8.14249	8.16732	8.13747	8.1345	8.12731	8.116	8.12742	8.13786	8.15056	8.16816	8.16816	8.15979	8.20654	8.23996	8.19124	8.22384	8.19466	8.22208	8.21232	8.1892	8.14852	8.16525	8.15474
0.0425	8.16261	8.12553	8.16534	8.15453	8.1587	8.15205	8.18623	8.13982	8.16935	8.15569	8.16263	8.14991	8.18575	8.18182	8.15598	8.15737	8.17333	8.14924	8.14985	8.12918	8.11161	8.14619	8.14886	8.14163	8.15161	8.116	8.13831	8.13995	8.12054	8.11951	8.14308	8.14278	8.1531	8.17472	8.15861	8.20044	8.22018	8.19809	8.20938	8.19811	8.21856	8.22298	8.19241	8.14203	8.16198	8.13999
0.04255	8.16084	8.12601	8.18401	8.16418	8.16549	8.15306	8.17429	8.15645	8.1542	8.17083	8.16967	8.15178	8.17562	8.15065	8.15716	8.16345	8.19063	8.15104	8.14734	8.14838	8.12265	8.13961	8.15687	8.14707	8.14363	8.11947	8.13875	8.1358	8.13885	8.13595	8.13576	8.13477	8.15754	8.15956	8.16545	8.18825	8.1953	8.1941	8.1945	8.21066	8.2069	8.20049	8.17911	8.16444	8.14255	8.14419
0.0426	8.1455	8.1459	8.18424	8.15935	8.16792	8.15187	8.18624	8.17047	8.15714	8.17171	8.15664	8.15336	8.15294	8.13486	8.17842	8.15403	8.16704	8.12849	8.14236	8.14325	8.13225	8.15435	8.12979	8.15054	8.1501	8.14194	8.15218	8.13301	8.12906	8.1452	8.12107	8.14837	8.15193	8.16311	8.17608	8.17858	8.19027	8.18357	8.19395	8.21081	8.21457	8.18699	8.16591	8.16931	8.16784	8.14953
0.04265	8.15332	8.1522	8.17638	8.17074	8.15453	8.16053	8.19056	8.15256	8.16563	8.15516	8.14798	8.16723	8.16236	8.13944	8.16164	8.12967	8.17783	8.11989	8.1558	8.1358	8.15926	8.14634	8.13292	8.1348	8.15382	8.14739	8.14848	8.13629	8.10448	8.14713	8.1159	8.13553	8.17492	8.16401	8.19416	8.18727	8.18724	8.1736	8.21085	8.19468	8.22273	8.18861	8.1587	8.16162	8.16442	8.14112
0.0427	8.16584	8.14604	8.18773	8.17154	8.14768	8.16557	8.17524	8.14127	8.14817	8.15399	8.13999	8.16835	8.15649	8.15357	8.16311	8.13202	8.18451	8.14062	8.16357	8.15247	8.15861	8.13025	8.15804	8.12908	8.14747	8.13227	8.14152	8.13322	8.09038	8.13087	8.12155	8.14184	8.17875	8.17196	8.1963	8.18275	8.20156	8.18842	8.23032	8.19115	8.22159	8.20662	8.15266	8.15701	8.15735	8.15992
0.04275	8.19832	8.14264	8.19456	8.15783	8.16059	8.14915	8.1716	8.13019	8.15649	8.16032	8.15763	8.15113	8.18012	8.15834	8.15922	8.14178	8.17139	8.13169	8.17141	8.15598	8.14228	8.13982	8.13913	8.11886	8.14173	8.13654	8.12523	8.12166	8.10909	8.13938	8.12605	8.15203	8.18085	8.16391	8.19431	8.1822	8.19386	8.17686	8.22462	8.19134	8.22098	8.21009	8.16088	8.16582	8.17238	8.15044
0.0428	8.18779	8.14064	8.18676	8.1551	8.15994	8.15645	8.16111	8.14575	8.16042	8.16051	8.17482	8.14283	8.19321	8.16019	8.16303	8.12662	8.16992	8.13465	8.15317	8.13576	8.14493	8.14714	8.1432	8.12809	8.15483	8.14686	8.11457	8.11378	8.12592	8.1497	8.13379	8.16183	8.17223	8.14732	8.19328	8.17635	8.20549	8.1851	8.21505	8.18901	8.20543	8.20324	8.16576	8.17064	8.17991	8.14568
0.04285	8.17129	8.15742	8.17226	8.16216	8.16151	8.15617	8.16723	8.15201	8.15996	8.15399	8.16206	8.16366	8.16463	8.14468	8.17783	8.13215	8.18354	8.15165	8.12674	8.13791	8.15327	8.12622	8.14222	8.14304	8.15638	8.14426	8.11235	8.12607	8.12088	8.15048	8.12876	8.14894	8.1706	8.15872	8.15517	8.1699	8.21415	8.20351	8.19834	8.1971	8.17566	8.21554	8.17282	8.17379	8.17734	8.15176
0.0429	8.17966	8.15594	8.17327	8.17337	8.16008	8.15687	8.16624	8.16271	8.18436	8.14865	8.16895	8.17099	8.16317	8.15235	8.16818	8.13753	8.1926	8.16046	8.14054	8.15405	8.14426	8.14737	8.12885	8.14905	8.17104	8.13936	8.11932	8.13496	8.12822	8.15317	8.10776	8.13026	8.17825	8.16837	8.15208	8.16816	8.2033	8.22575	8.20133	8.21163	8.18207	8.20438	8.16013	8.15981	8.18075	8.13925
0.04295	8.18714	8.15092	8.16618	8.19439	8.14966	8.15771	8.153	8.17539	8.19658	8.15998	8.17541	8.17316	8.1777	8.15659	8.14638	8.13162	8.16879	8.15508	8.1575	8.14688	8.12683	8.15262	8.10923	8.1484	8.17177	8.15397	8.12262	8.11281	8.11085	8.14724	8.12735	8.1291	8.15624	8.17671	8.16513	8.18878	8.21857	8.22592	8.20599	8.20646	8.18338	8.22376	8.14356	8.17038	8.17972	8.13461
0.043	8.18279	8.16057	8.16252	8.19191	8.13377	8.16618	8.13231	8.16196	8.20024	8.18726	8.1745	8.16391	8.17585	8.1628	8.14043	8.1366	8.15651	8.132	8.15594	8.14234	8.13637	8.14091	8.11712	8.13831	8.15781	8.1641	8.12407	8.10682	8.11323	8.15866	8.12798	8.1286	8.15645	8.17087	8.1591	8.19332	8.23355	8.21508	8.20871	8.2325	8.19466	8.21377	8.16257	8.17204	8.18245	8.16031
0.04305	8.17913	8.16036	8.17085	8.18024	8.13894	8.16486	8.14192	8.14518	8.19433	8.19263	8.18111	8.16439	8.17036	8.17595	8.14135	8.13742	8.14157	8.13955	8.1411	8.14232	8.1439	8.13427	8.12088	8.13175	8.15235	8.15287	8.13225	8.10905	8.12059	8.14661	8.11155	8.14331	8.14764	8.16881	8.17854	8.18634	8.22151	8.20486	8.20831	8.23215	8.21583	8.21386	8.16982	8.17938	8.16385	8.15001
0.0431	8.1782	8.14339	8.16355	8.17196	8.15258	8.16389	8.15319	8.1374	8.17898	8.19143	8.18914	8.15876	8.16645	8.17764	8.14007	8.15235	8.13643	8.1506	8.15628	8.13808	8.14369	8.14934	8.12735	8.13995	8.15735	8.14941	8.13499	8.11914	8.12082	8.13158	8.10696	8.14072	8.15783	8.16088	8.20328	8.18977	8.22084	8.20076	8.20856	8.21667	8.21587	8.19752	8.18409	8.16635	8.16629	8.12979
0.04315	8.18089	8.14695	8.16364	8.16216	8.1521	8.16034	8.1789	8.1345	8.1764	8.16631	8.17848	8.14329	8.15865	8.18571	8.16254	8.15672	8.13334	8.14466	8.14764	8.14085	8.13877	8.14444	8.13347	8.15304	8.1674	8.14287	8.11672	8.12761	8.13656	8.13261	8.11108	8.12702	8.16652	8.15788	8.22216	8.19006	8.23065	8.19668	8.21205	8.24547	8.20692	8.20274	8.19471	8.16202	8.16376	8.12197
0.0432	8.18384	8.14306	8.1707	8.15355	8.15104	8.14068	8.17463	8.14734	8.17209	8.16061	8.16662	8.14281	8.15685	8.18102	8.17688	8.14714	8.14911	8.14632	8.13112	8.15262	8.15584	8.13589	8.13356	8.15521	8.16889	8.12988	8.12258	8.14388	8.12199	8.12851	8.11996	8.13086	8.1576	8.16219	8.21577	8.19754	8.23029	8.19496	8.19538	8.24745	8.20322	8.20667	8.19311	8.14793	8.15628	8.13866
0.04325	8.17665	8.14762	8.15683	8.15012	8.15809	8.1484	8.16895	8.16826	8.16824	8.16343	8.16212	8.14798	8.14886	8.16814	8.16893	8.14962	8.16092	8.13772	8.13398	8.14178	8.12794	8.12931	8.13105	8.1773	8.16313	8.12456	8.13148	8.13841	8.11779	8.12248	8.12313	8.13902	8.15823	8.14814	8.20187	8.20852	8.21535	8.18697	8.20797	8.23959	8.19048	8.19304	8.18428	8.146	8.15357	8.1599
0.0433	8.16235	8.15104	8.16578	8.16103	8.14751	8.17513	8.14356	8.18308	8.1661	8.18331	8.17343	8.15002	8.14262	8.16608	8.1694	8.15428	8.16336	8.13759	8.14049	8.15123	8.1263	8.1613	8.1411	8.1712	8.15325	8.10717	8.14451	8.13129	8.12435	8.12504	8.14112	8.14453	8.17287	8.1398	8.19616	8.2024	8.18817	8.19794	8.20391	8.22762	8.20002	8.18838	8.19242	8.15811	8.15857	8.16156
0.04335	8.14623	8.15859	8.15958	8.16105	8.15592	8.16835	8.13482	8.17114	8.17287	8.176	8.1695	8.16769	8.16662	8.17339	8.16755	8.1649	8.15498	8.14562	8.14198	8.15434	8.13683	8.15342	8.14615	8.14705	8.13408	8.11579	8.13494	8.13051	8.14434	8.14161	8.14499	8.13099	8.1889	8.16723	8.18661	8.17879	8.19693	8.20131	8.19408	8.20936	8.211	8.18966	8.19834	8.17356	8.16917	8.16294
0.0434	8.16048	8.14669	8.1492	8.1496	8.14022	8.14379	8.13797	8.16053	8.20356	8.16332	8.1735	8.17253	8.17751	8.1588	8.15758	8.16975	8.16648	8.1423	8.14865	8.14051	8.12292	8.13507	8.15689	8.15292	8.13183	8.12422	8.13419	8.11409	8.12998	8.15075	8.14013	8.14137	8.18613	8.17886	8.18321	8.18947	8.20402	8.19859	8.21638	8.20393	8.2192	8.202	8.19283	8.15241	8.16843	8.1645
0.04345	8.1526	8.12567	8.15681	8.15535	8.13955	8.13545	8.12109	8.16027	8.19227	8.15594	8.17373	8.15081	8.17223	8.15153	8.17183	8.16021	8.16166	8.13848	8.14354	8.13623	8.1148	8.14144	8.17081	8.14043	8.13086	8.12178	8.14459	8.11644	8.1332	8.12183	8.13156	8.13435	8.18609	8.16597	8.18722	8.18724	8.20305	8.19035	8.22056	8.2041	8.22397	8.20028	8.20862	8.13793	8.14627	8.15632
0.0435	8.14482	8.12372	8.15393	8.15914	8.14335	8.14911	8.14636	8.15947	8.16236	8.13705	8.16576	8.14602	8.16404	8.16181	8.16677	8.15157	8.16528	8.15001	8.15689	8.13227	8.1271	8.15504	8.1596	8.13364	8.13135	8.12973	8.11966	8.12216	8.12399	8.11253	8.12834	8.12517	8.1988	8.16309	8.17957	8.19057	8.19975	8.2077	8.21114	8.1971	8.19256	8.19464	8.1942	8.14253	8.15601	8.16648
0.04355	8.16048	8.12727	8.15348	8.17314	8.14638	8.16898	8.15977	8.14676	8.15973	8.1447	8.17633	8.14089	8.16772	8.14724	8.15821	8.14083	8.14707	8.1535	8.14604	8.13938	8.11312	8.14903	8.13889	8.15289	8.14619	8.14581	8.11703	8.13164	8.13271	8.11666	8.13265	8.12788	8.19048	8.17629	8.1745	8.18712	8.20189	8.20314	8.22355	8.1987	8.17904	8.19387	8.16988	8.14102	8.17543	8.1605
0.0436	8.16742	8.13438	8.16116	8.1756	8.15025	8.17261	8.16778	8.1489	8.16013	8.15796	8.179	8.14522	8.1678	8.14077	8.17362	8.17373	8.16006	8.13578	8.13927	8.137	8.13931	8.13202	8.14457	8.16401	8.13684	8.1328	8.12016	8.12605	8.13681	8.12801	8.1402	8.13927	8.17856	8.17411	8.1654	8.19677	8.19046	8.20709	8.23328	8.20065	8.19952	8.19077	8.16269	8.1588	8.17646	8.14951
0.04365	8.17625	8.15203	8.16315	8.17295	8.16332	8.1757	8.16914	8.16235	8.17921	8.15872	8.17554	8.16284	8.16603	8.15779	8.17072	8.17234	8.17066	8.13332	8.14148	8.15176	8.14716	8.14022	8.13726	8.1646	8.1362	8.12191	8.12109	8.12143	8.13908	8.13585	8.1378	8.1444	8.19122	8.1566	8.15828	8.17572	8.18724	8.19868	8.22977	8.21407	8.20621	8.20267	8.15769	8.16586	8.15725	8.13656
0.0437	8.16807	8.15382	8.15844	8.1464	8.174	8.16568	8.16496	8.17097	8.17207	8.14722	8.15821	8.15126	8.16778	8.17036	8.17669	8.16387	8.16925	8.15634	8.13095	8.17007	8.1391	8.16982	8.1407	8.16895	8.14684	8.11823	8.1296	8.1077	8.13585	8.13578	8.14764	8.13828	8.18823	8.15647	8.16095	8.18571	8.21722	8.20776	8.21667	8.22891	8.21974	8.20105	8.14472	8.17047	8.13971	8.14974
0.04375	8.18048	8.15784	8.1558	8.14898	8.15832	8.18922	8.16511	8.17701	8.16502	8.14472	8.13858	8.14795	8.18041	8.14587	8.16343	8.16164	8.16963	8.15958	8.14604	8.16938	8.14617	8.18396	8.16673	8.17606	8.15041	8.11958	8.14434	8.10448	8.13707	8.14074	8.15434	8.13049	8.17993	8.15256	8.17654	8.18817	8.21991	8.21815	8.22151	8.22783	8.20557	8.21205	8.16652	8.17741	8.15222	8.15523
0.0438	8.17406	8.16095	8.16509	8.16412	8.16114	8.17759	8.17232	8.17518	8.17108	8.15132	8.13707	8.14066	8.1757	8.15861	8.15014	8.15788	8.1554	8.1423	8.15948	8.1535	8.1386	8.18226	8.15636	8.17936	8.15523	8.13181	8.15693	8.11296	8.14381	8.14857	8.14005	8.12675	8.17236	8.15554	8.17253	8.18954	8.22182	8.20356	8.22493	8.22519	8.21003	8.22279	8.17575	8.18022	8.16189	8.15248
0.04385	8.18178	8.16504	8.15722	8.15041	8.14932	8.14762	8.14133	8.16202	8.17329	8.14632	8.1469	8.14838	8.16032	8.15069	8.15582	8.14844	8.15054	8.13553	8.15638	8.17362	8.14543	8.16788	8.13847	8.1501	8.14297	8.13538	8.13824	8.12162	8.15166	8.15485	8.1237	8.1362	8.15502	8.15363	8.17347	8.20139	8.21014	8.207	8.21409	8.22216	8.21053	8.22683	8.18083	8.17219	8.17554	8.13848
0.0439	8.17511	8.17015	8.15582	8.14501	8.1671	8.15203	8.15517	8.1629	8.17127	8.1526	8.14568	8.15216	8.16765	8.15809	8.15554	8.14798	8.14486	8.12559	8.14348	8.17295	8.1624	8.14968	8.1391	8.14299	8.13337	8.1336	8.1296	8.12595	8.15084	8.14173	8.10665	8.14938	8.16355	8.16561	8.19078	8.21859	8.20602	8.21054	8.21411	8.21764	8.19582	8.21014	8.18707	8.17234	8.16916	8.14762
0.04395	8.17432	8.14842	8.15756	8.13452	8.15687	8.15208	8.17345	8.17184	8.16244	8.16599	8.16128	8.16198	8.16841	8.15676	8.1571	8.14604	8.15163	8.13496	8.13667	8.14892	8.14756	8.13818	8.13786	8.1436	8.13515	8.13696	8.13684	8.12643	8.14688	8.13341	8.10358	8.15868	8.17822	8.16259	8.1814	8.22069	8.19853	8.21684	8.21671	8.20658	8.19674	8.18861	8.19254	8.17532	8.16364	8.15632
0.044	8.17427	8.1443	8.15691	8.15266	8.13929	8.14243	8.18987	8.17564	8.14781	8.15977	8.17099	8.16748	8.15712	8.16208	8.17146	8.16801	8.14806	8.13494	8.14547	8.13749	8.13845	8.1242	8.13156	8.14213	8.13629	8.14466	8.15508	8.13164	8.1304	8.1345	8.10661	8.15849	8.15195	8.1629	8.18029	8.19908	8.20057	8.20505	8.20894	8.19391	8.2062	8.19601	8.18356	8.16381	8.13953	8.16181
0.04405	8.17917	8.14257	8.15931	8.17106	8.14922	8.13974	8.19298	8.16778	8.16948	8.14484	8.16822	8.15388	8.15975	8.17202	8.15407	8.1636	8.12969	8.14425	8.14552	8.1435	8.14667	8.12338	8.1284	8.1513	8.14518	8.12962	8.13931	8.13139	8.11466	8.14339	8.12325	8.15933	8.15907	8.17329	8.16795	8.19275	8.19481	8.20461	8.21894	8.19357	8.20984	8.2007	8.17564	8.16099	8.14861	8.17013
0.0441	8.16704	8.15092	8.16271	8.17869	8.14167	8.15733	8.17753	8.16999	8.17385	8.15142	8.17314	8.15405	8.15882	8.16835	8.16326	8.15784	8.15077	8.15254	8.14329	8.15718	8.14709	8.13543	8.14754	8.15874	8.14867	8.12859	8.14569	8.11407	8.11964	8.15174	8.12216	8.15447	8.16429	8.16998	8.16681	8.19088	8.17348	8.18695	8.21424	8.20782	8.19963	8.21405	8.1827	8.16597	8.15844	8.16664
0.04415	8.15693	8.16032	8.16317	8.17383	8.14806	8.17184	8.16048	8.17749	8.16416	8.15376	8.17022	8.15777	8.1699	8.14766	8.18501	8.15458	8.1665	8.1452	8.14554	8.14655	8.13257	8.14877	8.15559	8.13883	8.14304	8.12485	8.15195	8.12519	8.12914	8.14442	8.12368	8.146	8.16883	8.17326	8.15695	8.19166	8.18708	8.21703	8.2151	8.20398	8.19809	8.22437	8.18903	8.16029	8.14838	8.1599
0.0442	8.16032	8.15088	8.15065	8.17158	8.15273	8.17497	8.17028	8.17455	8.16481	8.16221	8.17598	8.15561	8.18262	8.14198	8.16223	8.15336	8.14962	8.13211	8.12662	8.15578	8.1426	8.14318	8.14871	8.14915	8.14631	8.13231	8.12275	8.14507	8.14302	8.14777	8.13679	8.12513	8.17638	8.19359	8.17429	8.21138	8.19742	8.21554	8.18924	8.20251	8.19759	8.20463	8.19984	8.16294	8.15336	8.1669
0.04425	8.16017	8.1551	8.15651	8.1657	8.14793	8.16629	8.16826	8.17356	8.16341	8.15363	8.18834	8.16227	8.17619	8.15117	8.1461	8.15626	8.14655	8.14112	8.13795	8.1381	8.14163	8.14083	8.13829	8.16065	8.13885	8.14224	8.10516	8.14573	8.14852	8.1358	8.12544	8.12204	8.16795	8.19117	8.18504	8.19914	8.20021	8.19853	8.19328	8.20688	8.19082	8.2049	8.21527	8.1743	8.15582	8.16088
0.0443	8.16551	8.17123	8.1629	8.16027	8.15554	8.16299	8.16977	8.16025	8.16177	8.14953	8.17259	8.17192	8.1703	8.15519	8.16347	8.17322	8.15226	8.13387	8.16288	8.12883	8.13997	8.1377	8.14827	8.16986	8.12607	8.14268	8.10343	8.14522	8.13759	8.14484	8.11331	8.12468	8.18918	8.16633	8.18123	8.17675	8.2028	8.20148	8.19199	8.19395	8.20221	8.20557	8.19626	8.18966	8.16574	8.13736
0.04435	8.17991	8.15571	8.16772	8.16078	8.16647	8.16023	8.18176	8.15714	8.15479	8.15327	8.16137	8.17537	8.16896	8.15744	8.18897	8.16639	8.15031	8.13305	8.16429	8.1216	8.14852	8.12595	8.15832	8.16113	8.14865	8.14131	8.10238	8.1459	8.14165	8.15315	8.11148	8.12521	8.18624	8.14911	8.19218	8.17743	8.21573	8.21768	8.18438	8.20757	8.22054	8.20637	8.19517	8.18884	8.18701	8.1193
0.0444	8.16286	8.1513	8.16584	8.15865	8.18439	8.17287	8.17608	8.16885	8.15634	8.15485	8.16912	8.15426	8.17186	8.1547	8.20921	8.15374	8.16366	8.1525	8.15699	8.13259	8.14148	8.13154	8.16248	8.15365	8.14728	8.14146	8.10989	8.1304	8.12981	8.13421	8.11962	8.12834	8.19712	8.1213	8.19006	8.18338	8.20988	8.21623	8.18302	8.20469	8.21571	8.22344	8.19948	8.15256	8.17648	8.14329
0.04445	8.16637	8.15775	8.15681	8.15943	8.17059	8.15851	8.15008	8.17532	8.15805	8.17171	8.16813	8.13354	8.16578	8.15168	8.19416	8.15878	8.15161	8.14476	8.15166	8.14903	8.15052	8.13747	8.16051	8.13734	8.12073	8.15451	8.12077	8.12275	8.13311	8.11989	8.13633	8.13644	8.20351	8.15012	8.19557	8.18386	8.21217	8.21915	8.21308	8.19838	8.20656	8.22187	8.18378	8.14728	8.17047	8.15401
0.0445	8.14659	8.16156	8.16269	8.14548	8.14245	8.15151	8.16694	8.17675	8.15441	8.17596	8.18296	8.15142	8.15933	8.13486	8.17673	8.1237	8.1539	8.13452	8.14257	8.15315	8.14243	8.15134	8.16761	8.13044	8.12653	8.16931	8.12864	8.1402	8.14083	8.10461	8.13717	8.14768	8.19452	8.16444	8.20238	8.1793	8.20736	8.2317	8.22641	8.2085	8.21926	8.22256	8.18041	8.15504	8.17369	8.14096
0.04455	8.1498	8.16534	8.17726	8.14354	8.14505	8.15248	8.16517	8.16763	8.15886	8.15613	8.17854	8.17202	8.15786	8.13316	8.15487	8.1208	8.15773	8.13208	8.14598	8.15758	8.12233	8.15447	8.16101	8.13129	8.13656	8.16257	8.11598	8.13665	8.12349	8.11655	8.14287	8.14245	8.18285	8.16351	8.18422	8.17266	8.18434	8.21886	8.20341	8.20869	8.21226	8.22113	8.17154	8.15971	8.18024	8.15678
0.0446	8.16694	8.15441	8.16967	8.15739	8.1555	8.15634	8.15924	8.15996	8.1741	8.14899	8.17623	8.15529	8.16324	8.14093	8.15554	8.12422	8.1514	8.14676	8.15424	8.15388	8.13505	8.13765	8.15157	8.11127	8.1321	8.15119	8.11413	8.13076	8.11255	8.12292	8.13215	8.13208	8.18722	8.17442	8.1851	8.17848	8.1839	8.20845	8.1967	8.21346	8.19742	8.21039	8.16599	8.15979	8.15844	8.15813
0.04465	8.18857	8.14447	8.16936	8.16334	8.14899	8.15048	8.14316	8.16154	8.18966	8.16721	8.1848	8.12086	8.172	8.16198	8.15525	8.15142	8.13049	8.15514	8.16078	8.15714	8.14495	8.11855	8.14999	8.1225	8.14249	8.14341	8.10965	8.13112	8.11777	8.13532	8.11298	8.14404	8.19641	8.15445	8.19998	8.18474	8.19313	8.20589	8.1929	8.22742	8.1999	8.19845	8.17411	8.15037	8.16854	8.15647
0.0447	8.18302	8.15674	8.16711	8.16956	8.14087	8.13381	8.15262	8.17427	8.18045	8.16195	8.15804	8.11745	8.17848	8.17017	8.16278	8.14198	8.14196	8.15378	8.13372	8.15615	8.14739	8.10745	8.15104	8.1278	8.13812	8.14728	8.12916	8.13684	8.12578	8.13023	8.1214	8.13231	8.1995	8.16542	8.18277	8.18434	8.20129	8.22163	8.20074	8.23177	8.20787	8.19384	8.17648	8.15355	8.18478	8.17383
0.04475	8.16826	8.16977	8.15634	8.16938	8.15062	8.13894	8.16956	8.17167	8.17858	8.16261	8.1341	8.1459	8.16082	8.15641	8.15796	8.12943	8.14802	8.1477	8.1333	8.14455	8.13948	8.12157	8.15168	8.14005	8.13652	8.14255	8.15493	8.14135	8.12296	8.13696	8.13326	8.11672	8.19853	8.18428	8.16706	8.19759	8.19691	8.21529	8.2128	8.22567	8.21043	8.19166	8.17589	8.16196	8.17949	8.17228
0.0448	8.15727	8.16874	8.16385	8.17858	8.16055	8.14259	8.16786	8.17678	8.17699	8.1624	8.14863	8.16572	8.17057	8.1534	8.15722	8.14096	8.14394	8.16206	8.14173	8.13137	8.1319	8.1473	8.17274	8.15033	8.1291	8.14354	8.14285	8.16236	8.12635	8.14192	8.13208	8.12014	8.19937	8.16715	8.1732	8.17646	8.18867	8.21585	8.21991	8.20969	8.21981	8.20421	8.18947	8.18058	8.17156	8.15844
0.04485	8.1678	8.17299	8.15884	8.18497	8.15271	8.13032	8.16177	8.16971	8.17301	8.17095	8.17104	8.15874	8.17343	8.15342	8.16992	8.15573	8.13873	8.14726	8.14543	8.14646	8.13847	8.16187	8.18178	8.16431	8.13585	8.1278	8.15083	8.16147	8.11369	8.15907	8.13715	8.13116	8.17894	8.16675	8.16744	8.17419	8.20099	8.2052	8.20713	8.19866	8.20957	8.20257	8.19214	8.18132	8.16036	8.16948
0.0449	8.17831	8.16782	8.15418	8.17137	8.14463	8.1283	8.15071	8.17007	8.18262	8.16759	8.18207	8.16467	8.1744	8.16082	8.15855	8.15872	8.14295	8.13509	8.14793	8.17247	8.13389	8.15201	8.1723	8.16805	8.13391	8.12984	8.1391	8.14493	8.10705	8.15098	8.13177	8.14051	8.17089	8.15199	8.16046	8.19281	8.21001	8.20354	8.21609	8.2094	8.19933	8.20868	8.18872	8.1937	8.15964	8.17505
0.04495	8.1876	8.15853	8.15184	8.17001	8.13749	8.14077	8.1443	8.1838	8.17724	8.15737	8.17657	8.15828	8.17848	8.15357	8.17698	8.17583	8.13826	8.14949	8.15201	8.17211	8.13972	8.15086	8.15056	8.1562	8.15611	8.13374	8.12418	8.12757	8.09999	8.15248	8.11705	8.14274	8.16565	8.17638	8.18354	8.20484	8.20089	8.204	8.21039	8.21571	8.20286	8.21894	8.17963	8.1814	8.15653	8.16011
0.045	8.18542	8.15018	8.14833	8.17913	8.13606	8.13566	8.14356	8.17768	8.17076	8.1724	8.16904	8.15395	8.18323	8.13583	8.20269	8.16904	8.15857	8.15935	8.15187	8.15769	8.12727	8.14264	8.1319	8.14859	8.14951	8.14245	8.11609	8.13324	8.11228	8.14829	8.1126	8.14516	8.1658	8.18186	8.18737	8.21108	8.19305	8.21005	8.19908	8.20454	8.21688	8.207	8.17966	8.17225	8.16973	8.15691
0.04505	8.16967	8.14583	8.16751	8.17583	8.13643	8.15865	8.14924	8.1653	8.16584	8.1912	8.16181	8.13675	8.17595	8.13993	8.20192	8.15292	8.16212	8.15975	8.13671	8.15931	8.12157	8.14568	8.14415	8.15619	8.13683	8.14672	8.12304	8.13292	8.12742	8.13864	8.11079	8.13366	8.18274	8.15746	8.1916	8.20782	8.17945	8.21489	8.19544	8.20799	8.22931	8.21703	8.18748	8.1633	8.19014	8.1568
0.0451	8.16505	8.1497	8.18087	8.18352	8.13742	8.16168	8.16011	8.15685	8.16723	8.1646	8.15723	8.14116	8.1702	8.13881	8.17949	8.15102	8.16523	8.14228	8.13871	8.15842	8.12845	8.13688	8.14236	8.15222	8.13112	8.13419	8.1251	8.13555	8.12721	8.14041	8.12149	8.12767	8.18233	8.16353	8.18359	8.20124	8.19782	8.22145	8.21241	8.19798	8.23118	8.22012	8.2058	8.15392	8.18815	8.16692
0.04515	8.17184	8.15922	8.1752	8.1777	8.14505	8.14911	8.16202	8.1461	8.17858	8.14615	8.15596	8.14051	8.16206	8.1543	8.1535	8.16275	8.17711	8.14854	8.13902	8.15794	8.13072	8.13931	8.12429	8.16273	8.12891	8.1325	8.12441	8.13662	8.12767	8.1488	8.12416	8.1233	8.16391	8.17238	8.18026	8.20711	8.20501	8.21352	8.22147	8.2008	8.24284	8.21337	8.19731	8.13643	8.18243	8.16265
0.0452	8.17551	8.14678	8.16629	8.16128	8.14911	8.16715	8.16858	8.13227	8.17909	8.15502	8.17457	8.13128	8.1645	8.1609	8.15325	8.15239	8.17204	8.15111	8.12838	8.15182	8.1352	8.14304	8.12675	8.16679	8.13284	8.14402	8.13658	8.15027	8.12582	8.15546	8.1216	8.11964	8.14135	8.17327	8.17722	8.20492	8.20272	8.20395	8.21508	8.21617	8.23847	8.20127	8.1741	8.15012	8.17162	8.15269
0.04525	8.18398	8.13799	8.16999	8.14646	8.15664	8.16872	8.15672	8.14543	8.17238	8.15338	8.17152	8.15105	8.16576	8.15762	8.15664	8.13759	8.16063	8.14404	8.1299	8.1576	8.1395	8.14299	8.13629	8.15861	8.15372	8.14615	8.13313	8.15361	8.13068	8.15958	8.13421	8.1344	8.14077	8.17087	8.17804	8.20351	8.19143	8.20656	8.21047	8.21835	8.22424	8.20211	8.16139	8.16965	8.17812	8.14194
0.0453	8.16948	8.12223	8.15113	8.14569	8.16767	8.15544	8.14116	8.14205	8.16961	8.15145	8.16383	8.15422	8.16097	8.15229	8.14537	8.14459	8.15941	8.1172	8.13519	8.1682	8.14184	8.14272	8.14245	8.15002	8.15283	8.1316	8.1188	8.13629	8.13631	8.15016	8.11808	8.13808	8.15048	8.17511	8.16231	8.19992	8.17308	8.20377	8.21888	8.2192	8.22495	8.18604	8.16061	8.16936	8.15208	8.15533
0.04535	8.16523	8.13038	8.1513	8.16154	8.16492	8.15933	8.14571	8.14932	8.1735	8.13971	8.17909	8.1505	8.16839	8.16067	8.1514	8.15134	8.15792	8.12267	8.14259	8.15313	8.14058	8.14339	8.11813	8.13869	8.1613	8.13032	8.11783	8.13599	8.13625	8.14049	8.12197	8.11941	8.16628	8.1695	8.16704	8.17978	8.20004	8.20211	8.22784	8.2222	8.22527	8.19597	8.17612	8.15903	8.14245	8.15979
0.0454	8.17062	8.14957	8.14978	8.15681	8.16427	8.1492	8.14919	8.16681	8.16645	8.15617	8.17705	8.16496	8.16927	8.16519	8.15769	8.13583	8.15409	8.14285	8.13305	8.15355	8.1391	8.15918	8.11266	8.13631	8.1539	8.11518	8.12622	8.12258	8.11922	8.12807	8.13667	8.12416	8.16719	8.15384	8.16029	8.18041	8.21157	8.19151	8.2304	8.21499	8.21938	8.1982	8.1687	8.1451	8.15895	8.16568
0.04545	8.1822	8.15662	8.14775	8.14711	8.18636	8.14522	8.17316	8.17238	8.16488	8.16256	8.18077	8.15409	8.17453	8.1595	8.16151	8.13744	8.15872	8.15971	8.12	8.14383	8.13105	8.14497	8.13255	8.12006	8.13669	8.10452	8.1469	8.12122	8.11317	8.13347	8.13839	8.12485	8.16996	8.15903	8.17921	8.16648	8.19761	8.18569	8.21026	8.21705	8.20311	8.1995	8.16345	8.15237	8.17156	8.16298
0.0455	8.19141	8.14333	8.16128	8.14974	8.17419	8.15163	8.19929	8.16893	8.16521	8.15573	8.18424	8.15218	8.16275	8.1492	8.16547	8.14159	8.15332	8.16488	8.116	8.12977	8.14859	8.13835	8.12624	8.12685	8.1378	8.12515	8.14917	8.12487	8.12431	8.13969	8.12508	8.12136	8.17715	8.1481	8.18253	8.1657	8.19347	8.18739	8.18747	8.20385	8.18995	8.20547	8.17537	8.1686	8.17411	8.16357
0.04555	8.17825	8.1357	8.17244	8.16101	8.17146	8.15781	8.18062	8.16017	8.17026	8.16214	8.19588	8.14184	8.16347	8.14964	8.16301	8.13459	8.15105	8.16465	8.12195	8.10768	8.15638	8.13469	8.13816	8.12384	8.1443	8.13721	8.12418	8.11636	8.13181	8.14493	8.12876	8.11937	8.1768	8.14148	8.18245	8.18111	8.19853	8.21108	8.1905	8.19935	8.21167	8.20902	8.18691	8.17406	8.17019	8.14169
0.0456	8.18014	8.15693	8.1814	8.17225	8.17833	8.15851	8.15683	8.162	8.17196	8.15895	8.17089	8.15355	8.16282	8.16179	8.16393	8.13681	8.16111	8.15672	8.13038	8.1336	8.13656	8.13917	8.15916	8.13534	8.14749	8.12973	8.11726	8.11287	8.14512	8.14333	8.13818	8.13374	8.16898	8.14163	8.1851	8.17492	8.20227	8.20507	8.22502	8.21457	8.228	8.21367	8.18274	8.16151	8.15863	8.14606
0.04565	8.18092	8.15212	8.17251	8.17202	8.17543	8.15199	8.14997	8.16921	8.16784	8.14548	8.16219	8.16	8.13932	8.17295	8.17036	8.14871	8.15437	8.148	8.13057	8.13881	8.13509	8.14384	8.14499	8.1333	8.13471	8.12078	8.12742	8.12067	8.13164	8.14558	8.1175	8.14096	8.17102	8.14062	8.17535	8.1739	8.1951	8.19294	8.21548	8.21589	8.21669	8.21619	8.19729	8.17032	8.16414	8.14466
0.0457	8.16858	8.16307	8.16605	8.15569	8.16042	8.15912	8.14196	8.17665	8.16483	8.15729	8.16885	8.16549	8.13133	8.16177	8.15966	8.15355	8.16088	8.1336	8.12683	8.13822	8.1321	8.15111	8.14775	8.12628	8.13765	8.11577	8.12616	8.11666	8.12698	8.14013	8.11075	8.1447	8.18901	8.15742	8.16597	8.17764	8.20759	8.19019	8.21302	8.2048	8.21915	8.21064	8.19244	8.17249	8.16656	8.14154
0.04575	8.16967	8.15556	8.17467	8.15268	8.15639	8.1703	8.14695	8.18279	8.18481	8.15434	8.18165	8.14428	8.14337	8.16738	8.15313	8.14766	8.1657	8.1385	8.15544	8.1522	8.13129	8.15214	8.14016	8.13475	8.15685	8.11415	8.12761	8.1081	8.14302	8.12307	8.12283	8.1287	8.18899	8.15647	8.16257	8.18222	8.20213	8.19918	8.20549	8.20908	8.19235	8.2267	8.18045	8.17371	8.16628	8.15538
0.0458	8.167	8.15161	8.17661	8.17163	8.15615	8.15783	8.1599	8.17951	8.17453	8.14854	8.17089	8.15067	8.14442	8.17589	8.15971	8.14209	8.16593	8.14072	8.15334	8.13725	8.1333	8.13219	8.14041	8.13395	8.15561	8.12456	8.132	8.12639	8.13282	8.11487	8.12107	8.12963	8.18308	8.16307	8.17535	8.18432	8.19826	8.20253	8.21466	8.19683	8.19157	8.2165	8.15659	8.18027	8.17915	8.16488
0.04585	8.15714	8.13986	8.16919	8.17064	8.15207	8.16645	8.15615	8.15992	8.15672	8.15613	8.16877	8.16088	8.12836	8.15617	8.15985	8.13326	8.14566	8.15052	8.15083	8.12292	8.13305	8.13457	8.15037	8.12382	8.14362	8.13108	8.12893	8.13156	8.1369	8.14184	8.11739	8.13005	8.19075	8.16748	8.18188	8.18016	8.18462	8.22422	8.23	8.19492	8.20456	8.21405	8.15781	8.18613	8.18396	8.15363
0.0459	8.16502	8.14337	8.16374	8.15702	8.16381	8.17062	8.14821	8.17997	8.14722	8.15184	8.15716	8.15573	8.14211	8.13686	8.15041	8.13774	8.15969	8.13911	8.15235	8.13915	8.13753	8.13776	8.14754	8.12641	8.13551	8.13181	8.12834	8.14421	8.13774	8.13654	8.1225	8.13013	8.19906	8.16456	8.15853	8.1868	8.19229	8.21781	8.22031	8.20591	8.19687	8.19324	8.17461	8.17596	8.17341	8.14585
0.04595	8.16559	8.13942	8.17646	8.14228	8.1604	8.1649	8.14863	8.17833	8.16902	8.15395	8.15245	8.13948	8.15159	8.13244	8.14478	8.1451	8.16448	8.13698	8.15374	8.15514	8.14695	8.13828	8.13438	8.13963	8.14272	8.13671	8.12284	8.1333	8.1274	8.13772	8.13929	8.13969	8.19496	8.17129	8.15191	8.1933	8.19185	8.18602	8.21871	8.20324	8.19433	8.1992	8.17713	8.15857	8.16706	8.15359
0.046	8.16282	8.14764	8.18686	8.1496	8.16385	8.14938	8.16919	8.15443	8.17881	8.15262	8.15355	8.13202	8.17053	8.13089	8.1595	8.14358	8.17924	8.12723	8.13606	8.15622	8.14857	8.14037	8.13946	8.13965	8.16772	8.1271	8.12819	8.12185	8.13129	8.14579	8.14442	8.13517	8.17949	8.18926	8.15269	8.18857	8.17406	8.18632	8.20972	8.19338	8.18991	8.19813	8.18884	8.16452	8.16748	8.17032
0.04605	8.1708	8.13988	8.17434	8.14869	8.17705	8.14348	8.16555	8.17493	8.17301	8.16059	8.15346	8.14037	8.16109	8.14751	8.18035	8.1406	8.17369	8.14289	8.14615	8.16055	8.12965	8.12368	8.14589	8.11964	8.16969	8.1221	8.13766	8.12548	8.12374	8.12494	8.15334	8.12801	8.17194	8.18449	8.18489	8.1934	8.16067	8.18899	8.20705	8.19317	8.20379	8.19483	8.18249	8.17425	8.16219	8.1642
0.0461	8.15859	8.11657	8.15884	8.16233	8.15811	8.14451	8.15742	8.17486	8.18077	8.16145	8.16854	8.14861	8.14989	8.15605	8.17482	8.14344	8.14526	8.14276	8.16837	8.15643	8.10907	8.10143	8.15601	8.11371	8.14411	8.11716	8.16103	8.12403	8.12107	8.14219	8.14714	8.14838	8.17648	8.17476	8.17944	8.19191	8.16584	8.18316	8.21491	8.19807	8.19357	8.18636	8.1793	8.1855	8.15702	8.16231
0.04615	8.14587	8.13848	8.1628	8.17223	8.15193	8.14322	8.14764	8.17757	8.19496	8.15712	8.1868	8.17268	8.14312	8.1657	8.16242	8.15729	8.15271	8.14505	8.14646	8.14402	8.10923	8.08615	8.15056	8.11905	8.14363	8.11501	8.17057	8.12595	8.14314	8.14142	8.14112	8.14367	8.17139	8.17013	8.17686	8.19927	8.18556	8.15973	8.22123	8.1871	8.1933	8.19351	8.15825	8.17108	8.15485	8.15706
0.0462	8.14468	8.14077	8.16851	8.15458	8.1551	8.13704	8.13938	8.18655	8.21114	8.1591	8.18546	8.15477	8.17327	8.17362	8.14159	8.15626	8.16736	8.14329	8.14808	8.12403	8.12468	8.09778	8.15508	8.13147	8.15311	8.1142	8.15952	8.12159	8.14398	8.13887	8.13505	8.1356	8.153	8.1513	8.18375	8.19584	8.19378	8.16833	8.22578	8.193	8.19277	8.20147	8.16517	8.16984	8.16628	8.15071
0.04625	8.16511	8.13942	8.15447	8.15264	8.13757	8.14257	8.12639	8.18352	8.18844	8.16156	8.16956	8.14842	8.18106	8.14878	8.13652	8.14203	8.16338	8.12622	8.14716	8.12181	8.14013	8.12302	8.15176	8.14213	8.16483	8.1138	8.1505	8.12979	8.13963	8.13009	8.11682	8.13471	8.15561	8.15409	8.18884	8.18071	8.19893	8.18867	8.20988	8.2062	8.18138	8.21569	8.16198	8.15825	8.16946	8.14053
0.0463	8.16839	8.14522	8.15813	8.15891	8.13551	8.14745	8.15035	8.16206	8.18686	8.15067	8.1708	8.1448	8.16708	8.15281	8.15777	8.1579	8.16765	8.14169	8.14857	8.12738	8.13433	8.12305	8.13288	8.14972	8.17863	8.11264	8.14495	8.12832	8.12073	8.12109	8.1118	8.1246	8.16856	8.16889	8.18541	8.17188	8.20871	8.18489	8.2144	8.20875	8.20196	8.23378	8.16011	8.15065	8.15454	8.14705
0.04635	8.18329	8.14238	8.17377	8.15252	8.14787	8.14524	8.15889	8.16076	8.21058	8.15292	8.1745	8.14823	8.1641	8.14907	8.16977	8.16576	8.14875	8.15306	8.13955	8.12927	8.13089	8.10959	8.13768	8.14203	8.16116	8.12288	8.13519	8.13065	8.12099	8.10564	8.11991	8.12078	8.16206	8.17421	8.19235	8.17591	8.1978	8.17602	8.21957	8.2128	8.21634	8.24333	8.17127	8.15895	8.15145	8.1406
0.0464	8.18636	8.14486	8.17585	8.16589	8.14363	8.15008	8.16422	8.17289	8.19859	8.16601	8.17364	8.16498	8.16286	8.14827	8.17591	8.16002	8.14638	8.16704	8.14178	8.13631	8.15229	8.11245	8.1414	8.15325	8.13522	8.13311	8.1254	8.12613	8.12836	8.11909	8.12733	8.13974	8.15172	8.18359	8.1809	8.18264	8.20665	8.17133	8.21718	8.21083	8.20898	8.23544	8.18111	8.16299	8.15474	8.13673
0.04645	8.19565	8.14718	8.16822	8.16574	8.13759	8.15023	8.16254	8.16706	8.17181	8.15613	8.17888	8.17528	8.16431	8.15788	8.17959	8.14318	8.15784	8.14539	8.14421	8.15008	8.15855	8.12937	8.14787	8.1427	8.14425	8.13934	8.12279	8.13206	8.13696	8.13202	8.1402	8.14156	8.14768	8.16309	8.16818	8.17497	8.21861	8.17879	8.20547	8.20375	8.20866	8.21877	8.19681	8.16261	8.16471	8.13065
0.0465	8.17375	8.15401	8.15809	8.14848	8.12208	8.14379	8.16835	8.15819	8.1616	8.17045	8.17822	8.15868	8.15456	8.15472	8.17919	8.12336	8.16975	8.13206	8.14932	8.14846	8.14873	8.1332	8.14985	8.14346	8.15117	8.14203	8.12738	8.13093	8.14192	8.14169	8.14856	8.15268	8.15727	8.14499	8.17417	8.17846	8.2263	8.1955	8.21114	8.20475	8.20601	8.20393	8.18655	8.16954	8.17581	8.14137
0.04655	8.1699	8.15722	8.15044	8.13688	8.13631	8.12742	8.16381	8.16654	8.15924	8.17896	8.18346	8.15485	8.16488	8.14838	8.18535	8.11052	8.1712	8.13044	8.16488	8.16645	8.13385	8.14146	8.15258	8.15207	8.14533	8.12416	8.11893	8.13728	8.1386	8.14545	8.13473	8.1534	8.17028	8.14512	8.1712	8.1785	8.20313	8.20566	8.20501	8.22184	8.2094	8.19042	8.18048	8.18903	8.1731	8.15613
0.0466	8.18054	8.14413	8.16082	8.14474	8.13999	8.12437	8.16647	8.1741	8.15231	8.17762	8.17278	8.1666	8.15588	8.15392	8.19635	8.14363	8.16526	8.15374	8.14985	8.17078	8.13913	8.1321	8.16675	8.14661	8.14821	8.12126	8.10799	8.12805	8.11687	8.16786	8.11962	8.14575	8.18039	8.1575	8.16343	8.17213	8.19933	8.20902	8.20795	8.21968	8.19534	8.20141	8.18392	8.16753	8.17873	8.16412
0.04665	8.16631	8.13288	8.17747	8.14009	8.15023	8.14068	8.15683	8.17822	8.17833	8.1637	8.14957	8.17017	8.16433	8.15115	8.18514	8.15292	8.1509	8.16242	8.1233	8.14335	8.14152	8.12162	8.16053	8.13334	8.15067	8.12828	8.13374	8.13734	8.11108	8.16803	8.1218	8.14081	8.18624	8.15582	8.16853	8.18378	8.20782	8.21791	8.19904	8.19418	8.20021	8.20366	8.18686	8.16116	8.18321	8.16912
0.0467	8.16208	8.12908	8.18958	8.12687	8.15807	8.14539	8.1431	8.17486	8.17656	8.15559	8.14745	8.17421	8.15424	8.14939	8.17097	8.13915	8.15445	8.13028	8.13349	8.13406	8.14842	8.14611	8.15319	8.1492	8.15443	8.12738	8.13818	8.13894	8.13576	8.15371	8.13145	8.14745	8.17577	8.15792	8.17719	8.18943	8.21461	8.21287	8.20282	8.19252	8.20103	8.2003	8.18674	8.15651	8.18357	8.16507
0.04675	8.16153	8.11666	8.16206	8.14632	8.14077	8.16175	8.14556	8.17633	8.16648	8.15712	8.15214	8.15384	8.1591	8.1411	8.18066	8.14531	8.17696	8.13969	8.14228	8.14922	8.14041	8.1362	8.15779	8.1617	8.15426	8.12275	8.14175	8.13498	8.1609	8.14255	8.13557	8.13103	8.17856	8.14045	8.1683	8.18373	8.20248	8.20301	8.20129	8.19706	8.21009	8.2107	8.1929	8.14079	8.18333	8.15556
0.0468	8.16521	8.12372	8.1596	8.16381	8.13002	8.17017	8.1616	8.16872	8.17711	8.16576	8.16221	8.14873	8.18296	8.14619	8.16664	8.14985	8.18493	8.1546	8.14629	8.14476	8.12176	8.14135	8.15655	8.16568	8.14795	8.13559	8.13175	8.13786	8.15041	8.13633	8.13766	8.13154	8.19815	8.15351	8.15197	8.1983	8.20539	8.1966	8.19901	8.1954	8.23757	8.20938	8.18768	8.13318	8.16843	8.158
0.04685	8.16772	8.14245	8.16345	8.1669	8.14777	8.1567	8.17514	8.16111	8.17226	8.16862	8.15306	8.13961	8.1806	8.14682	8.16175	8.13454	8.17114	8.15905	8.17238	8.12439	8.12145	8.1555	8.14739	8.1765	8.14001	8.14169	8.12744	8.14829	8.13499	8.1366	8.13814	8.12551	8.19618	8.16372	8.16059	8.19916	8.18604	8.19759	8.2045	8.20807	8.23709	8.18598	8.17633	8.15777	8.15336	8.16721
0.0469	8.16713	8.14308	8.16374	8.16351	8.15136	8.16851	8.17835	8.16425	8.16196	8.17877	8.16429	8.14695	8.16553	8.13112	8.16145	8.13435	8.15969	8.14611	8.16965	8.12183	8.1262	8.14154	8.1358	8.15016	8.14217	8.15247	8.12925	8.15168	8.11563	8.13583	8.13829	8.1189	8.1777	8.15994	8.1521	8.18197	8.16595	8.1929	8.20637	8.21547	8.21255	8.19321	8.17537	8.16227	8.16528	8.17097
0.04695	8.17646	8.14341	8.17547	8.15821	8.15077	8.17215	8.16519	8.1571	8.15245	8.15516	8.18808	8.16484	8.15819	8.127	8.14934	8.1476	8.15958	8.12635	8.15575	8.11769	8.1307	8.13873	8.12382	8.14566	8.14571	8.1502	8.14701	8.15474	8.10947	8.1176	8.14447	8.12992	8.18005	8.14543	8.14959	8.18823	8.18281	8.20686	8.20784	8.21533	8.21486	8.20452	8.16736	8.16444	8.19487	8.16319
0.047	8.17186	8.15453	8.16984	8.16568	8.16357	8.15701	8.14671	8.15247	8.15445	8.15113	8.18285	8.18003	8.16454	8.11874	8.17015	8.15916	8.15805	8.12069	8.15565	8.12342	8.1303	8.1345	8.12439	8.15702	8.1595	8.13631	8.15117	8.14381	8.14091	8.13787	8.13463	8.14007	8.19086	8.16504	8.15239	8.18029	8.18377	8.21634	8.22195	8.22626	8.20187	8.20097	8.18327	8.16912	8.18335	8.17017
0.04705	8.17741	8.16149	8.17522	8.16107	8.16702	8.14434	8.14671	8.162	8.15485	8.17032	8.17064	8.18142	8.16265	8.12565	8.17202	8.16422	8.1366	8.12716	8.16162	8.10966	8.11676	8.11928	8.13259	8.15931	8.15592	8.13856	8.13839	8.13192	8.14112	8.14056	8.11911	8.12059	8.1988	8.16465	8.16195	8.18478	8.18525	8.21339	8.21899	8.22218	8.20498	8.20738	8.18829	8.1517	8.165	8.16137
0.0471	8.18741	8.16017	8.17066	8.13738	8.14672	8.14226	8.16023	8.16273	8.14932	8.16977	8.18729	8.15792	8.17049	8.13957	8.16769	8.16137	8.12393	8.14508	8.16147	8.12349	8.10825	8.11905	8.14354	8.15588	8.13885	8.12716	8.14518	8.12651	8.11558	8.14426	8.11487	8.12834	8.19473	8.15437	8.16854	8.19466	8.19876	8.21053	8.21554	8.21121	8.1926	8.20807	8.19023	8.14068	8.16406	8.13686
0.04715	8.15586	8.14995	8.14867	8.1385	8.14325	8.12748	8.16401	8.16328	8.15365	8.16475	8.1744	8.16011	8.16065	8.15754	8.17617	8.16708	8.14558	8.14577	8.16278	8.13396	8.12208	8.11697	8.15416	8.14871	8.13366	8.11756	8.15735	8.14947	8.13265	8.15577	8.1374	8.1303	8.18071	8.14663	8.17038	8.18771	8.20469	8.2165	8.23078	8.19818	8.19025	8.19124	8.20107	8.1638	8.16591	8.12592
0.0472	8.15868	8.14011	8.13784	8.16822	8.15308	8.13402	8.16948	8.17146	8.17293	8.1596	8.15775	8.16669	8.19109	8.15474	8.17598	8.16769	8.15336	8.14123	8.16317	8.12204	8.11626	8.13091	8.15172	8.13877	8.15678	8.11975	8.1452	8.15371	8.1426	8.1534	8.1348	8.11886	8.15985	8.14928	8.17604	8.17715	8.19366	8.19517	8.22697	8.19843	8.20568	8.19506	8.18396	8.13879	8.16938	8.12075
0.04725	8.1555	8.14503	8.1572	8.17953	8.1591	8.14955	8.1489	8.17768	8.18003	8.15601	8.14814	8.15374	8.1868	8.15796	8.17451	8.1633	8.15557	8.14072	8.16063	8.12622	8.10564	8.15229	8.15229	8.14707	8.16008	8.13749	8.12361	8.13166	8.14508	8.15699	8.12662	8.12719	8.16298	8.15851	8.17278	8.1571	8.19452	8.19084	8.21121	8.21274	8.20644	8.17558	8.19746	8.12553	8.18911	8.1304
0.0473	8.16391	8.13568	8.18697	8.16387	8.16324	8.14787	8.14291	8.17606	8.17646	8.14428	8.14425	8.17181	8.18375	8.17251	8.16647	8.15067	8.17015	8.14381	8.16286	8.12099	8.12113	8.14375	8.15926	8.13799	8.15517	8.15332	8.12963	8.12372	8.13437	8.14892	8.1241	8.12941	8.17114	8.1716	8.16494	8.17705	8.21043	8.2135	8.19967	8.21432	8.20751	8.18245	8.19492	8.14331	8.19206	8.14367
0.04735	8.16174	8.14001	8.19017	8.16391	8.15285	8.14451	8.16608	8.15706	8.15851	8.14566	8.15088	8.16807	8.15334	8.15901	8.17513	8.12479	8.16853	8.13545	8.14768	8.1032	8.13717	8.1287	8.15651	8.13637	8.15447	8.13377	8.12788	8.14138	8.12239	8.14941	8.12134	8.11934	8.18281	8.17986	8.1739	8.17808	8.21445	8.21308	8.2107	8.20946	8.21114	8.19653	8.20475	8.15226	8.17545	8.15306
0.0474	8.15531	8.14568	8.17339	8.17099	8.14266	8.16296	8.1811	8.14177	8.17392	8.15998	8.16231	8.15243	8.14419	8.14758	8.17862	8.12546	8.16059	8.14571	8.13292	8.12754	8.13751	8.13486	8.15115	8.14028	8.14743	8.10583	8.1167	8.13061	8.12054	8.16048	8.12681	8.12546	8.17863	8.18245	8.16416	8.17554	8.22056	8.20204	8.22422	8.21772	8.20166	8.20961	8.19046	8.16883	8.18174	8.15718
0.04745	8.16433	8.13524	8.16626	8.15693	8.13934	8.1658	8.17215	8.15058	8.17579	8.1538	8.16776	8.13759	8.17095	8.15157	8.18941	8.15195	8.16252	8.13066	8.13091	8.13881	8.13231	8.14266	8.15498	8.15075	8.15001	8.10694	8.09925	8.14005	8.12073	8.14526	8.13053	8.14766	8.17335	8.17667	8.1654	8.17135	8.21415	8.20654	8.21831	8.20616	8.19519	8.18945	8.18274	8.18266	8.1756	8.15649
0.0475	8.18388	8.1242	8.16868	8.15802	8.137	8.14806	8.16605	8.15947	8.17221	8.14402	8.16147	8.13951	8.18226	8.15525	8.16402	8.15718	8.15075	8.13116	8.12939	8.12286	8.14867	8.13581	8.12668	8.15256	8.1498	8.10736	8.11697	8.14352	8.12115	8.13931	8.13276	8.1587	8.16683	8.17213	8.18024	8.16702	8.19391	8.20187	8.20839	8.21449	8.21136	8.18699	8.16404	8.16061	8.15092	8.15489
0.04755	8.17926	8.13337	8.16751	8.15542	8.13538	8.13841	8.1768	8.15081	8.1546	8.13671	8.18718	8.14129	8.17652	8.15954	8.14564	8.16769	8.16322	8.13555	8.13377	8.11031	8.15895	8.14844	8.11695	8.1641	8.16395	8.12431	8.12586	8.12771	8.12866	8.13166	8.13719	8.13814	8.15666	8.16893	8.19914	8.16166	8.202	8.20934	8.21655	8.21697	8.22132	8.18899	8.17085	8.15928	8.15956	8.15582
0.0476	8.15962	8.14356	8.16805	8.16988	8.13675	8.15153	8.16706	8.144	8.15073	8.13965	8.19828	8.14184	8.16278	8.16811	8.15325	8.15044	8.16517	8.14672	8.13435	8.11146	8.15475	8.13885	8.14089	8.15577	8.15907	8.12586	8.11468	8.13131	8.1341	8.12883	8.11863	8.14192	8.16896	8.17165	8.18678	8.16593	8.18697	8.20955	8.23349	8.21198	8.21135	8.19258	8.19071	8.16881	8.18304	8.14299
0.04765	8.15269	8.15865	8.16483	8.17816	8.14621	8.16837	8.15876	8.15144	8.1534	8.16603	8.18531	8.1254	8.15512	8.16479	8.15052	8.13738	8.1468	8.14264	8.14537	8.14363	8.13931	8.13818	8.15882	8.15544	8.14005	8.11426	8.11111	8.12029	8.14266	8.12609	8.10442	8.14327	8.15496	8.17091	8.16832	8.17913	8.18953	8.18781	8.23818	8.19906	8.20829	8.19201	8.21117	8.17629	8.17148	8.15214
0.0477	8.15685	8.14754	8.15754	8.1839	8.16069	8.17127	8.16916	8.1732	8.16252	8.18619	8.18649	8.13707	8.15132	8.16683	8.1509	8.1123	8.14737	8.13755	8.14455	8.15662	8.14783	8.13267	8.16935	8.16681	8.13608	8.13	8.11407	8.13015	8.14089	8.12374	8.10572	8.13908	8.15586	8.1669	8.16179	8.19698	8.18783	8.19447	8.21522	8.19288	8.20988	8.19315	8.19584	8.17907	8.17451	8.15775
0.04775	8.1653	8.14146	8.15285	8.17684	8.14884	8.16618	8.17131	8.17539	8.15857	8.16921	8.19052	8.15186	8.16385	8.17524	8.14686	8.11823	8.16809	8.13332	8.14386	8.17095	8.13545	8.13086	8.15582	8.1741	8.1456	8.13915	8.11268	8.12622	8.1337	8.1204	8.11863	8.13135	8.14682	8.16641	8.17034	8.2111	8.18649	8.19304	8.19235	8.18621	8.1988	8.21058	8.19447	8.17509	8.16275	8.1691
0.0478	8.16	8.14756	8.16006	8.15025	8.14995	8.15241	8.16778	8.15205	8.16374	8.14573	8.18569	8.16277	8.17743	8.18615	8.14474	8.13278	8.16711	8.12838	8.14213	8.15378	8.11998	8.14474	8.13784	8.15031	8.14852	8.13286	8.13044	8.123	8.14047	8.11729	8.13068	8.13082	8.14465	8.15428	8.16929	8.2011	8.21186	8.19843	8.18703	8.20944	8.19904	8.21579	8.2	8.15847	8.15222	8.15807
0.04785	8.14796	8.13944	8.15948	8.14117	8.1543	8.13898	8.16317	8.13856	8.1683	8.14995	8.15229	8.1612	8.15739	8.15712	8.14278	8.1394	8.14762	8.14951	8.15079	8.13917	8.1229	8.15847	8.13564	8.14123	8.14995	8.13095	8.13454	8.11701	8.12645	8.12082	8.12918	8.14514	8.15195	8.15273	8.1629	8.17833	8.21287	8.20097	8.20379	8.21587	8.21022	8.20196	8.18031	8.17064	8.15069	8.13477
0.0479	8.16206	8.13927	8.16664	8.13694	8.16586	8.13555	8.16954	8.12944	8.17299	8.15277	8.15628	8.16525	8.15128	8.14598	8.14821	8.16475	8.13652	8.15189	8.15029	8.13932	8.13297	8.15506	8.13747	8.1373	8.15165	8.13114	8.14873	8.11668	8.12256	8.12569	8.12801	8.13711	8.15983	8.16891	8.16231	8.17583	8.19317	8.18701	8.23242	8.20755	8.19471	8.17987	8.18724	8.16851	8.155	8.14707
0.04795	8.16473	8.15498	8.17219	8.14762	8.15908	8.139	8.17644	8.12481	8.16921	8.14058	8.16265	8.15201	8.16227	8.15367	8.15742	8.15594	8.15329	8.14066	8.15828	8.13555	8.1443	8.15847	8.13709	8.13816	8.1468	8.14754	8.1382	8.14703	8.13992	8.14217	8.13154	8.11657	8.15077	8.17751	8.14497	8.17652	8.20478	8.17804	8.23431	8.21045	8.20902	8.17936	8.18432	8.17045	8.15134	8.1521
0.048	8.15823	8.16116	8.16647	8.14787	8.15821	8.14819	8.18375	8.13915	8.15004	8.14728	8.15907	8.16298	8.16565	8.16122	8.15367	8.16071	8.16359	8.14459	8.14665	8.12847	8.14318	8.15668	8.14722	8.13509	8.14651	8.15321	8.13131	8.14768	8.14077	8.1554	8.12887	8.11617	8.17108	8.19042	8.13433	8.17835	8.1992	8.18008	8.21245	8.19906	8.2229	8.19389	8.18129	8.1797	8.15287	8.14495
0.04805	8.14896	8.15228	8.17278	8.14629	8.16395	8.15466	8.18476	8.155	8.15693	8.15048	8.15441	8.16525	8.16046	8.16065	8.14964	8.16792	8.13879	8.14825	8.13787	8.11554	8.14976	8.14831	8.15893	8.14217	8.16141	8.13686	8.13982	8.14787	8.139	8.14943	8.11958	8.12315	8.18644	8.17863	8.15248	8.197	8.20383	8.19473	8.21882	8.19826	8.19565	8.2081	8.18724	8.16875	8.16772	8.14047
0.0481	8.1538	8.15956	8.17686	8.15289	8.1645	8.15342	8.19242	8.16614	8.18457	8.15701	8.15363	8.15639	8.14064	8.15304	8.15125	8.17163	8.14522	8.16093	8.12462	8.12639	8.15559	8.13589	8.16341	8.14644	8.16689	8.13238	8.14068	8.1382	8.14068	8.1529	8.12332	8.11476	8.19168	8.16198	8.18127	8.18644	8.20526	8.19281	8.22536	8.19626	8.19162	8.20929	8.20208	8.16084	8.16586	8.14034
0.04815	8.16513	8.16872	8.17934	8.15157	8.18527	8.14602	8.18672	8.16999	8.17883	8.15901	8.15321	8.15172	8.14974	8.15903	8.16326	8.15716	8.16708	8.17682	8.14075	8.13559	8.1628	8.13671	8.16433	8.13721	8.16254	8.14371	8.13936	8.12698	8.13435	8.14325	8.15033	8.11275	8.19479	8.16339	8.18666	8.18087	8.21751	8.1962	8.24606	8.20274	8.18819	8.21852	8.21337	8.15947	8.15298	8.13047
0.0482	8.16286	8.16679	8.17736	8.14716	8.19494	8.13927	8.18388	8.15901	8.1542	8.15866	8.15702	8.13864	8.15327	8.15874	8.15413	8.15517	8.16929	8.15609	8.15975	8.12975	8.16778	8.14758	8.16425	8.12918	8.15296	8.13864	8.15125	8.12349	8.1316	8.13072	8.16137	8.10886	8.19971	8.14402	8.20372	8.18214	8.21213	8.20328	8.25649	8.22262	8.19649	8.21091	8.20822	8.16095	8.15348	8.13776
0.04825	8.16599	8.15145	8.16782	8.16395	8.18064	8.16145	8.17635	8.15182	8.14861	8.15878	8.17402	8.13656	8.15329	8.15744	8.14659	8.14814	8.17606	8.1451	8.14491	8.15334	8.17217	8.14409	8.15416	8.13597	8.15178	8.1531	8.16303	8.10915	8.13513	8.1312	8.14436	8.12613	8.195	8.13116	8.18361	8.18872	8.19513	8.20763	8.24175	8.20856	8.20995	8.20189	8.19975	8.17465	8.15828	8.14627
0.0483	8.17156	8.14447	8.15975	8.15924	8.17778	8.16587	8.1633	8.16929	8.14638	8.16746	8.17478	8.15565	8.16568	8.16942	8.13984	8.14053	8.17381	8.15847	8.16269	8.15945	8.15563	8.13627	8.12893	8.15111	8.1539	8.14753	8.15582	8.12426	8.14558	8.13747	8.13141	8.14268	8.17503	8.12485	8.17741	8.19931	8.19971	8.21127	8.21194	8.20761	8.20814	8.20333	8.17373	8.16408	8.15588	8.13063
0.04835	8.17013	8.15275	8.15346	8.17331	8.17577	8.16229	8.18346	8.16757	8.1427	8.16236	8.17392	8.16334	8.17308	8.18769	8.14003	8.12986	8.1624	8.15777	8.16381	8.16128	8.15264	8.13654	8.12904	8.1567	8.15418	8.1357	8.12534	8.13442	8.14554	8.14194	8.13354	8.16109	8.16055	8.12601	8.16683	8.20051	8.20404	8.21379	8.19304	8.20435	8.1995	8.20305	8.18342	8.1661	8.17236	8.12553
0.0484	8.16465	8.17585	8.14827	8.17293	8.16212	8.17251	8.17034	8.15678	8.14686	8.18571	8.18243	8.15641	8.16711	8.18243	8.1492	8.14255	8.15449	8.14404	8.14699	8.16355	8.13656	8.14924	8.13921	8.15847	8.16412	8.13301	8.10631	8.1386	8.13902	8.14314	8.13347	8.13837	8.15681	8.13114	8.15599	8.19141	8.21768	8.22226	8.20683	8.2114	8.20919	8.18668	8.20185	8.17165	8.17703	8.1424
0.04845	8.14672	8.16811	8.15166	8.16175	8.14611	8.17461	8.16782	8.15956	8.15413	8.18367	8.17122	8.16538	8.16509	8.18356	8.15741	8.14604	8.15899	8.13887	8.14585	8.1513	8.13234	8.16038	8.14362	8.12925	8.15535	8.12841	8.09599	8.13	8.15275	8.12193	8.14173	8.13383	8.14766	8.15426	8.15769	8.1815	8.23559	8.2443	8.20557	8.2163	8.21894	8.181	8.19883	8.17015	8.18541	8.13185
0.0485	8.14667	8.1502	8.14859	8.16587	8.1389	8.17972	8.15208	8.15865	8.17471	8.18289	8.1666	8.17945	8.16662	8.18371	8.15794	8.15029	8.16031	8.14884	8.14636	8.14598	8.13259	8.15258	8.14384	8.12681	8.1605	8.13787	8.10093	8.12057	8.15441	8.12855	8.13457	8.12498	8.14148	8.14457	8.17003	8.17553	8.23507	8.22998	8.22021	8.22998	8.2198	8.17144	8.18958	8.15628	8.16828	8.13417
0.04855	8.15706	8.14373	8.15155	8.15294	8.14144	8.16654	8.1571	8.15155	8.17444	8.17705	8.18829	8.17692	8.16437	8.1777	8.15351	8.1596	8.16359	8.14215	8.14087	8.15754	8.12443	8.14938	8.1518	8.14745	8.17133	8.14415	8.11419	8.11979	8.12958	8.14198	8.13459	8.11764	8.14075	8.16303	8.17123	8.18939	8.21838	8.22239	8.22475	8.22153	8.22559	8.18525	8.19252	8.15411	8.17284	8.15842
0.0486	8.15575	8.12738	8.16223	8.13831	8.14016	8.1568	8.14682	8.13309	8.15378	8.16456	8.17299	8.16813	8.15302	8.17432	8.14857	8.15977	8.15561	8.1621	8.14415	8.16172	8.13437	8.1551	8.15355	8.15544	8.16099	8.15578	8.14116	8.12885	8.1148	8.15542	8.14327	8.1315	8.15411	8.1838	8.17812	8.19942	8.20784	8.21495	8.23177	8.202	8.20763	8.19494	8.18678	8.1616	8.17886	8.16133
0.04865	8.15483	8.13763	8.15727	8.14751	8.14798	8.14602	8.14287	8.14138	8.16002	8.15098	8.17116	8.16544	8.15664	8.17749	8.15258	8.15157	8.15042	8.16633	8.13791	8.13841	8.13251	8.15683	8.14592	8.13251	8.15607	8.13688	8.14697	8.12449	8.10064	8.1529	8.12792	8.15691	8.17677	8.17919	8.15983	8.19843	8.18735	8.21602	8.23738	8.20154	8.20789	8.2058	8.17423	8.1682	8.17455	8.15712
0.0487	8.16545	8.16427	8.17369	8.15512	8.13099	8.13643	8.15573	8.15485	8.18518	8.14392	8.17968	8.15067	8.17678	8.1624	8.13961	8.15273	8.13923	8.17627	8.14552	8.12641	8.13808	8.16111	8.14024	8.1275	8.14394	8.14175	8.12315	8.12716	8.10814	8.15218	8.12113	8.1653	8.17902	8.16904	8.15516	8.19981	8.16364	8.20873	8.20749	8.20797	8.19824	8.21342	8.17776	8.15742	8.18115	8.14323
0.04875	8.176	8.17242	8.1959	8.16071	8.15943	8.14253	8.15796	8.1464	8.18174	8.1465	8.16835	8.15866	8.17022	8.16408	8.14678	8.15969	8.13854	8.16301	8.13677	8.14142	8.1558	8.17415	8.146	8.14251	8.1366	8.1329	8.12363	8.13017	8.12954	8.13118	8.12017	8.14739	8.18611	8.15479	8.17225	8.20423	8.176	8.20557	8.211	8.21733	8.17719	8.20242	8.19717	8.16603	8.16265	8.15193
0.0488	8.17774	8.15861	8.19414	8.16818	8.18264	8.13944	8.14806	8.16793	8.16437	8.16397	8.16547	8.16196	8.1632	8.15578	8.13606	8.16975	8.15409	8.13719	8.14713	8.14175	8.14341	8.17011	8.1352	8.14711	8.14064	8.14482	8.1127	8.12429	8.13177	8.14314	8.10862	8.13931	8.19336	8.14907	8.17387	8.19374	8.21932	8.20711	8.23599	8.21995	8.18508	8.20036	8.20667	8.17457	8.15941	8.16265
0.04885	8.17389	8.16196	8.16299	8.1801	8.16048	8.15125	8.13343	8.17944	8.15592	8.16816	8.17127	8.16168	8.16963	8.15876	8.1447	8.15239	8.15582	8.13221	8.16826	8.13351	8.14331	8.16875	8.12666	8.1432	8.14194	8.14568	8.09999	8.12468	8.12405	8.15386	8.11594	8.15889	8.19155	8.14901	8.17652	8.1745	8.21175	8.21907	8.21997	8.2247	8.20797	8.19666	8.18832	8.17177	8.1484	8.17751
0.0489	8.15834	8.15746	8.15489	8.17196	8.16021	8.15973	8.13982	8.16574	8.16391	8.16513	8.17924	8.1484	8.16944	8.16067	8.176	8.15178	8.13982	8.11741	8.15361	8.14623	8.15109	8.15374	8.14943	8.14529	8.14049	8.15863	8.09952	8.125	8.12494	8.15212	8.13599	8.13332	8.17022	8.15731	8.18224	8.17598	8.20507	8.21999	8.21123	8.21505	8.21796	8.2095	8.17636	8.17799	8.1501	8.179
0.04895	8.14781	8.1617	8.16387	8.17385	8.15481	8.18176	8.15231	8.18693	8.16626	8.16664	8.16359	8.15489	8.16648	8.14884	8.17331	8.14054	8.13547	8.13824	8.13805	8.16172	8.15935	8.14106	8.16563	8.12283	8.15115	8.15598	8.09679	8.11337	8.11167	8.15472	8.13116	8.12248	8.16982	8.16927	8.17343	8.18758	8.20446	8.20362	8.20461	8.21484	8.21455	8.21728	8.17791	8.17297	8.15111	8.17076
0.049	8.1431	8.17011	8.1699	8.15704	8.13641	8.18096	8.16082	8.17743	8.15895	8.16751	8.14869	8.16914	8.14934	8.14003	8.17478	8.13654	8.16763	8.16805	8.13381	8.15525	8.14587	8.14005	8.17402	8.11934	8.15441	8.14093	8.10297	8.11766	8.11489	8.15142	8.12401	8.14484	8.16902	8.1712	8.14724	8.17806	8.20349	8.19462	8.20225	8.20997	8.21175	8.2	8.16566	8.15983	8.15388	8.16906
0.04905	8.15371	8.17551	8.15565	8.15496	8.12859	8.16868	8.16015	8.15367	8.17339	8.16271	8.15569	8.16727	8.1529	8.12651	8.18293	8.14974	8.18752	8.15697	8.14425	8.13864	8.12967	8.1221	8.16206	8.13253	8.13749	8.13396	8.11605	8.12138	8.10606	8.12927	8.13562	8.15205	8.16418	8.16433	8.15147	8.18661	8.19494	8.18659	8.19811	8.19983	8.22725	8.21558	8.17282	8.15346	8.15926	8.1621
0.0491	8.15889	8.17835	8.14522	8.16479	8.12677	8.15441	8.17572	8.14375	8.16473	8.1555	8.18222	8.1571	8.15954	8.13997	8.17629	8.1601	8.18701	8.14301	8.15306	8.13601	8.13763	8.13307	8.14899	8.1502	8.13223	8.12263	8.12929	8.10291	8.11342	8.1362	8.13654	8.12359	8.17358	8.15201	8.17266	8.1987	8.19466	8.1955	8.18926	8.20259	8.2284	8.20097	8.17688	8.15613	8.16093	8.16223
0.04915	8.15348	8.15531	8.15182	8.15125	8.13643	8.16296	8.17486	8.14293	8.15905	8.16015	8.1806	8.14991	8.17326	8.16395	8.15895	8.15536	8.16416	8.11508	8.15985	8.1428	8.14112	8.15151	8.15407	8.15496	8.12313	8.1299	8.1226	8.10457	8.12441	8.12988	8.12229	8.13255	8.179	8.16429	8.1778	8.17671	8.20467	8.21409	8.2029	8.18947	8.21802	8.19794	8.19309	8.16349	8.15987	8.16656
0.0492	8.16036	8.15451	8.14758	8.14156	8.15029	8.16826	8.16555	8.1403	8.16359	8.15847	8.16202	8.15525	8.17713	8.17232	8.15794	8.15901	8.144	8.13074	8.13944	8.1353	8.13732	8.15218	8.15544	8.13095	8.13017	8.14281	8.10715	8.11905	8.12103	8.13602	8.12851	8.13276	8.18924	8.16326	8.17596	8.19016	8.21686	8.23	8.20877	8.18645	8.21075	8.20578	8.1879	8.15517	8.15378	8.15458
0.04925	8.18073	8.1455	8.15084	8.13696	8.13898	8.16063	8.16519	8.13528	8.1558	8.14554	8.16502	8.15632	8.16408	8.15929	8.16776	8.14995	8.12923	8.15891	8.1218	8.1378	8.1448	8.15321	8.14848	8.11823	8.12962	8.13971	8.12538	8.11724	8.12941	8.15569	8.13719	8.1245	8.18554	8.15834	8.17465	8.19622	8.21112	8.21102	8.20717	8.19775	8.19965	8.21339	8.17719	8.16637	8.14955	8.15428
0.0493	8.18277	8.1493	8.15863	8.15304	8.13354	8.14819	8.16351	8.14415	8.15845	8.14144	8.17904	8.16086	8.17429	8.1595	8.16235	8.14571	8.15798	8.14791	8.13242	8.13858	8.14703	8.15105	8.14402	8.1204	8.14606	8.13532	8.14131	8.12572	8.12515	8.15342	8.13475	8.12975	8.18628	8.14537	8.1723	8.19511	8.19262	8.18544	8.20309	8.20513	8.19839	8.21571	8.18861	8.17698	8.16055	8.16553
0.04935	8.1761	8.15428	8.16916	8.16492	8.14991	8.15388	8.18363	8.15887	8.1509	8.15416	8.1917	8.15727	8.16267	8.17633	8.17398	8.15063	8.1583	8.14322	8.14667	8.13673	8.14449	8.14775	8.14365	8.1328	8.15554	8.13404	8.14465	8.11811	8.13898	8.14548	8.12979	8.12458	8.18003	8.15516	8.18741	8.17188	8.19168	8.20166	8.21262	8.20427	8.19733	8.22067	8.20549	8.17982	8.16738	8.15001
0.0494	8.1905	8.14623	8.17875	8.16339	8.14163	8.15601	8.17684	8.17253	8.14209	8.17953	8.18174	8.16193	8.15071	8.17133	8.17379	8.16061	8.16961	8.13286	8.14421	8.14365	8.14102	8.16235	8.15594	8.14928	8.14793	8.12386	8.12733	8.12498	8.13677	8.14348	8.11342	8.10818	8.18056	8.17333	8.18525	8.17303	8.19963	8.21232	8.22468	8.21587	8.21177	8.21697	8.21014	8.15527	8.15313	8.12757
0.04945	8.18066	8.14287	8.16746	8.17024	8.12819	8.15897	8.16589	8.15935	8.14579	8.16593	8.17795	8.15804	8.14739	8.16036	8.1673	8.16013	8.16936	8.12824	8.13818	8.13404	8.14749	8.15241	8.15226	8.14655	8.15071	8.1044	8.13601	8.14102	8.1362	8.14543	8.11621	8.10251	8.17961	8.16652	8.17474	8.18199	8.17654	8.20324	8.22287	8.21562	8.22819	8.21497	8.18285	8.14848	8.1464	8.12119
0.0495	8.16084	8.14741	8.17039	8.16496	8.13606	8.1669	8.15384	8.14615	8.15443	8.15285	8.16887	8.16193	8.16053	8.16042	8.13913	8.16055	8.16401	8.13381	8.11857	8.13919	8.14962	8.14074	8.14455	8.14068	8.15136	8.09774	8.13375	8.14434	8.13442	8.12559	8.12197	8.1076	8.17955	8.16406	8.1653	8.18506	8.16919	8.20606	8.21529	8.20639	8.21114	8.21276	8.17154	8.15157	8.14417	8.12967
0.04955	8.15056	8.1513	8.1827	8.18438	8.14602	8.15231	8.14341	8.16183	8.14592	8.15687	8.17417	8.15399	8.17902	8.16572	8.15069	8.17152	8.14928	8.14335	8.11558	8.1583	8.14358	8.15195	8.12807	8.13311	8.15327	8.1057	8.11207	8.12538	8.12237	8.13015	8.12706	8.11886	8.16685	8.16195	8.16566	8.18331	8.18245	8.21901	8.2151	8.21938	8.19046	8.19891	8.16542	8.16046	8.1469	8.13305
0.0496	8.17448	8.14018	8.19643	8.1888	8.14564	8.13946	8.15804	8.18499	8.17574	8.15439	8.17909	8.14074	8.18821	8.16851	8.16137	8.15348	8.14844	8.13442	8.12925	8.1682	8.13381	8.14432	8.14539	8.15605	8.148	8.12698	8.11476	8.12899	8.1286	8.12956	8.13219	8.13559	8.17299	8.16021	8.1736	8.16868	8.18295	8.23179	8.19656	8.21056	8.18642	8.21211	8.16189	8.16883	8.14966	8.12874
0.04965	8.19893	8.14211	8.186	8.19227	8.14312	8.15176	8.16816	8.1879	8.16462	8.16643	8.17842	8.15022	8.18937	8.16195	8.17051	8.15706	8.14392	8.13713	8.12178	8.14907	8.10999	8.1263	8.16402	8.17896	8.12874	8.13042	8.13509	8.12592	8.11974	8.13082	8.13152	8.13787	8.14909	8.16158	8.17965	8.18821	8.17743	8.23517	8.19141	8.20745	8.19715	8.21167	8.16639	8.18554	8.16261	8.13437
0.0497	8.18905	8.15931	8.16893	8.17665	8.1455	8.15832	8.16109	8.19363	8.15718	8.1661	8.16338	8.15525	8.18407	8.15123	8.15874	8.15859	8.13972	8.12988	8.11815	8.13372	8.11317	8.13202	8.15876	8.15735	8.11041	8.11455	8.13284	8.11733	8.13454	8.12923	8.12731	8.12824	8.15228	8.14379	8.18066	8.20862	8.17177	8.21907	8.2086	8.20803	8.19002	8.20169	8.1843	8.18207	8.15269	8.13576
0.04975	8.17654	8.16692	8.17856	8.16566	8.15117	8.15136	8.16057	8.19372	8.1534	8.1649	8.1642	8.14198	8.1805	8.18314	8.16427	8.16841	8.14445	8.1407	8.12408	8.12845	8.13505	8.15153	8.14356	8.14329	8.11327	8.10192	8.12967	8.13791	8.13141	8.14611	8.1358	8.12288	8.15012	8.15914	8.16996	8.19738	8.18073	8.22962	8.21651	8.20343	8.18981	8.18172	8.18466	8.17327	8.15151	8.144
0.0498	8.17593	8.15552	8.17087	8.1633	8.15725	8.15905	8.17568	8.18666	8.16778	8.15783	8.16389	8.13417	8.15742	8.18441	8.16988	8.1699	8.17327	8.14087	8.13219	8.12767	8.13583	8.16483	8.13383	8.13732	8.12654	8.09923	8.12889	8.12933	8.11039	8.15039	8.13261	8.12601	8.15565	8.14974	8.18409	8.19664	8.19489	8.21774	8.20713	8.19386	8.19752	8.18413	8.18857	8.17459	8.15285	8.15615
0.04985	8.17757	8.15334	8.16133	8.17146	8.15214	8.16729	8.18382	8.16114	8.17307	8.15571	8.17633	8.14512	8.15004	8.16538	8.17562	8.17598	8.17049	8.14083	8.15794	8.13513	8.13547	8.17085	8.14043	8.12832	8.14674	8.1089	8.13929	8.13082	8.12155	8.15664	8.13721	8.12702	8.17091	8.14163	8.17219	8.1843	8.19901	8.2155	8.20253	8.19242	8.19393	8.20522	8.19496	8.16446	8.14737	8.169
0.0499	8.18167	8.15664	8.15748	8.17719	8.13641	8.16931	8.16204	8.13974	8.15981	8.17184	8.17446	8.16303	8.14671	8.16675	8.18216	8.1501	8.15575	8.13995	8.14594	8.13915	8.15332	8.13278	8.14615	8.11243	8.16492	8.11768	8.13808	8.14316	8.13351	8.14672	8.1386	8.13778	8.17904	8.14636	8.17093	8.18487	8.20002	8.21558	8.1999	8.19052	8.19511	8.21945	8.19193	8.17022	8.14407	8.16187
0.04995	8.17759	8.15023	8.15405	8.16065	8.12876	8.15712	8.14768	8.13877	8.16437	8.17305	8.17621	8.15622	8.17055	8.16433	8.15943	8.146	8.15228	8.13541	8.13173	8.14661	8.15483	8.13553	8.14974	8.1246	8.15313	8.12159	8.1333	8.13824	8.14119	8.13652	8.13677	8.12765	8.1782	8.15748	8.18855	8.18483	8.21737	8.21741	8.21182	8.22161	8.18947	8.22208	8.17284	8.1595	8.14274	8.14001
0.05	8.18083	8.12004	8.16257	8.16006	8.13877	8.15142	8.15655	8.1452	8.1756	8.18375	8.18092	8.16898	8.18205	8.15594	8.14465	8.14558	8.15275	8.12698	8.1415	8.1459	8.14705	8.13843	8.14238	8.13248	8.14472	8.13267	8.10976	8.13745	8.13416	8.14636	8.12571	8.14299	8.17551	8.16414	8.17217	8.18756	8.22922	8.22205	8.22269	8.21367	8.20316	8.22487	8.18495	8.1596	8.14547	8.13536
0.05005	8.1864	8.12145	8.16471	8.17043	8.13946	8.15605	8.17152	8.15226	8.17713	8.18502	8.18529	8.16593	8.17799	8.15248	8.15199	8.14857	8.15947	8.13225	8.15901	8.15042	8.16177	8.13793	8.15147	8.13534	8.15241	8.13255	8.10848	8.14167	8.1316	8.14678	8.14589	8.13259	8.17104	8.16174	8.16479	8.18289	8.21573	8.21728	8.23738	8.20257	8.23784	8.20574	8.19195	8.16175	8.15058	8.13581
0.0501	8.18285	8.14314	8.15605	8.16126	8.15163	8.15567	8.16566	8.13498	8.16692	8.17978	8.18163	8.18291	8.17272	8.15481	8.14693	8.1633	8.15994	8.14053	8.16532	8.13848	8.15992	8.13868	8.14875	8.13759	8.16105	8.1349	8.11007	8.15439	8.12296	8.1485	8.14751	8.1189	8.15931	8.15111	8.17205	8.18134	8.20833	8.20724	8.22559	8.21136	8.22435	8.18981	8.18233	8.15609	8.16929	8.1502
0.05015	8.15989	8.16002	8.1542	8.16057	8.16561	8.16408	8.1596	8.14384	8.15453	8.15773	8.17827	8.18565	8.17186	8.14821	8.15151	8.17186	8.15931	8.15231	8.14703	8.1476	8.15371	8.12248	8.12843	8.13114	8.14846	8.14407	8.13099	8.1621	8.11939	8.13786	8.13759	8.10823	8.15895	8.16046	8.15863	8.19202	8.21262	8.2115	8.19057	8.20984	8.22006	8.18373	8.19897	8.15678	8.17284	8.15372
0.0502	8.1526	8.15685	8.16092	8.16637	8.16135	8.15601	8.16822	8.15744	8.15424	8.15088	8.16917	8.15893	8.17455	8.1624	8.1678	8.16881	8.14816	8.14119	8.14758	8.13061	8.17205	8.11817	8.13412	8.13038	8.13763	8.1234	8.14186	8.16435	8.13084	8.13517	8.12323	8.12201	8.15992	8.16711	8.1621	8.1885	8.20557	8.20965	8.19525	8.21959	8.22247	8.18743	8.21791	8.15502	8.15556	8.13824
0.05025	8.16755	8.14379	8.16084	8.17064	8.15569	8.1251	8.1735	8.15657	8.16875	8.16298	8.15962	8.13932	8.14623	8.17719	8.16685	8.16929	8.14585	8.14432	8.14524	8.12418	8.16626	8.13133	8.14066	8.12557	8.13637	8.1205	8.12536	8.14386	8.144	8.11949	8.12767	8.13599	8.15996	8.16221	8.17032	8.17442	8.19567	8.19555	8.20864	8.22359	8.23349	8.19855	8.19927	8.16223	8.16116	8.13158
0.0503	8.1624	8.12077	8.15298	8.17204	8.14072	8.13093	8.16826	8.16769	8.16513	8.17516	8.15552	8.14415	8.14167	8.17404	8.1744	8.15819	8.16607	8.14947	8.15554	8.13753	8.15199	8.14781	8.15123	8.12174	8.15042	8.12893	8.12126	8.12599	8.13372	8.12464	8.12286	8.1316	8.16732	8.16151	8.16801	8.16519	8.1945	8.18676	8.21096	8.21564	8.23885	8.19786	8.16643	8.15662	8.16092	8.14987
0.05035	8.16391	8.12262	8.14295	8.17862	8.1349	8.141	8.16793	8.17223	8.14989	8.17324	8.17116	8.15296	8.13419	8.15351	8.16767	8.14363	8.16948	8.15117	8.15453	8.1424	8.16193	8.15487	8.15273	8.12275	8.15598	8.1299	8.11193	8.13234	8.14346	8.13765	8.139	8.11945	8.18306	8.15418	8.16029	8.16336	8.19765	8.17728	8.20793	8.19712	8.23772	8.19988	8.16107	8.14821	8.15649	8.13744
0.0504	8.16319	8.16526	8.1428	8.1702	8.15205	8.16103	8.16036	8.16433	8.15422	8.13982	8.17997	8.14896	8.13871	8.14312	8.16042	8.1447	8.16416	8.14272	8.15245	8.13122	8.15248	8.14756	8.15563	8.13313	8.16717	8.14123	8.11642	8.12748	8.13429	8.12794	8.13696	8.10762	8.1896	8.15823	8.17383	8.17455	8.19151	8.18319	8.20971	8.20007	8.21239	8.18666	8.16334	8.1296	8.16372	8.12931
0.05045	8.17862	8.15638	8.13444	8.17242	8.1489	8.16141	8.16679	8.15708	8.15767	8.13032	8.181	8.14543	8.15397	8.16063	8.1558	8.16	8.16637	8.15228	8.1636	8.12105	8.13257	8.14686	8.16025	8.14314	8.17085	8.13084	8.12151	8.12717	8.13606	8.13368	8.14436	8.11255	8.18577	8.16586	8.16998	8.18924	8.2029	8.19073	8.2081	8.21039	8.21959	8.18239	8.16307	8.12956	8.17131	8.15596
0.0505	8.17268	8.14596	8.13902	8.1691	8.15182	8.13856	8.15615	8.15231	8.14539	8.1246	8.16021	8.13837	8.16118	8.17091	8.15022	8.14089	8.17223	8.16967	8.14627	8.13347	8.13276	8.13896	8.13511	8.15369	8.1665	8.13549	8.11285	8.13065	8.13065	8.15233	8.13522	8.11888	8.19328	8.1765	8.17389	8.1823	8.21295	8.20263	8.22271	8.21486	8.22653	8.2103	8.17255	8.13169	8.1732	8.15659
0.05055	8.14964	8.16124	8.15672	8.16299	8.16523	8.13875	8.16202	8.15376	8.1547	8.1249	8.15937	8.13417	8.15943	8.15563	8.14379	8.13484	8.15744	8.17324	8.1385	8.15123	8.13152	8.14354	8.14102	8.16399	8.16393	8.12006	8.11489	8.11979	8.12162	8.14606	8.11575	8.12729	8.19025	8.18213	8.18865	8.17013	8.20282	8.1983	8.22937	8.20349	8.20929	8.22685	8.16717	8.15882	8.16147	8.1542
0.0506	8.14333	8.15317	8.18413	8.1802	8.16299	8.15046	8.17013	8.15527	8.16736	8.13845	8.16458	8.1428	8.16055	8.13772	8.1411	8.14554	8.1506	8.18314	8.13852	8.13299	8.1263	8.14995	8.14501	8.15662	8.14978	8.10608	8.12305	8.12002	8.11445	8.13965	8.11012	8.15659	8.16277	8.15704	8.19361	8.1883	8.2048	8.19679	8.20755	8.19798	8.19277	8.21182	8.14346	8.17898	8.16605	8.15346
0.05065	8.14529	8.15521	8.19386	8.16746	8.15157	8.15277	8.17614	8.15624	8.14951	8.16557	8.1694	8.1353	8.16633	8.13799	8.14066	8.16835	8.16879	8.1744	8.14352	8.14833	8.11026	8.14013	8.15153	8.15044	8.13219	8.10131	8.12735	8.12376	8.11628	8.13992	8.11777	8.16284	8.14512	8.16526	8.19185	8.20515	8.19489	8.20093	8.19181	8.19096	8.18851	8.20673	8.15418	8.17568	8.17614	8.15985
0.0507	8.14676	8.14178	8.18991	8.17318	8.14249	8.15022	8.17186	8.1583	8.13541	8.18079	8.17001	8.1535	8.16914	8.13976	8.15989	8.16128	8.1724	8.15269	8.14226	8.17059	8.1056	8.12023	8.15016	8.13992	8.14278	8.11033	8.13732	8.12099	8.11646	8.13711	8.13213	8.14747	8.15243	8.16826	8.18356	8.18836	8.19462	8.18907	8.20421	8.19613	8.1822	8.1885	8.18586	8.17822	8.1782	8.14674
0.05075	8.17503	8.15317	8.16933	8.18569	8.15504	8.15016	8.16191	8.1608	8.15573	8.16605	8.18354	8.15992	8.17356	8.13171	8.16879	8.15767	8.16936	8.14928	8.15849	8.1675	8.12151	8.12447	8.14705	8.13885	8.14117	8.14152	8.1389	8.12906	8.11832	8.14342	8.14981	8.14245	8.1559	8.15292	8.17745	8.19464	8.18394	8.17968	8.20623	8.18743	8.17173	8.18716	8.19727	8.16168	8.16256	8.13276
0.0508	8.17385	8.16408	8.16774	8.18098	8.14701	8.16187	8.16195	8.15725	8.16204	8.15075	8.17472	8.16574	8.16525	8.11226	8.17551	8.16444	8.14423	8.1514	8.1743	8.13551	8.1358	8.12622	8.14367	8.14533	8.14423	8.1377	8.14308	8.12834	8.11333	8.12773	8.14816	8.14795	8.15622	8.15388	8.20173	8.21699	8.19582	8.19086	8.21598	8.20002	8.18701	8.18129	8.17577	8.16038	8.15922	8.1493
0.05085	8.16957	8.16948	8.15693	8.17841	8.15319	8.16597	8.15218	8.15208	8.14863	8.13938	8.15697	8.16193	8.15987	8.14398	8.17989	8.15287	8.13595	8.15472	8.17245	8.12738	8.12756	8.14167	8.16059	8.13707	8.15184	8.14314	8.12313	8.12609	8.12958	8.14795	8.13299	8.14703	8.18216	8.16406	8.20017	8.20841	8.19487	8.18514	8.22575	8.20633	8.21489	8.18645	8.18089	8.15609	8.1728	8.15502
0.0509	8.15357	8.17814	8.17211	8.1666	8.15739	8.15281	8.15395	8.14762	8.14213	8.15338	8.15599	8.15767	8.15546	8.16198	8.17747	8.15954	8.14011	8.15626	8.1706	8.15218	8.11985	8.13683	8.15849	8.12536	8.16031	8.15094	8.1254	8.1378	8.14104	8.14093	8.13038	8.14981	8.18518	8.16534	8.18796	8.19454	8.18167	8.18584	8.21404	8.2128	8.2136	8.19378	8.18745	8.15878	8.18335	8.13303
0.05095	8.16793	8.1617	8.16954	8.15929	8.16505	8.14657	8.14203	8.15987	8.13917	8.15613	8.15632	8.16984	8.144	8.16265	8.18312	8.15842	8.14816	8.14625	8.15632	8.15491	8.13288	8.12929	8.15477	8.13135	8.16359	8.14428	8.11161	8.1402	8.13726	8.14342	8.1315	8.14533	8.18647	8.17236	8.17883	8.18228	8.19469	8.19553	8.21302	8.21609	8.19927	8.20093	8.18455	8.16622	8.17041	8.14051
0.051	8.19172	8.16294	8.15941	8.16271	8.15228	8.15453	8.13179	8.1525	8.14663	8.16877	8.15454	8.16874	8.15168	8.14541	8.17743	8.15464	8.14545	8.15536	8.14634	8.14762	8.13341	8.12681	8.144	8.14096	8.17982	8.14779	8.12288	8.13259	8.12935	8.13528	8.11207	8.14146	8.18306	8.17163	8.17696	8.18312	8.19174	8.19002	8.18661	8.22277	8.19487	8.21373	8.18695	8.16097	8.17844	8.15714
0.05105	8.19063	8.16309	8.15802	8.15395	8.14743	8.14972	8.13473	8.14934	8.16282	8.16322	8.16042	8.15872	8.1633	8.1443	8.17118	8.1588	8.15262	8.13482	8.13437	8.15311	8.12883	8.14066	8.15441	8.14623	8.15914	8.13942	8.12969	8.1304	8.11098	8.13253	8.1068	8.15434	8.17526	8.16618	8.1864	8.20314	8.18462	8.17213	8.18605	8.22784	8.19635	8.21936	8.1826	8.13942	8.16387	8.15414
0.0511	8.17221	8.15889	8.16065	8.15847	8.16057	8.15489	8.13807	8.15653	8.17059	8.14869	8.15548	8.15254	8.15548	8.14573	8.15992	8.15836	8.16631	8.12735	8.13929	8.1543	8.1414	8.14634	8.1493	8.14739	8.13219	8.13286	8.13932	8.1316	8.12561	8.13854	8.13515	8.15586	8.16839	8.15594	8.20623	8.20208	8.18502	8.18869	8.20744	8.21184	8.20644	8.20784	8.17432	8.13808	8.15626	8.14671
0.05115	8.17633	8.15144	8.16458	8.15519	8.15981	8.14047	8.15495	8.162	8.16427	8.15905	8.1588	8.15477	8.15781	8.14627	8.1814	8.15733	8.16406	8.13988	8.13381	8.15823	8.1496	8.15811	8.15601	8.13768	8.13519	8.14955	8.12908	8.12578	8.14135	8.13446	8.1448	8.13509	8.1649	8.16732	8.19757	8.1765	8.20591	8.20951	8.2094	8.20789	8.21924	8.20169	8.15636	8.14526	8.16822	8.13576
0.0512	8.18033	8.14518	8.16742	8.12687	8.16723	8.14482	8.14259	8.14411	8.15886	8.14825	8.1671	8.16362	8.15516	8.16593	8.18203	8.16256	8.15693	8.1451	8.1492	8.15287	8.14091	8.14518	8.15561	8.11249	8.12672	8.15926	8.1403	8.14062	8.1526	8.14211	8.12593	8.13124	8.16833	8.18268	8.20099	8.16364	8.22004	8.18392	8.19521	8.21016	8.2169	8.20599	8.15758	8.16221	8.16397	8.13639
0.05125	8.1888	8.16378	8.17436	8.12954	8.16319	8.14505	8.14463	8.14871	8.158	8.16475	8.16467	8.14978	8.15063	8.16923	8.19357	8.1525	8.16782	8.14833	8.15756	8.15222	8.13822	8.13858	8.15586	8.1185	8.13532	8.1426	8.14171	8.14283	8.14434	8.15084	8.11846	8.13011	8.17963	8.16803	8.1949	8.17366	8.21762	8.19372	8.19788	8.21348	8.21163	8.21005	8.16063	8.16162	8.14808	8.13162
0.0513	8.17217	8.16584	8.16952	8.14688	8.16614	8.13194	8.14846	8.1637	8.17442	8.18304	8.18224	8.1575	8.15899	8.15588	8.1913	8.13942	8.15968	8.15317	8.17032	8.14703	8.13583	8.15207	8.15783	8.13032	8.14472	8.1266	8.14589	8.12939	8.14316	8.14535	8.13389	8.13839	8.17829	8.16422	8.19519	8.19494	8.21163	8.20879	8.20187	8.22948	8.20354	8.19218	8.17026	8.15311	8.14821	8.15741
0.05135	8.17072	8.15619	8.15821	8.16051	8.17551	8.1311	8.14892	8.14737	8.18594	8.17368	8.16898	8.16397	8.15857	8.14474	8.16679	8.13614	8.15472	8.1443	8.17505	8.14697	8.12206	8.16202	8.14821	8.10926	8.14648	8.12155	8.15268	8.13023	8.14743	8.13032	8.13284	8.13847	8.16727	8.1493	8.19298	8.21445	8.21449	8.21087	8.18735	8.23311	8.204	8.19075	8.183	8.15527	8.16046	8.18169
0.0514	8.17287	8.16034	8.16065	8.16477	8.16341	8.13759	8.14926	8.15365	8.172	8.15205	8.15823	8.16494	8.16044	8.15281	8.1583	8.14131	8.15088	8.12513	8.13688	8.14941	8.11571	8.15517	8.15889	8.11192	8.1572	8.1143	8.14802	8.13183	8.14125	8.14009	8.12902	8.13133	8.17171	8.15424	8.17862	8.20932	8.22355	8.20837	8.18748	8.22628	8.2033	8.18935	8.16916	8.17102	8.15086	8.15527
0.05145	8.16845	8.14913	8.16864	8.16689	8.16795	8.1641	8.14644	8.16004	8.1728	8.15136	8.16233	8.1678	8.1702	8.17337	8.16217	8.14373	8.16013	8.13114	8.11975	8.15023	8.11348	8.14249	8.15224	8.13568	8.14461	8.11628	8.13042	8.12538	8.12891	8.14301	8.13	8.13433	8.16164	8.17476	8.17879	8.1875	8.23139	8.21442	8.20299	8.22374	8.2053	8.19168	8.17757	8.15826	8.15828	8.14604
0.0515	8.1708	8.14381	8.17211	8.16978	8.15292	8.1707	8.15407	8.15794	8.17211	8.16734	8.1654	8.16252	8.18172	8.16153	8.15456	8.14768	8.17169	8.13112	8.13076	8.14611	8.13593	8.13925	8.14877	8.174	8.15136	8.12132	8.13183	8.11134	8.12798	8.12101	8.13578	8.12805	8.15228	8.17619	8.17242	8.17055	8.20284	8.20564	8.20564	8.22376	8.19712	8.20049	8.18474	8.15512	8.18371	8.15416
0.05155	8.18399	8.14753	8.15947	8.16338	8.13826	8.16132	8.15351	8.16715	8.16896	8.17623	8.15714	8.15266	8.17104	8.1531	8.15365	8.15964	8.17629	8.1296	8.13799	8.14989	8.14156	8.14007	8.146	8.16771	8.15723	8.12086	8.11373	8.11749	8.13215	8.13213	8.13366	8.11119	8.15508	8.16576	8.16658	8.1806	8.17373	8.20274	8.23139	8.2478	8.19899	8.20843	8.17924	8.16416	8.17421	8.14985
0.0516	8.18264	8.14507	8.13961	8.14959	8.13328	8.14856	8.14976	8.17406	8.15128	8.15115	8.14896	8.16677	8.17356	8.16391	8.16736	8.16154	8.16086	8.13322	8.13572	8.13904	8.14919	8.13772	8.14533	8.14659	8.1418	8.14541	8.0983	8.12662	8.13889	8.13866	8.14379	8.10574	8.15506	8.17818	8.15466	8.18579	8.18808	8.20038	8.21011	8.23584	8.20171	8.21457	8.18712	8.17753	8.17045	8.15104
0.05165	8.18232	8.15062	8.14426	8.15584	8.13913	8.14434	8.15939	8.15001	8.1727	8.14657	8.15674	8.16383	8.16761	8.15554	8.15878	8.13971	8.14585	8.14041	8.1348	8.11569	8.15763	8.14751	8.14264	8.14465	8.13932	8.15182	8.10797	8.13177	8.14541	8.13154	8.13799	8.11939	8.14713	8.17425	8.15807	8.19246	8.19384	8.21157	8.1979	8.21621	8.20951	8.21741	8.19124	8.16027	8.16816	8.14011
0.0517	8.16883	8.15237	8.13841	8.16711	8.14293	8.13276	8.13902	8.14348	8.17009	8.15035	8.15071	8.16988	8.16071	8.16322	8.14018	8.14056	8.15214	8.13906	8.14318	8.13433	8.15914	8.15847	8.1529	8.14798	8.14072	8.13871	8.11556	8.12838	8.13423	8.11825	8.12037	8.12971	8.15517	8.15048	8.16936	8.19057	8.17774	8.20774	8.20225	8.22214	8.20736	8.2048	8.19067	8.15449	8.13995	8.13906
0.05175	8.17343	8.15638	8.15691	8.15439	8.15367	8.14262	8.12759	8.13503	8.16381	8.13763	8.15908	8.17106	8.14819	8.17442	8.15361	8.14226	8.15727	8.13484	8.14354	8.15506	8.15109	8.17139	8.14787	8.14798	8.11012	8.11678	8.12395	8.12128	8.12201	8.14089	8.11985	8.1208	8.16408	8.16837	8.1749	8.18533	8.20213	8.18581	8.20974	8.21962	8.21173	8.18844	8.18085	8.15998	8.13322	8.15784
0.0518	8.16397	8.16328	8.16687	8.13383	8.15874	8.14734	8.13473	8.15327	8.17251	8.14726	8.15201	8.15414	8.15292	8.16294	8.17125	8.13551	8.16145	8.13694	8.14764	8.13492	8.16225	8.16154	8.13612	8.14579	8.09828	8.11626	8.13538	8.1061	8.12122	8.14457	8.12155	8.1064	8.16437	8.16238	8.18722	8.17251	8.20534	8.19738	8.21857	8.216	8.20192	8.18373	8.17287	8.16616	8.13812	8.1786
0.05185	8.17999	8.18344	8.1707	8.12935	8.15084	8.14959	8.14909	8.15472	8.18014	8.14289	8.15504	8.15025	8.14787	8.14638	8.16294	8.14529	8.17818	8.14451	8.14011	8.13347	8.13745	8.1439	8.14192	8.1386	8.11235	8.10772	8.12494	8.10421	8.13604	8.12967	8.11031	8.11686	8.17631	8.15527	8.19103	8.16906	8.20492	8.20753	8.22887	8.20196	8.22266	8.1811	8.18518	8.15344	8.14234	8.19294
0.0519	8.16998	8.17743	8.16353	8.14877	8.15029	8.13221	8.14674	8.15207	8.18512	8.14589	8.16055	8.15598	8.16462	8.14379	8.15996	8.14871	8.16833	8.13339	8.12576	8.13959	8.13469	8.12342	8.14552	8.14276	8.12866	8.1171	8.11117	8.11098	8.14867	8.13396	8.12405	8.12271	8.19008	8.12702	8.17398	8.18117	8.20236	8.21836	8.24324	8.20364	8.22416	8.18933	8.16637	8.15096	8.15975	8.17421
0.05195	8.16103	8.16216	8.17801	8.16738	8.16088	8.13148	8.14657	8.17547	8.16664	8.1621	8.15031	8.1436	8.17274	8.14707	8.16582	8.14423	8.16027	8.1278	8.13181	8.13807	8.14665	8.12098	8.1505	8.14608	8.12323	8.14026	8.12704	8.12199	8.14684	8.12927	8.13105	8.13253	8.20177	8.1394	8.1613	8.16086	8.20042	8.20993	8.23086	8.20396	8.21001	8.20534	8.16467	8.15907	8.15605	8.14957
0.052	8.16191	8.14278	8.18674	8.16618	8.17188	8.14051	8.14993	8.17533	8.15002	8.15815	8.16101	8.14306	8.16422	8.14943	8.16732	8.14793	8.17205	8.12164	8.13772	8.14913	8.13194	8.14417	8.14747	8.13917	8.14236	8.13442	8.12801	8.13194	8.13169	8.12304	8.13261	8.12847	8.18792	8.17129	8.17413	8.14476	8.20581	8.20162	8.2218	8.20765	8.2056	8.1967	8.15348	8.14619	8.15521	8.1279
0.05205	8.16523	8.13375	8.19105	8.15117	8.16748	8.14775	8.16555	8.16473	8.13772	8.15945	8.16229	8.14066	8.14323	8.14642	8.15912	8.15186	8.16183	8.13242	8.12893	8.15981	8.14419	8.1407	8.16154	8.14024	8.14884	8.13164	8.11264	8.1284	8.10963	8.11159	8.13112	8.13498	8.18312	8.17039	8.17793	8.16233	8.20824	8.19984	8.23458	8.20341	8.20164	8.19645	8.16038	8.15527	8.16483	8.12414
0.0521	8.16456	8.15172	8.18659	8.14047	8.16093	8.16145	8.17575	8.15947	8.14047	8.15392	8.15754	8.15327	8.13465	8.15424	8.17936	8.16664	8.14421	8.1432	8.13599	8.14938	8.12925	8.14203	8.15107	8.14417	8.13063	8.13475	8.12021	8.12033	8.10646	8.10272	8.10669	8.13677	8.18504	8.17371	8.16971	8.1789	8.2151	8.19353	8.22554	8.21043	8.21321	8.19469	8.18781	8.16196	8.16509	8.14636
0.05215	8.17152	8.14926	8.17701	8.13032	8.1505	8.15149	8.17883	8.16662	8.16841	8.14045	8.15643	8.16387	8.12687	8.14903	8.17146	8.16376	8.15594	8.15166	8.14981	8.14392	8.11367	8.13848	8.13856	8.15266	8.1399	8.13879	8.12012	8.11272	8.11817	8.11426	8.09141	8.12126	8.18691	8.16053	8.18161	8.18815	8.18836	8.20724	8.21857	8.20339	8.21123	8.20078	8.19593	8.17909	8.15414	8.15639
0.0522	8.17652	8.15336	8.16198	8.14314	8.14146	8.14272	8.16341	8.17432	8.16496	8.14262	8.14455	8.17062	8.14114	8.15319	8.16936	8.14816	8.16105	8.16114	8.17348	8.12836	8.13065	8.14585	8.1389	8.14739	8.14516	8.14159	8.11871	8.11651	8.12527	8.13797	8.09834	8.11472	8.18163	8.15538	8.17596	8.18626	8.17829	8.22067	8.22708	8.21085	8.20745	8.21632	8.17488	8.17476	8.14342	8.16439
0.05225	8.17194	8.1673	8.14995	8.1551	8.13772	8.14272	8.15233	8.17013	8.15159	8.1554	8.15624	8.14749	8.14695	8.14999	8.16956	8.12918	8.14989	8.1625	8.17577	8.13269	8.13477	8.14747	8.1348	8.12838	8.15117	8.14596	8.13013	8.12775	8.12347	8.11975	8.12176	8.12128	8.18148	8.1534	8.17295	8.17448	8.17566	8.20942	8.21592	8.21564	8.20419	8.20396	8.17768	8.17154	8.15149	8.16528
0.0523	8.16254	8.16881	8.14875	8.1476	8.14148	8.13223	8.15992	8.15731	8.15029	8.14516	8.16044	8.13978	8.15462	8.13862	8.16236	8.13202	8.14133	8.15802	8.16771	8.14165	8.12265	8.13404	8.13511	8.11304	8.15805	8.14098	8.12687	8.10165	8.1175	8.11571	8.11237	8.12229	8.19202	8.16467	8.16919	8.17221	8.19	8.20354	8.21611	8.2155	8.20335	8.20704	8.1674	8.17606	8.1706	8.16214
0.05235	8.14161	8.16914	8.16036	8.14444	8.13829	8.12449	8.15145	8.15483	8.14608	8.12889	8.16433	8.15435	8.14444	8.14564	8.16704	8.12313	8.15973	8.17152	8.15876	8.15626	8.14178	8.13807	8.12832	8.09343	8.13757	8.13108	8.1329	8.10545	8.11047	8.12471	8.11665	8.12313	8.18857	8.16643	8.16378	8.17732	8.20614	8.19603	8.21726	8.18966	8.20551	8.21156	8.1629	8.16952	8.16002	8.14871
0.0524	8.13776	8.14266	8.16832	8.13766	8.14711	8.13379	8.14651	8.1719	8.15811	8.12052	8.17165	8.1679	8.15825	8.16462	8.16561	8.12883	8.15947	8.16675	8.15962	8.14543	8.16582	8.15878	8.14117	8.1213	8.12841	8.13568	8.13194	8.11825	8.10671	8.1278	8.12553	8.11089	8.19288	8.18064	8.1875	8.18132	8.21556	8.1909	8.19952	8.17022	8.20929	8.20627	8.16242	8.17362	8.15079	8.15456
0.05245	8.15153	8.13938	8.16706	8.13686	8.1653	8.14884	8.1629	8.19012	8.16784	8.13419	8.16383	8.17324	8.17955	8.17163	8.16719	8.14627	8.16454	8.14215	8.1389	8.13961	8.16133	8.15422	8.15424	8.13721	8.12466	8.12906	8.1254	8.12344	8.12683	8.13324	8.12054	8.12859	8.19376	8.16835	8.17268	8.19235	8.22515	8.17751	8.19815	8.18306	8.21232	8.19786	8.1809	8.19332	8.14888	8.16917
0.0525	8.15691	8.1311	8.165	8.1468	8.17804	8.14819	8.16082	8.17286	8.17144	8.16219	8.15001	8.17135	8.19044	8.15578	8.18289	8.13587	8.16828	8.13229	8.12752	8.15166	8.1447	8.15308	8.14548	8.14697	8.14606	8.12698	8.13719	8.11316	8.14539	8.13641	8.12807	8.13486	8.18701	8.19317	8.16513	8.18798	8.21146	8.18768	8.20251	8.19307	8.22201	8.20257	8.1735	8.19084	8.14926	8.17122
0.05255	8.14413	8.11951	8.1546	8.15838	8.18026	8.16143	8.14133	8.14781	8.17684	8.17408	8.15081	8.16154	8.17089	8.14167	8.17434	8.12988	8.167	8.14041	8.13766	8.16074	8.14016	8.14976	8.14585	8.14896	8.1535	8.11966	8.13494	8.09778	8.14837	8.13757	8.11348	8.12605	8.18306	8.19637	8.15962	8.17783	8.18699	8.2012	8.2044	8.20217	8.21367	8.20219	8.17635	8.18668	8.1513	8.15973
0.0526	8.15245	8.13797	8.14219	8.16286	8.16982	8.1893	8.13671	8.14642	8.17863	8.15989	8.1493	8.15735	8.18277	8.14829	8.13972	8.12092	8.16141	8.15273	8.14411	8.16793	8.14638	8.13103	8.15067	8.141	8.16393	8.13074	8.14976	8.11375	8.15239	8.14434	8.118	8.13219	8.18384	8.18962	8.17013	8.16254	8.19477	8.19855	8.20011	8.21516	8.19847	8.20732	8.20564	8.17911	8.17066	8.15609
0.05265	8.14257	8.14056	8.14838	8.17272	8.15577	8.17995	8.15411	8.14997	8.17047	8.15668	8.15874	8.15676	8.18279	8.1678	8.11495	8.1185	8.1649	8.16046	8.13616	8.1583	8.12691	8.11785	8.13454	8.14272	8.16689	8.11909	8.13269	8.13065	8.13984	8.15336	8.1242	8.12325	8.1806	8.18003	8.18478	8.16851	8.20837	8.2056	8.21224	8.20938	8.21537	8.19902	8.1881	8.16322	8.15933	8.14627
0.0527	8.13683	8.14697	8.14827	8.17066	8.13946	8.16595	8.18308	8.17579	8.14825	8.17148	8.16631	8.15432	8.17163	8.17795	8.1473	8.13101	8.17274	8.14447	8.14438	8.1559	8.12908	8.11247	8.15361	8.13469	8.16038	8.11161	8.10896	8.13091	8.13248	8.15599	8.13068	8.10207	8.16111	8.16895	8.18859	8.16736	8.20303	8.19948	8.23004	8.21922	8.22453	8.19714	8.18893	8.16998	8.18762	8.162
0.05275	8.13179	8.15607	8.15943	8.16633	8.14484	8.16582	8.18262	8.16622	8.13948	8.15485	8.17503	8.16608	8.18758	8.17654	8.16288	8.14041	8.16761	8.13105	8.14325	8.1489	8.13833	8.1048	8.13812	8.13972	8.15424	8.10858	8.10843	8.13114	8.12859	8.13604	8.14342	8.11214	8.14196	8.17698	8.19584	8.18409	8.19118	8.20343	8.23221	8.21671	8.21877	8.18956	8.20164	8.15844	8.19843	8.17022
0.0528	8.14894	8.16786	8.1568	8.14322	8.13906	8.15083	8.17095	8.15735	8.14205	8.15207	8.17528	8.16803	8.18323	8.18047	8.15876	8.13477	8.17186	8.12548	8.1385	8.14823	8.1336	8.10961	8.15357	8.12628	8.15081	8.12408	8.09582	8.12943	8.13105	8.13555	8.14384	8.12611	8.13845	8.17696	8.16637	8.17083	8.18607	8.20669	8.2432	8.20553	8.21918	8.20059	8.18169	8.16839	8.17282	8.14692
0.05285	8.15916	8.16038	8.15279	8.14014	8.12895	8.15884	8.16753	8.16002	8.15016	8.14774	8.15239	8.17959	8.17322	8.17238	8.14894	8.14583	8.17535	8.14131	8.14241	8.13351	8.12042	8.144	8.16038	8.13478	8.13717	8.12914	8.11199	8.12712	8.13095	8.13494	8.13698	8.12099	8.16111	8.18893	8.16107	8.17369	8.19153	8.21243	8.23898	8.21487	8.21602	8.20776	8.16807	8.16359	8.14007	8.17024
0.0529	8.16324	8.15163	8.16811	8.14629	8.14695	8.1666	8.15371	8.16113	8.14489	8.14365	8.14356	8.17823	8.16874	8.1666	8.15653	8.15779	8.17039	8.1613	8.14766	8.12765	8.13391	8.16294	8.14484	8.1489	8.12216	8.13095	8.14528	8.14713	8.13927	8.13519	8.13662	8.12811	8.17652	8.18604	8.15121	8.18037	8.18668	8.20204	8.2233	8.23154	8.21249	8.19681	8.15821	8.16132	8.15222	8.16191
0.05295	8.18056	8.14144	8.17759	8.15641	8.15847	8.17144	8.1407	8.17123	8.15107	8.15931	8.1576	8.17724	8.16019	8.15468	8.16433	8.15218	8.1559	8.14587	8.1546	8.12216	8.15073	8.15266	8.14234	8.14541	8.14857	8.11432	8.14829	8.15134	8.15311	8.13267	8.132	8.14331	8.16839	8.18865	8.13818	8.17944	8.20946	8.20143	8.22634	8.23484	8.19962	8.20177	8.15828	8.16828	8.14657	8.14838
0.053	8.17549	8.13505	8.19843	8.16017	8.15281	8.1716	8.15275	8.16124	8.17759	8.17368	8.17204	8.16011	8.14812	8.16555	8.16059	8.15048	8.17667	8.14571	8.14135	8.12408	8.15193	8.15094	8.15125	8.139	8.18567	8.12252	8.1492	8.14205	8.15449	8.13555	8.13988	8.14138	8.15233	8.19218	8.14196	8.17244	8.21367	8.19172	8.21886	8.22308	8.19897	8.20457	8.15842	8.17163	8.15693	8.16723
0.05305	8.1691	8.13993	8.17682	8.15836	8.15393	8.16433	8.1358	8.15655	8.18459	8.15542	8.18102	8.16061	8.14137	8.16494	8.13631	8.14953	8.17329	8.14238	8.13189	8.14363	8.13114	8.15027	8.14741	8.13877	8.19736	8.12136	8.15041	8.13646	8.1566	8.15105	8.139	8.11928	8.14404	8.18474	8.16662	8.17326	8.21243	8.19849	8.20587	8.20713	8.19485	8.19536	8.15317	8.17562	8.15626	8.17665
0.0531	8.16868	8.1435	8.15905	8.15899	8.18239	8.14507	8.1432	8.16645	8.1765	8.14339	8.17223	8.15628	8.14276	8.17471	8.15187	8.14499	8.16839	8.13833	8.1366	8.15594	8.12111	8.16359	8.14743	8.13503	8.17036	8.12553	8.13812	8.14554	8.1465	8.15954	8.13503	8.11695	8.16593	8.18935	8.17106	8.17852	8.1988	8.20593	8.18428	8.2126	8.21693	8.18333	8.16454	8.18279	8.16221	8.17446
0.05315	8.16412	8.1366	8.15672	8.15371	8.17734	8.14184	8.15941	8.17068	8.15479	8.14125	8.18024	8.12983	8.16292	8.16252	8.14543	8.13772	8.17677	8.12746	8.14157	8.15277	8.12572	8.1661	8.15174	8.14344	8.15754	8.11628	8.13639	8.12181	8.13679	8.15231	8.11617	8.1214	8.17425	8.1786	8.17724	8.1805	8.20053	8.20717	8.18413	8.20663	8.22001	8.18331	8.188	8.16715	8.16809	8.16446
0.0532	8.15044	8.13318	8.15987	8.13599	8.16797	8.14058	8.15931	8.17307	8.15966	8.13332	8.17974	8.13427	8.15058	8.1496	8.15434	8.12895	8.1786	8.1225	8.13173	8.15796	8.13171	8.15884	8.14806	8.14528	8.16076	8.12391	8.13004	8.11857	8.12971	8.13469	8.09935	8.1283	8.18033	8.17942	8.17022	8.18604	8.21638	8.21344	8.1892	8.19855	8.21224	8.20284	8.19668	8.16954	8.16048	8.15544
0.05325	8.15233	8.11972	8.16849	8.1336	8.15371	8.15252	8.15966	8.18285	8.15968	8.14304	8.17158	8.14354	8.14541	8.15226	8.15371	8.12826	8.16607	8.1348	8.11523	8.15063	8.13742	8.14756	8.14445	8.14766	8.16748	8.13801	8.12185	8.11333	8.1254	8.14589	8.11054	8.1344	8.1723	8.1749	8.1612	8.19613	8.20389	8.20335	8.20637	8.20858	8.22048	8.21594	8.19975	8.17417	8.15306	8.16486
0.0533	8.17711	8.13255	8.17739	8.15132	8.15531	8.1542	8.15851	8.19048	8.17226	8.13919	8.1806	8.15075	8.16294	8.16572	8.14901	8.1385	8.15113	8.1304	8.1118	8.14905	8.1303	8.14272	8.15092	8.1426	8.15968	8.13231	8.11016	8.12269	8.13864	8.14295	8.12126	8.14543	8.16349	8.17612	8.15838	8.19098	8.19618	8.21798	8.21915	8.21758	8.22323	8.22567	8.20234	8.17936	8.15342	8.16528
0.05335	8.18392	8.13534	8.15346	8.15256	8.15893	8.13726	8.15989	8.18041	8.16998	8.15718	8.16957	8.17654	8.15329	8.16628	8.15613	8.15084	8.15376	8.13656	8.12626	8.15491	8.11686	8.14322	8.13879	8.12643	8.15432	8.12172	8.12677	8.12654	8.14375	8.11226	8.118	8.15067	8.16343	8.18281	8.17884	8.17232	8.21558	8.21659	8.20486	8.2144	8.23771	8.22004	8.18962	8.1806	8.16263	8.14707
[truncated: 2,933 more rows]

## Sheet: kon 0.75 uM
5e-05	8.3865	8.414	8.40204	8.38375	8.42152	8.42024	8.37568	8.4259	8.4326	8.3931	8.37788	8.41711	8.35638	8.35598	8.36748	8.35136	8.29472	8.27707	8.30236	8.30128	8.27276	8.34219	8.31039	8.3271	8.28167	8.25922	8.26521	8.29836	8.36824	8.39981	8.43124	8.45949	8.37786	8.42621	8.38982	8.40471	8.37732	8.41591	8.40319	8.38209	8.3559	8.36544	8.29649	8.30839	8.31083
[truncated: 3,999 more rows]

[truncated: 14 more sheets: kon 1 uM, kon 1.25 uM, kon 1.5 uM, kon 2 uM, kon 2.5 uM, kon 3 uM, koff 2.5 uM, koff 5 uM, koff 7.5 uM, koff 10 uM, koff 15 uM, koff 20 uM, koff 25 uM, koff 30 uM]
