# Supplementary material for: Evolutionary fine-tuning of residual helix structure in disordered proteins manifests in complex structure and lifetime
Source: Commun Biol. 2023 Jan 18;6:63. doi: 10.1038/s42003-023-04445-6 (PMC9849366; doi:10.1038/s42003-023-04445-6)
Supplement: Supplementary file 6 — Supplementary Data 4 [file 42003_2023_4445_MOESM6_ESM.zip › Supplementary Data 4/DREB2A R266G.xlsx]

## Sheet: Info
	Information sheet
	Method:		Stopped-flow fluoresence spectroscopy
	Interaction:		RCD1-RST(499-572) : DREB2A(244-272)-R266G
	Buffer:		50 mM HEPES pH 7.4, 100 mM NaCl
	Temperature:		10 °C
	Association (kon) samples:
	FITC-DREB2A R266G				Final 0.05 uM
	RCD1-RST				Final 0.5-3 uM
	Dissociation (koff) samples:
	FITC-DREB2A R266G : RCD1-RST				Final 0.05 : 0.5 uM
	DREB2A R266G				Final 2-20 uM

## Sheet: kon 0.5 uM
0.0002	8.71901	8.77748	8.74992	8.73639	8.6967	8.68951	8.74921	8.71598	8.75676	8.68995	8.68512	8.66015	8.71199	8.61152	8.64057	8.63868	8.60262	8.66467	8.77688	8.68865	8.65397	8.73304	8.77747	8.71219	8.78596	8.78565	8.78747	8.77423	8.66635	8.72244	8.71086	8.69819	8.68453	8.74094	8.6949	8.64477	8.67075	8.61988	8.58233	8.6167	8.59288	8.61241	8.665	8.62301	8.69473	8.65914
0.0004	8.74322	8.80138	8.74694	8.71277	8.72225	8.68212	8.76162	8.74572	8.72499	8.70781	8.66165	8.65998	8.71703	8.62623	8.57854	8.61889	8.63302	8.66305	8.73797	8.69241	8.69578	8.76569	8.79352	8.68416	8.80048	8.73263	8.77719	8.74542	8.68018	8.72972	8.70762	8.68536	8.69044	8.7278	8.70788	8.58721	8.67759	8.59984	8.60932	8.61559	8.54742	8.6295	8.64345	8.63913	8.65278	8.62795
0.0006	8.72023	8.78204	8.77486	8.71948	8.73579	8.71988	8.76924	8.78027	8.72344	8.68698	8.65585	8.66126	8.73383	8.65301	8.58728	8.6303	8.646	8.62695	8.71608	8.68914	8.73639	8.76256	8.75474	8.6764	8.77673	8.73054	8.76963	8.71677	8.71984	8.74758	8.73533	8.6938	8.72664	8.66751	8.70873	8.57285	8.66819	8.59323	8.59465	8.59169	8.55727	8.64985	8.62541	8.64083	8.62169	8.66047
0.0008	8.73711	8.75583	8.77719	8.70315	8.77194	8.76468	8.77399	8.75984	8.70818	8.68355	8.66851	8.65952	8.68682	8.66174	8.59509	8.6543	8.66347	8.59806	8.72709	8.7087	8.72912	8.74813	8.74279	8.6938	8.72597	8.71524	8.73253	8.69144	8.73904	8.74487	8.71732	8.67757	8.68772	8.62318	8.64592	8.58296	8.65842	8.60029	8.59357	8.59548	8.60372	8.64039	8.60942	8.67063	8.60709	8.67779
0.001	8.73576	8.73025	8.75551	8.69788	8.73242	8.74186	8.75446	8.74416	8.67159	8.65831	8.64196	8.65163	8.65821	8.63553	8.58093	8.63814	8.63977	8.60568	8.71911	8.70237	8.72561	8.70588	8.7131	8.68033	8.6987	8.72442	8.72325	8.67763	8.7048	8.73155	8.70436	8.66691	8.67423	8.58922	8.61792	8.58252	8.65716	8.63126	8.5799	8.58626	8.62462	8.63093	8.58809	8.63863	8.60852	8.65902
0.0012	8.70028	8.7321	8.73336	8.6712	8.71088	8.75585	8.72399	8.71101	8.6695	8.64706	8.63687	8.6148	8.63117	8.62359	8.59568	8.5871	8.63024	8.59725	8.71228	8.68599	8.68473	8.68863	8.69078	8.68227	8.67455	8.72213	8.72543	8.67611	8.70427	8.71486	8.66489	8.6468	8.66129	8.58202	8.6115	8.59167	8.61666	8.60536	8.5716	8.55513	8.61833	8.62396	8.57862	8.61529	8.60569	8.61953
0.0014	8.67448	8.70965	8.73681	8.67059	8.70667	8.71161	8.70748	8.68064	8.6673	8.63081	8.6431	8.62079	8.62839	8.60249	8.57597	8.58127	8.60682	8.57499	8.67742	8.66177	8.6832	8.66247	8.68942	8.65443	8.66812	8.69082	8.70073	8.68277	8.68403	8.69803	8.65394	8.64321	8.64882	8.57223	8.58572	8.55884	8.62108	8.5664	8.54722	8.54273	8.58252	8.59653	8.57779	8.60808	8.60172	8.63503
0.0016	8.66056	8.70119	8.70812	8.65405	8.67529	8.6989	8.67739	8.68396	8.65429	8.6216	8.6334	8.59671	8.60401	8.58273	8.54465	8.55666	8.58212	8.56394	8.65823	8.6229	8.64652	8.63576	8.68617	8.63156	8.66447	8.68039	8.67898	8.65289	8.66018	8.66088	8.65765	8.62073	8.6152	8.58451	8.60358	8.56498	8.59097	8.56401	8.53334	8.53478	8.56694	8.58083	8.54359	8.6131	8.56552	8.6119
0.0018	8.64847	8.70292	8.68648	8.64733	8.65654	8.671	8.66325	8.67669	8.63257	8.60109	8.61248	8.55505	8.59416	8.57048	8.54186	8.55474	8.55986	8.55814	8.6523	8.60152	8.63942	8.63907	8.66664	8.61447	8.66249	8.65249	8.67312	8.63299	8.64232	8.65849	8.63955	8.62312	8.62892	8.58452	8.59986	8.57071	8.59237	8.55157	8.52807	8.50892	8.57526	8.57998	8.54575	8.57599	8.55249	8.58441
0.002	8.61759	8.67256	8.65445	8.60601	8.62882	8.63656	8.64038	8.66341	8.61724	8.61883	8.60599	8.57234	8.58089	8.56167	8.51613	8.55151	8.55264	8.5427	8.65079	8.60462	8.63935	8.63074	8.64893	8.61474	8.66217	8.63476	8.6721	8.64541	8.62247	8.63883	8.59655	8.63249	8.60735	8.57603	8.58382	8.539	8.55885	8.53942	8.52364	8.51758	8.53672	8.5499	8.51757	8.55001	8.52398	8.58211
0.0022	8.6044	8.65304	8.65628	8.62169	8.62168	8.62707	8.65644	8.63412	8.60291	8.61756	8.59957	8.55448	8.56647	8.5645	8.51679	8.53007	8.54262	8.54379	8.62512	8.59817	8.60788	8.63397	8.63327	8.5849	8.64226	8.62592	8.6606	8.65213	8.62656	8.62568	8.59739	8.63143	8.58092	8.55548	8.58965	8.53518	8.57238	8.53501	8.50904	8.5217	8.53411	8.53848	8.52523	8.53518	8.52115	8.56863
0.0024	8.59568	8.63708	8.65924	8.62008	8.61242	8.61987	8.62204	8.62849	8.58156	8.59416	8.58436	8.55412	8.57283	8.51507	8.5189	8.51313	8.545	8.52739	8.60087	8.58347	8.60439	8.6287	8.64056	8.58357	8.62783	8.61545	8.6406	8.62408	8.61042	8.61654	8.58317	8.61	8.5638	8.53344	8.57903	8.51802	8.54971	8.52316	8.49091	8.48846	8.51826	8.54802	8.49565	8.52429	8.50623	8.55638
0.0026	8.57802	8.63103	8.64936	8.60516	8.60065	8.60536	8.60867	8.63221	8.58701	8.57826	8.56267	8.54279	8.56071	8.51023	8.52428	8.49762	8.50977	8.52462	8.60203	8.58331	8.59187	8.59089	8.62465	8.57796	8.63777	8.6158	8.61823	8.60327	8.587	8.60291	8.58973	8.59942	8.58395	8.53796	8.56491	8.52059	8.5346	8.49828	8.50922	8.48796	8.49891	8.54375	8.49461	8.53652	8.51369	8.53708
0.0028	8.59628	8.63815	8.64263	8.58773	8.59891	8.58911	8.61929	8.60984	8.57183	8.57749	8.56657	8.52492	8.55214	8.51144	8.49318	8.51883	8.51586	8.51696	8.61763	8.58123	8.5954	8.58264	8.63243	8.57992	8.61748	8.60477	8.61171	8.60779	8.59917	8.60477	8.57865	8.56848	8.58574	8.53854	8.54282	8.49764	8.52244	8.4998	8.48973	8.4993	8.49075	8.52479	8.48681	8.52691	8.52061	8.54291
0.003	8.58938	8.5885	8.64501	8.58992	8.60081	8.58152	8.60406	8.60404	8.56659	8.55593	8.56868	8.52665	8.51181	8.50538	8.49044	8.51289	8.48907	8.48827	8.58571	8.57147	8.57254	8.58232	8.62317	8.54853	8.6063	8.59095	8.60452	8.59873	8.58425	8.60581	8.57134	8.56504	8.57024	8.53281	8.53614	8.49325	8.54121	8.48213	8.47518	8.4802	8.49585	8.53486	8.48596	8.50571	8.50547	8.53056
0.0032	8.59563	8.60403	8.62422	8.57667	8.59971	8.5754	8.60692	8.59052	8.55052	8.55659	8.55555	8.51524	8.53092	8.51956	8.47642	8.49754	8.49223	8.50286	8.55739	8.57214	8.57555	8.57546	8.61436	8.54425	8.62301	8.58429	8.59573	8.58167	8.57712	8.58175	8.56225	8.52602	8.55361	8.51066	8.52349	8.49438	8.51744	8.47668	8.46878	8.47082	8.47658	8.5127	8.48416	8.49933	8.51081	8.51395
0.0034	8.5912	8.59759	8.61628	8.56184	8.59206	8.57939	8.58964	8.61821	8.54914	8.52499	8.54851	8.5135	8.50986	8.49935	8.45932	8.49415	8.4922	8.48569	8.5782	8.55972	8.58186	8.56831	8.62006	8.54265	8.60335	8.58184	8.59353	8.56489	8.56702	8.57426	8.55474	8.51543	8.52946	8.50545	8.48694	8.4816	8.49701	8.46002	8.45635	8.45282	8.44456	8.50076	8.46457	8.5031	8.48873	8.52062
0.0036	8.56825	8.59531	8.59523	8.55834	8.56644	8.59206	8.58127	8.59445	8.54159	8.51747	8.53361	8.49609	8.51275	8.49261	8.46726	8.4939	8.49931	8.47093	8.58648	8.54389	8.57028	8.56693	8.60706	8.54815	8.59976	8.58193	8.58294	8.55813	8.56897	8.58665	8.553	8.51999	8.5255	8.51048	8.51403	8.47382	8.50147	8.47497	8.43819	8.45777	8.45931	8.49766	8.47925	8.50778	8.4829	8.50111
0.0038	8.56761	8.57277	8.58795	8.56459	8.56005	8.58464	8.58158	8.58359	8.54595	8.52223	8.5116	8.47886	8.51884	8.49856	8.45459	8.47781	8.46413	8.44269	8.57704	8.5406	8.56221	8.54377	8.58288	8.53038	8.59237	8.57791	8.57142	8.54306	8.557	8.56119	8.53604	8.50178	8.51128	8.49291	8.48974	8.45231	8.48596	8.47016	8.43813	8.46472	8.45104	8.49428	8.46637	8.50076	8.48466	8.49266
0.004	8.54468	8.57527	8.57825	8.54553	8.56367	8.55768	8.56312	8.55844	8.54432	8.50656	8.52019	8.45438	8.49628	8.50255	8.44348	8.45356	8.46053	8.46508	8.55888	8.5359	8.55172	8.55381	8.57529	8.52825	8.56192	8.55467	8.56725	8.54572	8.54667	8.5638	8.52769	8.50076	8.5182	8.47902	8.46688	8.45348	8.47107	8.4657	8.44112	8.45341	8.44511	8.48085	8.45716	8.48145	8.47433	8.48216
0.0042	8.5466	8.56962	8.58691	8.52732	8.53495	8.57104	8.56247	8.55678	8.5271	8.50732	8.51583	8.48726	8.48239	8.48492	8.44645	8.45975	8.46185	8.44868	8.56097	8.51029	8.54228	8.53938	8.55769	8.5192	8.57284	8.53946	8.5745	8.53962	8.53793	8.53384	8.51683	8.50386	8.51426	8.48135	8.49769	8.43421	8.45837	8.44057	8.42873	8.45568	8.44405	8.46376	8.44832	8.47838	8.44462	8.50165
0.0044	8.52514	8.5587	8.55224	8.51571	8.54617	8.55179	8.56612	8.55115	8.49616	8.51171	8.49154	8.47537	8.46773	8.4648	8.44107	8.45523	8.4666	8.45506	8.54982	8.47911	8.52887	8.53882	8.53428	8.51547	8.55496	8.54158	8.55581	8.53858	8.5289	8.54038	8.51029	8.49784	8.48794	8.46739	8.48425	8.43552	8.46536	8.44707	8.41827	8.43575	8.44198	8.45968	8.42688	8.46304	8.44947	8.488
0.0046	8.5133	8.54033	8.56942	8.52245	8.53593	8.53837	8.54495	8.55959	8.49552	8.50458	8.48759	8.46086	8.47638	8.45419	8.41987	8.45232	8.45561	8.44184	8.53453	8.49586	8.52814	8.52243	8.55069	8.50174	8.54347	8.55234	8.55655	8.52305	8.53961	8.53801	8.51795	8.51984	8.48201	8.46558	8.46569	8.43714	8.45908	8.44941	8.41997	8.44391	8.42771	8.47348	8.42424	8.44229	8.43049	8.50271
0.0048	8.5295	8.52224	8.57815	8.51753	8.5255	8.53799	8.54545	8.54487	8.50307	8.4859	8.48206	8.45833	8.48222	8.44537	8.42406	8.43405	8.44898	8.44697	8.53614	8.49872	8.52369	8.51439	8.54371	8.49986	8.55057	8.53102	8.53203	8.52631	8.52047	8.51821	8.49787	8.51528	8.50157	8.4634	8.45362	8.4222	8.43449	8.40895	8.40909	8.42586	8.40601	8.47363	8.43134	8.44027	8.43218	8.4807
0.005	8.51748	8.54436	8.56491	8.51071	8.51695	8.52505	8.5443	8.53327	8.49491	8.48136	8.48752	8.45453	8.49293	8.4401	8.43378	8.44093	8.441	8.45191	8.51518	8.48986	8.53116	8.49776	8.53134	8.49785	8.54996	8.53893	8.54676	8.52296	8.5118	8.52025	8.51598	8.53557	8.48665	8.46219	8.45961	8.4394	8.4445	8.41838	8.4132	8.41651	8.40231	8.46266	8.41815	8.43278	8.42698	8.46696
0.0052	8.50626	8.53483	8.53835	8.4991	8.52544	8.53721	8.52587	8.5277	8.49234	8.46869	8.48983	8.43161	8.47005	8.42426	8.42138	8.42428	8.4339	8.43113	8.49347	8.48145	8.50619	8.50053	8.53546	8.48801	8.54191	8.5127	8.54243	8.50469	8.50012	8.51687	8.48463	8.49689	8.48304	8.43974	8.4551	8.42206	8.44129	8.42335	8.39893	8.40459	8.39769	8.4423	8.39062	8.4347	8.43449	8.4636
0.0054	8.50221	8.52103	8.53638	8.51407	8.52636	8.55256	8.52495	8.51728	8.46543	8.47094	8.46716	8.44829	8.44843	8.44012	8.38845	8.42042	8.41925	8.4291	8.52092	8.48726	8.51697	8.48681	8.53038	8.48847	8.53073	8.53925	8.53554	8.51025	8.50625	8.50991	8.47643	8.48249	8.49195	8.42506	8.47189	8.41	8.42564	8.4127	8.42564	8.40416	8.4087	8.45166	8.39859	8.44555	8.43122	8.45454
0.0056	8.50218	8.53312	8.53246	8.49498	8.52201	8.53291	8.54025	8.50733	8.49956	8.47616	8.4535	8.43731	8.45134	8.42733	8.39628	8.42985	8.43359	8.41941	8.51318	8.49115	8.50884	8.49924	8.53718	8.48605	8.522	8.51303	8.49912	8.52384	8.49893	8.51362	8.48816	8.45893	8.47668	8.44488	8.44761	8.39807	8.43821	8.40549	8.39786	8.39743	8.39511	8.44705	8.40297	8.41829	8.4513	8.45574
0.0058	8.48907	8.51907	8.5091	8.48796	8.50567	8.50206	8.52855	8.52104	8.48512	8.46357	8.45827	8.41669	8.43925	8.40295	8.39574	8.42954	8.42658	8.41727	8.50396	8.48889	8.49617	8.51517	8.54045	8.46659	8.50985	8.50481	8.49835	8.49255	8.46631	8.51193	8.4852	8.44902	8.45786	8.42385	8.42361	8.40806	8.41923	8.3885	8.37791	8.39236	8.3919	8.4258	8.39797	8.41406	8.42848	8.45217
0.006	8.49788	8.53198	8.50449	8.47518	8.51792	8.51743	8.51246	8.502	8.47893	8.46033	8.48827	8.41419	8.43143	8.41005	8.39478	8.40692	8.41795	8.40709	8.50249	8.47726	8.48483	8.48867	8.52867	8.47937	8.50275	8.49427	8.50393	8.49119	8.48556	8.49281	8.47468	8.458	8.46667	8.42216	8.42394	8.40418	8.44011	8.40179	8.37659	8.38881	8.40468	8.43788	8.39871	8.42736	8.41616	8.44032
0.0062	8.49932	8.50402	8.52232	8.48065	8.49362	8.51791	8.50496	8.49379	8.45684	8.43834	8.46783	8.42483	8.43312	8.40986	8.39962	8.39145	8.39675	8.38776	8.50513	8.46112	8.48024	8.47845	8.52206	8.47118	8.49013	8.48487	8.50682	8.49055	8.48413	8.48279	8.464	8.42935	8.47399	8.41902	8.41279	8.39679	8.41402	8.39468	8.3649	8.37959	8.38864	8.43009	8.39556	8.41378	8.4203	8.43575
0.0064	8.48631	8.51097	8.52276	8.49632	8.50269	8.49242	8.52101	8.5264	8.46285	8.44058	8.47347	8.42275	8.44383	8.41645	8.38904	8.41277	8.40713	8.42288	8.50035	8.47589	8.47164	8.48625	8.5173	8.46808	8.50702	8.48129	8.49947	8.47068	8.48061	8.49828	8.46733	8.44677	8.45669	8.4318	8.42129	8.40658	8.42855	8.3936	8.37961	8.37888	8.40674	8.42031	8.38406	8.43742	8.40714	8.42799
0.0066	8.48523	8.52139	8.50289	8.46726	8.48531	8.47839	8.51834	8.49602	8.46251	8.46175	8.45877	8.40218	8.43518	8.39973	8.37932	8.39478	8.39031	8.41858	8.5053	8.4643	8.47886	8.48281	8.49098	8.45142	8.50136	8.48973	8.49782	8.47084	8.46934	8.50719	8.46023	8.45443	8.45949	8.43307	8.42268	8.3881	8.40842	8.41007	8.36691	8.36763	8.37805	8.4248	8.37828	8.40371	8.42496	8.44629
0.0068	8.48188	8.49091	8.53231	8.4533	8.50579	8.49553	8.50606	8.49218	8.43526	8.45375	8.42992	8.39401	8.43813	8.41598	8.37483	8.39533	8.39897	8.39705	8.50894	8.45421	8.49223	8.48205	8.4753	8.45258	8.48125	8.47514	8.49486	8.45913	8.46553	8.48954	8.46472	8.43758	8.45413	8.42074	8.40435	8.39417	8.41447	8.40401	8.3642	8.36355	8.36366	8.41159	8.38347	8.40016	8.40347	8.4351
0.007	8.4813	8.50934	8.51503	8.45745	8.49011	8.49436	8.49789	8.48404	8.45757	8.43677	8.44848	8.41183	8.43532	8.40723	8.37495	8.38138	8.39507	8.38471	8.4937	8.44954	8.47061	8.47419	8.49642	8.46273	8.49291	8.47023	8.49202	8.45959	8.4564	8.47353	8.46176	8.44545	8.45597	8.41568	8.41715	8.386	8.41876	8.36993	8.37312	8.37	8.36356	8.41481	8.38096	8.3824	8.40513	8.43614
0.0072	8.46861	8.48821	8.49758	8.45026	8.47964	8.47524	8.49415	8.48357	8.43715	8.43007	8.42252	8.41022	8.42666	8.40056	8.38884	8.36449	8.38296	8.37139	8.4832	8.45603	8.45507	8.46122	8.46056	8.45782	8.47756	8.46572	8.48212	8.47099	8.44416	8.46785	8.44712	8.41364	8.45003	8.39378	8.39714	8.37444	8.39195	8.38298	8.37284	8.36439	8.37425	8.41464	8.37133	8.39393	8.40473	8.3963
0.0074	8.45267	8.51038	8.49885	8.46082	8.47538	8.46706	8.48367	8.48511	8.44431	8.43189	8.42738	8.40797	8.41649	8.38924	8.36421	8.38943	8.37588	8.38189	8.47225	8.46116	8.46279	8.46588	8.48424	8.44311	8.49088	8.4642	8.4739	8.47303	8.4481	8.48709	8.43544	8.41093	8.4391	8.40575	8.40221	8.39772	8.38917	8.38762	8.37438	8.3672	8.37211	8.43014	8.36225	8.40575	8.38537	8.40835
0.0076	8.46805	8.49142	8.50221	8.44246	8.46142	8.46765	8.46506	8.45254	8.4374	8.43648	8.43649	8.40483	8.41198	8.4057	8.3629	8.37635	8.37431	8.36267	8.46887	8.43359	8.46015	8.46212	8.46725	8.44715	8.47596	8.45025	8.47115	8.46286	8.44095	8.44516	8.42799	8.3968	8.43915	8.37786	8.40072	8.37655	8.37814	8.3779	8.37826	8.35647	8.35547	8.40393	8.36882	8.38907	8.39231	8.42621
0.0078	8.42861	8.4915	8.49955	8.44778	8.47252	8.47469	8.46134	8.48763	8.41622	8.43091	8.43147	8.39777	8.38233	8.40197	8.36772	8.37436	8.37937	8.36998	8.47346	8.45276	8.46684	8.45369	8.45701	8.44749	8.47104	8.43982	8.48187	8.46766	8.43297	8.45753	8.433	8.41019	8.4488	8.37717	8.40096	8.3694	8.38389	8.35836	8.3738	8.36442	8.36698	8.40601	8.36483	8.37792	8.39325	8.40656
0.008	8.4495	8.4769	8.49779	8.43454	8.46656	8.46285	8.46526	8.47055	8.4276	8.41491	8.41538	8.39371	8.4016	8.3857	8.35424	8.36571	8.38266	8.37088	8.46065	8.45085	8.44646	8.4478	8.4764	8.42485	8.48731	8.45262	8.47719	8.46783	8.42965	8.45353	8.422	8.40728	8.41843	8.38218	8.40395	8.38864	8.38088	8.36572	8.35668	8.35348	8.35855	8.41717	8.36768	8.40233	8.37044	8.4064
0.0082	8.46154	8.47505	8.47811	8.42902	8.45607	8.44079	8.46558	8.45129	8.42144	8.40222	8.41792	8.39807	8.38674	8.36596	8.37143	8.37711	8.37003	8.36548	8.45654	8.42967	8.45135	8.42793	8.46126	8.41501	8.45345	8.44005	8.45125	8.43944	8.44347	8.44468	8.43333	8.38586	8.41452	8.38211	8.39685	8.37	8.38682	8.36195	8.34574	8.36538	8.35085	8.38941	8.35068	8.37258	8.37375	8.40721
0.0084	8.44903	8.48798	8.48423	8.44815	8.44209	8.45109	8.46966	8.46706	8.42201	8.42267	8.42911	8.38274	8.39452	8.37875	8.35964	8.34913	8.36831	8.37792	8.47322	8.43678	8.4723	8.44254	8.48209	8.40949	8.45863	8.45208	8.46182	8.44146	8.42975	8.48262	8.43231	8.40333	8.42838	8.381	8.38007	8.3883	8.37464	8.36671	8.35909	8.36507	8.34421	8.40298	8.35967	8.37554	8.378	8.39507
0.0086	8.44208	8.46612	8.47297	8.43275	8.45288	8.45783	8.44094	8.45957	8.41493	8.41098	8.39689	8.36993	8.37512	8.3503	8.35979	8.3619	8.3634	8.36431	8.43831	8.42999	8.45453	8.44395	8.46807	8.42383	8.45479	8.42748	8.4523	8.43682	8.44207	8.4505	8.4306	8.39705	8.41764	8.37862	8.38492	8.37313	8.38069	8.34152	8.35788	8.34185	8.34426	8.39762	8.33972	8.37144	8.3584	8.38949
0.0088	8.42808	8.4932	8.4666	8.42403	8.4559	8.46641	8.45269	8.4671	8.41848	8.43948	8.40936	8.36551	8.37924	8.37503	8.36862	8.35812	8.37193	8.36593	8.44896	8.39899	8.45928	8.44152	8.4692	8.42412	8.46539	8.44524	8.46303	8.44502	8.4236	8.44694	8.41778	8.38778	8.4266	8.37788	8.38247	8.35536	8.38755	8.35493	8.3347	8.34156	8.3717	8.39034	8.33839	8.36038	8.36765	8.39675
0.009	8.41959	8.49437	8.47476	8.42135	8.45161	8.44841	8.45637	8.45763	8.41042	8.41404	8.39396	8.38161	8.38891	8.37309	8.34826	8.35504	8.35238	8.35741	8.43105	8.41968	8.44207	8.43286	8.4471	8.43432	8.47513	8.4433	8.46721	8.43849	8.43469	8.45587	8.42562	8.4096	8.41232	8.3636	8.36471	8.35353	8.3816	8.34147	8.33333	8.34253	8.39777	8.3852	8.32494	8.37682	8.35894	8.37758
0.0092	8.42134	8.45679	8.46532	8.4216	8.43789	8.45368	8.4691	8.42409	8.41188	8.40391	8.40374	8.36597	8.37845	8.37246	8.36385	8.34838	8.35059	8.35996	8.4313	8.41502	8.43305	8.41621	8.4387	8.42046	8.46028	8.44272	8.46001	8.4347	8.42902	8.44329	8.38013	8.40706	8.41078	8.38304	8.37842	8.34712	8.35965	8.35302	8.32632	8.31973	8.36613	8.37646	8.3385	8.3701	8.3765	8.37989
0.0094	8.42456	8.4607	8.46974	8.42807	8.44916	8.4601	8.44875	8.44141	8.40407	8.38612	8.41062	8.37421	8.37523	8.389	8.36641	8.35485	8.35789	8.35246	8.4337	8.42371	8.44214	8.41341	8.46481	8.41779	8.46422	8.4359	8.45785	8.4375	8.40766	8.42387	8.41416	8.38747	8.42051	8.37302	8.36561	8.33236	8.3473	8.34091	8.34781	8.34272	8.34922	8.36093	8.3435	8.36228	8.34272	8.37773
0.0096	8.41312	8.45048	8.48017	8.42174	8.43595	8.46904	8.45457	8.4497	8.40539	8.38211	8.39802	8.35557	8.38623	8.36934	8.33601	8.34937	8.34611	8.34372	8.43742	8.41975	8.44522	8.42795	8.43807	8.40485	8.4495	8.4374	8.42921	8.4439	8.40261	8.41568	8.3989	8.39684	8.39643	8.36565	8.35698	8.34078	8.35264	8.34635	8.3402	8.32401	8.32696	8.37761	8.34865	8.35021	8.38108	8.36984
0.0098	8.42432	8.45284	8.47569	8.43293	8.43239	8.44556	8.44325	8.4617	8.41009	8.36188	8.3823	8.37731	8.38415	8.36477	8.33911	8.35047	8.35272	8.34139	8.4231	8.39856	8.43475	8.43233	8.45684	8.42632	8.44545	8.43527	8.4515	8.42962	8.42239	8.41736	8.39377	8.40601	8.40183	8.36076	8.352	8.34275	8.36022	8.35251	8.31398	8.31135	8.33003	8.37592	8.32903	8.35319	8.35739	8.37665
0.01	8.42936	8.44643	8.45831	8.39777	8.42768	8.43647	8.45495	8.45849	8.38102	8.36819	8.39031	8.36706	8.37437	8.35172	8.33273	8.34029	8.35252	8.33123	8.42309	8.40842	8.4123	8.41833	8.44946	8.3983	8.44542	8.42215	8.44063	8.44312	8.40839	8.42754	8.4043	8.37165	8.41614	8.35081	8.36474	8.33454	8.37111	8.34174	8.32024	8.31767	8.33783	8.37814	8.33657	8.33297	8.35201	8.37577
0.0102	8.40425	8.44899	8.45862	8.40405	8.40957	8.42431	8.43897	8.44395	8.39221	8.38519	8.39397	8.3429	8.3609	8.3451	8.32845	8.32097	8.34986	8.34039	8.41905	8.39866	8.42997	8.40764	8.43601	8.39932	8.41797	8.41748	8.43577	8.41892	8.40989	8.41104	8.40619	8.36082	8.3851	8.34927	8.36281	8.33847	8.34684	8.3416	8.33001	8.29563	8.32066	8.37161	8.34363	8.35668	8.3602	8.36195
0.0104	8.40387	8.46592	8.44108	8.42331	8.45975	8.42034	8.45105	8.43727	8.39734	8.39606	8.38028	8.36236	8.39465	8.35125	8.32811	8.35302	8.34432	8.37181	8.42292	8.42005	8.42578	8.42746	8.44401	8.41433	8.42976	8.42754	8.45846	8.39971	8.40123	8.41518	8.40882	8.3889	8.39386	8.365	8.34818	8.32747	8.36318	8.32587	8.32584	8.32207	8.32632	8.355	8.33111	8.34503	8.35524	8.36126
0.0106	8.40189	8.45477	8.44403	8.39859	8.43321	8.42236	8.45285	8.43223	8.3855	8.38201	8.39428	8.34964	8.36007	8.35721	8.3133	8.33616	8.33436	8.33909	8.41499	8.39722	8.41245	8.42649	8.43575	8.4043	8.4212	8.41511	8.42342	8.42568	8.39102	8.41643	8.40182	8.37114	8.38901	8.33938	8.33905	8.32719	8.37541	8.33774	8.32816	8.30644	8.33306	8.35118	8.30892	8.34407	8.35409	8.35863
0.0108	8.40141	8.43843	8.45737	8.41951	8.43162	8.42657	8.43046	8.44026	8.37505	8.3769	8.39291	8.34701	8.36256	8.34804	8.34035	8.35032	8.33816	8.32726	8.41814	8.40385	8.40317	8.42869	8.43213	8.39826	8.42868	8.41866	8.44051	8.42797	8.39095	8.40735	8.39878	8.35932	8.39528	8.34739	8.36098	8.32169	8.36378	8.32651	8.31869	8.31668	8.34626	8.3536	8.32211	8.35572	8.34818	8.36491
0.011	8.41694	8.4449	8.43198	8.39827	8.42482	8.41304	8.42041	8.42164	8.39726	8.37497	8.39537	8.36584	8.36035	8.34668	8.31445	8.31603	8.34455	8.34062	8.42579	8.39139	8.41939	8.42215	8.42772	8.39655	8.43323	8.43835	8.44123	8.41082	8.39496	8.41552	8.4065	8.37595	8.37409	8.35206	8.33855	8.33777	8.34829	8.31439	8.31479	8.32288	8.33298	8.36716	8.30702	8.34499	8.35272	8.37606
0.0112	8.40282	8.44343	8.41659	8.39221	8.41109	8.41208	8.42959	8.40156	8.36957	8.37415	8.38694	8.34892	8.35328	8.32292	8.2974	8.31226	8.34116	8.32971	8.42525	8.40134	8.4133	8.40375	8.42465	8.38538	8.42794	8.4027	8.43811	8.41392	8.39667	8.40469	8.39933	8.35816	8.39351	8.35422	8.33804	8.31073	8.33539	8.31844	8.32978	8.31749	8.32256	8.35778	8.32103	8.33627	8.31903	8.37769
0.0114	8.41271	8.42724	8.43184	8.36838	8.41382	8.4372	8.43503	8.39886	8.39071	8.37929	8.38066	8.34679	8.35514	8.34472	8.30272	8.33869	8.33266	8.33882	8.40959	8.40018	8.42793	8.41063	8.44997	8.40533	8.42542	8.39997	8.4019	8.41699	8.39024	8.41956	8.38187	8.3619	8.3919	8.34821	8.35152	8.31543	8.34782	8.32972	8.31025	8.31122	8.34138	8.34939	8.32584	8.33464	8.3343	8.36822
0.0116	8.39406	8.42523	8.43546	8.39096	8.42204	8.40909	8.43694	8.40692	8.38423	8.35798	8.3853	8.32785	8.35009	8.34281	8.3009	8.33394	8.32602	8.33558	8.41681	8.3829	8.40014	8.39659	8.43853	8.39881	8.42108	8.41186	8.42288	8.39812	8.39412	8.41947	8.3919	8.35077	8.38198	8.35528	8.34733	8.32005	8.34277	8.31809	8.30773	8.31933	8.32438	8.347	8.32196	8.3426	8.34399	8.3771
0.0118	8.38017	8.42319	8.45108	8.37687	8.43154	8.41647	8.42786	8.42278	8.38647	8.37054	8.36638	8.35962	8.35596	8.35821	8.31729	8.34978	8.33395	8.33901	8.42341	8.40337	8.40378	8.39352	8.43137	8.3918	8.42989	8.4031	8.41656	8.3966	8.40301	8.41654	8.38634	8.3676	8.36956	8.35028	8.33355	8.31848	8.33831	8.32486	8.2935	8.30383	8.31991	8.36348	8.30369	8.3322	8.3338	8.35653
0.012	8.39823	8.43852	8.43832	8.38272	8.39832	8.4195	8.41126	8.4059	8.39564	8.36591	8.37525	8.35217	8.34403	8.34023	8.32072	8.3259	8.34034	8.34404	8.41966	8.38249	8.40189	8.38706	8.42964	8.37833	8.41521	8.40575	8.40603	8.40228	8.38892	8.38968	8.37348	8.35031	8.37973	8.34183	8.327	8.32121	8.33818	8.33137	8.3115	8.30378	8.31193	8.35855	8.29863	8.33114	8.33785	8.33664
0.0122	8.40847	8.42917	8.41453	8.3803	8.39174	8.40847	8.41146	8.40912	8.37368	8.3609	8.36119	8.33868	8.34263	8.32523	8.31405	8.31199	8.32996	8.32806	8.4076	8.37766	8.39529	8.40209	8.41669	8.37964	8.4059	8.4229	8.40067	8.40371	8.38562	8.38089	8.3899	8.34768	8.37352	8.32815	8.33505	8.3134	8.3492	8.32279	8.308	8.30535	8.28759	8.32774	8.31767	8.32618	8.31581	8.36524
0.0124	8.38986	8.42566	8.42682	8.39771	8.38955	8.41578	8.42904	8.40686	8.3649	8.37128	8.36401	8.34215	8.35765	8.33814	8.30462	8.33039	8.32196	8.32147	8.39966	8.38839	8.40158	8.39296	8.39426	8.39663	8.423	8.41633	8.42724	8.40047	8.38946	8.39077	8.39118	8.35839	8.36214	8.3464	8.35196	8.31991	8.34982	8.33339	8.29758	8.28115	8.29909	8.34455	8.31503	8.31498	8.31891	8.37246
0.0126	8.38348	8.41685	8.41112	8.39447	8.4023	8.42623	8.41436	8.40382	8.36666	8.355	8.36098	8.33733	8.35738	8.34613	8.30931	8.31575	8.31983	8.3258	8.4091	8.40356	8.39807	8.41232	8.42371	8.37622	8.41193	8.40907	8.40707	8.39641	8.37683	8.406	8.36575	8.35254	8.3787	8.34033	8.33333	8.31827	8.34502	8.33793	8.29493	8.28465	8.27783	8.3304	8.30653	8.32382	8.33795	8.33845
0.0128	8.3931	8.4208	8.41873	8.38657	8.41442	8.40682	8.4127	8.41609	8.38611	8.3577	8.35852	8.31835	8.35276	8.34675	8.32674	8.32193	8.31935	8.33171	8.40542	8.40786	8.40117	8.39803	8.43819	8.37293	8.41233	8.42211	8.41044	8.39722	8.39256	8.41372	8.37516	8.35821	8.36339	8.32368	8.34559	8.31709	8.31497	8.31975	8.27218	8.29261	8.28431	8.32925	8.3029	8.29796	8.33244	8.35001
0.013	8.40453	8.43523	8.4239	8.36176	8.39691	8.40815	8.40641	8.40435	8.37687	8.36813	8.36099	8.3233	8.33217	8.34161	8.30751	8.31127	8.30407	8.33736	8.41007	8.37243	8.3991	8.40446	8.41411	8.36935	8.41506	8.4027	8.40454	8.39633	8.37301	8.39479	8.36644	8.35462	8.36021	8.33598	8.33545	8.30525	8.32532	8.28926	8.28771	8.30033	8.28835	8.34309	8.29541	8.30457	8.32498	8.34506
0.0132	8.38392	8.42628	8.4397	8.38255	8.40874	8.40353	8.42632	8.39458	8.37574	8.35688	8.3494	8.33036	8.35304	8.33451	8.31075	8.2996	8.31938	8.3194	8.3796	8.3654	8.3895	8.40352	8.40628	8.37891	8.39983	8.40117	8.41594	8.38917	8.36162	8.38259	8.3559	8.34178	8.36032	8.32414	8.32805	8.32066	8.32291	8.30904	8.30197	8.29597	8.29529	8.32645	8.30306	8.3093	8.3221	8.33883
0.0134	8.37232	8.41826	8.43287	8.38312	8.40869	8.41034	8.40015	8.39687	8.37769	8.3557	8.36121	8.33489	8.33706	8.31828	8.30284	8.3221	8.32054	8.31947	8.40798	8.37441	8.3838	8.39189	8.41644	8.37206	8.40462	8.39729	8.41073	8.39433	8.36931	8.39064	8.36264	8.34224	8.36362	8.31661	8.32136	8.31015	8.33209	8.30058	8.28626	8.29935	8.28897	8.33751	8.30348	8.31588	8.31193	8.34308
0.0136	8.38235	8.40238	8.4097	8.37386	8.40467	8.39458	8.399	8.3982	8.37117	8.34216	8.36936	8.30936	8.34307	8.32852	8.29381	8.31995	8.31122	8.31011	8.40744	8.35986	8.38457	8.39608	8.39066	8.35144	8.4008	8.40534	8.41147	8.37575	8.36403	8.37455	8.36922	8.33008	8.3695	8.3091	8.31487	8.32235	8.3352	8.28301	8.28299	8.28497	8.28356	8.33892	8.30003	8.30391	8.31396	8.33781
0.0138	8.3727	8.39269	8.41968	8.3885	8.38079	8.40432	8.42527	8.40268	8.36059	8.37117	8.3529	8.31564	8.3391	8.33995	8.30677	8.30706	8.32548	8.3119	8.39208	8.35059	8.38695	8.39308	8.40199	8.38484	8.41345	8.39267	8.39947	8.38589	8.37217	8.37652	8.38427	8.35175	8.35797	8.33134	8.32103	8.3364	8.32542	8.29688	8.28065	8.30169	8.29684	8.33866	8.30864	8.33032	8.32383	8.34712
0.014	8.37327	8.40617	8.41662	8.37716	8.39033	8.40406	8.41022	8.40492	8.35435	8.36615	8.36101	8.32018	8.34402	8.34198	8.30521	8.32399	8.30775	8.3131	8.3799	8.36628	8.38948	8.37136	8.39797	8.36554	8.41624	8.38706	8.39498	8.37568	8.37923	8.38726	8.3772	8.34206	8.35666	8.32636	8.32613	8.33579	8.32177	8.30001	8.27237	8.29207	8.28515	8.33224	8.30325	8.325	8.30922	8.34468
0.0142	8.37612	8.40607	8.40482	8.37322	8.39038	8.40297	8.41712	8.41452	8.3677	8.33449	8.34565	8.32706	8.34421	8.32488	8.28191	8.28925	8.29982	8.31373	8.38884	8.376	8.37018	8.36308	8.39155	8.36421	8.39467	8.38944	8.41523	8.38552	8.37728	8.38423	8.36723	8.34544	8.36508	8.31617	8.32011	8.30412	8.32258	8.31077	8.30461	8.28526	8.28568	8.33768	8.29011	8.33139	8.29038	8.32244
0.0144	8.39097	8.39768	8.41265	8.37063	8.39468	8.40136	8.42499	8.39298	8.38079	8.33992	8.35306	8.31509	8.33124	8.31813	8.30506	8.30942	8.31202	8.30979	8.39978	8.38002	8.37056	8.36385	8.40025	8.35694	8.38192	8.38884	8.40533	8.37601	8.36891	8.3775	8.35293	8.34942	8.34058	8.33673	8.32552	8.30286	8.32894	8.29323	8.29834	8.30009	8.27958	8.32838	8.30272	8.30987	8.31577	8.32992
0.0146	8.38264	8.4042	8.41555	8.36313	8.36915	8.38774	8.40419	8.38188	8.36596	8.35161	8.35846	8.29884	8.32448	8.30798	8.30956	8.29874	8.3225	8.33123	8.40787	8.37739	8.38277	8.37667	8.38649	8.37043	8.4005	8.3828	8.39642	8.38084	8.35756	8.37159	8.34388	8.3384	8.3346	8.32146	8.31659	8.29934	8.3005	8.30655	8.29317	8.29189	8.28557	8.33484	8.28661	8.32594	8.30919	8.34018
0.0148	8.37823	8.40007	8.39702	8.37812	8.37813	8.3814	8.39361	8.38223	8.37349	8.33117	8.35364	8.29541	8.32621	8.32052	8.28743	8.30456	8.32363	8.3227	8.3954	8.36875	8.3667	8.38877	8.3904	8.37698	8.37934	8.38644	8.38368	8.38435	8.37172	8.39081	8.38082	8.34136	8.35293	8.31711	8.33787	8.30786	8.33655	8.29778	8.28872	8.28873	8.30785	8.33139	8.28904	8.30271	8.32762	8.3381
0.015	8.37613	8.41304	8.41495	8.35101	8.38027	8.3709	8.39565	8.38507	8.34451	8.33375	8.34435	8.33737	8.32969	8.30899	8.31316	8.30317	8.30791	8.30904	8.4006	8.36513	8.3832	8.36648	8.38976	8.37058	8.38603	8.3708	8.3951	8.38437	8.36068	8.38295	8.36662	8.33524	8.34031	8.30109	8.31814	8.31605	8.33713	8.29883	8.28888	8.29206	8.29544	8.33781	8.27848	8.30572	8.32322	8.34539
0.0152	8.38675	8.40693	8.42635	8.37281	8.39814	8.39481	8.41276	8.37962	8.35604	8.35409	8.34326	8.33069	8.3336	8.32342	8.28559	8.29687	8.32451	8.30879	8.40178	8.36198	8.38933	8.37129	8.39023	8.35186	8.39106	8.39161	8.39609	8.38689	8.36182	8.36459	8.36138	8.34311	8.34832	8.31396	8.30537	8.29197	8.32079	8.3161	8.28646	8.28236	8.28578	8.32891	8.27914	8.29801	8.30862	8.3395
0.0154	8.37593	8.41262	8.40635	8.37381	8.41445	8.40051	8.38902	8.3978	8.35557	8.34376	8.34383	8.31144	8.30509	8.30507	8.28456	8.30744	8.31966	8.30355	8.41504	8.36928	8.36628	8.38079	8.38445	8.35371	8.3805	8.38696	8.39359	8.37379	8.37523	8.35556	8.34321	8.34163	8.33672	8.3225	8.32532	8.30953	8.32487	8.30083	8.27993	8.29242	8.29707	8.31756	8.28018	8.32114	8.29491	8.30948
0.0156	8.37041	8.39598	8.39783	8.35213	8.39639	8.36961	8.37815	8.39287	8.35851	8.34218	8.34395	8.32644	8.32112	8.31794	8.2806	8.30402	8.31401	8.30862	8.3958	8.34891	8.37531	8.3837	8.39272	8.34763	8.38392	8.37924	8.39651	8.36294	8.37546	8.36026	8.34857	8.30695	8.34266	8.30737	8.30375	8.28487	8.32226	8.28731	8.26584	8.29141	8.28479	8.30784	8.27614	8.30161	8.28532	8.31479
0.0158	8.36974	8.40158	8.39227	8.36673	8.3919	8.37362	8.40683	8.36475	8.3532	8.34877	8.35874	8.32579	8.30278	8.31925	8.27906	8.3001	8.30674	8.29822	8.40503	8.36971	8.37285	8.3738	8.39481	8.34257	8.38398	8.37129	8.39208	8.37461	8.37174	8.36556	8.36042	8.30304	8.33801	8.30776	8.30981	8.30383	8.31573	8.3012	8.27366	8.28729	8.28693	8.31178	8.25915	8.32686	8.30127	8.30459
0.016	8.37062	8.38749	8.40158	8.35981	8.36744	8.38152	8.39114	8.38707	8.35771	8.34784	8.34758	8.30012	8.31489	8.30972	8.28097	8.28846	8.31189	8.29906	8.39471	8.35377	8.38393	8.36678	8.37759	8.33882	8.38699	8.37741	8.38239	8.37468	8.37223	8.36381	8.3545	8.32901	8.35072	8.33503	8.3113	8.30717	8.31558	8.29043	8.27066	8.27998	8.27534	8.33378	8.28247	8.31906	8.29509	8.31131
0.0162	8.35584	8.40397	8.39932	8.37084	8.37896	8.37844	8.39647	8.39401	8.35316	8.34129	8.33706	8.30917	8.32825	8.31573	8.28677	8.29124	8.29047	8.29123	8.38181	8.34584	8.37879	8.3659	8.39558	8.3448	8.3983	8.37688	8.37758	8.3662	8.36004	8.35362	8.36007	8.33424	8.35021	8.3187	8.30678	8.29521	8.31075	8.28753	8.27256	8.26524	8.28424	8.30751	8.27211	8.30699	8.29291	8.31056
0.0164	8.36175	8.39718	8.38572	8.34685	8.38413	8.39825	8.39943	8.37799	8.35149	8.32658	8.34168	8.30684	8.33521	8.31588	8.2827	8.2873	8.31163	8.3078	8.3818	8.35343	8.36926	8.37313	8.39548	8.34754	8.41051	8.38195	8.3867	8.37102	8.36613	8.34667	8.35536	8.34609	8.34573	8.33408	8.3177	8.29885	8.30923	8.29598	8.27127	8.26967	8.29111	8.31779	8.2861	8.30395	8.30892	8.32
0.0166	8.36297	8.38658	8.39661	8.35133	8.36874	8.39724	8.39153	8.38572	8.35205	8.32815	8.33844	8.3064	8.3104	8.31157	8.28611	8.30962	8.2995	8.303	8.368	8.35678	8.37096	8.35669	8.40261	8.34263	8.3897	8.37607	8.38852	8.38276	8.3628	8.36053	8.35613	8.32412	8.33913	8.31665	8.31558	8.29222	8.31141	8.27849	8.28029	8.27615	8.27439	8.31341	8.27446	8.31843	8.30442	8.30776
0.0168	8.37655	8.40371	8.402	8.3765	8.37844	8.37767	8.39966	8.38393	8.35143	8.33458	8.33997	8.31004	8.30121	8.31516	8.29058	8.30952	8.2908	8.28811	8.38506	8.37431	8.37182	8.34622	8.39242	8.33037	8.39884	8.3996	8.38363	8.37997	8.35778	8.37535	8.35614	8.32032	8.34617	8.30072	8.31866	8.27148	8.29402	8.28933	8.27577	8.27858	8.27765	8.31045	8.27593	8.30717	8.29612	8.32747
0.017	8.36778	8.40637	8.39465	8.35686	8.37206	8.36923	8.40144	8.39526	8.33837	8.33838	8.36634	8.32135	8.31905	8.31577	8.29283	8.29343	8.29895	8.29386	8.38945	8.37232	8.36892	8.36363	8.39327	8.34003	8.4122	8.37773	8.37591	8.35165	8.35109	8.35853	8.35349	8.32206	8.33645	8.29475	8.31512	8.28808	8.30327	8.30307	8.27264	8.27055	8.28357	8.30995	8.2848	8.2936	8.30248	8.31171
0.0172	8.37388	8.39965	8.385	8.36627	8.38322	8.3783	8.3869	8.39115	8.3444	8.33171	8.36269	8.31444	8.31948	8.31081	8.29692	8.28499	8.30754	8.28925	8.37653	8.36359	8.37189	8.35798	8.37336	8.33112	8.38822	8.39668	8.38134	8.35819	8.3612	8.36137	8.33935	8.33065	8.34392	8.30992	8.32338	8.29019	8.31998	8.28015	8.26586	8.27475	8.28009	8.31549	8.28495	8.30166	8.28865	8.32144
0.0174	8.37552	8.37793	8.38399	8.34329	8.3837	8.38799	8.37589	8.35724	8.34004	8.3381	8.35361	8.28666	8.31419	8.30566	8.29419	8.29715	8.30949	8.28588	8.37249	8.35049	8.36426	8.3604	8.38351	8.33842	8.38937	8.38092	8.38012	8.35846	8.35226	8.37531	8.3421	8.33477	8.34482	8.29855	8.3084	8.28326	8.31082	8.27295	8.28759	8.2748	8.27834	8.30634	8.2821	8.29738	8.2967	8.33835
0.0176	8.36128	8.39168	8.40068	8.34651	8.39078	8.38908	8.40187	8.37522	8.34817	8.33302	8.32981	8.28024	8.30625	8.30419	8.2824	8.28362	8.29904	8.28268	8.373	8.35861	8.36534	8.37606	8.37638	8.32942	8.37286	8.37215	8.38126	8.37201	8.35974	8.37393	8.33823	8.32165	8.34028	8.30444	8.31104	8.28102	8.31025	8.29351	8.2588	8.27631	8.28215	8.31477	8.28272	8.28867	8.3114	8.31743
0.0178	8.37134	8.40896	8.38552	8.35683	8.38196	8.36621	8.37604	8.37656	8.33549	8.34322	8.3233	8.31952	8.32707	8.29673	8.27691	8.28417	8.30642	8.29162	8.39332	8.36358	8.37646	8.37142	8.38704	8.34945	8.38205	8.37879	8.38377	8.36041	8.35333	8.36384	8.35133	8.33807	8.36291	8.31699	8.30595	8.30519	8.31043	8.28359	8.28403	8.26833	8.27626	8.31809	8.29427	8.31212	8.30778	8.32188
0.018	8.37637	8.3952	8.40855	8.34324	8.36954	8.36823	8.36883	8.37296	8.3246	8.31762	8.33348	8.30624	8.30591	8.29103	8.26117	8.28166	8.27577	8.29238	8.39423	8.35466	8.38387	8.35668	8.38722	8.337	8.3679	8.36668	8.38656	8.35681	8.34379	8.37966	8.33945	8.32357	8.33694	8.30852	8.29397	8.28363	8.30411	8.27076	8.26474	8.26882	8.28041	8.31728	8.29542	8.31597	8.29598	8.31959
0.0182	8.3672	8.37784	8.41083	8.36043	8.36078	8.38125	8.38683	8.35626	8.34281	8.31441	8.3223	8.31412	8.30735	8.30302	8.27796	8.28012	8.29138	8.29508	8.38713	8.36862	8.35142	8.35529	8.37134	8.3462	8.36694	8.3498	8.39002	8.36542	8.34908	8.35481	8.33971	8.31021	8.32693	8.30839	8.29926	8.29452	8.29626	8.2711	8.27386	8.26477	8.27127	8.29771	8.2908	8.2878	8.29869	8.32093
0.0184	8.37109	8.38515	8.38105	8.33457	8.36657	8.38621	8.39712	8.35508	8.34571	8.32814	8.34101	8.29768	8.30294	8.25833	8.27979	8.30838	8.30759	8.29289	8.39797	8.36504	8.3546	8.37223	8.38847	8.34725	8.3656	8.36259	8.39053	8.35475	8.34815	8.3533	8.33666	8.30884	8.32953	8.30835	8.30031	8.29775	8.30504	8.275	8.27582	8.25961	8.26495	8.30267	8.28228	8.29398	8.30262	8.33182
0.0186	8.36894	8.38607	8.38139	8.35121	8.37297	8.39137	8.37922	8.36741	8.32526	8.319	8.33339	8.30677	8.30574	8.28285	8.26905	8.30382	8.3001	8.28036	8.36065	8.37329	8.35896	8.36138	8.38545	8.34331	8.3643	8.3655	8.3552	8.35946	8.34322	8.35764	8.34778	8.31748	8.32112	8.29277	8.29798	8.28881	8.28135	8.29358	8.26968	8.26592	8.28736	8.3281	8.28009	8.29963	8.29796	8.29655
0.0188	8.37067	8.3678	8.37457	8.3381	8.36433	8.38106	8.39445	8.35731	8.34846	8.33154	8.32876	8.31125	8.31172	8.30561	8.28377	8.28855	8.29353	8.28744	8.37651	8.34127	8.35783	8.35758	8.37161	8.34391	8.37338	8.36256	8.35692	8.36267	8.36611	8.35498	8.34746	8.30053	8.32633	8.30076	8.29175	8.29039	8.29218	8.27129	8.26324	8.25505	8.28186	8.29325	8.27003	8.29755	8.29324	8.28914
0.019	8.35578	8.38098	8.39541	8.35238	8.3615	8.38453	8.40343	8.35986	8.34353	8.33611	8.34269	8.28873	8.321	8.28609	8.28353	8.2723	8.29358	8.29911	8.36865	8.34812	8.37553	8.34461	8.37079	8.34346	8.37477	8.35995	8.3724	8.35576	8.3428	8.3347	8.3503	8.32289	8.3381	8.30157	8.29301	8.26799	8.29689	8.2899	8.25761	8.28846	8.28189	8.31188	8.26487	8.28792	8.28821	8.30858
0.0192	8.35081	8.37894	8.39908	8.35044	8.3596	8.38668	8.37402	8.3683	8.32564	8.33387	8.3354	8.30781	8.30125	8.30796	8.25212	8.27859	8.30485	8.28896	8.38325	8.35695	8.37902	8.36724	8.3704	8.34796	8.3602	8.3673	8.35282	8.37255	8.35177	8.34403	8.35812	8.30727	8.3308	8.29558	8.31857	8.28825	8.29048	8.28012	8.25957	8.27348	8.26404	8.30086	8.28389	8.28243	8.30115	8.3024
0.0194	8.36163	8.39383	8.3781	8.34675	8.38064	8.38238	8.3744	8.36243	8.35197	8.32236	8.33572	8.29758	8.30468	8.31334	8.2757	8.28218	8.29023	8.27199	8.38595	8.34744	8.37759	8.36857	8.37773	8.34742	8.36354	8.36135	8.39043	8.3508	8.34168	8.37803	8.36203	8.32508	8.32287	8.28883	8.34355	8.28197	8.29721	8.28103	8.27691	8.24991	8.26182	8.31113	8.27132	8.29714	8.30104	8.31271
0.0196	8.37342	8.38523	8.37504	8.34554	8.3778	8.36427	8.38789	8.38329	8.34707	8.33195	8.33201	8.29299	8.30956	8.29978	8.2612	8.29895	8.27653	8.29453	8.35456	8.3625	8.3585	8.34868	8.36211	8.34842	8.38339	8.36098	8.36486	8.33434	8.37044	8.35063	8.34047	8.32451	8.34592	8.2841	8.32428	8.29294	8.30897	8.26223	8.25498	8.25557	8.27511	8.28748	8.26828	8.29815	8.31213	8.30144
0.0198	8.36145	8.39125	8.39921	8.36465	8.35522	8.36775	8.37934	8.36215	8.34652	8.32182	8.327	8.30991	8.30745	8.28939	8.28213	8.29413	8.27996	8.30291	8.36481	8.35351	8.3399	8.35852	8.37467	8.34256	8.38359	8.35858	8.36797	8.36689	8.3634	8.34957	8.33874	8.31973	8.33744	8.28991	8.29838	8.26714	8.27937	8.30006	8.25841	8.2835	8.2651	8.2979	8.2761	8.29904	8.29743	8.29659
0.02	8.3605	8.39185	8.39413	8.35713	8.36965	8.38178	8.37919	8.37698	8.34957	8.31613	8.32687	8.31191	8.29751	8.2984	8.2805	8.27634	8.30962	8.29263	8.38338	8.33766	8.37267	8.35289	8.38451	8.32352	8.38108	8.36159	8.3794	8.36851	8.35214	8.36855	8.34213	8.333	8.34105	8.2842	8.27797	8.28635	8.29625	8.28653	8.25826	8.27603	8.28032	8.29722	8.27621	8.30103	8.28306	8.29943
0.0202	8.35305	8.38799	8.38976	8.32864	8.36187	8.35407	8.36194	8.36586	8.32454	8.32047	8.32656	8.29676	8.30277	8.30765	8.27383	8.28461	8.28902	8.30169	8.38452	8.34382	8.34027	8.32998	8.35898	8.33382	8.37846	8.37118	8.36348	8.36239	8.3359	8.34253	8.3371	8.31491	8.31721	8.2817	8.30327	8.26551	8.30556	8.29222	8.24967	8.27736	8.26718	8.30428	8.26674	8.28942	8.29207	8.29877
0.0204	8.34231	8.38196	8.39674	8.34321	8.3437	8.35398	8.37771	8.37555	8.34587	8.32107	8.34005	8.29921	8.30742	8.30178	8.26024	8.26941	8.29127	8.2883	8.37694	8.35592	8.34212	8.36214	8.38436	8.34242	8.37661	8.34698	8.36246	8.35703	8.34785	8.34765	8.33154	8.31571	8.32282	8.31177	8.30485	8.29789	8.28539	8.2749	8.25591	8.2814	8.28502	8.316	8.25465	8.27141	8.29314	8.32592
0.0206	8.35631	8.36655	8.39399	8.34198	8.35615	8.37421	8.37997	8.35206	8.34414	8.31406	8.3332	8.29541	8.30174	8.30948	8.26992	8.27867	8.28532	8.28673	8.35372	8.33265	8.35917	8.35696	8.36973	8.32879	8.36687	8.36632	8.37276	8.35622	8.35923	8.34045	8.33106	8.32008	8.32593	8.30799	8.2918	8.30063	8.28559	8.27408	8.26059	8.26102	8.26363	8.29967	8.27437	8.28634	8.28625	8.31069
0.0208	8.33349	8.39493	8.38375	8.34932	8.36895	8.37205	8.36654	8.37225	8.3403	8.31421	8.31223	8.30119	8.31379	8.3096	8.27868	8.28404	8.282	8.28882	8.37114	8.36154	8.36085	8.34914	8.37296	8.34431	8.36869	8.38061	8.37622	8.35978	8.3535	8.35891	8.32853	8.31486	8.32362	8.30018	8.29612	8.27195	8.30108	8.28405	8.26188	8.24347	8.25704	8.29915	8.26896	8.29524	8.30234	8.3181
0.021	8.33081	8.37425	8.3836	8.31973	8.37037	8.37142	8.37246	8.37743	8.33961	8.32518	8.30879	8.30542	8.3081	8.29718	8.25716	8.29903	8.29764	8.28785	8.37686	8.33152	8.35793	8.34869	8.36338	8.34761	8.36857	8.36161	8.37429	8.35629	8.34386	8.36701	8.33834	8.31385	8.324	8.28066	8.30248	8.28879	8.29578	8.27451	8.2729	8.26523	8.28331	8.29051	8.26461	8.27692	8.28855	8.29722
0.0212	8.33225	8.37125	8.38406	8.33578	8.35254	8.37746	8.35946	8.36951	8.3448	8.30555	8.3434	8.30312	8.2867	8.28765	8.25998	8.2853	8.28252	8.26036	8.36641	8.33392	8.34919	8.35363	8.37437	8.32691	8.36017	8.35313	8.37863	8.35708	8.35	8.36607	8.33851	8.32669	8.33473	8.28526	8.28613	8.26777	8.30681	8.27649	8.26765	8.27589	8.25998	8.30949	8.25715	8.27973	8.25509	8.28365
0.0214	8.34445	8.39671	8.37807	8.31559	8.35453	8.35638	8.36915	8.35653	8.3312	8.32016	8.33053	8.29704	8.31084	8.30904	8.26021	8.27612	8.29744	8.27272	8.38225	8.33021	8.34893	8.35458	8.36792	8.33057	8.36735	8.35467	8.37857	8.35921	8.34173	8.35547	8.33684	8.33718	8.32453	8.29944	8.30482	8.27618	8.31355	8.27482	8.25297	8.25508	8.26509	8.29297	8.28062	8.28467	8.28136	8.29939
0.0216	8.34782	8.38969	8.38149	8.31266	8.37011	8.36506	8.37245	8.36549	8.34132	8.33118	8.31606	8.29721	8.29933	8.29962	8.2736	8.28319	8.29176	8.27753	8.35969	8.33471	8.3529	8.36321	8.3561	8.33288	8.36347	8.3408	8.36468	8.34452	8.3496	8.33962	8.34575	8.32408	8.33008	8.29943	8.30319	8.27335	8.28625	8.27657	8.24566	8.26301	8.26937	8.30668	8.28588	8.28332	8.29545	8.2995
0.0218	8.3569	8.3867	8.3915	8.33087	8.3621	8.35981	8.36352	8.36261	8.32666	8.32636	8.3192	8.29004	8.3184	8.30045	8.25759	8.28017	8.29701	8.2923	8.36417	8.34444	8.34956	8.35627	8.37505	8.34374	8.36307	8.35717	8.36333	8.34784	8.34465	8.33431	8.33315	8.33326	8.325	8.28656	8.28219	8.26823	8.29015	8.27839	8.24447	8.25482	8.26757	8.29991	8.26616	8.29733	8.28134	8.30173
0.022	8.33376	8.37289	8.37522	8.33074	8.37454	8.3566	8.35936	8.35961	8.33977	8.33177	8.32375	8.27889	8.2957	8.29187	8.28011	8.26355	8.28546	8.27865	8.34402	8.31618	8.35149	8.34321	8.38681	8.32265	8.36377	8.35478	8.3603	8.35137	8.34058	8.32947	8.35011	8.35345	8.32896	8.29527	8.28194	8.28261	8.2856	8.26192	8.25583	8.2693	8.27253	8.30566	8.28111	8.30322	8.29336	8.30437
0.0222	8.3511	8.37045	8.37583	8.34224	8.36236	8.36426	8.37834	8.3564	8.32706	8.33093	8.32284	8.28977	8.31327	8.29135	8.27539	8.25789	8.28921	8.27932	8.36624	8.3399	8.35674	8.34637	8.37684	8.32157	8.36704	8.3494	8.37994	8.34465	8.35944	8.33449	8.33637	8.35564	8.33566	8.2954	8.27785	8.2704	8.28642	8.27532	8.24726	8.25536	8.25462	8.2876	8.27159	8.29688	8.28033	8.29886
0.0224	8.36693	8.37517	8.36411	8.34155	8.37015	8.37132	8.38135	8.36724	8.34573	8.32185	8.32555	8.29779	8.30513	8.2913	8.246	8.27781	8.29906	8.29987	8.36318	8.32992	8.35071	8.34343	8.36484	8.31011	8.36965	8.35813	8.36125	8.34952	8.35161	8.34627	8.34564	8.35103	8.32911	8.28889	8.29033	8.27783	8.29669	8.28057	8.25072	8.25016	8.25549	8.28423	8.25877	8.30415	8.29161	8.28463
0.0226	8.3507	8.36101	8.37255	8.32845	8.35334	8.36806	8.37309	8.36746	8.33708	8.33297	8.33002	8.27089	8.29121	8.28388	8.26241	8.26338	8.30212	8.2825	8.36668	8.31861	8.34204	8.3447	8.38541	8.31987	8.36315	8.33635	8.38214	8.33055	8.33197	8.34506	8.3341	8.35518	8.31926	8.28352	8.28815	8.28515	8.29216	8.28822	8.25804	8.26332	8.25821	8.30062	8.27056	8.29334	8.27654	8.30191
0.0228	8.35509	8.35366	8.39637	8.33987	8.35307	8.34374	8.35796	8.36302	8.32433	8.30538	8.32534	8.28217	8.30647	8.29674	8.2585	8.27513	8.28897	8.28834	8.36487	8.33883	8.348	8.33303	8.37332	8.32594	8.36038	8.35527	8.36494	8.34921	8.35048	8.35514	8.32659	8.32757	8.33694	8.29417	8.30048	8.26191	8.29112	8.26983	8.26437	8.23942	8.25959	8.29607	8.27489	8.28042	8.28556	8.30196
0.023	8.34541	8.35683	8.3615	8.3323	8.36058	8.36319	8.37507	8.36135	8.32677	8.31079	8.31481	8.29351	8.30151	8.28685	8.2654	8.27353	8.26962	8.2774	8.35445	8.33162	8.35968	8.34363	8.35422	8.32442	8.36958	8.35716	8.38445	8.34943	8.33111	8.37156	8.3296	8.33479	8.32963	8.30492	8.28748	8.28138	8.28362	8.26478	8.27003	8.24473	8.27501	8.29637	8.26144	8.26551	8.28728	8.30192
0.0232	8.34682	8.38036	8.38427	8.33839	8.37136	8.37177	8.35705	8.3429	8.32364	8.30003	8.3195	8.28116	8.29624	8.2832	8.26713	8.28162	8.29372	8.28507	8.37907	8.32389	8.36419	8.3503	8.36035	8.31165	8.36313	8.36078	8.35422	8.34322	8.33963	8.34557	8.33811	8.32381	8.32401	8.29286	8.31112	8.28125	8.29098	8.27514	8.26483	8.25296	8.2689	8.30184	8.27561	8.26787	8.28537	8.29906
0.0234	8.36411	8.36968	8.37914	8.34254	8.36526	8.35181	8.36611	8.36083	8.34845	8.33122	8.31663	8.28287	8.30815	8.28393	8.26647	8.27878	8.2974	8.27758	8.39247	8.32742	8.34587	8.34923	8.36962	8.33206	8.38733	8.36249	8.37282	8.33769	8.35047	8.35564	8.33219	8.3328	8.33319	8.30079	8.28302	8.26945	8.30194	8.26306	8.26627	8.24243	8.23774	8.29031	8.27	8.27287	8.29051	8.30688
0.0236	8.33943	8.36353	8.3691	8.32326	8.36285	8.3336	8.36647	8.35053	8.32583	8.33392	8.32238	8.29248	8.2981	8.27351	8.26836	8.27801	8.27897	8.26249	8.36351	8.33818	8.33618	8.33302	8.35761	8.31585	8.35736	8.3423	8.35873	8.33637	8.34192	8.3467	8.33366	8.32304	8.31617	8.29304	8.28405	8.26994	8.29086	8.26057	8.2551	8.24749	8.2634	8.27745	8.26638	8.26748	8.27271	8.30316
0.0238	8.33038	8.38408	8.39001	8.32637	8.36255	8.34644	8.37852	8.33946	8.32538	8.32056	8.3271	8.29025	8.29641	8.28234	8.26644	8.27166	8.28863	8.29039	8.37442	8.33467	8.35258	8.34526	8.37142	8.32141	8.34177	8.3427	8.36306	8.34933	8.33368	8.34186	8.33155	8.31392	8.31866	8.29848	8.28323	8.26663	8.29305	8.26224	8.25287	8.25472	8.24662	8.28272	8.25943	8.27148	8.28179	8.29624
0.024	8.34332	8.35374	8.361	8.32941	8.35844	8.36376	8.36987	8.34826	8.32343	8.30593	8.32182	8.28387	8.2992	8.26974	8.25892	8.27233	8.30564	8.26321	8.36078	8.3309	8.34897	8.35807	8.36126	8.33622	8.35657	8.3587	8.35554	8.34071	8.34638	8.34061	8.32897	8.32241	8.31403	8.28999	8.28455	8.28748	8.29582	8.27452	8.2566	8.25567	8.26583	8.28772	8.26555	8.29487	8.28411	8.28717
0.0242	8.32487	8.37474	8.37299	8.32656	8.35434	8.36453	8.37071	8.34462	8.31069	8.3136	8.30806	8.28089	8.29477	8.29394	8.27381	8.27087	8.2923	8.26431	8.36298	8.33865	8.33311	8.32951	8.36681	8.32374	8.36194	8.36104	8.33972	8.35244	8.33248	8.33443	8.32233	8.30959	8.30114	8.28096	8.29313	8.26553	8.30329	8.2774	8.25031	8.23712	8.25468	8.28852	8.26642	8.28685	8.28059	8.29437
0.0244	8.33126	8.3696	8.3697	8.31833	8.36277	8.35109	8.37142	8.33406	8.33216	8.31294	8.31164	8.28379	8.30252	8.27782	8.26467	8.26439	8.2789	8.29071	8.37633	8.34538	8.34578	8.33473	8.37401	8.33605	8.37502	8.36371	8.35353	8.35776	8.31959	8.33251	8.32031	8.31977	8.33058	8.28478	8.2747	8.25528	8.28883	8.2951	8.26056	8.26482	8.27382	8.27505	8.28011	8.27915	8.26878	8.2852
0.0246	8.33683	8.36204	8.37697	8.32096	8.35307	8.34048	8.37155	8.33684	8.33759	8.32014	8.31273	8.29269	8.30181	8.27075	8.27458	8.25762	8.2622	8.28271	8.35033	8.34095	8.35514	8.35559	8.39039	8.32911	8.3604	8.3568	8.36311	8.3366	8.32551	8.35924	8.3266	8.32455	8.32356	8.26332	8.30431	8.25318	8.27957	8.27434	8.24822	8.2518	8.25001	8.27664	8.26718	8.27418	8.27959	8.29797
0.0248	8.33502	8.39303	8.38817	8.35367	8.36022	8.34769	8.36341	8.34928	8.33082	8.32384	8.30895	8.27438	8.29208	8.28706	8.26034	8.2395	8.27696	8.27997	8.35413	8.33905	8.33562	8.35711	8.37494	8.31512	8.36054	8.35992	8.37159	8.34843	8.3374	8.34494	8.32717	8.32822	8.32647	8.28164	8.2795	8.27599	8.29618	8.26374	8.25614	8.26447	8.25888	8.30246	8.25082	8.28451	8.28205	8.30709
0.025	8.34615	8.375	8.38941	8.35813	8.36118	8.35429	8.37717	8.35454	8.3171	8.30083	8.32438	8.2797	8.29166	8.32132	8.27938	8.2636	8.27271	8.27545	8.34208	8.33127	8.33929	8.36066	8.35188	8.31053	8.3749	8.35348	8.34696	8.32547	8.34109	8.34219	8.32073	8.32347	8.31718	8.26967	8.29136	8.26659	8.27258	8.27468	8.25597	8.25278	8.23849	8.28036	8.24705	8.28414	8.27601	8.31084
0.0252	8.33743	8.36998	8.37173	8.329	8.34901	8.36131	8.373	8.3661	8.32154	8.30406	8.33424	8.28133	8.28869	8.28766	8.28203	8.26734	8.29113	8.28088	8.36433	8.32167	8.34377	8.35121	8.35456	8.33443	8.36535	8.34864	8.34884	8.32955	8.31953	8.32953	8.32663	8.34056	8.33091	8.27437	8.29576	8.25919	8.271	8.25972	8.23901	8.25065	8.25702	8.2915	8.23659	8.28289	8.28642	8.30249
0.0254	8.34552	8.37898	8.36433	8.33652	8.35438	8.36639	8.38117	8.36014	8.32537	8.30502	8.33055	8.28444	8.29526	8.27745	8.26771	8.26389	8.2932	8.29094	8.35674	8.32961	8.35234	8.34045	8.36359	8.32883	8.36504	8.34834	8.34618	8.34131	8.33733	8.3389	8.31985	8.32228	8.30996	8.29686	8.28923	8.26698	8.28051	8.24903	8.25756	8.24104	8.26611	8.29644	8.26498	8.27833	8.27591	8.2959
0.0256	8.33672	8.37332	8.37251	8.32169	8.34531	8.35191	8.36229	8.34989	8.32438	8.34298	8.30248	8.28763	8.29692	8.29364	8.26148	8.27013	8.2832	8.27728	8.35477	8.31613	8.33708	8.34368	8.35406	8.31621	8.36622	8.33869	8.35122	8.3401	8.32541	8.35602	8.33769	8.31764	8.31311	8.29501	8.29307	8.28905	8.29445	8.25342	8.2548	8.24676	8.27711	8.28823	8.25978	8.27767	8.27019	8.28459
0.0258	8.33533	8.37756	8.37649	8.32885	8.33895	8.35146	8.36056	8.35175	8.32979	8.33528	8.31332	8.27788	8.30556	8.275	8.2515	8.27693	8.28976	8.27483	8.37615	8.33178	8.33141	8.33871	8.33339	8.33027	8.35837	8.33404	8.35866	8.34399	8.32653	8.34562	8.32058	8.33835	8.30635	8.29283	8.27844	8.28533	8.30348	8.27611	8.25068	8.25172	8.24652	8.27894	8.25794	8.26647	8.27961	8.29314
0.026	8.31429	8.34219	8.37928	8.33729	8.35946	8.35558	8.36275	8.35361	8.31341	8.31706	8.32329	8.27573	8.301	8.27864	8.24718	8.27085	8.28551	8.26234	8.34427	8.31361	8.33795	8.3624	8.35566	8.32097	8.33279	8.34473	8.35636	8.3301	8.32398	8.35556	8.32417	8.31444	8.30695	8.2862	8.2835	8.25383	8.27353	8.25822	8.2614	8.26101	8.26473	8.27579	8.25714	8.26445	8.27962	8.29599
0.0262	8.33192	8.35844	8.37199	8.34254	8.34161	8.36121	8.37362	8.35485	8.30552	8.31444	8.29388	8.27893	8.28582	8.29392	8.25501	8.29934	8.2813	8.27535	8.36891	8.31204	8.35302	8.32672	8.36581	8.3441	8.35868	8.36267	8.36761	8.32354	8.35676	8.3492	8.30899	8.32356	8.31739	8.29272	8.28321	8.2553	8.27384	8.25933	8.25738	8.25897	8.26261	8.28198	8.23978	8.27027	8.27165	8.30435
0.0264	8.33637	8.36398	8.36843	8.33886	8.36744	8.36264	8.36183	8.34665	8.32576	8.31142	8.3251	8.27694	8.27534	8.29262	8.24567	8.26368	8.27726	8.28452	8.3488	8.3239	8.34965	8.35297	8.358	8.31993	8.36287	8.35013	8.35575	8.35721	8.33823	8.34761	8.31655	8.30385	8.31969	8.28957	8.28689	8.25725	8.28257	8.25566	8.24973	8.25879	8.24478	8.27229	8.24067	8.27962	8.27506	8.29873
0.0266	8.32936	8.37012	8.36278	8.32445	8.35075	8.36037	8.3633	8.34471	8.30548	8.29236	8.31456	8.2813	8.30161	8.28572	8.25832	8.28765	8.28376	8.27493	8.34895	8.32107	8.33538	8.35065	8.34744	8.32828	8.37929	8.35114	8.35077	8.34393	8.32907	8.33543	8.31276	8.2993	8.32779	8.28072	8.28805	8.27356	8.28033	8.26795	8.25105	8.25973	8.2435	8.27676	8.24912	8.28549	8.28924	8.30068
0.0268	8.33845	8.38213	8.37606	8.34089	8.36544	8.34226	8.36975	8.33269	8.29335	8.29271	8.30849	8.29484	8.29556	8.28165	8.25476	8.26857	8.26744	8.27585	8.35379	8.3275	8.33915	8.3358	8.34937	8.30757	8.37165	8.34939	8.36	8.33751	8.32589	8.34042	8.32069	8.33631	8.30525	8.28311	8.29035	8.27678	8.27437	8.25786	8.24611	8.24975	8.25898	8.2712	8.26989	8.26986	8.28087	8.29031
0.027	8.33993	8.38509	8.37462	8.35212	8.36351	8.35785	8.36544	8.34681	8.31545	8.31684	8.3106	8.28212	8.30405	8.27885	8.26114	8.27243	8.26575	8.27629	8.36687	8.33606	8.34503	8.32295	8.35052	8.29151	8.34606	8.36262	8.3525	8.3198	8.34679	8.3388	8.33069	8.3172	8.32345	8.26307	8.29318	8.26431	8.2811	8.25448	8.25186	8.25671	8.24355	8.29543	8.27698	8.2734	8.26344	8.30372
0.0272	8.34196	8.35251	8.37725	8.33232	8.35289	8.36401	8.36201	8.36202	8.32756	8.31378	8.31913	8.27825	8.28268	8.26003	8.2631	8.26823	8.28298	8.27831	8.35336	8.32571	8.34288	8.32882	8.34774	8.32295	8.35493	8.33475	8.36329	8.32961	8.33257	8.3448	8.32868	8.32801	8.31097	8.27381	8.29278	8.25137	8.27676	8.26162	8.24201	8.2463	8.25532	8.2872	8.24872	8.26074	8.26793	8.30951
0.0274	8.32936	8.38012	8.37893	8.33206	8.34301	8.37353	8.38194	8.35627	8.31347	8.2963	8.32046	8.2771	8.2876	8.28017	8.2454	8.27606	8.27824	8.29339	8.35597	8.34388	8.34822	8.32943	8.34188	8.33292	8.36645	8.34243	8.37029	8.34576	8.33168	8.33743	8.3303	8.32072	8.29034	8.287	8.2681	8.25386	8.27189	8.25221	8.25941	8.25749	8.24713	8.27988	8.25844	8.28448	8.2763	8.29093
0.0276	8.3366	8.37386	8.36967	8.33576	8.35036	8.35282	8.38426	8.35504	8.32607	8.30325	8.30454	8.27766	8.29536	8.29174	8.24748	8.27844	8.27751	8.296	8.36726	8.33377	8.34155	8.32659	8.35769	8.33683	8.35339	8.34455	8.3638	8.34361	8.33165	8.33953	8.32769	8.31844	8.3124	8.29093	8.27918	8.2625	8.27403	8.25449	8.25968	8.2607	8.25184	8.28056	8.26256	8.26994	8.27777	8.29147
0.0278	8.34366	8.37739	8.35288	8.33336	8.36089	8.35012	8.35285	8.34541	8.34591	8.30111	8.31803	8.28204	8.27603	8.28318	8.25686	8.27765	8.27749	8.26708	8.36989	8.33052	8.32491	8.35084	8.36545	8.33765	8.35386	8.35914	8.35349	8.32249	8.34295	8.34181	8.31439	8.31153	8.3219	8.27346	8.29696	8.26831	8.27354	8.26592	8.24272	8.26967	8.2665	8.2767	8.26334	8.2735	8.27026	8.28853
0.028	8.32975	8.36759	8.36416	8.34138	8.35334	8.34324	8.36681	8.36387	8.32851	8.31868	8.32034	8.30565	8.29867	8.29043	8.26034	8.28566	8.26343	8.27374	8.3601	8.3301	8.34311	8.34838	8.35509	8.31567	8.3426	8.35543	8.34779	8.33722	8.34287	8.32415	8.31796	8.3206	8.31561	8.27613	8.30004	8.24249	8.29931	8.26221	8.25149	8.25929	8.25975	8.29358	8.24157	8.24548	8.28683	8.30052
0.0282	8.33563	8.36796	8.37506	8.34905	8.3571	8.36883	8.34202	8.35266	8.31116	8.31356	8.30751	8.28905	8.29021	8.29364	8.26366	8.26505	8.25158	8.29264	8.36619	8.34288	8.36063	8.34783	8.36056	8.30094	8.35051	8.34164	8.34435	8.33537	8.32649	8.35007	8.32193	8.33028	8.32219	8.28996	8.27568	8.28333	8.29366	8.24602	8.25589	8.24598	8.24886	8.28498	8.25807	8.27066	8.27498	8.30272
0.0284	8.34697	8.37186	8.37188	8.33944	8.34487	8.36546	8.35517	8.34798	8.33602	8.31078	8.32234	8.29372	8.29879	8.28629	8.26395	8.26054	8.26697	8.28326	8.35769	8.33145	8.34104	8.36394	8.36076	8.32128	8.36193	8.35245	8.36676	8.33041	8.32669	8.34122	8.32136	8.33665	8.33064	8.28826	8.29414	8.2805	8.30059	8.24487	8.24798	8.24596	8.26123	8.28886	8.26192	8.26676	8.27176	8.29766
0.0286	8.3349	8.36242	8.34948	8.32864	8.33334	8.36403	8.35796	8.35652	8.32198	8.30795	8.3161	8.2778	8.30244	8.28356	8.24523	8.27152	8.28681	8.29095	8.3504	8.33855	8.33614	8.34759	8.37	8.33551	8.36063	8.3395	8.35531	8.34186	8.33787	8.34688	8.3323	8.32628	8.32424	8.29354	8.28412	8.29132	8.27418	8.25964	8.24148	8.25822	8.25582	8.29641	8.25747	8.28061	8.27466	8.27955
0.0288	8.35583	8.372	8.36803	8.33451	8.34763	8.37092	8.3468	8.35167	8.32953	8.31696	8.31996	8.29309	8.29944	8.2766	8.25438	8.27199	8.2781	8.27942	8.361	8.32569	8.33836	8.32388	8.36118	8.33257	8.36835	8.34153	8.3751	8.34423	8.33857	8.33936	8.33147	8.30787	8.32443	8.28884	8.28653	8.25935	8.27798	8.25704	8.24627	8.24788	8.24502	8.29908	8.24508	8.28977	8.27976	8.29555
0.029	8.35726	8.38704	8.38159	8.33763	8.3605	8.35066	8.36871	8.36324	8.32565	8.29806	8.3195	8.28356	8.2865	8.26771	8.24522	8.25655	8.2783	8.29453	8.36987	8.32874	8.31842	8.32007	8.35475	8.3222	8.37128	8.3647	8.36003	8.333	8.35109	8.33938	8.31166	8.31826	8.3179	8.28737	8.28933	8.2716	8.29106	8.27734	8.27	8.23924	8.23948	8.28389	8.26698	8.27377	8.27979	8.2979
0.0292	8.36482	8.37106	8.37544	8.3285	8.35154	8.35514	8.37502	8.35155	8.32074	8.34238	8.32558	8.27647	8.29151	8.28317	8.25624	8.25113	8.28151	8.27769	8.36095	8.31745	8.32572	8.34337	8.34229	8.31382	8.35455	8.34346	8.35049	8.35062	8.32393	8.35679	8.3164	8.32793	8.33231	8.28213	8.29867	8.27652	8.30337	8.27682	8.2608	8.24812	8.25286	8.2679	8.27319	8.27799	8.26157	8.30023
0.0294	8.35198	8.36695	8.36082	8.32596	8.34757	8.36073	8.35895	8.36698	8.32529	8.31735	8.31514	8.29215	8.28228	8.2789	8.25706	8.28446	8.28627	8.27734	8.35554	8.32648	8.33391	8.35346	8.35493	8.32119	8.35898	8.35157	8.35538	8.34509	8.34198	8.32959	8.31151	8.31434	8.3208	8.27025	8.27795	8.25734	8.30192	8.26586	8.25867	8.25315	8.24279	8.28238	8.25961	8.28684	8.28013	8.30119
0.0296	8.34712	8.37363	8.36394	8.31608	8.35283	8.34496	8.35798	8.3503	8.33423	8.3235	8.30532	8.29815	8.28994	8.25651	8.25685	8.26471	8.27693	8.29512	8.35578	8.32183	8.32047	8.34802	8.3766	8.32811	8.34928	8.35032	8.36818	8.34219	8.32689	8.34466	8.34505	8.33164	8.33088	8.2832	8.28705	8.25379	8.27206	8.26056	8.24757	8.2486	8.26006	8.29021	8.24803	8.28665	8.25457	8.28636
0.0298	8.33828	8.36829	8.36878	8.32654	8.3463	8.35676	8.35811	8.35629	8.32939	8.32314	8.3082	8.2984	8.30014	8.27257	8.26114	8.27094	8.27676	8.29165	8.36778	8.32232	8.33373	8.34318	8.37298	8.31208	8.36898	8.34947	8.35419	8.34536	8.33327	8.32691	8.32202	8.33746	8.31568	8.28747	8.28353	8.26684	8.27854	8.27148	8.24627	8.27099	8.27672	8.28995	8.26684	8.27259	8.24249	8.27564
0.03	8.33925	8.3638	8.35784	8.32965	8.34725	8.33997	8.37504	8.35895	8.31044	8.3184	8.31383	8.29626	8.28117	8.29208	8.25189	8.2753	8.27135	8.28023	8.36907	8.33853	8.32968	8.35353	8.35228	8.31943	8.36952	8.34703	8.35301	8.32823	8.34624	8.35302	8.32789	8.32947	8.31487	8.28517	8.27397	8.25022	8.27251	8.27182	8.258	8.26479	8.26538	8.27031	8.25977	8.26884	8.27002	8.29485
0.0302	8.34525	8.37366	8.36962	8.33517	8.35744	8.33026	8.36718	8.35734	8.3213	8.32232	8.31526	8.28158	8.27233	8.28266	8.26534	8.27313	8.28929	8.27069	8.37106	8.34682	8.33906	8.35078	8.37028	8.32726	8.3577	8.34271	8.36313	8.34035	8.35249	8.34027	8.3163	8.34136	8.3363	8.28889	8.28187	8.27463	8.27659	8.26375	8.27198	8.25159	8.24797	8.28589	8.26434	8.29278	8.28113	8.28665
0.0304	8.34042	8.36483	8.38168	8.32432	8.33263	8.34809	8.35335	8.34618	8.34868	8.32945	8.30545	8.27232	8.2905	8.29668	8.26373	8.26883	8.27537	8.27595	8.34199	8.32843	8.33031	8.329	8.35631	8.31573	8.35721	8.34814	8.3608	8.33416	8.33038	8.34929	8.3115	8.33229	8.31488	8.28576	8.27962	8.27774	8.28417	8.25891	8.26708	8.25884	8.26094	8.2726	8.2601	8.28085	8.28195	8.29232
0.0306	8.33502	8.36987	8.36204	8.32701	8.35237	8.36187	8.364	8.35612	8.3414	8.31239	8.30966	8.28445	8.29512	8.28467	8.25961	8.29174	8.2733	8.27064	8.35652	8.327	8.33023	8.35946	8.34338	8.32476	8.35861	8.3386	8.35087	8.32986	8.33005	8.3506	8.33805	8.3312	8.30473	8.29078	8.28693	8.27098	8.272	8.24775	8.25472	8.25327	8.25626	8.2774	8.24907	8.26876	8.29137	8.28957
0.0308	8.32823	8.3621	8.36399	8.32712	8.33311	8.34693	8.369	8.34518	8.31893	8.31151	8.32497	8.28616	8.30608	8.29218	8.2501	8.26159	8.27775	8.27847	8.36142	8.33361	8.32638	8.34894	8.34777	8.31321	8.38096	8.35372	8.33662	8.32579	8.324	8.34747	8.33226	8.33236	8.31247	8.30978	8.29349	8.2663	8.29607	8.27812	8.25842	8.24483	8.25881	8.27297	8.25423	8.28351	8.27325	8.29885
0.031	8.31253	8.36454	8.36239	8.32911	8.34114	8.37118	8.35684	8.3534	8.34939	8.31035	8.30569	8.27931	8.29989	8.28368	8.2653	8.27399	8.28566	8.26901	8.36114	8.31835	8.35829	8.34176	8.35083	8.31937	8.36532	8.35803	8.3345	8.33215	8.33739	8.3333	8.33283	8.3287	8.30047	8.28859	8.29296	8.2613	8.29574	8.28004	8.24393	8.2522	8.2498	8.27004	8.26982	8.27746	8.27568	8.29885
0.0312	8.32076	8.37506	8.3669	8.30728	8.35374	8.36485	8.35859	8.35221	8.32541	8.31326	8.32972	8.2729	8.29203	8.27364	8.26287	8.25984	8.28368	8.28145	8.34824	8.34174	8.34212	8.34697	8.34812	8.33233	8.37992	8.3424	8.34699	8.33388	8.33922	8.33414	8.32484	8.32196	8.30562	8.28372	8.28717	8.26855	8.27534	8.2609	8.25065	8.2467	8.25871	8.28605	8.2559	8.29148	8.27172	8.28304
0.0314	8.33307	8.35603	8.36532	8.32356	8.35134	8.34513	8.35509	8.35678	8.31621	8.33473	8.31333	8.27085	8.30665	8.28212	8.25086	8.27268	8.27253	8.27127	8.35696	8.31404	8.34406	8.33915	8.33659	8.32724	8.35502	8.34848	8.33688	8.34	8.33161	8.35263	8.31572	8.32446	8.30849	8.28076	8.28155	8.2538	8.27448	8.26858	8.25819	8.26002	8.25227	8.28475	8.25191	8.29106	8.28459	8.2888
0.0316	8.31033	8.36401	8.34952	8.33973	8.35683	8.34145	8.3469	8.33998	8.31956	8.32428	8.31311	8.27803	8.3	8.26973	8.26485	8.26862	8.28091	8.26475	8.34014	8.31227	8.33577	8.33803	8.3575	8.31397	8.3673	8.33162	8.35242	8.33864	8.31658	8.34313	8.32745	8.31998	8.33347	8.28677	8.28825	8.25275	8.29837	8.25869	8.25456	8.24641	8.2578	8.2956	8.26524	8.28882	8.27148	8.28133
0.0318	8.31888	8.35862	8.37646	8.32671	8.33885	8.33169	8.34532	8.35003	8.32824	8.31738	8.30397	8.29056	8.28956	8.28186	8.24643	8.25669	8.27448	8.28177	8.33716	8.32388	8.33893	8.35243	8.34491	8.31507	8.37115	8.34517	8.34407	8.34152	8.32223	8.34548	8.31381	8.31334	8.32233	8.30068	8.29759	8.25408	8.28186	8.26354	8.24432	8.26568	8.25578	8.29412	8.26087	8.2841	8.2756	8.29386
0.032	8.32773	8.3746	8.3695	8.32082	8.34673	8.34119	8.34942	8.34003	8.32898	8.292	8.32525	8.29324	8.30002	8.28271	8.24273	8.25804	8.26445	8.26439	8.34413	8.34156	8.34258	8.36082	8.34336	8.31693	8.35977	8.34917	8.3635	8.34671	8.33451	8.34943	8.32739	8.31335	8.29919	8.27563	8.30697	8.25933	8.29281	8.25945	8.25639	8.2562	8.24637	8.26718	8.24028	8.25162	8.28932	8.29343
0.0322	8.32788	8.36639	8.35337	8.37008	8.34372	8.34769	8.35081	8.34608	8.30273	8.30523	8.31326	8.26878	8.27028	8.28784	8.26011	8.25669	8.28242	8.29214	8.35168	8.32396	8.33525	8.35364	8.35388	8.31572	8.37093	8.32843	8.35938	8.34337	8.33477	8.35694	8.32214	8.3217	8.31683	8.27391	8.29071	8.26738	8.28863	8.25311	8.24275	8.25011	8.25082	8.26674	8.2429	8.268	8.26557	8.30644
0.0324	8.32667	8.36246	8.37906	8.34636	8.34194	8.35578	8.34784	8.34374	8.32735	8.30853	8.31959	8.28108	8.27983	8.2722	8.25759	8.27308	8.27974	8.2818	8.33691	8.31824	8.32353	8.35407	8.36545	8.32987	8.34873	8.35211	8.33963	8.34446	8.32163	8.33747	8.31564	8.32741	8.32759	8.29725	8.28217	8.25802	8.258	8.25107	8.22793	8.25097	8.24516	8.29192	8.23959	8.28475	8.26268	8.30186
0.0326	8.33583	8.36403	8.37575	8.33493	8.35563	8.36956	8.36241	8.33933	8.32147	8.30557	8.31882	8.28458	8.2726	8.28289	8.25096	8.25109	8.27927	8.27852	8.33919	8.31841	8.32026	8.33989	8.3476	8.3259	8.35317	8.35571	8.34396	8.32668	8.33214	8.32738	8.34156	8.32166	8.2988	8.28218	8.29276	8.27345	8.28364	8.26567	8.23568	8.2445	8.23002	8.27385	8.25597	8.27339	8.26712	8.28249
0.0328	8.35089	8.37685	8.37049	8.31451	8.34565	8.35175	8.36755	8.34579	8.30769	8.29092	8.33084	8.27979	8.28212	8.27652	8.26043	8.2702	8.26963	8.26829	8.3222	8.3319	8.32946	8.34664	8.35894	8.33018	8.36176	8.34276	8.35152	8.31443	8.3404	8.35161	8.31703	8.31924	8.30804	8.26705	8.28909	8.24618	8.30125	8.2606	8.24499	8.25939	8.23955	8.28163	8.24978	8.26489	8.26314	8.29648
0.033	8.3401	8.3582	8.35467	8.33557	8.32431	8.35049	8.34183	8.36792	8.3386	8.2971	8.30837	8.29254	8.28714	8.28423	8.26461	8.2643	8.26277	8.25835	8.33831	8.32703	8.33815	8.35265	8.37022	8.33182	8.36278	8.34222	8.34339	8.33952	8.34219	8.32754	8.30107	8.31464	8.30392	8.28114	8.2797	8.2549	8.30256	8.25282	8.22151	8.24993	8.25233	8.28515	8.24126	8.28413	8.26147	8.28137
0.0332	8.32389	8.35516	8.35863	8.32714	8.32198	8.33364	8.36089	8.36398	8.33031	8.30033	8.32423	8.28987	8.29196	8.28183	8.26322	8.24906	8.26826	8.26746	8.3414	8.33469	8.32396	8.33691	8.36956	8.32101	8.35049	8.33932	8.33962	8.3421	8.32508	8.34281	8.30893	8.32175	8.31831	8.28849	8.28448	8.25957	8.28296	8.26587	8.24726	8.25028	8.23757	8.28412	8.25985	8.27584	8.2687	8.29291
0.0334	8.35026	8.3498	8.36049	8.32762	8.31612	8.35247	8.36018	8.36008	8.32238	8.31275	8.31886	8.28683	8.27822	8.28078	8.24812	8.26575	8.27912	8.27008	8.3268	8.33161	8.33117	8.33935	8.37983	8.32194	8.35754	8.34424	8.33081	8.34369	8.32554	8.35214	8.30858	8.318	8.31982	8.2708	8.28088	8.26488	8.27559	8.2645	8.2475	8.24828	8.25542	8.27481	8.25684	8.26284	8.27515	8.28713
0.0336	8.34311	8.34749	8.35424	8.33316	8.34283	8.32215	8.34748	8.33421	8.31127	8.30595	8.31804	8.28382	8.30734	8.27644	8.25708	8.28238	8.27667	8.27215	8.35378	8.31278	8.34359	8.33413	8.36193	8.32751	8.33564	8.33728	8.35278	8.31921	8.3149	8.33334	8.29974	8.31056	8.30578	8.27951	8.30133	8.25544	8.28615	8.26009	8.25799	8.26302	8.24898	8.273	8.26257	8.26386	8.27428	8.29581
0.0338	8.33091	8.36065	8.34192	8.3321	8.34839	8.33098	8.34696	8.36299	8.325	8.32047	8.3288	8.28663	8.28231	8.28263	8.26522	8.27479	8.27162	8.26745	8.33852	8.3241	8.33617	8.3369	8.36366	8.33325	8.35957	8.33814	8.34707	8.34221	8.3068	8.34616	8.3235	8.3286	8.33411	8.28235	8.29736	8.25882	8.29136	8.24739	8.24638	8.27215	8.24517	8.27102	8.24457	8.25762	8.2763	8.28002
0.034	8.32559	8.34401	8.3462	8.34114	8.33663	8.34171	8.34983	8.34982	8.32	8.30683	8.32979	8.29173	8.27831	8.2684	8.24881	8.28467	8.26477	8.26823	8.3472	8.32662	8.33017	8.34503	8.37211	8.31885	8.35177	8.34287	8.35104	8.33719	8.30672	8.35601	8.32903	8.32972	8.33365	8.29758	8.29068	8.26583	8.27672	8.27006	8.24071	8.24737	8.24739	8.27278	8.24217	8.26277	8.2645	8.28552
0.0342	8.32833	8.3659	8.35342	8.33223	8.35405	8.34279	8.36547	8.34625	8.31294	8.29967	8.30965	8.2945	8.29352	8.28747	8.24829	8.26834	8.25003	8.26721	8.34426	8.30428	8.32222	8.3577	8.35483	8.31076	8.3354	8.34689	8.37702	8.33175	8.32817	8.34508	8.33153	8.30854	8.31188	8.28073	8.28437	8.27664	8.28289	8.25782	8.25671	8.24555	8.25474	8.28979	8.24608	8.29525	8.25965	8.2823
0.0344	8.32374	8.3638	8.3467	8.33167	8.34274	8.34394	8.34534	8.33388	8.31082	8.29859	8.30235	8.27805	8.30523	8.28577	8.26144	8.27912	8.26263	8.29033	8.36771	8.31166	8.35268	8.34562	8.34822	8.30724	8.35542	8.352	8.35138	8.32003	8.33054	8.35416	8.33587	8.32678	8.29937	8.27533	8.28384	8.26916	8.29144	8.27001	8.2529	8.25325	8.26741	8.28716	8.24503	8.27949	8.26185	8.29138
0.0346	8.32397	8.35244	8.35135	8.33675	8.34917	8.33625	8.35188	8.35186	8.33096	8.31406	8.32206	8.28151	8.27837	8.28315	8.25086	8.26013	8.26343	8.27264	8.35133	8.32884	8.34532	8.34282	8.34705	8.31376	8.36358	8.3429	8.32449	8.33572	8.323	8.35485	8.32463	8.32485	8.28946	8.26871	8.28159	8.27196	8.28108	8.26243	8.24928	8.26997	8.24567	8.26957	8.24353	8.26881	8.26392	8.30326
0.0348	8.30927	8.36409	8.36184	8.32547	8.3575	8.32206	8.33381	8.36031	8.33125	8.31255	8.32311	8.28444	8.28215	8.29033	8.25717	8.26778	8.25731	8.27928	8.36246	8.31855	8.33326	8.34638	8.36363	8.32908	8.32631	8.3527	8.35237	8.33717	8.32454	8.34468	8.3347	8.3076	8.29443	8.281	8.2908	8.26974	8.28845	8.27331	8.22996	8.23383	8.23832	8.27837	8.2565	8.27158	8.26536	8.28988
0.035	8.31959	8.35901	8.36421	8.3229	8.35001	8.32481	8.35796	8.34492	8.31351	8.31598	8.31106	8.28482	8.28833	8.30589	8.24558	8.273	8.26531	8.28699	8.35794	8.30884	8.34877	8.33024	8.36969	8.31806	8.3412	8.32663	8.36043	8.33499	8.34781	8.3415	8.32039	8.32	8.30594	8.29821	8.27027	8.2553	8.27241	8.26543	8.24847	8.23137	8.26586	8.27055	8.27365	8.26309	8.28312	8.28543
0.0352	8.31691	8.35867	8.34736	8.31892	8.36059	8.34293	8.36718	8.34501	8.32585	8.30299	8.31048	8.28967	8.29201	8.2728	8.25281	8.28637	8.27727	8.28296	8.35054	8.31892	8.32882	8.32702	8.35423	8.32972	8.35063	8.3229	8.35692	8.33577	8.32615	8.34115	8.31352	8.31582	8.31677	8.29176	8.26693	8.26767	8.27795	8.25257	8.22896	8.24519	8.24043	8.25564	8.25548	8.25961	8.27247	8.28723
0.0354	8.33343	8.35836	8.35254	8.34404	8.3474	8.3293	8.34913	8.34179	8.34063	8.29246	8.29777	8.27985	8.2806	8.29309	8.24622	8.26149	8.27371	8.27496	8.34563	8.32315	8.34031	8.3373	8.36277	8.32964	8.36357	8.35418	8.33859	8.33373	8.31823	8.35535	8.32368	8.31235	8.33213	8.27052	8.2905	8.26272	8.27881	8.25068	8.2235	8.25865	8.25586	8.24863	8.25885	8.2625	8.27548	8.29555
0.0356	8.31804	8.37054	8.35278	8.33074	8.35935	8.33661	8.34234	8.3455	8.32124	8.33715	8.30499	8.27114	8.28715	8.29132	8.25387	8.26795	8.26719	8.25383	8.34515	8.31977	8.33379	8.33405	8.34669	8.31553	8.34898	8.34813	8.32779	8.33295	8.30634	8.34372	8.33398	8.31632	8.33024	8.28982	8.28409	8.25294	8.26178	8.26529	8.23643	8.26069	8.25538	8.26898	8.25558	8.2707	8.26705	8.29556
0.0358	8.32519	8.37894	8.35883	8.33282	8.34717	8.34343	8.36121	8.345	8.31345	8.31949	8.31747	8.27997	8.29735	8.26599	8.26264	8.2843	8.27914	8.26684	8.34	8.33989	8.35535	8.33025	8.35317	8.32822	8.36777	8.34691	8.33704	8.3414	8.32547	8.33982	8.30481	8.31257	8.32348	8.28448	8.27001	8.2549	8.28643	8.24329	8.23909	8.25336	8.23396	8.28307	8.25628	8.26613	8.27335	8.29415
0.036	8.34659	8.3739	8.36716	8.33466	8.35536	8.34087	8.35422	8.34641	8.30081	8.30702	8.30881	8.27945	8.30438	8.2803	8.24076	8.27178	8.28388	8.27872	8.3435	8.32472	8.32189	8.34027	8.36221	8.33051	8.36833	8.34347	8.36307	8.32714	8.33645	8.32573	8.32099	8.32053	8.31497	8.27877	8.29785	8.25283	8.2841	8.23762	8.25274	8.24893	8.24959	8.27576	8.27208	8.26773	8.27013	8.31715
0.0362	8.33446	8.36538	8.35504	8.32407	8.34251	8.35112	8.34866	8.33403	8.33388	8.31222	8.3066	8.28872	8.29093	8.27796	8.26051	8.27131	8.26985	8.27738	8.34548	8.3249	8.34471	8.33323	8.35116	8.31592	8.35873	8.36466	8.36094	8.33501	8.33931	8.32431	8.31929	8.31612	8.31481	8.29992	8.28462	8.26825	8.28969	8.25871	8.24672	8.24916	8.2436	8.26043	8.24325	8.27748	8.27744	8.29882
0.0364	8.32757	8.35942	8.36324	8.32644	8.34044	8.32704	8.35321	8.3416	8.31542	8.3104	8.30811	8.29065	8.29885	8.27212	8.2424	8.25511	8.26578	8.28313	8.35339	8.30196	8.33811	8.35079	8.35177	8.31934	8.35401	8.33394	8.36194	8.33687	8.33063	8.33961	8.3145	8.30976	8.32526	8.29096	8.28333	8.25526	8.29562	8.25833	8.24883	8.25755	8.23529	8.27414	8.24328	8.2748	8.27359	8.29645
0.0366	8.3248	8.37651	8.35104	8.32637	8.34823	8.34135	8.35884	8.36583	8.32511	8.30105	8.30648	8.28257	8.28817	8.27302	8.26189	8.26261	8.26555	8.28051	8.3448	8.31137	8.34577	8.35005	8.3475	8.31855	8.36532	8.3394	8.34484	8.33968	8.30755	8.35434	8.32595	8.3072	8.323	8.28669	8.29629	8.2583	8.29585	8.25584	8.24256	8.23973	8.25129	8.27945	8.2471	8.27381	8.26799	8.28473
0.0368	8.32079	8.37668	8.35831	8.34465	8.35153	8.34149	8.35849	8.34597	8.33241	8.3071	8.33967	8.26956	8.29356	8.25022	8.26105	8.2895	8.27165	8.2759	8.34114	8.32615	8.34469	8.34765	8.34489	8.31607	8.341	8.33328	8.3533	8.3447	8.32591	8.35927	8.33	8.31996	8.30742	8.27744	8.30397	8.25951	8.28267	8.24523	8.23856	8.2609	8.2584	8.28135	8.24598	8.26877	8.25623	8.29419
0.037	8.35034	8.36455	8.35267	8.32294	8.34057	8.34008	8.3503	8.3576	8.31795	8.3026	8.32245	8.28629	8.29179	8.26162	8.24334	8.25765	8.27143	8.28098	8.34593	8.3215	8.33897	8.33126	8.34647	8.32539	8.34663	8.33948	8.32909	8.34995	8.32992	8.34295	8.33211	8.31244	8.32607	8.28138	8.29697	8.25248	8.27001	8.25356	8.23977	8.24266	8.24287	8.27794	8.24747	8.27821	8.26503	8.28959
0.0372	8.33196	8.35124	8.36749	8.35069	8.33361	8.36718	8.33312	8.35071	8.31939	8.32565	8.31121	8.30014	8.29205	8.2696	8.2769	8.25654	8.27065	8.27768	8.34245	8.31658	8.3464	8.33829	8.3594	8.33213	8.36519	8.351	8.34276	8.34641	8.33784	8.31985	8.3124	8.30686	8.32066	8.27516	8.29105	8.26389	8.26531	8.27223	8.25015	8.25465	8.259	8.28374	8.24635	8.26132	8.25865	8.27901
0.0374	8.3171	8.36505	8.35744	8.31886	8.33105	8.3441	8.35794	8.35958	8.32489	8.32133	8.3216	8.27084	8.28451	8.27499	8.25576	8.28062	8.28461	8.26833	8.34946	8.30877	8.32253	8.34874	8.35483	8.31861	8.34808	8.34519	8.36139	8.33566	8.33774	8.33656	8.32182	8.31753	8.30197	8.26671	8.28798	8.29244	8.28549	8.27706	8.25528	8.23996	8.25399	8.28032	8.25641	8.27377	8.2732	8.28807
0.0376	8.33729	8.37464	8.35922	8.31128	8.35158	8.32947	8.35035	8.35316	8.32696	8.31982	8.28145	8.28069	8.2964	8.27665	8.26041	8.26525	8.27721	8.28272	8.34771	8.33741	8.33297	8.33786	8.35273	8.29821	8.36502	8.33885	8.35125	8.35002	8.31979	8.33041	8.30494	8.32573	8.30472	8.28838	8.3014	8.24904	8.28024	8.28839	8.24803	8.24248	8.24737	8.2665	8.25122	8.25377	8.26512	8.28437
0.0378	8.33861	8.3628	8.35606	8.32529	8.33853	8.33078	8.34099	8.34125	8.32291	8.32151	8.29753	8.28232	8.29815	8.2772	8.24912	8.27711	8.27599	8.28454	8.34646	8.31547	8.32491	8.35345	8.35724	8.32376	8.35856	8.3325	8.34551	8.35192	8.3213	8.32799	8.33019	8.318	8.31161	8.30826	8.28545	8.25966	8.27947	8.25412	8.24113	8.22696	8.25492	8.27427	8.2613	8.27048	8.26668	8.28292
0.038	8.32338	8.35112	8.3589	8.32534	8.34067	8.33628	8.3589	8.34717	8.3297	8.33134	8.30691	8.2785	8.29171	8.27561	8.25805	8.28169	8.27753	8.27879	8.34131	8.32735	8.3217	8.34619	8.34875	8.32183	8.35989	8.3471	8.33802	8.35149	8.33947	8.33435	8.33146	8.31153	8.31791	8.28308	8.29089	8.27155	8.27735	8.26277	8.24585	8.23853	8.23	8.28147	8.25944	8.25582	8.26693	8.27756
0.0382	8.31357	8.37828	8.37216	8.34143	8.33855	8.34065	8.37833	8.33556	8.32292	8.31846	8.29621	8.28808	8.28817	8.28503	8.25649	8.28033	8.27487	8.26587	8.3498	8.3146	8.32541	8.35967	8.34241	8.31966	8.36648	8.33872	8.34746	8.34694	8.32371	8.33337	8.32304	8.32257	8.31922	8.28862	8.27885	8.28465	8.28579	8.26156	8.23052	8.24981	8.24205	8.27999	8.24583	8.27409	8.2454	8.28261
0.0384	8.31715	8.37939	8.35768	8.33203	8.35158	8.33832	8.38232	8.35694	8.32365	8.30924	8.31973	8.28566	8.28037	8.27206	8.23997	8.28418	8.26087	8.27945	8.33786	8.30438	8.3305	8.34948	8.36821	8.32905	8.36351	8.33925	8.33762	8.32965	8.32482	8.34475	8.32315	8.32019	8.32493	8.31013	8.29067	8.27614	8.29019	8.27764	8.24669	8.23793	8.2442	8.27542	8.25788	8.26045	8.26243	8.30263
0.0386	8.32972	8.37668	8.33697	8.33429	8.34702	8.33201	8.36804	8.36301	8.33172	8.31679	8.32733	8.28636	8.29805	8.27594	8.23647	8.28346	8.25764	8.27875	8.36375	8.29227	8.32159	8.35777	8.37173	8.32957	8.35398	8.36139	8.3389	8.32365	8.32068	8.33031	8.3266	8.29846	8.31108	8.27624	8.28712	8.26388	8.29136	8.25723	8.24246	8.23881	8.25375	8.25783	8.25983	8.27203	8.2614	8.30803
0.0388	8.33397	8.34683	8.34787	8.31589	8.34843	8.31774	8.35484	8.33664	8.32658	8.31589	8.32917	8.28512	8.27913	8.27722	8.26851	8.26363	8.26229	8.27497	8.35403	8.32692	8.32039	8.3448	8.36065	8.32262	8.34972	8.32273	8.33951	8.34068	8.32963	8.33291	8.33128	8.30054	8.3057	8.27573	8.29653	8.27386	8.28744	8.25488	8.25586	8.24615	8.23304	8.25084	8.25176	8.26243	8.27798	8.29746
0.039	8.32674	8.34604	8.35314	8.31515	8.34658	8.33595	8.36899	8.33743	8.30935	8.31946	8.32425	8.28507	8.28155	8.26844	8.27905	8.25355	8.28977	8.25264	8.33763	8.3242	8.33381	8.34017	8.33971	8.33135	8.37619	8.33773	8.34713	8.34659	8.30238	8.34292	8.31308	8.31344	8.31208	8.28957	8.28465	8.2689	8.27786	8.26409	8.24013	8.26352	8.24412	8.28694	8.26272	8.26304	8.2768	8.28344
0.0392	8.34531	8.35051	8.36175	8.33596	8.351	8.31762	8.35472	8.35277	8.3376	8.30731	8.31146	8.28148	8.26969	8.27368	8.25417	8.26041	8.26958	8.24565	8.35238	8.31707	8.34436	8.33356	8.36362	8.34308	8.37729	8.36166	8.35348	8.3374	8.31491	8.33457	8.3112	8.31937	8.30798	8.29192	8.30212	8.25447	8.29745	8.25852	8.22236	8.24799	8.24477	8.30092	8.2622	8.27081	8.28528	8.26953
0.0394	8.32447	8.35882	8.35906	8.3282	8.34547	8.33608	8.35583	8.35382	8.31063	8.33449	8.30526	8.25947	8.29454	8.25448	8.26281	8.27561	8.29421	8.27824	8.37392	8.32657	8.35471	8.32564	8.36665	8.31966	8.37096	8.35322	8.36528	8.33554	8.31934	8.32624	8.32075	8.29931	8.31882	8.27551	8.29068	8.25882	8.2753	8.23931	8.24129	8.23597	8.2401	8.2922	8.23456	8.25893	8.26772	8.28064
0.0396	8.32372	8.37769	8.35159	8.338	8.33765	8.32036	8.34949	8.3541	8.32611	8.32285	8.30796	8.27243	8.28498	8.28166	8.25356	8.28063	8.28125	8.27346	8.34053	8.32846	8.32973	8.34928	8.34203	8.32901	8.36519	8.35697	8.37028	8.34628	8.32575	8.32528	8.32853	8.30311	8.31343	8.292	8.29009	8.26232	8.26935	8.24836	8.24996	8.23905	8.24376	8.26411	8.24363	8.27465	8.27588	8.27404
0.0398	8.33	8.35619	8.33419	8.31996	8.34772	8.35485	8.35863	8.34551	8.32938	8.32665	8.31372	8.27629	8.29484	8.26013	8.24371	8.26654	8.27616	8.26834	8.33808	8.29618	8.3256	8.34231	8.36199	8.30865	8.36752	8.34399	8.34814	8.34294	8.3202	8.34913	8.32378	8.30478	8.3078	8.29529	8.29938	8.26638	8.27336	8.23976	8.23818	8.2427	8.24472	8.27986	8.25655	8.27816	8.2762	8.26183
0.04	8.29301	8.34863	8.35966	8.33854	8.33075	8.32309	8.34974	8.35163	8.32509	8.32077	8.30393	8.27823	8.296	8.27192	8.26536	8.26143	8.25193	8.27993	8.34204	8.31685	8.32997	8.35366	8.36794	8.32066	8.35561	8.33762	8.35353	8.34166	8.31669	8.34255	8.33511	8.31746	8.3163	8.29064	8.28743	8.268	8.27706	8.25889	8.24319	8.24228	8.26007	8.27598	8.24651	8.27887	8.26281	8.28825
0.0402	8.32213	8.34917	8.37279	8.3365	8.32917	8.32942	8.33601	8.34352	8.32129	8.32301	8.33932	8.30331	8.30075	8.26324	8.26015	8.28685	8.26361	8.26977	8.35019	8.29774	8.33529	8.34541	8.36295	8.31453	8.38285	8.32757	8.34669	8.33887	8.3279	8.34605	8.33669	8.32909	8.30998	8.28902	8.28601	8.25778	8.27725	8.24917	8.24368	8.22963	8.24514	8.25593	8.25366	8.27625	8.27096	8.29411
0.0404	8.33505	8.35615	8.34973	8.34739	8.35173	8.34112	8.34875	8.3379	8.31792	8.32413	8.31172	8.28657	8.29751	8.28384	8.24598	8.27024	8.25946	8.27973	8.35738	8.29793	8.34861	8.34619	8.37204	8.33571	8.35818	8.34193	8.34537	8.36454	8.32287	8.34284	8.32184	8.31079	8.29915	8.29684	8.29725	8.25675	8.28007	8.24067	8.23291	8.24229	8.25144	8.27665	8.26191	8.27742	8.2673	8.26747
0.0406	8.34013	8.36185	8.34155	8.34214	8.33836	8.34497	8.36668	8.33555	8.31399	8.31984	8.33209	8.27954	8.27365	8.29052	8.23562	8.26766	8.26167	8.26449	8.34202	8.30992	8.32152	8.33897	8.3558	8.32087	8.36347	8.36149	8.3477	8.33617	8.32266	8.33637	8.32409	8.32395	8.32156	8.27623	8.2929	8.25331	8.26168	8.25271	8.2323	8.2422	8.24092	8.27488	8.25693	8.26602	8.24878	8.28192
0.0408	8.32215	8.35716	8.35535	8.31907	8.33307	8.33428	8.3641	8.35801	8.33041	8.29835	8.33354	8.26979	8.29575	8.28533	8.24455	8.2596	8.26781	8.2606	8.34883	8.31085	8.33366	8.3436	8.3471	8.31349	8.35981	8.34652	8.34353	8.34343	8.32675	8.34086	8.33141	8.31234	8.29237	8.29007	8.2952	8.26895	8.28048	8.2449	8.25037	8.25109	8.25109	8.28248	8.27009	8.27219	8.26485	8.28547
0.041	8.32271	8.36689	8.36488	8.31234	8.33831	8.33364	8.36634	8.37837	8.33061	8.31628	8.31464	8.26701	8.32533	8.27652	8.24938	8.28358	8.2742	8.28148	8.36122	8.29826	8.33961	8.33523	8.35331	8.31306	8.36452	8.33841	8.32681	8.3615	8.32838	8.35159	8.34146	8.29966	8.31008	8.2895	8.29068	8.27318	8.28061	8.25034	8.25174	8.2607	8.23973	8.2808	8.25875	8.25909	8.2553	8.29503
0.0412	8.33485	8.35875	8.35166	8.32691	8.34083	8.33081	8.35054	8.35123	8.32924	8.31713	8.3102	8.27761	8.29512	8.27293	8.23801	8.26559	8.26862	8.26207	8.35905	8.30702	8.32226	8.3387	8.34116	8.32447	8.355	8.3516	8.34603	8.35445	8.33265	8.34841	8.33451	8.31001	8.3057	8.27691	8.30071	8.26255	8.29595	8.27658	8.25327	8.25077	8.23484	8.27261	8.25592	8.26444	8.24889	8.28715
0.0414	8.32788	8.34738	8.35974	8.33263	8.33591	8.32658	8.34752	8.35743	8.31181	8.30407	8.30478	8.26313	8.29275	8.27722	8.23302	8.26755	8.27178	8.27283	8.34387	8.30793	8.33891	8.32944	8.33224	8.32066	8.36035	8.33991	8.35353	8.33632	8.32131	8.34362	8.31724	8.29754	8.31107	8.29793	8.29625	8.2649	8.27995	8.25782	8.22929	8.25665	8.25226	8.25495	8.25948	8.27633	8.27294	8.2882
0.0416	8.32452	8.3553	8.35804	8.33153	8.34319	8.33449	8.34424	8.33736	8.30733	8.31259	8.31998	8.27756	8.28314	8.27405	8.23688	8.27064	8.2693	8.2744	8.35856	8.31001	8.32036	8.34716	8.34206	8.31417	8.36475	8.35097	8.33431	8.32439	8.31816	8.3391	8.32923	8.29282	8.30327	8.28482	8.2815	8.26757	8.2766	8.257	8.25644	8.26196	8.23625	8.26203	8.23863	8.27686	8.2731	8.28562
0.0418	8.3163	8.3521	8.34845	8.3354	8.34018	8.33401	8.36199	8.35704	8.31158	8.30596	8.31374	8.28726	8.28678	8.28475	8.26327	8.28475	8.28372	8.26139	8.35313	8.30925	8.32731	8.33047	8.35365	8.32216	8.35193	8.34289	8.35645	8.3331	8.32489	8.34964	8.33098	8.30489	8.29915	8.28579	8.28252	8.24804	8.28048	8.26408	8.24668	8.25143	8.26082	8.27293	8.2547	8.25364	8.2539	8.27384
0.042	8.32738	8.37278	8.33971	8.31351	8.34719	8.34622	8.34991	8.35314	8.31503	8.32747	8.31975	8.3057	8.28604	8.28315	8.25445	8.27951	8.28334	8.28761	8.35616	8.33142	8.3316	8.33577	8.35863	8.31131	8.36869	8.33948	8.36045	8.33576	8.33068	8.33105	8.32013	8.31145	8.30234	8.29308	8.30202	8.25619	8.29499	8.26977	8.23026	8.25626	8.22769	8.2774	8.26058	8.25216	8.27183	8.30514
0.0422	8.32665	8.36943	8.36643	8.32966	8.33849	8.34701	8.36084	8.34786	8.31718	8.30954	8.33081	8.30336	8.31349	8.25292	8.26733	8.26151	8.27219	8.28529	8.34846	8.32478	8.35354	8.3506	8.35466	8.29854	8.37259	8.3431	8.35833	8.33469	8.31718	8.33398	8.3168	8.31217	8.31007	8.29681	8.29614	8.26294	8.27263	8.25655	8.25079	8.24756	8.26254	8.27519	8.25502	8.27639	8.26379	8.27586
0.0424	8.31572	8.38012	8.35682	8.3281	8.34073	8.35861	8.35615	8.35274	8.31305	8.31364	8.32538	8.28556	8.28992	8.27073	8.25736	8.25422	8.28788	8.2688	8.34788	8.32582	8.35086	8.33927	8.36267	8.32651	8.34121	8.34718	8.34319	8.32269	8.32862	8.32767	8.32169	8.31367	8.3036	8.30232	8.27937	8.2656	8.26838	8.25177	8.23151	8.24814	8.25535	8.2786	8.26442	8.27303	8.26701	8.2795
0.0426	8.29921	8.37432	8.351	8.32465	8.33285	8.33687	8.3569	8.34237	8.31687	8.31601	8.3029	8.28886	8.29908	8.27436	8.26462	8.25852	8.25846	8.26668	8.35951	8.32499	8.32291	8.33632	8.3531	8.34217	8.37046	8.33754	8.34691	8.3264	8.31706	8.33801	8.32454	8.30835	8.31067	8.3102	8.30119	8.27051	8.24983	8.24145	8.24202	8.27752	8.2554	8.26222	8.26999	8.27555	8.25847	8.27041
0.0428	8.3162	8.37492	8.36003	8.31995	8.3386	8.32561	8.33366	8.33535	8.32472	8.31331	8.30651	8.28498	8.30988	8.26412	8.25659	8.27257	8.24172	8.28706	8.35907	8.31129	8.31548	8.34194	8.35697	8.32782	8.36915	8.34405	8.32402	8.33399	8.3135	8.36744	8.32665	8.29343	8.29846	8.30366	8.28696	8.26597	8.27129	8.26077	8.23666	8.26082	8.26039	8.25838	8.2586	8.28573	8.25746	8.28561
0.043	8.32462	8.37495	8.35916	8.34435	8.34068	8.33973	8.34814	8.35584	8.32585	8.30862	8.32767	8.27533	8.30345	8.28279	8.25899	8.26088	8.26348	8.25836	8.35402	8.32364	8.32492	8.34496	8.36352	8.31877	8.36038	8.32757	8.36396	8.33349	8.32299	8.34776	8.32636	8.30394	8.32547	8.29894	8.28702	8.28771	8.28011	8.25466	8.24734	8.25412	8.24057	8.27803	8.2569	8.27687	8.2753	8.28989
0.0432	8.32782	8.37475	8.355	8.31398	8.34309	8.33853	8.3591	8.3579	8.31934	8.31172	8.31251	8.2783	8.31153	8.26622	8.25942	8.27234	8.27109	8.27389	8.34592	8.33738	8.34032	8.35109	8.35817	8.32737	8.35108	8.35634	8.35248	8.34106	8.33031	8.34098	8.31916	8.30638	8.32358	8.29258	8.29271	8.29672	8.28426	8.23983	8.25074	8.24381	8.23009	8.26477	8.26339	8.28382	8.26841	8.27304
0.0434	8.34478	8.37244	8.34893	8.32358	8.33908	8.34153	8.34895	8.35745	8.30728	8.29431	8.32657	8.28651	8.30575	8.25665	8.26324	8.27019	8.27179	8.28175	8.34935	8.31463	8.32891	8.35525	8.35711	8.31573	8.36743	8.33968	8.32345	8.34312	8.32769	8.30565	8.32057	8.30381	8.31357	8.2927	8.29256	8.24584	8.28309	8.25739	8.24304	8.24694	8.24699	8.28492	8.24781	8.27791	8.2531	8.29937
0.0436	8.34675	8.35967	8.34132	8.33186	8.35385	8.34423	8.3589	8.33477	8.30667	8.2953	8.33274	8.27437	8.28774	8.2757	8.26809	8.28067	8.28817	8.27352	8.35506	8.33848	8.3344	8.34966	8.36777	8.31305	8.36945	8.337	8.34811	8.32571	8.31619	8.32189	8.33626	8.2993	8.32145	8.30777	8.28894	8.25095	8.27305	8.27028	8.23344	8.26378	8.24602	8.26135	8.25281	8.24944	8.26406	8.27674
0.0438	8.32142	8.38477	8.33617	8.32408	8.34283	8.34167	8.34255	8.35127	8.32426	8.31169	8.3049	8.28823	8.28493	8.26999	8.25721	8.28164	8.27584	8.25439	8.35601	8.33143	8.32287	8.34112	8.36022	8.32788	8.36321	8.32108	8.3452	8.34607	8.3135	8.33398	8.31336	8.31554	8.31056	8.30077	8.29049	8.24962	8.26758	8.26848	8.24057	8.26526	8.25131	8.27264	8.24538	8.26809	8.27063	8.28981
0.044	8.32709	8.37161	8.36745	8.34214	8.33849	8.32581	8.35009	8.36761	8.32569	8.31521	8.32362	8.28789	8.29967	8.26606	8.26052	8.28207	8.27664	8.25704	8.36789	8.31213	8.3212	8.34592	8.34975	8.32496	8.35568	8.34184	8.31852	8.36155	8.32105	8.35508	8.32278	8.31415	8.31512	8.31407	8.28994	8.24218	8.28204	8.27173	8.23606	8.24721	8.24964	8.28729	8.25648	8.27163	8.28317	8.28647
0.0442	8.32063	8.36836	8.36302	8.32619	8.34091	8.34044	8.33884	8.35001	8.31843	8.3089	8.33536	8.29344	8.2948	8.27106	8.24499	8.26834	8.28498	8.25469	8.35918	8.31762	8.32153	8.33915	8.34852	8.31695	8.36287	8.34372	8.33871	8.34168	8.3298	8.35413	8.32713	8.3269	8.32174	8.30152	8.30436	8.26938	8.28671	8.26932	8.22622	8.23219	8.24223	8.269	8.27228	8.29078	8.27027	8.29005
0.0444	8.32154	8.36248	8.35405	8.33604	8.35118	8.33521	8.34176	8.35113	8.32988	8.32526	8.3141	8.27188	8.29965	8.25487	8.26057	8.27352	8.27487	8.26219	8.34021	8.31428	8.31581	8.33457	8.34694	8.31423	8.36625	8.32964	8.34678	8.35933	8.32382	8.36056	8.34694	8.30714	8.31579	8.29563	8.30548	8.25408	8.2776	8.25582	8.25691	8.25325	8.24071	8.25236	8.24919	8.27217	8.26835	8.2853
0.0446	8.3127	8.37975	8.35302	8.33184	8.31734	8.32719	8.35059	8.35126	8.31796	8.3106	8.32637	8.28003	8.29996	8.25828	8.26396	8.2795	8.27564	8.26904	8.35619	8.33296	8.32977	8.33654	8.36678	8.31275	8.37499	8.32575	8.35941	8.32503	8.32068	8.32533	8.32767	8.30169	8.32261	8.29217	8.30954	8.25478	8.27449	8.24378	8.24331	8.25217	8.24864	8.25746	8.27025	8.27904	8.24728	8.28377
0.0448	8.33005	8.36234	8.38083	8.32658	8.33527	8.33265	8.33507	8.36479	8.34361	8.31952	8.30117	8.28666	8.29752	8.26832	8.2696	8.28302	8.27017	8.27888	8.33771	8.31347	8.34668	8.33279	8.35423	8.31091	8.35277	8.34518	8.35509	8.3422	8.30987	8.32523	8.30876	8.31878	8.32596	8.29369	8.28585	8.25162	8.25998	8.24759	8.26252	8.26208	8.25289	8.27968	8.25672	8.27644	8.25315	8.28402
0.045	8.30418	8.36184	8.36078	8.3195	8.32597	8.3456	8.351	8.35202	8.33451	8.31014	8.31923	8.28954	8.29898	8.27641	8.24329	8.2705	8.23799	8.28139	8.3357	8.29716	8.33866	8.33632	8.35884	8.30076	8.36408	8.34655	8.34092	8.34758	8.33107	8.34801	8.30736	8.31947	8.32723	8.29573	8.3109	8.28829	8.24903	8.26111	8.2303	8.26453	8.2285	8.28515	8.25591	8.25717	8.25561	8.27989
0.0452	8.30547	8.36164	8.35584	8.32683	8.32888	8.34911	8.34132	8.34754	8.33822	8.31757	8.31494	8.29023	8.30153	8.28111	8.2487	8.26719	8.25716	8.28221	8.35879	8.28844	8.3232	8.35303	8.34407	8.31188	8.36666	8.36002	8.34568	8.32534	8.33308	8.34659	8.33169	8.33407	8.3075	8.3146	8.2912	8.26373	8.28767	8.25196	8.22929	8.24384	8.24073	8.26141	8.24087	8.25743	8.25231	8.27399
0.0454	8.31916	8.3562	8.35315	8.34183	8.35351	8.333	8.33604	8.34698	8.33069	8.31212	8.30465	8.26399	8.30424	8.27263	8.25901	8.26509	8.27748	8.27288	8.35139	8.30138	8.32244	8.34366	8.36832	8.31711	8.3547	8.33538	8.3236	8.33436	8.34445	8.33458	8.31122	8.30113	8.3221	8.29791	8.28111	8.27879	8.26915	8.25373	8.23671	8.23328	8.22838	8.26209	8.26486	8.26017	8.25625	8.26846
0.0456	8.33227	8.35397	8.34706	8.34294	8.34728	8.31951	8.34656	8.36781	8.33053	8.31456	8.34046	8.26032	8.29848	8.27506	8.26003	8.25086	8.27715	8.27957	8.36609	8.3108	8.32999	8.3351	8.38052	8.32775	8.3597	8.33843	8.32128	8.33265	8.32161	8.33727	8.33085	8.31281	8.32906	8.28776	8.29713	8.25716	8.26145	8.2576	8.23859	8.24005	8.24483	8.25943	8.24972	8.29298	8.26153	8.28616
0.0458	8.33812	8.35327	8.34456	8.31866	8.32998	8.3409	8.35007	8.35326	8.32345	8.31785	8.31923	8.27995	8.28804	8.27825	8.25348	8.26965	8.26651	8.27915	8.3641	8.32718	8.32866	8.34482	8.36323	8.30863	8.36812	8.32884	8.34893	8.32292	8.32485	8.35005	8.3311	8.31517	8.32128	8.28285	8.27506	8.25634	8.26393	8.26354	8.2484	8.26178	8.23506	8.26728	8.25816	8.28393	8.25369	8.27792
0.046	8.31385	8.3701	8.3578	8.31614	8.34439	8.33651	8.35817	8.37146	8.32376	8.30409	8.32187	8.28563	8.29883	8.28175	8.27487	8.27374	8.25174	8.26687	8.33112	8.31982	8.31841	8.35276	8.35837	8.31958	8.35441	8.34782	8.33597	8.35074	8.3309	8.35124	8.32298	8.3101	8.30722	8.29922	8.30075	8.25603	8.28635	8.25457	8.25307	8.25501	8.23582	8.27268	8.26745	8.27957	8.26311	8.26789
0.0462	8.33075	8.38202	8.36041	8.31141	8.3407	8.3312	8.33678	8.36326	8.3243	8.32129	8.31977	8.27852	8.29985	8.27709	8.24839	8.25801	8.27323	8.27239	8.34044	8.31289	8.32365	8.34403	8.35541	8.31432	8.3744	8.33656	8.33131	8.33042	8.33428	8.35436	8.31729	8.30388	8.32229	8.29119	8.29252	8.25668	8.26719	8.25988	8.24892	8.25795	8.24011	8.26065	8.26785	8.27012	8.2726	8.263
0.0464	8.3104	8.37226	8.34522	8.31859	8.33482	8.3208	8.34968	8.35391	8.29977	8.30682	8.32536	8.29381	8.27638	8.27309	8.25346	8.2548	8.26576	8.25885	8.3554	8.30914	8.33522	8.33924	8.35008	8.31036	8.39562	8.34903	8.36049	8.332	8.3077	8.34931	8.30121	8.29484	8.32388	8.29254	8.29247	8.25736	8.27227	8.24528	8.24952	8.24221	8.23443	8.25353	8.26859	8.27737	8.27507	8.28185
0.0466	8.33024	8.35901	8.35892	8.32938	8.35561	8.33786	8.36034	8.3475	8.31364	8.31653	8.31452	8.28232	8.29906	8.25795	8.27444	8.28039	8.27253	8.2528	8.36299	8.30438	8.33459	8.3446	8.34966	8.32985	8.35427	8.33842	8.35466	8.33183	8.31336	8.3493	8.30885	8.30687	8.31836	8.2796	8.28309	8.27148	8.27568	8.26969	8.22033	8.25694	8.25402	8.24287	8.25731	8.28129	8.25273	8.26915
0.0468	8.33982	8.35987	8.34777	8.31634	8.33788	8.32803	8.36066	8.34961	8.32531	8.32167	8.32564	8.28953	8.29628	8.26355	8.28549	8.28691	8.26267	8.27321	8.37479	8.30112	8.35789	8.34085	8.34275	8.29939	8.37705	8.33799	8.35756	8.3464	8.32608	8.33052	8.32211	8.30541	8.30046	8.29722	8.29376	8.26048	8.27765	8.27011	8.24784	8.26054	8.25037	8.26322	8.27044	8.27422	8.26043	8.27579
0.047	8.33371	8.35563	8.34967	8.32212	8.32794	8.32693	8.342	8.3422	8.31899	8.31075	8.31346	8.30283	8.3145	8.28037	8.26248	8.27896	8.26647	8.26113	8.35096	8.31106	8.33692	8.34579	8.3634	8.31724	8.35066	8.32494	8.35485	8.32696	8.31881	8.32887	8.34128	8.30833	8.31007	8.29528	8.27961	8.26678	8.27898	8.26915	8.23712	8.25956	8.23857	8.26075	8.24048	8.2787	8.25998	8.26558
0.0472	8.31164	8.37397	8.35531	8.32355	8.35064	8.34479	8.34646	8.34852	8.31359	8.32511	8.32468	8.2887	8.30458	8.28764	8.26443	8.26014	8.28382	8.25185	8.36516	8.29855	8.31952	8.34808	8.35477	8.31884	8.3529	8.33159	8.33277	8.34766	8.31186	8.32337	8.33335	8.31932	8.32016	8.30396	8.28484	8.25849	8.27304	8.26388	8.24694	8.24748	8.26538	8.26693	8.2549	8.26397	8.25763	8.28781
0.0474	8.32332	8.35747	8.354	8.33199	8.3532	8.32925	8.34302	8.35807	8.31747	8.30969	8.33097	8.27944	8.29809	8.27935	8.24823	8.2707	8.26607	8.26642	8.34808	8.31706	8.33483	8.33235	8.35521	8.31818	8.35823	8.35198	8.34326	8.33823	8.3099	8.32789	8.33094	8.30851	8.30886	8.29772	8.29673	8.27644	8.28435	8.25226	8.22658	8.26021	8.2444	8.27539	8.27327	8.26951	8.26372	8.26995
0.0476	8.31525	8.36408	8.35504	8.33705	8.3409	8.32927	8.34317	8.35342	8.31363	8.31465	8.31938	8.27106	8.29899	8.27576	8.25485	8.27131	8.26334	8.2633	8.34859	8.31525	8.32242	8.32713	8.34179	8.29832	8.37605	8.35339	8.34453	8.34334	8.31038	8.33104	8.31527	8.30576	8.31647	8.30387	8.30869	8.27794	8.27744	8.2569	8.23098	8.24213	8.23759	8.25795	8.25593	8.27509	8.24624	8.27084
0.0478	8.32525	8.35665	8.35824	8.31651	8.34948	8.34357	8.35308	8.35105	8.32222	8.29559	8.30896	8.26206	8.30654	8.25332	8.25114	8.26118	8.27324	8.27353	8.34727	8.30803	8.33102	8.32691	8.34724	8.31173	8.36269	8.35218	8.36524	8.33296	8.3218	8.33698	8.34585	8.30268	8.30601	8.30493	8.28746	8.24845	8.28804	8.24985	8.24755	8.25045	8.2546	8.2772	8.25509	8.27481	8.25603	8.28131
0.048	8.32307	8.37766	8.34796	8.31162	8.33277	8.34071	8.34573	8.35978	8.33786	8.30831	8.30908	8.27025	8.29939	8.26352	8.25284	8.26914	8.26467	8.25997	8.36343	8.33513	8.3333	8.34093	8.33119	8.31664	8.35161	8.33679	8.35145	8.33206	8.32888	8.34742	8.32451	8.3114	8.31775	8.30266	8.29256	8.26231	8.27097	8.24832	8.24386	8.26809	8.23373	8.29125	8.26815	8.27872	8.25817	8.28019
0.0482	8.31573	8.37087	8.35682	8.33273	8.34253	8.31614	8.36421	8.36106	8.31724	8.32945	8.30873	8.26495	8.2956	8.25483	8.25185	8.27631	8.27144	8.24688	8.33779	8.3117	8.33182	8.34507	8.32831	8.30636	8.34829	8.32468	8.35309	8.34213	8.32992	8.35102	8.30739	8.32613	8.31437	8.294	8.29474	8.27428	8.27645	8.23997	8.25243	8.25144	8.24214	8.26908	8.2632	8.26708	8.23957	8.26626
0.0484	8.32589	8.38169	8.36217	8.33494	8.33922	8.34904	8.34219	8.34192	8.31699	8.30537	8.31685	8.27784	8.28784	8.26345	8.23256	8.27465	8.26222	8.25973	8.35993	8.31212	8.31987	8.33325	8.34149	8.31375	8.3654	8.33376	8.33982	8.33902	8.31804	8.34223	8.3343	8.32281	8.29524	8.2956	8.28452	8.25849	8.26661	8.25732	8.22919	8.25283	8.22329	8.28245	8.25401	8.26252	8.25625	8.27793
0.0486	8.33693	8.36137	8.32832	8.32303	8.35419	8.34261	8.3399	8.33319	8.30582	8.30434	8.33027	8.28103	8.31641	8.26254	8.25688	8.26624	8.26488	8.27721	8.35789	8.32393	8.33705	8.33789	8.35407	8.31522	8.36329	8.34746	8.35359	8.33395	8.31309	8.33983	8.32726	8.30765	8.30711	8.30004	8.28813	8.25108	8.27281	8.24991	8.22707	8.2393	8.23582	8.24657	8.2605	8.2588	8.25551	8.27992
0.0488	8.32011	8.37451	8.32836	8.30298	8.34326	8.33838	8.3401	8.33691	8.3048	8.31604	8.32201	8.2869	8.29969	8.27269	8.2524	8.26791	8.28389	8.27054	8.35697	8.31721	8.33539	8.33762	8.36244	8.31208	8.36256	8.35288	8.34567	8.32549	8.29822	8.34374	8.31368	8.28901	8.31737	8.28941	8.30548	8.26412	8.27425	8.25264	8.24031	8.25325	8.25959	8.27054	8.24472	8.26394	8.26375	8.26425
0.049	8.3255	8.35458	8.35154	8.31887	8.35426	8.35431	8.3355	8.33651	8.3146	8.32047	8.32903	8.29311	8.30505	8.26794	8.25727	8.26026	8.26544	8.2691	8.35868	8.30452	8.32818	8.34541	8.35537	8.32769	8.35293	8.3364	8.34898	8.34364	8.31794	8.35692	8.32262	8.30636	8.31093	8.29933	8.28822	8.26222	8.28092	8.25647	8.23604	8.25738	8.24811	8.25851	8.2494	8.26427	8.23995	8.27354
0.0492	8.32638	8.36514	8.34661	8.33875	8.32939	8.33936	8.34036	8.35452	8.31188	8.30727	8.32672	8.28181	8.29111	8.2586	8.25449	8.26658	8.26917	8.27001	8.3536	8.31385	8.33623	8.34814	8.36143	8.32171	8.36258	8.33549	8.34211	8.33761	8.32441	8.33491	8.31087	8.31763	8.31184	8.29172	8.29886	8.24971	8.26929	8.24952	8.23986	8.24808	8.24564	8.27566	8.26419	8.27114	8.25662	8.28426
0.0494	8.33631	8.35166	8.35923	8.33516	8.32975	8.35037	8.33879	8.35515	8.31803	8.32319	8.32927	8.26769	8.28831	8.28155	8.25362	8.27342	8.26507	8.26408	8.33178	8.30457	8.32959	8.3451	8.35528	8.30679	8.37038	8.3576	8.34817	8.32665	8.30541	8.32829	8.31498	8.31526	8.32267	8.28732	8.30006	8.27459	8.28514	8.25265	8.25548	8.24612	8.2504	8.25844	8.23769	8.26577	8.26135	8.27549
0.0496	8.33505	8.36188	8.33886	8.3211	8.34252	8.34949	8.34048	8.35979	8.3181	8.32253	8.32693	8.28025	8.30031	8.27797	8.25006	8.26934	8.26768	8.26232	8.36228	8.30326	8.31602	8.35363	8.3677	8.31529	8.36734	8.34713	8.3468	8.33867	8.30768	8.3331	8.31928	8.31176	8.3177	8.28028	8.29512	8.25173	8.27832	8.23568	8.25163	8.23469	8.23699	8.25063	8.25536	8.27437	8.27041	8.27482
0.0498	8.31648	8.34569	8.34927	8.33299	8.33899	8.34954	8.35495	8.36938	8.32399	8.32184	8.31674	8.27358	8.30215	8.27412	8.24917	8.27214	8.26363	8.29362	8.34526	8.31047	8.31769	8.34778	8.35387	8.32483	8.36342	8.33869	8.34426	8.34605	8.30668	8.334	8.32409	8.30358	8.33718	8.3046	8.31299	8.25029	8.275	8.25973	8.24021	8.24615	8.24546	8.27734	8.25815	8.27137	8.25626	8.27751
0.05	8.31213	8.35812	8.3527	8.32901	8.34024	8.32347	8.35585	8.36658	8.32801	8.30079	8.31903	8.28269	8.29041	8.2771	8.23833	8.27605	8.28216	8.28394	8.34003	8.32308	8.33051	8.34324	8.34666	8.33213	8.35971	8.32715	8.34566	8.33735	8.33114	8.3466	8.31061	8.29855	8.30847	8.29561	8.30122	8.26039	8.29539	8.25775	8.23337	8.26932	8.24719	8.28496	8.24608	8.26777	8.25503	8.26669
0.0502	8.33636	8.37892	8.34187	8.32485	8.34711	8.3711	8.3711	8.34874	8.32379	8.2997	8.3142	8.28681	8.30017	8.27602	8.27179	8.27836	8.27565	8.25597	8.34105	8.30327	8.32983	8.32745	8.35723	8.30668	8.35559	8.31564	8.33473	8.34863	8.32357	8.35265	8.32201	8.31005	8.32751	8.28352	8.28822	8.24993	8.29067	8.27061	8.25119	8.26785	8.2373	8.28494	8.2506	8.25879	8.24303	8.27372
0.0504	8.32889	8.38338	8.3489	8.32485	8.33075	8.3502	8.36753	8.35715	8.3125	8.3049	8.3164	8.29144	8.29762	8.28073	8.262	8.27558	8.27401	8.274	8.34858	8.31821	8.3441	8.31717	8.33857	8.32399	8.35002	8.3417	8.34039	8.33687	8.31168	8.35283	8.33532	8.30493	8.30026	8.2958	8.30204	8.26058	8.28735	8.25222	8.26205	8.27619	8.25058	8.27564	8.25622	8.27329	8.25998	8.27225
0.0506	8.32131	8.36051	8.32433	8.32473	8.33389	8.34703	8.34223	8.3698	8.30862	8.30969	8.31866	8.28342	8.29303	8.26866	8.26138	8.26435	8.28	8.2703	8.34499	8.31196	8.33475	8.34612	8.35475	8.31944	8.36596	8.34548	8.3339	8.35031	8.32575	8.3287	8.32497	8.32637	8.30102	8.2952	8.28616	8.27775	8.2852	8.26036	8.23838	8.2696	8.25832	8.27834	8.25382	8.26981	8.26686	8.26738
0.0508	8.31394	8.35086	8.34802	8.32788	8.35396	8.33753	8.35866	8.37632	8.33199	8.3155	8.32047	8.28808	8.29187	8.27035	8.26406	8.26477	8.27933	8.28382	8.34816	8.30899	8.32543	8.3261	8.34581	8.33477	8.37535	8.3491	8.32283	8.34052	8.31557	8.34351	8.34572	8.31554	8.3024	8.29858	8.29916	8.27405	8.27058	8.2614	8.24173	8.26742	8.2516	8.28126	8.24921	8.25686	8.24368	8.2864
0.051	8.31966	8.36089	8.34805	8.32911	8.34584	8.32887	8.33449	8.34406	8.32051	8.32763	8.32803	8.27846	8.31392	8.26554	8.26301	8.26807	8.26885	8.27549	8.33736	8.29281	8.33112	8.34308	8.35336	8.32328	8.38148	8.36758	8.3365	8.3365	8.31346	8.33195	8.30605	8.30013	8.31059	8.2948	8.30013	8.25211	8.28051	8.26017	8.23515	8.25309	8.2608	8.25359	8.2509	8.25376	8.26928	8.26439
0.0512	8.31357	8.34657	8.35367	8.34217	8.34562	8.32522	8.33413	8.35186	8.32771	8.31481	8.32823	8.28798	8.2949	8.2707	8.25616	8.27897	8.26698	8.2723	8.33531	8.30016	8.31717	8.33772	8.34589	8.31622	8.36015	8.34284	8.33649	8.33454	8.30618	8.32632	8.33395	8.31504	8.32089	8.31398	8.30195	8.26514	8.29123	8.2571	8.23611	8.26786	8.23422	8.26414	8.24502	8.25096	8.265	8.2717
0.0514	8.31285	8.3473	8.36608	8.32945	8.33867	8.33658	8.33688	8.35198	8.30994	8.29972	8.31996	8.28432	8.26589	8.28894	8.2626	8.25822	8.2473	8.26001	8.36126	8.3026	8.31713	8.33517	8.35213	8.30821	8.34345	8.33423	8.34662	8.33223	8.31361	8.3621	8.3157	8.32229	8.32867	8.30845	8.29158	8.28411	8.27635	8.25776	8.23616	8.25688	8.24543	8.26297	8.25006	8.2649	8.28181	8.26227
0.0516	8.30583	8.33999	8.34321	8.32834	8.35115	8.3307	8.34661	8.35701	8.3232	8.30279	8.33375	8.27394	8.28744	8.28701	8.25029	8.26501	8.25511	8.26287	8.34857	8.31726	8.34229	8.3434	8.34689	8.31203	8.34702	8.3323	8.35159	8.33457	8.31721	8.35274	8.33474	8.3093	8.29829	8.3033	8.295	8.25766	8.27915	8.24325	8.23989	8.25796	8.22753	8.25672	8.24471	8.26747	8.26451	8.25779
0.0518	8.30978	8.34698	8.36439	8.33107	8.36396	8.35358	8.36097	8.34928	8.33413	8.31392	8.31282	8.27533	8.28925	8.29984	8.23534	8.27572	8.25201	8.26658	8.3325	8.31741	8.32149	8.34104	8.3391	8.34041	8.35266	8.34372	8.33971	8.34217	8.30842	8.3352	8.31441	8.31933	8.32032	8.29861	8.29452	8.2483	8.28985	8.2469	8.24502	8.26385	8.24597	8.27695	8.25182	8.26393	8.25306	8.26079
0.052	8.32042	8.34154	8.35495	8.31555	8.3542	8.32893	8.32633	8.35635	8.32302	8.32029	8.31551	8.28653	8.31191	8.27143	8.25105	8.27559	8.26555	8.27013	8.33445	8.30003	8.33677	8.3534	8.34057	8.33747	8.35647	8.33839	8.337	8.33003	8.32146	8.32691	8.32567	8.29797	8.33306	8.30588	8.28738	8.24763	8.27829	8.25951	8.233	8.26384	8.2529	8.28882	8.27099	8.27013	8.26528	8.27697
0.0522	8.34195	8.36722	8.33176	8.31744	8.33878	8.33119	8.34247	8.36206	8.31873	8.31302	8.3058	8.28008	8.2969	8.27981	8.25845	8.25424	8.27894	8.27454	8.33261	8.31677	8.33083	8.34075	8.36565	8.33048	8.36266	8.3516	8.35291	8.33254	8.33859	8.33202	8.32106	8.31005	8.30769	8.29379	8.29579	8.26306	8.28699	8.25673	8.24199	8.25518	8.24557	8.26872	8.2562	8.26335	8.2588	8.29387
0.0524	8.31889	8.36649	8.34827	8.31278	8.33589	8.34327	8.36366	8.35061	8.31315	8.30359	8.31921	8.29696	8.29648	8.25192	8.27186	8.2637	8.28047	8.25306	8.33552	8.30209	8.32501	8.33104	8.36551	8.31823	8.34811	8.33341	8.35279	8.3631	8.32518	8.32064	8.32866	8.29293	8.31381	8.29143	8.30047	8.27077	8.28843	8.25001	8.25372	8.23922	8.24539	8.26125	8.25834	8.28712	8.2671	8.28336
0.0526	8.3209	8.36848	8.34196	8.32462	8.3445	8.34024	8.35511	8.36445	8.33223	8.31744	8.33072	8.2917	8.31964	8.27075	8.26094	8.26502	8.27415	8.27712	8.33032	8.31763	8.33173	8.33276	8.34356	8.33319	8.35846	8.34411	8.33028	8.34805	8.32876	8.32991	8.3184	8.30604	8.31372	8.30052	8.2873	8.28262	8.29138	8.24259	8.23354	8.24252	8.2159	8.25485	8.24578	8.27241	8.27254	8.26668
0.0528	8.31533	8.3765	8.33579	8.33239	8.32125	8.32924	8.34757	8.35938	8.33694	8.30718	8.30785	8.27395	8.30877	8.2636	8.26746	8.25752	8.26721	8.25982	8.34091	8.31059	8.33041	8.34345	8.33917	8.3152	8.3707	8.34743	8.36208	8.34834	8.30629	8.3428	8.33704	8.32211	8.32508	8.29722	8.29296	8.27515	8.28271	8.2506	8.23336	8.23388	8.24705	8.26516	8.25137	8.25954	8.27256	8.25207
0.053	8.31283	8.36246	8.33416	8.31461	8.34527	8.34653	8.34111	8.36547	8.31505	8.31403	8.32268	8.28782	8.2866	8.25928	8.27442	8.26015	8.27714	8.26356	8.32684	8.31742	8.30697	8.33532	8.33795	8.32697	8.36362	8.35417	8.33209	8.33137	8.29355	8.33251	8.33023	8.31297	8.30812	8.30601	8.31177	8.25107	8.26018	8.26681	8.25001	8.25497	8.2468	8.2724	8.26123	8.27429	8.25109	8.27351
0.0532	8.32272	8.35948	8.33285	8.3201	8.33182	8.33795	8.3517	8.36529	8.33873	8.32018	8.32568	8.28561	8.29505	8.28311	8.26809	8.27724	8.27392	8.26727	8.3436	8.29411	8.29821	8.31954	8.34148	8.33091	8.36024	8.34352	8.35392	8.3222	8.33196	8.36353	8.31545	8.31161	8.32067	8.30895	8.29521	8.27649	8.28527	8.24803	8.25312	8.2603	8.23581	8.26526	8.25318	8.27676	8.25402	8.26423
0.0534	8.3173	8.36117	8.34701	8.33393	8.3325	8.3382	8.3319	8.37464	8.32366	8.33191	8.31537	8.28161	8.31422	8.26181	8.27181	8.26583	8.26133	8.27267	8.32368	8.28355	8.30369	8.33027	8.35721	8.32366	8.36843	8.33604	8.36617	8.33064	8.32297	8.35123	8.30835	8.30476	8.31998	8.29686	8.29864	8.26578	8.27131	8.26684	8.24629	8.26837	8.23546	8.28586	8.26534	8.29463	8.27222	8.27467
0.0536	8.32146	8.36738	8.33064	8.32345	8.33022	8.32564	8.35742	8.35726	8.32141	8.30563	8.32411	8.29158	8.30274	8.25751	8.25202	8.27533	8.254	8.27026	8.34219	8.29565	8.32777	8.34046	8.34077	8.32843	8.35999	8.36334	8.34792	8.33852	8.30327	8.33407	8.32791	8.31752	8.3119	8.29116	8.28258	8.26339	8.26941	8.23511	8.24708	8.24316	8.2344	8.28596	8.26391	8.27618	8.27436	8.27695
0.0538	8.30819	8.38125	8.33794	8.32767	8.33604	8.34373	8.34834	8.36743	8.31914	8.32583	8.31355	8.29185	8.31163	8.26549	8.25266	8.26381	8.26709	8.26979	8.34353	8.29411	8.31029	8.3496	8.34809	8.30392	8.37832	8.34072	8.3463	8.31884	8.32665	8.33302	8.32137	8.31778	8.3123	8.3039	8.30428	8.26584	8.29185	8.27309	8.23225	8.25931	8.23794	8.25506	8.25383	8.28306	8.26231	8.27211
0.054	8.32697	8.3686	8.33549	8.33782	8.33811	8.34271	8.35973	8.35316	8.33261	8.31468	8.31761	8.29721	8.31155	8.26723	8.26154	8.25838	8.25635	8.27728	8.34289	8.31714	8.33143	8.34261	8.3535	8.31116	8.39077	8.35435	8.34307	8.32791	8.301	8.32384	8.32454	8.32138	8.30484	8.29596	8.28677	8.26444	8.26602	8.24677	8.22503	8.2527	8.24644	8.26537	8.2489	8.2737	8.25686	8.28185
0.0542	8.32166	8.34805	8.33598	8.34591	8.34658	8.31735	8.33417	8.36442	8.3169	8.31653	8.33061	8.28944	8.27385	8.26801	8.26077	8.26683	8.27584	8.27363	8.33924	8.29903	8.30502	8.33508	8.35233	8.33511	8.3743	8.35379	8.34275	8.34585	8.3176	8.31849	8.31763	8.31089	8.3085	8.29691	8.27887	8.24811	8.27719	8.24439	8.22836	8.24906	8.24876	8.2543	8.24306	8.27026	8.25516	8.27079
0.0544	8.32812	8.34433	8.36775	8.32913	8.34122	8.3388	8.32348	8.35003	8.32252	8.32914	8.31208	8.28895	8.2929	8.26838	8.25271	8.25119	8.2632	8.26374	8.37179	8.30393	8.31291	8.34134	8.35035	8.31466	8.35439	8.35133	8.3582	8.33872	8.3374	8.33486	8.33117	8.31079	8.31627	8.3065	8.29514	8.25885	8.27488	8.25395	8.23455	8.25943	8.2456	8.2588	8.25008	8.2656	8.2607	8.27984
0.0546	8.30311	8.35731	8.36458	8.33241	8.34276	8.34238	8.33225	8.3533	8.32588	8.31621	8.32998	8.27719	8.29285	8.26674	8.27539	8.27853	8.26247	8.26854	8.35222	8.32372	8.32512	8.33352	8.34813	8.33848	8.34881	8.35528	8.34773	8.33325	8.32631	8.34751	8.31337	8.31309	8.32111	8.29397	8.28267	8.25332	8.28267	8.27617	8.2409	8.24801	8.24438	8.26699	8.26056	8.27184	8.23778	8.28248
0.0548	8.32051	8.38209	8.3501	8.33065	8.32628	8.3294	8.36411	8.36849	8.33363	8.31606	8.32345	8.27926	8.29111	8.26667	8.27166	8.27374	8.28107	8.25455	8.34385	8.29172	8.33032	8.33353	8.34077	8.33433	8.3588	8.34579	8.34902	8.34669	8.31646	8.31881	8.32063	8.31985	8.31934	8.29595	8.29394	8.2647	8.28476	8.25422	8.23314	8.23532	8.23276	8.27986	8.26903	8.28191	8.26716	8.27699
0.055	8.30506	8.37997	8.35832	8.32752	8.33924	8.3363	8.36039	8.35372	8.32554	8.3385	8.34505	8.29221	8.29678	8.26641	8.23813	8.27863	8.27291	8.26312	8.33358	8.31586	8.32547	8.32116	8.36303	8.32253	8.34898	8.34237	8.34773	8.33924	8.32169	8.33022	8.32705	8.31569	8.31892	8.30125	8.28083	8.26075	8.28956	8.25446	8.24614	8.24889	8.24482	8.27472	8.24951	8.25908	8.24927	8.29126
0.0552	8.33276	8.35975	8.3531	8.32833	8.32932	8.32637	8.34208	8.34007	8.33068	8.31439	8.33139	8.27774	8.304	8.27217	8.26453	8.26841	8.25687	8.26544	8.34257	8.30737	8.32776	8.34824	8.33643	8.32284	8.36222	8.33383	8.34399	8.34566	8.33917	8.3334	8.31842	8.3091	8.32602	8.29525	8.27382	8.25506	8.27937	8.25041	8.23936	8.24947	8.23483	8.27139	8.25266	8.25953	8.28387	8.27567
0.0554	8.3235	8.35111	8.34414	8.32898	8.33519	8.33835	8.33125	8.36143	8.33645	8.32092	8.32275	8.28454	8.2917	8.2691	8.26158	8.25807	8.2685	8.25178	8.35006	8.31044	8.32673	8.34101	8.32843	8.31508	8.35235	8.35206	8.32451	8.34221	8.3171	8.32893	8.31143	8.30781	8.31683	8.31684	8.2753	8.25523	8.26404	8.25502	8.22564	8.25157	8.21104	8.25448	8.26208	8.25882	8.26932	8.25806
0.0556	8.31809	8.35603	8.33402	8.35325	8.3331	8.33862	8.32795	8.36101	8.3208	8.31028	8.33238	8.27575	8.29577	8.25736	8.26544	8.26269	8.26343	8.28392	8.34988	8.30493	8.32907	8.3249	8.35302	8.32741	8.35993	8.34155	8.339	8.3298	8.31213	8.33481	8.33969	8.32415	8.32397	8.30464	8.27936	8.27993	8.26367	8.26607	8.24758	8.23419	8.24603	8.25651	8.2513	8.26467	8.26383	8.27897
0.0558	8.32224	8.35292	8.32687	8.35778	8.33153	8.32565	8.34283	8.34411	8.32757	8.31556	8.31013	8.28826	8.28385	8.26049	8.26067	8.26764	8.26766	8.28553	8.32933	8.31161	8.34457	8.32638	8.36082	8.31206	8.35007	8.34754	8.34611	8.34773	8.31597	8.35156	8.31591	8.30914	8.31275	8.30097	8.29066	8.27441	8.27161	8.26497	8.22842	8.24899	8.23221	8.26955	8.2529	8.28068	8.24824	8.2772
0.056	8.31538	8.35429	8.33701	8.33053	8.34834	8.33502	8.34977	8.3591	8.30762	8.31038	8.32098	8.27523	8.30404	8.26184	8.27015	8.25707	8.27819	8.27056	8.34992	8.30379	8.32395	8.3348	8.36593	8.3136	8.35951	8.33173	8.34575	8.35413	8.33546	8.34988	8.31612	8.31329	8.31682	8.30391	8.29429	8.25637	8.28023	8.26786	8.24988	8.26149	8.24865	8.27694	8.25067	8.26367	8.27357	8.2822
0.0562	8.31645	8.35147	8.35193	8.33193	8.33229	8.3407	8.34397	8.35895	8.31645	8.32834	8.32517	8.28194	8.29931	8.28471	8.27262	8.26324	8.26399	8.28655	8.34194	8.28114	8.31326	8.33627	8.35869	8.32302	8.36612	8.34921	8.3395	8.34619	8.34048	8.35768	8.3157	8.30955	8.31847	8.3135	8.30585	8.2517	8.29076	8.26302	8.23561	8.24636	8.22551	8.2716	8.25363	8.26194	8.26578	8.28099
0.0564	8.32617	8.35381	8.34302	8.33108	8.35941	8.32821	8.33351	8.36188	8.32276	8.32451	8.30963	8.27436	8.30469	8.28771	8.26623	8.27513	8.26309	8.27303	8.34965	8.2773	8.32823	8.33564	8.35276	8.32396	8.37893	8.33538	8.33398	8.31888	8.32864	8.33587	8.31325	8.31075	8.31358	8.29809	8.28432	8.25798	8.27278	8.26727	8.23343	8.24623	8.24032	8.26787	8.24626	8.27207	8.23539	8.27024
0.0566	8.32482	8.36368	8.35191	8.3173	8.35052	8.3436	8.3286	8.36625	8.3215	8.31619	8.31033	8.28469	8.30029	8.26466	8.26707	8.2781	8.2667	8.27798	8.33233	8.30808	8.316	8.32573	8.35796	8.32512	8.34383	8.32961	8.33234	8.34454	8.32406	8.33055	8.31582	8.29658	8.33004	8.28526	8.28925	8.27622	8.2969	8.26854	8.23042	8.25235	8.24784	8.26627	8.24895	8.27023	8.26292	8.2614
0.0568	8.32431	8.34646	8.3205	8.32704	8.35117	8.33262	8.35273	8.35794	8.31929	8.30337	8.31857	8.29841	8.291	8.27465	8.25119	8.27266	8.26715	8.28027	8.34938	8.30245	8.33389	8.34683	8.34629	8.31882	8.34768	8.3375	8.34094	8.3259	8.31822	8.33565	8.32012	8.28623	8.32894	8.29082	8.27899	8.25963	8.29858	8.27317	8.23883	8.2558	8.23786	8.25954	8.25703	8.26556	8.26643	8.26982
0.057	8.32141	8.3463	8.33917	8.33403	8.34141	8.34371	8.36258	8.3618	8.31659	8.30803	8.32358	8.28232	8.3077	8.26849	8.25698	8.25622	8.26084	8.29145	8.33596	8.31741	8.31747	8.3371	8.34977	8.31643	8.36533	8.33387	8.35247	8.33408	8.31835	8.32499	8.31902	8.29219	8.32207	8.29484	8.28393	8.26093	8.26056	8.26719	8.23901	8.26751	8.25615	8.25758	8.25008	8.27472	8.26197	8.28406
0.0572	8.30018	8.35247	8.35286	8.32931	8.3313	8.34892	8.33103	8.35193	8.31371	8.30797	8.31818	8.28689	8.3038	8.26498	8.26424	8.26941	8.27101	8.28351	8.33148	8.31796	8.3065	8.33153	8.3392	8.31978	8.3743	8.3462	8.34122	8.34826	8.3056	8.32524	8.33731	8.30178	8.31356	8.29229	8.30976	8.27044	8.28226	8.25555	8.24611	8.25216	8.25143	8.26851	8.24516	8.26837	8.24477	8.28277
0.0574	8.30657	8.36345	8.34885	8.32067	8.34328	8.33189	8.32766	8.36263	8.32036	8.32134	8.30806	8.27805	8.29621	8.26754	8.25196	8.2691	8.27415	8.2668	8.3453	8.30508	8.32564	8.333	8.35071	8.32855	8.36861	8.33166	8.36423	8.3366	8.31978	8.34171	8.32233	8.29699	8.30096	8.29256	8.29645	8.27183	8.29174	8.2663	8.23887	8.24954	8.25556	8.2597	8.2338	8.29327	8.26228	8.27168
0.0576	8.32956	8.35254	8.34848	8.32511	8.33922	8.32704	8.33908	8.34721	8.32556	8.31702	8.33208	8.27896	8.30431	8.26515	8.25774	8.2647	8.2742	8.27024	8.33744	8.32399	8.31414	8.32592	8.3379	8.31067	8.36216	8.33614	8.3385	8.35064	8.32274	8.31954	8.31906	8.33231	8.32401	8.30136	8.29636	8.26658	8.2854	8.27539	8.25888	8.24792	8.22886	8.26251	8.25487	8.24922	8.26753	8.26557
0.0578	8.30569	8.35693	8.33969	8.33763	8.334	8.32459	8.35742	8.35198	8.34236	8.31011	8.32124	8.28616	8.29809	8.26694	8.27918	8.2541	8.27526	8.28246	8.33866	8.30378	8.32507	8.32306	8.36423	8.31149	8.38156	8.35385	8.3595	8.33324	8.3075	8.32309	8.31127	8.31255	8.32492	8.30373	8.30339	8.27641	8.26936	8.25971	8.25618	8.24733	8.23972	8.27294	8.24599	8.2744	8.28331	8.26724
0.058	8.3207	8.37229	8.35293	8.32508	8.33764	8.34165	8.36215	8.35334	8.33356	8.33388	8.32036	8.27543	8.30587	8.25642	8.25022	8.27742	8.25957	8.27918	8.32968	8.31111	8.32839	8.32428	8.34763	8.31522	8.35695	8.35313	8.34885	8.36102	8.30678	8.34101	8.32033	8.31543	8.30426	8.28692	8.2998	8.27651	8.26601	8.26619	8.23609	8.24054	8.24161	8.27334	8.24791	8.2504	8.26664	8.28606
0.0582	8.32047	8.35193	8.3445	8.34019	8.33957	8.34481	8.3305	8.35264	8.334	8.32252	8.32781	8.28348	8.29485	8.27501	8.2521	8.26503	8.26106	8.25939	8.34847	8.29474	8.31698	8.33106	8.35397	8.31615	8.36893	8.3433	8.34317	8.33356	8.31864	8.32161	8.32796	8.29672	8.32302	8.30776	8.28344	8.25402	8.28627	8.27268	8.24658	8.25213	8.23958	8.29154	8.2424	8.26364	8.26293	8.28351
0.0584	8.32972	8.3496	8.33839	8.33641	8.34425	8.32599	8.34802	8.37606	8.32311	8.33307	8.34046	8.27131	8.28464	8.26853	8.26329	8.26978	8.27405	8.27337	8.34803	8.32324	8.31857	8.33362	8.35339	8.32835	8.34604	8.34388	8.35348	8.3342	8.3088	8.31552	8.32284	8.31933	8.32263	8.29442	8.30318	8.27432	8.27798	8.27793	8.23994	8.25044	8.24286	8.29055	8.25194	8.28097	8.26608	8.28197
0.0586	8.33316	8.36253	8.35103	8.33635	8.34216	8.34218	8.34106	8.35212	8.30511	8.32178	8.32117	8.28831	8.31239	8.2778	8.27101	8.2514	8.27096	8.26009	8.359	8.29787	8.32051	8.33915	8.35503	8.34781	8.36545	8.34952	8.35659	8.35381	8.34241	8.33886	8.319	8.31118	8.3023	8.31872	8.29585	8.29442	8.2854	8.26106	8.24174	8.25062	8.23035	8.27034	8.24703	8.28147	8.27148	8.27125
0.0588	8.31032	8.36118	8.36825	8.34923	8.35085	8.33445	8.33734	8.34052	8.33087	8.32246	8.32267	8.27963	8.30273	8.26619	8.28397	8.26791	8.25561	8.28794	8.33754	8.30462	8.32076	8.33376	8.3469	8.33325	8.36339	8.35371	8.35807	8.33466	8.31822	8.32673	8.33189	8.30096	8.29431	8.29572	8.28452	8.27595	8.26922	8.26195	8.23721	8.26196	8.25494	8.26447	8.24602	8.25824	8.25897	8.27245
0.059	8.31677	8.35773	8.36188	8.34056	8.33802	8.33293	8.34795	8.35471	8.32379	8.32703	8.32934	8.28844	8.29834	8.28246	8.28542	8.27048	8.26611	8.25927	8.33374	8.30455	8.33935	8.32644	8.34712	8.32138	8.36419	8.35244	8.35289	8.32088	8.32921	8.33214	8.31151	8.31104	8.29248	8.29175	8.30452	8.25387	8.29004	8.26099	8.23014	8.23391	8.23636	8.26264	8.26159	8.27064	8.27579	8.26114
0.0592	8.30855	8.36232	8.34681	8.32991	8.34835	8.33651	8.34429	8.34474	8.33046	8.31921	8.33052	8.27916	8.301	8.27721	8.25577	8.29809	8.28251	8.28915	8.3462	8.30915	8.32875	8.32583	8.35941	8.32575	8.37609	8.3527	8.33791	8.31902	8.32926	8.33556	8.31318	8.31238	8.31055	8.29998	8.29086	8.27277	8.27182	8.27148	8.2348	8.24142	8.24649	8.26132	8.25253	8.25729	8.26464	8.26454
0.0594	8.32861	8.36779	8.34896	8.30891	8.34405	8.35204	8.34669	8.3616	8.33611	8.30241	8.33651	8.292	8.28693	8.28348	8.26158	8.26927	8.26262	8.27988	8.33985	8.29723	8.33865	8.33237	8.36283	8.31304	8.37222	8.35804	8.35137	8.33089	8.33261	8.32572	8.33366	8.31048	8.32112	8.30214	8.29476	8.27241	8.27754	8.25008	8.24598	8.26755	8.24884	8.26558	8.25547	8.25504	8.24943	8.27312
0.0596	8.32191	8.37065	8.34391	8.31341	8.33926	8.33946	8.34977	8.37238	8.32605	8.32146	8.33481	8.28557	8.29795	8.25878	8.26121	8.25946	8.26454	8.28207	8.32839	8.29476	8.3283	8.32214	8.34861	8.30194	8.3593	8.33512	8.35805	8.34446	8.33242	8.33859	8.32864	8.3177	8.31995	8.28632	8.29934	8.24662	8.28285	8.2641	8.24464	8.25283	8.24996	8.26009	8.26928	8.25562	8.26625	8.27815
0.0598	8.31926	8.37253	8.34018	8.3255	8.32578	8.34274	8.33924	8.35757	8.3176	8.31319	8.31261	8.28819	8.2982	8.26606	8.266	8.24892	8.26686	8.27931	8.3472	8.30399	8.32356	8.3184	8.34804	8.30482	8.34841	8.34225	8.33714	8.34419	8.30827	8.3155	8.32874	8.31653	8.32086	8.29098	8.285	8.26059	8.28477	8.25353	8.23324	8.24126	8.24553	8.27094	8.25624	8.27287	8.27033	8.27325
0.06	8.3215	8.36848	8.33796	8.331	8.33375	8.34424	8.32015	8.34236	8.31271	8.33073	8.32807	8.29218	8.29222	8.27538	8.26728	8.27396	8.27943	8.28151	8.35141	8.32413	8.31836	8.31699	8.34579	8.31364	8.36149	8.34848	8.33857	8.34055	8.32078	8.32887	8.30287	8.31486	8.32088	8.30157	8.28624	8.25794	8.29159	8.25994	8.24865	8.2378	8.24085	8.27995	8.26864	8.26397	8.2669	8.26035
0.0602	8.34115	8.36083	8.35537	8.34487	8.34773	8.34152	8.33587	8.34737	8.32508	8.31497	8.31931	8.28319	8.29167	8.27808	8.26329	8.27569	8.26905	8.26883	8.3411	8.30235	8.32682	8.31477	8.36988	8.33061	8.37317	8.34232	8.33928	8.34876	8.32989	8.34332	8.3334	8.32417	8.31617	8.30084	8.29553	8.27357	8.269	8.26165	8.25883	8.25689	8.24796	8.26087	8.27287	8.27096	8.26746	8.27083
0.0604	8.32863	8.36418	8.35016	8.33611	8.3252	8.36075	8.31767	8.3602	8.34815	8.31368	8.31998	8.29	8.29298	8.25916	8.27218	8.27414	8.26232	8.2871	8.3448	8.31213	8.32394	8.33267	8.34633	8.32069	8.35497	8.35019	8.35529	8.35865	8.31036	8.33664	8.31874	8.28997	8.29799	8.28156	8.27888	8.27073	8.28286	8.28173	8.2445	8.24757	8.24815	8.26107	8.24797	8.25564	8.26185	8.27507
0.0606	8.31748	8.38592	8.34051	8.33568	8.35158	8.33613	8.34608	8.35368	8.33736	8.31038	8.33871	8.29108	8.30116	8.26929	8.27518	8.29199	8.2494	8.29044	8.34142	8.3246	8.31991	8.33742	8.34709	8.32405	8.35209	8.35327	8.35253	8.3596	8.32372	8.34326	8.33465	8.31178	8.31576	8.29781	8.27514	8.27415	8.2839	8.25632	8.24023	8.25274	8.2515	8.27609	8.25301	8.26394	8.26543	8.28315
0.0608	8.32265	8.37503	8.3324	8.32603	8.33209	8.33008	8.33597	8.34414	8.32216	8.30492	8.32447	8.285	8.30312	8.26648	8.27251	8.28424	8.27291	8.27302	8.35049	8.317	8.31738	8.33924	8.34049	8.31517	8.37658	8.31866	8.34436	8.34634	8.34049	8.33554	8.32961	8.30731	8.32346	8.30777	8.29203	8.28585	8.27814	8.25785	8.22865	8.271	8.24092	8.26568	8.2649	8.27019	8.26782	8.27764
0.061	8.31912	8.36762	8.35006	8.3364	8.3428	8.34141	8.33633	8.34931	8.32911	8.29708	8.31862	8.28934	8.28587	8.26408	8.25447	8.26511	8.24485	8.26729	8.35152	8.32184	8.3301	8.34435	8.35238	8.30081	8.35618	8.33457	8.3321	8.34126	8.3196	8.35188	8.33032	8.31678	8.31872	8.29441	8.29009	8.29215	8.27313	8.25014	8.22173	8.2604	8.23612	8.24788	8.25462	8.26581	8.26243	8.26906
0.0612	8.32471	8.363	8.3424	8.32014	8.3485	8.32088	8.35001	8.34518	8.31047	8.32366	8.30547	8.26864	8.30448	8.28513	8.26682	8.2806	8.26366	8.26743	8.34653	8.33171	8.33041	8.34597	8.3404	8.32063	8.36301	8.34681	8.34352	8.33096	8.3149	8.31804	8.31433	8.3231	8.3091	8.29031	8.30917	8.2622	8.27296	8.26428	8.23008	8.24916	8.24563	8.25242	8.24173	8.2667	8.26066	8.28052
0.0614	8.31628	8.37239	8.34965	8.32561	8.35027	8.34508	8.33764	8.37483	8.32067	8.3064	8.31226	8.2736	8.30636	8.26694	8.25638	8.28017	8.25885	8.26574	8.34935	8.31405	8.32563	8.33821	8.32813	8.32168	8.35688	8.33191	8.3533	8.33128	8.33005	8.33106	8.33395	8.29273	8.31466	8.29377	8.2993	8.25559	8.27765	8.25926	8.24623	8.25666	8.2267	8.26187	8.24603	8.26395	8.24834	8.25986
0.0616	8.31347	8.36772	8.33027	8.31966	8.34785	8.33117	8.34143	8.33513	8.31578	8.30699	8.32161	8.281	8.29943	8.27229	8.24893	8.26461	8.25082	8.26948	8.34697	8.32312	8.32831	8.32682	8.33535	8.31887	8.35297	8.32938	8.3361	8.351	8.33017	8.33885	8.31173	8.30438	8.32049	8.31146	8.29795	8.28419	8.26945	8.27004	8.24425	8.2421	8.23309	8.26965	8.24576	8.25664	8.26628	8.29422
0.0618	8.32238	8.37054	8.34195	8.31076	8.34127	8.34263	8.32133	8.34472	8.31185	8.30326	8.3354	8.29518	8.30466	8.25261	8.24903	8.26981	8.26242	8.28465	8.32815	8.31263	8.33095	8.32463	8.33836	8.31268	8.35674	8.35163	8.34148	8.33446	8.33093	8.33654	8.33741	8.304	8.31432	8.30031	8.29041	8.27465	8.28179	8.2546	8.24435	8.25395	8.24292	8.26854	8.2328	8.26052	8.25742	8.27334
0.062	8.32461	8.3674	8.34901	8.32256	8.34379	8.35612	8.34581	8.36548	8.30324	8.31602	8.32299	8.30254	8.31343	8.26877	8.26074	8.28185	8.26977	8.29203	8.35334	8.31824	8.34424	8.3498	8.33891	8.31513	8.35361	8.3485	8.32863	8.35121	8.33105	8.34336	8.33387	8.32581	8.31956	8.30186	8.29617	8.26263	8.27128	8.26795	8.24487	8.25296	8.2616	8.26787	8.26139	8.2651	8.23881	8.2554
0.0622	8.31624	8.36864	8.34526	8.32101	8.31953	8.35236	8.36197	8.35325	8.31903	8.3144	8.31119	8.30247	8.30167	8.26857	8.27036	8.2704	8.27735	8.25019	8.35285	8.30652	8.34471	8.32872	8.35113	8.32163	8.36042	8.3427	8.32909	8.34102	8.3121	8.3471	8.32267	8.31151	8.2974	8.29892	8.29234	8.25251	8.28029	8.2562	8.24336	8.24923	8.23869	8.25587	8.26052	8.24828	8.2617	8.27401
0.0624	8.31848	8.35515	8.34751	8.32433	8.34397	8.31799	8.34508	8.33906	8.31998	8.30849	8.32381	8.28434	8.30834	8.27018	8.26684	8.27354	8.27626	8.26727	8.33875	8.29028	8.32615	8.34459	8.3412	8.31609	8.35114	8.33258	8.3248	8.33676	8.32277	8.34143	8.33302	8.3164	8.30738	8.3173	8.30302	8.26741	8.28221	8.26661	8.23349	8.2609	8.24954	8.27485	8.24921	8.25952	8.27187	8.27497
0.0626	8.32747	8.36416	8.34681	8.34086	8.35052	8.3291	8.34948	8.3461	8.3161	8.32293	8.33223	8.27591	8.2879	8.2609	8.25988	8.27546	8.2569	8.2876	8.35678	8.28745	8.32321	8.35109	8.34911	8.34004	8.34263	8.33958	8.34228	8.32346	8.30066	8.33261	8.3349	8.29916	8.31816	8.32169	8.28786	8.28108	8.26018	8.26189	8.24664	8.26509	8.25428	8.26756	8.25104	8.2554	8.26658	8.2802
0.0628	8.32809	8.35422	8.34617	8.33908	8.33857	8.33407	8.35585	8.35204	8.32296	8.32031	8.32386	8.29466	8.2916	8.29291	8.26628	8.28231	8.26419	8.27256	8.33723	8.30315	8.31142	8.33168	8.34396	8.3119	8.36031	8.3379	8.34236	8.31667	8.30921	8.32663	8.31331	8.29736	8.30846	8.30886	8.28969	8.26788	8.26692	8.27978	8.24634	8.25633	8.23247	8.25816	8.25206	8.26058	8.26087	8.27388
0.063	8.32291	8.35361	8.33194	8.32566	8.33493	8.33955	8.33955	8.35474	8.31957	8.3312	8.29649	8.28942	8.29041	8.27544	8.2436	8.29002	8.26094	8.28343	8.35087	8.3218	8.31636	8.3496	8.3661	8.32349	8.3472	8.34325	8.34929	8.3195	8.31661	8.32344	8.31109	8.3042	8.30575	8.30021	8.29566	8.26232	8.26675	8.2655	8.24043	8.24481	8.22107	8.27079	8.24399	8.26778	8.27868	8.28708
0.0632	8.31649	8.35214	8.35575	8.33955	8.33181	8.34712	8.34491	8.33944	8.32442	8.32316	8.30038	8.2972	8.29891	8.26435	8.23776	8.26976	8.25582	8.26464	8.3544	8.31903	8.332	8.33865	8.35522	8.32084	8.35881	8.34826	8.33669	8.34258	8.31727	8.34064	8.30965	8.3187	8.30568	8.31023	8.28469	8.25488	8.26475	8.2405	8.24374	8.25954	8.2444	8.26647	8.24524	8.25272	8.26111	8.27804
0.0634	8.31421	8.3532	8.35671	8.31953	8.32687	8.34605	8.34547	8.35882	8.30099	8.32019	8.32015	8.29163	8.29939	8.2656	8.26248	8.26585	8.26637	8.27463	8.35748	8.29866	8.32829	8.3382	8.35244	8.33769	8.35757	8.33799	8.34224	8.33988	8.30275	8.32863	8.32704	8.32036	8.31114	8.27001	8.31295	8.26714	8.27719	8.25783	8.23445	8.26136	8.24825	8.23776	8.26517	8.27062	8.25263	8.27513
0.0636	8.33225	8.36213	8.35251	8.31217	8.33359	8.33896	8.34698	8.34134	8.32892	8.31406	8.33506	8.29846	8.29309	8.26365	8.26015	8.25861	8.26498	8.26536	8.35518	8.31669	8.31217	8.33189	8.3402	8.31842	8.3624	8.32507	8.33373	8.34642	8.31903	8.32955	8.32499	8.31258	8.29835	8.30408	8.3148	8.27137	8.26136	8.26046	8.22934	8.22969	8.23404	8.2449	8.25312	8.25059	8.25393	8.27672
0.0638	8.32954	8.35289	8.33991	8.31871	8.32766	8.33581	8.33204	8.3571	8.32215	8.32504	8.33519	8.27652	8.28043	8.27004	8.24699	8.27433	8.26057	8.26704	8.33329	8.30969	8.33198	8.32681	8.34504	8.31127	8.36727	8.32993	8.34132	8.32759	8.304	8.34242	8.33203	8.33225	8.30748	8.31451	8.28361	8.26954	8.26158	8.25104	8.21516	8.238	8.2265	8.25432	8.25006	8.26245	8.25752	8.26351
0.064	8.31328	8.35547	8.35524	8.33081	8.35139	8.32608	8.34994	8.34603	8.31364	8.3228	8.31642	8.26416	8.29347	8.27298	8.2432	8.27059	8.25925	8.27722	8.35179	8.30434	8.33351	8.34006	8.34081	8.31514	8.35101	8.34424	8.3636	8.35251	8.32908	8.34368	8.33679	8.325	8.28889	8.30136	8.29692	8.27227	8.27709	8.2488	8.23905	8.25171	8.24473	8.25635	8.26121	8.26497	8.26363	8.28728
0.0642	8.32549	8.36084	8.35058	8.32196	8.33444	8.32363	8.34231	8.34066	8.31601	8.31278	8.32651	8.28454	8.28726	8.26873	8.24833	8.27001	8.26076	8.26976	8.34197	8.30616	8.32506	8.33183	8.36221	8.3223	8.35488	8.35215	8.34966	8.32846	8.32977	8.34036	8.31994	8.31836	8.30832	8.29248	8.28663	8.25582	8.28374	8.2784	8.24162	8.26118	8.25131	8.25744	8.24901	8.23912	8.25112	8.27133
0.0644	8.32473	8.35713	8.34082	8.33294	8.34138	8.33457	8.34163	8.34679	8.32582	8.31385	8.32583	8.27835	8.30399	8.25913	8.25777	8.28454	8.275	8.26465	8.35037	8.32111	8.34494	8.32808	8.34293	8.32321	8.36026	8.34667	8.3498	8.34555	8.32712	8.3326	8.32969	8.31859	8.29507	8.29647	8.30881	8.25995	8.28515	8.24613	8.24893	8.23548	8.23727	8.29659	8.27061	8.26156	8.27214	8.27006
0.0646	8.32782	8.34038	8.35391	8.32584	8.33936	8.32254	8.35971	8.34617	8.33711	8.31326	8.31736	8.29749	8.29176	8.25457	8.25583	8.27783	8.26339	8.27716	8.344	8.29601	8.31725	8.33122	8.34345	8.29854	8.34712	8.32829	8.33929	8.34476	8.31373	8.33114	8.32873	8.30751	8.3145	8.30698	8.29603	8.26169	8.25789	8.24768	8.24042	8.25031	8.24392	8.2629	8.24708	8.277	8.27486	8.28739
0.0648	8.33491	8.35749	8.34256	8.32345	8.33817	8.33102	8.36315	8.35391	8.30812	8.32217	8.3146	8.28433	8.30106	8.26662	8.24863	8.26529	8.26855	8.27883	8.33742	8.31173	8.33752	8.32688	8.34874	8.30882	8.35923	8.34406	8.34992	8.33869	8.32289	8.33433	8.33321	8.31435	8.30843	8.29651	8.3074	8.26044	8.28729	8.27683	8.23436	8.25172	8.26522	8.26413	8.26165	8.25394	8.28403	8.27773
0.065	8.33202	8.35708	8.35491	8.34198	8.35171	8.35063	8.32736	8.35065	8.31835	8.30809	8.33553	8.28861	8.29251	8.26482	8.25688	8.27236	8.2595	8.27947	8.35129	8.28745	8.31761	8.33211	8.34876	8.33492	8.36009	8.34142	8.33567	8.33256	8.3249	8.33201	8.32238	8.33983	8.30566	8.28481	8.28875	8.25916	8.27945	8.25672	8.24746	8.26296	8.25259	8.27685	8.25101	8.25608	8.26113	8.25541
0.0652	8.31802	8.36745	8.35095	8.32709	8.33951	8.34243	8.33057	8.36465	8.31715	8.30064	8.34365	8.28786	8.30518	8.26207	8.25034	8.26378	8.25833	8.27899	8.33813	8.28958	8.32407	8.34636	8.34531	8.31569	8.34939	8.34022	8.33417	8.34307	8.33176	8.33409	8.31914	8.30959	8.32321	8.3061	8.28995	8.28599	8.26596	8.26882	8.23675	8.26103	8.25217	8.26076	8.25353	8.25129	8.26965	8.27507
0.0654	8.31593	8.35573	8.35219	8.33534	8.33636	8.34078	8.33903	8.33992	8.32031	8.31676	8.33805	8.27141	8.29326	8.27071	8.25939	8.28899	8.27435	8.26727	8.35118	8.29351	8.32402	8.33788	8.33792	8.30974	8.37385	8.33205	8.32286	8.34114	8.33792	8.35683	8.32087	8.29856	8.33279	8.30117	8.30275	8.26844	8.27132	8.26125	8.22845	8.25549	8.24466	8.26137	8.25029	8.25236	8.24669	8.27655
0.0656	8.31715	8.35658	8.3492	8.32945	8.35074	8.33095	8.34043	8.35389	8.3207	8.3148	8.3161	8.28248	8.27416	8.26991	8.26519	8.29635	8.26647	8.28638	8.35014	8.31426	8.31985	8.34819	8.36571	8.32012	8.35316	8.34441	8.33103	8.33759	8.31911	8.34027	8.33478	8.30577	8.31604	8.29834	8.29772	8.27251	8.28102	8.24412	8.2313	8.25581	8.2329	8.27991	8.24302	8.26301	8.2535	8.27715
0.0658	8.31858	8.35986	8.36005	8.30402	8.3232	8.32252	8.33746	8.34843	8.32507	8.32591	8.31853	8.28356	8.27772	8.28117	8.24609	8.2556	8.26903	8.28003	8.35012	8.3044	8.33709	8.33493	8.35395	8.32055	8.37659	8.34311	8.33153	8.32915	8.30894	8.34116	8.32785	8.30097	8.3092	8.30628	8.29205	8.25809	8.26514	8.25475	8.2491	8.25692	8.22839	8.27934	8.25594	8.22982	8.27295	8.28261
0.066	8.30987	8.35937	8.34906	8.32837	8.33302	8.34544	8.34761	8.34471	8.30594	8.32844	8.31089	8.2947	8.28296	8.27322	8.24841	8.28034	8.26364	8.25439	8.34437	8.30394	8.34192	8.33733	8.34801	8.31569	8.35276	8.33947	8.35022	8.3497	8.31755	8.32781	8.32715	8.30768	8.30797	8.29065	8.28961	8.26942	8.27303	8.2519	8.24656	8.25559	8.23822	8.26149	8.25336	8.26758	8.24052	8.28812
0.0662	8.31393	8.36343	8.33429	8.30933	8.35071	8.34388	8.3301	8.34351	8.31862	8.31571	8.32735	8.28942	8.29487	8.2756	8.26379	8.26186	8.26446	8.26645	8.36054	8.32598	8.33667	8.33825	8.36705	8.30564	8.35259	8.3446	8.33457	8.33492	8.30968	8.32432	8.31952	8.31048	8.3138	8.31241	8.30105	8.26539	8.27896	8.25783	8.23251	8.24444	8.25261	8.26235	8.25604	8.28012	8.27013	8.27621
0.0664	8.3137	8.36397	8.34029	8.32769	8.33886	8.35316	8.3517	8.35935	8.30119	8.31608	8.31214	8.2935	8.27812	8.2613	8.26895	8.27227	8.26135	8.2684	8.36363	8.31258	8.34054	8.33842	8.34901	8.32201	8.37454	8.35704	8.33664	8.32872	8.31475	8.33733	8.30171	8.30864	8.31515	8.31491	8.30981	8.25695	8.28166	8.24862	8.2405	8.26415	8.25173	8.26917	8.24961	8.26029	8.26153	8.26222
0.0666	8.33057	8.36773	8.35733	8.33037	8.33352	8.33302	8.34868	8.37263	8.32022	8.3188	8.30568	8.2903	8.30164	8.27466	8.24795	8.281	8.26418	8.29605	8.34771	8.29984	8.31575	8.34552	8.36685	8.33878	8.38216	8.34148	8.34206	8.3365	8.31616	8.32922	8.30689	8.28663	8.32066	8.30985	8.29999	8.28111	8.27624	8.26402	8.2272	8.25774	8.25599	8.24794	8.2444	8.26301	8.26524	8.2745
0.0668	8.34129	8.35173	8.33138	8.3313	8.34362	8.33032	8.33021	8.34689	8.32011	8.33987	8.32382	8.27637	8.29379	8.27192	8.24616	8.26946	8.28343	8.29055	8.33555	8.29568	8.32636	8.33282	8.3804	8.31502	8.37024	8.32836	8.34338	8.34404	8.32272	8.33459	8.33637	8.30613	8.32047	8.30014	8.30019	8.26325	8.28138	8.27013	8.25161	8.25877	8.23534	8.25692	8.26724	8.25687	8.28328	8.29122
0.067	8.33936	8.3606	8.32729	8.33581	8.34188	8.32753	8.32723	8.36	8.32448	8.32668	8.30748	8.2791	8.28489	8.26157	8.24253	8.26461	8.27607	8.27245	8.33834	8.30312	8.32509	8.3345	8.35943	8.32276	8.35063	8.32252	8.35887	8.34307	8.31946	8.33302	8.32286	8.30278	8.30458	8.31484	8.30308	8.25974	8.28347	8.27007	8.24691	8.24973	8.23565	8.25637	8.25758	8.26233	8.27546	8.27016
0.0672	8.32348	8.35721	8.35605	8.32257	8.34963	8.3362	8.36445	8.35342	8.31793	8.31343	8.32085	8.2731	8.3079	8.26502	8.25698	8.25887	8.26189	8.27122	8.33722	8.32085	8.32602	8.3274	8.34456	8.31334	8.34335	8.34492	8.34488	8.33873	8.32675	8.31171	8.32219	8.32242	8.3143	8.29664	8.2908	8.26659	8.28964	8.26876	8.24513	8.24866	8.24362	8.25698	8.2576	8.25347	8.25638	8.27251
0.0674	8.33621	8.36202	8.33154	8.3263	8.35966	8.34056	8.34067	8.34903	8.29977	8.31583	8.33934	8.27886	8.30976	8.26935	8.24079	8.26772	8.25532	8.27339	8.32998	8.31078	8.31689	8.34976	8.35086	8.31696	8.35406	8.34409	8.34868	8.3503	8.32317	8.32079	8.33218	8.31756	8.31752	8.3031	8.29762	8.25717	8.28808	8.25805	8.25841	8.2438	8.24297	8.27463	8.26303	8.26012	8.24506	8.28836
0.0676	8.30694	8.35627	8.34492	8.33036	8.33417	8.33955	8.33466	8.34907	8.29062	8.29649	8.32948	8.28678	8.3039	8.26443	8.28218	8.26938	8.24328	8.26486	8.36291	8.29613	8.31796	8.34435	8.35563	8.3168	8.37258	8.34895	8.34413	8.35819	8.33211	8.33993	8.32965	8.33153	8.3279	8.30678	8.30034	8.27376	8.29524	8.25668	8.23059	8.23489	8.24431	8.26072	8.25089	8.25764	8.25792	8.25868
0.0678	8.30974	8.35382	8.34367	8.32756	8.32468	8.33614	8.31695	8.3476	8.30973	8.32966	8.31167	8.29567	8.31286	8.26622	8.27157	8.2686	8.26398	8.27367	8.3595	8.31087	8.31733	8.32288	8.33392	8.31971	8.34533	8.34177	8.34097	8.34655	8.30822	8.3425	8.3114	8.30688	8.33317	8.31361	8.30858	8.26645	8.27751	8.25093	8.21445	8.23829	8.24697	8.25097	8.25486	8.25499	8.2655	8.26085
0.068	8.31073	8.36332	8.33202	8.31693	8.33332	8.32613	8.35066	8.35753	8.29285	8.32108	8.33703	8.28851	8.32057	8.26332	8.26031	8.28186	8.27394	8.26526	8.34651	8.31776	8.32628	8.32306	8.36812	8.31615	8.3433	8.3251	8.343	8.33754	8.32404	8.34505	8.32692	8.30653	8.31687	8.31528	8.30781	8.26265	8.28065	8.27154	8.24044	8.24975	8.23939	8.26206	8.24401	8.25828	8.2705	8.26563
0.0682	8.33641	8.35332	8.35385	8.3181	8.34571	8.34023	8.35858	8.36357	8.32983	8.31179	8.32972	8.2972	8.30225	8.2819	8.24752	8.27559	8.28475	8.27216	8.36185	8.29408	8.31254	8.33083	8.35034	8.33144	8.35948	8.34239	8.33818	8.34325	8.32298	8.34382	8.32608	8.31427	8.32102	8.29028	8.29063	8.27936	8.27631	8.28187	8.24071	8.25605	8.22975	8.24742	8.25928	8.25935	8.25858	8.25841
0.0684	8.31939	8.34656	8.35681	8.31107	8.34108	8.31822	8.36872	8.36291	8.32284	8.31474	8.30613	8.3033	8.29439	8.26018	8.26616	8.26178	8.27113	8.27211	8.35211	8.31171	8.33004	8.34735	8.34913	8.31978	8.35614	8.34328	8.35053	8.35505	8.31126	8.33616	8.31691	8.31059	8.3021	8.30954	8.27349	8.27649	8.27788	8.28168	8.2285	8.2507	8.22512	8.26147	8.25265	8.26981	8.2442	8.25237
0.0686	8.31585	8.33786	8.35052	8.3122	8.33892	8.34241	8.35666	8.35585	8.31562	8.34123	8.32432	8.28429	8.29292	8.27044	8.25464	8.2823	8.26138	8.28074	8.35178	8.30339	8.32835	8.34317	8.35261	8.30879	8.36322	8.3461	8.33216	8.35207	8.31491	8.3506	8.3197	8.29782	8.32933	8.30843	8.29554	8.26073	8.28631	8.27475	8.2221	8.24709	8.24037	8.25144	8.2664	8.2621	8.24321	8.28009
0.0688	8.33027	8.3409	8.32486	8.32301	8.33085	8.33415	8.33632	8.36323	8.32272	8.33369	8.31912	8.28621	8.28927	8.28496	8.27118	8.26251	8.25552	8.2616	8.35074	8.31793	8.32144	8.34555	8.35833	8.31142	8.36533	8.35701	8.34085	8.33909	8.31582	8.3355	8.32463	8.30194	8.31195	8.3003	8.29789	8.25817	8.28249	8.26963	8.22371	8.25526	8.22381	8.27046	8.25075	8.26691	8.25191	8.26082
0.069	8.3098	8.35637	8.33477	8.33002	8.32872	8.32352	8.33889	8.3583	8.32718	8.33701	8.32244	8.28133	8.30091	8.287	8.26715	8.28897	8.25603	8.24301	8.36587	8.31028	8.31581	8.34454	8.35659	8.32283	8.36525	8.35715	8.34836	8.34141	8.31096	8.32442	8.32058	8.30985	8.31047	8.29908	8.28347	8.25972	8.28856	8.27396	8.22238	8.26255	8.23355	8.26954	8.27932	8.27237	8.25748	8.2738
0.0692	8.31807	8.36761	8.34078	8.33813	8.32794	8.31993	8.34504	8.34103	8.33135	8.31569	8.33113	8.28415	8.30281	8.27398	8.26949	8.26499	8.25264	8.26198	8.34559	8.31285	8.32977	8.32875	8.34908	8.31827	8.34947	8.34694	8.35017	8.34259	8.32642	8.33014	8.31316	8.30756	8.32508	8.32294	8.30754	8.28322	8.28469	8.25546	8.23349	8.24877	8.23318	8.27542	8.25882	8.25721	8.25603	8.27137
0.0694	8.32802	8.34085	8.34445	8.32814	8.31838	8.32287	8.33737	8.34131	8.32265	8.32553	8.3125	8.28594	8.32211	8.26607	8.26698	8.27347	8.26348	8.26645	8.34214	8.31082	8.33623	8.33021	8.36869	8.32652	8.37922	8.34733	8.35235	8.33837	8.30712	8.33525	8.3232	8.33132	8.33258	8.31326	8.30211	8.25794	8.27735	8.26406	8.22914	8.25565	8.24619	8.26471	8.24965	8.26836	8.26793	8.2824
0.0696	8.31298	8.34617	8.34986	8.32986	8.34301	8.32901	8.33675	8.34851	8.32542	8.33491	8.32583	8.30094	8.29511	8.26681	8.24795	8.26155	8.2745	8.27694	8.3537	8.31838	8.31943	8.34719	8.33983	8.31344	8.36236	8.34416	8.35251	8.35104	8.31431	8.32379	8.31894	8.31519	8.31187	8.30713	8.29623	8.25419	8.28554	8.26132	8.24046	8.25215	8.25164	8.26148	8.26943	8.27305	8.26619	8.27651
0.0698	8.33227	8.35305	8.34964	8.32815	8.34535	8.32017	8.34074	8.35824	8.31339	8.31625	8.30701	8.28296	8.29668	8.2771	8.26359	8.29085	8.26775	8.27064	8.34883	8.3097	8.332	8.34134	8.3671	8.30915	8.35457	8.34093	8.33883	8.3322	8.3171	8.32438	8.32801	8.30176	8.31507	8.30873	8.30708	8.25898	8.28354	8.25262	8.24248	8.24395	8.22909	8.26194	8.24968	8.26734	8.27583	8.27776
0.07	8.31048	8.3563	8.33549	8.32569	8.3331	8.3172	8.33774	8.3653	8.32192	8.32587	8.33793	8.31105	8.30249	8.2653	8.26451	8.26265	8.26114	8.28997	8.34773	8.30568	8.31584	8.33535	8.34925	8.33196	8.37117	8.33904	8.32898	8.31872	8.32733	8.34157	8.32485	8.3089	8.31282	8.31351	8.30123	8.28172	8.28888	8.26452	8.22568	8.25885	8.23693	8.2629	8.25953	8.26168	8.25886	8.27695
0.0702	8.3099	8.37411	8.34942	8.32443	8.33104	8.32409	8.35044	8.35435	8.31567	8.31286	8.32516	8.28833	8.29048	8.25816	8.25619	8.25949	8.25856	8.25912	8.33613	8.29515	8.33054	8.33616	8.34023	8.33563	8.3415	8.35447	8.33799	8.32637	8.33362	8.355	8.32875	8.31944	8.30485	8.3009	8.2945	8.27416	8.28045	8.25855	8.2175	8.2523	8.23607	8.26763	8.24606	8.25902	8.25148	8.27204
0.0704	8.31223	8.38443	8.35586	8.3148	8.34249	8.32375	8.3521	8.38485	8.32761	8.30475	8.3157	8.26944	8.29408	8.26084	8.24909	8.26711	8.2388	8.26345	8.34064	8.31903	8.32827	8.33494	8.34434	8.33133	8.3425	8.35455	8.34785	8.3387	8.32208	8.34742	8.3263	8.31071	8.32136	8.3	8.30286	8.25157	8.29343	8.25997	8.22763	8.25078	8.22763	8.25808	8.25555	8.27481	8.24484	8.24369
0.0706	8.31779	8.37649	8.33082	8.31707	8.34564	8.31607	8.34087	8.36408	8.3337	8.32106	8.32376	8.27819	8.29261	8.26734	8.25424	8.25585	8.26191	8.27503	8.33041	8.30991	8.33913	8.34304	8.36046	8.34531	8.36361	8.35784	8.34063	8.33489	8.32468	8.34201	8.32677	8.31526	8.31312	8.31199	8.29102	8.26932	8.29035	8.26072	8.22606	8.26844	8.24505	8.25591	8.26987	8.27106	8.25908	8.26917
0.0708	8.30877	8.35954	8.35419	8.34815	8.32554	8.31811	8.34074	8.37487	8.33354	8.31778	8.32587	8.28489	8.29382	8.27289	8.25826	8.25911	8.26862	8.2898	8.34625	8.30563	8.33022	8.34459	8.35954	8.32453	8.37512	8.32949	8.33315	8.34202	8.3288	8.32848	8.33192	8.31781	8.32233	8.29585	8.29976	8.25421	8.29198	8.26137	8.23837	8.26054	8.23977	8.2582	8.25383	8.26083	8.26896	8.27176
0.071	8.32079	8.35935	8.35073	8.34396	8.34318	8.32304	8.34573	8.34621	8.30992	8.31607	8.33672	8.3037	8.29493	8.27263	8.25064	8.26904	8.25379	8.29128	8.34371	8.29757	8.31455	8.32171	8.35268	8.32747	8.34872	8.34393	8.329	8.34968	8.31924	8.34098	8.32518	8.30329	8.33802	8.29551	8.29712	8.23893	8.29495	8.27395	8.24483	8.26585	8.25507	8.26918	8.24529	8.27324	8.27886	8.28329
0.0712	8.32419	8.34334	8.36715	8.31766	8.33551	8.33998	8.344	8.35567	8.32164	8.31463	8.31844	8.2958	8.30109	8.27168	8.25874	8.27285	8.27302	8.28471	8.34318	8.30637	8.33967	8.3119	8.33961	8.32165	8.34805	8.3468	8.33273	8.3659	8.33111	8.34956	8.34209	8.31928	8.3263	8.29815	8.29854	8.26828	8.27184	8.27635	8.23736	8.25875	8.25624	8.27559	8.25321	8.26187	8.27484	8.27987
0.0714	8.3217	8.36459	8.35036	8.32361	8.3316	8.33904	8.34769	8.35135	8.30932	8.31533	8.31178	8.28646	8.27829	8.271	8.25836	8.26035	8.27363	8.26108	8.33091	8.32185	8.32278	8.33424	8.36992	8.31698	8.38165	8.34626	8.33699	8.33554	8.32472	8.33137	8.32498	8.30919	8.30898	8.31666	8.30744	8.27611	8.27919	8.267	8.25027	8.27313	8.24439	8.26049	8.26263	8.25805	8.27988	8.28096
0.0716	8.32614	8.35369	8.34407	8.33509	8.3446	8.33579	8.33211	8.3642	8.32304	8.30984	8.31296	8.30086	8.29369	8.27913	8.27175	8.25049	8.28672	8.26716	8.34226	8.29234	8.32721	8.34843	8.35894	8.31754	8.37106	8.34705	8.33925	8.33017	8.30384	8.33391	8.30462	8.30462	8.32007	8.30468	8.28942	8.2742	8.28307	8.25429	8.25386	8.26273	8.25721	8.24925	8.24633	8.24716	8.26877	8.27386
0.0718	8.32424	8.35163	8.34805	8.30936	8.32959	8.3541	8.31423	8.37322	8.28993	8.31054	8.31768	8.28097	8.31305	8.29359	8.2744	8.27369	8.27187	8.27365	8.34284	8.32448	8.32823	8.34433	8.36045	8.3097	8.35676	8.33322	8.33901	8.3355	8.31955	8.34569	8.34047	8.3028	8.29842	8.29449	8.29114	8.27181	8.27278	8.26547	8.24575	8.23933	8.25257	8.26307	8.25208	8.25485	8.25443	8.2958
0.072	8.32309	8.36968	8.33297	8.32041	8.33013	8.32918	8.3299	8.36946	8.31124	8.31678	8.32368	8.27362	8.30205	8.28424	8.2488	8.27209	8.25977	8.28358	8.31656	8.3203	8.33856	8.33593	8.34996	8.32061	8.35031	8.33785	8.33995	8.34137	8.33467	8.33476	8.31517	8.31094	8.32837	8.31425	8.28165	8.28043	8.28344	8.25435	8.25073	8.24611	8.25043	8.26626	8.24934	8.27084	8.26002	8.28042
0.0722	8.31453	8.3668	8.3392	8.32375	8.34759	8.32921	8.33179	8.36282	8.32234	8.30929	8.32537	8.28648	8.3133	8.27977	8.2584	8.25287	8.25281	8.26659	8.35951	8.31779	8.32627	8.34222	8.35118	8.31889	8.33923	8.35434	8.34281	8.34586	8.34496	8.33323	8.32264	8.3186	8.32061	8.29126	8.30333	8.262	8.27034	8.2673	8.24338	8.25938	8.23752	8.27299	8.26046	8.26152	8.26439	8.27714
0.0724	8.32191	8.36912	8.34179	8.34113	8.33674	8.33261	8.34367	8.35881	8.3264	8.30807	8.32788	8.27763	8.29187	8.26637	8.25786	8.26508	8.25839	8.27106	8.37179	8.29737	8.32432	8.33838	8.35052	8.32483	8.36464	8.33831	8.33308	8.33189	8.32532	8.3315	8.32632	8.31497	8.32259	8.30785	8.28652	8.25936	8.28507	8.24877	8.24185	8.26176	8.23368	8.24292	8.25496	8.26619	8.26009	8.27793
0.0726	8.31863	8.35868	8.34795	8.31545	8.3435	8.32499	8.33672	8.34689	8.31892	8.3058	8.31973	8.28016	8.29286	8.2743	8.24477	8.27071	8.26213	8.26563	8.34958	8.29115	8.31345	8.31986	8.347	8.31565	8.36748	8.36218	8.35767	8.33708	8.31591	8.31751	8.30654	8.3171	8.30418	8.29837	8.27431	8.27329	8.28418	8.26038	8.25299	8.24239	8.24486	8.25585	8.26449	8.25558	8.27619	8.2781
0.0728	8.31878	8.36914	8.36569	8.31885	8.32895	8.33359	8.33784	8.36108	8.3149	8.32204	8.32908	8.30072	8.30636	8.25761	8.25856	8.25634	8.2734	8.27673	8.33719	8.30655	8.33539	8.33729	8.35715	8.31666	8.35673	8.34307	8.36269	8.34394	8.31258	8.34037	8.32091	8.32259	8.29482	8.29772	8.29883	8.24867	8.2678	8.26208	8.24821	8.25974	8.24805	8.25904	8.23987	8.26221	8.26265	8.29596
0.073	8.30817	8.36978	8.35206	8.33129	8.32593	8.33811	8.32644	8.35662	8.31149	8.33605	8.31641	8.30331	8.30735	8.27105	8.26879	8.26155	8.26091	8.28359	8.33561	8.31322	8.32433	8.35154	8.34542	8.32331	8.36211	8.34595	8.36387	8.3504	8.33224	8.35173	8.30279	8.30145	8.32263	8.31811	8.29009	8.27373	8.27835	8.26762	8.24021	8.25696	8.24449	8.24491	8.24016	8.25655	8.26048	8.2701
0.0732	8.31387	8.3594	8.34389	8.3293	8.33259	8.3352	8.34325	8.3708	8.31024	8.31596	8.3234	8.30556	8.30348	8.26521	8.26021	8.26136	8.25507	8.28442	8.33718	8.3176	8.32769	8.34279	8.33335	8.33681	8.37061	8.34919	8.36037	8.34395	8.34392	8.32841	8.30416	8.30779	8.31413	8.28709	8.2936	8.24861	8.28417	8.24718	8.25006	8.25778	8.25258	8.25137	8.2227	8.25676	8.27632	8.26229
0.0734	8.31154	8.34672	8.34997	8.32956	8.35411	8.3566	8.34464	8.36871	8.3142	8.32683	8.32955	8.28942	8.30576	8.27123	8.27343	8.26851	8.25272	8.28792	8.35184	8.30184	8.32041	8.3394	8.34291	8.31447	8.37434	8.33216	8.34481	8.37119	8.32772	8.34305	8.29561	8.3169	8.32891	8.29869	8.31985	8.25181	8.28407	8.26959	8.26252	8.24459	8.2496	8.27935	8.25788	8.2731	8.27419	8.26918
0.0736	8.3146	8.34409	8.34079	8.30972	8.32975	8.34214	8.34903	8.37088	8.32283	8.31546	8.34136	8.28332	8.28424	8.28082	8.25474	8.28355	8.26086	8.28793	8.34435	8.29161	8.33644	8.34212	8.36102	8.31188	8.35511	8.32517	8.34212	8.36267	8.31373	8.35279	8.33854	8.315	8.31914	8.31502	8.29224	8.26193	8.29072	8.2492	8.22971	8.25042	8.2397	8.26294	8.24518	8.27783	8.2929	8.26513
0.0738	8.30068	8.33386	8.34627	8.31582	8.32754	8.34591	8.34764	8.35029	8.31968	8.3167	8.31304	8.28287	8.30307	8.26316	8.26635	8.27901	8.27791	8.2765	8.35008	8.32246	8.31066	8.32147	8.33967	8.33095	8.35731	8.34839	8.34573	8.35295	8.31262	8.32033	8.32378	8.30489	8.30336	8.29796	8.27295	8.26605	8.2904	8.25562	8.24934	8.24645	8.24193	8.26156	8.23697	8.25902	8.27221	8.28222
0.074	8.30525	8.34513	8.33531	8.32441	8.34373	8.30626	8.34641	8.3322	8.32531	8.31668	8.31511	8.28472	8.30384	8.2671	8.27509	8.27844	8.26507	8.27905	8.35465	8.31215	8.32731	8.32547	8.35358	8.30914	8.36946	8.35379	8.37193	8.34445	8.31997	8.34195	8.32614	8.30914	8.30099	8.29722	8.30141	8.26092	8.27083	8.27183	8.24077	8.2492	8.2456	8.26161	8.26609	8.25997	8.24444	8.25403
0.0742	8.32172	8.35377	8.34826	8.32809	8.33602	8.3325	8.35448	8.36265	8.33045	8.30631	8.32737	8.28865	8.30259	8.26839	8.26119	8.26204	8.26816	8.27337	8.33869	8.31466	8.32532	8.33713	8.34599	8.32437	8.37275	8.3239	8.36326	8.32491	8.30617	8.34937	8.32355	8.30692	8.31849	8.29634	8.28217	8.26527	8.27537	8.26175	8.23546	8.26209	8.25103	8.27161	8.26063	8.26435	8.25576	8.28972
0.0744	8.31449	8.35127	8.34104	8.34493	8.34736	8.33248	8.35196	8.35951	8.31578	8.3196	8.33409	8.27685	8.29386	8.27963	8.24894	8.26465	8.2672	8.28777	8.35959	8.30882	8.33261	8.32539	8.3447	8.29727	8.37548	8.34198	8.34944	8.3349	8.31113	8.34088	8.33581	8.30558	8.33456	8.29649	8.29339	8.26422	8.26946	8.25686	8.23118	8.2612	8.22644	8.25785	8.2569	8.24866	8.27059	8.28433
0.0746	8.31769	8.36865	8.33797	8.33122	8.34956	8.32574	8.35093	8.33941	8.3288	8.30018	8.3301	8.28475	8.26674	8.26314	8.25713	8.26324	8.25777	8.27139	8.35406	8.3335	8.29935	8.35381	8.33798	8.29713	8.37005	8.35192	8.33724	8.33237	8.31913	8.34948	8.33119	8.29068	8.3277	8.31057	8.29333	8.26241	8.29309	8.25144	8.23912	8.24139	8.24973	8.26488	8.2518	8.2564	8.27809	8.28153
0.0748	8.3112	8.35896	8.33996	8.3356	8.33112	8.33718	8.33787	8.34636	8.32606	8.32434	8.31667	8.29178	8.29421	8.27163	8.24341	8.26849	8.2759	8.26294	8.34151	8.31755	8.31551	8.34139	8.33844	8.31965	8.36739	8.37698	8.34136	8.33462	8.30261	8.33553	8.34919	8.29917	8.32211	8.29958	8.30121	8.25577	8.28146	8.26242	8.25228	8.24804	8.24593	8.26168	8.27785	8.27191	8.25384	8.27607
0.075	8.3199	8.35495	8.34071	8.30911	8.325	8.33177	8.35774	8.36133	8.32496	8.3122	8.32105	8.27475	8.32222	8.27378	8.2605	8.26648	8.25283	8.28735	8.33696	8.32441	8.3431	8.33212	8.34626	8.3062	8.35839	8.34628	8.36091	8.34473	8.31151	8.34185	8.33936	8.31002	8.30808	8.31647	8.30872	8.26755	8.25771	8.24458	8.23492	8.24248	8.24678	8.26884	8.25727	8.27263	8.26995	8.27465
0.0752	8.31965	8.37484	8.34289	8.32965	8.33339	8.33455	8.34015	8.35654	8.3176	8.30887	8.32201	8.29596	8.30505	8.26985	8.25546	8.28805	8.26445	8.26838	8.34956	8.28027	8.32197	8.32742	8.36159	8.30338	8.35878	8.33657	8.34144	8.34423	8.32955	8.35595	8.32337	8.30402	8.30109	8.30767	8.30088	8.27966	8.27031	8.26574	8.22841	8.26188	8.2433	8.25718	8.263	8.28005	8.26792	8.29257
0.0754	8.33584	8.34174	8.34365	8.31917	8.34955	8.33702	8.32088	8.36622	8.33065	8.32013	8.33147	8.28426	8.30985	8.25331	8.26222	8.27855	8.25702	8.26869	8.3399	8.29875	8.31954	8.33631	8.35879	8.34133	8.35887	8.33667	8.34455	8.34754	8.31132	8.33942	8.32071	8.31361	8.32747	8.30659	8.30196	8.27773	8.27035	8.25613	8.24518	8.25092	8.2238	8.25893	8.25865	8.26442	8.255	8.26735
0.0756	8.31985	8.34218	8.36116	8.33149	8.34757	8.33018	8.32139	8.34982	8.31271	8.31316	8.3309	8.28187	8.29838	8.26855	8.25667	8.28574	8.25446	8.26211	8.34433	8.30445	8.31759	8.34102	8.35503	8.31318	8.36446	8.34785	8.33532	8.33923	8.31666	8.3439	8.31573	8.31027	8.33334	8.32197	8.29707	8.26879	8.26478	8.26275	8.23661	8.26417	8.22597	8.26475	8.25517	8.26823	8.25886	8.27156
0.0758	8.31851	8.35361	8.33405	8.32586	8.33342	8.33078	8.34074	8.35484	8.31713	8.30925	8.33421	8.28784	8.29473	8.27877	8.25619	8.28272	8.27297	8.27085	8.36016	8.31113	8.34082	8.33751	8.32272	8.32255	8.35897	8.346	8.33725	8.32003	8.33375	8.34249	8.32954	8.28853	8.30421	8.30434	8.30351	8.25687	8.28792	8.25933	8.22246	8.2604	8.23426	8.26202	8.25995	8.27352	8.26843	8.28271
0.076	8.31297	8.37554	8.34361	8.32406	8.35002	8.32588	8.32755	8.36257	8.33301	8.3203	8.33379	8.30018	8.29678	8.27811	8.2685	8.29309	8.2793	8.27435	8.35313	8.31469	8.32999	8.35485	8.33629	8.32765	8.37785	8.3434	8.35151	8.33591	8.32393	8.33859	8.33089	8.29866	8.31069	8.30853	8.30148	8.27662	8.25947	8.26684	8.22691	8.24992	8.24535	8.27467	8.25441	8.25654	8.27617	8.27933
0.0762	8.3279	8.35187	8.3459	8.33258	8.34188	8.33955	8.34003	8.37463	8.30535	8.33489	8.32231	8.28603	8.26842	8.28903	8.25485	8.28341	8.26339	8.27537	8.34224	8.30683	8.32508	8.32508	8.34816	8.31975	8.35427	8.35231	8.3422	8.35654	8.30142	8.33511	8.34736	8.32096	8.31352	8.28923	8.30647	8.27044	8.27091	8.25511	8.24421	8.23843	8.22859	8.26664	8.24703	8.25649	8.26076	8.27443
0.0764	8.31016	8.35361	8.33905	8.30716	8.33514	8.33464	8.34948	8.33441	8.32515	8.32514	8.33056	8.2868	8.29846	8.29227	8.26178	8.27386	8.25844	8.2724	8.33047	8.31159	8.34068	8.32301	8.35239	8.31419	8.36009	8.3496	8.35595	8.35484	8.30806	8.36449	8.34001	8.30751	8.31992	8.29372	8.31602	8.27691	8.26936	8.26506	8.24123	8.25297	8.24224	8.28081	8.25872	8.26029	8.28077	8.26616
0.0766	8.32464	8.37127	8.33467	8.336	8.31434	8.32461	8.33101	8.34301	8.31364	8.31222	8.33076	8.28315	8.2962	8.25467	8.24592	8.27004	8.26084	8.28359	8.3453	8.29738	8.33324	8.3346	8.35186	8.30052	8.37343	8.35478	8.33198	8.33698	8.32533	8.3327	8.32977	8.31167	8.32603	8.29585	8.30986	8.26288	8.26762	8.2445	8.23961	8.28588	8.23864	8.2565	8.25112	8.26499	8.25843	8.26761
0.0768	8.31112	8.3684	8.35613	8.31965	8.3183	8.32732	8.31952	8.33882	8.31221	8.32405	8.3339	8.28134	8.29135	8.25483	8.26558	8.26396	8.26272	8.29592	8.35009	8.31231	8.32963	8.32501	8.34748	8.31633	8.33305	8.33906	8.33777	8.33324	8.31928	8.333	8.32465	8.31204	8.31618	8.29032	8.29734	8.2824	8.28823	8.25111	8.22628	8.26773	8.25634	8.26699	8.24863	8.26157	8.25386	8.28095
0.077	8.31843	8.37658	8.34781	8.32623	8.35788	8.34405	8.34643	8.3448	8.32671	8.33642	8.33957	8.28858	8.28619	8.27437	8.26806	8.27643	8.2659	8.2655	8.34901	8.29194	8.33715	8.31721	8.34595	8.30624	8.36797	8.35135	8.32605	8.36323	8.30905	8.3292	8.32438	8.30437	8.32847	8.30289	8.29136	8.27329	8.27231	8.26354	8.23332	8.25659	8.24067	8.26435	8.25219	8.26399	8.2688	8.2726
0.0772	8.32474	8.36125	8.34143	8.32483	8.33588	8.33205	8.33605	8.34333	8.32068	8.32927	8.31263	8.28895	8.29802	8.2772	8.26599	8.27815	8.2655	8.26871	8.35613	8.2938	8.32565	8.32499	8.36344	8.30617	8.35238	8.36586	8.31743	8.34364	8.32067	8.34111	8.32297	8.30796	8.30337	8.29701	8.28948	8.26896	8.26831	8.24714	8.23425	8.24529	8.25285	8.24324	8.2516	8.28011	8.25196	8.2637
0.0774	8.32695	8.36666	8.33784	8.32196	8.34114	8.34314	8.34573	8.34983	8.32563	8.32999	8.31213	8.28127	8.3031	8.26504	8.25749	8.27241	8.26489	8.26992	8.36158	8.29986	8.3057	8.33289	8.36082	8.31894	8.36285	8.35055	8.33918	8.33348	8.32152	8.34219	8.31389	8.29704	8.30697	8.3096	8.30667	8.26849	8.27796	8.25763	8.24045	8.24734	8.2309	8.24868	8.2504	8.27938	8.25403	8.27554
0.0776	8.32308	8.36203	8.34385	8.33745	8.33807	8.32997	8.33995	8.35639	8.3234	8.3231	8.32429	8.2686	8.31232	8.27585	8.25875	8.27197	8.26692	8.27984	8.34897	8.30443	8.30878	8.35172	8.34446	8.31747	8.36876	8.35822	8.35434	8.34585	8.29954	8.32416	8.31458	8.2989	8.32529	8.3042	8.3007	8.27478	8.28812	8.27914	8.24723	8.26548	8.25112	8.25488	8.26656	8.26159	8.28388	8.27147
0.0778	8.30998	8.35798	8.33002	8.33332	8.3335	8.3116	8.32581	8.34276	8.33146	8.30718	8.32394	8.28127	8.31198	8.28933	8.24513	8.25393	8.26617	8.26353	8.33539	8.31019	8.31275	8.33621	8.33763	8.32625	8.3606	8.33952	8.34071	8.34041	8.30628	8.32254	8.32725	8.32146	8.30379	8.31063	8.30686	8.27524	8.28614	8.24384	8.24017	8.25568	8.25506	8.25933	8.26784	8.25213	8.26045	8.26634
0.078	8.32314	8.37383	8.33244	8.33499	8.34655	8.33056	8.33154	8.36392	8.31821	8.302	8.34953	8.2877	8.29818	8.2882	8.26262	8.26831	8.2644	8.27214	8.33918	8.30518	8.32818	8.32529	8.36568	8.32419	8.35148	8.3381	8.35128	8.34647	8.32815	8.33614	8.32483	8.31181	8.31618	8.31075	8.29927	8.28474	8.29088	8.25147	8.25233	8.26252	8.26932	8.26064	8.25551	8.27325	8.27366	8.286
0.0782	8.34208	8.36182	8.33799	8.32852	8.33064	8.34194	8.32441	8.35541	8.3247	8.32391	8.31361	8.27998	8.30249	8.26742	8.26653	8.27068	8.26375	8.27895	8.36083	8.31395	8.33323	8.30939	8.35688	8.3217	8.34734	8.34109	8.35145	8.34586	8.33669	8.34763	8.33642	8.31957	8.3127	8.32298	8.27967	8.27092	8.28046	8.27289	8.24757	8.25424	8.26112	8.2566	8.26315	8.30079	8.26035	8.2891
0.0784	8.32381	8.35747	8.33464	8.34368	8.32909	8.32467	8.32861	8.36505	8.31812	8.32505	8.32717	8.27905	8.29951	8.25498	8.26876	8.29022	8.26892	8.26895	8.34655	8.30818	8.33367	8.3375	8.36514	8.33085	8.35423	8.34535	8.34155	8.34641	8.3086	8.31614	8.33574	8.30872	8.3239	8.30436	8.29536	8.25907	8.27593	8.2732	8.23923	8.26303	8.25921	8.26895	8.25502	8.27657	8.25764	8.28194
0.0786	8.31848	8.36746	8.34432	8.34183	8.3217	8.32162	8.34058	8.36126	8.31469	8.30568	8.3238	8.28511	8.29114	8.26669	8.26888	8.27497	8.26878	8.26192	8.31355	8.30886	8.32673	8.3306	8.34231	8.34355	8.34278	8.32795	8.35011	8.32757	8.31602	8.33386	8.3352	8.29115	8.31694	8.31779	8.30481	8.25026	8.27406	8.27306	8.22828	8.24258	8.24068	8.27762	8.24871	8.28405	8.24995	8.2693
0.0788	8.32191	8.35537	8.34281	8.32312	8.33892	8.34424	8.33174	8.35651	8.31831	8.30492	8.33583	8.28626	8.31013	8.26518	8.26447	8.27284	8.25842	8.28232	8.33682	8.3205	8.34475	8.33284	8.35458	8.32633	8.35552	8.34569	8.3397	8.33995	8.33643	8.34485	8.33992	8.29738	8.30049	8.31444	8.29954	8.26549	8.28517	8.25821	8.23655	8.24395	8.24748	8.28325	8.23513	8.25162	8.26116	8.27934
0.079	8.32011	8.36767	8.33992	8.32634	8.33807	8.33749	8.34773	8.36681	8.32172	8.31385	8.32467	8.27668	8.31219	8.27723	8.25808	8.27302	8.24096	8.27396	8.34105	8.32042	8.33705	8.33895	8.34443	8.33617	8.36854	8.33292	8.3223	8.33997	8.32172	8.35117	8.33289	8.31027	8.30169	8.3077	8.30827	8.26018	8.26813	8.26761	8.23867	8.25406	8.23618	8.25343	8.25629	8.27118	8.26478	8.27958
0.0792	8.3284	8.36925	8.34352	8.33887	8.34806	8.34056	8.34521	8.34086	8.33204	8.31163	8.33158	8.27942	8.28752	8.26799	8.25698	8.26952	8.26173	8.27652	8.33294	8.31317	8.32232	8.33694	8.34548	8.32076	8.36845	8.33166	8.33449	8.33933	8.32872	8.34693	8.32561	8.29115	8.32905	8.30209	8.29682	8.24931	8.26589	8.26741	8.24962	8.2512	8.24879	8.27434	8.24365	8.25761	8.26485	8.29701
0.0794	8.31507	8.36502	8.35234	8.32981	8.33944	8.32634	8.34042	8.37386	8.31683	8.32786	8.32981	8.27551	8.28602	8.2844	8.25305	8.29271	8.25758	8.28244	8.36036	8.30458	8.32682	8.327	8.34519	8.32082	8.36243	8.3225	8.34853	8.34776	8.34095	8.3352	8.32952	8.31046	8.32874	8.30726	8.30077	8.23773	8.26101	8.26295	8.22246	8.24346	8.24744	8.25827	8.26204	8.25018	8.28102	8.27641
0.0796	8.31261	8.35812	8.35394	8.34134	8.34356	8.33282	8.33084	8.37725	8.30595	8.31878	8.33357	8.29028	8.29703	8.26174	8.25853	8.25533	8.27657	8.26645	8.36268	8.30926	8.324	8.34135	8.35501	8.31913	8.36642	8.34504	8.33412	8.33161	8.32691	8.32994	8.3287	8.29991	8.3144	8.31093	8.30852	8.27543	8.28997	8.26138	8.23463	8.25538	8.25056	8.25961	8.26278	8.27497	8.26888	8.26583
0.0798	8.285	8.36701	8.35516	8.34215	8.33022	8.32978	8.33981	8.34523	8.33204	8.32406	8.33062	8.28031	8.29409	8.2613	8.25779	8.25929	8.25446	8.25715	8.34865	8.32105	8.3331	8.33827	8.34533	8.29009	8.35873	8.36268	8.35628	8.33599	8.32475	8.35334	8.31564	8.30897	8.30413	8.30457	8.29008	8.28082	8.25054	8.265	8.24155	8.24995	8.23731	8.24849	8.26108	8.25899	8.26175	8.28764
0.08	8.32752	8.35803	8.35108	8.32155	8.32896	8.33663	8.32054	8.35755	8.30983	8.33779	8.32009	8.29737	8.28648	8.27052	8.24478	8.2601	8.25947	8.27237	8.34669	8.30298	8.33611	8.33353	8.3579	8.31496	8.36003	8.33337	8.34223	8.32714	8.31303	8.35473	8.31583	8.29722	8.30789	8.30518	8.27747	8.28282	8.27857	8.29195	8.23906	8.26542	8.23515	8.25973	8.25495	8.263	8.26499	8.283
0.0802	8.30592	8.35237	8.33192	8.31346	8.32495	8.32635	8.34759	8.36664	8.31095	8.30682	8.33134	8.28341	8.29842	8.26628	8.2507	8.25611	8.26171	8.28049	8.3356	8.308	8.31207	8.32872	8.34055	8.32619	8.34948	8.34092	8.31432	8.34109	8.31194	8.32961	8.31601	8.31331	8.31496	8.30719	8.28515	8.26314	8.27323	8.25089	8.24252	8.25859	8.24357	8.25292	8.24682	8.25027	8.26108	8.2708
0.0804	8.33069	8.36561	8.34631	8.3134	8.33704	8.32491	8.32989	8.34484	8.32012	8.31401	8.32598	8.28157	8.3004	8.26905	8.25003	8.25626	8.2708	8.26503	8.34611	8.29958	8.31717	8.3595	8.34782	8.32667	8.36477	8.34925	8.3313	8.34795	8.32781	8.34088	8.3269	8.31184	8.31139	8.30862	8.29711	8.25987	8.2552	8.2707	8.22796	8.24646	8.26731	8.26479	8.23486	8.26757	8.27607	8.26638
0.0806	8.3222	8.38066	8.35474	8.32894	8.33697	8.31103	8.32971	8.35296	8.30301	8.32759	8.32723	8.30222	8.29515	8.26186	8.27077	8.25918	8.25958	8.27445	8.33574	8.31823	8.31903	8.34775	8.35073	8.32714	8.36103	8.36042	8.34117	8.35253	8.3257	8.3446	8.311	8.29767	8.3184	8.30811	8.31299	8.24812	8.26903	8.25734	8.22799	8.25349	8.24281	8.27002	8.23804	8.25845	8.28015	8.25627
0.0808	8.31357	8.36107	8.33373	8.31714	8.34833	8.35229	8.3506	8.35517	8.31864	8.31005	8.32879	8.28111	8.29587	8.26371	8.262	8.26631	8.25384	8.26955	8.34981	8.32553	8.31274	8.34583	8.3577	8.3283	8.35064	8.34727	8.35134	8.35498	8.31594	8.33773	8.32134	8.3083	8.32778	8.29875	8.30062	8.27386	8.29186	8.27532	8.23227	8.25827	8.24834	8.25054	8.24897	8.28561	8.27696	8.28167
0.081	8.31565	8.34736	8.34895	8.33116	8.32649	8.33832	8.35688	8.36427	8.32499	8.31701	8.32925	8.2721	8.29899	8.28925	8.25837	8.27062	8.23497	8.28597	8.33445	8.30139	8.32826	8.34722	8.3447	8.33304	8.35433	8.3457	8.34053	8.34084	8.30371	8.34031	8.34146	8.31652	8.32678	8.30502	8.28014	8.27107	8.27476	8.26689	8.24809	8.24651	8.2451	8.25105	8.25443	8.26571	8.26583	8.285
0.0812	8.31263	8.35567	8.34845	8.34088	8.31737	8.34485	8.33141	8.34451	8.30566	8.32057	8.31913	8.30624	8.303	8.29378	8.26347	8.27891	8.24373	8.26212	8.36277	8.2908	8.31987	8.33626	8.35558	8.30461	8.3628	8.33154	8.34198	8.3489	8.3034	8.32999	8.33625	8.29261	8.31989	8.30264	8.2955	8.26442	8.28836	8.26899	8.24593	8.24699	8.2375	8.25302	8.2572	8.25937	8.2488	8.27445
0.0814	8.29978	8.3578	8.35625	8.33593	8.31895	8.36441	8.32635	8.33399	8.33591	8.33331	8.33375	8.32183	8.30475	8.28085	8.27419	8.27841	8.2687	8.27435	8.34654	8.30373	8.31316	8.33125	8.35642	8.32247	8.37315	8.33867	8.34229	8.35205	8.31222	8.35402	8.32297	8.32052	8.31303	8.31154	8.3082	8.27054	8.27987	8.24791	8.2482	8.26355	8.24363	8.26473	8.25946	8.26219	8.25562	8.24686
0.0816	8.32522	8.36212	8.3484	8.32623	8.35188	8.33996	8.35988	8.34738	8.31414	8.30308	8.34901	8.29202	8.30027	8.28115	8.27027	8.25742	8.26218	8.28725	8.33295	8.30342	8.30514	8.33609	8.34886	8.31782	8.36664	8.33893	8.33813	8.34003	8.3169	8.33179	8.31955	8.30687	8.32258	8.32415	8.29834	8.2544	8.28079	8.2649	8.24409	8.25758	8.23832	8.28675	8.24123	8.25996	8.25046	8.26655
0.0818	8.30439	8.35834	8.3501	8.33717	8.32823	8.34628	8.34159	8.33166	8.32151	8.31891	8.33447	8.27934	8.30799	8.25161	8.25284	8.26422	8.25612	8.27999	8.35073	8.30499	8.31568	8.3472	8.33574	8.32304	8.34361	8.35809	8.34034	8.34737	8.3199	8.34272	8.3354	8.31158	8.32798	8.31486	8.29399	8.27281	8.28146	8.26941	8.23573	8.26498	8.24868	8.26797	8.24584	8.25332	8.27068	8.26987
0.082	8.30585	8.33434	8.33561	8.32731	8.3215	8.32322	8.3261	8.34025	8.33159	8.32382	8.31803	8.27763	8.31054	8.25525	8.24973	8.28772	8.2595	8.28097	8.31676	8.31768	8.33827	8.34063	8.34352	8.31757	8.3623	8.34486	8.33553	8.37728	8.33838	8.35938	8.32257	8.31175	8.30537	8.30555	8.29398	8.26442	8.27418	8.24725	8.24209	8.2589	8.2249	8.25838	8.25049	8.26497	8.26836	8.27487
0.0822	8.30854	8.33611	8.34454	8.32714	8.33705	8.31692	8.31869	8.3652	8.32611	8.32577	8.32234	8.2824	8.30272	8.26407	8.25685	8.25172	8.26355	8.28115	8.34448	8.29637	8.32029	8.34768	8.35832	8.31289	8.35686	8.33441	8.33013	8.36299	8.32416	8.32454	8.33258	8.30837	8.3194	8.29041	8.28821	8.26023	8.28581	8.25572	8.24811	8.23514	8.25288	8.25933	8.25549	8.26143	8.26197	8.2708
0.0824	8.32297	8.34684	8.36456	8.33372	8.34051	8.32163	8.31901	8.36234	8.3176	8.31656	8.32109	8.28522	8.31153	8.27416	8.266	8.27013	8.25307	8.27653	8.33999	8.30662	8.30887	8.32208	8.34809	8.29368	8.35572	8.35177	8.32237	8.34819	8.31076	8.33683	8.33883	8.31544	8.31866	8.29528	8.28598	8.29276	8.29116	8.26571	8.2393	8.24297	8.24807	8.26975	8.25588	8.24885	8.26998	8.26518
0.0826	8.30529	8.36622	8.33577	8.32341	8.34856	8.32196	8.33088	8.35705	8.30881	8.31081	8.32801	8.28639	8.31614	8.26425	8.26842	8.24923	8.25226	8.26407	8.35071	8.31112	8.32231	8.31951	8.33826	8.32139	8.35945	8.34451	8.33344	8.33661	8.31863	8.32911	8.34681	8.32479	8.30541	8.31169	8.26639	8.28033	8.27521	8.25705	8.24289	8.25071	8.23967	8.25952	8.25748	8.26947	8.2734	8.2738
0.0828	8.31115	8.36659	8.32575	8.32196	8.34131	8.32775	8.32577	8.36662	8.32407	8.31659	8.31881	8.29988	8.3064	8.28002	8.26595	8.2496	8.25432	8.26972	8.36236	8.29504	8.31488	8.33806	8.36073	8.33771	8.36277	8.34302	8.33703	8.3463	8.32871	8.33499	8.33521	8.30903	8.31414	8.31228	8.30357	8.26512	8.27745	8.25789	8.23308	8.2375	8.23771	8.25514	8.25652	8.27427	8.26167	8.24801
0.083	8.33447	8.36884	8.33693	8.32586	8.32619	8.32891	8.33053	8.34108	8.31048	8.32538	8.31534	8.3059	8.30632	8.27914	8.26644	8.24613	8.26891	8.2789	8.34038	8.30494	8.32282	8.32536	8.36362	8.32962	8.3598	8.34183	8.33859	8.34257	8.33072	8.32724	8.33388	8.3156	8.32955	8.30099	8.28764	8.26998	8.28548	8.25159	8.25933	8.26556	8.25597	8.2468	8.25204	8.27134	8.26373	8.27127
0.0832	8.32242	8.36473	8.34204	8.32417	8.32463	8.33678	8.33365	8.35876	8.29624	8.31565	8.32891	8.2977	8.30389	8.28002	8.23607	8.2738	8.25752	8.28135	8.33705	8.30301	8.31376	8.34027	8.33176	8.31477	8.36584	8.34581	8.33441	8.34771	8.32445	8.32901	8.32637	8.29473	8.31814	8.30033	8.28389	8.25946	8.26503	8.26947	8.22292	8.26466	8.23401	8.27258	8.255	8.25329	8.27222	8.25261
0.0834	8.32556	8.34583	8.34153	8.3224	8.32004	8.34422	8.3217	8.33276	8.32769	8.32542	8.30529	8.29949	8.30302	8.28721	8.25673	8.2878	8.27126	8.2786	8.33912	8.31729	8.31965	8.3321	8.34925	8.33099	8.36125	8.33338	8.3466	8.35011	8.32963	8.31361	8.3179	8.30173	8.31067	8.30575	8.28693	8.26324	8.27758	8.2525	8.23863	8.23748	8.23801	8.27326	8.2586	8.25662	8.27324	8.25736
0.0836	8.30423	8.36341	8.34529	8.32033	8.33907	8.32323	8.35683	8.35482	8.31365	8.32734	8.31417	8.28175	8.3135	8.2742	8.27046	8.27829	8.26994	8.27146	8.34811	8.30421	8.32491	8.3485	8.35904	8.33678	8.35254	8.33232	8.33993	8.34874	8.32058	8.32319	8.30742	8.30275	8.30188	8.30752	8.30353	8.26494	8.2737	8.27009	8.25464	8.24513	8.22396	8.26167	8.26165	8.24487	8.27196	8.28044
0.0838	8.31551	8.37701	8.36401	8.34447	8.34987	8.34202	8.34445	8.33902	8.31273	8.32533	8.32421	8.2923	8.30228	8.27055	8.28198	8.27764	8.27323	8.28695	8.34441	8.29939	8.31953	8.32601	8.33499	8.32644	8.37111	8.346	8.34676	8.3379	8.31682	8.34063	8.32973	8.30685	8.31652	8.30544	8.30311	8.26533	8.27948	8.26571	8.25688	8.24769	8.25085	8.2606	8.26979	8.25294	8.2633	8.29056
0.084	8.30393	8.36635	8.34247	8.32116	8.33729	8.3282	8.35316	8.35485	8.31635	8.31807	8.34079	8.27118	8.28818	8.27118	8.26083	8.27975	8.2838	8.2761	8.33009	8.29323	8.32697	8.33772	8.34948	8.32703	8.35162	8.34752	8.33939	8.33218	8.3096	8.35317	8.32174	8.3015	8.31645	8.28869	8.28935	8.26625	8.27888	8.27552	8.24756	8.25052	8.23986	8.26206	8.25193	8.25188	8.26837	8.28846
0.0842	8.30541	8.3553	8.3465	8.32488	8.31999	8.34305	8.34769	8.35282	8.31792	8.33223	8.32933	8.27713	8.304	8.26842	8.25815	8.27028	8.26722	8.28155	8.35354	8.3146	8.3111	8.33934	8.35106	8.33216	8.36055	8.34145	8.3436	8.33602	8.33427	8.3564	8.33247	8.31931	8.31016	8.31013	8.28238	8.25871	8.27137	8.27618	8.24106	8.23873	8.2448	8.26395	8.24644	8.26464	8.26782	8.27635
0.0844	8.3103	8.3432	8.33663	8.35218	8.32616	8.33492	8.35162	8.3484	8.32378	8.30456	8.33915	8.27228	8.29459	8.25468	8.27121	8.26395	8.26096	8.28463	8.32784	8.31571	8.33122	8.33676	8.3369	8.32604	8.36262	8.33355	8.3345	8.34898	8.32982	8.3611	8.30945	8.30401	8.30876	8.31889	8.29669	8.28229	8.274	8.27635	8.23308	8.23714	8.23557	8.26837	8.24241	8.27573	8.27199	8.27399
0.0846	8.32118	8.36861	8.34686	8.32933	8.31535	8.34516	8.33367	8.36325	8.31573	8.32127	8.32677	8.27752	8.29959	8.26156	8.26113	8.26295	8.26313	8.27457	8.3242	8.31317	8.32773	8.3403	8.35751	8.33199	8.37184	8.35596	8.34193	8.34954	8.31749	8.32983	8.34217	8.29855	8.32088	8.31496	8.28969	8.25594	8.27161	8.25672	8.22917	8.2658	8.24645	8.25798	8.25056	8.2683	8.25001	8.28488
0.0848	8.31595	8.35662	8.34368	8.30044	8.33323	8.3254	8.32933	8.36389	8.33015	8.30072	8.33072	8.29659	8.2908	8.27615	8.25785	8.29224	8.26177	8.28083	8.34744	8.31071	8.31518	8.3403	8.35105	8.32323	8.35351	8.33917	8.34404	8.34091	8.30601	8.32498	8.34776	8.30194	8.31576	8.30849	8.29123	8.25665	8.2865	8.26778	8.243	8.25107	8.24994	8.28615	8.25462	8.25789	8.2639	8.2597
0.085	8.32181	8.37111	8.34678	8.31055	8.32141	8.3221	8.34566	8.35277	8.29884	8.3102	8.32782	8.30526	8.29227	8.25212	8.24794	8.26541	8.25669	8.28009	8.35068	8.31069	8.30627	8.35075	8.35953	8.31353	8.36448	8.34721	8.34263	8.34913	8.33162	8.34052	8.33831	8.30315	8.32134	8.30268	8.30686	8.26249	8.27368	8.2642	8.24384	8.25999	8.25052	8.26197	8.27451	8.24652	8.27069	8.26209
0.0852	8.33192	8.35716	8.34558	8.33208	8.34614	8.3246	8.34116	8.34826	8.31028	8.30625	8.31494	8.28739	8.30626	8.27689	8.24935	8.27747	8.26377	8.28784	8.33417	8.30906	8.33672	8.32575	8.33313	8.33422	8.38635	8.33426	8.34979	8.32983	8.31433	8.33838	8.3271	8.3069	8.32401	8.29889	8.29915	8.26113	8.28192	8.25638	8.2388	8.23896	8.23759	8.25724	8.25999	8.25746	8.2629	8.25601
0.0854	8.31582	8.36355	8.3356	8.32762	8.34236	8.32488	8.3416	8.37091	8.33084	8.30773	8.34169	8.29996	8.31025	8.28047	8.24792	8.26636	8.26412	8.28567	8.33773	8.30698	8.31467	8.33924	8.3528	8.33323	8.36262	8.33974	8.33244	8.32671	8.29813	8.34222	8.3342	8.32312	8.3187	8.30678	8.29487	8.27738	8.29283	8.26204	8.25819	8.24429	8.23529	8.28087	8.25018	8.2602	8.2613	8.27168
0.0856	8.30369	8.36493	8.32303	8.32045	8.31945	8.31206	8.33833	8.34466	8.32537	8.31843	8.33885	8.28567	8.30127	8.26542	8.25594	8.28032	8.2729	8.2758	8.3357	8.3006	8.32514	8.35076	8.34916	8.32642	8.37772	8.33939	8.34264	8.34354	8.31683	8.33687	8.31535	8.31895	8.33959	8.31721	8.29553	8.28042	8.2685	8.25029	8.24713	8.24476	8.25347	8.25923	8.25791	8.25294	8.2774	8.27579
0.0858	8.30056	8.35518	8.3392	8.31101	8.32578	8.31357	8.34153	8.35501	8.32821	8.32945	8.32429	8.2928	8.29964	8.27015	8.25965	8.26532	8.26145	8.28358	8.36339	8.30756	8.32367	8.34216	8.37055	8.32652	8.36271	8.33588	8.33265	8.35482	8.32686	8.34055	8.30262	8.31867	8.32671	8.30639	8.28604	8.27376	8.28697	8.26248	8.26838	8.23273	8.24615	8.25866	8.24893	8.26122	8.26793	8.27483
0.086	8.30745	8.37301	8.34536	8.33039	8.33931	8.32353	8.34667	8.3624	8.32668	8.32444	8.33326	8.28644	8.29599	8.25385	8.26016	8.28256	8.26854	8.27796	8.34213	8.31223	8.34518	8.34953	8.33562	8.3241	8.35728	8.33244	8.32528	8.34163	8.32695	8.3239	8.31942	8.30863	8.32462	8.31625	8.29862	8.27996	8.28388	8.25325	8.2524	8.26684	8.24473	8.2686	8.24815	8.26804	8.26562	8.27206
0.0862	8.3242	8.34258	8.35009	8.31817	8.33384	8.33759	8.34377	8.34681	8.31162	8.31275	8.32679	8.28758	8.29216	8.27575	8.2716	8.26428	8.26877	8.2625	8.34427	8.28915	8.33475	8.3463	8.35082	8.3166	8.36883	8.35532	8.33488	8.33587	8.32728	8.334	8.30156	8.29174	8.31804	8.29358	8.28166	8.2823	8.27087	8.2709	8.24428	8.25066	8.23818	8.27137	8.2561	8.26931	8.27476	8.29436
0.0864	8.31314	8.35864	8.33591	8.32206	8.33164	8.33776	8.33011	8.35078	8.32308	8.30323	8.3223	8.2903	8.32396	8.27869	8.26177	8.27523	8.29094	8.28093	8.34491	8.30777	8.33945	8.33732	8.35238	8.31179	8.35236	8.34474	8.34722	8.3175	8.31439	8.34317	8.32237	8.29797	8.30355	8.30664	8.30414	8.2668	8.26002	8.27116	8.25138	8.25084	8.2483	8.24148	8.27712	8.25626	8.27811	8.26315
0.0866	8.3158	8.37296	8.33392	8.31905	8.32754	8.3342	8.33056	8.36881	8.32308	8.30369	8.32774	8.30279	8.29444	8.29021	8.24267	8.29058	8.26988	8.29189	8.3401	8.30442	8.32772	8.34327	8.34552	8.31717	8.3508	8.34119	8.34508	8.34146	8.32378	8.34141	8.32036	8.31935	8.30051	8.29292	8.28873	8.24838	8.27392	8.25733	8.23614	8.25591	8.25085	8.25081	8.25293	8.25964	8.2749	8.2729
0.0868	8.31856	8.36253	8.31958	8.32401	8.34736	8.33655	8.33264	8.36353	8.33418	8.3012	8.3186	8.28048	8.29938	8.28341	8.2594	8.28255	8.25845	8.2758	8.33298	8.30293	8.31158	8.32938	8.34941	8.32581	8.36064	8.33923	8.35388	8.34035	8.33407	8.32512	8.3409	8.32116	8.31852	8.2903	8.2841	8.26498	8.27251	8.24692	8.2388	8.25362	8.23634	8.24099	8.26771	8.25562	8.2728	8.27657
0.087	8.32212	8.35071	8.35678	8.31709	8.34774	8.34258	8.33932	8.35978	8.31494	8.32818	8.32402	8.2859	8.28604	8.2877	8.24909	8.26367	8.24918	8.27621	8.34099	8.29249	8.30264	8.3475	8.33603	8.31797	8.37321	8.33992	8.36888	8.35464	8.3159	8.35098	8.32808	8.31948	8.33099	8.27845	8.28677	8.28063	8.27518	8.25055	8.24784	8.26805	8.24601	8.24606	8.26245	8.25688	8.27272	8.26898
0.0872	8.31762	8.35108	8.34902	8.32467	8.33128	8.32032	8.33183	8.34857	8.30796	8.3382	8.32374	8.30405	8.29673	8.27707	8.26961	8.25825	8.24498	8.26031	8.35454	8.29313	8.32639	8.33743	8.35855	8.32326	8.35918	8.34029	8.32291	8.34792	8.31476	8.35387	8.31622	8.31144	8.32403	8.30315	8.2866	8.27703	8.27618	8.25346	8.23745	8.25808	8.25421	8.24872	8.2644	8.26299	8.25117	8.24078
0.0874	8.30435	8.348	8.35555	8.33152	8.32531	8.30955	8.34663	8.3309	8.32386	8.32469	8.32106	8.28021	8.29765	8.27585	8.28718	8.26978	8.2344	8.28394	8.34882	8.29159	8.32769	8.33174	8.35876	8.32531	8.3776	8.33429	8.34617	8.34612	8.32093	8.3229	8.32612	8.32792	8.3065	8.30796	8.28681	8.26891	8.27239	8.28376	8.228	8.25334	8.26115	8.26114	8.27087	8.27586	8.26138	8.26668
0.0876	8.29699	8.33191	8.35287	8.32492	8.32811	8.31481	8.35043	8.34497	8.31613	8.32543	8.33298	8.2831	8.29329	8.26811	8.25658	8.26541	8.25924	8.29476	8.33344	8.31456	8.31828	8.32952	8.35403	8.31063	8.37367	8.33686	8.33401	8.33117	8.33138	8.34221	8.3064	8.28934	8.2999	8.29169	8.30168	8.27307	8.27981	8.28133	8.25192	8.23708	8.23702	8.27642	8.26418	8.25693	8.25875	8.26385
0.0878	8.30979	8.35382	8.35121	8.34067	8.32962	8.31427	8.34109	8.34774	8.33288	8.32412	8.32402	8.29724	8.31185	8.26388	8.25107	8.27166	8.25083	8.28825	8.35767	8.29263	8.32405	8.3484	8.35078	8.30728	8.37151	8.34307	8.3507	8.33629	8.32268	8.32617	8.30553	8.29758	8.31131	8.31005	8.30009	8.26464	8.27458	8.26518	8.2375	8.27725	8.23119	8.26198	8.24842	8.25283	8.26348	8.26105
0.088	8.32172	8.36113	8.34147	8.33285	8.33344	8.3273	8.34095	8.35093	8.31281	8.32206	8.31155	8.28828	8.30944	8.25247	8.23756	8.26735	8.25292	8.28208	8.33829	8.30464	8.33338	8.34454	8.34941	8.30669	8.36494	8.34289	8.35877	8.34218	8.31288	8.33792	8.32839	8.32373	8.30001	8.30348	8.29636	8.27027	8.27156	8.25466	8.23741	8.25413	8.24461	8.2644	8.26162	8.25635	8.26722	8.2673
0.0882	8.31737	8.35117	8.3444	8.32851	8.33049	8.34985	8.33815	8.34611	8.32045	8.32984	8.32315	8.3095	8.30744	8.25366	8.2599	8.2593	8.25317	8.27158	8.35143	8.30072	8.33127	8.32169	8.3528	8.33048	8.37984	8.3433	8.36288	8.34052	8.32102	8.34181	8.3313	8.31351	8.30249	8.30971	8.29298	8.28372	8.26204	8.2757	8.24465	8.24933	8.23907	8.25678	8.25056	8.26563	8.27507	8.26661
0.0884	8.32799	8.35506	8.33719	8.33426	8.33462	8.34104	8.33358	8.34186	8.31631	8.32009	8.32027	8.30542	8.31609	8.26765	8.28201	8.26632	8.27048	8.29533	8.34625	8.31831	8.33384	8.32179	8.34366	8.3261	8.37584	8.34073	8.33888	8.32954	8.3229	8.33002	8.33601	8.31371	8.3235	8.31443	8.29042	8.27509	8.27909	8.26664	8.2498	8.23338	8.24044	8.2558	8.24907	8.26894	8.27215	8.27871
0.0886	8.31989	8.35105	8.34935	8.32191	8.31368	8.33108	8.33729	8.3496	8.31522	8.32084	8.34367	8.28218	8.3144	8.26467	8.26407	8.25674	8.27039	8.27837	8.33494	8.31931	8.33507	8.33374	8.33662	8.33014	8.35128	8.32016	8.34143	8.34433	8.33296	8.33085	8.32237	8.30825	8.32429	8.29068	8.30074	8.26396	8.27254	8.25866	8.24226	8.24523	8.25253	8.26145	8.24719	8.25857	8.26122	8.28178
0.0888	8.32818	8.35306	8.3397	8.33486	8.33814	8.33712	8.34818	8.36149	8.33429	8.30773	8.32978	8.26906	8.29377	8.27089	8.24957	8.25519	8.26155	8.25825	8.34718	8.30528	8.33249	8.33601	8.3592	8.31792	8.36669	8.34074	8.33939	8.33877	8.31351	8.34619	8.31908	8.29262	8.31206	8.30201	8.29167	8.26233	8.27446	8.2507	8.24296	8.25303	8.24044	8.26405	8.25819	8.24617	8.26468	8.29148
0.089	8.3196	8.34858	8.33355	8.32771	8.34249	8.36002	8.33961	8.35345	8.3119	8.3078	8.34321	8.27557	8.29073	8.27739	8.25857	8.24395	8.25882	8.26157	8.33958	8.3076	8.33748	8.34837	8.36452	8.33554	8.34863	8.33795	8.31721	8.3484	8.32753	8.35632	8.33087	8.29644	8.3233	8.28314	8.27888	8.28543	8.28004	8.25828	8.25185	8.25031	8.23809	8.26522	8.25519	8.26449	8.28656	8.30196
0.0892	8.31202	8.34876	8.33767	8.30792	8.35373	8.33209	8.35879	8.33981	8.30984	8.31932	8.34568	8.29676	8.29006	8.25848	8.26482	8.25369	8.27854	8.27747	8.34824	8.30128	8.32157	8.33557	8.34504	8.31487	8.35164	8.32657	8.33192	8.33625	8.29447	8.34117	8.32589	8.29741	8.31885	8.29775	8.28374	8.26081	8.28656	8.25816	8.2564	8.24262	8.2327	8.25562	8.25299	8.25827	8.28367	8.27883
0.0894	8.33149	8.35483	8.34597	8.33157	8.34738	8.3273	8.34936	8.35244	8.32236	8.30325	8.33192	8.28171	8.29117	8.25398	8.27092	8.25798	8.26886	8.27878	8.34702	8.30765	8.32029	8.32562	8.35217	8.30689	8.36946	8.32408	8.33785	8.32559	8.30287	8.34834	8.32817	8.3135	8.31619	8.29576	8.2929	8.24887	8.2773	8.25269	8.23354	8.24068	8.23938	8.25302	8.26516	8.25074	8.26127	8.2665
0.0896	8.31671	8.35693	8.32478	8.32624	8.32415	8.32421	8.34335	8.36647	8.32709	8.30816	8.31211	8.2791	8.28497	8.27702	8.25568	8.25334	8.26293	8.27	8.34615	8.31125	8.32668	8.33549	8.34571	8.30317	8.36887	8.34651	8.33943	8.33277	8.30287	8.33105	8.32556	8.30595	8.33302	8.31223	8.2785	8.25968	8.26143	8.26492	8.24081	8.25451	8.23648	8.26699	8.2559	8.27127	8.25528	8.24695
0.0898	8.31041	8.35572	8.35316	8.33447	8.33999	8.33116	8.35586	8.34496	8.32742	8.30141	8.32437	8.27332	8.29264	8.26524	8.26883	8.25516	8.27234	8.26774	8.32787	8.31195	8.32578	8.34083	8.35354	8.31326	8.37078	8.33772	8.36052	8.35184	8.30454	8.35375	8.3223	8.30253	8.33815	8.31307	8.30452	8.2674	8.27145	8.26997	8.2437	8.22075	8.24426	8.24995	8.23485	8.2627	8.27459	8.25631
0.09	8.32101	8.35487	8.35394	8.32976	8.3327	8.33962	8.35467	8.34938	8.32706	8.297	8.32557	8.27227	8.30277	8.26062	8.26656	8.26251	8.2696	8.27516	8.33838	8.29703	8.3185	8.33995	8.34631	8.31203	8.35747	8.35651	8.3466	8.34266	8.32627	8.3509	8.32622	8.3025	8.32608	8.30798	8.29273	8.24954	8.28136	8.27085	8.25049	8.23619	8.24662	8.26271	8.24166	8.259	8.27307	8.25905
0.0902	8.3063	8.3632	8.33113	8.32143	8.33048	8.3444	8.34086	8.34448	8.32681	8.31276	8.33652	8.28091	8.3122	8.26242	8.25514	8.26469	8.27446	8.26472	8.33056	8.29781	8.32926	8.33049	8.34063	8.30903	8.35598	8.35272	8.34326	8.33541	8.32418	8.35845	8.33974	8.29921	8.30801	8.31731	8.2995	8.26623	8.28114	8.2758	8.24523	8.23503	8.23608	8.27484	8.27841	8.27153	8.267	8.26571
0.0904	8.30492	8.35361	8.34279	8.33541	8.33405	8.34188	8.33341	8.34761	8.32314	8.32176	8.33684	8.30566	8.30302	8.25414	8.26237	8.26486	8.27549	8.26336	8.34484	8.30507	8.32757	8.35544	8.33987	8.32717	8.35034	8.36524	8.33972	8.34201	8.3026	8.3317	8.32623	8.30479	8.31166	8.31271	8.29474	8.25424	8.26392	8.27195	8.24799	8.24022	8.23815	8.26086	8.26322	8.26731	8.25677	8.25575
0.0906	8.31693	8.36198	8.34785	8.32954	8.3353	8.33611	8.34042	8.36499	8.29937	8.32057	8.32966	8.29145	8.29041	8.2618	8.27741	8.26278	8.26091	8.28825	8.33147	8.30317	8.3312	8.34136	8.33663	8.30172	8.36115	8.35546	8.3494	8.33176	8.29667	8.34191	8.32521	8.29632	8.31033	8.30415	8.29404	8.27735	8.27215	8.23724	8.22902	8.23417	8.24328	8.25372	8.23461	8.26957	8.25775	8.26113
0.0908	8.32595	8.35667	8.35361	8.32691	8.32767	8.3248	8.32737	8.34869	8.32028	8.31574	8.33324	8.28912	8.29164	8.27326	8.26137	8.27605	8.27192	8.28684	8.34318	8.31368	8.32362	8.34318	8.3593	8.32116	8.36816	8.34798	8.35466	8.32347	8.33097	8.33057	8.34197	8.31586	8.31144	8.30974	8.30579	8.27287	8.2735	8.26115	8.24417	8.22901	8.2511	8.25281	8.25665	8.26775	8.26352	8.27503
0.091	8.3161	8.35854	8.36838	8.32319	8.34142	8.32221	8.34733	8.34967	8.30513	8.33544	8.32544	8.273	8.30019	8.2689	8.24603	8.26861	8.28736	8.27725	8.33193	8.29573	8.31201	8.34322	8.35193	8.29633	8.35694	8.33487	8.33352	8.33926	8.33196	8.33093	8.3285	8.3136	8.31517	8.29918	8.29775	8.28835	8.26027	8.25048	8.23591	8.25789	8.23747	8.2601	8.24148	8.26724	8.24402	8.2709
0.0912	8.32141	8.35105	8.33777	8.32369	8.32204	8.3378	8.34432	8.3557	8.31572	8.31894	8.33519	8.2798	8.29124	8.28809	8.26227	8.27578	8.26321	8.27617	8.33391	8.32294	8.30937	8.34102	8.3451	8.32172	8.35274	8.34997	8.36185	8.33343	8.32406	8.31983	8.31264	8.31177	8.3254	8.29773	8.30913	8.26643	8.27073	8.25317	8.25113	8.26057	8.24941	8.25715	8.26001	8.28187	8.25697	8.27451
0.0914	8.30415	8.36803	8.34159	8.33147	8.32309	8.33019	8.34186	8.35555	8.33633	8.3192	8.34065	8.28711	8.28022	8.26754	8.24593	8.26354	8.26298	8.27936	8.34869	8.31733	8.32116	8.32873	8.35135	8.3124	8.3427	8.3433	8.37433	8.32472	8.30285	8.32393	8.31697	8.3401	8.34521	8.29274	8.30871	8.26285	8.27342	8.2679	8.23272	8.24209	8.22813	8.25605	8.24852	8.2769	8.26378	8.26203
0.0916	8.31978	8.35368	8.34316	8.32996	8.32678	8.32155	8.33822	8.36611	8.34019	8.30031	8.33424	8.28244	8.29495	8.27541	8.25787	8.26216	8.25923	8.26542	8.33082	8.29872	8.30483	8.32881	8.34546	8.31402	8.35804	8.33859	8.34692	8.34832	8.31736	8.34075	8.33964	8.3184	8.30525	8.30394	8.2939	8.27068	8.26828	8.25378	8.24368	8.26327	8.26074	8.26154	8.24961	8.2873	8.26705	8.25233
0.0918	8.32695	8.35858	8.34043	8.34036	8.3357	8.31686	8.34121	8.35569	8.32222	8.31687	8.3135	8.28817	8.29825	8.27113	8.24791	8.25634	8.25369	8.27622	8.34102	8.31709	8.31022	8.3053	8.34418	8.29884	8.37601	8.34398	8.33705	8.32458	8.32638	8.32695	8.32111	8.31874	8.30824	8.30542	8.29271	8.2748	8.26169	8.26952	8.23916	8.25334	8.24599	8.266	8.23594	8.25411	8.26483	8.26848
0.092	8.31119	8.36453	8.35681	8.32229	8.33877	8.32262	8.34053	8.33941	8.31244	8.31639	8.33784	8.26562	8.29848	8.27407	8.27937	8.2554	8.25324	8.2668	8.34714	8.29705	8.32484	8.33389	8.34287	8.31318	8.36268	8.34082	8.35156	8.33937	8.3244	8.3226	8.33028	8.31161	8.31758	8.31063	8.30984	8.27086	8.27998	8.27263	8.23111	8.25565	8.249	8.26994	8.24461	8.24562	8.25929	8.2527
0.0922	8.3127	8.3619	8.35096	8.33934	8.33209	8.32057	8.3429	8.33946	8.30683	8.32048	8.32155	8.28951	8.30135	8.26929	8.25836	8.26892	8.2955	8.27201	8.33665	8.31249	8.32338	8.33294	8.34318	8.326	8.36232	8.36012	8.35294	8.33827	8.31683	8.33188	8.34914	8.31989	8.31797	8.31122	8.31792	8.26338	8.27388	8.26605	8.24882	8.24741	8.24087	8.26042	8.25222	8.26016	8.27593	8.25933
0.0924	8.32242	8.34357	8.34643	8.32015	8.32064	8.32423	8.3442	8.34947	8.3297	8.3215	8.3381	8.30128	8.29239	8.25406	8.27026	8.28073	8.26811	8.2806	8.32771	8.2966	8.33887	8.34538	8.34929	8.32689	8.35417	8.3318	8.33706	8.32918	8.30657	8.32845	8.31945	8.33284	8.31105	8.30298	8.28806	8.27174	8.2754	8.25189	8.23538	8.26701	8.2372	8.24702	8.24782	8.26842	8.27768	8.26236
0.0926	8.31827	8.3684	8.34437	8.33691	8.32879	8.35139	8.33607	8.35914	8.32044	8.31926	8.31654	8.30064	8.29272	8.27583	8.27295	8.27292	8.28607	8.28944	8.34831	8.30439	8.31549	8.3167	8.36143	8.33714	8.36421	8.33551	8.3365	8.33749	8.30657	8.31598	8.32777	8.32116	8.2879	8.30328	8.29453	8.27523	8.27193	8.24928	8.23935	8.25961	8.22886	8.25002	8.23684	8.25817	8.27218	8.25284
0.0928	8.32502	8.37493	8.34438	8.31898	8.33875	8.33955	8.33194	8.34436	8.32051	8.30988	8.33751	8.27171	8.29927	8.27827	8.26219	8.26243	8.2711	8.28768	8.3447	8.31585	8.32115	8.33423	8.35433	8.3133	8.36252	8.33176	8.359	8.35744	8.32171	8.32145	8.31333	8.32174	8.30939	8.2885	8.30285	8.25945	8.2701	8.24909	8.23471	8.25033	8.2312	8.25174	8.2483	8.27235	8.27135	8.25545
0.093	8.32024	8.3567	8.34117	8.33001	8.35534	8.33694	8.32715	8.35977	8.31135	8.30721	8.32661	8.27738	8.31651	8.26675	8.25461	8.27366	8.27955	8.26663	8.33902	8.30921	8.33284	8.33025	8.36278	8.31502	8.35327	8.34103	8.34837	8.34157	8.33399	8.33478	8.29425	8.30461	8.30869	8.29374	8.31136	8.2709	8.26325	8.2373	8.24602	8.25098	8.2301	8.26374	8.26285	8.26209	8.27459	8.26326
0.0932	8.31163	8.36805	8.33817	8.32624	8.33529	8.33191	8.33538	8.35893	8.32366	8.32782	8.33217	8.30266	8.30102	8.27056	8.25243	8.26881	8.27229	8.27697	8.34352	8.31559	8.33708	8.31324	8.34959	8.33353	8.36699	8.33315	8.33464	8.35778	8.32145	8.34627	8.31941	8.30789	8.30808	8.27772	8.28331	8.25611	8.2747	8.23249	8.23261	8.25673	8.26013	8.24526	8.22803	8.25918	8.25981	8.25759
0.0934	8.31377	8.36468	8.31905	8.32443	8.3566	8.33222	8.32658	8.35408	8.34258	8.333	8.32868	8.30331	8.2913	8.28213	8.24134	8.26409	8.26795	8.28233	8.34078	8.31055	8.32181	8.33734	8.35514	8.30482	8.36901	8.34718	8.3327	8.34826	8.32072	8.33036	8.3269	8.31895	8.32829	8.29394	8.28568	8.26075	8.26575	8.25793	8.25937	8.26073	8.2403	8.25313	8.23647	8.28914	8.27261	8.2714
0.0936	8.3327	8.35847	8.33962	8.32097	8.33871	8.33938	8.3338	8.35531	8.31199	8.33286	8.33324	8.27512	8.30564	8.26341	8.26971	8.25078	8.25633	8.26864	8.35369	8.30081	8.3307	8.32766	8.3319	8.32215	8.35184	8.349	8.34736	8.35465	8.3142	8.33416	8.31383	8.31539	8.32113	8.30605	8.28944	8.26638	8.27845	8.25198	8.24988	8.25094	8.24941	8.25913	8.26952	8.28959	8.25384	8.2594
0.0938	8.32415	8.38378	8.33344	8.33363	8.33956	8.33874	8.34116	8.36282	8.32438	8.31723	8.33753	8.29067	8.29551	8.24943	8.26371	8.27349	8.27133	8.2947	8.34927	8.30543	8.31239	8.32846	8.342	8.30659	8.36523	8.35661	8.34411	8.33909	8.31581	8.33814	8.30571	8.30275	8.31237	8.30163	8.29805	8.2754	8.28214	8.26715	8.24025	8.25852	8.27644	8.25761	8.25183	8.26869	8.25065	8.23857
0.094	8.30313	8.37327	8.33287	8.32235	8.33593	8.3301	8.34402	8.33934	8.32826	8.32197	8.32479	8.30349	8.29536	8.27034	8.26262	8.26705	8.2762	8.27499	8.33204	8.29992	8.31269	8.33672	8.3564	8.32041	8.37218	8.35509	8.35295	8.33455	8.32134	8.33951	8.33463	8.32753	8.31407	8.30965	8.29309	8.25994	8.289	8.25326	8.2485	8.26166	8.24216	8.25811	8.27064	8.2685	8.2675	8.2711
0.0942	8.31256	8.37845	8.35577	8.32281	8.34163	8.33546	8.32229	8.3493	8.32503	8.32177	8.32035	8.29646	8.29443	8.27437	8.26035	8.27176	8.26808	8.27042	8.3336	8.29758	8.34367	8.32907	8.36277	8.31704	8.35386	8.3547	8.34647	8.33567	8.33482	8.34974	8.3315	8.32386	8.33609	8.30154	8.28478	8.26744	8.27672	8.26315	8.23261	8.26008	8.23829	8.2689	8.25665	8.26534	8.25438	8.26339
0.0944	8.31049	8.3579	8.34952	8.32748	8.34579	8.32527	8.33681	8.36362	8.31194	8.31206	8.31516	8.26797	8.29707	8.2749	8.27336	8.26671	8.27673	8.27994	8.324	8.3144	8.33384	8.33847	8.35797	8.31856	8.37231	8.34781	8.33621	8.34603	8.31635	8.3413	8.32838	8.30566	8.31581	8.29385	8.29098	8.2643	8.27267	8.26049	8.24247	8.25802	8.25093	8.25862	8.25196	8.26268	8.26424	8.28098
0.0946	8.30631	8.35912	8.35113	8.33333	8.32474	8.3349	8.35908	8.36731	8.30715	8.30159	8.32815	8.30078	8.28314	8.27359	8.2655	8.27472	8.2698	8.29052	8.33766	8.29474	8.32609	8.3502	8.34039	8.32141	8.36407	8.35078	8.3198	8.34924	8.31972	8.34658	8.33259	8.3174	8.32005	8.28547	8.30792	8.27631	8.26681	8.25955	8.24957	8.25929	8.25171	8.24646	8.25047	8.25722	8.25449	8.26716
0.0948	8.31678	8.36149	8.34569	8.32314	8.32969	8.33215	8.3486	8.36347	8.3182	8.3246	8.32237	8.29901	8.29782	8.26069	8.26046	8.27686	8.26322	8.28173	8.33793	8.31068	8.33004	8.33285	8.34812	8.33021	8.36431	8.34635	8.34181	8.35385	8.30911	8.35685	8.32953	8.31448	8.33214	8.30528	8.3008	8.28968	8.26911	8.27412	8.25032	8.28137	8.2402	8.25375	8.27318	8.25921	8.25188	8.26648
0.095	8.30813	8.36673	8.36612	8.31687	8.33169	8.33662	8.34738	8.35609	8.31903	8.32446	8.32294	8.28358	8.29844	8.27045	8.26207	8.26552	8.27146	8.28903	8.32417	8.31057	8.32164	8.34315	8.33897	8.31881	8.3459	8.35449	8.34686	8.34196	8.29778	8.35258	8.32365	8.31352	8.31881	8.30009	8.30389	8.26258	8.27404	8.26951	8.23002	8.27528	8.24435	8.25949	8.26967	8.26188	8.24721	8.28054
0.0952	8.31015	8.36436	8.35174	8.33255	8.33921	8.34009	8.3375	8.3382	8.32457	8.32189	8.31651	8.27561	8.29463	8.25836	8.25575	8.26097	8.27225	8.27435	8.3368	8.2972	8.32666	8.33516	8.35433	8.3129	8.34817	8.34261	8.34748	8.33825	8.30748	8.34455	8.30731	8.30075	8.34029	8.29308	8.29457	8.26087	8.28711	8.26113	8.24483	8.25171	8.25657	8.2598	8.25733	8.26453	8.24056	8.27228
0.0954	8.3227	8.35493	8.34872	8.3184	8.33949	8.33516	8.33311	8.35	8.31473	8.33413	8.33056	8.29791	8.31946	8.26945	8.24933	8.25699	8.25426	8.26439	8.33364	8.29467	8.34452	8.32557	8.36094	8.31981	8.35557	8.34915	8.35634	8.33127	8.32058	8.3551	8.32512	8.31017	8.32614	8.30682	8.27518	8.25855	8.28665	8.2709	8.22217	8.24156	8.24029	8.24695	8.25847	8.26418	8.26224	8.28012
0.0956	8.31312	8.36494	8.35227	8.32008	8.35269	8.34116	8.33692	8.35654	8.3059	8.3108	8.32797	8.2978	8.29847	8.27811	8.27623	8.28089	8.27251	8.2867	8.35375	8.30588	8.32528	8.3237	8.34068	8.33858	8.36395	8.3351	8.3309	8.35868	8.34449	8.35575	8.32225	8.29772	8.32013	8.3177	8.29199	8.25318	8.26203	8.25752	8.22581	8.26316	8.24977	8.26138	8.24804	8.27906	8.26364	8.29504
0.0958	8.30912	8.34945	8.35802	8.32414	8.3383	8.32293	8.35202	8.36507	8.30396	8.30757	8.31937	8.27512	8.29427	8.27066	8.27217	8.26715	8.2677	8.27083	8.3635	8.29189	8.32001	8.32138	8.35035	8.31969	8.37067	8.34772	8.34479	8.34342	8.32384	8.35086	8.32227	8.30612	8.31612	8.30004	8.28551	8.25439	8.27776	8.26317	8.22415	8.24772	8.25636	8.26696	8.25766	8.28222	8.25993	8.26865
0.096	8.30462	8.35023	8.35552	8.31056	8.34043	8.32978	8.33831	8.34852	8.30133	8.31954	8.31439	8.28069	8.29724	8.25948	8.2413	8.27118	8.27053	8.29091	8.3513	8.2968	8.31382	8.33479	8.34379	8.3287	8.36088	8.35989	8.34621	8.36075	8.32777	8.31706	8.3308	8.30931	8.31936	8.31652	8.29779	8.25988	8.27011	8.25771	8.22876	8.24969	8.24062	8.25066	8.25897	8.27646	8.25805	8.25549
0.0962	8.30554	8.36905	8.34475	8.32854	8.33889	8.3173	8.3328	8.33441	8.31208	8.33386	8.30851	8.28831	8.28795	8.26571	8.2451	8.27331	8.25684	8.27979	8.32854	8.28519	8.31208	8.32722	8.35217	8.33973	8.36146	8.35471	8.34104	8.32916	8.31549	8.32107	8.333	8.32285	8.31554	8.3134	8.29334	8.26519	8.24382	8.25236	8.23694	8.2574	8.25471	8.25476	8.26574	8.28038	8.26299	8.26504
0.0964	8.3047	8.36041	8.35407	8.31277	8.33057	8.32817	8.34307	8.35185	8.29328	8.32066	8.32256	8.29507	8.2926	8.26584	8.25198	8.26667	8.27297	8.28216	8.3407	8.28876	8.33369	8.35139	8.34566	8.318	8.37109	8.34278	8.32841	8.34655	8.32685	8.33035	8.33115	8.31439	8.29629	8.29812	8.29196	8.2644	8.26322	8.26101	8.23656	8.26765	8.24076	8.25286	8.26373	8.25267	8.26978	8.25952
0.0966	8.31474	8.35561	8.35858	8.32309	8.33055	8.34034	8.34838	8.34988	8.31821	8.31929	8.32611	8.29459	8.29581	8.26461	8.24965	8.27812	8.26314	8.28271	8.34627	8.31209	8.3213	8.33852	8.35374	8.32018	8.37572	8.34077	8.34285	8.33722	8.30909	8.32801	8.322	8.29181	8.31188	8.29766	8.28987	8.26951	8.27898	8.25558	8.25797	8.25202	8.25115	8.25649	8.2591	8.28033	8.27909	8.25535
0.0968	8.32383	8.35302	8.33274	8.32628	8.33008	8.35391	8.35289	8.33252	8.31866	8.31606	8.31437	8.29613	8.2803	8.26546	8.26373	8.27846	8.26933	8.27836	8.3538	8.31553	8.30883	8.34705	8.34846	8.31542	8.3534	8.32573	8.33632	8.33245	8.31687	8.34248	8.31036	8.30099	8.32138	8.29815	8.29198	8.27844	8.26811	8.28073	8.22919	8.26366	8.22411	8.28221	8.26323	8.26735	8.27717	8.25774
0.097	8.32619	8.35533	8.35114	8.32884	8.31622	8.32305	8.33679	8.34597	8.3102	8.3144	8.31837	8.31039	8.28997	8.26209	8.2693	8.28197	8.24911	8.26647	8.35	8.30466	8.31043	8.35834	8.34402	8.33557	8.35443	8.35187	8.34157	8.32138	8.34075	8.33267	8.30594	8.29227	8.31794	8.29652	8.30105	8.27851	8.26279	8.26857	8.24595	8.27372	8.24578	8.25932	8.26744	8.25862	8.26611	8.26196
0.0972	8.32915	8.3574	8.36764	8.32576	8.3318	8.33652	8.34795	8.35479	8.30453	8.31625	8.32195	8.27332	8.30662	8.28278	8.25738	8.26008	8.27816	8.27163	8.33758	8.30307	8.32473	8.33719	8.33726	8.32636	8.35824	8.34531	8.35514	8.33516	8.31572	8.33256	8.32273	8.30736	8.32244	8.30115	8.2909	8.26588	8.27844	8.27138	8.24731	8.24828	8.25708	8.25941	8.26375	8.27311	8.26845	8.27984
0.0974	8.32008	8.35541	8.35559	8.33633	8.33256	8.33301	8.35362	8.35034	8.32004	8.31236	8.32539	8.29928	8.28777	8.27244	8.25532	8.27005	8.26375	8.27206	8.35291	8.2945	8.32539	8.32849	8.341	8.31003	8.36339	8.33933	8.35471	8.33695	8.32566	8.35092	8.33446	8.3235	8.3129	8.31012	8.28151	8.26258	8.28273	8.25457	8.24177	8.2425	8.24632	8.23942	8.24327	8.25313	8.27484	8.28175
0.0976	8.31235	8.36361	8.33292	8.34221	8.3127	8.3312	8.33131	8.36322	8.30373	8.32374	8.33718	8.26128	8.29423	8.27239	8.26416	8.26803	8.26368	8.2802	8.36349	8.31168	8.32099	8.32325	8.36408	8.31336	8.36427	8.3585	8.3387	8.34776	8.32964	8.34849	8.32598	8.30831	8.32979	8.30642	8.28167	8.27288	8.28174	8.24964	8.23491	8.24814	8.25479	8.25558	8.28294	8.24653	8.27344	8.27762
0.0978	8.32529	8.36609	8.34965	8.33807	8.31843	8.31781	8.34075	8.34338	8.31411	8.32837	8.31833	8.26472	8.29973	8.26273	8.25778	8.26657	8.26417	8.28041	8.34714	8.31709	8.31295	8.33253	8.35054	8.30679	8.35018	8.35765	8.34352	8.33628	8.33931	8.34326	8.34508	8.30248	8.32737	8.29385	8.29746	8.26931	8.29563	8.27419	8.23278	8.2635	8.24388	8.25802	8.25666	8.27118	8.25071	8.2788
0.098	8.32002	8.3623	8.33721	8.32777	8.33586	8.32343	8.30908	8.327	8.32842	8.33377	8.33327	8.28463	8.29383	8.27683	8.24944	8.26415	8.26048	8.27102	8.34517	8.29597	8.33322	8.33382	8.34703	8.32066	8.36725	8.33741	8.34676	8.3435	8.33234	8.33749	8.33672	8.30968	8.31959	8.29094	8.29314	8.26942	8.27133	8.26399	8.24234	8.25785	8.24714	8.25502	8.25117	8.26009	8.26611	8.28036
0.0982	8.30331	8.379	8.3374	8.34578	8.33729	8.32011	8.32156	8.35813	8.32818	8.33592	8.32687	8.29583	8.29823	8.26572	8.25171	8.25753	8.26547	8.28514	8.33767	8.28665	8.32336	8.32584	8.36297	8.33486	8.37375	8.33421	8.35468	8.35655	8.32296	8.34818	8.3224	8.30032	8.32976	8.29012	8.27686	8.26054	8.2828	8.23988	8.25318	8.26008	8.24027	8.27304	8.25175	8.26799	8.26303	8.27877
0.0984	8.31446	8.36884	8.32206	8.33113	8.338	8.32767	8.34414	8.3519	8.31415	8.31044	8.34694	8.29034	8.28529	8.27008	8.24502	8.26264	8.26842	8.27819	8.34158	8.30378	8.33094	8.35135	8.34133	8.297	8.36605	8.33177	8.3482	8.34939	8.31034	8.32445	8.32318	8.3088	8.32708	8.30513	8.28313	8.26946	8.25391	8.26787	8.22148	8.2588	8.24696	8.24395	8.24455	8.24273	8.25891	8.27469
0.0986	8.30503	8.3664	8.33482	8.33759	8.33917	8.3195	8.33354	8.36074	8.31403	8.30872	8.34747	8.28488	8.28118	8.29971	8.26423	8.26406	8.2718	8.28709	8.34884	8.31245	8.31861	8.32908	8.34194	8.3129	8.37225	8.34205	8.37185	8.34178	8.30945	8.32906	8.32161	8.31239	8.32267	8.30162	8.29331	8.25515	8.27025	8.25613	8.24969	8.27535	8.23312	8.24153	8.25937	8.26732	8.26334	8.26483
0.0988	8.30455	8.35928	8.34213	8.32688	8.34366	8.33821	8.33457	8.35116	8.3276	8.32159	8.32581	8.29304	8.28626	8.29957	8.25415	8.2607	8.27238	8.28144	8.35858	8.30373	8.32529	8.32386	8.3444	8.32869	8.37326	8.35629	8.34895	8.35356	8.31071	8.35736	8.31752	8.30492	8.32441	8.30464	8.2916	8.25608	8.2681	8.25287	8.26009	8.26125	8.23325	8.25746	8.25829	8.27193	8.24467	8.27299
0.099	8.31503	8.36202	8.34787	8.33545	8.32783	8.34076	8.3346	8.36259	8.31129	8.32163	8.32959	8.29345	8.29963	8.26742	8.26996	8.25202	8.27544	8.28472	8.34476	8.32063	8.32723	8.32192	8.33867	8.32129	8.36236	8.32186	8.35241	8.32935	8.3182	8.36053	8.3141	8.31651	8.31486	8.30707	8.30915	8.26657	8.26218	8.25906	8.25307	8.24707	8.22495	8.24512	8.2622	8.28272	8.26214	8.26528
0.0992	8.3224	8.3466	8.34869	8.33083	8.3223	8.33016	8.35878	8.35307	8.31745	8.33221	8.31915	8.29361	8.27746	8.26571	8.27246	8.27196	8.26644	8.28403	8.3277	8.31406	8.31315	8.32994	8.34231	8.31444	8.36614	8.34542	8.33242	8.33704	8.31872	8.31665	8.32537	8.33555	8.31402	8.30511	8.304	8.26726	8.26691	8.26453	8.22642	8.25577	8.23384	8.26715	8.27075	8.27351	8.26169	8.26566
0.0994	8.3159	8.34552	8.34317	8.32192	8.31771	8.31563	8.32887	8.34779	8.32045	8.32063	8.30966	8.30198	8.30185	8.2779	8.26346	8.27805	8.27387	8.27595	8.3468	8.30077	8.32101	8.34245	8.33662	8.30925	8.35584	8.35335	8.33929	8.34026	8.31822	8.32457	8.3277	8.3166	8.3161	8.28112	8.31985	8.25619	8.29578	8.27051	8.23718	8.26472	8.23575	8.25743	8.25828	8.25359	8.25866	8.26331
0.0996	8.32035	8.36163	8.33664	8.32878	8.32592	8.32609	8.33419	8.33856	8.29011	8.31725	8.30772	8.29863	8.30249	8.25602	8.26823	8.27804	8.26995	8.26867	8.34552	8.30451	8.32463	8.32672	8.34698	8.33028	8.3607	8.34313	8.32722	8.337	8.31568	8.35066	8.33364	8.30751	8.30483	8.29169	8.30216	8.26531	8.26666	8.26292	8.22917	8.24243	8.25193	8.25748	8.23994	8.26093	8.2628	8.27769
0.0998	8.31161	8.36722	8.33174	8.32964	8.31263	8.32809	8.34998	8.36884	8.31243	8.30987	8.31682	8.28059	8.28312	8.24091	8.25414	8.2725	8.24975	8.26915	8.34066	8.3112	8.33603	8.33318	8.3553	8.33159	8.35563	8.34766	8.33113	8.33879	8.32487	8.33091	8.32579	8.30597	8.3182	8.29685	8.313	8.27362	8.27405	8.26089	8.23657	8.24028	8.23384	8.27089	8.24406	8.25959	8.25892	8.29165
0.1	8.30496	8.36446	8.33746	8.32492	8.3308	8.32364	8.33499	8.35064	8.3301	8.31027	8.32799	8.28219	8.30456	8.26844	8.26824	8.2639	8.26447	8.2725	8.33241	8.3066	8.32575	8.34661	8.36027	8.31533	8.34787	8.326	8.34502	8.34978	8.31697	8.33163	8.31189	8.30765	8.30989	8.29264	8.30875	8.27521	8.28139	8.27623	8.23643	8.23877	8.25268	8.25535	8.26155	8.2643	8.25839	8.2795
0.1002	8.32749	8.37763	8.33294	8.33169	8.33776	8.32925	8.34332	8.35511	8.31879	8.30482	8.33195	8.28435	8.30832	8.26893	8.26244	8.26694	8.26425	8.26272	8.33211	8.30094	8.33663	8.33274	8.34638	8.31171	8.36725	8.33662	8.3336	8.35348	8.31739	8.32359	8.31642	8.29742	8.30101	8.30268	8.28841	8.2595	8.28177	8.28354	8.23932	8.26114	8.22832	8.26355	8.25134	8.26573	8.26256	8.2679
0.1004	8.31815	8.36463	8.32904	8.32011	8.33594	8.32214	8.34582	8.36232	8.31419	8.33966	8.33299	8.27734	8.29869	8.2709	8.26244	8.27969	8.27559	8.2757	8.35271	8.29947	8.31511	8.3191	8.3434	8.33846	8.35565	8.33527	8.33022	8.33616	8.3164	8.33588	8.32895	8.30285	8.32446	8.28634	8.29433	8.25531	8.27673	8.2608	8.24148	8.25367	8.22542	8.24714	8.23101	8.26009	8.25012	8.27464
0.1006	8.33397	8.3651	8.32377	8.31617	8.32902	8.31389	8.35077	8.35698	8.32353	8.32915	8.34344	8.27354	8.29407	8.26531	8.27538	8.27567	8.26888	8.27074	8.33804	8.2909	8.32172	8.33626	8.33613	8.32463	8.36417	8.34597	8.35627	8.32709	8.31729	8.33016	8.32258	8.31553	8.31752	8.30735	8.28613	8.26311	8.27846	8.26816	8.24095	8.24559	8.23345	8.26226	8.25827	8.25331	8.27678	8.27618
0.1008	8.32007	8.33626	8.33083	8.33493	8.32363	8.32393	8.34151	8.36196	8.31506	8.34072	8.32715	8.29152	8.31544	8.26041	8.25869	8.26867	8.2742	8.26274	8.33342	8.31241	8.32299	8.33877	8.36141	8.30745	8.37138	8.34172	8.34877	8.33243	8.31375	8.32587	8.32688	8.31662	8.32165	8.29359	8.28414	8.26589	8.27147	8.25477	8.2297	8.24025	8.24093	8.24992	8.24948	8.25727	8.29117	8.27665
0.101	8.30613	8.37588	8.34869	8.33093	8.34013	8.33509	8.33398	8.34952	8.31441	8.318	8.32406	8.27077	8.29193	8.26607	8.26075	8.26509	8.27575	8.2646	8.34435	8.29812	8.31865	8.33081	8.31836	8.31299	8.36211	8.32707	8.34155	8.33741	8.33347	8.33512	8.3334	8.31072	8.31279	8.29228	8.29072	8.2759	8.29132	8.26995	8.24186	8.25512	8.23844	8.25342	8.24637	8.2809	8.26938	8.26113
0.1012	8.30956	8.36471	8.34965	8.32901	8.32916	8.331	8.337	8.35575	8.32072	8.30967	8.3114	8.29706	8.27738	8.25861	8.25825	8.27319	8.28655	8.2662	8.33426	8.28986	8.32483	8.33577	8.34169	8.32179	8.35528	8.34126	8.3357	8.33349	8.31695	8.3339	8.32841	8.29237	8.33449	8.28478	8.30893	8.26318	8.26965	8.26774	8.23888	8.24268	8.2466	8.25133	8.24549	8.2616	8.26725	8.26685
0.1014	8.32268	8.35472	8.34643	8.32053	8.33172	8.32035	8.36179	8.36854	8.33901	8.3064	8.28906	8.3076	8.30169	8.27401	8.26852	8.26225	8.27863	8.27419	8.34808	8.30451	8.31177	8.33272	8.3318	8.31583	8.35855	8.35119	8.34321	8.32923	8.32388	8.34206	8.32858	8.30541	8.29811	8.30221	8.28203	8.26329	8.26867	8.27078	8.23212	8.25034	8.24521	8.24807	8.22564	8.25992	8.26296	8.27327
0.1016	8.31271	8.35468	8.3309	8.33835	8.35101	8.31686	8.35929	8.377	8.32781	8.30774	8.32788	8.28549	8.29797	8.26979	8.25641	8.26358	8.27059	8.27545	8.34773	8.31732	8.31162	8.32739	8.34757	8.33404	8.34684	8.33664	8.35068	8.32469	8.32337	8.31597	8.32578	8.30873	8.32796	8.29311	8.29807	8.27738	8.28291	8.26806	8.24424	8.25419	8.24232	8.25768	8.23133	8.2695	8.26971	8.26824
0.1018	8.31294	8.35628	8.33396	8.34209	8.34051	8.32582	8.34837	8.36434	8.31698	8.31462	8.34114	8.28574	8.29672	8.25644	8.25712	8.28415	8.26688	8.29016	8.34416	8.31437	8.3277	8.32735	8.32474	8.34188	8.37459	8.35258	8.3369	8.34368	8.32223	8.32244	8.32543	8.30306	8.31456	8.28671	8.31758	8.27408	8.27944	8.26228	8.24965	8.25248	8.24378	8.26992	8.2564	8.2847	8.24955	8.28189
0.102	8.32502	8.37468	8.33872	8.34319	8.3253	8.30667	8.36196	8.36458	8.30957	8.32803	8.32535	8.29304	8.28802	8.26125	8.25684	8.26692	8.26266	8.26906	8.35047	8.30525	8.3254	8.34061	8.34808	8.31616	8.36774	8.33805	8.34582	8.33728	8.32724	8.33416	8.33314	8.28537	8.31386	8.28114	8.29674	8.23875	8.29054	8.25702	8.23545	8.237	8.24436	8.26254	8.24239	8.27376	8.24683	8.27722
0.1022	8.33636	8.37663	8.33482	8.31899	8.34032	8.33028	8.35024	8.35739	8.32341	8.33075	8.33108	8.2906	8.29299	8.25863	8.25642	8.27238	8.2722	8.27544	8.34527	8.30801	8.32844	8.33713	8.35344	8.33003	8.36086	8.32932	8.36227	8.33451	8.33891	8.3355	8.31643	8.31174	8.30983	8.28372	8.30587	8.2644	8.27081	8.25692	8.23519	8.25196	8.23982	8.24588	8.25531	8.25751	8.27472	8.2724
0.1024	8.31812	8.36738	8.32063	8.31672	8.32768	8.33488	8.32429	8.36574	8.31507	8.32295	8.31409	8.28775	8.29356	8.27489	8.26596	8.26725	8.24858	8.27806	8.32959	8.31105	8.32411	8.33291	8.37181	8.32749	8.35137	8.34359	8.34366	8.32921	8.33258	8.33217	8.33693	8.32967	8.31734	8.30225	8.28619	8.27377	8.29306	8.25403	8.23662	8.25299	8.24627	8.2525	8.26863	8.23742	8.2804	8.26482
0.1026	8.32196	8.3678	8.34645	8.31749	8.32121	8.31645	8.32206	8.34217	8.31236	8.32806	8.33508	8.30438	8.30064	8.2515	8.26332	8.25965	8.23744	8.26646	8.33904	8.30181	8.31532	8.32754	8.3557	8.31171	8.36871	8.33669	8.35293	8.33922	8.32381	8.31854	8.33006	8.30479	8.31886	8.28674	8.29408	8.27579	8.27738	8.26002	8.24547	8.24932	8.23167	8.25013	8.2536	8.25464	8.26226	8.25788
0.1028	8.31399	8.3625	8.32926	8.33331	8.33622	8.32519	8.34347	8.35557	8.30926	8.32837	8.34341	8.28877	8.28899	8.2595	8.25685	8.26995	8.24156	8.28405	8.33925	8.31017	8.34373	8.34249	8.3425	8.30738	8.35927	8.34042	8.34239	8.33099	8.33208	8.35012	8.31966	8.32151	8.31617	8.30616	8.28175	8.26425	8.26298	8.26212	8.2409	8.23698	8.2518	8.26549	8.26038	8.27264	8.27092	8.27206
0.103	8.30568	8.37256	8.34349	8.3194	8.33978	8.32181	8.3351	8.34494	8.31827	8.31177	8.32529	8.29345	8.29005	8.28591	8.26481	8.27811	8.26209	8.26632	8.35569	8.30186	8.31911	8.34508	8.34896	8.31924	8.35256	8.3362	8.32613	8.33882	8.31985	8.34622	8.32165	8.33261	8.3072	8.31561	8.29094	8.26332	8.26858	8.24268	8.25071	8.24507	8.2539	8.26754	8.2523	8.25373	8.27754	8.27759
0.1032	8.29853	8.3488	8.33841	8.32819	8.34299	8.32737	8.32941	8.35443	8.33152	8.30732	8.31717	8.27884	8.28382	8.28782	8.26948	8.2851	8.27616	8.27277	8.35236	8.29426	8.34896	8.36086	8.35621	8.33189	8.36606	8.35312	8.32062	8.35706	8.32214	8.34546	8.32122	8.31278	8.3044	8.29543	8.28903	8.25025	8.2789	8.26033	8.23177	8.25994	8.24516	8.25067	8.25052	8.25615	8.25242	8.27925
0.1034	8.30899	8.35622	8.34695	8.33422	8.35455	8.33336	8.33338	8.36228	8.32883	8.30037	8.3363	8.2784	8.28546	8.27468	8.25875	8.28084	8.26033	8.27508	8.34871	8.3062	8.34612	8.33957	8.36697	8.31946	8.3773	8.33147	8.32758	8.32258	8.33433	8.34334	8.32962	8.33013	8.31309	8.2975	8.29751	8.25187	8.28345	8.28516	8.23085	8.24584	8.24311	8.2333	8.25284	8.27703	8.27848	8.27116
0.1036	8.30482	8.34607	8.34053	8.32192	8.3349	8.32248	8.35569	8.35062	8.33423	8.30672	8.32619	8.29317	8.28803	8.27305	8.26941	8.26525	8.26586	8.27782	8.34389	8.29007	8.31946	8.34606	8.36267	8.31322	8.36215	8.3251	8.31676	8.33342	8.3285	8.34222	8.33133	8.31594	8.32127	8.29743	8.29732	8.25837	8.2732	8.27319	8.24741	8.23186	8.24141	8.25752	8.27548	8.28078	8.26754	8.26492
0.1038	8.30824	8.35933	8.32183	8.32921	8.32212	8.32716	8.35466	8.32973	8.3171	8.33122	8.31958	8.28008	8.29958	8.28116	8.26906	8.27723	8.27176	8.26374	8.36015	8.30555	8.33141	8.34192	8.35734	8.31653	8.35981	8.32039	8.32745	8.33154	8.33549	8.35969	8.3177	8.29136	8.32568	8.30754	8.30488	8.28691	8.26809	8.24963	8.25514	8.24507	8.24701	8.26565	8.24818	8.26049	8.27521	8.2808
0.104	8.29633	8.37306	8.33257	8.30818	8.34008	8.34426	8.34284	8.35722	8.31917	8.31822	8.33417	8.27551	8.29079	8.27725	8.26188	8.28716	8.24983	8.28723	8.33025	8.30961	8.32469	8.32773	8.35861	8.3364	8.37644	8.33457	8.3581	8.34568	8.33027	8.35284	8.32676	8.30716	8.33094	8.28943	8.29471	8.27265	8.28029	8.25747	8.22705	8.26401	8.24582	8.26628	8.24199	8.26348	8.25911	8.28461
0.1042	8.32233	8.35282	8.34225	8.33456	8.33536	8.34606	8.33598	8.36061	8.30838	8.32459	8.3296	8.28853	8.30083	8.27913	8.28113	8.28281	8.26042	8.27229	8.3432	8.31812	8.32201	8.3359	8.34424	8.32773	8.35671	8.35938	8.3625	8.34836	8.3259	8.34272	8.33272	8.31109	8.30751	8.31902	8.28556	8.27035	8.26296	8.27121	8.23966	8.26337	8.26528	8.26376	8.27123	8.26286	8.26368	8.26784
0.1044	8.31771	8.34765	8.33394	8.33733	8.33694	8.32635	8.32268	8.35423	8.31344	8.3081	8.32441	8.26089	8.27668	8.26979	8.26108	8.25041	8.27571	8.2859	8.34553	8.30357	8.32359	8.33973	8.34244	8.32461	8.36606	8.33944	8.33352	8.33598	8.32732	8.34993	8.33625	8.29601	8.31554	8.30767	8.29373	8.25754	8.28386	8.25409	8.24421	8.2491	8.24296	8.24536	8.2616	8.26342	8.26689	8.26111
0.1046	8.30987	8.35634	8.33293	8.33509	8.33196	8.32386	8.3399	8.35059	8.33387	8.33489	8.33297	8.28952	8.29988	8.27077	8.25528	8.28166	8.28716	8.28764	8.35087	8.31913	8.31405	8.33391	8.34283	8.32057	8.37296	8.33811	8.34006	8.33818	8.32296	8.349	8.31994	8.30202	8.31654	8.29673	8.31131	8.28677	8.28645	8.26394	8.22617	8.24503	8.24806	8.25956	8.23939	8.2515	8.27909	8.28078
0.1048	8.31006	8.35395	8.33709	8.32696	8.32394	8.33664	8.34434	8.35828	8.33179	8.33741	8.32264	8.29761	8.29577	8.26378	8.24744	8.27843	8.27294	8.28979	8.35698	8.30824	8.32218	8.31893	8.35209	8.33075	8.37126	8.34252	8.3439	8.34151	8.3169	8.33907	8.3159	8.30781	8.3314	8.29642	8.29239	8.26592	8.27844	8.2794	8.22283	8.2441	8.24286	8.25713	8.24405	8.26596	8.27971	8.26246
0.105	8.32069	8.37234	8.34394	8.31837	8.32301	8.32676	8.33625	8.35262	8.33454	8.31202	8.33302	8.28075	8.28873	8.2865	8.2585	8.25441	8.25884	8.26891	8.34731	8.30603	8.3281	8.3279	8.34189	8.3251	8.36508	8.34876	8.34959	8.31856	8.31887	8.33508	8.33183	8.31611	8.31616	8.31069	8.28857	8.25198	8.25846	8.26745	8.24467	8.25183	8.2457	8.24904	8.25744	8.25762	8.26506	8.27472
0.1052	8.31197	8.34996	8.34479	8.32776	8.34753	8.3398	8.34726	8.35126	8.33533	8.33391	8.3348	8.28242	8.29423	8.26921	8.26406	8.26387	8.27246	8.28324	8.33939	8.29848	8.31188	8.32758	8.35025	8.32222	8.36222	8.33993	8.33789	8.33933	8.30981	8.334	8.3202	8.3057	8.31307	8.28601	8.30063	8.26445	8.27629	8.24432	8.2482	8.24341	8.23422	8.25792	8.25574	8.25208	8.27691	8.26208
0.1054	8.29979	8.34703	8.3579	8.33125	8.33514	8.34302	8.32936	8.32831	8.32013	8.32327	8.31658	8.28453	8.31384	8.28577	8.25907	8.27859	8.27455	8.28028	8.35025	8.29744	8.32418	8.33158	8.34352	8.31968	8.36722	8.3384	8.34649	8.33291	8.30903	8.32367	8.33557	8.31485	8.32739	8.29681	8.31357	8.26471	8.28543	8.25885	8.23021	8.25781	8.2218	8.25691	8.24307	8.25745	8.25702	8.27638
0.1056	8.3218	8.34762	8.34713	8.33806	8.3346	8.33955	8.33333	8.34206	8.34535	8.30424	8.3334	8.28863	8.29921	8.27758	8.24872	8.26424	8.2698	8.28741	8.35048	8.29491	8.31007	8.31589	8.33397	8.31514	8.35745	8.33231	8.35087	8.34056	8.29479	8.32312	8.32572	8.31782	8.31918	8.30361	8.30997	8.27169	8.284	8.25161	8.23801	8.26488	8.23444	8.25001	8.26885	8.26725	8.27375	8.28141
0.1058	8.30331	8.36301	8.32636	8.32169	8.32546	8.31516	8.33683	8.34588	8.32396	8.32024	8.3353	8.28351	8.31468	8.26596	8.24287	8.26588	8.27184	8.28176	8.3327	8.30348	8.32133	8.33121	8.34703	8.31735	8.34321	8.33683	8.32726	8.34653	8.31948	8.33555	8.31954	8.30184	8.32004	8.30627	8.30695	8.28166	8.2696	8.2671	8.23787	8.24856	8.24177	8.26472	8.27167	8.25904	8.26086	8.26897
0.106	8.31088	8.34254	8.34251	8.32659	8.33536	8.32595	8.33336	8.35132	8.3132	8.31263	8.33677	8.28427	8.29642	8.25862	8.27117	8.26709	8.28092	8.26952	8.34088	8.3062	8.31377	8.33794	8.35025	8.31758	8.35952	8.34886	8.33202	8.35115	8.33198	8.3266	8.32893	8.32269	8.30701	8.30149	8.31047	8.2663	8.27238	8.25891	8.24048	8.24637	8.23288	8.23778	8.25732	8.24957	8.25129	8.26864
0.1062	8.31736	8.36401	8.35077	8.32632	8.35089	8.30639	8.32602	8.37239	8.30698	8.31184	8.33316	8.28613	8.31102	8.26648	8.26885	8.28937	8.27556	8.27006	8.34082	8.30451	8.33666	8.3368	8.33461	8.30627	8.35659	8.34091	8.35544	8.32805	8.34074	8.33449	8.32515	8.30338	8.31299	8.30882	8.28025	8.26735	8.26909	8.24381	8.24571	8.24955	8.23465	8.25935	8.25705	8.2764	8.25044	8.2667
0.1064	8.31099	8.36728	8.36602	8.32748	8.33483	8.32879	8.3384	8.37462	8.3284	8.31978	8.32692	8.27328	8.29465	8.25712	8.26468	8.26437	8.25319	8.27361	8.35332	8.30649	8.31682	8.33773	8.33372	8.32243	8.35963	8.33844	8.34677	8.32915	8.31826	8.34831	8.33398	8.30452	8.31811	8.28126	8.29982	8.2677	8.27167	8.26874	8.2517	8.25855	8.24096	8.24725	8.26117	8.26497	8.25828	8.26879
0.1066	8.30617	8.37503	8.33264	8.33728	8.34164	8.30324	8.33886	8.36459	8.3302	8.31602	8.3169	8.27338	8.3112	8.2832	8.24874	8.2698	8.27118	8.2676	8.34805	8.31666	8.32458	8.34784	8.36201	8.31577	8.36565	8.34905	8.34982	8.35505	8.3167	8.34238	8.33529	8.29437	8.31224	8.29747	8.3101	8.27747	8.26919	8.26914	8.23408	8.25937	8.23935	8.26155	8.25974	8.27558	8.28128	8.26076
0.1068	8.31652	8.37065	8.33156	8.32443	8.35524	8.32533	8.32605	8.34716	8.31793	8.32041	8.32572	8.28836	8.29763	8.27338	8.24674	8.27458	8.25234	8.28197	8.33602	8.30331	8.33169	8.34279	8.34581	8.32701	8.36099	8.32716	8.3424	8.34095	8.32279	8.33384	8.33862	8.30795	8.29988	8.31494	8.28729	8.27787	8.26905	8.27493	8.22232	8.24698	8.23196	8.28184	8.26362	8.25891	8.23385	8.25705
0.107	8.32625	8.36295	8.34449	8.31883	8.3356	8.3301	8.35618	8.36742	8.3071	8.3201	8.32914	8.28017	8.31096	8.28327	8.24432	8.26077	8.26773	8.26764	8.33867	8.30207	8.31782	8.33789	8.34044	8.32295	8.36309	8.33698	8.31255	8.33584	8.33021	8.34077	8.34843	8.32291	8.32188	8.30249	8.2964	8.26551	8.26416	8.27297	8.25461	8.25132	8.24601	8.26802	8.26337	8.25174	8.26081	8.26518
0.1072	8.32212	8.35577	8.33924	8.31295	8.33317	8.3348	8.33435	8.34324	8.33615	8.30982	8.3221	8.30386	8.30875	8.26912	8.26154	8.26275	8.26427	8.25661	8.35921	8.31718	8.32763	8.34428	8.34088	8.32519	8.35974	8.34475	8.32273	8.33212	8.33186	8.32584	8.34583	8.32448	8.31139	8.30665	8.26934	8.26977	8.2588	8.24149	8.2341	8.24813	8.23212	8.25562	8.27098	8.25922	8.26928	8.26885
0.1074	8.33227	8.3601	8.34396	8.33423	8.33072	8.34173	8.32038	8.33507	8.32744	8.32998	8.32242	8.2913	8.29036	8.26024	8.25937	8.27334	8.27013	8.26735	8.35618	8.31778	8.33207	8.33677	8.35042	8.32666	8.36616	8.34677	8.34916	8.33399	8.32875	8.33158	8.32705	8.31599	8.32074	8.29194	8.2965	8.27306	8.26369	8.26059	8.24646	8.26276	8.26563	8.25891	8.24625	8.26831	8.2643	8.26114
0.1076	8.32775	8.34796	8.33732	8.34806	8.33862	8.33577	8.33476	8.35185	8.33037	8.31074	8.32051	8.287	8.29483	8.26099	8.25089	8.27849	8.25586	8.28342	8.35276	8.31078	8.29346	8.32489	8.34159	8.31838	8.35813	8.34774	8.35556	8.33254	8.31679	8.32629	8.32255	8.30382	8.32912	8.27868	8.30589	8.26085	8.28339	8.26374	8.21503	8.24134	8.25933	8.25798	8.25168	8.27003	8.26097	8.25242
0.1078	8.30167	8.34949	8.3479	8.33129	8.34007	8.34912	8.33444	8.3614	8.33905	8.30371	8.32472	8.28486	8.31082	8.27416	8.25588	8.27786	8.2652	8.28614	8.34036	8.29037	8.33116	8.33065	8.36364	8.32983	8.35937	8.33598	8.32701	8.33006	8.32932	8.321	8.32825	8.3036	8.32795	8.28024	8.31482	8.26912	8.28736	8.2797	8.24701	8.24564	8.25806	8.2505	8.25233	8.27007	8.25623	8.26622
0.108	8.32326	8.36494	8.34398	8.33109	8.33607	8.36504	8.34204	8.37167	8.31723	8.31788	8.31763	8.28093	8.29367	8.28959	8.24298	8.28197	8.27795	8.26751	8.35425	8.30016	8.32375	8.34191	8.35649	8.33251	8.36799	8.33524	8.34057	8.33936	8.31459	8.34572	8.32872	8.31514	8.30564	8.3089	8.29695	8.26574	8.28287	8.25398	8.23757	8.23345	8.26434	8.26543	8.2504	8.24688	8.26648	8.27055
0.1082	8.31822	8.37178	8.33721	8.3271	8.32514	8.33623	8.34749	8.34702	8.31632	8.32739	8.32719	8.29136	8.28328	8.27661	8.24479	8.26077	8.25965	8.27916	8.35881	8.31678	8.31806	8.32508	8.34894	8.33312	8.36801	8.34215	8.34366	8.33693	8.32072	8.34815	8.32559	8.30586	8.30479	8.28924	8.27496	8.27091	8.26833	8.2528	8.22483	8.25025	8.24105	8.25568	8.258	8.26395	8.23479	8.27919
0.1084	8.32112	8.36182	8.35227	8.32439	8.34214	8.33344	8.35928	8.33351	8.3092	8.31718	8.31589	8.30564	8.29983	8.26447	8.26308	8.255	8.27472	8.28414	8.34023	8.32546	8.31349	8.34804	8.3569	8.31065	8.35156	8.35016	8.36334	8.34267	8.32245	8.34569	8.33874	8.29884	8.30953	8.29249	8.31223	8.26697	8.27575	8.27572	8.25631	8.26981	8.23671	8.24953	8.25986	8.24715	8.26272	8.27549
0.1086	8.3085	8.36937	8.36248	8.33807	8.33451	8.33035	8.33995	8.34904	8.31498	8.3064	8.29975	8.28424	8.30176	8.26512	8.26588	8.28193	8.25239	8.26811	8.34632	8.30138	8.31586	8.32479	8.34759	8.3247	8.34795	8.31517	8.34357	8.33082	8.33266	8.34279	8.33013	8.29039	8.30278	8.29468	8.29928	8.26751	8.27283	8.2621	8.24759	8.26203	8.23705	8.26296	8.24866	8.26081	8.27496	8.27516
0.1088	8.31942	8.36586	8.35146	8.32959	8.31979	8.31717	8.35444	8.34646	8.32032	8.31034	8.31309	8.26436	8.3082	8.27953	8.26831	8.27034	8.25014	8.27634	8.33001	8.29403	8.32263	8.32116	8.34435	8.32468	8.33679	8.34755	8.3613	8.33928	8.32485	8.33687	8.30503	8.31009	8.31563	8.31481	8.29545	8.26953	8.27718	8.24922	8.23738	8.27015	8.24307	8.25513	8.23158	8.26322	8.27912	8.2369
0.109	8.32191	8.37136	8.34096	8.32578	8.35196	8.32792	8.3514	8.35536	8.30738	8.34029	8.33534	8.2898	8.29855	8.2689	8.26549	8.27858	8.24869	8.26272	8.33244	8.31042	8.32433	8.3253	8.34918	8.3174	8.34823	8.3376	8.3377	8.3363	8.31625	8.33399	8.30694	8.28687	8.30946	8.30019	8.29611	8.27213	8.26834	8.25883	8.24601	8.24557	8.22905	8.26212	8.24681	8.24577	8.25792	8.27328
0.1092	8.33442	8.37115	8.34775	8.31981	8.35176	8.33072	8.34615	8.35557	8.31354	8.32087	8.31368	8.30339	8.27998	8.2846	8.26767	8.27075	8.26571	8.27467	8.33816	8.29946	8.32115	8.33843	8.33809	8.31724	8.37414	8.33796	8.3548	8.34118	8.28932	8.34682	8.31798	8.311	8.30763	8.29856	8.26819	8.27574	8.26845	8.26687	8.2326	8.2588	8.23651	8.26614	8.24551	8.26468	8.28012	8.26305
0.1094	8.3326	8.36098	8.35042	8.31845	8.34165	8.33036	8.35228	8.35551	8.32344	8.30749	8.34142	8.28613	8.28949	8.27826	8.2742	8.27276	8.26667	8.26837	8.33627	8.30621	8.32351	8.32929	8.32957	8.31303	8.37016	8.33684	8.34661	8.33325	8.31556	8.34679	8.32458	8.33191	8.29592	8.30164	8.29547	8.24741	8.27706	8.26669	8.24907	8.25583	8.25972	8.23993	8.25013	8.27328	8.26846	8.262
0.1096	8.33177	8.36753	8.3288	8.31202	8.33277	8.32965	8.33608	8.35535	8.32798	8.32747	8.33619	8.27676	8.29725	8.26229	8.25753	8.28219	8.27496	8.27091	8.33859	8.31848	8.33367	8.31964	8.33762	8.32971	8.35779	8.34053	8.35618	8.3535	8.32008	8.33982	8.32118	8.32046	8.30585	8.33097	8.29715	8.2772	8.27537	8.24053	8.26164	8.25806	8.24821	8.25079	8.26586	8.27303	8.25817	8.28224
0.1098	8.31175	8.35551	8.33964	8.32051	8.32105	8.3294	8.32809	8.34864	8.3163	8.30914	8.31981	8.28554	8.29744	8.26845	8.26991	8.27563	8.27369	8.28021	8.35654	8.30225	8.32186	8.33017	8.34103	8.32137	8.36714	8.34317	8.3252	8.34071	8.31573	8.33959	8.319	8.31525	8.31744	8.31064	8.29985	8.25327	8.28093	8.26221	8.24743	8.24903	8.26158	8.26235	8.26648	8.26839	8.25631	8.27566
0.11	8.31322	8.3564	8.33133	8.31939	8.33211	8.33822	8.32999	8.35608	8.32478	8.31457	8.32601	8.27516	8.30492	8.2507	8.26651	8.27898	8.26279	8.27628	8.34426	8.29462	8.31792	8.34012	8.33315	8.32488	8.36164	8.33498	8.3387	8.32852	8.29764	8.35047	8.31531	8.30204	8.30417	8.29639	8.30705	8.25562	8.27425	8.26708	8.23393	8.26548	8.23796	8.26172	8.25329	8.26393	8.25534	8.26492
0.1102	8.33192	8.34951	8.34591	8.31017	8.3385	8.33962	8.3561	8.34937	8.31778	8.30838	8.31203	8.26635	8.29571	8.24994	8.25389	8.26995	8.25943	8.27009	8.32637	8.29418	8.34098	8.32593	8.3481	8.3076	8.35931	8.33503	8.33179	8.35377	8.31698	8.34849	8.33366	8.30812	8.29254	8.3075	8.30908	8.25999	8.27267	8.24669	8.2353	8.24219	8.24701	8.25713	8.25018	8.28618	8.27082	8.27672
0.1104	8.3208	8.34705	8.33233	8.32139	8.34188	8.3312	8.34546	8.37261	8.33308	8.29556	8.32969	8.28532	8.28788	8.26928	8.26478	8.26954	8.25159	8.27535	8.32398	8.31927	8.3215	8.31751	8.35782	8.3105	8.35712	8.35658	8.34067	8.33407	8.3193	8.32266	8.32791	8.29871	8.31065	8.32201	8.30271	8.26619	8.27256	8.25056	8.23556	8.25037	8.24364	8.25797	8.24628	8.26605	8.25163	8.27903
0.1106	8.31333	8.38448	8.33953	8.3265	8.3352	8.32457	8.32566	8.35922	8.31625	8.32019	8.34192	8.28215	8.29018	8.28596	8.25629	8.28238	8.26612	8.26198	8.35331	8.32844	8.30149	8.34997	8.35202	8.30947	8.35886	8.36489	8.32753	8.34044	8.30912	8.33959	8.31383	8.32928	8.33514	8.30717	8.30389	8.26889	8.26462	8.24789	8.24148	8.24621	8.24215	8.25862	8.23927	8.28291	8.25861	8.27307
0.1108	8.31994	8.36877	8.34404	8.32817	8.33639	8.33354	8.34491	8.3412	8.31405	8.32775	8.33603	8.27509	8.2964	8.27387	8.26697	8.2827	8.26669	8.27576	8.34153	8.32823	8.32096	8.32071	8.34248	8.32798	8.35839	8.35335	8.33601	8.33432	8.31348	8.32495	8.34176	8.32688	8.3428	8.30933	8.27254	8.26266	8.26758	8.26723	8.25589	8.25479	8.24275	8.26155	8.24766	8.27333	8.25544	8.2632
0.111	8.30756	8.34841	8.34518	8.32868	8.33993	8.31532	8.3462	8.34627	8.32352	8.31748	8.34611	8.29511	8.29289	8.262	8.26587	8.29121	8.26467	8.30324	8.34642	8.31912	8.3253	8.3216	8.33407	8.31043	8.37967	8.3345	8.32778	8.34486	8.31559	8.3392	8.34227	8.31735	8.3094	8.29064	8.29427	8.27998	8.27662	8.27159	8.23315	8.26095	8.23919	8.26141	8.2426	8.26218	8.27966	8.26558
0.1112	8.32154	8.34956	8.35168	8.31866	8.35078	8.32684	8.33413	8.35591	8.30759	8.31191	8.32744	8.29014	8.31132	8.25356	8.25201	8.2646	8.26621	8.27782	8.34561	8.31088	8.32088	8.31287	8.32883	8.32528	8.37333	8.32858	8.34104	8.35011	8.32812	8.3332	8.33345	8.30786	8.31106	8.31214	8.28483	8.2653	8.27221	8.26635	8.23451	8.24602	8.24723	8.25844	8.25695	8.26504	8.24882	8.26046
0.1114	8.32354	8.3735	8.35375	8.3387	8.34523	8.3093	8.35101	8.34518	8.29609	8.33188	8.32444	8.27803	8.30585	8.26677	8.25748	8.26952	8.26625	8.28547	8.34824	8.2866	8.31789	8.338	8.34425	8.31498	8.36047	8.34385	8.3368	8.33927	8.33667	8.33315	8.32514	8.31564	8.30626	8.30361	8.29248	8.25541	8.28054	8.24132	8.24086	8.25371	8.23388	8.25828	8.27241	8.2678	8.25416	8.26214
0.1116	8.30086	8.35252	8.34866	8.30909	8.34436	8.31074	8.33234	8.3499	8.31289	8.32539	8.33294	8.29021	8.27566	8.27686	8.24874	8.27202	8.25415	8.27168	8.33589	8.30841	8.31486	8.34537	8.33659	8.31835	8.36131	8.33546	8.34195	8.33668	8.32127	8.34092	8.3304	8.31478	8.31594	8.29463	8.28381	8.25442	8.2809	8.25547	8.2412	8.25106	8.23068	8.26488	8.24771	8.26661	8.2547	8.27709
0.1118	8.32801	8.3604	8.33359	8.31259	8.32818	8.33981	8.34366	8.36565	8.32188	8.32302	8.33577	8.2835	8.28477	8.26513	8.26561	8.28476	8.26812	8.26738	8.33344	8.30272	8.32901	8.35557	8.32939	8.30716	8.3697	8.33843	8.32925	8.34908	8.30877	8.31509	8.33395	8.29613	8.32497	8.30629	8.29788	8.27417	8.28779	8.25184	8.25441	8.2501	8.2435	8.26204	8.26779	8.27614	8.24782	8.27546
0.112	8.31467	8.35453	8.32849	8.34119	8.34589	8.3399	8.34068	8.34452	8.30771	8.30722	8.31071	8.28636	8.2842	8.27824	8.26654	8.27947	8.29031	8.25144	8.3566	8.30791	8.33101	8.3339	8.35235	8.30341	8.36498	8.33655	8.33686	8.33587	8.33464	8.31831	8.3266	8.30383	8.31836	8.29839	8.30561	8.27133	8.27978	8.26311	8.24053	8.25597	8.24139	8.25243	8.26997	8.2755	8.23658	8.26367
0.1122	8.33095	8.34891	8.35483	8.33589	8.32306	8.33326	8.34105	8.36389	8.29834	8.32146	8.31739	8.27899	8.29298	8.24659	8.26183	8.27682	8.26347	8.27464	8.34875	8.28999	8.30431	8.32516	8.34877	8.3227	8.36971	8.34602	8.32948	8.34111	8.3272	8.33385	8.32509	8.32727	8.31954	8.29868	8.29237	8.27889	8.28444	8.25395	8.23909	8.24317	8.24287	8.26011	8.2567	8.27437	8.26629	8.26292
0.1124	8.31933	8.35011	8.34808	8.33724	8.32321	8.33566	8.34455	8.34667	8.31121	8.30552	8.33745	8.27241	8.27499	8.25787	8.26828	8.26459	8.26291	8.28964	8.33142	8.29257	8.31914	8.32624	8.34717	8.31677	8.36092	8.3248	8.32913	8.33321	8.32112	8.33768	8.32417	8.31894	8.32237	8.31383	8.30935	8.2676	8.28291	8.25471	8.24364	8.26541	8.23205	8.26282	8.25769	8.26506	8.24871	8.26699
0.1126	8.31694	8.35896	8.34507	8.32278	8.33052	8.33238	8.34912	8.35055	8.31617	8.30403	8.33066	8.29395	8.30105	8.27055	8.27796	8.28013	8.26279	8.2722	8.33233	8.28403	8.30836	8.33185	8.33542	8.30843	8.35588	8.34367	8.34075	8.33128	8.31537	8.35923	8.30832	8.31076	8.31916	8.30892	8.2795	8.27525	8.276	8.26001	8.2498	8.25153	8.24555	8.25772	8.23824	8.26802	8.26601	8.26218
0.1128	8.31254	8.35466	8.3351	8.34146	8.32456	8.3388	8.33286	8.36423	8.33467	8.3249	8.33588	8.27742	8.31076	8.25367	8.26477	8.26013	8.25503	8.28617	8.35006	8.30369	8.32804	8.33364	8.33902	8.31809	8.34992	8.3602	8.32971	8.33113	8.30273	8.34648	8.30214	8.33546	8.3194	8.29998	8.29718	8.26371	8.28111	8.2487	8.24212	8.24204	8.23065	8.26671	8.26346	8.25491	8.29152	8.2585
0.113	8.3228	8.36051	8.3334	8.32918	8.3074	8.35051	8.34108	8.34371	8.30736	8.32211	8.32995	8.29062	8.30548	8.25621	8.27622	8.28103	8.27235	8.27709	8.33143	8.31061	8.31848	8.31446	8.35242	8.32816	8.36757	8.34668	8.34335	8.33801	8.32124	8.32783	8.32628	8.3189	8.3243	8.29432	8.28489	8.27676	8.28156	8.26688	8.234	8.25019	8.26102	8.26435	8.24877	8.25418	8.24866	8.25912
0.1132	8.31729	8.34204	8.35337	8.32432	8.3332	8.33052	8.34268	8.33494	8.32046	8.31576	8.3278	8.30154	8.30151	8.26524	8.25624	8.26863	8.26539	8.27889	8.35185	8.311	8.33558	8.32434	8.34488	8.32129	8.36716	8.34068	8.34024	8.33653	8.32444	8.34721	8.31948	8.29127	8.31172	8.30016	8.29188	8.26402	8.28167	8.24818	8.23843	8.24598	8.25674	8.27639	8.2534	8.25887	8.25194	8.25489
0.1134	8.32198	8.36595	8.32634	8.33925	8.323	8.33078	8.32929	8.32623	8.32582	8.32258	8.34276	8.28311	8.31847	8.28348	8.25894	8.27097	8.27452	8.27697	8.34573	8.30084	8.3278	8.32711	8.35648	8.30415	8.36809	8.33678	8.34956	8.32801	8.32685	8.33212	8.31434	8.30608	8.32969	8.29502	8.28173	8.27338	8.26072	8.27197	8.25939	8.25163	8.23757	8.25874	8.26437	8.26218	8.27309	8.27806
0.1136	8.30667	8.37512	8.33042	8.32618	8.34787	8.32744	8.33417	8.33608	8.32547	8.32546	8.32342	8.28865	8.28679	8.2946	8.26619	8.2588	8.27215	8.27854	8.33884	8.29953	8.31163	8.33002	8.36748	8.31806	8.35653	8.34518	8.3454	8.32161	8.34275	8.33629	8.3215	8.30951	8.31288	8.30271	8.29532	8.25415	8.27407	8.27481	8.2403	8.25505	8.23658	8.26091	8.25778	8.26651	8.2593	8.27842
0.1138	8.30276	8.3665	8.33273	8.32646	8.34272	8.32554	8.33969	8.34479	8.30398	8.3378	8.32243	8.29546	8.29309	8.2652	8.27256	8.29234	8.27415	8.27756	8.3337	8.29737	8.30148	8.32906	8.35761	8.30467	8.34823	8.34073	8.34852	8.34539	8.33273	8.33467	8.32275	8.30935	8.30733	8.31517	8.30477	8.24829	8.25893	8.26487	8.23701	8.25686	8.23734	8.26646	8.24897	8.28129	8.26337	8.27606
0.114	8.31552	8.36123	8.33918	8.33187	8.33416	8.32716	8.34852	8.36209	8.3127	8.31688	8.31723	8.3191	8.31084	8.26549	8.2614	8.26391	8.27284	8.28345	8.33928	8.32263	8.32927	8.34034	8.34888	8.30657	8.36272	8.35743	8.3336	8.33604	8.31197	8.31975	8.32548	8.32144	8.30244	8.31213	8.30363	8.26199	8.27546	8.25067	8.25374	8.25621	8.24995	8.23481	8.2523	8.2561	8.25729	8.26762
0.1142	8.30962	8.34111	8.34013	8.32937	8.35635	8.32133	8.35469	8.36992	8.30439	8.31135	8.32566	8.29626	8.30544	8.27019	8.27124	8.27129	8.26812	8.28411	8.35896	8.30001	8.33385	8.33288	8.35354	8.31032	8.36595	8.34936	8.34301	8.34139	8.31366	8.33266	8.31355	8.31345	8.3073	8.2995	8.30485	8.25938	8.28232	8.26028	8.24431	8.23839	8.24236	8.25432	8.25826	8.2634	8.26622	8.28591
0.1144	8.33335	8.34017	8.3467	8.31367	8.33515	8.33288	8.35053	8.35798	8.32777	8.31433	8.31794	8.2865	8.2962	8.2621	8.2707	8.27903	8.25915	8.27432	8.33911	8.31069	8.32607	8.33097	8.35845	8.32656	8.36964	8.34174	8.35341	8.31795	8.32445	8.32624	8.32679	8.31283	8.32086	8.29492	8.28294	8.26834	8.26725	8.24661	8.24075	8.25499	8.24246	8.25874	8.24946	8.27023	8.27104	8.29514
0.1146	8.32763	8.3566	8.34256	8.32081	8.32952	8.34754	8.34749	8.34565	8.33018	8.30274	8.3406	8.29776	8.28936	8.26547	8.27669	8.27515	8.27534	8.28042	8.35757	8.30148	8.31284	8.3365	8.34888	8.32055	8.3483	8.34717	8.34503	8.3324	8.33343	8.32886	8.32962	8.29471	8.3132	8.302	8.29485	8.27583	8.27007	8.25949	8.25924	8.26062	8.23404	8.2441	8.25373	8.26172	8.25477	8.28113
0.1148	8.31628	8.36289	8.34205	8.32035	8.34015	8.34517	8.33088	8.35501	8.30666	8.32178	8.35468	8.28233	8.3078	8.26114	8.26591	8.28003	8.25323	8.27545	8.33988	8.31202	8.33025	8.33425	8.36074	8.32315	8.36304	8.34767	8.34949	8.32677	8.33086	8.32456	8.34174	8.3103	8.2925	8.32068	8.30044	8.25165	8.29045	8.25227	8.25215	8.2486	8.24588	8.25251	8.25466	8.28332	8.24542	8.28421
0.115	8.31131	8.35212	8.35501	8.32877	8.34719	8.3275	8.33166	8.35357	8.3038	8.32224	8.32175	8.28276	8.30057	8.28811	8.26888	8.28364	8.26227	8.26022	8.34678	8.31025	8.3183	8.32807	8.34696	8.308	8.36506	8.34546	8.32829	8.34883	8.31655	8.35153	8.3235	8.30976	8.31815	8.3103	8.28335	8.26309	8.27918	8.24931	8.2587	8.2499	8.25301	8.26762	8.2505	8.28097	8.25456	8.26251
0.1152	8.30377	8.34828	8.33677	8.35064	8.31772	8.33689	8.33335	8.35111	8.29905	8.31306	8.33701	8.28916	8.2983	8.25034	8.26568	8.27728	8.26105	8.27534	8.34467	8.31244	8.32307	8.33082	8.35871	8.32654	8.34486	8.35975	8.34424	8.33519	8.3117	8.34208	8.32351	8.31461	8.31064	8.29805	8.27727	8.26097	8.27648	8.25655	8.26712	8.24745	8.25149	8.25634	8.25485	8.25668	8.26006	8.26035
0.1154	8.29621	8.35388	8.34528	8.3351	8.33061	8.30084	8.32716	8.34644	8.3145	8.30473	8.33066	8.29213	8.27774	8.27224	8.26565	8.26495	8.25823	8.28665	8.36576	8.28747	8.33473	8.32265	8.35626	8.32469	8.36731	8.35146	8.34548	8.34422	8.33183	8.33929	8.33587	8.30082	8.30225	8.30557	8.2939	8.26622	8.26632	8.25944	8.26166	8.25615	8.25063	8.26923	8.25262	8.25987	8.258	8.2667
0.1156	8.31672	8.35819	8.35108	8.33404	8.33299	8.32135	8.32029	8.34861	8.3105	8.3173	8.32294	8.30031	8.30096	8.27368	8.27845	8.26683	8.26643	8.27751	8.32567	8.29819	8.31245	8.34165	8.35354	8.30875	8.37413	8.34712	8.33008	8.33223	8.31816	8.35825	8.30433	8.29979	8.30483	8.29842	8.29205	8.26197	8.27401	8.25154	8.26708	8.26563	8.25009	8.24129	8.25295	8.25834	8.26029	8.27261
0.1158	8.29816	8.34521	8.35416	8.33528	8.3206	8.33127	8.35121	8.36149	8.31359	8.31058	8.32766	8.29093	8.28054	8.26606	8.28053	8.27428	8.27259	8.27515	8.34682	8.30496	8.31659	8.32692	8.34621	8.31674	8.35338	8.34003	8.3412	8.34445	8.31802	8.3408	8.30816	8.30359	8.30478	8.29828	8.29634	8.26783	8.27901	8.26139	8.24243	8.2415	8.22571	8.24383	8.24308	8.26593	8.26631	8.2689
0.116	8.29994	8.35253	8.34382	8.31971	8.32987	8.3384	8.33983	8.36643	8.32663	8.33396	8.32116	8.2813	8.30359	8.27039	8.26812	8.27254	8.25438	8.28304	8.33724	8.30987	8.32351	8.33337	8.34436	8.32348	8.36418	8.36679	8.36228	8.35024	8.29818	8.34619	8.33052	8.30137	8.31665	8.31221	8.29748	8.27034	8.27915	8.25271	8.22592	8.25143	8.24021	8.25417	8.2666	8.2802	8.26463	8.26455
0.1162	8.32135	8.36932	8.34701	8.3251	8.3308	8.33819	8.33094	8.35877	8.32404	8.31773	8.32441	8.30382	8.30208	8.25886	8.26569	8.26657	8.2593	8.26773	8.34756	8.3094	8.33295	8.33443	8.34519	8.33002	8.37317	8.34661	8.33911	8.33024	8.32103	8.35316	8.32541	8.29947	8.30534	8.30861	8.29774	8.2715	8.27067	8.24256	8.23507	8.25251	8.23814	8.27477	8.25197	8.26769	8.25297	8.26233
0.1164	8.32712	8.35818	8.34891	8.32675	8.33552	8.33615	8.32842	8.34563	8.32489	8.31458	8.33054	8.29788	8.30632	8.2573	8.24739	8.25858	8.25151	8.27354	8.35107	8.31676	8.33023	8.34346	8.35702	8.3352	8.36485	8.34684	8.34189	8.34165	8.34412	8.31574	8.31553	8.30007	8.30636	8.30461	8.3024	8.26887	8.27437	8.26689	8.23681	8.26549	8.24043	8.25971	8.24463	8.25822	8.28468	8.29259
0.1166	8.30953	8.36138	8.33895	8.30441	8.32665	8.33914	8.33604	8.35245	8.32599	8.33803	8.33432	8.30168	8.2901	8.29076	8.26919	8.25817	8.26196	8.27653	8.35221	8.29553	8.31541	8.32086	8.32782	8.32211	8.37649	8.32335	8.32098	8.34663	8.32216	8.33409	8.31892	8.30223	8.31391	8.3023	8.30138	8.28723	8.2783	8.2665	8.23084	8.22563	8.24965	8.2456	8.23876	8.26098	8.27207	8.27369
0.1168	8.31369	8.33422	8.34877	8.32139	8.33336	8.30237	8.34411	8.34721	8.31499	8.33307	8.33063	8.29949	8.29033	8.28479	8.24653	8.26318	8.26198	8.27206	8.33912	8.29586	8.31939	8.33849	8.34293	8.31937	8.37301	8.3364	8.34638	8.32819	8.31924	8.33755	8.31469	8.28336	8.30996	8.29723	8.30192	8.27086	8.25986	8.26062	8.2381	8.25799	8.23332	8.26015	8.23901	8.26619	8.25063	8.27177
0.117	8.31822	8.34855	8.34074	8.3228	8.33998	8.32859	8.33332	8.35957	8.30076	8.31366	8.3177	8.28915	8.29941	8.28022	8.26444	8.2688	8.27796	8.27662	8.33895	8.30717	8.33017	8.33413	8.3572	8.31117	8.37402	8.3534	8.32501	8.33725	8.33107	8.33676	8.32858	8.3023	8.32314	8.30532	8.28813	8.24605	8.26	8.24933	8.2467	8.26239	8.25223	8.26053	8.24344	8.25737	8.23344	8.27239
0.1172	8.30572	8.36867	8.36223	8.31054	8.32824	8.31882	8.33755	8.35495	8.30523	8.32265	8.32644	8.28739	8.29805	8.28017	8.27671	8.2684	8.27003	8.29717	8.32247	8.3088	8.32557	8.33662	8.368	8.31324	8.3777	8.35301	8.34761	8.32077	8.32694	8.33566	8.32024	8.30652	8.32008	8.30317	8.30186	8.26635	8.26339	8.25401	8.23544	8.24093	8.23921	8.26264	8.25715	8.26416	8.25592	8.26874
0.1174	8.3226	8.34119	8.34701	8.33236	8.34291	8.32476	8.33049	8.35464	8.30314	8.32241	8.32351	8.2785	8.28984	8.25953	8.26643	8.28403	8.25655	8.29024	8.32911	8.30791	8.31422	8.35815	8.34152	8.32433	8.37564	8.34723	8.33421	8.32811	8.31191	8.32345	8.32662	8.31202	8.3395	8.29986	8.30571	8.25873	8.26458	8.26665	8.24286	8.23764	8.2548	8.26203	8.23501	8.28245	8.26531	8.26726
0.1176	8.31144	8.35042	8.33413	8.33509	8.32262	8.33356	8.33261	8.36312	8.32298	8.31474	8.32284	8.2911	8.31202	8.27749	8.25521	8.27995	8.24881	8.27164	8.34682	8.31746	8.30251	8.33388	8.34931	8.31429	8.37287	8.35735	8.3552	8.34543	8.30317	8.33277	8.3295	8.29627	8.32805	8.31903	8.30241	8.25492	8.27426	8.2746	8.24883	8.25258	8.22103	8.25991	8.26277	8.27869	8.25784	8.26015
0.1178	8.3195	8.36346	8.35639	8.33477	8.3341	8.31838	8.3278	8.36315	8.30767	8.3204	8.32954	8.28305	8.29383	8.27645	8.26878	8.2714	8.28044	8.27134	8.37009	8.29891	8.31999	8.3227	8.34739	8.31559	8.37469	8.33788	8.35944	8.33412	8.3192	8.33365	8.32753	8.31246	8.33249	8.29998	8.30093	8.28572	8.27678	8.24735	8.24738	8.26939	8.23724	8.2588	8.26234	8.25845	8.25951	8.26385
0.118	8.31902	8.34442	8.34236	8.33344	8.33982	8.34425	8.34784	8.35558	8.31026	8.31915	8.32019	8.28016	8.29103	8.28641	8.28557	8.26537	8.27784	8.28758	8.35255	8.29591	8.33736	8.32997	8.36059	8.31856	8.37905	8.33312	8.35304	8.34587	8.32278	8.33945	8.32108	8.31049	8.30784	8.30943	8.27869	8.2755	8.2831	8.25805	8.25846	8.26035	8.24176	8.25489	8.25017	8.27466	8.28319	8.26553
0.1182	8.32356	8.37151	8.33865	8.32056	8.34375	8.34373	8.34444	8.36017	8.31245	8.31345	8.32858	8.28114	8.28535	8.26988	8.26543	8.27286	8.26201	8.27366	8.3378	8.30568	8.32326	8.33267	8.35	8.31196	8.35948	8.34737	8.35128	8.3293	8.32528	8.33452	8.3198	8.3058	8.31867	8.29135	8.28882	8.26006	8.26001	8.25042	8.25105	8.2415	8.24506	8.24369	8.2572	8.27229	8.2547	8.25939
0.1184	8.32993	8.35777	8.32492	8.33412	8.33081	8.35355	8.36917	8.35625	8.32676	8.33176	8.34582	8.28803	8.28902	8.272	8.2593	8.27453	8.26091	8.27348	8.34496	8.29703	8.32495	8.31474	8.35288	8.32763	8.36591	8.34796	8.33756	8.33364	8.31593	8.33052	8.3225	8.30721	8.31355	8.28885	8.29079	8.26538	8.25558	8.25468	8.24668	8.24442	8.24459	8.24918	8.25956	8.26403	8.26852	8.26517
0.1186	8.32618	8.37422	8.33575	8.33405	8.32306	8.34538	8.35512	8.35182	8.32433	8.31584	8.33266	8.28769	8.30357	8.26675	8.26869	8.27257	8.26344	8.27371	8.34618	8.309	8.32592	8.32706	8.36246	8.32402	8.37032	8.33265	8.34714	8.34087	8.31296	8.31943	8.33413	8.32306	8.30954	8.29041	8.29545	8.26592	8.27772	8.27855	8.24956	8.24742	8.25317	8.23214	8.25204	8.25514	8.25084	8.27222
0.1188	8.31127	8.3449	8.34462	8.32514	8.3427	8.33842	8.33689	8.35723	8.31886	8.32672	8.31128	8.29432	8.28041	8.26323	8.25517	8.26117	8.27474	8.28807	8.33349	8.30236	8.31954	8.32503	8.35205	8.33487	8.38168	8.34617	8.34507	8.33233	8.33004	8.35894	8.32347	8.29855	8.29489	8.32128	8.28902	8.26015	8.28167	8.25993	8.25805	8.25197	8.25567	8.26082	8.24599	8.25352	8.24183	8.27102
0.119	8.31389	8.34872	8.34674	8.3356	8.33661	8.33283	8.33034	8.34398	8.31948	8.32945	8.32553	8.28669	8.29414	8.27147	8.25233	8.28485	8.2482	8.27617	8.34899	8.30842	8.31774	8.33117	8.3371	8.31892	8.35415	8.33841	8.34316	8.35028	8.3257	8.33825	8.32317	8.30001	8.31371	8.31736	8.30453	8.26283	8.29669	8.27945	8.24277	8.26891	8.2513	8.25209	8.23815	8.26663	8.23211	8.27168
0.1192	8.30761	8.34549	8.33961	8.33132	8.3488	8.31616	8.32408	8.35639	8.31771	8.33	8.32494	8.29391	8.30943	8.28417	8.25992	8.27155	8.25756	8.27914	8.32193	8.30614	8.31841	8.34979	8.32935	8.30371	8.36847	8.31731	8.33309	8.33342	8.31946	8.32474	8.32215	8.30491	8.33821	8.3189	8.28045	8.25157	8.28906	8.28072	8.24533	8.25537	8.25766	8.24766	8.22149	8.26602	8.25497	8.27643
0.1194	8.31886	8.35191	8.34597	8.32929	8.32509	8.3306	8.33402	8.34617	8.32419	8.31409	8.32129	8.2979	8.30997	8.28278	8.23822	8.26477	8.25772	8.28498	8.32498	8.31039	8.32184	8.32889	8.33058	8.33095	8.35318	8.33835	8.35355	8.33449	8.33085	8.32558	8.33108	8.31137	8.31544	8.2934	8.28187	8.26689	8.28282	8.26947	8.24564	8.25159	8.24743	8.2631	8.24067	8.2641	8.25216	8.27145
0.1196	8.31649	8.34117	8.33062	8.3228	8.32907	8.33279	8.33217	8.35431	8.32414	8.30815	8.34152	8.27727	8.3012	8.25356	8.25058	8.25675	8.2474	8.28458	8.32962	8.30167	8.33383	8.31776	8.34156	8.33058	8.35074	8.33197	8.3449	8.34702	8.3269	8.33446	8.31342	8.31445	8.31607	8.30631	8.28764	8.24938	8.27806	8.28378	8.24965	8.25578	8.23562	8.245	8.24491	8.25666	8.2507	8.26826
0.1198	8.32906	8.35001	8.34811	8.31508	8.32199	8.33236	8.33872	8.34702	8.32519	8.3333	8.32637	8.28547	8.31583	8.25778	8.26916	8.26732	8.23781	8.28439	8.35988	8.29762	8.32217	8.33974	8.34703	8.29833	8.34886	8.34565	8.34399	8.32967	8.30904	8.35114	8.33244	8.30886	8.31667	8.29682	8.30266	8.26827	8.27494	8.27482	8.24014	8.25489	8.2283	8.25235	8.25818	8.25597	8.27446	8.26264
0.12	8.30404	8.35345	8.3468	8.30659	8.33046	8.34028	8.33761	8.34115	8.32419	8.32073	8.33561	8.28542	8.29934	8.25592	8.25132	8.28739	8.26894	8.30734	8.35522	8.31485	8.31344	8.32541	8.33386	8.32005	8.37234	8.34734	8.35286	8.33679	8.30363	8.34285	8.34	8.30244	8.31828	8.30614	8.29929	8.26545	8.26988	8.26605	8.23933	8.24886	8.24121	8.27024	8.2713	8.26686	8.25438	8.2725
0.1202	8.32146	8.34186	8.34964	8.32433	8.33922	8.31625	8.35863	8.33818	8.31834	8.30248	8.31443	8.28644	8.28499	8.2652	8.25133	8.2803	8.27489	8.28951	8.32646	8.29691	8.30896	8.32959	8.36493	8.33347	8.36189	8.3464	8.35663	8.34262	8.32181	8.34049	8.33499	8.31158	8.32894	8.3161	8.28701	8.26042	8.27615	8.26537	8.23353	8.26813	8.22756	8.26783	8.24172	8.2415	8.25255	8.27679
0.1204	8.30273	8.34515	8.34496	8.30917	8.33875	8.33426	8.35187	8.36614	8.3273	8.32685	8.3372	8.27737	8.29583	8.26999	8.25893	8.27841	8.27214	8.27243	8.3495	8.28183	8.32126	8.32004	8.35176	8.31518	8.36481	8.34074	8.34239	8.33016	8.31772	8.33873	8.32582	8.32597	8.31515	8.32116	8.28313	8.26849	8.27601	8.25202	8.24471	8.25772	8.23954	8.24955	8.24327	8.25302	8.25685	8.28424
0.1206	8.3137	8.36174	8.36078	8.31008	8.33967	8.3329	8.34515	8.35023	8.31872	8.31539	8.33498	8.27334	8.28142	8.27	8.26936	8.28531	8.26977	8.28145	8.35018	8.30188	8.31075	8.32553	8.35942	8.30221	8.3544	8.34538	8.35355	8.34103	8.32983	8.34083	8.32757	8.32925	8.31491	8.31085	8.30397	8.25425	8.25888	8.28297	8.24895	8.26111	8.25851	8.24599	8.24998	8.27765	8.25316	8.26809
0.1208	8.32698	8.36294	8.34572	8.31815	8.32565	8.33065	8.34537	8.35053	8.30936	8.30761	8.32308	8.29371	8.29227	8.26715	8.26401	8.2682	8.27376	8.27703	8.33121	8.31429	8.31267	8.33015	8.36985	8.30078	8.35914	8.33824	8.35981	8.34152	8.3456	8.34819	8.31735	8.30341	8.31845	8.30146	8.30794	8.27047	8.27027	8.2648	8.25399	8.25781	8.23042	8.25426	8.24379	8.25304	8.24844	8.26559
0.121	8.31377	8.37194	8.34781	8.32768	8.3372	8.33378	8.3463	8.35942	8.32029	8.31215	8.32767	8.29605	8.30008	8.26596	8.25189	8.28438	8.26845	8.26099	8.34327	8.3285	8.31913	8.32991	8.35632	8.31264	8.38694	8.35647	8.34924	8.35078	8.32657	8.33238	8.32874	8.31433	8.31425	8.30348	8.2987	8.24862	8.26568	8.27422	8.25355	8.24627	8.23241	8.26017	8.25479	8.25623	8.27617	8.26377
0.1212	8.30681	8.36206	8.34614	8.3227	8.33289	8.31666	8.3351	8.35077	8.32901	8.32254	8.3235	8.29553	8.28759	8.25513	8.26402	8.26783	8.26551	8.28017	8.34517	8.29381	8.3338	8.33829	8.33572	8.31579	8.38109	8.34834	8.34238	8.3377	8.34857	8.33198	8.32566	8.31921	8.32784	8.28642	8.2991	8.25909	8.26606	8.26685	8.23169	8.23611	8.24543	8.25955	8.25844	8.25514	8.2502	8.2579
0.1214	8.31294	8.34661	8.33209	8.30079	8.32911	8.32533	8.3427	8.37353	8.32677	8.32113	8.321	8.29296	8.30545	8.26532	8.25919	8.27608	8.2583	8.26952	8.3233	8.31062	8.3496	8.3221	8.33997	8.32445	8.37657	8.34874	8.34014	8.34541	8.32137	8.34493	8.31503	8.31535	8.30781	8.30092	8.28554	8.27112	8.2662	8.2507	8.2248	8.25198	8.23765	8.25541	8.24056	8.25174	8.25728	8.26811
0.1216	8.32623	8.38162	8.34342	8.31634	8.32435	8.33822	8.33271	8.34711	8.31398	8.33542	8.32194	8.28719	8.29956	8.26078	8.25979	8.27083	8.26273	8.27396	8.34332	8.30078	8.32972	8.34954	8.33841	8.31946	8.36136	8.35252	8.34896	8.32369	8.31416	8.35212	8.32467	8.30377	8.34335	8.29551	8.31241	8.25969	8.25599	8.27062	8.22068	8.22564	8.23977	8.27095	8.24422	8.25778	8.26302	8.25139
0.1218	8.31748	8.34541	8.33471	8.31271	8.32232	8.33216	8.34102	8.34352	8.32109	8.32197	8.33392	8.28032	8.29789	8.26368	8.26804	8.28395	8.26054	8.25737	8.35414	8.29008	8.32181	8.33871	8.34716	8.33217	8.36151	8.35032	8.32328	8.35171	8.30445	8.35288	8.32314	8.29981	8.3189	8.28523	8.28999	8.27934	8.29206	8.27207	8.24471	8.22084	8.23764	8.25546	8.24479	8.25639	8.2466	8.27094
0.122	8.3196	8.36063	8.32187	8.3175	8.34106	8.33357	8.33626	8.3603	8.33219	8.33419	8.3139	8.29922	8.29543	8.26366	8.26789	8.27339	8.25013	8.2718	8.35002	8.31862	8.31515	8.32601	8.35091	8.31565	8.36067	8.32565	8.33524	8.35733	8.30375	8.34882	8.32899	8.29991	8.31741	8.28459	8.28565	8.27345	8.27899	8.25796	8.23266	8.22868	8.24982	8.2596	8.25029	8.26796	8.2736	8.25917
0.1222	8.30691	8.34772	8.33883	8.32702	8.32865	8.33492	8.3629	8.35458	8.34279	8.32926	8.31414	8.2967	8.29765	8.25008	8.25675	8.2741	8.25589	8.26019	8.34469	8.29995	8.32254	8.32785	8.34173	8.32268	8.3616	8.32476	8.33889	8.34643	8.29874	8.35323	8.31822	8.32118	8.31497	8.28913	8.30359	8.27128	8.27703	8.24512	8.22284	8.25983	8.23237	8.25941	8.25867	8.2705	8.25818	8.25109
0.1224	8.3181	8.34942	8.35062	8.32604	8.3273	8.34114	8.347	8.33269	8.30956	8.31379	8.3309	8.287	8.30137	8.25684	8.25613	8.29207	8.26163	8.27437	8.34826	8.30897	8.30778	8.31877	8.34827	8.32107	8.34962	8.34647	8.34337	8.34753	8.31815	8.33101	8.33829	8.31655	8.30257	8.30408	8.2946	8.27195	8.28267	8.24172	8.24604	8.25866	8.22584	8.26192	8.26904	8.25653	8.2512	8.25926
0.1226	8.31811	8.36477	8.33679	8.33245	8.33137	8.31873	8.34044	8.36922	8.3071	8.31753	8.31117	8.28925	8.29653	8.28276	8.26124	8.27034	8.26887	8.27165	8.35726	8.31081	8.32213	8.33146	8.33842	8.32541	8.35622	8.35856	8.32627	8.34345	8.31317	8.34666	8.32415	8.3198	8.31495	8.29529	8.30321	8.27261	8.28104	8.2666	8.24542	8.24408	8.24318	8.25714	8.26262	8.25819	8.25905	8.26019
0.1228	8.3212	8.36345	8.33734	8.32712	8.3322	8.32109	8.34808	8.36112	8.31733	8.34279	8.32469	8.28282	8.311	8.26572	8.24936	8.28738	8.25856	8.27021	8.33881	8.30418	8.31898	8.32631	8.33764	8.31096	8.3747	8.34157	8.34371	8.35376	8.31635	8.33981	8.32166	8.3322	8.31054	8.31075	8.29456	8.24331	8.27624	8.26939	8.25004	8.24815	8.24027	8.25943	8.24319	8.26186	8.2574	8.28152
0.123	8.30589	8.36492	8.34181	8.31861	8.36809	8.34018	8.33733	8.35007	8.32851	8.31419	8.35294	8.28802	8.30792	8.27854	8.2553	8.2658	8.25502	8.26929	8.34585	8.32206	8.3342	8.32459	8.35176	8.31368	8.34533	8.34759	8.33982	8.32942	8.32355	8.33916	8.34487	8.32412	8.31519	8.2988	8.29485	8.26126	8.26957	8.26309	8.25105	8.25812	8.25156	8.25611	8.24552	8.26857	8.26194	8.2733
0.1232	8.31872	8.36645	8.34141	8.33193	8.35039	8.31979	8.33503	8.34469	8.32574	8.3223	8.34459	8.28724	8.29321	8.26798	8.25913	8.27454	8.27392	8.26066	8.35515	8.31133	8.32433	8.33475	8.33882	8.31176	8.36218	8.34889	8.33404	8.33385	8.31578	8.32432	8.32824	8.31406	8.32407	8.30746	8.30121	8.26673	8.27293	8.25293	8.23574	8.24665	8.23191	8.2417	8.25105	8.25817	8.24902	8.26293
0.1234	8.31794	8.34318	8.36245	8.35099	8.34241	8.32242	8.34348	8.35813	8.31408	8.32426	8.34236	8.28179	8.30726	8.25891	8.25085	8.27135	8.25957	8.27271	8.35464	8.31702	8.31923	8.33668	8.34243	8.31839	8.36372	8.33642	8.3462	8.35355	8.33159	8.33168	8.33247	8.31181	8.31895	8.30971	8.29325	8.266	8.29249	8.26267	8.23511	8.26483	8.23849	8.27607	8.25643	8.25339	8.24451	8.27417
0.1236	8.31509	8.35462	8.37268	8.34034	8.34139	8.32177	8.34273	8.36189	8.30657	8.33034	8.31825	8.29911	8.29667	8.26775	8.26814	8.27369	8.26818	8.28354	8.3423	8.32054	8.3221	8.33112	8.34852	8.3206	8.3571	8.33062	8.34101	8.32561	8.3218	8.33491	8.32291	8.29246	8.31714	8.30733	8.30006	8.25164	8.28317	8.2593	8.25038	8.25099	8.2431	8.2679	8.25671	8.23959	8.27314	8.27459
0.1238	8.31531	8.36407	8.35173	8.32739	8.33974	8.30963	8.33825	8.35653	8.31573	8.32153	8.31825	8.28579	8.28684	8.26152	8.27449	8.27947	8.27187	8.27036	8.35111	8.31147	8.33738	8.31378	8.32762	8.32386	8.36591	8.3441	8.35588	8.33136	8.31769	8.34022	8.32861	8.29421	8.33538	8.31309	8.29643	8.25507	8.26402	8.26164	8.25386	8.26379	8.23026	8.2548	8.24073	8.2407	8.26284	8.2646
0.124	8.31689	8.34032	8.33591	8.32187	8.34725	8.33177	8.33906	8.36422	8.31614	8.31508	8.32196	8.28309	8.29684	8.27598	8.25881	8.28259	8.26976	8.26287	8.34722	8.29432	8.3231	8.31419	8.34027	8.3162	8.37283	8.34508	8.33526	8.32983	8.32389	8.34743	8.31794	8.3091	8.30624	8.3032	8.29469	8.27066	8.26046	8.27975	8.23068	8.26104	8.22984	8.26054	8.24829	8.25464	8.25794	8.25866
0.1242	8.31679	8.35502	8.3518	8.31787	8.32581	8.35586	8.3612	8.34813	8.32766	8.32379	8.3224	8.29462	8.29766	8.28221	8.27001	8.27988	8.28329	8.2805	8.34712	8.30369	8.31481	8.32135	8.32905	8.31452	8.36144	8.33705	8.35282	8.3309	8.31898	8.32547	8.32945	8.32898	8.31888	8.30285	8.27714	8.25494	8.29729	8.27391	8.2469	8.26185	8.23946	8.26233	8.25413	8.27717	8.25703	8.27606
0.1244	8.32417	8.35125	8.33356	8.30153	8.33333	8.34555	8.35553	8.3474	8.31328	8.3197	8.32466	8.27783	8.31089	8.27113	8.26315	8.26765	8.25727	8.27913	8.35806	8.28649	8.33212	8.35087	8.34568	8.32721	8.36769	8.35527	8.33939	8.33895	8.32881	8.31691	8.33581	8.3182	8.29849	8.29261	8.27577	8.28571	8.28465	8.25064	8.24688	8.25396	8.25882	8.25593	8.24678	8.25257	8.25046	8.26176
0.1246	8.3223	8.36028	8.34397	8.30252	8.32544	8.33334	8.34856	8.36393	8.31159	8.31861	8.3273	8.27826	8.29406	8.28347	8.27291	8.27222	8.2633	8.28037	8.34375	8.31271	8.33508	8.33329	8.34171	8.32653	8.36217	8.36412	8.34494	8.33433	8.32164	8.33214	8.33852	8.30862	8.29999	8.31009	8.29572	8.27675	8.2782	8.27874	8.26491	8.23593	8.23715	8.24725	8.26094	8.25792	8.24999	8.27123
0.1248	8.30309	8.36532	8.34098	8.311	8.33234	8.33359	8.34611	8.35909	8.31444	8.31485	8.3258	8.28197	8.28633	8.26456	8.25555	8.27969	8.27258	8.26256	8.33711	8.31173	8.33678	8.33173	8.33081	8.31536	8.36408	8.35115	8.3392	8.32889	8.3048	8.32685	8.34099	8.30371	8.31571	8.30488	8.30101	8.27782	8.2655	8.27783	8.2636	8.25148	8.23091	8.25507	8.26104	8.26841	8.24533	8.28578
0.125	8.30052	8.35476	8.3466	8.32387	8.3406	8.35359	8.33372	8.34681	8.3303	8.3138	8.3086	8.29762	8.3005	8.27249	8.25026	8.26284	8.26114	8.28515	8.33132	8.31028	8.34242	8.33939	8.33435	8.32305	8.3824	8.33743	8.3576	8.33068	8.32291	8.31852	8.33164	8.31705	8.30251	8.31542	8.28784	8.26854	8.28058	8.26176	8.25067	8.26343	8.24609	8.25885	8.25943	8.27102	8.26097	8.28268
0.1252	8.29515	8.35163	8.33741	8.31541	8.33723	8.33601	8.32863	8.3545	8.32164	8.32024	8.31837	8.31926	8.28059	8.25978	8.25846	8.27414	8.25933	8.27573	8.34886	8.31059	8.32979	8.32987	8.33951	8.32449	8.35639	8.34458	8.32914	8.32473	8.31237	8.3481	8.3228	8.31133	8.31015	8.31781	8.2906	8.26082	8.26728	8.26042	8.23709	8.25362	8.24857	8.26467	8.25855	8.27429	8.24943	8.28209
0.1254	8.31231	8.37528	8.3421	8.30698	8.34861	8.32994	8.30853	8.34706	8.32094	8.31924	8.3437	8.28885	8.27196	8.26101	8.25263	8.27594	8.28348	8.27604	8.34486	8.31677	8.32099	8.3322	8.36872	8.31188	8.3702	8.35392	8.33049	8.33833	8.32154	8.33112	8.31949	8.3155	8.32421	8.29807	8.29537	8.28592	8.26996	8.27567	8.25231	8.24727	8.23118	8.25213	8.25582	8.27172	8.25514	8.28068
0.1256	8.31733	8.36797	8.34126	8.31804	8.32856	8.32919	8.31105	8.35955	8.31734	8.31355	8.33852	8.28472	8.29632	8.29909	8.26038	8.27188	8.28143	8.26293	8.35852	8.3053	8.31665	8.33396	8.35053	8.31949	8.35451	8.33456	8.34963	8.3478	8.32937	8.33866	8.33821	8.30454	8.32061	8.29714	8.31182	8.27005	8.2681	8.25686	8.24353	8.25018	8.2214	8.25295	8.26607	8.26373	8.25235	8.26017
0.1258	8.31702	8.33633	8.34057	8.30646	8.31993	8.32567	8.31902	8.35037	8.30842	8.31495	8.3365	8.29442	8.31023	8.26017	8.26914	8.27615	8.26011	8.27088	8.35098	8.30462	8.32047	8.33563	8.3434	8.338	8.37947	8.34071	8.33162	8.33299	8.3152	8.34434	8.31598	8.3216	8.3351	8.31954	8.29113	8.27091	8.26008	8.24722	8.24256	8.24187	8.23976	8.24543	8.24331	8.24504	8.2587	8.265
0.126	8.32087	8.35006	8.35609	8.32521	8.33808	8.33957	8.32241	8.35764	8.33396	8.31746	8.31632	8.28321	8.29082	8.25156	8.27324	8.28884	8.2643	8.283	8.34985	8.30046	8.32737	8.34038	8.3342	8.32209	8.35932	8.36269	8.33797	8.3323	8.30812	8.33553	8.32954	8.31667	8.32436	8.32281	8.31575	8.29865	8.26159	8.26385	8.24455	8.24387	8.23663	8.27146	8.24169	8.26357	8.24996	8.28293
0.1262	8.31463	8.36088	8.34034	8.33351	8.33944	8.31743	8.34561	8.36548	8.32926	8.32469	8.33778	8.26765	8.28725	8.27319	8.25808	8.27189	8.26375	8.29217	8.34144	8.31573	8.33582	8.35095	8.33595	8.31445	8.36884	8.34333	8.33158	8.3546	8.30841	8.34076	8.32359	8.32875	8.32392	8.30991	8.30673	8.26917	8.26433	8.27758	8.23606	8.24633	8.22686	8.27917	8.25672	8.26889	8.25631	8.25515
0.1264	8.32438	8.3471	8.3416	8.33986	8.33077	8.29915	8.36412	8.36025	8.32282	8.32525	8.32937	8.29161	8.29624	8.25366	8.26215	8.25967	8.28517	8.29122	8.34787	8.30213	8.32224	8.34083	8.33654	8.31091	8.36973	8.3465	8.32697	8.33188	8.32299	8.33803	8.31158	8.30925	8.30203	8.30543	8.3005	8.26199	8.26286	8.24956	8.25595	8.24772	8.2351	8.26416	8.25289	8.26898	8.2663	8.26599
0.1266	8.32603	8.36379	8.3289	8.32429	8.3326	8.32191	8.34518	8.34111	8.31857	8.32	8.33689	8.28866	8.28228	8.27975	8.25797	8.25869	8.26443	8.28091	8.33988	8.31462	8.31291	8.33441	8.3308	8.32304	8.37062	8.34429	8.33533	8.34166	8.30476	8.32988	8.31131	8.31375	8.30789	8.2913	8.26589	8.25711	8.27682	8.27041	8.26149	8.25339	8.25921	8.25022	8.22698	8.26586	8.26632	8.26231
0.1268	8.32057	8.37621	8.34503	8.31776	8.33055	8.33767	8.34048	8.36454	8.31556	8.32289	8.33436	8.29179	8.28826	8.31141	8.23892	8.25798	8.26307	8.28082	8.33705	8.31893	8.32566	8.33726	8.34725	8.32183	8.38097	8.34074	8.33647	8.34349	8.31206	8.34588	8.3205	8.29144	8.30594	8.28573	8.29493	8.26208	8.28724	8.25284	8.2615	8.25397	8.24606	8.25246	8.23627	8.28634	8.25172	8.27686
0.127	8.30811	8.35411	8.3482	8.32005	8.35101	8.34142	8.34913	8.34544	8.31641	8.32487	8.33779	8.30929	8.30316	8.28637	8.24739	8.27501	8.26448	8.263	8.33797	8.2913	8.32403	8.34548	8.35752	8.31888	8.36318	8.34483	8.34263	8.32693	8.33202	8.33413	8.32322	8.29252	8.30084	8.30102	8.30848	8.27597	8.29015	8.26252	8.25399	8.2589	8.24844	8.23606	8.24937	8.24323	8.26523	8.27572
0.1272	8.30133	8.35521	8.34097	8.33263	8.33701	8.31682	8.35394	8.34138	8.32331	8.31722	8.3327	8.29587	8.31246	8.26718	8.26036	8.25171	8.24033	8.27419	8.32922	8.30817	8.32877	8.33202	8.35452	8.31118	8.3713	8.34384	8.34254	8.33081	8.34064	8.32285	8.32199	8.31376	8.32038	8.30631	8.29076	8.27429	8.28923	8.24146	8.24695	8.25596	8.23429	8.22899	8.255	8.26213	8.26231	8.28078
0.1274	8.31106	8.36323	8.35025	8.33778	8.34057	8.36017	8.32773	8.34828	8.32223	8.31292	8.31478	8.28292	8.31661	8.27913	8.27369	8.2699	8.25432	8.28465	8.33825	8.31513	8.31989	8.34878	8.34896	8.33028	8.35896	8.34556	8.36125	8.33644	8.34306	8.33749	8.33498	8.32973	8.33393	8.29621	8.29166	8.26292	8.28803	8.25784	8.24231	8.2372	8.25404	8.24798	8.26026	8.26685	8.25556	8.26287
0.1276	8.32416	8.35664	8.32535	8.31141	8.32949	8.33619	8.35351	8.3404	8.31304	8.31384	8.32044	8.27696	8.29764	8.2585	8.26921	8.27019	8.26435	8.27464	8.35674	8.30722	8.3073	8.33663	8.32738	8.31073	8.35104	8.33405	8.34221	8.33746	8.29885	8.31455	8.32998	8.3126	8.32076	8.29899	8.30267	8.25941	8.27362	8.24077	8.23578	8.25154	8.25794	8.2417	8.24738	8.2588	8.24728	8.27923
0.1278	8.3189	8.35374	8.34613	8.31997	8.34615	8.34133	8.31931	8.3453	8.3206	8.3301	8.31892	8.28957	8.28494	8.25099	8.26501	8.26831	8.27937	8.26546	8.33893	8.32158	8.31848	8.34699	8.33793	8.33503	8.36381	8.33335	8.32261	8.34751	8.32198	8.34205	8.34288	8.30571	8.31867	8.30056	8.29835	8.27327	8.28383	8.25756	8.22416	8.25656	8.23302	8.24409	8.25314	8.27332	8.26321	8.28883
0.128	8.32553	8.34212	8.35511	8.31215	8.33332	8.34016	8.32359	8.35157	8.31644	8.31873	8.31755	8.30078	8.31576	8.26388	8.26947	8.27387	8.25947	8.27701	8.35434	8.31011	8.31079	8.34754	8.33097	8.32585	8.36807	8.33434	8.34018	8.36217	8.31964	8.34382	8.32868	8.30997	8.30842	8.31515	8.31324	8.25612	8.27426	8.26015	8.23593	8.24362	8.23321	8.25332	8.24786	8.26435	8.26603	8.26842
0.1282	8.33214	8.36507	8.35303	8.33409	8.32076	8.33099	8.33755	8.36921	8.32414	8.33002	8.33595	8.28531	8.30336	8.27068	8.24879	8.2775	8.25727	8.26868	8.3512	8.3125	8.31606	8.32354	8.33324	8.31918	8.35819	8.34122	8.33961	8.35904	8.32914	8.32478	8.3288	8.29998	8.30646	8.29621	8.30263	8.2563	8.27063	8.26533	8.24257	8.25577	8.23047	8.26991	8.25358	8.24759	8.26059	8.26398
0.1284	8.31613	8.3589	8.3393	8.34554	8.3477	8.32754	8.3455	8.37574	8.31186	8.32664	8.34184	8.29645	8.31292	8.29646	8.25248	8.27193	8.24867	8.25912	8.33238	8.3062	8.31955	8.33205	8.35398	8.32774	8.34783	8.34587	8.33541	8.34577	8.30746	8.33589	8.33082	8.30532	8.29997	8.30679	8.29052	8.27549	8.2776	8.26554	8.2479	8.25212	8.24801	8.26272	8.2426	8.25653	8.25696	8.25524
0.1286	8.29945	8.35694	8.32914	8.316	8.33265	8.32036	8.33865	8.33884	8.32974	8.30608	8.34266	8.27972	8.31336	8.28808	8.26796	8.278	8.25679	8.26946	8.34027	8.30368	8.32377	8.32235	8.3444	8.28928	8.36917	8.35332	8.33388	8.33154	8.31354	8.34288	8.32434	8.31612	8.31716	8.31027	8.29598	8.27068	8.26929	8.27593	8.23644	8.24846	8.23395	8.24091	8.24541	8.25943	8.24831	8.27256
0.1288	8.29182	8.3505	8.34243	8.311	8.33854	8.31961	8.35171	8.36292	8.32494	8.30993	8.32681	8.2769	8.29166	8.26534	8.26445	8.26443	8.26203	8.25328	8.3568	8.30637	8.33223	8.33673	8.33771	8.30729	8.368	8.34695	8.325	8.3356	8.32421	8.33565	8.3266	8.31699	8.32756	8.29191	8.30361	8.27809	8.27174	8.28335	8.24567	8.25225	8.22596	8.26581	8.24288	8.25109	8.26083	8.25693
0.129	8.31917	8.35524	8.3457	8.32051	8.33181	8.33745	8.33089	8.35453	8.31256	8.315	8.32883	8.28429	8.28019	8.26913	8.26735	8.26178	8.26329	8.26442	8.35458	8.31841	8.31682	8.34728	8.33598	8.31783	8.34337	8.3482	8.32195	8.35927	8.32403	8.32922	8.32453	8.3238	8.32257	8.29564	8.29049	8.28819	8.28112	8.26178	8.23812	8.25437	8.23544	8.26231	8.26121	8.28048	8.25813	8.27701
0.1292	8.30181	8.33491	8.34842	8.33258	8.33675	8.31363	8.34294	8.34024	8.33058	8.32576	8.35104	8.32349	8.30444	8.27186	8.26594	8.27199	8.24374	8.26825	8.32885	8.3166	8.32879	8.35296	8.35713	8.31794	8.36562	8.34178	8.36194	8.31787	8.33336	8.32597	8.31423	8.31336	8.31846	8.30807	8.29219	8.26911	8.28788	8.25121	8.23215	8.25906	8.24017	8.24584	8.24885	8.26596	8.24578	8.26883
0.1294	8.32514	8.35933	8.35723	8.32288	8.33615	8.32983	8.34436	8.35688	8.32273	8.32317	8.35058	8.28598	8.30633	8.25304	8.26065	8.27407	8.27048	8.28067	8.34147	8.28477	8.32878	8.32246	8.33776	8.32606	8.37545	8.33928	8.33875	8.3282	8.31758	8.31499	8.31389	8.31898	8.32017	8.33004	8.30464	8.26571	8.26971	8.27271	8.23045	8.25059	8.22934	8.27098	8.25786	8.28186	8.25434	8.26056
0.1296	8.31966	8.35752	8.352	8.31314	8.33787	8.33366	8.33252	8.3462	8.31821	8.30869	8.33909	8.27996	8.31017	8.26207	8.26063	8.28047	8.26031	8.27998	8.3446	8.30198	8.33216	8.33714	8.34657	8.31862	8.37867	8.32963	8.33327	8.31861	8.319	8.34946	8.33902	8.30823	8.3048	8.30507	8.28207	8.25119	8.2788	8.26029	8.24578	8.25666	8.2512	8.27096	8.28226	8.264	8.26948	8.27577
0.1298	8.31945	8.34861	8.34651	8.32057	8.32866	8.32523	8.33474	8.35738	8.32646	8.30338	8.3207	8.28248	8.30589	8.27133	8.26511	8.26997	8.26007	8.26821	8.34373	8.30876	8.3182	8.33094	8.36069	8.31676	8.37524	8.33862	8.34077	8.33453	8.32397	8.32153	8.32788	8.29165	8.32041	8.29769	8.29728	8.2544	8.29143	8.26392	8.24952	8.26948	8.24089	8.24309	8.27364	8.26417	8.27525	8.26843
0.13	8.31674	8.34645	8.3383	8.32894	8.35745	8.33089	8.35274	8.33915	8.34538	8.32345	8.33354	8.28031	8.28789	8.25592	8.27684	8.2681	8.26146	8.27069	8.32672	8.31192	8.32164	8.33398	8.36532	8.31407	8.35884	8.3365	8.33337	8.31223	8.31829	8.32391	8.3252	8.31614	8.33166	8.3061	8.29817	8.24958	8.27572	8.25284	8.22543	8.25357	8.2195	8.24299	8.24549	8.25414	8.27044	8.26324
0.1302	8.32663	8.33768	8.33587	8.32291	8.33697	8.32119	8.34527	8.30968	8.32238	8.3301	8.3379	8.26248	8.28415	8.26346	8.2582	8.27389	8.26753	8.28048	8.33065	8.30533	8.32232	8.35021	8.35582	8.30319	8.36918	8.33913	8.31861	8.33931	8.3261	8.33066	8.31735	8.31062	8.31897	8.30249	8.29587	8.26577	8.27517	8.25572	8.24981	8.23614	8.22943	8.25438	8.2431	8.26011	8.25363	8.28711
0.1304	8.32982	8.3405	8.33965	8.3323	8.33781	8.3183	8.33127	8.36181	8.31047	8.3301	8.32228	8.28265	8.29455	8.27898	8.24286	8.26864	8.26478	8.2697	8.32547	8.30246	8.32384	8.33342	8.34545	8.31478	8.32855	8.32483	8.3286	8.34137	8.3129	8.34122	8.32812	8.31585	8.30389	8.29437	8.29594	8.27173	8.27668	8.25482	8.24056	8.24894	8.2571	8.26182	8.24203	8.25562	8.26165	8.27322
0.1306	8.34609	8.33839	8.33673	8.33976	8.35417	8.33316	8.33992	8.34521	8.31199	8.33008	8.3328	8.27785	8.2828	8.27358	8.25017	8.26381	8.27067	8.27687	8.33749	8.28958	8.32922	8.3372	8.34339	8.32011	8.35758	8.34345	8.33616	8.35308	8.32317	8.3547	8.32335	8.31355	8.31456	8.29228	8.28644	8.27127	8.26343	8.27578	8.21644	8.24007	8.2473	8.25826	8.241	8.26243	8.25871	8.28004
0.1308	8.33049	8.35203	8.3167	8.31763	8.33108	8.33722	8.34678	8.35242	8.33745	8.30916	8.3397	8.28276	8.29077	8.27635	8.25538	8.25507	8.2462	8.30186	8.33616	8.30193	8.31906	8.34062	8.33134	8.32344	8.35373	8.34263	8.34971	8.3475	8.33167	8.34262	8.33519	8.32399	8.31473	8.31015	8.28547	8.273	8.27	8.26211	8.25111	8.25788	8.24418	8.24658	8.24548	8.24944	8.25932	8.27002
0.131	8.29816	8.35782	8.34175	8.32748	8.33144	8.33415	8.32087	8.33989	8.32299	8.30895	8.33972	8.28874	8.30801	8.2699	8.25961	8.28413	8.26034	8.25515	8.32435	8.28099	8.32232	8.33976	8.35558	8.33193	8.36775	8.34472	8.34207	8.33652	8.33871	8.33289	8.34525	8.30487	8.30789	8.30296	8.29603	8.27726	8.28293	8.26499	8.23615	8.24299	8.25576	8.24423	8.24533	8.24318	8.27333	8.27641
0.1312	8.31421	8.35424	8.3292	8.33255	8.33257	8.34747	8.32627	8.37749	8.32281	8.31419	8.33617	8.3	8.28771	8.26109	8.23129	8.27211	8.2678	8.26665	8.34518	8.29687	8.30729	8.34806	8.36195	8.31054	8.35083	8.3519	8.36754	8.33877	8.32648	8.31582	8.32687	8.31213	8.31115	8.28407	8.29624	8.26337	8.27177	8.26684	8.24128	8.25299	8.23484	8.23652	8.23944	8.2612	8.23711	8.27566
0.1314	8.34129	8.34299	8.34322	8.35026	8.33998	8.32908	8.34838	8.36445	8.32894	8.30038	8.33368	8.28159	8.2751	8.2879	8.26458	8.28039	8.26295	8.25969	8.34548	8.29296	8.3176	8.34873	8.34074	8.31001	8.35384	8.34394	8.34826	8.34618	8.32374	8.32321	8.3301	8.32963	8.32563	8.29192	8.27969	8.27487	8.27347	8.24872	8.23302	8.24989	8.2527	8.24942	8.24628	8.27092	8.27061	8.26679
0.1316	8.30986	8.34521	8.33707	8.32581	8.33694	8.33209	8.3406	8.35932	8.30782	8.303	8.32918	8.29405	8.30557	8.27899	8.25615	8.27603	8.25728	8.25775	8.32676	8.30261	8.31581	8.34795	8.34521	8.30618	8.35373	8.33443	8.33888	8.31551	8.32662	8.33512	8.33599	8.31225	8.332	8.30627	8.29243	8.2714	8.26579	8.26241	8.2455	8.24183	8.24814	8.25013	8.25124	8.28685	8.27084	8.26015
0.1318	8.314	8.36193	8.33647	8.32512	8.34305	8.33679	8.34439	8.35041	8.31274	8.30575	8.31661	8.28412	8.29826	8.2564	8.25218	8.26032	8.26141	8.28084	8.35403	8.30604	8.33659	8.34031	8.34799	8.32191	8.34896	8.34268	8.33096	8.33806	8.32188	8.34138	8.32697	8.3133	8.31486	8.29917	8.30478	8.27399	8.27291	8.2548	8.23987	8.25268	8.24026	8.25775	8.26258	8.26045	8.26774	8.2634
0.132	8.31098	8.34883	8.32654	8.32555	8.33058	8.32719	8.33067	8.34655	8.33549	8.31464	8.31355	8.28991	8.29007	8.27214	8.25382	8.28823	8.27075	8.26409	8.35015	8.30668	8.32084	8.3377	8.33337	8.3078	8.36461	8.35423	8.33004	8.33707	8.3222	8.32002	8.31577	8.29654	8.32273	8.30131	8.30051	8.27641	8.26483	8.26374	8.2316	8.25233	8.23422	8.25002	8.25537	8.27149	8.26028	8.2517
0.1322	8.32078	8.37797	8.33356	8.33133	8.34295	8.32513	8.332	8.35917	8.31828	8.31408	8.31963	8.28259	8.31064	8.24761	8.25681	8.28173	8.2694	8.27292	8.35345	8.31526	8.34479	8.34729	8.34157	8.33266	8.37297	8.34376	8.33495	8.32469	8.32144	8.32422	8.33478	8.30536	8.33495	8.30831	8.2862	8.24937	8.27397	8.26849	8.23839	8.23016	8.2533	8.24433	8.24908	8.2504	8.25893	8.26288
0.1324	8.33493	8.36164	8.33151	8.32104	8.33563	8.33458	8.34075	8.36092	8.31718	8.31994	8.31915	8.27827	8.30275	8.28318	8.25751	8.26439	8.24979	8.2898	8.34028	8.31462	8.33097	8.334	8.35809	8.32346	8.37091	8.354	8.33568	8.34288	8.32078	8.31766	8.31665	8.32123	8.31601	8.30731	8.2835	8.2647	8.28115	8.26398	8.26041	8.24103	8.23694	8.26877	8.26586	8.26723	8.25518	8.27898
0.1326	8.32395	8.36	8.32964	8.3179	8.33359	8.33974	8.34382	8.33603	8.31581	8.3363	8.33853	8.27991	8.2979	8.27732	8.27578	8.28118	8.26704	8.28251	8.33326	8.30843	8.32284	8.33327	8.34419	8.31517	8.37288	8.33817	8.33714	8.32963	8.33	8.33326	8.3021	8.30657	8.31846	8.28961	8.30925	8.2664	8.25161	8.26763	8.23593	8.2431	8.2327	8.26086	8.24534	8.27952	8.24536	8.28273
0.1328	8.31897	8.36059	8.34923	8.31872	8.33308	8.3406	8.33762	8.35643	8.32609	8.3296	8.33505	8.2814	8.28907	8.27272	8.27084	8.26861	8.26996	8.26158	8.33344	8.29558	8.30303	8.34792	8.34321	8.32097	8.37051	8.34957	8.33529	8.33739	8.31378	8.33891	8.3234	8.31148	8.31671	8.29983	8.30221	8.27091	8.26827	8.26306	8.22898	8.27059	8.23377	8.26411	8.24997	8.27694	8.25301	8.28332
0.133	8.30582	8.34886	8.35271	8.31448	8.32377	8.3472	8.34442	8.34241	8.33013	8.31814	8.31987	8.26974	8.29102	8.26905	8.25141	8.26826	8.26469	8.26948	8.34877	8.30657	8.29949	8.34305	8.34573	8.30789	8.37578	8.32092	8.32796	8.34787	8.31563	8.34096	8.31541	8.31456	8.31449	8.30132	8.30066	8.27637	8.27145	8.26925	8.23156	8.25471	8.23204	8.26532	8.24852	8.26862	8.2517	8.25794
0.1332	8.31673	8.36786	8.36235	8.32619	8.33972	8.3375	8.34823	8.35	8.32843	8.33144	8.32641	8.28737	8.29625	8.27727	8.25353	8.25788	8.25634	8.26836	8.34044	8.30707	8.33601	8.32792	8.34276	8.32214	8.36398	8.33138	8.34194	8.35198	8.31598	8.33333	8.31726	8.30174	8.31156	8.28237	8.29457	8.28107	8.24956	8.26354	8.234	8.25912	8.25347	8.24946	8.26289	8.2649	8.26552	8.26086
0.1334	8.30407	8.36481	8.34991	8.33798	8.34775	8.32953	8.32798	8.35203	8.32983	8.31701	8.34255	8.27931	8.29026	8.24948	8.24628	8.27291	8.26631	8.26994	8.35304	8.30795	8.30833	8.33464	8.3604	8.32092	8.35801	8.34598	8.33706	8.33603	8.30019	8.33765	8.33747	8.31707	8.32231	8.30479	8.30368	8.26229	8.28871	8.26065	8.24377	8.25971	8.2448	8.25876	8.25433	8.26296	8.26548	8.25854
0.1336	8.31697	8.36238	8.35513	8.33299	8.32901	8.33746	8.34678	8.37444	8.29564	8.30747	8.34047	8.27667	8.28084	8.27839	8.25377	8.27062	8.27091	8.28784	8.34867	8.29429	8.32549	8.3319	8.34184	8.33549	8.36591	8.33771	8.33811	8.33765	8.32018	8.32665	8.3322	8.30292	8.32618	8.2853	8.29205	8.27249	8.27366	8.2607	8.23892	8.23422	8.24764	8.27387	8.24632	8.26733	8.2546	8.26352
0.1338	8.30753	8.35678	8.34398	8.31362	8.33384	8.33047	8.33011	8.3438	8.32876	8.31594	8.31735	8.29687	8.29554	8.26679	8.26257	8.27148	8.2681	8.26785	8.34777	8.30715	8.33581	8.33981	8.33813	8.32367	8.36603	8.33005	8.33405	8.34943	8.32554	8.33579	8.32901	8.29071	8.3216	8.28781	8.30058	8.27422	8.27039	8.26635	8.24284	8.25878	8.23223	8.25392	8.25576	8.26618	8.25717	8.2644
0.134	8.29868	8.36625	8.35209	8.31332	8.33774	8.33135	8.3364	8.3522	8.32751	8.32111	8.3244	8.28239	8.30044	8.27479	8.2647	8.25284	8.25931	8.29291	8.32954	8.30341	8.33399	8.33077	8.35237	8.31596	8.38537	8.34353	8.34733	8.33156	8.32302	8.32788	8.31688	8.31683	8.30759	8.27593	8.2918	8.26305	8.28977	8.28293	8.25235	8.25537	8.22101	8.25739	8.27411	8.24914	8.24875	8.25144
0.1342	8.31803	8.35512	8.35373	8.32655	8.33851	8.34618	8.33838	8.36266	8.32058	8.29942	8.3079	8.29871	8.31087	8.25093	8.27021	8.2585	8.26466	8.28589	8.34847	8.31285	8.31759	8.32075	8.33864	8.31389	8.38236	8.34703	8.33488	8.34547	8.32467	8.32873	8.31155	8.32523	8.30564	8.30946	8.28726	8.27444	8.28784	8.25833	8.2532	8.23542	8.25588	8.26833	8.26921	8.24785	8.23594	8.24567
0.1344	8.33153	8.38035	8.34926	8.32629	8.34499	8.34393	8.34886	8.36117	8.31829	8.29349	8.31323	8.30545	8.30616	8.25285	8.2577	8.27037	8.28479	8.2788	8.34437	8.31057	8.32249	8.32518	8.34786	8.32	8.37153	8.35729	8.33568	8.33956	8.33222	8.33296	8.33938	8.30984	8.31671	8.29565	8.29857	8.26316	8.29011	8.24316	8.23956	8.24933	8.23927	8.26105	8.24275	8.25304	8.28317	8.27407
0.1346	8.31227	8.3702	8.33627	8.3321	8.35609	8.33464	8.34104	8.35136	8.32006	8.31092	8.34771	8.29386	8.29469	8.29219	8.24574	8.28615	8.276	8.28608	8.33772	8.2936	8.32876	8.32396	8.3424	8.31606	8.36524	8.3328	8.32653	8.33874	8.32255	8.34754	8.35181	8.31091	8.29932	8.2828	8.28955	8.2475	8.2702	8.25569	8.24133	8.24548	8.2361	8.23694	8.25726	8.25718	8.2652	8.27457
0.1348	8.32624	8.34509	8.35129	8.30904	8.33895	8.33876	8.33286	8.35464	8.31312	8.29456	8.34167	8.29869	8.29687	8.29216	8.26296	8.27445	8.25826	8.28846	8.32795	8.28761	8.31992	8.34044	8.34722	8.30433	8.3683	8.34774	8.34742	8.34034	8.31377	8.35706	8.31789	8.30362	8.3207	8.30969	8.28433	8.26099	8.27205	8.26074	8.24505	8.22831	8.25697	8.24544	8.25224	8.25223	8.27487	8.27396
0.135	8.2991	8.36447	8.34532	8.31176	8.32797	8.32343	8.33027	8.36131	8.30339	8.32508	8.32394	8.29768	8.29723	8.28325	8.26408	8.27177	8.27603	8.28151	8.32556	8.29429	8.32271	8.34858	8.33077	8.33429	8.36438	8.36335	8.30873	8.33235	8.31616	8.35204	8.32511	8.30056	8.30845	8.29885	8.2892	8.2599	8.26736	8.27719	8.24049	8.25644	8.23853	8.23671	8.26929	8.24845	8.24856	8.28279
0.1352	8.30613	8.35209	8.33999	8.32401	8.32151	8.32205	8.33412	8.37855	8.33434	8.33144	8.3171	8.28609	8.29397	8.27588	8.26771	8.28581	8.25772	8.28213	8.34171	8.30627	8.32286	8.33645	8.33768	8.33205	8.36653	8.37868	8.33465	8.34931	8.31966	8.33224	8.31922	8.29587	8.32107	8.28814	8.30872	8.27188	8.27454	8.25314	8.24343	8.2506	8.24134	8.2432	8.25063	8.24511	8.25774	8.25788
0.1354	8.32158	8.35506	8.34924	8.33158	8.33898	8.33611	8.34069	8.35588	8.31591	8.32603	8.31581	8.28858	8.28345	8.27764	8.25298	8.26545	8.26926	8.26405	8.34305	8.32801	8.32329	8.33684	8.36122	8.32253	8.35329	8.35748	8.34064	8.34513	8.31438	8.33163	8.3267	8.30765	8.31007	8.30834	8.30096	8.27218	8.26834	8.27085	8.24302	8.23824	8.22969	8.25219	8.26702	8.25163	8.27203	8.28004
0.1356	8.29311	8.37308	8.36072	8.33051	8.32833	8.32042	8.33301	8.35906	8.32355	8.31853	8.32511	8.29237	8.28677	8.26973	8.24018	8.25928	8.25705	8.27056	8.3374	8.31344	8.30964	8.33253	8.34575	8.32472	8.36204	8.3236	8.33876	8.32676	8.31463	8.33545	8.33506	8.32466	8.30924	8.30817	8.30821	8.28488	8.28153	8.26961	8.23416	8.23725	8.23221	8.249	8.24635	8.2546	8.249	8.26348
0.1358	8.30428	8.36687	8.34706	8.32923	8.33041	8.32595	8.32544	8.35008	8.32902	8.33167	8.30942	8.29355	8.30101	8.27346	8.24508	8.28279	8.26838	8.26453	8.33634	8.31847	8.3065	8.31562	8.3387	8.31382	8.36752	8.32397	8.32386	8.3449	8.3191	8.33447	8.31774	8.3139	8.33072	8.29525	8.30577	8.26987	8.28348	8.24037	8.2416	8.24533	8.2422	8.24997	8.25456	8.26091	8.25206	8.26161
0.136	8.32149	8.36225	8.32548	8.32687	8.32357	8.32814	8.30672	8.36331	8.31439	8.32294	8.33241	8.29038	8.28382	8.27083	8.26434	8.2889	8.27211	8.25719	8.36585	8.31023	8.31217	8.30879	8.34329	8.30497	8.36155	8.3312	8.33786	8.33631	8.34054	8.34536	8.32623	8.3106	8.32156	8.29623	8.29886	8.27343	8.27329	8.23952	8.2414	8.25014	8.24595	8.26165	8.24646	8.27369	8.26587	8.25729
0.1362	8.31448	8.36432	8.33599	8.31309	8.33292	8.33761	8.33429	8.34565	8.33358	8.31979	8.33506	8.302	8.29128	8.27158	8.29257	8.27388	8.27485	8.27202	8.35258	8.31277	8.32368	8.34212	8.34182	8.30923	8.37346	8.35126	8.33836	8.33722	8.327	8.3395	8.32307	8.29872	8.31471	8.29721	8.28734	8.26574	8.29295	8.25696	8.25814	8.23808	8.23442	8.25297	8.25059	8.24943	8.27554	8.25938
0.1364	8.30763	8.35354	8.34254	8.32964	8.32829	8.34888	8.34558	8.33953	8.32622	8.32601	8.30851	8.2936	8.30211	8.2788	8.26553	8.26569	8.28669	8.27867	8.34528	8.32379	8.34663	8.33394	8.32906	8.3134	8.35619	8.34893	8.32734	8.33549	8.3145	8.34283	8.32316	8.29933	8.31889	8.29629	8.30293	8.2673	8.27152	8.24564	8.24986	8.27184	8.25903	8.25659	8.2398	8.23889	8.26792	8.2754
0.1366	8.32248	8.35582	8.34795	8.32062	8.32962	8.344	8.34386	8.34636	8.33469	8.3384	8.32712	8.31789	8.30543	8.28778	8.23736	8.25835	8.24826	8.27142	8.34536	8.3024	8.33118	8.33991	8.33503	8.31382	8.37306	8.3412	8.32199	8.32467	8.31496	8.32672	8.3103	8.32128	8.33117	8.30623	8.3073	8.27065	8.2714	8.27421	8.26208	8.25597	8.2436	8.26606	8.23534	8.28531	8.25036	8.28875
0.1368	8.33957	8.34961	8.33308	8.32228	8.34249	8.32077	8.32264	8.36121	8.309	8.31783	8.31952	8.28804	8.30181	8.27456	8.25791	8.27471	8.26532	8.27844	8.35954	8.29794	8.3333	8.34535	8.34338	8.29809	8.36436	8.35532	8.33588	8.33587	8.30706	8.34249	8.3409	8.30957	8.32055	8.29601	8.29915	8.25351	8.27693	8.27425	8.24119	8.2569	8.22886	8.26025	8.24836	8.27239	8.24485	8.26107
0.137	8.31534	8.36001	8.34649	8.33205	8.33955	8.33383	8.33917	8.34024	8.33043	8.35013	8.33088	8.3081	8.29122	8.27812	8.26349	8.26584	8.28098	8.28481	8.34487	8.29741	8.32368	8.34564	8.34705	8.31835	8.36749	8.3565	8.34875	8.34414	8.30853	8.33955	8.32836	8.31092	8.31554	8.29546	8.29974	8.27176	8.2926	8.266	8.24275	8.23874	8.25245	8.26264	8.25509	8.26889	8.25537	8.27673
0.1372	8.30572	8.35322	8.33047	8.33897	8.32643	8.33158	8.34147	8.34929	8.3085	8.31831	8.31436	8.29203	8.28838	8.27829	8.25819	8.26272	8.2739	8.27199	8.34602	8.30854	8.32768	8.3426	8.3433	8.32236	8.34811	8.35613	8.33313	8.31404	8.327	8.34617	8.31001	8.31264	8.30798	8.29552	8.29612	8.25263	8.26262	8.24965	8.23942	8.24243	8.24642	8.25247	8.25443	8.25898	8.26854	8.28105
0.1374	8.31494	8.34499	8.35229	8.31585	8.34389	8.33429	8.34412	8.34424	8.32701	8.32387	8.33046	8.27236	8.29841	8.26272	8.24616	8.27149	8.25632	8.26935	8.35076	8.29511	8.30901	8.33944	8.34225	8.32792	8.35531	8.3518	8.34335	8.33984	8.30685	8.32928	8.33043	8.31566	8.32887	8.28538	8.30131	8.27329	8.26007	8.25647	8.23635	8.26465	8.23072	8.23974	8.27524	8.27642	8.25426	8.26291
0.1376	8.30922	8.35269	8.33816	8.30473	8.34328	8.34209	8.32458	8.35805	8.32776	8.31498	8.3487	8.28127	8.30434	8.27173	8.27539	8.27901	8.27199	8.27265	8.34387	8.29493	8.32427	8.31076	8.35546	8.33079	8.361	8.35116	8.33247	8.33612	8.31879	8.31691	8.32914	8.30857	8.32432	8.30564	8.28796	8.27587	8.26088	8.26441	8.24983	8.25781	8.23404	8.25493	8.25551	8.27319	8.2604	8.26046
0.1378	8.32013	8.36711	8.33805	8.31146	8.33982	8.33693	8.33247	8.37067	8.32416	8.32742	8.34164	8.2707	8.30204	8.28103	8.26122	8.26274	8.26563	8.27579	8.33156	8.30335	8.32675	8.32854	8.35981	8.31163	8.36526	8.33911	8.33173	8.32003	8.31077	8.32408	8.3158	8.30641	8.32314	8.31119	8.29432	8.25944	8.26237	8.27657	8.24581	8.25452	8.25762	8.25049	8.24163	8.26838	8.26003	8.26668
0.138	8.30207	8.34392	8.34406	8.31486	8.31364	8.32276	8.34152	8.3643	8.31792	8.32609	8.31855	8.27895	8.30763	8.2624	8.23855	8.27595	8.26038	8.27904	8.3397	8.30968	8.31749	8.33067	8.34476	8.31731	8.35818	8.33055	8.33679	8.33698	8.31878	8.3476	8.32973	8.29683	8.333	8.31151	8.30633	8.26301	8.28246	8.2686	8.24384	8.24732	8.23784	8.25066	8.23446	8.26376	8.24491	8.2729
0.1382	8.31556	8.3643	8.33079	8.33075	8.31658	8.33914	8.32308	8.35376	8.32101	8.32266	8.32894	8.28068	8.29894	8.25605	8.26469	8.27593	8.27028	8.27314	8.34778	8.31203	8.30921	8.32982	8.35173	8.3221	8.35873	8.3581	8.32542	8.32929	8.3357	8.31984	8.30884	8.30418	8.32009	8.32084	8.30479	8.24964	8.26612	8.27919	8.25005	8.25218	8.23881	8.24235	8.25649	8.26424	8.25271	8.26756
0.1384	8.31203	8.36329	8.33984	8.32713	8.33235	8.33444	8.33816	8.35148	8.32292	8.32171	8.32731	8.27989	8.28774	8.27018	8.25715	8.26668	8.28065	8.2788	8.3492	8.29922	8.2996	8.32081	8.33481	8.32418	8.37101	8.33488	8.3531	8.33721	8.32014	8.32	8.31499	8.31731	8.31636	8.30146	8.27144	8.25852	8.27085	8.26311	8.25245	8.24251	8.23464	8.26168	8.25411	8.27039	8.24862	8.28933
0.1386	8.31557	8.35249	8.34693	8.33478	8.33112	8.33482	8.35043	8.34847	8.32537	8.33028	8.33224	8.29104	8.27847	8.26595	8.25392	8.27519	8.26252	8.28177	8.34752	8.30129	8.33448	8.36251	8.34561	8.32492	8.36156	8.32633	8.33516	8.33907	8.33613	8.32131	8.32743	8.2881	8.32443	8.30001	8.28503	8.25346	8.26987	8.25512	8.23846	8.24483	8.23471	8.24568	8.26375	8.27171	8.25648	8.27015
0.1388	8.32078	8.36817	8.34357	8.32147	8.33951	8.34494	8.34971	8.34199	8.32306	8.31761	8.3146	8.28529	8.28953	8.25539	8.24771	8.26916	8.27479	8.26382	8.34661	8.30485	8.32685	8.35616	8.3592	8.29281	8.35471	8.33518	8.33355	8.34041	8.31736	8.32047	8.31933	8.30023	8.32342	8.32637	8.29271	8.26994	8.2826	8.26107	8.24713	8.25581	8.23883	8.26168	8.25042	8.26544	8.27117	8.26524
0.139	8.31302	8.33656	8.34311	8.32552	8.33659	8.34268	8.33896	8.34395	8.30653	8.32212	8.33057	8.28131	8.28608	8.25119	8.26913	8.26861	8.26516	8.27354	8.36063	8.29724	8.31904	8.33895	8.33021	8.32693	8.3719	8.34521	8.33003	8.33423	8.32441	8.34949	8.32229	8.3191	8.32267	8.28524	8.28496	8.2541	8.28236	8.26534	8.24448	8.26436	8.24044	8.26579	8.24932	8.27898	8.24749	8.25138
0.1392	8.32543	8.34158	8.34782	8.30538	8.32994	8.33527	8.34654	8.35534	8.31621	8.30756	8.33027	8.29629	8.29183	8.25941	8.25454	8.28788	8.26285	8.27191	8.35392	8.31125	8.326	8.33459	8.34461	8.32162	8.37859	8.33769	8.33269	8.3457	8.32327	8.34898	8.32786	8.31108	8.32465	8.28546	8.30947	8.25155	8.28097	8.25821	8.244	8.26032	8.25996	8.25315	8.24124	8.26111	8.27406	8.27626
0.1394	8.31241	8.34745	8.3416	8.33485	8.33237	8.34119	8.35857	8.3594	8.32579	8.32161	8.32665	8.27969	8.29487	8.27081	8.25613	8.27244	8.26821	8.28416	8.33195	8.30664	8.32242	8.31937	8.34945	8.31821	8.35866	8.33968	8.33331	8.31722	8.30386	8.32604	8.32364	8.31052	8.31576	8.29829	8.32546	8.25387	8.27272	8.26059	8.25119	8.24717	8.23174	8.25392	8.24472	8.26365	8.27123	8.27544
0.1396	8.31599	8.34486	8.33224	8.32548	8.33722	8.33764	8.36413	8.35268	8.32449	8.33352	8.31336	8.29707	8.29866	8.25799	8.25564	8.27133	8.26483	8.26999	8.34056	8.30693	8.32519	8.3199	8.33756	8.31537	8.36059	8.33906	8.33801	8.32778	8.30655	8.34499	8.30845	8.30372	8.32921	8.29168	8.28931	8.26619	8.26248	8.25534	8.24693	8.25764	8.24304	8.22648	8.24633	8.25503	8.27294	8.27602
0.1398	8.31192	8.35716	8.34513	8.33667	8.31775	8.33652	8.34036	8.33773	8.31271	8.33465	8.3144	8.29009	8.29375	8.26313	8.26088	8.26498	8.27777	8.28107	8.33663	8.30675	8.31287	8.34739	8.35828	8.32048	8.35004	8.33713	8.3439	8.33251	8.31646	8.34333	8.31234	8.31643	8.3357	8.30563	8.28619	8.27146	8.26804	8.2576	8.22948	8.26595	8.24282	8.25153	8.25319	8.26498	8.24882	8.26101
0.14	8.31166	8.35402	8.34865	8.32828	8.33312	8.32084	8.3387	8.35208	8.32243	8.3125	8.32088	8.27693	8.29719	8.25971	8.26767	8.2679	8.27729	8.28303	8.34305	8.31246	8.31055	8.3389	8.35146	8.31119	8.3559	8.33058	8.34489	8.32977	8.33781	8.325	8.32263	8.30943	8.3092	8.30007	8.29579	8.24646	8.25283	8.26742	8.24313	8.26879	8.23598	8.24296	8.25215	8.261	8.25464	8.27594
0.1402	8.30801	8.35645	8.34617	8.29828	8.32678	8.31567	8.33539	8.36012	8.31178	8.31896	8.32721	8.2796	8.29628	8.26357	8.27922	8.26589	8.26642	8.27592	8.34594	8.29527	8.30778	8.34276	8.32037	8.31484	8.35909	8.33288	8.34399	8.3415	8.33567	8.32313	8.32214	8.28759	8.32296	8.30981	8.30446	8.26354	8.24481	8.26277	8.24946	8.25181	8.25113	8.26415	8.25435	8.26522	8.25777	8.27762
0.1404	8.32342	8.35984	8.32572	8.31502	8.33988	8.3266	8.33242	8.3592	8.3136	8.31662	8.33602	8.28949	8.28081	8.27834	8.23947	8.28798	8.27987	8.27131	8.3377	8.32022	8.31063	8.34349	8.32524	8.30385	8.36693	8.33855	8.32661	8.33096	8.30826	8.32822	8.31333	8.3079	8.30528	8.28516	8.3006	8.24825	8.27735	8.26591	8.25541	8.25755	8.25627	8.2722	8.23895	8.26092	8.25969	8.27827
0.1406	8.31212	8.35893	8.33247	8.32834	8.33336	8.32952	8.33646	8.34905	8.32999	8.3297	8.31397	8.29669	8.29494	8.26565	8.26814	8.26238	8.25858	8.28616	8.34807	8.29603	8.33085	8.33127	8.3552	8.30364	8.36413	8.33401	8.34709	8.34296	8.30571	8.3351	8.33655	8.2971	8.31382	8.29671	8.30555	8.27072	8.27764	8.27604	8.24408	8.26537	8.24696	8.26529	8.24798	8.23316	8.25893	8.28305
0.1408	8.33107	8.3484	8.33723	8.32	8.33689	8.34386	8.33249	8.35372	8.31744	8.3237	8.32009	8.29424	8.29445	8.28638	8.27218	8.27971	8.26192	8.27533	8.34427	8.30077	8.33262	8.32959	8.3584	8.32457	8.34766	8.36721	8.33581	8.33877	8.31723	8.33047	8.33104	8.30542	8.3029	8.31034	8.28932	8.27622	8.29105	8.26416	8.27632	8.27013	8.24379	8.24826	8.2381	8.24161	8.26675	8.29055
0.141	8.30793	8.36265	8.34281	8.317	8.32592	8.33293	8.32756	8.34932	8.31974	8.31683	8.32551	8.29952	8.29566	8.2622	8.25075	8.2495	8.28142	8.27058	8.34918	8.3109	8.32826	8.33281	8.34254	8.3155	8.36299	8.34218	8.34135	8.34556	8.32189	8.31453	8.31772	8.30216	8.32439	8.28386	8.27931	8.26684	8.28749	8.26989	8.23506	8.25262	8.23477	8.25669	8.24378	8.26362	8.26096	8.27275
0.1412	8.31475	8.36586	8.33676	8.30092	8.33391	8.34504	8.35491	8.35019	8.30436	8.32341	8.3265	8.28869	8.29476	8.26756	8.25602	8.26233	8.27533	8.2809	8.34767	8.3081	8.31559	8.34873	8.34857	8.31314	8.35694	8.35243	8.34624	8.35008	8.31509	8.33519	8.31926	8.31869	8.30603	8.31217	8.29705	8.26294	8.25646	8.27249	8.23693	8.24362	8.24654	8.2589	8.26784	8.27771	8.25315	8.27219
0.1414	8.30279	8.35821	8.34622	8.32311	8.34643	8.32807	8.34515	8.33367	8.31511	8.31858	8.32096	8.28069	8.29343	8.28003	8.24343	8.27217	8.26107	8.27022	8.35878	8.30826	8.33529	8.32953	8.33732	8.32668	8.36821	8.34635	8.33967	8.35184	8.3279	8.32259	8.30223	8.307	8.33502	8.31578	8.29632	8.27337	8.27627	8.26795	8.22581	8.22483	8.2213	8.25631	8.25618	8.27162	8.2405	8.25661
0.1416	8.3266	8.35915	8.35044	8.3258	8.33892	8.32352	8.34157	8.34529	8.33183	8.32446	8.32433	8.29371	8.30505	8.2668	8.25965	8.26607	8.26381	8.28285	8.32566	8.29614	8.3315	8.35005	8.33258	8.31938	8.36144	8.3503	8.33047	8.33981	8.32744	8.33827	8.32885	8.31673	8.3429	8.30674	8.29767	8.25644	8.28084	8.25094	8.23454	8.26029	8.26735	8.24514	8.23919	8.2751	8.25743	8.28654
0.1418	8.32652	8.35208	8.32968	8.32052	8.34467	8.31626	8.34222	8.34216	8.30781	8.31207	8.33128	8.29645	8.29998	8.25648	8.2676	8.26544	8.27867	8.28179	8.34987	8.31583	8.31279	8.32645	8.35437	8.31576	8.37226	8.34027	8.33138	8.36726	8.33074	8.33693	8.33447	8.31052	8.30781	8.29054	8.29247	8.2846	8.27133	8.27304	8.23058	8.24827	8.24185	8.23617	8.23622	8.26191	8.25958	8.27373
0.142	8.3386	8.33689	8.34795	8.33338	8.3414	8.33681	8.35096	8.36191	8.32598	8.324	8.34089	8.28464	8.29207	8.26986	8.28308	8.26209	8.26136	8.28042	8.34183	8.31884	8.3153	8.33988	8.36766	8.31983	8.36867	8.34644	8.3368	8.34257	8.3169	8.33343	8.3261	8.323	8.32007	8.30787	8.30408	8.27414	8.26759	8.25022	8.23214	8.24695	8.2528	8.24411	8.26039	8.26772	8.25492	8.25359
0.1422	8.32573	8.35057	8.3443	8.32132	8.3354	8.33268	8.32714	8.34265	8.31527	8.31531	8.33561	8.29113	8.3026	8.2763	8.26667	8.26675	8.25003	8.26055	8.33346	8.29854	8.31199	8.3351	8.35131	8.31863	8.36484	8.34398	8.33918	8.32873	8.34295	8.33502	8.31275	8.304	8.3181	8.31003	8.29347	8.27185	8.26435	8.26902	8.22593	8.23404	8.24098	8.28215	8.25011	8.26342	8.25599	8.27014
0.1424	8.3088	8.33889	8.33354	8.33664	8.33056	8.33586	8.34857	8.35021	8.33648	8.31573	8.31751	8.27805	8.31214	8.26434	8.26286	8.28593	8.23928	8.27312	8.34587	8.28417	8.33045	8.36866	8.34332	8.32763	8.36137	8.34873	8.34303	8.32928	8.32241	8.34865	8.32639	8.30213	8.31955	8.30247	8.29933	8.26303	8.27274	8.26961	8.23968	8.23514	8.22773	8.26575	8.25885	8.27608	8.26885	8.26576
0.1426	8.32359	8.36896	8.33786	8.31815	8.33289	8.33315	8.35743	8.34982	8.31881	8.29804	8.33797	8.28275	8.30849	8.27518	8.25731	8.26978	8.25598	8.26482	8.3265	8.3041	8.30911	8.34162	8.36285	8.31618	8.37416	8.33907	8.33722	8.32252	8.31763	8.34364	8.31244	8.30161	8.31924	8.30642	8.29676	8.25312	8.27113	8.27896	8.21976	8.25447	8.24154	8.28889	8.23928	8.24886	8.25299	8.26207
0.1428	8.32708	8.37531	8.33815	8.31739	8.31126	8.32901	8.3295	8.34674	8.31702	8.31949	8.31731	8.3024	8.29884	8.2862	8.25693	8.26967	8.26353	8.26227	8.34659	8.31226	8.33017	8.33848	8.34762	8.3262	8.3529	8.33619	8.33712	8.32513	8.33515	8.34028	8.32708	8.2937	8.33591	8.28284	8.2896	8.27554	8.27051	8.24848	8.24961	8.25223	8.24614	8.2759	8.24218	8.26117	8.26585	8.26849
0.143	8.31584	8.34813	8.31743	8.33745	8.31378	8.31378	8.32362	8.35045	8.31489	8.33524	8.32506	8.29206	8.31972	8.27134	8.27231	8.27238	8.27163	8.27447	8.3463	8.30501	8.32961	8.34531	8.33601	8.31697	8.35671	8.33008	8.3536	8.33658	8.32647	8.33372	8.31337	8.31597	8.31266	8.29474	8.29839	8.26587	8.27872	8.25337	8.24299	8.28211	8.26353	8.25303	8.24465	8.26064	8.24616	8.27255
0.1432	8.31082	8.35669	8.33581	8.33008	8.3537	8.32869	8.34429	8.35449	8.3288	8.31931	8.33899	8.28399	8.30044	8.27377	8.25591	8.27044	8.25872	8.2918	8.34818	8.29834	8.32298	8.32602	8.33801	8.3254	8.37183	8.34096	8.34732	8.34556	8.33206	8.32211	8.33941	8.31223	8.30902	8.29291	8.2969	8.24526	8.27415	8.25256	8.22745	8.25631	8.2496	8.25513	8.26075	8.26553	8.25206	8.27432
0.1434	8.29961	8.36497	8.31886	8.32525	8.34004	8.3343	8.35814	8.35492	8.30593	8.30341	8.33961	8.28842	8.29293	8.26523	8.26854	8.26509	8.24449	8.2765	8.35433	8.3058	8.3202	8.32853	8.35182	8.32489	8.37234	8.37695	8.33424	8.34557	8.32092	8.33385	8.32792	8.30789	8.31357	8.30143	8.28614	8.26424	8.27801	8.2618	8.24282	8.25753	8.24271	8.25895	8.25647	8.26748	8.2737	8.27291
0.1436	8.30759	8.3566	8.33924	8.31353	8.3426	8.32322	8.3478	8.34574	8.31789	8.32869	8.33806	8.29618	8.2958	8.27663	8.26496	8.2684	8.24291	8.2922	8.34031	8.31234	8.31637	8.3289	8.34481	8.30991	8.36339	8.36596	8.33955	8.33666	8.30404	8.33933	8.33419	8.31554	8.3046	8.27701	8.28302	8.2556	8.26958	8.26513	8.24669	8.23938	8.24724	8.26107	8.23422	8.26543	8.27536	8.26849
0.1438	8.32969	8.34097	8.34482	8.31831	8.33724	8.32203	8.33201	8.3546	8.31824	8.32397	8.32462	8.28526	8.29594	8.26934	8.26624	8.26817	8.24994	8.28719	8.33482	8.31211	8.32396	8.33835	8.35899	8.31168	8.35193	8.34775	8.34469	8.33632	8.31213	8.32316	8.33716	8.31709	8.31154	8.30073	8.29953	8.24305	8.27175	8.25039	8.22438	8.26066	8.24214	8.25786	8.23959	8.26563	8.25351	8.26169
0.144	8.31576	8.34484	8.33177	8.3261	8.33313	8.35207	8.34195	8.35882	8.30845	8.32643	8.28975	8.29317	8.28112	8.26766	8.262	8.26014	8.2553	8.26609	8.32882	8.32304	8.32926	8.33499	8.35329	8.32083	8.37835	8.34074	8.31717	8.32789	8.3077	8.33593	8.31794	8.30899	8.30237	8.30364	8.30317	8.26159	8.28245	8.24818	8.23006	8.24539	8.25141	8.25107	8.24111	8.26557	8.242	8.26619
0.1442	8.30872	8.36676	8.34866	8.33148	8.3213	8.34949	8.35598	8.35468	8.31286	8.32371	8.32765	8.30482	8.30563	8.27199	8.26087	8.27512	8.26615	8.28217	8.33812	8.29692	8.34218	8.33942	8.3703	8.31446	8.38322	8.34599	8.33711	8.32208	8.31063	8.31626	8.31583	8.30488	8.32141	8.29911	8.30946	8.25326	8.27408	8.25072	8.2547	8.24383	8.24683	8.24313	8.22875	8.27688	8.26205	8.28186
0.1444	8.30734	8.36457	8.32253	8.32838	8.33375	8.33153	8.34395	8.34849	8.31547	8.32698	8.32407	8.28628	8.28008	8.26285	8.26118	8.27458	8.25567	8.26896	8.34864	8.30691	8.3164	8.34049	8.35701	8.30539	8.35314	8.34603	8.33791	8.33714	8.32158	8.33548	8.31224	8.30637	8.31137	8.30486	8.2946	8.24211	8.28606	8.2418	8.23489	8.25844	8.24074	8.26133	8.24936	8.28206	8.26841	8.27024
0.1446	8.31605	8.35178	8.34516	8.32705	8.33661	8.33439	8.34205	8.33903	8.31299	8.324	8.31087	8.27116	8.28529	8.2831	8.26938	8.27256	8.26302	8.28398	8.34628	8.30156	8.32096	8.34314	8.34044	8.30552	8.36607	8.34137	8.33046	8.3225	8.30637	8.34177	8.32241	8.30227	8.32412	8.30194	8.29255	8.26482	8.27195	8.24378	8.2289	8.25315	8.25077	8.28101	8.2326	8.25782	8.25235	8.26425
0.1448	8.32322	8.3797	8.33902	8.32162	8.33593	8.32082	8.37226	8.34438	8.31808	8.31604	8.34357	8.29504	8.29597	8.25916	8.26096	8.28275	8.27291	8.26789	8.339	8.28283	8.31177	8.34143	8.34488	8.30522	8.36125	8.33421	8.34643	8.33032	8.30688	8.33236	8.33785	8.30945	8.31499	8.31455	8.29741	8.2749	8.27194	8.2628	8.22824	8.25059	8.23613	8.27538	8.24763	8.26932	8.24273	8.24944
0.145	8.32194	8.37687	8.32808	8.31758	8.29987	8.33029	8.33834	8.34779	8.33257	8.32145	8.33246	8.30415	8.28532	8.25352	8.26236	8.26414	8.25832	8.27969	8.33851	8.29355	8.32342	8.34054	8.34082	8.3016	8.34737	8.35331	8.34541	8.33948	8.30886	8.32517	8.33967	8.3241	8.32142	8.3163	8.31093	8.27394	8.27529	8.27443	8.23133	8.25026	8.23966	8.2742	8.26587	8.26296	8.23713	8.2693
0.1452	8.32429	8.3582	8.34244	8.31632	8.3328	8.33301	8.34498	8.3599	8.35275	8.3184	8.32102	8.2968	8.29291	8.26017	8.26491	8.25943	8.26077	8.28301	8.33121	8.29941	8.32739	8.32092	8.35155	8.31771	8.36026	8.34906	8.33287	8.33817	8.30877	8.31638	8.32757	8.32006	8.32423	8.30086	8.30094	8.26691	8.26709	8.26389	8.22824	8.2468	8.23708	8.26505	8.25428	8.2536	8.25932	8.27047
0.1454	8.31995	8.36728	8.33942	8.32885	8.33947	8.32605	8.34969	8.36213	8.33154	8.32879	8.32842	8.27324	8.30786	8.26821	8.25625	8.28049	8.26967	8.29299	8.33807	8.31034	8.34208	8.32656	8.35368	8.32132	8.34855	8.32083	8.33821	8.34719	8.34596	8.34645	8.31681	8.3273	8.31749	8.30173	8.28986	8.28644	8.27646	8.2679	8.23323	8.25041	8.23594	8.24004	8.26053	8.27652	8.26024	8.27046
0.1456	8.3216	8.36456	8.35766	8.29627	8.33185	8.32827	8.3527	8.35312	8.31412	8.32213	8.3406	8.29031	8.27516	8.25499	8.2478	8.25773	8.25924	8.28153	8.3345	8.30417	8.33335	8.33297	8.35221	8.33753	8.32243	8.3317	8.34583	8.34188	8.32155	8.346	8.33366	8.31805	8.31904	8.31443	8.28639	8.28963	8.27504	8.25716	8.23618	8.2503	8.23701	8.25562	8.25266	8.25602	8.25325	8.27524
0.1458	8.31053	8.35132	8.34288	8.31889	8.33993	8.33144	8.34569	8.3607	8.30969	8.31538	8.3219	8.29484	8.2794	8.25782	8.25047	8.25994	8.24686	8.29233	8.33716	8.29942	8.33766	8.3569	8.3436	8.33326	8.35379	8.32442	8.33362	8.33479	8.3078	8.32498	8.32037	8.2899	8.31244	8.30436	8.28135	8.26781	8.26712	8.26791	8.24746	8.25261	8.22622	8.26485	8.26219	8.27226	8.25933	8.2727
0.146	8.31587	8.36159	8.35018	8.3194	8.33432	8.33599	8.35361	8.34764	8.3102	8.30352	8.33633	8.30367	8.29366	8.27562	8.2695	8.27763	8.25474	8.30112	8.36	8.31618	8.32812	8.32786	8.35297	8.3358	8.37295	8.32874	8.32489	8.33823	8.30642	8.32181	8.30851	8.30885	8.32877	8.30934	8.29846	8.26198	8.2724	8.26124	8.25296	8.24743	8.24652	8.28447	8.25562	8.2745	8.25035	8.27477
0.1462	8.31736	8.37471	8.35307	8.33599	8.33531	8.33918	8.33184	8.34094	8.32568	8.31045	8.3422	8.29133	8.28109	8.25172	8.26102	8.27498	8.27129	8.26997	8.34327	8.31705	8.31777	8.33215	8.36039	8.3151	8.37319	8.32837	8.33848	8.34654	8.31429	8.31605	8.31588	8.32057	8.30868	8.30612	8.29716	8.26029	8.26927	8.25318	8.25067	8.2524	8.23884	8.24265	8.27003	8.28056	8.25426	8.2714
0.1464	8.33219	8.3717	8.35061	8.33552	8.35338	8.3283	8.34448	8.35613	8.34146	8.30182	8.33634	8.29681	8.2996	8.26258	8.25621	8.27923	8.27542	8.27693	8.32645	8.29163	8.3158	8.32367	8.34131	8.31354	8.37567	8.32552	8.3368	8.33557	8.32879	8.3358	8.34334	8.31555	8.31143	8.30039	8.30142	8.24765	8.2608	8.27202	8.23288	8.25003	8.24881	8.23396	8.24252	8.26732	8.26327	8.2781
0.1466	8.30727	8.35378	8.36205	8.31998	8.33245	8.33946	8.34494	8.36034	8.32095	8.32562	8.31623	8.28902	8.28406	8.26589	8.26778	8.27875	8.26348	8.27515	8.33087	8.30267	8.33658	8.3301	8.35803	8.31868	8.36853	8.32441	8.32915	8.33255	8.3474	8.34807	8.32625	8.30233	8.30903	8.31582	8.30281	8.25144	8.27604	8.25981	8.22556	8.26131	8.24376	8.24647	8.24307	8.2325	8.26673	8.27054
0.1468	8.32088	8.34678	8.35695	8.32717	8.32676	8.34714	8.34196	8.36149	8.32036	8.30704	8.33545	8.28897	8.29323	8.28656	8.25845	8.26909	8.26671	8.26925	8.34232	8.2844	8.31738	8.32625	8.34163	8.31439	8.36351	8.34533	8.35392	8.34058	8.33219	8.34269	8.31801	8.3042	8.32253	8.30202	8.3036	8.24292	8.27497	8.26727	8.23496	8.25622	8.25078	8.25986	8.23288	8.25797	8.25989	8.2635
0.147	8.32728	8.36158	8.34439	8.32859	8.34723	8.32641	8.34107	8.35017	8.31267	8.32241	8.32457	8.27424	8.32116	8.27417	8.26216	8.27362	8.25697	8.2597	8.33198	8.2969	8.32534	8.3462	8.32969	8.30811	8.37529	8.33724	8.3558	8.3508	8.30832	8.33455	8.32555	8.31845	8.31658	8.32723	8.3036	8.25799	8.27255	8.2583	8.24715	8.24738	8.25013	8.26546	8.24174	8.26072	8.26121	8.26902
0.1472	8.32445	8.35137	8.34022	8.32571	8.33516	8.33302	8.32325	8.34343	8.30903	8.31511	8.31639	8.2695	8.29587	8.27446	8.26893	8.27242	8.27058	8.27968	8.32281	8.30806	8.32604	8.32254	8.33483	8.3156	8.36205	8.33591	8.34729	8.35667	8.30846	8.3179	8.31001	8.30587	8.30511	8.30993	8.29084	8.2701	8.28014	8.28238	8.25057	8.23501	8.24085	8.26476	8.25091	8.25676	8.26806	8.26819
0.1474	8.32288	8.3607	8.33373	8.31141	8.32882	8.30647	8.33375	8.34974	8.29705	8.29855	8.32427	8.28095	8.28874	8.28097	8.26134	8.26798	8.26462	8.2798	8.34347	8.30049	8.30952	8.32022	8.35514	8.30988	8.36685	8.3361	8.35483	8.33682	8.32449	8.33738	8.32996	8.32788	8.31232	8.30051	8.3025	8.26655	8.26643	8.26598	8.23695	8.25436	8.24565	8.27795	8.2607	8.25678	8.26255	8.2532
0.1476	8.31259	8.36516	8.33801	8.32252	8.33064	8.31216	8.34149	8.34638	8.30629	8.30812	8.32916	8.2972	8.28578	8.26639	8.27032	8.28158	8.23995	8.28087	8.36159	8.31053	8.31341	8.32659	8.34541	8.31059	8.37348	8.35133	8.34144	8.33658	8.32123	8.33634	8.35248	8.32994	8.32669	8.30032	8.3092	8.26193	8.26658	8.26051	8.2374	8.25078	8.24346	8.26708	8.2476	8.2567	8.2448	8.25877
0.1478	8.31821	8.3676	8.33277	8.32319	8.34117	8.33659	8.32504	8.34161	8.34166	8.30887	8.32869	8.29388	8.2937	8.2747	8.26859	8.28711	8.24967	8.27018	8.35144	8.31717	8.32169	8.32293	8.34928	8.31758	8.35092	8.36143	8.34499	8.33388	8.3038	8.33424	8.31205	8.31186	8.31533	8.30384	8.29136	8.26915	8.25572	8.25387	8.2399	8.24911	8.24201	8.26575	8.2511	8.25557	8.25477	8.25577
0.148	8.32669	8.35042	8.33015	8.31392	8.33305	8.34158	8.34182	8.36695	8.32433	8.31257	8.3462	8.28426	8.29673	8.27646	8.27271	8.25715	8.26057	8.2558	8.32579	8.31554	8.30931	8.34245	8.34131	8.31367	8.36713	8.36475	8.3337	8.32617	8.31129	8.32425	8.32105	8.29373	8.30335	8.29873	8.30143	8.27307	8.25806	8.27319	8.23368	8.25093	8.24109	8.25148	8.24188	8.27534	8.25951	8.27455
0.1482	8.32554	8.3574	8.33338	8.31102	8.32816	8.32421	8.34323	8.3392	8.31589	8.32452	8.32207	8.27883	8.29208	8.26554	8.26359	8.27424	8.26406	8.25932	8.32929	8.30347	8.31714	8.35196	8.34894	8.30858	8.36011	8.34483	8.34754	8.31982	8.31171	8.34217	8.32148	8.30247	8.31377	8.30588	8.30051	8.27498	8.26181	8.26008	8.23973	8.24892	8.25207	8.25703	8.2603	8.26629	8.26184	8.26851
0.1484	8.32287	8.35702	8.33625	8.31661	8.34083	8.33018	8.33462	8.35812	8.30652	8.32874	8.31638	8.28058	8.29845	8.28854	8.25404	8.27825	8.2504	8.2706	8.34003	8.30395	8.32063	8.32889	8.35558	8.30579	8.36524	8.32522	8.34735	8.33125	8.32098	8.34607	8.31989	8.3051	8.30876	8.30234	8.30372	8.26866	8.2642	8.2514	8.25231	8.25819	8.25279	8.25575	8.24135	8.27632	8.26561	8.27151
0.1486	8.31065	8.35686	8.32674	8.32172	8.33918	8.32288	8.33135	8.34473	8.31098	8.32574	8.3172	8.29763	8.30315	8.2596	8.26412	8.27895	8.26678	8.27865	8.34719	8.29444	8.32662	8.32962	8.33625	8.32919	8.39094	8.32685	8.33845	8.34561	8.30475	8.32075	8.31824	8.30709	8.3245	8.29846	8.30455	8.27371	8.25106	8.24549	8.24965	8.24695	8.25899	8.25298	8.2473	8.27579	8.26099	8.28204
0.1488	8.31215	8.36107	8.34479	8.33094	8.32666	8.31902	8.33507	8.34385	8.31336	8.32149	8.31736	8.29383	8.29303	8.25677	8.26595	8.2619	8.26198	8.27683	8.35544	8.3193	8.31902	8.3326	8.35089	8.30976	8.36241	8.34006	8.33488	8.3356	8.33013	8.33273	8.31164	8.30356	8.32113	8.29806	8.30024	8.26828	8.26359	8.24513	8.24388	8.24828	8.24876	8.25848	8.26191	8.25978	8.27569	8.27047
0.149	8.32429	8.36738	8.34239	8.33259	8.32981	8.32323	8.32835	8.33922	8.3277	8.31178	8.3322	8.30161	8.29492	8.27398	8.25687	8.27191	8.25139	8.28202	8.35712	8.32456	8.3176	8.33018	8.3272	8.31979	8.35792	8.34483	8.32531	8.33803	8.30865	8.33643	8.31283	8.31546	8.31357	8.30173	8.28801	8.26888	8.26673	8.26466	8.24237	8.24534	8.24357	8.26062	8.25143	8.27381	8.24891	8.26595
0.1492	8.32203	8.37676	8.34983	8.32899	8.34082	8.32631	8.3451	8.35907	8.32686	8.32081	8.32989	8.30296	8.29888	8.28169	8.25997	8.25806	8.27078	8.27372	8.33316	8.29831	8.31744	8.34058	8.34511	8.32495	8.35989	8.33764	8.32725	8.33382	8.31954	8.32242	8.32551	8.31421	8.30604	8.30819	8.30116	8.26902	8.26096	8.2808	8.23587	8.26175	8.23938	8.25073	8.24821	8.26088	8.2643	8.2689
0.1494	8.31018	8.35354	8.35407	8.32966	8.35567	8.32023	8.35737	8.34802	8.3166	8.31549	8.32916	8.29833	8.30739	8.27593	8.25892	8.26919	8.27538	8.27256	8.34556	8.29916	8.32297	8.32528	8.34654	8.32056	8.3609	8.35055	8.33802	8.33328	8.30788	8.33465	8.34652	8.30549	8.32938	8.29255	8.29163	8.27554	8.27654	8.26546	8.24172	8.24415	8.24419	8.2679	8.25399	8.25817	8.24687	8.25556
0.1496	8.31436	8.37604	8.35953	8.31842	8.30451	8.32501	8.33174	8.354	8.30935	8.30236	8.32492	8.27184	8.29522	8.26751	8.25301	8.26098	8.25904	8.25016	8.35282	8.3187	8.31901	8.32909	8.32943	8.31998	8.36966	8.33359	8.33422	8.33762	8.30982	8.32992	8.31253	8.3146	8.32437	8.28368	8.29181	8.26408	8.28402	8.27272	8.25209	8.23374	8.23521	8.28335	8.26009	8.24762	8.25044	8.24776
0.1498	8.3275	8.37437	8.35991	8.31944	8.32061	8.31954	8.32645	8.35258	8.30927	8.29732	8.31418	8.28944	8.30962	8.27489	8.25572	8.27192	8.26814	8.26686	8.34664	8.29965	8.31101	8.31813	8.35424	8.30025	8.37066	8.35589	8.34186	8.33519	8.32194	8.31973	8.33335	8.29309	8.32165	8.29617	8.29514	8.28294	8.27642	8.27458	8.24833	8.25243	8.24543	8.25717	8.25319	8.24061	8.26577	8.24389
0.15	8.32522	8.3569	8.34309	8.33385	8.33705	8.33119	8.32924	8.34332	8.33698	8.3069	8.32238	8.28858	8.29937	8.27302	8.24955	8.26308	8.25764	8.27457	8.33957	8.31043	8.32577	8.32121	8.32804	8.31397	8.35531	8.34233	8.33217	8.33977	8.32157	8.34106	8.32939	8.31281	8.31068	8.28948	8.27927	8.26505	8.28112	8.27168	8.25554	8.24644	8.24236	8.24604	8.23648	8.25176	8.25644	8.27718
0.1502	8.31822	8.34174	8.34405	8.32304	8.3345	8.31857	8.33556	8.34634	8.32172	8.31999	8.32857	8.28747	8.28983	8.26393	8.26431	8.26763	8.24457	8.27644	8.34513	8.30234	8.32692	8.35338	8.3451	8.33137	8.36888	8.34808	8.33945	8.34466	8.3306	8.32555	8.32992	8.31378	8.29875	8.2912	8.28622	8.28198	8.27676	8.2702	8.25459	8.23198	8.24855	8.25197	8.25232	8.27087	8.25333	8.27752
0.1504	8.32313	8.35682	8.34442	8.31474	8.3253	8.32983	8.33472	8.3487	8.32548	8.304	8.33563	8.28323	8.28897	8.27527	8.26548	8.27689	8.26643	8.27811	8.33035	8.30215	8.32709	8.34441	8.3548	8.32812	8.35326	8.35504	8.33802	8.33854	8.34141	8.33679	8.32584	8.31658	8.3176	8.28364	8.29051	8.26106	8.26879	8.28279	8.24838	8.24019	8.23907	8.26431	8.25473	8.26609	8.26527	8.27433
0.1506	8.31818	8.364	8.35388	8.33186	8.34802	8.3435	8.33862	8.34137	8.31082	8.31465	8.32922	8.30284	8.2865	8.28237	8.25519	8.26719	8.28741	8.28386	8.3398	8.3023	8.32609	8.33002	8.34846	8.31847	8.3779	8.35451	8.33314	8.33637	8.33951	8.33276	8.31733	8.31764	8.30596	8.3148	8.29556	8.27103	8.27497	8.2622	8.2245	8.25222	8.26204	8.25723	8.25084	8.27271	8.28221	8.27107
0.1508	8.30842	8.34754	8.34351	8.3288	8.34589	8.32964	8.33759	8.37071	8.30708	8.3188	8.3246	8.3004	8.29928	8.26911	8.25215	8.28138	8.29539	8.2865	8.34179	8.29641	8.32363	8.32644	8.34372	8.3395	8.36345	8.33518	8.31412	8.33652	8.3189	8.34363	8.33357	8.31507	8.32359	8.30773	8.28972	8.27795	8.26078	8.2676	8.24468	8.25765	8.26238	8.2431	8.25759	8.26184	8.25238	8.27683
0.151	8.32847	8.35581	8.33403	8.33224	8.34551	8.32414	8.33597	8.3485	8.3185	8.31756	8.34044	8.28228	8.30649	8.27678	8.27179	8.28612	8.2692	8.26766	8.35422	8.2985	8.32993	8.32613	8.33583	8.3288	8.36691	8.33537	8.33899	8.3498	8.33109	8.33039	8.32687	8.31147	8.32402	8.29785	8.28955	8.26589	8.27723	8.28186	8.24616	8.26094	8.23139	8.25818	8.24583	8.27882	8.26496	8.26787
0.1512	8.32456	8.3584	8.34298	8.31664	8.33612	8.31964	8.32254	8.35409	8.32582	8.31849	8.30788	8.27729	8.30953	8.27775	8.26869	8.28078	8.27242	8.25593	8.3428	8.29694	8.32429	8.34219	8.3562	8.32359	8.35586	8.34103	8.32396	8.34573	8.31437	8.3259	8.3262	8.31295	8.32448	8.29905	8.28342	8.25358	8.27482	8.24777	8.24431	8.2464	8.23979	8.23722	8.24966	8.24341	8.24851	8.25317
0.1514	8.3204	8.37111	8.34054	8.31699	8.35816	8.33229	8.33871	8.35665	8.32415	8.32898	8.32136	8.28768	8.29717	8.2749	8.25792	8.27353	8.2674	8.26615	8.33865	8.312	8.32391	8.32368	8.3688	8.29929	8.35959	8.34654	8.34308	8.3388	8.33563	8.34979	8.32866	8.30505	8.30788	8.31269	8.30087	8.26611	8.28583	8.2637	8.23756	8.25137	8.2461	8.24585	8.26383	8.25865	8.24537	8.26155
0.1516	8.33501	8.36931	8.33553	8.32756	8.35177	8.33749	8.33384	8.35846	8.32171	8.31922	8.33713	8.28542	8.305	8.27209	8.25921	8.27105	8.26443	8.27797	8.33321	8.29117	8.31713	8.34272	8.35164	8.31635	8.3617	8.32888	8.34339	8.34749	8.3066	8.33508	8.32952	8.31234	8.31023	8.28378	8.28293	8.2556	8.27311	8.24104	8.22273	8.2469	8.26252	8.25356	8.24279	8.26328	8.27438	8.24809
0.1518	8.29345	8.35067	8.33799	8.33656	8.34645	8.32852	8.32799	8.33404	8.3137	8.32343	8.33131	8.29989	8.291	8.26115	8.26448	8.26914	8.27199	8.28019	8.34951	8.29363	8.33292	8.34542	8.3384	8.34506	8.35436	8.34114	8.33032	8.3419	8.32243	8.33968	8.31593	8.31866	8.30748	8.30659	8.29235	8.26539	8.28854	8.25826	8.24691	8.23416	8.22969	8.27072	8.26149	8.25837	8.26562	8.26392
0.152	8.30144	8.36838	8.35521	8.32601	8.33039	8.33196	8.33344	8.34676	8.30641	8.30838	8.33955	8.28205	8.28826	8.2606	8.27247	8.2776	8.26705	8.26958	8.35767	8.31079	8.32984	8.33657	8.34592	8.33112	8.37213	8.34419	8.33883	8.33163	8.31606	8.3189	8.33445	8.30136	8.32319	8.32229	8.30496	8.26681	8.27578	8.25085	8.23864	8.24471	8.24512	8.25541	8.25953	8.27479	8.25931	8.28203
0.1522	8.30847	8.3567	8.33888	8.31751	8.33427	8.33923	8.33892	8.34763	8.33995	8.31104	8.33779	8.27635	8.29448	8.27325	8.24646	8.27404	8.27051	8.27321	8.34078	8.31877	8.32167	8.32988	8.36424	8.3206	8.37856	8.33781	8.34056	8.32893	8.30425	8.33676	8.32506	8.30641	8.31738	8.2963	8.28632	8.26181	8.30197	8.24794	8.23651	8.25879	8.25161	8.25784	8.24961	8.25454	8.26469	8.26119
0.1524	8.30619	8.35773	8.35886	8.32337	8.34929	8.34716	8.34049	8.34432	8.30417	8.32509	8.33261	8.27445	8.29792	8.29207	8.24605	8.27361	8.26918	8.28146	8.33689	8.31462	8.30875	8.33529	8.33177	8.31294	8.35723	8.32117	8.32582	8.34124	8.33053	8.32638	8.31618	8.30245	8.30432	8.30944	8.2952	8.27266	8.27525	8.25359	8.24193	8.25503	8.26196	8.25067	8.2582	8.25788	8.26308	8.27589
0.1526	8.31964	8.35565	8.34915	8.32592	8.36155	8.323	8.32619	8.34745	8.31243	8.32027	8.33587	8.27939	8.30216	8.26796	8.25346	8.26229	8.26404	8.28568	8.34152	8.30534	8.3195	8.34655	8.3396	8.33547	8.36444	8.32389	8.33517	8.34178	8.34655	8.33495	8.33616	8.30529	8.31323	8.30304	8.294	8.28228	8.28424	8.26377	8.25337	8.26353	8.24986	8.26809	8.25249	8.26568	8.27012	8.2792
0.1528	8.31864	8.35033	8.32886	8.34005	8.33045	8.33141	8.33395	8.33508	8.30632	8.32951	8.33777	8.27727	8.30941	8.26335	8.25694	8.26733	8.27379	8.28145	8.34681	8.3012	8.32339	8.31771	8.35734	8.32573	8.37515	8.32568	8.34383	8.33817	8.32257	8.32393	8.3291	8.29525	8.31513	8.29095	8.29199	8.26924	8.28576	8.27061	8.23483	8.2753	8.23171	8.26586	8.26252	8.26486	8.26291	8.2655
0.153	8.30777	8.36156	8.32259	8.31808	8.3454	8.33323	8.332	8.33482	8.30297	8.33309	8.32112	8.28719	8.31035	8.26957	8.26922	8.25237	8.25916	8.27008	8.35852	8.3169	8.33645	8.33258	8.33445	8.32191	8.36565	8.32224	8.3294	8.3305	8.34045	8.34161	8.32548	8.32026	8.31331	8.31106	8.29044	8.28016	8.27631	8.26292	8.23905	8.26799	8.24116	8.26853	8.22857	8.25593	8.25713	8.27788
0.1532	8.29714	8.35546	8.34238	8.31949	8.32502	8.34033	8.32924	8.34125	8.31648	8.34082	8.33575	8.28437	8.30697	8.26974	8.26195	8.27764	8.25352	8.28771	8.3401	8.30531	8.31614	8.34905	8.34335	8.31095	8.37714	8.33596	8.33256	8.32788	8.32898	8.33709	8.33108	8.31714	8.30988	8.32891	8.28222	8.26798	8.26775	8.2621	8.2444	8.26414	8.24431	8.25175	8.25439	8.26054	8.27991	8.26308
0.1534	8.31656	8.36236	8.33571	8.31207	8.33411	8.31789	8.34789	8.36948	8.31968	8.32455	8.33408	8.29044	8.30741	8.26582	8.26293	8.28745	8.27699	8.28681	8.34803	8.29958	8.33167	8.34804	8.34965	8.33284	8.38423	8.35827	8.33953	8.34546	8.3157	8.3216	8.3323	8.30962	8.29231	8.30725	8.29958	8.28265	8.28503	8.25991	8.24542	8.25595	8.24429	8.24801	8.25093	8.24093	8.26287	8.26058
0.1536	8.31561	8.36499	8.33604	8.30933	8.33759	8.32045	8.35016	8.35049	8.30892	8.30714	8.33077	8.27794	8.2886	8.27375	8.26662	8.24107	8.26545	8.25707	8.34575	8.30653	8.32229	8.34467	8.34046	8.33098	8.36425	8.34245	8.34406	8.32992	8.32151	8.3188	8.32189	8.29043	8.30765	8.30136	8.28248	8.26091	8.2654	8.26712	8.24842	8.25457	8.24591	8.24613	8.2529	8.2503	8.27301	8.29123
0.1538	8.30615	8.36595	8.33319	8.33267	8.33148	8.33265	8.32797	8.3398	8.31079	8.32365	8.33958	8.27373	8.27698	8.28008	8.25977	8.27385	8.26518	8.26216	8.35732	8.2903	8.33649	8.33633	8.34874	8.32719	8.37307	8.35657	8.34023	8.33817	8.31434	8.33017	8.32703	8.31	8.31631	8.29054	8.30109	8.26482	8.2733	8.27047	8.24759	8.23055	8.23837	8.28619	8.24433	8.25552	8.26899	8.26766
0.154	8.31506	8.37228	8.35063	8.32994	8.33089	8.33431	8.32698	8.35527	8.32271	8.31733	8.32586	8.29263	8.28843	8.27155	8.26097	8.28955	8.26744	8.28074	8.35155	8.29967	8.30585	8.33041	8.36672	8.31715	8.36962	8.35738	8.34774	8.32564	8.3202	8.32506	8.33776	8.30729	8.32173	8.30806	8.31595	8.26752	8.28422	8.25494	8.24301	8.25206	8.21205	8.25149	8.25475	8.24193	8.27124	8.25361
0.1542	8.30845	8.37116	8.32943	8.32531	8.33849	8.33049	8.34534	8.35318	8.31058	8.32217	8.32164	8.27731	8.30584	8.26206	8.25582	8.25354	8.27094	8.25859	8.35257	8.31264	8.31368	8.3339	8.34139	8.31445	8.36961	8.35662	8.35115	8.32401	8.29922	8.32069	8.33718	8.30395	8.32251	8.289	8.28966	8.25581	8.27326	8.25912	8.24528	8.24057	8.21426	8.2583	8.24318	8.26457	8.27209	8.27478
0.1544	8.29226	8.3609	8.32348	8.32768	8.33126	8.33928	8.34267	8.3469	8.31244	8.32204	8.32271	8.28976	8.29721	8.25859	8.25705	8.25004	8.27559	8.26436	8.34527	8.29699	8.31825	8.3366	8.32508	8.31577	8.34723	8.34793	8.36069	8.33153	8.31849	8.32848	8.34087	8.31604	8.31655	8.29852	8.30436	8.27544	8.26978	8.26247	8.26465	8.23723	8.24669	8.24708	8.25748	8.25315	8.25536	8.26627
0.1546	8.31702	8.39428	8.31481	8.33766	8.32623	8.32954	8.33233	8.34912	8.31825	8.31337	8.33842	8.27902	8.295	8.25272	8.25756	8.27459	8.27049	8.26363	8.33531	8.29198	8.32588	8.31691	8.34476	8.31994	8.35254	8.3385	8.32613	8.34664	8.32827	8.34319	8.34664	8.29579	8.3124	8.29987	8.29838	8.27829	8.26238	8.26365	8.24428	8.26555	8.25768	8.27033	8.25633	8.24429	8.24864	8.26025
0.1548	8.31409	8.34842	8.33488	8.31822	8.34149	8.33729	8.35185	8.35385	8.33142	8.31022	8.33333	8.28553	8.29647	8.27627	8.26451	8.2629	8.27082	8.28396	8.32207	8.30883	8.31279	8.32464	8.36285	8.30472	8.38389	8.35564	8.33792	8.36132	8.3342	8.34311	8.3337	8.30998	8.32024	8.32114	8.3013	8.27035	8.28437	8.2576	8.23428	8.26927	8.24119	8.27111	8.24793	8.26564	8.26633	8.25737
0.155	8.32916	8.36038	8.33663	8.31425	8.32958	8.31443	8.33052	8.34985	8.32991	8.32032	8.3097	8.29185	8.30434	8.27429	8.25766	8.27257	8.2592	8.28643	8.33902	8.31497	8.32314	8.34138	8.35253	8.32983	8.37546	8.33894	8.31913	8.33729	8.32212	8.33657	8.33843	8.3103	8.32079	8.30437	8.30451	8.26458	8.26962	8.26201	8.22712	8.25525	8.24057	8.26741	8.23212	8.26182	8.25226	8.27145
0.1552	8.3159	8.36633	8.34414	8.3247	8.32078	8.32114	8.35346	8.35657	8.30781	8.33301	8.32218	8.29386	8.28239	8.2723	8.24051	8.27228	8.25452	8.26804	8.33997	8.32184	8.33447	8.33817	8.33808	8.31464	8.37006	8.35641	8.34224	8.33225	8.31027	8.33384	8.31663	8.30967	8.31784	8.29412	8.28362	8.26197	8.28031	8.25206	8.22575	8.25791	8.23148	8.25252	8.24915	8.26221	8.26378	8.28547
0.1554	8.32529	8.35413	8.33909	8.31332	8.33129	8.32567	8.35545	8.3694	8.31648	8.30966	8.32708	8.29398	8.26538	8.26827	8.26723	8.26674	8.26635	8.28329	8.34059	8.31197	8.34024	8.33754	8.34822	8.32836	8.37322	8.33521	8.33363	8.33663	8.32357	8.31891	8.32188	8.31093	8.34283	8.29854	8.29264	8.26214	8.2894	8.26777	8.23783	8.25596	8.25585	8.26635	8.24212	8.28208	8.25687	8.26981
0.1556	8.32026	8.352	8.34522	8.32127	8.33216	8.32937	8.32888	8.35544	8.32659	8.30949	8.31736	8.31213	8.27808	8.27451	8.26077	8.2909	8.27333	8.2793	8.33955	8.31695	8.3217	8.3321	8.34188	8.30691	8.37058	8.33518	8.32871	8.34497	8.31228	8.32591	8.32731	8.31814	8.32686	8.31935	8.29648	8.24598	8.2642	8.25397	8.22254	8.26006	8.25724	8.26153	8.24813	8.26959	8.27407	8.28032
0.1558	8.3236	8.35587	8.34137	8.30036	8.3367	8.31949	8.33294	8.35331	8.29877	8.31741	8.32977	8.29306	8.30398	8.26632	8.26129	8.26414	8.27667	8.27338	8.34906	8.29744	8.31547	8.34826	8.34524	8.30981	8.35361	8.33651	8.33878	8.32983	8.33205	8.33261	8.32111	8.31519	8.33595	8.30463	8.29356	8.24164	8.257	8.26747	8.22607	8.25112	8.24577	8.26028	8.2337	8.26529	8.27752	8.2514
0.156	8.30269	8.36219	8.33787	8.30583	8.32039	8.33479	8.34789	8.34918	8.30841	8.30832	8.31926	8.30172	8.28329	8.27229	8.2567	8.28136	8.27044	8.29289	8.34291	8.32077	8.33583	8.32614	8.35524	8.30241	8.36322	8.34148	8.34111	8.32768	8.32243	8.32648	8.31393	8.30901	8.30327	8.31355	8.30302	8.26585	8.26114	8.27286	8.23396	8.25742	8.24988	8.26908	8.24442	8.26046	8.25461	8.27777
0.1562	8.31938	8.36892	8.33311	8.33062	8.33142	8.32417	8.35309	8.36133	8.31099	8.32574	8.30188	8.28509	8.27898	8.27077	8.25634	8.2808	8.26869	8.27672	8.32766	8.31755	8.32262	8.33711	8.35063	8.30678	8.36365	8.34697	8.3385	8.33044	8.33457	8.33891	8.31492	8.29956	8.30151	8.30784	8.30519	8.26498	8.27324	8.27081	8.24857	8.25572	8.24937	8.25247	8.2351	8.26581	8.27378	8.26972
0.1564	8.31051	8.35703	8.3336	8.32006	8.32978	8.33578	8.34424	8.34691	8.31962	8.31928	8.32684	8.30359	8.29587	8.26523	8.27309	8.27019	8.26879	8.26723	8.35451	8.31755	8.33453	8.34282	8.35772	8.31633	8.36111	8.34162	8.33825	8.32654	8.3104	8.33223	8.32593	8.29494	8.319	8.30142	8.29585	8.26945	8.26436	8.2723	8.24499	8.24506	8.26013	8.24685	8.24723	8.27078	8.26836	8.2781
0.1566	8.29839	8.37217	8.33227	8.31314	8.34518	8.32379	8.34234	8.35089	8.31499	8.33021	8.34254	8.29638	8.29713	8.27532	8.26268	8.27103	8.27616	8.27015	8.34391	8.30614	8.31836	8.34186	8.34619	8.31628	8.37708	8.35915	8.35195	8.33147	8.30294	8.33456	8.32603	8.30333	8.31677	8.29837	8.28822	8.24809	8.27191	8.27415	8.26374	8.25365	8.25878	8.23222	8.26343	8.26962	8.26963	8.29144
0.1568	8.29738	8.36642	8.34134	8.32158	8.32967	8.3293	8.33775	8.34857	8.31112	8.3152	8.32303	8.27652	8.29365	8.25335	8.262	8.28149	8.27618	8.29348	8.3356	8.30192	8.31723	8.33232	8.34307	8.33581	8.3771	8.34381	8.34051	8.32893	8.31865	8.3387	8.30803	8.31224	8.30843	8.29653	8.2784	8.26486	8.26572	8.25281	8.23874	8.2389	8.23174	8.23829	8.2575	8.25508	8.25916	8.25223
0.157	8.32973	8.36207	8.34416	8.32228	8.31755	8.34149	8.34138	8.36129	8.31017	8.3181	8.33738	8.30534	8.31886	8.27066	8.25887	8.2737	8.2698	8.2662	8.34726	8.30224	8.31109	8.33258	8.35093	8.29988	8.37326	8.34553	8.33364	8.33817	8.32654	8.33491	8.32551	8.30484	8.3296	8.30065	8.29057	8.28148	8.27504	8.26038	8.24191	8.24724	8.24021	8.24733	8.24949	8.26186	8.26554	8.25896
0.1572	8.32326	8.34805	8.33986	8.33142	8.31267	8.35595	8.33251	8.35056	8.32012	8.2988	8.32257	8.28768	8.30499	8.26623	8.24956	8.27837	8.25617	8.27789	8.33539	8.30026	8.31604	8.33654	8.33385	8.3245	8.36141	8.34134	8.33648	8.35794	8.3171	8.34011	8.33185	8.31789	8.31384	8.30997	8.28813	8.30153	8.26175	8.25895	8.243	8.26031	8.23781	8.26604	8.26931	8.25212	8.26758	8.28082
0.1574	8.32087	8.34413	8.34347	8.31644	8.34064	8.34125	8.34005	8.34251	8.32221	8.30286	8.33127	8.29809	8.29085	8.26667	8.28183	8.27376	8.26847	8.29163	8.35715	8.31263	8.31217	8.32975	8.33221	8.30722	8.36826	8.33823	8.33657	8.33679	8.33504	8.32818	8.32697	8.334	8.31909	8.30163	8.30149	8.27847	8.28369	8.24076	8.22663	8.25399	8.25037	8.25769	8.26524	8.27097	8.26818	8.28645
0.1576	8.30623	8.35146	8.3436	8.33699	8.33254	8.33002	8.33933	8.36165	8.31199	8.31493	8.34494	8.29972	8.31027	8.25659	8.2668	8.26988	8.26815	8.28712	8.3415	8.32001	8.30578	8.33168	8.35211	8.30477	8.36352	8.35065	8.33242	8.32522	8.31672	8.32976	8.32667	8.30544	8.30432	8.30195	8.28208	8.29003	8.27035	8.25274	8.24296	8.26917	8.2463	8.25055	8.26097	8.25974	8.26815	8.27148
0.1578	8.31256	8.34507	8.34594	8.34423	8.34424	8.3248	8.34238	8.35005	8.32159	8.31716	8.33691	8.28293	8.29133	8.26849	8.262	8.26472	8.26325	8.28829	8.33014	8.31442	8.33666	8.32243	8.32044	8.32702	8.34052	8.3606	8.33938	8.35443	8.32448	8.31638	8.32911	8.32598	8.30172	8.30332	8.29614	8.26118	8.27385	8.27486	8.22672	8.2524	8.24962	8.274	8.26888	8.24914	8.25311	8.2814
0.158	8.32299	8.35548	8.32867	8.32366	8.33189	8.32733	8.33953	8.34012	8.33258	8.32514	8.33903	8.28963	8.28135	8.2717	8.26653	8.27369	8.2686	8.26906	8.33989	8.3007	8.33446	8.32911	8.34668	8.32389	8.36932	8.3464	8.35128	8.33359	8.3165	8.32313	8.3226	8.32279	8.32549	8.3073	8.30419	8.25406	8.28874	8.25435	8.24063	8.25388	8.24615	8.27703	8.25657	8.25201	8.28441	8.27405
0.1582	8.31204	8.35787	8.33032	8.33442	8.33355	8.33178	8.3517	8.32428	8.32518	8.31389	8.3189	8.31437	8.287	8.26795	8.25494	8.26794	8.25447	8.28971	8.34835	8.31356	8.34579	8.33908	8.36395	8.30013	8.38181	8.33847	8.34599	8.3316	8.31696	8.32913	8.3233	8.31693	8.31911	8.29221	8.29532	8.26352	8.26292	8.24987	8.2358	8.25648	8.23899	8.25098	8.24996	8.27328	8.26512	8.26101
0.1584	8.30698	8.34871	8.3288	8.33547	8.33826	8.31427	8.33974	8.34093	8.3043	8.30078	8.33632	8.28777	8.27828	8.27817	8.27074	8.27957	8.24897	8.26935	8.34393	8.30396	8.34034	8.33506	8.34616	8.32044	8.35858	8.33751	8.35363	8.34091	8.33977	8.33442	8.32378	8.30494	8.30725	8.32149	8.29363	8.27939	8.27543	8.26348	8.24719	8.26548	8.242	8.25127	8.2491	8.26269	8.2715	8.26455
0.1586	8.32758	8.36938	8.339	8.33164	8.32734	8.32815	8.32842	8.35799	8.31882	8.3152	8.3392	8.2756	8.28997	8.2746	8.26594	8.26596	8.26435	8.26675	8.34645	8.29879	8.31352	8.31954	8.33333	8.3379	8.3609	8.3436	8.35531	8.34334	8.31687	8.33722	8.33493	8.32054	8.33805	8.30565	8.3	8.26811	8.27882	8.26132	8.23921	8.2441	8.24289	8.24083	8.25062	8.27117	8.26847	8.28827
0.1588	8.32416	8.35673	8.33952	8.3358	8.33539	8.32757	8.33942	8.35497	8.32282	8.31499	8.32019	8.28659	8.28959	8.2747	8.26529	8.27692	8.26095	8.25786	8.34878	8.29767	8.33387	8.32645	8.34776	8.31368	8.37605	8.35392	8.34078	8.32644	8.30661	8.32788	8.32685	8.30115	8.32653	8.31466	8.30239	8.26685	8.27653	8.24468	8.23742	8.27555	8.22947	8.25899	8.27552	8.26905	8.2639	8.26636
0.159	8.32841	8.36536	8.33358	8.34489	8.31378	8.33091	8.33811	8.35824	8.33688	8.3382	8.31607	8.2973	8.2942	8.27718	8.28787	8.27511	8.24611	8.27856	8.35565	8.31665	8.3191	8.32961	8.34096	8.31575	8.36286	8.35386	8.33388	8.32986	8.32529	8.32629	8.32275	8.32057	8.31657	8.31821	8.2797	8.26087	8.27347	8.24742	8.24383	8.27003	8.24636	8.26055	8.2478	8.25385	8.27155	8.26478
0.1592	8.30661	8.35792	8.33236	8.33101	8.35224	8.33806	8.31762	8.33136	8.3251	8.32839	8.34199	8.30624	8.29701	8.25799	8.27493	8.26407	8.24639	8.27742	8.30928	8.30917	8.33784	8.31959	8.34888	8.3191	8.35159	8.34749	8.33191	8.31655	8.31271	8.33001	8.33813	8.30615	8.30531	8.30416	8.27476	8.26226	8.28138	8.25385	8.25301	8.24511	8.24194	8.25805	8.23891	8.27528	8.25327	8.27602
0.1594	8.31497	8.35484	8.33859	8.31852	8.31546	8.31696	8.33103	8.33081	8.31135	8.32899	8.32066	8.28983	8.28728	8.26457	8.25523	8.2694	8.26575	8.28656	8.3513	8.29964	8.30964	8.3463	8.35072	8.33638	8.37016	8.34108	8.34957	8.33695	8.32363	8.33763	8.32991	8.31743	8.31128	8.30105	8.29342	8.2751	8.27341	8.2674	8.22943	8.24713	8.24043	8.24996	8.24273	8.25902	8.26342	8.27034
0.1596	8.31635	8.36219	8.32214	8.31758	8.3223	8.3487	8.32794	8.32525	8.30765	8.32497	8.32385	8.30191	8.29422	8.2518	8.25358	8.26375	8.26885	8.29085	8.33865	8.29718	8.29957	8.34516	8.35652	8.3284	8.35982	8.33462	8.33897	8.34788	8.32733	8.3185	8.30826	8.31486	8.30335	8.298	8.28843	8.28002	8.28285	8.26061	8.23033	8.25118	8.26835	8.24839	8.25268	8.25522	8.25754	8.26336
0.1598	8.32612	8.36734	8.33623	8.32762	8.33448	8.33963	8.34674	8.34897	8.33933	8.30789	8.33875	8.2969	8.28209	8.24846	8.25511	8.2682	8.27309	8.27638	8.33837	8.30695	8.3228	8.33653	8.33929	8.31076	8.36215	8.34642	8.33292	8.33134	8.32259	8.33234	8.32162	8.3123	8.29792	8.31453	8.28548	8.26645	8.29207	8.25035	8.2481	8.26399	8.24459	8.25954	8.25164	8.26136	8.25349	8.26386
0.16	8.33024	8.36133	8.36689	8.33675	8.34858	8.31172	8.35305	8.34692	8.32828	8.32275	8.34175	8.28912	8.28036	8.2631	8.25057	8.2814	8.25814	8.28457	8.33165	8.30752	8.3154	8.34224	8.34269	8.30662	8.36681	8.35281	8.33794	8.33432	8.31403	8.33924	8.3278	8.29743	8.30208	8.31401	8.29186	8.26981	8.28966	8.26549	8.25188	8.23896	8.25321	8.23706	8.24397	8.26944	8.26407	8.27449
0.1602	8.32324	8.3667	8.35333	8.32395	8.3372	8.31634	8.34075	8.35137	8.317	8.31611	8.33184	8.28288	8.29228	8.26739	8.2531	8.27626	8.27235	8.27033	8.35244	8.31925	8.31634	8.34344	8.35154	8.33241	8.36898	8.34423	8.34331	8.34907	8.33448	8.32727	8.33126	8.30656	8.29529	8.29149	8.29631	8.27989	8.29665	8.2571	8.25325	8.24857	8.2437	8.2615	8.25137	8.26494	8.26956	8.27888
0.1604	8.32241	8.35351	8.35361	8.30753	8.32112	8.33668	8.33468	8.36585	8.31059	8.31532	8.32286	8.29168	8.28185	8.26108	8.26579	8.26249	8.26786	8.27616	8.34925	8.29381	8.32487	8.34465	8.37372	8.32675	8.37369	8.33739	8.34862	8.33588	8.32613	8.3338	8.3186	8.30803	8.30174	8.29633	8.27801	8.26819	8.2944	8.25059	8.26044	8.25116	8.26008	8.25889	8.24347	8.25258	8.26295	8.27902
0.1606	8.33523	8.3353	8.32393	8.31891	8.32132	8.32651	8.34278	8.35032	8.31275	8.31285	8.33724	8.28323	8.29226	8.26978	8.26072	8.25549	8.25394	8.27664	8.34094	8.3028	8.3348	8.34882	8.35223	8.31723	8.36002	8.35031	8.32703	8.32292	8.30462	8.32495	8.32737	8.3168	8.3113	8.32505	8.28177	8.26534	8.26457	8.25102	8.24933	8.24329	8.25064	8.26317	8.23612	8.25188	8.24675	8.2644
0.1608	8.32288	8.35204	8.34042	8.31637	8.32411	8.32806	8.33699	8.34748	8.32898	8.2959	8.30042	8.27157	8.30588	8.2794	8.25528	8.26491	8.26152	8.26996	8.35935	8.29771	8.30737	8.34989	8.34665	8.30991	8.36271	8.33974	8.33093	8.35547	8.33831	8.32401	8.33216	8.31815	8.31381	8.3007	8.30194	8.26911	8.26769	8.26329	8.23333	8.2402	8.24953	8.28094	8.26264	8.25157	8.25729	8.24699
0.161	8.326	8.38332	8.32491	8.31948	8.331	8.32066	8.33613	8.35187	8.31928	8.30897	8.31661	8.28001	8.28178	8.26759	8.26517	8.25494	8.26111	8.26845	8.35293	8.30294	8.30874	8.33786	8.34105	8.33264	8.38004	8.3372	8.32616	8.35471	8.3178	8.32317	8.32415	8.31352	8.3055	8.30208	8.29592	8.23484	8.25919	8.27396	8.23706	8.24572	8.23519	8.24858	8.27555	8.24423	8.26275	8.25939
0.1612	8.30827	8.36877	8.33372	8.33553	8.32438	8.32889	8.31863	8.35788	8.30475	8.31944	8.32359	8.28938	8.30029	8.28319	8.24501	8.27233	8.27104	8.28264	8.32634	8.32926	8.32906	8.33971	8.357	8.32616	8.37723	8.34363	8.34499	8.34047	8.32869	8.32953	8.3316	8.31219	8.32351	8.3004	8.28712	8.27143	8.27547	8.24878	8.23202	8.24773	8.23756	8.233	8.26278	8.25223	8.25343	8.26777
0.1614	8.30435	8.35269	8.34857	8.32442	8.34564	8.31687	8.3321	8.35072	8.31756	8.31599	8.34511	8.26691	8.29793	8.27299	8.25478	8.26836	8.24759	8.27893	8.33042	8.30245	8.3076	8.32162	8.34244	8.29784	8.37774	8.34124	8.34422	8.33743	8.30995	8.32886	8.32568	8.30734	8.33631	8.29554	8.27941	8.28023	8.27888	8.27401	8.25256	8.25387	8.23926	8.26245	8.25904	8.27147	8.26952	8.26348
0.1616	8.31107	8.33444	8.35424	8.32191	8.34844	8.32715	8.33408	8.3447	8.31737	8.30544	8.3369	8.27175	8.28712	8.27176	8.26012	8.26921	8.2602	8.25432	8.33231	8.29275	8.32551	8.32603	8.3247	8.30004	8.37661	8.36203	8.35267	8.32699	8.31772	8.34031	8.33797	8.29848	8.31242	8.28483	8.29112	8.26957	8.28417	8.2433	8.22826	8.24691	8.23886	8.2696	8.25205	8.25689	8.26495	8.26235
0.1618	8.32291	8.3697	8.34733	8.33606	8.32204	8.32971	8.33913	8.34661	8.31594	8.31	8.31592	8.29008	8.29774	8.28138	8.26749	8.27648	8.26423	8.2703	8.35536	8.30162	8.3236	8.3471	8.34328	8.30518	8.35341	8.33852	8.33175	8.33969	8.32205	8.3211	8.31552	8.3211	8.33114	8.29333	8.30183	8.2723	8.26386	8.27591	8.23498	8.25413	8.23692	8.23884	8.24677	8.27145	8.24865	8.26311
0.162	8.31666	8.36335	8.35326	8.33053	8.32539	8.33797	8.33105	8.35564	8.31544	8.32659	8.31431	8.28482	8.30758	8.2584	8.27202	8.27128	8.26888	8.26334	8.32872	8.31565	8.32703	8.33453	8.34743	8.32563	8.36773	8.34557	8.33737	8.32852	8.32058	8.33841	8.3219	8.31969	8.30714	8.2988	8.29774	8.25989	8.26368	8.2788	8.25779	8.26567	8.23413	8.24873	8.24858	8.26437	8.25737	8.24598
0.1622	8.31783	8.35467	8.33817	8.32789	8.32366	8.33498	8.32441	8.36672	8.32127	8.30984	8.31869	8.29511	8.29037	8.26667	8.28546	8.25957	8.26891	8.2632	8.35055	8.29015	8.31363	8.34215	8.35703	8.32031	8.36922	8.33834	8.33436	8.3213	8.33353	8.33738	8.31666	8.33081	8.29418	8.30717	8.28741	8.25317	8.28744	8.2524	8.24948	8.26853	8.24694	8.2628	8.25284	8.25877	8.25493	8.24792
0.1624	8.31483	8.35684	8.34284	8.32244	8.34371	8.3323	8.33495	8.35581	8.32322	8.32293	8.32917	8.28648	8.29893	8.26812	8.26141	8.25435	8.2585	8.25868	8.34713	8.30666	8.31843	8.31472	8.34824	8.31119	8.3672	8.33498	8.32803	8.33305	8.33848	8.32668	8.32564	8.32139	8.31354	8.30654	8.298	8.27131	8.29229	8.25331	8.2402	8.24376	8.24206	8.24673	8.24627	8.24782	8.25027	8.26805
0.1626	8.31721	8.3674	8.32644	8.31838	8.33189	8.33132	8.3353	8.35759	8.32043	8.3221	8.3299	8.27679	8.28981	8.27381	8.26249	8.25989	8.26112	8.28538	8.34477	8.29125	8.33138	8.33388	8.35244	8.32128	8.36765	8.3465	8.34445	8.33148	8.31509	8.33826	8.31892	8.32268	8.30898	8.31325	8.29164	8.26373	8.28904	8.25881	8.23946	8.24133	8.23381	8.24434	8.23218	8.27246	8.23908	8.27913
0.1628	8.32036	8.35879	8.33388	8.33079	8.34437	8.33886	8.33905	8.33972	8.33252	8.29924	8.31834	8.2707	8.29674	8.26276	8.26272	8.27264	8.25941	8.26906	8.33834	8.30027	8.3146	8.32945	8.34909	8.33318	8.36476	8.34276	8.36799	8.34601	8.32168	8.33976	8.3167	8.32336	8.30829	8.30918	8.3067	8.24677	8.27186	8.27405	8.2506	8.24956	8.24051	8.24288	8.248	8.24784	8.2602	8.27802
0.163	8.33025	8.36624	8.32344	8.32566	8.34457	8.33161	8.32868	8.3401	8.34352	8.31526	8.31449	8.29452	8.30747	8.2705	8.24704	8.27741	8.26971	8.26779	8.33225	8.30406	8.32055	8.33756	8.3536	8.32916	8.35771	8.3518	8.33011	8.33746	8.31108	8.3432	8.315	8.32251	8.31467	8.316	8.30162	8.26986	8.276	8.27087	8.24453	8.2444	8.23733	8.25404	8.2625	8.24606	8.27002	8.27474
0.1632	8.31323	8.35061	8.34155	8.30821	8.35233	8.31472	8.32336	8.35217	8.32092	8.3112	8.32837	8.27498	8.31176	8.2584	8.26599	8.28721	8.25849	8.28992	8.32098	8.33079	8.33363	8.33273	8.34104	8.31733	8.36056	8.33483	8.34116	8.32722	8.31652	8.31244	8.31909	8.32341	8.31528	8.29409	8.29188	8.27179	8.28271	8.25544	8.23822	8.24289	8.25068	8.24685	8.26098	8.24709	8.25002	8.28169
0.1634	8.31607	8.34088	8.35376	8.32191	8.33087	8.33249	8.33676	8.35353	8.32259	8.32396	8.32609	8.27262	8.27997	8.25752	8.26066	8.28203	8.27447	8.28829	8.36018	8.31298	8.33606	8.33642	8.34809	8.31058	8.37449	8.33714	8.3219	8.34612	8.33015	8.31864	8.32641	8.30274	8.32751	8.31327	8.28113	8.27376	8.27671	8.26087	8.24593	8.27126	8.21844	8.26174	8.26128	8.26911	8.26113	8.25643
0.1636	8.32776	8.36638	8.33061	8.33397	8.33462	8.3186	8.33862	8.36304	8.30672	8.30581	8.31813	8.27495	8.29353	8.26742	8.26586	8.28288	8.26749	8.28197	8.33278	8.29303	8.32853	8.32495	8.3408	8.31439	8.36538	8.33812	8.34361	8.33872	8.334	8.35373	8.33407	8.29789	8.31117	8.31437	8.29453	8.27963	8.27344	8.26109	8.24289	8.26636	8.2391	8.26099	8.26068	8.25718	8.26308	8.27584
0.1638	8.30132	8.37154	8.34567	8.31923	8.33042	8.34058	8.32568	8.34699	8.33429	8.31792	8.31767	8.29247	8.30824	8.26707	8.25727	8.26563	8.28073	8.26492	8.34334	8.30081	8.33739	8.34745	8.34873	8.31253	8.34469	8.34523	8.35307	8.32954	8.3233	8.36293	8.33224	8.29792	8.3356	8.32077	8.30904	8.26277	8.2749	8.25806	8.23149	8.26007	8.25144	8.26184	8.2538	8.27387	8.25191	8.2692
0.164	8.32765	8.34596	8.33813	8.31837	8.3149	8.34111	8.33657	8.36237	8.32188	8.31578	8.32049	8.29169	8.28982	8.2704	8.25963	8.27432	8.27401	8.25356	8.3625	8.31739	8.30843	8.3369	8.34954	8.31675	8.33301	8.3403	8.34976	8.34445	8.31333	8.32726	8.32198	8.31057	8.31705	8.30033	8.30813	8.28693	8.26585	8.27485	8.24149	8.25095	8.24432	8.27108	8.25148	8.27104	8.26172	8.27055
0.1642	8.32174	8.33592	8.34994	8.3357	8.3229	8.34223	8.33084	8.34961	8.33079	8.33129	8.30724	8.26744	8.29766	8.25953	8.25714	8.26921	8.27258	8.2594	8.3527	8.3043	8.31925	8.32508	8.34082	8.31182	8.35899	8.33916	8.35302	8.3361	8.31819	8.33901	8.33099	8.30433	8.30151	8.3015	8.30485	8.26139	8.28074	8.26557	8.2327	8.24775	8.25447	8.26738	8.2487	8.27874	8.2488	8.26594
0.1644	8.32682	8.35064	8.33791	8.33245	8.32291	8.32869	8.32901	8.37272	8.32511	8.32536	8.34185	8.29521	8.30442	8.25862	8.24293	8.27509	8.26471	8.26958	8.32635	8.29626	8.31619	8.35677	8.3488	8.322	8.36025	8.34504	8.33052	8.33003	8.32069	8.32059	8.31547	8.2983	8.31836	8.29409	8.28793	8.24428	8.25872	8.26588	8.24193	8.2592	8.24892	8.25698	8.2723	8.27259	8.26178	8.27043
0.1646	8.32176	8.35846	8.34337	8.31305	8.33374	8.34361	8.34351	8.35797	8.32269	8.30225	8.31857	8.30282	8.29297	8.2746	8.26074	8.27744	8.26281	8.28874	8.33171	8.31459	8.31579	8.33278	8.33475	8.31858	8.36079	8.33351	8.33271	8.32389	8.31953	8.33519	8.32724	8.30631	8.32776	8.30458	8.29419	8.26965	8.2746	8.27105	8.24003	8.25414	8.23171	8.27969	8.25011	8.25977	8.26527	8.24914
0.1648	8.31617	8.35401	8.34575	8.33502	8.33283	8.34095	8.33982	8.34351	8.31209	8.28767	8.31478	8.29892	8.29539	8.27682	8.2655	8.26859	8.26789	8.27195	8.33144	8.30145	8.33585	8.33702	8.33192	8.32089	8.35871	8.33433	8.33748	8.33008	8.3072	8.32915	8.30775	8.30318	8.3116	8.31772	8.2855	8.26584	8.27566	8.25463	8.25114	8.27318	8.25314	8.25896	8.26086	8.2486	8.26529	8.26191
0.165	8.31641	8.35402	8.33426	8.33282	8.35359	8.32622	8.34398	8.34993	8.32051	8.30712	8.31093	8.28121	8.28655	8.26063	8.24881	8.25422	8.26958	8.26583	8.34123	8.28	8.33059	8.31826	8.32298	8.29255	8.3509	8.3521	8.3238	8.33899	8.31727	8.33224	8.3269	8.31855	8.3174	8.30977	8.28545	8.2578	8.25417	8.26178	8.2375	8.26905	8.23962	8.25548	8.24144	8.24568	8.26136	8.27501
0.1652	8.31744	8.34186	8.34538	8.31694	8.32669	8.32875	8.33187	8.35465	8.31527	8.31182	8.33694	8.27817	8.28681	8.26403	8.25262	8.25108	8.2669	8.2788	8.33583	8.28921	8.33053	8.32078	8.3378	8.32086	8.36118	8.35798	8.33393	8.35081	8.32278	8.34887	8.31797	8.31105	8.30116	8.3076	8.2724	8.26718	8.26374	8.25788	8.231	8.25359	8.22931	8.26742	8.2454	8.26316	8.23708	8.27929
0.1654	8.31162	8.34476	8.34767	8.31447	8.34116	8.34783	8.34227	8.35929	8.32996	8.30788	8.33344	8.2994	8.29354	8.25115	8.26583	8.27151	8.25897	8.26849	8.3376	8.30235	8.32639	8.32104	8.3551	8.34641	8.35523	8.34184	8.34459	8.34208	8.32055	8.34843	8.31914	8.30329	8.3046	8.29967	8.28453	8.27095	8.26939	8.25576	8.24798	8.2531	8.22745	8.25224	8.25213	8.25942	8.24477	8.27641
0.1656	8.30992	8.34633	8.34227	8.32969	8.32274	8.31136	8.32655	8.34651	8.3183	8.31239	8.33379	8.27067	8.28685	8.26019	8.26799	8.26741	8.26243	8.28395	8.32401	8.30446	8.32731	8.31929	8.34908	8.3113	8.35766	8.36078	8.33416	8.33171	8.3167	8.34389	8.32459	8.31915	8.30813	8.29261	8.29657	8.27523	8.26607	8.25703	8.25502	8.24958	8.23982	8.24207	8.24958	8.2554	8.25227	8.26916
0.1658	8.32043	8.35488	8.34604	8.34619	8.32604	8.32958	8.32239	8.32914	8.32214	8.33274	8.32424	8.27346	8.30148	8.25969	8.28249	8.27269	8.27399	8.27138	8.32389	8.30999	8.32395	8.33382	8.34672	8.31248	8.35984	8.35031	8.33102	8.33169	8.31626	8.33828	8.33387	8.31374	8.30453	8.29844	8.2811	8.2664	8.27592	8.24956	8.22796	8.23935	8.24228	8.23263	8.24498	8.2658	8.26257	8.28261
0.166	8.31289	8.36446	8.34594	8.32967	8.32846	8.30917	8.34865	8.33349	8.32094	8.32648	8.33359	8.29921	8.29681	8.27332	8.26039	8.27063	8.27305	8.2782	8.3387	8.28495	8.31062	8.3277	8.34357	8.3178	8.3731	8.34653	8.33605	8.33048	8.31978	8.33782	8.31917	8.3138	8.30914	8.30263	8.2899	8.26325	8.27712	8.26931	8.24196	8.2438	8.23527	8.24405	8.23464	8.25817	8.27711	8.26817
0.1662	8.30055	8.35364	8.34127	8.34193	8.32837	8.32955	8.34407	8.32756	8.31956	8.30983	8.32824	8.28614	8.28514	8.2994	8.26767	8.29461	8.2613	8.2814	8.32627	8.30738	8.3198	8.34079	8.34127	8.31645	8.35675	8.36637	8.35606	8.32932	8.3218	8.34256	8.33121	8.31856	8.31332	8.31958	8.28445	8.26432	8.27693	8.26075	8.23975	8.25814	8.23638	8.27227	8.25352	8.25484	8.26907	8.27343
0.1664	8.29374	8.34874	8.34456	8.32637	8.30165	8.32677	8.36451	8.35277	8.31487	8.31409	8.30288	8.29997	8.29943	8.30737	8.26614	8.28676	8.25363	8.26509	8.33363	8.29491	8.31582	8.32535	8.3431	8.32734	8.35348	8.35732	8.35397	8.33246	8.32631	8.32747	8.32892	8.31729	8.3049	8.30518	8.29457	8.2657	8.27692	8.26521	8.25029	8.24952	8.2646	8.25697	8.24543	8.25895	8.25015	8.25541
0.1666	8.29985	8.34569	8.34733	8.3331	8.31825	8.33838	8.36668	8.35199	8.32678	8.3189	8.32917	8.28877	8.29918	8.2689	8.26761	8.26111	8.25386	8.27114	8.35079	8.29505	8.30834	8.34159	8.34935	8.33208	8.35597	8.34787	8.31572	8.33542	8.30097	8.33316	8.32005	8.32604	8.31282	8.2985	8.30338	8.26195	8.26278	8.26595	8.23761	8.24858	8.26788	8.23287	8.26742	8.25682	8.25594	8.27063
0.1668	8.31671	8.36194	8.33951	8.32404	8.33561	8.31983	8.34579	8.34764	8.30136	8.3207	8.30911	8.29865	8.29645	8.26114	8.25739	8.25509	8.26025	8.2677	8.34324	8.29679	8.3277	8.32895	8.34168	8.3178	8.36616	8.35119	8.33771	8.33338	8.32185	8.33485	8.33745	8.32914	8.31458	8.31486	8.3037	8.25327	8.28988	8.24207	8.22574	8.24811	8.22662	8.25555	8.2432	8.25187	8.27656	8.27517
0.167	8.32091	8.35474	8.32843	8.34315	8.34426	8.32809	8.35725	8.34709	8.33757	8.3214	8.32376	8.28476	8.30956	8.26146	8.2832	8.26618	8.26391	8.2769	8.332	8.28872	8.3199	8.32147	8.33657	8.33755	8.3604	8.35047	8.35752	8.33103	8.31994	8.33001	8.32835	8.302	8.29834	8.30247	8.28141	8.27831	8.28118	8.25446	8.23011	8.24121	8.24661	8.25356	8.26309	8.26586	8.25409	8.26373
0.1672	8.31823	8.36528	8.33127	8.33453	8.3309	8.33425	8.34304	8.37622	8.33817	8.32568	8.31794	8.28913	8.30562	8.26885	8.27442	8.27588	8.2782	8.2795	8.33323	8.29368	8.31161	8.33184	8.33895	8.31077	8.36723	8.34687	8.35895	8.34019	8.31621	8.33871	8.32078	8.29885	8.32272	8.30034	8.29221	8.27279	8.27764	8.25461	8.23828	8.27415	8.24109	8.25076	8.26036	8.25615	8.25865	8.24124
0.1674	8.3377	8.35775	8.33719	8.3165	8.34605	8.34382	8.34507	8.36262	8.32536	8.32428	8.33384	8.28019	8.30614	8.26027	8.25321	8.26225	8.26067	8.28019	8.31072	8.32736	8.32252	8.35579	8.34651	8.33062	8.36636	8.3331	8.33975	8.35039	8.31399	8.35717	8.29359	8.30239	8.32294	8.30538	8.31226	8.26313	8.29221	8.2546	8.24799	8.26192	8.22402	8.25783	8.25079	8.26328	8.26879	8.27729
0.1676	8.30941	8.35367	8.3355	8.32538	8.31981	8.32392	8.33953	8.34742	8.31265	8.31669	8.32077	8.28468	8.29261	8.25855	8.26751	8.2669	8.2612	8.28241	8.32331	8.32687	8.32458	8.35096	8.34446	8.31216	8.34732	8.34175	8.3506	8.33742	8.32095	8.33254	8.3276	8.30959	8.32285	8.29451	8.295	8.2691	8.27647	8.25533	8.23469	8.24699	8.23168	8.26595	8.23271	8.23736	8.2629	8.26663
0.1678	8.32246	8.34484	8.33591	8.3408	8.31978	8.32472	8.35838	8.35664	8.30695	8.30892	8.33513	8.27979	8.29958	8.26735	8.27253	8.26998	8.25085	8.27354	8.33538	8.31779	8.33497	8.34373	8.34801	8.30542	8.3606	8.34739	8.33529	8.3428	8.314	8.33156	8.33032	8.30977	8.32019	8.2984	8.28021	8.26463	8.2849	8.2641	8.24681	8.266	8.25305	8.27392	8.24028	8.24856	8.26809	8.26509
0.168	8.3221	8.36031	8.32644	8.34024	8.33238	8.33026	8.32253	8.3381	8.31862	8.32872	8.32202	8.2915	8.30122	8.2697	8.25652	8.26584	8.2599	8.27389	8.34428	8.31494	8.32035	8.35078	8.34349	8.30345	8.35268	8.3422	8.32381	8.33692	8.31677	8.33235	8.3314	8.30469	8.31821	8.30143	8.29891	8.27485	8.27536	8.24996	8.2417	8.23537	8.25286	8.26429	8.24815	8.26317	8.27562	8.26831
0.1682	8.31373	8.35841	8.31707	8.34465	8.33049	8.32553	8.34847	8.35332	8.30694	8.31766	8.31594	8.28503	8.2771	8.27318	8.25391	8.27685	8.25869	8.30133	8.33977	8.29673	8.31427	8.3311	8.32669	8.31368	8.37171	8.34562	8.32202	8.33131	8.3249	8.34221	8.32479	8.29885	8.29322	8.29214	8.29337	8.26093	8.27431	8.25771	8.23149	8.24748	8.26241	8.26027	8.23085	8.25948	8.26162	8.27219
0.1684	8.32125	8.36881	8.33721	8.32551	8.3274	8.3294	8.33525	8.33497	8.33599	8.32417	8.33214	8.28626	8.28478	8.26689	8.25996	8.27885	8.26934	8.29711	8.34086	8.2916	8.32423	8.31424	8.33716	8.30279	8.37939	8.34332	8.32435	8.35108	8.31171	8.33449	8.32102	8.32273	8.30399	8.31247	8.28692	8.25839	8.28485	8.28195	8.24303	8.24251	8.23918	8.25388	8.24148	8.25841	8.25059	8.27702
0.1686	8.32077	8.34828	8.32404	8.33179	8.33827	8.31986	8.34699	8.34228	8.32324	8.33791	8.33545	8.28639	8.30293	8.27096	8.26298	8.27535	8.2573	8.25627	8.33897	8.28965	8.32108	8.3316	8.33826	8.30976	8.37664	8.34677	8.323	8.32793	8.32891	8.32369	8.33172	8.32489	8.31775	8.3192	8.29583	8.25627	8.28621	8.26176	8.2521	8.25956	8.25076	8.23828	8.23821	8.24869	8.24437	8.26738
0.1688	8.31993	8.3388	8.34641	8.33164	8.34417	8.33182	8.33396	8.34446	8.31193	8.31133	8.34087	8.30311	8.28735	8.27859	8.2567	8.27144	8.27057	8.26393	8.35623	8.30017	8.31563	8.32942	8.33241	8.32792	8.38889	8.36275	8.33249	8.3393	8.32205	8.32587	8.31033	8.30499	8.31876	8.29068	8.27813	8.2543	8.26793	8.24104	8.24903	8.26053	8.23369	8.26301	8.24822	8.27384	8.25907	8.26084
0.169	8.31806	8.35332	8.35774	8.31914	8.31954	8.33885	8.32937	8.34412	8.31767	8.30581	8.33807	8.28337	8.30766	8.26747	8.25738	8.26731	8.25704	8.26539	8.32974	8.3277	8.32231	8.34033	8.33793	8.31402	8.37789	8.33112	8.34701	8.35502	8.31734	8.32492	8.32882	8.31796	8.30297	8.28752	8.28228	8.26747	8.26869	8.25425	8.24374	8.25419	8.23365	8.27305	8.24773	8.27122	8.25768	8.27118
0.1692	8.32181	8.36772	8.33846	8.32513	8.31652	8.331	8.32876	8.36165	8.32696	8.31235	8.33586	8.27425	8.29073	8.25612	8.28001	8.26499	8.28133	8.27509	8.33159	8.31506	8.31811	8.33881	8.35301	8.31496	8.35973	8.34109	8.34208	8.32494	8.31524	8.33451	8.32211	8.29209	8.31612	8.29702	8.29051	8.27455	8.27385	8.26464	8.23158	8.27376	8.23789	8.265	8.22845	8.25018	8.26037	8.27186
0.1694	8.31466	8.34126	8.35002	8.33975	8.32995	8.32939	8.33223	8.35727	8.32639	8.32035	8.32581	8.29815	8.30915	8.27198	8.27529	8.25604	8.27762	8.26812	8.3535	8.30621	8.29883	8.31238	8.36177	8.32774	8.35754	8.34471	8.35732	8.32951	8.31969	8.33444	8.32817	8.30811	8.32021	8.31983	8.2821	8.26547	8.2749	8.26904	8.23606	8.2688	8.24602	8.24868	8.24855	8.25561	8.25417	8.25604
0.1696	8.31392	8.3528	8.34099	8.32513	8.34135	8.32745	8.35686	8.347	8.31643	8.30819	8.3493	8.28665	8.2972	8.2625	8.2636	8.26251	8.25603	8.29134	8.338	8.32595	8.31346	8.33189	8.35906	8.31672	8.36154	8.34345	8.34655	8.34058	8.32773	8.34916	8.32309	8.3005	8.30119	8.30554	8.30976	8.26863	8.27054	8.2708	8.24056	8.25617	8.23963	8.24701	8.25619	8.26399	8.2746	8.25133
0.1698	8.31571	8.38276	8.34438	8.29844	8.32703	8.33569	8.34642	8.35003	8.33016	8.30235	8.33457	8.28465	8.29063	8.28733	8.25778	8.2639	8.26064	8.28178	8.33251	8.32094	8.32074	8.33618	8.34249	8.30422	8.36297	8.33795	8.33101	8.33648	8.32639	8.3252	8.32211	8.31234	8.32169	8.30694	8.32057	8.27531	8.28595	8.2597	8.23452	8.25341	8.24247	8.24394	8.25389	8.25337	8.262	8.26506
0.17	8.30222	8.37457	8.35461	8.31214	8.34246	8.34035	8.35106	8.3462	8.30954	8.30801	8.31966	8.2726	8.28162	8.2962	8.25934	8.2692	8.26954	8.26773	8.35379	8.29941	8.32105	8.34678	8.36101	8.312	8.36635	8.32477	8.34109	8.32702	8.32754	8.33426	8.32393	8.31151	8.32446	8.30813	8.29635	8.26413	8.26546	8.24301	8.24982	8.26202	8.2373	8.26332	8.23661	8.26939	8.26721	8.25391
0.1702	8.31864	8.36394	8.34068	8.3259	8.33463	8.33467	8.33381	8.33422	8.30268	8.31528	8.32644	8.27895	8.30184	8.27702	8.25819	8.26833	8.25821	8.28506	8.34602	8.29946	8.31885	8.33637	8.34924	8.2966	8.3817	8.34795	8.33962	8.33787	8.32779	8.3383	8.34023	8.29868	8.31703	8.30719	8.29497	8.28537	8.28846	8.24581	8.2495	8.25077	8.23669	8.24619	8.23473	8.26761	8.27239	8.26849
0.1704	8.3141	8.35345	8.35489	8.31796	8.33608	8.30898	8.32918	8.33303	8.3223	8.31392	8.3406	8.26456	8.29301	8.28588	8.26943	8.27507	8.27403	8.27303	8.34814	8.31266	8.30225	8.35671	8.34596	8.30951	8.35574	8.32449	8.32887	8.33288	8.31444	8.34423	8.33006	8.30364	8.32325	8.30861	8.31736	8.28194	8.25831	8.25675	8.24634	8.24608	8.24797	8.26332	8.24782	8.26836	8.2581	8.27925
0.1706	8.31827	8.3398	8.33221	8.33409	8.34881	8.33441	8.33675	8.3602	8.30947	8.30721	8.31097	8.27633	8.29009	8.26235	8.28362	8.27645	8.26927	8.28599	8.32697	8.31275	8.31303	8.3251	8.35866	8.32199	8.37405	8.33318	8.34709	8.34454	8.31417	8.32081	8.34396	8.31971	8.31639	8.31595	8.29811	8.27938	8.28029	8.2663	8.24052	8.25867	8.24398	8.24714	8.26547	8.27148	8.25492	8.284
0.1708	8.32434	8.34147	8.33833	8.33764	8.32922	8.33976	8.36055	8.35118	8.31498	8.30847	8.3112	8.29021	8.29994	8.24761	8.25238	8.26844	8.27027	8.26016	8.3446	8.29569	8.32269	8.32517	8.34123	8.31794	8.37674	8.33595	8.32569	8.3323	8.31687	8.33276	8.34409	8.31368	8.30413	8.29886	8.31625	8.26992	8.26545	8.25172	8.2405	8.22793	8.25059	8.26391	8.25676	8.27471	8.25273	8.26316
0.171	8.30408	8.34436	8.33169	8.31273	8.31325	8.32416	8.3311	8.34755	8.31733	8.32882	8.31363	8.27794	8.29815	8.26972	8.26092	8.27657	8.25974	8.25317	8.34982	8.30477	8.34039	8.34162	8.33488	8.31336	8.36042	8.33869	8.3249	8.33338	8.29882	8.33117	8.34738	8.29999	8.32125	8.31177	8.30148	8.25507	8.26826	8.25549	8.23964	8.246	8.2607	8.25065	8.2351	8.25696	8.2875	8.28651
0.1712	8.32238	8.33588	8.3216	8.30765	8.33675	8.32802	8.32797	8.3598	8.32386	8.33138	8.31912	8.27617	8.31242	8.25597	8.26635	8.29477	8.25972	8.25601	8.33926	8.30572	8.32811	8.32777	8.34629	8.31765	8.37862	8.34677	8.34275	8.34095	8.30628	8.3542	8.32809	8.30823	8.32736	8.30185	8.28886	8.25547	8.27655	8.26396	8.23689	8.24201	8.25289	8.26505	8.26058	8.25755	8.26531	8.27
0.1714	8.3118	8.34519	8.3374	8.32626	8.3193	8.34789	8.34065	8.34907	8.30809	8.32815	8.3372	8.28032	8.28894	8.25176	8.2504	8.26667	8.26041	8.28938	8.3396	8.31686	8.33382	8.32264	8.34879	8.31375	8.35558	8.33053	8.34679	8.35894	8.31913	8.33839	8.31294	8.30762	8.31152	8.30103	8.27919	8.26574	8.27296	8.27054	8.24473	8.24596	8.23788	8.26653	8.25688	8.2598	8.24925	8.27085
0.1716	8.3151	8.36544	8.33509	8.30839	8.31975	8.32224	8.34879	8.35979	8.31585	8.33064	8.32774	8.27677	8.2973	8.25892	8.25805	8.2673	8.24169	8.2882	8.34264	8.31178	8.32169	8.33543	8.33025	8.31173	8.36497	8.3217	8.35837	8.33745	8.319	8.3249	8.31604	8.29264	8.31789	8.2891	8.29534	8.26307	8.2807	8.25025	8.24446	8.25527	8.25289	8.24257	8.24956	8.25397	8.2713	8.2726
0.1718	8.33383	8.35236	8.34511	8.34229	8.33658	8.3293	8.34115	8.34087	8.31949	8.30988	8.31901	8.27528	8.31328	8.25878	8.25972	8.27465	8.2705	8.26587	8.33556	8.32081	8.32566	8.33954	8.33717	8.31174	8.3765	8.34475	8.33867	8.3443	8.31686	8.32689	8.3315	8.30594	8.31046	8.29623	8.3111	8.25037	8.28085	8.26838	8.22587	8.24406	8.24368	8.25402	8.25972	8.25047	8.2638	8.25696
0.172	8.33143	8.34355	8.34688	8.32772	8.332	8.3223	8.32726	8.34558	8.32146	8.33227	8.3085	8.30513	8.29875	8.26916	8.25704	8.26801	8.25859	8.27837	8.3387	8.30136	8.31747	8.32622	8.33757	8.32136	8.37405	8.3531	8.33312	8.35142	8.32752	8.34583	8.33805	8.32416	8.30805	8.29514	8.29467	8.26348	8.27109	8.25373	8.22451	8.24256	8.2485	8.25216	8.23876	8.2629	8.25336	8.25913
0.1722	8.31094	8.35633	8.35936	8.34603	8.32826	8.34036	8.3301	8.3531	8.30286	8.31797	8.31962	8.31869	8.28932	8.27123	8.25818	8.26923	8.24773	8.28119	8.34219	8.29299	8.32733	8.32754	8.32848	8.32314	8.36751	8.33934	8.32962	8.32353	8.32265	8.33514	8.33756	8.30024	8.32619	8.31354	8.28074	8.25072	8.2743	8.2589	8.23575	8.26695	8.23284	8.25866	8.23178	8.25407	8.25281	8.26562
0.1724	8.31866	8.35382	8.33549	8.32226	8.32492	8.32876	8.33551	8.3561	8.32287	8.31663	8.32479	8.31372	8.28931	8.27751	8.24864	8.27572	8.23701	8.28322	8.34327	8.304	8.31321	8.32545	8.35557	8.31503	8.36852	8.34277	8.36462	8.33713	8.32841	8.33552	8.33104	8.30272	8.32425	8.29664	8.28293	8.25597	8.26245	8.26378	8.22392	8.25039	8.26197	8.25453	8.25631	8.2585	8.24794	8.2524
0.1726	8.32576	8.35554	8.32623	8.32125	8.31383	8.32903	8.35452	8.35469	8.30117	8.3141	8.32165	8.28177	8.30598	8.28341	8.26236	8.28207	8.24395	8.28047	8.35161	8.30592	8.32056	8.33574	8.34698	8.31318	8.35322	8.34561	8.35777	8.33002	8.33299	8.33543	8.3128	8.30558	8.31791	8.28578	8.28781	8.26118	8.25229	8.25207	8.25437	8.2452	8.2629	8.25465	8.23434	8.26406	8.26389	8.26231
0.1728	8.31172	8.35043	8.3337	8.33805	8.3356	8.3355	8.33391	8.36441	8.30776	8.30651	8.323	8.29524	8.31373	8.27039	8.25963	8.27489	8.23881	8.29585	8.35029	8.30454	8.33098	8.32409	8.34656	8.31037	8.36759	8.34885	8.33085	8.33802	8.31356	8.35091	8.31466	8.29923	8.30215	8.30894	8.29876	8.27691	8.27177	8.25109	8.25976	8.25171	8.25993	8.24006	8.25129	8.2781	8.2638	8.25335
0.173	8.30413	8.34244	8.36809	8.32605	8.34808	8.33199	8.3431	8.35466	8.3275	8.30699	8.32006	8.29812	8.29041	8.26889	8.24837	8.28895	8.27921	8.27786	8.3429	8.30646	8.32687	8.33905	8.33091	8.317	8.36669	8.324	8.33511	8.34679	8.31572	8.33261	8.32947	8.29354	8.29473	8.32594	8.29249	8.27586	8.2828	8.24471	8.2604	8.25305	8.25492	8.25921	8.25436	8.2743	8.25824	8.26519
0.1732	8.3174	8.34453	8.33097	8.31819	8.34411	8.32721	8.33818	8.35001	8.31558	8.32218	8.3356	8.29557	8.30129	8.26819	8.2578	8.26189	8.27755	8.28197	8.34043	8.32167	8.33699	8.32371	8.33038	8.31418	8.37056	8.34134	8.32231	8.35222	8.31823	8.30789	8.32874	8.29512	8.31183	8.29416	8.29541	8.26264	8.27277	8.25919	8.23942	8.24643	8.24005	8.26316	8.24384	8.26838	8.26468	8.2652
0.1734	8.29918	8.36893	8.32849	8.30335	8.34186	8.33675	8.33924	8.34808	8.32282	8.32475	8.31067	8.29866	8.30772	8.26143	8.27138	8.27431	8.27517	8.27478	8.33299	8.31045	8.34462	8.32728	8.33366	8.3168	8.36654	8.3261	8.33317	8.35294	8.32155	8.31008	8.32829	8.30918	8.3279	8.30579	8.28292	8.26274	8.24845	8.24014	8.2336	8.25125	8.25067	8.25589	8.24694	8.27054	8.24646	8.25696
0.1736	8.32909	8.3594	8.33722	8.31693	8.35318	8.33363	8.33736	8.34784	8.31246	8.32447	8.32902	8.28002	8.32317	8.28801	8.25615	8.26612	8.26601	8.28507	8.36023	8.31247	8.33283	8.32861	8.34041	8.32539	8.36529	8.34374	8.33765	8.33966	8.32629	8.33006	8.33531	8.31324	8.30763	8.31429	8.2863	8.2582	8.28673	8.25511	8.23681	8.25195	8.23945	8.24367	8.26198	8.26857	8.25468	8.26129
0.1738	8.30769	8.36662	8.34256	8.31666	8.35895	8.32772	8.34709	8.36697	8.31408	8.32163	8.33807	8.28825	8.32209	8.28131	8.25838	8.27877	8.25505	8.28135	8.33939	8.31091	8.31814	8.31889	8.34305	8.3081	8.38421	8.33451	8.34649	8.33823	8.32077	8.33483	8.32291	8.31547	8.31975	8.29942	8.28334	8.26222	8.27284	8.26775	8.21476	8.25336	8.2411	8.27807	8.26582	8.29485	8.26024	8.25317
0.174	8.3073	8.35905	8.34282	8.33654	8.33229	8.31823	8.33583	8.33705	8.29397	8.3305	8.34478	8.29316	8.29103	8.27354	8.25228	8.27596	8.25607	8.27908	8.33495	8.30657	8.32593	8.33694	8.34212	8.31545	8.37252	8.35427	8.35155	8.34492	8.32894	8.3411	8.32674	8.30265	8.33479	8.30315	8.29984	8.27892	8.27212	8.25557	8.21857	8.23932	8.24787	8.26334	8.24877	8.26424	8.2601	8.27891
0.1742	8.30893	8.36058	8.33763	8.31986	8.33582	8.33465	8.34593	8.33875	8.29813	8.32197	8.34408	8.29089	8.30319	8.27035	8.26895	8.28215	8.26084	8.27804	8.32913	8.3136	8.31101	8.3298	8.36307	8.32213	8.36947	8.33697	8.3298	8.33982	8.3107	8.33922	8.34342	8.3182	8.31712	8.30548	8.32045	8.27339	8.26416	8.28137	8.22762	8.25299	8.24363	8.24754	8.2292	8.26194	8.2481	8.25625
0.1744	8.32366	8.34069	8.3346	8.32027	8.33629	8.31749	8.331	8.33954	8.3204	8.33097	8.32599	8.29843	8.29934	8.26776	8.26826	8.27371	8.25363	8.2748	8.33039	8.30275	8.31682	8.3208	8.35624	8.32165	8.36929	8.34482	8.34085	8.32884	8.31856	8.32661	8.34162	8.31841	8.3172	8.28818	8.29514	8.25539	8.27211	8.25864	8.234	8.24771	8.24682	8.25258	8.24465	8.2616	8.2541	8.26755
0.1746	8.31858	8.36642	8.33806	8.31989	8.32318	8.35095	8.3416	8.36074	8.32471	8.32711	8.3271	8.28274	8.2881	8.26194	8.26328	8.26903	8.26104	8.28465	8.34912	8.30851	8.30524	8.33303	8.34203	8.32022	8.36191	8.34197	8.33026	8.35006	8.31732	8.33236	8.30835	8.2952	8.31731	8.2897	8.28781	8.25099	8.27176	8.26263	8.24521	8.25036	8.2409	8.23916	8.24931	8.27938	8.2518	8.27935
0.1748	8.30789	8.37862	8.33665	8.32426	8.3221	8.34689	8.34571	8.349	8.31581	8.32247	8.33034	8.28183	8.28659	8.27047	8.26105	8.2619	8.27077	8.28676	8.34996	8.31173	8.30367	8.31697	8.33425	8.30072	8.34867	8.34678	8.34948	8.3357	8.32151	8.33127	8.31749	8.31777	8.32031	8.28749	8.30149	8.25242	8.26825	8.26079	8.23705	8.24704	8.24165	8.25847	8.24145	8.27145	8.24656	8.26199
0.175	8.30502	8.34549	8.33363	8.3326	8.3318	8.32921	8.33198	8.35835	8.33582	8.30009	8.31094	8.28708	8.31016	8.25667	8.26253	8.27951	8.26066	8.28203	8.353	8.31219	8.32172	8.34891	8.32751	8.32088	8.36761	8.34063	8.34177	8.33361	8.31389	8.33532	8.30487	8.3263	8.30506	8.2791	8.29717	8.25987	8.25882	8.26044	8.2415	8.24854	8.23544	8.26008	8.24472	8.26243	8.26701	8.262
0.1752	8.28871	8.3556	8.32839	8.33182	8.33333	8.33776	8.34415	8.3571	8.32305	8.31465	8.31192	8.28897	8.28996	8.26364	8.27168	8.27743	8.2577	8.27858	8.33373	8.30122	8.31165	8.3216	8.32796	8.30999	8.36559	8.35329	8.34292	8.33159	8.31139	8.32483	8.31129	8.31734	8.30898	8.29975	8.29464	8.2743	8.26216	8.2488	8.24715	8.25622	8.25643	8.26311	8.24303	8.26587	8.28217	8.27302
0.1754	8.31238	8.3471	8.33874	8.31467	8.33629	8.32948	8.34633	8.35996	8.31714	8.31085	8.31579	8.28347	8.30763	8.28368	8.25701	8.26857	8.26468	8.28326	8.34585	8.31585	8.3391	8.3417	8.3485	8.32223	8.36908	8.33849	8.34553	8.3445	8.31763	8.32853	8.33139	8.3106	8.31657	8.29717	8.29749	8.27014	8.2885	8.25127	8.24639	8.26493	8.23495	8.26654	8.25255	8.26246	8.25562	8.26695
0.1756	8.3379	8.34673	8.33479	8.30474	8.34043	8.33859	8.339	8.35027	8.31671	8.30684	8.31791	8.29047	8.29469	8.27546	8.25411	8.29005	8.26584	8.27129	8.3487	8.31087	8.33865	8.339	8.34247	8.32389	8.35565	8.34023	8.3422	8.35009	8.31497	8.34558	8.33953	8.31407	8.32857	8.30341	8.31044	8.2689	8.29374	8.2493	8.233	8.24653	8.24427	8.26452	8.25642	8.26898	8.2469	8.26849
0.1758	8.30473	8.35154	8.32437	8.31814	8.35579	8.34705	8.33462	8.35847	8.32144	8.3288	8.3245	8.2923	8.28955	8.26581	8.25336	8.28644	8.28574	8.25908	8.35251	8.31035	8.32516	8.32194	8.34197	8.32838	8.36436	8.32984	8.33158	8.34941	8.32108	8.33508	8.32537	8.31124	8.30292	8.29272	8.30636	8.26359	8.27326	8.24454	8.25243	8.24148	8.24062	8.24683	8.254	8.26409	8.24379	8.2642
0.176	8.31623	8.36857	8.32565	8.32926	8.33517	8.33114	8.34381	8.33829	8.28802	8.31843	8.33713	8.2902	8.30104	8.28844	8.25827	8.28682	8.24439	8.25304	8.3519	8.30641	8.31582	8.3202	8.33856	8.32321	8.36568	8.3472	8.34733	8.34878	8.32396	8.33042	8.32399	8.29824	8.3194	8.29003	8.32113	8.27632	8.25938	8.25201	8.25183	8.25568	8.2458	8.24369	8.26417	8.23365	8.25842	8.27122
0.1762	8.305	8.36356	8.32129	8.31856	8.34064	8.33809	8.33642	8.35807	8.2979	8.33375	8.33723	8.2937	8.31475	8.25994	8.28261	8.28213	8.25086	8.27213	8.34453	8.30901	8.32896	8.33054	8.32784	8.31953	8.36829	8.34125	8.34412	8.34277	8.31906	8.32798	8.32425	8.33658	8.32937	8.297	8.30204	8.2609	8.25948	8.25416	8.24894	8.24855	8.24639	8.22999	8.25806	8.25745	8.26229	8.27126
0.1764	8.31574	8.36881	8.33221	8.32667	8.33554	8.32849	8.33219	8.35139	8.31902	8.31831	8.32653	8.2976	8.29977	8.26349	8.25545	8.27522	8.26729	8.27446	8.35697	8.31235	8.32411	8.32615	8.3413	8.32829	8.36318	8.33777	8.33567	8.35783	8.32673	8.34375	8.33789	8.33036	8.30806	8.29605	8.28883	8.26261	8.28625	8.27146	8.24468	8.24039	8.24291	8.24626	8.24647	8.24221	8.25377	8.26739
0.1766	8.31104	8.34461	8.3473	8.30234	8.33009	8.3263	8.31879	8.36175	8.31977	8.32675	8.30756	8.29706	8.28883	8.26698	8.27968	8.27477	8.27194	8.2606	8.3513	8.3164	8.34214	8.32676	8.34719	8.30599	8.37019	8.33537	8.32916	8.33755	8.32842	8.33478	8.33649	8.3172	8.30501	8.30872	8.29548	8.2633	8.26488	8.267	8.24216	8.24767	8.24131	8.26386	8.25766	8.25339	8.26572	8.27085
0.1768	8.31181	8.36823	8.34652	8.31127	8.32767	8.34085	8.31769	8.33787	8.31602	8.31136	8.30625	8.28783	8.2783	8.26074	8.27036	8.26941	8.24345	8.28143	8.33356	8.29344	8.33729	8.34695	8.34622	8.30682	8.37292	8.32613	8.32441	8.34556	8.33711	8.33602	8.33167	8.32135	8.32873	8.3045	8.30177	8.27326	8.27271	8.25118	8.23431	8.24161	8.25888	8.26442	8.25707	8.25657	8.27234	8.25404
0.177	8.31433	8.36831	8.3441	8.32354	8.32731	8.35115	8.32802	8.35275	8.29611	8.30264	8.32851	8.2793	8.28846	8.28432	8.24572	8.27106	8.25748	8.25509	8.3386	8.30064	8.32846	8.33727	8.36285	8.32191	8.36009	8.32104	8.31585	8.33156	8.3094	8.32818	8.338	8.28846	8.32272	8.31139	8.30764	8.2686	8.29319	8.26153	8.244	8.24625	8.24298	8.25896	8.26086	8.26448	8.25534	8.2473
0.1772	8.31524	8.35905	8.35153	8.34265	8.33395	8.34713	8.32671	8.35133	8.3243	8.33263	8.32731	8.28186	8.28111	8.27417	8.25517	8.25894	8.25308	8.28715	8.35837	8.29746	8.33509	8.34895	8.33087	8.32734	8.36557	8.33597	8.33038	8.33144	8.31293	8.32866	8.3338	8.30226	8.31905	8.30404	8.27828	8.25754	8.27427	8.25058	8.24256	8.25511	8.24273	8.25559	8.2532	8.28779	8.25099	8.24718
0.1774	8.33866	8.36024	8.35364	8.33312	8.32782	8.33305	8.33799	8.33259	8.31616	8.30446	8.32078	8.28895	8.29642	8.26326	8.26409	8.265	8.27003	8.26176	8.34063	8.32207	8.30943	8.31758	8.36459	8.31935	8.37163	8.33657	8.33917	8.33924	8.31628	8.33114	8.33569	8.29447	8.30586	8.31747	8.28341	8.26513	8.27905	8.26841	8.24354	8.24411	8.25132	8.25204	8.24996	8.26487	8.26874	8.28857
0.1776	8.32651	8.37412	8.34602	8.32555	8.33738	8.32669	8.32535	8.33189	8.33622	8.31657	8.31163	8.28866	8.28402	8.28537	8.26788	8.27756	8.26413	8.28844	8.34572	8.32022	8.31517	8.31841	8.35621	8.32451	8.35762	8.33386	8.33222	8.34354	8.32528	8.32894	8.32806	8.30836	8.29786	8.29658	8.2663	8.27178	8.28159	8.2476	8.23995	8.25604	8.27299	8.25199	8.24787	8.26591	8.25235	8.26976
0.1778	8.31292	8.36364	8.33929	8.32914	8.3358	8.33503	8.33136	8.35131	8.30446	8.3257	8.32379	8.29274	8.30279	8.27157	8.26257	8.2719	8.27031	8.27474	8.35636	8.30609	8.32367	8.32667	8.34889	8.32143	8.35428	8.32108	8.3376	8.34513	8.31354	8.30843	8.33107	8.29328	8.30732	8.294	8.29967	8.26511	8.28615	8.2643	8.25011	8.25187	8.24349	8.25793	8.25285	8.2658	8.25631	8.25858
0.178	8.33702	8.36444	8.34857	8.32442	8.33151	8.33471	8.34719	8.3579	8.32109	8.32087	8.3203	8.27813	8.29748	8.27839	8.25737	8.26119	8.25366	8.26347	8.32971	8.29308	8.33268	8.32661	8.33809	8.3056	8.36246	8.32819	8.33527	8.34255	8.34232	8.33589	8.31914	8.30835	8.31962	8.29294	8.29579	8.2742	8.28037	8.25824	8.24997	8.24414	8.2279	8.2636	8.2545	8.26156	8.26363	8.27308
0.1782	8.31348	8.36967	8.33339	8.31811	8.32178	8.33114	8.34124	8.34038	8.31574	8.31078	8.31953	8.28079	8.28504	8.28152	8.26413	8.26041	8.27936	8.27673	8.32951	8.31261	8.32572	8.32452	8.34219	8.32468	8.3518	8.34373	8.33929	8.34842	8.32825	8.33617	8.31664	8.31438	8.31263	8.29726	8.2937	8.26899	8.27556	8.26726	8.22728	8.2544	8.23478	8.26654	8.27218	8.27733	8.23839	8.28824
0.1784	8.31986	8.35958	8.33417	8.33321	8.3427	8.30946	8.35155	8.35729	8.2997	8.30506	8.31995	8.30154	8.28014	8.27728	8.25798	8.25814	8.25477	8.29315	8.33353	8.30921	8.34251	8.33943	8.35086	8.33103	8.36997	8.332	8.33928	8.33748	8.32229	8.33608	8.32365	8.32477	8.30895	8.31572	8.29895	8.25061	8.26217	8.26117	8.24988	8.25895	8.24008	8.25853	8.24692	8.248	8.2737	8.26967
0.1786	8.30963	8.34642	8.34024	8.31894	8.34796	8.31179	8.35239	8.35758	8.33218	8.30606	8.3192	8.30126	8.29822	8.27203	8.24615	8.24717	8.26083	8.26901	8.34842	8.2929	8.33298	8.33073	8.35334	8.32823	8.3678	8.33117	8.33321	8.34029	8.3121	8.33638	8.31998	8.31666	8.3401	8.32015	8.29793	8.26598	8.28997	8.28117	8.24522	8.23647	8.24589	8.26135	8.2482	8.25177	8.2608	8.26403
0.1788	8.28316	8.35669	8.35054	8.30737	8.33448	8.3205	8.35279	8.35901	8.31898	8.3211	8.33326	8.29424	8.32023	8.28014	8.2588	8.26735	8.26391	8.26835	8.34738	8.28785	8.32134	8.33576	8.34375	8.32389	8.37111	8.33646	8.32679	8.34835	8.31279	8.34565	8.32528	8.30638	8.31316	8.31731	8.29371	8.27448	8.27652	8.25712	8.25477	8.24286	8.25603	8.26487	8.25286	8.27114	8.24234	8.27843
0.179	8.2866	8.3679	8.35362	8.31959	8.33114	8.3173	8.34352	8.35965	8.3156	8.32693	8.32617	8.30375	8.29613	8.25677	8.26561	8.26802	8.26196	8.27214	8.34022	8.30622	8.32168	8.34621	8.32959	8.31276	8.36436	8.34244	8.34621	8.33454	8.33272	8.31951	8.32393	8.31364	8.30804	8.29749	8.29238	8.26632	8.27581	8.24925	8.26255	8.24101	8.25537	8.26293	8.25768	8.28144	8.24881	8.25061
0.1792	8.31511	8.35703	8.33268	8.32545	8.33807	8.32954	8.32221	8.34947	8.32768	8.31666	8.3185	8.27641	8.31943	8.26388	8.26409	8.27404	8.26455	8.27488	8.32008	8.3076	8.32352	8.32933	8.33447	8.32162	8.37306	8.33599	8.34659	8.32221	8.31879	8.33004	8.32024	8.27824	8.3113	8.2936	8.29866	8.24895	8.26148	8.2652	8.24525	8.2508	8.24271	8.255	8.25484	8.27213	8.2622	8.27153
0.1794	8.30549	8.34817	8.33808	8.32855	8.33682	8.32729	8.31987	8.35528	8.32633	8.31267	8.32119	8.28437	8.29783	8.26071	8.25316	8.28288	8.26546	8.27859	8.33859	8.30957	8.32033	8.33802	8.35238	8.33514	8.37661	8.33707	8.33873	8.32528	8.30482	8.3208	8.31848	8.31134	8.31364	8.30562	8.3145	8.25792	8.28111	8.27105	8.26008	8.25004	8.23514	8.26664	8.2535	8.26656	8.25542	8.27403
0.1796	8.3071	8.35293	8.34555	8.31666	8.33251	8.32773	8.33768	8.33657	8.31523	8.31592	8.32442	8.31096	8.28578	8.26474	8.26663	8.27977	8.25756	8.2785	8.33984	8.30197	8.32341	8.33148	8.34541	8.32879	8.37204	8.33377	8.35337	8.33945	8.3177	8.34875	8.30948	8.32244	8.32549	8.30201	8.2976	8.26602	8.27744	8.25719	8.23462	8.25709	8.2393	8.26617	8.23228	8.26877	8.26942	8.2799
0.1798	8.2985	8.34826	8.33612	8.31755	8.33471	8.32583	8.33194	8.3449	8.32969	8.31211	8.32795	8.30263	8.2927	8.26644	8.25637	8.28368	8.25811	8.28215	8.3461	8.28564	8.3356	8.33048	8.34315	8.31564	8.36515	8.3464	8.34302	8.33267	8.32147	8.34784	8.33855	8.32749	8.30742	8.32403	8.27713	8.27011	8.26545	8.2629	8.24452	8.26056	8.23081	8.26233	8.24944	8.26623	8.28219	8.27003
0.18	8.31317	8.36826	8.33933	8.33544	8.30794	8.31841	8.36126	8.34276	8.31218	8.32796	8.31828	8.28551	8.2846	8.26353	8.26302	8.26299	8.27088	8.25915	8.35596	8.29704	8.31251	8.34437	8.35284	8.32893	8.36793	8.33172	8.32843	8.33991	8.31999	8.33085	8.32818	8.29813	8.30225	8.3024	8.29371	8.27768	8.26477	8.25965	8.24328	8.23614	8.2556	8.24364	8.24369	8.26696	8.26134	8.27151
0.1802	8.30026	8.3526	8.33879	8.32924	8.32265	8.32097	8.34065	8.33765	8.31966	8.32374	8.33244	8.27622	8.29443	8.28097	8.26428	8.2727	8.27058	8.2725	8.34918	8.30589	8.31933	8.34608	8.33924	8.3275	8.36063	8.34192	8.33258	8.34621	8.32253	8.34956	8.33033	8.29073	8.31113	8.30035	8.29936	8.26555	8.274	8.26118	8.25047	8.25156	8.24831	8.2327	8.22474	8.25916	8.26982	8.27273
0.1804	8.32075	8.36709	8.32531	8.31711	8.33282	8.33613	8.32567	8.32159	8.30973	8.32056	8.31115	8.30057	8.29899	8.27294	8.25464	8.27968	8.25989	8.26237	8.35677	8.31103	8.32182	8.34944	8.34331	8.33704	8.38684	8.34719	8.32487	8.32685	8.34873	8.33087	8.31052	8.31045	8.30312	8.31503	8.30431	8.26519	8.28255	8.2535	8.26878	8.24435	8.23962	8.2611	8.24548	8.2457	8.25764	8.25508
0.1806	8.33476	8.35555	8.3431	8.33418	8.33579	8.32292	8.33722	8.36218	8.32278	8.31732	8.33158	8.28559	8.28415	8.27381	8.24955	8.27961	8.25805	8.26335	8.35988	8.3253	8.31951	8.35008	8.34307	8.32729	8.36355	8.35296	8.34853	8.33158	8.32636	8.34438	8.31858	8.29379	8.30469	8.31671	8.28712	8.27862	8.26654	8.27504	8.26711	8.2518	8.23841	8.25572	8.2481	8.25056	8.25718	8.27531
0.1808	8.32796	8.36096	8.32401	8.31375	8.33796	8.34134	8.34141	8.35522	8.32996	8.30161	8.35157	8.29223	8.28331	8.27644	8.25943	8.27059	8.27062	8.28123	8.34239	8.32369	8.31725	8.34261	8.33208	8.31542	8.35757	8.35413	8.33629	8.32417	8.32981	8.31777	8.32519	8.30434	8.30724	8.28799	8.29144	8.26298	8.27524	8.2715	8.24908	8.26512	8.24388	8.25599	8.26377	8.25189	8.26205	8.28134
0.181	8.31833	8.36174	8.33476	8.33261	8.33352	8.33457	8.33071	8.34862	8.32135	8.32878	8.34388	8.30425	8.28441	8.26537	8.25688	8.27452	8.26623	8.29157	8.34278	8.2961	8.32359	8.3438	8.33215	8.33135	8.34872	8.33899	8.34479	8.32785	8.33229	8.33827	8.33047	8.31425	8.31887	8.29604	8.27512	8.26992	8.26368	8.25721	8.24342	8.24533	8.24758	8.26864	8.25577	8.26028	8.23675	8.27338
0.1812	8.30333	8.34441	8.33468	8.3265	8.31535	8.32709	8.33009	8.35147	8.31802	8.32706	8.31362	8.30421	8.30245	8.26032	8.25634	8.27801	8.24732	8.27304	8.35496	8.29718	8.32616	8.33874	8.34322	8.32649	8.37667	8.34542	8.35257	8.31283	8.31773	8.34367	8.32768	8.30942	8.31713	8.29453	8.29354	8.26559	8.2689	8.25976	8.24577	8.25848	8.25399	8.2601	8.27748	8.24137	8.23237	8.25468
0.1814	8.30427	8.33878	8.3532	8.32468	8.32314	8.32651	8.33179	8.34762	8.32649	8.31927	8.31522	8.28362	8.30092	8.29214	8.27136	8.2584	8.27405	8.26608	8.34417	8.29156	8.33373	8.34055	8.34218	8.31136	8.37376	8.3425	8.33687	8.32632	8.32892	8.33702	8.31938	8.29589	8.32039	8.30693	8.30915	8.26724	8.28573	8.28702	8.23304	8.23898	8.22765	8.26206	8.25339	8.28129	8.26076	8.24662
0.1816	8.29497	8.35133	8.3279	8.34363	8.32217	8.32396	8.33975	8.35918	8.32888	8.31769	8.32628	8.28097	8.29489	8.26546	8.27219	8.25747	8.25757	8.27318	8.33091	8.31143	8.32039	8.35093	8.35023	8.30654	8.3654	8.33005	8.35642	8.31236	8.31726	8.33638	8.33828	8.31886	8.32066	8.3136	8.29022	8.23356	8.26983	8.25081	8.24125	8.24513	8.22375	8.27269	8.24409	8.27615	8.25569	8.2489
0.1818	8.29273	8.37987	8.33921	8.33709	8.34515	8.32989	8.33955	8.34633	8.31992	8.31786	8.32926	8.28592	8.31123	8.27447	8.26968	8.26603	8.26891	8.26595	8.32044	8.32555	8.34233	8.33807	8.35634	8.31172	8.37772	8.35299	8.34079	8.31188	8.31841	8.33549	8.32973	8.31005	8.32778	8.30524	8.27831	8.26409	8.28054	8.24708	8.25871	8.24765	8.24857	8.2633	8.26039	8.27967	8.24966	8.24588
0.182	8.30032	8.36267	8.3398	8.32638	8.33441	8.3402	8.32596	8.32577	8.32194	8.32212	8.32695	8.30113	8.29866	8.27253	8.28455	8.26347	8.26213	8.26109	8.34578	8.3108	8.31003	8.33445	8.35102	8.30833	8.37149	8.36271	8.33817	8.33465	8.31776	8.32445	8.33226	8.30243	8.31582	8.30384	8.30437	8.26627	8.25163	8.26033	8.24596	8.2531	8.239	8.24965	8.24924	8.2609	8.2568	8.25905
0.1822	8.32841	8.34274	8.34122	8.31304	8.33745	8.3202	8.34826	8.3571	8.31326	8.34147	8.32995	8.29523	8.2992	8.27551	8.25534	8.24786	8.25209	8.27877	8.34485	8.30376	8.29381	8.32296	8.33725	8.32112	8.35807	8.33857	8.34687	8.33861	8.33376	8.34025	8.32729	8.31059	8.31568	8.30341	8.29386	8.2678	8.2687	8.2861	8.23552	8.24662	8.22854	8.2581	8.24265	8.26766	8.25469	8.26587
0.1824	8.30584	8.35751	8.33395	8.31581	8.33163	8.31707	8.33391	8.35429	8.31486	8.32626	8.33044	8.27627	8.30552	8.29864	8.25244	8.27531	8.25556	8.27739	8.34841	8.30235	8.29507	8.35213	8.35178	8.30681	8.36706	8.3308	8.34947	8.34776	8.31852	8.33285	8.33869	8.30614	8.32011	8.30419	8.30009	8.27528	8.29211	8.25104	8.22791	8.24626	8.24379	8.26207	8.25665	8.27771	8.25111	8.28576
0.1826	8.32597	8.35113	8.32864	8.31065	8.33088	8.31838	8.34272	8.35861	8.3166	8.32487	8.33448	8.29075	8.29752	8.28024	8.25347	8.27945	8.26529	8.29051	8.36445	8.29944	8.30785	8.34509	8.34851	8.31869	8.35378	8.34181	8.34349	8.35312	8.31235	8.33357	8.33035	8.31208	8.30947	8.29275	8.30876	8.26906	8.29491	8.25227	8.22923	8.2409	8.24707	8.25362	8.26112	8.25143	8.26042	8.26234
0.1828	8.32708	8.35205	8.32987	8.31124	8.33853	8.32949	8.32653	8.35542	8.31439	8.31651	8.32087	8.31066	8.28878	8.28707	8.25373	8.2796	8.2696	8.28358	8.32744	8.30305	8.30647	8.3501	8.3269	8.3087	8.36985	8.33669	8.34027	8.34171	8.33787	8.3351	8.33697	8.31519	8.3053	8.28666	8.30105	8.28379	8.27627	8.279	8.23932	8.24544	8.22378	8.25401	8.2635	8.26335	8.25332	8.27123
0.183	8.31898	8.35218	8.33447	8.32795	8.32448	8.31682	8.34465	8.3519	8.30221	8.31688	8.33923	8.30259	8.30947	8.30433	8.26612	8.294	8.26834	8.28026	8.32786	8.2996	8.32423	8.32565	8.34756	8.30236	8.36652	8.34619	8.34629	8.34227	8.32156	8.35084	8.33047	8.32636	8.30123	8.28285	8.29487	8.26002	8.26923	8.26506	8.26518	8.25243	8.2501	8.25759	8.25948	8.2388	8.24669	8.2689
0.1832	8.32538	8.37459	8.33927	8.34028	8.32872	8.33872	8.34404	8.3567	8.32256	8.3231	8.338	8.29691	8.29364	8.27866	8.25942	8.27444	8.25915	8.28279	8.32862	8.30999	8.32754	8.34593	8.32823	8.32363	8.3613	8.34299	8.3486	8.33107	8.32725	8.33464	8.31173	8.29664	8.30553	8.28042	8.29536	8.24771	8.25793	8.24883	8.24659	8.23808	8.23465	8.24667	8.24775	8.2465	8.25873	8.27994
0.1834	8.31722	8.34699	8.32504	8.33288	8.32624	8.33529	8.33736	8.35504	8.32021	8.32529	8.33243	8.30292	8.29947	8.26846	8.26433	8.27381	8.24911	8.26686	8.33101	8.31074	8.30293	8.33914	8.36142	8.32433	8.37195	8.33364	8.33477	8.33267	8.32246	8.336	8.29556	8.2988	8.32608	8.31659	8.30132	8.26003	8.28065	8.24411	8.24535	8.2441	8.2439	8.25996	8.24958	8.26472	8.25943	8.28189
0.1836	8.30673	8.35515	8.35681	8.33829	8.33038	8.32702	8.33097	8.36427	8.31229	8.28837	8.32672	8.28989	8.30103	8.27587	8.25346	8.26413	8.25809	8.29279	8.34645	8.31459	8.3187	8.35206	8.35629	8.31298	8.37483	8.31388	8.31753	8.35672	8.31205	8.33171	8.31924	8.30277	8.30932	8.29581	8.2949	8.25552	8.26383	8.26027	8.23859	8.24275	8.24981	8.2584	8.24029	8.25455	8.25732	8.26709
0.1838	8.31705	8.34582	8.33498	8.31347	8.33625	8.32384	8.32312	8.34932	8.33387	8.31978	8.32638	8.29284	8.28681	8.25011	8.25769	8.28488	8.25764	8.28386	8.32572	8.30484	8.32484	8.34333	8.31658	8.33013	8.35936	8.34794	8.34045	8.33826	8.31941	8.332	8.32749	8.32153	8.30191	8.29869	8.30287	8.26911	8.2721	8.25293	8.22887	8.26686	8.24732	8.25025	8.24682	8.24903	8.27086	8.27612
0.184	8.33106	8.36428	8.32317	8.32369	8.32246	8.31816	8.3197	8.3368	8.3279	8.32207	8.31991	8.27302	8.29278	8.26633	8.27014	8.28191	8.26509	8.28321	8.35046	8.31969	8.30495	8.33713	8.33143	8.33078	8.36722	8.3367	8.31873	8.32427	8.32024	8.34497	8.32099	8.30364	8.31096	8.29782	8.27762	8.26109	8.26516	8.25603	8.24323	8.25007	8.2509	8.25178	8.24831	8.26785	8.27193	8.24996
0.1842	8.31827	8.35107	8.34554	8.32082	8.34495	8.31691	8.34648	8.34907	8.32179	8.32874	8.32371	8.28591	8.2902	8.2659	8.27047	8.27533	8.25657	8.27405	8.33913	8.29957	8.30947	8.33173	8.34669	8.31665	8.36424	8.3429	8.33659	8.33436	8.31651	8.35116	8.32193	8.30877	8.31808	8.29875	8.29327	8.26214	8.25794	8.23951	8.25522	8.23607	8.24996	8.2313	8.24038	8.27179	8.25725	8.25565
0.1844	8.32637	8.36995	8.33938	8.32673	8.33378	8.32605	8.32942	8.34467	8.31333	8.33001	8.34049	8.28468	8.29405	8.25806	8.26801	8.25573	8.25537	8.26631	8.35087	8.29458	8.30421	8.32596	8.35431	8.31932	8.34862	8.34639	8.35105	8.3476	8.30871	8.34443	8.3418	8.31558	8.31749	8.29887	8.29638	8.25511	8.25902	8.25565	8.24739	8.25777	8.26008	8.23332	8.25272	8.24631	8.25837	8.25812
0.1846	8.31426	8.34591	8.34362	8.33108	8.34907	8.33189	8.34737	8.34768	8.31302	8.33037	8.33301	8.30422	8.29667	8.26462	8.25453	8.28409	8.25855	8.27657	8.34779	8.30063	8.3087	8.33067	8.34551	8.31999	8.37729	8.3312	8.3416	8.35446	8.3227	8.34192	8.33551	8.31194	8.31996	8.29774	8.29767	8.2596	8.2685	8.25825	8.25229	8.2413	8.24248	8.23689	8.25341	8.27122	8.25711	8.26171
0.1848	8.30883	8.36875	8.34105	8.32873	8.3439	8.32097	8.35365	8.33982	8.31522	8.33141	8.33906	8.29251	8.2896	8.26151	8.25794	8.27931	8.27753	8.27425	8.34238	8.29509	8.32903	8.33843	8.35179	8.31853	8.37111	8.34553	8.33702	8.35751	8.32493	8.34701	8.32429	8.30586	8.31651	8.30733	8.30187	8.26366	8.2673	8.25394	8.2425	8.24049	8.22965	8.22867	8.26159	8.26388	8.26003	8.27848
0.185	8.28276	8.35597	8.33751	8.32641	8.3256	8.34101	8.35008	8.36905	8.32744	8.32493	8.34432	8.28845	8.29617	8.26548	8.24517	8.27602	8.25989	8.28095	8.33067	8.28863	8.32383	8.32959	8.35081	8.33757	8.34716	8.34964	8.34512	8.34625	8.31691	8.33723	8.32675	8.3167	8.31485	8.32056	8.30479	8.26616	8.27564	8.25799	8.23431	8.24079	8.23647	8.26404	8.24612	8.25777	8.25038	8.27433
0.1852	8.31381	8.36353	8.33012	8.32252	8.33539	8.33866	8.31845	8.36242	8.34022	8.3168	8.32	8.31326	8.29792	8.27006	8.24115	8.27366	8.27056	8.2547	8.32982	8.29701	8.31787	8.33843	8.35291	8.32961	8.3676	8.35128	8.33395	8.32327	8.33013	8.32721	8.32467	8.31514	8.30948	8.29664	8.30033	8.27084	8.26641	8.25754	8.24391	8.25113	8.22053	8.24899	8.26124	8.24956	8.25634	8.27292
0.1854	8.32108	8.35596	8.34507	8.3198	8.32218	8.31481	8.3339	8.3477	8.32627	8.30338	8.33518	8.29523	8.30597	8.27378	8.25428	8.28804	8.2686	8.25727	8.32989	8.29476	8.3151	8.33513	8.35052	8.32164	8.36634	8.34726	8.35481	8.32753	8.31435	8.32887	8.3283	8.31059	8.30678	8.30506	8.29098	8.27562	8.26557	8.28085	8.2568	8.2628	8.25608	8.25956	8.26641	8.26849	8.2625	8.2664
0.1856	8.32558	8.34775	8.35081	8.31868	8.30617	8.31875	8.33049	8.36288	8.31666	8.31555	8.3279	8.29935	8.28661	8.29216	8.26533	8.28152	8.2534	8.2764	8.32386	8.27934	8.32986	8.32246	8.34182	8.29791	8.34566	8.34154	8.35736	8.32145	8.32341	8.31729	8.32167	8.30423	8.31388	8.3067	8.30937	8.25724	8.27279	8.27575	8.25177	8.24981	8.24752	8.25355	8.25206	8.2554	8.25979	8.26768
0.1858	8.32042	8.36128	8.32605	8.32519	8.32868	8.33646	8.3393	8.36068	8.32668	8.31451	8.31975	8.29337	8.29507	8.28628	8.27336	8.29206	8.24438	8.27879	8.34607	8.2901	8.30601	8.3333	8.34873	8.31659	8.35399	8.33658	8.3296	8.32263	8.3219	8.3382	8.32678	8.30572	8.30452	8.30363	8.30167	8.26327	8.26852	8.24958	8.22428	8.26285	8.24511	8.27322	8.25627	8.25877	8.27166	8.26768
0.186	8.31696	8.3641	8.32782	8.32955	8.35935	8.34175	8.33197	8.35	8.3282	8.31334	8.31956	8.28146	8.30578	8.27583	8.26204	8.27273	8.24908	8.28724	8.35182	8.29342	8.31015	8.30483	8.33649	8.33105	8.38076	8.3492	8.34773	8.33476	8.3116	8.34024	8.33115	8.31909	8.30576	8.2878	8.28932	8.25186	8.26869	8.2532	8.24519	8.24785	8.2421	8.26967	8.2487	8.25212	8.25982	8.26831
0.1862	8.33629	8.36067	8.33905	8.3219	8.3463	8.34264	8.35078	8.34938	8.32076	8.32011	8.34246	8.28896	8.28632	8.24556	8.2456	8.27961	8.24778	8.25669	8.3574	8.29479	8.32048	8.3249	8.34968	8.32541	8.35236	8.34795	8.33184	8.33208	8.31887	8.33824	8.31695	8.30571	8.326	8.32268	8.28538	8.26307	8.26093	8.25031	8.24777	8.23807	8.24095	8.25872	8.25061	8.2431	8.26315	8.25962
0.1864	8.33745	8.33026	8.32797	8.35199	8.32314	8.32024	8.34027	8.34829	8.32612	8.32155	8.33105	8.28183	8.29414	8.25403	8.25114	8.27738	8.26287	8.26746	8.33673	8.31279	8.31918	8.33834	8.33886	8.3317	8.35372	8.33093	8.34311	8.34847	8.31868	8.32664	8.33246	8.31021	8.32423	8.32646	8.27435	8.26081	8.26312	8.2718	8.24961	8.22374	8.22842	8.25284	8.2334	8.25906	8.25334	8.26557
0.1866	8.32271	8.35584	8.33463	8.32945	8.33302	8.32659	8.32922	8.32138	8.33007	8.35265	8.31806	8.28568	8.27443	8.28068	8.25408	8.26683	8.27114	8.2698	8.34343	8.31357	8.28926	8.32498	8.34673	8.32213	8.36908	8.34104	8.36923	8.35162	8.31142	8.34087	8.33756	8.30118	8.31073	8.28907	8.28439	8.27532	8.28397	8.23993	8.24152	8.2396	8.23826	8.25139	8.2492	8.27364	8.24632	8.2656
0.1868	8.30963	8.36565	8.33494	8.32125	8.32622	8.32294	8.31904	8.33694	8.31196	8.33717	8.33245	8.30438	8.28895	8.28059	8.26797	8.26631	8.24959	8.27042	8.32438	8.32427	8.30157	8.34949	8.34197	8.31393	8.35682	8.33953	8.35102	8.34668	8.32368	8.32702	8.33048	8.3251	8.32209	8.29457	8.28458	8.26981	8.25968	8.26967	8.24141	8.26887	8.24597	8.2695	8.26519	8.25495	8.26177	8.27253
0.187	8.31552	8.3603	8.33505	8.3188	8.31263	8.34097	8.33826	8.34691	8.32685	8.30739	8.30462	8.28226	8.2863	8.27021	8.27695	8.25046	8.24966	8.26439	8.33445	8.31422	8.30531	8.33067	8.34736	8.31692	8.36328	8.33865	8.35744	8.36421	8.32925	8.33738	8.31611	8.31588	8.32123	8.31457	8.28128	8.26025	8.26076	8.26346	8.24009	8.27198	8.24627	8.23265	8.24347	8.26228	8.25766	8.28255
0.1872	8.30625	8.35723	8.33458	8.30413	8.32048	8.31729	8.33089	8.35258	8.30842	8.29405	8.29946	8.30006	8.28591	8.24817	8.27877	8.27244	8.26511	8.26527	8.34088	8.30581	8.32036	8.3337	8.33809	8.32201	8.36528	8.34103	8.35119	8.32298	8.31606	8.32917	8.33495	8.31493	8.32368	8.30462	8.27819	8.27353	8.28119	8.26467	8.25025	8.25554	8.24698	8.24718	8.25876	8.26969	8.25249	8.28094
0.1874	8.30244	8.33274	8.34607	8.32622	8.31496	8.31614	8.34994	8.36143	8.31446	8.311	8.32758	8.29081	8.29064	8.26516	8.26958	8.27834	8.25348	8.25559	8.34655	8.31103	8.33089	8.32947	8.35376	8.312	8.37997	8.35165	8.35255	8.32305	8.32336	8.33736	8.32975	8.31149	8.32342	8.31236	8.27473	8.25812	8.28598	8.25953	8.25463	8.23193	8.23382	8.2599	8.2487	8.25272	8.25109	8.26123
0.1876	8.3004	8.34306	8.34159	8.30312	8.32877	8.32984	8.34049	8.36721	8.3133	8.31799	8.33405	8.2914	8.27921	8.27429	8.24894	8.2717	8.25978	8.27292	8.34545	8.29658	8.32047	8.32795	8.34875	8.29742	8.37249	8.36277	8.33766	8.34157	8.30859	8.34039	8.32147	8.30215	8.31572	8.30016	8.27887	8.26596	8.28113	8.24562	8.25385	8.26013	8.24559	8.25686	8.22839	8.25724	8.26706	8.25001
0.1878	8.29677	8.34373	8.337	8.31896	8.32607	8.32345	8.3537	8.37164	8.3345	8.31229	8.31983	8.29078	8.3063	8.26602	8.26327	8.27509	8.27437	8.28262	8.34297	8.30094	8.31841	8.34213	8.32886	8.31776	8.36834	8.33931	8.34656	8.33975	8.32422	8.31398	8.32316	8.30723	8.3024	8.30393	8.28589	8.26017	8.27156	8.27528	8.24351	8.23626	8.24464	8.25097	8.24705	8.26545	8.26139	8.26765
0.188	8.32435	8.36461	8.3515	8.3243	8.34354	8.31131	8.3426	8.35739	8.32634	8.32735	8.32148	8.29278	8.2935	8.26468	8.26403	8.27796	8.25264	8.2943	8.34967	8.30184	8.32336	8.31715	8.32866	8.2977	8.37349	8.34828	8.33869	8.3278	8.3245	8.31688	8.30617	8.31377	8.30909	8.30832	8.28685	8.28886	8.27533	8.28178	8.24495	8.25465	8.23608	8.24073	8.25798	8.24897	8.25844	8.26768
0.1882	8.3143	8.35191	8.35622	8.32397	8.31732	8.33733	8.3448	8.3523	8.32236	8.32729	8.30162	8.28944	8.30958	8.27792	8.28122	8.28008	8.26413	8.28524	8.33724	8.30259	8.32276	8.33599	8.35292	8.31895	8.35793	8.33383	8.33808	8.33197	8.32383	8.33442	8.32182	8.30758	8.3174	8.32422	8.27825	8.27956	8.27126	8.26659	8.24508	8.25106	8.23349	8.24804	8.25265	8.2556	8.25623	8.28311
0.1884	8.31842	8.33856	8.35347	8.32218	8.33475	8.32975	8.33333	8.33854	8.32691	8.30932	8.33706	8.28893	8.28203	8.28197	8.27454	8.27439	8.26673	8.2769	8.31613	8.29202	8.32175	8.31683	8.37014	8.32727	8.37283	8.33555	8.33959	8.33018	8.33103	8.33157	8.33321	8.30157	8.31153	8.30957	8.2979	8.26186	8.2634	8.25635	8.24789	8.28439	8.22877	8.2554	8.24594	8.27128	8.25884	8.26815
0.1886	8.31207	8.34971	8.34639	8.33434	8.31948	8.34242	8.32213	8.33559	8.32441	8.31555	8.32947	8.28163	8.30424	8.2498	8.27059	8.2661	8.26112	8.28307	8.34075	8.31792	8.31937	8.32914	8.35884	8.30538	8.36247	8.33244	8.3364	8.31869	8.32445	8.32897	8.31953	8.3065	8.2918	8.30298	8.29451	8.26941	8.28405	8.2593	8.23347	8.26201	8.23115	8.23134	8.24365	8.26007	8.25874	8.27313
0.1888	8.32193	8.34462	8.35791	8.33917	8.34216	8.34276	8.33944	8.34345	8.32222	8.32539	8.33746	8.29014	8.29507	8.27361	8.26137	8.26242	8.26267	8.2619	8.3336	8.27619	8.3261	8.33063	8.34706	8.30445	8.35896	8.33491	8.35702	8.33788	8.31636	8.3437	8.33445	8.31453	8.30414	8.30688	8.29669	8.26097	8.26816	8.27435	8.23161	8.24448	8.25498	8.2277	8.25589	8.25776	8.25357	8.26407
0.189	8.32327	8.34893	8.32178	8.31578	8.3316	8.33288	8.33769	8.3443	8.32987	8.3192	8.31366	8.28426	8.28165	8.28207	8.25762	8.27226	8.25708	8.28939	8.33464	8.30797	8.321	8.35541	8.35291	8.32106	8.36627	8.32836	8.33123	8.33221	8.3191	8.35324	8.32049	8.30958	8.31377	8.29297	8.29747	8.28059	8.2712	8.27216	8.24487	8.24552	8.26648	8.25794	8.26626	8.25728	8.24613	8.26486
0.1892	8.31158	8.34709	8.32535	8.32071	8.34395	8.33326	8.34762	8.3468	8.30027	8.34414	8.31284	8.28654	8.31033	8.27937	8.25418	8.27949	8.26002	8.2787	8.34826	8.29847	8.34031	8.34432	8.34288	8.31537	8.37966	8.34146	8.34144	8.35321	8.33261	8.33437	8.3347	8.29763	8.30579	8.28668	8.30805	8.2713	8.28145	8.2618	8.21061	8.23971	8.24604	8.26046	8.25774	8.25848	8.25607	8.26416
0.1894	8.31908	8.34274	8.32193	8.31286	8.32656	8.33583	8.34901	8.35578	8.29023	8.3197	8.34246	8.30281	8.30172	8.26642	8.24889	8.27306	8.25747	8.27785	8.33301	8.31379	8.32565	8.33834	8.3403	8.32469	8.3552	8.33065	8.34503	8.34341	8.32994	8.32936	8.33836	8.32724	8.31894	8.30172	8.29567	8.27388	8.27226	8.27508	8.25134	8.24728	8.242	8.25487	8.23571	8.26873	8.27972	8.25647
0.1896	8.30587	8.36747	8.33741	8.32723	8.31201	8.34167	8.34179	8.36872	8.3212	8.3224	8.32362	8.29322	8.29794	8.27358	8.24156	8.27682	8.25829	8.26918	8.34293	8.29504	8.3224	8.34182	8.34745	8.32639	8.35615	8.34183	8.34448	8.33534	8.31905	8.33693	8.32642	8.33241	8.32494	8.29894	8.30749	8.26919	8.28806	8.27418	8.24514	8.22971	8.24793	8.24868	8.24593	8.24396	8.2421	8.2842
0.1898	8.28516	8.36823	8.34036	8.33135	8.3246	8.33881	8.33755	8.32762	8.32211	8.32011	8.31059	8.29063	8.28472	8.26932	8.26446	8.26666	8.25437	8.2701	8.33758	8.30976	8.34685	8.33421	8.35716	8.31099	8.36755	8.34232	8.33926	8.34752	8.32144	8.31299	8.30868	8.31146	8.31964	8.31194	8.2887	8.28254	8.2676	8.23924	8.24872	8.23913	8.24741	8.25674	8.24047	8.26113	8.26664	8.2715
0.19	8.30308	8.35355	8.34255	8.31739	8.33013	8.33916	8.33583	8.34955	8.32968	8.32248	8.33919	8.30295	8.31222	8.2714	8.23707	8.24889	8.27795	8.28266	8.34543	8.30529	8.32804	8.31878	8.3383	8.30638	8.36677	8.33378	8.33788	8.34655	8.32662	8.32702	8.31113	8.31724	8.30703	8.30293	8.27894	8.29052	8.27747	8.26503	8.25038	8.24214	8.26332	8.25686	8.24852	8.2478	8.25458	8.25346
0.1902	8.31031	8.36937	8.33105	8.31909	8.31351	8.33765	8.33222	8.35597	8.30653	8.30654	8.32232	8.27774	8.30337	8.25649	8.27227	8.26258	8.26728	8.28314	8.33722	8.29259	8.31708	8.32541	8.34202	8.33741	8.37273	8.33882	8.33974	8.33436	8.33874	8.32139	8.32972	8.3057	8.30839	8.3014	8.30646	8.27149	8.26587	8.26983	8.24437	8.23785	8.23756	8.25665	8.25642	8.25354	8.24714	8.24606
0.1904	8.3273	8.33839	8.35164	8.33516	8.31382	8.3391	8.3315	8.35102	8.30568	8.3139	8.31491	8.28025	8.28055	8.26514	8.26019	8.27315	8.23292	8.28177	8.33629	8.29175	8.32407	8.32178	8.33439	8.32832	8.36727	8.33849	8.3408	8.34615	8.31681	8.33662	8.32749	8.29354	8.31963	8.30932	8.29333	8.24839	8.27993	8.26836	8.23946	8.24991	8.25318	8.24271	8.27096	8.25366	8.24801	8.27
0.1906	8.32186	8.36554	8.33498	8.33179	8.34037	8.34088	8.33365	8.34563	8.31994	8.32006	8.31558	8.28767	8.31188	8.26985	8.2481	8.27768	8.2631	8.27213	8.34842	8.2923	8.30256	8.33731	8.34586	8.32658	8.36201	8.33087	8.34762	8.34085	8.33483	8.33597	8.33567	8.31405	8.31044	8.29171	8.28796	8.25409	8.27148	8.24436	8.24588	8.26414	8.2236	8.25205	8.27216	8.25347	8.26858	8.26836
0.1908	8.31775	8.35967	8.34749	8.31927	8.34162	8.32186	8.33348	8.34836	8.31056	8.30394	8.31384	8.3025	8.30625	8.27702	8.27015	8.26512	8.27075	8.27631	8.32343	8.28843	8.32491	8.31234	8.35513	8.31503	8.36434	8.34469	8.33065	8.34342	8.32767	8.33118	8.31011	8.31662	8.29946	8.28497	8.29825	8.26519	8.26612	8.26191	8.24357	8.26292	8.26003	8.26252	8.2464	8.26036	8.26446	8.26692
0.191	8.33873	8.35535	8.34638	8.31891	8.34074	8.34622	8.33488	8.34619	8.30559	8.31577	8.30531	8.29371	8.29741	8.27309	8.24805	8.26889	8.26149	8.30111	8.35118	8.28371	8.33451	8.32642	8.3492	8.31835	8.36357	8.3501	8.32986	8.35163	8.30203	8.33473	8.33027	8.32118	8.29659	8.30146	8.29321	8.27488	8.2818	8.2497	8.23505	8.25745	8.25337	8.24747	8.26341	8.26205	8.25864	8.27046
0.1912	8.32969	8.3566	8.33392	8.32201	8.34307	8.34187	8.3402	8.34465	8.31318	8.30799	8.33937	8.28173	8.29567	8.28491	8.2548	8.27322	8.2691	8.29043	8.35505	8.2978	8.33705	8.33479	8.34544	8.30347	8.35109	8.34123	8.34087	8.32423	8.32971	8.3298	8.31745	8.30542	8.30819	8.29159	8.29895	8.26318	8.27414	8.24965	8.23466	8.24893	8.26863	8.23928	8.24753	8.26715	8.25742	8.26914
0.1914	8.32794	8.35957	8.31598	8.34542	8.32846	8.32729	8.33181	8.35122	8.34393	8.30117	8.32947	8.28999	8.28939	8.2827	8.25711	8.2658	8.27462	8.27538	8.35119	8.30985	8.32253	8.33286	8.34246	8.32118	8.37805	8.34682	8.33559	8.34384	8.31567	8.327	8.33157	8.29952	8.30434	8.30916	8.30703	8.25002	8.27242	8.25814	8.23245	8.22792	8.26853	8.23245	8.2386	8.27521	8.26007	8.27496
0.1916	8.31308	8.35136	8.33835	8.33742	8.34575	8.31433	8.33046	8.34555	8.29637	8.30393	8.35464	8.28666	8.28479	8.27993	8.25809	8.26103	8.26943	8.26669	8.33701	8.308	8.32194	8.34338	8.34785	8.3264	8.37957	8.35076	8.33432	8.34458	8.31836	8.33213	8.32554	8.30753	8.30598	8.30374	8.31383	8.27593	8.28042	8.24088	8.2436	8.23955	8.25545	8.23778	8.26274	8.25726	8.27681	8.26778
0.1918	8.32318	8.3749	8.3358	8.33014	8.3262	8.32664	8.3354	8.34779	8.31866	8.32652	8.33569	8.29089	8.29854	8.2744	8.26743	8.2881	8.25848	8.27011	8.34399	8.29207	8.30947	8.35956	8.34278	8.32601	8.35388	8.36246	8.33928	8.34988	8.31334	8.34139	8.32208	8.32021	8.30922	8.28635	8.28675	8.26953	8.28211	8.2516	8.21954	8.25953	8.24899	8.2593	8.24769	8.25041	8.27452	8.25884
0.192	8.31013	8.37013	8.33099	8.32171	8.32782	8.34095	8.32885	8.35429	8.32496	8.3221	8.30185	8.30053	8.29242	8.26517	8.23669	8.29391	8.26919	8.26982	8.34918	8.29877	8.30516	8.3392	8.34391	8.32412	8.37216	8.33373	8.33555	8.34307	8.3174	8.33463	8.31679	8.31338	8.32836	8.28663	8.28994	8.27953	8.27339	8.26121	8.23792	8.24922	8.24937	8.2544	8.24478	8.26366	8.27492	8.27331
0.1922	8.31917	8.35144	8.34103	8.31498	8.31934	8.32157	8.32703	8.35642	8.31866	8.31666	8.31654	8.29586	8.30609	8.27499	8.27324	8.28022	8.28031	8.28516	8.35395	8.30019	8.3344	8.33701	8.33936	8.33058	8.37023	8.34108	8.34075	8.35374	8.32352	8.32106	8.31699	8.30348	8.32723	8.28501	8.29626	8.27184	8.25562	8.25752	8.24462	8.2661	8.25278	8.24763	8.24772	8.2653	8.28338	8.27751
0.1924	8.32815	8.35093	8.34639	8.33333	8.33045	8.35065	8.32727	8.35489	8.31831	8.32284	8.32921	8.30733	8.301	8.26358	8.26572	8.29305	8.26445	8.2941	8.34794	8.29388	8.31389	8.34569	8.34829	8.32161	8.37819	8.35465	8.33871	8.32287	8.32164	8.32754	8.32595	8.3017	8.32424	8.30098	8.30421	8.27323	8.26222	8.25056	8.24478	8.2565	8.24616	8.25093	8.23596	8.27247	8.26779	8.26877
0.1926	8.31886	8.36188	8.32736	8.31506	8.33291	8.33744	8.32473	8.3435	8.31006	8.31393	8.31946	8.28234	8.28081	8.26546	8.2507	8.25315	8.2604	8.27197	8.32247	8.31188	8.31426	8.33858	8.33694	8.31913	8.37583	8.33403	8.34454	8.32358	8.32181	8.35106	8.33167	8.29493	8.29065	8.31421	8.28051	8.26478	8.27699	8.22974	8.24046	8.25392	8.24996	8.24427	8.25653	8.25143	8.258	8.26837
0.1928	8.33115	8.35849	8.34355	8.32518	8.32901	8.33899	8.3276	8.36874	8.3198	8.31874	8.33319	8.29207	8.27619	8.26147	8.25041	8.2607	8.25611	8.28339	8.33438	8.31206	8.31537	8.32126	8.33923	8.31714	8.364	8.33998	8.32998	8.32922	8.31711	8.3352	8.32732	8.30967	8.32464	8.29623	8.30241	8.29083	8.27756	8.25292	8.24287	8.2568	8.243	8.25428	8.24853	8.24652	8.25853	8.27511
0.193	8.3173	8.34834	8.33108	8.3231	8.33033	8.32104	8.32966	8.35352	8.32056	8.33046	8.32387	8.30156	8.30957	8.26194	8.2783	8.27731	8.26252	8.27505	8.34613	8.29888	8.32828	8.33264	8.33756	8.32132	8.37411	8.33962	8.34518	8.3363	8.3168	8.33651	8.32988	8.32001	8.30853	8.32182	8.31751	8.27603	8.28243	8.27271	8.24155	8.26161	8.24491	8.23893	8.23039	8.25372	8.25199	8.26395
0.1932	8.32333	8.35709	8.32688	8.31739	8.33551	8.33496	8.34737	8.36258	8.30956	8.32066	8.33138	8.28188	8.31033	8.26865	8.27326	8.2805	8.2622	8.27832	8.33733	8.29257	8.33667	8.32026	8.33526	8.32007	8.35766	8.3279	8.35437	8.33184	8.32153	8.33876	8.32747	8.30287	8.30189	8.29803	8.29234	8.27124	8.27085	8.26466	8.23682	8.26205	8.26448	8.24265	8.26341	8.26831	8.2512	8.26898
0.1934	8.30265	8.34958	8.33923	8.32139	8.33428	8.32831	8.34865	8.35076	8.31489	8.3146	8.32739	8.29245	8.29802	8.26977	8.26201	8.25738	8.26807	8.26869	8.33737	8.3086	8.31892	8.33981	8.34489	8.33261	8.37073	8.33617	8.33302	8.33652	8.31434	8.34293	8.31887	8.30191	8.30677	8.30492	8.29462	8.26066	8.2839	8.25196	8.24185	8.23808	8.23605	8.25676	8.25257	8.26654	8.24719	8.27432
0.1936	8.31643	8.36221	8.3487	8.32791	8.34295	8.3262	8.34339	8.34557	8.34054	8.33278	8.33126	8.27582	8.29573	8.24808	8.2654	8.26481	8.25161	8.27273	8.34424	8.29863	8.32021	8.34846	8.36127	8.33151	8.36882	8.35407	8.33791	8.32039	8.33262	8.32034	8.32014	8.3148	8.30593	8.29865	8.30408	8.25963	8.27415	8.24691	8.25561	8.25589	8.23773	8.24995	8.24769	8.24243	8.25821	8.27685
0.1938	8.30318	8.34113	8.32791	8.33706	8.33711	8.33469	8.3181	8.3504	8.33273	8.32654	8.33502	8.27996	8.29768	8.26295	8.27435	8.26368	8.2613	8.26413	8.32222	8.31402	8.31154	8.33869	8.35229	8.31271	8.3616	8.33565	8.33753	8.34311	8.32927	8.32914	8.32165	8.31971	8.29455	8.29285	8.30083	8.27699	8.27442	8.2621	8.22843	8.25977	8.23194	8.24841	8.24965	8.2763	8.26628	8.26766
0.194	8.29218	8.34389	8.3379	8.33305	8.33951	8.33282	8.32427	8.35205	8.32952	8.32274	8.35597	8.30143	8.28486	8.28241	8.2606	8.26354	8.26204	8.25906	8.34042	8.30522	8.31999	8.30328	8.34904	8.31338	8.36299	8.34525	8.34096	8.34939	8.30433	8.33807	8.33246	8.31921	8.31385	8.2884	8.28955	8.26767	8.27361	8.25264	8.218	8.26145	8.2467	8.26104	8.26752	8.2661	8.25865	8.25684
0.1942	8.33015	8.34874	8.35501	8.329	8.35502	8.31683	8.33286	8.34364	8.31756	8.3114	8.32495	8.30511	8.29666	8.27917	8.26878	8.26257	8.26722	8.27604	8.34517	8.30185	8.30573	8.32301	8.35259	8.31503	8.37889	8.33969	8.33715	8.3353	8.30412	8.33576	8.32228	8.3175	8.30472	8.29492	8.28663	8.27055	8.27331	8.26133	8.25058	8.24944	8.24812	8.2555	8.24165	8.26901	8.25742	8.25624
0.1944	8.32411	8.34777	8.32023	8.33225	8.34044	8.34551	8.32642	8.3409	8.31816	8.32607	8.3202	8.28992	8.30077	8.26789	8.27446	8.25535	8.28583	8.28086	8.34732	8.31732	8.29835	8.32038	8.35031	8.31502	8.35991	8.33108	8.35013	8.32604	8.31846	8.33883	8.34166	8.3032	8.32554	8.29842	8.2929	8.27341	8.26706	8.2549	8.23895	8.25092	8.25949	8.26149	8.24538	8.2595	8.26107	8.26062
0.1946	8.32414	8.35914	8.34456	8.32542	8.32953	8.3288	8.30719	8.34739	8.30195	8.32424	8.32087	8.27957	8.29247	8.26268	8.24953	8.26853	8.25661	8.27473	8.32583	8.3407	8.31429	8.3435	8.34003	8.31368	8.35451	8.3391	8.35921	8.34764	8.3289	8.34818	8.34134	8.30469	8.31887	8.31624	8.29524	8.27828	8.28112	8.24762	8.23413	8.25292	8.24477	8.25718	8.25643	8.23882	8.2618	8.26897
0.1948	8.31532	8.34994	8.33955	8.34171	8.34012	8.33578	8.34013	8.33877	8.316	8.32103	8.32094	8.29149	8.28158	8.27934	8.25775	8.2482	8.24633	8.26409	8.34407	8.31273	8.32452	8.34196	8.33262	8.31526	8.36334	8.33725	8.32171	8.32681	8.32059	8.33095	8.32205	8.31043	8.32014	8.29767	8.29998	8.25535	8.27785	8.24867	8.23771	8.24661	8.2645	8.25906	8.24347	8.25523	8.26001	8.26133
0.195	8.31213	8.35412	8.33988	8.31952	8.3453	8.33323	8.33651	8.33996	8.33121	8.3178	8.32285	8.28491	8.29157	8.25511	8.25326	8.26916	8.26164	8.27318	8.34536	8.30884	8.31969	8.347	8.32616	8.32127	8.37088	8.33616	8.33708	8.33484	8.34128	8.32828	8.30901	8.30542	8.31384	8.29888	8.29313	8.27639	8.25331	8.25762	8.26102	8.2541	8.24054	8.25261	8.25629	8.2621	8.26043	8.28329
0.1952	8.31677	8.35394	8.32273	8.31688	8.32834	8.33057	8.33598	8.35441	8.33248	8.32415	8.32191	8.29344	8.29114	8.28291	8.26851	8.27256	8.277	8.26298	8.32451	8.31337	8.32102	8.34618	8.34342	8.33202	8.36115	8.34576	8.35458	8.33598	8.30718	8.33326	8.30848	8.30615	8.31704	8.29483	8.29413	8.2735	8.26608	8.26355	8.25887	8.26588	8.25436	8.26134	8.24428	8.28313	8.24743	8.26566
0.1954	8.30066	8.34362	8.34275	8.32901	8.33631	8.32555	8.34142	8.34545	8.32114	8.30744	8.33229	8.28	8.27913	8.24611	8.24304	8.28127	8.26517	8.26899	8.33793	8.30557	8.31226	8.31909	8.3359	8.3155	8.37163	8.3428	8.331	8.33642	8.33667	8.33813	8.32463	8.31341	8.31759	8.30453	8.29655	8.2821	8.29387	8.27478	8.24085	8.2567	8.23547	8.27055	8.24912	8.26656	8.27705	8.26972
0.1956	8.30326	8.33671	8.36391	8.32613	8.33124	8.33357	8.34612	8.35124	8.30534	8.31996	8.33048	8.27385	8.30494	8.26059	8.26927	8.27956	8.25998	8.28683	8.34428	8.29885	8.31851	8.31615	8.3486	8.32114	8.35718	8.33596	8.35284	8.35191	8.32889	8.32682	8.34879	8.32638	8.30672	8.32015	8.29136	8.25905	8.29243	8.27458	8.23956	8.2418	8.25015	8.25552	8.25737	8.27987	8.26698	8.26916
0.1958	8.30936	8.34781	8.34409	8.31816	8.32383	8.33439	8.34668	8.33776	8.32338	8.31202	8.33012	8.30343	8.30586	8.2631	8.25694	8.27917	8.23823	8.28718	8.33363	8.30378	8.31866	8.31936	8.33585	8.30906	8.36648	8.34936	8.33508	8.33214	8.3305	8.32998	8.3292	8.31835	8.33845	8.31155	8.30521	8.25644	8.27215	8.28067	8.24113	8.24196	8.24052	8.2377	8.25401	8.26361	8.26961	8.26069
0.196	8.30774	8.36426	8.33136	8.32124	8.33914	8.3437	8.34744	8.34851	8.32366	8.32743	8.33309	8.28212	8.30334	8.27499	8.25607	8.27329	8.23923	8.28	8.33204	8.30739	8.3155	8.32686	8.34544	8.31334	8.37027	8.36694	8.35071	8.34569	8.31153	8.33723	8.32877	8.29738	8.32062	8.28702	8.30487	8.26197	8.28003	8.28042	8.23394	8.26368	8.24792	8.25374	8.24768	8.25016	8.25844	8.24876
0.1962	8.3057	8.35716	8.33347	8.3257	8.34493	8.33262	8.33822	8.37069	8.33521	8.32323	8.33308	8.28496	8.31116	8.26916	8.26374	8.26445	8.26021	8.27678	8.32293	8.31136	8.30996	8.31639	8.35092	8.29943	8.36786	8.34037	8.33107	8.34355	8.31042	8.34181	8.32953	8.30264	8.33555	8.29279	8.28559	8.25362	8.27472	8.26124	8.23053	8.25565	8.25176	8.27213	8.23617	8.24514	8.2669	8.26748
0.1964	8.319	8.35067	8.33521	8.32599	8.35266	8.32511	8.33865	8.34786	8.32845	8.30695	8.31592	8.29559	8.31445	8.25161	8.27703	8.25786	8.27438	8.28324	8.33245	8.31141	8.32325	8.33185	8.35605	8.30271	8.36105	8.33851	8.34418	8.33186	8.31095	8.33847	8.33065	8.29526	8.3102	8.31004	8.2781	8.26421	8.25954	8.255	8.25208	8.24969	8.24837	8.25502	8.25196	8.25938	8.26397	8.26843
0.1966	8.32341	8.34926	8.35139	8.32215	8.32255	8.33391	8.35062	8.34409	8.31388	8.31015	8.32731	8.30281	8.30932	8.25621	8.23722	8.26887	8.26019	8.27882	8.33025	8.30136	8.34331	8.33167	8.32803	8.31068	8.36547	8.34086	8.35205	8.34832	8.31379	8.31731	8.3401	8.31636	8.32236	8.3114	8.30455	8.26754	8.27493	8.26074	8.24749	8.23897	8.26094	8.24567	8.2487	8.25569	8.25207	8.27698
0.1968	8.32438	8.34107	8.34886	8.32635	8.33088	8.33435	8.33666	8.3603	8.32607	8.3207	8.31849	8.27291	8.30766	8.26369	8.2565	8.26651	8.25621	8.29868	8.32786	8.29668	8.32548	8.32758	8.33151	8.3322	8.36568	8.33847	8.35128	8.32986	8.3177	8.34747	8.36051	8.30931	8.32188	8.31828	8.29223	8.27386	8.28357	8.2663	8.25817	8.26252	8.24473	8.26106	8.23747	8.25622	8.25503	8.24787
0.197	8.31229	8.36311	8.34573	8.33535	8.34632	8.32469	8.34249	8.34852	8.322	8.31698	8.32633	8.27775	8.28938	8.27512	8.26045	8.2682	8.26391	8.28644	8.36319	8.29818	8.33611	8.33553	8.33762	8.32016	8.37776	8.34759	8.32715	8.33072	8.31937	8.33674	8.31971	8.32219	8.31851	8.31179	8.29103	8.25703	8.25807	8.27552	8.25505	8.24971	8.23702	8.26685	8.25702	8.2705	8.25587	8.27532
0.1972	8.32832	8.37232	8.33893	8.32275	8.32915	8.32909	8.343	8.34075	8.31464	8.31851	8.32791	8.29288	8.28209	8.27263	8.25706	8.27647	8.26869	8.26218	8.36051	8.28983	8.3381	8.34035	8.34946	8.31989	8.35453	8.33597	8.33742	8.33501	8.30988	8.33718	8.30821	8.31316	8.31241	8.30712	8.29694	8.26307	8.26119	8.26806	8.25328	8.25056	8.25119	8.24829	8.23935	8.2625	8.2441	8.26974
0.1974	8.32774	8.34864	8.32538	8.31175	8.33224	8.35422	8.34009	8.35524	8.32317	8.33265	8.32684	8.2995	8.29941	8.27077	8.26441	8.28458	8.25965	8.27221	8.33994	8.30542	8.33436	8.33733	8.35554	8.29556	8.34234	8.35482	8.34093	8.34079	8.33734	8.33807	8.32567	8.30907	8.31615	8.28712	8.29148	8.27072	8.25882	8.26704	8.25191	8.25605	8.25188	8.26023	8.26943	8.26817	8.26652	8.27074
0.1976	8.30637	8.35591	8.32852	8.33341	8.33022	8.32618	8.33468	8.34874	8.32633	8.32284	8.34061	8.28753	8.29374	8.27722	8.2692	8.27093	8.25333	8.27966	8.34651	8.30792	8.32834	8.33878	8.34459	8.30726	8.36057	8.33269	8.34454	8.35001	8.32306	8.3401	8.32636	8.31637	8.31358	8.27891	8.29527	8.26156	8.26564	8.26209	8.24895	8.25312	8.23779	8.25889	8.2584	8.28043	8.2481	8.26356
0.1978	8.30916	8.34757	8.33541	8.31491	8.32967	8.33252	8.33811	8.35697	8.33318	8.32626	8.31903	8.30483	8.29626	8.28127	8.24183	8.2719	8.24528	8.28428	8.33966	8.31416	8.30855	8.31994	8.34333	8.32508	8.38174	8.34229	8.33114	8.34587	8.31542	8.33857	8.31173	8.31923	8.31013	8.30482	8.3069	8.26057	8.27368	8.25473	8.24343	8.26416	8.25193	8.24664	8.25393	8.2716	8.25428	8.25727
0.198	8.31281	8.36071	8.33744	8.31354	8.32835	8.33812	8.3338	8.34355	8.31424	8.31716	8.33536	8.2849	8.29661	8.2615	8.25693	8.27512	8.27482	8.26424	8.3379	8.31224	8.30851	8.32558	8.34548	8.32117	8.37312	8.3478	8.34964	8.31573	8.32219	8.34769	8.32439	8.32036	8.30886	8.31754	8.28633	8.27352	8.26267	8.26503	8.23989	8.24779	8.24566	8.24819	8.26326	8.27895	8.25688	8.26583
0.1982	8.31785	8.34529	8.34148	8.31813	8.31342	8.33556	8.31642	8.35094	8.32359	8.32627	8.34064	8.29623	8.29204	8.26121	8.25856	8.25938	8.25132	8.27077	8.35897	8.3166	8.29675	8.33511	8.34981	8.32035	8.37323	8.35157	8.351	8.32819	8.3344	8.35639	8.33611	8.32835	8.2971	8.31171	8.30659	8.27464	8.26601	8.27105	8.23194	8.23365	8.24723	8.25197	8.23851	8.27991	8.25078	8.25886
0.1984	8.32577	8.36228	8.34414	8.32713	8.32161	8.31587	8.32416	8.35745	8.31426	8.3145	8.32591	8.29116	8.3145	8.28617	8.26285	8.26792	8.25666	8.27143	8.37052	8.30759	8.3069	8.32242	8.34973	8.31498	8.37649	8.35068	8.32756	8.33017	8.31949	8.33979	8.31661	8.30522	8.30778	8.30034	8.29876	8.26776	8.2793	8.26766	8.23923	8.2482	8.23455	8.26508	8.24449	8.26888	8.25584	8.24989
0.1986	8.33949	8.36052	8.34009	8.32727	8.35057	8.33652	8.33029	8.36607	8.30705	8.32389	8.32699	8.27476	8.29532	8.28314	8.2608	8.27551	8.26233	8.28751	8.35056	8.30544	8.31275	8.33507	8.34995	8.31594	8.36895	8.32909	8.33418	8.34321	8.32096	8.34568	8.32143	8.2997	8.31878	8.31378	8.30098	8.27817	8.27526	8.26389	8.2429	8.24842	8.24384	8.24912	8.23585	8.26362	8.26081	8.26102
0.1988	8.32322	8.35531	8.3271	8.33683	8.32943	8.3221	8.33766	8.35325	8.31527	8.3214	8.31942	8.28382	8.30205	8.27313	8.28444	8.27488	8.25774	8.26906	8.33555	8.29265	8.3194	8.33018	8.32794	8.32636	8.35857	8.33431	8.355	8.33419	8.30773	8.33618	8.33002	8.29924	8.31098	8.28804	8.27983	8.26519	8.27096	8.25967	8.23524	8.24463	8.24618	8.2461	8.26219	8.27005	8.27005	8.24879
0.199	8.30091	8.36286	8.34849	8.32793	8.33465	8.3411	8.33845	8.33909	8.32792	8.32054	8.33545	8.28511	8.29827	8.27519	8.25684	8.28578	8.2588	8.28555	8.34576	8.30225	8.31988	8.33768	8.33661	8.32411	8.35625	8.33091	8.33497	8.32322	8.30997	8.3202	8.33981	8.30311	8.32634	8.28967	8.29848	8.26058	8.2629	8.25171	8.23977	8.25433	8.23029	8.25943	8.23226	8.25787	8.26709	8.25273
0.1992	8.32243	8.36035	8.33114	8.31731	8.35218	8.34135	8.33447	8.3588	8.33945	8.31861	8.3182	8.29033	8.29049	8.27851	8.26688	8.27787	8.24592	8.2991	8.3563	8.30095	8.30203	8.33464	8.34731	8.32187	8.36545	8.31407	8.34177	8.33631	8.31335	8.33937	8.33017	8.31494	8.31996	8.30916	8.31273	8.26929	8.27258	8.25171	8.23323	8.24596	8.22755	8.24289	8.25283	8.25431	8.25898	8.26241
0.1994	8.32376	8.3666	8.33227	8.32083	8.33352	8.35881	8.33253	8.34667	8.32741	8.32461	8.31454	8.29395	8.2798	8.27392	8.26443	8.2612	8.25505	8.26704	8.34447	8.29466	8.3316	8.33682	8.34836	8.29972	8.35278	8.34454	8.33354	8.34724	8.33424	8.32701	8.3114	8.30989	8.3298	8.29242	8.3164	8.27051	8.26744	8.25004	8.26539	8.23196	8.25723	8.25816	8.25143	8.27878	8.25621	8.27057
0.1996	8.31197	8.37452	8.35201	8.32595	8.33641	8.32499	8.34153	8.35293	8.31402	8.31309	8.32745	8.29171	8.28354	8.26145	8.2664	8.27769	8.26341	8.25911	8.34639	8.32041	8.32067	8.33194	8.34543	8.31142	8.37111	8.3486	8.34384	8.33974	8.33527	8.32961	8.32901	8.30992	8.32582	8.29054	8.30189	8.24974	8.24725	8.2746	8.23589	8.25878	8.22965	8.26731	8.26406	8.25497	8.2519	8.2608
0.1998	8.31578	8.35416	8.33892	8.32314	8.33066	8.32613	8.33988	8.34287	8.32171	8.31905	8.31652	8.29025	8.28624	8.26512	8.27205	8.28343	8.26347	8.27363	8.33838	8.30585	8.32336	8.33942	8.35182	8.32469	8.37411	8.34547	8.34806	8.3268	8.33042	8.32438	8.32505	8.31867	8.3255	8.3133	8.28305	8.26294	8.27141	8.26845	8.25466	8.24971	8.25244	8.25748	8.2355	8.2595	8.2608	8.26902
0.2	8.31838	8.35513	8.35587	8.30976	8.33076	8.31156	8.34101	8.34428	8.31627	8.31946	8.32543	8.28454	8.28846	8.25188	8.26535	8.27722	8.26624	8.26109	8.35754	8.29347	8.32469	8.33116	8.34137	8.32448	8.35927	8.33842	8.33818	8.33403	8.31753	8.32785	8.32711	8.3046	8.32197	8.32214	8.29389	8.27492	8.29256	8.24929	8.24869	8.24937	8.24331	8.24157	8.26137	8.24962	8.25253	8.27457
0.2002	8.31971	8.36499	8.33747	8.31163	8.31679	8.33953	8.35046	8.3452	8.32292	8.30881	8.31928	8.28887	8.29175	8.27282	8.26035	8.26869	8.25977	8.27127	8.3525	8.30896	8.33252	8.34531	8.349	8.33026	8.37416	8.35979	8.33553	8.3433	8.31244	8.31989	8.33049	8.31057	8.31246	8.32244	8.25892	8.25683	8.29047	8.2556	8.24719	8.25379	8.22742	8.26064	8.24524	8.26679	8.2496	8.27105
0.2004	8.30739	8.35619	8.33484	8.31757	8.32593	8.32927	8.35185	8.34957	8.31102	8.30298	8.32613	8.28982	8.30214	8.27147	8.25069	8.27856	8.24815	8.28694	8.33687	8.31921	8.32476	8.34753	8.33661	8.32389	8.38032	8.34729	8.33693	8.35115	8.29882	8.33549	8.32097	8.3138	8.31014	8.30139	8.29247	8.26636	8.26581	8.26617	8.24012	8.27418	8.2334	8.25335	8.24796	8.25843	8.25984	8.26327
0.2006	8.33467	8.36125	8.33772	8.3149	8.33891	8.32161	8.35306	8.35122	8.30935	8.31354	8.33306	8.29769	8.29919	8.26119	8.25837	8.28218	8.26402	8.28691	8.34946	8.32051	8.30047	8.33477	8.34181	8.33657	8.3518	8.34575	8.34396	8.3444	8.31037	8.32116	8.336	8.30739	8.3236	8.29885	8.31539	8.25715	8.2824	8.24723	8.25852	8.25863	8.25663	8.25883	8.23183	8.25925	8.26548	8.24484
0.2008	8.30937	8.35168	8.33607	8.33346	8.32177	8.32002	8.34265	8.35968	8.31826	8.31079	8.33637	8.29228	8.29074	8.28078	8.26953	8.28258	8.2557	8.28038	8.34476	8.31773	8.30575	8.32776	8.33971	8.32608	8.34292	8.34229	8.34821	8.33072	8.31279	8.32736	8.32733	8.32001	8.31888	8.30616	8.29329	8.26894	8.27878	8.24611	8.23074	8.27058	8.24685	8.25089	8.24066	8.26121	8.25646	8.27549
0.201	8.30558	8.36917	8.32297	8.31991	8.32771	8.32133	8.32913	8.35721	8.31482	8.32325	8.33203	8.28893	8.29358	8.27687	8.26416	8.2679	8.25224	8.27673	8.3353	8.30079	8.31721	8.33993	8.35068	8.30407	8.36333	8.34326	8.32835	8.33076	8.33337	8.33555	8.33685	8.32133	8.31188	8.29761	8.30699	8.28972	8.27695	8.26932	8.25411	8.27545	8.25163	8.25069	8.25422	8.26058	8.25516	8.27955
0.2012	8.31275	8.36566	8.33759	8.34488	8.32092	8.31758	8.33767	8.35979	8.31475	8.32744	8.33572	8.27708	8.28873	8.26884	8.24991	8.26214	8.27647	8.28351	8.32031	8.31036	8.33656	8.32849	8.33955	8.30752	8.34477	8.33851	8.3189	8.32921	8.32142	8.34541	8.3121	8.32023	8.30791	8.28938	8.27553	8.25912	8.2691	8.2679	8.23473	8.25004	8.24371	8.25478	8.27554	8.27184	8.25949	8.26109
0.2014	8.32659	8.35961	8.32989	8.35083	8.33517	8.32529	8.33253	8.3653	8.31114	8.32366	8.3379	8.25235	8.27666	8.26684	8.25763	8.27453	8.26101	8.28913	8.32392	8.30588	8.3245	8.31109	8.34075	8.31314	8.35653	8.34004	8.33529	8.33748	8.32054	8.32347	8.30192	8.30561	8.31415	8.30945	8.29	8.26782	8.27351	8.2608	8.22725	8.24337	8.23665	8.24115	8.26671	8.26581	8.25119	8.26313
0.2016	8.31844	8.34252	8.33594	8.33212	8.32373	8.32839	8.34523	8.34853	8.31712	8.32989	8.32688	8.27528	8.29222	8.27343	8.25897	8.28106	8.26904	8.29084	8.34219	8.29638	8.31953	8.32768	8.33138	8.32314	8.36907	8.34065	8.36251	8.333	8.32974	8.34674	8.33296	8.31308	8.32603	8.30968	8.28863	8.26721	8.28307	8.28281	8.24209	8.23406	8.24564	8.25322	8.23846	8.26221	8.24863	8.278
0.2018	8.30949	8.35196	8.33868	8.32872	8.32127	8.31696	8.34531	8.34623	8.32281	8.33055	8.33774	8.28354	8.28738	8.28574	8.24443	8.28555	8.28617	8.28448	8.33665	8.30076	8.33558	8.34062	8.33301	8.31056	8.3621	8.34904	8.36466	8.33065	8.3249	8.31576	8.3448	8.31328	8.32026	8.29257	8.28774	8.28782	8.25542	8.27895	8.24075	8.22212	8.2456	8.25156	8.25421	8.26133	8.27381	8.2622
0.202	8.30251	8.36061	8.35327	8.33513	8.32579	8.3138	8.3377	8.35718	8.31885	8.331	8.3318	8.29494	8.28851	8.26872	8.24762	8.26623	8.25014	8.27717	8.32932	8.3137	8.33448	8.33049	8.33294	8.32498	8.37157	8.34577	8.32609	8.32176	8.32376	8.33743	8.31961	8.30135	8.3187	8.30185	8.27442	8.26735	8.26616	8.28629	8.23202	8.25404	8.24755	8.24562	8.24715	8.267	8.26119	8.26356
0.2022	8.31466	8.35365	8.34979	8.33984	8.33746	8.33375	8.35288	8.3596	8.32734	8.32357	8.32699	8.29364	8.28668	8.27771	8.24052	8.27392	8.26246	8.28271	8.34319	8.3045	8.31228	8.3242	8.33469	8.31892	8.39214	8.33707	8.34216	8.3449	8.32804	8.33355	8.3332	8.30189	8.31529	8.30222	8.29265	8.28514	8.26205	8.26121	8.2587	8.26118	8.2397	8.25721	8.23366	8.25291	8.25575	8.27136
0.2024	8.30309	8.35343	8.35309	8.32281	8.34091	8.33795	8.34439	8.35671	8.30694	8.3245	8.3226	8.29665	8.2918	8.25866	8.25791	8.26141	8.26887	8.27303	8.33404	8.32588	8.29475	8.35134	8.34122	8.32438	8.37386	8.33187	8.34568	8.34757	8.32929	8.33935	8.33052	8.29728	8.31928	8.29726	8.29294	8.26877	8.26083	8.27125	8.2435	8.25658	8.23746	8.25176	8.24502	8.25049	8.21976	8.26471
0.2026	8.30719	8.34699	8.325	8.32229	8.32134	8.33833	8.34625	8.35701	8.31283	8.31573	8.31615	8.27526	8.28149	8.27963	8.26467	8.26797	8.25619	8.27063	8.34531	8.31758	8.31232	8.33526	8.35002	8.32087	8.35893	8.33119	8.33637	8.34454	8.32307	8.35692	8.32084	8.31938	8.31869	8.30699	8.28338	8.28117	8.27706	8.25737	8.23341	8.23381	8.24471	8.25534	8.26162	8.25757	8.25235	8.27302
0.2028	8.30432	8.34429	8.32967	8.33369	8.32687	8.33952	8.33179	8.3331	8.33513	8.30313	8.29747	8.28558	8.29766	8.27583	8.26255	8.26446	8.25346	8.26397	8.35431	8.30071	8.31315	8.33249	8.33794	8.30701	8.36104	8.33362	8.33741	8.34391	8.32678	8.32615	8.3217	8.31567	8.31262	8.33088	8.29126	8.27873	8.28107	8.27329	8.24379	8.25399	8.24499	8.26257	8.26271	8.24344	8.24946	8.26949
0.203	8.30647	8.33201	8.3351	8.32971	8.35244	8.34332	8.32325	8.35569	8.3203	8.30305	8.3348	8.2795	8.30512	8.27825	8.26427	8.27538	8.27155	8.27719	8.3306	8.29727	8.32038	8.32162	8.33748	8.29635	8.35929	8.35505	8.35553	8.34973	8.32782	8.33549	8.32834	8.30795	8.31577	8.32044	8.2852	8.26912	8.28675	8.25771	8.26081	8.24376	8.25294	8.242	8.26128	8.23574	8.24893	8.2685
0.2032	8.32689	8.35799	8.34327	8.33858	8.3545	8.33351	8.3345	8.35055	8.32781	8.30654	8.33992	8.28694	8.29871	8.26164	8.26007	8.25953	8.23941	8.26228	8.33809	8.29303	8.30576	8.34141	8.35426	8.30068	8.3555	8.33993	8.33274	8.30575	8.33189	8.32759	8.31758	8.31836	8.30472	8.30571	8.29297	8.28422	8.2834	8.25208	8.261	8.27037	8.23678	8.25272	8.25449	8.25715	8.24492	8.26128
0.2034	8.31802	8.35569	8.33919	8.32835	8.34041	8.33361	8.34201	8.35754	8.31515	8.32075	8.32646	8.27896	8.2971	8.26344	8.25407	8.2663	8.26337	8.26806	8.3443	8.30583	8.30141	8.35207	8.34353	8.33113	8.36248	8.34879	8.3459	8.33139	8.33893	8.34714	8.33435	8.31434	8.31964	8.29396	8.31284	8.27257	8.26558	8.25253	8.25292	8.25585	8.24057	8.24786	8.2458	8.2443	8.25826	8.26723
0.2036	8.32714	8.34515	8.32891	8.32191	8.31568	8.33722	8.33764	8.35904	8.3288	8.32507	8.32426	8.28579	8.29455	8.26126	8.25743	8.27448	8.25915	8.27479	8.3398	8.29923	8.31368	8.35225	8.33127	8.3072	8.36418	8.36126	8.35393	8.3434	8.32047	8.33532	8.32654	8.29981	8.30791	8.30319	8.29133	8.27341	8.28295	8.25047	8.22982	8.26827	8.2457	8.24792	8.24549	8.27021	8.26302	8.25817
0.2038	8.32278	8.34809	8.31859	8.32726	8.32812	8.32444	8.32556	8.36079	8.32064	8.30353	8.31977	8.2865	8.31153	8.27752	8.26915	8.27013	8.26946	8.26483	8.34609	8.32004	8.32299	8.31891	8.33468	8.31365	8.34733	8.34525	8.3346	8.33827	8.32051	8.33878	8.31661	8.29522	8.32053	8.31244	8.29694	8.25817	8.28854	8.25106	8.24306	8.26401	8.23622	8.26057	8.26588	8.23771	8.25998	8.26813
0.204	8.32285	8.36496	8.3291	8.31308	8.32336	8.33042	8.33436	8.34917	8.31591	8.3141	8.33331	8.29475	8.30615	8.27789	8.27543	8.25023	8.25254	8.27001	8.3472	8.30942	8.31886	8.33171	8.33875	8.32626	8.36186	8.32268	8.35085	8.32915	8.33439	8.35376	8.31585	8.31063	8.3259	8.29935	8.30441	8.24632	8.27659	8.27899	8.24206	8.24556	8.23996	8.23806	8.2625	8.25682	8.26105	8.27933
0.2042	8.31113	8.34509	8.32647	8.32732	8.33162	8.32846	8.32424	8.34733	8.3255	8.30414	8.33098	8.28399	8.29652	8.27693	8.26838	8.27953	8.25143	8.28702	8.34832	8.30983	8.31732	8.3259	8.34042	8.31511	8.35883	8.33498	8.34316	8.34488	8.32093	8.34606	8.3251	8.29983	8.31927	8.30604	8.30845	8.25555	8.28048	8.27188	8.23702	8.24243	8.2407	8.23505	8.25151	8.25855	8.26394	8.28155
0.2044	8.30129	8.35802	8.34805	8.35113	8.33471	8.33409	8.35354	8.3545	8.31962	8.32193	8.32297	8.2747	8.29734	8.26131	8.28469	8.27377	8.25457	8.28835	8.34301	8.31743	8.33175	8.33781	8.33206	8.30142	8.37805	8.34211	8.32704	8.32953	8.33327	8.33799	8.33077	8.29871	8.3055	8.28941	8.27594	8.25433	8.27962	8.2724	8.24478	8.26078	8.24802	8.23942	8.23406	8.2653	8.24597	8.26457
0.2046	8.32422	8.34664	8.34515	8.33795	8.33556	8.33961	8.34303	8.35234	8.32847	8.32464	8.32555	8.30121	8.31136	8.26225	8.26857	8.26439	8.26719	8.27811	8.34519	8.29998	8.33541	8.32607	8.36427	8.32411	8.36637	8.3356	8.34961	8.35992	8.33764	8.34526	8.33744	8.30427	8.31754	8.30209	8.29533	8.2631	8.27193	8.27069	8.24413	8.23775	8.23777	8.25445	8.25975	8.24166	8.25156	8.27399
0.2048	8.32705	8.3452	8.354	8.32123	8.33656	8.33958	8.33903	8.35845	8.31235	8.32454	8.32547	8.29239	8.31061	8.2708	8.25142	8.26241	8.28831	8.27918	8.33693	8.31322	8.31109	8.34609	8.35669	8.30247	8.36139	8.34958	8.346	8.33008	8.32254	8.32985	8.32135	8.32973	8.29835	8.31464	8.29734	8.26422	8.28135	8.25974	8.23042	8.26191	8.2565	8.26245	8.25428	8.25192	8.24553	8.28638
0.205	8.33082	8.35654	8.33523	8.32017	8.33798	8.339	8.34465	8.3499	8.32174	8.32308	8.31419	8.29004	8.29699	8.27816	8.24748	8.25934	8.25124	8.27655	8.34179	8.29772	8.33409	8.32737	8.32832	8.31492	8.35356	8.33274	8.3467	8.34186	8.33879	8.33494	8.32349	8.32588	8.32279	8.30427	8.30054	8.26488	8.28254	8.25309	8.23781	8.25521	8.24893	8.25393	8.27547	8.25095	8.24244	8.27703
0.2052	8.32022	8.33644	8.34195	8.31936	8.33907	8.33213	8.33194	8.34976	8.31395	8.33025	8.33817	8.26298	8.29072	8.25745	8.28411	8.26046	8.27544	8.26573	8.3438	8.30635	8.3129	8.32961	8.33333	8.33942	8.36367	8.33568	8.34489	8.33169	8.32352	8.33675	8.33046	8.31989	8.32555	8.28794	8.2897	8.24841	8.28254	8.24553	8.23653	8.25791	8.23671	8.23954	8.26149	8.26065	8.24508	8.23472
0.2054	8.3106	8.35299	8.33722	8.29333	8.32701	8.33427	8.33206	8.34439	8.32119	8.31602	8.32705	8.27612	8.29626	8.27347	8.26043	8.27336	8.25449	8.27846	8.33543	8.30564	8.32016	8.34759	8.34425	8.32514	8.36137	8.34134	8.33652	8.33555	8.32792	8.33371	8.32619	8.32604	8.3192	8.29828	8.28213	8.26907	8.27047	8.24204	8.23612	8.25189	8.22443	8.25091	8.24426	8.27066	8.25157	8.2703
0.2056	8.32469	8.35351	8.34811	8.31607	8.32571	8.3425	8.33536	8.35953	8.31304	8.30946	8.32589	8.30169	8.30074	8.28106	8.25697	8.26991	8.23905	8.27034	8.34279	8.29602	8.31983	8.3292	8.34463	8.33001	8.37463	8.34044	8.32934	8.3437	8.32027	8.32491	8.31505	8.3258	8.30855	8.31087	8.27566	8.27409	8.28008	8.25646	8.23247	8.24855	8.23147	8.24545	8.24654	8.25754	8.27591	8.27208
0.2058	8.33016	8.33763	8.34453	8.32906	8.32391	8.31499	8.331	8.33908	8.33045	8.30179	8.32966	8.29751	8.29543	8.26312	8.26187	8.29099	8.2692	8.27264	8.35315	8.30666	8.32037	8.31636	8.33263	8.31391	8.37444	8.34367	8.318	8.34817	8.32026	8.33562	8.32514	8.32673	8.31812	8.30062	8.29938	8.27293	8.27724	8.25644	8.24224	8.25326	8.23932	8.26046	8.25288	8.25545	8.25616	8.25749
0.206	8.30644	8.3469	8.3513	8.32152	8.32651	8.32068	8.34396	8.33607	8.31316	8.31339	8.33648	8.28101	8.30008	8.26602	8.25952	8.28993	8.25892	8.28964	8.34866	8.29661	8.34321	8.32561	8.35141	8.31921	8.35498	8.35871	8.34934	8.34251	8.30757	8.32152	8.33515	8.30919	8.31985	8.31048	8.2948	8.26679	8.24878	8.26953	8.23198	8.25847	8.23867	8.24666	8.26081	8.26092	8.25974	8.2763
0.2062	8.29451	8.35294	8.34303	8.31976	8.33776	8.31028	8.32611	8.35324	8.30771	8.32766	8.33035	8.30911	8.31949	8.26869	8.25986	8.2628	8.25717	8.26503	8.35663	8.29942	8.34121	8.3505	8.36699	8.32701	8.36376	8.35961	8.33765	8.33524	8.32351	8.33793	8.32257	8.3034	8.31925	8.2916	8.27652	8.26168	8.266	8.26877	8.25073	8.24081	8.26012	8.24791	8.25038	8.27537	8.26935	8.26592
0.2064	8.30772	8.36014	8.34161	8.33114	8.33434	8.33228	8.3294	8.34837	8.30996	8.3159	8.32109	8.31436	8.29422	8.27232	8.25906	8.29186	8.25518	8.28686	8.34193	8.29222	8.32282	8.3223	8.35588	8.33151	8.35699	8.34828	8.35801	8.34915	8.33122	8.33427	8.32062	8.29451	8.31065	8.29824	8.29436	8.25329	8.28934	8.26226	8.25297	8.26221	8.22844	8.26222	8.23339	8.26086	8.24888	8.24699
0.2066	8.33474	8.36933	8.33054	8.32173	8.34598	8.32787	8.3179	8.35797	8.30163	8.31738	8.33487	8.26851	8.30302	8.27095	8.27175	8.28169	8.24612	8.29292	8.35266	8.28488	8.31209	8.32964	8.34044	8.3174	8.34042	8.33642	8.35217	8.34096	8.32041	8.33436	8.32718	8.30205	8.31293	8.29642	8.29398	8.25357	8.28391	8.25803	8.24643	8.24426	8.23833	8.25883	8.24977	8.25718	8.24605	8.28287
0.2068	8.31727	8.35148	8.3251	8.31131	8.32579	8.32885	8.31871	8.36553	8.32428	8.31902	8.33115	8.28586	8.28864	8.28681	8.25981	8.26208	8.25411	8.27564	8.33402	8.3123	8.32555	8.33331	8.35035	8.30687	8.37412	8.33054	8.33729	8.33063	8.31827	8.34475	8.32833	8.29625	8.31597	8.31838	8.30949	8.25645	8.27401	8.27094	8.26447	8.25006	8.22823	8.25123	8.25443	8.26192	8.25194	8.276
0.207	8.30493	8.35343	8.32559	8.32967	8.32393	8.33617	8.32997	8.35094	8.32048	8.3098	8.3273	8.2866	8.28018	8.27002	8.2627	8.26832	8.27349	8.25933	8.32844	8.31718	8.3275	8.34846	8.34828	8.31009	8.35389	8.34991	8.34457	8.33125	8.31959	8.34044	8.31696	8.28814	8.30996	8.30477	8.29691	8.2647	8.26458	8.27714	8.24866	8.24735	8.25056	8.2424	8.25104	8.27418	8.25277	8.25414
0.2072	8.31377	8.34692	8.33356	8.32477	8.31923	8.32501	8.32556	8.34422	8.3192	8.31816	8.33375	8.28378	8.29815	8.27166	8.25148	8.27485	8.26407	8.27027	8.31442	8.3096	8.32832	8.3269	8.3476	8.30585	8.35095	8.33318	8.32751	8.34929	8.32589	8.33479	8.32389	8.31872	8.31598	8.29399	8.28949	8.2646	8.28127	8.26508	8.22982	8.25296	8.23432	8.25293	8.23769	8.24746	8.25819	8.27967
0.2074	8.29547	8.35716	8.34754	8.33726	8.32112	8.34479	8.31396	8.3536	8.32365	8.31006	8.32695	8.28703	8.29255	8.27828	8.26557	8.26942	8.26061	8.25853	8.34512	8.31488	8.30838	8.32411	8.34799	8.32244	8.37851	8.33579	8.35043	8.34082	8.32104	8.32996	8.32203	8.32146	8.32882	8.31215	8.29914	8.25619	8.26981	8.26641	8.24986	8.26222	8.25332	8.24914	8.24845	8.25933	8.25911	8.26921
0.2076	8.31386	8.35883	8.34721	8.32248	8.3269	8.32232	8.32081	8.35883	8.32411	8.31317	8.31892	8.26999	8.30668	8.26603	8.25803	8.26705	8.25519	8.28124	8.33992	8.30451	8.30814	8.32565	8.32698	8.32522	8.37062	8.33913	8.34098	8.3228	8.33146	8.32571	8.31932	8.32692	8.31612	8.30267	8.30692	8.25933	8.27585	8.24928	8.24391	8.24994	8.24005	8.22915	8.24603	8.25311	8.26971	8.2732
0.2078	8.30824	8.35346	8.34448	8.30869	8.34496	8.32017	8.33209	8.36269	8.31935	8.33099	8.32918	8.27619	8.31171	8.28391	8.25757	8.27948	8.2669	8.27517	8.3398	8.31254	8.32478	8.32606	8.32912	8.3238	8.37164	8.35475	8.35444	8.34848	8.31213	8.3373	8.32404	8.31021	8.32648	8.31208	8.28952	8.2592	8.28107	8.24754	8.22061	8.24687	8.24594	8.26303	8.25689	8.28192	8.27439	8.28792
0.208	8.29932	8.3585	8.36307	8.3267	8.33982	8.31496	8.3363	8.35483	8.30683	8.31205	8.32417	8.27404	8.31206	8.26491	8.25443	8.27221	8.27022	8.28103	8.335	8.30166	8.32708	8.31615	8.33191	8.3176	8.35664	8.341	8.3624	8.32851	8.32988	8.33663	8.31436	8.2992	8.30211	8.29247	8.28919	8.2556	8.26438	8.26874	8.23436	8.25356	8.23346	8.26954	8.25688	8.27815	8.26066	8.26503
0.2082	8.31206	8.34795	8.34116	8.3066	8.32078	8.34417	8.35035	8.35483	8.29899	8.30544	8.31582	8.29103	8.30074	8.28969	8.2584	8.28254	8.2752	8.25213	8.34534	8.29587	8.32085	8.32967	8.34522	8.31187	8.35698	8.35095	8.33789	8.3209	8.33722	8.34033	8.31421	8.32837	8.30387	8.30366	8.28643	8.2613	8.28429	8.27057	8.23976	8.24134	8.24628	8.26227	8.24919	8.2757	8.26352	8.27647
0.2084	8.31553	8.34548	8.33014	8.30918	8.33109	8.33467	8.33333	8.35569	8.294	8.32871	8.32353	8.29532	8.30053	8.27008	8.27034	8.27467	8.25794	8.26931	8.35072	8.30641	8.33647	8.3296	8.35802	8.31464	8.36423	8.33774	8.34661	8.33079	8.33548	8.35095	8.3141	8.30127	8.31633	8.31145	8.29432	8.25283	8.28734	8.25981	8.2623	8.2422	8.23538	8.24835	8.26095	8.25961	8.26167	8.27363
0.2086	8.31681	8.33947	8.34104	8.32416	8.35429	8.31585	8.34345	8.36349	8.31069	8.31417	8.33904	8.27832	8.29605	8.27273	8.259	8.27012	8.26636	8.26598	8.36076	8.30641	8.32201	8.32952	8.35497	8.29455	8.35524	8.34277	8.3359	8.33942	8.34035	8.3515	8.33309	8.29726	8.32615	8.2945	8.28784	8.25376	8.2621	8.25883	8.24602	8.24668	8.23747	8.24315	8.26369	8.26381	8.27281	8.25138
0.2088	8.32454	8.3417	8.3411	8.3068	8.34009	8.33607	8.33474	8.34817	8.31622	8.29003	8.32443	8.28696	8.27641	8.26856	8.28429	8.2692	8.25642	8.24883	8.35646	8.30612	8.29805	8.34926	8.3406	8.33066	8.36139	8.34475	8.33491	8.33395	8.34564	8.3369	8.34148	8.29591	8.31373	8.29027	8.2881	8.2633	8.28475	8.27279	8.23711	8.24067	8.24147	8.25883	8.25833	8.25496	8.24906	8.26885
0.209	8.31964	8.34362	8.32442	8.33342	8.33654	8.3335	8.31591	8.34611	8.33099	8.32163	8.32168	8.29194	8.29189	8.27388	8.24917	8.2937	8.23919	8.27693	8.33408	8.30639	8.31561	8.31703	8.33855	8.33406	8.36754	8.33801	8.3421	8.32402	8.31899	8.33087	8.3186	8.29457	8.33285	8.30145	8.29761	8.28144	8.27538	8.27084	8.24638	8.24033	8.25837	8.24974	8.2432	8.26231	8.25035	8.26786
0.2092	8.31663	8.36665	8.34126	8.32915	8.31781	8.33273	8.35266	8.35289	8.30153	8.32088	8.3123	8.29533	8.28887	8.27664	8.25505	8.2741	8.25975	8.26967	8.33529	8.31498	8.3176	8.32611	8.33683	8.30449	8.37476	8.3291	8.32653	8.32701	8.32494	8.32656	8.32092	8.30792	8.31804	8.30748	8.29383	8.26555	8.27482	8.25397	8.24641	8.23547	8.24275	8.27671	8.23749	8.248	8.25673	8.26052
0.2094	8.31372	8.3678	8.32892	8.32619	8.33574	8.32933	8.32985	8.38315	8.30742	8.3127	8.32804	8.284	8.28534	8.26021	8.25567	8.25727	8.25619	8.2712	8.34719	8.31484	8.32736	8.33223	8.34313	8.32144	8.35501	8.33628	8.34072	8.33858	8.32575	8.31236	8.33402	8.30904	8.30256	8.29363	8.29234	8.27415	8.26546	8.26554	8.25256	8.23499	8.23458	8.26487	8.24982	8.25027	8.25712	8.26183
0.2096	8.32433	8.36838	8.34813	8.33654	8.34336	8.32404	8.34181	8.35889	8.3078	8.33343	8.31823	8.28175	8.30612	8.2691	8.25851	8.27616	8.25778	8.28264	8.35662	8.30127	8.32422	8.32283	8.32528	8.32615	8.37039	8.33798	8.33319	8.33849	8.32786	8.33561	8.32323	8.32697	8.30841	8.27336	8.2995	8.26996	8.27006	8.26422	8.23893	8.23541	8.24138	8.25348	8.25234	8.25943	8.27744	8.26947
0.2098	8.30033	8.36303	8.34077	8.32253	8.33133	8.31372	8.35303	8.35734	8.29891	8.32317	8.3166	8.2919	8.29117	8.26265	8.27707	8.28757	8.26056	8.28765	8.33621	8.29523	8.31001	8.33031	8.35363	8.31549	8.38065	8.31642	8.33897	8.35701	8.3189	8.33587	8.33343	8.30415	8.3181	8.30529	8.29914	8.28062	8.27208	8.25884	8.23273	8.27489	8.245	8.25156	8.26602	8.23975	8.26046	8.27922
0.21	8.32706	8.36544	8.34316	8.32975	8.32989	8.32324	8.35114	8.35057	8.31939	8.34165	8.33362	8.28183	8.28555	8.26249	8.26149	8.27594	8.268	8.28698	8.33656	8.2928	8.31432	8.34585	8.35012	8.31106	8.36911	8.3449	8.34931	8.34929	8.32332	8.34671	8.31767	8.32021	8.33017	8.29384	8.28519	8.28405	8.27937	8.24711	8.22425	8.24267	8.24133	8.23437	8.27271	8.26138	8.25642	8.27219
0.2102	8.30075	8.36155	8.34087	8.31382	8.31028	8.31658	8.31711	8.33951	8.30606	8.32089	8.32775	8.2865	8.2956	8.27345	8.26268	8.28607	8.25871	8.26673	8.34018	8.30581	8.3177	8.3376	8.34001	8.32237	8.36783	8.34142	8.35446	8.34738	8.30758	8.31768	8.32386	8.30756	8.3277	8.30057	8.31555	8.27083	8.27738	8.25559	8.23365	8.26476	8.22871	8.26281	8.26347	8.26143	8.25115	8.27137
0.2104	8.31358	8.35489	8.33204	8.33236	8.33769	8.32387	8.33029	8.3417	8.30535	8.30698	8.32969	8.27661	8.29747	8.26255	8.26239	8.27284	8.27411	8.273	8.33432	8.30442	8.31731	8.32355	8.32847	8.33872	8.37848	8.3329	8.33806	8.3392	8.32646	8.32927	8.32355	8.3043	8.31499	8.30129	8.28611	8.2738	8.26715	8.25385	8.24555	8.24689	8.23776	8.25761	8.23905	8.26452	8.2432	8.28731
0.2106	8.30709	8.37866	8.33586	8.33789	8.33381	8.33867	8.32088	8.35856	8.31127	8.32018	8.33175	8.27571	8.28522	8.27879	8.25003	8.27311	8.26173	8.281	8.35926	8.30726	8.32068	8.34609	8.33794	8.32255	8.35907	8.34083	8.34464	8.33064	8.32813	8.32818	8.31459	8.31237	8.31386	8.32059	8.28007	8.28431	8.25372	8.25274	8.24876	8.24229	8.24016	8.25426	8.25678	8.26373	8.25341	8.28213
0.2108	8.30101	8.34332	8.34108	8.33184	8.32285	8.31609	8.33176	8.33791	8.30708	8.31259	8.33045	8.28222	8.30492	8.28871	8.26802	8.26049	8.2698	8.27891	8.34623	8.29452	8.31588	8.33785	8.33512	8.33598	8.36578	8.35271	8.35018	8.31911	8.33913	8.32163	8.31898	8.31715	8.31	8.31837	8.28987	8.27598	8.27368	8.26468	8.22578	8.25283	8.25242	8.25157	8.25094	8.27101	8.25414	8.26079
0.211	8.3055	8.3544	8.34223	8.33364	8.31708	8.33135	8.30675	8.34686	8.31729	8.30842	8.31633	8.29929	8.3182	8.27759	8.26573	8.26777	8.2711	8.26405	8.34539	8.30292	8.31097	8.32641	8.33453	8.31542	8.34801	8.34369	8.34981	8.32131	8.31146	8.32434	8.32398	8.32169	8.3068	8.28611	8.28344	8.25622	8.2714	8.26789	8.23016	8.25109	8.24421	8.25691	8.23909	8.25007	8.26247	8.26963
0.2112	8.32777	8.3639	8.33182	8.33424	8.3223	8.31832	8.33061	8.3456	8.31122	8.32175	8.32308	8.30603	8.30367	8.26263	8.26365	8.25719	8.26665	8.27026	8.33361	8.29541	8.30701	8.33291	8.35261	8.32383	8.36543	8.33807	8.35051	8.32984	8.32074	8.31395	8.31047	8.30019	8.31621	8.3008	8.30141	8.26334	8.25297	8.26222	8.24009	8.25575	8.23757	8.25559	8.26323	8.26524	8.2708	8.26202
0.2114	8.30976	8.36709	8.35077	8.32522	8.32855	8.32415	8.35564	8.33044	8.32505	8.31093	8.31759	8.29328	8.28224	8.26325	8.25238	8.25547	8.25601	8.29087	8.32603	8.30037	8.31213	8.32593	8.37048	8.31625	8.36159	8.33576	8.32868	8.32491	8.31215	8.33362	8.3402	8.31711	8.33132	8.31009	8.30126	8.26	8.28362	8.27462	8.24203	8.25453	8.24788	8.24053	8.25409	8.24547	8.2569	8.26554
0.2116	8.31979	8.34081	8.33685	8.32352	8.34926	8.3283	8.34293	8.34751	8.32495	8.33629	8.32007	8.27321	8.29834	8.25799	8.26962	8.25874	8.26525	8.26351	8.33966	8.30139	8.29078	8.33306	8.36429	8.32065	8.36244	8.33692	8.29745	8.35305	8.31745	8.33143	8.32559	8.32079	8.32751	8.29562	8.28817	8.25239	8.29249	8.26161	8.23082	8.25254	8.25287	8.255	8.26216	8.2483	8.24569	8.27842
0.2118	8.32395	8.35317	8.35774	8.32704	8.35207	8.32786	8.33483	8.3498	8.30072	8.32808	8.32059	8.28367	8.31401	8.28276	8.25539	8.276	8.2546	8.27489	8.3353	8.28611	8.30982	8.33159	8.34633	8.30487	8.3665	8.34544	8.34959	8.33119	8.31214	8.33393	8.32521	8.31368	8.315	8.28797	8.29927	8.275	8.27656	8.25128	8.24285	8.26513	8.2336	8.23724	8.24001	8.25558	8.25884	8.26427
0.212	8.33286	8.34395	8.33964	8.31929	8.33944	8.32928	8.35176	8.35685	8.28747	8.31924	8.31611	8.29629	8.30215	8.26274	8.2514	8.26998	8.27812	8.28329	8.34353	8.30243	8.32088	8.32133	8.3401	8.3176	8.36279	8.32982	8.33504	8.32936	8.3259	8.3397	8.32592	8.30956	8.31801	8.30874	8.29737	8.2733	8.27732	8.24732	8.24553	8.24496	8.24598	8.25885	8.2248	8.26972	8.2687	8.26102
0.2122	8.32805	8.35673	8.34895	8.32619	8.3407	8.30301	8.32434	8.3539	8.30572	8.30952	8.32398	8.29187	8.31046	8.26913	8.28299	8.27988	8.26899	8.27668	8.33654	8.30296	8.3411	8.33909	8.33996	8.32258	8.3498	8.365	8.33532	8.33393	8.33605	8.3238	8.32361	8.30731	8.30842	8.30142	8.29867	8.27474	8.27977	8.25565	8.23814	8.26611	8.26039	8.2685	8.23684	8.26001	8.26419	8.25774
0.2124	8.32409	8.36104	8.33852	8.33902	8.32701	8.34064	8.31785	8.34235	8.32222	8.33881	8.33317	8.29056	8.31969	8.23195	8.26402	8.27946	8.27577	8.27559	8.34239	8.31493	8.31896	8.32313	8.33724	8.33078	8.37324	8.35012	8.32588	8.33488	8.31752	8.32264	8.33179	8.30427	8.30404	8.29429	8.29913	8.26849	8.25523	8.26828	8.25425	8.25891	8.25076	8.26025	8.25325	8.28282	8.26815	8.25579
0.2126	8.31263	8.38313	8.35116	8.32782	8.32731	8.33521	8.33935	8.34443	8.31917	8.33155	8.3152	8.30094	8.28171	8.26932	8.25859	8.26188	8.26101	8.29095	8.31914	8.30543	8.33954	8.31807	8.35058	8.31849	8.36791	8.32546	8.32547	8.34238	8.31294	8.35817	8.32836	8.33433	8.31588	8.29645	8.29715	8.26906	8.27361	8.26787	8.25428	8.24686	8.24351	8.24984	8.24352	8.27629	8.24779	8.25387
0.2128	8.3079	8.35958	8.33933	8.32199	8.31793	8.31084	8.35135	8.34641	8.31594	8.31805	8.3237	8.28066	8.27624	8.2828	8.2614	8.26369	8.26781	8.29673	8.33087	8.28648	8.32256	8.33086	8.34923	8.32758	8.39091	8.33208	8.33678	8.32251	8.33135	8.33298	8.35863	8.30702	8.3213	8.29759	8.30224	8.26591	8.2731	8.27271	8.24001	8.26165	8.25121	8.25049	8.24528	8.27769	8.25869	8.25993
0.213	8.3131	8.35625	8.32128	8.33297	8.33111	8.33827	8.3442	8.36084	8.34856	8.30871	8.32651	8.28166	8.3032	8.2706	8.27769	8.2654	8.26974	8.27384	8.32965	8.30052	8.31363	8.33751	8.34417	8.33437	8.3675	8.34245	8.33736	8.33794	8.33326	8.33056	8.3404	8.29156	8.32942	8.2927	8.27381	8.26051	8.26862	8.24532	8.21753	8.26956	8.23908	8.2553	8.24699	8.26447	8.26794	8.26807
0.2132	8.3109	8.34194	8.34867	8.33171	8.31688	8.31865	8.33806	8.35435	8.31837	8.30538	8.32181	8.27878	8.28968	8.2671	8.2572	8.26161	8.25119	8.27801	8.34148	8.29175	8.31871	8.32952	8.34239	8.31333	8.36195	8.34684	8.34741	8.35749	8.31101	8.33522	8.31998	8.34119	8.31208	8.29269	8.29035	8.27479	8.28047	8.26277	8.24091	8.25666	8.24259	8.25758	8.23358	8.24692	8.25058	8.26716
0.2134	8.30013	8.37266	8.34956	8.32986	8.31726	8.3083	8.32647	8.36001	8.31655	8.31409	8.32433	8.2913	8.29056	8.26691	8.25582	8.27563	8.25321	8.27525	8.35432	8.32227	8.3186	8.32951	8.36149	8.31536	8.34275	8.35124	8.34708	8.34493	8.32776	8.32748	8.32511	8.32159	8.32768	8.30444	8.30786	8.27468	8.28049	8.27435	8.23934	8.23596	8.2479	8.252	8.23151	8.25737	8.25518	8.28731
0.2136	8.30753	8.35456	8.33356	8.32754	8.33114	8.33146	8.34793	8.34535	8.31774	8.30377	8.31656	8.29016	8.29761	8.28145	8.25268	8.26889	8.26783	8.28396	8.35396	8.31515	8.31265	8.34212	8.3462	8.30936	8.35288	8.33844	8.32947	8.32455	8.3254	8.31023	8.32394	8.30442	8.32552	8.30238	8.29984	8.2784	8.26803	8.25019	8.23738	8.24009	8.2483	8.26596	8.23612	8.25266	8.27792	8.27854
0.2138	8.30632	8.35306	8.32839	8.32293	8.33334	8.32105	8.35707	8.34936	8.34279	8.31653	8.32626	8.29242	8.29656	8.26518	8.26207	8.25528	8.26703	8.28189	8.34809	8.30006	8.3192	8.33641	8.3534	8.32168	8.35083	8.34448	8.35523	8.3477	8.34209	8.33039	8.3208	8.29931	8.31668	8.30028	8.28482	8.26858	8.27167	8.24636	8.25902	8.25195	8.23895	8.24957	8.25828	8.25513	8.22943	8.24964
[truncated: 3,931 more rows]

## Sheet: kon 1 uM
0.0001	9.05133	9.06405	9.12013	9.02719	9.08074	9.05892	9.00338	9.03901	9.0566	8.99736	9.01717	8.9868	9.01947	9.02848	8.97889	8.98477	8.93881	8.92773	8.89619	9.01231	8.99854	9.05499	9.0147	9.00286	9.06054	9.06628	9.03028	9.01006	9.02181	8.94777	8.98195	8.9947	8.94798	8.99883	8.9636	8.94476	8.92242	8.9335	8.90845	8.92775	8.90212	8.95576	9.04879	8.9949
[truncated: 9,999 more rows]

[truncated: 9 more sheets: kon 1.5 uM, kon 2 uM, kon 2.5 uM, kon 3 uM, koff 2 uM, koff 5 uM, koff 10 uM, koff 15 uM, koff 20 uM]
